# Supplementary material for: Identification of non-canonical peptides with moPepGen
Source: Nat Biotechnol. 2025 Jun 16;44(4):568–73. doi: 10.1038/s41587-025-02701-0 (PMC12680078; doi:10.1038/s41587-025-02701-0)
Supplement: Supplementary file 4 — Supplementary Data: Cancer cell line variant peptide database. Custom peptide database FASTA file for each of the 376 cell lines from the Cancer Cell Line Encyclopedia with proteomics characterization or used in the reference channel. Variant peptide FASTA files were produced by moPepGen as the result of cell-line-specific publicly available mutations and fusions. [file 41587_2025_2701_MOESM4_ESM.zip]

Archive with 376 entries (376 files):
- ACH-000001.fasta
- ACH-000004.fasta
- ACH-000005.fasta
- ACH-000006.fasta
- ACH-000007.fasta
- ACH-000008.fasta
- ACH-000012.fasta
- ACH-000014.fasta
- ACH-000015.fasta
- ACH-000018.fasta
- ACH-000019.fasta
- ACH-000021.fasta
- ACH-000023.fasta
- ACH-000024.fasta
- ACH-000028.fasta
- ACH-000030.fasta
- ACH-000035.fasta
- ACH-000039.fasta
- ACH-000040.fasta
- ACH-000042.fasta
- ACH-000050.fasta
- ACH-000052.fasta
- ACH-000053.fasta
- ACH-000054.fasta
- ACH-000062.fasta
- ACH-000065.fasta
- ACH-000068.fasta
- ACH-000070.fasta
- ACH-000075.fasta
- ACH-000087.fasta
- ACH-000090.fasta
- ACH-000091.fasta
- ACH-000096.fasta
- ACH-000097.fasta
- ACH-000098.fasta
- ACH-000100.fasta
- ACH-000109.fasta
- ACH-000111.fasta
- ACH-000114.fasta
- ACH-000115.fasta
- ACH-000117.fasta
- ACH-000118.fasta
- ACH-000132.fasta
- ACH-000138.fasta
- ACH-000146.fasta
- ACH-000147.fasta
- ACH-000148.fasta
- ACH-000151.fasta
- ACH-000153.fasta
- ACH-000155.fasta
- ACH-000158.fasta
- ACH-000159.fasta
- ACH-000161.fasta
- ACH-000164.fasta
- ACH-000169.fasta
- ACH-000188.fasta
- ACH-000190.fasta
- ACH-000192.fasta
- ACH-000198.fasta
- ACH-000201.fasta
- ACH-000202.fasta
- ACH-000207.fasta
- ACH-000209.fasta
- ACH-000211.fasta
- ACH-000212.fasta
- ACH-000213.fasta
- ACH-000217.fasta
- ACH-000219.fasta
- ACH-000222.fasta
- ACH-000223.fasta
- ACH-000234.fasta
- ACH-000235.fasta
- ACH-000236.fasta
- ACH-000239.fasta
- ACH-000242.fasta
- ACH-000243.fasta
- ACH-000247.fasta
- ACH-000248.fasta
- ACH-000250.fasta
- ACH-000255.fasta
- ACH-000260.fasta
- ACH-000263.fasta
- ACH-000264.fasta
- ACH-000265.fasta
- ACH-000276.fasta
- ACH-000278.fasta
- ACH-000281.fasta
- ACH-000288.fasta
- ACH-000291.fasta
- ACH-000304.fasta
- ACH-000309.fasta
- ACH-000311.fasta
- ACH-000315.fasta
- ACH-000318.fasta
- ACH-000330.fasta
- ACH-000335.fasta
- ACH-000343.fasta
- ACH-000347.fasta
- ACH-000348.fasta
- ACH-000349.fasta
- ACH-000350.fasta
- ACH-000351.fasta
- ACH-000355.fasta
- ACH-000356.fasta
- ACH-000357.fasta
- ACH-000361.fasta
- ACH-000362.fasta
- ACH-000364.fasta
- ACH-000365.fasta
- ACH-000367.fasta
- ACH-000368.fasta
- ACH-000369.fasta
- ACH-000371.fasta
- ACH-000374.fasta
- ACH-000375.fasta
- ACH-000376.fasta
- ACH-000378.fasta
- ACH-000380.fasta
- ACH-000383.fasta
- ACH-000387.fasta
- ACH-000388.fasta
- ACH-000390.fasta
- ACH-000393.fasta
- ACH-000395.fasta
- ACH-000396.fasta
- ACH-000400.fasta
- ACH-000403.fasta
- ACH-000404.fasta
- ACH-000406.fasta
- ACH-000407.fasta
- ACH-000409.fasta
- ACH-000410.fasta
- ACH-000411.fasta
- ACH-000414.fasta
- ACH-000415.fasta
- ACH-000416.fasta
- ACH-000420.fasta
- ACH-000421.fasta
- ACH-000423.fasta
- ACH-000424.fasta
- ACH-000425.fasta
- ACH-000427.fasta
- ACH-000429.fasta
- ACH-000430.fasta
- ACH-000433.fasta
- ACH-000438.fasta
- ACH-000440.fasta
- ACH-000441.fasta
- ACH-000442.fasta
- ACH-000447.fasta
- ACH-000448.fasta
- ACH-000454.fasta
- ACH-000463.fasta
- ACH-000467.fasta
- ACH-000473.fasta
- ACH-000475.fasta
- ACH-000476.fasta
- ACH-000479.fasta
- ACH-000480.fasta
- ACH-000481.fasta
- ACH-000484.fasta
- ACH-000486.fasta
- ACH-000487.fasta
- ACH-000488.fasta
- ACH-000491.fasta
- ACH-000493.fasta
- ACH-000495.fasta
- ACH-000496.fasta
- ACH-000502.fasta
- ACH-000506.fasta
- ACH-000508.fasta
- ACH-000510.fasta
- ACH-000511.fasta
- ACH-000518.fasta
- ACH-000521.fasta
- ACH-000522.fasta
- ACH-000524.fasta
- ACH-000528.fasta
- ACH-000530.fasta
- ACH-000532.fasta
- ACH-000535.fasta
- ACH-000536.fasta
- ACH-000542.fasta
- ACH-000546.fasta
- ACH-000547.fasta
- ACH-000550.fasta
- ACH-000551.fasta
- ACH-000552.fasta
- ACH-000553.fasta
- ACH-000555.fasta
- ACH-000558.fasta
- ACH-000563.fasta
- ACH-000573.fasta
- ACH-000574.fasta
- ACH-000576.fasta
- ACH-000579.fasta
- ACH-000580.fasta
- ACH-000582.fasta
- ACH-000587.fasta
- ACH-000589.fasta
- ACH-000595.fasta
- ACH-000601.fasta
- ACH-000605.fasta
- ACH-000606.fasta
- ACH-000607.fasta
- ACH-000611.fasta
- ACH-000614.fasta
- ACH-000615.fasta
- ACH-000617.fasta
- ACH-000620.fasta
- ACH-000621.fasta
- ACH-000622.fasta
- ACH-000624.fasta
- ACH-000625.fasta
- ACH-000627.fasta
- ACH-000632.fasta
- ACH-000635.fasta
- ACH-000638.fasta
- ACH-000641.fasta
- ACH-000643.fasta
- ACH-000644.fasta
- ACH-000647.fasta
- ACH-000649.fasta
- ACH-000650.fasta
- ACH-000651.fasta
- ACH-000652.fasta
- ACH-000657.fasta
- ACH-000661.fasta
- ACH-000662.fasta
- ACH-000666.fasta
- ACH-000667.fasta
- ACH-000668.fasta
- ACH-000670.fasta
- ACH-000671.fasta
- ACH-000672.fasta
- ACH-000677.fasta
- ACH-000678.fasta
- ACH-000680.fasta
- ACH-000681.fasta
- ACH-000684.fasta
- ACH-000685.fasta
- ACH-000693.fasta
- ACH-000695.fasta
- ACH-000696.fasta
- ACH-000699.fasta
- ACH-000701.fasta
- ACH-000711.fasta
- ACH-000712.fasta
- ACH-000713.fasta
- ACH-000714.fasta
- ACH-000718.fasta
- ACH-000720.fasta
- ACH-000722.fasta
- ACH-000724.fasta
- ACH-000726.fasta
- ACH-000727.fasta
- ACH-000728.fasta
- ACH-000730.fasta
- ACH-000734.fasta
- ACH-000738.fasta
- ACH-000739.fasta
- ACH-000741.fasta
- ACH-000747.fasta
- ACH-000748.fasta
- ACH-000749.fasta
- ACH-000750.fasta
- ACH-000752.fasta
- ACH-000753.fasta
- ACH-000754.fasta
- ACH-000755.fasta
- ACH-000768.fasta
- ACH-000769.fasta
- ACH-000777.fasta
- ACH-000778.fasta
- ACH-000782.fasta
- ACH-000783.fasta
- ACH-000784.fasta
- ACH-000785.fasta
- ACH-000787.fasta
- ACH-000788.fasta
- ACH-000790.fasta
- ACH-000793.fasta
- ACH-000794.fasta
- ACH-000799.fasta
- ACH-000800.fasta
- ACH-000805.fasta
- ACH-000809.fasta
- ACH-000810.fasta
- ACH-000817.fasta
- ACH-000819.fasta
- ACH-000820.fasta
- ACH-000824.fasta
- ACH-000827.fasta
- ACH-000831.fasta
- ACH-000832.fasta
- ACH-000833.fasta
- ACH-000842.fasta
- ACH-000846.fasta
- ACH-000847.fasta
- ACH-000848.fasta
[truncated: 76 more entries]
