# Supplementary material for: Identification of non-canonical peptides with moPepGen
Source: Nat Biotechnol. 2025 Jun 16;44(4):568–73. doi: 10.1038/s41587-025-02701-0 (PMC12680078; doi:10.1038/s41587-025-02701-0)
Supplement: Supplementary file 4 — Supplementary Data: Cancer cell line variant peptide database. Custom peptide database FASTA file for each of the 376 cell lines from the Cancer Cell Line Encyclopedia with proteomics characterization or used in the reference channel. Variant peptide FASTA files were produced by moPepGen as the result of cell-line-specific publicly available mutations and fusions. [file 41587_2025_2701_MOESM4_ESM.zip › ACH-000001.fasta]

>FUSION-ENST00000543762.5:5619-ENST00000552161.6:4172|111
GESSSSFSPLSLEGLIHLECGLAS
>ENST00000261211.8|SNV-87134-C-T|1
NCIHRRISMEDLNK
>FUSION-ENST00000554940.1:26685-ENST00000611205.4:3050|1084
GQEIETILANTVEPHLY
>ENST00000568999.5|SNV-41020-G-A|2
GSPKGNHPAILTYHDVGLNHK
>FUSION-ENST00000554940.1:26685-ENST00000611205.4:3050|88
SAALFYRLLFVRK
>FUSION-ENST00000554940.1:26685-ENST00000611205.4:3050|884
MYIYHIIFVGTC
>FUSION-ENST00000543762.5:5619-ENST00000552161.6:4172|215
PTHIPLALPACLLGTAPPWG
>FUSION-ENST00000557367.2:13215-ENST00000614802.1:3|2
ISVSLRYGPSPVR
>ENST00000435118.5|INDEL-14135-A-AA|7
EFRPEIPCIVVANKIDDINVTQKK
>ENST00000370081.6|SNV-9940-A-G|2
LFQGDDEIPLYLK
>FUSION-ENST00000554940.1:26685-ENST00000611205.4:3050|487
FWILDHFGFR
>FUSION-ENST00000554940.1:26685-ENST00000611205.4:3050|612
SVTSHLSTFKGC
>FUSION-ENST00000554940.1:26685-ENST00000611205.4:3050|503
MHAALVL
>FUSION-ENST00000554940.1:26685-ENST00000611205.4:3050|45
RHFGCPLQYTWLAEKGR
>FUSION-ENST00000554940.1:26685-ENST00000611205.4:3050|1185
LGVLVFLYVFLK
>FUSION-ENST00000490738.5:39757-ENST00000655548.1:27708|1032
LRFEGWFSVSETAKQPVR
>FUSION-ENST00000554940.1:26685-ENST00000611205.4:3050|1114
SRLTRNAFR
>FUSION-ENST00000554940.1:26685-ENST00000611205.4:3050|900
YSCVSLTLGYVVISE
>FUSION-ENST00000490738.5:39757-ENST00000655548.1:27708|300
NETEAVLMACSSL
>FUSION-ENST00000465706.1:3916-ENST00000263857.11:35883|244
HMSPGGEESSWA
>FUSION-ENST00000554940.1:26685-ENST00000611205.4:3050|18
MSRAGLAGGNNSFLK
>FUSION-ENST00000554940.1:26685-ENST00000611205.4:3050|629
MLDFLVY
>ENST00000375715.5|SNV-192939-G-A|1
TITATGILFVR
>FUSION-ENST00000490738.5:39757-ENST00000655548.1:27708|338
HVYVCTYVCGER
>FUSION-ENST00000252999.7:34941-ENST00000338624.10:15451|7
LTAEQARFFLERLDHAAER
>FUSION-ENST00000490738.5:39757-ENST00000655548.1:27708|536
MYGSTFSKNLPALAGCSGSR
>FUSION-ENST00000490738.5:39757-ENST00000655548.1:27708|690
AEVQGQVSCD
>ENST00000302279.8|SNV-50678-A-G|1
EDILNRALELCEILAKEK
>FUSION-ENST00000554940.1:26685-ENST00000611205.4:3050|935
VKPHLLKIQKLAGHGGGCL
>FUSION-ENST00000554940.1:26685-ENST00000611205.4:3050|1145
SKCQDESAVL
>FUSION-ENST00000554940.1:26685-ENST00000611205.4:3050|1149
LILRLVYYFKSFYSLI
>FUSION-ENST00000543762.5:5619-ENST00000552161.6:4172|152
QPPSSMPSPQLHLSSK
>FUSION-ENST00000554940.1:26685-ENST00000611205.4:3050|634
LISSGIVPVNNHCRPALAT
>FUSION-ENST00000554940.1:26685-ENST00000611205.4:3050|558
FVLQVEYLLSYMLGTR
>FUSION-ENST00000490738.5:39757-ENST00000655548.1:27708|723
QIMSFAETGSR
>FUSION-ENST00000490738.5:39757-ENST00000655548.1:27708|872
GLSSRSPS
>FUSION-ENST00000554940.1:26685-ENST00000611205.4:3050|687
LCHCTPAWATRVNLCLQK
>ENST00000477339.5|SNV-284867-G-T|4
HALLHQPHFGVPDGSDTSISP
>FUSION-ENST00000490738.5:39757-ENST00000655548.1:27708|315
MRFESFQSSELVGRK
>FUSION-ENST00000554940.1:26685-ENST00000611205.4:3050|457
VQKMRSFLPSPVSWAHFTPLWK
>FUSION-ENST00000554940.1:26685-ENST00000611205.4:3050|728
QTCFQSR
>FUSION-ENST00000554940.1:26685-ENST00000611205.4:3050|1146
DKSKCQDESAVL
>FUSION-ENST00000490738.5:39757-ENST00000655548.1:27708|301
PKEGAYRPSWVPCPCQPTT
>FUSION-ENST00000543762.5:5619-ENST00000552161.6:4172|53
PGRVAHACNPSTLR
>FUSION-ENST00000543762.5:5619-ENST00000552161.6:4172|128
MGGISTPFLSSLNSQVPSLRQNK
>ENST00000552245.5|SNV-1152584-C-T|2
TIPHRSPLGPSPSG
>ENST00000536101.5|SNV-26787-A-C|3
DGVLLSK
>FUSION-ENST00000490738.5:39757-ENST00000655548.1:27708|1253
GKGQSSLPTLCGPSRK
>FUSION-ENST00000543762.5:5619-ENST00000552161.6:4172|19
MLSPSFR
>FUSION-ENST00000425354.7:5619-ENST00000552161.6:4172|6
EMASLLDQSSCPTTDKGSPKDPWK
>FUSION-ENST00000554940.1:26685-ENST00000611205.4:3050|813
MIIVNLDFCNCLYDVFL
>FUSION-ENST00000490738.5:39757-ENST00000655548.1:27708|552
FPLMLRLK
>FUSION-ENST00000554940.1:26685-ENST00000611205.4:3050|616
HGIHLCFIYFFFFFFLRQSLAFSPR
>FUSION-ENST00000554940.1:26685-ENST00000611205.4:3050|269
VRPHFFK
>FUSION-ENST00000554940.1:26685-ENST00000611205.4:3050|926
MPTLFLY
>FUSION-ENST00000554940.1:26685-ENST00000611205.4:3050|204
MGIVINLR
>FUSION-ENST00000490738.5:39757-ENST00000655548.1:27708|762
HRTRAASPAFMQMAQMSR
>FUSION-ENST00000490738.5:39757-ENST00000655548.1:27708|711
TLEIKSK
>FUSION-ENST00000490738.5:39757-ENST00000655548.1:27708|881
MGAGCGLGGRR
>FUSION-ENST00000579205.5:341100-ENST00000487805.6:7605|19
GMGGEETGHARHARGR
>FUSION-ENST00000490738.5:39757-ENST00000655548.1:27708|244
GTGFRATRWVEI
>FUSION-ENST00000490738.5:39757-ENST00000655548.1:27708|368
GAGMHTSETR
>ENST00000489446.1|SNV-257656-C-G|6
TIGVGKYEFTEPGHPRGK
>FUSION-ENST00000490738.5:39757-ENST00000655548.1:27708|513
LPALNLMT
>FUSION-ENST00000554940.1:26685-ENST00000611205.4:3050|903
MLSFLNEPLRQEK
>FUSION-ENST00000490738.5:39757-ENST00000655548.1:27708|1042
MTNFFFFFRDGK
>FUSION-ENST00000554940.1:26685-ENST00000611205.4:3050|359
MQHVFILFRPIVAED
>ENST00000402802.7|SNV-9345-G-A|1
IPRSQVDPTSANFLIWPPCVEVKR
>ENST00000523688.1|SNV-29440-C-T|1
RWCGTCRPRQQER
>FUSION-ENST00000554940.1:26685-ENST00000611205.4:3050|354
LAMLVLNS
>FUSION-ENST00000490738.5:39757-ENST00000655548.1:27708|231
FWEDHPGRVESAGGGGGGR
>ENST00000545886.1|SNV-15906-G-A|5
SGPALEVEAVVRPSWGPGGK
>FUSION-ENST00000554940.1:26685-ENST00000611205.4:3050|999
LLLYIPFYFGLFR
>FUSION-ENST00000490738.5:39757-ENST00000655548.1:27708|1139
HVNLVILVTLGGCAPSPQSWPR
>FUSION-ENST00000490738.5:39757-ENST00000655548.1:27708|619
CVYVCICVYVYVCVDMCVYVCR
>FUSION-ENST00000490738.5:39757-ENST00000655548.1:27708|700
SQRSWGCLVQVGWLLHM
>FUSION-ENST00000490738.5:39757-ENST00000655548.1:27708|755
MQMAQMSRK
>FUSION-ENST00000490738.5:39757-ENST00000655548.1:27708|541
KLRLQERPSPWLAVPPGVLLHLSI
>ENST00000613886.4|SNV-117077-A-G|1
YSGAEDLKKGGGSSSSHSR
>FUSION-ENST00000554940.1:26685-ENST00000611205.4:3050|585
MLNFNFISLCIVFVFKLLLSLLTK
>FUSION-ENST00000554940.1:26685-ENST00000611205.4:3050|678
GRVSFFCSDCSAVARS
>FUSION-ENST00000490738.5:39757-ENST00000655548.1:27708|565
MQIRCQLHQPEHVGNHNR
>FUSION-ENST00000407704.1:32663-ENST00000272371.7:54911|5
VLRHEARQKPVSQGGAPK
>ENST00000241436.8|MNV-84476-TA-T|10
LMGVRILVFPMKR
>FUSION-ENST00000554940.1:26685-ENST00000611205.4:3050|1308
GPGMSLQAR
>FUSION-ENST00000554940.1:26685-ENST00000611205.4:3050|814
HKIVPPFLFIFWDSLQ
>FUSION-ENST00000490738.5:39757-ENST00000655548.1:27708|1208
MPLYSSLGNRVSSLLLK
>FUSION-ENST00000554940.1:26685-ENST00000611205.4:3050|594
TFVICVVRLWCR
>FUSION-ENST00000490738.5:39757-ENST00000655548.1:27708|747
LTQGRLR
>ENST00000395872.5|SNV-9215-C-T|1
EQLLKTPGKK
>FUSION-ENST00000554940.1:26685-ENST00000611205.4:3050|6
MLGKLSLFHAKQTLTVHFLDLR
>FUSION-ENST00000554940.1:26685-ENST00000611205.4:3050|309
NIFLTDLK
>FUSION-ENST00000554940.1:26685-ENST00000611205.4:3050|135
NISQQLDKII
>FUSION-ENST00000554940.1:26685-ENST00000611205.4:3050|1259
ESSSKGR
>FUSION-ENST00000554940.1:26685-ENST00000611205.4:3050|410
MYVCMCVYMTERKR
>FUSION-ENST00000554940.1:26685-ENST00000611205.4:3050|121
MHHHAQLVFCIFSRDGVLPCWPGWS
>FUSION-ENST00000585857.1:14438-ENST00000587649.1:4472|7
SALRSWLR
>FUSION-ENST00000490738.5:39757-ENST00000655548.1:27708|454
MARPGLALDGQTCLFAPAWTHEKEK
>FUSION-ENST00000554940.1:26685-ENST00000611205.4:3050|663
ADAHRSPEVR
>FUSION-ENST00000490738.5:39757-ENST00000655548.1:27708|497
TVQDPQDPFLCLNK
>FUSION-ENST00000554940.1:26685-ENST00000611205.4:3050|19
CKYFHKSL
>FUSION-ENST00000490738.5:39757-ENST00000655548.1:27708|1007
MGCCPPALR
>FUSION-ENST00000490738.5:39757-ENST00000655548.1:27708|190
GERGVLGAGEAAGSTSVTPIR
>FUSION-ENST00000490738.5:39757-ENST00000655548.1:27708|380
MYACVCVYICVWR
>FUSION-ENST00000490738.5:39757-ENST00000655548.1:27708|85
TPGDRHQAPPLPLR
>FUSION-ENST00000490738.5:39757-ENST00000655548.1:27708|232
MFWEDHPGRVESAGGGGGGR
>FUSION-ENST00000543762.5:5619-ENST00000552161.6:4172|29
RIITPSSQD
>FUSION-ENST00000554940.1:26685-ENST00000611205.4:3050|1073
MLDWPEVLVK
>ENST00000405237.7|SNV-7550-G-A|1
YLEVSSPFLAEVLSEPWR
>FUSION-ENST00000490738.5:39757-ENST00000655548.1:27708|996
AGGQGMCEER
>FUSION-ENST00000554940.1:26685-ENST00000611205.4:3050|711
PSQEFILFI
>FUSION-ENST00000490738.5:39757-ENST00000655548.1:27708|738
AEPVPTPKPRSEPLSGPNLLPRNPD
>FUSION-ENST00000490738.5:39757-ENST00000655548.1:27708|734
CSQHWQDFSLER
>FUSION-ENST00000554940.1:26685-ENST00000611205.4:3050|433
VAHACNTSTLGGSGGRIT
>ENST00000566752.5|SNV-2105-C-G|5
SSVSRNPEVPFESSAYRISASAGGK
>ENST00000262065.8|SNV-18116-T-A|4
WFIWLKAAGGTIYVFLYHEK
>FUSION-ENST00000543762.5:5619-ENST00000552161.6:4172|133
TLPFSSQPR
>FUSION-ENST00000554940.1:26685-ENST00000611205.4:3050|177
KLLLFFLR
>ENST00000310301.9|SNV-203628-A-G|2
EILVADSLSLLKK
>FUSION-ENST00000543762.5:5619-ENST00000552161.6:4172|9
MASLLDQSSCPTTDKGSPK
>FUSION-ENST00000490738.5:39757-ENST00000655548.1:27708|588
QQSHTAKDMDAGR
>FUSION-ENST00000543762.5:5619-ENST00000552161.6:4172|136
FSTFHESPKEPR
>FUSION-ENST00000554940.1:26685-ENST00000611205.4:3050|1126
NKKEQINSK
>FUSION-ENST00000375759.8:101912-ENST00000375631.5:1372|1
SLSMMGMSPMG
>FUSION-ENST00000490738.5:39757-ENST00000655548.1:27708|681
GSGASLL
>ENST00000503595.1|SNV-51828-C-T|2
PTARCISPTTGLAVPPVTFAM
>ENST00000427191.6|SNV-168746-T-C|2
ETSTDSNQSKTK
>ENST00000369236.5|SNV-2382-G-C|5
MFLATLYFALPLLDLLLSAEVSGR
>FUSION-ENST00000490738.5:39757-ENST00000655548.1:27708|782
RVDHKVR
>FUSION-ENST00000490738.5:39757-ENST00000655548.1:27708|115
HCPPIESTASLGV
>FUSION-ENST00000490738.5:39757-ENST00000655548.1:27708|726
FRPAQIFCTPESAIK
>FUSION-ENST00000554940.1:26685-ENST00000611205.4:3050|1042
MCWESACTSK
>FUSION-ENST00000554940.1:26685-ENST00000611205.4:3050|1067
GQFKEVLETQLK
>FUSION-ENST00000490738.5:39757-ENST00000655548.1:27708|1193
CSRDCPRQR
>FUSION-ENST00000490738.5:39757-ENST00000655548.1:27708|831
LLLLTEPCDICR
>FUSION-ENST00000490738.5:39757-ENST00000655548.1:27708|392
MCVHMCVERGK
>FUSION-ENST00000538186.5:23687-ENST00000541191.5:53062|51
FGMTQNSE
>FUSION-ENST00000554940.1:26685-ENST00000611205.4:3050|1013
PGCFFFYYYFLK
>FUSION-ENST00000554940.1:26685-ENST00000611205.4:3050|1115
PSLLGHV
>FUSION-ENST00000543762.5:5619-ENST00000552161.6:4172|126
MGGISTPFLSSLNSQVPSLRQNKR
>FUSION-ENST00000490738.5:39757-ENST00000655548.1:27708|332
CQGSQGHPA
>FUSION-ENST00000554940.1:26685-ENST00000611205.4:3050|514
SNFFWVFLK
>FUSION-ENST00000554940.1:26685-ENST00000611205.4:3050|188
FFSVSLARKVGPSTWVLFSK
>ENST00000503890.5|SNV-55891-C-A|7
QAAASSTIGLFYIKGIHLEVERLK
>FUSION-ENST00000538186.5:23687-ENST00000541191.5:53062|33
KWAAMSPIQR
>FUSION-ENST00000554940.1:26685-ENST00000611205.4:3050|274
LQWAVIAPPLSSLR
>FUSION-ENST00000490738.5:39757-ENST00000655548.1:27708|386
CVERGKGEER
>FUSION-ENST00000554940.1:26685-ENST00000611205.4:3050|1191
FCIQNFV
>FUSION-ENST00000425354.7:5619-ENST00000552161.6:4172|1
NCLHPSPGASVEEMHQHLA
>FUSION-ENST00000490738.5:39757-ENST00000655548.1:27708|1182
WRSCGGGSCIPR
>ENST00000396001.6|SNV-331582-C-T|6
SPPRVCMPTCTRPWTTSLR
>FUSION-ENST00000490738.5:39757-ENST00000655548.1:27708|149
ESEVWGGLHALLKAQASQPPSPSAR
>FUSION-ENST00000490738.5:39757-ENST00000655548.1:27708|181
SGWRDER
>FUSION-ENST00000490738.5:39757-ENST00000655548.1:27708|57
MGPDSLWK
>ENST00000483040.1|SNV-194852-C-T|5
GTRTSPPQILLPLEER
>FUSION-ENST00000554940.1:26685-ENST00000611205.4:3050|36
GRWSRHFEPDWHNCR
>FUSION-ENST00000490738.5:39757-ENST00000655548.1:27708|379
YACVCVYICVWR
>FUSION-ENST00000490738.5:39757-ENST00000655548.1:27708|93
MGGLPGDGLW
>FUSION-ENST00000554940.1:26685-ENST00000611205.4:3050|790
GHMWLVAAVLDRTDLDQ
>FUSION-ENST00000490738.5:39757-ENST00000655548.1:27708|60
LECSGANSAHCKLRLPGSR
>ENST00000388718.5|SNV-1192-G-A|1
CGTLSKGELKELLEK
>FUSION-ENST00000554940.1:26685-ENST00000611205.4:3050|863
MESHSVTQAGVQWRDLGSLQAPPPR
>FUSION-ENST00000490738.5:39757-ENST00000655548.1:27708|506
SHDLGLPQEPESHKGALWAFHQSLK
>ENST00000342836.8|MNV-47467-GAC-G|2
HPKYNRDSGQ
>ENST00000485821.1|SNV-63336-C-T|2
MLLTLLQR
>FUSION-ENST00000538186.5:23687-ENST00000541191.5:53062|37
IHKAEATSYY
>FUSION-ENST00000490738.5:39757-ENST00000655548.1:27708|636
CVYICVYVCMSMCVCV
>FUSION-ENST00000554940.1:26685-ENST00000611205.4:3050|825
ATGLQPG
>FUSION-ENST00000543762.5:5619-ENST00000552161.6:4172|159
VESGRQEQLCSR
>FUSION-ENST00000543762.5:5619-ENST00000552161.6:4172|56
NREPRDK
>FUSION-ENST00000490738.5:39757-ENST00000655548.1:27708|654
FVCVCICMCVGMCVCVCR
>FUSION-ENST00000477422.5:3916-ENST00000263857.11:35883|236
MWMLLFSVETWLWRVCR
>FUSION-ENST00000554940.1:26685-ENST00000611205.4:3050|576
FECPFSLCC
>FUSION-ENST00000490738.5:39757-ENST00000655548.1:27708|1012
MPSCQANF
>ENST00000624790.1|SNV-500-G-T|5
WQLCRPLLR
>ENST00000161863.9|SNV-79654-A-T|2
DGQELEPLVGEQLLQLWDR
>FUSION-ENST00000490738.5:39757-ENST00000655548.1:27708|868
HRSFHLWSLR
>FUSION-ENST00000490738.5:39757-ENST00000655548.1:27708|1152
QRTMLSFQLSPVG
>FUSION-ENST00000554940.1:26685-ENST00000611205.4:3050|356
LPVSSLT
>FUSION-ENST00000416426.6:341100-ENST00000487805.6:7605|2
METPELPEPARTFGPVATGGQ
>FUSION-ENST00000490738.5:39757-ENST00000655548.1:27708|1161
GEEFWWSPDR
>FUSION-ENST00000490738.5:39757-ENST00000655548.1:27708|1056
MIITHCSLK
>FUSION-ENST00000490738.5:39757-ENST00000655548.1:27708|1155
MPPAPPLLKTEAEPDTQPLP
>FUSION-ENST00000554940.1:26685-ENST00000611205.4:3050|936
MVKPHLLKIQKLAGHGGGCL
>FUSION-ENST00000554940.1:26685-ENST00000611205.4:3050|812
IIVNLDFCNCLYDVFL
>FUSION-ENST00000554940.1:26685-ENST00000611205.4:3050|875
NGNGRTRK
>ENST00000523953.5|SNV-42005-C-T|1
LFQFHFYWGSTNEHGSEHTVDGVK
>FUSION-ENST00000554940.1:26685-ENST00000611205.4:3050|138
MNISQQLDK
>ENST00000394967.3|SNV-2114-C-A|3
LGPAGASLRSKGLHSCHIPGCGK
>FUSION-ENST00000543762.5:5619-ENST00000552161.6:4172|65
ALTGGDTQAGVTFPP
>FUSION-ENST00000554940.1:26685-ENST00000611205.4:3050|85
KVIWGCFSLKGKPY
>ENST00000554922.5|SNV-53806-G-A|1
DGCIHLWDLTFKPITVIDLR
>ENST00000262065.8|SNV-18116-T-A|3
WFIWLKAAGGTIYVFLYHEKYK
>FUSION-ENST00000490738.5:39757-ENST00000655548.1:27708|802
VLCYTVVTADTSGAWQGGPPGFQK
>FUSION-ENST00000554940.1:26685-ENST00000611205.4:3050|706
FPENKSREGLK
>FUSION-ENST00000490738.5:39757-ENST00000655548.1:27708|862
MWTVLAK
>FUSION-ENST00000490738.5:39757-ENST00000655548.1:27708|485
LQLRKHLH
>ENST00000324803.6|MNV-3374-TCA-T|9
AHAECPPAHVPMRSAR
>FUSION-ENST00000558791.5:31579-ENST00000650436.1:124617|9
FIKGSTPKMMK
>FUSION-ENST00000554940.1:26685-ENST00000611205.4:3050|234
HWDYRHKPLYLALGKETL
>FUSION-ENST00000554940.1:26685-ENST00000611205.4:3050|1027
MYTIPLV
>ENST00000287934.4|SNV-893-G-A|2
VHQFYPLVK
>FUSION-ENST00000543762.5:5619-ENST00000552161.6:4172|54
MPGRVAHACNPSTLR
>FUSION-ENST00000554940.1:26685-ENST00000611205.4:3050|1257
ESSSKGRWLK
>FUSION-ENST00000554940.1:26685-ENST00000611205.4:3050|1266
LPWFRSQQQAVFLLSY
>FUSION-ENST00000490738.5:39757-ENST00000655548.1:27708|1136
GMKLHQSKLIR
>FUSION-ENST00000490738.5:39757-ENST00000655548.1:27708|836
CWSPRPEAFR
>ENST00000613886.4|SNV-117077-A-G|2
YSGAEDLKK
>FUSION-ENST00000490754.5:67386-ENST00000583756.1:55281|11
ETWVNFHGQPQRTTKCSR
>FUSION-ENST00000543762.5:5619-ENST00000552161.6:4172|83
TVYPQGLEGQGR
>ENST00000451864.6|MNV-130-GC-G|5
SCCPGWSAMAQSR
>FUSION-ENST00000490738.5:39757-ENST00000655548.1:27708|155
FMEPVTQSLHCFPTQVEFVIPEFWK
>FUSION-ENST00000543762.5:5619-ENST00000552161.6:4172|30
MRIITPSSQD
>FUSION-ENST00000554940.1:26685-ENST00000611205.4:3050|290
MSFWLGLK
>FUSION-ENST00000554940.1:26685-ENST00000611205.4:3050|972
TVVSVLCILCR
>FUSION-ENST00000554940.1:26685-ENST00000611205.4:3050|943
RFSEGRAWWLTPVIPAL
>FUSION-ENST00000554940.1:26685-ENST00000611205.4:3050|1205
MQLLILRVLVNL
>FUSION-ENST00000554940.1:26685-ENST00000611205.4:3050|29
LKCISMCMCKYFHK
>ENST00000536101.5|SNV-26787-A-C|5
DKDGVLLSK
>FUSION-ENST00000554940.1:26685-ENST00000611205.4:3050|366
MDTVTYTDVK
>FUSION-ENST00000490738.5:39757-ENST00000655548.1:27708|73
QSSCLGLPK
>FUSION-ENST00000490738.5:39757-ENST00000655548.1:27708|551
FPLMLRLKESETVPPK
>FUSION-ENST00000554940.1:26685-ENST00000611205.4:3050|1
NVESFFTNGCLGQDWQEEIILFSK
>ENST00000369236.5|SNV-2382-G-C|2
DRLDCVK
>FUSION-ENST00000554940.1:26685-ENST00000611205.4:3050|627
MFLMFNGYDLNTCWCY
>ENST00000305586.11|SNV-94938-A-C|1
GPNYPSGYGTNSELSNPSETESERK
>FUSION-ENST00000554940.1:26685-ENST00000611205.4:3050|1184
LGVLVFLYVFLKQSLALSPR
>FUSION-ENST00000554940.1:26685-ENST00000611205.4:3050|1007
MLHEFRGR
>FUSION-ENST00000538186.5:23687-ENST00000541191.5:53062|8
MLFQFPLLWQ
>FUSION-ENST00000554940.1:26685-ENST00000611205.4:3050|186
KVGPSTWVLFSKHLLNE
>ENST00000624790.1|SNV-500-G-T|3
WQLCRPLLRR
>ENST00000631247.1|SNV-83149-G-T|6
MVIKFQLQIK
>FUSION-ENST00000490738.5:39757-ENST00000655548.1:27708|744
ELPKVIDQHMAEPVPTPKPR
>ENST00000283943.9|SNV-144760-C-T|1
FCFLGKLMAKAIMDFR
>FUSION-ENST00000490738.5:39757-ENST00000655548.1:27708|1170
NEVTSKQIDSVVDPYVVEIAR
>FUSION-ENST00000579205.5:341100-ENST00000487805.6:7605|53
FISMKSIIKWK
>FUSION-ENST00000579205.5:341100-ENST00000487805.6:7605|4
ALCLRLVPWPCAR
>ENST00000375715.5|SNV-192939-G-A|2
KTITATGILFVR
>ENST00000412899.5|SNV-46753-T-A|1
DEITYVSGAPRANHSGAVVLLKR
>FUSION-ENST00000554940.1:26685-ENST00000611205.4:3050|314
YSLGVFKLK
>FUSION-ENST00000554940.1:26685-ENST00000611205.4:3050|578
LLLSLLTKY
>FUSION-ENST00000490738.5:39757-ENST00000655548.1:27708|876
AWVPSPSSLPSPLGLSTGQWWGIK
>ENST00000483040.1|SNV-194852-C-T|1
TSPPQILLPLEERVTHFRDMLLER
>FUSION-ENST00000490738.5:39757-ENST00000655548.1:27708|219
GDRERHGAPGPGMDWMWEAGR
>FUSION-ENST00000554940.1:26685-ENST00000611205.4:3050|379
MVFCGIHF
>FUSION-ENST00000490738.5:39757-ENST00000655548.1:27708|364
HTSETRGK
>FUSION-ENST00000554940.1:26685-ENST00000611205.4:3050|247
MGLTLAMLARLVLNFDLK
>FUSION-ENST00000554940.1:26685-ENST00000611205.4:3050|289
SFWLGLK
>FUSION-ENST00000543762.5:5619-ENST00000552161.6:4172|172
VADKSSFVPGSGAGRATGK
>FUSION-ENST00000554940.1:26685-ENST00000611205.4:3050|333
MICILLKL
>FUSION-ENST00000490738.5:39757-ENST00000655548.1:27708|767
MSLFWESGKDR
>FUSION-ENST00000554940.1:26685-ENST00000611205.4:3050|229
MLHRLVLTVRLK
>ENST00000643816.1|SNV-53803-G-A|1
YSVLPEDHSQHLGEELQGFWDK
>FUSION-ENST00000490738.5:39757-ENST00000655548.1:27708|404
WCACVCLCICR
>FUSION-ENST00000490738.5:39757-ENST00000655548.1:27708|775
MIRNLDAATESLSATSPAMTP
>FUSION-ENST00000543762.5:5619-ENST00000552161.6:4172|210
MAQCQGSLAHCCLLGSRLGAQAR
>ENST00000477653.2|INDEL-47465-G-GCC|MNV-47467-GAC-G|5
SSSSMRPRSSATLNTTAGLWTMTSC
>FUSION-ENST00000490738.5:39757-ENST00000655548.1:27708|8
GCCGWAGLF
>FUSION-ENST00000490738.5:39757-ENST00000655548.1:27708|566
VSSIILCLCP
>FUSION-ENST00000490738.5:39757-ENST00000655548.1:27708|1162
ENHCEVPIKGEEFWWSPDRAGSGSR
>FUSION-ENST00000554940.1:26685-ENST00000611205.4:3050|679
GRVSFFCSDCSAVAR
>FUSION-ENST00000490738.5:39757-ENST00000655548.1:27708|650
MCVGMCVCVCRYVYMYVR
>ENST00000503804.5|SNV-19803-C-G|4
LDSDVSPLERESYLASLKENIDAR
>FUSION-ENST00000554940.1:26685-ENST00000611205.4:3050|788
WLVAAVLDR
>ENST00000636595.1|SNV-451080-A-C|1
STQGSVQEISCHDHASQQ
>FUSION-ENST00000490738.5:39757-ENST00000655548.1:27708|1023
LVRLVSNS
>ENST00000624790.1|SNV-500-G-T|4
MWQLCRPLLRR
>FUSION-ENST00000554940.1:26685-ENST00000611205.4:3050|33
HICLQLYFIGCSLLGK
>FUSION-ENST00000554940.1:26685-ENST00000611205.4:3050|383
MILGMSHHAWPQMVFCGIHF
>FUSION-ENST00000490738.5:39757-ENST00000655548.1:27708|285
ADCWHRYSLTSGQHFSESR
>FUSION-ENST00000554940.1:26685-ENST00000611205.4:3050|312
YSLGVFKLKSR
>FUSION-ENST00000490738.5:39757-ENST00000655548.1:27708|698
MEQLVPCHR
>FUSION-ENST00000554940.1:26685-ENST00000611205.4:3050|233
HKPLYLALGK
>FUSION-ENST00000490738.5:39757-ENST00000655548.1:27708|645
MCVYVCMCTCV
>FUSION-ENST00000490738.5:39757-ENST00000655548.1:27708|712
MTLEIKSK
>FUSION-ENST00000490738.5:39757-ENST00000655548.1:27708|165
REIITYWVQLAVRPEEGGMGLGCP
>ENST00000258499.8|INDEL-17744-A-AA|1
TAGIGVSS
>FUSION-ENST00000490738.5:39757-ENST00000655548.1:27708|16
SLLHHVGSRNYTYGFR
>FUSION-ENST00000554940.1:26685-ENST00000611205.4:3050|157
GYNVRKLAIK
>FUSION-ENST00000554940.1:26685-ENST00000611205.4:3050|136
MNISQQLDKII
>ENST00000399134.5|SNV-5597-T-A|3
RMVELRHPAVGPNQAHQEALK
>FUSION-ENST00000490738.5:39757-ENST00000655548.1:27708|174
GAWSPGSWGSR
>FUSION-ENST00000490738.5:39757-ENST00000655548.1:27708|684
VDWGVPVP
>FUSION-ENST00000490738.5:39757-ENST00000655548.1:27708|1034
KLRFEGWFSVSETAK
>FUSION-ENST00000490738.5:39757-ENST00000655548.1:27708|433
GLSAGQMT
>ENST00000636595.1|SNV-451080-A-C|4
TMPLNSDGTVMFNATLFALVR
>ENST00000360859.11|SNV-48076-A-G|4
VLEEFLVSLGPKETRVCR
>FUSION-ENST00000490738.5:39757-ENST00000655548.1:27708|715
FISMTLEIKSK
>FUSION-ENST00000490738.5:39757-ENST00000655548.1:27708|447
LACSPLPGR
>FUSION-ENST00000490738.5:39757-ENST00000655548.1:27708|515
GAWGSVERKLPALNLMT
>FUSION-ENST00000490738.5:39757-ENST00000655548.1:27708|26
TLGDSSAVR
>FUSION-ENST00000490738.5:39757-ENST00000655548.1:27708|478
KSSGRLR
>FUSION-ENST00000543762.5:5619-ENST00000552161.6:4172|180
GEGGSGWRVADK
>FUSION-ENST00000554940.1:26685-ENST00000611205.4:3050|305
VPFNLMGK
>FUSION-ENST00000554940.1:26685-ENST00000611205.4:3050|78
SHCAWPLFLIFK
>FUSION-ENST00000554940.1:26685-ENST00000611205.4:3050|411
YVCMCVYMTERK
>ENST00000477653.2|INDEL-47465-G-GCC|2
PRSSATLNTTAGHSGQ
>FUSION-ENST00000554940.1:26685-ENST00000611205.4:3050|673
MGLQACATTSS
>FUSION-ENST00000554940.1:26685-ENST00000611205.4:3050|883
YIYHIIFVGTC
>FUSION-ENST00000554940.1:26685-ENST00000611205.4:3050|641
MFILLLIVLF
>ENST00000481848.6|SNV-43071-G-C|1
TQALQEELKAARLQINELSGK
>FUSION-ENST00000490738.5:39757-ENST00000655548.1:27708|126
CVWKVASDCLCFLRGLGSSSGS
>FUSION-ENST00000490738.5:39757-ENST00000655548.1:27708|844
MTHQANGPLGS
>FUSION-ENST00000490738.5:39757-ENST00000655548.1:27708|1171
SPVPGVPSLHARRLHDM
>FUSION-ENST00000554940.1:26685-ENST00000611205.4:3050|281
GGSLEPR
>ENST00000260803.9|SNV-7840-A-T|3
FAALMQHLAK
>FUSION-ENST00000490738.5:39757-ENST00000655548.1:27708|456
MARPGLALDGQTCLFAPAWTHEK
>FUSION-ENST00000490738.5:39757-ENST00000655548.1:27708|997
GGSRAGGQGMCEER
>FUSION-ENST00000490738.5:39757-ENST00000655548.1:27708|448
EKTSPKR
>FUSION-ENST00000490738.5:39757-ENST00000655548.1:27708|545
ESETVPPKLLLRPPR
>FUSION-ENST00000490738.5:39757-ENST00000655548.1:27708|578
GSKVTQQR
>FUSION-ENST00000554940.1:26685-ENST00000611205.4:3050|108
LARLVLNSWPQVICLPRPPKVLGL
>FUSION-ENST00000554940.1:26685-ENST00000611205.4:3050|1068
LDWPEVLVKGQFKEVLETQLK
>ENST00000324803.6|MNV-3374-TCA-T|11
LLTRAHAECPPAHVPMRSAR
>ENST00000474902.5|SNV-19201-G-T|2
MGCCPCSSIPTVASSPTWAYSR
>FUSION-ENST00000490738.5:39757-ENST00000655548.1:27708|943
GFLSDGWAASAP
>ENST00000566752.5|SNV-2105-C-G|2
ISASAGGK
>ENST00000673912.1|SNV-143312-G-C|4
EDLPQLKQQSKDK
>FUSION-ENST00000579205.5:341100-ENST00000487805.6:7605|16
CALTEGCSAEVPQHHLAR
>FUSION-ENST00000490738.5:39757-ENST00000655548.1:27708|492
AQTGNILGLSR
>ENST00000324803.6|MNV-3374-TCA-T|5
LLTRAHAECPPAHTCRR
>FUSION-ENST00000554940.1:26685-ENST00000611205.4:3050|1262
MKLENKK
>FUSION-ENST00000554940.1:26685-ENST00000611205.4:3050|836
MTVQHNSLHSVYIVLGILSNLEFV
>FUSION-ENST00000554940.1:26685-ENST00000611205.4:3050|704
EGLKSFMLY
>FUSION-ENST00000440234.6:1938-ENST00000426580.1:5201|2
AAIPPSR
>FUSION-ENST00000490738.5:39757-ENST00000655548.1:27708|730
DPLQPQSTDFGSRLLTKGR
>FUSION-ENST00000554940.1:26685-ENST00000611205.4:3050|969
YVCLPILR
>FUSION-ENST00000355994.7:67386-ENST00000583756.1:55281|1
TTSEDNEVFEAIPYTY
>FUSION-ENST00000554940.1:26685-ENST00000611205.4:3050|545
MHLHHVGNK
>FUSION-ENST00000490738.5:39757-ENST00000655548.1:27708|680
CYVCMCVCVCTYVCMCVCLCVYVCR
>FUSION-ENST00000554940.1:26685-ENST00000611205.4:3050|254
LSVLNYIFNYELLVGT
>FUSION-ENST00000490738.5:39757-ENST00000655548.1:27708|223
ECCEEQHESR
>FUSION-ENST00000490738.5:39757-ENST00000655548.1:27708|1058
LESSGMIITHCSLK
>FUSION-ENST00000490738.5:39757-ENST00000655548.1:27708|56
GPDSLWK
>FUSION-ENST00000490738.5:39757-ENST00000655548.1:27708|45
PLVGKDPLPGSLVRLK
>ENST00000533206.1|SNV-16885-A-G|10
RYGESFFPRFMH
>FUSION-ENST00000549633.5:40865-ENST00000380518.8:24492|2
MGSGILGLAFALANTGILLFLVLLE
>FUSION-ENST00000554940.1:26685-ENST00000611205.4:3050|140
WNIPFLLEVAFCTVR
>FUSION-ENST00000490738.5:39757-ENST00000655548.1:27708|39
AQLLASCRPEAALSSCPK
>ENST00000477339.5|SNV-284867-G-T|7
MQMHALLHQPHFGVPDGSDTSISP
>FUSION-ENST00000477422.5:3916-ENST00000263857.11:35883|232
MLLFSVETWLWRVCR
>FUSION-ENST00000554940.1:26685-ENST00000611205.4:3050|953
SRGKYIGLLYK
>FUSION-ENST00000554940.1:26685-ENST00000611205.4:3050|838
WKIPEEKK
>FUSION-ENST00000490738.5:39757-ENST00000655548.1:27708|1130
LIRSLILML
>FUSION-ENST00000490738.5:39757-ENST00000655548.1:27708|314
RFESFQSSELVGRK
>FUSION-ENST00000554940.1:26685-ENST00000611205.4:3050|533
NSQPVLSAR
>FUSION-ENST00000554940.1:26685-ENST00000611205.4:3050|1303
MSLQARAGTWAHGR
>ENST00000643759.2|SNV-17278-G-T|3
NWINKNK
>FUSION-ENST00000554940.1:26685-ENST00000611205.4:3050|794
KHISVQTTNISGAK
>FUSION-ENST00000490738.5:39757-ENST00000655548.1:27708|748
EKLTQGRLR
>FUSION-ENST00000490738.5:39757-ENST00000655548.1:27708|350
MCVCACVHVR
>FUSION-ENST00000490738.5:39757-ENST00000655548.1:27708|1221
DAEIGNFI
>FUSION-ENST00000543762.5:5619-ENST00000552161.6:4172|208
MPRKPGPLLPPGEQAGGPG
>FUSION-ENST00000543762.5:5619-ENST00000552161.6:4172|76
QAKTKIK
>FUSION-ENST00000554940.1:26685-ENST00000611205.4:3050|1010
RLDLAQFGVQWLFK
>FUSION-ENST00000554940.1:26685-ENST00000611205.4:3050|505
VTCLINNSFCLR
>FUSION-ENST00000490738.5:39757-ENST00000655548.1:27708|128
SCRCVWKVASDCLCFLR
>FUSION-ENST00000554940.1:26685-ENST00000611205.4:3050|216
IYMHVFPIPPDEVLDSR
>FUSION-ENST00000490738.5:39757-ENST00000655548.1:27708|192
MRGERGVLGAGEAAGSTSVTPIR
>FUSION-ENST00000490738.5:39757-ENST00000655548.1:27708|641
MYVRVWGVCMCVCVYVCVYVCR
>FUSION-ENST00000490738.5:39757-ENST00000655548.1:27708|78
SLCCPGWSQTPVLKQSSCLGLPK
>FUSION-ENST00000490738.5:39757-ENST00000655548.1:27708|822
MFTRHYHMLVAALGAGVHP
>FUSION-ENST00000554940.1:26685-ENST00000611205.4:3050|655
MLIDHLRSGVR
>FUSION-ENST00000358871.6:114-ENST00000425343.6:11620|1
SPTRSSA
>FUSION-ENST00000554940.1:26685-ENST00000611205.4:3050|1178
IAGTTGACHHAR
>FUSION-ENST00000490738.5:39757-ENST00000655548.1:27708|599
MCRGVCVCVCWER
>FUSION-ENST00000554940.1:26685-ENST00000611205.4:3050|1274
IFFFCCKGREEFELIQHLS
>FUSION-ENST00000543762.5:5619-ENST00000552161.6:4172|220
MGHAPPHPGTPPPLAQK
>ENST00000637424.1|SNV-451080-A-C|1
LVAMTMPLNSDGTVMFNATLFALVR
>FUSION-ENST00000579205.5:341100-ENST00000487805.6:7605|49
ETPELPEPAR
>ENST00000655235.1|SNV-293-G-A|4
RGTSSANSSPR
>FUSION-ENST00000490738.5:39757-ENST00000655548.1:27708|1210
MPLYSSLGNR
>ENST00000563022.5|SNV-41020-G-A|3
GSPKGNHPAILTYHDVGLNRK
>FUSION-ENST00000490738.5:39757-ENST00000655548.1:27708|1243
ETETSAVSATQVVVFHYGIPK
>FUSION-ENST00000490738.5:39757-ENST00000655548.1:27708|1102
MMQKFLFLFLFSQFFLLW
>ENST00000477339.5|SNV-284867-G-T|3
CMLCYTSPTLGCLMGPTPPSR
>FUSION-ENST00000490738.5:39757-ENST00000655548.1:27708|76
RVFFFFFFLR
>FUSION-ENST00000554940.1:26685-ENST00000611205.4:3050|587
MLNFNFISLCIVFVFK
>FUSION-ENST00000543762.5:5619-ENST00000552161.6:4172|94
MGGAMVR
>ENST00000476379.6|SNV-21066-C-T|1
QELLITQSLCKARER
>FUSION-ENST00000554940.1:26685-ENST00000611205.4:3050|1024
MVYFVRSTLGSHCAWCSEYK
>FUSION-ENST00000554940.1:26685-ENST00000611205.4:3050|702
IRLLWPPK
>FUSION-ENST00000543762.5:5619-ENST00000552161.6:4172|105
MRTSEGNR
>FUSION-ENST00000554940.1:26685-ENST00000611205.4:3050|257
MFWLFWVRGRGR
>FUSION-ENST00000490738.5:39757-ENST00000655548.1:27708|1086
TEGCSLACVCHILLIFFFFFFFLR
>ENST00000388718.5|SNV-1192-G-A|4
QDGKCGTLSK
>FUSION-ENST00000554940.1:26685-ENST00000611205.4:3050|747
IRPPQPPKVLGLQA
>FUSION-ENST00000554940.1:26685-ENST00000611205.4:3050|488
KFWILDHFGFR
>ENST00000312481.11|SNV-95133-G-A|5
EFVKMMALRTK
>FUSION-ENST00000554940.1:26685-ENST00000611205.4:3050|647
MNTSWDFLHPLLGDITR
>FUSION-ENST00000554940.1:26685-ENST00000611205.4:3050|818
MRTCSRFR
>FUSION-ENST00000490738.5:39757-ENST00000655548.1:27708|234
MFWEDHPGR
>ENST00000477653.2|INDEL-47465-G-GCC|4
MRPRSSATLNTTAGHSGQ
>FUSION-ENST00000554940.1:26685-ENST00000611205.4:3050|727
QTCFQSRAR
>FUSION-ENST00000538186.5:23687-ENST00000541191.5:53062|22
CLFLKVVSPYNIRER
>FUSION-ENST00000554940.1:26685-ENST00000611205.4:3050|116
TSRFECVP
>FUSION-ENST00000490738.5:39757-ENST00000655548.1:27708|1177
MCPLPTVLAQR
>FUSION-ENST00000554940.1:26685-ENST00000611205.4:3050|1131
IQQVHNLQSFGSNK
>ENST00000359520.12|SNV-77561-A-G|1
VTIEGKR
>FUSION-ENST00000490738.5:39757-ENST00000655548.1:27708|1151
TEAEPDTQPLP
>FUSION-ENST00000554940.1:26685-ENST00000611205.4:3050|464
MRNEKNI
>FUSION-ENST00000490738.5:39757-ENST00000655548.1:27708|630
YVYVYVCLCVYMCVCVRVCR
>FUSION-ENST00000554940.1:26685-ENST00000611205.4:3050|1134
MNAFLVRSCVTKAK
>FUSION-ENST00000554940.1:26685-ENST00000611205.4:3050|583
MLNFNFISLCIVFVFKLLLSLLTKY
>FUSION-ENST00000554940.1:26685-ENST00000611205.4:3050|1210
QGFPVHVILILTTTLGI
>ENST00000312481.11|SNV-95133-G-A|3
MMALRTKCQGYVIFVISLGSTR
>FUSION-ENST00000554940.1:26685-ENST00000611205.4:3050|380
SHHAWPQMVFCGIHF
>FUSION-ENST00000490738.5:39757-ENST00000655548.1:27708|477
SSGRLRWLTPVIPALWEAK
>FUSION-ENST00000554940.1:26685-ENST00000611205.4:3050|569
MFHLLFFFFFFETESR
>FUSION-ENST00000490738.5:39757-ENST00000655548.1:27708|1050
LLGSRDPPTSAS
>FUSION-ENST00000554940.1:26685-ENST00000611205.4:3050|1243
MQMEVMPIFRQEIK
>FUSION-ENST00000490738.5:39757-ENST00000655548.1:27708|1133
KLHQSKLIR
>FUSION-ENST00000263102.7:435-ENST00000622427.4:594403|5
DLRKASVTIVK
>ENST00000631247.1|SNV-83149-G-T|9
MYDLKENGDKIPITN
>FUSION-ENST00000543762.5:5619-ENST00000552161.6:4172|175
GAAGGEWPTRAALFQALER
>FUSION-ENST00000490738.5:39757-ENST00000655548.1:27708|577
GSKVTQQRTWMLGEVR
>FUSION-ENST00000490738.5:39757-ENST00000655548.1:27708|262
TPCFPGAGILVGRQHK
>FUSION-ENST00000465706.1:3916-ENST00000263857.11:35883|241
MTDSTTC
>ENST00000310301.9|SNV-203628-A-G|1
EILVADSLSLLKKMHR
>FUSION-ENST00000554940.1:26685-ENST00000611205.4:3050|888
MAGSGRIC
>FUSION-ENST00000585857.1:14438-ENST00000587649.1:4472|8
ACQHPWRSALRSWLR
>FUSION-ENST00000490738.5:39757-ENST00000655548.1:27708|436
LNPEATIRQIQSK
>FUSION-ENST00000543762.5:5619-ENST00000552161.6:4172|141
ETHPPPSGSPLHPCPPLNSTSALR
>FUSION-ENST00000490738.5:39757-ENST00000655548.1:27708|266
HSWEPADK
>FUSION-ENST00000543762.5:5619-ENST00000552161.6:4172|155
HTPLHPAAPFIHALPSTPPQL
>FUSION-ENST00000490738.5:39757-ENST00000655548.1:27708|1008
LVSNSWPQAILPPWPPK
>FUSION-ENST00000490738.5:39757-ENST00000655548.1:27708|484
TAVEKTPPLR
>FUSION-ENST00000490738.5:39757-ENST00000655548.1:27708|90
GGAVLSPDHPFACGCGTT
>FUSION-ENST00000490738.5:39757-ENST00000655548.1:27708|790
ITSVQQAGAGVLAPRPSGRHPGR
>ENST00000465297.5|SNV-84639-C-T|3
NLDLTFLGMYPSESNANFWR
>FUSION-ENST00000554940.1:26685-ENST00000611205.4:3050|792
HISVQTTNISGAKGHMWLVAAVLDR
>FUSION-ENST00000490738.5:39757-ENST00000655548.1:27708|81
MSLCCPGWSQTPVLK
>FUSION-ENST00000554940.1:26685-ENST00000611205.4:3050|375
GQRFYVTLLK
>FUSION-ENST00000554940.1:26685-ENST00000611205.4:3050|262
FSPYHLMKS
>ENST00000477653.2|MNV-47467-GAC-G|6
MRPRSSATLNTTGTLDNDIMLIK
>FUSION-ENST00000554940.1:26685-ENST00000611205.4:3050|51
YFPLDRR
>FUSION-ENST00000554940.1:26685-ENST00000611205.4:3050|146
LCRIYLL
>FUSION-ENST00000495994.5:209628-ENST00000482426.1:276669|1
APLPLQVQDTQMSMKK
>FUSION-ENST00000554940.1:26685-ENST00000611205.4:3050|998
MLLLYIPFYFGLFRIL
>FUSION-ENST00000490738.5:39757-ENST00000655548.1:27708|761
TRAASPAFMQMAQMSR
>FUSION-ENST00000490738.5:39757-ENST00000655548.1:27708|197
GFVGMEKNIFKS
>FUSION-ENST00000490738.5:39757-ENST00000655548.1:27708|317
MRFESFQSSELVGR
>ENST00000370081.6|SNV-9940-A-G|5
VPEKQKLFQGDDEIPLYLK
>FUSION-ENST00000554940.1:26685-ENST00000611205.4:3050|352
PGLRWCFVGYIFR
>FUSION-ENST00000554940.1:26685-ENST00000611205.4:3050|1288
TLGIAVDLNRKLFGISILQF
>FUSION-ENST00000490738.5:39757-ENST00000655548.1:27708|208
DWMWEAGRGRK
>FUSION-ENST00000554940.1:26685-ENST00000611205.4:3050|876
NGNGRTR
>FUSION-ENST00000543762.5:5619-ENST00000552161.6:4172|51
PGRVAHACNPSTLRGQGGR
>FUSION-ENST00000554940.1:26685-ENST00000611205.4:3050|1156
MVLWKLILRLVYYFK
>FUSION-ENST00000490738.5:39757-ENST00000655548.1:27708|688
EAGVAWSRWGGSCICSR
>FUSION-ENST00000490738.5:39757-ENST00000655548.1:27708|1026
AGGQEDNGCSLALGGSRGHLSR
>FUSION-ENST00000554940.1:26685-ENST00000611205.4:3050|1214
IYPLGTIGFDWKFTK
>FUSION-ENST00000554940.1:26685-ENST00000611205.4:3050|681
MCVCVCVCVCVCVCVYVYVCVCIFR
>FUSION-ENST00000554940.1:26685-ENST00000611205.4:3050|624
FNGYDLNTCWCY
>FUSION-ENST00000554940.1:26685-ENST00000611205.4:3050|191
MFFSVSLARK
>FUSION-ENST00000554940.1:26685-ENST00000611205.4:3050|901
MYSCVSLTLGYVVISE
>FUSION-ENST00000490738.5:39757-ENST00000655548.1:27708|631
YVYVYVCLCVYMCVCVR
>FUSION-ENST00000554940.1:26685-ENST00000611205.4:3050|384
VAHACNPSTLGG
>FUSION-ENST00000554940.1:26685-ENST00000611205.4:3050|161
CEEKKGYNVR
>FUSION-ENST00000374078.5:492-ENST00000446710.5:10579|1
SNRGVRV
>ENST00000527079.2|SNV-7974-T-A|4
MSLSTHYHLR
>ENST00000396001.6|SNV-331582-C-T|3
VCMPTCTRPWTTSLR
>FUSION-ENST00000554940.1:26685-ENST00000611205.4:3050|923
MPLHSSLGDISETPSK
>FUSION-ENST00000490738.5:39757-ENST00000655548.1:27708|903
MESHVGPPLSLCRGQGWQLLGR
>FUSION-ENST00000554940.1:26685-ENST00000611205.4:3050|538
ISDFWIR
>FUSION-ENST00000554940.1:26685-ENST00000611205.4:3050|725
ARGFISSSVIR
>FUSION-ENST00000554940.1:26685-ENST00000611205.4:3050|651
SGVRDQPDQHGETLSLLK
>FUSION-ENST00000554940.1:26685-ENST00000611205.4:3050|297
KVIYIFWFFLYNIFCCVFFLFSDC
>FUSION-ENST00000490738.5:39757-ENST00000655548.1:27708|602
CVYVNRYVCMCRGVCVCVCWER
>ENST00000493886.5|SNV-13422-A-T|2
MWTWCSWLK
>FUSION-ENST00000490738.5:39757-ENST00000655548.1:27708|390
MCVHMCVERGKGEER
>FUSION-ENST00000554940.1:26685-ENST00000611205.4:3050|556
LGTRSGLDFGFFFLNL
>ENST00000536101.5|SNV-26787-A-C|2
DGVLLSKAEK
>FUSION-ENST00000407704.1:32663-ENST00000272371.7:54911|12
EERVLRHEAR
>FUSION-ENST00000490738.5:39757-ENST00000655548.1:27708|1231
LDLPASSTVRQKR
>FUSION-ENST00000554940.1:26685-ENST00000611205.4:3050|577
MFECPFSLCC
>FUSION-ENST00000490738.5:39757-ENST00000655548.1:27708|1167
QIDSVVDPYVVEIARSYK
>ENST00000508526.5|MNV-84476-TA-T|10
TTLTASAGVRILVFPMKR
>FUSION-ENST00000490738.5:39757-ENST00000655548.1:27708|108
ELLMGSKRGCL
>FUSION-ENST00000490738.5:39757-ENST00000655548.1:27708|773
NLDAATESLSATSPAMTP
>ENST00000622512.1|SNV-5242-A-G|3
ATTEADGTK
>FUSION-ENST00000490738.5:39757-ENST00000655548.1:27708|460
PLQSSLATD
>FUSION-ENST00000554940.1:26685-ENST00000611205.4:3050|1002
MYHGLSLGCN
>FUSION-ENST00000579205.5:341100-ENST00000487805.6:7605|12
QGHCQPRASGDVLER
>FUSION-ENST00000554940.1:26685-ENST00000611205.4:3050|1109
HLGHLEIEFLSVLIFA
>FUSION-ENST00000490738.5:39757-ENST00000655548.1:27708|1083
MFPCMCVPHFAYLFFFFFFFETGSR
>FUSION-ENST00000554940.1:26685-ENST00000611205.4:3050|873
MSILSLYLHGQPVIK
>FUSION-ENST00000554940.1:26685-ENST00000611205.4:3050|721
GFISSSVIRIILWR
>ENST00000263054.10|SNV-489391-T-G|1
HLWLSFEEGRSWSK
>FUSION-ENST00000309775.8:562-ENST00000355991.9:13115|1
SKSQLILC
>FUSION-ENST00000554940.1:26685-ENST00000611205.4:3050|106
LVLNSWPQVICLPRPPKVLGL
>FUSION-ENST00000554940.1:26685-ENST00000611205.4:3050|1302
SLQARAGTWAHGR
>FUSION-ENST00000554940.1:26685-ENST00000611205.4:3050|894
GEEVDFQGKIKK
>FUSION-ENST00000490738.5:39757-ENST00000655548.1:27708|825
RATGPLGSGLR
>FUSION-ENST00000490738.5:39757-ENST00000655548.1:27708|710
MTLEIKSKQNLLPGALGLSAK
>FUSION-ENST00000490738.5:39757-ENST00000655548.1:27708|863
ELGQAWEFFGCGLFFVHCSIDYM
>FUSION-ENST00000554940.1:26685-ENST00000611205.4:3050|46
RHFGCPLQYTWLAEK
>FUSION-ENST00000554940.1:26685-ENST00000611205.4:3050|523
MWLVIFWHWCEKQGFPK
>FUSION-ENST00000554940.1:26685-ENST00000611205.4:3050|1202
YKFCIQNFV
>FUSION-ENST00000490738.5:39757-ENST00000655548.1:27708|133
DTVGPVHWVATGGKAGGFEHRSCR
>FUSION-ENST00000554940.1:26685-ENST00000611205.4:3050|685
MGFHHVG
>ENST00000570310.5|SNV-3784-G-A|5
PLGPPAPPATCFCFRMQNNVK
>FUSION-ENST00000490738.5:39757-ENST00000655548.1:27708|94
RPPLLGGPRPVLP
>FUSION-ENST00000490738.5:39757-ENST00000655548.1:27708|633
MCVCVYVCVYVCR
>ENST00000493961.5|SNV-2756-A-G|1
PSSSSFISRTSTGPLGS
>FUSION-ENST00000554940.1:26685-ENST00000611205.4:3050|20
MCKYFHKSL
>FUSION-ENST00000490738.5:39757-ENST00000655548.1:27708|400
MCMCVHMCVER
>ENST00000388718.5|SNV-1192-G-A|6
YTKQDGK
>FUSION-ENST00000490738.5:39757-ENST00000655548.1:27708|304
VVDWAAGTLGR
>FUSION-ENST00000490738.5:39757-ENST00000655548.1:27708|357
MTGFLPGLQAFSHLASHCSVR
>FUSION-ENST00000490738.5:39757-ENST00000655548.1:27708|818
ATGPLGSGLRRLEER
>FUSION-ENST00000538186.5:23687-ENST00000541191.5:53062|42
GSYEPHPKVPVSKSSFPLQYT
>FUSION-ENST00000490738.5:39757-ENST00000655548.1:27708|1143
GDRWASQQPYLPHF
>FUSION-ENST00000490738.5:39757-ENST00000655548.1:27708|385
GKGEERSGNAYK
>FUSION-ENST00000554940.1:26685-ENST00000611205.4:3050|1052
NLGNTQASHSLHFQCLLSFWKIS
>FUSION-ENST00000490738.5:39757-ENST00000655548.1:27708|82
HQAPPLPLRLA
>FUSION-ENST00000554940.1:26685-ENST00000611205.4:3050|339
TEGSSNLPDRTCR
>FUSION-ENST00000490738.5:39757-ENST00000655548.1:27708|861
MWTVLAKV
>FUSION-ENST00000543762.5:5619-ENST00000552161.6:4172|96
MALGSGFL
>FUSION-ENST00000554940.1:26685-ENST00000611205.4:3050|1009
LDLAQFGVQWLFK
>FUSION-ENST00000554940.1:26685-ENST00000611205.4:3050|435
VAHACNTSTLGGSGGR
>FUSION-ENST00000490738.5:39757-ENST00000655548.1:27708|1132
LHQSKLIR
>ENST00000296181.9|INDEL-81661-A-AA|2
WRLQKYYSTDY
>FUSION-ENST00000490738.5:39757-ENST00000655548.1:27708|573
WVTITGCPHTR
>FUSION-ENST00000490738.5:39757-ENST00000655548.1:27708|965
RLPPLCPGTK
>FUSION-ENST00000543762.5:5619-ENST00000552161.6:4172|124
HLGPQFR
>ENST00000451864.6|MNV-130-GC-G|4
SCCPGWSAMAQSRLTTTSASR
>FUSION-ENST00000554940.1:26685-ENST00000611205.4:3050|1154
MFIGSVILLTFR
>ENST00000358901.11|SNV-13422-A-T|3
SPVAKDVDLVFLAK
>FUSION-ENST00000554940.1:26685-ENST00000611205.4:3050|210
DLLLSYHR
>FUSION-ENST00000554940.1:26685-ENST00000611205.4:3050|1101
MIYPCCKDP
>ENST00000442114.6|SNV-2155-A-G|2
GWVQTLARVSR
>FUSION-ENST00000543762.5:5619-ENST00000552161.6:4172|108
MWPGQLSCGPGASGAPKLLAPSGLN
>FUSION-ENST00000490738.5:39757-ENST00000655548.1:27708|966
SLGCAQSESPESLAPGSAAGVGGRR
>FUSION-ENST00000554940.1:26685-ENST00000611205.4:3050|726
QTCFQSRARGFISSSVIR
>FUSION-ENST00000554940.1:26685-ENST00000611205.4:3050|828
MVSYDRATGLQPG
>FUSION-ENST00000554940.1:26685-ENST00000611205.4:3050|779
GLGHPISVEGCVVGK
>FUSION-ENST00000554940.1:26685-ENST00000611205.4:3050|614
SVTSHLSTFK
>FUSION-ENST00000490738.5:39757-ENST00000655548.1:27708|104
HHHAQLIFLFFNFFVETGSLQNK
>FUSION-ENST00000490738.5:39757-ENST00000655548.1:27708|283
STRCQAQLGTSR
>FUSION-ENST00000490738.5:39757-ENST00000655548.1:27708|64
GLALSPRLECSGANSAHCK
>FUSION-ENST00000490738.5:39757-ENST00000655548.1:27708|102
CLCVAQAGLKLLCSSNPPASASR
>FUSION-ENST00000554940.1:26685-ENST00000611205.4:3050|928
LVSSSWAQAILLPWPPK
>FUSION-ENST00000490738.5:39757-ENST00000655548.1:27708|417
VCVCMCVCVHVGVCACVHVGVR
>FUSION-ENST00000554940.1:26685-ENST00000611205.4:3050|799
IVPLDSSLDDRVRPDSLKK
>FUSION-ENST00000490738.5:39757-ENST00000655548.1:27708|401
CVPVHVCMCMCVHMCVERGKGEER
>FUSION-ENST00000543762.5:5619-ENST00000552161.6:4172|200
WGHGKRWSCLYR
>ENST00000459841.1|SNV-144760-C-T|3
KFCFLGKLMAK
>FUSION-ENST00000490738.5:39757-ENST00000655548.1:27708|735
MCSQHWQDFSLER
>FUSION-ENST00000554940.1:26685-ENST00000611205.4:3050|52
MYFPLDRR
>FUSION-ENST00000554940.1:26685-ENST00000611205.4:3050|437
FSCPFLSNDLEFLAFSFFPPFQHF
>ENST00000470876.1|SNV-41962-A-T|9
MSPHLCPR
>FUSION-ENST00000543762.5:5619-ENST00000552161.6:4172|122
TSFYSALPSIP
>ENST00000299415.3|SNV-419-G-C|4
QLREHCKPLEDLLLDRGR
>FUSION-ENST00000554940.1:26685-ENST00000611205.4:3050|41
HFGCPLQYTWLAEKGR
>FUSION-ENST00000543762.5:5619-ENST00000552161.6:4172|147
MPSPQLHLSSKR
>FUSION-ENST00000490738.5:39757-ENST00000655548.1:27708|1087
MTEGCSLACVCHILLIFFFFFFFLR
>FUSION-ENST00000490738.5:39757-ENST00000655548.1:27708|20
PPGRSLLHHVGSR
>FUSION-ENST00000490738.5:39757-ENST00000655548.1:27708|882
GAGCGLGGR
>FUSION-ENST00000554940.1:26685-ENST00000611205.4:3050|109
MLARLVLNSWPQVICLPRPPKVLGL
>ENST00000498997.3|SNV-5616-G-C|7
MRGLPSHSGRLCAATEGQMTR
>FUSION-ENST00000490738.5:39757-ENST00000655548.1:27708|467
VKPCLLKIQELAGHGGTR
>ENST00000644474.1|SNV-228742-A-G|1
EAPLPFILLGGSGK
>FUSION-ENST00000554940.1:26685-ENST00000611205.4:3050|917
MCEPQLK
>ENST00000308377.8|SNV-20567-A-G|3
NFISDGNICR
>ENST00000370081.6|SNV-9940-A-G|1
LFQGDDEIPLYLKGGVADALLYR
>FUSION-ENST00000543762.5:5619-ENST00000552161.6:4172|79
TVYPQGLEGQGRGEKEK
>FUSION-ENST00000490738.5:39757-ENST00000655548.1:27708|974
MECSTRVLPLPGTPK
>FUSION-ENST00000543762.5:5619-ENST00000552161.6:4172|188
GGRVYTEGRGAAGGEWPTR
>ENST00000388718.5|SNV-1192-G-A|3
QDGKCGTLSKGELK
>FUSION-ENST00000554940.1:26685-ENST00000611205.4:3050|179
MKCGFFFSFPSTDLCVCVERGI
>FUSION-ENST00000490738.5:39757-ENST00000655548.1:27708|1185
KLVSNQHAK
>FUSION-ENST00000554940.1:26685-ENST00000611205.4:3050|394
HAPLRPASFIYLFIYFCRDR
>FUSION-ENST00000554940.1:26685-ENST00000611205.4:3050|265
MFSPYHLMK
>FUSION-ENST00000490738.5:39757-ENST00000655548.1:27708|771
MAACACSPSYSEG
>FUSION-ENST00000490738.5:39757-ENST00000655548.1:27708|473
WLTPVIPALWEAKAGR
>FUSION-ENST00000490738.5:39757-ENST00000655548.1:27708|967
SLGCAQSESPESLAPGSAAGVGGR
>FUSION-ENST00000465706.1:3916-ENST00000263857.11:35883|253
AVLCEYSKFLSTWQNEAFVETLG
>ENST00000442114.6|SNV-2155-A-G|1
GWVQTLARVSRR
>FUSION-ENST00000490738.5:39757-ENST00000655548.1:27708|1192
DCPRQRDSLR
>FUSION-ENST00000490738.5:39757-ENST00000655548.1:27708|1085
QGLAVTQAGGQWR
>FUSION-ENST00000352480.10:35489-ENST00000611173.1:61428|39
AKPRIHMNGSR
>FUSION-ENST00000490738.5:39757-ENST00000655548.1:27708|33
MCSHRSLR
>ENST00000619208.6|SNV-10418-G-A|2
VDHGGLAEENGIKVGDQVLAANSVR
>FUSION-ENST00000554940.1:26685-ENST00000611205.4:3050|169
MSLASKNICYMCEEK
>FUSION-ENST00000554940.1:26685-ENST00000611205.4:3050|826
SWNQSAMDTEG
>FUSION-ENST00000554940.1:26685-ENST00000611205.4:3050|1284
RESGSYMIFFFCCK
>FUSION-ENST00000579205.5:341100-ENST00000487805.6:7605|5
GHLCLVLLEWLKALCLRLVPWPCAR
>ENST00000522917.5|SNV-125515-C-T|2
EMFPPLCWR
>FUSION-ENST00000554940.1:26685-ENST00000611205.4:3050|415
FTCFKHKR
>FUSION-ENST00000490738.5:39757-ENST00000655548.1:27708|239
EAIGRFGVK
>FUSION-ENST00000490738.5:39757-ENST00000655548.1:27708|878
GAGCGLGGRRL
>FUSION-ENST00000554940.1:26685-ENST00000611205.4:3050|782
DSFSTHWTTIGPADMFFSL
>FUSION-ENST00000490738.5:39757-ENST00000655548.1:27708|589
QQSHTAK
>FUSION-ENST00000490738.5:39757-ENST00000655548.1:27708|459
MVARACSPSYLGG
>ENST00000485990.1|SNV-16600-A-G|5
LRLSEVDVDDDERPHNPHK
>ENST00000306177.9|SNV-50230-C-G|5
SEQKDPVEEPK
>ENST00000396001.6|SNV-331582-C-T|5
MSPPRVCMPTCTRPWTTSLRTLWR
>FUSION-ENST00000263102.7:435-ENST00000622427.4:594403|4
KASVTIVK
>FUSION-ENST00000543762.5:5619-ENST00000552161.6:4172|88
VRGRGCFIHK
>FUSION-ENST00000554940.1:26685-ENST00000611205.4:3050|172
LLLFFLRQDLALSPR
>ENST00000480181.1|SNV-1802-G-A|6
GAARRTPLPGQHDAGER
>FUSION-ENST00000579205.5:341100-ENST00000487805.6:7605|15
APCDQGPQTSVSPLGK
>FUSION-ENST00000490738.5:39757-ENST00000655548.1:27708|885
ALSPVVPVQEQVPGVLRGSR
>FUSION-ENST00000554940.1:26685-ENST00000611205.4:3050|338
MIPRKHGLHS
>FUSION-ENST00000490738.5:39757-ENST00000655548.1:27708|514
KLPALNLMT
>ENST00000395872.5|SNV-9215-C-T|4
VETYKEQLLK
>ENST00000302279.8|SNV-50678-A-G|2
EDILNRALELCEILAK
>FUSION-ENST00000554940.1:26685-ENST00000611205.4:3050|158
LSLGFAFAVPCV
>ENST00000631247.1|SNV-83149-G-T|8
YDLKENGDKIPITN
>FUSION-ENST00000490738.5:39757-ENST00000655548.1:27708|1159
GEEFWWSPDRAGSGSRSVVR
>ENST00000592226.5|SNV-6048-C-T|2
WGVCICSCSREVPTRWVPPASC
>FUSION-ENST00000490738.5:39757-ENST00000655548.1:27708|717
FISMTLEIK
>FUSION-ENST00000554940.1:26685-ENST00000611205.4:3050|988
GATATAAPR
>FUSION-ENST00000554940.1:26685-ENST00000611205.4:3050|258
FWLFWVRGR
>FUSION-ENST00000554940.1:26685-ENST00000611205.4:3050|111
MLARLVLNSWPQVICLPRPPK
>FUSION-ENST00000554940.1:26685-ENST00000611205.4:3050|1012
MPGCFFFYYYFLKR
>FUSION-ENST00000490738.5:39757-ENST00000655548.1:27708|481
TPPLRGHRGTEYSHSLQEPPL
>FUSION-ENST00000490738.5:39757-ENST00000655548.1:27708|917
MEWQSLPWASQQCTAQSTL
>FUSION-ENST00000490738.5:39757-ENST00000655548.1:27708|483
TAVEKTPPLRGHR
>ENST00000369236.5|SNV-2382-G-C|1
DRLDCVKASDQCLK
>FUSION-ENST00000554940.1:26685-ENST00000611205.4:3050|266
EKKSIHV
>FUSION-ENST00000490738.5:39757-ENST00000655548.1:27708|1116
VLRLQRFQAR
>FUSION-ENST00000490738.5:39757-ENST00000655548.1:27708|388
MCVERGK
>ENST00000310301.9|SNV-203628-A-G|4
EGCKEILVADSLSLLKK
>FUSION-ENST00000554940.1:26685-ENST00000611205.4:3050|521
MWLVIFWHWCEKQGFPKGK
>FUSION-ENST00000490738.5:39757-ENST00000655548.1:27708|279
CQAQLGTSR
>ENST00000432715.5|SNV-18705-C-T|1
VFLQARSCIEDRLR
>FUSION-ENST00000554940.1:26685-ENST00000611205.4:3050|268
VRPHFFKK
>FUSION-ENST00000554940.1:26685-ENST00000611205.4:3050|1102
MIYPCCK
>ENST00000324803.6|MNV-3374-TCA-T|6
LLTRAHAECPPAHTCR
>FUSION-ENST00000490738.5:39757-ENST00000655548.1:27708|430
MPWQTPP
>FUSION-ENST00000554940.1:26685-ENST00000611205.4:3050|30
MLKCISMCMCKYFHK
>FUSION-ENST00000554940.1:26685-ENST00000611205.4:3050|892
KQWMAGSGR
>FUSION-ENST00000554940.1:26685-ENST00000611205.4:3050|455
RSFLPSPVSWAHFTPLWK
>FUSION-ENST00000490738.5:39757-ENST00000655548.1:27708|410
CACMCACLCMWMWCACVCLCICR
>FUSION-ENST00000554940.1:26685-ENST00000611205.4:3050|877
NVLKNGNGRTR
>FUSION-ENST00000611255.5:6871-ENST00000672604.1:557119|3
RLDLSFNLLRFSVSTGL
>FUSION-ENST00000554940.1:26685-ENST00000611205.4:3050|189
MFFSVSLARKVGPSTWVLFSK
>FUSION-ENST00000579205.5:341100-ENST00000487805.6:7605|17
GRCALTEGCSAEVPQHHLAR
>FUSION-ENST00000554940.1:26685-ENST00000611205.4:3050|1124
KEQINSK
>FUSION-ENST00000538186.5:23687-ENST00000541191.5:53062|18
ERCFRLVFICIFDTTLHVS
>FUSION-ENST00000440234.6:1938-ENST00000426580.1:5201|4
HRAAIPPSR
>FUSION-ENST00000490738.5:39757-ENST00000655548.1:27708|323
MIAIKSIWVFIAILIISTFMR
>FUSION-ENST00000554940.1:26685-ENST00000611205.4:3050|465
MMRNEKNI
>FUSION-ENST00000490738.5:39757-ENST00000655548.1:27708|198
GFVGMEKNIFK
>FUSION-ENST00000554940.1:26685-ENST00000611205.4:3050|361
LVGVKHMQHVFILFRPIVAED
>FUSION-ENST00000554940.1:26685-ENST00000611205.4:3050|392
DRVLLCCPG
>FUSION-ENST00000554940.1:26685-ENST00000611205.4:3050|195
MTIVSLTTRMLVP
>FUSION-ENST00000490738.5:39757-ENST00000655548.1:27708|1017
VPWGAPGQEVKVCVR
>ENST00000510520.5|SNV-19803-C-G|4
CVSLGEGILPCLSKGK
>ENST00000479276.5|SNV-8989-A-G|8
VHLGARASGQPLR
>FUSION-ENST00000543762.5:5619-ENST00000552161.6:4172|118
MQHHSLVR
>FUSION-ENST00000543762.5:5619-ENST00000552161.6:4172|98
RGTLEAWSSDF
>FUSION-ENST00000490738.5:39757-ENST00000655548.1:27708|88
VFKNKTPGDR
>ENST00000493961.5|SNV-2756-A-G|2
MPSSSSFISRTSTGPLGS
>FUSION-ENST00000554940.1:26685-ENST00000611205.4:3050|377
MKGQRFYVTLLK
>FUSION-ENST00000554940.1:26685-ENST00000611205.4:3050|694
EPPCPAKNLFFLFNTLCFPPF
>FUSION-ENST00000554940.1:26685-ENST00000611205.4:3050|8
MLGKLSLFHAK
>FUSION-ENST00000543762.5:5619-ENST00000552161.6:4172|140
SSFVRAPLP
>FUSION-ENST00000554940.1:26685-ENST00000611205.4:3050|1144
CQDESAVL
>ENST00000324803.6|MNV-3405-TCA-T|MNV-3374-TCA-T|3
SARLLTCPCGVPACSHVPTWSAR
>FUSION-ENST00000554940.1:26685-ENST00000611205.4:3050|605
NLGVTFGFLK
>FUSION-ENST00000554940.1:26685-ENST00000611205.4:3050|292
MWFHHVAQAGLNC
>FUSION-ENST00000554940.1:26685-ENST00000611205.4:3050|213
HVFPIPPDEVLDSR
>FUSION-ENST00000538186.5:23687-ENST00000541191.5:53062|47
MGSYEPHPK
>FUSION-ENST00000490738.5:39757-ENST00000655548.1:27708|240
MEAIGRFGVK
>FUSION-ENST00000490738.5:39757-ENST00000655548.1:27708|621
FMCVYVCICVYVYVCVDMCVYVCR
>FUSION-ENST00000490738.5:39757-ENST00000655548.1:27708|628
CVCVRVCR
>ENST00000476379.6|SNV-21066-C-T|3
QELLITQSLCK
>ENST00000360859.11|SNV-48076-A-G|1
VWMAVMGSLECLEQR
>FUSION-ENST00000490738.5:39757-ENST00000655548.1:27708|1121
TRTHQDR
>ENST00000477653.2|MNV-47467-GAC-G|4
PRSSATLNTTGTLDNDIMLIK
>FUSION-ENST00000538186.5:23687-ENST00000541191.5:53062|40
MFHRIHKAEATSYY
>FUSION-ENST00000543762.5:5619-ENST00000552161.6:4172|86
GRGCFIHKG
>FUSION-ENST00000490738.5:39757-ENST00000655548.1:27708|213
MDWMWEAGR
>ENST00000333891.14|SNV-6633-A-G|3
SRATDTFRSEQK
>FUSION-ENST00000440234.6:1938-ENST00000426580.1:5201|1
AAIPPSRI
>FUSION-ENST00000490738.5:39757-ENST00000655548.1:27708|306
SHQPLLPWEVAKVVDWAAGTLGR
>FUSION-ENST00000490738.5:39757-ENST00000655548.1:27708|1212
TVKIGLGTVVHTCKPSTMGG
>ENST00000491115.6|SNV-8518-C-T|7
MASSGFTQHLSTKK
>FUSION-ENST00000490738.5:39757-ENST00000655548.1:27708|1099
FLFLFLFSQFFLLW
>FUSION-ENST00000554940.1:26685-ENST00000611205.4:3050|715
MLVRLFLNS
>FUSION-ENST00000490738.5:39757-ENST00000655548.1:27708|823
TSHLAQNSPPLSIPSAMFTR
>FUSION-ENST00000554940.1:26685-ENST00000611205.4:3050|741
PHANLVPFPTFLVGK
>FUSION-ENST00000490738.5:39757-ENST00000655548.1:27708|546
ESETVPPK
>FUSION-ENST00000554940.1:26685-ENST00000611205.4:3050|261
MFWLFWVR
>FUSION-ENST00000554940.1:26685-ENST00000611205.4:3050|730
NQERQTCFQSR
>FUSION-ENST00000490738.5:39757-ENST00000655548.1:27708|845
TLGTVVRSQCFCC
>FUSION-ENST00000490738.5:39757-ENST00000655548.1:27708|1103
VLSVQFSGIECTVQWY
>FUSION-ENST00000490738.5:39757-ENST00000655548.1:27708|152
LAQHLDPR
>FUSION-ENST00000490738.5:39757-ENST00000655548.1:27708|405
MWCACVCLCICR
>ENST00000566129.1|INDEL-14503-A-AA|9
CYWSVSEAFCFWRKK
>ENST00000283943.9|SNV-144760-C-T|3
MKFCFLGKLMAK
>ENST00000309395.7|SNV-76833-T-C|5
IGVPFPKNFMSAAK
>FUSION-ENST00000425354.7:5619-ENST00000552161.6:4172|4
GSPKDPWKAGPWHK
>FUSION-ENST00000554940.1:26685-ENST00000611205.4:3050|252
ILMPQPLE
>FUSION-ENST00000490738.5:39757-ENST00000655548.1:27708|1109
FQARATMCHVY
>FUSION-ENST00000554940.1:26685-ENST00000611205.4:3050|382
ILGMSHHAWPQMVFCGIHF
>FUSION-ENST00000554940.1:26685-ENST00000611205.4:3050|38
MYNQNCTS
>FUSION-ENST00000543762.5:5619-ENST00000552161.6:4172|115
QHHSLVRIR
>FUSION-ENST00000490738.5:39757-ENST00000655548.1:27708|879
MGAGCGLGGRRL
>FUSION-ENST00000554940.1:26685-ENST00000611205.4:3050|785
MTFFYNSIFAPFNLIHSWQVSWTK
>ENST00000262065.8|SNV-18116-T-A|2
AAGGTIYVFLYHEK
>FUSION-ENST00000543762.5:5619-ENST00000552161.6:4172|194
PGFSAQAGDGVMEKGGRVYTEGR
>FUSION-ENST00000490738.5:39757-ENST00000655548.1:27708|1145
HRPPQLEENSGNIGVMGDR
>FUSION-ENST00000490738.5:39757-ENST00000655548.1:27708|320
VDSGPVGSACVSCVLKCK
>FUSION-ENST00000554940.1:26685-ENST00000611205.4:3050|912
EKIYLVGSNNFQVVMSIITIWRYL
>FUSION-ENST00000543762.5:5619-ENST00000552161.6:4172|32
MFAFSRMVK
>FUSION-ENST00000554940.1:26685-ENST00000611205.4:3050|660
PSANCMYF
>FUSION-ENST00000554940.1:26685-ENST00000611205.4:3050|1000
MLLLYIPFYFGLFR
>FUSION-ENST00000538186.5:23687-ENST00000541191.5:53062|25
MSPIQRCLFLKVVSPYNIR
>FUSION-ENST00000407704.1:32663-ENST00000272371.7:54911|9
AQFPTAMNEPGGACSPP
>FUSION-ENST00000554940.1:26685-ENST00000611205.4:3050|607
YHLHLIHIA
>FUSION-ENST00000554940.1:26685-ENST00000611205.4:3050|937
VKPHLLKIQK
>ENST00000515762.5|SNV-19803-C-G|6
LDSDVSPLERESYLASLKENM
>FUSION-ENST00000554940.1:26685-ENST00000611205.4:3050|347
WCFVGYIFRRGTTGSK
>FUSION-ENST00000490738.5:39757-ENST00000655548.1:27708|229
FWEDHPGRVESAGGGGGGRR
>FUSION-ENST00000490738.5:39757-ENST00000655548.1:27708|482
TPPLRGHR
>ENST00000425248.5|SNV-51733-A-G|5
DMTGKEDVYRGPAVR
>FUSION-ENST00000554940.1:26685-ENST00000611205.4:3050|70
LIFLSLCQQKR
>FUSION-ENST00000490738.5:39757-ENST00000655548.1:27708|1043
TNFFFFFR
>FUSION-ENST00000490738.5:39757-ENST00000655548.1:27708|760
TRAASPAFMQMAQMSRK
>FUSION-ENST00000554940.1:26685-ENST00000611205.4:3050|1218
KDTHLSLWITR
>FUSION-ENST00000490738.5:39757-ENST00000655548.1:27708|313
CKAGAVGK
>FUSION-ENST00000490738.5:39757-ENST00000655548.1:27708|264
HSWEPADKTPCFPGAGILVGRQHK
>FUSION-ENST00000490738.5:39757-ENST00000655548.1:27708|1006
GCCPPALR
>FUSION-ENST00000490738.5:39757-ENST00000655548.1:27708|740
MAEPVPTPKPRSEPLSGPNLLPR
>ENST00000545886.1|SNV-15906-G-A|7
TRRSGPALEVEAVVRPSWGPGGK
>ENST00000566129.1|INDEL-14503-A-AA|3
KQIMTTLQQTHSLRLSPGGGW
>FUSION-ENST00000554940.1:26685-ENST00000611205.4:3050|71
MLIFLSLCQQKR
>FUSION-ENST00000543762.5:5619-ENST00000552161.6:4172|207
PRKPGPLLPPGEQAGGPG
>FUSION-ENST00000554940.1:26685-ENST00000611205.4:3050|1040
MCWESACTSKVLEGR
>FUSION-ENST00000554940.1:26685-ENST00000611205.4:3050|238
GSSYLGLPK
>FUSION-ENST00000490738.5:39757-ENST00000655548.1:27708|2
TSTTYKVGVWSDGVWK
>FUSION-ENST00000554940.1:26685-ENST00000611205.4:3050|550
HSARWLLK
>FUSION-ENST00000554940.1:26685-ENST00000611205.4:3050|982
MSLNQKAATR
>FUSION-ENST00000554940.1:26685-ENST00000611205.4:3050|1237
MEVMPIFRQEIK
>FUSION-ENST00000554940.1:26685-ENST00000611205.4:3050|732
DTFALLSRNQER
>FUSION-ENST00000490738.5:39757-ENST00000655548.1:27708|1260
WNTNERPHDR
>FUSION-ENST00000554940.1:26685-ENST00000611205.4:3050|645
MNTSWDFLHPLLGDITRR
>FUSION-ENST00000252999.7:34941-ENST00000338624.10:15451|2
GPEGLGLGALVPEDAR
>FUSION-ENST00000490738.5:39757-ENST00000655548.1:27708|228
VESAGGGGGGR
>ENST00000535987.5|MNV-2313-CCCGCT-C|3
HGPIWVLLCSR
>FUSION-ENST00000490738.5:39757-ENST00000655548.1:27708|644
CVYVCMCTCV
>ENST00000510520.5|SNV-19803-C-G|6
LRCVSLGEGILPCLSKGK
>FUSION-ENST00000554940.1:26685-ENST00000611205.4:3050|847
GMGEPEKLR
>FUSION-ENST00000490738.5:39757-ENST00000655548.1:27708|665
YLYVCRYVCMCV
>ENST00000223054.8|SNV-3074-C-T|1
LVAAYVLGLLTMVFLWT
>FUSION-ENST00000554940.1:26685-ENST00000611205.4:3050|666
WLTLAVPALWK
>FUSION-ENST00000490738.5:39757-ENST00000655548.1:27708|1233
LDLPASSTVRQK
>ENST00000263054.10|SNV-489391-T-G|4
HTSLPIRHLWLSFEEGR
>ENST00000375559.8|SNV-26285-G-A|4
MNVAPACLPKR
>FUSION-ENST00000490738.5:39757-ENST00000655548.1:27708|1262
HRWNTNERPHDR
>FUSION-ENST00000490738.5:39757-ENST00000655548.1:27708|1114
LQRFQAR
>FUSION-ENST00000543762.5:5619-ENST00000552161.6:4172|214
MRGGDSR
>FUSION-ENST00000554940.1:26685-ENST00000611205.4:3050|196
TIVSLTTR
>FUSION-ENST00000554940.1:26685-ENST00000611205.4:3050|98
LKLTNAVR
>FUSION-ENST00000554940.1:26685-ENST00000611205.4:3050|1213
DTHLSLWITR
>FUSION-ENST00000490738.5:39757-ENST00000655548.1:27708|696
MEQLVPCHREAGVAWSR
>FUSION-ENST00000543762.5:5619-ENST00000552161.6:4172|217
GHAPPHPGTPPPLAQKAT
>FUSION-ENST00000490738.5:39757-ENST00000655548.1:27708|922
GGRKTPQR
>FUSION-ENST00000490738.5:39757-ENST00000655548.1:27708|308
AGAVGKSHQPLLPWEVAK
>FUSION-ENST00000490738.5:39757-ENST00000655548.1:27708|281
STRCQAQLGTSRQNSLLSR
>FUSION-ENST00000538186.5:23687-ENST00000541191.5:53062|5
LVECDLCI
>FUSION-ENST00000543762.5:5619-ENST00000552161.6:4172|198
PGFSAQAGDGVMEK
>FUSION-ENST00000490738.5:39757-ENST00000655548.1:27708|371
MPFVSLEWIPDFCK
>FUSION-ENST00000490738.5:39757-ENST00000655548.1:27708|604
CRCVYVNRYVCMCR
>FUSION-ENST00000554940.1:26685-ENST00000611205.4:3050|426
VLGLQEWVPKPSHCLPLKK
>FUSION-ENST00000554940.1:26685-ENST00000611205.4:3050|44
YCFHTQK
>FUSION-ENST00000554940.1:26685-ENST00000611205.4:3050|417
FTCFKHK
>ENST00000283943.9|SNV-144760-C-T|4
MKFCFLGK
>FUSION-ENST00000490738.5:39757-ENST00000655548.1:27708|1126
LPRLVLSSWAQAIHPPRAPK
>FUSION-ENST00000554940.1:26685-ENST00000611205.4:3050|404
MCVYMTERKR
>FUSION-ENST00000554940.1:26685-ENST00000611205.4:3050|243
MLARLVLNFDLKGSSYLGLPK
>FUSION-ENST00000490738.5:39757-ENST00000655548.1:27708|1146
DRHRPPQLEENSGNIGVMGDR
>FUSION-ENST00000490738.5:39757-ENST00000655548.1:27708|707
SKQNLLPGALGLSAKMNSV
>ENST00000299415.3|SNV-419-G-C|2
EHCKPLEDLLLDRGR
>FUSION-ENST00000554940.1:26685-ENST00000611205.4:3050|1290
TLGIAVDLNR
>FUSION-ENST00000554940.1:26685-ENST00000611205.4:3050|499
IYRAGHGGSRL
>ENST00000435118.5|INDEL-14135-A-AA|5
IDDINVTQKKLQFCQEVLPAPVFR
>ENST00000486831.5|SNV-34132-G-A|1
VPATCQETLLTT
>ENST00000507097.5|SNV-1609-T-C|5
QSREQLLVLIWALPTPAWQLWK
>FUSION-ENST00000554940.1:26685-ENST00000611205.4:3050|1272
EEFELIQHLS
>FUSION-ENST00000554940.1:26685-ENST00000611205.4:3050|1248
NLPVRYYWI
>FUSION-ENST00000554940.1:26685-ENST00000611205.4:3050|766
MSLISPNK
>FUSION-ENST00000554940.1:26685-ENST00000611205.4:3050|101
MGFHHIAQADLELLTL
>FUSION-ENST00000490738.5:39757-ENST00000655548.1:27708|1020
ARVPWGAPGQEVK
>FUSION-ENST00000490738.5:39757-ENST00000655548.1:27708|377
YACVCVYICVWREEK
>ENST00000533206.1|SNV-16885-A-G|5
MARAFFPASCTEFWNWGRYNK
>FUSION-ENST00000543762.5:5619-ENST00000552161.6:4172|138
FSTFHESPK
>FUSION-ENST00000554940.1:26685-ENST00000611205.4:3050|808
MPVVLAAWEAEAGESLEHRSFR
>FUSION-ENST00000490738.5:39757-ENST00000655548.1:27708|804
APLGSGTQNK
>ENST00000306177.9|SNV-50230-C-G|3
DPVEEPK
>FUSION-ENST00000490738.5:39757-ENST00000655548.1:27708|611
MCVGMCVYVCVGVCMYV
>ENST00000358901.11|SNV-13422-A-T|4
KSPVAKDVDLVFLAK
>FUSION-ENST00000490738.5:39757-ENST00000655548.1:27708|824
RATGPLGSGLRR
>FUSION-ENST00000490738.5:39757-ENST00000655548.1:27708|40
DSFLWAVGLR
>FUSION-ENST00000490738.5:39757-ENST00000655548.1:27708|209
MDWMWEAGRGRK
>ENST00000315099.3|SNV-13773-T-C|3
HFQQIMLIYNDTIAAK
>FUSION-ENST00000554940.1:26685-ENST00000611205.4:3050|1129
IQQVHNLQSFGSNKNKK
>FUSION-ENST00000490738.5:39757-ENST00000655548.1:27708|655
MFVCVCICMCVGMCVCVCR
>ENST00000492851.1|SNV-5742-C-T|5
MLSPHSAAPLNASLQEDLR
>FUSION-ENST00000490738.5:39757-ENST00000655548.1:27708|140
TLLSAEPSTLKPWFPVHVPQLLR
>FUSION-ENST00000554940.1:26685-ENST00000611205.4:3050|1106
MLHRRGSQ
>FUSION-ENST00000490738.5:39757-ENST00000655548.1:27708|505
MGLPSVPER
>ENST00000506928.5|MNV-84476-TA-T|5
MGVRILVFPMKR
>ENST00000322954.11|SNV-95515-C-G|1
RELLDVKK
>FUSION-ENST00000538186.5:23687-ENST00000541191.5:53062|11
NFSCFGNSAFLSSLALYYL
>FUSION-ENST00000490738.5:39757-ENST00000655548.1:27708|1065
CLLAICVLSLEKYLFK
>ENST00000306177.9|SNV-50230-C-G|2
DPVEEPKAK
>FUSION-ENST00000361999.7:32663-ENST00000272371.7:54911|2
MMAQFPTAMNEPGGACSPP
>FUSION-ENST00000490738.5:39757-ENST00000655548.1:27708|354
SWAGLSK
>FUSION-ENST00000490738.5:39757-ENST00000655548.1:27708|517
GAWGSVER
>FUSION-ENST00000554940.1:26685-ENST00000611205.4:3050|251
MPLGSIISCIYIFFFLF
>FUSION-ENST00000554940.1:26685-ENST00000611205.4:3050|759
IFCFLIRK
>ENST00000317025.13|SNV-92869-A-G|5
NSRKPPPYEHIK
>FUSION-ENST00000554940.1:26685-ENST00000611205.4:3050|767
SPEKKAVAVFSTLLVNLDTF
>FUSION-ENST00000554940.1:26685-ENST00000611205.4:3050|390
MKSVFVIENLTVT
>FUSION-ENST00000622089.4:32663-ENST00000272371.7:54911|1
TMMAQFPTAMNEPGGACSPP
>ENST00000374343.5|INDEL-27670-C-CA|2
DAKKTQPWNK
>FUSION-ENST00000477422.5:3916-ENST00000263857.11:35883|228
VCRHVKNGDILLLNR
>FUSION-ENST00000543304.5:12707-ENST00000311172.11:239680|59
TLHKIKVVR
>FUSION-ENST00000490738.5:39757-ENST00000655548.1:27708|1071
MVTDVEHLLMCLLAICVLSLEK
>FUSION-ENST00000490738.5:39757-ENST00000655548.1:27708|307
SHQPLLPWEVAK
>FUSION-ENST00000266534.8:108376-ENST00000552999.1:1718|1
QFYGFHLKKSSR
>FUSION-ENST00000490738.5:39757-ENST00000655548.1:27708|601
YVCMCRGVCVCVCWER
>FUSION-ENST00000554940.1:26685-ENST00000611205.4:3050|263
MFSPYHLMKS
>ENST00000655235.1|SNV-293-G-A|3
RGTSSANSSPRSCAIRPTK
>FUSION-ENST00000554940.1:26685-ENST00000611205.4:3050|868
CVGYMQILHHFISGTFFFFF
>FUSION-ENST00000490738.5:39757-ENST00000655548.1:27708|663
MVAQERKAR
>FUSION-ENST00000490738.5:39757-ENST00000655548.1:27708|736
SEPLSGPNLLPRNPD
>FUSION-ENST00000543762.5:5619-ENST00000552161.6:4172|17
LSPSFRGLGQPDLPK
>FUSION-ENST00000490738.5:39757-ENST00000655548.1:27708|1094
MHYHHHHPSPEPFYSPKLKFCPH
>FUSION-ENST00000543762.5:5619-ENST00000552161.6:4172|137
MFSTFHESPKEPR
>FUSION-ENST00000490738.5:39757-ENST00000655548.1:27708|10
TTVGVVWKDLHDI
>FUSION-ENST00000490738.5:39757-ENST00000655548.1:27708|83
HQAPPLPLR
>FUSION-ENST00000490738.5:39757-ENST00000655548.1:27708|652
MCVGMCVCVCR
>ENST00000465063.5|INDEL-14135-A-AA|6
ASILPRSSPCPCISSRLLMVPML
>FUSION-ENST00000554940.1:26685-ENST00000611205.4:3050|1155
VLWKLILRLVYYFK
>FUSION-ENST00000554940.1:26685-ENST00000611205.4:3050|1224
DTILYTNYFSYVQILYTKFCMK
>ENST00000503804.5|SNV-19803-C-G|9
TFSYVYRYLARLDSDVSPLER
>FUSION-ENST00000554940.1:26685-ENST00000611205.4:3050|1082
LELGQEDKLLAGCSGSCL
>FUSION-ENST00000554940.1:26685-ENST00000611205.4:3050|1016
MKNIALAI
>FUSION-ENST00000490738.5:39757-ENST00000655548.1:27708|27
MTLGDSSAVR
>FUSION-ENST00000585857.1:14438-ENST00000587649.1:4472|6
SALRSWLRQPSAPFSR
>FUSION-ENST00000490738.5:39757-ENST00000655548.1:27708|1199
ETVPNDG
>FUSION-ENST00000490738.5:39757-ENST00000655548.1:27708|428
MLVLWLRQNSQMSAEVLR
>FUSION-ENST00000554940.1:26685-ENST00000611205.4:3050|479
IVQDLGYCK
>FUSION-ENST00000554940.1:26685-ENST00000611205.4:3050|784
TFFYNSIFAPFNLIHSWQVSWTK
>FUSION-ENST00000554940.1:26685-ENST00000611205.4:3050|342
MTEGSSNLPDR
>FUSION-ENST00000554940.1:26685-ENST00000611205.4:3050|453
QTVLPVSYLFFR
>FUSION-ENST00000490738.5:39757-ENST00000655548.1:27708|98
STHVLTSLTQR
>FUSION-ENST00000554940.1:26685-ENST00000611205.4:3050|961
TTVQRKLVTLK
>FUSION-ENST00000554940.1:26685-ENST00000611205.4:3050|1235
MEVMPIFRQEIKAK
>FUSION-ENST00000554940.1:26685-ENST00000611205.4:3050|199
GIVINLRFFAKVPVTE
>FUSION-ENST00000554940.1:26685-ENST00000611205.4:3050|524
MMWLVIFWHWCEKQGFPK
>FUSION-ENST00000490738.5:39757-ENST00000655548.1:27708|529
ICQPWPGAVAHACNPNPLGD
>FUSION-ENST00000490738.5:39757-ENST00000655548.1:27708|391
CVHMCVERGK
>ENST00000483040.1|SNV-194852-C-T|3
TSPPQILLPLEER
>FUSION-ENST00000425354.7:5619-ENST00000552161.6:4172|7
EMASLLDQSSCPTTDKGSPK
>FUSION-ENST00000554940.1:26685-ENST00000611205.4:3050|35
WSRHFEPDWHNCR
>FUSION-ENST00000490738.5:39757-ENST00000655548.1:27708|393
CVHMCVER
>ENST00000161863.9|SNV-79654-A-T|4
KVQISRDGQELEPLVGEQLLQLWDR
>FUSION-ENST00000554940.1:26685-ENST00000611205.4:3050|398
YAACVLIDLAR
>FUSION-ENST00000355994.7:67386-ENST00000583756.1:55281|2
NLGELSRTTSEDNEVFEAIPYTY
>ENST00000515762.5|SNV-19803-C-G|4
ESYLASLKENM
>FUSION-ENST00000554940.1:26685-ENST00000611205.4:3050|1034
MYKSYVYHSLSLNK
>FUSION-ENST00000554940.1:26685-ENST00000611205.4:3050|494
MRLGVEFSTCGIVLELK
>FUSION-ENST00000490738.5:39757-ENST00000655548.1:27708|1022
GHLSRAR
>FUSION-ENST00000554940.1:26685-ENST00000611205.4:3050|954
KLVTLKCSYK
>FUSION-ENST00000490738.5:39757-ENST00000655548.1:27708|954
HLYFPSEHPDYFIFPSFSSFYLP
>ENST00000522917.5|SNV-125515-C-T|1
EMFPPLCWRVK
>FUSION-ENST00000554940.1:26685-ENST00000611205.4:3050|1293
VEKGSCLPRTLGIAVDLNR
>ENST00000402802.7|SNV-9345-G-A|6
SIEEAVPAVCKTRTVIYK
>FUSION-ENST00000554940.1:26685-ENST00000611205.4:3050|412
MYVCMCVYMTERK
>FUSION-ENST00000490738.5:39757-ENST00000655548.1:27708|1258
WNTNERPHDRTSALVRR
>ENST00000527079.2|SNV-7974-T-A|1
SLSTHYHLRDNK
>FUSION-ENST00000490738.5:39757-ENST00000655548.1:27708|107
MGSKRGCL
>ENST00000427191.6|INDEL-176970-C-CA|6
SKKTVQVPIQK
>FUSION-ENST00000554940.1:26685-ENST00000611205.4:3050|595
TFVICVVR
>ENST00000566752.5|SNV-2105-C-G|4
NPEVPFESSAYRISASAGGK
>FUSION-ENST00000554940.1:26685-ENST00000611205.4:3050|940
MVKPHLLK
>FUSION-ENST00000490738.5:39757-ENST00000655548.1:27708|335
MHVYVCTYVCGERKR
>FUSION-ENST00000490738.5:39757-ENST00000655548.1:27708|596
CRGVCVCVCWERQQSHTAK
>FUSION-ENST00000543762.5:5619-ENST00000552161.6:4172|177
KVVVFIQRGGGQR
>FUSION-ENST00000554940.1:26685-ENST00000611205.4:3050|346
RGTTGSK
>FUSION-ENST00000465706.1:3916-ENST00000263857.11:35883|234
MLLFSVETWLWR
>FUSION-ENST00000554940.1:26685-ENST00000611205.4:3050|370
LRNAVFIIFFSHYK
>FUSION-ENST00000554940.1:26685-ENST00000611205.4:3050|1044
KMPHFETN
>FUSION-ENST00000490738.5:39757-ENST00000655548.1:27708|1018
VPWGAPGQEVK
>FUSION-ENST00000490738.5:39757-ENST00000655548.1:27708|1187
GPCCHFSCPQWDDLPRVSHR
>ENST00000258499.8|INDEL-17744-A-AA|6
RTISGKNSSK
>FUSION-ENST00000554940.1:26685-ENST00000611205.4:3050|597
FLADTNLVFFPFRR
>FUSION-ENST00000554940.1:26685-ENST00000611205.4:3050|286
MSFWLGLKEKLHSNFLCHWVVL
>FUSION-ENST00000554940.1:26685-ENST00000611205.4:3050|434
MVAHACNTSTLGGSGGRIT
>FUSION-ENST00000490738.5:39757-ENST00000655548.1:27708|1256
TSALVRRGK
>ENST00000427191.6|SNV-168746-T-C|3
ETSTDSNQSK
>FUSION-ENST00000490738.5:39757-ENST00000655548.1:27708|679
MCVCVCTYVCMCVCLCVYVCR
>FUSION-ENST00000554940.1:26685-ENST00000611205.4:3050|489
LGVEFSTCGIVLELKK
>FUSION-ENST00000490738.5:39757-ENST00000655548.1:27708|538
MYGSTFSK
>FUSION-ENST00000543762.5:5619-ENST00000552161.6:4172|219
GHAPPHPGTPPPLAQK
>ENST00000489841.5|SNV-6166-C-T|1
VGPAHHLCAPAQPAAPLPV
>FUSION-ENST00000490738.5:39757-ENST00000655548.1:27708|1028
LLSHPLAFTSAR
>FUSION-ENST00000490738.5:39757-ENST00000655548.1:27708|282
MSTRCQAQLGTSRQNSLLSR
>ENST00000324803.6|MNV-3405-TCA-T|8
AHVECPPAHVPMWSAR
>FUSION-ENST00000554940.1:26685-ENST00000611205.4:3050|84
VIWGCFSLK
>FUSION-ENST00000554940.1:26685-ENST00000611205.4:3050|137
NISQQLDK
>FUSION-ENST00000554940.1:26685-ENST00000611205.4:3050|1298
AGTWAHGRAGGTR
>FUSION-ENST00000554940.1:26685-ENST00000611205.4:3050|949
GKYIGLLYKEN
>FUSION-ENST00000490738.5:39757-ENST00000655548.1:27708|1184
VSHRWRSCGGGSCIPR
>FUSION-ENST00000490738.5:39757-ENST00000655548.1:27708|1198
MAGVLRCSR
>FUSION-ENST00000490738.5:39757-ENST00000655548.1:27708|758
AASPAFMQMAQMSRK
>FUSION-ENST00000490738.5:39757-ENST00000655548.1:27708|572
MWVTITGCPHTRSNQK
>FUSION-ENST00000490738.5:39757-ENST00000655548.1:27708|1019
ARVPWGAPGQEVKVCVR
>FUSION-ENST00000554940.1:26685-ENST00000611205.4:3050|429
LLDSRIILPWPHK
>FUSION-ENST00000554940.1:26685-ENST00000611205.4:3050|920
PLHSSLGDISETPSKK
>FUSION-ENST00000560834.1:31579-ENST00000650436.1:124617|5
MKNESFKWILQTMESNISMMSFK
>FUSION-ENST00000252999.7:34941-ENST00000338624.10:15451|6
FFLERLDHAAER
>ENST00000396001.6|SNV-331582-C-T|7
MSPPRVCMPTCTRPWTTSLR
>FUSION-ENST00000554940.1:26685-ENST00000611205.4:3050|755
KAPLILSWIHLAHIGPR
>FUSION-ENST00000543762.5:5619-ENST00000552161.6:4172|145
MPSPQLHLSSKRSSFVR
>FUSION-ENST00000554940.1:26685-ENST00000611205.4:3050|696
VLGLQAREPPCPAK
>FUSION-ENST00000554940.1:26685-ENST00000611205.4:3050|446
PVIPVTGEAEAGESLEPGR
>FUSION-ENST00000490738.5:39757-ENST00000655548.1:27708|422
MSAEVLRGGAQGIATHFQTVQRK
>ENST00000283943.9|SNV-144760-C-T|2
FCFLGKLMAK
>FUSION-ENST00000543762.5:5619-ENST00000552161.6:4172|110
MWPGQLSCGPGASGAPK
>FUSION-ENST00000490738.5:39757-ENST00000655548.1:27708|560
CQLHQPEHVGNHNRLSPHQVK
>FUSION-ENST00000543762.5:5619-ENST00000552161.6:4172|162
GGGQRVESGRQEQLCSR
>FUSION-ENST00000490738.5:39757-ENST00000655548.1:27708|865
SFHLWSLRGR
>FUSION-ENST00000490738.5:39757-ENST00000655548.1:27708|1098
MHYHHHHPSPEPFYSPK
>FUSION-ENST00000543762.5:5619-ENST00000552161.6:4172|166
AALFQALERAGRQGNTPPSIR
>FUSION-ENST00000543762.5:5619-ENST00000552161.6:4172|55
KEKEAECPGVSLTPVIPAL
>ENST00000258499.8|INDEL-17744-A-AA|2
EKTAGIGVSS
>FUSION-ENST00000554940.1:26685-ENST00000611205.4:3050|974
MQVCLLAHT
>ENST00000425248.5|SNV-51733-A-G|4
EDVYRGPAVR
>FUSION-ENST00000543762.5:5619-ENST00000552161.6:4172|112
MGESSSSFSPLSLEGLIHLECGLAS
>FUSION-ENST00000554940.1:26685-ENST00000611205.4:3050|1058
HIPSFPLK
>FUSION-ENST00000554940.1:26685-ENST00000611205.4:3050|713
SSTIVTIF
>FUSION-ENST00000554940.1:26685-ENST00000611205.4:3050|374
GQRFYVTLLKEGF
>FUSION-ENST00000554940.1:26685-ENST00000611205.4:3050|456
MRSFLPSPVSWAHFTPLWK
>FUSION-ENST00000554940.1:26685-ENST00000611205.4:3050|765
SLISPNK
>FUSION-ENST00000490738.5:39757-ENST00000655548.1:27708|503
GALWAFHQSLK
>FUSION-ENST00000554940.1:26685-ENST00000611205.4:3050|63
MVVIASIGNFDRIR
>FUSION-ENST00000554940.1:26685-ENST00000611205.4:3050|55
MQMYFPLDRRHFGCPLQYTWLAEK
>ENST00000484535.5|SNV-218251-T-C|1
NYQPSQMSESELQTLASLR
>FUSION-ENST00000554940.1:26685-ENST00000611205.4:3050|695
EPPCPAK
>FUSION-ENST00000554940.1:26685-ENST00000611205.4:3050|1098
MPVIPARWEAEAGR
>FUSION-ENST00000543762.5:5619-ENST00000552161.6:4172|40
MRHLHHISYVPYIMPDT
>FUSION-ENST00000490738.5:39757-ENST00000655548.1:27708|420
GGAQGIATHFQTVQR
>FUSION-ENST00000465706.1:3916-ENST00000263857.11:35883|248
VEHQGVR
>FUSION-ENST00000557367.2:13215-ENST00000614802.1:3|3
RISVSLRYGPSPVR
>FUSION-ENST00000554940.1:26685-ENST00000611205.4:3050|1267
MLPWFRSQQQAVFLLSY
>FUSION-ENST00000554940.1:26685-ENST00000611205.4:3050|811
IVPPFLFIFWDSLQ
>FUSION-ENST00000554940.1:26685-ENST00000611205.4:3050|822
MYVIYHFLVSHIKK
>FUSION-ENST00000490738.5:39757-ENST00000655548.1:27708|375
YACVCVYICVWREEKGK
>FUSION-ENST00000554940.1:26685-ENST00000611205.4:3050|762
MIFCFLIR
>FUSION-ENST00000490738.5:39757-ENST00000655548.1:27708|62
LECSGANSAHCK
>FUSION-ENST00000554940.1:26685-ENST00000611205.4:3050|1241
MQMEVMPIFRQEIKAK
>ENST00000282605.8|SNV-41962-A-T|2
NEPTSVPTEPSQAGEDLEKVTLR
>FUSION-ENST00000465706.1:3916-ENST00000263857.11:35883|250
KRVEHQGVR
>FUSION-ENST00000554940.1:26685-ENST00000611205.4:3050|1157
VLWKLILR
>FUSION-ENST00000554940.1:26685-ENST00000611205.4:3050|141
HLIYLTYQIS
>FUSION-ENST00000554940.1:26685-ENST00000611205.4:3050|495
SSSLLCACVLTVTCHMR
>FUSION-ENST00000554940.1:26685-ENST00000611205.4:3050|1200
DACMCLSR
>ENST00000503804.5|SNV-19803-C-G|3
ESYLASLK
>FUSION-ENST00000490738.5:39757-ENST00000655548.1:27708|1082
FPCMCVPHFAYLFFFFFFFETGSR
>FUSION-ENST00000554940.1:26685-ENST00000611205.4:3050|763
SLISPNKF
>FUSION-ENST00000490738.5:39757-ENST00000655548.1:27708|474
WLTPVIPALWEAK
>FUSION-ENST00000490738.5:39757-ENST00000655548.1:27708|1055
IITHCSLK
>ENST00000522164.5|SNV-42618-G-T|2
STPTGPTTRSPTSSQAGWPVPSPRP
>ENST00000591360.1|INDEL-2727-T-TG|1
AGIWLQEIVSLTVS
>FUSION-ENST00000490738.5:39757-ENST00000655548.1:27708|821
FTRHYHMLVAALGAGVHP
>FUSION-ENST00000554940.1:26685-ENST00000611205.4:3050|1179
LPGSSDSPGSAPRIAGTTGACHHAR
>FUSION-ENST00000554940.1:26685-ENST00000611205.4:3050|1164
EINFEIGLLF
>FUSION-ENST00000490738.5:39757-ENST00000655548.1:27708|1186
GPCCHFSCPQWDDLPRVSHRWR
>FUSION-ENST00000538186.5:23687-ENST00000541191.5:53062|7
LFQFPLLWQ
>FUSION-ENST00000490738.5:39757-ENST00000655548.1:27708|95
IHRAWPE
>FUSION-ENST00000490738.5:39757-ENST00000655548.1:27708|795
WKHSHCHGSSR
>FUSION-ENST00000543762.5:5619-ENST00000552161.6:4172|24
MITSQSRSSLHQK
>FUSION-ENST00000358871.6:114-ENST00000425343.6:11620|4
TASSGWSRASRSPTR
>FUSION-ENST00000490738.5:39757-ENST00000655548.1:27708|284
MSTRCQAQLGTSR
>ENST00000492851.1|SNV-5742-C-T|4
LSPHSAAPLNASLQEDLR
>FUSION-ENST00000554940.1:26685-ENST00000611205.4:3050|74
SHCAWPLFLIFKRK
>FUSION-ENST00000490738.5:39757-ENST00000655548.1:27708|1062
MLPRLESSGMIITHCSLK
>ENST00000591360.1|INDEL-2727-T-TG|5
MGDSSPAGSEK
>FUSION-ENST00000490738.5:39757-ENST00000655548.1:27708|1254
GKGQSSLPTLCGPSR
>FUSION-ENST00000543762.5:5619-ENST00000552161.6:4172|134
FSTFHESPKEPRHLGPQFR
>FUSION-ENST00000554940.1:26685-ENST00000611205.4:3050|461
MLQTQKVQK
>FUSION-ENST00000490738.5:39757-ENST00000655548.1:27708|15
SLLHHVGSRNYTYGFRTTVGVVWK
>FUSION-ENST00000490738.5:39757-ENST00000655548.1:27708|1054
MIITHCSLKLLGSR
>FUSION-ENST00000554940.1:26685-ENST00000611205.4:3050|1117
CIICSPLEATKTKK
>FUSION-ENST00000490738.5:39757-ENST00000655548.1:27708|480
GHRGTEYSHSLQEPPL
>ENST00000493961.5|SNV-2756-A-G|6
AVMPSSSSFISR
>FUSION-ENST00000490738.5:39757-ENST00000655548.1:27708|103
CLCVAQAGLK
>FUSION-ENST00000490738.5:39757-ENST00000655548.1:27708|251
LRQTTVVR
>FUSION-ENST00000554940.1:26685-ENST00000611205.4:3050|757
IFCFLIRKAPLILSWIHLAHIGPR
>FUSION-ENST00000490754.5:67386-ENST00000583756.1:55281|9
CSRLFRILTR
>FUSION-ENST00000543762.5:5619-ENST00000552161.6:4172|61
LLEGSLLLGEERLQGELPR
>FUSION-ENST00000490738.5:39757-ENST00000655548.1:27708|453
ARPGLALDGQTCLFAPAWTHEKEK
>FUSION-ENST00000554940.1:26685-ENST00000611205.4:3050|869
MCVGYMQILHHFISGTFFFFF
>ENST00000510520.5|SNV-19803-C-G|5
CVSLGEGILPCLSK
>FUSION-ENST00000358871.6:910-ENST00000415707.1:9301|1
MTASSGW
>FUSION-ENST00000554940.1:26685-ENST00000611205.4:3050|596
FLADTNLVFFPFRRKPYQAFINEPR
>FUSION-ENST00000490738.5:39757-ENST00000655548.1:27708|147
AQASQPPSPSARLCEDILPPVGR
>FUSION-ENST00000490738.5:39757-ENST00000655548.1:27708|1202
VSSLLLKKIK
>FUSION-ENST00000490738.5:39757-ENST00000655548.1:27708|724
RQIMSFAETGSR
>FUSION-ENST00000352480.10:35489-ENST00000611173.1:61428|40
SRAKPRIHMNGSR
>FUSION-ENST00000490738.5:39757-ENST00000655548.1:27708|524
MPLHSSLGNKARPCLKK
>FUSION-ENST00000490738.5:39757-ENST00000655548.1:27708|1037
AQSRLTATSASWVQAILLPQPSE
>ENST00000481558.1|SNV-132220-C-T|2
TGQTPSTKVSWSRTR
>FUSION-ENST00000543762.5:5619-ENST00000552161.6:4172|182
VYTEGRGAAGGEWPTRAALFQALER
>FUSION-ENST00000490738.5:39757-ENST00000655548.1:27708|1200
FQRETVPNDG
>FUSION-ENST00000554940.1:26685-ENST00000611205.4:3050|806
MPVVLAAWEAEAGESLEHRSFRLW
>FUSION-ENST00000554940.1:26685-ENST00000611205.4:3050|984
TMSLNQKAATR
>FUSION-ENST00000554940.1:26685-ENST00000611205.4:3050|567
FFAQAGVQWLDLSSLQPPPPR
>ENST00000552245.5|SNV-1152584-C-T|1
SPLGPSPSG
>FUSION-ENST00000490738.5:39757-ENST00000655548.1:27708|603
CVYVNRYVCMCR
>FUSION-ENST00000490738.5:39757-ENST00000655548.1:27708|563
MQIRCQLHQPEHVGNHNRLSPHQVK
>FUSION-ENST00000490738.5:39757-ENST00000655548.1:27708|139
GAWGQELHCL
>FUSION-ENST00000554940.1:26685-ENST00000611205.4:3050|399
MYAACVLIDLAR
>ENST00000493961.5|SNV-2756-A-G|5
AVMPSSSSFISRTSTGPLGS
>FUSION-ENST00000554940.1:26685-ENST00000611205.4:3050|477
IVQDLGYCKIKWFN
>FUSION-ENST00000490738.5:39757-ENST00000655548.1:27708|1038
MAQSRLTATSASWVQAILLPQPSE
>FUSION-ENST00000543762.5:5619-ENST00000552161.6:4172|23
ITSQSRSSLHQK
>FUSION-ENST00000554940.1:26685-ENST00000611205.4:3050|427
VLGLQEWVPKPSHCLPLK
>FUSION-ENST00000554940.1:26685-ENST00000611205.4:3050|1014
MPGCFFFYYYFLK
>FUSION-ENST00000554940.1:26685-ENST00000611205.4:3050|602
MNLGVTFGFLKTFVICVVRLWCR
>FUSION-ENST00000554940.1:26685-ENST00000611205.4:3050|850
MGMGEPEK
>ENST00000493961.5|SNV-2756-A-G|9
SWKAVMPSSSSFISR
>FUSION-ENST00000554940.1:26685-ENST00000611205.4:3050|220
MGALKER
>FUSION-ENST00000425354.7:5619-ENST00000552161.6:4172|3
DPWKAGPWHK
>ENST00000324803.6|MNV-3405-TCA-T|10
LLTRAHVECPPAHVPMWSAR
>FUSION-ENST00000554940.1:26685-ENST00000611205.4:3050|283
LHSNFLCHWVVL
>FUSION-ENST00000554940.1:26685-ENST00000611205.4:3050|1032
SYVYHSLSLNK
>FUSION-ENST00000543762.5:5619-ENST00000552161.6:4172|63
FKLLEGSLLLGEERLQGELPR
>FUSION-ENST00000554940.1:26685-ENST00000611205.4:3050|745
FEFRKVVSK
>FUSION-ENST00000538186.5:23687-ENST00000541191.5:53062|31
KWAAMSPIQRCLFLK
>FUSION-ENST00000490738.5:39757-ENST00000655548.1:27708|177
SPQPWQVQFPRSGEGRG
>FUSION-ENST00000554940.1:26685-ENST00000611205.4:3050|125
MCITFAPS
>FUSION-ENST00000490738.5:39757-ENST00000655548.1:27708|206
WEAGRGR
>FUSION-ENST00000554940.1:26685-ENST00000611205.4:3050|1189
AVAILGPATRLYVS
>FUSION-ENST00000490738.5:39757-ENST00000655548.1:27708|739
AEPVPTPKPRSEPLSGPNLLPR
>FUSION-ENST00000465706.1:3916-ENST00000263857.11:35883|256
MGPLVAERAVLCEYSK
>ENST00000512600.1|SNV-79654-A-T|1
GSSSLGRKK
>FUSION-ENST00000490738.5:39757-ENST00000655548.1:27708|625
VCRYVCVCV
>FUSION-ENST00000490738.5:39757-ENST00000655548.1:27708|695
EQLVPCHREAGVAWSR
>ENST00000470876.1|SNV-41962-A-T|7
MSPHLCPRNPAR
>FUSION-ENST00000554940.1:26685-ENST00000611205.4:3050|1198
DACMCLSRAVAILGPATR
>FUSION-ENST00000554940.1:26685-ENST00000611205.4:3050|553
GPLGKRR
>FUSION-ENST00000554940.1:26685-ENST00000611205.4:3050|396
YAACVLIDLARSPAIGAHSEQQGA
>ENST00000563496.2|INDEL-14503-A-AA|1
HSVSGEKNKS
>FUSION-ENST00000543762.5:5619-ENST00000552161.6:4172|179
GEGGSGWRVADKSSFVPGSGAGR
>ENST00000465593.1|SNV-76142-A-C|6
MMSAGLWTR
>ENST00000493961.5|SNV-2756-A-G|7
SWKAVMPSSSSFISRTSTGPLGS
>FUSION-ENST00000490738.5:39757-ENST00000655548.1:27708|915
MDGVGPQSLLSPLPLGAEHR
>ENST00000375715.5|SNV-192939-G-A|3
MKTITATGILFVR
>FUSION-ENST00000490738.5:39757-ENST00000655548.1:27708|835
CWSPRPEAFRK
>FUSION-ENST00000490738.5:39757-ENST00000655548.1:27708|414
CVCIACVPVLCMCVCACGCVCICVR
>FUSION-ENST00000490738.5:39757-ENST00000655548.1:27708|607
MCRCVYVNR
>FUSION-ENST00000543762.5:5619-ENST00000552161.6:4172|41
EENKVQRELI
>ENST00000650641.1|SNV-21066-C-T|6
TSHFKNVKQELLITQSLCK
>FUSION-ENST00000554940.1:26685-ENST00000611205.4:3050|237
GSSYLGLPKHWDYR
>ENST00000493961.5|SNV-2756-A-G|8
MSWKAVMPSSSSFISRTSTGPLGS
>ENST00000324803.6|MNV-3405-TCA-T|21
AHAECPPAHTCR
>FUSION-ENST00000554940.1:26685-ENST00000611205.4:3050|753
APLILSWIHLAHIGPR
>FUSION-ENST00000554940.1:26685-ENST00000611205.4:3050|793
HISVQTTNISGAK
>FUSION-ENST00000490738.5:39757-ENST00000655548.1:27708|657
MCVGMFVCVCICMCVGMCVCVCR
>ENST00000467375.2|MNV-130-GC-G|2
TMNFTFATQK
>FUSION-ENST00000490738.5:39757-ENST00000655548.1:27708|952
GDGMFHPSPPFAWYPK
>FUSION-ENST00000490738.5:39757-ENST00000655548.1:27708|934
MRGLPKK
>FUSION-ENST00000554940.1:26685-ENST00000611205.4:3050|463
MEEHLLFE
>FUSION-ENST00000554940.1:26685-ENST00000611205.4:3050|552
SGLDFGFFFLNL
>FUSION-ENST00000490738.5:39757-ENST00000655548.1:27708|891
EGPCLEHGWR
>FUSION-ENST00000490738.5:39757-ENST00000655548.1:27708|132
AGGFEHR
>FUSION-ENST00000490738.5:39757-ENST00000655548.1:27708|1075
SHHVQPLR
>FUSION-ENST00000543762.5:5619-ENST00000552161.6:4172|167
AALFQALERAGR
>ENST00000324803.6|MNV-3405-TCA-T|12
CGVPACSHVPMRSARLLTR
>FUSION-ENST00000490738.5:39757-ENST00000655548.1:27708|30
CSHRSLRGDLR
>FUSION-ENST00000554940.1:26685-ENST00000611205.4:3050|1306
GPGMSLQARAGTWAHGR
>FUSION-ENST00000554940.1:26685-ENST00000611205.4:3050|718
LSVLFYKP
>FUSION-ENST00000490738.5:39757-ENST00000655548.1:27708|609
MCVYVCVGVCMYV
>FUSION-ENST00000490738.5:39757-ENST00000655548.1:27708|646
CVCVCRYVYMYVR
>FUSION-ENST00000490738.5:39757-ENST00000655548.1:27708|632
CVCVYVCVYVCR
>FUSION-ENST00000554940.1:26685-ENST00000611205.4:3050|166
SLASKNICYMCEEKK
>FUSION-ENST00000554940.1:26685-ENST00000611205.4:3050|323
RNPSTHK
>FUSION-ENST00000490738.5:39757-ENST00000655548.1:27708|1204
VSSLLLK
>FUSION-ENST00000490738.5:39757-ENST00000655548.1:27708|971
EKNPAEGALTSGPSSPGPPVPSRR
>ENST00000396001.6|SNV-331582-C-T|1
VCMPTCTRPWTTSLRTLWRCVLGR
>ENST00000425639.3|SNV-2913-G-A|2
LPDNFAFNVSHECAWGCR
>FUSION-ENST00000554940.1:26685-ENST00000611205.4:3050|854
MYIHVYISHHICGYMLK
>FUSION-ENST00000490738.5:39757-ENST00000655548.1:27708|557
QAAQVAPTGYR
>FUSION-ENST00000554940.1:26685-ENST00000611205.4:3050|458
LQTQKVQKMR
>FUSION-ENST00000554940.1:26685-ENST00000611205.4:3050|4
LSLFHAK
>FUSION-ENST00000554940.1:26685-ENST00000611205.4:3050|778
MPPCLANFLYFSR
>FUSION-ENST00000543762.5:5619-ENST00000552161.6:4172|71
ERKADIPIPYLWACPPHGLSAF
>ENST00000369236.5|SNV-2382-G-C|4
FLATLYFALPLLDLLLSAEVSGR
>FUSION-ENST00000554940.1:26685-ENST00000611205.4:3050|516
QGFPKGKSNFFWVFLK
>FUSION-ENST00000538186.5:23687-ENST00000541191.5:53062|27
MSPIQRCLFLK
>FUSION-ENST00000490738.5:39757-ENST00000655548.1:27708|1140
WASQQPYLPHF
>FUSION-ENST00000490738.5:39757-ENST00000655548.1:27708|1211
IGLGTVVHTCKPSTMGG
>FUSION-ENST00000352480.10:35489-ENST00000611173.1:61428|38
AKPRIHMNGSRNADVPLQVTAK
>FUSION-ENST00000554940.1:26685-ENST00000611205.4:3050|1065
EVLETQLK
>FUSION-ENST00000416426.6:341100-ENST00000487805.6:7605|3
METPELPEPAR
>FUSION-ENST00000490738.5:39757-ENST00000655548.1:27708|1147
MDRHRPPQLEENSGNIGVMGDR
>ENST00000477653.2|INDEL-47465-G-GCC|MNV-47467-GAC-G|1
SSATLNTTAGLWTMTSC
>ENST00000647821.1|SNV-34721-C-A|1
VANFLKSLILPYIHKLCK
>FUSION-ENST00000374078.5:492-ENST00000446710.5:10579|9
DQSPRGGKMWR
>ENST00000377776.7|SNV-63621-A-G|6
AIKEKYCYICPDVVK
>FUSION-ENST00000490738.5:39757-ENST00000655548.1:27708|554
MQAAQVAPTGYRFPLMLRLK
>FUSION-ENST00000554940.1:26685-ENST00000611205.4:3050|1055
MNLGNTQASHSLHFQCLLSFWK
>FUSION-ENST00000554940.1:26685-ENST00000611205.4:3050|183
MLKKLLLFFLR
>FUSION-ENST00000557367.2:13215-ENST00000614802.1:3|4
RISVSLR
>ENST00000493886.5|SNV-13422-A-T|1
WTWCSWLK
>ENST00000643816.1|SNV-53803-G-A|3
TTHSTLERSCKGSGIK
>FUSION-ENST00000490738.5:39757-ENST00000655548.1:27708|946
FHPSPPFAWYPKELGLCPE
>ENST00000492851.1|SNV-5742-C-T|3
MLSPHSAAPLNASLQEDLRG
>FUSION-ENST00000490738.5:39757-ENST00000655548.1:27708|290
GGGLGCWDPGEE
>FUSION-ENST00000554940.1:26685-ENST00000611205.4:3050|922
PLHSSLGDISETPSK
>FUSION-ENST00000490738.5:39757-ENST00000655548.1:27708|959
MAPRSFFFIFPFVR
>FUSION-ENST00000490738.5:39757-ENST00000655548.1:27708|827
LLLLTEPCDICRRATGPLGSGLR
>FUSION-ENST00000554940.1:26685-ENST00000611205.4:3050|789
MWLVAAVLDR
>FUSION-ENST00000554940.1:26685-ENST00000611205.4:3050|72
LIFLSLCQQK
>FUSION-ENST00000490738.5:39757-ENST00000655548.1:27708|68
RGLALSPR
>FUSION-ENST00000490738.5:39757-ENST00000655548.1:27708|328
ECIQVRQEVNNWCMIAIK
>FUSION-ENST00000490738.5:39757-ENST00000655548.1:27708|360
GIYCYSNYFHFYEV
>ENST00000222823.9|SNV-25882-G-A|1
EELLLEEIYMDTIMELVGFSNK
>FUSION-ENST00000554940.1:26685-ENST00000611205.4:3050|148
SVENKCI
>FUSION-ENST00000554940.1:26685-ENST00000611205.4:3050|568
FHLLFFFFFFETESR
>FUSION-ENST00000554940.1:26685-ENST00000611205.4:3050|737
LSVLVIFPSLFLLA
>ENST00000498997.3|SNV-5616-G-C|5
GLPSHSGRLCAATEGQMTR
>FUSION-ENST00000465706.1:3916-ENST00000263857.11:35883|251
MKRVEHQGVR
>FUSION-ENST00000554940.1:26685-ENST00000611205.4:3050|371
RLRNAVFIIFFSHYK
>FUSION-ENST00000554940.1:26685-ENST00000611205.4:3050|303
VPFNLMGKKK
>ENST00000425248.5|SNV-51733-A-G|2
GPAVRALCR
>FUSION-ENST00000554940.1:26685-ENST00000611205.4:3050|1107
TYFIFQESINTV
>FUSION-ENST00000554940.1:26685-ENST00000611205.4:3050|23
MCMCKYFHKSL
>ENST00000591360.1|INDEL-2727-T-TG|2
GDSSPAGSEKAGIWLQEIVSLTVS
>FUSION-ENST00000490738.5:39757-ENST00000655548.1:27708|1067
CLLAICVLSLEK
>FUSION-ENST00000490738.5:39757-ENST00000655548.1:27708|237
EAIGRFGVKQ
>FUSION-ENST00000490738.5:39757-ENST00000655548.1:27708|629
MCVCVRVCR
>FUSION-ENST00000490738.5:39757-ENST00000655548.1:27708|708
SKQNLLPGALGLSAK
>FUSION-ENST00000490738.5:39757-ENST00000655548.1:27708|1122
MTRTHQDR
>FUSION-ENST00000554940.1:26685-ENST00000611205.4:3050|330
WGWLRWEDR
>FUSION-ENST00000554940.1:26685-ENST00000611205.4:3050|1075
APLHLSLGDRARLCLK
>ENST00000477653.2|INDEL-47465-G-GCC|1
SSATLNTTAGHSGQ
>FUSION-ENST00000543762.5:5619-ENST00000552161.6:4172|70
KADIPIPYLWACPPHGLSAF
>ENST00000673912.1|SNV-143312-G-C|3
QQSKDKNHAVPFLK
>ENST00000324803.6|MNV-3405-TCA-T|2
LLTHMPMWSARLLTR
>FUSION-ENST00000543762.5:5619-ENST00000552161.6:4172|120
AKDNSHWLTCSIIPW
>FUSION-ENST00000554940.1:26685-ENST00000611205.4:3050|1228
MLTVLSEVSK
>FUSION-ENST00000490738.5:39757-ENST00000655548.1:27708|296
GRRPGKTSMR
>FUSION-ENST00000490738.5:39757-ENST00000655548.1:27708|179
SPQPWQVQFPR
>ENST00000503581.6|INDEL-1986454-T-TAT|1
NFVALNYDGICYI
>FUSION-ENST00000554940.1:26685-ENST00000611205.4:3050|153
LFDLRPDK
>ENST00000372979.9|INDEL-29628-A-AA|2
IRVCFQGGEGAEL
>FUSION-ENST00000554940.1:26685-ENST00000611205.4:3050|1086
GLGCERLELGQEDK
>ENST00000378962.4|SNV-18000-A-C|3
EKRSLQMQNPISNAVLNEYLEQK
>FUSION-ENST00000490738.5:39757-ENST00000655548.1:27708|618
MCVYVCR
>ENST00000533206.1|SNV-16885-A-G|13
MRYGESFFPR
>FUSION-ENST00000374078.5:492-ENST00000446710.5:10579|7
MWRSQTWMSCWSDWR
>ENST00000533206.1|SNV-16885-A-G|3
AFFPASCTEFWNWGR
>FUSION-ENST00000538186.5:23687-ENST00000541191.5:53062|57
MGCTVWRSVLYLVIAR
>FUSION-ENST00000490738.5:39757-ENST00000655548.1:27708|250
MLRQTTVVRS
>FUSION-ENST00000490738.5:39757-ENST00000655548.1:27708|421
SAEVLRGGAQGIATHFQTVQRK
>ENST00000361835.8|SNV-24648-T-A|2
SEVVSLFVTVPVSRPILTHR
>FUSION-ENST00000490738.5:39757-ENST00000655548.1:27708|937
MSRVNCASLNP
>ENST00000373696.7|SNV-27288-G-A|4
KKPSAAK
>ENST00000394967.3|SNV-2114-C-A|2
SKGLHSCHIPGCGK
>FUSION-ENST00000554940.1:26685-ENST00000611205.4:3050|967
MGIVPVF
>FUSION-ENST00000554940.1:26685-ENST00000611205.4:3050|662
ADAHRSPEVRSSRPA
>FUSION-ENST00000490738.5:39757-ENST00000655548.1:27708|426
QNSQMSAEVLR
>ENST00000324803.6|MNV-3405-TCA-T|7
AHVECPPAHVPMWSARLLTR
>FUSION-ENST00000554940.1:26685-ENST00000611205.4:3050|1071
MLDWPEVLVKGQFK
>FUSION-ENST00000554940.1:26685-ENST00000611205.4:3050|842
DPTNLRWK
>ENST00000263054.10|SNV-489391-T-G|3
HTSLPIRHLWLSFEEGRSWSK
>FUSION-ENST00000490738.5:39757-ENST00000655548.1:27708|1051
IITHCSLKLLGSRDPPTSAS
>FUSION-ENST00000490738.5:39757-ENST00000655548.1:27708|787
SLHFGRPR
>FUSION-ENST00000252999.7:34941-ENST00000338624.10:15451|5
LDHAAER
>FUSION-ENST00000554940.1:26685-ENST00000611205.4:3050|606
MNLGVTFGFLK
>ENST00000489671.5|SNV-189830-C-T|1
LVKSLVPK
>FUSION-ENST00000490738.5:39757-ENST00000655548.1:27708|119
QHPWEGSLGTGCGDDSALSR
>FUSION-ENST00000490738.5:39757-ENST00000655548.1:27708|935
VNCASLNP
>FUSION-ENST00000490738.5:39757-ENST00000655548.1:27708|980
MAEQGEAAGR
>FUSION-ENST00000490738.5:39757-ENST00000655548.1:27708|1176
CPLPTVLAQR
>FUSION-ENST00000554940.1:26685-ENST00000611205.4:3050|110
LARLVLNSWPQVICLPRPPK
>FUSION-ENST00000554940.1:26685-ENST00000611205.4:3050|783
MDSFSTHWTTIGPADMFFSL
>FUSION-ENST00000554940.1:26685-ENST00000611205.4:3050|1110
MHLGHLEIEFLSVLIFA
>FUSION-ENST00000490738.5:39757-ENST00000655548.1:27708|763
MHRTRAASPAFMQMAQMSR
>FUSION-ENST00000490738.5:39757-ENST00000655548.1:27708|586
DAGRSEALGVSNSTSHTLMPSLCK
>FUSION-ENST00000554940.1:26685-ENST00000611205.4:3050|1006
LHEFRGR
>ENST00000295984.7|SNV-2612-A-G|1
AAQGAQGER
>FUSION-ENST00000554940.1:26685-ENST00000611205.4:3050|1177
IAGTTGACHHARLIFVFLAK
>ENST00000531678.1|SNV-587-T-G|1
EFEGNMTWKIKWK
>FUSION-ENST00000538186.5:23687-ENST00000541191.5:53062|14
LVFICIFDTTLHVS
>FUSION-ENST00000490738.5:39757-ENST00000655548.1:27708|520
KERGAWGSVER
>ENST00000523688.1|SNV-29440-C-T|3
RWCGTCRPR
>FUSION-ENST00000490738.5:39757-ENST00000655548.1:27708|1144
MGDRWASQQPYLPHF
>FUSION-ENST00000554940.1:26685-ENST00000611205.4:3050|285
SFWLGLKEKLHSNFLCHWVVL
>ENST00000394967.3|SNV-2114-C-A|4
LGPAGASLRSK
>FUSION-ENST00000490738.5:39757-ENST00000655548.1:27708|932
GLPKKEWQSR
>ENST00000592226.5|SNV-6048-C-T|4
AGQTENWPKWGVCICSCSREVPTR
>FUSION-ENST00000558791.5:31579-ENST00000650436.1:124617|5
MMKNESFKWILQTMESNISMMSFK
>FUSION-ENST00000579205.5:341100-ENST00000487805.6:7605|51
KSIIKWK
>FUSION-ENST00000554940.1:26685-ENST00000611205.4:3050|830
MEFGVQGRSWNQSAMDTEG
>FUSION-ENST00000490738.5:39757-ENST00000655548.1:27708|431
KNMGGCF
>ENST00000470876.1|SNV-41962-A-T|6
SPHLCPRNPAR
>FUSION-ENST00000490738.5:39757-ENST00000655548.1:27708|424
MSAEVLRGGAQGIATHFQTVQR
>FUSION-ENST00000554940.1:26685-ENST00000611205.4:3050|668
GWVRWLTLAVPALWKADAHR
>ENST00000568999.5|SNV-41020-G-A|1
GNHPAILTYHDVGLNHK
>FUSION-ENST00000490738.5:39757-ENST00000655548.1:27708|125
VASDCLCFLR
>ENST00000570310.5|SNV-3784-G-A|2
QNNVKLPQGQR
>FUSION-ENST00000554940.1:26685-ENST00000611205.4:3050|504
VTCLINNSFCLRSLSVIL
>ENST00000650641.1|SNV-21066-C-T|7
MTSHFKNVKQELLITQSLCK
>FUSION-ENST00000490738.5:39757-ENST00000655548.1:27708|673
YVCMCMYLYVCR
>ENST00000334554.11|SNV-15902-A-C|2
HTLVKTVSGVGGTTYEISV
>ENST00000419110.5|SNV-5543-A-G|4
WKAMSGK
>FUSION-ENST00000554940.1:26685-ENST00000611205.4:3050|752
MTIKKINFVH
>FUSION-ENST00000554940.1:26685-ENST00000611205.4:3050|149
LFDLRPDKSVENKCI
>FUSION-ENST00000252999.7:34941-ENST00000338624.10:15451|8
LTAEQARFFLER
>FUSION-ENST00000490738.5:39757-ENST00000655548.1:27708|356
TGFLPGLQAFSHLASHCSVR
>FUSION-ENST00000490738.5:39757-ENST00000655548.1:27708|1077
PQPPEQLGLQVPAMTPS
>FUSION-ENST00000554940.1:26685-ENST00000611205.4:3050|369
LRNAVFIIFFSHYKQCCSE
>FUSION-ENST00000490738.5:39757-ENST00000655548.1:27708|534
MYGSTFSKNLPALAGCSGSRL
>ENST00000255266.10|SNV-61283-G-A|1
IMDQSKTYESEQEWTQYMMLEQTRK
>FUSION-ENST00000490738.5:39757-ENST00000655548.1:27708|170
MEGKKQWR
>FUSION-ENST00000554940.1:26685-ENST00000611205.4:3050|444
PVIPVTGEAEAGESLEPGRWR
>FUSION-ENST00000490738.5:39757-ENST00000655548.1:27708|774
IRNLDAATESLSATSPAMTP
>FUSION-ENST00000490738.5:39757-ENST00000655548.1:27708|1069
VTDVEHLLMCLLAICVLSLEKYLFK
>FUSION-ENST00000490738.5:39757-ENST00000655548.1:27708|1104
MVLSVQFSGIECTVQWY
>FUSION-ENST00000490738.5:39757-ENST00000655548.1:27708|539
LQERPSPWLAVPPGVLLHLSI
>FUSION-ENST00000554940.1:26685-ENST00000611205.4:3050|1059
MHIPSFPLK
>FUSION-ENST00000543762.5:5619-ENST00000552161.6:4172|197
MPGFSAQAGDGVMEKGGR
>FUSION-ENST00000543762.5:5619-ENST00000552161.6:4172|171
VVVFIQR
>FUSION-ENST00000538186.5:23687-ENST00000541191.5:53062|46
GSYEPHPK
>FUSION-ENST00000490738.5:39757-ENST00000655548.1:27708|792
YFGGLAGGTSGVPEATCK
>FUSION-ENST00000554940.1:26685-ENST00000611205.4:3050|572
RYLGDGTHIETR
>FUSION-ENST00000490738.5:39757-ENST00000655548.1:27708|1097
HYHHHHPSPEPFYSPK
>FUSION-ENST00000513044.1:1480-ENST00000514094.5:323303|4
VFCCAFSGMGR
>ENST00000372979.9|INDEL-29628-A-AA|1
VCFQGGEGAEL
>FUSION-ENST00000554940.1:26685-ENST00000611205.4:3050|34
HFEPDWHNCR
>FUSION-ENST00000554940.1:26685-ENST00000611205.4:3050|393
SPAIGAHSEQQGA
>ENST00000655235.1|SNV-293-G-A|2
GTSSANSSPR
>ENST00000322954.11|SNV-95515-C-G|5
MTLNDTLAKTK
>ENST00000338977.5|SNV-57381-C-G|3
QSANLYAHKKIHTGEKPYTCGECGK
>ENST00000374343.5|INDEL-27670-C-CA|1
KTQPWNK
>FUSION-ENST00000490738.5:39757-ENST00000655548.1:27708|194
EKNIFKS
>FUSION-ENST00000490738.5:39757-ENST00000655548.1:27708|585
MFVCVGVCVCVCVGR
>FUSION-ENST00000554940.1:26685-ENST00000611205.4:3050|501
KIYRAGHGGSR
>FUSION-ENST00000490738.5:39757-ENST00000655548.1:27708|837
QNNISSTSRCWSPRPEAFRK
>FUSION-ENST00000554940.1:26685-ENST00000611205.4:3050|143
CSIVSRWNIPFLLEVAFCTVR
>ENST00000507097.5|SNV-1609-T-C|6
HQKQSREQLLVLIWALPTPAWQLWK
>FUSION-ENST00000554940.1:26685-ENST00000611205.4:3050|801
IVPLDSSLDDRVRPDSLK
>FUSION-ENST00000554940.1:26685-ENST00000611205.4:3050|593
RKPYQAFINEPR
>FUSION-ENST00000490738.5:39757-ENST00000655548.1:27708|1101
MQKFLFLFLFSQFFLLW
>FUSION-ENST00000490738.5:39757-ENST00000655548.1:27708|270
MGCATCSNADCEPR
>FUSION-ENST00000554940.1:26685-ENST00000611205.4:3050|756
KAVAVFSTLLVNLDTF
>FUSION-ENST00000490738.5:39757-ENST00000655548.1:27708|936
SRVNCASLNP
>FUSION-ENST00000490738.5:39757-ENST00000655548.1:27708|900
GQGWQLLGRALPILSAVSR
>ENST00000459841.1|SNV-144760-C-T|5
KFCFLGK
>FUSION-ENST00000554940.1:26685-ENST00000611205.4:3050|443
MPVIPVTGEAEAGESLEPGRWRLQ
>ENST00000315099.3|SNV-13773-T-C|4
SQHAAMFRHFQQIMLIYNDTIAAK
>ENST00000396191.6|SNV-590863-C-A|2
ALSLMMHTADISHPAK
>FUSION-ENST00000490738.5:39757-ENST00000655548.1:27708|359
MLHASVSPNLNPEDLLQVTR
>FUSION-ENST00000543762.5:5619-ENST00000552161.6:4172|91
MGGAMVRGRGCFIHK
>FUSION-ENST00000554940.1:26685-ENST00000611205.4:3050|650
SGVRDQPDQHGETLSLLKIQN
>FUSION-ENST00000490738.5:39757-ENST00000655548.1:27708|1175
MCPLPTVLAQRNEVTSK
>ENST00000309395.7|SNV-76833-T-C|4
IGVPFPKNFMSAAKTILK
>FUSION-ENST00000554940.1:26685-ENST00000611205.4:3050|1139
MMNAFLVR
>FUSION-ENST00000477422.5:3916-ENST00000263857.11:35883|233
WMLLFSVETWLWRVCRHVK
>FUSION-ENST00000579205.5:341100-ENST00000487805.6:7605|21
GMGGEETGHAR
>FUSION-ENST00000554940.1:26685-ENST00000611205.4:3050|1104
MYISYPQ
>FUSION-ENST00000490738.5:39757-ENST00000655548.1:27708|1112
SPTLLDSGYGPPQATPAGR
>FUSION-ENST00000554940.1:26685-ENST00000611205.4:3050|448
KEVLLCAPGWSAVA
>FUSION-ENST00000554940.1:26685-ENST00000611205.4:3050|79
MSHCAWPLFLIFK
>FUSION-ENST00000490738.5:39757-ENST00000655548.1:27708|131
AGGFEHRSCR
>FUSION-ENST00000493984.6:35489-ENST00000611173.1:61428|41
KSRAKPR
>FUSION-ENST00000622089.4:32663-ENST00000272371.7:54911|2
LRTMMAQFPTAMNEPGGACSPP
>FUSION-ENST00000554940.1:26685-ENST00000611205.4:3050|921
MPLHSSLGDISETPSKK
>FUSION-ENST00000407704.1:32663-ENST00000272371.7:54911|8
MNEPGGACSPP
>FUSION-ENST00000554940.1:26685-ENST00000611205.4:3050|1207
ESWQDTM
>ENST00000361673.4|INDEL-90950-C-CC|4
LRRGPQGK
>FUSION-ENST00000490738.5:39757-ENST00000655548.1:27708|666
MYLYVCRYVCMCV
>FUSION-ENST00000490738.5:39757-ENST00000655548.1:27708|606
CRCVYVNR
>FUSION-ENST00000490738.5:39757-ENST00000655548.1:27708|389
CVHMCVERGKGEER
>FUSION-ENST00000358871.6:114-ENST00000425343.6:11620|8
TASSGWSR
>FUSION-ENST00000490738.5:39757-ENST00000655548.1:27708|574
MWVTITGCPHTR
>ENST00000481558.1|SNV-132220-C-T|3
TGQTPSTKVSWSR
>ENST00000527079.2|SNV-7974-T-A|2
MSLSTHYHLRDNK
>FUSION-ENST00000490738.5:39757-ENST00000655548.1:27708|61
LECSGANSAHCKLR
>FUSION-ENST00000554940.1:26685-ENST00000611205.4:3050|56
QMYFPLDRR
>ENST00000377776.7|SNV-63621-A-G|3
YCYICPDVVK
>ENST00000489446.1|SNV-257656-C-G|2
MSSPSRGTPEVSPAATCLPTGLR
>FUSION-ENST00000579205.5:341100-ENST00000487805.6:7605|14
APCDQGPQTSVSPLGKQGHCQPR
>FUSION-ENST00000490738.5:39757-ENST00000655548.1:27708|941
PESKGHAPTPHGALAR
>FUSION-ENST00000490738.5:39757-ENST00000655548.1:27708|150
ESEVWGGLHALLK
>ENST00000506928.5|MNV-84476-TA-T|4
GVRILVFPMKR
>FUSION-ENST00000538186.5:23687-ENST00000541191.5:53062|32
MKWAAMSPIQRCLFLK
>FUSION-ENST00000490738.5:39757-ENST00000655548.1:27708|1039
FHSCLPGWSAMAQSR
>ENST00000402802.7|SNV-9345-G-A|5
TRTVIYK
>FUSION-ENST00000554940.1:26685-ENST00000611205.4:3050|496
MSSSLLCACVLTVTCHMR
>FUSION-ENST00000543762.5:5619-ENST00000552161.6:4172|81
TVYPQGLEGQGRGEK
>FUSION-ENST00000554940.1:26685-ENST00000611205.4:3050|815
RHKIVPPFLFIFWDSLQ
>FUSION-ENST00000490738.5:39757-ENST00000655548.1:27708|241
WLERLWTHC
>FUSION-ENST00000554940.1:26685-ENST00000611205.4:3050|1093
WEAEAGRTR
>FUSION-ENST00000490738.5:39757-ENST00000655548.1:27708|914
DGVGPQSLLSPLPLGAEHR
>FUSION-ENST00000490738.5:39757-ENST00000655548.1:27708|1236
MLDLPASSTVR
>FUSION-ENST00000554940.1:26685-ENST00000611205.4:3050|47
KYCFHTQKLCMYNQNCTS
>FUSION-ENST00000554940.1:26685-ENST00000611205.4:3050|829
EFGVQGRSWNQSAMDTEG
>FUSION-ENST00000490738.5:39757-ENST00000655548.1:27708|1239
MLRLGTLYKFCVL
>FUSION-ENST00000490738.5:39757-ENST00000655548.1:27708|519
ERGAWGSVER
>ENST00000584217.1|SNV-76588-G-A|1
VCHGGAGGESHGQGQHQEGGETP
>FUSION-ENST00000252999.7:34941-ENST00000338624.10:15451|3
GPAGVSPAGAAEPR
>FUSION-ENST00000554940.1:26685-ENST00000611205.4:3050|512
ILISSHFLILIHT
>FUSION-ENST00000490738.5:39757-ENST00000655548.1:27708|494
LGFLSSHQLLHSELK
>ENST00000522917.5|SNV-125515-C-T|4
NCADPVWHEQVIFKEMFPPLCWR
>FUSION-ENST00000490738.5:39757-ENST00000655548.1:27708|781
MVTEVNLGESPSLVLLH
>FUSION-ENST00000554940.1:26685-ENST00000611205.4:3050|1269
MVPCYHPMLPWFRSQQQAVFLLSY
>FUSION-ENST00000490738.5:39757-ENST00000655548.1:27708|1059
LPRLESSGMIITHCSLKLLGSR
>FUSION-ENST00000554940.1:26685-ENST00000611205.4:3050|1240
QMEVMPIFRQEIKAK
>FUSION-ENST00000554940.1:26685-ENST00000611205.4:3050|300
KKVIYIFWFFLYNIFCCVFFLFSDC
>FUSION-ENST00000554940.1:26685-ENST00000611205.4:3050|462
EEHLLFE
>FUSION-ENST00000490738.5:39757-ENST00000655548.1:27708|1166
SYKENHCEVPIK
>FUSION-ENST00000543762.5:5619-ENST00000552161.6:4172|213
VWTPPGMAQCQGSLAHCCLLGSR
>FUSION-ENST00000543762.5:5619-ENST00000552161.6:4172|99
RRGTLEAWSSDF
>FUSION-ENST00000490738.5:39757-ENST00000655548.1:27708|339
MHVYVCTYVCGER
>FUSION-ENST00000554940.1:26685-ENST00000611205.4:3050|100
GFHHIAQADLELLTL
>FUSION-ENST00000490738.5:39757-ENST00000655548.1:27708|509
GEETASPK
>FUSION-ENST00000490738.5:39757-ENST00000655548.1:27708|367
GAGMHTSETRGK
>FUSION-ENST00000490738.5:39757-ENST00000655548.1:27708|9
MGCCGWAGLF
>FUSION-ENST00000554940.1:26685-ENST00000611205.4:3050|807
PVVLAAWEAEAGESLEHRSFR
>FUSION-ENST00000490738.5:39757-ENST00000655548.1:27708|1134
MKLHQSKLIR
>FUSION-ENST00000543762.5:5619-ENST00000552161.6:4172|59
LQGELPR
>ENST00000342836.8|INDEL-47465-G-GCC|MNV-47467-GAC-G|5
HPKYNSRTLDNDIMLIK
>FUSION-ENST00000554940.1:26685-ENST00000611205.4:3050|580
CNFWLSQDICHLRCTAVV
>FUSION-ENST00000554940.1:26685-ENST00000611205.4:3050|855
YVKYIST
>FUSION-ENST00000490738.5:39757-ENST00000655548.1:27708|668
CMYLYVCRYVCMCV
>FUSION-ENST00000490738.5:39757-ENST00000655548.1:27708|718
MFISMTLEIK
>FUSION-ENST00000490738.5:39757-ENST00000655548.1:27708|106
GSKRGCL
>FUSION-ENST00000554940.1:26685-ENST00000611205.4:3050|966
MLSSPEENT
>FUSION-ENST00000554940.1:26685-ENST00000611205.4:3050|844
MDPTNLR
>FUSION-ENST00000554940.1:26685-ENST00000611205.4:3050|485
EYKITYTNHSWEK
>ENST00000412899.5|SNV-46753-T-A|2
DEITYVSGAPRANHSGAVVLLK
>FUSION-ENST00000554940.1:26685-ENST00000611205.4:3050|203
GIVINLR
>FUSION-ENST00000554940.1:26685-ENST00000611205.4:3050|754
AVAVFSTLLVNLDTF
>ENST00000375559.8|SNV-26285-G-A|3
MNVAPACLPKRDWAESTLMTQK
>ENST00000493886.5|SNV-13422-A-T|3
LTCASPQLPRMWTWCSWLK
>FUSION-ENST00000554940.1:26685-ENST00000611205.4:3050|1296
AGGTRRVEK
>FUSION-ENST00000554940.1:26685-ENST00000611205.4:3050|181
MKCGFFFSFPSTDLCVCVER
>FUSION-ENST00000554940.1:26685-ENST00000611205.4:3050|299
WGGLLEAK
>FUSION-ENST00000490738.5:39757-ENST00000655548.1:27708|834
CWSPRPEAFRKTPR
>FUSION-ENST00000554940.1:26685-ENST00000611205.4:3050|1268
VPCYHPMLPWFRSQQQAVFLLSY
>FUSION-ENST00000490738.5:39757-ENST00000655548.1:27708|981
CRWLAPWEMECSTRVLPLPGTPK
>FUSION-ENST00000358871.6:114-ENST00000425343.6:11620|7
MTASSGWSRASR
>FUSION-ENST00000554940.1:26685-ENST00000611205.4:3050|781
MPILCLSQPSWLVNSSIAR
>ENST00000506928.5|MNV-84476-TA-T|6
GVRILVFPMK
>FUSION-ENST00000554940.1:26685-ENST00000611205.4:3050|185
VGPSTWVLFSK
>FUSION-ENST00000490738.5:39757-ENST00000655548.1:27708|721
SFAETGSR
>ENST00000395591.5|INDEL-14135-A-AA|6
HTATVDGRTILVADINVTQKK
>FUSION-ENST00000490738.5:39757-ENST00000655548.1:27708|1091
SAFPSFV
>ENST00000296755.12|SNV-88913-G-A|1
FEDEGTGFEESSETGDYEEK
>FUSION-ENST00000490738.5:39757-ENST00000655548.1:27708|441
RPPQKGSAK
>ENST00000378962.4|SNV-18000-A-C|1
SLQMQNPISNAVLNEYLEQK
>FUSION-ENST00000554940.1:26685-ENST00000611205.4:3050|1216
KDTHLSLWITRD
>FUSION-ENST00000543762.5:5619-ENST00000552161.6:4172|139
MFSTFHESPK
>ENST00000324447.7|SNV-7120-G-A|2
QQMRSDEVNLVATGHQSK
>ENST00000622512.1|SNV-5242-A-G|1
ATTEADGTKKEEDASSCSDK
>FUSION-ENST00000490738.5:39757-ENST00000655548.1:27708|257
GTGPLAQGWIGCGR
>FUSION-ENST00000611255.5:6871-ENST00000672604.1:557119|1
FSVSTGL
>FUSION-ENST00000554940.1:26685-ENST00000611205.4:3050|1099
MPVIPAR
>ENST00000537040.6|MNV-130-GC-G|2
AFSTPSTVATSMLAWR
>FUSION-ENST00000465706.1:3916-ENST00000263857.11:35883|246
NLGIGDQDK
>FUSION-ENST00000554940.1:26685-ENST00000611205.4:3050|244
LARLVLNFDLK
>FUSION-ENST00000579205.5:341100-ENST00000487805.6:7605|47
ETPELPEPARTFGPVATGGQ
>ENST00000394967.3|SNV-2114-C-A|1
SKGLHSCHIPGCGKVYGK
>ENST00000394384.7|SNV-9114-G-T|2
CINIWRDVGLFGVLN
>ENST00000360859.11|SNV-48076-A-G|2
VCRVWMAVMGSLECLEQR
>FUSION-ENST00000490738.5:39757-ENST00000655548.1:27708|464
MSTKNTR
>FUSION-ENST00000538186.5:23687-ENST00000541191.5:53062|53
SVLYLVIAR
>FUSION-ENST00000490738.5:39757-ENST00000655548.1:27708|675
MCVCLCVYVCRYVCMCMYLYVCR
>FUSION-ENST00000543762.5:5619-ENST00000552161.6:4172|218
MGHAPPHPGTPPPLAQKAT
>ENST00000613886.4|SNV-117077-A-G|6
EELNYWIRRYSGAEDLK
>FUSION-ENST00000490738.5:39757-ENST00000655548.1:27708|1157
MPPAPPLLK
>FUSION-ENST00000490738.5:39757-ENST00000655548.1:27708|828
MLLLLTEPCDICRRATGPLGSGLR
>FUSION-ENST00000554940.1:26685-ENST00000611205.4:3050|421
TSMVAYSVYY
>FUSION-ENST00000490738.5:39757-ENST00000655548.1:27708|171
GTAGPSNEEVTATLASAVSTEW
>FUSION-ENST00000490738.5:39757-ENST00000655548.1:27708|999
SPSSFSLLPPVCLSTPLLS
>FUSION-ENST00000490738.5:39757-ENST00000655548.1:27708|1092
MSAFPSFV
>FUSION-ENST00000490738.5:39757-ENST00000655548.1:27708|293
RPGKTSMR
>FUSION-ENST00000490738.5:39757-ENST00000655548.1:27708|617
MCVYVCRCVGVCVYVCMCK
>FUSION-ENST00000554940.1:26685-ENST00000611205.4:3050|916
MCEPQLKNHC
>FUSION-ENST00000490738.5:39757-ENST00000655548.1:27708|867
HRSFHLWSLRGR
>FUSION-ENST00000554940.1:26685-ENST00000611205.4:3050|193
MFFSVSLAR
>FUSION-ENST00000490738.5:39757-ENST00000655548.1:27708|968
NPAEGALTSGPSSPGPPVPSRR
>FUSION-ENST00000543762.5:5619-ENST00000552161.6:4172|31
FAFSRMVK
>FUSION-ENST00000543762.5:5619-ENST00000552161.6:4172|161
AGRQGNTPPSIR
>FUSION-ENST00000554940.1:26685-ENST00000611205.4:3050|738
MLSVLVIFPSLFLLA
>FUSION-ENST00000490738.5:39757-ENST00000655548.1:27708|342
QLLGSPLGSGVLVSEACSPKSR
>FUSION-ENST00000554940.1:26685-ENST00000611205.4:3050|720
GFISSSVIRIILWRLSVLFYKP
>FUSION-ENST00000490738.5:39757-ENST00000655548.1:27708|260
MRAGGSWAGEETGR
>FUSION-ENST00000579205.5:341100-ENST00000487805.6:7605|1
LVPWPCARAGVP
>FUSION-ENST00000554940.1:26685-ENST00000611205.4:3050|1252
ILSLWVLHQHADGSYAHFQAGNK
>FUSION-ENST00000543762.5:5619-ENST00000552161.6:4172|116
MQHHSLVRIR
>FUSION-ENST00000490738.5:39757-ENST00000655548.1:27708|579
SEALGVSNSTSHTLMPSLCK
>ENST00000485990.1|SNV-16600-A-G|3
LRLSEVDVDDDERPHNPHKIK
>ENST00000647821.1|SNV-34721-C-A|5
MVANFLK
>FUSION-ENST00000490738.5:39757-ENST00000655548.1:27708|860
WTVLAKV
>ENST00000299415.3|SNV-419-G-C|5
QLREHCKPLEDLLLDR
>ENST00000480181.1|SNV-1802-G-A|4
RTPLPGQHDAGERVQIHVSAQR
>ENST00000477339.5|SNV-284867-G-T|1
LCYTSPTLGCLMGPTPPSR
>FUSION-ENST00000554940.1:26685-ENST00000611205.4:3050|439
TPKLLFLVK
>FUSION-ENST00000554940.1:26685-ENST00000611205.4:3050|631
MGFPPSPFRGHN
>FUSION-ENST00000490738.5:39757-ENST00000655548.1:27708|46
PLVGKDPLPGSLVR
>ENST00000373012.5|SNV-327-G-C|1
KAGGGGTGRADDGGGGGGFHAR
>FUSION-ENST00000490738.5:39757-ENST00000655548.1:27708|203
MGGNLRGFVGMEK
>FUSION-ENST00000554940.1:26685-ENST00000611205.4:3050|1260
MESSSKGR
>FUSION-ENST00000490738.5:39757-ENST00000655548.1:27708|728
GRFRPAQIFCTPESAIK
>FUSION-ENST00000490738.5:39757-ENST00000655548.1:27708|32
CSHRSLR
>ENST00000315099.3|SNV-13773-T-C|2
HFQQIMLIYNDTIAAKQEK
>FUSION-ENST00000490738.5:39757-ENST00000655548.1:27708|1053
IITHCSLKLLGSR
>FUSION-ENST00000543762.5:5619-ENST00000552161.6:4172|25
MITSQSR
>FUSION-ENST00000543762.5:5619-ENST00000552161.6:4172|143
LWSGQGDR
>FUSION-ENST00000543762.5:5619-ENST00000552161.6:4172|142
RSSFVRAPLP
>FUSION-ENST00000490738.5:39757-ENST00000655548.1:27708|369
PFVSLEWIPDFCKAVGVIFGIIGNT
>FUSION-ENST00000554940.1:26685-ENST00000611205.4:3050|77
MSHCAWPLFLIFKR
>FUSION-ENST00000490738.5:39757-ENST00000655548.1:27708|99
SAGIPGWSHFTSRSTHVLTSLTQR
>FUSION-ENST00000490738.5:39757-ENST00000655548.1:27708|225
RECCEEQHESR
>ENST00000324803.6|MNV-3405-TCA-T|3
LLTHMPMWSAR
>FUSION-ENST00000543762.5:5619-ENST00000552161.6:4172|163
GGGQRVESGR
>FUSION-ENST00000554940.1:26685-ENST00000611205.4:3050|964
KIHRTTVQR
>FUSION-ENST00000490738.5:39757-ENST00000655548.1:27708|986
PGEGVPASLLESHTRVWPGTRDSTR
>FUSION-ENST00000490738.5:39757-ENST00000655548.1:27708|1044
MTNFFFFFR
>FUSION-ENST00000554940.1:26685-ENST00000611205.4:3050|942
FSEGRAWWLTPVIPAL
>ENST00000324803.6|MNV-3405-TCA-T|14
CGVPACSHVPMR
>FUSION-ENST00000490738.5:39757-ENST00000655548.1:27708|1131
LHQSKLIRSLILML
>FUSION-ENST00000554940.1:26685-ENST00000611205.4:3050|1151
FIGSVILLTFRI
>FUSION-ENST00000490738.5:39757-ENST00000655548.1:27708|144
LCEDILPPVGRVCLCSIHGRAPWGR
>FUSION-ENST00000490738.5:39757-ENST00000655548.1:27708|471
SQGQEIETILANMVKPCLLK
>FUSION-ENST00000490738.5:39757-ENST00000655548.1:27708|595
MCRCVYVCVGVCM
>ENST00000518131.5|SNV-3831-A-T|1
EEGEQEEGETEAEAEGVEAEAKEEK
>FUSION-ENST00000579205.5:341100-ENST00000487805.6:7605|10
ASGDVLER
>FUSION-ENST00000543762.5:5619-ENST00000552161.6:4172|196
PGFSAQAGDGVMEKGGR
>FUSION-ENST00000490738.5:39757-ENST00000655548.1:27708|329
EERECIQVRQEVNNWCMIAIK
>FUSION-ENST00000490738.5:39757-ENST00000655548.1:27708|341
QLLGSPLGSGVLVSEACSPKSRR
>FUSION-ENST00000490738.5:39757-ENST00000655548.1:27708|1135
MKLHQSK
>ENST00000310301.9|SNV-203628-A-G|5
EGCKEILVADSLSLLK
>FUSION-ENST00000554940.1:26685-ENST00000611205.4:3050|1063
EVLETQLKRIGNSLS
>ENST00000510520.5|SNV-19803-C-G|1
GNPTLPL
>FUSION-ENST00000554940.1:26685-ENST00000611205.4:3050|522
MMWLVIFWHWCEKQGFPKGK
>ENST00000479276.5|SNV-8989-A-G|2
HWADMLAHARRPIAQR
>FUSION-ENST00000554940.1:26685-ENST00000611205.4:3050|925
MVVGACNPSYLVG
>FUSION-ENST00000554940.1:26685-ENST00000611205.4:3050|950
GKYIGLLYK
>FUSION-ENST00000490738.5:39757-ENST00000655548.1:27708|247
MGTGFRATR
>FUSION-ENST00000554940.1:26685-ENST00000611205.4:3050|1280
ESGSYMIFFFCCKGREEFELIQHLS
>FUSION-ENST00000490738.5:39757-ENST00000655548.1:27708|687
EAGVAWSRWGGSCICSRVDWGVPVP
>FUSION-ENST00000543762.5:5619-ENST00000552161.6:4172|154
QEQLCSR
>ENST00000508173.5|SNV-61283-G-A|2
MDQSKTYESEQEWTQYMMLEQTRK
>FUSION-ENST00000490738.5:39757-ENST00000655548.1:27708|1181
WRSCGGGSCIPRSPVPGVPSLHAR
>FUSION-ENST00000554940.1:26685-ENST00000611205.4:3050|978
AATRSLTSLGR
>FUSION-ENST00000554940.1:26685-ENST00000611205.4:3050|976
SLTSLGR
>FUSION-ENST00000554940.1:26685-ENST00000611205.4:3050|144
MCSIVSRWNIPFLLEVAFCTVR
>FUSION-ENST00000554940.1:26685-ENST00000611205.4:3050|133
SHCAQLR
>FUSION-ENST00000554940.1:26685-ENST00000611205.4:3050|473
MISSVNQR
>FUSION-ENST00000536681.8:162848-ENST00000419761.6:70506|23
MDTLENGSNK
>FUSION-ENST00000554940.1:26685-ENST00000611205.4:3050|542
VGAQKVLDFGPFRISDFWIR
>FUSION-ENST00000554940.1:26685-ENST00000611205.4:3050|1022
MVYFVRSTLGSHCAWCSEYKEMK
>FUSION-ENST00000490738.5:39757-ENST00000655548.1:27708|138
MDTVGPVHWVATGGK
>FUSION-ENST00000554940.1:26685-ENST00000611205.4:3050|395
HAPLRPASFIYLFIYFCR
>FUSION-ENST00000490738.5:39757-ENST00000655548.1:27708|791
ITSVQQAGAGVLAPRPSGR
>FUSION-ENST00000543762.5:5619-ENST00000552161.6:4172|7
MASLLDQSSCPTTDKGSPKDPWK
>FUSION-ENST00000490738.5:39757-ENST00000655548.1:27708|1219
LFFFWFSFV
>FUSION-ENST00000554940.1:26685-ENST00000611205.4:3050|349
WCFVGYIFR
>FUSION-ENST00000490738.5:39757-ENST00000655548.1:27708|297
KGRRPGK
>FUSION-ENST00000554940.1:26685-ENST00000611205.4:3050|278
MGGSLEPRSSRLQWAVIAPPLSSLR
>FUSION-ENST00000490738.5:39757-ENST00000655548.1:27708|134
MDTVGPVHWVATGGKAGGFEHRSCR
>FUSION-ENST00000554940.1:26685-ENST00000611205.4:3050|154
MLFDLRPDK
>FUSION-ENST00000490738.5:39757-ENST00000655548.1:27708|184
RSGWRDER
>FUSION-ENST00000554940.1:26685-ENST00000611205.4:3050|909
MSIITIWR
>FUSION-ENST00000554940.1:26685-ENST00000611205.4:3050|1173
MGKDESQTK
>FUSION-ENST00000490738.5:39757-ENST00000655548.1:27708|1174
CPLPTVLAQRNEVTSK
>FUSION-ENST00000490738.5:39757-ENST00000655548.1:27708|1230
QKRLLFQPPR
>FUSION-ENST00000513044.1:1480-ENST00000514094.5:323303|3
VFCCAFSGMGRDGR
>FUSION-ENST00000538186.5:23687-ENST00000541191.5:53062|38
VPVSKSSFPLQYT
>FUSION-ENST00000554940.1:26685-ENST00000611205.4:3050|963
IHRTTVQR
>FUSION-ENST00000490738.5:39757-ENST00000655548.1:27708|462
IQELAGHGGTRL
>ENST00000592226.5|SNV-6048-C-T|3
WGVCICSCSREVPTR
>ENST00000470876.1|SNV-41962-A-T|13
SSSSHSARSTVTGAHVMSPHLCPR
>FUSION-ENST00000554940.1:26685-ENST00000611205.4:3050|816
TCSRFRR
>FUSION-ENST00000554940.1:26685-ENST00000611205.4:3050|424
MVKPRLY
>FUSION-ENST00000490738.5:39757-ENST00000655548.1:27708|987
PGEGVPASLLESHTRVWPGTR
>FUSION-ENST00000490738.5:39757-ENST00000655548.1:27708|242
MWLERLWTHC
>FUSION-ENST00000490738.5:39757-ENST00000655548.1:27708|419
GGAQGIATHFQTVQRK
>ENST00000258499.8|INDEL-17744-A-AA|5
TISGKNSSK
>ENST00000233242.5|SNV-31756-A-C|3
DPNTGRLNGASNLR
>ENST00000533206.1|SNV-16885-A-G|8
YGESFFPRFMH
>FUSION-ENST00000554940.1:26685-ENST00000611205.4:3050|175
CGFFFSFPSTDLCVCVER
>FUSION-ENST00000554940.1:26685-ENST00000611205.4:3050|603
NLGVTFGFLKTFVICVVR
>FUSION-ENST00000543762.5:5619-ENST00000552161.6:4172|10
ASLLDQSSCPTTDK
>ENST00000510520.5|SNV-19803-C-G|9
ESYLASLKENMVLSWLSTTRIWR
>FUSION-ENST00000554940.1:26685-ENST00000611205.4:3050|1140
GKIQQVHNLQSFGSNKNK
>FUSION-ENST00000554940.1:26685-ENST00000611205.4:3050|1130
IQQVHNLQSFGSNKNK
>FUSION-ENST00000554940.1:26685-ENST00000611205.4:3050|319
MYKVNLALIFFGPVFYHIHFLTFR
>FUSION-ENST00000554940.1:26685-ENST00000611205.4:3050|475
ARVYIHIF
>ENST00000324803.6|MNV-3374-TCA-T|10
AHAECPPAHVPMR
>ENST00000545886.1|SNV-15906-G-A|3
NPAWPLGSER
>FUSION-ENST00000543762.5:5619-ENST00000552161.6:4172|150
QPPSSMPSPQLHLSSKRSSFVR
>FUSION-ENST00000554940.1:26685-ENST00000611205.4:3050|887
AGSGRIC
>ENST00000419110.5|SNV-5543-A-G|3
WKAMSGKEK
>FUSION-ENST00000543762.5:5619-ENST00000552161.6:4172|202
AEDAWVLCPGWRWGHGK
>FUSION-ENST00000490738.5:39757-ENST00000655548.1:27708|709
TLEIKSKQNLLPGALGLSAK
>FUSION-ENST00000490738.5:39757-ENST00000655548.1:27708|1057
LESSGMIITHCSLKLLGSR
>FUSION-ENST00000490738.5:39757-ENST00000655548.1:27708|167
MKLYLQK
>ENST00000278823.7|SNV-6852-C-T|3
TPLKIHPLVWLPLATIVK
>FUSION-ENST00000554940.1:26685-ENST00000611205.4:3050|1196
DACMCLSRAVAILGPATRLYVS
>ENST00000479276.5|SNV-8989-A-G|6
ASGQPLR
>FUSION-ENST00000554940.1:26685-ENST00000611205.4:3050|636
MEKPCLY
>FUSION-ENST00000490738.5:39757-ENST00000655548.1:27708|351
CACGCACMCVCACVHVR
>ENST00000493961.5|SNV-2756-A-G|4
MPSSSSFISR
>FUSION-ENST00000490738.5:39757-ENST00000655548.1:27708|929
EWQSRERPRGGR
>FUSION-ENST00000554940.1:26685-ENST00000611205.4:3050|1105
LHRRGSQ
>FUSION-ENST00000490738.5:39757-ENST00000655548.1:27708|502
MPSWGYGFDDSSRPPGSLSVFK
>FUSION-ENST00000490738.5:39757-ENST00000655548.1:27708|510
GQRGEETASPKSHDLGLPQEPESHK
>FUSION-ENST00000554940.1:26685-ENST00000611205.4:3050|156
MNFYEVWFFFFLP
>FUSION-ENST00000554940.1:26685-ENST00000611205.4:3050|325
SPACVTK
>FUSION-ENST00000554940.1:26685-ENST00000611205.4:3050|739
GSMLSVLVIFPSLFLLA
>FUSION-ENST00000554940.1:26685-ENST00000611205.4:3050|468
ISSVNQRKGLLDDLI
>FUSION-ENST00000557367.2:13215-ENST00000614802.1:3|7
MASICAASVSVSTRRISVSLR
>FUSION-ENST00000554940.1:26685-ENST00000611205.4:3050|1197
MDACMCLSRAVAILGPATRLYVS
>FUSION-ENST00000490738.5:39757-ENST00000655548.1:27708|576
SGASSINQNMWVTITGCPHTR
>FUSION-ENST00000490738.5:39757-ENST00000655548.1:27708|1183
LVSNQHAK
>FUSION-ENST00000554940.1:26685-ENST00000611205.4:3050|378
VFCGIHF
>FUSION-ENST00000554940.1:26685-ENST00000611205.4:3050|1169
ENELIGEE
>FUSION-ENST00000554940.1:26685-ENST00000611205.4:3050|531
NSQPVLSARRYK
>FUSION-ENST00000554940.1:26685-ENST00000611205.4:3050|1026
FLPAPSR
>FUSION-ENST00000554940.1:26685-ENST00000611205.4:3050|1188
MQLKEVQNGR
>FUSION-ENST00000490738.5:39757-ENST00000655548.1:27708|1066
MCLLAICVLSLEKYLFK
>ENST00000477339.5|SNV-284867-G-T|6
QMHALLHQPHFGVPDGSDTSISP
>FUSION-ENST00000543762.5:5619-ENST00000552161.6:4172|146
PSPQLHLSSKR
>FUSION-ENST00000554940.1:26685-ENST00000611205.4:3050|590
KPYQAFINEPR
>FUSION-ENST00000554940.1:26685-ENST00000611205.4:3050|924
VVGACNPSYLVG
>FUSION-ENST00000554940.1:26685-ENST00000611205.4:3050|1287
KLFGISILQF
>FUSION-ENST00000490738.5:39757-ENST00000655548.1:27708|153
EPVTQSLHCFPTQVEFVIPEFWK
>FUSION-ENST00000554940.1:26685-ENST00000611205.4:3050|209
DLLLSYHRYCGIVD
>FUSION-ENST00000554940.1:26685-ENST00000611205.4:3050|548
IFPPESLVSLTTVFVLEVSL
>FUSION-ENST00000490738.5:39757-ENST00000655548.1:27708|587
MDAGRSEALGVSNSTSHTLMPSLCK
>FUSION-ENST00000490738.5:39757-ENST00000655548.1:27708|672
YVCMCMYLYVCRYVCMCV
>ENST00000476379.6|SNV-21066-C-T|5
NVKQELLITQSLCK
>FUSION-ENST00000554940.1:26685-ENST00000611205.4:3050|1166
QLLLHINGFMEINFEIGLLF
>FUSION-ENST00000490738.5:39757-ENST00000655548.1:27708|490
AQTGNILGLSRKTAVEK
>FUSION-ENST00000554940.1:26685-ENST00000611205.4:3050|80
LLGFTSWFCHLLFGALS
>FUSION-ENST00000554940.1:26685-ENST00000611205.4:3050|867
MQILHHFISGTFFFFF
>FUSION-ENST00000490738.5:39757-ENST00000655548.1:27708|616
CVYVCRCVGVCVYVCMCK
>ENST00000424728.6|MNV-55067-CAT-C|2
SAYADDNQITVVEKEDTQKSATDS
>FUSION-ENST00000490738.5:39757-ENST00000655548.1:27708|704
MMLLVATASIYLSCTHGAAGSMSQR
>FUSION-ENST00000490738.5:39757-ENST00000655548.1:27708|1029
QPVRLLSHPLAFTSAR
>FUSION-ENST00000490738.5:39757-ENST00000655548.1:27708|130
AGGFEHRSCRCVWK
>FUSION-ENST00000554940.1:26685-ENST00000611205.4:3050|223
TLLPPKVLALQV
>FUSION-ENST00000554940.1:26685-ENST00000611205.4:3050|907
MSIITIWRYL
>FUSION-ENST00000416426.6:341100-ENST00000487805.6:7605|1
TFGPVATGGQ
>FUSION-ENST00000490738.5:39757-ENST00000655548.1:27708|346
MLQFLQI
>FUSION-ENST00000490738.5:39757-ENST00000655548.1:27708|44
DPLPGSLVR
>ENST00000378616.5|SNV-8551-G-T|3
CFEVFCIYFQSGNNEEPYFSITK
>FUSION-ENST00000554940.1:26685-ENST00000611205.4:3050|112
MYIIYSI
>FUSION-ENST00000490738.5:39757-ENST00000655548.1:27708|1090
MLARLVLNS
>ENST00000370081.6|SNV-9940-A-G|4
QKLFQGDDEIPLYLK
>ENST00000267430.10|SNV-39949-G-A|1
CTCLLSHSTVNSQQNLELNSLK
>FUSION-ENST00000543762.5:5619-ENST00000552161.6:4172|209
AQCQGSLAHCCLLGSRLGAQAR
>FUSION-ENST00000554940.1:26685-ENST00000611205.4:3050|1159
NSSGYVYWISYFINI
>FUSION-ENST00000554940.1:26685-ENST00000611205.4:3050|633
MGFPPSPFR
>FUSION-ENST00000490738.5:39757-ENST00000655548.1:27708|584
FVCVGVCVCVCVGR
>FUSION-ENST00000538186.5:23687-ENST00000541191.5:53062|50
MKWAAQSGEVYYTLL
>FUSION-ENST00000490738.5:39757-ENST00000655548.1:27708|1218
MKCYSSFGFLSFK
>FUSION-ENST00000585857.1:14438-ENST00000587649.1:4472|4
SWLRQPSAPFSRRPTSPTATITTR
>FUSION-ENST00000490738.5:39757-ENST00000655548.1:27708|1001
HGASLFLFHFPIR
>FUSION-ENST00000554940.1:26685-ENST00000611205.4:3050|92
SAALFYR
>ENST00000309395.7|SNV-76833-T-C|3
NFMSAAK
>FUSION-ENST00000490738.5:39757-ENST00000655548.1:27708|148
AQASQPPSPSAR
>FUSION-ENST00000554940.1:26685-ENST00000611205.4:3050|795
KKHISVQTTNISGAK
>FUSION-ENST00000490738.5:39757-ENST00000655548.1:27708|623
CVCVSICV
>FUSION-ENST00000407704.1:32663-ENST00000272371.7:54911|4
HEARQKPVSQGGAPK
>ENST00000324447.7|SNV-7120-G-A|1
QQMRSDEVNLVATGHQSKK
>FUSION-ENST00000554940.1:26685-ENST00000611205.4:3050|1163
MRVLYCR
>FUSION-ENST00000554940.1:26685-ENST00000611205.4:3050|760
MIFCFLIRK
>FUSION-ENST00000490738.5:39757-ENST00000655548.1:27708|370
PFVSLEWIPDFCK
>FUSION-ENST00000490738.5:39757-ENST00000655548.1:27708|1047
RPPPCPANFCIFSR
>ENST00000523688.1|SNV-29440-C-T|6
HSRPHTLSLPQWSMR
>ENST00000533206.1|SNV-16885-A-G|12
RYGESFFPR
>FUSION-ENST00000554940.1:26685-ENST00000611205.4:3050|879
IYVHTCIYITSYLWVHVKNVLK
>FUSION-ENST00000490738.5:39757-ENST00000655548.1:27708|1207
PLYSSLGNRVSSLLLK
>FUSION-ENST00000490738.5:39757-ENST00000655548.1:27708|957
SFFFIFPFVR
>ENST00000474902.5|SNV-19201-G-T|1
GCCPCSSIPTVASSPTWAYSR
>FUSION-ENST00000490738.5:39757-ENST00000655548.1:27708|451
GKLACSPLPGR
>FUSION-ENST00000490738.5:39757-ENST00000655548.1:27708|535
YGSTFSKNLPALAGCSGSR
>FUSION-ENST00000554940.1:26685-ENST00000611205.4:3050|1227
LTVLSEVSK
>FUSION-ENST00000425354.7:5619-ENST00000552161.6:4172|9
GLGQPDLPKEMASLLDQSSCPTTDK
>ENST00000435118.5|INDEL-14135-A-AA|3
KLQFCQEVLPAPVFRLGC
>FUSION-ENST00000490738.5:39757-ENST00000655548.1:27708|1156
PPAPPLLK
>FUSION-ENST00000554940.1:26685-ENST00000611205.4:3050|539
VLDFGPFRISDFWIRNSQPVLSAR
>FUSION-ENST00000579205.5:341100-ENST00000487805.6:7605|9
ASGDVLERR
>FUSION-ENST00000554940.1:26685-ENST00000611205.4:3050|880
MIYVHTCIYITSYLWVHVKNVLK
>FUSION-ENST00000554940.1:26685-ENST00000611205.4:3050|613
MSVTSHLSTFKGC
>ENST00000533206.1|SNV-16885-A-G|11
MRYGESFFPRFMH
>FUSION-ENST00000554940.1:26685-ENST00000611205.4:3050|960
MFVAAQALQPHAIK
>ENST00000545886.1|SNV-15906-G-A|9
SSPSSLSSASWGCWASWCATSSSGR
>FUSION-ENST00000490738.5:39757-ENST00000655548.1:27708|1123
LVLSSWAQAIHPPRAPKVLR
>FUSION-ENST00000554940.1:26685-ENST00000611205.4:3050|219
MGALKERIYMHVFPIPPDEVLDSR
>FUSION-ENST00000352480.10:35489-ENST00000611173.1:61428|41
FIGMKSRAKPR
>FUSION-ENST00000490738.5:39757-ENST00000655548.1:27708|66
LVPFYQQVYTCAHIAHSEETSVIR
>FUSION-ENST00000490738.5:39757-ENST00000655548.1:27708|995
CEERTPISSWTHLGSGSSFATNFTK
>FUSION-ENST00000554940.1:26685-ENST00000611205.4:3050|214
MHVFPIPPDEVLDSR
>FUSION-ENST00000554940.1:26685-ENST00000611205.4:3050|955
FVAAQALQPHAIKSRGK
>FUSION-ENST00000554940.1:26685-ENST00000611205.4:3050|977
AATRSLTSLGRTVVSVLCILCR
>FUSION-ENST00000490738.5:39757-ENST00000655548.1:27708|930
EWQSRERPR
>FUSION-ENST00000490738.5:39757-ENST00000655548.1:27708|866
SFHLWSLR
>FUSION-ENST00000554940.1:26685-ENST00000611205.4:3050|904
LSFLNEPLR
>FUSION-ENST00000543762.5:5619-ENST00000552161.6:4172|106
LLAPSGLN
>ENST00000465063.5|INDEL-14135-A-AA|5
SSPCPCISSR
>FUSION-ENST00000490738.5:39757-ENST00000655548.1:27708|1149
MLSFQLSPVG
>FUSION-ENST00000554940.1:26685-ENST00000611205.4:3050|915
CEPQLKNHC
>FUSION-ENST00000554940.1:26685-ENST00000611205.4:3050|93
MSAALFYR
>ENST00000563022.5|SNV-41020-G-A|2
GNHPAILTYHDVGLNR
>FUSION-ENST00000490738.5:39757-ENST00000655548.1:27708|204
WEAGRGRK
>FUSION-ENST00000490738.5:39757-ENST00000655548.1:27708|461
MPLQSSLATD
>ENST00000545886.1|SNV-15906-G-A|10
RQPPSTR
>FUSION-ENST00000554940.1:26685-ENST00000611205.4:3050|256
FWLFWVRGRGR
>FUSION-ENST00000554940.1:26685-ENST00000611205.4:3050|751
TIKKINFVH
>FUSION-ENST00000554940.1:26685-ENST00000611205.4:3050|1282
ESGSYMIFFFCCK
>FUSION-ENST00000490738.5:39757-ENST00000655548.1:27708|24
TLGDSSAVRSSESTQMPPGR
>ENST00000503595.1|SNV-51828-C-T|1
CISPTTGLAVPPVTFAM
>ENST00000481848.6|SNV-43071-G-C|3
TQALQEELK
>ENST00000551830.5|SNV-1152584-C-T|1
SPLGPSPSGQETGENLPLPCDLR
>ENST00000636595.1|SNV-451080-A-C|2
MSTQGSVQEISCHDHASQQ
>FUSION-ENST00000554940.1:26685-ENST00000611205.4:3050|7
LGKLSLFHAK
>FUSION-ENST00000490738.5:39757-ENST00000655548.1:27708|1215
KCYSSFGFLSFKTVK
>FUSION-ENST00000490738.5:39757-ENST00000655548.1:27708|907
MGIFWLWSIFCSLQH
>FUSION-ENST00000490738.5:39757-ENST00000655548.1:27708|1234
MLDLPASSTVRQK
>FUSION-ENST00000554940.1:26685-ENST00000611205.4:3050|284
EKLHSNFLCHWVVL
>ENST00000465593.1|SNV-76142-A-C|2
SAGLWTR
>FUSION-ENST00000554940.1:26685-ENST00000611205.4:3050|405
CVYMTERK
>FUSION-ENST00000554940.1:26685-ENST00000611205.4:3050|1182
QSLALSPRLECSGAISAHCNLR
>FUSION-ENST00000490738.5:39757-ENST00000655548.1:27708|1141
HPPEPCTWGPVSACSEASR
>ENST00000503890.5|SNV-55891-C-A|4
LKGLQEGLESDDVQVQIKISSK
>FUSION-ENST00000554940.1:26685-ENST00000611205.4:3050|1056
HIPSFPLKSVL
>ENST00000461044.5|SNV-94938-A-C|1
GRRGPNYP
>FUSION-ENST00000490738.5:39757-ENST00000655548.1:27708|1195
AGVLRCSRDCPR
>ENST00000655235.1|SNV-293-G-A|5
SLEAILNRRGTSSANSSPR
>FUSION-ENST00000490738.5:39757-ENST00000655548.1:27708|395
CMCVHMCVERGKGEER
>FUSION-ENST00000554940.1:26685-ENST00000611205.4:3050|584
LNFNFISLCIVFVFKLLLSLLTK
>ENST00000308377.8|SNV-20567-A-G|5
ILYVCENQPLRNFISDGNICR
>FUSION-ENST00000554940.1:26685-ENST00000611205.4:3050|13
MLKVSLQMDV
>ENST00000283943.9|SNV-144760-C-T|5
VKMKFCFLGK
>FUSION-ENST00000490738.5:39757-ENST00000655548.1:27708|277
CQAQLGTSRQNSLLSRSR
>ENST00000496703.1|INDEL-81661-A-AA|1
KPLYAVQEYPV
>FUSION-ENST00000554940.1:26685-ENST00000611205.4:3050|335
FSFYLGQL
>FUSION-ENST00000490738.5:39757-ENST00000655548.1:27708|888
MALSPVVPVQEQVPGVLR
>FUSION-ENST00000490738.5:39757-ENST00000655548.1:27708|778
VRRSRPSWPTW
>FUSION-ENST00000490738.5:39757-ENST00000655548.1:27708|469
VKPCLLK
>FUSION-ENST00000513044.1:1480-ENST00000514094.5:323303|2
VFCCAFSGMGRDGRR
>FUSION-ENST00000490738.5:39757-ENST00000655548.1:27708|440
RPPQKGSAKLNPEATIR
>FUSION-ENST00000490738.5:39757-ENST00000655548.1:27708|1072
VYPQKWNC
>FUSION-ENST00000554940.1:26685-ENST00000611205.4:3050|1251
ILSLWVLHQHADGSYAHFQAGNKSK
>FUSION-ENST00000490738.5:39757-ENST00000655548.1:27708|178
SPQPWQVQFPRSGEGR
>FUSION-ENST00000554940.1:26685-ENST00000611205.4:3050|537
ISDFWIRNSQPVLSAR
>FUSION-ENST00000554940.1:26685-ENST00000611205.4:3050|391
VLLCCPG
>FUSION-ENST00000490738.5:39757-ENST00000655548.1:27708|814
RLEERLR
>FUSION-ENST00000554940.1:26685-ENST00000611205.4:3050|598
MFLADTNLVFFPFRR
>ENST00000470035.1|INDEL-27670-C-CA|2
MPKKHNLGINNNNILQPVDSK
>FUSION-ENST00000490738.5:39757-ENST00000655548.1:27708|406
WMWCACVCLCICR
>FUSION-ENST00000554940.1:26685-ENST00000611205.4:3050|15
TLFLIPVSGGTLLK
>FUSION-ENST00000490738.5:39757-ENST00000655548.1:27708|703
MLLVATASIYLSCTHGAAGSMSQR
>FUSION-ENST00000375759.8:101912-ENST00000375631.5:1372|2
MTAAHGLLQRSLSMMGMSPMG
>FUSION-ENST00000554940.1:26685-ENST00000611205.4:3050|1175
LIFVFLAKTGFHCVGQAGHELLTS
>FUSION-ENST00000554940.1:26685-ENST00000611205.4:3050|952
LVTLKCSYK
>FUSION-ENST00000579205.5:341100-ENST00000487805.6:7605|18
HARGRCALTEGCSAEVPQHHLAR
>FUSION-ENST00000554940.1:26685-ENST00000611205.4:3050|933
LAGHGGGCL
>FUSION-ENST00000554940.1:26685-ENST00000611205.4:3050|1035
VLEGRGCQ
>FUSION-ENST00000554940.1:26685-ENST00000611205.4:3050|841
MDPTNLRWKIPEEK
>FUSION-ENST00000554940.1:26685-ENST00000611205.4:3050|777
PPCLANFLYFSR
>FUSION-ENST00000554940.1:26685-ENST00000611205.4:3050|1036
MEFVWFS
>ENST00000488636.5|SNV-26122-G-A|1
NSLSEFHQSSFLLSASKKK
>FUSION-ENST00000554940.1:26685-ENST00000611205.4:3050|39
LCMYNQNCTS
>FUSION-ENST00000554940.1:26685-ENST00000611205.4:3050|1020
STLGSHCAWCSEYK
>ENST00000643816.1|SNV-53803-G-A|6
ICIQCCQKTTHSTLERSCK
>FUSION-ENST00000554940.1:26685-ENST00000611205.4:3050|899
MGEEVDFQGK
>FUSION-ENST00000543762.5:5619-ENST00000552161.6:4172|67
VSLHFSLLALLCPS
>ENST00000342836.8|MNV-47467-GAC-G|1
YNRDSGQ
>ENST00000296181.9|INDEL-81661-A-AA|3
KPLYAVQEFYSPDTWNNGGDFRWR
>FUSION-ENST00000490738.5:39757-ENST00000655548.1:27708|1105
LARLVSNS
>ENST00000496703.1|INDEL-81661-A-AA|2
LAENNINLIFAVTKKPLYAVQEYPV
>FUSION-ENST00000554940.1:26685-ENST00000611205.4:3050|327
LSPGVQGYSGLSLHHR
>FUSION-ENST00000490738.5:39757-ENST00000655548.1:27708|593
GVCVCVCWER
>FUSION-ENST00000554940.1:26685-ENST00000611205.4:3050|1161
RVLYCRNSSGYVYWISYFINI
>FUSION-ENST00000554940.1:26685-ENST00000611205.4:3050|750
MIRPPQPPK
>FUSION-ENST00000266534.8:108376-ENST00000552999.1:1718|2
QFYGFHLKK
>FUSION-ENST00000490738.5:39757-ENST00000655548.1:27708|614
MCKYMCVGMCVYVCVGVCMYV
>FUSION-ENST00000543762.5:5619-ENST00000552161.6:4172|82
MTVYPQGLEGQGRGEK
>FUSION-ENST00000490738.5:39757-ENST00000655548.1:27708|52
HHTQLIFFVFFSRDGVSLC
>FUSION-ENST00000465706.1:3916-ENST00000263857.11:35883|252
FLSTWQNEAFVETLG
>FUSION-ENST00000490738.5:39757-ENST00000655548.1:27708|1190
MRKLVSNQHAK
>FUSION-ENST00000554940.1:26685-ENST00000611205.4:3050|502
MMSPLWV
>FUSION-ENST00000554940.1:26685-ENST00000611205.4:3050|1249
SKNLPVRYYWI
>FUSION-ENST00000490738.5:39757-ENST00000655548.1:27708|495
QTWLPVLSPTLAFRAQTGNILGLSR
>FUSION-ENST00000490738.5:39757-ENST00000655548.1:27708|972
EKNPAEGALTSGPSSPGPPVPSR
>ENST00000394384.7|SNV-9114-G-T|3
RCINIWRDVGLFGVLN
>ENST00000467379.1|SNV-13530-A-C|1
GLLSVVDLSAQAVIYEVAPVTYMVR
>FUSION-ENST00000490738.5:39757-ENST00000655548.1:27708|583
MFVCVGVCVCVCVGRGSK
>FUSION-ENST00000554940.1:26685-ENST00000611205.4:3050|592
RKPYQAFINEPRCNFWLSQDICHLR
>FUSION-ENST00000543762.5:5619-ENST00000552161.6:4172|72
MERKADIPIPYLWACPPHGLSAF
>FUSION-ENST00000490738.5:39757-ENST00000655548.1:27708|142
VCLCSIHGRAPWGR
>FUSION-ENST00000554940.1:26685-ENST00000611205.4:3050|365
DTVTYTDVK
>FUSION-ENST00000554940.1:26685-ENST00000611205.4:3050|931
LPRLVSSSWAQAILLPWPPK
>FUSION-ENST00000554940.1:26685-ENST00000611205.4:3050|837
IPEEKKLHLY
>ENST00000465063.5|INDEL-14135-A-AA|4
SSPCPCISSRLLMVPML
>FUSION-ENST00000554940.1:26685-ENST00000611205.4:3050|120
HHHAQLVFCIFSRDGVLPCWPGWS
>FUSION-ENST00000554940.1:26685-ENST00000611205.4:3050|1121
FSKCIICSPLEATKTK
>ENST00000324803.6|MNV-3374-TCA-T|4
LLTRAHVECPPAHTCQR
>ENST00000372979.9|INDEL-29628-A-AA|3
RIRVCFQGGEGAEL
>FUSION-ENST00000490738.5:39757-ENST00000655548.1:27708|1076
MSHHVQPLR
>FUSION-ENST00000538186.5:23687-ENST00000541191.5:53062|36
SSFPLQYT
>ENST00000399134.5|SNV-5597-T-A|1
HPAVGPNQAHQEALK
>ENST00000563022.5|SNV-41020-G-A|1
GNHPAILTYHDVGLNRK
>FUSION-ENST00000490738.5:39757-ENST00000655548.1:27708|425
MSAEVLR
>FUSION-ENST00000490738.5:39757-ENST00000655548.1:27708|839
QNNISSTSRCWSPRPEAFR
>FUSION-ENST00000490738.5:39757-ENST00000655548.1:27708|1052
MIITHCSLKLLGSRDPPTSAS
>ENST00000451864.6|MNV-130-GC-G|6
TMNFTFATQMEFR
>ENST00000342836.8|INDEL-47465-G-GCC|3
HPKYNSRTLWTMTSC
>ENST00000480181.1|SNV-1802-G-A|5
RTPLPGQHDAGER
>FUSION-ENST00000490738.5:39757-ENST00000655548.1:27708|838
MQNNISSTSRCWSPRPEAFRK
>FUSION-ENST00000554940.1:26685-ENST00000611205.4:3050|611
QSLAFSPR
>FUSION-ENST00000490738.5:39757-ENST00000655548.1:27708|1106
MLARLVSNS
>FUSION-ENST00000554940.1:26685-ENST00000611205.4:3050|746
MKFEFRK
>FUSION-ENST00000490738.5:39757-ENST00000655548.1:27708|886
MALSPVVPVQEQVPGVLRGSR
>FUSION-ENST00000490738.5:39757-ENST00000655548.1:27708|189
GVLGAGEAAGSTSVTPIR
>FUSION-ENST00000554940.1:26685-ENST00000611205.4:3050|414
MYVCMCVYMTER
>FUSION-ENST00000490738.5:39757-ENST00000655548.1:27708|180
SGWRDERGAWSPGSWGSR
>FUSION-ENST00000490738.5:39757-ENST00000655548.1:27708|434
QIQSKGLSAGQMT
>FUSION-ENST00000490738.5:39757-ENST00000655548.1:27708|185
WAPLDLATKRSPQPWQVQFPR
>FUSION-ENST00000490738.5:39757-ENST00000655548.1:27708|384
GEERSGNAYK
>FUSION-ENST00000490738.5:39757-ENST00000655548.1:27708|660
ARNSPLQR
>FUSION-ENST00000490738.5:39757-ENST00000655548.1:27708|1244
ALTWNQISQDPDVGFTSLQHR
>FUSION-ENST00000554940.1:26685-ENST00000611205.4:3050|846
MGEPEKLR
>ENST00000477653.2|INDEL-47465-G-GCC|3
RPRSSATLNTTAGHSGQ
>FUSION-ENST00000554940.1:26685-ENST00000611205.4:3050|159
MLSLGFAFAVPCV
>ENST00000394967.3|SNV-2114-C-A|5
ATCDCPNCQEAERLGPAGASLRSK
>FUSION-ENST00000543762.5:5619-ENST00000552161.6:4172|101
TSEGNRR
>FUSION-ENST00000554940.1:26685-ENST00000611205.4:3050|467
KGLLDDLI
>FUSION-ENST00000490738.5:39757-ENST00000655548.1:27708|256
GTGPLAQGWIGCGRR
>FUSION-ENST00000490738.5:39757-ENST00000655548.1:27708|276
GVGSGTGGLPGTPP
>FUSION-ENST00000554940.1:26685-ENST00000611205.4:3050|1170
MENELIGEE
>FUSION-ENST00000490738.5:39757-ENST00000655548.1:27708|310
FESFQSSELVGRK
>ENST00000359520.12|SNV-77561-A-G|4
SNRAFACGKVTIEGK
>FUSION-ENST00000554940.1:26685-ENST00000611205.4:3050|510
AFKNISAR
>FUSION-ENST00000490738.5:39757-ENST00000655548.1:27708|559
LSPHQVK
>FUSION-ENST00000554940.1:26685-ENST00000611205.4:3050|355
MLAMLVLNS
>ENST00000624790.1|SNV-500-G-T|6
MWQLCRPLLR
>FUSION-ENST00000465706.1:3916-ENST00000263857.11:35883|242
SPGGEESSWA
>FUSION-ENST00000554940.1:26685-ENST00000611205.4:3050|364
MDTVTYTDVKCMVQ
>FUSION-ENST00000554940.1:26685-ENST00000611205.4:3050|1138
MNAFLVR
>FUSION-ENST00000554940.1:26685-ENST00000611205.4:3050|1278
IFFFCCK
>FUSION-ENST00000554940.1:26685-ENST00000611205.4:3050|1208
KESWQDTM
>FUSION-ENST00000490738.5:39757-ENST00000655548.1:27708|429
MLVLWLR
>ENST00000358252.8|SNV-15144-A-G|1
DYSSGGSSGTLDAQDR
>FUSION-ENST00000554940.1:26685-ENST00000611205.4:3050|126
LSILCILSILYNGSMR
>FUSION-ENST00000543762.5:5619-ENST00000552161.6:4172|11
MASLLDQSSCPTTDK
>FUSION-ENST00000490738.5:39757-ENST00000655548.1:27708|901
GQGWQLLGR
>FUSION-ENST00000554940.1:26685-ENST00000611205.4:3050|570
NSFMFHLLFFFFFFETESR
>FUSION-ENST00000554940.1:26685-ENST00000611205.4:3050|1116
MPSLLGHV
>FUSION-ENST00000554940.1:26685-ENST00000611205.4:3050|621
MLYENLISSFFSFQIPSNQ
>FUSION-ENST00000490738.5:39757-ENST00000655548.1:27708|162
VVHVCNPSYLGGWGMR
>ENST00000333891.14|SNV-6633-A-G|2
ATDTFRSEQK
>ENST00000241436.8|MNV-84476-TA-T|9
ILVFPMK
>ENST00000395872.5|SNV-9215-C-T|2
EQLLKTPGK
>FUSION-ENST00000490738.5:39757-ENST00000655548.1:27708|871
MGTELSR
>FUSION-ENST00000490738.5:39757-ENST00000655548.1:27708|1188
GPCCHFSCPQWDDLPR
>ENST00000476379.6|SNV-21066-C-T|2
QELLITQSLCKAR
>FUSION-ENST00000554940.1:26685-ENST00000611205.4:3050|331
MWGWLRWEDR
>FUSION-ENST00000554940.1:26685-ENST00000611205.4:3050|1021
VYFVRSTLGSHCAWCSEYKEMK
>FUSION-ENST00000490738.5:39757-ENST00000655548.1:27708|438
GSAKLNPEATIRQIQSK
>FUSION-ENST00000543762.5:5619-ENST00000552161.6:4172|149
MPSPQLHLSSK
>FUSION-ENST00000554940.1:26685-ENST00000611205.4:3050|1092
TRGQEIETILANTVEPHLY
>FUSION-ENST00000554940.1:26685-ENST00000611205.4:3050|1119
CIICSPLEATK
>FUSION-ENST00000490738.5:39757-ENST00000655548.1:27708|1220
MLFFFWFSFV
>FUSION-ENST00000407704.1:32663-ENST00000272371.7:54911|7
NEPGGACSPP
>FUSION-ENST00000554940.1:26685-ENST00000611205.4:3050|1091
MMGLGCER
>ENST00000467609.5|SNV-13530-A-C|2
MGLLSVVDLSAQAVIYEVAPVTYMR
>FUSION-ENST00000490738.5:39757-ENST00000655548.1:27708|1117
THQDRVPFQAEFSR
>FUSION-ENST00000554940.1:26685-ENST00000611205.4:3050|1281
ESGSYMIFFFCCKGR
>FUSION-ENST00000554940.1:26685-ENST00000611205.4:3050|418
MFTCFKHK
>FUSION-ENST00000554940.1:26685-ENST00000611205.4:3050|941
AWWLTPVIPAL
>FUSION-ENST00000543762.5:5619-ENST00000552161.6:4172|206
LGAQARAEDAWVLCPGWR
>FUSION-ENST00000490738.5:39757-ENST00000655548.1:27708|394
MCVHMCVER
>ENST00000510520.5|SNV-19803-C-G|3
MCLPWRGNPTLPL
>FUSION-ENST00000490738.5:39757-ENST00000655548.1:27708|649
CVGMCVCVCRYVYMYVR
>FUSION-ENST00000543762.5:5619-ENST00000552161.6:4172|102
RTSEGNRR
>FUSION-ENST00000490738.5:39757-ENST00000655548.1:27708|22
SSESTQMPPGRSLLHHVGSR
>ENST00000510520.5|SNV-19803-C-G|7
LRCVSLGEGILPCLSK
>FUSION-ENST00000490738.5:39757-ENST00000655548.1:27708|348
DLACGLPAWTLGPAPR
>ENST00000376759.8|SNV-2146-T-C|1
DHNGRNQGGYDRYSGGNYR
>FUSION-ENST00000543762.5:5619-ENST00000552161.6:4172|37
MCPTLCQTLDIG
>ENST00000427191.6|INDEL-176970-C-CA|1
TVQVPIQKRQLQ
>FUSION-ENST00000554940.1:26685-ENST00000611205.4:3050|168
SLASKNICYMCEEK
>FUSION-ENST00000490738.5:39757-ENST00000655548.1:27708|1000
TQPVVSFK
>ENST00000488636.5|SNV-26122-G-A|4
MNSLSEFHQSSFLLSASKK
>FUSION-ENST00000554940.1:26685-ENST00000611205.4:3050|1264
MLPPHATMV
>FUSION-ENST00000554940.1:26685-ENST00000611205.4:3050|406
MCVYMTERK
>FUSION-ENST00000490738.5:39757-ENST00000655548.1:27708|794
HSHCHGSSR
>ENST00000241436.8|MNV-84476-TA-T|7
ILVFPMKRTGNTNK
>FUSION-ENST00000490738.5:39757-ENST00000655548.1:27708|243
ATRWVEI
>FUSION-ENST00000554940.1:26685-ENST00000611205.4:3050|1167
LSSFGSGK
>FUSION-ENST00000554940.1:26685-ENST00000611205.4:3050|107
LVLNSWPQVICLPRPPK
>FUSION-ENST00000490738.5:39757-ENST00000655548.1:27708|23
SSESTQMPPGR
>FUSION-ENST00000490738.5:39757-ENST00000655548.1:27708|470
MVKPCLLK
>FUSION-ENST00000490738.5:39757-ENST00000655548.1:27708|894
EALAWGFPSLSGRREGPCLEHGWR
>FUSION-ENST00000554940.1:26685-ENST00000611205.4:3050|769
APPNLAF
>FUSION-ENST00000554940.1:26685-ENST00000611205.4:3050|1028
KFLPAPSRLISLAV
>FUSION-ENST00000554940.1:26685-ENST00000611205.4:3050|507
NISARVTCLINNSFCLR
>FUSION-ENST00000554940.1:26685-ENST00000611205.4:3050|945
YIGLLYKEN
>FUSION-ENST00000554940.1:26685-ENST00000611205.4:3050|981
SLNQKAATR
>FUSION-ENST00000554940.1:26685-ENST00000611205.4:3050|1190
AVAILGPATR
>FUSION-ENST00000543762.5:5619-ENST00000552161.6:4172|35
LRHREIK
>FUSION-ENST00000490738.5:39757-ENST00000655548.1:27708|741
AEPVPTPKPR
>FUSION-ENST00000554940.1:26685-ENST00000611205.4:3050|620
LYENLISSFFSFQIPSNQ
>FUSION-ENST00000490738.5:39757-ENST00000655548.1:27708|51
MPGPNEGL
>ENST00000515762.5|SNV-19803-C-G|11
CVSLGEGILPCLSKGKYVSMHPL
>FUSION-ENST00000554940.1:26685-ENST00000611205.4:3050|315
MYSLGVFKLK
>ENST00000354869.7|INDEL-14135-A-AA|5
IDADINVTQKKLQFCQEVLPAPVFR
>FUSION-ENST00000358871.6:114-ENST00000425343.6:11620|2
ASRSPTRSSA
>ENST00000636595.1|SNV-451080-A-C|5
MTMPLNSDGTVMFNATLFALVR
>FUSION-ENST00000554940.1:26685-ENST00000611205.4:3050|1061
MELGEFGLP
>FUSION-ENST00000554940.1:26685-ENST00000611205.4:3050|24
CMCKYFHK
>ENST00000476379.6|SNV-21066-C-T|6
INSMTSHFKNVKQELLITQSLCK
>FUSION-ENST00000490738.5:39757-ENST00000655548.1:27708|569
VTQQRTWMLGEVR
>FUSION-ENST00000554940.1:26685-ENST00000611205.4:3050|610
LECSGLISAHCNLHLPGSSDSR
>FUSION-ENST00000490738.5:39757-ENST00000655548.1:27708|979
AEQGEAAGR
>ENST00000267430.10|SNV-39949-G-A|2
SDKCTCLLSHSTVNSQQNLELNSLK
>FUSION-ENST00000554940.1:26685-ENST00000611205.4:3050|956
MFVAAQALQPHAIKSRGK
>FUSION-ENST00000554940.1:26685-ENST00000611205.4:3050|1023
VYFVRSTLGSHCAWCSEYK
>FUSION-ENST00000490738.5:39757-ENST00000655548.1:27708|898
ALPILSAVSREALAWGFPSLSGR
>FUSION-ENST00000554940.1:26685-ENST00000611205.4:3050|1254
VRFFFFPLSQYFLLPICLLEVIDK
>FUSION-ENST00000490738.5:39757-ENST00000655548.1:27708|472
AGRSQGQEIETILANMVKPCLLK
>FUSION-ENST00000554940.1:26685-ENST00000611205.4:3050|1158
MVLWKLILR
>ENST00000324803.6|MNV-3374-TCA-T|12
LLTRAHAECPPAHVPMR
>FUSION-ENST00000543762.5:5619-ENST00000552161.6:4172|132
EPRHLGPQFR
>FUSION-ENST00000554940.1:26685-ENST00000611205.4:3050|947
CSYKSILKNCW
>FUSION-ENST00000554940.1:26685-ENST00000611205.4:3050|990
MSACPYLGHM
>FUSION-ENST00000490738.5:39757-ENST00000655548.1:27708|800
ASRDPASWWPLSPSY
>FUSION-ENST00000543762.5:5619-ENST00000552161.6:4172|34
MLSPVVVIHDHFPI
>ENST00000622512.1|SNV-5242-A-G|4
EKATTEADGTKK
>FUSION-ENST00000490738.5:39757-ENST00000655548.1:27708|904
ESHVGPPLSLCR
>FUSION-ENST00000554940.1:26685-ENST00000611205.4:3050|212
MHVFPIPPDEVLDSRDLLLSYHR
>ENST00000233242.5|SNV-31756-A-C|4
GTYGLSCQRDPNTGRLNGASNLR
>FUSION-ENST00000554940.1:26685-ENST00000611205.4:3050|202
MGIVINLRFFAK
>FUSION-ENST00000490738.5:39757-ENST00000655548.1:27708|1118
APKVLRLQR
>FUSION-ENST00000490738.5:39757-ENST00000655548.1:27708|796
GSVCCVSALLCHAVLSSYTSSCLR
>FUSION-ENST00000490738.5:39757-ENST00000655548.1:27708|764
SLFWESGKDREAS
>FUSION-ENST00000490738.5:39757-ENST00000655548.1:27708|1189
RKLVSNQHAK
>FUSION-ENST00000554940.1:26685-ENST00000611205.4:3050|407
CVYMTER
>ENST00000312481.11|SNV-95133-G-A|1
TKCQGYVIFVISLGSTRK
>ENST00000525099.1|SNV-50678-A-G|6
MLENQCDNKEDILNR
>ENST00000489671.5|SNV-189830-C-T|4
MGMSFGLESGKCSLEDLKLVK
>ENST00000479276.5|SNV-8989-A-G|1
HWADMLAHARRPIAQRHPLRPAR
>FUSION-ENST00000579205.5:341100-ENST00000487805.6:7605|6
GHLCLVLLEWLKALCLR
>FUSION-ENST00000490738.5:39757-ENST00000655548.1:27708|653
FVCVCICMCVGMCVCVCRYVYMYVR
>FUSION-ENST00000490738.5:39757-ENST00000655548.1:27708|305
KMPKEGAYRPSWVPCPCQPTT
>FUSION-ENST00000513044.1:1480-ENST00000514094.5:323303|6
KVFCCAFSGMGR
>FUSION-ENST00000490738.5:39757-ENST00000655548.1:27708|458
VARACSPSYLGG
>FUSION-ENST00000554940.1:26685-ENST00000611205.4:3050|340
TEGSSNLPDR
>FUSION-ENST00000490738.5:39757-ENST00000655548.1:27708|12
NYTYGFRTTVGVVWKDLHDI
>FUSION-ENST00000554940.1:26685-ENST00000611205.4:3050|114
LIVSFIYLLTWTRPYAK
>FUSION-ENST00000554940.1:26685-ENST00000611205.4:3050|965
LSSPEENT
>FUSION-ENST00000554940.1:26685-ENST00000611205.4:3050|1077
APLHLSLGDRAR
>FUSION-ENST00000490738.5:39757-ENST00000655548.1:27708|218
ERHGAPGPGMDWMWEAGR
>FUSION-ENST00000490738.5:39757-ENST00000655548.1:27708|991
LFNILGPQFPHL
>FUSION-ENST00000543762.5:5619-ENST00000552161.6:4172|119
DNSHWLTCSIIPW
>FUSION-ENST00000554940.1:26685-ENST00000611205.4:3050|1076
MAPLHLSLGDRARLCLK
>ENST00000622512.1|SNV-5242-A-G|6
LKEKATTEADGTK
>FUSION-ENST00000554940.1:26685-ENST00000611205.4:3050|865
MESHSVTQAGVQWR
>FUSION-ENST00000554940.1:26685-ENST00000611205.4:3050|840
DPTNLRWKIPEEK
>FUSION-ENST00000554940.1:26685-ENST00000611205.4:3050|43
YCFHTQKLCMYNQNCTS
>FUSION-ENST00000490738.5:39757-ENST00000655548.1:27708|349
CVCACVHVR
>ENST00000377776.7|SNV-63621-A-G|2
YCYICPDVVKEFAK
>FUSION-ENST00000554940.1:26685-ENST00000611205.4:3050|734
VVSKDTFALLSRNQER
>FUSION-ENST00000490738.5:39757-ENST00000655548.1:27708|523
PLHSSLGNKARPCLKK
>FUSION-ENST00000490738.5:39757-ENST00000655548.1:27708|399
CMCVHMCVER
>FUSION-ENST00000490738.5:39757-ENST00000655548.1:27708|729
LLTKGRFRPAQIFCTPESAIK
>FUSION-ENST00000554940.1:26685-ENST00000611205.4:3050|1041
CWESACTSK
>FUSION-ENST00000554940.1:26685-ENST00000611205.4:3050|562
RFSCLGLPSIWDYRCAITPG
>ENST00000375559.8|SNV-26285-G-A|8
LKTPITFRMNVAPACLPK
>FUSION-ENST00000490738.5:39757-ENST00000655548.1:27708|635
MSMCVCV
>ENST00000491115.6|SNV-8518-C-T|8
ASSGFTQHLSTK
>FUSION-ENST00000490738.5:39757-ENST00000655548.1:27708|1247
KEFCLQER
>ENST00000518131.5|SNV-3831-A-T|2
EEGEQEEGETEAEAEGVEAEAK
>FUSION-ENST00000490738.5:39757-ENST00000655548.1:27708|122
MQILGPPPYVHGASDSVPALFSNPS
>FUSION-ENST00000554940.1:26685-ENST00000611205.4:3050|1168
MLSSFGSGK
>FUSION-ENST00000554940.1:26685-ENST00000611205.4:3050|317
MYSLGVFK
>FUSION-ENST00000490738.5:39757-ENST00000655548.1:27708|274
QNSLLSRSR
>FUSION-ENST00000490738.5:39757-ENST00000655548.1:27708|457
ACSPSYLGG
>ENST00000486831.5|SNV-34132-G-A|2
VAFPLPFSWSSWRVPATCQETLLTT
>FUSION-ENST00000490738.5:39757-ENST00000655548.1:27708|373
RGAGMHTSETR
>FUSION-ENST00000554940.1:26685-ENST00000611205.4:3050|1276
IFFFCCKGR
>FUSION-ENST00000554940.1:26685-ENST00000611205.4:3050|1297
AGTWAHGRAGGTRR
>ENST00000571578.1|SNV-18116-T-A|6
LNLRELGPLASHMRWFIWLK
>FUSION-ENST00000554940.1:26685-ENST00000611205.4:3050|350
PGLRWCFVGYIFRR
>FUSION-ENST00000543762.5:5619-ENST00000552161.6:4172|107
WPGQLSCGPGASGAPKLLAPSGLN
>FUSION-ENST00000490738.5:39757-ENST00000655548.1:27708|737
SEPLSGPNLLPR
>FUSION-ENST00000554940.1:26685-ENST00000611205.4:3050|551
RHSARWLLK
>FUSION-ENST00000490738.5:39757-ENST00000655548.1:27708|25
MTLGDSSAVRSSESTQMPPGR
>FUSION-ENST00000554940.1:26685-ENST00000611205.4:3050|701
MIRLLWPPKVLGLQAR
>FUSION-ENST00000554940.1:26685-ENST00000611205.4:3050|95
LTNAVRHSGLHL
>FUSION-ENST00000554940.1:26685-ENST00000611205.4:3050|60
KKYCFHTQK
>FUSION-ENST00000554940.1:26685-ENST00000611205.4:3050|1143
MCDKGKIQQVHNLQSFGSNK
>FUSION-ENST00000554940.1:26685-ENST00000611205.4:3050|1127
SCVTKAKFSK
>FUSION-ENST00000266534.8:108376-ENST00000552999.1:1718|3
QFYGFHLK
>FUSION-ENST00000554940.1:26685-ENST00000611205.4:3050|122
HHHAQLVFCIFSR
>FUSION-ENST00000490738.5:39757-ENST00000655548.1:27708|319
VDSGPVGSACVSCVLKCKAGAVGK
>FUSION-ENST00000490738.5:39757-ENST00000655548.1:27708|345
MSVHVDVVCVCVPVHM
>FUSION-ENST00000407704.1:32663-ENST00000272371.7:54911|6
VLRHEAR
>FUSION-ENST00000490738.5:39757-ENST00000655548.1:27708|1127
MLPRLVLSSWAQAIHPPRAPK
>ENST00000644474.1|SNV-228742-A-G|3
RLMTLTKPSREAPLPFILLGGSGK
>FUSION-ENST00000554940.1:26685-ENST00000611205.4:3050|588
YLEIMLNFNFISLCIVFVFK
>FUSION-ENST00000490738.5:39757-ENST00000655548.1:27708|111
RELLMGSKR
>FUSION-ENST00000375759.8:101912-ENST00000375631.5:1372|3
MTAAHGLLQR
>ENST00000278823.7|SNV-6852-C-T|1
IHPLVWLPLATIVKDLVAQAPLKPK
>FUSION-ENST00000554940.1:26685-ENST00000611205.4:3050|1289
TLGIAVDLNRK
>ENST00000301008.5|SNV-1606-G-A|3
GATGCESAR
>FUSION-ENST00000490738.5:39757-ENST00000655548.1:27708|398
MCMCVHMCVERGK
>FUSION-ENST00000543762.5:5619-ENST00000552161.6:4172|178
KVVVFIQR
>FUSION-ENST00000543762.5:5619-ENST00000552161.6:4172|131
EPRHLGPQFRTSFYSALPSIP
>FUSION-ENST00000554940.1:26685-ENST00000611205.4:3050|1074
ARLCLKK
>ENST00000508526.5|MNV-84476-TA-T|12
IEQKTTLTASAGVRILVFPMK
>FUSION-ENST00000554940.1:26685-ENST00000611205.4:3050|1060
ELGEFGLP
>FUSION-ENST00000490738.5:39757-ENST00000655548.1:27708|101
LLCSSNPPASASR
>ENST00000233242.5|SNV-31756-A-C|1
LNGASNLRFNSSYLQGTNQITGR
>FUSION-ENST00000490738.5:39757-ENST00000655548.1:27708|676
CVCLCVYVCR
>FUSION-ENST00000554940.1:26685-ENST00000611205.4:3050|669
MGWVRWLTLAVPALWKADAHR
>FUSION-ENST00000490738.5:39757-ENST00000655548.1:27708|1003
CWVTGVSHR
>FUSION-ENST00000490738.5:39757-ENST00000655548.1:27708|956
SFFFIFPFVRLPPSPFSLLFVSR
>ENST00000427191.6|INDEL-176970-C-CA|2
TVQVPIQKR
>FUSION-ENST00000490738.5:39757-ENST00000655548.1:27708|592
GVCVCVCWERQQSHTAK
>FUSION-ENST00000490738.5:39757-ENST00000655548.1:27708|508
GEETASPKSHDLGLPQEPESHK
>FUSION-ENST00000490738.5:39757-ENST00000655548.1:27708|812
LRFLCDK
>ENST00000631247.1|SNV-83149-G-T|3
VIKFQLQIKTGR
>FUSION-ENST00000490738.5:39757-ENST00000655548.1:27708|383
MWVCICVCALHVCLYCACVCVR
>FUSION-ENST00000554940.1:26685-ENST00000611205.4:3050|1242
QMEVMPIFRQEIK
>FUSION-ENST00000490738.5:39757-ENST00000655548.1:27708|918
WGHLCPSAGGR
>FUSION-ENST00000543762.5:5619-ENST00000552161.6:4172|186
WSCLYRGEGGSGWRVADK
>ENST00000338977.5|SNV-57381-C-G|2
KIHTGEKPYTCGECGK
>FUSION-ENST00000554940.1:26685-ENST00000611205.4:3050|530
MLHDLYLMMWLVIFWHWCEK
>FUSION-ENST00000490738.5:39757-ENST00000655548.1:27708|445
LACSPLPGRMKR
>ENST00000536101.5|SNV-26787-A-C|1
DGVLLSKAEKTGEPQTQMEK
>ENST00000673912.1|SNV-143312-G-C|1
DKNHAVPFLKR
>FUSION-ENST00000554940.1:26685-ENST00000611205.4:3050|535
MCTVCSYLASPSHSTEFI
>FUSION-ENST00000554940.1:26685-ENST00000611205.4:3050|513
MILISSHFLILIHT
>FUSION-ENST00000490738.5:39757-ENST00000655548.1:27708|598
CRGVCVCVCWER
>FUSION-ENST00000490738.5:39757-ENST00000655548.1:27708|984
VWPGTRDSTRCR
>FUSION-ENST00000554940.1:26685-ENST00000611205.4:3050|609
MSHCTRYHLHLIHIA
>FUSION-ENST00000490738.5:39757-ENST00000655548.1:27708|1079
CHPGWRAVAR
>FUSION-ENST00000554940.1:26685-ENST00000611205.4:3050|441
EVLLCAPGWSAVA
>FUSION-ENST00000490738.5:39757-ENST00000655548.1:27708|613
CKYMCVGMCVYVCVGVCMYV
>FUSION-ENST00000490738.5:39757-ENST00000655548.1:27708|347
CSMLQFLQI
>FUSION-ENST00000490738.5:39757-ENST00000655548.1:27708|254
RDVGGREESG
>FUSION-ENST00000490738.5:39757-ENST00000655548.1:27708|287
MWSSNGVQFPSVAAGWRADCWHR
>FUSION-ENST00000554940.1:26685-ENST00000611205.4:3050|1225
DTILYTNYFSYVQILYTK
>FUSION-ENST00000554940.1:26685-ENST00000611205.4:3050|478
IVQDLGYCKIK
>FUSION-ENST00000554940.1:26685-ENST00000611205.4:3050|324
MRNPSTHK
>ENST00000465063.5|INDEL-14135-A-AA|3
LLMVPML
>FUSION-ENST00000490738.5:39757-ENST00000655548.1:27708|14
NYTYGFR
>FUSION-ENST00000554940.1:26685-ENST00000611205.4:3050|1261
LENKKMICL
>FUSION-ENST00000538186.5:23687-ENST00000541191.5:53062|15
KQQNSWNFSCFECLLNVTFVYK
>FUSION-ENST00000543762.5:5619-ENST00000552161.6:4172|176
GAAGGEWPTR
>FUSION-ENST00000554940.1:26685-ENST00000611205.4:3050|994
MTLQSLPAKGATATAAPR
>FUSION-ENST00000554940.1:26685-ENST00000611205.4:3050|492
MRLGVEFSTCGIVLELKK
>ENST00000552245.5|SNV-1152584-C-T|3
MTIPHRSPLGPSPSG
>FUSION-ENST00000477422.5:3916-ENST00000263857.11:35883|230
MLLFSVETWLWRVCRHVK
>FUSION-ENST00000490738.5:39757-ENST00000655548.1:27708|42
DPLPGSLVRLKDSFLWAVGLR
>FUSION-ENST00000490738.5:39757-ENST00000655548.1:27708|212
DWMWEAGR
>FUSION-ENST00000490738.5:39757-ENST00000655548.1:27708|912
AVVGDKDPSEHFPTLQPLAQP
>ENST00000508173.5|SNV-61283-G-A|3
DQSKTYESEQEWTQYMMLEQTR
>ENST00000258499.8|INDEL-17744-A-AA|3
SKEKTAGIGVSS
>FUSION-ENST00000490738.5:39757-ENST00000655548.1:27708|1064
MGFASIFTHSGLPYYC
>FUSION-ENST00000490738.5:39757-ENST00000655548.1:27708|938
QASQPCGGSA
>FUSION-ENST00000490738.5:39757-ENST00000655548.1:27708|463
IQELAGHGGTR
>FUSION-ENST00000554940.1:26685-ENST00000611205.4:3050|771
QGFSMLAK
>ENST00000402802.7|SNV-9345-G-A|4
TRTVIYKIPR
>FUSION-ENST00000554940.1:26685-ENST00000611205.4:3050|1087
MGLGCERLELGQEDKLLAGCSGSCL
>FUSION-ENST00000490738.5:39757-ENST00000655548.1:27708|896
EALAWGFPSLSGR
>FUSION-ENST00000543762.5:5619-ENST00000552161.6:4172|204
KPGPLLPPGEQAGGPG
>FUSION-ENST00000490738.5:39757-ENST00000655548.1:27708|864
MELGQAWEFFGCGLFFVHCSIDYM
>FUSION-ENST00000554940.1:26685-ENST00000611205.4:3050|249
MGLTLAMLAR
>ENST00000494426.2|SNV-1802-G-A|1
YLDSTMQEKEFK
>FUSION-ENST00000490738.5:39757-ENST00000655548.1:27708|759
AASPAFMQMAQMSR
>ENST00000161863.9|SNV-79654-A-T|1
DGQELEPLVGEQLLQLWDRLPLGEK
>FUSION-ENST00000554940.1:26685-ENST00000611205.4:3050|1005
MLHEFRGRK
>FUSION-ENST00000263102.7:435-ENST00000622427.4:594403|3
KASVTIVKMQ
>FUSION-ENST00000554940.1:26685-ENST00000611205.4:3050|995
TLQSLPAK
>FUSION-ENST00000490738.5:39757-ENST00000655548.1:27708|13
NYTYGFRTTVGVVWK
>ENST00000510520.5|SNV-19803-C-G|8
LPLLGQIRLRCVSLGEGILPCLSK
>FUSION-ENST00000490738.5:39757-ENST00000655548.1:27708|318
SIWVFIAILIISTFMR
>FUSION-ENST00000554940.1:26685-ENST00000611205.4:3050|291
WFHHVAQAGLNC
>FUSION-ENST00000554940.1:26685-ENST00000611205.4:3050|800
MIVPLDSSLDDRVRPDSLKK
>FUSION-ENST00000477422.5:3916-ENST00000263857.11:35883|231
LLFSVETWLWRVCR
>FUSION-ENST00000490738.5:39757-ENST00000655548.1:27708|705
QNLLPGALGLSAKMNSV
>FUSION-ENST00000465706.1:3916-ENST00000263857.11:35883|245
HETCGTSGCEVEVRPLR
>ENST00000465593.1|SNV-76142-A-C|5
MSAGLWTR
>FUSION-ENST00000554940.1:26685-ENST00000611205.4:3050|471
MISSVNQRK
>FUSION-ENST00000490738.5:39757-ENST00000655548.1:27708|265
HSWEPADKTPCFPGAGILVGR
>FUSION-ENST00000490738.5:39757-ENST00000655548.1:27708|450
MGKLACSPLPGRMK
>ENST00000412899.5|SNV-46753-T-A|4
GIVSKDEITYVSGAPR
>FUSION-ENST00000579205.5:341100-ENST00000487805.6:7605|3
ALCLRLVPWPCARAGVP
>FUSION-ENST00000554940.1:26685-ENST00000611205.4:3050|857
LARMVSIS
>FUSION-ENST00000490738.5:39757-ENST00000655548.1:27708|168
MVKLRLY
>FUSION-ENST00000490738.5:39757-ENST00000655548.1:27708|648
MCVCVCR
>FUSION-ENST00000554940.1:26685-ENST00000611205.4:3050|1112
LTRNAFRSSGN
>FUSION-ENST00000490738.5:39757-ENST00000655548.1:27708|810
FLCDKHR
>FUSION-ENST00000554940.1:26685-ENST00000611205.4:3050|930
MLPRLVSSSWAQAILLPWPPKMLGL
>FUSION-ENST00000490738.5:39757-ENST00000655548.1:27708|215
HGAPGPGMDWMWEAGRGR
>ENST00000481848.6|SNV-43071-G-C|4
HHDNAKTQALQEELKAAR
>FUSION-ENST00000554940.1:26685-ENST00000611205.4:3050|58
QMYFPLDR
>FUSION-ENST00000554940.1:26685-ENST00000611205.4:3050|534
CTVCSYLASPSHSTEFI
>ENST00000308377.8|SNV-20567-A-G|2
NFISDGNICRAETR
>ENST00000324803.6|MNV-3405-TCA-T|5
AHVECPPAHVPMWGAR
>FUSION-ENST00000554940.1:26685-ENST00000611205.4:3050|61
MKKYCFHTQK
>FUSION-ENST00000490738.5:39757-ENST00000655548.1:27708|706
QNLLPGALGLSAK
>ENST00000535987.5|MNV-2313-CCCGCT-C|1
AGAPVHSGGHLYSQLHCLHVFLR
>FUSION-ENST00000490738.5:39757-ENST00000655548.1:27708|530
NLPALAGCSGSRL
>FUSION-ENST00000490738.5:39757-ENST00000655548.1:27708|75
MRVFFFFFFLRR
>ENST00000358252.8|SNV-15144-A-G|2
SAWIRDYSSGGSSGTLDAQDR
>FUSION-ENST00000554940.1:26685-ENST00000611205.4:3050|1231
MPIFRQEIKAK
>ENST00000525099.1|SNV-50678-A-G|3
LENQCDNKEDILNRALELCEILAK
>FUSION-ENST00000543762.5:5619-ENST00000552161.6:4172|78
GEKEKQAK
>FUSION-ENST00000355994.7:67386-ENST00000583756.1:55281|3
RNLGELSRTTSEDNEVFEAIPYTY
>FUSION-ENST00000554940.1:26685-ENST00000611205.4:3050|705
SREGLKSFMLY
>FUSION-ENST00000490738.5:39757-ENST00000655548.1:27708|195
MEKNIFKS
>FUSION-ENST00000543762.5:5619-ENST00000552161.6:4172|187
WSCLYRGEGGSGWR
>FUSION-ENST00000554940.1:26685-ENST00000611205.4:3050|454
SFLPSPVSWAHFTPLWK
>ENST00000442544.7|SNV-565961-A-G|1
DQQDLTPIPGDSR
>FUSION-ENST00000538186.5:23687-ENST00000541191.5:53062|29
WAAMSPIQRCLFLK
>FUSION-ENST00000490738.5:39757-ENST00000655548.1:27708|940
GHAPTPHGALAR
>FUSION-ENST00000375759.8:101912-ENST00000375631.5:1372|5
RMTAAHGLLQR
>ENST00000310301.9|SNV-203628-A-G|3
EILVADSLSLLK
>FUSION-ENST00000554940.1:26685-ENST00000611205.4:3050|690
SVIPATR
>ENST00000570310.5|SNV-3784-G-A|6
MPLGPPAPPATCFCFRMQNNVK
>FUSION-ENST00000490738.5:39757-ENST00000655548.1:27708|713
FISMTLEIKSKQNLLPGALGLSAK
>ENST00000342836.8|INDEL-47465-G-GCC|MNV-47467-GAC-G|4
YNSRTLDNDIMLIK
>ENST00000375559.8|SNV-26285-G-A|7
TPITFRMNVAPACLPK
>FUSION-ENST00000490738.5:39757-ENST00000655548.1:27708|1027
AGGQEDNGCSLALGGSR
>FUSION-ENST00000490738.5:39757-ENST00000655548.1:27708|1138
HVNLVILVTLGGCAPSPQSWPRGMK
>FUSION-ENST00000477422.5:3916-ENST00000263857.11:35883|229
LLFSVETWLWRVCRHVK
>FUSION-ENST00000490738.5:39757-ENST00000655548.1:27708|415
CVCVHVGVCACVHVGVR
>FUSION-ENST00000490738.5:39757-ENST00000655548.1:27708|498
MTVQDPQDPFLCLNK
>ENST00000491115.6|SNV-8518-C-T|9
MASSGFTQHLSTK
>ENST00000486442.6|SNV-257656-C-G|1
YEFTEPGHPREMLKELNQQR
>FUSION-ENST00000554940.1:26685-ENST00000611205.4:3050|1048
PIINYLFTCFVVPERVR
>FUSION-ENST00000374078.5:492-ENST00000446710.5:10579|8
GGKMWRSQTWMSCWSDWR
>FUSION-ENST00000490738.5:39757-ENST00000655548.1:27708|252
MLRQTTVVR
>FUSION-ENST00000554940.1:26685-ENST00000611205.4:3050|693
NLFFLFNTLCFPPF
>FUSION-ENST00000490738.5:39757-ENST00000655548.1:27708|173
GAWSPGSWGSRR
>FUSION-ENST00000538186.5:23687-ENST00000541191.5:53062|24
SPIQRCLFLKVVSPYNIR
>FUSION-ENST00000554940.1:26685-ENST00000611205.4:3050|971
TVVSVLCILCRYVCLPILR
>FUSION-ENST00000490738.5:39757-ENST00000655548.1:27708|1179
SCGGGSCIPRSPVPGVPSLHAR
>FUSION-ENST00000490738.5:39757-ENST00000655548.1:27708|1100
QKFLFLFLFSQFFLLW
>FUSION-ENST00000263102.7:435-ENST00000622427.4:594403|2
ASVTIVK
>FUSION-ENST00000490738.5:39757-ENST00000655548.1:27708|1021
GHLSRARVPWGAPGQEVK
>ENST00000315099.3|SNV-13773-T-C|1
HFQQIMLIYNDTIAAKQEKCK
>FUSION-ENST00000538186.5:23687-ENST00000541191.5:53062|39
FHRIHKAEATSYY
>FUSION-ENST00000490738.5:39757-ENST00000655548.1:27708|6
ECGNPSHSCHLLSSPS
>ENST00000306177.9|SNV-50230-C-G|1
DPVEEPKAKK
>FUSION-ENST00000554940.1:26685-ENST00000611205.4:3050|862
ESHSVTQAGVQWRDLGSLQAPPPR
>FUSION-ENST00000554940.1:26685-ENST00000611205.4:3050|363
DTVTYTDVKCMVQ
>FUSION-ENST00000490738.5:39757-ENST00000655548.1:27708|1158
AGSGSRSVVR
>FUSION-ENST00000538186.5:23687-ENST00000541191.5:53062|6
MLVECDLCI
>FUSION-ENST00000554940.1:26685-ENST00000611205.4:3050|48
KYCFHTQK
>FUSION-ENST00000554940.1:26685-ENST00000611205.4:3050|927
LVSSSWAQAILLPWPPKMLGL
>FUSION-ENST00000490738.5:39757-ENST00000655548.1:27708|1004
GCCPPALRHGASLFLFHFPIR
>FUSION-ENST00000490738.5:39757-ENST00000655548.1:27708|38
GLSNTTACFIR
>FUSION-ENST00000538186.5:23687-ENST00000541191.5:53062|1
PLVLLCCH
>FUSION-ENST00000490738.5:39757-ENST00000655548.1:27708|899
ALPILSAVSR
>FUSION-ENST00000490738.5:39757-ENST00000655548.1:27708|409
MCACLCMWMWCACVCLCICR
>ENST00000493961.5|SNV-2756-A-G|10
MSWKAVMPSSSSFISR
>FUSION-ENST00000490738.5:39757-ENST00000655548.1:27708|634
VWGVCMCVCVYVCVYVCR
>ENST00000324803.6|MNV-3405-TCA-T|20
AHAECPPAHTCRR
>FUSION-ENST00000490738.5:39757-ENST00000655548.1:27708|958
APRSFFFIFPFVR
>FUSION-ENST00000490738.5:39757-ENST00000655548.1:27708|1068
MCLLAICVLSLEK
>FUSION-ENST00000554940.1:26685-ENST00000611205.4:3050|859
CPPPRPANFLYF
>FUSION-ENST00000543762.5:5619-ENST00000552161.6:4172|45
GQGGRII
>ENST00000647821.1|SNV-34721-C-A|3
VANFLKSLILPYIHK
>FUSION-ENST00000554940.1:26685-ENST00000611205.4:3050|1100
IYPCCKDP
>ENST00000476379.6|SNV-21066-C-T|4
NVKQELLITQSLCKAR
>FUSION-ENST00000554940.1:26685-ENST00000611205.4:3050|805
PVVLAAWEAEAGESLEHRSFRLW
>FUSION-ENST00000554940.1:26685-ENST00000611205.4:3050|1045
VRKMPHFETN
>ENST00000509126.2|MNV-84476-TA-T|1
ERLKVFGF
>FUSION-ENST00000490738.5:39757-ENST00000655548.1:27708|1226
LLFQPPRLWYFIMAFPSSLR
>FUSION-ENST00000490738.5:39757-ENST00000655548.1:27708|919
MWGHLCPSAGGR
>FUSION-ENST00000554940.1:26685-ENST00000611205.4:3050|827
VSYDRATGLQPG
>FUSION-ENST00000490738.5:39757-ENST00000655548.1:27708|48
FLPGLGSPWKPLVGK
>FUSION-ENST00000490738.5:39757-ENST00000655548.1:27708|361
MGIYCYSNYFHFYEV
>FUSION-ENST00000490738.5:39757-ENST00000655548.1:27708|855
YHQMLRSAVMTLGTVVRSQCFCC
>FUSION-ENST00000554940.1:26685-ENST00000611205.4:3050|623
MLVFILLI
>FUSION-ENST00000490738.5:39757-ENST00000655548.1:27708|567
TWMLGEVR
>FUSION-ENST00000554940.1:26685-ENST00000611205.4:3050|770
ILISLPHDPPASASQSAGITGLSHR
>FUSION-ENST00000554940.1:26685-ENST00000611205.4:3050|11
VSLQMDV
>FUSION-ENST00000554940.1:26685-ENST00000611205.4:3050|40
HFGCPLQYTWLAEKGRWSR
>FUSION-ENST00000554940.1:26685-ENST00000611205.4:3050|735
VVSKDTFALLSR
>FUSION-ENST00000493984.6:35489-ENST00000611173.1:61428|42
MKSRAKPR
>FUSION-ENST00000490738.5:39757-ENST00000655548.1:27708|396
MCMCVHMCVERGKGEER
>FUSION-ENST00000490738.5:39757-ENST00000655548.1:27708|970
VLPLPGTPK
>FUSION-ENST00000440234.6:1938-ENST00000426580.1:5201|5
GPPSSPQQWQSAIMCLQSRHR
>ENST00000376759.8|SNV-2146-T-C|2
DHNGRNQGGYDR
>FUSION-ENST00000490738.5:39757-ENST00000655548.1:27708|620
MCVYVCICVYVYVCVDMCVYVCR
>FUSION-ENST00000490738.5:39757-ENST00000655548.1:27708|757
MQMAQMSR
>FUSION-ENST00000554940.1:26685-ENST00000611205.4:3050|1029
KFLPAPSR
>FUSION-ENST00000490738.5:39757-ENST00000655548.1:27708|1040
DGKFHSCLPGWSAMAQSR
>FUSION-ENST00000554940.1:26685-ENST00000611205.4:3050|905
MLSFLNEPLR
>FUSION-ENST00000490738.5:39757-ENST00000655548.1:27708|466
MVKPCLLKIQELAGHGGTRL
>FUSION-ENST00000490738.5:39757-ENST00000655548.1:27708|895
EALAWGFPSLSGRR
>ENST00000260803.9|SNV-7840-A-T|2
FAALMQHLAKDK
>FUSION-ENST00000490738.5:39757-ENST00000655548.1:27708|1124
LVLSSWAQAIHPPRAPK
>FUSION-ENST00000490738.5:39757-ENST00000655548.1:27708|659
MGCVYVCLCVCVCVCV
>FUSION-ENST00000490738.5:39757-ENST00000655548.1:27708|325
QSLLIGQWCLQLDK
>ENST00000566129.1|INDEL-14503-A-AA|7
KKQIMTTLQQTHSLR
>FUSION-ENST00000554940.1:26685-ENST00000611205.4:3050|1233
MPIFRQEIK
>FUSION-ENST00000490738.5:39757-ENST00000655548.1:27708|553
QAAQVAPTGYRFPLMLRLK
>FUSION-ENST00000538186.5:23687-ENST00000541191.5:53062|30
WAAMSPIQR
>FUSION-ENST00000490738.5:39757-ENST00000655548.1:27708|594
CRCVYVCVGVCM
>FUSION-ENST00000554940.1:26685-ENST00000611205.4:3050|1018
STLGSHCAWCSEYKEMKNIALAI
>FUSION-ENST00000490738.5:39757-ENST00000655548.1:27708|1093
HYHHHHPSPEPFYSPKLKFCPH
>FUSION-ENST00000490738.5:39757-ENST00000655548.1:27708|403
CVPVHVCMCMCVHMCVER
>FUSION-ENST00000554940.1:26685-ENST00000611205.4:3050|1244
QMEVMPIFR
>FUSION-ENST00000374078.5:492-ENST00000446710.5:10579|3
SQTWMSCWSDWRRSNR
>FUSION-ENST00000554940.1:26685-ENST00000611205.4:3050|402
SCFVPQAGVQWHDHSSVQPQHPGLK
>ENST00000427191.6|SNV-168746-T-C|1
ETSTDSNQSKTKKPGISDVTDYSDR
>FUSION-ENST00000554940.1:26685-ENST00000611205.4:3050|1008
GPIIVYCSLELLGSSDPQPSE
>FUSION-ENST00000309775.8:562-ENST00000355991.9:13115|2
MSKSQLILC
>ENST00000233242.5|SNV-31756-A-C|2
LNGASNLR
>ENST00000489671.5|SNV-189830-C-T|2
CSLEDLKLVKSLVPK
>FUSION-ENST00000490738.5:39757-ENST00000655548.1:27708|639
MYVCMCVYICVYVCMSMCVCV
>FUSION-ENST00000490738.5:39757-ENST00000655548.1:27708|292
RPGKTSMRR
>FUSION-ENST00000554940.1:26685-ENST00000611205.4:3050|944
SILKNCW
>ENST00000451864.6|MNV-130-GC-G|2
LTTTSASRVQAILLPQSPE
>FUSION-ENST00000543762.5:5619-ENST00000552161.6:4172|26
PEVPQLASGGVQSR
>FUSION-ENST00000554940.1:26685-ENST00000611205.4:3050|911
IYLVGSNNFQVVMSIITIWR
>FUSION-ENST00000490738.5:39757-ENST00000655548.1:27708|893
REGPCLEHGWR
>FUSION-ENST00000554940.1:26685-ENST00000611205.4:3050|198
FFAKVPVTE
>FUSION-ENST00000490738.5:39757-ENST00000655548.1:27708|608
CVYVCVGVCMYV
>FUSION-ENST00000440234.6:1938-ENST00000426580.1:5201|6
GPPSSPQQWQSAIMCLQSR
>ENST00000317025.13|SNV-92869-A-G|3
KPPPYEHIK
>ENST00000536101.5|SNV-26787-A-C|6
KDKDGVLLSK
>FUSION-ENST00000490738.5:39757-ENST00000655548.1:27708|63
GLALSPRLECSGANSAHCKLR
>FUSION-ENST00000543762.5:5619-ENST00000552161.6:4172|156
QGNTPPSIRQPPSSMPSPQLHLSSK
>FUSION-ENST00000490738.5:39757-ENST00000655548.1:27708|793
LWHAEQADHGFVLYSSHGR
>FUSION-ENST00000490738.5:39757-ENST00000655548.1:27708|135
DTVGPVHWVATGGKAGGFEHR
>FUSION-ENST00000554940.1:26685-ENST00000611205.4:3050|190
FFSVSLARK
>ENST00000527079.2|SNV-7974-T-A|3
SLSTHYHLR
>ENST00000634891.1|SNV-351253-G-A|1
CVDILELCEQEDLMQFHYHTLR
>FUSION-ENST00000465706.1:3916-ENST00000263857.11:35883|249
RVEHQGVR
>FUSION-ENST00000554940.1:26685-ENST00000611205.4:3050|528
MLHDLYLMMWLVIFWHWCEKQGFPK
>FUSION-ENST00000490738.5:39757-ENST00000655548.1:27708|920
AMWGHLCPSAGGR
>FUSION-ENST00000490738.5:39757-ENST00000655548.1:27708|1137
GMKLHQSK
>ENST00000580024.1|SNV-565961-A-G|3
MPTIHWQKDQQDLTPIPGDSR
>ENST00000324803.6|MNV-3405-TCA-T|11
SARLLTRAHVECPPAHVPMWSAR
>FUSION-ENST00000554940.1:26685-ENST00000611205.4:3050|586
LNFNFISLCIVFVFK
>FUSION-ENST00000554940.1:26685-ENST00000611205.4:3050|608
SHCTRYHLHLIHIA
>ENST00000357780.5|SNV-2367-G-T|3
EKESQDKTLSLPEL
>FUSION-ENST00000554940.1:26685-ENST00000611205.4:3050|671
MGWVRWLTLAVPALWK
>ENST00000498997.3|SNV-5616-G-C|3
LCAATEGQMTR
>FUSION-ENST00000490738.5:39757-ENST00000655548.1:27708|731
DPLQPQSTDFGSRLLTK
>FUSION-ENST00000490738.5:39757-ENST00000655548.1:27708|271
HLGGQTA
>FUSION-ENST00000554940.1:26685-ENST00000611205.4:3050|520
WLVIFWHWCEK
>FUSION-ENST00000490738.5:39757-ENST00000655548.1:27708|992
MLFNILGPQFPHL
>ENST00000652197.1|SNV-15439-G-A|3
AVMKHLAAVYQHGCLLGLSITK
>ENST00000370081.6|SNV-9940-A-G|3
QKLFQGDDEIPLYLKGGVADALLYR
>ENST00000317025.13|SNV-92869-A-G|4
NSRKPPPYEHIKANK
>FUSION-ENST00000538186.5:23687-ENST00000541191.5:53062|58
MGCTVWR
>FUSION-ENST00000543762.5:5619-ENST00000552161.6:4172|104
RTSEGNR
>FUSION-ENST00000554940.1:26685-ENST00000611205.4:3050|386
VCCFSLTLLFLN
>FUSION-ENST00000554940.1:26685-ENST00000611205.4:3050|870
SILSLYLHGQPVIKF
>FUSION-ENST00000554940.1:26685-ENST00000611205.4:3050|698
LLWPPKVLGLQAREPPCPAK
>FUSION-ENST00000543762.5:5619-ENST00000552161.6:4172|64
FKLLEGSLLLGEER
>FUSION-ENST00000490738.5:39757-ENST00000655548.1:27708|998
MGGSRAGGQGMCEER
>FUSION-ENST00000490738.5:39757-ENST00000655548.1:27708|55
LPGSRHSPASPSQVAGTTGAR
>ENST00000503804.5|SNV-19803-C-G|6
LDSDVSPLER
>FUSION-ENST00000490738.5:39757-ENST00000655548.1:27708|978
MAEQGEAAGREK
>ENST00000324803.6|MNV-3405-TCA-T|1
LLTQSPGMVVL
>FUSION-ENST00000554940.1:26685-ENST00000611205.4:3050|388
SVFVIENLTVT
>FUSION-ENST00000554940.1:26685-ENST00000611205.4:3050|874
TRKVEITM
>FUSION-ENST00000440234.6:1938-ENST00000426580.1:5201|7
VERGPPSSPQQWQSAIMCLQSRHR
>FUSION-ENST00000490738.5:39757-ENST00000655548.1:27708|719
FPGTHWTYNSMFISMTLEIKSK
>FUSION-ENST00000554940.1:26685-ENST00000611205.4:3050|851
YIHVYISHHICGYMLKMF
>FUSION-ENST00000554940.1:26685-ENST00000611205.4:3050|565
FFAQAGVQWLDLSSLQPPPPRFKR
>FUSION-ENST00000490738.5:39757-ENST00000655548.1:27708|1197
AGVLRCSR
>FUSION-ENST00000490738.5:39757-ENST00000655548.1:27708|387
MCVERGKGEER
>FUSION-ENST00000554940.1:26685-ENST00000611205.4:3050|1103
DFIHPANIFLSISVPGTQIGTVTQR
>FUSION-ENST00000490738.5:39757-ENST00000655548.1:27708|1113
LQRFQARATMCHVY
>FUSION-ENST00000490738.5:39757-ENST00000655548.1:27708|70
VFFFFFFLRR
>FUSION-ENST00000490738.5:39757-ENST00000655548.1:27708|169
EGKKQWR
>FUSION-ENST00000490738.5:39757-ENST00000655548.1:27708|843
THQANGPLGS
>ENST00000512600.1|SNV-79654-A-T|2
MGSSSLGRKK
>FUSION-ENST00000554940.1:26685-ENST00000611205.4:3050|707
MFPENKSREGLK
>FUSION-ENST00000554940.1:26685-ENST00000611205.4:3050|797
VRPDSLKK
>FUSION-ENST00000490738.5:39757-ENST00000655548.1:27708|873
MGLSSRSPS
>FUSION-ENST00000490738.5:39757-ENST00000655548.1:27708|1164
ENHCEVPIK
>FUSION-ENST00000490738.5:39757-ENST00000655548.1:27708|1259
WNTNERPHDRTSALVR
>FUSION-ENST00000490738.5:39757-ENST00000655548.1:27708|819
ATGPLGSGLRR
>FUSION-ENST00000554940.1:26685-ENST00000611205.4:3050|832
MEFGVQGR
>FUSION-ENST00000490738.5:39757-ENST00000655548.1:27708|969
NPAEGALTSGPSSPGPPVPSR
>FUSION-ENST00000490738.5:39757-ENST00000655548.1:27708|141
MTLLSAEPSTLKPWFPVHVPQLLR
>FUSION-ENST00000554940.1:26685-ENST00000611205.4:3050|490
LGVEFSTCGIVLELK
>ENST00000322954.11|SNV-95515-C-G|4
MTLNDTLAKTKR
>FUSION-ENST00000554940.1:26685-ENST00000611205.4:3050|318
YKVNLALIFFGPVFYHIHFLTFR
>FUSION-ENST00000543762.5:5619-ENST00000552161.6:4172|191
RWSCLYR
>FUSION-ENST00000490738.5:39757-ENST00000655548.1:27708|1255
RGKGQSSLPTLCGPSR
>FUSION-ENST00000490738.5:39757-ENST00000655548.1:27708|21
MPPGRSLLHHVGSR
>ENST00000508173.5|SNV-61283-G-A|4
MDQSKTYESEQEWTQYMMLEQTR
>FUSION-ENST00000554940.1:26685-ENST00000611205.4:3050|889
QWMAGSGRIC
>FUSION-ENST00000554940.1:26685-ENST00000611205.4:3050|733
DTFALLSR
>FUSION-ENST00000490738.5:39757-ENST00000655548.1:27708|511
GQRGEETASPK
>ENST00000282605.8|SNV-41962-A-T|1
NEPTSVPTEPSQAGEDLEKVTLRK
>ENST00000309395.7|SNV-76833-T-C|1
NFMSAAKTILKR
>FUSION-ENST00000554940.1:26685-ENST00000611205.4:3050|749
IRPPQPPK
>FUSION-ENST00000554940.1:26685-ENST00000611205.4:3050|142
MHLIYLTYQIS
>ENST00000425639.3|SNV-2913-G-A|1
LPDNFAFNVSHECAWGCRGSFIPAR
>FUSION-ENST00000554940.1:26685-ENST00000611205.4:3050|549
WLLKIFPPESLVSLTTVFVLEVSL
>ENST00000535987.5|MNV-2313-CCCGCT-C|5
TEPFDDFLFPASSRPSGSETARAR
>FUSION-ENST00000490738.5:39757-ENST00000655548.1:27708|114
MRELLMGSK
>FUSION-ENST00000543762.5:5619-ENST00000552161.6:4172|185
MGSWKKVVVFIQR
>FUSION-ENST00000490738.5:39757-ENST00000655548.1:27708|656
CVGMFVCVCICMCVGMCVCVCR
>FUSION-ENST00000554940.1:26685-ENST00000611205.4:3050|968
YVCLPILRSYVKP
>FUSION-ENST00000490738.5:39757-ENST00000655548.1:27708|268
LPLQCSLSSGLQQAGSQR
>ENST00000322954.11|SNV-95515-C-G|6
THEEVKMTLNDTLAKTK
>FUSION-ENST00000490738.5:39757-ENST00000655548.1:27708|442
KRPPQKGSAK
>ENST00000613886.4|SNV-117077-A-G|3
YSGAEDLK
>FUSION-ENST00000490738.5:39757-ENST00000655548.1:27708|1148
LSFQLSPVG
>ENST00000489446.1|SNV-257656-C-G|1
SSPSRGTPEVSPAATCLPTGLR
>FUSION-ENST00000490738.5:39757-ENST00000655548.1:27708|224
RECCEEQHESRWQLGR
>FUSION-ENST00000554940.1:26685-ENST00000611205.4:3050|358
QHVFILFRPIVAED
>FUSION-ENST00000554940.1:26685-ENST00000611205.4:3050|241
LVLNFDLK
>FUSION-ENST00000490738.5:39757-ENST00000655548.1:27708|19
MPPGRSLLHHVGSRNYTYGFR
>FUSION-ENST00000490738.5:39757-ENST00000655548.1:27708|1250
GQSSLPTLCGPSRKEFCLQER
>ENST00000643816.1|SNV-53803-G-A|4
TTHSTLERSCK
>ENST00000492851.1|SNV-5742-C-T|2
LSPHSAAPLNASLQEDLRG
>ENST00000432715.5|SNV-18705-C-T|4
KVFLQAR
>FUSION-ENST00000490738.5:39757-ENST00000655548.1:27708|848
MTLGTVVR
>FUSION-ENST00000358871.6:114-ENST00000425343.6:11620|6
TASSGWSRASR
>FUSION-ENST00000490738.5:39757-ENST00000655548.1:27708|186
WAPLDLATKR
>ENST00000452710.5|SNV-132220-C-T|1
DLHAVDDPFDQGVVVTDEVK
>ENST00000263054.10|SNV-489391-T-G|2
HLWLSFEEGR
>ENST00000301008.5|SNV-1606-G-A|6
ASGRTDSRGATGCESAR
>FUSION-ENST00000554940.1:26685-ENST00000611205.4:3050|861
DLGSLQAPPPR
>FUSION-ENST00000554940.1:26685-ENST00000611205.4:3050|852
MYIHVYISHHICGYMLKMF
>ENST00000245838.13|SNV-109926-C-T|1
LDESSTEETDKSRER
>FUSION-ENST00000554940.1:26685-ENST00000611205.4:3050|245
MLARLVLNFDLK
>FUSION-ENST00000554940.1:26685-ENST00000611205.4:3050|337
IPRKHGLHS
>FUSION-ENST00000490738.5:39757-ENST00000655548.1:27708|694
EQLVPCHREAGVAWSRWGGSCICSR
>FUSION-ENST00000543762.5:5619-ENST00000552161.6:4172|221
LSWGQGP
>ENST00000402802.7|SNV-9345-G-A|2
IPRSQVDPTSANFLIWPPCVEVK
>FUSION-ENST00000490738.5:39757-ENST00000655548.1:27708|925
ERPRGGRK
>ENST00000377776.7|SNV-63621-A-G|4
EKYCYICPDVVKEFAK
>FUSION-ENST00000356208.10:1938-ENST00000426580.1:5201|1
SLQTGFAIGVQQLHPTLIQRTYG
>FUSION-ENST00000554940.1:26685-ENST00000611205.4:3050|73
MLIFLSLCQQK
>FUSION-ENST00000490738.5:39757-ENST00000655548.1:27708|366
MHTSETR
>FUSION-ENST00000554940.1:26685-ENST00000611205.4:3050|677
VSFFCSDCSAVAR
>FUSION-ENST00000554940.1:26685-ENST00000611205.4:3050|270
DKVRPHFFKK
>FUSION-ENST00000490738.5:39757-ENST00000655548.1:27708|533
YGSTFSKNLPALAGCSGSRL
>ENST00000481848.6|SNV-43071-G-C|2
TQALQEELKAAR
>FUSION-ENST00000490738.5:39757-ENST00000655548.1:27708|200
GGNLRGFVGMEKNIFK
>FUSION-ENST00000490738.5:39757-ENST00000655548.1:27708|875
TPQNTSPPCNPLHSPESLSQR
>FUSION-ENST00000554940.1:26685-ENST00000611205.4:3050|1136
MNAFLVRSCVTK
>FUSION-ENST00000513044.1:1480-ENST00000514094.5:323303|1
DGRRGPRPR
>FUSION-ENST00000490738.5:39757-ENST00000655548.1:27708|983
DSTRCRWLAPWEMECSTR
>FUSION-ENST00000490738.5:39757-ENST00000655548.1:27708|674
CVCLCVYVCRYVCMCMYLYVCR
>FUSION-ENST00000490738.5:39757-ENST00000655548.1:27708|926
ERPRGGR
>ENST00000432715.5|SNV-18705-C-T|2
VFLQARSCIEDR
>FUSION-ENST00000554940.1:26685-ENST00000611205.4:3050|389
KSVFVIENLTVT
>FUSION-ENST00000554940.1:26685-ENST00000611205.4:3050|1221
FCMKDTHLSLWITR
>FUSION-ENST00000554940.1:26685-ENST00000611205.4:3050|881
IYVHTCIYITSYLWVHVK
>FUSION-ENST00000490738.5:39757-ENST00000655548.1:27708|1191
CQSPEGGAGPAGESYEEAGFQSACK
>ENST00000376759.8|SNV-2146-T-C|3
SRDHNGRNQGGYDR
>ENST00000481558.1|SNV-132220-C-T|4
GPLRTGQTPSTKVSWSR
>FUSION-ENST00000490738.5:39757-ENST00000655548.1:27708|610
CVGMCVYVCVGVCMYV
>FUSION-ENST00000554940.1:26685-ENST00000611205.4:3050|470
ISSVNQRK
>FUSION-ENST00000554940.1:26685-ENST00000611205.4:3050|1031
FIHLCNPYPCQDIEHFHHHK
>FUSION-ENST00000477422.5:3916-ENST00000263857.11:35883|234
MWMLLFSVETWLWRVCRHVK
>ENST00000470035.1|INDEL-27670-C-CA|1
PKKHNLGINNNNILQPVDSK
>FUSION-ENST00000543762.5:5619-ENST00000552161.6:4172|130
MGGISTPFLSSLNSQVPSLR
>FUSION-ENST00000490738.5:39757-ENST00000655548.1:27708|953
MGDGMFHPSPPFAWYPK
>FUSION-ENST00000490738.5:39757-ENST00000655548.1:27708|725
FRPAQIFCTPESAIKR
>FUSION-ENST00000554940.1:26685-ENST00000611205.4:3050|1095
PVIPARWEAEAGRTR
>FUSION-ENST00000554940.1:26685-ENST00000611205.4:3050|872
SILSLYLHGQPVIK
>FUSION-ENST00000554940.1:26685-ENST00000611205.4:3050|672
GLQACATTSS
>FUSION-ENST00000554940.1:26685-ENST00000611205.4:3050|525
MWLVIFWHWCEK
>FUSION-ENST00000490738.5:39757-ENST00000655548.1:27708|964
LPPLCPGTK
>FUSION-ENST00000490738.5:39757-ENST00000655548.1:27708|768
SLFWESGK
>FUSION-ENST00000554940.1:26685-ENST00000611205.4:3050|1300
SLQARAGTWAHGRAGGTR
>FUSION-ENST00000490738.5:39757-ENST00000655548.1:27708|11
TTVGVVWK
>FUSION-ENST00000554940.1:26685-ENST00000611205.4:3050|1108
MTYFIFQESINTV
>FUSION-ENST00000554940.1:26685-ENST00000611205.4:3050|1039
CWESACTSKVLEGR
>ENST00000399134.5|SNV-5597-T-A|2
MVELRHPAVGPNQAHQEALK
>FUSION-ENST00000554940.1:26685-ENST00000611205.4:3050|635
MLISSGIVPVNNHCRPALAT
>FUSION-ENST00000490738.5:39757-ENST00000655548.1:27708|575
SGASSINQNMWVTITGCPHTRSNQK
>FUSION-ENST00000554940.1:26685-ENST00000611205.4:3050|810
MPVVLAAWEAEAGESLEHR
>FUSION-ENST00000543762.5:5619-ENST00000552161.6:4172|93
MGGAMVRGR
>FUSION-ENST00000579205.5:341100-ENST00000487805.6:7605|13
QGHCQPR
>FUSION-ENST00000554940.1:26685-ENST00000611205.4:3050|657
QRTFSLAR
>FUSION-ENST00000490738.5:39757-ENST00000655548.1:27708|857
YHQMLRSAVMTLGTVVR
>FUSION-ENST00000490738.5:39757-ENST00000655548.1:27708|416
MCVCVHVGVCACVHVGVR
>FUSION-ENST00000490738.5:39757-ENST00000655548.1:27708|1205
PLYSSLGNRVSSLLLKK
>FUSION-ENST00000490738.5:39757-ENST00000655548.1:27708|411
MCACMCACLCMWMWCACVCLCICR
>FUSION-ENST00000465706.1:3916-ENST00000263857.11:35883|247
MNLGIGDQDK
>FUSION-ENST00000554940.1:26685-ENST00000611205.4:3050|604
MNLGVTFGFLKTFVICVVR
>FUSION-ENST00000490738.5:39757-ENST00000655548.1:27708|487
LATYLAFLEKLQLRK
>ENST00000425248.5|SNV-51733-A-G|1
GPAVRALCRITDGTMLQAIER
>FUSION-ENST00000490738.5:39757-ENST00000655548.1:27708|699
SWGCLVQVGWLLHM
>FUSION-ENST00000490738.5:39757-ENST00000655548.1:27708|702
LLVATASIYLSCTHGAAGSMSQR
>FUSION-ENST00000490738.5:39757-ENST00000655548.1:27708|86
NKTPGDRHQAPPLPLR
>FUSION-ENST00000490738.5:39757-ENST00000655548.1:27708|29
SLRGDLR
>FUSION-ENST00000554940.1:26685-ENST00000611205.4:3050|1125
AKFSKCIICSPLEATK
>FUSION-ENST00000554940.1:26685-ENST00000611205.4:3050|1226
QEIKAKIYPLGTIGFDWK
>FUSION-ENST00000554940.1:26685-ENST00000611205.4:3050|653
MLIDHLRSGVRDQPDQHGETLSLLK
>FUSION-ENST00000554940.1:26685-ENST00000611205.4:3050|843
MDPTNLRWK
>ENST00000477653.2|INDEL-47465-G-GCC|6
MSSSSMRPRSSATLNTTAGHSGQ
>FUSION-ENST00000554940.1:26685-ENST00000611205.4:3050|14
LPSPRPLLSVCETQFNTNK
>FUSION-ENST00000490738.5:39757-ENST00000655548.1:27708|807
MKLPAQRS
>FUSION-ENST00000490738.5:39757-ENST00000655548.1:27708|191
RGERGVLGAGEAAGSTSVTPIR
>ENST00000533206.1|SNV-16885-A-G|2
AFFPASCTEFWNWGRYNK
>FUSION-ENST00000554940.1:26685-ENST00000611205.4:3050|217
ERIYMHVFPIPPDEVLDSR
>FUSION-ENST00000490738.5:39757-ENST00000655548.1:27708|830
MLLLLTEPCDICRR
>ENST00000479276.5|SNV-8989-A-G|7
VHLGARASGQPLRHWADMLAHAR
>FUSION-ENST00000490738.5:39757-ENST00000655548.1:27708|858
MYHQMLRSAVMTLGTVVR
>ENST00000655235.1|SNV-293-G-A|1
GTSSANSSPRSCAIRPTK
>FUSION-ENST00000554940.1:26685-ENST00000611205.4:3050|173
LLLFFLR
>FUSION-ENST00000490738.5:39757-ENST00000655548.1:27708|1014
KEPQFRAGHT
>FUSION-ENST00000554940.1:26685-ENST00000611205.4:3050|1211
FTKQGFPVHVILILTTTLGI
>FUSION-ENST00000554940.1:26685-ENST00000611205.4:3050|328
WEDRLSPGVQGYSGLSLHHR
>FUSION-ENST00000554940.1:26685-ENST00000611205.4:3050|929
LPRLVSSSWAQAILLPWPPKMLGL
>FUSION-ENST00000554940.1:26685-ENST00000611205.4:3050|546
LLWFSNKPNMHLHHVGNK
>FUSION-ENST00000543762.5:5619-ENST00000552161.6:4172|8
ASLLDQSSCPTTDKGSPK
>FUSION-ENST00000579205.5:341100-ENST00000487805.6:7605|2
LVPWPCAR
>FUSION-ENST00000490738.5:39757-ENST00000655548.1:27708|235
EWKPLEGLE
>FUSION-ENST00000554940.1:26685-ENST00000611205.4:3050|820
MYVIYHFLVSHIKKGK
>ENST00000427191.6|SNV-168746-T-C|5
ATEKETSTDSNQSK
>FUSION-ENST00000554940.1:26685-ENST00000611205.4:3050|1255
MVRFFFFPLSQYFLLPICLLEVIDK
>FUSION-ENST00000490738.5:39757-ENST00000655548.1:27708|432
MKNMGGCF
>FUSION-ENST00000554940.1:26685-ENST00000611205.4:3050|601
NLGVTFGFLKTFVICVVRLWCR
>ENST00000566129.1|INDEL-14503-A-AA|1
QIMTTLQQTHSLRLSPGGGW
>ENST00000356056.10|SNV-108170-T-A|2
HDIERLQLAMEMVGFLPK
>FUSION-ENST00000554940.1:26685-ENST00000611205.4:3050|932
MLPRLVSSSWAQAILLPWPPK
>FUSION-ENST00000490738.5:39757-ENST00000655548.1:27708|701
MSQRSWGCLVQVGWLLHM
>ENST00000317025.13|SNV-92869-A-G|1
KPPPYEHIKANKVIGK
>FUSION-ENST00000538186.5:23687-ENST00000541191.5:53062|54
GCTVWRSVLYLVIARFGMTQNSE
>FUSION-ENST00000554940.1:26685-ENST00000611205.4:3050|979
SLNQKAATRSLTSLGR
>ENST00000296181.9|INDEL-81661-A-AA|4
KPLYAVQEFYSPDTWNNGGDFR
>FUSION-ENST00000554940.1:26685-ENST00000611205.4:3050|64
VVIASIGNFDR
>FUSION-ENST00000490738.5:39757-ENST00000655548.1:27708|853
LRSAVMTLGTVVR
>FUSION-ENST00000554940.1:26685-ENST00000611205.4:3050|97
MLKLTNAVRHSGLHL
>FUSION-ENST00000490738.5:39757-ENST00000655548.1:27708|753
MAQMSRK
>ENST00000622512.1|SNV-5242-A-G|5
EKATTEADGTK
>FUSION-ENST00000490738.5:39757-ENST00000655548.1:27708|397
CMCVHMCVERGK
>FUSION-ENST00000554940.1:26685-ENST00000611205.4:3050|3
LSLFHAKQTLTVHFLDLR
>ENST00000306177.9|SNV-50230-C-G|4
SEQKDPVEEPKAK
>FUSION-ENST00000465706.1:3916-ENST00000263857.11:35883|254
AVLCEYSK
>FUSION-ENST00000651257.2:209628-ENST00000482426.1:276669|1
LPNCEDLPQP
>FUSION-ENST00000490738.5:39757-ENST00000655548.1:27708|1196
MAGVLRCSRDCPR
>FUSION-ENST00000554940.1:26685-ENST00000611205.4:3050|273
LQWAVIAPPLSSLRDK
>ENST00000486442.6|SNV-257656-C-G|4
TIGVGKYEFTEPGHPREMLK
>FUSION-ENST00000490738.5:39757-ENST00000655548.1:27708|686
WGGSCICSR
>FUSION-ENST00000490738.5:39757-ENST00000655548.1:27708|842
MQNNISSTSR
>ENST00000470876.1|SNV-41962-A-T|8
SPHLCPR
>ENST00000498997.3|SNV-5616-G-C|1
LCAATEGQMTRLLASKR
>FUSION-ENST00000554940.1:26685-ENST00000611205.4:3050|230
LHRLVLTVR
>FUSION-ENST00000554940.1:26685-ENST00000611205.4:3050|742
MPHANLVPFPTFLVGK
>ENST00000622512.1|SNV-5242-A-G|2
ATTEADGTKK
>FUSION-ENST00000554940.1:26685-ENST00000611205.4:3050|599
FLADTNLVFFPFR
>FUSION-ENST00000560834.1:31579-ENST00000650436.1:124617|6
MKNESFK
>FUSION-ENST00000543762.5:5619-ENST00000552161.6:4172|192
EKGGRVYTEGR
>ENST00000533206.1|SNV-16885-A-G|1
AFFPASCTEFWNWGRYNKTCFVETK
>ENST00000442114.6|SNV-2155-A-G|3
TRGWVQTLARVSR
>ENST00000481848.6|SNV-43071-G-C|6
SGGHDSARHHDNAKTQALQEELK
>FUSION-ENST00000554940.1:26685-ENST00000611205.4:3050|886
KNIETSVYSSHPTSIYIHFICM
>FUSION-ENST00000554940.1:26685-ENST00000611205.4:3050|803
IVPLDSSLDDR
>FUSION-ENST00000490738.5:39757-ENST00000655548.1:27708|933
MCDLAFP
>FUSION-ENST00000554940.1:26685-ENST00000611205.4:3050|178
KCGFFFSFPSTDLCVCVERGI
>FUSION-ENST00000490738.5:39757-ENST00000655548.1:27708|522
ARPCLKK
>FUSION-ENST00000490738.5:39757-ENST00000655548.1:27708|1049
DPPTSAS
>FUSION-ENST00000554940.1:26685-ENST00000611205.4:3050|1304
GPGMSLQARAGTWAHGRAGGTR
>FUSION-ENST00000477422.5:3916-ENST00000263857.11:35883|235
WMLLFSVETWLWRVCR
>FUSION-ENST00000490738.5:39757-ENST00000655548.1:27708|493
LGFLSSHQLLHSELKLATYLAFLEK
>FUSION-ENST00000490738.5:39757-ENST00000655548.1:27708|1232
MLDLPASSTVRQKR
>FUSION-ENST00000490738.5:39757-ENST00000655548.1:27708|906
GIFWLWSIFCSLQH
>FUSION-ENST00000554940.1:26685-ENST00000611205.4:3050|57
MQMYFPLDRR
>FUSION-ENST00000543762.5:5619-ENST00000552161.6:4172|69
ADIPIPYLWACPPHGLSAF
>FUSION-ENST00000554940.1:26685-ENST00000611205.4:3050|9
YIYVYVQIFS
>FUSION-ENST00000554940.1:26685-ENST00000611205.4:3050|17
SRAGLAGGNNSFLK
>FUSION-ENST00000554940.1:26685-ENST00000611205.4:3050|536
ISDFWIRNSQPVLSARR
>FUSION-ENST00000490738.5:39757-ENST00000655548.1:27708|555
QAAQVAPTGYRFPLMLR
>FUSION-ENST00000554940.1:26685-ENST00000611205.4:3050|293
GSDTLHDMYSA
>FUSION-ENST00000554940.1:26685-ENST00000611205.4:3050|32
MLKCISMCMCK
>FUSION-ENST00000490738.5:39757-ENST00000655548.1:27708|1168
QIDSVVDPYVVEIAR
>FUSION-ENST00000543762.5:5619-ENST00000552161.6:4172|113
QHHSLVRIRS
>ENST00000296181.9|INDEL-81661-A-AA|1
LQKYYSTDY
>FUSION-ENST00000554940.1:26685-ENST00000611205.4:3050|1209
MKESWQDTM
>ENST00000477653.2|MNV-47467-GAC-G|5
RPRSSATLNTTGTLDNDIMLIK
>FUSION-ENST00000554940.1:26685-ENST00000611205.4:3050|632
GFPPSPFR
>FUSION-ENST00000554940.1:26685-ENST00000611205.4:3050|630
GFPPSPFRGHN
>FUSION-ENST00000490738.5:39757-ENST00000655548.1:27708|423
SAEVLRGGAQGIATHFQTVQR
>FUSION-ENST00000554940.1:26685-ENST00000611205.4:3050|983
TMSLNQKAATRSLTSLGR
>FUSION-ENST00000554940.1:26685-ENST00000611205.4:3050|515
GKSNFFWVFLK
>FUSION-ENST00000554940.1:26685-ENST00000611205.4:3050|82
MSVLTQSSSNVAVR
>FUSION-ENST00000554940.1:26685-ENST00000611205.4:3050|176
KLLLFFLRQDLALSPR
>ENST00000375559.8|SNV-26285-G-A|5
MNVAPACLPK
>FUSION-ENST00000554940.1:26685-ENST00000611205.4:3050|1070
LDWPEVLVKGQFK
>ENST00000317025.13|SNV-92869-A-G|2
KPPPYEHIKANK
>ENST00000324803.6|MNV-3374-TCA-T|13
SARLLTRAHAECPPAHVPMR
>ENST00000369236.5|SNV-2382-G-C|3
FLATLYFALPLLDLLLSAEVSGRDR
>FUSION-ENST00000554940.1:26685-ENST00000611205.4:3050|768
MSPEKKAVAVFSTLLVNLDTF
>FUSION-ENST00000554940.1:26685-ENST00000611205.4:3050|834
MVAHACSPSCLGG
>FUSION-ENST00000554940.1:26685-ENST00000611205.4:3050|638
RTCLLKR
>FUSION-ENST00000554940.1:26685-ENST00000611205.4:3050|1186
LHVSFPSGSDSGAGYTAVCK
>FUSION-ENST00000490738.5:39757-ENST00000655548.1:27708|1229
RLLFQPPR
>FUSION-ENST00000554940.1:26685-ENST00000611205.4:3050|67
LCDLDMVVIASIGNFDR
>FUSION-ENST00000490738.5:39757-ENST00000655548.1:27708|691
MAEVQGQVSCD
>FUSION-ENST00000554940.1:26685-ENST00000611205.4:3050|296
NWRPAWTT
>FUSION-ENST00000554940.1:26685-ENST00000611205.4:3050|1246
RNFMLTVLSEVSK
>FUSION-ENST00000554940.1:26685-ENST00000611205.4:3050|332
ICILLKL
>FUSION-ENST00000554940.1:26685-ENST00000611205.4:3050|918
PLHSSLGDISETPSKKK
>FUSION-ENST00000554940.1:26685-ENST00000611205.4:3050|885
NIETSVYSSHPTSIYIHFICM
>ENST00000356056.10|SNV-108170-T-A|1
HDIERLQLAMEMVGFLPKTR
>ENST00000566752.5|SNV-2105-C-G|1
ISASAGGKELR
>FUSION-ENST00000554940.1:26685-ENST00000611205.4:3050|96
LKLTNAVRHSGLHL
>FUSION-ENST00000490738.5:39757-ENST00000655548.1:27708|1154
PPAPPLLKTEAEPDTQPLP
>FUSION-ENST00000554940.1:26685-ENST00000611205.4:3050|139
WNIPFLLEVAFCTVRCDNVNS
>FUSION-ENST00000490738.5:39757-ENST00000655548.1:27708|913
DGVGPQSLLSPLPLGAEHRAVVGDK
>FUSION-ENST00000490738.5:39757-ENST00000655548.1:27708|182
RSPQPWQVQFPRSGEGR
>FUSION-ENST00000490738.5:39757-ENST00000655548.1:27708|1024
MLVRLVSNS
>ENST00000465297.5|SNV-84639-C-T|1
NLDLTFLGMYPSESNANFWRK
>FUSION-ENST00000490738.5:39757-ENST00000655548.1:27708|642
YVYMYVRVWGVCMCVCVYVCVYVCR
>FUSION-ENST00000358871.6:114-ENST00000425343.6:11620|5
MTASSGWSRASRSPTR
>FUSION-ENST00000490738.5:39757-ENST00000655548.1:27708|1096
MHYHHHHPSPEPFYSPKLK
>FUSION-ENST00000554940.1:26685-ENST00000611205.4:3050|129
SQRDHYLLFALASHDLLD
>ENST00000324803.6|MNV-3374-TCA-T|7
SARLLTRAHAECPPAHTCR
>FUSION-ENST00000266534.8:108376-ENST00000552999.1:1718|4
KQFYGFHLKK
>FUSION-ENST00000554940.1:26685-ENST00000611205.4:3050|665
WLTLAVPALWKADAHR
>ENST00000359520.12|SNV-77561-A-G|2
AFACGKVTIEGKR
>FUSION-ENST00000490738.5:39757-ENST00000655548.1:27708|521
ARPCLKKR
>FUSION-ENST00000490754.5:67386-ENST00000583756.1:55281|3
IYEFYKLE
>FUSION-ENST00000490738.5:39757-ENST00000655548.1:27708|1089
LARLVLNS
>ENST00000652197.1|SNV-15439-G-A|1
HLAAVYQHGCLLGLSITKRPLWR
>FUSION-ENST00000490738.5:39757-ENST00000655548.1:27708|658
GCVYVCLCVCVCVCV
>ENST00000489446.1|SNV-257656-C-G|3
CCGPLAWGSMSSPSR
>ENST00000435118.5|INDEL-14135-A-AA|1
LQFCQEVLPAPVFRLGC
>ENST00000643816.1|SNV-53803-G-A|2
MYSVLPEDHSQHLGEELQGFWDK
>FUSION-ENST00000554940.1:26685-ENST00000611205.4:3050|105
MLSGTVACTCNPSYL
>FUSION-ENST00000554940.1:26685-ENST00000611205.4:3050|127
MLSILCILSILYNGSMR
>FUSION-ENST00000554940.1:26685-ENST00000611205.4:3050|664
WLTLAVPALWKADAHRSPEVR
>FUSION-ENST00000543762.5:5619-ENST00000552161.6:4172|123
HLGPQFRTSFYSALPSIP
>ENST00000358901.11|SNV-13422-A-T|2
DVDLVFLAK
>ENST00000508173.5|SNV-61283-G-A|7
FQKIMDQSK
>FUSION-ENST00000554940.1:26685-ENST00000611205.4:3050|476
KARVYIHIF
>FUSION-ENST00000554940.1:26685-ENST00000611205.4:3050|882
MIYVHTCIYITSYLWVHVK
>FUSION-ENST00000611255.5:6871-ENST00000672604.1:557119|2
LDLSFNLLRFSVSTGL
>FUSION-ENST00000554940.1:26685-ENST00000611205.4:3050|688
LCHCTPAWATR
>FUSION-ENST00000554940.1:26685-ENST00000611205.4:3050|654
LIDHLRSGVR
>FUSION-ENST00000490738.5:39757-ENST00000655548.1:27708|269
GCATCSNADCEPR
>FUSION-ENST00000554940.1:26685-ENST00000611205.4:3050|180
KCGFFFSFPSTDLCVCVER
>FUSION-ENST00000554940.1:26685-ENST00000611205.4:3050|403
CVYMTERKR
>FUSION-ENST00000465706.1:3916-ENST00000263857.11:35883|255
GPLVAERAVLCEYSK
>ENST00000477653.2|INDEL-47465-G-GCC|MNV-47467-GAC-G|3
RPRSSATLNTTAGLWTMTSC
>FUSION-ENST00000490738.5:39757-ENST00000655548.1:27708|581
MFVCVGVCVCVCVGRGSKVTQQR
>FUSION-ENST00000554940.1:26685-ENST00000611205.4:3050|1174
TGFHCVGQAGHELLTS
>FUSION-ENST00000490738.5:39757-ENST00000655548.1:27708|982
CRWLAPWEMECSTR
>ENST00000424728.6|MNV-55067-CAT-C|1
EDTQKSATDS
>FUSION-ENST00000554940.1:26685-ENST00000611205.4:3050|1222
AKIYPLGTIGFDWKFTK
>FUSION-ENST00000554940.1:26685-ENST00000611205.4:3050|282
MGGSLEPR
>FUSION-ENST00000554940.1:26685-ENST00000611205.4:3050|1275
MIFFFCCKGREEFELIQHLS
>FUSION-ENST00000554940.1:26685-ENST00000611205.4:3050|1150
LILRLVYYFK
>FUSION-ENST00000554940.1:26685-ENST00000611205.4:3050|174
CGFFFSFPSTDLCVCVERGI
>FUSION-ENST00000490738.5:39757-ENST00000655548.1:27708|1081
MCVPHFAYLFFFFFFFETGSR
>FUSION-ENST00000554940.1:26685-ENST00000611205.4:3050|517
QGFPKGK
>FUSION-ENST00000554940.1:26685-ENST00000611205.4:3050|1236
EVMPIFRQEIK
>FUSION-ENST00000490738.5:39757-ENST00000655548.1:27708|944
MGFLSDGWAASAP
>FUSION-ENST00000490738.5:39757-ENST00000655548.1:27708|161
MVVHVCNPSYLGGWGMRIA
>FUSION-ENST00000490754.5:67386-ENST00000583756.1:55281|10
TTKCSRLFR
>FUSION-ENST00000543762.5:5619-ENST00000552161.6:4172|50
EKEAECPGVSLTPVIPAL
>FUSION-ENST00000416426.6:341100-ENST00000487805.6:7605|4
VCEIHFHEINNKMETPELPEPAR
>ENST00000305586.11|SNV-94938-A-C|3
RGPNYPSGYGTNSELSNPSETESER
>FUSION-ENST00000465706.1:3916-ENST00000263857.11:35883|233
LLFSVETWLWR
>FUSION-ENST00000554940.1:26685-ENST00000611205.4:3050|272
LQWAVIAPPLSSLRDKVRPHFFK
>FUSION-ENST00000407704.1:32663-ENST00000272371.7:54911|13
SREERVLR
>FUSION-ENST00000490738.5:39757-ENST00000655548.1:27708|769
MSLFWESGK
>FUSION-ENST00000490738.5:39757-ENST00000655548.1:27708|852
MLRSAVMTLGTVVRSQCFCC
>ENST00000324803.6|MNV-3405-TCA-T|19
RGVPACSHVPMWSAR
>FUSION-ENST00000490738.5:39757-ENST00000655548.1:27708|590
CVYVCVGVCM
>FUSION-ENST00000554940.1:26685-ENST00000611205.4:3050|1229
NFMLTVLSEVSK
>FUSION-ENST00000543762.5:5619-ENST00000552161.6:4172|193
MEKGGRVYTEGR
>FUSION-ENST00000490738.5:39757-ENST00000655548.1:27708|1002
CWVTGVSHRTQPVVSFK
>FUSION-ENST00000490738.5:39757-ENST00000655548.1:27708|353
SWAGLSKCSMLQFLQI
>FUSION-ENST00000490738.5:39757-ENST00000655548.1:27708|1005
MGCCPPALRHGASLFLFHFPIR
>ENST00000477653.2|MNV-47467-GAC-G|2
SSATLNTTGTLDNDIMLIK
>FUSION-ENST00000554940.1:26685-ENST00000611205.4:3050|554
MGPLGKRR
>FUSION-ENST00000554940.1:26685-ENST00000611205.4:3050|124
CITFAPS
>FUSION-ENST00000554940.1:26685-ENST00000611205.4:3050|459
MLQTQKVQKMR
>FUSION-ENST00000490738.5:39757-ENST00000655548.1:27708|258
AGGSWAGEETGR
>ENST00000412899.5|SNV-46753-T-A|3
DEITYVSGAPR
>FUSION-ENST00000490738.5:39757-ENST00000655548.1:27708|622
MFMCVYVCICVYVYVCVDMCVYVCR
>FUSION-ENST00000490738.5:39757-ENST00000655548.1:27708|18
PPGRSLLHHVGSRNYTYGFR
>FUSION-ENST00000554940.1:26685-ENST00000611205.4:3050|442
PVIPVTGEAEAGESLEPGRWRLQ
>FUSION-ENST00000490738.5:39757-ENST00000655548.1:27708|201
MGGNLRGFVGMEKNIFK
>FUSION-ENST00000490738.5:39757-ENST00000655548.1:27708|1108
ATMCHVY
>ENST00000503890.5|SNV-55891-C-A|1
GLQEGLESDDVQVQIKISSKIAK
>ENST00000245838.13|SNV-109926-C-T|2
LDESSTEETDKSR
>FUSION-ENST00000554940.1:26685-ENST00000611205.4:3050|691
MSVIPATR
>FUSION-ENST00000490738.5:39757-ENST00000655548.1:27708|540
LRLQERPSPWLAVPPGVLLHLSI
>ENST00000503890.5|SNV-55891-C-A|6
GIHLEVERLK
>FUSION-ENST00000554940.1:26685-ENST00000611205.4:3050|119
MEKTSRFECVP
>FUSION-ENST00000490738.5:39757-ENST00000655548.1:27708|412
CVCACGCVCICVR
>FUSION-ENST00000554940.1:26685-ENST00000611205.4:3050|1253
FFFFPLSQYFLLPICLLEVIDK
>FUSION-ENST00000554940.1:26685-ENST00000611205.4:3050|622
LVFILLI
>FUSION-ENST00000490738.5:39757-ENST00000655548.1:27708|783
SLHFGRPRRVDHK
>FUSION-ENST00000490738.5:39757-ENST00000655548.1:27708|854
MLRSAVMTLGTVVR
>FUSION-ENST00000543762.5:5619-ENST00000552161.6:4172|174
GAAGGEWPTRAALFQALERAGR
>ENST00000479276.5|SNV-8989-A-G|5
ASGQPLRHWADMLAHAR
>ENST00000503890.5|SNV-55891-C-A|2
GLQEGLESDDVQVQIKISSK
>FUSION-ENST00000490738.5:39757-ENST00000655548.1:27708|1241
MLRLGTLYK
>FUSION-ENST00000554940.1:26685-ENST00000611205.4:3050|288
MSFWLGLKEK
>ENST00000322954.11|SNV-95515-C-G|3
TKRELLDVK
>ENST00000382751.4|SNV-48354-C-A|1
WMIVSFSGGQQDDDNTQNQEK
>ENST00000561738.5|SNV-41020-G-A|3
VVIRGSPKGNHPAILTYHDVGLNHK
>ENST00000467375.2|MNV-130-GC-G|1
TMNFTFATQKSLTLLPR
>FUSION-ENST00000554940.1:26685-ENST00000611205.4:3050|1078
MAPLHLSLGDRAR
>FUSION-ENST00000490738.5:39757-ENST00000655548.1:27708|486
KTAVEKTPPLR
>FUSION-ENST00000554940.1:26685-ENST00000611205.4:3050|49
YFPLDRRHFGCPLQYTWLAEK
>FUSION-ENST00000554940.1:26685-ENST00000611205.4:3050|436
MVAHACNTSTLGGSGGR
>ENST00000498997.3|SNV-5616-G-C|4
GLPSHSGRLCAATEGQMTRLLASK
>FUSION-ENST00000554940.1:26685-ENST00000611205.4:3050|661
MPSANCMYF
>FUSION-ENST00000554940.1:26685-ENST00000611205.4:3050|527
LHDLYLMMWLVIFWHWCEKQGFPK
>FUSION-ENST00000554940.1:26685-ENST00000611205.4:3050|540
VLDFGPFRISDFWIR
>ENST00000342836.8|INDEL-47465-G-GCC|MNV-47467-GAC-G|2
TLDNDIMLIK
>FUSION-ENST00000543762.5:5619-ENST00000552161.6:4172|49
VAHACNPSTLR
>FUSION-ENST00000554940.1:26685-ENST00000611205.4:3050|914
KEKIYLVGSNNFQVVMSIITIWR
>FUSION-ENST00000554940.1:26685-ENST00000611205.4:3050|287
SFWLGLKEK
>FUSION-ENST00000543762.5:5619-ENST00000552161.6:4172|121
KAKDNSHWLTCSIIPW
>FUSION-ENST00000490738.5:39757-ENST00000655548.1:27708|54
HSPASPSQVAGTTGAR
>FUSION-ENST00000490738.5:39757-ENST00000655548.1:27708|874
GGQGAPW
>FUSION-ENST00000558791.5:31579-ENST00000650436.1:124617|2
WILQTMESNISMMSFK
>FUSION-ENST00000490738.5:39757-ENST00000655548.1:27708|1235
LDLPASSTVR
>FUSION-ENST00000554940.1:26685-ENST00000611205.4:3050|615
MSVTSHLSTFK
>ENST00000643759.2|SNV-17278-G-T|1
NKKLADDEDYK
>FUSION-ENST00000554940.1:26685-ENST00000611205.4:3050|1054
NLGNTQASHSLHFQCLLSFWK
>FUSION-ENST00000554940.1:26685-ENST00000611205.4:3050|362
MLVGVKHMQHVFILFRPIVAED
>FUSION-ENST00000554940.1:26685-ENST00000611205.4:3050|1137
MMNAFLVRSCVTK
>FUSION-ENST00000554940.1:26685-ENST00000611205.4:3050|115
MLIVSFIYLLTWTRPYAK
>FUSION-ENST00000554940.1:26685-ENST00000611205.4:3050|699
LLWPPKVLGLQAR
>FUSION-ENST00000554940.1:26685-ENST00000611205.4:3050|866
QILHHFISGTFFFFF
>FUSION-ENST00000554940.1:26685-ENST00000611205.4:3050|419
VAYSVYY
>FUSION-ENST00000554940.1:26685-ENST00000611205.4:3050|758
MIFCFLIRKAPLILSWIHLAHIGPR
>FUSION-ENST00000554940.1:26685-ENST00000611205.4:3050|724
ARGFISSSVIRIILWR
>FUSION-ENST00000490738.5:39757-ENST00000655548.1:27708|850
SAVMTLGTVVR
>FUSION-ENST00000554940.1:26685-ENST00000611205.4:3050|376
KGQRFYVTLLK
>FUSION-ENST00000554940.1:26685-ENST00000611205.4:3050|1263
LPPHATMV
>FUSION-ENST00000554940.1:26685-ENST00000611205.4:3050|831
EFGVQGR
>ENST00000512600.1|SNV-79654-A-T|6
MGSSSLGR
>FUSION-ENST00000554940.1:26685-ENST00000611205.4:3050|26
CISMCMCKYFHKSL
>ENST00000460985.1|SNV-9940-A-G|5
MLRNLLGDDEIPLYLK
>FUSION-ENST00000554940.1:26685-ENST00000611205.4:3050|75
MSHCAWPLFLIFKRK
>FUSION-ENST00000490738.5:39757-ENST00000655548.1:27708|948
FHPSPPFAWYPK
>ENST00000533206.1|SNV-16885-A-G|9
YGESFFPR
>FUSION-ENST00000490738.5:39757-ENST00000655548.1:27708|750
EKLTQGR
>FUSION-ENST00000490738.5:39757-ENST00000655548.1:27708|820
ATGPLGSGLR
>FUSION-ENST00000554940.1:26685-ENST00000611205.4:3050|1085
GLGCERLELGQEDKLLAGCSGSCL
>FUSION-ENST00000490738.5:39757-ENST00000655548.1:27708|378
MYACVCVYICVWREEK
>FUSION-ENST00000490738.5:39757-ENST00000655548.1:27708|336
HVYVCTYVCGERK
>FUSION-ENST00000490738.5:39757-ENST00000655548.1:27708|1173
SPVPGVPSLHAR
>FUSION-ENST00000490738.5:39757-ENST00000655548.1:27708|499
ALMTVQDPQDPFLCLNK
>FUSION-ENST00000538186.5:23687-ENST00000541191.5:53062|44
GSYEPHPKVPVSK
>FUSION-ENST00000490738.5:39757-ENST00000655548.1:27708|233
FWEDHPGR
>ENST00000503804.5|SNV-19803-C-G|8
YLARLDSDVSPLER
>FUSION-ENST00000490738.5:39757-ENST00000655548.1:27708|1031
FEGWFSVSETAK
>FUSION-ENST00000543762.5:5619-ENST00000552161.6:4172|33
LSPVVVIHDHFPI
>FUSION-ENST00000554940.1:26685-ENST00000611205.4:3050|160
KGYNVRK
>ENST00000470876.1|SNV-41962-A-T|4
SPHLCPRNPARLAR
>FUSION-ENST00000490738.5:39757-ENST00000655548.1:27708|591
GVCVCVCWERQQSHTAKDMDAGR
>FUSION-ENST00000554940.1:26685-ENST00000611205.4:3050|279
GGSLEPRSSR
>FUSION-ENST00000490738.5:39757-ENST00000655548.1:27708|547
LKESETVPPKLLLRPPR
>ENST00000460985.1|SNV-9940-A-G|3
LRNLLGDDEIPLYLKGGVADALLYR
>ENST00000465593.1|SNV-76142-A-C|1
SAGLWTRR
>FUSION-ENST00000554940.1:26685-ENST00000611205.4:3050|670
GWVRWLTLAVPALWK
>FUSION-ENST00000554940.1:26685-ENST00000611205.4:3050|201
GIVINLRFFAK
>FUSION-ENST00000558791.5:31579-ENST00000650436.1:124617|8
GSTPKMMK
>ENST00000503804.5|SNV-19803-C-G|1
ESYLASLKENIDARK
>FUSION-ENST00000554940.1:26685-ENST00000611205.4:3050|566
FFAQAGVQWLDLSSLQPPPPRFK
>ENST00000533206.1|SNV-16885-A-G|7
MARAFFPASCTEFWNWGR
>ENST00000479276.5|SNV-8989-A-G|9
TEPVGKVHLGARASGQPLR
>FUSION-ENST00000554940.1:26685-ENST00000611205.4:3050|1053
MNLGNTQASHSLHFQCLLSFWKIS
>FUSION-ENST00000490738.5:39757-ENST00000655548.1:27708|230
MFWEDHPGRVESAGGGGGGRR
>FUSION-ENST00000554940.1:26685-ENST00000611205.4:3050|1294
VEKGSCLPR
>ENST00000507097.5|SNV-1609-T-C|2
EQLLVLIWALPTPAWQLWKVNK
>FUSION-ENST00000490738.5:39757-ENST00000655548.1:27708|887
ALSPVVPVQEQVPGVLR
>FUSION-ENST00000651257.2:209628-ENST00000482426.1:276669|2
LKLPNCEDLPQP
>FUSION-ENST00000490738.5:39757-ENST00000655548.1:27708|951
MGDGMFHPSPPFAWYPKELGLCPE
>FUSION-ENST00000554940.1:26685-ENST00000611205.4:3050|452
YTILSFYVCVYVCIYDR
>FUSION-ENST00000490738.5:39757-ENST00000655548.1:27708|1009
LPRLVSNSWPQAILPPWPPK
>FUSION-ENST00000490738.5:39757-ENST00000655548.1:27708|221
ECCEEQHESRWQLGRR
>FUSION-ENST00000490738.5:39757-ENST00000655548.1:27708|909
ASCVPSHLPPPFPLGR
>FUSION-ENST00000490738.5:39757-ENST00000655548.1:27708|788
MSLHFGRPR
>FUSION-ENST00000554940.1:26685-ENST00000611205.4:3050|423
KKTSMVAYSVYY
>FUSION-ENST00000490738.5:39757-ENST00000655548.1:27708|1080
CVPHFAYLFFFFFFFETGSR
>ENST00000470876.1|SNV-41962-A-T|11
STVTGAHVMSPHLCPRNPAR
>ENST00000491115.6|SNV-8518-C-T|4
ASSGFTQHLSTKKR
>FUSION-ENST00000490738.5:39757-ENST00000655548.1:27708|637
MCVYICVYVCMSMCVCV
>FUSION-ENST00000490738.5:39757-ENST00000655548.1:27708|543
LLLRPPR
>ENST00000507097.5|SNV-1609-T-C|3
EQLLVLIWALPTPAWQLWK
>FUSION-ENST00000554940.1:26685-ENST00000611205.4:3050|871
MSILSLYLHGQPVIKF
>FUSION-ENST00000495994.5:209628-ENST00000482426.1:276669|2
APLPLQVQDTQMSMK
>ENST00000491115.6|SNV-8518-C-T|2
KQGASLQTWSLSLLLIER
>FUSION-ENST00000554940.1:26685-ENST00000611205.4:3050|574
LLKFYFME
>ENST00000373696.7|SNV-27288-G-A|2
KPSAAKVEK
>FUSION-ENST00000490738.5:39757-ENST00000655548.1:27708|626
CVCVRVCRYVCVCV
>FUSION-ENST00000490738.5:39757-ENST00000655548.1:27708|84
TPGDRHQAPPLPLRLA
>FUSION-ENST00000554940.1:26685-ENST00000611205.4:3050|506
NISARVTCLINNSFCLRSLSVIL
>FUSION-ENST00000490738.5:39757-ENST00000655548.1:27708|176
DERGAWSPGSWGSR
>FUSION-ENST00000490738.5:39757-ENST00000655548.1:27708|939
GHAPTPHGALARQASQPCGGSA
>FUSION-ENST00000554940.1:26685-ENST00000611205.4:3050|1285
RRESGSYMIFFFCCK
>FUSION-ENST00000490738.5:39757-ENST00000655548.1:27708|685
WGGSCICSRVDWGVPVP
>FUSION-ENST00000490738.5:39757-ENST00000655548.1:27708|188
LRRSGWR
>FUSION-ENST00000490738.5:39757-ENST00000655548.1:27708|669
MCMYLYVCRYVCMCV
>FUSION-ENST00000490738.5:39757-ENST00000655548.1:27708|129
SCRCVWK
>FUSION-ENST00000554940.1:26685-ENST00000611205.4:3050|1195
MCLSRAVAILGPATR
>FUSION-ENST00000490738.5:39757-ENST00000655548.1:27708|1041
TNFFFFFRDGK
>FUSION-ENST00000554940.1:26685-ENST00000611205.4:3050|150
MLFDLRPDKSVENKCI
>ENST00000301008.5|SNV-1606-G-A|5
TDSRGATGCESAR
>ENST00000498997.3|SNV-5616-G-C|6
RGLPSHSGRLCAATEGQMTR
>FUSION-ENST00000554940.1:26685-ENST00000611205.4:3050|1142
CDKGKIQQVHNLQSFGSNK
>FUSION-ENST00000554940.1:26685-ENST00000611205.4:3050|170
LECSGVNTAVLTSQVQVIL
>FUSION-ENST00000490738.5:39757-ENST00000655548.1:27708|829
LLLLTEPCDICRR
>FUSION-ENST00000554940.1:26685-ENST00000611205.4:3050|422
KTSMVAYSVYY
>FUSION-ENST00000490738.5:39757-ENST00000655548.1:27708|976
WLAPWEMECSTR
>FUSION-ENST00000490738.5:39757-ENST00000655548.1:27708|815
LVAALGAGVHP
>FUSION-ENST00000490738.5:39757-ENST00000655548.1:27708|288
WSSNGVQFPSVAAGWR
>FUSION-ENST00000490738.5:39757-ENST00000655548.1:27708|7
MECGNPSHSCHLLSSPS
>FUSION-ENST00000554940.1:26685-ENST00000611205.4:3050|1234
EVMPIFRQEIKAK
>FUSION-ENST00000490738.5:39757-ENST00000655548.1:27708|1242
ETETSAVSATQVVVFHYGIPKLTK
>FUSION-ENST00000554940.1:26685-ENST00000611205.4:3050|571
YLGDGTHIETR
>FUSION-ENST00000374078.5:492-ENST00000446710.5:10579|2
RSNRGVR
>FUSION-ENST00000554940.1:26685-ENST00000611205.4:3050|37
YNQNCTS
>FUSION-ENST00000554940.1:26685-ENST00000611205.4:3050|686
LCHCTPAWATRVNLCLQKK
>FUSION-ENST00000490754.5:67386-ENST00000583756.1:55281|7
LFRILTRIYEFYK
>FUSION-ENST00000490738.5:39757-ENST00000655548.1:27708|1013
EPQFRAGHT
>ENST00000435118.5|INDEL-14135-A-AA|4
KLQFCQEVLPAPVFR
>ENST00000424279.5|SNV-228914-G-A|2
HCIREGDHDVPSNK
>FUSION-ENST00000554940.1:26685-ENST00000611205.4:3050|1030
FIHLCNPYPCQDIEHFHHHKK
>FUSION-ENST00000554940.1:26685-ENST00000611205.4:3050|239
LVLNFDLKGSSYLGLPKHWDYR
>FUSION-ENST00000490738.5:39757-ENST00000655548.1:27708|1214
CYSSFGFLSFK
>ENST00000324803.6|MNV-3374-TCA-T|2
AHVECPPAHTCQR
>FUSION-ENST00000490738.5:39757-ENST00000655548.1:27708|525
PLHSSLGNKARPCLK
>FUSION-ENST00000554940.1:26685-ENST00000611205.4:3050|652
LIDHLRSGVRDQPDQHGETLSLLK
>FUSION-ENST00000554940.1:26685-ENST00000611205.4:3050|775
PPCLANFLYFSRQGFSMLAK
>FUSION-ENST00000554940.1:26685-ENST00000611205.4:3050|649
DQPDQHGETLSLLK
>FUSION-ENST00000490738.5:39757-ENST00000655548.1:27708|452
MGKLACSPLPGR
>FUSION-ENST00000554940.1:26685-ENST00000611205.4:3050|543
VGAQKVLDFGPFR
>FUSION-ENST00000490738.5:39757-ENST00000655548.1:27708|1125
LVLSSWAQAIHPPR
>FUSION-ENST00000554940.1:26685-ENST00000611205.4:3050|1250
SKNLPVR
>FUSION-ENST00000490738.5:39757-ENST00000655548.1:27708|294
QSRGCGEISPTPPPLGGGK
>FUSION-ENST00000554940.1:26685-ENST00000611205.4:3050|1307
MGPGMSLQARAGTWAHGR
>FUSION-ENST00000490738.5:39757-ENST00000655548.1:27708|491
AQTGNILGLSRK
>FUSION-ENST00000490738.5:39757-ENST00000655548.1:27708|427
LVLWLRQNSQMSAEVLR
>FUSION-ENST00000490738.5:39757-ENST00000655548.1:27708|136
MDTVGPVHWVATGGKAGGFEHR
>ENST00000375559.8|SNV-26285-G-A|1
RDWAESTLMTQKTGIVSGFGR
>FUSION-ENST00000490738.5:39757-ENST00000655548.1:27708|488
LATYLAFLEKLQLR
>FUSION-ENST00000490738.5:39757-ENST00000655548.1:27708|1030
FEGWFSVSETAKQPVR
>ENST00000545886.1|SNV-15906-G-A|8
ATTARRTR
>FUSION-ENST00000554940.1:26685-ENST00000611205.4:3050|381
MSHHAWPQMVFCGIHF
>FUSION-ENST00000554940.1:26685-ENST00000611205.4:3050|529
LHDLYLMMWLVIFWHWCEK
>FUSION-ENST00000554940.1:26685-ENST00000611205.4:3050|1215
IYPLGTIGFDWK
>ENST00000460985.1|SNV-9940-A-G|2
NLLGDDEIPLYLK
>FUSION-ENST00000538186.5:23687-ENST00000541191.5:53062|20
VVSPYNIRER
>ENST00000394384.7|SNV-9114-G-T|1
DVGLFGVLN
>ENST00000260803.9|SNV-7840-A-T|1
FAALMQHLAKDKGQTAR
>FUSION-ENST00000490738.5:39757-ENST00000655548.1:27708|1201
MFQRETVPNDG
>FUSION-ENST00000543762.5:5619-ENST00000552161.6:4172|212
MAQCQGSLAHCCLLGSR
>FUSION-ENST00000490738.5:39757-ENST00000655548.1:27708|1107
MCHLNHF
>FUSION-ENST00000554940.1:26685-ENST00000611205.4:3050|1204
QLLILRVLVNL
>FUSION-ENST00000490738.5:39757-ENST00000655548.1:27708|942
MPESKGHAPTPHGALAR
>FUSION-ENST00000490738.5:39757-ENST00000655548.1:27708|766
SLFWESGKDR
>FUSION-ENST00000554940.1:26685-ENST00000611205.4:3050|819
YVIYHFLVSHIKKGK
>FUSION-ENST00000554940.1:26685-ENST00000611205.4:3050|628
MLVLLKS
>FUSION-ENST00000543762.5:5619-ENST00000552161.6:4172|75
IKTRGIK
>ENST00000510520.5|SNV-19803-C-G|10
ESYLASLKENMVLSWLSTTR
>FUSION-ENST00000554940.1:26685-ENST00000611205.4:3050|497
AGHGGSRL
>FUSION-ENST00000554940.1:26685-ENST00000611205.4:3050|431
MITVQCSHNILGSR
>FUSION-ENST00000554940.1:26685-ENST00000611205.4:3050|1003
KFLRSGS
>FUSION-ENST00000490738.5:39757-ENST00000655548.1:27708|667
MYLYVCR
>ENST00000497920.1|SNV-15321-C-T|1
LHCPLNFIGTPGPLK
>FUSION-ENST00000490738.5:39757-ENST00000655548.1:27708|816
MLVAALGAGVHP
>FUSION-ENST00000490738.5:39757-ENST00000655548.1:27708|1248
RGLTTGLVPW
>FUSION-ENST00000490738.5:39757-ENST00000655548.1:27708|570
WVTITGCPHTRSNQKVSSIILCLCP
>FUSION-ENST00000490738.5:39757-ENST00000655548.1:27708|49
FLPGLGSPWK
>FUSION-ENST00000543762.5:5619-ENST00000552161.6:4172|109
WPGQLSCGPGASGAPK
>FUSION-ENST00000554940.1:26685-ENST00000611205.4:3050|898
GEEVDFQGK
>ENST00000376759.8|SNV-2146-T-C|5
YYDSRPGGYGYGYGRSRDHNGR
>ENST00000545886.1|SNV-15906-G-A|4
DGGTSPAPAPLGGCQR
>ENST00000308377.8|SNV-20567-A-G|1
NFISDGNICRAETRK
>FUSION-ENST00000490738.5:39757-ENST00000655548.1:27708|651
CVGMCVCVCR
>FUSION-ENST00000490738.5:39757-ENST00000655548.1:27708|96
MIHRAWPE
>ENST00000535987.5|MNV-2313-CCCGCT-C|2
LGASAQWLPGDGAHGHR
>ENST00000395591.5|INDEL-14135-A-AA|5
TILVADINVTQKK
>FUSION-ENST00000554940.1:26685-ENST00000611205.4:3050|322
MRNPSTHKHVTVN
>FUSION-ENST00000490738.5:39757-ENST00000655548.1:27708|813
LEERLRFLCDK
>ENST00000506928.5|MNV-84476-TA-T|7
MGVRILVFPMK
>FUSION-ENST00000490738.5:39757-ENST00000655548.1:27708|507
SHDLGLPQEPESHK
>FUSION-ENST00000554940.1:26685-ENST00000611205.4:3050|132
MEHPFPTGGSFLHSAV
>ENST00000357485.8|SNV-15321-C-T|1
GTMLHCPLNFIGTPGPLK
>FUSION-ENST00000490738.5:39757-ENST00000655548.1:27708|137
DTVGPVHWVATGGK
>ENST00000369846.9|SNV-50433-T-G|1
AADSVEDESEEVALR
>FUSION-ENST00000554940.1:26685-ENST00000611205.4:3050|1081
LLAGCSGSCL
>FUSION-ENST00000490738.5:39757-ENST00000655548.1:27708|207
MWEAGRGR
>ENST00000494426.2|SNV-1802-G-A|3
RYLDSTMQEKEFK
>FUSION-ENST00000490738.5:39757-ENST00000655548.1:27708|291
GCGEISPTPPPLGGGK
>ENST00000477653.2|INDEL-47465-G-GCC|MNV-47467-GAC-G|4
MRPRSSATLNTTAGLWTMTSC
>FUSION-ENST00000490738.5:39757-ENST00000655548.1:27708|500
MALMTVQDPQDPFLCLNK
>ENST00000591360.1|INDEL-2727-T-TG|4
GDSSPAGSEK
>FUSION-ENST00000554940.1:26685-ENST00000611205.4:3050|1258
MESSSKGRWLK
>FUSION-ENST00000554940.1:26685-ENST00000611205.4:3050|575
MLLKFYFME
>FUSION-ENST00000490738.5:39757-ENST00000655548.1:27708|312
CKAGAVGKSHQPLLPWEVAK
>FUSION-ENST00000554940.1:26685-ENST00000611205.4:3050|561
FSCLGLPSIWDYR
>ENST00000479276.5|SNV-8989-A-G|4
ASGQPLRHWADMLAHARRPIAQR
>FUSION-ENST00000490738.5:39757-ENST00000655548.1:27708|298
MKGRRPGK
>FUSION-ENST00000554940.1:26685-ENST00000611205.4:3050|1135
MMNAFLVRSCVTKAK
>FUSION-ENST00000490738.5:39757-ENST00000655548.1:27708|805
MAPLGSGTQNK
>FUSION-ENST00000554940.1:26685-ENST00000611205.4:3050|408
MCVYMTER
>FUSION-ENST00000490738.5:39757-ENST00000655548.1:27708|352
MCACGCACMCVCACVHVR
>ENST00000493961.5|SNV-2756-A-G|3
PSSSSFISR
>FUSION-ENST00000554940.1:26685-ENST00000611205.4:3050|295
VIYIFWFFLYNIFCCVFFLFSDC
>ENST00000451864.6|MNV-130-GC-G|1
VQAILLPQSPE
>FUSION-ENST00000490738.5:39757-ENST00000655548.1:27708|226
VESAGGGGGGRRECCEEQHESR
>FUSION-ENST00000554940.1:26685-ENST00000611205.4:3050|304
VPFNLMGKK
>FUSION-ENST00000490738.5:39757-ENST00000655548.1:27708|437
LNPEATIR
>FUSION-ENST00000554940.1:26685-ENST00000611205.4:3050|1132
NAFLVRSCVTKAK
>FUSION-ENST00000490738.5:39757-ENST00000655548.1:27708|363
AVGVIFGIIGNT
>ENST00000381951.1|INDEL-88-A-AT|1
SAHHLGHLC
>FUSION-ENST00000490738.5:39757-ENST00000655548.1:27708|910
MASCVPSHLPPPFPLGR
>FUSION-ENST00000543762.5:5619-ENST00000552161.6:4172|48
VAHACNPSTLRGQGGR
>FUSION-ENST00000543762.5:5619-ENST00000552161.6:4172|95
ALGSGFL
>FUSION-ENST00000554940.1:26685-ENST00000611205.4:3050|589
KPYQAFINEPRCNFWLSQDICHLR
>ENST00000378616.5|SNV-8551-G-T|2
CFEVFCIYFQSGNNEEPYFSITKK
>FUSION-ENST00000490738.5:39757-ENST00000655548.1:27708|892
REGPCLEHGWRGSPVPPLSPPPWG
>FUSION-ENST00000554940.1:26685-ENST00000611205.4:3050|600
MFLADTNLVFFPFR
>FUSION-ENST00000490738.5:39757-ENST00000655548.1:27708|662
VAQERKAR
>ENST00000508173.5|SNV-61283-G-A|1
DQSKTYESEQEWTQYMMLEQTRK
>FUSION-ENST00000490738.5:39757-ENST00000655548.1:27708|439
GSAKLNPEATIR
>FUSION-ENST00000490738.5:39757-ENST00000655548.1:27708|333
RCQGSQGHPA
>FUSION-ENST00000554940.1:26685-ENST00000611205.4:3050|1079
APLHLSLGDR
>FUSION-ENST00000543762.5:5619-ENST00000552161.6:4172|43
EENKVQR
>ENST00000643759.2|SNV-17278-G-T|4
LYEDSDDLKNWINKNK
>FUSION-ENST00000490738.5:39757-ENST00000655548.1:27708|316
RFESFQSSELVGR
>FUSION-ENST00000490738.5:39757-ENST00000655548.1:27708|311
FESFQSSELVGR
>ENST00000342836.8|INDEL-47465-G-GCC|MNV-47467-GAC-G|3
YNSRTLDNDIMLIKLSSPAVINAR
>ENST00000536101.5|SNV-26787-A-C|4
DKDGVLLSKAEK
>FUSION-ENST00000490738.5:39757-ENST00000655548.1:27708|156
VPGPAASALPGTCGKCR
>FUSION-ENST00000558791.5:31579-ENST00000650436.1:124617|7
GSTPKMMKNESFK
>FUSION-ENST00000490738.5:39757-ENST00000655548.1:27708|811
LRFLCDKHR
>FUSION-ENST00000554940.1:26685-ENST00000611205.4:3050|76
SHCAWPLFLIFKR
>FUSION-ENST00000490738.5:39757-ENST00000655548.1:27708|689
EAGVAWSR
>FUSION-ENST00000554940.1:26685-ENST00000611205.4:3050|564
FKRFSCLGLPSIWDYR
>FUSION-ENST00000554940.1:26685-ENST00000611205.4:3050|211
HVFPIPPDEVLDSRDLLLSYHR
>FUSION-ENST00000554940.1:26685-ENST00000611205.4:3050|1256
GRWLKLEA
>FUSION-ENST00000554940.1:26685-ENST00000611205.4:3050|948
CSYKSILK
>FUSION-ENST00000543762.5:5619-ENST00000552161.6:4172|90
GGAMVRGRGCFIHK
>FUSION-ENST00000554940.1:26685-ENST00000611205.4:3050|307
NIFLTDLKVPFNLMGKK
>FUSION-ENST00000554940.1:26685-ENST00000611205.4:3050|895
MGEEVDFQGKIKK
>ENST00000563496.2|INDEL-14503-A-AA|3
LYIGATGQFLKHSVSGEKNK
>FUSION-ENST00000425354.7:5619-ENST00000552161.6:4172|8
EMASLLDQSSCPTTDK
>FUSION-ENST00000490738.5:39757-ENST00000655548.1:27708|988
MPGEGVPASLLESHTRVWPGTR
>FUSION-ENST00000490738.5:39757-ENST00000655548.1:27708|870
LCSTGVPTTQCQVSGPAR
>ENST00000465063.5|INDEL-14135-A-AA|2
MSYLLSTADINVTQKK
>FUSION-ENST00000252999.7:34941-ENST00000338624.10:15451|1
GPEGLGLGALVPEDARL
>FUSION-ENST00000554940.1:26685-ENST00000611205.4:3050|849
GMGEPEK
>FUSION-ENST00000490738.5:39757-ENST00000655548.1:27708|582
FVCVGVCVCVCVGRGSK
>FUSION-ENST00000554940.1:26685-ENST00000611205.4:3050|878
NVLKNGNGR
>FUSION-ENST00000543762.5:5619-ENST00000552161.6:4172|170
VVVFIQRGGGQR
>FUSION-ENST00000490738.5:39757-ENST00000655548.1:27708|124
VASDCLCFLRGLGSSSGS
>ENST00000523688.1|SNV-29440-C-T|8
AGRATRHSRPHTLSLPQWSMR
>FUSION-ENST00000554940.1:26685-ENST00000611205.4:3050|913
EKIYLVGSNNFQVVMSIITIWR
>FUSION-ENST00000490738.5:39757-ENST00000655548.1:27708|548
LKESETVPPK
>FUSION-ENST00000554940.1:26685-ENST00000611205.4:3050|951
LVTLKCSYKSILK
>FUSION-ENST00000554940.1:26685-ENST00000611205.4:3050|432
MCVCVYI
>FUSION-ENST00000490738.5:39757-ENST00000655548.1:27708|69
VFFFFFFLRRGLALSPR
>FUSION-ENST00000490738.5:39757-ENST00000655548.1:27708|993
RPWMLFNILGPQFPHL
>FUSION-ENST00000490738.5:39757-ENST00000655548.1:27708|1070
VTDVEHLLMCLLAICVLSLEK
>FUSION-ENST00000490738.5:39757-ENST00000655548.1:27708|35
MALRSTAAR
>FUSION-ENST00000490738.5:39757-ENST00000655548.1:27708|1163
ENHCEVPIKGEEFWWSPDR
>FUSION-ENST00000543762.5:5619-ENST00000552161.6:4172|195
MPGFSAQAGDGVMEKGGRVYTEGR
>FUSION-ENST00000554940.1:26685-ENST00000611205.4:3050|582
LNFNFISLCIVFVFKLLLSLLTKY
>FUSION-ENST00000490738.5:39757-ENST00000655548.1:27708|743
VIDQHMAEPVPTPKPR
>ENST00000342836.8|INDEL-47465-G-GCC|MNV-47467-GAC-G|1
TLDNDIMLIKLSSPAVINAR
>FUSION-ENST00000490738.5:39757-ENST00000655548.1:27708|841
QNNISSTSR
>FUSION-ENST00000554940.1:26685-ENST00000611205.4:3050|975
SLTSLGRTVVSVLCILCR
>FUSION-ENST00000358871.6:114-ENST00000425343.6:11620|9
MTASSGWSR
>FUSION-ENST00000490738.5:39757-ENST00000655548.1:27708|826
TPRTSHLAQNSPPLSIPSAMFTR
>FUSION-ENST00000490738.5:39757-ENST00000655548.1:27708|994
TPISSWTHLGSGSSFATNFTK
>ENST00000333891.14|SNV-6633-A-G|4
SRATDTFR
>FUSION-ENST00000490738.5:39757-ENST00000655548.1:27708|883
MGAGCGLGGR
>ENST00000255266.10|SNV-61283-G-A|4
RTMFQKIMDQSK
>FUSION-ENST00000490738.5:39757-ENST00000655548.1:27708|358
LHASVSPNLNPEDLLQVTR
>FUSION-ENST00000543762.5:5619-ENST00000552161.6:4172|44
MEENKVQR
>FUSION-ENST00000554940.1:26685-ENST00000611205.4:3050|187
KVGPSTWVLFSK
>ENST00000374126.9|SNV-132220-C-T|2
ADPFDQGVVVTDEVK
>ENST00000673951.1|SNV-41999-C-T|1
SSSMVAAAPSLVNTYKTQDLTMK
>FUSION-ENST00000543762.5:5619-ENST00000552161.6:4172|153
QEQLCSRLWSGQGDR
>FUSION-ENST00000490738.5:39757-ENST00000655548.1:27708|756
QMAQMSR
>FUSION-ENST00000490738.5:39757-ENST00000655548.1:27708|1061
LPRLESSGMIITHCSLK
>FUSION-ENST00000490738.5:39757-ENST00000655548.1:27708|784
MSLHFGRPRRVDHK
>FUSION-ENST00000554940.1:26685-ENST00000611205.4:3050|934
IQKLAGHGGGCL
>FUSION-ENST00000358871.6:114-ENST00000425343.6:11620|3
ASRSPTR
>FUSION-ENST00000554940.1:26685-ENST00000611205.4:3050|761
IFCFLIR
>ENST00000334554.11|SNV-15902-A-C|1
TVSGVGGTTYEISV
>ENST00000324803.6|MNV-3405-TCA-T|18
RGVPACSHVPMWSARLLTR
>ENST00000324803.6|MNV-3405-TCA-T|15
AHVECSPAHTCRCGVPACSHVPMR
>FUSION-ENST00000490738.5:39757-ENST00000655548.1:27708|600
YVCMCRGVCVCVCWERQQSHTAK
>FUSION-ENST00000543762.5:5619-ENST00000552161.6:4172|184
GSWKKVVVFIQR
>FUSION-ENST00000490738.5:39757-ENST00000655548.1:27708|754
QMAQMSRK
>ENST00000361673.4|INDEL-90950-C-CC|3
RGPQGKCIISSTLGGQTLYLWSTA
>FUSION-ENST00000538186.5:23687-ENST00000541191.5:53062|17
CFRLVFICIFDTTLHVS
>FUSION-ENST00000490738.5:39757-ENST00000655548.1:27708|1180
SCGGGSCIPR
>ENST00000262065.8|SNV-18116-T-A|1
AAGGTIYVFLYHEKYK
>FUSION-ENST00000490738.5:39757-ENST00000655548.1:27708|1169
NEVTSKQIDSVVDPYVVEIARSYK
>FUSION-ENST00000490738.5:39757-ENST00000655548.1:27708|985
VWPGTRDSTR
>FUSION-ENST00000490738.5:39757-ENST00000655548.1:27708|527
PLHSSLGNK
>FUSION-ENST00000490738.5:39757-ENST00000655548.1:27708|1010
MLPRLVSNSWPQAILPPWPPK
>FUSION-ENST00000490738.5:39757-ENST00000655548.1:27708|210
DWMWEAGRGR
>FUSION-ENST00000554940.1:26685-ENST00000611205.4:3050|54
QMYFPLDRRHFGCPLQYTWLAEK
>ENST00000427191.6|SNV-168746-T-C|4
ATEKETSTDSNQSKTK
>FUSION-ENST00000554940.1:26685-ENST00000611205.4:3050|991
TLQSLPAKGATATAAPRTMSLNQK
>FUSION-ENST00000554940.1:26685-ENST00000611205.4:3050|1122
FSKCIICSPLEATK
>FUSION-ENST00000490738.5:39757-ENST00000655548.1:27708|785
SLHFGRPRR
>ENST00000523688.1|SNV-29440-C-T|7
ATRHSRPHTLSLPQWSMR
>FUSION-ENST00000490738.5:39757-ENST00000655548.1:27708|479
GTEYSHSLQEPPL
>FUSION-ENST00000554940.1:26685-ENST00000611205.4:3050|94
MQIFVLF
>FUSION-ENST00000554940.1:26685-ENST00000611205.4:3050|1219
MKDTHLSLWITR
>FUSION-ENST00000554940.1:26685-ENST00000611205.4:3050|776
MPPCLANFLYFSRQGFSMLAK
>FUSION-ENST00000490738.5:39757-ENST00000655548.1:27708|253
DVGGREESG
>ENST00000262126.9|INDEL-119836-G-GA|1
HLMEKKK
>FUSION-ENST00000425354.7:5619-ENST00000552161.6:4172|5
GSPKDPWK
>FUSION-ENST00000554940.1:26685-ENST00000611205.4:3050|253
MILMPQPLE
>ENST00000563496.2|INDEL-14503-A-AA|2
HSVSGEKNK
>FUSION-ENST00000554940.1:26685-ENST00000611205.4:3050|271
DKVRPHFFK
>FUSION-ENST00000543762.5:5619-ENST00000552161.6:4172|103
MRTSEGNRR
>FUSION-ENST00000543762.5:5619-ENST00000552161.6:4172|189
GGRVYTEGR
>FUSION-ENST00000554940.1:26685-ENST00000611205.4:3050|791
GHMWLVAAVLDR
>FUSION-ENST00000490738.5:39757-ENST00000655548.1:27708|561
CQLHQPEHVGNHNR
>FUSION-ENST00000543762.5:5619-ENST00000552161.6:4172|222
MLSWGQGP
>FUSION-ENST00000554940.1:26685-ENST00000611205.4:3050|796
VRPDSLKKK
>ENST00000359520.12|SNV-77561-A-G|3
AFACGKVTIEGK
>ENST00000283233.10|SNV-147214-A-G|1
DFIQEAVLTLTEACATHEMESMLAK
>FUSION-ENST00000554940.1:26685-ENST00000611205.4:3050|226
LVLTVRLKTLLPPK
>FUSION-ENST00000490738.5:39757-ENST00000655548.1:27708|960
SGPPTWVTR
>FUSION-ENST00000490738.5:39757-ENST00000655548.1:27708|849
SAVMTLGTVVRSQCFCC
>FUSION-ENST00000490738.5:39757-ENST00000655548.1:27708|1015
VCVRKEPQFR
>FUSION-ENST00000538186.5:23687-ENST00000541191.5:53062|28
WAAMSPIQRCLFLKVVSPYNIR
>FUSION-ENST00000554940.1:26685-ENST00000611205.4:3050|357
MLPVSSLT
>FUSION-ENST00000490738.5:39757-ENST00000655548.1:27708|117
QEEMHCPPIESTASLGV
>FUSION-ENST00000490738.5:39757-ENST00000655548.1:27708|446
LACSPLPGRMK
>FUSION-ENST00000554940.1:26685-ENST00000611205.4:3050|267
VRPHFFKKEK
>FUSION-ENST00000554940.1:26685-ENST00000611205.4:3050|1043
MPHFETN
>FUSION-ENST00000554940.1:26685-ENST00000611205.4:3050|31
LKCISMCMCK
>FUSION-ENST00000554940.1:26685-ENST00000611205.4:3050|81
SVLTQSSSNVAVR
>FUSION-ENST00000554940.1:26685-ENST00000611205.4:3050|83
VIWGCFSLKGKPY
>FUSION-ENST00000579205.5:341100-ENST00000487805.6:7605|20
GMGGEETGHARHAR
>FUSION-ENST00000554940.1:26685-ENST00000611205.4:3050|804
MIVPLDSSLDDR
>FUSION-ENST00000554940.1:26685-ENST00000611205.4:3050|919
MPLHSSLGDISETPSKKK
>ENST00000523688.1|SNV-29440-C-T|4
MRWCGTCRPR
>FUSION-ENST00000543762.5:5619-ENST00000552161.6:4172|46
EAECPGVSLTPVIPAL
>FUSION-ENST00000554940.1:26685-ENST00000611205.4:3050|1123
KEQINSKCI
>FUSION-ENST00000490738.5:39757-ENST00000655548.1:27708|1261
HRWNTNERPHDRTSALVR
>FUSION-ENST00000490738.5:39757-ENST00000655548.1:27708|1263
ERHRWNTNERPHDR
>FUSION-ENST00000266534.8:108376-ENST00000552999.1:1718|5
KQFYGFHLK
>FUSION-ENST00000554940.1:26685-ENST00000611205.4:3050|113
HFMYIIYSI
>FUSION-ENST00000554940.1:26685-ENST00000611205.4:3050|683
VNLCLQKK
>FUSION-ENST00000490738.5:39757-ENST00000655548.1:27708|164
EIITYWVQLAVRPEEGGMGLGCP
>FUSION-ENST00000490738.5:39757-ENST00000655548.1:27708|752
QLWSVTPQESHPDLGPEPSLHLCLM
>FUSION-ENST00000554940.1:26685-ENST00000611205.4:3050|509
MAFKNISARVTCLINNSFCLR
>ENST00000638011.1|SNV-83149-G-T|1
ENGDKIPITN
>FUSION-ENST00000543762.5:5619-ENST00000552161.6:4172|27
MPEVPQLASGGVQSR
>FUSION-ENST00000554940.1:26685-ENST00000611205.4:3050|62
VVIASIGNFDRIR
>FUSION-ENST00000490738.5:39757-ENST00000655548.1:27708|683
MHSWSSWFHVTEK
>FUSION-ENST00000554940.1:26685-ENST00000611205.4:3050|962
IHRTTVQRK
>FUSION-ENST00000554940.1:26685-ENST00000611205.4:3050|1270
VPCYHPMLPWFR
>FUSION-ENST00000440234.6:1938-ENST00000426580.1:5201|8
VERGPPSSPQQWQSAIMCLQSR
>FUSION-ENST00000490738.5:39757-ENST00000655548.1:27708|309
FESFQSSELVGRKK
>FUSION-ENST00000490738.5:39757-ENST00000655548.1:27708|110
ELLMGSK
>FUSION-ENST00000490738.5:39757-ENST00000655548.1:27708|692
IMAEVQGQVSCD
>FUSION-ENST00000554940.1:26685-ENST00000611205.4:3050|200
MGIVINLRFFAKVPVTE
>FUSION-ENST00000554940.1:26685-ENST00000611205.4:3050|372
FYVTLLKEGF
>FUSION-ENST00000490738.5:39757-ENST00000655548.1:27708|172
MGTAGPSNEEVTATLASAVSTEW
>FUSION-ENST00000554940.1:26685-ENST00000611205.4:3050|484
MEYKITYTNHSWEKIVQDLGYCK
>ENST00000254528.4|SNV-44253-A-C|1
ETSLSKEINNLRAR
>FUSION-ENST00000554940.1:26685-ENST00000611205.4:3050|65
MVVIASIGNFDR
>FUSION-ENST00000543762.5:5619-ENST00000552161.6:4172|89
MVRGRGCFIHK
>FUSION-ENST00000490738.5:39757-ENST00000655548.1:27708|727
GRFRPAQIFCTPESAIKR
>FUSION-ENST00000557367.2:13215-ENST00000614802.1:3|6
ASICAASVSVSTRRISVSLR
>FUSION-ENST00000490738.5:39757-ENST00000655548.1:27708|303
VVDWAAGTLGRNETEAVLMACSSL
>FUSION-ENST00000543762.5:5619-ENST00000552161.6:4172|66
MALTGGDTQAGVTFPP
>FUSION-ENST00000554940.1:26685-ENST00000611205.4:3050|1223
AKIYPLGTIGFDWK
>FUSION-ENST00000543762.5:5619-ENST00000552161.6:4172|165
SSFVPGSGAGR
>FUSION-ENST00000554940.1:26685-ENST00000611205.4:3050|1111
NAFRSSGN
>ENST00000342836.8|INDEL-47465-G-GCC|2
YNSRTLWTMTSC
>FUSION-ENST00000543762.5:5619-ENST00000552161.6:4172|135
MFSTFHESPKEPRHLGPQFR
>ENST00000523688.1|SNV-29440-C-T|2
MRWCGTCRPRQQER
>FUSION-ENST00000543762.5:5619-ENST00000552161.6:4172|127
GGISTPFLSSLNSQVPSLRQNK
>FUSION-ENST00000554940.1:26685-ENST00000611205.4:3050|313
MYSLGVFKLKSR
>ENST00000523688.1|SNV-29440-C-T|5
HSRPHTLSLPQWSMRWCGTCRPR
>FUSION-ENST00000558791.5:31579-ENST00000650436.1:124617|3
NESFKWILQTMESNISMMSFKS
>FUSION-ENST00000490738.5:39757-ENST00000655548.1:27708|193
MSRKKPR
>FUSION-ENST00000490738.5:39757-ENST00000655548.1:27708|945
ELGLCPE
>FUSION-ENST00000554940.1:26685-ENST00000611205.4:3050|151
LFDLRPDKSVENK
>ENST00000631247.1|SNV-83149-G-T|5
VIKFQLQIK
>ENST00000322954.11|SNV-95515-C-G|2
RELLDVK
>FUSION-ENST00000490738.5:39757-ENST00000655548.1:27708|1194
CSRDCPR
>ENST00000643759.2|SNV-17278-G-T|2
NWINKNKK
>FUSION-ENST00000554940.1:26685-ENST00000611205.4:3050|87
LLFVRKVIWGCFSLK
>ENST00000299415.3|SNV-419-G-C|3
EHCKPLEDLLLDR
>FUSION-ENST00000490738.5:39757-ENST00000655548.1:27708|220
WQLGRRGDR
>FUSION-ENST00000311172.11:254849-ENST00000632101.1:129697|1
NMAYTGE
>FUSION-ENST00000490738.5:39757-ENST00000655548.1:27708|50
PGPNEGL
>ENST00000566129.1|INDEL-14503-A-AA|2
QIMTTLQQTHSLR
>FUSION-ENST00000554940.1:26685-ENST00000611205.4:3050|86
KVIWGCFSLK
>FUSION-ENST00000490738.5:39757-ENST00000655548.1:27708|1160
GEEFWWSPDRAGSGSR
>ENST00000491115.6|SNV-8518-C-T|5
MASSGFTQHLSTKKR
>FUSION-ENST00000407704.1:32663-ENST00000272371.7:54911|2
QKPVSQGGAPK
>FUSION-ENST00000543762.5:5619-ENST00000552161.6:4172|168
AALFQALER
>ENST00000262065.8|SNV-18116-T-A|5
ELGPLASHMRWFIWLK
>FUSION-ENST00000543762.5:5619-ENST00000552161.6:4172|47
VAHACNPSTLRGQGGRII
>ENST00000545886.1|SNV-15906-G-A|2
NPAWPLGSERER
>FUSION-ENST00000490738.5:39757-ENST00000655548.1:27708|880
GAGCGLGGRR
>FUSION-ENST00000554940.1:26685-ENST00000611205.4:3050|28
CISMCMCK
>FUSION-ENST00000490738.5:39757-ENST00000655548.1:27708|1142
MHPPEPCTWGPVSACSEASR
>ENST00000354869.7|INDEL-14135-A-AA|6
IDADINVTQKK
>FUSION-ENST00000513044.1:1480-ENST00000514094.5:323303|5
KVFCCAFSGMGRDGR
>ENST00000533206.1|SNV-16885-A-G|6
ARAFFPASCTEFWNWGR
>FUSION-ENST00000554940.1:26685-ENST00000611205.4:3050|1279
MIFFFCCK
>FUSION-ENST00000490738.5:39757-ENST00000655548.1:27708|1249
MRGLTTGLVPW
>FUSION-ENST00000554940.1:26685-ENST00000611205.4:3050|440
MTPKLLFLVK
>FUSION-ENST00000554940.1:26685-ENST00000611205.4:3050|1247
MRNFMLTVLSEVSK
>FUSION-ENST00000490738.5:39757-ENST00000655548.1:27708|931
KEWQSRERPR
>FUSION-ENST00000490738.5:39757-ENST00000655548.1:27708|116
MHCPPIESTASLGV
>ENST00000489671.5|SNV-189830-C-T|3
CSLEDLKLVK
>FUSION-ENST00000543762.5:5619-ENST00000552161.6:4172|181
GEGGSGWR
>FUSION-ENST00000554940.1:26685-ENST00000611205.4:3050|385
MVAHACNPSTLGG
>FUSION-ENST00000554940.1:26685-ENST00000611205.4:3050|1148
LVYYFKSFYSLI
>FUSION-ENST00000554940.1:26685-ENST00000611205.4:3050|1050
PIINYLFTCFVVPER
>FUSION-ENST00000538186.5:23687-ENST00000541191.5:53062|52
SVLYLVIARFGMTQNSE
>FUSION-ENST00000490738.5:39757-ENST00000655548.1:27708|615
CVGVCVYVCMCK
>FUSION-ENST00000490738.5:39757-ENST00000655548.1:27708|697
EQLVPCHR
>FUSION-ENST00000374078.5:492-ENST00000446710.5:10579|6
MWRSQTWMSCWSDWRR
>FUSION-ENST00000543762.5:5619-ENST00000552161.6:4172|190
RWSCLYRGEGGSGWR
>ENST00000643816.1|SNV-53803-G-A|8
ICIQCCQKTTHSTLER
>FUSION-ENST00000490738.5:39757-ENST00000655548.1:27708|1216
MKCYSSFGFLSFKTVK
>FUSION-ENST00000554940.1:26685-ENST00000611205.4:3050|1025
FLPAPSRLISLAV
>FUSION-ENST00000554940.1:26685-ENST00000611205.4:3050|910
IYLVGSNNFQVVMSIITIWRYL
>FUSION-ENST00000490738.5:39757-ENST00000655548.1:27708|1036
LTATSASWVQAILLPQPSE
>ENST00000522164.5|SNV-42618-G-T|1
SPTSSQAGWPVPSPRP
>FUSION-ENST00000554940.1:26685-ENST00000611205.4:3050|227
LVLTVRLK
>FUSION-ENST00000490738.5:39757-ENST00000655548.1:27708|1165
SYKENHCEVPIKGEEFWWSPDR
>ENST00000255266.10|SNV-61283-G-A|3
TMFQKIMDQSK
>FUSION-ENST00000554940.1:26685-ENST00000611205.4:3050|53
MYFPLDR
>ENST00000470876.1|SNV-41962-A-T|10
STVTGAHVMSPHLCPRNPARLAR
>FUSION-ENST00000490738.5:39757-ENST00000655548.1:27708|1060
MLPRLESSGMIITHCSLKLLGSR
>ENST00000373696.7|SNV-27288-G-A|1
KPSAAKVEKR
>ENST00000566752.5|SNV-2105-C-G|3
NPEVPFESSAYRISASAGGKELR
>FUSION-ENST00000490738.5:39757-ENST00000655548.1:27708|376
MYACVCVYICVWREEKGK
>FUSION-ENST00000554940.1:26685-ENST00000611205.4:3050|774
LMIVCHTLDHSE
>FUSION-ENST00000554940.1:26685-ENST00000611205.4:3050|939
VKPHLLK
>FUSION-ENST00000490738.5:39757-ENST00000655548.1:27708|884
CLGWVFCLTGGQPQLPEQGLGPP
>ENST00000388718.5|SNV-1192-G-A|2
CGTLSKGELK
>FUSION-ENST00000554940.1:26685-ENST00000611205.4:3050|242
LARLVLNFDLKGSSYLGLPK
>FUSION-ENST00000538186.5:23687-ENST00000541191.5:53062|9
DATGSSLLSLTPGFATTI
>FUSION-ENST00000554940.1:26685-ENST00000611205.4:3050|474
MILLVTV
>FUSION-ENST00000490738.5:39757-ENST00000655548.1:27708|299
EGAYRPSWVPCPCQPTT
>FUSION-ENST00000490738.5:39757-ENST00000655548.1:27708|877
MAWVPSPSSLPSPLGLSTGQWWGIK
>ENST00000465063.5|INDEL-14135-A-AA|9
KASILPR
>FUSION-ENST00000554940.1:26685-ENST00000611205.4:3050|69
RLCDLDMVVIASIGNFDR
>FUSION-ENST00000554940.1:26685-ENST00000611205.4:3050|946
YIGLLYK
>FUSION-ENST00000554940.1:26685-ENST00000611205.4:3050|182
LKKLLLFFLR
>FUSION-ENST00000554940.1:26685-ENST00000611205.4:3050|780
PILCLSQPSWLVNSSIAR
>ENST00000647821.1|SNV-34721-C-A|2
MVANFLKSLILPYIHKLCK
>ENST00000492851.1|SNV-5742-C-T|1
GFPTDSSPCFPPTVLLL
>FUSION-ENST00000490738.5:39757-ENST00000655548.1:27708|1150
TMLSFQLSPVG
>FUSION-ENST00000490738.5:39757-ENST00000655548.1:27708|476
LRWLTPVIPALWEAK
>ENST00000361835.8|SNV-24648-T-A|1
SEVVSLFVTVPVSRPILTHRVPR
>FUSION-ENST00000554940.1:26685-ENST00000611205.4:3050|310
LKSRLGLGIVAYASSLQEVK
>FUSION-ENST00000554940.1:26685-ENST00000611205.4:3050|1089
MMGLGCERLELGQEDK
>ENST00000396191.6|SNV-590863-C-A|1
ALSLMMHTADISHPAKAWDLHHR
>FUSION-ENST00000554940.1:26685-ENST00000611205.4:3050|280
MGGSLEPRSSR
>FUSION-ENST00000490738.5:39757-ENST00000655548.1:27708|217
ERHGAPGPGMDWMWEAGRGR
>ENST00000477339.5|SNV-284867-G-T|5
MHALLHQPHFGVPDGSDTSISP
>FUSION-ENST00000543762.5:5619-ENST00000552161.6:4172|114
MQHHSLVRIRS
>FUSION-ENST00000554940.1:26685-ENST00000611205.4:3050|1141
GKIQQVHNLQSFGSNK
>FUSION-ENST00000465706.1:3916-ENST00000263857.11:35883|239
WMLLFSVETWLWR
>FUSION-ENST00000554940.1:26685-ENST00000611205.4:3050|481
ITYTNHSWEKIVQDLGYCK
>FUSION-ENST00000490738.5:39757-ENST00000655548.1:27708|1203
VSSLLLKK
>FUSION-ENST00000554940.1:26685-ENST00000611205.4:3050|1273
GREEFELIQHLS
>FUSION-ENST00000490738.5:39757-ENST00000655548.1:27708|3
WAAETTPTVSEQQLGWCGRTSTTYK
>FUSION-ENST00000554940.1:26685-ENST00000611205.4:3050|259
MFWLFWVRGR
>FUSION-ENST00000554940.1:26685-ENST00000611205.4:3050|450
YTILSFYVCVYVCIYDRKK
>FUSION-ENST00000490738.5:39757-ENST00000655548.1:27708|47
FLPGLGSPWKPLVGKDPLPGSLVR
>FUSION-ENST00000554940.1:26685-ENST00000611205.4:3050|152
MLFDLRPDKSVENK
>FUSION-ENST00000415761.5:5856-ENST00000544604.7:103504|1
IITCSCTSK
>ENST00000465593.1|SNV-76142-A-C|3
MSAGLWTRR
>FUSION-ENST00000554940.1:26685-ENST00000611205.4:3050|302
LGLGIVAYASSLQEVK
>FUSION-ENST00000554940.1:26685-ENST00000611205.4:3050|147
MLCRIYLL
>FUSION-ENST00000554940.1:26685-ENST00000611205.4:3050|66
LCDLDMVVIASIGNFDRIR
>FUSION-ENST00000554940.1:26685-ENST00000611205.4:3050|117
DGVLPCWPGWS
>FUSION-ENST00000554940.1:26685-ENST00000611205.4:3050|714
LVRLFLNS
>FUSION-ENST00000554940.1:26685-ENST00000611205.4:3050|1057
MHIPSFPLKSVL
>FUSION-ENST00000554940.1:26685-ENST00000611205.4:3050|353
MPGLRWCFVGYIFR
>ENST00000301008.5|SNV-1606-G-A|2
GATGCESARATGPNTK
>ENST00000489446.1|SNV-257656-C-G|4
YEFTEPGHPRGK
>FUSION-ENST00000554940.1:26685-ENST00000611205.4:3050|102
PVVEDQP
>ENST00000396001.6|SNV-331582-C-T|4
SPPRVCMPTCTRPWTTSLRTLWR
>FUSION-ENST00000536681.8:162848-ENST00000419761.6:70506|22
MDTLENGSNKGESAANR
>FUSION-ENST00000490738.5:39757-ENST00000655548.1:27708|321
VDSGPVGSACVSCVLK
>FUSION-ENST00000490738.5:39757-ENST00000655548.1:27708|80
SLCCPGWSQTPVLK
>FUSION-ENST00000490738.5:39757-ENST00000655548.1:27708|661
KARNSPLQR
>FUSION-ENST00000554940.1:26685-ENST00000611205.4:3050|787
MWLVAAVLDRTDLDQ
>FUSION-ENST00000543762.5:5619-ENST00000552161.6:4172|84
MTVYPQGLEGQGR
>FUSION-ENST00000490738.5:39757-ENST00000655548.1:27708|856
MYHQMLRSAVMTLGTVVRSQCFCC
>FUSION-ENST00000490738.5:39757-ENST00000655548.1:27708|1073
SCYCEHTGTNIPLRPCLQLFR
>FUSION-ENST00000554940.1:26685-ENST00000611205.4:3050|360
HMQHVFILFRPIVAED
>ENST00000324803.6|MNV-3405-TCA-T|13
CGVPACSHVPMRSAR
>ENST00000378616.5|SNV-8551-G-T|1
CFEVFCIYFQSGNNEEPYFSITKKR
>FUSION-ENST00000554940.1:26685-ENST00000611205.4:3050|167
MSLASKNICYMCEEKK
>FUSION-ENST00000543762.5:5619-ENST00000552161.6:4172|100
TSEGNRRR
>FUSION-ENST00000490738.5:39757-ENST00000655548.1:27708|289
MWSSNGVQFPSVAAGWR
>FUSION-ENST00000375759.8:101912-ENST00000375631.5:1372|6
LEATQLEGVARRMTAAHGLLQR
>ENST00000545886.1|SNV-15906-G-A|12
MAQRRQPPSTR
>FUSION-ENST00000543762.5:5619-ENST00000552161.6:4172|62
LLEGSLLLGEER
>ENST00000427191.6|INDEL-176970-C-CA|5
KTVQVPIQK
>FUSION-ENST00000554940.1:26685-ENST00000611205.4:3050|165
NICYMCEEK
>ENST00000381070.8|SNV-16600-A-G|1
LSEVDVDDDERPHNPHKIK
>FUSION-ENST00000490738.5:39757-ENST00000655548.1:27708|5
MWAAETTPTVSEQQLGWCGR
>FUSION-ENST00000554940.1:26685-ENST00000611205.4:3050|658
MQRTFSLAR
>FUSION-ENST00000543762.5:5619-ENST00000552161.6:4172|199
MPGFSAQAGDGVMEK
>FUSION-ENST00000490738.5:39757-ENST00000655548.1:27708|733
CSQHWQDFSLERDPLQPQSTDFGSR
>FUSION-ENST00000554940.1:26685-ENST00000611205.4:3050|717
MKSSTIVTIF
>FUSION-ENST00000558791.5:31579-ENST00000650436.1:124617|1
WILQTMESNISMMSFKS
>FUSION-ENST00000407704.1:32663-ENST00000272371.7:54911|1
QKPVSQGGAPKTR
>FUSION-ENST00000490738.5:39757-ENST00000655548.1:27708|158
VPGPAASALPGTCGK
>ENST00000395872.5|SNV-9215-C-T|5
YLTQETNKVETYKEQLLK
>ENST00000503595.1|SNV-51828-C-T|3
MPTARCISPTTGLAVPPVTFAM
>ENST00000483040.1|SNV-194852-C-T|4
GTRTSPPQILLPLEERVTHFR
>FUSION-ENST00000490738.5:39757-ENST00000655548.1:27708|1223
AFPSSLR
>FUSION-ENST00000490738.5:39757-ENST00000655548.1:27708|544
ESETVPPKLLLRPPRAHLRPI
>FUSION-ENST00000490738.5:39757-ENST00000655548.1:27708|272
SRHLGGQTA
>FUSION-ENST00000554940.1:26685-ENST00000611205.4:3050|215
IYMHVFPIPPDEVLDSRDLLLSYHR
>FUSION-ENST00000490738.5:39757-ENST00000655548.1:27708|770
AACACSPSYSEG
>FUSION-ENST00000554940.1:26685-ENST00000611205.4:3050|619
MGPTLKHGIHLCFIYFFFFFFLR
>ENST00000619208.6|SNV-10418-G-A|1
VGDQVLAANSVR
>ENST00000486442.6|SNV-257656-C-G|5
TIGVGKYEFTEPGHPR
>ENST00000571730.1|SNV-12649-G-A|2
MQNNVKLPQGQR
>FUSION-ENST00000558791.5:31579-ENST00000650436.1:124617|4
NESFKWILQTMESNISMMSFK
>FUSION-ENST00000554940.1:26685-ENST00000611205.4:3050|1309
MGPGMSLQAR
>ENST00000485990.1|SNV-16600-A-G|6
MLRLSEVDVDDDERPHNPHK
>ENST00000636595.1|SNV-451080-A-C|3
TMPLNSDGTVMFNATLFALVRTALK
>ENST00000358901.11|SNV-13422-A-T|1
DVDLVFLAKMTNGFSGADLTEICQR
>FUSION-ENST00000490738.5:39757-ENST00000655548.1:27708|36
GLSNTTACFIRARR
>FUSION-ENST00000554940.1:26685-ENST00000611205.4:3050|786
WLVAAVLDRTDLDQ
>FUSION-ENST00000554940.1:26685-ENST00000611205.4:3050|1033
YKSYVYHSLSLNK
>ENST00000278823.7|SNV-6852-C-T|4
AAKTPLKIHPLVWLPLATIVK
>FUSION-ENST00000490738.5:39757-ENST00000655548.1:27708|443
RKRPPQK
>FUSION-ENST00000554940.1:26685-ENST00000611205.4:3050|277
GGSLEPRSSRLQWAVIAPPLSSLR
>FUSION-ENST00000490738.5:39757-ENST00000655548.1:27708|542
LLLRPPRAHLRPI
>FUSION-ENST00000490738.5:39757-ENST00000655548.1:27708|273
QNSLLSRSRHLGGQTA
>FUSION-ENST00000554940.1:26685-ENST00000611205.4:3050|1047
MPIINYLFTCFVVPERVRK
>ENST00000491115.6|SNV-8518-C-T|3
RKQGASLQTWSLSLLLIER
>ENST00000435118.5|INDEL-14135-A-AA|2
LQFCQEVLPAPVFR
>FUSION-ENST00000543762.5:5619-ENST00000552161.6:4172|92
GGAMVRGR
>FUSION-ENST00000490738.5:39757-ENST00000655548.1:27708|238
MEAIGRFGVKQ
>ENST00000477653.2|INDEL-47465-G-GCC|MNV-47467-GAC-G|2
PRSSATLNTTAGLWTMTSC
>FUSION-ENST00000554940.1:26685-ENST00000611205.4:3050|326
LSPGVQGYSGLSLHHRSPACVTK
>FUSION-ENST00000490738.5:39757-ENST00000655548.1:27708|518
ERGAWGSVERK
>ENST00000245838.13|SNV-109926-C-T|3
LDESSTEETDK
>ENST00000571730.1|SNV-12649-G-A|1
MQNNVKLPQGQRR
>FUSION-ENST00000490738.5:39757-ENST00000655548.1:27708|199
GFVGMEK
>FUSION-ENST00000554940.1:26685-ENST00000611205.4:3050|1088
MGLGCERLELGQEDK
>FUSION-ENST00000490738.5:39757-ENST00000655548.1:27708|1119
TRTHQDRVPFQAEFSR
>FUSION-ENST00000554940.1:26685-ENST00000611205.4:3050|902
LSFLNEPLRQEK
>FUSION-ENST00000490738.5:39757-ENST00000655548.1:27708|624
MCVCVSICV
>FUSION-ENST00000490738.5:39757-ENST00000655548.1:27708|67
RGLALSPRLECSGANSAHCK
>FUSION-ENST00000490738.5:39757-ENST00000655548.1:27708|789
ITSVQQAGAGVLAPRPSGRHPGRHT
>FUSION-ENST00000554940.1:26685-ENST00000611205.4:3050|802
MIVPLDSSLDDRVRPDSLK
>FUSION-ENST00000490738.5:39757-ENST00000655548.1:27708|1178
SCGGGSCIPRSPVPGVPSLHARR
>FUSION-ENST00000554940.1:26685-ENST00000611205.4:3050|341
MTEGSSNLPDRTCR
>FUSION-ENST00000585857.1:14438-ENST00000587649.1:4472|5
SWLRQPSAPFSR
>FUSION-ENST00000490738.5:39757-ENST00000655548.1:27708|806
KLPAQRS
>ENST00000324803.6|MNV-3405-TCA-T|16
GVPACSHVPMWSARLLTR
>FUSION-ENST00000554940.1:26685-ENST00000611205.4:3050|532
NSQPVLSARR
>ENST00000465063.5|INDEL-14135-A-AA|8
KASILPRSSPCPCISSR
>FUSION-ENST00000490754.5:67386-ENST00000583756.1:55281|6
ILTRIYEFYK
>ENST00000488636.5|SNV-26122-G-A|6
MNSLSEFHQSSFLLSASK
>FUSION-ENST00000490738.5:39757-ENST00000655548.1:27708|1045
DGVSPCWSGWSRTPDLR
>ENST00000465297.5|SNV-84639-C-T|2
MNLDLTFLGMYPSESNANFWRK
>FUSION-ENST00000490738.5:39757-ENST00000655548.1:27708|248
QTTVVRS
>FUSION-ENST00000490738.5:39757-ENST00000655548.1:27708|851
LRSAVMTLGTVVRSQCFCC
>ENST00000512600.1|SNV-79654-A-T|5
GSSSLGR
>FUSION-ENST00000554940.1:26685-ENST00000611205.4:3050|276
SSRLQWAVIAPPLSSLR
>FUSION-ENST00000490738.5:39757-ENST00000655548.1:27708|334
HVYVCTYVCGERKR
>FUSION-ENST00000490738.5:39757-ENST00000655548.1:27708|286
WSSNGVQFPSVAAGWRADCWHR
>FUSION-ENST00000490738.5:39757-ENST00000655548.1:27708|151
LAQHLDPRESEVWGGLHALLK
>FUSION-ENST00000554940.1:26685-ENST00000611205.4:3050|130
MSQRDHYLLFALASHDLLD
>FUSION-ENST00000554940.1:26685-ENST00000611205.4:3050|659
SPEVRSSRPA
>ENST00000357780.5|SNV-2367-G-T|1
TLSLPEL
>FUSION-ENST00000554940.1:26685-ENST00000611205.4:3050|1206
MQLLILR
>FUSION-ENST00000490738.5:39757-ENST00000655548.1:27708|163
MVVHVCNPSYLGGWGMR
>FUSION-ENST00000490738.5:39757-ENST00000655548.1:27708|143
VCLCSIHGR
>ENST00000570310.5|SNV-3784-G-A|1
QNNVKLPQGQRR
>FUSION-ENST00000490738.5:39757-ENST00000655548.1:27708|331
GREERECIQVR
>FUSION-ENST00000554940.1:26685-ENST00000611205.4:3050|1015
KNIALAI
>FUSION-ENST00000554940.1:26685-ENST00000611205.4:3050|68
RLCDLDMVVIASIGNFDRIR
>FUSION-ENST00000490738.5:39757-ENST00000655548.1:27708|1227
LLFQPPR
>ENST00000338977.5|SNV-57381-C-G|1
KIHTGEKPYTCGECGKTFR
>ENST00000361673.4|INDEL-90950-C-CC|2
GPQGKCIISSTLGGQTLYLWSTA
>FUSION-ENST00000554940.1:26685-ENST00000611205.4:3050|27
CISMCMCKYFHK
>FUSION-ENST00000490738.5:39757-ENST00000655548.1:27708|605
MCRCVYVNRYVCMCR
>FUSION-ENST00000490738.5:39757-ENST00000655548.1:27708|832
MLLLLTEPCDICR
>FUSION-ENST00000554940.1:26685-ENST00000611205.4:3050|648
DQPDQHGETLSLLKIQN
>FUSION-ENST00000554940.1:26685-ENST00000611205.4:3050|430
ITVQCSHNILGSR
>FUSION-ENST00000490738.5:39757-ENST00000655548.1:27708|921
WRAMWGHLCPSAGGR
>FUSION-ENST00000554940.1:26685-ENST00000611205.4:3050|559
MFVLQVEYLLSYMLGTR
>FUSION-ENST00000554940.1:26685-ENST00000611205.4:3050|729
NQERQTCFQSRAR
>FUSION-ENST00000554940.1:26685-ENST00000611205.4:3050|320
NPSTHKHVTVN
>FUSION-ENST00000554940.1:26685-ENST00000611205.4:3050|1120
EQINSKCI
>FUSION-ENST00000543762.5:5619-ENST00000552161.6:4172|164
SSFVPGSGAGRATGK
>ENST00000467609.5|SNV-13530-A-C|1
GLLSVVDLSAQAVIYEVAPVTYMR
>FUSION-ENST00000554940.1:26685-ENST00000611205.4:3050|246
GLTLAMLARLVLNFDLK
>FUSION-ENST00000554940.1:26685-ENST00000611205.4:3050|308
NIFLTDLKVPFNLMGK
>FUSION-ENST00000490738.5:39757-ENST00000655548.1:27708|627
MCVCVRVCRYVCVCV
>FUSION-ENST00000554940.1:26685-ENST00000611205.4:3050|491
RLGVEFSTCGIVLELKK
>FUSION-ENST00000554940.1:26685-ENST00000611205.4:3050|301
LGLGIVAYASSLQEVKWGGLLEAK
>FUSION-ENST00000375759.8:101912-ENST00000375631.5:1372|4
RMTAAHGLLQRSLSMMGMSPMG
>ENST00000507097.5|SNV-1609-T-C|4
QSREQLLVLIWALPTPAWQLWKVNK
>FUSION-ENST00000440234.6:1938-ENST00000426580.1:5201|3
HRAAIPPSRI
>FUSION-ENST00000490738.5:39757-ENST00000655548.1:27708|1257
TSALVRR
>FUSION-ENST00000538186.5:23687-ENST00000541191.5:53062|48
WAAQSGEVYYTLL
>ENST00000308377.8|SNV-20567-A-G|4
ILYVCENQPLRNFISDGNICRAETR
>FUSION-ENST00000490738.5:39757-ENST00000655548.1:27708|1
VGVWSDGVWK
>FUSION-ENST00000490738.5:39757-ENST00000655548.1:27708|53
HHTQLIFFVFFSR
>FUSION-ENST00000543762.5:5619-ENST00000552161.6:4172|201
AEDAWVLCPGWRWGHGKR
>FUSION-ENST00000425354.7:5619-ENST00000552161.6:4172|2
AGPWHKNCLHPSPGASVEEMHQHLA
>FUSION-ENST00000490738.5:39757-ENST00000655548.1:27708|327
LAPQGLAPWQMQSLLIGQWCLQLDK
>FUSION-ENST00000490738.5:39757-ENST00000655548.1:27708|4
WAAETTPTVSEQQLGWCGR
>FUSION-ENST00000554940.1:26685-ENST00000611205.4:3050|518
WLVIFWHWCEKQGFPKGK
>FUSION-ENST00000490738.5:39757-ENST00000655548.1:27708|949
MFHPSPPFAWYPK
>FUSION-ENST00000490738.5:39757-ENST00000655548.1:27708|647
MCVCVCRYVYMYVR
>ENST00000503804.5|SNV-19803-C-G|2
ESYLASLKENIDAR
>FUSION-ENST00000490738.5:39757-ENST00000655548.1:27708|1153
MQRTMLSFQLSPVG
>FUSION-ENST00000543762.5:5619-ENST00000552161.6:4172|148
PSPQLHLSSK
>FUSION-ENST00000554940.1:26685-ENST00000611205.4:3050|986
GATATAAPRTMSLNQKAATR
>FUSION-ENST00000490738.5:39757-ENST00000655548.1:27708|489
LATYLAFLEK
>FUSION-ENST00000490738.5:39757-ENST00000655548.1:27708|91
MGGAVLSPDHPFACGCGTT
>ENST00000402802.7|SNV-9345-G-A|3
TVIYKIPR
>FUSION-ENST00000554940.1:26685-ENST00000611205.4:3050|260
FWLFWVR
>FUSION-ENST00000490738.5:39757-ENST00000655548.1:27708|1128
LPRLVLSSWAQAIHPPR
>FUSION-ENST00000490738.5:39757-ENST00000655548.1:27708|216
HGAPGPGMDWMWEAGR
>FUSION-ENST00000490738.5:39757-ENST00000655548.1:27708|1095
HYHHHHPSPEPFYSPKLK
>FUSION-ENST00000554940.1:26685-ENST00000611205.4:3050|719
IILWRLSVLFYKP
>FUSION-ENST00000490738.5:39757-ENST00000655548.1:27708|973
ECSTRVLPLPGTPK
>ENST00000489841.5|SNV-6166-C-T|3
DNDLWLAQHITYVHQHSR
>FUSION-ENST00000490738.5:39757-ENST00000655548.1:27708|17
SLLHHVGSR
>FUSION-ENST00000554940.1:26685-ENST00000611205.4:3050|298
WGGLLEAKNWRPAWTT
>FUSION-ENST00000554940.1:26685-ENST00000611205.4:3050|581
CNFWLSQDICHLR
>FUSION-ENST00000554940.1:26685-ENST00000611205.4:3050|131
EHPFPTGGSFLHSAV
>FUSION-ENST00000490738.5:39757-ENST00000655548.1:27708|950
GDGMFHPSPPFAWYPKELGLCPE
>FUSION-ENST00000538186.5:23687-ENST00000541191.5:53062|13
QQNSWNFSCFECLLNVTFVYK
>FUSION-ENST00000543762.5:5619-ENST00000552161.6:4172|52
MPGRVAHACNPSTLRGQGGR
>FUSION-ENST00000490738.5:39757-ENST00000655548.1:27708|677
MCVCLCVYVCR
>FUSION-ENST00000554940.1:26685-ENST00000611205.4:3050|192
FFSVSLAR
>FUSION-ENST00000490738.5:39757-ENST00000655548.1:27708|1228
RLLFQPPRLWYFIMAFPSSLR
>FUSION-ENST00000490738.5:39757-ENST00000655548.1:27708|381
VCACAYVGVCLCMYACVCVYICVWR
>FUSION-ENST00000490738.5:39757-ENST00000655548.1:27708|749
MEKLTQGRLR
>FUSION-ENST00000490738.5:39757-ENST00000655548.1:27708|37
GLSNTTACFIRAR
>FUSION-ENST00000490738.5:39757-ENST00000655548.1:27708|989
PGEGVPASLLESHTR
>ENST00000624790.1|SNV-500-G-T|2
MWQLCRPLLRRLAPAGPSR
>ENST00000369846.9|SNV-50433-T-G|2
HADDKPAVKAADSVEDESEEVALR
>FUSION-ENST00000543762.5:5619-ENST00000552161.6:4172|183
VYTEGRGAAGGEWPTR
>ENST00000324803.6|MNV-3405-TCA-T|9
LLTRAHVECPPAHVPMWSARLLTR
>FUSION-ENST00000490738.5:39757-ENST00000655548.1:27708|908
RPGAWVCGYGD
>ENST00000566129.1|INDEL-14503-A-AA|4
KQIMTTLQQTHSLR
>FUSION-ENST00000490738.5:39757-ENST00000655548.1:27708|382
WVCICVCALHVCLYCACVCVR
>FUSION-ENST00000490738.5:39757-ENST00000655548.1:27708|801
MASRDPASWWPLSPSY
>ENST00000306177.9|SNV-50230-C-G|6
RSEQKDPVEEPK
>FUSION-ENST00000554940.1:26685-ENST00000611205.4:3050|555
MGPLGKR
>ENST00000481848.6|SNV-43071-G-C|5
HHDNAKTQALQEELK
>ENST00000494426.2|SNV-1802-G-A|2
YLDSTMQEK
>ENST00000508526.5|MNV-84476-TA-T|11
TTLTASAGVRILVFPMK
>FUSION-ENST00000554940.1:26685-ENST00000611205.4:3050|162
MCEEKKGYNVR
>FUSION-ENST00000490738.5:39757-ENST00000655548.1:27708|716
MFISMTLEIKSK
>FUSION-ENST00000554940.1:26685-ENST00000611205.4:3050|740
KVVSKDTFALLSR
>FUSION-ENST00000490738.5:39757-ENST00000655548.1:27708|532
MGPPFPK
>ENST00000647821.1|SNV-34721-C-A|4
MVANFLKSLILPYIHK
>FUSION-ENST00000490738.5:39757-ENST00000655548.1:27708|120
MQHPWEGSLGTGCGDDSALSR
>FUSION-ENST00000554940.1:26685-ENST00000611205.4:3050|387
MVCCFSLTLLFLN
>FUSION-ENST00000554940.1:26685-ENST00000611205.4:3050|709
MFPENKSR
>FUSION-ENST00000490738.5:39757-ENST00000655548.1:27708|1033
LRFEGWFSVSETAK
>FUSION-ENST00000554940.1:26685-ENST00000611205.4:3050|255
MLSVLNYIFNYELLVGT
>ENST00000497920.1|SNV-15321-C-T|2
MLHCPLNFIGTPGPLK
>FUSION-ENST00000490738.5:39757-ENST00000655548.1:27708|803
MVLCYTVVTADTSGAWQGGPPGFQK
>FUSION-ENST00000554940.1:26685-ENST00000611205.4:3050|445
MPVIPVTGEAEAGESLEPGRWR
>FUSION-ENST00000554940.1:26685-ENST00000611205.4:3050|428
IILPWPHK
>FUSION-ENST00000490738.5:39757-ENST00000655548.1:27708|780
VTEVNLGESPSLVLLH
>ENST00000477653.2|INDEL-47465-G-GCC|5
SSSSMRPRSSATLNTTAGHSGQ
>FUSION-ENST00000554940.1:26685-ENST00000611205.4:3050|1097
PVIPARWEAEAGR
>FUSION-ENST00000490738.5:39757-ENST00000655548.1:27708|1251
GQSSLPTLCGPSRK
>FUSION-ENST00000490738.5:39757-ENST00000655548.1:27708|549
LRLKESETVPPK
>FUSION-ENST00000554940.1:26685-ENST00000611205.4:3050|1232
PIFRQEIK
>FUSION-ENST00000554940.1:26685-ENST00000611205.4:3050|973
QVCLLAHT
>FUSION-ENST00000361999.7:32663-ENST00000272371.7:54911|1
MAQFPTAMNEPGGACSPP
>FUSION-ENST00000538186.5:23687-ENST00000541191.5:53062|26
SPIQRCLFLK
>FUSION-ENST00000554940.1:26685-ENST00000611205.4:3050|957
FVAAQALQPHAIKSR
>FUSION-ENST00000490738.5:39757-ENST00000655548.1:27708|34
ALRSTAAR
>FUSION-ENST00000554940.1:26685-ENST00000611205.4:3050|1011
PGCFFFYYYFLKR
>FUSION-ENST00000554940.1:26685-ENST00000611205.4:3050|1017
EMKNIALAI
>FUSION-ENST00000554940.1:26685-ENST00000611205.4:3050|644
NTSWDFLHPLLGDITRR
>ENST00000484291.5|SNV-283-T-C|1
LFAPALDKPETDLLSHLDR
>FUSION-ENST00000554940.1:26685-ENST00000611205.4:3050|21
MCKYFHK
>FUSION-ENST00000543762.5:5619-ENST00000552161.6:4172|203
AEDAWVLCPGWR
>FUSION-ENST00000543762.5:5619-ENST00000552161.6:4172|117
QHHSLVR
>FUSION-ENST00000554940.1:26685-ENST00000611205.4:3050|980
MSLNQKAATRSLTSLGR
>ENST00000470876.1|SNV-41962-A-T|5
MSPHLCPRNPARLAR
>FUSION-ENST00000490738.5:39757-ENST00000655548.1:27708|154
MEPVTQSLHCFPTQVEFVIPEFWK
>FUSION-ENST00000490738.5:39757-ENST00000655548.1:27708|817
HYHMLVAALGAGVHP
>FUSION-ENST00000554940.1:26685-ENST00000611205.4:3050|643
MNTSWDFLHPLLGDITRRR
>FUSION-ENST00000490738.5:39757-ENST00000655548.1:27708|97
STHVLTSLTQRRPPLLGGPRPVLP
>FUSION-ENST00000554940.1:26685-ENST00000611205.4:3050|1083
LELGQEDK
>FUSION-ENST00000554940.1:26685-ENST00000611205.4:3050|682
VNLCLQKKK
>FUSION-ENST00000554940.1:26685-ENST00000611205.4:3050|123
MHHHAQLVFCIFSR
>FUSION-ENST00000490738.5:39757-ENST00000655548.1:27708|79
MSLCCPGWSQTPVLKQSSCLGLPK
>FUSION-ENST00000490738.5:39757-ENST00000655548.1:27708|550
MLRLKESETVPPK
>FUSION-ENST00000543762.5:5619-ENST00000552161.6:4172|58
LQGELPRNR
>FUSION-ENST00000554940.1:26685-ENST00000611205.4:3050|560
FSCLGLPSIWDYRCAITPG
>FUSION-ENST00000490738.5:39757-ENST00000655548.1:27708|808
MKLPAQR
>FUSION-ENST00000554940.1:26685-ENST00000611205.4:3050|1165
MEINFEIGLLF
>FUSION-ENST00000554940.1:26685-ENST00000611205.4:3050|1305
MGPGMSLQARAGTWAHGRAGGTR
>FUSION-ENST00000554940.1:26685-ENST00000611205.4:3050|1160
VLYCRNSSGYVYWISYFINI
>FUSION-ENST00000490738.5:39757-ENST00000655548.1:27708|280
YSLTSGQHFSESR
>FUSION-ENST00000490738.5:39757-ENST00000655548.1:27708|905
MESHVGPPLSLCR
>FUSION-ENST00000554940.1:26685-ENST00000611205.4:3050|1094
WEAEAGR
>ENST00000533206.1|SNV-16885-A-G|4
ARAFFPASCTEFWNWGRYNK
>FUSION-ENST00000554940.1:26685-ENST00000611205.4:3050|1187
QLKEVQNGR
>FUSION-ENST00000554940.1:26685-ENST00000611205.4:3050|1192
CLSRAVAILGPATRLYVS
>FUSION-ENST00000490738.5:39757-ENST00000655548.1:27708|157
MVPGPAASALPGTCGKCR
>ENST00000624790.1|SNV-500-G-T|1
WQLCRPLLRRLAPAGPSR
>FUSION-ENST00000554940.1:26685-ENST00000611205.4:3050|343
KMTEGSSNLPDRTCR
>FUSION-ENST00000554940.1:26685-ENST00000611205.4:3050|42
HFGCPLQYTWLAEK
>FUSION-ENST00000554940.1:26685-ENST00000611205.4:3050|1096
MPVIPARWEAEAGRTR
>ENST00000491275.1|SNV-80374-A-T|1
MKGCRSR
>FUSION-ENST00000490738.5:39757-ENST00000655548.1:27708|408
CACLCMWMWCACVCLCICR
>FUSION-ENST00000579205.5:341100-ENST00000487805.6:7605|11
QGHCQPRASGDVLERR
>ENST00000465063.5|INDEL-14135-A-AA|10
DPKKASILPR
>FUSION-ENST00000554940.1:26685-ENST00000611205.4:3050|906
SIITIWRYL
>FUSION-ENST00000554940.1:26685-ENST00000611205.4:3050|508
AFKNISARVTCLINNSFCLR
>FUSION-ENST00000490738.5:39757-ENST00000655548.1:27708|71
VFFFFFFLR
>FUSION-ENST00000554940.1:26685-ENST00000611205.4:3050|823
YVIYHFLVSHIK
>FUSION-ENST00000490738.5:39757-ENST00000655548.1:27708|558
MQAAQVAPTGYR
>FUSION-ENST00000554940.1:26685-ENST00000611205.4:3050|425
VLGLQEWVPKPSHCLPLKKK
>FUSION-ENST00000554940.1:26685-ENST00000611205.4:3050|118
EKTSRFECVP
>ENST00000301008.5|SNV-1606-G-A|1
GATGCESARATGPNTKGPGATGCR
>ENST00000481558.1|SNV-132220-C-T|1
VSWSRTR
>FUSION-ENST00000554940.1:26685-ENST00000611205.4:3050|557
MLGTRSGLDFGFFFLNL
>FUSION-ENST00000490738.5:39757-ENST00000655548.1:27708|407
MWMWCACVCLCICR
>FUSION-ENST00000543762.5:5619-ENST00000552161.6:4172|87
GRGCFIHK
>FUSION-ENST00000490738.5:39757-ENST00000655548.1:27708|1088
MFSRLIR
>FUSION-ENST00000490738.5:39757-ENST00000655548.1:27708|1025
AGGQEDNGCSLALGGSRGHLSRAR
>FUSION-ENST00000554940.1:26685-ENST00000611205.4:3050|958
MFVAAQALQPHAIKSR
>FUSION-ENST00000490738.5:39757-ENST00000655548.1:27708|722
MSFAETGSR
>FUSION-ENST00000554940.1:26685-ENST00000611205.4:3050|639
RRTCLLK
>ENST00000161863.9|SNV-79654-A-T|3
VQISRDGQELEPLVGEQLLQLWDR
>ENST00000419110.5|SNV-5543-A-G|2
AMSGKEK
>FUSION-ENST00000554940.1:26685-ENST00000611205.4:3050|5
LGKLSLFHAKQTLTVHFLDLR
>FUSION-ENST00000554940.1:26685-ENST00000611205.4:3050|579
LLLSLLTK
>FUSION-ENST00000543762.5:5619-ENST00000552161.6:4172|205
LGAQARAEDAWVLCPGWRWGHGK
>FUSION-ENST00000554940.1:26685-ENST00000611205.4:3050|401
KSSHLSLPSSWEYR
>FUSION-ENST00000554940.1:26685-ENST00000611205.4:3050|897
MGEEVDFQGKIK
>FUSION-ENST00000554940.1:26685-ENST00000611205.4:3050|348
WCFVGYIFRR
>FUSION-ENST00000554940.1:26685-ENST00000611205.4:3050|197
MTIVSLTTR
>FUSION-ENST00000554940.1:26685-ENST00000611205.4:3050|1004
LHEFRGRK
>FUSION-ENST00000651257.2:209628-ENST00000482426.1:276669|3
SNPMILMRLKLPNCEDLPQP
>FUSION-ENST00000554940.1:26685-ENST00000611205.4:3050|1265
SQQQAVFLLSY
>FUSION-ENST00000554940.1:26685-ENST00000611205.4:3050|12
LKVSLQMDV
>ENST00000381070.8|SNV-16600-A-G|2
LSEVDVDDDERPHNPHK
>FUSION-ENST00000554940.1:26685-ENST00000611205.4:3050|1230
PIFRQEIKAK
>FUSION-ENST00000554940.1:26685-ENST00000611205.4:3050|896
GEEVDFQGKIK
>FUSION-ENST00000554940.1:26685-ENST00000611205.4:3050|993
TLQSLPAKGATATAAPR
>FUSION-ENST00000490738.5:39757-ENST00000655548.1:27708|746
LTQGRLRELPK
>FUSION-ENST00000554940.1:26685-ENST00000611205.4:3050|50
MYFPLDRRHFGCPLQYTWLAEK
>FUSION-ENST00000554940.1:26685-ENST00000611205.4:3050|992
MTLQSLPAKGATATAAPRTMSLNQK
>ENST00000278823.7|SNV-6852-C-T|2
IHPLVWLPLATIVK
>ENST00000563022.5|SNV-41020-G-A|4
GSPKGNHPAILTYHDVGLNR
>FUSION-ENST00000538186.5:23687-ENST00000541191.5:53062|21
VVSPYNIR
>FUSION-ENST00000554940.1:26685-ENST00000611205.4:3050|1133
NAFLVRSCVTK
>FUSION-ENST00000490738.5:39757-ENST00000655548.1:27708|745
LRELPKVIDQHMAEPVPTPKPR
>FUSION-ENST00000554940.1:26685-ENST00000611205.4:3050|1286
LFGISILQF
>ENST00000491115.6|SNV-8518-C-T|1
QGASLQTWSLSLLLIER
>FUSION-ENST00000538186.5:23687-ENST00000541191.5:53062|41
MFHRIHK
>ENST00000241436.8|MNV-84476-TA-T|12
LRLMGVRILVFPMK
>FUSION-ENST00000554940.1:26685-ENST00000611205.4:3050|207
LVLLKCQFFR
>FUSION-ENST00000490738.5:39757-ENST00000655548.1:27708|1209
PLYSSLGNR
>FUSION-ENST00000554940.1:26685-ENST00000611205.4:3050|1180
LPGSSDSPGSAPR
>FUSION-ENST00000490738.5:39757-ENST00000655548.1:27708|612
YMCVGMCVYVCVGVCMYV
>ENST00000545886.1|SNV-15906-G-A|1
NPAWPLGSERERLGR
>FUSION-ENST00000490738.5:39757-ENST00000655548.1:27708|105
MHHHAQLIFLFFNFFVETGSLQNK
>FUSION-ENST00000554940.1:26685-ENST00000611205.4:3050|640
FILLLIVLF
>FUSION-ENST00000554940.1:26685-ENST00000611205.4:3050|294
MGSDTLHDMYSA
>ENST00000489841.5|SNV-6166-C-T|2
MVGPAHHLCAPAQPAAPLPV
>FUSION-ENST00000549633.5:40865-ENST00000380518.8:24492|1
GSGILGLAFALANTGILLFLVLLE
>FUSION-ENST00000554940.1:26685-ENST00000611205.4:3050|2
QTLTVHFLDLR
>FUSION-ENST00000490738.5:39757-ENST00000655548.1:27708|977
AEQGEAAGREK
>FUSION-ENST00000490738.5:39757-ENST00000655548.1:27708|678
CVCVCTYVCMCVCLCVYVCR
>ENST00000631247.1|SNV-83149-G-T|2
FQLQIKTGR
>FUSION-ENST00000407704.1:32663-ENST00000272371.7:54911|14
MSREERVLR
>FUSION-ENST00000490738.5:39757-ENST00000655548.1:27708|890
EGPCLEHGWRGSPVPPLSPPPWG
>FUSION-ENST00000543762.5:5619-ENST00000552161.6:4172|74
TRGIKTESYTS
>FUSION-ENST00000490738.5:39757-ENST00000655548.1:27708|1016
VPWGAPGQEVKVCVRK
>FUSION-ENST00000554940.1:26685-ENST00000611205.4:3050|591
LWCRYLEIMLNFNFISLCIVFVFK
>ENST00000613886.4|SNV-117077-A-G|5
RYSGAEDLK
>FUSION-ENST00000554940.1:26685-ENST00000611205.4:3050|155
NFYEVWFFFFLP
>FUSION-ENST00000554940.1:26685-ENST00000611205.4:3050|22
CMCKYFHKSL
>FUSION-ENST00000554940.1:26685-ENST00000611205.4:3050|703
MIRLLWPPK
>FUSION-ENST00000490738.5:39757-ENST00000655548.1:27708|1074
IFLSISEPGLFPCFSYCK
>FUSION-ENST00000538186.5:23687-ENST00000541191.5:53062|55
MGCTVWRSVLYLVIARFGMTQNSE
>FUSION-ENST00000490738.5:39757-ENST00000655548.1:27708|58
LRLPGSRHSPASPSQVAGTTGAR
>FUSION-ENST00000554940.1:26685-ENST00000611205.4:3050|1064
EVLETQLKR
>FUSION-ENST00000543762.5:5619-ENST00000552161.6:4172|169
VVVFIQRGGGQRVESGR
>FUSION-ENST00000554940.1:26685-ENST00000611205.4:3050|676
VSFFCSDCSAVARS
>FUSION-ENST00000490738.5:39757-ENST00000655548.1:27708|465
VKPCLLKIQELAGHGGTRL
>FUSION-ENST00000490738.5:39757-ENST00000655548.1:27708|990
MPGEGVPASLLESHTR
>ENST00000470876.1|SNV-41962-A-T|14
RSSSSHSARSTVTGAHVMSPHLCPR
>FUSION-ENST00000554940.1:26685-ENST00000611205.4:3050|469
MISSVNQRKGLLDDLI
>FUSION-ENST00000490738.5:39757-ENST00000655548.1:27708|362
QLVYDCDQEYMGIYCYSNYFHFYEV
>FUSION-ENST00000554940.1:26685-ENST00000611205.4:3050|163
NICYMCEEKKGYNVR
>FUSION-ENST00000554940.1:26685-ENST00000611205.4:3050|329
WGWLRWEDRLSPGVQGYSGLSLHHR
>FUSION-ENST00000554940.1:26685-ENST00000611205.4:3050|334
MICILLK
>FUSION-ENST00000554940.1:26685-ENST00000611205.4:3050|890
QWMAGSGR
>FUSION-ENST00000554940.1:26685-ENST00000611205.4:3050|311
VNLALIFFGPVFYHIHFLTFR
>FUSION-ENST00000490738.5:39757-ENST00000655548.1:27708|1246
GLTTGLVPW
>FUSION-ENST00000490738.5:39757-ENST00000655548.1:27708|859
MYHQMLR
>FUSION-ENST00000554940.1:26685-ENST00000611205.4:3050|637
TCLLKRY
>FUSION-ENST00000554940.1:26685-ENST00000611205.4:3050|235
HWDYRHKPLYLALGK
>FUSION-ENST00000490738.5:39757-ENST00000655548.1:27708|87
NKTPGDR
>FUSION-ENST00000554940.1:26685-ENST00000611205.4:3050|486
MEYKITYTNHSWEK
>FUSION-ENST00000554940.1:26685-ENST00000611205.4:3050|824
MYVIYHFLVSHIK
>ENST00000377776.7|SNV-63621-A-G|5
EKYCYICPDVVK
>FUSION-ENST00000554940.1:26685-ENST00000611205.4:3050|472
ISSVNQR
>ENST00000486442.6|SNV-257656-C-G|2
YEFTEPGHPREMLK
>ENST00000357780.5|SNV-2367-G-T|2
ESQDKTLSLPEL
>ENST00000644474.1|SNV-228742-A-G|2
LMTLTKPSREAPLPFILLGGSGK
>ENST00000522917.5|SNV-125515-C-T|3
NCADPVWHEQVIFKEMFPPLCWRVK
>ENST00000545886.1|SNV-15906-G-A|11
AQRRQPPSTR
>FUSION-ENST00000554940.1:26685-ENST00000611205.4:3050|493
RLGVEFSTCGIVLELK
>FUSION-ENST00000538186.5:23687-ENST00000541191.5:53062|43
MGSYEPHPKVPVSKSSFPLQYT
>ENST00000378962.4|SNV-18000-A-C|4
ITSIKEKR
>ENST00000324803.6|MNV-3374-TCA-T|8
AHAECPPAHVPMRSARLLTR
>ENST00000432715.5|SNV-18705-C-T|5
SQRKVFLQAR
>FUSION-ENST00000490738.5:39757-ENST00000655548.1:27708|261
TPCFPGAGILVGRQHKR
>FUSION-ENST00000554940.1:26685-ENST00000611205.4:3050|731
DTFALLSRNQERQTCFQSR
>FUSION-ENST00000554940.1:26685-ENST00000611205.4:3050|264
FSPYHLMK
>FUSION-ENST00000554940.1:26685-ENST00000611205.4:3050|625
MFNGYDLNTCWCY
>FUSION-ENST00000490738.5:39757-ENST00000655548.1:27708|246
GTGFRATR
>FUSION-ENST00000490738.5:39757-ENST00000655548.1:27708|222
ECCEEQHESRWQLGR
>FUSION-ENST00000490738.5:39757-ENST00000655548.1:27708|267
YPSTHSFTQQISVPCLLGAR
>FUSION-ENST00000543762.5:5619-ENST00000552161.6:4172|39
RHLHHISYVPYIMPDT
>FUSION-ENST00000543762.5:5619-ENST00000552161.6:4172|68
MVSLHFSLLALLCPS
>FUSION-ENST00000554940.1:26685-ENST00000611205.4:3050|103
MPVVEDQP
>FUSION-ENST00000554940.1:26685-ENST00000611205.4:3050|996
MTLQSLPAK
>ENST00000342836.8|INDEL-47465-G-GCC|1
TLWTMTSC
>ENST00000545886.1|SNV-15906-G-A|6
RSGPALEVEAVVRPSWGPGGK
>FUSION-ENST00000536681.8:162848-ENST00000419761.6:70506|21
MDTLENGSNKGESAANRK
>ENST00000299415.3|SNV-419-G-C|6
EKQLREHCKPLEDLLLDR
>ENST00000465063.5|INDEL-14135-A-AA|1
SYLLSTADINVTQKK
>ENST00000613886.4|SNV-117077-A-G|4
RYSGAEDLKK
>FUSION-ENST00000490738.5:39757-ENST00000655548.1:27708|693
MIMAEVQGQVSCD
>ENST00000395872.5|SNV-9215-C-T|3
VETYKEQLLKTPGK
>FUSION-ENST00000543762.5:5619-ENST00000552161.6:4172|6
ASLLDQSSCPTTDKGSPKDPWK
>FUSION-ENST00000554940.1:26685-ENST00000611205.4:3050|858
MLARMVSIS
>FUSION-ENST00000554940.1:26685-ENST00000611205.4:3050|164
NICYMCEEKK
>FUSION-ENST00000490738.5:39757-ENST00000655548.1:27708|263
TPCFPGAGILVGR
>FUSION-ENST00000554940.1:26685-ENST00000611205.4:3050|1239
MEVMPIFR
>ENST00000477653.2|MNV-47467-GAC-G|1
SSATLNTTGTLDNDIMLIKLSSP
>FUSION-ENST00000263102.7:435-ENST00000622427.4:594403|1
ASVTIVKMQ
>FUSION-ENST00000543762.5:5619-ENST00000552161.6:4172|80
MTVYPQGLEGQGRGEKEK
>FUSION-ENST00000554940.1:26685-ENST00000611205.4:3050|134
MSHCAQLR
>FUSION-ENST00000554940.1:26685-ENST00000611205.4:3050|1066
GQFKEVLETQLKR
>FUSION-ENST00000490738.5:39757-ENST00000655548.1:27708|326
MQSLLIGQWCLQLDK
>FUSION-ENST00000490738.5:39757-ENST00000655548.1:27708|1078
MPQPPEQLGLQVPAMTPS
>FUSION-ENST00000554940.1:26685-ENST00000611205.4:3050|959
FVAAQALQPHAIK
>FUSION-ENST00000554940.1:26685-ENST00000611205.4:3050|1051
MPIINYLFTCFVVPER
>FUSION-ENST00000538186.5:23687-ENST00000541191.5:53062|23
CLFLKVVSPYNIR
>FUSION-ENST00000490738.5:39757-ENST00000655548.1:27708|765
MSLFWESGKDREAS
>FUSION-ENST00000490738.5:39757-ENST00000655548.1:27708|109
ELLMGSKR
>FUSION-ENST00000554940.1:26685-ENST00000611205.4:3050|104
LSGTVACTCNPSYL
>FUSION-ENST00000490738.5:39757-ENST00000655548.1:27708|402
CVPVHVCMCMCVHMCVERGK
>FUSION-ENST00000543762.5:5619-ENST00000552161.6:4172|151
QPPSSMPSPQLHLSSKR
>ENST00000324803.6|MNV-3405-TCA-T|22
AHAECPPAHTCPCGVPACSR
>FUSION-ENST00000543762.5:5619-ENST00000552161.6:4172|18
MLSPSFRGLGQPDLPK
>FUSION-ENST00000554940.1:26685-ENST00000611205.4:3050|1019
STLGSHCAWCSEYKEMK
>FUSION-ENST00000490738.5:39757-ENST00000655548.1:27708|355
RPSGSGADGR
>ENST00000489446.1|SNV-257656-C-G|9
MLRTIGVGKYEFTEPGHPR
>FUSION-ENST00000543762.5:5619-ENST00000552161.6:4172|129
GGISTPFLSSLNSQVPSLR
>ENST00000424279.5|SNV-228914-G-A|1
EGDHDVPSNK
>FUSION-ENST00000490738.5:39757-ENST00000655548.1:27708|927
SDGRTFSPGFCLHPWDDVEGDAGR
>FUSION-ENST00000490738.5:39757-ENST00000655548.1:27708|74
RVFFFFFFLRR
>FUSION-ENST00000490738.5:39757-ENST00000655548.1:27708|278
CQAQLGTSRQNSLLSR
>FUSION-ENST00000554940.1:26685-ENST00000611205.4:3050|413
YVCMCVYMTER
>FUSION-ENST00000554940.1:26685-ENST00000611205.4:3050|194
TIVSLTTRMLVP
>FUSION-ENST00000490738.5:39757-ENST00000655548.1:27708|89
MRVFKNK
>FUSION-ENST00000554940.1:26685-ENST00000611205.4:3050|541
VLDFGPFR
>FUSION-ENST00000490738.5:39757-ENST00000655548.1:27708|343
QLLGSPLGSGVLVSEACSPK
>ENST00000643816.1|SNV-53803-G-A|7
MICIQCCQKTTHSTLERSCK
>FUSION-ENST00000490738.5:39757-ENST00000655548.1:27708|1011
PSCQANF
>ENST00000465063.5|INDEL-14135-A-AA|7
ASILPRSSPCPCISSR
>FUSION-ENST00000554940.1:26685-ENST00000611205.4:3050|306
SRLGLGIVAYASSLQEVK
>FUSION-ENST00000557367.2:13215-ENST00000614802.1:3|1
YGPSPVR
>FUSION-ENST00000554940.1:26685-ENST00000611205.4:3050|373
FYVTLLK
>ENST00000489446.1|SNV-257656-C-G|8
LRTIGVGKYEFTEPGHPR
>FUSION-ENST00000554940.1:26685-ENST00000611205.4:3050|845
GEPEKLR
>FUSION-ENST00000490738.5:39757-ENST00000655548.1:27708|1129
MLPRLVLSSWAQAIHPPR
>ENST00000432715.5|SNV-18705-C-T|3
KVFLQARSCIEDR
>FUSION-ENST00000554940.1:26685-ENST00000611205.4:3050|1128
SCVTKAK
>ENST00000488636.5|SNV-26122-G-A|5
NSLSEFHQSSFLLSASK
>FUSION-ENST00000554940.1:26685-ENST00000611205.4:3050|368
NAVFIIFFSHYK
>FUSION-ENST00000543762.5:5619-ENST00000552161.6:4172|173
VADKSSFVPGSGAGR
>FUSION-ENST00000554940.1:26685-ENST00000611205.4:3050|99
MLKLTNAVR
>ENST00000460985.1|SNV-9940-A-G|1
NLLGDDEIPLYLKGGVADALLYR
>FUSION-ENST00000554940.1:26685-ENST00000611205.4:3050|1283
RESGSYMIFFFCCKGR
>ENST00000324803.6|MNV-3374-TCA-T|3
LLTRAHVECPPAHTCQRGVPA
>FUSION-ENST00000554940.1:26685-ENST00000611205.4:3050|218
GALKERIYMHVFPIPPDEVLDSR
>FUSION-ENST00000554940.1:26685-ENST00000611205.4:3050|128
DHYLLFALASHDLLD
>FUSION-ENST00000490738.5:39757-ENST00000655548.1:27708|211
MDWMWEAGRGR
>ENST00000477339.5|SNV-284867-G-T|2
MLCYTSPTLGCLMGPTPPSR
>FUSION-ENST00000538186.5:23687-ENST00000541191.5:53062|2
MPLVLLCCH
>FUSION-ENST00000490738.5:39757-ENST00000655548.1:27708|975
WLAPWEMECSTRVLPLPGTPK
>FUSION-ENST00000375759.8:102782-ENST00000375631.5:1372|2
QAAGIINVPNPGSNQAAHGLLQR
>ENST00000480181.1|SNV-1802-G-A|3
TPLPGQHDAGER
>FUSION-ENST00000490738.5:39757-ENST00000655548.1:27708|337
MHVYVCTYVCGERK
>FUSION-ENST00000554940.1:26685-ENST00000611205.4:3050|1069
MLDWPEVLVKGQFKEVLETQLK
>FUSION-ENST00000554940.1:26685-ENST00000611205.4:3050|1172
GKDESQTK
>FUSION-ENST00000554940.1:26685-ENST00000611205.4:3050|833
VAHACSPSCLGG
>FUSION-ENST00000554940.1:26685-ENST00000611205.4:3050|989
SACPYLGHM
>ENST00000631247.1|SNV-83149-G-T|4
MVIKFQLQIKTGR
>FUSION-ENST00000579205.5:341100-ENST00000487805.6:7605|8
ASGDVLERRLK
>FUSION-ENST00000490738.5:39757-ENST00000655548.1:27708|1224
MAFPSSLR
>ENST00000324803.6|MNV-3374-TCA-T|1
AHVECPPAHTCQRGVPA
>ENST00000533467.1|MNV-261-CT-C|1
ITAYNVGQ
>FUSION-ENST00000543762.5:5619-ENST00000552161.6:4172|60
LLEGSLLLGEERLQGELPRNR
>FUSION-ENST00000554940.1:26685-ENST00000611205.4:3050|145
MCSIVSR
>ENST00000373696.7|SNV-27288-G-A|5
GPSKKKPSAAK
>FUSION-ENST00000490738.5:39757-ENST00000655548.1:27708|259
RAGGSWAGEETGR
>FUSION-ENST00000554940.1:26685-ENST00000611205.4:3050|700
IRLLWPPKVLGLQAR
>FUSION-ENST00000554940.1:26685-ENST00000611205.4:3050|848
MGMGEPEKLR
>FUSION-ENST00000490738.5:39757-ENST00000655548.1:27708|897
ALPILSAVSREALAWGFPSLSGRR
>FUSION-ENST00000554940.1:26685-ENST00000611205.4:3050|674
IYFLLFLFDSGT
>FUSION-ENST00000538186.5:23687-ENST00000541191.5:53062|10
MDATGSSLLSLTPGFATTI
>FUSION-ENST00000554940.1:26685-ENST00000611205.4:3050|1217
MKDTHLSLWITRD
>FUSION-ENST00000554940.1:26685-ENST00000611205.4:3050|716
KSSTIVTIF
>FUSION-ENST00000554940.1:26685-ENST00000611205.4:3050|1199
MDACMCLSRAVAILGPATR
>FUSION-ENST00000554940.1:26685-ENST00000611205.4:3050|1001
YHGLSLGCN
>ENST00000373696.7|SNV-27288-G-A|3
KKPSAAKVEK
>ENST00000535987.5|MNV-2313-CCCGCT-C|4
ARHGPIWVLLCSR
>FUSION-ENST00000554940.1:26685-ENST00000611205.4:3050|544
HLHHVGNK
>FUSION-ENST00000538186.5:23687-ENST00000541191.5:53062|4
MCLYYIWMPLVLLCCH
>FUSION-ENST00000490738.5:39757-ENST00000655548.1:27708|121
QILGPPPYVHGASDSVPALFSNPS
>FUSION-ENST00000554940.1:26685-ENST00000611205.4:3050|449
KKEVLLCAPGWSAVA
>FUSION-ENST00000490738.5:39757-ENST00000655548.1:27708|275
QNSLLSR
>FUSION-ENST00000554940.1:26685-ENST00000611205.4:3050|656
MLIDHLR
>FUSION-ENST00000490738.5:39757-ENST00000655548.1:27708|501
PSWGYGFDDSSRPPGSLSVFK
>FUSION-ENST00000554940.1:26685-ENST00000611205.4:3050|59
MQMYFPLDR
>FUSION-ENST00000490738.5:39757-ENST00000655548.1:27708|31
MCSHRSLRGDLR
>ENST00000305586.11|SNV-94938-A-C|2
GPNYPSGYGTNSELSNPSETESER
>FUSION-ENST00000490738.5:39757-ENST00000655548.1:27708|640
YVRVWGVCMCVCVYVCVYVCR
>FUSION-ENST00000554940.1:26685-ENST00000611205.4:3050|772
IVCHTLDHSE
>FUSION-ENST00000490738.5:39757-ENST00000655548.1:27708|714
MFISMTLEIKSKQNLLPGALGLSAK
>ENST00000241436.8|MNV-84476-TA-T|8
ILVFPMKR
>FUSION-ENST00000554940.1:26685-ENST00000611205.4:3050|240
LVLNFDLKGSSYLGLPK
>FUSION-ENST00000490738.5:39757-ENST00000655548.1:27708|528
MPLHSSLGNK
>ENST00000375559.8|SNV-26285-G-A|6
TPITFRMNVAPACLPKR
>FUSION-ENST00000490738.5:39757-ENST00000655548.1:27708|475
LRWLTPVIPALWEAKAGR
>FUSION-ENST00000579205.5:341100-ENST00000487805.6:7605|52
MKSIIKWK
>ENST00000631247.1|SNV-83149-G-T|10
MMYDLKENGDKIPITN
>ENST00000258499.8|INDEL-17744-A-AA|4
TISGKNSSKK
>FUSION-ENST00000490738.5:39757-ENST00000655548.1:27708|947
MFHPSPPFAWYPKELGLCPE
>FUSION-ENST00000554940.1:26685-ENST00000611205.4:3050|438
MFSCPFLSNDLEFLAFSFFPPFQHF
>ENST00000425248.5|SNV-51733-A-G|3
EDVYRGPAVRALCR
>FUSION-ENST00000554940.1:26685-ENST00000611205.4:3050|208
MLVLLKCQFFR
>ENST00000324803.6|MNV-3405-TCA-T|MNV-3374-TCA-T|2
LLTCPCGVPACSHVPTWSAR
>FUSION-ENST00000490738.5:39757-ENST00000655548.1:27708|798
MGSCVGSWLLGER
>ENST00000373012.5|SNV-327-G-C|2
KAGGGGTGR
>FUSION-ENST00000490738.5:39757-ENST00000655548.1:27708|564
QIRCQLHQPEHVGNHNR
>FUSION-ENST00000490738.5:39757-ENST00000655548.1:27708|537
YGSTFSK
>ENST00000673951.1|SNV-41999-C-T|2
SSSMVAAAPSLVNTYK
>ENST00000592226.5|SNV-6048-C-T|1
EVPTRWVPPASC
>FUSION-ENST00000490738.5:39757-ENST00000655548.1:27708|295
MQSRGCGEISPTPPPLGGGK
>FUSION-ENST00000554940.1:26685-ENST00000611205.4:3050|547
MLLWFSNKPNMHLHHVGNK
>FUSION-ENST00000490738.5:39757-ENST00000655548.1:27708|146
LCEDILPPVGR
>FUSION-ENST00000490738.5:39757-ENST00000655548.1:27708|928
MSDGRTFSPGFCLHPWDDVEGDAGR
>FUSION-ENST00000554940.1:26685-ENST00000611205.4:3050|345
MPPHFRR
>FUSION-ENST00000490738.5:39757-ENST00000655548.1:27708|227
VESAGGGGGGRR
>FUSION-ENST00000490738.5:39757-ENST00000655548.1:27708|911
DPSEHFPTLQPLAQP
>FUSION-ENST00000490738.5:39757-ENST00000655548.1:27708|1245
EFCLQER
>FUSION-ENST00000490738.5:39757-ENST00000655548.1:27708|916
EWQSLPWASQQCTAQSTL
>FUSION-ENST00000490738.5:39757-ENST00000655548.1:27708|205
MWEAGRGRK
>FUSION-ENST00000490738.5:39757-ENST00000655548.1:27708|889
GSPVPPLSPPPWG
>FUSION-ENST00000554940.1:26685-ENST00000611205.4:3050|970
TVVSVLCILCRYVCLPILRSYVKP
>FUSION-ENST00000554940.1:26685-ENST00000611205.4:3050|526
MMWLVIFWHWCEK
>FUSION-ENST00000554940.1:26685-ENST00000611205.4:3050|938
MVKPHLLKIQK
>FUSION-ENST00000554940.1:26685-ENST00000611205.4:3050|367
NAVFIIFFSHYKQCCSE
>FUSION-ENST00000554940.1:26685-ENST00000611205.4:3050|91
MSAALFYRLLFVR
>FUSION-ENST00000554940.1:26685-ENST00000611205.4:3050|680
CVCVCVCVCVCVCVYVYVCVCIFR
>FUSION-ENST00000465706.1:3916-ENST00000263857.11:35883|243
MSPGGEESSWA
>FUSION-ENST00000554940.1:26685-ENST00000611205.4:3050|1153
FIGSVILLTFR
>FUSION-ENST00000490738.5:39757-ENST00000655548.1:27708|799
DPASWWPLSPSY
>ENST00000512600.1|SNV-79654-A-T|3
GSSSLGRK
>FUSION-ENST00000490738.5:39757-ENST00000655548.1:27708|196
MEKNIFK
>FUSION-ENST00000543762.5:5619-ENST00000552161.6:4172|85
GCFIHKG
>ENST00000388718.5|SNV-1192-G-A|5
YTKQDGKCGTLSK
>ENST00000419110.5|SNV-5543-A-G|5
CSERWKAMSGK
>ENST00000503890.5|SNV-55891-C-A|5
LKGLQEGLESDDVQVQIK
>FUSION-ENST00000554940.1:26685-ENST00000611205.4:3050|225
LKTLLPPK
>ENST00000301008.5|SNV-1606-G-A|4
TDSRGATGCESARATGPNTK
>FUSION-ENST00000543762.5:5619-ENST00000552161.6:4172|57
LQGELPRNREPR
>FUSION-ENST00000490738.5:39757-ENST00000655548.1:27708|512
MGQRGEETASPK
>FUSION-ENST00000554940.1:26685-ENST00000611205.4:3050|618
GPTLKHGIHLCFIYFFFFFFLR
>FUSION-ENST00000554940.1:26685-ENST00000611205.4:3050|1295
RVEKGSCLPR
>FUSION-ENST00000554940.1:26685-ENST00000611205.4:3050|723
MSYTGPF
>FUSION-ENST00000543762.5:5619-ENST00000552161.6:4172|211
AQCQGSLAHCCLLGSR
>FUSION-ENST00000490738.5:39757-ENST00000655548.1:27708|531
NLPALAGCSGSR
>FUSION-ENST00000554940.1:26685-ENST00000611205.4:3050|1203
MYKFCIQNFV
>FUSION-ENST00000554940.1:26685-ENST00000611205.4:3050|351
MPGLRWCFVGYIFRR
>FUSION-ENST00000554940.1:26685-ENST00000611205.4:3050|250
PLGSIISCIYIFFFLF
>FUSION-ENST00000490738.5:39757-ENST00000655548.1:27708|670
CMYLYVCR
>FUSION-ENST00000490738.5:39757-ENST00000655548.1:27708|962
GGQQYPFPGQQGR
>FUSION-ENST00000543762.5:5619-ENST00000552161.6:4172|158
VESGRQEQLCSRLWSGQGDR
>FUSION-ENST00000554940.1:26685-ENST00000611205.4:3050|817
RTCSRFR
>ENST00000324803.6|MNV-3405-TCA-T|6
LLTRAHVECPPAHVPMWGAR
>ENST00000512600.1|SNV-79654-A-T|4
MGSSSLGRK
>ENST00000427191.6|INDEL-176970-C-CA|3
TVQVPIQK
>ENST00000525099.1|SNV-50678-A-G|4
MLENQCDNKEDILNRALELCEILAK
>FUSION-ENST00000374078.5:492-ENST00000446710.5:10579|5
SQTWMSCWSDWR
>ENST00000324803.6|MNV-3405-TCA-T|4
LLTCPYGVPACSHVPLWSAR
>FUSION-ENST00000554940.1:26685-ENST00000611205.4:3050|856
MYVKYIST
>FUSION-ENST00000490738.5:39757-ENST00000655548.1:27708|597
MCRGVCVCVCWERQQSHTAK
>FUSION-ENST00000554940.1:26685-ENST00000611205.4:3050|1038
MCWESACTSKVLEGRGCQ
>FUSION-ENST00000554940.1:26685-ENST00000611205.4:3050|1162
MRVLYCRNSSGYVYWISYFINI
>FUSION-ENST00000490738.5:39757-ENST00000655548.1:27708|847
TLGTVVR
>FUSION-ENST00000490738.5:39757-ENST00000655548.1:27708|1252
GQSSLPTLCGPSR
>FUSION-ENST00000554940.1:26685-ENST00000611205.4:3050|184
VGPSTWVLFSKHLLNE
>ENST00000299415.3|SNV-419-G-C|1
EHCKPLEDLLLDRGRDALR
>FUSION-ENST00000490738.5:39757-ENST00000655548.1:27708|720
FPGTHWTYNSMFISMTLEIK
>FUSION-ENST00000554940.1:26685-ENST00000611205.4:3050|1299
AGTWAHGR
>FUSION-ENST00000554940.1:26685-ENST00000611205.4:3050|798
VRPDSLK
>FUSION-ENST00000554940.1:26685-ENST00000611205.4:3050|1113
LTRNAFR
>ENST00000652197.1|SNV-15439-G-A|2
HLAAVYQHGCLLGLSITK
>ENST00000483040.1|SNV-194852-C-T|2
TSPPQILLPLEERVTHFR
>FUSION-ENST00000554940.1:26685-ENST00000611205.4:3050|1277
MIFFFCCKGR
>FUSION-ENST00000490738.5:39757-ENST00000655548.1:27708|923
TFSPGFCLHPWDDVEGDAGRWR
>ENST00000483040.1|SNV-194852-C-T|6
EDKGTRTSPPQILLPLEER
>FUSION-ENST00000490738.5:39757-ENST00000655548.1:27708|772
MVKPCLY
>ENST00000643816.1|SNV-53803-G-A|9
MICIQCCQKTTHSTLER
>FUSION-ENST00000554940.1:26685-ENST00000611205.4:3050|864
ESHSVTQAGVQWR
>FUSION-ENST00000490738.5:39757-ENST00000655548.1:27708|846
MTLGTVVRSQCFCC
>FUSION-ENST00000554940.1:26685-ENST00000611205.4:3050|1118
CIICSPLEATKTK
>FUSION-ENST00000490738.5:39757-ENST00000655548.1:27708|732
DPLQPQSTDFGSR
>FUSION-ENST00000554940.1:26685-ENST00000611205.4:3050|1194
CLSRAVAILGPATR
>ENST00000525099.1|SNV-50678-A-G|5
LENQCDNKEDILNR
>FUSION-ENST00000554940.1:26685-ENST00000611205.4:3050|397
MYAACVLIDLARSPAIGAHSEQQGA
>FUSION-ENST00000490738.5:39757-ENST00000655548.1:27708|324
QEVNNWCMIAIK
>ENST00000306271.5|SNV-403-G-A|1
IKWCRPDCR
>ENST00000537040.6|MNV-130-GC-G|1
AFSTPSTVATSMLAWRA
>ENST00000503890.5|SNV-55891-C-A|3
GLQEGLESDDVQVQIK
>FUSION-ENST00000490738.5:39757-ENST00000655548.1:27708|160
VVHVCNPSYLGGWGMRIA
>FUSION-ENST00000538186.5:23687-ENST00000541191.5:53062|3
CLYYIWMPLVLLCCH
>ENST00000282605.8|SNV-41962-A-T|3
NEPTSVPTEPSQAGEDLEK
>FUSION-ENST00000554940.1:26685-ENST00000611205.4:3050|420
MVAYSVYY
>ENST00000477653.2|MNV-47467-GAC-G|3
PRSSATLNTTGTLDNDIMLIKLSSP
>FUSION-ENST00000554940.1:26685-ENST00000611205.4:3050|987
GATATAAPRTMSLNQK
>FUSION-ENST00000554940.1:26685-ENST00000611205.4:3050|171
QDLALSPR
>FUSION-ENST00000554940.1:26685-ENST00000611205.4:3050|1037
CWESACTSKVLEGRGCQ
>ENST00000361673.4|INDEL-90950-C-CC|1
CIISSTLGGQTLYLWSTA
>FUSION-ENST00000490738.5:39757-ENST00000655548.1:27708|496
QTWLPVLSPTLAFR
>FUSION-ENST00000554940.1:26685-ENST00000611205.4:3050|1171
MKVRLNK
>FUSION-ENST00000490738.5:39757-ENST00000655548.1:27708|100
SAGIPGWSHFTSR
>FUSION-ENST00000554940.1:26685-ENST00000611205.4:3050|684
VNLCLQK
>FUSION-ENST00000554940.1:26685-ENST00000611205.4:3050|321
RNPSTHKHVTVN
>FUSION-ENST00000554940.1:26685-ENST00000611205.4:3050|336
MFSFYLGQL
>FUSION-ENST00000554940.1:26685-ENST00000611205.4:3050|519
WLVIFWHWCEKQGFPK
>FUSION-ENST00000543762.5:5619-ENST00000552161.6:4172|160
ATGKHTPLHPAAPFIHALPSTPPQL
>FUSION-ENST00000490738.5:39757-ENST00000655548.1:27708|372
RGAGMHTSETRGK
>ENST00000378962.4|SNV-18000-A-C|2
RSLQMQNPISNAVLNEYLEQK
>FUSION-ENST00000554940.1:26685-ENST00000611205.4:3050|1271
MVPCYHPMLPWFR
>FUSION-ENST00000543762.5:5619-ENST00000552161.6:4172|36
CPTLCQTLDIG
>ENST00000309395.7|SNV-76833-T-C|2
NFMSAAKTILK
>ENST00000324803.6|MNV-3405-TCA-T|17
GVPACSHVPMWSAR
>FUSION-ENST00000554940.1:26685-ENST00000611205.4:3050|744
MRGSMLSVLVIFPSLFLLA
>FUSION-ENST00000490738.5:39757-ENST00000655548.1:27708|1063
GFASIFTHSGLPYYC
>FUSION-ENST00000490738.5:39757-ENST00000655548.1:27708|682
HSWSSWFHVTEK
>FUSION-ENST00000554940.1:26685-ENST00000611205.4:3050|689
EAEAGESLELGGGGCSEPR
>ENST00000258499.8|INDEL-17744-A-AA|7
ARRTISGK
>FUSION-ENST00000490738.5:39757-ENST00000655548.1:27708|526
MPLHSSLGNKARPCLK
>FUSION-ENST00000490738.5:39757-ENST00000655548.1:27708|145
LCEDILPPVGRVCLCSIHGR
>FUSION-ENST00000490738.5:39757-ENST00000655548.1:27708|340
SRRCQGSQGHPA
>FUSION-ENST00000554940.1:26685-ENST00000611205.4:3050|480
ITYTNHSWEKIVQDLGYCKIK
>FUSION-ENST00000490738.5:39757-ENST00000655548.1:27708|638
YVCMCVYICVYVCMSMCVCV
>ENST00000374126.9|SNV-132220-C-T|1
ADPFDQGVVVTDEVKEEPPEPFQK
>FUSION-ENST00000538186.5:23687-ENST00000541191.5:53062|12
MNFSCFGNSAFLSSLALYYL
>FUSION-ENST00000490738.5:39757-ENST00000655548.1:27708|28
SLRGDLRY
>FUSION-ENST00000490738.5:39757-ENST00000655548.1:27708|671
MCMYLYVCR
>FUSION-ENST00000490738.5:39757-ENST00000655548.1:27708|1225
LWYFIMAFPSSLR
>ENST00000360859.11|SNV-48076-A-G|3
ETRVCRVWMAVMGSLECLEQR
>FUSION-ENST00000490738.5:39757-ENST00000655548.1:27708|809
FLCDKHRES
>FUSION-ENST00000554940.1:26685-ENST00000611205.4:3050|646
NTSWDFLHPLLGDITR
>FUSION-ENST00000490738.5:39757-ENST00000655548.1:27708|374
GKRGAGMHTSETR
>FUSION-ENST00000490738.5:39757-ENST00000655548.1:27708|516
GAWGSVERK
>FUSION-ENST00000554940.1:26685-ENST00000611205.4:3050|316
YSLGVFK
>FUSION-ENST00000554940.1:26685-ENST00000611205.4:3050|248
GLTLAMLAR
>FUSION-ENST00000490738.5:39757-ENST00000655548.1:27708|1213
CYSSFGFLSFKTVK
>FUSION-ENST00000490738.5:39757-ENST00000655548.1:27708|249
LRQTTVVRS
>FUSION-ENST00000490738.5:39757-ENST00000655548.1:27708|840
MQNNISSTSRCWSPRPEAFR
>FUSION-ENST00000554940.1:26685-ENST00000611205.4:3050|447
MPVIPVTGEAEAGESLEPGR
>FUSION-ENST00000490738.5:39757-ENST00000655548.1:27708|236
MEWKPLEGLE
>FUSION-ENST00000490738.5:39757-ENST00000655548.1:27708|123
GLGSSSGS
>FUSION-ENST00000490738.5:39757-ENST00000655548.1:27708|779
VDHKVRR
>FUSION-ENST00000554940.1:26685-ENST00000611205.4:3050|764
MSLISPNKF
>FUSION-ENST00000490738.5:39757-ENST00000655548.1:27708|77
MRVFFFFFFLR
>FUSION-ENST00000554940.1:26685-ENST00000611205.4:3050|997
LLLYIPFYFGLFRIL
>FUSION-ENST00000554940.1:26685-ENST00000611205.4:3050|563
RFSCLGLPSIWDYR
>FUSION-ENST00000554940.1:26685-ENST00000611205.4:3050|500
IYRAGHGGSR
>FUSION-ENST00000554940.1:26685-ENST00000611205.4:3050|466
GLLDDLI
>ENST00000376759.8|SNV-2146-T-C|4
SRDHNGR
>ENST00000470876.1|SNV-41962-A-T|12
STVTGAHVMSPHLCPR
>FUSION-ENST00000490738.5:39757-ENST00000655548.1:27708|175
DERGAWSPGSWGSRR
>FUSION-ENST00000490738.5:39757-ENST00000655548.1:27708|1035
MKLRFEGWFSVSETAK
>FUSION-ENST00000490738.5:39757-ENST00000655548.1:27708|1115
VPFQAEFSR
>FUSION-ENST00000490738.5:39757-ENST00000655548.1:27708|742
MAEPVPTPKPR
>FUSION-ENST00000554940.1:26685-ENST00000611205.4:3050|891
KQWMAGSGRIC
>FUSION-ENST00000490738.5:39757-ENST00000655548.1:27708|1222
MDAEIGNFI
>FUSION-ENST00000490738.5:39757-ENST00000655548.1:27708|562
QIRCQLHQPEHVGNHNRLSPHQVK
>FUSION-ENST00000490738.5:39757-ENST00000655548.1:27708|924
TFSPGFCLHPWDDVEGDAGR
>FUSION-ENST00000490738.5:39757-ENST00000655548.1:27708|961
MSGPPTWVTR
>FUSION-ENST00000490738.5:39757-ENST00000655548.1:27708|1237
LGTLYKFCVL
>FUSION-ENST00000490738.5:39757-ENST00000655548.1:27708|751
MEKLTQGR
>FUSION-ENST00000538186.5:23687-ENST00000541191.5:53062|19
VVSPYNIRERCFR
>FUSION-ENST00000543762.5:5619-ENST00000552161.6:4172|42
MEENKVQRELI
>FUSION-ENST00000554940.1:26685-ENST00000611205.4:3050|275
SSRLQWAVIAPPLSSLRDK
>FUSION-ENST00000554940.1:26685-ENST00000611205.4:3050|231
MLHRLVLTVR
>ENST00000317025.13|SNV-92869-A-G|6
EALEIEKNSRKPPPYEHIK
>ENST00000503804.5|SNV-19803-C-G|7
YLARLDSDVSPLERESYLASLK
>FUSION-ENST00000554940.1:26685-ENST00000611205.4:3050|821
YVIYHFLVSHIKK
>ENST00000488636.5|SNV-26122-G-A|3
NSLSEFHQSSFLLSASKK
>FUSION-ENST00000490738.5:39757-ENST00000655548.1:27708|580
FVCVGVCVCVCVGRGSKVTQQR
>ENST00000480181.1|SNV-1802-G-A|1
TPLPGQHDAGERVQIHVSAQRR
>FUSION-ENST00000490738.5:39757-ENST00000655548.1:27708|556
MQAAQVAPTGYRFPLMLR
>FUSION-ENST00000490738.5:39757-ENST00000655548.1:27708|571
WVTITGCPHTRSNQK
>FUSION-ENST00000554940.1:26685-ENST00000611205.4:3050|809
PVVLAAWEAEAGESLEHR
>FUSION-ENST00000490738.5:39757-ENST00000655548.1:27708|963
MGGQQYPFPGQQGR
>FUSION-ENST00000554940.1:26685-ENST00000611205.4:3050|1046
PIINYLFTCFVVPERVRK
>FUSION-ENST00000490738.5:39757-ENST00000655548.1:27708|112
MRELLMGSKR
>FUSION-ENST00000554940.1:26685-ENST00000611205.4:3050|1090
MGLGCER
>FUSION-ENST00000543762.5:5619-ENST00000552161.6:4172|73
GIKTESYTS
>FUSION-ENST00000554940.1:26685-ENST00000611205.4:3050|10
MYIYVYVQIFS
>FUSION-ENST00000554940.1:26685-ENST00000611205.4:3050|853
YIHVYISHHICGYMLK
>FUSION-ENST00000490738.5:39757-ENST00000655548.1:27708|568
SNQKVSSIILCLCP
>ENST00000508173.5|SNV-61283-G-A|8
MFQKIMDQSK
>FUSION-ENST00000543762.5:5619-ENST00000552161.6:4172|97
GTLEAWSSDF
>FUSION-ENST00000554940.1:26685-ENST00000611205.4:3050|675
MIYFLLFLFDSGT
>ENST00000377776.7|SNV-63621-A-G|1
YCYICPDVVKEFAKYDVDPR
>FUSION-ENST00000554940.1:26685-ENST00000611205.4:3050|642
NTSWDFLHPLLGDITRRR
>ENST00000260408.8|SNV-138691-G-A|1
HTQVCINGQCTGSICEK
>FUSION-ENST00000554940.1:26685-ENST00000611205.4:3050|224
LKTLLPPKVLALQV
>FUSION-ENST00000543762.5:5619-ENST00000552161.6:4172|144
PSPQLHLSSKRSSFVR
>FUSION-ENST00000579205.5:341100-ENST00000487805.6:7605|7
GHLCLVLLEWLK
>ENST00000631247.1|SNV-83149-G-T|1
FQLQIKTGRNLSIFILTTFSINQ
>ENST00000361328.7|SNV-15897-T-G|1
TGEEAQSFQLQPGDPWPEGQSQKK
>ENST00000324803.6|MNV-3405-TCA-T|MNV-3374-TCA-T|1
LLTCPCGVPACSHVPTWSARLLTR
>FUSION-ENST00000538186.5:23687-ENST00000541191.5:53062|49
KWAAQSGEVYYTLL
>ENST00000491115.6|SNV-8518-C-T|6
ASSGFTQHLSTKK
>FUSION-ENST00000554940.1:26685-ENST00000611205.4:3050|667
QSSCLSLLSS
>FUSION-ENST00000538186.5:23687-ENST00000541191.5:53062|16
MKQQNSWNFSCFECLLNVTFVYK
>FUSION-ENST00000554940.1:26685-ENST00000611205.4:3050|511
MAFKNISAR
>ENST00000486442.6|SNV-257656-C-G|3
YEFTEPGHPR
>ENST00000510520.5|SNV-19803-C-G|2
CLPWRGNPTLPL
>FUSION-ENST00000554940.1:26685-ENST00000611205.4:3050|228
LHRLVLTVRLK
>FUSION-ENST00000554940.1:26685-ENST00000611205.4:3050|736
QFYCQGLGTPYFC
>FUSION-ENST00000554940.1:26685-ENST00000611205.4:3050|1220
FCMKDTHLSLWITRD
>ENST00000333891.14|SNV-6633-A-G|1
ATDTFRSEQKLPGR
>FUSION-ENST00000490738.5:39757-ENST00000655548.1:27708|118
MQEEMHCPPIESTASLGV
>ENST00000419110.5|SNV-5543-A-G|1
AMSGKEKSK
>FUSION-ENST00000554940.1:26685-ENST00000611205.4:3050|89
MSAALFYRLLFVRK
>FUSION-ENST00000490738.5:39757-ENST00000655548.1:27708|504
GLPSVPER
>ENST00000460985.1|SNV-9940-A-G|4
LRNLLGDDEIPLYLK
>ENST00000479276.5|SNV-8989-A-G|3
HWADMLAHAR
>FUSION-ENST00000490738.5:39757-ENST00000655548.1:27708|902
ESHVGPPLSLCRGQGWQLLGR
>FUSION-ENST00000490738.5:39757-ENST00000655548.1:27708|643
YVYMYVR
>ENST00000591360.1|INDEL-2727-T-TG|3
MGDSSPAGSEKAGIWLQEIVSLTVS
>FUSION-ENST00000554940.1:26685-ENST00000611205.4:3050|16
AGLAGGNNSFLK
>FUSION-ENST00000490738.5:39757-ENST00000655548.1:27708|444
TSPKRFS
>ENST00000443967.5|SNV-51828-C-T|1
APLPCPQQDVSRPPQALPCPL
>ENST00000388718.5|SNV-1192-G-A|7
SVVTVIDVFYKYTKQDGK
>FUSION-ENST00000554940.1:26685-ENST00000611205.4:3050|908
SIITIWR
>FUSION-ENST00000490738.5:39757-ENST00000655548.1:27708|1217
KCYSSFGFLSFK
>FUSION-ENST00000554940.1:26685-ENST00000611205.4:3050|1176
LIFVFLAK
>FUSION-ENST00000490738.5:39757-ENST00000655548.1:27708|344
SVHVDVVCVCVPVHM
>ENST00000485821.1|SNV-63336-C-T|1
LLTLLQR
>FUSION-ENST00000490738.5:39757-ENST00000655548.1:27708|1206
MPLYSSLGNRVSSLLLKK
>FUSION-ENST00000490738.5:39757-ENST00000655548.1:27708|1110
SPTLLDSGYGPPQATPAGRKFR
>ENST00000507097.5|SNV-1609-T-C|1
EQLLVLIWALPTPAWQLWKVNKQR
>ENST00000396001.6|SNV-331582-C-T|2
VCMPTCTRPWTTSLRTLWR
>FUSION-ENST00000543762.5:5619-ENST00000552161.6:4172|216
MPTHIPLALPACLLGTAPPWG
>FUSION-ENST00000490738.5:39757-ENST00000655548.1:27708|664
MVAQERK
>FUSION-ENST00000554940.1:26685-ENST00000611205.4:3050|893
IKKQWMAGSGR
>FUSION-ENST00000490738.5:39757-ENST00000655548.1:27708|187
WAPLDLATK
>FUSION-ENST00000554940.1:26685-ENST00000611205.4:3050|1152
MFIGSVILLTFRI
>FUSION-ENST00000554940.1:26685-ENST00000611205.4:3050|25
MCMCKYFHK
>ENST00000361328.7|SNV-15897-T-G|2
TGEEAQSFQLQPGDPWPEGQSQK
>FUSION-ENST00000490738.5:39757-ENST00000655548.1:27708|255
GTGPLAQGWIGCGRRDVGGR
>ENST00000312481.11|SNV-95133-G-A|2
TKCQGYVIFVISLGSTR
>ENST00000465297.5|SNV-84639-C-T|4
MNLDLTFLGMYPSESNANFWR
>ENST00000494426.2|SNV-1802-G-A|4
RYLDSTMQEK
>ENST00000673912.1|SNV-143312-G-C|2
DKNHAVPFLK
>FUSION-ENST00000490738.5:39757-ENST00000655548.1:27708|786
MSLHFGRPRR
>FUSION-ENST00000554940.1:26685-ENST00000611205.4:3050|1292
GSCLPRTLGIAVDLNR
>FUSION-ENST00000538186.5:23687-ENST00000541191.5:53062|35
AEATSYY
>FUSION-ENST00000554940.1:26685-ENST00000611205.4:3050|985
TMSLNQK
>FUSION-ENST00000252999.7:34941-ENST00000338624.10:15451|4
LLARPPPGLLPELPDHPAVPGCR
>ENST00000241436.8|MNV-84476-TA-T|11
LMGVRILVFPMK
>ENST00000255266.10|SNV-61283-G-A|2
IMDQSKTYESEQEWTQYMMLEQTR
>FUSION-ENST00000490738.5:39757-ENST00000655548.1:27708|435
LNPEATIRQIQSKGLSAGQMT
>FUSION-ENST00000554940.1:26685-ENST00000611205.4:3050|1212
DTHLSLWITRD
>FUSION-ENST00000490738.5:39757-ENST00000655548.1:27708|322
IAIKSIWVFIAILIISTFMR
>FUSION-ENST00000490738.5:39757-ENST00000655548.1:27708|797
GSCVGSWLLGER
>FUSION-ENST00000374078.5:492-ENST00000446710.5:10579|10
DQSPRGGK
>FUSION-ENST00000554940.1:26685-ENST00000611205.4:3050|236
GSSYLGLPKHWDYRHKPLYLALGK
>ENST00000375559.8|SNV-26285-G-A|2
RDWAESTLMTQK
>FUSION-ENST00000554940.1:26685-ENST00000611205.4:3050|344
KMTEGSSNLPDR
>ENST00000254528.4|SNV-44253-A-C|2
ETSLSKEINNLR
>FUSION-ENST00000490738.5:39757-ENST00000655548.1:27708|955
LPPSPFSLLFVSR
>FUSION-ENST00000554940.1:26685-ENST00000611205.4:3050|773
MIVCHTLDHSE
>FUSION-ENST00000554940.1:26685-ENST00000611205.4:3050|712
MPSQEFILFI
>FUSION-ENST00000554940.1:26685-ENST00000611205.4:3050|1238
EVMPIFR
>FUSION-ENST00000490738.5:39757-ENST00000655548.1:27708|43
DPLPGSLVRLK
>FUSION-ENST00000554940.1:26685-ENST00000611205.4:3050|1193
MCLSRAVAILGPATRLYVS
>FUSION-ENST00000543762.5:5619-ENST00000552161.6:4172|38
HLHHISYVPYIMPDT
>ENST00000497107.1|SNV-46753-T-A|1
GIVSKDEITYV
>FUSION-ENST00000554940.1:26685-ENST00000611205.4:3050|708
FPENKSR
>FUSION-ENST00000490738.5:39757-ENST00000655548.1:27708|449
GKLACSPLPGRMK
>FUSION-ENST00000554940.1:26685-ENST00000611205.4:3050|400
SSHLSLPSSWEYR
>FUSION-ENST00000490738.5:39757-ENST00000655548.1:27708|159
MVPGPAASALPGTCGK
>FUSION-ENST00000490738.5:39757-ENST00000655548.1:27708|468
MVKPCLLKIQELAGHGGTR
>FUSION-ENST00000490738.5:39757-ENST00000655548.1:27708|365
MHTSETRGK
>ENST00000498997.3|SNV-5616-G-C|2
LCAATEGQMTRLLASK
>FUSION-ENST00000490738.5:39757-ENST00000655548.1:27708|41
LKDSFLWAVGLR
>FUSION-ENST00000554940.1:26685-ENST00000611205.4:3050|205
FSHLSPS
>FUSION-ENST00000554940.1:26685-ENST00000611205.4:3050|90
SAALFYRLLFVR
>FUSION-ENST00000554940.1:26685-ENST00000611205.4:3050|482
ITYTNHSWEK
>FUSION-ENST00000554940.1:26685-ENST00000611205.4:3050|722
GFISSSVIR
>FUSION-ENST00000554940.1:26685-ENST00000611205.4:3050|451
YTILSFYVCVYVCIYDRK
>FUSION-ENST00000554940.1:26685-ENST00000611205.4:3050|460
LQTQKVQK
>FUSION-ENST00000554940.1:26685-ENST00000611205.4:3050|835
TVQHNSLHSVYIVLGILSNLEFV
>FUSION-ENST00000554940.1:26685-ENST00000611205.4:3050|483
EYKITYTNHSWEKIVQDLGYCK
>FUSION-ENST00000490738.5:39757-ENST00000655548.1:27708|72
QSSCLGLPKCWYSR
>ENST00000287934.4|SNV-893-G-A|1
VHQFYPLVKVQCSAELK
>FUSION-ENST00000554940.1:26685-ENST00000611205.4:3050|1201
MDACMCLSR
>ENST00000435118.5|INDEL-14135-A-AA|6
IDDINVTQKK
>FUSION-ENST00000490754.5:67386-ENST00000583756.1:55281|8
LFRILTR
>FUSION-ENST00000543762.5:5619-ENST00000552161.6:4172|77
EKQAKTK
>FUSION-ENST00000490738.5:39757-ENST00000655548.1:27708|833
KTPRTSHLAQNSPPLSIPSAMFTR
>FUSION-ENST00000490738.5:39757-ENST00000655548.1:27708|166
MREIITYWVQLAVRPEEGGMGLGCP
>FUSION-ENST00000490738.5:39757-ENST00000655548.1:27708|330
EERECIQVR
>FUSION-ENST00000490738.5:39757-ENST00000655548.1:27708|214
HGAPGPGMDWMWEAGRGRK
>FUSION-ENST00000554940.1:26685-ENST00000611205.4:3050|1072
LDWPEVLVK
>ENST00000480181.1|SNV-1802-G-A|2
TPLPGQHDAGERVQIHVSAQR
>FUSION-ENST00000554940.1:26685-ENST00000611205.4:3050|839
WKIPEEK
>ENST00000494426.2|SNV-1802-G-A|5
GVRRYLDSTMQEK
>FUSION-ENST00000490738.5:39757-ENST00000655548.1:27708|1172
SPVPGVPSLHARR
>FUSION-ENST00000490754.5:67386-ENST00000583756.1:55281|5
ILTRIYEFYKLE
>ENST00000312481.11|SNV-95133-G-A|4
MMALRTK
>ENST00000503804.5|SNV-19803-C-G|5
LDSDVSPLERESYLASLK
>FUSION-ENST00000554940.1:26685-ENST00000611205.4:3050|206
MFSHLSPS
>FUSION-ENST00000558791.5:31579-ENST00000650436.1:124617|6
MMKNESFK
>FUSION-ENST00000554940.1:26685-ENST00000611205.4:3050|1147
MDKSKCQDESAVL
>ENST00000488636.5|SNV-26122-G-A|2
MNSLSEFHQSSFLLSASKKK
>FUSION-ENST00000554940.1:26685-ENST00000611205.4:3050|710
MIRLIKS
>FUSION-ENST00000490738.5:39757-ENST00000655548.1:27708|418
KVCVCMCVCVHVGVCACVHVGVR
>FUSION-ENST00000538186.5:23687-ENST00000541191.5:53062|34
MKWAAMSPIQR
>FUSION-ENST00000554940.1:26685-ENST00000611205.4:3050|416
MFTCFKHKR
>FUSION-ENST00000543762.5:5619-ENST00000552161.6:4172|28
IITPSSQD
>FUSION-ENST00000490738.5:39757-ENST00000655548.1:27708|869
LCSTGVPTTQCQVSGPARHR
>FUSION-ENST00000554940.1:26685-ENST00000611205.4:3050|1291
GSCLPRTLGIAVDLNRK
>FUSION-ENST00000490738.5:39757-ENST00000655548.1:27708|455
ARPGLALDGQTCLFAPAWTHEK
>FUSION-ENST00000554940.1:26685-ENST00000611205.4:3050|232
HKPLYLALGKETL
>FUSION-ENST00000554940.1:26685-ENST00000611205.4:3050|1062
RIGNSLS
>ENST00000580024.1|SNV-565961-A-G|2
PTIHWQKDQQDLTPIPGDSR
>FUSION-ENST00000490738.5:39757-ENST00000655548.1:27708|113
RELLMGSK
>FUSION-ENST00000538186.5:23687-ENST00000541191.5:53062|56
GCTVWRSVLYLVIAR
>ENST00000643816.1|SNV-53803-G-A|5
TTHSTLER
>FUSION-ENST00000490738.5:39757-ENST00000655548.1:27708|92
GGLPGDGLW
>FUSION-ENST00000490738.5:39757-ENST00000655548.1:27708|1120
MTRTHQDRVPFQAEFSR
>FUSION-ENST00000543762.5:5619-ENST00000552161.6:4172|125
GGISTPFLSSLNSQVPSLRQNKR
>FUSION-ENST00000490738.5:39757-ENST00000655548.1:27708|245
MGTGFRATRWVEI
>ENST00000485990.1|SNV-16600-A-G|4
MLRLSEVDVDDDERPHNPHKIK
>FUSION-ENST00000554940.1:26685-ENST00000611205.4:3050|573
MRYLGDGTHIETR
>FUSION-ENST00000490738.5:39757-ENST00000655548.1:27708|202
GGNLRGFVGMEK
>FUSION-ENST00000554940.1:26685-ENST00000611205.4:3050|498
AGHGGSR
>FUSION-ENST00000554940.1:26685-ENST00000611205.4:3050|743
RGSMLSVLVIFPSLFLLA
>FUSION-ENST00000554940.1:26685-ENST00000611205.4:3050|617
HGIHLCFIYFFFFFFLR
>FUSION-ENST00000490738.5:39757-ENST00000655548.1:27708|302
MPKEGAYRPSWVPCPCQPTT
>FUSION-ENST00000465706.1:3916-ENST00000263857.11:35883|240
MWMLLFSVETWLWR
>FUSION-ENST00000538186.5:23687-ENST00000541191.5:53062|45
MGSYEPHPKVPVSK
>FUSION-ENST00000490738.5:39757-ENST00000655548.1:27708|413
MCVCACGCVCICVR
>FUSION-ENST00000490738.5:39757-ENST00000655548.1:27708|127
CVWKVASDCLCFLR
>ENST00000537040.6|MNV-130-GC-G|3
TMNFTFATQASR
>FUSION-ENST00000554940.1:26685-ENST00000611205.4:3050|1080
MAPLHLSLGDR
>FUSION-ENST00000490738.5:39757-ENST00000655548.1:27708|183
RSPQPWQVQFPR
>FUSION-ENST00000513044.1:1480-ENST00000514094.5:323303|7
NLTRKVFCCAFSGMGR
>FUSION-ENST00000490738.5:39757-ENST00000655548.1:27708|1238
LRLGTLYKFCVL
>ENST00000465593.1|SNV-76142-A-C|4
MMSAGLWTRR
>FUSION-ENST00000554940.1:26685-ENST00000611205.4:3050|1245
MQMEVMPIFR
>FUSION-ENST00000554940.1:26685-ENST00000611205.4:3050|409
YVCMCVYMTERKR
>FUSION-ENST00000554940.1:26685-ENST00000611205.4:3050|1301
MSLQARAGTWAHGRAGGTR
>FUSION-ENST00000374078.5:492-ENST00000446710.5:10579|4
SQTWMSCWSDWRR
>FUSION-ENST00000490738.5:39757-ENST00000655548.1:27708|1240
LRLGTLYK
>FUSION-ENST00000543762.5:5619-ENST00000552161.6:4172|157
QGNTPPSIR
>FUSION-ENST00000554940.1:26685-ENST00000611205.4:3050|748
MIRPPQPPKVLGLQA
>ENST00000354869.7|INDEL-14135-A-AA|7
EFRPEIPCIVVANKIDADINVTQKK
>FUSION-ENST00000554940.1:26685-ENST00000611205.4:3050|626
FLMFNGYDLNTCWCY
>ENST00000324803.6|MNV-3405-TCA-T|23
LLTRAHAECPPAHTCPCGVPACSR
>FUSION-ENST00000554940.1:26685-ENST00000611205.4:3050|1049
MPIINYLFTCFVVPERVR
>ENST00000427191.6|INDEL-176970-C-CA|4
KTVQVPIQKR
>FUSION-ENST00000407704.1:32663-ENST00000272371.7:54911|3
HEARQKPVSQGGAPKTR
>FUSION-ENST00000490738.5:39757-ENST00000655548.1:27708|1111
SPTLLDSGYGPPQATPAGRK
