# Supplementary material for: Identification of non-canonical peptides with moPepGen
Source: Nat Biotechnol. 2025 Jun 16;44(4):568–73. doi: 10.1038/s41587-025-02701-0 (PMC12680078; doi:10.1038/s41587-025-02701-0)
Supplement: Supplementary file 4 — Supplementary Data: Cancer cell line variant peptide database. Custom peptide database FASTA file for each of the 376 cell lines from the Cancer Cell Line Encyclopedia with proteomics characterization or used in the reference channel. Variant peptide FASTA files were produced by moPepGen as the result of cell-line-specific publicly available mutations and fusions. [file 41587_2025_2701_MOESM4_ESM.zip › ACH-000004.fasta]

>FUSION-ENST00000647456.1:195055-ENST00000558255.1:5303|4191
MGLSHQISCCCHVINHF
>FUSION-ENST00000647456.1:195055-ENST00000558255.1:5303|2290
NNAAYLQLSDL
>FUSION-ENST00000644461.1:105317-ENST00000558255.1:5303|2933
GTSSVLGR
>FUSION-ENST00000469050.1:88920-ENST00000652379.1:25317|2082
MIIVRYSLSDPPTSASR
>FUSION-ENST00000484082.1:88920-ENST00000652379.1:25317|226
SEGTGDGLR
>FUSION-ENST00000644461.1:105317-ENST00000558255.1:5303|4281
EILVHDSRLYCGK
>FUSION-ENST00000647456.1:195055-ENST00000558255.1:5303|5260
SLEELKFAWW
>FUSION-ENST00000644461.1:105317-ENST00000558255.1:5303|409
NNVLVAIWVSFSTVKLHIK
>FUSION-ENST00000484082.1:88920-ENST00000652379.1:25317|55
SASDPSHPHYLR
>FUSION-ENST00000647456.1:195055-ENST00000558255.1:5303|619
MFEPGWSHQCIFYSLSLEVSR
>FUSION-ENST00000644461.1:105317-ENST00000558255.1:5303|476
VMVPQLHGHTK
>FUSION-ENST00000644461.1:105317-ENST00000558255.1:5303|3336
MKEITFKGTSEPW
>FUSION-ENST00000644461.1:105317-ENST00000558255.1:5303|4798
VAHACSPSYAGG
>FUSION-ENST00000647456.1:195055-ENST00000558255.1:5303|460
MVEAGNHHYQQTITR
>FUSION-ENST00000644461.1:105317-ENST00000558255.1:5303|5230
MFLFLFR
>FUSION-ENST00000469050.1:88920-ENST00000652379.1:25317|2960
MQIKTTMR
>FUSION-ENST00000647456.1:195055-ENST00000558255.1:5303|3954
KSSHRGK
>FUSION-ENST00000647456.1:195055-ENST00000558255.1:5303|3854
TSLHWSHPISFC
>FUSION-ENST00000644461.1:105317-ENST00000558255.1:5303|3641
MPWLFTDCERWSQRVK
>ENST00000514944.5|SNV-12337-T-A|6
LLPENNVLYSPALNKK
>FUSION-ENST00000484082.1:88920-ENST00000652379.1:25317|569
VPGSGPR
>FUSION-ENST00000469050.1:88920-ENST00000652379.1:25317|1763
TSFLRDKK
>FUSION-ENST00000647456.1:195055-ENST00000558255.1:5303|2850
AGGITLPDFKLYYKATVTK
>FUSION-ENST00000647456.1:195055-ENST00000558255.1:5303|4883
MWLAPLHLLP
>FUSION-ENST00000644461.1:105317-ENST00000558255.1:5303|850
MNQTALGDVK
>FUSION-ENST00000647456.1:195055-ENST00000558255.1:5303|2426
EELVPFLLKLFQSIEK
>ENST00000559269.5|SNV-154959-G-A|3
ALHAQVFDFLVDGVK
>FUSION-ENST00000644461.1:105317-ENST00000558255.1:5303|5007
MAGEASQSWWKVKGTSHMASDK
>FUSION-ENST00000647456.1:195055-ENST00000558255.1:5303|2511
MRTKTQHTR
>FUSION-ENST00000647456.1:195055-ENST00000558255.1:5303|1880
MLLVVTGSPVDR
>FUSION-ENST00000469050.1:88920-ENST00000652379.1:25317|3179
MLDFFLFRSFKNK
>FUSION-ENST00000644461.1:105317-ENST00000558255.1:5303|2063
PDSREYTLSNSTYIKQK
>FUSION-ENST00000469050.1:88920-ENST00000652379.1:25317|2814
MFIIYCCNKSK
>FUSION-ENST00000647456.1:195055-ENST00000558255.1:5303|2344
MHQLIGPVYFLYWRHTFFNQK
>FUSION-ENST00000644461.1:105317-ENST00000558255.1:5303|2358
YRPGYLSRKGLQLVTGFLF
>FUSION-ENST00000644461.1:105317-ENST00000558255.1:5303|3890
NHLGLQCGSPFCFHR
>FUSION-ENST00000647456.1:195055-ENST00000558255.1:5303|4505
KEKESICAY
>FUSION-ENST00000484082.1:88920-ENST00000652379.1:25317|1398
MIYLCTYFQTESRSGR
>FUSION-ENST00000644461.1:105317-ENST00000558255.1:5303|5673
CVFLASR
>FUSION-ENST00000644461.1:105317-ENST00000558255.1:5303|1243
LLLQTPCK
>FUSION-ENST00000644461.1:105317-ENST00000558255.1:5303|3058
KLSGPKP
>FUSION-ENST00000484082.1:88920-ENST00000652379.1:25317|1336
ERQLQEENK
>FUSION-ENST00000475226.1:2819-ENST00000642908.1:1378|260
MGKGSVK
>FUSION-ENST00000644461.1:105317-ENST00000558255.1:5303|1657
KWKDTFVY
>FUSION-ENST00000647456.1:195055-ENST00000558255.1:5303|62
GVSSLPFFLDVFEVALQK
>FUSION-ENST00000647456.1:195055-ENST00000558255.1:5303|3192
SVITDLLKPTSVNFSK
>FUSION-ENST00000644461.1:105317-ENST00000558255.1:5303|2964
CLPCLLLISFCQQFPAKHQKVMGK
>FUSION-ENST00000644461.1:105317-ENST00000558255.1:5303|4232
MSLKAVTDST
>FUSION-ENST00000469050.1:88920-ENST00000652379.1:25317|3617
QIKDILSHPL
>FUSION-ENST00000644461.1:105317-ENST00000558255.1:5303|4263
SWPRLLLNHIS
>FUSION-ENST00000469050.1:88920-ENST00000652379.1:25317|3767
IPTGIKLLNKPALPTLPPLLLG
>FUSION-ENST00000647456.1:195055-ENST00000558255.1:5303|126
MCLWSVAK
>FUSION-ENST00000644461.1:105317-ENST00000558255.1:5303|4839
MEMSQSNGSACKCK
>FUSION-ENST00000644461.1:105317-ENST00000558255.1:5303|3407
MFHNRLFSCIYYEHFS
>FUSION-ENST00000644461.1:105317-ENST00000558255.1:5303|506
MEYHSSIK
>FUSION-ENST00000647456.1:195055-ENST00000558255.1:5303|3075
GMFGQTQRGLRSVNLK
>FUSION-ENST00000644461.1:105317-ENST00000558255.1:5303|973
DSHFPKQLTCFSLWKLLCFGK
>FUSION-ENST00000644461.1:105317-ENST00000558255.1:5303|4181
MFISIFYRVICVSLNVLLNLINFFR
>FUSION-ENST00000469050.1:88920-ENST00000652379.1:25317|2859
TLGHRKGNITHR
>FUSION-ENST00000647456.1:195055-ENST00000558255.1:5303|2026
LRSAARK
>FUSION-ENST00000647456.1:195055-ENST00000558255.1:5303|4766
MLWSIGCWTNVPCPVCSGEVK
>FUSION-ENST00000644461.1:105317-ENST00000558255.1:5303|660
MPKPDVNFK
>FUSION-ENST00000647456.1:195055-ENST00000558255.1:5303|3119
LLIYLMKAQGTDNLLARVK
>FUSION-ENST00000644461.1:105317-ENST00000558255.1:5303|1009
MGGPYRR
>FUSION-ENST00000469050.1:88920-ENST00000652379.1:25317|2070
LFQNPGK
>FUSION-ENST00000647456.1:195055-ENST00000558255.1:5303|3404
GFASFSLETHRGK
>FUSION-ENST00000647456.1:195055-ENST00000558255.1:5303|6051
ILEGTQTFRL
>FUSION-ENST00000647456.1:195055-ENST00000558255.1:5303|5798
MIDTFSLKLGM
>FUSION-ENST00000484082.1:88920-ENST00000652379.1:25317|1525
VGTVRSGR
>FUSION-ENST00000647456.1:195055-ENST00000558255.1:5303|1626
HAGLSHRYTR
>ENST00000651453.1|SNV-27862-C-T|2
MWPGLTCYPPHWVRMQR
>FUSION-ENST00000475226.1:2819-ENST00000642908.1:1378|126
KDERISPIL
>FUSION-ENST00000647456.1:195055-ENST00000558255.1:5303|2545
MKLEIIILSK
>FUSION-ENST00000644461.1:105317-ENST00000558255.1:5303|2860
LFFFFCLAHLSFVSSICRPHR
>FUSION-ENST00000644461.1:105317-ENST00000558255.1:5303|2971
YMCLPCLLLISFCQQFPAK
>FUSION-ENST00000647456.1:195055-ENST00000558255.1:5303|5304
SHCIWLTR
>FUSION-ENST00000647456.1:195055-ENST00000558255.1:5303|229
SPSITHRDLTCVPHA
>FUSION-ENST00000647456.1:195055-ENST00000558255.1:5303|48
MGRYNNDK
>FUSION-ENST00000484082.1:88920-ENST00000652379.1:25317|664
ARPVDSFR
>FUSION-ENST00000647456.1:195055-ENST00000558255.1:5303|471
MWRNRNDFTLLVGV
>FUSION-ENST00000475226.1:2819-ENST00000642908.1:1378|209
FRGAHESR
>FUSION-ENST00000484082.1:88920-ENST00000652379.1:25317|1370
PSVALGFSPFGSFDRR
>FUSION-ENST00000484082.1:88920-ENST00000652379.1:25317|52
LQARTTTPADFYVVSHVFRR
>FUSION-ENST00000647456.1:195055-ENST00000558255.1:5303|3797
IMSFQKLKVLSFTK
>FUSION-ENST00000647456.1:195055-ENST00000558255.1:5303|3170
AVRQGHLSLQKFLLR
>FUSION-ENST00000644461.1:105317-ENST00000558255.1:5303|2649
MFCNVGLYFCY
>FUSION-ENST00000644461.1:105317-ENST00000558255.1:5303|4179
VICVSLNVLLNLINFFR
>FUSION-ENST00000644461.1:105317-ENST00000558255.1:5303|2565
EYYLALKRK
>FUSION-ENST00000484082.1:88920-ENST00000652379.1:25317|1376
DGREPLRLDSGE
>FUSION-ENST00000644461.1:105317-ENST00000558255.1:5303|5912
CLYNMISTVK
>FUSION-ENST00000644461.1:105317-ENST00000558255.1:5303|4966
KFPSQRQLI
>ENST00000262126.9|SNV-120378-G-A|2
NQNCLELKIK
>FUSION-ENST00000647456.1:195055-ENST00000558255.1:5303|189
MKELRQEILK
>FUSION-ENST00000647456.1:195055-ENST00000558255.1:5303|3089
WWLRQHK
>FUSION-ENST00000647456.1:195055-ENST00000558255.1:5303|1803
QCFFPLLETLFIFSRLK
>FUSION-ENST00000647456.1:195055-ENST00000558255.1:5303|4901
WGLMGGIWVMGPDFSK
>FUSION-ENST00000647456.1:195055-ENST00000558255.1:5303|1053
SFSWFQAKWVMVGFFSLSKDSSK
>FUSION-ENST00000647456.1:195055-ENST00000558255.1:5303|2532
TKHRIFSLVGGN
>FUSION-ENST00000484082.1:88920-ENST00000652379.1:25317|575
AATRGDPPR
>FUSION-ENST00000469050.1:88920-ENST00000652379.1:25317|1989
SYSKIYSYVFDMMYTQTYLL
>FUSION-ENST00000647456.1:195055-ENST00000558255.1:5303|4310
MYILFIFLEEVTTIKYIC
>FUSION-ENST00000647456.1:195055-ENST00000558255.1:5303|3278
LQAAASQVDLR
>FUSION-ENST00000484082.1:88920-ENST00000652379.1:25317|790
QLLASRTLSRGVPWSVYHR
>FUSION-ENST00000647456.1:195055-ENST00000558255.1:5303|2805
RATPRHIIVR
>FUSION-ENST00000647456.1:195055-ENST00000558255.1:5303|999
DETLISEITFSRV
>FUSION-ENST00000644461.1:105317-ENST00000558255.1:5303|5235
MFAEKTK
>FUSION-ENST00000469050.1:88920-ENST00000652379.1:25317|2869
TIILSKLLQGQKTK
>FUSION-ENST00000484082.1:88920-ENST00000652379.1:25317|742
MPIIPAAR
>FUSION-ENST00000647456.1:195055-ENST00000558255.1:5303|4514
MEASHNSVFHYFLIVLKEK
>FUSION-ENST00000644461.1:105317-ENST00000558255.1:5303|4665
LNLVTELGFEPRPV
>FUSION-ENST00000484082.1:88920-ENST00000652379.1:25317|1112
SGVASPSTVSK
>FUSION-ENST00000647456.1:195055-ENST00000558255.1:5303|2872
TTLKFIWNQK
>FUSION-ENST00000644461.1:105317-ENST00000558255.1:5303|293
MRWAALLRENSLFLLVFR
>FUSION-ENST00000484082.1:88920-ENST00000652379.1:25317|1339
EEGWKER
>FUSION-ENST00000469050.1:88920-ENST00000652379.1:25317|2090
TPHHKDVISS
>FUSION-ENST00000484082.1:88920-ENST00000652379.1:25317|535
GRYIFRSESAFWAAGLLLTR
>FUSION-ENST00000647456.1:195055-ENST00000558255.1:5303|4639
SLLLGNPILYILLTQRN
>ENST00000440294.6|SNV-47131-C-T|2
MWVSVLAGFALCPKQAGHH
>FUSION-ENST00000647456.1:195055-ENST00000558255.1:5303|2147
VRCGKDR
>FUSION-ENST00000644461.1:105317-ENST00000558255.1:5303|5776
MVWHFPKKL
>FUSION-ENST00000644461.1:105317-ENST00000558255.1:5303|4840
EMSQSNGSACK
>FUSION-ENST00000647456.1:195055-ENST00000558255.1:5303|3802
QPCCCFSSQSR
>FUSION-ENST00000647456.1:195055-ENST00000558255.1:5303|2474
MNPGAGFLK
>FUSION-ENST00000647456.1:195055-ENST00000558255.1:5303|2247
MNEDEDWKNYK
>FUSION-ENST00000469050.1:88920-ENST00000652379.1:25317|2064
MVEGLSK
>FUSION-ENST00000647456.1:195055-ENST00000558255.1:5303|3555
ESFPYFLFLTGLSKIRQL
>FUSION-ENST00000644461.1:105317-ENST00000558255.1:5303|303
YFFRVWKTNDQVIPLYNCR
>FUSION-ENST00000644461.1:105317-ENST00000558255.1:5303|4294
HYICYQIGPARTYLFCKR
>FUSION-ENST00000644461.1:105317-ENST00000558255.1:5303|72
HWGLLPKMEGLAAPG
>FUSION-ENST00000644461.1:105317-ENST00000558255.1:5303|1237
ILAHCSLKFLDSDSPASVS
>FUSION-ENST00000647456.1:195055-ENST00000558255.1:5303|2661
CSQSLAIR
>FUSION-ENST00000469050.1:88920-ENST00000652379.1:25317|1912
SNNHGIHGDAQVHIL
>FUSION-ENST00000647456.1:195055-ENST00000558255.1:5303|1810
MWHSIGRSHCIARYYR
>FUSION-ENST00000647456.1:195055-ENST00000558255.1:5303|765
TSAIEHRS
>FUSION-ENST00000469050.1:88920-ENST00000652379.1:25317|2265
VTYFFFASATE
>FUSION-ENST00000644461.1:105317-ENST00000558255.1:5303|4993
IVKVTGHFRHQLFHEWEVVWVEP
>FUSION-ENST00000647456.1:195055-ENST00000558255.1:5303|1948
ADESAGGEK
>FUSION-ENST00000647456.1:195055-ENST00000558255.1:5303|5807
MSSLFHSKMLGENNYK
>FUSION-ENST00000647456.1:195055-ENST00000558255.1:5303|2177
ILLTVQLNSKECFRL
>FUSION-ENST00000484082.1:88920-ENST00000652379.1:25317|989
MYVFIFFNLFLLRRR
>FUSION-ENST00000647456.1:195055-ENST00000558255.1:5303|1157
LSKVIMA
>FUSION-ENST00000647456.1:195055-ENST00000558255.1:5303|546
MLIKVREGLSR
>FUSION-ENST00000644461.1:105317-ENST00000558255.1:5303|3286
LGGSPWCVVPFLFCWAQHICSWVK
>FUSION-ENST00000647456.1:195055-ENST00000558255.1:5303|617
FEPGWSHQCIFYSLSLEVSRNGQFR
>FUSION-ENST00000469050.1:88920-ENST00000652379.1:25317|3332
RVITVILR
>FUSION-ENST00000647456.1:195055-ENST00000558255.1:5303|1141
MIPRFWG
>FUSION-ENST00000647456.1:195055-ENST00000558255.1:5303|4286
LVARTHLRPTESESLGMR
>FUSION-ENST00000469050.1:88920-ENST00000652379.1:25317|2691
ALNSHPNSFIQQVRYWAMHYAKCK
>FUSION-ENST00000644461.1:105317-ENST00000558255.1:5303|3969
MERPALSPLAVWSSVSHCER
>FUSION-ENST00000644461.1:105317-ENST00000558255.1:5303|4452
MLPASLPPSLLLPWYRTSLLPELTK
>FUSION-ENST00000647456.1:195055-ENST00000558255.1:5303|5486
MIYKHYQIQTACLYQK
>FUSION-ENST00000469050.1:88920-ENST00000652379.1:25317|3798
PDPGSLLTPLLNIHILFWDQLILT
>FUSION-ENST00000647456.1:195055-ENST00000558255.1:5303|5901
YGLDTQILIVIIAYSIL
>FUSION-ENST00000469050.1:88920-ENST00000652379.1:25317|1734
SYFTMLHFTVNGRYCIFYK
>FUSION-ENST00000647456.1:195055-ENST00000558255.1:5303|5319
MSNSHWKQHELPEHRNINHER
>FUSION-ENST00000644461.1:105317-ENST00000558255.1:5303|1617
HHHALLIF
>FUSION-ENST00000647456.1:195055-ENST00000558255.1:5303|2573
TWNQPKCPTMIDWIKK
>FUSION-ENST00000484082.1:88920-ENST00000652379.1:25317|634
GSSIKTFILR
>FUSION-ENST00000647456.1:195055-ENST00000558255.1:5303|4383
MRIFECSF
>FUSION-ENST00000484082.1:88920-ENST00000652379.1:25317|60
SGDLSLPNSWDYRDLLSPGGRG
>FUSION-ENST00000644461.1:105317-ENST00000558255.1:5303|5526
MVVGLGLEEDQAR
>FUSION-ENST00000644461.1:105317-ENST00000558255.1:5303|2171
MKSYKDK
>FUSION-ENST00000644461.1:105317-ENST00000558255.1:5303|6028
MPSCNPASALMVGCSRK
>FUSION-ENST00000469050.1:88920-ENST00000652379.1:25317|3722
DGGYTGLC
>FUSION-ENST00000647456.1:195055-ENST00000558255.1:5303|1487
MRYIAMFQYMYTLYK
>FUSION-ENST00000466801.5:5622-ENST00000322723.9:22077|10
RMTMTMR
>FUSION-ENST00000644461.1:105317-ENST00000558255.1:5303|6207
MARRHVMTQAANGT
>FUSION-ENST00000644461.1:105317-ENST00000558255.1:5303|2196
MDIVNLVILR
>FUSION-ENST00000644461.1:105317-ENST00000558255.1:5303|2014
LSHPPNI
>FUSION-ENST00000647456.1:195055-ENST00000558255.1:5303|469
NRNDFTLLVGV
>FUSION-ENST00000484082.1:88920-ENST00000652379.1:25317|1079
MWSVGQRGDQEGRRPDR
>FUSION-ENST00000647456.1:195055-ENST00000558255.1:5303|518
MEMAAGGMACGQK
>FUSION-ENST00000644461.1:105317-ENST00000558255.1:5303|1507
MAGGSVITCSFVPCSLCAYLSTNMK
>FUSION-ENST00000644461.1:105317-ENST00000558255.1:5303|1622
MPLSSSIGCRYK
>FUSION-ENST00000540243.5:40167-ENST00000481583.1:14586|14
LPNKPSLLLPQPVHLIR
>FUSION-ENST00000644461.1:105317-ENST00000558255.1:5303|3636
MFLDRESR
>FUSION-ENST00000647456.1:195055-ENST00000558255.1:5303|737
MPVKMVIIKK
>FUSION-ENST00000647456.1:195055-ENST00000558255.1:5303|2611
RMEEDLPSKWK
>FUSION-ENST00000647456.1:195055-ENST00000558255.1:5303|406
TPCSGLFVLCRWYVFNPTSF
>FUSION-ENST00000647456.1:195055-ENST00000558255.1:5303|2093
KNLIVEGL
>FUSION-ENST00000644461.1:105317-ENST00000558255.1:5303|2833
LVLFNLRLKH
>FUSION-ENST00000647456.1:195055-ENST00000558255.1:5303|135
SFCERQGVFNSEIEPR
>FUSION-ENST00000469050.1:88920-ENST00000652379.1:25317|1857
MVSMEMHKSIYCDVRK
>FUSION-ENST00000647456.1:195055-ENST00000558255.1:5303|2125
MSSDPLLIKVRK
>FUSION-ENST00000644461.1:105317-ENST00000558255.1:5303|1650
MLSFMNRLCVLDK
>FUSION-ENST00000647456.1:195055-ENST00000558255.1:5303|1687
VNASFNFLTK
>FUSION-ENST00000484082.1:88920-ENST00000652379.1:25317|372
YSHDPPGSFRETK
>FUSION-ENST00000647456.1:195055-ENST00000558255.1:5303|3686
AGFLTQWFK
>FUSION-ENST00000644461.1:105317-ENST00000558255.1:5303|4858
SKTPSQKK
>ENST00000521296.5|SNV-10027-G-C|2
TSFRPWETTR
>FUSION-ENST00000647456.1:195055-ENST00000558255.1:5303|2458
VSGYKINVQKSQAFLYTNNR
>FUSION-ENST00000544226.5:59470-ENST00000427111.4:282|1
FLYTGPRW
>FUSION-ENST00000647456.1:195055-ENST00000558255.1:5303|2188
MPGPDLCKGIK
>FUSION-ENST00000644461.1:105317-ENST00000558255.1:5303|55
NAEELFQPTSLLPILKCCIS
>FUSION-ENST00000647456.1:195055-ENST00000558255.1:5303|5343
MKDPHRSLGLACPEQN
>FUSION-ENST00000469050.1:88920-ENST00000652379.1:25317|3869
RQEKYHLGSSFPHR
>FUSION-ENST00000644461.1:105317-ENST00000558255.1:5303|3172
IRLPPPR
>FUSION-ENST00000469050.1:88920-ENST00000652379.1:25317|3835
MTKMKQAR
>FUSION-ENST00000644461.1:105317-ENST00000558255.1:5303|5565
MIDKILSIYCIQHIIMK
>FUSION-ENST00000647456.1:195055-ENST00000558255.1:5303|3600
MCFYSSMIYNPLDK
>FUSION-ENST00000475226.1:2819-ENST00000642908.1:1378|229
RADPHHR
>FUSION-ENST00000644461.1:105317-ENST00000558255.1:5303|2551
MELQGAQEDLGISLSSPR
>FUSION-ENST00000644461.1:105317-ENST00000558255.1:5303|4339
SIHFFFFGLFTNIYRTPF
>FUSION-ENST00000647456.1:195055-ENST00000558255.1:5303|5780
WWYTLVVPATR
>FUSION-ENST00000644461.1:105317-ENST00000558255.1:5303|4837
MSQSNGSACK
>FUSION-ENST00000647456.1:195055-ENST00000558255.1:5303|6019
KLCLILGFLSR
>FUSION-ENST00000647456.1:195055-ENST00000558255.1:5303|6007
YSRKILK
>FUSION-ENST00000484082.1:88920-ENST00000652379.1:25317|238
IRGLGAETISTYSQTLNG
>FUSION-ENST00000644461.1:105317-ENST00000558255.1:5303|5492
HNFLDKGHKSLWGELR
>FUSION-ENST00000644461.1:105317-ENST00000558255.1:5303|5130
METGCSAWFFRK
>FUSION-ENST00000644461.1:105317-ENST00000558255.1:5303|4235
MSPKIDSYILGFGHLGM
>FUSION-ENST00000484082.1:88920-ENST00000652379.1:25317|1235
CLERPRGI
>FUSION-ENST00000647456.1:195055-ENST00000558255.1:5303|4211
NGIWMSEEPR
>FUSION-ENST00000644461.1:105317-ENST00000558255.1:5303|4740
GRQRDGK
>FUSION-ENST00000484082.1:88920-ENST00000652379.1:25317|1038
NIASWAEGLP
>FUSION-ENST00000644461.1:105317-ENST00000558255.1:5303|6032
GCGELGWGWDFHAQGCGMRR
>FUSION-ENST00000647456.1:195055-ENST00000558255.1:5303|2473
NPGAGFLK
>FUSION-ENST00000469050.1:88920-ENST00000652379.1:25317|3407
MLELKLMLGETEK
>FUSION-ENST00000469050.1:88920-ENST00000652379.1:25317|2335
IRQQETIKYELSELNK
>FUSION-ENST00000469050.1:88920-ENST00000652379.1:25317|3840
AESTMTK
>FUSION-ENST00000469050.1:88920-ENST00000652379.1:25317|2148
MSENSRGTQNP
>FUSION-ENST00000484082.1:88920-ENST00000652379.1:25317|145
DGRWPPLPSADRK
>FUSION-ENST00000644461.1:105317-ENST00000558255.1:5303|3327
QRPTHLEEKDSTLSSISAARK
>FUSION-ENST00000644461.1:105317-ENST00000558255.1:5303|2999
LSDLPCLTVGHQTPILERVLPHTQ
>FUSION-ENST00000644461.1:105317-ENST00000558255.1:5303|3812
TFLCLQGRK
>ENST00000481838.5|SNV-46000-G-A|1
PTNVSPTRSH
>FUSION-ENST00000484082.1:88920-ENST00000652379.1:25317|871
GKDFNEGSFGHILILW
>FUSION-ENST00000647456.1:195055-ENST00000558255.1:5303|3642
MILAVDFS
>FUSION-ENST00000647456.1:195055-ENST00000558255.1:5303|1976
LIYQELLIHGLCAYVER
>FUSION-ENST00000647456.1:195055-ENST00000558255.1:5303|4607
FTPAFQNPYLQAIEVRI
>FUSION-ENST00000484082.1:88920-ENST00000652379.1:25317|231
KPGSLAWSRAWNASA
>FUSION-ENST00000647456.1:195055-ENST00000558255.1:5303|4960
MYLSKGSKLSELMR
>FUSION-ENST00000644461.1:105317-ENST00000558255.1:5303|2401
VNSPHNFLRGPGWPVVGVPMK
>FUSION-ENST00000644461.1:105317-ENST00000558255.1:5303|2310
AWCCPPGRVIPWQGGRR
>FUSION-ENST00000644461.1:105317-ENST00000558255.1:5303|1692
VIGNVEKLR
>ENST00000533675.5|SNV-56710-A-T|1
SRVNLRFAGIW
>FUSION-ENST00000469050.1:88920-ENST00000652379.1:25317|1945
RLTHLICR
>FUSION-ENST00000647456.1:195055-ENST00000558255.1:5303|534
VREGLSRHGGYCGTK
>FUSION-ENST00000484082.1:88920-ENST00000652379.1:25317|449
RGAAGPPSCLWRWDPAAVFSWWPGR
>FUSION-ENST00000644461.1:105317-ENST00000558255.1:5303|1853
QCSGGPPALVLPTSMSKSHKV
>FUSION-ENST00000644461.1:105317-ENST00000558255.1:5303|3243
METVVPDCWLWAREPK
>FUSION-ENST00000469050.1:88920-ENST00000652379.1:25317|1887
HIHTHTHTHTHTHTPFYRYKYT
>FUSION-ENST00000644461.1:105317-ENST00000558255.1:5303|5940
MSYHFSSIRLK
>FUSION-ENST00000647456.1:195055-ENST00000558255.1:5303|1668
MLINFIHLHNQI
>FUSION-ENST00000484082.1:88920-ENST00000652379.1:25317|114
VNSLWHVGTM
>FUSION-ENST00000647456.1:195055-ENST00000558255.1:5303|2747
VNRQPTK
>FUSION-ENST00000644461.1:105317-ENST00000558255.1:5303|3982
CAGYQDKVNSPNLRIHEYTNGR
>FUSION-ENST00000644461.1:105317-ENST00000558255.1:5303|1194
MSYQARPLVLFDVER
>FUSION-ENST00000644461.1:105317-ENST00000558255.1:5303|1960
MVGNLEAIVHPVIPDQVR
>FUSION-ENST00000647456.1:195055-ENST00000558255.1:5303|777
ASLYYRRMTSAIEHR
>FUSION-ENST00000644461.1:105317-ENST00000558255.1:5303|2042
MSNKNAYIFNR
>FUSION-ENST00000469050.1:88920-ENST00000652379.1:25317|1526
TCPRSRSSCEAGNLR
>FUSION-ENST00000644461.1:105317-ENST00000558255.1:5303|6302
MFNYVGRVR
>FUSION-ENST00000647456.1:195055-ENST00000558255.1:5303|1695
MSYLIKMSQL
>FUSION-ENST00000647456.1:195055-ENST00000558255.1:5303|284
MDIFGVGA
>FUSION-ENST00000469050.1:88920-ENST00000652379.1:25317|1767
FNCKDSIISKTSFLR
>ENST00000234040.9|INDEL-43638-G-GG|1
SLSDVAQAQELCGGPVPGRGS
>FUSION-ENST00000469050.1:88920-ENST00000652379.1:25317|1590
NIVKMLDK
>FUSION-ENST00000647456.1:195055-ENST00000558255.1:5303|5664
MNEVYFWRNLLFPRYWGGQ
>ENST00000309539.8|SNV-11308-G-C|1
CFSLDAKLLK
>FUSION-ENST00000469050.1:88920-ENST00000652379.1:25317|2313
HFSLNFK
>FUSION-ENST00000647456.1:195055-ENST00000558255.1:5303|2482
QGCPLSPLLFNIVLEVLAR
>FUSION-ENST00000647456.1:195055-ENST00000558255.1:5303|2242
CVCGLCHIGLSYPKLTLR
>FUSION-ENST00000647456.1:195055-ENST00000558255.1:5303|2190
ERAIGEKILLTVQLNSK
>FUSION-ENST00000647456.1:195055-ENST00000558255.1:5303|3967
ASSDSPISASQVSEATDAHHHAC
>FUSION-ENST00000644461.1:105317-ENST00000558255.1:5303|4528
KPMISAFLIPYLCQRSIFQHIS
>FUSION-ENST00000484082.1:88920-ENST00000652379.1:25317|380
LLAECPAGPEAFTLKKLECSK
>FUSION-ENST00000484082.1:88920-ENST00000652379.1:25317|671
SWLTAPSASRVRALLLPQPPD
>FUSION-ENST00000469050.1:88920-ENST00000652379.1:25317|2973
EDIYAANRHMKK
>FUSION-ENST00000647456.1:195055-ENST00000558255.1:5303|4215
RNGIWMSEEPR
>FUSION-ENST00000647456.1:195055-ENST00000558255.1:5303|2205
MKSEVIYSR
>FUSION-ENST00000484082.1:88920-ENST00000652379.1:25317|827
QAGRKTTAVLCSSQGR
>FUSION-ENST00000647456.1:195055-ENST00000558255.1:5303|1111
MYRPLNVK
>FUSION-ENST00000644461.1:105317-ENST00000558255.1:5303|3017
NPLLAGGTRMSL
>FUSION-ENST00000484082.1:88920-ENST00000652379.1:25317|826
KTTAVLCSSQGR
>FUSION-ENST00000647456.1:195055-ENST00000558255.1:5303|712
EGGLSAMVIGLQSVLGDPYYRTGSK
>FUSION-ENST00000647456.1:195055-ENST00000558255.1:5303|3414
LFLSMFSAFFRKSCR
>FUSION-ENST00000647456.1:195055-ENST00000558255.1:5303|4836
QGKGGTPSCSGR
>FUSION-ENST00000644461.1:105317-ENST00000558255.1:5303|2852
MNSLKLLSLSELLFPHF
>FUSION-ENST00000647456.1:195055-ENST00000558255.1:5303|3701
IKFFVDSGY
>FUSION-ENST00000647456.1:195055-ENST00000558255.1:5303|3022
MVKGSIQQEELTILNIYEPNTGAPR
>FUSION-ENST00000644461.1:105317-ENST00000558255.1:5303|5528
MSLLHTETH
>FUSION-ENST00000644461.1:105317-ENST00000558255.1:5303|165
FVYSFLFNNKLRILLIFQYMN
>FUSION-ENST00000644461.1:105317-ENST00000558255.1:5303|1411
LGSDLSQTASRQCPAEG
>FUSION-ENST00000469050.1:88920-ENST00000652379.1:25317|1695
KSQTSLNLSQNAEMIITK
>FUSION-ENST00000475226.1:2819-ENST00000642908.1:1378|40
REVEMRK
>FUSION-ENST00000647456.1:195055-ENST00000558255.1:5303|3922
MACSAILNHAFSK
>FUSION-ENST00000644461.1:105317-ENST00000558255.1:5303|6079
MFVDILGSHNWKGR
>FUSION-ENST00000469050.1:88920-ENST00000652379.1:25317|2017
MSSSFVIIIKLSQKCMWK
>FUSION-ENST00000647456.1:195055-ENST00000558255.1:5303|1549
MCMCLYSRMIYNPLGK
>FUSION-ENST00000647456.1:195055-ENST00000558255.1:5303|2111
MWIATALRSQLGWP
>FUSION-ENST00000647456.1:195055-ENST00000558255.1:5303|2731
ISYPAKLSFISEGEIK
>FUSION-ENST00000647456.1:195055-ENST00000558255.1:5303|1657
MLGPELSSSPGYPC
>FUSION-ENST00000647456.1:195055-ENST00000558255.1:5303|3227
KFWVENSLR
>FUSION-ENST00000644461.1:105317-ENST00000558255.1:5303|1916
ACYQFDVKEK
>FUSION-ENST00000647456.1:195055-ENST00000558255.1:5303|4185
SIHYLYIYK
>FUSION-ENST00000647456.1:195055-ENST00000558255.1:5303|3793
LKVLSFTK
>FUSION-ENST00000647456.1:195055-ENST00000558255.1:5303|3598
MIYNPLDK
>FUSION-ENST00000469050.1:88920-ENST00000652379.1:25317|1711
MNHTHRR
>FUSION-ENST00000647456.1:195055-ENST00000558255.1:5303|2663
GKFIALNAHK
>FUSION-ENST00000644461.1:105317-ENST00000558255.1:5303|461
MTEQQELPRGGLAKAAR
>FUSION-ENST00000644461.1:105317-ENST00000558255.1:5303|1633
QTHKDGVTLVR
>FUSION-ENST00000644461.1:105317-ENST00000558255.1:5303|5685
IIPAYWYK
>FUSION-ENST00000644461.1:105317-ENST00000558255.1:5303|1891
EPSRARIEPGCPAR
>FUSION-ENST00000647456.1:195055-ENST00000558255.1:5303|1335
GFPLGVTRPFSLAALHIFSFIST
>FUSION-ENST00000644461.1:105317-ENST00000558255.1:5303|2183
CACLFMSSLAAGYRKHQLMVFF
>FUSION-ENST00000647456.1:195055-ENST00000558255.1:5303|4653
ENPEFFQGK
>FUSION-ENST00000644461.1:105317-ENST00000558255.1:5303|3518
GSWACLIRHSSPFGVQAQLTSIK
>FUSION-ENST00000647456.1:195055-ENST00000558255.1:5303|5913
ILTPCRPRLIYVIVCVLVFNK
>FUSION-ENST00000484082.1:88920-ENST00000652379.1:25317|867
MGESETE
>FUSION-ENST00000644461.1:105317-ENST00000558255.1:5303|4036
KPNSNQLTSYDISLLTR
>FUSION-ENST00000644461.1:105317-ENST00000558255.1:5303|666
VAPLFLMMTKDISVV
>FUSION-ENST00000647456.1:195055-ENST00000558255.1:5303|2572
INESRSR
>FUSION-ENST00000466801.5:5622-ENST00000322723.9:22077|3
LHQPKER
>ENST00000478402.5|SNV-2093-G-A|4
MVSCAAGVTISSVEK
>FUSION-ENST00000484082.1:88920-ENST00000652379.1:25317|91
HLVYVLG
>FUSION-ENST00000647456.1:195055-ENST00000558255.1:5303|4701
LHCPIGLHSQKTNSK
>ENST00000529689.5|SNV-12588-C-G|5
ADNKLDIK
>FUSION-ENST00000647456.1:195055-ENST00000558255.1:5303|3809
VALSLLAR
>FUSION-ENST00000644461.1:105317-ENST00000558255.1:5303|4364
TGTGQFSCLFYHREIEGWMK
>FUSION-ENST00000647456.1:195055-ENST00000558255.1:5303|5272
MSLRVTGR
>FUSION-ENST00000647456.1:195055-ENST00000558255.1:5303|1340
FFKNVEYWPPLSLLACR
>FUSION-ENST00000644461.1:105317-ENST00000558255.1:5303|4890
MPVISALWEAEAGGSPK
>FUSION-ENST00000469050.1:88920-ENST00000652379.1:25317|3004
MPTTLIILFFYFLAFQIK
>FUSION-ENST00000647456.1:195055-ENST00000558255.1:5303|380
CPAFRSLLKGTR
>FUSION-ENST00000644461.1:105317-ENST00000558255.1:5303|3626
SHWHALAVYR
>FUSION-ENST00000644461.1:105317-ENST00000558255.1:5303|431
GADCVIPSLSLKV
>FUSION-ENST00000644461.1:105317-ENST00000558255.1:5303|3971
MTMERPALSPLAVWSSVSHCERGHR
>FUSION-ENST00000647456.1:195055-ENST00000558255.1:5303|4463
MGYLDGYIGPSSIFSIF
>FUSION-ENST00000647456.1:195055-ENST00000558255.1:5303|5720
MPYQPQEGSYFWEK
>FUSION-ENST00000644461.1:105317-ENST00000558255.1:5303|1390
NGHMGSFFGMKR
>FUSION-ENST00000484082.1:88920-ENST00000652379.1:25317|849
HSGLVLAI
>FUSION-ENST00000647456.1:195055-ENST00000558255.1:5303|2089
VPLNGKLR
>FUSION-ENST00000484082.1:88920-ENST00000652379.1:25317|342
PTGDAAALFP
>FUSION-ENST00000647456.1:195055-ENST00000558255.1:5303|3370
MLACLARLGKFSWIIS
>FUSION-ENST00000644461.1:105317-ENST00000558255.1:5303|2714
MELGGRRSATVK
>FUSION-ENST00000469050.1:88920-ENST00000652379.1:25317|3268
HSCGNDIMNPMFTLHHPTLTTINM
>FUSION-ENST00000647456.1:195055-ENST00000558255.1:5303|5345
TVLGKPQRLVILLVTQEK
>FUSION-ENST00000647456.1:195055-ENST00000558255.1:5303|2092
NLIVEGL
>FUSION-ENST00000647456.1:195055-ENST00000558255.1:5303|2641
RHRLANWIK
>FUSION-ENST00000644461.1:105317-ENST00000558255.1:5303|4273
SFYLRFHWGRGK
>FUSION-ENST00000647456.1:195055-ENST00000558255.1:5303|1447
GYPSPQEFILCVTNNPIIFF
>FUSION-ENST00000469050.1:88920-ENST00000652379.1:25317|3394
KTILFLFISCNIIFKPYLCGCRK
>FUSION-ENST00000484082.1:88920-ENST00000652379.1:25317|1318
MLERQIKVR
>FUSION-ENST00000647456.1:195055-ENST00000558255.1:5303|3037
IYQANGK
>FUSION-ENST00000469050.1:88920-ENST00000652379.1:25317|2005
KSLEEKIR
>ENST00000342232.5|SNV-6185-G-T|3
VSLLGSMK
>FUSION-ENST00000647456.1:195055-ENST00000558255.1:5303|1478
FQYMYTLYK
>FUSION-ENST00000647456.1:195055-ENST00000558255.1:5303|4725
CGGVRILALVLYVLGSQVGIFMGR
>FUSION-ENST00000644461.1:105317-ENST00000558255.1:5303|3853
MQRTNYEDNEDTC
>FUSION-ENST00000644461.1:105317-ENST00000558255.1:5303|3321
KLVLRQTDIPAETTPQLFMA
>FUSION-ENST00000469050.1:88920-ENST00000652379.1:25317|3330
RVITVILRQGR
>FUSION-ENST00000644461.1:105317-ENST00000558255.1:5303|309
AMYFFRVWK
>FUSION-ENST00000647456.1:195055-ENST00000558255.1:5303|3619
MSVRQRGACLN
>FUSION-ENST00000647456.1:195055-ENST00000558255.1:5303|3880
LFLLLLCVDTFLRSQRSSPQPSSK
>FUSION-ENST00000469050.1:88920-ENST00000652379.1:25317|3157
MTKYIIGSHC
>FUSION-ENST00000644461.1:105317-ENST00000558255.1:5303|3752
AFILCEYVWKLK
>FUSION-ENST00000644461.1:105317-ENST00000558255.1:5303|1334
MFTLRKTDSTSGEILTLLQGGK
>FUSION-ENST00000647456.1:195055-ENST00000558255.1:5303|2292
EQNRALRNNAAYLQLSDL
>FUSION-ENST00000484082.1:88920-ENST00000652379.1:25317|19
YVSEMGFGVLSCCPRWSR
>FUSION-ENST00000644461.1:105317-ENST00000558255.1:5303|5836
MGCCENHGFVIQESRMKFWFYR
>FUSION-ENST00000644461.1:105317-ENST00000558255.1:5303|1320
ALLYGRSCWNRGNCLYVLHV
>FUSION-ENST00000647456.1:195055-ENST00000558255.1:5303|3548
PPILLMRGLRLSR
>FUSION-ENST00000644461.1:105317-ENST00000558255.1:5303|5626
AQTTPSHVHISLMVR
>FUSION-ENST00000647456.1:195055-ENST00000558255.1:5303|4111
YILVSTNK
>FUSION-ENST00000647456.1:195055-ENST00000558255.1:5303|4263
LLSYGVY
>ENST00000482071.1|INDEL-83877-C-CA|6
MQEDQWYGWSSTKKTMLPLCR
>FUSION-ENST00000469050.1:88920-ENST00000652379.1:25317|1927
LTHNKKR
>FUSION-ENST00000644461.1:105317-ENST00000558255.1:5303|396
LREPWNSLYLTIEDFPVPMGK
>FUSION-ENST00000484082.1:88920-ENST00000652379.1:25317|1389
RGTAHRFGSR
>FUSION-ENST00000484082.1:88920-ENST00000652379.1:25317|1237
VLRCLERPR
>FUSION-ENST00000647456.1:195055-ENST00000558255.1:5303|3259
MIFSQSL
>FUSION-ENST00000647456.1:195055-ENST00000558255.1:5303|3778
GVNCKLKPHAQLQ
>FUSION-ENST00000644461.1:105317-ENST00000558255.1:5303|4223
MGPRLEVTKFWNFLQTL
>FUSION-ENST00000647456.1:195055-ENST00000558255.1:5303|2972
GTRRNWYHSF
>FUSION-ENST00000647456.1:195055-ENST00000558255.1:5303|3722
MMVSSFIHFPAK
>FUSION-ENST00000644461.1:105317-ENST00000558255.1:5303|4678
VLTCIIS
>FUSION-ENST00000471953.5:41438-ENST00000481583.1:14586|79
FYTFICSVCSSGPEYLKRLPLQW
>FUSION-ENST00000469050.1:88920-ENST00000652379.1:25317|1747
AEGGEKAAEEKLEVSR
>ENST00000469753.5|SNV-434945-C-G|7
VETSCFRFSAPENSTRLVHGSMLQR
>FUSION-ENST00000644461.1:105317-ENST00000558255.1:5303|2245
MDLLHYK
>FUSION-ENST00000644461.1:105317-ENST00000558255.1:5303|1868
MGRHCHPLFTNEDPEVQR
>FUSION-ENST00000647456.1:195055-ENST00000558255.1:5303|3384
LSLAGYEILG
>FUSION-ENST00000647456.1:195055-ENST00000558255.1:5303|2225
MYVYCSIIHNSKDLEPTQMSNNDR
>FUSION-ENST00000469050.1:88920-ENST00000652379.1:25317|3663
LSLPSPDKEF
>FUSION-ENST00000644461.1:105317-ENST00000558255.1:5303|5754
TICLLVAI
>FUSION-ENST00000644461.1:105317-ENST00000558255.1:5303|1999
WSVFPQQGQDYGEAMK
>FUSION-ENST00000644461.1:105317-ENST00000558255.1:5303|5868
HTQVNWLEQKKK
>FUSION-ENST00000644461.1:105317-ENST00000558255.1:5303|1374
MIIYLETGSHFVDMQWHNHVLLQL
>FUSION-ENST00000644461.1:105317-ENST00000558255.1:5303|4932
MQMMSNQDTLVV
>FUSION-ENST00000647456.1:195055-ENST00000558255.1:5303|3258
TCFTNLGAPLLGAYIFR
>FUSION-ENST00000469050.1:88920-ENST00000652379.1:25317|2161
MINSALF
>FUSION-ENST00000484082.1:88920-ENST00000652379.1:25317|636
MRPPRPLEVLG
>FUSION-ENST00000484082.1:88920-ENST00000652379.1:25317|438
MVPLVAR
>FUSION-ENST00000644461.1:105317-ENST00000558255.1:5303|1033
CKWICLGQNNPQTR
>ENST00000533675.5|SNV-56710-A-T|3
MSRVNLR
>FUSION-ENST00000469050.1:88920-ENST00000652379.1:25317|3766
MWPAPWK
>FUSION-ENST00000469050.1:88920-ENST00000652379.1:25317|1762
VNRQKQILYQFLISISLILGLNFSK
>FUSION-ENST00000540243.5:40167-ENST00000481583.1:14586|2
CFSLHNKNSERNAYL
>FUSION-ENST00000647456.1:195055-ENST00000558255.1:5303|2300
QRYRSMEQNR
>FUSION-ENST00000647456.1:195055-ENST00000558255.1:5303|5287
GLVWGFETVWLSSR
>ENST00000472072.5|INDEL-43638-G-GG|1
SFVGAPFQGEAPNGQGCLHPGDPR
>FUSION-ENST00000647456.1:195055-ENST00000558255.1:5303|4602
EGRGLHGGAFMEAHMMD
>FUSION-ENST00000484082.1:88920-ENST00000652379.1:25317|494
MVAFLGTGVRVARR
>FUSION-ENST00000644461.1:105317-ENST00000558255.1:5303|4733
MTYAIILSSSFIKCLAR
>FUSION-ENST00000644461.1:105317-ENST00000558255.1:5303|2229
QCLSGVPSGVTQKR
>FUSION-ENST00000644461.1:105317-ENST00000558255.1:5303|4091
SNCGREK
>FUSION-ENST00000644461.1:105317-ENST00000558255.1:5303|5615
KSQLDIETWDLEVFVSVAFLG
>FUSION-ENST00000644461.1:105317-ENST00000558255.1:5303|711
MDSFSLQQK
>FUSION-ENST00000647456.1:195055-ENST00000558255.1:5303|966
MMEIKIYR
>FUSION-ENST00000644461.1:105317-ENST00000558255.1:5303|4216
SHMGPVHILRTFD
>FUSION-ENST00000644461.1:105317-ENST00000558255.1:5303|4290
SSRAIVSG
>FUSION-ENST00000647456.1:195055-ENST00000558255.1:5303|2791
TIKTLEENLGITIQDIGMGKDFMSK
>FUSION-ENST00000647456.1:195055-ENST00000558255.1:5303|5652
MNPKGPLAGVR
>FUSION-ENST00000647456.1:195055-ENST00000558255.1:5303|5309
MGFHHIGQAGLKLLTSGDPPASAS
>FUSION-ENST00000644461.1:105317-ENST00000558255.1:5303|1887
GVCSYHQNLLSIHTTSCQFQRSCEK
>FUSION-ENST00000484082.1:88920-ENST00000652379.1:25317|584
MWGRGCR
>FUSION-ENST00000484082.1:88920-ENST00000652379.1:25317|581
GCRCASGPAAGVGLPGPVDQR
>FUSION-ENST00000647456.1:195055-ENST00000558255.1:5303|4968
MGDEYAINPQSA
>FUSION-ENST00000644461.1:105317-ENST00000558255.1:5303|5722
GSNNERGELI
>FUSION-ENST00000644461.1:105317-ENST00000558255.1:5303|82
MGHLFIQSSYIRGEKWCR
>FUSION-ENST00000647456.1:195055-ENST00000558255.1:5303|1062
SSTMGDPFQCILGAK
>FUSION-ENST00000644461.1:105317-ENST00000558255.1:5303|6133
DSSLKKSQNGKPHILSR
>FUSION-ENST00000644461.1:105317-ENST00000558255.1:5303|1209
RILKILWHR
>FUSION-ENST00000644461.1:105317-ENST00000558255.1:5303|1963
LEAPAEPQER
>FUSION-ENST00000644461.1:105317-ENST00000558255.1:5303|3408
NNNVLILLH
>ENST00000428559.7|SNV-124935-G-C|2
IAFKPAGGIRSAK
>FUSION-ENST00000644461.1:105317-ENST00000558255.1:5303|5151
WKLWKFQFQMR
>FUSION-ENST00000644461.1:105317-ENST00000558255.1:5303|1602
LALIYIFK
>FUSION-ENST00000647456.1:195055-ENST00000558255.1:5303|5385
AKQAALSLFLHFPIYR
>FUSION-ENST00000647456.1:195055-ENST00000558255.1:5303|2783
MGKDFMSKTPK
>FUSION-ENST00000644461.1:105317-ENST00000558255.1:5303|3930
MQKDNVKNIHLK
>FUSION-ENST00000644461.1:105317-ENST00000558255.1:5303|4256
CNAYHRQSRMHCLFL
>FUSION-ENST00000644461.1:105317-ENST00000558255.1:5303|2678
MVIQISIR
>FUSION-ENST00000644461.1:105317-ENST00000558255.1:5303|4505
HKNISGNPEGHFQ
>FUSION-ENST00000647456.1:195055-ENST00000558255.1:5303|4857
SRMANGLCSICVAMFSVCFLV
>FUSION-ENST00000647456.1:195055-ENST00000558255.1:5303|3138
CSIWVGVSSFSR
>FUSION-ENST00000647456.1:195055-ENST00000558255.1:5303|4425
MFISGIFT
>FUSION-ENST00000469050.1:88920-ENST00000652379.1:25317|3729
MLKILDSVLTIPR
>FUSION-ENST00000644461.1:105317-ENST00000558255.1:5303|2082
YTHPRTQQFHSYVHVQQKCIYI
>FUSION-ENST00000647456.1:195055-ENST00000558255.1:5303|4812
GPLSCPTGYWR
>FUSION-ENST00000644461.1:105317-ENST00000558255.1:5303|3026
NWLRKWFWFVWW
>FUSION-ENST00000469050.1:88920-ENST00000652379.1:25317|3128
ALLSYNVHAIK
>FUSION-ENST00000647456.1:195055-ENST00000558255.1:5303|1567
MRCLSDSSGR
>FUSION-ENST00000644461.1:105317-ENST00000558255.1:5303|2235
TKQCLSGVPSGVTQKR
>FUSION-ENST00000647456.1:195055-ENST00000558255.1:5303|3610
FIFSWKIA
>FUSION-ENST00000647456.1:195055-ENST00000558255.1:5303|700
FIATLFTIAKTWNQPK
>FUSION-ENST00000469050.1:88920-ENST00000652379.1:25317|3833
MKQARECGVL
>FUSION-ENST00000647456.1:195055-ENST00000558255.1:5303|5267
VTGRLQKSGTGIWFSK
>FUSION-ENST00000644461.1:105317-ENST00000558255.1:5303|1298
MYSVQIIHTL
>FUSION-ENST00000469050.1:88920-ENST00000652379.1:25317|3808
MTGYWKE
>FUSION-ENST00000647456.1:195055-ENST00000558255.1:5303|1647
MLSSGALVGQAWW
>FUSION-ENST00000644461.1:105317-ENST00000558255.1:5303|1202
ILWHRTMVK
>FUSION-ENST00000647456.1:195055-ENST00000558255.1:5303|849
MRGSTIFTRIL
>FUSION-ENST00000644461.1:105317-ENST00000558255.1:5303|3902
KFVFRQAFTESFCFPTAIEAFEK
>FUSION-ENST00000469050.1:88920-ENST00000652379.1:25317|3715
LCYTGLKLRCYLNLFLLEVLGK
>FUSION-ENST00000644461.1:105317-ENST00000558255.1:5303|3524
NSRPALAKQ
>FUSION-ENST00000644461.1:105317-ENST00000558255.1:5303|2624
FVFQRKEFCFPR
>FUSION-ENST00000469050.1:88920-ENST00000652379.1:25317|3120
MAYRGAGMLLFSFGHINTQKSK
>FUSION-ENST00000647456.1:195055-ENST00000558255.1:5303|680
EYYAAIKKDEFMSFAGTWLK
>FUSION-ENST00000644461.1:105317-ENST00000558255.1:5303|2937
MKGTSSVLGR
>FUSION-ENST00000469050.1:88920-ENST00000652379.1:25317|2271
EAHDRDTCRNLGR
>FUSION-ENST00000469050.1:88920-ENST00000652379.1:25317|2156
VLLCHSG
>FUSION-ENST00000647456.1:195055-ENST00000558255.1:5303|1802
QCFFPLLETLFIFSRLKR
>FUSION-ENST00000644461.1:105317-ENST00000558255.1:5303|1454
MRGTPGAMAVPCLAVTSHR
>FUSION-ENST00000644461.1:105317-ENST00000558255.1:5303|1808
LSSPVLALALLIHIQICCK
>FUSION-ENST00000647456.1:195055-ENST00000558255.1:5303|4904
LKCDPQCWRWGLMGGIWVMGPDFSK
>FUSION-ENST00000644461.1:105317-ENST00000558255.1:5303|2587
TMCPLTDDWIK
>FUSION-ENST00000644461.1:105317-ENST00000558255.1:5303|5426
NPKCIINDMK
>FUSION-ENST00000644461.1:105317-ENST00000558255.1:5303|1396
LGLSSIRGTLR
>FUSION-ENST00000644461.1:105317-ENST00000558255.1:5303|3411
MGIHHVDQAGLKLLTS
>ENST00000435159.2|SNV-429975-G-C|1
AVTALVTAEEVLRTPK
>ENST00000425128.6|SNV-52953-G-A|1
CTTPVPTPQNSPPSSPSISHLTSR
>FUSION-ENST00000484082.1:88920-ENST00000652379.1:25317|598
CLCYTNKYTSLYK
>FUSION-ENST00000644461.1:105317-ENST00000558255.1:5303|1660
NTGKVCYW
>FUSION-ENST00000644461.1:105317-ENST00000558255.1:5303|1638
SHCTWSLSAFLRMR
>ENST00000447166.2|SNV-41682-A-C|1
QMAELENSLQRHLPQSWRSR
>FUSION-ENST00000644461.1:105317-ENST00000558255.1:5303|1747
MTSVSRLCSLK
>FUSION-ENST00000644461.1:105317-ENST00000558255.1:5303|2227
VHQEESMPISPLR
>FUSION-ENST00000644461.1:105317-ENST00000558255.1:5303|1543
YFCQERLIR
>FUSION-ENST00000469050.1:88920-ENST00000652379.1:25317|2672
MLDEYLLK
>FUSION-ENST00000644461.1:105317-ENST00000558255.1:5303|2398
GPGWPVVGVPMKYLDLL
>FUSION-ENST00000647456.1:195055-ENST00000558255.1:5303|3562
VLGLTFKSLIHLELIFVYGVRK
>FUSION-ENST00000469050.1:88920-ENST00000652379.1:25317|2582
DQYECLPHGSNKEQGSREAFC
>FUSION-ENST00000644461.1:105317-ENST00000558255.1:5303|2887
SMFCTLKLHRPSVRGSR
>FUSION-ENST00000644461.1:105317-ENST00000558255.1:5303|5319
SMYYVYVK
>FUSION-ENST00000644461.1:105317-ENST00000558255.1:5303|4661
MFSKTVSVKTLIR
>FUSION-ENST00000644461.1:105317-ENST00000558255.1:5303|1139
IPWDIYFSFMVFAHN
>FUSION-ENST00000644461.1:105317-ENST00000558255.1:5303|105
LSFGVTFQLHIDVVRALR
>FUSION-ENST00000469050.1:88920-ENST00000652379.1:25317|2828
RHQMFPPK
>FUSION-ENST00000647456.1:195055-ENST00000558255.1:5303|2595
DLELEIPFDPAIPLLGIYLK
>FUSION-ENST00000644461.1:105317-ENST00000558255.1:5303|2512
EGFHALWLVLRGR
>FUSION-ENST00000644461.1:105317-ENST00000558255.1:5303|442
YYIYYIYIFNVCI
>ENST00000261377.10|INDEL-26612-C-CT|2
LLFFDPGDR
>FUSION-ENST00000484082.1:88920-ENST00000652379.1:25317|977
LALSPRLECDGVISAHCNR
>FUSION-ENST00000647456.1:195055-ENST00000558255.1:5303|305
MSLSKEKCGEDESIQK
>FUSION-ENST00000484082.1:88920-ENST00000652379.1:25317|705
DGVSEARPPWLPR
>FUSION-ENST00000644461.1:105317-ENST00000558255.1:5303|2594
MYQTQNNKYHMISFI
>FUSION-ENST00000644461.1:105317-ENST00000558255.1:5303|4481
QPCLTNFCIFCGDRVSLCCPGWS
>FUSION-ENST00000647456.1:195055-ENST00000558255.1:5303|1683
SKNGGCGIIIAILTLEHQFIR
>FUSION-ENST00000647456.1:195055-ENST00000558255.1:5303|6079
MDFVNELLFLEVHCISKLQETQI
>FUSION-ENST00000647456.1:195055-ENST00000558255.1:5303|3872
SSPQPSSKAFKGE
>FUSION-ENST00000647456.1:195055-ENST00000558255.1:5303|3158
SQQIFLPLYVQALR
>FUSION-ENST00000469050.1:88920-ENST00000652379.1:25317|1626
RFLSKYYCSLTMYLVTQEL
>FUSION-ENST00000647456.1:195055-ENST00000558255.1:5303|244
EVIMCTTWDVVK
>FUSION-ENST00000471953.5:41438-ENST00000481583.1:14586|33
TYINENWDR
>FUSION-ENST00000469050.1:88920-ENST00000652379.1:25317|3229
ACSLCSCFLPFLLLSLLMK
>FUSION-ENST00000484082.1:88920-ENST00000652379.1:25317|870
DFNEGSFGHILILW
>FUSION-ENST00000647456.1:195055-ENST00000558255.1:5303|1896
METEGNLK
>FUSION-ENST00000644461.1:105317-ENST00000558255.1:5303|5737
LEIQVETPF
>FUSION-ENST00000644461.1:105317-ENST00000558255.1:5303|1495
SQEVPQPFSLMNIELTLNDIK
>FUSION-ENST00000484082.1:88920-ENST00000652379.1:25317|958
CLLIHEYK
>FUSION-ENST00000469050.1:88920-ENST00000652379.1:25317|2637
THSLCQAVCKACYR
>FUSION-ENST00000469050.1:88920-ENST00000652379.1:25317|3681
MGYTDFVAMEEEK
>FUSION-ENST00000647456.1:195055-ENST00000558255.1:5303|647
CHVGVLHPLTR
>FUSION-ENST00000644461.1:105317-ENST00000558255.1:5303|3559
MPTSVNLSIPSSSSC
>FUSION-ENST00000471953.5:41438-ENST00000481583.1:14586|55
SSSLSNIHLYC
>FUSION-ENST00000647456.1:195055-ENST00000558255.1:5303|2155
LGKGNLEK
>FUSION-ENST00000647456.1:195055-ENST00000558255.1:5303|2010
KLQHPCKYWTTMDLDFV
>FUSION-ENST00000484082.1:88920-ENST00000652379.1:25317|1035
VTSTHKVPTER
>FUSION-ENST00000647456.1:195055-ENST00000558255.1:5303|316
RTLRPQWAGNLPSVSLAGVLPFEVS
>FUSION-ENST00000647456.1:195055-ENST00000558255.1:5303|2789
MKEKMLR
>FUSION-ENST00000647456.1:195055-ENST00000558255.1:5303|3394
DQEIKGK
>FUSION-ENST00000647456.1:195055-ENST00000558255.1:5303|563
EHQNLSFLVYKMGL
>FUSION-ENST00000644461.1:105317-ENST00000558255.1:5303|2641
MFSASSNKK
>FUSION-ENST00000644461.1:105317-ENST00000558255.1:5303|5217
MKGAKHK
>FUSION-ENST00000484082.1:88920-ENST00000652379.1:25317|523
GWASGCARGSGLPVTR
>FUSION-ENST00000469050.1:88920-ENST00000652379.1:25317|2143
KLIIFQR
>FUSION-ENST00000644461.1:105317-ENST00000558255.1:5303|738
MSYRVTNLE
>FUSION-ENST00000475226.1:2819-ENST00000642908.1:1378|250
KGLNEEKVFQALGSQGLGR
>FUSION-ENST00000647456.1:195055-ENST00000558255.1:5303|3906
MPSISVQSQHITAPLSYLVTHR
>FUSION-ENST00000647456.1:195055-ENST00000558255.1:5303|188
KELRQEILK
>FUSION-ENST00000469050.1:88920-ENST00000652379.1:25317|2345
SPQSLWK
>FUSION-ENST00000484082.1:88920-ENST00000652379.1:25317|793
NLGRQLLASR
>FUSION-ENST00000647456.1:195055-ENST00000558255.1:5303|5459
NGVFPPPHP
>FUSION-ENST00000644461.1:105317-ENST00000558255.1:5303|862
YKEQRQTVDFTVFGGADF
>FUSION-ENST00000644461.1:105317-ENST00000558255.1:5303|3472
KAHIFHTANCCFLK
>FUSION-ENST00000469050.1:88920-ENST00000652379.1:25317|3501
MKTLGVSEII
>FUSION-ENST00000647456.1:195055-ENST00000558255.1:5303|4663
LVDLEVCFSASLCSK
>FUSION-ENST00000475226.1:2819-ENST00000642908.1:1378|173
MCLYTVK
>FUSION-ENST00000475226.1:2819-ENST00000642908.1:1378|246
VFQALGSQGLGR
>FUSION-ENST00000647456.1:195055-ENST00000558255.1:5303|589
LPSSTPSPQKAK
>FUSION-ENST00000644461.1:105317-ENST00000558255.1:5303|4377
TGNLSPSWDSDIR
>FUSION-ENST00000484082.1:88920-ENST00000652379.1:25317|660
LLICINVNVSVR
>FUSION-ENST00000647456.1:195055-ENST00000558255.1:5303|4401
LCCINSRYYNLLDR
>FUSION-ENST00000484082.1:88920-ENST00000652379.1:25317|1041
SGFGFLARRPKPAENFPAQDPV
>FUSION-ENST00000484082.1:88920-ENST00000652379.1:25317|1481
LGSDWTTPDR
>FUSION-ENST00000644461.1:105317-ENST00000558255.1:5303|2664
NKFTRCFTETQDNPDS
>FUSION-ENST00000647456.1:195055-ENST00000558255.1:5303|3775
LMTFNSVDHYNVSSSLL
>FUSION-ENST00000647456.1:195055-ENST00000558255.1:5303|2031
HDGNNSEGHRMGKLR
>FUSION-ENST00000647456.1:195055-ENST00000558255.1:5303|3242
SSSIPLF
>FUSION-ENST00000469050.1:88920-ENST00000652379.1:25317|2578
MQFPTRC
>FUSION-ENST00000647456.1:195055-ENST00000558255.1:5303|2079
MRHSTGLSDGACV
>ENST00000377939.5|SNV-13805-G-C|3
EKTSQPK
>ENST00000392505.6|SNV-201008-T-G|1
EAWVANDTYWELRKDPGFSK
>FUSION-ENST00000647456.1:195055-ENST00000558255.1:5303|1879
LLVVTGSPVDR
>FUSION-ENST00000644461.1:105317-ENST00000558255.1:5303|638
RGMSRAK
>FUSION-ENST00000647456.1:195055-ENST00000558255.1:5303|2403
LIHHDQVSFIPGMQGWFNIR
>FUSION-ENST00000644461.1:105317-ENST00000558255.1:5303|3023
MRLLLQFSWVLCVWS
>FUSION-ENST00000647456.1:195055-ENST00000558255.1:5303|656
FSLTSGN
>FUSION-ENST00000647456.1:195055-ENST00000558255.1:5303|5747
KDAIPASGRK
>FUSION-ENST00000644461.1:105317-ENST00000558255.1:5303|3966
ERPALSPLAVWSSVSHCERGHR
>FUSION-ENST00000647456.1:195055-ENST00000558255.1:5303|1985
LFNSGWGTT
>FUSION-ENST00000644461.1:105317-ENST00000558255.1:5303|5087
ENGSCIYEKTLNHTFSEYTFKLH
>FUSION-ENST00000475226.1:2819-ENST00000642908.1:1378|62
MISRAPLPS
>FUSION-ENST00000647456.1:195055-ENST00000558255.1:5303|2193
MERAIGEK
>FUSION-ENST00000647456.1:195055-ENST00000558255.1:5303|2982
YKLPSENITNTSTQIN
>FUSION-ENST00000647456.1:195055-ENST00000558255.1:5303|4834
QGKGGTPSCSGRGK
>FUSION-ENST00000644461.1:105317-ENST00000558255.1:5303|359
IWMLVEAKHHQLTFLFISYR
>FUSION-ENST00000469050.1:88920-ENST00000652379.1:25317|2649
MQSSTIGTLFTALPA
>FUSION-ENST00000475226.1:2819-ENST00000642908.1:1378|185
PFLLSGTSFSKRLLPGSIK
>FUSION-ENST00000647456.1:195055-ENST00000558255.1:5303|5649
NPKGPLAGVRSDYFSK
>FUSION-ENST00000644461.1:105317-ENST00000558255.1:5303|1385
MGSFFGMKRVTFSLISSTPLRPWK
>FUSION-ENST00000484082.1:88920-ENST00000652379.1:25317|1068
DTAALSPPLSTAGPTPPRNPR
>FUSION-ENST00000647456.1:195055-ENST00000558255.1:5303|6078
DFVNELLFLEVHCISKLQETQI
>FUSION-ENST00000644461.1:105317-ENST00000558255.1:5303|5284
FPRLVLK
>FUSION-ENST00000647456.1:195055-ENST00000558255.1:5303|815
WDLIKLKSFCTVK
>FUSION-ENST00000469050.1:88920-ENST00000652379.1:25317|2650
ALGKLQSV
>FUSION-ENST00000647456.1:195055-ENST00000558255.1:5303|3773
TFNSVDHYNVSSSLL
>FUSION-ENST00000469050.1:88920-ENST00000652379.1:25317|3021
MPIIPALWEAKAGRSQGQEFK
>FUSION-ENST00000647456.1:195055-ENST00000558255.1:5303|86
MKTWTSLGWGHNSVCCMK
>FUSION-ENST00000647456.1:195055-ENST00000558255.1:5303|477
MLITGQQRNANQNHNEIPSHAG
>FUSION-ENST00000647456.1:195055-ENST00000558255.1:5303|2817
QANIQIQEIQR
>FUSION-ENST00000647456.1:195055-ENST00000558255.1:5303|3929
LSMCSSRLLNPPDGGKLCPSSPPPP
>FUSION-ENST00000469050.1:88920-ENST00000652379.1:25317|2235
TATAHSGKR
>FUSION-ENST00000484082.1:88920-ENST00000652379.1:25317|749
MEKSRLN
>FUSION-ENST00000647456.1:195055-ENST00000558255.1:5303|1648
LILLCVYSILPL
>FUSION-ENST00000475226.1:2819-ENST00000642908.1:1378|175
IKYQLYYSHL
>FUSION-ENST00000647456.1:195055-ENST00000558255.1:5303|5114
MISPYSVLLTLNLSPHCRISF
>FUSION-ENST00000647456.1:195055-ENST00000558255.1:5303|827
TKTSKAMATK
>FUSION-ENST00000644461.1:105317-ENST00000558255.1:5303|4949
MFYLPFKNMTLGQLLNIQRGSTK
>FUSION-ENST00000644461.1:105317-ENST00000558255.1:5303|687
SLRMQLEMLFLGSLALRPTL
>FUSION-ENST00000644461.1:105317-ENST00000558255.1:5303|457
MGLCSVC
>FUSION-ENST00000484082.1:88920-ENST00000652379.1:25317|1024
TKERLSILWLE
>FUSION-ENST00000647456.1:195055-ENST00000558255.1:5303|5642
SHFPFSRLISR
>FUSION-ENST00000644461.1:105317-ENST00000558255.1:5303|5896
MAHCSLKLLGSR
>FUSION-ENST00000644461.1:105317-ENST00000558255.1:5303|5314
YYVYVKCLK
>ENST00000404895.7|SNV-448178-T-G|4
QARLSDAGNYTCMAANIVAKR
>FUSION-ENST00000469050.1:88920-ENST00000652379.1:25317|1792
SLFLASNSLRTTQHK
>FUSION-ENST00000475226.1:2819-ENST00000642908.1:1378|69
VSPGDVSALLPLVSRQLR
>FUSION-ENST00000644461.1:105317-ENST00000558255.1:5303|4836
SQSNGSACK
>FUSION-ENST00000644461.1:105317-ENST00000558255.1:5303|4064
MVKRQLKPLEG
>FUSION-ENST00000647456.1:195055-ENST00000558255.1:5303|3843
VSLSLNNFL
>FUSION-ENST00000484082.1:88920-ENST00000652379.1:25317|587
ECFRSLLCVSTFSK
>FUSION-ENST00000484082.1:88920-ENST00000652379.1:25317|842
TSPETLEISPLR
>FUSION-ENST00000647456.1:195055-ENST00000558255.1:5303|175
MTWMGGSRR
>FUSION-ENST00000644461.1:105317-ENST00000558255.1:5303|4020
WPCSGSTLEPSLSSK
>FUSION-ENST00000469050.1:88920-ENST00000652379.1:25317|2100
HHNARLIFSFFHRNGVLLCFSAWS
>FUSION-ENST00000644461.1:105317-ENST00000558255.1:5303|1128
KVAMIYTRGMVEES
>FUSION-ENST00000647456.1:195055-ENST00000558255.1:5303|2104
LTGYIFFHLIPSYSLNGK
>ENST00000525916.1|SNV-12588-C-G|2
MKPVESEQIINWISS
>FUSION-ENST00000647456.1:195055-ENST00000558255.1:5303|2101
GLHSLKSLSHYSYHYGIN
>FUSION-ENST00000647456.1:195055-ENST00000558255.1:5303|1716
IFASMFIR
>FUSION-ENST00000647456.1:195055-ENST00000558255.1:5303|4885
MSGVVAIVILSHGIEREAQ
>FUSION-ENST00000644461.1:105317-ENST00000558255.1:5303|4349
MKELTLFRHHGK
>FUSION-ENST00000647456.1:195055-ENST00000558255.1:5303|5498
MSKSSLGKVACNLEDLTEPWIFR
>FUSION-ENST00000644461.1:105317-ENST00000558255.1:5303|4608
QSSCFSLQSSWDYR
>FUSION-ENST00000647456.1:195055-ENST00000558255.1:5303|3228
MKFWVENSLR
>FUSION-ENST00000484082.1:89955-ENST00000652379.1:25317|1539
KIASSHVSR
>FUSION-ENST00000647456.1:195055-ENST00000558255.1:5303|5398
GTEVRYLASLHS
>FUSION-ENST00000647456.1:195055-ENST00000558255.1:5303|1275
MGVSSSVSLVFWVPLGYEKK
>FUSION-ENST00000644461.1:105317-ENST00000558255.1:5303|1557
DVHVGIGEIVCMSSTSRQRYFCQER
>FUSION-ENST00000647456.1:195055-ENST00000558255.1:5303|1115
PLEMRCEMYRPLNVK
>FUSION-ENST00000644461.1:105317-ENST00000558255.1:5303|4555
NVSPAFFFFFFFLR
>FUSION-ENST00000644461.1:105317-ENST00000558255.1:5303|3777
MSLYCFKNNFGASIHFPKR
>FUSION-ENST00000647456.1:195055-ENST00000558255.1:5303|3631
MMVFKILTWYK
>FUSION-ENST00000484082.1:88920-ENST00000652379.1:25317|1256
SLSFYRFLSVSR
>FUSION-ENST00000469050.1:88920-ENST00000652379.1:25317|2779
DVKIKWDILR
>FUSION-ENST00000644461.1:105317-ENST00000558255.1:5303|3074
ASDFFFFFFKYITFSRPVFKWLLLK
>FUSION-ENST00000484082.1:88920-ENST00000652379.1:25317|285
LNTGTRPIVNKYRK
>FUSION-ENST00000647456.1:195055-ENST00000558255.1:5303|5169
EPWFSNS
>FUSION-ENST00000484082.1:88920-ENST00000652379.1:25317|853
GVLRGKPHLGR
>FUSION-ENST00000644461.1:105317-ENST00000558255.1:5303|1131
MKVAMIYTR
>FUSION-ENST00000644461.1:105317-ENST00000558255.1:5303|6111
SSAKLQCQAAQGQANFLLKIAILK
>FUSION-ENST00000644461.1:105317-ENST00000558255.1:5303|4044
NVWPSLWHHTELTACKICILFVD
>FUSION-ENST00000469050.1:88920-ENST00000652379.1:25317|3851
FYPVPHHPPPRK
>ENST00000291535.11|INDEL-39019-G-GA|1
NQDTSGTWNL
>FUSION-ENST00000644461.1:105317-ENST00000558255.1:5303|5090
KRLSTILSVNTLSNFIEIQYSLLSG
>FUSION-ENST00000644461.1:105317-ENST00000558255.1:5303|129
GAWPCTSSVSGR
>FUSION-ENST00000475226.1:2819-ENST00000642908.1:1378|182
MFISGLQISTCPLCFR
>FUSION-ENST00000475226.1:2819-ENST00000642908.1:1378|251
KGLNEEK
>FUSION-ENST00000484082.1:88920-ENST00000652379.1:25317|897
MLNLFRSYGSSCSQWDSIR
>FUSION-ENST00000644461.1:105317-ENST00000558255.1:5303|707
NFMPCELYLNIK
>FUSION-ENST00000647456.1:195055-ENST00000558255.1:5303|5612
MLLKTLQNR
>FUSION-ENST00000644461.1:105317-ENST00000558255.1:5303|1134
LTLFRFCQ
>FUSION-ENST00000644461.1:105317-ENST00000558255.1:5303|2958
SSLGPNIC
>FUSION-ENST00000644461.1:105317-ENST00000558255.1:5303|1471
QRRSSLK
>FUSION-ENST00000469050.1:88920-ENST00000652379.1:25317|2246
MFITGITR
>FUSION-ENST00000647456.1:195055-ENST00000558255.1:5303|5868
LGEGMVQK
>FUSION-ENST00000484082.1:88920-ENST00000652379.1:25317|205
MDGAGASGPYPAVAGSR
>FUSION-ENST00000484082.1:88920-ENST00000652379.1:25317|204
DGAGASGPYPAVAGSR
>FUSION-ENST00000647456.1:195055-ENST00000558255.1:5303|3693
NAIQSSSPLSNS
>FUSION-ENST00000644461.1:105317-ENST00000558255.1:5303|2754
LPVDGTL
>FUSION-ENST00000484082.1:88920-ENST00000652379.1:25317|72
CLAEEPMGRSYHLWDYD
>FUSION-ENST00000469050.1:88920-ENST00000652379.1:25317|2256
PLGPCQALSAGDRGYGMPR
>FUSION-ENST00000644461.1:105317-ENST00000558255.1:5303|1221
LKGKDLMGFMR
>FUSION-ENST00000644461.1:105317-ENST00000558255.1:5303|5913
LKCLYNMISTVKQAVTYP
>FUSION-ENST00000644461.1:105317-ENST00000558255.1:5303|6020
SLHRSHQVK
>FUSION-ENST00000644461.1:105317-ENST00000558255.1:5303|593
SLHGFTLGTGSYLNRGMVR
>FUSION-ENST00000647456.1:195055-ENST00000558255.1:5303|5876
MCHRRSHNGNHK
>FUSION-ENST00000644461.1:105317-ENST00000558255.1:5303|5979
WIKIKLEFVLHHVQK
>FUSION-ENST00000644461.1:105317-ENST00000558255.1:5303|3991
VPACDCLR
>FUSION-ENST00000644461.1:105317-ENST00000558255.1:5303|4630
MSQSELLHLYSSQCQPQSSHICL
>FUSION-ENST00000647456.1:195055-ENST00000558255.1:5303|5080
IAAQRIFVERLFTWIE
>FUSION-ENST00000644461.1:105317-ENST00000558255.1:5303|17
MCSTDEASVDKTPLSKPFAFFR
>FUSION-ENST00000647456.1:195055-ENST00000558255.1:5303|1642
MCIYIFKLGCSLSFFK
>FUSION-ENST00000647456.1:195055-ENST00000558255.1:5303|586
KECGQHSSR
>FUSION-ENST00000644461.1:105317-ENST00000558255.1:5303|5666
MESGRFANASGIFRCK
>FUSION-ENST00000647456.1:195055-ENST00000558255.1:5303|3354
MISAPLCTSSR
>FUSION-ENST00000647456.1:195055-ENST00000558255.1:5303|4683
MVHPLSNKGQTSSNTVK
>FUSION-ENST00000647456.1:195055-ENST00000558255.1:5303|1922
MSAVVEAH
>FUSION-ENST00000644461.1:105317-ENST00000558255.1:5303|3395
MVSHLGFNLYFPDDN
>FUSION-ENST00000644461.1:105317-ENST00000558255.1:5303|4291
RSSRAIVSG
>FUSION-ENST00000484082.1:88920-ENST00000652379.1:25317|638
LVSNSRPPVMR
>FUSION-ENST00000484082.1:88920-ENST00000652379.1:25317|1110
SGVASPSTVSKNRTSVPLGCR
>FUSION-ENST00000644461.1:105317-ENST00000558255.1:5303|2927
SDFGFSPFWPTSFWRQLWVKETSR
>FUSION-ENST00000647456.1:195055-ENST00000558255.1:5303|1962
MGFHHIGQAGHELPTSR
>FUSION-ENST00000647456.1:195055-ENST00000558255.1:5303|4196
TIFWTGK
>FUSION-ENST00000644461.1:105317-ENST00000558255.1:5303|1205
FSCICWLF
>FUSION-ENST00000647456.1:195055-ENST00000558255.1:5303|114
GRATKSQCE
>FUSION-ENST00000484082.1:88920-ENST00000652379.1:25317|318
SLPFVHTAR
>FUSION-ENST00000647456.1:195055-ENST00000558255.1:5303|14
TKWHCQTKPIESEIG
>FUSION-ENST00000540243.5:40167-ENST00000481583.1:14586|20
QNWPNRNGFK
>FUSION-ENST00000647456.1:195055-ENST00000558255.1:5303|1455
MKFKVVFSNSVK
>FUSION-ENST00000484082.1:88920-ENST00000652379.1:25317|838
LRVSCRLSLDLSSSWVR
>FUSION-ENST00000647456.1:195055-ENST00000558255.1:5303|1672
YKYKPRNK
>FUSION-ENST00000644461.1:105317-ENST00000558255.1:5303|599
MGGWLGRVWELR
>FUSION-ENST00000469050.1:88920-ENST00000652379.1:25317|3643
VTPFQPWKAFR
>FUSION-ENST00000644461.1:105317-ENST00000558255.1:5303|1406
MIKQAVNGANMSTNPR
>ENST00000450053.8|SNV-27862-C-T|2
NISNYFSFSKDPTMGSHKMQR
>FUSION-ENST00000647456.1:195055-ENST00000558255.1:5303|2296
SMEQNRALRNNAAYLQLSDL
>FUSION-ENST00000647456.1:195055-ENST00000558255.1:5303|1301
MSLDDNFR
>FUSION-ENST00000644461.1:105317-ENST00000558255.1:5303|3979
VNSPNLRIHEYTNGRFP
>FUSION-ENST00000647456.1:195055-ENST00000558255.1:5303|4214
RNGIWMSEEPRGSIL
>FUSION-ENST00000647456.1:195055-ENST00000558255.1:5303|3994
KPSSFSWQKPSK
>FUSION-ENST00000647456.1:195055-ENST00000558255.1:5303|2156
CSRLGKGNLEK
>FUSION-ENST00000644461.1:105317-ENST00000558255.1:5303|2654
KNYWTEKLV
>FUSION-ENST00000644461.1:105317-ENST00000558255.1:5303|2909
LVLAQGGK
>FUSION-ENST00000469050.1:88920-ENST00000652379.1:25317|2914
MFIAALFTIAKTWNQPK
>FUSION-ENST00000644461.1:105317-ENST00000558255.1:5303|678
MSSQGLELCCVESEGGRER
>ENST00000291688.6|SNV-5757-G-A|3
GKNLHKDMAIFWHR
>FUSION-ENST00000647456.1:195055-ENST00000558255.1:5303|2989
MIKGISPPIPQK
>FUSION-ENST00000647456.1:195055-ENST00000558255.1:5303|1774
MRPFFLEVK
>FUSION-ENST00000484082.1:88920-ENST00000652379.1:25317|305
MKNAASCEN
>ENST00000446534.1|SNV-2093-G-A|3
VSCAAGVTISSVEKK
>FUSION-ENST00000484082.1:88920-ENST00000652379.1:25317|78
MVILLSTR
>FUSION-ENST00000647456.1:195055-ENST00000558255.1:5303|622
KKQQSTFHIAVGPLLYCK
>FUSION-ENST00000469050.1:88920-ENST00000652379.1:25317|2523
MSAFLMAVIRNKEAER
>FUSION-ENST00000647456.1:195055-ENST00000558255.1:5303|4637
LRLYFYQ
>FUSION-ENST00000469050.1:88920-ENST00000652379.1:25317|3093
YIHTHTYTYTYIFLKWETT
>FUSION-ENST00000647456.1:195055-ENST00000558255.1:5303|467
MLTYVYCNTVHNSK
>FUSION-ENST00000644461.1:105317-ENST00000558255.1:5303|2653
NYWTEKLV
>FUSION-ENST00000644461.1:105317-ENST00000558255.1:5303|1919
FKPFSCLSLPSSWDYR
>FUSION-ENST00000644461.1:105317-ENST00000558255.1:5303|62
MSTKTQKQFK
>FUSION-ENST00000644461.1:105317-ENST00000558255.1:5303|1011
MLMWVLCL
>FUSION-ENST00000644461.1:105317-ENST00000558255.1:5303|1462
DSCVEVGHR
>FUSION-ENST00000644461.1:105317-ENST00000558255.1:5303|3377
SNFSGNGVSSWF
>FUSION-ENST00000469050.1:88920-ENST00000652379.1:25317|3440
PVIVQRKPKPREVK
>FUSION-ENST00000644461.1:105317-ENST00000558255.1:5303|5417
MMVSKYKSIISQK
>FUSION-ENST00000647456.1:195055-ENST00000558255.1:5303|4095
CPTLLFW
>FUSION-ENST00000469050.1:88920-ENST00000652379.1:25317|1681
TGIGRNVGQTAK
>ENST00000296358.4|SNV-29539-A-T|5
DVAPQGKDLPPAANGNVCMR
>FUSION-ENST00000469050.1:88920-ENST00000652379.1:25317|1819
IKWHHAVSCLAK
>FUSION-ENST00000469050.1:88920-ENST00000652379.1:25317|2730
EVLHSPSCVHVISLFSSYL
>FUSION-ENST00000644461.1:105317-ENST00000558255.1:5303|5701
MISLPLLDFTQANSSK
>FUSION-ENST00000647456.1:195055-ENST00000558255.1:5303|2839
RNEQSLQEIWDYVK
>FUSION-ENST00000644461.1:105317-ENST00000558255.1:5303|5430
MKPPTYTLHGLNIHIYLPAWYR
>FUSION-ENST00000644461.1:105317-ENST00000558255.1:5303|1592
MVNRKYPP
>FUSION-ENST00000484082.1:88920-ENST00000652379.1:25317|972
HLPGFKR
>FUSION-ENST00000644461.1:105317-ENST00000558255.1:5303|2233
CLWGLLLGK
>FUSION-ENST00000644461.1:105317-ENST00000558255.1:5303|3549
YPSDLLLKDVPLYIELKTASQ
>FUSION-ENST00000647456.1:195055-ENST00000558255.1:5303|5312
QHELPEHRNINHERIA
>FUSION-ENST00000644461.1:105317-ENST00000558255.1:5303|3577
FVFFFFFFFFFCR
>FUSION-ENST00000484082.1:88920-ENST00000652379.1:25317|1349
TRGTGDAEACLREEGWK
>FUSION-ENST00000644461.1:105317-ENST00000558255.1:5303|5704
MFKDPSCFQENTPFAYT
>FUSION-ENST00000647456.1:195055-ENST00000558255.1:5303|75
MKIQMKCAWWCLALSECSVSGSYQW
>FUSION-ENST00000469050.1:88920-ENST00000652379.1:25317|3186
MIITWTH
>FUSION-ENST00000469050.1:88920-ENST00000652379.1:25317|1844
MLIIYNAVY
>FUSION-ENST00000647456.1:195055-ENST00000558255.1:5303|1397
MLKSPTIIVCESK
>ENST00000339474.9|SNV-59924-G-A|3
LLSEQQEVK
>FUSION-ENST00000647456.1:195055-ENST00000558255.1:5303|1670
NKLFMLINFIHLHNQI
>ENST00000373970.4|SNV-2140-A-C|2
TTLSSKLYHTKGQEGSVCLR
>FUSION-ENST00000647456.1:195055-ENST00000558255.1:5303|2831
PHIYNYLIFDKPEKNKQWGK
>FUSION-ENST00000647456.1:195055-ENST00000558255.1:5303|100
MGAVTLMLFL
>FUSION-ENST00000644461.1:105317-ENST00000558255.1:5303|4895
MIGYLTYAKPPQSTPLNTLKTLFHW
>FUSION-ENST00000647456.1:195055-ENST00000558255.1:5303|4249
FPGKRVMNQDWISLK
>FUSION-ENST00000644461.1:105317-ENST00000558255.1:5303|2809
MLGNSKYIWEGQICQDLL
>FUSION-ENST00000644461.1:105317-ENST00000558255.1:5303|3269
AENIQGKEPC
>FUSION-ENST00000469050.1:88920-ENST00000652379.1:25317|1845
SIYCDVRKY
>FUSION-ENST00000647456.1:195055-ENST00000558255.1:5303|2271
MGNHLTISSYAHISR
>FUSION-ENST00000644461.1:105317-ENST00000558255.1:5303|2818
LAALLSGGIVK
>FUSION-ENST00000469050.1:88920-ENST00000652379.1:25317|2360
EDITVYIIGILKEK
>FUSION-ENST00000644461.1:105317-ENST00000558255.1:5303|659
PKPDVNFK
>FUSION-ENST00000469050.1:88920-ENST00000652379.1:25317|3496
LDLSSIK
>FUSION-ENST00000484082.1:88920-ENST00000652379.1:25317|186
RGSGGVR
>FUSION-ENST00000644461.1:105317-ENST00000558255.1:5303|6018
SHQVKSIWEMR
>FUSION-ENST00000469050.1:88920-ENST00000652379.1:25317|3074
CTPKSMCCK
>FUSION-ENST00000647456.1:195055-ENST00000558255.1:5303|3685
AGFLTQWFKTFQICFHNFFSHR
>FUSION-ENST00000644461.1:105317-ENST00000558255.1:5303|2289
MLSPFYR
>FUSION-ENST00000644461.1:105317-ENST00000558255.1:5303|6162
VFGFSFVR
>FUSION-ENST00000484082.1:88920-ENST00000652379.1:25317|1023
ERLSILWLE
>FUSION-ENST00000484082.1:88920-ENST00000652379.1:25317|435
MRAFIRSKPTR
>FUSION-ENST00000469050.1:88920-ENST00000652379.1:25317|3351
FHCIPPPTPLPSF
>FUSION-ENST00000647456.1:195055-ENST00000558255.1:5303|2734
ILATYSSDK
>FUSION-ENST00000647456.1:195055-ENST00000558255.1:5303|5756
MGGRASFR
>FUSION-ENST00000644461.1:105317-ENST00000558255.1:5303|2137
TWRYIEKMSVLPK
>FUSION-ENST00000647456.1:195055-ENST00000558255.1:5303|5896
TCFSEHKPVVK
>FUSION-ENST00000644461.1:105317-ENST00000558255.1:5303|1941
MRHEVGSEVLLSSVS
>FUSION-ENST00000644461.1:105317-ENST00000558255.1:5303|1757
MMYPKENILTVNKLL
>FUSION-ENST00000644461.1:105317-ENST00000558255.1:5303|4842
QRHREAR
>FUSION-ENST00000644461.1:105317-ENST00000558255.1:5303|4512
QDVILKYLSSENLFHSFAL
>FUSION-ENST00000647456.1:195055-ENST00000558255.1:5303|1329
VCFSAPSGHLCSSLNCLF
>FUSION-ENST00000647456.1:195055-ENST00000558255.1:5303|3480
MNQVPQLEMQK
>FUSION-ENST00000644461.1:105317-ENST00000558255.1:5303|4114
IYNFSHFGGHLSK
>FUSION-ENST00000647456.1:195055-ENST00000558255.1:5303|3652
SSAHRDNMTSSFPN
>FUSION-ENST00000644461.1:105317-ENST00000558255.1:5303|1446
AVPCLAVTSHRQQVDSALQRAEGR
>FUSION-ENST00000647456.1:195055-ENST00000558255.1:5303|5225
THTFLCTTPSSPLVFHSAR
>ENST00000485066.1|SNV-118-C-T|2
VYCFLAKR
>FUSION-ENST00000469050.1:88920-ENST00000652379.1:25317|3620
RQIKDILSHPL
>FUSION-ENST00000644461.1:105317-ENST00000558255.1:5303|5521
VVLFLIF
>FUSION-ENST00000647456.1:195055-ENST00000558255.1:5303|4897
GGIWVMGPDFSKMSCCSSCGNEFT
>FUSION-ENST00000647456.1:195055-ENST00000558255.1:5303|2315
KSPHCQVNPKPKEQSWR
>FUSION-ENST00000469050.1:88920-ENST00000652379.1:25317|2498
LSVVSGKQCFSLVRR
>FUSION-ENST00000647456.1:195055-ENST00000558255.1:5303|5298
LVYLQKK
>FUSION-ENST00000647456.1:195055-ENST00000558255.1:5303|454
VRKSESTR
>FUSION-ENST00000469050.1:88920-ENST00000652379.1:25317|3491
MYVYYIYNYILYRYIYI
>FUSION-ENST00000469050.1:88920-ENST00000652379.1:25317|2249
ENYHDRNTPR
>FUSION-ENST00000469050.1:88920-ENST00000652379.1:25317|2761
MCTCTLKLKV
>FUSION-ENST00000644461.1:105317-ENST00000558255.1:5303|2424
MKLFLGFR
>FUSION-ENST00000644461.1:105317-ENST00000558255.1:5303|5751
MGAVIPVFKMAPK
>FUSION-ENST00000644461.1:105317-ENST00000558255.1:5303|4658
TVSVKTLIRGK
>FUSION-ENST00000647456.1:195055-ENST00000558255.1:5303|2544
KLEIIILSK
>FUSION-ENST00000644461.1:105317-ENST00000558255.1:5303|4864
PLHCSLGNK
>FUSION-ENST00000644461.1:105317-ENST00000558255.1:5303|4337
ACSLSSR
>FUSION-ENST00000469050.1:88920-ENST00000652379.1:25317|3003
PTTLIILFFYFLAFQIK
>FUSION-ENST00000647456.1:195055-ENST00000558255.1:5303|1377
MPFFVSFDLCWFKVCFVR
>FUSION-ENST00000647456.1:195055-ENST00000558255.1:5303|2949
GLKNGASGDYIPHLAR
>FUSION-ENST00000469050.1:88920-ENST00000652379.1:25317|3652
MLMVYGI
>FUSION-ENST00000469050.1:88920-ENST00000652379.1:25317|3789
CSIIHSFNSR
>FUSION-ENST00000644461.1:105317-ENST00000558255.1:5303|2976
TMIKYMCLPCLLLISFCQQFPAK
>FUSION-ENST00000469050.1:88920-ENST00000652379.1:25317|2189
LTEPFQLLFYKER
>FUSION-ENST00000647456.1:195055-ENST00000558255.1:5303|4737
HTLVLLALGRCHHTVFWQA
>FUSION-ENST00000484082.1:88920-ENST00000652379.1:25317|1287
ALYTERSGSRLSSR
>FUSION-ENST00000469050.1:88920-ENST00000652379.1:25317|2312
HFSLNFKNAR
>FUSION-ENST00000647456.1:195055-ENST00000558255.1:5303|1422
VEKDSAYDFLFLFLAREGFTEK
>FUSION-ENST00000469050.1:88920-ENST00000652379.1:25317|3730
VVTQAYVENLGFCIDHS
>FUSION-ENST00000647456.1:195055-ENST00000558255.1:5303|5850
EWRFTHGFSLLQPGR
>FUSION-ENST00000644461.1:105317-ENST00000558255.1:5303|4735
MTYAIILSSSFIK
>FUSION-ENST00000644461.1:105317-ENST00000558255.1:5303|1407
VQICPPTQDKR
>FUSION-ENST00000647456.1:195055-ENST00000558255.1:5303|4590
KGRQNLMGQL
>FUSION-ENST00000647456.1:195055-ENST00000558255.1:5303|2272
TLLKPPPPSLVGFP
>FUSION-ENST00000647456.1:195055-ENST00000558255.1:5303|4884
SGVVAIVILSHGIEREAQ
>FUSION-ENST00000644461.1:105317-ENST00000558255.1:5303|3282
EYSNTVLSHFPKITLSPILF
>ENST00000404895.7|SNV-448178-T-G|5
QARLSDAGNYTCMAANIVAK
>ENST00000478355.5|SNV-1793-C-T|7
MWLNKGEPTWRACAWSGSTDTWR
>FUSION-ENST00000484082.1:88920-ENST00000652379.1:25317|1253
FLSVSRSISVFLGRSLSFSR
>FUSION-ENST00000469050.1:88920-ENST00000652379.1:25317|3849
FYPVPHHPPPRKFCVTQLYTL
>FUSION-ENST00000469050.1:88920-ENST00000652379.1:25317|2292
ENRHLYK
>FUSION-ENST00000647456.1:195055-ENST00000558255.1:5303|1199
HNLKSLNNSKMC
>FUSION-ENST00000484082.1:88920-ENST00000652379.1:25317|1467
MKKMIWAGHASSR
>FUSION-ENST00000647456.1:195055-ENST00000558255.1:5303|5989
MSVCVCVR
>FUSION-ENST00000469050.1:88920-ENST00000652379.1:25317|2940
GCGEIGTLLHCWWDCK
>FUSION-ENST00000644461.1:105317-ENST00000558255.1:5303|801
MWQTPAEAK
>FUSION-ENST00000644461.1:105317-ENST00000558255.1:5303|5253
MMEMKNR
>FUSION-ENST00000644461.1:105317-ENST00000558255.1:5303|3470
AHIFHTANCCFLK
>FUSION-ENST00000644461.1:105317-ENST00000558255.1:5303|4671
QAAGNLPKRLNLVTELGFEPRPV
>FUSION-ENST00000644461.1:105317-ENST00000558255.1:5303|3855
GKESSRHHIAV
>FUSION-ENST00000644461.1:105317-ENST00000558255.1:5303|3676
MNARGWLSCNKR
>FUSION-ENST00000469050.1:88920-ENST00000652379.1:25317|1664
MISLMNLVK
>FUSION-ENST00000644461.1:105317-ENST00000558255.1:5303|4610
QWCDHSSLQPQTPGLK
>FUSION-ENST00000644461.1:105317-ENST00000558255.1:5303|5460
MGSCNLGLSFK
>FUSION-ENST00000644461.1:105317-ENST00000558255.1:5303|6000
AIYNINI
>FUSION-ENST00000484082.1:88920-ENST00000652379.1:25317|1476
VDWQPQHCKGCVGMEMSPR
>FUSION-ENST00000484082.1:88920-ENST00000652379.1:25317|1439
MTGGRHHACLAQR
>FUSION-ENST00000644461.1:105317-ENST00000558255.1:5303|663
TKDISVV
>FUSION-ENST00000484082.1:88920-ENST00000652379.1:25317|86
QNSPSVGLFTH
>FUSION-ENST00000644461.1:105317-ENST00000558255.1:5303|3763
FLWVFPPLQHVF
>FUSION-ENST00000644461.1:105317-ENST00000558255.1:5303|2857
LNVREERK
>FUSION-ENST00000647456.1:195055-ENST00000558255.1:5303|3082
RVFTMCEKPC
>ENST00000494277.5|SNV-2140-A-C|2
MGIPEEPPCLQNCITPKDKK
>FUSION-ENST00000644461.1:105317-ENST00000558255.1:5303|2683
FQTEATVGK
>FUSION-ENST00000644461.1:105317-ENST00000558255.1:5303|2507
TEYVFPYSIGCPPCAR
>FUSION-ENST00000644461.1:105317-ENST00000558255.1:5303|529
GPHELFSPQGK
>FUSION-ENST00000647456.1:195055-ENST00000558255.1:5303|944
QPVPFRWSWLVT
>ENST00000263036.9|SNV-22964-T-G|1
NRSEIETQTEGSTEKENDEEK
>FUSION-ENST00000644461.1:105317-ENST00000558255.1:5303|3360
MWLGRPQSHGRR
>FUSION-ENST00000647456.1:195055-ENST00000558255.1:5303|271
FSVVPVDLLKCNHFQLIR
>FUSION-ENST00000647456.1:195055-ENST00000558255.1:5303|711
MVIGLQSVLGDPYYR
>FUSION-ENST00000647456.1:195055-ENST00000558255.1:5303|3605
CLLGLLGAVVN
>FUSION-ENST00000644461.1:105317-ENST00000558255.1:5303|5876
GVSLSLAQTGLGWHNHGSLQS
>FUSION-ENST00000647456.1:195055-ENST00000558255.1:5303|2655
EMQIKTTMRYPLTPVR
>FUSION-ENST00000469050.1:88920-ENST00000652379.1:25317|3009
MLIITGHQR
>FUSION-ENST00000647456.1:195055-ENST00000558255.1:5303|5140
RLKPPSFDSPILRVK
>ENST00000534210.6|SNV-31806-T-G|5
MPIEWLTK
>FUSION-ENST00000469050.1:88920-ENST00000652379.1:25317|2118
HNSILGFLEIMSLFIVKLQSIR
>FUSION-ENST00000469050.1:88920-ENST00000652379.1:25317|1721
EDKSMLGFTLQI
>FUSION-ENST00000484082.1:88920-ENST00000652379.1:25317|335
SVMPLDVR
>FUSION-ENST00000469050.1:88920-ENST00000652379.1:25317|2044
ICIVKSK
>FUSION-ENST00000647456.1:195055-ENST00000558255.1:5303|1108
MGMCGFLIILCF
>FUSION-ENST00000644461.1:105317-ENST00000558255.1:5303|4861
MPLHCSLGNKSKTPSQK
>FUSION-ENST00000484082.1:88920-ENST00000652379.1:25317|505
ASPARRCSR
>ENST00000333868.10|SNV-33546-G-C|2
QMPACFNFLRK
>FUSION-ENST00000644461.1:105317-ENST00000558255.1:5303|3961
ESVNRSMPLAVCSLFPQRSPR
>FUSION-ENST00000647456.1:195055-ENST00000558255.1:5303|1120
MSGSLVKLIR
>FUSION-ENST00000644461.1:105317-ENST00000558255.1:5303|459
GGLAKAAR
>FUSION-ENST00000644461.1:105317-ENST00000558255.1:5303|3089
RLLKNYPAPNLEISEK
>FUSION-ENST00000644461.1:105317-ENST00000558255.1:5303|1743
MKQEKDLSYK
>FUSION-ENST00000644461.1:105317-ENST00000558255.1:5303|5085
TLNHTFSEYTFK
>FUSION-ENST00000644461.1:105317-ENST00000558255.1:5303|245
YYIKIFHIPYVLYILYIYF
>FUSION-ENST00000647456.1:195055-ENST00000558255.1:5303|4452
GGAEGTSQ
>FUSION-ENST00000647456.1:195055-ENST00000558255.1:5303|264
GMIAYLRTHALGLGRR
>FUSION-ENST00000647456.1:195055-ENST00000558255.1:5303|2509
TKTQHTR
>FUSION-ENST00000644461.1:105317-ENST00000558255.1:5303|1184
DTWDLFLG
>FUSION-ENST00000484082.1:88920-ENST00000652379.1:25317|174
ALERRAHTRPSPAVESGR
>FUSION-ENST00000644461.1:105317-ENST00000558255.1:5303|828
FTCVYFFFNKDITLGASLHHLD
>FUSION-ENST00000469050.1:88920-ENST00000652379.1:25317|3337
HPHKTHDYIAASEMRVITVILR
>FUSION-ENST00000647456.1:195055-ENST00000558255.1:5303|1888
IISESTHFSGD
>FUSION-ENST00000644461.1:105317-ENST00000558255.1:5303|2428
FPKLGWLR
>FUSION-ENST00000644461.1:105317-ENST00000558255.1:5303|1971
CTSLPFVVVRR
>FUSION-ENST00000647456.1:195055-ENST00000558255.1:5303|3820
ISRGFLHVATTENH
>FUSION-ENST00000644461.1:105317-ENST00000558255.1:5303|88
MQCRTQLGK
>FUSION-ENST00000647456.1:195055-ENST00000558255.1:5303|1203
IDRHNLK
>FUSION-ENST00000644461.1:105317-ENST00000558255.1:5303|384
FTIHLVHKQLHK
>FUSION-ENST00000647456.1:195055-ENST00000558255.1:5303|3710
MRWYLIVVLICISLMTSDK
>FUSION-ENST00000647456.1:195055-ENST00000558255.1:5303|511
LVEVKEVPPFSFKK
>FUSION-ENST00000647456.1:195055-ENST00000558255.1:5303|897
SLALMYLWLKHVTEPSLMFKK
>FUSION-ENST00000484082.1:88920-ENST00000652379.1:25317|313
YYRLDGLVRPSDRPRR
>FUSION-ENST00000644461.1:105317-ENST00000558255.1:5303|4019
MWPCSGSTLEPSLSSKGVGVGWLL
>FUSION-ENST00000469050.1:88920-ENST00000652379.1:25317|1883
MLPVIFQSKLCESISIATCAM
>FUSION-ENST00000647456.1:195055-ENST00000558255.1:5303|4626
MFNCDSK
>FUSION-ENST00000647456.1:195055-ENST00000558255.1:5303|4416
SLSLLLDTPR
>FUSION-ENST00000647456.1:195055-ENST00000558255.1:5303|4146
MMSIFLRFLH
>FUSION-ENST00000644461.1:105317-ENST00000558255.1:5303|4670
RLNLVTELGFEPRPV
>FUSION-ENST00000647456.1:195055-ENST00000558255.1:5303|5713
IKYLYNHT
>FUSION-ENST00000647456.1:195055-ENST00000558255.1:5303|4500
FLKWDEVEFFPFGK
>FUSION-ENST00000647456.1:195055-ENST00000558255.1:5303|1470
GSSFSFLHMASQLSQHHLLDR
>FUSION-ENST00000484082.1:88920-ENST00000652379.1:25317|180
LLPSSRPRPAPRPRSPADATPRR
>FUSION-ENST00000647456.1:195055-ENST00000558255.1:5303|1061
MGDPFQCILGAK
>FUSION-ENST00000647456.1:195055-ENST00000558255.1:5303|3525
MHYSYSSYPSM
>FUSION-ENST00000644461.1:105317-ENST00000558255.1:5303|4371
NKNMNIK
>FUSION-ENST00000647456.1:195055-ENST00000558255.1:5303|2671
DTTYQNLWDAFKAVCR
>FUSION-ENST00000647456.1:195055-ENST00000558255.1:5303|5432
MDIQTDPQYFLLWIKFPGSPR
>FUSION-ENST00000647456.1:195055-ENST00000558255.1:5303|1472
FHQYLVY
>FUSION-ENST00000484082.1:88920-ENST00000652379.1:25317|1520
LTAPSASQVQVILLPQPSR
>FUSION-ENST00000644461.1:105317-ENST00000558255.1:5303|2128
LVYKFKTSTVK
>FUSION-ENST00000644461.1:105317-ENST00000558255.1:5303|1995
MKATAPALK
>FUSION-ENST00000484082.1:88920-ENST00000652379.1:25317|265
VPSGPLLVSRTGAAG
>FUSION-ENST00000647456.1:195055-ENST00000558255.1:5303|726
ILHCWWECKLVQSLWK
>FUSION-ENST00000484082.1:88920-ENST00000652379.1:25317|560
VPVRSRR
>FUSION-ENST00000647456.1:195055-ENST00000558255.1:5303|4276
KSSMAILSQINQVLIPR
>FUSION-ENST00000644461.1:105317-ENST00000558255.1:5303|1987
MFLKNQN
>ENST00000512626.2|SNV-1844-C-A|1
NRPRVPAGANRNR
>FUSION-ENST00000647456.1:195055-ENST00000558255.1:5303|1674
MYKYKPR
>FUSION-ENST00000644461.1:105317-ENST00000558255.1:5303|4363
MTGTGQFSCLFYHREIEGWMKK
>FUSION-ENST00000647456.1:195055-ENST00000558255.1:5303|752
CSLLVSREMQIKTTMR
>FUSION-ENST00000647456.1:195055-ENST00000558255.1:5303|490
VLGKLACHM
>FUSION-ENST00000644461.1:105317-ENST00000558255.1:5303|1130
KVAMIYTR
>FUSION-ENST00000484082.1:88920-ENST00000652379.1:25317|241
LIEPSSSWFPPK
>FUSION-ENST00000647456.1:195055-ENST00000558255.1:5303|5527
MVCFSCPQMELASAWGRKQ
>FUSION-ENST00000647456.1:195055-ENST00000558255.1:5303|3074
MFGQTQR
>FUSION-ENST00000647456.1:195055-ENST00000558255.1:5303|3372
MLACLARLGK
>FUSION-ENST00000647456.1:195055-ENST00000558255.1:5303|5100
MGIMGFWSKTTEVK
>FUSION-ENST00000644461.1:105317-ENST00000558255.1:5303|4635
SVGLISEAIAEAR
>FUSION-ENST00000647456.1:195055-ENST00000558255.1:5303|4845
CDSIYSK
>FUSION-ENST00000471953.5:41438-ENST00000481583.1:14586|43
FSHYFLVIFMCSDLLYCEYDYPPK
>FUSION-ENST00000644461.1:105317-ENST00000558255.1:5303|2320
KRNLFSVWFWR
>FUSION-ENST00000644461.1:105317-ENST00000558255.1:5303|1476
GYILWPWLLAGR
>FUSION-ENST00000644461.1:105317-ENST00000558255.1:5303|2987
MGHCELFQR
>FUSION-ENST00000647456.1:195055-ENST00000558255.1:5303|1065
MEESSCARLKMHDA
>FUSION-ENST00000644461.1:105317-ENST00000558255.1:5303|2115
SKSMVLSSR
>FUSION-ENST00000647456.1:195055-ENST00000558255.1:5303|2412
ILNKILANR
>FUSION-ENST00000647456.1:195055-ENST00000558255.1:5303|4063
MNPLTQGKEEPHEQWR
>FUSION-ENST00000644461.1:105317-ENST00000558255.1:5303|2853
MTCSLES
>FUSION-ENST00000647456.1:195055-ENST00000558255.1:5303|1561
CLSDSSGRCLPVRLHR
>FUSION-ENST00000644461.1:105317-ENST00000558255.1:5303|1862
MGENFLCL
>FUSION-ENST00000484082.1:88920-ENST00000652379.1:25317|681
MLVRLVSHSQPQVVRLP
>FUSION-ENST00000484082.1:88920-ENST00000652379.1:25317|592
DVYFTYEK
>FUSION-ENST00000644461.1:105317-ENST00000558255.1:5303|3848
CGHLYGTTR
>FUSION-ENST00000644461.1:105317-ENST00000558255.1:5303|5302
MVAHDCNPSTLGSRGGR
>ENST00000482071.1|INDEL-83877-C-CA|7
VGLVPKKLCYR
>FUSION-ENST00000469050.1:88920-ENST00000652379.1:25317|2777
IKWDILR
>FUSION-ENST00000647456.1:195055-ENST00000558255.1:5303|1441
MAIFTILILLIHK
>FUSION-ENST00000644461.1:105317-ENST00000558255.1:5303|130
MGAWPCTSSVSGR
>FUSION-ENST00000647456.1:195055-ENST00000558255.1:5303|1703
TASISELIIGPFR
>FUSION-ENST00000647456.1:195055-ENST00000558255.1:5303|3098
MEPSWKTLCRILSR
>FUSION-ENST00000484082.1:88920-ENST00000652379.1:25317|83
DSHCPYLLSSETTAK
>FUSION-ENST00000647456.1:195055-ENST00000558255.1:5303|3574
VLPRFSSR
>FUSION-ENST00000647456.1:195055-ENST00000558255.1:5303|4404
MLCCINSR
>FUSION-ENST00000484082.1:88920-ENST00000652379.1:25317|657
EIDFCMIDVGVCVIQINTHR
>FUSION-ENST00000644461.1:105317-ENST00000558255.1:5303|2575
MWCACVCVCVTHTMEYYLALKR
>ENST00000470550.1|MNV-159878-GTG-G|1
GKHYEFYKTVMPPAEQEASR
>FUSION-ENST00000647456.1:195055-ENST00000558255.1:5303|1615
HSIVWMYHSFYSLK
>FUSION-ENST00000647456.1:195055-ENST00000558255.1:5303|602
MYTCAMLVCCTH
>FUSION-ENST00000644461.1:105317-ENST00000558255.1:5303|215
DSPNYGSQEVLQCANFNLEKQRS
>FUSION-ENST00000644461.1:105317-ENST00000558255.1:5303|5421
MKTIIGSTK
>FUSION-ENST00000484082.1:88920-ENST00000652379.1:25317|509
VARAAGR
>FUSION-ENST00000647456.1:195055-ENST00000558255.1:5303|4879
VKDGKWLMFNMCSYVFCMFSSLR
>FUSION-ENST00000647456.1:195055-ENST00000558255.1:5303|5442
ESFHLHIPSTA
>FUSION-ENST00000644461.1:105317-ENST00000558255.1:5303|5848
AQKEQSVK
>FUSION-ENST00000644461.1:105317-ENST00000558255.1:5303|1261
GGHQANTVLLQR
>FUSION-ENST00000484082.1:88920-ENST00000652379.1:25317|986
NTTKETHTQTKDNYSVCK
>FUSION-ENST00000484082.1:88920-ENST00000652379.1:25317|1360
PLSPPPPPPKMTARIG
>FUSION-ENST00000644461.1:105317-ENST00000558255.1:5303|4412
MPARHHT
>FUSION-ENST00000644461.1:105317-ENST00000558255.1:5303|3341
FELGIIARLGMK
>FUSION-ENST00000647456.1:195055-ENST00000558255.1:5303|4662
LVDLEVCFSASLCSKQILGIR
>FUSION-ENST00000647456.1:195055-ENST00000558255.1:5303|2407
MPSPSSYQ
>FUSION-ENST00000647456.1:195055-ENST00000558255.1:5303|564
EHQNLSFLVYK
>FUSION-ENST00000647456.1:195055-ENST00000558255.1:5303|4994
SAQNQQPLKRLAVFLQSSLDK
>FUSION-ENST00000484082.1:88920-ENST00000652379.1:25317|1196
SKTNHHLLDLSQGVSGLLGER
>FUSION-ENST00000644461.1:105317-ENST00000558255.1:5303|2502
SKDSDAPPELPPR
>FUSION-ENST00000644461.1:105317-ENST00000558255.1:5303|4
MKHPFCFRLTPK
>FUSION-ENST00000644461.1:105317-ENST00000558255.1:5303|778
NANGYVWGKIIHKPDIHWAEK
>FUSION-ENST00000644461.1:105317-ENST00000558255.1:5303|4228
IKDFRTTVFPSPL
>FUSION-ENST00000647456.1:195055-ENST00000558255.1:5303|2704
EALNMEK
>FUSION-ENST00000644461.1:105317-ENST00000558255.1:5303|1873
NGAKVFNYRNSSNLCNPSMGR
>FUSION-ENST00000484082.1:88920-ENST00000652379.1:25317|349
MFSLIKNESRR
>FUSION-ENST00000484082.1:88920-ENST00000652379.1:25317|33
MLPPFLLFGFALR
>FUSION-ENST00000475226.1:2819-ENST00000642908.1:1378|264
MGVLQVGVK
>FUSION-ENST00000469050.1:88920-ENST00000652379.1:25317|3519
KVSLFPLLNR
>FUSION-ENST00000644461.1:105317-ENST00000558255.1:5303|3254
TANTIYFVILVAAER
>FUSION-ENST00000647456.1:195055-ENST00000558255.1:5303|3484
MLGEPLLSSELSDRDI
>FUSION-ENST00000647456.1:195055-ENST00000558255.1:5303|2303
VLVPKQR
>FUSION-ENST00000644461.1:105317-ENST00000558255.1:5303|1248
EGPPSFMRLLLQTPCKHR
>ENST00000485066.1|SNV-118-C-T|1
VYCFLAKRGHFNR
>FUSION-ENST00000644461.1:105317-ENST00000558255.1:5303|416
MDALDQEER
>FUSION-ENST00000644461.1:105317-ENST00000558255.1:5303|3815
MTFLCLQGR
>FUSION-ENST00000647456.1:195055-ENST00000558255.1:5303|450
KSESTRFVSGPGTQV
>FUSION-ENST00000647456.1:195055-ENST00000558255.1:5303|1893
ETEGNLKQQIR
>ENST00000333868.10|SNV-33546-G-C|3
QMPACFNFLR
>FUSION-ENST00000647456.1:195055-ENST00000558255.1:5303|3271
MPRPASARPMWAAPTVQPVLMR
>FUSION-ENST00000644461.1:105317-ENST00000558255.1:5303|2009
AKINCGR
>FUSION-ENST00000475226.1:2819-ENST00000642908.1:1378|152
YKLYTGS
>FUSION-ENST00000647456.1:195055-ENST00000558255.1:5303|5919
MPSSERS
>FUSION-ENST00000647456.1:195055-ENST00000558255.1:5303|2910
QSTSPPPK
>FUSION-ENST00000644461.1:105317-ENST00000558255.1:5303|4945
NMTLGQLLNIQRGSTKGQINI
>FUSION-ENST00000484082.1:88920-ENST00000652379.1:25317|1556
GAGGYVYWVAR
>FUSION-ENST00000484082.1:88920-ENST00000652379.1:25317|88
MSALPIIVKQNSPSVGLFTH
>FUSION-ENST00000644461.1:105317-ENST00000558255.1:5303|5903
MKKCLLSLVVR
>FUSION-ENST00000647456.1:195055-ENST00000558255.1:5303|1563
CLSDSSGR
>FUSION-ENST00000644461.1:105317-ENST00000558255.1:5303|2883
FCTLKLHRPSVRGSR
>FUSION-ENST00000647456.1:195055-ENST00000558255.1:5303|5730
YKMLLIASGYIHML
>FUSION-ENST00000469050.1:88920-ENST00000652379.1:25317|3159
CLIFFSLEVLK
>FUSION-ENST00000469050.1:88920-ENST00000652379.1:25317|1843
LIIYNAVY
>FUSION-ENST00000469050.1:88920-ENST00000652379.1:25317|2811
FIIYCCNKSKLK
>FUSION-ENST00000540243.5:40167-ENST00000481583.1:14586|25
RLPLQWLDSNK
>FUSION-ENST00000647456.1:195055-ENST00000558255.1:5303|4771
CHVLSAVGRSK
>FUSION-ENST00000644461.1:105317-ENST00000558255.1:5303|2521
ISSRSFYHR
>FUSION-ENST00000644461.1:105317-ENST00000558255.1:5303|740
ASRLFFGRR
>FUSION-ENST00000644461.1:105317-ENST00000558255.1:5303|1121
MHIIFTLR
>FUSION-ENST00000647456.1:195055-ENST00000558255.1:5303|2264
GENSCNLLI
>FUSION-ENST00000644461.1:105317-ENST00000558255.1:5303|1769
GLRHPRSQ
>FUSION-ENST00000644461.1:105317-ENST00000558255.1:5303|2360
YRPGYLSR
>ENST00000357504.7|SNV-9041-C-G|1
VCDINLQSSYVNPNSLEGMKGGYK
>FUSION-ENST00000469050.1:88920-ENST00000652379.1:25317|1527
MTCPRSRSSCEAGNLR
>FUSION-ENST00000644461.1:105317-ENST00000558255.1:5303|925
MVYQKISTSHLKK
>FUSION-ENST00000644461.1:105317-ENST00000558255.1:5303|3719
MQTFATR
>FUSION-ENST00000644461.1:105317-ENST00000558255.1:5303|3479
GLQFSKFINLMSNLYILLYVSCTLK
>FUSION-ENST00000647456.1:195055-ENST00000558255.1:5303|395
MGRQLAQRVTCR
>FUSION-ENST00000469050.1:88920-ENST00000652379.1:25317|2179
QIFLIYMR
>FUSION-ENST00000647456.1:195055-ENST00000558255.1:5303|4186
MSIHYLYIYK
>FUSION-ENST00000644461.1:105317-ENST00000558255.1:5303|3774
NNFGASIHFPK
>FUSION-ENST00000484082.1:88920-ENST00000652379.1:25317|1207
CPSLSFYVCLFLCQSVRHPRAG
>FUSION-ENST00000644461.1:105317-ENST00000558255.1:5303|5186
QTIGLSQR
>FUSION-ENST00000647456.1:195055-ENST00000558255.1:5303|5251
WSPGSATPSRIVSEVVALTFA
>FUSION-ENST00000647456.1:195055-ENST00000558255.1:5303|1479
MFQYMYTLYK
>FUSION-ENST00000484082.1:88920-ENST00000652379.1:25317|651
IDVGVCVIQINTHR
>ENST00000611324.4|INDEL-27799-A-ACC|2
KEICSKK
>FUSION-ENST00000647456.1:195055-ENST00000558255.1:5303|5453
LHIHIINSKK
>FUSION-ENST00000647456.1:195055-ENST00000558255.1:5303|5310
GFHHIGQAGLK
>FUSION-ENST00000469050.1:88920-ENST00000652379.1:25317|3733
WPLLERDHDSWPLLG
>FUSION-ENST00000647456.1:195055-ENST00000558255.1:5303|5760
LGIEDQPGQHGETLSLSK
>FUSION-ENST00000647456.1:195055-ENST00000558255.1:5303|3466
MHVYFKIFK
>FUSION-ENST00000644461.1:105317-ENST00000558255.1:5303|3532
VIGDEQK
>FUSION-ENST00000644461.1:105317-ENST00000558255.1:5303|1686
MLWSWQDTKSSILVWMYLWK
>FUSION-ENST00000644461.1:105317-ENST00000558255.1:5303|3265
HHSNSPQRK
>FUSION-ENST00000644461.1:105317-ENST00000558255.1:5303|3013
QLARGHKILNLLNCSYR
>FUSION-ENST00000469050.1:88920-ENST00000652379.1:25317|3397
MSSTMSTIM
>FUSION-ENST00000469050.1:88920-ENST00000652379.1:25317|3822
CQTSQEQQEGQCWQAKMNEGK
>ENST00000559847.7|INDEL-146890-A-AA|2
KCYKQWSD
>FUSION-ENST00000644461.1:105317-ENST00000558255.1:5303|827
DITLGASLHHLD
>FUSION-ENST00000484082.1:88920-ENST00000652379.1:25317|818
WVRLVSNWRPQWICPPRPPK
>FUSION-ENST00000644461.1:105317-ENST00000558255.1:5303|22
ERQPNDGNQQE
>FUSION-ENST00000647456.1:195055-ENST00000558255.1:5303|3164
FVQQCPACR
>FUSION-ENST00000644461.1:105317-ENST00000558255.1:5303|2407
LLACSLLK
>FUSION-ENST00000644461.1:105317-ENST00000558255.1:5303|2412
LSCVFLIIAITISSSSSSSSSSSR
>FUSION-ENST00000647456.1:195055-ENST00000558255.1:5303|3491
FIRDSGLKFSCFVVPLPGFGIR
>FUSION-ENST00000644461.1:105317-ENST00000558255.1:5303|3041
CLVRWKQWCLTAGSGQENLR
>FUSION-ENST00000644461.1:105317-ENST00000558255.1:5303|5443
SFGDVISRWN
>FUSION-ENST00000644461.1:105317-ENST00000558255.1:5303|1540
SSPGSADR
>FUSION-ENST00000644461.1:105317-ENST00000558255.1:5303|2508
MTEYVFPYSIGCPPCAR
>FUSION-ENST00000644461.1:105317-ENST00000558255.1:5303|5763
MLTFMATIFGIK
>FUSION-ENST00000644461.1:105317-ENST00000558255.1:5303|1568
MIMAHCNFCLLGSNDPPALAS
>FUSION-ENST00000644461.1:105317-ENST00000558255.1:5303|5800
PYRTISID
>FUSION-ENST00000469050.1:88920-ENST00000652379.1:25317|2211
TLGNSHR
>FUSION-ENST00000469050.1:88920-ENST00000652379.1:25317|3182
LDFFLFR
>FUSION-ENST00000644461.1:105317-ENST00000558255.1:5303|1725
MCDSVSGK
>FUSION-ENST00000647456.1:195055-ENST00000558255.1:5303|1763
MEQGDKAWPGMMATTVK
>FUSION-ENST00000540243.5:40167-ENST00000481583.1:14586|15
CSKLPNKPSLLLPQPVHLIRR
>FUSION-ENST00000647456.1:195055-ENST00000558255.1:5303|1916
TSTIGGNRNFFLF
>FUSION-ENST00000469050.1:88920-ENST00000652379.1:25317|2155
MGSCCVSQPGLEPLASR
>FUSION-ENST00000647456.1:195055-ENST00000558255.1:5303|4126
MLQAPKMLTR
>FUSION-ENST00000644461.1:105317-ENST00000558255.1:5303|661
WQNPLRLQVFSALPLSHKLNIPCK
>ENST00000329468.5|SNV-1003-G-A|2
MPNEKPFCIPPRSAAPPR
>FUSION-ENST00000644461.1:105317-ENST00000558255.1:5303|4709
QEKDIGEQYTTIFYFSLWREIR
>ENST00000469753.5|SNV-434945-C-G|4
LVHGSMLQR
>FUSION-ENST00000484082.1:88920-ENST00000652379.1:25317|328
DGDRGLQLFPMNEEFPVSAGHK
>FUSION-ENST00000484082.1:88920-ENST00000652379.1:25317|1514
MGFLHLGQAGLQLPTVGES
>FUSION-ENST00000647456.1:195055-ENST00000558255.1:5303|5774
DCATALQHGRQSELPSQNKQK
>FUSION-ENST00000644461.1:105317-ENST00000558255.1:5303|2342
KMPTPPTQRCLHSHS
>FUSION-ENST00000647456.1:195055-ENST00000558255.1:5303|287
ATEITHLKIG
>FUSION-ENST00000644461.1:105317-ENST00000558255.1:5303|4204
YDKICPDILKALGR
>FUSION-ENST00000469050.1:88920-ENST00000652379.1:25317|2401
GSNLSCEPTVSVKIS
>FUSION-ENST00000647456.1:195055-ENST00000558255.1:5303|3433
MSMECSSILFVSSFILSSNCL
>FUSION-ENST00000647456.1:195055-ENST00000558255.1:5303|876
QAYSSPRIG
>FUSION-ENST00000647456.1:195055-ENST00000558255.1:5303|5299
MLVYLQKK
>FUSION-ENST00000469050.1:88920-ENST00000652379.1:25317|3611
MSYSFLKPQLLVK
>ENST00000265843.9|SNV-83361-A-G|4
SNSISQRHRNEFK
>FUSION-ENST00000484082.1:88920-ENST00000652379.1:25317|837
VSCRLSLDLSSSWVR
>FUSION-ENST00000647456.1:195055-ENST00000558255.1:5303|116
HHLETSK
>FUSION-ENST00000647456.1:195055-ENST00000558255.1:5303|1790
KTLEYKITWCR
>FUSION-ENST00000647456.1:195055-ENST00000558255.1:5303|2203
SEVIYSR
>FUSION-ENST00000644461.1:105317-ENST00000558255.1:5303|1235
LECNDAISAHR
>FUSION-ENST00000647456.1:195055-ENST00000558255.1:5303|251
IFNRANSFLYYK
>FUSION-ENST00000484082.1:88920-ENST00000652379.1:25317|1400
MIYLCTYFQTESR
>FUSION-ENST00000644461.1:105317-ENST00000558255.1:5303|4893
MVEASGVEHTR
>FUSION-ENST00000647456.1:195055-ENST00000558255.1:5303|838
IEHALWRVCTAALCR
>FUSION-ENST00000484082.1:88920-ENST00000652379.1:25317|498
MVAFLGTGVR
>FUSION-ENST00000469050.1:88920-ENST00000652379.1:25317|2076
MFKLFQNPGK
>FUSION-ENST00000644461.1:105317-ENST00000558255.1:5303|388
MDIQNGFSALLAYNWLPVK
>FUSION-ENST00000484082.1:88920-ENST00000652379.1:25317|1477
VDWQPQHCK
>FUSION-ENST00000644461.1:105317-ENST00000558255.1:5303|5807
MLACRAVGFFK
>FUSION-ENST00000647456.1:195055-ENST00000558255.1:5303|1314
SGLEIEIRD
>FUSION-ENST00000647456.1:195055-ENST00000558255.1:5303|2293
MEQNRALRNNAAYLQLSDL
>FUSION-ENST00000644461.1:105317-ENST00000558255.1:5303|4531
MKPMISAFLIPYLCQR
>FUSION-ENST00000469050.1:88920-ENST00000652379.1:25317|2729
MYTYVTNLHNVHMYPK
>FUSION-ENST00000644461.1:105317-ENST00000558255.1:5303|4988
MNFLTKILSQKVCQLR
>FUSION-ENST00000644461.1:105317-ENST00000558255.1:5303|863
MYKEQRQTVDFTVFGGADF
>FUSION-ENST00000647456.1:195055-ENST00000558255.1:5303|4038
SCYVWHFCKDTFSSEIL
>FUSION-ENST00000647456.1:195055-ENST00000558255.1:5303|3636
MYCALNINICRI
>FUSION-ENST00000647456.1:195055-ENST00000558255.1:5303|4761
MRSGCFKESLDPAPSLSR
>FUSION-ENST00000644461.1:105317-ENST00000558255.1:5303|5234
MFAEKTKLVWENIK
>FUSION-ENST00000647456.1:195055-ENST00000558255.1:5303|5946
MHQTYITLGMTKIRVQR
>FUSION-ENST00000644461.1:105317-ENST00000558255.1:5303|895
MLVNIVLVYSKNVLLCTINHVVIPF
>FUSION-ENST00000647456.1:195055-ENST00000558255.1:5303|2427
EELVPFLLK
>FUSION-ENST00000644461.1:105317-ENST00000558255.1:5303|438
KSYNVPTSTWKSR
>FUSION-ENST00000647456.1:195055-ENST00000558255.1:5303|1534
MVFLVVYP
>FUSION-ENST00000644461.1:105317-ENST00000558255.1:5303|9
VILSIFPILR
>FUSION-ENST00000469050.1:88920-ENST00000652379.1:25317|2536
MKYHFLK
>FUSION-ENST00000647456.1:195055-ENST00000558255.1:5303|54
MNKNARVASCLR
>FUSION-ENST00000222005.7:25101-ENST00000263379.4:10691|29
QFFTKIKLEPELK
>FUSION-ENST00000469050.1:88920-ENST00000652379.1:25317|3653
MGLMALW
>FUSION-ENST00000644461.1:105317-ENST00000558255.1:5303|742
YQRASRLFFGR
>FUSION-ENST00000647456.1:195055-ENST00000558255.1:5303|1188
SVVFMENYLLQKR
>ENST00000366514.5|SNV-25155-C-T|2
ILFETIERSK
>FUSION-ENST00000647456.1:195055-ENST00000558255.1:5303|2601
LVHPLLK
>FUSION-ENST00000647456.1:195055-ENST00000558255.1:5303|2908
YLGIQLAR
>FUSION-ENST00000644461.1:105317-ENST00000558255.1:5303|3650
GQPLGVVSLHESPGAAMWEPFLLSP
>FUSION-ENST00000644461.1:105317-ENST00000558255.1:5303|5193
MGKINKQTIGLSQR
>FUSION-ENST00000647456.1:195055-ENST00000558255.1:5303|1382
NLGAPLLGAYIFRIVK
>FUSION-ENST00000644461.1:105317-ENST00000558255.1:5303|2865
ASKLYLL
>FUSION-ENST00000469050.1:88920-ENST00000652379.1:25317|2687
MHYAKCK
>FUSION-ENST00000644461.1:105317-ENST00000558255.1:5303|6290
CVCVLRVLK
>FUSION-ENST00000644461.1:105317-ENST00000558255.1:5303|2441
ANRTTCSLHSWAVHDTTNTLNQ
>FUSION-ENST00000644461.1:105317-ENST00000558255.1:5303|1903
AFVMSSSISQKNNF
>FUSION-ENST00000484082.1:88920-ENST00000652379.1:25317|1381
GNAFQSPIRMHRALFPSWSWS
>FUSION-ENST00000647456.1:195055-ENST00000558255.1:5303|4197
MTIFWTGK
>FUSION-ENST00000644461.1:105317-ENST00000558255.1:5303|208
EDLNRKK
>FUSION-ENST00000644461.1:105317-ENST00000558255.1:5303|3365
AVLAWPSGLLQLCCSL
>FUSION-ENST00000647456.1:195055-ENST00000558255.1:5303|3386
KLSLAGYEILG
>FUSION-ENST00000647456.1:195055-ENST00000558255.1:5303|5052
RGPCYYV
>FUSION-ENST00000644461.1:105317-ENST00000558255.1:5303|960
PHEVLCVDDSFSLRNCEEK
>FUSION-ENST00000469050.1:88920-ENST00000652379.1:25317|2263
FKVHAQVGDSTGR
>ENST00000611324.4|INDEL-27799-A-ACC|8
HPTANLLKQAKSNPLPISLVTK
>FUSION-ENST00000644461.1:105317-ENST00000558255.1:5303|4495
LIQQHLLK
>FUSION-ENST00000647456.1:195055-ENST00000558255.1:5303|3134
YSLSRLCLARK
>FUSION-ENST00000469050.1:88920-ENST00000652379.1:25317|3403
MVRDVLVNVPSDYNIETKK
>FUSION-ENST00000647456.1:195055-ENST00000558255.1:5303|2693
CAKDMNRR
>FUSION-ENST00000644461.1:105317-ENST00000558255.1:5303|1050
FTDDSEWRNVANTSRSK
>FUSION-ENST00000484082.1:88920-ENST00000652379.1:25317|51
TTTPADFYVVSHVFR
>FUSION-ENST00000647456.1:195055-ENST00000558255.1:5303|206
AHRYSRPEWFERVNLPGL
>FUSION-ENST00000469050.1:88920-ENST00000652379.1:25317|1781
GDMSWELMIQK
>FUSION-ENST00000644461.1:105317-ENST00000558255.1:5303|1735
LLTAHVGRKR
>FUSION-ENST00000471953.5:41438-ENST00000481583.1:14586|76
LYALSAVLDQNTSNVYHYSGK
>FUSION-ENST00000647456.1:195055-ENST00000558255.1:5303|3185
MLFLSVC
>FUSION-ENST00000647456.1:195055-ENST00000558255.1:5303|6018
MKLCLILGFLSRAFSASISQCSW
>FUSION-ENST00000644461.1:105317-ENST00000558255.1:5303|4423
MVERWTWPVP
>FUSION-ENST00000644461.1:105317-ENST00000558255.1:5303|4191
MPSIVLF
>FUSION-ENST00000644461.1:105317-ENST00000558255.1:5303|1038
RIIMEKCK
>FUSION-ENST00000484082.1:88920-ENST00000652379.1:25317|1536
GDLELLGSRDPPASASR
>FUSION-ENST00000647456.1:195055-ENST00000558255.1:5303|5738
MEEPISLFEDIIIYIQNPR
>FUSION-ENST00000644461.1:105317-ENST00000558255.1:5303|3723
CLPDPSSRDALHFSIPAKESYR
>FUSION-ENST00000647456.1:195055-ENST00000558255.1:5303|4067
NMCITCHK
>FUSION-ENST00000644461.1:105317-ENST00000558255.1:5303|4787
SFTLTLTLN
>FUSION-ENST00000644461.1:105317-ENST00000558255.1:5303|6193
IYFKRVIFSAMEIFVGAGK
>FUSION-ENST00000644461.1:105317-ENST00000558255.1:5303|2766
MNPQQEDFKCKGK
>FUSION-ENST00000647456.1:195055-ENST00000558255.1:5303|956
MVAMLMKMTERK
>FUSION-ENST00000644461.1:105317-ENST00000558255.1:5303|4775
GRLSALCPHSMTQSIR
>FUSION-ENST00000484082.1:88920-ENST00000652379.1:25317|26
MYVCMYVSEMGFGVLSCCPR
>FUSION-ENST00000647456.1:195055-ENST00000558255.1:5303|5958
MIQKTGR
>FUSION-ENST00000644461.1:105317-ENST00000558255.1:5303|5212
MKNGLEI
>FUSION-ENST00000647456.1:195055-ENST00000558255.1:5303|2630
LANWIKSQDPSVCCIQETHLTCR
>FUSION-ENST00000644461.1:105317-ENST00000558255.1:5303|4068
VGRCLAWWLCFKK
>FUSION-ENST00000644461.1:105317-ENST00000558255.1:5303|4422
VERWTWPVP
>FUSION-ENST00000647456.1:195055-ENST00000558255.1:5303|4161
MLASEQDTKADPDGCPK
>FUSION-ENST00000484082.1:88920-ENST00000652379.1:25317|491
MRAGLWPTGDPASRPR
>FUSION-ENST00000644461.1:105317-ENST00000558255.1:5303|444
IHALYKLWVS
>FUSION-ENST00000644461.1:105317-ENST00000558255.1:5303|2467
MNLYFHDIRRSFSLHSK
>FUSION-ENST00000644461.1:105317-ENST00000558255.1:5303|223
MEMDSPNYGSQEVLQCANFNLEKQR
>FUSION-ENST00000469050.1:88920-ENST00000652379.1:25317|3246
YMYILYMLTILLYRIQLRNT
>ENST00000361530.11|MNV-10803-GC-G|7
TATVRPK
>FUSION-ENST00000647456.1:195055-ENST00000558255.1:5303|2009
GGWGRSSIK
>FUSION-ENST00000644461.1:105317-ENST00000558255.1:5303|6150
MFYVLNCGCFI
>FUSION-ENST00000644461.1:105317-ENST00000558255.1:5303|2758
MSLCSGSRYEAVPALPLAVK
>FUSION-ENST00000647456.1:195055-ENST00000558255.1:5303|2045
TVDTLVSFSR
>FUSION-ENST00000540243.5:40167-ENST00000481583.1:14586|10
DLLRMKK
>FUSION-ENST00000644461.1:105317-ENST00000558255.1:5303|6278
NFLFVCQGK
>FUSION-ENST00000647456.1:195055-ENST00000558255.1:5303|3988
TAQKSIE
>FUSION-ENST00000644461.1:105317-ENST00000558255.1:5303|2367
MTLFRHLQPV
>FUSION-ENST00000484082.1:88920-ENST00000652379.1:25317|1201
GERGERGGER
>FUSION-ENST00000644461.1:105317-ENST00000558255.1:5303|4928
SNQDTLVV
>FUSION-ENST00000644461.1:105317-ENST00000558255.1:5303|3381
LIFNSWPQVIHPPQPPK
>FUSION-ENST00000469050.1:88920-ENST00000652379.1:25317|2260
SDVTVMPLGPCQALSAGDRGYGMPR
>FUSION-ENST00000647456.1:195055-ENST00000558255.1:5303|3112
AQGTDNLLARVK
>FUSION-ENST00000469050.1:88920-ENST00000652379.1:25317|2138
CIICKNK
>FUSION-ENST00000469050.1:88920-ENST00000652379.1:25317|2342
NQHRIFKGILR
>FUSION-ENST00000644461.1:105317-ENST00000558255.1:5303|3579
MKMQNSL
>FUSION-ENST00000647456.1:195055-ENST00000558255.1:5303|3160
MADFRLQPRR
>FUSION-ENST00000469050.1:88920-ENST00000652379.1:25317|1980
WNTIDPHK
>FUSION-ENST00000471953.5:41438-ENST00000481583.1:14586|65
IPQTSTITVVSVDLSVKRK
>FUSION-ENST00000647456.1:195055-ENST00000558255.1:5303|4282
THLRPTESESLGMRPR
>FUSION-ENST00000647456.1:195055-ENST00000558255.1:5303|4075
LLSRGIL
>FUSION-ENST00000644461.1:105317-ENST00000558255.1:5303|417
NLSITLQ
>FUSION-ENST00000475226.1:2819-ENST00000642908.1:1378|272
MCTLHTFLFTLDVGFDEQIK
>FUSION-ENST00000644461.1:105317-ENST00000558255.1:5303|551
AVFIGDR
>FUSION-ENST00000644461.1:105317-ENST00000558255.1:5303|3081
CQGHLWLPTAVSDER
>FUSION-ENST00000644461.1:105317-ENST00000558255.1:5303|425
MSHTVLKGTT
>FUSION-ENST00000469050.1:88920-ENST00000652379.1:25317|1634
MTAHLFTAWFTEYFK
>FUSION-ENST00000647456.1:195055-ENST00000558255.1:5303|5058
MTPLPINYFK
>FUSION-ENST00000644461.1:105317-ENST00000558255.1:5303|4843
GQHVNANDVQPGHFGGLKRQR
>FUSION-ENST00000647456.1:195055-ENST00000558255.1:5303|4226
MNVKHIGR
>FUSION-ENST00000484082.1:88920-ENST00000652379.1:25317|999
MLFLSSLPSTSCPHHHFGARR
>FUSION-ENST00000644461.1:105317-ENST00000558255.1:5303|4494
MLIQQHLLKTYMLGLI
>FUSION-ENST00000647456.1:195055-ENST00000558255.1:5303|4390
MQGQVSK
>FUSION-ENST00000647456.1:195055-ENST00000558255.1:5303|1440
AIFTILILLIHK
>FUSION-ENST00000647456.1:195055-ENST00000558255.1:5303|3889
HLGLNLCCFWKDIYFSLLCIHK
>FUSION-ENST00000469050.1:88920-ENST00000652379.1:25317|2270
DTCRNLGR
>FUSION-ENST00000647456.1:195055-ENST00000558255.1:5303|4466
MFKKMGYLDGYIGPSSIFSIF
>FUSION-ENST00000644461.1:105317-ENST00000558255.1:5303|6163
TPFQNAEGALHSHAHGLLSQK
>ENST00000288235.9|SNV-154959-G-A|4
DALAKALHAQVFDFLVDSINK
>FUSION-ENST00000469050.1:88920-ENST00000652379.1:25317|3173
MFLFASYLESVISPRNKVPFNENDR
>FUSION-ENST00000647456.1:195055-ENST00000558255.1:5303|383
EVERWNAAR
>FUSION-ENST00000644461.1:105317-ENST00000558255.1:5303|2038
NAYIFNR
>FUSION-ENST00000644461.1:105317-ENST00000558255.1:5303|5455
GSCNLGLSFKDDNMLNKELELA
>FUSION-ENST00000647456.1:195055-ENST00000558255.1:5303|912
LLGGGRII
>FUSION-ENST00000647456.1:195055-ENST00000558255.1:5303|5819
MYILERKNN
>FUSION-ENST00000647456.1:195055-ENST00000558255.1:5303|2626
TDTLTSQLKELEKQEQTHSK
>FUSION-ENST00000644461.1:105317-ENST00000558255.1:5303|1906
MAFVMSSSISQK
>FUSION-ENST00000647456.1:195055-ENST00000558255.1:5303|2598
SVWQFLR
>FUSION-ENST00000647456.1:195055-ENST00000558255.1:5303|3627
MVFKILTWYKEELET
>FUSION-ENST00000644461.1:105317-ENST00000558255.1:5303|4260
LLLNHIS
>FUSION-ENST00000644461.1:105317-ENST00000558255.1:5303|2970
YMCLPCLLLISFCQQFPAKHQK
>FUSION-ENST00000644461.1:105317-ENST00000558255.1:5303|2708
MLIGLTLVIISLCISK
>FUSION-ENST00000469050.1:88920-ENST00000652379.1:25317|2726
YTYVTNLHNVHMYPKT
>FUSION-ENST00000647456.1:195055-ENST00000558255.1:5303|706
VIGLQSVLGDPYYRTGSKR
>FUSION-ENST00000647456.1:195055-ENST00000558255.1:5303|6103
IFMWFLE
>FUSION-ENST00000469050.1:88920-ENST00000652379.1:25317|2314
LSHLSYKGKNGEI
>ENST00000282469.10|SNV-168-T-G|3
SEIRCQWLNKELK
>FUSION-ENST00000469050.1:88920-ENST00000652379.1:25317|2308
MELLEAKNER
>FUSION-ENST00000647456.1:195055-ENST00000558255.1:5303|4362
CWQVSKTLR
>FUSION-ENST00000644461.1:105317-ENST00000558255.1:5303|4522
METGEGVVQADEMF
>FUSION-ENST00000644461.1:105317-ENST00000558255.1:5303|5957
EKYGSNVEDQDFCL
>FUSION-ENST00000647456.1:195055-ENST00000558255.1:5303|5802
MLGENNYK
>FUSION-ENST00000647456.1:195055-ENST00000558255.1:5303|1595
MTRSKIAGSYHK
>FUSION-ENST00000469050.1:88920-ENST00000652379.1:25317|1793
MSLFLASNSLRTTQHK
>FUSION-ENST00000647456.1:195055-ENST00000558255.1:5303|119
MTVFHCVYCSGC
>FUSION-ENST00000644461.1:105317-ENST00000558255.1:5303|4382
MLTTDNPECIVCFYK
>FUSION-ENST00000644461.1:105317-ENST00000558255.1:5303|5966
LEFVLHHVQKQNIFQMD
>FUSION-ENST00000644461.1:105317-ENST00000558255.1:5303|2013
MNDLKLSFNVST
>FUSION-ENST00000469050.1:88920-ENST00000652379.1:25317|3724
ILGHFLGNN
>FUSION-ENST00000647456.1:195055-ENST00000558255.1:5303|985
IASARSIK
>ENST00000482071.1|INDEL-83877-C-CA|3
KTMLPLCRIIH
>FUSION-ENST00000644461.1:105317-ENST00000558255.1:5303|4309
IKNSHQEQNYLK
>FUSION-ENST00000647456.1:195055-ENST00000558255.1:5303|739
MPVKMVIIK
>FUSION-ENST00000647456.1:195055-ENST00000558255.1:5303|3171
AVRQGHLSLQK
>FUSION-ENST00000644461.1:105317-ENST00000558255.1:5303|2924
ETSRGRW
>FUSION-ENST00000484082.1:88920-ENST00000652379.1:25317|424
MVTTGDGESGFDSGEGA
>FUSION-ENST00000469050.1:88920-ENST00000652379.1:25317|1533
VCLYLAHDYAHIKPNSLIHRPLDRR
>FUSION-ENST00000484082.1:88920-ENST00000652379.1:25317|100
MMCCCHGNPAQYERNR
>FUSION-ENST00000647456.1:195055-ENST00000558255.1:5303|3567
MVLGLTFK
>FUSION-ENST00000644461.1:105317-ENST00000558255.1:5303|2528
FSWRLSENKISSR
>FUSION-ENST00000644461.1:105317-ENST00000558255.1:5303|6197
VSQGRGR
>FUSION-ENST00000644461.1:105317-ENST00000558255.1:5303|11
WASSFLLKVILSIFPILR
>FUSION-ENST00000647456.1:195055-ENST00000558255.1:5303|6035
MKYNEKLNK
>ENST00000433239.6|SNV-25269-T-C|5
MVLLHTHNSLRATER
>FUSION-ENST00000469050.1:88920-ENST00000652379.1:25317|2077
YSLSDPPTSASRVAATMG
>FUSION-ENST00000647456.1:195055-ENST00000558255.1:5303|909
MFLVLPFFFKCISCIYLEK
>FUSION-ENST00000647456.1:195055-ENST00000558255.1:5303|3462
MKSSVDVY
>ENST00000528737.5|SNV-9720-G-C|1
YFQVQVEKRMVPSAAASQNPESEK
>FUSION-ENST00000644461.1:105317-ENST00000558255.1:5303|5343
MLYYSNLK
>FUSION-ENST00000469050.1:88920-ENST00000652379.1:25317|3802
LNLNARPWK
>FUSION-ENST00000644461.1:105317-ENST00000558255.1:5303|6113
SSAKLQCQAAQGQANFLLK
>FUSION-ENST00000647456.1:195055-ENST00000558255.1:5303|3411
FSAFFRK
>FUSION-ENST00000647456.1:195055-ENST00000558255.1:5303|3269
MWAAPTVQPVLMR
>ENST00000634810.1|SNV-61995-G-A|2
MSPSSQEKPCQSLRNPKAL
>ENST00000486831.5|SNV-223-G-C|2
AQEPCAPGAPSALGAQR
>FUSION-ENST00000475226.1:2819-ENST00000642908.1:1378|96
TESEQGKGYK
>FUSION-ENST00000647456.1:195055-ENST00000558255.1:5303|5706
KNICSLILLM
>FUSION-ENST00000647456.1:195055-ENST00000558255.1:5303|302
LNILFGGCRGK
>FUSION-ENST00000469050.1:88920-ENST00000652379.1:25317|1847
SIYCDVR
>FUSION-ENST00000644461.1:105317-ENST00000558255.1:5303|2888
MSMFCTLKLHRPSVRGSR
>FUSION-ENST00000484082.1:88920-ENST00000652379.1:25317|69
SYHLWDYD
>FUSION-ENST00000644461.1:105317-ENST00000558255.1:5303|3542
FKSAFQKHTPKPINFL
>FUSION-ENST00000647456.1:195055-ENST00000558255.1:5303|1405
LHTALNVSLRFWYIVSLFSLVSK
>FUSION-ENST00000647456.1:195055-ENST00000558255.1:5303|3389
DFISPSLMK
>FUSION-ENST00000647456.1:195055-ENST00000558255.1:5303|5555
TINSIGYGVYCK
>FUSION-ENST00000647456.1:195055-ENST00000558255.1:5303|3997
MYNVSSLRDIKTEIQED
>FUSION-ENST00000644461.1:105317-ENST00000558255.1:5303|122
MTKSYPYITAGILVIRAVE
>FUSION-ENST00000469050.1:88920-ENST00000652379.1:25317|2216
EGHTRGR
>FUSION-ENST00000469050.1:88920-ENST00000652379.1:25317|1920
CYVVLGYIGSAEAIVEFWRDITIK
>FUSION-ENST00000484082.1:88920-ENST00000652379.1:25317|37
GLFSNFYDYYYCR
>FUSION-ENST00000644461.1:105317-ENST00000558255.1:5303|91
VTDSPFLPLKNEMQCR
>FUSION-ENST00000644461.1:105317-ENST00000558255.1:5303|1393
GTLRNGHMGSFFGMK
>FUSION-ENST00000644461.1:105317-ENST00000558255.1:5303|5906
HVSWEKK
>FUSION-ENST00000644461.1:105317-ENST00000558255.1:5303|3876
MSCMVAVFQESVASHIEKLKNLLR
>FUSION-ENST00000647456.1:195055-ENST00000558255.1:5303|1013
ELMSYLCIQLR
>FUSION-ENST00000647456.1:195055-ENST00000558255.1:5303|1240
ILALVELKFKCGR
>FUSION-ENST00000469050.1:88920-ENST00000652379.1:25317|3118
GAGMLLFSFGHINTQK
>FUSION-ENST00000469050.1:88920-ENST00000652379.1:25317|3820
CQTSQEQQEGQCWQAKMNEGKK
>FUSION-ENST00000647456.1:195055-ENST00000558255.1:5303|1702
MTASISELIIGPFRDLTSSCFSLGR
>FUSION-ENST00000647456.1:195055-ENST00000558255.1:5303|331
EGQGASGRFK
>FUSION-ENST00000647456.1:195055-ENST00000558255.1:5303|1242
ILALVELK
>FUSION-ENST00000644461.1:105317-ENST00000558255.1:5303|2515
MREGFHALWLVLRGR
>FUSION-ENST00000647456.1:195055-ENST00000558255.1:5303|4854
MFSVCFLV
>FUSION-ENST00000644461.1:105317-ENST00000558255.1:5303|2079
TQQFHSYVHVQQK
>FUSION-ENST00000461423.1:60044-ENST00000589684.5:3245|46
PLISRNYKGDVAMSK
>FUSION-ENST00000644461.1:105317-ENST00000558255.1:5303|74
RPKHWGLLPKMEGLAAPG
>FUSION-ENST00000469050.1:88920-ENST00000652379.1:25317|1631
TAHLFTAWFTEYFKFIVETSCSEK
>FUSION-ENST00000644461.1:105317-ENST00000558255.1:5303|2287
LSPFYREES
>FUSION-ENST00000647456.1:195055-ENST00000558255.1:5303|430
AVTLCRVLS
>FUSION-ENST00000647456.1:195055-ENST00000558255.1:5303|6058
MFLIPSLWRLGFNVR
>FUSION-ENST00000644461.1:105317-ENST00000558255.1:5303|980
MMTRDSHFPK
>FUSION-ENST00000644461.1:105317-ENST00000558255.1:5303|4978
LRFVLWDVDSLVKLTQPGMILESI
>FUSION-ENST00000644461.1:105317-ENST00000558255.1:5303|3358
MHLRSSLETR
>FUSION-ENST00000484082.1:88920-ENST00000652379.1:25317|47
MLPTLVSNSCPQAIR
>FUSION-ENST00000644461.1:105317-ENST00000558255.1:5303|1786
QISSWVQSLVNIK
>ENST00000333868.10|SNV-33546-G-C|6
VANAVSVKGIYKQMPACFNFLR
>FUSION-ENST00000647456.1:195055-ENST00000558255.1:5303|3638
MYCALNINICR
>FUSION-ENST00000644461.1:105317-ENST00000558255.1:5303|3297
LCLEPSSLVFGSE
>FUSION-ENST00000644461.1:105317-ENST00000558255.1:5303|5932
QNNTTTYNQIYK
>FUSION-ENST00000484082.1:88920-ENST00000652379.1:25317|467
DENHERR
>FUSION-ENST00000469050.1:88920-ENST00000652379.1:25317|1674
NVGQTAKL
>FUSION-ENST00000469050.1:88920-ENST00000652379.1:25317|1677
MYKEISIFITANTTSILQPIDK
>FUSION-ENST00000647456.1:195055-ENST00000558255.1:5303|859
GSPVLLISCAILERHLISQMSEMR
>FUSION-ENST00000647456.1:195055-ENST00000558255.1:5303|4433
MGMGRNQR
>FUSION-ENST00000647456.1:195055-ENST00000558255.1:5303|6008
AFSASISQCSW
>FUSION-ENST00000644461.1:105317-ENST00000558255.1:5303|4584
GHGRIQQEAGHLQARETALTR
>FUSION-ENST00000484082.1:88920-ENST00000652379.1:25317|1094
MDTSALARGLR
>FUSION-ENST00000484082.1:88920-ENST00000652379.1:25317|967
DGVSPCRPGWSR
>FUSION-ENST00000647456.1:195055-ENST00000558255.1:5303|1263
MSINSEWILNR
>FUSION-ENST00000644461.1:105317-ENST00000558255.1:5303|2476
SPGIGVARSWR
>FUSION-ENST00000647456.1:195055-ENST00000558255.1:5303|3566
VLGLTFK
>FUSION-ENST00000484082.1:88920-ENST00000652379.1:25317|811
MKPVSFCNFFFFFFFLRR
>FUSION-ENST00000647456.1:195055-ENST00000558255.1:5303|3494
MMFIRDSGLKFSCFVVPLPGFGIR
>FUSION-ENST00000644461.1:105317-ENST00000558255.1:5303|2152
TCTTFYIFIFENILKGR
>FUSION-ENST00000644461.1:105317-ENST00000558255.1:5303|4458
LALPSSIHVTFSMKFK
>FUSION-ENST00000469050.1:88920-ENST00000652379.1:25317|1776
MSWELMIQKFNCK
>FUSION-ENST00000644461.1:105317-ENST00000558255.1:5303|1369
MNEMPKRHK
>FUSION-ENST00000647456.1:195055-ENST00000558255.1:5303|2003
LSKVLFR
>FUSION-ENST00000647456.1:195055-ENST00000558255.1:5303|703
MFIATLFTIAK
>FUSION-ENST00000484082.1:88920-ENST00000652379.1:25317|398
AASGKPKSLGSGGSMVAKLK
>FUSION-ENST00000469050.1:88920-ENST00000652379.1:25317|2736
IIYSICIFKLYR
>FUSION-ENST00000644461.1:105317-ENST00000558255.1:5303|524
QNSGIQGGQSPYPRTNHK
>FUSION-ENST00000644461.1:105317-ENST00000558255.1:5303|6155
CRGGFTLTCTWTPLSKSLR
>FUSION-ENST00000469050.1:88920-ENST00000652379.1:25317|3355
MRFQVFK
>FUSION-ENST00000644461.1:105317-ENST00000558255.1:5303|2432
CLLTSSS
>FUSION-ENST00000647456.1:195055-ENST00000558255.1:5303|3144
CPFIKLSLVISFDCSICLLLGT
>FUSION-ENST00000469050.1:88920-ENST00000652379.1:25317|2918
DTCTCMFIAALFTIAK
>FUSION-ENST00000644461.1:105317-ENST00000558255.1:5303|2261
MHGSPALQSLTPREAQKWLPAPPT
>FUSION-ENST00000469050.1:88920-ENST00000652379.1:25317|3671
VLLSQTPASALNLSEC
>FUSION-ENST00000644461.1:105317-ENST00000558255.1:5303|3994
VHNCPFK
>FUSION-ENST00000469050.1:88920-ENST00000652379.1:25317|3443
MPVIVQRKPKPR
>FUSION-ENST00000469050.1:88920-ENST00000652379.1:25317|2728
YTYVTNLHNVHMYPK
>FUSION-ENST00000647456.1:195055-ENST00000558255.1:5303|4748
MYLDGVGEK
>FUSION-ENST00000644461.1:105317-ENST00000558255.1:5303|2384
LYLWGNHSLKVSLASK
>FUSION-ENST00000644461.1:105317-ENST00000558255.1:5303|4637
TCYGLNCLSPNHMLKP
>FUSION-ENST00000644461.1:105317-ENST00000558255.1:5303|4951
MFYLPFKNMTLGQLLNIQR
>FUSION-ENST00000644461.1:105317-ENST00000558255.1:5303|376
MYVENFLWK
>FUSION-ENST00000469050.1:88920-ENST00000652379.1:25317|1870
ETMSLFLYK
>FUSION-ENST00000647456.1:195055-ENST00000558255.1:5303|333
AQQLACTLLAVLDFTGRRK
>FUSION-ENST00000469050.1:88920-ENST00000652379.1:25317|1593
RNLLLVKML
>FUSION-ENST00000647456.1:195055-ENST00000558255.1:5303|1014
PTRELMSYLCIQLRK
>FUSION-ENST00000469050.1:88920-ENST00000652379.1:25317|2392
YQKESAKHNS
>ENST00000352983.7|SNV-3499-A-T|4
KAGYFYVPAEPKLAFVIR
>FUSION-ENST00000647456.1:195055-ENST00000558255.1:5303|1378
PFFVSFDLCWFK
>FUSION-ENST00000647456.1:195055-ENST00000558255.1:5303|4996
SAQNQQPLKR
>FUSION-ENST00000469050.1:88920-ENST00000652379.1:25317|3520
MKVSLFPLLNR
>FUSION-ENST00000644461.1:105317-ENST00000558255.1:5303|3616
WWQVPVISAIGEAEAGELPEPGR
>FUSION-ENST00000644461.1:105317-ENST00000558255.1:5303|5144
TPITCSVRRILGPCVFFFSLSNLH
>FUSION-ENST00000647456.1:195055-ENST00000558255.1:5303|4407
QSDVVTFLPK
>FUSION-ENST00000644461.1:105317-ENST00000558255.1:5303|2872
ALVLQNIYTY
>FUSION-ENST00000647456.1:195055-ENST00000558255.1:5303|2334
MEEHSMLMGRK
>FUSION-ENST00000647456.1:195055-ENST00000558255.1:5303|2083
LASHAADSMAKMR
>ENST00000376828.6|SNV-1793-C-T|6
CEAANVAEQRRAYLEGMCVEWLHR
>FUSION-ENST00000644461.1:105317-ENST00000558255.1:5303|1880
MPHFPQQMRARNGAK
>FUSION-ENST00000644461.1:105317-ENST00000558255.1:5303|1522
MDVSLETK
>FUSION-ENST00000647456.1:195055-ENST00000558255.1:5303|579
ECGQHSSRNER
>FUSION-ENST00000647456.1:195055-ENST00000558255.1:5303|1344
MRLSLSGYEILGWKFFK
>FUSION-ENST00000644461.1:105317-ENST00000558255.1:5303|4484
MQPCLTNFCIFCGDR
>FUSION-ENST00000647456.1:195055-ENST00000558255.1:5303|1445
INGSLMGMALNL
>FUSION-ENST00000644461.1:105317-ENST00000558255.1:5303|4697
FQVDEVQTGER
>FUSION-ENST00000644461.1:105317-ENST00000558255.1:5303|3485
MLLWLVSLNIL
>FUSION-ENST00000469050.1:88920-ENST00000652379.1:25317|1802
MSLSHICVCIYK
>FUSION-ENST00000647456.1:195055-ENST00000558255.1:5303|535
VREGLSR
>FUSION-ENST00000644461.1:105317-ENST00000558255.1:5303|1196
YRIAKMR
>FUSION-ENST00000644461.1:105317-ENST00000558255.1:5303|730
MDKQKVVYSYNGISFIHK
>FUSION-ENST00000647456.1:195055-ENST00000558255.1:5303|3606
YIVLIWDEEFCRCLLGLLGAVVN
>FUSION-ENST00000469050.1:88920-ENST00000652379.1:25317|3165
NHGLGTKSR
>FUSION-ENST00000644461.1:105317-ENST00000558255.1:5303|1950
LITYRLCWLQVFGIVPELNK
>FUSION-ENST00000484082.1:88920-ENST00000652379.1:25317|1163
EAEAGESLEPGKR
>FUSION-ENST00000469050.1:88920-ENST00000652379.1:25317|3048
MRIPFPLNHCQHWYGQLSRPSTR
>FUSION-ENST00000644461.1:105317-ENST00000558255.1:5303|1467
MPSVRDK
>FUSION-ENST00000644461.1:105317-ENST00000558255.1:5303|4615
MGGYSKKR
>FUSION-ENST00000469050.1:88920-ENST00000652379.1:25317|2602
MGLVGVPGL
>FUSION-ENST00000484082.1:88920-ENST00000652379.1:25317|654
MEIDFCMIDVGVCVIQINTHRSIKK
>FUSION-ENST00000644461.1:105317-ENST00000558255.1:5303|4566
LTLSTNYV
>FUSION-ENST00000469050.1:88920-ENST00000652379.1:25317|3094
MYIHTHTYTYTYIFLKWETT
>FUSION-ENST00000647456.1:195055-ENST00000558255.1:5303|2498
QAQSRCG
>FUSION-ENST00000484082.1:88920-ENST00000652379.1:25317|437
VPLVARSSPTWITVVILELIHADGR
>FUSION-ENST00000647456.1:195055-ENST00000558255.1:5303|3328
SLVENQTVLQKYLKNFLSYIQAR
>FUSION-ENST00000644461.1:105317-ENST00000558255.1:5303|5870
HTQVNWLEQKK
>FUSION-ENST00000484082.1:88920-ENST00000652379.1:25317|1129
YTPATVYGIK
>FUSION-ENST00000647456.1:195055-ENST00000558255.1:5303|294
SVSLPFPASR
>FUSION-ENST00000644461.1:105317-ENST00000558255.1:5303|1567
IMAHCNFCLLGSNDPPALAS
>FUSION-ENST00000644461.1:105317-ENST00000558255.1:5303|3800
MLVCPILDLR
>FUSION-ENST00000644461.1:105317-ENST00000558255.1:5303|2206
SGCYSVITWTLPRQLPQGFCFLKPT
>FUSION-ENST00000469050.1:88920-ENST00000652379.1:25317|3376
KTDTYEMLNR
>FUSION-ENST00000469050.1:88920-ENST00000652379.1:25317|2595
FTCEIPIRPKKR
>FUSION-ENST00000644461.1:105317-ENST00000558255.1:5303|3225
VLVCLVVNK
>FUSION-ENST00000644461.1:105317-ENST00000558255.1:5303|3204
MNIFHDSEYNLFCHFSSCRER
>FUSION-ENST00000647456.1:195055-ENST00000558255.1:5303|5623
ESRTSRLINVNQSTCWEAVAR
>FUSION-ENST00000644461.1:105317-ENST00000558255.1:5303|1383
MKRVTFSLISSTPLRPWK
>FUSION-ENST00000644461.1:105317-ENST00000558255.1:5303|6037
MMEGRGCGELGWGWDFHAQGCGMRR
>FUSION-ENST00000644461.1:105317-ENST00000558255.1:5303|3790
MPVIPATQEAETGESLEPGRR
>FUSION-ENST00000544226.5:59470-ENST00000427111.4:282|4
MVFKPQAVKFLYTGPRW
>FUSION-ENST00000647456.1:195055-ENST00000558255.1:5303|623
TYSMYIKKK
>FUSION-ENST00000469050.1:88920-ENST00000652379.1:25317|2381
MYPGSTWFLQQCR
>FUSION-ENST00000469050.1:88920-ENST00000652379.1:25317|3297
MKSVLPLFQLIFLNRISLMLK
>FUSION-ENST00000484082.1:88920-ENST00000652379.1:25317|1397
IYLCTYFQTESRSGR
>FUSION-ENST00000647456.1:195055-ENST00000558255.1:5303|2618
DTHGLKR
>FUSION-ENST00000644461.1:105317-ENST00000558255.1:5303|221
EMDSPNYGSQEVLQCANFNLEKQRS
>FUSION-ENST00000421119.1:96-ENST00000380959.7:91463|44
SGHPGSLPNCAKIFARSIER
>FUSION-ENST00000647456.1:195055-ENST00000558255.1:5303|937
MPRAKYK
>FUSION-ENST00000469050.1:88920-ENST00000652379.1:25317|2380
YPGSTWFLQQCR
>FUSION-ENST00000484082.1:88920-ENST00000652379.1:25317|1228
RGAFSDFSLGHVWRPYFSYFPDK
>FUSION-ENST00000647456.1:195055-ENST00000558255.1:5303|5472
HTGITEFTCRLR
>FUSION-ENST00000647456.1:195055-ENST00000558255.1:5303|883
MFKKQAYSSPR
>FUSION-ENST00000469050.1:88920-ENST00000652379.1:25317|3275
STDHEAPKHALFFLHFISLK
>FUSION-ENST00000647456.1:195055-ENST00000558255.1:5303|1868
MCQKANFVKWK
>FUSION-ENST00000644461.1:105317-ENST00000558255.1:5303|3836
SAFCLLIKECVVPPDHNLR
>FUSION-ENST00000647456.1:195055-ENST00000558255.1:5303|4048
TLCAHTGSSL
>FUSION-ENST00000647456.1:195055-ENST00000558255.1:5303|1795
YGFGMKTLEYK
>FUSION-ENST00000469050.1:88920-ENST00000652379.1:25317|3435
SIQVVSILGTIITNIAMRIIMNK
>FUSION-ENST00000544226.5:59470-ENST00000427111.4:282|3
VFKPQAVKFLYTGPRW
>ENST00000507688.1|SNV-62280-G-A|1
SGILDPHCQLCVFMGKTDPHAPRHR
>ENST00000418132.7|SNV-23427-G-A|9
HEISYQSRR
>FUSION-ENST00000484082.1:88920-ENST00000652379.1:25317|819
MWVRLVSNWRPQWICPPRPPK
>FUSION-ENST00000469050.1:88920-ENST00000652379.1:25317|2257
MPLGPCQALSAGDRGYGMPR
>FUSION-ENST00000647456.1:195055-ENST00000558255.1:5303|1346
MRLSLSGYEILGWK
>FUSION-ENST00000647456.1:195055-ENST00000558255.1:5303|3863
SQTLDAFSYFRTSSLYVKNSQK
>FUSION-ENST00000484082.1:88920-ENST00000652379.1:25317|1364
PLSPPPPPPK
>FUSION-ENST00000647456.1:195055-ENST00000558255.1:5303|1091
KQKCCSR
>FUSION-ENST00000647456.1:195055-ENST00000558255.1:5303|5056
MTPLPINYFKR
>ENST00000485313.5|SNV-6471-A-C|5
SVLQRILAAQVPCQQDR
>FUSION-ENST00000644461.1:105317-ENST00000558255.1:5303|212
MCQLQPGKAEELTV
>FUSION-ENST00000644461.1:105317-ENST00000558255.1:5303|5638
ILYHFCVL
>FUSION-ENST00000647456.1:195055-ENST00000558255.1:5303|3107
KNAEASGADVINWKK
>FUSION-ENST00000647456.1:195055-ENST00000558255.1:5303|5425
MDKGRIMCQ
>FUSION-ENST00000484082.1:88920-ENST00000652379.1:25317|1059
THAGGSK
>FUSION-ENST00000647456.1:195055-ENST00000558255.1:5303|497
TELVSCNR
>FUSION-ENST00000647456.1:195055-ENST00000558255.1:5303|1856
ALYKSSSCFHSSSACSIVKFK
>FUSION-ENST00000647456.1:195055-ENST00000558255.1:5303|4570
GSGLSVSALR
>FUSION-ENST00000647456.1:195055-ENST00000558255.1:5303|1535
GFLGQMVFLVVYP
>FUSION-ENST00000647456.1:195055-ENST00000558255.1:5303|1691
NLSISSRFSSLFAYRCL
>FUSION-ENST00000644461.1:105317-ENST00000558255.1:5303|462
TEQQELPRGGLAK
>FUSION-ENST00000469050.1:88920-ENST00000652379.1:25317|3665
LSLPSPDK
>FUSION-ENST00000644461.1:105317-ENST00000558255.1:5303|3446
MTYMPMEYR
>FUSION-ENST00000644461.1:105317-ENST00000558255.1:5303|1872
LFYKQSYLSLIYS
>FUSION-ENST00000644461.1:105317-ENST00000558255.1:5303|3840
GGSPRSGVR
>FUSION-ENST00000647456.1:195055-ENST00000558255.1:5303|2556
MEYYAAIKNDEFMSFVGTWMK
>FUSION-ENST00000484082.1:88920-ENST00000652379.1:25317|528
CPLATCRWR
>FUSION-ENST00000484082.1:88920-ENST00000652379.1:25317|1265
MHTDIQERKK
>FUSION-ENST00000644461.1:105317-ENST00000558255.1:5303|5379
CLNLGGGGCSELRSK
>FUSION-ENST00000644461.1:105317-ENST00000558255.1:5303|1685
LWSWQDTKSSILVWMYLWK
>FUSION-ENST00000644461.1:105317-ENST00000558255.1:5303|1030
TSCFPTFLPACMLEDF
>FUSION-ENST00000647456.1:195055-ENST00000558255.1:5303|489
MVKNKLSSS
>FUSION-ENST00000647456.1:195055-ENST00000558255.1:5303|2781
EKMLRAAR
>FUSION-ENST00000647456.1:195055-ENST00000558255.1:5303|3618
SVRQRGACLN
>FUSION-ENST00000647456.1:195055-ENST00000558255.1:5303|1404
FWYIVSLFSLVSK
>FUSION-ENST00000469050.1:88920-ENST00000652379.1:25317|3760
ITDWQIK
>FUSION-ENST00000469050.1:88920-ENST00000652379.1:25317|2856
GNITHRGLLWGGGR
>FUSION-ENST00000647456.1:195055-ENST00000558255.1:5303|4065
MNPLTQGK
>FUSION-ENST00000644461.1:105317-ENST00000558255.1:5303|4305
VPFSPPPSHID
>FUSION-ENST00000469050.1:88920-ENST00000652379.1:25317|2981
MNKHFSKEDIYAANR
>FUSION-ENST00000647456.1:195055-ENST00000558255.1:5303|124
MQCFLWDYFR
>FUSION-ENST00000644461.1:105317-ENST00000558255.1:5303|3203
NIFHDSEYNLFCHFSSCRER
>FUSION-ENST00000647456.1:195055-ENST00000558255.1:5303|3526
MGMAFNI
>FUSION-ENST00000644461.1:105317-ENST00000558255.1:5303|757
MRSSDSPSR
>FUSION-ENST00000647456.1:195055-ENST00000558255.1:5303|3387
MKLSLAGYEILG
>FUSION-ENST00000647456.1:195055-ENST00000558255.1:5303|266
GMIAYLR
>FUSION-ENST00000644461.1:105317-ENST00000558255.1:5303|2180
MSSLAAGYRK
>FUSION-ENST00000484082.1:88920-ENST00000652379.1:25317|951
HKHHLDPLR
>FUSION-ENST00000469050.1:88920-ENST00000652379.1:25317|1768
FNCKDSIISK
>FUSION-ENST00000469050.1:88920-ENST00000652379.1:25317|1687
EGMSKTGIGR
>FUSION-ENST00000644461.1:105317-ENST00000558255.1:5303|403
SLPILHGHLSSLAK
>FUSION-ENST00000647456.1:195055-ENST00000558255.1:5303|2733
ILATYSSDKGLISR
>ENST00000357504.7|SNV-9041-C-G|3
DIMVKVCDINLQSSYVNPNSLEGMK
>FUSION-ENST00000647456.1:195055-ENST00000558255.1:5303|3222
FWVENSLRMLNIGPHSLLACRVLQR
>FUSION-ENST00000644461.1:105317-ENST00000558255.1:5303|4354
MITHCLK
>FUSION-ENST00000647456.1:195055-ENST00000558255.1:5303|5726
YTKFIASTLKK
>FUSION-ENST00000644461.1:105317-ENST00000558255.1:5303|3655
MPTTFIK
>ENST00000489895.5|SNV-32362-G-A|4
MGPPDVK
>FUSION-ENST00000647456.1:195055-ENST00000558255.1:5303|3805
HSYLPLSIANFFNR
>FUSION-ENST00000647456.1:195055-ENST00000558255.1:5303|2946
SASSLGCK
>FUSION-ENST00000644461.1:105317-ENST00000558255.1:5303|2346
MQWEKTK
>FUSION-ENST00000644461.1:105317-ENST00000558255.1:5303|4607
QPSLETNSDSTLVLGFPASR
>FUSION-ENST00000644461.1:105317-ENST00000558255.1:5303|2458
MTWASLNEK
>FUSION-ENST00000644461.1:105317-ENST00000558255.1:5303|2311
AWCCPPGRVIPWQGGR
>FUSION-ENST00000644461.1:105317-ENST00000558255.1:5303|1417
MMQSQLTATSASHVQVIVLPQPPE
>FUSION-ENST00000647456.1:195055-ENST00000558255.1:5303|263
MIAYLRTHALGLGR
>FUSION-ENST00000647456.1:195055-ENST00000558255.1:5303|5594
MCLTWAK
>FUSION-ENST00000469050.1:88920-ENST00000652379.1:25317|2867
LLQGQKTKHR
>FUSION-ENST00000644461.1:105317-ENST00000558255.1:5303|2050
HLGLAVPCPTFHSR
>FUSION-ENST00000469050.1:88920-ENST00000652379.1:25317|2740
GYIKNEDIREYFWFSDFPFK
>FUSION-ENST00000647456.1:195055-ENST00000558255.1:5303|5697
STQKRMNHNFIIMY
>FUSION-ENST00000469050.1:88920-ENST00000652379.1:25317|1725
MPSKTFITREDK
>FUSION-ENST00000647456.1:195055-ENST00000558255.1:5303|828
MTKTSKAMATK
>FUSION-ENST00000644461.1:105317-ENST00000558255.1:5303|2712
RSATVKAIK
>FUSION-ENST00000647456.1:195055-ENST00000558255.1:5303|3457
WLASLPSTIY
>FUSION-ENST00000647456.1:195055-ENST00000558255.1:5303|1016
PTRELMSYLCIQLR
>FUSION-ENST00000475226.1:2819-ENST00000642908.1:1378|16
LHYKLISFNSR
>FUSION-ENST00000647456.1:195055-ENST00000558255.1:5303|2804
INSRWIK
>FUSION-ENST00000647456.1:195055-ENST00000558255.1:5303|1546
CLYSRMIYNPLGK
>FUSION-ENST00000647456.1:195055-ENST00000558255.1:5303|4575
AGTLQDVPFHSQISQMSRVSR
>FUSION-ENST00000647456.1:195055-ENST00000558255.1:5303|3204
LFILVSHLSNR
>FUSION-ENST00000644461.1:105317-ENST00000558255.1:5303|5448
ISLVLAK
>FUSION-ENST00000644461.1:105317-ENST00000558255.1:5303|1836
RYRLINSHLQTK
>FUSION-ENST00000644461.1:105317-ENST00000558255.1:5303|5522
MVVLFLIF
>FUSION-ENST00000469050.1:88920-ENST00000652379.1:25317|1599
DEESGFLR
>FUSION-ENST00000469050.1:88920-ENST00000652379.1:25317|1758
QKQILYQFLISISLILGLNFSKALK
>FUSION-ENST00000469050.1:88920-ENST00000652379.1:25317|3858
MPPQTSPSPR
>ENST00000404895.7|SNV-448178-T-G|3
LSDAGNYTCMAANIVAK
>FUSION-ENST00000644461.1:105317-ENST00000558255.1:5303|295
MRWAALLR
>FUSION-ENST00000647456.1:195055-ENST00000558255.1:5303|5505
FFSQKTFSSGSGAGYQRTLAS
>ENST00000478402.5|SNV-2093-G-A|1
VSCAAGVTISSVEKVPISALMPLV
>FUSION-ENST00000644461.1:105317-ENST00000558255.1:5303|3884
NHVAECM
>FUSION-ENST00000644461.1:105317-ENST00000558255.1:5303|1539
MLSEVEEK
>FUSION-ENST00000647456.1:195055-ENST00000558255.1:5303|3847
MRARYLPLLL
>FUSION-ENST00000469050.1:88920-ENST00000652379.1:25317|3011
SNHSVIIIIK
>FUSION-ENST00000484082.1:88920-ENST00000652379.1:25317|90
MSALPIIVK
>FUSION-ENST00000469050.1:88920-ENST00000652379.1:25317|3548
MILFSTLFFPATNG
>FUSION-ENST00000647456.1:195055-ENST00000558255.1:5303|5519
MVCTVRR
>FUSION-ENST00000644461.1:105317-ENST00000558255.1:5303|2847
KQWESWFCSTSV
>FUSION-ENST00000644461.1:105317-ENST00000558255.1:5303|1694
LLVTWKVIGNVEKLR
>FUSION-ENST00000644461.1:105317-ENST00000558255.1:5303|1561
MDVHVGIGEIVCMSSTSR
>ENST00000519802.5|SNV-102799-C-G|1
QTEELAGNCETLKEPETVGAQSI
>FUSION-ENST00000647456.1:195055-ENST00000558255.1:5303|390
LIDWKMEVER
>FUSION-ENST00000647456.1:195055-ENST00000558255.1:5303|5349
RLGEVLE
>FUSION-ENST00000647456.1:195055-ENST00000558255.1:5303|4760
RSGCFKESLDPAPSLSR
>FUSION-ENST00000644461.1:105317-ENST00000558255.1:5303|5952
RNSLEEKSK
>FUSION-ENST00000644461.1:105317-ENST00000558255.1:5303|5537
QPMGHRLDK
>FUSION-ENST00000644461.1:105317-ENST00000558255.1:5303|3233
IRNKTQLS
>FUSION-ENST00000647456.1:195055-ENST00000558255.1:5303|4861
MTGDPCAGTHYVSGWGG
>FUSION-ENST00000644461.1:105317-ENST00000558255.1:5303|526
HTDPWVGFPDILPGFPSK
>FUSION-ENST00000644461.1:105317-ENST00000558255.1:5303|3842
NSPPAKSAFCLLIKECVVPPDHNLR
>FUSION-ENST00000647456.1:195055-ENST00000558255.1:5303|2976
MDSQPNSTRGTR
>FUSION-ENST00000644461.1:105317-ENST00000558255.1:5303|2916
MCLGDVFMLVLAQGGK
>FUSION-ENST00000647456.1:195055-ENST00000558255.1:5303|694
CPSMIDWIKKMWYIYTMEYYAAIK
>FUSION-ENST00000644461.1:105317-ENST00000558255.1:5303|432
GADCVIPSLSLK
>FUSION-ENST00000644461.1:105317-ENST00000558255.1:5303|4681
MLKYWAL
>FUSION-ENST00000647456.1:195055-ENST00000558255.1:5303|5118
AHTPFRYSQLLPNALFYLMPIR
>FUSION-ENST00000644461.1:105317-ENST00000558255.1:5303|3566
MRSLTTIQGTPVTCC
>ENST00000529364.1|SNV-8411-C-T|3
GPLPGGQPRFLHHHHLPLPVCCDVR
>FUSION-ENST00000469050.1:88920-ENST00000652379.1:25317|3626
SCCTWINALGQVERSVQK
>FUSION-ENST00000647456.1:195055-ENST00000558255.1:5303|4258
FSTVLQSVR
>FUSION-ENST00000469050.1:88920-ENST00000652379.1:25317|2327
KLSHLSYKGK
>FUSION-ENST00000469050.1:88920-ENST00000652379.1:25317|3181
MLDFFLFRSFK
>FUSION-ENST00000647456.1:195055-ENST00000558255.1:5303|4302
GSKRGEK
>FUSION-ENST00000644461.1:105317-ENST00000558255.1:5303|4313
MLSLHVI
>FUSION-ENST00000484082.1:88920-ENST00000652379.1:25317|1390
GEARRGTAHR
>FUSION-ENST00000644461.1:105317-ENST00000558255.1:5303|902
LLDLITDEELEDAAGDAVSGKPGFK
>FUSION-ENST00000647456.1:195055-ENST00000558255.1:5303|1533
VFLVVYP
>FUSION-ENST00000475226.1:2819-ENST00000642908.1:1378|252
GAEPPSLDCSTAARKGLNEEK
>FUSION-ENST00000644461.1:105317-ENST00000558255.1:5303|6158
TQQQGHDTLSK
>FUSION-ENST00000644461.1:105317-ENST00000558255.1:5303|2635
NWPHQTINSLNTESPGESSFR
>FUSION-ENST00000484082.1:88920-ENST00000652379.1:25317|577
AVAPEARAATR
>FUSION-ENST00000647456.1:195055-ENST00000558255.1:5303|215
SVPGCSSRGRPR
>FUSION-ENST00000647456.1:195055-ENST00000558255.1:5303|4233
MCVVIAARVVMGIRVAN
>FUSION-ENST00000644461.1:105317-ENST00000558255.1:5303|83
GHLFIQSSYIRGEK
>FUSION-ENST00000484082.1:88920-ENST00000652379.1:25317|275
LARRAGEVEHER
>FUSION-ENST00000644461.1:105317-ENST00000558255.1:5303|2851
NSLKLLSLSELLFPHF
>FUSION-ENST00000644461.1:105317-ENST00000558255.1:5303|282
EWLKPQLAEAKFLR
>FUSION-ENST00000647456.1:195055-ENST00000558255.1:5303|2294
EQNRALR
>FUSION-ENST00000644461.1:105317-ENST00000558255.1:5303|1155
MSIERSIK
>ENST00000481001.5|SNV-6645-T-C|2
LQLLRAAR
>FUSION-ENST00000644461.1:105317-ENST00000558255.1:5303|2765
NPQQEDFKCKGK
>FUSION-ENST00000469050.1:88920-ENST00000652379.1:25317|2556
LHISGRSR
>FUSION-ENST00000644461.1:105317-ENST00000558255.1:5303|6106
AAHILSPSSVGTKVHVASCCDIPAS
>FUSION-ENST00000644461.1:105317-ENST00000558255.1:5303|3793
VGSASLRHGL
>FUSION-ENST00000484082.1:88920-ENST00000652379.1:25317|973
LECDGVISAHCNRHLPGFKR
>FUSION-ENST00000475226.1:2819-ENST00000642908.1:1378|151
MLPIFRP
>FUSION-ENST00000644461.1:105317-ENST00000558255.1:5303|1424
MCFRQTVLRIFKPSFHFFIFK
>FUSION-ENST00000644461.1:105317-ENST00000558255.1:5303|3495
GKSTFCR
>FUSION-ENST00000644461.1:105317-ENST00000558255.1:5303|73
HWGLLPK
>FUSION-ENST00000647456.1:195055-ENST00000558255.1:5303|2048
GKEQDALGNDRTVDTLVSFSR
>FUSION-ENST00000644461.1:105317-ENST00000558255.1:5303|1890
ARIEPGCPAR
>FUSION-ENST00000647456.1:195055-ENST00000558255.1:5303|6097
FVSHGSGGWEVQDQGTGR
>FUSION-ENST00000647456.1:195055-ENST00000558255.1:5303|299
EKCGEDESIQKR
>FUSION-ENST00000647456.1:195055-ENST00000558255.1:5303|3697
MLTVSCEPGICHYFYR
>FUSION-ENST00000484082.1:88920-ENST00000652379.1:25317|1259
SFSVRLSLSPGLCLCLCLSLSR
>FUSION-ENST00000647456.1:195055-ENST00000558255.1:5303|3103
MGWLLMK
>FUSION-ENST00000644461.1:105317-ENST00000558255.1:5303|2631
MTACWILQEGTRSFPR
>FUSION-ENST00000647456.1:195055-ENST00000558255.1:5303|1914
MRISSSPCLCDK
>FUSION-ENST00000644461.1:105317-ENST00000558255.1:5303|5951
NSLEEKSK
>FUSION-ENST00000647456.1:195055-ENST00000558255.1:5303|5388
RTVFHVGSAVKAK
>FUSION-ENST00000647456.1:195055-ENST00000558255.1:5303|3564
VLGLTFKSLIHLELIFVYGVR
>FUSION-ENST00000647456.1:195055-ENST00000558255.1:5303|577
MCNGEIR
>FUSION-ENST00000647456.1:195055-ENST00000558255.1:5303|5288
PPITLARGLVWGFETVWLSSR
>FUSION-ENST00000475226.1:2819-ENST00000642908.1:1378|280
MMQSFQG
>FUSION-ENST00000647456.1:195055-ENST00000558255.1:5303|5866
LGEGMVQKHLNHKMSMT
>FUSION-ENST00000647456.1:195055-ENST00000558255.1:5303|4086
PSLAPNLAHFICYCI
>FUSION-ENST00000644461.1:105317-ENST00000558255.1:5303|3006
VLENNTPK
>FUSION-ENST00000647456.1:195055-ENST00000558255.1:5303|94
SDGFIRGFSLFC
>FUSION-ENST00000644461.1:105317-ENST00000558255.1:5303|1212
MGFMRILKILWHR
>FUSION-ENST00000644461.1:105317-ENST00000558255.1:5303|5746
LSLQICQEKR
>FUSION-ENST00000644461.1:105317-ENST00000558255.1:5303|1578
MSHHARPR
>FUSION-ENST00000644461.1:105317-ENST00000558255.1:5303|4246
SPSPKSPSLLNFTMR
>FUSION-ENST00000647456.1:195055-ENST00000558255.1:5303|1350
SLSICLSVKDCISPSLMR
>ENST00000355082.9|SNV-4274-C-T|3
LWDCETGKQLALLKTNLAVR
>FUSION-ENST00000469050.1:88920-ENST00000652379.1:25317|1813
TVRDQLVQILFYT
>FUSION-ENST00000647456.1:195055-ENST00000558255.1:5303|1097
DWQKAYSL
>FUSION-ENST00000644461.1:105317-ENST00000558255.1:5303|4327
VQGQIVMVSVQWQWGQKW
>FUSION-ENST00000647456.1:195055-ENST00000558255.1:5303|2181
GIKICRPK
>FUSION-ENST00000647456.1:195055-ENST00000558255.1:5303|4092
FYSVTCVIAFMK
>FUSION-ENST00000644461.1:105317-ENST00000558255.1:5303|2921
CFKLVETQSLSLLK
>FUSION-ENST00000647456.1:195055-ENST00000558255.1:5303|661
IVRFCCCCCYNSCFNSFQIICHCNY
>FUSION-ENST00000644461.1:105317-ENST00000558255.1:5303|1901
SSSISQK
>FUSION-ENST00000475226.1:2819-ENST00000642908.1:1378|231
SQQQNSTVR
>FUSION-ENST00000647456.1:195055-ENST00000558255.1:5303|2154
LGKGNLEKVR
>FUSION-ENST00000647456.1:195055-ENST00000558255.1:5303|5797
IDTFSLKLGM
>FUSION-ENST00000647456.1:195055-ENST00000558255.1:5303|5239
GETWPSTFVFLALVK
>FUSION-ENST00000475226.1:2819-ENST00000642908.1:1378|214
MLNPQLPIGSICGGGFGKVIR
>FUSION-ENST00000644461.1:105317-ENST00000558255.1:5303|1553
SSTSRQRYFCQER
>FUSION-ENST00000644461.1:105317-ENST00000558255.1:5303|4352
ITHCLKLLSC
>FUSION-ENST00000469050.1:88920-ENST00000652379.1:25317|1672
EVILTFK
>FUSION-ENST00000647456.1:195055-ENST00000558255.1:5303|5351
MGILESGTFSGKTRTVLGKPQR
>FUSION-ENST00000644461.1:105317-ENST00000558255.1:5303|3456
WISLVCSPFSLLLGPAHLQLG
>FUSION-ENST00000469050.1:88920-ENST00000652379.1:25317|1789
TTQHKKYVLK
>FUSION-ENST00000644461.1:105317-ENST00000558255.1:5303|2390
LFSTDFVAVVNLANLSVK
>FUSION-ENST00000644461.1:105317-ENST00000558255.1:5303|5816
KKETDTLWCHGEFVK
>FUSION-ENST00000644461.1:105317-ENST00000558255.1:5303|1273
LVGNLEFP
>FUSION-ENST00000647456.1:195055-ENST00000558255.1:5303|3890
HLGLNLCCFWK
>FUSION-ENST00000644461.1:105317-ENST00000558255.1:5303|3147
MSVGSLGKVYKLPLLR
>FUSION-ENST00000647456.1:195055-ENST00000558255.1:5303|1123
HVSTHRHTYTLMYI
>FUSION-ENST00000644461.1:105317-ENST00000558255.1:5303|4910
HLKPLFFLPPKQFSGI
>FUSION-ENST00000647456.1:195055-ENST00000558255.1:5303|628
YPRTYSMYIK
>FUSION-ENST00000644461.1:105317-ENST00000558255.1:5303|3369
MGHCAQPLQCLDHSFLVCFDGELK
>FUSION-ENST00000644461.1:105317-ENST00000558255.1:5303|1297
YSVQIIHTL
>FUSION-ENST00000469050.1:88920-ENST00000652379.1:25317|3815
KVGDDVKEVK
>FUSION-ENST00000644461.1:105317-ENST00000558255.1:5303|970
QLTCFSLWKLLCFGKSYMR
>FUSION-ENST00000647456.1:195055-ENST00000558255.1:5303|4493
CISRVTEIRAFIK
>FUSION-ENST00000647456.1:195055-ENST00000558255.1:5303|2524
KGNITLWRLLWGGGR
>FUSION-ENST00000644461.1:105317-ENST00000558255.1:5303|5964
KQMINMEKYGSNVEDQDFCL
>FUSION-ENST00000644461.1:105317-ENST00000558255.1:5303|5543
MSSSFIVLLQMIGFPSPL
>FUSION-ENST00000484082.1:88920-ENST00000652379.1:25317|117
SRAGPYPYPQQVSKVNSLWHVGTM
>FUSION-ENST00000647456.1:195055-ENST00000558255.1:5303|672
MSFAGTWLKLETIIISR
>FUSION-ENST00000644461.1:105317-ENST00000558255.1:5303|1452
GTPGAMAVPCLAVTSHR
>FUSION-ENST00000644461.1:105317-ENST00000558255.1:5303|195
GTREGLVSK
>ENST00000413465.6|SNV-12337-T-A|3
KFCQLAKTCPVQLWVDSTPPPGTR
>FUSION-ENST00000644461.1:105317-ENST00000558255.1:5303|2271
SSDNAGSK
>FUSION-ENST00000475226.1:2819-ENST00000642908.1:1378|165
MNGYFIGRVDARATGCR
>FUSION-ENST00000647456.1:195055-ENST00000558255.1:5303|3050
MSVFLTPKSGQ
>FUSION-ENST00000647456.1:195055-ENST00000558255.1:5303|4928
EAYRVLPSCIKR
>FUSION-ENST00000644461.1:105317-ENST00000558255.1:5303|4656
MRGLLIISCLFLHF
>FUSION-ENST00000644461.1:105317-ENST00000558255.1:5303|4778
MGPYSDRTGILIRNG
>FUSION-ENST00000469050.1:88920-ENST00000652379.1:25317|2368
YEGKQTLVQAY
>FUSION-ENST00000469050.1:88920-ENST00000652379.1:25317|2683
LLFSISYDR
>FUSION-ENST00000644461.1:105317-ENST00000558255.1:5303|4546
MFFFFFIRDHCVFSPLM
>FUSION-ENST00000647456.1:195055-ENST00000558255.1:5303|5803
IDNLPETLRKTT
>ENST00000249861.9|SNV-556-G-A|3
GELQAARHSEAAPGPVSCTHPRAGK
>FUSION-ENST00000644461.1:105317-ENST00000558255.1:5303|4933
MLFSSFC
>FUSION-ENST00000647456.1:195055-ENST00000558255.1:5303|4753
MGWVRSLPLLR
>FUSION-ENST00000644461.1:105317-ENST00000558255.1:5303|2611
IPLHWQQAAQPPLSMAHLVPLK
>FUSION-ENST00000647456.1:195055-ENST00000558255.1:5303|4924
VLPSCIK
>FUSION-ENST00000644461.1:105317-ENST00000558255.1:5303|5020
TDLRLGNL
>FUSION-ENST00000647456.1:195055-ENST00000558255.1:5303|2871
TTLKFIWNQKR
>FUSION-ENST00000484082.1:88920-ENST00000652379.1:25317|708
FRDGVSEARPPWLPR
>ENST00000446120.6|SNV-44506-T-G|1
GSFLISVGRIPRIIVMYMQNALK
>FUSION-ENST00000644461.1:105317-ENST00000558255.1:5303|1699
VTGFCPSLL
>FUSION-ENST00000644461.1:105317-ENST00000558255.1:5303|2242
MGSPCIAQAGLK
>FUSION-ENST00000644461.1:105317-ENST00000558255.1:5303|708
DSFSLQQKTM
>FUSION-ENST00000469050.1:88920-ENST00000652379.1:25317|1858
VSMEMHKSIYCDVR
>ENST00000368034.9|SNV-21080-C-T|2
VDSIVWKK
>FUSION-ENST00000647456.1:195055-ENST00000558255.1:5303|2793
FTKVEMKEK
>FUSION-ENST00000644461.1:105317-ENST00000558255.1:5303|5167
LPFLKPSDLVR
>FUSION-ENST00000647456.1:195055-ENST00000558255.1:5303|1381
IVKSSCCIDPFTII
>FUSION-ENST00000647456.1:195055-ENST00000558255.1:5303|4632
TSSGHTLGCK
>FUSION-ENST00000647456.1:195055-ENST00000558255.1:5303|591
ECRLPSSTPSPQKAK
>FUSION-ENST00000647456.1:195055-ENST00000558255.1:5303|507
EDTVGQR
>FUSION-ENST00000484082.1:88920-ENST00000652379.1:25317|1303
MIRLPGPPKVLETTGLSR
>FUSION-ENST00000644461.1:105317-ENST00000558255.1:5303|3788
MPVIPATQEAETGESLEPGRRR
>FUSION-ENST00000644461.1:105317-ENST00000558255.1:5303|6166
SPESQKP
>FUSION-ENST00000647456.1:195055-ENST00000558255.1:5303|911
MFLVLPFFFK
>FUSION-ENST00000644461.1:105317-ENST00000558255.1:5303|4516
MPPCLANFCIFSRDRVSPC
>FUSION-ENST00000647456.1:195055-ENST00000558255.1:5303|955
VAMLMKMTERK
>FUSION-ENST00000644461.1:105317-ENST00000558255.1:5303|5477
MSDFVII
>FUSION-ENST00000647456.1:195055-ENST00000558255.1:5303|5386
TVFHVGSAVKAK
>FUSION-ENST00000647456.1:195055-ENST00000558255.1:5303|852
SEMRGSTIFTRIL
>FUSION-ENST00000647456.1:195055-ENST00000558255.1:5303|5387
TVFHVGSAVK
>FUSION-ENST00000484082.1:88920-ENST00000652379.1:25317|1234
MISGGRGR
>FUSION-ENST00000469050.1:88920-ENST00000652379.1:25317|2945
AIIKNSGK
>FUSION-ENST00000644461.1:105317-ENST00000558255.1:5303|1584
MLITKKINFSSYHLYM
>FUSION-ENST00000647456.1:195055-ENST00000558255.1:5303|4147
MMSIFLR
>FUSION-ENST00000644461.1:105317-ENST00000558255.1:5303|3593
LRFVGQR
>FUSION-ENST00000644461.1:105317-ENST00000558255.1:5303|1300
EKTQFFLE
>FUSION-ENST00000647456.1:195055-ENST00000558255.1:5303|2041
GLKIKMWR
>FUSION-ENST00000469050.1:88920-ENST00000652379.1:25317|1644
GYFLWMKK
>FUSION-ENST00000475226.1:2819-ENST00000642908.1:1378|222
SREISHFSSFW
>FUSION-ENST00000647456.1:195055-ENST00000558255.1:5303|2830
NEQSLQEIWDYVK
>FUSION-ENST00000644461.1:105317-ENST00000558255.1:5303|4948
FYLPFKNMTLGQLLNIQRGSTK
>FUSION-ENST00000469050.1:88920-ENST00000652379.1:25317|3428
MHYTLASY
>FUSION-ENST00000647456.1:195055-ENST00000558255.1:5303|3168
QGHLSLQKFLLR
>FUSION-ENST00000647456.1:195055-ENST00000558255.1:5303|1444
MGMALNL
>FUSION-ENST00000466801.5:5622-ENST00000322723.9:22077|2
LHQPKERK
>FUSION-ENST00000644461.1:105317-ENST00000558255.1:5303|5104
SREFTEK
>FUSION-ENST00000644461.1:105317-ENST00000558255.1:5303|4764
EERSWEDTARSGPSASQGDSPH
>FUSION-ENST00000644461.1:105317-ENST00000558255.1:5303|3490
SFPDTGEITNLVPF
>FUSION-ENST00000644461.1:105317-ENST00000558255.1:5303|5859
PAAAPFHLCVR
>FUSION-ENST00000475226.1:2819-ENST00000642908.1:1378|70
VSPGDVSALLPLVSR
>FUSION-ENST00000644461.1:105317-ENST00000558255.1:5303|4164
MPTCTYRVIVVAFAFS
>ENST00000509122.5|SNV-44868-C-G|5
SGQARRSSPR
>FUSION-ENST00000647456.1:195055-ENST00000558255.1:5303|2467
MIVYLENPIVSAQNLLK
>FUSION-ENST00000484082.1:88920-ENST00000652379.1:25317|1469
MPSFPSVCLQLPQA
>FUSION-ENST00000647456.1:195055-ENST00000558255.1:5303|3407
MGFASFSLETHR
>FUSION-ENST00000647456.1:195055-ENST00000558255.1:5303|6038
MCTSAILKSNQDEKTEKP
>FUSION-ENST00000644461.1:105317-ENST00000558255.1:5303|3226
MVLVCLVVNK
>FUSION-ENST00000647456.1:195055-ENST00000558255.1:5303|5144
QILTMRLKPPSFDSPILRVK
>FUSION-ENST00000469050.1:88920-ENST00000652379.1:25317|2666
EVFKILILGLPDFSFC
>FUSION-ENST00000647456.1:195055-ENST00000558255.1:5303|2042
MGLKIKMWR
>FUSION-ENST00000644461.1:105317-ENST00000558255.1:5303|6110
LQCQAAQGQANFLLK
>FUSION-ENST00000644461.1:105317-ENST00000558255.1:5303|174
LLSRNHLPFLGGQAHSY
>FUSION-ENST00000647456.1:195055-ENST00000558255.1:5303|1457
PPALFFLLTVVLALWALFWFHMK
>FUSION-ENST00000647456.1:195055-ENST00000558255.1:5303|2406
PSPSSYQ
>FUSION-ENST00000647456.1:195055-ENST00000558255.1:5303|5991
ILYCILYASNIYYSWNDK
>ENST00000492275.5|SNV-49764-C-T|1
IANKDPIKAFYENR
>FUSION-ENST00000469050.1:88920-ENST00000652379.1:25317|2081
IIVRYSLSDPPTSASR
>FUSION-ENST00000644461.1:105317-ENST00000558255.1:5303|892
MKVPLGMTFCVTYEHLNEVLK
>FUSION-ENST00000644461.1:105317-ENST00000558255.1:5303|240
MYVYKIYVYILSLEK
>FUSION-ENST00000469050.1:88920-ENST00000652379.1:25317|3511
MSSIMSTLMVFLKVK
>FUSION-ENST00000647456.1:195055-ENST00000558255.1:5303|3497
LFDVLLDSVCQYFIEDFHMMFIR
>FUSION-ENST00000644461.1:105317-ENST00000558255.1:5303|1480
METVENFLVVGDEANSK
>FUSION-ENST00000647456.1:195055-ENST00000558255.1:5303|1154
MCDKKIK
>FUSION-ENST00000644461.1:105317-ENST00000558255.1:5303|1422
CAWTITS
>FUSION-ENST00000469050.1:88920-ENST00000652379.1:25317|1896
LAFISIFPYSQALLFH
>FUSION-ENST00000469050.1:88920-ENST00000652379.1:25317|3571
YFELRYLKQPS
>FUSION-ENST00000644461.1:105317-ENST00000558255.1:5303|4719
MRFKQEK
>FUSION-ENST00000647456.1:195055-ENST00000558255.1:5303|82
TWTSLGWGHNSVCCMK
>FUSION-ENST00000484082.1:88920-ENST00000652379.1:25317|326
GLQLFPMNEEFPVSAGHKLALIK
>FUSION-ENST00000644461.1:105317-ENST00000558255.1:5303|702
MPCELYLNIKSNFK
>FUSION-ENST00000647456.1:195055-ENST00000558255.1:5303|4171
MAFLNVIK
>FUSION-ENST00000647456.1:195055-ENST00000558255.1:5303|2178
ILLTVQLNSKECFR
>FUSION-ENST00000644461.1:105317-ENST00000558255.1:5303|1913
YKSLIENDIFSSSYTILPYILNYL
>FUSION-ENST00000644461.1:105317-ENST00000558255.1:5303|114
VTKWKVAGDDHQHCFNIK
>FUSION-ENST00000484082.1:88920-ENST00000652379.1:25317|248
SVAVLTCKSVVRPGYR
>FUSION-ENST00000469050.1:88920-ENST00000652379.1:25317|2279
MDKNVAPHLQSLSSLEMEAHDR
>FUSION-ENST00000469050.1:88920-ENST00000652379.1:25317|2526
SAFLMAVIR
>FUSION-ENST00000644461.1:105317-ENST00000558255.1:5303|3996
MQHFSRVHNCPFKNTFW
>FUSION-ENST00000644461.1:105317-ENST00000558255.1:5303|219
DSPNYGSQEVLQCANFNLEK
>FUSION-ENST00000644461.1:105317-ENST00000558255.1:5303|4654
GLLIISCLFLHF
>FUSION-ENST00000647456.1:195055-ENST00000558255.1:5303|5690
SYFFKNYLK
>FUSION-ENST00000469050.1:88920-ENST00000652379.1:25317|2710
IDHISIFYFI
>FUSION-ENST00000484082.1:88920-ENST00000652379.1:25317|662
FFISFVSTR
>FUSION-ENST00000644461.1:105317-ENST00000558255.1:5303|1433
CWGYTGKQAR
>FUSION-ENST00000644461.1:105317-ENST00000558255.1:5303|4426
SCQFISFSLVYSQIFTEHHFR
>FUSION-ENST00000644461.1:105317-ENST00000558255.1:5303|544
VNVFINDQSL
>FUSION-ENST00000469050.1:88920-ENST00000652379.1:25317|2465
MNNVCNHTIYL
>FUSION-ENST00000647456.1:195055-ENST00000558255.1:5303|3716
DMNSSFFMAA
>FUSION-ENST00000647456.1:195055-ENST00000558255.1:5303|3143
LLRLWKK
>FUSION-ENST00000647456.1:195055-ENST00000558255.1:5303|2930
PSLTTPIQHSVGSSGQGNQAGEGNK
>FUSION-ENST00000469050.1:88920-ENST00000652379.1:25317|2539
CSPVKYP
>FUSION-ENST00000647456.1:195055-ENST00000558255.1:5303|5246
MRQLIAFNYQ
>FUSION-ENST00000647456.1:195055-ENST00000558255.1:5303|5755
GGRASFR
>FUSION-ENST00000644461.1:105317-ENST00000558255.1:5303|5901
KCLLSLVVR
>FUSION-ENST00000647456.1:195055-ENST00000558255.1:5303|190
ASVVTGHTDAPADS
>FUSION-ENST00000647456.1:195055-ENST00000558255.1:5303|5717
PYQPQEGSYFWEKR
>FUSION-ENST00000644461.1:105317-ENST00000558255.1:5303|4663
MFSKTVSVK
>FUSION-ENST00000644461.1:105317-ENST00000558255.1:5303|4166
VHSVHAAD
>FUSION-ENST00000647456.1:195055-ENST00000558255.1:5303|6045
MFNSWISV
>FUSION-ENST00000644461.1:105317-ENST00000558255.1:5303|2826
HLVAWEVV
>FUSION-ENST00000644461.1:105317-ENST00000558255.1:5303|3078
QINSVVYLHSGLPTSREQNTNK
>FUSION-ENST00000469050.1:88920-ENST00000652379.1:25317|1938
WIKYVDSSQK
>FUSION-ENST00000647456.1:195055-ENST00000558255.1:5303|850
RGSTIFTR
>FUSION-ENST00000471953.5:41438-ENST00000481583.1:14586|35
TIHLNISLCILITVL
>FUSION-ENST00000644461.1:105317-ENST00000558255.1:5303|1024
CMKYVLDVFMYLLAFLK
>FUSION-ENST00000647456.1:195055-ENST00000558255.1:5303|140
MCRDHGAVV
>FUSION-ENST00000647456.1:195055-ENST00000558255.1:5303|646
KGNITHQGLSWGGGLGER
>FUSION-ENST00000647456.1:195055-ENST00000558255.1:5303|1349
DCISPSLMR
>FUSION-ENST00000644461.1:105317-ENST00000558255.1:5303|2828
MHNLPRHLVAWEVV
>FUSION-ENST00000644461.1:105317-ENST00000558255.1:5303|2443
AVFHSQSIR
>FUSION-ENST00000469050.1:88920-ENST00000652379.1:25317|2337
IRQQETIK
>FUSION-ENST00000647456.1:195055-ENST00000558255.1:5303|880
KQAYSSPR
>FUSION-ENST00000647456.1:195055-ENST00000558255.1:5303|1776
CLFISFTHFLTGLFFSCK
>FUSION-ENST00000644461.1:105317-ENST00000558255.1:5303|3459
MYISRRAAACFSIESQLSVH
>FUSION-ENST00000484082.1:88920-ENST00000652379.1:25317|402
RAASGKPK
>FUSION-ENST00000647456.1:195055-ENST00000558255.1:5303|5371
LYLAPPSLTRRK
>FUSION-ENST00000484082.1:88920-ENST00000652379.1:25317|763
MGGGLRLRPPRSPGR
>FUSION-ENST00000647456.1:195055-ENST00000558255.1:5303|5994
NRKILYCILYASNIYYSWNDK
>FUSION-ENST00000644461.1:105317-ENST00000558255.1:5303|363
AVIGNFMIWMLVEAK
>FUSION-ENST00000469050.1:88920-ENST00000652379.1:25317|2203
TGILQEVHHLSVFQEKWQIHDFR
>FUSION-ENST00000647456.1:195055-ENST00000558255.1:5303|4391
FIFLLNFHFN
>FUSION-ENST00000484082.1:88920-ENST00000652379.1:25317|1427
EAPCLLGPKRPSWKVR
>FUSION-ENST00000644461.1:105317-ENST00000558255.1:5303|395
LREPWNSLYLTIEDFPVPMGKR
>FUSION-ENST00000647456.1:195055-ENST00000558255.1:5303|2615
QEQTHSK
>FUSION-ENST00000469050.1:88920-ENST00000652379.1:25317|3718
KLCYTGLKLR
>FUSION-ENST00000647456.1:195055-ENST00000558255.1:5303|5350
GILESGTFSGKTRTVLGKPQR
>FUSION-ENST00000469050.1:88920-ENST00000652379.1:25317|2030
YQIGRKICLLTSQTK
>FUSION-ENST00000644461.1:105317-ENST00000558255.1:5303|5681
IIPAYWYKDVCVSGKQK
>FUSION-ENST00000644461.1:105317-ENST00000558255.1:5303|3447
VKQNLNHK
>FUSION-ENST00000647456.1:195055-ENST00000558255.1:5303|5567
MIQQRSHP
>FUSION-ENST00000647456.1:195055-ENST00000558255.1:5303|3533
MHFKVVFFNSVEKVIGSLMGMAFNI
>FUSION-ENST00000647456.1:195055-ENST00000558255.1:5303|1234
ILNIFILLPDDKC
>FUSION-ENST00000647456.1:195055-ENST00000558255.1:5303|809
SFCTVKETTIRVNR
>FUSION-ENST00000644461.1:105317-ENST00000558255.1:5303|6205
RHVMTQAANGT
>FUSION-ENST00000644461.1:105317-ENST00000558255.1:5303|4089
EKQKGMG
>FUSION-ENST00000644461.1:105317-ENST00000558255.1:5303|341
MELKVFK
>FUSION-ENST00000647456.1:195055-ENST00000558255.1:5303|5812
KNDKIDNLPETLR
>FUSION-ENST00000647456.1:195055-ENST00000558255.1:5303|4971
MVLNTRVNDTQQY
>FUSION-ENST00000644461.1:105317-ENST00000558255.1:5303|1648
MLSFMNRLCVLDKLS
>ENST00000342232.5|SNV-6185-G-T|1
VSLLGSMKLRK
>FUSION-ENST00000647456.1:195055-ENST00000558255.1:5303|5646
SDYFSKGSLNHTTSLGEGLHGK
>FUSION-ENST00000647456.1:195055-ENST00000558255.1:5303|5236
TFLTSIGSLKNCDVHK
>FUSION-ENST00000647456.1:195055-ENST00000558255.1:5303|5055
TPLPINYFKR
>FUSION-ENST00000484082.1:88920-ENST00000652379.1:25317|985
RRLALSPR
>FUSION-ENST00000644461.1:105317-ENST00000558255.1:5303|791
WERQGQNANHHGKMQMDMSGAK
>FUSION-ENST00000644461.1:105317-ENST00000558255.1:5303|2936
KGTSSVLGR
>FUSION-ENST00000469050.1:88920-ENST00000652379.1:25317|3600
SNKALHLCPR
>FUSION-ENST00000475226.1:2819-ENST00000642908.1:1378|177
LLPGSIK
>FUSION-ENST00000644461.1:105317-ENST00000558255.1:5303|4269
GKSVEENYRNQK
>FUSION-ENST00000644461.1:105317-ENST00000558255.1:5303|4066
CLAWWLCFKK
>FUSION-ENST00000647456.1:195055-ENST00000558255.1:5303|4804
MAPGKVSR
>FUSION-ENST00000647456.1:195055-ENST00000558255.1:5303|5030
LKFHLVKLK
>FUSION-ENST00000469050.1:88920-ENST00000652379.1:25317|3741
MLLLLPSPDATFLTSSWSTHHSKTA
>FUSION-ENST00000644461.1:105317-ENST00000558255.1:5303|3415
LLGSSDSPAPAS
>FUSION-ENST00000644461.1:105317-ENST00000558255.1:5303|3617
MWWQVPVISAIGEAEAGELPEPGR
>FUSION-ENST00000644461.1:105317-ENST00000558255.1:5303|394
VLDGGGIGAGYPICSCPHTACS
>FUSION-ENST00000647456.1:195055-ENST00000558255.1:5303|1368
CVFDSAIMMLAGYFAR
>FUSION-ENST00000647456.1:195055-ENST00000558255.1:5303|2951
IKSASSLGCKAGSIYANQ
>FUSION-ENST00000484082.1:88920-ENST00000652379.1:25317|1408
MSIGLVSNSRPQVIRPPRPPEVLG
>FUSION-ENST00000647456.1:195055-ENST00000558255.1:5303|922
LDRLYHAISPPLNFR
>FUSION-ENST00000644461.1:105317-ENST00000558255.1:5303|3432
EAVLFKQMLIK
>FUSION-ENST00000647456.1:195055-ENST00000558255.1:5303|500
YLLACYGLNIEKFK
>FUSION-ENST00000647456.1:195055-ENST00000558255.1:5303|1394
LKSPTIIVCESKSLCR
>FUSION-ENST00000644461.1:105317-ENST00000558255.1:5303|3299
MSCGGLGSRSMGLVMIL
>FUSION-ENST00000647456.1:195055-ENST00000558255.1:5303|1901
MSLLGQILLR
>FUSION-ENST00000469050.1:88920-ENST00000652379.1:25317|2180
MQIFLIYMR
>FUSION-ENST00000647456.1:195055-ENST00000558255.1:5303|2455
SQAFLYTNNR
>FUSION-ENST00000647456.1:195055-ENST00000558255.1:5303|2575
TFQKINESRSR
>FUSION-ENST00000644461.1:105317-ENST00000558255.1:5303|1998
MWSVFPQQGQDYGEAMKATAPALK
>FUSION-ENST00000647456.1:195055-ENST00000558255.1:5303|692
IDWIKKMWYIYTMEYYAAIK
>FUSION-ENST00000647456.1:195055-ENST00000558255.1:5303|488
VKNKLSSS
>FUSION-ENST00000647456.1:195055-ENST00000558255.1:5303|1819
MLSLPQPLTLTPLTGPNV
>FUSION-ENST00000469050.1:88920-ENST00000652379.1:25317|1627
FIVETSCSEKRFLSK
>FUSION-ENST00000647456.1:195055-ENST00000558255.1:5303|2027
SFSPVYLTTHLK
>FUSION-ENST00000469050.1:88920-ENST00000652379.1:25317|1611
PLRISVTHGR
>FUSION-ENST00000647456.1:195055-ENST00000558255.1:5303|350
LEGKSCF
>FUSION-ENST00000647456.1:195055-ENST00000558255.1:5303|58
MVRVCAF
>FUSION-ENST00000647456.1:195055-ENST00000558255.1:5303|820
ATKAKIDK
>FUSION-ENST00000647456.1:195055-ENST00000558255.1:5303|5546
RNVGSPEA
>FUSION-ENST00000484082.1:88920-ENST00000652379.1:25317|295
MQPKAGGK
>FUSION-ENST00000644461.1:105317-ENST00000558255.1:5303|4831
MFVILPSKK
>FUSION-ENST00000644461.1:105317-ENST00000558255.1:5303|6095
LQSTGNDLQKSCLIHR
>FUSION-ENST00000644461.1:105317-ENST00000558255.1:5303|4403
VKLSLYKK
>FUSION-ENST00000644461.1:105317-ENST00000558255.1:5303|4779
GPYSDRTGILIR
>FUSION-ENST00000647456.1:195055-ENST00000558255.1:5303|5016
SDKLSTPSHFK
>FUSION-ENST00000644461.1:105317-ENST00000558255.1:5303|6213
RTVLRDK
>FUSION-ENST00000644461.1:105317-ENST00000558255.1:5303|2555
LNVYLFHIVIMLKHLKSNHH
>FUSION-ENST00000469050.1:88920-ENST00000652379.1:25317|2621
FRNLCNK
>FUSION-ENST00000647456.1:195055-ENST00000558255.1:5303|4588
QNLMGQL
>FUSION-ENST00000647456.1:195055-ENST00000558255.1:5303|1057
RSFSWFQAK
>FUSION-ENST00000469050.1:88920-ENST00000652379.1:25317|1909
MEYYRPTQKHK
>FUSION-ENST00000647456.1:195055-ENST00000558255.1:5303|4606
MLIKVFLCILPEGR
>FUSION-ENST00000647456.1:195055-ENST00000558255.1:5303|2028
GKLRSAAR
>FUSION-ENST00000647456.1:195055-ENST00000558255.1:5303|501
YLLACYGLNIEK
>FUSION-ENST00000647456.1:195055-ENST00000558255.1:5303|1560
CLPVRLHR
>FUSION-ENST00000644461.1:105317-ENST00000558255.1:5303|194
GTREGLVSKSYTQQK
>FUSION-ENST00000647456.1:195055-ENST00000558255.1:5303|3969
SNGVLCHLEPRFFKSQR
>FUSION-ENST00000644461.1:105317-ENST00000558255.1:5303|29
EPLDCAHTCQSVHSR
>FUSION-ENST00000644461.1:105317-ENST00000558255.1:5303|187
MQTISFYLK
>FUSION-ENST00000644461.1:105317-ENST00000558255.1:5303|3467
ISFHLFSLRYLQDK
>FUSION-ENST00000647456.1:195055-ENST00000558255.1:5303|3495
MFIRDSGLK
>ENST00000397809.10|SNV-81058-T-C|1
QKLKGLEAEVAELK
>FUSION-ENST00000647456.1:195055-ENST00000558255.1:5303|2135
MCSHWREHIFFR
>FUSION-ENST00000647456.1:195055-ENST00000558255.1:5303|2712
DFVTTRPALKELLK
>FUSION-ENST00000647456.1:195055-ENST00000558255.1:5303|4340
MQTLRIPSHSTVAIRQHTHTR
>FUSION-ENST00000484082.1:88920-ENST00000652379.1:25317|927
ATSFGGCQSVVE
>FUSION-ENST00000644461.1:105317-ENST00000558255.1:5303|495
KFPDQANQYSQSRLVIFR
>FUSION-ENST00000647456.1:195055-ENST00000558255.1:5303|918
MLMLLGGGR
>FUSION-ENST00000644461.1:105317-ENST00000558255.1:5303|2425
VIFAERY
>FUSION-ENST00000644461.1:105317-ENST00000558255.1:5303|2761
ENYYMSLCSGSRYEAVPALPLAVK
>ENST00000604348.5|SNV-12337-T-A|4
TYQGSYGFRLGFLHSGTAKSVTCTK
>FUSION-ENST00000484082.1:88920-ENST00000652379.1:25317|454
WGPRAVR
>FUSION-ENST00000469050.1:88920-ENST00000652379.1:25317|2269
DTCRNLGRSFR
>FUSION-ENST00000647456.1:195055-ENST00000558255.1:5303|4031
MLNKFMRK
>FUSION-ENST00000469050.1:88920-ENST00000652379.1:25317|2067
EKAFHVLG
>FUSION-ENST00000647456.1:195055-ENST00000558255.1:5303|3948
TQISNEYPRLSAFLPLVTLNTSTTS
>FUSION-ENST00000484082.1:88920-ENST00000652379.1:25317|1052
WIPLHWPEASEVHHRHQPSPSASL
>FUSION-ENST00000647456.1:195055-ENST00000558255.1:5303|1167
FWSSNCRGVGQER
>FUSION-ENST00000647456.1:195055-ENST00000558255.1:5303|6017
KLCLILGFLSRAFSASISQCSW
>FUSION-ENST00000469050.1:88920-ENST00000652379.1:25317|3041
LPREYLGMGFRNSIFNWLHK
>FUSION-ENST00000484082.1:88920-ENST00000652379.1:25317|725
WLKPVIPSLWEAKAGGSRGGQTNR
>FUSION-ENST00000644461.1:105317-ENST00000558255.1:5303|1120
HIIFTLR
>FUSION-ENST00000484082.1:88920-ENST00000652379.1:25317|1441
MAACSRGYSGG
>FUSION-ENST00000647456.1:195055-ENST00000558255.1:5303|4074
DTNHEDR
>FUSION-ENST00000644461.1:105317-ENST00000558255.1:5303|4793
IDVSFTRSGTTNLSLPLINISFCR
>FUSION-ENST00000644461.1:105317-ENST00000558255.1:5303|2990
MRLCQPSLLL
>FUSION-ENST00000644461.1:105317-ENST00000558255.1:5303|3184
GLGKFYSLPK
>FUSION-ENST00000644461.1:105317-ENST00000558255.1:5303|1607
AIMLKLALIYIFKAC
>FUSION-ENST00000644461.1:105317-ENST00000558255.1:5303|3801
SKWGLYW
>FUSION-ENST00000484082.1:88920-ENST00000652379.1:25317|1291
MALYTER
>FUSION-ENST00000644461.1:105317-ENST00000558255.1:5303|3818
AISEPITAKR
>FUSION-ENST00000644461.1:105317-ENST00000558255.1:5303|1606
MLKLALIYIFK
>FUSION-ENST00000647456.1:195055-ENST00000558255.1:5303|1393
SPTIIVCESK
>FUSION-ENST00000644461.1:105317-ENST00000558255.1:5303|4085
LIFTCLSVSFTE
>FUSION-ENST00000647456.1:195055-ENST00000558255.1:5303|2012
IKGGWGRSSIK
>FUSION-ENST00000647456.1:195055-ENST00000558255.1:5303|2800
WIKDLNVRPK
>FUSION-ENST00000644461.1:105317-ENST00000558255.1:5303|995
LARRILISQGVGWDEVHVLLAL
>FUSION-ENST00000644461.1:105317-ENST00000558255.1:5303|2595
YQTQNNK
>FUSION-ENST00000484082.1:88920-ENST00000652379.1:25317|1420
LPVISLTDLETASRSVTPAVVPS
>FUSION-ENST00000469050.1:88920-ENST00000652379.1:25317|2546
HLGLTPLLLIHWMPKNNIPRCSPVK
>FUSION-ENST00000644461.1:105317-ENST00000558255.1:5303|348
HHQLTFLFISYR
>ENST00000469753.5|SNV-434945-C-G|6
FSAPENSTR
>FUSION-ENST00000644461.1:105317-ENST00000558255.1:5303|597
VQRPECSSTSWEV
>ENST00000375098.7|SNV-19093-G-A|2
EKFTELR
>FUSION-ENST00000647456.1:195055-ENST00000558255.1:5303|2672
DTTYQNLWDAFK
>FUSION-ENST00000469050.1:88920-ENST00000652379.1:25317|2329
KKLSHLSYK
>FUSION-ENST00000644461.1:105317-ENST00000558255.1:5303|5944
CIYIYIYKNNNDVRGDHK
>FUSION-ENST00000484082.1:88920-ENST00000652379.1:25317|631
TFILRMK
>FUSION-ENST00000421119.1:96-ENST00000380959.7:91463|71
SMRSECQRMK
>FUSION-ENST00000647456.1:195055-ENST00000558255.1:5303|5419
GQQAVLR
>FUSION-ENST00000644461.1:105317-ENST00000558255.1:5303|1550
MDKCAELGELCGEKSR
>FUSION-ENST00000644461.1:105317-ENST00000558255.1:5303|5420
KTIIGSTK
>FUSION-ENST00000469050.1:88920-ENST00000652379.1:25317|2310
NARKQSGL
>FUSION-ENST00000644461.1:105317-ENST00000558255.1:5303|1166
YSKNRVCCSV
>FUSION-ENST00000644461.1:105317-ENST00000558255.1:5303|1545
CAELGELCGEKSR
>FUSION-ENST00000647456.1:195055-ENST00000558255.1:5303|1842
LQAVKNDFPFPGSSLQVLTPWKR
>FUSION-ENST00000644461.1:105317-ENST00000558255.1:5303|1538
LSEVEEK
>FUSION-ENST00000647456.1:195055-ENST00000558255.1:5303|5987
MSVCVCVRLQFLK
>ENST00000339474.9|SNV-59924-G-A|5
TGHLMKLLSEQQEVK
>FUSION-ENST00000644461.1:105317-ENST00000558255.1:5303|5973
MSEETINNIKK
>FUSION-ENST00000469050.1:88920-ENST00000652379.1:25317|3213
PDQIWIK
>FUSION-ENST00000647456.1:195055-ENST00000558255.1:5303|1421
DSAYDFLFLFLAR
>FUSION-ENST00000469050.1:88920-ENST00000652379.1:25317|1779
GDMSWELMIQKFNCKDSIISK
>FUSION-ENST00000469050.1:88920-ENST00000652379.1:25317|2063
MVEGLSKHDMK
>FUSION-ENST00000644461.1:105317-ENST00000558255.1:5303|5226
ILLCSPGWSAVALINHSSL
>FUSION-ENST00000647456.1:195055-ENST00000558255.1:5303|1739
MDFWKSK
>FUSION-ENST00000484082.1:88920-ENST00000652379.1:25317|1436
TGGRHHACLAQRDPLGK
>FUSION-ENST00000484082.1:88920-ENST00000652379.1:25317|7
QSACLPRPPTLLLLQA
>FUSION-ENST00000469050.1:88920-ENST00000652379.1:25317|1702
MTMASKCSSERK
>FUSION-ENST00000647456.1:195055-ENST00000558255.1:5303|5575
LPLSYLMWWCWPK
>FUSION-ENST00000644461.1:105317-ENST00000558255.1:5303|3068
MWSLSLIAEPANASDVIATPADTR
>FUSION-ENST00000644461.1:105317-ENST00000558255.1:5303|1075
ADHLGCPFHHVDGKIFWVKVNR
>FUSION-ENST00000644461.1:105317-ENST00000558255.1:5303|513
SHIIPIMKHPLVISAHVDGLR
>FUSION-ENST00000647456.1:195055-ENST00000558255.1:5303|5561
MEQSLRPTK
>FUSION-ENST00000644461.1:105317-ENST00000558255.1:5303|4689
NQRCTFSTGQGQE
>FUSION-ENST00000644461.1:105317-ENST00000558255.1:5303|2746
LCPGEGQRTPLPK
>FUSION-ENST00000644461.1:105317-ENST00000558255.1:5303|124
MTKSYPYITAGILVIR
>FUSION-ENST00000644461.1:105317-ENST00000558255.1:5303|1047
NVANTSRSK
>FUSION-ENST00000647456.1:195055-ENST00000558255.1:5303|1945
MKKDSLNFQSMK
>FUSION-ENST00000484082.1:88920-ENST00000652379.1:25317|280
AGALAGR
>FUSION-ENST00000644461.1:105317-ENST00000558255.1:5303|4296
HYICYQIGPARTYLFCK
>FUSION-ENST00000469050.1:88920-ENST00000652379.1:25317|2925
DLEPTQMSINDR
>FUSION-ENST00000469050.1:88920-ENST00000652379.1:25317|3018
AGRSQGQEFKTTLANMVKPHLY
>FUSION-ENST00000475226.1:2819-ENST00000642908.1:1378|262
MGVLQVGVKGAGEIWLEERPL
>FUSION-ENST00000644461.1:105317-ENST00000558255.1:5303|6159
VSEWETSHSQQMAF
>FUSION-ENST00000644461.1:105317-ENST00000558255.1:5303|6101
MIPLLQLKIGNIGVN
>FUSION-ENST00000484082.1:88920-ENST00000652379.1:25317|1404
MNYLMIYLCTYFQTESRSGR
>FUSION-ENST00000647456.1:195055-ENST00000558255.1:5303|4552
LVTKMGYFRDLAQPQSEEHK
>FUSION-ENST00000647456.1:195055-ENST00000558255.1:5303|1272
GVSSSVSLVFWVPLGYEKKLL
>FUSION-ENST00000644461.1:105317-ENST00000558255.1:5303|1739
QEKDLSYK
>ENST00000352983.7|SNV-3499-A-T|2
AGYFYVPAEPKLAFVIR
>FUSION-ENST00000647456.1:195055-ENST00000558255.1:5303|4334
IPSHSTVAIRQHTHTRMVT
>FUSION-ENST00000644461.1:105317-ENST00000558255.1:5303|5161
CHENSMGNTRPRNSITSHDMWKLWK
>FUSION-ENST00000644461.1:105317-ENST00000558255.1:5303|3715
MLWAHLPNPK
>FUSION-ENST00000644461.1:105317-ENST00000558255.1:5303|3306
SACNSVPLK
>FUSION-ENST00000644461.1:105317-ENST00000558255.1:5303|1909
SNFIHPSSLIQSLSHT
>FUSION-ENST00000469050.1:88920-ENST00000652379.1:25317|1727
MPSKTFITR
>FUSION-ENST00000644461.1:105317-ENST00000558255.1:5303|1367
HKTKSPEDDYLFR
>FUSION-ENST00000644461.1:105317-ENST00000558255.1:5303|4237
LNQMSPK
>FUSION-ENST00000469050.1:88920-ENST00000652379.1:25317|1956
QISNWEKNMPTYITDK
>FUSION-ENST00000647456.1:195055-ENST00000558255.1:5303|625
TYSMYIK
>ENST00000533675.5|SNV-56710-A-T|2
MSRVNLRFAGIW
>FUSION-ENST00000647456.1:195055-ENST00000558255.1:5303|2607
MEEDLPSK
>FUSION-ENST00000644461.1:105317-ENST00000558255.1:5303|2372
LRAGAASVSR
>FUSION-ENST00000647456.1:195055-ENST00000558255.1:5303|2428
YKEELVPFLLKLFQSIEK
>FUSION-ENST00000644461.1:105317-ENST00000558255.1:5303|6191
RVIFSAMEIFVGAGKG
>FUSION-ENST00000644461.1:105317-ENST00000558255.1:5303|1077
ADHLGCPFHHVDGK
>FUSION-ENST00000647456.1:195055-ENST00000558255.1:5303|2528
MRAHGHRK
>FUSION-ENST00000647456.1:195055-ENST00000558255.1:5303|249
ANSFLYYK
>FUSION-ENST00000644461.1:105317-ENST00000558255.1:5303|3748
STQMGGSPDQTVGYFRR
>FUSION-ENST00000647456.1:195055-ENST00000558255.1:5303|6095
MVLEAGK
>FUSION-ENST00000644461.1:105317-ENST00000558255.1:5303|1654
LSIGIPC
>FUSION-ENST00000647456.1:195055-ENST00000558255.1:5303|6003
MLQNIFKIK
>ENST00000604348.5|SNV-12337-T-A|2
LGFLHSGTAKSVTCTKFCQLAK
>FUSION-ENST00000469050.1:88920-ENST00000652379.1:25317|3206
KFPSQVILR
>FUSION-ENST00000484082.1:88920-ENST00000652379.1:25317|485
SCLSRLPGPAGLLFSR
>FUSION-ENST00000647456.1:195055-ENST00000558255.1:5303|5719
PYQPQEGSYFWEK
>FUSION-ENST00000647456.1:195055-ENST00000558255.1:5303|4995
MSAQNQQPLKRLAVFLQSSLDK
>FUSION-ENST00000469050.1:88920-ENST00000652379.1:25317|1663
ISLMNLVK
>FUSION-ENST00000469050.1:88920-ENST00000652379.1:25317|3061
MDIYIHFS
>FUSION-ENST00000647456.1:195055-ENST00000558255.1:5303|3231
GLDSLSNLPVCVF
>FUSION-ENST00000484082.1:88920-ENST00000652379.1:25317|738
MPIIPAARKAEAGESLEPGK
>FUSION-ENST00000644461.1:105317-ENST00000558255.1:5303|4372
YKNKNMNIK
>FUSION-ENST00000469050.1:88920-ENST00000652379.1:25317|3205
KFPSQVILRTSIR
>FUSION-ENST00000644461.1:105317-ENST00000558255.1:5303|276
MGPALHKVGLRTGPEPGWEWR
>ENST00000429711.7|SNV-1352-G-T|2
MASLRPLVKPKIVKK
>FUSION-ENST00000644461.1:105317-ENST00000558255.1:5303|672
DKVNLQDAKT
>FUSION-ENST00000484082.1:88920-ENST00000652379.1:25317|1505
EKMKEINTK
>FUSION-ENST00000647456.1:195055-ENST00000558255.1:5303|4009
SPFPGWSISHR
>FUSION-ENST00000647456.1:195055-ENST00000558255.1:5303|3874
SSPQPSSK
>FUSION-ENST00000644461.1:105317-ENST00000558255.1:5303|2655
MKNYWTEKLV
>FUSION-ENST00000644461.1:105317-ENST00000558255.1:5303|2618
ANFCIFFFLVEMGFHHVG
>FUSION-ENST00000647456.1:195055-ENST00000558255.1:5303|182
REMTWMGGSR
>FUSION-ENST00000647456.1:195055-ENST00000558255.1:5303|1784
LKCFLARYSGK
>FUSION-ENST00000644461.1:105317-ENST00000558255.1:5303|4896
IGYLTYAKPPQSTPLNTLK
>FUSION-ENST00000469050.1:88920-ENST00000652379.1:25317|3234
LTILLYRIQLRNT
>FUSION-ENST00000647456.1:195055-ENST00000558255.1:5303|1287
LFILVSNSSNLFSRFLASLHWVR
>FUSION-ENST00000469050.1:88920-ENST00000652379.1:25317|1939
EKWIKYVDSSQK
>FUSION-ENST00000469050.1:88920-ENST00000652379.1:25317|3114
MLLFSFGHINTQKSK
>ENST00000527549.5|SNV-3246-C-T|3
TTYLIDETMVR
>FUSION-ENST00000647456.1:195055-ENST00000558255.1:5303|3795
MSFQKLKVLSFTK
>FUSION-ENST00000647456.1:195055-ENST00000558255.1:5303|2835
PHIYNYLIFDKPEK
>FUSION-ENST00000644461.1:105317-ENST00000558255.1:5303|5436
NRKYCFK
>FUSION-ENST00000647456.1:195055-ENST00000558255.1:5303|5209
MTKWLECHSESLGDSR
>FUSION-ENST00000644461.1:105317-ENST00000558255.1:5303|6301
FNYVGRVR
>FUSION-ENST00000484082.1:88920-ENST00000652379.1:25317|1039
MNIASWAEGLP
>FUSION-ENST00000469050.1:88920-ENST00000652379.1:25317|1832
MALSAMPSEERFLISSWIFK
>FUSION-ENST00000644461.1:105317-ENST00000558255.1:5303|89
NEMQCRTQLGK
>FUSION-ENST00000647456.1:195055-ENST00000558255.1:5303|1277
MGVSSSVSLVFWVPLGYEK
>FUSION-ENST00000647456.1:195055-ENST00000558255.1:5303|2748
REWGPIFNILKEK
>FUSION-ENST00000644461.1:105317-ENST00000558255.1:5303|5194
HFPFDPVIQLLGIYPKICCK
>FUSION-ENST00000644461.1:105317-ENST00000558255.1:5303|5017
MFSEENSWPLCIFFFFK
>FUSION-ENST00000644461.1:105317-ENST00000558255.1:5303|3176
KGPSVLRSHILG
>FUSION-ENST00000469050.1:88920-ENST00000652379.1:25317|3028
PIIKGLR
>FUSION-ENST00000647456.1:195055-ENST00000558255.1:5303|4020
TFYVLFTFAKSSR
>FUSION-ENST00000484082.1:88920-ENST00000652379.1:25317|297
TEDPLPGAARGGPK
>FUSION-ENST00000644461.1:105317-ENST00000558255.1:5303|3856
DGGFEKGKESSR
>FUSION-ENST00000644461.1:105317-ENST00000558255.1:5303|5535
QPMGHRLDKLIPHSK
>FUSION-ENST00000644461.1:105317-ENST00000558255.1:5303|2471
MNLYFHDIR
>FUSION-ENST00000647456.1:195055-ENST00000558255.1:5303|4975
LIVLSPFYS
>FUSION-ENST00000469050.1:88920-ENST00000652379.1:25317|2670
MLDEYLLKEVFK
>FUSION-ENST00000647456.1:195055-ENST00000558255.1:5303|2393
SINVIQHINR
>FUSION-ENST00000647456.1:195055-ENST00000558255.1:5303|5705
MENLKMQK
>FUSION-ENST00000469050.1:88920-ENST00000652379.1:25317|2210
MTLGNSHREI
>FUSION-ENST00000644461.1:105317-ENST00000558255.1:5303|5917
CRMLKCLYNMISTVK
>FUSION-ENST00000647456.1:195055-ENST00000558255.1:5303|2596
QEITKIRAELK
>FUSION-ENST00000484082.1:88920-ENST00000652379.1:25317|156
GAARRPVR
>FUSION-ENST00000647456.1:195055-ENST00000558255.1:5303|1352
AGLVVTKSLSICLSVKDCISPSLMR
>FUSION-ENST00000469050.1:88920-ENST00000652379.1:25317|3478
MVFFSYFLCILKICLK
>FUSION-ENST00000644461.1:105317-ENST00000558255.1:5303|4515
PPCLANFCIFSRDRVSPC
>FUSION-ENST00000644461.1:105317-ENST00000558255.1:5303|1794
LGKSCYLQN
>FUSION-ENST00000644461.1:105317-ENST00000558255.1:5303|1818
SYVDSDEGCESEKK
>FUSION-ENST00000647456.1:195055-ENST00000558255.1:5303|2381
IISIDAEKAFDK
>FUSION-ENST00000469050.1:88920-ENST00000652379.1:25317|2083
YIYNIDIYT
>FUSION-ENST00000469050.1:88920-ENST00000652379.1:25317|2481
SCKESMSIG
>FUSION-ENST00000471953.5:41438-ENST00000481583.1:14586|23
TGIDCTLERLDSNKQNWPNR
>FUSION-ENST00000644461.1:105317-ENST00000558255.1:5303|352
CTIYGLSWLK
>FUSION-ENST00000484082.1:88920-ENST00000652379.1:25317|1446
MTERDPVSR
>FUSION-ENST00000644461.1:105317-ENST00000558255.1:5303|5520
QNISGVPAR
>FUSION-ENST00000644461.1:105317-ENST00000558255.1:5303|978
MMTRDSHFPKQLTCFSLWK
>FUSION-ENST00000484082.1:88920-ENST00000652379.1:25317|419
PTGADPLRGGDACIYQIK
>FUSION-ENST00000469050.1:88920-ENST00000652379.1:25317|2881
SFVGTWMK
>FUSION-ENST00000644461.1:105317-ENST00000558255.1:5303|5485
VLTQGDSVSSLFK
>FUSION-ENST00000469050.1:88920-ENST00000652379.1:25317|3125
FTLLSIQFNS
>ENST00000529689.5|SNV-12588-C-G|2
LDIKLERSR
>FUSION-ENST00000647456.1:195055-ENST00000558255.1:5303|2510
RTKTQHTR
>FUSION-ENST00000647456.1:195055-ENST00000558255.1:5303|315
TLRPQWAGNLPSVSLAGVLPFEVS
>FUSION-ENST00000644461.1:105317-ENST00000558255.1:5303|5187
TTQILLYVTIHCSIVYNSKSLEIG
>FUSION-ENST00000469050.1:88920-ENST00000652379.1:25317|3727
ILDSVLTIPR
>FUSION-ENST00000647456.1:195055-ENST00000558255.1:5303|2176
ICRPKADVDSHCIK
>FUSION-ENST00000644461.1:105317-ENST00000558255.1:5303|1178
VQKSNFFCTENLYNYERR
>ENST00000288986.6|INDEL-83877-C-CA|3
INGMVGLVPKKLCYR
>ENST00000228606.9|SNV-3778-A-G|2
DVAGEFYKFGLEGVAAVLLGSR
>FUSION-ENST00000647456.1:195055-ENST00000558255.1:5303|1288
LFILVSNSSNLFSR
>FUSION-ENST00000469050.1:88920-ENST00000652379.1:25317|2340
IFKGILRK
>FUSION-ENST00000644461.1:105317-ENST00000558255.1:5303|470
VPQLHGHTKSYQLLPFEK
>FUSION-ENST00000644461.1:105317-ENST00000558255.1:5303|6281
EKNFLFVCQGK
>FUSION-ENST00000644461.1:105317-ENST00000558255.1:5303|5277
LLLWPPKVLELQV
>FUSION-ENST00000644461.1:105317-ENST00000558255.1:5303|3392
KVFFFNIR
>FUSION-ENST00000469050.1:88920-ENST00000652379.1:25317|1753
IEDQISHNIPLNQSLIQSK
>FUSION-ENST00000644461.1:105317-ENST00000558255.1:5303|4323
VSVQWQWGQKW
>FUSION-ENST00000647456.1:195055-ENST00000558255.1:5303|1211
MHSHTRFHSISPHTAMIDR
>FUSION-ENST00000647456.1:195055-ENST00000558255.1:5303|5843
MSVTKGSNGNK
>FUSION-ENST00000644461.1:105317-ENST00000558255.1:5303|86
MGHLFIQSSYIR
>FUSION-ENST00000644461.1:105317-ENST00000558255.1:5303|2334
AEPGSSRVLSFCYG
>FUSION-ENST00000647456.1:195055-ENST00000558255.1:5303|940
MGMPRAK
>FUSION-ENST00000647456.1:195055-ENST00000558255.1:5303|3188
LMLMLFLSVC
>FUSION-ENST00000644461.1:105317-ENST00000558255.1:5303|5606
YIGSSVR
>FUSION-ENST00000484082.1:88920-ENST00000652379.1:25317|605
LYGNRLLYDR
>FUSION-ENST00000644461.1:105317-ENST00000558255.1:5303|975
TRDSHFPKQLTCFSLWK
>ENST00000610355.4|SNV-194942-T-A|1
SDEWDCVTLSINVNSSSFLMVHR
>ENST00000262126.9|SNV-120378-G-A|6
ERLRNQNCLELK
>FUSION-ENST00000644461.1:105317-ENST00000558255.1:5303|2363
SPGAAKYRPGYLSR
>FUSION-ENST00000644461.1:105317-ENST00000558255.1:5303|985
MKKNFCQR
>FUSION-ENST00000644461.1:105317-ENST00000558255.1:5303|4446
IPGKLVQPLTTSPLR
>FUSION-ENST00000469050.1:88920-ENST00000652379.1:25317|3856
MPPQTSPSPRV
>FUSION-ENST00000644461.1:105317-ENST00000558255.1:5303|4083
LLIKITK
>FUSION-ENST00000644461.1:105317-ENST00000558255.1:5303|987
MGHSALFCSAGLAIPLDGR
>FUSION-ENST00000647456.1:195055-ENST00000558255.1:5303|4300
MVLFYCEEK
>FUSION-ENST00000644461.1:105317-ENST00000558255.1:5303|1059
GFRQVGQAGLRLPTSSDLPASASK
>FUSION-ENST00000484082.1:88920-ENST00000652379.1:25317|562
DPFWRVPVR
>FUSION-ENST00000644461.1:105317-ENST00000558255.1:5303|455
FPSALSQCASTVMSAVGR
>FUSION-ENST00000647456.1:195055-ENST00000558255.1:5303|3277
LQAAASQVDLRLLC
>FUSION-ENST00000647456.1:195055-ENST00000558255.1:5303|4909
VICPPTNLMLK
>FUSION-ENST00000647456.1:195055-ENST00000558255.1:5303|55
PQLTAKEA
>FUSION-ENST00000644461.1:105317-ENST00000558255.1:5303|3348
FWEIQFKLR
>FUSION-ENST00000644461.1:105317-ENST00000558255.1:5303|3002
KLSDLPCLTVGHQTPILER
>FUSION-ENST00000644461.1:105317-ENST00000558255.1:5303|2427
MVIFAER
>FUSION-ENST00000647456.1:195055-ENST00000558255.1:5303|5711
NRLGIQGFNSNVLFL
>FUSION-ENST00000644461.1:105317-ENST00000558255.1:5303|1571
MILKIENLVLLPSFGG
>FUSION-ENST00000484082.1:88920-ENST00000652379.1:25317|800
DPPALGLPK
>FUSION-ENST00000647456.1:195055-ENST00000558255.1:5303|1004
SFLWRSQAVQD
>FUSION-ENST00000647456.1:195055-ENST00000558255.1:5303|1217
MWSWKEMHSHTRFHSISPHTAMIDR
>FUSION-ENST00000647456.1:195055-ENST00000558255.1:5303|5227
LSPVVPQPF
>FUSION-ENST00000647456.1:195055-ENST00000558255.1:5303|3348
MGWSAGEGQGIR
>FUSION-ENST00000644461.1:105317-ENST00000558255.1:5303|5285
MFPRLVLK
>FUSION-ENST00000475226.1:2819-ENST00000642908.1:1378|138
CVSFWPFSHLYQ
>FUSION-ENST00000647456.1:195055-ENST00000558255.1:5303|1585
TAKFISR
>FUSION-ENST00000484082.1:88920-ENST00000652379.1:25317|489
MRAGLWPTGDPASRPRSCLSR
>FUSION-ENST00000469050.1:88920-ENST00000652379.1:25317|3446
MSIYRELPDSF
>FUSION-ENST00000469050.1:88920-ENST00000652379.1:25317|3506
STLMVFLKVK
>FUSION-ENST00000647456.1:195055-ENST00000558255.1:5303|2223
YVYCSIIHNSKDLEPTQMSNNDRLD
>FUSION-ENST00000647456.1:195055-ENST00000558255.1:5303|561
MLAVIKRTVK
>FUSION-ENST00000647456.1:195055-ENST00000558255.1:5303|4114
MLVPEPHWLIIR
>FUSION-ENST00000647456.1:195055-ENST00000558255.1:5303|5071
DQGIILPRLQR
>FUSION-ENST00000644461.1:105317-ENST00000558255.1:5303|1232
NLCQFIHSLLMAFR
>FUSION-ENST00000647456.1:195055-ENST00000558255.1:5303|2885
ARELHEECRSLR
>FUSION-ENST00000644461.1:105317-ENST00000558255.1:5303|2002
MIISRCSE
>FUSION-ENST00000484082.1:88920-ENST00000652379.1:25317|1269
MHTDIQER
>FUSION-ENST00000647456.1:195055-ENST00000558255.1:5303|3695
MNLRNAIQSSSPLSNS
>FUSION-ENST00000647456.1:195055-ENST00000558255.1:5303|4271
SSMAILSQINQVLIPRYFRFF
>FUSION-ENST00000647456.1:195055-ENST00000558255.1:5303|984
IASARSIKGI
>FUSION-ENST00000644461.1:105317-ENST00000558255.1:5303|5817
MKKETDTLWCHGEFVK
>FUSION-ENST00000647456.1:195055-ENST00000558255.1:5303|2066
YFSASLVLTK
>FUSION-ENST00000644461.1:105317-ENST00000558255.1:5303|5762
LTFMATIFGIK
>FUSION-ENST00000469050.1:88920-ENST00000652379.1:25317|2350
FIITSRK
>FUSION-ENST00000644461.1:105317-ENST00000558255.1:5303|2340
MPTPPTQRCLHSHS
>FUSION-ENST00000484082.1:88920-ENST00000652379.1:25317|1231
ISGGRGRVPAWMR
>FUSION-ENST00000647456.1:195055-ENST00000558255.1:5303|5088
SHNFNEK
>FUSION-ENST00000644461.1:105317-ENST00000558255.1:5303|5374
IAPLYSSLGNRVRLCQK
>FUSION-ENST00000469050.1:88920-ENST00000652379.1:25317|3075
MCTPKSMCCK
>FUSION-ENST00000644461.1:105317-ENST00000558255.1:5303|1213
GFMRILK
>FUSION-ENST00000644461.1:105317-ENST00000558255.1:5303|466
SYQLLPFEKEEFHAM
>ENST00000533256.5|SNV-26730-A-C|1
GGDSPEAQNRVGPQVPLSEPGFRR
>FUSION-ENST00000647456.1:195055-ENST00000558255.1:5303|2824
ENGTKLENTLQDIIQENFPSLAR
>ENST00000254667.7|SNV-172615-C-T|4
AEGLLDVFQAVKSLRLQR
>FUSION-ENST00000647456.1:195055-ENST00000558255.1:5303|121
QCFLWDYFRCQTQQG
>FUSION-ENST00000647456.1:195055-ENST00000558255.1:5303|5126
AEWSHSVLS
>FUSION-ENST00000644461.1:105317-ENST00000558255.1:5303|3397
SLSFDPKSSVPYFGQHLVMLVFLI
>FUSION-ENST00000644461.1:105317-ENST00000558255.1:5303|6297
VWKNAPFL
>FUSION-ENST00000647456.1:195055-ENST00000558255.1:5303|1477
MFQYMYTLYKECLLSC
>FUSION-ENST00000644461.1:105317-ENST00000558255.1:5303|3406
FHNRLFSCIYYEHFS
>ENST00000376828.6|SNV-1793-C-T|1
AYLEGMCVEWLHRYLENGKEMLQR
>FUSION-ENST00000647456.1:195055-ENST00000558255.1:5303|2004
YWTTMDLDFV
>FUSION-ENST00000484082.1:88920-ENST00000652379.1:25317|971
HLPGFKRFSCLSLPSSWDYR
>FUSION-ENST00000644461.1:105317-ENST00000558255.1:5303|3393
MKVFFFNIR
>FUSION-ENST00000644461.1:105317-ENST00000558255.1:5303|3129
LCSPLAR
>FUSION-ENST00000644461.1:105317-ENST00000558255.1:5303|6024
MLLPEKSLHR
>FUSION-ENST00000647456.1:195055-ENST00000558255.1:5303|1289
LFSKLFILVSNSSNLFSR
>FUSION-ENST00000644461.1:105317-ENST00000558255.1:5303|2694
QALFLLQKPLLIEH
>FUSION-ENST00000647456.1:195055-ENST00000558255.1:5303|798
GVISRIYKEFK
>ENST00000508503.5|SNV-1880-C-T|3
VYHHTQK
>FUSION-ENST00000647456.1:195055-ENST00000558255.1:5303|1586
YVFNFVRTAKFISR
>FUSION-ENST00000647456.1:195055-ENST00000558255.1:5303|5570
WWCWPKFIHD
>FUSION-ENST00000644461.1:105317-ENST00000558255.1:5303|1413
LGSDLSQTASR
>FUSION-ENST00000647456.1:195055-ENST00000558255.1:5303|1389
SLRSCFMNLGAPLLGAYIFR
>FUSION-ENST00000484082.1:88920-ENST00000652379.1:25317|1324
SQSCTCMLER
>FUSION-ENST00000644461.1:105317-ENST00000558255.1:5303|3464
KVPQMYISR
>ENST00000306156.8|SNV-434945-C-G|2
KFDEARSR
>FUSION-ENST00000647456.1:195055-ENST00000558255.1:5303|1681
NQICLSVHR
>FUSION-ENST00000484082.1:88920-ENST00000652379.1:25317|65
MYILPPFLHSLFINNFR
>FUSION-ENST00000469050.1:88920-ENST00000652379.1:25317|2872
LKTIILSKLLQGQK
>FUSION-ENST00000644461.1:105317-ENST00000558255.1:5303|4389
PVIPALWEAK
>FUSION-ENST00000647456.1:195055-ENST00000558255.1:5303|313
ERYNHSLLLL
>FUSION-ENST00000644461.1:105317-ENST00000558255.1:5303|2814
MHKALSTGSTQK
>FUSION-ENST00000484082.1:88920-ENST00000652379.1:25317|436
SSPTWITVVILELIHADGR
>FUSION-ENST00000647456.1:195055-ENST00000558255.1:5303|356
MLIYRVNDSPLIEGWK
>FUSION-ENST00000647456.1:195055-ENST00000558255.1:5303|5893
MILFLTHSLSK
>FUSION-ENST00000647456.1:195055-ENST00000558255.1:5303|1616
MHSIVWMYHSFYSLK
>FUSION-ENST00000421119.1:96-ENST00000380959.7:91463|47
SNRSGHPGSLPNCAKIFAR
>FUSION-ENST00000644461.1:105317-ENST00000558255.1:5303|5718
MYGERKFPTVD
>ENST00000634810.1|SNV-61995-G-A|3
SPSSQEKPCQSLRNPK
>FUSION-ENST00000644461.1:105317-ENST00000558255.1:5303|1487
LSHYQWQEGQSSLAPLYR
>FUSION-ENST00000644461.1:105317-ENST00000558255.1:5303|4690
EEKVNTKGLCLGCEFTSSIK
>FUSION-ENST00000644461.1:105317-ENST00000558255.1:5303|3037
QWCLTAGSGQENLRK
>FUSION-ENST00000644461.1:105317-ENST00000558255.1:5303|1488
NIELTLNDIKLKGNFFYSLVK
>FUSION-ENST00000644461.1:105317-ENST00000558255.1:5303|6146
MQRGLYTHMHMDSSLKK
>FUSION-ENST00000647456.1:195055-ENST00000558255.1:5303|3531
LSRLVKCSQLI
>FUSION-ENST00000647456.1:195055-ENST00000558255.1:5303|4298
MVLFYCEEKLTFSVFPLK
>FUSION-ENST00000647456.1:195055-ENST00000558255.1:5303|1904
SFELRTLFILLALW
>FUSION-ENST00000647456.1:195055-ENST00000558255.1:5303|1502
EGILVLCRF
>FUSION-ENST00000644461.1:105317-ENST00000558255.1:5303|4279
LYCGKGNFLLFLR
>FUSION-ENST00000644461.1:105317-ENST00000558255.1:5303|2628
TACWILQEGTRSFPRK
>FUSION-ENST00000644461.1:105317-ENST00000558255.1:5303|5780
MRITKLH
>FUSION-ENST00000647456.1:195055-ENST00000558255.1:5303|1171
FNNWLTKFLNI
>FUSION-ENST00000469050.1:88920-ENST00000652379.1:25317|1737
MSYFTMLHFTVNGR
>FUSION-ENST00000647456.1:195055-ENST00000558255.1:5303|4134
HHALRSQS
>ENST00000418132.7|SNV-23427-G-A|7
LVGSMVAGLVRLLSMRLVTSHGA
>FUSION-ENST00000644461.1:105317-ENST00000558255.1:5303|5083
LSTILSVNTLSNFIEIQYSLLSG
>FUSION-ENST00000647456.1:195055-ENST00000558255.1:5303|1938
KHFYSCESDAFAE
>FUSION-ENST00000647456.1:195055-ENST00000558255.1:5303|4711
TATAEPRTSCVGAPFEQPYCETM
>FUSION-ENST00000644461.1:105317-ENST00000558255.1:5303|5117
MALGSILK
>FUSION-ENST00000644461.1:105317-ENST00000558255.1:5303|5820
FIESLLPNIGPWKSHSVIKK
>FUSION-ENST00000647456.1:195055-ENST00000558255.1:5303|2123
VRKCNSNLSVEMVCK
>FUSION-ENST00000644461.1:105317-ENST00000558255.1:5303|3094
MPSKVSGT
>FUSION-ENST00000647456.1:195055-ENST00000558255.1:5303|1513
MQKLFSLVR
>FUSION-ENST00000647456.1:195055-ENST00000558255.1:5303|420
MYENSCQVHSP
>FUSION-ENST00000647456.1:195055-ENST00000558255.1:5303|556
TVKYSLFPCR
>FUSION-ENST00000469050.1:88920-ENST00000652379.1:25317|1820
FLISSWIFKSGKTVR
>FUSION-ENST00000644461.1:105317-ENST00000558255.1:5303|2801
SRPTLVRIRR
>FUSION-ENST00000484082.1:88920-ENST00000652379.1:25317|1430
CWDDWREAPCLLGPKRPSWK
>FUSION-ENST00000647456.1:195055-ENST00000558255.1:5303|410
WLHISAK
>FUSION-ENST00000647456.1:195055-ENST00000558255.1:5303|1491
MVLGLTFKTLIHLELIFVYSVR
>FUSION-ENST00000469050.1:88920-ENST00000652379.1:25317|2277
DKNVAPHLQSLSSLEMEAHDRDTCR
>FUSION-ENST00000484082.1:88920-ENST00000652379.1:25317|268
MRVPSGPLLVSRTGAAG
>FUSION-ENST00000469050.1:88920-ENST00000652379.1:25317|1916
QSNGKMDKIC
>FUSION-ENST00000647456.1:195055-ENST00000558255.1:5303|6063
TQLSSKALMFLIPSLWRLGFNVR
>FUSION-ENST00000644461.1:105317-ENST00000558255.1:5303|996
MLARRILISQGVGWDEVHVLLAL
>FUSION-ENST00000469050.1:88920-ENST00000652379.1:25317|3512
SSIMSTLMVFLK
>FUSION-ENST00000647456.1:195055-ENST00000558255.1:5303|5283
SMSSSMLHIPRPPNIK
>FUSION-ENST00000644461.1:105317-ENST00000558255.1:5303|3681
LIIFQMFETIFGMF
>FUSION-ENST00000644461.1:105317-ENST00000558255.1:5303|3500
MQSCLLR
>FUSION-ENST00000644461.1:105317-ENST00000558255.1:5303|1647
LSFMNRLCVLDKLS
>FUSION-ENST00000469050.1:88920-ENST00000652379.1:25317|2388
QNIKSLVP
>FUSION-ENST00000644461.1:105317-ENST00000558255.1:5303|1582
MLPRLILNC
>FUSION-ENST00000484082.1:88920-ENST00000652379.1:25317|864
MFYRPFLSGKNR
>FUSION-ENST00000484082.1:88920-ENST00000652379.1:25317|810
KPVSFCNFFFFFFFLRR
>FUSION-ENST00000647456.1:195055-ENST00000558255.1:5303|3563
MVLGLTFKSLIHLELIFVYGVRK
>FUSION-ENST00000644461.1:105317-ENST00000558255.1:5303|1214
MGFMRILK
>FUSION-ENST00000647456.1:195055-ENST00000558255.1:5303|5751
LKTNKNK
>FUSION-ENST00000644461.1:105317-ENST00000558255.1:5303|4904
MGSSVGR
>FUSION-ENST00000475226.1:2819-ENST00000642908.1:1378|91
KHPSAVPHTR
>FUSION-ENST00000644461.1:105317-ENST00000558255.1:5303|1292
MTEINGKAHSLQILPVNYLHQGIWR
>FUSION-ENST00000647456.1:195055-ENST00000558255.1:5303|4993
RLAVFLQSSLDK
>FUSION-ENST00000469050.1:88920-ENST00000652379.1:25317|1933
NKYELPLNILK
>FUSION-ENST00000647456.1:195055-ENST00000558255.1:5303|4268
MAILSQINQVLIPRYFR
>FUSION-ENST00000644461.1:105317-ENST00000558255.1:5303|5096
KMDPAYMKR
>FUSION-ENST00000644461.1:105317-ENST00000558255.1:5303|553
MVCLGLSSWQFRAVFIGDR
>FUSION-ENST00000644461.1:105317-ENST00000558255.1:5303|1392
GTLRNGHMGSFFGMKR
>FUSION-ENST00000644461.1:105317-ENST00000558255.1:5303|1603
LKLALIYIFKAC
>FUSION-ENST00000647456.1:195055-ENST00000558255.1:5303|1582
MSVTFCIPNGIVQEF
>FUSION-ENST00000647456.1:195055-ENST00000558255.1:5303|3210
MVFSSIR
>FUSION-ENST00000644461.1:105317-ENST00000558255.1:5303|577
FRTGAALVRFES
>FUSION-ENST00000647456.1:195055-ENST00000558255.1:5303|1231
MTFYFCSWPEKASLR
>FUSION-ENST00000647456.1:195055-ENST00000558255.1:5303|452
MGWGAGGEG
>FUSION-ENST00000644461.1:105317-ENST00000558255.1:5303|3051
MPMMCLVR
>FUSION-ENST00000484082.1:88920-ENST00000652379.1:25317|561
DPFWRVPVRSR
>FUSION-ENST00000644461.1:105317-ENST00000558255.1:5303|1201
ILWHRTMVKQ
>ENST00000450053.8|SNV-27862-C-T|1
DPTMGSHKMQR
>FUSION-ENST00000475226.1:2819-ENST00000642908.1:1378|174
YQLYYSHL
>FUSION-ENST00000647456.1:195055-ENST00000558255.1:5303|1467
ESFPHCLFLPGLSK
>FUSION-ENST00000647456.1:195055-ENST00000558255.1:5303|2602
EEDLPSKWKTK
>FUSION-ENST00000644461.1:105317-ENST00000558255.1:5303|2468
NLYFHDIRR
>ENST00000433239.6|SNV-25269-T-C|1
ATERRNMLNR
>FUSION-ENST00000469050.1:88920-ENST00000652379.1:25317|3529
TVHCYNLRGR
>FUSION-ENST00000469050.1:88920-ENST00000652379.1:25317|2275
NVAPHLQSLSSLEMEAHDRDTCR
>FUSION-ENST00000469050.1:88920-ENST00000652379.1:25317|2827
HQMFPPK
>FUSION-ENST00000475226.1:2819-ENST00000642908.1:1378|120
MESNIFLR
>FUSION-ENST00000647456.1:195055-ENST00000558255.1:5303|785
TNNPIKKWVK
>FUSION-ENST00000647456.1:195055-ENST00000558255.1:5303|4729
MRQRPGHQTVGR
>FUSION-ENST00000647456.1:195055-ENST00000558255.1:5303|2869
FIWNQKRAR
>FUSION-ENST00000647456.1:195055-ENST00000558255.1:5303|52
NARVASCLR
>FUSION-ENST00000647456.1:195055-ENST00000558255.1:5303|4732
GVYTGAEVRR
>FUSION-ENST00000484082.1:88920-ENST00000652379.1:25317|1531
SAVMTRVGTVR
>FUSION-ENST00000469050.1:88920-ENST00000652379.1:25317|2323
EHINIMTKHFSLNFK
>FUSION-ENST00000484082.1:88920-ENST00000652379.1:25317|499
APGAPCVAAMVAFLGTGVRVARR
>FUSION-ENST00000484082.1:88920-ENST00000652379.1:25317|143
WPPLPSADRK
>FUSION-ENST00000484082.1:88920-ENST00000652379.1:25317|639
KGSSIKTFILR
>FUSION-ENST00000647456.1:195055-ENST00000558255.1:5303|2398
QGWFNIRK
>FUSION-ENST00000469050.1:88920-ENST00000652379.1:25317|2517
NKEAERHFVEVNK
>FUSION-ENST00000647456.1:195055-ENST00000558255.1:5303|2266
MMSSCPL
>FUSION-ENST00000469050.1:88920-ENST00000652379.1:25317|1647
MRGYFLWMKK
>FUSION-ENST00000644461.1:105317-ENST00000558255.1:5303|6303
MFNYVGR
>FUSION-ENST00000475226.1:2819-ENST00000642908.1:1378|191
VFHMPFLLSGTSFSKRLLPGSIK
>ENST00000559269.5|SNV-154959-G-A|2
ALHAQVFDFLVDGVKR
>FUSION-ENST00000484082.1:88920-ENST00000652379.1:25317|1522
SFFLFSLDGVSLLSPRVEYDGGSR
>FUSION-ENST00000647456.1:195055-ENST00000558255.1:5303|1313
MLACIVR
>FUSION-ENST00000647456.1:195055-ENST00000558255.1:5303|3552
MRPPILLMRGLR
>FUSION-ENST00000469050.1:88920-ENST00000652379.1:25317|2384
QELKAQTKELR
>FUSION-ENST00000469050.1:88920-ENST00000652379.1:25317|3198
FPSQVILRTSIRIHMVVPFA
>FUSION-ENST00000647456.1:195055-ENST00000558255.1:5303|2096
RYLSNQRSK
>FUSION-ENST00000647456.1:195055-ENST00000558255.1:5303|971
YKAASTIPLELACHLTFLGFSFSIK
>FUSION-ENST00000644461.1:105317-ENST00000558255.1:5303|6215
MELKAYCVKG
>FUSION-ENST00000644461.1:105317-ENST00000558255.1:5303|2422
MKLFLGFRL
>FUSION-ENST00000647456.1:195055-ENST00000558255.1:5303|4078
MTRDTNHEDR
>ENST00000486425.1|SNV-45237-T-A|1
AITKTAH
>FUSION-ENST00000647456.1:195055-ENST00000558255.1:5303|4693
NPIGYLWYQ
>FUSION-ENST00000647456.1:195055-ENST00000558255.1:5303|1789
TLEYKITWCR
>FUSION-ENST00000644461.1:105317-ENST00000558255.1:5303|5491
GHKSLWGELR
>FUSION-ENST00000647456.1:195055-ENST00000558255.1:5303|4875
WLMFNMCSYVFCMFSSLR
>FUSION-ENST00000469050.1:88920-ENST00000652379.1:25317|2245
FITGITR
>FUSION-ENST00000469050.1:88920-ENST00000652379.1:25317|3212
MPDQIWIKFFSFLR
>FUSION-ENST00000475226.1:2819-ENST00000642908.1:1378|234
LTSQHQRVMSQQQNSTVR
>FUSION-ENST00000647456.1:195055-ENST00000558255.1:5303|158
GCWALQSPGLLK
>FUSION-ENST00000644461.1:105317-ENST00000558255.1:5303|2566
MEYYLALKRK
>FUSION-ENST00000644461.1:105317-ENST00000558255.1:5303|110
TTAKGRLER
>FUSION-ENST00000469050.1:88920-ENST00000652379.1:25317|2074
MFKLFQNPGKR
>FUSION-ENST00000644461.1:105317-ENST00000558255.1:5303|3332
MQRPTHLEEK
>FUSION-ENST00000644461.1:105317-ENST00000558255.1:5303|445
MIHALYKLWVS
>FUSION-ENST00000540243.5:40167-ENST00000481583.1:14586|23
LPLQWLDSNK
>FUSION-ENST00000484082.1:88920-ENST00000652379.1:25317|737
PIIPAARKAEAGESLEPGK
>FUSION-ENST00000484082.1:88920-ENST00000652379.1:25317|745
SGVGDKPDQHGEIPSQLK
>FUSION-ENST00000647456.1:195055-ENST00000558255.1:5303|553
YSLFPCRSNK
>FUSION-ENST00000475226.1:2819-ENST00000642908.1:1378|10
WGQSMSR
>FUSION-ENST00000469050.1:88920-ENST00000652379.1:25317|2516
EAERHFVEVNK
>FUSION-ENST00000647456.1:195055-ENST00000558255.1:5303|2639
YPLTPVRMAIIK
>FUSION-ENST00000644461.1:105317-ENST00000558255.1:5303|4165
MPTCTYR
>FUSION-ENST00000647456.1:195055-ENST00000558255.1:5303|3836
LENLSAGHFAHRSRGWMM
>FUSION-ENST00000644461.1:105317-ENST00000558255.1:5303|905
HFLWACWLILYLFTLK
>FUSION-ENST00000469050.1:88920-ENST00000652379.1:25317|1851
MHKSIYCDVR
>FUSION-ENST00000647456.1:195055-ENST00000558255.1:5303|2011
KLQHPCK
>FUSION-ENST00000644461.1:105317-ENST00000558255.1:5303|4239
KLNQMSPK
>FUSION-ENST00000644461.1:105317-ENST00000558255.1:5303|5509
RRLISLGEEGLPLLAK
>FUSION-ENST00000644461.1:105317-ENST00000558255.1:5303|3179
MKKGPSVLR
>FUSION-ENST00000647456.1:195055-ENST00000558255.1:5303|572
MRIVVKFTHR
>FUSION-ENST00000469050.1:88920-ENST00000652379.1:25317|3834
TKMKQAR
>FUSION-ENST00000469050.1:88920-ENST00000652379.1:25317|2695
ALNSHPNSFIQQVR
>FUSION-ENST00000647456.1:195055-ENST00000558255.1:5303|1391
SPTIIVCESKSLCRSLR
>FUSION-ENST00000475226.1:2819-ENST00000642908.1:1378|14
LHYKLISFNSRWGQSMSR
>FUSION-ENST00000647456.1:195055-ENST00000558255.1:5303|930
MLFERECKLK
>FUSION-ENST00000484082.1:88920-ENST00000652379.1:25317|422
MPTGADPLR
>FUSION-ENST00000647456.1:195055-ENST00000558255.1:5303|5704
ENLKMQK
>FUSION-ENST00000647456.1:195055-ENST00000558255.1:5303|1746
LLQNKLL
>FUSION-ENST00000647456.1:195055-ENST00000558255.1:5303|1292
ALLYEVSVRFFWEVSPSQAT
>FUSION-ENST00000469050.1:88920-ENST00000652379.1:25317|1685
MSKTGIGR
>FUSION-ENST00000647456.1:195055-ENST00000558255.1:5303|4328
RFQFVRCLALSYSR
>FUSION-ENST00000644461.1:105317-ENST00000558255.1:5303|5463
YPKYTEYL
>FUSION-ENST00000644461.1:105317-ENST00000558255.1:5303|5865
NSECFDVDHSFHPHNFPGSCDL
>FUSION-ENST00000469050.1:88920-ENST00000652379.1:25317|2445
TAEPFDSSLITLDVYL
>FUSION-ENST00000644461.1:105317-ENST00000558255.1:5303|2071
MPFNPVVSLYNR
>FUSION-ENST00000644461.1:105317-ENST00000558255.1:5303|4434
FHSSLRTHDCVT
>FUSION-ENST00000647456.1:195055-ENST00000558255.1:5303|4327
QHTHTRMVT
>FUSION-ENST00000644461.1:105317-ENST00000558255.1:5303|4417
MVYSHAASLPSSFPAPSVVQNISPA
>FUSION-ENST00000644461.1:105317-ENST00000558255.1:5303|4322
MSRSDDASK
>FUSION-ENST00000647456.1:195055-ENST00000558255.1:5303|1527
HILSSICCFLTF
>FUSION-ENST00000647456.1:195055-ENST00000558255.1:5303|5610
MLLKTLQNRR
>FUSION-ENST00000644461.1:105317-ENST00000558255.1:5303|6115
ALQFLTSRY
>FUSION-ENST00000484082.1:88920-ENST00000652379.1:25317|354
GEILGPAQDGPERKHLPR
>FUSION-ENST00000644461.1:105317-ENST00000558255.1:5303|3731
MGGGDVEHSRI
>FUSION-ENST00000644461.1:105317-ENST00000558255.1:5303|806
HQQKQKSNLK
>FUSION-ENST00000644461.1:105317-ENST00000558255.1:5303|3079
QINSVVYLHSGLPTSR
>FUSION-ENST00000647456.1:195055-ENST00000558255.1:5303|1872
YVMCQKANFVK
>FUSION-ENST00000644461.1:105317-ENST00000558255.1:5303|2913
CLGDVFMLVLAQGGKVLELGGR
>FUSION-ENST00000484082.1:88920-ENST00000652379.1:25317|721
GGQTNRASMVKPRLYSQYTTLAGR
>FUSION-ENST00000647456.1:195055-ENST00000558255.1:5303|4439
GLAQSDQSLKSK
>FUSION-ENST00000647456.1:195055-ENST00000558255.1:5303|861
GSPVLLISCAILER
>FUSION-ENST00000484082.1:88920-ENST00000652379.1:25317|1089
APPPGRLLGARPSSAK
>FUSION-ENST00000647456.1:195055-ENST00000558255.1:5303|3724
WCLVFCPCDSLLR
>FUSION-ENST00000644461.1:105317-ENST00000558255.1:5303|37
MATNRSR
>FUSION-ENST00000484082.1:88920-ENST00000652379.1:25317|331
MSGAARALH
>FUSION-ENST00000644461.1:105317-ENST00000558255.1:5303|6121
GWHFQQVKNSPR
>FUSION-ENST00000644461.1:105317-ENST00000558255.1:5303|3893
FSSSSSCLLLYNKLPHNLVA
>FUSION-ENST00000469050.1:88920-ENST00000652379.1:25317|1951
MPTYITDK
>FUSION-ENST00000647456.1:195055-ENST00000558255.1:5303|1508
SHLSILAFLPLLLVF
>FUSION-ENST00000647456.1:195055-ENST00000558255.1:5303|5770
QKQKNCTK
>FUSION-ENST00000647456.1:195055-ENST00000558255.1:5303|3687
WPVSATKAGFLTQWFK
>FUSION-ENST00000647456.1:195055-ENST00000558255.1:5303|636
GIIVPSPRSCCGE
>FUSION-ENST00000644461.1:105317-ENST00000558255.1:5303|2138
TWRYIEK
>FUSION-ENST00000644461.1:105317-ENST00000558255.1:5303|3350
WKFWEIQFKLR
>ENST00000086933.2|SNV-371-C-T|2
AAPCGPPEAAAGLGVR
>FUSION-ENST00000466801.5:5622-ENST00000322723.9:22077|12
MRMTMTMR
>FUSION-ENST00000647456.1:195055-ENST00000558255.1:5303|1510
QKLFSLVRSHLSILAFLPLLLVF
>FUSION-ENST00000644461.1:105317-ENST00000558255.1:5303|859
MSKVQGQGNSC
>FUSION-ENST00000647456.1:195055-ENST00000558255.1:5303|325
GAECCVPPVASFRAF
>FUSION-ENST00000644461.1:105317-ENST00000558255.1:5303|2928
SDFGFSPFWPTSFWRQLWVK
>FUSION-ENST00000644461.1:105317-ENST00000558255.1:5303|2894
QAQEVGQKIQSRWPYGIV
>FUSION-ENST00000644461.1:105317-ENST00000558255.1:5303|3310
QTDIPAETTPQLFMA
>FUSION-ENST00000644461.1:105317-ENST00000558255.1:5303|2316
NLFSVWFWRLGSPR
>FUSION-ENST00000469050.1:88920-ENST00000652379.1:25317|1774
MSWELMIQKFNCKDSIISK
>FUSION-ENST00000644461.1:105317-ENST00000558255.1:5303|705
NFMPCELYLNIKSNFKLLPCK
>FUSION-ENST00000647456.1:195055-ENST00000558255.1:5303|1734
IQSQILGLR
>FUSION-ENST00000644461.1:105317-ENST00000558255.1:5303|1436
AEGRAVDPQSLQK
>FUSION-ENST00000484082.1:88920-ENST00000652379.1:25317|469
MDENHER
>FUSION-ENST00000644461.1:105317-ENST00000558255.1:5303|5393
INMVGMMDIYK
>FUSION-ENST00000644461.1:105317-ENST00000558255.1:5303|2123
TQSQHKNIL
>ENST00000361565.9|SNV-26751-T-A|2
KALPELIYNIILYMQITEEQIK
>FUSION-ENST00000484082.1:88920-ENST00000652379.1:25317|846
MPRVTVARTSPETLEISPLR
>FUSION-ENST00000469050.1:88920-ENST00000652379.1:25317|3082
CTPMKLFPQIR
>FUSION-ENST00000484082.1:88920-ENST00000652379.1:25317|1131
MTSYFLEIRRR
>FUSION-ENST00000647456.1:195055-ENST00000558255.1:5303|4902
CDPQCWRWGLMGGIWVMGPDFSK
>FUSION-ENST00000644461.1:105317-ENST00000558255.1:5303|1764
HQEECAVTQAK
>FUSION-ENST00000644461.1:105317-ENST00000558255.1:5303|486
NWGKGMIGYDYLGIWHFFLG
>FUSION-ENST00000644461.1:105317-ENST00000558255.1:5303|979
MTRDSHFPK
>FUSION-ENST00000644461.1:105317-ENST00000558255.1:5303|2524
LSENKISSRSFYHR
>FUSION-ENST00000647456.1:195055-ENST00000558255.1:5303|3327
CRSVGVCWR
>FUSION-ENST00000647456.1:195055-ENST00000558255.1:5303|1264
KMSINSEWILNR
>FUSION-ENST00000469050.1:88920-ENST00000652379.1:25317|3473
MLVRLVLK
>FUSION-ENST00000644461.1:105317-ENST00000558255.1:5303|1006
RLTHRCEVTSLR
>FUSION-ENST00000647456.1:195055-ENST00000558255.1:5303|3052
MSVFLTPK
>FUSION-ENST00000644461.1:105317-ENST00000558255.1:5303|4302
LWSSMHYICYQIGPAR
>FUSION-ENST00000469050.1:88920-ENST00000652379.1:25317|2219
MKEYGKK
>FUSION-ENST00000469050.1:88920-ENST00000652379.1:25317|2644
TPTIGVECLEIFVIK
>FUSION-ENST00000647456.1:195055-ENST00000558255.1:5303|5380
KEKLYLAPPSLTR
>FUSION-ENST00000647456.1:195055-ENST00000558255.1:5303|2374
MMENMSCR
>FUSION-ENST00000647456.1:195055-ENST00000558255.1:5303|1331
LHEVLMVCFSAPSGHLCSSLNCLF
>FUSION-ENST00000647456.1:195055-ENST00000558255.1:5303|4155
ADPDGCPKRYF
>FUSION-ENST00000469050.1:88920-ENST00000652379.1:25317|3797
MEASQKGQQPPPR
>FUSION-ENST00000644461.1:105317-ENST00000558255.1:5303|715
ATNSYLLKRK
>FUSION-ENST00000469050.1:88920-ENST00000652379.1:25317|2748
MINAETK
>FUSION-ENST00000644461.1:105317-ENST00000558255.1:5303|6051
LCSWLFIR
>FUSION-ENST00000644461.1:105317-ENST00000558255.1:5303|3293
YTLHVSINVCL
>FUSION-ENST00000647456.1:195055-ENST00000558255.1:5303|6074
NYLSPFGCYNSILDWVIYK
>FUSION-ENST00000644461.1:105317-ENST00000558255.1:5303|5266
MGKDSFVTSSGELQGGGIMGAKA
>FUSION-ENST00000469050.1:88920-ENST00000652379.1:25317|3799
MPDPGSLLTPLLNIHILFWDQLILT
>FUSION-ENST00000647456.1:195055-ENST00000558255.1:5303|6049
KCQFPFSLYNYVLSIHYMIVFR
>FUSION-ENST00000469050.1:88920-ENST00000652379.1:25317|2354
EIRNTNGRFIITSR
>FUSION-ENST00000469050.1:88920-ENST00000652379.1:25317|3477
VFFSYFLCILKICLK
>FUSION-ENST00000644461.1:105317-ENST00000558255.1:5303|2207
SGCYSVITWTLPR
>FUSION-ENST00000644461.1:105317-ENST00000558255.1:5303|1841
TRRWCCGSTFLPH
>FUSION-ENST00000644461.1:105317-ENST00000558255.1:5303|2461
SFSLHSKSCLPLSINKS
>FUSION-ENST00000647456.1:195055-ENST00000558255.1:5303|4522
GSLKCLKEK
>FUSION-ENST00000647456.1:195055-ENST00000558255.1:5303|5800
MIDTFSLK
>FUSION-ENST00000644461.1:105317-ENST00000558255.1:5303|267
LLSCNFLR
>FUSION-ENST00000647456.1:195055-ENST00000558255.1:5303|4365
MKTTWGE
>FUSION-ENST00000647456.1:195055-ENST00000558255.1:5303|1039
LCGECVRLHCAGR
>FUSION-ENST00000644461.1:105317-ENST00000558255.1:5303|4828
FVILPSKKFIFLSR
>FUSION-ENST00000644461.1:105317-ENST00000558255.1:5303|2774
VIQQSDK
>FUSION-ENST00000469050.1:88920-ENST00000652379.1:25317|2321
EHINIMTKHFSLNFKNAR
>FUSION-ENST00000484082.1:88920-ENST00000652379.1:25317|58
DLLSPGGRG
>FUSION-ENST00000644461.1:105317-ENST00000558255.1:5303|6250
NIFNFKNENIYYILLQIAFIST
>FUSION-ENST00000644461.1:105317-ENST00000558255.1:5303|3180
MVAAREK
>FUSION-ENST00000484082.1:88920-ENST00000652379.1:25317|689
MVRSRLTAPSASQVQAILLPQPPD
>ENST00000329468.5|SNV-1003-G-A|4
RMPNEKPFCIPPRSAAPPR
>FUSION-ENST00000484082.1:88920-ENST00000652379.1:25317|390
LKGIDGRAPPGVEPAA
>FUSION-ENST00000647456.1:195055-ENST00000558255.1:5303|1328
MGGTVFGER
>FUSION-ENST00000647456.1:195055-ENST00000558255.1:5303|1673
MYKYKPRNK
>FUSION-ENST00000475226.1:2819-ENST00000642908.1:1378|127
MKDERISPIL
>FUSION-ENST00000644461.1:105317-ENST00000558255.1:5303|61
STKTQKQFK
>FUSION-ENST00000644461.1:105317-ENST00000558255.1:5303|4385
PVIPALWEAKAGESLESRS
>FUSION-ENST00000469050.1:88920-ENST00000652379.1:25317|2698
ILGHALCK
>FUSION-ENST00000647456.1:195055-ENST00000558255.1:5303|3699
MTAIGKMLTVSCEPGICHYFYR
>FUSION-ENST00000469050.1:88920-ENST00000652379.1:25317|1842
MSHGWPTVIK
>FUSION-ENST00000475226.1:2819-ENST00000642908.1:1378|41
DNFDFEKREVEMR
>FUSION-ENST00000647456.1:195055-ENST00000558255.1:5303|3505
GFWCGCPFYR
>FUSION-ENST00000484082.1:88920-ENST00000652379.1:25317|880
TAESIEDTGESVFKEYFELEDSK
>FUSION-ENST00000644461.1:105317-ENST00000558255.1:5303|1012
SSNQAHI
>FUSION-ENST00000469050.1:88920-ENST00000652379.1:25317|2547
HLGLTPLLLIHWMPKNNIPR
>FUSION-ENST00000475226.1:2819-ENST00000642908.1:1378|143
KEFHQYYNNFNQPDSLGDKLI
>FUSION-ENST00000647456.1:195055-ENST00000558255.1:5303|5104
MAFFSFPR
>ENST00000534210.6|SNV-31806-T-G|2
MFGRPVSPVCLSSGSQK
>FUSION-ENST00000644461.1:105317-ENST00000558255.1:5303|90
VTDSPFLPLKNEMQCRTQLGK
>FUSION-ENST00000647456.1:195055-ENST00000558255.1:5303|5940
TALCLLLK
>FUSION-ENST00000644461.1:105317-ENST00000558255.1:5303|1933
IKVTSTRD
>FUSION-ENST00000644461.1:105317-ENST00000558255.1:5303|2702
VLAVPILGAAYSTGR
>FUSION-ENST00000644461.1:105317-ENST00000558255.1:5303|1175
SNFFCTENLYNYERRY
>FUSION-ENST00000644461.1:105317-ENST00000558255.1:5303|4712
NCTFLVKGR
>FUSION-ENST00000644461.1:105317-ENST00000558255.1:5303|5042
WLSFSPTFPSK
>FUSION-ENST00000647456.1:195055-ENST00000558255.1:5303|4988
CKALYIH
>FUSION-ENST00000644461.1:105317-ENST00000558255.1:5303|840
VSLWGLAAI
>FUSION-ENST00000644461.1:105317-ENST00000558255.1:5303|3595
ILVKTGIWAWHGGSCLLSQHVK
>FUSION-ENST00000647456.1:195055-ENST00000558255.1:5303|4604
VFLCILPEGR
>FUSION-ENST00000644461.1:105317-ENST00000558255.1:5303|405
EIFILCKPFHFT
>ENST00000389834.9|MNV-45843-CCATGA-C|3
RCHLALAVLHDPLCHHGSLATICK
>FUSION-ENST00000469050.1:88920-ENST00000652379.1:25317|3327
VITVILRQGRMWSENV
>ENST00000492275.5|SNV-49764-C-T|5
LQKQIEDLQGRIANK
>ENST00000433239.6|SNV-25269-T-C|7
MFISMVLLHTHNSLRATERR
>FUSION-ENST00000647456.1:195055-ENST00000558255.1:5303|4430
GMGRNQRELFESLIC
>FUSION-ENST00000647456.1:195055-ENST00000558255.1:5303|4337
AKTSGDVLMRFQFVR
>FUSION-ENST00000644461.1:105317-ENST00000558255.1:5303|5989
IYFRWIKGINAK
>FUSION-ENST00000644461.1:105317-ENST00000558255.1:5303|14
TPLSKPFAFFR
>FUSION-ENST00000644461.1:105317-ENST00000558255.1:5303|3483
MKSGISQTNPW
>FUSION-ENST00000484082.1:88920-ENST00000652379.1:25317|623
CVNERAYVVISVFFLPLLR
>FUSION-ENST00000647456.1:195055-ENST00000558255.1:5303|816
WDLIKLK
>FUSION-ENST00000647456.1:195055-ENST00000558255.1:5303|5582
TCGTRAGTPTAPWQITDTR
>FUSION-ENST00000647456.1:195055-ENST00000558255.1:5303|2369
MENMSCRYPVGATRTDCVR
>FUSION-ENST00000644461.1:105317-ENST00000558255.1:5303|2789
TFRENTETTFAKNYNSK
>FUSION-ENST00000644461.1:105317-ENST00000558255.1:5303|692
QARHSGSRL
>FUSION-ENST00000647456.1:195055-ENST00000558255.1:5303|4049
MTLCAHTGSSL
>FUSION-ENST00000644461.1:105317-ENST00000558255.1:5303|332
KDATEHCGIGYDLFKCMTM
>FUSION-ENST00000644461.1:105317-ENST00000558255.1:5303|6016
SIWEMRSLAAIK
>FUSION-ENST00000647456.1:195055-ENST00000558255.1:5303|1719
MCCWIWFVSILLRIFASMFIR
>FUSION-ENST00000647456.1:195055-ENST00000558255.1:5303|987
QNIFYAQEATKIASAR
>FUSION-ENST00000469050.1:88920-ENST00000652379.1:25317|3177
MFLFASYLESVISPR
>FUSION-ENST00000647456.1:195055-ENST00000558255.1:5303|65
MSTGEER
>ENST00000329468.5|SNV-1003-G-A|5
RMPNEKPFCIPPR
>FUSION-ENST00000647456.1:195055-ENST00000558255.1:5303|3683
TFQICFHNFFSHR
>FUSION-ENST00000644461.1:105317-ENST00000558255.1:5303|3005
ILNLLNCSYR
>FUSION-ENST00000644461.1:105317-ENST00000558255.1:5303|3817
MAISEPITAKRK
>FUSION-ENST00000647456.1:195055-ENST00000558255.1:5303|2973
DSQPNSTRGTRR
>FUSION-ENST00000469050.1:88920-ENST00000652379.1:25317|1860
VSMEMHK
>FUSION-ENST00000647456.1:195055-ENST00000558255.1:5303|29
GQLCRVVIV
>FUSION-ENST00000644461.1:105317-ENST00000558255.1:5303|4113
EEQVFMK
>FUSION-ENST00000647456.1:195055-ENST00000558255.1:5303|4380
GILAHHQSLAFSSS
>FUSION-ENST00000647456.1:195055-ENST00000558255.1:5303|4553
MLVTKMGYFRDLAQPQSEEHK
>FUSION-ENST00000644461.1:105317-ENST00000558255.1:5303|4317
SDDASKASYITRLACVF
>FUSION-ENST00000469050.1:88920-ENST00000652379.1:25317|2363
MKEDITVYIIGILKEK
>FUSION-ENST00000647456.1:195055-ENST00000558255.1:5303|674
MSFAGTWLK
>FUSION-ENST00000469050.1:88920-ENST00000652379.1:25317|3579
MSFSHLALCSCGKCLCLIHF
>FUSION-ENST00000644461.1:105317-ENST00000558255.1:5303|631
LSISFGLVR
>FUSION-ENST00000644461.1:105317-ENST00000558255.1:5303|5252
MMEMKNRLPANPCCMFSVSVK
>FUSION-ENST00000644461.1:105317-ENST00000558255.1:5303|4780
MGPYSDRTGILIR
>FUSION-ENST00000647456.1:195055-ENST00000558255.1:5303|1332
MLHEVLMVCFSAPSGHLCSSLNCLF
>FUSION-ENST00000647456.1:195055-ENST00000558255.1:5303|3536
QAVFWFHMHFKVVFFNSVEK
>FUSION-ENST00000647456.1:195055-ENST00000558255.1:5303|1928
MLREGQIQR
>FUSION-ENST00000484082.1:88920-ENST00000652379.1:25317|378
KLECSKQAR
>FUSION-ENST00000647456.1:195055-ENST00000558255.1:5303|4736
CHHTVFWQA
>FUSION-ENST00000647456.1:195055-ENST00000558255.1:5303|3873
SSPQPSSKAFK
>FUSION-ENST00000647456.1:195055-ENST00000558255.1:5303|4066
MCITCHK
>FUSION-ENST00000644461.1:105317-ENST00000558255.1:5303|3767
LSQLEPSGVR
>FUSION-ENST00000484082.1:88920-ENST00000652379.1:25317|347
FSLIKNESRR
>FUSION-ENST00000647456.1:195055-ENST00000558255.1:5303|3947
LSAFLPLVTLNTSTTS
>FUSION-ENST00000644461.1:105317-ENST00000558255.1:5303|3662
MPSALFVFTNTIR
>FUSION-ENST00000647456.1:195055-ENST00000558255.1:5303|1159
FSFFSNMGNH
>ENST00000467359.5|SNV-2140-A-C|5
MIIAPWMGIPEEPPCLQNCITPK
>FUSION-ENST00000644461.1:105317-ENST00000558255.1:5303|5002
GTSHMASDKR
>FUSION-ENST00000647456.1:195055-ENST00000558255.1:5303|5662
NLLFPRYWGGQ
>FUSION-ENST00000647456.1:195055-ENST00000558255.1:5303|1649
DLDSLPVCQSASFNWGIYLVCLHLR
>FUSION-ENST00000644461.1:105317-ENST00000558255.1:5303|5342
LYYSNLK
>FUSION-ENST00000644461.1:105317-ENST00000558255.1:5303|2873
AFPLQSPNTNAGIVPPSETPLNR
>FUSION-ENST00000647456.1:195055-ENST00000558255.1:5303|891
PPPLFYSLSPESQR
>FUSION-ENST00000644461.1:105317-ENST00000558255.1:5303|3698
IRKLFLWGEIR
>FUSION-ENST00000644461.1:105317-ENST00000558255.1:5303|189
LWIGLPNR
>FUSION-ENST00000647456.1:195055-ENST00000558255.1:5303|3244
IATPAFFFAFYSLVR
>FUSION-ENST00000484082.1:88920-ENST00000652379.1:25317|104
KTLLSLTLVWHGEET
>FUSION-ENST00000647456.1:195055-ENST00000558255.1:5303|3971
SNGVLCHLEPRFFK
>FUSION-ENST00000647456.1:195055-ENST00000558255.1:5303|4859
MQRSRMANGLCSICVAMFSVCFLV
>FUSION-ENST00000644461.1:105317-ENST00000558255.1:5303|3831
ECVVPPDHNLRCE
>FUSION-ENST00000647456.1:195055-ENST00000558255.1:5303|1190
LRSVVFMENYLLQKR
>FUSION-ENST00000647456.1:195055-ENST00000558255.1:5303|2795
DLNVRPKTIK
>FUSION-ENST00000644461.1:105317-ENST00000558255.1:5303|5205
LRVSACVNTYFLSV
>FUSION-ENST00000644461.1:105317-ENST00000558255.1:5303|2537
LSPLPHAPYTNINSAHSTVLGH
>FUSION-ENST00000644461.1:105317-ENST00000558255.1:5303|3285
MEYSNTVLSHFPK
>FUSION-ENST00000644461.1:105317-ENST00000558255.1:5303|4284
GGREILVHDSRLYCGK
>FUSION-ENST00000647456.1:195055-ENST00000558255.1:5303|2947
GLKNGASGDYIPHLARR
>FUSION-ENST00000644461.1:105317-ENST00000558255.1:5303|3917
MGFTTLPRVVLTS
>FUSION-ENST00000644461.1:105317-ENST00000558255.1:5303|4551
MILAHCSCSEVISAYCSLK
>FUSION-ENST00000484082.1:88920-ENST00000652379.1:25317|830
PCHRQAGRQAGR
>ENST00000648633.1|SNV-13598-A-G|4
MRPTVKSVANSR
>FUSION-ENST00000484082.1:88920-ENST00000652379.1:25317|259
MVNYAWAGR
>FUSION-ENST00000484082.1:88920-ENST00000652379.1:25317|1332
QLQEENKTRILSDTALTTR
>FUSION-ENST00000647456.1:195055-ENST00000558255.1:5303|1685
VVCISVGSVVISSLSFFIASI
>FUSION-ENST00000644461.1:105317-ENST00000558255.1:5303|3154
GKMSPHDSITSP
>FUSION-ENST00000647456.1:195055-ENST00000558255.1:5303|3246
SVLSETR
>FUSION-ENST00000647456.1:195055-ENST00000558255.1:5303|4574
MSRVSRGSGLSVSALR
>FUSION-ENST00000647456.1:195055-ENST00000558255.1:5303|3014
MGDFNTPLSTLDR
>FUSION-ENST00000484082.1:88920-ENST00000652379.1:25317|1211
MSQSCSCMLERQIKVR
>FUSION-ENST00000647456.1:195055-ENST00000558255.1:5303|1124
MHVSTHRHTYTLMYI
>FUSION-ENST00000644461.1:105317-ENST00000558255.1:5303|1115
YLPSRFNRY
>FUSION-ENST00000644461.1:105317-ENST00000558255.1:5303|1616
MPPLPAYSPDEIAQIVVQVK
>FUSION-ENST00000647456.1:195055-ENST00000558255.1:5303|1475
MYTLYKECLLSC
>FUSION-ENST00000647456.1:195055-ENST00000558255.1:5303|1813
MWHSIGR
>FUSION-ENST00000647456.1:195055-ENST00000558255.1:5303|6069
GQTSSLGHLYK
>FUSION-ENST00000644461.1:105317-ENST00000558255.1:5303|4572
SHTHTHTHAPFLSETNMSIFIKEK
>FUSION-ENST00000644461.1:105317-ENST00000558255.1:5303|95
VFISFFFKKVTDSPFLPLK
>FUSION-ENST00000644461.1:105317-ENST00000558255.1:5303|2328
SSGVWKRLS
>FUSION-ENST00000644461.1:105317-ENST00000558255.1:5303|46
MDRVAQQELCSSVEKGSQMMATNR
>FUSION-ENST00000644461.1:105317-ENST00000558255.1:5303|3570
AAAVSKVHGVK
>FUSION-ENST00000475226.1:2819-ENST00000642908.1:1378|122
MDHFQRKTK
>FUSION-ENST00000644461.1:105317-ENST00000558255.1:5303|2478
SPGIGVAR
>FUSION-ENST00000644461.1:105317-ENST00000558255.1:5303|290
ENSLFLLVFR
>FUSION-ENST00000644461.1:105317-ENST00000558255.1:5303|3387
VFFFNIRKK
>FUSION-ENST00000647456.1:195055-ENST00000558255.1:5303|220
CHWRSVPGCSSR
>FUSION-ENST00000644461.1:105317-ENST00000558255.1:5303|728
QKVVYSYNGISFIHK
>FUSION-ENST00000647456.1:195055-ENST00000558255.1:5303|3083
GIFKRVFTMCEKPC
>FUSION-ENST00000647456.1:195055-ENST00000558255.1:5303|5005
MHKEVSVALWMSAQNQQPLK
>FUSION-ENST00000647456.1:195055-ENST00000558255.1:5303|2380
MIISIDAEKAFDKIQ
>FUSION-ENST00000644461.1:105317-ENST00000558255.1:5303|4706
EIRDVPSQLVR
>FUSION-ENST00000644461.1:105317-ENST00000558255.1:5303|1621
PLSSSIGCRYK
>FUSION-ENST00000647456.1:195055-ENST00000558255.1:5303|4446
SVAMPRPLRGLAQSDQSLK
>FUSION-ENST00000647456.1:195055-ENST00000558255.1:5303|4440
GLAQSDQSLK
>FUSION-ENST00000647456.1:195055-ENST00000558255.1:5303|2499
MQAQSRCG
>FUSION-ENST00000644461.1:105317-ENST00000558255.1:5303|1315
MLILEKSEDCKLFPSPIILIP
>FUSION-ENST00000644461.1:105317-ENST00000558255.1:5303|479
TQKATYCMISFK
>FUSION-ENST00000471953.5:41438-ENST00000481583.1:14586|49
MVYSVAYIR
>FUSION-ENST00000647456.1:195055-ENST00000558255.1:5303|3395
AGLVVTKSLSICLPVKDFISPSLMK
>FUSION-ENST00000469050.1:88920-ENST00000652379.1:25317|2286
MEVMRIPKGDILF
>FUSION-ENST00000647456.1:195055-ENST00000558255.1:5303|3909
HSCVSVK
>FUSION-ENST00000469050.1:88920-ENST00000652379.1:25317|2163
MFSHYSGGQSSKSELLS
>FUSION-ENST00000469050.1:88920-ENST00000652379.1:25317|3281
NEFNISNK
>FUSION-ENST00000644461.1:105317-ENST00000558255.1:5303|1782
ILTFIVHIER
>FUSION-ENST00000647456.1:195055-ENST00000558255.1:5303|5617
TSRLINVNQSTCWEAVARSSG
>FUSION-ENST00000644461.1:105317-ENST00000558255.1:5303|2760
MSLCSGSR
>FUSION-ENST00000647456.1:195055-ENST00000558255.1:5303|2014
KKLQHPCK
>FUSION-ENST00000484082.1:88920-ENST00000652379.1:25317|1210
SQSCSCMLERQIKVR
>FUSION-ENST00000647456.1:195055-ENST00000558255.1:5303|2283
MGKGFPI
>FUSION-ENST00000469050.1:88920-ENST00000652379.1:25317|3444
MPVIVQR
>FUSION-ENST00000469050.1:88920-ENST00000652379.1:25317|3151
VSRVLLT
>FUSION-ENST00000644461.1:105317-ENST00000558255.1:5303|4634
MSVGLISEAIAEARDR
>FUSION-ENST00000644461.1:105317-ENST00000558255.1:5303|1093
CFLYSTEFFLFFYFLFLDSLPLSPR
>FUSION-ENST00000644461.1:105317-ENST00000558255.1:5303|4956
SIRPILGRLHLRRPGAQTF
>FUSION-ENST00000644461.1:105317-ENST00000558255.1:5303|3926
NIHLKEEDFNVAHK
>FUSION-ENST00000647456.1:195055-ENST00000558255.1:5303|1286
FLASLHWVR
>FUSION-ENST00000469050.1:88920-ENST00000652379.1:25317|2254
SLVTPFSCTNATTYHSQATAHPK
>FUSION-ENST00000647456.1:195055-ENST00000558255.1:5303|630
YTYVTNLHIVHMYPRTYSMYIKK
>FUSION-ENST00000647456.1:195055-ENST00000558255.1:5303|5489
DCSSCHHSQIISVRIP
>FUSION-ENST00000484082.1:88920-ENST00000652379.1:25317|287
LNTGTRPIVNK
>FUSION-ENST00000469050.1:88920-ENST00000652379.1:25317|3291
ISLMLKHTLPAVTYRQNPCHPWK
>FUSION-ENST00000647456.1:195055-ENST00000558255.1:5303|3677
RGPLRHFK
>FUSION-ENST00000647456.1:195055-ENST00000558255.1:5303|5507
KNKNFIYTSQ
>FUSION-ENST00000647456.1:195055-ENST00000558255.1:5303|4359
TLRQTQMAVQKGISSCSLDQFYK
>FUSION-ENST00000647456.1:195055-ENST00000558255.1:5303|5358
TMGILESGTFSGK
>FUSION-ENST00000469050.1:88920-ENST00000652379.1:25317|2201
TGILQEVHHLSVFQEKWQIHDFRK
>FUSION-ENST00000644461.1:105317-ENST00000558255.1:5303|2163
MVIFIYPTQIYLVLGWFW
>FUSION-ENST00000647456.1:195055-ENST00000558255.1:5303|4628
REDISRMFNCDSK
>FUSION-ENST00000647456.1:195055-ENST00000558255.1:5303|1348
DCISPSLMRLSLSGYEILGWK
>FUSION-ENST00000644461.1:105317-ENST00000558255.1:5303|5154
NSITSHDMWKLWK
>FUSION-ENST00000421119.1:96-ENST00000380959.7:91463|74
LENASTLKSMRSECQR
>FUSION-ENST00000644461.1:105317-ENST00000558255.1:5303|4794
IDVSFTR
>FUSION-ENST00000484082.1:88920-ENST00000652379.1:25317|962
STVRMVLR
>FUSION-ENST00000647456.1:195055-ENST00000558255.1:5303|4419
MIVMSLSLLLDTPRSLALCPSVRLR
>FUSION-ENST00000647456.1:195055-ENST00000558255.1:5303|3398
GKDQEIKGK
>FUSION-ENST00000647456.1:195055-ENST00000558255.1:5303|4817
MKGPLSCPTGYWR
>ENST00000397843.7|SNV-95497-G-T|1
TDCSSGDASRPSSDNAYSPKSGPK
>FUSION-ENST00000484082.1:88920-ENST00000652379.1:25317|1434
HHACLAQRDPLGK
>FUSION-ENST00000644461.1:105317-ENST00000558255.1:5303|1342
VLKSFPEMSSRVGLH
>FUSION-ENST00000469050.1:88920-ENST00000652379.1:25317|3408
VILRQIFS
>FUSION-ENST00000644461.1:105317-ENST00000558255.1:5303|4490
TYMLGLI
>FUSION-ENST00000644461.1:105317-ENST00000558255.1:5303|1091
TDRNKCSIHEFR
>FUSION-ENST00000484082.1:88920-ENST00000652379.1:25317|1547
MVIGLSVISRVEVISNF
>FUSION-ENST00000647456.1:195055-ENST00000558255.1:5303|4213
CQEYDSCLVSVGIAFFK
>FUSION-ENST00000647456.1:195055-ENST00000558255.1:5303|1785
LKCFLAR
>FUSION-ENST00000484082.1:88920-ENST00000652379.1:25317|158
VQIPESGVAEMGAARRPVR
>FUSION-ENST00000644461.1:105317-ENST00000558255.1:5303|3504
MAMQSCLLRGK
>FUSION-ENST00000484082.1:88920-ENST00000652379.1:25317|199
EWTGAAGAARAR
>FUSION-ENST00000647456.1:195055-ENST00000558255.1:5303|4099
MAVEIESR
>FUSION-ENST00000644461.1:105317-ENST00000558255.1:5303|4992
VTGHFRHQLFHEWEVVWVEP
>FUSION-ENST00000647456.1:195055-ENST00000558255.1:5303|3122
MLLIYLMKAQGTDNLLAR
>FUSION-ENST00000644461.1:105317-ENST00000558255.1:5303|3706
IVPLHSSLADRERLCLTNK
>FUSION-ENST00000647456.1:195055-ENST00000558255.1:5303|5316
MILTHCTLR
>FUSION-ENST00000484082.1:88920-ENST00000652379.1:25317|1284
LSSRGQEFETSPANVVKPPSLLKIR
>FUSION-ENST00000644461.1:105317-ENST00000558255.1:5303|4278
LYCGKGNFLLFLRSFYLR
>FUSION-ENST00000644461.1:105317-ENST00000558255.1:5303|4233
IDSYILGFGHLGM
>FUSION-ENST00000644461.1:105317-ENST00000558255.1:5303|2057
GPKQGLALSPRVEYSGIITAHCSLK
>FUSION-ENST00000644461.1:105317-ENST00000558255.1:5303|3571
MAAAVSKVHGVK
>FUSION-ENST00000644461.1:105317-ENST00000558255.1:5303|4011
MMTESSSLALNGILLAK
>FUSION-ENST00000644461.1:105317-ENST00000558255.1:5303|673
DKVNLQDAK
>FUSION-ENST00000484082.1:88920-ENST00000652379.1:25317|1411
MRCHVWLISYF
>FUSION-ENST00000647456.1:195055-ENST00000558255.1:5303|1998
MNDLFLAR
>FUSION-ENST00000647456.1:195055-ENST00000558255.1:5303|4195
MTIFWTGKE
>FUSION-ENST00000469050.1:88920-ENST00000652379.1:25317|2840
TLNFTKF
>FUSION-ENST00000647456.1:195055-ENST00000558255.1:5303|2388
DKNHMIISIDAEKAFDK
>FUSION-ENST00000469050.1:88920-ENST00000652379.1:25317|3847
FCVTQLYTL
>FUSION-ENST00000469050.1:88920-ENST00000652379.1:25317|1830
MALSAMPSEERFLISSWIFKSGK
>FUSION-ENST00000644461.1:105317-ENST00000558255.1:5303|5617
GLLLLDVVTLSGKHSISTRK
>FUSION-ENST00000469050.1:88920-ENST00000652379.1:25317|3216
TKCGGTEFPCPL
>FUSION-ENST00000644461.1:105317-ENST00000558255.1:5303|1138
MGKLTLFR
>FUSION-ENST00000484082.1:88920-ENST00000652379.1:25317|652
MIDVGVCVIQINTHR
>FUSION-ENST00000644461.1:105317-ENST00000558255.1:5303|2466
NLYFHDIRRSFSLHSK
>FUSION-ENST00000318801.8:185-ENST00000337304.2:1659|9
VVSWASHGIQQQR
>FUSION-ENST00000644461.1:105317-ENST00000558255.1:5303|5451
LNKELELA
>FUSION-ENST00000647456.1:195055-ENST00000558255.1:5303|3537
MQAVFWFHMHFKVVFFNSVEK
>FUSION-ENST00000484082.1:88920-ENST00000652379.1:25317|6
MLWAHVVSFQTSMIIIIVGVISR
>FUSION-ENST00000647456.1:195055-ENST00000558255.1:5303|853
MSEMRGSTIFTRIL
>FUSION-ENST00000647456.1:195055-ENST00000558255.1:5303|225
MPWNELDNLFSHTSLRWPGVGPR
>FUSION-ENST00000644461.1:105317-ENST00000558255.1:5303|2283
SSRSSGWPQLATSKDLSLTVPR
>FUSION-ENST00000644461.1:105317-ENST00000558255.1:5303|833
SMLHILN
>FUSION-ENST00000484082.1:88920-ENST00000652379.1:25317|1519
VAGMTEMSHR
>FUSION-ENST00000644461.1:105317-ENST00000558255.1:5303|1985
KTFLLTGK
>FUSION-ENST00000647456.1:195055-ENST00000558255.1:5303|5189
PAGGSFR
>FUSION-ENST00000644461.1:105317-ENST00000558255.1:5303|4827
KFIFLSR
>FUSION-ENST00000484082.1:88920-ENST00000652379.1:25317|1197
RSKTNHHLLDLSQGVSGLLGER
>FUSION-ENST00000644461.1:105317-ENST00000558255.1:5303|4946
NMTLGQLLNIQRGSTK
>FUSION-ENST00000647456.1:195055-ENST00000558255.1:5303|5904
VSAVHRSTF
>FUSION-ENST00000484082.1:88920-ENST00000652379.1:25317|1267
MHTDIQERK
>FUSION-ENST00000647456.1:195055-ENST00000558255.1:5303|4428
GRNQRELFESLIC
>FUSION-ENST00000647456.1:195055-ENST00000558255.1:5303|1358
FNAFFRSSCR
>FUSION-ENST00000469050.1:88920-ENST00000652379.1:25317|2889
MDEAENHHSQQTIAR
>FUSION-ENST00000647456.1:195055-ENST00000558255.1:5303|5965
YIMKKDIAEK
>FUSION-ENST00000647456.1:195055-ENST00000558255.1:5303|2740
EKNFQPR
>FUSION-ENST00000469050.1:88920-ENST00000652379.1:25317|2193
ILRLTEPFQLLFYK
>FUSION-ENST00000644461.1:105317-ENST00000558255.1:5303|3757
LVGDWGCGEQQAHLLGLA
>FUSION-ENST00000647456.1:195055-ENST00000558255.1:5303|4867
MFSSLRTNTDDGLCQF
>FUSION-ENST00000647456.1:195055-ENST00000558255.1:5303|290
MALGPSPPAIGSL
>ENST00000467359.5|SNV-2140-A-C|3
MGIPEEPPCLQNCITPK
>FUSION-ENST00000484082.1:88920-ENST00000652379.1:25317|120
GRGCKSR
>FUSION-ENST00000644461.1:105317-ENST00000558255.1:5303|4328
VQGQIVMVSVQWQWGQK
>FUSION-ENST00000644461.1:105317-ENST00000558255.1:5303|3746
GGSPDQTVGYFR
>FUSION-ENST00000647456.1:195055-ENST00000558255.1:5303|6076
ETYEVSVSFFVVQLR
>FUSION-ENST00000484082.1:88920-ENST00000652379.1:25317|591
DVYFTYEKR
>FUSION-ENST00000644461.1:105317-ENST00000558255.1:5303|4159
MCMHTREHLK
>FUSION-ENST00000644461.1:105317-ENST00000558255.1:5303|547
PRNTVELDMTSLSA
>FUSION-ENST00000484082.1:88920-ENST00000652379.1:25317|1157
LQGAEIAPLHYGPGCRVSETR
>FUSION-ENST00000469050.1:88920-ENST00000652379.1:25317|2301
LATVQEEVM
>FUSION-ENST00000469050.1:88920-ENST00000652379.1:25317|3338
MHPHKTHDYIAASEMRVITVILR
>FUSION-ENST00000484082.1:88920-ENST00000652379.1:25317|803
GFTVLPRLGPRDPPALGLPK
>FUSION-ENST00000469050.1:88920-ENST00000652379.1:25317|1615
LHGLLYR
>FUSION-ENST00000484082.1:88920-ENST00000652379.1:25317|1082
MWSVGQR
>FUSION-ENST00000647456.1:195055-ENST00000558255.1:5303|2070
SKYFSASLVLTK
>FUSION-ENST00000647456.1:195055-ENST00000558255.1:5303|4702
MLHCPIGLHSQKTNSK
>FUSION-ENST00000469050.1:88920-ENST00000652379.1:25317|3104
MCDILCLF
>FUSION-ENST00000471953.5:41438-ENST00000481583.1:14586|45
MKLSDIL
>FUSION-ENST00000484082.1:88920-ENST00000652379.1:25317|208
REASSAVTRPIPEKPAGAPGR
>ENST00000644959.1|SNV-21618-T-C|4
EVCQSLVKHSSGTK
>FUSION-ENST00000647456.1:195055-ENST00000558255.1:5303|731
SRHNFFENIYF
>FUSION-ENST00000644461.1:105317-ENST00000558255.1:5303|1256
SQSRQRDVCSCPCLC
>FUSION-ENST00000644461.1:105317-ENST00000558255.1:5303|4122
GKTSVSTGKFK
>FUSION-ENST00000644461.1:105317-ENST00000558255.1:5303|2456
MTWASLNEKEEGIHPFPK
>FUSION-ENST00000469050.1:88920-ENST00000652379.1:25317|3156
TKYIIGSHC
>FUSION-ENST00000647456.1:195055-ENST00000558255.1:5303|5068
LQRDTNRNSLCR
>FUSION-ENST00000644461.1:105317-ENST00000558255.1:5303|3951
MFFRSEIR
>FUSION-ENST00000644461.1:105317-ENST00000558255.1:5303|6107
AAHILSPSSVGTK
>FUSION-ENST00000647456.1:195055-ENST00000558255.1:5303|5672
MIDMNEVYFWRNLLFPR
>FUSION-ENST00000644461.1:105317-ENST00000558255.1:5303|3742
GGSPDQTVGYFRRSMGGGDVEHSR
>FUSION-ENST00000644461.1:105317-ENST00000558255.1:5303|2700
YVGDSSLAAWSGPLHQSPCPLGIFP
>FUSION-ENST00000644461.1:105317-ENST00000558255.1:5303|6294
MPWDTGTWKTMPSEL
>FUSION-ENST00000644461.1:105317-ENST00000558255.1:5303|2151
MRHGEKFK
>FUSION-ENST00000469050.1:88920-ENST00000652379.1:25317|3344
SQNTSNQHYK
>FUSION-ENST00000647456.1:195055-ENST00000558255.1:5303|5715
PYQPQEGSYFWEKREK
>FUSION-ENST00000469050.1:88920-ENST00000652379.1:25317|1612
MPLRISVTHGR
>FUSION-ENST00000647456.1:195055-ENST00000558255.1:5303|1869
CQKANFVK
>FUSION-ENST00000644461.1:105317-ENST00000558255.1:5303|5012
DLQFHMAGEASQSWWKVK
>FUSION-ENST00000647456.1:195055-ENST00000558255.1:5303|5531
MVCFSCPQMELASAWGR
>ENST00000474578.1|SNV-9290-T-C|3
SPLTFLFQVWSRGPCGSSEK
>FUSION-ENST00000644461.1:105317-ENST00000558255.1:5303|3126
MLLETLKTL
>FUSION-ENST00000647456.1:195055-ENST00000558255.1:5303|1953
TWPRSVFCSSLPSSVH
>FUSION-ENST00000469050.1:88920-ENST00000652379.1:25317|3427
HYTLASY
>FUSION-ENST00000644461.1:105317-ENST00000558255.1:5303|5741
WSMRLEIQVETPF
>FUSION-ENST00000644461.1:105317-ENST00000558255.1:5303|4123
GKTSVSTGK
>FUSION-ENST00000647456.1:195055-ENST00000558255.1:5303|2811
LKLDPFLTPYTK
>FUSION-ENST00000484082.1:88920-ENST00000652379.1:25317|1168
MPAPREAEAGESLEPGK
>FUSION-ENST00000469050.1:88920-ENST00000652379.1:25317|3203
KTIEPSGK
>FUSION-ENST00000469050.1:88920-ENST00000652379.1:25317|2311
HFSLNFKNARK
>FUSION-ENST00000647456.1:195055-ENST00000558255.1:5303|60
MAGMVRVCAF
>FUSION-ENST00000644461.1:105317-ENST00000558255.1:5303|5146
TPITCSVRR
>FUSION-ENST00000647456.1:195055-ENST00000558255.1:5303|5070
DQGIILPRLQRDTNR
>FUSION-ENST00000644461.1:105317-ENST00000558255.1:5303|2836
EAVGKLVLFNLRLK
>FUSION-ENST00000647456.1:195055-ENST00000558255.1:5303|3216
LNIGPHSLLACRVLQRDLLLV
>FUSION-ENST00000644461.1:105317-ENST00000558255.1:5303|2646
ESCSVAQAGVQWR
>FUSION-ENST00000644461.1:105317-ENST00000558255.1:5303|866
QEVSQWGLNKGRQYSNMWK
>FUSION-ENST00000647456.1:195055-ENST00000558255.1:5303|549
VFCAASVVNYLR
>FUSION-ENST00000647456.1:195055-ENST00000558255.1:5303|108
GQLSAFLFRR
>FUSION-ENST00000469050.1:88920-ENST00000652379.1:25317|3096
MYIHTHTYTYTYIFLK
>FUSION-ENST00000469050.1:88920-ENST00000652379.1:25317|2491
MMFLSLVEVGMRSCK
>FUSION-ENST00000469050.1:88920-ENST00000652379.1:25317|3127
MALLSYNVHAIKFTLLSIQFNS
>ENST00000495514.5|SNV-62150-A-G|2
GDPPPSVLWLRNAVPLISSQR
>FUSION-ENST00000647456.1:195055-ENST00000558255.1:5303|1419
DSAYDFLFLFLAREGFTEKVTLD
>FUSION-ENST00000647456.1:195055-ENST00000558255.1:5303|5457
EFGAFIYILQLSL
>FUSION-ENST00000647456.1:195055-ENST00000558255.1:5303|2646
TTMRYPLTPVRMAIIK
>FUSION-ENST00000647456.1:195055-ENST00000558255.1:5303|1049
MVGFFSLSK
>FUSION-ENST00000644461.1:105317-ENST00000558255.1:5303|4652
HCLRLVHSK
>FUSION-ENST00000647456.1:195055-ENST00000558255.1:5303|4786
SDNFVHALLCEIVRLCVNIY
>FUSION-ENST00000644461.1:105317-ENST00000558255.1:5303|5696
GVWVSCWFLC
>FUSION-ENST00000644461.1:105317-ENST00000558255.1:5303|1373
IIYLETGSHFVDMQWHNHVLLQL
>FUSION-ENST00000644461.1:105317-ENST00000558255.1:5303|18
CSTDEASVDK
>FUSION-ENST00000647456.1:195055-ENST00000558255.1:5303|5372
LYLAPPSLTRR
>ENST00000561890.1|MNV-18261-AG-A|3
ALRPPQPLLK
>FUSION-ENST00000644461.1:105317-ENST00000558255.1:5303|4433
GNLGSKVYLSGQHSYVWSV
>FUSION-ENST00000484082.1:88920-ENST00000652379.1:25317|1209
CPSLSFYVCLFLCQSVR
>FUSION-ENST00000644461.1:105317-ENST00000558255.1:5303|4188
MPFPIFDSNAIDFCFPLHYFSNCK
>FUSION-ENST00000647456.1:195055-ENST00000558255.1:5303|3361
MCCWIRFASILLR
>FUSION-ENST00000644461.1:105317-ENST00000558255.1:5303|4104
MPVLASQSAGITGMSHCVWPFK
>FUSION-ENST00000469050.1:88920-ENST00000652379.1:25317|2162
FSHYSGGQSSKSELLS
>FUSION-ENST00000647456.1:195055-ENST00000558255.1:5303|2183
AIGEKILLTVQLNSK
>FUSION-ENST00000469050.1:88920-ENST00000652379.1:25317|3831
QARECGVL
>FUSION-ENST00000469050.1:88920-ENST00000652379.1:25317|2025
ICLLTSQTKG
>FUSION-ENST00000469050.1:88920-ENST00000652379.1:25317|1928
KLTHNKK
>FUSION-ENST00000644461.1:105317-ENST00000558255.1:5303|4570
SIFIKEK
>FUSION-ENST00000644461.1:105317-ENST00000558255.1:5303|776
IIHKPDIHWAEK
>FUSION-ENST00000647456.1:195055-ENST00000558255.1:5303|1635
LGCSLSFFKFWGTCAKHAGLSHR
>FUSION-ENST00000644461.1:105317-ENST00000558255.1:5303|210
MEDLNRK
>FUSION-ENST00000647456.1:195055-ENST00000558255.1:5303|5750
MDRKDAIPASGR
>FUSION-ENST00000647456.1:195055-ENST00000558255.1:5303|4944
LWGFIFLIPSSIGIDLIDCLCTYQK
>FUSION-ENST00000644461.1:105317-ENST00000558255.1:5303|4748
MCNPAMCPKGR
>FUSION-ENST00000647456.1:195055-ENST00000558255.1:5303|1066
EESSCARLK
>FUSION-ENST00000647456.1:195055-ENST00000558255.1:5303|3958
TPLALKFYDVTIIVGPRK
>FUSION-ENST00000644461.1:105317-ENST00000558255.1:5303|5671
CVFLASRSMLNEA
>FUSION-ENST00000647456.1:195055-ENST00000558255.1:5303|906
CISCIYLEKLFLSPILQLF
>FUSION-ENST00000484082.1:88920-ENST00000652379.1:25317|440
MSEYARPVQ
>FUSION-ENST00000469050.1:88920-ENST00000652379.1:25317|3537
MDLCGRR
>FUSION-ENST00000647456.1:195055-ENST00000558255.1:5303|4353
DIHVCSYSSQGCDGHK
>FUSION-ENST00000647456.1:195055-ENST00000558255.1:5303|1010
SYLCIQLR
>FUSION-ENST00000647456.1:195055-ENST00000558255.1:5303|2684
AEIKMFFESNENKDTTYQNLWDAFK
>FUSION-ENST00000484082.1:88920-ENST00000652379.1:25317|1530
SAVMTRVGTVRSGR
>FUSION-ENST00000469050.1:88920-ENST00000652379.1:25317|2233
MEKKINNQR
>FUSION-ENST00000647456.1:195055-ENST00000558255.1:5303|5473
HTGITEFTCR
>FUSION-ENST00000644461.1:105317-ENST00000558255.1:5303|2821
MGMLAALLSGGIVKMT
>FUSION-ENST00000644461.1:105317-ENST00000558255.1:5303|379
LVIMYVENFLWKSLGR
>FUSION-ENST00000647456.1:195055-ENST00000558255.1:5303|2145
VCINICMSCDEKSNC
>FUSION-ENST00000647456.1:195055-ENST00000558255.1:5303|5244
QLIAFNYQ
>FUSION-ENST00000471953.5:41438-ENST00000481583.1:14586|44
MFSHYFLVIFMCSDLLYCEYDYPPK
>FUSION-ENST00000647456.1:195055-ENST00000558255.1:5303|3237
MYLFLAERINLIPVRVILSLLK
>FUSION-ENST00000469050.1:88920-ENST00000652379.1:25317|1757
VSVIRIEDQISHNIPLNQSLIQSK
>FUSION-ENST00000469050.1:88920-ENST00000652379.1:25317|3263
MYTFIYYSFNYVK
>FUSION-ENST00000469050.1:88920-ENST00000652379.1:25317|2639
YTIAIHTLIVAFNYKTHSLCQAVCK
>FUSION-ENST00000647456.1:195055-ENST00000558255.1:5303|4008
MSPFPGWSISHRQQ
>FUSION-ENST00000644461.1:105317-ENST00000558255.1:5303|3826
TPSLLKIQKLAGCGGR
>FUSION-ENST00000644461.1:105317-ENST00000558255.1:5303|2364
MSPGAAKYRPGYLSR
>FUSION-ENST00000644461.1:105317-ENST00000558255.1:5303|2949
YWRFVFSSV
>ENST00000361530.11|MNV-10803-GC-G|1
LGPTQPRPALLK
>FUSION-ENST00000469050.1:88920-ENST00000652379.1:25317|1745
AAEEKLEVSRHWFMWLK
>FUSION-ENST00000469050.1:88920-ENST00000652379.1:25317|2460
QGPKIILYSNEIHRYLLSTT
>FUSION-ENST00000644461.1:105317-ENST00000558255.1:5303|779
NANGYVWGK
>FUSION-ENST00000644461.1:105317-ENST00000558255.1:5303|3652
AALTRPPR
>FUSION-ENST00000647456.1:195055-ENST00000558255.1:5303|5877
IVYEVINW
>FUSION-ENST00000644461.1:105317-ENST00000558255.1:5303|3657
RCFLTGRAALTRPPR
>FUSION-ENST00000644461.1:105317-ENST00000558255.1:5303|4915
SEGNSLYPFLFLK
>FUSION-ENST00000647456.1:195055-ENST00000558255.1:5303|1269
MFAFLLNFEFTIHS
>FUSION-ENST00000644461.1:105317-ENST00000558255.1:5303|111
WKVAGDDHQHCFNIK
>FUSION-ENST00000469050.1:88920-ENST00000652379.1:25317|3862
MVFMPPQTSPSPR
>FUSION-ENST00000644461.1:105317-ENST00000558255.1:5303|762
MISLCNDLRGPLLVTCFHR
>FUSION-ENST00000644461.1:105317-ENST00000558255.1:5303|5515
QYISGEVMIGSSDKRR
>FUSION-ENST00000644461.1:105317-ENST00000558255.1:5303|766
MHEWLTYLLMISLCNDLR
>FUSION-ENST00000647456.1:195055-ENST00000558255.1:5303|4929
EAYRVLPSCIK
>FUSION-ENST00000484082.1:88920-ENST00000652379.1:25317|136
SPNPEWRRWAPR
>FUSION-ENST00000644461.1:105317-ENST00000558255.1:5303|423
MKLWQLR
>FUSION-ENST00000484082.1:88920-ENST00000652379.1:25317|74
CLAEEPMGR
>FUSION-ENST00000469050.1:88920-ENST00000652379.1:25317|2134
MLSQTVRYTLLSEPR
>ENST00000571675.5|SNV-6308-C-T|4
KFLQTQDDWYESGPLPLPPGGR
>FUSION-ENST00000484082.1:88920-ENST00000652379.1:25317|1121
YPPPSLFLQK
>FUSION-ENST00000484082.1:88920-ENST00000652379.1:25317|1461
MIWAGHASSRLSLRHFGRPR
>FUSION-ENST00000469050.1:88920-ENST00000652379.1:25317|1633
TAHLFTAWFTEYFK
>FUSION-ENST00000647456.1:195055-ENST00000558255.1:5303|4785
MVLCEGCEER
>FUSION-ENST00000647456.1:195055-ENST00000558255.1:5303|1037
LCGECVRLHCAGRGSNWLQK
>FUSION-ENST00000647456.1:195055-ENST00000558255.1:5303|1474
YTLYKECLLSC
>FUSION-ENST00000644461.1:105317-ENST00000558255.1:5303|71
MEGLAAPG
>FUSION-ENST00000647456.1:195055-ENST00000558255.1:5303|4454
MRWNSFLLENAFLELLKYVHL
>FUSION-ENST00000644461.1:105317-ENST00000558255.1:5303|1485
LKGNFFYSLVK
>FUSION-ENST00000644461.1:105317-ENST00000558255.1:5303|433
SRGADCVIPSLSLKV
>FUSION-ENST00000644461.1:105317-ENST00000558255.1:5303|548
MPRNTVELDMTSLSA
>FUSION-ENST00000644461.1:105317-ENST00000558255.1:5303|1231
SSDCPASASGVAGITGMHLHAPLTL
>FUSION-ENST00000471953.5:41438-ENST00000481583.1:14586|52
NQIVWLSMVYSVAYIR
>FUSION-ENST00000644461.1:105317-ENST00000558255.1:5303|4965
FPSQRQLI
>ENST00000634810.1|SNV-61995-G-A|1
SPSSQEKPCQSLRNPKAL
>FUSION-ENST00000484082.1:88920-ENST00000652379.1:25317|848
MPRVTVAR
>FUSION-ENST00000484082.1:88920-ENST00000652379.1:25317|1423
ERLPVISLTDLETASR
>FUSION-ENST00000647456.1:195055-ENST00000558255.1:5303|961
DQLVLFLPIFKTSNLEIFSAL
>FUSION-ENST00000484082.1:88920-ENST00000652379.1:25317|1185
MTCPLCHR
>FUSION-ENST00000484082.1:88920-ENST00000652379.1:25317|470
WPAGRPPLPGGSS
>ENST00000521296.5|SNV-10027-G-C|6
MAPWWTQKTSFRPWETTR
>FUSION-ENST00000484082.1:88920-ENST00000652379.1:25317|439
SEYARPVQ
>FUSION-ENST00000647456.1:195055-ENST00000558255.1:5303|1461
MQCEIITS
>ENST00000376828.6|SNV-1793-C-T|3
AYLEGMCVEWLHR
>FUSION-ENST00000644461.1:105317-ENST00000558255.1:5303|3775
SLYCFKNNFGASIHFPKR
>FUSION-ENST00000644461.1:105317-ENST00000558255.1:5303|2255
HIYLIEIYTR
>FUSION-ENST00000484082.1:88920-ENST00000652379.1:25317|296
TEDPLPGAARGGPKSF
>FUSION-ENST00000469050.1:88920-ENST00000652379.1:25317|2886
DEAENHHSQQTIARTK
>FUSION-ENST00000469050.1:88920-ENST00000652379.1:25317|3395
KTILFLFISCNIIFKPYLCGCR
>FUSION-ENST00000644461.1:105317-ENST00000558255.1:5303|1035
MEKCKWICLGQNNPQTR
>FUSION-ENST00000475226.1:2819-ENST00000642908.1:1378|232
MSQQQNSTVR
>FUSION-ENST00000647456.1:195055-ENST00000558255.1:5303|5587
NLELQGLSM
>ENST00000418132.7|SNV-23427-G-A|5
VAGLVRLLSMRLVTSHGA
>FUSION-ENST00000469050.1:88920-ENST00000652379.1:25317|1840
MAVSQFCHMLGK
>ENST00000262043.8|SNV-44250-A-G|3
ESGSDTIDEEELILPNR
>FUSION-ENST00000484082.1:88920-ENST00000652379.1:25317|1113
DPILKSGVASPSTVSKNR
>FUSION-ENST00000647456.1:195055-ENST00000558255.1:5303|1364
MQFIHSVDGLYNLLCFCR
>FUSION-ENST00000644461.1:105317-ENST00000558255.1:5303|835
GRIVCPCCTY
>FUSION-ENST00000644461.1:105317-ENST00000558255.1:5303|994
MTWPPWAHPSL
>ENST00000559269.5|SNV-154959-G-A|4
DALAKALHAQVFDFLVDGVKR
>FUSION-ENST00000644461.1:105317-ENST00000558255.1:5303|3957
MPLAVCSLFPQR
>FUSION-ENST00000647456.1:195055-ENST00000558255.1:5303|3265
SPIIIVWESK
>FUSION-ENST00000647456.1:195055-ENST00000558255.1:5303|5430
FPGSPRSQAACV
>FUSION-ENST00000644461.1:105317-ENST00000558255.1:5303|4931
QMMSNQDTLVV
>FUSION-ENST00000647456.1:195055-ENST00000558255.1:5303|1040
MLCGECVRLHCAGR
>FUSION-ENST00000647456.1:195055-ENST00000558255.1:5303|5666
MNEVYFWRNLLFPR
>FUSION-ENST00000484082.1:88920-ENST00000652379.1:25317|1026
MIVKVKTK
>FUSION-ENST00000644461.1:105317-ENST00000558255.1:5303|1755
YPKENILTVNK
>FUSION-ENST00000644461.1:105317-ENST00000558255.1:5303|920
KECKLLLLLCQAS
>FUSION-ENST00000644461.1:105317-ENST00000558255.1:5303|3097
WLENAGRAIEHV
>FUSION-ENST00000644461.1:105317-ENST00000558255.1:5303|2910
MLVLAQGGK
>FUSION-ENST00000647456.1:195055-ENST00000558255.1:5303|1169
FWSSNCR
>FUSION-ENST00000647456.1:195055-ENST00000558255.1:5303|5761
QVDYLRLGIEDQPGQHGETLSLSKI
>FUSION-ENST00000644461.1:105317-ENST00000558255.1:5303|5838
MGCCENHGFVIQESRMK
>FUSION-ENST00000647456.1:195055-ENST00000558255.1:5303|385
MEVERWNAAR
>FUSION-ENST00000647456.1:195055-ENST00000558255.1:5303|2828
RPNLHLIGVPESDR
>FUSION-ENST00000647456.1:195055-ENST00000558255.1:5303|417
MAESIKQGQPDDQK
>FUSION-ENST00000644461.1:105317-ENST00000558255.1:5303|3273
AFVKAENIQGK
>FUSION-ENST00000644461.1:105317-ENST00000558255.1:5303|1595
IYFVKTF
>FUSION-ENST00000644461.1:105317-ENST00000558255.1:5303|1597
IMIYFVKTF
>FUSION-ENST00000469050.1:88920-ENST00000652379.1:25317|3586
LKCPYHK
>FUSION-ENST00000644461.1:105317-ENST00000558255.1:5303|2294
PIGLLAHRTK
>FUSION-ENST00000469050.1:88920-ENST00000652379.1:25317|3424
MQLKFSQKLPNCPLTHCI
>FUSION-ENST00000647456.1:195055-ENST00000558255.1:5303|407
TPCSGLFVLCR
>ENST00000399849.4|SNV-4504-C-A|2
QQDKAAAAELLEQTTHFLHDPK
>FUSION-ENST00000647456.1:195055-ENST00000558255.1:5303|730
HNFFENIYF
>FUSION-ENST00000647456.1:195055-ENST00000558255.1:5303|2376
MGKNWKHSL
>FUSION-ENST00000644461.1:105317-ENST00000558255.1:5303|101
NFSSPLPFYLF
>FUSION-ENST00000647456.1:195055-ENST00000558255.1:5303|3751
MCIHQCK
>FUSION-ENST00000644461.1:105317-ENST00000558255.1:5303|1983
KTFLLTGKQNIVYLVLK
>FUSION-ENST00000647456.1:195055-ENST00000558255.1:5303|3329
SLVENQTVLQKYLK
>FUSION-ENST00000647456.1:195055-ENST00000558255.1:5303|512
MLVEVKEVPPFSFKK
>FUSION-ENST00000469050.1:88920-ENST00000652379.1:25317|2213
MSRSNAS
>FUSION-ENST00000644461.1:105317-ENST00000558255.1:5303|6168
MSHKSPESQKP
>FUSION-ENST00000469050.1:88920-ENST00000652379.1:25317|1759
QKQILYQFLISISLILGLNFSK
>FUSION-ENST00000644461.1:105317-ENST00000558255.1:5303|3337
MKEITFK
>FUSION-ENST00000644461.1:105317-ENST00000558255.1:5303|938
TTSTGELFVK
>FUSION-ENST00000484082.1:88920-ENST00000652379.1:25317|1366
NPTQRLAAAED
>FUSION-ENST00000644461.1:105317-ENST00000558255.1:5303|4879
YMQSSSK
>FUSION-ENST00000647456.1:195055-ENST00000558255.1:5303|3131
MKPGFVLEKR
>FUSION-ENST00000644461.1:105317-ENST00000558255.1:5303|1063
PVYPFSIDGI
>ENST00000301532.3|MNV-825-TAT-T|1
ILSVLHHFHSSAESVDL
>FUSION-ENST00000484082.1:88920-ENST00000652379.1:25317|1313
RERENETPPP
>FUSION-ENST00000469050.1:88920-ENST00000652379.1:25317|3361
MDLEGYLRPFCLPQEYSR
>FUSION-ENST00000647456.1:195055-ENST00000558255.1:5303|543
MYGLLLILVPDR
>FUSION-ENST00000644461.1:105317-ENST00000558255.1:5303|2905
LVLAQGGKVLELGGRWR
>FUSION-ENST00000644461.1:105317-ENST00000558255.1:5303|6246
MEYFYYEFKGHLK
>FUSION-ENST00000647456.1:195055-ENST00000558255.1:5303|814
LKSFCTVK
>FUSION-ENST00000644461.1:105317-ENST00000558255.1:5303|954
REGIEFSVMLQLPWKT
>FUSION-ENST00000484082.1:88920-ENST00000652379.1:25317|949
HHLDPLR
>FUSION-ENST00000647456.1:195055-ENST00000558255.1:5303|6023
TSIKIQIFRVGENIFQLY
>FUSION-ENST00000644461.1:105317-ENST00000558255.1:5303|3546
MSPRSFF
>FUSION-ENST00000647456.1:195055-ENST00000558255.1:5303|227
MPWNELDNLFSHTSLR
>FUSION-ENST00000647456.1:195055-ENST00000558255.1:5303|2840
DIDQWNR
>FUSION-ENST00000647456.1:195055-ENST00000558255.1:5303|4207
KYICSLNFR
>FUSION-ENST00000644461.1:105317-ENST00000558255.1:5303|637
MAESPVLLL
>FUSION-ENST00000644461.1:105317-ENST00000558255.1:5303|1403
MTASNDTLK
>FUSION-ENST00000647456.1:195055-ENST00000558255.1:5303|2628
TDTLTSQLK
>FUSION-ENST00000647456.1:195055-ENST00000558255.1:5303|797
MLSFIHLSTHSTSIP
>FUSION-ENST00000644461.1:105317-ENST00000558255.1:5303|618
SMGAKKPPWFHSGDWQLFEPR
>FUSION-ENST00000484082.1:88920-ENST00000652379.1:25317|650
MIDVGVCVIQINTHRSIK
>FUSION-ENST00000484082.1:88920-ENST00000652379.1:25317|220
MPTLIRPQK
>FUSION-ENST00000469050.1:88920-ENST00000652379.1:25317|3192
SIHQRGSSYKFLNQIIHLNQDPDK
>FUSION-ENST00000644461.1:105317-ENST00000558255.1:5303|5255
SVICANPGPEKLRPSHPLGYFLG
>ENST00000418132.7|SNV-23427-G-A|10
HEISYQSR
>FUSION-ENST00000644461.1:105317-ENST00000558255.1:5303|3696
KLFLWGEIRVNSLER
>FUSION-ENST00000647456.1:195055-ENST00000558255.1:5303|133
SFCERQGVFNSEIEPRC
>FUSION-ENST00000469050.1:88920-ENST00000652379.1:25317|1607
ISVTHGRR
>FUSION-ENST00000469050.1:88920-ENST00000652379.1:25317|3185
MLPLFLFLAFLIVVTVDETR
>FUSION-ENST00000644461.1:105317-ENST00000558255.1:5303|4819
MSTLCWRK
>FUSION-ENST00000644461.1:105317-ENST00000558255.1:5303|4539
CFELVECEESGR
>FUSION-ENST00000475226.1:2819-ENST00000642908.1:1378|249
GLNEEKVFQALGSQGLGR
>FUSION-ENST00000647456.1:195055-ENST00000558255.1:5303|1825
SQLRRPVNPVFK
>FUSION-ENST00000647456.1:195055-ENST00000558255.1:5303|2001
VLFRWIFGK
>FUSION-ENST00000644461.1:105317-ENST00000558255.1:5303|1828
VQTCSPVHGGHWELG
>FUSION-ENST00000647456.1:195055-ENST00000558255.1:5303|1910
MRTGRIIK
>FUSION-ENST00000647456.1:195055-ENST00000558255.1:5303|2268
GNHLTISSYAHISRAAYPWSVCIC
>FUSION-ENST00000647456.1:195055-ENST00000558255.1:5303|1653
MCLILTVGC
>FUSION-ENST00000644461.1:105317-ENST00000558255.1:5303|5394
MINMVGMMDIYK
>FUSION-ENST00000647456.1:195055-ENST00000558255.1:5303|4260
MKFSTVLQSVRNSMLYVGP
>FUSION-ENST00000469050.1:88920-ENST00000652379.1:25317|3522
MKPMTPHLL
>FUSION-ENST00000484082.1:88920-ENST00000652379.1:25317|890
MFGQDLAFPPYFTS
>FUSION-ENST00000644461.1:105317-ENST00000558255.1:5303|3137
LRPCRPS
>FUSION-ENST00000469050.1:88920-ENST00000652379.1:25317|2560
TEIIKVFLAHGS
>FUSION-ENST00000644461.1:105317-ENST00000558255.1:5303|6009
SLAAIKLFCKIIQPY
>FUSION-ENST00000469050.1:88920-ENST00000652379.1:25317|3189
GSSYKFLNQIIHLNQDPDKVFTLR
>FUSION-ENST00000647456.1:195055-ENST00000558255.1:5303|5470
THFQWSSGVGGDSSVTVYSPS
>FUSION-ENST00000647456.1:195055-ENST00000558255.1:5303|1775
CLFISFTHFLTGLFFSCKFV
>FUSION-ENST00000484082.1:88920-ENST00000652379.1:25317|1393
SGRGEAR
>FUSION-ENST00000647456.1:195055-ENST00000558255.1:5303|438
VKSGCLRFPSP
>FUSION-ENST00000644461.1:105317-ENST00000558255.1:5303|1706
AKQLAPFPR
>FUSION-ENST00000644461.1:105317-ENST00000558255.1:5303|1429
QARCAWTITS
>FUSION-ENST00000644461.1:105317-ENST00000558255.1:5303|5936
LKKLPENQNTYSI
>FUSION-ENST00000647456.1:195055-ENST00000558255.1:5303|1413
MCLLLLL
>FUSION-ENST00000647456.1:195055-ENST00000558255.1:5303|217
VKTTITFAST
>FUSION-ENST00000469050.1:88920-ENST00000652379.1:25317|3573
LNKYFELRYLK
>FUSION-ENST00000647456.1:195055-ENST00000558255.1:5303|47
GRYNNDK
>FUSION-ENST00000647456.1:195055-ENST00000558255.1:5303|5286
LNDPHFSLHYPLISLSFSQCSK
>FUSION-ENST00000644461.1:105317-ENST00000558255.1:5303|6304
NVLHLRF
>FUSION-ENST00000647456.1:195055-ENST00000558255.1:5303|4034
MVSILVLRCSYV
>FUSION-ENST00000484082.1:88920-ENST00000652379.1:25317|909
VRLRDLGFLMAK
>FUSION-ENST00000644461.1:105317-ENST00000558255.1:5303|3416
ILAHCNLRLLGSSDSPAPAS
>FUSION-ENST00000644461.1:105317-ENST00000558255.1:5303|3294
MYTLHVSINVCL
>ENST00000462323.5|SNV-45237-T-A|1
CSWASLVEMAITKTAH
>FUSION-ENST00000484082.1:88920-ENST00000652379.1:25317|928
TERATSFGGCQSVVE
>FUSION-ENST00000647456.1:195055-ENST00000558255.1:5303|6083
ALIPLMR
>FUSION-ENST00000647456.1:195055-ENST00000558255.1:5303|445
MHTCVMVKSGCLR
>FUSION-ENST00000484082.1:88920-ENST00000652379.1:25317|524
GWASGCAR
>FUSION-ENST00000469050.1:88920-ENST00000652379.1:25317|3750
MIPVTPLWPLK
>FUSION-ENST00000484082.1:88920-ENST00000652379.1:25317|1359
MRVCVGR
>FUSION-ENST00000647456.1:195055-ENST00000558255.1:5303|2629
KSGNNRCWR
>FUSION-ENST00000644461.1:105317-ENST00000558255.1:5303|1313
SEDCKLFPSPIILIP
>FUSION-ENST00000644461.1:105317-ENST00000558255.1:5303|1758
MYPKENILTVNK
>FUSION-ENST00000644461.1:105317-ENST00000558255.1:5303|4428
MMSCQFISFSLVYSQIFTEHHFR
>FUSION-ENST00000484082.1:88920-ENST00000652379.1:25317|525
WRGWASGCARGSGLPVTR
>FUSION-ENST00000647456.1:195055-ENST00000558255.1:5303|979
GLKVSEILTRQR
>FUSION-ENST00000647456.1:195055-ENST00000558255.1:5303|1988
SRYRETK
>FUSION-ENST00000647456.1:195055-ENST00000558255.1:5303|4873
FNMCSYVFCMFSSLR
>FUSION-ENST00000644461.1:105317-ENST00000558255.1:5303|6004
MRLTVVNILS
>FUSION-ENST00000647456.1:195055-ENST00000558255.1:5303|857
HLISQMSEMRGSTIFTR
>FUSION-ENST00000644461.1:105317-ENST00000558255.1:5303|3302
SSCNPTTLGICSQDLVR
>FUSION-ENST00000644461.1:105317-ENST00000558255.1:5303|2150
RHGEKFK
>FUSION-ENST00000644461.1:105317-ENST00000558255.1:5303|1823
MRDVRAR
>FUSION-ENST00000647456.1:195055-ENST00000558255.1:5303|2486
ATYDKPTANIILNGQKLEAFPLK
>FUSION-ENST00000647456.1:195055-ENST00000558255.1:5303|4007
SPFPGWSISHRQQ
>FUSION-ENST00000484082.1:88920-ENST00000652379.1:25317|1123
LSVSVSGSRYPPPSLFLQK
>FUSION-ENST00000469050.1:88920-ENST00000652379.1:25317|2341
IFKGILR
>FUSION-ENST00000475226.1:2819-ENST00000642908.1:1378|113
YTHILCLRVRFPEK
>FUSION-ENST00000647456.1:195055-ENST00000558255.1:5303|1598
DMNSSFSQAA
>FUSION-ENST00000644461.1:105317-ENST00000558255.1:5303|4462
CFSLFSQIC
>FUSION-ENST00000644461.1:105317-ENST00000558255.1:5303|1521
DVSLETK
>FUSION-ENST00000644461.1:105317-ENST00000558255.1:5303|5204
VSACVNTYFLSV
>FUSION-ENST00000647456.1:195055-ENST00000558255.1:5303|3472
MSMHVYFK
>FUSION-ENST00000647456.1:195055-ENST00000558255.1:5303|1573
LVTFGWSL
>FUSION-ENST00000647456.1:195055-ENST00000558255.1:5303|3121
LLIYLMKAQGTDNLLAR
>FUSION-ENST00000469050.1:88920-ENST00000652379.1:25317|2760
CTCTLKLKV
>ENST00000374660.6|SNV-93847-G-T|4
ENTLVSEHAQRYQR
>FUSION-ENST00000644461.1:105317-ENST00000558255.1:5303|5977
IKLEFVLHHVQKQNIFQMD
>FUSION-ENST00000469050.1:88920-ENST00000652379.1:25317|2854
MAHVYICNKPAR
>FUSION-ENST00000644461.1:105317-ENST00000558255.1:5303|4218
SHMGPVHILR
>FUSION-ENST00000644461.1:105317-ENST00000558255.1:5303|2591
MKTMCPLTDDWIK
>FUSION-ENST00000647456.1:195055-ENST00000558255.1:5303|4917
DANISRKMVK
>FUSION-ENST00000469050.1:88920-ENST00000652379.1:25317|3110
SKLSETASAPC
>FUSION-ENST00000484082.1:88920-ENST00000652379.1:25317|1538
HLTCRGDLELLGSRDPPASASR
>FUSION-ENST00000644461.1:105317-ENST00000558255.1:5303|3268
MHHSNSPQR
>FUSION-ENST00000644461.1:105317-ENST00000558255.1:5303|5025
LLIKTDLR
>FUSION-ENST00000647456.1:195055-ENST00000558255.1:5303|1201
IDRHNLKSLNNSK
>FUSION-ENST00000644461.1:105317-ENST00000558255.1:5303|4307
MHCIIWISFCSHCDYPQR
>FUSION-ENST00000647456.1:195055-ENST00000558255.1:5303|980
GLKVSEILTR
>FUSION-ENST00000644461.1:105317-ENST00000558255.1:5303|1437
QTINYCARCWGYTGKQAR
>FUSION-ENST00000469050.1:88920-ENST00000652379.1:25317|2165
MFSHYSGGQSSK
>FUSION-ENST00000644461.1:105317-ENST00000558255.1:5303|5041
MWLSFSPTFPSKR
>FUSION-ENST00000647456.1:195055-ENST00000558255.1:5303|1759
AWPGMMATTVK
>FUSION-ENST00000647456.1:195055-ENST00000558255.1:5303|2997
MSLSDSFEESSGSPSRQLEI
>FUSION-ENST00000647456.1:195055-ENST00000558255.1:5303|1357
MFNAFFRSSCRAGLVVTK
>FUSION-ENST00000644461.1:105317-ENST00000558255.1:5303|4394
CAHSCCILAALVK
>FUSION-ENST00000644461.1:105317-ENST00000558255.1:5303|3648
WEPFLLSP
>FUSION-ENST00000647456.1:195055-ENST00000558255.1:5303|3012
MGDFNTPLSTLDRSTR
>FUSION-ENST00000484082.1:88920-ENST00000652379.1:25317|782
GVPWSVYHRTVHVR
>FUSION-ENST00000644461.1:105317-ENST00000558255.1:5303|4150
MRNQILDQLFVDLGK
>FUSION-ENST00000647456.1:195055-ENST00000558255.1:5303|5086
SHNFNEKILICH
>FUSION-ENST00000647456.1:195055-ENST00000558255.1:5303|3230
VILSLLK
>FUSION-ENST00000644461.1:105317-ENST00000558255.1:5303|4397
PVVPATWEPDVG
>FUSION-ENST00000647456.1:195055-ENST00000558255.1:5303|5083
MNRIAAQRIFVER
>FUSION-ENST00000644461.1:105317-ENST00000558255.1:5303|3052
TPGQMKGFKE
>ENST00000485313.5|SNV-6471-A-C|4
MSVLQRILAAQVPCQQDRIILR
>FUSION-ENST00000644461.1:105317-ENST00000558255.1:5303|5798
HCCVEWK
>FUSION-ENST00000644461.1:105317-ENST00000558255.1:5303|2264
HGSPALQSLTPR
>FUSION-ENST00000644461.1:105317-ENST00000558255.1:5303|4657
TLIRGKHII
>FUSION-ENST00000647456.1:195055-ENST00000558255.1:5303|1265
MKMSINSEWILNR
>FUSION-ENST00000484082.1:88920-ENST00000652379.1:25317|1421
LPVISLTDLETASR
>FUSION-ENST00000644461.1:105317-ENST00000558255.1:5303|454
MFPSALSQCASTVMSAVGRIL
>FUSION-ENST00000644461.1:105317-ENST00000558255.1:5303|3660
MRCFLTGR
>FUSION-ENST00000644461.1:105317-ENST00000558255.1:5303|2726
MQGDVPGRCVHAGPSPR
>FUSION-ENST00000647456.1:195055-ENST00000558255.1:5303|2768
AKIDNWDLIK
>FUSION-ENST00000644461.1:105317-ENST00000558255.1:5303|1165
NRVCCSV
>FUSION-ENST00000647456.1:195055-ENST00000558255.1:5303|960
TSNLEIFSAL
>FUSION-ENST00000484082.1:88920-ENST00000652379.1:25317|16
MGFGVLSCCPR
>FUSION-ENST00000647456.1:195055-ENST00000558255.1:5303|1236
KILNIFILLPDDKC
>FUSION-ENST00000647456.1:195055-ENST00000558255.1:5303|5085
MNRIAAQR
>FUSION-ENST00000647456.1:195055-ENST00000558255.1:5303|1528
EFLFRHILSSICCFLTF
>FUSION-ENST00000644461.1:105317-ENST00000558255.1:5303|2535
CISSTLS
>FUSION-ENST00000644461.1:105317-ENST00000558255.1:5303|5413
YKSIISQKVENK
>FUSION-ENST00000469050.1:88920-ENST00000652379.1:25317|1662
MISLMNLVKVN
>FUSION-ENST00000469050.1:88920-ENST00000652379.1:25317|2485
FLSLVEVGMRSCKESMSIG
>FUSION-ENST00000647456.1:195055-ENST00000558255.1:5303|5867
LGEGMVQKHLNHK
>FUSION-ENST00000469050.1:88920-ENST00000652379.1:25317|2480
SIGCILL
>FUSION-ENST00000644461.1:105317-ENST00000558255.1:5303|3675
NARGWLSCNKR
>FUSION-ENST00000647456.1:195055-ENST00000558255.1:5303|4713
DINSFRTATAEPR
>FUSION-ENST00000469050.1:88920-ENST00000652379.1:25317|2775
WDILRMR
>FUSION-ENST00000647456.1:195055-ENST00000558255.1:5303|1454
KFKVVFSNSVK
>FUSION-ENST00000644461.1:105317-ENST00000558255.1:5303|94
KVTDSPFLPLK
>FUSION-ENST00000644461.1:105317-ENST00000558255.1:5303|2399
GPGWPVVGVPMK
>FUSION-ENST00000647456.1:195055-ENST00000558255.1:5303|1977
MLIYQELLIHGLCAYVER
>FUSION-ENST00000484082.1:88920-ENST00000652379.1:25317|714
VKPRLYSQYTTLAGRCAVLYCL
>FUSION-ENST00000644461.1:105317-ENST00000558255.1:5303|1911
SLIENDIFSSSYTILPYILNYL
>FUSION-ENST00000647456.1:195055-ENST00000558255.1:5303|1336
MGFPLGVTRPFSLAALHIFSFIST
>FUSION-ENST00000469050.1:88920-ENST00000652379.1:25317|1901
MEDNLVLSTTLIITIHIFRICPILR
>FUSION-ENST00000484082.1:88920-ENST00000652379.1:25317|1480
LGSDWTTPDRAVLGGGLTYR
>FUSION-ENST00000644461.1:105317-ENST00000558255.1:5303|667
MVAPLFLMMTKDISVV
>FUSION-ENST00000647456.1:195055-ENST00000558255.1:5303|2637
QERSKTDTLTSQLK
>ENST00000474578.1|SNV-9290-T-C|4
RSPLTFLFQVWSRGPCGSSEK
>FUSION-ENST00000647456.1:195055-ENST00000558255.1:5303|3850
FNRRCQLCLTVAA
>FUSION-ENST00000644461.1:105317-ENST00000558255.1:5303|3251
MLQRLNSLGSR
>FUSION-ENST00000469050.1:88920-ENST00000652379.1:25317|3184
LPLFLFLAFLIVVTVDETR
>ENST00000433239.6|SNV-25269-T-C|11
NMFISMVLLHTHNSLRATER
>ENST00000611324.4|INDEL-27799-A-ACC|10
HPTANLLK
>FUSION-ENST00000644461.1:105317-ENST00000558255.1:5303|6001
MAIYNINI
>FUSION-ENST00000475226.1:2819-ENST00000642908.1:1378|223
IIFLIRSREISHFSSFW
>FUSION-ENST00000647456.1:195055-ENST00000558255.1:5303|4970
VLNTRVNDTQQY
>FUSION-ENST00000647456.1:195055-ENST00000558255.1:5303|1337
NVEYWPPLSLLACRVSAER
>FUSION-ENST00000469050.1:88920-ENST00000652379.1:25317|1660
MNLVKVN
>FUSION-ENST00000469050.1:88920-ENST00000652379.1:25317|2873
LKTIILSK
>FUSION-ENST00000644461.1:105317-ENST00000558255.1:5303|1176
SNFFCTENLYNYERR
>FUSION-ENST00000484082.1:88920-ENST00000652379.1:25317|255
MVNYAWAGRSQRK
>FUSION-ENST00000469050.1:88920-ENST00000652379.1:25317|2860
RTLGHRK
>FUSION-ENST00000647456.1:195055-ENST00000558255.1:5303|2549
MSFVGTWMKLEIIILSK
>FUSION-ENST00000644461.1:105317-ENST00000558255.1:5303|4247
GKSPSPKSPSLLNFTMR
>FUSION-ENST00000469050.1:88920-ENST00000652379.1:25317|2296
MLQPTTLRPPLTPKSMEVMR
>FUSION-ENST00000469050.1:88920-ENST00000652379.1:25317|3719
MKLCYTGLKLR
>FUSION-ENST00000469050.1:88920-ENST00000652379.1:25317|1798
MCVLTAPPTNHCPLYFSSAFAEMQK
>FUSION-ENST00000469050.1:88920-ENST00000652379.1:25317|3485
MTKCMVFFSYFLCILKICLK
>FUSION-ENST00000644461.1:105317-ENST00000558255.1:5303|6122
MGWHFQQVKNSPR
>FUSION-ENST00000644461.1:105317-ENST00000558255.1:5303|222
EMDSPNYGSQEVLQCANFNLEKQR
>FUSION-ENST00000647456.1:195055-ENST00000558255.1:5303|5970
MIINDCYWFMYLLYLLSLF
>FUSION-ENST00000469050.1:88920-ENST00000652379.1:25317|2597
FTCEIPIRPKK
>FUSION-ENST00000647456.1:195055-ENST00000558255.1:5303|337
REGQGASGR
>FUSION-ENST00000644461.1:105317-ENST00000558255.1:5303|3398
MSLSFDPKSSVPYFGQHLVMLVFLI
>FUSION-ENST00000469050.1:88920-ENST00000652379.1:25317|2674
IIKTQLPSPI
>FUSION-ENST00000644461.1:105317-ENST00000558255.1:5303|5123
MEIAASHIELTFLRLSSR
>FUSION-ENST00000644461.1:105317-ENST00000558255.1:5303|6223
NGKEACDDSGSKWNLR
>FUSION-ENST00000469050.1:88920-ENST00000652379.1:25317|2132
MLSQTVRYTLLSEPRFLSAVLR
>FUSION-ENST00000469050.1:88920-ENST00000652379.1:25317|3055
FYFLRNYQTVFRSGCAILCSDK
>FUSION-ENST00000647456.1:195055-ENST00000558255.1:5303|4081
INEVQHCIAICEK
>FUSION-ENST00000647456.1:195055-ENST00000558255.1:5303|2408
IQQHIKK
>FUSION-ENST00000644461.1:105317-ENST00000558255.1:5303|1777
MDFLSYLHVNNTTMTL
>FUSION-ENST00000644461.1:105317-ENST00000558255.1:5303|4022
LLFVVLS
>FUSION-ENST00000421119.1:96-ENST00000380959.7:91463|57
EQSKMSFSVK
>FUSION-ENST00000644461.1:105317-ENST00000558255.1:5303|1892
VAQREPSRAR
>FUSION-ENST00000644461.1:105317-ENST00000558255.1:5303|6295
PWDTGTWK
>FUSION-ENST00000647456.1:195055-ENST00000558255.1:5303|4306
RGLGFRGTMK
>FUSION-ENST00000644461.1:105317-ENST00000558255.1:5303|3828
DQPDQHGKTPSLLKIQK
>FUSION-ENST00000644461.1:105317-ENST00000558255.1:5303|4844
MGQHVNANDVQPGHFGGLKRQR
>FUSION-ENST00000644461.1:105317-ENST00000558255.1:5303|5318
SMYYVYVKCLK
>FUSION-ENST00000484082.1:88920-ENST00000652379.1:25317|959
MCLLIHEYK
>FUSION-ENST00000484082.1:88920-ENST00000652379.1:25317|1014
YDPLNNIFANQKVFQ
>FUSION-ENST00000484082.1:88920-ENST00000652379.1:25317|441
IKPCMSEYARPVQ
>FUSION-ENST00000647456.1:195055-ENST00000558255.1:5303|788
MYLLSEPGRATERR
>FUSION-ENST00000469050.1:88920-ENST00000652379.1:25317|2391
ESAKHNS
>FUSION-ENST00000647456.1:195055-ENST00000558255.1:5303|301
LNILFGGCRGKSVSLPFPASR
>FUSION-ENST00000644461.1:105317-ENST00000558255.1:5303|3693
LFLWGEIRVNSLERR
>FUSION-ENST00000644461.1:105317-ENST00000558255.1:5303|2026
NDLQLHTTLWMYFTNITLRK
>FUSION-ENST00000644461.1:105317-ENST00000558255.1:5303|1551
DKCAELGELCGEK
>FUSION-ENST00000644461.1:105317-ENST00000558255.1:5303|4315
MEFHSGCPDWSAMA
>FUSION-ENST00000475226.1:2819-ENST00000642908.1:1378|38
MRKMTFLY
>FUSION-ENST00000644461.1:105317-ENST00000558255.1:5303|314
MAFALGSYGLTLTPLK
>FUSION-ENST00000469050.1:88920-ENST00000652379.1:25317|3425
QLKFSQK
>FUSION-ENST00000644461.1:105317-ENST00000558255.1:5303|4425
QGSVLMVER
>FUSION-ENST00000469050.1:88920-ENST00000652379.1:25317|3593
NLVFFACIHKTVEG
>FUSION-ENST00000647456.1:195055-ENST00000558255.1:5303|4312
MYILFIFLEEVTTIK
>FUSION-ENST00000647456.1:195055-ENST00000558255.1:5303|5857
MAFHCFSLGGT
>FUSION-ENST00000647456.1:195055-ENST00000558255.1:5303|1706
FSFFVVSLPCVAIR
>FUSION-ENST00000644461.1:105317-ENST00000558255.1:5303|3125
LLETLKTL
>FUSION-ENST00000644461.1:105317-ENST00000558255.1:5303|1263
RPKSQSRQR
>FUSION-ENST00000644461.1:105317-ENST00000558255.1:5303|5022
ATPKQQR
>FUSION-ENST00000647456.1:195055-ENST00000558255.1:5303|1650
LQLRRSWL
>FUSION-ENST00000469050.1:88920-ENST00000652379.1:25317|3261
ANNIISFHTIEIFQHISLK
>FUSION-ENST00000644461.1:105317-ENST00000558255.1:5303|971
QLTCFSLWKLLCFGK
>FUSION-ENST00000469050.1:88920-ENST00000652379.1:25317|3524
YKNCIKMKPMTPHLL
>FUSION-ENST00000647456.1:195055-ENST00000558255.1:5303|2809
YSSRRATPR
>FUSION-ENST00000644461.1:105317-ENST00000558255.1:5303|1474
GYILWPWLLAGRQR
>FUSION-ENST00000647456.1:195055-ENST00000558255.1:5303|5344
LVILLVTQEK
>FUSION-ENST00000647456.1:195055-ENST00000558255.1:5303|5308
GFHHIGQAGLKLLTSGDPPASAS
>FUSION-ENST00000469050.1:88920-ENST00000652379.1:25317|2527
MSAFLMAVIR
>FUSION-ENST00000469050.1:88920-ENST00000652379.1:25317|3531
NQRTVHCYNLRGR
>FUSION-ENST00000647456.1:195055-ENST00000558255.1:5303|3097
EPSWKTLCRILSR
>FUSION-ENST00000647456.1:195055-ENST00000558255.1:5303|3009
GDFNTPLSTLDRSTRQK
>FUSION-ENST00000644461.1:105317-ENST00000558255.1:5303|4093
NLRSNCGR
>FUSION-ENST00000647456.1:195055-ENST00000558255.1:5303|2699
MEKNNWYQPLQNHAKM
>ENST00000375098.7|SNV-19093-G-A|3
TWLKEKFTELR
>FUSION-ENST00000647456.1:195055-ENST00000558255.1:5303|5280
MSSSMLHIPRPPNIK
>FUSION-ENST00000469050.1:88920-ENST00000652379.1:25317|2395
EETAEQGHFSCKYQK
>FUSION-ENST00000647456.1:195055-ENST00000558255.1:5303|1743
MLNRSDERGHPCLVPVLK
>FUSION-ENST00000644461.1:105317-ENST00000558255.1:5303|3885
KNHVAECM
>FUSION-ENST00000647456.1:195055-ENST00000558255.1:5303|5197
MVSQTFLVFDDP
>FUSION-ENST00000647456.1:195055-ENST00000558255.1:5303|560
LAVIKRTVK
>FUSION-ENST00000644461.1:105317-ENST00000558255.1:5303|1339
MSSRVGLH
>FUSION-ENST00000469050.1:88920-ENST00000652379.1:25317|1791
MSLFLASNSLRTTQHKK
>FUSION-ENST00000484082.1:88920-ENST00000652379.1:25317|743
LAGRGGTCL
>FUSION-ENST00000647456.1:195055-ENST00000558255.1:5303|5856
AFHCFSLGGT
>FUSION-ENST00000644461.1:105317-ENST00000558255.1:5303|4493
LIQQHLLKTYMLGLI
>FUSION-ENST00000644461.1:105317-ENST00000558255.1:5303|802
ILNGEMWQTPAEAKE
>FUSION-ENST00000469050.1:88920-ENST00000652379.1:25317|2626
MRNPVFYDSNNRC
>FUSION-ENST00000644461.1:105317-ENST00000558255.1:5303|1870
QSYLSLIYS
>FUSION-ENST00000469050.1:88920-ENST00000652379.1:25317|3255
LRHPWLSCK
>FUSION-ENST00000647456.1:195055-ENST00000558255.1:5303|5422
VRVLYERPSSLTGTCMP
>FUSION-ENST00000647456.1:195055-ENST00000558255.1:5303|5955
TGRFYIASYMHQTYITLGMTK
>FUSION-ENST00000644461.1:105317-ENST00000558255.1:5303|712
KNFMPCELYLNIKSNFK
>ENST00000440486.7|SNV-11556-A-G|1
QVSLESNASVSSNTPLVRIAR
>FUSION-ENST00000647456.1:195055-ENST00000558255.1:5303|5216
INGRSCSAELR
>FUSION-ENST00000647456.1:195055-ENST00000558255.1:5303|3736
MKLKIGILL
>FUSION-ENST00000644461.1:105317-ENST00000558255.1:5303|4734
TYAIILSSSFIK
>FUSION-ENST00000647456.1:195055-ENST00000558255.1:5303|1071
MGNGWLLFSVERLF
>FUSION-ENST00000644461.1:105317-ENST00000558255.1:5303|504
MEYHSSIKGNVTR
>FUSION-ENST00000484082.1:88920-ENST00000652379.1:25317|492
VARRLGR
>FUSION-ENST00000469050.1:88920-ENST00000652379.1:25317|3167
VPFNENDRNHGLGTKSR
>FUSION-ENST00000644461.1:105317-ENST00000558255.1:5303|4723
MQSTSVLLRKCCLGIVLFW
>FUSION-ENST00000647456.1:195055-ENST00000558255.1:5303|749
QIKTTMRYHLMPVK
>FUSION-ENST00000647456.1:195055-ENST00000558255.1:5303|4389
MQGQVSKVFLACLNYLPMR
>FUSION-ENST00000644461.1:105317-ENST00000558255.1:5303|5735
MRDPEPPAK
>FUSION-ENST00000469050.1:88920-ENST00000652379.1:25317|3844
MHTHSIIELTF
>FUSION-ENST00000644461.1:105317-ENST00000558255.1:5303|3816
AISEPITAKRK
>FUSION-ENST00000469050.1:88920-ENST00000652379.1:25317|3560
MGRFERHSR
>FUSION-ENST00000644461.1:105317-ENST00000558255.1:5303|1676
MSSSTAEPFMFIETFLRIK
>FUSION-ENST00000647456.1:195055-ENST00000558255.1:5303|2378
MTNPQPISY
>FUSION-ENST00000644461.1:105317-ENST00000558255.1:5303|2931
EQLEAPKPPFPVMRF
>FUSION-ENST00000647456.1:195055-ENST00000558255.1:5303|1628
FWGTCAKHAGLSHRYTR
>FUSION-ENST00000484082.1:88920-ENST00000652379.1:25317|1492
TSTGCPGWAGWDQTGPPR
>FUSION-ENST00000647456.1:195055-ENST00000558255.1:5303|1481
YIAMFQYMYTLYK
>FUSION-ENST00000644461.1:105317-ENST00000558255.1:5303|5268
MGKDSFVTSSGELQGGGIMGAK
>FUSION-ENST00000469050.1:88920-ENST00000652379.1:25317|2706
MSFNLIHK
>FUSION-ENST00000644461.1:105317-ENST00000558255.1:5303|5646
MHQGFSDVR
>FUSION-ENST00000647456.1:195055-ENST00000558255.1:5303|4509
QPTTSTR
>FUSION-ENST00000644461.1:105317-ENST00000558255.1:5303|2606
MAHLVPLKIR
>FUSION-ENST00000647456.1:195055-ENST00000558255.1:5303|5997
ITSDTVSLYDDTK
>FUSION-ENST00000644461.1:105317-ENST00000558255.1:5303|6242
GHLKVFSLCR
>FUSION-ENST00000644461.1:105317-ENST00000558255.1:5303|4453
LPASLPPSLLLPWYR
>FUSION-ENST00000644461.1:105317-ENST00000558255.1:5303|5772
MTAALPESLLQLHERS
>FUSION-ENST00000647456.1:195055-ENST00000558255.1:5303|1627
HAGLSHR
>FUSION-ENST00000644461.1:105317-ENST00000558255.1:5303|594
SLHGFTLGTGSYLNR
>FUSION-ENST00000469050.1:88920-ENST00000652379.1:25317|1963
MHSKKQNK
>FUSION-ENST00000647456.1:195055-ENST00000558255.1:5303|1320
AGYRNLEFMSGLEIEIRD
>FUSION-ENST00000475226.1:2819-ENST00000642908.1:1378|180
MFISGLQISTCPLCFRIK
>FUSION-ENST00000647456.1:195055-ENST00000558255.1:5303|5042
MYELFSPHHPHLWFVNIC
>FUSION-ENST00000644461.1:105317-ENST00000558255.1:5303|3973
MTMERPALSPLAVWSSVSHCER
>FUSION-ENST00000644461.1:105317-ENST00000558255.1:5303|299
VWKTNDQVIPLYNCRHFSY
>FUSION-ENST00000469050.1:88920-ENST00000652379.1:25317|3541
MLPTVPTNKMCHFLKGDIK
>FUSION-ENST00000647456.1:195055-ENST00000558255.1:5303|2918
MSELPFTIASKRIK
>FUSION-ENST00000469050.1:88920-ENST00000652379.1:25317|2115
MSLFIVK
>FUSION-ENST00000647456.1:195055-ENST00000558255.1:5303|5822
SNLKNSKGDK
>FUSION-ENST00000469050.1:88920-ENST00000652379.1:25317|2010
MWKNKQAK
>FUSION-ENST00000469050.1:88920-ENST00000652379.1:25317|3585
LKCPYHKENK
>FUSION-ENST00000644461.1:105317-ENST00000558255.1:5303|3399
SLSFDPK
>FUSION-ENST00000644461.1:105317-ENST00000558255.1:5303|4070
ASVGSSQTGGHRVGRCLAWWLCFK
>FUSION-ENST00000469050.1:88920-ENST00000652379.1:25317|2684
MLLFSISYDR
>FUSION-ENST00000644461.1:105317-ENST00000558255.1:5303|721
MDILKATNSYLLK
>FUSION-ENST00000647456.1:195055-ENST00000558255.1:5303|4231
HFKIRAQMSSLK
>FUSION-ENST00000647456.1:195055-ENST00000558255.1:5303|2263
MDTGRGTSHSGDCCGVVGGGR
>FUSION-ENST00000644461.1:105317-ENST00000558255.1:5303|2122
TSTVKIPAGFFFCGN
>ENST00000611324.4|INDEL-27799-A-ACC|11
SPYLVPLPLASLMMMMVMMMTTFSR
>FUSION-ENST00000644461.1:105317-ENST00000558255.1:5303|2804
MSRPTLVRIR
>FUSION-ENST00000644461.1:105317-ENST00000558255.1:5303|3272
MAFVKAENIQGKEPC
>FUSION-ENST00000475226.1:2819-ENST00000642908.1:1378|110
VTKSIFK
>FUSION-ENST00000647456.1:195055-ENST00000558255.1:5303|3245
SVLSETRIATPAFFFAFYSLVR
>FUSION-ENST00000644461.1:105317-ENST00000558255.1:5303|2034
MKMNDLQLHTTLWMYFTNITLR
>FUSION-ENST00000647456.1:195055-ENST00000558255.1:5303|1144
GETRMIPR
>FUSION-ENST00000647456.1:195055-ENST00000558255.1:5303|654
MRTLGSRK
>FUSION-ENST00000644461.1:105317-ENST00000558255.1:5303|5150
LWKFQFQMR
>FUSION-ENST00000647456.1:195055-ENST00000558255.1:5303|5766
MLVIPHFGRPR
>FUSION-ENST00000644461.1:105317-ENST00000558255.1:5303|191
SYTQQKLWIGLPNR
>FUSION-ENST00000644461.1:105317-ENST00000558255.1:5303|3291
FSGPRETMP
>FUSION-ENST00000647456.1:195055-ENST00000558255.1:5303|1237
KILNIFILLPDDK
>FUSION-ENST00000647456.1:195055-ENST00000558255.1:5303|3092
YFKWWLR
>FUSION-ENST00000647456.1:195055-ENST00000558255.1:5303|5979
MWWSYKIK
>FUSION-ENST00000644461.1:105317-ENST00000558255.1:5303|676
MSSQGLELCCVESEGGRERDK
>FUSION-ENST00000484082.1:88920-ENST00000652379.1:25317|1103
SFLNVHLPVS
>FUSION-ENST00000647456.1:195055-ENST00000558255.1:5303|670
MSFAGTWLKLETIIISRLSQGQK
>FUSION-ENST00000647456.1:195055-ENST00000558255.1:5303|2981
LPSENITNTSTQIN
>FUSION-ENST00000484082.1:88920-ENST00000652379.1:25317|1095
DTSALAR
>FUSION-ENST00000644461.1:105317-ENST00000558255.1:5303|5438
LRVISKYR
>FUSION-ENST00000644461.1:105317-ENST00000558255.1:5303|3583
MAKPRLY
>FUSION-ENST00000647456.1:195055-ENST00000558255.1:5303|764
QFSKEDIYAANR
>FUSION-ENST00000644461.1:105317-ENST00000558255.1:5303|1835
YRLINSHLQTK
>FUSION-ENST00000469050.1:88920-ENST00000652379.1:25317|3445
SIYRELPDSF
>FUSION-ENST00000647456.1:195055-ENST00000558255.1:5303|2916
TGNSKKQSTSPPPK
>FUSION-ENST00000644461.1:105317-ENST00000558255.1:5303|1556
MSSTSRQR
>FUSION-ENST00000644461.1:105317-ENST00000558255.1:5303|201
EANWIKGK
>FUSION-ENST00000469050.1:88920-ENST00000652379.1:25317|3038
MGFRNSIFNWLHK
>FUSION-ENST00000469050.1:88920-ENST00000652379.1:25317|2631
DGNLKLQSDAILSWTTPQYKG
>FUSION-ENST00000647456.1:195055-ENST00000558255.1:5303|4719
VSQALRILGHAPLSYWTSLTENKFK
>FUSION-ENST00000469050.1:88920-ENST00000652379.1:25317|2953
RYHLTPVR
>FUSION-ENST00000469050.1:88920-ENST00000652379.1:25317|3481
CMVFFSYFLCILKICLKSCS
>FUSION-ENST00000644461.1:105317-ENST00000558255.1:5303|6238
MNDQMIELNILWHIKTR
>FUSION-ENST00000644461.1:105317-ENST00000558255.1:5303|5642
MHQGFSDVRDLEPWERILYHFCVL
>FUSION-ENST00000484082.1:88920-ENST00000652379.1:25317|801
LGPRDPPALGLPKVR
>FUSION-ENST00000647456.1:195055-ENST00000558255.1:5303|1168
MFWSSNCRGVGQER
>FUSION-ENST00000647456.1:195055-ENST00000558255.1:5303|2245
NYKNIGNLQLHSISLQLAQCILILK
>FUSION-ENST00000644461.1:105317-ENST00000558255.1:5303|5654
YLLICNVH
>FUSION-ENST00000484082.1:88920-ENST00000652379.1:25317|1250
SISVFLGRSLSFSRSR
>FUSION-ENST00000484082.1:88920-ENST00000652379.1:25317|1090
STSPSPTVTVSILVSLPKAPPPGR
>FUSION-ENST00000644461.1:105317-ENST00000558255.1:5303|5927
FTRGEIK
>FUSION-ENST00000644461.1:105317-ENST00000558255.1:5303|6237
NDQMIELNILWHIKTR
>FUSION-ENST00000647456.1:195055-ENST00000558255.1:5303|3006
VNKVTEELNSALHQADLIDIYR
>FUSION-ENST00000644461.1:105317-ENST00000558255.1:5303|5660
LRAMGENIIPFLCLVI
>FUSION-ENST00000469050.1:88920-ENST00000652379.1:25317|3795
GQQPPPR
>FUSION-ENST00000644461.1:105317-ENST00000558255.1:5303|3499
MQSCLLRGK
>FUSION-ENST00000644461.1:105317-ENST00000558255.1:5303|3157
LIHCHENIMGK
>FUSION-ENST00000644461.1:105317-ENST00000558255.1:5303|2406
MLLACSLLKVNSPHNFLR
>FUSION-ENST00000475226.1:2819-ENST00000642908.1:1378|105
MPKTHFTIPELFK
>FUSION-ENST00000469050.1:88920-ENST00000652379.1:25317|2144
MKLIIFQR
>FUSION-ENST00000644461.1:105317-ENST00000558255.1:5303|5304
MVAHDCNPSTLGSR
>FUSION-ENST00000647456.1:195055-ENST00000558255.1:5303|221
WPGVGPRCHWRSVPGCSSR
>FUSION-ENST00000644461.1:105317-ENST00000558255.1:5303|5918
NNNLELSHLTWGHFYEILLKKK
>FUSION-ENST00000644461.1:105317-ENST00000558255.1:5303|2793
SSVPYLPPGFDWK
>FUSION-ENST00000484082.1:88920-ENST00000652379.1:25317|122
WPLKIRGR
>FUSION-ENST00000484082.1:88920-ENST00000652379.1:25317|516
MLPAPALETRAGPLR
>FUSION-ENST00000644461.1:105317-ENST00000558255.1:5303|4391
ILYQTIYIHIFIYSC
>FUSION-ENST00000647456.1:195055-ENST00000558255.1:5303|134
MSFCERQGVFNSEIEPRC
>FUSION-ENST00000644461.1:105317-ENST00000558255.1:5303|710
DSFSLQQK
>FUSION-ENST00000647456.1:195055-ENST00000558255.1:5303|3977
DPSIWLFSQWPEIGVRVK
>FUSION-ENST00000647456.1:195055-ENST00000558255.1:5303|2530
IFSLVGGN
>FUSION-ENST00000469050.1:88920-ENST00000652379.1:25317|2230
INNQRLK
>FUSION-ENST00000647456.1:195055-ENST00000558255.1:5303|307
GLTGLKLNILFGGCRGK
>FUSION-ENST00000469050.1:88920-ENST00000652379.1:25317|3131
HFQCGDNKR
>FUSION-ENST00000647456.1:195055-ENST00000558255.1:5303|5654
WGVLRHKMNPK
>FUSION-ENST00000484082.1:88920-ENST00000652379.1:25317|1057
THAGGSKTTRCD
>FUSION-ENST00000644461.1:105317-ENST00000558255.1:5303|2481
MVSCVPVTGR
>FUSION-ENST00000644461.1:105317-ENST00000558255.1:5303|1418
IFKPSFHFFIFKSIV
>ENST00000513401.5|SNV-239381-T-C|2
MIFFLPFLKPHIMIP
>FUSION-ENST00000484082.1:88920-ENST00000652379.1:25317|1017
MRYDPLNNIFANQKVFQ
>FUSION-ENST00000469050.1:88920-ENST00000652379.1:25317|2805
HTSSTNEESSKCENI
>FUSION-ENST00000469050.1:88920-ENST00000652379.1:25317|3790
MCSIIHSFNSR
>FUSION-ENST00000647456.1:195055-ENST00000558255.1:5303|5799
IDTFSLK
>FUSION-ENST00000647456.1:195055-ENST00000558255.1:5303|5269
SLRVTGRLQK
>FUSION-ENST00000475226.1:2819-ENST00000642908.1:1378|37
RKMTFLY
>FUSION-ENST00000647456.1:195055-ENST00000558255.1:5303|4891
MSISSFLK
>FUSION-ENST00000647456.1:195055-ENST00000558255.1:5303|3102
MGWLLMKS
>FUSION-ENST00000647456.1:195055-ENST00000558255.1:5303|787
YLLSEPGRATERR
>FUSION-ENST00000644461.1:105317-ENST00000558255.1:5303|2674
ASKVETNLGCWK
>FUSION-ENST00000644461.1:105317-ENST00000558255.1:5303|3060
NHVKEASKK
>FUSION-ENST00000647456.1:195055-ENST00000558255.1:5303|2112
WIATALR
>FUSION-ENST00000647456.1:195055-ENST00000558255.1:5303|4331
TSGDVLMRFQFVRCLALSYSR
>FUSION-ENST00000647456.1:195055-ENST00000558255.1:5303|3758
LCQRPRTFFR
>FUSION-ENST00000644461.1:105317-ENST00000558255.1:5303|2729
MHSTRTI
>FUSION-ENST00000644461.1:105317-ENST00000558255.1:5303|5299
VAHDCNPSTLGSRGGRIA
>FUSION-ENST00000644461.1:105317-ENST00000558255.1:5303|2435
MLGRSCRCLLTSSS
>FUSION-ENST00000647456.1:195055-ENST00000558255.1:5303|4658
QRRGPLLGPCSPPSIETK
>FUSION-ENST00000647456.1:195055-ENST00000558255.1:5303|5894
TCFSEHKPVVKQCMTV
>FUSION-ENST00000644461.1:105317-ENST00000558255.1:5303|816
MEKCGKHQQK
>FUSION-ENST00000644461.1:105317-ENST00000558255.1:5303|5815
KETDTLWCHGEFVK
>FUSION-ENST00000647456.1:195055-ENST00000558255.1:5303|4246
VMNQDWISLK
>FUSION-ENST00000484082.1:88920-ENST00000652379.1:25317|1043
NPRSGFGFLARRPKPAENFPAQDPV
>FUSION-ENST00000647456.1:195055-ENST00000558255.1:5303|1974
LIYQELLIHGLCAYVERR
>FUSION-ENST00000469050.1:88920-ENST00000652379.1:25317|2430
MENRSSDRGPR
>FUSION-ENST00000644461.1:105317-ENST00000558255.1:5303|3705
HDYSVSL
>FUSION-ENST00000484082.1:88920-ENST00000652379.1:25317|1410
RCHVWLISYF
>FUSION-ENST00000644461.1:105317-ENST00000558255.1:5303|4227
DFRTTVFPSPL
>FUSION-ENST00000644461.1:105317-ENST00000558255.1:5303|3342
FELGIIAR
>FUSION-ENST00000644461.1:105317-ENST00000558255.1:5303|4805
VTIYAQILGIVK
>FUSION-ENST00000644461.1:105317-ENST00000558255.1:5303|2868
LITALDKASK
>ENST00000228606.9|SNV-3778-A-G|1
FGLEGVAAVLLGSR
>FUSION-ENST00000644461.1:105317-ENST00000558255.1:5303|4429
SSESSLW
>FUSION-ENST00000644461.1:105317-ENST00000558255.1:5303|5398
SVIPATHEAEAQEMLEPGRRR
>FUSION-ENST00000647456.1:195055-ENST00000558255.1:5303|4481
MKVRNYNIATAGN
>FUSION-ENST00000647456.1:195055-ENST00000558255.1:5303|4813
LGKENKCK
>FUSION-ENST00000644461.1:105317-ENST00000558255.1:5303|4356
KMITHCLK
>FUSION-ENST00000469050.1:88920-ENST00000652379.1:25317|3232
PTLEAPPSPFPYLSICVDK
>FUSION-ENST00000647456.1:195055-ENST00000558255.1:5303|1399
ISILLHLLRSVLLLIMWSILE
>FUSION-ENST00000644461.1:105317-ENST00000558255.1:5303|2593
YQTQNNKYHMISFI
>FUSION-ENST00000469050.1:88920-ENST00000652379.1:25317|3774
MPMMSACSLMIPTGIK
>FUSION-ENST00000469050.1:88920-ENST00000652379.1:25317|3349
FQVFKHKII
>FUSION-ENST00000647456.1:195055-ENST00000558255.1:5303|428
RFTSQAVGSCCSLLNE
>FUSION-ENST00000647456.1:195055-ENST00000558255.1:5303|2023
MLLTQWQR
>FUSION-ENST00000644461.1:105317-ENST00000558255.1:5303|1953
RYFWEDRPGSQSSLSHG
>FUSION-ENST00000644461.1:105317-ENST00000558255.1:5303|5350
YVNPKLK
>FUSION-ENST00000644461.1:105317-ENST00000558255.1:5303|1151
SIKLAIVNYTK
>FUSION-ENST00000647456.1:195055-ENST00000558255.1:5303|3287
MPCWENHCSLQSCQTGTFK
>FUSION-ENST00000644461.1:105317-ENST00000558255.1:5303|6178
GQIWPTVNFCK
>FUSION-ENST00000644461.1:105317-ENST00000558255.1:5303|5928
KFTRGEIK
>FUSION-ENST00000647456.1:195055-ENST00000558255.1:5303|43
MIAGMKSK
>FUSION-ENST00000644461.1:105317-ENST00000558255.1:5303|5133
MSSIKMETGCSAWFFRK
>FUSION-ENST00000644461.1:105317-ENST00000558255.1:5303|6262
KIYITYFCKLLLFPLNSIS
>FUSION-ENST00000644461.1:105317-ENST00000558255.1:5303|1810
LISTKGLYRDPFPGNEINESP
>FUSION-ENST00000647456.1:195055-ENST00000558255.1:5303|3923
LLNPPDGGKLCPSSPPPP
>FUSION-ENST00000469050.1:88920-ENST00000652379.1:25317|2344
RNQHRIFK
>FUSION-ENST00000644461.1:105317-ENST00000558255.1:5303|5894
MWSSIYK
>FUSION-ENST00000647456.1:195055-ENST00000558255.1:5303|3182
MGVRDPLEEAVCAFSVLK
>FUSION-ENST00000469050.1:88920-ENST00000652379.1:25317|2593
WNICSFPLDVR
>FUSION-ENST00000644461.1:105317-ENST00000558255.1:5303|347
HHQLTFLFISYRYAT
>FUSION-ENST00000644461.1:105317-ENST00000558255.1:5303|2930
DNVLLYQSNFVFSVPIGGSHPPHK
>FUSION-ENST00000644461.1:105317-ENST00000558255.1:5303|1537
MLSEVEEKAVTLHH
>FUSION-ENST00000644461.1:105317-ENST00000558255.1:5303|3958
SMPLAVCSLFPQRSPRMP
>FUSION-ENST00000469050.1:88920-ENST00000652379.1:25317|2200
WQIHDFR
>FUSION-ENST00000647456.1:195055-ENST00000558255.1:5303|1828
TEGLKSQLR
>FUSION-ENST00000647456.1:195055-ENST00000558255.1:5303|5048
TIMFFILSR
>FUSION-ENST00000647456.1:195055-ENST00000558255.1:5303|3040
GDFCISI
>FUSION-ENST00000644461.1:105317-ENST00000558255.1:5303|4000
MELSAADRGL
>FUSION-ENST00000647456.1:195055-ENST00000558255.1:5303|4525
MRKALVPK
>FUSION-ENST00000644461.1:105317-ENST00000558255.1:5303|5408
IVVKEIL
>FUSION-ENST00000644461.1:105317-ENST00000558255.1:5303|5791
MTGMQKSQK
>FUSION-ENST00000647456.1:195055-ENST00000558255.1:5303|3798
MIMSFQKLKVLSFTK
>FUSION-ENST00000644461.1:105317-ENST00000558255.1:5303|1112
IICLVNI
>FUSION-ENST00000647456.1:195055-ENST00000558255.1:5303|6081
MDFVNELLFLEVHCISK
>FUSION-ENST00000484082.1:88920-ENST00000652379.1:25317|1037
MVTSTHK
>ENST00000525916.1|SNV-12588-C-G|1
KPVESEQIINWISS
>FUSION-ENST00000644461.1:105317-ENST00000558255.1:5303|4343
SYDVMSIHFFFFGLFTNIYRTPF
>ENST00000512626.2|SNV-1844-C-A|2
NRPRVPAGANR
>FUSION-ENST00000644461.1:105317-ENST00000558255.1:5303|151
MLPGPGNNTFCSCLCPFSMAI
>FUSION-ENST00000469050.1:88920-ENST00000652379.1:25317|2634
MDGNLKLQSDAILSWTTPQYK
>FUSION-ENST00000647456.1:195055-ENST00000558255.1:5303|629
MYPRTYSMYIK
>FUSION-ENST00000484082.1:88920-ENST00000652379.1:25317|405
AYHGDHG
>FUSION-ENST00000644461.1:105317-ENST00000558255.1:5303|563
YLSSEVHVQVCYIGK
>FUSION-ENST00000647456.1:195055-ENST00000558255.1:5303|5501
NFIYTSQ
>FUSION-ENST00000484082.1:88920-ENST00000652379.1:25317|597
CLCYTNKYTSLYKEGIVDK
>FUSION-ENST00000644461.1:105317-ENST00000558255.1:5303|5926
FTRGEIKMLTNT
>FUSION-ENST00000647456.1:195055-ENST00000558255.1:5303|5258
SFLNTGI
>FUSION-ENST00000647456.1:195055-ENST00000558255.1:5303|3529
VVFFNSVEKVIGSLMGMAFNI
>FUSION-ENST00000644461.1:105317-ENST00000558255.1:5303|1837
MRYRLINSHLQTK
>FUSION-ENST00000644461.1:105317-ENST00000558255.1:5303|5050
ATESFREQVQKLSAGVR
>FUSION-ENST00000475226.1:2819-ENST00000642908.1:1378|116
MYTHILCLRVR
>FUSION-ENST00000469050.1:88920-ENST00000652379.1:25317|3062
LNPQGNNVGRWGMKR
>FUSION-ENST00000475226.1:2819-ENST00000642908.1:1378|189
PFLLSGTSFSK
>FUSION-ENST00000647456.1:195055-ENST00000558255.1:5303|1024
LEWKTSEK
>FUSION-ENST00000644461.1:105317-ENST00000558255.1:5303|5275
MIESLKFR
>FUSION-ENST00000484082.1:88920-ENST00000652379.1:25317|271
AGEVEHERTC
>FUSION-ENST00000644461.1:105317-ENST00000558255.1:5303|821
MWMEKSSG
>FUSION-ENST00000644461.1:105317-ENST00000558255.1:5303|5311
MLHVQCECEIILLGFK
>FUSION-ENST00000644461.1:105317-ENST00000558255.1:5303|6233
IELNILWHIK
>FUSION-ENST00000644461.1:105317-ENST00000558255.1:5303|1899
SSSISQKNNF
>FUSION-ENST00000475226.1:2819-ENST00000642908.1:1378|284
VTGVASALSSR
>FUSION-ENST00000647456.1:195055-ENST00000558255.1:5303|2774
TPKAIATK
>FUSION-ENST00000647456.1:195055-ENST00000558255.1:5303|5490
DCSSCHHSQIISVR
>FUSION-ENST00000484082.1:88920-ENST00000652379.1:25317|358
GHSYCAARGEILGPAQDGPER
>FUSION-ENST00000647456.1:195055-ENST00000558255.1:5303|3193
TSSFSLEKSVITDLLKPTSVNFSK
>FUSION-ENST00000644461.1:105317-ENST00000558255.1:5303|2187
LPPSGHWRCACLFMSSLAAGYR
>FUSION-ENST00000647456.1:195055-ENST00000558255.1:5303|6000
LQNIFKIKITSDTVSLYDDTK
>FUSION-ENST00000647456.1:195055-ENST00000558255.1:5303|1166
MFWSSNCRGVGQERQR
>FUSION-ENST00000644461.1:105317-ENST00000558255.1:5303|5897
MAHCSLK
>FUSION-ENST00000644461.1:105317-ENST00000558255.1:5303|3505
AMQSCLLR
>FUSION-ENST00000644461.1:105317-ENST00000558255.1:5303|5731
DPEPPAK
>FUSION-ENST00000647456.1:195055-ENST00000558255.1:5303|2993
MGGHSNQRQR
>FUSION-ENST00000644461.1:105317-ENST00000558255.1:5303|228
GYSKSLMK
>FUSION-ENST00000475226.1:2819-ENST00000642908.1:1378|237
MSQQKLTSQHQRVMSQQQNSTVR
>FUSION-ENST00000647456.1:195055-ENST00000558255.1:5303|1700
DLTSSCFSLGR
>FUSION-ENST00000644461.1:105317-ENST00000558255.1:5303|1002
EDESDPCVESSAW
>FUSION-ENST00000644461.1:105317-ENST00000558255.1:5303|275
GPALHKVGLRTGPEPGWEWR
>FUSION-ENST00000644461.1:105317-ENST00000558255.1:5303|1494
SQEVPQPFSLMNIELTLNDIKLK
>FUSION-ENST00000540243.5:40167-ENST00000481583.1:14586|6
MMMISEIHQLSFYFFYK
>FUSION-ENST00000647456.1:195055-ENST00000558255.1:5303|3849
RCQLCLTVAA
>FUSION-ENST00000469050.1:88920-ENST00000652379.1:25317|2974
EDIYAANRHMK
>FUSION-ENST00000644461.1:105317-ENST00000558255.1:5303|5593
MGLPDSSQR
>FUSION-ENST00000469050.1:88920-ENST00000652379.1:25317|2946
MAIIKNSGKNR
>FUSION-ENST00000644461.1:105317-ENST00000558255.1:5303|3825
IQKLAGCGGR
>FUSION-ENST00000644461.1:105317-ENST00000558255.1:5303|3712
LWAHLPNPKHDYSVSL
>FUSION-ENST00000475226.1:2819-ENST00000642908.1:1378|217
LFCYSTLH
>FUSION-ENST00000647456.1:195055-ENST00000558255.1:5303|5532
AMVCFSCPQMELASAWGRKQ
>FUSION-ENST00000644461.1:105317-ENST00000558255.1:5303|2218
MSRPSYRDVK
>FUSION-ENST00000647456.1:195055-ENST00000558255.1:5303|5897
MTCFSEHKPVVK
>FUSION-ENST00000647456.1:195055-ENST00000558255.1:5303|3846
RARYLPLLL
>FUSION-ENST00000647456.1:195055-ENST00000558255.1:5303|317
GQRGASLLF
>FUSION-ENST00000644461.1:105317-ENST00000558255.1:5303|330
DATEHCGIGYDLFKCMTM
>FUSION-ENST00000644461.1:105317-ENST00000558255.1:5303|5149
MTPITCSVR
>FUSION-ENST00000644461.1:105317-ENST00000558255.1:5303|1579
INFSSYHLYM
>FUSION-ENST00000647456.1:195055-ENST00000558255.1:5303|5974
MLQHNTLLMSLW
>FUSION-ENST00000644461.1:105317-ENST00000558255.1:5303|581
GGNWDCEGQKGAQGPG
>FUSION-ENST00000484082.1:88920-ENST00000652379.1:25317|741
PIIPAAR
>FUSION-ENST00000647456.1:195055-ENST00000558255.1:5303|639
MGIIVPSPR
>FUSION-ENST00000647456.1:195055-ENST00000558255.1:5303|4329
MRFQFVRCLALSYSR
>FUSION-ENST00000644461.1:105317-ENST00000558255.1:5303|8
VILSIFPILRK
>FUSION-ENST00000484082.1:88920-ENST00000652379.1:25317|1244
SVSFSVSLSDTPVPGR
>FUSION-ENST00000469050.1:88920-ENST00000652379.1:25317|3649
TFTCLFSENTVTCTLGVVIR
>FUSION-ENST00000644461.1:105317-ENST00000558255.1:5303|2408
MLLACSLLK
>FUSION-ENST00000644461.1:105317-ENST00000558255.1:5303|5246
LPANPCCMFSVSVK
>FUSION-ENST00000644461.1:105317-ENST00000558255.1:5303|2717
GAVAIWNWEVGGLLLSR
>FUSION-ENST00000469050.1:88920-ENST00000652379.1:25317|2001
ANQSPSINTL
>FUSION-ENST00000644461.1:105317-ENST00000558255.1:5303|1288
LPKGSGCMR
>FUSION-ENST00000647456.1:195055-ENST00000558255.1:5303|6044
FNSWISV
>FUSION-ENST00000644461.1:105317-ENST00000558255.1:5303|5219
MFIEYVTMS
>FUSION-ENST00000484082.1:88920-ENST00000652379.1:25317|511
AGPLRVAR
>FUSION-ENST00000647456.1:195055-ENST00000558255.1:5303|1854
CGQGFLVVCNFV
>FUSION-ENST00000484082.1:88920-ENST00000652379.1:25317|804
GFTVLPRLGPR
>ENST00000282469.10|SNV-168-T-G|5
SEIRCQWLNK
>FUSION-ENST00000647456.1:195055-ENST00000558255.1:5303|1588
YVFNFVR
>FUSION-ENST00000647456.1:195055-ENST00000558255.1:5303|1093
EAKPSIGLYDSKVR
>FUSION-ENST00000647456.1:195055-ENST00000558255.1:5303|3197
FLASLRWVR
>FUSION-ENST00000647456.1:195055-ENST00000558255.1:5303|2189
MPGPDLCK
>FUSION-ENST00000647456.1:195055-ENST00000558255.1:5303|1499
MNWVLQSEMQKLPTFYIDLAGHCR
>FUSION-ENST00000471953.5:41438-ENST00000481583.1:14586|71
MLTVSTYKSLLYFTYFINR
>FUSION-ENST00000647456.1:195055-ENST00000558255.1:5303|3253
FILKYLNSVERYR
>FUSION-ENST00000644461.1:105317-ENST00000558255.1:5303|718
DILKATNSYLLKR
>FUSION-ENST00000469050.1:88920-ENST00000652379.1:25317|3566
LALLVKLWR
>FUSION-ENST00000647456.1:195055-ENST00000558255.1:5303|2953
IKSASSLGCK
>FUSION-ENST00000644461.1:105317-ENST00000558255.1:5303|750
MPVGINR
>FUSION-ENST00000469050.1:88920-ENST00000652379.1:25317|2583
DQYECLPHGSNKEQGSR
>FUSION-ENST00000647456.1:195055-ENST00000558255.1:5303|4041
MSCYVWHFCK
>FUSION-ENST00000647456.1:195055-ENST00000558255.1:5303|193
KPPQILSLSPRPPGC
>FUSION-ENST00000644461.1:105317-ENST00000558255.1:5303|2520
ISSRSFYHRLARP
>FUSION-ENST00000644461.1:105317-ENST00000558255.1:5303|5743
RTHKDVVNEIGNTS
>FUSION-ENST00000647456.1:195055-ENST00000558255.1:5303|5164
CPVVFLR
>FUSION-ENST00000647456.1:195055-ENST00000558255.1:5303|4848
VPRKCDSIYSK
>FUSION-ENST00000647456.1:195055-ENST00000558255.1:5303|2889
FNAIPIK
>FUSION-ENST00000644461.1:105317-ENST00000558255.1:5303|5210
ITGLCWAKPR
>FUSION-ENST00000644461.1:105317-ENST00000558255.1:5303|3213
TDFLGSGRTILNF
>FUSION-ENST00000644461.1:105317-ENST00000558255.1:5303|6236
MNDQMIELNILWHIKTRNGK
>FUSION-ENST00000484082.1:88920-ENST00000652379.1:25317|752
QARPTWRNPVSIENTK
>FUSION-ENST00000644461.1:105317-ENST00000558255.1:5303|896
LVNIVLVYSK
>FUSION-ENST00000644461.1:105317-ENST00000558255.1:5303|1179
MVQKSNFFCTENLYNYERR
>FUSION-ENST00000644461.1:105317-ENST00000558255.1:5303|3165
YFLYFLHGGGK
>FUSION-ENST00000469050.1:88920-ENST00000652379.1:25317|2875
KLKTIILSK
>ENST00000447166.2|SNV-41682-A-C|5
KQMAELENSLQR
>FUSION-ENST00000647456.1:195055-ENST00000558255.1:5303|4280
MLDSYRK
>FUSION-ENST00000469050.1:88920-ENST00000652379.1:25317|3509
MSTLMVFLK
>FUSION-ENST00000469050.1:88920-ENST00000652379.1:25317|3462
EVCPPNPILLLEGEYY
>FUSION-ENST00000647456.1:195055-ENST00000558255.1:5303|18
GIRYLIQFGCVSPPKFHLEL
>FUSION-ENST00000644461.1:105317-ENST00000558255.1:5303|5899
CLLSLVVR
>FUSION-ENST00000644461.1:105317-ENST00000558255.1:5303|1547
QRYFCQERLIR
>FUSION-ENST00000647456.1:195055-ENST00000558255.1:5303|3728
LVCCTHQLLIYIK
>ENST00000484874.2|MNV-10803-GC-G|2
APHPERKVGVSQG
>FUSION-ENST00000644461.1:105317-ENST00000558255.1:5303|3367
SSLLTVHLFCP
>FUSION-ENST00000644461.1:105317-ENST00000558255.1:5303|2319
RNLFSVWFWR
>FUSION-ENST00000644461.1:105317-ENST00000558255.1:5303|4850
MSLNPMIVR
>FUSION-ENST00000644461.1:105317-ENST00000558255.1:5303|7
VILSIFPILRKVR
>FUSION-ENST00000647456.1:195055-ENST00000558255.1:5303|4837
MQGKGGTPSCSGR
>FUSION-ENST00000647456.1:195055-ENST00000558255.1:5303|5067
DTNRNSLCR
>FUSION-ENST00000647456.1:195055-ENST00000558255.1:5303|5922
VYSFYLYK
>FUSION-ENST00000647456.1:195055-ENST00000558255.1:5303|2305
MYATMPG
>FUSION-ENST00000647456.1:195055-ENST00000558255.1:5303|2627
TDTLTSQLKELEK
>FUSION-ENST00000647456.1:195055-ENST00000558255.1:5303|4965
GLYFFNPFFYR
>FUSION-ENST00000644461.1:105317-ENST00000558255.1:5303|1807
MLSSPVLALALLIHIQICCKCI
>FUSION-ENST00000644461.1:105317-ENST00000558255.1:5303|2243
DLLHYKV
>FUSION-ENST00000644461.1:105317-ENST00000558255.1:5303|5983
NNLGGEDIFLAKTENQR
>FUSION-ENST00000644461.1:105317-ENST00000558255.1:5303|5063
FEVRSSFLAGAR
>FUSION-ENST00000475226.1:2819-ENST00000642908.1:1378|216
MLNPQLPIGSICGGGFGK
>FUSION-ENST00000644461.1:105317-ENST00000558255.1:5303|3463
KVPQMYISRR
>ENST00000423071.2|SNV-15365-C-T|3
VDNLQQMVEK
>FUSION-ENST00000644461.1:105317-ENST00000558255.1:5303|4897
MIGYLTYAKPPQSTPLNTLK
>FUSION-ENST00000644461.1:105317-ENST00000558255.1:5303|4393
EMILYQTIYIHIFIYSC
>FUSION-ENST00000647456.1:195055-ENST00000558255.1:5303|1001
DETLISEITFSR
>FUSION-ENST00000484082.1:88920-ENST00000652379.1:25317|710
MIDVSRR
>FUSION-ENST00000647456.1:195055-ENST00000558255.1:5303|2894
MELKTKAR
>FUSION-ENST00000644461.1:105317-ENST00000558255.1:5303|3474
MSNLYILLYVSCTLKK
>FUSION-ENST00000644461.1:105317-ENST00000558255.1:5303|4250
MGKSPSPK
>FUSION-ENST00000644461.1:105317-ENST00000558255.1:5303|4521
ETGEGVVQADEMF
>FUSION-ENST00000644461.1:105317-ENST00000558255.1:5303|5814
KETDTLWCHGEFVKDF
>FUSION-ENST00000647456.1:195055-ENST00000558255.1:5303|1552
LCWEICCSLQSCQAGTFK
>FUSION-ENST00000647456.1:195055-ENST00000558255.1:5303|5981
LQFLKVIK
>FUSION-ENST00000644461.1:105317-ENST00000558255.1:5303|3687
MIEMFLI
>FUSION-ENST00000644461.1:105317-ENST00000558255.1:5303|2373
KPGQEARLRAGAASVSR
>FUSION-ENST00000647456.1:195055-ENST00000558255.1:5303|3314
ILGKLITLK
>FUSION-ENST00000647456.1:195055-ENST00000558255.1:5303|1791
MKTLEYKITWCR
>FUSION-ENST00000647456.1:195055-ENST00000558255.1:5303|5686
NYLKQMITK
>FUSION-ENST00000644461.1:105317-ENST00000558255.1:5303|2832
MCFMHNLPR
>FUSION-ENST00000484082.1:88920-ENST00000652379.1:25317|434
RAFIRSKPTR
>FUSION-ENST00000469050.1:88920-ENST00000652379.1:25317|3289
LKHTLPAVTYR
>FUSION-ENST00000647456.1:195055-ENST00000558255.1:5303|5596
REAPMEFIC
>FUSION-ENST00000647456.1:195055-ENST00000558255.1:5303|4578
VAARAGTLQDVPFHSQISQMSR
>FUSION-ENST00000644461.1:105317-ENST00000558255.1:5303|1781
ILTFIVHIERFWK
>FUSION-ENST00000647456.1:195055-ENST00000558255.1:5303|3038
KIYQANGKQK
>FUSION-ENST00000647456.1:195055-ENST00000558255.1:5303|1694
SYLIKMSQL
>FUSION-ENST00000647456.1:195055-ENST00000558255.1:5303|920
LYHAISPPLNFR
>FUSION-ENST00000644461.1:105317-ENST00000558255.1:5303|5823
MFIESLLPNIGPWKSHSVIK
>FUSION-ENST00000644461.1:105317-ENST00000558255.1:5303|1177
SNFFCTENLYNYER
>FUSION-ENST00000469050.1:88920-ENST00000652379.1:25317|3441
MPVIVQRKPKPREVK
>FUSION-ENST00000647456.1:195055-ENST00000558255.1:5303|1992
LLTSITVK
>FUSION-ENST00000647456.1:195055-ENST00000558255.1:5303|1540
IYNPLGK
>FUSION-ENST00000469050.1:88920-ENST00000652379.1:25317|1752
ALKKTMP
>FUSION-ENST00000469050.1:88920-ENST00000652379.1:25317|2749
DSIGRYT
>FUSION-ENST00000647456.1:195055-ENST00000558255.1:5303|5548
LQWSLFASRRNVGSPEA
>FUSION-ENST00000647456.1:195055-ENST00000558255.1:5303|1658
CVDSCSYH
>FUSION-ENST00000647456.1:195055-ENST00000558255.1:5303|71
KCAWWCLALSECSVSGSYQW
>FUSION-ENST00000644461.1:105317-ENST00000558255.1:5303|5454
DDNMLNK
>FUSION-ENST00000471953.5:41438-ENST00000481583.1:14586|59
NFRGLLIK
>FUSION-ENST00000647456.1:195055-ENST00000558255.1:5303|136
MSFCERQGVFNSEIEPR
>FUSION-ENST00000469050.1:88920-ENST00000652379.1:25317|3231
MPFKACSLCSCFLPFLLLSLLMK
>FUSION-ENST00000644461.1:105317-ENST00000558255.1:5303|1625
LVSNSQPQVTHPSQPPKMLGLQA
>FUSION-ENST00000647456.1:195055-ENST00000558255.1:5303|5678
LECSGAILAHCKPR
>FUSION-ENST00000469050.1:88920-ENST00000652379.1:25317|1923
MCYVVLGYIGSAEAIVEFWR
>ENST00000262304.9|SNV-24559-C-T|1
AQNCTVTVGVASPAGHLAR
>FUSION-ENST00000469050.1:88920-ENST00000652379.1:25317|3809
ESCFFSPSPSK
>FUSION-ENST00000469050.1:88920-ENST00000652379.1:25317|3022
PIIPALWEAKAGR
>ENST00000428559.7|SNV-124935-G-C|6
DFFWKTGNKIAFKPAGGIR
>FUSION-ENST00000484082.1:88920-ENST00000652379.1:25317|340
LTSYATPER
>FUSION-ENST00000484082.1:88920-ENST00000652379.1:25317|203
MGSPRER
>FUSION-ENST00000644461.1:105317-ENST00000558255.1:5303|2117
VLEAGKSKSMVLSSR
>FUSION-ENST00000644461.1:105317-ENST00000558255.1:5303|1135
GKLTLFRFCQ
>FUSION-ENST00000644461.1:105317-ENST00000558255.1:5303|2738
TESRLAVTKGTR
>FUSION-ENST00000647456.1:195055-ENST00000558255.1:5303|1580
MITILTGMR
>FUSION-ENST00000644461.1:105317-ENST00000558255.1:5303|372
MYVENFLWKSLGRR
>FUSION-ENST00000647456.1:195055-ENST00000558255.1:5303|2106
VKVNYSN
>FUSION-ENST00000647456.1:195055-ENST00000558255.1:5303|1665
CLCDESIFPLVSTILTSNK
>FUSION-ENST00000484082.1:88920-ENST00000652379.1:25317|1554
GAGGYVYWVARKPMK
>FUSION-ENST00000644461.1:105317-ENST00000558255.1:5303|2482
MLMVPKR
>FUSION-ENST00000644461.1:105317-ENST00000558255.1:5303|2993
SDPFCPYFVEHKHK
>FUSION-ENST00000647456.1:195055-ENST00000558255.1:5303|5148
MQILTMR
>FUSION-ENST00000469050.1:88920-ENST00000652379.1:25317|1661
ISLMNLVKVN
>FUSION-ENST00000647456.1:195055-ENST00000558255.1:5303|1257
LTTYLYIYIPYLIKSFIA
>FUSION-ENST00000647456.1:195055-ENST00000558255.1:5303|4255
MFGKFLNL
>FUSION-ENST00000469050.1:88920-ENST00000652379.1:25317|3431
IIMNKYLGSY
>FUSION-ENST00000644461.1:105317-ENST00000558255.1:5303|4920
SSILPNSLAPLSSCLSNSHLHPELV
>FUSION-ENST00000644461.1:105317-ENST00000558255.1:5303|1181
MVQKSNFFCTENLYNYER
>FUSION-ENST00000647456.1:195055-ENST00000558255.1:5303|5274
MLHIPRPPNIKT
>FUSION-ENST00000484082.1:88920-ENST00000652379.1:25317|990
YVFIFFNLFLLRR
>ENST00000624918.1|SNV-4237-T-A|1
DRKPKGS
>FUSION-ENST00000647456.1:195055-ENST00000558255.1:5303|2576
TFQKINESR
>FUSION-ENST00000647456.1:195055-ENST00000558255.1:5303|2067
PDTIFIK
>FUSION-ENST00000647456.1:195055-ENST00000558255.1:5303|4546
MDYHGRR
>FUSION-ENST00000647456.1:195055-ENST00000558255.1:5303|4387
MQGQVSKVFLACLNYLPMRIFECSF
>FUSION-ENST00000644461.1:105317-ENST00000558255.1:5303|2763
GKENYYMSLCSGSR
>FUSION-ENST00000484082.1:88920-ENST00000652379.1:25317|276
GGIPRPLQSAEGAPPARLARR
>FUSION-ENST00000644461.1:105317-ENST00000558255.1:5303|2745
MEAKSSC
>FUSION-ENST00000647456.1:195055-ENST00000558255.1:5303|3700
FFVDSGY
>FUSION-ENST00000484082.1:88920-ENST00000652379.1:25317|501
APGAPCVAAMVAFLGTGVR
>FUSION-ENST00000647456.1:195055-ENST00000558255.1:5303|5054
MTPLPINYFKRGPCYYV
>FUSION-ENST00000644461.1:105317-ENST00000558255.1:5303|3170
FANLTYKADS
>FUSION-ENST00000644461.1:105317-ENST00000558255.1:5303|4818
STLCWRK
>FUSION-ENST00000469050.1:88920-ENST00000652379.1:25317|1977
SIKKFFTYWLICSEL
>FUSION-ENST00000647456.1:195055-ENST00000558255.1:5303|910
FLVLPFFFK
>FUSION-ENST00000647456.1:195055-ENST00000558255.1:5303|260
IAYLRTHALGLGRR
>FUSION-ENST00000469050.1:88920-ENST00000652379.1:25317|3871
MALLRRQEK
>ENST00000292562.12|SNV-34124-A-G|2
RVHAGEKPYQCVECGK
>FUSION-ENST00000647456.1:195055-ENST00000558255.1:5303|1517
SFFHTYVGCINVFFR
>FUSION-ENST00000647456.1:195055-ENST00000558255.1:5303|4080
SLGVIFGGDWPLG
>FUSION-ENST00000644461.1:105317-ENST00000558255.1:5303|3776
SLYCFKNNFGASIHFPK
>FUSION-ENST00000647456.1:195055-ENST00000558255.1:5303|2143
SCDEKSNC
>FUSION-ENST00000469050.1:88920-ENST00000652379.1:25317|3302
TLTYSSVSSHSCK
>FUSION-ENST00000644461.1:105317-ENST00000558255.1:5303|3607
VRPCFKKIIIIILNK
>FUSION-ENST00000484082.1:88920-ENST00000652379.1:25317|645
MFVFLVGTPCLSMLLR
>FUSION-ENST00000644461.1:105317-ENST00000558255.1:5303|5185
QTIGLSQRK
>FUSION-ENST00000644461.1:105317-ENST00000558255.1:5303|4616
MGGYSKK
>FUSION-ENST00000647456.1:195055-ENST00000558255.1:5303|1432
MVPAPLCTSGRIWL
>FUSION-ENST00000644461.1:105317-ENST00000558255.1:5303|1875
KLFYKQSYLSLIYS
>FUSION-ENST00000644461.1:105317-ENST00000558255.1:5303|2981
MLKVPVSCK
>FUSION-ENST00000647456.1:195055-ENST00000558255.1:5303|1737
MIQSQILGLR
>FUSION-ENST00000469050.1:88920-ENST00000652379.1:25317|3121
AYRGAGMLLFSFGHINTQK
>FUSION-ENST00000484082.1:88920-ENST00000652379.1:25317|929
SLDRTERATSFGGCQSVVE
>FUSION-ENST00000647456.1:195055-ENST00000558255.1:5303|1372
CVSAHEMGFLNTAH
>FUSION-ENST00000644461.1:105317-ENST00000558255.1:5303|4937
MNRPYGDVTESHDCPVEIFYDQPF
>FUSION-ENST00000469050.1:88920-ENST00000652379.1:25317|3000
MGITELK
>FUSION-ENST00000647456.1:195055-ENST00000558255.1:5303|2413
NIDAKILNKILANR
>FUSION-ENST00000475226.1:2819-ENST00000642908.1:1378|224
IIFLIRSR
>FUSION-ENST00000644461.1:105317-ENST00000558255.1:5303|4081
LLIKITKETFSSLK
>FUSION-ENST00000647456.1:195055-ENST00000558255.1:5303|3447
MMEKEYLKECLPCVK
>FUSION-ENST00000484082.1:88920-ENST00000652379.1:25317|1164
EAEAGESLEPGK
>FUSION-ENST00000484082.1:88920-ENST00000652379.1:25317|583
MWGRGCRCASGPAAGVGLPGPVDQR
>FUSION-ENST00000647456.1:195055-ENST00000558255.1:5303|3260
SLRTCFTNLGAPLLGAYIFR
>FUSION-ENST00000644461.1:105317-ENST00000558255.1:5303|3833
SGVRDQPDQHGKTPSLLK
>FUSION-ENST00000644461.1:105317-ENST00000558255.1:5303|2907
LVLAQGGKVLELGGR
>FUSION-ENST00000644461.1:105317-ENST00000558255.1:5303|3522
MERGSWACLIR
>FUSION-ENST00000644461.1:105317-ENST00000558255.1:5303|1136
MGKLTLFRFCQ
>FUSION-ENST00000469050.1:88920-ENST00000652379.1:25317|2209
TLGNSHREI
>FUSION-ENST00000647456.1:195055-ENST00000558255.1:5303|5206
WLECHSESLGDSRSQGLEFGFPSR
>ENST00000574857.1|SNV-27787-G-A|6
MEEMGTRRATDYVFR
>FUSION-ENST00000647456.1:195055-ENST00000558255.1:5303|584
MCSHCSIPASYSLNILIWK
>FUSION-ENST00000647456.1:195055-ENST00000558255.1:5303|4743
LASAEMLNKHTLVLLALGR
>FUSION-ENST00000647456.1:195055-ENST00000558255.1:5303|3274
CLCSYWFQR
>FUSION-ENST00000647456.1:195055-ENST00000558255.1:5303|5467
MALDQRSPGSEDLIANAMKSR
>FUSION-ENST00000644461.1:105317-ENST00000558255.1:5303|5450
MDLISTFICLHGTGIQNV
>FUSION-ENST00000647456.1:195055-ENST00000558255.1:5303|1765
QNVLRDICLERLL
>FUSION-ENST00000647456.1:195055-ENST00000558255.1:5303|2836
MPHIYNYLIFDKPEK
>FUSION-ENST00000484082.1:88920-ENST00000652379.1:25317|103
TLLSLTLVWHGEET
>FUSION-ENST00000644461.1:105317-ENST00000558255.1:5303|1299
LNSPDGITLWTFMLE
>FUSION-ENST00000644461.1:105317-ENST00000558255.1:5303|5249
MKNRLPANPCCMFSVSVK
>ENST00000339474.9|SNV-59924-G-A|4
TGHLMKLLSEQQEVKASK
>FUSION-ENST00000647456.1:195055-ENST00000558255.1:5303|1300
SLDDNFR
>FUSION-ENST00000647456.1:195055-ENST00000558255.1:5303|2039
MARHDGNNSEGHR
>FUSION-ENST00000475226.1:2819-ENST00000642908.1:1378|100
THFTIPELFKNWYML
>FUSION-ENST00000469050.1:88920-ENST00000652379.1:25317|1659
MGGDQNIPNWILEEIDSNLYEQLR
>FUSION-ENST00000644461.1:105317-ENST00000558255.1:5303|6272
MESKSIK
>FUSION-ENST00000475226.1:2819-ENST00000642908.1:1378|215
LNPQLPIGSICGGGFGK
>FUSION-ENST00000647456.1:195055-ENST00000558255.1:5303|4913
MSCLQWGGQNR
>FUSION-ENST00000469050.1:88920-ENST00000652379.1:25317|3494
LDLSSIKH
>FUSION-ENST00000644461.1:105317-ENST00000558255.1:5303|1812
GGDRLISTKGLYR
>ENST00000404895.7|SNV-448178-T-G|1
LSDAGNYTCMAANIVAKRR
>FUSION-ENST00000647456.1:195055-ENST00000558255.1:5303|3279
IEECEPQNFPDPLLSR
>FUSION-ENST00000644461.1:105317-ENST00000558255.1:5303|2637
KSNKNWPHQTINSLNTESPGESSFR
>FUSION-ENST00000644461.1:105317-ENST00000558255.1:5303|4400
DIKISWVWWYMPVVPATWEPDVG
>FUSION-ENST00000647456.1:195055-ENST00000558255.1:5303|123
MQCFLWDYFRCQTQQG
>FUSION-ENST00000644461.1:105317-ENST00000558255.1:5303|829
FTCVYFFFNK
>FUSION-ENST00000647456.1:195055-ENST00000558255.1:5303|1680
NQICLSVHRGLNATTQAVLALMS
>FUSION-ENST00000647456.1:195055-ENST00000558255.1:5303|2943
NGASGDYIPHLARR
>FUSION-ENST00000644461.1:105317-ENST00000558255.1:5303|1305
SLLFFTVGGSNCIMENMEK
>FUSION-ENST00000647456.1:195055-ENST00000558255.1:5303|212
GRPRTVK
>FUSION-ENST00000644461.1:105317-ENST00000558255.1:5303|1321
MALLYGRSCWNRGNCLYVLHV
>FUSION-ENST00000644461.1:105317-ENST00000558255.1:5303|4990
MNFLTKILSQK
>FUSION-ENST00000644461.1:105317-ENST00000558255.1:5303|963
MRPHEVLCVDDSFSLRNCEEK
>FUSION-ENST00000484082.1:88920-ENST00000652379.1:25317|98
MMCCCHGNPAQYERNRR
>FUSION-ENST00000644461.1:105317-ENST00000558255.1:5303|2299
MRPIGLLAHR
>FUSION-ENST00000644461.1:105317-ENST00000558255.1:5303|1896
LNHLPKVAQR
>FUSION-ENST00000644461.1:105317-ENST00000558255.1:5303|6120
NSPRHHSSISNSDANFPFW
>FUSION-ENST00000484082.1:88920-ENST00000652379.1:25317|1034
MVTSTHKVPTERR
>FUSION-ENST00000644461.1:105317-ENST00000558255.1:5303|4714
FKQEKDIGEQYTTIFYFSLWR
>FUSION-ENST00000647456.1:195055-ENST00000558255.1:5303|1401
ISILLHLLR
>FUSION-ENST00000469050.1:88920-ENST00000652379.1:25317|2669
LDEYLLKEVFK
>FUSION-ENST00000644461.1:105317-ENST00000558255.1:5303|498
MKFPDQANQYSQSR
>FUSION-ENST00000647456.1:195055-ENST00000558255.1:5303|27
WVWHCAGCWR
>FUSION-ENST00000475226.1:2819-ENST00000642908.1:1378|71
LHVDPENFKVSPGDVSALLPLVSR
>FUSION-ENST00000644461.1:105317-ENST00000558255.1:5303|2677
VIQISIR
>FUSION-ENST00000644461.1:105317-ENST00000558255.1:5303|1712
VLWINFSPTLSRAGGFQR
>FUSION-ENST00000647456.1:195055-ENST00000558255.1:5303|5801
LGENNYK
>FUSION-ENST00000647456.1:195055-ENST00000558255.1:5303|1192
FQLCPERLRSVVFMENYLLQK
>FUSION-ENST00000647456.1:195055-ENST00000558255.1:5303|5530
VCFSCPQMELASAWGR
>FUSION-ENST00000647456.1:195055-ENST00000558255.1:5303|2893
ELKTKAR
>FUSION-ENST00000647456.1:195055-ENST00000558255.1:5303|1307
ESLSGRPFC
>FUSION-ENST00000644461.1:105317-ENST00000558255.1:5303|2308
VIPWQGGRR
>FUSION-ENST00000644461.1:105317-ENST00000558255.1:5303|6012
MRSLAAIKLFCK
>FUSION-ENST00000644461.1:105317-ENST00000558255.1:5303|2573
WCACVCVCVTHTMEYYLALK
>FUSION-ENST00000469050.1:88920-ENST00000652379.1:25317|1648
RGYFLWMK
>FUSION-ENST00000644461.1:105317-ENST00000558255.1:5303|2596
MYQTQNNK
>FUSION-ENST00000647456.1:195055-ENST00000558255.1:5303|2446
MCRTSSR
>FUSION-ENST00000644461.1:105317-ENST00000558255.1:5303|1301
MEKTQFFLE
>FUSION-ENST00000644461.1:105317-ENST00000558255.1:5303|2145
EEKNEFRCLEEVVLVGFLLL
>FUSION-ENST00000644461.1:105317-ENST00000558255.1:5303|5911
CLYNMISTVKQAVTYP
>FUSION-ENST00000644461.1:105317-ENST00000558255.1:5303|3440
MPMEYREAVLFK
>FUSION-ENST00000644461.1:105317-ENST00000558255.1:5303|5781
CWCEENLYTG
>FUSION-ENST00000469050.1:88920-ENST00000652379.1:25317|1744
LEVSRHWFMWLK
>FUSION-ENST00000647456.1:195055-ENST00000558255.1:5303|1865
ANFVKWKLK
>FUSION-ENST00000644461.1:105317-ENST00000558255.1:5303|681
RKGSDSV
>ENST00000443868.6|SNV-20112-G-C|4
RLLSFLARQLEAPLPPMMASLPK
>FUSION-ENST00000647456.1:195055-ENST00000558255.1:5303|323
ECCFPFSGPAEFYISFK
>FUSION-ENST00000647456.1:195055-ENST00000558255.1:5303|3675
GPLRHFKTLVSFLGLLVLPR
>FUSION-ENST00000644461.1:105317-ENST00000558255.1:5303|2463
SFSLHSK
>FUSION-ENST00000647456.1:195055-ENST00000558255.1:5303|1761
MEQGDKAWPGMMATTVKATGWGN
>FUSION-ENST00000469050.1:88920-ENST00000652379.1:25317|2707
NNASLLYII
>FUSION-ENST00000647456.1:195055-ENST00000558255.1:5303|5326
LALLLPNLSLLK
>FUSION-ENST00000644461.1:105317-ENST00000558255.1:5303|1795
MLGKSCYLQN
>FUSION-ENST00000644461.1:105317-ENST00000558255.1:5303|5689
MKPGSLA
>FUSION-ENST00000422223.6:69549-ENST00000319217.11:116795|2
SNGTGYFFFIHWQRHSRITR
>FUSION-ENST00000469050.1:88920-ENST00000652379.1:25317|2021
LAYNFNISLIKMSSSFVIIIK
>FUSION-ENST00000647456.1:195055-ENST00000558255.1:5303|3402
GFASFSLETHRGKDQEIK
>FUSION-ENST00000469050.1:88920-ENST00000652379.1:25317|2900
MWHIYTMEYYAAIKR
>FUSION-ENST00000647456.1:195055-ENST00000558255.1:5303|449
SESTRFVSGPGTQV
>FUSION-ENST00000484082.1:88920-ENST00000652379.1:25317|774
VSHFVIQKYTDSPK
>FUSION-ENST00000647456.1:195055-ENST00000558255.1:5303|5038
MRMMVVSTLTPR
>FUSION-ENST00000469050.1:88920-ENST00000652379.1:25317|3631
MIDLLSISSFEDKIERL
>FUSION-ENST00000644461.1:105317-ENST00000558255.1:5303|3054
TPGQMKGFK
>FUSION-ENST00000469050.1:88920-ENST00000652379.1:25317|3367
MLNRQNYSTELVNENHLIVPHFI
>FUSION-ENST00000469050.1:88920-ENST00000652379.1:25317|3526
MYKNCIK
>FUSION-ENST00000644461.1:105317-ENST00000558255.1:5303|4130
SYVLFFPAIPSIFWRLS
>FUSION-ENST00000469050.1:88920-ENST00000652379.1:25317|2047
FNKICIVK
>FUSION-ENST00000644461.1:105317-ENST00000558255.1:5303|1157
MLVSYDGLGLCIFFGHVG
>FUSION-ENST00000484082.1:88920-ENST00000652379.1:25317|1011
MIELHCCNKSPQR
>FUSION-ENST00000469050.1:88920-ENST00000652379.1:25317|3650
CALETVLFLCGSK
>FUSION-ENST00000469050.1:88920-ENST00000652379.1:25317|3112
MLLFSFGHINTQKSKLSETASAPC
>FUSION-ENST00000644461.1:105317-ENST00000558255.1:5303|1020
YVLDVFMYLLAFLK
>FUSION-ENST00000484082.1:88920-ENST00000652379.1:25317|445
WDPAAVFSWWPGR
>FUSION-ENST00000644461.1:105317-ENST00000558255.1:5303|763
ISLCNDLR
>FUSION-ENST00000475226.1:2819-ENST00000642908.1:1378|159
FLLLFFNSMLNK
>FUSION-ENST00000644461.1:105317-ENST00000558255.1:5303|4801
KIYNPED
>FUSION-ENST00000644461.1:105317-ENST00000558255.1:5303|2250
LGPRKCMDLLHYK
>FUSION-ENST00000421119.1:96-ENST00000380959.7:91463|56
EQSKMSFSVKSLK
>FUSION-ENST00000647456.1:195055-ENST00000558255.1:5303|3067
SVNLKISQILYCLGK
>FUSION-ENST00000644461.1:105317-ENST00000558255.1:5303|1113
CSIVCTIGLSIQGAQSFSDLFTYR
>FUSION-ENST00000644461.1:105317-ENST00000558255.1:5303|4799
MVAHACSPSYAGG
>FUSION-ENST00000647456.1:195055-ENST00000558255.1:5303|3059
SCSSQSPLRQLALSCVSFAIPSR
>FUSION-ENST00000647456.1:195055-ENST00000558255.1:5303|2927
RSQIVPVCR
>FUSION-ENST00000647456.1:195055-ENST00000558255.1:5303|899
SLALMYLWLKHVTEPSLMFK
>FUSION-ENST00000644461.1:105317-ENST00000558255.1:5303|3704
ERLCLTNK
>FUSION-ENST00000484082.1:88920-ENST00000652379.1:25317|87
SALPIIVKQNSPSVGLFTH
>FUSION-ENST00000644461.1:105317-ENST00000558255.1:5303|6201
MTQAANGT
>ENST00000342232.5|SNV-6185-G-T|4
RVSLLGSMKLR
>FUSION-ENST00000647456.1:195055-ENST00000558255.1:5303|5420
MGQQAVLR
>FUSION-ENST00000644461.1:105317-ENST00000558255.1:5303|2355
MPLIPTSIQHIALYLAIKIVNK
>FUSION-ENST00000644461.1:105317-ENST00000558255.1:5303|5003
GTSHMASDK
>FUSION-ENST00000469050.1:88920-ENST00000652379.1:25317|3852
MFYPVPHHPPPRK
>FUSION-ENST00000469050.1:88920-ENST00000652379.1:25317|2879
SFVGTWMKLK
>FUSION-ENST00000647456.1:195055-ENST00000558255.1:5303|2967
GLCEKTKSTSDWCT
>FUSION-ENST00000475226.1:2819-ENST00000642908.1:1378|200
FTNLHLSSVFQNK
>FUSION-ENST00000644461.1:105317-ENST00000558255.1:5303|57
KNAEELFQPTSLLPILKCCIS
>FUSION-ENST00000644461.1:105317-ENST00000558255.1:5303|180
MRHQWIK
>FUSION-ENST00000647456.1:195055-ENST00000558255.1:5303|1304
VTDMSLDDNFR
>FUSION-ENST00000644461.1:105317-ENST00000558255.1:5303|5672
MCVFLASRSMLNEA
>FUSION-ENST00000469050.1:88920-ENST00000652379.1:25317|2434
MCTQNMENRSSDRGPR
>FUSION-ENST00000647456.1:195055-ENST00000558255.1:5303|5939
MTALCLLLKGLR
>FUSION-ENST00000644461.1:105317-ENST00000558255.1:5303|655
PKPDVNFKGPETRSKPMGSE
>FUSION-ENST00000644461.1:105317-ENST00000558255.1:5303|4889
PVISALWEAEAGGSPK
>FUSION-ENST00000644461.1:105317-ENST00000558255.1:5303|3713
MLWAHLPNPKHDYSVSL
>FUSION-ENST00000469050.1:88920-ENST00000652379.1:25317|2553
MQCGLVSAILQMQWAAR
>FUSION-ENST00000644461.1:105317-ENST00000558255.1:5303|1796
DPFPGNEINESP
>FUSION-ENST00000647456.1:195055-ENST00000558255.1:5303|4072
ISALTLQLAFDLLLQICV
>FUSION-ENST00000647456.1:195055-ENST00000558255.1:5303|84
MKTWTSLGWGHNSVCCMKY
>ENST00000519802.5|SNV-102799-C-G|3
QTEELAGNCETLK
>FUSION-ENST00000644461.1:105317-ENST00000558255.1:5303|4838
EMSQSNGSACKCK
>FUSION-ENST00000484082.1:88920-ENST00000652379.1:25317|442
LVSKIKPCMSEYARPVQ
>FUSION-ENST00000484082.1:88920-ENST00000652379.1:25317|12
MGFGVLSCCPRWSRTPVLK
>FUSION-ENST00000644461.1:105317-ENST00000558255.1:5303|16
CSTDEASVDKTPLSKPFAFFR
>ENST00000268989.8|SNV-27787-G-A|2
RATDYVFR
>FUSION-ENST00000484082.1:88920-ENST00000652379.1:25317|1241
MSVSFSVSLSDTPVPGRALPLPRK
>FUSION-ENST00000644461.1:105317-ENST00000558255.1:5303|4073
MASVGSSQTGGHRVGR
>FUSION-ENST00000647456.1:195055-ENST00000558255.1:5303|3025
RDKEGHYIMVK
>ENST00000634810.1|SNV-61995-G-A|10
MPVTKKPESTVIAGSINAHGSVLIK
>FUSION-ENST00000469050.1:88920-ENST00000652379.1:25317|2041
MLQRNTKDMNER
>FUSION-ENST00000647456.1:195055-ENST00000558255.1:5303|107
GQLSAFLFRRF
>FUSION-ENST00000647456.1:195055-ENST00000558255.1:5303|5124
HLKLNIWKMVL
>FUSION-ENST00000647456.1:195055-ENST00000558255.1:5303|139
CRDHGAVV
>FUSION-ENST00000469050.1:88920-ENST00000652379.1:25317|2829
MRHQMFPPK
>FUSION-ENST00000644461.1:105317-ENST00000558255.1:5303|512
MKHPLVISAHVDGLR
>FUSION-ENST00000484082.1:88920-ENST00000652379.1:25317|319
LALIKSLPFVHTARR
>FUSION-ENST00000484082.1:88920-ENST00000652379.1:25317|101
MCCCHGNPAQYER
>FUSION-ENST00000644461.1:105317-ENST00000558255.1:5303|6200
TQAANGT
>FUSION-ENST00000644461.1:105317-ENST00000558255.1:5303|2429
EFTRFPKLGWLR
>FUSION-ENST00000644461.1:105317-ENST00000558255.1:5303|1362
SPEDDYLFRDWVSLCRYAVA
>FUSION-ENST00000647456.1:195055-ENST00000558255.1:5303|1459
MMPPALFFLLTVVLALWALFWFHMK
>FUSION-ENST00000469050.1:88920-ENST00000652379.1:25317|3002
MPTTLIILFFYFLAFQIKVIIQS
>FUSION-ENST00000644461.1:105317-ENST00000558255.1:5303|1860
MFMSIFFL
>FUSION-ENST00000469050.1:88920-ENST00000652379.1:25317|3500
KTLGVSEII
>FUSION-ENST00000644461.1:105317-ENST00000558255.1:5303|2869
MLITALDKASK
>FUSION-ENST00000644461.1:105317-ENST00000558255.1:5303|4086
MLIFTCLSVSFTE
>FUSION-ENST00000644461.1:105317-ENST00000558255.1:5303|4774
MGRLSALCPHSMTQSIRAVTS
>FUSION-ENST00000644461.1:105317-ENST00000558255.1:5303|5125
KMEIAASHIELTFLRLSSR
>FUSION-ENST00000469050.1:88920-ENST00000652379.1:25317|2705
SFNLIHK
>FUSION-ENST00000647456.1:195055-ENST00000558255.1:5303|298
GKSVSLPFPASR
>FUSION-ENST00000469050.1:88920-ENST00000652379.1:25317|3081
MKLFPQIR
>FUSION-ENST00000647456.1:195055-ENST00000558255.1:5303|2119
CNSNLSVEMVCKN
>FUSION-ENST00000647456.1:195055-ENST00000558255.1:5303|5191
VEVALLN
>FUSION-ENST00000644461.1:105317-ENST00000558255.1:5303|6058
MPLSPANFLYFFK
>FUSION-ENST00000647456.1:195055-ENST00000558255.1:5303|38
KSKDWQD
>FUSION-ENST00000647456.1:195055-ENST00000558255.1:5303|1079
NYIQFDPY
>FUSION-ENST00000647456.1:195055-ENST00000558255.1:5303|2935
QKRPLTKFNNLHAK
>FUSION-ENST00000644461.1:105317-ENST00000558255.1:5303|2955
YCSERKR
>FUSION-ENST00000644461.1:105317-ENST00000558255.1:5303|3605
KTMKILVK
>FUSION-ENST00000647456.1:195055-ENST00000558255.1:5303|2000
VLFRWIFGKAN
>FUSION-ENST00000644461.1:105317-ENST00000558255.1:5303|5882
MYICIPK
>FUSION-ENST00000644461.1:105317-ENST00000558255.1:5303|1690
LRGSAVSLSV
>FUSION-ENST00000469050.1:88920-ENST00000652379.1:25317|3687
GGGGSYTSSLCLLSSM
>FUSION-ENST00000647456.1:195055-ENST00000558255.1:5303|1550
CMCLYSR
>FUSION-ENST00000647456.1:195055-ENST00000558255.1:5303|2091
MVPLNGK
>FUSION-ENST00000644461.1:105317-ENST00000558255.1:5303|1707
MAKQLAPFPR
>FUSION-ENST00000644461.1:105317-ENST00000558255.1:5303|3786
METDLVR
>FUSION-ENST00000484082.1:88920-ENST00000652379.1:25317|388
APPGVEPAA
>FUSION-ENST00000469050.1:88920-ENST00000652379.1:25317|1622
YLVTQEL
>FUSION-ENST00000647456.1:195055-ENST00000558255.1:5303|5232
MSPFFISHEWMLNPSSSS
>FUSION-ENST00000647456.1:195055-ENST00000558255.1:5303|5081
IAAQRIFVER
>FUSION-ENST00000644461.1:105317-ENST00000558255.1:5303|4645
ERMSEDGDW
>FUSION-ENST00000484082.1:88920-ENST00000652379.1:25317|1225
SLCLSLFLSVSLSLSVR
>FUSION-ENST00000484082.1:88920-ENST00000652379.1:25317|720
ASMVKPR
>FUSION-ENST00000647456.1:195055-ENST00000558255.1:5303|50
VASCLRGGADVLGR
>FUSION-ENST00000644461.1:105317-ENST00000558255.1:5303|2359
YRPGYLSRK
>FUSION-ENST00000647456.1:195055-ENST00000558255.1:5303|1416
SLCPSVLL
>FUSION-ENST00000647456.1:195055-ENST00000558255.1:5303|5240
LDLGYISNYSVWLFFPSQDR
>FUSION-ENST00000644461.1:105317-ENST00000558255.1:5303|6160
VFGFSFVRTQQQGHDTLSKCR
>FUSION-ENST00000647456.1:195055-ENST00000558255.1:5303|172
TWMGGSRRK
>FUSION-ENST00000644461.1:105317-ENST00000558255.1:5303|5999
MTIIKNLLK
>FUSION-ENST00000647456.1:195055-ENST00000558255.1:5303|2032
HDGNNSEGHRMGK
>FUSION-ENST00000484082.1:88920-ENST00000652379.1:25317|368
ETKVFGFRGEYGCK
>FUSION-ENST00000647456.1:195055-ENST00000558255.1:5303|5352
GILESGTFSGKTR
>FUSION-ENST00000647456.1:195055-ENST00000558255.1:5303|5998
IKITSDTVSLYDDTKNR
>FUSION-ENST00000647456.1:195055-ENST00000558255.1:5303|677
KDEFMSFAGTWLKLETIIISR
>FUSION-ENST00000644461.1:105317-ENST00000558255.1:5303|662
WQNPLRLQVFSALPLSHK
>FUSION-ENST00000644461.1:105317-ENST00000558255.1:5303|3032
TNFWLRSCALFMR
>FUSION-ENST00000644461.1:105317-ENST00000558255.1:5303|3339
LGMKEITFK
>FUSION-ENST00000644461.1:105317-ENST00000558255.1:5303|4277
GNFLLFLR
>FUSION-ENST00000469050.1:88920-ENST00000652379.1:25317|3017
SQGQEFK
>FUSION-ENST00000647456.1:195055-ENST00000558255.1:5303|1747
MLLQNKLL
>FUSION-ENST00000647456.1:195055-ENST00000558255.1:5303|4948
MLIELDFFYR
>FUSION-ENST00000647456.1:195055-ENST00000558255.1:5303|4223
NVKHIGRCQEYDSCLVSVGIAFFK
>FUSION-ENST00000647456.1:195055-ENST00000558255.1:5303|879
KQAYSSPRIG
>FUSION-ENST00000647456.1:195055-ENST00000558255.1:5303|2161
SLAPACK
>FUSION-ENST00000644461.1:105317-ENST00000558255.1:5303|706
NFMPCELYLNIKSNFK
>FUSION-ENST00000644461.1:105317-ENST00000558255.1:5303|3113
LYSLFSTLALRGHI
>FUSION-ENST00000647456.1:195055-ENST00000558255.1:5303|5503
TFSSGSGAGYQR
>FUSION-ENST00000475226.1:2819-ENST00000642908.1:1378|202
ISFGVQWIRNHVYLR
>FUSION-ENST00000647456.1:195055-ENST00000558255.1:5303|5787
KPIYLNL
>FUSION-ENST00000647456.1:195055-ENST00000558255.1:5303|2152
GNLEKVRCGK
>FUSION-ENST00000647456.1:195055-ENST00000558255.1:5303|5692
NKREMLHFLNGEALEVEASAQLPT
>FUSION-ENST00000647456.1:195055-ENST00000558255.1:5303|5653
HKMNPKGPLAGVR
>FUSION-ENST00000647456.1:195055-ENST00000558255.1:5303|376
GTREYQRPTASGK
>FUSION-ENST00000644461.1:105317-ENST00000558255.1:5303|6108
IAILKAAHILSPSSVGTK
>FUSION-ENST00000484082.1:88920-ENST00000652379.1:25317|406
RAYHGDHG
>FUSION-ENST00000647456.1:195055-ENST00000558255.1:5303|25
WVWHCAGCWRGISHGPWSQG
>FUSION-ENST00000469050.1:88920-ENST00000652379.1:25317|2561
LWKEILG
>FUSION-ENST00000647456.1:195055-ENST00000558255.1:5303|4979
RSGDRDHPG
>FUSION-ENST00000644461.1:105317-ENST00000558255.1:5303|6261
IYITYFCK
>FUSION-ENST00000644461.1:105317-ENST00000558255.1:5303|2762
ENYYMSLCSGSR
>FUSION-ENST00000644461.1:105317-ENST00000558255.1:5303|5100
EFTEKERK
>FUSION-ENST00000647456.1:195055-ENST00000558255.1:5303|2025
QFYHLSLPTN
>FUSION-ENST00000647456.1:195055-ENST00000558255.1:5303|4157
ADPDGCPK
>FUSION-ENST00000647456.1:195055-ENST00000558255.1:5303|3108
MKNAEASGADVINWKK
>FUSION-ENST00000475226.1:2819-ENST00000642908.1:1378|279
DVFMCIYTWLCVFVSCAHSTLFCLR
>FUSION-ENST00000484082.1:88920-ENST00000652379.1:25317|1279
RRGAGTCNPSYSGGWGGR
>FUSION-ENST00000647456.1:195055-ENST00000558255.1:5303|671
SFAGTWLKLETIIISR
>FUSION-ENST00000647456.1:195055-ENST00000558255.1:5303|1147
QPVADGKDR
>FUSION-ENST00000484082.1:88920-ENST00000652379.1:25317|1342
TVLAWAERGGPGTR
>FUSION-ENST00000647456.1:195055-ENST00000558255.1:5303|5220
RINGRSCSAELR
>FUSION-ENST00000647456.1:195055-ENST00000558255.1:5303|1768
MQNVLRDICLER
>FUSION-ENST00000469050.1:88920-ENST00000652379.1:25317|2295
LQPTTLRPPLTPKSMEVMR
>FUSION-ENST00000644461.1:105317-ENST00000558255.1:5303|2837
EAVGKLVLFNLR
>FUSION-ENST00000644461.1:105317-ENST00000558255.1:5303|2734
CRSKGTK
>FUSION-ENST00000469050.1:88920-ENST00000652379.1:25317|2540
NNIPRCSPVKYP
>FUSION-ENST00000644461.1:105317-ENST00000558255.1:5303|1723
MSILHPGCD
>FUSION-ENST00000644461.1:105317-ENST00000558255.1:5303|2968
CLPCLLLISFCQQFPAK
>FUSION-ENST00000647456.1:195055-ENST00000558255.1:5303|1282
GVLSVSP
>FUSION-ENST00000644461.1:105317-ENST00000558255.1:5303|853
VISSAVRTSVGR
>FUSION-ENST00000647456.1:195055-ENST00000558255.1:5303|396
GRQLAQR
>FUSION-ENST00000469050.1:88920-ENST00000652379.1:25317|3012
IYANYSYHSLLLFFGIPNK
>FUSION-ENST00000644461.1:105317-ENST00000558255.1:5303|2522
CALLNIYNKQTNTDMSK
>FUSION-ENST00000647456.1:195055-ENST00000558255.1:5303|3757
LCQRPRTFFRHR
>FUSION-ENST00000644461.1:105317-ENST00000558255.1:5303|4144
NQILDQLFVDLGKMK
>FUSION-ENST00000644461.1:105317-ENST00000558255.1:5303|2159
MFMTCTTFYIFIFENILK
>FUSION-ENST00000647456.1:195055-ENST00000558255.1:5303|2394
KSINVIQHINRTK
>FUSION-ENST00000475226.1:2819-ENST00000642908.1:1378|266
ETCTWEFCK
>FUSION-ENST00000647456.1:195055-ENST00000558255.1:5303|3621
MCPEIYPFLLDFLVYLHGGIYSIL
>FUSION-ENST00000469050.1:88920-ENST00000652379.1:25317|3853
FYPVPHHPPPR
>FUSION-ENST00000469050.1:88920-ENST00000652379.1:25317|2818
KYNIWKAH
>FUSION-ENST00000484082.1:88920-ENST00000652379.1:25317|1137
WHSPLTRVGKR
>FUSION-ENST00000647456.1:195055-ENST00000558255.1:5303|1341
LSLSGYEILGWKFFK
>FUSION-ENST00000540243.5:40167-ENST00000481583.1:14586|5
MMMISEIHQLSFYFFYKCFSLHNK
>FUSION-ENST00000484082.1:88920-ENST00000652379.1:25317|1238
ALPLPRK
>FUSION-ENST00000647456.1:195055-ENST00000558255.1:5303|2861
MEDEMNEMKREGK
>FUSION-ENST00000644461.1:105317-ENST00000558255.1:5303|6154
GGFTLTCTWTPLSK
>FUSION-ENST00000644461.1:105317-ENST00000558255.1:5303|1268
KPTAKEARS
>FUSION-ENST00000647456.1:195055-ENST00000558255.1:5303|4396
DYLMSFDYYTRFIFLLNFHFN
>FUSION-ENST00000644461.1:105317-ENST00000558255.1:5303|1296
MDREKMTEINGK
>FUSION-ENST00000644461.1:105317-ENST00000558255.1:5303|5863
SNPTGLSAWLQ
>FUSION-ENST00000644461.1:105317-ENST00000558255.1:5303|2348
CLVNSLIDRK
>FUSION-ENST00000475226.1:2819-ENST00000642908.1:1378|66
MPQSTWMISR
>FUSION-ENST00000647456.1:195055-ENST00000558255.1:5303|5023
MSTILCFTW
>FUSION-ENST00000644461.1:105317-ENST00000558255.1:5303|4032
WGVFLRVG
>FUSION-ENST00000644461.1:105317-ENST00000558255.1:5303|4111
MKAIWLSTPSL
>FUSION-ENST00000647456.1:195055-ENST00000558255.1:5303|800
IFAIYPSDKGVISRIYK
>FUSION-ENST00000644461.1:105317-ENST00000558255.1:5303|3589
FVGQRGQLGICCNPTTL
>FUSION-ENST00000647456.1:195055-ENST00000558255.1:5303|403
WSHSTETYQ
>FUSION-ENST00000647456.1:195055-ENST00000558255.1:5303|459
VEAGNHHYQQTITR
>FUSION-ENST00000644461.1:105317-ENST00000558255.1:5303|1566
MAHCNFCLLGSNDPPALAS
>FUSION-ENST00000647456.1:195055-ENST00000558255.1:5303|3771
GLFSRLAPSR
>FUSION-ENST00000647456.1:195055-ENST00000558255.1:5303|5009
MFQLSSITCFVQSPPLYHEYVNIQ
>ENST00000470451.5|SNV-45237-T-A|1
WLLRKQPTDVPASVGEVSP
>FUSION-ENST00000644461.1:105317-ENST00000558255.1:5303|841
MVSLWGLAAI
>FUSION-ENST00000644461.1:105317-ENST00000558255.1:5303|1377
VTFSLISSTPLRPWK
>FUSION-ENST00000644461.1:105317-ENST00000558255.1:5303|797
QKSNLKELEK
>FUSION-ENST00000647456.1:195055-ENST00000558255.1:5303|1117
SGSLVKLIRAL
>FUSION-ENST00000644461.1:105317-ENST00000558255.1:5303|5620
NRGLLLLDVVTLSGKHSISTR
>FUSION-ENST00000469050.1:88920-ENST00000652379.1:25317|2137
CIICKNKLLTENLNSFPK
>FUSION-ENST00000647456.1:195055-ENST00000558255.1:5303|1303
MVTDMSLDDNFRGVSVD
>FUSION-ENST00000644461.1:105317-ENST00000558255.1:5303|6112
MSSAKLQCQAAQGQANFLLKIAILK
>FUSION-ENST00000647456.1:195055-ENST00000558255.1:5303|4937
SSNEIIDVR
>FUSION-ENST00000647456.1:195055-ENST00000558255.1:5303|4206
KYICSLNFREE
>FUSION-ENST00000644461.1:105317-ENST00000558255.1:5303|4431
TDRSSESSLW
>FUSION-ENST00000647456.1:195055-ENST00000558255.1:5303|3029
AGVAILVSDKTDFKPTKIK
>FUSION-ENST00000484082.1:88920-ENST00000652379.1:25317|506
AAGRASPARR
>FUSION-ENST00000644461.1:105317-ENST00000558255.1:5303|1994
KATAPALK
>FUSION-ENST00000469050.1:88920-ENST00000652379.1:25317|3610
SYSFLKPQLLVK
>FUSION-ENST00000484082.1:88920-ENST00000652379.1:25317|956
CLLIHEYKR
>FUSION-ENST00000647456.1:195055-ENST00000558255.1:5303|5696
RMNHNFIIMY
>FUSION-ENST00000644461.1:105317-ENST00000558255.1:5303|1183
MLIFIIQC
>FUSION-ENST00000647456.1:195055-ENST00000558255.1:5303|2094
MKNLIVEGL
>FUSION-ENST00000484082.1:88920-ENST00000652379.1:25317|961
MSTVRMVLRQK
>ENST00000481110.6|SNV-11556-A-G|4
RQQVSLESNASVSSNTPLVR
>FUSION-ENST00000469050.1:88920-ENST00000652379.1:25317|2979
HFSKEDIYAANR
>FUSION-ENST00000647456.1:195055-ENST00000558255.1:5303|3966
MTGSRKASII
>FUSION-ENST00000647456.1:195055-ENST00000558255.1:5303|2825
QWGKDSLFNKWCWENWLAICR
>FUSION-ENST00000644461.1:105317-ENST00000558255.1:5303|4914
SEGNSLYPFLFLKYLLR
>FUSION-ENST00000644461.1:105317-ENST00000558255.1:5303|4639
IKVRTCYGLNCLSPNHMLKP
>FUSION-ENST00000644461.1:105317-ENST00000558255.1:5303|349
AQAASQISDRTALYILHHLER
>FUSION-ENST00000647456.1:195055-ENST00000558255.1:5303|1742
LNRSDERGHPCLVPVLK
>FUSION-ENST00000644461.1:105317-ENST00000558255.1:5303|214
MCQLQPGK
>FUSION-ENST00000644461.1:105317-ENST00000558255.1:5303|2297
MRPIGLLAHRTK
>FUSION-ENST00000647456.1:195055-ENST00000558255.1:5303|2462
LINNFSK
>FUSION-ENST00000647456.1:195055-ENST00000558255.1:5303|1816
STCSHCSTPTYE
>FUSION-ENST00000644461.1:105317-ENST00000558255.1:5303|1348
SCCCSFLGSMPPLRAVTL
>FUSION-ENST00000469050.1:88920-ENST00000652379.1:25317|2801
VNNASFYCSYKSPSSHTTR
>FUSION-ENST00000644461.1:105317-ENST00000558255.1:5303|976
TRDSHFPK
>FUSION-ENST00000644461.1:105317-ENST00000558255.1:5303|2531
MYIKTSRCALLNIYNK
>FUSION-ENST00000644461.1:105317-ENST00000558255.1:5303|2829
CFMHNLPRHLVAWEVV
>FUSION-ENST00000647456.1:195055-ENST00000558255.1:5303|3945
QPPFIHGQFALSK
>FUSION-ENST00000469050.1:88920-ENST00000652379.1:25317|3369
AAWLFKANR
>FUSION-ENST00000469050.1:88920-ENST00000652379.1:25317|3794
GQQPPPRDAAWLCCLPGMANFK
>FUSION-ENST00000647456.1:195055-ENST00000558255.1:5303|5583
EASHHTRTCGTR
>FUSION-ENST00000647456.1:195055-ENST00000558255.1:5303|5296
LVYLQKKK
>FUSION-ENST00000644461.1:105317-ENST00000558255.1:5303|2666
LERGLSNI
>FUSION-ENST00000647456.1:195055-ENST00000558255.1:5303|5563
MSPDGAGQCLGQKTINSIGYGVYCK
>FUSION-ENST00000644461.1:105317-ENST00000558255.1:5303|6266
LPFLTFTCVSFQDFLGHRLTCVYI
>FUSION-ENST00000469050.1:88920-ENST00000652379.1:25317|1799
SLSHICVCIYKDPP
>FUSION-ENST00000484082.1:88920-ENST00000652379.1:25317|1432
LSLPKCWDDWREAPCLLGPK
>FUSION-ENST00000647456.1:195055-ENST00000558255.1:5303|1113
RCEMYRPLNVK
>FUSION-ENST00000644461.1:105317-ENST00000558255.1:5303|5346
EKSTNQQPQ
>FUSION-ENST00000647456.1:195055-ENST00000558255.1:5303|5077
IRWGLWVFGARPQR
>FUSION-ENST00000484082.1:88920-ENST00000652379.1:25317|106
AWRNQRGK
>FUSION-ENST00000469050.1:88920-ENST00000652379.1:25317|3788
MCSIIHSFNSRTGFSGILTLCEK
>FUSION-ENST00000647456.1:195055-ENST00000558255.1:5303|3406
GFASFSLETHR
>FUSION-ENST00000469050.1:88920-ENST00000652379.1:25317|2789
MQRLKCNPDSK
>FUSION-ENST00000647456.1:195055-ENST00000558255.1:5303|5488
MSPLANVIEVATISIMIYK
>FUSION-ENST00000644461.1:105317-ENST00000558255.1:5303|5924
MDKKIWAHPHHNILYNFK
>FUSION-ENST00000647456.1:195055-ENST00000558255.1:5303|2466
IVYLENPIVSAQNLLK
>FUSION-ENST00000644461.1:105317-ENST00000558255.1:5303|2108
VLSSRKGHSMAGR
>FUSION-ENST00000469050.1:88920-ENST00000652379.1:25317|3374
CPNHNMAAWLFK
>FUSION-ENST00000469050.1:88920-ENST00000652379.1:25317|2753
CLRGGGR
>FUSION-ENST00000647456.1:195055-ENST00000558255.1:5303|5595
EAPMEFIC
>FUSION-ENST00000647456.1:195055-ENST00000558255.1:5303|4530
QFSLENNSSKNQYNRGSLK
>FUSION-ENST00000469050.1:88920-ENST00000652379.1:25317|1941
LTHLICRVLRSQ
>FUSION-ENST00000644461.1:105317-ENST00000558255.1:5303|181
DHRGSGQYSLLFDLLL
>FUSION-ENST00000644461.1:105317-ENST00000558255.1:5303|5567
MITYLQCSYILLL
>FUSION-ENST00000647456.1:195055-ENST00000558255.1:5303|5275
LHIPRPPNIK
>FUSION-ENST00000469050.1:88920-ENST00000652379.1:25317|3618
PTGSSCCLWCHE
>FUSION-ENST00000647456.1:195055-ENST00000558255.1:5303|4164
DDEMLASEQDTKADPDGCPKR
>FUSION-ENST00000484082.1:88920-ENST00000652379.1:25317|817
MWVRLVSNWRPQWICPPRPPKVLG
>ENST00000377755.8|SNV-4036-G-C|1
AENSTLAVQLDNCKLATDDFKSK
>FUSION-ENST00000644461.1:105317-ENST00000558255.1:5303|3239
EPKENNISQK
>FUSION-ENST00000644461.1:105317-ENST00000558255.1:5303|3442
MTYMPMEYREAVLFKQMLIK
>FUSION-ENST00000647456.1:195055-ENST00000558255.1:5303|2097
MRYLSNQRSK
>FUSION-ENST00000647456.1:195055-ENST00000558255.1:5303|3234
INLIPVRVILSLLK
>FUSION-ENST00000484082.1:88920-ENST00000652379.1:25317|234
MGKKPGSLAWSRAWNASA
>FUSION-ENST00000644461.1:105317-ENST00000558255.1:5303|2430
EFTRFPK
>FUSION-ENST00000647456.1:195055-ENST00000558255.1:5303|4137
MHIILLGDGNGSGDR
>FUSION-ENST00000469050.1:88920-ENST00000652379.1:25317|3666
MLSLPSPDK
>FUSION-ENST00000469050.1:88920-ENST00000652379.1:25317|2531
RSQGIYSFNQYKHSNQK
>FUSION-ENST00000647456.1:195055-ENST00000558255.1:5303|945
VLCTKQPVPFRWSWLVT
>FUSION-ENST00000644461.1:105317-ENST00000558255.1:5303|2794
GALSCRSSVPYLPPGFDWKTFR
>FUSION-ENST00000647456.1:195055-ENST00000558255.1:5303|5669
IDMNEVYFWRNLLFPRYWGGQ
>FUSION-ENST00000647456.1:195055-ENST00000558255.1:5303|687
MWYIYTMEYYAAIK
>FUSION-ENST00000644461.1:105317-ENST00000558255.1:5303|2612
MIPLHWQQAAQPPLSMAHLVPLK
>FUSION-ENST00000647456.1:195055-ENST00000558255.1:5303|1921
SAVVEAH
>FUSION-ENST00000644461.1:105317-ENST00000558255.1:5303|291
WAALLRENSLFLLVFR
>FUSION-ENST00000644461.1:105317-ENST00000558255.1:5303|1977
MSCLDCQGILAFR
>FUSION-ENST00000647456.1:195055-ENST00000558255.1:5303|1059
VDFLIFDLNSSVQFGFK
>FUSION-ENST00000647456.1:195055-ENST00000558255.1:5303|5500
MSKSSLGK
>ENST00000565089.5|SNV-3498-T-C|4
MSFHLEITARPVLWHWLPR
>FUSION-ENST00000647456.1:195055-ENST00000558255.1:5303|5252
WSPGSATPSR
>FUSION-ENST00000644461.1:105317-ENST00000558255.1:5303|5847
AQKEQSVKECPTEPFP
>FUSION-ENST00000644461.1:105317-ENST00000558255.1:5303|2782
ERNFAFPEPCR
>FUSION-ENST00000644461.1:105317-ENST00000558255.1:5303|4155
MTHVFIVVK
>FUSION-ENST00000644461.1:105317-ENST00000558255.1:5303|3484
LLWLVSLNIL
>FUSION-ENST00000647456.1:195055-ENST00000558255.1:5303|2321
NSNKFTRK
>FUSION-ENST00000647456.1:195055-ENST00000558255.1:5303|2198
YTYVTNLHIVHMYPKT
>FUSION-ENST00000469050.1:88920-ENST00000652379.1:25317|2309
MELLEAK
>FUSION-ENST00000644461.1:105317-ENST00000558255.1:5303|4048
MTKNVWPSLWHHTELTACK
>FUSION-ENST00000644461.1:105317-ENST00000558255.1:5303|2156
FMTCTTFYIFIFENILKGR
>FUSION-ENST00000644461.1:105317-ENST00000558255.1:5303|3792
MPVIPATQEAETGESLEPGR
>FUSION-ENST00000484082.1:88920-ENST00000652379.1:25317|947
HHLDPLREFSGRIESQYR
>FUSION-ENST00000644461.1:105317-ENST00000558255.1:5303|5559
YMYIVEGLNLAN
>FUSION-ENST00000647456.1:195055-ENST00000558255.1:5303|5764
MLVIPHFGRPRQVDYLR
>FUSION-ENST00000644461.1:105317-ENST00000558255.1:5303|3899
QAFTESFCFPTAIEAFEK
>FUSION-ENST00000469050.1:88920-ENST00000652379.1:25317|1848
HKSIYCDVRK
>FUSION-ENST00000647456.1:195055-ENST00000558255.1:5303|5889
RAWGCGPTEANGGFLPFSSIIWDK
>FUSION-ENST00000644461.1:105317-ENST00000558255.1:5303|4653
MHCLRLVHSK
>FUSION-ENST00000644461.1:105317-ENST00000558255.1:5303|4790
AGTHMQVYIF
>FUSION-ENST00000644461.1:105317-ENST00000558255.1:5303|5686
MIIPAYWYK
>ENST00000278935.8|SNV-56710-A-T|2
GRQGSGARPGLPEKEENE
>FUSION-ENST00000647456.1:195055-ENST00000558255.1:5303|4798
AQCCWLLLPPEK
>ENST00000438339.5|SNV-15938-C-A|3
QLQVTLCSSK
>FUSION-ENST00000647456.1:195055-ENST00000558255.1:5303|3292
LHGGQGPT
>FUSION-ENST00000644461.1:105317-ENST00000558255.1:5303|167
FVYSFLFNNK
>FUSION-ENST00000644461.1:105317-ENST00000558255.1:5303|2841
VVKNERTFK
>FUSION-ENST00000644461.1:105317-ENST00000558255.1:5303|2112
SMVLSSRK
>FUSION-ENST00000644461.1:105317-ENST00000558255.1:5303|3936
CVTLANVPVYLMLYKR
>FUSION-ENST00000644461.1:105317-ENST00000558255.1:5303|2730
LQLHRMNKP
>FUSION-ENST00000469050.1:88920-ENST00000652379.1:25317|2780
LPKDVKIK
>FUSION-ENST00000647456.1:195055-ENST00000558255.1:5303|4115
KLHQVSL
>FUSION-ENST00000644461.1:105317-ENST00000558255.1:5303|5375
IAPLYSSLGNRVR
>FUSION-ENST00000644461.1:105317-ENST00000558255.1:5303|2454
MTWASLNEKEEGIHPFPKTWVVEMM
>FUSION-ENST00000484082.1:88920-ENST00000652379.1:25317|1119
YPPPSLFLQKKLK
>FUSION-ENST00000647456.1:195055-ENST00000558255.1:5303|1555
MGIWVGSKSLLL
>FUSION-ENST00000644461.1:105317-ENST00000558255.1:5303|6046
WVSLRGR
>FUSION-ENST00000647456.1:195055-ENST00000558255.1:5303|4378
VGVCMSVVGVGQR
>FUSION-ENST00000644461.1:105317-ENST00000558255.1:5303|2589
MKTMCPLTDDWIKK
>FUSION-ENST00000644461.1:105317-ENST00000558255.1:5303|3502
MAMQSCLLRGKSTFCR
>FUSION-ENST00000484082.1:88920-ENST00000652379.1:25317|672
SWLTAPSASRVR
>FUSION-ENST00000644461.1:105317-ENST00000558255.1:5303|5225
MSQPAQS
>FUSION-ENST00000469050.1:88920-ENST00000652379.1:25317|2196
RHNQFIDSS
>FUSION-ENST00000647456.1:195055-ENST00000558255.1:5303|2121
KCNSNLSVEMVCKN
>FUSION-ENST00000484082.1:88920-ENST00000652379.1:25317|685
AFLFSRFLSFFCFFPACFLA
>FUSION-ENST00000644461.1:105317-ENST00000558255.1:5303|1816
SYVDSDEGCESEKKTK
>FUSION-ENST00000644461.1:105317-ENST00000558255.1:5303|2219
MSRPSYR
>FUSION-ENST00000469050.1:88920-ENST00000652379.1:25317|1824
MKIKWHHAVSCLAK
>FUSION-ENST00000484082.1:88920-ENST00000652379.1:25317|787
MTGVSHRPRPIYLFINFESR
>FUSION-ENST00000469050.1:88920-ENST00000652379.1:25317|2598
MFTCEIPIRPKK
>FUSION-ENST00000644461.1:105317-ENST00000558255.1:5303|3718
MQTFATRTIWSER
>FUSION-ENST00000469050.1:88920-ENST00000652379.1:25317|2589
CYFFPPAFPSTSKLFWANYLTF
>FUSION-ENST00000644461.1:105317-ENST00000558255.1:5303|5207
MITGLCWAKPRLRVSACVNTYFLSV
>FUSION-ENST00000647456.1:195055-ENST00000558255.1:5303|4275
MKSSMAILSQINQVLIPRYFR
>FUSION-ENST00000644461.1:105317-ENST00000558255.1:5303|5854
ECSKAFPGAGSGALNR
>FUSION-ENST00000647456.1:195055-ENST00000558255.1:5303|844
LLFLVSQK
>FUSION-ENST00000484082.1:88920-ENST00000652379.1:25317|75
MCLAEEPMGR
>FUSION-ENST00000469050.1:88920-ENST00000652379.1:25317|2846
MYIYVTNLHVVHMYSR
>FUSION-ENST00000484082.1:88920-ENST00000652379.1:25317|22
MYVSEMGFGVLSCCPR
>FUSION-ENST00000647456.1:195055-ENST00000558255.1:5303|4348
MFSATFYMRR
>FUSION-ENST00000647456.1:195055-ENST00000558255.1:5303|5811
NDKIDNLPETLR
>FUSION-ENST00000647456.1:195055-ENST00000558255.1:5303|3240
YLFLAER
>FUSION-ENST00000644461.1:105317-ENST00000558255.1:5303|2247
CMDLLHYK
>FUSION-ENST00000644461.1:105317-ENST00000558255.1:5303|3072
YITFSRPVFKWLLLK
>FUSION-ENST00000484082.1:88920-ENST00000652379.1:25317|25
YVCMYVSEMGFGVLSCCPR
>FUSION-ENST00000644461.1:105317-ENST00000558255.1:5303|382
MLVIMYVENFLWK
>FUSION-ENST00000647456.1:195055-ENST00000558255.1:5303|5336
VFCSFIVVSAWNR
>FUSION-ENST00000644461.1:105317-ENST00000558255.1:5303|2650
ILQTLSTNELSPQLR
>FUSION-ENST00000647456.1:195055-ENST00000558255.1:5303|4392
SFDYYTRFIFLLNFHFN
>FUSION-ENST00000644461.1:105317-ENST00000558255.1:5303|3653
PTTFIKTNCSSEFH
>FUSION-ENST00000469050.1:88920-ENST00000652379.1:25317|3675
MKANTMVLLSQTPASALNLSEC
>FUSION-ENST00000647456.1:195055-ENST00000558255.1:5303|1160
MFSFFSNMGNH
>FUSION-ENST00000644461.1:105317-ENST00000558255.1:5303|4926
QAEVKGNWAGK
>FUSION-ENST00000644461.1:105317-ENST00000558255.1:5303|4161
MLLAPWFV
>FUSION-ENST00000647456.1:195055-ENST00000558255.1:5303|400
VELFSMTLHSVP
>FUSION-ENST00000644461.1:105317-ENST00000558255.1:5303|491
FPDQANQYSQSRLVIFRNWGK
>FUSION-ENST00000647456.1:195055-ENST00000558255.1:5303|2954
MIKSASSLGCK
>FUSION-ENST00000647456.1:195055-ENST00000558255.1:5303|5614
LINVNQSTCWEAVARSSG
>FUSION-ENST00000647456.1:195055-ENST00000558255.1:5303|4907
VICPPTNLMLKCDPQCWR
>FUSION-ENST00000647456.1:195055-ENST00000558255.1:5303|4609
ILPVTSAFLK
>FUSION-ENST00000644461.1:105317-ENST00000558255.1:5303|2779
NFAFPEPCRTLSLHANENGNYHE
>FUSION-ENST00000469050.1:88920-ENST00000652379.1:25317|2763
MCTCTLKLK
>FUSION-ENST00000644461.1:105317-ENST00000558255.1:5303|3142
MCSVCCLKR
>FUSION-ENST00000644461.1:105317-ENST00000558255.1:5303|3611
PLHSSLSDRVRPCFK
>FUSION-ENST00000644461.1:105317-ENST00000558255.1:5303|1929
SWHLIRTVISLLWIPFSSWLELTLK
>FUSION-ENST00000484082.1:88920-ENST00000652379.1:25317|1457
LSLRHFGRPR
>FUSION-ENST00000644461.1:105317-ENST00000558255.1:5303|5690
GRESFPL
>FUSION-ENST00000647456.1:195055-ENST00000558255.1:5303|5625
VERKESR
>FUSION-ENST00000644461.1:105317-ENST00000558255.1:5303|3709
MIVPLHSSLADRER
>FUSION-ENST00000647456.1:195055-ENST00000558255.1:5303|5786
RYKDWLWK
>FUSION-ENST00000644461.1:105317-ENST00000558255.1:5303|5411
SIISQKVENKIVVK
>FUSION-ENST00000647456.1:195055-ENST00000558255.1:5303|5580
AGTPTAPWQITDTR
>FUSION-ENST00000484082.1:88920-ENST00000652379.1:25317|578
AVAPEAR
>FUSION-ENST00000647456.1:195055-ENST00000558255.1:5303|4443
PRPLRGLAQSDQSLK
>FUSION-ENST00000484082.1:88920-ENST00000652379.1:25317|889
FGQDLAFPPYFTS
>FUSION-ENST00000647456.1:195055-ENST00000558255.1:5303|2448
FIVERLLIMRWTR
>FUSION-ENST00000647456.1:195055-ENST00000558255.1:5303|1847
IILTILIGIR
>FUSION-ENST00000471953.5:41438-ENST00000481583.1:14586|28
KTGIDCTLER
>FUSION-ENST00000469050.1:88920-ENST00000652379.1:25317|3461
MVLFLFLIDIYIFINCPGAQNLA
>FUSION-ENST00000469050.1:88920-ENST00000652379.1:25317|2403
CFLLFPNALKGSNLSCEPTVSVKIS
>FUSION-ENST00000647456.1:195055-ENST00000558255.1:5303|5565
MSPDGAGQCLGQK
>FUSION-ENST00000484082.1:88920-ENST00000652379.1:25317|1277
RGAGTCNPSYSGGWGGRIA
>ENST00000361530.11|MNV-10803-GC-G|10
APHPERKTATVRPK
>FUSION-ENST00000644461.1:105317-ENST00000558255.1:5303|5556
MLQQAWE
>FUSION-ENST00000644461.1:105317-ENST00000558255.1:5303|381
LVIMYVENFLWK
>FUSION-ENST00000644461.1:105317-ENST00000558255.1:5303|1854
QCSGGPPALVLPTSMSKSHK
>FUSION-ENST00000644461.1:105317-ENST00000558255.1:5303|3492
ESLSLSR
>FUSION-ENST00000647456.1:195055-ENST00000558255.1:5303|5924
TVTGLCIYYTFYHYFRVYSFYLYK
>FUSION-ENST00000484082.1:88920-ENST00000652379.1:25317|56
GSSVSLSR
>FUSION-ENST00000647456.1:195055-ENST00000558255.1:5303|2931
FNNLHAKNSQ
>FUSION-ENST00000647456.1:195055-ENST00000558255.1:5303|3310
RCLSAPAGRCLPVR
>FUSION-ENST00000647456.1:195055-ENST00000558255.1:5303|330
EGQGASGRFKK
>FUSION-ENST00000647456.1:195055-ENST00000558255.1:5303|1418
EGFTEKVTLD
>FUSION-ENST00000484082.1:88920-ENST00000652379.1:25317|771
YTDSPKTQKAVF
>FUSION-ENST00000647456.1:195055-ENST00000558255.1:5303|5021
LKTVTNV
>FUSION-ENST00000644461.1:105317-ENST00000558255.1:5303|5001
GTSHMASDKRR
>FUSION-ENST00000644461.1:105317-ENST00000558255.1:5303|5242
WDCLLPQH
>FUSION-ENST00000647456.1:195055-ENST00000558255.1:5303|1826
TEGLKSQLRRPVNPVFK
>FUSION-ENST00000484082.1:88920-ENST00000652379.1:25317|877
FHPFHSTVSWGVSVR
>FUSION-ENST00000647456.1:195055-ENST00000558255.1:5303|2505
ISGTHSK
>FUSION-ENST00000484082.1:88920-ENST00000652379.1:25317|76
GTAGSDIWCMCLAEEPMGR
>FUSION-ENST00000647456.1:195055-ENST00000558255.1:5303|1727
WFLSLVLFI
>FUSION-ENST00000644461.1:105317-ENST00000558255.1:5303|5198
LHMHFPFDPVIQLLGIYPKICCK
>FUSION-ENST00000484082.1:88920-ENST00000652379.1:25317|1075
RVPKALATPPTPHAPRPGHPR
>FUSION-ENST00000644461.1:105317-ENST00000558255.1:5303|2772
HISITSQLYFESLIFCLENRNYNM
>FUSION-ENST00000647456.1:195055-ENST00000558255.1:5303|2648
TGSNSHITILTLNVNGLNAPIKRHR
>FUSION-ENST00000644461.1:105317-ENST00000558255.1:5303|605
GQEPFNYTAVIGEVSMEEPFEINLI
>FUSION-ENST00000647456.1:195055-ENST00000558255.1:5303|4399
YYNLLDR
>FUSION-ENST00000644461.1:105317-ENST00000558255.1:5303|1365
TKSPEDDYLFRDWVSLCR
>FUSION-ENST00000647456.1:195055-ENST00000558255.1:5303|4199
MTDMTIFWTGKE
>FUSION-ENST00000647456.1:195055-ENST00000558255.1:5303|710
VIGLQSVLGDPYYR
>FUSION-ENST00000647456.1:195055-ENST00000558255.1:5303|2966
TKSTSDWCT
>FUSION-ENST00000647456.1:195055-ENST00000558255.1:5303|3832
MGASCAPLPHPLPR
>FUSION-ENST00000644461.1:105317-ENST00000558255.1:5303|4276
GNFLLFLRSFYLR
>FUSION-ENST00000647456.1:195055-ENST00000558255.1:5303|3392
SLSICLPVK
>FUSION-ENST00000647456.1:195055-ENST00000558255.1:5303|1084
AKPDVQEASILFTQDWVAIVDK
>FUSION-ENST00000647456.1:195055-ENST00000558255.1:5303|1411
YFVDLFK
>FUSION-ENST00000469050.1:88920-ENST00000652379.1:25317|3615
MFMSYSFLKPQLLVK
>FUSION-ENST00000647456.1:195055-ENST00000558255.1:5303|2244
NIGNLQLHSISLQLAQCILILK
>FUSION-ENST00000469050.1:88920-ENST00000652379.1:25317|3642
VTPFQPWKAFRSASTCWPK
>FUSION-ENST00000647456.1:195055-ENST00000558255.1:5303|5276
MLHIPRPPNIK
>FUSION-ENST00000484082.1:88920-ENST00000652379.1:25317|1092
GLRSTSPSPTVTVSILVSLPK
>FUSION-ENST00000647456.1:195055-ENST00000558255.1:5303|1720
CCWIWFVSILLR
>FUSION-ENST00000644461.1:105317-ENST00000558255.1:5303|4922
GNWAGKR
>FUSION-ENST00000469050.1:88920-ENST00000652379.1:25317|2563
VKTEIIKVFLAHGS
>FUSION-ENST00000644461.1:105317-ENST00000558255.1:5303|2343
KMPTPPTQR
>FUSION-ENST00000469050.1:88920-ENST00000652379.1:25317|2300
MKENRHLYK
>FUSION-ENST00000644461.1:105317-ENST00000558255.1:5303|5568
FHKLFLPN
>FUSION-ENST00000644461.1:105317-ENST00000558255.1:5303|1164
MCGLVSVGT
>FUSION-ENST00000644461.1:105317-ENST00000558255.1:5303|2739
TESRLAVTK
>FUSION-ENST00000644461.1:105317-ENST00000558255.1:5303|838
ERAERAF
>FUSION-ENST00000484082.1:88920-ENST00000652379.1:25317|63
LFIFFSFGAGPPGLLSLR
>FUSION-ENST00000647456.1:195055-ENST00000558255.1:5303|4291
MSHCHTIGNYIK
>FUSION-ENST00000484082.1:88920-ENST00000652379.1:25317|762
GGGLRLRPPRSPGR
>FUSION-ENST00000469050.1:88920-ENST00000652379.1:25317|1895
MIYLRSR
>FUSION-ENST00000644461.1:105317-ENST00000558255.1:5303|562
MYLSSEVHVQVCYIGKLASR
>FUSION-ENST00000647456.1:195055-ENST00000558255.1:5303|3635
YCALNINICRI
>FUSION-ENST00000644461.1:105317-ENST00000558255.1:5303|1174
MEDLEKGTINTHNPGSWD
>FUSION-ENST00000647456.1:195055-ENST00000558255.1:5303|1290
MLFSKLFILVSNSSNLFSR
>FUSION-ENST00000475226.1:2819-ENST00000642908.1:1378|277
CIYTWLCVFVSCAHSTLFCLR
>FUSION-ENST00000644461.1:105317-ENST00000558255.1:5303|2621
EFCFPRTLQNTLPPC
>FUSION-ENST00000469050.1:88920-ENST00000652379.1:25317|1995
VFLKNSI
>FUSION-ENST00000644461.1:105317-ENST00000558255.1:5303|6196
MVSQGRGRV
>FUSION-ENST00000484082.1:88920-ENST00000652379.1:25317|980
RLALSPRLECDGVISAHCNR
>FUSION-ENST00000644461.1:105317-ENST00000558255.1:5303|2281
SSGWPQLATSKDLSLTVPR
>FUSION-ENST00000644461.1:105317-ENST00000558255.1:5303|1790
MHPIPHYPR
>FUSION-ENST00000644461.1:105317-ENST00000558255.1:5303|1188
NLTLVWR
>FUSION-ENST00000644461.1:105317-ENST00000558255.1:5303|5441
ELKTRLVNL
>FUSION-ENST00000644461.1:105317-ENST00000558255.1:5303|4962
CLSDLVPQA
>FUSION-ENST00000644461.1:105317-ENST00000558255.1:5303|5039
WLSFSPTFPSKRCFFLLSAEIQGLR
>FUSION-ENST00000647456.1:195055-ENST00000558255.1:5303|357
AASNDCVPLCLLFWMLIYR
>FUSION-ENST00000475226.1:2819-ENST00000642908.1:1378|219
LWKSNQV
>FUSION-ENST00000644461.1:105317-ENST00000558255.1:5303|3629
RSHWHALAVYR
>FUSION-ENST00000644461.1:105317-ENST00000558255.1:5303|4175
MVVISLSSHK
>FUSION-ENST00000469050.1:88920-ENST00000652379.1:25317|2495
QCFSLVRRK
>FUSION-ENST00000647456.1:195055-ENST00000558255.1:5303|4055
MLQRGCIHK
>FUSION-ENST00000644461.1:105317-ENST00000558255.1:5303|775
IIHKPDIHWAEKF
>FUSION-ENST00000644461.1:105317-ENST00000558255.1:5303|4538
CFELVECEESGRCEELSSWHLEK
>FUSION-ENST00000647456.1:195055-ENST00000558255.1:5303|2978
MDSQPNSTR
>FUSION-ENST00000644461.1:105317-ENST00000558255.1:5303|1197
FVILRYRIAK
>FUSION-ENST00000644461.1:105317-ENST00000558255.1:5303|3511
LTKQTVCSNK
>FUSION-ENST00000484082.1:88920-ENST00000652379.1:25317|573
GDPPRVAR
>FUSION-ENST00000647456.1:195055-ENST00000558255.1:5303|3914
DSRDLLGFEIGR
>FUSION-ENST00000644461.1:105317-ENST00000558255.1:5303|2395
KLGSYPVKPIRPSNPELGWGQDLFR
>FUSION-ENST00000421119.1:96-ENST00000380959.7:91463|64
MKKEQSK
>FUSION-ENST00000647456.1:195055-ENST00000558255.1:5303|4139
MSLTISDIQKERNVDL
>FUSION-ENST00000484082.1:88920-ENST00000652379.1:25317|713
LYSQYTTLAGR
>FUSION-ENST00000475226.1:2819-ENST00000642908.1:1378|97
MTESEQGKGYK
>FUSION-ENST00000647456.1:195055-ENST00000558255.1:5303|1801
MVSHCGFDLHFCNDQ
>FUSION-ENST00000647456.1:195055-ENST00000558255.1:5303|318
NACRGQRGASLLF
>FUSION-ENST00000644461.1:105317-ENST00000558255.1:5303|5942
MSYHFSSIR
>FUSION-ENST00000644461.1:105317-ENST00000558255.1:5303|5873
MHTQVNWLEQK
>FUSION-ENST00000644461.1:105317-ENST00000558255.1:5303|3778
MSLYCFKNNFGASIHFPK
>FUSION-ENST00000647456.1:195055-ENST00000558255.1:5303|97
RSDGFIR
>FUSION-ENST00000469050.1:88920-ENST00000652379.1:25317|3678
GYTDFVAMEEEKQLSSA
>FUSION-ENST00000647456.1:195055-ENST00000558255.1:5303|4039
MSCYVWHFCKDTFSSEIL
>FUSION-ENST00000647456.1:195055-ENST00000558255.1:5303|2241
CVCGLCHIGLSYPKLTLRDL
>FUSION-ENST00000647456.1:195055-ENST00000558255.1:5303|4273
SSMAILSQINQVLIPR
>FUSION-ENST00000647456.1:195055-ENST00000558255.1:5303|3828
LILFFNIWLLGPHLYGFFSSYFSQR
>FUSION-ENST00000647456.1:195055-ENST00000558255.1:5303|5826
LHNLEQYLWHSAKVVH
>FUSION-ENST00000647456.1:195055-ENST00000558255.1:5303|6
KCSYLFIFVFL
>FUSION-ENST00000647456.1:195055-ENST00000558255.1:5303|1792
MKTLEYK
>FUSION-ENST00000647456.1:195055-ENST00000558255.1:5303|4989
MCKALYIH
>FUSION-ENST00000469050.1:88920-ENST00000652379.1:25317|3872
MSWQVSA
>FUSION-ENST00000484082.1:88920-ENST00000652379.1:25317|1290
MALYTERSGSR
>FUSION-ENST00000469050.1:88920-ENST00000652379.1:25317|3390
KKQIHMK
>FUSION-ENST00000469050.1:88920-ENST00000652379.1:25317|3497
MLDLSSIK
>FUSION-ENST00000647456.1:195055-ENST00000558255.1:5303|4107
QARRGGSHL
>FUSION-ENST00000469050.1:88920-ENST00000652379.1:25317|2503
MLSVVSGK
>FUSION-ENST00000644461.1:105317-ENST00000558255.1:5303|120
SYPYITAGILVIR
>FUSION-ENST00000644461.1:105317-ENST00000558255.1:5303|6023
LLPEKSLHR
>FUSION-ENST00000644461.1:105317-ENST00000558255.1:5303|4550
ILAHCSCSEVISAYCSLK
>FUSION-ENST00000647456.1:195055-ENST00000558255.1:5303|1906
ISSSPCLCDKSFELRTLFILLALW
>ENST00000361530.11|MNV-10803-GC-G|9
KTATVRPK
>FUSION-ENST00000647456.1:195055-ENST00000558255.1:5303|1387
SCFMNLGAPLLGAYIFR
>FUSION-ENST00000647456.1:195055-ENST00000558255.1:5303|2286
NFRPQESTCLSLPKCLK
>FUSION-ENST00000644461.1:105317-ENST00000558255.1:5303|956
REGIEFSVMLQLPWK
>FUSION-ENST00000647456.1:195055-ENST00000558255.1:5303|847
GSTIFTR
>FUSION-ENST00000469050.1:88920-ENST00000652379.1:25317|3073
MCTPKSMCCKLNPQGNNVGR
>FUSION-ENST00000644461.1:105317-ENST00000558255.1:5303|2948
MVATPSILLPPCK
>FUSION-ENST00000484082.1:88920-ENST00000652379.1:25317|911
MTDGVSYQCSFVNRVRLR
>FUSION-ENST00000647456.1:195055-ENST00000558255.1:5303|1553
MLCWEICCSLQSCQAGTFK
>FUSION-ENST00000647456.1:195055-ENST00000558255.1:5303|1822
RPVNPVFKVIDFLS
>FUSION-ENST00000647456.1:195055-ENST00000558255.1:5303|1259
LTTYLYIYIPYLIK
>FUSION-ENST00000644461.1:105317-ENST00000558255.1:5303|5228
FLFLFRDR
>FUSION-ENST00000469050.1:88920-ENST00000652379.1:25317|3389
KQIHMKC
>FUSION-ENST00000644461.1:105317-ENST00000558255.1:5303|534
LAVMSRGPHELFSPQGKVSVR
>FUSION-ENST00000644461.1:105317-ENST00000558255.1:5303|641
SPLYCQRPHPGPVK
>FUSION-ENST00000647456.1:195055-ENST00000558255.1:5303|4584
MWSSLRGVVQAPWK
>FUSION-ENST00000644461.1:105317-ENST00000558255.1:5303|428
MTAEGGMSHTVLKGTT
>FUSION-ENST00000647456.1:195055-ENST00000558255.1:5303|4431
MGMGRNQRELFESLIC
>FUSION-ENST00000644461.1:105317-ENST00000558255.1:5303|5416
MVSKYKSIISQK
>FUSION-ENST00000647456.1:195055-ENST00000558255.1:5303|3668
MPNYNECKTK
>FUSION-ENST00000644461.1:105317-ENST00000558255.1:5303|1475
MGYILWPWLLAGRQR
>FUSION-ENST00000647456.1:195055-ENST00000558255.1:5303|2405
KLIHHDQVSFIPGMQGWFNIR
>FUSION-ENST00000647456.1:195055-ENST00000558255.1:5303|1946
VSKAHLP
>FUSION-ENST00000644461.1:105317-ENST00000558255.1:5303|112
KTTAKGR
>FUSION-ENST00000647456.1:195055-ENST00000558255.1:5303|387
VTCRCPAFR
>FUSION-ENST00000469050.1:88920-ENST00000652379.1:25317|2988
WAKDMNKHFSK
>FUSION-ENST00000644461.1:105317-ENST00000558255.1:5303|3443
TYMPMEYREAVLFK
>ENST00000469006.1|SNV-53461-C-T|1
AAPASTTLANTSVTVPQASPGGTAR
>FUSION-ENST00000644461.1:105317-ENST00000558255.1:5303|3376
MGFHRVSQDGLVS
>FUSION-ENST00000647456.1:195055-ENST00000558255.1:5303|621
KQQSTFHIAVGPLLYCK
>FUSION-ENST00000644461.1:105317-ENST00000558255.1:5303|4588
KGHGRIQQEAGHLQAR
>FUSION-ENST00000647456.1:195055-ENST00000558255.1:5303|1095
EAKPSIGLYDSK
>FUSION-ENST00000647456.1:195055-ENST00000558255.1:5303|2862
EDEMNEMKR
>FUSION-ENST00000647456.1:195055-ENST00000558255.1:5303|3534
HFKVVFFNSVEK
>FUSION-ENST00000484082.1:88920-ENST00000652379.1:25317|355
GEILGPAQDGPERK
>FUSION-ENST00000469050.1:88920-ENST00000652379.1:25317|2932
MYVYCSTIHNSK
>FUSION-ENST00000644461.1:105317-ENST00000558255.1:5303|2022
MYFTNITLRK
>FUSION-ENST00000644461.1:105317-ENST00000558255.1:5303|3436
MEYREAVLFK
>FUSION-ENST00000647456.1:195055-ENST00000558255.1:5303|2382
MIISIDAEKAFDK
>FUSION-ENST00000647456.1:195055-ENST00000558255.1:5303|173
MTWMGGSRRK
>FUSION-ENST00000647456.1:195055-ENST00000558255.1:5303|3186
LMLFLSVC
>FUSION-ENST00000644461.1:105317-ENST00000558255.1:5303|4518
MPPCLANFCIFSRDR
>FUSION-ENST00000647456.1:195055-ENST00000558255.1:5303|4420
IVMSLSLLLDTPRSLALCPSVR
>FUSION-ENST00000644461.1:105317-ENST00000558255.1:5303|713
KNFMPCELYLNIK
>FUSION-ENST00000469050.1:88920-ENST00000652379.1:25317|2659
IPINSLTSKNMRT
>FUSION-ENST00000647456.1:195055-ENST00000558255.1:5303|2069
SKYFSASLVLTKEAPYAK
>FUSION-ENST00000469050.1:88920-ENST00000652379.1:25317|3598
SNKALHLCPRNLVFFACIHK
>ENST00000529970.5|SNV-95497-G-T|10
MLLGPVVTMHIVPR
>FUSION-ENST00000644461.1:105317-ENST00000558255.1:5303|784
MGKAGTKCESSWK
>FUSION-ENST00000647456.1:195055-ENST00000558255.1:5303|3289
WIPEIRHGDVWANTK
>FUSION-ENST00000644461.1:105317-ENST00000558255.1:5303|2231
CLWGLLLGKVHQEESMPISPLR
>FUSION-ENST00000644461.1:105317-ENST00000558255.1:5303|1208
MFLMFSCICWLF
>ENST00000470451.5|SNV-45237-T-A|2
AVGCSGTWPSAQWRWLLRK
>FUSION-ENST00000644461.1:105317-ENST00000558255.1:5303|20
IMCSTDEASVDKTPLSKPFAFFR
>FUSION-ENST00000647456.1:195055-ENST00000558255.1:5303|5347
TRTVLGKPQRLVILLVTQEK
>FUSION-ENST00000644461.1:105317-ENST00000558255.1:5303|5560
KYMYIVEGLNLAN
>FUSION-ENST00000647456.1:195055-ENST00000558255.1:5303|2323
NSNKFTR
>FUSION-ENST00000644461.1:105317-ENST00000558255.1:5303|5286
STVQYREHIY
>FUSION-ENST00000644461.1:105317-ENST00000558255.1:5303|32
MGSQISMEPLDCAHTCQSVHSR
>FUSION-ENST00000647456.1:195055-ENST00000558255.1:5303|2577
FIAALFTIAKTWNQPKCPTMIDWIK
>FUSION-ENST00000644461.1:105317-ENST00000558255.1:5303|1665
MVPGSVLFM
>FUSION-ENST00000644461.1:105317-ENST00000558255.1:5303|1780
ESNHGLYGNLCILEGGFQHTACPK
>FUSION-ENST00000469050.1:88920-ENST00000652379.1:25317|3372
CPNHNMAAWLFKANR
>FUSION-ENST00000647456.1:195055-ENST00000558255.1:5303|4100
VMAVEIESRCPTLLFW
>FUSION-ENST00000469050.1:88920-ENST00000652379.1:25317|3100
MGNNLSDMKETVVSV
>FUSION-ENST00000469050.1:88920-ENST00000652379.1:25317|1908
EYYRPTQKHK
>FUSION-ENST00000647456.1:195055-ENST00000558255.1:5303|3285
HGDVWANTK
>FUSION-ENST00000647456.1:195055-ENST00000558255.1:5303|3932
ENAEQKLSMCSSRLLNPPDGGK
>FUSION-ENST00000644461.1:105317-ENST00000558255.1:5303|2450
TWVVEMM
>FUSION-ENST00000484082.1:88920-ENST00000652379.1:25317|1246
VGPCPFHESEKRVLR
>FUSION-ENST00000644461.1:105317-ENST00000558255.1:5303|4964
MKCLSDLVPQA
>FUSION-ENST00000484082.1:88920-ENST00000652379.1:25317|1529
MTRVGTVR
>FUSION-ENST00000469050.1:88920-ENST00000652379.1:25317|1903
MEDNLVLSTTLIITIHIFR
>FUSION-ENST00000647456.1:195055-ENST00000558255.1:5303|3663
RCLPQLSSQNIFPK
>FUSION-ENST00000644461.1:105317-ENST00000558255.1:5303|4684
GLCLGCEFTSSIKQCK
>FUSION-ENST00000644461.1:105317-ENST00000558255.1:5303|6045
WVSLRGRSGIQESSG
>FUSION-ENST00000471953.5:41438-ENST00000481583.1:14586|39
YFSLHFNYCFIRKP
>FUSION-ENST00000647456.1:195055-ENST00000558255.1:5303|1112
CEMYRPLNVK
>FUSION-ENST00000469050.1:88920-ENST00000652379.1:25317|1588
NIVKMLDKGLQF
>FUSION-ENST00000644461.1:105317-ENST00000558255.1:5303|4009
TESSSLALNGILLAK
>FUSION-ENST00000647456.1:195055-ENST00000558255.1:5303|4010
MSPFPGWSISHR
>FUSION-ENST00000647456.1:195055-ENST00000558255.1:5303|2662
GKFIALNAHKR
>FUSION-ENST00000644461.1:105317-ENST00000558255.1:5303|3782
QPRMSLYCFK
>FUSION-ENST00000469050.1:88920-ENST00000652379.1:25317|2149
TGVNHRI
>FUSION-ENST00000647456.1:195055-ENST00000558255.1:5303|627
MYPRTYSMYIKK
>FUSION-ENST00000644461.1:105317-ENST00000558255.1:5303|872
SISKAPKQEVSQWGLNK
>FUSION-ENST00000469050.1:88920-ENST00000652379.1:25317|1596
MDEESGFLRRNLLLVK
>FUSION-ENST00000647456.1:195055-ENST00000558255.1:5303|3689
RWPVSATKAGFLTQWFK
>FUSION-ENST00000644461.1:105317-ENST00000558255.1:5303|5542
SSSFIVLLQMIGFPSPL
>FUSION-ENST00000647456.1:195055-ENST00000558255.1:5303|4515
EASHNSVFHYFLIVLK
>FUSION-ENST00000475226.1:2819-ENST00000642908.1:1378|263
GVLQVGVK
>FUSION-ENST00000644461.1:105317-ENST00000558255.1:5303|3462
VPQMYISR
>FUSION-ENST00000469050.1:88920-ENST00000652379.1:25317|3503
VSVQRLLPTTSHHFLNTYYMPGTI
>FUSION-ENST00000647456.1:195055-ENST00000558255.1:5303|2651
TGSNSHITILTLNVNGLNAPIK
>FUSION-ENST00000644461.1:105317-ENST00000558255.1:5303|623
ELTQIHDRR
>FUSION-ENST00000644461.1:105317-ENST00000558255.1:5303|3889
MNHLGLQCGSPFCFHRK
>FUSION-ENST00000644461.1:105317-ENST00000558255.1:5303|2352
IVNKCLVNSLIDR
>FUSION-ENST00000644461.1:105317-ENST00000558255.1:5303|4911
HLKPLFFLPPK
>FUSION-ENST00000644461.1:105317-ENST00000558255.1:5303|5372
KKLTLKP
>FUSION-ENST00000644461.1:105317-ENST00000558255.1:5303|923
ISTSHLK
>FUSION-ENST00000469050.1:88920-ENST00000652379.1:25317|2040
LQRNTKDMNER
>FUSION-ENST00000647456.1:195055-ENST00000558255.1:5303|4831
GGTPSCSGRGKHSQLHGTR
>FUSION-ENST00000644461.1:105317-ENST00000558255.1:5303|2625
MFVFQRKEFCFPR
>FUSION-ENST00000484082.1:88920-ENST00000652379.1:25317|9
WSRTPVLKQSACLPRPPTLLLLQA
>FUSION-ENST00000644461.1:105317-ENST00000558255.1:5303|2001
IISRCSE
>FUSION-ENST00000647456.1:195055-ENST00000558255.1:5303|597
MEKECRLPSSTPSPQK
>FUSION-ENST00000647456.1:195055-ENST00000558255.1:5303|3676
GPLRHFK
>FUSION-ENST00000644461.1:105317-ENST00000558255.1:5303|6212
TVLRDKFNSMGAH
>FUSION-ENST00000644461.1:105317-ENST00000558255.1:5303|3086
FKNLPIAAK
>FUSION-ENST00000484082.1:88920-ENST00000652379.1:25317|709
MFRDGVSEARPPWLPR
>ENST00000462323.5|SNV-45237-T-A|2
CSWASLVEMAITK
>FUSION-ENST00000644461.1:105317-ENST00000558255.1:5303|4306
HCIIWISFCSHCDYPQR
>FUSION-ENST00000484082.1:88920-ENST00000652379.1:25317|852
GVLRGKPHLGRHSGLVLAI
>FUSION-ENST00000644461.1:105317-ENST00000558255.1:5303|340
MELKVFKDSNK
>FUSION-ENST00000647456.1:195055-ENST00000558255.1:5303|3474
SPIFCIDHAGSCR
>FUSION-ENST00000644461.1:105317-ENST00000558255.1:5303|2692
MLCVNAR
>FUSION-ENST00000644461.1:105317-ENST00000558255.1:5303|297
TNDQVIPLYNCR
>FUSION-ENST00000644461.1:105317-ENST00000558255.1:5303|689
MRSLRMQLEMLFLGSLALRPTL
>FUSION-ENST00000644461.1:105317-ENST00000558255.1:5303|2148
MEEKNEFR
>FUSION-ENST00000644461.1:105317-ENST00000558255.1:5303|3863
APHGTHRLQNLHFVC
>FUSION-ENST00000647456.1:195055-ENST00000558255.1:5303|66
EHISTQRMSTGEER
>FUSION-ENST00000647456.1:195055-ENST00000558255.1:5303|1041
LCGECVR
>FUSION-ENST00000484082.1:88920-ENST00000652379.1:25317|839
MLRVSCRLSLDLSSSWVR
>FUSION-ENST00000469050.1:88920-ENST00000652379.1:25317|2124
MLFLGSSGFW
>FUSION-ENST00000484082.1:88920-ENST00000652379.1:25317|1060
DARDSAKLTCPTEVK
>FUSION-ENST00000647456.1:195055-ENST00000558255.1:5303|4498
FLKWDEVEFFPFGKCISR
>FUSION-ENST00000644461.1:105317-ENST00000558255.1:5303|3732
GGGDVEHSR
>FUSION-ENST00000647456.1:195055-ENST00000558255.1:5303|3753
LGTVAHTCSPSTLGG
>FUSION-ENST00000647456.1:195055-ENST00000558255.1:5303|42
IAGMKSK
>FUSION-ENST00000644461.1:105317-ENST00000558255.1:5303|2488
MAIKWNVFCN
>FUSION-ENST00000644461.1:105317-ENST00000558255.1:5303|3829
DQPDQHGKTPSLLK
>FUSION-ENST00000644461.1:105317-ENST00000558255.1:5303|3044
MCLVRWK
>FUSION-ENST00000644461.1:105317-ENST00000558255.1:5303|4119
MTKEEQVFMK
>FUSION-ENST00000644461.1:105317-ENST00000558255.1:5303|4072
ASVGSSQTGGHRVGR
>FUSION-ENST00000644461.1:105317-ENST00000558255.1:5303|3553
LNYHSRYPSDLLLK
>FUSION-ENST00000484082.1:88920-ENST00000652379.1:25317|89
SALPIIVK
>FUSION-ENST00000484082.1:88920-ENST00000652379.1:25317|883
MEVPVPSGTVSGER
>FUSION-ENST00000484082.1:88920-ENST00000652379.1:25317|1440
AACSRGYSGG
>FUSION-ENST00000647456.1:195055-ENST00000558255.1:5303|5781
MWWYTLVVPATR
>FUSION-ENST00000644461.1:105317-ENST00000558255.1:5303|1327
LLFLPLSLPIIVTSAVAESK
>FUSION-ENST00000469050.1:88920-ENST00000652379.1:25317|3071
HTFGLLTVFDCYK
>FUSION-ENST00000484082.1:88920-ENST00000652379.1:25317|488
RAGLWPTGDPASRPRSCLSR
>FUSION-ENST00000647456.1:195055-ENST00000558255.1:5303|4790
PISYLPQKLK
>FUSION-ENST00000644461.1:105317-ENST00000558255.1:5303|6167
SHKSPESQKP
>FUSION-ENST00000644461.1:105317-ENST00000558255.1:5303|2381
VSLASKF
>FUSION-ENST00000484082.1:88920-ENST00000652379.1:25317|1465
KMIWAGHASSR
>FUSION-ENST00000644461.1:105317-ENST00000558255.1:5303|3355
IYHCLGSLPECSNLHFR
>FUSION-ENST00000647456.1:195055-ENST00000558255.1:5303|3870
MHITMPANF
>FUSION-ENST00000647456.1:195055-ENST00000558255.1:5303|4479
VRNYNIATAGN
>FUSION-ENST00000484082.1:88920-ENST00000652379.1:25317|767
MALALVSVPVILFGLDLD
>FUSION-ENST00000469050.1:88920-ENST00000652379.1:25317|3492
YVYYIYNYILYR
>FUSION-ENST00000647456.1:195055-ENST00000558255.1:5303|208
LGSVPSFT
>FUSION-ENST00000647456.1:195055-ENST00000558255.1:5303|1087
CCSRIGEK
>FUSION-ENST00000540243.5:40167-ENST00000481583.1:14586|1
NSERNAYL
>FUSION-ENST00000469050.1:88920-ENST00000652379.1:25317|3515
VSLFPLLNRDYILYLIIF
>FUSION-ENST00000469050.1:88920-ENST00000652379.1:25317|1606
ISVTHGRRSK
>FUSION-ENST00000647456.1:195055-ENST00000558255.1:5303|1911
RISSSPCLCDKSFELR
>FUSION-ENST00000647456.1:195055-ENST00000558255.1:5303|4058
EEPHEQWRALPS
>FUSION-ENST00000644461.1:105317-ENST00000558255.1:5303|1601
LALIYIFKAC
>FUSION-ENST00000644461.1:105317-ENST00000558255.1:5303|4303
SLFLIANTANLVLNFR
>FUSION-ENST00000647456.1:195055-ENST00000558255.1:5303|1142
KKGISSS
>FUSION-ENST00000484082.1:88920-ENST00000652379.1:25317|1553
MKMGYPPSPWTITQMVIGLSVISR
>FUSION-ENST00000647456.1:195055-ENST00000558255.1:5303|3481
VSHCGFDLHFSDDQ
>FUSION-ENST00000647456.1:195055-ENST00000558255.1:5303|4052
LQRGCIHKK
>FUSION-ENST00000644461.1:105317-ENST00000558255.1:5303|4049
STLNGLPMTK
>FUSION-ENST00000484082.1:88920-ENST00000652379.1:25317|586
SLLCVSTFSK
>FUSION-ENST00000469050.1:88920-ENST00000652379.1:25317|1971
MYSFTSFALFIFINK
>FUSION-ENST00000647456.1:195055-ENST00000558255.1:5303|2345
MHQLIGPVYFLYWR
>ENST00000288986.6|INDEL-83877-C-CA|5
KINGMVGLVPKK
>FUSION-ENST00000647456.1:195055-ENST00000558255.1:5303|3593
MGSLGQIVFLVLDP
>FUSION-ENST00000644461.1:105317-ENST00000558255.1:5303|2597
GQGEFQS
>FUSION-ENST00000647456.1:195055-ENST00000558255.1:5303|1074
NCVLSFLYL
>FUSION-ENST00000647456.1:195055-ENST00000558255.1:5303|1835
MFFSFTR
>FUSION-ENST00000647456.1:195055-ENST00000558255.1:5303|5584
MEASHHTRTCGTR
>ENST00000485313.5|SNV-6471-A-C|2
ILAAQVPCQQDR
>FUSION-ENST00000647456.1:195055-ENST00000558255.1:5303|4936
MENQQRLHPLSSSNK
>FUSION-ENST00000647456.1:195055-ENST00000558255.1:5303|666
LETIIISRLSQGQKTK
>FUSION-ENST00000647456.1:195055-ENST00000558255.1:5303|4912
SCLQWGGQNR
>FUSION-ENST00000647456.1:195055-ENST00000558255.1:5303|5708
GFHCVSLEVLIS
>FUSION-ENST00000644461.1:105317-ENST00000558255.1:5303|4548
MFFFFFIR
>FUSION-ENST00000644461.1:105317-ENST00000558255.1:5303|2449
MTSVEVFPYIPR
>FUSION-ENST00000644461.1:105317-ENST00000558255.1:5303|3809
RKVIFIC
>FUSION-ENST00000469050.1:88920-ENST00000652379.1:25317|3483
CMVFFSYFLCILK
>ENST00000635641.1|SNV-292-C-T|1
IILRHLQLAIRNDEELNK
>FUSION-ENST00000647456.1:195055-ENST00000558255.1:5303|4205
YICSLNFR
>FUSION-ENST00000484082.1:88920-ENST00000652379.1:25317|283
MKVKAGALAGR
>FUSION-ENST00000644461.1:105317-ENST00000558255.1:5303|4698
DKSNNLCSNTGHCKEEK
>FUSION-ENST00000484082.1:88920-ENST00000652379.1:25317|840
MLRVSCR
>FUSION-ENST00000647456.1:195055-ENST00000558255.1:5303|2444
CRTSSRR
>FUSION-ENST00000644461.1:105317-ENST00000558255.1:5303|4981
MLRFVLWDVDSLVK
>FUSION-ENST00000469050.1:88920-ENST00000652379.1:25317|3807
MLLGFVASLAWLILR
>FUSION-ENST00000644461.1:105317-ENST00000558255.1:5303|3152
SPHDSITSP
>FUSION-ENST00000647456.1:195055-ENST00000558255.1:5303|3095
TLCRILSRR
>FUSION-ENST00000647456.1:195055-ENST00000558255.1:5303|2222
MCHGGMLHLSTCR
>FUSION-ENST00000644461.1:105317-ENST00000558255.1:5303|1224
MQLSLSLLKASFVIYIY
>FUSION-ENST00000644461.1:105317-ENST00000558255.1:5303|2710
SATVKAIKEK
>FUSION-ENST00000647456.1:195055-ENST00000558255.1:5303|1805
YYRQCFFPLLETLFIFSRLK
>FUSION-ENST00000647456.1:195055-ENST00000558255.1:5303|882
FKKQAYSSPR
>FUSION-ENST00000647456.1:195055-ENST00000558255.1:5303|1380
SSCCIDPFTII
>FUSION-ENST00000469050.1:88920-ENST00000652379.1:25317|2570
MSLYYCKY
>ENST00000288235.9|SNV-154959-G-A|2
ALHAQVFDFLVDSINK
>FUSION-ENST00000644461.1:105317-ENST00000558255.1:5303|1814
TKGGDRLISTK
>FUSION-ENST00000647456.1:195055-ENST00000558255.1:5303|952
MLMKMTERK
>FUSION-ENST00000644461.1:105317-ENST00000558255.1:5303|3806
GGGCSSGLVEPMS
>FUSION-ENST00000469050.1:88920-ENST00000652379.1:25317|3624
SCCTWINALGQVERSVQKFVEK
>FUSION-ENST00000647456.1:195055-ENST00000558255.1:5303|2599
RQEITKIR
>FUSION-ENST00000647456.1:195055-ENST00000558255.1:5303|3667
PNYNECKTK
>FUSION-ENST00000647456.1:195055-ENST00000558255.1:5303|1442
TLGNMAIFTILILLIHK
>FUSION-ENST00000644461.1:105317-ENST00000558255.1:5303|1466
MPSVRDKDSCVEVGHR
>FUSION-ENST00000484082.1:88920-ENST00000652379.1:25317|1506
MEKMKEINTK
>FUSION-ENST00000644461.1:105317-ENST00000558255.1:5303|4380
MGNKTSCI
>FUSION-ENST00000469050.1:88920-ENST00000652379.1:25317|3034
NGLMPIIK
>FUSION-ENST00000644461.1:105317-ENST00000558255.1:5303|2709
AIKEKVLAVPILGAAYSTGR
>FUSION-ENST00000469050.1:88920-ENST00000652379.1:25317|3707
YLSLSWHHQLKAR
>FUSION-ENST00000484082.1:88920-ENST00000652379.1:25317|521
GSGLPVTR
>FUSION-ENST00000647456.1:195055-ENST00000558255.1:5303|5019
EYLSWACLIERR
>FUSION-ENST00000644461.1:105317-ENST00000558255.1:5303|2070
MPFNPVVSLYNRILYSNENE
>FUSION-ENST00000484082.1:88920-ENST00000652379.1:25317|306
GRPTALAER
>FUSION-ENST00000647456.1:195055-ENST00000558255.1:5303|2259
GTSHSGDCCGVVGGGRDSIGR
>FUSION-ENST00000647456.1:195055-ENST00000558255.1:5303|2503
QCVEGNL
>FUSION-ENST00000644461.1:105317-ENST00000558255.1:5303|1815
KTKGGDR
>FUSION-ENST00000484082.1:88920-ENST00000652379.1:25317|1046
MYVQTLLSISTTTHGPLWNHWLFEK
>FUSION-ENST00000647456.1:195055-ENST00000558255.1:5303|5600
NSFSDGTVPK
>FUSION-ENST00000484082.1:88920-ENST00000652379.1:25317|121
IRGRGCK
>FUSION-ENST00000647456.1:195055-ENST00000558255.1:5303|5366
MKYCPVLFWVCLLHRR
>FUSION-ENST00000644461.1:105317-ENST00000558255.1:5303|909
GDLTWTNGAK
>FUSION-ENST00000644461.1:105317-ENST00000558255.1:5303|1626
LVSNSQPQVTHPSQPPK
>FUSION-ENST00000647456.1:195055-ENST00000558255.1:5303|2306
QTTPSKSVRR
>FUSION-ENST00000647456.1:195055-ENST00000558255.1:5303|3920
MACSAILNHAFSKAK
>FUSION-ENST00000644461.1:105317-ENST00000558255.1:5303|4530
KPMISAFLIPYLCQR
>FUSION-ENST00000647456.1:195055-ENST00000558255.1:5303|3300
QYYLVSCSK
>FUSION-ENST00000647456.1:195055-ENST00000558255.1:5303|1871
YVMCQKANFVKWK
>FUSION-ENST00000644461.1:105317-ENST00000558255.1:5303|1936
MARSQLTATSASQVQAILLPQPPE
>FUSION-ENST00000647456.1:195055-ENST00000558255.1:5303|4474
ASKYFDKSVHLFV
>FUSION-ENST00000469050.1:88920-ENST00000652379.1:25317|3220
HRTKCGGTEFPCPL
>FUSION-ENST00000647456.1:195055-ENST00000558255.1:5303|5900
MFAQWQNCQMTCFSEHKPVVK
>FUSION-ENST00000647456.1:195055-ENST00000558255.1:5303|3065
ISQILYCLGK
>FUSION-ENST00000644461.1:105317-ENST00000558255.1:5303|6314
GPCLTTLAESGFGK
>FUSION-ENST00000644461.1:105317-ENST00000558255.1:5303|3433
EYREAVLFKQMLIK
>FUSION-ENST00000647456.1:195055-ENST00000558255.1:5303|1213
EMHSHTRFHSISPHTAMIDR
>FUSION-ENST00000469050.1:88920-ENST00000652379.1:25317|3609
MSYSFLKPQLLVKIVCLINTLN
>FUSION-ENST00000647456.1:195055-ENST00000558255.1:5303|6039
CTSAILKSNQDEK
>FUSION-ENST00000644461.1:105317-ENST00000558255.1:5303|5732
RDPEPPAKLLLDS
>FUSION-ENST00000647456.1:195055-ENST00000558255.1:5303|2099
MRYLSNQR
>FUSION-ENST00000647456.1:195055-ENST00000558255.1:5303|3919
ACSAILNHAFSKAK
>ENST00000529970.5|SNV-95497-G-T|8
MLLGPVVTMHIVPRVAQK
>FUSION-ENST00000484082.1:88920-ENST00000652379.1:25317|677
MARSWLTAPSASR
>FUSION-ENST00000647456.1:195055-ENST00000558255.1:5303|4535
EPTCANIRKQFSLENNSSK
>FUSION-ENST00000469050.1:88920-ENST00000652379.1:25317|2513
HFVEVNKCYGK
>FUSION-ENST00000647456.1:195055-ENST00000558255.1:5303|3823
GIFEKISRGFLHVATTENH
>FUSION-ENST00000647456.1:195055-ENST00000558255.1:5303|360
YLDLERTMLEGK
>FUSION-ENST00000644461.1:105317-ENST00000558255.1:5303|4102
PVLASQSAGITGMSHCVWPFKNFDK
>FUSION-ENST00000644461.1:105317-ENST00000558255.1:5303|5869
MHTQVNWLEQKKK
>FUSION-ENST00000644461.1:105317-ENST00000558255.1:5303|3821
MAISEPITAK
>FUSION-ENST00000644461.1:105317-ENST00000558255.1:5303|1023
MKYVLDVFMYLLAFLK
>FUSION-ENST00000644461.1:105317-ENST00000558255.1:5303|1096
ANPFVCNASVK
>ENST00000377939.5|SNV-13805-G-C|1
TSQPKGNSWAPNGLSEEPLLK
>FUSION-ENST00000469050.1:88920-ENST00000652379.1:25317|3659
SITPLFPQLLLSLSFKVEDCHFH
>FUSION-ENST00000647456.1:195055-ENST00000558255.1:5303|3777
LKPHAQLQ
>FUSION-ENST00000647456.1:195055-ENST00000558255.1:5303|964
MDQLVLFLPIFK
>FUSION-ENST00000644461.1:105317-ENST00000558255.1:5303|318
MHVRLEK
>FUSION-ENST00000644461.1:105317-ENST00000558255.1:5303|5801
MPYRTISID
>FUSION-ENST00000644461.1:105317-ENST00000558255.1:5303|23
TSLSDHLTFVQGSVK
>FUSION-ENST00000644461.1:105317-ENST00000558255.1:5303|5794
HCCVEWKPWGSSPQRLYGVL
>FUSION-ENST00000647456.1:195055-ENST00000558255.1:5303|2542
KLEIIILSKLSQEQK
>FUSION-ENST00000644461.1:105317-ENST00000558255.1:5303|5795
MHCCVEWKPWGSSPQRLYGVL
>FUSION-ENST00000647456.1:195055-ENST00000558255.1:5303|746
MRYHLMPVK
>FUSION-ENST00000469050.1:88920-ENST00000652379.1:25317|3329
VITVILR
>FUSION-ENST00000647456.1:195055-ENST00000558255.1:5303|1629
FWGTCAKHAGLSHR
>FUSION-ENST00000644461.1:105317-ENST00000558255.1:5303|870
APKQEVSQWGLNK
>FUSION-ENST00000644461.1:105317-ENST00000558255.1:5303|2914
MCLGDVFMLVLAQGGKVLELGGR
>FUSION-ENST00000469050.1:88920-ENST00000652379.1:25317|3347
SKSQNTSNQHYK
>FUSION-ENST00000647456.1:195055-ENST00000558255.1:5303|2122
KCNSNLSVEMVCK
>FUSION-ENST00000644461.1:105317-ENST00000558255.1:5303|2317
NLFSVWFWR
>FUSION-ENST00000647456.1:195055-ENST00000558255.1:5303|2358
TDCVRSPENSLKLLFVFL
>FUSION-ENST00000644461.1:105317-ENST00000558255.1:5303|3967
MERPALSPLAVWSSVSHCERGHR
>FUSION-ENST00000644461.1:105317-ENST00000558255.1:5303|844
GPQVSALWSFPLQ
>FUSION-ENST00000647456.1:195055-ENST00000558255.1:5303|5688
SYFFKNYLKQMITK
>FUSION-ENST00000647456.1:195055-ENST00000558255.1:5303|3888
DIYFSLLCIHK
>FUSION-ENST00000484082.1:88920-ENST00000652379.1:25317|222
CPRPIERESGSDPR
>FUSION-ENST00000647456.1:195055-ENST00000558255.1:5303|15
RTKWHCQTKPIESEIG
>FUSION-ENST00000647456.1:195055-ENST00000558255.1:5303|5849
EWRFTHGFSLLQPGRDVTLPLMLH
>FUSION-ENST00000469050.1:88920-ENST00000652379.1:25317|2935
MHMYVYCSTIHNSK
>FUSION-ENST00000421119.1:96-ENST00000380959.7:91463|53
MSFSVKSLKSNR
>FUSION-ENST00000475226.1:2819-ENST00000642908.1:1378|170
TFFLCPFFF
>FUSION-ENST00000484082.1:88920-ENST00000652379.1:25317|336
LSNNRSVMPLDVRGCTR
>FUSION-ENST00000647456.1:195055-ENST00000558255.1:5303|2365
SCRYPVGATR
>FUSION-ENST00000469050.1:88920-ENST00000652379.1:25317|3295
IGNGPFLLLFL
>FUSION-ENST00000647456.1:195055-ENST00000558255.1:5303|3444
EYLKECLPCVK
>FUSION-ENST00000647456.1:195055-ENST00000558255.1:5303|2383
IISIDAEK
>FUSION-ENST00000644461.1:105317-ENST00000558255.1:5303|2098
GKRGSVR
>FUSION-ENST00000484082.1:88920-ENST00000652379.1:25317|375
LECSKQAR
>FUSION-ENST00000644461.1:105317-ENST00000558255.1:5303|904
MHFLWACWLILYLFTLKMSCFVL
>FUSION-ENST00000644461.1:105317-ENST00000558255.1:5303|1865
GRHCHPLFTNEDPEVQRC
>FUSION-ENST00000484082.1:88920-ENST00000652379.1:25317|183
GCGVLPPPPPPR
>FUSION-ENST00000469050.1:88920-ENST00000652379.1:25317|3057
FYFLRNYQTVFR
>FUSION-ENST00000644461.1:105317-ENST00000558255.1:5303|5703
FKDPSCFQENTPFAYT
>FUSION-ENST00000484082.1:88920-ENST00000652379.1:25317|588
MECFRSLLCVSTFSK
>FUSION-ENST00000469050.1:88920-ENST00000652379.1:25317|2268
NLGRSFR
>FUSION-ENST00000647456.1:195055-ENST00000558255.1:5303|3544
PPALFFLLR
>FUSION-ENST00000644461.1:105317-ENST00000558255.1:5303|1883
PHFPQQMR
>FUSION-ENST00000647456.1:195055-ENST00000558255.1:5303|4017
MDSSPVTLAR
>FUSION-ENST00000644461.1:105317-ENST00000558255.1:5303|3046
PMMCLVRWKQWCLTAGSGQENLR
>FUSION-ENST00000647456.1:195055-ENST00000558255.1:5303|1098
STRDWQKAYSL
>FUSION-ENST00000644461.1:105317-ENST00000558255.1:5303|4472
MSFVHFGGAVLFSFY
>ENST00000357504.7|SNV-9041-C-G|2
VCDINLQSSYVNPNSLEGMK
>FUSION-ENST00000647456.1:195055-ENST00000558255.1:5303|4059
EEPHEQWR
>FUSION-ENST00000647456.1:195055-ENST00000558255.1:5303|1417
MSLCPSVLL
>FUSION-ENST00000469050.1:88920-ENST00000652379.1:25317|3784
MLLMDVLMVWSSWN
>FUSION-ENST00000644461.1:105317-ENST00000558255.1:5303|722
MLGERSR
>FUSION-ENST00000484082.1:88920-ENST00000652379.1:25317|1428
EAPCLLGPKRPSWK
>FUSION-ENST00000647456.1:195055-ENST00000558255.1:5303|5033
MLKFHLVK
>FUSION-ENST00000644461.1:105317-ENST00000558255.1:5303|5963
QNIFQMD
>ENST00000615910.4|SNV-12337-T-A|6
YSPALNKK
>FUSION-ENST00000647456.1:195055-ENST00000558255.1:5303|5929
CSQVLYNNVSVND
>FUSION-ENST00000644461.1:105317-ENST00000558255.1:5303|6080
FVDILGSHNWK
>FUSION-ENST00000647456.1:195055-ENST00000558255.1:5303|3382
MTVSEQRIDIFVIAI
>FUSION-ENST00000644461.1:105317-ENST00000558255.1:5303|887
VPLGMTFCVTYEHLNEVLKIGDR
>FUSION-ENST00000644461.1:105317-ENST00000558255.1:5303|2246
CMDLLHYKV
>FUSION-ENST00000644461.1:105317-ENST00000558255.1:5303|4427
MSCQFISFSLVYSQIFTEHHFR
>FUSION-ENST00000644461.1:105317-ENST00000558255.1:5303|5437
VISKYRNR
>FUSION-ENST00000484082.1:88920-ENST00000652379.1:25317|1328
ILSDTALTTRVMK
>FUSION-ENST00000469050.1:88920-ENST00000652379.1:25317|1958
RQISNWEKNMPTYITDK
>FUSION-ENST00000647456.1:195055-ENST00000558255.1:5303|5303
MSHCIWLTRFISIIPIIMISSPF
>FUSION-ENST00000647456.1:195055-ENST00000558255.1:5303|1384
NLGAPLLGAYIFR
>ENST00000361715.6|SNV-21618-T-C|2
HSSGTKGSLPLQK
>FUSION-ENST00000469050.1:88920-ENST00000652379.1:25317|1726
PSKTFITR
>FUSION-ENST00000644461.1:105317-ENST00000558255.1:5303|3009
MCMVLENNTPK
>FUSION-ENST00000484082.1:88920-ENST00000652379.1:25317|916
GGAFGGDAIVGLNT
>FUSION-ENST00000644461.1:105317-ENST00000558255.1:5303|4002
MELSAADR
>FUSION-ENST00000647456.1:195055-ENST00000558255.1:5303|613
PFSEDNKCILLEWR
>FUSION-ENST00000484082.1:88920-ENST00000652379.1:25317|464
RWCGRVGFVAAVAPGPPVAGPR
>FUSION-ENST00000644461.1:105317-ENST00000558255.1:5303|2675
VIQISIRTFQEAVLFLVADFSLI
>FUSION-ENST00000647456.1:195055-ENST00000558255.1:5303|3803
DHLCSNSSR
>FUSION-ENST00000484082.1:88920-ENST00000652379.1:25317|430
SKPTRSAPLRPRPGGGRR
>FUSION-ENST00000644461.1:105317-ENST00000558255.1:5303|3312
MYRLMSACNSVPLKCIK
>FUSION-ENST00000644461.1:105317-ENST00000558255.1:5303|5188
TTQILLYVTIHCSIVYNSK
>FUSION-ENST00000644461.1:105317-ENST00000558255.1:5303|5797
MHCCVEWKPWGSSPQR
>FUSION-ENST00000644461.1:105317-ENST00000558255.1:5303|2125
MTQSQHK
>FUSION-ENST00000644461.1:105317-ENST00000558255.1:5303|1368
NEMPKRHK
>FUSION-ENST00000469050.1:88920-ENST00000652379.1:25317|2461
QGPKIILYSNEIHR
>FUSION-ENST00000647456.1:195055-ENST00000558255.1:5303|63
STGEERGVSSLPFFLDVFEVALQK
>FUSION-ENST00000484082.1:88920-ENST00000652379.1:25317|1496
HVPLPSPGWPLPGDPR
>FUSION-ENST00000647456.1:195055-ENST00000558255.1:5303|4616
NESDGISR
>FUSION-ENST00000469050.1:88920-ENST00000652379.1:25317|2783
LNGNPYIIVFTAR
>FUSION-ENST00000644461.1:105317-ENST00000558255.1:5303|3174
MRISWER
>FUSION-ENST00000647456.1:195055-ENST00000558255.1:5303|2543
MKLEIIILSKLSQEQK
>FUSION-ENST00000644461.1:105317-ENST00000558255.1:5303|5264
DSFVTSSGELQGGGIMGAK
>FUSION-ENST00000644461.1:105317-ENST00000558255.1:5303|6127
WPFSSISAVR
>FUSION-ENST00000469050.1:88920-ENST00000652379.1:25317|3800
LNLNARPWKPSDSPA
>FUSION-ENST00000644461.1:105317-ENST00000558255.1:5303|4157
MHTREHLK
>FUSION-ENST00000644461.1:105317-ENST00000558255.1:5303|4158
CMHTREHLK
>ENST00000615910.4|SNV-12337-T-A|5
YSPALNKKFCQLAK
>FUSION-ENST00000644461.1:105317-ENST00000558255.1:5303|3531
DWVWWLMPVIPAFWEAEAGGLLEPR
>FUSION-ENST00000647456.1:195055-ENST00000558255.1:5303|1701
TASISELIIGPFRDLTSSCFSLGR
>FUSION-ENST00000644461.1:105317-ENST00000558255.1:5303|3461
VPQMYISRR
>FUSION-ENST00000475226.1:2819-ENST00000642908.1:1378|160
ATGCRFLLLFFNSMLNKG
>FUSION-ENST00000644461.1:105317-ENST00000558255.1:5303|5345
STNQQPQ
>FUSION-ENST00000471953.5:41438-ENST00000481583.1:14586|70
LTVSTYKSLLYFTYFINR
>FUSION-ENST00000647456.1:195055-ENST00000558255.1:5303|3862
TSSLYVK
>FUSION-ENST00000644461.1:105317-ENST00000558255.1:5303|25
MLFSRERQPNDGNQQE
>FUSION-ENST00000647456.1:195055-ENST00000558255.1:5303|2911
IKYLGIQLARDV
>FUSION-ENST00000484082.1:88920-ENST00000652379.1:25317|66
FLPFFNLIF
>FUSION-ENST00000644461.1:105317-ENST00000558255.1:5303|3745
MGGSPDQTVGYFRR
>FUSION-ENST00000647456.1:195055-ENST00000558255.1:5303|4060
NPLTQGKEEPHEQWRALPS
>FUSION-ENST00000647456.1:195055-ENST00000558255.1:5303|3218
LNIGPHSLLACR
>FUSION-ENST00000647456.1:195055-ENST00000558255.1:5303|3483
LGEPLLSSELSDRDI
>FUSION-ENST00000647456.1:195055-ENST00000558255.1:5303|1590
IAGSYHKYVFNFVR
>FUSION-ENST00000644461.1:105317-ENST00000558255.1:5303|2223
PISPLRSSGGYFPHPN
>FUSION-ENST00000644461.1:105317-ENST00000558255.1:5303|5074
ITYAFSL
>FUSION-ENST00000647456.1:195055-ENST00000558255.1:5303|1270
IIVHIYEVHCYVSIHVHIV
>FUSION-ENST00000469050.1:88920-ENST00000652379.1:25317|2349
FIITSRKILSWSI
>FUSION-ENST00000644461.1:105317-ENST00000558255.1:5303|620
LSGLLDGWLAGKSMGAK
>FUSION-ENST00000644461.1:105317-ENST00000558255.1:5303|1677
MMSSSTAEPFMFIETFLRIK
>FUSION-ENST00000644461.1:105317-ENST00000558255.1:5303|1590
MQWYDHGSLQLLSSGLK
>FUSION-ENST00000644461.1:105317-ENST00000558255.1:5303|75
RPKHWGLLPK
>FUSION-ENST00000647456.1:195055-ENST00000558255.1:5303|552
YSLFPCRSNKVFCAASVVNYLR
>FUSION-ENST00000647456.1:195055-ENST00000558255.1:5303|5684
MLHFLNGEALEVEASAQLPT
>FUSION-ENST00000644461.1:105317-ENST00000558255.1:5303|4468
MKGEMSALPFFFFFFF
>FUSION-ENST00000647456.1:195055-ENST00000558255.1:5303|2401
MQGWFNIR
>FUSION-ENST00000475226.1:2819-ENST00000642908.1:1378|154
MSRYKLYTGS
>FUSION-ENST00000647456.1:195055-ENST00000558255.1:5303|5510
LIFILKKNK
>FUSION-ENST00000647456.1:195055-ENST00000558255.1:5303|3662
RCLPQLSSQNIFPKC
>FUSION-ENST00000644461.1:105317-ENST00000558255.1:5303|2312
AWCCPPGR
>FUSION-ENST00000644461.1:105317-ENST00000558255.1:5303|4982
TCEVQFIYMLRFVLWDVDSLVK
>FUSION-ENST00000647456.1:195055-ENST00000558255.1:5303|3281
MCSRDSGTMCLCSYWFQR
>FUSION-ENST00000647456.1:195055-ENST00000558255.1:5303|5382
QAALSLFLHFPIYRMQK
>FUSION-ENST00000644461.1:105317-ENST00000558255.1:5303|6077
MFVDILGSHNWKGRCCWHLVGR
>FUSION-ENST00000647456.1:195055-ENST00000558255.1:5303|5078
MIRWGLWVFGARPQR
>FUSION-ENST00000469050.1:88920-ENST00000652379.1:25317|2159
RVSCIWL
>FUSION-ENST00000647456.1:195055-ENST00000558255.1:5303|1699
DLTSSCFSLGRVYLSR
>FUSION-ENST00000644461.1:105317-ENST00000558255.1:5303|4688
VNTKGLCLGCEFTSSIK
>FUSION-ENST00000647456.1:195055-ENST00000558255.1:5303|1971
ILLCYIYVLCPFR
>FUSION-ENST00000647456.1:195055-ENST00000558255.1:5303|2814
KLKLDPFLTPYTK
>FUSION-ENST00000647456.1:195055-ENST00000558255.1:5303|3791
TRLTPFSSVSNI
>FUSION-ENST00000647456.1:195055-ENST00000558255.1:5303|1538
CSVPGRWGFYL
>FUSION-ENST00000644461.1:105317-ENST00000558255.1:5303|3981
VNSPNLR
>FUSION-ENST00000647456.1:195055-ENST00000558255.1:5303|3061
KSCSSQSPLRQLALSCVSFAIPSR
>FUSION-ENST00000484082.1:88920-ENST00000652379.1:25317|1116
MNKDPILKSGVASPSTVSK
>FUSION-ENST00000644461.1:105317-ENST00000558255.1:5303|4358
MKKMITHCLK
>FUSION-ENST00000644461.1:105317-ENST00000558255.1:5303|2400
IACDYRYLLFWSLSW
>FUSION-ENST00000647456.1:195055-ENST00000558255.1:5303|3743
ELRTVFIVNYLFFVLK
>FUSION-ENST00000647456.1:195055-ENST00000558255.1:5303|5952
FYIASYMHQTYITLGMTKIR
>ENST00000404767.8|SNV-16964-C-T|2
RPPLHILDQVKSLNQSLR
>FUSION-ENST00000647456.1:195055-ENST00000558255.1:5303|3629
MMVFKILTWYKEELET
>FUSION-ENST00000647456.1:195055-ENST00000558255.1:5303|4179
SLLSHWTYSFFK
>ENST00000263036.9|SNV-22964-T-G|2
NRSEIETQTEGSTEK
>FUSION-ENST00000644461.1:105317-ENST00000558255.1:5303|6137
MHMDSSLKKSQNGKPHILSR
>FUSION-ENST00000647456.1:195055-ENST00000558255.1:5303|310
MGLTGLKLNILFGGCR
>FUSION-ENST00000644461.1:105317-ENST00000558255.1:5303|5608
MVESRYIGSSVRESS
>FUSION-ENST00000469050.1:88920-ENST00000652379.1:25317|3183
MLDFFLFR
>FUSION-ENST00000644461.1:105317-ENST00000558255.1:5303|3250
LQRLNSLGSR
>FUSION-ENST00000644461.1:105317-ENST00000558255.1:5303|3160
QKTLISPSDLERLIHCHENIMGK
>FUSION-ENST00000469050.1:88920-ENST00000652379.1:25317|3243
MYILYMLTILLYRIQLR
>FUSION-ENST00000469050.1:88920-ENST00000652379.1:25317|2474
ECLFQLFIFQISCQFK
>FUSION-ENST00000484082.1:88920-ENST00000652379.1:25317|1061
DARDSAK
>FUSION-ENST00000644461.1:105317-ENST00000558255.1:5303|5770
MINICSFK
>FUSION-ENST00000647456.1:195055-ENST00000558255.1:5303|5079
IFVERLFTWIE
>FUSION-ENST00000647456.1:195055-ENST00000558255.1:5303|6053
LGFNVRILEGTQTFRL
>FUSION-ENST00000647456.1:195055-ENST00000558255.1:5303|504
TIGYLINK
>FUSION-ENST00000647456.1:195055-ENST00000558255.1:5303|247
ANSFLYYKMEVIMCTTWDVVKFK
>FUSION-ENST00000644461.1:105317-ENST00000558255.1:5303|5881
MYICIPKLTGWNK
>FUSION-ENST00000647456.1:195055-ENST00000558255.1:5303|3549
PPILLMRGLR
>FUSION-ENST00000647456.1:195055-ENST00000558255.1:5303|5301
FISIIPIIMISSPF
>FUSION-ENST00000644461.1:105317-ENST00000558255.1:5303|3357
HLRSSLETR
>FUSION-ENST00000475226.1:2819-ENST00000642908.1:1378|90
KHPSAVPHTRFWNV
>FUSION-ENST00000647456.1:195055-ENST00000558255.1:5303|6077
METYEVSVSFFVVQLR
>FUSION-ENST00000644461.1:105317-ENST00000558255.1:5303|1245
MRLLLQTPCKHR
>FUSION-ENST00000469050.1:88920-ENST00000652379.1:25317|3594
NLVFFACIHK
>FUSION-ENST00000647456.1:195055-ENST00000558255.1:5303|5541
MGSGTGIPFSVSAGEGLR
>FUSION-ENST00000644461.1:105317-ENST00000558255.1:5303|2092
EGGREEKGAR
>FUSION-ENST00000469050.1:88920-ENST00000652379.1:25317|2543
MPKNNIPRCSPVK
>FUSION-ENST00000644461.1:105317-ENST00000558255.1:5303|5425
CIINDMK
>FUSION-ENST00000469050.1:88920-ENST00000652379.1:25317|1684
SKTGIGR
>FUSION-ENST00000647456.1:195055-ENST00000558255.1:5303|2324
MNSNKFTR
>FUSION-ENST00000647456.1:195055-ENST00000558255.1:5303|720
DLELQIPFDPAIPLLGIYPK
>ENST00000361530.11|MNV-10803-GC-G|8
KTATVRPKQR
>ENST00000392505.6|SNV-201008-T-G|2
EAWVANDTYWELRK
>FUSION-ENST00000469050.1:88920-ENST00000652379.1:25317|3796
EASQKGQQPPPR
>FUSION-ENST00000647456.1:195055-ENST00000558255.1:5303|3343
GWSAGEGQGIRRSCGCGISCFVR
>FUSION-ENST00000644461.1:105317-ENST00000558255.1:5303|1421
QTVLRIFKPSFHFFIFK
>FUSION-ENST00000644461.1:105317-ENST00000558255.1:5303|237
YVYKIYVYILSLEKNIDT
>FUSION-ENST00000647456.1:195055-ENST00000558255.1:5303|2821
LENTLQDIIQENFPSLAR
>FUSION-ENST00000644461.1:105317-ENST00000558255.1:5303|1044
SAGITGVSHCARPVLSYKNEHTR
>FUSION-ENST00000644461.1:105317-ENST00000558255.1:5303|5157
MGNTRPRNSITSHDMWKLWK
>ENST00000268989.8|SNV-27787-G-A|4
SVDMEEMGTRR
>FUSION-ENST00000484082.1:88920-ENST00000652379.1:25317|1111
SGVASPSTVSKNR
>FUSION-ENST00000644461.1:105317-ENST00000558255.1:5303|4833
MFVILPSK
>FUSION-ENST00000644461.1:105317-ENST00000558255.1:5303|3759
CCMLVGDWGCGEQQAHLLGLA
>FUSION-ENST00000647456.1:195055-ENST00000558255.1:5303|4412
SLSLLLDTPRSLALCPSVRLR
>FUSION-ENST00000484082.1:88920-ENST00000652379.1:25317|1145
GAARSHFPGGSLGR
>FUSION-ENST00000644461.1:105317-ENST00000558255.1:5303|3264
MHHSNSPQRKF
>FUSION-ENST00000469050.1:88920-ENST00000652379.1:25317|1765
DSIISKTSFLRDK
>FUSION-ENST00000644461.1:105317-ENST00000558255.1:5303|3410
GIHHVDQAGLKLLTS
>FUSION-ENST00000644461.1:105317-ENST00000558255.1:5303|5113
MQRVQKDRP
>FUSION-ENST00000644461.1:105317-ENST00000558255.1:5303|3953
MPLAVCSLFPQRSPRMP
>FUSION-ENST00000644461.1:105317-ENST00000558255.1:5303|2972
IKYMCLPCLLLISFCQQFPAKHQK
>ENST00000375824.1|SNV-2302-G-A|3
SPSLQSSGDRVGR
>FUSION-ENST00000647456.1:195055-ENST00000558255.1:5303|5742
KTVLKFK
>FUSION-ENST00000484082.1:88920-ENST00000652379.1:25317|1081
MWSVGQRGDQEGR
>FUSION-ENST00000644461.1:105317-ENST00000558255.1:5303|5433
MVLDEKK
>FUSION-ENST00000484082.1:88920-ENST00000652379.1:25317|1229
MRGAFSDFSLGHVWRPYFSYFPDK
>ENST00000611324.4|INDEL-27799-A-ACC|4
SNPLPISLVTKK
>FUSION-ENST00000644461.1:105317-ENST00000558255.1:5303|3562
LVCLHLYCLWLSCAL
>FUSION-ENST00000647456.1:195055-ENST00000558255.1:5303|657
MFSLTSGN
>FUSION-ENST00000647456.1:195055-ENST00000558255.1:5303|1770
PFFLEVK
>FUSION-ENST00000647456.1:195055-ENST00000558255.1:5303|5537
FLFLLDSLDIETTK
>FUSION-ENST00000647456.1:195055-ENST00000558255.1:5303|332
EGQGASGR
>FUSION-ENST00000469050.1:88920-ENST00000652379.1:25317|2863
FSLIGGN
>FUSION-ENST00000647456.1:195055-ENST00000558255.1:5303|4411
SLALCPSVR
>FUSION-ENST00000644461.1:105317-ENST00000558255.1:5303|1238
MILAHCSLKFLDSDSPASVS
>FUSION-ENST00000647456.1:195055-ENST00000558255.1:5303|3655
YAIMSSAHR
>FUSION-ENST00000647456.1:195055-ENST00000558255.1:5303|195
GTPRKPPQILSLSPRPPGC
>FUSION-ENST00000644461.1:105317-ENST00000558255.1:5303|3148
SVGSLGKVYK
>FUSION-ENST00000644461.1:105317-ENST00000558255.1:5303|2052
VEYSGIITAHCSLKFPG
>FUSION-ENST00000469050.1:88920-ENST00000652379.1:25317|1788
KYVLKTQR
>FUSION-ENST00000644461.1:105317-ENST00000558255.1:5303|1173
EDLEKGTINTHNPGSWD
>FUSION-ENST00000647456.1:195055-ENST00000558255.1:5303|1223
MCMYEHEFGDSGVLLHNWLLWEIK
>FUSION-ENST00000469050.1:88920-ENST00000652379.1:25317|2488
MFLSLVEVGMRSCKESMSIG
>FUSION-ENST00000647456.1:195055-ENST00000558255.1:5303|1979
LLSVQDLGRTFK
>FUSION-ENST00000644461.1:105317-ENST00000558255.1:5303|4954
RPGAQTF
>FUSION-ENST00000644461.1:105317-ENST00000558255.1:5303|4513
MQDVILKYLSSENLFHSFAL
>FUSION-ENST00000647456.1:195055-ENST00000558255.1:5303|4562
YLDFLKC
>FUSION-ENST00000484082.1:88920-ENST00000652379.1:25317|682
LVRLVSHSQPQVVR
>FUSION-ENST00000647456.1:195055-ENST00000558255.1:5303|4103
MVMAVEIESR
>FUSION-ENST00000647456.1:195055-ENST00000558255.1:5303|5553
GRLQWSLFASR
>FUSION-ENST00000647456.1:195055-ENST00000558255.1:5303|5117
AHTPFRYSQLLPNALFYLMPIRLT
>FUSION-ENST00000647456.1:195055-ENST00000558255.1:5303|2818
WCWENWLAICRKLK
>FUSION-ENST00000644461.1:105317-ENST00000558255.1:5303|321
KTLMHVRLEK
>FUSION-ENST00000647456.1:195055-ENST00000558255.1:5303|3607
MYIVLIWDEEFCRCLLGLLGAVVN
>FUSION-ENST00000484082.1:88920-ENST00000652379.1:25317|676
ARSWLTAPSASR
>FUSION-ENST00000644461.1:105317-ENST00000558255.1:5303|2020
MYFTNITLRKR
>FUSION-ENST00000484082.1:88920-ENST00000652379.1:25317|939
MYFSIIQ
>FUSION-ENST00000644461.1:105317-ENST00000558255.1:5303|1683
SSILVWMYLWKPSVPSLTLYR
>FUSION-ENST00000647456.1:195055-ENST00000558255.1:5303|2724
IYNELKQIYK
>FUSION-ENST00000644461.1:105317-ENST00000558255.1:5303|1878
MRARNGAK
>FUSION-ENST00000647456.1:195055-ENST00000558255.1:5303|4910
MVICPPTNLMLK
>FUSION-ENST00000484082.1:88920-ENST00000652379.1:25317|1490
TRGRNSSIDTADLHLWNPQSSTHK
>FUSION-ENST00000484082.1:88920-ENST00000652379.1:25317|828
QAGRQAGRK
>FUSION-ENST00000644461.1:105317-ENST00000558255.1:5303|957
MREGIEFSVMLQLPWK
>FUSION-ENST00000644461.1:105317-ENST00000558255.1:5303|5597
QTSLLLTSMIPLEKVPMGLPDSSQR
>FUSION-ENST00000469050.1:88920-ENST00000652379.1:25317|1990
MSYSKIYSYVFDMMYTQTYLL
>FUSION-ENST00000647456.1:195055-ENST00000558255.1:5303|5634
MLAHYGK
>FUSION-ENST00000644461.1:105317-ENST00000558255.1:5303|170
MLCLDVICSCINCRFVYSFLFNNK
>FUSION-ENST00000647456.1:195055-ENST00000558255.1:5303|2127
MSSDPLLIKVR
>FUSION-ENST00000469050.1:88920-ENST00000652379.1:25317|2709
LSWIISTR
>FUSION-ENST00000644461.1:105317-ENST00000558255.1:5303|5831
FWFYRVLGNLIF
>FUSION-ENST00000644461.1:105317-ENST00000558255.1:5303|3530
MPVIPAFWEAEAGGLLEPR
>FUSION-ENST00000647456.1:195055-ENST00000558255.1:5303|2522
GNITLWRLLWGGGR
>FUSION-ENST00000469050.1:88920-ENST00000652379.1:25317|3786
TGFSGILTLCEK
>FUSION-ENST00000647456.1:195055-ENST00000558255.1:5303|3152
MGMGPTKPGTGENLLVCRLLRLWK
>FUSION-ENST00000647456.1:195055-ENST00000558255.1:5303|4969
VNDTQQY
>FUSION-ENST00000484082.1:88920-ENST00000652379.1:25317|718
ASMVKPRLYSQYTTLAGRCAVLYCL
>FUSION-ENST00000647456.1:195055-ENST00000558255.1:5303|1846
IILTILIGIRSISL
>FUSION-ENST00000647456.1:195055-ENST00000558255.1:5303|598
SLRLLLLSSCRFSK
>FUSION-ENST00000644461.1:105317-ENST00000558255.1:5303|4262
MVRHKCNAYHR
>FUSION-ENST00000647456.1:195055-ENST00000558255.1:5303|2955
SLSTMIKSASSLGCKAGSIYANQ
>FUSION-ENST00000647456.1:195055-ENST00000558255.1:5303|3931
LSMCSSR
>FUSION-ENST00000644461.1:105317-ENST00000558255.1:5303|4862
PLHCSLGNKSK
>FUSION-ENST00000644461.1:105317-ENST00000558255.1:5303|4813
WVDSLLFVLTP
>FUSION-ENST00000484082.1:88920-ENST00000652379.1:25317|766
ALALVSVPVILFGLDLD
>FUSION-ENST00000647456.1:195055-ENST00000558255.1:5303|5318
SNSHWKQHELPEHR
>FUSION-ENST00000644461.1:105317-ENST00000558255.1:5303|142
MRLLKIT
>FUSION-ENST00000469050.1:88920-ENST00000652379.1:25317|1919
KRQSNGK
>FUSION-ENST00000644461.1:105317-ENST00000558255.1:5303|1845
HIPAFCCSQKVK
>FUSION-ENST00000644461.1:105317-ENST00000558255.1:5303|2279
DLSLTVPRNCQDQNEQR
>FUSION-ENST00000647456.1:195055-ENST00000558255.1:5303|1620
AMVVCFTHQPFIYIR
>FUSION-ENST00000644461.1:105317-ENST00000558255.1:5303|4939
TLGQLLNIQRGSTKGQINI
>FUSION-ENST00000644461.1:105317-ENST00000558255.1:5303|2477
MSPGIGVARSWR
>FUSION-ENST00000647456.1:195055-ENST00000558255.1:5303|5073
MALLTWK
>FUSION-ENST00000647456.1:195055-ENST00000558255.1:5303|1194
FQLCPERLR
>ENST00000478402.5|SNV-2093-G-A|3
VSCAAGVTISSVEK
>FUSION-ENST00000644461.1:105317-ENST00000558255.1:5303|1195
IAKMRPPL
>FUSION-ENST00000644461.1:105317-ENST00000558255.1:5303|6253
LHMNIFNFKNENIYYILLQIAFIST
>ENST00000397809.10|SNV-81058-T-C|2
VYLRQKLK
>FUSION-ENST00000647456.1:195055-ENST00000558255.1:5303|2076
MKSSCGCR
>FUSION-ENST00000644461.1:105317-ENST00000558255.1:5303|5524
MVVGLGLEEDQARQNISGVPAR
>FUSION-ENST00000469050.1:88920-ENST00000652379.1:25317|2616
GNRQIHHCYSYINSR
>FUSION-ENST00000647456.1:195055-ENST00000558255.1:5303|2351
HSYTPTTDK
>FUSION-ENST00000647456.1:195055-ENST00000558255.1:5303|3229
VILSLLKISSTSL
>FUSION-ENST00000647456.1:195055-ENST00000558255.1:5303|3286
PCWENHCSLQSCQTGTFK
>FUSION-ENST00000644461.1:105317-ENST00000558255.1:5303|3409
MNNNVLILLH
>FUSION-ENST00000644461.1:105317-ENST00000558255.1:5303|1847
HIPAFCCSQK
>FUSION-ENST00000471953.5:41438-ENST00000481583.1:14586|27
MKTGIDCTLERLDSNK
>FUSION-ENST00000647456.1:195055-ENST00000558255.1:5303|4339
QTLRIPSHSTVAIRQHTHTR
>FUSION-ENST00000644461.1:105317-ENST00000558255.1:5303|1938
MYKIKVTSTR
>FUSION-ENST00000647456.1:195055-ENST00000558255.1:5303|4856
MANGLCSICVAMFSVCFLV
>FUSION-ENST00000647456.1:195055-ENST00000558255.1:5303|1316
SGLEIEIR
>FUSION-ENST00000644461.1:105317-ENST00000558255.1:5303|789
QGQNANHHGKMQMDMSGAK
>FUSION-ENST00000647456.1:195055-ENST00000558255.1:5303|808
ETTIRVNRQPTEWEK
>ENST00000333868.10|SNV-33546-G-C|5
GIYKQMPACFNFLR
>FUSION-ENST00000484082.1:88920-ENST00000652379.1:25317|799
DPPALGLPKVR
>FUSION-ENST00000644461.1:105317-ENST00000558255.1:5303|2068
PFNPVVSLYNRILYSNENE
>FUSION-ENST00000644461.1:105317-ENST00000558255.1:5303|4716
MLPRNCTFLVKGR
>FUSION-ENST00000644461.1:105317-ENST00000558255.1:5303|6298
VRVWKNAPFL
>ENST00000361530.11|MNV-10803-GC-G|12
YQSPGRAPHPERK
>FUSION-ENST00000644461.1:105317-ENST00000558255.1:5303|1425
CFRQTVLR
>FUSION-ENST00000644461.1:105317-ENST00000558255.1:5303|5178
MVEGERHISHGIRQEK
>FUSION-ENST00000484082.1:88920-ENST00000652379.1:25317|363
MIKRDGR
>FUSION-ENST00000647456.1:195055-ENST00000558255.1:5303|1570
MKSAHAYVLNGIA
>FUSION-ENST00000484082.1:88920-ENST00000652379.1:25317|722
GGQTNRASMVKPR
>ENST00000456806.3|SNV-32439-A-G|3
CCSDLTKHERIHTGEKPYK
>FUSION-ENST00000422223.6:69549-ENST00000319217.11:116795|11
TFGRVQNK
>FUSION-ENST00000647456.1:195055-ENST00000558255.1:5303|4687
VMVHPLSNKGQTSSNTVK
>FUSION-ENST00000647456.1:195055-ENST00000558255.1:5303|180
EMTWMGGSR
>FUSION-ENST00000469050.1:88920-ENST00000652379.1:25317|1817
SGKTVRDQLVQILFYT
>FUSION-ENST00000647456.1:195055-ENST00000558255.1:5303|5268
VTGRLQK
>FUSION-ENST00000644461.1:105317-ENST00000558255.1:5303|1215
DLMGFMRILKILWHR
>FUSION-ENST00000644461.1:105317-ENST00000558255.1:5303|1980
TFLLTGKQNIVYLVLKILVMK
>FUSION-ENST00000647456.1:195055-ENST00000558255.1:5303|2806
LDPFLTPYTKINSRWIK
>FUSION-ENST00000469050.1:88920-ENST00000652379.1:25317|3736
LPFSLPPGLHTIVRQLDH
>FUSION-ENST00000644461.1:105317-ENST00000558255.1:5303|2523
CALLNIYNK
>FUSION-ENST00000644461.1:105317-ENST00000558255.1:5303|2961
VMGKSSLGPNIC
>FUSION-ENST00000469050.1:88920-ENST00000652379.1:25317|3260
ANNIISFHTIEIFQHISLKMR
>FUSION-ENST00000647456.1:195055-ENST00000558255.1:5303|2638
YPLTPVRMAIIKK
>ENST00000572257.5|SNV-6308-C-T|1
FLQTQDDWPFFLYVAFHDPHR
>FUSION-ENST00000484082.1:88920-ENST00000652379.1:25317|323
MNEEFPVSAGHKLALIK
>FUSION-ENST00000469050.1:88920-ENST00000652379.1:25317|2630
LQSDAILSWTTPQYK
>FUSION-ENST00000647456.1:195055-ENST00000558255.1:5303|4248
RVMNQDWISLK
>FUSION-ENST00000469050.1:88920-ENST00000652379.1:25317|2467
GNPEFTNVHPEYGKQVFR
>FUSION-ENST00000644461.1:105317-ENST00000558255.1:5303|596
VWELRSLHGFTLGTGSYLNR
>FUSION-ENST00000647456.1:195055-ENST00000558255.1:5303|3949
TQISNEYPR
>FUSION-ENST00000469050.1:88920-ENST00000652379.1:25317|2231
KINNQRLK
>FUSION-ENST00000644461.1:105317-ENST00000558255.1:5303|5221
MCVAFISWPWEASLNLLSFSFFI
>FUSION-ENST00000644461.1:105317-ENST00000558255.1:5303|4955
LHLRRPGAQTF
>FUSION-ENST00000647456.1:195055-ENST00000558255.1:5303|3625
VFKILTWYKEELET
>FUSION-ENST00000644461.1:105317-ENST00000558255.1:5303|3412
GIHHVDQAGLK
>FUSION-ENST00000644461.1:105317-ENST00000558255.1:5303|3334
EITFKGTSEPW
>FUSION-ENST00000644461.1:105317-ENST00000558255.1:5303|2514
REGFHALWLVLRGR
>FUSION-ENST00000473430.5:40167-ENST00000481583.1:14586|3
MLCLQFWTRIPQTSTITVAR
>FUSION-ENST00000644461.1:105317-ENST00000558255.1:5303|3649
MWEPFLLSP
>FUSION-ENST00000469050.1:88920-ENST00000652379.1:25317|2887
MDEAENHHSQQTIARTK
>FUSION-ENST00000644461.1:105317-ENST00000558255.1:5303|3624
MVALRKGR
>FUSION-ENST00000647456.1:195055-ENST00000558255.1:5303|2895
AILPKVIYRFNAIPIK
>FUSION-ENST00000647456.1:195055-ENST00000558255.1:5303|5616
LYHTYRFYLDFFLLPT
>FUSION-ENST00000647456.1:195055-ENST00000558255.1:5303|3999
MYNVSSLRDIK
>FUSION-ENST00000647456.1:195055-ENST00000558255.1:5303|2703
EALNMEKNNWYQPLQNHAK
>FUSION-ENST00000644461.1:105317-ENST00000558255.1:5303|145
MFLYKLQVCLFIPLQ
>FUSION-ENST00000644461.1:105317-ENST00000558255.1:5303|1536
LSEVEEKAVTLHH
>FUSION-ENST00000644461.1:105317-ENST00000558255.1:5303|4289
MGFPKVYFSFSLSLLFFSFFFFFFF
>FUSION-ENST00000644461.1:105317-ENST00000558255.1:5303|4648
VVMQRERMSEDGDW
>FUSION-ENST00000469050.1:88920-ENST00000652379.1:25317|3726
YNVSFFILASSTQGQISWYTF
>FUSION-ENST00000647456.1:195055-ENST00000558255.1:5303|5205
SQGLEFGFPSR
>FUSION-ENST00000647456.1:195055-ENST00000558255.1:5303|5315
ILTHCTLR
>FUSION-ENST00000644461.1:105317-ENST00000558255.1:5303|2386
LYLWGNHSLK
>FUSION-ENST00000644461.1:105317-ENST00000558255.1:5303|2652
MMFFIFM
>FUSION-ENST00000647456.1:195055-ENST00000558255.1:5303|1365
LAGYFAR
>FUSION-ENST00000644461.1:105317-ENST00000558255.1:5303|2262
HGSPALQSLTPREAQK
>FUSION-ENST00000644461.1:105317-ENST00000558255.1:5303|4177
TDMVVISLSSHKQMCTK
>FUSION-ENST00000647456.1:195055-ENST00000558255.1:5303|3403
MGFASFSLETHRGKDQEIK
>FUSION-ENST00000647456.1:195055-ENST00000558255.1:5303|2822
DSLFNKWCWENWLAICRK
>FUSION-ENST00000647456.1:195055-ENST00000558255.1:5303|843
MLLFLVSQKVH
>FUSION-ENST00000647456.1:195055-ENST00000558255.1:5303|3254
MFILKYLNSVERYR
>FUSION-ENST00000644461.1:105317-ENST00000558255.1:5303|2659
MFYTGSLVFPELMRVSQ
>FUSION-ENST00000644461.1:105317-ENST00000558255.1:5303|1211
GFMRILKILWHR
>FUSION-ENST00000647456.1:195055-ENST00000558255.1:5303|4780
PCCVKLSDFV
>FUSION-ENST00000644461.1:105317-ENST00000558255.1:5303|4672
QAAGNLPKR
>FUSION-ENST00000647456.1:195055-ENST00000558255.1:5303|722
LVQSLWKTVWQFLK
>FUSION-ENST00000647456.1:195055-ENST00000558255.1:5303|4301
RGEKENVQEDGVS
>ENST00000481001.5|SNV-6645-T-C|3
FVRLQLLRAAR
>FUSION-ENST00000644461.1:105317-ENST00000558255.1:5303|4975
FVLWDVDSLVK
>FUSION-ENST00000647456.1:195055-ENST00000558255.1:5303|3381
TVSEQRIDIFVIAI
>FUSION-ENST00000647456.1:195055-ENST00000558255.1:5303|4229
MGIRVAN
>FUSION-ENST00000647456.1:195055-ENST00000558255.1:5303|2036
ARHDGNNSEGHRMGK
>FUSION-ENST00000644461.1:105317-ENST00000558255.1:5303|5227
DRILLCSPGWSAVALINHSSL
>FUSION-ENST00000647456.1:195055-ENST00000558255.1:5303|2666
AVCRGKFIALNAHK
>FUSION-ENST00000644461.1:105317-ENST00000558255.1:5303|4756
MATSNPR
>FUSION-ENST00000644461.1:105317-ENST00000558255.1:5303|5031
EQLLGSNKQGKLTLVR
>FUSION-ENST00000647456.1:195055-ENST00000558255.1:5303|2319
VHMEPKKSPHCQVNPKPK
>FUSION-ENST00000647456.1:195055-ENST00000558255.1:5303|3458
MWLASLPSTIY
>FUSION-ENST00000647456.1:195055-ENST00000558255.1:5303|414
AESIKQGQPDDQKT
>ENST00000395297.6|SNV-344448-T-C|2
SPGPEDGQAPVLTYTDVK
>FUSION-ENST00000644461.1:105317-ENST00000558255.1:5303|2129
SVLPKLVYKFK
>FUSION-ENST00000469050.1:88920-ENST00000652379.1:25317|2248
MENYHDRNTPRSASSVSISGEMADS
>FUSION-ENST00000644461.1:105317-ENST00000558255.1:5303|1492
NIELTLNDIK
>FUSION-ENST00000484082.1:88920-ENST00000652379.1:25317|687
SRLTAPSASQVQAILLPQPPD
>FUSION-ENST00000469050.1:88920-ENST00000652379.1:25317|1668
DTFCKALAALQSEIMISLMNLVK
>FUSION-ENST00000647456.1:195055-ENST00000558255.1:5303|934
MFPFLCPCVLIVQFPPLTVLIF
>FUSION-ENST00000644461.1:105317-ENST00000558255.1:5303|1500
GRKLSHYQWQEGQSSLAPLYR
>FUSION-ENST00000644461.1:105317-ENST00000558255.1:5303|3175
GPSVLRSHILG
>FUSION-ENST00000469050.1:88920-ENST00000652379.1:25317|1974
KFFTYWLICSEL
>FUSION-ENST00000647456.1:195055-ENST00000558255.1:5303|4824
AGCLGVIFGFYGFVR
>FUSION-ENST00000644461.1:105317-ENST00000558255.1:5303|3390
KVFFFNIRK
>FUSION-ENST00000484082.1:88920-ENST00000652379.1:25317|1203
GGEERRER
>FUSION-ENST00000647456.1:195055-ENST00000558255.1:5303|2491
TLNKLGIDGTYFKIIR
>FUSION-ENST00000644461.1:105317-ENST00000558255.1:5303|4117
MTKEEQVFMKAIWLSTPSL
>FUSION-ENST00000484082.1:88920-ENST00000652379.1:25317|719
ASMVKPRLYSQYTTLAGR
>FUSION-ENST00000647456.1:195055-ENST00000558255.1:5303|4297
VLFYCEEKLTFSVFPLK
>FUSION-ENST00000469050.1:88920-ENST00000652379.1:25317|3298
KSVLPLFQLIFLNR
>FUSION-ENST00000647456.1:195055-ENST00000558255.1:5303|1793
YGFGMKTLEYKITWCR
>FUSION-ENST00000484082.1:88920-ENST00000652379.1:25317|1334
QLQEENK
>FUSION-ENST00000647456.1:195055-ENST00000558255.1:5303|4594
TKHSTVK
>FUSION-ENST00000647456.1:195055-ENST00000558255.1:5303|1238
HKKILNIFILLPDDK
>FUSION-ENST00000644461.1:105317-ENST00000558255.1:5303|5622
VRNRGLLLLDVVTLSGK
>FUSION-ENST00000644461.1:105317-ENST00000558255.1:5303|803
MILNGEMWQTPAEAKE
>FUSION-ENST00000647456.1:195055-ENST00000558255.1:5303|3039
KIYQANGK
>FUSION-ENST00000469050.1:88920-ENST00000652379.1:25317|1831
ALSAMPSEERFLISSWIFK
>FUSION-ENST00000647456.1:195055-ENST00000558255.1:5303|1625
HAGLSHRYTRAMVVCFTHQPFIYIR
>FUSION-ENST00000647456.1:195055-ENST00000558255.1:5303|2438
RTTNHCSR
>FUSION-ENST00000644461.1:105317-ENST00000558255.1:5303|907
GDLTWTNGAKK
>FUSION-ENST00000484082.1:88920-ENST00000652379.1:25317|1512
MAALGSPHPPPPR
>FUSION-ENST00000469050.1:88920-ENST00000652379.1:25317|3098
MKETVVSV
>FUSION-ENST00000644461.1:105317-ENST00000558255.1:5303|2221
RTKQSWR
>FUSION-ENST00000647456.1:195055-ENST00000558255.1:5303|2606
MEEDLPSKWK
>FUSION-ENST00000647456.1:195055-ENST00000558255.1:5303|3732
QGSVAFYSSLQEDLGFPR
>FUSION-ENST00000469050.1:88920-ENST00000652379.1:25317|1770
MIQKFNCKDSIISK
>FUSION-ENST00000469050.1:88920-ENST00000652379.1:25317|3438
MSIQVVSILGTIITNIAMR
>FUSION-ENST00000647456.1:195055-ENST00000558255.1:5303|346
CPMPRRPGGHIINH
>FUSION-ENST00000644461.1:105317-ENST00000558255.1:5303|1228
MLARLVSNS
>FUSION-ENST00000647456.1:195055-ENST00000558255.1:5303|796
LSFIHLSTHSTSIP
>FUSION-ENST00000475226.1:2819-ENST00000642908.1:1378|2
GEEQLKHLGWSRF
>FUSION-ENST00000647456.1:195055-ENST00000558255.1:5303|4277
MKSSMAILSQINQVLIPR
>FUSION-ENST00000647456.1:195055-ENST00000558255.1:5303|1773
RPFFLEVK
>FUSION-ENST00000644461.1:105317-ENST00000558255.1:5303|6089
MHRIALHNKSK
>FUSION-ENST00000644461.1:105317-ENST00000558255.1:5303|770
MISCFFMAP
>FUSION-ENST00000647456.1:195055-ENST00000558255.1:5303|3885
MLFLLLLCVDTFLR
>FUSION-ENST00000644461.1:105317-ENST00000558255.1:5303|3551
YPSDLLLK
>FUSION-ENST00000647456.1:195055-ENST00000558255.1:5303|1836
WVVHDHKCS
>FUSION-ENST00000644461.1:105317-ENST00000558255.1:5303|5821
MFIESLLPNIGPWKSHSVIKK
>FUSION-ENST00000469050.1:88920-ENST00000652379.1:25317|1704
MTMASKCSSER
>FUSION-ENST00000644461.1:105317-ENST00000558255.1:5303|2177
SSLAAGYRKHQLMVFF
>FUSION-ENST00000647456.1:195055-ENST00000558255.1:5303|4580
GVVQAPWK
>FUSION-ENST00000647456.1:195055-ENST00000558255.1:5303|4476
ASKYFDK
>FUSION-ENST00000644461.1:105317-ENST00000558255.1:5303|1463
DKDSCVEVGHRK
>FUSION-ENST00000644461.1:105317-ENST00000558255.1:5303|942
ILLMTTSTGELFVK
>FUSION-ENST00000644461.1:105317-ENST00000558255.1:5303|1169
TDPGPCPSQL
>FUSION-ENST00000647456.1:195055-ENST00000558255.1:5303|6098
DAIDWVAYTQHK
>FUSION-ENST00000644461.1:105317-ENST00000558255.1:5303|1497
KLSHYQWQEGQSSLAPLYR
>FUSION-ENST00000644461.1:105317-ENST00000558255.1:5303|1244
RLLLQTPCKHR
>FUSION-ENST00000647456.1:195055-ENST00000558255.1:5303|640
DSIRRNI
>FUSION-ENST00000469050.1:88920-ENST00000652379.1:25317|1988
IYSYVFDMMYTQTYLL
>ENST00000489097.5|SNV-46957-C-T|4
MEQLEGKLHTYSLFGLPRLSR
>FUSION-ENST00000469050.1:88920-ENST00000652379.1:25317|2183
FNFIVCHIVHCLK
>FUSION-ENST00000484082.1:88920-ENST00000652379.1:25317|1292
VLETTGLSRRDFSL
>FUSION-ENST00000647456.1:195055-ENST00000558255.1:5303|4851
MASVNSSH
>FUSION-ENST00000647456.1:195055-ENST00000558255.1:5303|4597
MHGDGQG
>FUSION-ENST00000644461.1:105317-ENST00000558255.1:5303|4249
GKSPSPK
>FUSION-ENST00000647456.1:195055-ENST00000558255.1:5303|5759
LGIEDQPGQHGETLSLSKI
>ENST00000330368.3|SNV-60-C-G|1
NHCQLAVVIDNGSGMIKAGVAGCR
>FUSION-ENST00000471953.5:41438-ENST00000481583.1:14586|37
PLQPKCYS
>FUSION-ENST00000644461.1:105317-ENST00000558255.1:5303|225
MEMDSPNYGSQEVLQCANFNLEK
>FUSION-ENST00000647456.1:195055-ENST00000558255.1:5303|2890
TKARELHEECR
>FUSION-ENST00000644461.1:105317-ENST00000558255.1:5303|460
TEQQELPRGGLAKAAR
>FUSION-ENST00000484082.1:88920-ENST00000652379.1:25317|1255
SLSFYRFLSVSRSISVFLGR
>FUSION-ENST00000484082.1:88920-ENST00000652379.1:25317|620
FFPHSFSLFRVSFLPVCLLK
>FUSION-ENST00000484082.1:88920-ENST00000652379.1:25317|84
DERDSHCPYLLSSETTAK
>FUSION-ENST00000644461.1:105317-ENST00000558255.1:5303|3507
ILNSNLTLG
>FUSION-ENST00000644461.1:105317-ENST00000558255.1:5303|900
LSCLFTCLTPL
>FUSION-ENST00000469050.1:88920-ENST00000652379.1:25317|1959
RQISNWEK
>FUSION-ENST00000644461.1:105317-ENST00000558255.1:5303|521
YFPTCICNFFLMKILSATFHLSCSK
>FUSION-ENST00000644461.1:105317-ENST00000558255.1:5303|3625
SHWHALAVYRL
>FUSION-ENST00000644461.1:105317-ENST00000558255.1:5303|5504
MGVRISL
>FUSION-ENST00000644461.1:105317-ENST00000558255.1:5303|4803
VTIYAQILGIVKKR
>FUSION-ENST00000647456.1:195055-ENST00000558255.1:5303|1206
FHSISPHTAMIDRHNLK
>FUSION-ENST00000469050.1:88920-ENST00000652379.1:25317|1650
LEQMRGYFLWMKK
>FUSION-ENST00000475226.1:2819-ENST00000642908.1:1378|123
MDHFQRK
>FUSION-ENST00000484082.1:88920-ENST00000652379.1:25317|267
RVPSGPLLVSRTGAAG
>FUSION-ENST00000647456.1:195055-ENST00000558255.1:5303|3432
SMECSSILFVSSFILSSNCL
>FUSION-ENST00000647456.1:195055-ENST00000558255.1:5303|4106
MMVCPVQGSSFS
>FUSION-ENST00000647456.1:195055-ENST00000558255.1:5303|457
TENQTPHVLTHKWELNNENTWK
>FUSION-ENST00000644461.1:105317-ENST00000558255.1:5303|5892
WSSIYKSY
>FUSION-ENST00000647456.1:195055-ENST00000558255.1:5303|2974
MDSQPNSTRGTRR
>FUSION-ENST00000469050.1:88920-ENST00000652379.1:25317|3731
MVVTQAYVENLGFCIDHS
>FUSION-ENST00000644461.1:105317-ENST00000558255.1:5303|691
MQNGVVGSGLGPGWSAMW
>FUSION-ENST00000644461.1:105317-ENST00000558255.1:5303|777
NANGYVWGKIIHKPDIHWAEKF
>FUSION-ENST00000644461.1:105317-ENST00000558255.1:5303|4605
QPSLETNSDSTLVLGFPASRNEKK
>FUSION-ENST00000647456.1:195055-ENST00000558255.1:5303|275
IKRITEIR
>ENST00000489895.5|SNV-32362-G-A|1
TATLKWGPQT
>FUSION-ENST00000647456.1:195055-ENST00000558255.1:5303|5824
KSNLKNSK
>FUSION-ENST00000644461.1:105317-ENST00000558255.1:5303|5637
MLSIETHVETTTTCYLEHHSK
>FUSION-ENST00000644461.1:105317-ENST00000558255.1:5303|3869
VAVFQESVASHIEKLKNLLR
>FUSION-ENST00000644461.1:105317-ENST00000558255.1:5303|3167
MAGGERYFLYFLHGGGKR
>FUSION-ENST00000644461.1:105317-ENST00000558255.1:5303|2770
MNPQQEDFK
>FUSION-ENST00000469050.1:88920-ENST00000652379.1:25317|2217
MEGHTRGR
>ENST00000368034.9|SNV-21080-C-T|3
VDSIVWK
>FUSION-ENST00000475226.1:2819-ENST00000642908.1:1378|57
MWKMLEEKPWEGR
>FUSION-ENST00000484082.1:88920-ENST00000652379.1:25317|1388
GTAHRFGSR
>FUSION-ENST00000469050.1:88920-ENST00000652379.1:25317|1742
HWFMWLK
>FUSION-ENST00000647456.1:195055-ENST00000558255.1:5303|3104
NAEASGADVINWKKGYQ
>FUSION-ENST00000644461.1:105317-ENST00000558255.1:5303|1061
GFRQVGQAGLR
>FUSION-ENST00000644461.1:105317-ENST00000558255.1:5303|5844
MGEPVLLSR
>FUSION-ENST00000644461.1:105317-ENST00000558255.1:5303|4053
EATKAIGRLGTFQGAG
>FUSION-ENST00000647456.1:195055-ENST00000558255.1:5303|4117
CVLVNESLSHNRK
>FUSION-ENST00000647456.1:195055-ENST00000558255.1:5303|1253
HTQASPSLFLVGWIKTGLFYPT
>FUSION-ENST00000469050.1:88920-ENST00000652379.1:25317|3606
MSVCGPL
>FUSION-ENST00000647456.1:195055-ENST00000558255.1:5303|4633
AKTSSGHTLGCKSSFIS
>FUSION-ENST00000469050.1:88920-ENST00000652379.1:25317|2322
MEHINIMTKHFSLNFKNAR
>FUSION-ENST00000469050.1:88920-ENST00000652379.1:25317|3241
MYILYMLTILLYRIQLRNT
>FUSION-ENST00000647456.1:195055-ENST00000558255.1:5303|3518
CHEVLVPWFSAPSGHFRSSLCCLF
>FUSION-ENST00000644461.1:105317-ENST00000558255.1:5303|3259
IRPPQPHKVVGLQV
>FUSION-ENST00000644461.1:105317-ENST00000558255.1:5303|4952
MFYLPFK
>FUSION-ENST00000471953.5:41438-ENST00000481583.1:14586|68
LCLQFWTRIPQTSTITVVSVDLSVK
>ENST00000565089.5|SNV-3498-T-C|2
MSFHLEITARPVLWHWLPRTGGWK
>FUSION-ENST00000644461.1:105317-ENST00000558255.1:5303|5609
VESRYIGSSVR
>FUSION-ENST00000469050.1:88920-ENST00000652379.1:25317|3819
MNEGKKSR
>FUSION-ENST00000647456.1:195055-ENST00000558255.1:5303|1060
GDPFQCILGAK
>FUSION-ENST00000644461.1:105317-ENST00000558255.1:5303|5021
ATPKQQRKPC
>FUSION-ENST00000469050.1:88920-ENST00000652379.1:25317|1981
LIKWNTIDPHKSIK
>FUSION-ENST00000644461.1:105317-ENST00000558255.1:5303|64
APISPSCLFSPQI
>FUSION-ENST00000644461.1:105317-ENST00000558255.1:5303|1943
MNQLAYTTTPVSE
>FUSION-ENST00000647456.1:195055-ENST00000558255.1:5303|3709
RWYLIVVLICISLMTSDK
>ENST00000296358.4|SNV-29539-A-T|3
DLPPAANGNVCMR
>FUSION-ENST00000647456.1:195055-ENST00000558255.1:5303|900
MSLALMYLWLKHVTEPSLMFK
>FUSION-ENST00000647456.1:195055-ENST00000558255.1:5303|5676
LQGSRHSSASAS
>FUSION-ENST00000644461.1:105317-ENST00000558255.1:5303|2130
SVLPKLVYK
>FUSION-ENST00000644461.1:105317-ENST00000558255.1:5303|5156
GNTRPRNSITSHDMWKLWK
>FUSION-ENST00000647456.1:195055-ENST00000558255.1:5303|2681
EDMYAPKKHMK
>FUSION-ENST00000647456.1:195055-ENST00000558255.1:5303|1178
MTMFNNWLTK
>ENST00000644959.1|SNV-21618-T-C|3
EVCQSLVKHSSGTKGSLPLQK
>FUSION-ENST00000647456.1:195055-ENST00000558255.1:5303|101
DLVGGNLIMGAVTLMLFL
>FUSION-ENST00000647456.1:195055-ENST00000558255.1:5303|5255
EKRWSPGSATPSR
>FUSION-ENST00000644461.1:105317-ENST00000558255.1:5303|5200
NGNLIYLVK
>FUSION-ENST00000484082.1:88920-ENST00000652379.1:25317|850
GKPHLGRHSGLVLAI
>FUSION-ENST00000647456.1:195055-ENST00000558255.1:5303|492
MGKGFAI
>FUSION-ENST00000484082.1:88920-ENST00000652379.1:25317|1147
LLDFNINC
>FUSION-ENST00000469050.1:88920-ENST00000652379.1:25317|2108
MCEIIMK
>FUSION-ENST00000484082.1:88920-ENST00000652379.1:25317|887
PTLGVNGLTAAGPPNK
>FUSION-ENST00000484082.1:88920-ENST00000652379.1:25317|633
GSSIKTFILRMK
>FUSION-ENST00000647456.1:195055-ENST00000558255.1:5303|5518
MALFQFACVR
>FUSION-ENST00000647456.1:195055-ENST00000558255.1:5303|2414
MNIDAKILNKILANR
>FUSION-ENST00000647456.1:195055-ENST00000558255.1:5303|1833
FFSFTRNIIHFQ
>FUSION-ENST00000644461.1:105317-ENST00000558255.1:5303|3244
ETVVPDCWLWAR
>FUSION-ENST00000484082.1:88920-ENST00000652379.1:25317|400
AASGKPK
>FUSION-ENST00000647456.1:195055-ENST00000558255.1:5303|3881
MLFLLLLCVDTFLRSQRSSPQPSSK
>FUSION-ENST00000647456.1:195055-ENST00000558255.1:5303|2328
IGKNYFKVHMEPK
>FUSION-ENST00000644461.1:105317-ENST00000558255.1:5303|4170
VVISLSSHKQMCTKVHSVHAAD
>FUSION-ENST00000644461.1:105317-ENST00000558255.1:5303|4488
LEPWCPAKR
>FUSION-ENST00000469050.1:88920-ENST00000652379.1:25317|3636
ILQMIDLLSISSFEDKIERL
>FUSION-ENST00000644461.1:105317-ENST00000558255.1:5303|324
MKTLMHVR
>FUSION-ENST00000484082.1:88920-ENST00000652379.1:25317|261
PGQGEARGNSGGGP
>FUSION-ENST00000644461.1:105317-ENST00000558255.1:5303|1759
MMYPKENILTVNK
>FUSION-ENST00000647456.1:195055-ENST00000558255.1:5303|1714
MFIRDIGLK
>FUSION-ENST00000484082.1:88920-ENST00000652379.1:25317|160
GSRVQIPESGVAEMGAARRPVR
>FUSION-ENST00000469050.1:88920-ENST00000652379.1:25317|3873
GFPHGHDSFTMSWQVSA
>FUSION-ENST00000469050.1:88920-ENST00000652379.1:25317|3207
FFSFLRKFPSQVILR
>FUSION-ENST00000469050.1:88920-ENST00000652379.1:25317|3146
MRMTETTVWVLR
>FUSION-ENST00000469050.1:88920-ENST00000652379.1:25317|3454
LFCIINIYPIIYK
>FUSION-ENST00000469050.1:88920-ENST00000652379.1:25317|3455
QPFRLFCIINIYPIIYK
>FUSION-ENST00000644461.1:105317-ENST00000558255.1:5303|3883
MRFLCFEVL
>FUSION-ENST00000647456.1:195055-ENST00000558255.1:5303|355
LIYRVNDSPLIEGWK
>FUSION-ENST00000647456.1:195055-ENST00000558255.1:5303|3984
ASISHEQTSGKPLGWTFCP
>FUSION-ENST00000647456.1:195055-ENST00000558255.1:5303|2696
NNWYQPLQNHAK
>FUSION-ENST00000644461.1:105317-ENST00000558255.1:5303|5459
GSCNLGLSFK
>FUSION-ENST00000644461.1:105317-ENST00000558255.1:5303|670
VNLQDAKT
>FUSION-ENST00000469050.1:88920-ENST00000652379.1:25317|3504
MVSVQRLLPTTSHHFLNTYYMPGTI
>FUSION-ENST00000469050.1:88920-ENST00000652379.1:25317|2816
MFIIYCCNK
>FUSION-ENST00000647456.1:195055-ENST00000558255.1:5303|177
MTWMGGSR
>FUSION-ENST00000644461.1:105317-ENST00000558255.1:5303|2532
MYIKTSR
>FUSION-ENST00000647456.1:195055-ENST00000558255.1:5303|3810
MVALSLLAR
>FUSION-ENST00000647456.1:195055-ENST00000558255.1:5303|3664
TKRCLPQLSSQNIFPK
>FUSION-ENST00000484082.1:88920-ENST00000652379.1:25317|1055
LTCPTEVK
>FUSION-ENST00000484082.1:88920-ENST00000652379.1:25317|1296
LPGPPKVLETTGLSR
>ENST00000316052.6|SNV-1928-G-C|2
QHVRQASILLGD
>FUSION-ENST00000484082.1:88920-ENST00000652379.1:25317|712
LYSQYTTLAGRCAVLYCL
>FUSION-ENST00000647456.1:195055-ENST00000558255.1:5303|4918
DANISRK
>FUSION-ENST00000644461.1:105317-ENST00000558255.1:5303|200
EANWIKGKR
>FUSION-ENST00000644461.1:105317-ENST00000558255.1:5303|319
TLMHVRLEKK
>FUSION-ENST00000644461.1:105317-ENST00000558255.1:5303|5589
APFSRNIGILPVPFNNRTQGVTNGR
>FUSION-ENST00000484082.1:88920-ENST00000652379.1:25317|48
LFLMFSVGR
>FUSION-ENST00000475226.1:2819-ENST00000642908.1:1378|183
RLLPGSIKS
>FUSION-ENST00000644461.1:105317-ENST00000558255.1:5303|5961
QMINMEKYGSNVEDQDFCL
>FUSION-ENST00000484082.1:88920-ENST00000652379.1:25317|333
MPLDVRGCTR
>FUSION-ENST00000647456.1:195055-ENST00000558255.1:5303|2680
MYAPKKHMK
>FUSION-ENST00000484082.1:88920-ENST00000652379.1:25317|1544
MDHYADGHRPQR
>FUSION-ENST00000647456.1:195055-ENST00000558255.1:5303|5791
YNLLISTQDIDK
>FUSION-ENST00000644461.1:105317-ENST00000558255.1:5303|5484
EFWVCELAQGWELVVT
>FUSION-ENST00000647456.1:195055-ENST00000558255.1:5303|5691
MSYFFKNYLK
>FUSION-ENST00000647456.1:195055-ENST00000558255.1:5303|4571
VSRGSGLSVSALREK
>FUSION-ENST00000644461.1:105317-ENST00000558255.1:5303|5110
GWKYEQR
>FUSION-ENST00000644461.1:105317-ENST00000558255.1:5303|2265
MHGSPALQSLTPR
>FUSION-ENST00000647456.1:195055-ENST00000558255.1:5303|279
IKGSFICPKIK
>ENST00000480617.1|MNV-10803-GC-G|1
YQSPGRAPHPE
>FUSION-ENST00000644461.1:105317-ENST00000558255.1:5303|5325
KKPVTKGACIMFMSNV
>FUSION-ENST00000469050.1:88920-ENST00000652379.1:25317|2912
FIAALFTIAKTWNQPKCPSMIDWIK
>FUSION-ENST00000644461.1:105317-ENST00000558255.1:5303|5331
MRIHLEKADVEK
>FUSION-ENST00000647456.1:195055-ENST00000558255.1:5303|592
ECRLPSSTPSPQK
>FUSION-ENST00000644461.1:105317-ENST00000558255.1:5303|1560
DVHVGIGEIVCMSSTSR
>FUSION-ENST00000647456.1:195055-ENST00000558255.1:5303|4393
MSFDYYTRFIFLLNFHFN
>FUSION-ENST00000644461.1:105317-ENST00000558255.1:5303|2286
MSSRSSGWPQLATSK
>FUSION-ENST00000647456.1:195055-ENST00000558255.1:5303|603
FFSLRSLRLLLLSSCR
>FUSION-ENST00000644461.1:105317-ENST00000558255.1:5303|2740
IIKTESRLAVTK
>FUSION-ENST00000647456.1:195055-ENST00000558255.1:5303|4369
KCWQVSK
>FUSION-ENST00000644461.1:105317-ENST00000558255.1:5303|1484
LKGNFFYSLVKATCIGST
>FUSION-ENST00000644461.1:105317-ENST00000558255.1:5303|2806
MSRPTLVR
>FUSION-ENST00000644461.1:105317-ENST00000558255.1:5303|3346
FGWGHTQTISVFYHVLQILHIK
>FUSION-ENST00000644461.1:105317-ENST00000558255.1:5303|4849
SLNPMIVR
>ENST00000481385.6|SNV-44250-A-G|5
MDEGVVKESGSDTIDEEELILPNR
>FUSION-ENST00000644461.1:105317-ENST00000558255.1:5303|3301
MSCGGLGSR
>FUSION-ENST00000644461.1:105317-ENST00000558255.1:5303|1314
LILEKSEDCKLFPSPIILIP
>FUSION-ENST00000647456.1:195055-ENST00000558255.1:5303|732
MSRHNFFENIYF
>FUSION-ENST00000647456.1:195055-ENST00000558255.1:5303|1235
ILNIFILLPDDK
>FUSION-ENST00000647456.1:195055-ENST00000558255.1:5303|1675
GMYKYKPRNK
>FUSION-ENST00000644461.1:105317-ENST00000558255.1:5303|6033
GCGELGWGWDFHAQGCGMR
>FUSION-ENST00000644461.1:105317-ENST00000558255.1:5303|337
VFKDSNKLW
>FUSION-ENST00000644461.1:105317-ENST00000558255.1:5303|5257
SVICANPGPEK
>FUSION-ENST00000647456.1:195055-ENST00000558255.1:5303|3008
STRQKVNK
>ENST00000361530.11|MNV-10803-GC-G|13
YQSPGRAPHPER
>FUSION-ENST00000644461.1:105317-ENST00000558255.1:5303|2732
GTKLQLHR
>FUSION-ENST00000647456.1:195055-ENST00000558255.1:5303|5593
MCLTWAKWK
>FUSION-ENST00000647456.1:195055-ENST00000558255.1:5303|2033
HDGNNSEGHR
>FUSION-ENST00000475226.1:2819-ENST00000642908.1:1378|258
GKGSVKGAEPPSLDCSTAAR
>FUSION-ENST00000644461.1:105317-ENST00000558255.1:5303|4644
MSEDGDW
>FUSION-ENST00000647456.1:195055-ENST00000558255.1:5303|4475
MASKYFDKSVHLFV
>FUSION-ENST00000484082.1:88920-ENST00000652379.1:25317|1272
EAGVEELLEPGR
>FUSION-ENST00000647456.1:195055-ENST00000558255.1:5303|4230
VVMGIRVAN
>FUSION-ENST00000484082.1:88920-ENST00000652379.1:25317|1205
VRGGEER
>FUSION-ENST00000644461.1:105317-ENST00000558255.1:5303|4913
YLLRHLKPLFFLPPK
>FUSION-ENST00000644461.1:105317-ENST00000558255.1:5303|601
LGIKVQRPECSSTSWEV
>FUSION-ENST00000644461.1:105317-ENST00000558255.1:5303|4050
MSTLNGLPMTK
>ENST00000262126.9|SNV-120378-G-A|4
LRNQNCLELKIK
>FUSION-ENST00000644461.1:105317-ENST00000558255.1:5303|6013
RSLAAIK
>FUSION-ENST00000644461.1:105317-ENST00000558255.1:5303|1611
PPLPAYSPDEIAQIVVQVKEKSY
>FUSION-ENST00000647456.1:195055-ENST00000558255.1:5303|2617
DTHGLKRMEEDLPSK
>FUSION-ENST00000647456.1:195055-ENST00000558255.1:5303|2088
MVPLNGKLRLASHAADSMAK
>FUSION-ENST00000647456.1:195055-ENST00000558255.1:5303|2880
TFFTELEK
>ENST00000342232.5|SNV-6185-G-T|5
RVSLLGSMK
>FUSION-ENST00000644461.1:105317-ENST00000558255.1:5303|3109
MCEPCCLCPLPGLASGHFLSALSFK
>FUSION-ENST00000484082.1:88920-ENST00000652379.1:25317|453
WGPRAVRRPR
>FUSION-ENST00000647456.1:195055-ENST00000558255.1:5303|587
ENRKECGQHSSR
>FUSION-ENST00000484082.1:88920-ENST00000652379.1:25317|1223
LLDFNINGVLRVDLVSCLFHR
>FUSION-ENST00000469050.1:88920-ENST00000652379.1:25317|3536
MDLCGRRFTVR
>FUSION-ENST00000647456.1:195055-ENST00000558255.1:5303|1637
LGCSLSFFK
>FUSION-ENST00000647456.1:195055-ENST00000558255.1:5303|5735
EEPISLFEDIIIYIQNPRELLR
>FUSION-ENST00000644461.1:105317-ENST00000558255.1:5303|3561
MESLFPLSDDRPNIV
>FUSION-ENST00000647456.1:195055-ENST00000558255.1:5303|2210
LGLKPHMH
>FUSION-ENST00000644461.1:105317-ENST00000558255.1:5303|176
HQWIKLLSR
>FUSION-ENST00000644461.1:105317-ENST00000558255.1:5303|554
VCLGLSSWQFR
>FUSION-ENST00000644461.1:105317-ENST00000558255.1:5303|4820
MSTLCWR
>FUSION-ENST00000644461.1:105317-ENST00000558255.1:5303|4345
SYDVMSIHFFFFGLFTNIYR
>FUSION-ENST00000644461.1:105317-ENST00000558255.1:5303|5639
DLEPWERILYHFCVL
>FUSION-ENST00000644461.1:105317-ENST00000558255.1:5303|5775
VWHFPKKL
>FUSION-ENST00000647456.1:195055-ENST00000558255.1:5303|4492
VTEIRAFIK
>FUSION-ENST00000647456.1:195055-ENST00000558255.1:5303|578
ECGQHSSRNERQK
>FUSION-ENST00000469050.1:88920-ENST00000652379.1:25317|2632
MDGNLKLQSDAILSWTTPQYKG
>FUSION-ENST00000469050.1:88920-ENST00000652379.1:25317|2764
MCTCTLK
>FUSION-ENST00000422223.6:69549-ENST00000319217.11:116795|10
TFGRVQNKLGTTIWK
>FUSION-ENST00000484082.1:88920-ENST00000652379.1:25317|396
SLGSGGSMVAKLK
>FUSION-ENST00000647456.1:195055-ENST00000558255.1:5303|4547
SLTYLNSFFDA
>FUSION-ENST00000644461.1:105317-ENST00000558255.1:5303|3253
MTANTIYFVILVAAERGLHIL
>FUSION-ENST00000647456.1:195055-ENST00000558255.1:5303|2664
KCSQSLAIREMQIK
>FUSION-ENST00000644461.1:105317-ENST00000558255.1:5303|1448
AVPCLAVTSHRQQVDSALQR
>FUSION-ENST00000644461.1:105317-ENST00000558255.1:5303|4503
MLHIGSSG
>FUSION-ENST00000647456.1:195055-ENST00000558255.1:5303|2333
EEHSMLMGRK
>FUSION-ENST00000644461.1:105317-ENST00000558255.1:5303|6171
MNSIYISLM
>FUSION-ENST00000469050.1:88920-ENST00000652379.1:25317|2574
EITVLMSLYYCK
>FUSION-ENST00000644461.1:105317-ENST00000558255.1:5303|4795
KIDVSFTRSGTTNLSLPLINISFCR
>FUSION-ENST00000644461.1:105317-ENST00000558255.1:5303|4583
TLPSRIVAMK
>FUSION-ENST00000647456.1:195055-ENST00000558255.1:5303|742
YHLMPVK
>FUSION-ENST00000469050.1:88920-ENST00000652379.1:25317|2601
GLVGVPGL
>FUSION-ENST00000644461.1:105317-ENST00000558255.1:5303|501
VLFLLGYFLDQVANLLGTGS
>FUSION-ENST00000421119.1:96-ENST00000380959.7:91463|78
HFFHMSVQLPILGSTCRLENASTLK
>FUSION-ENST00000644461.1:105317-ENST00000558255.1:5303|2423
KLFLGFR
>FUSION-ENST00000484082.1:88920-ENST00000652379.1:25317|176
RVGGPLR
>FUSION-ENST00000644461.1:105317-ENST00000558255.1:5303|360
MIWMLVEAKHHQLTFLFISYR
>FUSION-ENST00000647456.1:195055-ENST00000558255.1:5303|3506
MGFWCGCPFYR
>FUSION-ENST00000644461.1:105317-ENST00000558255.1:5303|1879
PHFPQQMRARNGAK
>FUSION-ENST00000484082.1:88920-ENST00000652379.1:25317|266
VPSGPLLVSR
>FUSION-ENST00000647456.1:195055-ENST00000558255.1:5303|3692
MKRWPVSATK
>FUSION-ENST00000469050.1:88920-ENST00000652379.1:25317|1600
MDEESGFLR
>FUSION-ENST00000484082.1:88920-ENST00000652379.1:25317|613
MQTTTTCISALNTLAYGKYVSVVWK
>FUSION-ENST00000473430.5:40167-ENST00000481583.1:14586|1
IPQTSTITVAR
>FUSION-ENST00000644461.1:105317-ENST00000558255.1:5303|6063
FISLSYNTIST
>FUSION-ENST00000644461.1:105317-ENST00000558255.1:5303|5879
MYICIPKLTGWNKK
>FUSION-ENST00000647456.1:195055-ENST00000558255.1:5303|1954
VLEITGVSHRTWPR
>FUSION-ENST00000540243.5:41438-ENST00000481583.1:14586|2
YFDSELELMTYINENWDRLHPGEAR
>FUSION-ENST00000644461.1:105317-ENST00000558255.1:5303|65
MAPISPSCLFSPQI
>FUSION-ENST00000647456.1:195055-ENST00000558255.1:5303|4124
MLQAPKMLTRCVLVNESLSHNR
>FUSION-ENST00000644461.1:105317-ENST00000558255.1:5303|5490
GHKSLWGELRGR
>FUSION-ENST00000484082.1:88920-ENST00000652379.1:25317|1391
STDPFFLSFFLSFFLSFFLSFFLS
>FUSION-ENST00000469050.1:88920-ENST00000652379.1:25317|1690
IITKEGMSK
>FUSION-ENST00000647456.1:195055-ENST00000558255.1:5303|5226
MTHTFLCTTPSSPLVFHSAR
>FUSION-ENST00000644461.1:105317-ENST00000558255.1:5303|5066
NSSLVFLMFEVRSSFLAGAR
>FUSION-ENST00000469050.1:88920-ENST00000652379.1:25317|2712
KLSWIISTRNNASLLYII
>FUSION-ENST00000647456.1:195055-ENST00000558255.1:5303|4629
LKREDISR
>FUSION-ENST00000647456.1:195055-ENST00000558255.1:5303|3653
MSSAHRDNMTSSFPN
>FUSION-ENST00000647456.1:195055-ENST00000558255.1:5303|3578
PKLIGLIR
>FUSION-ENST00000647456.1:195055-ENST00000558255.1:5303|4358
QTQMAVQK
>FUSION-ENST00000647456.1:195055-ENST00000558255.1:5303|3745
FVNCFFLGKELR
>FUSION-ENST00000647456.1:195055-ENST00000558255.1:5303|1524
MAETPPPTKLEPPR
>FUSION-ENST00000647456.1:195055-ENST00000558255.1:5303|1046
VGFFSLSKDSSK
>FUSION-ENST00000644461.1:105317-ENST00000558255.1:5303|4567
EKLTLSTNYV
>FUSION-ENST00000471953.5:41438-ENST00000481583.1:14586|47
MVYSVAYIRK
>FUSION-ENST00000644461.1:105317-ENST00000558255.1:5303|4675
KQAAGNLPK
>FUSION-ENST00000644461.1:105317-ENST00000558255.1:5303|564
MYLSSEVHVQVCYIGK
>FUSION-ENST00000644461.1:105317-ENST00000558255.1:5303|5332
MRIHLEK
>FUSION-ENST00000647456.1:195055-ENST00000558255.1:5303|5415
GQQAVLRKTIQAAHSLHTA
>FUSION-ENST00000644461.1:105317-ENST00000558255.1:5303|2881
LHRPSVRGSR
>FUSION-ENST00000647456.1:195055-ENST00000558255.1:5303|5406
MLLPQTNG
>FUSION-ENST00000647456.1:195055-ENST00000558255.1:5303|4220
AQMSSLKRNGIWMSEEPR
>FUSION-ENST00000469050.1:88920-ENST00000652379.1:25317|2226
RPVFKKDPIK
>FUSION-ENST00000647456.1:195055-ENST00000558255.1:5303|825
TSKAMATK
>FUSION-ENST00000644461.1:105317-ENST00000558255.1:5303|1840
RWCCGSTFLPH
>FUSION-ENST00000647456.1:195055-ENST00000558255.1:5303|2990
GGHSNQRQRS
>FUSION-ENST00000647456.1:195055-ENST00000558255.1:5303|5552
GRLQWSLFASRR
>FUSION-ENST00000644461.1:105317-ENST00000558255.1:5303|6097
LQSTGNDLQK
>FUSION-ENST00000484082.1:88920-ENST00000652379.1:25317|945
EFSGRIESQYRVPVADR
>FUSION-ENST00000647456.1:195055-ENST00000558255.1:5303|4877
MLALFFVYSLQNCKPFFK
>FUSION-ENST00000644461.1:105317-ENST00000558255.1:5303|5607
VESRYIGSSVRESS
>FUSION-ENST00000644461.1:105317-ENST00000558255.1:5303|6015
SIWEMRSLAAIKLFCK
>FUSION-ENST00000647456.1:195055-ENST00000558255.1:5303|4023
AKTFYVLFTFAK
>FUSION-ENST00000644461.1:105317-ENST00000558255.1:5303|3396
SSVPYFGQHLVMLVFLI
>FUSION-ENST00000647456.1:195055-ENST00000558255.1:5303|772
DMNRQFSK
>FUSION-ENST00000484082.1:88920-ENST00000652379.1:25317|218
MPTLIRPQKR
>ENST00000375824.1|SNV-2302-G-A|4
RSPSLQSSGDRVGR
>FUSION-ENST00000469050.1:88920-ENST00000652379.1:25317|2525
MSAFLMAVIRNK
>FUSION-ENST00000647456.1:195055-ENST00000558255.1:5303|1068
EESSCAR
>FUSION-ENST00000644461.1:105317-ENST00000558255.1:5303|5080
MLPYIASGNVKWHKPHEWEFDISSK
>FUSION-ENST00000644461.1:105317-ENST00000558255.1:5303|639
SPLYCQRPHPGPVKRGMSR
>FUSION-ENST00000475226.1:2819-ENST00000642908.1:1378|119
ESNIFLR
>FUSION-ENST00000644461.1:105317-ENST00000558255.1:5303|1741
LCSLKLLTAHVGR
>FUSION-ENST00000647456.1:195055-ENST00000558255.1:5303|2353
NHKHSYTPTTDK
>FUSION-ENST00000647456.1:195055-ENST00000558255.1:5303|3996
YNVSSLRDIKTEIQED
>FUSION-ENST00000647456.1:195055-ENST00000558255.1:5303|1829
MTEGLKSQLR
>FUSION-ENST00000647456.1:195055-ENST00000558255.1:5303|5160
EPAKCQLEAVSGKK
>FUSION-ENST00000644461.1:105317-ENST00000558255.1:5303|1366
TKSPEDDYLFR
>FUSION-ENST00000644461.1:105317-ENST00000558255.1:5303|70
EGLAAPG
>FUSION-ENST00000644461.1:105317-ENST00000558255.1:5303|1312
LFPSPIILIP
>FUSION-ENST00000644461.1:105317-ENST00000558255.1:5303|1833
MSFHCGQNPILGVSGLGR
>FUSION-ENST00000644461.1:105317-ENST00000558255.1:5303|1124
IYTRGMVEES
>FUSION-ENST00000644461.1:105317-ENST00000558255.1:5303|5211
MITGLCWAKPR
>FUSION-ENST00000644461.1:105317-ENST00000558255.1:5303|1559
MDVHVGIGEIVCMSSTSRQR
>FUSION-ENST00000647456.1:195055-ENST00000558255.1:5303|1374
PFFVSFDLCWFKVCFVRD
>FUSION-ENST00000644461.1:105317-ENST00000558255.1:5303|4549
LPGSSNPPILVSLIAGTTGTCNHA
>FUSION-ENST00000644461.1:105317-ENST00000558255.1:5303|3575
FVFFFFFFFFFCRDR
>FUSION-ENST00000647456.1:195055-ENST00000558255.1:5303|1991
LLTSITVKAR
>FUSION-ENST00000644461.1:105317-ENST00000558255.1:5303|1001
CEVTSLR
>FUSION-ENST00000647456.1:195055-ENST00000558255.1:5303|2898
MAILPKVIYR
>FUSION-ENST00000644461.1:105317-ENST00000558255.1:5303|3519
GSWACLIR
>FUSION-ENST00000647456.1:195055-ENST00000558255.1:5303|5466
ALDQRSPGSEDLIANAMKSR
>FUSION-ENST00000469050.1:88920-ENST00000652379.1:25317|3301
TLTYSSVSSHSCKIGNGPFLLLFL
>FUSION-ENST00000647456.1:195055-ENST00000558255.1:5303|4949
STGFQFSL
>FUSION-ENST00000647456.1:195055-ENST00000558255.1:5303|1709
SVLYYYVLM
>FUSION-ENST00000644461.1:105317-ENST00000558255.1:5303|3088
KFKNLPIAAK
>FUSION-ENST00000644461.1:105317-ENST00000558255.1:5303|2798
MGALSCR
>FUSION-ENST00000644461.1:105317-ENST00000558255.1:5303|4552
LECSGMILAHCSCSEVISAYCSLK
>FUSION-ENST00000469050.1:88920-ENST00000652379.1:25317|2718
HLQIIQDYQISITE
>ENST00000529970.5|SNV-95497-G-T|7
LLGPVVTMHIVPRVAQK
>FUSION-ENST00000644461.1:105317-ENST00000558255.1:5303|4285
MGGREILVHDSRLYCGK
>FUSION-ENST00000644461.1:105317-ENST00000558255.1:5303|5713
MLGKANAQMPARAHLN
>FUSION-ENST00000469050.1:88920-ENST00000652379.1:25317|3256
MLRHPWLSCK
>FUSION-ENST00000469050.1:88920-ENST00000652379.1:25317|3336
THDYIAASEMR
>FUSION-ENST00000644461.1:105317-ENST00000558255.1:5303|5908
MHVSWEK
>ENST00000392505.6|SNV-201008-T-G|5
VIDANQREAWVANDTYWELR
>FUSION-ENST00000644461.1:105317-ENST00000558255.1:5303|1427
DAIIYEQVMCFRQTVLR
>FUSION-ENST00000647456.1:195055-ENST00000558255.1:5303|4952
SRIDKIQITLK
>FUSION-ENST00000647456.1:195055-ENST00000558255.1:5303|1943
KDSLNFQSMK
>FUSION-ENST00000475226.1:2819-ENST00000642908.1:1378|132
VQYVRNSTVLEIKLSK
>FUSION-ENST00000647456.1:195055-ENST00000558255.1:5303|4079
FYVICWSLSLIGL
>FUSION-ENST00000647456.1:195055-ENST00000558255.1:5303|1873
SFLFIEGCIPLYGCTIPFTH
>FUSION-ENST00000644461.1:105317-ENST00000558255.1:5303|5470
MFCTCITQAIVHMCMYPK
>FUSION-ENST00000647456.1:195055-ENST00000558255.1:5303|3614
MNQCMFIFSWKIA
>FUSION-ENST00000469050.1:88920-ENST00000652379.1:25317|2746
INAETKV
>ENST00000574857.1|SNV-27787-G-A|3
GTRRATDYVFR
>FUSION-ENST00000469050.1:88920-ENST00000652379.1:25317|2476
MFTFRECLFQLFIFQISCQFKLQK
>FUSION-ENST00000469050.1:88920-ENST00000652379.1:25317|1893
IYLRSREDK
>FUSION-ENST00000475226.1:2819-ENST00000642908.1:1378|276
MWVLMSK
>FUSION-ENST00000644461.1:105317-ENST00000558255.1:5303|1251
DVCSCPCLC
>FUSION-ENST00000469050.1:88920-ENST00000652379.1:25317|3535
DLCGRRFTVR
>FUSION-ENST00000484082.1:88920-ENST00000652379.1:25317|20
MYVSEMGFGVLSCCPRWSR
>FUSION-ENST00000644461.1:105317-ENST00000558255.1:5303|3400
MSLSFDPK
>FUSION-ENST00000469050.1:88920-ENST00000652379.1:25317|2306
MELLEAKNERVWK
>FUSION-ENST00000484082.1:88920-ENST00000652379.1:25317|315
RYYRLDGLVRPSDRPR
>FUSION-ENST00000647456.1:195055-ENST00000558255.1:5303|1686
MVVCISVGSVVISSLSFFIASI
>FUSION-ENST00000644461.1:105317-ENST00000558255.1:5303|4242
SPSLLNFTMRKLNQMSPK
>FUSION-ENST00000644461.1:105317-ENST00000558255.1:5303|6275
CTHKLQTEK
>FUSION-ENST00000644461.1:105317-ENST00000558255.1:5303|4777
GPYSDRTGILIRNG
>FUSION-ENST00000644461.1:105317-ENST00000558255.1:5303|3506
MAMQSCLLR
>FUSION-ENST00000647456.1:195055-ENST00000558255.1:5303|2856
SILSQKNKAGGITLPDFK
>FUSION-ENST00000647456.1:195055-ENST00000558255.1:5303|256
THALGLGRRGLTPNSVPAGCGIFDR
>FUSION-ENST00000647456.1:195055-ENST00000558255.1:5303|3679
STPPLLWVLHLLHTFKPEV
>FUSION-ENST00000647456.1:195055-ENST00000558255.1:5303|1427
MISAKEKTK
>FUSION-ENST00000644461.1:105317-ENST00000558255.1:5303|1016
YLLAFLKFESFLPVIHGGG
>FUSION-ENST00000469050.1:88920-ENST00000652379.1:25317|2725
MQPHRDVCITL
>FUSION-ENST00000469050.1:88920-ENST00000652379.1:25317|2126
FLSAVLR
>FUSION-ENST00000644461.1:105317-ENST00000558255.1:5303|1192
QRPDGIHEDPQDLMAQNNG
>FUSION-ENST00000647456.1:195055-ENST00000558255.1:5303|1379
MPFFVSFDLCWFK
>FUSION-ENST00000469050.1:88920-ENST00000652379.1:25317|3308
FLLSFQT
>FUSION-ENST00000644461.1:105317-ENST00000558255.1:5303|3122
MLPATTAKEETSIEK
>FUSION-ENST00000484082.1:88920-ENST00000652379.1:25317|1085
LLGARPSSAKVQRDGDFHPQGPH
>FUSION-ENST00000647456.1:195055-ENST00000558255.1:5303|1623
LCKWNLTIGNFWR
>FUSION-ENST00000644461.1:105317-ENST00000558255.1:5303|5472
MCMFCTCITQAIVHMCMYPKYTEYL
>FUSION-ENST00000644461.1:105317-ENST00000558255.1:5303|1478
DFLLAFAA
>FUSION-ENST00000469050.1:88920-ENST00000652379.1:25317|3285
HTLPAVTYRQNPCHPWK
>FUSION-ENST00000647456.1:195055-ENST00000558255.1:5303|5636
GFTAEAPVPPWAQAQEFLSR
>FUSION-ENST00000484082.1:88920-ENST00000652379.1:25317|109
MNEIPTVPTYYPAKPQPRERAWR
>FUSION-ENST00000647456.1:195055-ENST00000558255.1:5303|5805
IDNLPETLR
>FUSION-ENST00000469050.1:88920-ENST00000652379.1:25317|3115
LLFSFGHINTQK
>FUSION-ENST00000469050.1:88920-ENST00000652379.1:25317|1856
VSMEMHKSIYCDVRK
>FUSION-ENST00000647456.1:195055-ENST00000558255.1:5303|4741
LNKHTLVLLALGR
>FUSION-ENST00000647456.1:195055-ENST00000558255.1:5303|2642
RYPLTPVRMAIIK
>FUSION-ENST00000484082.1:88920-ENST00000652379.1:25317|993
MYVFIFFNLFLLR
>FUSION-ENST00000644461.1:105317-ENST00000558255.1:5303|1443
QQVDSALQRAEGRAVDPQSLQK
>FUSION-ENST00000469050.1:88920-ENST00000652379.1:25317|3654
GLSLSLTL
>FUSION-ENST00000647456.1:195055-ENST00000558255.1:5303|840
IEHALWR
>FUSION-ENST00000647456.1:195055-ENST00000558255.1:5303|4482
PLCEAKAI
>FUSION-ENST00000647456.1:195055-ENST00000558255.1:5303|5171
MNSPKLA
>FUSION-ENST00000644461.1:105317-ENST00000558255.1:5303|1354
LWKRCSLALALSNK
>FUSION-ENST00000644461.1:105317-ENST00000558255.1:5303|1876
ARNGAKVFNYR
>FUSION-ENST00000647456.1:195055-ENST00000558255.1:5303|576
MCNGEIRVFK
>ENST00000611324.4|INDEL-27799-A-ACC|6
QAKSNPLPISLVTKK
>FUSION-ENST00000647456.1:195055-ENST00000558255.1:5303|4534
KQFSLENNSSK
>ENST00000433239.6|SNV-25269-T-C|2
VLLHTHNSLRATERR
>FUSION-ENST00000644461.1:105317-ENST00000558255.1:5303|4894
IGYLTYAKPPQSTPLNTLKTLFHW
>FUSION-ENST00000647456.1:195055-ENST00000558255.1:5303|4262
MKFSTVLQSVR
>FUSION-ENST00000647456.1:195055-ENST00000558255.1:5303|3674
HFKTLVSFLGLLVLPR
>FUSION-ENST00000644461.1:105317-ENST00000558255.1:5303|60
TQKQFKK
>FUSION-ENST00000647456.1:195055-ENST00000558255.1:5303|5808
SSLFHSK
>FUSION-ENST00000644461.1:105317-ENST00000558255.1:5303|4961
GRKSIRPILGR
>ENST00000326853.9|SNV-15938-C-A|2
LLYVARNAK
>FUSION-ENST00000484082.1:88920-ENST00000652379.1:25317|461
VGFVAAVAPGPPVAGPR
>FUSION-ENST00000644461.1:105317-ENST00000558255.1:5303|2136
IPILDSIHNYLCETT
>FUSION-ENST00000469050.1:88920-ENST00000652379.1:25317|3324
MNLIFQTNK
>FUSION-ENST00000647456.1:195055-ENST00000558255.1:5303|1450
VVFSNSVKK
>FUSION-ENST00000484082.1:88920-ENST00000652379.1:25317|1373
MPSVALGFSPFGSFDR
>FUSION-ENST00000469050.1:88920-ENST00000652379.1:25317|3466
SRPQVIHPPWPPKVLGLQT
>FUSION-ENST00000469050.1:88920-ENST00000652379.1:25317|2573
MEITVLMSLYYCKY
>FUSION-ENST00000469050.1:88920-ENST00000652379.1:25317|1656
GGDQNIPNWILEEIDSNLYEQLRR
>FUSION-ENST00000647456.1:195055-ENST00000558255.1:5303|4108
MQARRGGSHL
>FUSION-ENST00000647456.1:195055-ENST00000558255.1:5303|5391
HHDLGFRR
>FUSION-ENST00000647456.1:195055-ENST00000558255.1:5303|1878
MLLVVTGSPVDRYVMCQK
>FUSION-ENST00000644461.1:105317-ENST00000558255.1:5303|3540
HTPKPINFL
>FUSION-ENST00000644461.1:105317-ENST00000558255.1:5303|5888
HLPVSATQVAGIADVSHRA
>FUSION-ENST00000469050.1:88920-ENST00000652379.1:25317|2373
MSCQSSINTVEEKN
>FUSION-ENST00000647456.1:195055-ENST00000558255.1:5303|4455
RWNSFLLENAFLELLK
>FUSION-ENST00000647456.1:195055-ENST00000558255.1:5303|604
FFSLRSLR
>FUSION-ENST00000647456.1:195055-ENST00000558255.1:5303|2379
IISIDAEKAFDKIQ
>FUSION-ENST00000469050.1:88920-ENST00000652379.1:25317|3464
PSYASLAS
>FUSION-ENST00000644461.1:105317-ENST00000558255.1:5303|5478
KGSQFAL
>FUSION-ENST00000484082.1:88920-ENST00000652379.1:25317|409
TSALSTFDGSR
>FUSION-ENST00000647456.1:195055-ENST00000558255.1:5303|1594
TRSKIAGSYHK
>FUSION-ENST00000644461.1:105317-ENST00000558255.1:5303|3338
LGMKEITFKGTSEPW
>FUSION-ENST00000647456.1:195055-ENST00000558255.1:5303|951
LMKMTERK
>FUSION-ENST00000644461.1:105317-ENST00000558255.1:5303|3099
VTRPCLTARWLENAGRAIEHV
>FUSION-ENST00000469050.1:88920-ENST00000652379.1:25317|3570
MRLALLVK
>FUSION-ENST00000421119.1:96-ENST00000380959.7:91463|50
SLKSNRSGHPGSLPNCAK
>FUSION-ENST00000644461.1:105317-ENST00000558255.1:5303|2705
LIGLTLVIISLCISKHHVVHY
>FUSION-ENST00000644461.1:105317-ENST00000558255.1:5303|2494
DSDAPPELPPRNAVLPR
>FUSION-ENST00000644461.1:105317-ENST00000558255.1:5303|3162
QKQKTLISPSDLER
>FUSION-ENST00000647456.1:195055-ENST00000558255.1:5303|5528
VCFSCPQMELASAWGRK
>FUSION-ENST00000647456.1:195055-ENST00000558255.1:5303|3720
MVSSFIHFPAK
>FUSION-ENST00000644461.1:105317-ENST00000558255.1:5303|393
EPWNSLYLTIEDFPVPMGK
>ENST00000329468.5|SNV-1003-G-A|1
MPNEKPFCIPPRSAAPPRAAR
>FUSION-ENST00000647456.1:195055-ENST00000558255.1:5303|2095
YLSNQRSK
>FUSION-ENST00000647456.1:195055-ENST00000558255.1:5303|3206
SFQVFSMLFILVSHLSNRFSR
>FUSION-ENST00000644461.1:105317-ENST00000558255.1:5303|5341
MLYYSNLKCMACIFM
>FUSION-ENST00000469050.1:88920-ENST00000652379.1:25317|2414
GTQKGDLAVLVKPFT
>FUSION-ENST00000644461.1:105317-ENST00000558255.1:5303|2127
FKTSTVK
>FUSION-ENST00000647456.1:195055-ENST00000558255.1:5303|4967
GDEYAINPQSA
>FUSION-ENST00000647456.1:195055-ENST00000558255.1:5303|3428
CEFDPGIMR
>FUSION-ENST00000644461.1:105317-ENST00000558255.1:5303|4708
DIGEQYTTIFYFSLWR
>FUSION-ENST00000644461.1:105317-ENST00000558255.1:5303|3990
MVPACDCLRQAEHNLL
>FUSION-ENST00000647456.1:195055-ENST00000558255.1:5303|389
MLIDWKMEVERWNAAR
>FUSION-ENST00000644461.1:105317-ENST00000558255.1:5303|1740
LCSLKLLTAHVGRK
>FUSION-ENST00000644461.1:105317-ENST00000558255.1:5303|4773
GRLSALCPHSMTQSIRAVTS
>FUSION-ENST00000644461.1:105317-ENST00000558255.1:5303|5027
LTLVRATPKQQR
>FUSION-ENST00000484082.1:88920-ENST00000652379.1:25317|797
LAGVLKLILNR
>FUSION-ENST00000469050.1:88920-ENST00000652379.1:25317|2052
LKYMFNK
>FUSION-ENST00000647456.1:195055-ENST00000558255.1:5303|1163
GVGQERQRHAGEWWGMS
>FUSION-ENST00000644461.1:105317-ENST00000558255.1:5303|2025
NDLQLHTTLWMYFTNITLRKR
>FUSION-ENST00000647456.1:195055-ENST00000558255.1:5303|2995
MGGHSNQR
>FUSION-ENST00000644461.1:105317-ENST00000558255.1:5303|5849
AFPGAGSGALNRAQKEQSVK
>FUSION-ENST00000647456.1:195055-ENST00000558255.1:5303|3882
LFLLLLCVDTFLRSQR
>FUSION-ENST00000647456.1:195055-ENST00000558255.1:5303|1958
IHLPQPPK
>FUSION-ENST00000644461.1:105317-ENST00000558255.1:5303|1544
CAELGELCGEKSRMSQD
>FUSION-ENST00000644461.1:105317-ENST00000558255.1:5303|3091
MTHQRKFK
>FUSION-ENST00000647456.1:195055-ENST00000558255.1:5303|4892
SCCSSCGNEFT
>FUSION-ENST00000644461.1:105317-ENST00000558255.1:5303|4802
MKIYNPED
>FUSION-ENST00000644461.1:105317-ENST00000558255.1:5303|6100
IPLLQLKIGNIGVN
>FUSION-ENST00000647456.1:195055-ENST00000558255.1:5303|2227
MYVYCSIIHNSK
>FUSION-ENST00000647456.1:195055-ENST00000558255.1:5303|4345
FSATFYMRR
>FUSION-ENST00000644461.1:105317-ENST00000558255.1:5303|3391
MKVFFFNIRK
>FUSION-ENST00000471953.5:41438-ENST00000481583.1:14586|32
MTYINENWDRLHPGEAR
>FUSION-ENST00000647456.1:195055-ENST00000558255.1:5303|3540
IVLAMQAVFWFHMHFKVVFFNSVEK
>FUSION-ENST00000647456.1:195055-ENST00000558255.1:5303|6029
QIKISVLTNINSLK
>FUSION-ENST00000647456.1:195055-ENST00000558255.1:5303|2399
MQGWFNIRK
>FUSION-ENST00000644461.1:105317-ENST00000558255.1:5303|3962
ESVNRSMPLAVCSLFPQR
>FUSION-ENST00000644461.1:105317-ENST00000558255.1:5303|467
SYQLLPFEK
>FUSION-ENST00000644461.1:105317-ENST00000558255.1:5303|4507
FYETLAPTSTD
>FUSION-ENST00000469050.1:88920-ENST00000652379.1:25317|3016
SQGQEFKTTLANMVKPHLY
>FUSION-ENST00000484082.1:88920-ENST00000652379.1:25317|496
MVAFLGTGVRVAR
>FUSION-ENST00000647456.1:195055-ENST00000558255.1:5303|1710
MSVLYYYVLM
>FUSION-ENST00000469050.1:88920-ENST00000652379.1:25317|2922
SINDRLD
>FUSION-ENST00000644461.1:105317-ENST00000558255.1:5303|1655
MLSIGIPC
>FUSION-ENST00000647456.1:195055-ENST00000558255.1:5303|5871
RLGEGMVQKHLNHK
>FUSION-ENST00000469050.1:88920-ENST00000652379.1:25317|3433
MRIIMNKYLGSY
>FUSION-ENST00000644461.1:105317-ENST00000558255.1:5303|1412
MLGSDLSQTASRQCPAEG
>ENST00000481110.6|SNV-11556-A-G|5
FPLKRQQVSLESNASVSSNTPLVR
>FUSION-ENST00000469050.1:88920-ENST00000652379.1:25317|1640
MKQHSINKR
>FUSION-ENST00000647456.1:195055-ENST00000558255.1:5303|4740
MLNKHTLVLLALGRCHHTVFWQA
>FUSION-ENST00000644461.1:105317-ENST00000558255.1:5303|5846
EQSVKECPTEPFP
>FUSION-ENST00000647456.1:195055-ENST00000558255.1:5303|145
SPEVKEELLHFSCGSTFRLSLR
>FUSION-ENST00000644461.1:105317-ENST00000558255.1:5303|3361
WLGRPQSHGR
>FUSION-ENST00000647456.1:195055-ENST00000558255.1:5303|3476
MQKSPIFCIDHAGSCR
>FUSION-ENST00000647456.1:195055-ENST00000558255.1:5303|1729
LGTSDASKKTA
>FUSION-ENST00000644461.1:105317-ENST00000558255.1:5303|1614
MPPLPAYSPDEIAQIVVQVKEK
>FUSION-ENST00000469050.1:88920-ENST00000652379.1:25317|3266
NPMFTLHHPTLTTINM
>FUSION-ENST00000647456.1:195055-ENST00000558255.1:5303|3981
LAIARDPSIWLFSQWPEIGVR
>FUSION-ENST00000484082.1:88920-ENST00000652379.1:25317|1150
MSVSFSVSLSDTPVPGRALPLPRE
>FUSION-ENST00000484082.1:88920-ENST00000652379.1:25317|490
RAGLWPTGDPASRPR
>FUSION-ENST00000469050.1:88920-ENST00000652379.1:25317|3040
EYLGMGFR
>FUSION-ENST00000475226.1:2819-ENST00000642908.1:1378|67
SIDLSTAGCELFEDTGVGGEETAED
>FUSION-ENST00000647456.1:195055-ENST00000558255.1:5303|5915
ILTPCRPR
>FUSION-ENST00000644461.1:105317-ENST00000558255.1:5303|4970
MQGTLRSCPAD
>FUSION-ENST00000647456.1:195055-ENST00000558255.1:5303|1376
PFFVSFDLCWFKVCFVR
>FUSION-ENST00000484082.1:88920-ENST00000652379.1:25317|1108
NRTSVPLGCRK
>FUSION-ENST00000644461.1:105317-ENST00000558255.1:5303|3003
KKLSDLPCLTVGHQTPILER
>FUSION-ENST00000484082.1:88920-ENST00000652379.1:25317|107
ERAWRNQR
>FUSION-ENST00000647456.1:195055-ENST00000558255.1:5303|865
MSFITHTR
>FUSION-ENST00000647456.1:195055-ENST00000558255.1:5303|5577
ASRSLPAD
>FUSION-ENST00000644461.1:105317-ENST00000558255.1:5303|40
GSQMMATNRSR
>FUSION-ENST00000484082.1:88920-ENST00000652379.1:25317|401
RAASGKPKSLGSGGSMVAK
>FUSION-ENST00000644461.1:105317-ENST00000558255.1:5303|2613
SSLGWPIPVLAALLNHWGAL
>FUSION-ENST00000644461.1:105317-ENST00000558255.1:5303|5895
AHCSLKLLGSR
>FUSION-ENST00000647456.1:195055-ENST00000558255.1:5303|1843
MLQAVKNDFPFPGSSLQVLTPWKR
>FUSION-ENST00000647456.1:195055-ENST00000558255.1:5303|1430
MSDCPGQNFEYYVE
>FUSION-ENST00000644461.1:105317-ENST00000558255.1:5303|798
WQTPAEAKE
>FUSION-ENST00000644461.1:105317-ENST00000558255.1:5303|310
MAMYFFRVWK
>ENST00000352983.7|SNV-3499-A-T|6
MARKAGYFYVPAEPK
>FUSION-ENST00000644461.1:105317-ENST00000558255.1:5303|259
MGKYWENPVQPLWSH
>FUSION-ENST00000644461.1:105317-ENST00000558255.1:5303|2414
VLSTEVLLK
>FUSION-ENST00000469050.1:88920-ENST00000652379.1:25317|2799
VNNASFYCSYKSPSSHTTRVT
>FUSION-ENST00000647456.1:195055-ENST00000558255.1:5303|5317
SNSHWKQHELPEHRNINHER
>FUSION-ENST00000647456.1:195055-ENST00000558255.1:5303|3565
MVLGLTFKSLIHLELIFVYGVR
>FUSION-ENST00000644461.1:105317-ENST00000558255.1:5303|5516
QYISGEVMIGSSDKR
>FUSION-ENST00000469050.1:88920-ENST00000652379.1:25317|2361
EDITVYIIGILK
>FUSION-ENST00000647456.1:195055-ENST00000558255.1:5303|2420
KDNFRPISLMNIDAKILNK
>FUSION-ENST00000647456.1:195055-ENST00000558255.1:5303|2782
GKDFMSKTPK
>FUSION-ENST00000469050.1:88920-ENST00000652379.1:25317|2376
YPGSTWFLQQCRRK
>FUSION-ENST00000644461.1:105317-ENST00000558255.1:5303|4257
CNAYHRQSR
>FUSION-ENST00000647456.1:195055-ENST00000558255.1:5303|2275
TKVCISWIPPVWATVWHWR
>FUSION-ENST00000644461.1:105317-ENST00000558255.1:5303|1137
GKLTLFR
>FUSION-ENST00000644461.1:105317-ENST00000558255.1:5303|3187
MATYGLCLFFQ
>FUSION-ENST00000469050.1:88920-ENST00000652379.1:25317|3409
MVILRQIFS
>FUSION-ENST00000647456.1:195055-ENST00000558255.1:5303|2937
QKRPLTK
>FUSION-ENST00000644461.1:105317-ENST00000558255.1:5303|2799
TAASAVGCPLWGGGHSCMGALSCR
>FUSION-ENST00000647456.1:195055-ENST00000558255.1:5303|2526
AHGHRKGNITLWR
>FUSION-ENST00000644461.1:105317-ENST00000558255.1:5303|3659
RCFLTGR
>FUSION-ENST00000644461.1:105317-ENST00000558255.1:5303|4088
MHTTPVYSVMLIFTCLSVSFTE
>FUSION-ENST00000469050.1:88920-ENST00000652379.1:25317|3056
MFYFLRNYQTVFRSGCAILCSDK
>FUSION-ENST00000647456.1:195055-ENST00000558255.1:5303|102
MDLVGGNLIMGAVTLMLFL
>FUSION-ENST00000644461.1:105317-ENST00000558255.1:5303|153
LYNGVKSF
>FUSION-ENST00000658310.1:30641-ENST00000381624.4:6631|2
KSQLQITGPPVFSSYNNTLD
>FUSION-ENST00000318801.8:185-ENST00000337304.2:1659|1
FQQSTAT
>FUSION-ENST00000469050.1:88920-ENST00000652379.1:25317|2003
SLEEKIRANQSPSINTL
>FUSION-ENST00000644461.1:105317-ENST00000558255.1:5303|1732
NQLWKQLLQGLYD
>FUSION-ENST00000644461.1:105317-ENST00000558255.1:5303|1464
DKDSCVEVGHR
>FUSION-ENST00000484082.1:88920-ENST00000652379.1:25317|904
MAKCQHLGLMD
>FUSION-ENST00000647456.1:195055-ENST00000558255.1:5303|1204
MIDRHNLK
>FUSION-ENST00000647456.1:195055-ENST00000558255.1:5303|5494
QTHSISYFGSSSLGAHGAR
>FUSION-ENST00000647456.1:195055-ENST00000558255.1:5303|1618
VVCFTHQPFIYIR
>FUSION-ENST00000469050.1:88920-ENST00000652379.1:25317|1863
MEDKLLDKT
>FUSION-ENST00000644461.1:105317-ENST00000558255.1:5303|6105
VHVASCCDIPAS
>FUSION-ENST00000484082.1:88920-ENST00000652379.1:25317|646
SIKKGSSIK
>FUSION-ENST00000469050.1:88920-ENST00000652379.1:25317|2218
EYGKKNK
>FUSION-ENST00000484082.1:88920-ENST00000652379.1:25317|1402
MNYLMIYLCTYFQTESRSGRGEAR
>FUSION-ENST00000644461.1:105317-ENST00000558255.1:5303|4436
KFHSSLR
>FUSION-ENST00000644461.1:105317-ENST00000558255.1:5303|2288
MLSPFYREES
>FUSION-ENST00000644461.1:105317-ENST00000558255.1:5303|5726
YHILLLTFLMVADSS
>FUSION-ENST00000644461.1:105317-ENST00000558255.1:5303|1832
SFHCGQNPILGVSGLGR
>FUSION-ENST00000475226.1:2819-ENST00000642908.1:1378|190
MPFLLSGTSFSK
>FUSION-ENST00000644461.1:105317-ENST00000558255.1:5303|1680
PSVPSLTLYR
>ENST00000265843.9|SNV-83361-A-G|1
NEFKNVSESPSKHENSK
>FUSION-ENST00000469050.1:88920-ENST00000652379.1:25317|2549
QWAARHLGLTPLLLIHWMPKNNIPR
>FUSION-ENST00000469050.1:88920-ENST00000652379.1:25317|1841
SHGWPTVIK
>FUSION-ENST00000647456.1:195055-ENST00000558255.1:5303|4014
DSSPVTLARGTLFHVWSPLK
>FUSION-ENST00000484082.1:88920-ENST00000652379.1:25317|590
DVYFTYEKRR
>FUSION-ENST00000644461.1:105317-ENST00000558255.1:5303|1915
ACYQFDVKEKVVLF
>FUSION-ENST00000644461.1:105317-ENST00000558255.1:5303|6117
ALQFLTSR
>ENST00000634810.1|SNV-61995-G-A|7
SWKAIPWLMSPSSQEKPCQSLRNPK
>FUSION-ENST00000484082.1:88920-ENST00000652379.1:25317|861
FYRPFLSGKNRSPVR
>FUSION-ENST00000647456.1:195055-ENST00000558255.1:5303|5891
MILFLTHSLSKR
>FUSION-ENST00000644461.1:105317-ENST00000558255.1:5303|3872
MVAVFQESVASHIEKLK
>FUSION-ENST00000644461.1:105317-ENST00000558255.1:5303|5383
HKKCLNLGGGGCSELR
>FUSION-ENST00000644461.1:105317-ENST00000558255.1:5303|3071
YITFSRPVFKWLLLKLK
>FUSION-ENST00000644461.1:105317-ENST00000558255.1:5303|2983
MGHCELFQRRIK
>FUSION-ENST00000469050.1:88920-ENST00000652379.1:25317|2745
MAHVYICN
>FUSION-ENST00000644461.1:105317-ENST00000558255.1:5303|1831
MSFHCGQNPILGVSGLGRLR
>FUSION-ENST00000475226.1:2819-ENST00000642908.1:1378|157
MQIVSLSPSV
>FUSION-ENST00000647456.1:195055-ENST00000558255.1:5303|4963
GLYFFNPFFYRD
>FUSION-ENST00000647456.1:195055-ENST00000558255.1:5303|4558
LKFVAVYQKSN
>FUSION-ENST00000644461.1:105317-ENST00000558255.1:5303|3375
GFHRVSQDGLVS
>FUSION-ENST00000469050.1:88920-ENST00000652379.1:25317|3684
ATEMGYTDFVAMEEEK
>FUSION-ENST00000647456.1:195055-ENST00000558255.1:5303|3427
MCEFDPGIMRLAGYFAH
>FUSION-ENST00000647456.1:195055-ENST00000558255.1:5303|1251
MRSFFLPWGS
>FUSION-ENST00000484082.1:88920-ENST00000652379.1:25317|571
VAREAGDALPGPVAGPR
>FUSION-ENST00000647456.1:195055-ENST00000558255.1:5303|4320
MELHARSITEIYRPTYIWNFLK
>FUSION-ENST00000644461.1:105317-ENST00000558255.1:5303|5147
MTPITCSVRR
>ENST00000571675.5|SNV-6308-C-T|1
FLQTQDDWYESGPLPLPPGGRY
>FUSION-ENST00000644461.1:105317-ENST00000558255.1:5303|5429
KPPTYTLHGLNIHIYLPAWYR
>FUSION-ENST00000647456.1:195055-ENST00000558255.1:5303|5622
MLSFLLQISLR
>ENST00000282469.10|SNV-168-T-G|2
CQWLNKELK
>FUSION-ENST00000469050.1:88920-ENST00000652379.1:25317|2004
SLEEKIR
>FUSION-ENST00000647456.1:195055-ENST00000558255.1:5303|4715
FKDINSFR
>FUSION-ENST00000644461.1:105317-ENST00000558255.1:5303|640
SPLYCQRPHPGPVKR
>FUSION-ENST00000644461.1:105317-ENST00000558255.1:5303|2918
LVETQSLSLLKFNYFFALT
>FUSION-ENST00000644461.1:105317-ENST00000558255.1:5303|6313
MHHSSNLVDSWR
>FUSION-ENST00000644461.1:105317-ENST00000558255.1:5303|5663
FANASGIFRCK
>FUSION-ENST00000647456.1:195055-ENST00000558255.1:5303|2356
SPENSLKLLFVFL
>FUSION-ENST00000647456.1:195055-ENST00000558255.1:5303|1551
MCMCLYSR
>FUSION-ENST00000469050.1:88920-ENST00000652379.1:25317|3747
MFLDYLIIYSLAMVHLLL
>FUSION-ENST00000647456.1:195055-ENST00000558255.1:5303|1558
LHRGQGLT
[truncated: 890,056 more chars]
