# Supplementary material for: Identification of non-canonical peptides with moPepGen
Source: Nat Biotechnol. 2025 Jun 16;44(4):568–73. doi: 10.1038/s41587-025-02701-0 (PMC12680078; doi:10.1038/s41587-025-02701-0)
Supplement: Supplementary file 4 — Supplementary Data: Cancer cell line variant peptide database. Custom peptide database FASTA file for each of the 376 cell lines from the Cancer Cell Line Encyclopedia with proteomics characterization or used in the reference channel. Variant peptide FASTA files were produced by moPepGen as the result of cell-line-specific publicly available mutations and fusions. [file 41587_2025_2701_MOESM4_ESM.zip › ACH-000006.fasta]

>FUSION-ENST00000420751.3:47825-ENST00000488705.1:256774|301
SGISEESK
>ENST00000504947.1|SNV-49586-C-G|1
GPHLHTL
>FUSION-ENST00000420751.3:47825-ENST00000488705.1:256774|354
MAGKALNTVPVTK
>FUSION-ENST00000420751.3:47825-ENST00000488705.1:256774|73
LNGNLGLILFISPISSFAVQK
>ENST00000435422.7|SNV-888958-G-A|1
ICVCANGR
>FUSION-ENST00000420751.3:47825-ENST00000488705.1:256774|211
ASLKPFLNGQS
>FUSION-ENST00000420751.3:47825-ENST00000488705.1:256774|168
SIAFSQIFQGLEKR
>FUSION-ENST00000420751.3:47825-ENST00000488705.1:256774|108
MPLQEYSVFSRMSCSYPHPVK
>ENST00000487459.5|SNV-236137-G-T|3
LHSCFAQIK
>FUSION-ENST00000420751.3:47825-ENST00000488705.1:256774|556
MHRYQSRICVLA
>FUSION-ENST00000420751.3:47825-ENST00000488705.1:256774|479
QGLLGMPTHTLQGTVSPFSQK
>FUSION-ENST00000420751.3:47825-ENST00000488705.1:256774|503
ITTMTLKWRGL
>ENST00000452915.3|SNV-104157-T-C|8
TAYDVQCPKRESVTGGPCSQNS
>FUSION-ENST00000420751.3:47825-ENST00000488705.1:256774|504
ITTMTLKWR
>FUSION-ENST00000437180.5:955826-ENST00000491840.1:397072|1
ECLLCRSLR
>ENST00000524974.5|SNV-157429-C-A|1
HSLSHKEQLLQEFRELLQYR
>ENST00000378538.8|MNV-23200-CGC-C|11
AAQLRQDGRGQEGEEEAHLPVQR
>ENST00000554293.1|SNV-54126-G-T|11
FNLGYMHEKGLGIKQDIHLSK
>ENST00000359276.9|INDEL-19737-A-AA|5
QRPRTEGFRPVSRSDCLPK
>ENST00000313324.9|SNV-18240-C-G|2
ASDGHRGQCPK
>FUSION-ENST00000420751.3:47825-ENST00000488705.1:256774|41
MKKTNYFAFCVYTHV
>FUSION-ENST00000420751.3:47825-ENST00000488705.1:256774|26
PLFRWLVS
>FUSION-ENST00000420751.3:47825-ENST00000488705.1:256774|189
MESNIFILNKSEHR
>FUSION-ENST00000420751.3:47825-ENST00000488705.1:256774|7
QMLLYISFSGCLCLGGWLAKRCLK
>ENST00000393446.6|SNV-236137-G-T|1
SRAVSDKFSPEAASR
>FUSION-ENST00000389506.10:47825-ENST00000488705.1:256774|4
QQGINISCKLGDAFLIKHLNGTLGG
>ENST00000462981.2|SNV-36159-G-A|9
MNFMESYFCQKAYAYADK
>ENST00000521098.2|INDEL-47549-C-CA|2
IFQKQKNK
>FUSION-ENST00000420751.3:47825-ENST00000488705.1:256774|204
MCVCVCVCVCVCAGGREKSR
>FUSION-ENST00000420751.3:47825-ENST00000488705.1:256774|510
WRITTMTLKWR
>ENST00000554087.5|SNV-12833-G-A|3
HYHEGTDSYELTGLAR
>FUSION-ENST00000420751.3:47825-ENST00000488705.1:256774|306
AQPSFTSGVDACHHK
>ENST00000321280.11|SNV-68901-C-T|1
SLSPLQSQSKLSDSYSNTLPVRK
>ENST00000359276.9|INDEL-19737-A-AA|1
SDCLPKFNAH
>FUSION-ENST00000420751.3:47825-ENST00000488705.1:256774|465
SHIRCPCPWK
>FUSION-ENST00000420751.3:47825-ENST00000488705.1:256774|583
AILIGYLLNIYFSLLMIKC
>FUSION-ENST00000420751.3:47825-ENST00000488705.1:256774|147
AQLSQNEVLTKLFILEQGEIK
>FUSION-ENST00000420751.3:47825-ENST00000488705.1:256774|564
LLYVFGLRLSFQEKNK
>FUSION-ENST00000420751.3:47825-ENST00000488705.1:256774|13
KEMLFGK
>FUSION-ENST00000420751.3:47825-ENST00000488705.1:256774|234
HGHSSGR
>FUSION-ENST00000420751.3:47825-ENST00000488705.1:256774|310
MNNVKASLSIELILSLP
>ENST00000262518.9|SNV-40887-C-T|2
SSQLPVLDRDSTSVLESCGLGR
>FUSION-ENST00000420751.3:47825-ENST00000488705.1:256774|505
ITTMTLK
>FUSION-ENST00000420751.3:47825-ENST00000488705.1:256774|329
AVHSPSLALS
>ENST00000321280.11|SNV-68901-C-T|4
AAQPKSLSPLQSQSK
>FUSION-ENST00000420751.3:47825-ENST00000488705.1:256774|524
TIVFWQRLHFRNYTK
>FUSION-ENST00000420751.3:47825-ENST00000488705.1:256774|30
ILARGNYNLCITQLLYIW
>ENST00000472310.5|SNV-104157-T-C|8
TAYDVQCPKREKPSNEHTAEMEHMK
>ENST00000472310.5|SNV-104157-T-C|13
NDFKLVINKTAYDVQCPK
>ENST00000639496.1|SNV-310743-G-A|1
FYESVISFPFFRKEQLEAASR
>FUSION-ENST00000420751.3:47825-ENST00000488705.1:256774|377
MSDPVFLSLSLLVCETGDHEKR
>FUSION-ENST00000420751.3:47825-ENST00000488705.1:256774|38
TNYFAFCVYTHV
>FUSION-ENST00000420751.3:47825-ENST00000488705.1:256774|5
LLYISFSGCLCLGGWLAK
>FUSION-ENST00000420751.3:47825-ENST00000488705.1:256774|167
MSIAFSQIFQGLEKRGSTNGVK
>FUSION-ENST00000420751.3:47825-ENST00000488705.1:256774|113
CGVGLQRPNVLFSALKKR
>ENST00000317697.8|SNV-31529-T-C|2
VINLTGQTPISRLVALLVR
>ENST00000604046.1|SNV-9689-T-C|1
HQKIHHLLSEPGGRAK
>FUSION-ENST00000420751.3:47825-ENST00000488705.1:256774|563
LSFQEKNK
>FUSION-ENST00000420751.3:47825-ENST00000488705.1:256774|521
NYTKFAL
>ENST00000581856.5|SNV-72671-C-T|5
MSKQSLDGRPSSLSAWSEYDDSVK
>ENST00000588130.5|SNV-42446-C-T|1
MSVVSQDAIEDSRQAR
>ENST00000497023.1|SNV-146123-A-G|8
VSTIMKFLDSGPSKAVDSTLK
>ENST00000476389.5|SNV-39178-G-A|1
AFSWFQVVNGQFSDWHILE
>FUSION-ENST00000420751.3:47825-ENST00000488705.1:256774|243
MGSLEQTLALGKGLDSLSDCFLPV
>ENST00000535967.5|SNV-20269-G-A|5
CMVDLERQGQGQLVTCSGAFK
>ENST00000257192.5|SNV-36159-G-A|1
AYAYADK
>FUSION-ENST00000420751.3:47825-ENST00000488705.1:256774|469
EAFPLKIFIGK
>ENST00000056233.4|MNV-25851-AATG-A|2
ENSLQQNDDENK
>FUSION-ENST00000420751.3:47825-ENST00000488705.1:256774|281
MPATTSQAFQRK
>FUSION-ENST00000420751.3:47825-ENST00000488705.1:256774|16
FNTAFSLIPRFLK
>FUSION-ENST00000420751.3:47825-ENST00000488705.1:256774|297
KDICIMANQLR
>ENST00000342992.10|MNV-271402-GAAG-G|1
VTNLQGAIYYFR
>FUSION-ENST00000420751.3:47825-ENST00000488705.1:256774|57
FISNKKC
>ENST00000338891.12|SNV-125095-T-C|2
MEAESLNKMLEELR
>FUSION-ENST00000420751.3:47825-ENST00000488705.1:256774|355
EMAGKALNTVPVTK
>FUSION-ENST00000420751.3:47825-ENST00000488705.1:256774|397
CRAVFYILYEVSFMWLLLPLQRVF
>ENST00000380026.8|SNV-39411-C-T|2
FDLSLGALKTELSYK
>ENST00000472310.5|SNV-104157-T-C|3
QHMMCSVQR
>FUSION-ENST00000420751.3:47825-ENST00000488705.1:256774|15
MYRKEMLFGK
>ENST00000452443.3|SNV-25778-G-A|1
DIFITVAGAP
>FUSION-ENST00000420751.3:47825-ENST00000488705.1:256774|132
FSSVMHKSSRQALFFSFFLA
>FUSION-ENST00000420751.3:47825-ENST00000488705.1:256774|78
VLYFKLAWSN
>FUSION-ENST00000420751.3:47825-ENST00000488705.1:256774|71
MSYNEKDK
>FUSION-ENST00000420751.3:47825-ENST00000488705.1:256774|271
PPRPANFCIFSR
>ENST00000449528.5|SNV-260324-A-G|4
RVHSENNACIDFKTSSTGK
>ENST00000527942.5|SNV-18491-T-C|2
FRNESHHDGLSK
>FUSION-ENST00000420751.3:47825-ENST00000488705.1:256774|401
VLACRAPHVQSLDVTLCCQRCR
>FUSION-ENST00000420751.3:47825-ENST00000488705.1:256774|203
CVCVCVCVCVCAGGREKSR
>ENST00000498611.5|SNV-26521-C-T|9
MMWALKDVCFYLK
>ENST00000562783.1|SNV-6690-C-G|1
NQMAEPLPPEPPAVPSEVELQHVRK
>FUSION-ENST00000420751.3:47825-ENST00000488705.1:256774|480
MQGLLGMPTHTLQGTVSPFSQK
>ENST00000200135.8|SNV-4890-G-A|2
SKIESEVR
>FUSION-ENST00000420751.3:47825-ENST00000488705.1:256774|99
SCSYPHPVKCLLVIKNVK
>ENST00000347580.8|SNV-71113-A-T|3
FKAGSNCADGPCCENCLFMSKER
>FUSION-ENST00000420751.3:47825-ENST00000488705.1:256774|70
SYNEKDK
>ENST00000469537.1|SNV-16314-G-A|3
MSYEPVCRLKAR
>FUSION-ENST00000420751.3:47825-ENST00000488705.1:256774|478
MPTHTLQGTVSPFSQK
>FUSION-ENST00000420751.3:47825-ENST00000488705.1:256774|374
SDPVFLSLSLLVCETGDHEKRNGR
>ENST00000472310.5|SNV-104157-T-C|11
LVINKTAYDVQCPKR
>ENST00000459787.1|SNV-154-A-G|6
MWSTRSPSSTAWPLSLGFQMR
>ENST00000378538.8|MNV-23200-CGC-C|7
GQEGEEEAHLPVQRR
>FUSION-ENST00000420751.3:47825-ENST00000488705.1:256774|352
ALNTVPVTK
>FUSION-ENST00000420751.3:47825-ENST00000488705.1:256774|531
ELKYFII
>ENST00000233099.6|INDEL-51715-A-AA|1
YRGQREQ
>FUSION-ENST00000420751.3:47825-ENST00000488705.1:256774|125
QALFFSFFLA
>ENST00000403625.6|SNV-569585-T-A|2
GHSKSGPDVFPATPGTQNK
>FUSION-ENST00000420751.3:47825-ENST00000488705.1:256774|200
GRETGIEKEYESEFSR
>ENST00000313324.9|SNV-18240-C-G|3
DWLGGGPRASDGHRGQCPK
>ENST00000338891.12|SNV-125095-T-C|6
GQEKAEELHRMEAESLNK
>FUSION-ENST00000420751.3:47825-ENST00000488705.1:256774|444
LPNCQCFVL
>FUSION-ENST00000420751.3:47825-ENST00000488705.1:256774|546
MFIHAGIVPVIS
>ENST00000591198.5|INDEL-121767-A-ACC|45
GPRCWATRR
>ENST00000370630.6|MNV-4374-GCTTTCAGAGCATCCTG-G|2
VVLKGDVSLKDIIDPG
>FUSION-ENST00000420751.3:47825-ENST00000488705.1:256774|103
MSCSYPHPVKCLLVIK
>FUSION-ENST00000420751.3:47825-ENST00000488705.1:256774|10
LFGKQMLLYISFSGCLCLGGWLAKR
>FUSION-ENST00000420751.3:47825-ENST00000488705.1:256774|228
QLQQAPFMPFKPYGFT
>ENST00000635293.1|SNV-13749-G-A|3
NSFEVHVCACPGR
>FUSION-ENST00000420751.3:47825-ENST00000488705.1:256774|422
RWCGLSLVL
>FUSION-ENST00000420751.3:47825-ENST00000488705.1:256774|87
LKTIALPLLIR
>FUSION-ENST00000420751.3:47825-ENST00000488705.1:256774|356
REMAGKALNTVPVTK
>FUSION-ENST00000420751.3:47825-ENST00000488705.1:256774|256
ALGSAFVPLTHLLQYLSQS
>FUSION-ENST00000420751.3:47825-ENST00000488705.1:256774|449
SLIINTQLEIALR
>ENST00000591198.5|INDEL-121767-A-ACC|42
RQNRPLGGRR
>ENST00000668452.1|SNV-108836-C-T|4
IEDLEKVLAEQGQDMKWIEEK
>ENST00000262518.9|SNV-40887-C-T|5
GRPPKNPPSPRSSQLPVLDR
>ENST00000371947.7|SNV-2263-A-G|3
CTADLGAQYITCTPHYAK
>FUSION-ENST00000420751.3:47825-ENST00000488705.1:256774|27
MPLFRWLVS
>FUSION-ENST00000420751.3:47825-ENST00000488705.1:256774|367
GSNQQTNFADLL
>FUSION-ENST00000420751.3:47825-ENST00000488705.1:256774|151
MIINKTIVFSRAQLSQNEVLTK
>FUSION-ENST00000420751.3:47825-ENST00000488705.1:256774|363
TPVKYSG
>FUSION-ENST00000420751.3:47825-ENST00000488705.1:256774|425
CHSVLSAVQGCFLHSL
>ENST00000485925.5|SNV-30666-G-A|1
LPAPEPCVR
>ENST00000535967.5|SNV-20269-G-A|2
MVDLERQGQGQLVTCSGAFKEGSLR
>ENST00000469537.1|SNV-16314-G-A|1
LKARTPSS
>FUSION-ENST00000420751.3:47825-ENST00000488705.1:256774|293
DICIMANQLRTLDWLTRK
>FUSION-ENST00000420751.3:47825-ENST00000488705.1:256774|460
MPSGRTDC
>ENST00000591198.5|INDEL-121767-A-ACC|17
AGWSPSPSPLWLRLHPGAR
>ENST00000200135.8|SNV-4890-G-A|1
SKIESEVRR
>FUSION-ENST00000420751.3:47825-ENST00000488705.1:256774|606
VSTSHAN
>ENST00000469537.1|SNV-16314-G-A|2
SYEPVCRLKAR
>ENST00000459787.1|SNV-154-A-G|3
WSTRSPSSTAWPLSLGFQMRV
>FUSION-ENST00000420751.3:47825-ENST00000488705.1:256774|172
AEMSIAFSQIFQGLEKRGSTNGVK
>FUSION-ENST00000420751.3:47825-ENST00000488705.1:256774|421
MFVTFSSVTER
>FUSION-ENST00000420751.3:47825-ENST00000488705.1:256774|448
MSLIINTQLEIALRILFLYHEENK
>ENST00000359947.9|SNV-81204-C-T|1
GFYNWPLSPDLSYQCFVLASLK
>FUSION-ENST00000420751.3:47825-ENST00000488705.1:256774|318
CSASVFSSK
>ENST00000407008.8|SNV-121825-C-G|1
VFLYQILRGLKYLH
>ENST00000405460.9|SNV-247145-G-C|4
GSASIIIRGDKRPSGEVGIAPSSR
>FUSION-ENST00000420751.3:47825-ENST00000488705.1:256774|138
MMGTKFSSVMHKSSR
>ENST00000368178.3|SNV-7171-G-A|13
WSEDTGSYWCK
>FUSION-ENST00000420751.3:47825-ENST00000488705.1:256774|260
LTKCWDYR
>FUSION-ENST00000420751.3:47825-ENST00000488705.1:256774|463
CPCPWKSMPSGR
>ENST00000410009.5|SNV-2887-C-A|1
NSQLTSVTSESEQEFLYK
>ENST00000471827.1|SNV-3714-A-C|2
MIVGQEKPSQNKNAINNGVRISGR
>FUSION-ENST00000420751.3:47825-ENST00000488705.1:256774|67
DKLLCFLCLYTCVSTHHL
>ENST00000421745.6|SNV-146123-A-G|2
FLDSGPSKAVDSTLK
>FUSION-ENST00000420751.3:47825-ENST00000488705.1:256774|516
MRRNQMK
>FUSION-ENST00000420751.3:47825-ENST00000488705.1:256774|515
RNQMKWR
>FUSION-ENST00000420751.3:47825-ENST00000488705.1:256774|257
HEPPLPADDIFK
>ENST00000567887.5|SNV-366398-G-A|1
VFANEVNTHRDQIIELDQTGNQLK
>ENST00000459787.1|SNV-154-A-G|1
SPSSTAWPLSLGFQMRV
>FUSION-ENST00000420751.3:47825-ENST00000488705.1:256774|4
MLLYISFSGCLCLGGWLAKR
>FUSION-ENST00000420751.3:47825-ENST00000488705.1:256774|93
ILNNKAGT
>ENST00000521086.6|SNV-34260-C-A|5
QMLEILMFNPFLGHQALLILCG
>FUSION-ENST00000420751.3:47825-ENST00000488705.1:256774|365
NLSRVSVWILCFPR
>ENST00000358859.3|MNV-1181-TCT-T|2
GKPVSCPAAGGRR
>ENST00000591198.5|INDEL-121767-A-ACC|8
RLHHGTR
>FUSION-ENST00000420751.3:47825-ENST00000488705.1:256774|17
FNTAFSLIPR
>FUSION-ENST00000420751.3:47825-ENST00000488705.1:256774|64
FLSSSSK
>ENST00000591198.5|INDEL-121767-A-ACC|11
RLPAALATWPTPPEMPGSSRR
>ENST00000435422.7|SNV-888958-G-A|3
QKVFKICVCANGR
>FUSION-ENST00000420751.3:47825-ENST00000488705.1:256774|35
NVVNLWTEVLLS
>FUSION-ENST00000420751.3:47825-ENST00000488705.1:256774|263
SLDLIMRLTKCWDYR
>ENST00000535967.5|SNV-20269-G-A|4
MVDLERQGQGQLVTCSGAFK
>ENST00000589070.1|INDEL-121767-A-ACC|7
TELSIDISSKHR
>FUSION-ENST00000420751.3:47825-ENST00000488705.1:256774|198
ETGIEKEYESEFSRLIK
>FUSION-ENST00000420751.3:47825-ENST00000488705.1:256774|45
MGIWVLSCSSLPFHPLRSK
>FUSION-ENST00000420751.3:47825-ENST00000488705.1:256774|177
ISEFDKAPGK
>ENST00000591198.5|INDEL-121767-A-ACC|32
SQPTGGWSPLPPRSPR
>ENST00000378538.8|MNV-23200-CGC-C|9
QDGRGQEGEEEAHLPVQRR
>FUSION-ENST00000420751.3:47825-ENST00000488705.1:256774|513
MKWRITTMTLK
>FUSION-ENST00000420751.3:47825-ENST00000488705.1:256774|429
IGNGPSMPGSTCSILR
>ENST00000472310.5|SNV-104157-T-C|10
TAYDVQCPK
>FUSION-ENST00000420751.3:47825-ENST00000488705.1:256774|440
MLCPLKR
>ENST00000358859.3|MNV-1181-TCT-T|1
GKPVSCPAAGGRRGGEEK
>ENST00000554087.5|SNV-12833-G-A|2
HYHEGTDSYELTGLARGGEQLAK
>ENST00000497023.1|SNV-146123-A-G|7
MKFLDSGPSK
>ENST00000641877.1|SNV-29843-G-A|3
EKECQAGAAEMREQFYHSCK
>ENST00000588130.5|SNV-42446-C-T|3
VLTWDGKMSVVSQDAIEDSRQAR
>FUSION-ENST00000420751.3:47825-ENST00000488705.1:256774|76
LKLNGNLGLILFISPISSFAVQK
>ENST00000504853.3|SNV-41823-T-C|2
QRLPSQIGCLHSKPVSMQW
>ENST00000545128.5|SNV-41804-C-A|5
TIKRSVISR
>FUSION-ENST00000420751.3:47825-ENST00000488705.1:256774|202
SRGRETGIEK
>FUSION-ENST00000420751.3:47825-ENST00000488705.1:256774|550
MNLCLCVCFHFCPVLE
>FUSION-ENST00000420751.3:47825-ENST00000488705.1:256774|205
CVCVCVCVCVCAGGREK
>ENST00000591198.5|INDEL-121767-A-ACC|4
RPRWTSATWGLTPSWSR
>ENST00000591198.5|INDEL-121767-A-ACC|18
AGWSPSPSPLWLR
>ENST00000510626.5|SNV-191864-C-T|7
MCWSATCWMTLPSSSSR
>ENST00000538209.1|SNV-4890-G-A|2
LSEDIDLLKSKIESEIPAVWNLTYK
>FUSION-ENST00000420751.3:47825-ENST00000488705.1:256774|160
MLNEIKKSLSS
>FUSION-ENST00000420751.3:47825-ENST00000488705.1:256774|445
MLPNCQCFVL
>FUSION-ENST00000420751.3:47825-ENST00000488705.1:256774|426
PGSTCSILRCHSVLSAVQGCFLHSL
>ENST00000521086.6|SNV-34260-C-A|6
RQMLEILMFNPFLGHQALLILCG
>ENST00000472310.5|SNV-104157-T-C|6
ILNLSLIKQHMMCSVQR
>FUSION-ENST00000420751.3:47825-ENST00000488705.1:256774|375
MSDPVFLSLSLLVCETGDHEKRNGR
>FUSION-ENST00000420751.3:47825-ENST00000488705.1:256774|436
ASSGCVPH
>FUSION-ENST00000420751.3:47825-ENST00000488705.1:256774|100
SCSYPHPVKCLLVIK
>FUSION-ENST00000420751.3:47825-ENST00000488705.1:256774|88
MLKTIALPLLIR
>ENST00000535967.5|SNV-20269-G-A|7
CMVDLER
>ENST00000527942.5|SNV-18491-T-C|5
MYHHKQSLRFR
>FUSION-ENST00000420751.3:47825-ENST00000488705.1:256774|63
MFLSSSSKMFISNK
>FUSION-ENST00000420751.3:47825-ENST00000488705.1:256774|162
GSTNGVKYFHTE
>FUSION-ENST00000420751.3:47825-ENST00000488705.1:256774|24
VRVLSQK
>ENST00000317697.8|SNV-31529-T-C|1
VINLTGQTPISRLVALLVRGLGTEK
>FUSION-ENST00000420751.3:47825-ENST00000488705.1:256774|240
MIFLNPT
>ENST00000591198.5|INDEL-121767-A-ACC|14
LHPGARRPLRR
>ENST00000347580.8|SNV-71113-A-T|2
AGSNCADGPCCENCLFMSK
>ENST00000378538.8|MNV-23200-CGC-C|14
MARAAQLR
>FUSION-ENST00000420751.3:47825-ENST00000488705.1:256774|408
MNCCISVQN
>ENST00000498611.5|SNV-26521-C-T|4
WALKDVCFYLKR
>FUSION-ENST00000420751.3:47825-ENST00000488705.1:256774|328
MTLTLSFR
>ENST00000641877.1|SNV-29843-G-A|2
ECQAGAAEMR
>FUSION-ENST00000420751.3:47825-ENST00000488705.1:256774|215
MVRKSVCFHF
>FUSION-ENST00000420751.3:47825-ENST00000488705.1:256774|273
HHGQSAENTGLVN
>FUSION-ENST00000420751.3:47825-ENST00000488705.1:256774|201
GRETGIEK
>FUSION-ENST00000420751.3:47825-ENST00000488705.1:256774|81
NFLVLPK
>FUSION-ENST00000420751.3:47825-ENST00000488705.1:256774|265
SLDLIMR
>FUSION-ENST00000420751.3:47825-ENST00000488705.1:256774|1
LLYISFSGCLCLGGWLAKRCLK
>FUSION-ENST00000420751.3:47825-ENST00000488705.1:256774|303
MAQPSFTSGVDACHHKSGISEESKK
>FUSION-ENST00000420751.3:47825-ENST00000488705.1:256774|314
IEGLLLGILRNN
>FUSION-ENST00000420751.3:47825-ENST00000488705.1:256774|536
INVKIRGR
>ENST00000393446.6|SNV-236137-G-T|3
SATICYTAALLKSRAVSDK
>ENST00000336735.9|SNV-54126-G-T|3
GLGIKQDIHLSKR
>ENST00000591198.5|INDEL-121767-A-ACC|7
RLHHGTRRPR
>FUSION-ENST00000420751.3:47825-ENST00000488705.1:256774|370
EGGGKENK
>FUSION-ENST00000420751.3:47825-ENST00000488705.1:256774|119
NDCLASVNT
>FUSION-ENST00000420751.3:47825-ENST00000488705.1:256774|508
DQKVPHK
>ENST00000668452.1|SNV-108836-C-T|2
VLAEQGQDMKWIEEK
>ENST00000241453.12|SNV-66449-T-C|1
YESQLQMVQVTGSSDNEYFYADFR
>FUSION-ENST00000420751.3:47825-ENST00000488705.1:256774|569
IKLLYVFGLR
>ENST00000405460.9|SNV-247145-G-C|1
RPSGEVGIAPSSRHILIGEPSAK
>FUSION-ENST00000420751.3:47825-ENST00000488705.1:256774|443
KTNRHAYFNLS
>FUSION-ENST00000420751.3:47825-ENST00000488705.1:256774|496
MERPVNR
>ENST00000554293.1|SNV-54126-G-T|1
IFTFRNVFMTWQLKPAQMHKFQSS
>FUSION-ENST00000420751.3:47825-ENST00000488705.1:256774|238
MRATIRHGHSSGR
>ENST00000567887.5|SNV-366398-G-A|2
VFANEVNTHR
>FUSION-ENST00000420751.3:47825-ENST00000488705.1:256774|400
APHVQSLDVTLCCQR
>FUSION-ENST00000420751.3:47825-ENST00000488705.1:256774|347
HAKLSSLNFKQTSS
>FUSION-ENST00000380338.9:208798-ENST00000649699.1:53302|340
SDQLLECNKCR
>FUSION-ENST00000420751.3:47825-ENST00000488705.1:256774|497
GCIAKNKLQPQ
>ENST00000403045.6|SNV-80156-A-G|2
ILVLRNHGVVALGDTVEGAFYK
>FUSION-ENST00000420751.3:47825-ENST00000488705.1:256774|247
MSHRSQPMIFLNPT
>ENST00000370658.9|SNV-34366-G-C|1
FEATDLHGVSTSKTIPAHFFQEK
>FUSION-ENST00000420751.3:47825-ENST00000488705.1:256774|411
IKVVINKLILLTFCK
>ENST00000527942.5|SNV-18491-T-C|6
YHHKQSLR
>FUSION-ENST00000420751.3:47825-ENST00000488705.1:256774|159
LNEIKKSLSS
>FUSION-ENST00000420751.3:47825-ENST00000488705.1:256774|459
PSGRTDC
>FUSION-ENST00000420751.3:47825-ENST00000488705.1:256774|59
MFISNKK
>FUSION-ENST00000420751.3:47825-ENST00000488705.1:256774|557
MHRYQSR
>FUSION-ENST00000649699.1:48486-ENST00000488705.1:256774|3
VKVFSDHK
>ENST00000489226.5|SNV-11273-G-A|3
EAGGAFDCNLR
>ENST00000510626.5|SNV-191864-C-T|1
TLPSSSSRSSATISSPT
>ENST00000401604.8|SNV-1280553-C-T|5
RHIVDTRQQEHICSEK
>FUSION-ENST00000420751.3:47825-ENST00000488705.1:256774|404
MVLACRAPHVQSLDVTLCCQR
>ENST00000494342.1|SNV-99154-G-A|2
WCPRGSSTATAGETGC
>FUSION-ENST00000420751.3:47825-ENST00000488705.1:256774|324
MTFGPSIELGSLPLVIYWWEINF
>ENST00000554293.1|SNV-54126-G-T|3
DWALNRIFTFR
>ENST00000674083.1|SNV-353256-A-G|4
VRSLNGYSIEVTWDEPVVRGVIER
>FUSION-ENST00000420751.3:47825-ENST00000488705.1:256774|286
TLDWLTRKFGILL
>FUSION-ENST00000380842.5:5466-ENST00000302945.3:1083|6
NTAALTSCPAAR
>FUSION-ENST00000380842.5:5466-ENST00000302945.3:1083|5
NTAALTSCPAARGCAR
>FUSION-ENST00000420751.3:47825-ENST00000488705.1:256774|292
MANQLRTLDWLTR
>FUSION-ENST00000420751.3:47825-ENST00000488705.1:256774|143
LFILEQGEIKEGRLTEPSLGSHSVT
>FUSION-ENST00000420751.3:47825-ENST00000488705.1:256774|169
MSIAFSQIFQGLEKR
>FUSION-ENST00000420751.3:47825-ENST00000488705.1:256774|2
MLLYISFSGCLCLGGWLAKRCLK
>ENST00000453514.5|INDEL-28994-C-CT|5
TQLQREIQLLFPQSRLFFGWVLFK
>ENST00000233099.6|INDEL-51715-A-AA|3
EAAEVCEYAMSLAKK
>ENST00000314167.9|SNV-49586-C-G|2
GPHLHTLYNICRNMHAWLR
>ENST00000338891.12|SNV-125095-T-C|3
MEAESLNK
>FUSION-ENST00000420751.3:47825-ENST00000488705.1:256774|378
SDPVFLSLSLLVCETGDHEK
>ENST00000604046.1|SNV-9689-T-C|3
RHQKIHHLLSEPGGR
>ENST00000581452.1|SNV-72671-C-T|5
MSKQSLDGRPSSLSAWTYL
>FUSION-ENST00000420751.3:47825-ENST00000488705.1:256774|392
MWLLLPLQRVF
>ENST00000591198.5|INDEL-121767-A-ACC|12
RLPAALATWPTPPEMPGSSR
>FUSION-ENST00000420751.3:47825-ENST00000488705.1:256774|184
SEHRVTRQPSK
>ENST00000537235.2|SNV-11626-C-G|1
CCAQFTDR
>ENST00000469537.1|SNV-16314-G-A|4
SYEPVCRLK
>ENST00000589070.1|INDEL-121767-A-ACC|5
HRWRTPGPSARPGSGSR
>ENST00000641877.1|SNV-29843-G-A|4
EKECQAGAAEMR
>ENST00000471827.1|SNV-3714-A-C|5
IVGQEKPSQNK
>FUSION-ENST00000420751.3:47825-ENST00000488705.1:256774|493
MERPVNRGGSRSR
>FUSION-ENST00000420751.3:47825-ENST00000488705.1:256774|115
CGVGLQRPNVLFSALKK
>FUSION-ENST00000420751.3:47825-ENST00000488705.1:256774|501
TLKWRGL
>FUSION-ENST00000475957.1:208798-ENST00000649699.1:53302|299
AVDPQLQAK
>ENST00000553038.5|SNV-5820-G-T|3
IGYSHENVSFIPNCQFR
>FUSION-ENST00000420751.3:47825-ENST00000488705.1:256774|208
MCVCVCVCVCVCAGGR
>FUSION-ENST00000420751.3:47825-ENST00000488705.1:256774|107
PLQEYSVFSRMSCSYPHPVK
>ENST00000512443.1|SNV-135422-G-T|2
NTCIRLIPPQIMVLFWCQMLTM
>FUSION-ENST00000420751.3:47825-ENST00000488705.1:256774|453
LTLICLEWKK
>ENST00000591198.5|INDEL-121767-A-ACC|31
SPRCPLPLPPTQPPR
>FUSION-ENST00000420751.3:47825-ENST00000488705.1:256774|539
LLQQDLVSK
>FUSION-ENST00000420751.3:47825-ENST00000488705.1:256774|364
MTPVKYSG
>ENST00000462981.2|SNV-36159-G-A|1
LTQIKMKDAHLMTVCSYMTSK
>ENST00000597664.6|SNV-5624-G-C|1
GLSLNWKVPHVQVK
>FUSION-ENST00000420751.3:47825-ENST00000488705.1:256774|507
MDQKVPHKGCIAK
>FUSION-ENST00000420751.3:47825-ENST00000488705.1:256774|323
TFGPSIELGSLPLVIYWWEINF
>FUSION-ENST00000420751.3:47825-ENST00000488705.1:256774|437
RASSGCVPH
>FUSION-ENST00000420751.3:47825-ENST00000488705.1:256774|164
RGSTNGVKYFHTE
>ENST00000489694.5|SNV-254495-C-G|3
MLQEKGLKACFSGLTQTEWQHR
>FUSION-ENST00000420751.3:47825-ENST00000488705.1:256774|279
MPATTSQAFQRKVK
>FUSION-ENST00000420751.3:47825-ENST00000488705.1:256774|58
MFISNKKC
>FUSION-ENST00000420751.3:47825-ENST00000488705.1:256774|264
SLDLIMRLTK
>FUSION-ENST00000420751.3:47825-ENST00000488705.1:256774|52
LSKKSAAFIK
>ENST00000545128.5|SNV-41804-C-A|4
RSVISRR
>ENST00000510626.5|SNV-191864-C-T|4
MTLPSSSSR
>FUSION-ENST00000420751.3:47825-ENST00000488705.1:256774|171
MSIAFSQIFQGLEK
>FUSION-ENST00000420751.3:47825-ENST00000488705.1:256774|174
AEMSIAFSQIFQGLEK
>FUSION-ENST00000420751.3:47825-ENST00000488705.1:256774|417
MFVTFSSVTEREEERK
>ENST00000497023.1|SNV-146123-A-G|4
KFLDSGPSKAVDSTLK
>ENST00000354370.5|SNV-145204-T-G|1
IASIGDVCEAMKQQLLVLVEWAK
>ENST00000303965.9|INDEL-77492-A-AA|4
SGLGINHNSYECSK
>ENST00000484575.1|SNV-26085-C-T|2
MLHYLQGMALLA
>FUSION-ENST00000420751.3:47825-ENST00000488705.1:256774|246
SHRSQPMIFLNPT
>FUSION-ENST00000420751.3:47825-ENST00000488705.1:256774|86
MLKTIALPLLIRNFLVLPK
>ENST00000535967.5|SNV-20269-G-A|10
METFTNLGPIVDMCMVDLER
>ENST00000284637.14|SNV-153353-C-A|2
TSPQAKVLLHMTGQMTVNQAR
>FUSION-ENST00000420751.3:47825-ENST00000488705.1:256774|118
MCGVGLQRPNVLFSALK
>ENST00000565941.1|SNV-6690-C-G|4
MAEPLPPEPPAVPSEVELQHVR
>ENST00000359276.9|INDEL-19737-A-AA|6
QRPRTEGFRPVSR
>ENST00000352645.5|SNV-54497-C-T|2
CQYVGNCSFAHSLEER
>ENST00000589070.1|INDEL-121767-A-ACC|8
RTELSIDISSKHR
>FUSION-ENST00000420751.3:47825-ENST00000488705.1:256774|361
GGRPQPVE
>FUSION-ENST00000420751.3:47825-ENST00000488705.1:256774|320
VVYYYRCSASVFSSK
>ENST00000487459.5|SNV-236137-G-T|4
MLHSCFAQIK
>FUSION-ENST00000420751.3:47825-ENST00000488705.1:256774|456
MLTLICLEWK
>FUSION-ENST00000420751.3:47825-ENST00000488705.1:256774|250
ARSWLTATSASWVQAILLPQPRE
>FUSION-ENST00000420751.3:47825-ENST00000488705.1:256774|145
LFILEQGEIK
>FUSION-ENST00000420751.3:47825-ENST00000488705.1:256774|313
MVIIIVTT
>FUSION-ENST00000420751.3:47825-ENST00000488705.1:256774|565
LLYVFGLRLSFQEK
>ENST00000472310.5|SNV-104157-T-C|2
QHMMCSVQREK
>ENST00000589070.1|INDEL-121767-A-ACC|4
WRTPGPSARPGSGSR
>FUSION-ENST00000420751.3:47825-ENST00000488705.1:256774|317
CSASVFSSKIEGLLLGILR
>ENST00000581856.5|SNV-72671-C-T|3
QSLDGRPSSLSAWSEYDDSVK
>ENST00000371947.7|SNV-2263-A-G|2
CTADLGAQYITCTPHYAKK
>FUSION-ENST00000420751.3:47825-ENST00000488705.1:256774|431
MISLVVI
>FUSION-ENST00000420751.3:47825-ENST00000488705.1:256774|187
MESNIFILNKSEHRVTR
>ENST00000370658.9|SNV-34366-G-C|4
NRLQFVRFEATDLHGVSTSK
>ENST00000401604.8|SNV-1280553-C-T|1
QQEHICSEKQIMQGAHSDFIVRLYR
>ENST00000421745.6|SNV-146123-A-G|5
SMVSTIMKFLDSGPSK
>FUSION-ENST00000420751.3:47825-ENST00000488705.1:256774|396
AVFYILYEVSFMWLLLPLQR
>FUSION-ENST00000420751.3:47825-ENST00000488705.1:256774|20
LEIKFNTAFSLIPR
>ENST00000262518.9|SNV-40887-C-T|6
GRPPKNPPSPR
>FUSION-ENST00000420751.3:47825-ENST00000488705.1:256774|373
HVCNFFICNR
>ENST00000589070.1|INDEL-121767-A-ACC|3
WRTPGPSARPGSGSRGPR
>ENST00000263857.11|SNV-75862-C-T|2
GITWCLLNETTNNK
>ENST00000524974.5|SNV-157429-C-A|8
AWEAEKYNEIRTQEQNIQHLK
>ENST00000504947.1|SNV-49586-C-G|3
VSECGWAARRGPHLHTL
>FUSION-ENST00000420751.3:47825-ENST00000488705.1:256774|19
MLEIKFNTAFSLIPRFLK
>FUSION-ENST00000380842.5:5466-ENST00000302945.3:1083|4
NTAALTSCPAARGCARLSPAR
>ENST00000368178.3|SNV-7171-G-A|12
MWSEDTGSYWCKAETVTHR
>ENST00000487459.5|SNV-236137-G-T|1
LHSCFAQIKSCL
>ENST00000360461.9|SNV-7861-T-A|1
ALEYTMENYYPELDRPDVPQGLR
>ENST00000471827.1|SNV-3714-A-C|4
MIVGQEKPSQNKNAINNGVR
>ENST00000394329.8|SNV-166619-C-A|1
SVTPDTALSLEGKGRLD
>ENST00000554293.1|SNV-54126-G-T|9
HEKGLGIKQDIHLSK
>ENST00000313324.9|SNV-18240-C-G|5
RDWLGGGPRASDGHR
>ENST00000403829.7|SNV-47579-C-T|2
MENGGSMQATMAELQEV
>FUSION-ENST00000420751.3:47825-ENST00000488705.1:256774|522
LHFRNYTKFAL
>FUSION-ENST00000420751.3:47825-ENST00000488705.1:256774|62
FLSSSSKMFISNK
>FUSION-ENST00000420751.3:47825-ENST00000488705.1:256774|403
VLACRAPHVQSLDVTLCCQR
>ENST00000553038.5|SNV-5820-G-T|1
IGYSHENVSFIPNCQFRSKTAR
>ENST00000462981.2|SNV-36159-G-A|7
MESYFCQKAYAYADK
>ENST00000405460.9|SNV-247145-G-C|3
GDKRPSGEVGIAPSSR
>ENST00000565941.1|SNV-6690-C-G|2
MAEPLPPEPPAVPSEVELQHVRK
>ENST00000368178.3|SNV-7171-G-A|1
QSLQSQIHVQSKYQ
>FUSION-ENST00000420751.3:47825-ENST00000488705.1:256774|588
MLIVFKAILIGYLLNIYFSLLMIK
>ENST00000421745.6|SNV-146123-A-G|1
FLDSGPSKAVDSTLKTR
>FUSION-ENST00000420751.3:47825-ENST00000488705.1:256774|338
WEGGHSLWNKHIVRV
>FUSION-ENST00000420751.3:47825-ENST00000488705.1:256774|527
KTIVFWQRLHFR
>FUSION-ENST00000420751.3:47825-ENST00000488705.1:256774|383
AAIVKAVLLLHPYITNLHHPY
>ENST00000527942.5|SNV-18491-T-C|3
QSLRFRNESHHDGLSK
>FUSION-ENST00000420751.3:47825-ENST00000488705.1:256774|269
PPRPANFCIFSRDGVSPCWPGWSR
>FUSION-ENST00000420751.3:47825-ENST00000488705.1:256774|289
ANQLRTLDWLTRK
>ENST00000371947.7|SNV-2263-A-G|4
MTTACSPHNPR
>ENST00000308508.5|SNV-23460-A-G|2
RGQTYLLPIQVNPVNDPPHIIFPR
>ENST00000459787.1|SNV-154-A-G|2
SPSSTAWPLSLGFQMR
>FUSION-ENST00000420751.3:47825-ENST00000488705.1:256774|188
ESNIFILNKSEHR
>FUSION-ENST00000420751.3:47825-ENST00000488705.1:256774|284
IPVLFVVPVTVQLQFLCVLH
>ENST00000494342.1|SNV-99154-G-A|1
GSSTATAGETGC
>FUSION-ENST00000420751.3:47825-ENST00000488705.1:256774|165
RGSTNGVK
>ENST00000336735.9|SNV-54126-G-T|1
QDIHLSKR
>FUSION-ENST00000420751.3:47825-ENST00000488705.1:256774|294
DICIMANQLRTLDWLTR
>FUSION-ENST00000420751.3:47825-ENST00000488705.1:256774|580
MALNVLK
>FUSION-ENST00000420751.3:47825-ENST00000488705.1:256774|562
LSFQEKNKIK
>ENST00000472310.5|SNV-104157-T-C|12
LVINKTAYDVQCPK
>ENST00000396401.7|SNV-34260-C-A|1
DETNARDTYV
>FUSION-ENST00000420751.3:47825-ENST00000488705.1:256774|106
WQNSLNLVSK
>FUSION-ENST00000420751.3:47825-ENST00000488705.1:256774|473
MSLSLEKYAK
>ENST00000358859.3|MNV-1181-TCT-T|3
GKPVSCPAAGGR
>ENST00000476389.5|SNV-39178-G-A|2
MAFSWFQVVNGQFSDWHILE
>FUSION-ENST00000420751.3:47825-ENST00000488705.1:256774|441
HAYFNLS
>FUSION-ENST00000420751.3:47825-ENST00000488705.1:256774|37
MLRNVVNLWTEVLLS
>ENST00000378538.8|MNV-23200-CGC-C|4
SAGPRGPGR
>FUSION-ENST00000649699.1:48486-ENST00000488705.1:256774|4
VDFKVKVFSDHK
>ENST00000303965.9|INDEL-77492-A-AA|1
ASGPNCETIF
>ENST00000352645.5|SNV-54497-C-T|3
KCQYVGNCSFAHSLEERDMWTFMK
>ENST00000611717.4|SNV-20302-C-G|1
ITDSELRQKIHQTYR
>ENST00000341686.7|SNV-20677-G-C|6
FKSLKHCVAAGGPISPGVIEDWK
>FUSION-ENST00000420751.3:47825-ENST00000488705.1:256774|435
MVIFNPCFSPCLSDQPVSIPFK
>FUSION-ENST00000475957.1:208798-ENST00000649699.1:53302|303
SGSVPSVFAVRAVDPQLQAK
>FUSION-ENST00000420751.3:47825-ENST00000488705.1:256774|176
APGKAEMSIAFSQIFQGLEK
>FUSION-ENST00000420751.3:47825-ENST00000488705.1:256774|154
VYPVKLV
>FUSION-ENST00000420751.3:47825-ENST00000488705.1:256774|530
MKTIVFWQR
>ENST00000545128.5|SNV-41804-C-A|3
SVISRRGTHSFISMEPK
>FUSION-ENST00000420751.3:47825-ENST00000488705.1:256774|131
MHKSSRQALFFSFFLA
>ENST00000484700.2|SNV-154-A-G|2
WSTRSPSSTAWPLSLGPGLK
>FUSION-ENST00000420751.3:47825-ENST00000488705.1:256774|439
MLCPLKRASSGCVPH
>FUSION-ENST00000420751.3:47825-ENST00000488705.1:256774|366
MNLSRVSVWILCFPR
>ENST00000435422.7|SNV-888958-G-A|2
VFKICVCANGR
>FUSION-ENST00000420751.3:47825-ENST00000488705.1:256774|60
FLSSSSKMFISNKK
>ENST00000233099.6|INDEL-51715-A-AA|2
EAAEVCEYAMSLAKKYR
>FUSION-ENST00000420751.3:47825-ENST00000488705.1:256774|182
MKDLSVENPSVNN
>FUSION-ENST00000420751.3:47825-ENST00000488705.1:256774|591
QLYLFPLGIQLSIVLMYEAR
>ENST00000589070.1|INDEL-121767-A-ACC|1
TPGPSARPGSGSRGPR
>ENST00000403625.6|SNV-569585-T-A|3
EGKGHSKSGPDVFPATPGTQNK
>ENST00000519380.1|INDEL-28419-C-CA|1
IFLYGILLLSEDDQDVSVQC
>ENST00000358415.9|SNV-5810-C-T|1
VVNNSLQPQNVVFDVQIPK
>FUSION-ENST00000420751.3:47825-ENST00000488705.1:256774|231
MLARMVSIS
>FUSION-ENST00000420751.3:47825-ENST00000488705.1:256774|502
MTLKWRGL
>FUSION-ENST00000420751.3:47825-ENST00000488705.1:256774|358
MKREMAGK
>FUSION-ENST00000420751.3:47825-ENST00000488705.1:256774|230
LARMVSIS
>FUSION-ENST00000420751.3:47825-ENST00000488705.1:256774|477
PTHTLQGTVSPFSQK
>FUSION-ENST00000420751.3:47825-ENST00000488705.1:256774|296
KDICIMANQLRTLDWLTR
>FUSION-ENST00000380842.5:5466-ENST00000302945.3:1083|3
GCARLSPAR
>ENST00000472310.5|SNV-104157-T-C|9
TAYDVQCPKR
>FUSION-ENST00000420751.3:47825-ENST00000488705.1:256774|535
IRGRILHHGIEILYNLNLTEMLA
>FUSION-ENST00000420751.3:47825-ENST00000488705.1:256774|559
DSNRFGYSEVLFH
>FUSION-ENST00000420751.3:47825-ENST00000488705.1:256774|217
MCHFLHALVSMVRKSVCFHF
>ENST00000380026.8|SNV-39411-C-T|6
MNQEIVNLSKEAQKFDLSLGALK
>ENST00000641877.1|SNV-29843-G-A|6
CQQLQQEYSRKEK
>FUSION-ENST00000420751.3:47825-ENST00000488705.1:256774|109
PLQEYSVFSR
>ENST00000472310.5|SNV-104157-T-C|16
MDILLMNDFKLVINKTAYDVQCPK
>ENST00000489226.5|SNV-11273-G-A|4
MEAGGAFDCNLR
>FUSION-ENST00000420751.3:47825-ENST00000488705.1:256774|412
IKVVINK
>FUSION-ENST00000420751.3:47825-ENST00000488705.1:256774|451
LTLICLEWKKYEST
>FUSION-ENST00000420751.3:47825-ENST00000488705.1:256774|148
AQLSQNEVLTK
>FUSION-ENST00000420751.3:47825-ENST00000488705.1:256774|554
YQSRICVLA
>FUSION-ENST00000420751.3:47825-ENST00000488705.1:256774|84
TIALPLLIR
>FUSION-ENST00000420751.3:47825-ENST00000488705.1:256774|146
AQLSQNEVLTKLFILEQGEIKEGR
>FUSION-ENST00000420751.3:47825-ENST00000488705.1:256774|209
SWSREDK
>FUSION-ENST00000420751.3:47825-ENST00000488705.1:256774|555
HRYQSRICVLA
>ENST00000257192.5|SNV-36159-G-A|2
EGGLNMNFMESYFCQKAYAYADK
>ENST00000473227.5|SNV-5810-C-T|2
IQSKVVNNSLQPQNVVFDVQIPK
>FUSION-ENST00000420751.3:47825-ENST00000488705.1:256774|348
HAKLSSLNFK
>ENST00000510626.5|SNV-191864-C-T|5
CWSATCWMTLPSSSSRSSATISSPT
>ENST00000511535.1|SNV-31991-G-A|2
TCRSPPK
>ENST00000347580.8|SNV-71113-A-T|4
FKAGSNCADGPCCENCLFMSK
>FUSION-ENST00000420751.3:47825-ENST00000488705.1:256774|494
ERPVNRGGSR
>FUSION-ENST00000420751.3:47825-ENST00000488705.1:256774|542
KIGCLKLLQQDLVSK
>FUSION-ENST00000420751.3:47825-ENST00000488705.1:256774|290
MANQLRTLDWLTRK
>ENST00000635293.1|SNV-13749-G-A|2
NSFEVHVCACPGRDR
>FUSION-ENST00000420751.3:47825-ENST00000488705.1:256774|455
LTLICLEWK
>FUSION-ENST00000420751.3:47825-ENST00000488705.1:256774|36
LRNVVNLWTEVLLS
>ENST00000524974.5|SNV-157429-C-A|3
TQEQNIQHLKHSLSHKEQLLQEFR
>FUSION-ENST00000420751.3:47825-ENST00000488705.1:256774|457
VIHVTYN
>FUSION-ENST00000420751.3:47825-ENST00000488705.1:256774|291
ANQLRTLDWLTR
>ENST00000401604.8|SNV-1280553-C-T|3
QQEHICSEK
>FUSION-ENST00000420751.3:47825-ENST00000488705.1:256774|390
MGISRIICL
>ENST00000359276.9|INDEL-19737-A-AA|2
TEGFRPVSRSDCLPKFNAH
>ENST00000056233.4|MNV-25851-AATG-A|1
ENSLQQNDDENKIAEKPDWEAEK
>FUSION-ENST00000420751.3:47825-ENST00000488705.1:256774|61
MFLSSSSKMFISNKK
>ENST00000674083.1|SNV-353256-A-G|2
GVIERYILK
>FUSION-ENST00000420751.3:47825-ENST00000488705.1:256774|91
PSPVSELAR
>ENST00000371929.7|SNV-30666-G-A|1
MSCPPGWGHLDATSAGEK
>FUSION-ENST00000420751.3:47825-ENST00000488705.1:256774|56
MGKENSR
>FUSION-ENST00000420751.3:47825-ENST00000488705.1:256774|339
WEGGHSLWNKHIVR
>FUSION-ENST00000420751.3:47825-ENST00000488705.1:256774|14
YRKEMLFGK
>ENST00000527942.5|SNV-18491-T-C|4
YHHKQSLRFR
>FUSION-ENST00000420751.3:47825-ENST00000488705.1:256774|385
KFHLCGCFFPCSVYSR
>ENST00000497023.1|SNV-146123-A-G|5
MKFLDSGPSKAVDSTLK
>FUSION-ENST00000420751.3:47825-ENST00000488705.1:256774|420
FVTFSSVTER
>FUSION-ENST00000420751.3:47825-ENST00000488705.1:256774|141
LTEPSLGSHSVT
>FUSION-ENST00000420751.3:47825-ENST00000488705.1:256774|252
ARSWLTATSASWVQAILLPQPR
>ENST00000452915.3|SNV-104157-T-C|2
QHMMCSVQRER
>ENST00000472310.5|SNV-104157-T-C|7
MILNLSLIKQHMMCSVQR
>FUSION-ENST00000420751.3:47825-ENST00000488705.1:256774|368
ENKGSNQQTNFADLL
>FUSION-ENST00000420751.3:47825-ENST00000488705.1:256774|157
VFSLQTSLM
>ENST00000611717.4|SNV-20302-C-G|2
ITDSELRQK
>FUSION-ENST00000420751.3:47825-ENST00000488705.1:256774|295
DICIMANQLR
>FUSION-ENST00000420751.3:47825-ENST00000488705.1:256774|528
MKTIVFWQRLHFR
>FUSION-ENST00000420751.3:47825-ENST00000488705.1:256774|571
YTLFLHEKCIGIK
>FUSION-ENST00000420751.3:47825-ENST00000488705.1:256774|586
MLIVFKAILIGYLLNIYFSLLMIKC
>ENST00000449528.5|SNV-260324-A-G|5
RVHSENNACIDFK
>FUSION-ENST00000420751.3:47825-ENST00000488705.1:256774|98
VLLQIQRPQVTSTPR
>ENST00000591198.5|INDEL-121767-A-ACC|34
SPSSNPRSQPTGGWSPLPPRSPR
>FUSION-ENST00000420751.3:47825-ENST00000488705.1:256774|144
LFILEQGEIKEGR
>ENST00000497023.1|SNV-146123-A-G|9
MVSTIMKFLDSGPSKAVDSTLK
>ENST00000341686.7|SNV-20677-G-C|4
SLKHCVAAGGPISPGVIEDWKR
>FUSION-ENST00000420751.3:47825-ENST00000488705.1:256774|90
MPSPVSELARSAIY
>FUSION-ENST00000420751.3:47825-ENST00000488705.1:256774|270
MPPRPANFCIFSRDGVSPCWPGWSR
>ENST00000545128.5|SNV-41804-C-A|1
RGTHSFISMEPKVEWIQQQVVK
>FUSION-ENST00000420751.3:47825-ENST00000488705.1:256774|242
GSLEQTLALGKGLDSLSDCFLPV
>ENST00000591198.5|INDEL-121767-A-ACC|16
AGWSPSPSPLWLRLHPGARRPLR
>FUSION-ENST00000475957.1:208798-ENST00000649699.1:53302|307
KSGSVPSVFAVR
>FUSION-ENST00000420751.3:47825-ENST00000488705.1:256774|567
CIGIKVEFVF
>FUSION-ENST00000420751.3:47825-ENST00000488705.1:256774|529
KTIVFWQR
>ENST00000341686.7|SNV-20677-G-C|1
HCVAAGGPISPGVIEDWKRITK
>FUSION-ENST00000420751.3:47825-ENST00000488705.1:256774|582
MWKIFKYTLFLHEK
>ENST00000303965.9|INDEL-77492-A-AA|3
SGLGINHNSYECSKCK
>ENST00000668726.1|SNV-118579-C-A|2
MSTKDKLLR
>FUSION-ENST00000420751.3:47825-ENST00000488705.1:256774|538
LLQQDLVSKINVK
>FUSION-ENST00000420751.3:47825-ENST00000488705.1:256774|266
DGVSPCWPGWSRSLDLIMRLTK
>ENST00000343411.8|SNV-53506-G-A|1
DQGLEILK
>ENST00000359276.9|INDEL-19737-A-AA|7
NQTHPKQRPRTEGFRPVSR
>ENST00000336735.9|SNV-54126-G-T|2
QDIHLSK
>FUSION-ENST00000420751.3:47825-ENST00000488705.1:256774|545
FIHAGIVPVIS
>FUSION-ENST00000420751.3:47825-ENST00000488705.1:256774|499
VPHKGCIAKNK
>FUSION-ENST00000420751.3:47825-ENST00000488705.1:256774|462
CPCPWKSMPSGRTDC
>FUSION-ENST00000420751.3:47825-ENST00000488705.1:256774|595
TILANTVKPCLVNVSTK
>FUSION-ENST00000420751.3:47825-ENST00000488705.1:256774|183
VTRQPSK
>ENST00000591198.5|INDEL-121767-A-ACC|23
CPSLLRRPPPPAQPRPWR
>ENST00000469537.1|SNV-16314-G-A|5
MSYEPVCRLK
>FUSION-ENST00000475957.1:208798-ENST00000649699.1:53302|309
RKSGSVPSVFAVR
>ENST00000336735.9|SNV-54126-G-T|4
GLGIKQDIHLSK
>ENST00000591198.5|INDEL-121767-A-ACC|3
RPRWTSATWGLTPSWSRCAGRP
>FUSION-ENST00000420751.3:47825-ENST00000488705.1:256774|25
MVRVLSQK
>ENST00000409261.6|SNV-839554-C-T|2
VSSQKQNEAEPR
>ENST00000647510.1|SNV-21515-C-A|1
VQAVDDVAAELAAERYHDIKR
>FUSION-ENST00000420751.3:47825-ENST00000488705.1:256774|432
TYLDDFPSCYLEYLDIL
>FUSION-ENST00000420751.3:47825-ENST00000488705.1:256774|206
MCVCVCVCVCVCAGGREK
>FUSION-ENST00000420751.3:47825-ENST00000488705.1:256774|343
PNRWEGGHSLWNKHIVR
>FUSION-ENST00000420751.3:47825-ENST00000488705.1:256774|574
IFKYTLFLHEKCIGIK
>ENST00000298687.9|SNV-47579-C-T|1
MAELQEV
>FUSION-ENST00000420751.3:47825-ENST00000488705.1:256774|114
MCGVGLQRPNVLFSALKKR
>ENST00000555690.5|SNV-62357-G-A|1
GLFICSVLVKMSKK
>ENST00000313324.9|SNV-18240-C-G|1
ASDGHRGQCPKGEPR
>FUSION-ENST00000437180.5:955826-ENST00000491840.1:397072|2
ASDSIFESFPSYPQCFMRECLLCR
>FUSION-ENST00000420751.3:47825-ENST00000488705.1:256774|598
CFSHKTP
>ENST00000591198.5|INDEL-121767-A-ACC|5
LHHGTRRPRWTSATWGLTPSWSR
>ENST00000523477.2|SNV-85387-C-T|2
MWPLALCISWWG
>FUSION-ENST00000420751.3:47825-ENST00000488705.1:256774|262
MRLTKCWDYR
>ENST00000565941.1|SNV-6690-C-G|3
AEPLPPEPPAVPSEVELQHVR
>ENST00000621976.1|SNV-310743-G-A|3
FYESVISFPFFR
>FUSION-ENST00000420751.3:47825-ENST00000488705.1:256774|158
MVFSLQTSLM
>ENST00000373580.8|SNV-9923-C-G|3
CIMRPLRK
>ENST00000200135.8|SNV-4890-G-A|3
LSEDIDLLKSKIESEVR
>FUSION-ENST00000420751.3:47825-ENST00000488705.1:256774|181
KDLSVENPSVNN
>FUSION-ENST00000420751.3:47825-ENST00000488705.1:256774|307
MAQPSFTSGVDACHHK
>FUSION-ENST00000420751.3:47825-ENST00000488705.1:256774|543
MKIGCLKLLQQDLVSK
>FUSION-ENST00000420751.3:47825-ENST00000488705.1:256774|349
CITCLFLFR
>FUSION-ENST00000420751.3:47825-ENST00000488705.1:256774|272
MPPRPANFCIFSR
>ENST00000298125.7|INDEL-170924-T-TG|1
QETPEWLDSGFLPKV
>FUSION-ENST00000389506.10:47825-ENST00000488705.1:256774|3
LGDAFLIK
>FUSION-ENST00000420751.3:47825-ENST00000488705.1:256774|72
LNGNLGLILFISPISSFAVQKY
>FUSION-ENST00000420751.3:47825-ENST00000488705.1:256774|299
SGISEESKKR
>FUSION-ENST00000420751.3:47825-ENST00000488705.1:256774|388
MSLCAVSGAGLFSTFFMK
>FUSION-ENST00000420751.3:47825-ENST00000488705.1:256774|80
NFLVLPKVLYFK
>FUSION-ENST00000420751.3:47825-ENST00000488705.1:256774|68
SYNEKDKLLCFLCLYTCVSTHHL
>FUSION-ENST00000420751.3:47825-ENST00000488705.1:256774|594
TILANTVKPCLVNVSTKNTK
>FUSION-ENST00000420751.3:47825-ENST00000488705.1:256774|69
MSYNEKDKLLCFLCLYTCVSTHHL
>FUSION-ENST00000420751.3:47825-ENST00000488705.1:256774|213
KSVCFHF
>ENST00000591198.5|INDEL-121767-A-ACC|24
SRCPSLLRRPPPPAQPRPWR
>FUSION-ENST00000420751.3:47825-ENST00000488705.1:256774|8
QMLLYISFSGCLCLGGWLAKR
>ENST00000308973.9|SNV-8484-G-A|1
FQYLNFANNILTNELFKR
>FUSION-ENST00000420751.3:47825-ENST00000488705.1:256774|32
HSSFINLVVSSFFK
>FUSION-ENST00000420751.3:47825-ENST00000488705.1:256774|288
TLDWLTR
>FUSION-ENST00000420751.3:47825-ENST00000488705.1:256774|416
FVTFSSVTEREEERK
>ENST00000462981.2|SNV-36159-G-A|4
MLTQIKMK
>FUSION-ENST00000420751.3:47825-ENST00000488705.1:256774|380
AVLLLHPYITNLHHPY
>FUSION-ENST00000420751.3:47825-ENST00000488705.1:256774|214
VRKSVCFHF
>FUSION-ENST00000420751.3:47825-ENST00000488705.1:256774|568
IKLLYVFGLRLSFQEK
>ENST00000313324.9|SNV-18240-C-G|4
DWLGGGPRASDGHR
>ENST00000591198.5|INDEL-121767-A-ACC|6
LHHGTRRPR
>ENST00000472310.5|SNV-104157-T-C|1
QHMMCSVQREKNQVMSTLLR
>ENST00000359276.9|INDEL-19737-A-AA|4
TEGFRPVSR
>ENST00000645635.1|SNV-41643-T-C|1
ACQGKGFHRK
>FUSION-ENST00000420751.3:47825-ENST00000488705.1:256774|105
WQNSLNLVSKVLLQIQRPQVTSTPR
>ENST00000452915.3|SNV-104157-T-C|1
QHMMCSVQRERVLPGVLAPR
>FUSION-ENST00000420751.3:47825-ENST00000488705.1:256774|350
MCITCLFLFR
>ENST00000621976.1|SNV-310743-G-A|5
IDLVATWRFYESVISFPFFR
>FUSION-ENST00000420751.3:47825-ENST00000488705.1:256774|104
MSCSYPHPVK
>ENST00000512443.1|SNV-135422-G-T|1
LIPPQIMVLFWCQMLTM
>FUSION-ENST00000420751.3:47825-ENST00000488705.1:256774|489
KSDSFTSPAGIITAK
>FUSION-ENST00000420751.3:47825-ENST00000488705.1:256774|337
MNMFHQMG
>FUSION-ENST00000420751.3:47825-ENST00000488705.1:256774|226
PFKPYGFT
>FUSION-ENST00000420751.3:47825-ENST00000488705.1:256774|544
MKIGCLK
>ENST00000498611.5|SNV-26521-C-T|6
MWALKDVCFYLKR
>FUSION-ENST00000420751.3:47825-ENST00000488705.1:256774|28
MLKQQNE
>FUSION-ENST00000420751.3:47825-ENST00000488705.1:256774|393
WLLLPLQR
>ENST00000278935.8|SNV-95373-G-A|1
LPSSVAQTVDNFLLEKWRK
>FUSION-ENST00000420751.3:47825-ENST00000488705.1:256774|50
ENSRNIKPLKIN
>ENST00000421745.6|SNV-146123-A-G|6
AIVNTARSMVSTIMKFLDSGPSK
>FUSION-ENST00000475957.1:208798-ENST00000649699.1:53302|304
SGSVPSVFAVR
>FUSION-ENST00000420751.3:47825-ENST00000488705.1:256774|130
HKSSRQALFFSFFLA
>FUSION-ENST00000420751.3:47825-ENST00000488705.1:256774|415
WCGLSLVL
>ENST00000490390.5|SNV-9112-G-C|5
MEIKSCRTVAR
>ENST00000527942.5|SNV-18491-T-C|1
FRNESHHDGLSKSYVWTS
>ENST00000591198.5|INDEL-121767-A-ACC|40
QNRPLGGRR
>ENST00000368178.3|SNV-7171-G-A|10
MWSEDTGSYWCKAETVTHRIR
>ENST00000591198.5|INDEL-121767-A-ACC|36
SPSSNPR
>ENST00000581452.1|SNV-72671-C-T|1
GVLHLYLHGLIYNCVLWT
>FUSION-ENST00000420751.3:47825-ENST00000488705.1:256774|312
VIIIVTT
>FUSION-ENST00000420751.3:47825-ENST00000488705.1:256774|139
MGTKFSSVMHK
>FUSION-ENST00000420751.3:47825-ENST00000488705.1:256774|407
NCCISVQN
>FUSION-ENST00000420751.3:47825-ENST00000488705.1:256774|485
SDSFTSPAGIITAKV
>FUSION-ENST00000420751.3:47825-ENST00000488705.1:256774|195
EYESEFSRLIKS
>ENST00000591198.5|INDEL-121767-A-ACC|38
RSPSSNPR
>FUSION-ENST00000420751.3:47825-ENST00000488705.1:256774|506
DQKVPHKGCIAK
>ENST00000521086.6|SNV-34260-C-A|7
MRQMLEILMFNPFLGHQALLILCG
>ENST00000393446.6|SNV-236137-G-T|4
SATICYTAALLKSR
>ENST00000476389.5|SNV-39178-G-A|4
MRMAFSWFQVVNGQFSDWHILE
>ENST00000511535.1|SNV-31991-G-A|4
MSTRTCRSPPK
>ENST00000521098.2|INDEL-47549-C-CA|1
QKNKSESENEPK
>ENST00000453514.5|INDEL-28994-C-CT|1
WIWYPEQ
>FUSION-ENST00000420751.3:47825-ENST00000488705.1:256774|577
MALNVLKRIK
>FUSION-ENST00000420751.3:47825-ENST00000488705.1:256774|6
MLLYISFSGCLCLGGWLAK
>ENST00000462981.2|SNV-36159-G-A|2
MLTQIKMKDAHLMTVCSYMTSK
>ENST00000373580.8|SNV-9923-C-G|4
CIMRPLR
>ENST00000597664.6|SNV-5624-G-C|3
RGLSLNWKVPHVQVK
>FUSION-ENST00000420751.3:47825-ENST00000488705.1:256774|540
IGCLKLLQQDLVSKINVK
>FUSION-ENST00000420751.3:47825-ENST00000488705.1:256774|509
MDQKVPHK
>ENST00000484700.2|SNV-154-A-G|1
SPSSTAWPLSLGPGLK
>ENST00000471827.1|SNV-3714-A-C|6
MIVGQEKPSQNK
>FUSION-ENST00000649699.1:48486-ENST00000488705.1:256774|1
VFSDHKVY
>FUSION-ENST00000649699.1:48486-ENST00000488705.1:256774|2
VKVFSDHKVY
>FUSION-ENST00000420751.3:47825-ENST00000488705.1:256774|40
KKTNYFAFCVYTHV
>FUSION-ENST00000420751.3:47825-ENST00000488705.1:256774|305
MAQPSFTSGVDACHHKSGISEESK
>FUSION-ENST00000420751.3:47825-ENST00000488705.1:256774|233
HGHSSGRAR
>FUSION-ENST00000420751.3:47825-ENST00000488705.1:256774|331
TNNICKEQKAVHSPSLALS
>FUSION-ENST00000420751.3:47825-ENST00000488705.1:256774|379
MSDPVFLSLSLLVCETGDHEK
>FUSION-ENST00000420751.3:47825-ENST00000488705.1:256774|486
SDSFTSPAGIITAK
>ENST00000597664.6|SNV-5624-G-C|2
GLSLNWK
>ENST00000393446.6|SNV-236137-G-T|2
SRAVSDK
>ENST00000554087.5|SNV-12833-G-A|5
KDNVAGVTLPVFK
>FUSION-ENST00000420751.3:47825-ENST00000488705.1:256774|346
MPNRWEGGHSLWNK
>ENST00000303965.9|INDEL-77492-A-AA|5
NEQDFKSGLGINHNSYECSKCK
>FUSION-ENST00000420751.3:47825-ENST00000488705.1:256774|123
SMIVRKDC
>FUSION-ENST00000420751.3:47825-ENST00000488705.1:256774|300
SGISEESKK
>FUSION-ENST00000420751.3:47825-ENST00000488705.1:256774|110
MPLQEYSVFSR
>FUSION-ENST00000389506.10:47825-ENST00000488705.1:256774|6
QQGINISCK
>ENST00000487459.5|SNV-236137-G-T|2
MLHSCFAQIKSCL
>ENST00000489694.5|SNV-254495-C-G|5
MLQEKGLK
>ENST00000314167.9|SNV-49586-C-G|5
RGPHLHTLYNICR
>ENST00000330688.9|SNV-254495-C-G|1
GLKACFSGLTQTEWQHR
>FUSION-ENST00000420751.3:47825-ENST00000488705.1:256774|221
MCHFLHALVSMVR
>ENST00000504853.3|SNV-41823-T-C|1
LPSQIGCLHSKPVSMQW
>FUSION-ENST00000420751.3:47825-ENST00000488705.1:256774|11
LFGKQMLLYISFSGCLCLGGWLAK
>ENST00000572498.1|SNV-68901-C-T|5
PKSLSPLQSQSK
>FUSION-ENST00000420751.3:47825-ENST00000488705.1:256774|333
TNNICKEQK
>ENST00000607375.1|MNV-25851-AATG-A|4
NEERVSAQKENSLQQNDDENK
>ENST00000370658.9|SNV-34366-G-C|2
FEATDLHGVSTSK
>FUSION-ENST00000420751.3:47825-ENST00000488705.1:256774|302
AQPSFTSGVDACHHKSGISEESKK
>FUSION-ENST00000420751.3:47825-ENST00000488705.1:256774|464
SHIRCPCPWKSMPSGR
>FUSION-ENST00000420751.3:47825-ENST00000488705.1:256774|369
EGGGKENKGSNQQTNFADLL
>FUSION-ENST00000420751.3:47825-ENST00000488705.1:256774|405
LILLTFCKLE
>ENST00000510626.5|SNV-191864-C-T|2
MTLPSSSSRSSATISSPT
>FUSION-ENST00000420751.3:47825-ENST00000488705.1:256774|433
MTYLDDFPSCYLEYLDIL
>FUSION-ENST00000420751.3:47825-ENST00000488705.1:256774|42
GIWVLSCSSLPFHPLRSKNIK
>ENST00000591198.5|INDEL-121767-A-ACC|21
RPPPPAQPRPWRIQSLPLCLSCR
>FUSION-ENST00000420751.3:47825-ENST00000488705.1:256774|316
CSASVFSSKIEGLLLGILRNN
>FUSION-ENST00000420751.3:47825-ENST00000488705.1:256774|220
CHFLHALVSMVR
>ENST00000306108.10|SNV-9112-G-C|3
HWRDSWKLSHVEQWPDNVDFIHK
>ENST00000453514.5|INDEL-28994-C-CT|4
EIQLLFPQSRLFFGWVLFK
>FUSION-ENST00000420751.3:47825-ENST00000488705.1:256774|285
MIPVLFVVPVTVQLQFLCVLH
>ENST00000668452.1|SNV-108836-C-T|5
IEDLEKVLAEQGQDMK
>FUSION-ENST00000420751.3:47825-ENST00000488705.1:256774|410
VVINKLILLTFCK
>ENST00000368178.3|SNV-7171-G-A|3
KQSLQSQIHVQSKYQ
>FUSION-ENST00000420751.3:47825-ENST00000488705.1:256774|472
SLSLEKYAK
>ENST00000645635.1|SNV-41643-T-C|2
ACQGKGFHR
>FUSION-ENST00000420751.3:47825-ENST00000488705.1:256774|413
KIKVVINK
>FUSION-ENST00000380842.5:5466-ENST00000302945.3:1083|1
LSPARSC
>ENST00000538209.1|SNV-4890-G-A|1
SKIESEIPAVWNLTYK
>ENST00000510626.5|SNV-191864-C-T|6
CWSATCWMTLPSSSSR
>FUSION-ENST00000420751.3:47825-ENST00000488705.1:256774|362
MGGRPQPVE
>ENST00000303965.9|INDEL-77492-A-AA|2
CKASGPNCETIF
>ENST00000354370.5|SNV-145204-T-G|4
KIASIGDVCEAMK
>FUSION-ENST00000420751.3:47825-ENST00000488705.1:256774|376
SDPVFLSLSLLVCETGDHEKR
>FUSION-ENST00000420751.3:47825-ENST00000488705.1:256774|136
GTKFSSVMHK
>ENST00000591198.5|INDEL-121767-A-ACC|10
LPAALATWPTPPEMPGSSR
>ENST00000378538.8|MNV-23200-CGC-C|5
RSAGPRGPGR
>ENST00000581452.1|SNV-72671-C-T|3
QSLDGRPSSLSAWTYL
>FUSION-ENST00000420751.3:47825-ENST00000488705.1:256774|135
GTKFSSVMHKSSR
>ENST00000371521.8|SNV-10289-A-G|1
DQDFYWEAEWQELEER
>FUSION-ENST00000420751.3:47825-ENST00000488705.1:256774|278
PATTSQAFQRKVK
>FUSION-ENST00000420751.3:47825-ENST00000488705.1:256774|330
EQKAVHSPSLALS
>FUSION-ENST00000420751.3:47825-ENST00000488705.1:256774|454
MLTLICLEWKK
>FUSION-ENST00000420751.3:47825-ENST00000488705.1:256774|82
TIALPLLIRNFLVLPKVLYFK
>FUSION-ENST00000420751.3:47825-ENST00000488705.1:256774|89
PSPVSELARSAIY
>FUSION-ENST00000420751.3:47825-ENST00000488705.1:256774|428
MPGSTCSILR
>FUSION-ENST00000420751.3:47825-ENST00000488705.1:256774|245
MGSLEQTLALGK
>FUSION-ENST00000420751.3:47825-ENST00000488705.1:256774|446
ILFLYHEENK
>ENST00000373580.8|SNV-9923-C-G|1
KDACSRVR
>ENST00000551652.5|SNV-5820-G-T|1
TSTGCWGFIPNCQFRSKTAR
>FUSION-ENST00000420751.3:47825-ENST00000488705.1:256774|251
MARSWLTATSASWVQAILLPQPRE
>ENST00000581452.1|SNV-72671-C-T|7
MSYMSKQSLDGRPSSLSAWTYL
>FUSION-ENST00000420751.3:47825-ENST00000488705.1:256774|117
CGVGLQRPNVLFSALK
>ENST00000368178.3|SNV-7171-G-A|11
WSEDTGSYWCKAETVTHR
>FUSION-ENST00000420751.3:47825-ENST00000488705.1:256774|33
CKHSSFINLVVSSFFK
>ENST00000591198.5|INDEL-121767-A-ACC|2
WTSATWGLTPSWSR
>FUSION-ENST00000420751.3:47825-ENST00000488705.1:256774|276
GKTYASWPIS
>FUSION-ENST00000420751.3:47825-ENST00000488705.1:256774|419
MFVTFSSVTEREEER
>FUSION-ENST00000420751.3:47825-ENST00000488705.1:256774|450
MSLIINTQLEIALR
>FUSION-ENST00000420751.3:47825-ENST00000488705.1:256774|517
TMRRNQMK
>FUSION-ENST00000420751.3:47825-ENST00000488705.1:256774|280
PATTSQAFQRK
>ENST00000611717.4|SNV-20302-C-G|7
TAKFKEVIR
>ENST00000314167.9|SNV-49586-C-G|6
VSECGWAARRGPHLHTLYNICR
>FUSION-ENST00000420751.3:47825-ENST00000488705.1:256774|134
FSSVMHK
>ENST00000621976.1|SNV-310743-G-A|4
IDLVATWRFYESVISFPFFRK
>FUSION-ENST00000420751.3:47825-ENST00000488705.1:256774|382
FHLCGCFFPCSVYSR
>ENST00000378538.8|MNV-23200-CGC-C|12
AAQLRQDGR
>ENST00000611717.4|SNV-20302-C-G|3
ITDSELR
>FUSION-ENST00000389506.10:47825-ENST00000488705.1:256774|1
HLNGTLGG
>ENST00000510626.5|SNV-191864-C-T|3
TLPSSSSR
>ENST00000342992.10|MNV-271402-GAAG-G|2
LSYKVTNLQGAIYYFR
>FUSION-ENST00000420751.3:47825-ENST00000488705.1:256774|126
KKSMIVR
>ENST00000589070.1|INDEL-121767-A-ACC|2
TPGPSARPGSGSR
>ENST00000233099.6|INDEL-51715-A-AA|4
QLAQREAAEVCEYAMSLAKK
>FUSION-ENST00000420751.3:47825-ENST00000488705.1:256774|394
MWLLLPLQR
>ENST00000294543.10|SNV-99154-G-A|2
VVSERIINGYCR
>FUSION-ENST00000420751.3:47825-ENST00000488705.1:256774|575
IFKYTLFLHEK
>ENST00000380026.8|SNV-39411-C-T|1
FDLSLGALKTELSYKTQELQEK
>FUSION-ENST00000420751.3:47825-ENST00000488705.1:256774|175
APGKAEMSIAFSQIFQGLEKR
>FUSION-ENST00000420751.3:47825-ENST00000488705.1:256774|414
EEERKIK
>ENST00000604046.1|SNV-9689-T-C|5
FIQYWQERR
>ENST00000359276.9|INDEL-19737-A-AA|3
TEGFRPVSRSDCLPK
>ENST00000452443.3|SNV-25778-G-A|3
EIKGYKDIFITVAGAP
>ENST00000380665.3|INDEL-47549-C-CA|1
NIPKAKK
>ENST00000370630.6|MNV-4374-GCTTTCAGAGCATCCTG-G|1
GDVSLKDIIDPG
>ENST00000306108.10|SNV-9112-G-C|1
LSHVEQWPDNVDFIHK
>ENST00000497023.1|SNV-146123-A-G|11
MVSTIMKFLDSGPSK
>ENST00000449528.5|SNV-260324-A-G|1
VHSENNACIDFKTSSTGKESPK
>ENST00000303965.9|INDEL-77492-A-AA|6
NEQDFKSGLGINHNSYECSK
>FUSION-ENST00000420751.3:47825-ENST00000488705.1:256774|23
MVRVLSQKR
>ENST00000591198.5|INDEL-121767-A-ACC|46
GPRCWATR
>ENST00000489226.5|SNV-11273-G-A|1
EAGGAFDCNLRGAEGHP
>FUSION-ENST00000420751.3:47825-ENST00000488705.1:256774|191
MESNIFILNK
>FUSION-ENST00000420751.3:47825-ENST00000488705.1:256774|345
PNRWEGGHSLWNK
>FUSION-ENST00000420751.3:47825-ENST00000488705.1:256774|180
DLSVENPSVNN
>ENST00000490390.5|SNV-9112-G-C|1
TVARQCGFYS
>FUSION-ENST00000420751.3:47825-ENST00000488705.1:256774|470
SLSLEKYAKWQD
>FUSION-ENST00000420751.3:47825-ENST00000488705.1:256774|248
SWLTATSASWVQAILLPQPRE
>ENST00000554087.5|SNV-12833-G-A|4
DNVAGVTLPVFK
>ENST00000421745.6|SNV-146123-A-G|3
FLDSGPSK
>ENST00000373580.8|SNV-9923-C-G|2
PLRKDACSR
>ENST00000298125.7|INDEL-170924-T-TG|2
QETPEWLDSGFLPK
>ENST00000338891.12|SNV-125095-T-C|4
AEELHRMEAESLNKMLEELR
>FUSION-ENST00000420751.3:47825-ENST00000488705.1:256774|458
MVIHVTYN
>FUSION-ENST00000420751.3:47825-ENST00000488705.1:256774|3
LLYISFSGCLCLGGWLAKR
>ENST00000565941.1|SNV-6690-C-G|1
AEPLPPEPPAVPSEVELQHVRK
>FUSION-ENST00000420751.3:47825-ENST00000488705.1:256774|218
CHFLHALVSMVRK
>FUSION-ENST00000420751.3:47825-ENST00000488705.1:256774|259
LTKCWDYRHEPPLPADDIFK
>ENST00000368178.3|SNV-7171-G-A|9
WSEDTGSYWCKAETVTHRIR
>ENST00000674334.1|SNV-15717-T-A|1
FPEAVLAAGLTPETPAENVALEHK
>ENST00000489694.5|SNV-254495-C-G|4
LQEKGLK
>FUSION-ENST00000420751.3:47825-ENST00000488705.1:256774|179
MISEFDK
>ENST00000263857.11|SNV-75862-C-T|1
GITWCLLNETTNNKNEK
>ENST00000551652.5|SNV-5820-G-T|2
TSTGCWGFIPNCQFRSK
>FUSION-ENST00000420751.3:47825-ENST00000488705.1:256774|561
NKIKDSNR
>FUSION-ENST00000420751.3:47825-ENST00000488705.1:256774|44
GIWVLSCSSLPFHPLRSK
>ENST00000409836.3|SNV-154-A-G|1
SPSSTAWPLSLEPDPGMSGWPDGR
>FUSION-ENST00000420751.3:47825-ENST00000488705.1:256774|604
QTRRCFSHK
>ENST00000341686.7|SNV-20677-G-C|2
HCVAAGGPISPGVIEDWKR
>FUSION-ENST00000475957.1:208798-ENST00000649699.1:53302|294
ETSALSVTNVMMMMTMRVR
>FUSION-ENST00000420751.3:47825-ENST00000488705.1:256774|210
MSWSREDK
>FUSION-ENST00000420751.3:47825-ENST00000488705.1:256774|590
MQLYLFPLGIQLSIVLMYEARL
>ENST00000352645.5|SNV-54497-C-T|1
CQYVGNCSFAHSLEERDMWTFMK
>ENST00000604046.1|SNV-9689-T-C|2
HQKIHHLLSEPGGR
>ENST00000588130.5|SNV-42446-C-T|5
KVLTWDGKMSVVSQDAIEDSR
>ENST00000545128.5|SNV-41804-C-A|2
RGTHSFISMEPK
>ENST00000591198.5|INDEL-121767-A-ACC|30
SPRCPLPLPPTQPPRGWR
>ENST00000352645.5|SNV-54497-C-T|4
KCQYVGNCSFAHSLEER
>FUSION-ENST00000420751.3:47825-ENST00000488705.1:256774|43
MGIWVLSCSSLPFHPLRSKNIK
>FUSION-ENST00000420751.3:47825-ENST00000488705.1:256774|258
CWDYRHEPPLPADDIFK
>ENST00000498611.5|SNV-26521-C-T|2
DVCFYLKR
>ENST00000425018.1|SNV-26521-C-T|1
DVCFYLKRTVPSAAAVQAR
>ENST00000200135.8|SNV-4890-G-A|4
LSEDIDLLKSK
>FUSION-ENST00000420751.3:47825-ENST00000488705.1:256774|551
VSLFLHCLYNLFC
>FUSION-ENST00000420751.3:47825-ENST00000488705.1:256774|277
RGKTYASWPIS
>ENST00000459639.5|SNV-12921-A-C|1
EACCRPYEMGECTR
>FUSION-ENST00000420751.3:47825-ENST00000488705.1:256774|525
TIVFWQRLHFR
>FUSION-ENST00000420751.3:47825-ENST00000488705.1:256774|548
MVLFMFIHAGIVPVIS
>ENST00000524974.5|SNV-157429-C-A|2
HSLSHKEQLLQEFR
>FUSION-ENST00000420751.3:47825-ENST00000488705.1:256774|319
VVYYYRCSASVFSSKIEGLLLGILR
>FUSION-ENST00000420751.3:47825-ENST00000488705.1:256774|519
FDCLWFIVITQVL
>FUSION-ENST00000420751.3:47825-ENST00000488705.1:256774|326
MTLTLSFRLLGR
>FUSION-ENST00000420751.3:47825-ENST00000488705.1:256774|31
KILARGNYNLCITQLLYIW
>FUSION-ENST00000420751.3:47825-ENST00000488705.1:256774|398
CRAVFYILYEVSFMWLLLPLQR
>FUSION-ENST00000420751.3:47825-ENST00000488705.1:256774|341
LSSLNFKQTSS
>FUSION-ENST00000420751.3:47825-ENST00000488705.1:256774|340
WEGGHSLWNK
>FUSION-ENST00000420751.3:47825-ENST00000488705.1:256774|532
MELKYFII
>FUSION-ENST00000380338.9:208798-ENST00000649699.1:53302|341
SDQLLECNK
>ENST00000421745.6|SNV-146123-A-G|4
SMVSTIMKFLDSGPSKAVDSTLK
>ENST00000519380.1|INDEL-28419-C-CA|3
KWNLRIFLYGILLLSEDDQDVSVQC
>FUSION-ENST00000420751.3:47825-ENST00000488705.1:256774|224
LPLLASLG
>ENST00000371947.7|SNV-2263-A-G|5
AEDSGGRMTTACSPHNPR
>FUSION-ENST00000420751.3:47825-ENST00000488705.1:256774|227
MPFKPYGFT
>FUSION-ENST00000420751.3:47825-ENST00000488705.1:256774|570
YTLFLHEKCIGIKVEFVF
>FUSION-ENST00000420751.3:47825-ENST00000488705.1:256774|155
RVYPVKLV
>ENST00000484575.1|SNV-26085-C-T|1
LHYLQGMALLA
>ENST00000511535.1|SNV-31991-G-A|3
STRTCRSPPK
>FUSION-ENST00000420751.3:47825-ENST00000488705.1:256774|311
MTSTITA
>FUSION-ENST00000420751.3:47825-ENST00000488705.1:256774|325
TLTLSFRLLGR
>FUSION-ENST00000420751.3:47825-ENST00000488705.1:256774|387
SLCAVSGAGLFSTFFMK
>FUSION-ENST00000420751.3:47825-ENST00000488705.1:256774|585
LIVFKAILIGYLLNIYFSLLMIKC
>ENST00000519380.1|INDEL-28419-C-CA|2
WNLRIFLYGILLLSEDDQDVSVQC
>FUSION-ENST00000420751.3:47825-ENST00000488705.1:256774|558
FGYSEVLFH
>FUSION-ENST00000420751.3:47825-ENST00000488705.1:256774|600
MALWEADTGGSRGQEIK
>FUSION-ENST00000420751.3:47825-ENST00000488705.1:256774|95
NVKAEWESGSYLVHLSHFILCGPK
>FUSION-ENST00000420751.3:47825-ENST00000488705.1:256774|83
TIALPLLIRNFLVLPK
>FUSION-ENST00000420751.3:47825-ENST00000488705.1:256774|53
MLSKKSAAFIK
>FUSION-ENST00000420751.3:47825-ENST00000488705.1:256774|152
IINKTIVFSR
>ENST00000476389.5|SNV-39178-G-A|5
MMRMAFSWFQVVNGQFSDWHILE
>FUSION-ENST00000420751.3:47825-ENST00000488705.1:256774|255
MEFCSCCPGWSAMAR
>FUSION-ENST00000420751.3:47825-ENST00000488705.1:256774|409
VVINKLILLTFCKLE
>FUSION-ENST00000420751.3:47825-ENST00000488705.1:256774|384
MAAIVKAVLLLHPYITNLHHPY
>FUSION-ENST00000420751.3:47825-ENST00000488705.1:256774|534
GRILHHGIEILYNLNLTEMLA
>FUSION-ENST00000420751.3:47825-ENST00000488705.1:256774|353
AGKALNTVPVTK
>FUSION-ENST00000420751.3:47825-ENST00000488705.1:256774|127
MKKSMIVR
>ENST00000521013.1|INDEL-28419-C-CA|1
MKQKNGI
>FUSION-ENST00000420751.3:47825-ENST00000488705.1:256774|282
PATTSQAFQR
>FUSION-ENST00000420751.3:47825-ENST00000488705.1:256774|186
ESNIFILNKSEHRVTR
>FUSION-ENST00000420751.3:47825-ENST00000488705.1:256774|49
KSAAFIK
>ENST00000604046.1|SNV-9689-T-C|6
QELRFIQYWQERR
>FUSION-ENST00000420751.3:47825-ENST00000488705.1:256774|593
TILANTVKPCLVNVSTKNTKN
>ENST00000504947.1|SNV-49586-C-G|2
RGPHLHTL
>FUSION-ENST00000420751.3:47825-ENST00000488705.1:256774|487
KSDSFTSPAGIITAKV
>FUSION-ENST00000420751.3:47825-ENST00000488705.1:256774|133
FSSVMHKSSR
>ENST00000354370.5|SNV-145204-T-G|2
IASIGDVCEAMK
>FUSION-ENST00000420751.3:47825-ENST00000488705.1:256774|438
LCPLKRASSGCVPH
>FUSION-ENST00000420751.3:47825-ENST00000488705.1:256774|336
NMFHQMG
>FUSION-ENST00000420751.3:47825-ENST00000488705.1:256774|321
MVVYYYRCSASVFSSK
>FUSION-ENST00000420751.3:47825-ENST00000488705.1:256774|46
GIWVLSCSSLPFHPLR
>ENST00000498611.5|SNV-26521-C-T|11
LMMWALKDVCFYLK
>FUSION-ENST00000420751.3:47825-ENST00000488705.1:256774|511
WRITTMTLK
>FUSION-ENST00000420751.3:47825-ENST00000488705.1:256774|549
NLCLCVCFHFCPVLE
>FUSION-ENST00000420751.3:47825-ENST00000488705.1:256774|351
MMCITCLFLFR
>ENST00000471827.1|SNV-3714-A-C|3
IVGQEKPSQNKNAINNGVR
>ENST00000581452.1|SNV-72671-C-T|4
SKQSLDGRPSSLSAWTYL
>FUSION-ENST00000420751.3:47825-ENST00000488705.1:256774|287
TLDWLTRK
>FUSION-ENST00000420751.3:47825-ENST00000488705.1:256774|498
GCIAKNK
>FUSION-ENST00000420751.3:47825-ENST00000488705.1:256774|77
MLKLNGNLGLILFISPISSFAVQK
>ENST00000668452.1|SNV-108836-C-T|6
AQARIEDLEKVLAEQGQDMK
>ENST00000498611.5|SNV-26521-C-T|5
WALKDVCFYLK
>FUSION-ENST00000420751.3:47825-ENST00000488705.1:256774|51
ENSRNIKPLK
>ENST00000554293.1|SNV-54126-G-T|6
KDWALNRIFTFR
>ENST00000581452.1|SNV-72671-C-T|6
SYMSKQSLDGRPSSLSAWTYL
>ENST00000498611.5|SNV-26521-C-T|8
MWALKDVCFYLK
>FUSION-ENST00000420751.3:47825-ENST00000488705.1:256774|471
MSLSLEKYAKWQD
>FUSION-ENST00000420751.3:47825-ENST00000488705.1:256774|576
ALNVLKRIK
>ENST00000378538.8|MNV-23200-CGC-C|6
GQEGEEEAHLPVQRRSAGPR
>FUSION-ENST00000420751.3:47825-ENST00000488705.1:256774|541
IGCLKLLQQDLVSK
>ENST00000591198.5|INDEL-121767-A-ACC|25
SRCPSLLR
>ENST00000284637.14|SNV-153353-C-A|1
TSPQAKVLLHMTGQMTVNQARNAVR
>ENST00000554087.5|SNV-12833-G-A|6
AKKDNVAGVTLPVFK
>ENST00000462981.2|SNV-36159-G-A|3
LTQIKMK
>ENST00000674083.1|SNV-353256-A-G|1
GVIERYILKAYSEDSTRPPR
>ENST00000576225.5|SNV-68901-C-T|1
LPSPNPCLLCSLR
>ENST00000449528.5|SNV-260324-A-G|3
VHSENNACIDFK
>FUSION-ENST00000475957.1:208798-ENST00000649699.1:53302|297
GGMHSGLMISHCVMIAPSSLLK
>FUSION-ENST00000420751.3:47825-ENST00000488705.1:256774|47
MGIWVLSCSSLPFHPLR
>FUSION-ENST00000420751.3:47825-ENST00000488705.1:256774|386
MKFHLCGCFFPCSVYSR
>ENST00000591198.5|INDEL-121767-A-ACC|29
CPLPLPPTQPPR
>FUSION-ENST00000420751.3:47825-ENST00000488705.1:256774|566
LLYVFGLR
>ENST00000278935.8|SNV-95373-G-A|2
LPSSVAQTVDNFLLEKWR
>ENST00000647510.1|SNV-21515-C-A|2
VQAVDDVAAELAAERYHDIK
>FUSION-ENST00000420751.3:47825-ENST00000488705.1:256774|475
PTHTLQGTVSPFSQKEAFPLK
>ENST00000453514.5|INDEL-28994-C-CT|3
LFFGWVLFK
>ENST00000405460.9|SNV-247145-G-C|2
RPSGEVGIAPSSR
>ENST00000523477.2|SNV-85387-C-T|1
WPLALCISWWG
>ENST00000527942.5|SNV-18491-T-C|7
MYHHKQSLR
>FUSION-ENST00000420751.3:47825-ENST00000488705.1:256774|447
SLIINTQLEIALRILFLYHEENK
>FUSION-ENST00000420751.3:47825-ENST00000488705.1:256774|34
MCKHSSFINLVVSSFFK
>ENST00000262518.9|SNV-40887-C-T|1
SSQLPVLDRDSTSVLESCGLGRR
>ENST00000490390.5|SNV-9112-G-C|4
EIKSCRTVAR
>ENST00000604046.1|SNV-9689-T-C|4
FIQYWQERRHQK
>FUSION-ENST00000420751.3:47825-ENST00000488705.1:256774|482
MCLLFVVRNT
>ENST00000314167.9|SNV-49586-C-G|3
GPHLHTLYNICR
>ENST00000314167.9|SNV-49586-C-G|1
GPHLHTLYNICRNMHAWLRQDHK
>ENST00000370658.9|SNV-34366-G-C|3
LQFVRFEATDLHGVSTSK
>ENST00000347580.8|SNV-71113-A-T|1
AGSNCADGPCCENCLFMSKER
>FUSION-ENST00000420751.3:47825-ENST00000488705.1:256774|22
VRVLSQKR
>FUSION-ENST00000420751.3:47825-ENST00000488705.1:256774|137
MGTKFSSVMHKSSR
>FUSION-ENST00000420751.3:47825-ENST00000488705.1:256774|111
RWQNSLNLVSK
>FUSION-ENST00000420751.3:47825-ENST00000488705.1:256774|474
MSLSLEK
>ENST00000553038.5|SNV-5820-G-T|2
IGYSHENVSFIPNCQFRSK
>ENST00000591198.5|INDEL-121767-A-ACC|27
CPLPLPPTQPPRGWRSR
>ENST00000489694.5|SNV-254495-C-G|2
LQEKGLKACFSGLTQTEWQHR
>FUSION-ENST00000420751.3:47825-ENST00000488705.1:256774|216
CHFLHALVSMVRKSVCFHF
>ENST00000240285.10|INDEL-28419-C-CA|1
QATNNNEAKKWNLR
>ENST00000409261.6|SNV-839554-C-T|3
LPKPASSGKVSSQKQNEAEPR
>ENST00000668452.1|SNV-108836-C-T|3
VLAEQGQDMK
>FUSION-ENST00000420751.3:47825-ENST00000488705.1:256774|79
NFLVLPKVLYFKLAWSN
>FUSION-ENST00000420751.3:47825-ENST00000488705.1:256774|395
AVFYILYEVSFMWLLLPLQRVF
>FUSION-ENST00000420751.3:47825-ENST00000488705.1:256774|128
MMKKSMIVR
>ENST00000621976.1|SNV-310743-G-A|1
FYESVISFPFFRKEQLEAASSQK
>ENST00000341686.7|SNV-20677-G-C|5
SLKHCVAAGGPISPGVIEDWK
>ENST00000555690.5|SNV-62357-G-A|2
AVYLLSAGQDVQETSVIANLPFLMR
>ENST00000452915.3|SNV-104157-T-C|5
MILNLSLIKQHMMCSVQRER
>ENST00000380026.8|SNV-39411-C-T|4
EAQKFDLSLGALKTELSYK
>ENST00000472310.5|SNV-104157-T-C|14
MNDFKLVINKTAYDVQCPK
>ENST00000472310.5|SNV-104157-T-C|5
MILNLSLIKQHMMCSVQREK
>FUSION-ENST00000389506.10:47825-ENST00000488705.1:256774|7
SEQPSPASSSSSSSSSFTPSQTR
>FUSION-ENST00000420751.3:47825-ENST00000488705.1:256774|156
LKRVYPVK
>FUSION-ENST00000420751.3:47825-ENST00000488705.1:256774|244
GSLEQTLALGK
>ENST00000641877.1|SNV-29843-G-A|1
ECQAGAAEMREQFYHSCK
>ENST00000591198.5|INDEL-121767-A-ACC|9
LPAALATWPTPPEMPGSSRR
>ENST00000308508.5|SNV-23460-A-G|1
GQTYLLPIQVNPVNDPPHIIFPR
>ENST00000294543.10|SNV-99154-G-A|4
HWEPFRKVVSER
>ENST00000591198.5|INDEL-121767-A-ACC|26
GWRSRCPSLLR
>FUSION-ENST00000420751.3:47825-ENST00000488705.1:256774|359
LFLWVFQESSVCNDVHNLSVSFQS
>FUSION-ENST00000420751.3:47825-ENST00000488705.1:256774|520
MFDCLWFIVITQVL
>FUSION-ENST00000420751.3:47825-ENST00000488705.1:256774|360
VSVWILCFPR
>ENST00000611717.4|SNV-20302-C-G|5
EVIRITDSELR
>ENST00000581856.5|SNV-72671-C-T|4
SKQSLDGRPSSLSAWSEYDDSVK
>FUSION-ENST00000420751.3:47825-ENST00000488705.1:256774|424
MGRRWCGLSLVL
>FUSION-ENST00000420751.3:47825-ENST00000488705.1:256774|199
ETGIEKEYESEFSR
>ENST00000459787.1|SNV-154-A-G|5
WSTRSPSSTAWPLSLGFQMR
>ENST00000484700.2|SNV-154-A-G|3
MWSTRSPSSTAWPLSLGPGLK
>ENST00000521086.6|SNV-34260-C-A|2
MFNPFLGHQALLILCG
>ENST00000524974.5|SNV-157429-C-A|6
YNEIRTQEQNIQHLKHSLSHK
>ENST00000588130.5|SNV-42446-C-T|4
VLTWDGKMSVVSQDAIEDSR
>FUSION-ENST00000420751.3:47825-ENST00000488705.1:256774|29
GNYNLCITQLLYIW
>ENST00000535967.5|SNV-20269-G-A|9
ETFTNLGPIVDMCMVDLER
>FUSION-ENST00000420751.3:47825-ENST00000488705.1:256774|178
MISEFDKAPGK
>FUSION-ENST00000420751.3:47825-ENST00000488705.1:256774|389
GISRIICL
>ENST00000576225.5|SNV-68901-C-T|3
TTARGLTARLPSPNPCLLCSLR
>ENST00000462981.2|SNV-36159-G-A|8
NFMESYFCQKAYAYADK
>FUSION-ENST00000420751.3:47825-ENST00000488705.1:256774|572
YTLFLHEK
>FUSION-ENST00000420751.3:47825-ENST00000488705.1:256774|274
MHHGQSAENTGLVN
>ENST00000403829.7|SNV-47579-C-T|1
ENGGSMQATMAELQEV
>ENST00000588130.5|SNV-42446-C-T|2
MSVVSQDAIEDSR
>ENST00000498611.5|SNV-26521-C-T|3
DVCFYLK
>ENST00000554293.1|SNV-54126-G-T|2
IFTFRNVFMTWQLKPAQMHK
>FUSION-ENST00000420751.3:47825-ENST00000488705.1:256774|21
MLEIKFNTAFSLIPR
>ENST00000368178.3|SNV-7171-G-A|14
MWSEDTGSYWCK
>FUSION-ENST00000420751.3:47825-ENST00000488705.1:256774|537
LLQQDLVSKINVKIR
>ENST00000308973.9|SNV-8484-G-A|2
FQYLNFANNILTNELFK
>FUSION-ENST00000420751.3:47825-ENST00000488705.1:256774|275
TYASWPIS
>ENST00000453514.5|INDEL-28994-C-CT|2
LFFGWVLFKWIWYPEQ
>FUSION-ENST00000420751.3:47825-ENST00000488705.1:256774|601
ALWEADTGGSR
>FUSION-ENST00000420751.3:47825-ENST00000488705.1:256774|122
MIVRKDC
>FUSION-ENST00000420751.3:47825-ENST00000488705.1:256774|161
MLNEIKK
>ENST00000338891.12|SNV-125095-T-C|5
AEELHRMEAESLNK
>FUSION-ENST00000420751.3:47825-ENST00000488705.1:256774|54
GKENSRNIKPLK
>FUSION-ENST00000420751.3:47825-ENST00000488705.1:256774|235
ATIRHGHSSGRAR
>ENST00000498611.5|SNV-26521-C-T|7
MMWALKDVCFYLKR
>ENST00000524974.5|SNV-157429-C-A|4
TQEQNIQHLKHSLSHK
>FUSION-ENST00000389506.10:47825-ENST00000488705.1:256774|2
LGDAFLIKHLNGTLGG
>ENST00000512443.1|SNV-135422-G-T|3
VPRNTCIRLIPPQIMVLFWCQMLTM
>ENST00000581452.1|SNV-72671-C-T|2
MGVLHLYLHGLIYNCVLWT
>ENST00000371947.7|SNV-2263-A-G|1
CTADLGAQYITCTPHYAKKHQR
>FUSION-ENST00000420751.3:47825-ENST00000488705.1:256774|94
AEWESGSYLVHLSHFILCGPK
>ENST00000472100.5|SNV-21359-C-T|1
LWAAEGDDAEDSLMVDWFWLIHEK
>ENST00000343411.8|SNV-53506-G-A|2
FPEDGVVITQTFKDQGLEILK
>ENST00000591198.5|INDEL-121767-A-ACC|20
IQSLPLCLSCR
>ENST00000581856.5|SNV-72671-C-T|2
MGVLHLYLHGVNMMIL
>FUSION-ENST00000437180.5:955826-ENST00000491840.1:397072|3
MASDSIFESFPSYPQCFMRECLLCR
>ENST00000341686.7|SNV-20677-G-C|3
HCVAAGGPISPGVIEDWK
>FUSION-ENST00000420751.3:47825-ENST00000488705.1:256774|112
KRWQNSLNLVSK
>ENST00000295463.4|SNV-1477-A-T|1
YMFPLGTPDPEYPADASQNGIR
>ENST00000520434.1|SNV-71113-A-T|1
MDHAAKTVYLCQKK
>FUSION-ENST00000420751.3:47825-ENST00000488705.1:256774|196
EYESEFSRLIK
>ENST00000554293.1|SNV-54126-G-T|10
MHEKGLGIKQDIHLSK
>ENST00000378538.8|MNV-23200-CGC-C|13
MARAAQLRQDGR
>FUSION-ENST00000420751.3:47825-ENST00000488705.1:256774|261
RLTKCWDYR
>FUSION-ENST00000420751.3:47825-ENST00000488705.1:256774|526
TIVFWQR
>ENST00000476389.5|SNV-39178-G-A|3
RMAFSWFQVVNGQFSDWHILE
>FUSION-ENST00000420751.3:47825-ENST00000488705.1:256774|153
MIINKTIVFSR
>FUSION-ENST00000420751.3:47825-ENST00000488705.1:256774|190
ESNIFILNK
>FUSION-ENST00000420751.3:47825-ENST00000488705.1:256774|66
LLCFLCLYTCVSTHHL
>ENST00000535967.5|SNV-20269-G-A|1
VDLERQGQGQLVTCSGAFKEGSLR
>ENST00000284637.14|SNV-153353-C-A|3
LQGNGVAGSPSVVPAAVVSAAHIK
>FUSION-ENST00000420751.3:47825-ENST00000488705.1:256774|372
HVCNFFICNREGGGK
>ENST00000591198.5|INDEL-121767-A-ACC|37
RSPSSNPRSQPTGGWSPLPPR
>ENST00000504853.3|SNV-41823-T-C|3
PRQRLPSQIGCLHSKPVSMQW
>ENST00000611717.4|SNV-20302-C-G|6
FKEVIRITDSELR
>ENST00000489226.5|SNV-11273-G-A|2
MEAGGAFDCNLRGAEGHP
>ENST00000487459.5|SNV-236137-G-T|5
SRAVSDKSPVPTATSFLPTQR
>ENST00000524974.5|SNV-157429-C-A|7
YNEIRTQEQNIQHLK
>FUSION-ENST00000420751.3:47825-ENST00000488705.1:256774|163
GSTNGVK
>FUSION-ENST00000420751.3:47825-ENST00000488705.1:256774|492
ERPVNRGGSRSR
>FUSION-ENST00000389506.10:47825-ENST00000488705.1:256774|5
QQGINISCKLGDAFLIK
>FUSION-ENST00000420751.3:47825-ENST00000488705.1:256774|219
MCHFLHALVSMVRK
>ENST00000597664.6|SNV-5624-G-C|5
WKRGLSLNWK
>FUSION-ENST00000420751.3:47825-ENST00000488705.1:256774|197
EYESEFSR
>ENST00000498611.5|SNV-26521-C-T|1
DVCFYLKRTALLSHMAGSVQFR
>ENST00000671707.1|SNV-18491-T-C|1
FRNESHHDGLSKSYVWTSGCDGGR
>FUSION-ENST00000420751.3:47825-ENST00000488705.1:256774|97
CLLVIKNVK
>FUSION-ENST00000420751.3:47825-ENST00000488705.1:256774|241
SQPMIFLNPT
>FUSION-ENST00000420751.3:47825-ENST00000488705.1:256774|391
WLLLPLQRVF
>FUSION-ENST00000420751.3:47825-ENST00000488705.1:256774|121
MEEEILNVVEYLVSFTVEHVK
>ENST00000321280.11|SNV-68901-C-T|3
SLSPLQSQSK
>ENST00000591198.5|INDEL-121767-A-ACC|44
CWATRRQNRPLGGR
>FUSION-ENST00000420751.3:47825-ENST00000488705.1:256774|589
QLYLFPLGIQLSIVLMYEARL
>FUSION-ENST00000420751.3:47825-ENST00000488705.1:256774|468
EAFPLKIFIGKSHIR
>FUSION-ENST00000420751.3:47825-ENST00000488705.1:256774|427
PGSTCSILR
>ENST00000459787.1|SNV-154-A-G|4
MWSTRSPSSTAWPLSLGFQMRV
>ENST00000378538.8|MNV-23200-CGC-C|3
GPGRAAPPAPLSPQPPPGPARPPR
>ENST00000378538.8|MNV-23200-CGC-C|15
MTYQKMARAAQLR
>FUSION-ENST00000420751.3:47825-ENST00000488705.1:256774|48
NIKPLKIN
>FUSION-ENST00000649699.1:48486-ENST00000488705.1:256774|5
IRVDFKVK
>FUSION-ENST00000420751.3:47825-ENST00000488705.1:256774|518
MTMRRNQMK
>ENST00000368178.3|SNV-7171-G-A|4
KQSLQSQIHVQSK
>FUSION-ENST00000420751.3:47825-ENST00000488705.1:256774|194
MNLNFHD
>FUSION-ENST00000420751.3:47825-ENST00000488705.1:256774|101
SCSYPHPVK
>ENST00000497023.1|SNV-146123-A-G|6
KFLDSGPSK
>FUSION-ENST00000420751.3:47825-ENST00000488705.1:256774|304
AQPSFTSGVDACHHKSGISEESK
>FUSION-ENST00000420751.3:47825-ENST00000488705.1:256774|225
MLPLLASLG
>ENST00000562783.1|SNV-6690-C-G|2
NQMAEPLPPEPPAVPSEVELQHVR
>ENST00000490390.5|SNV-9112-G-C|2
SCRTVARQCGFYS
>FUSION-ENST00000420751.3:47825-ENST00000488705.1:256774|560
IKDSNRFGYSEVLFH
>ENST00000262518.9|SNV-40887-C-T|4
NPPSPRSSQLPVLDR
>ENST00000668452.1|SNV-108836-C-T|1
VLAEQGQDMKWIEEKQALYR
>ENST00000589070.1|INDEL-121767-A-ACC|6
TELSIDISSKHRWR
>ENST00000591198.5|INDEL-121767-A-ACC|22
RPPPPAQPRPWR
>ENST00000401604.8|SNV-1280553-C-T|2
QQEHICSEKQIMQGAHSDFIVR
>ENST00000466945.5|SNV-2263-A-G|4
TTACSPHNPR
>FUSION-ENST00000420751.3:47825-ENST00000488705.1:256774|129
SSRQALFFSFFLA
>FUSION-ENST00000420751.3:47825-ENST00000488705.1:256774|173
AEMSIAFSQIFQGLEKR
>FUSION-ENST00000420751.3:47825-ENST00000488705.1:256774|381
FHLCGCFFPCSVYSRHVCNFFICNR
>ENST00000674083.1|SNV-353256-A-G|3
SLNGYSIEVTWDEPVVRGVIER
>ENST00000472310.5|SNV-104157-T-C|4
ILNLSLIKQHMMCSVQREK
>FUSION-ENST00000420751.3:47825-ENST00000488705.1:256774|308
ASLSIELILSLP
>ENST00000511535.1|SNV-31991-G-A|1
TCRSPPKG
>FUSION-ENST00000420751.3:47825-ENST00000488705.1:256774|237
RATIRHGHSSGR
>FUSION-ENST00000420751.3:47825-ENST00000488705.1:256774|149
TIVFSRAQLSQNEVLTK
>ENST00000240285.10|INDEL-28419-C-CA|3
KQATNNNEAKK
>ENST00000551652.5|SNV-5820-G-T|3
TSTGCWGFIPNCQFR
>ENST00000591198.5|INDEL-121767-A-ACC|13
RPLRRLPAALATWPTPPEMPGSSR
>ENST00000576225.5|SNV-68901-C-T|2
GLTARLPSPNPCLLCSLR
>FUSION-ENST00000420751.3:47825-ENST00000488705.1:256774|512
KWRITTMTLK
>FUSION-ENST00000380842.5:5466-ENST00000302945.3:1083|2
GCARLSPARSC
>ENST00000368178.3|SNV-7171-G-A|2
QSLQSQIHVQSK
>ENST00000449528.5|SNV-260324-A-G|2
VHSENNACIDFKTSSTGK
>FUSION-ENST00000420751.3:47825-ENST00000488705.1:256774|192
GTLLSFLLPYSLPVLSL
>ENST00000535967.5|SNV-20269-G-A|3
VDLERQGQGQLVTCSGAFK
>ENST00000591198.5|INDEL-121767-A-ACC|35
SPSSNPRSQPTGGWSPLPPR
>ENST00000452915.3|SNV-104157-T-C|4
ILNLSLIKQHMMCSVQRER
>FUSION-ENST00000420751.3:47825-ENST00000488705.1:256774|418
FVTFSSVTEREEER
>ENST00000373580.8|SNV-9923-C-G|5
CKCIMRPLR
>FUSION-ENST00000420751.3:47825-ENST00000488705.1:256774|596
GQEIKTILANTVKPCLVNVSTKNTK
>ENST00000317697.8|SNV-31529-T-C|3
VINLTGQTPISR
>ENST00000321280.11|SNV-68901-C-T|5
KAAQPKSLSPLQSQSK
>FUSION-ENST00000420751.3:47825-ENST00000488705.1:256774|466
IFIGKSHIRCPCPWK
>ENST00000497023.1|SNV-146123-A-G|10
VSTIMKFLDSGPSK
>FUSION-ENST00000420751.3:47825-ENST00000488705.1:256774|207
CVCVCVCVCVCAGGR
>ENST00000572498.1|SNV-68901-C-T|4
PKSLSPLQSQSKLSDSYSNTLPVR
>ENST00000521086.6|SNV-34260-C-A|1
FNPFLGHQALLILCG
>ENST00000371521.8|SNV-10289-A-G|2
WRDQDFYWEAEWQELEER
>FUSION-ENST00000420751.3:47825-ENST00000488705.1:256774|592
MQLYLFPLGIQLSIVLMYEAR
>FUSION-ENST00000420751.3:47825-ENST00000488705.1:256774|102
MSCSYPHPVKCLLVIKNVK
>FUSION-ENST00000420751.3:47825-ENST00000488705.1:256774|140
MMGTKFSSVMHK
>FUSION-ENST00000420751.3:47825-ENST00000488705.1:256774|399
APHVQSLDVTLCCQRCR
>FUSION-ENST00000475957.1:208798-ENST00000649699.1:53302|306
KSGSVPSVFAVRAVDPQLQAK
>FUSION-ENST00000420751.3:47825-ENST00000488705.1:256774|249
SWLTATSASWVQAILLPQPR
>FUSION-ENST00000420751.3:47825-ENST00000488705.1:256774|142
EGRLTEPSLGSHSVT
>FUSION-ENST00000420751.3:47825-ENST00000488705.1:256774|500
VPHKGCIAK
>FUSION-ENST00000420751.3:47825-ENST00000488705.1:256774|599
ALWEADTGGSRGQEIK
>ENST00000452443.3|SNV-25778-G-A|2
GYKDIFITVAGAP
>ENST00000520434.1|SNV-71113-A-T|3
HAVILPHVDLKPVQTVLMDHAAK
>FUSION-ENST00000420751.3:47825-ENST00000488705.1:256774|74
LKLNGNLGLILFISPISSFAVQKY
>ENST00000473227.5|SNV-5810-C-T|3
MIQSKVVNNSLQPQNVVFDVQIPK
>FUSION-ENST00000420751.3:47825-ENST00000488705.1:256774|335
MTNNICK
>FUSION-ENST00000420751.3:47825-ENST00000488705.1:256774|322
MVVYYYR
>FUSION-ENST00000420751.3:47825-ENST00000488705.1:256774|170
SIAFSQIFQGLEK
>ENST00000591198.5|INDEL-121767-A-ACC|47
TPGPSARPGSGSRGPRCWATR
>ENST00000368178.3|SNV-7171-G-A|5
IRKQSLQSQIHVQSK
>ENST00000380026.8|SNV-39411-C-T|3
FDLSLGALK
>ENST00000504853.3|SNV-41823-T-C|4
MPRQRLPSQIGCLHSKPVSMQW
>ENST00000535967.5|SNV-20269-G-A|6
MCMVDLERQGQGQLVTCSGAFK
>FUSION-ENST00000420751.3:47825-ENST00000488705.1:256774|402
MVLACRAPHVQSLDVTLCCQRCR
>FUSION-ENST00000420751.3:47825-ENST00000488705.1:256774|229
MQLQQAPFMPFKPYGFT
>ENST00000294543.10|SNV-99154-G-A|3
KVVSERIINGYCR
>FUSION-ENST00000420751.3:47825-ENST00000488705.1:256774|334
MTNNICKEQK
>FUSION-ENST00000420751.3:47825-ENST00000488705.1:256774|484
MCLLFVVR
>FUSION-ENST00000420751.3:47825-ENST00000488705.1:256774|309
NNVKASLSIELILSLP
>FUSION-ENST00000420751.3:47825-ENST00000488705.1:256774|75
MLKLNGNLGLILFISPISSFAVQKY
>ENST00000056233.4|MNV-25851-AATG-A|3
VSAQKENSLQQNDDENK
>ENST00000380026.8|SNV-39411-C-T|5
EAQKFDLSLGALK
>FUSION-ENST00000420751.3:47825-ENST00000488705.1:256774|553
MKVSLFLHCLYNLFC
>FUSION-ENST00000420751.3:47825-ENST00000488705.1:256774|166
SIAFSQIFQGLEKRGSTNGVK
>ENST00000335110.5|SNV-166619-C-A|1
VCFTVTPDTALSLEGKGRLD
>ENST00000494342.1|SNV-99154-G-A|4
LWREKPSIGSLSGRWCPR
>FUSION-ENST00000420751.3:47825-ENST00000488705.1:256774|120
EEEILNVVEYLVSFTVEHVK
>FUSION-ENST00000420751.3:47825-ENST00000488705.1:256774|602
MALWEADTGGSR
>ENST00000354370.5|SNV-145204-T-G|3
KIASIGDVCEAMKQQLLVLVEWAK
>ENST00000358859.3|MNV-1181-TCT-T|4
ETWGLQETVWLCAESLSSIQSQPR
>FUSION-ENST00000420751.3:47825-ENST00000488705.1:256774|315
IEGLLLGILR
>ENST00000359947.9|SNV-81204-C-T|2
NYRGFYNWPLSPDLSYQCFVLASLK
>ENST00000262518.9|SNV-40887-C-T|7
RGRPPKNPPSPR
>ENST00000581856.5|SNV-72671-C-T|1
GVLHLYLHGVNMMIL
>ENST00000521086.6|SNV-34260-C-A|4
MLEILMFNPFLGHQALLILCG
>FUSION-ENST00000475957.1:208798-ENST00000649699.1:53302|295
ETSALSVTNVMMMMTMR
>ENST00000591198.5|INDEL-121767-A-ACC|39
QNRPLGGRRSPSSNPR
>ENST00000338891.12|SNV-125095-T-C|1
MEAESLNKMLEELRLER
>ENST00000252744.6|SNV-199289-C-T|1
FLEEGESYLMLAVEVALIGLGQQR
>FUSION-ENST00000420751.3:47825-ENST00000488705.1:256774|92
MPSPVSELAR
>ENST00000294543.10|SNV-99154-G-A|1
VVSERIINGYCRGDWLLSFVYR
>ENST00000403625.6|SNV-569585-T-A|1
SGPDVFPATPGTQNK
>ENST00000524974.5|SNV-157429-C-A|5
TQEQNIQHLK
>ENST00000403045.6|SNV-80156-A-G|1
NHGVVALGDTVEGAFYK
>FUSION-ENST00000420751.3:47825-ENST00000488705.1:256774|495
MERPVNRGGSR
>FUSION-ENST00000420751.3:47825-ENST00000488705.1:256774|232
HGHSSGRARSVGH
>FUSION-ENST00000420751.3:47825-ENST00000488705.1:256774|483
CLLFVVR
>FUSION-ENST00000420751.3:47825-ENST00000488705.1:256774|283
MPATTSQAFQR
>FUSION-ENST00000420751.3:47825-ENST00000488705.1:256774|552
KVSLFLHCLYNLFC
>ENST00000554087.5|SNV-12833-G-A|1
HYHEGTDSYELTGLARGGEQLAKLK
>FUSION-ENST00000420751.3:47825-ENST00000488705.1:256774|584
AILIGYLLNIYFSLLMIK
>ENST00000393446.6|SNV-236137-G-T|5
YDDISLPKSATICYTAALLKSR
>ENST00000521086.6|SNV-34260-C-A|3
LEILMFNPFLGHQALLILCG
>ENST00000306108.10|SNV-9112-G-C|2
DSWKLSHVEQWPDNVDFIHK
>ENST00000621976.1|SNV-310743-G-A|2
FYESVISFPFFRK
>ENST00000591198.5|INDEL-121767-A-ACC|33
SQPTGGWSPLPPR
>FUSION-ENST00000420751.3:47825-ENST00000488705.1:256774|476
MPTHTLQGTVSPFSQKEAFPLK
>FUSION-ENST00000420751.3:47825-ENST00000488705.1:256774|467
IFIGKSHIR
>ENST00000321280.11|SNV-68901-C-T|2
SLSPLQSQSKLSDSYSNTLPVR
>FUSION-ENST00000420751.3:47825-ENST00000488705.1:256774|96
VQELEEGIVGGSGI
>FUSION-ENST00000420751.3:47825-ENST00000488705.1:256774|488
MKSDSFTSPAGIITAKV
>ENST00000469537.1|SNV-16314-G-A|6
GPWLQPLPPSSPIPWMSYEPVCRLK
>ENST00000378538.8|MNV-23200-CGC-C|8
GQEGEEEAHLPVQR
>FUSION-ENST00000420751.3:47825-ENST00000488705.1:256774|332
MTNNICKEQKAVHSPSLALS
>ENST00000498611.5|SNV-26521-C-T|10
LMMWALKDVCFYLKR
>FUSION-ENST00000420751.3:47825-ENST00000488705.1:256774|150
IINKTIVFSRAQLSQNEVLTK
>ENST00000409261.6|SNV-839554-C-T|1
QNEAEPR
>ENST00000552844.5|SNV-97054-T-G|1
LVEFRITYSQK
>FUSION-ENST00000420751.3:47825-ENST00000488705.1:256774|430
MIGNGPSMPGSTCSILR
>FUSION-ENST00000420751.3:47825-ENST00000488705.1:256774|523
LHFRNYTK
>FUSION-ENST00000420751.3:47825-ENST00000488705.1:256774|597
GQEIKTILANTVKPCLVNVSTK
>FUSION-ENST00000420751.3:47825-ENST00000488705.1:256774|223
MGTAVAGPGV
>FUSION-ENST00000420751.3:47825-ENST00000488705.1:256774|573
RIKLLYVFGLR
>ENST00000641877.1|SNV-29843-G-A|5
KEKECQAGAAEMR
>FUSION-ENST00000420751.3:47825-ENST00000488705.1:256774|239
GLDSLSDCFLPV
>ENST00000378538.8|MNV-23200-CGC-C|2
AAPPAPLSPQPPPGPARPPR
>FUSION-ENST00000420751.3:47825-ENST00000488705.1:256774|406
LILLTFCK
>ENST00000462981.2|SNV-36159-G-A|6
ESYFCQKAYAYADK
>FUSION-ENST00000420751.3:47825-ENST00000488705.1:256774|587
LIVFKAILIGYLLNIYFSLLMIK
>FUSION-ENST00000420751.3:47825-ENST00000488705.1:256774|9
QMLLYISFSGCLCLGGWLAK
>ENST00000278935.8|SNV-95373-G-A|3
LPSSVAQTVDNFLLEK
>ENST00000591198.5|INDEL-121767-A-ACC|43
RQNRPLGGR
>ENST00000378538.8|MNV-23200-CGC-C|1
AAPPAPLSPQPPPGPARPPRWP
>FUSION-ENST00000420751.3:47825-ENST00000488705.1:256774|185
SEHRVTR
>FUSION-ENST00000420751.3:47825-ENST00000488705.1:256774|222
GTAVAGPGV
>ENST00000635293.1|SNV-13749-G-A|1
NSFEVHVCACPGRDRR
>FUSION-ENST00000420751.3:47825-ENST00000488705.1:256774|357
KREMAGK
>FUSION-ENST00000420751.3:47825-ENST00000488705.1:256774|344
MPNRWEGGHSLWNKHIVR
>FUSION-ENST00000420751.3:47825-ENST00000488705.1:256774|253
MARSWLTATSASWVQAILLPQPR
>FUSION-ENST00000420751.3:47825-ENST00000488705.1:256774|581
WKIFKYTLFLHEK
>FUSION-ENST00000420751.3:47825-ENST00000488705.1:256774|39
KTNYFAFCVYTHV
>FUSION-ENST00000420751.3:47825-ENST00000488705.1:256774|452
MLTLICLEWKKYEST
>ENST00000314167.9|SNV-49586-C-G|4
RGPHLHTLYNICRNMHAWLR
>FUSION-ENST00000420751.3:47825-ENST00000488705.1:256774|434
VIFNPCFSPCLSDQPVSIPFK
>FUSION-ENST00000420751.3:47825-ENST00000488705.1:256774|578
ALNVLKR
>ENST00000611717.4|SNV-20302-C-G|4
EVIRITDSELRQK
>ENST00000401604.8|SNV-1280553-C-T|4
HIVDTRQQEHICSEK
>FUSION-ENST00000420751.3:47825-ENST00000488705.1:256774|267
DGVSPCWPGWSRSLDLIMR
>FUSION-ENST00000420751.3:47825-ENST00000488705.1:256774|212
MASLKPFLNGQS
>ENST00000472100.5|SNV-21359-C-T|2
RLWAAEGDDAEDSLMVDWFWLIHEK
>ENST00000597664.6|SNV-5624-G-C|6
EPPAPADGNWDAGCDQRWKR
>ENST00000554293.1|SNV-54126-G-T|12
MFNLGYMHEKGLGIKQDIHLSK
>ENST00000591198.5|INDEL-121767-A-ACC|1
WTSATWGLTPSWSRCAGRP
>FUSION-ENST00000420751.3:47825-ENST00000488705.1:256774|514
NQMKWRITTMTLK
>FUSION-ENST00000420751.3:47825-ENST00000488705.1:256774|18
LEIKFNTAFSLIPRFLK
>ENST00000535967.5|SNV-20269-G-A|8
MCMVDLER
>FUSION-ENST00000420751.3:47825-ENST00000488705.1:256774|12
MLFGKQMLLYISFSGCLCLGGWLAK
>ENST00000520434.1|SNV-71113-A-T|2
MDHAAKTVYLCQK
>FUSION-ENST00000420751.3:47825-ENST00000488705.1:256774|442
TNRHAYFNLS
>ENST00000262518.9|SNV-40887-C-T|3
SSQLPVLDR
>ENST00000378538.8|MNV-23200-CGC-C|10
QDGRGQEGEEEAHLPVQR
>FUSION-ENST00000420751.3:47825-ENST00000488705.1:256774|55
MGKENSRNIKPLK
>FUSION-ENST00000420751.3:47825-ENST00000488705.1:256774|124
KSMIVRK
>ENST00000668726.1|SNV-118579-C-A|1
STKDKLLR
>FUSION-ENST00000420751.3:47825-ENST00000488705.1:256774|254
EFCSCCPGWSAMAR
>FUSION-ENST00000420751.3:47825-ENST00000488705.1:256774|603
RCFSHKTP
>FUSION-ENST00000420751.3:47825-ENST00000488705.1:256774|371
HVCNFFICNREGGGKENK
>FUSION-ENST00000420751.3:47825-ENST00000488705.1:256774|116
MCGVGLQRPNVLFSALKK
>FUSION-ENST00000420751.3:47825-ENST00000488705.1:256774|461
SMPSGRTDC
>ENST00000591198.5|INDEL-121767-A-ACC|15
LHPGARRPLR
>FUSION-ENST00000420751.3:47825-ENST00000488705.1:256774|547
VLFMFIHAGIVPVIS
>FUSION-ENST00000420751.3:47825-ENST00000488705.1:256774|298
RKDICIMANQLR
>ENST00000435422.7|SNV-888958-G-A|4
LPHGSYTPTGTRQKVFK
>ENST00000494342.1|SNV-99154-G-A|3
EKPSIGSLSGRWCPR
>ENST00000471827.1|SNV-3714-A-C|1
IVGQEKPSQNKNAINNGVRISGR
>ENST00000591198.5|INDEL-121767-A-ACC|41
QNRPLGGR
>FUSION-ENST00000420751.3:47825-ENST00000488705.1:256774|65
MFLSSSSK
>FUSION-ENST00000420751.3:47825-ENST00000488705.1:256774|481
CLLFVVRNT
>FUSION-ENST00000420751.3:47825-ENST00000488705.1:256774|423
GRRWCGLSLVL
>FUSION-ENST00000420751.3:47825-ENST00000488705.1:256774|193
MGTLLSFLLPYSLPVLSL
>FUSION-ENST00000420751.3:47825-ENST00000488705.1:256774|342
LSSLNFK
>FUSION-ENST00000420751.3:47825-ENST00000488705.1:256774|605
MQTRRCFSHK
>ENST00000490390.5|SNV-9112-G-C|3
SCRTVAR
>ENST00000647510.1|SNV-21515-C-A|3
VQAVDDVAAELAAER
>ENST00000396401.7|SNV-34260-C-A|2
KDETNARDTYV
>FUSION-ENST00000420751.3:47825-ENST00000488705.1:256774|579
MALNVLKR
>ENST00000295463.4|SNV-1477-A-T|2
KYMFPLGTPDPEYPADASQNGIR
>FUSION-ENST00000420751.3:47825-ENST00000488705.1:256774|236
ATIRHGHSSGR
>FUSION-ENST00000420751.3:47825-ENST00000488705.1:256774|533
ILHHGIEILYNLNLTEMLA
>ENST00000240285.10|INDEL-28419-C-CA|2
QATNNNEAKK
>FUSION-ENST00000420751.3:47825-ENST00000488705.1:256774|85
LKTIALPLLIRNFLVLPK
>FUSION-ENST00000420751.3:47825-ENST00000488705.1:256774|490
MKSDSFTSPAGIITAK
>FUSION-ENST00000420751.3:47825-ENST00000488705.1:256774|327
TLTLSFR
>ENST00000591198.5|INDEL-121767-A-ACC|28
CPLPLPPTQPPRGWR
>ENST00000472310.5|SNV-104157-T-C|15
DILLMNDFKLVINKTAYDVQCPK
>ENST00000591198.5|INDEL-121767-A-ACC|19
IQSLPLCLSCRAGWSPSPSPLWLR
>ENST00000359276.9|INDEL-19737-A-AA|8
NQTHPKQRPR
>ENST00000597664.6|SNV-5624-G-C|4
RGLSLNWK
