# Supplementary material for: Identification of non-canonical peptides with moPepGen
Source: Nat Biotechnol. 2025 Jun 16;44(4):568–73. doi: 10.1038/s41587-025-02701-0 (PMC12680078; doi:10.1038/s41587-025-02701-0)
Supplement: Supplementary file 4 — Supplementary Data: Cancer cell line variant peptide database. Custom peptide database FASTA file for each of the 376 cell lines from the Cancer Cell Line Encyclopedia with proteomics characterization or used in the reference channel. Variant peptide FASTA files were produced by moPepGen as the result of cell-line-specific publicly available mutations and fusions. [file 41587_2025_2701_MOESM4_ESM.zip › ACH-000007.fasta]

>ENST00000527679.5|SNV-4694-G-A|3
EYSHLLPPNSFEGK
>ENST00000271588.9|SNV-199344-A-G|2
IRTLANLSLELKGVK
>ENST00000545000.1|SNV-202782-G-T|1
NPLQMVLLPNTEEKSKSMK
>ENST00000486171.5|INDEL-2408-G-GCC|1
HPQYDSRRL
>ENST00000389003.7|SNV-28465-C-T|2
AILWPQSSCQSGRQLALR
>ENST00000575779.2|SNV-9220-C-A|1
LHTGEKLECEKTFSQDEELR
>ENST00000382582.7|SNV-116689-A-G|1
ASQRRPSQRHGSK
>ENST00000472077.1|SNV-26182-T-C|1
SPRMGESTGASTSPEPLGTTSIR
>ENST00000287152.12|SNV-4653-C-T|4
HQQGIYSIDEDEKLIPSLEIILLR
>ENST00000538040.1|SNV-365-C-T|8
SPTAASAARTRTPATPFFTDECTFK
>ENST00000506834.5|SNV-17990-G-A|1
ELAVSVGVDGTLYKLHPR
>ENST00000377294.3|SNV-683-G-A|2
EQHPESGEEVVVLLEYLKR
>ENST00000489144.5|SNV-2768-G-A|1
VPNAYLFTINKEDHTLGNIIK
>ENST00000496384.7|SNV-116868-G-T|1
GLIPECCAVYRIQDG
>ENST00000425248.5|SNV-5741-G-T|3
RCLHILTKILYLLNQGEHFGTTEAT
>ENST00000642272.1|SNV-116868-G-T|12
MGMVYRR
>ENST00000309447.6|SNV-199571-C-A|4
RKALCLEDPYLNGCLDLENR
>ENST00000502711.1|SNV-187684-G-T|3
ALNWIQLNWDYLVNR
>ENST00000508305.5|SNV-9312-G-A|3
VFVFRTESEAQQDMWCSTLQSCLK
>ENST00000458716.2|SNV-23386-A-G|6
FLDSLASAGEKSDR
>ENST00000486788.2|SNV-26169-G-A|3
MMTEAVEDLTTTLNK
>ENST00000527679.5|SNV-4694-G-A|6
SGFMEYSHLLPPNSFEGK
>ENST00000613533.4|SNV-51580-C-T|4
ETFPNVAEEPIWRMIWQTPER
>ENST00000640374.1|SNV-187351-G-T|4
RCSIQGPTNICHIRHGTR
>ENST00000538040.1|SNV-365-C-T|24
ARWRPSWSAAGR
>ENST00000572438.1|INDEL-34935-G-GGT|12
HRAQRVPADGPTTHAMSPR
>ENST00000575779.2|SNV-9791-C-T|2
ECGKLFMWHTAFLKH
>ENST00000640374.1|SNV-187351-G-T|6
RRCSIQGPTNICHIR
>ENST00000414744.2|SNV-18201-G-A|2
ASCRPDWQELWGHSTTCR
>ENST00000371733.8|SNV-111041-C-A|4
EELSRLQQEK
>ENST00000479285.5|MNV-7273-TT-T|13
CSDFNRVAGSSTRAHYHSGGADFR
>ENST00000524481.5|SNV-438142-C-G|4
MSTLEPRTSFS
>ENST00000652550.1|INDEL-34935-G-GGT|2
WAYCSARR
>ENST00000578471.3|SNV-7192-G-A|7
LMLITNIAFKVQRK
>ENST00000642272.1|INDEL-116868-G-GTT|1
IQDGYGLVRRNQLVGTLIFPGLLEK
>ENST00000458716.2|SNV-23386-A-G|2
VIGLLLHLCR
>ENST00000506060.5|SNV-2768-G-A|1
PIYSPSTKKTTHWETSLNHNS
>ENST00000299295.7|SNV-343978-C-T|1
VVLLLLGAALLCGHGAFCRR
>ENST00000494730.2|SNV-229082-G-T|1
FQAWILQC
>ENST00000480332.1|SNV-124380-G-A|2
GLVLHPAEPEHLQPAGR
>ENST00000674468.1|SNV-166307-C-G|4
QAAYQAWPPR
>ENST00000530259.1|SNV-107479-C-A|6
KPTACTMLVSSLR
>ENST00000329468.5|SNV-131-G-A|1
FRPGCHRRPLPGPGRGAPAPLSR
>ENST00000486788.2|SNV-26169-G-A|2
MTEAVEDLTTTLNK
>ENST00000522823.5|SNV-54-C-T|2
LRALDLSFSAHG
>ENST00000519798.1|SNV-27972-A-G|3
ICRILGWKLLVGTWTCK
>ENST00000525150.5|MNV-7067-CCA-C|28
TEGFLFK
>ENST00000568968.1|SNV-10625-A-C|1
AMASLLPLMAAPTSSCTSLMWK
>ENST00000483191.5|SNV-5637-C-G|7
WVHGWQWK
>ENST00000379483.4|SNV-1171-G-A|1
WMHFTEEDQDYLEGLLTKPIMKK
>ENST00000529868.1|SNV-2254-C-T|1
WEYSIKPLLQTREPVESQK
>ENST00000529047.6|SNV-107479-C-A|1
DMAGLMKPTACTMLVSSLRDR
>ENST00000315543.4|SNV-7700-G-C|2
LWRAFVNSREDTY
>ENST00000261772.13|SNV-21163-G-C|5
ILRRAVPYAHEK
>ENST00000367749.4|SNV-17559-G-A|1
GDIAVELSRTAAQVLLSTR
>ENST00000409634.5|SNV-142245-C-A|1
QCFPALFIPEADGGKAL
>ENST00000611776.4|SNV-348789-T-G|4
MNFLGWIFVQLASQGTVRLLLR
>ENST00000324941.5|SNV-162-G-C|2
AGPQPGSPGR
>ENST00000323662.9|MNV-7067-CCA-C|2
LVALAAAGLGPHRR
>ENST00000324941.5|SNV-162-G-C|4
AARAGPQPGSPGR
>ENST00000435495.6|SNV-54892-A-G|3
ACREFEMGRR
>ENST00000447643.1|SNV-2644-C-G|3
RQQTTHRGR
>ENST00000674468.1|SNV-166307-C-G|3
QAAYQAWPPRR
>ENST00000371146.5|SNV-8878-C-G|3
YISENESPRPSEK
>ENST00000527079.2|SNV-4442-G-A|5
MMAAYLIQVHKWSPEEAVRAIAK
>ENST00000649003.1|SNV-11999-C-T|4
GKSDPYHVTSGALSPAK
>ENST00000495850.1|SNV-5152-G-A|3
QSSRAFR
>ENST00000497549.2|SNV-752-C-T|5
WGFSSWSGWTRTPDLR
>ENST00000496081.5|SNV-3296-C-A|SNV-3301-G-T|1
GHHCWPGSTCSCDHWSCGRCR
>ENST00000356264.7|SNV-156071-T-G|2
VFEEFNVDLQEEVPSLWSR
>ENST00000267984.4|SNV-2278-C-T|2
DLVQHPDGGAKMSDHR
>ENST00000463007.5|SNV-225125-C-G|4
KHQEELLEHQRK
>ENST00000563815.5|SNV-10625-A-C|2
MLLPVQGPWLHYSR
>ENST00000527767.7|SNV-81592-C-T|1
ESLVDCSVSKCSK
>ENST00000366919.6|SNV-58117-C-T|1
HCLTFIYRPFVDKALKQMGLR
>ENST00000609518.5|SNV-6151-G-A|3
MELITFR
>ENST00000527079.2|SNV-4442-G-A|1
AAYLIQVHKWSPEEAVRAIAK
>ENST00000367749.4|SNV-17559-G-A|4
VLVIGLGNTR
>ENST00000602490.1|SNV-5154-C-A|4
FCYLLTHQDREGSIVLKVLISFK
>ENST00000371733.8|SNV-111041-C-A|1
AELEESVESGK
>ENST00000522823.5|SNV-54-C-T|6
TSAPTGVFHRVAGSWKSQER
>ENST00000288368.5|SNV-147777-G-T|5
FSALCSERIEHLCHR
>ENST00000530259.1|SNV-107479-C-A|10
AGLMKPTACTMLVSSLRDR
>ENST00000495775.1|MNV-81600-TA-T|2
RLLAETCWNGNAL
>ENST00000256079.9|SNV-26642-G-C|2
DEDEQLWQEDPYEYIR
>ENST00000424276.6|SNV-18997-C-T|1
SATTSTSRHASRAPRPPAPTCS
>ENST00000340811.9|SNV-18413-G-C|2
TQAGHTLHHQESRR
>ENST00000323662.9|MNV-7067-CCA-C|13
GPPAPCR
>ENST00000578471.3|SNV-7192-G-A|10
MLMLITNIAFKVQR
>ENST00000371079.6|SNV-368533-G-A|1
FPELNGDHSYCRNPGNQK
>ENST00000489144.5|SNV-2768-G-A|3
DTKVPNAYLFTINKEDHTLGNIIK
>ENST00000232974.11|MNV-5866-AGGC-A|1
TKPPPGVASASARGPPATDGLGAK
>ENST00000231136.3|SNV-702-G-A|2
IFPLKMTHDLDTGSNGLQR
>ENST00000479510.2|SNV-3904-C-T|4
IVLVGTLGSASSWGTSCSCWMR
>ENST00000265162.10|SNV-187684-G-T|2
NMALNWIQLNWDYLVNR
>ENST00000297261.7|SNV-8836-G-A|3
DLSPRDRVLAADDQGR
>ENST00000496384.7|INDEL-116868-G-GTT|2
MFHLQHTTLYEKR
>ENST00000297261.7|SNV-8836-G-A|1
DRVLAADDQGRLLYSDFLTFLDR
>ENST00000373091.8|SNV-162278-C-T|3
RGREFCIIFDCSHTMAAQILK
>ENST00000484400.5|SNV-342688-G-C|2
TTDVVDFLMETFIMFK
>ENST00000329468.5|SNV-131-G-A|7
MGNLLSKFRPGCHR
>ENST00000617998.6|SNV-24726-G-T|2
MCPESPPGCCGWSWIGST
>ENST00000381070.8|SNV-202782-G-T|3
SEEEESPPDGAVAEYR
>ENST00000467252.5|SNV-8218-C-T|1
WKMKGMK
>ENST00000575779.2|SNV-9220-C-A|SNV-9227-A-G|2
LHAGEKLECEK
>ENST00000649003.1|SNV-11999-C-T|1
SDPYHVTSGALSPAKDCGSQK
>ENST00000543185.5|SNV-225125-C-G|4
LAMKHQEELLEHQRK
>ENST00000369569.6|MNV-7273-TT-T|7
TFKIVRGSK
>ENST00000302277.7|SNV-339043-G-C|2
TYCCCKTK
>ENST00000458716.2|SNV-23386-A-G|1
VIGLLLHLCRSTHR
>ENST00000541357.6|SNV-36856-G-A|1
RQSYEVSVLTAVNPQEV
>ENST00000381070.8|SNV-202782-G-T|2
SEEEESPPDGAVAEYRR
>ENST00000567107.6|SNV-6049-G-T|4
EQEKMWEQVEKMLEEK
>ENST00000580161.5|SNV-7192-G-A|2
MLITNIAFKVQRSLYEETNK
>ENST00000464233.6|SNV-1050131-C-A|6
ITIRGGKIMITYTR
>ENST00000524481.5|SNV-438142-C-G|12
HVHPGTTYQFFIR
>ENST00000642272.1|SNV-116868-G-T|18
ALMMRGLIPECCAVYRIQDGYGL
>ENST00000359856.11|SNV-5154-C-A|2
EGSIVLKVLISFK
>ENST00000458716.2|SNV-23386-A-G|4
RVIGLLLHLCR
>ENST00000563576.5|SNV-48498-G-T|2
NISDQEGNNISSSSGHR
>ENST00000312579.4|SNV-397-C-A|5
GRRAASQWQLFGTQASR
>ENST00000639473.1|SNV-187351-G-T|8
MLYCFRRR
>ENST00000284548.16|SNV-72576-G-A|1
GTLALQCEVSDPEAHVVWHK
>ENST00000483655.5|SNV-752-C-T|3
TVSTDGVSPVGQAGLELPTSGR
>ENST00000491769.1|SNV-73624-G-A|1
NIKEVYTFASEPNDVFFKLVDK
>ENST00000159060.3|SNV-58937-T-C|6
ALSRTLQKTCHLYSSADPR
>ENST00000524481.5|SNV-438142-C-G|3
STLEPRTSFS
>ENST00000302277.7|SNV-339043-G-C|4
HNLTYSRTYCCCK
>ENST00000557449.5|SNV-2408-T-G|1
NVSSHFGFSQMPTSSVK
>ENST00000299295.7|SNV-343978-C-T|5
SRVVLLLLGAALLCGHGAFCR
>ENST00000261772.13|SNV-21163-G-C|1
AVPYAHEKLNASR
>ENST00000367749.4|SNV-17559-G-A|3
VLVIGLGNTRGDIAVELSR
>ENST00000355870.8|SNV-25432-T-G|1
ATSEDGTVIAQAEDGSVDIGEEVLK
>ENST00000267984.4|SNV-2278-C-T|3
DLVQHPDGGAK
>ENST00000382582.7|SNV-116689-A-G|4
MASQRRPSQR
>ENST00000260570.8|SNV-4406-C-A|4
DKLSTKPADMKYGR
>ENST00000606377.6|SNV-16331-C-T|3
RECPFIFAWEIRDR
>ENST00000533853.1|SNV-8622-G-C|1
YPAGELILLQRPWFQTHLRALSRR
>ENST00000496230.5|SNV-6552-G-A|1
TWPVLWFTSSTSLG
>ENST00000324941.5|SNV-162-G-C|3
AARAGPQPGSPGRFGILSTGQLR
>ENST00000312579.4|SNV-397-C-A|2
AASQWQLFGTQASR
>ENST00000584297.5|SNV-7192-G-A|7
LMLITNIAFKVQRRPSR
>ENST00000575779.2|SNV-9227-A-G|6
LFIWRTAFLKHQSLHAGEK
>ENST00000641386.2|SNV-7700-G-C|4
AFVNSREDTYIK
>ENST00000238112.8|SNV-44084-T-C|5
VSKKSEMHVYSK
>ENST00000337907.7|SNV-489132-C-T|1
EWEREAERAAK
>ENST00000643798.1|SNV-10886-G-A|2
LLGQRMK
>ENST00000490303.5|SNV-120431-G-A|4
MCCFPEGEAACTSVGRMLER
>ENST00000575779.2|SNV-9227-A-G|4
TAFLKHQSLHAGEKLECEK
>ENST00000309447.6|SNV-199571-C-A|3
KALCLEDPYLNGCLDLENR
>ENST00000353578.8|SNV-73624-G-A|1
MNIKEVYTFASEPNDVFFKLVDK
>ENST00000572438.1|INDEL-34935-G-GGT|6
VPADGPTTHAMSPR
>ENST00000491769.1|SNV-73624-G-A|12
MQGLLLRGPGHWQEDEHQGGIHLR
>ENST00000617998.6|SNV-23998-C-T|6
NVMLGVPRLK
>ENST00000359856.11|SNV-5154-C-A|3
EGSIVLK
>FUSION-ENST00000268182.10:2632-ENST00000327355.6:179539|6
QNVAYEYLCHLEEAKRSGK
>ENST00000575779.2|SNV-9227-A-G|1
HQSLHAGEKLECEKTFSQDEELR
>ENST00000464233.6|SNV-1050131-C-A|1
IMITYTRKSDAGK
>ENST00000306177.9|SNV-49241-C-G|1
APPARSEEPCEQPLLVHPSGDHAR
>ENST00000547525.6|SNV-111149-G-A|6
TICIKTHESGQKEIEAFDTAILLIR
>ENST00000298097.7|SNV-30972-A-C|2
LSLLVHNVSVMPK
>ENST00000393780.3|SNV-40378-C-T|3
NLQRAVRPSPYSFGFLTFWISRVEK
>ENST00000323662.9|MNV-7067-CCA-C|3
LVALAAAGLGPHR
>ENST00000539533.3|SNV-1365-C-T|3
MTTPPPSPKLPTPCSSAR
>ENST00000649003.1|SNV-11999-C-T|3
GKSDPYHVTSGALSPAKDCGSQK
>ENST00000524481.5|SNV-438142-C-G|2
MEQYTPCLYACPPWNHVPVFHK
>ENST00000575779.2|SNV-9791-C-T|1
LFMWHTAFLKH
>ENST00000302277.7|SNV-339043-G-C|1
TYCCCKTKMSSCSQDHR
>ENST00000617998.6|SNV-24726-G-T|5
MKCLTLMCPESPPGCCGWSWIGST
>ENST00000472077.1|SNV-26182-T-C|4
VTTDGRVNGGLNLSRAIGDHFYK
>ENST00000377294.3|SNV-683-G-A|3
EQHPESGEEVVVLLEYLK
>ENST00000272895.12|SNV-123110-C-G|2
SRQSYLIGLTLLH
>ENST00000531778.1|SNV-28250-C-T|3
RMANTLLHVPNLHWLVVEDAPR
>ENST00000506060.5|SNV-2768-G-A|5
PIYSPSTK
>ENST00000359856.11|SNV-5154-C-A|1
EGSIVLKVLISFKANDIEK
>ENST00000374580.10|SNV-176448-G-A|1
ETIEDCWDQDAEAQLTAQCAEER
>ENST00000232974.11|MNV-5866-AGGC-A|3
GGKTKPPPGVASASAR
>ENST00000508305.5|SNV-9312-G-A|2
TESEAQQDMWCSTLQSCLK
>ENST00000467971.5|SNV-22398-A-G|2
HIIDNRVHCCFYFVSPFGHG
>ENST00000389887.9|SNV-3577-G-A|1
GSIHYFRVPREYWR
>ENST00000506834.5|SNV-17990-G-A|5
ENRGLKELAVSVGVDGTLYK
>ENST00000256079.9|SNV-26642-G-C|1
DEDEQLWQEDPYEYIRMK
>ENST00000486171.5|INDEL-2408-G-GCC|5
IIRHPQYDSR
>ENST00000271588.9|SNV-199344-A-G|1
TLANLSLELKGVK
>ENST00000532183.6|SNV-10151-C-T|3
VAYLQSLNSADLLK
>ENST00000496081.5|SNV-3301-G-T|2
GHHCWPGSPCSCDHWSCGR
>ENST00000374990.6|SNV-42554-C-T|3
HFESFKRADIYAMGLVFWEIA
>ENST00000367749.4|SNV-17559-G-A|7
IPEGFQGKRVLVIGLGNTR
>ENST00000238112.8|SNV-44084-T-C|3
KSEMHVYSKR
>ENST00000528479.5|SNV-25432-T-G|7
IKATSEDGTVIAQAEDGSVDIGEE
>ENST00000608055.1|SNV-81592-C-T|7
MNGSRESLVDCSVSK
>ENST00000485223.1|INDEL-2408-G-GCC|2
QPRSSATPNTTAEDSEQ
>ENST00000371146.5|SNV-8878-C-G|2
YISENESPRPSEKK
>ENST00000367573.7|SNV-414770-G-T|2
KHMQISSQEALNR
>ENST00000578471.3|SNV-7192-G-A|2
MLITNIAFKVQRK
>ENST00000490303.5|SNV-120431-G-A|1
CCFPEGEAACTSVGRMLERVIGR
>ENST00000506060.5|SNV-2768-G-A|4
MPIYSPSTKK
>ENST00000323116.10|SNV-120431-G-A|2
CLDSMCCFPEGEAACTSVGR
>ENST00000483191.5|SNV-5637-C-G|12
TAKMYRWVHGWQWK
>ENST00000476031.1|SNV-2210-C-T|3
RASSQARSR
>ENST00000485223.1|INDEL-2408-G-GCC|3
MQPRSSATPNTTAEDSEQ
>ENST00000578471.3|SNV-7192-G-A|13
YLLEGEQMLMLITNIAFKVQRK
>ENST00000507343.1|SNV-121570-C-T|2
SRGSSLLSVLSAMAAVTK
>ENST00000448182.7|SNV-118466-G-A|3
LHKVDFIWINRDQQSFEWFVSLLTK
>FUSION-ENST00000625598.1:688-ENST00000296674.13:55|54
KTFLANAFALAR
>ENST00000464233.6|SNV-1050131-C-A|5
GGKIMITYTR
>ENST00000159060.3|SNV-58937-T-C|4
TLQKTCHLYSSADPRGVHFYYNK
>ENST00000261609.13|SNV-67809-C-T|1
QCLSLVQLIQQLLRNIASQTVARLK
>ENST00000378673.2|SNV-5234-G-A|1
YSPLSVLTIEPNGSIAYK
>ENST00000674083.1|SNV-743281-G-T|1
ALLLQWSEPMITNGVIK
>FUSION-ENST00000625598.1:688-ENST00000296674.13:55|53
MKTFLANAFALARGADR
>ENST00000529868.1|SNV-2254-C-T|5
LLGGRRWEYSIKPLLQTR
>ENST00000575779.2|SNV-9227-A-G|3
HQSLHAGEK
>ENST00000381070.8|SNV-202782-G-T|5
RSEEEESPPDGAVAEYR
>ENST00000674083.1|SNV-743281-G-T|2
ENGRALLLQWSEPMITNGVIK
>ENST00000497549.2|SNV-752-C-T|3
TPDLRQK
>ENST00000281523.8|SNV-936152-C-T|1
TDGTAGTPAISTMTTVEIRK
>ENST00000504101.1|SNV-2698-G-A|7
VPNAYLFTINKEDHTLGNIIKS
>ENST00000496384.7|INDEL-116868-G-GTT|11
RNQLVGTLIFPGLLEKNCMWK
>ENST00000617998.6|SNV-24726-G-T|11
MPDFDVSR
>ENST00000237247.10|MNV-110199-GGAA-G|3
HFYSSSESEEEESHK
>ENST00000389887.9|SNV-3577-G-A|6
GKPHFTLEGHKFLIFRGSIHYFR
>ENST00000495775.1|MNV-81600-TA-T|6
QEVVVHKKR
>ENST00000486319.5|SNV-2768-G-A|1
VPNAYLFTINKEDHTLGNIIKSR
>ENST00000479285.5|MNV-7273-TT-T|14
MCSDFNRVAGSSTRAHYHSGGADFR
>ENST00000547525.6|SNV-111149-G-A|4
THESGQKEIEAFDTAILLIRNPYK
>ENST00000646253.1|INDEL-264264-C-CA|4
LAVKPKKTEGVK
>ENST00000359856.11|SNV-5154-C-A|4
DREGSIVLKVLISFK
>ENST00000483191.5|SNV-5637-C-G|1
CTGGSMAGSGNP
>ENST00000513449.6|SNV-32167-A-C|2
QLNTSSSRNGSLK
>ENST00000435803.6|SNV-348789-T-G|1
LLLRVLLHWDLLRWPR
>ENST00000453890.5|SNV-332300-G-A|1
EESTLKDSSEK
>ENST00000438447.2|SNV-421883-A-C|3
MESNLSRGDPILEVNSVNVR
>ENST00000538040.1|SNV-365-C-T|22
ARWRPSWSAAGRAWWR
>ENST00000369569.6|MNV-7273-TT-T|2
HLFGYLVSMGKEFLMLLMC
>ENST00000646253.1|INDEL-264264-C-CA|1
EAQAPCPGSTT
>ENST00000506834.5|SNV-17990-G-A|3
GLKELAVSVGVDGTLYKLHPR
>ENST00000524481.5|SNV-438142-C-G|8
SLCMSTLEPR
>ENST00000329468.5|SNV-131-G-A|2
FRPGCHRRPLPGPGR
>ENST00000496081.5|SNV-3296-C-A|2
GHHCWPGSTWSCDHWSCGR
>ENST00000608055.1|SNV-81592-C-T|1
DPGSLWWTAALANAASWWAEASPTP
>ENST00000495850.1|SNV-5152-G-A|1
QSSRAFRTVCSSWATAWPTTR
>ENST00000424276.6|SNV-18997-C-T|8
MPTTQAAMSATTSTSRHASR
>ENST00000642272.1|INDEL-116868-G-GTT|2
IQDGYGLVRR
>ENST00000476399.5|SNV-25432-T-G|4
EQLLLRLR
>ENST00000572438.1|INDEL-34935-G-GGT|9
AQRVPADGPTTHAMSPRLR
>ENST00000245479.3|SNV-731-G-T|2
RPMNAFMVWAQAALR
>ENST00000295720.10|SNV-237471-C-T|2
IIYITQFPPALHHNLKR
>ENST00000318493.11|SNV-26989-G-A|4
SNGECKEALAKSK
>ENST00000369569.6|MNV-7273-TT-T|8
RTFKIVR
>ENST00000496384.7|INDEL-116868-G-GTT|9
NQLVGTLIFPGLLEKNCMWK
>ENST00000509482.1|SNV-755-C-T|2
YWSVTQAVEYNLKRTPCR
>ENST00000467971.5|SNV-22398-A-G|3
RHIIDNRVHCCFYFVSPFGHG
>ENST00000513449.6|SNV-32167-A-C|3
QLNTSSSR
>ENST00000508016.5|SNV-24692-G-T|1
VYIILIGTKQP
>ENST00000483191.5|SNV-5637-C-G|4
MERQQRCTGGSMAGSGNP
>ENST00000522823.5|SNV-54-C-T|1
ALDLSFSAHG
>ENST00000476399.5|SNV-25432-T-G|3
MEQLLLRLRMAVWI
>ENST00000480332.1|SNV-124380-G-A|3
VPEAGEGHGGRPDHIR
>ENST00000464233.6|SNV-1050131-C-A|2
IMITYTRK
>ENST00000522040.5|SNV-209917-C-A|4
TETKLMTPLSSSAPTTLY
>ENST00000405460.9|SNV-187351-G-T|2
CYIVLEEGVR
>ENST00000483191.5|SNV-5637-C-G|3
ERQQRCTGGSMAGSGNP
>ENST00000652550.1|INDEL-34935-G-GGT|20
MNCVIVLNVSQRTVPPPTPCPR
>ENST00000464233.6|SNV-1050131-C-A|3
IMITYTR
>ENST00000538040.1|SNV-365-C-T|19
WRPSWSAAGRAWWRSR
>ENST00000576924.5|SNV-9165-G-T|2
LPQSSSSESIPPSPQPTK
>ENST00000642272.1|INDEL-116868-G-GTT|9
ALMMRGLIPECCAVYRIQDGYGLVR
>ENST00000566772.1|SNV-12948-A-C|3
SFLDALGFLEVR
>ENST00000367573.7|SNV-414770-G-T|1
HMQISSQEALNR
>ENST00000280333.9|SNV-342688-G-C|1
MTTDVVDFLMETFIMFKNLIGK
>ENST00000438447.2|SNV-421883-A-C|2
GDPILEVNSVNVR
>ENST00000329153.10|SNV-28947-A-G|2
DSGSQAQGLK
>ENST00000329468.5|SNV-131-G-A|4
GNLLSKFRPGCHRRPLPGPGR
>ENST00000490303.5|SNV-120431-G-A|5
CCFPEGEAACTSVGR
>ENST00000326674.10|SNV-4442-G-A|5
AGRSRSATMMAAYLIQVHK
>ENST00000313472.3|SNV-388-C-G|2
YAAICSPVHYTVIMPK
>ENST00000442415.7|SNV-78442-G-A|6
DMKSNNIFLHKGLTVK
>ENST00000495007.5|INDEL-9751-T-TCGAAGCTCA|5
ALGAKHCVKEVVEAHEAHVDQK
>ENST00000617998.6|SNV-23998-C-T|7
NVMLGVPR
>ENST00000462783.1|SNV-412-G-T|5
AGSRSCTGDIASISWWR
>ENST00000527079.2|SNV-4442-G-A|6
MAAYLIQVHKWSPEEAVR
>ENST00000531778.1|SNV-28250-C-T|1
RMANTLLHVPNLHWLVVEDAPRR
>ENST00000298125.7|SNV-119142-G-T|2
RLSIGLDNGTIS
>ENST00000322067.12|SNV-30759-A-G|2
KWDTCAPEVVLHAVGGK
>ENST00000495775.1|MNV-81600-TA-T|7
MQEVVVHKKR
>ENST00000424957.7|SNV-24692-G-T|5
KGVYHSNR
>ENST00000424276.6|SNV-18997-C-T|9
PTTQAAMSATTSTSR
>ENST00000366919.6|SNV-58117-C-T|2
HCLTFIYRPFVDKALK
>ENST00000540593.5|SNV-36856-G-A|2
SLSSVPDVTHHLVTMQSR
>ENST00000528896.7|SNV-28465-C-T|1
VVLWPQSSCQSGRQLALRLFSK
>ENST00000295050.12|INDEL-16044-A-AT|5
LEDKTVFDNFFYQER
>ENST00000551245.5|SNV-8041-G-A|2
SCLTTIHCFHEAR
>ENST00000389039.11|SNV-19928-G-A|3
IGVFSCSPPGMTK
>ENST00000642272.1|SNV-116868-G-T|10
GMVYRRNQLVGTLIFPGLLEK
>ENST00000527767.7|SNV-81592-C-T|5
REYDHMNGSRESLVDCSVSK
>ENST00000507184.5|SNV-4406-C-A|3
NMENGEINYPPNQLT
>ENST00000414744.2|SNV-18201-G-A|3
RASCRPDWQELWGHSTTCRIESK
>ENST00000235090.10|SNV-136-T-G|3
EGNLPPNAPACMER
>ENST00000394900.7|SNV-8622-G-C|1
QVNVVAKAMGTLR
>ENST00000275766.2|MNV-1479-TGACCCCTGT-T|1
ILLLQNLLPEVCLLYNK
>ENST00000483191.5|SNV-5637-C-G|8
YRWVHGWQWKSLI
>ENST00000507343.1|SNV-121570-C-T|4
MERSRGSSLLSVLSAMAAVTK
>ENST00000322067.12|SNV-30759-A-G|1
WDTCAPEVVLHAVGGK
>ENST00000617998.6|SNV-23998-C-T|2
MLGVPRLKELINISK
>ENST00000576924.5|SNV-9165-G-T|4
SPEKLPQSSSSESIPPSPQPTK
>ENST00000519798.1|SNV-27972-A-G|2
ILGWKLLVGTWTCK
>ENST00000326793.11|SNV-136506-C-A|5
QAWIKAVQTSIATDYR
>ENST00000491769.1|SNV-73624-G-A|10
MQGLLLRGPGHWQEDEHQGGIHLRQ
>ENST00000538040.1|SNV-365-C-T|20
WRPSWSAAGRAWWR
>ENST00000578471.3|SNV-7192-G-A|11
LMLITNIAFK
>ENST00000525163.5|SNV-118466-G-A|1
DQQSFEWFVSLLTKLEMDQAEEAQY
>ENST00000323662.9|MNV-7067-CCA-C|14
DAEELLPGARGPPAPCRACSAAR
>ENST00000355044.8|SNV-851359-A-G|4
DKASGVR
>ENST00000381070.8|SNV-202782-G-T|6
QAEKRSEEEESPPDGAVAEYR
>ENST00000638142.2|SNV-3904-C-T|1
FCIILGNQLLMLDEDEIHPLLIRDR
>ENST00000502489.5|SNV-421884-A-T|3
ESNLSRGDHILEVNSVNVRHAALSK
>ENST00000561483.5|SNV-362374-C-A|2
QPTLETTAMTQQENPR
>ENST00000575779.2|SNV-9220-C-A|SNV-9227-A-G|3
HQRLHAGEKLECEK
>ENST00000483655.5|SNV-752-C-T|2
TVSTDGVSPVGQAGLELPTSGRR
>ENST00000619214.4|INDEL-2408-G-GCC|6
LGEHNINAAKIIRHPQYDSR
>ENST00000361283.4|SNV-11627-C-T|3
NYVAAHGQSLLK
>FUSION-ENST00000625598.1:688-ENST00000296674.13:55|48
GADRMGK
>ENST00000369569.6|MNV-7273-TT-T|4
GSKHLFGYLVSMGKEFLMLLMC
>ENST00000461445.5|SNV-21441-T-G|6
VNKNKNAIVDPK
>ENST00000506060.5|SNV-2768-G-A|6
MPIYSPSTK
>ENST00000496384.7|INDEL-116868-G-GTT|3
MFHLQHTTLYEK
>ENST00000495775.1|MNV-81600-TA-T|1
LLAETCWNGNAL
>ENST00000261772.13|SNV-21163-G-C|2
AVPYAHEK
>ENST00000369569.6|MNV-7273-TT-T|1
EFLMLLMC
>FUSION-ENST00000651943.2:253945-ENST00000604030.6:176071|3
NPTTQVKQEVLCEYPQGCHRDL
>ENST00000608055.1|SNV-81592-C-T|6
NGSRESLVDCSVSK
>ENST00000580161.5|SNV-7192-G-A|8
MLMLITNIAFKVQRSLYEETNK
>ENST00000541357.6|SNV-36856-G-A|2
QSRRQSYEVSVLTAVNPQEV
>ENST00000389887.9|SNV-3577-G-A|3
GSIHYFR
>ENST00000482346.1|SNV-1922-C-T|2
ALLAYGQPGRQELLALR
>ENST00000475158.1|SNV-401515-C-T|2
MEWILEGATPGTTLIAVAAVDPDK
>ENST00000572438.1|INDEL-34935-G-GGT|10
AQRVPADGPTTHAMSPR
>FUSION-ENST00000625598.1:688-ENST00000296674.13:55|52
KTFLANAFALARGADR
>ENST00000638605.1|SNV-727926-G-A|3
NMAFSQSNPPSELHK
>ENST00000442415.7|SNV-78442-G-A|3
SNNIFLHKGLTVKIGDFGLATVK
>ENST00000355689.6|SNV-174-C-A|3
ELQRSPRSSAGLSLLGYCYYR
>ENST00000639473.1|SNV-187351-G-T|1
SFNENGSLSLIFTK
>ENST00000489144.5|SNV-2768-G-A|5
ITINKDTKVPNAYLFTINK
>ENST00000461445.5|SNV-21441-T-G|2
NAIVDPKVTVEIHGVSR
>ENST00000337907.7|SNV-489132-C-T|3
EREWEREAER
>ENST00000506834.5|SNV-17990-G-A|2
ELAVSVGVDGTLYK
>ENST00000405460.9|SNV-187351-G-T|3
DLTPSKCYIVLEEGVRFK
>ENST00000450136.1|SNV-12195-C-T|2
CIAGMCVDVRGDLIVADSSR
>ENST00000649996.1|SNV-501205-G-A|1
IPMDIMEQQPFLSNSKPSDRER
>ENST00000281428.12|SNV-81592-C-T|3
ARESLVDCSVSKCSK
>FUSION-ENST00000625598.1:688-ENST00000296674.13:55|34
SGMINSIRKLIWAQP
>ENST00000389039.11|SNV-19928-G-A|1
IGVFSCSPPGMTKNVEKACQLVNR
>ENST00000369569.6|MNV-7273-TT-T|12
QEHITTVVVQTSETWFGCVLSVLK
>ENST00000298097.7|SNV-30972-A-C|1
LSLLVHNVSVMPKSLDNMPNDEHWK
>ENST00000544938.1|SNV-30597-T-G|1
DFLETAGALADRNSAQHYYQLLP
>ENST00000261772.13|SNV-21163-G-C|4
RAVPYAHEK
>ENST00000159060.3|SNV-58937-T-C|5
TLQKTCHLYSSADPR
>ENST00000340811.9|SNV-55626-G-A|1
ALLTLTENIIIPFSGWPEGDYPK
>ENST00000606377.6|SNV-16331-C-T|4
RECPFIFAWEIR
>ENST00000237247.10|MNV-110199-GGAA-G|4
GKHFYSSSESEEEESHKK
>ENST00000496384.7|SNV-116868-G-T|2
ALMMRGLIPECCAVYRIQDG
>ENST00000287152.12|SNV-4653-C-T|3
LIPSLEIILLR
>ENST00000522040.5|SNV-209917-C-A|5
TETPCAKTETKLMTPLSSSAPTTLY
>ENST00000496081.5|SNV-3301-G-T|1
GHHCWPGSPCSCDHWSCGRCR
>ENST00000371733.8|SNV-111041-C-A|2
LQQEKAELEESVESGK
>ENST00000476399.5|SNV-25432-T-G|5
MEQLLLRLR
>ENST00000373091.8|SNV-162278-C-T|1
EFCIIFDCSHTMAAQILK
>ENST00000425248.5|SNV-5741-G-T|2
CLHILTKILYLLNQGEHFGTTEAT
>ENST00000483655.5|SNV-752-C-T|8
RCRCIATK
>ENST00000483655.5|SNV-752-C-T|5
CIATKCCR
>ENST00000479285.5|MNV-7273-TT-T|12
VAGSSTRAHYHSGGADFR
>ENST00000472077.1|SNV-26182-T-C|2
LVARSPR
>ENST00000302277.7|SNV-339043-G-C|3
HNLTYSRTYCCCKTK
>ENST00000248594.11|SNV-54892-A-G|3
MIWEYNVVIIVMACREFEMGRR
>ENST00000636116.1|SNV-3904-C-T|1
IVLVGTLGSASSW
>ENST00000361138.7|SNV-56473-T-C|1
QHGFFSYLR
>ENST00000265843.9|INDEL-82745-A-AA|2
EGRGDIGTNCQKND
>ENST00000323662.9|MNV-7067-CCA-C|8
RAAAAGGDR
>ENST00000527079.2|SNV-4442-G-A|8
MAAYLIQVHK
>ENST00000371146.5|SNV-8878-C-G|1
YISENESPRPSEKKSR
>ENST00000649096.1|SNV-78067-C-T|3
DVLSPLRPLR
>ENST00000393780.3|SNV-40378-C-T|4
NLQRAVRPSPYSFGFLTFWISR
>ENST00000522823.5|SNV-54-C-T|10
MPEKTSAPTGVFHRVAGSWK
>ENST00000356264.7|SNV-156071-T-G|3
AQKVFEEFNVDLQEEVPSLWSRR
>ENST00000646249.1|SNV-8383-G-T|1
AVDKPPSPSPI
>ENST00000479544.6|SNV-49241-C-G|7
MIAEGPRDSALAEAPEGLSR
>ENST00000382582.7|SNV-116689-A-G|2
MASQRRPSQRHGSK
>ENST00000323662.9|MNV-7067-CCA-C|23
LRDTLGHLLVGLR
>ENST00000519798.1|SNV-27972-A-G|1
LLVGTWTCK
>ENST00000309447.6|SNV-199571-C-A|2
ALCLEDPYLNGCLDLENR
>ENST00000479510.2|SNV-3904-C-T|5
MIVLVGTLGSASSWGTSCSCWMRMR
>ENST00000267984.4|SNV-2278-C-T|1
DLVQHPDGGAKMSDHRER
>ENST00000297261.7|SNV-8836-G-A|6
LVKDLSPR
>ENST00000507184.5|SNV-4406-C-A|1
ENGEINYPPNQLT
>ENST00000366574.7|SNV-596940-C-A|2
GEGGNGLLAEMEEAIK
>ENST00000491769.1|SNV-73624-G-A|8
GPGHWQEDEHQGGIHLR
>ENST00000502489.5|SNV-421883-A-C|3
ESNLSRGDPILEVNSVNVRHAALSK
>ENST00000371079.6|SNV-368533-G-A|2
FPELNGDHSYCR
>ENST00000584297.5|SNV-7192-G-A|8
MLMLITNIAFKVQRRPSR
>ENST00000489144.5|SNV-2768-G-A|4
DTKVPNAYLFTINK
>ENST00000323662.9|MNV-7067-CCA-C|25
KLLHGLGLQDR
>ENST00000159060.3|SNV-58937-T-C|2
TCHLYSSADPRGVHFYYNK
>FUSION-ENST00000651943.2:253945-ENST00000604030.6:176071|5
NPTTQVK
>ENST00000543185.5|SNV-225125-C-G|6
LAMKHQEELLEHQR
>ENST00000503581.6|SNV-353761-G-T|1
GPAQFEYVWQLVFAGSEGEK
>ENST00000281428.12|SNV-81592-C-T|4
ARESLVDCSVSK
>ENST00000323662.9|MNV-7067-CCA-C|19
DTLGHLLVGLRHLREALAGLR
>ENST00000306177.9|SNV-49241-C-G|4
GMIAEGPRDSALAEAPEGLSR
>ENST00000576924.5|SNV-9165-G-T|3
SPEKLPQSSSSESIPPSPQPTKVSR
>ENST00000538040.1|SNV-365-C-T|16
WRACRWQR
>ENST00000555073.5|SNV-1296884-C-A|2
YVHLWEKWWDYPLHLASQ
>ENST00000295050.12|INDEL-16044-A-AT|6
RPRLEDKTVFDNFFYQER
>ENST00000324941.5|SNV-162-G-C|1
AGPQPGSPGRFGILSTGQLR
>ENST00000522040.5|SNV-209917-C-A|1
TPLSSSAPTTLY
>ENST00000326793.11|SNV-136506-C-A|1
AVQTSIATDYREKGDESEK
>ENST00000281428.12|SNV-81592-C-T|6
MEGGLAGERARESLVDCSVSK
>ENST00000572438.1|INDEL-34935-G-GGT|4
VPADGPTTHAMSPRLRHVLLELLPR
>ENST00000424957.7|SNV-24692-G-T|3
GVYHSNR
>ENST00000506834.5|SNV-17990-G-A|6
IRENRGLK
>ENST00000313472.3|SNV-388-C-G|1
YAAICSPVHYTVIMPKR
>ENST00000326793.11|SNV-136506-C-A|6
LRQAWIKAVQTSIATDYR
>ENST00000433402.2|SNV-122367-A-G|5
TVREGCYRDLR
>ENST00000524481.5|SNV-438142-C-G|5
MSTLEPR
>ENST00000652550.1|INDEL-34935-G-GGT|5
RWAYCSAR
>ENST00000638142.2|SNV-3904-C-T|2
FCIILGNQLLMLDEDEIHPLLIR
>FUSION-ENST00000651943.2:253945-ENST00000604030.6:176071|6
NAGLAFIELVNEGRNPTTQVK
>ENST00000527079.2|SNV-4442-G-A|7
MMAAYLIQVHKWSPEEAVR
>ENST00000642122.1|SNV-727926-G-A|1
GPAVEGGHMNMAFSQSNPPSELHK
>ENST00000504101.1|SNV-2698-G-A|1
PIYSPSTKKTTHWETSLNR
>ENST00000311936.8|SNV-5587-G-A|2
TEYKLVVVGADGVGK
>ENST00000543185.5|SNV-225125-C-G|7
MLAMKHQEELLEHQR
>ENST00000528479.5|SNV-25432-T-G|8
RIKATSEDGTVIAQAEDGSVDIGEE
>FUSION-ENST00000625598.1:688-ENST00000296674.13:55|49
TFLANAFALARGADRMGK
>ENST00000524481.5|SNV-438142-C-G|10
HVHPGTTYQFFIRASTVK
>ENST00000482346.1|SNV-1922-C-T|4
RALLAYGQPGRQELLALR
>ENST00000636116.1|SNV-3904-C-T|2
MIVLVGTLGSASSW
>ENST00000496384.7|INDEL-116868-G-GTT|16
GLIPECCAVYRIQDGVR
>ENST00000551245.5|SNV-8041-G-A|4
ERLKSCLTTIHCFHEAR
>ENST00000482346.1|SNV-1922-C-T|3
ALLAYGQPGR
>ENST00000565808.1|SNV-8213-C-T|1
VASEKTVSCSPNQLRASGVMR
>ENST00000337907.7|SNV-489132-C-T|4
EREREWER
>ENST00000652550.1|INDEL-34935-G-GGT|19
NCVIVLNVSQRTVPPPTPCPR
>ENST00000635884.1|SNV-244610-G-A|1
GGQGAPGLPAQAAALQPSQCGDERR
>ENST00000625233.2|SNV-27728-G-A|1
ASCPPHSPRSGPSQWPSFLLGA
>ENST00000476031.1|SNV-2210-C-T|4
MRASSQARSR
>ENST00000490176.1|SNV-145932-A-G|5
ATQSRQIR
>ENST00000538040.1|SNV-365-C-T|18
AWWRSRWR
>ENST00000540593.5|SNV-36856-G-A|1
SLSSVPDVTHHLVTMQSRR
>ENST00000495775.1|MNV-81600-TA-T|5
LLCIKKEACFK
>ENST00000462783.1|SNV-412-G-T|3
SCTGDIASISWWR
>ENST00000280333.9|SNV-342688-G-C|2
MTTDVVDFLMETFIMFK
>ENST00000359856.11|SNV-5154-C-A|5
DREGSIVLK
>ENST00000329468.5|SNV-131-G-A|3
FRPGCHR
>ENST00000606377.6|SNV-16331-C-T|5
IAQYKRECPFIFAWEIR
>ENST00000490176.1|SNV-145932-A-G|2
QIRLFYPR
>ENST00000323116.10|SNV-120431-G-A|1
CLDSMCCFPEGEAACTSVGRMLER
>ENST00000496081.5|SNV-3296-C-A|SNV-3301-G-T|2
GHHCWPGSTCSCDHWSCGR
>ENST00000538040.1|SNV-365-C-T|9
SPTAASAARTR
>ENST00000377211.8|SNV-74897-G-A|3
EVAKTIFCLVLVFALCWLPLHLSR
>ENST00000490303.5|SNV-120431-G-A|3
CCFPEGEAACTSVGRMLER
>ENST00000159060.3|SNV-58937-T-C|1
TCHLYSSADPRGVHFYYNKESF
>ENST00000563815.5|SNV-10625-A-C|4
LQRSLQMLLPVQGPWLHYSR
>ENST00000286122.11|SNV-34853-C-T|2
TICLWLDSIEAK
>ENST00000527079.2|SNV-4442-G-A|2
AAYLIQVHKWSPEEAVR
>ENST00000323662.9|MNV-7067-CCA-C|21
DTLGHLLVGLR
>ENST00000508016.5|SNV-24692-G-T|3
AVPERVYIILIGTKQP
>ENST00000424957.7|SNV-24692-G-T|1
GVYHSNRNQATLNEKQR
>ENST00000495775.1|MNV-81600-TA-T|4
KEACFKR
>ENST00000674468.1|SNV-166307-C-G|6
MRQAAYQAWPPRR
>ENST00000617998.6|SNV-23998-C-T|10
TLNTFHYAGVSAKNVMLGVPR
>ENST00000260570.8|SNV-4406-C-A|5
DKLSTKPADMK
>ENST00000525513.1|SNV-2266-C-T|1
VVGITTAVCFTVVIFSMQTR
>ENST00000353578.8|SNV-73624-G-A|4
GYFFVVLGIGRKMNIK
>ENST00000538040.1|SNV-365-C-T|25
MARWRPSWSAAGR
>ENST00000496384.7|INDEL-116868-G-GTT|15
GLIPECCAVYRIQDGVRR
>ENST00000306917.5|SNV-840-A-G|4
STPLIIAARSGHAK
>ENST00000617998.6|SNV-23998-C-T|1
LGVPRLKELINISK
>ENST00000642272.1|INDEL-116868-G-GTT|7
MRGLIPECCAVYRIQDGYGLVR
>ENST00000483074.1|SNV-352-T-G|1
FFQSCSDALIDEDPQAALEELTK
>ENST00000578471.3|SNV-7192-G-A|8
MLMLITNIAFKVQRK
>ENST00000405460.9|SNV-187351-G-T|1
CYIVLEEGVRFK
>ENST00000323662.9|MNV-7067-CCA-C|5
AAAAGGDRLVALAAAGLGPHR
>ENST00000361138.7|SNV-56473-T-C|2
SLNELKQHGFFSYLR
>ENST00000529868.1|SNV-2254-C-T|3
RWEYSIKPLLQTREPVESQK
>ENST00000329468.5|SNV-131-G-A|6
GNLLSKFRPGCHR
>ENST00000636116.1|SNV-3904-C-T|4
HRTQYVHSPYDRPGWNPRFCIIL
>ENST00000482346.1|SNV-1922-C-T|1
ALLAYGQPGRQELLALRHPH
>ENST00000368830.8|SNV-412-G-T|1
KPLLHRRHR
>ENST00000299295.7|SNV-343978-C-T|6
MSRVVLLLLGAALLCGHGAFCR
>ENST00000323662.9|MNV-7067-CCA-C|10
ACSAARR
>ENST00000461445.5|SNV-21441-T-G|3
NAIVDPK
>ENST00000490176.1|SNV-145932-A-G|4
MATQSRQIRLFYPR
>ENST00000299295.7|SNV-343978-C-T|3
SRVVLLLLGAALLCGHGAFCRR
>ENST00000563576.5|SNV-48498-G-T|3
QKNISDQEGNNISSSSGHRVR
>ENST00000323662.9|MNV-7067-CCA-C|15
DAEELLPGARGPPAPCR
>ENST00000547525.6|SNV-111149-G-A|1
EIEAFDTAILLIRNPYKALMAEFNR
>ENST00000524481.5|SNV-438142-C-G|6
SLCMSTLEPRTSFS
>ENST00000450136.1|SNV-12195-C-T|1
CIAGMCVDVRGDLIVADSSRK
>ENST00000674468.1|SNV-166307-C-G|2
QAAYQAWPPRRTR
>ENST00000563576.5|SNV-48498-G-T|1
NISDQEGNNISSSSGHRVR
>ENST00000508016.5|SNV-24692-G-T|2
VYIILIGTK
>ENST00000495775.1|MNV-81600-TA-T|3
EACFKRLLAETCWNGNAL
>ENST00000447643.1|SNV-2644-C-G|2
QQTTHRGR
>ENST00000642272.1|SNV-116868-G-T|8
VYRRNQLVGTLIFPGLLEK
>ENST00000527679.5|SNV-4694-G-A|1
EYSHLLPPNSFEGKYCSLPLK
>ENST00000368830.8|SNV-412-G-T|5
WWKVPLAGEGRKPLLHR
>ENST00000551245.5|SNV-8041-G-A|1
SCLTTIHCFHEARLDDECAFYTSR
>ENST00000438447.2|SNV-421884-A-T|1
GDHILEVNSVNVRHAALSK
>ENST00000545000.1|SNV-202782-G-T|3
NPLQMVLLPNTEEK
>ENST00000393780.3|SNV-40378-C-T|2
AVRPSPYSFGFLTFWISR
>ENST00000547525.6|SNV-111149-G-A|3
EIEAFDTAILLIR
>ENST00000494730.2|SNV-229082-G-T|2
GCLRFQAWILQC
>ENST00000613533.4|SNV-51580-C-T|3
MIWQTPER
>ENST00000639473.1|SNV-187351-G-T|2
CSIQGTVRSFNENGSLSLIFTK
>ENST00000373091.8|SNV-162278-C-T|2
GREFCIIFDCSHTMAAQILK
>ENST00000286122.11|SNV-34853-C-T|3
LEINCQDPSIKTICLWLDSIEAK
>ENST00000530259.1|SNV-107479-C-A|4
KPTACTMLVSSLRDR
>ENST00000565808.1|SNV-8213-C-T|2
MVASEKTVSCSPNQLRASGVMR
>ENST00000329654.8|SNV-455048-G-A|1
SPLDPQASSSAGLVLHATFPGHNQR
>ENST00000450136.1|SNV-12195-C-T|4
QISHFFSENEDFRCIAGMCVDVR
>ENST00000578471.3|SNV-7192-G-A|5
LITNIAFK
>ENST00000371733.8|SNV-111041-C-A|3
EELSRLQQEKAELEESVESGK
>ENST00000461445.5|SNV-21441-T-G|1
NAIVDPKVTVEIHGVSRDVASR
>ENST00000414744.2|SNV-18201-G-A|5
RRASCRPDWQELWGHSTTCR
>ENST00000578471.3|SNV-7192-G-A|17
YLLEGEQMLMLITNIAFK
>ENST00000295050.12|INDEL-16044-A-AT|2
TVFDNFFYQERANK
>ENST00000323662.9|MNV-7067-CCA-C|17
EALAGLR
>ENST00000345530.7|INDEL-57799-C-CAT|1
TLDAIEHSIGKPITFLMQLN
>ENST00000545000.1|SNV-202782-G-T|4
KNPLQMVLLPNTEEKSK
>ENST00000634499.1|SNV-1296884-C-A|1
SGGIILYTWPANDRPSTRSDR
>ENST00000495850.1|SNV-5152-G-A|4
MQSSRAFR
>ENST00000448182.7|SNV-118466-G-A|1
DQQSFEWFVSLLTK
>ENST00000566772.1|SNV-12948-A-C|1
SFLDALGFLEVRRVPCLT
>ENST00000322444.7|SNV-14834-A-T|1
GHGRPAAAVALPLEPGPGPPER
>ENST00000424276.6|SNV-18997-C-T|5
SATTSTSR
>ENST00000435881.6|SNV-4504-G-A|2
EIVIGILHQLK
>ENST00000442415.7|SNV-78442-G-A|5
SNNIFLHK
>ENST00000424276.6|SNV-18997-C-T|4
MSATTSTSRHASR
>FUSION-ENST00000625598.1:688-ENST00000296674.13:55|36
SGMINSIR
>ENST00000286364.9|SNV-66885-T-A|1
ACHGLPLINGQSCDP
>ENST00000368003.6|SNV-5637-C-G|1
FGLAHLMALGVGPWLAVEIPDLIQK
>ENST00000495739.1|SNV-936152-C-T|2
DGTAGTPAISTMTTVEIR
>ENST00000497549.2|SNV-752-C-T|9
CCRTVRWGFSSWSGWTR
>ENST00000345617.7|SNV-225125-C-G|1
HQEELLEHQRKLER
>ENST00000482346.1|SNV-1922-C-T|5
RALLAYGQPGR
>ENST00000458716.2|SNV-23386-A-G|3
RVIGLLLHLCRSTHR
>ENST00000578471.3|SNV-7192-G-A|15
YLLEGEQMLMLITNIAFKVQR
>ENST00000318493.11|SNV-26989-G-A|2
EALAKSKMNVNMK
>ENST00000642272.1|SNV-116868-G-T|14
GLIPECCAVYRIQDGYGL
>ENST00000329759.6|SNV-1153-A-G|1
LHITSEDPTCTVLYLGNATTIQAR
>ENST00000318493.11|SNV-26989-G-A|1
SKMNVNMK
>ENST00000602490.1|SNV-5154-C-A|7
MFCYLLTHQDREGSIVLK
>ENST00000563815.5|SNV-10625-A-C|1
LLPVQGPWLHYSR
>ENST00000368830.8|SNV-412-G-T|3
VPLAGEGRKPLLHRR
>ENST00000483191.5|SNV-5637-C-G|10
MYRWVHGWQWKSLI
>ENST00000345617.7|SNV-225125-C-G|5
QQQEMLAMKHQEELLEHQR
>ENST00000642272.1|INDEL-116868-G-GTT|6
RGLIPECCAVYRIQDGYGLVR
>ENST00000652550.1|INDEL-34935-G-GGT|18
TVPPPTPCPR
>ENST00000490176.1|SNV-145932-A-G|1
QIRLFYPRL
>ENST00000522823.5|SNV-54-C-T|12
MPEKTSAPTGVFHR
>ENST00000439677.5|SNV-34853-C-T|1
SFLYSINQTICLWLDSIEAK
>ENST00000326674.10|SNV-4442-G-A|4
SRSATMMAAYLIQVHK
>ENST00000283195.11|SNV-52388-A-G|1
NRPDYVSEEEEGDEDFETAVKK
>ENST00000481208.5|SNV-66716-C-T|1
EGDQLTKVSYYN
>ENST00000652550.1|INDEL-34935-G-GGT|6
RRWAYCSAR
>ENST00000575779.2|SNV-9220-C-A|3
HQRLHTGEKLECEK
>ENST00000424957.7|SNV-24692-G-T|2
GVYHSNRNQATLNEK
>ENST00000486921.5|SNV-80738-C-T|2
WKTVSMIFLVVVLYLIIGATVFK
>ENST00000602490.1|SNV-5154-C-A|6
FCYLLTHQDREGSIVLK
>ENST00000641386.2|SNV-7700-G-C|5
LWRAFVNSREDTYIK
>ENST00000476701.5|SNV-906979-C-T|3
PPEMDLR
>ENST00000638605.1|SNV-727926-G-A|4
MNMAFSQSNPPSELHK
>ENST00000340829.10|SNV-37481-G-A|2
SPYSPVLRQSGKSR
>ENST00000532183.6|SNV-10151-C-T|2
VAYLQSLNSADLLKALCYPR
>ENST00000468552.1|SNV-145141-G-A|4
MYTAAGPGIQK
>ENST00000306917.5|SNV-840-A-G|1
SGHAKVVRLLLEHYR
>ENST00000237247.10|MNV-110199-GGAA-G|5
GKHFYSSSESEEEESHK
>ENST00000295720.10|SNV-237471-C-T|1
IIYITQFPPALHHNLKRR
>ENST00000342992.10|SNV-237525-C-A|1
VPDILEGCQYEFR
>ENST00000524481.5|SNV-438142-C-G|9
MSLCMSTLEPR
>ENST00000309447.6|SNV-199571-C-A|1
ALCLEDPYLNGCLDLENRSLLEEEK
>ENST00000617998.6|SNV-23998-C-T|8
TLNTFHYAGVSAKNVMLGVPRLK
>ENST00000323662.9|MNV-7067-CCA-C|12
GPPAPCRACSAAR
>ENST00000495739.1|SNV-936152-C-T|1
DGTAGTPAISTMTTVEIRK
>ENST00000340829.10|SNV-37481-G-A|3
SPYSPVLRQSGK
>ENST00000462783.1|SNV-412-G-T|4
AGSRSCTGDIASISWWRTR
>ENST00000448182.7|SNV-118466-G-A|2
VDFIWINRDQQSFEWFVSLLTK
>ENST00000617998.6|SNV-24726-G-T|1
CPESPPGCCGWSWIGST
>ENST00000373471.8|SNV-3492-C-T|1
LWLGCVCFALVQADSLSAPVNVTVR
>ENST00000496384.7|INDEL-116868-G-GTT|1
MFHLQHTTLYEKRFSP
>ENST00000504101.1|SNV-2698-G-A|2
MPIYSPSTKKTTHWETSLNR
>ENST00000674468.1|SNV-166307-C-G|11
QPAKQFMRQAAYQAWPPR
>ENST00000478774.5|SNV-80738-C-T|4
MKWKTVSMIFLVVVLYLIIGATVFK
>ENST00000497549.2|SNV-752-C-T|8
TVRWGFSSWSGWTR
>ENST00000295050.12|INDEL-16044-A-AT|1
TVFDNFFYQERANKK
>FUSION-ENST00000625598.1:688-ENST00000296674.13:55|35
SGMINSIRK
>ENST00000483655.5|SNV-752-C-T|4
CCRTVSTDGVSPVGQAGLELPTSGR
>ENST00000652550.1|INDEL-34935-G-GGT|14
GCATFSWSCCRASWAPRR
>ENST00000643798.1|SNV-10886-G-A|1
LLGQRMKNC
>ENST00000522823.5|SNV-54-C-T|4
VAGSWKSQERLR
>ENST00000538040.1|SNV-365-C-T|21
WRPSWSAAGR
>ENST00000486921.5|SNV-80738-C-T|1
TVSMIFLVVVLYLIIGATVFK
>ENST00000496384.7|INDEL-116868-G-GTT|17
ALMMRGLIPECCAVYRIQDGVR
>ENST00000424276.6|SNV-18997-C-T|6
MSATTSTSR
>ENST00000625233.2|SNV-27728-G-A|3
GRASCPPHSPRSGPSQWPSFLLGA
>ENST00000377918.8|SNV-1980-G-C|3
NGQLQCRVLR
>ENST00000645891.1|SNV-26555-G-A|1
GTDPDASPGGR
>ENST00000522040.5|SNV-209917-C-A|3
LMTPLSSSAPTTLY
>ENST00000280333.9|SNV-342688-G-C|3
TFGKMTTDVVDFLMETFIMFK
>ENST00000642272.1|SNV-116868-G-T|17
MMRGLIPECCAVYRIQDGYGL
>ENST00000323662.9|MNV-7067-CCA-C|24
LLHGLGLQDR
>ENST00000272895.12|SNV-123110-C-G|1
QSYLIGLTLLH
>ENST00000546918.1|SNV-2747-C-T|2
SLTLCWTEFASWPTSAR
>ENST00000361283.4|SNV-11627-C-T|4
AFLLESLLKNYVAAHGQSLLKCPR
>FUSION-ENST00000651943.2:253945-ENST00000604030.6:176071|1
QEVLCEYPQGCHRDL
>ENST00000652550.1|INDEL-34935-G-GGT|11
RRPRPPGPPRPQGGR
>ENST00000496384.7|INDEL-116868-G-GTT|14
IQDGVRR
>ENST00000326793.11|SNV-136506-C-A|2
AVQTSIATDYREK
>ENST00000388975.4|SNV-57445-T-G|1
VMQRVKEK
>ENST00000519798.1|SNV-27972-A-G|5
AGKICRILGWK
>ENST00000649003.1|SNV-11999-C-T|5
VKGKSDPYHVTSGALSPAK
>ENST00000640374.1|SNV-187351-G-T|1
CSIQGPTNICHIRHGTRNG
>ENST00000652550.1|INDEL-34935-G-GGT|10
RRPRPPGPPRPQGGRR
>ENST00000371146.5|SNV-8878-C-G|4
IIPKYISENESPRPSEKK
>ENST00000340811.9|SNV-18413-G-C|1
TQAGHTLHHQESRRAALLVPPR
>ENST00000527079.2|SNV-4442-G-A|4
MAAYLIQVHKWSPEEAVRAIAK
>ENST00000502711.1|SNV-187684-G-T|1
CLQSFDISHITAMGRTWP
>ENST00000617998.6|SNV-24726-G-T|7
MPDFDVSRISPWLLRVELDR
>ENST00000507343.1|SNV-121570-C-T|3
ERSRGSSLLSVLSAMAAVTK
>ENST00000232974.11|MNV-5866-AGGC-A|2
TKPPPGVASASAR
>ENST00000504154.6|SNV-272142-G-T|1
AIQTMHLAQNPFICDFHLK
>ENST00000641386.2|SNV-7700-G-C|3
AFVNSREDTYIKNIMVEAGHGG
>ENST00000507184.5|SNV-4406-C-A|2
MENGEINYPPNQLT
>ENST00000424276.6|SNV-18997-C-T|2
MSATTSTSRHASRAPRPPAPTCS
>ENST00000463007.5|SNV-225125-C-G|5
MKHQEELLEHQRK
>ENST00000646249.1|SNV-8383-G-T|2
QCNGSLCLEKAVDKPPSPSPI
>ENST00000577755.5|SNV-116689-A-G|2
QRRPSQR
>ENST00000547525.6|SNV-111149-G-A|2
EIEAFDTAILLIRNPYK
>ENST00000617998.6|SNV-24726-G-T|9
MPDFDVSRISPWLLR
>ENST00000508305.5|SNV-9312-G-A|1
TESEAQQDMWCSTLQSCLKEQR
>ENST00000458716.2|SNV-23386-A-G|7
MFLDSLASAGEKSDR
>ENST00000580161.5|SNV-7192-G-A|7
LMLITNIAFKVQRSLYEETNK
>ENST00000368830.8|SNV-412-G-T|2
KPLLHRR
>ENST00000381070.8|SNV-202782-G-T|4
RSEEEESPPDGAVAEYRR
>ENST00000476031.1|SNV-2210-C-T|1
SRATSLTLPQSTTVESTGAR
>ENST00000355044.8|SNV-851359-A-G|5
ASDSKDKASGVR
>ENST00000340829.10|SNV-37481-G-A|4
SRSPYSPVLRQSGK
>ENST00000393780.3|SNV-40378-C-T|1
AVRPSPYSFGFLTFWISRVEK
>ENST00000476399.5|SNV-25432-T-G|2
EQLLLRLRMAVWI
>ENST00000642272.1|SNV-116868-G-T|9
MVYRRNQLVGTLIFPGLLEK
>ENST00000639473.1|SNV-187351-G-T|3
CSIQGTVR
>ENST00000480332.1|SNV-124380-G-A|1
GLVLHPAEPEHLQPAGRLHHVPEV
>ENST00000433369.6|SNV-54892-A-G|3
IWEYNVVIIVMACREFEMGRR
>ENST00000578471.3|SNV-7192-G-A|12
MLMLITNIAFK
>ENST00000674468.1|SNV-166307-C-G|8
MRQAAYQAWPPR
>ENST00000609518.5|SNV-6151-G-A|2
MELITFRDVAIEFSPEEWK
>ENST00000508016.5|SNV-24692-G-T|4
AVPERVYIILIGTK
>ENST00000472077.1|SNV-26182-T-C|5
VTTDGRVNGGLNLSR
>ENST00000438447.2|SNV-421883-A-C|1
GDPILEVNSVNVRHAALSK
>ENST00000544938.1|SNV-30597-T-G|2
DFLETAGALADR
>ENST00000417185.6|SNV-21441-T-G|1
MQLWTPK
>ENST00000367573.7|SNV-414770-G-T|3
TSQLRKHMQISSQEALNR
>ENST00000438447.2|SNV-421884-A-T|3
MESNLSRGDHILEVNSVNVR
>ENST00000286122.11|SNV-34853-C-T|1
TICLWLDSIEAKLQALEATCK
>ENST00000238112.8|SNV-44084-T-C|4
KSEMHVYSK
>ENST00000608055.1|SNV-81592-C-T|5
MNGSRESLVDCSVSKCSK
>ENST00000377918.8|SNV-1980-G-C|1
GGGTGGGGGLGGPGGSVPFK
>ENST00000642272.1|INDEL-116868-G-GTT|3
IQDGYGLVR
>ENST00000674468.1|SNV-166307-C-G|5
RQAAYQAWPPRR
>ENST00000476701.5|SNV-906979-C-T|1
PPEMDLRVTPSR
>ENST00000409634.5|SNV-142245-C-A|2
QCFPALFIPEADGGK
>ENST00000502489.5|SNV-421884-A-T|4
ESNLSRGDHILEVNSVNVR
>ENST00000367749.4|SNV-17559-G-A|2
GDIAVELSR
>ENST00000323662.9|MNV-7067-CCA-C|9
ACSAARRAAAAGGDR
>ENST00000299752.9|SNV-8496-C-T|1
APPAPALTLASVPSQYLCTPR
>ENST00000617998.6|SNV-23998-C-T|5
NVMLGVPRLKELINISK
>ENST00000635638.1|SNV-571799-C-A|1
NMLETSPQR
>ENST00000345617.7|SNV-225125-C-G|3
HQEELLEHQR
>ENST00000361283.4|SNV-11627-C-T|2
NYVAAHGQSLLKCPR
>ENST00000372104.5|SNV-7423-G-A|2
DVAEVTAFQGSLLSWYDQEK
>ENST00000306177.9|SNV-49241-C-G|2
DSALAEAPEGLSRAPPAR
>ENST00000566772.1|SNV-12948-A-C|4
IITYIRSFLDALGFLEVRR
>ENST00000617998.6|SNV-23998-C-T|11
MTLNTFHYAGVSAKNVMLGVPR
>ENST00000340829.10|SNV-37481-G-A|1
QSGKSRSR
>ENST00000248594.11|SNV-54892-A-G|1
EFEMGRRK
>ENST00000526610.1|INDEL-24307-A-AA|4
EKKIYDEETAELSHLTK
>ENST00000508016.5|SNV-24692-G-T|5
AKAVPERVYIILIGTK
>ENST00000306177.9|SNV-49241-C-G|3
DSALAEAPEGLSR
>ENST00000393780.3|SNV-40378-C-T|5
KNLQRAVRPSPYSFGFLTFWISR
>ENST00000525513.1|SNV-2266-C-T|2
MVVGITTAVCFTVVIFSMQTR
>ENST00000483191.5|SNV-5637-C-G|2
QQRCTGGSMAGSGNP
>ENST00000565808.1|SNV-8213-C-T|4
MVASEKTVSCSPNQLR
>ENST00000486171.5|INDEL-2408-G-GCC|4
IIRHPQYDSRR
>ENST00000353578.8|SNV-73624-G-A|3
KMNIKEVYTFASEPNDVFFK
>ENST00000369774.8|SNV-242439-G-A|2
NLASPVEIIGNIMEISNLLNK
>ENST00000377918.8|SNV-1980-G-C|4
DSGKNGQLQCRVLR
>ENST00000472077.1|SNV-26182-T-C|8
IKNAGGKVTTDGR
>ENST00000497549.2|SNV-752-C-T|1
QKMLMKLWVNTYQK
>ENST00000652550.1|INDEL-34935-G-GGT|17
TVPPPTPCPRGCATFSWSCCR
>ENST00000617998.6|SNV-24726-G-T|3
CLTLMCPESPPGCCGWSWIGST
>ENST00000442415.7|SNV-78442-G-A|4
SNNIFLHKGLTVK
>ENST00000538040.1|SNV-365-C-T|14
WQRSPRR
>ENST00000356264.7|SNV-156071-T-G|4
AQKVFEEFNVDLQEEVPSLWSR
>ENST00000530259.1|SNV-107479-C-A|8
AGLMKPTACTMLVSSLRDRFP
>ENST00000506060.5|SNV-2768-G-A|3
PIYSPSTKK
>ENST00000357816.2|SNV-1363-G-A|1
APGGGLILPGSLTTSLECVKEETPR
>ENST00000442415.7|SNV-78442-G-A|7
DMKSNNIFLHK
>ENST00000617998.6|SNV-24726-G-T|10
PDFDVSR
>ENST00000355689.6|SNV-174-C-A|1
SSAGLSLLGYCYYR
>ENST00000425217.5|SNV-207781-C-T|4
HAVRTPPCTPNIVTTVTPPGTPPMR
>ENST00000555073.5|SNV-1296884-C-A|1
WWDYPLHLASQ
>ENST00000436072.7|SNV-109522-A-G|1
MYNHSWPEGLACDELPVYDR
>ENST00000496384.7|INDEL-116868-G-GTT|8
NQLVGTLIFPGLLEKNCMWKCWR
>ENST00000326674.10|SNV-4442-G-A|3
SRSATMMAAYLIQVHKWSPEEAVR
>ENST00000496384.7|INDEL-116868-G-GTT|13
IQDGVRRNQLVGTLIFPGLLEK
>ENST00000652550.1|INDEL-34935-G-GGT|3
WAYCSAR
>ENST00000561483.5|SNV-362374-C-A|4
STFSRQPTLETTAMTQQENPR
>ENST00000508471.5|SNV-147261-G-T|2
TRDGDFEDPPEWVPD
>ENST00000237247.10|MNV-110199-GGAA-G|1
HFYSSSESEEEESHKKFNIK
>ENST00000272427.11|INDEL-330519-A-AA|1
QPFPKKVSFL
>ENST00000642272.1|SNV-116868-G-T|15
RGLIPECCAVYRIQDGYGL
>ENST00000497549.2|SNV-752-C-T|7
TVRWGFSSWSGWTRTPDLR
>ENST00000527679.5|SNV-4694-G-A|5
SGFMEYSHLLPPNSFEGKYCSLPLK
>ENST00000491769.1|SNV-73624-G-A|11
QGLLLRGPGHWQEDEHQGGIHLR
>FUSION-ENST00000625598.1:688-ENST00000296674.13:55|55
MKTFLANAFALAR
>ENST00000617998.6|SNV-23998-C-T|3
LGVPRLK
>ENST00000490303.5|SNV-120431-G-A|6
MCCFPEGEAACTSVGR
>ENST00000311936.8|SNV-5587-G-A|3
MTEYKLVVVGADGVGK
>ENST00000522823.5|SNV-54-C-T|5
VAGSWKSQER
>ENST00000281523.8|SNV-936152-C-T|2
TDGTAGTPAISTMTTVEIR
>ENST00000538040.1|SNV-365-C-T|7
TRTPATPFFTDECTFK
>ENST00000266041.9|SNV-6487-G-A|1
LPEGSVSLIILLTDGNPTVGETNPR
>ENST00000340811.9|SNV-55626-G-A|2
LKNLMITK
>ENST00000369569.6|MNV-7273-TT-T|5
GSKHLFGYLVSMGK
>ENST00000371733.8|SNV-111041-C-A|5
AREELSRLQQEK
>ENST00000642272.1|INDEL-116868-G-GTT|8
MMRGLIPECCAVYRIQDGYGLVR
>ENST00000359856.11|SNV-5154-C-A|6
SQAVKDREGSIVLK
>ENST00000567107.6|SNV-6049-G-T|3
MWEQVEKMLEEK
>ENST00000539533.3|SNV-1365-C-T|2
TTPPPSPKLPTPCSSAR
>ENST00000287152.12|SNV-4653-C-T|5
KHQQGIYSIDEDEKLIPSLEIILLR
>ENST00000306917.5|SNV-840-A-G|2
SGHAKVVR
>ENST00000528896.7|SNV-28465-C-T|3
VVLWPQSSCQSGR
>ENST00000531778.1|SNV-28250-C-T|4
MRMANTLLHVPNLHWLVVEDAPR
>ENST00000527079.2|SNV-4442-G-A|9
MMAAYLIQVHK
>ENST00000544938.1|SNV-30597-T-G|3
YCKDFLETAGALADR
>ENST00000472077.1|SNV-26182-T-C|6
NAGGKVTTDGRVNGGLNLSR
>ENST00000561483.5|SNV-362374-C-A|3
STFSRQPTLETTAMTQQENPRLK
>ENST00000483191.5|SNV-5637-C-G|11
MYRWVHGWQWK
>ENST00000502489.5|SNV-421883-A-C|4
ESNLSRGDPILEVNSVNVR
>ENST00000355044.8|SNV-851359-A-G|2
ASGVRNR
>ENST00000578471.3|SNV-7192-G-A|18
MYLLEGEQMLMLITNIAFK
>ENST00000636116.1|SNV-3904-C-T|5
MHRTQYVHSPYDRPGWNPRFCIIL
>ENST00000485223.1|INDEL-2408-G-GCC|1
SSATPNTTAEDSEQ
>ENST00000331163.11|SNV-1027-G-T|2
MNLCWALFLSLCCYLR
>ENST00000391973.6|SNV-22398-A-G|1
VHCCFYFVSPFGHGLKPLDVAFMK
>ENST00000476701.5|SNV-906979-C-T|2
MPPEMDLRVTPSR
>ENST00000357816.2|SNV-1363-G-A|2
APGGGLILPGSLTTSLECVK
>ENST00000389039.11|SNV-19928-G-A|4
KIGVFSCSPPGMTKNVEK
>ENST00000337907.7|SNV-489132-C-T|2
EWEREAER
>ENST00000486171.5|INDEL-2408-G-GCC|2
HPQYDSRR
>ENST00000528479.5|SNV-25432-T-G|6
ATSEDGTVIAQAEDGSVDIGEE
>ENST00000506675.1|SNV-78796-A-C|1
MQGRGTF
>ENST00000541357.6|SNV-36856-G-A|3
MQSRRQSYEVSVLTAVNPQEV
>ENST00000468552.1|SNV-145141-G-A|2
MYTAAGPGIQKTIS
>ENST00000345617.7|SNV-225125-C-G|4
QQQEMLAMKHQEELLEHQRK
>ENST00000368830.8|SNV-412-G-T|4
VPLAGEGRKPLLHR
>ENST00000274181.7|SNV-122367-A-G|3
EGCYRDLRFQVNMSFCNPK
>ENST00000524481.5|SNV-438142-C-G|7
MSLCMSTLEPRTSFS
>ENST00000495850.1|SNV-5152-G-A|2
MQSSRAFRTVCSSWATAWPTTR
>ENST00000315543.4|SNV-7700-G-C|1
AFVNSREDTY
>ENST00000572438.1|INDEL-34935-G-GGT|5
VPADGPTTHAMSPRLR
>ENST00000329759.6|SNV-1153-A-G|2
KLHITSEDPTCTVLYLGNATTIQAR
>ENST00000476031.1|SNV-2210-C-T|2
ASSQARSR
>ENST00000649096.1|SNV-78067-C-T|1
DVLSPLRPLRRHFPR
>ENST00000491769.1|SNV-73624-G-A|9
QGLLLRGPGHWQEDEHQGGIHLRQ
>ENST00000472077.1|SNV-26182-T-C|3
MLVARSPR
>ENST00000274181.7|SNV-122367-A-G|1
DLRFQVNMSFCNPKTRPVTGLVPCK
>FUSION-ENST00000651943.2:253945-ENST00000604030.6:176071|4
NPTTQVKQEVLCEYPQGCHR
>ENST00000405460.9|SNV-187351-G-T|4
DLTPSKCYIVLEEGVR
>ENST00000379483.4|SNV-1171-G-A|2
WMHFTEEDQDYLEGLLTKPIMK
>ENST00000530259.1|SNV-107479-C-A|1
SWCELAPTSCASRTWPG
>ENST00000634499.1|SNV-1296884-C-A|2
SGGIILYTWPANDRPSTR
>ENST00000514666.1|SNV-17990-G-A|1
ELAVSVGVDGTLYKLHP
>ENST00000527679.5|SNV-4694-G-A|7
VCRSGFMEYSHLLPPNSFEGK
>ENST00000262464.9|SNV-267090-C-T|1
HHANLCLNGCCIPTVSSYR
>ENST00000674468.1|SNV-166307-C-G|1
RTRSSSSLPWSLR
>ENST00000538040.1|SNV-365-C-T|12
RSPTAASAAR
>ENST00000288368.5|SNV-147777-G-T|1
IEHLCHRISSYKK
>ENST00000529868.1|SNV-2254-C-T|4
RWEYSIKPLLQTR
>ENST00000546918.1|SNV-2747-C-T|3
RSLTLCWTEFASWPTSARVSR
>ENST00000483191.5|SNV-5637-C-G|6
WVHGWQWKSLI
>ENST00000424276.6|SNV-18997-C-T|3
SATTSTSRHASR
>ENST00000641386.2|SNV-7700-G-C|1
NIMVEAGHGG
>ENST00000261772.13|SNV-21163-G-C|3
RAVPYAHEKLNASR
>ENST00000353578.8|SNV-73624-G-A|2
MNIKEVYTFASEPNDVFFK
>ENST00000296682.4|SNV-83862-G-T|2
YKSNLLSHQR
>ENST00000652550.1|INDEL-34935-G-GGT|15
GCATFSWSCCRASWAPR
>ENST00000546918.1|SNV-2747-C-T|4
RSLTLCWTEFASWPTSAR
>ENST00000369569.6|MNV-7273-TT-T|10
LYVRPCPAVKR
>ENST00000369774.8|SNV-242439-G-A|4
KNLASPVEIIGNIMEISNLLNK
>ENST00000575779.2|SNV-9227-A-G|5
TAFLKHQSLHAGEK
>ENST00000414744.2|SNV-18201-G-A|4
RASCRPDWQELWGHSTTCR
>ENST00000485223.1|INDEL-2408-G-GCC|5
MSSSSMQPRSSATPNTTAEDSEQ
>ENST00000651372.2|SNV-23386-A-G|1
LFSTAMFLDSLASAGEKSDR
>ENST00000389003.7|SNV-28465-C-T|3
AILWPQSSCQSGR
>ENST00000508471.5|SNV-147261-G-T|1
DGDFEDPPEWVPD
>ENST00000640374.1|SNV-187351-G-T|2
CSIQGPTNICHIRHGTR
>ENST00000377294.3|SNV-683-G-A|1
RQLDEPAPQVPVGDQGQELLCCK
>ENST00000481208.5|SNV-66716-C-T|2
GETLCSGFCLWREGDQLTKVSYYN
>ENST00000642272.1|SNV-116868-G-T|11
MGMVYRRNQLVGTLIFPGLLEK
>ENST00000576924.5|SNV-9165-G-T|1
LPQSSSSESIPPSPQPTKVSR
>ENST00000331163.11|SNV-1027-G-T|1
NLCWALFLSLCCYLR
>ENST00000608055.1|SNV-81592-C-T|4
NGSRESLVDCSVSKCSK
>ENST00000495775.1|MNV-81600-TA-T|8
LPFEEEIGQHPSLEDMQEVVVHKKR
>ENST00000611776.4|SNV-348789-T-G|3
NFLGWIFVQLASQGTVRLLLR
>ENST00000324941.5|SNV-162-G-C|5
ARAARAGPQPGSPGR
>ENST00000524481.5|SNV-438142-C-G|11
MHVHPGTTYQFFIRASTVK
>ENST00000394752.8|SNV-118542-C-T|1
NGLYISPPPGYPSQDFDWADYLK
>ENST00000369569.6|MNV-7273-TT-T|3
HLFGYLVSMGK
>ENST00000370598.6|SNV-598088-G-T|1
CLCYRLSTFAILAQQPR
>ENST00000483191.5|SNV-5637-C-G|9
YRWVHGWQWK
>ENST00000388975.4|SNV-57445-T-G|2
QRVMQRVK
>ENST00000643356.1|INDEL-116868-G-GTT|9
LVSTFFRVRR
>ENST00000389039.11|SNV-19928-G-A|5
KIGVFSCSPPGMTK
>ENST00000609518.5|SNV-6151-G-A|1
ELITFRDVAIEFSPEEWK
>ENST00000496230.5|SNV-6552-G-A|2
MTWPVLWFTSSTSLG
>ENST00000639473.1|SNV-187351-G-T|4
RCSIQGTVRSFNENGSLSLIFTK
>ENST00000287152.12|SNV-4653-C-T|2
LIPSLEIILLRDLADGFVNNK
>ENST00000479544.6|SNV-49241-C-G|6
IAEGPRDSALAEAPEGLSR
>ENST00000489144.5|SNV-2768-G-A|2
VPNAYLFTINK
>ENST00000323662.9|MNV-7067-CCA-C|22
LRDTLGHLLVGLRHLR
>ENST00000652550.1|INDEL-34935-G-GGT|4
RWAYCSARR
>ENST00000575779.2|SNV-9220-C-A|2
LHTGEKLECEK
>ENST00000638605.1|SNV-727926-G-A|2
MNMAFSQSNPPSELHKVHGSR
>ENST00000519798.1|SNV-27972-A-G|4
ICRILGWK
>ENST00000272895.12|SNV-123110-C-G|3
EFCNLSLSERSRQSYLIGLTLLH
>ENST00000323662.9|MNV-7067-CCA-C|20
DTLGHLLVGLRHLR
>ENST00000369774.8|SNV-242439-G-A|5
KKNLASPVEIIGNIMEISNLLNK
>ENST00000546918.1|SNV-2747-C-T|1
SLTLCWTEFASWPTSARVSR
>ENST00000506834.5|SNV-17990-G-A|4
GLKELAVSVGVDGTLYK
>ENST00000371146.5|SNV-8878-C-G|5
IIPKYISENESPRPSEK
>ENST00000312579.4|SNV-397-C-A|3
RAASQWQLFGTQASRAVR
>ENST00000382582.7|SNV-116689-A-G|3
ASQRRPSQR
>ENST00000442160.7|SNV-36856-G-A|1
RQSYEVSVLTAVNPQESLAPLPR
>ENST00000356264.7|SNV-156071-T-G|1
VFEEFNVDLQEEVPSLWSRR
>ENST00000652550.1|INDEL-34935-G-GGT|16
GCATFSWSCCR
>ENST00000533853.1|SNV-8622-G-C|2
YPAGELILLQRPWFQTHLRALSR
>ENST00000340811.9|SNV-18413-G-C|3
TQAGHTLHHQESR
>ENST00000361283.4|SNV-11627-C-T|1
NYVAAHGQSLLKCPRCNFESNFPR
>ENST00000578471.3|SNV-7192-G-A|9
LMLITNIAFKVQR
>ENST00000260570.8|SNV-4406-C-A|1
LSTKPADMKYGRK
>ENST00000261609.13|SNV-67809-C-T|2
QCLSLVQLIQQLLRNIASQTVAR
>ENST00000613533.4|SNV-51580-C-T|1
MIWQTPERILMTYQVPERVK
>ENST00000438447.2|SNV-421884-A-T|2
GDHILEVNSVNVR
>ENST00000561483.5|SNV-362374-C-A|1
QPTLETTAMTQQENPRLK
>ENST00000567107.6|SNV-6049-G-T|2
MWEQVEKMLEEKK
>ENST00000414744.2|SNV-18201-G-A|1
ASCRPDWQELWGHSTTCRIESK
>ENST00000468552.1|SNV-145141-G-A|1
YTAAGPGIQKTIS
>ENST00000260570.8|SNV-4406-C-A|6
RDKLSTKPADMK
>ENST00000435881.6|SNV-4504-G-A|1
EIVIGILHQLKNQLY
>ENST00000288368.5|SNV-147777-G-T|2
IEHLCHRISSYK
>FUSION-ENST00000625598.1:688-ENST00000296674.13:55|50
TFLANAFALARGADR
>ENST00000402744.9|SNV-123235-C-T|1
SGSVHEYSSSPDDAIFQSLAR
>ENST00000355044.8|SNV-851359-A-G|3
DKASGVRNR
>ENST00000640374.1|SNV-187351-G-T|5
RCSIQGPTNICHIR
>ENST00000522823.5|SNV-54-C-T|8
TSAPTGVFHR
>ENST00000374990.6|SNV-42554-C-T|2
RADIYAMGLVFWEIA
>ENST00000649003.1|SNV-11999-C-T|2
SDPYHVTSGALSPAK
>ENST00000245479.3|SNV-731-G-T|3
NKPHVKRPMNAFMVWAQAALRK
>ENST00000367749.4|SNV-17559-G-A|5
RVLVIGLGNTRGDIAVELSR
>ENST00000342992.10|SNV-237525-C-A|2
FRVPDILEGCQYEFR
>ENST00000495007.5|INDEL-9751-T-TCGAAGCTCA|4
HCVKEVVEAHEAHVDQK
>ENST00000345530.7|INDEL-57799-C-CAT|2
NKTLDAIEHSIGKPITFLMQLN
>ENST00000639473.1|SNV-187351-G-T|5
RCSIQGTVR
>ENST00000463007.5|SNV-225125-C-G|6
KHQEELLEHQR
>ENST00000514666.1|SNV-17990-G-A|3
GLKELAVSVGVDGTLYKLHP
>ENST00000370598.6|SNV-598088-G-T|2
TVLTDASHTKCLCYR
>ENST00000435495.6|SNV-54892-A-G|4
MACREFEMGRR
>ENST00000578471.3|SNV-7192-G-A|4
MLITNIAFKVQR
>ENST00000507184.5|SNV-4406-C-A|4
MNMENGEINYPPNQLT
>ENST00000496384.7|INDEL-116868-G-GTT|10
NQLVGTLIFPGLLEK
>FUSION-ENST00000625598.1:688-ENST00000296674.13:55|47
GADRMGKCR
>ENST00000613533.4|SNV-51580-C-T|2
MIWQTPERILMTYQVPER
>ENST00000472077.1|SNV-26182-T-C|7
NAGGKVTTDGR
>ENST00000425217.5|SNV-207781-C-T|2
TPPCTPNIVTTVTPPGTPPMRK
>ENST00000464233.6|SNV-1050131-C-A|4
GGKIMITYTRK
>ENST00000296682.4|SNV-83862-G-T|3
GFRYKSNLLSHQR
>ENST00000450136.1|SNV-12195-C-T|3
CIAGMCVDVR
>ENST00000329153.10|SNV-28947-A-G|3
LLVPPYGAAEQDSVPSEPGIQPMGR
>ENST00000424276.6|SNV-18997-C-T|10
MPTTQAAMSATTSTSR
>ENST00000625233.2|SNV-27728-G-A|4
MGRASCPPHSPRSGPSQWPSFLLGA
>ENST00000543185.5|SNV-225125-C-G|5
MLAMKHQEELLEHQRK
>ENST00000435803.6|SNV-348789-T-G|2
LLLRVLLHWDLLR
>ENST00000323662.9|MNV-7067-CCA-C|4
AAAAGGDRLVALAAAGLGPHRR
>ENST00000606377.6|SNV-16331-C-T|1
ECPFIFAWEIRDR
>ENST00000625233.2|SNV-27728-G-A|6
MGRASCPPHSPR
>ENST00000274181.7|SNV-122367-A-G|5
SECSVSCGGGQMTVREGCYRDLR
>ENST00000442415.7|SNV-78442-G-A|2
GLTVKIGDFGLATVK
>ENST00000557004.6|SNV-2387-G-A|1
SQILEGLGFNLTELSESNVHR
>ENST00000328863.8|SNV-44838-A-G|1
HQAQGSCGCLVMILFASGVK
>ENST00000580161.5|SNV-7192-G-A|1
LITNIAFKVQRSLYEETNK
>ENST00000674468.1|SNV-166307-C-G|9
QFMRQAAYQAWPPRR
>ENST00000561483.5|SNV-362374-C-A|5
DIKSTFSRQPTLETTAMTQQENPR
>ENST00000625233.2|SNV-27728-G-A|5
GRASCPPHSPR
>ENST00000643356.1|INDEL-116868-G-GTT|10
LVSTFFRVR
>ENST00000424957.7|SNV-24692-G-T|6
GSTRKGVYHSNR
>ENST00000367749.4|SNV-17559-G-A|6
RVLVIGLGNTR
>ENST00000617998.6|SNV-24726-G-T|4
KCLTLMCPESPPGCCGWSWIGST
>ENST00000578471.3|SNV-7192-G-A|14
MYLLEGEQMLMLITNIAFKVQRK
>ENST00000545000.1|SNV-202782-G-T|2
NPLQMVLLPNTEEKSK
>ENST00000539533.3|SNV-1365-C-T|4
TTPPPSPK
>ENST00000496384.7|INDEL-116868-G-GTT|6
NCMWKCWRMFHLQHTTLYEK
>ENST00000462783.1|SNV-412-G-T|6
WPGRAGSRSCTGDIASISWWR
>ENST00000295050.12|INDEL-16044-A-AT|3
TVFDNFFYQER
>ENST00000297261.7|SNV-8836-G-A|5
LVKDLSPRDR
>ENST00000538040.1|SNV-365-C-T|11
RSPTAASAARTR
>ENST00000389887.9|SNV-3577-G-A|5
FLIFRGSIHYFR
>ENST00000526111.5|SNV-116689-A-G|2
MASQRRPSQRHR
>ENST00000489403.1|SNV-44084-T-C|1
SEMHVYSKRLEIMLQ
>ENST00000237247.10|MNV-110199-GGAA-G|2
HFYSSSESEEEESHKK
>ENST00000374435.3|SNV-10934-G-A|1
ERTMKCS
>ENST00000509482.1|SNV-755-C-T|1
RTPCRVK
>ENST00000642272.1|INDEL-116868-G-GTT|5
GLIPECCAVYRIQDGYGLVR
>ENST00000468552.1|SNV-145141-G-A|3
YTAAGPGIQK
>ENST00000538040.1|SNV-365-C-T|10
SPTAASAAR
>ENST00000527767.7|SNV-81592-C-T|3
EYDHMNGSRESLVDCSVSKCSK
>ENST00000425217.5|SNV-207781-C-T|1
TPPCTPNIVTTVTPPGTPPMRKK
>ENST00000496384.7|INDEL-116868-G-GTT|5
CWRMFHLQHTTLYEK
>ENST00000345617.7|SNV-225125-C-G|2
HQEELLEHQRK
>ENST00000539533.3|SNV-1365-C-T|5
MTTPPPSPK
>ENST00000326793.11|SNV-136506-C-A|4
QAWIKAVQTSIATDYREK
>ENST00000649096.1|SNV-78067-C-T|2
DVLSPLRPLRR
>ENST00000606377.6|SNV-16331-C-T|2
ECPFIFAWEIR
>ENST00000527767.7|SNV-81592-C-T|4
EYDHMNGSRESLVDCSVSK
>ENST00000575779.2|SNV-9220-C-A|SNV-9227-A-G|1
LHAGEKLECEKTFSQDEELR
>ENST00000312579.4|SNV-397-C-A|1
AASQWQLFGTQASRAVR
>ENST00000467626.6|SNV-13616-G-A|2
SPFDTEWQTQSRSVTQAGVQ
>ENST00000551245.5|SNV-8041-G-A|3
LKSCLTTIHCFHEAR
>ENST00000524481.5|SNV-438142-C-G|1
EQYTPCLYACPPWNHVPVFHK
>ENST00000323662.9|MNV-7067-CCA-C|18
HLREALAGLR
>ENST00000486171.5|INDEL-2408-G-GCC|3
HPQYDSR
>ENST00000525150.5|MNV-7067-CCA-C|29
SCCTGWAFRTEGFLFK
>ENST00000532183.6|SNV-10151-C-T|1
VAYLQSLNSADLLKALCYPRVK
>ENST00000476701.5|SNV-906979-C-T|4
MPPEMDLR
>ENST00000306917.5|SNV-840-A-G|3
STPLIIAARSGHAKVVR
>ENST00000565808.1|SNV-8213-C-T|3
VASEKTVSCSPNQLR
>ENST00000479510.2|SNV-3904-C-T|6
MIVLVGTLGSASSWGTSCSCWMR
>ENST00000496384.7|INDEL-116868-G-GTT|7
NCMWKCWR
>ENST00000578471.3|SNV-7192-G-A|6
MLITNIAFK
>ENST00000494730.2|SNV-229082-G-T|3
GPLSAILRGCLRFQAWILQC
>ENST00000507184.5|SNV-4406-C-A|5
MMNMENGEINYPPNQLT
>ENST00000638605.1|SNV-727926-G-A|1
NMAFSQSNPPSELHKVHGSR
>ENST00000522823.5|SNV-54-C-T|9
PEKTSAPTGVFHRVAGSWK
>ENST00000611776.4|SNV-348789-T-G|5
NFLGWIFVQLASQGTVR
>ENST00000265843.9|INDEL-82745-A-AA|1
GDIGTNCQKND
>ENST00000476031.1|SNV-2210-C-T|6
MRASSQAR
>ENST00000483191.5|SNV-5637-C-G|5
LQFLSWMERQQRCTGGSMAGSGNP
>ENST00000381070.8|SNV-202782-G-T|1
SEEEESPPDGAVAEYRREK
>ENST00000475158.1|SNV-401515-C-T|1
EWILEGATPGTTLIAVAAVDPDK
>ENST00000527767.7|SNV-81592-C-T|2
ESLVDCSVSK
>ENST00000462783.1|SNV-412-G-T|1
SCTGDIASISWWRTRSIGPK
>ENST00000463007.5|SNV-225125-C-G|7
MKHQEELLEHQR
>ENST00000288368.5|SNV-147777-G-T|4
FSALCSERIEHLCHRISSYK
>ENST00000326793.11|SNV-136506-C-A|3
AVQTSIATDYR
>ENST00000323662.9|MNV-7067-CCA-C|16
DAEELLPGAR
>ENST00000555073.5|SNV-1296884-C-A|3
LSVVWRYVHLWEKWWDYPLHLASQ
>ENST00000238112.8|SNV-44084-T-C|2
SEMHVYSK
>ENST00000555073.5|SNV-1296884-C-A|4
MLSVVWRYVHLWEKWWDYPLHLASQ
>ENST00000483655.5|SNV-752-C-T|1
TVSTDGVSPVGQAGLELPTSGRRC
>ENST00000563576.5|SNV-48498-G-T|5
DGKQKNISDQEGNNISSSSGHR
>ENST00000617998.6|SNV-24726-G-T|6
PDFDVSRISPWLLRVELDR
>ENST00000374990.6|SNV-42554-C-T|1
ADIYAMGLVFWEIA
>ENST00000538040.1|SNV-365-C-T|17
SRWRACR
>ENST00000389039.11|SNV-19928-G-A|2
IGVFSCSPPGMTKNVEK
>ENST00000649996.1|SNV-501205-G-A|3
VPSIKIPMDIMEQQPFLSNSKPSDR
>ENST00000548363.1|SNV-2747-C-T|1
SLTLCWTEFASWYVSFQE
>ENST00000274181.7|SNV-122367-A-G|4
EGCYRDLR
>ENST00000611776.4|SNV-348789-T-G|6
MNFLGWIFVQLASQGTVR
>ENST00000538040.1|SNV-365-C-T|13
SPRRRPSR
>ENST00000578471.3|SNV-7192-G-A|1
LITNIAFKVQRK
>ENST00000235090.10|SNV-136-T-G|1
EGNLPPNAPACMERQLEAARYR
>ENST00000369569.6|MNV-7273-TT-T|11
LYVRPCPAVK
>ENST00000446394.5|SNV-52033-C-A|1
AVHDFYITTFDSFPELNAAFKK
>ENST00000530259.1|SNV-107479-C-A|14
DMAGLMKPTACTMLVSSLRDRFP
>ENST00000248594.11|SNV-54892-A-G|2
EFEMGRR
>ENST00000602490.1|SNV-5154-C-A|5
MFCYLLTHQDREGSIVLKVLISFK
>ENST00000646253.1|INDEL-264264-C-CA|2
TEGVKEAQAPCPGSTT
>ENST00000287152.12|SNV-4653-C-T|1
LIPSLEIILLRDLADGFVNNKR
>ENST00000527679.5|SNV-4694-G-A|2
MEYSHLLPPNSFEGKYCSLPLK
>ENST00000557449.5|SNV-2408-T-G|2
MNVSSHFGFSQMPTSSVK
>ENST00000231136.3|SNV-702-G-A|1
MTHDLDTGSNGLQR
>ENST00000652520.1|SNV-7327-G-C|1
LHFFLPLYLANDMEEDDEDSK
>ENST00000245479.3|SNV-731-G-T|1
RPMNAFMVWAQAALRK
>ENST00000467971.5|SNV-22398-A-G|1
VHCCFYFVSPFGHG
>ENST00000584297.5|SNV-7192-G-A|2
MLITNIAFKVQRRPSR
>ENST00000159060.3|SNV-58937-T-C|3
TCHLYSSADPR
>ENST00000641386.2|SNV-7700-G-C|2
EDTYIKNIMVEAGHGG
>ENST00000297261.7|SNV-8836-G-A|2
DRVLAADDQGR
>ENST00000522823.5|SNV-54-C-T|3
SQERLRALDLSFSAHG
>ENST00000389887.9|SNV-3577-G-A|4
FLIFRGSIHYFRVPR
>ENST00000646253.1|INDEL-264264-C-CA|3
KTEGVKEAQAPCPGSTT
>ENST00000442415.7|SNV-78442-G-A|8
NIIHRDMKSNNIFLHK
>ENST00000502711.1|SNV-187684-G-T|2
MCLQSFDISHITAMGRTWP
>ENST00000424276.6|SNV-18997-C-T|7
PTTQAAMSATTSTSRHASR
>ENST00000530259.1|SNV-107479-C-A|2
KPTACTMLVSSLRDRFP
>ENST00000566772.1|SNV-12948-A-C|2
SFLDALGFLEVRR
>ENST00000355044.8|SNV-851359-A-G|1
ASGVRNRK
>ENST00000538040.1|SNV-365-C-T|15
ACRWQRSPR
>ENST00000372771.5|INDEL-79024-C-CA|1
FSTPILDLFPTKKDR
>ENST00000389887.9|SNV-3577-G-A|2
GSIHYFRVPR
>ENST00000502711.1|SNV-187684-G-T|4
MALNWIQLNWDYLVNR
>ENST00000526111.5|SNV-116689-A-G|1
ASQRRPSQRHR
>ENST00000488956.5|SNV-752-C-T|1
CCRTVRR
>ENST00000490176.1|SNV-145932-A-G|6
MATQSRQIR
>ENST00000260570.8|SNV-4406-C-A|3
LSTKPADMK
>ENST00000578471.3|SNV-7192-G-A|16
MYLLEGEQMLMLITNIAFKVQR
>ENST00000643356.1|INDEL-116868-G-GTT|8
VRRNQLVGTLIFPGLLEK
>ENST00000323662.9|MNV-7067-CCA-C|11
GPPAPCRACSAARR
>ENST00000530259.1|SNV-107479-C-A|3
MKPTACTMLVSSLRDRFP
>ENST00000639473.1|SNV-187351-G-T|7
LYCFRRR
>ENST00000617998.6|SNV-24726-G-T|8
PDFDVSRISPWLLR
>ENST00000326674.10|SNV-4442-G-A|1
SATMMAAYLIQVHKWSPEEAVR
>ENST00000484400.5|SNV-342688-G-C|1
TTDVVDFLMETFIMFKNLIGK
>ENST00000545000.1|SNV-202782-G-T|5
KNPLQMVLLPNTEEK
>ENST00000503581.6|SNV-372169-A-G|1
WAGNMCLENTTDDQENECQHEAVCK
>ENST00000478774.5|SNV-80738-C-T|3
KWKTVSMIFLVVVLYLIIGATVFK
>ENST00000567107.6|SNV-6049-G-T|1
MLEEKKMQEQEK
>ENST00000566772.1|SNV-12948-A-C|5
IITYIRSFLDALGFLEVR
>ENST00000642272.1|INDEL-116868-G-GTT|4
GLIPECCAVYRIQDGYGLVRR
>ENST00000388975.4|SNV-57445-T-G|3
EEEELKQRVMQR
>ENST00000497549.2|SNV-752-C-T|6
WGFSSWSGWTR
>ENST00000646249.1|SNV-8383-G-T|3
KQCNGSLCLEKAVDKPPSPSPI
>ENST00000389887.9|SNV-3577-G-A|7
GKPHFTLEGHKFLIFR
>ENST00000584297.5|SNV-7192-G-A|1
LITNIAFKVQRRPSR
>ENST00000575779.2|SNV-9220-C-A|5
TAFLKHQRLHTGEK
>ENST00000577755.5|SNV-116689-A-G|1
QRRPSQRHGSK
>ENST00000506060.5|SNV-2768-G-A|2
MPIYSPSTKKTTHWETSLNHNS
>ENST00000497549.2|SNV-752-C-T|4
WGFSSWSGWTRTPDLRQK
>ENST00000613533.4|SNV-51580-C-T|5
KETFPNVAEEPIWRMIWQTPER
>ENST00000496384.7|INDEL-116868-G-GTT|12
RNQLVGTLIFPGLLEK
>ENST00000488956.5|SNV-752-C-T|2
CIATKCCRTVR
>ENST00000299295.7|SNV-343978-C-T|4
MSRVVLLLLGAALLCGHGAFCRR
>ENST00000480332.1|SNV-124380-G-A|4
RVPEAGEGHGGRPDHIR
>ENST00000446394.5|SNV-52033-C-A|2
AVHDFYITTFDSFPELNAAFK
>ENST00000486788.2|SNV-26169-G-A|1
TEAVEDLTTTLNK
>ENST00000479544.6|SNV-49241-C-G|4
IAEGPRDSALAEAPEGLSRAPPAR
>ENST00000283195.11|SNV-52388-A-G|2
NRPDYVSEEEEGDEDFETAVK
>ENST00000369569.6|MNV-7273-TT-T|6
IVRGSKHLFGYLVSMGK
>ENST00000377211.8|SNV-74897-G-A|1
TIFCLVLVFALCWLPLHLSRILK
>ENST00000288368.5|SNV-147777-G-T|3
IEHLCHR
>ENST00000508016.5|SNV-24692-G-T|6
MAKAVPERVYIILIGTK
>ENST00000479510.2|SNV-3904-C-T|3
IVLVGTLGSASSWGTSCSCWMRMR
>ENST00000425217.5|SNV-207781-C-T|3
TPPCTPNIVTTVTPPGTPPMR
>ENST00000642272.1|SNV-116868-G-T|16
MRGLIPECCAVYRIQDGYGL
>ENST00000369774.8|SNV-242439-G-A|3
KNLASPVEIIGNIMEISNLLNKK
>ENST00000261609.13|SNV-67809-C-T|3
QCLSLVQLIQQLLR
>ENST00000635884.1|SNV-244610-G-A|2
GGQGAPGLPAQAAALQPSQCGDER
>ENST00000453890.5|SNV-332300-G-A|2
IHTLLHSMPSAQGGSAAEEEDGAK
>ENST00000522040.5|SNV-209917-C-A|2
MTPLSSSAPTTLY
>ENST00000530259.1|SNV-107479-C-A|5
MKPTACTMLVSSLRDR
>ENST00000639473.1|SNV-187351-G-T|10
CYIVLEEGVRFKVQ
>ENST00000530259.1|SNV-107479-C-A|7
MKPTACTMLVSSLR
>ENST00000617998.6|SNV-23998-C-T|4
MLGVPRLK
>ENST00000649996.1|SNV-501205-G-A|2
IPMDIMEQQPFLSNSKPSDR
>ENST00000531778.1|SNV-28250-C-T|2
MRMANTLLHVPNLHWLVVEDAPRR
>ENST00000495007.5|INDEL-9751-T-TCGAAGCTCA|3
HCVKEVVEAHEAHVDQKNK
>ENST00000479544.6|SNV-49241-C-G|5
MIAEGPRDSALAEAPEGLSRAPPAR
>ENST00000640374.1|SNV-187351-G-T|3
CSIQGPTNICHIR
>ENST00000361138.7|SNV-56473-T-C|3
APSRSLNELKQHGFFSYLR
>FUSION-ENST00000625598.1:688-ENST00000296674.13:55|51
TFLANAFALAR
>ENST00000329468.5|SNV-131-G-A|5
MGNLLSKFRPGCHRRPLPGPGR
>ENST00000447643.1|SNV-2644-C-G|1
QQTTHRGRK
>ENST00000674468.1|SNV-166307-C-G|7
RQAAYQAWPPR
>ENST00000312579.4|SNV-397-C-A|4
RAASQWQLFGTQASR
>ENST00000298125.7|SNV-119142-G-T|1
LSIGLDNGTIS
>ENST00000562020.1|SNV-32543-G-A|1
ARTYHPS
>ENST00000297261.7|SNV-8836-G-A|4
DLSPRDR
>ENST00000533853.1|SNV-8622-G-C|3
YPAGELILLQRPWFQTHLR
>ENST00000636116.1|SNV-3904-C-T|3
TQYVHSPYDRPGWNPRFCIIL
>ENST00000323662.9|MNV-7067-CCA-C|6
AAAAGGDR
>ENST00000530259.1|SNV-107479-C-A|13
MAGLMKPTACTMLVSSLR
>ENST00000513449.6|SNV-32167-A-C|1
QLNTSSSRNGSLKTWNGGGK
>ENST00000639473.1|SNV-187351-G-T|9
MLYCFRR
>ENST00000260570.8|SNV-4406-C-A|2
LSTKPADMKYGR
>ENST00000479285.5|MNV-7273-TT-T|11
AHYHSGGADFR
>ENST00000245479.3|SNV-731-G-T|4
NKPHVKRPMNAFMVWAQAALR
>ENST00000424957.7|SNV-24692-G-T|4
KGVYHSNRNQATLNEK
>ENST00000326674.10|SNV-4442-G-A|2
SATMMAAYLIQVHK
>ENST00000645891.1|SNV-26555-G-A|2
HLLGRGTDPDASPGGR
>ENST00000639473.1|SNV-187351-G-T|6
RRCSIQGTVR
>ENST00000462783.1|SNV-412-G-T|2
SCTGDIASISWWRTR
>ENST00000643356.1|INDEL-116868-G-GTT|11
CNNQERLVSTFFRVR
>ENST00000374244.3|SNV-131844-T-G|1
AKMVKTMCEK
>ENST00000379483.4|SNV-1171-G-A|3
CVRWMHFTEEDQDYLEGLLTKPIMK
>ENST00000461445.5|SNV-21441-T-G|4
NKNAIVDPKVTVEIHGVSR
>ENST00000377211.8|SNV-74897-G-A|4
REVAKTIFCLVLVFALCWLPLHLSR
>ENST00000340811.9|SNV-55626-G-A|3
QITGLLWNLSSNDKLKNLMITK
>ENST00000490303.5|SNV-120431-G-A|2
MCCFPEGEAACTSVGRMLERVIGR
>ENST00000527079.2|SNV-4442-G-A|3
AAYLIQVHK
>ENST00000544938.1|SNV-30597-T-G|4
SRYCKDFLETAGALADR
>ENST00000652550.1|INDEL-34935-G-GGT|8
RPRPPGPPRPQGGRR
>ENST00000483655.5|SNV-752-C-T|6
CRCIATKCCR
>ENST00000522823.5|SNV-54-C-T|11
PEKTSAPTGVFHR
>ENST00000296682.4|SNV-83862-G-T|4
ECGRGFRYK
>ENST00000530259.1|SNV-107479-C-A|11
MAGLMKPTACTMLVSSLRDR
>ENST00000530259.1|SNV-107479-C-A|9
MAGLMKPTACTMLVSSLRDRFP
>ENST00000652550.1|INDEL-34935-G-GGT|1
WAYCSARRS
>ENST00000496081.5|SNV-3296-C-A|1
GHHCWPGSTWSCDHWSCGRCR
>ENST00000652550.1|INDEL-34935-G-GGT|9
RPRPPGPPRPQGGR
>ENST00000281428.12|SNV-81592-C-T|5
EGGLAGERARESLVDCSVSK
>ENST00000652550.1|INDEL-34935-G-GGT|7
RPRPPGPPRPQGGRRR
>ENST00000286122.11|SNV-34853-C-T|4
QRLEINCQDPSIKTICLWLDSIEAK
>ENST00000342992.10|SNV-237525-C-A|3
DPIHPYTKFRVPDILEGCQYEFR
>ENST00000235090.10|SNV-136-T-G|2
EGNLPPNAPACMERQLEAAR
>ENST00000435205.6|SNV-168449-T-G|1
DAAMGPILEFVVAENIMEK
>ENST00000295720.10|SNV-237471-C-T|3
IIYITQFPPALHHNLK
>ENST00000264360.7|SNV-1898-G-T|2
VLVRVLDSNDNAPEISFSTVK
>ENST00000265162.10|SNV-187684-G-T|1
NMALNWIQLNWDYLVNRYTLNNR
>ENST00000578471.3|SNV-7192-G-A|3
LITNIAFKVQR
>ENST00000374435.3|SNV-10934-G-A|2
IHNKERTMK
>ENST00000355689.6|SNV-174-C-A|2
SPRSSAGLSLLGYCYYR
>ENST00000491769.1|SNV-73624-G-A|7
GPGHWQEDEHQGGIHLRQ
>ENST00000538040.1|SNV-365-C-T|6
TPATPFFTDECTFK
>ENST00000528896.7|SNV-28465-C-T|2
VVLWPQSSCQSGRQLALR
>ENST00000545000.1|SNV-202782-G-T|6
RKNPLQMVLLPNTEEK
>ENST00000323662.9|MNV-7067-CCA-C|7
RAAAAGGDRLVALAAAGLGPHR
>ENST00000369774.8|SNV-242439-G-A|1
NLASPVEIIGNIMEISNLLNKK
>ENST00000525150.5|MNV-7067-CCA-C|26
TEGFLFKEMMTWVQGPDLDSKAGLR
>ENST00000377211.8|SNV-74897-G-A|2
TIFCLVLVFALCWLPLHLSR
>ENST00000507343.1|SNV-121570-C-T|1
GSSLLSVLSAMAAVTK
>ENST00000238112.8|SNV-44084-T-C|1
SEMHVYSKR
>ENST00000274181.7|SNV-122367-A-G|2
DLRFQVNMSFCNPK
>ENST00000361283.4|SNV-11627-C-T|5
AFLLESLLKNYVAAHGQSLLK
>ENST00000389003.7|SNV-28465-C-T|1
AILWPQSSCQSGRQLALRLFSK
>ENST00000442415.7|SNV-78442-G-A|1
GLTVKIGDFGLATVKSR
>ENST00000525150.5|MNV-7067-CCA-C|27
TEGFLFKEMMTWVQGPDLDSK
>ENST00000323662.9|MNV-7067-CCA-C|1
LVALAAAGLGPHRRAQLLL
>ENST00000232974.11|MNV-5866-AGGC-A|4
RGGKTKPPPGVASASAR
>ENST00000674468.1|SNV-166307-C-G|10
QFMRQAAYQAWPPR
>ENST00000548363.1|SNV-2747-C-T|2
RSLTLCWTEFASWYVSFQE
>ENST00000298097.7|SNV-30972-A-C|3
VLTDSNHVPLQRLSLLVHNVSVMPK
>ENST00000530259.1|SNV-107479-C-A|12
AGLMKPTACTMLVSSLR
>ENST00000482346.1|SNV-1922-C-T|6
RRALLAYGQPGR
>ENST00000547525.6|SNV-111149-G-A|5
THESGQKEIEAFDTAILLIR
>ENST00000295050.12|INDEL-16044-A-AT|4
LEDKTVFDNFFYQERANK
>ENST00000476399.5|SNV-25432-T-G|1
LRMAVWI
>ENST00000496384.7|INDEL-116868-G-GTT|4
CWRMFHLQHTTLYEKR
>ENST00000575779.2|SNV-9215-C-T|1
LFIWRTAFLKH
>ENST00000497549.2|SNV-752-C-T|2
TPDLRQKMLMK
>ENST00000329153.10|SNV-28947-A-G|1
DSGSQAQGLKAAVLAPSPGALQSK
>ENST00000299295.7|SNV-343978-C-T|2
VVLLLLGAALLCGHGAFCR
>ENST00000584297.5|SNV-7192-G-A|13
YLLEGEQMLMLITNIAFKVQRRPSR
>ENST00000476031.1|SNV-2210-C-T|5
RASSQAR
>ENST00000366574.7|SNV-596940-C-A|1
GEGGNGLLAEMEEAIKIAEDPSR
>ENST00000566772.1|SNV-12948-A-C|6
SKIITYIRSFLDALGFLEVR
>ENST00000425248.5|SNV-5741-G-T|1
ILYLLNQGEHFGTTEAT
>ENST00000467252.5|SNV-8218-C-T|2
MWKMKGMK
>FUSION-ENST00000651943.2:253945-ENST00000604030.6:176071|2
QEVLCEYPQGCHR
>ENST00000374990.6|SNV-40718-G-C|1
HLKSKNILVK
>ENST00000529047.6|SNV-107479-C-A|2
DMAGLMKPTACTMLVSSLR
>ENST00000366919.6|SNV-58117-C-T|3
HCLTFIYRPFVDK
>ENST00000491769.1|SNV-73624-G-A|2
NIKEVYTFASEPNDVFFK
>ENST00000563815.5|SNV-10625-A-C|3
SLQMLLPVQGPWLHYSR
>ENST00000575779.2|SNV-9227-A-G|2
HQSLHAGEKLECEK
>ENST00000495007.5|INDEL-9751-T-TCGAAGCTCA|1
EVVEAHEAHVDQKNK
>ENST00000461445.5|SNV-21441-T-G|5
NKNAIVDPK
>ENST00000490176.1|SNV-145932-A-G|3
ATQSRQIRLFYPR
>ENST00000372104.5|SNV-7423-G-A|1
DVAEVTAFQGSLLSWYDQEKR
>ENST00000539533.3|SNV-1365-C-T|1
LPTPCSSAR
>ENST00000377918.8|SNV-1980-G-C|2
VLRGGGTGGGGGLGGPGGSVPFK
>ENST00000538040.1|SNV-365-C-T|23
MARWRPSWSAAGRAWWR
>ENST00000318493.11|SNV-26989-G-A|3
EALAKSK
>ENST00000433402.2|SNV-122367-A-G|6
MTVREGCYRDLR
>ENST00000522823.5|SNV-54-C-T|7
TSAPTGVFHRVAGSWK
>ENST00000311936.8|SNV-5587-G-A|1
LVVVGADGVGK
>ENST00000369569.6|MNV-7273-TT-T|9
LYVRPCPAVKRTFK
>ENST00000563576.5|SNV-48498-G-T|4
QKNISDQEGNNISSSSGHR
>ENST00000617998.6|SNV-23998-C-T|9
MTLNTFHYAGVSAKNVMLGVPRLK
>ENST00000070846.10|SNV-55626-G-A|3
DQPDQHGLLWNLSSNDKLKNLMITK
>ENST00000527679.5|SNV-4694-G-A|4
MEYSHLLPPNSFEGK
>ENST00000652550.1|INDEL-34935-G-GGT|12
ASWAPRRRPRPPGPPRPQGGR
>ENST00000495007.5|INDEL-9751-T-TCGAAGCTCA|2
EVVEAHEAHVDQK
>ENST00000483655.5|SNV-752-C-T|7
CRCIATK
>ENST00000264360.7|SNV-1898-G-T|1
VLDSNDNAPEISFSTVK
>ENST00000642272.1|SNV-116868-G-T|13
IQDGYGL
>ENST00000575779.2|SNV-9220-C-A|6
LFIWRTAFLKHQR
>ENST00000524481.5|SNV-438142-C-G|13
MHVHPGTTYQFFIR
>ENST00000485223.1|INDEL-2408-G-GCC|4
SSSSMQPRSSATPNTTAEDSEQ
>ENST00000529868.1|SNV-2254-C-T|2
WEYSIKPLLQTR
>FUSION-ENST00000625598.1:688-ENST00000296674.13:55|31
KLIWAQP
>ENST00000652550.1|INDEL-34935-G-GGT|13
ASWAPRR
>ENST00000296682.4|SNV-83862-G-T|1
YKSNLLSHQRTHTGEKPYVCR
>ENST00000458716.2|SNV-23386-A-G|5
CSWTPWHLLERRVIGLLLHLCR
>ENST00000625233.2|SNV-27728-G-A|2
ASCPPHSPR
