# Supplementary material for: Identification of non-canonical peptides with moPepGen
Source: Nat Biotechnol. 2025 Jun 16;44(4):568–73. doi: 10.1038/s41587-025-02701-0 (PMC12680078; doi:10.1038/s41587-025-02701-0)
Supplement: Supplementary file 4 — Supplementary Data: Cancer cell line variant peptide database. Custom peptide database FASTA file for each of the 376 cell lines from the Cancer Cell Line Encyclopedia with proteomics characterization or used in the reference channel. Variant peptide FASTA files were produced by moPepGen as the result of cell-line-specific publicly available mutations and fusions. [file 41587_2025_2701_MOESM4_ESM.zip › ACH-000008.fasta]

>ENST00000513610.6|INDEL-265429-C-CC|2
RGLFPAETQGPHQPVNQNLHPL
>ENST00000369005.6|SNV-93990-G-T|2
EPMKAPLCGEGYQPGGFESQEK
>ENST00000039989.9|INDEL-91281-C-CG|2
SRQRPISTTVA
>ENST00000480896.5|SNV-66613-G-A|4
RQHRLSGNTR
>ENST00000513610.6|INDEL-265429-C-CC|1
GLFPAETQGPHQPVNQNLHPL
>ENST00000264972.9|INDEL-24031-G-GAT|5
DLAARNVLLMLTGTTPRSATLASPK
>ENST00000311160.14|INDEL-236337-C-CC|4
DDDPWLSPGPR
>ENST00000356950.2|SNV-214-A-G|1
QVHPDAGISSK
>FUSION-ENST00000534491.5:1517-ENST00000440887.2:21126|69
GCCLGELECLLYTRELRGLK
>ENST00000452236.3|SNV-44019-C-A|1
LANDEGLKISFENTASLPSFWIKAK
>FUSION-ENST00000475789.1:7623-ENST00000405243.1:39117|2
ISLYSDSIKKNI
>ENST00000342992.10|SNV-116380-G-A|2
DKGEIVRESDNI
>FUSION-ENST00000534491.5:1517-ENST00000440887.2:21126|7
AASGAPARPAGPEHR
>FUSION-ENST00000636037.1:8746-ENST00000623511.1:23702|6
MVVLFSSSDKFTLNQVTRR
>ENST00000623971.3|SNV-128-T-C|2
MNPRPPK
>ENST00000542196.2|SNV-59-A-C|1
GLSGPPR
>ENST00000317147.10|INDEL-30625-G-GG|4
NYRSQPAGNTAYCESAR
>ENST00000388914.7|SNV-37671-G-A|3
HDSMSTLHFR
>ENST00000576966.5|SNV-3986-A-C|7
AVQVTIVHNNNHSDR
>ENST00000321442.10|INDEL-35086-G-GC|4
HVSPLIGRFVPFACR
>ENST00000283296.12|SNV-76740-C-T|3
QEGKINILGTPETDIDSSCSRYTLK
>ENST00000350485.8|INDEL-556-C-CT|6
KILVALAVFFSCLHSAVCR
>ENST00000529971.1|SNV-3242-C-T|1
GCSAGCPEEAPAAAPGACAAPER
>ENST00000519331.1|SNV-10446-C-T|1
IPELVRQVHLLLCSRR
>ENST00000657855.1|INDEL-2267-G-GG|7
YHVVAGGPLPMGTSMLTWR
>ENST00000506008.1|SNV-34840-G-T|2
KTILSCQFSNYH
>ENST00000257254.3|SNV-1031-C-T|4
ERIEGLWK
>ENST00000306729.11|SNV-32290-G-T|2
EPVDREPVVCHPDLEDR
>ENST00000260983.8|SNV-268611-G-A|1
MSIQPEKKSSFPTCAHHGQER
>ENST00000495007.5|INDEL-9751-T-TCGAAGCTCA|3
HCVKEVVEAHEAHVDQKNK
>ENST00000294543.10|SNV-105417-G-A|2
GDWLLSFMYR
>ENST00000495027.5|SNV-86467-T-C|1
LEFLPNSDIKAMYSSEGER
>FUSION-ENST00000636037.1:8746-ENST00000623511.1:23702|8
MVVLFSSSDKFTLNQVTR
>ENST00000282516.13|SNV-187901-C-G|2
SSSGFSVQWMAGSYSGSWTEAKR
>ENST00000506949.1|SNV-13734-G-T|12
MKPWQLTHCSSAMSSSGIRI
>ENST00000571744.1|SNV-18810-G-A|2
ALVDQILSQTANDLR
>ENST00000271588.9|INDEL-321259-C-CA|1
YVCVAVNVAGMTDKKI
>ENST00000492816.6|SNV-55045-T-G|7
WMSIPAKLLGK
>ENST00000492816.6|SNV-55045-T-G|9
WMSIPAK
>ENST00000300051.8|SNV-4333-G-T|2
QLLQEEVCAVGVETMR
>ENST00000257254.3|SNV-1031-C-T|5
KERIEGLWK
>ENST00000657855.1|INDEL-2267-G-GG|6
YHVVAGGPLPMGTSMLTWRK
>FUSION-ENST00000534491.5:1517-ENST00000440887.2:21126|50
MSFIYKRTEGSK
>ENST00000413905.5|SNV-124946-C-A|1
NWLMLSDVLKKLK
>ENST00000342992.10|MNV-256585-CTGAAGGCCAA-C|1
MNLQSVA
>ENST00000296564.9|SNV-48230-C-G|1
LTLFIANMWHDIFLSESVINK
>ENST00000482645.1|SNV-8898-C-T|8
MSEMDRRNDAWLPGEATCGVLR
>ENST00000534159.5|SNV-12620-T-G|2
AGTPTGSHK
>ENST00000567887.5|INDEL-253780-C-CA|2
EQGNFLKGIWVQGST
>ENST00000380950.7|SNV-72339-G-A|2
CTPGPSESGCMHITFHDSNER
>ENST00000356950.2|SNV-214-A-G|3
ESYSVYVYKVLKQVHPDAGISSK
>ENST00000350485.8|INDEL-556-C-CT|4
KILVALAVFFSCLHSAVCRR
>ENST00000366962.8|SNV-242-G-A|5
KGYGHCVMGR
>ENST00000520367.5|SNV-10446-C-T|4
FRIPELVR
>ENST00000324000.4|SNV-401-C-A|2
IFTTPKYASPGAPR
>ENST00000260197.12|SNV-137861-G-A|1
DCGNSHILPFSTPGPSTCLPNYYR
>ENST00000354785.10|SNV-55045-T-G|1
GLAFTDVDVDSSKIAWESPQGQVSR
>ENST00000411527.5|INDEL-1803-G-GA|2
GPQPPQPAGLLGDR
>ENST00000321442.10|INDEL-35086-G-GC|3
HVSPLIGRFVPFACRSCC
>ENST00000506949.1|SNV-13734-G-T|10
MSSSGIRI
>ENST00000569916.1|INDEL-30625-G-GG|1
SQPAGNTACK
>ENST00000570355.1|INDEL-17218-A-AC|4
YPAGATGAQAAPQAQAGPHRQPR
>ENST00000559889.5|SNV-30820-C-T|8
GRASALLSLPLSMLGTTTGATSR
>ENST00000525135.5|INDEL-91281-C-CG|12
GFPTGASLHYTGESQLTEVLQNLGK
>ENST00000399151.3|SNV-124813-A-C|2
RQAFAVFSGELDQYHLSLPLIQER
>ENST00000492816.6|SNV-55045-T-G|6
MWMSIPAKLLGKAHR
>FUSION-ENST00000534491.5:1517-ENST00000440887.2:21126|36
APETGRNGDSFLGSGRER
>ENST00000467685.2|SNV-227158-G-T|5
NCLMHTRIYIQRLCSCF
>ENST00000307271.4|SNV-16131-C-T|3
CRLGKSATGNAILGK
>ENST00000641575.1|SNV-105206-G-A|2
QNSRTSLFSFR
>FUSION-ENST00000534491.5:1517-ENST00000440887.2:21126|87
MQTPWGQPWAHTQFR
>ENST00000454784.9|SNV-34642-C-T|2
CVLKAECPCEFSGTVYQPGEVR
>ENST00000627656.2|SNV-4987-C-T|2
RETCDGEAAGCTINNSLSNIQWL
>ENST00000535334.5|INDEL-62910-C-CA|3
KNQKNGER
>ENST00000486186.5|SNV-477902-A-G|3
ATAGGSQCAR
>ENST00000519524.1|SNV-22889-T-G|2
MDVLLTHPSVTSESTKQVPQSL
>ENST00000672621.1|SNV-274206-G-A|1
NYTDESEHATYDRSRLINDFVIK
>ENST00000543675.5|SNV-29572-C-T|6
APLAKEFVFQPR
>ENST00000325954.9|SNV-29572-C-T|2
EFVFQPR
>ENST00000542196.2|SNV-59-A-C|2
EWENHTILVEFFLKGLSGPPR
>ENST00000381655.7|SNV-158644-T-A|2
YTTLVPLINILTIAGIKEIVEDFK
>FUSION-ENST00000534491.5:1517-ENST00000440887.2:21126|23
WGAAPGRPLRAAIRPGFCGRR
>ENST00000649738.1|SNV-95277-C-T|7
SGLLACLVLLEIPDHQAYQG
>ENST00000223084.7|SNV-4930-C-A|7
MAAKATTNPSQLLPLGNR
>ENST00000380060.7|SNV-350201-G-A|5
GDTMFTPAVSSRTRSQSLPR
>ENST00000657855.1|INDEL-2267-G-GG|5
YHVVAGGPLPMGTSMLTWRKVEWR
>FUSION-ENST00000534491.5:1517-ENST00000440887.2:21126|53
MRGGSCQKGPEK
>FUSION-ENST00000534491.5:1517-ENST00000440887.2:21126|85
MQTPWGQPWAHTQFRVYR
>ENST00000583503.5|SNV-32289-A-T|1
CGCRPGQRSCLMSSLS
>ENST00000493837.6|MNV-6249-CGTAG-C|4
WAVACSSAWLGQGLPEALPWLRVER
>ENST00000324695.9|SNV-25368-G-A|2
DTLIRNCNAEGYFLAQYLMDDFTR
>ENST00000474524.5|SNV-296979-A-T|2
VERYQDDIK
>ENST00000311160.14|INDEL-236337-C-CC|3
DDDPWLSPGPRYYR
>ENST00000571744.1|SNV-18810-G-A|5
QRNNSLMLKALVDQILSQTANDLR
>ENST00000424085.6|SNV-115833-C-T|3
VIQKAFEFIPSDQQNEMVR
>ENST00000307271.4|SNV-16131-C-T|4
LLLLGKCRLGK
>ENST00000300051.8|SNV-4333-G-T|4
RQLLQEEVCAVGVETMR
>ENST00000039989.9|INDEL-91281-C-CG|3
GITKSRQRPISTTVA
>ENST00000231498.8|SNV-39399-G-T|2
LRPVDQLRHLLVSNVGGDGEEI
>FUSION-ENST00000534491.5:1517-ENST00000440887.2:21126|20
AAIRPGFCGRRASSSR
>ENST00000264972.9|SNV-24032-G-T|5
DLAARNVLLFNR
>ENST00000341948.6|SNV-2383-G-T|1
CFVPEGPLPGHLVDMSGTR
>ENST00000373807.5|SNV-110936-A-G|3
SFLRAVRPHCSSSSSRTGGAQTR
>ENST00000541178.1|SNV-3632-A-C|1
QISSGLSSVQEMSLPKS
>ENST00000649738.1|SNV-95277-C-T|4
AARASWLAWFCWKSR
>ENST00000511915.1|SNV-6799-G-A|7
DTPWRQHLQSGDFQHGR
>ENST00000399034.7|SNV-84924-C-A|4
QYPWGVAEVENGEHCDFK
>ENST00000618781.1|SNV-550-T-G|1
LCVASGESGEEVPLYGNLHYLQTGR
>ENST00000373886.8|INDEL-286345-C-CA|11
YKIWCNIHFITWRK
>ENST00000524510.1|SNV-50648-G-A|13
GVSVLAPYRERVK
>ENST00000350485.8|INDEL-556-C-CT|5
MKILVALAVFFSCLHSAVCRR
>ENST00000505555.5|SNV-7698-G-A|3
FISMHLVDRASSLER
>FUSION-ENST00000534491.5:1517-ENST00000440887.2:21126|11
RALAPPR
>ENST00000586338.2|SNV-4742-G-A|1
PGRPGPGPGLEPEPEPR
>ENST00000272452.7|SNV-9508-C-T|2
MTDTRLTFYFQF
>ENST00000570355.1|INDEL-17218-A-AC|7
MYPAGATGAQAAPQAQAGPHR
>ENST00000264972.9|SNV-24032-G-T|3
NVLLFNR
>ENST00000249044.2|INDEL-10960-G-GC|4
GETGPGKTPTMRR
>FUSION-ENST00000475789.1:7623-ENST00000405243.1:39117|3
ISLYSDSIKK
>ENST00000496259.5|SNV-6150-G-A|1
GAMNSPESESRGASLDGER
>ENST00000240662.3|INDEL-2267-G-GG|2
WNGEKWFGVHCVCD
>ENST00000567887.5|INDEL-253780-C-CA|3
EQGNFLK
>ENST00000506008.1|SNV-34840-G-T|3
MKTILSCQFSNYH
>ENST00000376462.5|SNV-837181-C-T|3
SYLPGLGLTTTR
>ENST00000361786.7|SNV-16132-C-T|1
LQASLIPGSSNTGSDLEAFSDHPAI
>ENST00000308527.6|INDEL-1671-C-CA|2
ATTGAAGQPGICQAR
>ENST00000492816.6|SNV-55045-T-G|2
MSIPAKLLGKAHR
>ENST00000624618.1|SNV-935-A-T|3
EKVSSVFYITIFPMLNPLIYSLRNK
>ENST00000672621.1|SNV-274206-G-A|5
DKNYTDESEHATYDR
>ENST00000520284.5|SNV-10446-C-T|1
IPELVRQHFVERGGESTRPR
>ENST00000350485.8|INDEL-556-C-CT|7
MKILVALAVFFSCLHSAVCR
>ENST00000615392.4|SNV-44557-C-T|3
NQFLPNALREFFCHIHAPEER
>ENST00000645770.1|SNV-268611-G-A|1
SIQPEKKSSFPTCAHHGQER
>ENST00000376462.5|SNV-837181-C-T|4
RSYLPGLGLTTTRSGDVVYTGR
>ENST00000645237.2|SNV-227158-G-T|1
CQELFDAHQDLHSEALFLFLTTSR
>ENST00000657855.1|INDEL-2267-G-GG|3
WWLVGLCPWGHLCLHGEK
>ENST00000378463.5|SNV-124946-C-A|7
MLSDVLK
>FUSION-ENST00000534491.5:1517-ENST00000440887.2:21126|38
APETGRNGDSFLGSGR
>FUSION-ENST00000534491.5:1517-ENST00000440887.2:21126|57
MHMRGGSCQKGPEK
>ENST00000454784.9|SNV-34642-C-T|3
GKCVLKAECPCEFSGTVYQPGEVR
>ENST00000249044.2|INDEL-10960-G-GC|10
MLGPPASPTSTSKK
>ENST00000555486.5|SNV-16997-C-T|5
HSMAPPR
>ENST00000505555.5|SNV-7698-G-A|5
GRFISMHLVDRASSLER
>ENST00000580838.1|SNV-686532-C-G|1
RLGSSTPPSGWQTSFSTSHR
>ENST00000396095.6|SNV-120334-G-A|3
FTGDFTAPDLVCRVIRYLQK
>FUSION-ENST00000534491.5:1517-ENST00000440887.2:21126|44
TEGSKKVSGG
>FUSION-ENST00000475789.1:7623-ENST00000405243.1:39117|10
ERISLYSDSIK
>ENST00000648170.1|SNV-95277-C-T|2
EGRSGLLACLVLLEIP
>ENST00000260983.8|SNV-268611-G-A|3
MSIQPEK
>ENST00000492816.6|SNV-55045-T-G|5
WMSIPAKLLGKAHR
>ENST00000274311.3|SNV-13734-G-T|1
HQDLATRSRYVR
>ENST00000209668.3|SNV-11500-C-T|1
FLLDALITHVLPFEK
>ENST00000273666.10|SNV-297870-G-A|3
SPSRPFQTTIPHGKSQREER
>ENST00000403625.6|SNV-570185-G-A|4
STALPKK
>FUSION-ENST00000534491.5:1517-ENST00000440887.2:21126|47
GGSCQKGPEKDVQLECD
>ENST00000300773.3|SNV-162453-G-A|3
EIGSAACFSQAYFIHSLSFLK
>ENST00000453190.7|INDEL-126739-T-TT|3
SNGGGWSFTNFFSEQTKR
>ENST00000341398.6|SNV-50648-G-A|2
FLRPSFTDGTIR
>ENST00000381553.7|SNV-120334-G-A|1
VIRYLQVMVMKLFHIQK
>ENST00000480896.5|SNV-66613-G-A|1
LSGNTRSCWSV
>ENST00000382110.6|SNV-8898-C-T|1
NDAWLPGEATCGVLRAVATQQR
>ENST00000388914.7|SNV-37671-G-A|7
SILVDFEEASGKKICK
>ENST00000382110.6|SNV-8898-C-T|2
NDAWLPGEATCGVLR
>ENST00000641575.1|SNV-105206-G-A|5
YSSPHQSLLSIRGSLFSPRQNSR
>ENST00000486186.5|SNV-477902-A-G|1
ATAGGSQCARRAR
>ENST00000517393.1|SNV-22889-T-G|2
ESSGDMDVLLTHPSVTSESTK
>ENST00000511072.5|INDEL-342693-G-GC|2
EPPGGLLCGEAEDQEQRHVGR
>ENST00000627656.2|SNV-4987-C-T|1
ETCDGEAAGCTINNSLSNIQWL
>FUSION-ENST00000534491.5:1517-ENST00000440887.2:21126|109
MAMLALGVSLGQVRSAHSPP
>FUSION-ENST00000534491.5:1517-ENST00000440887.2:21126|90
ETVETHVSVAVLPGEEPR
>FUSION-ENST00000534491.5:1517-ENST00000440887.2:21126|34
NGDSFLGSGRER
>FUSION-ENST00000534491.5:1524-ENST00000440887.2:21126|1
GTVGGYPADTPPLME
>ENST00000545946.1|SNV-21572-C-T|1
AYTSQQVQAAAAAAAVAQAQAQAQA
>ENST00000648170.1|SNV-95277-C-T|1
SGLLACLVLLEIP
>ENST00000300289.10|INDEL-19111-C-CA|1
TVAYTEQKNDQWQN
>ENST00000542196.2|SNV-59-A-C|3
MEWENHTILVEFFLKGLSGPPR
>ENST00000283296.12|SNV-76740-C-T|4
QEGKINILGTPETDIDSSCSR
>ENST00000329138.9|INDEL-17218-A-AC|13
GPAHFIR
>ENST00000576966.5|SNV-3986-A-C|8
MAVQVTIVHNNNHSDR
>FUSION-ENST00000534491.5:1517-ENST00000440887.2:21126|24
WGAAPGRPLRAAIRPGFCGR
>ENST00000399034.7|SNV-84924-C-A|1
ILRNMLIRTHMQDLK
>FUSION-ENST00000534491.5:1517-ENST00000440887.2:21126|112
VTMEWQC
>ENST00000376324.7|SNV-12620-T-G|2
RYSPGESWHPYWEPQGLMYCLR
>ENST00000388914.7|SNV-37671-G-A|1
HDSMSTLHFRSLGSAISKILR
>ENST00000303921.3|INDEL-1396-C-CC|5
AGKLQGSHPQAPVQDGQWTGGARR
>ENST00000648643.1|SNV-428506-C-T|3
LNTTVMTTILMASEP
>ENST00000505555.5|SNV-7698-G-A|1
HLVDRASSLER
>FUSION-ENST00000534491.5:1517-ENST00000440887.2:21126|13
APWASSLRR
>ENST00000366574.7|INDEL-572174-C-CA|3
TRPSRDRPQHLPQATDAVFLPQFCK
>ENST00000272452.7|SNV-9508-C-T|1
LTFYFQF
>ENST00000376462.5|SNV-837181-C-T|1
SYLPGLGLTTTRSGDVVYTGRK
>ENST00000381553.7|SNV-120334-G-A|3
FTGDFTAPDLVCRVIRYLQVMVMK
>FUSION-ENST00000534491.5:1517-ENST00000440887.2:21126|4
GTVILLIPHHLWNDGPFPHWIR
>ENST00000376664.10|SNV-11268-G-A|5
WLCISSSTCARSTPWASSK
>ENST00000374080.8|SNV-296-G-A|3
QKKDELTALNVK
>ENST00000246662.9|SNV-3861-A-C|1
EIEPYHNLLEGGQEDFESSGAGK
>ENST00000340385.6|INDEL-10453-C-CA|3
SLHQRAPIWQEIPPLHTPALSLLEK
>ENST00000452236.3|SNV-44019-C-A|4
LLKLANDEGLK
>ENST00000494342.1|SNV-105417-G-A|4
MYRTSSVQLRVA
>ENST00000534159.5|SNV-12620-T-G|5
GRDTPPARAGTPTGSHK
>ENST00000559889.5|SNV-30820-C-T|5
ASALLSLPLSMLGTTTGATSRR
>ENST00000534159.5|SNV-12620-T-G|6
MGRDTPPARAGTPTGSHK
>FUSION-ENST00000534491.5:1517-ENST00000440887.2:21126|62
LFRGIRMSFIYK
>ENST00000329138.9|INDEL-17218-A-AC|17
SPPAAAPR
>ENST00000378463.5|SNV-124946-C-A|3
LSDVLKKLK
>ENST00000562368.5|SNV-1673-A-G|2
LGGRPGGR
>ENST00000396396.6|INDEL-151228-G-GC|3
QSVEEIVRDHWAKFGPPLLLQV
>ENST00000506949.1|SNV-13734-G-T|11
KPWQLTHCSSAMSSSGIRI
>ENST00000249044.2|INDEL-10960-G-GC|2
RVGHPVTTEP
>ENST00000440172.5|SNV-63607-A-G|1
SSFSEHEPR
>ENST00000376462.5|SNV-837181-C-T|5
RSYLPGLGLTTTR
>ENST00000446175.5|SNV-15960-C-T|3
FSKLKSTPGSVIAQK
>ENST00000473649.1|SNV-21183-C-G|2
MKTSRSR
>ENST00000380950.7|SNV-72339-G-A|1
CTPGPSESGCMHITFHDSNERLGLK
>FUSION-ENST00000534491.5:1517-ENST00000440887.2:21126|88
ALCGGSVLSLLRFCVEK
>ENST00000511072.5|INDEL-342693-G-GC|5
GEVREPPGGLLCGEAEDQEQR
>ENST00000474961.5|SNV-11597-C-T|10
MRMMPRFSMMCR
>ENST00000342895.7|SNV-23099-C-G|1
MQNLHTLWLERNEITCLPQTISNMK
>ENST00000340385.6|INDEL-10453-C-CA|6
DGDSVMVLPTIPEEEAKKTFPER
>ENST00000223084.7|SNV-4930-C-A|6
AAKATTNPSQLLPLGNR
>FUSION-ENST00000534491.5:1517-ENST00000440887.2:21126|2
FEPCGCTSTWIFFLLCHPR
>ENST00000266744.4|SNV-968-T-G|5
VKVVNLGFATLR
>ENST00000289893.8|INDEL-253780-C-CA|1
MGSRQKK
>ENST00000422982.8|SNV-43618-G-A|1
NRAHLVAVFNEYQRMTGR
>ENST00000329956.11|SNV-44351-C-T|4
RLLSPSK
>ENST00000623971.3|SNV-128-T-C|3
CLSPPTMNPRPPK
>ENST00000559889.5|SNV-30820-C-T|6
ASALLSLPLSMLGTTTGATSR
>ENST00000555486.5|SNV-16997-C-T|4
HSMAPPRR
>ENST00000518925.5|SNV-22889-T-G|1
GAESSGDMDVLLTHPSVTSESTK
>ENST00000329138.9|INDEL-17218-A-AC|14
GPATAGTGAAGTGQRGPAHFIR
>ENST00000637610.1|SNV-4611-C-A|1
ASKDRSLLR
>ENST00000323777.8|SNV-357-A-T|2
TSSFTSFIRQLNLYGFR
>ENST00000350485.8|INDEL-556-C-CT|2
ILVALAVFFSCLHSAVCRR
>ENST00000265643.4|SNV-1862-T-A|2
GWTLNSAGYLQGPHAVGNHR
>ENST00000624618.1|SNV-935-A-T|2
VSSVFYITIFPMLNPLIYSLR
>ENST00000275300.3|SNV-94419-G-C|2
TTVATLRR
>ENST00000460627.5|SNV-4522-G-A|5
LLQNKLFLNVGTK
>ENST00000321196.8|SNV-374897-G-A|2
QANLNEAAEK
>ENST00000482026.5|SNV-165-G-A|2
EVLQELHAR
>ENST00000506949.1|SNV-13734-G-T|14
WRRPMKPWQLTHCSSAMSSSGIRI
>ENST00000492816.6|SNV-55045-T-G|8
MWMSIPAKLLGK
>ENST00000453190.7|INDEL-126739-T-TT|4
SNGGGWSFTNFFSEQTK
>ENST00000519524.1|SNV-22889-T-G|3
DVLLTHPSVTSESTK
>ENST00000541178.1|SNV-3632-A-C|2
QISSGLSSVQEMSLPK
>ENST00000422982.8|SNV-43618-G-A|3
FNAVLCSRNRAHLVAVFNEYQR
>ENST00000395487.6|SNV-144748-C-T|2
TCPTCNDFYGLVQK
>ENST00000644880.1|SNV-227158-G-T|2
HTRIYIQRLCSCF
>ENST00000649738.1|SNV-95277-C-T|2
ASWLAWFCWKSR
>FUSION-ENST00000534491.5:1517-ENST00000440887.2:21126|113
ALSILTEQFCIPRPHKVTMEWQC
>ENST00000495027.5|SNV-86467-T-C|4
KCFEGIAKLEFLPNSDIK
>FUSION-ENST00000534491.5:1517-ENST00000440887.2:21126|97
MIARLAASR
>ENST00000645770.1|SNV-268611-G-A|9
MFFNPDPYLKMSIQPEK
>ENST00000311277.9|INDEL-24266-T-TT|3
EAFFQAK
>ENST00000569916.1|INDEL-30625-G-GG|2
NYRSQPAGNTACK
>ENST00000455250.1|INDEL-19111-C-CA|35
KMTSGKIK
>ENST00000273390.9|SNV-41102-G-A|1
VQEAEESGRRQVEK
>ENST00000511072.5|INDEL-342693-G-GC|3
EPPGGLLCGEAEDQEQR
>ENST00000264972.9|INDEL-24031-G-GAT|2
SATLASPK
>ENST00000266744.4|SNV-968-T-G|2
VVNLGFATLREHVPNGAANK
>ENST00000672277.1|SNV-360326-C-G|4
TRSEHTETKQNVISK
>ENST00000486186.5|SNV-477902-A-G|4
CPCRATAGGSQCARR
>ENST00000482645.1|SNV-8898-C-T|6
MDRRNDAWLPGEATCGVLR
>ENST00000317147.10|INDEL-30625-G-GG|5
KNYRSQPAGNTAYCESAR
>FUSION-ENST00000534491.5:1517-ENST00000440887.2:21126|96
IARLAASR
>ENST00000646859.1|SNV-256310-G-A|1
CLENGSIIPIKPDCDEEPTPVCER
>ENST00000559889.5|SNV-30820-C-T|7
GRASALLSLPLSMLGTTTGATSRR
>ENST00000379287.4|SNV-981-A-C|1
IDEVLLHQDVDLVCITLPPPLTR
>ENST00000311277.9|INDEL-24266-T-TT|6
WNEKKEAFFQAK
>FUSION-ENST00000534491.5:1517-ENST00000440887.2:21126|67
GLKRSLGGR
>ENST00000403897.4|SNV-55325-T-G|1
DLGKQLKLSQK
>FUSION-ENST00000534491.5:1517-ENST00000440887.2:21126|40
MAPETGR
>FUSION-ENST00000534491.5:1517-ENST00000440887.2:21126|19
RASSSRLR
>ENST00000511915.1|SNV-6799-G-A|2
QHLQSGDFQHGRSSHSFSRESR
>ENST00000493837.6|MNV-6249-CGTAG-C|2
KEAGLVSPEY
>ENST00000265825.6|SNV-2467-C-A|1
DETEWINRHPKAEDLR
>ENST00000555486.5|SNV-16997-C-T|7
MRHSMAPPRR
>ENST00000266744.4|SNV-968-T-G|6
NRVKVVNLGFATLR
>ENST00000397354.7|SNV-102721-A-C|1
FLSLPPPHYVGPHIPSSLASPMR
>ENST00000321442.10|INDEL-35086-G-GC|2
FVPFACR
>FUSION-ENST00000534491.5:1517-ENST00000440887.2:21126|105
MLALGVSLGQVRSAHSPP
>ENST00000649738.1|SNV-95277-C-T|5
AARASWLAWFCWK
>ENST00000297338.7|SNV-17508-T-C|1
DDNFGEGNDGGISDDK
>ENST00000324000.4|SNV-401-C-A|4
EKIFTTPK
>ENST00000380060.7|SNV-350201-G-A|2
SQSLPREGNR
>ENST00000376636.7|SNV-32063-G-T|5
LVTQIIKNLQVKISIIHIR
>ENST00000637610.1|SNV-4611-C-A|3
WEAAKASK
>ENST00000397488.6|SNV-11431-C-A|1
MTLEVASGLFELYLTLADIQR
>ENST00000624187.1|SNV-494-C-T|4
GFVSILPVILRLFSFLYCKSHVITR
>ENST00000381553.7|SNV-120334-G-A|2
VIRYLQVMVMK
>ENST00000223642.3|SNV-81177-C-A|1
IDTQDIEASHYRG
>ENST00000474403.1|SNV-550-T-G|3
GDNCTDLLALALESLGK
>ENST00000453773.5|SNV-80283-A-C|3
TGRNIIVFYGSPTGTAEEFANRLSK
>ENST00000488625.6|SNV-208674-G-T|1
TEGLIKDDRAESQASSLGQK
>ENST00000325954.9|SNV-29572-C-T|1
EFVFQPRK
>ENST00000615392.4|SNV-44557-C-T|2
EFFCHIHAPEER
>ENST00000490489.1|SNV-4110-C-A|2
TTRTLANTTSRPR
>FUSION-ENST00000534491.5:1517-ENST00000440887.2:21126|43
DVQLECD
>ENST00000373747.7|SNV-115833-C-T|3
VIQKAFEFIPSDQQVINEMVR
>ENST00000555486.5|SNV-16997-C-T|6
RHSMAPPRR
>ENST00000373886.8|INDEL-286345-C-CA|7
KSAECKSR
>ENST00000367749.4|MNV-18668-GA-G|3
RCCSFIAQVLPSRFLNWIQEGS
>ENST00000373807.5|SNV-110936-A-G|2
AVRPHCSSSSSRTGGAQTR
>ENST00000495007.5|INDEL-9751-T-TCGAAGCTCA|4
HCVKEVVEAHEAHVDQK
>ENST00000249044.2|INDEL-10960-G-GC|6
GETGPGK
>ENST00000586338.2|SNV-4742-G-A|2
MPGRPGPGPGLEPEPEPR
>ENST00000329138.9|INDEL-17218-A-AC|6
LVSNCRRPASLSSTAGSVPSLR
>ENST00000492816.6|SNV-55045-T-G|4
MSIPAKLLGK
>ENST00000311160.14|INDEL-236337-C-CC|10
CAWGKAGVDYAPNPAAIPLTSGR
>ENST00000672277.1|SNV-360326-C-G|5
MTRSEHTETKQNVISK
>ENST00000637610.1|SNV-4611-C-A|2
WEAAKASKDR
>ENST00000411527.5|INDEL-1803-G-GA|5
DFLEQETGRGGQGVQTQLR
>ENST00000373747.7|SNV-115833-C-T|1
AFEFIPSDQQVINEMVRELDGHVLK
>ENST00000204604.5|SNV-4522-G-A|5
GAHMLLQNK
>ENST00000513610.6|INDEL-265429-C-CC|3
LQYLQGDYTLHAAIPPSRR
>ENST00000562368.5|SNV-1673-A-G|1
LGGRPGGRSSASPLGATGSGAK
>ENST00000645770.1|SNV-268611-G-A|6
FFNPDPYLKMSIQPEKK
>ENST00000583503.5|SNV-32290-G-T|2
IGCRPGQR
>ENST00000492816.6|SNV-49210-C-A|1
GSAIIPSTSVGDLEK
>ENST00000493837.6|MNV-6249-CGTAG-C|6
MWAVACSSAWLGQGLPEALPWLR
>ENST00000506949.1|SNV-13734-G-T|9
SSSGIRI
>ENST00000311160.14|INDEL-236337-C-CC|8
AGVDYAPNPAAIPLTSGR
>ENST00000300051.8|SNV-4333-G-T|1
QLLQEEVCAVGVETMRQLK
>ENST00000649738.1|SNV-95277-C-T|9
GREGRSGLLACLVLLEIPDHQAYQG
>ENST00000555486.5|SNV-16997-C-T|11
MVFTLCMRHSMAPPRR
>ENST00000489814.5|SNV-105417-G-A|4
MYRTSSVQLR
>FUSION-ENST00000534491.5:1517-ENST00000440887.2:21126|75
GQGRTSQLPR
>ENST00000396496.7|INDEL-40536-A-AA|1
IAFEQQLMRKK
>ENST00000342992.10|MNV-256585-CTGAAGGCCAA-C|5
DLPNGRWPSATFWR
>ENST00000366574.7|INDEL-572174-C-CA|4
SITLFPDENKKTRPSR
>ENST00000403625.6|SNV-570185-G-A|5
SPSATGQSSFRSTALPKK
>ENST00000474524.5|SNV-296979-A-T|1
VERYQDDIKAR
>FUSION-ENST00000534491.5:1517-ENST00000440887.2:21126|59
MHMRGGSCQK
>ENST00000409195.6|SNV-360326-C-G|1
SEHTETKQNVISKSLDER
>ENST00000505555.5|SNV-7698-G-A|16
MPFSRTEDGKIYQHAFGGQSLK
>FUSION-ENST00000636037.1:8746-ENST00000623511.1:23702|4
FTLNQVTR
>ENST00000373886.8|INDEL-286345-C-CA|1
GSVHPDKWV
>ENST00000409195.6|SNV-360326-C-G|5
VMVMTRSEHTETK
>ENST00000369005.6|SNV-93990-G-T|1
APLCGEGYQPGGFESQEK
>ENST00000223084.7|SNV-4930-C-A|3
ATTNPSQLLPLGNR
>ENST00000567887.5|INDEL-253780-C-CA|4
KEQGNFLKGIWVQGST
>ENST00000446175.5|SNV-15960-C-T|2
LKSTPGSVIAQK
>FUSION-ENST00000534491.5:1517-ENST00000440887.2:21126|78
VYRQGARGQGR
>ENST00000341398.6|SNV-50648-G-A|4
VKFLRPSFTDGTIR
>FUSION-ENST00000534491.5:1517-ENST00000440887.2:21126|42
MSGAPLVF
>ENST00000524510.1|SNV-50648-G-A|1
TWPSTTHPWACPCWLPTASV
>ENST00000493837.6|MNV-6249-CGTAG-C|5
WAVACSSAWLGQGLPEALPWLR
>ENST00000450169.7|SNV-4930-C-A|6
MAAKATTNPSQLLPLELVDK
>ENST00000534060.5|SNV-226203-T-C|3
VKNTTLSLKSI
>ENST00000380060.7|SNV-350201-G-A|1
SQSLPREGNRGGDAEPK
>ENST00000311160.14|INDEL-236337-C-CC|2
DDDPWLSPGPRYYRWQNFK
>ENST00000249044.2|INDEL-10960-G-GC|7
KGETGPGKTPTMR
>ENST00000378463.5|SNV-124946-C-A|5
LSDVLKK
>ENST00000494342.1|SNV-105417-G-A|1
TSSVQLRVA
>FUSION-ENST00000534491.5:1517-ENST00000440887.2:21126|91
QLQRETVETHVSVAVLPGEEPR
>ENST00000329138.9|INDEL-17218-A-AC|11
LTQAMLTSGVTLHTVHLK
>ENST00000506949.1|SNV-13734-G-T|5
MAIDTLLISDELFRHQDLATRSR
>ENST00000506949.1|SNV-13734-G-T|6
AIDTLLISDELFRHQDLATR
>ENST00000376664.10|SNV-11268-G-A|2
STPWASSKNAR
>ENST00000495027.5|SNV-86467-T-C|2
LEFLPNSDIK
>ENST00000571744.1|SNV-18810-G-A|3
NNSLMLKALVDQILSQTANDLRK
>ENST00000425198.1|SNV-84924-C-A|3
MVNIVILKS
>ENST00000388914.7|SNV-37671-G-A|2
HDSMSTLHFRSLGSAISK
>ENST00000274311.3|SNV-13734-G-T|3
HQDLATR
>ENST00000449959.6|SNV-27678-G-T|3
HLQLPLMYGFQQPCF
>ENST00000373886.8|INDEL-286345-C-CA|10
IWCNIHFITWR
>ENST00000511915.1|SNV-6799-G-A|4
QHLQSGDFQHGR
>ENST00000495007.5|INDEL-9751-T-TCGAAGCTCA|1
EVVEAHEAHVDQKNK
>ENST00000567308.1|SNV-31226-A-C|1
GSSVGALLLLALIPATLYK
>ENST00000439355.5|SNV-45066-T-G|6
DDNRRSQMLADTVATLPR
>ENST00000624618.1|SNV-935-A-T|1
VSSVFYITIFPMLNPLIYSLRNK
>FUSION-ENST00000574767.5:973-ENST00000445478.6:944|61
MKDRDNVER
>ENST00000425198.1|SNV-84924-C-A|7
GSEEGSILGVLLKLKMVNIVILK
>ENST00000521330.6|SNV-10446-C-T|1
IPELVRQGRGS
>ENST00000559889.5|SNV-30820-C-T|4
MLGTTTGATSR
>ENST00000204604.5|SNV-4522-G-A|2
LFLNVGTK
>ENST00000465297.5|SNV-73193-C-T|1
SICVEQAQK
>ENST00000672621.1|SNV-274206-G-A|4
DKNYTDESEHATYDRSR
>ENST00000576966.5|SNV-3986-A-C|6
MAVQVTIVHNNNHSDRLR
>ENST00000650138.1|SNV-95277-C-T|1
ASWLAWFCWKSRE
>ENST00000399034.7|SNV-84924-C-A|3
QYPWGVAEVENGEHCDFKILR
>ENST00000480896.5|SNV-66613-G-A|2
QHRLSGNTRSCWSV
>ENST00000264192.8|SNV-45066-T-G|4
RSQMLADTVATLPRGR
>ENST00000273390.9|SNV-41102-G-A|5
RVQEAEESGR
>ENST00000504309.5|SNV-7698-G-A|5
TEDGKIYQHAFGGQSLK
>ENST00000311277.9|INDEL-24266-T-TT|1
EAFFQAKGKR
>FUSION-ENST00000534491.5:1517-ENST00000440887.2:21126|56
HMRGGSCQKGPEK
>ENST00000605895.6|SNV-7736-C-G|1
VDPSLMEESDDGPSLPTK
>ENST00000576966.5|SNV-3986-A-C|2
MVWWTCTGWQCR
>ENST00000425198.1|SNV-84924-C-A|5
LKMVNIVILKS
>ENST00000273390.9|SNV-41102-G-A|2
VQEAEESGRR
>ENST00000555486.5|SNV-16997-C-T|10
VFTLCMRHSMAPPRR
>ENST00000571744.1|SNV-18810-G-A|4
NNSLMLKALVDQILSQTANDLR
>ENST00000543675.5|SNV-29572-C-T|4
APLAKEFVFQPRK
>ENST00000480896.5|SNV-66613-G-A|3
QHRLSGNTR
>ENST00000425198.1|SNV-84924-C-A|2
VNIVILK
>ENST00000237163.9|SNV-81120-G-A|1
IPVPNLVDNWASLLILLK
>FUSION-ENST00000475789.1:7623-ENST00000405243.1:39117|8
ERISLYSDSIKK
>ENST00000465297.5|SNV-73193-C-T|2
MSICVEQAQK
>ENST00000342895.7|SNV-23099-C-G|3
LEQLPDTIERMQNLHTLWLER
>ENST00000493837.6|MNV-6249-CGTAG-C|1
EAGLVSPEY
>ENST00000672277.1|SNV-360326-C-G|6
TRSEHTETK
>ENST00000324695.9|SNV-25368-G-A|1
NCNAEGYFLAQYLMDDFTR
>ENST00000341948.6|SNV-2383-G-T|2
AASVGRCFVPEGPLPGHLVDMSGTR
>ENST00000283296.12|SNV-76740-C-T|5
VEWKQEGKINILGTPETDIDSSCSR
>ENST00000373886.8|INDEL-286345-C-CA|18
KNLCCFKWTCTVSR
>ENST00000486186.5|SNV-477902-A-G|5
CPCRATAGGSQCAR
>ENST00000324000.4|SNV-401-C-A|3
EKIFTTPKYASPGAPR
>ENST00000567308.1|SNV-31226-A-C|2
MGSSVGALLLLALIPATLYK
>FUSION-ENST00000534491.5:1517-ENST00000440887.2:21126|51
MSFIYKR
>ENST00000651975.1|SNV-4190-T-G|1
AGSWNSGSSGPGSTGNR
>ENST00000504309.5|SNV-7698-G-A|1
IYQHAFGGQSLKFGKGGQAHR
>FUSION-ENST00000534491.5:1517-ENST00000440887.2:21126|41
SGAPLVF
>ENST00000576966.5|SNV-3986-A-C|4
MAVQVTIVHNNNHSDRLRR
>ENST00000341398.6|SNV-50648-G-A|5
ERVKFLRPSFTDGTIR
>ENST00000504309.5|SNV-7698-G-A|4
TEDGKIYQHAFGGQSLKFGK
>ENST00000300289.10|INDEL-19111-C-CA|2
FEDKTVAYTEQKNDQWQN
>ENST00000209668.3|SNV-11500-C-T|2
KFLLDALITHVLPFEK
>ENST00000355722.8|SNV-25368-G-A|1
NCNAEVPVGQEEVC
>ENST00000460627.5|SNV-4522-G-A|6
MLLQNKLFLNVGTK
>ENST00000496384.7|SNV-171593-T-A|3
SNNIFLHEDLTVKIGDFGLATEKSR
>ENST00000359570.9|SNV-124537-C-T|2
SQTKFYLEFYSSCLESFVK
>ENST00000641575.1|SNV-105206-G-A|1
QNSRTSLFSFRGR
>ENST00000474403.1|SNV-550-T-G|2
GDNCTDLLALALESLGKR
>ENST00000396396.6|INDEL-151228-G-GC|2
DHWAKFGPPLLLQV
>ENST00000396060.7|SNV-15370-G-A|2
EVTELIKMDKVK
>ENST00000264972.9|SNV-24032-G-T|4
DLAARNVLLFNRHYAK
>FUSION-ENST00000534491.5:1517-ENST00000440887.2:21126|26
SGSRWGAAPGRPLRAAIRPGFCGR
>FUSION-ENST00000534491.5:1517-ENST00000440887.2:21126|100
LCRSPFRCWK
>FUSION-ENST00000534491.5:1517-ENST00000440887.2:21126|33
NGDSFLGSGRERR
>FUSION-ENST00000534491.5:1517-ENST00000440887.2:21126|16
LRAPWASSLR
>ENST00000268130.12|SNV-26114-C-T|1
QPQLNSLGLISADPLEMDANVSFK
>ENST00000538716.7|SNV-2384-G-A|2
AGAGGGVEPSLEHLLDIQGLPK
>ENST00000335211.9|SNV-8520-G-A|3
LTVIEVGFQK
>ENST00000494342.1|SNV-105417-G-A|3
YRTSSVQLRVA
>ENST00000264972.9|INDEL-24031-G-GAT|7
NFVHRDLAARNVLLMLTGTTPR
>ENST00000472639.1|INDEL-151228-G-GC|2
LSEITGPNLARHYYCR
>ENST00000376636.7|SNV-32063-G-T|1
ISIIHIRYEDDITNR
>FUSION-ENST00000534491.5:1517-ENST00000440887.2:21126|9
ALAPPRAGGPSAGISCSQAR
>FUSION-ENST00000534491.5:1517-ENST00000440887.2:21126|111
MAMLALGVSLGQVR
>ENST00000644880.1|SNV-227158-G-T|3
MHTRIYIQRLCSCF
>ENST00000547870.1|SNV-2212-C-T|3
MTPWIRLSFRNIIL
>ENST00000300773.3|SNV-162453-G-A|2
SGILLAMAYDR
>ENST00000533291.5|SNV-393721-G-A|3
SAWLGMACTAFPRPTAPGQEWSGS
>ENST00000555486.5|SNV-16997-C-T|2
MAPPRRSWWR
>ENST00000569916.1|INDEL-30625-G-GG|3
KNYRSQPAGNTACK
>ENST00000329138.9|INDEL-17218-A-AC|4
RPASLSSTAGSVPSLR
>ENST00000249044.2|INDEL-10960-G-GC|1
VGHPVTTEP
>FUSION-ENST00000534491.5:1517-ENST00000440887.2:21126|84
QTPWGQPWAHTQFRVYR
>ENST00000308527.6|INDEL-1671-C-CA|1
ATTGAAGQPGICQARQCGGP
>ENST00000491143.3|SNV-989-G-A|1
GLPAMNNLYSPYKK
>ENST00000496384.7|SNV-171593-T-A|4
SNNIFLHEDLTVKIGDFGLATEK
>ENST00000570355.1|INDEL-17218-A-AC|8
VSAYMYPAGATGAQAAPQAQAGPHR
>ENST00000265825.6|SNV-2467-C-A|3
DETEWINRHPK
>FUSION-ENST00000534491.5:1517-ENST00000440887.2:21126|80
PEPSSQFFWSFGDIP
>ENST00000474403.1|SNV-550-T-G|4
SRGDNCTDLLALALESLGKR
>ENST00000543675.5|SNV-29572-C-T|1
EFVFQPRKFAATGCAGVSVCLR
>ENST00000335211.9|SNV-8520-G-A|2
LTVIEVGFQKNR
>ENST00000645770.1|SNV-268611-G-A|7
MFFNPDPYLKMSIQPEKK
>ENST00000239451.7|SNV-317-A-C|1
MQTFPDLYQGLTDCFLKTYAQVGLR
>FUSION-ENST00000534491.5:1517-ENST00000440887.2:21126|39
MAPETGRNGDSFLGSGR
>ENST00000294543.10|SNV-105417-G-A|4
IINGYCRGDWLLSFMYR
>ENST00000403625.6|SNV-570185-G-A|1
KSLSCSSSFPETRAGVR
>ENST00000265643.4|SNV-1862-T-A|4
EKRGWTLNSAGYLQGPHAVGNHR
>ENST00000329138.9|INDEL-17218-A-AC|3
RPASLSSTAGSVPSLRVR
>ENST00000329138.9|INDEL-17218-A-AC|2
VRGGLHPKPTSLVLSLLQSLS
>ENST00000433931.7|SNV-96524-G-T|3
SQSQENMRSSPNPFITGFTR
>ENST00000311160.14|INDEL-236337-C-CC|5
QRDDDPWLSPGPRYYR
>ENST00000465429.1|SNV-915-C-G|1
APPTPWSLLAPHLQPLSLSLLVMR
>ENST00000496384.7|SNV-171593-T-A|1
IGDFGLATEKSR
>ENST00000524510.1|SNV-50648-G-A|4
ACEIPAALLHRWHYPPLPPGAGG
>ENST00000388914.7|SNV-37671-G-A|5
ICKHDSMSTLHFR
>ENST00000396396.6|INDEL-151228-G-GC|1
FGPPLLLQV
>ENST00000264192.8|SNV-45066-T-G|5
RSQMLADTVATLPR
>ENST00000306729.11|SNV-32289-A-T|3
ERPVDREPVDREPVVCHPDLEVR
>ENST00000373381.8|SNV-519097-A-C|1
DSLSPLIGSFYGSPLPGR
>ENST00000260983.8|SNV-268611-G-A|4
GMFFNPDPYLKMSIQPEKK
>FUSION-ENST00000534491.5:1517-ENST00000440887.2:21126|5
ARGTVILLIPHHLWNDGPFPHWIR
>ENST00000335211.9|SNV-8520-G-A|4
CTAVNAYGEAACSVRLTVIEVGFQK
>ENST00000340385.6|INDEL-10453-C-CA|2
APIWQEIPPLHTPALSLLEK
>ENST00000303921.3|INDEL-1396-C-CC|7
RAGKLQGSHPQAPVQDGQWTGGAR
>ENST00000505555.5|SNV-7698-G-A|2
MHLVDRASSLER
>ENST00000333677.7|SNV-72145-G-A|3
KLVEDALGRTSNQLHSFQETFEK
>ENST00000490976.5|SNV-102721-A-C|4
MGSAFSPCR
>ENST00000624187.1|SNV-494-C-T|5
GFVSILPVILRLFSFLYCK
>ENST00000264972.9|INDEL-24031-G-GAT|6
DLAARNVLLMLTGTTPR
>ENST00000273666.10|SNV-297870-G-A|2
SQREERK
>ENST00000506949.1|SNV-13734-G-T|4
AIDTLLISDELFRHQDLATRSR
>ENST00000360581.6|SNV-120334-G-A|2
FTGDFTAPDLVCRVIR
>ENST00000482026.5|SNV-165-G-A|3
VLVVPIDGSHWLSMREVLQELHAR
>FUSION-ENST00000475789.1:7623-ENST00000405243.1:39117|63
EFHYIQTLSRR
>ENST00000463643.5|INDEL-24031-G-GAT|3
LTGTTPRSATLASPK
>ENST00000518925.5|SNV-22889-T-G|2
RGAESSGDMDVLLTHPSVTSESTK
>FUSION-ENST00000534491.5:1517-ENST00000440887.2:21126|89
ALCGGSVLSLLR
>ENST00000520367.5|SNV-10446-C-T|2
IPELVRQADICSR
>ENST00000413905.5|SNV-124946-C-A|2
NWLMLSDVLKK
>FUSION-ENST00000534491.5:1517-ENST00000440887.2:21126|73
TSQLPRGCCLGELECLLYTR
>ENST00000358392.6|SNV-85889-G-T|1
HVSGTNEPNPV
>FUSION-ENST00000534491.5:1517-ENST00000440887.2:21126|3
MSFLCIIDPEQPK
>FUSION-ENST00000534491.5:1517-ENST00000440887.2:21126|92
MQLQRETVETHVSVAVLPGEEPR
>ENST00000409195.6|SNV-360326-C-G|4
VMVMTRSEHTETKQNVISK
>ENST00000373886.8|INDEL-286345-C-CA|12
YKIWCNIHFITWR
>ENST00000306729.11|SNV-32289-A-T|2
EPVDREPVVCHPDLEVR
>ENST00000583503.5|SNV-32289-A-T|4
WCATPTWRCGCRPGQR
>FUSION-ENST00000534491.5:1517-ENST00000440887.2:21126|79
VYRQGAR
>FUSION-ENST00000534491.5:1524-ENST00000440887.2:21126|2
ARGTVGGYPADTPPLME
>ENST00000409195.6|SNV-360326-C-G|6
KVMVMTRSEHTETK
>ENST00000273390.9|SNV-41102-G-A|3
VQEAEESGR
>ENST00000311277.9|INDEL-24266-T-TT|4
KEAFFQAKGK
>ENST00000535334.5|INDEL-62910-C-CA|1
NQKNGERQ
>ENST00000474961.5|SNV-11597-C-T|5
MPRFSMMCRIALR
>ENST00000538716.7|SNV-2384-G-A|3
AEEAGEGRGDSTGK
>ENST00000534060.5|SNV-226203-T-C|5
RVKNTTLSLK
>ENST00000373886.8|INDEL-286345-C-CA|3
SRGSVHPDKWV
>ENST00000329138.9|INDEL-17218-A-AC|1
GGLHPKPTSLVLSLLQSLS
>ENST00000492816.6|SNV-55045-T-G|3
SIPAKLLGK
>ENST00000474961.5|SNV-11597-C-T|11
AWLSHLCPMRMMPRFSMMCR
>ENST00000543675.5|SNV-29572-C-T|7
MAPLAKEFVFQPR
>ENST00000267869.8|SNV-15370-G-A|6
DKVKIVACDGK
>ENST00000580838.1|SNV-686532-C-G|2
MRLGSSTPPSGWQTSFSTSHR
>FUSION-ENST00000534491.5:1517-ENST00000440887.2:21126|31
RLAPWLGWAGGLHP
>ENST00000488625.6|SNV-208674-G-T|2
TEGLIKDDR
>ENST00000374080.8|SNV-296-G-A|2
KDELTALNVK
>ENST00000474403.1|SNV-550-T-G|5
MSRGDNCTDLLALALESLGKR
>ENST00000524510.1|SNV-50648-G-A|7
VRAGSLPRACEIPAALLHR
>ENST00000483573.1|SNV-46494-C-T|2
RVWLGHPQGLPPNPCS
>ENST00000491064.5|SNV-3915-C-T|1
SVWSSTWTRPWCTAPSSQ
>ENST00000342358.9|SNV-14647-G-A|1
AFCLVASVLTCGGLLLVFYWRPQ
>ENST00000504309.5|SNV-7698-G-A|3
IYQHAFGGQSLK
>ENST00000307271.4|SNV-16131-C-T|2
LGKSATGNAILGK
>FUSION-ENST00000534491.5:1517-ENST00000440887.2:21126|37
MAPETGRNGDSFLGSGRER
>ENST00000547870.1|SNV-2212-C-T|1
LSFRNIIL
>ENST00000567887.5|INDEL-253780-C-CA|6
VSDGEQAKKEQGNFLK
>ENST00000373886.8|INDEL-286345-C-CA|19
KNLCCFK
>FUSION-ENST00000534491.5:1517-ENST00000440887.2:21126|76
QGARGQGRTSQLPR
>ENST00000555486.5|SNV-16997-C-T|1
APPRRSWWR
>FUSION-ENST00000534491.5:1517-ENST00000440887.2:21126|71
GCCLGELECLLYTR
>ENST00000409195.6|SNV-360326-C-G|3
SEHTETK
>ENST00000039989.9|INDEL-91281-C-CG|4
GESVNRGITKSR
>ENST00000450169.7|SNV-4930-C-A|5
AAKATTNPSQLLPLELVDK
>ENST00000275300.3|SNV-94419-G-C|3
TTVATLR
>ENST00000368874.8|SNV-11742-G-A|2
EPGVQAYIGNRLFCFRNK
>ENST00000282516.13|SNV-187901-C-G|3
SSSGFSVQWMAGSYSGSWTEAK
>ENST00000231498.8|SNV-39399-G-T|1
HLLVSNVGGDGEEI
>ENST00000265825.6|SNV-2467-C-A|4
MDETEWINRHPK
>ENST00000266744.4|SNV-968-T-G|4
VKVVNLGFATLREHVPNGAANK
>ENST00000306729.11|SNV-32290-G-T|1
EPVVCHPDLEDR
>ENST00000463643.5|INDEL-24031-G-GAT|6
MLTGTTPR
>ENST00000321196.8|SNV-374897-G-A|1
QANLNEAAEKYYDLAAR
>ENST00000389561.7|SNV-29828-G-A|1
QQTMPSTGMAEQSKRPR
>ENST00000568198.1|SNV-11431-C-A|2
MTLEVASGLFELYLTLADIQ
>ENST00000300051.8|SNV-4333-G-T|3
RQLLQEEVCAVGVETMRQLK
>ENST00000474961.5|SNV-11597-C-T|7
MMPRFSMMCRIALR
>ENST00000257254.3|SNV-1031-C-T|1
IEGLWKRR
>ENST00000329956.11|SNV-44351-C-T|1
LLSPSKRGFK
>ENST00000340385.6|INDEL-10453-C-CA|1
APIWQEIPPLHTPALSLLEKLVL
>ENST00000576966.5|SNV-3986-A-C|5
AVQVTIVHNNNHSDRLR
>ENST00000474961.5|SNV-11597-C-T|8
MMPRFSMMCR
>ENST00000511915.1|SNV-6799-G-A|3
QHLQSGDFQHGRSSHSFSR
>ENST00000409195.6|SNV-360326-C-G|8
DQKKVMVMTR
>ENST00000490489.1|SNV-4110-C-A|1
TLANTTSRPR
>ENST00000498165.6|SNV-313487-A-C|1
SIVLQSFYSGCPDNITVMVVKFR
>ENST00000452236.3|SNV-44019-C-A|3
LANDEGLK
>FUSION-ENST00000534491.5:1517-ENST00000440887.2:21126|64
MLFRGIR
>ENST00000409195.6|SNV-360326-C-G|7
KVMVMTR
>ENST00000374080.8|SNV-296-G-A|4
LGPPDVYPQDPKQKK
>ENST00000474961.5|SNV-11597-C-T|6
MPRFSMMCR
>ENST00000511915.1|SNV-6799-G-A|5
DTPWRQHLQSGDFQHGRSSHSFSR
>ENST00000249044.2|INDEL-10960-G-GC|5
GETGPGKTPTMR
>ENST00000580170.5|SNV-686532-C-G|3
KREPADVPYETGQLHPAIR
>ENST00000403625.6|SNV-570185-G-A|3
STALPKKSLSCSSSFPETR
>ENST00000264192.8|SNV-45066-T-G|3
SQMLADTVATLPR
>ENST00000498165.6|SNV-313487-A-C|2
SIVLQSFYSGCPDNITVMVVK
>FUSION-ENST00000534491.5:1517-ENST00000440887.2:21126|52
RGGSCQKGPEK
>ENST00000039989.9|INDEL-91281-C-CG|1
QRPISTTVA
>ENST00000264972.9|SNV-24032-G-T|1
NVLLFNRHYAKISDFGLSK
>ENST00000453190.7|INDEL-126739-T-TT|2
RLTVSPCHFSQPSQ
>ENST00000648643.1|SNV-428506-C-T|5
SSRNIPRPRLNTTVMTTILMASEP
>ENST00000514278.6|SNV-42046-C-T|2
GCRGGFGLGSSNNDLDPDECMQR
>FUSION-ENST00000534491.5:1517-ENST00000440887.2:21126|60
GIRMSFIYKR
>ENST00000474961.5|SNV-11597-C-T|1
FSMMCRIALRSILVSCLMR
>ENST00000455250.1|INDEL-19111-C-CA|1
FVMQEEFSRD
>ENST00000366962.8|SNV-242-G-A|6
CVRKGYGHCVMGR
>ENST00000520367.5|SNV-10446-C-T|3
FRIPELVRQADICSR
>ENST00000520284.5|SNV-10446-C-T|3
FRIPELVRQHFVER
>ENST00000329138.9|INDEL-17218-A-AC|16
SPPAAAPRGPATAGTGAAGTGQR
>ENST00000275300.3|SNV-94419-G-C|1
RLGITMAFEIVYLVNSELYPTTLR
>ENST00000307271.4|SNV-16131-C-T|1
LGKSATGNAILGKHVFK
>ENST00000264192.8|SNV-45066-T-G|2
SQMLADTVATLPRGR
>ENST00000460627.5|SNV-4522-G-A|4
MLLQNKLFLNVGTKDFPDGELR
>ENST00000550462.5|SNV-144748-C-T|2
CPTCNDFYGLVQK
>ENST00000454784.9|SNV-34642-C-T|1
AECPCEFSGTVYQPGEVR
>ENST00000329956.11|SNV-44351-C-T|5
IFTKRLLSPSK
>ENST00000367485.4|SNV-16589-G-A|1
KPDSYDYYAFSKDQYYNIDVPSR
>ENST00000506008.1|SNV-34840-G-T|1
TILSCQFSNYH
>FUSION-ENST00000534491.5:1517-ENST00000440887.2:21126|77
QGARGQGR
>ENST00000449959.6|SNV-27678-G-T|1
YGFQQPCF
>ENST00000317147.10|INDEL-30625-G-GG|3
NYRSQPAGNTAYCESARS
>ENST00000496259.5|SNV-6150-G-A|2
GAMNSPESESR
>ENST00000303921.3|INDEL-1396-C-CC|6
AGKLQGSHPQAPVQDGQWTGGAR
>ENST00000373886.8|INDEL-286345-C-CA|17
NLCCFKWTCTVSR
>ENST00000388887.7|SNV-73424-C-A|1
YHIVPFTQLEVANLISTPHIR
>ENST00000342992.10|SNV-116380-G-A|1
GEIVRESDNI
>ENST00000372771.5|INDEL-79024-C-CA|1
FSTPILDLFPTKKDR
>ENST00000360581.6|SNV-120334-G-A|1
VIRYLQVVLLYASTYVLVSLSIDR
>ENST00000511072.5|INDEL-342693-G-GC|9
RQQQQPGHDGSCGAR
>ENST00000559889.5|SNV-30820-C-T|1
LGTTTGATSRR
>ENST00000039989.9|INDEL-91281-C-CG|7
SQPALHRGESVNR
>ENST00000534159.5|SNV-12620-T-G|1
AGTPTGSHKA
>ENST00000576966.5|SNV-3986-A-C|3
AVQVTIVHNNNHSDRLRR
>ENST00000555486.5|SNV-16997-C-T|8
RHSMAPPR
>ENST00000399034.7|SNV-84924-C-A|7
VRGRQYPWGVAEVENGEHCDFK
>ENST00000648170.1|SNV-95277-C-T|3
GREGRSGLLACLVLLEIP
>ENST00000265825.6|SNV-2467-C-A|5
DETEWINR
>FUSION-ENST00000534491.5:1517-ENST00000440887.2:21126|29
MRRSGSR
>ENST00000306729.11|SNV-32289-A-T|1
EPVVCHPDLEVR
>FUSION-ENST00000534491.5:1517-ENST00000440887.2:21126|10
RALAPPRAGGPSAGISCSQAR
>ENST00000373886.8|INDEL-286345-C-CA|8
IWCNIHFITWRKSAECK
>ENST00000524510.1|SNV-50648-G-A|14
MGVSVLAPYRERVK
>FUSION-ENST00000534491.5:1517-ENST00000440887.2:21126|32
RRLAPWLGWAGGLHP
>ENST00000534060.5|SNV-226203-T-C|2
NTTLSLK
>ENST00000342992.10|MNV-256585-CTGAAGGCCAA-C|3
WPSATFWR
>ENST00000503311.1|SNV-14594-G-T|2
MAYVVLLVVLEPGHYGMVE
>ENST00000373886.8|INDEL-286345-C-CA|16
NLCCFKWTCTVSRYK
>ENST00000324000.4|SNV-401-C-A|1
IFTTPKYASPGAPRMYMFHAGFR
>ENST00000261383.3|SNV-38684-G-C|2
QCVKAAEPGEPSMHAPATAMAELK
>ENST00000496259.5|SNV-6150-G-A|3
EIPEFLFGEVKGAMNSPESESR
>ENST00000492816.6|SNV-55045-T-G|10
MWMSIPAK
>ENST00000449959.6|SNV-27678-G-T|2
MYGFQQPCF
>ENST00000525997.1|SNV-115833-C-T|1
AFEFIPSDQQVFALSTHPYGCR
>ENST00000495007.5|INDEL-9751-T-TCGAAGCTCA|5
ALGAKHCVKEVVEAHEAHVDQK
>ENST00000520284.5|SNV-10446-C-T|2
IPELVRQHFVER
>ENST00000460627.5|SNV-4522-G-A|3
LLQNKLFLNVGTKDFPDGELR
>ENST00000463643.5|INDEL-24031-G-GAT|4
MLTGTTPRSATLASPK
>FUSION-ENST00000534491.5:1517-ENST00000440887.2:21126|86
QTPWGQPWAHTQFR
>ENST00000342992.10|MNV-256585-CTGAAGGCCAA-C|2
WPSATFWRMNLQSVA
>ENST00000311277.9|INDEL-24266-T-TT|5
KEAFFQAK
>ENST00000550462.5|SNV-144748-C-T|1
CPTCNDFYGLVQKIMELQDILAK
>ENST00000580170.5|SNV-686532-C-G|2
REPADVPYETGQLHPAIR
>ENST00000399034.7|SNV-84924-C-A|6
GRQYPWGVAEVENGEHCDFK
>FUSION-ENST00000534491.5:1517-ENST00000440887.2:21126|17
ASSSRLRAPWASSLR
>ENST00000367485.4|SNV-16589-G-A|2
KPDSYDYYAFSK
>ENST00000311160.14|INDEL-236337-C-CC|6
QRDDDPWLSPGPR
>ENST00000329138.9|INDEL-17218-A-AC|12
GPAHFIRLTQAMLTSGVTLHTVHLK
>ENST00000354785.10|SNV-55045-T-G|2
GLAFTDVDVDSSK
>ENST00000538716.7|SNV-2384-G-A|1
AGAGGGVEPSLEHLLDIQGLPKR
>ENST00000313698.9|SNV-6799-G-A|1
AVIFNMGGVLIPSPGR
>ENST00000517393.1|SNV-22889-T-G|1
ESSGDMDVLLTHPSVTSESTKQPK
>ENST00000366574.7|INDEL-572174-C-CA|1
DRPQHLPQATDAVFLPQFCKH
>ENST00000490976.5|SNV-102721-A-C|1
GSAFSPCRHLTTSVPTSHRPWHHP
>ENST00000648643.1|SNV-428506-C-T|4
NIPRPRLNTTVMTTILMASEP
>FUSION-ENST00000534491.5:1517-ENST00000440887.2:21126|102
LCRSPFR
>ENST00000541225.5|SNV-14520-G-A|2
MIFLHCLP
>ENST00000483573.1|SNV-46494-C-T|1
VWLGHPQGLPPNPCS
>ENST00000257254.3|SNV-1031-C-T|2
IEGLWKR
>ENST00000554553.5|SNV-159578-C-T|3
VEEQLQRHYVGHNDDVKCLAVHPDR
>ENST00000483573.1|SNV-46494-C-T|3
MRVWLGHPQGLPPNPCS
>ENST00000356489.9|SNV-94344-C-T|1
AAAEEVPIEPYNIPLSQAEVI
>FUSION-ENST00000534491.5:1517-ENST00000440887.2:21126|18
ASSSRLR
>ENST00000292579.11|SNV-19392-G-C|1
GESQNTDLSPKPLISQQTVILGK
>ENST00000275034.5|SNV-79984-C-T|2
SGEAVISNISR
>ENST00000472639.1|INDEL-151228-G-GC|1
LSEITGPNLARHYYCRFDYEGLDPK
>ENST00000555486.5|SNV-16997-C-T|13
MVFTLCMRHSMAPPR
>ENST00000373886.8|INDEL-286345-C-CA|9
IWCNIHFITWRK
>ENST00000541225.5|SNV-14520-G-A|1
IFLHCLP
>ENST00000239451.7|SNV-317-A-C|3
VKMQTFPDLYQGLTDCFLK
>ENST00000482026.5|SNV-165-G-A|1
EVLQELHARGHQAVVLTPEVNMHIK
>ENST00000453773.5|SNV-80283-A-C|4
TGRNIIVFYGSPTGTAEEFANR
>ENST00000303921.3|INDEL-1396-C-CC|4
LQGSHPQAPVQDGQWTGGAR
>ENST00000317147.10|INDEL-30625-G-GG|2
SQPAGNTAYCESAR
>ENST00000511072.5|INDEL-342693-G-GC|12
SPLNHTQDAKLPSPLGNPAPAPGLR
>ENST00000524510.1|SNV-50648-G-A|3
MAPSRTWPSTTHPWACPCWLPTASV
>ENST00000329138.9|INDEL-17218-A-AC|15
GPATAGTGAAGTGQR
>ENST00000239451.7|SNV-317-A-C|2
MQTFPDLYQGLTDCFLK
>ENST00000555486.5|SNV-16997-C-T|12
VFTLCMRHSMAPPR
>ENST00000329138.9|INDEL-17218-A-AC|18
GAAAHVPADGTLWRSPPAAAPR
>ENST00000376462.5|SNV-837181-C-T|2
SYLPGLGLTTTRSGDVVYTGR
>ENST00000491143.3|SNV-989-G-A|2
DERGLPAMNNLYSPYKK
>ENST00000648643.1|SNV-428506-C-T|1
TTILMASEP
>ENST00000470017.1|INDEL-10453-C-CA|6
VLPTIPEEEAKKTFPER
>FUSION-ENST00000534491.5:1517-ENST00000440887.2:21126|14
APWASSLR
>ENST00000264972.9|INDEL-24031-G-GAT|3
NVLLMLTGTTPRSATLASPK
>ENST00000506949.1|SNV-13734-G-T|13
RPMKPWQLTHCSSAMSSSGIRI
>ENST00000303921.3|INDEL-1396-C-CC|1
VDNCTPGPGAGPEWILG
>ENST00000039989.9|INDEL-91281-C-CG|6
SQPALHRGESVNRGITK
>ENST00000323777.8|SNV-357-A-T|1
TSSFTSFIRQLNLYGFRK
>ENST00000249044.2|INDEL-10960-G-GC|14
RTVSAPRMLGPPASPTSTSK
>ENST00000511915.1|SNV-6799-G-A|8
MDTPWRQHLQSGDFQHGR
>ENST00000562368.5|SNV-1673-A-G|4
HRLLGHRLGGRPGGR
>ENST00000449959.6|SNV-27678-G-T|4
KHLQLPLMYGFQQPCF
>ENST00000505555.5|SNV-7698-G-A|8
MGRFISMHLVDR
>ENST00000481526.5|SNV-84818-G-A|1
EVPPEAILLAVYLELQNS
>ENST00000376636.7|SNV-32063-G-T|2
ISIIHIR
>ENST00000624618.1|SNV-935-A-T|4
EKVSSVFYITIFPMLNPLIYSLR
>ENST00000260983.8|SNV-268611-G-A|2
MSIQPEKK
>ENST00000413905.5|SNV-124946-C-A|3
NWLMLSDVLK
>ENST00000425198.1|SNV-84924-C-A|6
LKMVNIVILK
>ENST00000511915.1|SNV-6799-G-A|6
MDTPWRQHLQSGDFQHGRSSHSFSR
>ENST00000474961.5|SNV-11597-C-T|3
PRFSMMCRIALR
>ENST00000452236.3|SNV-44019-C-A|5
DNLNLTVTLQDKLLKLANDEGLK
>ENST00000039989.9|INDEL-91281-C-CG|8
SQPALHR
>ENST00000389561.7|SNV-29828-G-A|3
RQQTMPSTGMAEQSKRPR
>ENST00000424085.6|SNV-115833-C-T|2
AFEFIPSDQQNEMVR
>ENST00000511072.5|INDEL-342693-G-GC|7
QQQQPGHDGSCGAR
>FUSION-ENST00000534491.5:1517-ENST00000440887.2:21126|95
MIARLAASRMQLQR
>ENST00000294543.10|SNV-105417-G-A|1
GDWLLSFMYRTSSVQLR
>ENST00000489814.5|SNV-105417-G-A|2
MYRTSSVQLRVAGLQPVLLQDR
>ENST00000294543.10|SNV-105417-G-A|5
VVSGRIINGYCRGDWLLSFMYR
>ENST00000357504.7|SNV-34840-G-T|1
IVPNLNQSLVINENHSQLPIFK
>ENST00000403625.6|SNV-570185-G-A|6
SPSATGQSSFRSTALPK
>ENST00000373807.5|SNV-110936-A-G|1
TGGAQTR
>ENST00000624187.1|SNV-494-C-T|3
LFSFLYCK
>ENST00000275034.5|SNV-79984-C-T|3
RSGEAVISNISRLSR
>ENST00000672277.1|SNV-360326-C-G|10
VMTRSEHTETK
>ENST00000583503.5|SNV-32290-G-T|4
WCATPTWRIGCRPGQR
>ENST00000389561.7|SNV-29828-G-A|2
QQTMPSTGMAEQSK
>ENST00000425198.1|SNV-84924-C-A|1
VNIVILKS
>ENST00000651975.1|SNV-4190-T-G|3
GGSTSYGTGSETESPRNPSR
>ENST00000373886.8|INDEL-286345-C-CA|15
WTCTVSR
>ENST00000486186.5|SNV-477902-A-G|6
CQCRCPCRATAGGSQCAR
>ENST00000265643.4|SNV-1862-T-A|1
GWTLNSAGYLQGPHAVGNHRSFSDK
>ENST00000519524.1|SNV-22889-T-G|4
MDVLLTHPSVTSESTK
>FUSION-ENST00000534491.5:1517-ENST00000440887.2:21126|107
MLALGVSLGQVR
>ENST00000465429.1|SNV-915-C-G|2
ALWGTPLVVKKPCPR
>ENST00000265825.6|SNV-2467-C-A|6
MDETEWINR
>ENST00000481526.5|SNV-84818-G-A|3
MIHPKEVPPEAILLAVYLELQNS
>ENST00000350485.8|INDEL-556-C-CT|3
ILVALAVFFSCLHSAVCR
>ENST00000400585.6|SNV-178722-C-T|1
DFWPFLEPVDESYAPNYYQIIK
>ENST00000449959.6|SNV-27678-G-T|5
LANLGKKHLQLPLMYGFQQPCF
>ENST00000535334.5|INDEL-62910-C-CA|2
NQKNGER
>ENST00000342992.10|MNV-256585-CTGAAGGCCAA-C|4
DLPNGRWPSATFWRMNLQSVA
>ENST00000039989.9|INDEL-91281-C-CG|5
GESVNRGITK
>ENST00000433931.7|SNV-96524-G-T|2
SSPNPFITGFTR
>FUSION-ENST00000475789.1:7623-ENST00000405243.1:39117|64
EFHYIQTLSR
>ENST00000335211.9|SNV-8520-G-A|1
LTVIEVGFQKNRK
>ENST00000649738.1|SNV-95277-C-T|8
EGRSGLLACLVLLEIPDHQAYQG
>ENST00000527505.1|SNV-79049-C-T|3
LKKNNPQAFQILSSIFV
>ENST00000249044.2|INDEL-10960-G-GC|3
TPTMRRVGHPVTTEP
>ENST00000399034.7|SNV-84924-C-A|2
ILRNMLIR
>ENST00000472639.1|INDEL-151228-G-GC|3
LSEITGPNLAR
>ENST00000275034.5|SNV-79984-C-T|4
RSGEAVISNISR
>ENST00000645770.1|SNV-268611-G-A|8
FFNPDPYLKMSIQPEK
>ENST00000311160.14|INDEL-236337-C-CC|7
AGVDYAPNPAAIPLTSGRQR
>ENST00000366962.8|SNV-242-G-A|3
GYGHCVMGR
>ENST00000422982.8|SNV-43618-G-A|4
FNAVLCSRNR
>ENST00000357504.7|SNV-34840-G-T|2
GKIVPNLNQSLVINENHSQLPIFK
>ENST00000388914.7|SNV-37671-G-A|6
KICKHDSMSTLHFR
>ENST00000303921.3|INDEL-1396-C-CC|2
RVDNCTPGPGAGPEWILG
>ENST00000382110.6|SNV-8898-C-T|3
RNDAWLPGEATCGVLRAVATQQR
>ENST00000645770.1|SNV-268611-G-A|2
SIQPEKK
>ENST00000303921.3|INDEL-1396-C-CC|3
LQGSHPQAPVQDGQWTGGARR
>FUSION-ENST00000534491.5:1517-ENST00000440887.2:21126|101
MLCRSPFRCWK
>FUSION-ENST00000534491.5:1517-ENST00000440887.2:21126|94
IARLAASRMQLQR
>FUSION-ENST00000534491.5:1517-ENST00000440887.2:21126|110
AMLALGVSLGQVR
>ENST00000321442.10|INDEL-35086-G-GC|1
FVPFACRSCC
>FUSION-ENST00000636037.1:8746-ENST00000623511.1:23702|5
VVLFSSSDKFTLNQVTRR
>ENST00000567887.5|INDEL-253780-C-CA|5
KEQGNFLK
>FUSION-ENST00000574767.5:973-ENST00000445478.6:944|59
DRDNVERADALQLSVEEFVER
>ENST00000249044.2|INDEL-10960-G-GC|13
TVSAPRMLGPPASPTSTSK
>ENST00000376664.10|SNV-11268-G-A|3
STPWASSK
>ENST00000264972.9|INDEL-24031-G-GAT|1
HWVPTTATTLPAQQGSGR
>FUSION-ENST00000534491.5:1517-ENST00000440887.2:21126|54
RGGSCQK
>FUSION-ENST00000534491.5:1517-ENST00000440887.2:21126|45
GPEKDVQLECD
>FUSION-ENST00000577161.5:973-ENST00000445478.6:944|61
KDRDNVER
>ENST00000366574.7|INDEL-572174-C-CA|2
DRPQHLPQATDAVFLPQFCK
>ENST00000329138.9|INDEL-17218-A-AC|10
LTQAMLTSGVTLHTVHLKR
>ENST00000580170.5|SNV-686532-C-G|1
EPADVPYETGQLHPAIR
>ENST00000274311.3|SNV-13734-G-T|4
ANEAMAIDTLLISDELFRHQDLATR
>ENST00000543675.5|SNV-29572-C-T|5
MAPLAKEFVFQPRK
>FUSION-ENST00000534491.5:1517-ENST00000440887.2:21126|12
APWASSLRRALAPPR
>ENST00000641575.1|SNV-105206-G-A|3
GSLFSPRQNSRTSLFSFR
>ENST00000527505.1|SNV-79049-C-T|2
KNNPQAFQILSSIFV
>ENST00000329138.9|INDEL-17218-A-AC|5
LVSNCRRPASLSSTAGSVPSLRVR
>ENST00000433931.7|SNV-96524-G-T|1
SSPNPFITGFTRTNPFSDR
>ENST00000649738.1|SNV-95277-C-T|3
ASWLAWFCWK
>ENST00000376636.7|SNV-32063-G-T|4
NLQVKISIIHIR
>ENST00000259608.8|SNV-550-T-G|1
SGESGEEVPLYGNLHYLQTGR
>ENST00000373886.8|INDEL-286345-C-CA|5
SAECKSRGSVHPDK
>ENST00000329138.9|INDEL-17218-A-AC|7
RLVSNCRRPASLSSTAGSVPSLR
>ENST00000306494.10|SNV-12339-G-A|1
DQCILQLVMSAPCFVFFLFSK
>ENST00000329138.9|INDEL-17218-A-AC|19
GAAAHVPADGTLWR
>ENST00000465429.1|SNV-915-C-G|3
MALWGTPLVVKKPCPR
>ENST00000275034.5|SNV-79984-C-T|5
LQQEQDLRRSGEAVISNISR
>ENST00000513610.6|INDEL-265429-C-CC|4
LQYLQGDYTLHAAIPPSR
>ENST00000453773.5|SNV-80283-A-C|2
NIIVFYGSPTGTAEEFANR
>ENST00000333677.7|SNV-72145-G-A|2
LVEDALGRTSNQLHSFQETFEK
>ENST00000373886.8|INDEL-286345-C-CA|13
WTCTVSRYKIWCNIHFITWR
>ENST00000547870.1|SNV-2212-C-T|2
TPWIRLSFRNIIL
>ENST00000329138.9|INDEL-17218-A-AC|8
RLVSNCR
>ENST00000511072.5|INDEL-342693-G-GC|4
GEVREPPGGLLCGEAEDQEQRHVGR
>ENST00000340385.6|INDEL-10453-C-CA|5
KTFPERSLHQR
>ENST00000380060.7|SNV-350201-G-A|4
TRSQSLPR
>ENST00000273666.10|SNV-297870-G-A|1
EERKSESCKPILK
>ENST00000376324.7|SNV-12620-T-G|1
YSPGESWHPYWEPQGLMYCLR
>FUSION-ENST00000574767.5:973-ENST00000445478.6:944|60
DRDNVER
>ENST00000446175.5|SNV-15960-C-T|1
LKSTPGSVIAQKLEK
>ENST00000649738.1|SNV-95277-C-T|6
GGERAARASWLAWFCWK
>ENST00000323777.8|SNV-357-A-T|3
TSSFTSFIR
>ENST00000321394.12|INDEL-8727-G-GG|1
YFVEAGAMAVRRGFK
>FUSION-ENST00000534491.5:1517-ENST00000440887.2:21126|65
SLGGRRR
>ENST00000672277.1|SNV-360326-C-G|8
VMTRSEHTETKQNVISK
>FUSION-ENST00000534491.5:1517-ENST00000440887.2:21126|28
RSGSRWGAAPGRPLR
>ENST00000453190.7|INDEL-126739-T-TT|1
LTVSPCHFSQPSQ
>ENST00000411527.5|INDEL-1803-G-GA|4
GGQGVQTQLR
>ENST00000533291.5|SNV-393721-G-A|1
ACTAFPRPTAPGQEWSGS
>ENST00000534060.5|SNV-226203-T-C|1
NTTLSLKSI
>ENST00000261383.3|SNV-38684-G-C|1
AAEPGEPSMHAPATAMAELK
>ENST00000209668.3|SNV-11500-C-T|3
LVADFMAKKFLLDALITHVLPFEK
>ENST00000453773.5|SNV-80283-A-C|1
NIIVFYGSPTGTAEEFANRLSK
>ENST00000504309.5|SNV-7698-G-A|2
IYQHAFGGQSLKFGK
>ENST00000473649.1|SNV-21183-C-G|1
SRRASWR
>ENST00000494442.1|SNV-4110-C-A|1
LSVCCFPEPWLIR
>ENST00000264972.9|INDEL-24031-G-GAT|4
NVLLMLTGTTPR
>ENST00000437288.5|SNV-2372-G-A|1
DFAVSTVPVSGPSHLHGLCGMGGPR
>FUSION-ENST00000534491.5:1517-ENST00000440887.2:21126|58
HMRGGSCQK
>ENST00000486186.5|SNV-477902-A-G|2
ATAGGSQCARR
>ENST00000505555.5|SNV-7698-G-A|4
FISMHLVDR
>ENST00000425198.1|SNV-84924-C-A|4
MVNIVILK
>FUSION-ENST00000534491.5:1517-ENST00000440887.2:21126|1
FEPCGCTSTWIFFLLCHPRQ
>FUSION-ENST00000534491.5:1517-ENST00000440887.2:21126|93
LAASRMQLQR
>ENST00000439355.5|SNV-45066-T-G|7
MDDNRRSQMLADTVATLPR
>ENST00000453190.7|INDEL-126739-T-TT|5
DEDSPKSNGGGWSFTNFFSEQTKR
>ENST00000366962.8|SNV-242-G-A|1
GYGHCVMGRGRYPMFPHHSR
>ENST00000311277.9|INDEL-24266-T-TT|2
EAFFQAKGK
>ENST00000373747.7|SNV-115833-C-T|2
AFEFIPSDQQVINEMVR
>ENST00000283296.12|SNV-76740-C-T|2
INILGTPETDIDSSCSR
>ENST00000496384.7|SNV-171593-T-A|2
IGDFGLATEK
>FUSION-ENST00000534491.5:1517-ENST00000440887.2:21126|6
AASGAPARPAGPEHRAR
>ENST00000521330.6|SNV-10446-C-T|3
FRIPELVRQGR
>ENST00000568198.1|SNV-11431-C-A|1
TLEVASGLFELYLTLADIQ
>ENST00000490976.5|SNV-102721-A-C|2
MGSAFSPCRHLTTSVPTSHRPWHHP
>ENST00000329956.11|SNV-44351-C-T|3
RLLSPSKR
>ENST00000263177.5|SNV-90209-C-T|1
QAENEHIHMDNLAQMPMISIP
>ENST00000283296.12|SNV-76740-C-T|1
INILGTPETDIDSSCSRYTLK
>ENST00000368874.8|SNV-11742-G-A|1
LFCFRNK
>ENST00000341398.6|SNV-50648-G-A|3
VKFLRPSFTDGTIRLSR
>FUSION-ENST00000534491.5:1517-ENST00000440887.2:21126|35
NGDSFLGSGR
>ENST00000367749.4|MNV-18668-GA-G|2
CCSFIAQVLPSRFLNWIQEGS
>ENST00000462109.1|SNV-45066-T-G|7
IALTPHSPAALRWTIIEGVK
>FUSION-ENST00000475789.1:7623-ENST00000405243.1:39117|11
MERISLYSDSIK
>FUSION-ENST00000534491.5:1517-ENST00000440887.2:21126|46
RTEGSKK
>ENST00000525135.5|INDEL-91281-C-CG|10
HTLDHLHGVSNRSQPALHR
>ENST00000511072.5|INDEL-342693-G-GC|1
EPPGGLLCGEAEDQEQRHVGRQ
>ENST00000511072.5|INDEL-342693-G-GC|6
QQQQPGHDGSCGARGEVR
>ENST00000223084.7|SNV-4930-C-A|5
MAAKATTNPSQLLPLGNRRPLGSR
>ENST00000554479.5|SNV-159578-C-T|2
HYVGHNDDVK
>ENST00000273390.9|SNV-41102-G-A|4
RVQEAEESGRR
>ENST00000623971.3|SNV-128-T-C|4
KCLSPPTMNPRPPK
>ENST00000282516.13|SNV-187901-C-G|1
SSSGFSVQWMAGSYSGSWTEAKRR
>FUSION-ENST00000534491.5:1517-ENST00000440887.2:21126|70
GCCLGELECLLYTRELR
>ENST00000524510.1|SNV-50648-G-A|2
APSRTWPSTTHPWACPCWLPTASV
>ENST00000382110.6|SNV-8898-C-T|4
RNDAWLPGEATCGVLR
>ENST00000264972.9|SNV-24032-G-T|6
NFVHRDLAARNVLLFNR
>ENST00000350485.8|INDEL-556-C-CT|1
ILVALAVFFSCLHSAVCRRNR
>ENST00000359843.8|SNV-4987-C-T|1
ETCADGEAAGCTINNSLSNIQWL
>ENST00000249044.2|INDEL-10960-G-GC|12
TVSAPRMLGPPASPTSTSKK
>ENST00000411527.5|INDEL-1803-G-GA|6
DFLEQETGR
>ENST00000329138.9|INDEL-17218-A-AC|9
LTQAMLTSGVTLHTVHLKRLVSNCR
>ENST00000533291.5|SNV-393721-G-A|2
MACTAFPRPTAPGQEWSGS
>FUSION-ENST00000534491.5:1517-ENST00000440887.2:21126|15
LRAPWASSLRR
>FUSION-ENST00000470054.5:40820-ENST00000431853.1:49|1
ISVTSSCFVQNTLTKLLKD
>ENST00000422982.8|SNV-43618-G-A|2
NRAHLVAVFNEYQR
>ENST00000555486.5|SNV-16997-C-T|9
MRHSMAPPR
>ENST00000648643.1|SNV-428506-C-T|2
MTTILMASEP
>ENST00000519524.1|SNV-22889-T-G|1
DVLLTHPSVTSESTKQVPQSL
>ENST00000329138.9|INDEL-17218-A-AC|21
QPRLLILPAYSHSGLPER
>FUSION-ENST00000534491.5:1517-ENST00000440887.2:21126|22
AAIRPGFCGR
>ENST00000277216.3|MNV-866-CC-C|1
DNLQATEGLVSMFYGVVTPC
>ENST00000527505.1|SNV-79049-C-T|1
NNPQAFQILSSIFV
>ENST00000403897.4|SNV-55325-T-G|2
DLGKQLK
>ENST00000490976.5|SNV-102721-A-C|3
GSAFSPCR
>ENST00000450169.7|SNV-4930-C-A|3
AAKATTNPSQLLPLELVDKCIGSR
>ENST00000411527.5|INDEL-1803-G-GA|1
FLSSPDQSPVVSE
>ENST00000381655.7|SNV-158644-T-A|1
YTTLVPLINILTIAGIKEIVEDFKR
>ENST00000329956.11|SNV-44351-C-T|2
LLSPSKR
>ENST00000342992.10|MNV-256585-CTGAAGGCCAA-C|6
RDLPNGRWPSATFWR
>ENST00000359843.8|SNV-4987-C-T|2
RETCADGEAAGCTINNSLSNIQWL
>ENST00000204604.5|SNV-4522-G-A|1
LFLNVGTKDFPDGELR
>ENST00000505555.5|SNV-7698-G-A|9
LAELKMGRFISMHLVDR
>ENST00000376664.10|SNV-11268-G-A|1
STPWASSKNARSTTCR
>FUSION-ENST00000534491.5:1517-ENST00000440887.2:21126|114
MALSILTEQFCIPRPHKVTMEWQC
>ENST00000554479.5|SNV-159578-C-T|1
HYVGHNDDVKCLAVHPDR
>FUSION-ENST00000534491.5:1517-ENST00000440887.2:21126|72
TSQLPRGCCLGELECLLYTRELR
>ENST00000583503.5|SNV-32289-A-T|2
CGCRPGQR
>ENST00000672277.1|SNV-360326-C-G|9
MVMTRSEHTETKQNVISK
>ENST00000341398.6|SNV-50648-G-A|1
FLRPSFTDGTIRLSR
>ENST00000240662.3|INDEL-2267-G-GG|1
WFGVHCVCD
>ENST00000443115.1|SNV-13071-A-C|1
AAPPGQGLIPYPDLSEDTAVK
>ENST00000525135.5|INDEL-91281-C-CG|11
MHTLDHLHGVSNRSQPALHR
>ENST00000263177.5|SNV-90209-C-T|2
GRQAENEHIHMDNLAQMPMISIP
>ENST00000562368.5|SNV-1673-A-G|3
LLGHRLGGRPGGR
>ENST00000559889.5|SNV-30820-C-T|2
MLGTTTGATSRR
>ENST00000373823.7|SNV-110936-A-G|2
NWRGPDQTDGLGLSYLSSHIANVER
>ENST00000505555.5|SNV-7698-G-A|6
GRFISMHLVDR
>ENST00000388914.7|SNV-37671-G-A|4
ICKHDSMSTLHFRSLGSAISK
>FUSION-ENST00000574767.5:973-ENST00000445478.6:944|58
DNVERADALQLSVEEFVER
>ENST00000555486.5|SNV-16997-C-T|3
HSMAPPRRSWWR
>ENST00000260983.8|SNV-268611-G-A|6
KGMFFNPDPYLKMSIQPEK
>ENST00000450169.7|SNV-4930-C-A|2
ATTNPSQLLPLELVDK
>FUSION-ENST00000475789.1:7623-ENST00000405243.1:39117|9
MERISLYSDSIKK
>ENST00000519331.1|SNV-10446-C-T|2
IPELVRQVHLLLCSR
>ENST00000340385.6|INDEL-10453-C-CA|4
TFPERSLHQR
>ENST00000462109.1|SNV-45066-T-G|2
WTIIEGVK
>ENST00000482645.1|SNV-8898-C-T|7
SEMDRRNDAWLPGEATCGVLR
>ENST00000342358.9|SNV-14647-G-A|2
KAFCLVASVLTCGGLLLVFYWRPQ
>ENST00000249044.2|INDEL-10960-G-GC|9
MLGPPASPTSTSKKGETGPGK
>ENST00000450169.7|SNV-4930-C-A|4
MAAKATTNPSQLLPLELVDKCIGSR
>ENST00000378463.5|SNV-124946-C-A|1
YLWLRGHETG
>ENST00000490489.1|SNV-4110-C-A|3
MTTRTLANTTSRPR
>ENST00000537376.1|SNV-29572-C-T|1
EFVFQPRKVSVFLLLSGCR
>ENST00000373823.7|SNV-110936-A-G|1
GPDQTDGLGLSYLSSHIANVER
>FUSION-ENST00000534491.5:1517-ENST00000440887.2:21126|74
GQGRTSQLPRGCCLGELECLLYTR
>ENST00000503311.1|SNV-14594-G-T|1
AYVVLLVVLEPGHYGMVE
>ENST00000381655.7|SNV-158644-T-A|3
YTTLVPLINILTIAGIK
>ENST00000649738.1|SNV-95277-C-T|1
ASWLAWFCWKSRTTR
>ENST00000511072.5|INDEL-342693-G-GC|8
RQQQQPGHDGSCGARGEVR
>ENST00000490489.1|SNV-4110-C-A|5
RPRAMTTRTLANTTSRPR
>ENST00000338205.9|SNV-101525-C-T|1
GMMSTVTEV
>ENST00000356950.2|SNV-214-A-G|2
VLKQVHPDAGISSK
>ENST00000373886.8|INDEL-286345-C-CA|14
WTCTVSRYK
>ENST00000552864.5|SNV-126375-G-T|1
FEKLRTSR
>ENST00000389561.7|SNV-29828-G-A|4
RQQTMPSTGMAEQSK
>ENST00000583503.5|SNV-32289-A-T|3
WCATPTWRCGCRPGQRSCLMSSLS
>ENST00000615392.4|SNV-44557-C-T|1
EFFCHIHAPEERGEYLETLITK
>ENST00000204604.5|SNV-4522-G-A|3
GAHMLLQNKLFLNVGTKDFPDGELR
>ENST00000373886.8|INDEL-286345-C-CA|6
SAECKSR
>ENST00000657855.1|INDEL-2267-G-GG|1
WWLVGLCPWGHLCLHGEKWNGEK
>FUSION-ENST00000534491.5:1517-ENST00000440887.2:21126|104
LALGVSLGQVRSAHSPP
>ENST00000524510.1|SNV-50648-G-A|6
AGSLPRACEIPAALLHR
>ENST00000528896.7|SNV-17188-G-A|2
GSSEGAYMLQK
>ENST00000463643.5|INDEL-24031-G-GAT|5
LTGTTPR
>FUSION-ENST00000534491.5:1517-ENST00000440887.2:21126|68
ELRGLKR
>ENST00000309863.11|SNV-47876-G-A|1
SADHLNGLLQETEATNAILMEQIK
>ENST00000455250.1|INDEL-19111-C-CA|3
GEKFVMQEEFSRD
>ENST00000403625.6|SNV-570185-G-A|2
KSLSCSSSFPETR
>ENST00000207457.8|SNV-3486-C-G|2
EQAQYGLTDEVHQLEATIAALK
>ENST00000580838.1|SNV-686532-C-G|3
SESRPTCPMR
>ENST00000495027.5|SNV-86467-T-C|3
CFEGIAKLEFLPNSDIK
>ENST00000481526.5|SNV-84818-G-A|2
IHPKEVPPEAILLAVYLELQNS
>FUSION-ENST00000636037.1:8746-ENST00000623511.1:23702|3
FTLNQVTRR
>ENST00000306729.11|SNV-32290-G-T|3
ERPVDREPVDREPVVCHPDLEDR
>ENST00000399218.8|SNV-202720-C-T|2
KGMQDIFSAFYPFSSPLHLQLAPR
>ENST00000333677.7|SNV-72145-G-A|1
TSNQLHSFQETFEK
>ENST00000474961.5|SNV-11597-C-T|4
PRFSMMCR
>ENST00000380060.7|SNV-350201-G-A|3
TRSQSLPREGNR
>ENST00000657855.1|INDEL-2267-G-GG|2
MWWLVGLCPWGHLCLHGEKWNGEK
>ENST00000528896.7|SNV-17188-G-A|1
GSSEGAYMLQKLIEETDR
>FUSION-ENST00000534491.5:1517-ENST00000440887.2:21126|55
MRGGSCQK
>ENST00000474961.5|SNV-11597-C-T|2
FSMMCRIALR
>ENST00000474403.1|SNV-550-T-G|6
SRGDNCTDLLALALESLGK
>ENST00000274311.3|SNV-13734-G-T|2
HQDLATRSR
>ENST00000411527.5|INDEL-1803-G-GA|7
SIEDWNNYKDFLEQETGR
>ENST00000356489.9|SNV-94344-C-T|2
ILYRAAAEEVPIEPYNIPLSQAEVI
>ENST00000266744.4|SNV-968-T-G|1
VVNLGFATLREHVPNGAANKK
>ENST00000672277.1|SNV-360326-C-G|11
MVMTRSEHTETK
>FUSION-ENST00000636037.1:8746-ENST00000623511.1:23702|7
VVLFSSSDKFTLNQVTR
>ENST00000366962.8|SNV-242-G-A|2
GYGHCVMGRGR
>ENST00000534159.5|SNV-12620-T-G|3
DTPPARAGTPTGSHKA
>ENST00000528896.7|SNV-17188-G-A|3
VNTPSFSGQPDKGSSEGAYMLQK
>ENST00000374080.8|SNV-296-G-A|1
DELTALNVK
>ENST00000257254.3|SNV-1031-C-T|3
ERIEGLWKR
>ENST00000657855.1|INDEL-2267-G-GG|4
MWWLVGLCPWGHLCLHGEK
>ENST00000396060.7|SNV-15370-G-A|3
EVTELIKMDK
>ENST00000399218.8|SNV-202720-C-T|1
GMQDIFSAFYPFSSPLHLQLAPR
>ENST00000204604.5|SNV-4522-G-A|4
GAHMLLQNKLFLNVGTK
>ENST00000249044.2|INDEL-10960-G-GC|11
MLGPPASPTSTSK
>ENST00000396095.6|SNV-120334-G-A|2
VIRYLQK
>ENST00000249044.2|INDEL-10960-G-GC|8
KGETGPGK
>ENST00000400585.6|SNV-178722-C-T|2
AHKDFWPFLEPVDESYAPNYYQIIK
>ENST00000373886.8|INDEL-286345-C-CA|4
SRGSVHPDK
>ENST00000311160.14|INDEL-236337-C-CC|9
CAWGKAGVDYAPNPAAIPLTSGRQR
>ENST00000265643.4|SNV-1862-T-A|3
RGWTLNSAGYLQGPHAVGNHR
>ENST00000570355.1|INDEL-17218-A-AC|5
MYPAGATGAQAAPQAQAGPHRQPR
>ENST00000525135.5|INDEL-91281-C-CG|9
HTLDHLHGVSNRSQPALHRGESVNR
>ENST00000524510.1|SNV-50648-G-A|5
ACEIPAALLHR
>ENST00000490489.1|SNV-4110-C-A|4
AMTTRTLANTTSRPR
>ENST00000672277.1|SNV-360326-C-G|7
MTRSEHTETK
>ENST00000489814.5|SNV-105417-G-A|3
YRTSSVQLR
>ENST00000637610.1|SNV-4611-C-A|5
DLARWEAAK
>ENST00000506949.1|SNV-13734-G-T|7
MAIDTLLISDELFRHQDLATR
>ENST00000462421.1|SNV-11597-C-T|1
FSMMCRIALRSSLFLSVFVR
>ENST00000396095.6|SNV-120334-G-A|1
VIRYLQKSKPGSSL
>FUSION-ENST00000534491.5:1517-ENST00000440887.2:21126|61
GIRMSFIYK
>ENST00000373886.8|INDEL-286345-C-CA|2
GSVHPDK
>ENST00000452236.3|SNV-44019-C-A|2
LANDEGLKISFENTASLPSFWIK
>ENST00000474403.1|SNV-550-T-G|1
GDNCTDLLALALESLGKRSR
>ENST00000491064.5|SNV-3915-C-T|2
TQTRSVWSSTWTRPWCTAPSSQ
>FUSION-ENST00000534491.5:1517-ENST00000440887.2:21126|66
RSLGGRR
>ENST00000624187.1|SNV-494-C-T|2
LFSFLYCKSHVITR
>ENST00000505555.5|SNV-7698-G-A|7
MGRFISMHLVDRASSLER
>ENST00000554553.5|SNV-159578-C-T|4
VEEQLQRHYVGHNDDVK
>ENST00000264192.8|SNV-45066-T-G|1
SQMLADTVATLPRGRK
>FUSION-ENST00000534491.5:1517-ENST00000440887.2:21126|106
LALGVSLGQVR
>ENST00000571744.1|SNV-18810-G-A|1
ALVDQILSQTANDLRK
>ENST00000623971.3|SNV-128-T-C|1
NPRPPKSCGNVFYWVLVLNSGLLYK
>ENST00000519331.1|SNV-10446-C-T|3
FRIPELVRQVHLLLCSR
>ENST00000462109.1|SNV-45066-T-G|6
IALTPHSPAALRWTIIEGVKC
>ENST00000641575.1|SNV-105206-G-A|4
GSLFSPRQNSR
>FUSION-ENST00000534491.5:1517-ENST00000440887.2:21126|108
AMLALGVSLGQVRSAHSPP
>FUSION-ENST00000534491.5:1517-ENST00000440887.2:21126|83
MQTPWGQPWAHTQFRVYRQGAR
>ENST00000472639.1|INDEL-151228-G-GC|4
KLSEITGPNLARHYYCR
>ENST00000376664.10|SNV-11268-G-A|4
WLCISSSTCARSTPWASSKNAR
>FUSION-ENST00000534491.5:1517-ENST00000440887.2:21126|30
LAPWLGWAGGLHP
>FUSION-ENST00000534491.5:1517-ENST00000440887.2:21126|81
MPEPSSQFFWSFGDIP
>ENST00000534060.5|SNV-226203-T-C|4
VKNTTLSLK
>ENST00000570355.1|INDEL-17218-A-AC|1
GAAAHVP
>FUSION-ENST00000534491.5:1517-ENST00000440887.2:21126|8
AGGPSAGISCSQAR
>ENST00000583503.5|SNV-32290-G-T|1
IGCRPGQRSCLMSSLS
>ENST00000446175.5|SNV-15960-C-T|4
LENILILSSKFSKLK
>ENST00000462109.1|SNV-45066-T-G|1
WTIIEGVKC
>ENST00000223084.7|SNV-4930-C-A|1
ATTNPSQLLPLGNRRPLGSRNR
>ENST00000207457.8|SNV-3486-C-G|1
EQAQYGLTDEVHQLEATIAALKQK
>ENST00000376636.7|SNV-32063-G-T|3
NLQVKISIIHIRYEDDITNR
>ENST00000672621.1|SNV-274206-G-A|3
NYTDESEHATYDR
>ENST00000317147.10|INDEL-30625-G-GG|1
SQPAGNTAYCESARS
>ENST00000521330.6|SNV-10446-C-T|2
IPELVRQGR
>ENST00000403625.6|SNV-570185-G-A|7
RSPSATGQSSFRSTALPK
>ENST00000637610.1|SNV-4611-C-A|4
DLARWEAAKASK
>FUSION-ENST00000534491.5:1517-ENST00000440887.2:21126|27
SGSRWGAAPGRPLR
>ENST00000378463.5|SNV-124946-C-A|6
MLSDVLKK
>ENST00000272452.7|SNV-9508-C-T|3
KMTDTRLTFYFQF
>ENST00000300773.3|SNV-162453-G-A|1
SGILLAMAYDRFIAICNPLR
>ENST00000534159.5|SNV-12620-T-G|4
DTPPARAGTPTGSHK
>ENST00000474403.1|SNV-550-T-G|7
MSRGDNCTDLLALALESLGK
>ENST00000511072.5|INDEL-342693-G-GC|11
LPSPLGNPAPAPGLR
>ENST00000453190.7|INDEL-126739-T-TT|6
DEDSPKSNGGGWSFTNFFSEQTK
>ENST00000474961.5|SNV-11597-C-T|9
RMMPRFSMMCR
>ENST00000472639.1|INDEL-151228-G-GC|6
VWRKLSEITGPNLAR
>ENST00000338205.9|SNV-101525-C-T|2
TIAALLPCLLDKGMMSTVTEV
>ENST00000324000.4|SNV-401-C-A|5
KEKIFTTPK
>FUSION-ENST00000534491.5:1517-ENST00000440887.2:21126|25
WGAAPGRPLR
>ENST00000672621.1|SNV-274206-G-A|2
NYTDESEHATYDRSR
>FUSION-ENST00000475789.1:7623-ENST00000405243.1:39117|4
ISLYSDSIK
>FUSION-ENST00000534491.5:1517-ENST00000440887.2:21126|82
QTPWGQPWAHTQFRVYRQGAR
>ENST00000624187.1|SNV-494-C-T|1
LFSFLYCKSHVITRAFCLHQEIMR
>ENST00000399034.7|SNV-84924-C-A|5
GRQYPWGVAEVENGEHCDFKILR
>FUSION-ENST00000534491.5:1517-ENST00000440887.2:21126|48
GGSCQKGPEK
>ENST00000474524.5|SNV-296979-A-T|3
EGLLTSLQNQVNQILSNWRVER
>FUSION-ENST00000636037.1:8746-ENST00000623511.1:23702|1
RILPKSV
>FUSION-ENST00000534491.5:1517-ENST00000440887.2:21126|49
SFIYKRTEGSK
>ENST00000567887.5|INDEL-253780-C-CA|1
GIWVQGST
>ENST00000651975.1|SNV-4190-T-G|2
NPSRAGSWNSGSSGPGSTGNR
>ENST00000265825.6|SNV-2467-C-A|2
MDETEWINRHPKAEDLR
>ENST00000359570.9|SNV-124537-C-T|1
FYLEFYSSCLESFVK
>ENST00000275034.5|SNV-79984-C-T|1
SGEAVISNISRLSR
>ENST00000311160.14|INDEL-236337-C-CC|1
YYRWQNFK
>ENST00000378463.5|SNV-124946-C-A|2
VITSKYLWLRGHETG
>ENST00000223084.7|SNV-4930-C-A|2
ATTNPSQLLPLGNRRPLGSR
>ENST00000341398.6|SNV-50648-G-A|6
QNVAIYNPSMGVSVLAPYRERVK
>ENST00000355722.8|SNV-25368-G-A|2
DTLIRNCNAEVPVGQEEVC
>ENST00000470017.1|INDEL-10453-C-CA|7
MVLPTIPEEEAKKTFPER
>FUSION-ENST00000534491.5:1517-ENST00000440887.2:21126|21
AAIRPGFCGRR
>FUSION-ENST00000534491.5:1517-ENST00000440887.2:21126|98
EPSWAARPPQPCWEVLQTPMIAR
>ENST00000482645.1|SNV-8898-C-T|5
DRRNDAWLPGEATCGVLR
>ENST00000520367.5|SNV-10446-C-T|5
LTCCCCRFRIPELVR
>ENST00000395487.6|SNV-144748-C-T|1
TCPTCNDFYGLVQKIMELQDILAK
>ENST00000489814.5|SNV-105417-G-A|1
YRTSSVQLRVAGLQPVLLQDR
>ENST00000570355.1|INDEL-17218-A-AC|6
YPAGATGAQAAPQAQAGPHR
>ENST00000495007.5|INDEL-9751-T-TCGAAGCTCA|2
EVVEAHEAHVDQK
>ENST00000266744.4|SNV-968-T-G|3
VVNLGFATLR
>ENST00000342895.7|SNV-23099-C-G|2
MQNLHTLWLER
>ENST00000223084.7|SNV-4930-C-A|4
AAKATTNPSQLLPLGNRRPLGSR
>ENST00000511072.5|INDEL-342693-G-GC|10
LPSPLGNPAPAPGLRR
>ENST00000317834.4|SNV-807-A-C|1
AFSTCGSPLIVVVLFYGSGIFTYMR
>ENST00000396060.7|SNV-15370-G-A|1
MDKVKIVACDGK
>ENST00000576966.5|SNV-3986-A-C|1
VWWTCTGWQCR
>FUSION-ENST00000534491.5:1517-ENST00000440887.2:21126|99
SPFRCWK
>ENST00000424085.6|SNV-115833-C-T|1
AFEFIPSDQQNEMVRELDGHVLK
>ENST00000450169.7|SNV-4930-C-A|1
ATTNPSQLLPLELVDKCIGSR
>ENST00000399151.3|SNV-124813-A-C|1
QAFAVFSGELDQYHLSLPLIQER
>ENST00000294543.10|SNV-105417-G-A|3
IINGYCRGDWLLSFMYRTSSVQLR
>ENST00000273390.9|SNV-41102-G-A|6
QRRVQEAEESGR
>ENST00000505555.5|SNV-7698-G-A|15
PFSRTEDGKIYQHAFGGQSLK
>ENST00000378463.5|SNV-124946-C-A|4
MLSDVLKKLK
>ENST00000446175.5|SNV-15960-C-T|5
LENILILSSKFSK
>ENST00000376462.5|SNV-837181-C-T|6
SPPPPPPPPRRSYLPGLGLTTTR
>ENST00000453773.5|SNV-80283-A-C|5
KTGRNIIVFYGSPTGTAEEFANR
>FUSION-ENST00000534491.5:1517-ENST00000440887.2:21126|103
MLCRSPFR
>ENST00000260983.8|SNV-268611-G-A|5
GMFFNPDPYLKMSIQPEK
>ENST00000492816.6|SNV-55045-T-G|1
SIPAKLLGKAHR
>ENST00000366962.8|SNV-242-G-A|4
KGYGHCVMGRGR
>ENST00000520367.5|SNV-10446-C-T|1
IPELVRQADICSREHIR
>ENST00000409195.6|SNV-360326-C-G|2
SEHTETKQNVISK
>ENST00000367749.4|MNV-18668-GA-G|1
FLNWIQEGS
>ENST00000583503.5|SNV-32290-G-T|3
WCATPTWRIGCRPGQRSCLMSSLS
>ENST00000329138.9|INDEL-17218-A-AC|20
LLILPAYSHSGLPER
>ENST00000359570.9|SNV-124537-C-T|3
TKSQTKFYLEFYSSCLESFVK
>ENST00000446175.5|SNV-15960-C-T|6
RLENILILSSKFSK
>ENST00000559889.5|SNV-30820-C-T|3
LGTTTGATSR
>ENST00000264972.9|SNV-24032-G-T|2
NVLLFNRHYAK
>FUSION-ENST00000636037.1:8746-ENST00000623511.1:23702|2
FTLNQVTRRILPK
>ENST00000411527.5|INDEL-1803-G-GA|3
GGAAHDLAAASGAHSDHLPIQDR
>ENST00000369282.5|SNV-34747-G-A|1
ETSVPLGVEGKVNPLE
>FUSION-ENST00000534491.5:1517-ENST00000440887.2:21126|63
MLFRGIRMSFIYK
>ENST00000422982.8|SNV-43618-G-A|5
LGTDESKFNAVLCSRNR
>ENST00000644880.1|SNV-227158-G-T|1
IYIQRLCSCF
>ENST00000493837.6|MNV-6249-CGTAG-C|3
VERKEAGLVSPEY
>ENST00000455250.1|INDEL-19111-C-CA|36
LWHIQSKKMTSGK
>ENST00000514278.6|SNV-42046-C-T|1
GGFGLGSSNNDLDPDECMQR
>ENST00000472639.1|INDEL-151228-G-GC|5
KLSEITGPNLAR
