# Supplementary material for: Identification of non-canonical peptides with moPepGen
Source: Nat Biotechnol. 2025 Jun 16;44(4):568–73. doi: 10.1038/s41587-025-02701-0 (PMC12680078; doi:10.1038/s41587-025-02701-0)
Supplement: Supplementary file 4 — Supplementary Data: Cancer cell line variant peptide database. Custom peptide database FASTA file for each of the 376 cell lines from the Cancer Cell Line Encyclopedia with proteomics characterization or used in the reference channel. Variant peptide FASTA files were produced by moPepGen as the result of cell-line-specific publicly available mutations and fusions. [file 41587_2025_2701_MOESM4_ESM.zip › ACH-000012.fasta]

>FUSION-ENST00000523401.5:62586-ENST00000357849.9:24338|1264
MKEWSYV
>FUSION-ENST00000523401.5:62586-ENST00000357849.9:24338|1649
GILDFLVSFTACISSFTK
>FUSION-ENST00000523401.5:62586-ENST00000357849.9:24338|2690
MGFTVLARQVSNSWPQLSTR
>FUSION-ENST00000523401.5:62586-ENST00000357849.9:24338|1157
MFHFPHLSNGEFIR
>FUSION-ENST00000523401.5:62586-ENST00000357849.9:24338|90
QSVQQMSTQESELEIR
>FUSION-ENST00000523401.5:62586-ENST00000357849.9:24338|2360
YSLVSKDQ
>FUSION-ENST00000523401.5:62586-ENST00000357849.9:24338|444
FIHFVACISTSFLFMAG
>FUSION-ENST00000523401.5:62586-ENST00000357849.9:24338|326
MWEHRMFCQNMILKLEISHLR
>ENST00000568832.1|SNV-125967-C-A|11
IKSEDVTPMEVTEEK
>FUSION-ENST00000523401.5:62586-ENST00000357849.9:24338|1438
SLVGKEPQMLKK
>FUSION-ENST00000523401.5:62586-ENST00000357849.9:24338|1961
KCDRMCSIFTTIR
>FUSION-ENST00000523401.5:62586-ENST00000357849.9:24338|1326
NTVSSYGK
>ENST00000662684.1|SNV-216631-G-A|3
FDPDATQFIK
>FUSION-ENST00000523401.5:62586-ENST00000357849.9:24338|1014
MDFLNLSTLNK
>FUSION-ENST00000523401.5:62586-ENST00000357849.9:24338|47
PEIPEAFSKNSQFL
>FUSION-ENST00000523401.5:62586-ENST00000357849.9:24338|2183
QPSPLSNSRTFIIPK
>FUSION-ENST00000523401.5:62586-ENST00000357849.9:24338|2187
FLFFINYPVSGILL
>ENST00000540415.1|INDEL-141672-C-CTT|3
ISSLSIMGGSSGLPPM
>FUSION-ENST00000523401.5:62586-ENST00000357849.9:24338|546
SDHKRLGV
>FUSION-ENST00000523401.5:62586-ENST00000357849.9:24338|126
MAVKMEESLKTLK
>FUSION-ENST00000523401.5:62586-ENST00000357849.9:24338|902
MNQGRSLSQIT
>FUSION-ENST00000523401.5:62586-ENST00000357849.9:24338|2977
MYPQEVL
>FUSION-ENST00000523401.5:62586-ENST00000357849.9:24338|1144
VRPCLKK
>FUSION-ENST00000523401.5:62586-ENST00000357849.9:24338|1627
CHARLIFCVLVEMR
>FUSION-ENST00000523401.5:62586-ENST00000357849.9:24338|471
ELSVCNIMLNEINQTPEVR
>FUSION-ENST00000523401.5:62586-ENST00000357849.9:24338|92
RQSVQQMSTQESELEIR
>FUSION-ENST00000523401.5:62586-ENST00000357849.9:24338|323
MFCQNMILKLEISHLR
>ENST00000638011.1|SNV-84507-C-T|1
YLFRPEEIELFICGSR
>FUSION-ENST00000523401.5:62586-ENST00000357849.9:24338|275
MFSSVVTISSALHFLVDLYFQK
>FUSION-ENST00000523401.5:62586-ENST00000357849.9:24338|2194
MVRKTLR
>FUSION-ENST00000523401.5:62586-ENST00000357849.9:24338|2429
MLPRLLSNSWAQVYPHP
>FUSION-ENST00000523401.5:62586-ENST00000357849.9:24338|2537
DTNHGNTFK
>ENST00000496703.1|INDEL-81661-A-AA|1
KPLYAVQEYPV
>FUSION-ENST00000523401.5:62586-ENST00000357849.9:24338|723
TQSPLTLSR
>ENST00000275493.7|MNV-155756-GGAATTAAGAGAAGCA-G|1
TSPKANK
>FUSION-ENST00000523401.5:62586-ENST00000357849.9:24338|363
GDCNRLDFHGGEGIFKGEGGPS
>ENST00000472688.5|SNV-78046-G-A|5
MKINIWGIIDEFILLKIK
>ENST00000540415.1|INDEL-141672-C-CTT|5
SMISSLSIMGGSSGLPPM
>FUSION-ENST00000523401.5:62586-ENST00000357849.9:24338|1964
MVERTSQKK
>FUSION-ENST00000523401.5:62586-ENST00000357849.9:24338|2167
AKSQLTTISTSRVQAFLLPQPSK
>FUSION-ENST00000523401.5:62586-ENST00000357849.9:24338|702
HFCCLNHPV
>FUSION-ENST00000523401.5:62586-ENST00000357849.9:24338|2952
EPTFVFEK
>FUSION-ENST00000523401.5:62586-ENST00000357849.9:24338|2072
NLVLLLNYMNYLHILNICPL
>FUSION-ENST00000523401.5:62586-ENST00000357849.9:24338|378
MSFVPLLVITPVFPFNGYFILGFK
>ENST00000486124.5|SNV-41534-T-G|2
MTIGTSMPSGWASWMWTGEN
>FUSION-ENST00000523401.5:62586-ENST00000357849.9:24338|1722
MPPCPAFFFFLRLSFTLIAK
>FUSION-ENST00000523401.5:62586-ENST00000357849.9:24338|1015
YWFTYSFL
>ENST00000512944.6|SNV-10329-C-G|2
MDSGKTR
>ENST00000447540.5|SNV-266581-G-A|1
ENSEYGVAPEWGNVVK
>FUSION-ENST00000523401.5:62586-ENST00000357849.9:24338|2516
YMQSSIR
>FUSION-ENST00000523401.5:62586-ENST00000357849.9:24338|413
VSLHSILGDTAILRQK
>ENST00000487245.5|SNV-834-G-A|3
SGCDLGPDGHLLR
>FUSION-ENST00000221980.5:2915-ENST00000600711.1:1055|4
RVPCPWPLAEPATR
>FUSION-ENST00000523401.5:62586-ENST00000357849.9:24338|1214
MVLCVII
>FUSION-ENST00000523401.5:62586-ENST00000357849.9:24338|2944
MRVRLNLK
>FUSION-ENST00000523401.5:62586-ENST00000357849.9:24338|2538
MDTNHGNTFKSRPLRR
>FUSION-ENST00000523401.5:62586-ENST00000357849.9:24338|806
RSLGDTNKV
>FUSION-ENST00000523401.5:62586-ENST00000357849.9:24338|645
VVWASVSQTFWSHRTPYTPK
>FUSION-ENST00000523401.5:62586-ENST00000357849.9:24338|901
NQGRSLSQIT
>FUSION-ENST00000523401.5:62586-ENST00000357849.9:24338|781
MRSYGWALIQYDHCSYKK
>FUSION-ENST00000523401.5:62586-ENST00000357849.9:24338|1760
LYIFSGSLFSCAFNG
>FUSION-ENST00000523401.5:62586-ENST00000357849.9:24338|2771
RDGMAFPMRCIR
>FUSION-ENST00000523401.5:62586-ENST00000357849.9:24338|1501
MAKPCLY
>FUSION-ENST00000523401.5:62586-ENST00000357849.9:24338|460
MYQYFIPFYGR
>FUSION-ENST00000523401.5:62586-ENST00000357849.9:24338|1766
MGAVDLPRL
>FUSION-ENST00000523401.5:62586-ENST00000357849.9:24338|795
TDKTVLCTCVLTATCR
>FUSION-ENST00000523401.5:62586-ENST00000357849.9:24338|2500
MKSHSVTEAGVQRR
>ENST00000296181.9|INDEL-81661-A-AA|4
KPLYAVQEFYSPDTWNNGGDFR
>FUSION-ENST00000523401.5:62586-ENST00000357849.9:24338|2779
MWKSDVEGQFKASPSK
>FUSION-ENST00000523401.5:62586-ENST00000357849.9:24338|869
TSELQLPSRPLSLLAVLEALWSFV
>FUSION-ENST00000297591.10:9703-ENST00000658256.1:373456|16
AYGSPCCCHVK
>FUSION-ENST00000523401.5:62586-ENST00000357849.9:24338|2236
MILGKDGGMVWMCLPQCMCWK
>FUSION-ENST00000523401.5:62586-ENST00000357849.9:24338|2171
EFHFCHPGWSAMAKSQLTTISTSR
>FUSION-ENST00000523401.5:62586-ENST00000357849.9:24338|2042
NLLLCCLLR
>FUSION-ENST00000523401.5:62586-ENST00000357849.9:24338|379
LVSNSRPQVIR
>FUSION-ENST00000523401.5:62586-ENST00000357849.9:24338|858
QKLRNIAPFLR
>FUSION-ENST00000523401.5:62586-ENST00000357849.9:24338|1423
MNFIWFTEHLSSFLVTCYIFLH
>ENST00000447540.5|SNV-266581-G-A|2
FLKENSEYGVAPEWGNVVK
>FUSION-ENST00000523401.5:62586-ENST00000357849.9:24338|389
MESIYILFWGVLQISIK
>ENST00000495396.5|SNV-187738-T-C|4
VTTARWTMAR
>FUSION-ENST00000523401.5:62586-ENST00000357849.9:24338|1701
APLVLASQSIGITGK
>FUSION-ENST00000523401.5:62586-ENST00000357849.9:24338|538
HQIVSSLNI
>FUSION-ENST00000523401.5:62586-ENST00000357849.9:24338|2288
MSLKMGFHFYFIIVK
>ENST00000606802.1|SNV-166-C-G|4
MGGPGAGPCAAGSPR
>FUSION-ENST00000523401.5:62586-ENST00000357849.9:24338|173
GSSPYLISMK
>FUSION-ENST00000523401.5:62586-ENST00000357849.9:24338|1170
VIQSIYVKMGK
>FUSION-ENST00000523401.5:62586-ENST00000357849.9:24338|254
YIRLLKVVHSSSILFTFLFFF
>FUSION-ENST00000523401.5:62586-ENST00000357849.9:24338|1462
LGPGTVAHACNCNTLGGLGGRII
>FUSION-ENST00000523401.5:62586-ENST00000357849.9:24338|2078
NVYSDSFLIKK
>FUSION-ENST00000523401.5:62586-ENST00000357849.9:24338|1280
MVLRCEVYF
>ENST00000296181.9|INDEL-81661-A-AA|2
WRLQKYYSTDY
>FUSION-ENST00000523401.5:62586-ENST00000357849.9:24338|2376
VQPGQYDETPSLLKIQK
>FUSION-ENST00000523401.5:62586-ENST00000357849.9:24338|1203
TRPAVPWIHISF
>FUSION-ENST00000523401.5:62586-ENST00000357849.9:24338|1520
GTTIQDEIWVGTWPNHISYTDS
>FUSION-ENST00000523401.5:62586-ENST00000357849.9:24338|1870
NPRIILHEPENSNAVVLKFR
>FUSION-ENST00000523401.5:62586-ENST00000357849.9:24338|2435
DGISPCCPGCSQTPGLK
>FUSION-ENST00000523401.5:62586-ENST00000357849.9:24338|621
VFVCLFVCLFV
>FUSION-ENST00000523401.5:62586-ENST00000357849.9:24338|104
SASRLLHFGAIMK
>FUSION-ENST00000523401.5:62586-ENST00000357849.9:24338|115
GVSLCRPGWSAVVQS
>FUSION-ENST00000523401.5:62586-ENST00000357849.9:24338|106
FTWLIFLIFL
>FUSION-ENST00000523401.5:62586-ENST00000357849.9:24338|1247
VAHTCSPSYSGR
>FUSION-ENST00000254323.6:13761-ENST00000589937.5:23444|7
QQGAGMTDKCRQLWDELEGAMR
>FUSION-ENST00000523401.5:62586-ENST00000357849.9:24338|1717
LSFTLIAKAGVQWRNLSSPQPLPPR
>FUSION-ENST00000523401.5:62586-ENST00000357849.9:24338|2807
FKLNDHRYCK
>FUSION-ENST00000523401.5:62586-ENST00000357849.9:24338|2555
MSTLFTV
>FUSION-ENST00000523401.5:62586-ENST00000357849.9:24338|1581
MVSIFWPR
>FUSION-ENST00000523401.5:62586-ENST00000357849.9:24338|1876
MSKGVNVIVLVSLF
>ENST00000574293.1|SNV-2021-C-T|7
MRPAAPTTLSAPGSGSTR
>ENST00000236938.11|SNV-5040-C-A|5
AVPSAEPQAGSPMTLSCK
>FUSION-ENST00000523401.5:62586-ENST00000357849.9:24338|988
GQSLKDYNVTNR
>FUSION-ENST00000523401.5:62586-ENST00000357849.9:24338|1063
RIGSYLVLRNVIAR
>ENST00000275493.7|MNV-155756-GGAATTAAGAGAAGCA-G|3
IPVAIKTSPK
>FUSION-ENST00000523401.5:62586-ENST00000357849.9:24338|2448
FCSYIYIYIYIYIYIYIFFFFFFCK
>FUSION-ENST00000523401.5:62586-ENST00000357849.9:24338|756
TQGEGSRLQAK
>ENST00000540415.1|SNV-141672-C-T|1
GGSSGSPYD
>ENST00000552572.1|SNV-69842-A-G|7
MEAPAHHQAIGEMDAKGCGVR
>ENST00000341290.6|SNV-1629-G-T|1
RRAVCAK
>FUSION-ENST00000523401.5:62586-ENST00000357849.9:24338|2628
VLVYLPGWNAVARL
>FUSION-ENST00000523401.5:62586-ENST00000357849.9:24338|2970
LLSVHLGAK
>FUSION-ENST00000523401.5:62586-ENST00000357849.9:24338|2386
GTLEGHIR
>FUSION-ENST00000352983.7:3101-ENST00000502082.5:61176|1
ELLLWITT
>ENST00000540415.1|SNV-141672-C-T|5
SMISSLSIMGGSSGSPYD
>FUSION-ENST00000523401.5:62586-ENST00000357849.9:24338|2806
LNDHRYCK
>ENST00000475821.2|SNV-2183-C-G|1
YDIIVRHYNYTGKLNISADK
>FUSION-ENST00000523401.5:62586-ENST00000357849.9:24338|678
VSTFTKPQILLSYGLTKDKPR
>FUSION-ENST00000523401.5:62586-ENST00000357849.9:24338|2682
LGLPKCWDYRR
>FUSION-ENST00000523401.5:62586-ENST00000357849.9:24338|503
MVILFYDRFCHL
>ENST00000461664.5|SNV-16644-G-A|8
RAWLHPWLVNTSSSQMDR
>FUSION-ENST00000523401.5:62586-ENST00000357849.9:24338|1217
MVPYYER
>FUSION-ENST00000523401.5:62586-ENST00000357849.9:24338|2574
SLELRSLRLTWATW
>ENST00000401669.7|SNV-672771-A-G|2
TTEPSGLILFSHGKPRHQK
>ENST00000331920.11|SNV-36664-C-A|2
NSNKPLDMALVLNGGCHGLSR
>ENST00000233969.3|SNV-63831-T-C|2
YFMKMLSSVSETLIFTFMGVSTVGK
>FUSION-ENST00000523401.5:62586-ENST00000357849.9:24338|1515
MKIMLSSIILYGFFLICT
>FUSION-ENST00000523401.5:62586-ENST00000357849.9:24338|2968
MRWALSK
>FUSION-ENST00000523401.5:62586-ENST00000357849.9:24338|2940
YYKIEHFCLHTST
>FUSION-ENST00000523401.5:62586-ENST00000357849.9:24338|2130
AKLCLLK
>FUSION-ENST00000523401.5:62586-ENST00000357849.9:24338|1108
KLFSQYTSK
>ENST00000371822.9|SNV-46801-C-T|1
CFPFDETCEKPVDETTK
>FUSION-ENST00000396467.5:3101-ENST00000502082.5:61176|8
LCADEHGHLERCVEYGR
>FUSION-ENST00000523401.5:62586-ENST00000357849.9:24338|1849
VLLNSCR
>FUSION-ENST00000523401.5:62586-ENST00000357849.9:24338|664
IYVFIDDPVSLNLITYRSASK
>FUSION-ENST00000523401.5:62586-ENST00000357849.9:24338|2202
MKVGVVLSSLAFCR
>FUSION-ENST00000523401.5:62586-ENST00000357849.9:24338|2180
TFIIPKR
>FUSION-ENST00000523401.5:62586-ENST00000357849.9:24338|674
DKPRILKLR
>FUSION-ENST00000523401.5:62586-ENST00000357849.9:24338|598
MQTFQIFTFHVTIL
>FUSION-ENST00000523401.5:62586-ENST00000357849.9:24338|1632
VVTSAQTILMNPTCAWNTVLLLFTR
>FUSION-ENST00000548709.1:21777-ENST00000454757.6:179700|29
VSTLGNTHTRVMSGAMG
>FUSION-ENST00000523401.5:62586-ENST00000357849.9:24338|2521
TTVPFRK
>FUSION-ENST00000523401.5:62586-ENST00000357849.9:24338|1428
MSHHAWLYIFNLCNFYAYKINK
>ENST00000320955.8|SNV-26469-C-T|2
TSALGSSVEEVEQLICK
>FUSION-ENST00000523401.5:62586-ENST00000357849.9:24338|1367
LELTATSASRVQAILLPQPPK
>FUSION-ENST00000523401.5:62586-ENST00000357849.9:24338|1201
VQNACFR
>FUSION-ENST00000523401.5:62586-ENST00000357849.9:24338|2307
ADLNRSLWLYHEVPR
>ENST00000623772.1|SNV-260-C-T|1
VLDLYPEPAFLRSGKDPK
>FUSION-ENST00000523401.5:62586-ENST00000357849.9:24338|2762
MFSLFEK
>FUSION-ENST00000523401.5:62586-ENST00000357849.9:24338|1822
MQLYLNLEFHTAIHQG
>FUSION-ENST00000523401.5:62586-ENST00000357849.9:24338|262
MYFPIPSSNTIFIFSFR
>FUSION-ENST00000523401.5:62586-ENST00000357849.9:24338|1561
VEGKANMSFFTWHQGR
>FUSION-ENST00000523401.5:62586-ENST00000357849.9:24338|2208
WMNAVMKVGVVLSSLAFCR
>ENST00000251582.12|SNV-212574-G-A|2
VGCNGVIGSSK
>FUSION-ENST00000523401.5:62586-ENST00000357849.9:24338|705
MAHCSFNLLGSSDPPPLAS
>FUSION-ENST00000523401.5:62586-ENST00000357849.9:24338|241
LVLNSRPQMIHSPQPLKMLGL
>FUSION-ENST00000523401.5:62586-ENST00000357849.9:24338|1888
SISTSGR
>FUSION-ENST00000523401.5:62586-ENST00000357849.9:24338|1892
EAGAQKCIPRPSKSISTSGR
>FUSION-ENST00000523401.5:62586-ENST00000357849.9:24338|85
STQESELEIRWEM
>FUSION-ENST00000523401.5:62586-ENST00000357849.9:24338|1164
IGLVSSYR
>FUSION-ENST00000523401.5:62586-ENST00000357849.9:24338|2752
AIHIGKTYMK
>FUSION-ENST00000523401.5:62586-ENST00000357849.9:24338|1827
MNKILYSII
>FUSION-ENST00000523401.5:62586-ENST00000357849.9:24338|188
TDVLYIFSVSFSFFLLVGSGGR
>FUSION-ENST00000523401.5:62586-ENST00000357849.9:24338|243
LARLVLNSRPQMIHSPQPLKMLGL
>FUSION-ENST00000523401.5:62586-ENST00000357849.9:24338|342
ASSKVKGGPAETAFQALSPHQVS
>FUSION-ENST00000523401.5:62586-ENST00000357849.9:24338|1153
FSLLGLHEVMLVK
>FUSION-ENST00000523401.5:62586-ENST00000357849.9:24338|1911
GVKMLDIMKGTK
>FUSION-ENST00000523401.5:62586-ENST00000357849.9:24338|182
FSFWLVQVGGSIWSLLLHVGWIQK
>FUSION-ENST00000523401.5:62586-ENST00000357849.9:24338|246
MLARLVLNSRPQMIHSPQPLK
>FUSION-ENST00000523401.5:62586-ENST00000357849.9:24338|2892
MGIPLDLFLKICHLWFLKK
>FUSION-ENST00000523401.5:62586-ENST00000357849.9:24338|174
RGSSPYLISMKK
>FUSION-ENST00000229239.10:2705-ENST00000533540.5:4464|1
HTSCTPRCSSD
>FUSION-ENST00000651947.1:14991-ENST00000546135.1:10243|5
MMSSLFLCMAQKNIWGF
>FUSION-ENST00000523401.5:62586-ENST00000357849.9:24338|1835
LCGILFMWYTLLKNCK
>FUSION-ENST00000523401.5:62586-ENST00000357849.9:24338|2115
MNPGGGACSEPRSR
>FUSION-ENST00000492719.5:2705-ENST00000533540.5:4464|56
RSMTTASRSSGIPPAPR
>FUSION-ENST00000523401.5:62586-ENST00000357849.9:24338|1180
MNAYERK
>FUSION-ENST00000523401.5:62586-ENST00000357849.9:24338|657
HSAKGQESYLR
>FUSION-ENST00000523401.5:62586-ENST00000357849.9:24338|1284
MKHLFANISKQVIS
>FUSION-ENST00000492719.5:2705-ENST00000533540.5:4464|63
MFVMGVNHEKYDNSLKIIR
>FUSION-ENST00000523401.5:62586-ENST00000357849.9:24338|139
MNLKDLVFQK
>FUSION-ENST00000523401.5:62586-ENST00000357849.9:24338|1547
MWGLWELQFK
>FUSION-ENST00000523401.5:62586-ENST00000357849.9:24338|450
QSTALGNYQSVSR
>ENST00000370721.5|SNV-684940-G-T|2
EWCIPEGDVR
>FUSION-ENST00000523401.5:62586-ENST00000357849.9:24338|2580
MPVTPALLEVEVGRSLELR
>FUSION-ENST00000523401.5:62586-ENST00000357849.9:24338|556
MHTCNPSYLGG
>FUSION-ENST00000523401.5:62586-ENST00000357849.9:24338|1936
SSRPAWPTWQNLLSTKNTK
>FUSION-ENST00000523401.5:62586-ENST00000357849.9:24338|128
MAVKMEESLK
>FUSION-ENST00000523401.5:62586-ENST00000357849.9:24338|2710
ISAHYNLR
>ENST00000262430.6|SNV-7921-G-A|4
EMNGVLKGMLSEWFSSRFLNLER
>FUSION-ENST00000523401.5:62586-ENST00000357849.9:24338|2140
MPRWEDCLRLAVQDKPGQ
>FUSION-ENST00000492719.5:2705-ENST00000533540.5:4464|60
GVNHEKYDNSLKIIR
>FUSION-ENST00000523401.5:62586-ENST00000357849.9:24338|2416
DKIVQCFSREK
>FUSION-ENST00000523401.5:62586-ENST00000357849.9:24338|2482
HLPPRLANFCIFSRDGVSPGWSR
>FUSION-ENST00000523401.5:62586-ENST00000357849.9:24338|1571
MAQSQLTATSASWVQAILLPQPLK
>ENST00000326303.4|SNV-414-G-A|3
AHARYCTDAR
>FUSION-ENST00000523401.5:62586-ENST00000357849.9:24338|1549
RTACGKLPP
>FUSION-ENST00000523401.5:62586-ENST00000357849.9:24338|1109
GWTHIVLFRKLFSQYTSK
>FUSION-ENST00000523401.5:62586-ENST00000357849.9:24338|606
RFYEKAASLDCISNNHTR
>ENST00000338745.11|SNV-67375-G-A|2
MSQALFAKVAATK
>FUSION-ENST00000522204.1:96222-ENST00000648647.1:2492|12
MVAGGVEACK
>FUSION-ENST00000523401.5:62586-ENST00000357849.9:24338|2212
TQQEALNRC
>FUSION-ENST00000523401.5:62586-ENST00000357849.9:24338|259
YFPIPSSNTIFIFSFRESNCK
>FUSION-ENST00000523401.5:62586-ENST00000357849.9:24338|2822
LCVLLKCCNEFSIKGL
>FUSION-ENST00000523401.5:62586-ENST00000357849.9:24338|1398
YILLKDRDFSLR
>FUSION-ENST00000523401.5:62586-ENST00000357849.9:24338|1237
MTSGEDS
>FUSION-ENST00000523401.5:62586-ENST00000357849.9:24338|14
MRLCQCLE
>ENST00000371360.2|SNV-9174-G-A|3
YCDCIPRHLCRDHVQHCSD
>FUSION-ENST00000523401.5:62586-ENST00000357849.9:24338|1193
LAGELKETK
>FUSION-ENST00000523401.5:62586-ENST00000357849.9:24338|1637
LHLPGSSDSLASASR
>FUSION-ENST00000523401.5:62586-ENST00000357849.9:24338|2313
GWFTFSI
>FUSION-ENST00000523401.5:62586-ENST00000357849.9:24338|1676
MFPRLILNPWVQGLLLFWPPK
>FUSION-ENST00000523401.5:62586-ENST00000357849.9:24338|1757
MQPLLCVEVASWLQ
>FUSION-ENST00000523401.5:62586-ENST00000357849.9:24338|1179
MNAYERKYG
>FUSION-ENST00000523401.5:62586-ENST00000357849.9:24338|802
PVIPALWEAEAGGSPEVR
>FUSION-ENST00000523401.5:62586-ENST00000357849.9:24338|2253
LAKFLLTK
>FUSION-ENST00000523401.5:62586-ENST00000357849.9:24338|2231
MVWMCLPQCMCWK
>ENST00000508163.1|INDEL-4706-T-TT|2
KEVGDVTIVVNNAGTV
>FUSION-ENST00000523401.5:62586-ENST00000357849.9:24338|2035
SQLTAASPSHVQAILLPQPLE
>FUSION-ENST00000297591.10:9703-ENST00000658256.1:373456|14
KDMFASPSAIIVIHVR
>FUSION-ENST00000523401.5:62586-ENST00000357849.9:24338|853
MIETGLDLR
>FUSION-ENST00000523401.5:62586-ENST00000357849.9:24338|1152
MVKLHLYPLHSSLSYR
>FUSION-ENST00000523401.5:62586-ENST00000357849.9:24338|1031
YFFNIMSHHFWK
>FUSION-ENST00000523401.5:62586-ENST00000357849.9:24338|1136
MSELAIRDF
>FUSION-ENST00000523401.5:62586-ENST00000357849.9:24338|490
MYILKIKYNIYSY
>FUSION-ENST00000523401.5:62586-ENST00000357849.9:24338|889
RGLGEDTR
>FUSION-ENST00000523401.5:62586-ENST00000357849.9:24338|190
LRVNFVCLGIIFFHSLIPSILK
>FUSION-ENST00000523401.5:62586-ENST00000357849.9:24338|1686
CMAPTRTQTPLSFFFFFLTESR
>FUSION-ENST00000523401.5:62586-ENST00000357849.9:24338|1749
QEALSHFT
>ENST00000393238.7|SNV-65405-G-T|2
HLFQHHRR
>FUSION-ENST00000523401.5:62586-ENST00000357849.9:24338|2935
MQRIFFQNNMPSSNVHH
>FUSION-ENST00000523401.5:62586-ENST00000357849.9:24338|1313
QFFCLSLPSSWDYRHATMPD
>ENST00000293845.8|SNV-9747-G-A|1
NDEILQQNNELARLQMRFDR
>FUSION-ENST00000523401.5:62586-ENST00000357849.9:24338|418
VYIFYFGVFYK
>FUSION-ENST00000523401.5:62586-ENST00000357849.9:24338|2081
FSGTHWPTVYLLYRNVYSDSFLIK
>FUSION-ENST00000523401.5:62586-ENST00000357849.9:24338|2847
PLSFQTVSNTAHFLQK
>FUSION-ENST00000523401.5:62586-ENST00000357849.9:24338|2916
YLALSKHVSQNTVVIDLCLR
>FUSION-ENST00000523401.5:62586-ENST00000357849.9:24338|1864
QSCWRNYR
>FUSION-ENST00000523401.5:62586-ENST00000357849.9:24338|957
LGSKDVK
>FUSION-ENST00000523401.5:62586-ENST00000357849.9:24338|2588
MVKPSLYKK
>FUSION-ENST00000523401.5:62586-ENST00000357849.9:24338|2005
FHIRINMKIR
>ENST00000446444.2|SNV-6376-C-A|3
ANVIATDLAK
>FUSION-ENST00000523401.5:62586-ENST00000357849.9:24338|1236
MMQCALLCSTADR
>ENST00000512944.6|SNV-10329-C-G|5
LMDLECSRDGLMYEQYRMDSGK
>ENST00000553664.1|SNV-21187-A-G|2
GRSCCWQSGGYSAVSGGSWALCDI
>FUSION-ENST00000523401.5:62586-ENST00000357849.9:24338|2344
VIIYLLK
>FUSION-ENST00000523401.5:62586-ENST00000357849.9:24338|2282
GFHFYFIIVK
>FUSION-ENST00000523401.5:62586-ENST00000357849.9:24338|346
MVERASSKVK
>FUSION-ENST00000523401.5:62586-ENST00000357849.9:24338|587
MIRPPRPPKVLGLQA
>ENST00000666250.1|INDEL-744231-T-TA|4
NRPGRGNEELDDSTGKPRVYR
>FUSION-ENST00000523401.5:62586-ENST00000357849.9:24338|67
MEWDSVRFYHTAQNSTPFKTR
>FUSION-ENST00000523401.5:62586-ENST00000357849.9:24338|1751
MSFFNYRIGIVM
>FUSION-ENST00000523401.5:62586-ENST00000357849.9:24338|180
APLLIVTSHFEER
>FUSION-ENST00000523401.5:62586-ENST00000357849.9:24338|2509
MLGPCWR
>ENST00000540415.1|SNV-141672-C-T|3
ISSLSIMGGSSGSPYD
>FUSION-ENST00000523401.5:62586-ENST00000357849.9:24338|1824
NQRTVMQLYLNLEFHTAIHQG
>FUSION-ENST00000523401.5:62586-ENST00000357849.9:24338|435
MCLWPFVYFLCR
>FUSION-ENST00000523401.5:62586-ENST00000357849.9:24338|1908
LDIMKGTK
>FUSION-ENST00000523401.5:62586-ENST00000357849.9:24338|2798
LFLTDVTAPILF
>FUSION-ENST00000523401.5:62586-ENST00000357849.9:24338|409
MVAHACNPSTLGGR
>FUSION-ENST00000523401.5:62586-ENST00000357849.9:24338|1768
MGAVDLPR
>FUSION-ENST00000523401.5:62586-ENST00000357849.9:24338|499
MTLVVIDIILESKEVR
>FUSION-ENST00000551242.5:21777-ENST00000454757.6:179700|2
NGLKMCEPCGGLCPKGG
>FUSION-ENST00000523401.5:62586-ENST00000357849.9:24338|2336
MYDLYFTSQR
>ENST00000552572.1|SNV-69842-A-G|12
QKDVEYVK
>FUSION-ENST00000523401.5:62586-ENST00000357849.9:24338|1889
CIPRPSKSISTSGREISENEVLLK
>ENST00000529694.6|SNV-20408-G-C|1
IILLLVQAILGSIVNAFMVGCMFVK
>FUSION-ENST00000523401.5:62586-ENST00000357849.9:24338|244
MLARLVLNSRPQMIHSPQPLKMLGL
>FUSION-ENST00000523401.5:62586-ENST00000357849.9:24338|2080
FSGTHWPTVYLLYRNVYSDSFLIKK
>FUSION-ENST00000523401.5:62586-ENST00000357849.9:24338|1658
MVRPHLLKKK
>FUSION-ENST00000523401.5:62586-ENST00000357849.9:24338|2168
MAKSQLTTISTSRVQAFLLPQPSK
>FUSION-ENST00000523401.5:62586-ENST00000357849.9:24338|1147
LHLYPLHSSLSYRVRPCLK
>FUSION-ENST00000523401.5:62586-ENST00000357849.9:24338|2389
FCLTTCK
>FUSION-ENST00000523401.5:62586-ENST00000357849.9:24338|2610
MPFLKVSLIQACFVG
>FUSION-ENST00000523401.5:62586-ENST00000357849.9:24338|2692
MGFTVLAR
>FUSION-ENST00000523401.5:62586-ENST00000357849.9:24338|1544
WGLWELQFKMR
>FUSION-ENST00000523401.5:62586-ENST00000357849.9:24338|2290
LGALETLFS
>FUSION-ENST00000523401.5:62586-ENST00000357849.9:24338|1000
LVSNSRSQVIRPPRPPKVLGLQA
>FUSION-ENST00000523401.5:62586-ENST00000357849.9:24338|2849
DRVSPCWPGYYQTPDMISLPWPPK
>FUSION-ENST00000523401.5:62586-ENST00000357849.9:24338|2046
KLLTQGHRNLLLCCLLR
>FUSION-ENST00000523401.5:62586-ENST00000357849.9:24338|1066
MRIGSYLVLR
>FUSION-ENST00000523401.5:62586-ENST00000357849.9:24338|622
MVFVCLFVCLFV
>ENST00000518142.5|SNV-321604-G-T|1
SMQSIPCMSHSSGMPLGATVL
>FUSION-ENST00000523401.5:62586-ENST00000357849.9:24338|2068
SLMRDIIYK
>FUSION-ENST00000523401.5:62586-ENST00000357849.9:24338|2423
NHFAQLL
>FUSION-ENST00000523401.5:62586-ENST00000357849.9:24338|25
MRLSCLKGTR
>FUSION-ENST00000523401.5:62586-ENST00000357849.9:24338|1995
MFHVYVRRICILLL
>FUSION-ENST00000523401.5:62586-ENST00000357849.9:24338|1714
NLSSPQPLPPR
>FUSION-ENST00000523401.5:62586-ENST00000357849.9:24338|375
SEQTGGNSTSR
>FUSION-ENST00000523401.5:62586-ENST00000357849.9:24338|1252
IYYIDFKLPFRISHFK
>ENST00000518659.5|SNV-905588-T-A|1
DNEGDGLVDCLDPDCCLQSA
>FUSION-ENST00000523401.5:62586-ENST00000357849.9:24338|1481
RKNHSNLGDGGCGEPR
>FUSION-ENST00000523401.5:62586-ENST00000357849.9:24338|1155
GPEFETSLAK
>FUSION-ENST00000523401.5:62586-ENST00000357849.9:24338|2178
RNSGPTVQ
>FUSION-ENST00000523401.5:62586-ENST00000357849.9:24338|177
MLCDSFSLILEDFFEIKR
>FUSION-ENST00000523401.5:62586-ENST00000357849.9:24338|1096
YKDMRHGFK
>ENST00000508163.1|INDEL-4706-T-TT|3
SLNQVKKEVGDVTIVVNNAGTV
>FUSION-ENST00000523401.5:62586-ENST00000357849.9:24338|1557
ANMSFFTWHQGREE
>FUSION-ENST00000523401.5:62586-ENST00000357849.9:24338|1825
MNQRTVMQLYLNLEFHTAIHQG
>FUSION-ENST00000523401.5:62586-ENST00000357849.9:24338|2902
MVDLLITFYYLFLQMK
>ENST00000503640.5|SNV-53985-C-T|2
LAKPLPK
>ENST00000404039.5|SNV-840791-G-T|2
VVSTGKEGVIYNGLSDWLYE
>FUSION-ENST00000523401.5:62586-ENST00000357849.9:24338|1788
QVAKHKIR
>ENST00000509580.2|SNV-67601-G-A|1
VYCLHDTHDTLKEVVQLEK
>FUSION-ENST00000523401.5:62586-ENST00000357849.9:24338|2808
FKLNDHR
>FUSION-ENST00000523401.5:62586-ENST00000357849.9:24338|2599
VRQYSYYKFI
>FUSION-ENST00000523401.5:62586-ENST00000357849.9:24338|26
MRLSCLK
>FUSION-ENST00000523401.5:62586-ENST00000357849.9:24338|302
SLLVMNFSAFFFFSLKK
>FUSION-ENST00000523401.5:62586-ENST00000357849.9:24338|2677
FSCLSLR
>FUSION-ENST00000221980.5:2915-ENST00000600711.1:1055|29
SAELRVLYKLFGK
>FUSION-ENST00000523401.5:62586-ENST00000357849.9:24338|647
VVWASVSQTFWSHR
>FUSION-ENST00000523401.5:62586-ENST00000357849.9:24338|2473
VLQAVQEASASGEAPGSLQSLQNMK
>ENST00000498451.2|SNV-4078-A-C|5
ESLKRVTFALPADAETEDTGVLNVK
>FUSION-ENST00000523401.5:62586-ENST00000357849.9:24338|1038
YHSIFLFVLHEKGELFSHCLK
>FUSION-ENST00000523401.5:62586-ENST00000357849.9:24338|1555
SFFTWHQGR
>FUSION-ENST00000523401.5:62586-ENST00000357849.9:24338|474
MLHYAWLIFFC
>FUSION-ENST00000523401.5:62586-ENST00000357849.9:24338|803
MPVIPALWEAEAGGSPEVR
>FUSION-ENST00000523401.5:62586-ENST00000357849.9:24338|2641
LRPYPPQ
>FUSION-ENST00000523401.5:62586-ENST00000357849.9:24338|1499
QTQPLCLIAHLSMVICSHLK
>ENST00000418374.6|SNV-179223-A-G|12
MEDGRTSVSKEELEK
>FUSION-ENST00000523401.5:62586-ENST00000357849.9:24338|519
HYLEFFCNKK
>FUSION-ENST00000523401.5:62586-ENST00000357849.9:24338|2312
LLFVATR
>FUSION-ENST00000523401.5:62586-ENST00000357849.9:24338|1531
MAGRPQEPYNHGGRESK
>FUSION-ENST00000523401.5:62586-ENST00000357849.9:24338|1476
NHSNLGDGGCGEPRLRHCTPAWAAG
>FUSION-ENST00000523401.5:62586-ENST00000357849.9:24338|2569
MVKPFLY
>FUSION-ENST00000523401.5:62586-ENST00000357849.9:24338|859
MQKLRNIAPFLR
>FUSION-ENST00000523401.5:62586-ENST00000357849.9:24338|6
MRRGWVPEVTITLSTAK
>FUSION-ENST00000523401.5:62586-ENST00000357849.9:24338|513
QDIGLILIFYLPVFKIMS
>FUSION-ENST00000523401.5:62586-ENST00000357849.9:24338|1784
NRILSLKFTCYK
>FUSION-ENST00000523401.5:62586-ENST00000357849.9:24338|270
MCLGVIFFMFLVFQFIALVR
>FUSION-ENST00000523401.5:62586-ENST00000357849.9:24338|790
MLSLYTSSR
>FUSION-ENST00000523401.5:62586-ENST00000357849.9:24338|2750
LTFSCHCR
>FUSION-ENST00000523401.5:62586-ENST00000357849.9:24338|1111
GWTHIVLFR
>ENST00000374695.8|SNV-97769-G-A|3
CSATGSPTPTIHWSK
>FUSION-ENST00000523401.5:62586-ENST00000357849.9:24338|651
MLTLKTYF
>FUSION-ENST00000523401.5:62586-ENST00000357849.9:24338|823
EQNLYALNYQK
>FUSION-ENST00000523401.5:62586-ENST00000357849.9:24338|579
MPVIPATWEAEAGESLEPGRQRLQ
>ENST00000513688.1|SNV-4187-A-G|2
MGSSASVILTLLVSLTL
>ENST00000233969.3|SNV-63831-T-C|1
MLSSVSETLIFTFMGVSTVGK
>FUSION-ENST00000523401.5:62586-ENST00000357849.9:24338|693
MWAGLVLTRTHSIYEEHR
>FUSION-ENST00000523401.5:62586-ENST00000357849.9:24338|1540
MRFGWGHGQTISVTLTVKFPYK
>FUSION-ENST00000523401.5:62586-ENST00000357849.9:24338|959
ADIMLGSKDVKEINMQK
>FUSION-ENST00000523401.5:62586-ENST00000357849.9:24338|2347
MKPSIRKFSYCK
>FUSION-ENST00000523401.5:62586-ENST00000357849.9:24338|281
SLMLAFIILLSYILLIH
>FUSION-ENST00000523401.5:62586-ENST00000357849.9:24338|2726
MLVRSCGRGFLCSAAVLLLTGPYI
>ENST00000286657.10|SNV-229675-C-T|1
HAGENDYNIEVLLGVDDSVVCFHGK
>FUSION-ENST00000523401.5:62586-ENST00000357849.9:24338|301
SLLVMNFSAFFFFSLKKSLYSFTYL
>FUSION-ENST00000522652.6:96222-ENST00000648647.1:2492|2
WWLGVWK
>FUSION-ENST00000523401.5:62586-ENST00000357849.9:24338|2813
VQAILLPQPPE
>FUSION-ENST00000523401.5:62586-ENST00000357849.9:24338|123
MEESLKTLKEK
>FUSION-ENST00000523401.5:62586-ENST00000357849.9:24338|650
LTLKTYF
>FUSION-ENST00000523401.5:62586-ENST00000357849.9:24338|1160
VIFGWVR
>ENST00000472688.5|SNV-78046-G-A|2
INIWGIIDEFILLKIK
>ENST00000603526.1|SNV-96077-C-G|5
PKRCTQQNER
>ENST00000496703.1|INDEL-81661-A-AA|2
LAENNINLIFAVTKKPLYAVQEYPV
>FUSION-ENST00000523401.5:62586-ENST00000357849.9:24338|2627
MLLNSSN
>FUSION-ENST00000523401.5:62586-ENST00000357849.9:24338|2789
SKRCYFR
>ENST00000666250.1|INDEL-744231-T-TA|2
GNEELDDSTGKPRVYR
>ENST00000361483.4|SNV-5821-G-A|2
RNMLFYFEDAASR
>FUSION-ENST00000221980.5:2915-ENST00000600711.1:1055|17
EYVGGLGPPR
>FUSION-ENST00000523401.5:62586-ENST00000357849.9:24338|637
MGYLFVLEVKTDKF
>FUSION-ENST00000523401.5:62586-ENST00000357849.9:24338|1711
SHRARPTQLLFK
>FUSION-ENST00000523401.5:62586-ENST00000357849.9:24338|1262
EVFTGILFSR
>FUSION-ENST00000523401.5:62586-ENST00000357849.9:24338|459
YQYFIPFYGR
>FUSION-ENST00000523401.5:62586-ENST00000357849.9:24338|1626
QNWLKIHFLFFFLR
>FUSION-ENST00000523401.5:62586-ENST00000357849.9:24338|132
DVSCKLWILYIEETVCPTDEYTR
>ENST00000168712.3|SNV-1987-G-A|4
KGNQVSPTMKVTHFLPR
>FUSION-ENST00000523401.5:62586-ENST00000357849.9:24338|720
TIVLIRR
>FUSION-ENST00000523401.5:62586-ENST00000357849.9:24338|2190
RPSTGADTLILDFPASRTVRHK
>FUSION-ENST00000523401.5:62586-ENST00000357849.9:24338|2953
MEPTFVFEK
>FUSION-ENST00000523401.5:62586-ENST00000357849.9:24338|171
GSSPYLISMKKK
>FUSION-ENST00000523401.5:62586-ENST00000357849.9:24338|2441
MPVIPATQEVEAGESLEPGRQR
>FUSION-ENST00000523401.5:62586-ENST00000357849.9:24338|2367
TGWIGMGGKPTSHYFFF
>FUSION-ENST00000523401.5:62586-ENST00000357849.9:24338|1302
ERAGHGSSHL
>FUSION-ENST00000523401.5:62586-ENST00000357849.9:24338|443
MIPFMWNININIA
>FUSION-ENST00000523401.5:62586-ENST00000357849.9:24338|22
LSCLKGTR
>ENST00000603526.1|SNV-96077-C-G|6
NETKKMHSTK
>FUSION-ENST00000523401.5:62586-ENST00000357849.9:24338|1332
MLHSPEGK
>FUSION-ENST00000523401.5:62586-ENST00000357849.9:24338|1259
MEVFTGILFSRGYRNK
>FUSION-ENST00000523401.5:62586-ENST00000357849.9:24338|370
YISFFLLNK
>FUSION-ENST00000523401.5:62586-ENST00000357849.9:24338|1312
MLARLVLYP
>FUSION-ENST00000523401.5:62586-ENST00000357849.9:24338|2269
MTEQDPVCK
>FUSION-ENST00000523401.5:62586-ENST00000357849.9:24338|1663
LPKLVLSS
>FUSION-ENST00000523401.5:62586-ENST00000357849.9:24338|811
MMRSLGDTNK
>FUSION-ENST00000523401.5:62586-ENST00000357849.9:24338|2396
MVAHAWEAKAGGSPEVR
>ENST00000508163.1|INDEL-4706-T-TT|15
IFIPSSIAFFNNIGKR
>FUSION-ENST00000523401.5:62586-ENST00000357849.9:24338|2913
HVSQNTVVIDLCLRDFQA
>FUSION-ENST00000523401.5:62586-ENST00000357849.9:24338|2564
MSLHSSLGDRVRPCLTNKTNK
>FUSION-ENST00000523401.5:62586-ENST00000357849.9:24338|1776
MNVIDAAIVMCR
>FUSION-ENST00000523401.5:62586-ENST00000357849.9:24338|178
LCDSFSLILEDFFEIK
>FUSION-ENST00000523401.5:62586-ENST00000357849.9:24338|922
MLVSGTTTLLYLIITTITR
>FUSION-ENST00000523401.5:62586-ENST00000357849.9:24338|2468
MIQTPFTRLHLHHWRLQFNMR
>FUSION-ENST00000523401.5:62586-ENST00000357849.9:24338|1149
VKLHLYPLHSSLSYRVRPCLK
>FUSION-ENST00000523401.5:62586-ENST00000357849.9:24338|2320
SHLSIVRFPRLLFVATR
>FUSION-ENST00000523401.5:62586-ENST00000357849.9:24338|2227
MCLPQCMCWK
>FUSION-ENST00000523401.5:62586-ENST00000357849.9:24338|2885
LRHGNVKVL
>FUSION-ENST00000523401.5:62586-ENST00000357849.9:24338|2837
PERFPGLIQCLSHFRQYLIQHIFYK
>FUSION-ENST00000523401.5:62586-ENST00000357849.9:24338|455
GYFHLLSIVNSAAVNK
>FUSION-ENST00000523401.5:62586-ENST00000357849.9:24338|1434
MGMSHHAWLYIFNLCNFYAYK
>FUSION-ENST00000523401.5:62586-ENST00000357849.9:24338|817
AKVSLSHRPRGQSHHLCGR
>FUSION-ENST00000523401.5:62586-ENST00000357849.9:24338|201
ESSYLGLSKWDYRR
>FUSION-ENST00000523401.5:62586-ENST00000357849.9:24338|464
MFLLLVLIIFPSTSLNNK
>FUSION-ENST00000523401.5:62586-ENST00000357849.9:24338|772
TDAVPALMALRVW
>FUSION-ENST00000523401.5:62586-ENST00000357849.9:24338|1925
MAKPPLY
>FUSION-ENST00000523401.5:62586-ENST00000357849.9:24338|769
CVPDGVK
>FUSION-ENST00000523401.5:62586-ENST00000357849.9:24338|2603
GNEGVWID
>FUSION-ENST00000523401.5:62586-ENST00000357849.9:24338|2066
RDIIYKFFLFYGFSFHFLDFLGAQK
>FUSION-ENST00000523401.5:62586-ENST00000357849.9:24338|1311
LARLVLYP
>ENST00000448257.6|INDEL-9900-G-GTTA|2
VYTHELAITLWYR
>ENST00000631247.1|SNV-84507-C-T|4
MVTNESPLKYLFRPEEIELFICGSR
>FUSION-ENST00000523401.5:62586-ENST00000357849.9:24338|1094
DMRHGFK
>FUSION-ENST00000523401.5:62586-ENST00000357849.9:24338|1774
MNVIDAAIVMCRSSK
>FUSION-ENST00000523401.5:62586-ENST00000357849.9:24338|1597
HSRLLGLLYCLYFIIYKALLILLGK
>FUSION-ENST00000523401.5:62586-ENST00000357849.9:24338|2397
VAHAWEAK
>FUSION-ENST00000523401.5:62586-ENST00000357849.9:24338|805
SLGDTNK
>FUSION-ENST00000523401.5:62586-ENST00000357849.9:24338|1426
INKSVFMR
>FUSION-ENST00000523401.5:62586-ENST00000357849.9:24338|2433
CTHILSHPMCWDYRHEPLCPTVIIC
>FUSION-ENST00000523401.5:62586-ENST00000357849.9:24338|887
GLGEDTR
>FUSION-ENST00000523401.5:62586-ENST00000357849.9:24338|1092
MRHGFKSWNTIIIMAK
>ENST00000463539.5|INDEL-3056-A-AA|8
EDQHGGPGALLSSPKKETR
>ENST00000458385.7|SNV-18606-T-A|1
TKKLCDVTTGLK
>FUSION-ENST00000523401.5:62586-ENST00000357849.9:24338|2774
MRDGMAFPMR
>FUSION-ENST00000523401.5:62586-ENST00000357849.9:24338|2629
VLVYLPGWNAVAR
>FUSION-ENST00000523401.5:62586-ENST00000357849.9:24338|2616
MSATVLCPSCFLFNTIYRHL
>FUSION-ENST00000523401.5:62586-ENST00000357849.9:24338|2434
CTHILSHPMCWDYR
>FUSION-ENST00000523401.5:62586-ENST00000357849.9:24338|319
FCQNMILKLEISHLRL
>ENST00000358120.3|SNV-5049-C-A|2
ILAVFYTILTPMLNHIIYSLR
>FUSION-ENST00000523401.5:62586-ENST00000357849.9:24338|1973
CWNIFFKHYCHPSQTSIHILR
>FUSION-ENST00000523401.5:62586-ENST00000357849.9:24338|995
SPQAWPK
>FUSION-ENST00000523401.5:62586-ENST00000357849.9:24338|2426
GSHHVAQAALK
>FUSION-ENST00000523401.5:62586-ENST00000357849.9:24338|447
FYGAKCL
>ENST00000238651.9|SNV-5957-C-T|1
TMETLHLEYFEEAMNYLFSHPEVK
>FUSION-ENST00000523401.5:62586-ENST00000357849.9:24338|2846
VSPCWPGYYQTPDMISLPWPPK
>FUSION-ENST00000523401.5:62586-ENST00000357849.9:24338|404
NWIFPNVLLLLIPNLILL
>FUSION-ENST00000523401.5:62586-ENST00000357849.9:24338|511
RFVFYFLVSL
>FUSION-ENST00000523401.5:62586-ENST00000357849.9:24338|1145
LAVENYII
>FUSION-ENST00000523401.5:62586-ENST00000357849.9:24338|2532
KAFSLGR
>FUSION-ENST00000523401.5:62586-ENST00000357849.9:24338|449
QSTALGNYQSVSRFYGAK
>FUSION-ENST00000523401.5:62586-ENST00000357849.9:24338|1651
NLRGILDFLVSFTACISSFTK
>FUSION-ENST00000523401.5:62586-ENST00000357849.9:24338|2678
RFSCLSLRSSWDYR
>FUSION-ENST00000523401.5:62586-ENST00000357849.9:24338|1158
WLTPVIPALWEAEAGGSR
>FUSION-ENST00000523401.5:62586-ENST00000357849.9:24338|2431
CWDYRHEPLCPTVIIC
>FUSION-ENST00000523401.5:62586-ENST00000357849.9:24338|2357
FKIMSRSFLT
>ENST00000262430.6|SNV-7921-G-A|3
GMLSEWFSSR
>ENST00000505014.5|MNV-12671-GGTG-G|1
TETLFDIVWCPMSRLR
>FUSION-ENST00000523401.5:62586-ENST00000357849.9:24338|289
SHCAQPLVLFLMR
>FUSION-ENST00000523401.5:62586-ENST00000357849.9:24338|1085
RGEKITFR
>ENST00000378024.9|SNV-34478-C-T|1
ADLDVLGPKVDIDVPDVNIEGPDAK
>FUSION-ENST00000637125.1:103743-ENST00000635586.1:11204|10
KNSQVGTIGACGHR
>FUSION-ENST00000523401.5:62586-ENST00000357849.9:24338|977
MSGWKLMTFR
>ENST00000554446.5|SNV-9965-G-C|4
EELKILSDTYTVDKVEVHR
>FUSION-ENST00000523401.5:62586-ENST00000357849.9:24338|1795
YSSVLKGRK
>ENST00000342992.10|SNV-194327-T-C|3
LHIIDVQLPDAGEYTCVLR
>FUSION-ENST00000523401.5:62586-ENST00000357849.9:24338|2154
NLSSLQSPPPGFK
>FUSION-ENST00000523401.5:62586-ENST00000357849.9:24338|884
KLLRLCFSLYYILSQLAK
>FUSION-ENST00000639702.1:29294-ENST00000374273.8:240|2
MSGSLAFGAVAARTAQ
>FUSION-ENST00000523401.5:62586-ENST00000357849.9:24338|789
LSLYTSSR
>ENST00000666250.1|INDEL-744231-T-TA|3
GNEELDDSTGKPR
>FUSION-ENST00000523401.5:62586-ENST00000357849.9:24338|1076
DLLFFEFKEDLR
>FUSION-ENST00000523401.5:62586-ENST00000357849.9:24338|2604
PQPWLTLLEIYTTAHKGNEGVWID
>FUSION-ENST00000523401.5:62586-ENST00000357849.9:24338|685
KTMVSTFTKPQILLSYGLTK
>FUSION-ENST00000523401.5:62586-ENST00000357849.9:24338|77
SILLAGKVSPLFPCHIH
>FUSION-ENST00000523401.5:62586-ENST00000357849.9:24338|1704
KYLVEKRPCYVPQADLEPLGSR
>FUSION-ENST00000523401.5:62586-ENST00000357849.9:24338|1677
WHDLGSLQTPPPRFK
>FUSION-ENST00000523401.5:62586-ENST00000357849.9:24338|387
ESIYILFWGVLQISIKLAGCGGSHL
>FUSION-ENST00000523401.5:62586-ENST00000357849.9:24338|316
MILKLEISHLRL
>FUSION-ENST00000523401.5:62586-ENST00000357849.9:24338|600
AFLLIIR
>ENST00000371360.2|SNV-9174-G-A|2
HLCRDHVQHCSD
>FUSION-ENST00000523401.5:62586-ENST00000357849.9:24338|1356
IGFSFNRQNPFVYS
>FUSION-ENST00000523401.5:62586-ENST00000357849.9:24338|1101
LDLFHLIEK
>FUSION-ENST00000523401.5:62586-ENST00000357849.9:24338|634
GQCFSNILVSQNSLHS
>FUSION-ENST00000221980.5:2915-ENST00000600711.1:1055|18
CGSPELGFPEREYVGGLGPPRGR
>FUSION-ENST00000523401.5:62586-ENST00000357849.9:24338|2844
ISLPWPPK
>FUSION-ENST00000522204.1:96222-ENST00000648647.1:2492|10
LHFIGCDQLPSGWALPVK
>FUSION-ENST00000523401.5:62586-ENST00000357849.9:24338|2549
VIHLRAGL
>FUSION-ENST00000523401.5:62586-ENST00000357849.9:24338|1449
ASDLALGSGFSNTVTSSLMSVLGK
>FUSION-ENST00000523401.5:62586-ENST00000357849.9:24338|2044
LLTQGHRNLLLCCLLR
>FUSION-ENST00000229239.10:2705-ENST00000533540.5:4464|2
HTSCTPR
>FUSION-ENST00000523401.5:62586-ENST00000357849.9:24338|18
GTRLINNLSSG
>FUSION-ENST00000523401.5:62586-ENST00000357849.9:24338|2074
IFHCSFDLHFLKVY
>FUSION-ENST00000523401.5:62586-ENST00000357849.9:24338|256
ESNCKYIR
>ENST00000446444.2|SNV-6376-C-A|1
ANVIATDLAKIPQKVLWR
>ENST00000260505.13|SNV-78046-G-A|4
QISREEHENQHMGNYRR
>FUSION-ENST00000523401.5:62586-ENST00000357849.9:24338|2918
MTPNGFRYLALSK
>FUSION-ENST00000523401.5:62586-ENST00000357849.9:24338|1389
MYATMSG
>FUSION-ENST00000523401.5:62586-ENST00000357849.9:24338|555
HTCNPSYLGG
>FUSION-ENST00000523401.5:62586-ENST00000357849.9:24338|1584
HVKRSQI
>ENST00000338745.11|SNV-67375-G-A|6
RAKMSQALFAK
>FUSION-ENST00000523401.5:62586-ENST00000357849.9:24338|886
GLGEDTRK
>FUSION-ENST00000523401.5:62586-ENST00000357849.9:24338|505
MVILFYDR
>ENST00000637569.1|SNV-161398-C-T|1
VFPDPSPSIRPPPVEK
>FUSION-ENST00000429361.5:114761-ENST00000309791.8:229828|3
LLKEGHRMDKPANCTNEL
>FUSION-ENST00000523401.5:62586-ENST00000357849.9:24338|683
TMVSTFTKPQILLSYGLTK
>FUSION-ENST00000523401.5:62586-ENST00000357849.9:24338|2586
MVKPSLYKKYK
>FUSION-ENST00000523401.5:62586-ENST00000357849.9:24338|2536
DTNHGNTFKSRPLR
>FUSION-ENST00000221980.5:2915-ENST00000600711.1:1055|1
GCQVHHPQLQD
>FUSION-ENST00000523401.5:62586-ENST00000357849.9:24338|395
KIGFFQMSCCY
>FUSION-ENST00000523401.5:62586-ENST00000357849.9:24338|551
QITSLCYYKNSLGWAWWLTPQHFER
>FUSION-ENST00000523401.5:62586-ENST00000357849.9:24338|2348
MKPSIRK
>FUSION-ENST00000523401.5:62586-ENST00000357849.9:24338|2840
GWESLWTYFLRFATSGF
>FUSION-ENST00000523401.5:62586-ENST00000357849.9:24338|1465
MLGPGTVAHACNCNTLGGLGGR
>FUSION-ENST00000523401.5:62586-ENST00000357849.9:24338|875
NMGQARWLTPVIPALWEAQEG
>FUSION-ENST00000523401.5:62586-ENST00000357849.9:24338|388
ESIYILFWGVLQISIK
>FUSION-ENST00000523401.5:62586-ENST00000357849.9:24338|1586
RGSRHVK
>FUSION-ENST00000523401.5:62586-ENST00000357849.9:24338|1471
MEEKISPIPSCIPEETNLLK
>FUSION-ENST00000523401.5:62586-ENST00000357849.9:24338|2232
DGGMVWMCLPQCMCWK
>FUSION-ENST00000523401.5:62586-ENST00000357849.9:24338|1691
LVLNSRPQVIHPSQPPKVLGLQA
>FUSION-ENST00000523401.5:62586-ENST00000357849.9:24338|1334
MCQQVWCLVSASKMPL
>FUSION-ENST00000637125.1:103743-ENST00000635586.1:11204|2
MVFLSPWLTYVSSEDR
>FUSION-ENST00000523401.5:62586-ENST00000357849.9:24338|2361
MYSLVSKDQ
>FUSION-ENST00000523401.5:62586-ENST00000357849.9:24338|310
MCNLVLFRQVK
>ENST00000335730.6|SNV-96785-T-C|1
GRWTSRR
>FUSION-ENST00000523401.5:62586-ENST00000357849.9:24338|1366
LELTATSASRVQAILLPQPPKQLGL
>ENST00000401669.7|SNV-672771-A-G|4
TGSISFDFRTTEPSGLILFSHGKPR
>FUSION-ENST00000523401.5:62586-ENST00000357849.9:24338|184
MFYIFFLSLFR
>FUSION-ENST00000523401.5:62586-ENST00000357849.9:24338|1243
RVFFPHGNFR
>FUSION-ENST00000523401.5:62586-ENST00000357849.9:24338|2242
SHHEPGLNSCILHYPMILLFNKK
>FUSION-ENST00000523401.5:62586-ENST00000357849.9:24338|2506
MFLFLFFLFFVFLR
>FUSION-ENST00000523401.5:62586-ENST00000357849.9:24338|1351
MNPGGGACSEPRPR
>FUSION-ENST00000523401.5:62586-ENST00000357849.9:24338|2856
TCLSKYRSN
>FUSION-ENST00000523401.5:62586-ENST00000357849.9:24338|156
LLKSLEHYK
>ENST00000442647.7|SNV-13105-G-C|3
RIKELEFLLMSTENELK
>FUSION-ENST00000523401.5:62586-ENST00000357849.9:24338|1005
MLVRLVSNSR
>FUSION-ENST00000523401.5:62586-ENST00000357849.9:24338|168
CQILRENLLQVSR
>FUSION-ENST00000523401.5:62586-ENST00000357849.9:24338|2972
ISVLHQR
>FUSION-ENST00000523401.5:62586-ENST00000357849.9:24338|1719
LSFTLIAK
>FUSION-ENST00000523401.5:62586-ENST00000357849.9:24338|170
MLSYVFFFAVLFIVSSHACTDLR
>FUSION-ENST00000523401.5:62586-ENST00000357849.9:24338|1115
TALVHGN
>FUSION-ENST00000542104.6:103743-ENST00000635586.1:11204|3
RAPQGKPRSGQQESGEQ
>FUSION-ENST00000523401.5:62586-ENST00000357849.9:24338|2925
LKCFSLDCTAGER
>FUSION-ENST00000297591.10:9703-ENST00000658256.1:373456|12
DMFASPSAIIVIHVR
>FUSION-ENST00000523401.5:62586-ENST00000357849.9:24338|1841
DQHDWSSWFLK
>FUSION-ENST00000523401.5:62586-ENST00000357849.9:24338|1761
MLYIFSGSLFSCAFNG
>FUSION-ENST00000523401.5:62586-ENST00000357849.9:24338|1740
VQVILLLQPTE
>FUSION-ENST00000523401.5:62586-ENST00000357849.9:24338|2339
FSYCKYSQTLNYCWLIGRTI
>FUSION-ENST00000523401.5:62586-ENST00000357849.9:24338|1706
ARPTQLLFKKFLK
>FUSION-ENST00000523401.5:62586-ENST00000357849.9:24338|1592
MLAFPLCSHCPTSGYIYLNRLL
>FUSION-ENST00000523401.5:62586-ENST00000357849.9:24338|2562
VRPCLTNK
>FUSION-ENST00000523401.5:62586-ENST00000357849.9:24338|1529
ESKHVLLHMASGER
>FUSION-ENST00000523401.5:62586-ENST00000357849.9:24338|899
MLREIKPDVFGETR
>FUSION-ENST00000523401.5:62586-ENST00000357849.9:24338|1920
VHIARKAESFR
>FUSION-ENST00000523401.5:62586-ENST00000357849.9:24338|2160
TNYFLSLQIHLVWTFYLK
>FUSION-ENST00000523401.5:62586-ENST00000357849.9:24338|1986
PFSCLSLPSSWDYRR
>FUSION-ENST00000523401.5:62586-ENST00000357849.9:24338|2222
CWKLNPQYNSIGR
>FUSION-ENST00000523401.5:62586-ENST00000357849.9:24338|1989
MPFSCLSLPSSWDYR
>FUSION-ENST00000523401.5:62586-ENST00000357849.9:24338|1178
NAYERKYG
>FUSION-ENST00000523401.5:62586-ENST00000357849.9:24338|2031
VFFNFLCDFLINPLIT
>FUSION-ENST00000523401.5:62586-ENST00000357849.9:24338|2764
MAFPMRCIRQ
>FUSION-ENST00000492719.5:2705-ENST00000533540.5:4464|51
TTASRSSGIPPAPR
>FUSION-ENST00000523401.5:62586-ENST00000357849.9:24338|150
SPLRPHS
>FUSION-ENST00000523401.5:62586-ENST00000357849.9:24338|2358
MFKIMSRSFLT
>ENST00000304501.2|SNV-3914-C-A|5
LRMQHMQDYPNYK
>ENST00000488014.5|SNV-78046-G-A|1
INIWGIIAHCVLGQIAHFPTFDIA
>ENST00000418374.6|SNV-179223-A-G|14
MEDGRTSVSK
>ENST00000573674.1|MNV-17915-TTCCT-T|5
ACCTSNVTCPS
>FUSION-ENST00000523401.5:62586-ENST00000357849.9:24338|1545
MWGLWELQFKMR
>FUSION-ENST00000523401.5:62586-ENST00000357849.9:24338|557
MSTQRKR
>FUSION-ENST00000523401.5:62586-ENST00000357849.9:24338|2099
NIYVLISLRCIPRSR
>FUSION-ENST00000523401.5:62586-ENST00000357849.9:24338|2193
TQSLSFLPFLPSSIQGHSK
>FUSION-ENST00000523401.5:62586-ENST00000357849.9:24338|1445
SVLGKYITSQRNIK
>FUSION-ENST00000523401.5:62586-ENST00000357849.9:24338|774
TDAVPALMALR
>ENST00000239026.10|SNV-93401-A-G|2
LGKLIIHK
>FUSION-ENST00000254323.6:13761-ENST00000589937.5:23444|1
GCPTSWLWAVTSPG
>FUSION-ENST00000523401.5:62586-ENST00000357849.9:24338|176
LCDSFSLILEDFFEIKR
>FUSION-ENST00000523401.5:62586-ENST00000357849.9:24338|2040
MLSSKSFIVLGLSFR
>ENST00000496811.6|SNV-31928-G-A|1
GQAGRVQPGHCYHLYNGLR
>FUSION-ENST00000523401.5:62586-ENST00000357849.9:24338|1267
TAWQQSK
>FUSION-ENST00000523401.5:62586-ENST00000357849.9:24338|1653
MSICLILDSYLNIVLPCR
>ENST00000475821.2|SNV-2183-C-G|7
AHRSSVSDYVK
>ENST00000666250.1|INDEL-744231-T-TA|9
EHCPKKYR
>ENST00000486562.1|SNV-56578-A-G|1
NRKELNECENYEK
>ENST00000369849.9|SNV-629-G-C|1
CEEDSRGREGAER
>FUSION-ENST00000523401.5:62586-ENST00000357849.9:24338|2558
KEIRTVELEMF
>FUSION-ENST00000523401.5:62586-ENST00000357849.9:24338|755
TQGEGSRLQAKER
>FUSION-ENST00000523401.5:62586-ENST00000357849.9:24338|62
TRLFLEFSI
>FUSION-ENST00000342232.5:6680-ENST00000518287.6:107008|2
VEIANSRFLLDLATHL
>FUSION-ENST00000523401.5:62586-ENST00000357849.9:24338|483
LNVSAFSPYYISLHISK
>ENST00000320955.8|SNV-26469-C-T|1
TSALGSSVEEVEQLICKHEVFLK
>FUSION-ENST00000523401.5:62586-ENST00000357849.9:24338|2427
MGSHHVAQAALK
>FUSION-ENST00000523401.5:62586-ENST00000357849.9:24338|585
MLARMVLIF
>FUSION-ENST00000523401.5:62586-ENST00000357849.9:24338|1400
DEVSLCCPG
>FUSION-ENST00000523401.5:62586-ENST00000357849.9:24338|1204
GTHRTRPAVPWIHISF
>FUSION-ENST00000523401.5:62586-ENST00000357849.9:24338|1004
LVRLVSNSR
>FUSION-ENST00000523401.5:62586-ENST00000357849.9:24338|384
WVDHLRPGV
>FUSION-ENST00000523401.5:62586-ENST00000357849.9:24338|250
LLHFLYYLFIYLF
>FUSION-ENST00000523401.5:62586-ENST00000357849.9:24338|1475
LRHCTPAWAAG
>FUSION-ENST00000523401.5:62586-ENST00000357849.9:24338|287
MRNMLTFLPLFLHI
>FUSION-ENST00000523401.5:62586-ENST00000357849.9:24338|2869
ASDILLFQNMSLKIP
>FUSION-ENST00000523401.5:62586-ENST00000357849.9:24338|808
MRSLGDTNKV
>FUSION-ENST00000523401.5:62586-ENST00000357849.9:24338|2365
GGKPTSHYFFF
>FUSION-ENST00000523401.5:62586-ENST00000357849.9:24338|2529
AFSLGRNIDIIKN
>FUSION-ENST00000523401.5:62586-ENST00000357849.9:24338|510
FVFYFLVSL
>ENST00000536101.5|SNV-179223-A-G|2
THALLSDVQLLLGTMEDGR
>FUSION-ENST00000523401.5:62586-ENST00000357849.9:24338|2159
MFSMLIHVVACGTSFLFFFFPR
>FUSION-ENST00000523401.5:62586-ENST00000357849.9:24338|576
VKNTMTTR
>FUSION-ENST00000523401.5:62586-ENST00000357849.9:24338|2648
MTSSKRILESYS
>FUSION-ENST00000523401.5:62586-ENST00000357849.9:24338|317
ILKLEISHLR
>FUSION-ENST00000523401.5:62586-ENST00000357849.9:24338|2335
YDLYFTSQR
>FUSION-ENST00000523401.5:62586-ENST00000357849.9:24338|266
MFLVFQFIALVR
>FUSION-ENST00000523401.5:62586-ENST00000357849.9:24338|218
FFSLLYFL
>FUSION-ENST00000523401.5:62586-ENST00000357849.9:24338|2671
LLTSSDLPTSASQSAGITGMTHR
>FUSION-ENST00000523401.5:62586-ENST00000357849.9:24338|2374
LAGHGGSHL
>FUSION-ENST00000523401.5:62586-ENST00000357849.9:24338|2703
IQGQWCFISLK
>ENST00000666250.1|INDEL-744231-T-TA|13
SASQLSQTEAGGKKTK
>FUSION-ENST00000523401.5:62586-ENST00000357849.9:24338|916
MAHYNLK
>ENST00000448257.6|INDEL-9900-G-GTTA|3
AFGIPIRVYTHELAITLWYR
>FUSION-ENST00000523401.5:62586-ENST00000357849.9:24338|1061
IGSYLVLRNVIAR
>ENST00000515673.7|SNV-80360-C-A|4
QDARGEVVMASSAQDR
>FUSION-ENST00000523401.5:62586-ENST00000357849.9:24338|1493
VICSHLKK
>ENST00000357336.3|SNV-41490-A-T|3
QEICTMKYDNLEKENK
>FUSION-ENST00000523401.5:62586-ENST00000357849.9:24338|2188
HKFLFFINYPVSGILL
>ENST00000355610.9|SNV-57239-T-G|2
REVSILYPGAK
>FUSION-ENST00000523401.5:62586-ENST00000357849.9:24338|1483
QGETLSQKK
>FUSION-ENST00000523401.5:62586-ENST00000357849.9:24338|2368
RTGWIGMGGKPTSHYFFF
>FUSION-ENST00000523401.5:62586-ENST00000357849.9:24338|882
LLRLCFSLYYILSQLAKTILK
>FUSION-ENST00000523401.5:62586-ENST00000357849.9:24338|1922
MVHIARK
>ENST00000370192.8|SNV-621423-G-T|2
GMCLACGQDPELVRNICR
>FUSION-ENST00000523401.5:62586-ENST00000357849.9:24338|272
MSFLLAAVK
>ENST00000304032.13|SNV-474495-C-G|4
LDPPRSPHANR
>FUSION-ENST00000523401.5:62586-ENST00000357849.9:24338|2871
ASDILLFQNMSLK
>FUSION-ENST00000523401.5:62586-ENST00000357849.9:24338|2897
VDLLITFYYLFLQMKKLR
>FUSION-ENST00000523401.5:62586-ENST00000357849.9:24338|2848
MPLSFQTVSNTAHFLQK
>ENST00000280527.7|SNV-192813-C-G|6
KGTRVQVESSQR
>FUSION-ENST00000523401.5:62586-ENST00000357849.9:24338|475
ISYNDYLNRV
>FUSION-ENST00000523401.5:62586-ENST00000357849.9:24338|1220
LVSNFLPSNYLE
>FUSION-ENST00000523401.5:62586-ENST00000357849.9:24338|2093
MGFHHVGQSSNSRPQVIHLP
>ENST00000554446.5|SNV-9965-G-C|5
EELKILSDTYTVDK
>FUSION-ENST00000523401.5:62586-ENST00000357849.9:24338|2501
KSHSVTEAGVQR
>FUSION-ENST00000523401.5:62586-ENST00000357849.9:24338|1933
MVPLHSSVGNRLR
>FUSION-ENST00000523401.5:62586-ENST00000357849.9:24338|2770
ASPSKIVLAV
>FUSION-ENST00000523401.5:62586-ENST00000357849.9:24338|868
LKHAQGYTVPK
>ENST00000610846.1|SNV-309-G-A|5
MAPRRPSCCR
>FUSION-ENST00000523401.5:62586-ENST00000357849.9:24338|2189
TVRHKFLFFINYPVSGILL
>FUSION-ENST00000523401.5:62586-ENST00000357849.9:24338|72
MPTKRLAGG
>ENST00000335730.6|SNV-96785-T-C|5
ARALGPAGSWTPCGCGTWWRGR
>ENST00000393238.7|SNV-65405-G-T|1
HLFQHHRRR
>FUSION-ENST00000523401.5:62586-ENST00000357849.9:24338|2096
LASLQTLDLR
>FUSION-ENST00000523401.5:62586-ENST00000357849.9:24338|2757
IQGELLEDEGLIICK
>FUSION-ENST00000523401.5:62586-ENST00000357849.9:24338|2777
SDVEGQFK
>FUSION-ENST00000523401.5:62586-ENST00000357849.9:24338|1643
MHKYHLHFLQDQVQGP
>FUSION-ENST00000523401.5:62586-ENST00000357849.9:24338|1904
MKEEEAAVGFAGLGKEAGAQK
>FUSION-ENST00000523401.5:62586-ENST00000357849.9:24338|2235
ILGKDGGMVWMCLPQCMCWK
>FUSION-ENST00000297591.10:9703-ENST00000658256.1:373456|17
AHSSLPDNRAYGSPCCCHVKK
>FUSION-ENST00000523401.5:62586-ENST00000357849.9:24338|145
MGFHHIAQAGLKLHS
>FUSION-ENST00000523401.5:62586-ENST00000357849.9:24338|1319
DLLNLEFLGK
>FUSION-ENST00000523401.5:62586-ENST00000357849.9:24338|224
MCFFLFFVCLFGR
>FUSION-ENST00000523401.5:62586-ENST00000357849.9:24338|2917
TPNGFRYLALSK
>FUSION-ENST00000523401.5:62586-ENST00000357849.9:24338|479
NMISYNDYLNRV
>FUSION-ENST00000523401.5:62586-ENST00000357849.9:24338|512
MRFVFYFLVSL
>FUSION-ENST00000523401.5:62586-ENST00000357849.9:24338|2676
FSCLSLRSSWDYR
>FUSION-ENST00000523401.5:62586-ENST00000357849.9:24338|2577
PVTPALLEVEVGRSLELRSLR
>FUSION-ENST00000637125.1:103743-ENST00000635586.1:11204|11
YSIKKNSQVGTIGACGHR
>ENST00000481804.5|INDEL-3056-A-AA|2
WSLPGGNIRATVSALMGVGEACGG
>ENST00000355044.8|SNV-206695-G-A|2
YTQQKVSPWVGLHK
>FUSION-ENST00000523401.5:62586-ENST00000357849.9:24338|2052
GFPFTFLISLEHKSFNF
>FUSION-ENST00000523401.5:62586-ENST00000357849.9:24338|927
QGHCLGR
>ENST00000304501.2|SNV-3914-C-A|3
MQHMQDYPNYK
>FUSION-ENST00000523401.5:62586-ENST00000357849.9:24338|1150
VKLHLYPLHSSLSYR
>ENST00000418374.6|SNV-179223-A-G|4
MAGHQSARRSWR
>FUSION-ENST00000523401.5:62586-ENST00000357849.9:24338|2630
IHPLHSNFIYR
>FUSION-ENST00000523401.5:62586-ENST00000357849.9:24338|2251
LDLNSFLFFLR
>FUSION-ENST00000523401.5:62586-ENST00000357849.9:24338|2620
MCHHTQLILFNF
>ENST00000260505.13|SNV-78046-G-A|2
EEHENQHMGNYRR
>FUSION-ENST00000523401.5:62586-ENST00000357849.9:24338|2033
FKQFSCLSL
>FUSION-ENST00000523401.5:62586-ENST00000357849.9:24338|1167
MGKIGLVSSYRK
>FUSION-ENST00000523401.5:62586-ENST00000357849.9:24338|1261
MEVFTGILFSRGYR
>FUSION-ENST00000523401.5:62586-ENST00000357849.9:24338|2415
IVQCFSR
>FUSION-ENST00000523401.5:62586-ENST00000357849.9:24338|1652
SICLILDSYLNIVLPCR
>FUSION-ENST00000523401.5:62586-ENST00000357849.9:24338|2233
KYHDPGQRWWYGLDVSPTVHVLET
>FUSION-ENST00000523401.5:62586-ENST00000357849.9:24338|1479
KNHSNLGDGGCGEPRLR
>FUSION-ENST00000523401.5:62586-ENST00000357849.9:24338|2568
MSLHSSLGDR
>FUSION-ENST00000523401.5:62586-ENST00000357849.9:24338|448
QSTALGNYQSVSRFYGAKCL
>FUSION-ENST00000522204.1:96222-ENST00000648647.1:2492|9
LHFIGCDQLPSGWALPVKSLGTGLK
>FUSION-ENST00000523401.5:62586-ENST00000357849.9:24338|2863
NDSKWLQISCSFKTCLSK
>FUSION-ENST00000523401.5:62586-ENST00000357849.9:24338|950
QKENYYVG
>ENST00000482152.1|INDEL-3056-A-AA|3
CILGPDPPEAPGLLPQHPGRR
>ENST00000495396.5|SNV-187738-T-C|6
HLWTAPSSSRRVTTAR
>FUSION-ENST00000523401.5:62586-ENST00000357849.9:24338|484
MLNVSAFSPYYISLHISK
>ENST00000538740.1|SNV-27243-C-T|6
MFQKRELPQMVSPSQLAAPQPGLR
>FUSION-ENST00000523401.5:62586-ENST00000357849.9:24338|855
NIAPFLR
>FUSION-ENST00000523401.5:62586-ENST00000357849.9:24338|2342
VIIYLLKMI
>FUSION-ENST00000523401.5:62586-ENST00000357849.9:24338|102
MDKLDRGR
>FUSION-ENST00000523401.5:62586-ENST00000357849.9:24338|305
MSLLVMNFSAFFFFSLK
>FUSION-ENST00000523401.5:62586-ENST00000357849.9:24338|2661
MHLSPPF
>FUSION-ENST00000523401.5:62586-ENST00000357849.9:24338|2948
MRPVQSR
>FUSION-ENST00000523401.5:62586-ENST00000357849.9:24338|1775
NVIDAAIVMCR
>FUSION-ENST00000523401.5:62586-ENST00000357849.9:24338|193
MVCKVSESSKLR
>FUSION-ENST00000523401.5:62586-ENST00000357849.9:24338|1648
GILDFLVSFTACISSFTKLS
>FUSION-ENST00000523401.5:62586-ENST00000357849.9:24338|1560
MVEGKANMSFFTWHQGREE
>FUSION-ENST00000523401.5:62586-ENST00000357849.9:24338|1770
SSKLASVTHYLFLAAVGDYI
>FUSION-ENST00000523401.5:62586-ENST00000357849.9:24338|1126
MVSRVGIQ
>FUSION-ENST00000523401.5:62586-ENST00000357849.9:24338|420
MVCLGEYLVYTWKVYIFYFGVFYK
>FUSION-ENST00000523401.5:62586-ENST00000357849.9:24338|1309
IHPPWPR
>FUSION-ENST00000523401.5:62586-ENST00000357849.9:24338|2002
KIRYQDK
>ENST00000260505.13|SNV-78046-G-A|1
EEHENQHMGNYRRIYPPEDK
>FUSION-ENST00000523401.5:62586-ENST00000357849.9:24338|1848
MVLLNSCRK
>FUSION-ENST00000523401.5:62586-ENST00000357849.9:24338|558
YSKVKIE
>FUSION-ENST00000523401.5:62586-ENST00000357849.9:24338|398
WCHCTPSWVTQQYSVKK
>FUSION-ENST00000523401.5:62586-ENST00000357849.9:24338|2667
MCVCVCVCV
>FUSION-ENST00000523401.5:62586-ENST00000357849.9:24338|2903
SCMVDLLITFYYLFLQMKKLR
>FUSION-ENST00000523401.5:62586-ENST00000357849.9:24338|1688
MHLVWISRCMAPTR
>FUSION-ENST00000352983.7:3101-ENST00000502082.5:61176|10
FAQKMLCADEHGHLER
>FUSION-ENST00000523401.5:62586-ENST00000357849.9:24338|2346
KPSIRKFSYCK
>FUSION-ENST00000523401.5:62586-ENST00000357849.9:24338|2023
MCMLEEYVFCCFR
>FUSION-ENST00000523401.5:62586-ENST00000357849.9:24338|2668
SQPTSLFSNQK
>FUSION-ENST00000523401.5:62586-ENST00000357849.9:24338|19
VAHYGHSCQTRPRLLSR
>FUSION-ENST00000523401.5:62586-ENST00000357849.9:24338|2048
KPIYSVFFFVACAFGVTSSKK
>FUSION-ENST00000523401.5:62586-ENST00000357849.9:24338|1696
LRSSRPAWATW
>FUSION-ENST00000523401.5:62586-ENST00000357849.9:24338|533
ISYYWLSSHV
>FUSION-ENST00000523401.5:62586-ENST00000357849.9:24338|1383
MPLAHTLFSCF
>FUSION-ENST00000523401.5:62586-ENST00000357849.9:24338|520
MHYLEFFCNKK
>FUSION-ENST00000523401.5:62586-ENST00000357849.9:24338|1258
EVFTGILFSRGYRNK
>FUSION-ENST00000523401.5:62586-ENST00000357849.9:24338|2919
MTPNGFR
>FUSION-ENST00000523401.5:62586-ENST00000357849.9:24338|230
MEFPRVCQDGLDLVTS
>FUSION-ENST00000523401.5:62586-ENST00000357849.9:24338|821
EQNLYALNYQKAK
>FUSION-ENST00000523401.5:62586-ENST00000357849.9:24338|612
SHHAQPLFCLLK
>FUSION-ENST00000254323.6:13761-ENST00000589937.5:23444|2
EESPSRGCPTSWLWAVTSPG
>ENST00000472688.5|SNV-78046-G-A|4
KINIWGIIDEFILLKIK
>FUSION-ENST00000523401.5:62586-ENST00000357849.9:24338|2247
MECSGSISAHCSLDLLGSSDPPT
>FUSION-ENST00000523401.5:62586-ENST00000357849.9:24338|2175
NSGPTVQ
>FUSION-ENST00000523401.5:62586-ENST00000357849.9:24338|2622
QWHDCDSLQFRPLGFK
>FUSION-ENST00000523401.5:62586-ENST00000357849.9:24338|1815
MIGHLGF
>FUSION-ENST00000523401.5:62586-ENST00000357849.9:24338|481
NMISYNDYLNR
>FUSION-ENST00000523401.5:62586-ENST00000357849.9:24338|1623
IHFLFFFLR
>ENST00000338745.11|SNV-67375-G-A|1
MSQALFAKVAATKSQGWLCELLR
>FUSION-ENST00000523401.5:62586-ENST00000357849.9:24338|945
VREGFREK
>FUSION-ENST00000523401.5:62586-ENST00000357849.9:24338|261
YFPIPSSNTIFIFSFR
>FUSION-ENST00000523401.5:62586-ENST00000357849.9:24338|1219
MPVLESPGLDLQEN
>FUSION-ENST00000523401.5:62586-ENST00000357849.9:24338|1887
SISTSGREISENEVLLK
>FUSION-ENST00000523401.5:62586-ENST00000357849.9:24338|1360
KIGFSFNR
>FUSION-ENST00000523401.5:62586-ENST00000357849.9:24338|2317
MSLVLLENKGWFTFSI
>FUSION-ENST00000523401.5:62586-ENST00000357849.9:24338|2747
MLTFSCHCRGRQCGNQMLK
>ENST00000552572.1|SNV-69842-A-G|5
MDAKGCGVR
>FUSION-ENST00000523401.5:62586-ENST00000357849.9:24338|509
MFDIFQFIMVILFYDR
>FUSION-ENST00000523401.5:62586-ENST00000357849.9:24338|1978
MFSGIFSSL
>FUSION-ENST00000637125.1:103743-ENST00000635586.1:11204|1
AQVHSLPLLLSLPPVASEA
>FUSION-ENST00000523401.5:62586-ENST00000357849.9:24338|2013
MYSAALGGMFYRCLLGLVGL
>FUSION-ENST00000523401.5:62586-ENST00000357849.9:24338|429
AGTCNPSYSGG
>FUSION-ENST00000523401.5:62586-ENST00000357849.9:24338|2722
MEKPHLY
>FUSION-ENST00000523401.5:62586-ENST00000357849.9:24338|2110
MNIFEYLYEHICFNFP
>FUSION-ENST00000523401.5:62586-ENST00000357849.9:24338|1728
SVINNIYIFFETRSCSVAQAGVQR
>FUSION-ENST00000523401.5:62586-ENST00000357849.9:24338|1232
VFLIGIT
>FUSION-ENST00000523401.5:62586-ENST00000357849.9:24338|1874
GVNVIVLVSLF
>FUSION-ENST00000523401.5:62586-ENST00000357849.9:24338|1116
MTALVHGN
>FUSION-ENST00000523401.5:62586-ENST00000357849.9:24338|430
MAGTCNPSYSGG
>FUSION-ENST00000523401.5:62586-ENST00000357849.9:24338|1800
YPEDKWPIV
>FUSION-ENST00000523401.5:62586-ENST00000357849.9:24338|1010
MDFLNLSTLNKCGYCNTILLHYKK
>FUSION-ENST00000523401.5:62586-ENST00000357849.9:24338|1656
MMFCFFQWPPLK
>FUSION-ENST00000523401.5:62586-ENST00000357849.9:24338|1528
ESKHVLLHMASGERR
>ENST00000503640.5|SNV-53985-C-T|3
TYWDFEFPRPYLPNFEFVGGLHCK
>ENST00000503640.5|SNV-53985-C-T|1
LAKPLPKEMEEFIQSSGK
>FUSION-ENST00000523401.5:62586-ENST00000357849.9:24338|1107
KLFSQYTSKWAK
>FUSION-ENST00000523401.5:62586-ENST00000357849.9:24338|1205
HHQHLDPPGPDLVLICWRGTHR
>FUSION-ENST00000523401.5:62586-ENST00000357849.9:24338|1869
IILHEPENSNAVVLK
>FUSION-ENST00000523401.5:62586-ENST00000357849.9:24338|276
ISTNVFSYPILQHHLYLLLQGI
>FUSION-ENST00000523401.5:62586-ENST00000357849.9:24338|2734
LYWLSEAELEGFQR
>FUSION-ENST00000523401.5:62586-ENST00000357849.9:24338|488
IKYNIYSY
>ENST00000536101.5|SNV-179223-A-G|1
THALLSDVQLLLGTMEDGRTSVSK
>FUSION-ENST00000523401.5:62586-ENST00000357849.9:24338|1375
MPFLFLNFCM
>FUSION-ENST00000523401.5:62586-ENST00000357849.9:24338|1739
MCIGYMQILFYFCNK
>FUSION-ENST00000523401.5:62586-ENST00000357849.9:24338|1195
ARLAGELK
>FUSION-ENST00000523401.5:62586-ENST00000357849.9:24338|103
LLHFGAIMK
>FUSION-ENST00000523401.5:62586-ENST00000357849.9:24338|1687
HLVWISRCMAPTR
>FUSION-ENST00000523401.5:62586-ENST00000357849.9:24338|2366
MGGKPTSHYFFF
>FUSION-ENST00000523401.5:62586-ENST00000357849.9:24338|629
MVAGTCNPSYLGG
>FUSION-ENST00000523401.5:62586-ENST00000357849.9:24338|857
LRNIAPFLR
>ENST00000623772.1|SNV-260-C-T|3
VLDLYPEPAFLR
>FUSION-ENST00000523401.5:62586-ENST00000357849.9:24338|2095
SRSAGSYGNSCLTF
>FUSION-ENST00000523401.5:62586-ENST00000357849.9:24338|1277
VLLLLLFLSIEPWFFHLR
>FUSION-ENST00000523401.5:62586-ENST00000357849.9:24338|2651
YVLYMTSSKR
>FUSION-ENST00000523401.5:62586-ENST00000357849.9:24338|1034
GELFSHCLK
>FUSION-ENST00000523401.5:62586-ENST00000357849.9:24338|1411
LLAYNVK
>FUSION-ENST00000352983.7:3101-ENST00000502082.5:61176|2
CKELLLWITT
>FUSION-ENST00000523401.5:62586-ENST00000357849.9:24338|2874
IGWVFFSSYLFSLVLR
>FUSION-ENST00000523401.5:62586-ENST00000357849.9:24338|969
HDLAMLKPKVWGNLGQLVTYR
>FUSION-ENST00000523401.5:62586-ENST00000357849.9:24338|3
RGWVPEVTITLSTAKSQHWLC
>FUSION-ENST00000523401.5:62586-ENST00000357849.9:24338|2079
NVYSDSFLIK
>FUSION-ENST00000523401.5:62586-ENST00000357849.9:24338|1926
TILEGHSA
>FUSION-ENST00000523401.5:62586-ENST00000357849.9:24338|1903
KEEEAAVGFAGLGKEAGAQK
>ENST00000293894.4|SNV-3030-G-A|1
RPMDSGR
>FUSION-ENST00000523401.5:62586-ENST00000357849.9:24338|2824
DGNPFGLIS
>FUSION-ENST00000523401.5:62586-ENST00000357849.9:24338|1120
MRENMVK
>FUSION-ENST00000523401.5:62586-ENST00000357849.9:24338|1369
ALLLHFWLTM
>ENST00000513854.1|INDEL-50684-T-TT|1
IFIPSSIAFFNNIGKVSDS
>FUSION-ENST00000523401.5:62586-ENST00000357849.9:24338|1172
DPYCIIQKVIQSIYVKMGK
>FUSION-ENST00000523401.5:62586-ENST00000357849.9:24338|2377
VQPGQYDETPSLLK
>FUSION-ENST00000523401.5:62586-ENST00000357849.9:24338|1830
WYTLLKNCK
>FUSION-ENST00000523401.5:62586-ENST00000357849.9:24338|2127
METILAK
>FUSION-ENST00000523401.5:62586-ENST00000357849.9:24338|1886
EISENEVLLK
>FUSION-ENST00000523401.5:62586-ENST00000357849.9:24338|717
IQCIVQK
>FUSION-ENST00000523401.5:62586-ENST00000357849.9:24338|1614
TQPRTFMFYPSEWYVYLSNTR
>ENST00000552572.1|SNV-69842-A-G|9
DVEYVKASLPFFPCLETK
>FUSION-ENST00000523401.5:62586-ENST00000357849.9:24338|1371
WSLTLLQRLELTATSASR
>ENST00000356396.8|SNV-34330-G-A|1
YLQSAQSQIHNTCWAMMGLMAIR
>FUSION-ENST00000523401.5:62586-ENST00000357849.9:24338|2134
MITPLHSSLGNRAK
>FUSION-ENST00000523401.5:62586-ENST00000357849.9:24338|1771
CRSSKLASVTHYLFLAAVGDYI
>FUSION-ENST00000523401.5:62586-ENST00000357849.9:24338|2888
ICHLWFLKK
>FUSION-ENST00000523401.5:62586-ENST00000357849.9:24338|1780
MVTNGMNVIDAAIVMCR
>FUSION-ENST00000523401.5:62586-ENST00000357849.9:24338|1756
QPLLCVEVASWLQ
>FUSION-ENST00000492719.5:2705-ENST00000533540.5:4464|52
MTTASRSSGIPPAPR
>ENST00000287652.8|SNV-22808-G-A|4
EFQGCISDFCDPRTLTDCLWEKLLK
>FUSION-ENST00000523401.5:62586-ENST00000357849.9:24338|1017
LIKFKYWFTYSFL
>FUSION-ENST00000523401.5:62586-ENST00000357849.9:24338|205
KESSYLGLSKWDYR
>ENST00000371822.9|SNV-46798-C-T|SNV-46801-C-T|2
KCFLFDETCEKPVDETTK
>FUSION-ENST00000523401.5:62586-ENST00000357849.9:24338|2298
TCILPLREQRK
>FUSION-ENST00000523401.5:62586-ENST00000357849.9:24338|1713
NLSSPQPLPPRFK
>FUSION-ENST00000523401.5:62586-ENST00000357849.9:24338|2601
RVRQYSYYK
>FUSION-ENST00000523401.5:62586-ENST00000357849.9:24338|1075
DLLFFEFKEDLRLR
>FUSION-ENST00000523401.5:62586-ENST00000357849.9:24338|2275
KRLNILHLAGCGDM
>ENST00000304032.13|SNV-474495-C-G|3
LDPPRSPHANRK
>FUSION-ENST00000523401.5:62586-ENST00000357849.9:24338|247
GSPYVAQAGLELLK
>FUSION-ENST00000523401.5:62586-ENST00000357849.9:24338|876
KNMGQARWLTPVIPALWEAQEG
>FUSION-ENST00000523401.5:62586-ENST00000357849.9:24338|697
VMWAGLVLTRTHSIYEEHR
>FUSION-ENST00000523401.5:62586-ENST00000357849.9:24338|1130
NGIARPVA
>ENST00000261349.9|INDEL-141672-C-CTT|1
ALTSLQF
>ENST00000623772.1|SNV-260-C-T|6
MGRPLEGQPLRVLDLYPEPAFLR
>FUSION-ENST00000523401.5:62586-ENST00000357849.9:24338|314
LEISHLR
>ENST00000571335.5|SNV-65081-C-T|1
DYVGYIFTTDR
>FUSION-ENST00000523401.5:62586-ENST00000357849.9:24338|339
GNNFSISG
>FUSION-ENST00000523401.5:62586-ENST00000357849.9:24338|2229
MVWMCLPQCMCWKLNPQYNSIGR
>FUSION-ENST00000523401.5:62586-ENST00000357849.9:24338|1336
MCQQVWCLVSASK
>ENST00000461664.5|SNV-16644-G-A|1
AGEHIQLPDGSFGYTRR
>FUSION-ENST00000523401.5:62586-ENST00000357849.9:24338|2138
WEDCLRLAVQDKPGQ
>FUSION-ENST00000523401.5:62586-ENST00000357849.9:24338|2472
MIQTPFTR
>FUSION-ENST00000523401.5:62586-ENST00000357849.9:24338|1851
YGVIVRDGSA
>FUSION-ENST00000523401.5:62586-ENST00000357849.9:24338|2612
MCISSMPFLKVSLIQACFVG
>FUSION-ENST00000523401.5:62586-ENST00000357849.9:24338|698
VMWAGLVLTR
>ENST00000552572.1|SNV-69842-A-G|13
MQKDVEYVK
>FUSION-ENST00000523401.5:62586-ENST00000357849.9:24338|1055
NVIARHGGTCL
>ENST00000343067.8|SNV-100393-C-T|3
MTTEKSLVTEAENSQYQQK
>ENST00000538740.1|SNV-27243-C-T|2
ELPQMVSPSQLAAPQPGLR
>FUSION-ENST00000523401.5:62586-ENST00000357849.9:24338|2749
MLTFSCHCRGR
>FUSION-ENST00000523401.5:62586-ENST00000357849.9:24338|1726
SCSVAQAGVQRCHHSPLQP
>FUSION-ENST00000523401.5:62586-ENST00000357849.9:24338|390
LLTIIVGVSISS
>FUSION-ENST00000523401.5:62586-ENST00000357849.9:24338|2356
IMSRSFLT
>FUSION-ENST00000523401.5:62586-ENST00000357849.9:24338|231
APPHPANFFVFLVEMEFPR
>FUSION-ENST00000523401.5:62586-ENST00000357849.9:24338|1621
IHFLFFFLRRSLALSPK
>FUSION-ENST00000523401.5:62586-ENST00000357849.9:24338|1945
MFQHINTGKFFSSTKNIWTF
>FUSION-ENST00000523401.5:62586-ENST00000357849.9:24338|2276
YFIPNRKR
>FUSION-ENST00000637125.1:103743-ENST00000635586.1:11204|7
NSQVGTIGACGHRAFR
>FUSION-ENST00000297591.10:9703-ENST00000658256.1:373456|10
LLKTPQGPTLR
>FUSION-ENST00000523401.5:62586-ENST00000357849.9:24338|632
YIYTHTHYTHTHTHTHPLHVNIK
>FUSION-ENST00000523401.5:62586-ENST00000357849.9:24338|2624
WGLFYTICCFVFSFICLFVCLFIL
>FUSION-ENST00000523401.5:62586-ENST00000357849.9:24338|46
MTSHAWSPEFVCDSYPAR
>ENST00000371279.4|SNV-5399-G-A|5
EGLLTRCRALPTLATCSR
>FUSION-ENST00000523401.5:62586-ENST00000357849.9:24338|1165
GKIGLVSSYRK
>ENST00000251296.4|INDEL-120128-T-TC|1
GYLTVNIEPLPPCGGWRRR
>FUSION-ENST00000523401.5:62586-ENST00000357849.9:24338|684
KTMVSTFTKPQILLSYGLTKDKPR
>FUSION-ENST00000523401.5:62586-ENST00000357849.9:24338|74
MEMPTKRLAGG
>FUSION-ENST00000523401.5:62586-ENST00000357849.9:24338|1624
LIFCVLVEMR
>FUSION-ENST00000523401.5:62586-ENST00000357849.9:24338|1062
IGSYLVLR
>FUSION-ENST00000523401.5:62586-ENST00000357849.9:24338|2026
TSEDFLWDNMWTILENVSCVC
>FUSION-ENST00000523401.5:62586-ENST00000357849.9:24338|1907
NSTKCAWYI
>FUSION-ENST00000523401.5:62586-ENST00000357849.9:24338|878
TILKKNMGQAR
>FUSION-ENST00000523401.5:62586-ENST00000357849.9:24338|2305
SLWLYHEVPR
>FUSION-ENST00000523401.5:62586-ENST00000357849.9:24338|2240
MILLFNKK
>FUSION-ENST00000523401.5:62586-ENST00000357849.9:24338|1767
GAVDLPR
>FUSION-ENST00000523401.5:62586-ENST00000357849.9:24338|816
VSLSHRPR
>FUSION-ENST00000523401.5:62586-ENST00000357849.9:24338|2038
SFIVLGLSFR
>FUSION-ENST00000523401.5:62586-ENST00000357849.9:24338|1949
MFQHINTGK
>FUSION-ENST00000523401.5:62586-ENST00000357849.9:24338|407
MVAHACNPSTLGGRGGWIT
>FUSION-ENST00000523401.5:62586-ENST00000357849.9:24338|2522
MTTVPFRK
>FUSION-ENST00000523401.5:62586-ENST00000357849.9:24338|121
EESLKTLKEK
>FUSION-ENST00000523401.5:62586-ENST00000357849.9:24338|2370
EVVVSRDGATAP
>ENST00000380817.8|SNV-10658-G-A|2
LEVVHNCISYVFEGKMLEAK
>FUSION-ENST00000523401.5:62586-ENST00000357849.9:24338|1354
TLAENCFPLDF
>FUSION-ENST00000523401.5:62586-ENST00000357849.9:24338|2914
HVSQNTVVIDLCLR
>FUSION-ENST00000523401.5:62586-ENST00000357849.9:24338|293
SLYSFTYL
>FUSION-ENST00000523401.5:62586-ENST00000357849.9:24338|2462
LQFNMRFGQKQISK
>ENST00000666250.1|INDEL-744231-T-TA|10
TKEHCPKK
>FUSION-ENST00000523401.5:62586-ENST00000357849.9:24338|79
SILLAGK
>FUSION-ENST00000523401.5:62586-ENST00000357849.9:24338|1080
KRDLLFFEFK
>FUSION-ENST00000523401.5:62586-ENST00000357849.9:24338|1657
VRPHLLKKK
>FUSION-ENST00000523401.5:62586-ENST00000357849.9:24338|1300
MLMFLLLR
>FUSION-ENST00000523401.5:62586-ENST00000357849.9:24338|1068
MPSFLENSYNNLTSLTLKMSSLPS
>FUSION-ENST00000523401.5:62586-ENST00000357849.9:24338|934
WFLEKCKLFFSR
>ENST00000467628.1|SNV-67375-G-A|1
SQALFAKVAATKSQGWLCELLR
>FUSION-ENST00000523401.5:62586-ENST00000357849.9:24338|1293
VILDFDR
>FUSION-ENST00000523401.5:62586-ENST00000357849.9:24338|2818
AQPRLTATSASR
>FUSION-ENST00000523401.5:62586-ENST00000357849.9:24338|69
MEWDSVRFYHTAQNSTPFK
>FUSION-ENST00000523401.5:62586-ENST00000357849.9:24338|1024
SHHFWKVLIQKILSCH
>FUSION-ENST00000523401.5:62586-ENST00000357849.9:24338|1615
RSLALSPKLEFSGVISAHCK
>FUSION-ENST00000523401.5:62586-ENST00000357849.9:24338|2010
FYRCLLGLVGL
>FUSION-ENST00000523401.5:62586-ENST00000357849.9:24338|832
LALDNFLHLQMRNER
>ENST00000540415.1|INDEL-141672-C-CTT|4
MISSLSIMGGSSGLPPM
>ENST00000474842.1|SNV-44520-C-T|3
SLSSREAK
>FUSION-ENST00000523401.5:62586-ENST00000357849.9:24338|2420
FCNSTCL
>FUSION-ENST00000523401.5:62586-ENST00000357849.9:24338|1401
STSPYPIYGLALQLRYILLKDR
>FUSION-ENST00000523401.5:62586-ENST00000357849.9:24338|1064
MRIGSYLVLRNVIAR
>FUSION-ENST00000523401.5:62586-ENST00000357849.9:24338|2263
MIALLHSSLNDR
>FUSION-ENST00000523401.5:62586-ENST00000357849.9:24338|2830
KDGNPFGLIS
>FUSION-ENST00000523401.5:62586-ENST00000357849.9:24338|552
QITSLCYYK
>FUSION-ENST00000523401.5:62586-ENST00000357849.9:24338|1735
MQILFYFCNK
>FUSION-ENST00000523401.5:62586-ENST00000357849.9:24338|432
MLDSYEIM
>ENST00000552572.1|SNV-69842-A-G|11
MQKDVEYVKASLPFFPCLETK
>FUSION-ENST00000523401.5:62586-ENST00000357849.9:24338|571
TTRNVVSLPGFLPSHQ
>FUSION-ENST00000523401.5:62586-ENST00000357849.9:24338|798
MLSKTDK
>ENST00000579924.6|SNV-26634-A-G|2
MDSWELLS
>ENST00000370721.5|SNV-684940-G-T|3
GNSDGYIIPINKEWCIPEGDVR
>FUSION-ENST00000297591.10:9703-ENST00000658256.1:373456|15
AYGSPCCCHVKK
>ENST00000395065.8|SNV-8677-C-T|1
YTPYTISPYNWKGSFRK
>FUSION-ENST00000523401.5:62586-ENST00000357849.9:24338|2606
PQPWLTLLEIYTTAHK
>FUSION-ENST00000523401.5:62586-ENST00000357849.9:24338|628
VAGTCNPSYLGG
>FUSION-ENST00000523401.5:62586-ENST00000357849.9:24338|814
GQSHHLCGR
>FUSION-ENST00000523401.5:62586-ENST00000357849.9:24338|298
MNFSAFFFFSLKK
>ENST00000568832.1|SNV-125967-C-A|13
TPLIPSSMIKSEDVTPMEVTEEKR
>FUSION-ENST00000523401.5:62586-ENST00000357849.9:24338|1424
NKMNFIWFTEHLSSFLVTCYIFLH
>ENST00000643988.1|SNV-7293-T-A|2
GASACPDEGPGFQTWPR
>FUSION-ENST00000523401.5:62586-ENST00000357849.9:24338|1583
MLARMVSIFWPR
>FUSION-ENST00000523401.5:62586-ENST00000357849.9:24338|362
LDFHGGEGIFK
>ENST00000666250.1|INDEL-744231-T-TA|12
KTKEHCPK
>FUSION-ENST00000523401.5:62586-ENST00000357849.9:24338|1999
WKRVILVGYSNQIK
>ENST00000380817.8|SNV-10658-G-A|5
RLEVVHNCISYVFEGK
>FUSION-ENST00000523401.5:62586-ENST00000357849.9:24338|215
HALICVVK
>ENST00000253506.9|SNV-53075-C-T|1
TVSTTSHEAILFNTK
>FUSION-ENST00000297591.10:9703-ENST00000658256.1:373456|7
TPQGPTLREPAR
>ENST00000481804.5|INDEL-3056-A-AA|1
ATVSALMGVGEACGG
>ENST00000251296.4|INDEL-120128-T-TC|2
GYLTVNIEPLPPCGGWRR
>FUSION-ENST00000523401.5:62586-ENST00000357849.9:24338|1403
STSPYPIYGLALQLR
>FUSION-ENST00000651947.1:14991-ENST00000546135.1:10243|4
MSSLFLCMAQKNIWGF
>FUSION-ENST00000523401.5:62586-ENST00000357849.9:24338|2755
IPVQCSCASPNR
>FUSION-ENST00000523401.5:62586-ENST00000357849.9:24338|1625
QNWLKIHFLFFFLRR
>FUSION-ENST00000523401.5:62586-ENST00000357849.9:24338|670
PHHTWPIFVCFSR
>FUSION-ENST00000523401.5:62586-ENST00000357849.9:24338|1638
ISAHCRLHLPGSSDSLASASR
>FUSION-ENST00000523401.5:62586-ENST00000357849.9:24338|842
ISPSPYLQNILATHLNSNPRSPR
>ENST00000393238.7|SNV-65405-G-T|4
MTHNALENINVIGQGLKHLFQHHRR
>FUSION-ENST00000523401.5:62586-ENST00000357849.9:24338|925
QGHCLGRRESK
>FUSION-ENST00000523401.5:62586-ENST00000357849.9:24338|2272
MRQWLNELENGLSFLLYHCEIILMF
>FUSION-ENST00000523401.5:62586-ENST00000357849.9:24338|2496
SHSVTEAGVQRRDLGSLQPLPPK
>FUSION-ENST00000523401.5:62586-ENST00000357849.9:24338|2530
AFSLGRNIDIIK
>ENST00000540415.1|SNV-141672-C-T|7
SRGKSMISSLSIMGGSSGSPYD
>FUSION-ENST00000523401.5:62586-ENST00000357849.9:24338|1543
MAKPYQLH
>FUSION-ENST00000523401.5:62586-ENST00000357849.9:24338|2976
MSRISVLHQR
>FUSION-ENST00000523401.5:62586-ENST00000357849.9:24338|942
QAVFFQK
>FUSION-ENST00000523401.5:62586-ENST00000357849.9:24338|334
EFCSCCLGWSAVARSPPTAISASR
>ENST00000513854.1|INDEL-50684-T-TT|3
MIFIPSSIAFFNNIGKVSDS
>FUSION-ENST00000523401.5:62586-ENST00000357849.9:24338|260
MYFPIPSSNTIFIFSFRESNCK
>ENST00000495396.5|SNV-187738-T-C|5
RVTTARWTMAR
>FUSION-ENST00000523401.5:62586-ENST00000357849.9:24338|2248
QGLPLLPR
>FUSION-ENST00000523401.5:62586-ENST00000357849.9:24338|13
RLCQCLE
>FUSION-ENST00000229239.10:2705-ENST00000533540.5:4464|5
YDNSLKIIRHTSCTPR
>FUSION-ENST00000523401.5:62586-ENST00000357849.9:24338|1287
LVFVHLSWPIQISRV
>FUSION-ENST00000523401.5:62586-ENST00000357849.9:24338|2447
RVGWAQR
>FUSION-ENST00000523401.5:62586-ENST00000357849.9:24338|2879
HGNVKVL
>FUSION-ENST00000523401.5:62586-ENST00000357849.9:24338|1246
MVAHTCSPSYSGRGGGW
>FUSION-ENST00000523401.5:62586-ENST00000357849.9:24338|1622
IHFLFFFLRR
>ENST00000469372.5|SNV-41534-T-G|4
NDYRDIYAIGVGKLDVDWR
>ENST00000415673.6|INDEL-74230-C-CT|1
VYCCSESSFFCQDSILLLY
>FUSION-ENST00000523401.5:62586-ENST00000357849.9:24338|1359
MKIGFSFNRQNPFVYS
>FUSION-ENST00000523401.5:62586-ENST00000357849.9:24338|2034
MFKQFSCLSL
>FUSION-ENST00000523401.5:62586-ENST00000357849.9:24338|844
ISPSPYLQNILATHLNSNPR
>FUSION-ENST00000523401.5:62586-ENST00000357849.9:24338|1098
MQKYKDMR
>FUSION-ENST00000523401.5:62586-ENST00000357849.9:24338|1007
CGYCNTILLHYKK
>FUSION-ENST00000523401.5:62586-ENST00000357849.9:24338|2201
KVGVVLSSLAFCR
>FUSION-ENST00000523401.5:62586-ENST00000357849.9:24338|2761
MFSLFEKN
>FUSION-ENST00000523401.5:62586-ENST00000357849.9:24338|983
FWPQGEHCAMCQQNGMSGWK
>ENST00000239026.10|SNV-93401-A-G|1
LGKLIIHKNHFK
>FUSION-ENST00000523401.5:62586-ENST00000357849.9:24338|771
RKFGLSYVHK
>FUSION-ENST00000523401.5:62586-ENST00000357849.9:24338|599
AFLLIIRF
>FUSION-ENST00000522204.1:96222-ENST00000648647.1:2492|5
SLGTGLKCWR
>FUSION-ENST00000523401.5:62586-ENST00000357849.9:24338|2700
MRRNFTILVLFLINYYYYYYLR
>FUSION-ENST00000523401.5:62586-ENST00000357849.9:24338|1410
MLLAYNVKCISYCGSWSNNLK
>FUSION-ENST00000523401.5:62586-ENST00000357849.9:24338|1750
SFFNYRIGIVM
>FUSION-ENST00000492719.5:2705-ENST00000533540.5:4464|61
MGVNHEKYDNSLKIIR
>FUSION-ENST00000523401.5:62586-ENST00000357849.9:24338|1665
VSLCCPGWSEVA
>FUSION-ENST00000523401.5:62586-ENST00000357849.9:24338|1983
PPHLANFLYF
>FUSION-ENST00000342232.5:6680-ENST00000518287.6:107008|1
FLLDLATHL
>FUSION-ENST00000523401.5:62586-ENST00000357849.9:24338|2088
KFHISLHPHQHFSFFLF
>FUSION-ENST00000523401.5:62586-ENST00000357849.9:24338|671
MPHHTWPIFVCFSR
>FUSION-ENST00000523401.5:62586-ENST00000357849.9:24338|1464
LGPGTVAHACNCNTLGGLGGR
>FUSION-ENST00000523401.5:62586-ENST00000357849.9:24338|1129
MFIYRCR
>FUSION-ENST00000523401.5:62586-ENST00000357849.9:24338|732
HLLFFFFFFFFLR
>FUSION-ENST00000523401.5:62586-ENST00000357849.9:24338|1281
HLFANISKQVIS
>FUSION-ENST00000221980.5:2915-ENST00000600711.1:1055|13
SLCPLADTTDDHTLLWLLNHIR
>FUSION-ENST00000254323.6:13761-ENST00000589937.5:23444|4
VEDQPPVASLDLSSPGWR
>FUSION-ENST00000523401.5:62586-ENST00000357849.9:24338|1466
ISPIPSCIPEETNLLKALF
>FUSION-ENST00000523401.5:62586-ENST00000357849.9:24338|1240
VFFPHGNFRF
>FUSION-ENST00000523401.5:62586-ENST00000357849.9:24338|2911
TPSIFMAYK
>FUSION-ENST00000523401.5:62586-ENST00000357849.9:24338|1974
MCWNIFFKHYCHPSQTSIHILR
>ENST00000451085.5|SNV-33616-G-A|4
CVNVTTKGLHPNQK
>FUSION-ENST00000523401.5:62586-ENST00000357849.9:24338|1843
WNFIYVVYLA
>ENST00000631247.1|SNV-84507-C-T|3
VTNESPLKYLFRPEEIELFICGSR
>FUSION-ENST00000523401.5:62586-ENST00000357849.9:24338|220
LSLSLLNFLSILLLLLLLLLFCR
>FUSION-ENST00000523401.5:62586-ENST00000357849.9:24338|2975
SRISVLHQR
>FUSION-ENST00000523401.5:62586-ENST00000357849.9:24338|297
NFSAFFFFSLKK
>FUSION-ENST00000523401.5:62586-ENST00000357849.9:24338|1207
CHPCCYRHHQHLDPPGPDLVLICWR
>FUSION-ENST00000523401.5:62586-ENST00000357849.9:24338|2091
MPTFIYLFLFIYLFIY
>FUSION-ENST00000523401.5:62586-ENST00000357849.9:24338|2170
MAKSQLTTISTSR
>ENST00000261383.3|MNV-173905-CCCCCATGTCCCTGGTC-C|1
ACSGLPLSTSLGSAVS
>FUSION-ENST00000523401.5:62586-ENST00000357849.9:24338|666
IIIWTCKIYVFIDDPVSLNLITYR
>FUSION-ENST00000523401.5:62586-ENST00000357849.9:24338|1782
FTCYKMVTNGMNVIDAAIVMCR
>FUSION-ENST00000523401.5:62586-ENST00000357849.9:24338|2594
VAHARNPSTFR
>FUSION-ENST00000523401.5:62586-ENST00000357849.9:24338|1591
LAFPLCSHCPTSGYIYLNRLL
>FUSION-ENST00000523401.5:62586-ENST00000357849.9:24338|1808
MTDFPNP
>FUSION-ENST00000523401.5:62586-ENST00000357849.9:24338|1839
EASAWLQIMLCGILFMWYTLLKNCK
>FUSION-ENST00000297591.10:9703-ENST00000658256.1:373456|4
EPAREPFFLHCLRYAQHFWA
>ENST00000573674.1|MNV-17915-TTCCT-T|4
CGPPRVPTSAHQWHLWASPR
>FUSION-ENST00000523401.5:62586-ENST00000357849.9:24338|1127
FIYRCRNIK
>FUSION-ENST00000523401.5:62586-ENST00000357849.9:24338|1601
VSSSTQKPER
>FUSION-ENST00000523401.5:62586-ENST00000357849.9:24338|2654
MYVLYMTSSK
>FUSION-ENST00000523401.5:62586-ENST00000357849.9:24338|1781
FTCYKMVTNGMNVIDAAIVMCRSSK
>FUSION-ENST00000523401.5:62586-ENST00000357849.9:24338|895
EIKPDVFGETR
>FUSION-ENST00000523401.5:62586-ENST00000357849.9:24338|1718
LSFTLIAKAGVQWR
>ENST00000647821.1|SNV-35562-G-A|5
GHVNALKHSIDEISSSVEVVQSK
>FUSION-ENST00000297591.10:9703-ENST00000658256.1:373456|13
KDMFASPSAIIVIHVRLLK
>FUSION-ENST00000523401.5:62586-ENST00000357849.9:24338|2502
MKSHSVTEAGVQR
>ENST00000487245.5|SNV-834-G-A|2
MSGCDLGPDGHLLRGYDQSAYDGK
>FUSION-ENST00000523401.5:62586-ENST00000357849.9:24338|854
NIAPFLRC
>FUSION-ENST00000523401.5:62586-ENST00000357849.9:24338|2782
AITWQEELRRVIR
>FUSION-ENST00000523401.5:62586-ENST00000357849.9:24338|813
GQSHHLCGRSVLVWHHHHF
>FUSION-ENST00000523401.5:62586-ENST00000357849.9:24338|2546
MHTAPSSHTKATSLSR
>FUSION-ENST00000523401.5:62586-ENST00000357849.9:24338|2744
GRQCGNQMLKANSK
>FUSION-ENST00000523401.5:62586-ENST00000357849.9:24338|2936
CTIRDPMW
>FUSION-ENST00000523401.5:62586-ENST00000357849.9:24338|1358
KIGFSFNRQNPFVYS
>FUSION-ENST00000523401.5:62586-ENST00000357849.9:24338|704
AHCSFNLLGSSDPPPLAS
>FUSION-ENST00000523401.5:62586-ENST00000357849.9:24338|1159
VIFGWVRWLTPVIPALWEAEAGGSR
>ENST00000540415.1|INDEL-141672-C-CTT|6
GKSMISSLSIMGGSSGLPPM
>FUSION-ENST00000523401.5:62586-ENST00000357849.9:24338|529
MCFSIRRHK
>FUSION-ENST00000523401.5:62586-ENST00000357849.9:24338|2634
QLRSICNK
>FUSION-ENST00000523401.5:62586-ENST00000357849.9:24338|2100
MNIYVLISLRCIPRSR
>FUSION-ENST00000523401.5:62586-ENST00000357849.9:24338|1655
MFCFFQWPPLK
>ENST00000374695.8|SNV-97769-G-A|1
CSATGSPTPTIHWSKLRSPLPWQHR
>FUSION-ENST00000523401.5:62586-ENST00000357849.9:24338|2554
MVGIGDLEVSCDPIIGCLR
>FUSION-ENST00000523401.5:62586-ENST00000357849.9:24338|998
SQVIRPPRPPKVLGLQA
>FUSION-ENST00000523401.5:62586-ENST00000357849.9:24338|527
MFEFSNCLIIFLVV
>FUSION-ENST00000523401.5:62586-ENST00000357849.9:24338|681
MVSTFTKPQILLSYGLTK
>ENST00000568832.1|SNV-125967-C-A|12
MIKSEDVTPMEVTEEK
>ENST00000349945.7|SNV-125967-C-A|2
SEDVTPMEVTEEKR
>FUSION-ENST00000523401.5:62586-ENST00000357849.9:24338|1
GWVPEVTITLSTAKSQHWLC
>ENST00000540415.1|INDEL-141672-C-CTT|1
GGSSGLPPM
>ENST00000475821.2|SNV-2183-C-G|6
AHRSSVSDYVKYDIIVR
>FUSION-ENST00000523401.5:62586-ENST00000357849.9:24338|2519
TTVPFRKYMQSSIR
>ENST00000325888.12|SNV-28049-G-A|5
HMGNRVYNITYTVK
>FUSION-ENST00000523401.5:62586-ENST00000357849.9:24338|1817
MLFFLFLSFFFFFFLPF
>ENST00000490506.5|SNV-9965-G-C|6
LRMEELKILSDTYTVDK
>ENST00000568832.1|SNV-125967-C-A|15
TPLIPSSMIKSEDVTPMEVTEEK
>FUSION-ENST00000523401.5:62586-ENST00000357849.9:24338|1575
QFSCLSLSSSWNYR
>FUSION-ENST00000523401.5:62586-ENST00000357849.9:24338|2157
MLIHVVACGTSFLFFFFPR
>FUSION-ENST00000523401.5:62586-ENST00000357849.9:24338|936
WFLEKCK
>FUSION-ENST00000523401.5:62586-ENST00000357849.9:24338|282
MSLMLAFIILLSYILLIH
>FUSION-ENST00000523401.5:62586-ENST00000357849.9:24338|2526
SLQQHCFVLFFFPS
>ENST00000480320.1|SNV-118969-A-G|2
AKGAEIRVNF
>FUSION-ENST00000523401.5:62586-ENST00000357849.9:24338|1564
MALDSDKSFLAAL
>FUSION-ENST00000523401.5:62586-ENST00000357849.9:24338|42
MSDAGDP
>FUSION-ENST00000523401.5:62586-ENST00000357849.9:24338|1546
WGLWELQFK
>FUSION-ENST00000523401.5:62586-ENST00000357849.9:24338|2322
SHLSIVRFPR
>FUSION-ENST00000523401.5:62586-ENST00000357849.9:24338|99
GRLHIEGR
>ENST00000490506.5|SNV-9965-G-C|3
ILSDTYTVDK
>ENST00000573674.1|MNV-17915-TTCCT-T|1
VPTSAHQWHLWASPRLP
>FUSION-ENST00000523401.5:62586-ENST00000357849.9:24338|83
IQYYPLIQGDTF
>FUSION-ENST00000523401.5:62586-ENST00000357849.9:24338|581
MPVIPATWEAEAGESLEPGRQR
>FUSION-ENST00000523401.5:62586-ENST00000357849.9:24338|2261
MIALLHSSLNDRARPCL
>FUSION-ENST00000523401.5:62586-ENST00000357849.9:24338|1566
SHSTQPTLGNL
>ENST00000552572.1|SNV-69842-A-G|1
GCGVREGFSTIFSMLGNK
>FUSION-ENST00000523401.5:62586-ENST00000357849.9:24338|2173
MEFHFCHPGWSAMAKSQLTTISTSR
>FUSION-ENST00000523401.5:62586-ENST00000357849.9:24338|1255
NKIYYIDFKLPFR
>FUSION-ENST00000523401.5:62586-ENST00000357849.9:24338|1071
YISDIMPSFLENSYNNLTSLTLK
>FUSION-ENST00000523401.5:62586-ENST00000357849.9:24338|131
DVSCKLWILYIEETVCPTDEYTRE
>FUSION-ENST00000523401.5:62586-ENST00000357849.9:24338|2001
IRYQDKR
>ENST00000371279.4|SNV-5399-G-A|3
CRALPTLATCSRQLSGYVPCR
>FUSION-ENST00000523401.5:62586-ENST00000357849.9:24338|340
VKGGPAETAFQALSPHQVS
>FUSION-ENST00000523401.5:62586-ENST00000357849.9:24338|1023
VLIQKILSCH
>ENST00000619060.1|SNV-2451-C-G|3
DPEPPRPLCLLR
>FUSION-ENST00000523401.5:62586-ENST00000357849.9:24338|369
VNRMLKGDCNR
>FUSION-ENST00000523401.5:62586-ENST00000357849.9:24338|1551
MRTACGK
>FUSION-ENST00000429361.5:114761-ENST00000309791.8:229828|2
EGHRMDKPANCTNEL
>FUSION-ENST00000523401.5:62586-ENST00000357849.9:24338|211
HALICVVKFSGRTFCR
>FUSION-ENST00000523401.5:62586-ENST00000357849.9:24338|2820
CCNEFSIKGL
>FUSION-ENST00000523401.5:62586-ENST00000357849.9:24338|426
MLFSFSFSAK
>FUSION-ENST00000523401.5:62586-ENST00000357849.9:24338|2139
PRWEDCLRLAVQDKPGQ
>FUSION-ENST00000523401.5:62586-ENST00000357849.9:24338|348
MVERASSK
>FUSION-ENST00000523401.5:62586-ENST00000357849.9:24338|2531
KAFSLGRNIDIIK
>ENST00000418374.6|SNV-179223-A-G|9
HCCQTCSSFWAPWRMAGHQSAR
>ENST00000287652.8|SNV-22808-G-A|1
LLKEDLVWGAFGCHPHFAR
>FUSION-ENST00000523401.5:62586-ENST00000357849.9:24338|1415
ISLFHIRDLLALFLRA
>FUSION-ENST00000523401.5:62586-ENST00000357849.9:24338|2618
MSATVLCPSCFLFNTIYR
>FUSION-ENST00000523401.5:62586-ENST00000357849.9:24338|2896
MGIPLDLFLK
>ENST00000552572.1|SNV-69842-A-G|16
QLEKWMQKDVEYVK
>ENST00000342992.10|SNV-194327-T-C|6
DRKLHIIDVQLPDAGEYTCVLR
>ENST00000309415.8|SNV-307724-A-T|1
NIVVGGSPLAK
>FUSION-ENST00000523401.5:62586-ENST00000357849.9:24338|2945
PVQSRCWPEPE
>FUSION-ENST00000523401.5:62586-ENST00000357849.9:24338|1913
GVKMLDIMK
>FUSION-ENST00000523401.5:62586-ENST00000357849.9:24338|700
RVMWAGLVLTR
>FUSION-ENST00000523401.5:62586-ENST00000357849.9:24338|2799
MLFLTDVTAPILF
>ENST00000562505.1|SNV-2192-G-C|1
GGLLLQVGLSLLRALF
>FUSION-ENST00000523401.5:62586-ENST00000357849.9:24338|2828
IIGIVNIFEIK
>FUSION-ENST00000523401.5:62586-ENST00000357849.9:24338|2638
MYALKFK
>FUSION-ENST00000523401.5:62586-ENST00000357849.9:24338|782
RSYGWALIQYDHCSYK
>ENST00000574293.1|SNV-2021-C-T|2
PAAPTTLSAPGSGSTRWR
>FUSION-ENST00000523401.5:62586-ENST00000357849.9:24338|2587
VKPSLYKK
>FUSION-ENST00000523401.5:62586-ENST00000357849.9:24338|1971
HYCHPSQTSIHILRTLFIR
>ENST00000568832.1|SNV-125967-C-A|9
IKSEDVTPMEVTEEKR
>FUSION-ENST00000523401.5:62586-ENST00000357849.9:24338|2680
EPLRPAYSSYLPPYFFFLFF
>FUSION-ENST00000523401.5:62586-ENST00000357849.9:24338|2218
YHDPGQRWWYGLDVSPTVHVLET
>FUSION-ENST00000523401.5:62586-ENST00000357849.9:24338|1507
EHSNTSNIFVELMNTKLCSCK
>ENST00000490506.5|SNV-9965-G-C|4
MEELKILSDTYTVDKVEVHR
>FUSION-ENST00000523401.5:62586-ENST00000357849.9:24338|1197
VQNACFRKSR
>FUSION-ENST00000523401.5:62586-ENST00000357849.9:24338|2585
VKPSLYKKYK
>FUSION-ENST00000523401.5:62586-ENST00000357849.9:24338|1810
CFERDHIHITFFTV
>FUSION-ENST00000523401.5:62586-ENST00000357849.9:24338|164
KCDCYLVYLMLLK
>FUSION-ENST00000523401.5:62586-ENST00000357849.9:24338|604
FYEKAASLDCISNNHTRAFLLIIR
>FUSION-ENST00000523401.5:62586-ENST00000357849.9:24338|2753
IPVQCSCASPNRAIHIGKTYMK
>FUSION-ENST00000523401.5:62586-ENST00000357849.9:24338|1396
DRDFSLRL
>FUSION-ENST00000523401.5:62586-ENST00000357849.9:24338|1599
VSSSTQKPERHSR
>ENST00000508163.1|INDEL-4706-T-TT|18
MIFIPSSIAFFNNIGK
>FUSION-ENST00000523401.5:62586-ENST00000357849.9:24338|2062
FFLFYGFSFHFLDFLGAQKF
>FUSION-ENST00000523401.5:62586-ENST00000357849.9:24338|1114
IREWKGWTHIVLFR
>FUSION-ENST00000523401.5:62586-ENST00000357849.9:24338|333
SPPTAISASR
>FUSION-ENST00000523401.5:62586-ENST00000357849.9:24338|2020
CMLEEYVFCCFRWNVL
>FUSION-ENST00000523401.5:62586-ENST00000357849.9:24338|119
MDESIISFSLLK
>FUSION-ENST00000523401.5:62586-ENST00000357849.9:24338|2739
MLKANSKR
>FUSION-ENST00000523401.5:62586-ENST00000357849.9:24338|2181
QPSPLSNSRTFIIPKR
>FUSION-ENST00000523401.5:62586-ENST00000357849.9:24338|2705
RIQGQWCFISLK
>FUSION-ENST00000523401.5:62586-ENST00000357849.9:24338|963
VWGNLGQLVTYRADIMLGSK
>ENST00000480320.1|SNV-118969-A-G|1
GAEIRVNF
>FUSION-ENST00000523401.5:62586-ENST00000357849.9:24338|2015
MYSAALGGMFYR
>FUSION-ENST00000523401.5:62586-ENST00000357849.9:24338|2239
ILLFNKK
>FUSION-ENST00000523401.5:62586-ENST00000357849.9:24338|2684
QVSNSWPQLSTRLGLPKCWDYR
>FUSION-ENST00000523401.5:62586-ENST00000357849.9:24338|2860
WLQISCSFKTCLSK
>FUSION-ENST00000523401.5:62586-ENST00000357849.9:24338|970
MHDLAMLKPKVWGNLGQLVTYR
>FUSION-ENST00000523401.5:62586-ENST00000357849.9:24338|2787
MAITWQEELR
>FUSION-ENST00000523401.5:62586-ENST00000357849.9:24338|467
LNEINQTPEVR
>ENST00000666250.1|INDEL-744231-T-TA|1
GNEELDDSTGKPRVYRW
>FUSION-ENST00000492719.5:2705-ENST00000533540.5:4464|62
FVMGVNHEKYDNSLKIIR
>ENST00000627564.2|SNV-54989-C-T|1
STISTSGITAGSPTPALLMALILK
>FUSION-ENST00000523401.5:62586-ENST00000357849.9:24338|1519
MVSFSFVLK
>FUSION-ENST00000523401.5:62586-ENST00000357849.9:24338|1146
LHLYPLHSSLSYRVRPCLKK
>FUSION-ENST00000523401.5:62586-ENST00000357849.9:24338|996
MSPQAWPK
>FUSION-ENST00000523401.5:62586-ENST00000357849.9:24338|29
MLPAVFHCPDSDALIVKTSR
>FUSION-ENST00000523401.5:62586-ENST00000357849.9:24338|424
MAQNMVCLGEYLVYTWK
>ENST00000511906.5|INDEL-321821-C-CT|2
LWDIRQFNKPLFFSLGSSHHVPND
>FUSION-ENST00000523401.5:62586-ENST00000357849.9:24338|143
MNQSYVTASQSIWLS
>FUSION-ENST00000523401.5:62586-ENST00000357849.9:24338|5
RRGWVPEVTITLSTAK
>FUSION-ENST00000523401.5:62586-ENST00000357849.9:24338|336
EFCSCCLGWSAVAR
>FUSION-ENST00000523401.5:62586-ENST00000357849.9:24338|146
GFHHIAQAGLK
>ENST00000470841.1|SNV-5040-C-A|6
MTLSCKTK
>FUSION-ENST00000523401.5:62586-ENST00000357849.9:24338|940
QAVFFQKEK
>FUSION-ENST00000523401.5:62586-ENST00000357849.9:24338|2571
SLRLTWATW
>ENST00000297537.4|SNV-26146-G-C|1
SQHQQMEQGPRP
>FUSION-ENST00000523401.5:62586-ENST00000357849.9:24338|528
CFSIRRHK
>FUSION-ENST00000523401.5:62586-ENST00000357849.9:24338|269
CLGVIFFMFLVFQFIALVR
>FUSION-ENST00000523401.5:62586-ENST00000357849.9:24338|1171
VIQSIYVK
>FUSION-ENST00000523401.5:62586-ENST00000357849.9:24338|2974
MSRISVLHQRLLSVHLGAK
>FUSION-ENST00000523401.5:62586-ENST00000357849.9:24338|152
MLAGFRSPLRPHS
>FUSION-ENST00000523401.5:62586-ENST00000357849.9:24338|465
LNEINQTPEVRTV
>FUSION-ENST00000523401.5:62586-ENST00000357849.9:24338|906
MPKVTQFLR
>FUSION-ENST00000523401.5:62586-ENST00000357849.9:24338|2932
MPSSNVHH
>FUSION-ENST00000523401.5:62586-ENST00000357849.9:24338|1244
KRVFFPHGNFR
>FUSION-ENST00000523401.5:62586-ENST00000357849.9:24338|1747
QIKNIFK
>FUSION-ENST00000523401.5:62586-ENST00000357849.9:24338|2900
MVDLLITFYYLFLQMKK
>FUSION-ENST00000523401.5:62586-ENST00000357849.9:24338|1294
MVILDFDR
>FUSION-ENST00000523401.5:62586-ENST00000357849.9:24338|2069
MSLMRDIIYK
>FUSION-ENST00000523401.5:62586-ENST00000357849.9:24338|2908
MAYKVLPDILLYLSER
>FUSION-ENST00000523401.5:62586-ENST00000357849.9:24338|2909
TPSIFMAYKVLPDILLYLSER
>FUSION-ENST00000523401.5:62586-ENST00000357849.9:24338|1505
NTKLCSCK
>FUSION-ENST00000523401.5:62586-ENST00000357849.9:24338|2794
VETLLSFHSPLPSIMEKSGK
>FUSION-ENST00000221980.5:2915-ENST00000600711.1:1055|7
HTRAYAFFVTATYERR
>FUSION-ENST00000523401.5:62586-ENST00000357849.9:24338|535
LARLVVNS
>FUSION-ENST00000523401.5:62586-ENST00000357849.9:24338|2155
WSFTFVTQAGVQWR
>FUSION-ENST00000523401.5:62586-ENST00000357849.9:24338|2113
SRLCTPLTPVIPALWEAEAGGSR
>FUSION-ENST00000523401.5:62586-ENST00000357849.9:24338|2745
GRQCGNQMLK
>FUSION-ENST00000523401.5:62586-ENST00000357849.9:24338|1368
LELTATSASR
>FUSION-ENST00000523401.5:62586-ENST00000357849.9:24338|905
PKVTQFLR
>FUSION-ENST00000523401.5:62586-ENST00000357849.9:24338|2584
YKKLGQAQWLTPVIPAFWEAK
>FUSION-ENST00000523401.5:62586-ENST00000357849.9:24338|1362
YFILWVLVK
>ENST00000619060.1|SNV-2451-C-G|2
DPEPPRPLCLLRVSLLCALR
>FUSION-ENST00000523401.5:62586-ENST00000357849.9:24338|791
SGVEYSTCGIM
>FUSION-ENST00000523401.5:62586-ENST00000357849.9:24338|2037
SFIVLGLSFRSVICFELIFVYGVR
>FUSION-ENST00000523401.5:62586-ENST00000357849.9:24338|2220
CWKLNPQYNSIGRWGLLGGV
>FUSION-ENST00000523401.5:62586-ENST00000357849.9:24338|439
MDTWVIFTS
>FUSION-ENST00000523401.5:62586-ENST00000357849.9:24338|562
MPPCPARHS
>ENST00000418374.6|SNV-179223-A-G|7
HCCQTCSSFWAPWRMAGHQSARR
>FUSION-ENST00000523401.5:62586-ENST00000357849.9:24338|633
MYIYTHTHYTHTHTHTHPLHVNIK
>FUSION-ENST00000523401.5:62586-ENST00000357849.9:24338|1173
MDPYCIIQKVIQSIYVKMGK
>ENST00000505014.5|MNV-12671-GGTG-G|7
HSVVPYEPPEVWFATGVSGRRG
>FUSION-ENST00000523401.5:62586-ENST00000357849.9:24338|1574
MSLLYNNLLLWEVIHSQEN
>FUSION-ENST00000523401.5:62586-ENST00000357849.9:24338|2607
MPQPWLTLLEIYTTAHK
>FUSION-ENST00000523401.5:62586-ENST00000357849.9:24338|1802
SLNCVFLFSFFS
>ENST00000293889.10|INDEL-3056-A-AA|15
CILGPDPPEAPGLLPQHPELERER
>FUSION-ENST00000523401.5:62586-ENST00000357849.9:24338|2337
YSQTLNYCWLIGRTI
>ENST00000574293.1|SNV-2021-C-T|1
PAAPTTLSAPGSGSTRWRR
>FUSION-ENST00000523401.5:62586-ENST00000357849.9:24338|2238
MILLFNKKYHDPGQR
>FUSION-ENST00000523401.5:62586-ENST00000357849.9:24338|2108
MNIPYFAYSFIY
>FUSION-ENST00000523401.5:62586-ENST00000357849.9:24338|1132
TLTSGTHLLVNVSK
>ENST00000647821.1|SNV-35562-G-A|4
HSIDEISSSVEVVQSK
>ENST00000477310.1|SNV-11621-T-G|3
RNDYRDVSK
>ENST00000508163.1|INDEL-4706-T-TT|17
MIFIPSSIAFFNNIGKR
>FUSION-ENST00000523401.5:62586-ENST00000357849.9:24338|1125
VSRVGIQ
>ENST00000536736.5|SNV-96785-T-C|1
HLVAREVDLTPEEEARK
>ENST00000521126.1|SNV-905588-T-A|6
MREMAWWIVWTLTAACSQPDR
>FUSION-ENST00000523401.5:62586-ENST00000357849.9:24338|2314
FPRLLFVATRGR
>FUSION-ENST00000523401.5:62586-ENST00000357849.9:24338|1029
YFFNIMSHHFWKVLIQKILSCH
>FUSION-ENST00000523401.5:62586-ENST00000357849.9:24338|1409
LLAYNVKCISYCGSWSNNLK
>FUSION-ENST00000523401.5:62586-ENST00000357849.9:24338|20
VAHYGHSCQTRPR
>FUSION-ENST00000523401.5:62586-ENST00000357849.9:24338|804
SLGDTNKV
>FUSION-ENST00000523401.5:62586-ENST00000357849.9:24338|1504
MNTKLCSCKLSLCA
>ENST00000261349.9|SNV-141672-C-T|1
SMISSLSIMGGSSGSPYDR
>FUSION-ENST00000523401.5:62586-ENST00000357849.9:24338|410
KKNWIFPNVLLLLIPNLILL
>FUSION-ENST00000523401.5:62586-ENST00000357849.9:24338|2850
PPYLANFCVFSRDR
>ENST00000451085.5|SNV-33616-G-A|3
CVNVTTKGLHPNQKEYEK
>FUSION-ENST00000523401.5:62586-ENST00000357849.9:24338|1842
MDQHDWSSWFLK
>FUSION-ENST00000523401.5:62586-ENST00000357849.9:24338|1745
QIKNIFKN
>FUSION-ENST00000523401.5:62586-ENST00000357849.9:24338|2873
IGWVFFSSYLFSLVLRV
>FUSION-ENST00000523401.5:62586-ENST00000357849.9:24338|1562
MVEGKANMSFFTWHQGR
>FUSION-ENST00000523401.5:62586-ENST00000357849.9:24338|2039
LSSKSFIVLGLSFR
>FUSION-ENST00000523401.5:62586-ENST00000357849.9:24338|1819
DLLQESQ
>ENST00000637419.1|SNV-2021-C-T|1
SSHHAVSAWFR
>FUSION-ENST00000523401.5:62586-ENST00000357849.9:24338|1238
ANSNIQSMTSGEDS
>FUSION-ENST00000523401.5:62586-ENST00000357849.9:24338|691
MWAGLVLTRTHSIYEEHRNK
>FUSION-ENST00000523401.5:62586-ENST00000357849.9:24338|2372
MEVVVSR
>FUSION-ENST00000523401.5:62586-ENST00000357849.9:24338|2827
MIIGIVNIFEIKLCVLLK
>FUSION-ENST00000523401.5:62586-ENST00000357849.9:24338|411
VSLHSILGDTAILRQKK
>FUSION-ENST00000523401.5:62586-ENST00000357849.9:24338|1640
MISAHCR
>FUSION-ENST00000523401.5:62586-ENST00000357849.9:24338|2195
RTQSLSFLPFLPSSIQGHSK
>ENST00000402929.5|SNV-18429-C-T|2
HNTLILWYLR
>FUSION-ENST00000523401.5:62586-ENST00000357849.9:24338|1866
VPHSHSPGMN
>FUSION-ENST00000523401.5:62586-ENST00000357849.9:24338|1759
MYLLGNSVLPYVAFAPKPF
>FUSION-ENST00000523401.5:62586-ENST00000357849.9:24338|1418
ERISLFHIRDLLALFLR
>FUSION-ENST00000523401.5:62586-ENST00000357849.9:24338|2898
MVDLLITFYYLFLQMKKLR
>FUSION-ENST00000523401.5:62586-ENST00000357849.9:24338|2720
PVIPATGEAEAGEWLEPR
>ENST00000498451.2|SNV-4078-A-C|3
RVTFALPADAETEDTGVLNVKK
>FUSION-ENST00000523401.5:62586-ENST00000357849.9:24338|625
MGFHYVGQAGLELLTSR
>FUSION-ENST00000523401.5:62586-ENST00000357849.9:24338|386
LAGCGGSHL
>FUSION-ENST00000523401.5:62586-ENST00000357849.9:24338|1498
MQTQPLCLIAHLSMVICSHLKK
>FUSION-ENST00000523401.5:62586-ENST00000357849.9:24338|234
SNLLLILSGVFSTLEIIVFISK
>FUSION-ENST00000523401.5:62586-ENST00000357849.9:24338|2659
CIYIHTYIYYVCVCVCVCMTSI
>FUSION-ENST00000523401.5:62586-ENST00000357849.9:24338|2332
MYDLYFTSQRTKK
>FUSION-ENST00000523401.5:62586-ENST00000357849.9:24338|1058
VARACSPSYSGG
>FUSION-ENST00000523401.5:62586-ENST00000357849.9:24338|1708
ARPTQLLFK
>FUSION-ENST00000523401.5:62586-ENST00000357849.9:24338|2718
PVIPATGEAEAGEWLEPRR
>FUSION-ENST00000523401.5:62586-ENST00000357849.9:24338|1306
SVLGLQA
>ENST00000477310.1|SNV-11621-T-G|2
NDYRDVSK
>FUSION-ENST00000523401.5:62586-ENST00000357849.9:24338|1440
YKSLVGKEPQMLK
>FUSION-ENST00000523401.5:62586-ENST00000357849.9:24338|2084
MFSGTHWPTVYLLYR
>FUSION-ENST00000523401.5:62586-ENST00000357849.9:24338|506
FDIFQFIMVILFYDRFCHL
>FUSION-ENST00000523401.5:62586-ENST00000357849.9:24338|135
DLVFQKSLT
>FUSION-ENST00000523401.5:62586-ENST00000357849.9:24338|1249
ISHFKKK
>FUSION-ENST00000523401.5:62586-ENST00000357849.9:24338|1746
MQIKNIFKN
>ENST00000463539.5|INDEL-3056-A-AA|7
KETRWSLPGGNIR
>FUSION-ENST00000523401.5:62586-ENST00000357849.9:24338|1234
QCALLCSTADR
>FUSION-ENST00000523401.5:62586-ENST00000357849.9:24338|2214
WGLLGGV
>FUSION-ENST00000523401.5:62586-ENST00000357849.9:24338|2921
MTQQALVSFVNSV
>FUSION-ENST00000523401.5:62586-ENST00000357849.9:24338|2886
LRHGNVK
>ENST00000401669.7|SNV-672771-A-G|3
TTEPSGLILFSHGKPR
>FUSION-ENST00000297591.10:9703-ENST00000658256.1:373456|11
DMFASPSAIIVIHVRLLK
>FUSION-ENST00000523401.5:62586-ENST00000357849.9:24338|2454
LSLLKIQKNLAR
>FUSION-ENST00000523401.5:62586-ENST00000357849.9:24338|1979
LARMVSIS
>FUSION-ENST00000523401.5:62586-ENST00000357849.9:24338|2024
WTILENVSCVC
>FUSION-ENST00000523401.5:62586-ENST00000357849.9:24338|502
VILFYDRFCHL
>FUSION-ENST00000523401.5:62586-ENST00000357849.9:24338|608
HARLCNFFN
>ENST00000505014.5|MNV-12671-GGTG-G|8
HSVVPYEPPEVWFATGVSGRR
>FUSION-ENST00000523401.5:62586-ENST00000357849.9:24338|874
MGQARWLTPVIPALWEAQEG
>FUSION-ENST00000523401.5:62586-ENST00000357849.9:24338|1607
LEFSGVISAHCK
>FUSION-ENST00000523401.5:62586-ENST00000357849.9:24338|1494
MVICSHLKK
>FUSION-ENST00000523401.5:62586-ENST00000357849.9:24338|1405
MPPCLADFDIFCKDEVSLCCPG
>FUSION-ENST00000523401.5:62586-ENST00000357849.9:24338|729
YEDSEEGYVGWFSTYK
>FUSION-ENST00000523401.5:62586-ENST00000357849.9:24338|539
SYCTPLPLHTHNFESNPK
>FUSION-ENST00000523401.5:62586-ENST00000357849.9:24338|166
ENLLQVSRVLCALNFLLYTVL
>FUSION-ENST00000523401.5:62586-ENST00000357849.9:24338|1683
TQTPLSFFFFFLTESR
>FUSION-ENST00000358487.10:114761-ENST00000309791.8:229828|28
ILTLTTNELHIVVSETLVKVVIDCK
>FUSION-ENST00000523401.5:62586-ENST00000357849.9:24338|1432
MGMSHHAWLYIFNLCNFYAYKINK
>ENST00000399010.5|SNV-23402-C-T|2
ALCFLCTGQFRTHSHGR
>FUSION-ENST00000523401.5:62586-ENST00000357849.9:24338|258
MYFPIPSSNTIFIFSFRESNCKYIR
>FUSION-ENST00000523401.5:62586-ENST00000357849.9:24338|2966
RWALSKFFINIK
>ENST00000579924.6|SNV-26634-A-G|1
DSWELLS
>FUSION-ENST00000254323.6:13761-ENST00000589937.5:23444|3
VEDQPPVASLDLSSPGWREESPSR
>FUSION-ENST00000523401.5:62586-ENST00000357849.9:24338|1542
AKPYQLH
>FUSION-ENST00000229239.10:2705-ENST00000533540.5:4464|3
IIRHTSCTPRCSSD
>ENST00000573674.1|MNV-17915-TTCCT-T|6
MACCTSNVTCPS
>FUSION-ENST00000523401.5:62586-ENST00000357849.9:24338|672
ARCSGSHL
>ENST00000583535.6|SNV-18187-G-A|3
LKGDLKLAQESILDLENDK
>ENST00000271234.11|SNV-96077-C-G|1
IDELNRELQKE
>FUSION-ENST00000523401.5:62586-ENST00000357849.9:24338|1343
HCTPAWATERDCLKK
>FUSION-ENST00000523401.5:62586-ENST00000357849.9:24338|1509
EHSNTSNIFVELMNTK
>FUSION-ENST00000523401.5:62586-ENST00000357849.9:24338|2056
SIQILSLLKKIWFFY
>FUSION-ENST00000523401.5:62586-ENST00000357849.9:24338|1496
MVICSHLK
>FUSION-ENST00000523401.5:62586-ENST00000357849.9:24338|541
MAKSYCTPLPLHTHNFESNPK
>FUSION-ENST00000523401.5:62586-ENST00000357849.9:24338|2693
ISAHCNFHLPGSSDSRASAF
>ENST00000357336.3|SNV-41490-A-T|5
ADIAILRQEICTMKYDNLEK
>ENST00000366574.7|SNV-680945-T-A|6
DIIRSNIHLQGKMEDPAIR
>FUSION-ENST00000523401.5:62586-ENST00000357849.9:24338|1315
GWSSLQPLPPGFK
>FUSION-ENST00000523401.5:62586-ENST00000357849.9:24338|1292
MVILDFDRLVFVHLSWPIQISR
>FUSION-ENST00000523401.5:62586-ENST00000357849.9:24338|537
MVKSHLY
>FUSION-ENST00000523401.5:62586-ENST00000357849.9:24338|1858
SCKAVGETIAAFCCITFWICVISGK
>FUSION-ENST00000523401.5:62586-ENST00000357849.9:24338|2859
WLQISCSFKTCLSKYR
>ENST00000568832.1|SNV-125967-C-A|14
MTPLIPSSMIKSEDVTPMEVTEEKR
>FUSION-ENST00000523401.5:62586-ENST00000357849.9:24338|544
ANNIFVLL
>FUSION-ENST00000523401.5:62586-ENST00000357849.9:24338|274
FSSVVTISSALHFLVDLYFQK
>FUSION-ENST00000523401.5:62586-ENST00000357849.9:24338|1680
SVAQAGVKWHDLGSLQTPPPR
>FUSION-ENST00000523401.5:62586-ENST00000357849.9:24338|1998
MFHVYVR
>FUSION-ENST00000523401.5:62586-ENST00000357849.9:24338|1884
WQSPLLATLNVQR
>FUSION-ENST00000522204.1:96222-ENST00000648647.1:2492|8
MQPLLTAQNALLEDDTYRWWLGVWK
>FUSION-ENST00000637125.1:103743-ENST00000635586.1:11204|6
NSQVGTIGACGHRAFRSLPSLIPHR
>FUSION-ENST00000523401.5:62586-ENST00000357849.9:24338|2392
AGGSPEVRGSSPAWPI
>FUSION-ENST00000523401.5:62586-ENST00000357849.9:24338|1604
LPGSHHSPASASR
>ENST00000475821.2|SNV-2183-C-G|5
SSVSDYVK
>ENST00000552572.1|SNV-69842-A-G|15
WMQKDVEYVK
>FUSION-ENST00000523401.5:62586-ENST00000357849.9:24338|2285
SLKMGFHFYFIIVKSY
>FUSION-ENST00000523401.5:62586-ENST00000357849.9:24338|242
LVLNSRPQMIHSPQPLK
>ENST00000472688.5|SNV-78046-G-A|6
KINIWGIIDEFILLK
>FUSION-ENST00000523401.5:62586-ENST00000357849.9:24338|1387
LFASYLGWILCCFFFWLILYLW
>FUSION-ENST00000523401.5:62586-ENST00000357849.9:24338|1512
MLSSIILYGFFLICT
>FUSION-ENST00000523401.5:62586-ENST00000357849.9:24338|2495
RDLGSLQPLPPK
>FUSION-ENST00000523401.5:62586-ENST00000357849.9:24338|433
NVYLSLLTTLNWILCLFC
>FUSION-ENST00000523401.5:62586-ENST00000357849.9:24338|2197
VGVVLSSLAFCRMR
>FUSION-ENST00000523401.5:62586-ENST00000357849.9:24338|1021
LMNYKYGMTF
>FUSION-ENST00000523401.5:62586-ENST00000357849.9:24338|2395
VAHAWEAKAGGSPEVR
>FUSION-ENST00000523401.5:62586-ENST00000357849.9:24338|2672
LPPYLANFVFLVETGFHHVGQAGLK
>FUSION-ENST00000523401.5:62586-ENST00000357849.9:24338|328
MWEHRMFCQNMILK
>FUSION-ENST00000523401.5:62586-ENST00000357849.9:24338|586
IRPPRPPKVLGLQA
>ENST00000666250.1|INDEL-744231-T-TA|5
NRPGRGNEELDDSTGKPR
>FUSION-ENST00000523401.5:62586-ENST00000357849.9:24338|445
FSRFIHFVACISTSFLFMAG
>FUSION-ENST00000523401.5:62586-ENST00000357849.9:24338|385
MWVDHLRPGV
>FUSION-ENST00000523401.5:62586-ENST00000357849.9:24338|2151
YPPSRPANFCIFSRDR
>FUSION-ENST00000523401.5:62586-ENST00000357849.9:24338|2597
MIGCSHVIDCNH
>FUSION-ENST00000523401.5:62586-ENST00000357849.9:24338|381
MLVRLVSNSRPQVIR
>FUSION-ENST00000523401.5:62586-ENST00000357849.9:24338|2728
MLVRSCGR
>FUSION-ENST00000523401.5:62586-ENST00000357849.9:24338|2706
KRIQGQWCFISLK
>FUSION-ENST00000523401.5:62586-ENST00000357849.9:24338|2343
MVIIYLLKMI
>FUSION-ENST00000523401.5:62586-ENST00000357849.9:24338|59
PNPAASALS
>FUSION-ENST00000523401.5:62586-ENST00000357849.9:24338|2657
VSNSRPQIIRPPQLPK
>FUSION-ENST00000523401.5:62586-ENST00000357849.9:24338|15
DAPELFEGNEID
>FUSION-ENST00000523401.5:62586-ENST00000357849.9:24338|1793
MFLSVIKE
>ENST00000525750.1|SNV-1629-C-G|1
LDCKPQAPSLPQLVTRGTSCSR
>FUSION-ENST00000523401.5:62586-ENST00000357849.9:24338|1213
MLPFCTTLI
>FUSION-ENST00000523401.5:62586-ENST00000357849.9:24338|841
SPRSHGYHFLTPNQITR
>FUSION-ENST00000523401.5:62586-ENST00000357849.9:24338|773
MTDAVPALMALRVW
>FUSION-ENST00000523401.5:62586-ENST00000357849.9:24338|1374
PFLFLNFCM
>ENST00000487245.5|SNV-834-G-A|1
SGCDLGPDGHLLRGYDQSAYDGK
>FUSION-ENST00000523401.5:62586-ENST00000357849.9:24338|2804
MKLNLCNMLFLTDVTAPILF
>ENST00000286688.6|INDEL-5509-A-AA|2
EDDLDSLINEILEEPNLDKK
>FUSION-ENST00000523401.5:62586-ENST00000357849.9:24338|531
MSFDMYF
>FUSION-ENST00000523401.5:62586-ENST00000357849.9:24338|414
MVSLHSILGDTAILRQK
>FUSION-ENST00000523401.5:62586-ENST00000357849.9:24338|2177
MWYFISFFFFSK
>FUSION-ENST00000523401.5:62586-ENST00000357849.9:24338|2182
MQPSPLSNSRTFIIPKR
>ENST00000380817.8|SNV-10658-G-A|1
LEVVHNCISYVFEGKMLEAKK
>FUSION-ENST00000523401.5:62586-ENST00000357849.9:24338|1860
CFLLYYFLDLCDFW
>FUSION-ENST00000523401.5:62586-ENST00000357849.9:24338|712
GNLDLATYTR
>FUSION-ENST00000523401.5:62586-ENST00000357849.9:24338|113
AKDLVTKR
>ENST00000395065.8|SNV-8677-C-T|2
YTPYTISPYNWKGSFR
>FUSION-ENST00000523401.5:62586-ENST00000357849.9:24338|550
NSLGWAWWLTPQHFER
>ENST00000606802.1|SNV-166-C-G|2
MGGPGAGPCAAGSPRSCFSCLR
>FUSION-ENST00000523401.5:62586-ENST00000357849.9:24338|1381
MPGSIFLIYVIFMHIK
>FUSION-ENST00000523401.5:62586-ENST00000357849.9:24338|1222
MVFPSQKLVSNFLPSNYLE
>FUSION-ENST00000523401.5:62586-ENST00000357849.9:24338|1777
VTNGMNVIDAAIVMCRSSK
>FUSION-ENST00000522204.1:96222-ENST00000648647.1:2492|7
QPLLTAQNALLEDDTYRWWLGVWK
>FUSION-ENST00000523401.5:62586-ENST00000357849.9:24338|1497
QTQPLCLIAHLSMVICSHLKK
>FUSION-ENST00000542104.6:103743-ENST00000635586.1:11204|2
APQGKPRSGQQESGEQ
>ENST00000354536.9|SNV-167056-G-C|2
AHPAKPRDLYK
>FUSION-ENST00000523401.5:62586-ENST00000357849.9:24338|278
SAMISTNVFSYPILQHHLYLLLQGI
>FUSION-ENST00000523401.5:62586-ENST00000357849.9:24338|239
IHSPQPLK
>FUSION-ENST00000523401.5:62586-ENST00000357849.9:24338|1813
YSTIRCFER
>FUSION-ENST00000523401.5:62586-ENST00000357849.9:24338|2364
MVPLHPSLG
>FUSION-ENST00000523401.5:62586-ENST00000357849.9:24338|1910
KNSTKCAWYI
>ENST00000472688.5|SNV-78046-G-A|1
INIWGIIDEFILLKIKHYLK
>ENST00000508163.1|INDEL-4706-T-TT|19
HGILTEQKMIFIPSSIAFFNNIGKR
>ENST00000342992.10|SNV-212934-G-C|2
AEDLSATVTDVVEGQQYSFR
>FUSION-ENST00000523401.5:62586-ENST00000357849.9:24338|1321
LEVFLKCLMII
>ENST00000371130.7|SNV-579620-T-A|1
ANNKASGWTVQYYYDGLGRR
>FUSION-ENST00000523401.5:62586-ENST00000357849.9:24338|990
NHLLKGQSLK
>FUSION-ENST00000523401.5:62586-ENST00000357849.9:24338|979
MCQQNGMSGWKLMTFR
>FUSION-ENST00000523401.5:62586-ENST00000357849.9:24338|1257
GYRNKIYYIDFK
>FUSION-ENST00000523401.5:62586-ENST00000357849.9:24338|909
MPGQKLQISEVIK
>FUSION-ENST00000523401.5:62586-ENST00000357849.9:24338|1404
PPCLADFDIFCKDEVSLCCPG
>FUSION-ENST00000523401.5:62586-ENST00000357849.9:24338|1980
MLARMVSIS
>FUSION-ENST00000523401.5:62586-ENST00000357849.9:24338|2910
MTPSIFMAYKVLPDILLYLSER
>FUSION-ENST00000523401.5:62586-ENST00000357849.9:24338|1915
QRKNSTK
>FUSION-ENST00000523401.5:62586-ENST00000357849.9:24338|2743
QCGNQMLK
>ENST00000324631.13|SNV-261505-C-T|1
QGLADSYTSRPSDSDVSLEEDR
>FUSION-ENST00000523401.5:62586-ENST00000357849.9:24338|2327
DIIFLNTHNNAVGWVGR
>FUSION-ENST00000523401.5:62586-ENST00000357849.9:24338|2041
NLLLCCLLRAS
>FUSION-ENST00000523401.5:62586-ENST00000357849.9:24338|1646
ISLYLIVTPPILHIALK
>FUSION-ENST00000523401.5:62586-ENST00000357849.9:24338|847
WSICTCLASPSFLTLNLYASDK
>FUSION-ENST00000523401.5:62586-ENST00000357849.9:24338|127
AVKMEESLK
>FUSION-ENST00000523401.5:62586-ENST00000357849.9:24338|45
TSHAWSPEFVCDSYPAR
>ENST00000451085.5|SNV-33616-G-A|5
KCVNVTTKGLHPNQK
>ENST00000355044.8|SNV-206695-G-A|1
VSPWVGLHK
>FUSION-ENST00000523401.5:62586-ENST00000357849.9:24338|34
RSRLAWNSWAQVIFLTQPME
>FUSION-ENST00000523401.5:62586-ENST00000357849.9:24338|2077
MIFHCSFDLHFLK
>FUSION-ENST00000523401.5:62586-ENST00000357849.9:24338|235
MSNLLLILSGVFSTLEIIVFISK
>FUSION-ENST00000523401.5:62586-ENST00000357849.9:24338|962
VWGNLGQLVTYRADIMLGSKDVK
>FUSION-ENST00000523401.5:62586-ENST00000357849.9:24338|1093
DMRHGFKSWNTIIIMAK
>FUSION-ENST00000523401.5:62586-ENST00000357849.9:24338|2725
LVRSCGRGFLCSAAVLLLTGPYI
>FUSION-ENST00000523401.5:62586-ENST00000357849.9:24338|2047
KLLTQGHR
>ENST00000505014.5|MNV-12671-GGTG-G|3
TETLFDIVWCPMSR
>ENST00000461664.5|SNV-16644-G-A|3
AGEHIQLPDGSFGYTR
>FUSION-ENST00000523401.5:62586-ENST00000357849.9:24338|2060
SIQILSLLK
>FUSION-ENST00000523401.5:62586-ENST00000357849.9:24338|1629
MNPTCAWNTVLLLFTRQNWLK
>FUSION-ENST00000523401.5:62586-ENST00000357849.9:24338|371
SEQTGGNSTSRVNRMLK
>FUSION-ENST00000523401.5:62586-ENST00000357849.9:24338|489
YILKIKYNIYSY
>FUSION-ENST00000523401.5:62586-ENST00000357849.9:24338|73
EMPTKRLAGG
>FUSION-ENST00000523401.5:62586-ENST00000357849.9:24338|2660
MCIYIHTYIYYVCVCVCVCMTSI
>FUSION-ENST00000523401.5:62586-ENST00000357849.9:24338|710
GNLDLATYTRKML
>FUSION-ENST00000523401.5:62586-ENST00000357849.9:24338|524
FKYFGKNTA
>FUSION-ENST00000523401.5:62586-ENST00000357849.9:24338|1122
MLMRENMVKK
>ENST00000525750.1|SNV-1629-C-G|2
MLDCKPQAPSLPQLVTRGTSCSR
>FUSION-ENST00000523401.5:62586-ENST00000357849.9:24338|219
MFFSLLYFL
>FUSION-ENST00000523401.5:62586-ENST00000357849.9:24338|330
MPGSSFSLST
>FUSION-ENST00000523401.5:62586-ENST00000357849.9:24338|726
MYLLMTQSPLTLSR
>FUSION-ENST00000523401.5:62586-ENST00000357849.9:24338|2413
IVQCFSREKFLR
>FUSION-ENST00000523401.5:62586-ENST00000357849.9:24338|1611
SLALSPKLEFSGVISAHCKLR
>ENST00000552572.1|SNV-69842-A-G|3
MDAKGCGVREGFSTIFSMLGNK
>FUSION-ENST00000523401.5:62586-ENST00000357849.9:24338|2810
MIKFKLNDHR
>FUSION-ENST00000221980.5:2915-ENST00000600711.1:1055|9
HHRHTRAYAFFVTATYER
>FUSION-ENST00000523401.5:62586-ENST00000357849.9:24338|2543
LVLSKMDTNHGNTFK
>FUSION-ENST00000523401.5:62586-ENST00000357849.9:24338|1993
RVILVGYSNQIK
>FUSION-ENST00000523401.5:62586-ENST00000357849.9:24338|306
QVKTLEA
>ENST00000539563.5|SNV-1053020-G-C|1
VDVYDEGSYTCSVHTQHEPK
>ENST00000469372.5|SNV-41534-T-G|7
EILNINQKRNDYR
>FUSION-ENST00000523401.5:62586-ENST00000357849.9:24338|2615
SATVLCPSCFLFNTIYRHL
>FUSION-ENST00000523401.5:62586-ENST00000357849.9:24338|2971
ISVLHQRLLSVHLGAK
>FUSION-ENST00000523401.5:62586-ENST00000357849.9:24338|560
MAKPRLY
>FUSION-ENST00000523401.5:62586-ENST00000357849.9:24338|1364
VQAILLPQPPKQLGL
>ENST00000512704.5|SNV-53985-C-T|2
LAKPLPKVLWR
>FUSION-ENST00000523401.5:62586-ENST00000357849.9:24338|110
SHCAQQDK
>ENST00000515673.7|SNV-80360-C-A|3
QDARGEVVMASSAQDRLACDPNTK
>FUSION-ENST00000523401.5:62586-ENST00000357849.9:24338|2643
MIVPLHSSLGDRLRPYPPQ
>FUSION-ENST00000523401.5:62586-ENST00000357849.9:24338|2899
VDLLITFYYLFLQMKK
>FUSION-ENST00000523401.5:62586-ENST00000357849.9:24338|2904
SCMVDLLITFYYLFLQMKK
>FUSION-ENST00000523401.5:62586-ENST00000357849.9:24338|797
MLSKTDKTVLCTCVLTATCR
>FUSION-ENST00000523401.5:62586-ENST00000357849.9:24338|1707
ARPTQLLFKK
>FUSION-ENST00000523401.5:62586-ENST00000357849.9:24338|28
LPAVFHCPDSDALIVKTSR
>FUSION-ENST00000523401.5:62586-ENST00000357849.9:24338|758
EDAVRTQGEGSRLQAK
>FUSION-ENST00000523401.5:62586-ENST00000357849.9:24338|1668
ATLQAVLYASCVD
>FUSION-ENST00000523401.5:62586-ENST00000357849.9:24338|947
MVREGFR
>FUSION-ENST00000523401.5:62586-ENST00000357849.9:24338|2933
IFFQNNMPSSNVHH
>FUSION-ENST00000523401.5:62586-ENST00000357849.9:24338|2102
MNIYVLISLRCIPR
>FUSION-ENST00000523401.5:62586-ENST00000357849.9:24338|743
DQLWWHIDLR
>FUSION-ENST00000523401.5:62586-ENST00000357849.9:24338|2733
ELGQCAVSLPLEK
>FUSION-ENST00000523401.5:62586-ENST00000357849.9:24338|1069
PSFLENSYNNLTSLTLK
>FUSION-ENST00000254323.6:13761-ENST00000589937.5:23444|5
QLWDELEGAMR
>FUSION-ENST00000523401.5:62586-ENST00000357849.9:24338|1030
YFFNIMSHHFWKVLIQK
>FUSION-ENST00000523401.5:62586-ENST00000357849.9:24338|825
EHCTIFTLLIND
>FUSION-ENST00000523401.5:62586-ENST00000357849.9:24338|1142
RITVKTQLFSFLFS
>FUSION-ENST00000523401.5:62586-ENST00000357849.9:24338|1762
RMLYIFSGSLFSCAFNG
>FUSION-ENST00000523401.5:62586-ENST00000357849.9:24338|1868
IILHEPENSNAVVLKFR
>FUSION-ENST00000523401.5:62586-ENST00000357849.9:24338|2845
MISLPWPPK
>FUSION-ENST00000523401.5:62586-ENST00000357849.9:24338|2583
KLGQAQWLTPVIPAFWEAK
>ENST00000251582.12|SNV-212574-G-A|1
VGCNGVIGSSKQEDK
>FUSION-ENST00000523401.5:62586-ENST00000357849.9:24338|1278
MVLLLLLFLSIEPWFFHLR
>FUSION-ENST00000523401.5:62586-ENST00000357849.9:24338|1473
MPTFLNPQ
>FUSION-ENST00000523401.5:62586-ENST00000357849.9:24338|158
CDCYLVYLMLLKSLEHYKGLP
>FUSION-ENST00000523401.5:62586-ENST00000357849.9:24338|1250
LPFRISHFKK
>FUSION-ENST00000523401.5:62586-ENST00000357849.9:24338|2011
MFYRCLLGLVGL
>FUSION-ENST00000523401.5:62586-ENST00000357849.9:24338|1503
NTKLCSCKLSLCA
>FUSION-ENST00000523401.5:62586-ENST00000357849.9:24338|2852
PPYLANFCVFSR
>FUSION-ENST00000523401.5:62586-ENST00000357849.9:24338|973
CSMVTNHP
>FUSION-ENST00000523401.5:62586-ENST00000357849.9:24338|452
MGFHHVVQAGLRQSTALGNYQSVSR
>FUSION-ENST00000523401.5:62586-ENST00000357849.9:24338|2891
GIPLDLFLKICHLWFLKK
>FUSION-ENST00000523401.5:62586-ENST00000357849.9:24338|2260
IALLHSSLNDRARPCL
>FUSION-ENST00000523401.5:62586-ENST00000357849.9:24338|2107
NIPYFAYSFIY
>FUSION-ENST00000523401.5:62586-ENST00000357849.9:24338|1242
RVFFPHGNFRF
>FUSION-ENST00000523401.5:62586-ENST00000357849.9:24338|1821
QLYLNLEFHTAIHQG
>FUSION-ENST00000523401.5:62586-ENST00000357849.9:24338|1134
MDTWVVASFSLVR
>ENST00000666250.1|INDEL-744231-T-TA|7
YRNRPGR
>FUSION-ENST00000523401.5:62586-ENST00000357849.9:24338|1301
AGHGSSHL
>FUSION-ENST00000523401.5:62586-ENST00000357849.9:24338|965
LKPKVWGNLGQLVTYRADIMLGSK
>FUSION-ENST00000523401.5:62586-ENST00000357849.9:24338|644
MVVWASVSQTFWSHRTPYTPKNY
>FUSION-ENST00000523401.5:62586-ENST00000357849.9:24338|1944
FQHINTGKFFSSTKNIWTF
>FUSION-ENST00000523401.5:62586-ENST00000357849.9:24338|1036
MRGVVGKR
>FUSION-ENST00000523401.5:62586-ENST00000357849.9:24338|486
CHHTRLIFIETGFYCVA
>ENST00000474842.1|SNV-44520-C-T|5
LTQGSPCITSGGCSWEIHVLI
>FUSION-ENST00000523401.5:62586-ENST00000357849.9:24338|1716
AGVQWRNLSSPQPLPPR
>FUSION-ENST00000523401.5:62586-ENST00000357849.9:24338|2776
SDVEGQFKASPSK
>FUSION-ENST00000523401.5:62586-ENST00000357849.9:24338|140
THCSLDHLGSSDPLT
>FUSION-ENST00000523401.5:62586-ENST00000357849.9:24338|1054
ACSPSYSGG
>FUSION-ENST00000523401.5:62586-ENST00000357849.9:24338|1181
FFLLMLMHY
>FUSION-ENST00000523401.5:62586-ENST00000357849.9:24338|2508
LLQELGIEDQALETDCIPTSAR
>FUSION-ENST00000523401.5:62586-ENST00000357849.9:24338|740
GGKPWYPHLQNPKSF
>FUSION-ENST00000523401.5:62586-ENST00000357849.9:24338|542
VAHAPAL
>FUSION-ENST00000523401.5:62586-ENST00000357849.9:24338|754
LQAKERR
>FUSION-ENST00000523401.5:62586-ENST00000357849.9:24338|1490
EDAVSRDCATALQPGR
>FUSION-ENST00000523401.5:62586-ENST00000357849.9:24338|2057
MSIQILSLLKKIWFFY
>ENST00000505014.5|MNV-12671-GGTG-G|11
NTFRHSVVPYEPPEVWFATGVSGR
>FUSION-ENST00000523401.5:62586-ENST00000357849.9:24338|2452
IQKNLAR
>ENST00000536101.5|SNV-179223-A-G|3
RTHALLSDVQLLLGTMEDGRTSVSK
>FUSION-ENST00000523401.5:62586-ENST00000357849.9:24338|1342
DCLKKQK
>FUSION-ENST00000523401.5:62586-ENST00000357849.9:24338|871
KLKHAQGYTVPK
>FUSION-ENST00000523401.5:62586-ENST00000357849.9:24338|1709
SHRARPTQLLFKK
>FUSION-ENST00000523401.5:62586-ENST00000357849.9:24338|202
ESSYLGLSKWDYR
>FUSION-ENST00000523401.5:62586-ENST00000357849.9:24338|2131
ITPLHSSLGNRAKLCLLK
>FUSION-ENST00000523401.5:62586-ENST00000357849.9:24338|2302
TCILPLR
>FUSION-ENST00000523401.5:62586-ENST00000357849.9:24338|76
VSPLFPCHIH
>FUSION-ENST00000523401.5:62586-ENST00000357849.9:24338|2593
MVAHARNPSTFRG
>FUSION-ENST00000523401.5:62586-ENST00000357849.9:24338|2943
RVRLNLK
>FUSION-ENST00000523401.5:62586-ENST00000357849.9:24338|2219
YHDPGQR
>FUSION-ENST00000523401.5:62586-ENST00000357849.9:24338|1670
MIKATLQAVLYASCVD
>FUSION-ENST00000523401.5:62586-ENST00000357849.9:24338|321
FCQNMILK
>FUSION-ENST00000523401.5:62586-ENST00000357849.9:24338|1099
LFLAGCGGSHL
>FUSION-ENST00000523401.5:62586-ENST00000357849.9:24338|897
MLREIKPDVFGETRTLLGEK
>FUSION-ENST00000523401.5:62586-ENST00000357849.9:24338|1644
ISLYLIVTPPILHIALKVL
>ENST00000358842.5|SNV-986-G-T|1
EKPAYYALECSVAIAGAVIRWLR
>FUSION-ENST00000523401.5:62586-ENST00000357849.9:24338|2788
RCYFRIL
>FUSION-ENST00000523401.5:62586-ENST00000357849.9:24338|257
YFPIPSSNTIFIFSFRESNCKYIR
>FUSION-ENST00000523401.5:62586-ENST00000357849.9:24338|2951
MEPTFVFEKSFVPDLFDTVYMTLFI
>FUSION-ENST00000523401.5:62586-ENST00000357849.9:24338|2439
MPVIPATQEVEAGESLEPGRQRLW
>FUSION-ENST00000523401.5:62586-ENST00000357849.9:24338|2621
QSSCLGLLSTGMCHHTQLILFNF
>FUSION-ENST00000523401.5:62586-ENST00000357849.9:24338|652
QWHDHGSLQLQPPWLK
>FUSION-ENST00000523401.5:62586-ENST00000357849.9:24338|1682
TQTPLSFFFFFLTESRSVAQAGVK
>FUSION-ENST00000523401.5:62586-ENST00000357849.9:24338|1489
MEDAVSRDCATALQPGRQGETLSQK
>FUSION-ENST00000523401.5:62586-ENST00000357849.9:24338|2768
DGMAFPMRCIR
>FUSION-ENST00000523401.5:62586-ENST00000357849.9:24338|1447
SVLGKYITSQR
>ENST00000521126.1|SNV-905588-T-A|5
REMAWWIVWTLTAACSQPDR
>FUSION-ENST00000523401.5:62586-ENST00000357849.9:24338|1480
KNHSNLGDGGCGEPR
>FUSION-ENST00000523401.5:62586-ENST00000357849.9:24338|850
IETGLDLRLYPLNSVLQWD
>FUSION-ENST00000523401.5:62586-ENST00000357849.9:24338|48
MPEIPEAFSKNSQFL
>ENST00000239026.10|SNV-93401-A-G|3
KLGKLIIHK
>ENST00000573674.1|MNV-17915-TTCCT-T|3
CGPPRVPTSAHQWHLWASPRLP
>FUSION-ENST00000523401.5:62586-ENST00000357849.9:24338|2565
SLHSSLGDRVRPCLTNK
>FUSION-ENST00000523401.5:62586-ENST00000357849.9:24338|2148
MIRPPWPPK
>FUSION-ENST00000523401.5:62586-ENST00000357849.9:24338|228
VCQDGLDLVTS
>ENST00000327259.5|SNV-3080-T-A|4
ARFISANEGLDDYLEAR
>FUSION-ENST00000523401.5:62586-ENST00000357849.9:24338|2278
YFIPNRK
>FUSION-ENST00000523401.5:62586-ENST00000357849.9:24338|1897
LADINLFIIFNSCRESGRLGFYH
>FUSION-ENST00000523401.5:62586-ENST00000357849.9:24338|303
MSLLVMNFSAFFFFSLKK
>FUSION-ENST00000523401.5:62586-ENST00000357849.9:24338|252
VVHSSSILFTFLFFF
>FUSION-ENST00000523401.5:62586-ENST00000357849.9:24338|1377
MHIKLISQSL
>ENST00000370454.9|SNV-81814-G-A|1
GNHFEILPPELDDCRALKR
>FUSION-ENST00000523401.5:62586-ENST00000357849.9:24338|1730
SVINNIYIFFETR
>ENST00000536101.5|SNV-179223-A-G|5
DLRRTHALLSDVQLLLGTMEDGR
>FUSION-ENST00000523401.5:62586-ENST00000357849.9:24338|24
RLSCLKGTR
>FUSION-ENST00000523401.5:62586-ENST00000357849.9:24338|2191
RPSTGADTLILDFPASRTVR
>FUSION-ENST00000523401.5:62586-ENST00000357849.9:24338|1226
LVLNSWPQVILPPLSRK
>FUSION-ENST00000523401.5:62586-ENST00000357849.9:24338|2540
MDTNHGNTFK
>ENST00000378024.9|SNV-34478-C-T|2
ADLDVLGPK
>FUSION-ENST00000523401.5:62586-ENST00000357849.9:24338|2505
FLFLFFLFFVFLR
>FUSION-ENST00000523401.5:62586-ENST00000357849.9:24338|1577
QWHNLSSLQPLPPGFK
>FUSION-ENST00000523401.5:62586-ENST00000357849.9:24338|2503
GFHQDGLDLLTS
>FUSION-ENST00000523401.5:62586-ENST00000357849.9:24338|1896
EEEAAVGFAGLGK
>FUSION-ENST00000523401.5:62586-ENST00000357849.9:24338|1946
FQHINTGKFFSSTK
>FUSION-ENST00000523401.5:62586-ENST00000357849.9:24338|212
MHALICVVKFSGRTFCR
>FUSION-ENST00000523401.5:62586-ENST00000357849.9:24338|2166
SQLTTISTSR
>FUSION-ENST00000523401.5:62586-ENST00000357849.9:24338|2497
SHSVTEAGVQRR
>FUSION-ENST00000523401.5:62586-ENST00000357849.9:24338|646
MVVWASVSQTFWSHRTPYTPK
>FUSION-ENST00000523401.5:62586-ENST00000357849.9:24338|626
LNYINMHLSLY
>FUSION-ENST00000523401.5:62586-ENST00000357849.9:24338|160
CDCYLVYLMLLK
>ENST00000463539.5|INDEL-3056-A-AA|2
CILGPDPPEAPGLLPQHPGR
>FUSION-ENST00000523401.5:62586-ENST00000357849.9:24338|549
NSLGWAWWLTPQHFERLR
>FUSION-ENST00000523401.5:62586-ENST00000357849.9:24338|2838
PERFPGLIQCLSHFR
>FUSION-ENST00000523401.5:62586-ENST00000357849.9:24338|1720
PPCPAFFFFLRLSFTLIAKAGVQWR
>FUSION-ENST00000523401.5:62586-ENST00000357849.9:24338|1831
MWYTLLKNCK
>FUSION-ENST00000523401.5:62586-ENST00000357849.9:24338|462
MFLLLVLIIFPSTSLNNKIILYLF
>FUSION-ENST00000523401.5:62586-ENST00000357849.9:24338|2947
MRPVQSRCWPEPE
>FUSION-ENST00000523401.5:62586-ENST00000357849.9:24338|715
RGNLDLATYTR
>FUSION-ENST00000523401.5:62586-ENST00000357849.9:24338|134
MYSGRDVSCK
>FUSION-ENST00000523401.5:62586-ENST00000357849.9:24338|1859
MWLRSCK
>FUSION-ENST00000522204.1:96222-ENST00000648647.1:2492|6
SLGTGLK
>ENST00000470841.1|SNV-5040-C-A|3
TLSCKTKLPLQR
>FUSION-ENST00000523401.5:62586-ENST00000357849.9:24338|1282
HLFANISK
>FUSION-ENST00000523401.5:62586-ENST00000357849.9:24338|2841
GWESLWTYFLR
>FUSION-ENST00000523401.5:62586-ENST00000357849.9:24338|2045
LLTQGHR
>ENST00000327259.5|SNV-3080-T-A|2
FISANEGLDDYLEAR
>FUSION-ENST00000523401.5:62586-ENST00000357849.9:24338|273
SGITFLCLK
>ENST00000338745.11|SNV-67375-G-A|3
MSQALFAK
>FUSION-ENST00000523401.5:62586-ENST00000357849.9:24338|320
FCQNMILKLEISHLR
>FUSION-ENST00000523401.5:62586-ENST00000357849.9:24338|284
MLTFLPLFLHI
>FUSION-ENST00000523401.5:62586-ENST00000357849.9:24338|975
ENSFLIALSTFLIS
>FUSION-ENST00000523401.5:62586-ENST00000357849.9:24338|2217
LNPQYNSIGR
>FUSION-ENST00000523401.5:62586-ENST00000357849.9:24338|1210
LGSSCLWAMCHPCCYR
>FUSION-ENST00000523401.5:62586-ENST00000357849.9:24338|366
LKGDCNR
>FUSION-ENST00000523401.5:62586-ENST00000357849.9:24338|2196
MRTQSLSFLPFLPSSIQGHSK
>FUSION-ENST00000523401.5:62586-ENST00000357849.9:24338|1914
MGVKMLDIMK
>FUSION-ENST00000523401.5:62586-ENST00000357849.9:24338|279
LAFIILLSYILLIH
>FUSION-ENST00000523401.5:62586-ENST00000357849.9:24338|1337
SFVYLGGTLS
>FUSION-ENST00000523401.5:62586-ENST00000357849.9:24338|2425
LLSNSWAQVYPHP
>FUSION-ENST00000523401.5:62586-ENST00000357849.9:24338|1455
MCWWASIIPATR
>FUSION-ENST00000523401.5:62586-ENST00000357849.9:24338|861
GLEVGLT
>FUSION-ENST00000523401.5:62586-ENST00000357849.9:24338|1486
DCATALQPGRQGETLSQK
>ENST00000366574.7|SNV-680945-T-A|1
MEDPAIRWQMALYKDLPNR
>FUSION-ENST00000523401.5:62586-ENST00000357849.9:24338|787
LPHFVTPYSTPVLIE
>FUSION-ENST00000523401.5:62586-ENST00000357849.9:24338|1539
RFGWGHGQTISVTLTVK
>FUSION-ENST00000523401.5:62586-ENST00000357849.9:24338|1916
MQRKNSTK
>FUSION-ENST00000523401.5:62586-ENST00000357849.9:24338|1534
FWQGQTS
>FUSION-ENST00000523401.5:62586-ENST00000357849.9:24338|2872
MASDILLFQNMSLK
>FUSION-ENST00000523401.5:62586-ENST00000357849.9:24338|1039
YHSIFLFVLHEK
>FUSION-ENST00000523401.5:62586-ENST00000357849.9:24338|2930
MILVIVTMNVMSK
>FUSION-ENST00000523401.5:62586-ENST00000357849.9:24338|1684
APTRTQTPLSFFFFFLTESR
>FUSION-ENST00000523401.5:62586-ENST00000357849.9:24338|406
VAHACNPSTLGGRGGWIT
>FUSION-ENST00000523401.5:62586-ENST00000357849.9:24338|87
STQESELEIR
>ENST00000254630.12|SNV-21746-T-A|1
AIGIEPSLATYHHNIR
>FUSION-ENST00000523401.5:62586-ENST00000357849.9:24338|690
WAGLVLTRTHSIYEEHRNK
>FUSION-ENST00000523401.5:62586-ENST00000357849.9:24338|613
MSHHAQPLFCLLK
>FUSION-ENST00000523401.5:62586-ENST00000357849.9:24338|1951
GKQLNFLVFHWNSI
>FUSION-ENST00000523401.5:62586-ENST00000357849.9:24338|1049
MLSFVHIWKCFTNKMYVHF
>FUSION-ENST00000523401.5:62586-ENST00000357849.9:24338|1487
DCATALQPGR
>FUSION-ENST00000523401.5:62586-ENST00000357849.9:24338|2557
EIRTVELEMF
>FUSION-ENST00000523401.5:62586-ENST00000357849.9:24338|1248
MVAHTCSPSYSGR
>FUSION-ENST00000523401.5:62586-ENST00000357849.9:24338|592
LYIWLESLNFITANK
>FUSION-ENST00000523401.5:62586-ENST00000357849.9:24338|2340
FSYCKYSQTLNYCWLIGR
>FUSION-ENST00000523401.5:62586-ENST00000357849.9:24338|327
WEHRMFCQNMILK
>FUSION-ENST00000523401.5:62586-ENST00000357849.9:24338|2939
LNLKCTIK
>FUSION-ENST00000523401.5:62586-ENST00000357849.9:24338|982
FWPQGEHCAMCQQNGMSGWKLMTFR
>FUSION-ENST00000523401.5:62586-ENST00000357849.9:24338|2444
VAHACNPSYSGG
>FUSION-ENST00000523401.5:62586-ENST00000357849.9:24338|949
MNPEKGVGVTL
>FUSION-ENST00000523401.5:62586-ENST00000357849.9:24338|21
LSCLKGTRLINNLSSG
>ENST00000369144.8|SNV-15387-C-G|4
RLATLLGLEAPPTR
>FUSION-ENST00000523401.5:62586-ENST00000357849.9:24338|487
MCHHTRLIFIETGFYCVA
>FUSION-ENST00000523401.5:62586-ENST00000357849.9:24338|2823
LCVLLKCCNEFSIK
>FUSION-ENST00000523401.5:62586-ENST00000357849.9:24338|1439
SLVGKEPQMLK
>FUSION-ENST00000523401.5:62586-ENST00000357849.9:24338|1772
MCRSSKLASVTHYLFLAAVGDYI
>FUSION-ENST00000523401.5:62586-ENST00000357849.9:24338|687
THSIYEEHRNKGR
>FUSION-ENST00000523401.5:62586-ENST00000357849.9:24338|1867
FRVPHSHSPGMN
>FUSION-ENST00000523401.5:62586-ENST00000357849.9:24338|536
MLARLVVNS
>FUSION-ENST00000523401.5:62586-ENST00000357849.9:24338|1376
HIKLISQSL
>ENST00000371360.2|SNV-9174-G-A|1
DHVQHCSD
>FUSION-ENST00000523401.5:62586-ENST00000357849.9:24338|194
VCKVSESSK
>FUSION-ENST00000523401.5:62586-ENST00000357849.9:24338|1451
MGAVPQGPLAR
>FUSION-ENST00000523401.5:62586-ENST00000357849.9:24338|159
CDCYLVYLMLLKSLEHYK
>ENST00000404039.5|SNV-840791-G-T|3
QAIRVVSTGKEGVIYNGLSDWLYE
>FUSION-ENST00000523401.5:62586-ENST00000357849.9:24338|2289
MRFPGVN
>FUSION-ENST00000523401.5:62586-ENST00000357849.9:24338|2949
SFVPDLFDTVYMTLFI
>ENST00000393238.7|SNV-65405-G-T|5
MTHNALENINVIGQGLKHLFQHHR
>FUSION-ENST00000523401.5:62586-ENST00000357849.9:24338|752
TIYFHLYAK
>ENST00000662684.1|SNV-216631-G-A|1
YCKLADFADALEHPLR
>FUSION-ENST00000523401.5:62586-ENST00000357849.9:24338|2215
WWYGLDVSPTVHVLET
>FUSION-ENST00000523401.5:62586-ENST00000357849.9:24338|2326
DIIFLNTHNNAVGWVGRFIL
>FUSION-ENST00000523401.5:62586-ENST00000357849.9:24338|2963
FFINIKSNS
>FUSION-ENST00000542104.6:103743-ENST00000635586.1:11204|1
SGQQESGEQ
>FUSION-ENST00000523401.5:62586-ENST00000357849.9:24338|615
LPGSSSPPASASQVAGTTSMHHH
>FUSION-ENST00000523401.5:62586-ENST00000357849.9:24338|974
MCSMVTNHP
>FUSION-ENST00000523401.5:62586-ENST00000357849.9:24338|495
MCIYMNIHIFMYT
>FUSION-ENST00000523401.5:62586-ENST00000357849.9:24338|2466
LHLHHWR
>ENST00000505014.5|MNV-12671-GGTG-G|2
MTETLFDIVWCPMSRLR
>FUSION-ENST00000523401.5:62586-ENST00000357849.9:24338|2450
LYQVPLLINIQK
>FUSION-ENST00000523401.5:62586-ENST00000357849.9:24338|2478
DGVSPGWSRSADLVIRPPWPPK
>FUSION-ENST00000523401.5:62586-ENST00000357849.9:24338|2103
NIYVLISLR
>FUSION-ENST00000523401.5:62586-ENST00000357849.9:24338|2308
GRADLNRSLWLYHEVPR
>FUSION-ENST00000523401.5:62586-ENST00000357849.9:24338|374
MSEQTGGNSTSRVNR
>ENST00000357336.3|SNV-41490-A-T|2
YDNLEKENK
>ENST00000307169.4|SNV-363-G-A|2
AAGVSPGTGGREGTEWRAGGR
>FUSION-ENST00000523401.5:62586-ENST00000357849.9:24338|662
MFFYLSAPEDSMHSAK
>FUSION-ENST00000523401.5:62586-ENST00000357849.9:24338|786
MICINRVSVGSYVSITGTFT
>ENST00000568832.1|SNV-125967-C-A|1
EVTEEKRSSTIFK
>FUSION-ENST00000523401.5:62586-ENST00000357849.9:24338|1636
LHLPGSSDSLASASRVAGTTGTR
>FUSION-ENST00000523401.5:62586-ENST00000357849.9:24338|2301
MTCILPLREQR
>ENST00000356396.8|SNV-34330-G-A|2
RYLQSAQSQIHNTCWAMMGLMAIR
>FUSION-ENST00000523401.5:62586-ENST00000357849.9:24338|1151
MVKLHLYPLHSSLSYRVRPCLK
>FUSION-ENST00000523401.5:62586-ENST00000357849.9:24338|2477
SADLVIRPPWPPK
>FUSION-ENST00000523401.5:62586-ENST00000357849.9:24338|1935
MVPLHSSVGNR
>FUSION-ENST00000523401.5:62586-ENST00000357849.9:24338|290
MSHCAQPLVLFLMR
>FUSION-ENST00000523401.5:62586-ENST00000357849.9:24338|888
RGLGEDTRK
>FUSION-ENST00000523401.5:62586-ENST00000357849.9:24338|669
KIIIWTCK
>FUSION-ENST00000523401.5:62586-ENST00000357849.9:24338|2605
MPQPWLTLLEIYTTAHKGNEGVWID
>FUSION-ENST00000523401.5:62586-ENST00000357849.9:24338|2832
QYLIQHIFYKK
>FUSION-ENST00000523401.5:62586-ENST00000357849.9:24338|129
LWILYIEETVCPTDEYTRE
>FUSION-ENST00000221980.5:2915-ENST00000600711.1:1055|27
VLYKLFGKR
>FUSION-ENST00000523401.5:62586-ENST00000357849.9:24338|405
KNWIFPNVLLLLIPNLILL
>FUSION-ENST00000523401.5:62586-ENST00000357849.9:24338|1414
DLLALFLR
>FUSION-ENST00000523401.5:62586-ENST00000357849.9:24338|1006
CGYCNTILLHYKKE
>ENST00000538040.1|SNV-1987-G-A|2
MGRPRRGTK
>FUSION-ENST00000523401.5:62586-ENST00000357849.9:24338|923
ESKGKWGV
>FUSION-ENST00000523401.5:62586-ENST00000357849.9:24338|354
GRCAIWCSSGRSK
>FUSION-ENST00000523401.5:62586-ENST00000357849.9:24338|991
SPQAWPKNHLLKGQSLK
>FUSION-ENST00000523401.5:62586-ENST00000357849.9:24338|2449
NLARHGGSCL
>FUSION-ENST00000523401.5:62586-ENST00000357849.9:24338|2758
KIQGELLEDEGLIICK
>FUSION-ENST00000523401.5:62586-ENST00000357849.9:24338|2653
YVLYMTSSK
>FUSION-ENST00000523401.5:62586-ENST00000357849.9:24338|2702
IQGQWCFISLKMR
>FUSION-ENST00000523401.5:62586-ENST00000357849.9:24338|2379
SEVRVQPGQYDETPSLLK
>ENST00000287652.8|SNV-22808-G-A|3
TLTDCLWEK
>FUSION-ENST00000523401.5:62586-ENST00000357849.9:24338|2817
MAQPRLTATSASRVQAILLPQPPE
>FUSION-ENST00000523401.5:62586-ENST00000357849.9:24338|197
REPPRPAYITIIITVLMS
>FUSION-ENST00000523401.5:62586-ENST00000357849.9:24338|1087
SWNTIIIMAKLY
>FUSION-ENST00000523401.5:62586-ENST00000357849.9:24338|2268
TEQDPVCK
>ENST00000413916.5|SNV-14353-T-A|2
SVQQGLLKK
>FUSION-ENST00000523401.5:62586-ENST00000357849.9:24338|2185
QPSPLSNSR
>FUSION-ENST00000523401.5:62586-ENST00000357849.9:24338|2490
FKRFSCLSLPGSWDYR
>FUSION-ENST00000523401.5:62586-ENST00000357849.9:24338|359
MRGTSLKGR
>FUSION-ENST00000523401.5:62586-ENST00000357849.9:24338|1523
MASGERRMR
>ENST00000366574.7|SNV-680945-T-A|3
MEDPAIR
>FUSION-ENST00000523401.5:62586-ENST00000357849.9:24338|2184
MQPSPLSNSRTFIIPK
>FUSION-ENST00000523401.5:62586-ENST00000357849.9:24338|851
MIETGLDLRLYPLNSVLQWD
>FUSION-ENST00000523401.5:62586-ENST00000357849.9:24338|1537
FGWGHGQTISVTLTVK
>ENST00000451085.5|SNV-33616-G-A|1
GLHPNQKEYEK
>FUSION-ENST00000523401.5:62586-ENST00000357849.9:24338|727
YEDSEEGYVGWFSTYKDSLHL
>FUSION-ENST00000523401.5:62586-ENST00000357849.9:24338|1805
MWHLPLSLSRTYQI
>FUSION-ENST00000523401.5:62586-ENST00000357849.9:24338|55
CRGLVYYYYYKQESCK
>FUSION-ENST00000523401.5:62586-ENST00000357849.9:24338|931
MFSARQGHCLGRR
>FUSION-ENST00000523401.5:62586-ENST00000357849.9:24338|643
VVWASVSQTFWSHRTPYTPKNY
>FUSION-ENST00000523401.5:62586-ENST00000357849.9:24338|264
MFLVFQFIALVRSVSL
>FUSION-ENST00000523401.5:62586-ENST00000357849.9:24338|1535
FPYKFWQGQTS
>FUSION-ENST00000523401.5:62586-ENST00000357849.9:24338|1938
EAEVGGSPEVR
>FUSION-ENST00000523401.5:62586-ENST00000357849.9:24338|1524
MASGERR
>FUSION-ENST00000523401.5:62586-ENST00000357849.9:24338|2590
MVKPSLYK
>FUSION-ENST00000523401.5:62586-ENST00000357849.9:24338|595
VAETNFPK
>FUSION-ENST00000523401.5:62586-ENST00000357849.9:24338|1444
YITSQRNIK
>ENST00000603526.1|SNV-96077-C-G|1
CTQQNERCI
>FUSION-ENST00000523401.5:62586-ENST00000357849.9:24338|82
MPTITFTL
>FUSION-ENST00000523401.5:62586-ENST00000357849.9:24338|2207
WMNAVMKVGVVLSSLAFCRMR
>FUSION-ENST00000523401.5:62586-ENST00000357849.9:24338|517
LLLIDYLVTWSAVYIGR
>FUSION-ENST00000523401.5:62586-ENST00000357849.9:24338|2679
RFSCLSLR
>ENST00000358842.5|SNV-986-G-T|3
LGREKPAYYALECSVAIAGAVIR
>FUSION-ENST00000523401.5:62586-ENST00000357849.9:24338|2064
DIIYKFFLFYGFSFHFLDFLGAQKF
>FUSION-ENST00000523401.5:62586-ENST00000357849.9:24338|1176
DPYCIIQK
>FUSION-ENST00000523401.5:62586-ENST00000357849.9:24338|655
DPFPNYSGPIFFFFFFETGSR
>FUSION-ENST00000523401.5:62586-ENST00000357849.9:24338|1816
LFFLFLSFFFFFFLPF
>FUSION-ENST00000523401.5:62586-ENST00000357849.9:24338|2146
MIRPPWPPKVLGLQV
>FUSION-ENST00000523401.5:62586-ENST00000357849.9:24338|307
CNLVLFRQVKTLEA
>FUSION-ENST00000523401.5:62586-ENST00000357849.9:24338|1113
EWKGWTHIVLFR
>FUSION-ENST00000523401.5:62586-ENST00000357849.9:24338|2422
MSVVVHS
>FUSION-ENST00000523401.5:62586-ENST00000357849.9:24338|809
MMRSLGDTNKV
>FUSION-ENST00000523401.5:62586-ENST00000357849.9:24338|1610
TFMFYPSEWYVYLSNTR
>FUSION-ENST00000523401.5:62586-ENST00000357849.9:24338|812
SVLVWHHHHF
>FUSION-ENST00000523401.5:62586-ENST00000357849.9:24338|157
MLLKSLEHYK
>FUSION-ENST00000523401.5:62586-ENST00000357849.9:24338|1883
MWQSPLLATLNVQRSK
>ENST00000470841.1|SNV-5040-C-A|5
TLSCKTK
>FUSION-ENST00000523401.5:62586-ENST00000357849.9:24338|2089
MKFHISLHPHQHFSFFLF
>FUSION-ENST00000523401.5:62586-ENST00000357849.9:24338|80
MSILLAGK
>FUSION-ENST00000523401.5:62586-ENST00000357849.9:24338|2019
MLEEYVFCCFR
>FUSION-ENST00000523401.5:62586-ENST00000357849.9:24338|2934
QRIFFQNNMPSSNVHH
>ENST00000276297.9|SNV-505025-G-C|1
GMHRIVNQWSEK
>ENST00000168712.3|SNV-1987-G-A|1
GNQVSPTMKVTHFLPRL
>FUSION-ENST00000523401.5:62586-ENST00000357849.9:24338|1050
LSFVHIWKCFTNK
>FUSION-ENST00000523401.5:62586-ENST00000357849.9:24338|1488
EDAVSRDCATALQPGRQGETLSQK
>ENST00000467628.1|SNV-67375-G-A|2
SQALFAKVAATK
>FUSION-ENST00000523401.5:62586-ENST00000357849.9:24338|1431
GMSHHAWLYIFNLCNFYAYKINK
>FUSION-ENST00000523401.5:62586-ENST00000357849.9:24338|746
RDQLWWHIDLRLVPPEL
>FUSION-ENST00000523401.5:62586-ENST00000357849.9:24338|2683
LGLPKCWDYR
>FUSION-ENST00000523401.5:62586-ENST00000357849.9:24338|2028
MRTSEDFLWDNMWTILENVSCVC
>FUSION-ENST00000523401.5:62586-ENST00000357849.9:24338|1635
VAGTTGTR
>FUSION-ENST00000523401.5:62586-ENST00000357849.9:24338|434
CLWPFVYFLCR
>FUSION-ENST00000523401.5:62586-ENST00000357849.9:24338|2211
KWMNAVMK
>FUSION-ENST00000523401.5:62586-ENST00000357849.9:24338|679
MVSTFTKPQILLSYGLTKDKPR
>FUSION-ENST00000523401.5:62586-ENST00000357849.9:24338|2483
HLPPRLANFCIFSR
>FUSION-ENST00000523401.5:62586-ENST00000357849.9:24338|2527
MSLQQHCFVLFFFPS
>FUSION-ENST00000523401.5:62586-ENST00000357849.9:24338|2407
FLRFIRLHPLFPLNFVFPLYFYYF
>FUSION-ENST00000523401.5:62586-ENST00000357849.9:24338|2087
FHISLHPHQHFSFFLF
>FUSION-ENST00000523401.5:62586-ENST00000357849.9:24338|64
FYHTAQNSTPFKTR
>FUSION-ENST00000492719.5:2705-ENST00000533540.5:4464|48
SSGIPPAPR
>ENST00000413916.5|SNV-14353-T-A|3
SVQQGLLK
>FUSION-ENST00000523401.5:62586-ENST00000357849.9:24338|870
MTSELQLPSRPLSLLAVLEALWSFV
>FUSION-ENST00000548709.1:21777-ENST00000454757.6:179700|28
VMSGAMG
>FUSION-ENST00000523401.5:62586-ENST00000357849.9:24338|745
STGIRGGKPWYPHLQNPK
>FUSION-ENST00000523401.5:62586-ENST00000357849.9:24338|1148
LHLYPLHSSLSYR
>FUSION-ENST00000523401.5:62586-ENST00000357849.9:24338|2814
LTATSASRVQAILLPQPPE
>FUSION-ENST00000523401.5:62586-ENST00000357849.9:24338|1792
FLSVIKE
>FUSION-ENST00000523401.5:62586-ENST00000357849.9:24338|1552
MKDVLTL
>FUSION-ENST00000523401.5:62586-ENST00000357849.9:24338|1026
SHHFWKVLIQK
>FUSION-ENST00000523401.5:62586-ENST00000357849.9:24338|1836
MLCGILFMWYTLLKNCK
>FUSION-ENST00000523401.5:62586-ENST00000357849.9:24338|1641
YHLHFLQDQVQGP
>FUSION-ENST00000523401.5:62586-ENST00000357849.9:24338|757
TQGEGSR
>FUSION-ENST00000523401.5:62586-ENST00000357849.9:24338|1565
MALDSDK
>FUSION-ENST00000523401.5:62586-ENST00000357849.9:24338|1619
SHRTQPR
>FUSION-ENST00000523401.5:62586-ENST00000357849.9:24338|1331
LHSPEGK
>ENST00000404039.5|SNV-840791-G-T|1
EGVIYNGLSDWLYE
>ENST00000379044.5|SNV-795-C-T|1
SSCKMRLLGAAQSLPAPLTSR
>FUSION-ENST00000523401.5:62586-ENST00000357849.9:24338|1594
MLAFPLCSHCPTSGYIYLNR
>FUSION-ENST00000523401.5:62586-ENST00000357849.9:24338|491
MYILKIK
>FUSION-ENST00000523401.5:62586-ENST00000357849.9:24338|1110
GWTHIVLFRK
>FUSION-ENST00000523401.5:62586-ENST00000357849.9:24338|2681
REPLRPAYSSYLPPYFFFLFF
>FUSION-ENST00000523401.5:62586-ENST00000357849.9:24338|2765
AFPMRCIR
>FUSION-ENST00000523401.5:62586-ENST00000357849.9:24338|1340
KQQKLSK
>FUSION-ENST00000523401.5:62586-ENST00000357849.9:24338|856
LRNIAPFLRC
>FUSION-ENST00000523401.5:62586-ENST00000357849.9:24338|324
MFCQNMILK
>FUSION-ENST00000523401.5:62586-ENST00000357849.9:24338|2319
MSLVLLENK
>FUSION-ENST00000523401.5:62586-ENST00000357849.9:24338|1733
MQILFYFCNKVGAQ
>FUSION-ENST00000523401.5:62586-ENST00000357849.9:24338|765
CVPDGVKKNV
>FUSION-ENST00000523401.5:62586-ENST00000357849.9:24338|237
IHSPQPLKMLGL
>FUSION-ENST00000523401.5:62586-ENST00000357849.9:24338|2652
MYVLYMTSSKR
>FUSION-ENST00000523401.5:62586-ENST00000357849.9:24338|2022
CMLEEYVFCCFR
>FUSION-ENST00000523401.5:62586-ENST00000357849.9:24338|1162
IGLVSSYRKVIFGWVR
>FUSION-ENST00000523401.5:62586-ENST00000357849.9:24338|2206
MNAVMKVGVVLSSLAFCR
>FUSION-ENST00000523401.5:62586-ENST00000357849.9:24338|2835
FPGLIQCLSHFRQYLIQHIFYK
>FUSION-ENST00000523401.5:62586-ENST00000357849.9:24338|2520
MTTVPFRKYMQSSIR
>FUSION-ENST00000523401.5:62586-ENST00000357849.9:24338|1909
MLDIMKGTK
>ENST00000262430.6|SNV-7921-G-A|2
GMLSEWFSSRFLNLER
>FUSION-ENST00000523401.5:62586-ENST00000357849.9:24338|1118
RENMVKK
>FUSION-ENST00000523401.5:62586-ENST00000357849.9:24338|1608
FYPSEWYVYLSNTR
>FUSION-ENST00000523401.5:62586-ENST00000357849.9:24338|2112
LCTPLTPVIPALWEAEAGGSR
>FUSION-ENST00000523401.5:62586-ENST00000357849.9:24338|2533
RKAFSLGR
>FUSION-ENST00000523401.5:62586-ENST00000357849.9:24338|692
WAGLVLTRTHSIYEEHR
>ENST00000402711.6|SNV-118969-A-G|1
AKGAEIR
>FUSION-ENST00000523401.5:62586-ENST00000357849.9:24338|951
MQKENYYVG
>FUSION-ENST00000492719.5:2705-ENST00000533540.5:4464|57
MRSMTTASRSSGIPPAPR
>ENST00000552572.1|SNV-69842-A-G|4
DAKGCGVR
>FUSION-ENST00000523401.5:62586-ENST00000357849.9:24338|428
MLLSNSSCACGHLYIFFAEMST
>FUSION-ENST00000523401.5:62586-ENST00000357849.9:24338|308
MCNLVLFRQVKTLEA
>FUSION-ENST00000523401.5:62586-ENST00000357849.9:24338|941
MQAVFFQKEK
>ENST00000361483.4|SNV-5821-G-A|3
WFVLRRNMLFYFEDAASR
>FUSION-ENST00000523401.5:62586-ENST00000357849.9:24338|1441
YKSLVGK
>FUSION-ENST00000523401.5:62586-ENST00000357849.9:24338|1789
SGKQVAKHK
>FUSION-ENST00000523401.5:62586-ENST00000357849.9:24338|2542
MLVLSKMDTNHGNTFKSRPLR
>ENST00000401669.7|SNV-672771-A-G|1
TTEPSGLILFSHGKPRHQKDAK
>FUSION-ENST00000523401.5:62586-ENST00000357849.9:24338|616
ESCYIVQAGLK
>ENST00000370192.8|SNV-621423-G-T|3
GMCLACGQDPELVR
>FUSION-ENST00000523401.5:62586-ENST00000357849.9:24338|1328
MLHSPEGKNTVSSYGKR
>FUSION-ENST00000523401.5:62586-ENST00000357849.9:24338|1617
SHRTQPRTFMFYPSEWYVYLSNTR
>FUSION-ENST00000523401.5:62586-ENST00000357849.9:24338|2884
KKIGWVFFSSYLFSLVLR
>FUSION-ENST00000523401.5:62586-ENST00000357849.9:24338|507
MFDIFQFIMVILFYDRFCHL
>FUSION-ENST00000523401.5:62586-ENST00000357849.9:24338|1969
MSKFAVVERPCEI
>FUSION-ENST00000523401.5:62586-ENST00000357849.9:24338|788
WLLLVSESFLVVLQILFSSLK
>ENST00000402929.5|SNV-18429-C-T|1
HNTLILWYLRR
>FUSION-ENST00000523401.5:62586-ENST00000357849.9:24338|84
MIQYYPLIQGDTF
>FUSION-ENST00000523401.5:62586-ENST00000357849.9:24338|1183
MSSLDRFFLLMLMHY
>FUSION-ENST00000523401.5:62586-ENST00000357849.9:24338|1190
IWYGAIL
>FUSION-ENST00000523401.5:62586-ENST00000357849.9:24338|2861
WLQISCSFK
>FUSION-ENST00000523401.5:62586-ENST00000357849.9:24338|1298
MLMFLLLRAVDT
>FUSION-ENST00000523401.5:62586-ENST00000357849.9:24338|2866
MNDSKWLQISCSFK
>ENST00000260505.13|SNV-78046-G-A|3
EEHENQHMGNYR
>FUSION-ENST00000523401.5:62586-ENST00000357849.9:24338|11
MSAVVLRSTL
>FUSION-ENST00000523401.5:62586-ENST00000357849.9:24338|1553
SFFTWHQGREE
>ENST00000481424.5|SNV-2959-G-A|2
EFYTWIR
>FUSION-ENST00000523401.5:62586-ENST00000357849.9:24338|332
DRISPCWSGWSQTPDLR
>FUSION-ENST00000523401.5:62586-ENST00000357849.9:24338|2688
MGFTVLARQVSNSWPQLSTRLGLPK
>ENST00000380817.8|SNV-10658-G-A|3
LEVVHNCISYVFEGK
>FUSION-ENST00000523401.5:62586-ENST00000357849.9:24338|1391
MAHCAPNSWPQGILPPHPPE
>FUSION-ENST00000523401.5:62586-ENST00000357849.9:24338|2507
LLQELGIEDQALETDCIPTSARL
>ENST00000304501.2|SNV-3914-C-A|1
MQHMQDYPNYKYRPRR
>ENST00000262430.6|SNV-7921-G-A|1
FLNLERVTWHSPCEVLQK
>ENST00000418374.6|SNV-179223-A-G|8
MHCCQTCSSFWAPWRMAGHQSARR
>ENST00000498451.2|SNV-4078-A-C|1
VTFALPADAETEDTGVLNVKK
>FUSION-ENST00000523401.5:62586-ENST00000357849.9:24338|94
MLVVSCGFCTLRR
>FUSION-ENST00000523401.5:62586-ENST00000357849.9:24338|1320
MDLLNLEFLGK
>FUSION-ENST00000523401.5:62586-ENST00000357849.9:24338|725
YLLMTQSPLTLSR
>FUSION-ENST00000523401.5:62586-ENST00000357849.9:24338|2687
GFTVLARQVSNSWPQLSTRLGLPK
>FUSION-ENST00000523401.5:62586-ENST00000357849.9:24338|1154
GPEFETSLAKMVK
>FUSION-ENST00000523401.5:62586-ENST00000357849.9:24338|1801
MYPEDKWPIV
>FUSION-ENST00000523401.5:62586-ENST00000357849.9:24338|2499
KSHSVTEAGVQRR
>FUSION-ENST00000523401.5:62586-ENST00000357849.9:24338|2032
QFSCLSL
>FUSION-ENST00000523401.5:62586-ENST00000357849.9:24338|1748
MQIKNIFK
>FUSION-ENST00000429361.5:114761-ENST00000309791.8:229828|1
MDKPANCTNEL
>FUSION-ENST00000523401.5:62586-ENST00000357849.9:24338|938
QAVFFQKEKR
>FUSION-ENST00000523401.5:62586-ENST00000357849.9:24338|799
MVAAGLR
>FUSION-ENST00000523401.5:62586-ENST00000357849.9:24338|470
MELSVCNIMLNEINQTPEVRTV
>FUSION-ENST00000523401.5:62586-ENST00000357849.9:24338|582
PVIPATWEAEAGESLEPGR
>FUSION-ENST00000523401.5:62586-ENST00000357849.9:24338|2210
KWMNAVMKVGVVLSSLAFCR
>ENST00000487784.1|INDEL-9900-G-GTTA|1
EQLNWLILALPELLEYLSEYIHMS
>FUSION-ENST00000523401.5:62586-ENST00000357849.9:24338|421
VCLGEYLVYTWK
>FUSION-ENST00000523401.5:62586-ENST00000357849.9:24338|2291
MLGALETLFS
>FUSION-ENST00000523401.5:62586-ENST00000357849.9:24338|2578
MPVTPALLEVEVGRSLELRSLR
>FUSION-ENST00000523401.5:62586-ENST00000357849.9:24338|1353
MILLPQPAE
>FUSION-ENST00000523401.5:62586-ENST00000357849.9:24338|1885
MWQSPLLATLNVQR
>FUSION-ENST00000523401.5:62586-ENST00000357849.9:24338|1894
ESGRLGFYH
>FUSION-ENST00000523401.5:62586-ENST00000357849.9:24338|867
LKHAQGYTVPKR
>FUSION-ENST00000523401.5:62586-ENST00000357849.9:24338|994
MSPQAWPKNHLLK
>FUSION-ENST00000523401.5:62586-ENST00000357849.9:24338|593
VAETNFPKLYIWLESLNFITANK
>FUSION-ENST00000523401.5:62586-ENST00000357849.9:24338|2880
EGRCVDSAWHVQACNKHLWNE
>FUSION-ENST00000523401.5:62586-ENST00000357849.9:24338|2018
LEEYVFCCFR
>FUSION-ENST00000523401.5:62586-ENST00000357849.9:24338|2373
MTKPRLY
>FUSION-ENST00000523401.5:62586-ENST00000357849.9:24338|2216
LNPQYNSIGRWGLLGGV
>FUSION-ENST00000523401.5:62586-ENST00000357849.9:24338|412
MVSLHSILGDTAILRQKK
>FUSION-ENST00000523401.5:62586-ENST00000357849.9:24338|614
ITFVSITK
>FUSION-ENST00000523401.5:62586-ENST00000357849.9:24338|2474
VLKLMMA
>FUSION-ENST00000523401.5:62586-ENST00000357849.9:24338|2315
FPRLLFVATR
>FUSION-ENST00000523401.5:62586-ENST00000357849.9:24338|1468
EEKISPIPSCIPEETNLLKALF
>FUSION-ENST00000523401.5:62586-ENST00000357849.9:24338|107
MFTWLIFLIFL
>FUSION-ENST00000523401.5:62586-ENST00000357849.9:24338|466
MLNEINQTPEVRTV
>FUSION-ENST00000254323.6:13761-ENST00000589937.5:23444|6
CRQLWDELEGAMR
>FUSION-ENST00000523401.5:62586-ENST00000357849.9:24338|329
PGSSFSLST
>FUSION-ENST00000523401.5:62586-ENST00000357849.9:24338|497
MLELGNTYI
>FUSION-ENST00000523401.5:62586-ENST00000357849.9:24338|694
WAGLVLTR
>FUSION-ENST00000523401.5:62586-ENST00000357849.9:24338|954
DVKEINMQK
>FUSION-ENST00000523401.5:62586-ENST00000357849.9:24338|97
LHIEGRWSGIA
>FUSION-ENST00000523401.5:62586-ENST00000357849.9:24338|935
MWFLEKCKLFFSR
>FUSION-ENST00000523401.5:62586-ENST00000357849.9:24338|1616
RSLALSPK
>ENST00000617998.6|SNV-29732-C-A|1
AQPTLPLTLVTRPPAPPTVSQAR
>FUSION-ENST00000523401.5:62586-ENST00000357849.9:24338|793
MMSGVEYSTCGIM
>FUSION-ENST00000523401.5:62586-ENST00000357849.9:24338|572
MTTRNVVSLPGFLPSHQ
>FUSION-ENST00000523401.5:62586-ENST00000357849.9:24338|2349
ISCILSSWL
>ENST00000287652.8|SNV-22808-G-A|2
TLTDCLWEKLLK
>FUSION-ENST00000523401.5:62586-ENST00000357849.9:24338|500
TLVVIDIILESK
>FUSION-ENST00000297591.10:9703-ENST00000658256.1:373456|9
LLKTPQGPTLREPAR
>FUSION-ENST00000523401.5:62586-ENST00000357849.9:24338|2286
MSLKMGFHFYFIIVKSY
>FUSION-ENST00000523401.5:62586-ENST00000357849.9:24338|1001
LVSNSRSQVIRPPRPPK
>FUSION-ENST00000297591.10:9703-ENST00000658256.1:373456|2
EPFFLHCLRYAQHFWA
>FUSION-ENST00000523401.5:62586-ENST00000357849.9:24338|736
TVQANYIPNK
>FUSION-ENST00000523401.5:62586-ENST00000357849.9:24338|133
YSGRDVSCK
>ENST00000496811.6|SNV-31928-G-A|3
QRKGQAGR
>ENST00000254630.12|SNV-21746-T-A|2
EMKAIGIEPSLATYHHNIR
>FUSION-ENST00000523401.5:62586-ENST00000357849.9:24338|2915
YLALSKHVSQNTVVIDLCLRDFQA
>FUSION-ENST00000523401.5:62586-ENST00000357849.9:24338|1741
AQSQLTTTSASKVQVILLLQPTE
>FUSION-ENST00000523401.5:62586-ENST00000357849.9:24338|2006
MFHIRINMKIR
>FUSION-ENST00000523401.5:62586-ENST00000357849.9:24338|2669
THRSQPTSLFSNQK
>FUSION-ENST00000523401.5:62586-ENST00000357849.9:24338|1380
PGSIFLIYVIFMHIK
>FUSION-ENST00000523401.5:62586-ENST00000357849.9:24338|1013
DFLNLSTLNK
>ENST00000538740.1|SNV-27243-C-T|3
RELPQMVSPSQLAAPQPGLRQQR
>FUSION-ENST00000523401.5:62586-ENST00000357849.9:24338|824
MEQNLYALNYQK
>FUSION-ENST00000523401.5:62586-ENST00000357849.9:24338|1645
MISLYLIVTPPILHIALKVL
>FUSION-ENST00000523401.5:62586-ENST00000357849.9:24338|1690
MHLVWISR
>FUSION-ENST00000523401.5:62586-ENST00000357849.9:24338|1397
DRDFSLR
>FUSION-ENST00000523401.5:62586-ENST00000357849.9:24338|731
VSLLPRLVLNS
>FUSION-ENST00000523401.5:62586-ENST00000357849.9:24338|1578
MQWHNLSSLQPLPPGFK
>FUSION-ENST00000523401.5:62586-ENST00000357849.9:24338|1857
AVGETIAAFCCITFWICVISGK
>FUSION-ENST00000523401.5:62586-ENST00000357849.9:24338|1269
SLRTAWQQSK
>FUSION-ENST00000523401.5:62586-ENST00000357849.9:24338|1694
MLVRLVLNSRPQVIHPSQPPK
>ENST00000490506.5|SNV-9965-G-C|2
ILSDTYTVDKVEVHR
>ENST00000512944.6|SNV-10329-C-G|4
DGLMYEQYRMDSGK
>FUSION-ENST00000523401.5:62586-ENST00000357849.9:24338|1019
NYKYGMTF
>FUSION-ENST00000523401.5:62586-ENST00000357849.9:24338|1732
QILFYFCNKVGAQ
>ENST00000512944.6|SNV-10329-C-G|1
TRDMTLIHGYFGSTQGLSDELAK
>FUSION-ENST00000523401.5:62586-ENST00000357849.9:24338|1917
AESFRYYWRG
>FUSION-ENST00000523401.5:62586-ENST00000357849.9:24338|640
GYLFVLEVK
>ENST00000511906.5|INDEL-321821-C-CT|1
QFNKPLFFSLGSSHHVPND
>FUSION-ENST00000523401.5:62586-ENST00000357849.9:24338|1834
MLCGILFMWYTLLKNCKNC
>FUSION-ENST00000523401.5:62586-ENST00000357849.9:24338|540
AKSYCTPLPLHTHNFESNPK
>ENST00000293845.8|SNV-9747-G-A|5
YMEEKNDEILQQNNELAR
>FUSION-ENST00000523401.5:62586-ENST00000357849.9:24338|2876
CVDSAWHVQACNK
>FUSION-ENST00000523401.5:62586-ENST00000357849.9:24338|2280
MYFIPNR
>FUSION-ENST00000523401.5:62586-ENST00000357849.9:24338|1268
SLRTAWQQSKILSLHFFF
>ENST00000557515.5|SNV-34218-C-T|4
SEREWDWDK
>FUSION-ENST00000523401.5:62586-ENST00000357849.9:24338|51
QESCKGEVE
>FUSION-ENST00000523401.5:62586-ENST00000357849.9:24338|111
MSHCAQQDK
>FUSION-ENST00000523401.5:62586-ENST00000357849.9:24338|848
MWSICTCLASPSFLTLNLYASDK
>FUSION-ENST00000523401.5:62586-ENST00000357849.9:24338|2237
ILLFNKKYHDPGQR
>FUSION-ENST00000523401.5:62586-ENST00000357849.9:24338|494
CIYMNIHIFMYT
>FUSION-ENST00000523401.5:62586-ENST00000357849.9:24338|2967
MRWALSKFFINIK
>FUSION-ENST00000523401.5:62586-ENST00000357849.9:24338|1273
MGVLLEARSLR
>FUSION-ENST00000523401.5:62586-ENST00000357849.9:24338|2809
IKFKLNDHR
>FUSION-ENST00000523401.5:62586-ENST00000357849.9:24338|2784
AITWQEELRR
>FUSION-ENST00000523401.5:62586-ENST00000357849.9:24338|764
KFGLSYVHK
>FUSION-ENST00000523401.5:62586-ENST00000357849.9:24338|1192
LAGELKETKIWYGAIL
>FUSION-ENST00000523401.5:62586-ENST00000357849.9:24338|2333
YDLYFTSQRTK
>FUSION-ENST00000523401.5:62586-ENST00000357849.9:24338|778
SYGWALIQYDHCSYKK
>FUSION-ENST00000523401.5:62586-ENST00000357849.9:24338|1225
LVLNSWPQVILPPLSRKLLGLQV
>FUSION-ENST00000523401.5:62586-ENST00000357849.9:24338|1924
MVVHTCNPSYSGG
>ENST00000335730.6|SNV-96785-T-C|6
ARALGPAGSWTPCGCGTWWR
>FUSION-ENST00000523401.5:62586-ENST00000357849.9:24338|2870
MASDILLFQNMSLKIP
>FUSION-ENST00000523401.5:62586-ENST00000357849.9:24338|728
MYEDSEEGYVGWFSTYKDSLHL
>FUSION-ENST00000523401.5:62586-ENST00000357849.9:24338|2445
MVAHACNPSYSGG
>FUSION-ENST00000523401.5:62586-ENST00000357849.9:24338|1693
LVRLVLNSRPQVIHPSQPPK
>FUSION-ENST00000523401.5:62586-ENST00000357849.9:24338|1650
NLRGILDFLVSFTACISSFTKLS
>ENST00000335730.6|SNV-96785-T-C|4
ALGPAGSWTPCGCGTWWR
>FUSION-ENST00000523401.5:62586-ENST00000357849.9:24338|2551
VGIGDLEVSCDPIIGCLRVSNT
>FUSION-ENST00000523401.5:62586-ENST00000357849.9:24338|894
EIKPDVFGETRTLLGEK
>FUSION-ENST00000523401.5:62586-ENST00000357849.9:24338|623
DPPTSPSQSAGITGQA
>FUSION-ENST00000523401.5:62586-ENST00000357849.9:24338|318
MILKLEISHLR
>FUSION-ENST00000523401.5:62586-ENST00000357849.9:24338|1363
MYFILWVLVK
>FUSION-ENST00000523401.5:62586-ENST00000357849.9:24338|852
IETGLDLR
>FUSION-ENST00000523401.5:62586-ENST00000357849.9:24338|890
HRRGLGEDTR
>FUSION-ENST00000523401.5:62586-ENST00000357849.9:24338|2639
HASFPPVLILVLSSIF
>FUSION-ENST00000523401.5:62586-ENST00000357849.9:24338|1576
VTFFRTSFL
>ENST00000552572.1|SNV-69842-A-G|2
DAKGCGVREGFSTIFSMLGNK
>ENST00000356786.10|SNV-1845-C-T|2
LAELLLEREPLCLRPEASSR
>FUSION-ENST00000523401.5:62586-ENST00000357849.9:24338|355
GRCAIWCSSGR
>FUSION-ENST00000523401.5:62586-ENST00000357849.9:24338|1196
SRARLAGELK
>FUSION-ENST00000523401.5:62586-ENST00000357849.9:24338|38
RGHLEPMRSPG
>FUSION-ENST00000523401.5:62586-ENST00000357849.9:24338|1826
NKILYSII
>FUSION-ENST00000523401.5:62586-ENST00000357849.9:24338|1117
ENMVKKIR
>FUSION-ENST00000523401.5:62586-ENST00000357849.9:24338|1854
MYGVIVR
>FUSION-ENST00000523401.5:62586-ENST00000357849.9:24338|1628
NPTCAWNTVLLLFTRQNWLK
>FUSION-ENST00000523401.5:62586-ENST00000357849.9:24338|2256
MITSTTYINPWK
>ENST00000540415.1|SNV-141672-C-T|2
MGGSSGSPYD
>FUSION-ENST00000523401.5:62586-ENST00000357849.9:24338|1697
PIIPALWEAEAGGSPKLR
>FUSION-ENST00000523401.5:62586-ENST00000357849.9:24338|1406
PPCLADFDIFCK
>FUSION-ENST00000523401.5:62586-ENST00000357849.9:24338|968
MLKPKVWGNLGQLVTYR
>FUSION-ENST00000523401.5:62586-ENST00000357849.9:24338|2694
MISAHCNFHLPGSSDSRASAF
>FUSION-ENST00000523401.5:62586-ENST00000357849.9:24338|920
MIMAHYNLK
>FUSION-ENST00000523401.5:62586-ENST00000357849.9:24338|1862
QSCWRNYRCFLLYYFLDLCDFW
>FUSION-ENST00000523401.5:62586-ENST00000357849.9:24338|2592
VAHARNPSTFRG
>ENST00000355610.9|SNV-57239-T-G|4
STPPYLFPEYPEASKNTGQKR
>FUSION-ENST00000523401.5:62586-ENST00000357849.9:24338|263
FLVFQFIALVRSVSL
>ENST00000445938.1|SNV-347-G-A|1
FCLVEACEAPIMPLIEAPSAHHR
>FUSION-ENST00000523401.5:62586-ENST00000357849.9:24338|165
MKCDCYLVYLMLLK
>FUSION-ENST00000523401.5:62586-ENST00000357849.9:24338|2875
CVDSAWHVQACNKHLWNE
>ENST00000343410.7|INDEL-16026-A-AA|5
LMALQEDRKK
>FUSION-ENST00000523401.5:62586-ENST00000357849.9:24338|508
FDIFQFIMVILFYDR
>FUSION-ENST00000523401.5:62586-ENST00000357849.9:24338|44
MTSHAWSPEFVCDSYPARGK
>FUSION-ENST00000523401.5:62586-ENST00000357849.9:24338|2200
MKVGVVLSSLAFCRMR
>FUSION-ENST00000523401.5:62586-ENST00000357849.9:24338|1511
LSSIILYGFFLICT
>ENST00000355610.9|SNV-57239-T-G|3
NTGQKREVSILYPGAK
>FUSION-ENST00000523401.5:62586-ENST00000357849.9:24338|353
CAIWCSSGR
>FUSION-ENST00000523401.5:62586-ENST00000357849.9:24338|1461
MLVGLGTVAHTCNPSSLGDR
>FUSION-ENST00000523401.5:62586-ENST00000357849.9:24338|4
RGWVPEVTITLSTAK
>FUSION-ENST00000523401.5:62586-ENST00000357849.9:24338|682
TMVSTFTKPQILLSYGLTKDKPR
>FUSION-ENST00000523401.5:62586-ENST00000357849.9:24338|1177
MDPYCIIQK
>FUSION-ENST00000523401.5:62586-ENST00000357849.9:24338|554
KRQITSLCYYK
>ENST00000366574.7|SNV-680945-T-A|5
SNIHLQGKMEDPAIR
>FUSION-ENST00000523401.5:62586-ENST00000357849.9:24338|1442
NIKYKSLVGK
>FUSION-ENST00000523401.5:62586-ENST00000357849.9:24338|1123
LMRENMVK
>ENST00000557515.5|SNV-34218-C-T|2
EWDWDKVR
>FUSION-ENST00000523401.5:62586-ENST00000357849.9:24338|784
VSVGSYVSITGTFT
>FUSION-ENST00000523401.5:62586-ENST00000357849.9:24338|2225
MCLPQCMCWKLNPQYNSIGR
>FUSION-ENST00000523401.5:62586-ENST00000357849.9:24338|1184
ECSDVISAHCSLDLLGSSDPPIPAS
>FUSION-ENST00000523401.5:62586-ENST00000357849.9:24338|1705
FLKKYLVEK
>FUSION-ENST00000352983.7:3101-ENST00000502082.5:61176|5
CVEYGRAR
>FUSION-ENST00000523401.5:62586-ENST00000357849.9:24338|1443
YITSQRNIKYK
>FUSION-ENST00000523401.5:62586-ENST00000357849.9:24338|992
MSPQAWPKNHLLKGQSLK
>FUSION-ENST00000523401.5:62586-ENST00000357849.9:24338|2523
MTTVPFR
>FUSION-ENST00000523401.5:62586-ENST00000357849.9:24338|2611
CISSMPFLKVSLIQACFVG
>FUSION-ENST00000523401.5:62586-ENST00000357849.9:24338|350
SKLSKPR
>FUSION-ENST00000523401.5:62586-ENST00000357849.9:24338|1818
MVKSCLY
>FUSION-ENST00000523401.5:62586-ENST00000357849.9:24338|908
PGQKLQISEVIK
>FUSION-ENST00000523401.5:62586-ENST00000357849.9:24338|335
MEFCSCCLGWSAVARSPPTAISASR
>ENST00000418374.6|SNV-179223-A-G|1
AGHQSARRSWR
>ENST00000505014.5|MNV-12671-GGTG-G|9
HSVVPYEPPEVWFATGVSGR
>ENST00000354536.9|SNV-167056-G-C|6
YEQPKCDNTARAHPAKPR
>FUSION-ENST00000523401.5:62586-ENST00000357849.9:24338|109
MFFPIYTCLQ
>ENST00000371822.9|SNV-46801-C-T|2
KCFPFDETCEKPVDETTK
>FUSION-ENST00000523401.5:62586-ENST00000357849.9:24338|91
RQSVQQMSTQESELEIRWEM
>FUSION-ENST00000523401.5:62586-ENST00000357849.9:24338|981
MCQQNGMSGWK
>FUSION-ENST00000523401.5:62586-ENST00000357849.9:24338|1605
LRLPGSHHSPASASR
>FUSION-ENST00000523401.5:62586-ENST00000357849.9:24338|192
VCKVSESSKLR
>FUSION-ENST00000523401.5:62586-ENST00000357849.9:24338|880
LCFSLYYILSQLAKTILK
>ENST00000484717.5|SNV-6352-C-T|2
CGGLPAAPTGRAGGPDRAAP
>FUSION-ENST00000523401.5:62586-ENST00000357849.9:24338|1814
MYSTIRCFER
>ENST00000168712.3|SNV-1987-G-A|3
GNQVSPTMK
>FUSION-ENST00000523401.5:62586-ENST00000357849.9:24338|451
GFHHVVQAGLRQSTALGNYQSVSR
>ENST00000293845.8|SNV-9747-G-A|3
NDEILQQNNELAR
>ENST00000342992.10|SNV-194327-T-C|1
LHIIDVQLPDAGEYTCVLRLGNKEK
>FUSION-ENST00000523401.5:62586-ENST00000357849.9:24338|2270
QWLNELENGLSFLLYHCEIILMF
>FUSION-ENST00000523401.5:62586-ENST00000357849.9:24338|2408
EKFLRFIR
>FUSION-ENST00000523401.5:62586-ENST00000357849.9:24338|1533
MAGRPQEPYNHGGR
>FUSION-ENST00000523401.5:62586-ENST00000357849.9:24338|2769
DGMAFPMR
>ENST00000304032.13|SNV-474495-C-G|2
SPHANRK
>FUSION-ENST00000523401.5:62586-ENST00000357849.9:24338|907
LQISEVIK
>ENST00000557727.1|SNV-70248-C-T|1
LHYHHHHPHPHHHHHHHPGLR
>FUSION-ENST00000523401.5:62586-ENST00000357849.9:24338|939
MQAVFFQKEKR
>FUSION-ENST00000523401.5:62586-ENST00000357849.9:24338|1478
NHSNLGDGGCGEPR
>FUSION-ENST00000523401.5:62586-ENST00000357849.9:24338|703
MHFCCLNHPV
>FUSION-ENST00000523401.5:62586-ENST00000357849.9:24338|828
FHIHLMHTV
>FUSION-ENST00000523401.5:62586-ENST00000357849.9:24338|1472
PTFLNPQ
>ENST00000470688.5|SNV-9643-G-A|1
LCIPTEFTPTQPR
>ENST00000343410.7|INDEL-16026-A-AA|3
KQEMEEAGSLPGQHHVLCLPR
>ENST00000463539.5|INDEL-3056-A-AA|4
WSLPGGNIR
>FUSION-ENST00000523401.5:62586-ENST00000357849.9:24338|2843
MISLPWPPKVLGLQA
>FUSION-ENST00000523401.5:62586-ENST00000357849.9:24338|2432
MCWDYRHEPLCPTVIIC
>FUSION-ENST00000523401.5:62586-ENST00000357849.9:24338|1073
CMYISDIMPSFLENSYNNLTSLTLK
>FUSION-ENST00000523401.5:62586-ENST00000357849.9:24338|2094
SAGSYGNSCLTF
>FUSION-ENST00000523401.5:62586-ENST00000357849.9:24338|1797
YSSVLKGR
>FUSION-ENST00000523401.5:62586-ENST00000357849.9:24338|1554
MSFFTWHQGREE
>FUSION-ENST00000523401.5:62586-ENST00000357849.9:24338|590
YIELFSLM
>FUSION-ENST00000523401.5:62586-ENST00000357849.9:24338|2124
LCLLKKK
>ENST00000374695.8|SNV-97769-G-A|2
CSATGSPTPTIHWSKLR
>ENST00000557515.5|SNV-34218-C-T|5
TRSEREWDWDK
>ENST00000293894.4|SNV-3030-G-A|2
LEGRRPMDSGR
>FUSION-ENST00000523401.5:62586-ENST00000357849.9:24338|675
DKPRILK
>FUSION-ENST00000523401.5:62586-ENST00000357849.9:24338|1048
LSFVHIWKCFTNKMYVHF
>ENST00000472688.5|SNV-78046-G-A|7
MKINIWGIIDEFILLK
>FUSION-ENST00000523401.5:62586-ENST00000357849.9:24338|1229
MLPRLVLNSWPQVILPPLSRK
>FUSION-ENST00000523401.5:62586-ENST00000357849.9:24338|1861
NYRCFLLYYFLDLCDFW
>ENST00000236938.11|SNV-5040-C-A|4
AVPSAEPQAGSPMTLSCKTK
>FUSION-ENST00000523401.5:62586-ENST00000357849.9:24338|1794
MFLSVIK
>FUSION-ENST00000523401.5:62586-ENST00000357849.9:24338|2836
FPGLIQCLSHFR
>FUSION-ENST00000523401.5:62586-ENST00000357849.9:24338|835
MLALDNFLHLQMR
>FUSION-ENST00000523401.5:62586-ENST00000357849.9:24338|2689
GFTVLARQVSNSWPQLSTR
>FUSION-ENST00000523401.5:62586-ENST00000357849.9:24338|928
CKLFFSRK
>ENST00000371279.4|SNV-5399-G-A|1
ALPTLATCSRQLSGYVPCR
>FUSION-ENST00000523401.5:62586-ENST00000357849.9:24338|1727
SCSVAQAGVQR
>FUSION-ENST00000523401.5:62586-ENST00000357849.9:24338|619
GSLCFPSISGPLPLS
>FUSION-ENST00000523401.5:62586-ENST00000357849.9:24338|1174
DPYCIIQKVIQSIYVK
>FUSION-ENST00000523401.5:62586-ENST00000357849.9:24338|377
SFVPLLVITPVFPFNGYFILGFK
>FUSION-ENST00000523401.5:62586-ENST00000357849.9:24338|1437
EPQMLKK
>FUSION-ENST00000523401.5:62586-ENST00000357849.9:24338|1738
CIGYMQILFYFCNK
>ENST00000297537.4|SNV-26146-G-C|2
FAVRSQHQQMEQGPRP
>ENST00000327259.5|SNV-3080-T-A|3
ARFISANEGLDDYLEAREGMHLK
>FUSION-ENST00000523401.5:62586-ENST00000357849.9:24338|251
MLLHFLYYLFIYLF
>ENST00000521126.1|SNV-905588-T-A|2
MAWWIVWTLTAACSQPDR
>FUSION-ENST00000523401.5:62586-ENST00000357849.9:24338|1882
WQSPLLATLNVQRSK
>FUSION-ENST00000523401.5:62586-ENST00000357849.9:24338|924
LFFSRKR
>FUSION-ENST00000523401.5:62586-ENST00000357849.9:24338|141
MTHCSLDHLGSSDPLT
>FUSION-ENST00000523401.5:62586-ENST00000357849.9:24338|2277
MYFIPNRKR
>FUSION-ENST00000523401.5:62586-ENST00000357849.9:24338|2086
MLSMFSGTHWPTVYLLYR
>FUSION-ENST00000523401.5:62586-ENST00000357849.9:24338|2119
NLDWARVAHACNPSTLGG
>FUSION-ENST00000523401.5:62586-ENST00000357849.9:24338|1743
AQSQLTTTSASK
>FUSION-ENST00000523401.5:62586-ENST00000357849.9:24338|2719
MPVIPATGEAEAGEWLEPRR
>FUSION-ENST00000523401.5:62586-ENST00000357849.9:24338|2962
MVSFNCR
>FUSION-ENST00000523401.5:62586-ENST00000357849.9:24338|792
MSGVEYSTCGIM
>FUSION-ENST00000523401.5:62586-ENST00000357849.9:24338|2701
IQGQWCFISLKMRR
>FUSION-ENST00000523401.5:62586-ENST00000357849.9:24338|1316
FLIISVIW
>FUSION-ENST00000523401.5:62586-ENST00000357849.9:24338|2380
MVKPHLY
>ENST00000287652.8|SNV-22808-G-A|5
EFQGCISDFCDPRTLTDCLWEK
>FUSION-ENST00000523401.5:62586-ENST00000357849.9:24338|2121
KNLDWAR
>FUSION-ENST00000523401.5:62586-ENST00000357849.9:24338|2525
MTVMLWVE
>ENST00000371279.4|SNV-5399-G-A|4
CRALPTLATCSR
>FUSION-ENST00000523401.5:62586-ENST00000357849.9:24338|2192
RPSTGADTLILDFPASR
>FUSION-ENST00000523401.5:62586-ENST00000357849.9:24338|2430
HEPLCPTVIIC
>FUSION-ENST00000523401.5:62586-ENST00000357849.9:24338|469
ELSVCNIMLNEINQTPEVRTV
>ENST00000481424.5|SNV-2959-G-A|1
EFYTWIREHGPESGK
>FUSION-ENST00000523401.5:62586-ENST00000357849.9:24338|1025
MSHHFWKVLIQKILSCH
>ENST00000326303.4|SNV-414-G-A|1
YCTDARGELDLER
>FUSION-ENST00000523401.5:62586-ENST00000357849.9:24338|1200
MVQNACFRK
>FUSION-ENST00000523401.5:62586-ENST00000357849.9:24338|1133
DTWVVASFSLVR
>FUSION-ENST00000523401.5:62586-ENST00000357849.9:24338|402
NLGGRAFSEPR
>FUSION-ENST00000221980.5:2915-ENST00000600711.1:1055|20
CGSPELGFPER
>FUSION-ENST00000523401.5:62586-ENST00000357849.9:24338|1541
MRFGWGHGQTISVTLTVK
>FUSION-ENST00000523401.5:62586-ENST00000357849.9:24338|322
MFCQNMILKLEISHLRL
>FUSION-ENST00000523401.5:62586-ENST00000357849.9:24338|2959
MVSFNCRCAHRLTLETPELPLL
>FUSION-ENST00000523401.5:62586-ENST00000357849.9:24338|1865
MQSCWRNYR
>FUSION-ENST00000523401.5:62586-ENST00000357849.9:24338|1392
VMAHCAPNSWPQGILPPHPPE
>FUSION-ENST00000523401.5:62586-ENST00000357849.9:24338|917
IMAHYNLKLLGSSLSLPLQPPR
>FUSION-ENST00000523401.5:62586-ENST00000357849.9:24338|437
MTNVVEQLFMCLWPFVYFLCR
>FUSION-ENST00000523401.5:62586-ENST00000357849.9:24338|1089
HGFKSWNTIIIMAKLY
>ENST00000574293.1|SNV-2021-C-T|6
RPAAPTTLSAPGSGSTR
>FUSION-ENST00000523401.5:62586-ENST00000357849.9:24338|1798
MYSSVLKGR
>ENST00000442647.7|SNV-13105-G-C|2
IKELEFLLMSTENELK
>FUSION-ENST00000523401.5:62586-ENST00000357849.9:24338|914
AHYNLKLLGSSLSLPLQPPR
>FUSION-ENST00000523401.5:62586-ENST00000357849.9:24338|956
MLGSKDVKEINMQK
>FUSION-ENST00000523401.5:62586-ENST00000357849.9:24338|1880
WQSPLLATLNVQRSKCDCFSK
>ENST00000358120.3|SNV-5049-C-A|1
ILAVFYTILTPMLNHIIYSLRNK
>FUSION-ENST00000523401.5:62586-ENST00000357849.9:24338|1211
MLGSSCLWAMCHPCCYR
>FUSION-ENST00000523401.5:62586-ENST00000357849.9:24338|2296
GRSFYFVDESLEHSEVSK
>FUSION-ENST00000523401.5:62586-ENST00000357849.9:24338|1609
MFYPSEWYVYLSNTR
>ENST00000409592.7|SNV-197658-G-T|1
LSTFVVSTVNTQDPHVNAFFQECQK
>ENST00000619060.1|SNV-2451-C-G|5
LSLCRDPEPPRPLCLLR
>FUSION-ENST00000523401.5:62586-ENST00000357849.9:24338|1522
ASGERRMR
>FUSION-ENST00000523401.5:62586-ENST00000357849.9:24338|2881
MEGRCVDSAWHVQACNKHLWNE
>FUSION-ENST00000523401.5:62586-ENST00000357849.9:24338|1131
TLTSGTHLLVNVSKNGIARPVA
>FUSION-ENST00000523401.5:62586-ENST00000357849.9:24338|1639
MISAHCRLHLPGSSDSLASASR
>FUSION-ENST00000523401.5:62586-ENST00000357849.9:24338|2398
MVAHAWEAK
>ENST00000508163.1|INDEL-4706-T-TT|20
HGILTEQKMIFIPSSIAFFNNIGK
>ENST00000508163.1|INDEL-4706-T-TT|1
EVGDVTIVVNNAGTV
>FUSION-ENST00000523401.5:62586-ENST00000357849.9:24338|2709
MLARLVSNS
>ENST00000339732.10|SNV-44792-G-C|1
TFHCFLANVYPELYPSEPRPSFSGK
>FUSION-ENST00000523401.5:62586-ENST00000357849.9:24338|1579
DLPALASHSAGITGVSHCAQPR
>ENST00000536736.5|SNV-96785-T-C|3
LGHTGEGFGPSWFVDTVWLRHLVAR
>FUSION-ENST00000523401.5:62586-ENST00000357849.9:24338|1877
CDCFSKSFLIL
>ENST00000369849.9|SNV-629-G-C|5
LRARCEEDSR
>FUSION-ENST00000523401.5:62586-ENST00000357849.9:24338|1943
FFSSTKNIWTF
>FUSION-ENST00000523401.5:62586-ENST00000357849.9:24338|2122
KKNLDWAR
>FUSION-ENST00000523401.5:62586-ENST00000357849.9:24338|2385
GTLEGHIRNWHFGLAWWLTPGRPR
>ENST00000294671.3|SNV-25605-G-C|1
EDQLDSNFQMQSQNFCSYIFTHAK
>FUSION-ENST00000523401.5:62586-ENST00000357849.9:24338|364
GDCNRLDFHGGEGIFK
>FUSION-ENST00000523401.5:62586-ENST00000357849.9:24338|1521
MGTTIQDEIWVGTWPNHISYTDS
>FUSION-ENST00000523401.5:62586-ENST00000357849.9:24338|1350
NPGGGACSEPRPR
>FUSION-ENST00000523401.5:62586-ENST00000357849.9:24338|2617
SATVLCPSCFLFNTIYR
>FUSION-ENST00000523401.5:62586-ENST00000357849.9:24338|2341
KFSYCKYSQTLNYCWLIGR
>FUSION-ENST00000523401.5:62586-ENST00000357849.9:24338|394
IGFFQMSCCY
>FUSION-ENST00000523401.5:62586-ENST00000357849.9:24338|2323
MSHLSIVRFPR
>FUSION-ENST00000523401.5:62586-ENST00000357849.9:24338|1339
QQKLSKSFVYLGGTLS
>FUSION-ENST00000523401.5:62586-ENST00000357849.9:24338|1412
MLLAYNVK
>ENST00000446444.2|SNV-6376-C-A|2
ANVIATDLAKIPQK
>FUSION-ENST00000523401.5:62586-ENST00000357849.9:24338|1703
YLVEKRPCYVPQADLEPLGSR
>FUSION-ENST00000523401.5:62586-ENST00000357849.9:24338|516
MAAFCLYALPGILL
>FUSION-ENST00000523401.5:62586-ENST00000357849.9:24338|2573
AGGSPEVR
>FUSION-ENST00000523401.5:62586-ENST00000357849.9:24338|2221
MCWKLNPQYNSIGRWGLLGGV
>FUSION-ENST00000523401.5:62586-ENST00000357849.9:24338|1422
NFIWFTEHLSSFLVTCYIFLH
>ENST00000304032.13|SNV-474495-C-G|1
SPHANRKK
>FUSION-ENST00000523401.5:62586-ENST00000357849.9:24338|2484
FSCLSLPGSWDYRHLPPR
>FUSION-ENST00000523401.5:62586-ENST00000357849.9:24338|2751
MLTFSCHCR
>FUSION-ENST00000523401.5:62586-ENST00000357849.9:24338|2831
QYLIQHIFYKKDGNPFGLIS
>ENST00000643988.1|SNV-7293-T-A|1
GASACPDEGPGFQTWPRDWRPSETR
>ENST00000526812.4|SNV-213-C-G|1
ILFGVFLAIYLITLAGNLCMILLMR
>FUSION-ENST00000523401.5:62586-ENST00000357849.9:24338|2608
VSLIQACFVG
>FUSION-ENST00000523401.5:62586-ENST00000357849.9:24338|2517
KYMQSSIRL
>FUSION-ENST00000523401.5:62586-ENST00000357849.9:24338|2204
MNAVMKVGVVLSSLAFCRMR
>FUSION-ENST00000523401.5:62586-ENST00000357849.9:24338|138
NLKDLVFQK
>FUSION-ENST00000523401.5:62586-ENST00000357849.9:24338|1044
MAKPHLYQKI
>FUSION-ENST00000523401.5:62586-ENST00000357849.9:24338|915
MAHYNLKLLGSSLSLPLQPPR
>FUSION-ENST00000523401.5:62586-ENST00000357849.9:24338|642
TPYTPKNY
>FUSION-ENST00000523401.5:62586-ENST00000357849.9:24338|2797
MVETLLSFHSPLPSIMEK
>FUSION-ENST00000523401.5:62586-ENST00000357849.9:24338|2027
RTSEDFLWDNMWTILENVSCVC
>FUSION-ENST00000523401.5:62586-ENST00000357849.9:24338|2199
KVGVVLSSLAFCRMR
>FUSION-ENST00000523401.5:62586-ENST00000357849.9:24338|1673
LILNPWVQGLLLFWPPKVLGLQAR
>FUSION-ENST00000523401.5:62586-ENST00000357849.9:24338|2729
PVSPATWEAEAGEPLELRR
>FUSION-ENST00000523401.5:62586-ENST00000357849.9:24338|422
MVCLGEYLVYTWK
>FUSION-ENST00000523401.5:62586-ENST00000357849.9:24338|1382
PLAHTLFSCF
>FUSION-ENST00000523401.5:62586-ENST00000357849.9:24338|1470
EEKISPIPSCIPEETNLLK
>FUSION-ENST00000523401.5:62586-ENST00000357849.9:24338|926
QGHCLGRR
>FUSION-ENST00000523401.5:62586-ENST00000357849.9:24338|1558
ANMSFFTWHQGR
>FUSION-ENST00000523401.5:62586-ENST00000357849.9:24338|2403
MQNIVYK
>ENST00000521126.1|SNV-905588-T-A|1
AWWIVWTLTAACSQPDR
>FUSION-ENST00000523401.5:62586-ENST00000357849.9:24338|130
LWILYIEETVCPTDEYTR
>FUSION-ENST00000523401.5:62586-ENST00000357849.9:24338|514
QDIGLILIFYLPVFK
>FUSION-ENST00000523401.5:62586-ENST00000357849.9:24338|910
LLGSSLSLPLQPPRVLGL
>ENST00000666250.1|INDEL-744231-T-TA|6
YRNRPGRGNEELDDSTGKPR
>FUSION-ENST00000523401.5:62586-ENST00000357849.9:24338|240
MIHSPQPLK
>ENST00000482152.1|INDEL-3056-A-AA|1
QGLAQAHPHAMPQLMAYIPMPGR
>FUSION-ENST00000523401.5:62586-ENST00000357849.9:24338|1169
VIQSIYVKMGKIGLVSSYR
>ENST00000662684.1|SNV-216631-G-A|2
FDPDATQFIKYCK
>FUSION-ENST00000523401.5:62586-ENST00000357849.9:24338|2163
VQAFLLPQPSK
>FUSION-ENST00000523401.5:62586-ENST00000357849.9:24338|27
TSRFEDSGFPLSVHADANLR
>FUSION-ENST00000523401.5:62586-ENST00000357849.9:24338|1349
MNPGGGACSEPRPRHCTPAWATER
>ENST00000536101.5|SNV-179223-A-G|4
RTHALLSDVQLLLGTMEDGR
>FUSION-ENST00000523401.5:62586-ENST00000357849.9:24338|547
LRRSDHK
>FUSION-ENST00000523401.5:62586-ENST00000357849.9:24338|2524
TVMLWVE
>FUSION-ENST00000523401.5:62586-ENST00000357849.9:24338|1189
MCDHLDFFDFSFAIFFLR
>FUSION-ENST00000523401.5:62586-ENST00000357849.9:24338|2169
AKSQLTTISTSR
>FUSION-ENST00000523401.5:62586-ENST00000357849.9:24338|836
LLIDFKCPYDL
>FUSION-ENST00000523401.5:62586-ENST00000357849.9:24338|730
MYEDSEEGYVGWFSTYK
>FUSION-ENST00000523401.5:62586-ENST00000357849.9:24338|588
IRPPRPPK
>FUSION-ENST00000523401.5:62586-ENST00000357849.9:24338|2511
MSGFPTTSFQICISRDIHW
>FUSION-ENST00000523401.5:62586-ENST00000357849.9:24338|210
MPCNTECHIFNIECQTL
>FUSION-ENST00000523401.5:62586-ENST00000357849.9:24338|1517
MVSFSFVLKHH
>FUSION-ENST00000523401.5:62586-ENST00000357849.9:24338|114
AKDLVTK
>FUSION-ENST00000523401.5:62586-ENST00000357849.9:24338|883
LLRLCFSLYYILSQLAK
>ENST00000519078.6|INDEL-9900-G-GTTA|2
VYTHELVVTLWYR
>ENST00000553664.1|SNV-21187-A-G|1
SCCWQSGGYSAVSGGSWALCDI
>FUSION-ENST00000523401.5:62586-ENST00000357849.9:24338|1968
SKFAVVERPCEI
>FUSION-ENST00000523401.5:62586-ENST00000357849.9:24338|2283
MGFHFYFIIVKSY
>FUSION-ENST00000523401.5:62586-ENST00000357849.9:24338|639
MGYLFVLEVKTDK
>ENST00000552572.1|SNV-69842-A-G|14
WMQKDVEYVKASLPFFPCLETK
>ENST00000371130.7|SNV-579620-T-A|4
QRGNDIFEYNSNGLLQKANNK
>FUSION-ENST00000523401.5:62586-ENST00000357849.9:24338|559
MYSKVKIE
>FUSION-ENST00000523401.5:62586-ENST00000357849.9:24338|2556
TVELEMF
>FUSION-ENST00000523401.5:62586-ENST00000357849.9:24338|2912
MTPSIFMAYK
>FUSION-ENST00000523401.5:62586-ENST00000357849.9:24338|161
VLCALNFLLYTVL
>FUSION-ENST00000523401.5:62586-ENST00000357849.9:24338|2637
MYALKFKQLR
>FUSION-ENST00000523401.5:62586-ENST00000357849.9:24338|2147
IRPPWPPK
>FUSION-ENST00000523401.5:62586-ENST00000357849.9:24338|2883
MEGRCVDSAWHVQACNK
>FUSION-ENST00000523401.5:62586-ENST00000357849.9:24338|427
LLSNSSCACGHLYIFFAEMST
>ENST00000463539.5|INDEL-3056-A-AA|3
WSLPGGNIRATGPGR
>ENST00000568832.1|SNV-125967-C-A|3
EVTEEKR
>ENST00000626395.2|SNV-12581-A-G|1
QVFTWSGVPEGDGLGWPVR
>ENST00000343410.7|INDEL-16026-A-AA|2
QEMEEAGSLPGQHHVLCLPR
>FUSION-ENST00000523401.5:62586-ENST00000357849.9:24338|1254
IYYIDFK
>FUSION-ENST00000523401.5:62586-ENST00000357849.9:24338|1778
VTNGMNVIDAAIVMCR
>ENST00000540415.1|SNV-141672-C-T|6
GKSMISSLSIMGGSSGSPYD
>ENST00000463539.5|INDEL-3056-A-AA|1
AGTGAGTAAGPGHDG
>FUSION-ENST00000523401.5:62586-ENST00000357849.9:24338|199
WDYRREPPRPAYITIIITVLMS
>FUSION-ENST00000523401.5:62586-ENST00000357849.9:24338|2082
MFSGTHWPTVYLLYRNVYSDSFLIK
>FUSION-ENST00000523401.5:62586-ENST00000357849.9:24338|840
SPRSHGYHFLTPNQITRLLIDFK
>ENST00000626395.2|SNV-12581-A-G|2
NFKQVFTWSGVPEGDGLGWPVR
>FUSION-ENST00000523401.5:62586-ENST00000357849.9:24338|831
MRDNAKTK
>ENST00000463539.5|INDEL-3056-A-AA|6
ETRWSLPGGNIR
>ENST00000505014.5|MNV-12671-GGTG-G|5
EICVWSIWMTETLFDIVWCPMSRLR
>FUSION-ENST00000221980.5:2915-ENST00000600711.1:1055|16
EYVGGLGPPRGR
>FUSION-ENST00000523401.5:62586-ENST00000357849.9:24338|1051
MLSFVHIWKCFTNK
>FUSION-ENST00000523401.5:62586-ENST00000357849.9:24338|2054
GFPFTFLISLEHK
>FUSION-ENST00000523401.5:62586-ENST00000357849.9:24338|2381
QVDHLKSEVRVQPGQYDETPSLLK
>FUSION-ENST00000523401.5:62586-ENST00000357849.9:24338|311
CNLVLFR
>FUSION-ENST00000523401.5:62586-ENST00000357849.9:24338|2665
MHTYVVFVLFR
>FUSION-ENST00000523401.5:62586-ENST00000357849.9:24338|1871
MNPRIILHEPENSNAVVLKFR
>FUSION-ENST00000523401.5:62586-ENST00000357849.9:24338|912
AHYNLKLLGSSLSLPLQPPRVLGL
>FUSION-ENST00000523401.5:62586-ENST00000357849.9:24338|485
LIFIETGFYCVA
>FUSION-ENST00000523401.5:62586-ENST00000357849.9:24338|1002
LVRLVSNSRSQVIRPPRPPK
>FUSION-ENST00000523401.5:62586-ENST00000357849.9:24338|2920
TQQALVSFVNSV
>FUSION-ENST00000523401.5:62586-ENST00000357849.9:24338|1932
VPLHSSVGNRLR
>FUSION-ENST00000523401.5:62586-ENST00000357849.9:24338|1667
MHGSYPDPDPFIFFFFFFDR
>FUSION-ENST00000523401.5:62586-ENST00000357849.9:24338|2104
MNIYVLISLR
>ENST00000540415.1|INDEL-141672-C-CTT|8
MSRGKSMISSLSIMGGSSGLPPM
>FUSION-ENST00000523401.5:62586-ENST00000357849.9:24338|1890
CIPRPSKSISTSGR
>FUSION-ENST00000523401.5:62586-ENST00000357849.9:24338|2625
YTRVFFFK
>FUSION-ENST00000297591.10:9703-ENST00000658256.1:373456|5
EPAREPFFLHCLR
>FUSION-ENST00000523401.5:62586-ENST00000357849.9:24338|2754
IPVQCSCASPNRAIHIGK
>FUSION-ENST00000523401.5:62586-ENST00000357849.9:24338|522
MHYLEFFCNK
>FUSION-ENST00000523401.5:62586-ENST00000357849.9:24338|1453
MCWWASIIPATREASEA
>FUSION-ENST00000523401.5:62586-ENST00000357849.9:24338|1045
AKPHLYQK
>FUSION-ENST00000523401.5:62586-ENST00000357849.9:24338|1297
LMFLLLRAVDT
>FUSION-ENST00000523401.5:62586-ENST00000357849.9:24338|1394
LYISPLIFCLFVF
>ENST00000583535.6|SNV-18187-G-A|1
GDLKLAQESILDLENDKQQLDER
>FUSION-ENST00000523401.5:62586-ENST00000357849.9:24338|2686
QVSNSWPQLSTR
>FUSION-ENST00000523401.5:62586-ENST00000357849.9:24338|2029
IFVLFNLMR
>FUSION-ENST00000523401.5:62586-ENST00000357849.9:24338|2741
QCGNQMLKANSKR
>FUSION-ENST00000523401.5:62586-ENST00000357849.9:24338|1838
MLCGILFMWYTLLK
>FUSION-ENST00000523401.5:62586-ENST00000357849.9:24338|1695
SSRPAWATW
>FUSION-ENST00000523401.5:62586-ENST00000357849.9:24338|1769
LASVTHYLFLAAVGDYI
>FUSION-ENST00000523401.5:62586-ENST00000357849.9:24338|521
HYLEFFCNK
>ENST00000307169.4|SNV-363-G-A|4
EQSGSPCRAAGVSPGTGGREGTEWR
>FUSION-ENST00000523401.5:62586-ENST00000357849.9:24338|1399
YILLKDR
>ENST00000623772.1|SNV-260-C-T|5
GRPLEGQPLRVLDLYPEPAFLR
>FUSION-ENST00000523401.5:62586-ENST00000357849.9:24338|1530
AGRPQEPYNHGGRESK
>FUSION-ENST00000523401.5:62586-ENST00000357849.9:24338|2284
MGFHFYFIIVK
>ENST00000304501.2|SNV-3914-C-A|4
LRMQHMQDYPNYKYRPR
>FUSION-ENST00000523401.5:62586-ENST00000357849.9:24338|605
FYEKAASLDCISNNHTR
>FUSION-ENST00000523401.5:62586-ENST00000357849.9:24338|2126
METILAKTVKPCLY
>FUSION-ENST00000523401.5:62586-ENST00000357849.9:24338|1881
MWQSPLLATLNVQRSKCDCFSK
>FUSION-ENST00000523401.5:62586-ENST00000357849.9:24338|1595
LLGLLYCLYFIIYKALLILLGK
>ENST00000469372.5|SNV-41534-T-G|2
DIYAIGVGKLDVDWR
>FUSION-ENST00000523401.5:62586-ENST00000357849.9:24338|826
TKEHCTIFTLLIND
>ENST00000623772.1|SNV-260-C-T|2
VLDLYPEPAFLRSGK
>FUSION-ENST00000523401.5:62586-ENST00000357849.9:24338|1251
LPFRISHFK
>FUSION-ENST00000523401.5:62586-ENST00000357849.9:24338|2894
MGIPLDLFLKICHLWFLK
>FUSION-ENST00000523401.5:62586-ENST00000357849.9:24338|1970
HYCHPSQTSIHILRTLFIRN
>ENST00000342992.10|SNV-194327-T-C|2
LHIIDVQLPDAGEYTCVLRLGNK
>FUSION-ENST00000523401.5:62586-ENST00000357849.9:24338|1028
MSHHFWK
>FUSION-ENST00000523401.5:62586-ENST00000357849.9:24338|1984
MPPHLANFLYF
>ENST00000498451.2|SNV-4078-A-C|2
VTFALPADAETEDTGVLNVK
>ENST00000402711.6|SNV-118969-A-G|2
KAKGAEIR
>FUSION-ENST00000523401.5:62586-ENST00000357849.9:24338|1930
VPLHSSVGNRLRETT
>FUSION-ENST00000523401.5:62586-ENST00000357849.9:24338|2457
MLSLLKIQK
>FUSION-ENST00000523401.5:62586-ENST00000357849.9:24338|967
LKPKVWGNLGQLVTYR
>ENST00000475821.2|SNV-2183-C-G|2
YDIIVRHYNYTGK
>FUSION-ENST00000523401.5:62586-ENST00000357849.9:24338|1417
ISLFHIR
>FUSION-ENST00000523401.5:62586-ENST00000357849.9:24338|2266
TEQDPVCKK
>FUSION-ENST00000523401.5:62586-ENST00000357849.9:24338|976
SGWKLMTFR
>ENST00000461664.5|SNV-16644-G-A|4
MAGEHIQLPDGSFGYTR
>ENST00000490506.5|SNV-9965-G-C|1
ILSDTYTVDKVEVHRLIR
>FUSION-ENST00000523401.5:62586-ENST00000357849.9:24338|2704
RIQGQWCFISLKMR
>FUSION-ENST00000523401.5:62586-ENST00000357849.9:24338|2000
YQDKRLK
>FUSION-ENST00000523401.5:62586-ENST00000357849.9:24338|50
MPEIPEAFSK
>FUSION-ENST00000523401.5:62586-ENST00000357849.9:24338|584
LARMVLIF
>FUSION-ENST00000523401.5:62586-ENST00000357849.9:24338|2059
MSIQILSLLKK
>FUSION-ENST00000523401.5:62586-ENST00000357849.9:24338|1224
KLLGLQV
>FUSION-ENST00000523401.5:62586-ENST00000357849.9:24338|286
RNMLTFLPLFLHI
>ENST00000490531.3|SNV-7334-G-A|1
TKQSRSEK
>FUSION-ENST00000523401.5:62586-ENST00000357849.9:24338|56
MCRGLVYYYYYKQESCK
>FUSION-ENST00000523401.5:62586-ENST00000357849.9:24338|88
MSTQESELEIR
>FUSION-ENST00000523401.5:62586-ENST00000357849.9:24338|1573
SLLYNNLLLWEVIHSQEN
>FUSION-ENST00000523401.5:62586-ENST00000357849.9:24338|2470
MIQTPFTRLHLHHWR
>FUSION-ENST00000523401.5:62586-ENST00000357849.9:24338|2309
GRADLNR
>FUSION-ENST00000523401.5:62586-ENST00000357849.9:24338|2602
MRVRQYSYYK
>FUSION-ENST00000523401.5:62586-ENST00000357849.9:24338|2438
PVIPATQEVEAGESLEPGRQRLW
>ENST00000418374.6|SNV-179223-A-G|3
AGHQSAR
>FUSION-ENST00000523401.5:62586-ENST00000357849.9:24338|2965
WALSKFFINIK
>FUSION-ENST00000523401.5:62586-ENST00000357849.9:24338|2486
RFSCLSLPGSWDYRHLPPR
>FUSION-ENST00000523401.5:62586-ENST00000357849.9:24338|783
MRSYGWALIQYDHCSYK
>FUSION-ENST00000523401.5:62586-ENST00000357849.9:24338|2561
VRPCLTNKTNK
>FUSION-ENST00000523401.5:62586-ENST00000357849.9:24338|1102
WAKLDLFHLIEKLFLAGCGGSHL
>FUSION-ENST00000523401.5:62586-ENST00000357849.9:24338|313
LEISHLRL
>FUSION-ENST00000523401.5:62586-ENST00000357849.9:24338|759
EDAVRTQGEGSR
>FUSION-ENST00000523401.5:62586-ENST00000357849.9:24338|849
LYPLNSVLQWD
>FUSION-ENST00000523401.5:62586-ENST00000357849.9:24338|1659
VRPHLLKK
>FUSION-ENST00000523401.5:62586-ENST00000357849.9:24338|2393
VAHAWEAKAGGSPEVRGSSPAWPI
>FUSION-ENST00000523401.5:62586-ENST00000357849.9:24338|2570
SLRPAWPTW
>FUSION-ENST00000523401.5:62586-ENST00000357849.9:24338|2563
SLHSSLGDRVRPCLTNKTNK
>FUSION-ENST00000523401.5:62586-ENST00000357849.9:24338|2485
FSCLSLPGSWDYR
>FUSION-ENST00000523401.5:62586-ENST00000357849.9:24338|108
FFPIYTCLQ
>FUSION-ENST00000523401.5:62586-ENST00000357849.9:24338|1341
QKQNKTK
>ENST00000574293.1|SNV-2021-C-T|5
MRPAAPTTLSAPGSGSTRWR
>FUSION-ENST00000523401.5:62586-ENST00000357849.9:24338|2244
SHHEPGLNSCILHYPMILLFNK
>FUSION-ENST00000523401.5:62586-ENST00000357849.9:24338|2581
PVTPALLEVEVGR
>FUSION-ENST00000523401.5:62586-ENST00000357849.9:24338|2164
SQLTTISTSRVQAFLLPQPSKSLGL
>FUSION-ENST00000523401.5:62586-ENST00000357849.9:24338|2805
LNDHRYCKYF
>FUSION-ENST00000523401.5:62586-ENST00000357849.9:24338|458
MYQYFIPFYGRVIFH
>FUSION-ENST00000523401.5:62586-ENST00000357849.9:24338|1352
ILLPQPAE
>FUSION-ENST00000523401.5:62586-ENST00000357849.9:24338|839
SHGYHFLTPNQITR
>FUSION-ENST00000523401.5:62586-ENST00000357849.9:24338|2737
ANSKRHPVK
>FUSION-ENST00000523401.5:62586-ENST00000357849.9:24338|2226
CLPQCMCWK
>FUSION-ENST00000523401.5:62586-ENST00000357849.9:24338|453
GFHHVVQAGLR
>FUSION-ENST00000523401.5:62586-ENST00000357849.9:24338|2890
KLRHGNVK
>FUSION-ENST00000523401.5:62586-ENST00000357849.9:24338|477
ISYNDYLNR
>FUSION-ENST00000523401.5:62586-ENST00000357849.9:24338|1459
MLVGLGTVAHTCNPSSLGDRSR
>FUSION-ENST00000523401.5:62586-ENST00000357849.9:24338|2961
MVSFNCRCAHR
>FUSION-ENST00000523401.5:62586-ENST00000357849.9:24338|2133
ITPLHSSLGNRAK
>FUSION-ENST00000523401.5:62586-ENST00000357849.9:24338|2471
IQTPFTR
>FUSION-ENST00000523401.5:62586-ENST00000357849.9:24338|845
MISPSPYLQNILATHLNSNPR
>FUSION-ENST00000523401.5:62586-ENST00000357849.9:24338|2321
MSHLSIVRFPRLLFVATR
>FUSION-ENST00000523401.5:62586-ENST00000357849.9:24338|564
CTKPGVVVHACNPSYLGG
>FUSION-ENST00000523401.5:62586-ENST00000357849.9:24338|589
MIRPPRPPK
>FUSION-ENST00000523401.5:62586-ENST00000357849.9:24338|2957
CAHRLTLETPELPLL
>FUSION-ENST00000523401.5:62586-ENST00000357849.9:24338|779
SYGWALIQYDHCSYK
>FUSION-ENST00000523401.5:62586-ENST00000357849.9:24338|1474
HCTPAWAAG
>FUSION-ENST00000523401.5:62586-ENST00000357849.9:24338|2061
MSIQILSLLK
>FUSION-ENST00000523401.5:62586-ENST00000357849.9:24338|2400
MLGLKICL
>FUSION-ENST00000523401.5:62586-ENST00000357849.9:24338|1056
ATEYQPLPGNSF
>FUSION-ENST00000520381.5:105439-ENST00000518388.5:80882|2
DQAPDEFVGLGLGCMMEFEHYFK
>FUSION-ENST00000523401.5:62586-ENST00000357849.9:24338|2480
LANFCIFSRDGVSPGWSR
>FUSION-ENST00000523401.5:62586-ENST00000357849.9:24338|656
GQESYLR
>ENST00000304501.2|SNV-3914-C-A|6
RPYVDEAERLRMQHMQDYPNYK
>FUSION-ENST00000297591.10:9703-ENST00000658256.1:373456|18
AHSSLPDNRAYGSPCCCHVK
>ENST00000309415.8|SNV-307724-A-T|2
VPAGGAGPPRNIVVGGSPLAK
>FUSION-ENST00000523401.5:62586-ENST00000357849.9:24338|2707
MKRIQGQWCFISLK
>FUSION-ENST00000523401.5:62586-ENST00000357849.9:24338|526
FEFSNCLIIFLVV
>FUSION-ENST00000523401.5:62586-ENST00000357849.9:24338|591
LYIWLESLNFITANKYIELFSLM
>FUSION-ENST00000523401.5:62586-ENST00000357849.9:24338|337
MEFCSCCLGWSAVAR
>FUSION-ENST00000523401.5:62586-ENST00000357849.9:24338|1590
ALLILLGK
>FUSION-ENST00000523401.5:62586-ENST00000357849.9:24338|2724
SCGRGFLCSAAVLLLTGPYI
>FUSION-ENST00000523401.5:62586-ENST00000357849.9:24338|2514
MQSSIRL
>FUSION-ENST00000523401.5:62586-ENST00000357849.9:24338|937
MWFLEKCK
>ENST00000481424.5|SNV-2959-G-A|3
EQILELLVLEQFLTILPREFYTWIR
>FUSION-ENST00000523401.5:62586-ENST00000357849.9:24338|122
EESLKTLK
>FUSION-ENST00000523401.5:62586-ENST00000357849.9:24338|2766
MAFPMRCIR
>FUSION-ENST00000523401.5:62586-ENST00000357849.9:24338|1032
GVVGKRLLFGY
>FUSION-ENST00000523401.5:62586-ENST00000357849.9:24338|1809
DHIHITFFTV
>ENST00000168712.3|SNV-1987-G-A|6
TKKGNQVSPTMK
>FUSION-ENST00000523401.5:62586-ENST00000357849.9:24338|2008
MFHIRINMK
>ENST00000355610.9|SNV-57239-T-G|6
SSSERSTPPYLFPEYPEASKNTGQK
>FUSION-ENST00000523401.5:62586-ENST00000357849.9:24338|2796
VETLLSFHSPLPSIMEK
>FUSION-ENST00000523401.5:62586-ENST00000357849.9:24338|865
HAQGYTVPKR
>FUSION-ENST00000523401.5:62586-ENST00000357849.9:24338|151
LAGFRSPLRPHS
>FUSION-ENST00000523401.5:62586-ENST00000357849.9:24338|2619
CHHTQLILFNF
>ENST00000262430.6|SNV-7921-G-A|6
LVEGPDVREMNGVLKGMLSEWFSSR
>FUSION-ENST00000523401.5:62586-ENST00000357849.9:24338|441
MWNININIA
>FUSION-ENST00000523401.5:62586-ENST00000357849.9:24338|2623
MQWHDCDSLQFRPLGFK
>FUSION-ENST00000523401.5:62586-ENST00000357849.9:24338|696
VMWAGLVLTRTHSIYEEHRNK
>ENST00000334126.11|SNV-136980-C-T|1
DSQAALSSH
>FUSION-ENST00000523401.5:62586-ENST00000357849.9:24338|1060
IGSYLVLRNVIARHGGTCL
>FUSION-ENST00000523401.5:62586-ENST00000357849.9:24338|89
QSVQQMSTQESELEIRWEM
>FUSION-ENST00000523401.5:62586-ENST00000357849.9:24338|1491
MEDAVSRDCATALQPGR
>ENST00000496811.6|SNV-31928-G-A|2
KGQAGRVQPGHCYHLYNGLR
>FUSION-ENST00000523401.5:62586-ENST00000357849.9:24338|383
MHHHTWLLYF
>FUSION-ENST00000523401.5:62586-ENST00000357849.9:24338|198
SLGFSVHLTSSCILSCEL
>FUSION-ENST00000523401.5:62586-ENST00000357849.9:24338|2937
MCTIRDPMW
>FUSION-ENST00000523401.5:62586-ENST00000357849.9:24338|1715
AGVQWRNLSSPQPLPPRFK
>FUSION-ENST00000523401.5:62586-ENST00000357849.9:24338|2489
MFLFSLPTTWC
>FUSION-ENST00000523401.5:62586-ENST00000357849.9:24338|1845
VLLNSCRKK
>FUSION-ENST00000523401.5:62586-ENST00000357849.9:24338|1567
MSHSTQPTLGNL
>FUSION-ENST00000523401.5:62586-ENST00000357849.9:24338|280
MLAFIILLSYILLIH
>FUSION-ENST00000523401.5:62586-ENST00000357849.9:24338|659
FFYLSAPEDSMHSAKGQESYLR
>FUSION-ENST00000523401.5:62586-ENST00000357849.9:24338|667
IIIWTCK
>FUSION-ENST00000523401.5:62586-ENST00000357849.9:24338|837
SHGYHFLTPNQITRLLIDFKCPYDL
>FUSION-ENST00000523401.5:62586-ENST00000357849.9:24338|1602
MVSSSTQKPER
>FUSION-ENST00000651947.1:14991-ENST00000546135.1:10243|2
MAQKNIWGF
>FUSION-ENST00000523401.5:62586-ENST00000357849.9:24338|775
MTDAVPALMALR
>FUSION-ENST00000523401.5:62586-ENST00000357849.9:24338|61
LFLEFSI
>ENST00000512944.6|SNV-10329-C-G|3
DGLMYEQYRMDSGKTR
>ENST00000574293.1|SNV-2021-C-T|3
PAAPTTLSAPGSGSTR
>FUSION-ENST00000523401.5:62586-ENST00000357849.9:24338|2609
PFLKVSLIQACFVG
>ENST00000603526.1|SNV-96077-C-G|7
NLTENYRKNETK
>ENST00000470688.5|SNV-9643-G-A|2
MLCIPTEFTPTQPR
>FUSION-ENST00000523401.5:62586-ENST00000357849.9:24338|504
VILFYDR
>FUSION-ENST00000523401.5:62586-ENST00000357849.9:24338|2243
MSHHEPGLNSCILHYPMILLFNKK
>FUSION-ENST00000523401.5:62586-ENST00000357849.9:24338|2786
AITWQEELR
>FUSION-ENST00000523401.5:62586-ENST00000357849.9:24338|2417
DKIVQCFSR
>FUSION-ENST00000523401.5:62586-ENST00000357849.9:24338|2310
LLFVATRGRADLNR
>FUSION-ENST00000523401.5:62586-ENST00000357849.9:24338|523
YFGKNTA
>FUSION-ENST00000523401.5:62586-ENST00000357849.9:24338|2905
SCMVDLLITFYYLFLQMK
>FUSION-ENST00000352983.7:3101-ENST00000502082.5:61176|8
MLCADEHGHLER
>FUSION-ENST00000523401.5:62586-ENST00000357849.9:24338|1850
MVLLNSCR
>FUSION-ENST00000523401.5:62586-ENST00000357849.9:24338|955
LGSKDVKEINMQK
>FUSION-ENST00000523401.5:62586-ENST00000357849.9:24338|191
VSESSKLR
>FUSION-ENST00000523401.5:62586-ENST00000357849.9:24338|673
MARCSGSHL
>FUSION-ENST00000523401.5:62586-ENST00000357849.9:24338|33
SRLAWNSWAQVIFLTQPME
>ENST00000418374.6|SNV-179223-A-G|2
AGHQSARR
>FUSION-ENST00000523401.5:62586-ENST00000357849.9:24338|482
MNMISYNDYLNR
>FUSION-ENST00000523401.5:62586-ENST00000357849.9:24338|1477
NHSNLGDGGCGEPRLR
>FUSION-ENST00000523401.5:62586-ENST00000357849.9:24338|2598
QYSYYKFI
>FUSION-ENST00000523401.5:62586-ENST00000357849.9:24338|677
MVSTFTKPQILLSYGLTKDKPRILK
>FUSION-ENST00000523401.5:62586-ENST00000357849.9:24338|2528
NIDIIKN
>FUSION-ENST00000523401.5:62586-ENST00000357849.9:24338|1962
TSQKKCDR
>FUSION-ENST00000523401.5:62586-ENST00000357849.9:24338|2414
IVQCFSREK
>FUSION-ENST00000523401.5:62586-ENST00000357849.9:24338|2801
CFIEMLQ
>ENST00000361483.4|SNV-5821-G-A|1
NMLFYFEDAASR
>FUSION-ENST00000523401.5:62586-ENST00000357849.9:24338|1723
PPCPAFFFFLR
>FUSION-ENST00000651947.1:14991-ENST00000546135.1:10243|1
AQKNIWGF
>FUSION-ENST00000523401.5:62586-ENST00000357849.9:24338|2878
KIGWVFFSSYLFSLVLR
>FUSION-ENST00000523401.5:62586-ENST00000357849.9:24338|2833
QYLIQHIFYK
>FUSION-ENST00000523401.5:62586-ENST00000357849.9:24338|1378
PGSIFLIYVIFMHIKLISQSL
>FUSION-ENST00000523401.5:62586-ENST00000357849.9:24338|1506
MNTKLCSCK
>FUSION-ENST00000523401.5:62586-ENST00000357849.9:24338|2922
QSLNGGQVCGQCLARAGL
>ENST00000505014.5|MNV-12671-GGTG-G|10
NTFRHSVVPYEPPEVWFATGVSGRR
>FUSION-ENST00000523401.5:62586-ENST00000357849.9:24338|2964
WALSKFFINIKSNS
>FUSION-ENST00000523401.5:62586-ENST00000357849.9:24338|2209
WMNAVMK
>ENST00000335730.6|SNV-96785-T-C|3
ALGPAGSWTPCGCGTWWRGR
>FUSION-ENST00000523401.5:62586-ENST00000357849.9:24338|1803
MSLNCVFLFSFFS
>FUSION-ENST00000523401.5:62586-ENST00000357849.9:24338|753
MTIYFHLYAK
>FUSION-ENST00000523401.5:62586-ENST00000357849.9:24338|1786
KNRILSLK
>FUSION-ENST00000523401.5:62586-ENST00000357849.9:24338|2504
MGFHQDGLDLLTS
>FUSION-ENST00000523401.5:62586-ENST00000357849.9:24338|17
LLSRDAPELFEGNEID
>FUSION-ENST00000221980.5:2915-ENST00000600711.1:1055|19
CGSPELGFPEREYVGGLGPPR
>FUSION-ENST00000523401.5:62586-ENST00000357849.9:24338|2137
LAVQDKPGQ
>FUSION-ENST00000523401.5:62586-ENST00000357849.9:24338|2730
MPVSPATWEAEAGEPLELRR
>FUSION-ENST00000523401.5:62586-ENST00000357849.9:24338|1654
FCFFQWPPLK
>FUSION-ENST00000523401.5:62586-ENST00000357849.9:24338|229
EFPRVCQDGLDLVTS
>FUSION-ENST00000523401.5:62586-ENST00000357849.9:24338|154
LLKSLEHYKGLP
>FUSION-ENST00000523401.5:62586-ENST00000357849.9:24338|341
GLKGNNFSISG
>FUSION-ENST00000523401.5:62586-ENST00000357849.9:24338|2793
MVETLLSFHSPLPSIMEKSGKSK
>FUSION-ENST00000523401.5:62586-ENST00000357849.9:24338|2383
NWHFGLAWWLTPGRPRQVDHLK
>FUSION-ENST00000523401.5:62586-ENST00000357849.9:24338|2670
MTHRSQPTSLFSNQK
>FUSION-ENST00000523401.5:62586-ENST00000357849.9:24338|2772
MRDGMAFPMRCIR
>FUSION-ENST00000523401.5:62586-ENST00000357849.9:24338|2735
HPVKLYWLSEAELEGFQR
>FUSION-ENST00000221980.5:2915-ENST00000600711.1:1055|31
NRSAELRVLYK
>FUSION-ENST00000221980.5:2915-ENST00000600711.1:1055|5
AYAFFVTATYERR
>FUSION-ENST00000523401.5:62586-ENST00000357849.9:24338|785
ICINRVSVGSYVSITGTFT
>FUSION-ENST00000523401.5:62586-ENST00000357849.9:24338|1022
MLMNYKYGMTF
>FUSION-ENST00000523401.5:62586-ENST00000357849.9:24338|2969
MKRLSIL
>FUSION-ENST00000523401.5:62586-ENST00000357849.9:24338|570
NVVSLPGFLPSHQ
>FUSION-ENST00000523401.5:62586-ENST00000357849.9:24338|1929
MLVCTCNLSYLGG
>FUSION-ENST00000523401.5:62586-ENST00000357849.9:24338|2446
LTPVIPALWEAEAGGSPEVGSSRPA
>ENST00000280527.7|SNV-192813-C-G|5
GTRVQVESSQR
>ENST00000508163.1|INDEL-4706-T-TT|16
IFIPSSIAFFNNIGK
>FUSION-ENST00000523401.5:62586-ENST00000357849.9:24338|1731
MSVINNIYIFFETR
>FUSION-ENST00000523401.5:62586-ENST00000357849.9:24338|768
MCVPDGVKK
>FUSION-ENST00000523401.5:62586-ENST00000357849.9:24338|1642
HKYHLHFLQDQVQGP
>FUSION-ENST00000523401.5:62586-ENST00000357849.9:24338|2582
MPVTPALLEVEVGR
>FUSION-ENST00000229239.10:2705-ENST00000533540.5:4464|4
IIRHTSCTPR
>FUSION-ENST00000523401.5:62586-ENST00000357849.9:24338|155
MLLKSLEHYKGLP
>FUSION-ENST00000523401.5:62586-ENST00000357849.9:24338|446
MFSRFIHFVACISTSFLFMAG
>FUSION-ENST00000523401.5:62586-ENST00000357849.9:24338|1536
FGWGHGQTISVTLTVKFPYK
>ENST00000474842.1|SNV-44520-C-T|4
MSLSSREAK
>FUSION-ENST00000523401.5:62586-ENST00000357849.9:24338|776
SGTILNPVGPVVNMTDAVPALMALR
>FUSION-ENST00000523401.5:62586-ENST00000357849.9:24338|309
CNLVLFRQVK
>FUSION-ENST00000523401.5:62586-ENST00000357849.9:24338|2051
MKPIYSVFFFVACAFGVTSSK
>FUSION-ENST00000523401.5:62586-ENST00000357849.9:24338|987
MKKENSFLIALSTFLIS
>FUSION-ENST00000523401.5:62586-ENST00000357849.9:24338|2973
SRISVLHQRLLSVHLGAK
>FUSION-ENST00000523401.5:62586-ENST00000357849.9:24338|2293
VAVCGNTR
>FUSION-ENST00000523401.5:62586-ENST00000357849.9:24338|1357
IGFSFNR
>FUSION-ENST00000523401.5:62586-ENST00000357849.9:24338|1395
MLYISPLIFCLFVF
>FUSION-ENST00000523401.5:62586-ENST00000357849.9:24338|661
FFYLSAPEDSMHSAK
>FUSION-ENST00000523401.5:62586-ENST00000357849.9:24338|2723
GFLCSAAVLLLTGPYI
>FUSION-ENST00000523401.5:62586-ENST00000357849.9:24338|1895
EEEAAVGFAGLGKEAGAQK
>FUSION-ENST00000523401.5:62586-ENST00000357849.9:24338|2352
MALFSFSTLKCCD
>FUSION-ENST00000523401.5:62586-ENST00000357849.9:24338|249
MCATMPS
>FUSION-ENST00000523401.5:62586-ENST00000357849.9:24338|2421
MFCNSTCL
>FUSION-ENST00000523401.5:62586-ENST00000357849.9:24338|2631
KIHPLHSNFIYR
>FUSION-ENST00000523401.5:62586-ENST00000357849.9:24338|2428
LPRLLSNSWAQVYPHP
>FUSION-ENST00000523401.5:62586-ENST00000357849.9:24338|1218
PVLESPGLDLQEN
>FUSION-ENST00000523401.5:62586-ENST00000357849.9:24338|1329
LHSPEGKNTVSSYGK
>FUSION-ENST00000523401.5:62586-ENST00000357849.9:24338|2698
RNFTILVLFLINYYYYYYLR
>ENST00000418374.6|SNV-179223-A-G|5
MAGHQSARR
>FUSION-ENST00000523401.5:62586-ENST00000357849.9:24338|1260
EVFTGILFSRGYR
>FUSION-ENST00000523401.5:62586-ENST00000357849.9:24338|553
RQITSLCYYK
>FUSION-ENST00000523401.5:62586-ENST00000357849.9:24338|2463
LQFNMRFGQK
>ENST00000603526.1|SNV-96077-C-G|4
RCTQQNER
>ENST00000418374.6|SNV-179223-A-G|13
EDGRTSVSK
>FUSION-ENST00000523401.5:62586-ENST00000357849.9:24338|1806
WHLPLSLSR
>FUSION-ENST00000523401.5:62586-ENST00000357849.9:24338|2114
NPGGGACSEPRSR
>FUSION-ENST00000523401.5:62586-ENST00000357849.9:24338|2906
VLPDILLYLSER
>FUSION-ENST00000523401.5:62586-ENST00000357849.9:24338|1982
METCYFSGLFKPN
>FUSION-ENST00000523401.5:62586-ENST00000357849.9:24338|1532
AGRPQEPYNHGGR
>FUSION-ENST00000523401.5:62586-ENST00000357849.9:24338|986
KKENSFLIALSTFLIS
>FUSION-ENST00000523401.5:62586-ENST00000357849.9:24338|2440
PVIPATQEVEAGESLEPGRQR
>ENST00000260505.13|SNV-78046-G-A|6
KQISREEHENQHMGNYR
>FUSION-ENST00000523401.5:62586-ENST00000357849.9:24338|2009
CLLGLVGL
>FUSION-ENST00000523401.5:62586-ENST00000357849.9:24338|1752
MSFFNYR
>FUSION-ENST00000523401.5:62586-ENST00000357849.9:24338|2931
PSSNVHH
>ENST00000168712.3|SNV-1987-G-A|5
KGNQVSPTMK
>FUSION-ENST00000523401.5:62586-ENST00000357849.9:24338|147
MGFHHIAQAGLK
>FUSION-ENST00000523401.5:62586-ENST00000357849.9:24338|1953
CSIFTTIRKGK
>FUSION-ENST00000523401.5:62586-ENST00000357849.9:24338|1852
MYGVIVRDGSA
>FUSION-ENST00000523401.5:62586-ENST00000357849.9:24338|1994
FHVYVRRICILLL
>FUSION-ENST00000523401.5:62586-ENST00000357849.9:24338|603
AASLDCISNNHTR
>FUSION-ENST00000523401.5:62586-ENST00000357849.9:24338|2655
VLELQVCATVPGHMYVLYMTSSKR
>FUSION-ENST00000523401.5:62586-ENST00000357849.9:24338|221
MLSLSLLNFLSILLLLLLLLLFCR
>FUSION-ENST00000523401.5:62586-ENST00000357849.9:24338|930
FSARQGHCLGRR
>FUSION-ENST00000523401.5:62586-ENST00000357849.9:24338|1035
RGVVGKR
>FUSION-ENST00000523401.5:62586-ENST00000357849.9:24338|2330
KKTLIFIEFLPYAGCFR
>FUSION-ENST00000523401.5:62586-ENST00000357849.9:24338|1912
MGVKMLDIMKGTK
>FUSION-ENST00000523401.5:62586-ENST00000357849.9:24338|1832
MWYTLLK
>FUSION-ENST00000523401.5:62586-ENST00000357849.9:24338|1950
QLNFLVFHWNSI
>ENST00000666250.1|INDEL-744231-T-TA|11
TKEHCPK
>FUSION-ENST00000523401.5:62586-ENST00000357849.9:24338|1228
LPRLVLNSWPQVILPPLSRK
>FUSION-ENST00000523401.5:62586-ENST00000357849.9:24338|1274
GVLLEAR
>FUSION-ENST00000523401.5:62586-ENST00000357849.9:24338|373
SEQTGGNSTSRVNR
>FUSION-ENST00000523401.5:62586-ENST00000357849.9:24338|347
VERASSK
>FUSION-ENST00000523401.5:62586-ENST00000357849.9:24338|815
VSLSHRPRGQSHHLCGR
>FUSION-ENST00000523401.5:62586-ENST00000357849.9:24338|2153
HFSCLSLPSHWDYR
>FUSION-ENST00000523401.5:62586-ENST00000357849.9:24338|819
EQNLYALNYQKAKVSLSHRPR
>FUSION-ENST00000523401.5:62586-ENST00000357849.9:24338|1569
MLARLVLNF
>FUSION-ENST00000523401.5:62586-ENST00000357849.9:24338|1194
ARLAGELKETK
>ENST00000603526.1|SNV-96077-C-G|3
RCTQQNERCI
>FUSION-ENST00000523401.5:62586-ENST00000357849.9:24338|1199
VQNACFRK
>FUSION-ENST00000523401.5:62586-ENST00000357849.9:24338|1310
MIHPPWPR
>FUSION-ENST00000523401.5:62586-ENST00000357849.9:24338|958
MLGSKDVK
>FUSION-ENST00000523401.5:62586-ENST00000357849.9:24338|1208
CHPCCYR
>FUSION-ENST00000523401.5:62586-ENST00000357849.9:24338|1689
HLVWISR
>FUSION-ENST00000523401.5:62586-ENST00000357849.9:24338|738
GLQKTNQES
>FUSION-ENST00000523401.5:62586-ENST00000357849.9:24338|1791
KSGKQVAK
>ENST00000357336.3|SNV-41490-A-T|4
QEICTMKYDNLEK
>ENST00000380817.8|SNV-10658-G-A|4
RLEVVHNCISYVFEGKMLEAK
>FUSION-ENST00000523401.5:62586-ENST00000357849.9:24338|2802
MCFIEMLQ
>FUSION-ENST00000523401.5:62586-ENST00000357849.9:24338|577
MVKNTMTTR
>FUSION-ENST00000523401.5:62586-ENST00000357849.9:24338|2518
KYMQSSIR
>ENST00000371822.9|SNV-46798-C-T|1
CFLSDETCEKPVDETTK
>FUSION-ENST00000523401.5:62586-ENST00000357849.9:24338|2851
MPPYLANFCVFSRDR
>FUSION-ENST00000523401.5:62586-ENST00000357849.9:24338|1807
MWHLPLSLSR
>FUSION-ENST00000523401.5:62586-ENST00000357849.9:24338|568
YTFCFVTQDIIK
>ENST00000331920.11|SNV-36664-C-A|1
NSNKPLDMALVLNGGCHGLSRK
>FUSION-ENST00000523401.5:62586-ENST00000357849.9:24338|2378
SEVRVQPGQYDETPSLLKIQK
>ENST00000568832.1|SNV-125967-C-A|16
MTPLIPSSMIKSEDVTPMEVTEEK
>FUSION-ENST00000523401.5:62586-ENST00000357849.9:24338|268
MCLGVIFFMFLVFQFIALVRSVSL
>FUSION-ENST00000523401.5:62586-ENST00000357849.9:24338|253
LLKVVHSSSILFTFLFFF
>FUSION-ENST00000523401.5:62586-ENST00000357849.9:24338|2695
ISAHCNFHLPGSSDSR
>FUSION-ENST00000523401.5:62586-ENST00000357849.9:24338|1779
MVTNGMNVIDAAIVMCRSSK
>FUSION-ENST00000523401.5:62586-ENST00000357849.9:24338|1141
ITVKTQLFSFLFS
>FUSION-ENST00000523401.5:62586-ENST00000357849.9:24338|196
EPPRPAYITIIITVLMS
>ENST00000293845.8|SNV-9747-G-A|2
NDEILQQNNELARLQMR
>FUSION-ENST00000523401.5:62586-ENST00000357849.9:24338|2464
LHLHHWRLQFNMRFGQK
>FUSION-ENST00000523401.5:62586-ENST00000357849.9:24338|396
KKIGFFQMSCCY
>FUSION-ENST00000523401.5:62586-ENST00000357849.9:24338|2663
MHTYVVFVLFRLFFLR
>FUSION-ENST00000297591.10:9703-ENST00000658256.1:373456|3
EPFFLHCLR
>FUSION-ENST00000523401.5:62586-ENST00000357849.9:24338|972
MHDLAMLKPK
>FUSION-ENST00000523401.5:62586-ENST00000357849.9:24338|1736
CIGYMQILFYFCNKVGAQ
>FUSION-ENST00000523401.5:62586-ENST00000357849.9:24338|1482
QGETLSQKKK
>FUSION-ENST00000523401.5:62586-ENST00000357849.9:24338|567
MYTFCFVTQDIIKK
>FUSION-ENST00000523401.5:62586-ENST00000357849.9:24338|2476
SADLVIRPPWPPKLLGLQA
>FUSION-ENST00000523401.5:62586-ENST00000357849.9:24338|2350
MISCILSSWL
>FUSION-ENST00000523401.5:62586-ENST00000357849.9:24338|900
MEKPRLY
>FUSION-ENST00000523401.5:62586-ENST00000357849.9:24338|891
MHRRGLGEDTR
>FUSION-ENST00000523401.5:62586-ENST00000357849.9:24338|2954
TCVTWSLSTAVVPIG
>ENST00000418766.5|SNV-23402-C-T|2
ALCFLCTGQFRNALGDGK
>FUSION-ENST00000523401.5:62586-ENST00000357849.9:24338|9
MLASRLSSPAYLLN
>ENST00000371279.4|SNV-5399-G-A|6
MEGLLTRCRALPTLATCSR
>FUSION-ENST00000523401.5:62586-ENST00000357849.9:24338|1346
ESHSVAK
>FUSION-ENST00000523401.5:62586-ENST00000357849.9:24338|1660
MVRPHLLKK
>FUSION-ENST00000523401.5:62586-ENST00000357849.9:24338|1671
VLGLQARATVPNQ
>FUSION-ENST00000523401.5:62586-ENST00000357849.9:24338|2384
NWHFGLAWWLTPGRPR
>ENST00000505014.5|MNV-12671-GGTG-G|6
EICVWSIWMTETLFDIVWCPMSR
>FUSION-ENST00000523401.5:62586-ENST00000357849.9:24338|638
GYLFVLEVKTDK
>FUSION-ENST00000523401.5:62586-ENST00000357849.9:24338|961
ADIMLGSK
>FUSION-ENST00000523401.5:62586-ENST00000357849.9:24338|2203
NAVMKVGVVLSSLAFCRMR
>FUSION-ENST00000523401.5:62586-ENST00000357849.9:24338|1937
SSRPAWPTWQNLLSTK
>FUSION-ENST00000523401.5:62586-ENST00000357849.9:24338|179
MLCDSFSLILEDFFEIK
>FUSION-ENST00000523401.5:62586-ENST00000357849.9:24338|2674
SSWDYRR
>ENST00000557515.5|SNV-34218-C-T|3
SEREWDWDKVR
>FUSION-ENST00000523401.5:62586-ENST00000357849.9:24338|1812
MYSTIRCFERDHIHITFFTV
>FUSION-ENST00000523401.5:62586-ENST00000357849.9:24338|2636
YALKFKQLR
>FUSION-ENST00000523401.5:62586-ENST00000357849.9:24338|2736
RHPVKLYWLSEAELEGFQR
>FUSION-ENST00000523401.5:62586-ENST00000357849.9:24338|2956
LTLETPELPLL
>ENST00000343067.8|SNV-100393-C-T|1
SLVTEAENSQYQQK
>FUSION-ENST00000523401.5:62586-ENST00000357849.9:24338|711
GNLDLATYTRK
>FUSION-ENST00000523401.5:62586-ENST00000357849.9:24338|714
RGNLDLATYTRK
>FUSION-ENST00000523401.5:62586-ENST00000357849.9:24338|2273
LNILHLAGCGDM
>ENST00000251582.12|SNV-212574-G-A|5
GDCRKVGCNGVIGSSK
>ENST00000610846.1|SNV-309-G-A|1
RPSCCRWSQSPSR
>ENST00000540415.1|SNV-141672-C-T|8
MSRGKSMISSLSIMGGSSGSPYD
>FUSION-ENST00000523401.5:62586-ENST00000357849.9:24338|1430
MSHHAWLYIFNLCNFYAYK
>FUSION-ENST00000523401.5:62586-ENST00000357849.9:24338|833
MLALDNFLHLQMRNER
>FUSION-ENST00000523401.5:62586-ENST00000357849.9:24338|1618
MSHRTQPRTFMFYPSEWYVYLSNTR
>FUSION-ENST00000523401.5:62586-ENST00000357849.9:24338|1265
ILSLHFFF
>FUSION-ENST00000523401.5:62586-ENST00000357849.9:24338|296
MNFSAFFFFSLKKSLYSFTYL
>FUSION-ENST00000523401.5:62586-ENST00000357849.9:24338|534
MISYYWLSSHV
>FUSION-ENST00000523401.5:62586-ENST00000357849.9:24338|2353
ALFSFSTLK
>ENST00000327259.5|SNV-3080-T-A|1
FISANEGLDDYLEAREGMHLK
>FUSION-ENST00000523401.5:62586-ENST00000357849.9:24338|2299
MTCILPLREQRK
>FUSION-ENST00000221980.5:2915-ENST00000600711.1:1055|3
VPCPWPLAEPATR
>FUSION-ENST00000523401.5:62586-ENST00000357849.9:24338|2141
PRWEDCLR
>FUSION-ENST00000523401.5:62586-ENST00000357849.9:24338|2955
MTCVTWSLSTAVVPIG
>ENST00000275493.7|MNV-155756-GGAATTAAGAGAAGCA-G|2
IPVAIKTSPKANK
>FUSION-ENST00000523401.5:62586-ENST00000357849.9:24338|929
CKLFFSR
>FUSION-ENST00000523401.5:62586-ENST00000357849.9:24338|2205
NAVMKVGVVLSSLAFCR
>ENST00000529694.6|SNV-20408-G-C|2
VITEKCPER
>FUSION-ENST00000523401.5:62586-ENST00000357849.9:24338|2355
MSRSFLT
>FUSION-ENST00000523401.5:62586-ENST00000357849.9:24338|2825
IIGIVNIFEIKLCVLLKCCNEFSIK
>FUSION-ENST00000523401.5:62586-ENST00000357849.9:24338|1976
MCWNIFFK
>ENST00000519078.6|INDEL-9900-G-GTTA|3
AFGIPIRVYTHELVVTLWYR
>FUSION-ENST00000523401.5:62586-ENST00000357849.9:24338|1773
NVIDAAIVMCRSSK
>FUSION-ENST00000523401.5:62586-ENST00000357849.9:24338|766
MCVPDGVKKNV
>FUSION-ENST00000523401.5:62586-ENST00000357849.9:24338|2387
FCLTTCKGTLEGHIR
>ENST00000568832.1|SNV-125967-C-A|5
MEVTEEK
>FUSION-ENST00000221980.5:2915-ENST00000600711.1:1055|8
HTRAYAFFVTATYER
>FUSION-ENST00000523401.5:62586-ENST00000357849.9:24338|2345
MVIIYLLK
>FUSION-ENST00000523401.5:62586-ENST00000357849.9:24338|2493
DLGSLQPLPPK
>FUSION-ENST00000523401.5:62586-ENST00000357849.9:24338|1308
MIHPPWPRSVLGLQA
>FUSION-ENST00000523401.5:62586-ENST00000357849.9:24338|2465
LHLHHWRLQFNMR
>FUSION-ENST00000523401.5:62586-ENST00000357849.9:24338|431
LDSYEIM
>FUSION-ENST00000523401.5:62586-ENST00000357849.9:24338|877
KNMGQAR
>FUSION-ENST00000523401.5:62586-ENST00000357849.9:24338|663
SASKFIIYF
>FUSION-ENST00000523401.5:62586-ENST00000357849.9:24338|2783
MAITWQEELRRVIR
>FUSION-ENST00000519001.1:9703-ENST00000658256.1:373456|1
VPLAAAM
>FUSION-ENST00000523401.5:62586-ENST00000357849.9:24338|1279
VLRCEVYF
>FUSION-ENST00000523401.5:62586-ENST00000357849.9:24338|1585
GSRHVKR
>FUSION-ENST00000523401.5:62586-ENST00000357849.9:24338|120
TLKEKAK
>FUSION-ENST00000523401.5:62586-ENST00000357849.9:24338|1996
FHVYVRR
>FUSION-ENST00000523401.5:62586-ENST00000357849.9:24338|16
LINNLSSG
>FUSION-ENST00000523401.5:62586-ENST00000357849.9:24338|2043
LLTQGHRNLLLCCLLRAS
>FUSION-ENST00000523401.5:62586-ENST00000357849.9:24338|1853
MMYGVIVRDGSA
>FUSION-ENST00000523401.5:62586-ENST00000357849.9:24338|2877
KIGWVFFSSYLFSLVLRV
>FUSION-ENST00000523401.5:62586-ENST00000357849.9:24338|701
TQRRVMWAGLVLTR
>FUSION-ENST00000523401.5:62586-ENST00000357849.9:24338|1379
MPGSIFLIYVIFMHIKLISQSL
>FUSION-ENST00000523401.5:62586-ENST00000357849.9:24338|2685
QVSNSWPQLSTRLGLPK
>FUSION-ENST00000523401.5:62586-ENST00000357849.9:24338|2775
SDVEGQFKASPSKIVLAV
>FUSION-ENST00000523401.5:62586-ENST00000357849.9:24338|1333
CQQVWCLVSASKMPL
>FUSION-ENST00000523401.5:62586-ENST00000357849.9:24338|863
GENFRGLEVGLT
>FUSION-ENST00000523401.5:62586-ENST00000357849.9:24338|695
MWAGLVLTR
>FUSION-ENST00000523401.5:62586-ENST00000357849.9:24338|2926
MLKCFSLDCTAGER
>FUSION-ENST00000523401.5:62586-ENST00000357849.9:24338|2049
MKPIYSVFFFVACAFGVTSSKK
>ENST00000539563.5|SNV-1053020-G-C|2
IQKVDVYDEGSYTCSVHTQHEPK
>FUSION-ENST00000523401.5:62586-ENST00000357849.9:24338|601
AASLDCISNNHTRAFLLIIRF
>FUSION-ENST00000523401.5:62586-ENST00000357849.9:24338|1460
LVGLGTVAHTCNPSSLGDR
>FUSION-ENST00000523401.5:62586-ENST00000357849.9:24338|885
GLGEDTRKLLR
>ENST00000370454.9|SNV-81814-G-A|2
GNHFEILPPELDDCRALK
>ENST00000325888.12|SNV-28049-G-A|2
VYNITYTVKEK
>FUSION-ENST00000523401.5:62586-ENST00000357849.9:24338|1613
SLALSPK
>FUSION-ENST00000523401.5:62586-ENST00000357849.9:24338|1620
MSHRTQPR
>FUSION-ENST00000523401.5:62586-ENST00000357849.9:24338|1898
MLADINLFIIFNSCRESGRLGFYH
>FUSION-ENST00000523401.5:62586-ENST00000357849.9:24338|1754
KKQEALSHFT
>FUSION-ENST00000523401.5:62586-ENST00000357849.9:24338|2409
PPCPAIFKYFF
>FUSION-ENST00000523401.5:62586-ENST00000357849.9:24338|1303
MERAGHGSSHL
>FUSION-ENST00000523401.5:62586-ENST00000357849.9:24338|1556
MSFFTWHQGR
>FUSION-ENST00000492719.5:2705-ENST00000533540.5:4464|53
SMTTASRSSGIPPAPR
>FUSION-ENST00000523401.5:62586-ENST00000357849.9:24338|1940
MPVFPALREAEVGGSPEVR
>FUSION-ENST00000523401.5:62586-ENST00000357849.9:24338|610
SFLLATIQSTTTAYILSGFLMHAR
>FUSION-ENST00000523401.5:62586-ENST00000357849.9:24338|1698
MPIIPALWEAEAGGSPKLR
>FUSION-ENST00000523401.5:62586-ENST00000357849.9:24338|737
MTVQANYIPNK
>FUSION-ENST00000523401.5:62586-ENST00000357849.9:24338|1902
MLADINLFIIFNSCR
>FUSION-ENST00000523401.5:62586-ENST00000357849.9:24338|288
SHCAQPLVLFLMRNMLTFLPLFLHI
>FUSION-ENST00000523401.5:62586-ENST00000357849.9:24338|267
CLGVIFFMFLVFQFIALVRSVSL
>ENST00000515673.7|SNV-80360-C-A|1
GEVVMASSAQDRLACDPNTK
>FUSION-ENST00000523401.5:62586-ENST00000357849.9:24338|1140
TQLFSFLFS
>FUSION-ENST00000523401.5:62586-ENST00000357849.9:24338|1820
MDLLQESQ
>FUSION-ENST00000523401.5:62586-ENST00000357849.9:24338|1990
FENYLLSLPLDINIYLFIYFVCLFV
>FUSION-ENST00000523401.5:62586-ENST00000357849.9:24338|2645
MIVPLHSSLGDR
>FUSION-ENST00000523401.5:62586-ENST00000357849.9:24338|2460
RFGQKQISK
>FUSION-ENST00000523401.5:62586-ENST00000357849.9:24338|1753
KQEALSHFT
>FUSION-ENST00000523401.5:62586-ENST00000357849.9:24338|2829
MIIGIVNIFEIK
>ENST00000461664.5|SNV-16644-G-A|9
MRAWLHPWLVNTSSSQMDR
>FUSION-ENST00000523401.5:62586-ENST00000357849.9:24338|1052
LSFVHIWK
>FUSION-ENST00000523401.5:62586-ENST00000357849.9:24338|2510
SGFPTTSFQICISRDIHW
>FUSION-ENST00000523401.5:62586-ENST00000357849.9:24338|2713
MVAHACNPSYWGG
>FUSION-ENST00000523401.5:62586-ENST00000357849.9:24338|2067
MRDIIYK
>FUSION-ENST00000523401.5:62586-ENST00000357849.9:24338|2763
AFPMRCIRQ
>FUSION-ENST00000523401.5:62586-ENST00000357849.9:24338|1811
YSTIRCFERDHIHITFFTV
>FUSION-ENST00000523401.5:62586-ENST00000357849.9:24338|304
SLLVMNFSAFFFFSLK
>FUSION-ENST00000523401.5:62586-ENST00000357849.9:24338|1285
KHLFANISK
>ENST00000610846.1|SNV-309-G-A|3
MAPRRPSCCRWSQSPSR
>FUSION-ENST00000523401.5:62586-ENST00000357849.9:24338|943
MQAVFFQK
>FUSION-ENST00000523401.5:62586-ENST00000357849.9:24338|2613
CISSMPFLK
>FUSION-ENST00000523401.5:62586-ENST00000357849.9:24338|1419
ERISLFHIR
>FUSION-ENST00000523401.5:62586-ENST00000357849.9:24338|1879
SKCDCFSK
>FUSION-ENST00000523401.5:62586-ENST00000357849.9:24338|1202
MVQNACFR
>FUSION-ENST00000523401.5:62586-ENST00000357849.9:24338|1963
VERTSQKK
>FUSION-ENST00000523401.5:62586-ENST00000357849.9:24338|2492
DLGSLQPLPPKFK
>FUSION-ENST00000523401.5:62586-ENST00000357849.9:24338|2572
AGGSPEVRSLRPAWPTW
>FUSION-ENST00000523401.5:62586-ENST00000357849.9:24338|1215
VPYYERMVLCVII
>FUSION-ENST00000523401.5:62586-ENST00000357849.9:24338|1344
HCTPAWATERDCLK
>FUSION-ENST00000523401.5:62586-ENST00000357849.9:24338|1563
ALDSDKSFLAAL
>FUSION-ENST00000523401.5:62586-ENST00000357849.9:24338|35
MRSRLAWNSWAQVIFLTQPME
>FUSION-ENST00000523401.5:62586-ENST00000357849.9:24338|1070
MPSFLENSYNNLTSLTLK
>FUSION-ENST00000523401.5:62586-ENST00000357849.9:24338|2481
LANFCIFSR
>FUSION-ENST00000523401.5:62586-ENST00000357849.9:24338|2412
MPPCPAIFK
>FUSION-ENST00000523401.5:62586-ENST00000357849.9:24338|344
LSKPRGLK
>FUSION-ENST00000523401.5:62586-ENST00000357849.9:24338|830
RDNAKTK
>FUSION-ENST00000523401.5:62586-ENST00000357849.9:24338|2958
VSFNCRCAHRLTLETPELPLL
>FUSION-ENST00000523401.5:62586-ENST00000357849.9:24338|2575
SLELRSLR
>ENST00000236938.11|SNV-5040-C-A|2
TKLPLQR
>ENST00000338745.11|SNV-67375-G-A|4
AKMSQALFAKVAATK
>FUSION-ENST00000523401.5:62586-ENST00000357849.9:24338|2198
VGVVLSSLAFCR
>FUSION-ENST00000523401.5:62586-ENST00000357849.9:24338|142
NQSYVTASQSIWLS
>FUSION-ENST00000523401.5:62586-ENST00000357849.9:24338|1954
CSIFTTIRK
>FUSION-ENST00000523401.5:62586-ENST00000357849.9:24338|985
DYNVTNR
>FUSION-ENST00000523401.5:62586-ENST00000357849.9:24338|760
FGLSYVHKEDAVRTQGEGSR
>FUSION-ENST00000523401.5:62586-ENST00000357849.9:24338|2759
MKIQGELLEDEGLIICK
>FUSION-ENST00000523401.5:62586-ENST00000357849.9:24338|2017
MLEEYVFCCFRWNVL
>FUSION-ENST00000523401.5:62586-ENST00000357849.9:24338|2453
QISKLYQVPLLINIQK
>FUSION-ENST00000523401.5:62586-ENST00000357849.9:24338|2359
MFKIMSR
>FUSION-ENST00000523401.5:62586-ENST00000357849.9:24338|2767
DGMAFPMRCIRQ
>ENST00000369144.8|SNV-15387-C-G|3
RLATLLGLEAPPTRIGLINDMVR
>FUSION-ENST00000523401.5:62586-ENST00000357849.9:24338|367
MLKGDCNRLDFHGGEGIFK
>FUSION-ENST00000523401.5:62586-ENST00000357849.9:24338|1413
DLLALFLRA
>FUSION-ENST00000523401.5:62586-ENST00000357849.9:24338|1135
SELAIRDF
>FUSION-ENST00000523401.5:62586-ENST00000357849.9:24338|748
RSTGIRGGKPWYPHLQNPK
>FUSION-ENST00000523401.5:62586-ENST00000357849.9:24338|1981
ETCYFSGLFKPN
>FUSION-ENST00000523401.5:62586-ENST00000357849.9:24338|843
MISPSPYLQNILATHLNSNPRSPR
>ENST00000367265.9|SNV-72242-C-A|1
ECAVNTLLTENSPYSLLEVLCPR
>ENST00000401642.8|SNV-708-A-T|1
WKLGSLGDVDSTTLTPELLLQIR
>FUSION-ENST00000523401.5:62586-ENST00000357849.9:24338|583
MPVIPATWEAEAGESLEPGR
>FUSION-ENST00000523401.5:62586-ENST00000357849.9:24338|2515
YMQSSIRL
>FUSION-ENST00000523401.5:62586-ENST00000357849.9:24338|1361
MKIGFSFNR
>ENST00000540415.1|INDEL-141672-C-CTT|2
MGGSSGLPPM
>FUSION-ENST00000523401.5:62586-ENST00000357849.9:24338|2560
VRPCLTNKTNKK
>FUSION-ENST00000523401.5:62586-ENST00000357849.9:24338|1634
VAGTTGTRCHAR
>FUSION-ENST00000523401.5:62586-ENST00000357849.9:24338|2161
MTNYFLSLQIHLVWTFYLK
>FUSION-ENST00000221980.5:2915-ENST00000600711.1:1055|15
EYVGGLGPPRGRSHR
>FUSION-ENST00000523401.5:62586-ENST00000357849.9:24338|1587
VEGRRGSR
>FUSION-ENST00000523401.5:62586-ENST00000357849.9:24338|391
GVLKLLTIIVGVSISS
>FUSION-ENST00000523401.5:62586-ENST00000357849.9:24338|361
LDFHGGEGIFKGEGGPS
>FUSION-ENST00000523401.5:62586-ENST00000357849.9:24338|2165
SQLTTISTSRVQAFLLPQPSK
>FUSION-ENST00000523401.5:62586-ENST00000357849.9:24338|2090
PTFIYLFLFIYLFIY
>FUSION-ENST00000523401.5:62586-ENST00000357849.9:24338|2271
RQWLNELENGLSFLLYHCEIILMF
>FUSION-ENST00000523401.5:62586-ENST00000357849.9:24338|2664
HTYVVFVLFR
>FUSION-ENST00000523401.5:62586-ENST00000357849.9:24338|1370
MALLLHFWLTM
>ENST00000381093.6|SNV-77733-C-A|1
NTTQFAAVCHQHLDER
>FUSION-ENST00000523401.5:62586-ENST00000357849.9:24338|203
ESSYLGLSK
>FUSION-ENST00000523401.5:62586-ENST00000357849.9:24338|2591
NPSTFRG
>ENST00000538040.1|SNV-1987-G-A|1
GRPRRGTK
>ENST00000540415.1|SNV-141672-C-T|4
MISSLSIMGGSSGSPYD
>FUSION-ENST00000523401.5:62586-ENST00000357849.9:24338|1785
NRILSLK
>FUSION-ENST00000523401.5:62586-ENST00000357849.9:24338|1209
MCHPCCYR
>ENST00000379044.5|SNV-795-C-T|3
SPTLLSSYCIDSILGRRSSCK
>FUSION-ENST00000523401.5:62586-ENST00000357849.9:24338|1588
MVEGRRGSR
>FUSION-ENST00000523401.5:62586-ENST00000357849.9:24338|96
MLVVSCGFCTLR
>FUSION-ENST00000523401.5:62586-ENST00000357849.9:24338|1112
EWKGWTHIVLFRK
>FUSION-ENST00000523401.5:62586-ENST00000357849.9:24338|1997
MFHVYVRR
>FUSION-ENST00000523401.5:62586-ENST00000357849.9:24338|1548
TACGKLPP
>FUSION-ENST00000523401.5:62586-ENST00000357849.9:24338|189
VNFVCLGIIFFHSLIPSILK
>FUSION-ENST00000520381.5:105439-ENST00000518388.5:80882|1
DQAPDEFVGLGLGCMMEFEHYFKR
>FUSION-ENST00000523401.5:62586-ENST00000357849.9:24338|1074
IVNFAISVYCQCCPLYISGNVLQIK
>FUSION-ENST00000523401.5:62586-ENST00000357849.9:24338|611
GPLSLGLGFTWIIWEDLLSR
>ENST00000260505.13|SNV-78046-G-A|5
QISREEHENQHMGNYR
>ENST00000280527.7|SNV-192813-C-G|2
VQVESSQRMLR
>FUSION-ENST00000523401.5:62586-ENST00000357849.9:24338|137
MNLKDLVFQKSLT
>FUSION-ENST00000523401.5:62586-ENST00000357849.9:24338|668
KIIIWTCKIYVFIDDPVSLNLITYR
>FUSION-ENST00000523401.5:62586-ENST00000357849.9:24338|1525
HVLLHMASGERRMR
>FUSION-ENST00000523401.5:62586-ENST00000357849.9:24338|1003
MLVRLVSNSRSQVIRPPRPPK
>FUSION-ENST00000523401.5:62586-ENST00000357849.9:24338|1518
VSFSFVLK
>ENST00000631247.1|SNV-84507-C-T|1
YLFRPEEIELFICGSRNLDFQA
>FUSION-ENST00000523401.5:62586-ENST00000357849.9:24338|751
LRRDQLWWHIDLR
>FUSION-ENST00000523401.5:62586-ENST00000357849.9:24338|457
YQYFIPFYGRVIFH
>FUSION-ENST00000523401.5:62586-ENST00000357849.9:24338|1408
CISYCGSWSNNLK
>FUSION-ENST00000523401.5:62586-ENST00000357849.9:24338|463
FLLLVLIIFPSTSLNNK
>FUSION-ENST00000523401.5:62586-ENST00000357849.9:24338|2614
MCISSMPFLK
>FUSION-ENST00000523401.5:62586-ENST00000357849.9:24338|478
MISYNDYLNR
>FUSION-ENST00000523401.5:62586-ENST00000357849.9:24338|822
MEQNLYALNYQKAK
>FUSION-ENST00000523401.5:62586-ENST00000357849.9:24338|23
FEDSGFPLSVHADANLR
>FUSION-ENST00000523401.5:62586-ENST00000357849.9:24338|1947
MFQHINTGKFFSSTK
>FUSION-ENST00000523401.5:62586-ENST00000357849.9:24338|208
MKESSYLGLSK
>ENST00000296181.9|INDEL-81661-A-AA|1
LQKYYSTDY
>FUSION-ENST00000523401.5:62586-ENST00000357849.9:24338|735
MTVQANYIPNKK
>FUSION-ENST00000523401.5:62586-ENST00000357849.9:24338|1143
VRPCLKKQK
>FUSION-ENST00000523401.5:62586-ENST00000357849.9:24338|596
MVAETNFPK
>FUSION-ENST00000523401.5:62586-ENST00000357849.9:24338|660
MFFYLSAPEDSMHSAKGQESYLR
>FUSION-ENST00000523401.5:62586-ENST00000357849.9:24338|1288
LVFVHLSWPIQISR
>FUSION-ENST00000523401.5:62586-ENST00000357849.9:24338|1763
KRMLYIFSGSLFSCAFNG
>FUSION-ENST00000523401.5:62586-ENST00000357849.9:24338|2923
QSLNGGQVCGQCLAR
>ENST00000568832.1|SNV-125967-C-A|2
MEVTEEKRSSTIFK
>FUSION-ENST00000523401.5:62586-ENST00000357849.9:24338|2579
PVTPALLEVEVGRSLELR
>ENST00000371279.4|SNV-5399-G-A|2
ALPTLATCSR
>FUSION-ENST00000523401.5:62586-ENST00000357849.9:24338|1702
RPCYVPQADLEPLGSR
>FUSION-ENST00000523401.5:62586-ENST00000357849.9:24338|749
MRSTGIRGGKPWYPHLQNPK
>FUSION-ENST00000523401.5:62586-ENST00000357849.9:24338|331
ISPCWSGWSQTPDLR
>FUSION-ENST00000523401.5:62586-ENST00000357849.9:24338|580
PVIPATWEAEAGESLEPGRQR
>FUSION-ENST00000523401.5:62586-ENST00000357849.9:24338|1568
LARLVLNF
>ENST00000498451.2|SNV-4078-A-C|4
RVTFALPADAETEDTGVLNVK
>FUSION-ENST00000523401.5:62586-ENST00000357849.9:24338|708
QGLALLPR
>FUSION-ENST00000523401.5:62586-ENST00000357849.9:24338|1223
MVFPSQK
>ENST00000643988.1|SNV-7293-T-A|3
TSPGLRGASACPDEGPGFQTWPR
>ENST00000552572.1|SNV-69842-A-G|10
QKDVEYVKASLPFFPCLETK
>FUSION-ENST00000523401.5:62586-ENST00000357849.9:24338|2388
MFCLTTCKGTLEGHIR
>ENST00000568832.1|SNV-125967-C-A|4
MEVTEEKR
>ENST00000354536.9|SNV-167056-G-C|4
CDNTARAHPAKPRDLYK
>FUSION-ENST00000523401.5:62586-ENST00000357849.9:24338|207
KESSYLGLSK
>ENST00000474842.1|SNV-44520-C-T|1
SLSSREAKDVFYSELCGVR
>FUSION-ENST00000523401.5:62586-ENST00000357849.9:24338|770
MCVPDGVK
>FUSION-ENST00000523401.5:62586-ENST00000357849.9:24338|380
LVRLVSNSRPQVIR
>FUSION-ENST00000523401.5:62586-ENST00000357849.9:24338|2294
SFYFVDESLEHSEVSKVAVCGNTR
>ENST00000583535.6|SNV-18187-G-A|2
GDLKLAQESILDLENDK
>FUSION-ENST00000523401.5:62586-ENST00000357849.9:24338|2800
LNLCNMLFLTDVTAPILF
>FUSION-ENST00000523401.5:62586-ENST00000357849.9:24338|561
PPCPARHS
>ENST00000510250.2|SNV-505025-G-C|2
MHRIVNQWSEK
>FUSION-ENST00000523401.5:62586-ENST00000357849.9:24338|1393
MVMAHCAPNSWPQGILPPHPPE
>FUSION-ENST00000523401.5:62586-ENST00000357849.9:24338|1485
DCATALQPGRQGETLSQKK
>ENST00000236938.11|SNV-5040-C-A|1
TKLPLQRSAAR
>FUSION-ENST00000523401.5:62586-ENST00000357849.9:24338|1299
LMFLLLR
>FUSION-ENST00000523401.5:62586-ENST00000357849.9:24338|2311
LLFVATRGR
>ENST00000536265.5|SNV-27243-C-T|2
MFQKRELPQMMDEVGR
>ENST00000370721.5|SNV-684940-G-T|1
EWCIPEGDVREGQMQLVTSL
>FUSION-ENST00000523401.5:62586-ENST00000357849.9:24338|1500
MQTQPLCLIAHLSMVICSHLK
>FUSION-ENST00000523401.5:62586-ENST00000357849.9:24338|1967
FAVVERPCEI
>FUSION-ENST00000523401.5:62586-ENST00000357849.9:24338|442
IPFMWNININIA
>FUSION-ENST00000523401.5:62586-ENST00000357849.9:24338|136
NLKDLVFQKSLT
>FUSION-ENST00000523401.5:62586-ENST00000357849.9:24338|763
KFGLSYVHKEDAVR
>FUSION-ENST00000523401.5:62586-ENST00000357849.9:24338|1012
MDFLNLSTLNKCGYCNTILLHYK
>FUSION-ENST00000523401.5:62586-ENST00000357849.9:24338|722
MTIVLIR
>ENST00000296181.9|INDEL-81661-A-AA|3
KPLYAVQEFYSPDTWNNGGDFRWR
>FUSION-ENST00000523401.5:62586-ENST00000357849.9:24338|873
GQARWLTPVIPALWEAQEG
>FUSION-ENST00000523401.5:62586-ENST00000357849.9:24338|2097
MLASLQTLDLR
>ENST00000475821.2|SNV-2183-C-G|9
MGPTSVPLVKAHRSSVSDYVK
>FUSION-ENST00000523401.5:62586-ENST00000357849.9:24338|181
SPKAPLLIVTSHFEER
>FUSION-ENST00000523401.5:62586-ENST00000357849.9:24338|2626
MYTRVFFFK
>FUSION-ENST00000523401.5:62586-ENST00000357849.9:24338|1666
HGSYPDPDPFIFFFFFFDR
>FUSION-ENST00000523401.5:62586-ENST00000357849.9:24338|1446
MSVLGKYITSQRNIK
>FUSION-ENST00000523401.5:62586-ENST00000357849.9:24338|2105
FGLFSPFGYYI
>FUSION-ENST00000523401.5:62586-ENST00000357849.9:24338|338
GGPAETAFQALSPHQVS
>FUSION-ENST00000523401.5:62586-ENST00000357849.9:24338|713
GRNPTYVIPFLTTQALFFFFFFLR
>ENST00000536736.5|SNV-96785-T-C|2
HLVAREVDLTPEEEAR
>FUSION-ENST00000523401.5:62586-ENST00000357849.9:24338|2946
RPVQSRCWPEPE
>FUSION-ENST00000523401.5:62586-ENST00000357849.9:24338|2748
LTFSCHCRGR
>FUSION-ENST00000523401.5:62586-ENST00000357849.9:24338|1372
WSLTLLQR
>ENST00000293889.10|INDEL-3056-A-AA|16
CILGPDPPEAPGLLPQHPELER
>ENST00000619060.1|SNV-2451-C-G|4
LSLCRDPEPPRPLCLLRVSLLCALR
>FUSION-ENST00000523401.5:62586-ENST00000357849.9:24338|292
MESCSVTQSGVQWCHLSSLQPLPPR
>FUSION-ENST00000523401.5:62586-ENST00000357849.9:24338|573
NTMTTRNVVSLPGFLPSHQ
>ENST00000366574.7|SNV-680945-T-A|4
SNIHLQGKMEDPAIRWQMALYK
>FUSION-ENST00000523401.5:62586-ENST00000357849.9:24338|1678
WHDLGSLQTPPPR
>FUSION-ENST00000523401.5:62586-ENST00000357849.9:24338|1198
MVQNACFRKSR
>FUSION-ENST00000523401.5:62586-ENST00000357849.9:24338|654
SVAQAGMQWHDHGSLQLQPPWLK
>FUSION-ENST00000342232.5:6680-ENST00000518287.6:107008|3
TKVEIANSRFLLDLATHL
>FUSION-ENST00000523401.5:62586-ENST00000357849.9:24338|2297
MGRSFYFVDESLEHSEVSK
>ENST00000420123.6|SNV-13105-G-C|1
ELEFLLMSTENELKGQQVLPVR
>FUSION-ENST00000523401.5:62586-ENST00000357849.9:24338|1296
MFLLLRAVDT
>FUSION-ENST00000523401.5:62586-ENST00000357849.9:24338|2696
MISAHCNFHLPGSSDSR
>FUSION-ENST00000523401.5:62586-ENST00000357849.9:24338|761
FGLSYVHKEDAVR
>ENST00000468172.1|INDEL-16026-A-AA|5
ALQEDRKK
>FUSION-ENST00000523401.5:62586-ENST00000357849.9:24338|101
DKLDRGR
>FUSION-ENST00000523401.5:62586-ENST00000357849.9:24338|2106
MFGLFSPFGYYI
>FUSION-ENST00000523401.5:62586-ENST00000357849.9:24338|1456
LVGLGTVAHTCNPSSLGDRSRQIA
>FUSION-ENST00000523401.5:62586-ENST00000357849.9:24338|913
MAHYNLKLLGSSLSLPLQPPRVLGL
>FUSION-ENST00000523401.5:62586-ENST00000357849.9:24338|1729
MSVINNIYIFFETRSCSVAQAGVQR
>FUSION-ENST00000523401.5:62586-ENST00000357849.9:24338|733
MHLLFFFFFFFFLR
>FUSION-ENST00000523401.5:62586-ENST00000357849.9:24338|1580
VSIFWPR
>FUSION-ENST00000523401.5:62586-ENST00000357849.9:24338|2644
IVPLHSSLGDR
>FUSION-ENST00000523401.5:62586-ENST00000357849.9:24338|2647
TSSKRILESYS
>FUSION-ENST00000523401.5:62586-ENST00000357849.9:24338|800
PVIPALWEAEAGGSPEVRSSRPP
>ENST00000472688.5|SNV-78046-G-A|3
INIWGIIDEFILLK
>FUSION-ENST00000523401.5:62586-ENST00000357849.9:24338|43
TSHAWSPEFVCDSYPARGK
>FUSION-ENST00000523401.5:62586-ENST00000357849.9:24338|834
LALDNFLHLQMR
>ENST00000469372.5|SNV-41534-T-G|3
DIYAIGVGK
>FUSION-ENST00000523401.5:62586-ENST00000357849.9:24338|618
MWILNPY
>FUSION-ENST00000523401.5:62586-ENST00000357849.9:24338|1737
MCIGYMQILFYFCNKVGAQ
>FUSION-ENST00000523401.5:62586-ENST00000357849.9:24338|932
FSARQGHCLGR
>ENST00000475821.2|SNV-2183-C-G|8
GPTSVPLVKAHRSSVSDYVK
>FUSION-ENST00000523401.5:62586-ENST00000357849.9:24338|2223
MCWKLNPQYNSIGR
>FUSION-ENST00000523401.5:62586-ENST00000357849.9:24338|476
MISYNDYLNRV
>FUSION-ENST00000523401.5:62586-ENST00000357849.9:24338|31
MLPAVFHCPDSDALIVK
>FUSION-ENST00000523401.5:62586-ENST00000357849.9:24338|658
MHSAKGQESYLR
>FUSION-ENST00000523401.5:62586-ENST00000357849.9:24338|1872
NPRIILHEPENSNAVVLK
>FUSION-ENST00000523401.5:62586-ENST00000357849.9:24338|2304
SLWLYHEVPRC
>ENST00000371822.9|SNV-46798-C-T|SNV-46801-C-T|1
CFLFDETCEKPVDETTK
>ENST00000488014.5|SNV-78046-G-A|2
KINIWGIIAHCVLGQIAHFPTFDIA
>FUSION-ENST00000523401.5:62586-ENST00000357849.9:24338|2715
MVVHACKPSYLGG
>ENST00000647821.1|SNV-35562-G-A|2
IEQLRTGFVQSR
>FUSION-ENST00000523401.5:62586-ENST00000357849.9:24338|392
KGVLKLLTIIVGVSISS
>FUSION-ENST00000523401.5:62586-ENST00000357849.9:24338|1239
MANSNIQSMTSGEDS
>FUSION-ENST00000523401.5:62586-ENST00000357849.9:24338|358
RGTSLKGR
>FUSION-ENST00000523401.5:62586-ENST00000357849.9:24338|2717
MPVIPATGEAEAGEWLEPRRQR
>FUSION-ENST00000523401.5:62586-ENST00000357849.9:24338|1893
EAGAQKCIPRPSK
>FUSION-ENST00000523401.5:62586-ENST00000357849.9:24338|2544
MLVLSKMDTNHGNTFK
>FUSION-ENST00000523401.5:62586-ENST00000357849.9:24338|93
LVVSCGFCTLRR
>FUSION-ENST00000523401.5:62586-ENST00000357849.9:24338|1078
RDLLFFEFKEDLR
>FUSION-ENST00000523401.5:62586-ENST00000357849.9:24338|2712
VAHACNPSYWGG
>FUSION-ENST00000523401.5:62586-ENST00000357849.9:24338|2596
IGCSHVIDCNH
>FUSION-ENST00000523401.5:62586-ENST00000357849.9:24338|65
FYHTAQNSTPFK
>FUSION-ENST00000523401.5:62586-ENST00000357849.9:24338|1452
CWWASIIPATREASEA
>FUSION-ENST00000523401.5:62586-ENST00000357849.9:24338|2632
SICNKKIHPLHSNFIYR
>FUSION-ENST00000523401.5:62586-ENST00000357849.9:24338|2224
CLPQCMCWKLNPQYNSIGR
>FUSION-ENST00000523401.5:62586-ENST00000357849.9:24338|1710
MSHRARPTQLLFKK
>FUSION-ENST00000523401.5:62586-ENST00000357849.9:24338|356
GTSLKGRCAIWCSSGR
>FUSION-ENST00000523401.5:62586-ENST00000357849.9:24338|1526
HVLLHMASGERR
>FUSION-ENST00000523401.5:62586-ENST00000357849.9:24338|1734
QILFYFCNK
>FUSION-ENST00000523401.5:62586-ENST00000357849.9:24338|1079
RDLLFFEFK
>FUSION-ENST00000523401.5:62586-ENST00000357849.9:24338|2098
CIPRSRSAGSYGNSCLTF
>FUSION-ENST00000523401.5:62586-ENST00000357849.9:24338|741
GGKPWYPHLQNPK
>FUSION-ENST00000523401.5:62586-ENST00000357849.9:24338|1338
LSKSFVYLGGTLS
>FUSION-ENST00000352983.7:3101-ENST00000502082.5:61176|9
FAQKMLCADEHGHLERCVEYGR
>FUSION-ENST00000523401.5:62586-ENST00000357849.9:24338|699
RVMWAGLVLTRTHSIYEEHR
>ENST00000343067.8|SNV-100393-C-T|2
TTEKSLVTEAENSQYQQK
>ENST00000418374.6|SNV-179223-A-G|6
MAGHQSAR
>FUSION-ENST00000523401.5:62586-ENST00000357849.9:24338|86
MSTQESELEIRWEM
>FUSION-ENST00000523401.5:62586-ENST00000357849.9:24338|294
KSLYSFTYL
>FUSION-ENST00000523401.5:62586-ENST00000357849.9:24338|1647
MISLYLIVTPPILHIALK
>FUSION-ENST00000523401.5:62586-ENST00000357849.9:24338|2186
MQPSPLSNSR
>FUSION-ENST00000523401.5:62586-ENST00000357849.9:24338|1674
LILNPWVQGLLLFWPPK
>FUSION-ENST00000523401.5:62586-ENST00000357849.9:24338|1856
AVGETIAAFCCITFWICVISGKN
>FUSION-ENST00000551242.5:21777-ENST00000454757.6:179700|1
MCEPCGGLCPKGG
>FUSION-ENST00000523401.5:62586-ENST00000357849.9:24338|1589
YFSSLSHLYHFYHSILKPS
>ENST00000509580.2|SNV-67601-G-A|2
VYCLHDTHDTLK
>FUSION-ENST00000523401.5:62586-ENST00000357849.9:24338|898
LREIKPDVFGETR
>FUSION-ENST00000523401.5:62586-ENST00000357849.9:24338|2498
SHSVTEAGVQR
>FUSION-ENST00000523401.5:62586-ENST00000357849.9:24338|545
KANNIFVLL
>FUSION-ENST00000523401.5:62586-ENST00000357849.9:24338|2938
IEHFCLHTST
>FUSION-ENST00000523401.5:62586-ENST00000357849.9:24338|480
MNMISYNDYLNRV
>ENST00000552572.1|SNV-69842-A-G|8
DVEYVKASLPFFPCLETKSFN
>ENST00000512704.5|SNV-53985-C-T|1
LAKPLPKVLWRYK
>FUSION-ENST00000523401.5:62586-ENST00000357849.9:24338|1783
ILSLKFTCYK
>FUSION-ENST00000523401.5:62586-ENST00000357849.9:24338|794
TVLCTCVLTATCR
>FUSION-ENST00000523401.5:62586-ENST00000357849.9:24338|2250
MLDLNSFLFFLRQGLPLLPR
>FUSION-ENST00000523401.5:62586-ENST00000357849.9:24338|1057
MATEYQPLPGNSF
>ENST00000442647.7|SNV-13105-G-C|1
ELEFLLMSTENELK
>ENST00000307169.4|SNV-363-G-A|3
AAGVSPGTGGREGTEWR
>FUSION-ENST00000523401.5:62586-ENST00000357849.9:24338|169
LSYVFFFAVLFIVSSHACTDLR
>FUSION-ENST00000523401.5:62586-ENST00000357849.9:24338|2854
CMPPYLANFCVFSRDR
>FUSION-ENST00000523401.5:62586-ENST00000357849.9:24338|1018
MLIKFKYWFTYSFL
>FUSION-ENST00000523401.5:62586-ENST00000357849.9:24338|1206
HHQHLDPPGPDLVLICWR
>ENST00000467628.1|SNV-67375-G-A|3
SQALFAK
>FUSION-ENST00000523401.5:62586-ENST00000357849.9:24338|2550
MVIHLRAGL
>FUSION-ENST00000523401.5:62586-ENST00000357849.9:24338|295
NFSAFFFFSLKKSLYSFTYL
>ENST00000497212.1|INDEL-74230-C-CT|1
VYCCSESSFFCQDSILLLCK
>ENST00000644424.1|SNV-322235-C-A|1
ECSSGTWMRQ
>FUSION-ENST00000523401.5:62586-ENST00000357849.9:24338|2279
MYFIPNRK
>FUSION-ENST00000523401.5:62586-ENST00000357849.9:24338|209
PCNTECHIFNIECQTL
>ENST00000508163.1|INDEL-4706-T-TT|21
MHGILTEQKMIFIPSSIAFFNNIGK
>ENST00000338745.11|SNV-67375-G-A|5
AKMSQALFAK
>FUSION-ENST00000523401.5:62586-ENST00000357849.9:24338|2927
EMLKCFSLDCTAGER
>FUSION-ENST00000523401.5:62586-ENST00000357849.9:24338|530
MCFSIRR
>FUSION-ENST00000523401.5:62586-ENST00000357849.9:24338|225
SDIVIFFLAECWIFFYSYNYAWILI
>FUSION-ENST00000523401.5:62586-ENST00000357849.9:24338|721
MTIVLIRR
>FUSION-ENST00000523401.5:62586-ENST00000357849.9:24338|2391
GSSPAWPI
>FUSION-ENST00000523401.5:62586-ENST00000357849.9:24338|2708
LARLVSNS
>FUSION-ENST00000523401.5:62586-ENST00000357849.9:24338|2901
VDLLITFYYLFLQMK
>FUSION-ENST00000523401.5:62586-ENST00000357849.9:24338|1921
MVHIARKAESFR
>FUSION-ENST00000523401.5:62586-ENST00000357849.9:24338|149
MGIPLVWAMR
>FUSION-ENST00000297591.10:9703-ENST00000658256.1:373456|1
YAQHFWA
>FUSION-ENST00000523401.5:62586-ENST00000357849.9:24338|2179
TFIIPKRNSGPTVQ
>FUSION-ENST00000523401.5:62586-ENST00000357849.9:24338|2176
WYFISFFFFSK
>ENST00000538040.1|SNV-1987-G-A|3
TKKGNQV
>ENST00000619060.1|SNV-2451-C-G|1
DPEPPRPLCLLRVSLLCALRAGGR
>ENST00000603526.1|SNV-96077-C-G|8
MNLTENYRKNETK
>ENST00000262430.6|SNV-7921-G-A|5
EMNGVLKGMLSEWFSSR
>ENST00000168712.3|SNV-1987-G-A|2
GNQVSPTMKVTHFLPR
>FUSION-ENST00000523401.5:62586-ENST00000357849.9:24338|1046
MAKPHLYQK
>FUSION-ENST00000523401.5:62586-ENST00000357849.9:24338|1156
FHFPHLSNGEFIR
>FUSION-ENST00000523401.5:62586-ENST00000357849.9:24338|2640
MHASFPPVLILVLSSIF
>FUSION-ENST00000523401.5:62586-ENST00000357849.9:24338|1725
CHHSPLQP
>FUSION-ENST00000523401.5:62586-ENST00000357849.9:24338|641
MGYLFVLEVK
>FUSION-ENST00000523401.5:62586-ENST00000357849.9:24338|1137
MSELAIR
>FUSION-ENST00000352983.7:3101-ENST00000502082.5:61176|11
KFAQKMLCADEHGHLER
>FUSION-ENST00000523401.5:62586-ENST00000357849.9:24338|966
MLKPKVWGNLGQLVTYRADIMLGSK
>ENST00000236938.11|SNV-5040-C-A|3
AVPSAEPQAGSPMTLSCKTKLPLQR
>FUSION-ENST00000523401.5:62586-ENST00000357849.9:24338|2267
MTEQDPVCKK
>FUSION-ENST00000523401.5:62586-ENST00000357849.9:24338|2853
MPPYLANFCVFSR
>FUSION-ENST00000523401.5:62586-ENST00000357849.9:24338|222
TQAVFILGLIPPQSK
>FUSION-ENST00000523401.5:62586-ENST00000357849.9:24338|818
AKVSLSHRPR
>ENST00000402929.5|SNV-18429-C-T|3
EAGTKHNTLILWYLRR
>ENST00000623772.1|SNV-260-C-T|4
GRPLEGQPLRVLDLYPEPAFLRSGK
>ENST00000475821.2|SNV-2183-C-G|4
SSVSDYVKYDIIVR
>FUSION-ENST00000523401.5:62586-ENST00000357849.9:24338|2264
TEQDPVCKKK
>FUSION-ENST00000523401.5:62586-ENST00000357849.9:24338|1463
MLGPGTVAHACNCNTLGGLGGRII
>FUSION-ENST00000523401.5:62586-ENST00000357849.9:24338|631
NIFLRPGK
>FUSION-ENST00000523401.5:62586-ENST00000357849.9:24338|1266
TAWQQSKILSLHFFF
>FUSION-ENST00000523401.5:62586-ENST00000357849.9:24338|1124
MLMRENMVK
>FUSION-ENST00000523401.5:62586-ENST00000357849.9:24338|2785
MAITWQEELRR
>FUSION-ENST00000523401.5:62586-ENST00000357849.9:24338|2778
WKSDVEGQFKASPSK
>FUSION-ENST00000523401.5:62586-ENST00000357849.9:24338|1631
MNPTCAWNTVLLLFTR
>FUSION-ENST00000523401.5:62586-ENST00000357849.9:24338|265
FLVFQFIALVR
>FUSION-ENST00000523401.5:62586-ENST00000357849.9:24338|1931
MVPLHSSVGNRLRETT
>FUSION-ENST00000523401.5:62586-ENST00000357849.9:24338|2534
SRPLRRK
>ENST00000251296.4|INDEL-120128-T-TC|3
GYLTVNIEPLPPCGGWR
>FUSION-ENST00000523401.5:62586-ENST00000357849.9:24338|860
WQPEFCSFHEAYNLCI
>ENST00000507518.5|INDEL-50684-T-TT|1
IFIPSSIAFFNNIGKDPS
>FUSION-ENST00000523401.5:62586-ENST00000357849.9:24338|796
LSKTDKTVLCTCVLTATCR
>FUSION-ENST00000523401.5:62586-ENST00000357849.9:24338|58
MCRGLVYYYYYK
>FUSION-ENST00000523401.5:62586-ENST00000357849.9:24338|1966
MVERTSQK
>ENST00000562505.1|SNV-2192-G-C|2
WALRGGLLLQVGLSLLRALF
>FUSION-ENST00000523401.5:62586-ENST00000357849.9:24338|2979
MESFNLLSADL
>FUSION-ENST00000523401.5:62586-ENST00000357849.9:24338|60
MPNPAASALS
>FUSION-ENST00000523401.5:62586-ENST00000357849.9:24338|2437
MYHHIQLILFIFCR
>FUSION-ENST00000523401.5:62586-ENST00000357849.9:24338|1891
CIPRPSK
>FUSION-ENST00000523401.5:62586-ENST00000357849.9:24338|896
LREIKPDVFGETRTLLGEK
>FUSION-ENST00000523401.5:62586-ENST00000357849.9:24338|1942
MPVFPALR
>FUSION-ENST00000523401.5:62586-ENST00000357849.9:24338|1927
MTILEGHSA
>FUSION-ENST00000523401.5:62586-ENST00000357849.9:24338|2274
RLNILHLAGCGDM
>FUSION-ENST00000523401.5:62586-ENST00000357849.9:24338|2595
MVAHARNPSTFR
>FUSION-ENST00000523401.5:62586-ENST00000357849.9:24338|214
MHALICVVKFSGR
>FUSION-ENST00000523401.5:62586-ENST00000357849.9:24338|2547
HTAPSSHTK
>FUSION-ENST00000523401.5:62586-ENST00000357849.9:24338|1011
DFLNLSTLNKCGYCNTILLHYK
>FUSION-ENST00000523401.5:62586-ENST00000357849.9:24338|762
FGLSYVHK
>FUSION-ENST00000523401.5:62586-ENST00000357849.9:24338|255
ESNCKYIRLLK
>ENST00000469372.5|SNV-41534-T-G|5
NDYRDIYAIGVGK
>ENST00000418374.6|SNV-179223-A-G|10
MHCCQTCSSFWAPWRMAGHQSAR
>FUSION-ENST00000523401.5:62586-ENST00000357849.9:24338|1037
MRGVVGK
>FUSION-ENST00000523401.5:62586-ENST00000357849.9:24338|919
IMAHYNLK
>FUSION-ENST00000523401.5:62586-ENST00000357849.9:24338|226
LPKLVLNS
>FUSION-ENST00000523401.5:62586-ENST00000357849.9:24338|144
GFHHIAQAGLKLHS
>ENST00000510250.2|SNV-505025-G-C|1
HRIVNQWSEK
>FUSION-ENST00000523401.5:62586-ENST00000357849.9:24338|2136
MITPLHSSLGNR
>FUSION-ENST00000523401.5:62586-ENST00000357849.9:24338|718
TIVLIRRGNLDLATYTR
>FUSION-ENST00000523401.5:62586-ENST00000357849.9:24338|2760
FSLFEKN
>FUSION-ENST00000523401.5:62586-ENST00000357849.9:24338|2065
DIIYKFFLFYGFSFHFLDFLGAQK
>FUSION-ENST00000523401.5:62586-ENST00000357849.9:24338|2600
VRQYSYYK
>ENST00000366574.7|SNV-680945-T-A|2
MEDPAIRWQMALYK
>FUSION-ENST00000523401.5:62586-ENST00000357849.9:24338|1286
MKHLFANISK
>FUSION-ENST00000523401.5:62586-ENST00000357849.9:24338|578
PVIPATWEAEAGESLEPGRQRLQ
>FUSION-ENST00000523401.5:62586-ENST00000357849.9:24338|1314
QFFCLSLPSSWDYR
>FUSION-ENST00000523401.5:62586-ENST00000357849.9:24338|472
MELSVCNIMLNEINQTPEVR
>FUSION-ENST00000523401.5:62586-ENST00000357849.9:24338|1582
LARMVSIFWPR
>FUSION-ENST00000523401.5:62586-ENST00000357849.9:24338|100
LDRGRLHIEGR
>FUSION-ENST00000637125.1:103743-ENST00000635586.1:11204|3
SLPSLIPHRMVFLSPWLTYVSSEDR
>FUSION-ENST00000523401.5:62586-ENST00000357849.9:24338|36
GHLEPMRSPG
>FUSION-ENST00000523401.5:62586-ENST00000357849.9:24338|2803
KLNLCNMLFLTDVTAPILF
>FUSION-ENST00000523401.5:62586-ENST00000357849.9:24338|343
LSKPRGLKGNNFSISG
>FUSION-ENST00000523401.5:62586-ENST00000357849.9:24338|548
NSLGWAWWLTPQHFERLRR
>FUSION-ENST00000523401.5:62586-ENST00000357849.9:24338|2363
VPLHPSLG
>FUSION-ENST00000523401.5:62586-ENST00000357849.9:24338|1425
MNKMNFIWFTEHLSSFLVTCYIFLH
>ENST00000451085.5|SNV-33616-G-A|2
GLHPNQK
>FUSION-ENST00000523401.5:62586-ENST00000357849.9:24338|515
AAFCLYALPGILL
>ENST00000610846.1|SNV-309-G-A|4
APRRPSCCR
>FUSION-ENST00000523401.5:62586-ENST00000357849.9:24338|2545
HTAPSSHTKATSLSR
>FUSION-ENST00000523401.5:62586-ENST00000357849.9:24338|2324
SHLSIVR
>ENST00000525750.1|SNV-1629-C-G|3
LDCKPQAPSLPQLVTR
>FUSION-ENST00000523401.5:62586-ENST00000357849.9:24338|1323
MLEVFLK
>FUSION-ENST00000523401.5:62586-ENST00000357849.9:24338|1875
SKGVNVIVLVSLF
>FUSION-ENST00000523401.5:62586-ENST00000357849.9:24338|498
TLVVIDIILESKEVR
>FUSION-ENST00000523401.5:62586-ENST00000357849.9:24338|1633
VAGTTGTRCHARLIFCVLVEMR
>FUSION-ENST00000523401.5:62586-ENST00000357849.9:24338|2404
MVKPRLY
>FUSION-ENST00000523401.5:62586-ENST00000357849.9:24338|66
EWDSVRFYHTAQNSTPFKTR
>FUSION-ENST00000523401.5:62586-ENST00000357849.9:24338|1322
MLEVFLKCLMII
>ENST00000474842.1|SNV-44520-C-T|6
VWIRLTQGSPCITSGGCSWEIHVLI
>FUSION-ENST00000523401.5:62586-ENST00000357849.9:24338|118
DESIISFSLLK
>FUSION-ENST00000523401.5:62586-ENST00000357849.9:24338|162
KCDCYLVYLMLLKSLEHYK
>ENST00000369144.8|SNV-15387-C-G|5
QRRLATLLGLEAPPTR
>FUSION-ENST00000523401.5:62586-ENST00000357849.9:24338|2781
MWKSDVEGQFK
>FUSION-ENST00000523401.5:62586-ENST00000357849.9:24338|630
VAHTCNPSTLGGQGGWIT
>FUSION-ENST00000523401.5:62586-ENST00000357849.9:24338|300
MNFSAFFFFSLK
>ENST00000369849.9|SNV-629-G-C|2
CEEDSRGR
>FUSION-ENST00000523401.5:62586-ENST00000357849.9:24338|1790
SGKQVAK
>FUSION-ENST00000523401.5:62586-ENST00000357849.9:24338|1559
VEGKANMSFFTWHQGREE
>FUSION-ENST00000523401.5:62586-ENST00000357849.9:24338|2443
MPVIPATQEVEAGESLEPGR
>FUSION-ENST00000523401.5:62586-ENST00000357849.9:24338|1724
MPPCPAFFFFLR
>ENST00000469377.6|SNV-684940-G-T|1
MVYSRRR
>FUSION-ENST00000523401.5:62586-ENST00000357849.9:24338|1059
MVARACSPSYSGG
>FUSION-ENST00000523401.5:62586-ENST00000357849.9:24338|461
FLLLVLIIFPSTSLNNKIILYLF
>FUSION-ENST00000523401.5:62586-ENST00000357849.9:24338|1327
LHSPEGKNTVSSYGKR
>FUSION-ENST00000523401.5:62586-ENST00000357849.9:24338|1128
MFIYRCRNIK
>FUSION-ENST00000523401.5:62586-ENST00000357849.9:24338|397
WCHCTPSWVTQQYSVKKK
>FUSION-ENST00000523401.5:62586-ENST00000357849.9:24338|2063
FFLFYGFSFHFLDFLGAQK
>FUSION-ENST00000523401.5:62586-ENST00000357849.9:24338|1934
VPLHSSVGNR
>FUSION-ENST00000523401.5:62586-ENST00000357849.9:24338|1987
MPFSCLSLPSSWDYRR
>FUSION-ENST00000523401.5:62586-ENST00000357849.9:24338|1570
AQSQLTATSASWVQAILLPQPLK
>FUSION-ENST00000523401.5:62586-ENST00000357849.9:24338|1847
VLLNSCRK
>FUSION-ENST00000523401.5:62586-ENST00000357849.9:24338|285
NMLTFLPLFLHI
>FUSION-ENST00000523401.5:62586-ENST00000357849.9:24338|2016
LEEYVFCCFRWNVL
>ENST00000349945.7|SNV-125967-C-A|1
SEDVTPMEVTEEKRSSTIFK
>ENST00000251582.12|SNV-212574-G-A|4
KVGCNGVIGSSK
>ENST00000280527.7|SNV-192813-C-G|1
VQVESSQRMLRIAEPDAR
>ENST00000666250.1|INDEL-744231-T-TA|8
KYRNRPGR
>ENST00000487245.5|SNV-834-G-A|4
MSGCDLGPDGHLLR
>FUSION-ENST00000523401.5:62586-ENST00000357849.9:24338|49
PEIPEAFSK
>FUSION-ENST00000523401.5:62586-ENST00000357849.9:24338|2245
MSHHEPGLNSCILHYPMILLFNK
>ENST00000484717.5|SNV-6352-C-T|1
AGGPDRAAP
>FUSION-ENST00000523401.5:62586-ENST00000357849.9:24338|1991
VILVGYSNQIK
>FUSION-ENST00000523401.5:62586-ENST00000357849.9:24338|2635
FKQLRSICNK
>FUSION-ENST00000523401.5:62586-ENST00000357849.9:24338|2152
YPPSRPANFCIFSR
>FUSION-ENST00000523401.5:62586-ENST00000357849.9:24338|838
SHGYHFLTPNQITRLLIDFK
>FUSION-ENST00000523401.5:62586-ENST00000357849.9:24338|1295
FLLLRAVDT
>ENST00000342992.10|SNV-194327-T-C|4
KLHIIDVQLPDAGEYTCVLRLGNK
>FUSION-ENST00000523401.5:62586-ENST00000357849.9:24338|124
MEESLKTLK
>ENST00000477310.1|SNV-11621-T-G|1
DVSKLTDTICGVGNMSANASDQER
>FUSION-ENST00000523401.5:62586-ENST00000357849.9:24338|709
NPTYVIPFLTTQALFFFFFFLR
>FUSION-ENST00000523401.5:62586-ENST00000357849.9:24338|1305
MPSLFFFSR
>FUSION-ENST00000523401.5:62586-ENST00000357849.9:24338|1901
LADINLFIIFNSCR
>FUSION-ENST00000523401.5:62586-ENST00000357849.9:24338|187
VNLVLVTPCWLDSEVP
>FUSION-ENST00000523401.5:62586-ENST00000357849.9:24338|2318
SLVLLENK
>FUSION-ENST00000523401.5:62586-ENST00000357849.9:24338|78
MSILLAGKVSPLFPCHIH
>FUSION-ENST00000523401.5:62586-ENST00000357849.9:24338|245
LARLVLNSRPQMIHSPQPLK
>ENST00000626395.2|SNV-12581-A-G|3
WRNFKQVFTWSGVPEGDGLGWPVR
>ENST00000393238.7|SNV-65405-G-T|3
HLFQHHR
>FUSION-ENST00000523401.5:62586-ENST00000357849.9:24338|1270
GVLLEARSLRTAWQQSK
>FUSION-ENST00000352983.7:3101-ENST00000502082.5:61176|6
MLCADEHGHLERCVEYGRAR
>FUSION-ENST00000523401.5:62586-ENST00000357849.9:24338|2589
VKPSLYK
>FUSION-ENST00000523401.5:62586-ENST00000357849.9:24338|2142
MPRWEDCLR
>FUSION-ENST00000523401.5:62586-ENST00000357849.9:24338|1325
NTVSSYGKR
>FUSION-ENST00000523401.5:62586-ENST00000357849.9:24338|566
YTFCFVTQDIIKK
>FUSION-ENST00000523401.5:62586-ENST00000357849.9:24338|1840
EASAWLQIMLCGILFMWYTLLK
>FUSION-ENST00000523401.5:62586-ENST00000357849.9:24338|1047
CFTNKMYVHF
>FUSION-ENST00000523401.5:62586-ENST00000357849.9:24338|2158
FSMLIHVVACGTSFLFFFFPR
>FUSION-ENST00000523401.5:62586-ENST00000357849.9:24338|903
KPTTSAFNAFPYVTLCDTHNHLLC
>FUSION-ENST00000523401.5:62586-ENST00000357849.9:24338|627
MLNYINMHLSLY
>ENST00000371130.7|SNV-579620-T-A|2
ANNKASGWTVQYYYDGLGR
>FUSION-ENST00000523401.5:62586-ENST00000357849.9:24338|1596
LLGLLYCLYFIIYK
>FUSION-ENST00000523401.5:62586-ENST00000357849.9:24338|1572
CLPPGPDNFLYF
>FUSION-ENST00000523401.5:62586-ENST00000357849.9:24338|2978
ESFNLLSADL
>ENST00000490506.5|SNV-9965-G-C|5
MEELKILSDTYTVDK
>FUSION-ENST00000523401.5:62586-ENST00000357849.9:24338|2552
MVGIGDLEVSCDPIIGCLRVSNT
>FUSION-ENST00000523401.5:62586-ENST00000357849.9:24338|1212
LPFCTTLI
>FUSION-ENST00000523401.5:62586-ENST00000357849.9:24338|1699
PIIPALWEAEAGGSPK
>FUSION-ENST00000523401.5:62586-ENST00000357849.9:24338|1373
CVCVYIYIYIYIYIYIFFFFFFFFR
>FUSION-ENST00000523401.5:62586-ENST00000357849.9:24338|2893
GIPLDLFLKICHLWFLK
>FUSION-ENST00000523401.5:62586-ENST00000357849.9:24338|2742
QCGNQMLKANSK
>FUSION-ENST00000523401.5:62586-ENST00000357849.9:24338|1041
SFLKYHSIFLFVLHEK
>ENST00000293845.8|SNV-9747-G-A|6
LARYMEEKNDEILQQNNELAR
>FUSION-ENST00000523401.5:62586-ENST00000357849.9:24338|68
EWDSVRFYHTAQNSTPFK
>FUSION-ENST00000523401.5:62586-ENST00000357849.9:24338|1692
LVLNSRPQVIHPSQPPK
>FUSION-ENST00000523401.5:62586-ENST00000357849.9:24338|1276
NLCQISYQVIT
>FUSION-ENST00000523401.5:62586-ENST00000357849.9:24338|436
TNVVEQLFMCLWPFVYFLCR
>FUSION-ENST00000637125.1:103743-ENST00000635586.1:11204|5
AFRSLPSLIPHR
>FUSION-ENST00000523401.5:62586-ENST00000357849.9:24338|617
MESCYIVQAGLK
>FUSION-ENST00000523401.5:62586-ENST00000357849.9:24338|1959
CDRMCSIFTTIRK
>ENST00000370192.8|SNV-621423-G-T|1
GMCLACGQDPELVRNICRWVR
>FUSION-ENST00000523401.5:62586-ENST00000357849.9:24338|1407
MPPCLADFDIFCK
>FUSION-ENST00000523401.5:62586-ENST00000357849.9:24338|2889
ICHLWFLK
>FUSION-ENST00000523401.5:62586-ENST00000357849.9:24338|2070
NYLHILNICPL
>FUSION-ENST00000523401.5:62586-ENST00000357849.9:24338|81
PTITFTL
>FUSION-ENST00000523401.5:62586-ENST00000357849.9:24338|2857
TCLSKYR
>FUSION-ENST00000523401.5:62586-ENST00000357849.9:24338|2887
ICHLWFLKKK
>FUSION-ENST00000523401.5:62586-ENST00000357849.9:24338|70
MEWDSVR
>FUSION-ENST00000523401.5:62586-ENST00000357849.9:24338|271
SFLLAAVK
>FUSION-ENST00000523401.5:62586-ENST00000357849.9:24338|2731
PVSPATWEAEAGEPLELR
>ENST00000515673.7|SNV-80360-C-A|5
YGEHSPKQDARGEVVMASSAQDR
>FUSION-ENST00000523401.5:62586-ENST00000357849.9:24338|946
MVREGFREK
>FUSION-ENST00000523401.5:62586-ENST00000357849.9:24338|496
LELGNTYI
>FUSION-ENST00000523401.5:62586-ENST00000357849.9:24338|1429
SHHAWLYIFNLCNFYAYK
>FUSION-ENST00000523401.5:62586-ENST00000357849.9:24338|53
GLVYYYYYKQESCK
>ENST00000557515.5|SNV-34218-C-T|1
EWDWDKVREGPR
>ENST00000342992.10|SNV-194327-T-C|5
KLHIIDVQLPDAGEYTCVLR
>FUSION-ENST00000523401.5:62586-ENST00000357849.9:24338|2697
NFTILVLFLINYYYYYYLR
>FUSION-ENST00000523401.5:62586-ENST00000357849.9:24338|52
GLVYYYYYKQESCKGEVE
>FUSION-ENST00000523401.5:62586-ENST00000357849.9:24338|360
MRGTSLK
>FUSION-ENST00000523401.5:62586-ENST00000357849.9:24338|1241
VFFPHGNFR
>FUSION-ENST00000523401.5:62586-ENST00000357849.9:24338|2541
LVLSKMDTNHGNTFKSRPLR
>FUSION-ENST00000523401.5:62586-ENST00000357849.9:24338|2257
MSSELYQ
>FUSION-ENST00000523401.5:62586-ENST00000357849.9:24338|1837
LCGILFMWYTLLK
>ENST00000668113.1|INDEL-744231-T-TA|13
AGGKKTK
>FUSION-ENST00000523401.5:62586-ENST00000357849.9:24338|2058
SIQILSLLKK
>ENST00000355610.9|SNV-57239-T-G|5
STPPYLFPEYPEASKNTGQK
>FUSION-ENST00000523401.5:62586-ENST00000357849.9:24338|953
DVKEINMQKENYYVG
>FUSION-ENST00000523401.5:62586-ENST00000357849.9:24338|1755
MKKQEALSHFT
>FUSION-ENST00000523401.5:62586-ENST00000357849.9:24338|739
MGLQKTNQES
>FUSION-ENST00000523401.5:62586-ENST00000357849.9:24338|1121
LMRENMVKK
>FUSION-ENST00000523401.5:62586-ENST00000357849.9:24338|248
MGSPYVAQAGLELLK
>FUSION-ENST00000523401.5:62586-ENST00000357849.9:24338|2262
IALLHSSLNDR
>FUSION-ENST00000221980.5:2915-ENST00000600711.1:1055|2
LPALPSANHAIQPPCVCPK
>FUSION-ENST00000523401.5:62586-ENST00000357849.9:24338|719
MTIVLIRRGNLDLATYTR
>ENST00000538740.1|SNV-27243-C-T|5
FQKRELPQMVSPSQLAAPQPGLR
>FUSION-ENST00000523401.5:62586-ENST00000357849.9:24338|401
AFSEPRWCHCTPSWVTQQYSVK
>FUSION-ENST00000523401.5:62586-ENST00000357849.9:24338|1593
LAFPLCSHCPTSGYIYLNR
>FUSION-ENST00000523401.5:62586-ENST00000357849.9:24338|1291
VILDFDRLVFVHLSWPIQISR
>FUSION-ENST00000523401.5:62586-ENST00000357849.9:24338|2864
MNDSKWLQISCSFKTCLSK
>FUSION-ENST00000523401.5:62586-ENST00000357849.9:24338|2792
VETLLSFHSPLPSIMEKSGKSK
>ENST00000369144.8|SNV-15387-C-G|2
LATLLGLEAPPTR
>FUSION-ENST00000523401.5:62586-ENST00000357849.9:24338|2941
MYYKIEHFCLHTST
>FUSION-ENST00000523401.5:62586-ENST00000357849.9:24338|1958
MCSIFTTIR
>FUSION-ENST00000523401.5:62586-ENST00000357849.9:24338|10
SAVVLRSTL
>FUSION-ENST00000523401.5:62586-ENST00000357849.9:24338|2331
YDLYFTSQRTKK
>FUSION-ENST00000523401.5:62586-ENST00000357849.9:24338|2128
PVIPALWEAEAGGSQGQEMETILAK
>FUSION-ENST00000523401.5:62586-ENST00000357849.9:24338|1420
KERISLFHIR
>FUSION-ENST00000523401.5:62586-ENST00000357849.9:24338|879
LCFSLYYILSQLAKTILKK
>FUSION-ENST00000523401.5:62586-ENST00000357849.9:24338|620
MGSLCFPSISGPLPLS
>FUSION-ENST00000523401.5:62586-ENST00000357849.9:24338|12
MSAVVLR
>FUSION-ENST00000523401.5:62586-ENST00000357849.9:24338|543
MVAHAPAL
>FUSION-ENST00000523401.5:62586-ENST00000357849.9:24338|820
MEQNLYALNYQKAKVSLSHRPR
>FUSION-ENST00000523401.5:62586-ENST00000357849.9:24338|216
MHALICVVK
>FUSION-ENST00000523401.5:62586-ENST00000357849.9:24338|1992
RICILLL
>FUSION-ENST00000523401.5:62586-ENST00000357849.9:24338|299
NFSAFFFFSLK
>FUSION-ENST00000523401.5:62586-ENST00000357849.9:24338|2382
QVDHLKSEVR
>ENST00000418766.5|SNV-23402-C-T|1
ALCFLCTGQFRNALGDGKR
>ENST00000468172.1|INDEL-16026-A-AA|6
MALQEDRKK
>FUSION-ENST00000523401.5:62586-ENST00000357849.9:24338|1758
YLLGNSVLPYVAFAPKPF
>ENST00000354536.9|SNV-167056-G-C|3
AHPAKPR
>FUSION-ENST00000523401.5:62586-ENST00000357849.9:24338|1348
NPGGGACSEPRPRHCTPAWATER
>FUSION-ENST00000523401.5:62586-ENST00000357849.9:24338|315
ILKLEISHLRL
>FUSION-ENST00000523401.5:62586-ENST00000357849.9:24338|227
MLPKLVLNS
>FUSION-ENST00000523401.5:62586-ENST00000357849.9:24338|236
MSVAGQF
>FUSION-ENST00000523401.5:62586-ENST00000357849.9:24338|2738
LKANSKR
>FUSION-ENST00000523401.5:62586-ENST00000357849.9:24338|2255
ITSTTYINPWK
>FUSION-ENST00000523401.5:62586-ENST00000357849.9:24338|872
WLTPVIPALWEAQEG
>FUSION-ENST00000637125.1:103743-ENST00000635586.1:11204|4
SLPSLIPHR
>ENST00000495396.5|SNV-187738-T-C|3
VTTARWTMARVAR
>FUSION-ENST00000523401.5:62586-ENST00000357849.9:24338|2567
SLHSSLGDR
>FUSION-ENST00000523401.5:62586-ENST00000357849.9:24338|2394
MVAHAWEAKAGGSPEVRGSSPAWPI
>FUSION-ENST00000523401.5:62586-ENST00000357849.9:24338|2295
SFYFVDESLEHSEVSK
>FUSION-ENST00000523401.5:62586-ENST00000357849.9:24338|744
STGIRGGKPWYPHLQNPKSF
>FUSION-ENST00000523401.5:62586-ENST00000357849.9:24338|1744
MAQSQLTTTSASK
>FUSION-ENST00000523401.5:62586-ENST00000357849.9:24338|1105
LFSQYTSKWAK
>FUSION-ENST00000637125.1:103743-ENST00000635586.1:11204|8
NSQVGTIGACGHR
>ENST00000369849.9|SNV-629-G-C|4
ARCEEDSR
>FUSION-ENST00000523401.5:62586-ENST00000357849.9:24338|2821
CCNEFSIK
>FUSION-ENST00000523401.5:62586-ENST00000357849.9:24338|2469
IQTPFTRLHLHHWR
>FUSION-ENST00000523401.5:62586-ENST00000357849.9:24338|862
RWQPEFCSFHEAYNLCI
>FUSION-ENST00000523401.5:62586-ENST00000357849.9:24338|2646
RILESYS
>ENST00000504764.5|INDEL-94169-A-AA|1
SDQALHSFSEAKKIVFK
>FUSION-ENST00000523401.5:62586-ENST00000357849.9:24338|1514
KIMLSSIILYGFFLICT
>FUSION-ENST00000523401.5:62586-ENST00000357849.9:24338|978
CQQNGMSGWKLMTFR
>FUSION-ENST00000523401.5:62586-ENST00000357849.9:24338|1384
LAIFSAMPLAHTLFSCF
>FUSION-ENST00000523401.5:62586-ENST00000357849.9:24338|1664
MLPKLVLSS
>FUSION-ENST00000523401.5:62586-ENST00000357849.9:24338|1084
GEKITFR
>FUSION-ENST00000519001.1:9703-ENST00000658256.1:373456|2
MVPLAAAM
>FUSION-ENST00000523401.5:62586-ENST00000357849.9:24338|2329
KTLIFIEFLPYAGCFR
>FUSION-ENST00000523401.5:62586-ENST00000357849.9:24338|1923
VVHTCNPSYSGG
>FUSION-ENST00000523401.5:62586-ENST00000357849.9:24338|2451
IQKNLARHGGSCL
>FUSION-ENST00000523401.5:62586-ENST00000357849.9:24338|172
GSSPYLISMKK
>FUSION-ENST00000523401.5:62586-ENST00000357849.9:24338|1095
MLNQFLL
>FUSION-ENST00000523401.5:62586-ENST00000357849.9:24338|2406
FIRLHPLFPLNFVFPLYFYYF
>FUSION-ENST00000523401.5:62586-ENST00000357849.9:24338|2135
ITPLHSSLGNR
>ENST00000354536.9|SNV-167056-G-C|5
CDNTARAHPAKPR
>ENST00000342992.10|SNV-212934-G-C|1
AEDLSATVTDVVEGQQYSFRVR
>FUSION-ENST00000523401.5:62586-ENST00000357849.9:24338|2811
LARLLSNP
>FUSION-ENST00000523401.5:62586-ENST00000357849.9:24338|2246
ECSGSISAHCSLDLLGSSDPPT
>FUSION-ENST00000523401.5:62586-ENST00000357849.9:24338|2418
KDKIVQCFSR
>FUSION-ENST00000523401.5:62586-ENST00000357849.9:24338|7
LSSPAYLLN
>FUSION-ENST00000523401.5:62586-ENST00000357849.9:24338|277
MISTNVFSYPILQHHLYLLLQGI
>ENST00000325888.12|SNV-28049-G-A|3
VYNITYTVK
>FUSION-ENST00000523401.5:62586-ENST00000357849.9:24338|635
MGQCFSNILVSQNSLHS
>FUSION-ENST00000523401.5:62586-ENST00000357849.9:24338|283
LTFLPLFLHI
>FUSION-ENST00000523401.5:62586-ENST00000357849.9:24338|2362
MYSLVSK
>FUSION-ENST00000523401.5:62586-ENST00000357849.9:24338|964
VWGNLGQLVTYR
>FUSION-ENST00000523401.5:62586-ENST00000357849.9:24338|2092
GFHHVGQSSNSRPQVIHLP
>FUSION-ENST00000523401.5:62586-ENST00000357849.9:24338|636
GYLFVLEVKTDKF
>FUSION-ENST00000523401.5:62586-ENST00000357849.9:24338|1977
FSGIFSSL
>FUSION-ENST00000523401.5:62586-ENST00000357849.9:24338|2405
LHPLFPLNFVFPLYFYYF
>ENST00000325888.12|SNV-28049-G-A|6
TPCEEVYVKHMGNRVYNITYTVK
>FUSION-ENST00000523401.5:62586-ENST00000357849.9:24338|2929
ILVIVTMNVMSK
>ENST00000475821.2|SNV-2183-C-G|3
SSVSDYVKYDIIVRHYNYTGK
>FUSION-ENST00000523401.5:62586-ENST00000357849.9:24338|1918
AESFRYYWR
>FUSION-ENST00000523401.5:62586-ENST00000357849.9:24338|117
EKAKDLVTK
>FUSION-ENST00000523401.5:62586-ENST00000357849.9:24338|2351
ALFSFSTLKCCD
>FUSION-ENST00000523401.5:62586-ENST00000357849.9:24338|918
MIMAHYNLKLLGSSLSLPLQPPR
>FUSION-ENST00000523401.5:62586-ENST00000357849.9:24338|676
VSTFTKPQILLSYGLTKDKPRILK
>FUSION-ENST00000523401.5:62586-ENST00000357849.9:24338|325
WEHRMFCQNMILKLEISHLR
>FUSION-ENST00000523401.5:62586-ENST00000357849.9:24338|2230
VWMCLPQCMCWK
>FUSION-ENST00000522204.1:96222-ENST00000648647.1:2492|1
CWREGEV
>ENST00000448257.6|INDEL-9900-G-GTTA|1
VYTHELAITLWYRSPEVLLGSAR
>ENST00000286688.6|INDEL-5509-A-AA|1
EDDLDSLINEILEEPNLDKKTL
>ENST00000538740.1|SNV-27243-C-T|4
RELPQMVSPSQLAAPQPGLR
>FUSION-ENST00000523401.5:62586-ENST00000357849.9:24338|153
SLEHYKGLP
>FUSION-ENST00000523401.5:62586-ENST00000357849.9:24338|2287
SLKMGFHFYFIIVK
>FUSION-ENST00000523401.5:62586-ENST00000357849.9:24338|2402
MQNIVYKMLPFV
>FUSION-ENST00000523401.5:62586-ENST00000357849.9:24338|1221
VFPSQKLVSNFLPSNYLE
>ENST00000395065.8|SNV-8677-C-T|3
YTPYTISPYNWK
>FUSION-ENST00000523401.5:62586-ENST00000357849.9:24338|2281
GFHFYFIIVKSY
>FUSION-ENST00000523401.5:62586-ENST00000357849.9:24338|984
KENSFLIALSTFLIS
>FUSION-ENST00000523401.5:62586-ENST00000357849.9:24338|1823
TVMQLYLNLEFHTAIHQG
>FUSION-ENST00000523401.5:62586-ENST00000357849.9:24338|1502
LCSCKLSLCA
>FUSION-ENST00000523401.5:62586-ENST00000357849.9:24338|1182
SSLDRFFLLMLMHY
>FUSION-ENST00000523401.5:62586-ENST00000357849.9:24338|1097
QKYKDMR
>FUSION-ENST00000523401.5:62586-ENST00000357849.9:24338|1956
MCSIFTTIRKGK
>FUSION-ENST00000523401.5:62586-ENST00000357849.9:24338|2254
MLAKFLLTK
>FUSION-ENST00000523401.5:62586-ENST00000357849.9:24338|2711
MISAHYNLR
>FUSION-ENST00000523401.5:62586-ENST00000357849.9:24338|810
MRSLGDTNK
>FUSION-ENST00000221980.5:2915-ENST00000600711.1:1055|30
SAELRVLYK
>FUSION-ENST00000523401.5:62586-ENST00000357849.9:24338|2053
MGFPFTFLISLEHKSFNF
>FUSION-ENST00000523401.5:62586-ENST00000357849.9:24338|2118
VAHACNPSTLGG
>FUSION-ENST00000523401.5:62586-ENST00000357849.9:24338|2650
MYVLYMTSSKRILESYS
>FUSION-ENST00000523401.5:62586-ENST00000357849.9:24338|2411
PPCPAIFK
>FUSION-ENST00000522204.1:96222-ENST00000648647.1:2492|11
VAGGVEACK
>FUSION-ENST00000523401.5:62586-ENST00000357849.9:24338|2494
RDLGSLQPLPPKFK
>ENST00000399010.5|SNV-23402-C-T|1
ALCFLCTGQFRTHSHGRK
>ENST00000371130.7|SNV-579620-T-A|3
GNDIFEYNSNGLLQKANNK
>FUSION-ENST00000523401.5:62586-ENST00000357849.9:24338|2101
NIYVLISLRCIPR
>FUSION-ENST00000523401.5:62586-ENST00000357849.9:24338|921
LVSGTTTLLYLIITTITR
>ENST00000354536.9|SNV-167056-G-C|1
AHPAKPRDLYKGR
>ENST00000370454.9|SNV-81814-G-A|3
GNHFEILPPELDDCR
>ENST00000469372.5|SNV-41534-T-G|6
RNDYRDIYAIGVGK
>FUSION-ENST00000523401.5:62586-ENST00000357849.9:24338|716
IQCIVQKGR
>FUSION-ENST00000523401.5:62586-ENST00000357849.9:24338|2012
YSAALGGMFYRCLLGLVGL
>FUSION-ENST00000523401.5:62586-ENST00000357849.9:24338|415
VSLHSILGDTAILR
>ENST00000495396.5|SNV-187738-T-C|2
WTMARVAR
>FUSION-ENST00000523401.5:62586-ENST00000357849.9:24338|734
TVQANYIPNKK
>FUSION-ENST00000523401.5:62586-ENST00000357849.9:24338|989
NHLLKGQSLKDYNVTNR
>FUSION-ENST00000523401.5:62586-ENST00000357849.9:24338|2842
ISLPWPPKVLGLQA
>FUSION-ENST00000523401.5:62586-ENST00000357849.9:24338|1355
QNPFVYS
>FUSION-ENST00000523401.5:62586-ENST00000357849.9:24338|2895
GIPLDLFLK
>FUSION-ENST00000523401.5:62586-ENST00000357849.9:24338|2025
MWTILENVSCVC
>FUSION-ENST00000523401.5:62586-ENST00000357849.9:24338|1846
MVLLNSCRKK
>FUSION-ENST00000522652.6:96222-ENST00000648647.1:2492|1
WWLGVWKPANYTS
>ENST00000610846.1|SNV-309-G-A|2
APRRPSCCRWSQSPSR
>ENST00000606802.1|SNV-166-C-G|3
GGPGAGPCAAGSPR
>FUSION-ENST00000396467.5:3101-ENST00000502082.5:61176|10
LCADEHGHLER
>FUSION-ENST00000523401.5:62586-ENST00000357849.9:24338|1941
PVFPALR
>FUSION-ENST00000523401.5:62586-ENST00000357849.9:24338|2354
MALFSFSTLK
>ENST00000529230.6|SNV-56159-C-A|1
ASAVLTPTCIQLLDSSNWKER
>FUSION-ENST00000523401.5:62586-ENST00000357849.9:24338|1304
PSLFFFSR
>FUSION-ENST00000523401.5:62586-ENST00000357849.9:24338|2083
FSGTHWPTVYLLYR
>ENST00000371822.9|SNV-46798-C-T|2
KCFLSDETCEKPVDETTK
>FUSION-ENST00000523401.5:62586-ENST00000357849.9:24338|747
RDQLWWHIDLR
>ENST00000356786.10|SNV-1845-C-T|1
EPLCLRPEASSR
>ENST00000275493.7|MNV-155756-GGAATTAAGAGAAGCA-G|4
VKIPVAIKTSPK
>ENST00000253506.9|SNV-53075-C-T|2
ITGKTVSTTSHEAILFNTK
>FUSION-ENST00000523401.5:62586-ENST00000357849.9:24338|1290
MVILDFDRLVFVHLSWPIQISRV
>FUSION-ENST00000523401.5:62586-ENST00000357849.9:24338|980
CQQNGMSGWK
>FUSION-ENST00000523401.5:62586-ENST00000357849.9:24338|1188
CDHLDFFDFSFAIFFLR
>FUSION-ENST00000523401.5:62586-ENST00000357849.9:24338|1469
MEEKISPIPSCIPEETNLLKALF
>FUSION-ENST00000523401.5:62586-ENST00000357849.9:24338|1939
PVFPALREAEVGGSPEVR
>FUSION-ENST00000523401.5:62586-ENST00000357849.9:24338|594
MVAETNFPKLYIWLESLNFITANK
>FUSION-ENST00000523401.5:62586-ENST00000357849.9:24338|2076
IFHCSFDLHFLK
>FUSION-ENST00000523401.5:62586-ENST00000357849.9:24338|575
MVKNTMTTRNVVSLPGFLPSHQ
>FUSION-ENST00000523401.5:62586-ENST00000357849.9:24338|911
LLGSSLSLPLQPPR
>FUSION-ENST00000523401.5:62586-ENST00000357849.9:24338|98
GRLHIEGRWSGIA
>FUSION-ENST00000523401.5:62586-ENST00000357849.9:24338|1081
MKRDLLFFEFK
>FUSION-ENST00000523401.5:62586-ENST00000357849.9:24338|116
MGVSLCRPGWSAVVQS
>FUSION-ENST00000523401.5:62586-ENST00000357849.9:24338|2259
MLLSAELSNSCY
>FUSION-ENST00000523401.5:62586-ENST00000357849.9:24338|2746
LTFSCHCRGRQCGNQMLK
>FUSION-ENST00000523401.5:62586-ENST00000357849.9:24338|2924
CFSLDCTAGER
>ENST00000574293.1|SNV-2021-C-T|4
RPAAPTTLSAPGSGSTRWR
>FUSION-ENST00000522204.1:96222-ENST00000648647.1:2492|4
SLGTGLKCWREGEV
>FUSION-ENST00000523401.5:62586-ENST00000357849.9:24338|1091
RHGFKSWNTIIIMAK
>FUSION-ENST00000523401.5:62586-ENST00000357849.9:24338|1957
MCSIFTTIRK
>FUSION-ENST00000523401.5:62586-ENST00000357849.9:24338|2145
IRPPWPPKVLGLQV
>FUSION-ENST00000523401.5:62586-ENST00000357849.9:24338|1083
GEKITFRFLGFG
>FUSION-ENST00000523401.5:62586-ENST00000357849.9:24338|186
MLDIFLFLQLCLDFDLR
>FUSION-ENST00000523401.5:62586-ENST00000357849.9:24338|2300
TCILPLREQR
>FUSION-ENST00000523401.5:62586-ENST00000357849.9:24338|2007
FHIRINMK
>FUSION-ENST00000523401.5:62586-ENST00000357849.9:24338|2399
LGLKICL
>FUSION-ENST00000523401.5:62586-ENST00000357849.9:24338|1492
MEDAVSR
>FUSION-ENST00000523401.5:62586-ENST00000357849.9:24338|1972
HYCHPSQTSIHILR
>FUSION-ENST00000352983.7:3101-ENST00000502082.5:61176|7
MLCADEHGHLERCVEYGR
>FUSION-ENST00000523401.5:62586-ENST00000357849.9:24338|2162
VQAFLLPQPSKSLGL
>ENST00000540415.1|INDEL-141672-C-CTT|7
SRGKSMISSLSIMGGSSGLPPM
>FUSION-ENST00000523401.5:62586-ENST00000357849.9:24338|904
MKPTTSAFNAFPYVTLCDTHNHLLC
>FUSION-ENST00000523401.5:62586-ENST00000357849.9:24338|1787
MKNRILSLK
>FUSION-ENST00000523401.5:62586-ENST00000357849.9:24338|2120
KNLDWARVAHACNPSTLGG
>FUSION-ENST00000523401.5:62586-ENST00000357849.9:24338|204
FSGRTFCR
>FUSION-ENST00000523401.5:62586-ENST00000357849.9:24338|1283
KHLFANISKQVIS
>FUSION-ENST00000523401.5:62586-ENST00000357849.9:24338|1009
DFLNLSTLNKCGYCNTILLHYKK
>ENST00000307169.4|SNV-363-G-A|1
EGTEWRAGGR
>FUSION-ENST00000523401.5:62586-ENST00000357849.9:24338|1427
SHHAWLYIFNLCNFYAYKINK
>ENST00000573674.1|MNV-17915-TTCCT-T|2
VPTSAHQWHLWASPR
>FUSION-ENST00000523401.5:62586-ENST00000357849.9:24338|2410
MPPCPAIFKYFF
>FUSION-ENST00000523401.5:62586-ENST00000357849.9:24338|2513
MSGFPTTSFQICISR
>FUSION-ENST00000523401.5:62586-ENST00000357849.9:24338|2021
MCMLEEYVFCCFRWNVL
>FUSION-ENST00000523401.5:62586-ENST00000357849.9:24338|1600
MVSSSTQKPERHSR
>FUSION-ENST00000523401.5:62586-ENST00000357849.9:24338|688
THSIYEEHRNK
>FUSION-ENST00000523401.5:62586-ENST00000357849.9:24338|2292
VAVCGNTRQS
>FUSION-ENST00000523401.5:62586-ENST00000357849.9:24338|1796
MYSSVLKGRK
>FUSION-ENST00000523401.5:62586-ENST00000357849.9:24338|2055
MGFPFTFLISLEHK
>FUSION-ENST00000523401.5:62586-ENST00000357849.9:24338|2479
DGVSPGWSR
>FUSION-ENST00000523401.5:62586-ENST00000357849.9:24338|2950
EPTFVFEKSFVPDLFDTVYMTLFI
>ENST00000402929.5|SNV-18429-C-T|4
EAGTKHNTLILWYLR
>ENST00000495396.5|SNV-187738-T-C|1
WTMARVARVSSMK
>FUSION-ENST00000523401.5:62586-ENST00000357849.9:24338|1603
VAGTTGTCHHTWLIFFCIFSR
>FUSION-ENST00000523401.5:62586-ENST00000357849.9:24338|2328
TLIFIEFLPYAGCFR
>ENST00000469372.5|SNV-41534-T-G|1
DIYAIGVGKLDVDWRELNELGSK
>FUSION-ENST00000523401.5:62586-ENST00000357849.9:24338|1721
PPCPAFFFFLRLSFTLIAK
>FUSION-ENST00000523401.5:62586-ENST00000357849.9:24338|1256
NKIYYIDFK
>FUSION-ENST00000523401.5:62586-ENST00000357849.9:24338|167
ENLLQVSR
>FUSION-ENST00000523401.5:62586-ENST00000357849.9:24338|1335
CQQVWCLVSASK
>ENST00000403897.4|SNV-31992-T-A|1
NLFWGALLEKA
>FUSION-ENST00000523401.5:62586-ENST00000357849.9:24338|574
VKNTMTTRNVVSLPGFLPSHQ
>FUSION-ENST00000523401.5:62586-ENST00000357849.9:24338|1388
MLFASYLGWILCCFFFWLILYLW
>FUSION-ENST00000523401.5:62586-ENST00000357849.9:24338|1679
SVAQAGVKWHDLGSLQTPPPRFK
>FUSION-ENST00000523401.5:62586-ENST00000357849.9:24338|175
RGSSPYLISMK
>FUSION-ENST00000523401.5:62586-ENST00000357849.9:24338|1390
AHCAPNSWPQGILPPHPPE
>FUSION-ENST00000523401.5:62586-ENST00000357849.9:24338|1421
MKERISLFHIR
>FUSION-ENST00000523401.5:62586-ENST00000357849.9:24338|1253
IYYIDFKLPFR
>ENST00000461664.5|SNV-16644-G-A|6
MDRLVIPEENHLGYVWE
>FUSION-ENST00000523401.5:62586-ENST00000357849.9:24338|2467
IQTPFTRLHLHHWRLQFNMR
>FUSION-ENST00000523401.5:62586-ENST00000357849.9:24338|866
HAQGYTVPK
>ENST00000418766.5|SNV-23402-C-T|3
ALCFLCTGQFR
>ENST00000379044.5|SNV-795-C-T|2
RSSCKMR
>ENST00000349945.7|SNV-125967-C-A|3
SEDVTPMEVTEEK
>FUSION-ENST00000221980.5:2915-ENST00000600711.1:1055|28
VLYKLFGK
>FUSION-ENST00000523401.5:62586-ENST00000357849.9:24338|2960
VSFNCRCAHR
>FUSION-ENST00000523401.5:62586-ENST00000357849.9:24338|2050
KPIYSVFFFVACAFGVTSSK
>FUSION-ENST00000523401.5:62586-ENST00000357849.9:24338|1307
IHPPWPRSVLGLQA
>ENST00000358290.9|INDEL-50684-T-TT|1
MIFIPSSIAFFNNIGKDPS
>FUSION-ENST00000523401.5:62586-ENST00000357849.9:24338|1347
MESHSVAK
>FUSION-ENST00000523401.5:62586-ENST00000357849.9:24338|881
LCFSLYYILSQLAK
>FUSION-ENST00000523401.5:62586-ENST00000357849.9:24338|1324
NTVSSYGKRVSGGQ
>ENST00000284984.8|SNV-857-C-A|1
SAAALSLCEGVR
>FUSION-ENST00000523401.5:62586-ENST00000357849.9:24338|1082
ITFRFLGFG
>FUSION-ENST00000523401.5:62586-ENST00000357849.9:24338|2014
YSAALGGMFYR
>FUSION-ENST00000523401.5:62586-ENST00000357849.9:24338|8
LASRLSSPAYLLN
>FUSION-ENST00000523401.5:62586-ENST00000357849.9:24338|1040
SFLKYHSIFLFVLHEKGELFSHCLK
>FUSION-ENST00000523401.5:62586-ENST00000357849.9:24338|1612
SLALSPKLEFSGVISAHCK
>FUSION-ENST00000523401.5:62586-ENST00000357849.9:24338|1433
GMSHHAWLYIFNLCNFYAYK
>FUSION-ENST00000523401.5:62586-ENST00000357849.9:24338|624
GFHYVGQAGLELLTSR
>FUSION-ENST00000523401.5:62586-ENST00000357849.9:24338|952
EINMQKENYYVG
>FUSION-ENST00000523401.5:62586-ENST00000357849.9:24338|2699
RRNFTILVLFLINYYYYYYLR
>FUSION-ENST00000523401.5:62586-ENST00000357849.9:24338|2795
MVETLLSFHSPLPSIMEKSGK
>FUSION-ENST00000523401.5:62586-ENST00000357849.9:24338|1289
VILDFDRLVFVHLSWPIQISRV
>FUSION-ENST00000523401.5:62586-ENST00000357849.9:24338|2030
MIFVLFNLMR
>ENST00000505014.5|MNV-12671-GGTG-G|4
MTETLFDIVWCPMSR
>FUSION-ENST00000523401.5:62586-ENST00000357849.9:24338|1020
MNYKYGMTF
>ENST00000568832.1|SNV-125967-C-A|10
MIKSEDVTPMEVTEEKR
>FUSION-ENST00000523401.5:62586-ENST00000357849.9:24338|456
MGYFHLLSIVNSAAVNK
>FUSION-ENST00000523401.5:62586-ENST00000357849.9:24338|2649
YVLYMTSSKRILESYS
>FUSION-ENST00000639702.1:29294-ENST00000374273.8:240|4
MSGSLAFGAVAAR
>ENST00000343410.7|INDEL-16026-A-AA|1
QEMEEAGSLPGQHHVLCLPRADQHP
>FUSION-ENST00000523401.5:62586-ENST00000357849.9:24338|1675
FPRLILNPWVQGLLLFWPPK
>FUSION-ENST00000523401.5:62586-ENST00000357849.9:24338|2459
FGQKQISK
>FUSION-ENST00000523401.5:62586-ENST00000357849.9:24338|148
GIPLVWAMR
>ENST00000355610.9|SNV-57239-T-G|1
REVSILYPGAKDQR
>FUSION-ENST00000523401.5:62586-ENST00000357849.9:24338|2369
MRTGWIGMGGKPTSHYFFF
>ENST00000583535.6|SNV-18187-G-A|4
KLKGDLK
>FUSION-ENST00000523401.5:62586-ENST00000357849.9:24338|2419
MKDKIVQCFSR
>ENST00000482152.1|INDEL-3056-A-AA|2
RQGLAQAHPHAMPQLMAYIPMPGR
>FUSION-ENST00000523401.5:62586-ENST00000357849.9:24338|438
DTWVIFTS
>FUSION-ENST00000523401.5:62586-ENST00000357849.9:24338|2116
NPGGGACSEPR
>FUSION-ENST00000523401.5:62586-ENST00000357849.9:24338|1700
MPIIPALWEAEAGGSPK
>FUSION-ENST00000523401.5:62586-ENST00000357849.9:24338|1317
DLLNLEFLGKFLIISVIW
>FUSION-ENST00000523401.5:62586-ENST00000357849.9:24338|2673
MCATTPS
>ENST00000343410.7|INDEL-16026-A-AA|4
KKQEMEEAGSLPGQHHVLCLPR
>FUSION-ENST00000523401.5:62586-ENST00000357849.9:24338|2812
MLARLLSNP
>FUSION-ENST00000523401.5:62586-ENST00000357849.9:24338|2721
MPVIPATGEAEAGEWLEPR
>FUSION-ENST00000523401.5:62586-ENST00000357849.9:24338|1119
MRENMVKK
>FUSION-ENST00000523401.5:62586-ENST00000357849.9:24338|1457
MLVGLGTVAHTCNPSSLGDRSRQIA
>FUSION-ENST00000523401.5:62586-ENST00000357849.9:24338|2928
MEMLKCFSLDCTAGER
>FUSION-ENST00000523401.5:62586-ENST00000357849.9:24338|971
HDLAMLKPK
>ENST00000326303.4|SNV-414-G-A|2
AHARYCTDARGELDLER
>FUSION-ENST00000523401.5:62586-ENST00000357849.9:24338|40
RGHLEPMR
>FUSION-ENST00000523401.5:62586-ENST00000357849.9:24338|1330
MLHSPEGKNTVSSYGK
>FUSION-ENST00000523401.5:62586-ENST00000357849.9:24338|1168
MGKIGLVSSYR
>FUSION-ENST00000523401.5:62586-ENST00000357849.9:24338|1965
VERTSQK
>FUSION-ENST00000523401.5:62586-ENST00000357849.9:24338|563
MPPCPAR
>FUSION-ENST00000523401.5:62586-ENST00000357849.9:24338|2036
SVICFELIFVYGVR
>FUSION-ENST00000523401.5:62586-ENST00000357849.9:24338|1513
IMLSSIILYGFFLICT
>FUSION-ENST00000523401.5:62586-ENST00000357849.9:24338|41
MRGHLEPMR
>FUSION-ENST00000523401.5:62586-ENST00000357849.9:24338|376
MSEQTGGNSTSR
>FUSION-ENST00000523401.5:62586-ENST00000357849.9:24338|57
CRGLVYYYYYK
>FUSION-ENST00000523401.5:62586-ENST00000357849.9:24338|1227
LVLNSWPQVILPPLSR
>FUSION-ENST00000523401.5:62586-ENST00000357849.9:24338|1008
CGYCNTILLHYK
>FUSION-ENST00000523401.5:62586-ENST00000357849.9:24338|468
MLNEINQTPEVR
>FUSION-ENST00000523401.5:62586-ENST00000357849.9:24338|1510
MEHSNTSNIFVELMNTK
>ENST00000293845.8|SNV-9747-G-A|4
YMEEKNDEILQQNNELARLQMR
>ENST00000325888.12|SNV-28049-G-A|4
HMGNRVYNITYTVKEK
>FUSION-ENST00000523401.5:62586-ENST00000357849.9:24338|2156
LIHVVACGTSFLFFFFPR
>FUSION-ENST00000221980.5:2915-ENST00000600711.1:1055|6
AYAFFVTATYER
>FUSION-ENST00000523401.5:62586-ENST00000357849.9:24338|807
RSLGDTNK
>FUSION-ENST00000523401.5:62586-ENST00000357849.9:24338|1765
GAVDLPRL
>FUSION-ENST00000523401.5:62586-ENST00000357849.9:24338|689
THSIYEEHR
>FUSION-ENST00000523401.5:62586-ENST00000357849.9:24338|238
MIHSPQPLKMLGL
>FUSION-ENST00000523401.5:62586-ENST00000357849.9:24338|933
MFSARQGHCLGR
>FUSION-ENST00000523401.5:62586-ENST00000357849.9:24338|1185
QVLTLPLRR
>FUSION-ENST00000523401.5:62586-ENST00000357849.9:24338|1833
LCGILFMWYTLLKNCKNC
>ENST00000261349.9|SNV-141672-C-T|2
GKSMISSLSIMGGSSGSPYDR
>FUSION-ENST00000523401.5:62586-ENST00000357849.9:24338|2553
VGIGDLEVSCDPIIGCLR
>ENST00000615785.4|SNV-261505-C-T|1
VSYGLADSYTSRPSDSDVSLEEDR
>FUSION-ENST00000523401.5:62586-ENST00000357849.9:24338|680
VSTFTKPQILLSYGLTK
>FUSION-ENST00000523401.5:62586-ENST00000357849.9:24338|2740
MLKANSK
>FUSION-ENST00000523401.5:62586-ENST00000357849.9:24338|2559
TNKKEIR
>FUSION-ENST00000523401.5:62586-ENST00000357849.9:24338|960
ADIMLGSKDVK
>FUSION-ENST00000523401.5:62586-ENST00000357849.9:24338|312
MCNLVLFR
>FUSION-ENST00000523401.5:62586-ENST00000357849.9:24338|2111
GQEIETILANTVKPCLY
>FUSION-ENST00000523401.5:62586-ENST00000357849.9:24338|501
MTLVVIDIILESK
>ENST00000538740.1|SNV-27243-C-T|1
ELPQMVSPSQLAAPQPGLRQQR
>ENST00000293894.4|SNV-3030-G-A|3
TELQQAGAKPELKLEGRRPMDSGR
>ENST00000342992.10|SNV-254632-G-A|1
ISAINNAGVGEPAVIPDVEIVER
>ENST00000521126.1|SNV-905588-T-A|3
EMAWWIVWTLTAACSQPDR
>FUSION-ENST00000523401.5:62586-ENST00000357849.9:24338|63
FYHTAQNSTPFKTRLFLEFSI
>FUSION-ENST00000523401.5:62586-ENST00000357849.9:24338|999
SQVIRPPRPPK
>FUSION-ENST00000523401.5:62586-ENST00000357849.9:24338|75
MEMPTKR
>FUSION-ENST00000523401.5:62586-ENST00000357849.9:24338|948
NPEKGVGVTL
>ENST00000525750.1|SNV-1629-C-G|4
MLDCKPQAPSLPQLVTR
>FUSION-ENST00000297591.10:9703-ENST00000658256.1:373456|6
TPQGPTLREPAREPFFLHCLR
>ENST00000461664.5|SNV-16644-G-A|2
MAGEHIQLPDGSFGYTRR
>FUSION-ENST00000523401.5:62586-ENST00000357849.9:24338|1386
MVSLQSCLSVSIFHSSPSFR
>FUSION-ENST00000523401.5:62586-ENST00000357849.9:24338|1516
VSFSFVLKHH
>FUSION-ENST00000523401.5:62586-ENST00000357849.9:24338|686
GRKTMVSTFTKPQILLSYGLTK
>FUSION-ENST00000229239.10:2705-ENST00000533540.5:4464|6
YDNSLKIIR
>FUSION-ENST00000523401.5:62586-ENST00000357849.9:24338|2129
AKLCLLKK
>FUSION-ENST00000523401.5:62586-ENST00000357849.9:24338|2834
FPGLIQCLSHFRQYLIQHIFYKK
>FUSION-ENST00000523401.5:62586-ENST00000357849.9:24338|525
FRFKYFGK
>FUSION-ENST00000523401.5:62586-ENST00000357849.9:24338|2727
LVRSCGR
>FUSION-ENST00000523401.5:62586-ENST00000357849.9:24338|1828
WYTLLKNCKNC
>FUSION-ENST00000523401.5:62586-ENST00000357849.9:24338|2401
QNIVYKMLPFV
>FUSION-ENST00000523401.5:62586-ENST00000357849.9:24338|602
AASLDCISNNHTRAFLLIIR
>ENST00000355044.8|SNV-206695-G-A|3
EVEFVLDEIQKYTQQKVSPWVGLHK
>FUSION-ENST00000523401.5:62586-ENST00000357849.9:24338|345
VERASSKVK
>ENST00000474842.1|SNV-44520-C-T|2
MSLSSREAKDVFYSELCGVR
>FUSION-ENST00000523401.5:62586-ENST00000357849.9:24338|2790
EKSGKSK
>FUSION-ENST00000523401.5:62586-ENST00000357849.9:24338|206
MKESSYLGLSKWDYR
>FUSION-ENST00000523401.5:62586-ENST00000357849.9:24338|1100
LDLFHLIEKLFLAGCGGSHL
>FUSION-ENST00000523401.5:62586-ENST00000357849.9:24338|492
NIHIFMYT
>FUSION-ENST00000523401.5:62586-ENST00000357849.9:24338|607
MRFYEKAASLDCISNNHTR
>FUSION-ENST00000523401.5:62586-ENST00000357849.9:24338|2125
ETILAKTVKPCLY
>FUSION-ENST00000523401.5:62586-ENST00000357849.9:24338|493
MNIHIFMYT
>FUSION-ENST00000523401.5:62586-ENST00000357849.9:24338|2442
PVIPATQEVEAGESLEPGR
>FUSION-ENST00000523401.5:62586-ENST00000357849.9:24338|2117
MNPGGGACSEPR
>FUSION-ENST00000523401.5:62586-ENST00000357849.9:24338|742
DQLWWHIDLRLVPPEL
>FUSION-ENST00000523401.5:62586-ENST00000357849.9:24338|2642
IVPLHSSLGDRLRPYPPQ
>ENST00000358842.5|SNV-986-G-T|2
EKPAYYALECSVAIAGAVIR
>FUSION-ENST00000523401.5:62586-ENST00000357849.9:24338|37
GHLEPMR
>FUSION-ENST00000523401.5:62586-ENST00000357849.9:24338|233
SNLLLILSGVFSTLEIIVFISKSWI
>FUSION-ENST00000523401.5:62586-ENST00000357849.9:24338|2461
MRFGQKQISK
>FUSION-ENST00000523401.5:62586-ENST00000357849.9:24338|653
MQWHDHGSLQLQPPWLK
>FUSION-ENST00000523401.5:62586-ENST00000357849.9:24338|801
MPVIPALWEAEAGGSPEVRSSRPP
>FUSION-ENST00000523401.5:62586-ENST00000357849.9:24338|1166
GKIGLVSSYR
>ENST00000461664.5|SNV-16644-G-A|5
DRLVIPEENHLGYVWE
>ENST00000378024.9|SNV-34478-C-T|3
GEGPDVDVNLPKADLDVLGPK
>FUSION-ENST00000523401.5:62586-ENST00000357849.9:24338|399
WCHCTPSWVTQQYSVK
>FUSION-ENST00000297591.10:9703-ENST00000658256.1:373456|8
TPQGPTLR
>FUSION-ENST00000523401.5:62586-ENST00000357849.9:24338|2839
MPERFPGLIQCLSHFR
>FUSION-ENST00000523401.5:62586-ENST00000357849.9:24338|2071
MNYLHILNICPL
>FUSION-ENST00000523401.5:62586-ENST00000357849.9:24338|2234
KYHDPGQR
>FUSION-ENST00000358487.10:114761-ENST00000309791.8:229828|29
ILTLTTNELHIVVSETLVK
>FUSION-ENST00000523401.5:62586-ENST00000357849.9:24338|777
SYGWALIQYDHCSYKKR
>FUSION-ENST00000523401.5:62586-ENST00000357849.9:24338|1235
MQCALLCSTADR
>FUSION-ENST00000523401.5:62586-ENST00000357849.9:24338|1952
KGKQLNFLVFHWNSI
>FUSION-ENST00000523401.5:62586-ENST00000357849.9:24338|780
RSYGWALIQYDHCSYKK
>FUSION-ENST00000523401.5:62586-ENST00000357849.9:24338|1988
PFSCLSLPSSWDYR
>FUSION-ENST00000523401.5:62586-ENST00000357849.9:24338|39
MRGHLEPMRSPG
>FUSION-ENST00000523401.5:62586-ENST00000357849.9:24338|827
DNAKTKEHCTIFTLLIND
>ENST00000326303.4|SNV-414-G-A|4
GALFRAHARYCTDAR
>FUSION-ENST00000523401.5:62586-ENST00000357849.9:24338|1077
DLLFFEFK
>FUSION-ENST00000523401.5:62586-ENST00000357849.9:24338|532
MMSFDMYF
>FUSION-ENST00000523401.5:62586-ENST00000357849.9:24338|357
GTSLKGR
>FUSION-ENST00000523401.5:62586-ENST00000357849.9:24338|1905
KEEEAAVGFAGLGK
>FUSION-ENST00000523401.5:62586-ENST00000357849.9:24338|609
MHARLCNFFN
>FUSION-ENST00000523401.5:62586-ENST00000357849.9:24338|1436
EPQMLKKVGK
>FUSION-ENST00000523401.5:62586-ENST00000357849.9:24338|393
MKGVLKLLTIIVGVSISS
>FUSION-ENST00000523401.5:62586-ENST00000357849.9:24338|1216
MVPYYERMVLCVII
>FUSION-ENST00000523401.5:62586-ENST00000357849.9:24338|2375
IQKLAGHGGSHL
>FUSION-ENST00000523401.5:62586-ENST00000357849.9:24338|185
LDIFLFLQLCLDFDLR
>FUSION-ENST00000523401.5:62586-ENST00000357849.9:24338|1230
LPRLVLNSWPQVILPPLSR
>FUSION-ENST00000523401.5:62586-ENST00000357849.9:24338|767
CVPDGVKK
>FUSION-ENST00000523401.5:62586-ENST00000357849.9:24338|417
YQLSWPGVVAHTCNPSALEG
>ENST00000378555.8|SNV-51509-T-A|1
QLVLNLTGNTLCAGGASEEK
>FUSION-ENST00000523401.5:62586-ENST00000357849.9:24338|1458
LVGLGTVAHTCNPSSLGDRSR
>ENST00000369144.8|SNV-15387-C-G|1
LATLLGLEAPPTRIGLINDMVR
>FUSION-ENST00000651947.1:14991-ENST00000546135.1:10243|3
SSLFLCMAQKNIWGF
>FUSION-ENST00000523401.5:62586-ENST00000357849.9:24338|2475
MVLKLMMA
>FUSION-ENST00000523401.5:62586-ENST00000357849.9:24338|1231
MLPRLVLNSWPQVILPPLSR
>FUSION-ENST00000523401.5:62586-ENST00000357849.9:24338|846
QSFSPAYTHINT
>FUSION-ENST00000523401.5:62586-ENST00000357849.9:24338|2325
MSHLSIVR
>ENST00000413916.5|SNV-14353-T-A|1
SVQQGLLKKR
>FUSION-ENST00000523401.5:62586-ENST00000357849.9:24338|1484
QGETLSQK
>FUSION-ENST00000523401.5:62586-ENST00000357849.9:24338|1764
MKRMLYIFSGSLFSCAFNG
>FUSION-ENST00000523401.5:62586-ENST00000357849.9:24338|1271
MGVLLEARSLRTAWQQSK
>FUSION-ENST00000523401.5:62586-ENST00000357849.9:24338|1960
CDRMCSIFTTIR
>ENST00000470841.1|SNV-5040-C-A|4
MTLSCKTKLPLQR
>ENST00000513688.1|SNV-4187-A-G|1
GSSASVILTLLVSLTL
>FUSION-ENST00000523401.5:62586-ENST00000357849.9:24338|1275
MGVLLEAR
>FUSION-ENST00000523401.5:62586-ENST00000357849.9:24338|944
EGFREKVI
>FUSION-ENST00000221980.5:2915-ENST00000600711.1:1055|14
SHRSLCPLADTTDDHTLLWLLNHIR
>FUSION-ENST00000523401.5:62586-ENST00000357849.9:24338|1245
VAHTCSPSYSGRGGGW
>FUSION-ENST00000523401.5:62586-ENST00000357849.9:24338|454
MGFHHVVQAGLR
>FUSION-ENST00000523401.5:62586-ENST00000357849.9:24338|30
LPAVFHCPDSDALIVK
>FUSION-ENST00000523401.5:62586-ENST00000357849.9:24338|365
LKGDCNRLDFHGGEGIFK
>ENST00000536265.5|SNV-27243-C-T|1
FQKRELPQMMDEVGR
>FUSION-ENST00000523401.5:62586-ENST00000357849.9:24338|1103
WAKLDLFHLIEK
>FUSION-ENST00000523401.5:62586-ENST00000357849.9:24338|1088
SWNTIIIMAK
>FUSION-ENST00000639702.1:29294-ENST00000374273.8:240|1
SGSLAFGAVAARTAQ
>FUSION-ENST00000523401.5:62586-ENST00000357849.9:24338|597
QTFQIFTFHVTIL
>FUSION-ENST00000523401.5:62586-ENST00000357849.9:24338|2666
CVCVCVCV
>FUSION-ENST00000523401.5:62586-ENST00000357849.9:24338|2658
MVSNSRPQIIRPPQLPK
>FUSION-ENST00000523401.5:62586-ENST00000357849.9:24338|2241
MILLFNK
>FUSION-ENST00000523401.5:62586-ENST00000357849.9:24338|2258
LLSAELSNSCY
>FUSION-ENST00000523401.5:62586-ENST00000357849.9:24338|419
VCLGEYLVYTWKVYIFYFGVFYK
>FUSION-ENST00000523401.5:62586-ENST00000357849.9:24338|105
MSASRLLHFGAIMK
>FUSION-ENST00000523401.5:62586-ENST00000357849.9:24338|2
GWVPEVTITLSTAK
>FUSION-ENST00000523401.5:62586-ENST00000357849.9:24338|892
TLLGEKGE
>FUSION-ENST00000523401.5:62586-ENST00000357849.9:24338|2265
MTEQDPVCKKK
>FUSION-ENST00000523401.5:62586-ENST00000357849.9:24338|423
AQNMVCLGEYLVYTWK
>FUSION-ENST00000523401.5:62586-ENST00000357849.9:24338|291
ESCSVTQSGVQWCHLSSLQPLPPR
>ENST00000251582.12|SNV-212574-G-A|3
KVGCNGVIGSSKQEDK
>FUSION-ENST00000523401.5:62586-ENST00000357849.9:24338|2436
YHHIQLILFIFCR
>FUSION-ENST00000523401.5:62586-ENST00000357849.9:24338|1527
HVLLHMASGER
>FUSION-ENST00000523401.5:62586-ENST00000357849.9:24338|1863
MQSCWRNYRCFLLYYFLDLCDFW
>FUSION-ENST00000523401.5:62586-ENST00000357849.9:24338|1662
MVRPHLLK
>FUSION-ENST00000523401.5:62586-ENST00000357849.9:24338|1448
MSVLGKYITSQR
>FUSION-ENST00000523401.5:62586-ENST00000357849.9:24338|2576
LGQAQWLTPVIPAFWEAK
>FUSION-ENST00000523401.5:62586-ENST00000357849.9:24338|2228
VWMCLPQCMCWKLNPQYNSIGR
>FUSION-ENST00000523401.5:62586-ENST00000357849.9:24338|2109
NIFEYLYEHICFNFP
>FUSION-ENST00000523401.5:62586-ENST00000357849.9:24338|1385
VSLQSCLSVSIFHSSPSFR
>FUSION-ENST00000523401.5:62586-ENST00000357849.9:24338|1538
RFGWGHGQTISVTLTVKFPYK
>FUSION-ENST00000523401.5:62586-ENST00000357849.9:24338|1435
MLKKVGK
>FUSION-ENST00000523401.5:62586-ENST00000357849.9:24338|2539
MDTNHGNTFKSRPLR
>FUSION-ENST00000523401.5:62586-ENST00000357849.9:24338|1345
HCTPAWATER
>FUSION-ENST00000523401.5:62586-ENST00000357849.9:24338|125
AVKMEESLKTLK
>FUSION-ENST00000523401.5:62586-ENST00000357849.9:24338|2371
MEVVVSRDGATAP
>ENST00000280527.7|SNV-192813-C-G|4
GTRVQVESSQRMLR
>FUSION-ENST00000523401.5:62586-ENST00000357849.9:24338|1742
MAQSQLTTTSASKVQVILLLQPTE
>FUSION-ENST00000523401.5:62586-ENST00000357849.9:24338|2656
VLELQVCATVPGHMYVLYMTSSK
>FUSION-ENST00000637125.1:103743-ENST00000635586.1:11204|9
KNSQVGTIGACGHRAFR
>FUSION-ENST00000523401.5:62586-ENST00000357849.9:24338|1138
ELLDQLLNF
>FUSION-ENST00000523401.5:62586-ENST00000357849.9:24338|213
HALICVVKFSGR
>ENST00000280527.7|SNV-192813-C-G|3
VQVESSQR
>FUSION-ENST00000523401.5:62586-ENST00000357849.9:24338|1067
PSFLENSYNNLTSLTLKMSSLPS
>FUSION-ENST00000523401.5:62586-ENST00000357849.9:24338|440
WNININIA
>FUSION-ENST00000523401.5:62586-ENST00000357849.9:24338|1042
MSFLKYHSIFLFVLHEK
>FUSION-ENST00000523401.5:62586-ENST00000357849.9:24338|1043
AKPHLYQKI
>FUSION-ENST00000523401.5:62586-ENST00000357849.9:24338|1919
KAESFRYYWR
>FUSION-ENST00000523401.5:62586-ENST00000357849.9:24338|2132
MITPLHSSLGNRAKLCLLK
>FUSION-ENST00000523401.5:62586-ENST00000357849.9:24338|200
TFCRSLGFSVHLTSSCILSCEL
>ENST00000447540.5|SNV-266581-G-A|3
DLCRFLKENSEYGVAPEWGNVVK
>FUSION-ENST00000523401.5:62586-ENST00000357849.9:24338|382
HHHTWLLYF
>FUSION-ENST00000523401.5:62586-ENST00000357849.9:24338|518
KLLLIDYLVTWSAVYIGR
>FUSION-ENST00000523401.5:62586-ENST00000357849.9:24338|2633
QLRSICNKK
>FUSION-ENST00000523401.5:62586-ENST00000357849.9:24338|1161
KVIFGWVR
>FUSION-ENST00000523401.5:62586-ENST00000357849.9:24338|183
FYIFFLSLFR
>FUSION-ENST00000523401.5:62586-ENST00000357849.9:24338|1799
MYSSVLK
>FUSION-ENST00000523401.5:62586-ENST00000357849.9:24338|2942
VRLNLKCTIK
>FUSION-ENST00000523401.5:62586-ENST00000357849.9:24338|1175
MDPYCIIQKVIQSIYVK
>ENST00000461664.5|SNV-16644-G-A|7
AWLHPWLVNTSSSQMDR
>FUSION-ENST00000523401.5:62586-ENST00000357849.9:24338|425
LFSFSFSAK
>FUSION-ENST00000523401.5:62586-ENST00000357849.9:24338|2548
MHTAPSSHTK
>FUSION-ENST00000523401.5:62586-ENST00000357849.9:24338|2855
CMPPYLANFCVFSR
>FUSION-ENST00000523401.5:62586-ENST00000357849.9:24338|2791
MEKSGKSK
>FUSION-ENST00000523401.5:62586-ENST00000357849.9:24338|408
VAHACNPSTLGGR
>FUSION-ENST00000523401.5:62586-ENST00000357849.9:24338|352
CAIWCSSGRSK
>FUSION-ENST00000523401.5:62586-ENST00000357849.9:24338|2004
INMKIRYQDK
>ENST00000304501.2|SNV-3914-C-A|2
MQHMQDYPNYKYRPR
>FUSION-ENST00000523401.5:62586-ENST00000357849.9:24338|1661
VRPHLLK
>FUSION-ENST00000523401.5:62586-ENST00000357849.9:24338|2819
MAQPRLTATSASR
>FUSION-ENST00000523401.5:62586-ENST00000357849.9:24338|707
MIMAHCSFNLLGSSDPPPLAS
>FUSION-ENST00000639702.1:29294-ENST00000374273.8:240|3
SGSLAFGAVAAR
>FUSION-ENST00000396467.5:3101-ENST00000502082.5:61176|6
LCADEHGHLERCVEYGRAR
>FUSION-ENST00000523401.5:62586-ENST00000357849.9:24338|1598
HSRLLGLLYCLYFIIYK
>FUSION-ENST00000523401.5:62586-ENST00000357849.9:24338|1899
LADINLFIIFNSCRESGR
>FUSION-ENST00000523401.5:62586-ENST00000357849.9:24338|2424
MNHFAQLL
>FUSION-ENST00000523401.5:62586-ENST00000357849.9:24338|1027
MSHHFWKVLIQK
>FUSION-ENST00000523401.5:62586-ENST00000357849.9:24338|2085
LSMFSGTHWPTVYLLYR
>FUSION-ENST00000523401.5:62586-ENST00000357849.9:24338|1606
LEFSGVISAHCKLR
>ENST00000409404.6|SNV-454372-T-A|1
YTLYGSGNSEFFLDPESGELK
>FUSION-ENST00000523401.5:62586-ENST00000357849.9:24338|2334
MYDLYFTSQRTK
>FUSION-ENST00000523401.5:62586-ENST00000357849.9:24338|1416
ISLFHIRDLLALFLR
>FUSION-ENST00000523401.5:62586-ENST00000357849.9:24338|750
MRSTGIR
>FUSION-ENST00000523401.5:62586-ENST00000357849.9:24338|400
AFSEPRWCHCTPSWVTQQYSVKK
>FUSION-ENST00000523401.5:62586-ENST00000357849.9:24338|649
LVSNSWGQVILLPRPLEGLGLQA
>FUSION-ENST00000523401.5:62586-ENST00000357849.9:24338|1630
NPTCAWNTVLLLFTR
>FUSION-ENST00000523401.5:62586-ENST00000357849.9:24338|724
MTQSPLTLSR
>FUSION-ENST00000523401.5:62586-ENST00000357849.9:24338|1104
LFSQYTSKWAKLDLFHLIEK
>FUSION-ENST00000523401.5:62586-ENST00000357849.9:24338|112
DLVTKRED
>FUSION-ENST00000523401.5:62586-ENST00000357849.9:24338|2865
NDSKWLQISCSFK
>FUSION-ENST00000523401.5:62586-ENST00000357849.9:24338|706
IMAHCSFNLLGSSDPPPLAS
>FUSION-ENST00000523401.5:62586-ENST00000357849.9:24338|648
MVVWASVSQTFWSHR
>FUSION-ENST00000523401.5:62586-ENST00000357849.9:24338|1928
LVCTCNLSYLGG
>FUSION-ENST00000523401.5:62586-ENST00000357849.9:24338|1855
MMYGVIVR
>FUSION-ENST00000523401.5:62586-ENST00000357849.9:24338|1033
GELFSHCLKYFFNIMSHHFWK
>FUSION-ENST00000523401.5:62586-ENST00000357849.9:24338|1090
HGFKSWNTIIIMAK
>FUSION-ENST00000523401.5:62586-ENST00000357849.9:24338|2780
WKSDVEGQFK
>FUSION-ENST00000523401.5:62586-ENST00000357849.9:24338|1016
FKYWFTYSFL
>FUSION-ENST00000523401.5:62586-ENST00000357849.9:24338|2174
MEFHFCHPGWSAMAK
>FUSION-ENST00000523401.5:62586-ENST00000357849.9:24338|1086
MRGEKITFR
>FUSION-ENST00000523401.5:62586-ENST00000357849.9:24338|2172
EFHFCHPGWSAMAK
>FUSION-ENST00000523401.5:62586-ENST00000357849.9:24338|2662
HTYVVFVLFRLFFLR
>FUSION-ENST00000523401.5:62586-ENST00000357849.9:24338|2716
PVIPATGEAEAGEWLEPRRQR
>ENST00000647821.1|SNV-35562-G-A|1
IEQLRTGFVQSRR
>FUSION-ENST00000523401.5:62586-ENST00000357849.9:24338|829
MFHIHLMHTV
>FUSION-ENST00000523401.5:62586-ENST00000357849.9:24338|1272
GVLLEARSLR
>FUSION-ENST00000523401.5:62586-ENST00000357849.9:24338|2816
AQPRLTATSASRVQAILLPQPPE
>FUSION-ENST00000523401.5:62586-ENST00000357849.9:24338|2338
YSQTLNYCWLIGR
>FUSION-ENST00000523401.5:62586-ENST00000357849.9:24338|565
KCTKPGVVVHACNPSYLGG
>FUSION-ENST00000523401.5:62586-ENST00000357849.9:24338|1948
FQHINTGK
>FUSION-ENST00000523401.5:62586-ENST00000357849.9:24338|893
EIKPDVFGETRTLLGEKGE
>FUSION-ENST00000523401.5:62586-ENST00000357849.9:24338|1053
MLSFVHIWK
>FUSION-ENST00000523401.5:62586-ENST00000357849.9:24338|1508
MEHSNTSNIFVELMNTKLCSCK
>FUSION-ENST00000523401.5:62586-ENST00000357849.9:24338|2491
DLGSLQPLPPKFKR
>FUSION-ENST00000523401.5:62586-ENST00000357849.9:24338|1191
ETKIWYGAIL
>ENST00000265922.8|SNV-201915-A-G|1
TFFETVHVYLRSRTR
>FUSION-ENST00000523401.5:62586-ENST00000357849.9:24338|993
SPQAWPKNHLLK
>FUSION-ENST00000523401.5:62586-ENST00000357849.9:24338|1072
MYISDIMPSFLENSYNNLTSLTLK
>FUSION-ENST00000523401.5:62586-ENST00000357849.9:24338|2073
KNLVLLLNYMNYLHILNICPL
>FUSION-ENST00000523401.5:62586-ENST00000357849.9:24338|1495
VICSHLK
>FUSION-ENST00000523401.5:62586-ENST00000357849.9:24338|1402
STSPYPIYGLALQLRYILLK
>FUSION-ENST00000523401.5:62586-ENST00000357849.9:24338|349
SKLSKPRGLK
>ENST00000325888.12|SNV-28049-G-A|1
VYNITYTVKEKGDYILIVK
>FUSION-ENST00000523401.5:62586-ENST00000357849.9:24338|1186
QVLTLPLR
>FUSION-ENST00000523401.5:62586-ENST00000357849.9:24338|1829
MWYTLLKNCKNC
>ENST00000619060.1|SNV-2451-C-G|6
TRLSLCRDPEPPRPLCLLR
>FUSION-ENST00000523401.5:62586-ENST00000357849.9:24338|1233
VHKVFLIGIT
>ENST00000420123.6|SNV-13105-G-C|3
IKELEFLLMSTENELKGQQVLPVR
>FUSION-ENST00000523401.5:62586-ENST00000357849.9:24338|2512
SGFPTTSFQICISR
>FUSION-ENST00000523401.5:62586-ENST00000357849.9:24338|864
MGENFRGLEVGLT
>FUSION-ENST00000523401.5:62586-ENST00000357849.9:24338|2773
RDGMAFPMR
>FUSION-ENST00000523401.5:62586-ENST00000357849.9:24338|1669
IKATLQAVLYASCVD
>FUSION-ENST00000523401.5:62586-ENST00000357849.9:24338|54
GLVYYYYYK
>FUSION-ENST00000523401.5:62586-ENST00000357849.9:24338|71
PTKRLAGG
>ENST00000488014.5|SNV-78046-G-A|3
EEHENQHMGNYSSLCSWTDCPLSNF
>FUSION-ENST00000523401.5:62586-ENST00000357849.9:24338|2249
LDLNSFLFFLRQGLPLLPR
>FUSION-ENST00000523401.5:62586-ENST00000357849.9:24338|2675
FSCLSLRSSWDYRR
>FUSION-ENST00000523401.5:62586-ENST00000357849.9:24338|1106
LFSQYTSK
>FUSION-ENST00000523401.5:62586-ENST00000357849.9:24338|2075
MIFHCSFDLHFLKVY
>FUSION-ENST00000523401.5:62586-ENST00000357849.9:24338|2003
MKIRYQDK
>FUSION-ENST00000523401.5:62586-ENST00000357849.9:24338|1955
CSIFTTIR
>FUSION-ENST00000523401.5:62586-ENST00000357849.9:24338|1906
MKEEEAAVGFAGLGK
>ENST00000486124.5|SNV-41534-T-G|1
TIGTSMPSGWASWMWTGEN
>FUSION-ENST00000523401.5:62586-ENST00000357849.9:24338|403
MNLGGRAFSEPR
>FUSION-ENST00000523401.5:62586-ENST00000357849.9:24338|1804
WHLPLSLSRTYQI
>FUSION-ENST00000523401.5:62586-ENST00000357849.9:24338|2907
AYKVLPDILLYLSER
>FUSION-ENST00000523401.5:62586-ENST00000357849.9:24338|1844
MWNFIYVVYLA
>FUSION-ENST00000523401.5:62586-ENST00000357849.9:24338|1712
MSHRARPTQLLFK
>FUSION-ENST00000523401.5:62586-ENST00000357849.9:24338|2455
MLSLLKIQKNLAR
>FUSION-ENST00000523401.5:62586-ENST00000357849.9:24338|1900
MLADINLFIIFNSCRESGR
>FUSION-ENST00000523401.5:62586-ENST00000357849.9:24338|1318
MDLLNLEFLGKFLIISVIW
>FUSION-ENST00000523401.5:62586-ENST00000357849.9:24338|1139
MELLDQLLNF
>FUSION-ENST00000523401.5:62586-ENST00000357849.9:24338|2535
DTNHGNTFKSRPLRR
>FUSION-ENST00000523401.5:62586-ENST00000357849.9:24338|2488
FLFSLPTTWC
>ENST00000470688.5|SNV-9643-G-A|3
CPPSPLGSLPLMLCIPTEFTPTQPR
>FUSION-ENST00000523401.5:62586-ENST00000357849.9:24338|1550
MRTACGKLPP
>FUSION-ENST00000523401.5:62586-ENST00000357849.9:24338|1685
MAPTRTQTPLSFFFFFLTESR
>FUSION-ENST00000523401.5:62586-ENST00000357849.9:24338|2714
VVHACKPSYLGG
>ENST00000529230.6|SNV-56159-C-A|2
ASAVLTPTCIQLLDSSNWK
>ENST00000606802.1|SNV-166-C-G|1
GGPGAGPCAAGSPRSCFSCLR
>ENST00000418374.6|SNV-179223-A-G|11
EDGRTSVSKEELEK
>ENST00000515673.7|SNV-80360-C-A|2
GEVVMASSAQDR
>FUSION-ENST00000523401.5:62586-ENST00000357849.9:24338|2732
MPVSPATWEAEAGEPLELR
>FUSION-ENST00000523401.5:62586-ENST00000357849.9:24338|2303
MTCILPLR
>FUSION-ENST00000523401.5:62586-ENST00000357849.9:24338|473
LHYAWLIFFC
>ENST00000603526.1|SNV-96077-C-G|2
CTQQNER
>ENST00000463539.5|INDEL-3056-A-AA|5
ETRWSLPGGNIRATGPGR
>FUSION-ENST00000523401.5:62586-ENST00000357849.9:24338|1681
SVAQAGVK
>FUSION-ENST00000523401.5:62586-ENST00000357849.9:24338|2882
EGRCVDSAWHVQACNK
>FUSION-ENST00000523401.5:62586-ENST00000357849.9:24338|569
MYTFCFVTQDIIK
>FUSION-ENST00000523401.5:62586-ENST00000357849.9:24338|2390
MFCLTTCK
>FUSION-ENST00000523401.5:62586-ENST00000357849.9:24338|1450
GAVPQGPLAR
>FUSION-ENST00000523401.5:62586-ENST00000357849.9:24338|1065
RIGSYLVLR
>FUSION-ENST00000523401.5:62586-ENST00000357849.9:24338|2826
IIGIVNIFEIKLCVLLK
>FUSION-ENST00000352983.7:3101-ENST00000502082.5:61176|3
KCKELLLWITT
>ENST00000644424.1|SNV-322235-C-A|2
DQRECSSGTWMRQ
>FUSION-ENST00000523401.5:62586-ENST00000357849.9:24338|1163
IGLVSSYRK
>FUSION-ENST00000523401.5:62586-ENST00000357849.9:24338|2306
ADLNRSLWLYHEVPRC
>FUSION-ENST00000523401.5:62586-ENST00000357849.9:24338|2487
RFSCLSLPGSWDYR
>FUSION-ENST00000523401.5:62586-ENST00000357849.9:24338|1263
MEVFTGILFSR
>ENST00000335730.6|SNV-96785-T-C|2
ALGPAGSWTPCGCGTWWRGRWTSR
>ENST00000552572.1|SNV-69842-A-G|6
EAPAHHQAIGEMDAKGCGVR
>ENST00000519078.6|INDEL-9900-G-GTTA|1
VYTHELVVTLWYRSPEVLLGSAR
>FUSION-ENST00000523401.5:62586-ENST00000357849.9:24338|2252
MLDLNSFLFFLR
>FUSION-ENST00000523401.5:62586-ENST00000357849.9:24338|2458
FGQKQISKLYQVPLLINIQK
>FUSION-ENST00000523401.5:62586-ENST00000357849.9:24338|2756
TENGDVCEVSDVSEVLWQR
>ENST00000286688.6|INDEL-5509-A-AA|3
KEDDLDSLINEILEEPNLDKK
>FUSION-ENST00000523401.5:62586-ENST00000357849.9:24338|223
CFFLFFVCLFGR
>FUSION-ENST00000523401.5:62586-ENST00000357849.9:24338|368
MLKGDCNR
>FUSION-ENST00000523401.5:62586-ENST00000357849.9:24338|32
LAWNSWAQVIFLTQPME
>FUSION-ENST00000523401.5:62586-ENST00000357849.9:24338|1975
CWNIFFK
>FUSION-ENST00000523401.5:62586-ENST00000357849.9:24338|997
MGCQGGS
>FUSION-ENST00000523401.5:62586-ENST00000357849.9:24338|1454
CWWASIIPATR
>FUSION-ENST00000352983.7:3101-ENST00000502082.5:61176|4
CVEYGRARK
>FUSION-ENST00000523401.5:62586-ENST00000357849.9:24338|163
MKCDCYLVYLMLLKSLEHYK
>FUSION-ENST00000523401.5:62586-ENST00000357849.9:24338|232
RAPPHPANFFVFLVEMEFPR
>ENST00000369849.9|SNV-629-G-C|3
ARCEEDSRGR
>FUSION-ENST00000523401.5:62586-ENST00000357849.9:24338|95
LVVSCGFCTLR
>ENST00000557727.1|SNV-70248-C-T|2
MLHYHHHHPHPHHHHHHHPGLR
>FUSION-ENST00000523401.5:62586-ENST00000357849.9:24338|1873
MNPRIILHEPENSNAVVLK
>FUSION-ENST00000523401.5:62586-ENST00000357849.9:24338|1187
CDHLDFFDFSFAIFFLRQVLTLPLR
>FUSION-ENST00000523401.5:62586-ENST00000357849.9:24338|665
IYVFIDDPVSLNLITYR
>FUSION-ENST00000523401.5:62586-ENST00000357849.9:24338|351
CAIWCSSGRSKLSKPR
>FUSION-ENST00000523401.5:62586-ENST00000357849.9:24338|2213
TQQEALNR
>FUSION-ENST00000523401.5:62586-ENST00000357849.9:24338|1985
RMPPHLANFLYF
>FUSION-ENST00000523401.5:62586-ENST00000357849.9:24338|1878
SKCDCFSKSFLIL
>ENST00000647821.1|SNV-35562-G-A|3
HSIDEISSSVEVVQSKIEQLR
>FUSION-ENST00000523401.5:62586-ENST00000357849.9:24338|416
MVSLHSILGDTAILR
>ENST00000357336.3|SNV-41490-A-T|1
YDNLEKENKYLK
>FUSION-ENST00000523401.5:62586-ENST00000357849.9:24338|2566
MSLHSSLGDRVRPCLTNK
>FUSION-ENST00000523401.5:62586-ENST00000357849.9:24338|217
DGVSLCCPSWS
>FUSION-ENST00000523401.5:62586-ENST00000357849.9:24338|1467
ISPIPSCIPEETNLLK
>FUSION-ENST00000523401.5:62586-ENST00000357849.9:24338|372
MSEQTGGNSTSRVNRMLK
>ENST00000557284.6|MNV-155872-GT-G|1
SSGEKDEQTC
>FUSION-ENST00000523401.5:62586-ENST00000357849.9:24338|2123
TVKPCLY
>FUSION-ENST00000523401.5:62586-ENST00000357849.9:24338|195
MVCKVSESSK
>FUSION-ENST00000523401.5:62586-ENST00000357849.9:24338|2316
SLVLLENKGWFTFSI
