# Supplementary material for: Identification of non-canonical peptides with moPepGen
Source: Nat Biotechnol. 2025 Jun 16;44(4):568–73. doi: 10.1038/s41587-025-02701-0 (PMC12680078; doi:10.1038/s41587-025-02701-0)
Supplement: Supplementary file 4 — Supplementary Data: Cancer cell line variant peptide database. Custom peptide database FASTA file for each of the 376 cell lines from the Cancer Cell Line Encyclopedia with proteomics characterization or used in the reference channel. Variant peptide FASTA files were produced by moPepGen as the result of cell-line-specific publicly available mutations and fusions. [file 41587_2025_2701_MOESM4_ESM.zip › ACH-000014.fasta]

>ENST00000576966.5|SNV-3986-A-C|6
MAVQVTIVHNNNHSDRLR
>ENST00000373747.7|SNV-115833-C-T|1
AFEFIPSDQQVINEMVRELDGHVLK
>ENST00000524510.1|SNV-50648-G-A|3
MAPSRTWPSTTHPWACPCWLPTASV
>ENST00000541178.1|SNV-3632-A-C|2
QISSGLSSVQEMSLPK
>ENST00000541178.1|SNV-3632-A-C|1
QISSGLSSVQEMSLPKS
>ENST00000519331.1|SNV-10446-C-T|2
IPELVRQVHLLLCSR
>FUSION-ENST00000534491.5:1524-ENST00000440887.2:21126|102
MLALGVSLGQVRSAHSPP
>FUSION-ENST00000534491.5:1524-ENST00000440887.2:21126|55
HMRGGSCQK
>ENST00000326047.9|INDEL-76619-C-CA|5
TDQEGSPDSGTSAQAKPK
>ENST00000580838.1|SNV-686532-C-G|1
RLGSSTPPSGWQTSFSTSHR
>ENST00000446175.5|SNV-15960-C-T|1
LKSTPGSVIAQKLEK
>ENST00000565781.5|SNV-17312-C-T|6
LMLEVTELGRLSLRTIFLLQLPVW
>ENST00000524510.1|SNV-50648-G-A|2
APSRTWPSTTHPWACPCWLPTASV
>FUSION-ENST00000636037.1:8746-ENST00000623511.1:23702|6
MVVLFSSSDKFTLNQVTRR
>ENST00000333677.7|SNV-72145-G-A|2
LVEDALGRTSNQLHSFQETFEK
>ENST00000347869.8|MNV-28218-GC-G|1
SSLMPAL
>ENST00000382110.6|SNV-8898-C-T|2
NDAWLPGEATCGVLR
>ENST00000273390.9|SNV-41102-G-A|4
RVQEAEESGRR
>ENST00000376462.5|SNV-837181-C-T|6
SPPPPPPPPRRSYLPGLGLTTTR
>ENST00000489812.1|SNV-6308-G-A|1
TLEILIHFPRTMSSRITVWPLK
>ENST00000494342.1|SNV-105417-G-A|1
TSSVQLRVA
>ENST00000341772.5|SNV-307222-G-C|1
GTHCQLYK
>ENST00000489814.5|SNV-105417-G-A|4
MYRTSSVQLR
>FUSION-ENST00000534491.5:1524-ENST00000440887.2:21126|92
MIARLAASRMQLQR
>FUSION-ENST00000534491.5:1524-ENST00000440887.2:21126|22
WGAAPGRPLR
>ENST00000461242.1|MNV-28218-GC-G|1
SSLMPALC
>ENST00000461242.1|MNV-28218-GC-G|2
YGIPEPPEPSARSSLMPALC
>ENST00000326047.9|INDEL-76619-C-CA|6
TLGAAAVCPGR
>FUSION-ENST00000534491.5:1524-ENST00000440887.2:21126|27
LAPWLGWAGGLHP
>ENST00000373747.7|SNV-115833-C-T|3
VIQKAFEFIPSDQQVINEMVR
>FUSION-ENST00000534491.5:1524-ENST00000440887.2:21126|66
GCCLGELECLLYTRELRGLK
>ENST00000294543.10|SNV-105417-G-A|2
GDWLLSFMYR
>ENST00000545946.1|SNV-21572-C-T|1
AYTSQQVQAAAAAAAVAQAQAQAQA
>ENST00000504309.5|SNV-7698-G-A|2
IYQHAFGGQSLKFGK
>FUSION-ENST00000534491.5:1524-ENST00000440887.2:21126|19
AAIRPGFCGR
>ENST00000437204.1|MNV-38948-GG-G|6
FWNAVLLPSFCSSVSVFHLHGR
>FUSION-ENST00000534491.5:1524-ENST00000440887.2:21126|70
TSQLPRGCCLGELECLLYTR
>ENST00000534060.5|SNV-226203-T-C|3
VKNTTLSLKSI
>ENST00000376462.5|SNV-837181-C-T|1
SYLPGLGLTTTRSGDVVYTGRK
>ENST00000517393.1|SNV-22889-T-G|1
ESSGDMDVLLTHPSVTSESTKQPK
>ENST00000511915.1|SNV-6799-G-A|8
MDTPWRQHLQSGDFQHGR
>FUSION-ENST00000294016.8:2693-ENST00000425380.6:15730|1
LGQSVVADQLKEGPTV
>FUSION-ENST00000636037.1:8746-ENST00000623511.1:23702|3
FTLNQVTRR
>ENST00000389561.7|SNV-29828-G-A|3
RQQTMPSTGMAEQSKRPR
>ENST00000282516.13|SNV-187901-C-G|3
SSSGFSVQWMAGSYSGSWTEAK
>ENST00000524341.5|INDEL-10663-A-AA|4
MLLFLKDVGIEDNQLGAFLTKK
>ENST00000313698.9|SNV-6799-G-A|1
AVIFNMGGVLIPSPGR
>ENST00000520284.5|SNV-10446-C-T|2
IPELVRQHFVER
>ENST00000306729.11|SNV-32289-A-T|2
EPVDREPVVCHPDLEVR
>FUSION-ENST00000534491.5:1524-ENST00000440887.2:21126|98
MLCRSPFRCWK
>FUSION-ENST00000534491.5:1524-ENST00000440887.2:21126|71
GQGRTSQLPRGCCLGELECLLYTR
>FUSION-ENST00000534491.5:1524-ENST00000440887.2:21126|99
LCRSPFR
>FUSION-ENST00000534491.5:1524-ENST00000440887.2:21126|35
APETGRNGDSFLGSGRER
>ENST00000555486.5|SNV-16997-C-T|9
MRHSMAPPR
>ENST00000306729.11|SNV-32289-A-T|3
ERPVDREPVDREPVVCHPDLEVR
>FUSION-ENST00000534491.5:1524-ENST00000440887.2:21126|13
LRAPWASSLR
>FUSION-ENST00000534491.5:1524-ENST00000440887.2:21126|80
MQTPWGQPWAHTQFRVYRQGAR
>ENST00000519524.1|SNV-22889-T-G|4
MDVLLTHPSVTSESTK
>ENST00000555486.5|SNV-16997-C-T|6
RHSMAPPRR
>ENST00000505555.5|SNV-7698-G-A|3
FISMHLVDRASSLER
>FUSION-ENST00000534491.5:1524-ENST00000440887.2:21126|14
ASSSRLRAPWASSLR
>ENST00000273390.9|SNV-41102-G-A|2
VQEAEESGRR
>ENST00000482645.1|SNV-8898-C-T|7
SEMDRRNDAWLPGEATCGVLR
>ENST00000505555.5|SNV-7698-G-A|5
GRFISMHLVDRASSLER
>ENST00000366962.8|SNV-242-G-A|2
GYGHCVMGRGR
>FUSION-ENST00000534491.5:1524-ENST00000440887.2:21126|100
MLCRSPFR
>FUSION-ENST00000534491.5:1524-ENST00000440887.2:21126|95
EPSWAARPPQPCWEVLQTPMIAR
>ENST00000409018.7|SNV-43279-A-C|3
DAQISVALFLHLLGYPFSRNSPGDK
>ENST00000524510.1|SNV-50648-G-A|6
AGSLPRACEIPAALLHR
>ENST00000511915.1|SNV-6799-G-A|6
MDTPWRQHLQSGDFQHGRSSHSFSR
>ENST00000324695.9|SNV-25368-G-A|1
NCNAEGYFLAQYLMDDFTR
>ENST00000496384.7|SNV-171593-T-A|4
SNNIFLHEDLTVKIGDFGLATEK
>ENST00000273390.9|SNV-41102-G-A|6
QRRVQEAEESGR
>ENST00000482645.1|SNV-8898-C-T|8
MSEMDRRNDAWLPGEATCGVLR
>ENST00000263177.5|SNV-90209-C-T|1
QAENEHIHMDNLAQMPMISIP
>ENST00000518925.5|SNV-22889-T-G|1
GAESSGDMDVLLTHPSVTSESTK
>ENST00000534060.5|SNV-226203-T-C|1
NTTLSLKSI
>ENST00000326047.9|INDEL-76619-C-CA|7
KTLGAAAVCPGR
>ENST00000489812.1|SNV-6308-G-A|3
TLEILIHFPR
>FUSION-ENST00000534491.5:1524-ENST00000440887.2:21126|7
RALAPPRAGGPSAGISCSQAR
>ENST00000263177.5|SNV-90209-C-T|2
GRQAENEHIHMDNLAQMPMISIP
>ENST00000341398.6|SNV-50648-G-A|1
FLRPSFTDGTIRLSR
>FUSION-ENST00000534491.5:1524-ENST00000440887.2:21126|45
GGSCQKGPEK
>ENST00000550462.5|SNV-144748-C-T|1
CPTCNDFYGLVQKIMELQDILAK
>ENST00000267869.8|SNV-15370-G-A|6
DKVKIVACDGK
>FUSION-ENST00000534491.5:1524-ENST00000440887.2:21126|67
GCCLGELECLLYTRELR
>ENST00000446175.5|SNV-15960-C-T|6
RLENILILSSKFSK
>ENST00000465297.5|SNV-73193-C-T|2
MSICVEQAQK
>ENST00000335211.9|SNV-8520-G-A|2
LTVIEVGFQKNR
>ENST00000380950.7|SNV-72339-G-A|1
CTPGPSESGCMHITFHDSNERLGLK
>ENST00000550462.5|SNV-144748-C-T|2
CPTCNDFYGLVQK
>ENST00000583503.5|SNV-32290-G-T|4
WCATPTWRIGCRPGQR
>ENST00000437204.1|MNV-38948-GG-G|5
FWNAVLLPSFCSSVSVFHLHGRK
>ENST00000489814.5|SNV-105417-G-A|3
YRTSSVQLR
>FUSION-ENST00000534491.5:1524-ENST00000440887.2:21126|96
SPFRCWK
>ENST00000488625.6|SNV-208674-G-T|1
TEGLIKDDRAESQASSLGQK
>ENST00000576966.5|SNV-3986-A-C|7
AVQVTIVHNNNHSDR
>FUSION-ENST00000534491.5:1524-ENST00000440887.2:21126|56
MHMRGGSCQK
>ENST00000496259.5|SNV-6150-G-A|3
EIPEFLFGEVKGAMNSPESESR
>ENST00000403625.6|SNV-570185-G-A|5
SPSATGQSSFRSTALPKK
>ENST00000351773.7|SNV-23168-C-T|2
CFCDEKHEIIHSEEELSEYNK
>ENST00000496384.7|SNV-171593-T-A|3
SNNIFLHEDLTVKIGDFGLATEKSR
>ENST00000583503.5|SNV-32289-A-T|2
CGCRPGQR
>ENST00000382110.6|SNV-8898-C-T|1
NDAWLPGEATCGVLRAVATQQR
>ENST00000335211.9|SNV-8520-G-A|3
LTVIEVGFQK
>FUSION-ENST00000534491.5:1524-ENST00000440887.2:21126|42
GPEKDVQLECD
>ENST00000565781.5|SNV-17312-C-T|3
MLEVTELGRLSLRTIFLLQLPVW
>ENST00000421602.6|SNV-48728-T-C|2
CPAEALDPADDAHVEAPPPSLR
>ENST00000446175.5|SNV-15960-C-T|4
LENILILSSKFSKLK
>ENST00000296564.9|SNV-48230-C-G|1
LTLFIANMWHDIFLSESVINK
>FUSION-ENST00000534491.5:1524-ENST00000440887.2:21126|68
GCCLGELECLLYTR
>ENST00000555486.5|SNV-16997-C-T|8
RHSMAPPR
>FUSION-ENST00000534491.5:1524-ENST00000440887.2:21126|33
SGAPLVF
>ENST00000306729.11|SNV-32289-A-T|1
EPVVCHPDLEVR
>ENST00000475590.5|MNV-28218-GC-G|4
EKYGIPEPPEPSARSSLMPALCM
>ENST00000489814.5|SNV-105417-G-A|2
MYRTSSVQLRVAGLQPVLLQDR
>FUSION-ENST00000534491.5:1524-ENST00000440887.2:21126|37
APETGRNGDSFLGSGR
>ENST00000318217.10|INDEL-116572-T-TT|3
AIYERLFLLDR
>ENST00000318217.10|INDEL-116572-T-TT|4
DAFAKAIYERLFLLDR
>ENST00000580170.5|SNV-686532-C-G|1
EPADVPYETGQLHPAIR
>ENST00000474961.5|SNV-11597-C-T|8
MMPRFSMMCR
>ENST00000341398.6|SNV-50648-G-A|6
QNVAIYNPSMGVSVLAPYRERVK
>ENST00000519524.1|SNV-22889-T-G|1
DVLLTHPSVTSESTKQVPQSL
>FUSION-ENST00000534491.5:1524-ENST00000440887.2:21126|32
NGDSFLGSGR
>ENST00000492815.5|SNV-43279-A-C|5
LSQRTRNSPGDK
>FUSION-ENST00000534491.5:1524-ENST00000440887.2:21126|6
ALAPPRAGGPSAGISCSQAR
>FUSION-ENST00000534491.5:1524-ENST00000440887.2:21126|64
GLKRSLGGR
>ENST00000505555.5|SNV-7698-G-A|16
MPFSRTEDGKIYQHAFGGQSLK
>FUSION-ENST00000534491.5:1524-ENST00000440887.2:21126|103
LALGVSLGQVR
>ENST00000504309.5|SNV-7698-G-A|5
TEDGKIYQHAFGGQSLK
>ENST00000341398.6|SNV-50648-G-A|2
FLRPSFTDGTIR
>ENST00000444273.6|INDEL-60576-C-CA|3
NLAHWSALPFQKK
>FUSION-ENST00000636037.1:8746-ENST00000623511.1:23702|5
VVLFSSSDKFTLNQVTRR
>ENST00000338205.9|SNV-101525-C-T|1
GMMSTVTEV
>ENST00000474961.5|SNV-11597-C-T|4
PRFSMMCR
>ENST00000576966.5|SNV-3986-A-C|1
VWWTCTGWQCR
>FUSION-ENST00000534491.5:1524-ENST00000440887.2:21126|50
MRGGSCQKGPEK
>ENST00000520367.5|SNV-10446-C-T|5
LTCCCCRFRIPELVR
>FUSION-ENST00000534491.5:1524-ENST00000440887.2:21126|105
AMLALGVSLGQVRSAHSPP
>FUSION-ENST00000534491.5:1524-ENST00000440887.2:21126|78
VYRQGAR
>ENST00000496259.5|SNV-6150-G-A|1
GAMNSPESESRGASLDGER
>ENST00000421602.6|SNV-48728-T-C|1
CPAEALDPADDAHVEAPPPSLRR
>ENST00000576966.5|SNV-3986-A-C|5
AVQVTIVHNNNHSDRLR
>ENST00000583503.5|SNV-32290-G-T|1
IGCRPGQRSCLMSSLS
>ENST00000489812.1|SNV-6308-G-A|2
TLEILIHFPRTMSSR
>ENST00000474961.5|SNV-11597-C-T|1
FSMMCRIALRSILVSCLMR
>FUSION-ENST00000534491.5:1524-ENST00000440887.2:21126|3
AASGAPARPAGPEHRAR
>ENST00000389561.7|SNV-29828-G-A|1
QQTMPSTGMAEQSKRPR
>ENST00000422982.8|SNV-43618-G-A|4
FNAVLCSRNR
>ENST00000565781.5|SNV-17312-C-T|8
GRLMLEVTELGRLSLR
>FUSION-ENST00000534491.5:1524-ENST00000440887.2:21126|23
SGSRWGAAPGRPLRAAIRPGFCGR
>FUSION-ENST00000534491.5:1524-ENST00000440887.2:21126|11
APWASSLR
>FUSION-ENST00000534491.5:1524-ENST00000440887.2:21126|72
GQGRTSQLPR
>ENST00000520367.5|SNV-10446-C-T|3
FRIPELVRQADICSR
>ENST00000309863.11|SNV-47876-G-A|1
SADHLNGLLQETEATNAILMEQIK
>ENST00000411527.5|INDEL-1803-G-GA|6
DFLEQETGR
>ENST00000519331.1|SNV-10446-C-T|1
IPELVRQVHLLLCSRR
>ENST00000504309.5|SNV-7698-G-A|3
IYQHAFGGQSLK
>ENST00000341398.6|SNV-50648-G-A|3
VKFLRPSFTDGTIRLSR
>ENST00000520367.5|SNV-10446-C-T|2
IPELVRQADICSR
>ENST00000318217.10|INDEL-116572-T-TT|1
LFLLDRYSHQ
>ENST00000555486.5|SNV-16997-C-T|1
APPRRSWWR
>ENST00000411527.5|INDEL-1803-G-GA|1
FLSSPDQSPVVSE
>ENST00000519524.1|SNV-22889-T-G|2
MDVLLTHPSVTSESTKQVPQSL
>ENST00000403625.6|SNV-570185-G-A|7
RSPSATGQSSFRSTALPK
>FUSION-ENST00000534491.5:1524-ENST00000440887.2:21126|106
MAMLALGVSLGQVRSAHSPP
>FUSION-ENST00000534491.5:1524-ENST00000440887.2:21126|47
MSFIYKRTEGSK
>ENST00000524510.1|SNV-50648-G-A|7
VRAGSLPRACEIPAALLHR
>ENST00000523821.5|INDEL-10663-A-AA|1
DVGIEDNQLGAFLTKKSCNFL
>FUSION-ENST00000534491.5:1524-ENST00000440887.2:21126|30
NGDSFLGSGRERR
>FUSION-ENST00000534491.5:1524-ENST00000440887.2:21126|29
RRLAPWLGWAGGLHP
>FUSION-ENST00000534491.5:1524-ENST00000440887.2:21126|90
LAASRMQLQR
>ENST00000529971.1|SNV-3242-C-T|1
GCSAGCPEEAPAAAPGACAAPER
>ENST00000480896.5|SNV-66613-G-A|4
RQHRLSGNTR
>ENST00000294543.10|SNV-105417-G-A|5
VVSGRIINGYCRGDWLLSFMYR
>FUSION-ENST00000534491.5:1524-ENST00000440887.2:21126|34
MSGAPLVF
>FUSION-ENST00000534491.5:1524-ENST00000440887.2:21126|88
QLQRETVETHVSVAVLPGEEPR
>ENST00000424085.6|SNV-115833-C-T|2
AFEFIPSDQQNEMVR
>ENST00000403625.6|SNV-570185-G-A|4
STALPKK
>ENST00000496384.7|SNV-171593-T-A|1
IGDFGLATEKSR
>ENST00000555486.5|SNV-16997-C-T|7
MRHSMAPPRR
>FUSION-ENST00000534491.5:1524-ENST00000440887.2:21126|26
MRRSGSR
>ENST00000461242.1|MNV-28218-GC-G|4
EKYGIPEPPEPSARSSLMPALC
>ENST00000535844.1|INDEL-26495-T-TT|1
DVTTSEDFF
>FUSION-ENST00000470054.5:40820-ENST00000431853.1:49|1
ISVTSSCFVQNTLTKLLKD
>ENST00000523821.5|INDEL-10663-A-AA|2
DVGIEDNQLGAFLTKK
>ENST00000347869.8|MNV-28218-GC-G|5
EKYGIPEPPEPSAR
>ENST00000492815.5|SNV-43279-A-C|4
TRNSPGDK
>FUSION-ENST00000534491.5:1524-ENST00000440887.2:21126|2
ARGTVGGYPADTPPLME
>ENST00000376664.10|SNV-11268-G-A|1
STPWASSKNARSTTCR
>ENST00000583503.5|SNV-32289-A-T|1
CGCRPGQRSCLMSSLS
>FUSION-ENST00000534491.5:1524-ENST00000440887.2:21126|82
MQTPWGQPWAHTQFRVYR
>ENST00000474961.5|SNV-11597-C-T|11
AWLSHLCPMRMMPRFSMMCR
>ENST00000565781.5|SNV-17312-C-T|4
LEVTELGRLSLR
>ENST00000474961.5|SNV-11597-C-T|10
MRMMPRFSMMCR
>FUSION-ENST00000534491.5:1524-ENST00000440887.2:21126|91
IARLAASRMQLQR
>ENST00000555486.5|SNV-16997-C-T|2
MAPPRRSWWR
>ENST00000504309.5|SNV-7698-G-A|1
IYQHAFGGQSLKFGKGGQAHR
>ENST00000555486.5|SNV-16997-C-T|13
MVFTLCMRHSMAPPR
>FUSION-ENST00000534491.5:1524-ENST00000440887.2:21126|94
MIARLAASR
>FUSION-ENST00000534491.5:1524-ENST00000440887.2:21126|111
MALSILTEQFCIPRPHKVTMEWQC
>FUSION-ENST00000534491.5:1524-ENST00000440887.2:21126|73
QGARGQGRTSQLPR
>ENST00000555486.5|SNV-16997-C-T|10
VFTLCMRHSMAPPRR
>FUSION-ENST00000534491.5:1524-ENST00000440887.2:21126|109
VTMEWQC
>ENST00000396060.7|SNV-15370-G-A|1
MDKVKIVACDGK
>ENST00000422982.8|SNV-43618-G-A|3
FNAVLCSRNRAHLVAVFNEYQR
>ENST00000520367.5|SNV-10446-C-T|4
FRIPELVR
>ENST00000583503.5|SNV-32289-A-T|3
WCATPTWRCGCRPGQRSCLMSSLS
>ENST00000465429.1|SNV-915-C-G|2
ALWGTPLVVKKPCPR
>FUSION-ENST00000636037.1:8746-ENST00000623511.1:23702|1
RILPKSV
>FUSION-ENST00000534491.5:1524-ENST00000440887.2:21126|85
ALCGGSVLSLLRFCVEK
>FUSION-ENST00000534491.5:1524-ENST00000440887.2:21126|104
MLALGVSLGQVR
>ENST00000565781.5|SNV-17312-C-T|5
MLEVTELGRLSLR
>ENST00000580170.5|SNV-686532-C-G|2
REPADVPYETGQLHPAIR
>ENST00000519524.1|SNV-22889-T-G|3
DVLLTHPSVTSESTK
>ENST00000615392.4|SNV-44557-C-T|3
NQFLPNALREFFCHIHAPEER
>FUSION-ENST00000636037.1:8746-ENST00000623511.1:23702|8
MVVLFSSSDKFTLNQVTR
>ENST00000444273.6|INDEL-60576-C-CA|4
EPCLLKNLAHWSALPFQKK
>FUSION-ENST00000534491.5:1524-ENST00000440887.2:21126|38
MAPETGRNGDSFLGSGR
>ENST00000474961.5|SNV-11597-C-T|7
MMPRFSMMCRIALR
>ENST00000559889.5|SNV-30820-C-T|4
MLGTTTGATSR
>ENST00000227349.7|INDEL-74771-G-GA|3
TLSILSKPQTEKNSK
>ENST00000646859.1|SNV-256310-G-A|1
CLENGSIIPIKPDCDEEPTPVCER
>FUSION-ENST00000534491.5:1524-ENST00000440887.2:21126|31
NGDSFLGSGRER
>FUSION-ENST00000534491.5:1524-ENST00000440887.2:21126|1
GTVGGYPADTPPLME
>ENST00000559889.5|SNV-30820-C-T|6
ASALLSLPLSMLGTTTGATSR
>ENST00000498165.6|SNV-313487-A-C|2
SIVLQSFYSGCPDNITVMVVK
>ENST00000366962.8|SNV-242-G-A|1
GYGHCVMGRGRYPMFPHHSR
>FUSION-ENST00000534491.5:1524-ENST00000440887.2:21126|46
SFIYKRTEGSK
>ENST00000396060.7|SNV-15370-G-A|3
EVTELIKMDK
>ENST00000411527.5|INDEL-1803-G-GA|2
GPQPPQPAGLLGDR
>ENST00000273390.9|SNV-41102-G-A|5
RVQEAEESGR
>ENST00000586338.2|SNV-4742-G-A|1
PGRPGPGPGLEPEPEPR
>ENST00000491064.5|SNV-3915-C-T|2
TQTRSVWSSTWTRPWCTAPSSQ
>ENST00000475590.5|MNV-28218-GC-G|1
SSLMPALCM
>ENST00000513610.6|INDEL-265429-C-CC|2
RGLFPAETQGPHQPVNQNLHPL
>ENST00000376664.10|SNV-11268-G-A|4
WLCISSSTCARSTPWASSKNAR
>ENST00000462421.1|SNV-11597-C-T|1
FSMMCRIALRSSLFLSVFVR
>ENST00000395487.6|SNV-144748-C-T|2
TCPTCNDFYGLVQK
>ENST00000273390.9|SNV-41102-G-A|3
VQEAEESGR
>ENST00000356950.2|SNV-214-A-G|2
VLKQVHPDAGISSK
>FUSION-ENST00000534491.5:1524-ENST00000440887.2:21126|20
WGAAPGRPLRAAIRPGFCGRR
>ENST00000227349.7|INDEL-74771-G-GA|2
NSKEICYPSAEGFGIR
>ENST00000505555.5|SNV-7698-G-A|9
LAELKMGRFISMHLVDR
>FUSION-ENST00000534491.5:1524-ENST00000440887.2:21126|76
MPEPSSQFFWSFGDIP
>ENST00000424085.6|SNV-115833-C-T|1
AFEFIPSDQQNEMVRELDGHVLK
>ENST00000534060.5|SNV-226203-T-C|4
VKNTTLSLK
>ENST00000367485.4|SNV-16589-G-A|2
KPDSYDYYAFSK
>ENST00000422982.8|SNV-43618-G-A|1
NRAHLVAVFNEYQRMTGR
>ENST00000580838.1|SNV-686532-C-G|2
MRLGSSTPPSGWQTSFSTSHR
>ENST00000523821.5|INDEL-10663-A-AA|3
QMLLFLKDVGIEDNQLGAFLTKK
>FUSION-ENST00000534491.5:1524-ENST00000440887.2:21126|53
HMRGGSCQKGPEK
>ENST00000333677.7|SNV-72145-G-A|3
KLVEDALGRTSNQLHSFQETFEK
>FUSION-ENST00000534491.5:1524-ENST00000440887.2:21126|5
AGGPSAGISCSQAR
>ENST00000521330.6|SNV-10446-C-T|3
FRIPELVRQGR
>FUSION-ENST00000534491.5:1524-ENST00000440887.2:21126|24
SGSRWGAAPGRPLR
>ENST00000555486.5|SNV-16997-C-T|12
VFTLCMRHSMAPPR
>ENST00000496259.5|SNV-6150-G-A|2
GAMNSPESESR
>ENST00000380950.7|SNV-72339-G-A|2
CTPGPSESGCMHITFHDSNER
>FUSION-ENST00000534491.5:1524-ENST00000440887.2:21126|60
MLFRGIRMSFIYK
>ENST00000367485.4|SNV-16589-G-A|1
KPDSYDYYAFSKDQYYNIDVPSR
>ENST00000559889.5|SNV-30820-C-T|2
MLGTTTGATSRR
>ENST00000559889.5|SNV-30820-C-T|3
LGTTTGATSR
>ENST00000511915.1|SNV-6799-G-A|2
QHLQSGDFQHGRSSHSFSRESR
>FUSION-ENST00000534491.5:1524-ENST00000440887.2:21126|59
LFRGIRMSFIYK
>ENST00000565781.5|SNV-17312-C-T|2
LEVTELGRLSLRTIFLLQLPVW
>ENST00000341772.5|SNV-307222-G-C|2
DLVNGYECVCLAEYKGTHCQLYK
>ENST00000444273.6|INDEL-60576-C-CA|2
NLAHWSALPFQKKK
>FUSION-ENST00000534491.5:1524-ENST00000440887.2:21126|69
TSQLPRGCCLGELECLLYTRELR
>ENST00000524510.1|SNV-50648-G-A|4
ACEIPAALLHRWHYPPLPPGAGG
>ENST00000376462.5|SNV-837181-C-T|5
RSYLPGLGLTTTR
>ENST00000586338.2|SNV-4742-G-A|2
MPGRPGPGPGLEPEPEPR
>ENST00000389561.7|SNV-29828-G-A|4
RQQTMPSTGMAEQSK
>ENST00000534060.5|SNV-226203-T-C|5
RVKNTTLSLK
>ENST00000474961.5|SNV-11597-C-T|6
MPRFSMMCR
>ENST00000282516.13|SNV-187901-C-G|1
SSSGFSVQWMAGSYSGSWTEAKRR
>FUSION-ENST00000534491.5:1524-ENST00000440887.2:21126|107
AMLALGVSLGQVR
>ENST00000559889.5|SNV-30820-C-T|8
GRASALLSLPLSMLGTTTGATSR
>FUSION-ENST00000534491.5:1524-ENST00000440887.2:21126|52
MRGGSCQK
>FUSION-ENST00000534491.5:1524-ENST00000440887.2:21126|18
AAIRPGFCGRR
>ENST00000335211.9|SNV-8520-G-A|1
LTVIEVGFQKNRK
>ENST00000355722.8|SNV-25368-G-A|1
NCNAEVPVGQEEVC
>ENST00000294543.10|SNV-105417-G-A|4
IINGYCRGDWLLSFMYR
>FUSION-ENST00000534491.5:1524-ENST00000440887.2:21126|25
RSGSRWGAAPGRPLR
>FUSION-ENST00000534491.5:1524-ENST00000440887.2:21126|16
RASSSRLR
>ENST00000366962.8|SNV-242-G-A|6
CVRKGYGHCVMGR
>ENST00000505555.5|SNV-7698-G-A|6
GRFISMHLVDR
>ENST00000437288.5|SNV-2372-G-A|1
DFAVSTVPVSGPSHLHGLCGMGGPR
>FUSION-ENST00000534491.5:1524-ENST00000440887.2:21126|108
MAMLALGVSLGQVR
>ENST00000437204.1|MNV-38948-GG-G|8
CTSHTQCRHQTASCAWLWR
>ENST00000437204.1|MNV-38948-GG-G|2
NTAGNVHR
>ENST00000492815.5|SNV-43279-A-C|7
CSNWDAETLTEDQEFTWRQK
>ENST00000409018.7|SNV-43279-A-C|2
NSPGDKNDDHSSWR
>ENST00000565781.5|SNV-17312-C-T|7
LMLEVTELGRLSLR
>ENST00000521330.6|SNV-10446-C-T|2
IPELVRQGR
>FUSION-ENST00000534491.5:1524-ENST00000440887.2:21126|43
RTEGSKK
>ENST00000357489.7|INDEL-60576-C-CA|2
ESSSLECIAIPKKEDEFK
>ENST00000366962.8|SNV-242-G-A|5
KGYGHCVMGR
>FUSION-ENST00000534491.5:1524-ENST00000440887.2:21126|49
RGGSCQKGPEK
>ENST00000227349.7|INDEL-74771-G-GA|4
EYNMKTLSILSKPQTEKNSK
>ENST00000494342.1|SNV-105417-G-A|4
MYRTSSVQLRVA
>ENST00000565781.5|SNV-17312-C-T|1
LSLRTIFLLQLPVW
>ENST00000525997.1|SNV-115833-C-T|1
AFEFIPSDQQVFALSTHPYGCR
>ENST00000326047.9|INDEL-76619-C-CA|4
TDQEGSPDSGTSAQAKPKER
>ENST00000559889.5|SNV-30820-C-T|1
LGTTTGATSRR
>ENST00000368874.8|SNV-11742-G-A|2
EPGVQAYIGNRLFCFRNK
>ENST00000524510.1|SNV-50648-G-A|5
ACEIPAALLHR
>ENST00000576966.5|SNV-3986-A-C|8
MAVQVTIVHNNNHSDR
>ENST00000513610.6|INDEL-265429-C-CC|3
LQYLQGDYTLHAAIPPSRR
>ENST00000361786.7|SNV-16132-C-T|1
LQASLIPGSSNTGSDLEAFSDHPAI
>ENST00000517393.1|SNV-22889-T-G|2
ESSGDMDVLLTHPSVTSESTK
>FUSION-ENST00000534491.5:1524-ENST00000440887.2:21126|79
QTPWGQPWAHTQFRVYRQGAR
>ENST00000356950.2|SNV-214-A-G|1
QVHPDAGISSK
>FUSION-ENST00000534491.5:1524-ENST00000440887.2:21126|57
GIRMSFIYKR
>FUSION-ENST00000534491.5:1524-ENST00000440887.2:21126|65
ELRGLKR
>ENST00000524341.5|INDEL-10663-A-AA|3
LLFLKDVGIEDNQLGAFLTKK
>ENST00000496384.7|SNV-171593-T-A|2
IGDFGLATEK
>ENST00000492815.5|SNV-43279-A-C|8
SLLLRCSNWDAETLTEDQEFTWRQK
>ENST00000521330.6|SNV-10446-C-T|1
IPELVRQGRGS
>ENST00000376664.10|SNV-11268-G-A|3
STPWASSK
>ENST00000437204.1|MNV-38948-GG-G|9
MCTSHTQCRHQTASCAWLWR
>ENST00000518925.5|SNV-22889-T-G|2
RGAESSGDMDVLLTHPSVTSESTK
>ENST00000480896.5|SNV-66613-G-A|3
QHRLSGNTR
>ENST00000389561.7|SNV-29828-G-A|2
QQTMPSTGMAEQSK
>FUSION-ENST00000534491.5:1524-ENST00000440887.2:21126|40
DVQLECD
>FUSION-ENST00000534491.5:1524-ENST00000440887.2:21126|28
RLAPWLGWAGGLHP
>ENST00000576966.5|SNV-3986-A-C|4
MAVQVTIVHNNNHSDRLRR
>FUSION-ENST00000636037.1:8746-ENST00000623511.1:23702|2
FTLNQVTRRILPK
>ENST00000403625.6|SNV-570185-G-A|1
KSLSCSSSFPETRAGVR
>FUSION-ENST00000534491.5:1524-ENST00000440887.2:21126|97
LCRSPFRCWK
>FUSION-ENST00000534491.5:1524-ENST00000440887.2:21126|51
RGGSCQK
>ENST00000335211.9|SNV-8520-G-A|4
CTAVNAYGEAACSVRLTVIEVGFQK
>FUSION-ENST00000534491.5:1524-ENST00000440887.2:21126|10
APWASSLRR
>ENST00000437204.1|MNV-38948-GG-G|3
KNTAGNVHRLQPVTV
>ENST00000524510.1|SNV-50648-G-A|1
TWPSTTHPWACPCWLPTASV
>ENST00000615392.4|SNV-44557-C-T|1
EFFCHIHAPEERGEYLETLITK
>ENST00000437204.1|MNV-38948-GG-G|7
HQTASCAWLWR
>ENST00000580170.5|SNV-686532-C-G|3
KREPADVPYETGQLHPAIR
>ENST00000480896.5|SNV-66613-G-A|2
QHRLSGNTRSCWSV
>ENST00000491064.5|SNV-3915-C-T|1
SVWSSTWTRPWCTAPSSQ
>ENST00000446175.5|SNV-15960-C-T|2
LKSTPGSVIAQK
>FUSION-ENST00000534491.5:1524-ENST00000440887.2:21126|48
MSFIYKR
>ENST00000465429.1|SNV-915-C-G|1
APPTPWSLLAPHLQPLSLSLLVMR
>FUSION-ENST00000534491.5:1524-ENST00000440887.2:21126|63
RSLGGRR
>ENST00000475590.5|MNV-28218-GC-G|2
YGIPEPPEPSARSSLMPALCM
>ENST00000482645.1|SNV-8898-C-T|6
MDRRNDAWLPGEATCGVLR
>ENST00000505555.5|SNV-7698-G-A|2
MHLVDRASSLER
>ENST00000535844.1|INDEL-26495-T-TT|2
GSLANHTSIAELIKDVTTSEDFF
>FUSION-ENST00000534491.5:1524-ENST00000440887.2:21126|89
MQLQRETVETHVSVAVLPGEEPR
>FUSION-ENST00000534491.5:1524-ENST00000440887.2:21126|86
ALCGGSVLSLLR
>ENST00000400585.6|SNV-178722-C-T|1
DFWPFLEPVDESYAPNYYQIIK
>ENST00000437204.1|MNV-38948-GG-G|1
NTAGNVHRLQPVTV
>ENST00000318217.10|INDEL-116572-T-TT|2
AIYERLFLLDRYSHQ
>ENST00000465297.5|SNV-73193-C-T|1
SICVEQAQK
>ENST00000347869.8|MNV-28218-GC-G|2
YGIPEPPEPSARSSLMPAL
>ENST00000576966.5|SNV-3986-A-C|3
AVQVTIVHNNNHSDRLRR
>ENST00000326047.9|INDEL-76619-C-CA|1
GSRTEEE
>ENST00000583503.5|SNV-32289-A-T|4
WCATPTWRCGCRPGQR
>ENST00000492815.5|SNV-43279-A-C|6
CSNWDAETLTEDQEFTWRQKR
>ENST00000511915.1|SNV-6799-G-A|3
QHLQSGDFQHGRSSHSFSR
>ENST00000513610.6|INDEL-265429-C-CC|1
GLFPAETQGPHQPVNQNLHPL
>ENST00000326047.9|INDEL-76619-C-CA|3
TDQEGSPDSGTSAQAKPKERGSR
>ENST00000494342.1|SNV-105417-G-A|3
YRTSSVQLRVA
>ENST00000368874.8|SNV-11742-G-A|1
LFCFRNK
>ENST00000351773.7|SNV-23168-C-T|3
GGKCFCDEKHEIIHSEEELSEYNK
>ENST00000411527.5|INDEL-1803-G-GA|3
GGAAHDLAAASGAHSDHLPIQDR
>FUSION-ENST00000534491.5:1524-ENST00000440887.2:21126|110
ALSILTEQFCIPRPHKVTMEWQC
>ENST00000504309.5|SNV-7698-G-A|4
TEDGKIYQHAFGGQSLKFGK
>FUSION-ENST00000534491.5:1524-ENST00000440887.2:21126|15
ASSSRLR
>ENST00000403625.6|SNV-570185-G-A|3
STALPKKSLSCSSSFPETR
>ENST00000446175.5|SNV-15960-C-T|3
FSKLKSTPGSVIAQK
>ENST00000559889.5|SNV-30820-C-T|7
GRASALLSLPLSMLGTTTGATSRR
>FUSION-ENST00000534491.5:1524-ENST00000440887.2:21126|41
TEGSKKVSGG
>ENST00000411527.5|INDEL-1803-G-GA|7
SIEDWNNYKDFLEQETGR
>ENST00000306729.11|SNV-32290-G-T|1
EPVVCHPDLEDR
>ENST00000505555.5|SNV-7698-G-A|1
HLVDRASSLER
>ENST00000555486.5|SNV-16997-C-T|4
HSMAPPRR
>ENST00000382110.6|SNV-8898-C-T|3
RNDAWLPGEATCGVLRAVATQQR
>FUSION-ENST00000534491.5:1524-ENST00000440887.2:21126|84
MQTPWGQPWAHTQFR
>ENST00000524510.1|SNV-50648-G-A|13
GVSVLAPYRERVK
>ENST00000395487.6|SNV-144748-C-T|1
TCPTCNDFYGLVQKIMELQDILAK
>FUSION-ENST00000534491.5:1524-ENST00000440887.2:21126|21
WGAAPGRPLRAAIRPGFCGR
>ENST00000338205.9|SNV-101525-C-T|2
TIAALLPCLLDKGMMSTVTEV
>FUSION-ENST00000534491.5:1524-ENST00000440887.2:21126|62
SLGGRRR
>ENST00000376462.5|SNV-837181-C-T|2
SYLPGLGLTTTRSGDVVYTGR
>ENST00000480896.5|SNV-66613-G-A|1
LSGNTRSCWSV
>ENST00000356950.2|SNV-214-A-G|3
ESYSVYVYKVLKQVHPDAGISSK
>FUSION-ENST00000534491.5:1524-ENST00000440887.2:21126|39
MAPETGR
>ENST00000422982.8|SNV-43618-G-A|5
LGTDESKFNAVLCSRNR
>ENST00000227349.7|INDEL-74771-G-GA|1
EICYPSAEGFGIR
>ENST00000565781.5|SNV-17312-C-T|9
MGRLMLEVTELGRLSLR
>ENST00000505555.5|SNV-7698-G-A|4
FISMHLVDR
>ENST00000524510.1|SNV-50648-G-A|14
MGVSVLAPYRERVK
>ENST00000474961.5|SNV-11597-C-T|5
MPRFSMMCRIALR
>FUSION-ENST00000534491.5:1524-ENST00000440887.2:21126|77
VYRQGARGQGR
>FUSION-ENST00000534491.5:1524-ENST00000440887.2:21126|4
AASGAPARPAGPEHR
>ENST00000520284.5|SNV-10446-C-T|1
IPELVRQHFVERGGESTRPR
>ENST00000366962.8|SNV-242-G-A|3
GYGHCVMGR
>ENST00000474961.5|SNV-11597-C-T|9
RMMPRFSMMCR
>ENST00000474961.5|SNV-11597-C-T|3
PRFSMMCRIALR
>ENST00000513610.6|INDEL-265429-C-CC|4
LQYLQGDYTLHAAIPPSR
>ENST00000605895.6|SNV-7736-C-G|1
VDPSLMEESDDGPSLPTK
>FUSION-ENST00000534491.5:1524-ENST00000440887.2:21126|17
AAIRPGFCGRRASSSR
>FUSION-ENST00000534491.5:1524-ENST00000440887.2:21126|101
LALGVSLGQVRSAHSPP
>ENST00000505555.5|SNV-7698-G-A|15
PFSRTEDGKIYQHAFGGQSLK
>ENST00000615392.4|SNV-44557-C-T|2
EFFCHIHAPEER
>ENST00000326047.9|INDEL-76619-C-CA|2
ERGSRTEEE
>ENST00000403625.6|SNV-570185-G-A|6
SPSATGQSSFRSTALPK
>ENST00000555486.5|SNV-16997-C-T|11
MVFTLCMRHSMAPPRR
>ENST00000376664.10|SNV-11268-G-A|2
STPWASSKNAR
>ENST00000373747.7|SNV-115833-C-T|2
AFEFIPSDQQVINEMVR
>ENST00000520284.5|SNV-10446-C-T|3
FRIPELVRQHFVER
>ENST00000376462.5|SNV-837181-C-T|4
RSYLPGLGLTTTRSGDVVYTGR
>ENST00000366962.8|SNV-242-G-A|4
KGYGHCVMGRGR
>ENST00000482645.1|SNV-8898-C-T|5
DRRNDAWLPGEATCGVLR
>ENST00000534060.5|SNV-226203-T-C|2
NTTLSLK
>FUSION-ENST00000534491.5:1524-ENST00000440887.2:21126|81
QTPWGQPWAHTQFRVYR
>ENST00000324695.9|SNV-25368-G-A|2
DTLIRNCNAEGYFLAQYLMDDFTR
>ENST00000474961.5|SNV-11597-C-T|2
FSMMCRIALR
>ENST00000446175.5|SNV-15960-C-T|5
LENILILSSKFSK
>ENST00000306729.11|SNV-32290-G-T|3
ERPVDREPVDREPVVCHPDLEDR
>ENST00000511915.1|SNV-6799-G-A|7
DTPWRQHLQSGDFQHGR
>ENST00000347869.8|MNV-28218-GC-G|4
EKYGIPEPPEPSARSSLMPAL
>FUSION-ENST00000534491.5:1524-ENST00000440887.2:21126|87
ETVETHVSVAVLPGEEPR
>ENST00000555486.5|SNV-16997-C-T|5
HSMAPPR
>ENST00000396060.7|SNV-15370-G-A|2
EVTELIKMDKVK
>FUSION-ENST00000534491.5:1524-ENST00000440887.2:21126|8
RALAPPR
>FUSION-ENST00000534491.5:1524-ENST00000440887.2:21126|93
IARLAASR
>ENST00000580838.1|SNV-686532-C-G|3
SESRPTCPMR
>ENST00000376462.5|SNV-837181-C-T|3
SYLPGLGLTTTR
>ENST00000489814.5|SNV-105417-G-A|1
YRTSSVQLRVAGLQPVLLQDR
>ENST00000403625.6|SNV-570185-G-A|2
KSLSCSSSFPETR
>ENST00000437204.1|MNV-38948-GG-G|4
KNTAGNVHR
>FUSION-ENST00000534491.5:1524-ENST00000440887.2:21126|12
LRAPWASSLRR
>ENST00000422982.8|SNV-43618-G-A|2
NRAHLVAVFNEYQR
>ENST00000306729.11|SNV-32290-G-T|2
EPVDREPVVCHPDLEDR
>ENST00000583503.5|SNV-32290-G-T|3
WCATPTWRIGCRPGQRSCLMSSLS
>ENST00000347869.8|MNV-28218-GC-G|3
YGIPEPPEPSAR
>ENST00000411527.5|INDEL-1803-G-GA|4
GGQGVQTQLR
>ENST00000498165.6|SNV-313487-A-C|1
SIVLQSFYSGCPDNITVMVVKFR
>ENST00000576966.5|SNV-3986-A-C|2
MVWWTCTGWQCR
>FUSION-ENST00000534491.5:1524-ENST00000440887.2:21126|44
GGSCQKGPEKDVQLECD
>FUSION-ENST00000534491.5:1524-ENST00000440887.2:21126|9
APWASSLRRALAPPR
>ENST00000519331.1|SNV-10446-C-T|3
FRIPELVRQVHLLLCSR
>ENST00000505555.5|SNV-7698-G-A|8
MGRFISMHLVDR
>ENST00000411527.5|INDEL-1803-G-GA|5
DFLEQETGRGGQGVQTQLR
>ENST00000492815.5|SNV-43279-A-C|3
TRNSPGDKNDDHSSWR
>ENST00000273390.9|SNV-41102-G-A|1
VQEAEESGRRQVEK
>FUSION-ENST00000534491.5:1524-ENST00000440887.2:21126|83
QTPWGQPWAHTQFR
>ENST00000409018.7|SNV-43279-A-C|1
NSPGDKNDDHSSWRK
>ENST00000555486.5|SNV-16997-C-T|3
HSMAPPRRSWWR
>ENST00000520367.5|SNV-10446-C-T|1
IPELVRQADICSREHIR
>ENST00000400585.6|SNV-178722-C-T|2
AHKDFWPFLEPVDESYAPNYYQIIK
>ENST00000282516.13|SNV-187901-C-G|2
SSSGFSVQWMAGSYSGSWTEAKR
>FUSION-ENST00000534491.5:1524-ENST00000440887.2:21126|36
MAPETGRNGDSFLGSGRER
>FUSION-ENST00000636037.1:8746-ENST00000623511.1:23702|4
FTLNQVTR
>ENST00000465429.1|SNV-915-C-G|3
MALWGTPLVVKKPCPR
>ENST00000505555.5|SNV-7698-G-A|7
MGRFISMHLVDRASSLER
>ENST00000351773.7|SNV-23168-C-T|1
HEIIHSEEELSEYNK
>ENST00000341398.6|SNV-50648-G-A|5
ERVKFLRPSFTDGTIR
>ENST00000376664.10|SNV-11268-G-A|5
WLCISSSTCARSTPWASSK
>ENST00000294543.10|SNV-105417-G-A|1
GDWLLSFMYRTSSVQLR
>ENST00000488625.6|SNV-208674-G-T|2
TEGLIKDDR
>ENST00000583503.5|SNV-32290-G-T|2
IGCRPGQR
>FUSION-ENST00000534491.5:1524-ENST00000440887.2:21126|61
MLFRGIR
>ENST00000341398.6|SNV-50648-G-A|4
VKFLRPSFTDGTIR
>ENST00000511915.1|SNV-6799-G-A|4
QHLQSGDFQHGR
>ENST00000424085.6|SNV-115833-C-T|3
VIQKAFEFIPSDQQNEMVR
>ENST00000359863.8|SNV-30939-G-A|1
NIDDESLPSSIQTMSYK
>FUSION-ENST00000534491.5:1524-ENST00000440887.2:21126|54
MHMRGGSCQKGPEK
>ENST00000382110.6|SNV-8898-C-T|4
RNDAWLPGEATCGVLR
>ENST00000347869.8|MNV-28218-GC-G|6
REKYGIPEPPEPSAR
>FUSION-ENST00000534491.5:1524-ENST00000440887.2:21126|58
GIRMSFIYK
>FUSION-ENST00000636037.1:8746-ENST00000623511.1:23702|7
VVLFSSSDKFTLNQVTR
>FUSION-ENST00000294016.8:2693-ENST00000425380.6:15730|2
VIERLGQSVVADQLKEGPTV
>ENST00000357489.7|INDEL-60576-C-CA|1
KEDEFKR
>ENST00000355722.8|SNV-25368-G-A|2
DTLIRNCNAEVPVGQEEVC
>FUSION-ENST00000534491.5:1524-ENST00000440887.2:21126|75
PEPSSQFFWSFGDIP
>FUSION-ENST00000534491.5:1524-ENST00000440887.2:21126|74
QGARGQGR
>ENST00000559889.5|SNV-30820-C-T|5
ASALLSLPLSMLGTTTGATSRR
>ENST00000511915.1|SNV-6799-G-A|5
DTPWRQHLQSGDFQHGRSSHSFSR
>ENST00000294543.10|SNV-105417-G-A|3
IINGYCRGDWLLSFMYRTSSVQLR
>ENST00000333677.7|SNV-72145-G-A|1
TSNQLHSFQETFEK
