# Supplementary material for: Identification of non-canonical peptides with moPepGen
Source: Nat Biotechnol. 2025 Jun 16;44(4):568–73. doi: 10.1038/s41587-025-02701-0 (PMC12680078; doi:10.1038/s41587-025-02701-0)
Supplement: Supplementary file 4 — Supplementary Data: Cancer cell line variant peptide database. Custom peptide database FASTA file for each of the 376 cell lines from the Cancer Cell Line Encyclopedia with proteomics characterization or used in the reference channel. Variant peptide FASTA files were produced by moPepGen as the result of cell-line-specific publicly available mutations and fusions. [file 41587_2025_2701_MOESM4_ESM.zip › ACH-000015.fasta]

>ENST00000466465.5|SNV-88769-C-T|6
MYPMISSLK
>ENST00000381249.4|SNV-5172-G-A|4
SKLANILFTRELTR
>ENST00000417172.5|SNV-214035-T-C|2
IDSRLEQYTSATEGTK
>ENST00000475678.5|SNV-5663-G-T|5
LRSWTLPSAKMPPCW
>ENST00000377707.4|MNV-113302-CT-C|2
TCCDSAR
>ENST00000513200.7|INDEL-97945-A-AA|1
SYNQIPKHTE
>ENST00000268138.12|SNV-48350-G-T|6
QAAFKESLKDSSSPGHDSPLYSK
>ENST00000579146.5|SNV-23946-A-G|5
GQVQAGLKTLER
>ENST00000640109.1|INDEL-100119-C-CA|4
KTQVTTK
>FUSION-ENST00000616657.1:4218-ENST00000654225.1:28791|4
MYDGLFCSNSRSR
>ENST00000302450.11|INDEL-83-C-CC|1
HQALSKIQE
>ENST00000447166.2|SNV-43524-C-T|3
SAQQPRRAYFFQPRPLR
>ENST00000406961.5|SNV-173964-C-T|4
KIVDQIQLMKR
>ENST00000355703.3|SNV-6543-G-T|3
YWLLPGLWTSVR
>ENST00000378454.8|SNV-80002-C-A|3
NSQETITNSDEGIFK
>FUSION-ENST00000616657.1:4218-ENST00000654225.1:28791|20
MMDCSAQIAGVGLIGAIVQCREHTR
>ENST00000407847.5|SNV-97884-C-A|3
SFTQATKLSR
>ENST00000334126.11|SNV-2811-C-G|1
TTRYAIRCGPK
>ENST00000344773.6|INDEL-408493-C-CA|2
KLSVQPQMGWK
>ENST00000451513.5|SNV-26539-A-G|3
LDEAPKDIKGYCYNGDSAGLPAR
>ENST00000308497.9|SNV-213052-G-T|3
NLSPSDR
>ENST00000616365.2|SNV-153-G-C|5
SAPATGGVKKPHPYRPGTVALR
>ENST00000345366.8|SNV-1598-G-A|4
DMDKVETFLHMVQCR
>ENST00000359039.5|INDEL-626-T-TT|4
AGTTRFFYQQYSQFGGIAR
>ENST00000505312.5|SNV-202660-G-T|1
FLGYSCSTCQ
>ENST00000494634.1|SNV-12210-G-C|3
RLKPAKFFVR
>FUSION-ENST00000616657.1:4218-ENST00000654225.1:28791|13
TLRIVSCHKDPEQMDPAVMHK
>ENST00000532614.5|SNV-11922-G-A|3
TPTPPRGRLECKPTP
>ENST00000315073.10|SNV-2168-G-T|1
VTYQGICPKHQEALK
>ENST00000335730.6|SNV-77542-G-A|6
MWGTRGNSCSTTAGITQTCLK
>ENST00000616365.2|SNV-153-G-C|6
KSAPATGGVKKPHPYRPGTVALR
>ENST00000302450.11|INDEL-83-C-CC|6
ASGVPCSQGK
>ENST00000511971.5|SNV-48724-G-A|19
AQGIREEEVSYQLAFNKQELR
>ENST00000470652.1|SNV-29012-G-T|3
KENLLCLDRVDFQ
>ENST00000395238.5|SNV-53669-T-C|5
MLDGNSGLSSEKTSHNPWSLRCHK
>ENST00000460444.5|SNV-26539-A-G|1
VIATMVTLLGCQLA
>ENST00000575790.5|SNV-4683-G-A|3
TACNGYDTLFLK
>ENST00000538779.6|SNV-123580-C-T|4
KLFFFLVNWNETINFPFEIK
>FUSION-ENST00000636699.1:122314-ENST00000637145.1:46211|1
GVTCDCAFSAYDGPFCSN
>ENST00000355703.3|SNV-6543-G-T|1
YWLLPGLWTSVRYERLALLALLDR
>ENST00000559928.1|SNV-1598-G-A|5
DKVETFLHMVQCR
>ENST00000374459.5|SNV-68848-G-T|3
EKIVIPVFNLFFKDIYFLHK
>ENST00000378404.4|SNV-636-C-A|1
MAEVMFENFGVPAFYL
>ENST00000612503.1|SNV-2093-C-T|4
ASEPGLFAVGEHTGEVRTARVLLDR
>ENST00000366574.7|SNV-547814-T-A|1
EVTRIDGTIDSSPCLKVTQK
>ENST00000642611.1|SNV-13386-C-A|5
VILYGMLLLVEVNVIR
>FUSION-ENST00000360187.9:10686-ENST00000550091.5:164608|4
MIQSQAAVPVQR
>ENST00000377707.4|MNV-113302-CT-C|5
SKYGITEPSAEETPRTCCDSAR
>ENST00000331495.8|SNV-21864-C-A|1
AIEAYDLQALGLDFLELLMR
>ENST00000381295.7|SNV-48724-G-A|1
MAQGIREEEVSYQLAFNKQELR
>ENST00000461876.5|INDEL-83-C-CC|19
HQTIRPK
>ENST00000282120.6|MNV-889-CA-C|29
QRPKKTALASQVR
>ENST00000344721.8|SNV-8740-C-T|2
SSVSSPVNINNSR
>ENST00000397128.6|SNV-35398-C-G|4
SGTATPQRWGSVSNYRSCQR
>ENST00000418170.5|SNV-4958-G-A|4
MAYDDSMK
>ENST00000294753.8|SNV-30727-C-T|2
SLPAFHRSSTEAGGEVQTSK
>ENST00000223051.8|INDEL-15919-G-GG|5
ATDTHVQR
>ENST00000494634.1|SNV-12210-G-C|9
MPESSWDFSMRLKPAK
>ENST00000475659.1|SNV-60650-G-C|6
MGPCARMEFMVTPASVSQDIK
>ENST00000488524.1|SNV-1267-G-T|1
PISPTATTLMKTVRPGLMQM
>ENST00000531159.6|SNV-33576-A-G|1
QTPSDLTGEHSCIMLK
>ENST00000428373.5|SNV-44860-C-T|1
SLAVCEESSARPGGESFQDQTL
>ENST00000547496.5|MNV-874-GG-G|2
SPPWTSAPTASNLERK
>ENST00000518526.5|SNV-7777-G-A|SNV-7786-G-A|1
IEEGHIGVYYSGGVMIYFNRIK
>ENST00000313546.8|MNV-874-GG-G|1
YFKATKLR
>ENST00000487120.5|SNV-14374-G-A|5
DAGAASSTPFALPSPNTWR
>ENST00000325888.12|SNV-27797-T-C|3
VVTRGPGLSQASVGQKNSFTVDCSK
>ENST00000262717.9|SNV-165776-G-A|2
LHSDMDK
>ENST00000470474.1|SNV-26539-A-G|6
LDEAPKDIKGYCYNGR
>ENST00000647813.1|SNV-7786-G-A|3
MIYFDRIKVVNFLVPNA
>ENST00000562841.1|INDEL-32956-C-CC|2
DAAPHAPPAK
>ENST00000475390.2|INDEL-9130-A-AA|2
ETLLFSAGKGFTDHQTQKK
>ENST00000264914.10|SNV-21611-A-T|3
DGEEVATGYKNMFSTNIFTKR
>ENST00000284136.10|SNV-187207-T-A|3
DLLAETR
>ENST00000282120.6|MNV-889-CA-C|4
LQKTALTSPVQRSR
>ENST00000342992.10|SNV-97007-C-A|1
GSEPIYVTWMKGQEVIREDGK
>ENST00000545264.1|SNV-30934-G-A|3
EFSDGQK
>ENST00000282120.6|MNV-889-CA-C|31
TAPTGRVRR
>ENST00000345512.7|SNV-55390-C-A|2
GRDHYAYSYYPKPVNMTKATVN
>ENST00000378404.4|SNV-636-C-A|2
EKMAEVMFENFGVPAFYL
>ENST00000455784.7|SNV-5879-G-A|5
PITDYVDQQFEQYFRDESSLNR
>ENST00000367167.4|INDEL-640-A-AA|2
LETRQEALFWVEGPSS
>ENST00000393845.9|SNV-62083-G-T|3
LIEIEKSER
>ENST00000304372.6|INDEL-32956-C-CC|9
GWSWSERQGARANLQAILTPK
>ENST00000461565.1|SNV-116900-C-T|7
MSKAGSIASPFPR
>ENST00000579146.5|SNV-23946-A-G|2
EGLPASGTREWAAPLPPGAELGWN
>ENST00000460444.5|SNV-26539-A-G|2
TLRVIATMVTLLGCQLA
>ENST00000369042.5|SNV-44939-G-T|3
VCSACGFAAK
>ENST00000538779.6|SNV-123580-C-T|3
KLFFFLVNWNETINFPFEIKSLPR
>ENST00000261917.4|SNV-25350-G-T|2
TGIVVEDNTEIILYPQRIK
>ENST00000668940.1|SNV-807-C-T|5
PCAMRASTPSKK
>ENST00000303177.8|INDEL-61668-C-CA|5
GQAEHCPGHR
>ENST00000548729.5|MNV-1089-GG-G|1
SPLQIPVHLGSGGKPANSSSTRMN
>ENST00000294753.8|SNV-30727-C-T|1
SLPAFHRSSTEAGGEVQTSKK
>ENST00000333891.14|SNV-207786-A-T|5
THKYKAFPAANDR
>ENST00000223051.8|INDEL-15919-G-GG|12
GGLHPGGGKAAAGDLQLGGER
>FUSION-ENST00000360187.9:10686-ENST00000550091.5:164608|2
MIQSQAAVPVQRSL
>ENST00000476355.5|SNV-3318-A-T|5
MSGKENSLTVIWLMIQKNSFK
>ENST00000223051.8|INDEL-15919-G-GG|1
GHLLHWLPGEPFPASASPAHLDAAR
>FUSION-ENST00000616657.1:4218-ENST00000654225.1:28791|2
SRADWSHCTVSGTYQDTENSVMS
>ENST00000485547.2|SNV-421357-C-A|11
MSTATGTPTEASPDARSLQQRNWQR
>ENST00000388761.4|INDEL-640-G-GG|3
VRHGSLCPGIGPSLLGHSKKPQ
>ENST00000439388.6|SNV-54671-C-T|1
SQCQLIDSSEDLGMISIQGPAS
>ENST00000388761.4|INDEL-640-G-GG|5
RVRHGSLCPGIGPSLLGHSK
>ENST00000317147.10|INDEL-30625-G-GG|4
NYRSQPAGNTAYCESAR
>ENST00000476355.5|SNV-3318-A-T|3
ENSLTVIWLMIQK
>ENST00000461876.5|INDEL-83-C-CC|17
HQTIRPKNDVTNHVVLPVKPKR
>ENST00000644772.1|SNV-13386-C-A|1
FCLTGLMVILYGMLLLVEVNVIRVR
>ENST00000303177.8|INDEL-61668-C-CA|6
KPLLHSHQPLQRGQAEHCPGHR
>ENST00000623406.1|SNV-31015-T-C|1
ARAWGREHSGDNVGSPAWDGWGR
>ENST00000579014.5|SNV-106449-G-T|6
MPPPSGSTSLQSR
>ENST00000532507.5|SNV-15774-C-T|2
DLQPLGGPGR
>ENST00000579146.5|SNV-23946-A-G|9
WQPVPAEGIR
>ENST00000355703.3|SNV-6543-G-T|2
YWLLPGLWTSVRYER
>ENST00000479608.5|SNV-162185-A-T|2
VVSLFSDCGFLLLPTCR
>FUSION-ENST00000636699.1:122314-ENST00000637145.1:46211|3
RRGVTCDCAFSAYDGPFCSN
>ENST00000302450.11|INDEL-83-C-CC|7
AAEKASGVPCSQGKTEEPK
>ENST00000554502.5|SNV-174282-G-T|2
SQSQDKAK
>ENST00000285238.13|SNV-52800-C-T|2
QLVCLARALFRK
>ENST00000282120.6|MNV-889-CA-C|7
TSLTSRVRR
>ENST00000526878.5|SNV-11922-G-A|1
FWISGKPTP
>ENST00000488223.5|SNV-14805-C-T|5
MLISSAAEVGSPSR
>ENST00000355286.12|INDEL-284650-C-CA|4
VFVTVFFSRR
>ENST00000370071.6|SNV-184793-A-G|5
KLRGFFTVTDLR
>ENST00000303177.8|INDEL-61668-C-CA|3
GQAEHCPGHRAVAVSSRCHP
>ENST00000576530.2|SNV-138-G-A|1
ERPPGPTPTISACKSGSWAASLAGA
>ENST00000377707.4|MNV-113302-CT-C|8
GWILPSPWRSK
>FUSION-ENST00000514964.1:121594-ENST00000649263.1:16424|19
GFGVDQLR
>ENST00000219473.11|SNV-44818-C-G|1
ITPDGISK
>ENST00000377707.4|MNV-113302-CT-C|10
HGSPEFCGIQEKGWILPSPWRSK
>ENST00000399391.7|SNV-31124-C-T|1
GLCLSGCACPQGLLR
>ENST00000374144.8|SNV-24591-C-G|1
QRGPPLYTK
>ENST00000623406.1|SNV-31015-T-C|3
MLHHSLPVETGTATSLQPLLRAR
>ENST00000325888.12|SNV-27797-T-C|1
GPGLSQASVGQKNSFTVDCSK
>ENST00000649979.2|SNV-41766-C-G|5
RLGENPEYENEK
>FUSION-ENST00000616657.1:4218-ENST00000654225.1:28791|6
MYDGLFCSNSR
>ENST00000488524.1|SNV-1267-G-T|2
MPISPTATTLMKTVRPGLMQM
>ENST00000345366.8|SNV-1598-G-A|3
DMDKVETFLHMVQCRSVEGSCGF
>ENST00000421946.2|SNV-111674-G-T|10
KDVQTSTPEQDLEMSSEGEQK
>ENST00000464374.5|SNV-22018-G-T|2
ILNFSITLHSPSAELVDVVNLFFK
>ENST00000647476.1|SNV-66167-A-T|12
MPVLSCWQTPFWK
>ENST00000513200.7|INDEL-97945-A-AA|10
LQSHNEINNSQQKNFIEK
>ENST00000393845.9|SNV-62083-G-T|1
SERQRELK
>ENST00000372476.8|SNV-6176-G-A|1
GCGAGHWGPGCTK
>ENST00000616365.2|SNV-153-G-C|3
KPHPYRPGTVALR
>ENST00000367573.7|SNV-480719-C-A|3
SRRQLPPVPPKPRPLLS
>ENST00000575790.5|SNV-4683-G-A|5
HEEFEEGCKTACNGYDTLFLK
>ENST00000405460.9|INDEL-100119-C-CA|2
NSSHYKITNK
>ENST00000395611.7|SNV-113535-A-G|1
DLKPSNVVVKSDCTLKILDFGLAR
>ENST00000498325.5|SNV-4958-G-A|1
KKEDCFDGDHTFEDIGLAAGR
>ENST00000649788.1|SNV-5644-G-T|2
SVDDFVVLGMNLSK
>ENST00000382751.4|INDEL-71075-A-AA|2
AEVGVWR
>ENST00000381496.7|SNV-331818-G-A|1
DNDQARKFLFLSEVLQWR
>ENST00000547474.1|MNV-1089-GG-G|50
LRSPPWTSAPTASNLERDR
>ENST00000400100.5|SNV-154650-C-A|2
GTPIGMPPQGMR
>ENST00000612503.1|SNV-2093-C-T|2
TARVLLDRDALK
>ENST00000524087.5|SNV-20126-C-T|2
AECLLHPLPPSVDDNLK
>ENST00000356140.10|SNV-59728-T-A|2
LLTDVIGKEK
>ENST00000461876.5|INDEL-83-C-CC|21
ASGVPCSQGKTEEPKHQTIRPK
>ENST00000456101.6|SNV-18545-C-G|3
SCAWRWRPRPEVLRCHLTQSLVYP
>ENST00000532614.5|SNV-11922-G-A|4
MTPTPPRGRLECKPTP
>ENST00000672178.1|INDEL-5561-G-GA|6
KIKEGAPR
>ENST00000325888.12|SNV-27797-T-C|5
FSSDASKVVTRGPGLSQASVGQK
>ENST00000285381.3|SNV-71757-G-A|3
IGHENGEFQIFLNALDK
>FUSION-ENST00000616657.1:4218-ENST00000654225.1:28791|22
MMDCSAQIAGVGLIGAIVQCR
>ENST00000494634.1|SNV-12210-G-C|4
MRLKPAKFFVR
>ENST00000377707.4|MNV-113302-CT-C|11
HGSPEFCGIQEKGWILPSPWR
>ENST00000532507.5|SNV-15774-C-T|3
GTALLASLGLGRDLQPLGGPGRER
>ENST00000513200.7|INDEL-97945-A-AA|9
NFIEKAVLTTTLVSLSR
>ENST00000406961.5|SNV-173964-C-T|5
KIVDQIQLMK
>ENST00000513200.7|INDEL-97945-A-AA|7
AVLTTTLVSLSR
>ENST00000359440.6|SNV-39458-G-A|1
APSSPLPEVPKSRLEHETNR
>ENST00000562841.1|INDEL-32956-C-CC|7
GACLGLSLTPSWESTYKR
>ENST00000650688.1|SNV-8479-C-T|3
SSEKTFK
>ENST00000311066.9|INDEL-82035-C-CA|5
KTPFSSQK
>ENST00000508929.1|SNV-52800-C-T|5
MPAFSTPSVGQRQLVCLARALFR
>ENST00000466465.5|SNV-88769-C-T|3
YPMISSLKTP
>ENST00000518526.5|SNV-7786-G-A|4
IKVVNFLVPNAVYDIVK
>ENST00000579146.5|SNV-23946-A-G|7
WQPVPAEGIRGQVQAGLKTLER
>ENST00000400100.5|SNV-154650-C-A|1
GTPIGMPPQGMRPPPPGIR
>ENST00000574801.5|SNV-153930-G-T|2
MGLFSPAQKLLTPCTNLQPKR
>ENST00000475659.1|SNV-60650-G-C|5
GPCARMEFMVTPASVSQDIK
>ENST00000649554.1|SNV-41766-C-G|6
LKRLGENPEYENEK
>ENST00000355286.12|INDEL-284650-C-CA|6
AQHALLEDIQSLRPPGSPPSTGIR
>ENST00000649979.2|SNV-41766-C-G|2
LGENPEYENEKLTK
>ENST00000547496.5|MNV-874-GG-G|4
LRSPPWTSAPTASNLERK
>ENST00000301329.10|SNV-4683-G-A|5
VLRHEEFEEGCKTACNGPYDGK
>ENST00000557284.6|SNV-171206-C-T|3
YRANTYCSKSDVDMFC
>ENST00000462139.1|SNV-30727-C-T|1
SSAASPPSTGAAPRPEARCRPPR
>ENST00000511971.5|SNV-48724-G-A|21
AQGIREEEVSYQLAFNK
>ENST00000539760.5|SNV-7979-C-T|2
KGPGEVAGTVTGQKWR
>ENST00000304372.6|INDEL-32956-C-CC|15
EGSRTTGR
>ENST00000644859.2|SNV-24601-G-A|1
NGKHNSWK
>ENST00000636384.2|SNV-120666-G-T|2
VLKSESEDSIR
>ENST00000622352.3|MNV-64386-GC-G|3
TASCVSLLCAPCAPALPATASALAR
>ENST00000282120.6|MNV-889-CA-C|30
VRRQRPK
>ENST00000532614.5|SNV-11922-G-A|2
GRLECKPTP
>ENST00000282120.6|MNV-889-CA-C|28
KTALASQVR
>ENST00000548729.5|MNV-1089-GG-G|3
FIRSPLQIPVHLGSGGKPANSSSTR
>ENST00000248450.8|SNV-5663-G-T|3
DASLLVTTSGDHK
>ENST00000518526.5|SNV-7786-G-A|3
IKVVNFLVPNAVYDIVKNYTADYDK
>ENST00000647476.1|SNV-66167-A-T|11
PVLSCWQTPFWK
>ENST00000474835.5|SNV-22045-C-T|3
KTTKNSR
>ENST00000570049.5|INDEL-32956-C-CC|1
GHGQLQTVGIPSH
>ENST00000569008.2|SNV-102907-G-C|1
VLAHCNIDELKKEMNMNFGDWHLFR
>ENST00000650753.1|SNV-21288-C-G|1
MLNSSFEDDPFFSESILADRENMR
>ENST00000282120.6|MNV-889-CA-C|25
TALASQVRR
>ENST00000226319.11|SNV-58243-C-A|2
SVCKVQEQIFNL
>ENST00000313546.8|MNV-874-GG-G|3
MASATEDPVLERYFKATK
>ENST00000504290.5|SNV-12369-C-T|1
FCQLAKTCPV
>ENST00000613122.5|SNV-34826-G-A|2
ELNGSEATTPR
>ENST00000421946.2|SNV-111674-G-T|11
MKDVQTSTPEQDLEMSSEGEQKR
>FUSION-ENST00000378954.9:143-ENST00000409636.5:11938|5
RTSDPSAAVNHVSSTTSLGGR
>ENST00000282120.6|MNV-889-CA-C|33
RPQKTAPTGRVR
>ENST00000579146.5|SNV-23946-A-G|6
GQVQAGLK
>ENST00000512091.6|SNV-866922-G-C|1
DTSMGVKLNIAYQIGASEQCQGYK
>ENST00000382751.4|INDEL-71075-A-AA|4
NRAEVGVWR
>ENST00000314721.4|SNV-108-G-T|5
RPSSNVTEFVLLGLTQDPYVK
>ENST00000494634.1|SNV-12210-G-C|7
MPESSWDFSMRLKPAKFFVR
>ENST00000355327.7|SNV-680382-C-G|2
TACCASCTGVANR
>ENST00000475659.1|SNV-60650-G-C|1
EFMVTPASVSQDIKADTATWK
>ENST00000406961.5|SNV-173964-C-T|1
IVDQIQLMKRMEQEK
>ENST00000331768.10|SNV-81807-G-T|3
NHDLSVRSK
>ENST00000569008.2|SNV-102907-G-C|2
VLAHCNIDELKK
>ENST00000304372.6|INDEL-32956-C-CC|7
QGARANLQAILTPKK
>ENST00000456101.6|SNV-18545-C-G|5
LVARSCAWRWRPRPEVLR
>ENST00000261778.2|SNV-34612-G-A|2
DICPQVLDLFHFQNKLTAR
>FUSION-ENST00000460522.5:5378-ENST00000366932.4:45655|2
QVLNQDLTFQHIKIIYPTAPPRLK
>ENST00000461565.1|SNV-116900-C-T|1
AGSIASPFPRSGSRSTGSLLR
>ENST00000303177.8|INDEL-61668-C-CA|2
AVAVSSR
>FUSION-ENST00000616657.1:4218-ENST00000654225.1:28791|5
YDGLFCSNSR
>ENST00000381295.7|SNV-48724-G-A|3
LNHFFEGVEARMAQGIR
>ENST00000319217.11|SNV-121570-G-A|2
EEGEGEESELQNTAYSNWNQPK
>ENST00000647476.1|SNV-66167-A-T|9
PVLSCWQTPFWKR
>ENST00000282120.6|MNV-889-CA-C|36
TALANRVRR
>ENST00000391611.6|SNV-16048-C-T|1
ILTMDILAEEDEHEFTSCTGAETVK
>ENST00000642611.1|SNV-13386-C-A|6
MVILYGMLLLVEVNVIR
>ENST00000485438.1|SNV-204984-A-G|6
MEIFRADWSLGRNSAASLSSGTLK
>ENST00000622352.3|MNV-64386-GC-G|2
SPAADSPGCDPESLPTR
>ENST00000557284.6|SNV-171206-C-T|1
SDVDMFC
>ENST00000575790.5|SNV-4683-G-A|4
HEEFEEGCKTACNGYDTLFLKISFR
>ENST00000282120.6|MNV-889-CA-C|38
LQKTALANRVR
>ENST00000420699.9|SNV-111674-G-T|4
MKDVQTSTPAEQDLEMSSEGEQK
>ENST00000484038.1|SNV-187207-T-A|2
SRIYWLRHG
>ENST00000377707.4|MNV-113302-CT-C|7
GWILPSPWRSKYGITEPSAEETPR
>ENST00000518526.5|SNV-7786-G-A|2
VVNFLVPNAVYDIVK
>ENST00000260682.8|SNV-42582-C-A|5
NRSPCMK
>ENST00000488223.5|SNV-14805-C-T|9
LKLFSAGMMLISSAAEVGSPSRR
>ENST00000484038.1|SNV-187207-T-A|1
IYWLRHG
>ENST00000249504.7|SNV-3786-G-T|3
GDPRTWAGGGGGSPCTKATPGSEPK
>ENST00000388761.4|INDEL-640-G-GG|9
RCQVQGLAGSLRR
>ENST00000285381.3|SNV-71757-G-A|2
IGHENGEFQIFLNALDKIK
>ENST00000381496.7|SNV-331818-G-A|4
DLGQIKDNDQAR
>ENST00000642611.1|SNV-13386-C-A|1
VILYGMLLLVEVNVIRVRR
>ENST00000623286.1|SNV-705-C-A|1
STQGQQK
>ENST00000563290.6|SNV-139814-T-A|1
GSGSVSFCGMSMDWNDVLADYEAR
>ENST00000464374.5|SNV-22018-G-T|5
EPQNSQLFYNITLAFSR
>ENST00000539760.5|SNV-7979-C-T|1
GPGEVAGTVTGQKWR
>ENST00000345366.8|SNV-1598-G-A|2
VETFLHMVQCR
>ENST00000378404.4|SNV-636-C-A|3
ENREKMAEVMFENFGVPAFYL
>ENST00000649979.2|SNV-41766-C-G|1
LGENPEYENEKLTKLR
>ENST00000521993.3|SNV-7786-G-A|5
IYFDRIK
>ENST00000569008.2|SNV-102907-G-C|3
VLAHCNIDELK
>ENST00000311066.9|INDEL-82035-C-CA|4
KTPFSSQKK
>ENST00000302450.11|INDEL-83-C-CC|15
VGPGPYR
>ENST00000359039.5|INDEL-626-T-TT|3
AGTTRFFYQQYSQFGGIARL
>ENST00000301329.10|SNV-4683-G-A|4
HEEFEEGCKTACNGPYDGK
>ENST00000574801.5|SNV-153930-G-T|3
GLFSPAQKLLTPCTNLQPK
>ENST00000506328.1|SNV-73530-A-T|1
HPWWHFLHLIRMV
>ENST00000523887.5|SNV-7777-G-A|SNV-7786-G-A|1
NVPCGTSGGVMIYFNRIK
>ENST00000418170.5|SNV-4958-G-A|3
AYDDSMK
>ENST00000488223.5|SNV-14805-C-T|6
MMLISSAAEVGSPSR
>ENST00000456101.6|SNV-18545-C-G|1
WRPRPEVLRCHLTQSLVYP
>ENST00000460438.5|SNV-3318-A-T|8
NQQMSGKENSLTVIWLMIQKNSFK
>ENST00000282120.6|MNV-889-CA-C|43
TALVSRIR
>ENST00000623406.1|SNV-31015-T-C|2
LHHSLPVETGTATSLQPLLRAR
>ENST00000359440.6|SNV-39458-G-A|2
APSSPLPEVPKSR
>ENST00000668940.1|SNV-807-C-T|9
QVGNLLPPPLCPVPCELQHLQR
>ENST00000304372.6|INDEL-32956-C-CC|8
QGARANLQAILTPK
>ENST00000040738.10|SNV-28645-A-T|1
YDYSGKWTDQASAEKTGDDNSTR
>ENST00000520080.1|SNV-16067-G-T|3
DQSSRWENSK
>ENST00000294753.8|SNV-30727-C-T|5
QRSLPAFHR
>ENST00000223051.8|INDEL-15919-G-GG|11
GGLHPGGGKAAAGDLQLGGERR
>ENST00000304372.6|INDEL-32956-C-CC|17
GCFPAQHLSCLESPFHSLR
>ENST00000581585.5|INDEL-10799-G-GA|1
EEKKIQWR
>ENST00000369042.5|SNV-44939-G-T|2
VCSACGFAAKR
>ENST00000378454.8|SNV-80002-C-A|4
LKNSQETITNSDEGIFKAGAER
>ENST00000040738.10|SNV-28645-A-T|4
CEQDLTIKYDYSGK
>ENST00000579146.5|SNV-23946-A-G|4
IMWPAHPLLALTSLGVCSR
>ENST00000261778.2|SNV-34612-G-A|3
DICPQVLDLFHFQNK
>ENST00000370071.6|SNV-184793-A-G|2
GFFTVTDLR
>FUSION-ENST00000251287.3:15342-ENST00000578550.5:2762|4
NCWVSINGMVRR
>ENST00000521993.3|SNV-7777-G-A|SNV-7786-G-A|3
IYFNRIK
>ENST00000268138.12|SNV-48350-G-T|4
ESLKDSSSPGHDSPLYSKITPQK
>ENST00000420699.9|SNV-111674-G-T|3
MKDVQTSTPAEQDLEMSSEGEQKR
>ENST00000421946.2|SNV-111674-G-T|1
SSEGEQKRLEEYENNQPQVK
>ENST00000456101.6|SNV-18545-C-G|7
LEMEAETR
>ENST00000287546.8|SNV-50791-G-A|1
TVVLLDSIEKLHVIDR
>ENST00000526878.5|SNV-11922-G-A|4
LMRFWISGKPTP
>ENST00000466465.5|SNV-88769-C-T|2
MISSLKTP
>ENST00000284136.10|SNV-187207-T-A|1
DLLAETRLRYK
>ENST00000388887.7|SNV-103165-C-A|2
SFWLSQSNIPALIKYHMLIGTYR
>ENST00000524087.5|SNV-20126-C-T|1
AECLLHPLPPSVDDNLKTPSER
>ENST00000400100.5|SNV-154650-C-A|3
PPMGPPIGLPPARGTPIGMPPQGMR
>ENST00000249504.7|SNV-3786-G-T|4
GDPRTWAGGGGGSPCTK
>ENST00000604348.5|SNV-12369-C-T|1
SVTCTMFCQLAKTCPV
>ENST00000612503.1|SNV-2093-C-T|1
VLLDRDALK
>ENST00000650688.1|SNV-8479-C-T|1
SSEKTFKQR
>ENST00000284136.10|SNV-187207-T-A|6
AEHEEGKVKDLLAETR
>ENST00000282120.6|MNV-889-CA-C|14
TAPASRVR
>ENST00000282120.6|MNV-889-CA-C|26
TALASQVR
>ENST00000381496.7|SNV-331818-G-A|3
DLGQIKDNDQARK
>ENST00000264914.10|SNV-21611-A-T|4
DGEEVATGYKNMFSTNIFTK
>ENST00000650753.1|SNV-21288-C-G|3
FRMLNSSFEDDPFFSESILADR
>ENST00000668940.1|SNV-807-C-T|10
MQVGNLLPPPLCPVPCELQHLQR
>ENST00000507379.5|INDEL-131410-C-CG|1
GSQWFRNKSSGF
>ENST00000374174.1|SNV-113535-A-G|5
LCGIKHLHSAGIIHRDLKPSNVVVK
>ENST00000308062.7|SNV-81-C-T|SNV-83-C-G|1
GNEDPDL
>ENST00000461023.5|SNV-48330-C-T|2
SAWSLRSLRR
>ENST00000575790.5|SNV-4683-G-A|6
VLRHEEFEEGCKTACNGYDTLFLK
>ENST00000642611.1|SNV-13386-C-A|4
MVILYGMLLLVEVNVIRVR
>ENST00000223051.8|INDEL-15919-G-GG|3
AHNAGGVLLPFPVR
>ENST00000648643.1|SNV-421357-C-A|4
ETGKGTGK
>ENST00000262375.11|SNV-29058-G-C|4
REAAEDEEGFLSKLK
>ENST00000521959.5|INDEL-61668-C-CA|12
LTTPPRTPIPR
>ENST00000579014.5|SNV-106449-G-T|2
MPPPSGSTSLQSRFTGGCRSSSK
>ENST00000304372.6|INDEL-32956-C-CC|1
SWHPEGLEQAEDQGERKPCP
>ENST00000355286.12|INDEL-284650-C-CA|7
KAQHALLEDIQSLRPPGSPPSTGIR
>ENST00000461876.5|INDEL-83-C-CC|18
HQTIRPKNDVTNHVVLPVKPK
>ENST00000303521.10|SNV-139814-T-A|1
AVGVFLSVVCPWTGTMSLQIMK
>ENST00000538779.6|SNV-123580-C-T|1
LFFFLVNWNETINFPFEIKSLPR
>ENST00000333891.14|SNV-207786-A-T|2
AFPAANDR
>ENST00000449193.7|MNV-8927-CC-C|6
APPPERAAAASPARDFGR
>ENST00000504830.6|SNV-242415-C-T|4
HPYIMSRQLQYDPIPLTWSK
>ENST00000433979.6|SNV-123580-C-T|1
INFPFEIKSLPRESMLTVK
>ENST00000342992.10|SNV-228358-G-T|3
GYIVEMQEEGTTDCK
>ENST00000374144.8|SNV-24591-C-G|4
ESLQDTLEEKTQTK
>ENST00000368373.8|SNV-3614-G-C|3
MEFSSPSRDECPKPLSR
>ENST00000461565.1|SNV-116900-C-T|8
NGPQTSTGLSMSKAGSIASPFPR
>ENST00000640109.1|INDEL-100119-C-CA|3
KTQVTTKLPIR
>ENST00000484489.5|SNV-3614-G-C|6
MTLRGWSFQVLPETNVPSL
>ENST00000649788.1|SNV-5644-G-T|3
TQTMSPHIKSVDDFVVLGMNLSK
>ENST00000650688.1|SNV-8479-C-T|2
MSSEKTFKQR
>ENST00000529681.5|SNV-19131-G-C|1
TETTMSPFTNTTTSQGTTRCQPK
>ENST00000260283.8|MNV-133727-CAGCTCTTGGAC-C|5
GCDQPRLR
>ENST00000648643.1|SNV-421357-C-A|3
ETGKGTGKAPELR
>ENST00000368373.8|SNV-3614-G-C|2
EFSSPSRDECPKPLSR
>ENST00000513200.7|INDEL-97945-A-AA|8
NFIEKAVLTTTLVSLSRIR
>ENST00000389658.4|SNV-106449-G-T|1
QHILAEPFYWR
>ENST00000504830.6|SNV-242415-C-T|1
QLQYDPIPLTWSKCSEEYITRFLDR
>ENST00000505312.5|SNV-202660-G-T|2
MFLGYSCSTCQ
>ENST00000388761.4|INDEL-640-G-GG|10
RCQVQGLAGSLR
>ENST00000545264.1|SNV-30934-G-A|2
EFSDGQKK
>ENST00000488223.5|SNV-14805-C-T|4
MMLISSAAEVGSPSRR
>ENST00000355286.12|INDEL-284650-C-CA|5
VFVTVFFSR
>ENST00000366574.7|SNV-547814-T-A|7
DITMWLSKRLPQFLQVPSNHEHK
>ENST00000252336.10|SNV-73876-C-T|1
LTTTFLQIYQLLSK
>ENST00000256640.9|SNV-53773-A-G|1
VCSRTSKGTDGCEIMCCGR
>ENST00000470474.1|SNV-26539-A-G|2
TLRVIATMVGDCK
>ENST00000647476.1|SNV-66167-A-T|5
LCLPWGLTHCYACSFLLANALLEK
>ENST00000477474.3|INDEL-150831-G-GA|2
QNAEMQLAIAKDEVAASYLIQAEKN
>ENST00000650009.1|SNV-60853-C-T|2
YNRFLHARIEQWNHNFSFDAHDPR
>ENST00000650753.1|SNV-21288-C-G|4
MFRMLNSSFEDDPFFSESILADR
>ENST00000342992.10|SNV-228358-G-T|2
GYIVEMQEEGTTDCKR
>ENST00000301329.10|SNV-4683-G-A|1
TACNGPYDGKWSK
>ENST00000648643.1|SNV-421357-C-A|2
GTGKAPELR
>ENST00000521993.3|SNV-7777-G-A|2
MIYFNRIEVVNFLVPNAVYDIVK
>ENST00000297581.2|SNV-16067-G-T|4
SKQPLGEFKR
>FUSION-ENST00000616657.1:4218-ENST00000654225.1:28791|17
DCSAQIAGVGLIGAIVQCREHTR
>ENST00000367167.4|INDEL-640-A-AA|5
CDVQLVKK
>ENST00000374459.5|SNV-68848-G-T|4
EKIVIPVFNLFFK
>ENST00000464374.5|SNV-22018-G-T|6
MEPQNSQLFYNITLAFSR
>ENST00000360351.8|SNV-269684-C-T|5
TLEKAMTELSALIEK
>ENST00000359933.6|SNV-37525-C-T|1
FSIPDLRSDQERGPWFK
>ENST00000464374.5|SNV-22018-G-T|1
ILNFSITLHSPSAELVDVVNLFFKK
>ENST00000575247.5|SNV-136-A-G|2
DNKISPEAQVAELELDAVIGFDGR
>ENST00000306503.5|SNV-60853-C-T|2
RYNRFLHAR
>ENST00000337702.5|SNV-25625-C-T|3
RYWEAIQK
>ENST00000317271.2|SNV-2833-C-T|1
LQGPAAWASTPIPAR
>ENST00000548729.5|MNV-1089-GG-G|6
IRRICLDR
>ENST00000406961.5|SNV-173964-C-T|2
IVDQIQLMKR
>ENST00000488524.1|SNV-1267-G-T|3
PISPTATTLMK
>ENST00000282120.6|MNV-889-CA-C|23
RRPQKMSLISR
>ENST00000521959.5|INDEL-61668-C-CA|11
MLTTPPRTPIPRSR
>ENST00000521993.3|SNV-7777-G-A|SNV-7786-G-A|1
IYFNRIKVVNFLVPNAVYDIVK
>FUSION-ENST00000460522.5:5378-ENST00000366932.4:45655|1
IIYPTAPPRLK
>ENST00000570803.5|MNV-3510-TCC-T|2
TTPTFFQGHPDPAAGR
>ENST00000451513.5|SNV-26539-A-G|1
GYCYNGDSAGLPAR
>ENST00000507379.5|INDEL-131410-C-CG|2
GSQWFRNK
>ENST00000489611.5|SNV-29012-G-T|2
KENLLCLDR
>ENST00000317147.10|INDEL-30625-G-GG|1
SQPAGNTAYCESARS
>FUSION-ENST00000347528.8:173638-ENST00000523507.1:15499|1
ISEILLDHGAPIQAKTKGLK
>ENST00000302450.11|INDEL-83-C-CC|8
AAEKASGVPCSQGK
>ENST00000418170.5|SNV-4958-G-A|2
MAYDDSMKK
>ENST00000355286.12|INDEL-284650-C-CA|3
VFVTVFFSRRSIFYISSTLNFYV
>ENST00000321599.9|SNV-53669-T-C|3
TSHNPWSLR
>ENST00000264914.10|SNV-21611-A-T|2
NMFSTNIFTK
>ENST00000282120.6|MNV-889-CA-C|50
TQKGSLASR
>ENST00000640109.1|INDEL-100119-C-CA|5
TSFFQSKKTQVTTK
>ENST00000334344.11|SNV-162185-A-T|1
LRFSFITHLQDKHCSK
>ENST00000331768.10|SNV-81807-G-T|4
SVLKNHDLSVRSK
>ENST00000455784.7|SNV-5879-G-A|4
PITDYVDQQFEQYFRDESSLNRK
>ENST00000268138.12|SNV-48350-G-T|1
DSSSPGHDSPLYSKITPQKR
>ENST00000360351.8|SNV-269684-C-T|1
AMTELSALIEKSSIQELFEMRVDDK
>ENST00000342992.10|SNV-97007-C-A|3
GSEPIYVTWMK
>ENST00000521993.3|SNV-7786-G-A|6
MIYFDRIK
>ENST00000430799.7|SNV-86160-C-T|1
LGCVQEFDSGLLHWR
>ENST00000282120.6|MNV-889-CA-C|42
TALVSRIRSCR
>ENST00000523887.5|SNV-7777-G-A|1
NVPCGTSGGVMIYFNR
>ENST00000359933.6|SNV-77400-G-C|1
EGITDTAQTIYETAAPEHESR
>ENST00000647813.1|SNV-7786-G-A|2
IYFDRIKVVNFLVPNA
>ENST00000455784.7|SNV-5879-G-A|1
DESSLNRKNIQDNR
>ENST00000406961.5|SNV-173964-C-T|3
IVDQIQLMK
>ENST00000370071.6|SNV-184793-A-G|4
LRGFFTVTDLR
>ENST00000460438.5|SNV-3318-A-T|9
NQQMSGKENSLTVIWLMIQK
>ENST00000647813.1|SNV-7777-G-A|SNV-7786-G-A|1
IYFNRIKVVNFLVPNA
>ENST00000569916.1|INDEL-30625-G-GG|2
NYRSQPAGNTACK
>ENST00000324695.9|SNV-28616-C-T|1
LWNQLEKYISERTIQDSNYGGK
>ENST00000474835.5|SNV-22045-C-T|4
MKTTKNSR
>ENST00000579146.5|SNV-23946-A-G|3
EGLPASGTR
>ENST00000651984.1|SNV-21288-C-G|6
ARASENKLSESILADR
>ENST00000304372.6|INDEL-32956-C-CC|6
ANLQAILTPK
>ENST00000248450.8|SNV-5663-G-T|1
DASLLVTTSGDHKAKVFCVQRPDR
>ENST00000240189.2|SNV-4651-G-A|1
IFIGPTPCPSCDSSPSEELELHLCC
>ENST00000668940.1|SNV-807-C-T|8
MPCAMRASTPSK
>ENST00000508930.1|SNV-2168-G-T|5
EPRDLSGHLSQTPR
>ENST00000381496.7|SNV-331818-G-A|5
IAQASGRDLGQIKDNDQAR
>ENST00000294753.8|SNV-30727-C-T|4
QRSLPAFHRSSTEAGGEVQTSK
>ENST00000355312.8|SNV-51108-C-T|1
SALVTSSSSLPSFPSTLSWLR
>ENST00000466465.5|SNV-88769-C-T|5
YPMISSLK
>ENST00000335730.6|SNV-77542-G-A|4
MWGTRGNSCSTTAGITQTCLKR
>ENST00000381295.7|SNV-48724-G-A|2
MAQGIREEEVSYQLAFNK
>ENST00000622352.3|MNV-64386-GC-G|1
SPAADSPGCDPESLPTRG
>ENST00000304372.6|INDEL-32956-C-CC|12
TTGRGWSWSERQGAR
>ENST00000577424.1|SNV-9028-G-T|3
SCQSRSTGFCCSPSTAPAPR
>ENST00000381937.9|MNV-14788-TTAT-T|3
NVEHIDSLR
>ENST00000333891.14|SNV-207786-A-T|3
YKAFPAANDRDEVFEK
>ENST00000282120.6|MNV-889-CA-C|12
VRRIRPQK
>ENST00000647813.1|SNV-7786-G-A|1
VVNFLVPNA
>ENST00000470474.1|SNV-26539-A-G|3
LPRTLRVIATMVGDCK
>ENST00000252336.10|SNV-73876-C-T|2
DLPEPIFTSKLTTTFLQIYQLLSK
>ENST00000576530.2|SNV-138-G-A|3
MERPPGPTPTISACK
>ENST00000649788.1|SNV-5644-G-T|1
SVDDFVVLGMNLSKFNK
>ENST00000260682.8|SNV-42582-C-A|4
NRSPCMKDR
>ENST00000489611.5|SNV-29012-G-T|1
ENLLCLDR
>ENST00000563290.6|SNV-139814-T-A|2
EIEAEENNDINIETDNDSDFSASK
>ENST00000311066.9|INDEL-82035-C-CA|1
TPFSSQKKSFSFI
>ENST00000485547.2|SNV-421357-C-A|3
NWQRHRK
>ENST00000393845.9|SNV-62083-G-T|4
ILRLIEIEKSER
>ENST00000367167.4|INDEL-640-A-AA|1
QEALFWVEGPSS
>ENST00000470652.1|SNV-29012-G-T|1
ENLLCLDRVDFQ
>ENST00000260682.8|SNV-42582-C-A|1
DRSHMPYTDAVVHEVQR
>FUSION-ENST00000616657.1:4218-ENST00000654225.1:28791|18
DCSAQIAGVGLIGAIVQCR
>ENST00000507379.5|INDEL-131410-C-CG|5
FQPHFGQQECVSPYRSRGSQWFR
>ENST00000504582.5|SNV-242415-C-T|11
MSRQLQYDPIPLTWSK
>ENST00000335730.6|SNV-77542-G-A|2
GNSCSTTAGITQTCLK
>ENST00000377707.4|MNV-113302-CT-C|6
SKYGITEPSAEETPR
>ENST00000282120.6|MNV-889-CA-C|51
SGAEAKTQKGSLASR
>ENST00000505312.5|SNV-202660-G-T|4
PKPYLKRMFLGYSCSTCQ
>ENST00000397128.6|SNV-35398-C-G|2
WGSVSNYRSCQR
>ENST00000421946.2|SNV-111674-G-T|6
MSSEGEQK
>ENST00000521959.5|INDEL-61668-C-CA|10
LTTPPRTPIPRSR
>ENST00000569916.1|INDEL-30625-G-GG|3
KNYRSQPAGNTACK
>ENST00000308497.9|SNV-213052-G-T|4
EDHDTLTLAEGVKNLSPSDR
>ENST00000324695.9|SNV-28616-C-T|3
LWNQLEK
>ENST00000421946.2|SNV-111674-G-T|7
DVQTSTPEQDLEMSSEGEQKR
>ENST00000538565.5|SNV-77373-A-T|2
YQQLPLR
>ENST00000474835.5|SNV-22045-C-T|2
TTKNSRK
>ENST00000315073.10|SNV-2168-G-T|3
GSRVTYQGICPKHQEALK
>ENST00000504582.5|SNV-242415-C-T|3
MTVSLWADIRTSCPASSSTIPFR
>FUSION-ENST00000616657.1:4218-ENST00000654225.1:28791|16
EHTRTLR
>ENST00000297581.2|SNV-16067-G-T|5
SKQPLGEFK
>ENST00000345366.8|SNV-1598-G-A|5
KDMDKVETFLHMVQCR
>ENST00000223051.8|INDEL-15919-G-GG|10
AAAGDLQLGGER
>ENST00000368373.8|SNV-3614-G-C|1
DECPKPLSR
>ENST00000369042.5|SNV-44939-G-T|1
VCSACGFAAKRK
>ENST00000649003.1|SNV-12293-T-C|1
KPAAGHELQPLAIVDQRPSSRASSR
>ENST00000608444.1|SNV-354-G-A|2
MGCPLLLQN
>ENST00000406961.5|SNV-173964-C-T|6
ILKKIVDQIQLMK
>ENST00000382751.4|INDEL-71075-A-AA|6
VPGFYQFFYSSDFEQKNR
>ENST00000393845.9|SNV-62083-G-T|2
LIEIEKSERQR
>ENST00000617744.4|SNV-14805-C-T|4
WHDAHQFCSRSGQPIK
>ENST00000260283.8|MNV-133727-CAGCTCTTGGAC-C|4
GCDQPRLRAYSGLR
>ENST00000504582.5|SNV-242415-C-T|9
MSRQLQYDPIPLTWSKCSEEYITR
>ENST00000420699.9|SNV-111674-G-T|1
DVQTSTPAEQDLEMSSEGEQKR
>ENST00000518526.5|SNV-7786-G-A|1
VVNFLVPNAVYDIVKNYTADYDK
>ENST00000379226.9|SNV-28929-G-T|2
VDELSLYSVPECQSK
>ENST00000285871.5|SNV-137674-A-G|3
VSAIVDGK
>ENST00000520080.1|SNV-16067-G-T|4
KDQSSRWENSK
>ENST00000223051.8|INDEL-15919-G-GG|2
AHNAGGVLLPFPVRVASR
>ENST00000339865.9|INDEL-61377-C-CA|1
LFVLLQTSKKESN
>ENST00000506328.1|SNV-73530-A-T|2
MHPWWHFLHLIRMV
>ENST00000261917.4|SNV-25350-G-T|1
TGIVVEDNTEIILYPQRIKMK
>ENST00000562841.1|INDEL-32956-C-CC|5
TRVPRDAAPHAPPAK
>ENST00000334126.11|SNV-2811-C-G|2
TTRYAIR
>ENST00000562841.1|INDEL-32956-C-CC|6
GACLGLSLTPSWESTYKRTR
>ENST00000366574.7|SNV-547814-T-A|3
LPQFLQVPSNHEHKEVTR
>FUSION-ENST00000514964.1:121594-ENST00000649263.1:16424|21
SSVFYEKLDKGFGVDQLR
>FUSION-ENST00000360187.9:10686-ENST00000550091.5:164608|3
IQSQAAVPVQR
>ENST00000382751.4|INDEL-71075-A-AA|3
NRAEVGVWRSAAGDP
>ENST00000562841.1|INDEL-32956-C-CC|3
VPRDAAPHAPPAKSHFNWR
>ENST00000359039.5|INDEL-626-T-TT|2
FFYQQYSQFGGIAR
>ENST00000668940.1|SNV-807-C-T|2
MRASTPSKK
>ENST00000443185.7|SNV-53439-G-T|3
RVAELDPVNSYHAWQLATRGK
>ENST00000302450.11|INDEL-83-C-CC|10
CRRAAEK
>ENST00000668940.1|SNV-807-C-T|7
PCAMRASTPSK
>FUSION-ENST00000616657.1:4218-ENST00000654225.1:28791|7
DSSILIISSIKPRLHKSV
>ENST00000616365.2|SNV-153-G-C|2
KPHPYRPGTVALREIR
>ENST00000547496.5|MNV-874-GG-G|1
SPPWTSAPTASNLERKILR
>ENST00000342992.10|SNV-113079-A-T|2
IYGSEPLQVSWYK
>ENST00000302450.11|INDEL-83-C-CC|2
TEEPKHQALSKIQE
>ENST00000313546.8|MNV-874-GG-G|2
ASATEDPVLERYFKATK
>ENST00000226319.11|SNV-58243-C-A|3
RSVCKVQEQIFNL
>ENST00000314721.4|SNV-108-G-T|1
PSSNVTEFVLLGLTQDPYVKK
>ENST00000256640.9|SNV-53773-A-G|2
VCSRTSK
>ENST00000421946.2|SNV-111674-G-T|3
SSEGEQKR
>ENST00000647813.1|SNV-7777-G-A|1
IYFNRIEVVNFLVPNA
>ENST00000303521.10|SNV-139814-T-A|3
ILTLKLTTTVIFLPAR
>ENST00000282120.6|MNV-889-CA-C|10
IRPQKTSLTSR
>ENST00000651984.1|SNV-21288-C-G|5
ASENKLSESILADR
>ENST00000334126.11|SNV-2811-C-G|3
RTTRYAIR
>ENST00000494634.1|SNV-12210-G-C|8
PESSWDFSMRLKPAK
>ENST00000643759.2|SNV-42329-G-T|1
ILDQCLELQMFQWNCDQVESWMVAR
>ENST00000569008.2|SNV-102907-G-C|5
ANINGRVLAHCNIDELK
>ENST00000505312.5|SNV-202660-G-T|5
MPKPYLKRMFLGYSCSTCQ
>ENST00000314721.4|SNV-108-G-T|6
MRPSSNVTEFVLLGLTQDPYVK
>ENST00000485438.1|SNV-204984-A-G|4
ADWSLGRNSAASLSSGTLK
>ENST00000303177.8|INDEL-61668-C-CA|1
AVAVSSRCHP
>ENST00000374459.5|SNV-68848-G-T|2
IVIPVFNLFFK
>ENST00000381496.7|SNV-331818-G-A|6
IAQASGRDLGQIK
>ENST00000268138.12|SNV-48350-G-T|5
ESLKDSSSPGHDSPLYSK
>ENST00000282120.6|MNV-889-CA-C|34
RPQKTAPTGR
>ENST00000608444.1|SNV-354-G-A|1
GCPLLLQN
>ENST00000584052.5|INDEL-10799-G-GA|1
KKFNGDSK
>ENST00000497869.5|SNV-1116-C-A|2
MPGGHPAPGQLQAWS
>ENST00000359933.6|SNV-37525-C-T|4
ISVQVATPALNLSVRFSIPDLR
>ENST00000636384.2|SNV-120666-G-T|1
VLKSESEDSIRR
>ENST00000477474.3|INDEL-150831-G-GA|1
DEVAASYLIQAEKN
>ENST00000282120.6|MNV-889-CA-C|27
KTALASQVRR
>ENST00000461565.1|SNV-116900-C-T|2
AGSIASPFPRSGSR
>ENST00000359139.7|SNV-97597-C-T|1
APLLASDSSSFGGSHSEDGDQK
>ENST00000374459.5|SNV-68848-G-T|5
SQMANSSREKIVIPVFNLFFK
>ENST00000579014.5|SNV-106449-G-T|4
MPPPSGSTSLQSRFTGGCR
>ENST00000574801.5|SNV-153930-G-T|5
GLFSPAQK
>ENST00000505312.5|SNV-202660-G-T|3
RMFLGYSCSTCQ
>ENST00000302450.11|INDEL-83-C-CC|3
TEEPKHQALSK
>ENST00000223051.8|INDEL-15919-G-GG|7
RATDTHVQR
>ENST00000370071.6|SNV-184793-A-G|3
LRGFFTVTDLRIR
>ENST00000649979.2|SNV-41766-C-G|6
MLKRLGENPEYENEK
>ENST00000647476.1|SNV-66167-A-T|10
MPVLSCWQTPFWKR
>ENST00000616365.2|SNV-153-G-C|4
SAPATGGVKKPHPYRPGTVALREIR
>FUSION-ENST00000378954.9:143-ENST00000409636.5:11938|6
RRTSDPSAAVNHVSSTTSLGGR
>ENST00000579014.5|SNV-106449-G-T|5
PPPSGSTSLQSR
>ENST00000508930.1|SNV-2168-G-T|3
DLSGHLSQTPR
>ENST00000284136.10|SNV-187207-T-A|4
VKDLLAETRLR
>ENST00000040738.10|SNV-28645-A-T|2
YDYSGKWTDQASAEK
>ENST00000223051.8|INDEL-15919-G-GG|13
GGLHPGGGK
>ENST00000388887.7|SNV-103165-C-A|1
YHMLIGTYR
>ENST00000421946.2|SNV-111674-G-T|9
KDVQTSTPEQDLEMSSEGEQKR
>ENST00000485438.1|SNV-204984-A-G|5
EIFRADWSLGRNSAASLSSGTLK
>ENST00000512091.6|SNV-866922-G-C|3
EPYRDTSMGVK
>ENST00000359039.5|INDEL-626-T-TT|1
FFYQQYSQFGGIARL
>ENST00000263177.5|SNV-51955-T-A|2
EAALSVYAAMNLTMYITNTIK
>ENST00000342992.10|SNV-113079-A-T|1
IYGSEPLQVSWYKDGVLLK
>ENST00000562841.1|INDEL-32956-C-CC|8
GACLGLSLTPSWESTYK
>ENST00000342992.10|SNV-228358-G-T|4
DGGSPIKGYIVEMQEEGTTDCKR
>ENST00000325888.12|SNV-27797-T-C|2
GPGLSQASVGQK
>ENST00000466465.5|SNV-88769-C-T|1
ISSLKTP
>FUSION-ENST00000251287.3:15342-ENST00000578550.5:2762|5
NCWVSINGMVR
>ENST00000512091.6|SNV-866922-G-C|2
DTSMGVK
>ENST00000395238.5|SNV-53669-T-C|6
LDGNSGLSSEKTSHNPWSLR
>ENST00000284136.10|SNV-187207-T-A|5
VKDLLAETR
>ENST00000331495.8|SNV-21864-C-A|2
ICKAIEAYDLQALGLDFLELLMR
>ENST00000488524.1|SNV-1267-G-T|5
ISCPEGTNAYLSYCYYFNEDR
>ENST00000378454.8|SNV-80002-C-A|1
NSQETITNSDEGIFKAGAERSETR
>FUSION-ENST00000616657.1:4218-ENST00000654225.1:28791|11
DPEQMDPAVMHK
>ENST00000414496.5|SNV-44860-C-T|1
SLAVCEESSARPGGESFQDQIAAK
>ENST00000370071.6|SNV-184793-A-G|1
GFFTVTDLRIR
>ENST00000456101.6|SNV-18545-C-G|6
MLVARSCAWRWRPRPEVLR
>ENST00000532507.5|SNV-15774-C-T|1
DLQPLGGPGRER
>ENST00000461876.5|INDEL-83-C-CC|20
TEEPKHQTIRPK
>ENST00000367167.4|INDEL-640-A-AA|3
KLETRQEALFWVEGPSS
>ENST00000616365.2|SNV-191-C-T|1
CYQKSTELLIRK
>ENST00000223051.8|INDEL-15919-G-GG|6
RATDTHVQRAHNAGGVLLPFPVR
>ENST00000317147.10|INDEL-30625-G-GG|3
NYRSQPAGNTAYCESARS
>ENST00000498325.5|SNV-4958-G-A|2
MKKEDCFDGDHTFEDIGLAAGR
>ENST00000532507.5|SNV-15774-C-T|4
GTALLASLGLGRDLQPLGGPGR
>ENST00000485184.1|SNV-1267-G-T|1
PISPTATTLMKTVRPGLMQISIART
>ENST00000377707.4|MNV-113302-CT-C|14
QLRAPGGGFKPIKHGSPEFCGIQEK
>ENST00000331768.10|SNV-81807-G-T|2
NHDLSVRSKMAIK
>ENST00000378454.8|SNV-80002-C-A|5
LKNSQETITNSDEGIFK
>ENST00000264914.10|SNV-21611-A-T|1
NMFSTNIFTKR
>ENST00000433979.6|SNV-123580-C-T|3
INFPFEIK
>ENST00000256640.9|SNV-53773-A-G|3
AAGSLGTAGRVCSRTSK
>ENST00000504582.5|SNV-242415-C-T|4
KMTVSLWADIRTSCPASSSTIPFR
>FUSION-ENST00000616657.1:4218-ENST00000654225.1:28791|21
MDCSAQIAGVGLIGAIVQCR
>ENST00000646276.1|SNV-13386-C-A|2
FCLTGLMVILYGMLLLVER
>ENST00000484489.5|SNV-3614-G-C|5
TLRGWSFQVLPETNVPSL
>ENST00000367167.4|INDEL-640-A-AA|6
YAQEYDSGTYRCDVQLVKK
>ENST00000302450.11|INDEL-83-C-CC|16
MVGPGPYR
>ENST00000465904.1|SNV-18545-C-G|1
STEVPPDPEPGVPLTPPSQHQEVR
>ENST00000495452.5|SNV-21288-C-G|2
TLSPFLQTEK
>ENST00000647813.1|SNV-7786-G-A|SNV-7777-G-A|1
IKVVNFLVPNA
>ENST00000642611.1|SNV-13386-C-A|2
MVILYGMLLLVEVNVIRVRR
>ENST00000575247.5|SNV-136-A-G|1
ISPEAQVAELELDAVIGFDGR
>ENST00000282120.6|MNV-889-CA-C|20
MSLISRVR
>FUSION-ENST00000378954.9:143-ENST00000409636.5:11938|1
TSDPSAAVNHVSSTTSLGGRWKSS
>ENST00000559928.1|SNV-1598-G-A|4
MDKVETFLHMVQCRSVEGSCGF
>ENST00000308497.9|SNV-213052-G-T|2
NLSPSDRQVPHSSR
>ENST00000282120.6|MNV-889-CA-C|46
RRPQKTALVSR
>ENST00000513200.7|INDEL-97945-A-AA|2
SYNQIPK
>ENST00000222823.9|SNV-31757-G-A|4
YKIVTYLGLYNNQITNVGAR
>ENST00000651984.1|SNV-21288-C-G|2
LSESILADRENMR
>ENST00000447166.2|SNV-43524-C-T|2
RAYFFQPRPLR
>ENST00000337702.5|SNV-25625-C-T|1
YWEAIQKWDEALQLTPNDATLYEMK
>ENST00000524087.5|SNV-20126-C-T|3
TRAECLLHPLPPSVDDNLKTPSER
>ENST00000577424.1|SNV-9028-G-T|1
STGFCCSPSTAPAPRDSVESAP
>ENST00000381937.9|MNV-14788-TTAT-T|6
GSSYSGLLERHHIHTKNVEHIDSLR
>ENST00000401647.6|SNV-47025-G-A|1
VLAGPFATMNLGDLGTEVIK
>ENST00000282120.6|MNV-889-CA-C|9
IRPQKTSLTSRVR
>ENST00000304372.6|INDEL-32956-C-CC|2
SWHPEGLEQAEDQGER
>ENST00000405995.5|SNV-72834-A-G|1
HIISATSLSTSPAELGSR
>ENST00000476355.5|SNV-3318-A-T|4
SGKENSLTVIWLMIQKNSFK
>ENST00000282120.6|MNV-889-CA-C|40
SCRLQKTALANR
>ENST00000356140.10|SNV-59728-T-A|1
EKVILGTDYPFPLGELEPGK
>ENST00000640109.1|INDEL-100119-C-CA|6
MTSFFQSKKTQVTTK
>ENST00000377707.4|MNV-113302-CT-C|1
SVATLSGTARPASMTTPSP
>ENST00000297581.2|SNV-16067-G-T|3
QPLGEFK
>ENST00000538779.6|SNV-123580-C-T|5
NIPDKKLFFFLVNWNETINFPFEIK
>ENST00000488223.5|SNV-14805-C-T|2
LISSAAEVGSPSR
>ENST00000331495.8|SNV-21864-C-A|4
KGNLGAERICK
>ENST00000373779.8|SNV-55390-C-A|1
GKPVNMTKATVN
>ENST00000249883.9|SNV-4657-C-T|2
NQQGPPLRGPPAEGLESR
>ENST00000647476.1|SNV-66167-A-T|6
MLCLPWGLTHCYACSFLLANALLEK
>ENST00000297581.2|SNV-16067-G-T|1
QPLGEFKRR
>ENST00000304372.6|INDEL-32956-C-CC|11
GWSWSER
>ENST00000379226.9|SNV-28929-G-T|5
DSPPKNSVKVDELSLYSVPECQSK
>ENST00000355703.3|SNV-6543-G-T|4
AQHSYKYWLLPGLWTSVRYER
>ENST00000442267.3|SNV-133632-G-C|1
EGGSAGSGPSCHQGIPGVLFPKK
>ENST00000302450.11|INDEL-83-C-CC|12
MVGPGPYRCCRCR
>ENST00000311066.9|INDEL-82035-C-CA|6
HAAFSCPKKTPFSSQK
>ENST00000325888.12|SNV-27797-T-C|4
VVTRGPGLSQASVGQK
>ENST00000623286.1|SNV-705-C-A|2
IRSTQGQQK
>ENST00000342992.10|SNV-228358-G-T|1
GYIVEMQEEGTTDCKRVNEPDK
>ENST00000334344.11|SNV-162185-A-T|3
DVYPGQCLWEGCEPFQRLR
>FUSION-ENST00000616657.1:4218-ENST00000654225.1:28791|14
TLRIVSCHK
>ENST00000355327.7|SNV-680382-C-G|3
LCVYNYYKTACCASCTGVANR
>ENST00000521993.3|SNV-7777-G-A|SNV-7786-G-A|2
MIYFNRIKVVNFLVPNAVYDIVK
>ENST00000222823.9|SNV-31757-G-A|2
IVTYLGLYNNQITNVGAR
>ENST00000450979.2|SNV-944-A-G|2
TWYVVPPGHGQHLER
>ENST00000285871.5|SNV-137674-A-G|4
VENKVSAIVDGKENVIK
>ENST00000532614.5|SNV-11922-G-A|1
LECKPTP
>ENST00000282120.6|MNV-889-CA-C|39
LQKTALANR
>ENST00000335730.6|SNV-77542-G-A|3
WGTRGNSCSTTAGITQTCLKR
>ENST00000337702.5|SNV-25625-C-T|2
YWEAIQK
>ENST00000616365.2|SNV-191-C-T|5
YRPGTVALREIRCYQK
>ENST00000285871.5|SNV-137674-A-G|1
VSAIVDGKENVIKEVEGK
>ENST00000488223.5|SNV-14805-C-T|7
LFSAGMMLISSAAEVGSPSRR
>ENST00000647813.1|SNV-7777-G-A|SNV-7786-G-A|2
MIYFNRIKVVNFLVPNA
>ENST00000249071.11|SNV-13189-C-T|2
LAPITYLQGLALAK
>ENST00000495452.5|SNV-21288-C-G|1
TLSPFLQTEKICDR
>ENST00000331495.8|SNV-21864-C-A|3
GNLGAERICK
>ENST00000569008.2|SNV-102907-G-C|4
ANINGRVLAHCNIDELKK
>ENST00000282120.6|MNV-889-CA-C|19
MSLISRVRTARPQK
>ENST00000442267.3|SNV-133632-G-C|2
EGGSAGSGPSCHQGIPGVLFPK
>ENST00000465204.5|SNV-98335-A-G|1
IQIHYVTLLHL
>ENST00000407847.5|SNV-97884-C-A|1
LSRHQRMPNECKPITESPESIEVD
>ENST00000304372.6|INDEL-32956-C-CC|4
KSWHPEGLEQAEDQGER
>ENST00000374144.8|SNV-24591-C-G|3
ESLQDTLEEKTQTKQR
>ENST00000304372.6|INDEL-32956-C-CC|3
KSWHPEGLEQAEDQGERKPCP
>ENST00000304372.6|INDEL-32956-C-CC|19
RGCFPAQHLSCLESPFHSLR
>ENST00000413465.6|SNV-12369-C-T|2
SVTCTYSPALNKMFCQLAKTCPV
>ENST00000475678.5|SNV-5663-G-T|4
SWTLPSAKMPPCW
>ENST00000260283.8|MNV-133727-CAGCTCTTGGAC-C|8
SHEEIEPGSQSSSGSLPWERASASR
>ENST00000303177.8|INDEL-61668-C-CA|9
RCIPASLDAYYSSQDPNSK
>ENST00000359933.6|SNV-37525-C-T|3
FSIPDLR
>ENST00000344721.8|SNV-8740-C-T|1
SSVSSPVNINNSRCSVSSPSNTNNR
>ENST00000504582.5|SNV-242415-C-T|10
SRQLQYDPIPLTWSK
>ENST00000461565.1|SNV-116900-C-T|4
SKAGSIASPFPRSGSR
>ENST00000282120.6|MNV-889-CA-C|32
TAPTGRVR
>ENST00000282120.6|MNV-889-CA-C|22
RPQKMSLISR
>ENST00000450979.2|SNV-944-A-G|1
TWYVVPPGHGQHLERLAR
>ENST00000285871.5|SNV-137674-A-G|5
VENKVSAIVDGK
>ENST00000647476.1|SNV-66167-A-T|7
PVLSCWQTPFWKRK
>ENST00000382751.4|INDEL-71075-A-AA|1
AEVGVWRSAAGDP
>ENST00000508930.1|SNV-2168-G-T|11
MHPTPGRGSRVTYQGICPK
>ENST00000461565.1|SNV-116900-C-T|6
SKAGSIASPFPR
>FUSION-ENST00000616657.1:4218-ENST00000654225.1:28791|3
YDGLFCSNSRSR
>ENST00000484038.1|SNV-187207-T-A|4
GRSRIYWLR
>ENST00000513200.7|INDEL-97945-A-AA|5
AVLTTTLVSLSRIRSYNQIPK
>ENST00000449193.7|MNV-8927-CC-C|1
TSTNFGGA
>ENST00000485184.1|SNV-1267-G-T|3
MPISPTATTLMKTVRPGLMQISIAR
>ENST00000397128.6|SNV-35398-C-G|5
SGTATPQRWGSVSNYR
>ENST00000484489.5|SNV-3614-G-C|2
GWSFQVLPETNVPSL
>ENST00000464374.5|SNV-22018-G-T|3
EPQNSQLFYNITLAFSRTCGR
>ENST00000302450.11|INDEL-83-C-CC|13
VGPGPYRCCR
>ENST00000668940.1|SNV-807-C-T|3
RASTPSK
>ENST00000639059.1|SNV-79765-A-G|2
ACYAMMLALWLGGFVHSIIR
>ENST00000309862.10|SNV-23946-A-G|1
PSGTSAPSLSTSSFSAFWKMAACTC
>ENST00000574801.5|SNV-153930-G-T|1
GLFSPAQKLLTPCTNLQPKR
>ENST00000421946.2|SNV-111674-G-T|12
MKDVQTSTPEQDLEMSSEGEQK
>ENST00000304372.6|INDEL-32956-C-CC|16
GCFPAQHLSCLESPFHSLREGSR
>ENST00000547474.1|MNV-1089-GG-G|48
SPPWTSAPTASNLERDR
>ENST00000668940.1|SNV-807-C-T|4
MRASTPSK
>ENST00000378454.8|SNV-80002-C-A|6
QNVKLKNSQETITNSDEGIFK
>ENST00000513200.7|INDEL-97945-A-AA|3
IRSYNQIPKHTE
>ENST00000521993.3|SNV-7786-G-A|3
IYFDRIKVVNFLVPNAVYDIVK
>ENST00000415766.7|SNV-14374-G-A|1
TLELPAAPLSHCQAPILGGTGK
>ENST00000421946.2|SNV-111674-G-T|4
MSSEGEQKR
>ENST00000470474.1|SNV-26539-A-G|5
DIKGYCYNGR
>ENST00000476355.5|SNV-3318-A-T|1
ENSLTVIWLMIQKNSFKI
>ENST00000262375.11|SNV-29058-G-C|3
EAAEDEEGFLSK
>ENST00000475659.1|SNV-60650-G-C|3
MEFMVTPASVSQDIKADTATWK
>ENST00000405995.5|SNV-72834-A-G|2
EGGGRHIISATSLSTSPAELGSR
>ENST00000449193.7|MNV-8927-CC-C|5
AAAASPAR
>ENST00000285871.5|SNV-137674-A-G|2
VSAIVDGKENVIK
>ENST00000319217.11|SNV-121570-G-A|1
EEGEGEESELQNTAYSNWNQPKR
>ENST00000302450.11|INDEL-83-C-CC|14
MVGPGPYRCCR
>ENST00000333891.14|SNV-207786-A-T|1
AFPAANDRDEVFEK
>FUSION-ENST00000251287.3:15342-ENST00000578550.5:2762|1
SFVMLARPI
>ENST00000359139.7|SNV-97597-C-T|2
KAPLLASDSSSFGGSHSEDGDQK
>ENST00000559928.1|SNV-1598-G-A|6
MDKVETFLHMVQCR
>ENST00000456101.6|SNV-18545-C-G|9
KLRLEMEAETR
>ENST00000377707.4|MNV-113302-CT-C|12
HGSPEFCGIQEK
>ENST00000308497.9|SNV-213052-G-T|1
NLSPSDRQVPHSSREPVGHK
>FUSION-ENST00000636699.1:122314-ENST00000637145.1:46211|2
RGVTCDCAFSAYDGPFCSN
>ENST00000262375.11|SNV-29058-G-C|1
EAAEDEEGFLSKLKK
>ENST00000311303.7|SNV-44166-G-A|3
RTHKELMEER
>ENST00000615910.4|SNV-12369-C-T|2
YSPALNKMFCQLAKTCPV
>ENST00000647813.1|SNV-7777-G-A|2
MIYFNRIEVVNFLVPNA
>ENST00000521959.5|INDEL-61668-C-CA|8
TPIPRSRFYTVISHYSVAK
>ENST00000378454.8|SNV-80002-C-A|2
NSQETITNSDEGIFKAGAER
>ENST00000260283.8|MNV-133727-CAGCTCTTGGAC-C|1
AYSGLRH
>ENST00000282120.6|MNV-889-CA-C|45
RPQKTALVSR
>ENST00000461023.5|SNV-48330-C-T|4
RSAWSLRSLR
>ENST00000405460.9|INDEL-100119-C-CA|1
NSSHYKITNKK
>ENST00000646737.1|SNV-13386-C-A|2
LLAATLLPHRADGDPLWDAAPR
>ENST00000285238.13|SNV-52800-C-T|1
ALFRKSR
>ENST00000396625.5|SNV-106970-G-T|1
GAPWIPGQPGLPGYPGSPGAPGGK
>ENST00000381937.9|MNV-14788-TTAT-T|5
HHIHTKNVEHIDSLR
>ENST00000308062.7|SNV-81-C-T|SNV-83-C-G|2
GKGNEDPDL
>ENST00000521959.5|INDEL-61668-C-CA|9
TPIPRSR
>ENST00000262464.9|SNV-324011-G-C|1
TSIDVNECDLNSNICMFGECENTK
>ENST00000616365.2|SNV-153-G-C|1
KPHPYRPGTVALREIRR
>ENST00000476355.5|SNV-3318-A-T|7
MSGKENSLTVIWLMIQK
>ENST00000484038.1|SNV-187207-T-A|3
SRIYWLR
>ENST00000497869.5|SNV-1116-C-A|1
PGGHPAPGQLQAWS
>ENST00000617744.4|SNV-14805-C-T|3
WHDAHQFCSRSGQPIKK
>FUSION-ENST00000251287.3:15342-ENST00000578550.5:2762|3
NCWVSINGMVRRSFVMLARPI
>FUSION-ENST00000378954.9:143-ENST00000409636.5:11938|3
TSDPSAAVNHVSSTTSLGGR
>ENST00000282120.6|MNV-889-CA-C|48
GSLASRVR
>ENST00000369221.2|SNV-15586-C-G|1
GTLKPDSTHSNEFD
>ENST00000311303.7|SNV-44166-G-A|1
THKELMEERGR
>ENST00000304372.6|INDEL-32956-C-CC|5
ANLQAILTPKK
>ENST00000485438.1|SNV-204984-A-G|3
ADWSLGRNSAASLSSGTLKMSIQS
>ENST00000579014.5|SNV-106449-G-T|3
PPPSGSTSLQSRFTGGCR
>ENST00000545264.1|SNV-30934-G-A|6
KQWKEFSDGQK
>ENST00000304372.6|INDEL-32956-C-CC|14
EGSRTTGRGWSWSER
>ENST00000381461.6|SNV-39636-G-A|1
EVILSYDYLENAYVHFPQFCGADVR
>ENST00000447166.2|SNV-43524-C-T|1
AYFFQPRPLR
>ENST00000461565.1|SNV-116900-C-T|3
AGSIASPFPR
>ENST00000260283.8|MNV-133727-CAGCTCTTGGAC-C|7
ASASRGCDQPR
>ENST00000579146.5|SNV-23946-A-G|8
WQPVPAEGIRGQVQAGLK
>ENST00000579146.5|SNV-23946-A-G|1
EWAAPLPPGAELGWN
>ENST00000651984.1|SNV-21288-C-G|3
LSESILADR
>ENST00000405460.9|INDEL-100119-C-CA|3
NDLIFPEQKNSSHYKITNK
>ENST00000342992.10|SNV-250287-G-T|1
GLPPPKITWSKPNVNLRDR
>ENST00000337702.5|SNV-25625-C-T|4
DEGASLAENKRYWEAIQK
>ENST00000521993.3|SNV-7777-G-A|SNV-7786-G-A|4
MIYFNRIK
>ENST00000409762.5|SNV-116901-C-A|1
AVDEQGWEYSITITPERKPK
>ENST00000388761.4|INDEL-640-G-GG|1
HGSLCPGIGPSLLGHSKKPQ
>ENST00000554502.5|SNV-174282-G-T|1
SQSQDKAKLLEMQESIK
>ENST00000282120.6|MNV-889-CA-C|13
TAPASRVRR
>ENST00000372476.8|SNV-6176-G-A|2
LIVRGCGAGHWGPGCTK
>ENST00000334126.11|SNV-2811-C-G|5
DALQTEPKAVRR
>ENST00000570803.5|MNV-3510-TCC-T|1
TTPTFFQGHPDPAAGRDDGD
>ENST00000335730.6|SNV-77542-G-A|5
WGTRGNSCSTTAGITQTCLK
>ENST00000420699.9|SNV-111674-G-T|2
DVQTSTPAEQDLEMSSEGEQK
>ENST00000456101.6|SNV-18545-C-G|8
LRLEMEAETR
>ENST00000547496.5|MNV-874-GG-G|6
ATKLRSPPWTSAPTASNLER
>ENST00000366574.7|SNV-547814-T-A|2
EVTRIDGTIDSSPCLK
>ENST00000648643.1|SNV-421357-C-A|8
MPDRCSRETGK
>ENST00000409762.5|SNV-116901-C-A|2
AVDEQGWEYSITITPER
>ENST00000487120.5|SNV-14374-G-A|4
DAGAASSTPFALPSPNTWRNWK
>ENST00000226319.11|SNV-58243-C-A|1
VQEQIFNL
>ENST00000492934.1|SNV-71318-A-G|1
QIKESRR
>FUSION-ENST00000616657.1:4218-ENST00000654225.1:28791|8
DSSILIISSIKPRLHK
>ENST00000647476.1|SNV-66167-A-T|8
MPVLSCWQTPFWKRK
>ENST00000616365.2|SNV-191-C-T|3
EIRCYQKSTELLIR
>ENST00000395611.7|SNV-113535-A-G|4
HLHSAGIIHRDLKPSNVVVK
>ENST00000449193.7|MNV-8927-CC-C|8
ALATKAPPPERAAAASPAR
>ENST00000672178.1|INDEL-5561-G-GA|1
SPRKTEK
>ENST00000282120.6|MNV-889-CA-C|37
TALANRVR
>ENST00000377707.4|MNV-113302-CT-C|3
YGITEPSAEETPRTCCDSAR
>ENST00000465204.5|SNV-98335-A-G|2
MIQIHYVTLLHL
>ENST00000493030.6|SNV-11910-C-G|1
ALAALRDPPRR
>ENST00000651984.1|SNV-21288-C-G|4
ASENKLSESILADRENMR
>ENST00000418170.5|SNV-4958-G-A|1
AYDDSMKK
>ENST00000456101.6|SNV-18545-C-G|2
WRPRPEVLR
>ENST00000282120.6|MNV-889-CA-C|49
TQKGSLASRVR
>ENST00000282120.6|MNV-889-CA-C|21
RPQKMSLISRVR
>ENST00000489611.5|SNV-29012-G-T|3
DKKENLLCLDR
>ENST00000485438.1|SNV-204984-A-G|2
NSAASLSSGTLK
>ENST00000421946.2|SNV-111674-G-T|8
DVQTSTPEQDLEMSSEGEQK
>ENST00000381249.4|SNV-5172-G-A|3
LANILFTRELTR
>ENST00000395238.5|SNV-53669-T-C|7
MLDGNSGLSSEKTSHNPWSLR
>ENST00000311303.7|SNV-44166-G-A|2
THKELMEER
>ENST00000303521.10|SNV-139814-T-A|4
MILTLKLTTTVIFLPAR
>ENST00000504582.5|SNV-242415-C-T|8
SRQLQYDPIPLTWSKCSEEYITR
>ENST00000333141.7|SNV-1060-G-T|1
ICSLHDAHLLR
>ENST00000559928.1|SNV-1598-G-A|12
TWTRSRHSCTWCSAAL
>ENST00000282120.6|MNV-889-CA-C|41
IRSCRLQK
>ENST00000388761.4|INDEL-640-G-GG|2
HGSLCPGIGPSLLGHSK
>ENST00000415766.7|SNV-14374-G-A|2
RTLELPAAPLSHCQAPILGGTGK
>ENST00000649096.1|SNV-47895-C-G|1
DEVTRLRDLL
>ENST00000575790.5|SNV-4683-G-A|2
TACNGYDTLFLKISFR
>ENST00000360351.8|SNV-269684-C-T|4
TLEKAMTELSALIEKSSIQELFEMR
>ENST00000303177.8|INDEL-61668-C-CA|8
CIPASLDAYYSSQDPNSK
>ENST00000357250.10|SNV-29012-G-T|3
GQKGEPVVPGSRGFPGR
>ENST00000476355.5|SNV-3318-A-T|2
ENSLTVIWLMIQKNSFK
>ENST00000256640.9|SNV-53773-A-G|4
AAGSLGTAGRVCSR
>ENST00000301329.10|SNV-4683-G-A|3
HEEFEEGCKTACNGPYDGKWSK
>ENST00000268138.12|SNV-48350-G-T|2
DSSSPGHDSPLYSKITPQK
>ENST00000388761.4|INDEL-640-G-GG|6
CQVQGLAGSLRRVR
>ENST00000359933.6|SNV-37525-C-T|2
FSIPDLRSDQER
>ENST00000303521.10|SNV-139814-T-A|2
LTTTVIFLPAR
>ENST00000474835.5|SNV-22045-C-T|1
NSRKSSSFK
>ENST00000366574.7|SNV-547814-T-A|5
RLPQFLQVPSNHEHKEVTR
>ENST00000260682.8|SNV-42582-C-A|2
SPCMKDRSHMPYTDAVVHEVQR
>ENST00000304372.6|INDEL-32956-C-CC|10
GWSWSERQGAR
>ENST00000397128.6|SNV-35398-C-G|1
WGSVSNYRSCQRSDSDAEAQGK
>ENST00000443185.7|SNV-53439-G-T|1
VAELDPVNSYHAWQLATRGK
>ENST00000644772.1|SNV-13386-C-A|2
FCLTGLMVILYGMLLLVEVNVIR
>ENST00000261917.4|SNV-25350-G-T|3
TGIVVEDNTEIILYPQR
>ENST00000415600.6|SNV-55390-C-A|1
MTKATVN
>ENST00000342992.10|SNV-97007-C-A|2
GSEPIYVTWMKGQEVIR
>ENST00000616365.2|SNV-191-C-T|4
EIRCYQK
>ENST00000518526.5|SNV-7777-G-A|1
IEEGHIGVYYSGGVMIYFNR
>ENST00000357250.10|SNV-29012-G-T|2
GEPVVPGSR
>ENST00000462139.1|SNV-30727-C-T|2
SSAASPPSTGAAPRPEAR
>FUSION-ENST00000477938.5:5378-ENST00000366932.4:45655|5
WIKQVLNQDLTFQHIKIIYPTAPPR
>ENST00000520080.1|SNV-16067-G-T|2
DQSSRWENSKDG
>ENST00000374459.5|SNV-68848-G-T|1
IVIPVFNLFFKDIYFLHK
>ENST00000579014.5|SNV-106449-G-T|1
PPPSGSTSLQSRFTGGCRSSSK
>ENST00000304372.6|INDEL-32956-C-CC|18
RGCFPAQHLSCLESPFHSLREGSR
>ENST00000407847.5|SNV-97884-C-A|4
SFTQATK
>ENST00000488524.1|SNV-1267-G-T|4
MPISPTATTLMK
>ENST00000260682.8|SNV-42582-C-A|6
VIGRNRSPCMK
>ENST00000282120.6|MNV-889-CA-C|24
TALASQVRRR
>ENST00000449193.7|MNV-8927-CC-C|3
AAAASPARDFGRTSTNFGGA
>ENST00000249071.11|SNV-13189-C-T|3
KLAPITYLQGLALAKEIDSVK
>ENST00000260283.8|MNV-133727-CAGCTCTTGGAC-C|3
LRAYSGLR
>ENST00000577424.1|SNV-9028-G-T|2
STGFCCSPSTAPAPR
>ENST00000355703.3|SNV-6543-G-T|5
AQHSYKYWLLPGLWTSVR
>ENST00000260283.8|MNV-133727-CAGCTCTTGGAC-C|2
LRAYSGLRH
>ENST00000321599.9|SNV-53669-T-C|2
TSHNPWSLRCHK
>ENST00000455784.7|SNV-5879-G-A|2
DESSLNRK
>ENST00000475659.1|SNV-60650-G-C|2
EFMVTPASVSQDIK
>ENST00000548729.5|MNV-1089-GG-G|5
RICLDRFIR
>ENST00000559928.1|SNV-1598-G-A|10
HSCTWCSAAL
>ENST00000405460.9|INDEL-100119-C-CA|5
RNDLIFPEQKNSSHYK
>ENST00000367429.9|SNV-95190-T-A|1
TGESVEFVCKRG
>ENST00000433979.6|SNV-123580-C-T|2
INFPFEIKSLPR
>ENST00000381937.9|MNV-14788-TTAT-T|4
HHIHTKNVEHIDSLRNEGIEVR
>ENST00000314721.4|SNV-108-G-T|4
MRPSSNVTEFVLLGLTQDPYVKK
>ENST00000366574.7|SNV-547814-T-A|6
RLPQFLQVPSNHEHK
>ENST00000548729.5|MNV-1089-GG-G|4
ICLDRFIR
>ENST00000367573.7|SNV-480719-C-A|2
RQLPPVPPKPRPLLS
>ENST00000485184.1|SNV-1267-G-T|2
PISPTATTLMKTVRPGLMQISIAR
>ENST00000344721.8|SNV-8740-C-T|3
SPVSSPNNVTLRSSVSSPVNINNSR
>ENST00000518526.5|SNV-7786-G-A|5
IEEGHIGVYYSGGVMIYFDRIK
>ENST00000508930.1|SNV-2168-G-T|1
DLSGHLSQTPRSPEALLRGR
>ENST00000407847.5|SNV-97884-C-A|7
CERCERSFTQATK
>ENST00000526878.5|SNV-11922-G-A|3
MRFWISGKPTP
>ENST00000395611.7|SNV-113535-A-G|3
DLKPSNVVVK
>FUSION-ENST00000616657.1:4218-ENST00000654225.1:28791|10
DPEQMDPAVMHKDSSILIISSIKPR
>ENST00000382751.4|INDEL-71075-A-AA|5
VPGFYQFFYSSDFEQKNRAEVGVWR
>ENST00000672178.1|INDEL-5561-G-GA|3
EGAPRSPR
>ENST00000521993.3|SNV-7777-G-A|1
IYFNRIEVVNFLVPNAVYDIVK
>ENST00000672178.1|INDEL-5561-G-GA|5
IKEGAPR
>ENST00000407847.5|SNV-97884-C-A|2
SFTQATKLSRHQR
>FUSION-ENST00000616657.1:4218-ENST00000654225.1:28791|12
IVSCHKDPEQMDPAVMHK
>ENST00000282120.6|MNV-889-CA-C|15
TARPQKTAPASRVR
>ENST00000302450.11|INDEL-83-C-CC|9
RAAEKASGVPCSQGK
>ENST00000377707.4|MNV-113302-CT-C|9
GWILPSPWR
>ENST00000504582.5|SNV-242415-C-T|2
TVSLWADIRTSCPASSSTIPFR
>ENST00000405460.9|INDEL-100119-C-CA|4
NDLIFPEQKNSSHYK
>ENST00000285871.5|SNV-137674-A-G|6
KVENKVSAIVDGK
>ENST00000345366.8|SNV-1598-G-A|1
VETFLHMVQCRSVEGSCGF
>ENST00000262717.9|SNV-165776-G-A|1
LHSDMDKGDGSIK
>ENST00000395611.7|SNV-113535-A-G|2
DLKPSNVVVKSDCTLK
>ENST00000508930.1|SNV-2168-G-T|2
DLSGHLSQTPRSPEALLR
>ENST00000311066.9|INDEL-82035-C-CA|2
TPFSSQKK
>ENST00000282120.6|MNV-889-CA-C|1
TALTSPVQRSRAQ
>ENST00000331768.10|SNV-81807-G-T|1
SKMAIKLR
>ENST00000342992.10|SNV-228358-G-T|5
DGGSPIKGYIVEMQEEGTTDCK
>ENST00000492661.5|INDEL-120312-C-CA|1
EVFIQTLDDLTWMDAETKKES
>ENST00000407847.5|SNV-97884-C-A|5
CERSFTQATKLSR
>ENST00000302450.11|INDEL-83-C-CC|5
ASGVPCSQGKTEEPK
>ENST00000407847.5|SNV-97884-C-A|6
CERSFTQATK
>ENST00000356297.5|SNV-400428-G-T|1
SSPAFASGRPSATVDSVYAR
>ENST00000616365.2|SNV-191-C-T|2
CYQKSTELLIR
>ENST00000249504.7|SNV-3786-G-T|2
TWAGGGGGSPCTK
>ENST00000388761.4|INDEL-640-G-GG|7
CQVQGLAGSLRR
>ENST00000428373.5|SNV-44860-C-T|2
LTRSLAVCEESSARPGGESFQDQTL
>ENST00000222823.9|SNV-31757-G-A|3
YKIVTYLGLYNNQITNVGARYVTK
>ENST00000650009.1|SNV-60853-C-T|1
FLHARIEQWNHNFSFDAHDPR
>ENST00000297581.2|SNV-16067-G-T|6
RSKQPLGEFK
>ENST00000464374.5|SNV-22018-G-T|4
MEPQNSQLFYNITLAFSRTCGR
>ENST00000538565.5|SNV-77373-A-T|1
YQQLPLRMNL
>ENST00000421946.2|SNV-111674-G-T|2
MSSEGEQKRLEEYENNQPQVK
>ENST00000575247.5|SNV-136-A-G|3
MDNKISPEAQVAELELDAVIGFDGR
>ENST00000460444.5|SNV-26539-A-G|3
LPRTLRVIATMVTLLGCQLA
>ENST00000377707.4|MNV-113302-CT-C|13
APGGGFKPIKHGSPEFCGIQEK
>ENST00000335730.6|SNV-77542-G-A|1
GNSCSTTAGITQTCLKR
>ENST00000223051.8|INDEL-15919-G-GG|14
GLTLQWVYSARGGLHPGGGK
>FUSION-ENST00000616657.1:4218-ENST00000654225.1:28791|15
EHTRTLRIVSCHK
>ENST00000335552.4|SNV-134-G-A|1
LSGGGTGFMAGNVCVGSGAR
>ENST00000367573.7|SNV-480719-C-A|1
QLPPVPPKPRPLLS
>ENST00000262375.11|SNV-29058-G-C|2
EAAEDEEGFLSKLK
>ENST00000379226.9|SNV-28929-G-T|3
NSVKVDELSLYSVPECQSKYVEEAR
>ENST00000377707.4|MNV-113302-CT-C|4
YGITEPSAEETPR
>ENST00000282120.6|MNV-889-CA-C|35
RRPQKTAPTGR
>ENST00000508929.1|SNV-52800-C-T|4
PAFSTPSVGQRQLVCLARALFR
>ENST00000297581.2|SNV-16067-G-T|2
QPLGEFKR
>ENST00000650688.1|SNV-8479-C-T|4
MSSEKTFK
>ENST00000488223.5|SNV-14805-C-T|8
LFSAGMMLISSAAEVGSPSR
>ENST00000248450.8|SNV-5663-G-T|2
DASLLVTTSGDHKAK
>ENST00000526878.5|SNV-11922-G-A|5
MLMRFWISGKPTP
>ENST00000311066.9|INDEL-82035-C-CA|8
EFTYIGSLNKHAAFSCPKK
>ENST00000342992.10|SNV-250287-G-T|3
LYVPVKGLPPPKITWSKPNVNLR
>ENST00000381937.9|MNV-14788-TTAT-T|2
NVEHIDSLRNEGIEVR
>ENST00000261778.2|SNV-34612-G-A|1
DICPQVLDLFHFQNKLTARQFQR
>ENST00000334126.11|SNV-2811-C-G|4
AVRRTTR
>ENST00000368194.7|SNV-90471-C-A|1
SSSQSTFHIPLSHVEVKPGNVR
>ENST00000494634.1|SNV-12210-G-C|1
LKPAKFFVRCTR
>ENST00000547496.5|MNV-874-GG-G|5
LRSPPWTSAPTASNLER
>ENST00000570049.5|INDEL-32956-C-CC|2
MGHGQLQTVGIPSH
>ENST00000315073.10|SNV-2168-G-T|4
GSRVTYQGICPK
>ENST00000651984.1|SNV-21288-C-G|1
LSESILADRENMRQMIR
>ENST00000355286.12|INDEL-284650-C-CA|1
SIFYISSTLNFYV
>ENST00000381249.4|SNV-5172-G-A|2
LANILFTRELTRR
>ENST00000648643.1|SNV-421357-C-A|6
CSRETGK
>ENST00000485547.2|SNV-421357-C-A|6
SLQQRNWQRHR
>ENST00000389874.3|SNV-1012-C-T|1
VQEIGQLVPLLPNPCMSISSTR
>ENST00000342992.10|SNV-250287-G-T|4
LYVPVKGLPPPK
>ENST00000488223.5|SNV-14805-C-T|3
MLISSAAEVGSPSRR
>ENST00000282120.6|MNV-889-CA-C|11
RIRPQKTSLTSR
>ENST00000249883.9|SNV-4657-C-T|1
GPPAEGLESR
>ENST00000381249.4|SNV-5172-G-A|1
ELTRRLEGTNVTVNVLHPGIVR
>ENST00000529681.5|SNV-19131-G-C|2
TETTMSPFTNTTTSQGTTR
>ENST00000324695.9|SNV-28616-C-T|2
LWNQLEKYISER
>ENST00000449193.7|MNV-8927-CC-C|4
AAAASPARDFGR
>FUSION-ENST00000616657.1:4218-ENST00000654225.1:28791|1
ADWSHCTVSGTYQDTENSVMS
>ENST00000646276.1|SNV-13386-C-A|1
FCLTGLMVILYGMLLLVERYIFFK
>ENST00000559928.1|SNV-1598-G-A|3
DKVETFLHMVQCRSVEGSCGF
>ENST00000249504.7|SNV-3786-G-T|1
TWAGGGGGSPCTKATPGSEPK
>ENST00000526878.5|SNV-11922-G-A|2
RFWISGKPTP
>ENST00000575790.5|SNV-4683-G-A|1
TACNGYDTLFLKISFRL
>ENST00000485547.2|SNV-421357-C-A|10
STATGTPTEASPDARSLQQRNWQR
>ENST00000617050.1|SNV-242-G-T|1
GFFLLSILLGTPWEACAGR
>ENST00000521959.5|INDEL-61668-C-CA|13
MLTTPPRTPIPR
>ENST00000461876.5|INDEL-83-C-CC|1
SFQQCEAGSSTTGELSRKPV
>ENST00000303177.8|INDEL-61668-C-CA|10
HKRCIPASLDAYYSSQDPNSK
>ENST00000282120.6|MNV-889-CA-C|17
VRTARPQKTAPASR
>ENST00000373779.8|SNV-55390-C-A|2
KGKPVNMTKATVN
>ENST00000650753.1|SNV-21288-C-G|2
MLNSSFEDDPFFSESILADR
>FUSION-ENST00000251287.3:15342-ENST00000578550.5:2762|2
RSFVMLARPI
>ENST00000342992.10|SNV-250287-G-T|2
GLPPPKITWSKPNVNLR
>ENST00000617744.4|SNV-14805-C-T|1
SGQPIKKNVAGSK
>ENST00000475390.2|INDEL-9130-A-AA|1
GFTDHQTQKK
>ENST00000357250.10|SNV-29012-G-T|1
GEPVVPGSRGFPGR
>ENST00000355832.10|INDEL-66560-G-GCTTAGG|1
VGGLGLGVNLTGANR
>ENST00000649979.2|SNV-41766-C-G|4
RLGENPEYENEKLTK
>FUSION-ENST00000378954.9:143-ENST00000409636.5:11938|4
RTSDPSAAVNHVSSTTSLGGRWK
>ENST00000302450.11|INDEL-83-C-CC|4
ASGVPCSQGKTEEPKHQALSK
>ENST00000308497.9|SNV-213052-G-T|5
NKEDHDTLTLAEGVKNLSPSDR
>ENST00000417172.5|SNV-214035-T-C|1
LEQYTSATEGTK
>ENST00000545264.1|SNV-30934-G-A|1
EFSDGQKKMAGLR
>ENST00000554502.5|SNV-174282-G-T|5
AHLEEEIAELKKSQSQDK
>ENST00000538565.5|SNV-77373-A-T|4
MDCQWGLIRPFPIFIHLRYQQLPLR
>ENST00000374144.8|SNV-24591-C-G|5
GKESLQDTLEEKTQTK
>ENST00000488223.5|SNV-14805-C-T|10
LKLFSAGMMLISSAAEVGSPSR
>ENST00000249071.11|SNV-13189-C-T|4
KLAPITYLQGLALAK
>ENST00000284136.10|SNV-187207-T-A|2
DLLAETRLR
>ENST00000608083.5|SNV-54887-G-T|1
TDFLSPMCIGEVAHVSSEITYTSK
>ENST00000513200.7|INDEL-97945-A-AA|6
AVLTTTLVSLSRIR
>ENST00000646737.1|SNV-13386-C-A|1
ADGDPLWDAAPR
>ENST00000285238.13|SNV-52800-C-T|3
QLVCLARALFR
>ENST00000249071.11|SNV-13189-C-T|1
LAPITYLQGLALAKEIDSVK
>ENST00000294753.8|SNV-30727-C-T|3
SLPAFHR
>ENST00000282120.6|MNV-889-CA-C|5
LQKTALTSPVQR
>ENST00000636384.2|SNV-120666-G-T|3
NDRVLKSESEDSIR
>ENST00000449193.7|MNV-8927-CC-C|2
DFGRTSTNFGGA
>ENST00000260682.8|SNV-42582-C-A|3
SPCMKDR
>ENST00000379226.9|SNV-28929-G-T|1
VDELSLYSVPECQSKYVEEAR
>ENST00000574801.5|SNV-153930-G-T|6
MGLFSPAQK
>ENST00000559928.1|SNV-1598-G-A|11
SRHSCTWCSAAL
>ENST00000388761.4|INDEL-640-G-GG|11
LYSHFAGGGGPVMVGGGRR
>ENST00000613122.5|SNV-34826-G-A|1
ELNGSEATTPRDSPRPGKPDER
>ENST00000470474.1|SNV-26539-A-G|4
GYCYNGR
>ENST00000455784.7|SNV-5879-G-A|3
DESSLNR
>ENST00000547474.1|MNV-1089-GG-G|47
SPPWTSAPTASNLERDRR
>ENST00000333891.14|SNV-207786-A-T|4
YKAFPAANDR
>ENST00000223051.8|INDEL-15919-G-GG|15
ARGLTLQWVYSARGGLHPGGGK
>ENST00000355327.7|SNV-680382-C-G|1
TACCASCTGVANRQTGFLGSR
>ENST00000379226.9|SNV-28929-G-T|4
NSVKVDELSLYSVPECQSK
>ENST00000548729.5|MNV-1089-GG-G|2
SPLQIPVHLGSGGKPANSSSTR
>ENST00000388761.4|INDEL-640-G-GG|4
VRHGSLCPGIGPSLLGHSK
>ENST00000504830.6|SNV-242415-C-T|3
QLQYDPIPLTWSK
>ENST00000466465.5|SNV-88769-C-T|4
MYPMISSLKTP
>ENST00000668940.1|SNV-807-C-T|6
MPCAMRASTPSKK
>ENST00000648643.1|SNV-421357-C-A|1
GTGKAPELRR
>ENST00000381496.7|SNV-331818-G-A|2
DNDQARK
>ENST00000488223.5|SNV-14805-C-T|1
LISSAAEVGSPSRR
>ENST00000531159.6|SNV-33576-A-G|2
AGFVPVYLRQTPSDLTGEHSCIMLK
>ENST00000314721.4|SNV-108-G-T|3
RPSSNVTEFVLLGLTQDPYVKK
>ENST00000461023.5|SNV-48330-C-T|3
SAWSLRSLR
>ENST00000311066.9|INDEL-82035-C-CA|7
HAAFSCPKK
>ENST00000554502.5|SNV-174282-G-T|3
KSQSQDKAK
>ENST00000576530.2|SNV-138-G-A|2
ERPPGPTPTISACK
>ENST00000520080.1|SNV-16067-G-T|1
WENSKDG
>ENST00000467087.5|INDEL-150831-G-GA|1
QNAEMQLAIAKDEAEKN
>ENST00000040738.10|SNV-28645-A-T|3
CEQDLTIKYDYSGKWTDQASAEK
>ENST00000644859.2|SNV-24601-G-A|2
KNGKHNSWK
>ENST00000569916.1|INDEL-30625-G-GG|1
SQPAGNTACK
>ENST00000672178.1|INDEL-5561-G-GA|2
EGAPRSPRK
>ENST00000545264.1|SNV-30934-G-A|5
QWKEFSDGQK
>ENST00000451513.5|SNV-26539-A-G|2
DIKGYCYNGDSAGLPAR
>ENST00000360351.8|SNV-269684-C-T|3
AMTELSALIEK
>ENST00000360351.8|SNV-269684-C-T|2
AMTELSALIEKSSIQELFEMR
>ENST00000306503.5|SNV-60853-C-T|1
YNRFLHAR
>ENST00000381937.9|MNV-14788-TTAT-T|1
NVEHIDSLRNEGIEVRLVK
>ENST00000344773.6|INDEL-408493-C-CA|1
LSVQPQMGWK
>ENST00000373760.6|SNV-1854-G-T|3
RLPPTSARHTSR
>ENST00000285381.3|SNV-71757-G-A|1
IGHENGEFQIFLNALDKIKTK
>ENST00000569008.2|SNV-102907-G-C|6
KANINGRVLAHCNIDELK
>ENST00000443185.7|SNV-53439-G-T|2
VAELDPVNSYHAWQLATR
>ENST00000223051.8|INDEL-15919-G-GG|8
AAAGDLQLGGERRATDTHVQR
>ENST00000493030.6|SNV-11910-C-G|2
ALAALRDPPR
>ENST00000303177.8|INDEL-61668-C-CA|4
GQAEHCPGHRAVAVSSR
>ENST00000494634.1|SNV-12210-G-C|5
MRLKPAK
>ENST00000476355.5|SNV-3318-A-T|6
SGKENSLTVIWLMIQK
>ENST00000301329.10|SNV-4683-G-A|2
TACNGPYDGK
>ENST00000282120.6|MNV-889-CA-C|3
TALTSPVQR
>ENST00000545264.1|SNV-30934-G-A|4
QWKEFSDGQKK
>ENST00000282120.6|MNV-889-CA-C|8
TSLTSRVR
>ENST00000494634.1|SNV-12210-G-C|6
PESSWDFSMRLKPAKFFVR
>ENST00000304372.6|INDEL-32956-C-CC|13
TTGRGWSWSER
>ENST00000576630.5|SNV-136-A-G|1
ISPEAQVAELELDAVIGFDGPVLLK
>ENST00000282120.6|MNV-889-CA-C|44
RPQKTALVSRIR
>ENST00000366574.7|SNV-547814-T-A|4
LPQFLQVPSNHEHK
>ENST00000222823.9|SNV-31757-G-A|1
IVTYLGLYNNQITNVGARYVTK
>ENST00000334344.11|SNV-162185-A-T|2
LRFSFITHLQDK
>FUSION-ENST00000636699.1:122314-ENST00000637145.1:46211|5
ATVMPGVEPGCAGHCSTYGHLCR
>ENST00000461023.5|SNV-48330-C-T|1
SLRRSSSTAWR
>ENST00000373760.6|SNV-1854-G-T|1
LPPTSARHTSRK
>ENST00000282120.6|MNV-889-CA-C|18
VRTARPQK
>FUSION-ENST00000616657.1:4218-ENST00000654225.1:28791|9
DSSILIISSIKPR
>ENST00000616365.2|SNV-153-G-C|SNV-191-C-T|1
KPHPYRPGTVALREIRCYQK
>ENST00000649979.2|SNV-41766-C-G|3
LGENPEYENEK
>ENST00000456101.6|SNV-18545-C-G|4
SCAWRWRPRPEVLR
>ENST00000617050.1|SNV-242-G-T|2
GGDYRGFFLLSILLGTPWEACAGR
>ENST00000342992.10|SNV-250287-G-T|5
AGVTMRLYVPVKGLPPPK
>ENST00000359440.6|SNV-39458-G-A|3
APSSPLPEVPK
>FUSION-ENST00000378954.9:143-ENST00000409636.5:11938|2
TSDPSAAVNHVSSTTSLGGRWK
>ENST00000282120.6|MNV-889-CA-C|47
GSLASRVRR
>ENST00000303177.8|INDEL-61668-C-CA|7
KPLLHSHQPLQR
>ENST00000395238.5|SNV-53669-T-C|4
LDGNSGLSSEKTSHNPWSLRCHK
>ENST00000315073.10|SNV-2168-G-T|5
QMHPTPGRGSRVTYQGICPK
>ENST00000668940.1|SNV-807-C-T|1
RASTPSKK
>ENST00000315765.10|SNV-67417-T-A|2
VYCATMPHLSR
>ENST00000504830.6|SNV-242415-C-T|2
QLQYDPIPLTWSKCSEEYITR
>ENST00000317147.10|INDEL-30625-G-GG|5
KNYRSQPAGNTAYCESAR
>ENST00000415766.7|SNV-14374-G-A|3
RRTLELPAAPLSHCQAPILGGTGK
>ENST00000369221.2|SNV-15586-C-G|3
GNSKQYEIFKGTLKPDSTHSNEFD
>FUSION-ENST00000360187.9:10686-ENST00000550091.5:164608|1
IQSQAAVPVQRSL
>FUSION-ENST00000514964.1:121594-ENST00000649263.1:16424|20
LDKGFGVDQLR
>ENST00000397128.6|SNV-35398-C-G|3
WGSVSNYR
>ENST00000315073.10|SNV-2168-G-T|2
VTYQGICPK
>ENST00000373760.6|SNV-1854-G-T|2
LPPTSARHTSR
>ENST00000513200.7|INDEL-97945-A-AA|11
FLVSKLQSHNEINNSQQKNFIEK
>ENST00000321599.9|SNV-53669-T-C|1
TSHNPWSLRCHKQQLSR
>ENST00000287546.8|SNV-50791-G-A|2
TVVLLDSIEK
>ENST00000507379.5|INDEL-131410-C-CG|3
SRGSQWFRNK
>ENST00000672178.1|INDEL-5561-G-GA|4
IKEGAPRSPR
>ENST00000492934.1|SNV-71318-A-G|2
QELWNLSWKQIKESR
>ENST00000475659.1|SNV-60650-G-C|4
MEFMVTPASVSQDIK
>ENST00000260283.8|MNV-133727-CAGCTCTTGGAC-C|6
ASASRGCDQPRLR
>ENST00000315765.10|SNV-67417-T-A|1
VYCATMPHLSRGMGQIYEVSSCDNR
>ENST00000562841.1|INDEL-32956-C-CC|1
DAAPHAPPAKSHFNWR
>ENST00000523887.5|SNV-7786-G-A|3
NVPCGTSGGVMIYFDRIK
>ENST00000574801.5|SNV-153930-G-T|4
MGLFSPAQKLLTPCTNLQPK
>FUSION-ENST00000616657.1:4218-ENST00000654225.1:28791|19
MDCSAQIAGVGLIGAIVQCREHTR
>ENST00000413465.6|SNV-12369-C-T|1
MFCQLAKTCPV
>ENST00000388761.4|INDEL-640-G-GG|8
CQVQGLAGSLR
>ENST00000263177.5|SNV-51955-T-A|1
EAALSVYAAMNLTMYITNTIKAK
>ENST00000449193.7|MNV-8927-CC-C|7
APPPERAAAASPAR
>ENST00000524087.5|SNV-20126-C-T|4
TRAECLLHPLPPSVDDNLK
>ENST00000639059.1|SNV-79765-A-G|1
VVLILRLPFCGPNQLDNFFCDVR
>ENST00000311066.9|INDEL-82035-C-CA|3
TPFSSQK
>ENST00000485438.1|SNV-204984-A-G|1
NSAASLSSGTLKMSIQS
>ENST00000282120.6|MNV-889-CA-C|6
SRLQKTALTSPVQR
>ENST00000508930.1|SNV-2168-G-T|10
HPTPGRGSRVTYQGICPK
>ENST00000508930.1|SNV-2168-G-T|4
EPRDLSGHLSQTPRSPEALLR
>ENST00000554502.5|SNV-174282-G-T|4
KSQSQDK
>ENST00000314721.4|SNV-108-G-T|2
PSSNVTEFVLLGLTQDPYVK
>ENST00000513000.5|SNV-687074-G-T|2
GQDSIPHHSDYDEEELDR
>ENST00000262375.11|SNV-29058-G-C|6
ARREAAEDEEGFLSK
>ENST00000381496.7|SNV-331818-G-A|7
RIAQASGRDLGQIK
>ENST00000223051.8|INDEL-15919-G-GG|4
ATDTHVQRAHNAGGVLLPFPVR
>ENST00000308062.7|SNV-81-C-T|SNV-83-C-G|3
MGKGNEDPDL
>ENST00000479608.5|SNV-162185-A-T|1
VVSLFSDCGFLLLPTCRISTVQR
>ENST00000504582.5|SNV-242415-C-T|1
TSCPASSSTIPFR
>ENST00000513200.7|INDEL-97945-A-AA|4
IRSYNQIPK
>ENST00000649003.1|SNV-12293-T-C|2
KPAAGHELQPLAIVDQRPSSR
>ENST00000538779.6|SNV-123580-C-T|2
LFFFLVNWNETINFPFEIK
>ENST00000612503.1|SNV-2093-C-T|3
TARVLLDR
>ENST00000521993.3|SNV-7786-G-A|4
MIYFDRIKVVNFLVPNAVYDIVK
>ENST00000507379.5|INDEL-131410-C-CG|4
SRGSQWFR
>ENST00000547496.5|MNV-874-GG-G|3
SPPWTSAPTASNLER
>ENST00000335552.4|SNV-134-G-A|2
TGSGRLSGGGTGFMAGNVCVGSGAR
>ENST00000249071.11|SNV-13189-C-T|5
EKKLAPITYLQGLALAK
>ENST00000494634.1|SNV-12210-G-C|2
LKPAKFFVR
>ENST00000374144.8|SNV-24591-C-G|2
TQTKQRGPPLYTK
>ENST00000485547.2|SNV-421357-C-A|7
SLQQRNWQR
>ENST00000652107.1|SNV-107972-C-A|1
GGDGPMCRPVILLPEDNPPFLELK
>ENST00000636384.2|SNV-120666-G-T|4
EQSGEEEKNDRVLK
>ENST00000317147.10|INDEL-30625-G-GG|2
SQPAGNTAYCESAR
>ENST00000642611.1|SNV-13386-C-A|3
VILYGMLLLVEVNVIRVR
>ENST00000538565.5|SNV-77373-A-T|3
DCQWGLIRPFPIFIHLRYQQLPLR
>ENST00000357250.10|SNV-29012-G-T|4
GQKGEPVVPGSR
>ENST00000443185.7|SNV-53439-G-T|4
RVAELDPVNSYHAWQLATR
>ENST00000369221.2|SNV-15586-C-G|2
QYEIFKGTLKPDSTHSNEFD
>ENST00000223051.8|INDEL-15919-G-GG|9
AAAGDLQLGGERR
>ENST00000282120.6|MNV-889-CA-C|2
TALTSPVQRSR
>ENST00000355286.12|INDEL-284650-C-CA|2
RSIFYISSTLNFYV
>ENST00000617744.4|SNV-14805-C-T|2
SGQPIKK
>ENST00000562841.1|INDEL-32956-C-CC|4
VPRDAAPHAPPAK
>ENST00000462139.1|SNV-30727-C-T|3
SWGAPQRSSAASPPSTGAAPRPEAR
>ENST00000470474.1|SNV-26539-A-G|1
VIATMVGDCK
>ENST00000461565.1|SNV-116900-C-T|9
RNGPQTSTGLSMSKAGSIASPFPR
>ENST00000302450.11|INDEL-83-C-CC|11
VGPGPYRCCRCR
>ENST00000282120.6|MNV-889-CA-C|16
TARPQKTAPASR
>ENST00000643759.2|SNV-6117-C-A|1
VVEVNQYDNECAEENHPDLPLIQSK
>ENST00000513000.5|SNV-687074-G-T|1
GQDSIPHHSDYDEEELDRVWANVGK
>ENST00000388761.4|INDEL-640-G-GG|12
LYSHFAGGGGPVMVGGGR
>ENST00000262375.11|SNV-29058-G-C|5
REAAEDEEGFLSK
>ENST00000345512.7|SNV-55390-C-A|1
DHYAYSYYPKPVNMTKATVN
>ENST00000268138.12|SNV-48350-G-T|3
DSSSPGHDSPLYSK
>ENST00000367167.4|INDEL-640-A-AA|4
CDVQLVKKLETR
>ENST00000648643.1|SNV-421357-C-A|7
PDRCSRETGK
>ENST00000421946.2|SNV-111674-G-T|5
SSEGEQK
>ENST00000648643.1|SNV-421357-C-A|5
CSRETGKGTGK
>ENST00000646737.1|SNV-13386-C-A|3
HRLLAATLLPHRADGDPLWDAAPR
>ENST00000557284.6|SNV-171206-C-T|2
ANTYCSKSDVDMFC
>ENST00000461565.1|SNV-116900-C-T|10
MRNGPQTSTGLSMSKAGSIASPFPR
>ENST00000461565.1|SNV-116900-C-T|5
MSKAGSIASPFPRSGSR
