# Supplementary material for: Identification of non-canonical peptides with moPepGen
Source: Nat Biotechnol. 2025 Jun 16;44(4):568–73. doi: 10.1038/s41587-025-02701-0 (PMC12680078; doi:10.1038/s41587-025-02701-0)
Supplement: Supplementary file 4 — Supplementary Data: Cancer cell line variant peptide database. Custom peptide database FASTA file for each of the 376 cell lines from the Cancer Cell Line Encyclopedia with proteomics characterization or used in the reference channel. Variant peptide FASTA files were produced by moPepGen as the result of cell-line-specific publicly available mutations and fusions. [file 41587_2025_2701_MOESM4_ESM.zip › ACH-000018.fasta]

>ENST00000397594.5|SNV-3000-G-T|3
MTEYKLVVVGAVGVGK
>ENST00000200457.9|SNV-4244-T-C|2
AMGKAYHPGCLTCVVCHR
>FUSION-ENST00000586612.1:47348-ENST00000581274.1:183972|14
QILCVNRWPGFCHVNQRR
>ENST00000205386.8|SNV-101269-C-T|3
QLKDVAEKLAGDTEAK
>ENST00000340829.10|SNV-138031-G-T|1
MPPPDLPLWQDCH
>FUSION-ENST00000269601.10:47348-ENST00000581274.1:183972|6
SSALGDCAGVSR
>ENST00000482021.1|SNV-3000-G-T|3
MTEYKLVVVGAVGV
>ENST00000446378.3|SNV-43050-C-T|1
EEISTDSSLITPVDRPVLTKVGK
>FUSION-ENST00000586612.1:47348-ENST00000581274.1:183972|20
MLLARKQILCVNR
>ENST00000498508.6|SNV-52623-C-T|2
LDSEVPEIFKSLNCLQELLHE
>ENST00000264229.11|SNV-265980-G-T|2
EAAALEQGLKVEELR
>ENST00000375544.7|SNV-11789-A-C|1
MLDLQNNTIKEIKENDFK
>ENST00000392547.6|SNV-111142-T-C|2
LPQRNLSLSSPTPPLPSPGR
>ENST00000672335.1|SNV-78743-G-A|3
ICFDIIKK
>ENST00000256652.8|SNV-11942-G-A|2
IFSLGPEDEGAYKCVVAEVMK
>ENST00000460307.1|SNV-1242-G-A|6
MCLWLKPRLWSPVSWK
>ENST00000454497.6|MNV-43028-GTCCTG-G|1
TAKQKSG
>ENST00000618015.4|SNV-12856-G-A|2
LAMLMAR
>ENST00000488771.1|SNV-14336-C-G|2
MTAGTEGPTL
>ENST00000492648.2|INDEL-69775-G-GA|1
AEASSVYTYLHCDFFFWKY
>ENST00000526417.6|SNV-17130-C-T|4
MWAWLDPCRR
>ENST00000584711.5|SNV-4716-G-A|1
WSHVHTHHQPGHLDGGRGG
>ENST00000493654.1|SNV-109419-G-C|1
NMHAPFVNAKTGRSPASWK
>ENST00000492648.2|INDEL-69775-G-GA|7
MGRSKGQVCSPSWFR
>ENST00000502525.5|SNV-117462-C-G|1
LLLISNFTLFSWGAAGEDKGR
>ENST00000544440.7|SNV-228983-G-T|4
EKSSFLFKGDGSNPLEPAK
>ENST00000264914.10|SNV-205555-G-A|4
DPEERHDLSK
>ENST00000336702.7|SNV-12117-G-A|4
SDISERPSVDDIESKTGSTGALETR
>ENST00000308742.9|SNV-3682-G-A|1
ENRLPPIKGPFAEFR
>ENST00000545653.5|SNV-68952-G-A|1
GNGVKYKAK
>ENST00000336702.7|SNV-12105-G-A|1
SDISERPSVDNIESETGSTGALETR
>ENST00000373542.9|SNV-112130-G-T|3
TWIMQLK
>ENST00000611390.1|SNV-138031-G-T|1
IVISYGVKSEEDRSR
>ENST00000394427.3|SNV-51639-G-A|4
GEAFSDGNIKVK
>ENST00000670190.1|SNV-15969-A-G|4
EWGRWETSHCTACK
>ENST00000560607.5|SNV-2275-C-T|4
MFVTPPQSR
>ENST00000672335.1|SNV-78743-G-A|23
NLRLWKMTYLMDGIPMICFDIIK
>ENST00000559814.5|SNV-208713-C-T|4
MQVQEAVSR
>ENST00000483559.5|SNV-2297-G-A|7
MVKRLFK
>ENST00000587974.1|MNV-14757-CAC-C|12
MNENAGGAKEAIR
>ENST00000652536.1|SNV-125184-A-G|2
TFPLDVGSIVGYSGRK
>ENST00000375759.8|MNV-96029-TGAA-T|3
ADEEENEAK
>FUSION-ENST00000586612.1:47348-ENST00000581274.1:183972|17
KQILCVNRWPGFCHVNQR
>ENST00000373542.9|SNV-112130-G-T|5
TERTWIMQLK
>ENST00000205386.8|SNV-101269-C-T|5
VKQLKDVAEK
>FUSION-ENST00000269601.10:45710-ENST00000581274.1:183972|5
HLYFPFR
>ENST00000521098.2|INDEL-47549-C-CA|2
IFQKQKNK
>ENST00000674219.1|SNV-2970-G-T|4
VSVKSEKYAGK
>ENST00000493654.1|SNV-109419-G-C|5
MPGANLTPTTPSGKNMHAPFVNAK
>ENST00000574210.5|SNV-20864-C-G|2
MYRNGSSANIPPLK
>ENST00000216268.6|SNV-32925-A-T|1
ELELLNSTSEDVAASHRCDAGSPSK
>ENST00000487667.5|SNV-3912-G-A|2
KKYFDFNR
>ENST00000617998.6|SNV-24780-G-A|1
TNRKLTMEQIAEK
>ENST00000472607.1|SNV-12363-G-C|7
CTSWSCR
>ENST00000618015.4|SNV-12856-G-A|1
LAMLMARAHSNNIDIISFR
>ENST00000495496.1|SNV-103756-C-G|6
ENSNWEANPQK
>ENST00000342358.9|SNV-103756-C-G|3
LKLGGQPTEEHFWARL
>ENST00000271588.9|SNV-455381-G-A|1
TYRMRVR
>ENST00000472607.1|SNV-12363-G-C|6
CTSWSCRTGCSRPCPQPCR
>ENST00000358731.9|INDEL-106784-G-GA|3
RSNPFNESQEKK
>ENST00000559814.5|SNV-208713-C-T|3
MQVQEAVSRVK
>ENST00000474535.2|SNV-33888-A-C|4
MKQLWSRYCYR
>ENST00000308742.9|SNV-3682-G-A|3
KENRLPPIK
>FUSION-ENST00000269601.10:47348-ENST00000581274.1:183972|28
MDEVLYSIAEKVARR
>ENST00000205386.8|SNV-101269-C-T|2
DVAEKLAGDTEAK
>ENST00000264276.11|SNV-65138-C-G|2
LGNLGVPADEKWK
>ENST00000545653.5|SNV-68952-G-A|5
TDEYLLARFKGNGVK
>ENST00000251127.11|SNV-315721-G-T|2
CNDPNIIIREDCNGIFR
>ENST00000372591.1|SNV-19788-G-A|9
VQNEGTGKSSWWMLNPKGGK
>ENST00000388914.7|SNV-54270-G-C|2
QRAIEATNAEITK
>ENST00000526417.6|SNV-17130-C-T|1
WAWLDPCRRAQPPWAWR
>ENST00000672335.1|SNV-78743-G-A|1
ICFDIIKKIMV
>ENST00000423180.2|SNV-22509-A-G|1
SSLSFFLGNK
>ENST00000672335.1|SNV-78743-G-A|20
LWKMTYLMDGIPMICFDIIKK
>ENST00000509059.5|SNV-86788-G-A|3
VAAENQDKDGNQNLRDQIQHR
>ENST00000173229.7|SNV-1064-C-G|5
DVRVCSTCGRPPAR
>ENST00000611390.1|SNV-138031-G-T|5
CLHQISLYGKIVISYGVK
>ENST00000587974.1|MNV-14757-CAC-C|2
LVELKKLFDAK
>ENST00000282041.11|MNV-14757-CAC-C|6
YQRVEMNENAGGAK
>ENST00000256652.8|SNV-11942-G-A|5
LGPKAFSLKIFSLGPEDEGAYK
>ENST00000454497.6|MNV-43028-GTCCTG-G|6
SDWGYSGRGGYQHVRSEEER
>ENST00000361226.8|SNV-57103-T-G|2
SSDESPR
>ENST00000487347.1|SNV-456250-C-T|5
MGRHGLCLHSTTRTSAGAWVWVCPQ
>ENST00000449707.5|SNV-10394-G-A|3
ELGKKAHHCPLCHYSAVER
>ENST00000449707.5|SNV-10394-G-A|1
KAHHCPLCHYSAVERNALNR
>ENST00000617998.6|SNV-24780-G-A|2
MTNRKLTMEQIAEK
>ENST00000292616.10|SNV-3698-A-C|1
APGAEFFSVAWTALMVVTQAGHKKR
>ENST00000373289.4|SNV-15112-A-G|2
GLLRSSAKTEAFYDSNWSLSK
>ENST00000525598.1|SNV-12105-G-A|4
IFLRGHLWIILSRK
>ENST00000492648.2|INDEL-69775-G-GA|2
AEASSVYTYLHCDFFFWK
>ENST00000302079.10|SNV-471004-C-G|3
KNIAKMIAGNSTES
>ENST00000372591.1|SNV-19788-G-A|10
VQNEGTGKSSWWMLNPK
>FUSION-ENST00000269601.10:47348-ENST00000581274.1:183972|21
ICPAPLPCR
>ENST00000361226.8|SNV-57103-T-G|3
RSSDESPRNPGCSGSGDQHCR
>ENST00000375544.7|SNV-11789-A-C|3
MLDLQNNTIK
>ENST00000238497.10|MNV-12163-GAAG-G|5
KAQKPVKGQPSPADEK
>ENST00000532262.5|SNV-5847-T-G|3
QRPMSSVECTYRPR
>ENST00000496283.5|INDEL-12592-C-CT|8
SDFFQSFF
>ENST00000316124.3|SNV-1004-G-A|4
AAAQASACGHLGQDSGR
>ENST00000472097.1|SNV-33888-A-C|7
TITLNLMKQLWSR
>ENST00000264276.11|SNV-65138-C-G|4
KLGNLGVPADEKWK
>ENST00000333480.3|SNV-1308-G-A|6
LAGRGGPGSAGR
>ENST00000343677.4|SNV-660-G-C|3
AAKPKVVKPNKAAPK
>ENST00000388914.7|SNV-54270-G-C|4
TISDLTTSLQEKQR
>ENST00000297267.14|SNV-64885-C-T|1
ASHVSSRLPPR
>ENST00000173229.7|SNV-1064-C-G|4
DVRVCSTCGRPPARYCVVSER
>ENST00000379619.5|MNV-19632-TGG-T|1
CSGETGAPGR
>ENST00000334126.11|SNV-137806-G-A|6
RENHKGPPIDSSDIK
>ENST00000398944.7|SNV-20406-C-T|1
TMVQLGICAFCQGLTK
>ENST00000238497.10|MNV-12163-GAAG-G|4
AQKPVKGQPSPADEK
>ENST00000508666.5|SNV-69444-C-A|2
TPDQLMKDKVFSEV
>ENST00000333480.3|SNV-1308-G-A|3
GGPGSAGRAGFPR
>ENST00000557789.5|SNV-2275-C-T|2
MFVTPPQVRR
>ENST00000409177.6|SNV-77115-C-T|2
YISFEEWQWHNDCFNCK
>ENST00000510927.5|SNV-69444-C-A|2
KDKVFSEV
>ENST00000575394.1|SNV-460-C-T|2
FLEWQAQQQQRVRVPEEEGEGI
>ENST00000617998.6|SNV-24099-G-C|1
DAQRAKDILCR
>ENST00000587974.1|MNV-14757-CAC-C|14
MNENAGGAK
>ENST00000672335.1|SNV-78743-G-A|16
MTYLMDGIPMICFDIIKKIMV
>ENST00000313695.11|SNV-54285-G-A|2
DRALVELLQEK
>ENST00000617998.6|SNV-24675-G-C|1
WWHRIRNG
>ENST00000394427.3|SNV-51639-G-A|1
VKLCEQTEEKK
>ENST00000436881.2|SNV-1159-G-A|3
ERDILARTYPHPR
>ENST00000258888.5|SNV-23231-G-A|3
AVPGEVNTLR
>ENST00000356711.7|SNV-524289-A-G|3
YWHADQLNDLCLQLRR
>ENST00000475860.1|MNV-2638-TTCAGT-T|5
SYLVLDPITMCRNQSAGGILCLLEK
>ENST00000342415.6|MNV-3639-AAAG-A|1
EEDEMYNPEFFYENVKIPSITLNK
>ENST00000587974.1|MNV-14757-CAC-C|13
NENAGGAK
>ENST00000259056.5|SNV-28380-A-G|4
ILRLKGR
>ENST00000584361.1|SNV-64653-C-T|1
SAPCCSAGPSLSPVRSCGR
>ENST00000559814.5|SNV-208713-C-T|1
QVQEAVSRVK
>ENST00000472097.1|SNV-33888-A-C|6
TITLNLMKQLWSRYCYR
>ENST00000532262.5|SNV-5847-T-G|1
QRPMSSVECTYRPRTRR
>ENST00000496283.5|INDEL-12592-C-CT|7
MWKDLIFFSLFFEK
>ENST00000174618.5|SNV-460-C-T|5
SIETLLEAARFLEWQAQQQQRVR
>ENST00000557789.5|SNV-2275-C-T|6
MWIPMFVTPPQVRR
>ENST00000435359.5|SNV-20864-C-G|3
CLTQQAVALQRTMNEMYR
>ENST00000382722.10|SNV-32343-G-T|2
DIVILVDLSGSMKGLR
>ENST00000557789.5|SNV-2275-C-T|3
FVTPPQVR
>ENST00000472607.1|SNV-12363-G-C|14
KTWWSCCCCR
>ENST00000259963.4|SNV-2333-G-C|2
EYVIPSLAHRFMAQMVDFFILFFIK
>FUSION-ENST00000269601.10:45710-ENST00000581274.1:183972|14
RWPGFCHVNQRR
>ENST00000564942.1|SNV-18616-C-T|3
FLRKLSFQTALQLTYVLGTLLGNL
>ENST00000487347.1|SNV-456250-C-T|2
HGLCLHSTTRTSAGAWVWVCPQ
>ENST00000478563.2|SNV-138031-G-T|2
MARLSLVME
>ENST00000454497.6|MNV-43025-GG-G|MNV-43028-GTCCTG-G|1
SERKGQPSR
>ENST00000672335.1|SNV-78743-G-A|2
MICFDIIKKIMV
>ENST00000356711.7|SNV-524289-A-G|5
VFLKYWHADQLNDLCLQLRR
>ENST00000372591.1|SNV-19788-G-A|5
MLNPKGGK
>ENST00000370574.4|SNV-287-G-C|2
EGVRDLAGAEEFGGGDEGTGLTGIK
>ENST00000564942.1|SNV-18616-C-T|1
LSFQTALQLTYVLGTLLGNL
>ENST00000529111.5|SNV-1647307-G-A|4
MGNQHIPGDNSIYVTK
>ENST00000611390.1|SNV-138031-G-T|4
CLHQISLYGKIVISYGVKSEEDR
>ENST00000251127.11|SNV-315721-G-T|5
LAKCNDPNIIIR
>ENST00000482517.5|SNV-228983-G-T|3
SSFLFKGDGSNPLEPAKQAMSPSVA
>ENST00000342358.9|SNV-103756-C-G|5
KLKLGGQPTEEHFWAR
>ENST00000526417.6|SNV-17130-C-T|8
SGQMWAWLDPCRR
>ENST00000498508.6|SNV-52623-C-T|1
SLNCLQELLHE
>ENST00000469372.5|SNV-41534-T-G|1
DIYAIGVGKLDVDWRELNELGSK
>ENST00000496283.5|INDEL-12592-C-CT|2
DLIFFSLFFEKLK
>ENST00000474535.2|SNV-33888-A-C|5
MKQLWSR
>ENST00000382722.10|SNV-32343-G-T|1
DIVILVDLSGSMKGLRMTIAK
>ENST00000472607.1|SNV-12363-G-C|2
TGCSRPCPQPCRTRHMCPR
>ENST00000342415.6|MNV-3639-AAAG-A|3
MGYTKEEDEMYNPEFFYENVK
>ENST00000672335.1|SNV-78743-G-A|4
MICFDIIKK
>ENST00000258888.5|SNV-23231-G-A|5
HEKAVPGEVNTLR
>ENST00000454497.6|MNV-43028-GTCCTG-G|2
SEEERTAKQK
>ENST00000334126.11|SNV-137806-G-A|4
ENHKGPPIDSSDIKQR
>ENST00000649554.1|SNV-37156-C-T|1
LVFNCQTFPSLLLMNVITPTKK
>ENST00000488771.1|SNV-14336-C-G|8
MLLERKDTFSTTPMGVHDCGY
>ENST00000496283.5|INDEL-12592-C-CT|3
DLIFFSLFFEK
>ENST00000388914.7|SNV-54270-G-C|3
TISDLTTSLQEKQRAIEATNAEITK
>ENST00000299192.8|SNV-18616-C-T|6
KIFEKTVFPNSIAVDLCSR
>ENST00000649554.1|SNV-37156-C-T|5
EKMLVFNCQTFPSLLLMNVITPTKK
>ENST00000317897.5|SNV-966-G-A|1
VPHTNPPEYEFS
>ENST00000264914.10|SNV-205555-G-A|3
DPEERHDLSKEYPHIVTK
>ENST00000233242.5|SNV-39647-A-C|2
AHLHIKSPAFTDLHLR
>ENST00000342415.6|MNV-3639-AAAG-A|2
EEDEMYNPEFFYENVK
>ENST00000343529.9|SNV-444524-A-G|3
GDFEGQLESDR
>ENST00000560607.5|SNV-2275-C-T|2
MFVTPPQSRCPTWW
>ENST00000454497.6|MNV-43025-GG-G|1
DSQAEVGMK
>ENST00000371276.9|SNV-14336-C-G|2
KDTFSTTPMGVHDCGY
>ENST00000343677.4|SNV-660-G-C|2
VVKPNKAAPK
>ENST00000358731.9|INDEL-106784-G-GA|2
SNPFNESQEKK
>ENST00000647821.1|SNV-414880-G-C|1
EDHGPTTK
>ENST00000336702.7|SNV-12105-G-A|SNV-12117-G-A|2
SDISERPSVDNIESK
>ENST00000282041.11|MNV-14757-CAC-C|5
YQRVEMNENAGGAKEAIR
>FUSION-ENST00000269601.10:47348-ENST00000581274.1:183972|10
RFLPSLR
>FUSION-ENST00000269601.10:45710-ENST00000581274.1:183972|8
EGLTQLPSLDHLEPIRIQDHK
>FUSION-ENST00000269601.10:47348-ENST00000581274.1:183972|9
RFLPSLRSSALGDCAGVSR
>ENST00000670190.1|SNV-15969-A-G|1
WETSHCTACKT
>ENST00000264276.11|SNV-65138-C-G|3
LGNLGVPADEK
>ENST00000449707.5|SNV-10394-G-A|2
KAHHCPLCHYSAVER
>ENST00000493654.1|SNV-109419-G-C|3
NMHAPFVNAK
>ENST00000649554.1|SNV-37156-C-T|2
LVFNCQTFPSLLLMNVITPTK
>ENST00000502525.5|SNV-117462-C-G|2
LLLISNFTLFSWGAAGEDK
>FUSION-ENST00000269601.10:47348-ENST00000581274.1:183972|27
VARRTLPLCGLCFR
>ENST00000282041.11|MNV-14757-CAC-C|2
VEMNENAGGAKEAIRCQI
>ENST00000592462.5|SNV-11154-C-T|3
MCAPASAHCQRDGLPVPSWGR
>ENST00000302079.10|SNV-471004-C-G|2
NIAKMIAGNSTES
>ENST00000263663.10|INDEL-69775-G-GA|3
MGRSKGQVPVEK
>ENST00000526417.6|SNV-17130-C-T|10
SWRSGQMWAWLDPCRR
>ENST00000372591.1|SNV-19788-G-A|4
LNPKGGK
>ENST00000263663.10|INDEL-69775-G-GA|4
TKMGRSK
>ENST00000674219.1|SNV-2970-G-T|1
YAGKIIVWTSIMEQTGL
>ENST00000316124.3|SNV-1004-G-A|7
RPLARGGRAAAQASACGHLGQDSGR
>ENST00000373588.9|SNV-4044-G-A|2
DYSYDKDLDELCPVCGDK
>ENST00000587974.1|MNV-14757-CAC-C|9
NENAGGAKEAIRCQI
>ENST00000612503.1|SNV-631-G-A|3
FQAENLDVKINKNVAAGMR
>ENST00000557789.5|SNV-2275-C-T|5
WIPMFVTPPQVRR
>ENST00000317897.5|SNV-966-G-A|2
RVPHTNPPEYEFS
>ENST00000507059.5|SNV-28715-C-T|6
MRDAICAACATPRVASTPPPAWPWK
>ENST00000394427.3|SNV-51639-G-A|8
FSLRENPVEETKGEAFSDGNIK
>ENST00000617998.6|SNV-24099-G-C|4
KPKTPSLTVFLLGQSARDAQR
>ENST00000355485.7|INDEL-21995-C-CT|1
LLILLIGTWALFFPQAES
>ENST00000472607.1|SNV-12363-G-C|15
FLLPRPSLLNGQEVLRK
>ENST00000526417.6|SNV-17130-C-T|7
SGQMWAWLDPCRRAQPPWAWR
>ENST00000674219.1|SNV-2970-G-T|10
QDRYVSNGFCEVREICWK
>ENST00000435359.5|SNV-20864-C-G|1
TMNEMYRNGSSANIPPLK
>ENST00000574149.6|SNV-1961-G-A|3
DTPVCLLAVLGKQHSGK
>ENST00000491280.1|SNV-13129-C-T|2
ACPDWERR
>ENST00000643732.1|SNV-220406-G-C|5
MTMPRSSTAPSTACPSLSWHR
>ENST00000249883.9|SNV-15130-C-T|1
QAGAPGGSSGSGGSPELSAL
>ENST00000565932.5|SNV-43317-C-T|2
MVQLGICAFCQGLTK
>ENST00000380412.7|SNV-1692-G-A|3
AFADSSYLLRHQHTHSGQKPYK
>ENST00000617998.6|SNV-24675-G-C|2
ARWWHRIR
>ENST00000422222.5|SNV-6743-C-T|1
QCIDKDCLHI
>ENST00000517434.3|SNV-1424-G-T|1
LVTNAALYREEVFLYNITVTATDK
>ENST00000662975.1|SNV-59095-G-C|5
MDETVLK
>ENST00000495496.1|SNV-103756-C-G|2
SISGPGCNQNCRR
>ENST00000587974.1|MNV-14757-CAC-C|11
NENAGGAKEAIR
>ENST00000491280.1|SNV-13129-C-T|5
MLCAAILAQDDGPHPNPSGK
>ENST00000493654.1|SNV-109419-G-C|2
NMHAPFVNAKTGR
>ENST00000252085.4|SNV-1098-G-A|1
YSFQYVDDKAAQVFK
>ENST00000529111.5|SNV-1647307-G-A|1
GNQHIPGDNSIYVTKIIDGGAAQK
>ENST00000216268.6|SNV-32925-A-T|2
ELELLNSTSEDVAASHR
>ENST00000292616.10|SNV-3698-A-C|2
APGAEFFSVAWTALMVVTQAGHKK
>ENST00000478563.2|SNV-138031-G-T|9
MWNPQKCLHQISLYGKIVISYGVK
>FUSION-ENST00000269601.10:45710-ENST00000581274.1:183972|15
RWPGFCHVNQR
>ENST00000472488.5|SNV-19487-C-T|4
DMTSEQLDEILKNHTEIVFA
>ENST00000435359.5|SNV-20864-C-G|4
ESSEYLKCLTQQAVALQRTMNEMYR
>ENST00000394708.7|SNV-69444-C-A|1
DKVFSEV
>ENST00000436881.2|SNV-1159-G-A|4
ERDILAR
>ENST00000271588.9|SNV-455381-G-A|2
EAKTYRMR
>ENST00000543196.6|SNV-35469-G-A|2
RGKPLIMYSCHGLGGNQYFEYTTQR
>ENST00000507059.5|SNV-28715-C-T|5
RDAICAACATPRVASTPPPAWPWK
>ENST00000649849.1|SNV-47307-C-A|1
FQEAGEL
>ENST00000482021.1|SNV-3000-G-T|2
TEYKLVVVGAVGV
>ENST00000496283.5|INDEL-12592-C-CT|1
DLIFFSLFFEKLKHQDGIR
>ENST00000282041.11|MNV-14757-CAC-C|1
EAIRCQI
>ENST00000472097.1|SNV-33888-A-C|11
MKMTITLNLMKQLWSR
>ENST00000333480.3|SNV-1308-G-A|4
GGPGSAGR
>ENST00000343529.9|SNV-444524-A-G|5
ISTKNPDFLKGDFEGQLESDR
>ENST00000469372.5|SNV-41534-T-G|4
NDYRDIYAIGVGKLDVDWR
>ENST00000674219.1|SNV-2970-G-T|11
MQDRYVSNGFCEVREICWK
>ENST00000672335.1|SNV-78743-G-A|10
MDGIPMICFDIIKK
>ENST00000159647.9|SNV-7373-G-A|5
VENSKAEKPKPAHR
>ENST00000325722.8|SNV-114967-A-T|1
ALEVNTVTCQLNCSDHGHCDSFSKR
>ENST00000475860.1|MNV-2638-TTCAGT-T|3
CRNQSAGGILCLLEK
>ENST00000587974.1|MNV-14757-CAC-C|8
MKMLVELK
>ENST00000446957.6|SNV-2970-G-T|4
YVSNGFCEVREICWK
>ENST00000379619.5|MNV-19632-TGG-T|4
ISPEERRSPPAPAAAHAQWGWLGGR
>ENST00000473880.5|SNV-3698-A-C|3
YKAPGAVSARPCPCWARVPD
>ENST00000454497.6|MNV-43028-GTCCTG-G|3
SEEERTAK
>ENST00000423180.2|SNV-22509-A-G|3
AEATPRSILRSSLSFFLGNK
>ENST00000397594.5|SNV-3000-G-T|2
TEYKLVVVGAVGVGK
>FUSION-ENST00000269601.10:45710-ENST00000581274.1:183972|11
REGLTQLPSLDHLEPIR
>ENST00000375759.8|MNV-96029-TGAA-T|4
RADEEENEAKEPAETLKPPEGWR
>ENST00000526417.6|SNV-17130-C-T|5
WAWLDPCR
>ENST00000509059.5|SNV-86788-G-A|5
TAHEDISQRVAAENQDKDGNQNLR
>ENST00000496283.5|INDEL-12592-C-CT|10
GADIDALCVAPRHVERSDFFQSFF
>ENST00000478563.2|SNV-138031-G-T|8
WNPQKCLHQISLYGKIVISYGVK
>ENST00000491280.1|SNV-13129-C-T|4
LCAAILAQDDGPHPNPSGK
>ENST00000672335.1|SNV-78743-G-A|17
MTYLMDGIPMICFDIIKK
>ENST00000672335.1|SNV-78743-G-A|9
DGIPMICFDIIKK
>ENST00000372591.1|SNV-19788-G-A|11
FIRVQNEGTGKSSWWMLNPK
>ENST00000544440.7|SNV-228983-G-T|3
SSFLFKGDGSNPLEPAK
>ENST00000471917.1|SNV-456250-C-T|4
MGRHGLCLHSTTR
>ENST00000353578.8|SNV-67643-G-A|2
NSGPPGIVGQK
>ENST00000498508.6|SNV-52623-C-T|3
VICKLDSEVPEIFKSLNCLQELLHE
>ENST00000514944.5|SNV-12317-C-G|1
LLPENNVL
>ENST00000394427.3|SNV-51639-G-A|3
GEAFSDGNIKVKLCEQTEEK
>ENST00000584711.5|SNV-4716-G-A|3
WSHVHTHHQPGHLDGGR
>ENST00000507059.5|SNV-28715-C-T|1
VASTPPPAWPWKAPRIR
>ENST00000258888.5|SNV-23231-G-A|6
EIEQSWKHEKAVPGEVNTLR
>ENST00000259056.5|SNV-28380-A-G|1
GRHGLIRAR
>ENST00000544440.7|SNV-228983-G-T|1
GDGSNPLEPAKQAMSPSVAECAR
>ENST00000559814.5|SNV-208713-C-T|2
QVQEAVSR
>ENST00000526417.6|SNV-17130-C-T|13
MSWRSGQMWAWLDPCR
>ENST00000373542.9|SNV-112130-G-T|1
TWIMQLKSEIKQVEFR
>ENST00000252804.9|SNV-109419-G-C|3
WKKHACTICECK
>ENST00000333480.3|SNV-1308-G-A|1
AGFPREPSPPQAGPGGAKGTADFFL
>ENST00000525598.1|SNV-12105-G-A|2
GHLWIILSRK
>ENST00000382722.10|SNV-32343-G-T|4
GWYIQAATSPKDIVILVDLSGSMK
>ENST00000343677.4|SNV-660-G-C|SNV-677-A-G|1
VVKPNKAAPKR
>ENST00000472488.5|SNV-19487-C-T|1
NHTEIVFA
>ENST00000468041.1|SNV-57103-T-G|1
NGSAVQMNPQG
>ENST00000475860.1|MNV-2638-TTCAGT-T|4
MCRNQSAGGILCLLEK
>ENST00000482517.5|SNV-228983-G-T|1
GDGSNPLEPAKQAMSPSVA
>ENST00000413465.6|SNV-12317-C-G|1
LGFLHSGTAKSVTCT
>ENST00000380412.7|SNV-1692-G-A|1
HQHTHSGQKPYKCPHCGK
>ENST00000333976.6|SNV-847-C-T|3
HTVKVVSVFYTVVIPMLNPLIYSLR
>ENST00000584361.1|SNV-64653-C-T|5
LRSAPCCSAGPSLSPVR
>ENST00000495496.1|SNV-103756-C-G|8
NRFQKENSNWEANPQK
>ENST00000299192.8|SNV-18616-C-T|3
TVFPNSIAVDLCSR
>ENST00000665077.1|SNV-9857-C-G|3
KFASSSVAFKLSDNGDSIPYTINR
>ENST00000574210.5|SNV-20864-C-G|4
MNEMYRNGSSANIPPLK
>ENST00000340829.10|SNV-138031-G-T|2
DVEPSKMPPPDLPLWQDCH
>ENST00000613593.1|SNV-1370-C-T|1
LVSIYKNYYSLVLDSALDR
>ENST00000282041.11|MNV-14757-CAC-C|3
VEMNENAGGAKEAIR
>ENST00000473880.5|SNV-3698-A-C|2
APGAVSARPCPCWAR
>ENST00000618015.4|SNV-12856-G-A|3
VIFLVNSGSEANKLAMLMAR
>FUSION-ENST00000269601.10:45710-ENST00000581274.1:183972|6
IQDHKHLYFPFRERPEPLELSYLHK
>ENST00000471917.1|SNV-456250-C-T|3
GRHGLCLHSTTR
>ENST00000454497.6|MNV-43025-GG-G|2
SESPGKDSQAEVGMK
>ENST00000271588.9|SNV-455381-G-A|3
GVVYTTRPLREAKTYR
>ENST00000587974.1|MNV-14757-CAC-C|3
MLVELKKLFDAK
>ENST00000409444.6|SNV-13740-G-A|1
FQAADHSELIK
>ENST00000584361.1|SNV-64653-C-T|2
SAPCCSAGPSLSPVR
>ENST00000388914.7|SNV-54270-G-C|1
QRAIEATNAEITKLR
>ENST00000223167.5|SNV-15818-A-T|1
NLCYVITHGEEKV
>ENST00000507059.5|SNV-28715-C-T|2
VASTPPPAWPWKAPR
>ENST00000472488.5|SNV-19487-C-T|3
MTSEQLDEILKNHTEIVFA
>ENST00000608362.2|MNV-5101-ACCAGGA-A|3
GGNFGFGDSRGGGGNFGPGSNFR
>ENST00000380665.3|INDEL-47549-C-CA|1
NIPKAKK
>ENST00000587974.1|MNV-14757-CAC-C|6
MKMLVELKK
>ENST00000454497.6|MNV-43025-GG-G|MNV-43028-GTCCTG-G|4
SDWGYSGRGGYQHVRSER
>ENST00000441802.7|SNV-108182-C-G|2
ESLIGLENEFFTFFVRAVDNGSP
>ENST00000394427.3|SNV-51639-G-A|7
ENPVEETKGEAFSDGNIK
>ENST00000252804.9|SNV-109419-G-C|1
HACTICECK
>ENST00000381042.9|SNV-5675-G-C|3
IEECNQFTYKFAEQIRR
>ENST00000561069.5|SNV-208713-C-T|5
NIRMMQVQEAVSR
>ENST00000312358.12|SNV-43082-C-T|5
LSDFYDIHQEIGRGAFSYLWR
>ENST00000409469.5|SNV-59095-G-C|2
DGEDLMDETVLK
>ENST00000473880.5|SNV-3698-A-C|4
YKAPGAVSARPCPCWAR
>ENST00000649849.1|SNV-47307-C-A|2
SEKFQEAGEL
>ENST00000521098.2|INDEL-47549-C-CA|1
QKNKSESENEPK
>ENST00000446378.3|SNV-43050-C-T|3
AVKEEISTDSSLITPVDRPVLTK
>ENST00000381042.9|SNV-5675-G-C|2
FAEQIRR
>ENST00000538948.5|SNV-471004-C-G|1
IAGNSTES
>FUSION-ENST00000269601.10:47348-ENST00000581274.1:183972|11
GGAAAPSFRRFLPSLR
>ENST00000333480.3|SNV-1308-G-A|5
LAGRGGPGSAGRAGFPR
>ENST00000252804.9|SNV-109419-G-C|2
KHACTICECK
>ENST00000492648.2|INDEL-69775-G-GA|6
SKGQVCSPSWFR
>ENST00000174618.5|SNV-460-C-T|6
MSIETLLEAARFLEWQAQQQQRVR
>ENST00000672335.1|SNV-78743-G-A|14
TYLMDGIPMICFDIIKK
>ENST00000380412.7|SNV-1692-G-A|2
HQHTHSGQKPYK
>ENST00000373588.9|SNV-4044-G-A|3
MDYSYDKDLDELCPVCGDK
>ENST00000670190.1|SNV-15969-A-G|3
EWGRWETSHCTACKT
>ENST00000278590.8|SNV-65880-G-A|1
EQSRPDALITDQEILHKLEKEK
>ENST00000159647.9|SNV-7373-G-A|1
AEKPKPAHRKTATDTLIAPLLDR
>ENST00000409469.5|SNV-59095-G-C|3
NYLTNLLKDGEDLMDETVLK
>ENST00000259056.5|SNV-28380-A-G|2
GRHGLIR
>ENST00000510927.5|SNV-69444-C-A|5
MFSRPTPDQLMKDKVFSEV
>ENST00000356711.7|SNV-524289-A-G|6
VFLKYWHADQLNDLCLQLR
>ENST00000394427.3|SNV-51639-G-A|2
VKLCEQTEEK
>ENST00000205386.8|SNV-101269-C-T|1
DVAEKLAGDTEAKIR
>ENST00000476870.5|SNV-4244-T-C|3
MGKAYHPGCLTCVVCHR
>ENST00000553138.1|SNV-3682-G-A|1
TELQKKENR
>ENST00000271588.9|SNV-455381-G-A|4
GVVYTTRPLREAK
>ENST00000372591.1|SNV-19788-G-A|1
GGKTGKTPR
>ENST00000492648.2|INDEL-69775-G-GA|3
CTCLTSVSVTLHLK
>ENST00000278590.8|SNV-65880-G-A|4
KEQSRPDALITDQEILHKLEK
>ENST00000251127.11|SNV-315721-G-T|3
CNDPNIIIR
>ENST00000426455.5|SNV-20279-A-C|1
DLPTRLELFTSRFK
>ENST00000469372.5|SNV-41534-T-G|5
NDYRDIYAIGVGK
>ENST00000482021.1|SNV-3000-G-T|1
LVVVGAVGV
>ENST00000336702.7|SNV-12105-G-A|SNV-12117-G-A|1
SDISERPSVDNIESKTGSTGALETR
>ENST00000618015.4|SNV-12856-G-A|5
LAALLPEPLKVIFLVNSGSEANK
>ENST00000392547.6|SNV-111142-T-C|1
NLSLSSPTPPLPSPGR
>ENST00000454497.6|MNV-43025-GG-G|5
SDWGYSGRGGYQHVRSESPGK
>ENST00000353578.8|SNV-67643-G-A|3
RNSGPPGIVGQKGDPGYPGPAGPK
>ENST00000473880.5|SNV-3698-A-C|1
APGAVSARPCPCWARVPD
>ENST00000662975.1|SNV-59095-G-C|4
MDETVLKFYTQQWEDYR
>ENST00000643732.1|SNV-220406-G-C|3
MPRSSTAPSTACPSLSWHR
>ENST00000174618.5|SNV-460-C-T|4
FLEWQAQQQQRVR
>ENST00000643732.1|SNV-220406-G-C|1
SSTAPSTACPSLSWHR
>ENST00000371276.9|SNV-14336-C-G|1
DTFSTTPMGVHDCGY
>ENST00000233242.5|SNV-39647-A-C|1
AHLHIKSPAFTDLHLRYQK
>ENST00000529111.5|SNV-1647307-G-A|2
MGNQHIPGDNSIYVTKIIDGGAAQK
>ENST00000278590.8|SNV-65880-G-A|3
EQSRPDALITDQEILHK
>ENST00000526405.5|SNV-15868-C-T|1
SVTTSQLECCLVAFSPR
>ENST00000238497.10|MNV-12163-GAAG-G|2
GQPSPADEKGNDSDGEGESDDPEK
>ENST00000342415.6|MNV-3639-AAAG-A|4
KMGYTKEEDEMYNPEFFYENVK
>ENST00000379619.5|MNV-19632-TGG-T|2
SPPAPAAAHAQWGWLGGR
>ENST00000560607.5|SNV-2275-C-T|8
MWIPMFVTPPQSR
>ENST00000334126.11|SNV-137806-G-A|1
GPPIDSSDIKQRQVTTGSETSTK
>ENST00000587974.1|MNV-14757-CAC-C|4
MLVELKK
>ENST00000316124.3|SNV-1004-G-A|6
GGRAAAQASACGHLGQDSGR
>ENST00000375759.8|MNV-96029-TGAA-T|6
RRADEEENEAK
>ENST00000642389.2|SNV-78743-G-A|1
ENYGVVSTYDSSLSSYTVPLER
>ENST00000505875.1|SNV-23350-A-G|4
MAFKLEMK
>FUSION-ENST00000269601.10:47348-ENST00000581274.1:183972|18
RLGARAVPR
>ENST00000200457.9|SNV-4244-T-C|1
AYHPGCLTCVVCHR
>ENST00000519480.5|INDEL-38522-C-CA|1
TSIFEMSDFSCVGKKNQNS
>ENST00000505875.1|SNV-23350-A-G|2
MAFKLEMKWK
>ENST00000264276.11|SNV-65138-C-G|1
LGNLGVPADEKWKAVFDECWR
>ENST00000646039.1|SNV-138031-G-T|1
MAESLPLWQDCH
>ENST00000264914.10|SNV-205555-G-A|1
HDLSKEYPHIVTKLLSR
>ENST00000174618.5|SNV-460-C-T|1
VREEQERLR
>ENST00000302079.10|SNV-471004-C-G|1
MIAGNSTES
>ENST00000611390.1|SNV-138031-G-T|3
IVISYGVK
>ENST00000493654.1|SNV-109419-G-C|4
PGANLTPTTPSGKNMHAPFVNAK
>ENST00000259963.4|SNV-2333-G-C|1
FMAQMVDFFILFFIK
>ENST00000303115.8|SNV-23350-A-G|2
NLNVSFNPESFLDCQIHRVDGIQAR
>ENST00000282041.11|MNV-14757-CAC-C|7
VFSYHRYQRVEMNENAGGAK
>ENST00000264276.11|SNV-65138-C-G|5
KLGNLGVPADEK
>ENST00000297494.8|SNV-5458-C-T|1
LQGRPFPGPPAPEQLLSQAR
>ENST00000574149.6|SNV-1961-G-A|1
QHSGKSFLLNHLLQGLPGLVRAGR
>ENST00000608362.2|MNV-5101-ACCAGGA-A|1
GGGGNFGPGSNFRGGSDGYGSGR
>ENST00000591504.6|SNV-21398-G-C|1
HCGNLQQGSDSQMDPSCCSLDLLMK
>ENST00000524941.5|SNV-1647307-G-A|2
MGNQHIPGDNSIYVTKII
>ENST00000517434.3|SNV-1424-G-T|2
LVTNAALYR
>ENST00000312358.12|SNV-43082-C-T|6
RLSDFYDIHQEIGRGAFSYLWR
>ENST00000524941.5|SNV-1647307-G-A|1
GNQHIPGDNSIYVTKII
>ENST00000510927.5|SNV-69444-C-A|4
FSRPTPDQLMKDKVFSEV
>ENST00000672335.1|SNV-78743-G-A|15
TYLMDGIPMICFDIIK
>ENST00000174618.5|SNV-460-C-T|3
FLEWQAQQQQRVREEQER
>FUSION-ENST00000269601.10:47348-ENST00000581274.1:183972|5
SSALGDCAGVSRLFLR
>ENST00000174618.5|SNV-460-C-T|2
VREEQER
>ENST00000672335.1|SNV-78743-G-A|8
MDGIPMICFDIIKKIMV
>ENST00000333480.3|SNV-1308-G-A|2
AGFPREPSPPQAGPGGAK
>ENST00000487667.5|SNV-3912-G-A|1
KYFDFNR
>FUSION-ENST00000269601.10:47348-ENST00000581274.1:183972|8
FLPSLRSSALGDCAGVSR
>ENST00000588059.5|MNV-12163-GAAG-G|2
GQPSPADEKGCHCYR
>ENST00000343529.9|SNV-444524-A-G|2
GDFEGQLESDRFLLMSGGKPSR
>ENST00000617998.6|SNV-24675-G-C|3
TPTPRARWWHR
>FUSION-ENST00000269601.10:47348-ENST00000581274.1:183972|4
LFLRGALVVFHILK
>ENST00000303115.8|SNV-23350-A-G|1
VDGIQAR
>ENST00000560607.5|SNV-2275-C-T|6
MWIPMFVTPPQSRCPTWW
>ENST00000282041.11|MNV-14757-CAC-C|4
VEMNENAGGAK
>ENST00000372591.1|SNV-19788-G-A|6
SSWWMLNPKGGKTGK
>ENST00000372591.1|SNV-19788-G-A|2
LNPKGGKTGK
>ENST00000474535.2|SNV-33888-A-C|1
QLWSRYCYRSTYEILT
>ENST00000460307.1|SNV-1242-G-A|1
LWSPVSWKSSR
>ENST00000353578.8|SNV-67643-G-A|5
RRNSGPPGIVGQK
>ENST00000409177.6|SNV-77115-C-T|1
YISFEEWQWHNDCFNCKK
>ENST00000460307.1|SNV-1242-G-A|4
MCLWLKPRLWSPVSWKSSR
>ENST00000313695.11|SNV-54285-G-A|3
MELQQKDRALVELLQEK
>ENST00000517434.3|SNV-1424-G-T|3
SVGNYYRLVTNAALYR
>ENST00000612503.1|SNV-631-G-A|4
FQAENLDVKINK
>ENST00000316124.3|SNV-1004-G-A|1
RGCPARLISLMLR
>FUSION-ENST00000269601.10:45710-ENST00000581274.1:183972|18
FGHDWDPTCMKMDEVLYSIAEKR
>ENST00000299192.8|SNV-18616-C-T|1
TVFPNSIAVDLCSRNPTWKPLIR
>ENST00000426455.5|SNV-20279-A-C|3
GLYGNRDLPTRLELFTSR
>ENST00000674219.1|SNV-2970-G-T|5
MVSVKSEKYAGK
>ENST00000409469.5|SNV-59095-G-C|1
DGEDLMDETVLKFYTQQWEDYR
>FUSION-ENST00000269601.10:47348-ENST00000581274.1:183972|2
GALVVFHILK
>ENST00000451261.6|SNV-157443-A-G|2
VAELINASYFNSTKCVAQHR
>ENST00000643732.1|SNV-220406-G-C|4
TMPRSSTAPSTACPSLSWHR
>ENST00000375759.8|MNV-96029-TGAA-T|5
RADEEENEAK
>ENST00000264229.11|SNV-265980-G-T|4
KEAAALEQGLKVEELR
>ENST00000361171.8|SNV-13755-G-A|2
DLSEALPETSMDPITGIGVVASR
>ENST00000526417.6|SNV-17130-C-T|12
MSWRSGQMWAWLDPCRR
>ENST00000297267.14|SNV-64885-C-T|3
RPLPPPPGSSPRASHVSSRLPPR
>FUSION-ENST00000269601.10:45710-ENST00000581274.1:183972|4
HLYFPFRERPEPLELSYLHK
>FUSION-ENST00000269601.10:47348-ENST00000581274.1:183972|14
AVPRGGAAAPSFRR
>ENST00000370574.4|SNV-287-G-C|1
DLAGAEEFGGGDEGTGLTGIK
>ENST00000379619.5|MNV-19632-TGG-T|3
RSPPAPAAAHAQWGWLGGR
>ENST00000662975.1|SNV-59095-G-C|3
DETVLKFYTQQWEDYR
>ENST00000316124.3|SNV-1004-G-A|3
AAAQASACGHLGQDSGRR
>FUSION-ENST00000269601.10:45710-ENST00000581274.1:183972|13
WPGFCHVNQR
>ENST00000472607.1|SNV-12363-G-C|17
SPSLLPPSFSSSLSSHSYHR
>ENST00000278590.8|SNV-65880-G-A|5
KEQSRPDALITDQEILHK
>ENST00000454497.6|MNV-43028-GTCCTG-G|4
GGYQHVRSEEERTAK
>ENST00000672335.1|SNV-78743-G-A|6
MICFDIIK
>ENST00000472097.1|SNV-33888-A-C|9
MTITLNLMKQLWSR
>ENST00000388914.7|SNV-54270-G-C|5
MTLESSERTISDLTTSLQEKQR
>ENST00000472607.1|SNV-12363-G-C|5
CTSWSCRTGCSRPCPQPCRTR
>ENST00000451261.6|SNV-157443-A-G|1
VAELINASYFNSTKCVAQHRGPAHK
>ENST00000426455.5|SNV-20279-A-C|4
GLYGNRDLPTR
>ENST00000649849.1|SNV-47307-C-A|3
VFLHLADIYAKSEKFQEAGEL
>ENST00000342358.9|SNV-103756-C-G|2
LGGQPTEEHFWAR
>ENST00000264229.11|SNV-265980-G-T|6
QEGPVEAAQPPVERKEAAALEQGLK
>ENST00000382722.10|SNV-32343-G-T|3
DIVILVDLSGSMK
>ENST00000670190.1|SNV-15969-A-G|5
SREWGRWETSHCTACK
>ENST00000617998.6|SNV-24780-G-A|5
VELDRKHMTNR
>ENST00000495496.1|SNV-103756-C-G|7
FQKENSNWEANPQK
>ENST00000507059.5|SNV-28715-C-T|3
VASTPPPAWPWK
>ENST00000373289.4|SNV-15112-A-G|4
SRGLLRSSAK
>ENST00000264229.11|SNV-265980-G-T|5
KEAAALEQGLK
>ENST00000381042.9|SNV-5675-G-C|1
FAEQIRRQSFGAVTPGYDFMAR
>ENST00000525598.1|SNV-12105-G-A|1
GHLWIILSRKR
>ENST00000617998.6|SNV-24675-G-C|4
MTPTPRARWWHR
>ENST00000617998.6|SNV-24780-G-A|3
HMTNRKLTMEQIAEK
>ENST00000317897.5|SNV-966-G-A|3
YLSYRRVPHTNPPEYEFS
>ENST00000460307.1|SNV-1242-G-A|3
CLWLKPRLWSPVSWKSSR
>ENST00000472097.1|SNV-33888-A-C|10
KMTITLNLMKQLWSR
>ENST00000505875.1|SNV-23350-A-G|3
AFKLEMK
>ENST00000574149.6|SNV-1961-G-A|7
CLKHPLARDTPVCLLAVLGK
>ENST00000486124.5|SNV-41534-T-G|1
TIGTSMPSGWASWMWTGEN
>ENST00000012134.7|SNV-203166-G-T|2
GPHALQSSGPPSTPSSPRLFMK
>FUSION-ENST00000269601.10:47348-ENST00000581274.1:183972|26
RTLPLCGLCFR
>ENST00000525598.1|SNV-12105-G-A|5
IFLRGHLWIILSR
>ENST00000574149.6|SNV-1961-G-A|6
HPLARDTPVCLLAVLGK
>ENST00000557789.5|SNV-2275-C-T|4
MFVTPPQVR
>FUSION-ENST00000269601.10:47348-ENST00000581274.1:183972|30
FGHDWDPTCMKMDEVLYSIAEKVAR
>ENST00000238497.10|MNV-12163-GAAG-G|3
GQPSPADEK
>ENST00000451261.6|SNV-157443-A-G|3
VAELINASYFNSTK
>ENST00000343677.4|SNV-660-G-C|5
AVKPKAAKPKVVKPNK
>ENST00000492648.2|INDEL-69775-G-GA|4
GQVCSPSWFRCTCLTSVSVTLHLK
>ENST00000297494.8|SNV-5458-C-T|2
KLQGRPFPGPPAPEQLLSQAR
>ENST00000662975.1|SNV-59095-G-C|1
DETVLKFYTQQWEDYRFSSK
>ENST00000159647.9|SNV-7373-G-A|3
AEKPKPAHR
>ENST00000495496.1|SNV-103756-C-G|10
AMNRFQKENSNWEANPQK
>FUSION-ENST00000586612.1:47348-ENST00000581274.1:183972|16
QILCVNR
>ENST00000612503.1|SNV-631-G-A|2
INKNVAAGMR
>ENST00000316124.3|SNV-1004-G-A|2
AAAQASACGHLGQDSGRRGCPAR
>ENST00000251127.11|SNV-315721-G-T|1
CNDPNIIIREDCNGIFRINVSVSK
>ENST00000472607.1|SNV-12363-G-C|8
THRCTSWSCRTGCSRPCPQPCR
>ENST00000375759.8|MNV-96029-TGAA-T|2
ADEEENEAKEPAETLKPPEGWR
>ENST00000587974.1|MNV-14757-CAC-C|5
KMLVELKK
>ENST00000469372.5|SNV-41534-T-G|3
DIYAIGVGK
>FUSION-ENST00000269601.10:47348-ENST00000581274.1:183972|22
TLPLCGLCFRICPAPLPCRR
>ENST00000263663.10|INDEL-69775-G-GA|2
SKGQVPVEK
>ENST00000312358.12|SNV-43082-C-T|3
GAFSYLWR
>FUSION-ENST00000269601.10:47348-ENST00000581274.1:183972|3
LFLRGALVVFHILKGL
>ENST00000343529.9|SNV-444524-A-G|1
GDFEGQLESDRFLLMSGGKPSRK
>ENST00000353578.8|SNV-67643-G-A|4
RNSGPPGIVGQK
>ENST00000670190.1|SNV-15969-A-G|6
VWQQRSREWGR
>ENST00000205386.8|SNV-101269-C-T|4
QLKDVAEK
>ENST00000472607.1|SNV-12363-G-C|4
TGCSRPCPQPCR
>ENST00000613593.1|SNV-1370-C-T|2
DSGANGQVICSLTPHVPFKLVSIYK
>ENST00000451261.6|SNV-157443-A-G|5
DGQVRVAELINASYFNSTK
>ENST00000308742.9|SNV-3682-G-A|2
ENRLPPIK
>ENST00000618015.4|SNV-12856-G-A|4
VIFLVNSGSEANK
>ENST00000488771.1|SNV-14336-C-G|1
TAGTEGPTL
>ENST00000617998.6|SNV-24099-G-C|3
TPSLTVFLLGQSARDAQR
>ENST00000474535.2|SNV-33888-A-C|2
QLWSRYCYR
>ENST00000299192.8|SNV-18616-C-T|2
TVFPNSIAVDLCSRNPTWK
>ENST00000650571.1|SNV-24586-C-A|1
SLGPDVPELIILQVYSALPSEMQTR
>ENST00000460307.1|SNV-1242-G-A|2
LWSPVSWK
>FUSION-ENST00000269601.10:47348-ENST00000581274.1:183972|25
RTLPLCGLCFRICPAPLPCR
>ENST00000426455.5|SNV-20279-A-C|5
ALKGLYGNRDLPTR
>ENST00000488771.1|SNV-14336-C-G|3
GVHDCGY
>ENST00000560607.5|SNV-2275-C-T|1
FVTPPQSRCPTWW
>ENST00000557789.5|SNV-2275-C-T|1
FVTPPQVRR
>ENST00000575394.1|SNV-460-C-T|1
VRVPEEEGEGI
>ENST00000331427.9|SNV-4716-G-A|1
DCVHVHLDLT
>ENST00000487347.1|SNV-456250-C-T|1
TSAGAWVWVCPQ
>ENST00000592462.5|SNV-11154-C-T|2
CAPASAHCQRDGLPVPSWGR
>ENST00000474428.6|SNV-54285-G-A|4
ACALELQQKDRALVELLQEK
>ENST00000532262.5|SNV-5847-T-G|2
QRPMSSVECTYRPRTR
>ENST00000545653.5|SNV-68952-G-A|4
FKGNGVK
>ENST00000471917.1|SNV-456250-C-T|2
HGLCLHSTTR
>ENST00000508871.5|SNV-155603-A-G|3
NGGSEVVVTNK
>ENST00000264914.10|SNV-205555-G-A|2
HDLSKEYPHIVTK
>FUSION-ENST00000269601.10:45710-ENST00000581274.1:183972|2
ERPEPLELSYLHK
>ENST00000652536.1|SNV-125184-A-G|3
TFPLDVGSIVGYSGR
>ENST00000672335.1|SNV-78743-G-A|18
MTYLMDGIPMICFDIIK
>ENST00000356711.7|SNV-524289-A-G|7
KVFLKYWHADQLNDLCLQLR
>ENST00000513145.1|SNV-15130-C-T|1
AQQAGAPGGSSGSGGSPELSAL
>ENST00000460307.1|SNV-1242-G-A|5
CLWLKPRLWSPVSWK
>FUSION-ENST00000269601.10:45710-ENST00000581274.1:183972|17
MDEVLYSIAEKR
>ENST00000672335.1|SNV-78743-G-A|12
MDGIPMICFDIIK
>ENST00000258888.5|SNV-23231-G-A|4
HEKAVPGEVNTLRK
>ENST00000588059.5|MNV-12163-GAAG-G|4
AQKPVKGQPSPADEKGCHCYR
>ENST00000334126.11|SNV-137806-G-A|5
ENHKGPPIDSSDIK
>ENST00000642389.2|SNV-78743-G-A|2
YNKENYGVVSTYDSSLSSYTVPLER
>ENST00000469372.5|SNV-41534-T-G|7
EILNINQKRNDYR
>ENST00000646039.1|SNV-138031-G-T|2
FLHAEAMHHSKMAESLPLWQDCH
>ENST00000574149.6|SNV-1961-G-A|5
HPLARDTPVCLLAVLGKQHSGK
>ENST00000649554.1|SNV-37156-C-T|3
MLVFNCQTFPSLLLMNVITPTKK
>FUSION-ENST00000269601.10:45710-ENST00000581274.1:183972|1
ERPEPLELSYLHKS
>ENST00000526417.6|SNV-17130-C-T|15
TYTQRMSWRSGQMWAWLDPCR
>FUSION-ENST00000586612.1:47348-ENST00000581274.1:183972|18
KQILCVNR
>ENST00000424728.6|SNV-57838-T-C|1
MFTPKLKEGSLGINPSQVSK
>ENST00000544440.7|SNV-228983-G-T|2
GDGSNPLEPAK
>ENST00000256652.8|SNV-11942-G-A|1
IFSLGPEDEGAYKCVVAEVMKTR
>ENST00000526417.6|SNV-17130-C-T|3
WAWLDPCRR
>ENST00000263663.10|INDEL-69775-G-GA|1
GQVPVEK
>ENST00000381042.9|SNV-5675-G-C|4
IEECNQFTYKFAEQIR
>ENST00000292616.10|SNV-3698-A-C|3
APGAEFFSVAWTALMVVTQAGHK
>ENST00000617139.4|SNV-58224-G-A|1
KTMYWTDSVLDKIESALLDGSER
>ENST00000665077.1|SNV-9857-C-G|2
FASSSVAFK
>ENST00000373289.4|SNV-15112-A-G|1
SSAKTEAFYDSNWSLSK
>ENST00000508871.5|SNV-155603-A-G|2
NGGSEVVVTNKNK
>ENST00000472607.1|SNV-12363-G-C|11
TWWSCCCCRTHR
>ENST00000233242.5|SNV-39647-A-C|3
YEGLQEWEGKAHLHIK
>ENST00000611390.1|SNV-138031-G-T|2
IVISYGVKSEEDR
>ENST00000612503.1|SNV-631-G-A|1
NVAAGMR
>ENST00000491280.1|SNV-13129-C-T|3
ACPDWER
>ENST00000426637.5|SNV-22179-A-G|1
QGCTVTVSDLYAMNLEPGATDK
>ENST00000372591.1|SNV-19788-G-A|7
SSWWMLNPKGGK
>ENST00000483484.5|SNV-101269-C-T|2
MWQKNWLEIQRPR
>ENST00000545653.5|SNV-68952-G-A|3
FKGNGVKYK
>ENST00000380412.7|SNV-1692-G-A|4
CGKAFADSSYLLRHQHTHSGQKPYK
>ENST00000584711.5|SNV-4716-G-A|4
MWSHVHTHHQPGHLDGGR
>ENST00000449707.5|SNV-10394-G-A|4
THLLRELGKK
>ENST00000472488.5|SNV-19487-C-T|2
TSEQLDEILKNHTEIVFA
>ENST00000373588.9|SNV-4044-G-A|1
DLDELCPVCGDK
>ENST00000560607.5|SNV-2275-C-T|3
FVTPPQSR
>ENST00000611390.1|SNV-138031-G-T|6
DVEPSKCLHQISLYGKIVISYGVK
>ENST00000526417.6|SNV-17130-C-T|11
SWRSGQMWAWLDPCR
>ENST00000486124.5|SNV-41534-T-G|2
MTIGTSMPSGWASWMWTGEN
>ENST00000375759.8|MNV-96029-TGAA-T|1
ADEEENEAKEPAETLKPPEGWRSPR
>ENST00000475860.1|MNV-2638-TTCAGT-T|2
NQSAGGILCLLEK
>ENST00000372591.1|SNV-19788-G-A|3
MLNPKGGKTGK
>ENST00000483484.5|SNV-101269-C-T|1
WQKNWLEIQRPR
>ENST00000012134.7|SNV-203166-G-T|3
RGPHALQSSGPPSTPSSPRLFMK
>ENST00000649554.1|SNV-37156-C-T|7
MEKMLVFNCQTFPSLLLMNVITPTK
>ENST00000543196.6|SNV-35469-G-A|3
NLGTNQCLDVGENNRR
>ENST00000509059.5|SNV-86788-G-A|1
DGNQNLRDQIQHR
>ENST00000356711.7|SNV-524289-A-G|4
YWHADQLNDLCLQLR
>ENST00000343677.4|SNV-660-G-C|4
AAKPKVVKPNK
>ENST00000574149.6|SNV-1961-G-A|2
QHSGKSFLLNHLLQGLPGLVR
>ENST00000259056.5|SNV-28380-A-G|3
LKGRHGLIR
>ENST00000278590.8|SNV-65880-G-A|2
EQSRPDALITDQEILHKLEK
>ENST00000413465.6|SNV-12317-C-G|2
TYQGSYGFRLGFLHSGTAKSVTCT
>ENST00000565932.5|SNV-43317-C-T|1
VQLGICAFCQGLTK
>ENST00000424728.6|SNV-57838-T-C|2
MFTPKLK
>ENST00000423180.2|SNV-22509-A-G|2
SILRSSLSFFLGNK
>ENST00000670190.1|SNV-15969-A-G|2
WETSHCTACK
>FUSION-ENST00000269601.10:47348-ENST00000581274.1:183972|29
MDEVLYSIAEKVAR
>ENST00000587974.1|MNV-14757-CAC-C|7
KMLVELK
>ENST00000422222.5|SNV-6743-C-T|2
DLCKQCIDKDCLHI
>ENST00000472607.1|SNV-12363-G-C|12
TWWSCCCCR
>ENST00000472607.1|SNV-12363-G-C|16
FLLPRPSLLNGQEVLR
>ENST00000472607.1|SNV-12363-G-C|9
THRCTSWSCR
>ENST00000474535.2|SNV-33888-A-C|3
KQLWSRYCYR
>ENST00000478563.2|SNV-138031-G-T|10
PPPDLPLWQDCH
>ENST00000529111.5|SNV-1647307-G-A|3
GNQHIPGDNSIYVTK
>ENST00000508871.5|SNV-155603-A-G|1
NGGSEVVVTNKNKK
>ENST00000238497.10|MNV-12163-GAAG-G|1
GQPSPADEKGNDSDGEGESDDPEKK
>ENST00000324803.6|SNV-3141-G-A|2
LLTRAHMECPPAHTR
>FUSION-ENST00000269601.10:45710-ENST00000581274.1:183972|9
EGLTQLPSLDHLEPIR
>ENST00000588059.5|MNV-12163-GAAG-G|1
GQPSPADEKGCHCYRTTK
>ENST00000312358.12|SNV-43082-C-T|2
GAFSYLWRIVER
>ENST00000509059.5|SNV-86788-G-A|4
VAAENQDKDGNQNLR
>ENST00000449707.5|SNV-10394-G-A|6
LKTHLLRELGK
>ENST00000496283.5|INDEL-12592-C-CT|5
MWKDLIFFSLFFEKLK
>ENST00000313695.11|SNV-54285-G-A|1
ALVELLQEK
>ENST00000342711.6|SNV-13129-C-T|1
EAYDNGLPLLPHMLCAAILDQDR
>ENST00000343529.9|SNV-444524-A-G|4
NPDFLKGDFEGQLESDR
>ENST00000436881.2|SNV-1159-G-A|1
DILARTYPHPRSSPAWADWGPRPYR
>ENST00000584361.1|SNV-64653-C-T|3
LRSAPCCSAGPSLSPVRSCGR
>ENST00000334126.11|SNV-137806-G-A|3
GPPIDSSDIK
>ENST00000509059.5|SNV-86788-G-A|2
DGNQNLR
>ENST00000505875.1|SNV-23350-A-G|1
AFKLEMKWK
>ENST00000263253.9|SNV-68062-G-A|1
DATYYSYQNRYHFYEK
>ENST00000672335.1|SNV-78743-G-A|7
DGIPMICFDIIKKIMV
>ENST00000333480.3|SNV-1308-G-A|7
YEKLAGRGGPGSAGR
>ENST00000297267.14|SNV-64885-C-T|2
ASHVSSR
>ENST00000526417.6|SNV-17130-C-T|14
MAGPLQK
>FUSION-ENST00000269601.10:47348-ENST00000581274.1:183972|17
LGARAVPR
>ENST00000469372.5|SNV-41534-T-G|6
RNDYRDIYAIGVGK
>ENST00000336702.7|SNV-12117-G-A|1
TGSTGALETRSLKDHK
>FUSION-ENST00000269601.10:47348-ENST00000581274.1:183972|15
AVPRGGAAAPSFR
>ENST00000256652.8|SNV-11942-G-A|3
IFSLGPEDEGAYK
>FUSION-ENST00000269601.10:47348-ENST00000581274.1:183972|7
FLPSLRSSALGDCAGVSRLFLR
>ENST00000477310.1|SNV-11621-T-G|3
RNDYRDVSK
>ENST00000336702.7|SNV-12117-G-A|3
TGSTGALETR
>ENST00000361171.8|SNV-13755-G-A|1
DLSEALPETSMDPITGIGVVASRNR
>ENST00000258888.5|SNV-23231-G-A|2
AVPGEVNTLRK
>ENST00000510927.5|SNV-69444-C-A|3
MKDKVFSEV
>FUSION-ENST00000269601.10:47348-ENST00000581274.1:183972|1
GALVVFHILKGL
>ENST00000446957.6|SNV-2970-G-T|2
EICWKDHCMDK
>ENST00000495496.1|SNV-103756-C-G|1
SISGPGCNQNCRRTCSTALLFSPK
>ENST00000409469.5|SNV-59095-G-C|4
EFLKNYLTNLLKDGEDLMDETVLK
>ENST00000674219.1|SNV-2970-G-T|3
SEKYAGK
>ENST00000342358.9|SNV-103756-C-G|4
LKLGGQPTEEHFWAR
>ENST00000173229.7|SNV-1064-C-G|3
VCSTCGRPPAR
>ENST00000617998.6|SNV-24099-G-C|2
TPSLTVFLLGQSARDAQRAK
>ENST00000435359.5|SNV-20864-C-G|2
TMNEMYR
>ENST00000449707.5|SNV-10394-G-A|5
THLLRELGK
>ENST00000356711.7|SNV-524289-A-G|1
RKIITCQK
>ENST00000325722.8|SNV-114967-A-T|2
ALEVNTVTCQLNCSDHGHCDSFSK
>ENST00000173229.7|SNV-1064-C-G|1
VCSTCGRPPARYCVVSERGEER
>ENST00000652536.1|SNV-125184-A-G|1
TFPLDVGSIVGYSGRKK
>ENST00000617139.4|SNV-58224-G-A|2
KTMYWTDSVLDK
>FUSION-ENST00000269601.10:47348-ENST00000581274.1:183972|12
GGAAAPSFRR
>ENST00000271588.9|SNV-455381-G-A|5
DENLKGVVYTTRPLREAK
>ENST00000264914.10|SNV-205555-G-A|5
TLWLFDIDRDPEERHDLSK
>ENST00000426455.5|SNV-20279-A-C|2
DLPTRLELFTSR
>ENST00000477310.1|SNV-11621-T-G|1
DVSKLTDTICGVGNMSANASDQER
>ENST00000159647.9|SNV-7373-G-A|2
AEKPKPAHRK
>ENST00000495496.1|SNV-103756-C-G|3
SISGPGCNQNCR
>ENST00000665077.1|SNV-9857-C-G|4
KFASSSVAFK
>ENST00000336702.7|SNV-12117-G-A|5
SDISERPSVDDIESK
>ENST00000446378.3|SNV-43050-C-T|2
EEISTDSSLITPVDRPVLTK
>ENST00000574210.5|SNV-20864-C-G|1
YRNGSSANIPPLK
>ENST00000491280.1|SNV-13129-C-T|1
ACPDWERRV
>FUSION-ENST00000269601.10:45710-ENST00000581274.1:183972|10
REGLTQLPSLDHLEPIRIQDHK
>ENST00000342358.9|SNV-103756-C-G|1
LGGQPTEEHFWARL
>ENST00000496283.5|INDEL-12592-C-CT|6
WKDLIFFSLFFEK
>ENST00000454497.6|MNV-43025-GG-G|MNV-43028-GTCCTG-G|3
GGYQHVRSER
>ENST00000397594.5|SNV-3000-G-T|1
LVVVGAVGVGK
>ENST00000647821.1|SNV-414880-G-C|2
QDIPREDHGPTTK
>ENST00000584711.5|SNV-4716-G-A|2
MWSHVHTHHQPGHLDGGRGG
>ENST00000608362.2|MNV-5101-ACCAGGA-A|2
GGGGNFGPGSNFR
>ENST00000526417.6|SNV-17130-C-T|2
MWAWLDPCRRAQPPWAWR
>ENST00000525598.1|SNV-12105-G-A|6
QPVRIFLRGHLWIILSR
>ENST00000496283.5|INDEL-12592-C-CT|9
HVERSDFFQSFF
>ENST00000526417.6|SNV-17130-C-T|6
MWAWLDPCR
>ENST00000592462.5|SNV-11154-C-T|1
DGLPVPSWGR
>ENST00000584361.1|SNV-64653-C-T|6
MLRSAPCCSAGPSLSPVR
>ENST00000649554.1|SNV-37156-C-T|4
MLVFNCQTFPSLLLMNVITPTK
>ENST00000454497.6|MNV-43025-GG-G|MNV-43028-GTCCTG-G|2
GGYQHVRSERK
>ENST00000495496.1|SNV-103756-C-G|4
ENSNWEANPQKSISGPGCNQNCRR
>FUSION-ENST00000269601.10:47348-ENST00000581274.1:183972|16
LGARAVPRGGAAAPSFR
>ENST00000472097.1|SNV-33888-A-C|8
MTITLNLMKQLWSRYCYR
>ENST00000312358.12|SNV-43082-C-T|4
LSDFYDIHQEIGRGAFSYLWRIVER
>ENST00000495496.1|SNV-103756-C-G|9
MNRFQKENSNWEANPQK
>ENST00000369940.7|SNV-30336-G-C|1
MQNICNFLVQK
>ENST00000543196.6|SNV-35469-G-A|1
GKPLIMYSCHGLGGNQYFEYTTQR
>ENST00000472607.1|SNV-12363-G-C|3
TGCSRPCPQPCRTR
>ENST00000488771.1|SNV-14336-C-G|4
MGVHDCGY
>ENST00000336702.7|SNV-12117-G-A|2
TGSTGALETRSLK
>ENST00000299192.8|SNV-18616-C-T|5
IFEKTVFPNSIAVDLCSR
>ENST00000173229.7|SNV-1064-C-G|2
VCSTCGRPPARYCVVSER
>FUSION-ENST00000269601.10:47348-ENST00000581274.1:183972|20
ICPAPLPCRR
>ENST00000487347.1|SNV-456250-C-T|4
GRHGLCLHSTTRTSAGAWVWVCPQ
>ENST00000358731.9|INDEL-106784-G-GA|1
SNPFNESQEKKSR
>ENST00000476870.5|SNV-4244-T-C|2
GKAYHPGCLTCVVCHR
>FUSION-ENST00000269601.10:45710-ENST00000581274.1:183972|12
WPGFCHVNQRR
>ENST00000216268.6|SNV-32925-A-T|3
QDLIRELELLNSTSEDVAASHR
>ENST00000492648.2|INDEL-69775-G-GA|5
GQVCSPSWFR
>ENST00000409444.6|SNV-13740-G-A|2
RFQAADHSELIK
>ENST00000564942.1|SNV-18616-C-T|2
KLSFQTALQLTYVLGTLLGNL
>ENST00000436881.2|SNV-1159-G-A|5
YRERDILAR
>ENST00000472607.1|SNV-12363-G-C|10
TWWSCCCCRTHRCTSWSCR
>ENST00000560607.5|SNV-2275-C-T|5
WIPMFVTPPQSRCPTWW
>ENST00000394708.7|SNV-69444-C-A|2
RPTPDQLMKDKVFSEV
>ENST00000264705.9|SNV-18267-G-T|1
LLESLGYSLYASLGTADFYTEHGFK
>ENST00000507059.5|SNV-28715-C-T|4
DAICAACATPRVASTPPPAWPWK
>ENST00000488771.1|SNV-14336-C-G|7
LLERKDTFSTTPMGVHDCGY
>ENST00000672335.1|SNV-78743-G-A|11
DGIPMICFDIIK
>FUSION-ENST00000269601.10:45710-ENST00000581274.1:183972|16
MDEVLYSIAEKRWPGFCHVNQR
>ENST00000560607.5|SNV-2275-C-T|7
WIPMFVTPPQSR
>ENST00000643732.1|SNV-220406-G-C|2
PRSSTAPSTACPSLSWHR
>ENST00000316124.3|SNV-1004-G-A|5
GGRAAAQASACGHLGQDSGRR
>ENST00000258888.5|SNV-23231-G-A|1
AVPGEVNTLRKLSPDR
>ENST00000521011.1|SNV-205555-G-A|1
KDMTCPK
>ENST00000471917.1|SNV-456250-C-T|1
TSAGAWVWVCPQPGTLL
>ENST00000263253.9|SNV-68062-G-A|2
QLCTIPRDATYYSYQNRYHFYEK
>ENST00000251127.11|SNV-315721-G-T|4
LAKCNDPNIIIREDCNGIFR
>ENST00000649554.1|SNV-37156-C-T|6
EKMLVFNCQTFPSLLLMNVITPTK
>ENST00000312358.12|SNV-43082-C-T|1
GAFSYLWRIVERSSGLEFAAK
>ENST00000545653.5|SNV-68952-G-A|2
GNGVKYK
>ENST00000454497.6|MNV-43028-GTCCTG-G|5
GGYQHVRSEEER
>ENST00000343677.4|SNV-660-G-C|1
VVKPNKAAPKK
>ENST00000361226.8|SNV-57103-T-G|1
SSDESPRNPGCSGSGDQHCR
>ENST00000394427.3|SNV-51639-G-A|5
GEAFSDGNIK
>ENST00000356711.7|SNV-524289-A-G|2
YWHADQLNDLCLQLRRK
>ENST00000672335.1|SNV-78743-G-A|21
LWKMTYLMDGIPMICFDIIK
>ENST00000561069.5|SNV-208713-C-T|4
NIRMMQVQEAVSRVK
>ENST00000409444.6|SNV-13740-G-A|3
SRRFQAADHSELIK
>ENST00000241527.10|MNV-2638-TTCAGT-T|1
SNNYVQEPECRRNLVPP
>ENST00000469372.5|SNV-41534-T-G|2
DIYAIGVGKLDVDWR
>ENST00000557789.5|SNV-2275-C-T|7
WIPMFVTPPQVR
>ENST00000264229.11|SNV-265980-G-T|3
EAAALEQGLK
>ENST00000561069.5|SNV-208713-C-T|1
MMQVQEAVSRVKR
>ENST00000263663.10|INDEL-69775-G-GA|5
AFDEKKTK
>ENST00000249883.9|SNV-15130-C-T|2
AQQRQAGAPGGSSGSGGSPELSAL
>ENST00000292616.10|SNV-3698-A-C|4
YKAPGAEFFSVAWTALMVVTQAGHK
>ENST00000584361.1|SNV-64653-C-T|4
MLRSAPCCSAGPSLSPVRSCGR
>ENST00000454497.6|MNV-43025-GG-G|3
GGYQHVRSESPGKDSQAEVGMK
>ENST00000159647.9|SNV-7373-G-A|6
EPLAIMRVENSKAEKPKPAHR
>ENST00000454497.6|MNV-43028-GTCCTG-G|MNV-43025-GG-G|1
KGQPSRSR
>ENST00000472607.1|SNV-12363-G-C|13
KTWWSCCCCRTHR
>ENST00000373542.9|SNV-112130-G-T|4
TERTWIMQLKSEIK
>ENST00000371372.6|SNV-147290-G-A|1
VEEQPEDADNQQNVTR
>ENST00000441802.7|SNV-108182-C-G|1
AVDNGSP
>ENST00000361226.8|SNV-57103-T-G|4
RSSDESPR
>ENST00000159647.9|SNV-7373-G-A|4
VENSKAEKPKPAHRK
>ENST00000256652.8|SNV-11942-G-A|4
AFSLKIFSLGPEDEGAYK
>ENST00000496283.5|INDEL-12592-C-CT|4
WKDLIFFSLFFEKLK
>ENST00000561069.5|SNV-208713-C-T|2
MMQVQEAVSRVK
>ENST00000334126.11|SNV-137806-G-A|2
GPPIDSSDIKQR
>ENST00000375544.7|SNV-11789-A-C|2
MLDLQNNTIKEIK
>ENST00000517434.3|SNV-1424-G-T|4
SLPFELEKSVGNYYRLVTNAALYR
>ENST00000526417.6|SNV-17130-C-T|9
SGQMWAWLDPCR
>ENST00000200457.9|SNV-4244-T-C|3
ILRAMGKAYHPGCLTCVVCHR
>ENST00000297267.14|SNV-64885-C-T|4
RPLPPPPGSSPRASHVSSR
>ENST00000672335.1|SNV-78743-G-A|5
ICFDIIK
>ENST00000561069.5|SNV-208713-C-T|3
MMQVQEAVSR
>ENST00000324803.6|SNV-3141-G-A|1
AHMECPPAHTR
>ENST00000280241.12|SNV-1647307-G-A|1
GLGFSIAGGMGNQHIPGDNSIYVTK
>ENST00000012134.7|SNV-203166-G-T|1
LFMKQSTSEDSLNATER
>ENST00000617998.6|SNV-24780-G-A|4
KHMTNRK
>ENST00000647821.1|SNV-414880-G-C|3
KQDIPREDHGPTTK
>ENST00000353578.8|SNV-67643-G-A|1
NSGPPGIVGQKGDPGYPGPAGPK
>FUSION-ENST00000269601.10:47348-ENST00000581274.1:183972|19
ICPAPLPCRRR
>ENST00000436881.2|SNV-1159-G-A|2
DILARTYPHPR
>ENST00000672335.1|SNV-78743-G-A|13
TYLMDGIPMICFDIIKKIMV
>ENST00000513145.1|SNV-15130-C-T|2
ALRAQQAGAPGGSSGSGGSPELSAL
>ENST00000474428.6|SNV-54285-G-A|1
ALVELLQEKVGLFAEMTHFQAEED
>ENST00000674219.1|SNV-2970-G-T|2
SEKYAGKIIVWTSIMEQTGL
>FUSION-ENST00000269601.10:45710-ENST00000581274.1:183972|7
IQDHKHLYFPFR
>ENST00000264276.11|SNV-65138-C-G|6
VFRKLGNLGVPADEK
>ENST00000587974.1|MNV-14757-CAC-C|10
MNENAGGAKEAIRCQI
>FUSION-ENST00000586612.1:47348-ENST00000581274.1:183972|15
QILCVNRWPGFCHVNQR
>ENST00000373588.9|SNV-4044-G-A|4
MDYSYDK
>ENST00000372591.1|SNV-19788-G-A|8
SSWWMLNPK
>ENST00000264229.11|SNV-265980-G-T|1
EAAALEQGLKVEELRWQEVDER
>ENST00000557789.5|SNV-2275-C-T|8
MWIPMFVTPPQVR
>ENST00000252085.4|SNV-1098-G-A|2
YSFQYVDDK
>ENST00000478563.2|SNV-138031-G-T|1
ARLSLVME
>FUSION-ENST00000269601.10:47348-ENST00000581274.1:183972|24
TLPLCGLCFR
>ENST00000561069.5|SNV-208713-C-T|6
NPSKNIRMMQVQEAVSR
>ENST00000373289.4|SNV-15112-A-G|3
GLLRSSAK
>ENST00000451261.6|SNV-157443-A-G|4
DGQVRVAELINASYFNSTKCVAQHR
>ENST00000665077.1|SNV-9857-C-G|1
FASSSVAFKLSDNGDSIPYTINR
>ENST00000299192.8|SNV-18616-C-T|4
IFEKTVFPNSIAVDLCSRNPTWK
>ENST00000662975.1|SNV-59095-G-C|2
MDETVLKFYTQQWEDYRFSSK
>ENST00000472607.1|SNV-12363-G-C|1
TRHMCPR
>ENST00000446957.6|SNV-2970-G-T|3
YVSNGFCEVREICWKDHCMDK
>ENST00000477310.1|SNV-11621-T-G|2
NDYRDVSK
>ENST00000394427.3|SNV-51639-G-A|6
ENPVEETKGEAFSDGNIKVK
>ENST00000446957.6|SNV-2970-G-T|1
EICWKDHCMDKHNGTDR
>ENST00000454497.6|MNV-43025-GG-G|4
GGYQHVRSESPGK
>ENST00000495496.1|SNV-103756-C-G|5
ENSNWEANPQKSISGPGCNQNCR
>ENST00000574210.5|SNV-20864-C-G|3
NEMYRNGSSANIPPLK
>FUSION-ENST00000586612.1:47348-ENST00000581274.1:183972|19
LLARKQILCVNR
>FUSION-ENST00000269601.10:47348-ENST00000581274.1:183972|13
GGAAAPSFR
>FUSION-ENST00000269601.10:45710-ENST00000581274.1:183972|3
HLYFPFRERPEPLELSYLHKS
>FUSION-ENST00000269601.10:47348-ENST00000581274.1:183972|23
TLPLCGLCFRICPAPLPCR
>ENST00000574149.6|SNV-1961-G-A|4
DTPVCLLAVLGK
>ENST00000525598.1|SNV-12105-G-A|3
GHLWIILSR
>ENST00000373542.9|SNV-112130-G-T|2
TWIMQLKSEIK
