# Supplementary material for: Identification of non-canonical peptides with moPepGen
Source: Nat Biotechnol. 2025 Jun 16;44(4):568–73. doi: 10.1038/s41587-025-02701-0 (PMC12680078; doi:10.1038/s41587-025-02701-0)
Supplement: Supplementary file 4 — Supplementary Data: Cancer cell line variant peptide database. Custom peptide database FASTA file for each of the 376 cell lines from the Cancer Cell Line Encyclopedia with proteomics characterization or used in the reference channel. Variant peptide FASTA files were produced by moPepGen as the result of cell-line-specific publicly available mutations and fusions. [file 41587_2025_2701_MOESM4_ESM.zip › ACH-000019.fasta]

>FUSION-ENST00000637544.1:30880-ENST00000206262.2:87239|226
CSFALQFLSNTVISPF
>FUSION-ENST00000570947.5:95116-ENST00000417961.5:65268|628
FSLDELVASFVFSSLR
>FUSION-ENST00000570947.5:95116-ENST00000417961.5:65268|4155
LHTPCNR
>FUSION-ENST00000517974.1:40910-ENST00000519837.5:8015|1271
MSQQHSLNHLVSR
>FUSION-ENST00000570947.5:95116-ENST00000417961.5:65268|1784
MEKYSMLMDR
>FUSION-ENST00000570947.5:95116-ENST00000417961.5:65268|3184
WSRPCAGP
>FUSION-ENST00000637544.1:30880-ENST00000206262.2:87239|85
SRALDHILK
>FUSION-ENST00000570947.5:95116-ENST00000417961.5:65268|4595
KERTLVDLK
>FUSION-ENST00000517974.1:40910-ENST00000519837.5:8015|1085
MNRGGGACSEPRLHHCTPDWATER
>FUSION-ENST00000570947.5:95116-ENST00000417961.5:65268|3968
SMKTSAER
>FUSION-ENST00000570947.5:95116-ENST00000417961.5:65268|2513
VMLHCFIKSSNIKNYR
>FUSION-ENST00000570947.5:95116-ENST00000417961.5:65268|2045
AFSFSSFNMILIVDLLYMAFIMLR
>FUSION-ENST00000570947.5:95116-ENST00000417961.5:65268|2552
RAGSGIPHADCR
>FUSION-ENST00000517974.1:40910-ENST00000519837.5:8015|519
GNLLFLVKVYCSKFEQIVQLLK
>FUSION-ENST00000570947.5:95116-ENST00000417961.5:65268|1733
EQCRREDECELILQGSHVLK
>ENST00000472077.1|SNV-27383-G-A|10
VIACDGIWNVMSSQK
>FUSION-ENST00000517974.1:40910-ENST00000519837.5:8015|258
MSFWVSKHLEELGGCRPR
>FUSION-ENST00000545302.5:45194-ENST00000652379.1:25317|780
YTDSPKTQK
>FUSION-ENST00000593073.5:2094-ENST00000293443.12:7265|30
LLWALLPSWSGRLISR
>FUSION-ENST00000570947.5:95116-ENST00000417961.5:65268|527
PLGGLPYR
>FUSION-ENST00000545302.5:45194-ENST00000652379.1:25317|1018
IELHCCNKSPQR
>FUSION-ENST00000570947.5:95116-ENST00000417961.5:65268|1042
GVQPWEPGK
>FUSION-ENST00000570947.5:95116-ENST00000417961.5:65268|1779
YSMLMDRK
>FUSION-ENST00000570947.5:95116-ENST00000417961.5:65268|4282
TFIYFENILLFIKYFL
>ENST00000378685.8|SNV-14755-G-C|2
DAEEQMHAMK
>FUSION-ENST00000570947.5:95116-ENST00000417961.5:65268|1210
EAPPPAWPITTEVR
>ENST00000497699.1|SNV-4663-A-G|3
RLQGQRQQMLSR
>FUSION-ENST00000570947.5:95116-ENST00000417961.5:65268|3911
MARFLRGR
>FUSION-ENST00000570947.5:95116-ENST00000417961.5:65268|53
VACVLMDK
>FUSION-ENST00000517974.1:40910-ENST00000519837.5:8015|123
LSFLDSLQY
>FUSION-ENST00000570947.5:95116-ENST00000417961.5:65268|4052
MAKPCLY
>FUSION-ENST00000545302.5:45194-ENST00000652379.1:25317|812
NLGRQLLASRTLSR
>FUSION-ENST00000637544.1:30880-ENST00000206262.2:87239|200
SCKLQGYK
>FUSION-ENST00000578151.1:31528-ENST00000488239.1:116048|190
KFMFSSQFIFFPDTR
>ENST00000421577.6|SNV-19300-C-G|5
VEELKFDRYSVFRPGVVLCDR
>FUSION-ENST00000310298.8:1909-ENST00000560678.5:5896|4
KPCLMWLWEFLQR
>ENST00000409556.5|SNV-38067-C-T|3
QFKLFSKPVSKEDLK
>FUSION-ENST00000545302.5:45194-ENST00000652379.1:25317|64
LFLMFSVGR
>FUSION-ENST00000545302.5:45194-ENST00000652379.1:25317|1120
NRTSVPLGCR
>FUSION-ENST00000545302.5:45194-ENST00000652379.1:25317|717
FRDGVSEARPPWLPR
>FUSION-ENST00000517974.1:40910-ENST00000519837.5:8015|498
MCAVIFTELKRSQVNK
>FUSION-ENST00000545302.5:45194-ENST00000652379.1:25317|1366
TVLAWAER
>FUSION-ENST00000570947.5:95116-ENST00000417961.5:65268|2519
KTLLHLSKVMLHCFIK
>FUSION-ENST00000570947.5:95116-ENST00000417961.5:65268|1023
PHQSVNHVQR
>FUSION-ENST00000545302.5:45194-ENST00000652379.1:25317|216
LLPSSRPRPAPRPRSPADATPRR
>FUSION-ENST00000505791.5:1477-ENST00000262462.9:490332|3
VGRAGATGAWRAGLSG
>FUSION-ENST00000570947.5:95116-ENST00000417961.5:65268|2593
CASRAVFCR
>FUSION-ENST00000567550.1:285-ENST00000575422.5:126749|33
DWGEAGAR
>FUSION-ENST00000517974.1:40910-ENST00000519837.5:8015|1083
GGGACSEPR
>FUSION-ENST00000570947.5:95116-ENST00000417961.5:65268|4591
MTLGGDFGR
>FUSION-ENST00000545302.5:45194-ENST00000652379.1:25317|148
GVGFRSPNPEWR
>FUSION-ENST00000570947.5:95116-ENST00000417961.5:65268|174
MLSCAFGKNWVSTFPGAK
>FUSION-ENST00000517974.1:40910-ENST00000519837.5:8015|706
LFNHSYYFR
>FUSION-ENST00000517974.1:40910-ENST00000519837.5:8015|1061
MKFFLFEIVLFHHHILNK
>FUSION-ENST00000570947.5:95116-ENST00000417961.5:65268|895
MERKCWAPNPGDEK
>FUSION-ENST00000545302.5:45194-ENST00000652379.1:25317|13
MGFGVLSCCPRWSRTPVLK
>ENST00000462182.1|SNV-6322-A-C|3
IECDMCQDWFPGSETCLL
>FUSION-ENST00000570947.5:95116-ENST00000417961.5:65268|3420
CRHTVCHDQAR
>ENST00000457692.5|SNV-26096-G-T|1
YYSSEPQAVDFL
>FUSION-ENST00000517974.1:40910-ENST00000519837.5:8015|391
MNFSNYK
>FUSION-ENST00000517974.1:40910-ENST00000519837.5:8015|94
CILLILHK
>FUSION-ENST00000570947.5:95116-ENST00000417961.5:65268|1036
VACFYRNKGF
>FUSION-ENST00000570947.5:95116-ENST00000417961.5:65268|2543
AGSGIPHAEGGLRNPTRGLQR
>FUSION-ENST00000570947.5:95116-ENST00000417961.5:65268|3206
QRVITDGFSSPVPLWGIGGKWGK
>ENST00000448039.5|INDEL-46053-T-TAA|1
HPSSTET
>FUSION-ENST00000545302.5:45194-ENST00000652379.1:25317|1315
MTCPLCRRLTP
>FUSION-ENST00000517974.1:40910-ENST00000519837.5:8015|356
WWWWWCFGLFSALWR
>FUSION-ENST00000570947.5:95116-ENST00000417961.5:65268|1794
MWLFLACRHPPFL
>FUSION-ENST00000570947.5:95116-ENST00000417961.5:65268|4190
GSTSVTSTSSSHTCKPPSEGLPQ
>FUSION-ENST00000570947.5:95116-ENST00000417961.5:65268|4189
MHTWPLSLQQTTFCSLS
>FUSION-ENST00000570947.5:95116-ENST00000417961.5:65268|4531
MHKRLMILMK
>FUSION-ENST00000578151.1:31528-ENST00000488239.1:116048|14
FFTLRGK
>FUSION-ENST00000570947.5:95116-ENST00000417961.5:65268|2163
MPLHSSLGDRVRLHLK
>FUSION-ENST00000517974.1:40910-ENST00000519837.5:8015|1257
MGGRCVFRNK
>FUSION-ENST00000570947.5:95116-ENST00000417961.5:65268|554
MICWCPHPQSQNVGVVWK
>FUSION-ENST00000570947.5:95116-ENST00000417961.5:65268|4549
MVPLYFSLGDRVRLHLK
>FUSION-ENST00000570947.5:95116-ENST00000417961.5:65268|3199
DFCGQFM
>FUSION-ENST00000517974.1:40910-ENST00000519837.5:8015|803
LKHIREK
>FUSION-ENST00000570947.5:95116-ENST00000417961.5:65268|47
DKGFSGKLDLGQVQSSASYR
>FUSION-ENST00000570947.5:95116-ENST00000417961.5:65268|2965
FLSTKLLR
>FUSION-ENST00000517974.1:40910-ENST00000519837.5:8015|445
TKSFFFLPQGNAFKYVDR
>FUSION-ENST00000517974.1:40910-ENST00000519837.5:8015|1265
VEKGNRSVA
>FUSION-ENST00000570947.5:95116-ENST00000417961.5:65268|3366
MPPPRLPPK
>FUSION-ENST00000637544.1:30880-ENST00000206262.2:87239|48
CSQRFSQTNVHMMPRR
>FUSION-ENST00000568766.1:39006-ENST00000575422.5:126749|11
SLGTRAGAGALRPELLQRPEGPGQR
>FUSION-ENST00000570947.5:95116-ENST00000417961.5:65268|3205
VITDGFSSPVPLWGIGGK
>FUSION-ENST00000570947.5:95116-ENST00000417961.5:65268|1513
FLYISQISLLFK
>FUSION-ENST00000517974.1:40910-ENST00000519837.5:8015|227
NEGMKEVK
>FUSION-ENST00000570947.5:95116-ENST00000417961.5:65268|1987
EYVFPLLYFKPVSLEARCVSCR
>FUSION-ENST00000570947.5:95116-ENST00000417961.5:65268|769
GSCPVLDIPQPEA
>ENST00000220514.8|SNV-43-C-T|4
MAAQSLRHR
>FUSION-ENST00000570947.5:95116-ENST00000417961.5:65268|3494
MTLALLRDLL
>FUSION-ENST00000570947.5:95116-ENST00000417961.5:65268|2648
ESLTTRKR
>FUSION-ENST00000517974.1:40910-ENST00000519837.5:8015|1226
LTSDSKINHNKSR
>FUSION-ENST00000570947.5:95116-ENST00000417961.5:65268|1127
MRGAGCQGNQPCAQR
>ENST00000490506.5|SNV-9190-C-A|3
VWKIAEVLVGEQQQCQDAKSQQK
>FUSION-ENST00000545302.5:45194-ENST00000652379.1:25317|1183
MIHLPGPPKVLETTGLSRR
>FUSION-ENST00000570947.5:95116-ENST00000417961.5:65268|363
PYNSPIK
>ENST00000358127.9|SNV-67619-G-C|3
QMRGHLFTQQQLEVLDRVFER
>ENST00000566948.5|SNV-108658-T-G|6
MELQPEPFILKLDCLFFQALFRK
>FUSION-ENST00000545302.5:45194-ENST00000652379.1:25317|1228
VGPCPFHESEKRVLR
>FUSION-ENST00000570947.5:95116-ENST00000417961.5:65268|4051
MFIKTFQ
>FUSION-ENST00000570947.5:95116-ENST00000417961.5:65268|4454
CVLLLSSGVFCIFLLSLVGL
>FUSION-ENST00000570947.5:95116-ENST00000417961.5:65268|4215
MEAWLQRPWR
>FUSION-ENST00000570947.5:95116-ENST00000417961.5:65268|430
MITALEK
>FUSION-ENST00000570947.5:95116-ENST00000417961.5:65268|3146
LLLASGK
>FUSION-ENST00000517974.1:40910-ENST00000519837.5:8015|633
FRIELELRES
>FUSION-ENST00000578151.1:31528-ENST00000488239.1:116048|165
MDALRNIMLK
>FUSION-ENST00000578151.1:31528-ENST00000488239.1:116048|27
MDSDNKVF
>FUSION-ENST00000545302.5:45194-ENST00000652379.1:25317|110
MMCCCHGNPAQYER
>FUSION-ENST00000570947.5:95116-ENST00000417961.5:65268|3804
ERCFYLKGTC
>ENST00000462182.1|SNV-6322-A-C|4
MIECDMCQDWFPGSETCLL
>FUSION-ENST00000570947.5:95116-ENST00000417961.5:65268|4563
LCLFSCACWPFIYLPWAR
>FUSION-ENST00000570947.5:95116-ENST00000417961.5:65268|1632
YLGIQLTREVKDLFK
>FUSION-ENST00000393021.7:21658-ENST00000591877.1:132576|9
VLKKGENWLSWMFEK
>FUSION-ENST00000545302.5:45194-ENST00000652379.1:25317|1280
EAGVEELLEPGR
>FUSION-ENST00000545302.5:45194-ENST00000652379.1:25317|160
MGQSVLRDGRAPFR
>FUSION-ENST00000637544.1:30880-ENST00000206262.2:87239|14
LPASAAPLPRRPLPR
>ENST00000540012.5|SNV-219032-C-G|1
QCSKKEK
>FUSION-ENST00000570947.5:95116-ENST00000417961.5:65268|4335
VVNFVHVR
>FUSION-ENST00000570947.5:95116-ENST00000417961.5:65268|132
MRVHTSTQYIQACTPNTCTHCTR
>ENST00000640888.2|SNV-12278-T-C|5
ALREADVDCLTLGQYTQPTR
>FUSION-ENST00000578151.1:31528-ENST00000488239.1:116048|135
MIEVFYVCALQYSSPCYMWLLR
>FUSION-ENST00000570947.5:95116-ENST00000417961.5:65268|4042
GREGHGGEVSGRSPWGSHCDVYK
>FUSION-ENST00000570947.5:95116-ENST00000417961.5:65268|1580
ASQFSLHHLLNR
>ENST00000635752.1|SNV-6831-G-T|1
IIQVPLNSICDMR
>FUSION-ENST00000570947.5:95116-ENST00000417961.5:65268|1166
VISNGPR
>FUSION-ENST00000570947.5:95116-ENST00000417961.5:65268|1157
MQVSPSQLR
>FUSION-ENST00000570947.5:95116-ENST00000417961.5:65268|46
GFSGKLDLGQVQSSASYR
>ENST00000373218.5|SNV-297-A-C|3
SSSAGSGHQPSQRR
>FUSION-ENST00000570947.5:95116-ENST00000417961.5:65268|1106
GRASGTSRWLNTCR
>FUSION-ENST00000570947.5:95116-ENST00000417961.5:65268|2695
EGELRNPTR
>FUSION-ENST00000578151.1:31528-ENST00000488239.1:116048|213
MTTKIDRNQALLVPALGG
>FUSION-ENST00000570947.5:95116-ENST00000417961.5:65268|2119
IHLPWPPKVLGLQA
>FUSION-ENST00000570947.5:95116-ENST00000417961.5:65268|505
SAPGEGHCADEDLS
>FUSION-ENST00000570947.5:95116-ENST00000417961.5:65268|2547
AGSGIPHAEGGR
>ENST00000298283.5|SNV-452-T-A|3
VHIGQVIKSIR
>FUSION-ENST00000570947.5:95116-ENST00000417961.5:65268|2326
LMFYKPLLPAQPRAQVL
>ENST00000326756.4|SNV-11799-G-A|4
LEPKRTETSK
>FUSION-ENST00000570947.5:95116-ENST00000417961.5:65268|453
GDCCFLLEVRAGDGALEK
>FUSION-ENST00000570947.5:95116-ENST00000417961.5:65268|1085
KGQVPTLVH
>FUSION-ENST00000593073.5:2094-ENST00000293443.12:7265|38
DFRAGPEGGRVVI
>FUSION-ENST00000570947.5:95116-ENST00000417961.5:65268|488
PSYFFPIFGR
>FUSION-ENST00000570947.5:95116-ENST00000417961.5:65268|1643
MNELPFTIATK
>FUSION-ENST00000545302.5:45194-ENST00000652379.1:25317|206
SEGTGDGLRCPRPIER
>FUSION-ENST00000545302.5:45194-ENST00000652379.1:25317|134
RRPVSSR
>FUSION-ENST00000570947.5:95116-ENST00000417961.5:65268|551
ICWCPHPQSQNVGVVWK
>FUSION-ENST00000570947.5:95116-ENST00000417961.5:65268|911
GTGSWQPPASLLSLTR
>FUSION-ENST00000554887.5:1168-ENST00000267584.9:45707|7
CCGSARAPC
>FUSION-ENST00000545302.5:45194-ENST00000652379.1:25317|904
AQDADSFFAVVR
>ENST00000649755.1|SNV-273-A-G|8
ANFDAQR
>FUSION-ENST00000570947.5:95116-ENST00000417961.5:65268|1088
MLQLAAVTVGLKERK
>FUSION-ENST00000517974.1:40910-ENST00000519837.5:8015|742
HMAHKSK
>FUSION-ENST00000567550.1:285-ENST00000575422.5:126749|41
RRDWGEAGAR
>FUSION-ENST00000545302.5:45194-ENST00000652379.1:25317|180
MGSPRERGPCLGK
>ENST00000268661.8|SNV-10521-G-T|2
GVTSLWHTKK
>FUSION-ENST00000570947.5:95116-ENST00000417961.5:65268|1149
VCLVYGEQTRTLWWESR
>FUSION-ENST00000570947.5:95116-ENST00000417961.5:65268|2089
MIHVLRKR
>FUSION-ENST00000570947.5:95116-ENST00000417961.5:65268|175
LSCAFGK
>FUSION-ENST00000570947.5:95116-ENST00000417961.5:65268|1752
VCIKPGVCTRGHAECISTYPEQHR
>FUSION-ENST00000578151.1:31528-ENST00000488239.1:116048|80
EHYYPPGASYALPPR
>ENST00000489226.5|SNV-8286-G-A|4
DEQQEKGLYINRGSSSR
>FUSION-ENST00000545302.5:45194-ENST00000652379.1:25317|135
FRRRPVSSR
>FUSION-ENST00000517974.1:40910-ENST00000519837.5:8015|1194
TLGKLLNFLGLRCILCK
>FUSION-ENST00000570947.5:95116-ENST00000417961.5:65268|1316
MHAPALATR
>FUSION-ENST00000545302.5:45194-ENST00000652379.1:25317|1065
DTAALSPPLSTAGPTPPRNPR
>FUSION-ENST00000545302.5:45194-ENST00000652379.1:25317|1236
MRGAFSDFSLGHVWRPYFSYFPDK
>FUSION-ENST00000570947.5:95116-ENST00000417961.5:65268|4094
GHSPTLSNSY
>FUSION-ENST00000545302.5:45194-ENST00000652379.1:25317|894
MPTLGVNGLTAAGPPNKLRPVFGLC
>FUSION-ENST00000637544.1:30880-ENST00000206262.2:87239|255
MCRLSCHATLLSEKYY
>FUSION-ENST00000545302.5:45194-ENST00000652379.1:25317|478
WPAGRPPLPGGSS
>FUSION-ENST00000570947.5:95116-ENST00000417961.5:65268|4467
MTLAVGFYK
>ENST00000648381.1|SNV-52642-G-A|14
QILYLKKPNR
>FUSION-ENST00000545302.5:45194-ENST00000652379.1:25317|418
RPIRTSALSTFDGSRR
>FUSION-ENST00000570947.5:95116-ENST00000417961.5:65268|3806
YLGVELAHQRERCFYLK
>FUSION-ENST00000570947.5:95116-ENST00000417961.5:65268|415
SPVGVHLQASVSPSSR
>ENST00000544227.5|SNV-253405-T-A|3
MKIATGNLCSLK
>FUSION-ENST00000570947.5:95116-ENST00000417961.5:65268|533
VQMRPLGGLPYRK
>FUSION-ENST00000570947.5:95116-ENST00000417961.5:65268|1255
SVNWESTYTRVLK
>FUSION-ENST00000570947.5:95116-ENST00000417961.5:65268|4448
MNFSVLLLLLISSFISLWSEK
>FUSION-ENST00000517974.1:40910-ENST00000519837.5:8015|992
MIYRKMCLGYMQ
>FUSION-ENST00000570947.5:95116-ENST00000417961.5:65268|4073
ERCEQNEDKLG
>FUSION-ENST00000570947.5:95116-ENST00000417961.5:65268|4477
KGCRILSNAFLTPI
>FUSION-ENST00000545302.5:45194-ENST00000652379.1:25317|436
SAPLRPRPGGGRR
>FUSION-ENST00000570947.5:95116-ENST00000417961.5:65268|4247
MNFCLLLLVQKPSLATPAGRGK
>ENST00000355962.5|SNV-847-G-A|1
TFNPIQAIVDNMKVKPNPNK
>FUSION-ENST00000517974.1:40910-ENST00000519837.5:8015|1047
MPGLALLHAGVYCSNLYK
>FUSION-ENST00000570947.5:95116-ENST00000417961.5:65268|2133
MPFISLA
>FUSION-ENST00000545302.5:45194-ENST00000652379.1:25317|1031
ERLSILWLE
>FUSION-ENST00000570947.5:95116-ENST00000417961.5:65268|3189
LPLRPCSCVVLWTGR
>FUSION-ENST00000351393.10:45194-ENST00000652379.1:25317|11
DPPASASRSAVMTRVGTVR
>FUSION-ENST00000545302.5:45194-ENST00000652379.1:25317|145
SPNPEWRR
>FUSION-ENST00000570947.5:95116-ENST00000417961.5:65268|2905
MQLVSFLSFSVIQK
>FUSION-ENST00000570947.5:95116-ENST00000417961.5:65268|2304
AEFLAMYCRLR
>FUSION-ENST00000570947.5:95116-ENST00000417961.5:65268|1886
CIVLGFTYRSTIHFLVNFHLR
>FUSION-ENST00000570947.5:95116-ENST00000417961.5:65268|4482
MPFLTLRRFPFNSSLLNF
>FUSION-ENST00000570947.5:95116-ENST00000417961.5:65268|4117
EAACAGK
>FUSION-ENST00000570947.5:95116-ENST00000417961.5:65268|4625
MESEAGR
>FUSION-ENST00000570947.5:95116-ENST00000417961.5:65268|1503
GGACQMLTITK
>FUSION-ENST00000570947.5:95116-ENST00000417961.5:65268|1347
QFTYSWWR
>FUSION-ENST00000570947.5:95116-ENST00000417961.5:65268|110
MHTHTCTK
>FUSION-ENST00000570947.5:95116-ENST00000417961.5:65268|4401
QHKFSRNHGSVR
>ENST00000460838.5|SNV-9515-T-C|2
FHLSQLK
>FUSION-ENST00000570947.5:95116-ENST00000417961.5:65268|4028
MLLVHVEVWERR
>FUSION-ENST00000517974.1:40910-ENST00000519837.5:8015|1206
DDRYTHVCPDTI
>ENST00000254190.4|SNV-73379-G-C|5
FQPRQREEILESEFLTGK
>FUSION-ENST00000570947.5:95116-ENST00000417961.5:65268|3054
GYVNYIV
>ENST00000302017.4|SNV-8609-G-A|4
KSHLGRHQAMHTGSRPHACAVCAR
>ENST00000261168.8|INDEL-112690-C-CA|3
ECNTSSSNSGDHKTPCTK
>ENST00000528431.5|SNV-3951-C-T|4
EGTYHFRMTILSPLEKLR
>FUSION-ENST00000570947.5:95116-ENST00000417961.5:65268|379
MSPSSLWVCTCRCPCPRPPCGSAR
>FUSION-ENST00000517974.1:40910-ENST00000519837.5:8015|1305
SICIIELFGLNEKVYVVTCSTV
>FUSION-ENST00000570947.5:95116-ENST00000417961.5:65268|2649
ESLTTRK
>FUSION-ENST00000570947.5:95116-ENST00000417961.5:65268|3489
QLVLVGPSRK
>FUSION-ENST00000517974.1:40910-ENST00000519837.5:8015|444
SFFFLPQGNAFK
>FUSION-ENST00000570947.5:95116-ENST00000417961.5:65268|532
MRPLGGLPYR
>FUSION-ENST00000545302.5:45194-ENST00000652379.1:25317|1226
VDLVSCLFHRHHR
>FUSION-ENST00000517974.1:40910-ENST00000519837.5:8015|399
MVNILTFSNFFEFVLRK
>FUSION-ENST00000517974.1:40910-ENST00000519837.5:8015|951
MPGYHMCHCR
>FUSION-ENST00000517974.1:40910-ENST00000519837.5:8015|721
VPPNHLKSCLLFK
>FUSION-ENST00000570947.5:95116-ENST00000417961.5:65268|2039
MAFIMLRDVPSIPCFLGFLIMKR
>FUSION-ENST00000517974.1:40910-ENST00000519837.5:8015|1067
MTLLLFMK
>FUSION-ENST00000570947.5:95116-ENST00000417961.5:65268|3013
MLCCALGREASAPGASSFPNGAVR
>FUSION-ENST00000570947.5:95116-ENST00000417961.5:65268|4588
MSVPTPRFIFGTPR
>FUSION-ENST00000545302.5:45194-ENST00000652379.1:25317|193
EASSAVTRPIPEKPAGAPGRVLFSL
>ENST00000404991.2|SNV-870-A-G|2
VTDEILHLVPSIDNFRLTLR
>FUSION-ENST00000545302.5:45194-ENST00000652379.1:25317|349
MLTSYATPER
>ENST00000493857.1|SNV-128857-G-A|7
RPSMTLSSRHRPR
>FUSION-ENST00000351393.10:45194-ENST00000652379.1:25317|15
GDLELLGSRDPPASASR
>FUSION-ENST00000637544.1:30880-ENST00000206262.2:87239|20
EPAASLGKLRR
>FUSION-ENST00000637544.1:30880-ENST00000206262.2:87239|37
TAQPPVPPERAGKER
>FUSION-ENST00000570947.5:95116-ENST00000417961.5:65268|3391
WYSMQAHRVS
>FUSION-ENST00000570947.5:95116-ENST00000417961.5:65268|3931
MFKHNVYENICRAASPR
>ENST00000490506.5|SNV-9190-C-A|5
AAKVWKIAEVLVGEQQQCQDAK
>FUSION-ENST00000570947.5:95116-ENST00000417961.5:65268|3272
MPLIFLLLFS
>FUSION-ENST00000570947.5:95116-ENST00000417961.5:65268|4514
YGVKQRSSFILL
>FUSION-ENST00000505791.5:1477-ENST00000262462.9:490332|5
DFLASFPAIPAETANVRVGR
>FUSION-ENST00000570947.5:95116-ENST00000417961.5:65268|3240
SPSTVVAGPHRR
>FUSION-ENST00000578151.1:31528-ENST00000488239.1:116048|154
SVLCLCSSVQ
>FUSION-ENST00000517974.1:40910-ENST00000519837.5:8015|143
TLFHFRLSGIRFFK
>FUSION-ENST00000545302.5:45194-ENST00000652379.1:25317|631
IDVGVCVIQINTHRSIK
>FUSION-ENST00000637544.1:30880-ENST00000206262.2:87239|196
YSCSLLSLQLV
>ENST00000580170.5|SNV-809319-G-C|1
QFHFTGWPHHGVPYHATGLLGFVR
>FUSION-ENST00000637544.1:30880-ENST00000206262.2:87239|26
SAAAGAPPPRR
>FUSION-ENST00000545302.5:45194-ENST00000652379.1:25317|465
GSRGGSRWGPR
>ENST00000265807.8|SNV-21133-C-A|3
TAPTLEEEK
>ENST00000649480.1|SNV-273-A-G|3
NFDAQRFAGTWLLVAVGSACR
>FUSION-ENST00000570947.5:95116-ENST00000417961.5:65268|4501
MTGVSRRAWLLSFFIALVGASR
>FUSION-ENST00000570947.5:95116-ENST00000417961.5:65268|1362
IPYSLWKLLASDQPWAPDFGFPLWR
>FUSION-ENST00000517974.1:40910-ENST00000519837.5:8015|1301
MLIMIIIMSLMSVVSR
>FUSION-ENST00000517974.1:40910-ENST00000519837.5:8015|988
MNILLLCGNFLENQS
>FUSION-ENST00000545302.5:45194-ENST00000652379.1:25317|752
PVIPSLWDAEVDASPEVGSWR
>ENST00000496492.5|SNV-366500-G-T|9
WEWWGRMCWRPLMR
>ENST00000372989.5|SNV-40992-C-A|2
ADSDSTSRR
>FUSION-ENST00000570947.5:95116-ENST00000417961.5:65268|1488
MRYFDKGMQSVITILG
>FUSION-ENST00000570947.5:95116-ENST00000417961.5:65268|191
NAVLCFWEK
>ENST00000260383.11|SNV-35283-C-T|1
NHQINSDLAQLLL
>FUSION-ENST00000517974.1:40910-ENST00000519837.5:8015|1186
CILCKMGMMIK
>ENST00000649755.1|SNV-273-A-G|5
FAGTWLLVAVGSACRFLQEQGHR
>FUSION-ENST00000570947.5:95116-ENST00000417961.5:65268|1585
VTYRFNAIPIKLPLTFLTELEK
>FUSION-ENST00000570947.5:95116-ENST00000417961.5:65268|3951
WGFAQLTSVNVT
>FUSION-ENST00000545302.5:45194-ENST00000652379.1:25317|1169
MPAPREAEAGESLEPGKR
>FUSION-ENST00000570947.5:95116-ENST00000417961.5:65268|1825
NRKPHVKPSDLVR
>ENST00000461395.5|MNV-231-GCTCA-G|12
SRRETSGSR
>FUSION-ENST00000570947.5:95116-ENST00000417961.5:65268|762
MKLKNPQMVTGVFNLQSR
>FUSION-ENST00000545302.5:45194-ENST00000652379.1:25317|1359
MPLSPPPPPPK
>ENST00000359232.8|SNV-13202-C-T|2
LQYRGTLHCFK
>FUSION-ENST00000570947.5:95116-ENST00000417961.5:65268|2532
VGGWAQESHTRTAESGR
>FUSION-ENST00000545302.5:45194-ENST00000652379.1:25317|320
LDGLVRPSDRPRRGRPTALAER
>FUSION-ENST00000570947.5:95116-ENST00000417961.5:65268|2203
HLFVDVFAIRVSSLVK
>FUSION-ENST00000570947.5:95116-ENST00000417961.5:65268|1930
SFKKSSAAEK
>FUSION-ENST00000545302.5:45194-ENST00000652379.1:25317|1496
GRNSSIDTADLHLWNPQSSTHKTGD
>FUSION-ENST00000545302.5:45194-ENST00000652379.1:25317|1428
EAPCLLGPKRPSWKVR
>ENST00000377173.4|SNV-822-G-A|3
AFGTCGSHMIVVSLFYR
>FUSION-ENST00000568766.1:39006-ENST00000575422.5:126749|13
LEGGRCRSLGTR
>ENST00000567914.1|SNV-3657-C-G|2
KPRCSNASIR
>ENST00000586808.1|SNV-369-G-C|4
SRSSKAHSR
>FUSION-ENST00000570947.5:95116-ENST00000417961.5:65268|1167
LRVISNGPRATQPHLHHELVQ
>ENST00000394236.9|SNV-52642-G-A|5
RHANSLLEETK
>FUSION-ENST00000517974.1:40910-ENST00000519837.5:8015|1330
MRNFISVVSKQNAFI
>FUSION-ENST00000570947.5:95116-ENST00000417961.5:65268|3219
AIGATGSGSQFLEVYRHGLPGRDVR
>FUSION-ENST00000578151.1:31528-ENST00000488239.1:116048|78
SRCPLLR
>ENST00000466805.5|SNV-80946-G-T|1
VSGEETPSYGFILTRVQQQ
>FUSION-ENST00000570947.5:95116-ENST00000417961.5:65268|498
VFRLQRDPQ
>FUSION-ENST00000570947.5:95116-ENST00000417961.5:65268|1293
RPSSGPHKGTLQTGQLKQQTFVFLK
>FUSION-ENST00000570947.5:95116-ENST00000417961.5:65268|3069
MPDWALERQKLLQ
>FUSION-ENST00000570947.5:95116-ENST00000417961.5:65268|2868
QFRNASR
>FUSION-ENST00000517974.1:40910-ENST00000519837.5:8015|493
IGGMVLTV
>FUSION-ENST00000545302.5:45194-ENST00000652379.1:25317|586
AVAPEAR
>FUSION-ENST00000578151.1:31528-ENST00000488239.1:116048|145
MQLWNGMFN
>ENST00000260264.8|SNV-44-C-G|3
ESARTAK
>FUSION-ENST00000570947.5:95116-ENST00000417961.5:65268|4083
INWDEIGKYGT
>FUSION-ENST00000570947.5:95116-ENST00000417961.5:65268|3998
SASEAWPGLTR
>FUSION-ENST00000570947.5:95116-ENST00000417961.5:65268|265
SSPLRPTEILPSR
>FUSION-ENST00000570947.5:95116-ENST00000417961.5:65268|2447
MRFGVAK
>FUSION-ENST00000545302.5:45194-ENST00000652379.1:25317|1518
MCTASSHVSR
>FUSION-ENST00000570947.5:95116-ENST00000417961.5:65268|166
AGPRLPLR
>FUSION-ENST00000545302.5:45194-ENST00000652379.1:25317|357
ETKVFGFR
>FUSION-ENST00000517974.1:40910-ENST00000519837.5:8015|1162
IATIPINFHGLWFLSFAFIPES
>FUSION-ENST00000593073.5:2094-ENST00000293443.12:7265|20
EGFEFWGPRVSCCLL
>FUSION-ENST00000570947.5:95116-ENST00000417961.5:65268|39
KDPSPESPSCTSEPPGHPSSSA
>ENST00000361727.8|SNV-1016368-C-A|1
LNQDLFSVSFQFRK
>FUSION-ENST00000570947.5:95116-ENST00000417961.5:65268|2486
AGSGIPHADCGEWEGGLRNPTRGGR
>FUSION-ENST00000570947.5:95116-ENST00000417961.5:65268|803
VLLAPMSVVWLAQ
>FUSION-ENST00000570947.5:95116-ENST00000417961.5:65268|2330
LTAVRAARLMFYKPLLPAQPR
>FUSION-ENST00000517974.1:40910-ENST00000519837.5:8015|587
HGVWSGKSGVSQPSELR
>FUSION-ENST00000545302.5:45194-ENST00000652379.1:25317|95
HLVYVLG
>ENST00000262839.2|SNV-305998-G-T|6
KTCHGPPLIRTMPMSSGAQGK
>ENST00000536364.5|SNV-2148-G-C|1
GQIPELIFYA
>ENST00000409731.7|SNV-22477-G-A|1
LPDGQVITIGNERFR
>FUSION-ENST00000570947.5:95116-ENST00000417961.5:65268|2193
MQVPCCFDCYSSVV
>ENST00000264771.9|MNV-25875-CCT-C|12
ALRLPVAAPAR
>FUSION-ENST00000517974.1:40910-ENST00000519837.5:8015|269
EVSRCYMISVIS
>FUSION-ENST00000578151.1:31528-ENST00000488239.1:116048|171
YLPLTSFQLMA
>FUSION-ENST00000570947.5:95116-ENST00000417961.5:65268|4055
KSENMVLKR
>FUSION-ENST00000545302.5:45194-ENST00000652379.1:25317|463
GGSRWGPRAVR
>FUSION-ENST00000570947.5:95116-ENST00000417961.5:65268|2737
EGVQTAK
>FUSION-ENST00000637544.1:30880-ENST00000206262.2:87239|77
MPAACAPSPQRRR
>FUSION-ENST00000517974.1:40910-ENST00000519837.5:8015|636
MFRIELELR
>ENST00000460838.5|SNV-9515-T-C|1
FHLSQLKINLS
>FUSION-ENST00000570947.5:95116-ENST00000417961.5:65268|1959
DLELGAIK
>ENST00000369393.8|SNV-101366-C-G|3
VEAVLLLMQR
>FUSION-ENST00000570947.5:95116-ENST00000417961.5:65268|2427
IIHKSIIKS
>ENST00000253794.7|SNV-5548-T-G|2
QALQQEHKAEIITVSDGR
>FUSION-ENST00000517974.1:40910-ENST00000519837.5:8015|42
MTGRAMIK
>FUSION-ENST00000545302.5:45194-ENST00000652379.1:25317|369
MFSLIKNESRR
>ENST00000461395.5|MNV-231-GCTCA-G|9
ETSGSRGSSGR
>ENST00000479005.1|SNV-864-C-A|1
EKNSLPSN
>ENST00000290868.7|SNV-21722-G-A|4
LQYMDNIRWIREATR
>ENST00000484330.5|SNV-46696-A-G|2
MGRLMAYVLQVMDFTSSLLV
>FUSION-ENST00000451775.1:733-ENST00000591877.1:131103|7
SISAEAISGVPGGSTAEASPQKR
>FUSION-ENST00000570947.5:95116-ENST00000417961.5:65268|381
MSPSSLWVCTCR
>ENST00000462279.5|SNV-46696-A-G|6
MGKSHKLLNQQTLLIMGR
>FUSION-ENST00000570947.5:95116-ENST00000417961.5:65268|947
PASGFTVGMLQSPSTVRGRNTK
>FUSION-ENST00000367302.5:95871-ENST00000367282.6:4824|2
TMTEDDDITTGSPLWESR
>FUSION-ENST00000545302.5:45194-ENST00000652379.1:25317|1043
HQPSPSASL
>ENST00000378024.9|SNV-32177-C-T|1
VPEVNLNAPDVDVHGPDWNLKMPK
>ENST00000381232.7|SNV-350747-A-G|3
GVTFPKSDVFRDFLLAK
>FUSION-ENST00000545302.5:45194-ENST00000652379.1:25317|1265
HTDIQERKK
>FUSION-ENST00000570947.5:95116-ENST00000417961.5:65268|4519
ILMKTKI
>ENST00000553505.1|SNV-2652-C-T|40
GEQRGGQHRTAR
>FUSION-ENST00000545302.5:45194-ENST00000652379.1:25317|131
RPVSSRWPLKIR
>FUSION-ENST00000545302.5:45194-ENST00000652379.1:25317|1215
PLSPPPPKMKAK
>ENST00000476522.5|SNV-47142-A-G|1
ETERDSRK
>ENST00000622501.4|SNV-2652-C-T|2
AGGCRSSLGSK
>FUSION-ENST00000570947.5:95116-ENST00000417961.5:65268|683
PLDFSASK
>FUSION-ENST00000545302.5:45194-ENST00000652379.1:25317|945
SVKSLDRTER
>FUSION-ENST00000637544.1:30880-ENST00000206262.2:87239|90
YFNYSFVFSIKNLFLCACFLSRSR
>FUSION-ENST00000570947.5:95116-ENST00000417961.5:65268|2647
KRYTSWR
>FUSION-ENST00000545302.5:45194-ENST00000652379.1:25317|102
CCCHGNPAQYERNRR
>FUSION-ENST00000570947.5:95116-ENST00000417961.5:65268|2301
YCRLRAAAVVISDR
>FUSION-ENST00000570947.5:95116-ENST00000417961.5:65268|2661
QTEASPKHVINCIGR
>FUSION-ENST00000570947.5:95116-ENST00000417961.5:65268|939
NTKEQESK
>ENST00000532262.5|SNV-5698-G-T|4
RIFTPTSRCR
>FUSION-ENST00000517974.1:40910-ENST00000519837.5:8015|769
LVLNSWPQVIR
>FUSION-ENST00000570947.5:95116-ENST00000417961.5:65268|2968
AGIRAGRFLSTK
>FUSION-ENST00000545302.5:45194-ENST00000652379.1:25317|546
AGPLRVARAAGR
>ENST00000490506.5|SNV-9190-C-A|4
VWKIAEVLVGEQQQCQDAK
>FUSION-ENST00000545302.5:45194-ENST00000652379.1:25317|535
FWGQVSVSR
>FUSION-ENST00000570947.5:95116-ENST00000417961.5:65268|2764
ARCHQNGMKTETPSAGER
>FUSION-ENST00000570947.5:95116-ENST00000417961.5:65268|3090
DTRSSWRVFK
>ENST00000534046.2|SNV-270401-T-G|2
MLPSPPPPADAGWAHGGA
>FUSION-ENST00000570947.5:95116-ENST00000417961.5:65268|2289
MDFQLCR
>FUSION-ENST00000578151.1:31528-ENST00000488239.1:116048|17
MLSPQEATTILNFV
>FUSION-ENST00000570947.5:95116-ENST00000417961.5:65268|1058
DYWEVGGAAADCWGCGEDSPGP
>FUSION-ENST00000570947.5:95116-ENST00000417961.5:65268|3441
MSCGKPWCWMR
>FUSION-ENST00000570947.5:95116-ENST00000417961.5:65268|4459
MLFFTLS
>FUSION-ENST00000517974.1:40910-ENST00000519837.5:8015|26
MLCITGYK
>FUSION-ENST00000570947.5:95116-ENST00000417961.5:65268|4008
FLTQNLQPSLLTLPWAHVFMLR
>ENST00000553505.1|SNV-2652-C-T|19
QPALQRAALR
>ENST00000397081.8|SNV-316415-A-T|5
SQPFNPDAAQANKNHQDVRSFVR
>FUSION-ENST00000517974.1:40910-ENST00000519837.5:8015|1320
KVLLNSCENCNCK
>ENST00000649755.1|SNV-273-A-G|4
MLSGLQGPGSLWLWAPLAVSCR
>FUSION-ENST00000570947.5:95116-ENST00000417961.5:65268|4202
MGCAPTLVL
>FUSION-ENST00000570947.5:95116-ENST00000417961.5:65268|3277
MSLSPGGCFPLEK
>ENST00000548312.5|SNV-43528-C-G|1
VGPAERMSKFLR
>FUSION-ENST00000637544.1:30880-ENST00000206262.2:87239|72
GSPRRPWGNFAGGSTPATAR
>FUSION-ENST00000589916.5:69827-ENST00000477516.1:131638|2
LCADITMWSQLSGSSHR
>FUSION-ENST00000545302.5:45194-ENST00000652379.1:25317|1038
MVTSTHK
>FUSION-ENST00000570947.5:95116-ENST00000417961.5:65268|1493
LPRLPWALLETRGR
>FUSION-ENST00000545302.5:45194-ENST00000652379.1:25317|5
MIIIIVGVISR
>ENST00000265807.8|SNV-21133-C-A|5
EELEQGSRTAPTLEEEK
>FUSION-ENST00000545302.5:45194-ENST00000652379.1:25317|611
MKSVVFMCVNER
>FUSION-ENST00000545302.5:45194-ENST00000652379.1:25317|469
VGFVAAVAPGPPVAGPR
>FUSION-ENST00000578151.1:31528-ENST00000488239.1:116048|144
QLWNGMFN
>ENST00000405799.3|SNV-17713-G-A|5
IYELQREFLTVPQLRIHAFLSGVK
>FUSION-ENST00000570947.5:95116-ENST00000417961.5:65268|3809
YLGKYLGVELAHQRER
>FUSION-ENST00000545302.5:45194-ENST00000652379.1:25317|946
MSVKSLDRTER
>FUSION-ENST00000570947.5:95116-ENST00000417961.5:65268|1109
MNSYSNPKGRASGTSR
>FUSION-ENST00000545302.5:45194-ENST00000652379.1:25317|439
SKPTRSAPLRPRPGGGR
>FUSION-ENST00000570947.5:95116-ENST00000417961.5:65268|2947
CVTSQAGR
>FUSION-ENST00000570947.5:95116-ENST00000417961.5:65268|3532
MCLCLLK
>FUSION-ENST00000570947.5:95116-ENST00000417961.5:65268|2818
ILSPPPFIDQCSWLVVN
>FUSION-ENST00000517974.1:40910-ENST00000519837.5:8015|704
LFNHSYYFRKITNQVHVGK
>ENST00000230658.12|SNV-4213-G-C|1
EDGLFCPADHDVVER
>ENST00000648124.1|SNV-165-A-G|2
RSHRQNK
>FUSION-ENST00000570947.5:95116-ENST00000417961.5:65268|1456
MKCFLNFENVILICSK
>FUSION-ENST00000517974.1:40910-ENST00000519837.5:8015|510
AGFWGLFPTR
>FUSION-ENST00000517974.1:40910-ENST00000519837.5:8015|695
MWTISEH
>FUSION-ENST00000570947.5:95116-ENST00000417961.5:65268|1249
INILENVLEIYDNLKK
>FUSION-ENST00000570947.5:95116-ENST00000417961.5:65268|4349
SRLADDTFLVGGR
>FUSION-ENST00000570947.5:95116-ENST00000417961.5:65268|3116
MARLGGASTPFLHVEALLEEA
>FUSION-ENST00000578151.1:31528-ENST00000488239.1:116048|153
MPSAHYDK
>FUSION-ENST00000637544.1:30880-ENST00000206262.2:87239|276
RIFLVSNVFFIQLSLF
>FUSION-ENST00000578151.1:31528-ENST00000488239.1:116048|169
MEMDALRNIMLK
>FUSION-ENST00000517974.1:40910-ENST00000519837.5:8015|796
MDSCSPKTQPFGK
>ENST00000576985.6|SNV-9384-G-A|2
SSKGSGSRR
>FUSION-ENST00000545302.5:45194-ENST00000652379.1:25317|516
VAFLGTGVRVARR
>FUSION-ENST00000593073.5:2094-ENST00000293443.12:7265|89
WARESER
>FUSION-ENST00000570947.5:95116-ENST00000417961.5:65268|1558
VAYEACCHVFVHFSNKSSF
>ENST00000216264.13|SNV-48142-G-T|2
HMEDEDSDLKDGGK
>FUSION-ENST00000570947.5:95116-ENST00000417961.5:65268|1712
LSNRIFQMTGAISL
>FUSION-ENST00000570947.5:95116-ENST00000417961.5:65268|2871
HRNRHTK
>FUSION-ENST00000570947.5:95116-ENST00000417961.5:65268|3237
RSPPQWWQVLTADGPLNSGGR
>FUSION-ENST00000545302.5:45194-ENST00000652379.1:25317|756
AEAGESLEPGK
>ENST00000471929.1|SNV-48142-G-T|4
RTATSRMGGR
>FUSION-ENST00000578151.1:31528-ENST00000488239.1:116048|81
MEHYYPPGASYALPPR
>FUSION-ENST00000570947.5:95116-ENST00000417961.5:65268|1125
MYFFNML
>FUSION-ENST00000545302.5:45194-ENST00000652379.1:25317|1004
RLALSPR
>ENST00000262032.9|SNV-13891-C-A|5
FQGGGRVRNPGSHR
>FUSION-ENST00000570947.5:95116-ENST00000417961.5:65268|2254
IFLISFSFL
>ENST00000496720.1|SNV-21562-G-A|4
MSNRWTCQWDLR
>FUSION-ENST00000570947.5:95116-ENST00000417961.5:65268|1211
MEAPPPAWPITTEVRK
>FUSION-ENST00000545302.5:45194-ENST00000652379.1:25317|929
IDPDSISKTS
>FUSION-ENST00000545302.5:45194-ENST00000652379.1:25317|1478
VDRLGPGVR
>FUSION-ENST00000517974.1:40910-ENST00000519837.5:8015|204
MFTFGSVFLSAFTFQQPTKS
>FUSION-ENST00000570947.5:95116-ENST00000417961.5:65268|4393
MFLIRNLTPV
>FUSION-ENST00000637544.1:30880-ENST00000206262.2:87239|131
VFLLPAPLGHSGKASGSSPKQGLR
>ENST00000374695.8|SNV-72012-A-G|1
SYEVMFREEFWRRPDGQPATR
>FUSION-ENST00000517974.1:40910-ENST00000519837.5:8015|1082
GGGACSEPRLHHCTPDWATER
>ENST00000357922.8|SNV-749-C-G|2
RGMWAAAVVL
>ENST00000276943.2|SNV-477-G-C|6
NENEDMKEMKENEMKPSEPR
>FUSION-ENST00000570947.5:95116-ENST00000417961.5:65268|2397
NFIAFVK
>FUSION-ENST00000570947.5:95116-ENST00000417961.5:65268|360
MCNSIFF
>FUSION-ENST00000570947.5:95116-ENST00000417961.5:65268|2577
MRVAPADTCARLVSGR
>FUSION-ENST00000570947.5:95116-ENST00000417961.5:65268|4594
ERTLVDLK
>FUSION-ENST00000570947.5:95116-ENST00000417961.5:65268|2610
AGGRAQESHMR
>FUSION-ENST00000570947.5:95116-ENST00000417961.5:65268|1282
VGSSSCLSVACR
>FUSION-ENST00000545302.5:45194-ENST00000652379.1:25317|910
MPKCCRVDLHAFDSVILNPPNL
>FUSION-ENST00000570947.5:95116-ENST00000417961.5:65268|3865
DLPPDTR
>FUSION-ENST00000490213.5:117192-ENST00000367282.6:4824|24
MGLCHFKYSWSRK
>FUSION-ENST00000554887.5:1168-ENST00000267584.9:45707|24
RCLVAWDLSGFFLAPSTPHCPR
>FUSION-ENST00000570947.5:95116-ENST00000417961.5:65268|2588
AVFCRAHRCYAVPK
>FUSION-ENST00000545302.5:45194-ENST00000652379.1:25317|1036
VTSTHKVPTER
>FUSION-ENST00000570947.5:95116-ENST00000417961.5:65268|2934
GRSCCSD
>FUSION-ENST00000570947.5:95116-ENST00000417961.5:65268|3617
SGDVGVEGR
>FUSION-ENST00000570947.5:95116-ENST00000417961.5:65268|2809
GASHAPAGSR
>FUSION-ENST00000570947.5:95116-ENST00000417961.5:65268|1872
RCPFCTSAFMKDEIS
>FUSION-ENST00000570947.5:95116-ENST00000417961.5:65268|1188
YPPSPPPPAANILYNQRTR
>FUSION-ENST00000570947.5:95116-ENST00000417961.5:65268|1355
MAPFPCTTL
>FUSION-ENST00000570947.5:95116-ENST00000417961.5:65268|1706
ICIPLGMYQ
>FUSION-ENST00000570947.5:95116-ENST00000417961.5:65268|824
ALSRLAAAGAHEGIRAPCCV
>FUSION-ENST00000570947.5:95116-ENST00000417961.5:65268|2542
GLQRVGGRAQESHS
>ENST00000662684.1|SNV-200155-T-C|2
FGGQDIFTTEEQKK
>FUSION-ENST00000570947.5:95116-ENST00000417961.5:65268|2412
PVIPALSEAKAGGS
>FUSION-ENST00000517974.1:40910-ENST00000519837.5:8015|1181
FLKSFRMLTLLM
>FUSION-ENST00000578151.1:31528-ENST00000488239.1:116048|107
HIKISFLPS
>FUSION-ENST00000570947.5:95116-ENST00000417961.5:65268|1905
MDVVLMLYLR
>ENST00000244364.10|SNV-314638-G-A|1
SHLENHKNVHRAIEEFESSLK
>FUSION-ENST00000367302.5:95871-ENST00000367282.6:4824|1
LSASVPWALTASTWPPAPCPR
>ENST00000269081.8|SNV-50980-C-T|1
ENFRVFAKIK
>FUSION-ENST00000570947.5:95116-ENST00000417961.5:65268|2584
CYAVPKQKQASLLLLALDSR
>FUSION-ENST00000570947.5:95116-ENST00000417961.5:65268|2533
VGGWAQESHTR
>FUSION-ENST00000570947.5:95116-ENST00000417961.5:65268|3900
LEPSQAGRCSEHSLQRPRPVPCQR
>FUSION-ENST00000517974.1:40910-ENST00000519837.5:8015|1323
QILDICNKK
>FUSION-ENST00000371917.5:300-ENST00000467815.5:49674|153
ACQVALGSMQVMNK
>FUSION-ENST00000570947.5:95116-ENST00000417961.5:65268|696
ANGRSSR
>FUSION-ENST00000570947.5:95116-ENST00000417961.5:65268|776
MLSAYTTAFRSPPGLKQPEAPR
>ENST00000265807.8|SNV-21133-C-A|2
TAPTLEEEKIR
>FUSION-ENST00000570947.5:95116-ENST00000417961.5:65268|2950
ATAPSPVSPCPDRCVTSQAGR
>FUSION-ENST00000570947.5:95116-ENST00000417961.5:65268|308
GCGGRREGGAGK
>ENST00000399781.5|MNV-26870-TC-T|1
ASSLLCLWDFTMK
>ENST00000216129.7|SNV-10802-G-A|2
EKLPLDINPVVHPHSHIFK
>FUSION-ENST00000570947.5:95116-ENST00000417961.5:65268|1761
ESWPHLPKETSK
>FUSION-ENST00000545302.5:45194-ENST00000652379.1:25317|970
STVRMVLR
>FUSION-ENST00000461943.1:471-ENST00000469268.1:158|1
SMDGAPPAYT
>FUSION-ENST00000570947.5:95116-ENST00000417961.5:65268|1517
KHAVMFLYISQISLLFKIVSK
>FUSION-ENST00000517974.1:40910-ENST00000519837.5:8015|135
VCAPMRISATGHLTGDRA
>FUSION-ENST00000578151.1:31528-ENST00000488239.1:116048|104
MSCVEMDHQNATGRR
>FUSION-ENST00000570947.5:95116-ENST00000417961.5:65268|3686
MVLLWPVHTPLAVHVGSS
>ENST00000404991.2|SNV-870-A-G|3
VTDEILHLVPSIDNFR
>FUSION-ENST00000517974.1:40910-ENST00000519837.5:8015|1188
LLNFLGLRCILCKMGMMIK
>FUSION-ENST00000570947.5:95116-ENST00000417961.5:65268|1770
NQYRENGHTAQSNL
>ENST00000244364.10|SNV-314638-G-A|4
TEWGSDLPSVKSHLENHKNVHR
>FUSION-ENST00000545302.5:45194-ENST00000652379.1:25317|986
DGVSPCRPGWSR
>FUSION-ENST00000570947.5:95116-ENST00000417961.5:65268|3256
HNSCICYSHSLGSFHI
>FUSION-ENST00000570947.5:95116-ENST00000417961.5:65268|2279
MTVNICTSLCVCMTVNICPAFSLGK
>FUSION-ENST00000252996.8:1360-ENST00000259008.7:16308|1
LPQPPQNPTNIQNFQLPPD
>FUSION-ENST00000637544.1:30880-ENST00000206262.2:87239|171
MERTRPWWHNMK
>FUSION-ENST00000517974.1:40910-ENST00000519837.5:8015|572
RSLALLPRLECSGTISAHCK
>FUSION-ENST00000517974.1:40910-ENST00000519837.5:8015|678
MRDSMSS
>FUSION-ENST00000570947.5:95116-ENST00000417961.5:65268|189
NAVLCFWEKLGFHLSRC
>ENST00000456938.6|SNV-72619-C-A|2
CRTVLRLFS
>FUSION-ENST00000570947.5:95116-ENST00000417961.5:65268|2258
YENSVLPCPCQLLI
>FUSION-ENST00000545302.5:45194-ENST00000652379.1:25317|537
WWRFWGQVSVSR
>FUSION-ENST00000517974.1:40910-ENST00000519837.5:8015|579
DLPTYLLIDLFIFLR
>FUSION-ENST00000517974.1:40910-ENST00000519837.5:8015|170
MDSVSIK
>FUSION-ENST00000572977.5:95116-ENST00000417961.5:65268|1
FPLSSGA
>FUSION-ENST00000570947.5:95116-ENST00000417961.5:65268|2247
MISDVEHLFMCLFAICLLLR
>FUSION-ENST00000545302.5:45194-ENST00000652379.1:25317|406
KLECSKQAR
>FUSION-ENST00000425518.5:44078-ENST00000510657.1:309801|7
ESHFVTQAGMQWHNLGSPQPPAPR
>FUSION-ENST00000570947.5:95116-ENST00000417961.5:65268|2867
QFRNASRSDWVWGK
>FUSION-ENST00000570947.5:95116-ENST00000417961.5:65268|1342
MISPPCAHVASPLR
>ENST00000269081.8|SNV-50980-C-T|4
KNIGFCPQFNFQFDFLTVRENFR
>ENST00000535334.5|SNV-55209-G-A|SNV-55245-G-A|1
QNKEGALGEADVIKCLSLEK
>FUSION-ENST00000545302.5:45194-ENST00000652379.1:25317|977
NTTKETHTQTKDNYSVCK
>FUSION-ENST00000570947.5:95116-ENST00000417961.5:65268|75
WLRPAGAGGLTVGQPVSLR
>FUSION-ENST00000570947.5:95116-ENST00000417961.5:65268|1108
NSYSNPKGRASGTSR
>FUSION-ENST00000570947.5:95116-ENST00000417961.5:65268|3599
MSFDEQKF
>FUSION-ENST00000517974.1:40910-ENST00000519837.5:8015|916
EEIEVKVCTE
>FUSION-ENST00000517974.1:40910-ENST00000519837.5:8015|748
MNNHLVDLLWCAFYTGK
>FUSION-ENST00000517974.1:40910-ENST00000519837.5:8015|1219
MFSSYHKSCR
>FUSION-ENST00000554887.5:1168-ENST00000267584.9:45707|3
MPRAAAAAVAGGK
>FUSION-ENST00000570947.5:95116-ENST00000417961.5:65268|4068
MILHFSAVLENHFSNGY
>FUSION-ENST00000517974.1:40910-ENST00000519837.5:8015|31
ECFSLGNNSTKK
>FUSION-ENST00000517974.1:40910-ENST00000519837.5:8015|427
MNCFFIRLLK
>FUSION-ENST00000517974.1:40910-ENST00000519837.5:8015|903
SQFSKYSEVWK
>FUSION-ENST00000570947.5:95116-ENST00000417961.5:65268|894
ERKCWAPNPGDEK
>ENST00000635752.1|SNV-6831-G-T|2
GLQVLGLSHNRIIQVPLNSICDMR
>FUSION-ENST00000570947.5:95116-ENST00000417961.5:65268|3614
RSGASPACV
>FUSION-ENST00000570947.5:95116-ENST00000417961.5:65268|4608
MGGQGRR
>FUSION-ENST00000545302.5:45194-ENST00000652379.1:25317|248
VPSGPLLVSRTGAAG
>FUSION-ENST00000570947.5:95116-ENST00000417961.5:65268|1192
WRVYLGHV
>FUSION-ENST00000545302.5:45194-ENST00000652379.1:25317|480
SRSARWPAGRPPLPGGSS
>FUSION-ENST00000570947.5:95116-ENST00000417961.5:65268|73
WLRPAGAGGLTVGQPVSLRHWAR
>ENST00000325888.12|SNV-422-G-C|4
IQQNTFTRWCNEHLKCVAK
>FUSION-ENST00000570947.5:95116-ENST00000417961.5:65268|4303
MFFPKLYLVFIIFRWFEIENSL
>FUSION-ENST00000570947.5:95116-ENST00000417961.5:65268|1871
MAETEGER
>ENST00000341455.10|SNV-9515-T-C|1
TETVSSVPAENKSVLNEHQETSKQ
>FUSION-ENST00000570947.5:95116-ENST00000417961.5:65268|1785
LVFHLCIISFTEL
>FUSION-ENST00000570947.5:95116-ENST00000417961.5:65268|612
MPLQSGPGTLSLRRPQMR
>FUSION-ENST00000570947.5:95116-ENST00000417961.5:65268|1065
IFHRTKVSNFDEVQLIDIF
>FUSION-ENST00000545302.5:45194-ENST00000652379.1:25317|199
ESGSDPRIRSGGDGR
>FUSION-ENST00000545302.5:45194-ENST00000652379.1:25317|310
MWRTEDPLPGAAR
>FUSION-ENST00000570947.5:95116-ENST00000417961.5:65268|3471
LIWSQCGLWR
>ENST00000506240.1|SNV-85929-C-T|2
MRLLGKK
>ENST00000259407.6|SNV-20859-G-A|6
TINSKAHAEQAIR
>FUSION-ENST00000517974.1:40910-ENST00000519837.5:8015|139
FFKGACNLAPLYVQFTVKVCAPMR
>FUSION-ENST00000545302.5:45194-ENST00000652379.1:25317|1422
ERLPVISLTDLETASR
>FUSION-ENST00000593073.5:2094-ENST00000293443.12:7265|55
GARTARGLR
>FUSION-ENST00000570947.5:95116-ENST00000417961.5:65268|1789
VSQLLGTVSVQLPVIYSCGILFHK
>FUSION-ENST00000572977.5:95116-ENST00000417961.5:65268|2
HVCLHFLACPFLVFLTSLK
>FUSION-ENST00000570947.5:95116-ENST00000417961.5:65268|457
WALARALPLLSPRGDCCFLLEVR
>FUSION-ENST00000570947.5:95116-ENST00000417961.5:65268|3547
VGMAITSPGADFVSR
>FUSION-ENST00000545302.5:45194-ENST00000652379.1:25317|1415
CHVWLISYF
>FUSION-ENST00000570947.5:95116-ENST00000417961.5:65268|171
LSCAFGKNWVSTFPGAKAGPR
>FUSION-ENST00000545302.5:45194-ENST00000652379.1:25317|1176
MSLSLSHSLSLR
>FUSION-ENST00000570947.5:95116-ENST00000417961.5:65268|2754
TETPSAGERQRSWILMHH
>ENST00000327475.11|SNV-107533-T-C|1
SLEEAIPARKLK
>ENST00000305641.7|SNV-115-C-A|5
MGPRSRESR
>FUSION-ENST00000545302.5:45194-ENST00000652379.1:25317|175
GSRVQIPESGVAEMGAAR
>FUSION-ENST00000570947.5:95116-ENST00000417961.5:65268|1808
ATFAQRNQQSD
>ENST00000319675.5|SNV-120-C-T|1
VGLNASSMLRKNQLGFLR
>FUSION-ENST00000578151.1:31528-ENST00000488239.1:116048|23
MYNQVSK
>FUSION-ENST00000545302.5:45194-ENST00000652379.1:25317|359
YSHDPPGSFRETKVFGFR
>FUSION-ENST00000570947.5:95116-ENST00000417961.5:65268|1743
CKEKAYPGVCQITEEFQK
>FUSION-ENST00000570947.5:95116-ENST00000417961.5:65268|2899
GALCSLCLRKSQSTGLGR
>FUSION-ENST00000517974.1:40910-ENST00000519837.5:8015|728
QIIMRVPPNHLK
>ENST00000282849.10|SNV-3657-C-G|3
DGASETQK
>FUSION-ENST00000570947.5:95116-ENST00000417961.5:65268|1500
LTITKEQR
>ENST00000302450.11|SNV-7566-C-A|6
SISIKLQPRPPNTAGSQKQK
>FUSION-ENST00000570947.5:95116-ENST00000417961.5:65268|3060
MTYKNLNLQLLVR
>FUSION-ENST00000517974.1:40910-ENST00000519837.5:8015|312
QLFQTLKHLSSQAFWIR
>ENST00000358321.4|SNV-1723-G-T|4
DFCLEILPYSGSMMGGKYFVVR
>FUSION-ENST00000517974.1:40910-ENST00000519837.5:8015|703
KITNQVHVGK
>FUSION-ENST00000570947.5:95116-ENST00000417961.5:65268|1332
AHLQIQSHWELGLQPVNLR
>ENST00000537826.1|SNV-4761-C-G|3
CGGFPISATK
>FUSION-ENST00000578151.1:31528-ENST00000488239.1:116048|31
MIWKIDTYMDSDNKVF
>FUSION-ENST00000570947.5:95116-ENST00000417961.5:65268|303
GPGSDGAGR
>FUSION-ENST00000570947.5:95116-ENST00000417961.5:65268|1124
GAGCQGNQPCAQR
>FUSION-ENST00000570947.5:95116-ENST00000417961.5:65268|3099
TVASYLESIIQTSK
>FUSION-ENST00000570947.5:95116-ENST00000417961.5:65268|2017
HERLTCK
>FUSION-ENST00000570947.5:95116-ENST00000417961.5:65268|3552
SFEFCKILE
>FUSION-ENST00000570947.5:95116-ENST00000417961.5:65268|1787
LSALCFTITMLVFHLCIISFTEL
>FUSION-ENST00000583539.5:28240-ENST00000488239.1:116048|32
IDRNQALLVPALERR
>FUSION-ENST00000578151.1:31528-ENST00000488239.1:116048|11
GKLGTCCYNTANLSLGPK
>FUSION-ENST00000517974.1:40910-ENST00000519837.5:8015|173
GNNEHNMDSVSIK
>ENST00000253247.9|SNV-19642-A-G|1
QTPGFHTVIGDTVTGLLERCK
>FUSION-ENST00000570947.5:95116-ENST00000417961.5:65268|4076
NVKLHSRER
>FUSION-ENST00000517974.1:40910-ENST00000519837.5:8015|1187
LGFRSLFQQ
>FUSION-ENST00000570947.5:95116-ENST00000417961.5:65268|463
SLRSADSNR
>FUSION-ENST00000570947.5:95116-ENST00000417961.5:65268|1692
MCRMGGTFVT
>FUSION-ENST00000570947.5:95116-ENST00000417961.5:65268|1189
MYPPSPPPPAANILYNQRTR
>FUSION-ENST00000545302.5:45194-ENST00000652379.1:25317|722
VKPRLYSQYTTLAGRCAVLYCL
>FUSION-ENST00000545302.5:45194-ENST00000652379.1:25317|862
GVLRGKPHLGR
>FUSION-ENST00000570947.5:95116-ENST00000417961.5:65268|4419
SHSTWLVFCICFKSI
>ENST00000294053.9|INDEL-235-A-ATTT|3
NLALAPR
>FUSION-ENST00000517974.1:40910-ENST00000519837.5:8015|967
RHHAWLIFCIYSR
>FUSION-ENST00000517974.1:40910-ENST00000519837.5:8015|869
MRHHTGPDFSVFMFLPRFG
>FUSION-ENST00000570947.5:95116-ENST00000417961.5:65268|2235
MVGMCFTFK
>FUSION-ENST00000517974.1:40910-ENST00000519837.5:8015|485
MQMYKGRSMSVHTILFFFFFLR
>FUSION-ENST00000570947.5:95116-ENST00000417961.5:65268|4268
RGTAPGWR
>FUSION-ENST00000570947.5:95116-ENST00000417961.5:65268|1948
STAFFSSR
>FUSION-ENST00000545302.5:45194-ENST00000652379.1:25317|604
AYVVISVFFLPLLR
>ENST00000587244.5|MNV-322-TGAGGAGTAT-T|2
EEYQKQMIEEK
>FUSION-ENST00000545302.5:45194-ENST00000652379.1:25317|1510
MLPSDPPAK
>FUSION-ENST00000545302.5:45194-ENST00000652379.1:25317|700
VFNPRGLFR
>FUSION-ENST00000570947.5:95116-ENST00000417961.5:65268|3877
SSHVSQVTTMLIPCLLPPG
>FUSION-ENST00000570947.5:95116-ENST00000417961.5:65268|3769
GWVCLQASCPPLCIGR
>FUSION-ENST00000570947.5:95116-ENST00000417961.5:65268|2131
LVMFPISEER
>FUSION-ENST00000637544.1:30880-ENST00000206262.2:87239|98
HLVTLFYFCEIR
>FUSION-ENST00000570947.5:95116-ENST00000417961.5:65268|228
TCCSSTSTSGR
>FUSION-ENST00000517974.1:40910-ENST00000519837.5:8015|1044
PGLALLHAGVYCSNLYKILYR
>FUSION-ENST00000570947.5:95116-ENST00000417961.5:65268|1334
TTVQGPTFGTHVTLATSLK
>FUSION-ENST00000570947.5:95116-ENST00000417961.5:65268|3347
QFHLRPSALVRCS
>ENST00000259407.6|SNV-20859-G-A|1
QLKRHGK
>ENST00000565160.5|SNV-36633-A-T|2
RSAITLEFATYT
>FUSION-ENST00000545302.5:45194-ENST00000652379.1:25317|319
RGRPTALAER
>FUSION-ENST00000517974.1:40910-ENST00000519837.5:8015|267
MFLLSWIK
>FUSION-ENST00000570947.5:95116-ENST00000417961.5:65268|4142
TVLLLVAMQIK
>FUSION-ENST00000545302.5:45194-ENST00000652379.1:25317|886
EYFELEDSKFHPFHSTVSWGVSVR
>FUSION-ENST00000517974.1:40910-ENST00000519837.5:8015|346
VENATIPNSK
>FUSION-ENST00000517974.1:40910-ENST00000519837.5:8015|834
FEKNLCKFLFLCLDFLLLHQVYHR
>FUSION-ENST00000517974.1:40910-ENST00000519837.5:8015|710
MNFVPAKLFNHSYYFR
>FUSION-ENST00000517974.1:40910-ENST00000519837.5:8015|377
MDCCQNTVAHHTVYSGSPREK
>FUSION-ENST00000570947.5:95116-ENST00000417961.5:65268|2055
CLCLVLVSG
>FUSION-ENST00000570947.5:95116-ENST00000417961.5:65268|1944
MQNAYPRTQNNTEAQHGR
>FUSION-ENST00000570947.5:95116-ENST00000417961.5:65268|1934
LILVCVK
>FUSION-ENST00000570947.5:95116-ENST00000417961.5:65268|517
LISLMTSHIEHVFTT
>ENST00000305641.7|SNV-115-C-A|3
SRESRAGAVQNTNDSSALSK
>FUSION-ENST00000570947.5:95116-ENST00000417961.5:65268|231
ASRRTCCSSTSTSGR
>FUSION-ENST00000545302.5:45194-ENST00000652379.1:25317|885
FHPFHSTVSWGVSVR
>FUSION-ENST00000517974.1:40910-ENST00000519837.5:8015|488
MLHSSITKMQMYKGR
>FUSION-ENST00000570947.5:95116-ENST00000417961.5:65268|594
KLQLCSWFSK
>FUSION-ENST00000545302.5:45194-ENST00000652379.1:25317|1266
MHTDIQERKK
>ENST00000409195.6|SNV-357916-C-T|2
NLFFEERSVK
>ENST00000496720.1|SNV-21562-G-A|6
MSLEENLPCISCMSNRWTCQWDLR
>FUSION-ENST00000545302.5:45194-ENST00000652379.1:25317|644
LLYDRCR
>FUSION-ENST00000545302.5:45194-ENST00000652379.1:25317|1171
MPAPREAEAGESLEPGK
>FUSION-ENST00000351393.10:45194-ENST00000652379.1:25317|9
SAVMTRVGTVRSGR
>FUSION-ENST00000517974.1:40910-ENST00000519837.5:8015|1267
MSQQHSLNHLVSRVEKGNR
>FUSION-ENST00000517974.1:40910-ENST00000519837.5:8015|757
HQLWFHSKGPLD
>FUSION-ENST00000570947.5:95116-ENST00000417961.5:65268|808
SCVFHTHSPRRTCHSSR
>FUSION-ENST00000570947.5:95116-ENST00000417961.5:65268|2366
QSCAVCFTGLATFTQHNYCGSR
>ENST00000263665.6|SNV-219351-C-T|2
GSPGPLENVK
>FUSION-ENST00000517974.1:40910-ENST00000519837.5:8015|987
NILLLCGNFLENQS
>FUSION-ENST00000570947.5:95116-ENST00000417961.5:65268|3710
VCVDFTVSMCVWTLR
>FUSION-ENST00000517974.1:40910-ENST00000519837.5:8015|1311
VSFLPSF
>FUSION-ENST00000570947.5:95116-ENST00000417961.5:65268|781
ASLSSPSAIVGPLPESP
>FUSION-ENST00000570947.5:95116-ENST00000417961.5:65268|371
GGAPAGVCVPVPPVGVHL
>ENST00000260383.11|SNV-35283-C-T|2
ILSSVRNHQINSDLAQLLL
>ENST00000534046.2|SNV-270401-T-G|1
LPSPPPPADAGWAHGGA
>FUSION-ENST00000570947.5:95116-ENST00000417961.5:65268|4535
PVIPALWEAKAGGSPEVR
>FUSION-ENST00000570947.5:95116-ENST00000417961.5:65268|1217
EVRRMEAPPPAWPITTEVR
>FUSION-ENST00000545302.5:45194-ENST00000652379.1:25317|927
TEESNFVTSR
>FUSION-ENST00000570947.5:95116-ENST00000417961.5:65268|2785
MRSGSRR
>FUSION-ENST00000545302.5:45194-ENST00000652379.1:25317|957
HKHHLDPLREFSGR
>ENST00000638725.1|MNV-13589-ACCA-A|2
IIPGEDGRIGSTGNQNR
>ENST00000265605.7|SNV-21006-C-T|1
VGISSDPLVSIGALISKAHLEKVR
>FUSION-ENST00000570947.5:95116-ENST00000417961.5:65268|151
DTQHTRAAKDK
>FUSION-ENST00000545302.5:45194-ENST00000652379.1:25317|513
SESAFWAAGLLLTRCPLATCRWR
>ENST00000472077.1|SNV-27383-G-A|4
SSQKVVDFIQSKISQR
>FUSION-ENST00000570947.5:95116-ENST00000417961.5:65268|3158
GMCSNELGDLWIRGVR
>FUSION-ENST00000545302.5:45194-ENST00000652379.1:25317|282
RAGEVEHER
>FUSION-ENST00000570947.5:95116-ENST00000417961.5:65268|2174
LSTFSCACLLFVFF
>FUSION-ENST00000517974.1:40910-ENST00000519837.5:8015|1007
DSTNHGSKILGKK
>FUSION-ENST00000517974.1:40910-ENST00000519837.5:8015|309
DTQPVLQFIHLHLVVWVDSGF
>FUSION-ENST00000570947.5:95116-ENST00000417961.5:65268|1437
SFAFRIKSASPAFK
>FUSION-ENST00000545302.5:45194-ENST00000652379.1:25317|721
LYSQYTTLAGR
>FUSION-ENST00000570947.5:95116-ENST00000417961.5:65268|4579
MQLYISTMFCVSVCQAVDI
>FUSION-ENST00000451775.1:733-ENST00000591877.1:131103|9
HRSISAEAISGVPGGSTAEASPQKR
>FUSION-ENST00000570947.5:95116-ENST00000417961.5:65268|2726
CSSPAFREPVLK
>ENST00000334268.9|SNV-358764-G-A|5
KEKPEPQIK
>FUSION-ENST00000570947.5:95116-ENST00000417961.5:65268|1597
VFVVLGFTFKSLIHLELIFV
>FUSION-ENST00000570947.5:95116-ENST00000417961.5:65268|1705
MLSCFCTFLK
>FUSION-ENST00000517974.1:40910-ENST00000519837.5:8015|736
FPSALTLAR
>FUSION-ENST00000570947.5:95116-ENST00000417961.5:65268|465
FCPSLDYLFVFFAGSFKEPNI
>FUSION-ENST00000517974.1:40910-ENST00000519837.5:8015|349
RPICITHYVVVVVVFWLILCSVA
>FUSION-ENST00000517974.1:40910-ENST00000519837.5:8015|160
MGCWYYLPSCLYAVEIVPTRA
>FUSION-ENST00000570947.5:95116-ENST00000417961.5:65268|987
QKGPQEEAGEFSPGSR
>FUSION-ENST00000545302.5:45194-ENST00000652379.1:25317|793
LGPRDPPALGLPK
>FUSION-ENST00000570947.5:95116-ENST00000417961.5:65268|4543
MGRVWWVMPVIPALWEAK
>FUSION-ENST00000570947.5:95116-ENST00000417961.5:65268|3633
LNSEAGPAR
>FUSION-ENST00000570947.5:95116-ENST00000417961.5:65268|2060
MLILYPETLLSLFIR
>ENST00000251864.6|INDEL-47989-C-CA|6
LVTFGLAKKHHTSK
>FUSION-ENST00000517974.1:40910-ENST00000519837.5:8015|795
DSCSPKTQPFGK
>ENST00000523967.5|SNV-314638-G-A|7
QVQLDRTEWGSDLPSVKSHLENHK
>FUSION-ENST00000570947.5:95116-ENST00000417961.5:65268|2299
AAAVVISDR
>FUSION-ENST00000570947.5:95116-ENST00000417961.5:65268|88
DSSLGSTCHSR
>FUSION-ENST00000570947.5:95116-ENST00000417961.5:65268|208
VAEARPGNRSTQ
>FUSION-ENST00000570947.5:95116-ENST00000417961.5:65268|3765
WVFFSVK
>FUSION-ENST00000570947.5:95116-ENST00000417961.5:65268|919
IRMGTGSWQPPASLLSLTR
>FUSION-ENST00000593073.5:2094-ENST00000293443.12:7265|86
KGGGGRGVGEGR
>FUSION-ENST00000545302.5:45194-ENST00000652379.1:25317|836
QAGRQAGRK
>FUSION-ENST00000570947.5:95116-ENST00000417961.5:65268|1576
ESFPHYLFLSGLSK
>FUSION-ENST00000570947.5:95116-ENST00000417961.5:65268|4457
YHFLFQHFELSFLLSQSSWVCQFC
>FUSION-ENST00000570947.5:95116-ENST00000417961.5:65268|2230
VGMCFTFKETAKVLSK
>FUSION-ENST00000570947.5:95116-ENST00000417961.5:65268|4181
MEKPPNTK
>FUSION-ENST00000570947.5:95116-ENST00000417961.5:65268|442
VFKIVLALLGPLCFYIHFR
>FUSION-ENST00000545302.5:45194-ENST00000652379.1:25317|802
RGFTVLPRLGPR
>FUSION-ENST00000517974.1:40910-ENST00000519837.5:8015|1056
FFLFEIVLFHHHILNKK
>ENST00000579147.5|SNV-3990-G-A|2
GILEGTVK
>FUSION-ENST00000570947.5:95116-ENST00000417961.5:65268|725
VKPHLNKKYK
>FUSION-ENST00000570947.5:95116-ENST00000417961.5:65268|986
QKGPQEEAGEFSPGSRER
>FUSION-ENST00000517974.1:40910-ENST00000519837.5:8015|1151
RSLALSPRLECSGAISAHCK
>FUSION-ENST00000517974.1:40910-ENST00000519837.5:8015|779
LVPCSSI
>FUSION-ENST00000570947.5:95116-ENST00000417961.5:65268|2958
LPRSMVAARTSVQESLPEAALPLTM
>FUSION-ENST00000517974.1:40910-ENST00000519837.5:8015|707
NFVPAKLFNHSYYFRK
>FUSION-ENST00000570947.5:95116-ENST00000417961.5:65268|1252
MRSEKNETHSS
>FUSION-ENST00000570947.5:95116-ENST00000417961.5:65268|1443
CSHDLSPVCSR
>ENST00000378183.8|SNV-16546-G-A|2
LDTLKTSK
>FUSION-ENST00000570947.5:95116-ENST00000417961.5:65268|810
SCVFHTHSPRR
>FUSION-ENST00000570947.5:95116-ENST00000417961.5:65268|1749
GHAECISTYPEQHR
>FUSION-ENST00000570947.5:95116-ENST00000417961.5:65268|1262
LPLESHFLLTCPSLSRLLGQKYHK
>FUSION-ENST00000570947.5:95116-ENST00000417961.5:65268|4396
MNVDLDL
>FUSION-ENST00000570947.5:95116-ENST00000417961.5:65268|3518
MLNWDLSFSSNSSILGR
>FUSION-ENST00000517974.1:40910-ENST00000519837.5:8015|922
QSDILIA
>ENST00000458470.5|MNV-305450-GAAG-G|3
ALGESINEASK
>ENST00000359232.8|SNV-13202-C-T|5
LQVQSVEK
>FUSION-ENST00000570947.5:95116-ENST00000417961.5:65268|3465
MGAVTGPPK
>FUSION-ENST00000570947.5:95116-ENST00000417961.5:65268|76
MWLRPAGAGGLTVGQPVSLR
>FUSION-ENST00000570947.5:95116-ENST00000417961.5:65268|1581
MASQFSLHHLLNR
>FUSION-ENST00000545302.5:45194-ENST00000652379.1:25317|882
MIQRDTRGK
>FUSION-ENST00000545302.5:45194-ENST00000652379.1:25317|21
MYVSEMGFGVLSCCPRWSR
>FUSION-ENST00000570947.5:95116-ENST00000417961.5:65268|960
LSTPRGRDHCHITVLTPLPTLSTR
>FUSION-ENST00000570947.5:95116-ENST00000417961.5:65268|2579
MRVAPADTCAR
>FUSION-ENST00000570947.5:95116-ENST00000417961.5:65268|4623
ESEAGRFWCPR
>FUSION-ENST00000570947.5:95116-ENST00000417961.5:65268|4065
DHLRSGV
>FUSION-ENST00000637544.1:30880-ENST00000206262.2:87239|154
MFSDIYVIYQLK
>FUSION-ENST00000570947.5:95116-ENST00000417961.5:65268|4301
FFPKLYLVFIIFRWFEIENSL
>FUSION-ENST00000570947.5:95116-ENST00000417961.5:65268|1677
MVRLVGQGGAGAASCTPQSK
>FUSION-ENST00000637544.1:30880-ENST00000206262.2:87239|34
AGKERSAAAGAPPPR
>FUSION-ENST00000570947.5:95116-ENST00000417961.5:65268|1786
MLVFHLCIISFTEL
>FUSION-ENST00000570947.5:95116-ENST00000417961.5:65268|2494
DAEVFLPGTFCFIK
>FUSION-ENST00000570947.5:95116-ENST00000417961.5:65268|2372
CLYPSDPPQSTQ
>FUSION-ENST00000570947.5:95116-ENST00000417961.5:65268|1762
ESWPHLPK
>FUSION-ENST00000545302.5:45194-ENST00000652379.1:25317|162
MGQSVLRDGR
>FUSION-ENST00000517974.1:40910-ENST00000519837.5:8015|882
LARLVLNSRPQAIHPPQPPK
>FUSION-ENST00000570947.5:95116-ENST00000417961.5:65268|2635
PGERVVGPGGSQLVAR
>FUSION-ENST00000637544.1:30880-ENST00000206262.2:87239|74
AAPRTRGSPR
>FUSION-ENST00000570947.5:95116-ENST00000417961.5:65268|1671
LVGQGGAGAASCTPQSKRR
>ENST00000648381.1|SNV-52642-G-A|6
ENASKNCAIKK
>FUSION-ENST00000570947.5:95116-ENST00000417961.5:65268|2318
RSGVRDQPGQDGETPSLLK
>FUSION-ENST00000570947.5:95116-ENST00000417961.5:65268|757
MVTGVFNLQSR
>FUSION-ENST00000570947.5:95116-ENST00000417961.5:65268|2623
RVQGRLLSCPSLLCCPQAK
>ENST00000334268.9|SNV-358764-G-A|4
KEKPEPQIKK
>FUSION-ENST00000517974.1:40910-ENST00000519837.5:8015|886
HTLESLR
>FUSION-ENST00000517974.1:40910-ENST00000519837.5:8015|640
EIKISRITVY
>ENST00000566948.5|SNV-108658-T-G|1
KEKHNQVALIWILHYYI
>FUSION-ENST00000593073.5:2094-ENST00000293443.12:7265|32
SLSSRLLWALLPSWSGRLISR
>FUSION-ENST00000570947.5:95116-ENST00000417961.5:65268|482
MWALFGNKVFADAK
>FUSION-ENST00000545302.5:45194-ENST00000652379.1:25317|241
PTLIRPQKR
>FUSION-ENST00000570947.5:95116-ENST00000417961.5:65268|849
EDRENRPGLYER
>ENST00000548312.5|SNV-43528-C-G|4
AKVGPAER
>FUSION-ENST00000570947.5:95116-ENST00000417961.5:65268|3396
MFTEHMWYSMQAHRVS
>FUSION-ENST00000570947.5:95116-ENST00000417961.5:65268|2893
MGRGRACAVEAGVNQPPSER
>FUSION-ENST00000570947.5:95116-ENST00000417961.5:65268|4195
LAAHSAHHRDARQEDHPPR
>FUSION-ENST00000517974.1:40910-ENST00000519837.5:8015|887
KHTLESLRLIISHIVEDL
>ENST00000565160.5|SNV-36633-A-T|1
SAITLEFATYT
>ENST00000553505.1|SNV-2652-C-T|22
LRRQPALQR
>FUSION-ENST00000545302.5:45194-ENST00000652379.1:25317|330
LALIKSLPFVHTAR
>FUSION-ENST00000570947.5:95116-ENST00000417961.5:65268|721
PPTALSEPSQER
>ENST00000646262.1|SNV-318055-G-A|4
ESIDVKSISSQGSDAPSLQNRR
>FUSION-ENST00000451775.1:733-ENST00000591877.1:131103|12
EQSKCCPR
>FUSION-ENST00000517974.1:40910-ENST00000519837.5:8015|193
MRTPLHLSK
>ENST00000609378.1|SNV-4294-T-G|7
NLYYSPDAVEFWAFR
>FUSION-ENST00000545302.5:45194-ENST00000652379.1:25317|763
PIIPAAR
>FUSION-ENST00000570947.5:95116-ENST00000417961.5:65268|2881
MMGDSPRGCEFPSV
>FUSION-ENST00000570947.5:95116-ENST00000417961.5:65268|2894
QPLCTCSLGGPRPPAL
>FUSION-ENST00000570947.5:95116-ENST00000417961.5:65268|4112
KYPVDSVFYPCSHYATYQR
>FUSION-ENST00000517974.1:40910-ENST00000519837.5:8015|949
MPGYHMCHCRFFVILL
>FUSION-ENST00000570947.5:95116-ENST00000417961.5:65268|4061
MRFGWGHSPTLSNSY
>FUSION-ENST00000570947.5:95116-ENST00000417961.5:65268|4365
MTYFKGKR
>FUSION-ENST00000545302.5:45194-ENST00000652379.1:25317|12
GFGVLSCCPRWSRTPVLK
>FUSION-ENST00000517974.1:40910-ENST00000519837.5:8015|283
NKQLSASR
>FUSION-ENST00000517974.1:40910-ENST00000519837.5:8015|1128
NEYVFHFIIYTNLCSNILCRLF
>FUSION-ENST00000570947.5:95116-ENST00000417961.5:65268|3731
IHRARPLFIF
>FUSION-ENST00000570947.5:95116-ENST00000417961.5:65268|3567
TRGVLQSPSSQIPEPR
>FUSION-ENST00000261441.9:767-ENST00000419536.1:41233|1
TQPNQVSESLHHHYNTGQGTRAQD
>FUSION-ENST00000570947.5:95116-ENST00000417961.5:65268|1820
IQLSPTGSFPQHVGIMGVQFKMR
>FUSION-ENST00000517974.1:40910-ENST00000519837.5:8015|1192
AILHTSQENLDDRLGFR
>FUSION-ENST00000570947.5:95116-ENST00000417961.5:65268|3406
GACVVPDAGAPCLWSTCGI
>FUSION-ENST00000570947.5:95116-ENST00000417961.5:65268|2970
AGIRAGR
>ENST00000481357.1|SNV-13163-G-A|2
TEVLNHEER
>FUSION-ENST00000545302.5:45194-ENST00000652379.1:25317|1020
IELHCCNK
>FUSION-ENST00000570947.5:95116-ENST00000417961.5:65268|1745
STAWKTGKCK
>FUSION-ENST00000570947.5:95116-ENST00000417961.5:65268|4263
GWETLCVSLLCGCAVPVVP
>ENST00000399275.6|SNV-41200-G-T|2
AVDSLLKK
>ENST00000346193.4|SNV-2150-G-A|1
YGAWYLKPKL
>FUSION-ENST00000570947.5:95116-ENST00000417961.5:65268|3964
MKTSAERLHPGGLVVVR
>FUSION-ENST00000545302.5:45194-ENST00000652379.1:25317|613
TFILRMKSVVFMCVNER
>FUSION-ENST00000570947.5:95116-ENST00000417961.5:65268|2554
PSIAQSGR
>FUSION-ENST00000578151.1:31528-ENST00000488239.1:116048|73
CPLLRLTNGTLLPPRSLVCSPPK
>ENST00000325888.12|SNV-422-G-C|3
WCNEHLKCVAK
>FUSION-ENST00000517974.1:40910-ENST00000519837.5:8015|777
ASGIVFDYFLR
>FUSION-ENST00000517974.1:40910-ENST00000519837.5:8015|614
VWEHWSAQYKHRVK
>FUSION-ENST00000570947.5:95116-ENST00000417961.5:65268|1926
SSAAEKMNVSSFSKEAMS
>FUSION-ENST00000545302.5:45194-ENST00000652379.1:25317|915
LRDLGFLMAKCQHLGLMD
>FUSION-ENST00000570947.5:95116-ENST00000417961.5:65268|458
WALARALPLLSPR
>ENST00000479034.5|SNV-31021-G-A|4
VRLAGDGDIPLPGVLLHHHESAKK
>FUSION-ENST00000517974.1:40910-ENST00000519837.5:8015|1338
MYLVVKVHELGHPRK
>ENST00000591455.5|SNV-74049-G-A|2
IAEVANEIENLGSTEERK
>FUSION-ENST00000517974.1:40910-ENST00000519837.5:8015|860
MQYFSWR
>FUSION-ENST00000570947.5:95116-ENST00000417961.5:65268|3017
MEHAGRCREATR
>FUSION-ENST00000398155.4:158-ENST00000380155.4:15615|4
QKTIYLTLHLLPQK
>FUSION-ENST00000570947.5:95116-ENST00000417961.5:65268|4114
VIRLIMC
>FUSION-ENST00000545302.5:45194-ENST00000652379.1:25317|839
PCHRQAGR
>FUSION-ENST00000517974.1:40910-ENST00000519837.5:8015|19
ALLSGVPIIETFISVSY
>ENST00000304338.8|SNV-91553-G-T|1
LAAFETLVNLLDIFYTDDR
>ENST00000514093.5|SNV-17462-G-C|1
IYIKDKK
>FUSION-ENST00000545302.5:45194-ENST00000652379.1:25317|1390
SGRGEAR
>ENST00000609923.6|SNV-43989-G-C|2
KALYRGLSLNYIR
>FUSION-ENST00000545302.5:45194-ENST00000652379.1:25317|1222
VLRCLERPRGI
>FUSION-ENST00000517974.1:40910-ENST00000519837.5:8015|360
LLQAYLQSVIK
>FUSION-ENST00000570947.5:95116-ENST00000417961.5:65268|3822
KFYSVAQAGVQWCDLGSLQPPPPR
>FUSION-ENST00000570947.5:95116-ENST00000417961.5:65268|486
PSYFFPIFGRDWFR
>FUSION-ENST00000637544.1:30880-ENST00000206262.2:87239|66
AHPGRPAAVGAGRAAR
>FUSION-ENST00000545302.5:45194-ENST00000652379.1:25317|279
AGEVEHERTC
>FUSION-ENST00000570947.5:95116-ENST00000417961.5:65268|295
SLLPPGQQPGVDLSQQRENR
>FUSION-ENST00000570947.5:95116-ENST00000417961.5:65268|631
MESCSVTQVIVQ
>FUSION-ENST00000517974.1:40910-ENST00000519837.5:8015|16
LGFFISGVIR
>FUSION-ENST00000570947.5:95116-ENST00000417961.5:65268|1415
NIPLMASYRYQWLK
>FUSION-ENST00000570947.5:95116-ENST00000417961.5:65268|3505
MFKFTISLENLFCY
>FUSION-ENST00000545302.5:45194-ENST00000652379.1:25317|1357
MPLSPPPPPPKMTAR
>FUSION-ENST00000570947.5:95116-ENST00000417961.5:65268|998
QTEEGVRWDSQTRSLGEK
>FUSION-ENST00000637544.1:30880-ENST00000206262.2:87239|25
SAAAGAPPPRRR
>FUSION-ENST00000570947.5:95116-ENST00000417961.5:65268|1906
SCETYSLP
>ENST00000355947.6|SNV-509-C-A|2
LFCEDDQRTVCLVCR
>ENST00000420699.9|SNV-51249-C-T|3
ANVSPEQPPLFTHMVK
>FUSION-ENST00000570947.5:95116-ENST00000417961.5:65268|66
WWHSVTWTR
>ENST00000402597.6|SNV-1155025-A-G|2
KAFDNPDCWNHSLPPR
>FUSION-ENST00000578151.1:31528-ENST00000488239.1:116048|49
MPQLNYIFC
>FUSION-ENST00000517974.1:40910-ENST00000519837.5:8015|256
HLEELGGCRPR
>FUSION-ENST00000545302.5:45194-ENST00000652379.1:25317|1227
VDLVSCLFHR
>FUSION-ENST00000570947.5:95116-ENST00000417961.5:65268|4413
DHNFQDPFCQILPFNWR
>FUSION-ENST00000570947.5:95116-ENST00000417961.5:65268|2059
LILYPETLLSLFIR
>FUSION-ENST00000570947.5:95116-ENST00000417961.5:65268|2171
MPVIPATWEAEAGELLEPGKQR
>FUSION-ENST00000570947.5:95116-ENST00000417961.5:65268|470
TSSNSHLPALAK
>ENST00000609378.1|SNV-4294-T-G|5
QLNSGLSGK
>FUSION-ENST00000517974.1:40910-ENST00000519837.5:8015|948
PGYHMCHCRFFVILL
>FUSION-ENST00000545302.5:45194-ENST00000652379.1:25317|515
SESAFWAAGLLLTR
>FUSION-ENST00000570947.5:95116-ENST00000417961.5:65268|3216
ECLLVGWDGGPGDLGIR
>FUSION-ENST00000570947.5:95116-ENST00000417961.5:65268|3388
FLGYKIEIILAILSPAIEECDKYK
>FUSION-ENST00000637544.1:30880-ENST00000206262.2:87239|163
VWLRSPHSLK
>FUSION-ENST00000570947.5:95116-ENST00000417961.5:65268|1638
NELPFTIATKRIK
>FUSION-ENST00000570947.5:95116-ENST00000417961.5:65268|3352
KQFHLRPSALVR
>FUSION-ENST00000570947.5:95116-ENST00000417961.5:65268|4024
MWKFGRGVPVCR
>FUSION-ENST00000545302.5:45194-ENST00000652379.1:25317|1484
IWAGHASSRLSLRHFGRPR
>ENST00000458470.5|MNV-305450-GAAG-G|1
ALGESINEASKIGHLKEEITQR
>ENST00000553505.1|SNV-2652-C-T|28
GLGHRGVR
>ENST00000374403.4|SNV-7032-G-C|1
QIDKKSDFEFTLK
>FUSION-ENST00000570947.5:95116-ENST00000417961.5:65268|351
MGLRHLPAYPTL
>FUSION-ENST00000570947.5:95116-ENST00000417961.5:65268|1723
NKTTHIQPSWFLMDLVQRLR
>FUSION-ENST00000570947.5:95116-ENST00000417961.5:65268|1426
SGGRKRPSSI
>ENST00000461395.5|MNV-231-GCTCA-G|3
AAELLGVGVTPPPRAPTLSLSSSR
>ENST00000496492.5|SNV-366500-G-T|12
MVGTHVLETSHADSFSGSISR
>ENST00000301894.6|SNV-87859-C-A|3
LAVGFSTHKR
>ENST00000471618.5|SNV-78047-G-T|4
ELLAGLHLCLTNTSGCRLTLER
>FUSION-ENST00000545302.5:45194-ENST00000652379.1:25317|138
EGPVPWK
>FUSION-ENST00000570947.5:95116-ENST00000417961.5:65268|4312
MDGGQRALR
>FUSION-ENST00000570947.5:95116-ENST00000417961.5:65268|3850
NLTSVLFNFIK
>FUSION-ENST00000517974.1:40910-ENST00000519837.5:8015|250
HLFLIFFKACNRGYF
>FUSION-ENST00000570947.5:95116-ENST00000417961.5:65268|1741
EKAYPGVCQITEEFQKEQCR
>FUSION-ENST00000570947.5:95116-ENST00000417961.5:65268|1317
LLPPRMVESF
>FUSION-ENST00000570947.5:95116-ENST00000417961.5:65268|3797
CEGSFVCR
>FUSION-ENST00000570947.5:95116-ENST00000417961.5:65268|576
VPDGRVFAFFLGK
>FUSION-ENST00000517974.1:40910-ENST00000519837.5:8015|1092
MLKTDLESHPYSKQ
>FUSION-ENST00000545302.5:45194-ENST00000652379.1:25317|664
SWLTAPSASRVR
>FUSION-ENST00000570947.5:95116-ENST00000417961.5:65268|3027
GTVSAHCNLRLPGSSDSPASAS
>FUSION-ENST00000554887.5:1168-ENST00000267584.9:45707|61
GQLCQEVPVHHLFKSK
>FUSION-ENST00000570947.5:95116-ENST00000417961.5:65268|3814
CIPPHLANFLYFSRDGVSPCCQGWS
>FUSION-ENST00000545302.5:45194-ENST00000652379.1:25317|416
TSALSTFDGSRR
>FUSION-ENST00000545302.5:45194-ENST00000652379.1:25317|592
MWGRGCR
>FUSION-ENST00000545302.5:45194-ENST00000652379.1:25317|1307
IRLPGPPK
>FUSION-ENST00000517974.1:40910-ENST00000519837.5:8015|788
YVFLRQGIALSPRLECSGAISAR
>FUSION-ENST00000570947.5:95116-ENST00000417961.5:65268|1916
EDQAYVDGDRQR
>ENST00000618847.5|SNV-268237-G-T|6
WKKTEDTQEK
>FUSION-ENST00000517974.1:40910-ENST00000519837.5:8015|917
MEEIEVKVCTE
>FUSION-ENST00000570947.5:95116-ENST00000417961.5:65268|3747
MVGLSAGSLPCSVYL
>ENST00000553026.5|INDEL-23573-A-AA|3
MLIQSEKKNTIIED
>ENST00000258662.3|SNV-8030-G-A|6
EQGYDPFKK
>FUSION-ENST00000570947.5:95116-ENST00000417961.5:65268|4137
CTPRGSPTTRPAQ
>ENST00000511072.5|SNV-343533-G-A|2
KLGTGEGLPQVCPAR
>ENST00000327475.11|SNV-107533-T-C|3
SLEEAIPAR
>ENST00000379328.9|INDEL-24173-T-TG|2
RNANGGPCLQCLWALLQASQY
>FUSION-ENST00000593073.5:2094-ENST00000293443.12:7265|12
EEMSLSGLDNSK
>FUSION-ENST00000570947.5:95116-ENST00000417961.5:65268|4486
LARLVSNS
>FUSION-ENST00000570947.5:95116-ENST00000417961.5:65268|4308
ALRRCWQLSVIIIAVIIIVLCIWK
>FUSION-ENST00000637544.1:30880-ENST00000206262.2:87239|208
IFIFKCSHLR
>ENST00000553505.1|SNV-2652-C-T|39
GGQHRTAR
>FUSION-ENST00000570947.5:95116-ENST00000417961.5:65268|2195
NEFTVDILIYLWVLYSVPR
>FUSION-ENST00000570947.5:95116-ENST00000417961.5:65268|2487
AGSGIPHADCGEWEGGLRNPTR
>FUSION-ENST00000570947.5:95116-ENST00000417961.5:65268|1260
LLGQKYHKLGGL
>FUSION-ENST00000570947.5:95116-ENST00000417961.5:65268|2484
GGRAQESHTR
>FUSION-ENST00000545302.5:45194-ENST00000652379.1:25317|479
SARWPAGRPPLPGGSS
>ENST00000308234.11|SNV-24646-G-A|4
ESGHYVEMHARYIGTTVFVRQVSR
>FUSION-ENST00000570947.5:95116-ENST00000417961.5:65268|327
AASTFYLPTMGQHFQTR
>FUSION-ENST00000570947.5:95116-ENST00000417961.5:65268|4354
LGQAVFR
>FUSION-ENST00000517974.1:40910-ENST00000519837.5:8015|1017
MTACIIHLGM
>FUSION-ENST00000593073.5:2094-ENST00000293443.12:7265|39
DFRAGPEGGR
>FUSION-ENST00000570947.5:95116-ENST00000417961.5:65268|3315
SPSTVVTGPHR
>FUSION-ENST00000570947.5:95116-ENST00000417961.5:65268|703
GHAGCGGRGHAGCGGRGHAGCGGR
>ENST00000441037.7|SNV-144954-A-T|5
TQAIRAATDVLAALLK
>FUSION-ENST00000570947.5:95116-ENST00000417961.5:65268|4475
ILSNAFLTPI
>FUSION-ENST00000570947.5:95116-ENST00000417961.5:65268|2880
MGDSPRGCEFPSV
>FUSION-ENST00000637544.1:30880-ENST00000206262.2:87239|233
QNKSGFV
>ENST00000359232.8|SNV-13202-C-T|4
LQVQSVEKLQYR
>FUSION-ENST00000570947.5:95116-ENST00000417961.5:65268|103
VYTRTHCTRSLHTR
>FUSION-ENST00000578151.1:31528-ENST00000488239.1:116048|48
PQLNYIFC
>FUSION-ENST00000545302.5:45194-ENST00000652379.1:25317|759
PIIPAARKAEAGESLEPGK
>ENST00000565160.5|SNV-36633-A-T|3
DWPRRSAITLEFATYT
>FUSION-ENST00000570947.5:95116-ENST00000417961.5:65268|2773
SKIHEKTFH
>FUSION-ENST00000517974.1:40910-ENST00000519837.5:8015|357
MWWWWWCFGLFSALWR
>ENST00000548312.5|SNV-43528-C-G|3
AKVGPAERMSK
>FUSION-ENST00000570947.5:95116-ENST00000417961.5:65268|425
MKPLEPRPCGEGTRRPR
>ENST00000374762.4|SNV-2382-T-A|2
KVFHIWK
>ENST00000591455.5|SNV-74049-G-A|5
DKIAEVANEIENLGSTEER
>FUSION-ENST00000570947.5:95116-ENST00000417961.5:65268|578
CSWGQISPR
>FUSION-ENST00000570947.5:95116-ENST00000417961.5:65268|1354
APFPCTTL
>ENST00000355962.5|SNV-847-G-A|3
KTFNPIQAIVDNMKVKPNPNK
>FUSION-ENST00000545302.5:45194-ENST00000652379.1:25317|314
GIGDCNYSP
>FUSION-ENST00000570947.5:95116-ENST00000417961.5:65268|2138
YHAVLIAIAL
>FUSION-ENST00000545302.5:45194-ENST00000652379.1:25317|940
MSSLQSLFK
>FUSION-ENST00000570947.5:95116-ENST00000417961.5:65268|2761
CHQNGMKTETPSAGERQR
>FUSION-ENST00000570947.5:95116-ENST00000417961.5:65268|729
VKPHLNK
>FUSION-ENST00000517974.1:40910-ENST00000519837.5:8015|1302
LARACNLSYSGG
>FUSION-ENST00000570947.5:95116-ENST00000417961.5:65268|54
MVACVLMDK
>FUSION-ENST00000570947.5:95116-ENST00000417961.5:65268|1524
NTVHLLINR
>FUSION-ENST00000570947.5:95116-ENST00000417961.5:65268|2675
ASSGIPHAEGGRASSGIPHADCR
>FUSION-ENST00000517974.1:40910-ENST00000519837.5:8015|544
GMGLASYLQQK
>FUSION-ENST00000570947.5:95116-ENST00000417961.5:65268|599
IPTSASLLGPLAR
>ENST00000399782.5|MNV-26870-TC-T|7
QSMLFSATWDSSLKR
>FUSION-ENST00000570947.5:95116-ENST00000417961.5:65268|3228
VAQACNPNSLGG
>FUSION-ENST00000545302.5:45194-ENST00000652379.1:25317|675
FLSFFCFFPACFLA
>FUSION-ENST00000570947.5:95116-ENST00000417961.5:65268|1435
IKSASPAFKFYSITSCVTR
>FUSION-ENST00000570947.5:95116-ENST00000417961.5:65268|4252
PPLIHPPLASK
>FUSION-ENST00000517974.1:40910-ENST00000519837.5:8015|1272
EYYLACVLALWLSLAHGRQMCVQE
>FUSION-ENST00000517974.1:40910-ENST00000519837.5:8015|1038
GLHSVRWSHCS
>FUSION-ENST00000545302.5:45194-ENST00000652379.1:25317|1508
TSTGCPGWAGWDQTGPPR
>FUSION-ENST00000570947.5:95116-ENST00000417961.5:65268|2358
LRELRVSINTVQYHK
>FUSION-ENST00000578151.1:31528-ENST00000488239.1:116048|196
INQKANL
>FUSION-ENST00000570947.5:95116-ENST00000417961.5:65268|4314
GFHRVSQDGLDLLTS
>FUSION-ENST00000570947.5:95116-ENST00000417961.5:65268|211
GPQAWGAQLPWRVAEARPGNR
>FUSION-ENST00000570947.5:95116-ENST00000417961.5:65268|1965
SCHPLLGMKD
>FUSION-ENST00000545302.5:45194-ENST00000652379.1:25317|1501
MKEINTKTESTV
>ENST00000486144.1|SNV-16748-C-T|3
VQPSCPSPVCLEPVPLR
>FUSION-ENST00000517974.1:40910-ENST00000519837.5:8015|622
CLVATQFGAHVYCGHVF
>FUSION-ENST00000593073.5:2094-ENST00000293443.12:7265|58
AGVGGGGR
>FUSION-ENST00000570947.5:95116-ENST00000417961.5:65268|2555
MPSIAQSGR
>FUSION-ENST00000570947.5:95116-ENST00000417961.5:65268|3857
YSLCIGGCVLVAPYCLLILL
>FUSION-ENST00000570947.5:95116-ENST00000417961.5:65268|179
KAQETRGR
>FUSION-ENST00000570947.5:95116-ENST00000417961.5:65268|1121
VGTLSPTPKPPGRERG
>FUSION-ENST00000570947.5:95116-ENST00000417961.5:65268|2446
MRFGVAKLVLNCSSLDTC
>ENST00000233969.3|INDEL-82867-G-GA|1
NKEGHVQ
>FUSION-ENST00000545302.5:45194-ENST00000652379.1:25317|1537
MTRVGTVRSGR
>ENST00000469286.1|INDEL-82867-G-GA|3
ISTVPTFASLNDCREEKNK
>FUSION-ENST00000570947.5:95116-ENST00000417961.5:65268|1072
AEEKQPFLRGGFPFHPR
>FUSION-ENST00000570947.5:95116-ENST00000417961.5:65268|1606
WKNIPCSWIGR
>FUSION-ENST00000570947.5:95116-ENST00000417961.5:65268|2010
HIAAPLCYLFLFSCCL
>ENST00000399275.6|SNV-41200-G-T|6
QGDEEEKWAEKAVDSLLK
>FUSION-ENST00000545302.5:45194-ENST00000652379.1:25317|203
CPRPIERESGSDPR
>FUSION-ENST00000570947.5:95116-ENST00000417961.5:65268|616
VCKDTSGSSAISHFHH
>FUSION-ENST00000545302.5:45194-ENST00000652379.1:25317|6
LWAHVVSFQTSMIIIIVGVISR
>ENST00000635584.1|SNV-76170-C-T|1
MAESFPY
>ENST00000302450.11|INDEL-21933-T-TT|3
VVLNIFARLKQNHR
>FUSION-ENST00000593073.5:2094-ENST00000293443.12:7265|24
GIKEGFEFWGPR
>FUSION-ENST00000570947.5:95116-ENST00000417961.5:65268|2197
MFSESVACLFILLTMSFKE
>FUSION-ENST00000570947.5:95116-ENST00000417961.5:65268|2190
LLQMPGSHSYTSLCVCTTFLYSFM
>FUSION-ENST00000545302.5:45194-ENST00000652379.1:25317|40
SASDPSHPHYLR
>FUSION-ENST00000254480.10:44078-ENST00000510657.1:309801|5
RFSCLGLLHSWDYR
>FUSION-ENST00000517974.1:40910-ENST00000519837.5:8015|546
MGLNKGMGLASYLQQKLVK
>ENST00000199940.10|SNV-306221-G-C|1
SSVPSPRR
>FUSION-ENST00000570947.5:95116-ENST00000417961.5:65268|403
VPVPPWGCTCR
>FUSION-ENST00000570947.5:95116-ENST00000417961.5:65268|3775
GWVCLQAPRPPLCVCR
>FUSION-ENST00000570947.5:95116-ENST00000417961.5:65268|1498
MGRTATRLPR
>FUSION-ENST00000517974.1:40910-ENST00000519837.5:8015|224
MKEVKITEA
>FUSION-ENST00000570947.5:95116-ENST00000417961.5:65268|1728
REDECELILQGSHVLKESGYPL
>FUSION-ENST00000517974.1:40910-ENST00000519837.5:8015|305
SMSDVFWGMAALTCR
>FUSION-ENST00000570947.5:95116-ENST00000417961.5:65268|1371
KASLLLNWEVKIPYSLWK
>ENST00000376098.4|SNV-721-T-G|4
WKRQVLDLR
>FUSION-ENST00000570947.5:95116-ENST00000417961.5:65268|2179
NAIGILIGIALNL
>ENST00000461395.5|MNV-231-GCTCA-G|15
SQGHTQGLTAVLVLIR
>FUSION-ENST00000570947.5:95116-ENST00000417961.5:65268|3510
SLRPAWPTW
>FUSION-ENST00000570947.5:95116-ENST00000417961.5:65268|4095
FGRGHSPTLSNSY
>FUSION-ENST00000517974.1:40910-ENST00000519837.5:8015|53
FSKCNVLLLTGH
>FUSION-ENST00000570947.5:95116-ENST00000417961.5:65268|1734
VLVQKQTHRPTEQNRDLR
>ENST00000303097.11|SNV-55209-G-A|SNV-55245-G-A|3
LANKQNKEGALGEADVIK
>FUSION-ENST00000570947.5:95116-ENST00000417961.5:65268|3221
MAIGATGSGSQFLEVYRHGLPGR
>FUSION-ENST00000570947.5:95116-ENST00000417961.5:65268|3690
SWSALHP
>FUSION-ENST00000578151.1:31528-ENST00000488239.1:116048|59
RNGSSECNRQK
>FUSION-ENST00000517974.1:40910-ENST00000519837.5:8015|517
VYCSKFEQIVQLLKHK
>FUSION-ENST00000570947.5:95116-ENST00000417961.5:65268|242
VPLTWRECSGISPVG
>FUSION-ENST00000570947.5:95116-ENST00000417961.5:65268|2129
LVMFPISEERLSVFLHSI
>FUSION-ENST00000578151.1:31528-ENST00000488239.1:116048|160
FLPAVFVIFYHPLK
>FUSION-ENST00000517974.1:40910-ENST00000519837.5:8015|851
MLWTCSSVLAHTLEKKASTK
>FUSION-ENST00000570947.5:95116-ENST00000417961.5:65268|2054
MLNNSGDSR
>ENST00000507256.1|SNV-42972-C-T|3
TRCPPSCRHLLLIK
>ENST00000399275.6|SNV-41200-G-T|5
WAEKAVDSLLK
>ENST00000254579.11|SNV-73532-G-A|3
SSPVWVPKSR
>FUSION-ENST00000545302.5:45194-ENST00000652379.1:25317|343
SVMPLDVR
>FUSION-ENST00000570947.5:95116-ENST00000417961.5:65268|2078
EEIFCKYLLGPFGL
>ENST00000417496.6|SNV-506971-A-G|1
TSLDQSSPPLSGTSPSYK
>FUSION-ENST00000545302.5:45194-ENST00000652379.1:25317|582
AATRGDPPRVAR
>FUSION-ENST00000570947.5:95116-ENST00000417961.5:65268|1796
MWLFLACR
>FUSION-ENST00000545302.5:45194-ENST00000652379.1:25317|258
MPGQGEARGNSGGGP
>FUSION-ENST00000570947.5:95116-ENST00000417961.5:65268|4530
HKRLMILMK
>FUSION-ENST00000570947.5:95116-ENST00000417961.5:65268|574
VPDGRVFAFFLGKCLGLER
>FUSION-ENST00000570947.5:95116-ENST00000417961.5:65268|3182
RFSYLDDLKLR
>FUSION-ENST00000570947.5:95116-ENST00000417961.5:65268|2222
ETAKVLSKLVAPFYILKPCMR
>FUSION-ENST00000570947.5:95116-ENST00000417961.5:65268|321
GQHFQTRDP
>FUSION-ENST00000545302.5:45194-ENST00000652379.1:25317|447
SEYARPVQ
>FUSION-ENST00000517974.1:40910-ENST00000519837.5:8015|601
MECGVGNQGSHSLQS
>FUSION-ENST00000554887.5:1168-ENST00000267584.9:45707|16
TQGVIAGPQAALGTPLPVRLRGGR
>FUSION-ENST00000570947.5:95116-ENST00000417961.5:65268|281
EGVFGDKPRGLRFK
>FUSION-ENST00000570947.5:95116-ENST00000417961.5:65268|2658
NPTRGLR
>FUSION-ENST00000570947.5:95116-ENST00000417961.5:65268|2313
DQPGQDGETPSLLKIQKLAR
>FUSION-ENST00000570947.5:95116-ENST00000417961.5:65268|3341
MSVCVSR
>FUSION-ENST00000570947.5:95116-ENST00000417961.5:65268|2948
TSVQESLPEAALPLTM
>ENST00000294053.9|INDEL-235-A-ATTT|7
MLGSLVLRRNLALAPR
>FUSION-ENST00000570947.5:95116-ENST00000417961.5:65268|1742
EKAYPGVCQITEEFQK
>FUSION-ENST00000570947.5:95116-ENST00000417961.5:65268|3198
MEAGEER
>FUSION-ENST00000570947.5:95116-ENST00000417961.5:65268|3222
AIGATGSGSQFLEVYR
>FUSION-ENST00000570947.5:95116-ENST00000417961.5:65268|1015
FNISISDK
>FUSION-ENST00000570947.5:95116-ENST00000417961.5:65268|1
VPALNTCRSL
>FUSION-ENST00000570947.5:95116-ENST00000417961.5:65268|2
VPALNTCR
>FUSION-ENST00000570947.5:95116-ENST00000417961.5:65268|1469
MIFNAFLK
>FUSION-ENST00000517974.1:40910-ENST00000519837.5:8015|166
DSVSIKRYFESMK
>FUSION-ENST00000517974.1:40910-ENST00000519837.5:8015|257
SFWVSKHLEELGGCRPR
>FUSION-ENST00000570947.5:95116-ENST00000417961.5:65268|4481
PFLTLRRFPFNSSLLNF
>ENST00000474758.1|SNV-73927-A-C|3
MLRLTWSSSSIR
>FUSION-ENST00000570947.5:95116-ENST00000417961.5:65268|2962
MAAFINR
>FUSION-ENST00000570947.5:95116-ENST00000417961.5:65268|123
HLPVSQVGSGLLRWLQRVGEEK
>FUSION-ENST00000570947.5:95116-ENST00000417961.5:65268|1174
CSEGWNFEPHPQTSGEGK
>FUSION-ENST00000570947.5:95116-ENST00000417961.5:65268|3819
MCVLTAHTPV
>FUSION-ENST00000570947.5:95116-ENST00000417961.5:65268|3034
WSLAPLPRLECR
>FUSION-ENST00000570947.5:95116-ENST00000417961.5:65268|4515
MYGVKQRSSFILL
>FUSION-ENST00000570947.5:95116-ENST00000417961.5:65268|4220
SLKTEIF
>FUSION-ENST00000545302.5:45194-ENST00000652379.1:25317|791
TVHVRRR
>FUSION-ENST00000570947.5:95116-ENST00000417961.5:65268|2907
QDFQVFCLNEVRGALCSLCLR
>FUSION-ENST00000570947.5:95116-ENST00000417961.5:65268|3910
ARFLRGR
>FUSION-ENST00000545302.5:45194-ENST00000652379.1:25317|1278
EAGVEELLEPGRRR
>FUSION-ENST00000570947.5:95116-ENST00000417961.5:65268|4180
EKPPNTK
>ENST00000372945.8|SNV-864-C-A|3
LVALKLDR
>FUSION-ENST00000570947.5:95116-ENST00000417961.5:65268|2575
VAPADTCAR
>FUSION-ENST00000570947.5:95116-ENST00000417961.5:65268|3545
VGMAITSPGADFVSRWAGGLVAW
>ENST00000325212.11|MNV-7237-GA-G|4
VQKNQKEILLNK
>FUSION-ENST00000578151.1:31528-ENST00000488239.1:116048|95
DHQNATGRRLR
>ENST00000467576.1|SNV-627-A-G|5
SPNPTRAPQRCFCCSCCCPPR
>FUSION-ENST00000517974.1:40910-ENST00000519837.5:8015|1002
IQIKTNTV
>ENST00000262435.14|SNV-110611-G-T|5
KEYVRLYLNWR
>ENST00000296215.8|MNV-13589-ACCA-A|2
ESEQEHRR
>ENST00000254190.4|SNV-73379-G-C|2
EEILESEFLTGKYLYSAVDGQPPR
>FUSION-ENST00000570947.5:95116-ENST00000417961.5:65268|2127
FPISEER
>FUSION-ENST00000570947.5:95116-ENST00000417961.5:65268|1277
WQPQTPCSSLILGGGSSVRRPHVSR
>FUSION-ENST00000570947.5:95116-ENST00000417961.5:65268|3318
SSPQTVPSTVVAGLHCRR
>FUSION-ENST00000545302.5:45194-ENST00000652379.1:25317|783
VSHFVIQK
>ENST00000355962.5|SNV-847-G-A|5
WSVRPSDMAKKTFNPIQAIVDNMK
>ENST00000542306.5|SNV-92642-C-T|1
GPSLWTRSGCQP
>FUSION-ENST00000570947.5:95116-ENST00000417961.5:65268|648
SQGAPCVTGTHLSR
>FUSION-ENST00000517974.1:40910-ENST00000519837.5:8015|1063
MTLLLFMKFFLFEIVLFHHHILNKK
>FUSION-ENST00000545302.5:45194-ENST00000652379.1:25317|1460
DPVSRES
>FUSION-ENST00000545302.5:45194-ENST00000652379.1:25317|1073
NPRSGFGFLARRPKPAENFPAQDPV
>FUSION-ENST00000568766.1:39006-ENST00000575422.5:126749|12
CRSLGTR
>FUSION-ENST00000517974.1:40910-ENST00000519837.5:8015|727
QIIMRVPPNHLKSCLLFK
>FUSION-ENST00000517974.1:40910-ENST00000519837.5:8015|1074
MLGYIAVTYIRYYIGEQGR
>ENST00000392783.7|SNV-283969-A-G|5
GDNEELLLLCDGCDKGCHTYCR
>FUSION-ENST00000463221.2:1274-ENST00000564377.6:345551|5
GVPCAQRPGR
>FUSION-ENST00000570947.5:95116-ENST00000417961.5:65268|2794
GLLPPAFDQLPSKSFLFSSQT
>FUSION-ENST00000570947.5:95116-ENST00000417961.5:65268|2573
VAPADTCARLVSGRQFR
>FUSION-ENST00000545302.5:45194-ENST00000652379.1:25317|897
SYGSSCSQWDSIR
>FUSION-ENST00000545302.5:45194-ENST00000652379.1:25317|482
ATVPPCALRCGRPGRPR
>FUSION-ENST00000545302.5:45194-ENST00000652379.1:25317|786
KIVTFKVSHFVIQK
>FUSION-ENST00000545302.5:45194-ENST00000652379.1:25317|514
SESAFWAAGLLLTRCPLATCR
>FUSION-ENST00000517974.1:40910-ENST00000519837.5:8015|998
SGLFTTVFLRV
>FUSION-ENST00000427371.3:14293-ENST00000659853.1:64022|10
SHWTLLPTVGYPMVLLPPDATEAK
>FUSION-ENST00000570947.5:95116-ENST00000417961.5:65268|1177
MFPDQHDNQDIEGPITRRNCL
>FUSION-ENST00000545302.5:45194-ENST00000652379.1:25317|680
LVSNSRPPVMRPPRPLEVLG
>FUSION-ENST00000570947.5:95116-ENST00000417961.5:65268|2904
MQLVSFLSFSVIQKLTS
>FUSION-ENST00000570947.5:95116-ENST00000417961.5:65268|4296
KYNPHSSLQEEGMLISR
>FUSION-ENST00000570947.5:95116-ENST00000417961.5:65268|2708
RTAESGRASSGIPHADCR
>FUSION-ENST00000570947.5:95116-ENST00000417961.5:65268|2113
LFQHELN
>FUSION-ENST00000570947.5:95116-ENST00000417961.5:65268|785
GQGAGLLAGQWQAGWEHTGTR
>FUSION-ENST00000545302.5:45194-ENST00000652379.1:25317|1109
YPPPSLFLQK
>FUSION-ENST00000517974.1:40910-ENST00000519837.5:8015|930
MMADACNPSYSGG
>FUSION-ENST00000570947.5:95116-ENST00000417961.5:65268|1417
NIPLMASYR
>FUSION-ENST00000570947.5:95116-ENST00000417961.5:65268|2472
MRCGQQGVLGSGLCFCETGHGAAR
>FUSION-ENST00000517974.1:40910-ENST00000519837.5:8015|702
KITNQVHVGKFAGWLYILNW
>ENST00000525494.1|SNV-107310-G-A|5
CRSAGIKTTESHR
>FUSION-ENST00000570947.5:95116-ENST00000417961.5:65268|118
VDSRQDLPDSA
>ENST00000261584.9|SNV-6443-G-C|1
LFIQLKGKK
>FUSION-ENST00000554887.5:1168-ENST00000267584.9:45707|14
RWCAGAR
>FUSION-ENST00000517974.1:40910-ENST00000519837.5:8015|921
MALKQYNNSLI
>ENST00000254579.11|SNV-73532-G-A|2
SSPVWVPKSRR
>FUSION-ENST00000545302.5:45194-ENST00000652379.1:25317|841
MRPCHRQAGR
>FUSION-ENST00000545302.5:45194-ENST00000652379.1:25317|708
ETDPGWARLFFSLVR
>FUSION-ENST00000545302.5:45194-ENST00000652379.1:25317|1232
LLDFNINGVLRVDLVSCLFHR
>FUSION-ENST00000570947.5:95116-ENST00000417961.5:65268|844
LKCYQFR
>FUSION-ENST00000545302.5:45194-ENST00000652379.1:25317|1119
NRTSVPLGCRK
>FUSION-ENST00000570947.5:95116-ENST00000417961.5:65268|1529
MVFDGSCPK
>FUSION-ENST00000637544.1:30880-ENST00000206262.2:87239|21
EPAASLGKLR
>FUSION-ENST00000545302.5:45194-ENST00000652379.1:25317|512
VARRLGR
>FUSION-ENST00000570947.5:95116-ENST00000417961.5:65268|1592
INIVKMAILPK
>FUSION-ENST00000517974.1:40910-ENST00000519837.5:8015|182
CGVICDTYK
>FUSION-ENST00000545302.5:45194-ENST00000652379.1:25317|443
MRAFIRSKPTR
>FUSION-ENST00000517974.1:40910-ENST00000519837.5:8015|8
LPSVCVCFRWY
>FUSION-ENST00000593073.5:2094-ENST00000293443.12:7265|79
EEEEEEVGARSRLASRPR
>ENST00000496492.5|SNV-366500-G-T|7
WEWWGRMCWRPLMRTVSAAVFQEK
>FUSION-ENST00000545302.5:45194-ENST00000652379.1:25317|658
MTGVSHRARPVDSFRFFISFVSTR
>FUSION-ENST00000570947.5:95116-ENST00000417961.5:65268|2828
WPCEEGR
>ENST00000313543.5|SNV-5322-C-G|5
DLLVVDTPGLFDTKER
>FUSION-ENST00000570947.5:95116-ENST00000417961.5:65268|4160
CTSQSYCWMKVHKLHTPCNR
>FUSION-ENST00000570947.5:95116-ENST00000417961.5:65268|2520
KTLLHLSK
>FUSION-ENST00000570947.5:95116-ENST00000417961.5:65268|1771
KNQYRENGHTAQSNL
>ENST00000265605.7|SNV-21006-C-T|5
WKVGISSDPLVSIGALISK
>FUSION-ENST00000578151.1:31528-ENST00000488239.1:116048|111
AEFALIGIR
>FUSION-ENST00000545302.5:45194-ENST00000652379.1:25317|985
DGVSPCRPGWSRSLDLVTRPPRPPK
>FUSION-ENST00000570947.5:95116-ENST00000417961.5:65268|4216
MMEAWLQRPWR
>ENST00000511072.5|SNV-343533-G-A|1
LGTGEGLPQVCPAR
>FUSION-ENST00000570947.5:95116-ENST00000417961.5:65268|4582
MRVGPHQ
>FUSION-ENST00000570947.5:95116-ENST00000417961.5:65268|2090
MIHVLRK
>FUSION-ENST00000570947.5:95116-ENST00000417961.5:65268|3115
ARLGGASTPFLHVEALLEEA
>FUSION-ENST00000570947.5:95116-ENST00000417961.5:65268|2822
ELAAFFQG
>FUSION-ENST00000570947.5:95116-ENST00000417961.5:65268|1284
SAGITGVSHCAQPK
>ENST00000458470.5|MNV-305450-GAAG-G|4
FSEAKALGESINEASKIGHLK
>ENST00000522515.5|INDEL-6863-A-AA|20
WAKKYGDIPR
>FUSION-ENST00000570947.5:95116-ENST00000417961.5:65268|2502
EKTMLLQTHHLFLSDVSVCR
>FUSION-ENST00000570947.5:95116-ENST00000417961.5:65268|31
TTIWTHR
>FUSION-ENST00000570947.5:95116-ENST00000417961.5:65268|1242
VLCITDSRSMK
>FUSION-ENST00000570947.5:95116-ENST00000417961.5:65268|249
SGGNACRMFWSR
>FUSION-ENST00000545302.5:45194-ENST00000652379.1:25317|695
LTAPSASQVQAILLPQPPD
>FUSION-ENST00000517974.1:40910-ENST00000519837.5:8015|719
RKEMNFVPAK
>FUSION-ENST00000570947.5:95116-ENST00000417961.5:65268|4328
MCVNKLVFETTINIF
>FUSION-ENST00000570947.5:95116-ENST00000417961.5:65268|2521
RKTLLHLSK
>FUSION-ENST00000570947.5:95116-ENST00000417961.5:65268|4509
DSFLDSR
>FUSION-ENST00000517974.1:40910-ENST00000519837.5:8015|385
PHWKIPHLTSCDGLLSK
>ENST00000524023.1|SNV-506971-A-G|3
HPKLWAAHR
>FUSION-ENST00000570947.5:95116-ENST00000417961.5:65268|643
SLQMQSSDEAVR
>FUSION-ENST00000570947.5:95116-ENST00000417961.5:65268|3412
DLSSLQPPPPGSSDSRTSAS
>FUSION-ENST00000570947.5:95116-ENST00000417961.5:65268|2863
SDWVWGKLAGQGGGSR
>FUSION-ENST00000517974.1:40910-ENST00000519837.5:8015|293
MVAHACNPSTFGGPGWVDHLRPGV
>FUSION-ENST00000570947.5:95116-ENST00000417961.5:65268|674
TCLNQRPSSGWTTSRK
>FUSION-ENST00000570947.5:95116-ENST00000417961.5:65268|2325
MFYKPLLPAQPR
>FUSION-ENST00000570947.5:95116-ENST00000417961.5:65268|1963
MMDLELGAIK
>FUSION-ENST00000517974.1:40910-ENST00000519837.5:8015|1111
FRFISFLSK
>ENST00000547764.1|SNV-31725-C-A|1
IALPSPSPYIDWWV
>FUSION-ENST00000545302.5:45194-ENST00000652379.1:25317|868
SPVRTRLLLSVLLHK
>FUSION-ENST00000570947.5:95116-ENST00000417961.5:65268|3662
MPMLRAS
>FUSION-ENST00000570947.5:95116-ENST00000417961.5:65268|1952
VCVFIVYFLFEVTTR
>FUSION-ENST00000517974.1:40910-ENST00000519837.5:8015|1231
MHLGNVYFLETYFLLNLLCHNSTL
>FUSION-ENST00000454077.6:2094-ENST00000293443.12:7265|3
LPAPSRK
>ENST00000507256.1|SNV-42972-C-T|6
MNPGVLQLRTRCPPSCR
>FUSION-ENST00000570947.5:95116-ENST00000417961.5:65268|1637
RIKYLGIQLTR
>ENST00000342992.10|SNV-285323-G-C|1
VTSLMEGSDYQFR
>FUSION-ENST00000578151.1:31528-ENST00000488239.1:116048|119
NQRRPLLYENK
>FUSION-ENST00000570947.5:95116-ENST00000417961.5:65268|3712
VSFFHVNIQSQHHLLK
>ENST00000461395.5|SNV-602-C-T|4
IKFAEEDVKPK
>FUSION-ENST00000517974.1:40910-ENST00000519837.5:8015|1185
MVCSLCVLHC
>ENST00000496864.6|SNV-177114-T-C|3
LKHDKLAQLYAVVSEEPIYIVTEYM
>FUSION-ENST00000545302.5:45194-ENST00000652379.1:25317|648
VNTYRLYGNRLLYDR
>FUSION-ENST00000593073.5:2094-ENST00000293443.12:7265|9
MSSQSAVSTR
>FUSION-ENST00000570947.5:95116-ENST00000417961.5:65268|2209
HLSFVLQTIQLYSFSYF
>FUSION-ENST00000517974.1:40910-ENST00000519837.5:8015|1249
RLVYIHVNVDLLIYCGR
>FUSION-ENST00000570947.5:95116-ENST00000417961.5:65268|1147
VCLVYGEQTRTLWWESRGK
>FUSION-ENST00000570947.5:95116-ENST00000417961.5:65268|679
MRTCLNQRPSSGWTTSR
>FUSION-ENST00000517974.1:40910-ENST00000519837.5:8015|946
CHCRFFVILL
>FUSION-ENST00000570947.5:95116-ENST00000417961.5:65268|1090
MLQLAAVTVGLKER
>FUSION-ENST00000570947.5:95116-ENST00000417961.5:65268|2421
MHTNTYRPHMGSFTV
>ENST00000472077.1|SNV-27383-G-A|2
VVDFIQSKISQR
>FUSION-ENST00000570947.5:95116-ENST00000417961.5:65268|4559
LCLFSCACWPFIYLPWARHGDSRL
>FUSION-ENST00000570947.5:95116-ENST00000417961.5:65268|286
MEGVFGDKPR
>FUSION-ENST00000517974.1:40910-ENST00000519837.5:8015|553
APGRHIFIDSKPVISIVSVGYR
>FUSION-ENST00000545302.5:45194-ENST00000652379.1:25317|1019
MIELHCCNKSPQR
>FUSION-ENST00000570947.5:95116-ENST00000417961.5:65268|2982
LLLRGWIF
>FUSION-ENST00000570947.5:95116-ENST00000417961.5:65268|1214
MKNCFPPGW
>ENST00000587244.5|MNV-322-TGAGGAGTAT-T|1
EEYQKQMIEEKMER
>FUSION-ENST00000351393.10:45194-ENST00000652379.1:25317|2
VAGMTEMSHR
>FUSION-ENST00000517974.1:40910-ENST00000519837.5:8015|203
FTFGSVFLSAFTFQQPTKS
>FUSION-ENST00000570947.5:95116-ENST00000417961.5:65268|4597
LAGRSGTR
>FUSION-ENST00000490213.5:116960-ENST00000367282.6:4824|2
YSWSRLLSGSHDFQPLCPGH
>FUSION-ENST00000545302.5:45194-ENST00000652379.1:25317|16
GFGVLSCCPR
>FUSION-ENST00000570947.5:95116-ENST00000417961.5:65268|1423
NLSYLLK
>FUSION-ENST00000517974.1:40910-ENST00000519837.5:8015|1212
MRFTLLIQGILVTLNFINGLLQME
>FUSION-ENST00000578151.1:31528-ENST00000488239.1:116048|133
MIEVFYVCALQYSSPCYMWLLRHLK
>FUSION-ENST00000570947.5:95116-ENST00000417961.5:65268|4021
FGRGVPVCR
>ENST00000406610.7|SNV-894909-C-T|1
YQELREKQAR
>ENST00000471274.1|SNV-2119783-C-A|6
LKDVMLADAQDMIISGLQPETS
>FUSION-ENST00000570947.5:95116-ENST00000417961.5:65268|2917
GGAAVPCILGAVPR
>FUSION-ENST00000570947.5:95116-ENST00000417961.5:65268|982
GPQEEAGEFSPGSRERK
>FUSION-ENST00000570947.5:95116-ENST00000417961.5:65268|3709
VCVDFTVSMCVWTLRGVR
>FUSION-ENST00000570947.5:95116-ENST00000417961.5:65268|1636
IKYLGIQLTR
>FUSION-ENST00000545302.5:45194-ENST00000652379.1:25317|560
GRAWPAFGPSCVPVVGGAGRK
>FUSION-ENST00000570947.5:95116-ENST00000417961.5:65268|775
LSAYTTAFRSPPGLKQPEAPR
>FUSION-ENST00000545302.5:45194-ENST00000652379.1:25317|438
SKPTRSAPLRPRPGGGRR
>FUSION-ENST00000545302.5:45194-ENST00000652379.1:25317|1080
GDQEGRRPDR
>FUSION-ENST00000570947.5:95116-ENST00000417961.5:65268|418
MSPSSLWECTFRHPCPR
>FUSION-ENST00000637544.1:30880-ENST00000206262.2:87239|279
MSYSTRR
>FUSION-ENST00000517974.1:40910-ENST00000519837.5:8015|711
MNFVPAK
>FUSION-ENST00000545302.5:45194-ENST00000652379.1:25317|922
TDGVSYQCSFVNR
>FUSION-ENST00000545302.5:45194-ENST00000652379.1:25317|1244
MISGGRGR
>FUSION-ENST00000371610.7:273-ENST00000587002.1:690874|1
SKVPLTGA
>FUSION-ENST00000517974.1:40910-ENST00000519837.5:8015|1346
SFDSLLLSSNGTVGASGRGLRIGV
>FUSION-ENST00000570947.5:95116-ENST00000417961.5:65268|3304
MHQSMQTNKR
>FUSION-ENST00000570947.5:95116-ENST00000417961.5:65268|1235
KIMGEGHIV
>FUSION-ENST00000517974.1:40910-ENST00000519837.5:8015|554
MAPGRHIFIDSKPVISIVSVGYR
>FUSION-ENST00000578151.1:31528-ENST00000488239.1:116048|193
MVAHSCNPSYLGG
>FUSION-ENST00000570947.5:95116-ENST00000417961.5:65268|544
MGVHLQASMSPSPPWECTCRR
>FUSION-ENST00000545302.5:45194-ENST00000652379.1:25317|103
CCCHGNPAQYERNR
>FUSION-ENST00000517974.1:40910-ENST00000519837.5:8015|28
MQDCNSILPFSMLCITGYKN
>FUSION-ENST00000570947.5:95116-ENST00000417961.5:65268|1163
MAEHMQGPGGCWAPR
>FUSION-ENST00000545302.5:45194-ENST00000652379.1:25317|1139
MTSYFLEIRRR
>FUSION-ENST00000570947.5:95116-ENST00000417961.5:65268|897
QECTSVGMERK
>FUSION-ENST00000570947.5:95116-ENST00000417961.5:65268|40
ATVTLRK
>ENST00000263468.13|SNV-72029-C-T|3
ILESLNDLSERLYYIQESICK
>FUSION-ENST00000517974.1:40910-ENST00000519837.5:8015|406
MYELFLHQTFK
>FUSION-ENST00000570947.5:95116-ENST00000417961.5:65268|819
WFVPVKR
>FUSION-ENST00000254480.10:44078-ENST00000510657.1:309801|2
FSCLGLLHSWDYRCFR
>FUSION-ENST00000570947.5:95116-ENST00000417961.5:65268|3526
MGRWAGGLVSWAPRPHRVPR
>ENST00000301894.6|SNV-87859-C-A|4
LAVGFSTHK
>FUSION-ENST00000570947.5:95116-ENST00000417961.5:65268|4179
MEKPPNTKFAR
>FUSION-ENST00000517974.1:40910-ENST00000519837.5:8015|955
MVSNSWSQVTHPPWPPK
>FUSION-ENST00000517974.1:40910-ENST00000519837.5:8015|483
MYKGRSMSVHTILFFFFFLR
>FUSION-ENST00000637544.1:30880-ENST00000206262.2:87239|155
GPARGGTI
>FUSION-ENST00000570947.5:95116-ENST00000417961.5:65268|420
MSPSSLWECTFR
>FUSION-ENST00000517974.1:40910-ENST00000519837.5:8015|1315
MHLYDVLVLK
>FUSION-ENST00000517974.1:40910-ENST00000519837.5:8015|253
MHLFLIFFKACNR
>FUSION-ENST00000570947.5:95116-ENST00000417961.5:65268|4270
MKRGTAPGWR
>FUSION-ENST00000517974.1:40910-ENST00000519837.5:8015|656
MTILKKR
>FUSION-ENST00000570947.5:95116-ENST00000417961.5:65268|4273
LEIKLLPGMKR
>FUSION-ENST00000570947.5:95116-ENST00000417961.5:65268|1236
MKIMGEGHIV
>FUSION-ENST00000570947.5:95116-ENST00000417961.5:65268|1910
EAKSETPCKTIR
>FUSION-ENST00000570947.5:95116-ENST00000417961.5:65268|600
LLASGEARIPTSASLLGPLARAPPR
>FUSION-ENST00000570947.5:95116-ENST00000417961.5:65268|3015
MLCCALGR
>FUSION-ENST00000517974.1:40910-ENST00000519837.5:8015|323
NSGVSFIDMPTR
>FUSION-ENST00000570947.5:95116-ENST00000417961.5:65268|3976
TAQPTTWKMVLFIVFG
>FUSION-ENST00000517974.1:40910-ENST00000519837.5:8015|660
MEVWHQLG
>ENST00000406610.7|SNV-894909-C-T|2
YQELREK
>FUSION-ENST00000570947.5:95116-ENST00000417961.5:65268|2284
MKFNLSIFLLWTCFFRFK
>FUSION-ENST00000517974.1:40910-ENST00000519837.5:8015|735
MFPSALTLARR
>FUSION-ENST00000505791.5:202-ENST00000262462.9:490332|3
QTSMVWLYQVMK
>FUSION-ENST00000517974.1:40910-ENST00000519837.5:8015|1285
FCSKCHLCNTLK
>FUSION-ENST00000545302.5:45194-ENST00000652379.1:25317|1498
TRGRNSSIDTADLHLWNPQSSTHK
>ENST00000265870.7|SNV-43989-G-C|2
EFEKHSIVVYLLITFAVFPLK
>ENST00000405799.3|SNV-17713-G-A|1
IHAFLSGVKWNEPDEIWDDK
>FUSION-ENST00000570947.5:95116-ENST00000417961.5:65268|2933
GGSADLTSQCLR
>FUSION-ENST00000517974.1:40910-ENST00000519837.5:8015|1112
MFRFISFLSK
>FUSION-ENST00000570947.5:95116-ENST00000417961.5:65268|1936
RLILVCVK
>FUSION-ENST00000570947.5:95116-ENST00000417961.5:65268|2817
MKLGESWGGVGHAQWK
>FUSION-ENST00000570947.5:95116-ENST00000417961.5:65268|4145
MYVSSFSILHLGSSQF
>FUSION-ENST00000351393.10:45194-ENST00000652379.1:25317|21
VNKCALRHLTCR
>FUSION-ENST00000545302.5:45194-ENST00000652379.1:25317|688
MIDVSRR
>FUSION-ENST00000570947.5:95116-ENST00000417961.5:65268|746
MTILAHCNLR
>FUSION-ENST00000570947.5:95116-ENST00000417961.5:65268|3717
WHEVNIK
>FUSION-ENST00000570947.5:95116-ENST00000417961.5:65268|192
PTGTLAASSCGDVSLTLQLLCNISR
>FUSION-ENST00000570947.5:95116-ENST00000417961.5:65268|3801
PLLKITWR
>FUSION-ENST00000570947.5:95116-ENST00000417961.5:65268|1259
YHKLGGL
>FUSION-ENST00000570947.5:95116-ENST00000417961.5:65268|1709
MYLYNRMICIPLGMYQ
>FUSION-ENST00000570947.5:95116-ENST00000417961.5:65268|1663
MILYLENFIILAQK
>ENST00000472582.5|SNV-9515-T-C|3
KTETVSSVPAENKS
>FUSION-ENST00000545302.5:45194-ENST00000652379.1:25317|1160
LQGAEIAPLHYGPGCRVSETR
>FUSION-ENST00000570947.5:95116-ENST00000417961.5:65268|159
VPPTATEAPR
>FUSION-ENST00000517974.1:40910-ENST00000519837.5:8015|231
MLFIWLF
>FUSION-ENST00000570947.5:95116-ENST00000417961.5:65268|3511
VRSLRPAWPTW
>FUSION-ENST00000545302.5:45194-ENST00000652379.1:25317|743
PRWTHHLK
>ENST00000417496.6|SNV-506971-A-G|3
HPKLWYTAAHR
>FUSION-ENST00000578151.1:31528-ENST00000488239.1:116048|72
MQTLLLCLFFGLLLLCLSFR
>FUSION-ENST00000517974.1:40910-ENST00000519837.5:8015|408
VFFFSSPGKCLQVR
>FUSION-ENST00000517974.1:40910-ENST00000519837.5:8015|1343
MDLAGKR
>ENST00000399782.5|MNV-26870-TC-T|4
SCKSNIFPHPK
>FUSION-ENST00000570947.5:95116-ENST00000417961.5:65268|589
LQLCSWFSKLCWLS
>FUSION-ENST00000572977.5:95116-ENST00000417961.5:65268|4
AARPPFVICVKLK
>FUSION-ENST00000570947.5:95116-ENST00000417961.5:65268|372
VPVPPVGVHLQASVSPSPR
>FUSION-ENST00000545302.5:45194-ENST00000652379.1:25317|964
CLLIHEYKR
>ENST00000409731.7|SNV-22477-G-A|2
LPDGQVITIGNER
>ENST00000358127.9|SNV-67619-G-C|1
GHLFTQQQLEVLDRVFER
>FUSION-ENST00000570947.5:95116-ENST00000417961.5:65268|1037
VACFYRNK
>ENST00000263468.13|SNV-72029-C-T|2
LYYIQESICK
>FUSION-ENST00000570947.5:95116-ENST00000417961.5:65268|520
SPFSCGGAPAGVR
>FUSION-ENST00000570947.5:95116-ENST00000417961.5:65268|4041
MYKQLINFLR
>FUSION-ENST00000570947.5:95116-ENST00000417961.5:65268|3546
MVGMAITSPGADFVSRWAGGLVAW
>FUSION-ENST00000570947.5:95116-ENST00000417961.5:65268|676
RTCLNQRPSSGWTTSRK
>FUSION-ENST00000570947.5:95116-ENST00000417961.5:65268|3606
MKKNTYR
>FUSION-ENST00000570947.5:95116-ENST00000417961.5:65268|2637
SPEAGVLAWMPGER
>FUSION-ENST00000517974.1:40910-ENST00000519837.5:8015|79
CRLCTFIS
>ENST00000553505.1|SNV-2652-C-T|5
LPRGGQVQAQPAGARR
>FUSION-ENST00000545302.5:45194-ENST00000652379.1:25317|97
MSALPIIVKQNSPSVGLFTH
>FUSION-ENST00000570947.5:95116-ENST00000417961.5:65268|4380
MEFVELPGCVDECFSII
>ENST00000463101.1|SNV-1723-G-T|6
MMGGKYFVVRHFK
>FUSION-ENST00000517974.1:40910-ENST00000519837.5:8015|57
CGYVFPLLHPLTMEMIC
>FUSION-ENST00000570947.5:95116-ENST00000417961.5:65268|834
SFYPLWCGVVGTRSFWPMVWCVGTR
>ENST00000496720.1|SNV-21562-G-A|3
SNRWTCQWDLR
>FUSION-ENST00000578151.1:31528-ENST00000488239.1:116048|93
MSVLFSTVALATCGY
>FUSION-ENST00000570947.5:95116-ENST00000417961.5:65268|150
AAKDKMPKPGEAASPGGEVPAAVCR
>FUSION-ENST00000545302.5:45194-ENST00000652379.1:25317|1412
SIGLVSNSRPQVIRPPRPPEVLG
>FUSION-ENST00000570947.5:95116-ENST00000417961.5:65268|2733
RCSSPAFR
>FUSION-ENST00000517974.1:40910-ENST00000519837.5:8015|364
SPPASIPAERNK
>FUSION-ENST00000570947.5:95116-ENST00000417961.5:65268|4338
IMVVNFVHVR
>FUSION-ENST00000570947.5:95116-ENST00000417961.5:65268|3431
NILCVII
>FUSION-ENST00000570947.5:95116-ENST00000417961.5:65268|2091
LNSFISALIFVIYFLLLILGLLLF
>FUSION-ENST00000517974.1:40910-ENST00000519837.5:8015|698
WENLQVGYIY
>FUSION-ENST00000545302.5:45194-ENST00000652379.1:25317|963
MCLLIHEYKRVK
>FUSION-ENST00000517974.1:40910-ENST00000519837.5:8015|49
MIMIIADFNFLSTCARCYLLSLWEY
>FUSION-ENST00000570947.5:95116-ENST00000417961.5:65268|4324
ESHSVAQAGVR
>FUSION-ENST00000570947.5:95116-ENST00000417961.5:65268|3303
HQSMQTNKR
>FUSION-ENST00000570947.5:95116-ENST00000417961.5:65268|1690
MGGTFVT
>FUSION-ENST00000545302.5:45194-ENST00000652379.1:25317|358
RFEDDQIPS
>FUSION-ENST00000570947.5:95116-ENST00000417961.5:65268|901
RSLGNGKQECTSVGMER
>ENST00000484645.1|SNV-316415-A-T|4
MSGVLYGN
>FUSION-ENST00000517974.1:40910-ENST00000519837.5:8015|933
LLNQTGQ
>FUSION-ENST00000517974.1:40910-ENST00000519837.5:8015|957
MLVRMVSNSWSQVTHPPWPPK
>FUSION-ENST00000545302.5:45194-ENST00000652379.1:25317|1245
SVSLFLPVSVSASLSLSRR
>ENST00000531493.5|SNV-3749-G-A|4
ALGPPPGVRQRPCEQETDKLEDEK
>FUSION-ENST00000570947.5:95116-ENST00000417961.5:65268|2585
CYAVPKQK
>FUSION-ENST00000570947.5:95116-ENST00000417961.5:65268|2729
MLWRAQPRR
>FUSION-ENST00000570947.5:95116-ENST00000417961.5:65268|1131
HFWNTPR
>FUSION-ENST00000517974.1:40910-ENST00000519837.5:8015|121
RLFSSGFFMK
>FUSION-ENST00000517974.1:40910-ENST00000519837.5:8015|1179
MIGIPTFAQIQFK
>FUSION-ENST00000517974.1:40910-ENST00000519837.5:8015|564
LPGSHHSPASASR
>FUSION-ENST00000570947.5:95116-ENST00000417961.5:65268|4156
VHKLHTPCNRHPEEEQK
>FUSION-ENST00000578151.1:31528-ENST00000488239.1:116048|64
LYVLRRNGSSECNR
>ENST00000355832.10|SNV-68876-T-A|3
DDPHMSR
>FUSION-ENST00000570947.5:95116-ENST00000417961.5:65268|1397
MPDGIVTTYNVK
>FUSION-ENST00000517974.1:40910-ENST00000519837.5:8015|1169
IVLLQRYIFSSTK
>FUSION-ENST00000637544.1:30880-ENST00000206262.2:87239|146
KILYTLFNSEIKSSER
>FUSION-ENST00000570947.5:95116-ENST00000417961.5:65268|4568
APFLFLGG
>FUSION-ENST00000570947.5:95116-ENST00000417961.5:65268|4520
MILMKTKI
>FUSION-ENST00000570947.5:95116-ENST00000417961.5:65268|3195
GVPATLAAQR
>FUSION-ENST00000578151.1:31528-ENST00000488239.1:116048|139
ITVVKQNEVYVF
>FUSION-ENST00000570947.5:95116-ENST00000417961.5:65268|2260
VNGVSVTSPQAFILCVTNNTTIFF
>FUSION-ENST00000570947.5:95116-ENST00000417961.5:65268|3330
EVHLQLCWK
>FUSION-ENST00000517974.1:40910-ENST00000519837.5:8015|867
HHTGPDFSVFMFLPR
>FUSION-ENST00000570947.5:95116-ENST00000417961.5:65268|2523
IVPLPSSLGNRPCLKKR
>FUSION-ENST00000517974.1:40910-ENST00000519837.5:8015|626
SIVVTYFERLRDIN
>ENST00000551103.5|SNV-13891-C-A|1
NPGSHRQGKDNVAGTHLWR
>FUSION-ENST00000570947.5:95116-ENST00000417961.5:65268|768
MLPRLVCSGC
>FUSION-ENST00000570947.5:95116-ENST00000417961.5:65268|2607
AQESHMRR
>ENST00000294053.9|INDEL-235-A-ATTT|2
NLALAPRLLLR
>FUSION-ENST00000578151.1:31528-ENST00000488239.1:116048|69
QTLLLCLFFGLLLLCLSFRLYVLR
>FUSION-ENST00000570947.5:95116-ENST00000417961.5:65268|461
SLRSADSNRWALAR
>FUSION-ENST00000570947.5:95116-ENST00000417961.5:65268|1816
MGVQFKMRFG
>ENST00000460753.1|SNV-21006-C-T|4
WKVGISSDPLVRSYVK
>ENST00000296215.8|MNV-13589-ACCA-A|3
ESEQEHR
>FUSION-ENST00000570947.5:95116-ENST00000417961.5:65268|1146
TLWWESR
>FUSION-ENST00000517974.1:40910-ENST00000519837.5:8015|340
MNNATMNICRHVFVWMFLFLLGR
>FUSION-ENST00000637544.1:30880-ENST00000206262.2:87239|80
PAACAPSPQR
>FUSION-ENST00000570947.5:95116-ENST00000417961.5:65268|1436
IKSASPAFK
>ENST00000264956.11|SNV-85929-C-T|1
LLGKKHLLQELR
>FUSION-ENST00000570947.5:95116-ENST00000417961.5:65268|1615
EIREDTNKWK
>FUSION-ENST00000570947.5:95116-ENST00000417961.5:65268|2029
LSNAFSA
>FUSION-ENST00000570947.5:95116-ENST00000417961.5:65268|2116
MFLLYLAF
>FUSION-ENST00000570947.5:95116-ENST00000417961.5:65268|4134
MCPGRSHSR
>FUSION-ENST00000517974.1:40910-ENST00000519837.5:8015|82
WQTLCRELYTVSFLVVSVML
>ENST00000514093.5|SNV-17462-G-C|2
DDIFRIYIKDK
>ENST00000220514.8|SNV-43-C-T|2
MAAQSLRHRSR
>ENST00000323675.4|SNV-675-C-T|1
CTMDPVMMTVSPPLAHRHRR
>FUSION-ENST00000578151.1:31528-ENST00000488239.1:116048|128
WLLRHLKCG
>ENST00000538466.5|SNV-177114-T-C|1
LAQLYAVVSEEPIYIVTEYMNK
>FUSION-ENST00000545302.5:45194-ENST00000652379.1:25317|1175
SLSLSHSLSLR
>FUSION-ENST00000570947.5:95116-ENST00000417961.5:65268|1869
MAETEGERAGSVVSLIIK
>FUSION-ENST00000570947.5:95116-ENST00000417961.5:65268|3227
MFLRSNHK
>FUSION-ENST00000545302.5:45194-ENST00000652379.1:25317|1327
TRILSDTALTTR
>ENST00000479034.5|SNV-31021-G-A|7
MVRLAGDGDIPLPGVLLHHHESAK
>FUSION-ENST00000570947.5:95116-ENST00000417961.5:65268|4330
MGGITPLSSGLGPEGVLQL
>FUSION-ENST00000570947.5:95116-ENST00000417961.5:65268|1898
LYLRNLWLTQFTKVFLLFSSK
>FUSION-ENST00000568766.1:39006-ENST00000575422.5:126749|6
NWGARGPPGQEFRGLGSGLR
>FUSION-ENST00000545302.5:45194-ENST00000652379.1:25317|814
LILNRNLGRQLLASR
>FUSION-ENST00000545302.5:45194-ENST00000652379.1:25317|788
DPPALGLPKVRG
>FUSION-ENST00000545302.5:45194-ENST00000652379.1:25317|313
MKNAASCEN
>FUSION-ENST00000570947.5:95116-ENST00000417961.5:65268|1629
DLFKENYKPLLK
>FUSION-ENST00000517974.1:40910-ENST00000519837.5:8015|462
EPRCVAQAGVQ
>FUSION-ENST00000570947.5:95116-ENST00000417961.5:65268|1276
RPHVSRSTR
>FUSION-ENST00000545302.5:45194-ENST00000652379.1:25317|1217
PLSPPPPKMK
>FUSION-ENST00000545302.5:45194-ENST00000652379.1:25317|1152
MGAARSHFPGGSLGRWHSPLTR
>FUSION-ENST00000545302.5:45194-ENST00000652379.1:25317|1449
MTGGRHHACLAQR
>FUSION-ENST00000578151.1:31528-ENST00000488239.1:116048|151
MPSAHYDKSESK
>FUSION-ENST00000570947.5:95116-ENST00000417961.5:65268|1253
VLKINILENVLEIYDNLKK
>FUSION-ENST00000570947.5:95116-ENST00000417961.5:65268|3917
RSGGCESAAYF
>FUSION-ENST00000517974.1:40910-ENST00000519837.5:8015|420
CVQFCSVKVFIQNK
>ENST00000487874.1|SNV-27773-A-G|2
IIQGESTQEDAMK
>FUSION-ENST00000517974.1:40910-ENST00000519837.5:8015|1010
MDSTNHGSKILGK
>ENST00000572240.5|SNV-6147-G-A|2
TSGSASSWLRPPRLNRNFR
>FUSION-ENST00000570947.5:95116-ENST00000417961.5:65268|3343
TSMSYKYF
>ENST00000553505.1|SNV-2652-C-T|20
RQPALQRAALR
>FUSION-ENST00000545302.5:45194-ENST00000652379.1:25317|773
GGGLRLRPPRSPGR
>ENST00000651105.1|SNV-2119783-C-A|1
IISGLQPETS
>FUSION-ENST00000545302.5:45194-ENST00000652379.1:25317|719
CAVLYCL
>FUSION-ENST00000570947.5:95116-ENST00000417961.5:65268|2682
RAGGRAQESHTR
>FUSION-ENST00000570947.5:95116-ENST00000417961.5:65268|1369
LEGGGPSRATK
>ENST00000407775.7|SNV-1211748-G-C|2
HLQTSLTINK
>FUSION-ENST00000351393.10:45194-ENST00000652379.1:25317|4
VEYDGGSR
>FUSION-ENST00000570947.5:95116-ENST00000417961.5:65268|1650
VSGYKINVQK
>FUSION-ENST00000545302.5:45194-ENST00000652379.1:25317|866
TRLLLSVLLHKGVLR
>FUSION-ENST00000570947.5:95116-ENST00000417961.5:65268|4394
TLLDIGFIIDSVFL
>FUSION-ENST00000517974.1:40910-ENST00000519837.5:8015|1242
TLISTTK
>FUSION-ENST00000637544.1:30880-ENST00000206262.2:87239|82
ALDHILKVAYYR
>FUSION-ENST00000545302.5:45194-ENST00000652379.1:25317|870
FYRPFLSGKNRSPVR
>FUSION-ENST00000570947.5:95116-ENST00000417961.5:65268|4534
AGGSPEVR
>FUSION-ENST00000570947.5:95116-ENST00000417961.5:65268|1229
MGEGHIV
>FUSION-ENST00000545302.5:45194-ENST00000652379.1:25317|509
CPLATCRWRGWASGCAR
>FUSION-ENST00000545302.5:45194-ENST00000652379.1:25317|1214
MSQSCSCMLER
>FUSION-ENST00000570947.5:95116-ENST00000417961.5:65268|3879
TPHLYFLFSSCDK
>FUSION-ENST00000570947.5:95116-ENST00000417961.5:65268|2967
AGRFLSTK
>FUSION-ENST00000570947.5:95116-ENST00000417961.5:65268|3685
VLLWPVHTPLAVHVGSS
>FUSION-ENST00000570947.5:95116-ENST00000417961.5:65268|1202
IHFHLMNSQCVFSSL
>FUSION-ENST00000517974.1:40910-ENST00000519837.5:8015|824
TNCTCFIKTER
>FUSION-ENST00000570947.5:95116-ENST00000417961.5:65268|1502
GGACQMLTITKEQR
>FUSION-ENST00000517974.1:40910-ENST00000519837.5:8015|67
HYKTLYIY
>FUSION-ENST00000578151.1:31528-ENST00000488239.1:116048|44
IFSAGHINC
>FUSION-ENST00000545302.5:45194-ENST00000652379.1:25317|699
SGLTDGSSTLGLVVVGDFPDSPQM
>FUSION-ENST00000545302.5:45194-ENST00000652379.1:25317|874
FYRPFLSGK
>FUSION-ENST00000517974.1:40910-ENST00000519837.5:8015|1088
MFSVTFH
>FUSION-ENST00000545302.5:45194-ENST00000652379.1:25317|117
MNEIPTVPTYYPAKPQPRERAWR
>FUSION-ENST00000637544.1:30880-ENST00000206262.2:87239|15
LPASAAPLPR
>ENST00000418766.5|INDEL-78730-C-CA|1
NGGGLKRK
>ENST00000234040.9|SNV-13082-A-G|1
SQPGSEEATTGEAAPVSGYR
>FUSION-ENST00000570947.5:95116-ENST00000417961.5:65268|623
LGLCVWSLR
>FUSION-ENST00000570947.5:95116-ENST00000417961.5:65268|2659
QTEASPKHVINCIGRK
>FUSION-ENST00000517974.1:40910-ENST00000519837.5:8015|1348
SFDSLLLSSNGTVGASGR
>FUSION-ENST00000570947.5:95116-ENST00000417961.5:65268|391
MKAVGALGICT
>FUSION-ENST00000570947.5:95116-ENST00000417961.5:65268|1768
MTLPALAFLPADHTLR
>FUSION-ENST00000570947.5:95116-ENST00000417961.5:65268|3239
SPSTVVAGPHRRR
>FUSION-ENST00000570947.5:95116-ENST00000417961.5:65268|4210
EAWLQRPWR
>FUSION-ENST00000570947.5:95116-ENST00000417961.5:65268|3175
FLSLERLLSCPSKAR
>FUSION-ENST00000570947.5:95116-ENST00000417961.5:65268|1198
LLVRHPVNSR
>FUSION-ENST00000545302.5:45194-ENST00000652379.1:25317|1088
PEEFSQCASAR
>FUSION-ENST00000570947.5:95116-ENST00000417961.5:65268|1765
TLPALAFLPADHTLRAFR
>FUSION-ENST00000545302.5:45194-ENST00000652379.1:25317|81
DSHCPYLLSSETTAK
>FUSION-ENST00000545302.5:45194-ENST00000652379.1:25317|496
RAGLWPTGDPASRPRSCLSR
>ENST00000422223.6|SNV-109233-C-T|2
HGFLIDRGFSK
>FUSION-ENST00000570947.5:95116-ENST00000417961.5:65268|4045
MGREGHGGEVSGR
>FUSION-ENST00000570947.5:95116-ENST00000417961.5:65268|3348
QFHLRPSALVR
>FUSION-ENST00000570947.5:95116-ENST00000417961.5:65268|540
MSPSPPWECTCRR
>FUSION-ENST00000570947.5:95116-ENST00000417961.5:65268|456
ALPLLSPR
>FUSION-ENST00000570947.5:95116-ENST00000417961.5:65268|4096
RFGRGHSPTLSNSY
>FUSION-ENST00000570947.5:95116-ENST00000417961.5:65268|3053
VFKRAGILMDTR
>FUSION-ENST00000570947.5:95116-ENST00000417961.5:65268|2067
LNVIKCFFSMN
>ENST00000640381.1|SNV-12278-T-C|7
MKALREADVDCLTLGQYTQPTR
>FUSION-ENST00000517974.1:40910-ENST00000519837.5:8015|1012
MDSTNHGSK
>FUSION-ENST00000637544.1:30880-ENST00000206262.2:87239|124
VGKQNPSPLR
>FUSION-ENST00000570947.5:95116-ENST00000417961.5:65268|1184
TQTRNSTWIR
>FUSION-ENST00000570947.5:95116-ENST00000417961.5:65268|3485
LGVFSSPRPHR
>FUSION-ENST00000570947.5:95116-ENST00000417961.5:65268|1412
MASYRYQWLK
>FUSION-ENST00000570947.5:95116-ENST00000417961.5:65268|898
QECTSVGMER
>FUSION-ENST00000545302.5:45194-ENST00000652379.1:25317|1076
MCICPCPK
>ENST00000478126.5|SNV-12063-C-A|2
TARLTAVTSDSSQGVMSHNPTIALR
>FUSION-ENST00000570947.5:95116-ENST00000417961.5:65268|1403
MDSENVSH
>FUSION-ENST00000570947.5:95116-ENST00000417961.5:65268|2992
DGRVPVKQPGPQLACR
>FUSION-ENST00000545302.5:45194-ENST00000652379.1:25317|1118
TSVPLGCR
>FUSION-ENST00000570947.5:95116-ENST00000417961.5:65268|3885
MISFSSF
>FUSION-ENST00000637544.1:30880-ENST00000206262.2:87239|234
DPPASASQSAGITGVSHCTRQNK
>FUSION-ENST00000570947.5:95116-ENST00000417961.5:65268|1089
LQLAAVTVGLKER
>FUSION-ENST00000570947.5:95116-ENST00000417961.5:65268|3459
AIPPLSDPWLR
>FUSION-ENST00000570947.5:95116-ENST00000417961.5:65268|1114
NHTYIMNSYSNPKGRASGTSR
>ENST00000648381.1|SNV-52642-G-A|11
KPNRVILK
>FUSION-ENST00000517974.1:40910-ENST00000519837.5:8015|672
ENGSLASVGLISYNSPLIRLK
>FUSION-ENST00000578151.1:31528-ENST00000488239.1:116048|185
FMFSSQFIFFPDTRKLGK
>FUSION-ENST00000570947.5:95116-ENST00000417961.5:65268|3982
FSSLRQHPPR
>FUSION-ENST00000570947.5:95116-ENST00000417961.5:65268|3647
SEGSAGHVR
>FUSION-ENST00000517974.1:40910-ENST00000519837.5:8015|47
MIIADFNFLSTCAR
>ENST00000531486.1|SNV-96807-G-A|2
MEVCSQPLGFTYCLKPLFCSYQLK
>FUSION-ENST00000578151.1:31528-ENST00000488239.1:116048|110
AEFALIGIRNWR
>ENST00000376557.3|SNV-4621-C-T|4
GPPGSRGPLIPPLLSLPPLPWGR
>FUSION-ENST00000517974.1:40910-ENST00000519837.5:8015|285
ARSCLKNK
>FUSION-ENST00000570947.5:95116-ENST00000417961.5:65268|1269
STRQSGHRGSHHPEK
>FUSION-ENST00000570947.5:95116-ENST00000417961.5:65268|213
RGPQAWGAQLPWRVAEARPGNR
>FUSION-ENST00000570947.5:95116-ENST00000417961.5:65268|2909
LVSKMQLVSFLSFSVIQKLTS
>ENST00000258662.3|SNV-8030-G-A|2
DLNHLVGYK
>FUSION-ENST00000570947.5:95116-ENST00000417961.5:65268|955
MESGSVPGPSFPISGLRPLGGWSR
>ENST00000521086.6|SNV-34237-A-G|3
MRRMLEILMFHPFLGHQALLILCG
>ENST00000259407.6|SNV-20859-G-A|4
AHAEQAIR
>FUSION-ENST00000570947.5:95116-ENST00000417961.5:65268|1538
MVFETVSAPLQGRR
>FUSION-ENST00000570947.5:95116-ENST00000417961.5:65268|3193
MKTQAESYTVFTVK
>FUSION-ENST00000517974.1:40910-ENST00000519837.5:8015|384
IPHLTSCDGLLSK
>FUSION-ENST00000570947.5:95116-ENST00000417961.5:65268|4317
FSPFSCLSLPSSWDYR
>ENST00000262435.14|SNV-110611-G-T|3
EYVRLYLNWRFLR
>FUSION-ENST00000570947.5:95116-ENST00000417961.5:65268|2395
NFIAFVKSYASLFHKVK
>FUSION-ENST00000570947.5:95116-ENST00000417961.5:65268|1400
CLFDMPDGIVTTYNVK
>FUSION-ENST00000545302.5:45194-ENST00000652379.1:25317|1368
HRALFPSWSWS
>FUSION-ENST00000570947.5:95116-ENST00000417961.5:65268|3635
MQVLLAE
>FUSION-ENST00000545302.5:45194-ENST00000652379.1:25317|633
IDVGVCVIQINTHR
>FUSION-ENST00000570947.5:95116-ENST00000417961.5:65268|2504
SSNIKNYREK
>FUSION-ENST00000517974.1:40910-ENST00000519837.5:8015|249
ACNRGYF
>FUSION-ENST00000545302.5:45194-ENST00000652379.1:25317|548
GPRALRVWLR
>FUSION-ENST00000517974.1:40910-ENST00000519837.5:8015|1070
YYIGEQGR
>FUSION-ENST00000545302.5:45194-ENST00000652379.1:25317|1323
ILSDTALTTRVMKSSAH
>FUSION-ENST00000545302.5:45194-ENST00000652379.1:25317|950
NSSLQHTRPLAGEFLSMSVK
>FUSION-ENST00000570947.5:95116-ENST00000417961.5:65268|422
KPLEPRPCGEGTRRPRGEVS
>FUSION-ENST00000517974.1:40910-ENST00000519837.5:8015|440
MLFELKTNTCSILV
>FUSION-ENST00000545302.5:45194-ENST00000652379.1:25317|265
SVVRPGYR
>ENST00000481357.1|SNV-13163-G-A|6
MVVNLFHELEKMTEVLNHEER
>ENST00000271732.8|SNV-48541-C-T|2
QNFLLFDMTTHSVTNTTEKQR
>FUSION-ENST00000570947.5:95116-ENST00000417961.5:65268|3831
AGLELLSSGGLLASTSQSAR
>FUSION-ENST00000517974.1:40910-ENST00000519837.5:8015|596
ASSCNQSCRDQLSR
>FUSION-ENST00000517974.1:40910-ENST00000519837.5:8015|281
QLSASRWGYYLSTSSFSK
>ENST00000638725.1|MNV-13589-ACCA-A|3
SVRIIPGEDGRIGSTGNQNR
>ENST00000286398.11|SNV-44946-G-T|1
FLDGVSTVARFTQCQNGKISK
>FUSION-ENST00000517974.1:40910-ENST00000519837.5:8015|59
LLLDMCGYVFPLLHPLTMEMIC
>FUSION-ENST00000637544.1:30880-ENST00000206262.2:87239|122
QNPSPLR
>FUSION-ENST00000570947.5:95116-ENST00000417961.5:65268|770
KGSCPVLDIPQPEA
>ENST00000553505.1|SNV-2652-C-T|4
GGQVQAQPAGAR
>FUSION-ENST00000570947.5:95116-ENST00000417961.5:65268|4581
MESGSTCSFVTGFI
>ENST00000373861.6|SNV-6051-C-G|1
APDNWESHCAEK
>FUSION-ENST00000545302.5:45194-ENST00000652379.1:25317|909
PKCCRVDLHAFDSVILNPPNL
>FUSION-ENST00000570947.5:95116-ENST00000417961.5:65268|3138
GVCSNELGYLWIRGVR
>FUSION-ENST00000517974.1:40910-ENST00000519837.5:8015|508
AGFWGLFPTRVII
>FUSION-ENST00000545302.5:45194-ENST00000652379.1:25317|1472
MPRVGRLGSDWTTPDR
>FUSION-ENST00000570947.5:95116-ENST00000417961.5:65268|3790
CRPGWSAVAQSR
>FUSION-ENST00000570947.5:95116-ENST00000417961.5:65268|1961
MMDLELGAIKSSVSEFQVVTNK
>FUSION-ENST00000570947.5:95116-ENST00000417961.5:65268|4213
MEAWLQRPWRHGPPSIPGQNR
>FUSION-ENST00000517974.1:40910-ENST00000519837.5:8015|714
EMNFVPAK
>FUSION-ENST00000545302.5:45194-ENST00000652379.1:25317|669
MARSWLTAPSASR
>FUSION-ENST00000545302.5:45194-ENST00000652379.1:25317|197
IRSGGDGRR
>FUSION-ENST00000545302.5:45194-ENST00000652379.1:25317|84
SYHLWDYD
>FUSION-ENST00000570947.5:95116-ENST00000417961.5:65268|2374
YSLIGFDMCLYPSDPPQSTQ
>FUSION-ENST00000570947.5:95116-ENST00000417961.5:65268|903
VTTHCHHLWEPPAKPQGRRSLGNGK
>FUSION-ENST00000545302.5:45194-ENST00000652379.1:25317|600
VSFLPVCLLKNGVFQK
>ENST00000259407.6|SNV-20859-G-A|3
AHAEQAIRQLK
>FUSION-ENST00000545302.5:45194-ENST00000652379.1:25317|913
DLGFLMAKCQHLGLMD
>FUSION-ENST00000570947.5:95116-ENST00000417961.5:65268|1750
FSLFSSHL
>FUSION-ENST00000517974.1:40910-ENST00000519837.5:8015|639
ISRITVY
>FUSION-ENST00000570947.5:95116-ENST00000417961.5:65268|2136
FYLHFSDDQ
>FUSION-ENST00000545302.5:45194-ENST00000652379.1:25317|401
RAASGKPK
>ENST00000616887.1|SNV-1841-G-A|2
VVAVDRDSGQNAWLSYHLFK
>FUSION-ENST00000517974.1:40910-ENST00000519837.5:8015|350
KDRVENATIPNSK
>FUSION-ENST00000570947.5:95116-ENST00000417961.5:65268|4235
MMSVTVR
>FUSION-ENST00000570947.5:95116-ENST00000417961.5:65268|3421
STCGTRCRHTVCHDQAR
>FUSION-ENST00000570947.5:95116-ENST00000417961.5:65268|4561
LCLFSCACWPFIYLPWARHGDSR
>FUSION-ENST00000570947.5:95116-ENST00000417961.5:65268|4613
TETVSCCSNTDKKYPGGNWIYHLLR
>FUSION-ENST00000545302.5:45194-ENST00000652379.1:25317|1401
MNYLMIYLCTYFQTESRSGR
>FUSION-ENST00000570947.5:95116-ENST00000417961.5:65268|267
VSLGNWTWVKSSPLRPTEILPSR
>FUSION-ENST00000570947.5:95116-ENST00000417961.5:65268|733
MFVLRVSLVVAK
>FUSION-ENST00000570947.5:95116-ENST00000417961.5:65268|4334
MVVNFVHVRIISEF
>FUSION-ENST00000570947.5:95116-ENST00000417961.5:65268|4002
MFSCSDGPSNVFLTKTASTK
>ENST00000542306.5|SNV-92642-C-T|3
LRPRGPSLWTRSGCQP
>FUSION-ENST00000545302.5:45194-ENST00000652379.1:25317|1174
MSVSFSVSLSDTPVPGRALPLPRE
>FUSION-ENST00000517974.1:40910-ENST00000519837.5:8015|1020
MSSKMSNVGYT
>FUSION-ENST00000637544.1:30880-ENST00000206262.2:87239|97
HLVTLFYFCEIRTDR
>FUSION-ENST00000517974.1:40910-ENST00000519837.5:8015|1337
YLVVKVHELGHPRK
>FUSION-ENST00000570947.5:95116-ENST00000417961.5:65268|3704
CVWTPWFLFYLSYH
>FUSION-ENST00000570947.5:95116-ENST00000417961.5:65268|2944
GRTCQTGPWR
>FUSION-ENST00000570947.5:95116-ENST00000417961.5:65268|4170
SSFSLFQLSCDVFEDRDFLKLLLK
>FUSION-ENST00000517974.1:40910-ENST00000519837.5:8015|661
CLCHKGN
>FUSION-ENST00000570947.5:95116-ENST00000417961.5:65268|1104
ASGTSRWLNTCRVLEGVGPQEDLDR
>FUSION-ENST00000570947.5:95116-ENST00000417961.5:65268|3516
VQWLTPIIPALWEAK
>FUSION-ENST00000570947.5:95116-ENST00000417961.5:65268|2370
THFLPAQQFYICWR
>ENST00000294428.7|SNV-44387-C-T|2
GLLPEPNPVQIMKSLNNPAMLQVLL
>FUSION-ENST00000570947.5:95116-ENST00000417961.5:65268|3497
YVQLHKANTRVEHNV
>FUSION-ENST00000570947.5:95116-ENST00000417961.5:65268|226
AAASSAWTR
>FUSION-ENST00000570947.5:95116-ENST00000417961.5:65268|2920
RGGTKTGGFL
>FUSION-ENST00000517974.1:40910-ENST00000519837.5:8015|33
IKECFSLGNNSTKK
>FUSION-ENST00000570947.5:95116-ENST00000417961.5:65268|1162
AEHMQGPGGCWAPR
>ENST00000262839.2|SNV-305998-G-T|2
TMPMSSGAQGKSK
>FUSION-ENST00000570947.5:95116-ENST00000417961.5:65268|475
MLGSCHPPKNTSCTQGR
>FUSION-ENST00000545302.5:45194-ENST00000652379.1:25317|860
GKPHLGR
>FUSION-ENST00000637544.1:30880-ENST00000206262.2:87239|104
MPLCRYIFSK
>FUSION-ENST00000570947.5:95116-ENST00000417961.5:65268|424
KPLEPRPCGEGTRRPR
>FUSION-ENST00000570947.5:95116-ENST00000417961.5:65268|3842
KCPYLTSYLLSPAAMGPEPGACR
>FUSION-ENST00000637544.1:30880-ENST00000206262.2:87239|44
FSQTNVHMMPRR
>FUSION-ENST00000570947.5:95116-ENST00000417961.5:65268|1679
MGCLFFLVKLSSL
>ENST00000652715.1|SNV-798-C-T|1
AFLGANPRR
>FUSION-ENST00000517974.1:40910-ENST00000519837.5:8015|551
MSILANGIFL
>FUSION-ENST00000578151.1:31528-ENST00000488239.1:116048|9
LGTCCYNTANLSLGPK
>ENST00000480137.1|SNV-14755-G-C|3
HAMKNKCQELCCELEELQHHR
>FUSION-ENST00000545302.5:45194-ENST00000652379.1:25317|797
GFTVLPRLGPRDPPALGLPK
>ENST00000296350.10|SNV-20973-G-T|5
NKCVGNIQER
>FUSION-ENST00000570947.5:95116-ENST00000417961.5:65268|3483
SLNPVFPSSPGSGR
>FUSION-ENST00000517974.1:40910-ENST00000519837.5:8015|879
LVLNSRPQAIHPPQPPK
>FUSION-ENST00000545302.5:45194-ENST00000652379.1:25317|1052
DARDSAKLTCPTEVK
>FUSION-ENST00000570947.5:95116-ENST00000417961.5:65268|1645
SQAFLYTNSR
>FUSION-ENST00000545302.5:45194-ENST00000652379.1:25317|375
GEILGPAQDGPERKHLPR
>FUSION-ENST00000554887.5:1168-ENST00000267584.9:45707|13
RWCAGARTACVVASAVLER
>FUSION-ENST00000570947.5:95116-ENST00000417961.5:65268|409
VPIPPWGCTCR
>ENST00000504001.3|SNV-173673-T-C|6
MGWLRSVSIIFR
>FUSION-ENST00000637544.1:30880-ENST00000206262.2:87239|199
MSCKLQGYKQMHGLLSL
>FUSION-ENST00000570947.5:95116-ENST00000417961.5:65268|3464
GAVTGPPK
>FUSION-ENST00000570947.5:95116-ENST00000417961.5:65268|2297
VVGACSPSYSGG
>ENST00000313543.5|SNV-5322-C-G|1
LDTTCKEISR
>FUSION-ENST00000517974.1:40910-ENST00000519837.5:8015|1195
MTLGKLLNFLGLRCILCK
>FUSION-ENST00000570947.5:95116-ENST00000417961.5:65268|100
THVHTHCMYTHLHGTCR
>ENST00000325888.12|SNV-574-G-A|1
FLEREHIKLVSIDSK
>FUSION-ENST00000570947.5:95116-ENST00000417961.5:65268|1953
MVCVFIVYFLFEVTTR
>ENST00000640888.2|SNV-12278-T-C|1
EADVDCLTLGQYTQPTRRHLK
>FUSION-ENST00000517974.1:40910-ENST00000519837.5:8015|1051
NSPYSLT
>FUSION-ENST00000477179.5:17566-ENST00000591877.1:131103|3
GELDHMNLLSPA
>FUSION-ENST00000570947.5:95116-ENST00000417961.5:65268|1686
CLFMSFAHFLMGCLFFLVKLSSL
>FUSION-ENST00000570947.5:95116-ENST00000417961.5:65268|700
MVFHCSSNFISLSLESATRCT
>FUSION-ENST00000545302.5:45194-ENST00000652379.1:25317|20
YVSEMGFGVLSCCPRWSR
>FUSION-ENST00000570947.5:95116-ENST00000417961.5:65268|4333
VVNFVHVRIISEF
>FUSION-ENST00000570947.5:95116-ENST00000417961.5:65268|1610
EDTNKWK
>FUSION-ENST00000570947.5:95116-ENST00000417961.5:65268|476
LGSCHPPK
>FUSION-ENST00000637544.1:30880-ENST00000206262.2:87239|210
EAETGESLEPGRQRLQ
>ENST00000405799.3|SNV-17713-G-A|3
EFLTVPQLRIHAFLSGVK
>ENST00000537826.1|SNV-4761-C-G|4
MCGGFPISATK
>FUSION-ENST00000570947.5:95116-ENST00000417961.5:65268|4505
MSRDSFASPFTI
>FUSION-ENST00000517974.1:40910-ENST00000519837.5:8015|342
MNNATMNICR
>FUSION-ENST00000517974.1:40910-ENST00000519837.5:8015|110
VKTVFNIV
>ENST00000496492.5|SNV-366500-G-T|4
MCWRPLMRTVSAAVFQEKEP
>ENST00000265807.8|SNV-21133-C-A|9
KVAEKEELEQGSR
>ENST00000591455.5|SNV-74049-G-A|3
IAEVANEIENLGSTEER
>FUSION-ENST00000570947.5:95116-ENST00000417961.5:65268|2864
SDWVWGK
>FUSION-ENST00000570947.5:95116-ENST00000417961.5:65268|2966
AGRFLSTKLLR
>FUSION-ENST00000570947.5:95116-ENST00000417961.5:65268|3458
AIPPLSDPWLRDGR
>FUSION-ENST00000570947.5:95116-ENST00000417961.5:65268|3049
AGILMDTRSSWR
>FUSION-ENST00000570947.5:95116-ENST00000417961.5:65268|202
DGPRPAVMGLR
>FUSION-ENST00000545302.5:45194-ENST00000652379.1:25317|974
ETHTQTKDNYSVCKSLLED
>FUSION-ENST00000570947.5:95116-ENST00000417961.5:65268|673
TCLNQRPSSGWTTSRKSLGFK
>FUSION-ENST00000570947.5:95116-ENST00000417961.5:65268|4105
SDVAADERGSLCR
>FUSION-ENST00000545302.5:45194-ENST00000652379.1:25317|378
GHSYCAARGEILGPAQDGPERK
>FUSION-ENST00000545302.5:45194-ENST00000652379.1:25317|1385
PSVALGFSPFGSFDRR
>ENST00000272342.6|MNV-7858-TC-T|2
NSQILFSLIK
>FUSION-ENST00000554887.5:1168-ENST00000267584.9:45707|11
WCAGARTACVVASAVLERCCGSAR
>FUSION-ENST00000570947.5:95116-ENST00000417961.5:65268|2854
GSQIEFSSI
>FUSION-ENST00000570947.5:95116-ENST00000417961.5:65268|1501
MLTITKEQR
>FUSION-ENST00000570947.5:95116-ENST00000417961.5:65268|1069
GGFPFHPR
>FUSION-ENST00000517974.1:40910-ENST00000519837.5:8015|691
MCVRSRK
>ENST00000532073.5|SNV-12478-C-G|2
EQTIEIKEEVVGLSETSSQPK
>FUSION-ENST00000570947.5:95116-ENST00000417961.5:65268|2565
ASSGIPHAEGGRAGSGIPHADCGGR
>FUSION-ENST00000570947.5:95116-ENST00000417961.5:65268|2207
GNNVKHLFVDVFAIR
>ENST00000461395.5|MNV-231-GCTCA-G|10
RETSGSRGSSGR
>FUSION-ENST00000545302.5:45194-ENST00000652379.1:25317|949
NSSLQHTRPLAGEFLSMSVKSLDR
>FUSION-ENST00000570947.5:95116-ENST00000417961.5:65268|2040
AFIMLRDVPSIPCFLGFLIMK
>FUSION-ENST00000517974.1:40910-ENST00000519837.5:8015|1042
MNPEINLILCLA
>FUSION-ENST00000570947.5:95116-ENST00000417961.5:65268|3841
KCPYLTSYLLSPAAMGPEPGACRSF
>FUSION-ENST00000570947.5:95116-ENST00000417961.5:65268|3113
FTGMDCLGETSESVCLSGGTGGPGI
>FUSION-ENST00000545302.5:45194-ENST00000652379.1:25317|90
MCLAEEPMGR
>FUSION-ENST00000570947.5:95116-ENST00000417961.5:65268|1401
MCLFDMPDGIVTTYNVK
>ENST00000635925.1|SNV-89091-C-T|1
SFIAELGREIVRVTLK
>FUSION-ENST00000570947.5:95116-ENST00000417961.5:65268|3616
SGDVGVEGRR
>FUSION-ENST00000545302.5:45194-ENST00000652379.1:25317|706
LFFSLVR
>FUSION-ENST00000545302.5:45194-ENST00000652379.1:25317|1474
DQAGRRGETPSL
>ENST00000441037.7|SNV-144954-A-T|1
AATDVLAALLKSKSNGR
>FUSION-ENST00000578151.1:31528-ENST00000488239.1:116048|195
MSMVAHSCNPSYLGG
>ENST00000254190.4|SNV-73379-G-C|3
EEILESEFLTGK
>FUSION-ENST00000570947.5:95116-ENST00000417961.5:65268|642
SLQMQSSDEAVRWTSLPK
>ENST00000391860.7|SNV-102726-C-T|1
YFISYKPNK
>ENST00000369577.8|SNV-104141-T-G|2
TYNSSQSSGKHMK
>FUSION-ENST00000570947.5:95116-ENST00000417961.5:65268|1657
LLKLISNFSK
>FUSION-ENST00000545302.5:45194-ENST00000652379.1:25317|154
DGRWPPLPSADR
>ENST00000474331.1|INDEL-21933-T-TT|1
QNHRRYYYF
>FUSION-ENST00000517974.1:40910-ENST00000519837.5:8015|986
MLSLPYLPDGYSNLMEK
>FUSION-ENST00000570947.5:95116-ENST00000417961.5:65268|346
TPIAGPWLELSPFCPR
>FUSION-ENST00000570947.5:95116-ENST00000417961.5:65268|3852
KNLTSVLFNFIK
>FUSION-ENST00000517974.1:40910-ENST00000519837.5:8015|774
FFLRSLT
>ENST00000305641.7|SNV-115-C-A|4
GPRSRESR
>FUSION-ENST00000545302.5:45194-ENST00000652379.1:25317|1147
WHSPLTR
>FUSION-ENST00000545302.5:45194-ENST00000652379.1:25317|1379
RNPTQRLAAAED
>FUSION-ENST00000554887.5:1168-ENST00000267584.9:45707|49
NTLVVKTDGK
>FUSION-ENST00000570947.5:95116-ENST00000417961.5:65268|2915
LRVNLNK
>ENST00000361055.9|SNV-24181-C-G|1
ENCPACSQLPQNIQFSPSGK
>ENST00000504001.3|SNV-173673-T-C|5
MGWLRSVSIIFRDSDVLPT
>FUSION-ENST00000517974.1:40910-ENST00000519837.5:8015|27
QDCNSILPFSMLCITGYKN
>FUSION-ENST00000517974.1:40910-ENST00000519837.5:8015|46
IIADFNFLSTCAR
>FUSION-ENST00000570947.5:95116-ENST00000417961.5:65268|633
RSTKALMCET
>FUSION-ENST00000570947.5:95116-ENST00000417961.5:65268|1392
PDGIVTTYNVKSELCKINTANSK
>FUSION-ENST00000517974.1:40910-ENST00000519837.5:8015|178
GTFTRGNNEHNMDSVSIK
>FUSION-ENST00000637544.1:30880-ENST00000206262.2:87239|71
MLDSQYIWA
>FUSION-ENST00000545302.5:45194-ENST00000652379.1:25317|912
MAKCQHLGLMD
>FUSION-ENST00000545302.5:45194-ENST00000652379.1:25317|829
MWVRLVSNWRPQWICPPRPPK
>ENST00000382496.10|SNV-208273-C-A|2
EIGHWLREFR
>FUSION-ENST00000570947.5:95116-ENST00000417961.5:65268|1451
ASPLHNHVASPCVLLWPLPVCSR
>ENST00000618847.5|SNV-268237-G-T|1
TEDTQEKRR
>FUSION-ENST00000570947.5:95116-ENST00000417961.5:65268|2275
MTVNICPAFSLGKILR
>ENST00000480137.1|SNV-14755-G-C|5
MHAMKNK
>FUSION-ENST00000637544.1:30880-ENST00000206262.2:87239|245
MARSRLTATSPSR
>FUSION-ENST00000570947.5:95116-ENST00000417961.5:65268|77
FCLPEPSR
>FUSION-ENST00000517974.1:40910-ENST00000519837.5:8015|928
ADACNPSYSGG
>FUSION-ENST00000570947.5:95116-ENST00000417961.5:65268|3920
AASPRRSGGCESAAYF
>FUSION-ENST00000517974.1:40910-ENST00000519837.5:8015|526
MGNLLFLVK
>FUSION-ENST00000427371.3:14293-ENST00000659853.1:64022|7
KNICGENFLSESNFEPEKSILLK
>FUSION-ENST00000570947.5:95116-ENST00000417961.5:65268|3891
RGASPAR
>ENST00000537826.1|SNV-4761-C-G|6
GDHWAGQCVEVSLSLLQKR
>ENST00000511976.5|SNV-173203-C-A|7
MKEQDLCK
>ENST00000369126.5|SNV-9844-G-C|6
ADSDRIQPSADRASSLSRPWQK
>FUSION-ENST00000570947.5:95116-ENST00000417961.5:65268|3333
RQGLREVHLQLCWK
>FUSION-ENST00000545302.5:45194-ENST00000652379.1:25317|1364
TVLAWAERGGPGTR
>FUSION-ENST00000570947.5:95116-ENST00000417961.5:65268|3243
RSPSTVVAGPHR
>FUSION-ENST00000570947.5:95116-ENST00000417961.5:65268|2221
YLHIGMQCMIITSG
>FUSION-ENST00000545302.5:45194-ENST00000652379.1:25317|557
AWPAFGPSCVPVVGGAGRKCFR
>FUSION-ENST00000545302.5:45194-ENST00000652379.1:25317|1458
VDWQPQHCKGCVGMEMSPR
>FUSION-ENST00000570947.5:95116-ENST00000417961.5:65268|3427
WYLIQAHGVHGARAVPDTGAPCSR
>FUSION-ENST00000570947.5:95116-ENST00000417961.5:65268|1340
TSRVPSPGETAFR
>FUSION-ENST00000517974.1:40910-ENST00000519837.5:8015|606
PVISCRSSKEWQR
>FUSION-ENST00000570947.5:95116-ENST00000417961.5:65268|2331
LTAVRAAR
>FUSION-ENST00000570947.5:95116-ENST00000417961.5:65268|2035
MLRDVPSIPCFLGFLIMKR
>FUSION-ENST00000570947.5:95116-ENST00000417961.5:65268|163
GGRCQRPPKPRVPPTATEAPR
>FUSION-ENST00000570947.5:95116-ENST00000417961.5:65268|2569
QFRLVQVLSWETRPHRSTYTR
>FUSION-ENST00000545302.5:45194-ENST00000652379.1:25317|1145
WHSPLTRVGKR
>FUSION-ENST00000570947.5:95116-ENST00000417961.5:65268|2537
EWEGELRNPTRGLQR
>FUSION-ENST00000570947.5:95116-ENST00000417961.5:65268|635
QSSDEAVRWTSLPKTHFPDD
>FUSION-ENST00000517974.1:40910-ENST00000519837.5:8015|652
NSCLSFY
>ENST00000648381.1|SNV-52642-G-A|16
MQILYLK
>FUSION-ENST00000570947.5:95116-ENST00000417961.5:65268|1434
SASPAFK
>ENST00000379441.7|SNV-26683-G-T|2
EHFSFSPRMPVGDFF
>FUSION-ENST00000477179.5:17566-ENST00000591877.1:131103|9
MKAWTMGELDHMNLLSPA
>FUSION-ENST00000593073.5:2094-ENST00000293443.12:7265|59
RAGVGGGGRGAR
>FUSION-ENST00000570947.5:95116-ENST00000417961.5:65268|3678
VSVVFCSWPCGFSFL
>FUSION-ENST00000545302.5:45194-ENST00000652379.1:25317|884
FHPFHSTVSWGVSVRTVSGCL
>ENST00000372989.5|SNV-40992-C-A|6
SALEAESESLDSFK
>FUSION-ENST00000570947.5:95116-ENST00000417961.5:65268|3372
VCGARVVPDTGAR
>FUSION-ENST00000570947.5:95116-ENST00000417961.5:65268|1974
MFFHCFILSLFL
>FUSION-ENST00000570947.5:95116-ENST00000417961.5:65268|1630
EVKDLFKENYKPLLK
>FUSION-ENST00000570947.5:95116-ENST00000417961.5:65268|287
GVEGFGAATLRQKVVSK
>ENST00000305901.7|SNV-2156-G-A|4
YSIPQAIFAQRVLYR
>FUSION-ENST00000570947.5:95116-ENST00000417961.5:65268|1094
MLITCLCYW
>FUSION-ENST00000578151.1:31528-ENST00000488239.1:116048|43
KEYSTRVFTFLLEVR
>FUSION-ENST00000570947.5:95116-ENST00000417961.5:65268|3168
MAQGSLELVSQPPRGSCWLQGR
>FUSION-ENST00000552884.5:16871-ENST00000322569.9:528|1
LQAYLEEHGEYFVEAE
>ENST00000636395.1|SNV-14058-C-G|1
HGGFTSLTSPEGTLSGESTK
>FUSION-ENST00000570947.5:95116-ENST00000417961.5:65268|638
MQSSDEAVRWTSLPK
>FUSION-ENST00000570947.5:95116-ENST00000417961.5:65268|4239
MTFLGAMMSVTVR
>FUSION-ENST00000545302.5:45194-ENST00000652379.1:25317|1299
MALYTER
>FUSION-ENST00000570947.5:95116-ENST00000417961.5:65268|1844
MASTSIYVPAKYMISFIFMTT
>FUSION-ENST00000570947.5:95116-ENST00000417961.5:65268|774
SPPGLKQPEAPR
>FUSION-ENST00000570947.5:95116-ENST00000417961.5:65268|1594
NIPCSWIGRINIVKMAILPK
>ENST00000409195.6|SNV-363136-T-C|2
IPVKQPRTCSETR
>FUSION-ENST00000545302.5:45194-ENST00000652379.1:25317|1461
AVLGGGLTYRVDWQPQHCK
>FUSION-ENST00000517974.1:40910-ENST00000519837.5:8015|415
MGFFGNLKNDK
>FUSION-ENST00000637544.1:30880-ENST00000206262.2:87239|264
CVGYLAMPHSSRK
>FUSION-ENST00000517974.1:40910-ENST00000519837.5:8015|449
FVFRACTL
>FUSION-ENST00000545302.5:45194-ENST00000652379.1:25317|243
PTLIRPQK
>FUSION-ENST00000570947.5:95116-ENST00000417961.5:65268|539
SPSPPWECTCRR
>FUSION-ENST00000570947.5:95116-ENST00000417961.5:65268|1432
SASPAFKFYSITSCVTRK
>FUSION-ENST00000517974.1:40910-ENST00000519837.5:8015|559
LIFCMFSRDGVSPF
>FUSION-ENST00000517974.1:40910-ENST00000519837.5:8015|919
QYNNSLI
>FUSION-ENST00000517974.1:40910-ENST00000519837.5:8015|105
SIEGLPILLVGVTPF
>FUSION-ENST00000545302.5:45194-ENST00000652379.1:25317|1056
SLWKDAR
>ENST00000377401.3|SNV-38-G-A|3
PELTKSAPAPK
>FUSION-ENST00000570947.5:95116-ENST00000417961.5:65268|2058
SNSCLVESLGFFK
>FUSION-ENST00000570947.5:95116-ENST00000417961.5:65268|1220
EAPPPAWPITMEVR
>FUSION-ENST00000517974.1:40910-ENST00000519837.5:8015|641
FFSFTQTLHFCKEIKISR
>FUSION-ENST00000545302.5:45194-ENST00000652379.1:25317|843
LSLDLSSSWVR
>ENST00000649755.1|SNV-273-A-G|1
LSGLQGPGSLWLWAPLAVSCRSR
>ENST00000302450.11|SNV-7566-C-A|3
LQPRPPNTAGSQKQKLEPPK
>FUSION-ENST00000517974.1:40910-ENST00000519837.5:8015|1081
LHHCTPDWATER
>ENST00000242848.8|SNV-63776-G-T|3
ITPSPSYQR
>FUSION-ENST00000570947.5:95116-ENST00000417961.5:65268|1196
LLVRHPVNSRLSAMST
>FUSION-ENST00000517974.1:40910-ENST00000519837.5:8015|576
FSQDGLDLLTS
>ENST00000310421.5|SNV-1316-G-T|2
CTGKDGHLNKPICIAWISSGR
>FUSION-ENST00000517974.1:40910-ENST00000519837.5:8015|927
MLLLTNSNFL
>FUSION-ENST00000570947.5:95116-ENST00000417961.5:65268|1107
GRASGTSR
>FUSION-ENST00000570947.5:95116-ENST00000417961.5:65268|4425
MFSPLLK
>ENST00000455577.6|SNV-58531-G-A|3
SLYATEVSPVLRDFLEQMLVR
>ENST00000300482.9|SNV-45358-G-A|1
DLLIWAIVQNHR
>FUSION-ENST00000517974.1:40910-ENST00000519837.5:8015|469
ITGMSHPHLASLFFIQTR
>FUSION-ENST00000570947.5:95116-ENST00000417961.5:65268|2657
NPTRGLRR
>FUSION-ENST00000517974.1:40910-ENST00000519837.5:8015|713
EMNFVPAKLFNHSYYFR
>FUSION-ENST00000570947.5:95116-ENST00000417961.5:65268|2442
MCHEYIKYIVMLVFLNHVIPK
>FUSION-ENST00000570947.5:95116-ENST00000417961.5:65268|1941
QNAYPRTQNNTEAQHGRR
>FUSION-ENST00000570947.5:95116-ENST00000417961.5:65268|3310
MIVPLHSSLGNK
>FUSION-ENST00000517974.1:40910-ENST00000519837.5:8015|56
MCLLTGSLSQ
>FUSION-ENST00000570947.5:95116-ENST00000417961.5:65268|3374
MQVHRVCGARVVPDTGAR
>FUSION-ENST00000570947.5:95116-ENST00000417961.5:65268|1164
ATQPHLHHELVQ
>FUSION-ENST00000570947.5:95116-ENST00000417961.5:65268|1727
DLRNKTTHIQPSWFLMDLVQR
>FUSION-ENST00000570947.5:95116-ENST00000417961.5:65268|1306
EGRQWCDADPCCPAR
>FUSION-ENST00000570947.5:95116-ENST00000417961.5:65268|2426
MAELPRGGR
>FUSION-ENST00000570947.5:95116-ENST00000417961.5:65268|89
SWEGACSPRDSSLGSTCHSRGR
>FUSION-ENST00000545302.5:45194-ENST00000652379.1:25317|785
IVTFKVSHFVIQK
>FUSION-ENST00000554887.5:1168-ENST00000267584.9:45707|56
ISPCSRIRGLSSVLTYTFIR
>FUSION-ENST00000570947.5:95116-ENST00000417961.5:65268|2273
MTVNICPAFSLGKILRSGR
>FUSION-ENST00000570947.5:95116-ENST00000417961.5:65268|3832
GFPHVAK
>FUSION-ENST00000570947.5:95116-ENST00000417961.5:65268|1708
YLYNRMICIPLGMYQ
>FUSION-ENST00000517974.1:40910-ENST00000519837.5:8015|91
MLQCTEL
>FUSION-ENST00000570947.5:95116-ENST00000417961.5:65268|1685
MSFAHFLMGCLFFLVK
>ENST00000557064.1|SNV-27939-G-A|5
VLQSRNQSSQTHSQTAK
>FUSION-ENST00000517974.1:40910-ENST00000519837.5:8015|637
LGFHLGLLTE
>FUSION-ENST00000545302.5:45194-ENST00000652379.1:25317|1198
SKTNHHLLDLSQGVSGLLGER
>ENST00000359611.4|SNV-143-G-A|3
VHRLLHK
>FUSION-ENST00000517974.1:40910-ENST00000519837.5:8015|251
MHLFLIFFKACNRGYF
>FUSION-ENST00000570947.5:95116-ENST00000417961.5:65268|4113
MKYPVDSVFYPCSHYATYQR
>FUSION-ENST00000637544.1:30880-ENST00000206262.2:87239|49
CSQRFSQTNVHMMPR
>FUSION-ENST00000570947.5:95116-ENST00000417961.5:65268|1333
VTFSPDLS
>ENST00000462279.5|SNV-46696-A-G|4
SHKLLNQQTLLIMGR
>FUSION-ENST00000570947.5:95116-ENST00000417961.5:65268|910
GTGSWQPPASLLSLTRGR
>FUSION-ENST00000570947.5:95116-ENST00000417961.5:65268|1319
SVHEKLLPPR
>FUSION-ENST00000517974.1:40910-ENST00000519837.5:8015|1153
LWSQTAWI
>FUSION-ENST00000570947.5:95116-ENST00000417961.5:65268|2474
LRVPCAPSTFQEPGCCMR
>FUSION-ENST00000570947.5:95116-ENST00000417961.5:65268|4631
FVGTSCRVTQPQCKQR
>FUSION-ENST00000570947.5:95116-ENST00000417961.5:65268|3971
TRVNILEGR
>FUSION-ENST00000545302.5:45194-ENST00000652379.1:25317|1066
DTAALSPPLSTAGPTPPR
>ENST00000302017.4|SNV-8609-G-A|1
HQAMHTGSRPHACAVCARSFSSK
>FUSION-ENST00000517974.1:40910-ENST00000519837.5:8015|1322
MQILDICNKKVLLNSCENCNCK
>FUSION-ENST00000570947.5:95116-ENST00000417961.5:65268|114
MYSMHTHTCTKVYTR
>FUSION-ENST00000570947.5:95116-ENST00000417961.5:65268|1004
MGFHPQAVLKSR
>FUSION-ENST00000570947.5:95116-ENST00000417961.5:65268|1618
MSRMVLPRVSCR
>FUSION-ENST00000570947.5:95116-ENST00000417961.5:65268|4510
MDSFLDSR
>FUSION-ENST00000570947.5:95116-ENST00000417961.5:65268|685
MPLDFSASK
>ENST00000265433.8|SNV-38799-C-A|1
NYCDHQGHPSTGLK
>FUSION-ENST00000570947.5:95116-ENST00000417961.5:65268|3896
MAVHVHRKPHGLPGTAPRPLNWGLR
>FUSION-ENST00000570947.5:95116-ENST00000417961.5:65268|2194
IYVSVFMQVPCCFDCYSSVV
>FUSION-ENST00000545302.5:45194-ENST00000652379.1:25317|792
LGPRDPPALGLPKVR
>FUSION-ENST00000545302.5:45194-ENST00000652379.1:25317|1527
MTEMSHR
>ENST00000226094.9|SNV-45792-T-G|3
MRHCPTISADYSQDEK
>ENST00000460753.1|SNV-21006-C-T|5
WKVGISSDPLVR
>FUSION-ENST00000517974.1:40910-ENST00000519837.5:8015|1248
RLVYIHVNVDLLIYCGRHTFSVVK
>FUSION-ENST00000545302.5:45194-ENST00000652379.1:25317|405
MTRRAASGKPK
>FUSION-ENST00000570947.5:95116-ENST00000417961.5:65268|758
NPQMVTGVFNLQSRYLLCVYSSSC
>FUSION-ENST00000637544.1:30880-ENST00000206262.2:87239|78
PAACAPSPQRR
>FUSION-ENST00000517974.1:40910-ENST00000519837.5:8015|319
ILLVYCVL
>FUSION-ENST00000545302.5:45194-ENST00000652379.1:25317|579
VAREAGDALPGPVAGPR
>FUSION-ENST00000517974.1:40910-ENST00000519837.5:8015|582
VSNRDLPTYLLIDLFIFLRR
>FUSION-ENST00000517974.1:40910-ENST00000519837.5:8015|338
MNICRHVFVWMFLFLLGR
>FUSION-ENST00000570947.5:95116-ENST00000417961.5:65268|1596
NIPCSWIGR
>FUSION-ENST00000545302.5:45194-ENST00000652379.1:25317|481
CGRPGRPR
>FUSION-ENST00000637544.1:30880-ENST00000206262.2:87239|202
TEMSCKLQGYKQMHGLLSL
>ENST00000576985.6|SNV-9384-G-A|3
SSKGSGSR
>FUSION-ENST00000570947.5:95116-ENST00000417961.5:65268|1389
SELCKINTANSK
>FUSION-ENST00000570947.5:95116-ENST00000417961.5:65268|4422
MSHSTWLVFCICFK
>ENST00000433976.6|MNV-9909-AAC-A|2
HVRTHGREAIHV
>FUSION-ENST00000517974.1:40910-ENST00000519837.5:8015|1178
IGIPTFAQIQFK
>ENST00000372989.5|SNV-40992-C-A|4
SALEAESESLDSFKADSDSTSRR
>FUSION-ENST00000637544.1:30880-ENST00000206262.2:87239|89
ANLSNRPTR
>FUSION-ENST00000505791.5:202-ENST00000262462.9:490332|9
MSQPLRLLMLLECWISYRK
>FUSION-ENST00000554887.5:1168-ENST00000267584.9:45707|23
CLVAWDLSGFFLAPSTPHCPR
>FUSION-ENST00000570947.5:95116-ENST00000417961.5:65268|4214
MMEAWLQRPWRHGPPSIPGQNR
>FUSION-ENST00000570947.5:95116-ENST00000417961.5:65268|991
QTRSVSGRR
>ENST00000521086.6|SNV-34237-A-G|1
RMLEILMFHPFLGHQALLILCG
>FUSION-ENST00000570947.5:95116-ENST00000417961.5:65268|1007
KQTEEGVRWDSQTR
>FUSION-ENST00000570947.5:95116-ENST00000417961.5:65268|4014
TAYLSAQLGK
>FUSION-ENST00000570947.5:95116-ENST00000417961.5:65268|3524
WAGGLVSWAPRPHR
>FUSION-ENST00000570947.5:95116-ENST00000417961.5:65268|1266
GSHHPEK
>FUSION-ENST00000570947.5:95116-ENST00000417961.5:65268|1915
EDQAYVDGDRQRENER
>FUSION-ENST00000545302.5:45194-ENST00000652379.1:25317|567
SRRALPER
>ENST00000264771.9|MNV-25875-CCT-C|5
MLGRGSQVTGRPQWFLR
>FUSION-ENST00000351393.10:45194-ENST00000652379.1:25317|23
IHRVNKCALR
>FUSION-ENST00000545302.5:45194-ENST00000652379.1:25317|105
MCCCHGNPAQYERNRR
>ENST00000402597.6|SNV-1155025-A-G|1
AFDNPDCWNHSLPPR
>FUSION-ENST00000545302.5:45194-ENST00000652379.1:25317|738
GPARWLKPVIPSLWEAK
>FUSION-ENST00000545302.5:45194-ENST00000652379.1:25317|1200
GGERERER
>FUSION-ENST00000517974.1:40910-ENST00000519837.5:8015|812
LFYLARF
>ENST00000486752.5|SNV-29246-C-T|1
EDFTFVSLLIRPEVITALSKVR
>FUSION-ENST00000570947.5:95116-ENST00000417961.5:65268|2706
TAESGRASSGIPHADCREWEGELR
>FUSION-ENST00000570947.5:95116-ENST00000417961.5:65268|3844
WSLAVAQAGVQWR
>FUSION-ENST00000545302.5:45194-ENST00000652379.1:25317|205
SEGTGDGLRCPRPIERESGSDPR
>FUSION-ENST00000637544.1:30880-ENST00000206262.2:87239|19
RRLPASAAPLPR
>FUSION-ENST00000545302.5:45194-ENST00000652379.1:25317|574
AGPRSLCR
>FUSION-ENST00000570947.5:95116-ENST00000417961.5:65268|1295
RPSSGPHK
>FUSION-ENST00000545302.5:45194-ENST00000652379.1:25317|179
GSPRERGPCLGK
>ENST00000309041.11|SNV-10892-G-A|2
NEETENENSKLR
>FUSION-ENST00000570947.5:95116-ENST00000417961.5:65268|1275
RPHVSRSTRQSGHR
>FUSION-ENST00000545302.5:45194-ENST00000652379.1:25317|1386
MPSVALGFSPFGSFDRR
>ENST00000547668.5|SNV-13891-C-A|6
AAAAFATQGLTGKGRIIWR
>FUSION-ENST00000570947.5:95116-ENST00000417961.5:65268|530
MRPLGGLPYRK
>FUSION-ENST00000570947.5:95116-ENST00000417961.5:65268|135
MHRPSLHTRVHMR
>FUSION-ENST00000545302.5:45194-ENST00000652379.1:25317|522
APGAPCVAAMVAFLGTGVRVARR
>FUSION-ENST00000570947.5:95116-ENST00000417961.5:65268|3488
MQLVLVGPSRKLGVFSSPRPHR
>FUSION-ENST00000545302.5:45194-ENST00000652379.1:25317|245
GLGAETISTYSQTLNG
>FUSION-ENST00000570947.5:95116-ENST00000417961.5:65268|2789
MHLGQIGCGENSLGRAAAPELS
>ENST00000471274.1|SNV-2119783-C-A|7
MLKDVMLADAQDMIISGLQPETS
>FUSION-ENST00000578151.1:31528-ENST00000488239.1:116048|164
DALRNIMLK
>ENST00000619735.4|SNV-13163-G-A|3
DMVVNLFHELEKMTEVLNHEER
>ENST00000301894.6|SNV-87859-C-A|5
MDRLAVGFSTHKR
>FUSION-ENST00000517974.1:40910-ENST00000519837.5:8015|574
RYGLGTLVCTV
>FUSION-ENST00000570947.5:95116-ENST00000417961.5:65268|858
GVLDLSF
>ENST00000648381.1|SNV-52642-G-A|9
VILKENASK
>FUSION-ENST00000570947.5:95116-ENST00000417961.5:65268|3449
MFAEHVWYLMQAHR
>FUSION-ENST00000570947.5:95116-ENST00000417961.5:65268|4424
MFSPLLKVEC
>FUSION-ENST00000570947.5:95116-ENST00000417961.5:65268|4139
MCTHSGVVDAGSTFSSSQRCTPR
>FUSION-ENST00000570947.5:95116-ENST00000417961.5:65268|3812
MYLGKYLGVELAHQR
>FUSION-ENST00000545302.5:45194-ENST00000652379.1:25317|529
CSRVCPGVDQR
>FUSION-ENST00000570947.5:95116-ENST00000417961.5:65268|3827
PISHLLPFIPGCHGTRAGSVQVVLR
>FUSION-ENST00000517974.1:40910-ENST00000519837.5:8015|668
SLRNELK
>FUSION-ENST00000570947.5:95116-ENST00000417961.5:65268|3019
MEHAGRCR
>FUSION-ENST00000570947.5:95116-ENST00000417961.5:65268|1445
GLSPMCSHDLSPVCSRGLSPA
>FUSION-ENST00000570947.5:95116-ENST00000417961.5:65268|1228
MEAPPPARPITTEVR
>FUSION-ENST00000570947.5:95116-ENST00000417961.5:65268|4624
MESEAGRFWCPR
>FUSION-ENST00000570947.5:95116-ENST00000417961.5:65268|2896
SQSTGLGR
>FUSION-ENST00000570947.5:95116-ENST00000417961.5:65268|503
GGAPAGIHVSVLPVGCTCR
>ENST00000646262.1|SNV-318055-G-A|6
KESIDVKSISSQGSDAPSLQNR
>FUSION-ENST00000554887.5:1168-ENST00000267584.9:45707|6
MLGRRGR
>FUSION-ENST00000545302.5:45194-ENST00000652379.1:25317|735
WLKPVIPSLWEAK
>FUSION-ENST00000517974.1:40910-ENST00000519837.5:8015|1245
HTFSVVK
>FUSION-ENST00000578151.1:31528-ENST00000488239.1:116048|63
SLVCSPPK
>FUSION-ENST00000637544.1:30880-ENST00000206262.2:87239|73
TRGSPRRPWGNFAGGSTPATAR
>FUSION-ENST00000517974.1:40910-ENST00000519837.5:8015|1080
LHHCTPDWATERDSVSEK
>FUSION-ENST00000570947.5:95116-ENST00000417961.5:65268|2144
MLLTFVC
>FUSION-ENST00000517974.1:40910-ENST00000519837.5:8015|1314
HLYDVLVLK
>FUSION-ENST00000545302.5:45194-ENST00000652379.1:25317|361
YSHDPPGSFR
>FUSION-ENST00000570947.5:95116-ENST00000417961.5:65268|1929
KSSAAEK
>FUSION-ENST00000570947.5:95116-ENST00000417961.5:65268|3623
MLVQVGRGQC
>FUSION-ENST00000554887.5:1168-ENST00000267584.9:45707|10
TACVVASAVLER
>FUSION-ENST00000570947.5:95116-ENST00000417961.5:65268|929
SLPASTCACLR
>FUSION-ENST00000463221.2:1274-ENST00000564377.6:345551|3
GVPCAQRPGRAAAEAAAAPRSG
>FUSION-ENST00000637544.1:30880-ENST00000206262.2:87239|278
MSYSTRRIFLVSNVFFIQLSLF
>ENST00000334304.10|SNV-102386-C-T|5
NGKLFLATGNSTNLADDGK
>FUSION-ENST00000545302.5:45194-ENST00000652379.1:25317|22
YVSEMGFGVLSCCPR
>FUSION-ENST00000517974.1:40910-ENST00000519837.5:8015|496
RSQVNKR
>ENST00000420175.3|SNV-6533-G-T|2
GACPDARNAEVWTPLLAACDVR
>FUSION-ENST00000637544.1:30880-ENST00000206262.2:87239|45
FSQTNVHMMPR
>FUSION-ENST00000570947.5:95116-ENST00000417961.5:65268|1880
LHKGALSTMLTL
>FUSION-ENST00000570947.5:95116-ENST00000417961.5:65268|399
RLCPRPPRGGAPVGVR
>FUSION-ENST00000570947.5:95116-ENST00000417961.5:65268|4274
MLEIKLLPGMKR
>FUSION-ENST00000517974.1:40910-ENST00000519837.5:8015|38
AMIKECFSLGNNSTK
>FUSION-ENST00000637544.1:30880-ENST00000206262.2:87239|35
RTPPHARR
>FUSION-ENST00000517974.1:40910-ENST00000519837.5:8015|659
EVWHQLG
>FUSION-ENST00000570947.5:95116-ENST00000417961.5:65268|1891
KCIVLGFTYR
>FUSION-ENST00000570947.5:95116-ENST00000417961.5:65268|1116
NHTYIMNSYSNPK
>FUSION-ENST00000637544.1:30880-ENST00000206262.2:87239|205
CSHLRTEMSCK
>FUSION-ENST00000570947.5:95116-ENST00000417961.5:65268|1283
SAGITGVSHCAQPKNCR
>FUSION-ENST00000517974.1:40910-ENST00000519837.5:8015|459
CIFSGNLYICVQ
>FUSION-ENST00000545302.5:45194-ENST00000652379.1:25317|1130
NKDPILKSGVASPSTVSK
>FUSION-ENST00000570947.5:95116-ENST00000417961.5:65268|552
MICWCPHPQSQNVGVVWKQGLCRCK
>FUSION-ENST00000517974.1:40910-ENST00000519837.5:8015|40
MTGRAMIKECFSLGNNSTK
>FUSION-ENST00000517974.1:40910-ENST00000519837.5:8015|171
GNNEHNMDSVSIKRYFESMK
>FUSION-ENST00000570947.5:95116-ENST00000417961.5:65268|1523
MNTVHLLINRYTHVTVISVLECLCL
>FUSION-ENST00000505791.5:202-ENST00000262462.9:490332|5
KQTSMVWLYQVMK
>ENST00000253247.9|SNV-19642-A-G|3
FLALKQTPGFHTVIGDTVTGLLER
>ENST00000276943.2|SNV-477-G-C|3
ENEMKPSEPR
>FUSION-ENST00000570947.5:95116-ENST00000417961.5:65268|2248
VAHACNPSTLGGQGGWIMRSGS
>FUSION-ENST00000570947.5:95116-ENST00000417961.5:65268|1119
AHELRNHTYIMNSYSNPK
>ENST00000251864.6|INDEL-47989-C-CA|5
KHHTSKAECFK
>FUSION-ENST00000578151.1:31528-ENST00000488239.1:116048|39
VFTFLLEVRNTLGLMIWK
>FUSION-ENST00000570947.5:95116-ENST00000417961.5:65268|4351
MGLKKSR
>FUSION-ENST00000517974.1:40910-ENST00000519837.5:8015|392
HSWMNFSNYKQLFNCYHNQDVLIE
>FUSION-ENST00000570947.5:95116-ENST00000417961.5:65268|4387
MSHSSQAPK
>FUSION-ENST00000570947.5:95116-ENST00000417961.5:65268|811
MSCVFHTHSPRR
>FUSION-ENST00000517974.1:40910-ENST00000519837.5:8015|129
ISATGHLTGDRA
>FUSION-ENST00000570947.5:95116-ENST00000417961.5:65268|619
QGLRAMVCKDTSGSSAISHFHH
>FUSION-ENST00000570947.5:95116-ENST00000417961.5:65268|1846
MASTSIYVPAK
>FUSION-ENST00000570947.5:95116-ENST00000417961.5:65268|2742
LSPSKSR
>FUSION-ENST00000570947.5:95116-ENST00000417961.5:65268|1520
MKHAVMFLYISQISLLFK
>FUSION-ENST00000570947.5:95116-ENST00000417961.5:65268|789
MLLFLDR
>FUSION-ENST00000570947.5:95116-ENST00000417961.5:65268|1161
MQGPGGCWAPR
>FUSION-ENST00000570947.5:95116-ENST00000417961.5:65268|1901
MLYLRNLWLTQFTK
>FUSION-ENST00000351393.10:45194-ENST00000652379.1:25317|7
VGTVRSGRVCR
>FUSION-ENST00000637544.1:30880-ENST00000206262.2:87239|70
LDSQYIWA
>FUSION-ENST00000570947.5:95116-ENST00000417961.5:65268|3354
GFGMKQFHLRPSALVRCS
>FUSION-ENST00000570947.5:95116-ENST00000417961.5:65268|3875
LIPCLLPPG
>FUSION-ENST00000570947.5:95116-ENST00000417961.5:65268|4184
GGILSLSDFPFIPLKADPHFWWQCK
>FUSION-ENST00000545302.5:45194-ENST00000652379.1:25317|1091
VQRDGDFHPQGPH
>ENST00000374762.4|SNV-2382-T-A|3
TKKVFHIWK
>FUSION-ENST00000570947.5:95116-ENST00000417961.5:65268|850
SAAPREDRENRPGLYER
>FUSION-ENST00000570947.5:95116-ENST00000417961.5:65268|4322
ESHSVAQAGVRWR
>FUSION-ENST00000545302.5:45194-ENST00000652379.1:25317|202
CPRPIERESGSDPRIR
>ENST00000294053.9|INDEL-235-A-ATTT|6
LGSLVLRRNLALAPR
>FUSION-ENST00000570947.5:95116-ENST00000417961.5:65268|3723
MCVWTLRGVRVWTPR
>ENST00000369126.5|SNV-9844-G-C|2
ASSLSRPWQKTDK
>FUSION-ENST00000517974.1:40910-ENST00000519837.5:8015|1319
KVLLNSCENCNCKQVFLSGNC
>FUSION-ENST00000570947.5:95116-ENST00000417961.5:65268|857
WDLLPAP
>FUSION-ENST00000517974.1:40910-ENST00000519837.5:8015|418
VFIQNKFHLFFL
>FUSION-ENST00000570947.5:95116-ENST00000417961.5:65268|2495
WSPTPCVDLKDAEVFLPGTFCFIK
>FUSION-ENST00000570947.5:95116-ENST00000417961.5:65268|60
ASIATRTLR
>FUSION-ENST00000570947.5:95116-ENST00000417961.5:65268|3064
AGRLMDTR
>FUSION-ENST00000545302.5:45194-ENST00000652379.1:25317|428
MVVAVPTMVTTGDGESGFDSGEGA
>FUSION-ENST00000570947.5:95116-ENST00000417961.5:65268|797
LGGLAGRLAVQVQPLVLCAD
>FUSION-ENST00000554887.5:1168-ENST00000267584.9:45707|52
STNISAPGSGIR
>FUSION-ENST00000545302.5:45194-ENST00000652379.1:25317|264
SVVRPGYRGER
>FUSION-ENST00000578151.1:31528-ENST00000488239.1:116048|131
MWLLRHLK
>FUSION-ENST00000637544.1:30880-ENST00000206262.2:87239|256
CRLSCHATLLSEK
>ENST00000544227.5|SNV-253405-T-A|11
QITYFWRGLPPSIDAVYENSDGK
>ENST00000276185.8|SNV-42539-C-A|1
TNLTTVLSELSKISKIQLFR
>ENST00000662684.1|SNV-200155-T-C|4
KFGGQDIFTTEEQKK
>FUSION-ENST00000545302.5:45194-ENST00000652379.1:25317|1316
TCPLCRR
>FUSION-ENST00000517974.1:40910-ENST00000519837.5:8015|804
MLKHIREK
>FUSION-ENST00000545302.5:45194-ENST00000652379.1:25317|523
APGAPCVAAMVAFLGTGVRVAR
>ENST00000587244.5|MNV-322-TGAGGAGTAT-T|3
EEGGASDPAAAQGMTREEYQK
>ENST00000372989.5|SNV-40992-C-A|9
LKSGKSALEAESESLDSFK
>FUSION-ENST00000570947.5:95116-ENST00000417961.5:65268|3630
MLNSEAGPARLEDPGRR
>FUSION-ENST00000517974.1:40910-ENST00000519837.5:8015|941
APACNPSTLAG
>FUSION-ENST00000517974.1:40910-ENST00000519837.5:8015|186
KSSLGDFAQLGMSK
>FUSION-ENST00000451775.1:733-ENST00000591877.1:131103|4
NGHTTGR
>FUSION-ENST00000570947.5:95116-ENST00000417961.5:65268|4157
VHKLHTPCNR
>FUSION-ENST00000254480.10:44078-ENST00000510657.1:309801|4
RFSCLGLLHSWDYRCFR
>FUSION-ENST00000570947.5:95116-ENST00000417961.5:65268|710
PSYFIIIIIICRVAQAGLR
>FUSION-ENST00000593073.5:2094-ENST00000293443.12:7265|6
SSQSAVSTRVYK
>ENST00000553505.1|SNV-2652-C-T|16
GRVAGQPAAR
>FUSION-ENST00000517974.1:40910-ENST00000519837.5:8015|470
FLGSSDSPASASR
>FUSION-ENST00000517974.1:40910-ENST00000519837.5:8015|303
SMSDVFWGMAALTCRS
>ENST00000496492.5|SNV-366500-G-T|1
CWRPLMRTVSAAVFQEKEP
>ENST00000448039.5|INDEL-46053-T-TAA|6
SWCRQILKGLLFLSTQGR
>FUSION-ENST00000570947.5:95116-ENST00000417961.5:65268|675
TCLNQRPSSGWTTSR
>FUSION-ENST00000637544.1:30880-ENST00000206262.2:87239|87
NLFLCACFLSRSR
>FUSION-ENST00000570947.5:95116-ENST00000417961.5:65268|2008
MYFQIAFLQAH
>FUSION-ENST00000545302.5:45194-ENST00000652379.1:25317|1097
TGELISGLGYLIETTYE
>FUSION-ENST00000570947.5:95116-ENST00000417961.5:65268|3307
IVPLHSSLGNKAGLY
>FUSION-ENST00000517974.1:40910-ENST00000519837.5:8015|241
MKVRPMCLI
>FUSION-ENST00000545302.5:45194-ENST00000652379.1:25317|238
MDGAGASGPYPAVAGSR
>FUSION-ENST00000570947.5:95116-ENST00000417961.5:65268|4555
VTHASNPGTSGGRDGWTT
>ENST00000268919.6|SNV-1743-G-A|6
VKKLNVNVRPYHR
>FUSION-ENST00000570947.5:95116-ENST00000417961.5:65268|2796
LSLSVFTFWNKGLLPPAFDQLPSK
>FUSION-ENST00000517974.1:40910-ENST00000519837.5:8015|1304
VYVVTCSTV
>FUSION-ENST00000570947.5:95116-ENST00000417961.5:65268|261
MGRGKQGPGSHR
>FUSION-ENST00000545302.5:45194-ENST00000652379.1:25317|953
EFSGRIESQYR
>ENST00000471274.1|SNV-2119783-C-A|4
MLADAQDMIISGLQPETS
>FUSION-ENST00000570947.5:95116-ENST00000417961.5:65268|1682
SFAHFLMGCLFFLVKLSSL
>FUSION-ENST00000570947.5:95116-ENST00000417961.5:65268|4398
SYVFFIPQSCITTFFSV
>FUSION-ENST00000570947.5:95116-ENST00000417961.5:65268|3460
GAVTGPPKAIPPLSDPWLRDGR
>FUSION-ENST00000554887.5:1168-ENST00000267584.9:45707|5
MPLPENLQHT
>FUSION-ENST00000570947.5:95116-ENST00000417961.5:65268|3839
CPYLTSYLLSPAAMGPEPGACR
>FUSION-ENST00000545302.5:45194-ENST00000652379.1:25317|804
QLLASRTLSRGVPWSVYHR
>FUSION-ENST00000637544.1:30880-ENST00000206262.2:87239|135
VFLLPAPLGHSGK
>ENST00000538149.5|MNV-26870-TC-T|21
SNIFPHPKILVPLVLLRQMLLELTR
>FUSION-ENST00000570947.5:95116-ENST00000417961.5:65268|451
AGDGALEK
>FUSION-ENST00000570947.5:95116-ENST00000417961.5:65268|2887
RLSCPSGIQALR
>FUSION-ENST00000570947.5:95116-ENST00000417961.5:65268|3788
LTAGSAPWGSR
>FUSION-ENST00000570947.5:95116-ENST00000417961.5:65268|3860
MRYSLCIGGCVLVAPYCLLILL
>FUSION-ENST00000570947.5:95116-ENST00000417961.5:65268|825
MALSRLAAAGAHEGIRAPCCV
>FUSION-ENST00000570947.5:95116-ENST00000417961.5:65268|2345
QHGLGILKTLTK
>FUSION-ENST00000570947.5:95116-ENST00000417961.5:65268|492
MSSLPLLCSAH
>FUSION-ENST00000570947.5:95116-ENST00000417961.5:65268|3603
NTYREEHKTQMSIK
>FUSION-ENST00000570947.5:95116-ENST00000417961.5:65268|1199
MLLVRHPVNSR
>ENST00000479034.5|SNV-31021-G-A|2
LAGDGDIPLPGVLLHHHESAKK
>ENST00000276943.2|SNV-477-G-C|4
EMKENEMKPSEPRVPQLSSLELR
>ENST00000635925.1|SNV-89091-C-T|6
RKSFIAELGR
>FUSION-ENST00000570947.5:95116-ENST00000417961.5:65268|1902
DVVLMLYLRNLWLTQFTK
>FUSION-ENST00000570947.5:95116-ENST00000417961.5:65268|2214
RIQFFHVLANS
>FUSION-ENST00000637544.1:30880-ENST00000206262.2:87239|191
MQSFTHRNVL
>FUSION-ENST00000593073.5:2094-ENST00000293443.12:7265|54
TARGLRAGGVR
>ENST00000368346.7|SNV-81760-A-G|1
NQFTSEGTHLNVGHR
>FUSION-ENST00000517974.1:40910-ENST00000519837.5:8015|523
MMGNLLFLVKVYCSKFEQIVQLLK
>FUSION-ENST00000545302.5:45194-ENST00000652379.1:25317|834
KTTAVLCSSQGR
>FUSION-ENST00000517974.1:40910-ENST00000519837.5:8015|733
MFPSALTLARRQK
>ENST00000368765.4|SNV-6296-C-A|2
GSQCCPPKHNHCCQPKPP
>ENST00000553505.1|SNV-2652-C-T|14
VAGQPAAR
>FUSION-ENST00000570947.5:95116-ENST00000417961.5:65268|2511
MLHCFIKSSNIK
>FUSION-ENST00000570947.5:95116-ENST00000417961.5:65268|3575
GSQQKTR
>ENST00000264771.9|MNV-25875-CCT-C|18
EHVLMFAKLALYPCQPAGLR
>ENST00000276185.8|SNV-42539-C-A|4
HGISHVIDLKTNLTTVLSELSKISK
>ENST00000282268.7|SNV-126162-A-G|3
IRSLHNRLLNAAQER
>FUSION-ENST00000570947.5:95116-ENST00000417961.5:65268|4050
MENRNVNMGR
>ENST00000461395.5|SNV-602-C-T|7
GQMPIEIVCKIKFAEEDVKPK
>ENST00000378183.8|SNV-16546-G-A|3
GDALSRLDTLKTSK
>FUSION-ENST00000593073.5:2094-ENST00000293443.12:7265|42
QLLKLVPTVPR
>FUSION-ENST00000570947.5:95116-ENST00000417961.5:65268|1621
PMSRMVLPRVSCR
>FUSION-ENST00000545302.5:45194-ENST00000652379.1:25317|538
AAGRASPARR
>FUSION-ENST00000570947.5:95116-ENST00000417961.5:65268|29
TTIWTHRVRFLEEQALPR
>FUSION-ENST00000570947.5:95116-ENST00000417961.5:65268|2849
SEFPSLWVR
>FUSION-ENST00000517974.1:40910-ENST00000519837.5:8015|1147
MALECLF
>ENST00000471618.5|SNV-78047-G-T|3
ELLAGLHLCLTNTSGCRLTLEREWR
>FUSION-ENST00000570947.5:95116-ENST00000417961.5:65268|1370
LEGGGPSR
>FUSION-ENST00000570947.5:95116-ENST00000417961.5:65268|3585
VLGSVHYTD
>FUSION-ENST00000545302.5:45194-ENST00000652379.1:25317|672
MQTTTTCISALNTLAYGKYVSVVWK
>ENST00000566948.5|SNV-108658-T-G|8
MELQPEPFILKLDCLFFQALFR
>FUSION-ENST00000570947.5:95116-ENST00000417961.5:65268|928
SLPASTCACLRR
>FUSION-ENST00000545302.5:45194-ENST00000652379.1:25317|893
PTLGVNGLTAAGPPNKLRPVFGLC
>ENST00000532073.5|SNV-12478-C-G|3
KEQTIEIKEEVVGLSETSSQPK
>ENST00000334268.9|SNV-358764-G-A|1
EKPEPQIKKEAKPAISEK
>FUSION-ENST00000570947.5:95116-ENST00000417961.5:65268|4532
SSRPSCPTW
>FUSION-ENST00000570947.5:95116-ENST00000417961.5:65268|823
LAAAGAHEGIR
>ENST00000553505.1|SNV-2652-C-T|8
AHHPPRRLPR
>FUSION-ENST00000517974.1:40910-ENST00000519837.5:8015|254
HLFLIFFK
>FUSION-ENST00000517974.1:40910-ENST00000519837.5:8015|555
GSLPLIT
>FUSION-ENST00000570947.5:95116-ENST00000417961.5:65268|4344
VPTDFRSHSFSK
>FUSION-ENST00000570947.5:95116-ENST00000417961.5:65268|74
MWLRPAGAGGLTVGQPVSLRHWAR
>FUSION-ENST00000517974.1:40910-ENST00000519837.5:8015|180
SALDSEVRSHFPG
>FUSION-ENST00000545302.5:45194-ENST00000652379.1:25317|1021
MIELHCCNK
>FUSION-ENST00000570947.5:95116-ENST00000417961.5:65268|2434
MLVFLNHVIPK
>FUSION-ENST00000578151.1:31528-ENST00000488239.1:116048|181
FSSQFIFFPDTRK
>FUSION-ENST00000570947.5:95116-ENST00000417961.5:65268|1144
TLWWESRGKTAFSTWGLPFSST
>FUSION-ENST00000570947.5:95116-ENST00000417961.5:65268|2671
EWEGGLRNPTR
>FUSION-ENST00000570947.5:95116-ENST00000417961.5:65268|4005
WSIQCFPH
>FUSION-ENST00000570947.5:95116-ENST00000417961.5:65268|2435
YIVMLVFLNHVIPKIIHKSIIK
>FUSION-ENST00000505791.5:1477-ENST00000262462.9:490332|6
DFLASFPAIPAETANVR
>FUSION-ENST00000578151.1:31528-ENST00000488239.1:116048|188
KFMFSSQFIFFPDTRK
>FUSION-ENST00000552207.1:16871-ENST00000322569.9:528|55
MKQRTTCHNMGTYR
>FUSION-ENST00000517974.1:40910-ENST00000519837.5:8015|1099
RLPLRPANFLYF
>FUSION-ENST00000570947.5:95116-ENST00000417961.5:65268|2343
TLTKRCVMST
>FUSION-ENST00000570947.5:95116-ENST00000417961.5:65268|2034
LRDVPSIPCFLGFLIMKR
>ENST00000377173.4|SNV-822-G-A|5
SAEGRQKAFGTCGSHMIVVSLFYR
>FUSION-ENST00000570947.5:95116-ENST00000417961.5:65268|2786
MCFRRET
>FUSION-ENST00000570947.5:95116-ENST00000417961.5:65268|3035
WSLAPLPR
>FUSION-ENST00000578151.1:31528-ENST00000488239.1:116048|121
MECLIEFYLNLNCTCGK
>FUSION-ENST00000517974.1:40910-ENST00000519837.5:8015|308
MSLCGCFYFSWVDSWD
>FUSION-ENST00000545302.5:45194-ENST00000652379.1:25317|740
SGVGDKPDQHGEIPSQLKIQN
>FUSION-ENST00000570947.5:95116-ENST00000417961.5:65268|587
REAEVAVS
>FUSION-ENST00000490213.5:117192-ENST00000367282.6:4824|21
KYKPWWWGEK
>FUSION-ENST00000517974.1:40910-ENST00000519837.5:8015|683
LKGDLTALQFL
>FUSION-ENST00000517974.1:40910-ENST00000519837.5:8015|911
TYIRIFTFDNQSYCR
>ENST00000216181.11|MNV-81922-CAAGCTGGACCCGCATCTC-C|5
KAGVLDQLR
>FUSION-ENST00000517974.1:40910-ENST00000519837.5:8015|476
SVHTILFFFFFLR
>FUSION-ENST00000570947.5:95116-ENST00000417961.5:65268|2650
RVGGRAQESHTR
>ENST00000287380.6|SNV-88244-A-G|2
LAAVERELK
>FUSION-ENST00000517974.1:40910-ENST00000519837.5:8015|1064
TLLLFMKFFLFEIVLFHHHILNK
>ENST00000331173.6|SNV-545-C-T|1
NMLLQNP
>FUSION-ENST00000517974.1:40910-ENST00000519837.5:8015|1071
LGYIAVTYIRYYIGEQGRTQSR
>FUSION-ENST00000570947.5:95116-ENST00000417961.5:65268|2631
VVGPGGSQLVAR
>FUSION-ENST00000570947.5:95116-ENST00000417961.5:65268|4204
MFPAFPFCTWVVPSFEL
>FUSION-ENST00000545302.5:45194-ENST00000652379.1:25317|1485
IWAGHASSRLSLR
>ENST00000303097.11|SNV-55218-G-T|1
LANKQDKE
>FUSION-ENST00000517974.1:40910-ENST00000519837.5:8015|161
GCWYYLPSCLYAVEIVPTR
>FUSION-ENST00000570947.5:95116-ENST00000417961.5:65268|4285
YFGDCCDTPCLK
>FUSION-ENST00000637544.1:30880-ENST00000206262.2:87239|175
NFRLEDLIL
>ENST00000286614.11|SNV-253405-T-A|5
GLPPSIDAVYENSDGK
>ENST00000547764.1|SNV-31725-C-A|2
MIALPSPSPYIDWWV
>FUSION-ENST00000545302.5:45194-ENST00000652379.1:25317|1499
EINTKTESTV
>FUSION-ENST00000545302.5:45194-ENST00000652379.1:25317|698
MVRSRLTAPSASQVQAILLPQPPD
>FUSION-ENST00000570947.5:95116-ENST00000417961.5:65268|4284
YFGDCCDTPCLKTFIYFENILLFIK
>FUSION-ENST00000570947.5:95116-ENST00000417961.5:65268|3032
VFKRAGIPHR
>FUSION-ENST00000570947.5:95116-ENST00000417961.5:65268|728
MVKPHLNKK
>FUSION-ENST00000570947.5:95116-ENST00000417961.5:65268|524
MGVHLQASVSPSSPWGCTCR
>FUSION-ENST00000570947.5:95116-ENST00000417961.5:65268|448
GGWRWGR
>FUSION-ENST00000570947.5:95116-ENST00000417961.5:65268|2538
DHLVVMS
>FUSION-ENST00000566490.5:285-ENST00000575422.5:126749|47
LGRSGGTNSITVR
>ENST00000264399.5|SNV-45382-C-T|2
TASVKAITNVKTWALD
>ENST00000334268.9|SNV-358764-G-A|7
EVKPKPPQLQGKKK
>FUSION-ENST00000517974.1:40910-ENST00000519837.5:8015|1217
MFSSYHKSCREHLNGMFFMR
>FUSION-ENST00000570947.5:95116-ENST00000417961.5:65268|806
RTCHSSRASAT
>FUSION-ENST00000570947.5:95116-ENST00000417961.5:65268|961
MLSTPRGRDHCHITVLTPLPTLSTR
>FUSION-ENST00000545302.5:45194-ENST00000652379.1:25317|1079
GDQEGRRPDRR
>FUSION-ENST00000545302.5:45194-ENST00000652379.1:25317|467
VGFVAAVAPGPPVAGPRGSRGGSR
>FUSION-ENST00000570947.5:95116-ENST00000417961.5:65268|3972
RTRVNILEGR
>FUSION-ENST00000554887.5:1168-ENST00000267584.9:45707|27
WDLTMRR
>ENST00000462279.5|SNV-46696-A-G|5
GKSHKLLNQQTLLIMGR
>FUSION-ENST00000570947.5:95116-ENST00000417961.5:65268|4329
GGITPLSSGLGPEGVLQL
>FUSION-ENST00000570947.5:95116-ENST00000417961.5:65268|3373
QVHRVCGARVVPDTGAR
>FUSION-ENST00000545302.5:45194-ENST00000652379.1:25317|1387
PSVALGFSPFGSFDR
>FUSION-ENST00000570947.5:95116-ENST00000417961.5:65268|4406
FQLYDGQR
>FUSION-ENST00000517974.1:40910-ENST00000519837.5:8015|217
SYCAAENMNVSRWVAGITFPLVYML
>FUSION-ENST00000570947.5:95116-ENST00000417961.5:65268|2401
KNFIAFVK
>FUSION-ENST00000570947.5:95116-ENST00000417961.5:65268|3866
MDLPPDTR
>ENST00000471129.1|SNV-13450-C-A|4
RTVGTASEFFAK
>FUSION-ENST00000570947.5:95116-ENST00000417961.5:65268|1343
EFCETSPCFQINTTIRTSR
>FUSION-ENST00000570947.5:95116-ENST00000417961.5:65268|1604
MMTASTIPLSEFTVIR
>FUSION-ENST00000517974.1:40910-ENST00000519837.5:8015|361
FFFFSACPNRLLQAYLQSVIK
>FUSION-ENST00000570947.5:95116-ENST00000417961.5:65268|515
TSHIEHVFTT
>FUSION-ENST00000570947.5:95116-ENST00000417961.5:65268|4071
CEQNEDKLG
>FUSION-ENST00000570947.5:95116-ENST00000417961.5:65268|1726
EDECELILQGSHVLK
>FUSION-ENST00000570947.5:95116-ENST00000417961.5:65268|38
DPSPESPSCTSEPPGHPSSSA
>FUSION-ENST00000570947.5:95116-ENST00000417961.5:65268|1223
RMEAPPPAWPITMEVRR
>FUSION-ENST00000545302.5:45194-ENST00000652379.1:25317|681
LVSNSRPPVMR
>FUSION-ENST00000570947.5:95116-ENST00000417961.5:65268|892
KCWAPNPGDEKTETAGSTR
>FUSION-ENST00000570947.5:95116-ENST00000417961.5:65268|3962
MDQCLTR
>FUSION-ENST00000570947.5:95116-ENST00000417961.5:65268|4192
QEDHPPRVQPSDLHQPITHVQTALR
>FUSION-ENST00000545302.5:45194-ENST00000652379.1:25317|772
LRPPRSPGR
>FUSION-ENST00000570947.5:95116-ENST00000417961.5:65268|2819
KILSPPPFIDQCSWLVVN
>FUSION-ENST00000517974.1:40910-ENST00000519837.5:8015|499
CAVIFTELKR
>FUSION-ENST00000570947.5:95116-ENST00000417961.5:65268|2120
MIHLPWPPKVLGLQA
>FUSION-ENST00000570947.5:95116-ENST00000417961.5:65268|310
MGHVGRGCGGRR
>FUSION-ENST00000637544.1:30880-ENST00000206262.2:87239|273
RPCSPGIEAVSI
>FUSION-ENST00000545302.5:45194-ENST00000652379.1:25317|1053
DARDSAK
>FUSION-ENST00000570947.5:95116-ENST00000417961.5:65268|4557
VTHASNPGTSGGR
>ENST00000253794.7|SNV-5548-T-G|4
ARQALQQEHKAEIITVSDGR
>FUSION-ENST00000570947.5:95116-ENST00000417961.5:65268|4630
VTQPQCK
>FUSION-ENST00000517974.1:40910-ENST00000519837.5:8015|1019
SSKMSNVGYT
>FUSION-ENST00000570947.5:95116-ENST00000417961.5:65268|624
SGLRLGLCVWSLRQGLR
>FUSION-ENST00000570947.5:95116-ENST00000417961.5:65268|820
MWFVPVKR
>FUSION-ENST00000545302.5:45194-ENST00000652379.1:25317|908
CQHLGLMD
>ENST00000266529.8|SNV-8766-G-T|4
SKFYECGESGHLSYACPK
>FUSION-ENST00000517974.1:40910-ENST00000519837.5:8015|220
LRCKSYCAAENMNVSR
>FUSION-ENST00000570947.5:95116-ENST00000417961.5:65268|1975
VLDQDLAGLAF
>FUSION-ENST00000570947.5:95116-ENST00000417961.5:65268|3949
LHPGGLVVVRALLTSEPTR
>FUSION-ENST00000570947.5:95116-ENST00000417961.5:65268|1171
MCSEGWNFEPHPQTSGEGKGLRLR
>ENST00000421577.6|SNV-19300-C-G|1
YSVFRPGVVLCDRQESRPGEWLVRK
>FUSION-ENST00000570947.5:95116-ENST00000417961.5:65268|2228
CFTFKETAK
>FUSION-ENST00000517974.1:40910-ENST00000519837.5:8015|696
MIIYLYI
>FUSION-ENST00000570947.5:95116-ENST00000417961.5:65268|2851
MGSPCKSEFPSLWVRK
>FUSION-ENST00000570947.5:95116-ENST00000417961.5:65268|2738
HFTKEGVQTAKNQAK
>FUSION-ENST00000593073.5:2094-ENST00000293443.12:7265|85
GGGGRGVGEGR
>FUSION-ENST00000570947.5:95116-ENST00000417961.5:65268|65
WWHSVTWTRTR
>FUSION-ENST00000517974.1:40910-ENST00000519837.5:8015|205
FTFGSVFLSAFTFQQPTK
>FUSION-ENST00000570947.5:95116-ENST00000417961.5:65268|2392
SYASLFHKVK
>FUSION-ENST00000517974.1:40910-ENST00000519837.5:8015|90
MSINSTFLLR
>FUSION-ENST00000570947.5:95116-ENST00000417961.5:65268|2541
VGGRAQESHS
>ENST00000278612.9|SNV-60504-G-C|2
QVNNLVDSSGHSVACHAQK
>FUSION-ENST00000570947.5:95116-ENST00000417961.5:65268|3991
YSRTDSVPDL
>FUSION-ENST00000545302.5:45194-ENST00000652379.1:25317|930
IDPDSISK
>FUSION-ENST00000545302.5:45194-ENST00000652379.1:25317|101
RFRHLVYVLG
>FUSION-ENST00000570947.5:95116-ENST00000417961.5:65268|359
MTTRRVLLKPCAPFNPTGVS
>FUSION-ENST00000570947.5:95116-ENST00000417961.5:65268|4267
RGTAPGWRTQR
>FUSION-ENST00000570947.5:95116-ENST00000417961.5:65268|622
LGLCVWSLRQGLR
>FUSION-ENST00000570947.5:95116-ENST00000417961.5:65268|2578
RVAPADTCAR
>FUSION-ENST00000570947.5:95116-ENST00000417961.5:65268|2718
VEDESGPSGHMC
>ENST00000254579.11|SNV-73532-G-A|5
ALLSALQRSSPVWVPKSR
>FUSION-ENST00000570947.5:95116-ENST00000417961.5:65268|1020
MPTCFYTDFAENPSSTGCFWALSK
>FUSION-ENST00000545302.5:45194-ENST00000652379.1:25317|364
NESRRFEDDQIPS
>FUSION-ENST00000570947.5:95116-ENST00000417961.5:65268|2570
QFRLVQVLSWETRPHR
>FUSION-ENST00000545302.5:45194-ENST00000652379.1:25317|1424
RERLPVISLTDLETASR
>FUSION-ENST00000517974.1:40910-ENST00000519837.5:8015|548
MGLNKGMGLASYLQQK
>FUSION-ENST00000570947.5:95116-ENST00000417961.5:65268|4490
FGSPKQL
>ENST00000461395.5|MNV-231-GCTCA-G|6
GSSGRGSTRAAELLGVGVTPPPR
>FUSION-ENST00000570947.5:95116-ENST00000417961.5:65268|35
MSLYVSICVHLWGLRPAYHPLLHRR
>FUSION-ENST00000517974.1:40910-ENST00000519837.5:8015|464
SHPHLASLFFIQTRNCM
>FUSION-ENST00000545302.5:45194-ENST00000652379.1:25317|640
MEIDFCMIDVGVCVIQINTHR
>ENST00000262435.14|SNV-110611-G-T|2
LYLNWRFLR
>FUSION-ENST00000570947.5:95116-ENST00000417961.5:65268|188
LGFHLSR
>FUSION-ENST00000570947.5:95116-ENST00000417961.5:65268|4342
SHSFSKIMVVNFVHVR
>FUSION-ENST00000570947.5:95116-ENST00000417961.5:65268|266
VSLGNWTWVKSSPLRPTEILPSRTF
>ENST00000264771.9|MNV-25875-CCT-C|4
MLGRGSQVTGRPQWFLRGLVLFSL
>ENST00000461395.5|MNV-231-GCTCA-G|11
RETSGSR
>ENST00000399275.6|SNV-41200-G-T|3
AVDSLLK
>FUSION-ENST00000570947.5:95116-ENST00000417961.5:65268|3214
GDFYPSHR
>ENST00000461472.1|INDEL-24173-T-TG|10
MPMGDPVCNACGLYYK
>FUSION-ENST00000517974.1:40910-ENST00000519837.5:8015|333
MFLFLLGRFLGLGIVIWCVYV
>ENST00000271732.8|SNV-48541-C-T|1
QNFLLFDMTTHSVTNTTEKQRLVK
>FUSION-ENST00000570947.5:95116-ENST00000417961.5:65268|3985
MVHPMFSSLRQHPPRTAQPTTWK
>FUSION-ENST00000570947.5:95116-ENST00000417961.5:65268|1001
GFHPQAVLKSRMQTR
>FUSION-ENST00000570947.5:95116-ENST00000417961.5:65268|2490
WTTGCPRQWTVLL
>FUSION-ENST00000570947.5:95116-ENST00000417961.5:65268|3778
GWVCLQAPRPALCVCR
>FUSION-ENST00000570947.5:95116-ENST00000417961.5:65268|4122
ACLTWRPMREAACAGKLLP
>ENST00000447480.5|SNV-509-C-A|2
DDQRTVCLVCR
>FUSION-ENST00000570947.5:95116-ENST00000417961.5:65268|2335
MNHNCTKLTAVR
>FUSION-ENST00000570947.5:95116-ENST00000417961.5:65268|893
KCWAPNPGDEK
>ENST00000397081.8|SNV-316415-A-T|3
NHQDVRSFVRQLNVIDNQR
>ENST00000367674.7|SNV-349761-C-A|2
VATHLSTPQGLQFKTIK
>FUSION-ENST00000570947.5:95116-ENST00000417961.5:65268|724
MDVCLHFSWVNV
>FUSION-ENST00000570947.5:95116-ENST00000417961.5:65268|2500
MLLQTHHLFLSDVSVCR
>FUSION-ENST00000570947.5:95116-ENST00000417961.5:65268|2692
NPTRGLQRVGGR
>FUSION-ENST00000570947.5:95116-ENST00000417961.5:65268|1894
VFLLFSSK
>FUSION-ENST00000570947.5:95116-ENST00000417961.5:65268|3657
SIGPSNP
>FUSION-ENST00000570947.5:95116-ENST00000417961.5:65268|861
MCCWKKLFISFSILR
>FUSION-ENST00000570947.5:95116-ENST00000417961.5:65268|1759
ETSKVTDCFK
>FUSION-ENST00000570947.5:95116-ENST00000417961.5:65268|2175
MLSTFSCACLLFVFF
>FUSION-ENST00000578151.1:31528-ENST00000488239.1:116048|61
SLVCSPPKRQPLS
>FUSION-ENST00000570947.5:95116-ENST00000417961.5:65268|1993
MRTVWGKLPS
>FUSION-ENST00000570947.5:95116-ENST00000417961.5:65268|3438
SCGKPWCWMRR
>FUSION-ENST00000570947.5:95116-ENST00000417961.5:65268|1383
PVAWGGACLK
>FUSION-ENST00000570947.5:95116-ENST00000417961.5:65268|4468
IFAYIYL
>FUSION-ENST00000570947.5:95116-ENST00000417961.5:65268|3874
MDNVCFDSSHACVTHTPVK
>ENST00000373218.5|SNV-297-A-C|4
MSSSAGSGHQPSQRR
>ENST00000326756.4|SNV-11799-G-A|1
TETSKQNPELLKASNPR
>FUSION-ENST00000570947.5:95116-ENST00000417961.5:65268|1684
SFAHFLMGCLFFLVK
>ENST00000460662.2|SNV-265211-C-T|6
FSITTSALDLMSMSHWSSMNPEK
>FUSION-ENST00000545302.5:45194-ENST00000652379.1:25317|1279
EAGVEELLEPGRR
>FUSION-ENST00000517974.1:40910-ENST00000519837.5:8015|1163
MIATIPINFHGLWFLSFAFIPES
>FUSION-ENST00000637544.1:30880-ENST00000206262.2:87239|95
MINTTICLIHSTFGHK
>ENST00000480966.1|SNV-12795-G-A|2
HTKEPYTQTFSLD
>FUSION-ENST00000545302.5:45194-ENST00000652379.1:25317|100
FRHLVYVLG
>FUSION-ENST00000570947.5:95116-ENST00000417961.5:65268|474
LGSCHPPKNTSCTQGR
>ENST00000318430.10|SNV-1605-G-T|2
LARGLGLWEGALYEIGGLFGTVIR
>FUSION-ENST00000517974.1:40910-ENST00000519837.5:8015|73
LLLLICAR
>ENST00000490506.5|SNV-9190-C-A|2
IAEVLVGEQQQCQDAK
>FUSION-ENST00000570947.5:95116-ENST00000417961.5:65268|1527
MVFDGSCPKT
>FUSION-ENST00000570947.5:95116-ENST00000417961.5:65268|814
HQVLLAPVVWCGR
>FUSION-ENST00000570947.5:95116-ENST00000417961.5:65268|2941
TCQTGPWRGR
>FUSION-ENST00000578151.1:31528-ENST00000488239.1:116048|88
MQQAEDLELQISR
>ENST00000262032.9|SNV-13891-C-A|3
VRNPGSHRQGK
>FUSION-ENST00000477179.5:17566-ENST00000591877.1:131103|4
MGELDHMNLLSPA
>FUSION-ENST00000517974.1:40910-ENST00000519837.5:8015|21
RIYQKALLSGVPIIETFISVSY
>FUSION-ENST00000570947.5:95116-ENST00000417961.5:65268|3966
SMKTSAERLHPGGLVVVR
>FUSION-ENST00000570947.5:95116-ENST00000417961.5:65268|3002
SSSGGSLGMSSQFCFTK
>FUSION-ENST00000463221.2:1274-ENST00000564377.6:345551|7
RGVPCAQRPGR
>FUSION-ENST00000545302.5:45194-ENST00000652379.1:25317|268
SVAVLTCK
>FUSION-ENST00000517974.1:40910-ENST00000519837.5:8015|206
MFTFGSVFLSAFTFQQPTK
>FUSION-ENST00000578151.1:31528-ENST00000488239.1:116048|114
MAEFALIGIR
>FUSION-ENST00000578151.1:31528-ENST00000488239.1:116048|210
NQALLVPALGG
>FUSION-ENST00000570947.5:95116-ENST00000417961.5:65268|380
SPSSLWVCTCR
>FUSION-ENST00000570947.5:95116-ENST00000417961.5:65268|2146
RPSLPQCKFLACLSKMSSL
>ENST00000254579.11|SNV-73532-G-A|4
SSPVWVPK
>FUSION-ENST00000570947.5:95116-ENST00000417961.5:65268|2182
MSHCTQPVFSVFVK
>ENST00000282849.10|SNV-3657-C-G|1
AEVQQCFYQGFIR
>FUSION-ENST00000570947.5:95116-ENST00000417961.5:65268|941
LQSPSTVRGRNTK
>ENST00000562648.2|SNV-10783-C-T|3
SFLRSLYLR
>FUSION-ENST00000570947.5:95116-ENST00000417961.5:65268|4404
FQLYDGQRQHK
>FUSION-ENST00000570947.5:95116-ENST00000417961.5:65268|972
GHAWLVFIEIKDFRYK
>FUSION-ENST00000570947.5:95116-ENST00000417961.5:65268|3359
VGGRGFGMK
>FUSION-ENST00000570947.5:95116-ENST00000417961.5:65268|156
IRLVPPPR
>FUSION-ENST00000545302.5:45194-ENST00000652379.1:25317|239
PTLIRPQKRCWLI
>FUSION-ENST00000570947.5:95116-ENST00000417961.5:65268|2638
MSPEAGVLAWMPGER
>FUSION-ENST00000570947.5:95116-ENST00000417961.5:65268|1446
GLSPMCSHDLSPVCSR
>ENST00000409195.6|SNV-357916-C-T|5
GDVQQAIKNLFFEER
>FUSION-ENST00000545302.5:45194-ENST00000652379.1:25317|1045
WIPLHWPEASEVHHR
>FUSION-ENST00000570947.5:95116-ENST00000417961.5:65268|3932
FKHNVYENICR
>ENST00000393585.6|MNV-14121-ACTCTGGAATATCCCTGGACAACAGTTATAAAATGGATTATCCTGAGA-A|1
IIHGSESMDGFMYNN
>ENST00000262839.2|SNV-305998-G-T|4
TCHGPPLIRTMPMSSGAQGKSK
>FUSION-ENST00000578151.1:31528-ENST00000488239.1:116048|112
MAEFALIGIRNWRSLC
>FUSION-ENST00000545302.5:45194-ENST00000652379.1:25317|811
MKPVSFCNFFFFFFFLR
>FUSION-ENST00000570947.5:95116-ENST00000417961.5:65268|1419
SPSPNTVTLGVRASTR
>FUSION-ENST00000570947.5:95116-ENST00000417961.5:65268|365
LVSNSWAQAIHPPDLSLPKC
>FUSION-ENST00000545302.5:45194-ENST00000652379.1:25317|636
MEIDFCMIDVGVCVIQINTHRSIKK
>ENST00000378183.8|SNV-16546-G-A|1
LDTLKTSKR
>ENST00000389386.8|SNV-104-G-T|1
LANGSIELDTGNRPREAYTEYLR
>FUSION-ENST00000545302.5:45194-ENST00000652379.1:25317|366
RYSHDPPGSFR
>FUSION-ENST00000554887.5:1168-ENST00000267584.9:45707|4
PLPENLQHT
>FUSION-ENST00000570947.5:95116-ENST00000417961.5:65268|2115
FLLYLAF
>FUSION-ENST00000545302.5:45194-ENST00000652379.1:25317|1350
SQSCTCMLERQIK
>FUSION-ENST00000517974.1:40910-ENST00000519837.5:8015|86
MLVSCYIDLTNSQYNTI
>FUSION-ENST00000570947.5:95116-ENST00000417961.5:65268|2081
CTPQPMEEIFCKYLLGPFGL
>FUSION-ENST00000545302.5:45194-ENST00000652379.1:25317|988
MLFLSSLPSTSCPHHHFGARRK
>FUSION-ENST00000517974.1:40910-ENST00000519837.5:8015|403
YELFLHQTFKVCTVLFS
>FUSION-ENST00000570947.5:95116-ENST00000417961.5:65268|1593
SLIHLELIFV
>ENST00000272342.6|MNV-7858-TC-T|1
NSQILFSLIKIV
>FUSION-ENST00000517974.1:40910-ENST00000519837.5:8015|243
MSPMKVRPMCLI
>FUSION-ENST00000570947.5:95116-ENST00000417961.5:65268|2798
LSLSVFTFWNK
>FUSION-ENST00000637544.1:30880-ENST00000206262.2:87239|93
TDRANLSNRPTR
>ENST00000589520.1|SNV-5548-T-G|6
EFHGLDEATLLRARQALQQEHK
>FUSION-ENST00000570947.5:95116-ENST00000417961.5:65268|714
GHTGCGGRGHAGWGGRGHAGCGGR
>FUSION-ENST00000570947.5:95116-ENST00000417961.5:65268|1180
FPDQHDNQDIEGPITR
>FUSION-ENST00000570947.5:95116-ENST00000417961.5:65268|888
TETAGSTRAYVSMLVCDMGSVK
>FUSION-ENST00000517974.1:40910-ENST00000519837.5:8015|61
MLETIPTR
>FUSION-ENST00000570947.5:95116-ENST00000417961.5:65268|2483
GGRAQESHTRTAESGR
>FUSION-ENST00000570947.5:95116-ENST00000417961.5:65268|3537
WAGGLVAW
>FUSION-ENST00000570947.5:95116-ENST00000417961.5:65268|4451
SIFSDISTATPALFDY
>ENST00000496720.1|SNV-21562-G-A|2
MSNRWTCQWDLRYHECR
>FUSION-ENST00000570947.5:95116-ENST00000417961.5:65268|802
MSVVWLAQ
>FUSION-ENST00000570947.5:95116-ENST00000417961.5:65268|3413
DLSSLQPPPPGSSDSR
>FUSION-ENST00000570947.5:95116-ENST00000417961.5:65268|992
QTRSVSGR
>FUSION-ENST00000545302.5:45194-ENST00000652379.1:25317|352
GEYGCKAET
>FUSION-ENST00000570947.5:95116-ENST00000417961.5:65268|3849
NLTSVLFNFIKWVPL
>FUSION-ENST00000517974.1:40910-ENST00000519837.5:8015|229
AYSLLCFFK
>ENST00000220514.8|SNV-43-C-T|1
AAQSLRHRSR
>FUSION-ENST00000427371.3:14293-ENST00000659853.1:64022|3
SILLKLSAVEKLALPICL
>FUSION-ENST00000570947.5:95116-ENST00000417961.5:65268|3681
GPLCAWICTSWSR
>FUSION-ENST00000570947.5:95116-ENST00000417961.5:65268|4307
RCWQLSVIIIAVIIIVLCIWK
>FUSION-ENST00000570947.5:95116-ENST00000417961.5:65268|190
NAVLCFWEKLGFHLSR
>FUSION-ENST00000570947.5:95116-ENST00000417961.5:65268|693
SSRCLAAESTCQKMPLDFSASK
>FUSION-ENST00000570947.5:95116-ENST00000417961.5:65268|3296
GILVHLSVQLKNR
>FUSION-ENST00000570947.5:95116-ENST00000417961.5:65268|1360
LLASDQPWAPDFGFPLWR
>FUSION-ENST00000570947.5:95116-ENST00000417961.5:65268|3231
MFLGLSMVAQACNPNSLGG
>ENST00000409556.5|SNV-38067-C-T|1
LFSKPVSKEDLK
>ENST00000285814.9|SNV-9129-C-A|1
ETQTPTHSRKK
>ENST00000409195.6|SNV-363136-T-C|1
QPRTCSETR
>ENST00000489226.5|SNV-8286-G-A|2
GLYINRGSSSRR
>FUSION-ENST00000570947.5:95116-ENST00000417961.5:65268|2030
MLSNAFSA
>FUSION-ENST00000637544.1:30880-ENST00000206262.2:87239|101
PLCRYIFSKHLVTLFYFCEIR
>FUSION-ENST00000570947.5:95116-ENST00000417961.5:65268|3622
LVQVGRGQC
>FUSION-ENST00000570947.5:95116-ENST00000417961.5:65268|3379
FAEHVWYLMQVHR
>FUSION-ENST00000570947.5:95116-ENST00000417961.5:65268|1176
FPDQHDNQDIEGPITRRNCL
>FUSION-ENST00000570947.5:95116-ENST00000417961.5:65268|1067
GGFPFHPRRIFHR
>FUSION-ENST00000570947.5:95116-ENST00000417961.5:65268|3800
MPLLKITWRCEGSFVCR
>FUSION-ENST00000570947.5:95116-ENST00000417961.5:65268|3894
KPHGLPGTAPRPLNWGLR
>FUSION-ENST00000570947.5:95116-ENST00000417961.5:65268|1248
SEKNETHSS
>FUSION-ENST00000570947.5:95116-ENST00000417961.5:65268|2185
MNPGGRACSEPRLCHCTPAWETE
>FUSION-ENST00000517974.1:40910-ENST00000519837.5:8015|1294
IIIMSLMSVVSRV
>FUSION-ENST00000517974.1:40910-ENST00000519837.5:8015|528
HGSLMLLFVV
>FUSION-ENST00000570947.5:95116-ENST00000417961.5:65268|2938
MLTPDLRGGSADLTSQCLR
>FUSION-ENST00000545302.5:45194-ENST00000652379.1:25317|1156
SLNKYGN
>FUSION-ENST00000570947.5:95116-ENST00000417961.5:65268|3643
VVTKRFLNHAIFPLFR
>ENST00000376098.4|SNV-721-T-G|2
RQVLDLRDVDGNFWTIWSGAR
>FUSION-ENST00000570947.5:95116-ENST00000417961.5:65268|1011
TFLGALLEPVPKIR
>ENST00000553505.1|SNV-2652-C-T|18
QPALQRAALRGR
>ENST00000298283.5|SNV-452-T-A|2
VHIGQVIKSIRTK
>FUSION-ENST00000570947.5:95116-ENST00000417961.5:65268|6
TPLSLVGLGLGVAHPGQFCSR
>FUSION-ENST00000570947.5:95116-ENST00000417961.5:65268|4381
LILLRVSCK
>ENST00000566948.5|SNV-108658-T-G|5
ELQPEPFILKLDCLFFQALFRK
>FUSION-ENST00000570947.5:95116-ENST00000417961.5:65268|3829
MPISHLLPFIPGCHGTR
>FUSION-ENST00000570947.5:95116-ENST00000417961.5:65268|1003
GFHPQAVLKSR
>FUSION-ENST00000517974.1:40910-ENST00000519837.5:8015|1100
NCTFQPLRLLSFFFNKSC
>ENST00000285814.9|SNV-9129-C-A|4
EEIKETQTPTHSRK
>ENST00000471929.1|SNV-48142-G-T|3
TATSRMGGR
>FUSION-ENST00000570947.5:95116-ENST00000417961.5:65268|3250
MVPLHSGGRSSPQTVPSTVVAGPHR
>FUSION-ENST00000570947.5:95116-ENST00000417961.5:65268|2956
QPGRATAPSPVSPCPDR
>ENST00000463101.1|SNV-1723-G-T|4
GGKYFVVR
>FUSION-ENST00000517974.1:40910-ENST00000519837.5:8015|435
MLFDIEYWVV
>FUSION-ENST00000570947.5:95116-ENST00000417961.5:65268|4562
MLCLFSCACWPFIYLPWARHGDSR
>ENST00000649367.1|SNV-43309-A-G|1
CLLHQFHSHLLPCFKSHSFWNNGGR
>FUSION-ENST00000570947.5:95116-ENST00000417961.5:65268|3636
VHWSVTD
>ENST00000553505.1|SNV-2652-C-T|21
RQPALQR
>ENST00000528431.5|SNV-3951-C-T|1
MTILSPLEKLRLLLEK
>FUSION-ENST00000570947.5:95116-ENST00000417961.5:65268|464
MSLRSADSNR
>ENST00000261584.9|SNV-6443-G-C|5
EEVTSHKYQHEKLFIQLK
>FUSION-ENST00000545302.5:45194-ENST00000652379.1:25317|1239
CPSLSFYVCLFLCQSVRHPR
>FUSION-ENST00000517974.1:40910-ENST00000519837.5:8015|776
ASGIVFDYFLRFFLR
>FUSION-ENST00000570947.5:95116-ENST00000417961.5:65268|1246
VADELTPGTAR
>FUSION-ENST00000545302.5:45194-ENST00000652379.1:25317|125
SRAGPYPYPQQVSKVNSLWHVGTM
>FUSION-ENST00000570947.5:95116-ENST00000417961.5:65268|3443
QAHRVCGARVVSDTGTPCLWSTCGT
>FUSION-ENST00000427371.3:14293-ENST00000659853.1:64022|2
LSAVEKLALPICL
>FUSION-ENST00000517974.1:40910-ENST00000519837.5:8015|597
MASSCNQSCRDQLSR
>ENST00000334268.9|SNV-358764-G-A|2
EKPEPQIKK
>FUSION-ENST00000581221.5:28240-ENST00000488239.1:116048|35
MTTKIDRNQALLVPALER
>ENST00000380913.8|SNV-158468-G-A|1
VENALNNLDDGTSPGDRQSLLEKQR
>FUSION-ENST00000295598.10:24067-ENST00000371518.6:152176|4
QSSSSCPSLPNSWDHR
>FUSION-ENST00000570947.5:95116-ENST00000417961.5:65268|58
TLRCAGPHGVTLGVNHLLR
>FUSION-ENST00000570947.5:95116-ENST00000417961.5:65268|564
LAAWKSVFNSLR
>FUSION-ENST00000545302.5:45194-ENST00000652379.1:25317|948
MSVKSLDR
>FUSION-ENST00000570947.5:95116-ENST00000417961.5:65268|3410
MFTEHVWYMIQPHHVR
>FUSION-ENST00000545302.5:45194-ENST00000652379.1:25317|855
PRVTVAR
>FUSION-ENST00000593073.5:2094-ENST00000293443.12:7265|83
GVGEGREEEEEEVGAR
>FUSION-ENST00000570947.5:95116-ENST00000417961.5:65268|2727
CSSPAFR
>FUSION-ENST00000570947.5:95116-ENST00000417961.5:65268|398
LCPRPPR
>FUSION-ENST00000517974.1:40910-ENST00000519837.5:8015|1008
MDSTNHGSKILGKK
>FUSION-ENST00000593073.5:2094-ENST00000293443.12:7265|43
AEARPPTLPSAPGSFVSPHPTLGR
>FUSION-ENST00000637544.1:30880-ENST00000206262.2:87239|58
GARLIFKR
>FUSION-ENST00000570947.5:95116-ENST00000417961.5:65268|1730
QTHRPTEQNRDLRNK
>FUSION-ENST00000545302.5:45194-ENST00000652379.1:25317|1324
ILSDTALTTRVMK
>FUSION-ENST00000570947.5:95116-ENST00000417961.5:65268|2272
TVNICPAFSLGKILRSGR
>FUSION-ENST00000545302.5:45194-ENST00000652379.1:25317|1144
VGKRAGLQL
>ENST00000334126.11|SNV-137155-A-T|1
MLLESLRHAVPITR
>FUSION-ENST00000570947.5:95116-ENST00000417961.5:65268|2787
AAAPELS
>FUSION-ENST00000517974.1:40910-ENST00000519837.5:8015|509
MAGFWGLFPTRVII
>FUSION-ENST00000570947.5:95116-ENST00000417961.5:65268|3787
LTAGSAPWGSRHSPASASR
>FUSION-ENST00000570947.5:95116-ENST00000417961.5:65268|4440
FKVHFMAGR
>FUSION-ENST00000570947.5:95116-ENST00000417961.5:65268|3247
SSPQTVPSTVVAGPHRRR
>FUSION-ENST00000570947.5:95116-ENST00000417961.5:65268|3475
MSQRLIWSQCGLWR
>ENST00000547668.5|SNV-13891-C-A|8
AAAAFATQGLTGK
>FUSION-ENST00000570947.5:95116-ENST00000417961.5:65268|4327
CVNKLVFETTINIF
>ENST00000609923.6|SNV-43989-G-C|1
ALYRGLSLNYIR
>FUSION-ENST00000570947.5:95116-ENST00000417961.5:65268|1059
MDYWEVGGAAADCWGCGEDSPGP
>FUSION-ENST00000570947.5:95116-ENST00000417961.5:65268|2766
LLASLQGACVKARCHQNGMK
>FUSION-ENST00000570947.5:95116-ENST00000417961.5:65268|3096
MKSAVHSAAFV
>ENST00000414222.1|SNV-12252-A-G|1
SIDLSALNLTELVSGMLSRALKDSK
>FUSION-ENST00000570947.5:95116-ENST00000417961.5:65268|85
GRTETRFPGEWK
>FUSION-ENST00000570947.5:95116-ENST00000417961.5:65268|2101
TLTLLLVIDLFRFWIFSWFSLGR
>ENST00000566094.5|SNV-847-G-A|5
AKKTFNPIQAIVDNMK
>FUSION-ENST00000554887.5:1168-ENST00000267584.9:45707|40
MRVVLSAALGGTYGAR
>FUSION-ENST00000593073.5:2094-ENST00000293443.12:7265|41
LVPTVPR
>ENST00000441037.7|SNV-144954-A-T|3
AATDVLAALLK
>FUSION-ENST00000570947.5:95116-ENST00000417961.5:65268|4598
IQKLAGRSGTR
>FUSION-ENST00000545302.5:45194-ENST00000652379.1:25317|1454
EMSPRMPSFPSVCLQLPQA
>FUSION-ENST00000545302.5:45194-ENST00000652379.1:25317|992
MLFLSSLPSTSCPHHHFGAR
>ENST00000474331.1|INDEL-21933-T-TT|4
LFLISLQDSNR
>FUSION-ENST00000570947.5:95116-ENST00000417961.5:65268|1904
DVVLMLYLR
>ENST00000472077.1|SNV-27383-G-A|9
MVIACDGIWNVMSSQKVVDFIQSK
>FUSION-ENST00000545302.5:45194-ENST00000652379.1:25317|701
GFLVFLRVFNPRGLFR
>FUSION-ENST00000545302.5:45194-ENST00000652379.1:25317|505
GWASGCARGSGLPVTR
>FUSION-ENST00000578151.1:31528-ENST00000488239.1:116048|178
KLGKQGFR
>FUSION-ENST00000570947.5:95116-ENST00000417961.5:65268|337
QGSSTPQGSPGTWR
>ENST00000263967.4|SNV-70190-G-A|4
DPLSEITKQEK
>FUSION-ENST00000545302.5:45194-ENST00000652379.1:25317|1108
YPPPSLFLQKK
>FUSION-ENST00000570947.5:95116-ENST00000417961.5:65268|3308
MIVPLHSSLGNKAGLY
>ENST00000562648.2|SNV-10783-C-T|6
SSAASTCDGAARCK
>FUSION-ENST00000570947.5:95116-ENST00000417961.5:65268|4386
SHSSQAPK
>FUSION-ENST00000517974.1:40910-ENST00000519837.5:8015|1079
LHHCTPDWATERDSVSEKK
>ENST00000409731.7|SNV-22477-G-A|3
SYKLPDGQVITIGNERFR
>FUSION-ENST00000545302.5:45194-ENST00000652379.1:25317|1417
MRCHVWLISYF
>FUSION-ENST00000637544.1:30880-ENST00000206262.2:87239|65
AHPGRPAAVGAGRAARGPEAPSSAR
>FUSION-ENST00000637544.1:30880-ENST00000206262.2:87239|114
MQKVHKVDK
>ENST00000553505.1|SNV-2652-C-T|46
SQLPGQQARLPAQR
>FUSION-ENST00000517974.1:40910-ENST00000519837.5:8015|823
MTNCTCFIKTERAEVDA
>FUSION-ENST00000517974.1:40910-ENST00000519837.5:8015|799
LDSGKTVITQY
>FUSION-ENST00000570947.5:95116-ENST00000417961.5:65268|3398
MFTEHMWYSMQAHR
>FUSION-ENST00000517974.1:40910-ENST00000519837.5:8015|889
RKHTLESLR
>ENST00000319675.5|SNV-120-C-T|6
KTVRVGLNASSMLR
>FUSION-ENST00000554887.5:1168-ENST00000267584.9:45707|38
VVLSAALGGTYGAR
>FUSION-ENST00000545302.5:45194-ENST00000652379.1:25317|754
AEAGESLEPGKRR
>FUSION-ENST00000570947.5:95116-ENST00000417961.5:65268|1035
MYFHFHFGQYILDFF
>FUSION-ENST00000570947.5:95116-ENST00000417961.5:65268|3302
MHQSMQTNKRK
>FUSION-ENST00000570947.5:95116-ENST00000417961.5:65268|4511
FSSELYL
>FUSION-ENST00000570947.5:95116-ENST00000417961.5:65268|545
GVHLQASMSPSPPWECTCR
>FUSION-ENST00000570947.5:95116-ENST00000417961.5:65268|1878
MSVKTLK
>FUSION-ENST00000545302.5:45194-ENST00000652379.1:25317|143
GRAPWNGFAPR
>FUSION-ENST00000545302.5:45194-ENST00000652379.1:25317|581
GDPPRVAR
>FUSION-ENST00000545302.5:45194-ENST00000652379.1:25317|214
SPADATPRR
>FUSION-ENST00000570947.5:95116-ENST00000417961.5:65268|868
QRKVFFC
>FUSION-ENST00000570947.5:95116-ENST00000417961.5:65268|1962
MDLELGAIK
>FUSION-ENST00000570947.5:95116-ENST00000417961.5:65268|930
ESGSVPAPRSLPASTCACLRR
>FUSION-ENST00000570947.5:95116-ENST00000417961.5:65268|957
DHCHITVLTPLPTLSTR
>ENST00000674367.1|SNV-636901-G-A|3
RVLSARTLFR
>FUSION-ENST00000570947.5:95116-ENST00000417961.5:65268|343
HFLQCSRPTPLGSSFALSP
>FUSION-ENST00000570947.5:95116-ENST00000417961.5:65268|1863
TLIPVEPHPHVK
>ENST00000262461.7|INDEL-97187-T-TA|1
VLHWWKDKQNRP
>FUSION-ENST00000570947.5:95116-ENST00000417961.5:65268|194
LSARSQLPRGSK
>FUSION-ENST00000570947.5:95116-ENST00000417961.5:65268|1449
CFLNFENVILICSKTETLV
>ENST00000471129.1|SNV-13450-C-A|2
TVGTASEFFAK
>FUSION-ENST00000545302.5:45194-ENST00000652379.1:25317|665
SWLTAPSASR
>FUSION-ENST00000570947.5:95116-ENST00000417961.5:65268|2441
CHEYIKYIVMLVFLNHVIPK
>FUSION-ENST00000570947.5:95116-ENST00000417961.5:65268|3754
EHSPAAHGLPSRQGCTHPDTTGTR
>FUSION-ENST00000545302.5:45194-ENST00000652379.1:25317|1524
MGFLHLGQAGLQLPTVGES
>ENST00000461395.5|MNV-231-GCTCA-G|17
RGGAALAPSLAR
>FUSION-ENST00000427371.3:14293-ENST00000659853.1:64022|6
NICGENFLSESNFEPEK
>FUSION-ENST00000545302.5:45194-ENST00000652379.1:25317|201
ESGSDPR
>FUSION-ENST00000545302.5:45194-ENST00000652379.1:25317|563
ACGPRGR
>FUSION-ENST00000570947.5:95116-ENST00000417961.5:65268|2731
MLWRAQPR
>FUSION-ENST00000570947.5:95116-ENST00000417961.5:65268|3152
GVRGVCSNELGDLWIRGVR
>FUSION-ENST00000570947.5:95116-ENST00000417961.5:65268|4063
PAPVIQWPPTGALPR
>FUSION-ENST00000545302.5:45194-ENST00000652379.1:25317|1451
MPSFPSVCLQLPQA
>ENST00000342992.10|SNV-263759-C-A|1
IMDVNKYGVGEPLESAPVLMK
>FUSION-ENST00000570947.5:95116-ENST00000417961.5:65268|439
MMAHTCNPSTLGG
>FUSION-ENST00000570947.5:95116-ENST00000417961.5:65268|958
GRDHCHITVLTPLPTLSTRSLSK
>FUSION-ENST00000570947.5:95116-ENST00000417961.5:65268|1463
ECQLSHGAGK
>FUSION-ENST00000570947.5:95116-ENST00000417961.5:65268|3945
LSVFLETLVE
>ENST00000566948.5|SNV-108658-T-G|4
LDCLFFQALFR
>FUSION-ENST00000593073.5:2094-ENST00000293443.12:7265|46
MMQQQCRRDGGR
>FUSION-ENST00000570947.5:95116-ENST00000417961.5:65268|2263
SGRAGSYGRDVFHF
>ENST00000551996.1|SNV-26683-G-T|3
GTQCPPRALQLQSPYACWRFLLR
>FUSION-ENST00000570947.5:95116-ENST00000417961.5:65268|748
MAEAQESLECGRQRLQ
>FUSION-ENST00000517974.1:40910-ENST00000519837.5:8015|644
LLLKFFSFTQTLHFCKEIK
>FUSION-ENST00000517974.1:40910-ENST00000519837.5:8015|783
KASGIVFDYFLR
>FUSION-ENST00000570947.5:95116-ENST00000417961.5:65268|3523
WAGGLVSWAPRPHRVPR
>FUSION-ENST00000570947.5:95116-ENST00000417961.5:65268|2924
MQGGVGKR
>FUSION-ENST00000570947.5:95116-ENST00000417961.5:65268|2984
QPGPQLACRGNGWSR
>FUSION-ENST00000545302.5:45194-ENST00000652379.1:25317|384
RDGRGHSYCAAR
>FUSION-ENST00000570947.5:95116-ENST00000417961.5:65268|4637
MMPVRFVGTSCRVTQPQCK
>FUSION-ENST00000570947.5:95116-ENST00000417961.5:65268|2652
KESLTTR
>FUSION-ENST00000517974.1:40910-ENST00000519837.5:8015|425
MNCFFIRLLKCVQFCSVK
>FUSION-ENST00000570947.5:95116-ENST00000417961.5:65268|4072
CEQNEDK
>FUSION-ENST00000545302.5:45194-ENST00000652379.1:25317|326
SLPFVHTARRYYR
>FUSION-ENST00000570947.5:95116-ENST00000417961.5:65268|2869
HTKQFRNASR
>FUSION-ENST00000570947.5:95116-ENST00000417961.5:65268|3835
MGPEPGACRSF
>FUSION-ENST00000570947.5:95116-ENST00000417961.5:65268|2689
GLQRVGGR
>FUSION-ENST00000570947.5:95116-ENST00000417961.5:65268|1516
HAVMFLYISQISLLFK
>FUSION-ENST00000545302.5:45194-ENST00000652379.1:25317|10
WSRTPVLKQSACLPRPPTLLLLQA
>FUSION-ENST00000570947.5:95116-ENST00000417961.5:65268|2840
CPGEPAR
>ENST00000264771.9|MNV-25875-CCT-C|8
WTREDRMLGR
>FUSION-ENST00000545302.5:45194-ENST00000652379.1:25317|483
ATVPPCALR
>FUSION-ENST00000570947.5:95116-ENST00000417961.5:65268|3011
CREATRR
>FUSION-ENST00000570947.5:95116-ENST00000417961.5:65268|661
VSPQNDMLVSSPPISECGRCLETR
>FUSION-ENST00000570947.5:95116-ENST00000417961.5:65268|4403
MFQLYDGQRQHKFSR
>FUSION-ENST00000517974.1:40910-ENST00000519837.5:8015|616
VWEHWSAQYKHR
>FUSION-ENST00000570947.5:95116-ENST00000417961.5:65268|2172
PVIPATWEAEAGELLEPGK
>ENST00000637812.1|INDEL-154179-C-CA|2
EMFIQFPR
>FUSION-ENST00000570947.5:95116-ENST00000417961.5:65268|263
MGTEAGPAIQEPWL
>FUSION-ENST00000570947.5:95116-ENST00000417961.5:65268|177
AQETRGRR
>FUSION-ENST00000570947.5:95116-ENST00000417961.5:65268|4167
LLLKYDIHTEK
>FUSION-ENST00000570947.5:95116-ENST00000417961.5:65268|274
WDFMGWLHVSLWTK
>FUSION-ENST00000637544.1:30880-ENST00000206262.2:87239|209
MIFIFKCSHLR
>FUSION-ENST00000570947.5:95116-ENST00000417961.5:65268|4619
FWCPRDHWGARFSLS
>ENST00000504001.3|SNV-173673-T-C|1
SVSIIFRDSDVLPT
>FUSION-ENST00000570947.5:95116-ENST00000417961.5:65268|1907
TIRSCETYSLP
>FUSION-ENST00000545302.5:45194-ENST00000652379.1:25317|284
GGIPRPLQSAEGAPPARLARR
>FUSION-ENST00000570947.5:95116-ENST00000417961.5:65268|1159
GPRPSTPLPPYLSPSSLHLYP
>ENST00000493857.1|SNV-128857-G-A|5
MTLSSRHRPR
>FUSION-ENST00000570947.5:95116-ENST00000417961.5:65268|856
KLFISFSILR
>FUSION-ENST00000545302.5:45194-ENST00000652379.1:25317|758
KAEAGESLEPGK
>FUSION-ENST00000545302.5:45194-ENST00000652379.1:25317|53
GLFSNFYDYYYCR
>FUSION-ENST00000637544.1:30880-ENST00000206262.2:87239|181
EGVSSLVE
>FUSION-ENST00000570947.5:95116-ENST00000417961.5:65268|3680
VMVSVVFCSWPCGFSFL
>FUSION-ENST00000570947.5:95116-ENST00000417961.5:65268|942
MLQSPSTVRGRNTK
>ENST00000268919.6|SNV-1743-G-A|1
LNVNVRPYHRGHYPIGHEAPRMLK
>FUSION-ENST00000570947.5:95116-ENST00000417961.5:65268|2811
QASISPRPR
>FUSION-ENST00000570947.5:95116-ENST00000417961.5:65268|4200
MLAAHSAHHR
>FUSION-ENST00000545302.5:45194-ENST00000652379.1:25317|881
IQRDTRGK
>FUSION-ENST00000517974.1:40910-ENST00000519837.5:8015|1184
VCSLCVLHC
>FUSION-ENST00000570947.5:95116-ENST00000417961.5:65268|3337
SVCVSRAFPTQVVRR
>FUSION-ENST00000570947.5:95116-ENST00000417961.5:65268|2170
PVIPATWEAEAGELLEPGKQR
>FUSION-ENST00000570947.5:95116-ENST00000417961.5:65268|2626
NPTCGGREGGLR
>FUSION-ENST00000517974.1:40910-ENST00000519837.5:8015|810
LKYAGVICHILVNVGTMLK
>FUSION-ENST00000570947.5:95116-ENST00000417961.5:65268|2233
MVGMCFTFKETAK
>FUSION-ENST00000570947.5:95116-ENST00000417961.5:65268|2334
NHNCTKLTAVR
>FUSION-ENST00000545302.5:45194-ENST00000652379.1:25317|198
IRSGGDGR
>FUSION-ENST00000545302.5:45194-ENST00000652379.1:25317|252
RVPSGPLLVSR
>FUSION-ENST00000578151.1:31528-ENST00000488239.1:116048|200
KVREGSVIVCHVSSSCFCHFLSPT
>ENST00000466805.5|SNV-80946-G-T|3
DSYSPECNSNEDV
>ENST00000572240.5|SNV-6147-G-A|3
TSGSASSWLRPPRLNR
>FUSION-ENST00000517974.1:40910-ENST00000519837.5:8015|822
TNCTCFIKTERAEVDA
>FUSION-ENST00000570947.5:95116-ENST00000417961.5:65268|2870
NRHTKQFR
>FUSION-ENST00000570947.5:95116-ENST00000417961.5:65268|2347
LSDKQHGLGILKTLTK
>FUSION-ENST00000570947.5:95116-ENST00000417961.5:65268|2249
MVAHACNPSTLGGQGGWIMRSGS
>FUSION-ENST00000570947.5:95116-ENST00000417961.5:65268|1438
MSFAFRIKSASPAFK
>FUSION-ENST00000517974.1:40910-ENST00000519837.5:8015|898
FFRTQVSYR
>FUSION-ENST00000570947.5:95116-ENST00000417961.5:65268|2784
SGSRRQSAPVR
>FUSION-ENST00000570947.5:95116-ENST00000417961.5:65268|2471
RCGQQGVLGSGLCFCETGHGAAR
>FUSION-ENST00000570947.5:95116-ENST00000417961.5:65268|4359
SPCESLGS
>FUSION-ENST00000570947.5:95116-ENST00000417961.5:65268|4356
MMLGQAVFRFLHSPSVFMLND
>FUSION-ENST00000545302.5:45194-ENST00000652379.1:25317|342
SVMPLDVRGCTR
>FUSION-ENST00000570947.5:95116-ENST00000417961.5:65268|4503
DSFASPFTI
>FUSION-ENST00000517974.1:40910-ENST00000519837.5:8015|610
MPVISCR
>FUSION-ENST00000359152.9:53535-ENST00000530692.5:95070|4
RAEEERVSLHK
>FUSION-ENST00000545302.5:45194-ENST00000652379.1:25317|1272
LSLSPGLCLCLCLSLSR
>FUSION-ENST00000570947.5:95116-ENST00000417961.5:65268|288
GVEGFGAATLRQK
>FUSION-ENST00000545302.5:45194-ENST00000652379.1:25317|727
ASMVKPRLYSQYTTLAGR
>FUSION-ENST00000545302.5:45194-ENST00000652379.1:25317|888
TAESIEDTGESVFKEYFELEDSK
>ENST00000589296.5|SNV-74049-G-A|1
IAEVANEIENLGSTEESFSFCYFF
>FUSION-ENST00000570947.5:95116-ENST00000417961.5:65268|653
CLETRSLQMQSSDEAVRWTSLPK
>FUSION-ENST00000545302.5:45194-ENST00000652379.1:25317|1489
MIWAGHASSR
>FUSION-ENST00000578151.1:31528-ENST00000488239.1:116048|137
MWQVTALLCSAALDK
>FUSION-ENST00000552884.5:16871-ENST00000322569.9:528|2
QDLIHRLQAYLEEHGEYFVEAE
>FUSION-ENST00000570947.5:95116-ENST00000417961.5:65268|264
SSPLRPTEILPSRTF
>FUSION-ENST00000545302.5:45194-ENST00000652379.1:25317|606
MCVNERAYVVISVFFLPLLR
>FUSION-ENST00000545302.5:45194-ENST00000652379.1:25317|807
MKPVSFCNFFFFFFFLRRGFTVLPR
>FUSION-ENST00000570947.5:95116-ENST00000417961.5:65268|924
ADTGSQPACASCR
>FUSION-ENST00000570947.5:95116-ENST00000417961.5:65268|131
RVHTSTQYIQACTPNTCTHCTR
>FUSION-ENST00000517974.1:40910-ENST00000519837.5:8015|1113
LSLFLAFMFRFISFLSKLCR
>FUSION-ENST00000570947.5:95116-ENST00000417961.5:65268|1320
SGFWRSVHEKLLPPR
>FUSION-ENST00000570947.5:95116-ENST00000417961.5:65268|2855
KGSQIEFSSI
>FUSION-ENST00000545302.5:45194-ENST00000652379.1:25317|518
VAFLGTGVRVAR
>FUSION-ENST00000545302.5:45194-ENST00000652379.1:25317|1256
LSLFLSVSHCLSLSLSR
>FUSION-ENST00000570947.5:95116-ENST00000417961.5:65268|1002
MGFHPQAVLKSRMQTR
>FUSION-ENST00000637544.1:30880-ENST00000206262.2:87239|152
MFSDIYVIYQLKK
>FUSION-ENST00000570947.5:95116-ENST00000417961.5:65268|357
RVLLKPCAPFNPTGVS
>ENST00000481335.5|SNV-17462-G-C|1
TKKSAGGTTAHR
>FUSION-ENST00000545302.5:45194-ENST00000652379.1:25317|1195
MQYLGPFFFSSSSFLSFFLD
>ENST00000377401.3|SNV-38-G-A|4
MPELTKSAPAPK
>FUSION-ENST00000570947.5:95116-ENST00000417961.5:65268|3220
AIGATGSGSQFLEVYRHGLPGR
>FUSION-ENST00000517974.1:40910-ENST00000519837.5:8015|1283
FCSKCHLCNTLKMQAGR
>FUSION-ENST00000570947.5:95116-ENST00000417961.5:65268|4222
QFPQSCPVPAFPNIGCPR
>FUSION-ENST00000570947.5:95116-ENST00000417961.5:65268|1155
MQVSPSQLRWGW
>FUSION-ENST00000570947.5:95116-ENST00000417961.5:65268|4538
MPVIPALWEAK
>FUSION-ENST00000545302.5:45194-ENST00000652379.1:25317|494
AGLWPTGDPASRPRSCLSR
>FUSION-ENST00000545302.5:45194-ENST00000652379.1:25317|132
RPVSSRWPLK
>ENST00000553505.1|SNV-2652-C-T|47
MSQLPGQQARLPAQR
>FUSION-ENST00000570947.5:95116-ENST00000417961.5:65268|1489
EHMRYFDKGMQSVITILG
>FUSION-ENST00000517974.1:40910-ENST00000519837.5:8015|400
VNILTFSNFFEFVLR
>ENST00000649367.1|SNV-43309-A-G|7
MVCGAAFFINFIAIYYHASR
>FUSION-ENST00000570947.5:95116-ENST00000417961.5:65268|3104
DGLLWTVYVRK
>FUSION-ENST00000570947.5:95116-ENST00000417961.5:65268|2608
AQESHMR
>FUSION-ENST00000545302.5:45194-ENST00000652379.1:25317|285
GGIPRPLQSAEGAPPARLAR
>FUSION-ENST00000545302.5:45194-ENST00000652379.1:25317|266
SVAVLTCKSVVRPGYRGER
>FUSION-ENST00000517974.1:40910-ENST00000519837.5:8015|155
GLCSYENQCHWSPDRR
>ENST00000319675.5|SNV-120-C-T|2
VGLNASSMLRK
>FUSION-ENST00000570947.5:95116-ENST00000417961.5:65268|3031
LECRGTVSAHCNLR
>FUSION-ENST00000570947.5:95116-ENST00000417961.5:65268|1918
AEGKEDQAYVDGDRQR
>FUSION-ENST00000570947.5:95116-ENST00000417961.5:65268|245
MFWSRVPLTWRECSGISPVG
>FUSION-ENST00000517974.1:40910-ENST00000519837.5:8015|1157
MTLGKSLCLIFLI
>FUSION-ENST00000570947.5:95116-ENST00000417961.5:65268|4259
NSANNKNNPL
>FUSION-ENST00000545302.5:45194-ENST00000652379.1:25317|779
YTDSPKTQKAVF
>FUSION-ENST00000578151.1:31528-ENST00000488239.1:116048|77
MSRCPLLRLTNGTLLPPR
>FUSION-ENST00000552207.1:16871-ENST00000322569.9:528|54
KQRTTCHNMGTYR
>FUSION-ENST00000570947.5:95116-ENST00000417961.5:65268|2068
MLNVIKCFFSMN
>ENST00000216181.11|MNV-81922-CAAGCTGGACCCGCATCTC-C|4
KAGVLDQLRCNGVLEGIR
>FUSION-ENST00000637544.1:30880-ENST00000206262.2:87239|267
MFHVFSDESCKCVGYLAMPHSSRK
>ENST00000266529.8|SNV-8766-G-T|2
FYECGESGHLSYACPK
>ENST00000460662.2|SNV-265211-C-T|5
MSMSHWSSMNPEK
>FUSION-ENST00000570947.5:95116-ENST00000417961.5:65268|361
PYNSPIKMCNSIFF
>FUSION-ENST00000570947.5:95116-ENST00000417961.5:65268|667
LCYTMVLSHCVSA
>FUSION-ENST00000570947.5:95116-ENST00000417961.5:65268|2781
QSAPVREAPLMPQR
>FUSION-ENST00000570947.5:95116-ENST00000417961.5:65268|1247
KVADELTPGTAR
>FUSION-ENST00000637544.1:30880-ENST00000206262.2:87239|238
MLVRLVSNSRPR
>ENST00000303097.11|SNV-55245-G-A|4
LANKQDKEGALGEADVIK
>FUSION-ENST00000570947.5:95116-ENST00000417961.5:65268|3594
TILSLKEK
>FUSION-ENST00000545302.5:45194-ENST00000652379.1:25317|19
MYVSEMGFGVLSCCPRWSRTPVLK
>FUSION-ENST00000570947.5:95116-ENST00000417961.5:65268|2795
GLLPPAFDQLPSK
>ENST00000369577.8|SNV-104141-T-G|3
TYNSSQSSGK
>FUSION-ENST00000570947.5:95116-ENST00000417961.5:65268|3490
MQLVLVGPSRK
>FUSION-ENST00000545302.5:45194-ENST00000652379.1:25317|879
GKDFNEGSFGHILILW
>ENST00000216181.11|MNV-81922-CAAGCTGGACCCGCATCTC-C|6
CIIPNHEKKAGVLDQLR
>FUSION-ENST00000570947.5:95116-ENST00000417961.5:65268|3012
LCCALGREASAPGASSFPNGAVR
>FUSION-ENST00000570947.5:95116-ENST00000417961.5:65268|2503
NYREKTMLLQTHHLFLSDVSVCR
>FUSION-ENST00000570947.5:95116-ENST00000417961.5:65268|2672
EWEGGLR
>ENST00000296350.10|SNV-20973-G-T|2
CVGNIQERYYGYR
>FUSION-ENST00000570947.5:95116-ENST00000417961.5:65268|2021
MPSSPRHER
>FUSION-ENST00000578151.1:31528-ENST00000488239.1:116048|68
QTLLLCLFFGLLLLCLSFRLYVLRR
>FUSION-ENST00000570947.5:95116-ENST00000417961.5:65268|988
SVSGRRR
>FUSION-ENST00000570947.5:95116-ENST00000417961.5:65268|743
TILAHCNLRLLGSSDSPASASR
>ENST00000447480.5|SNV-509-C-A|1
TVCLVCR
>FUSION-ENST00000570947.5:95116-ENST00000417961.5:65268|4573
MLVGVKWCLTVVSI
>FUSION-ENST00000570947.5:95116-ENST00000417961.5:65268|1688
SSFEKCLFMSFAHFLMGCLFFLVK
>FUSION-ENST00000545302.5:45194-ENST00000652379.1:25317|1283
GAGTCNPSYSGGWGGRIA
>FUSION-ENST00000570947.5:95116-ENST00000417961.5:65268|3570
IILAAAVIKLQCSFIVSLK
>FUSION-ENST00000570947.5:95116-ENST00000417961.5:65268|2492
WTTGCPR
>FUSION-ENST00000517974.1:40910-ENST00000519837.5:8015|1141
MSITRTMSGTE
>FUSION-ENST00000570947.5:95116-ENST00000417961.5:65268|3746
VGLSAGSLPCSVYL
>FUSION-ENST00000570947.5:95116-ENST00000417961.5:65268|1197
MLLVRHPVNSRLSAMST
>FUSION-ENST00000545302.5:45194-ENST00000652379.1:25317|1127
MFTILHHDILFSR
>FUSION-ENST00000578151.1:31528-ENST00000488239.1:116048|126
IGHCSFYITISLVSFIFQR
>FUSION-ENST00000570947.5:95116-ENST00000417961.5:65268|4154
LHTPCNRHPEEEQK
>ENST00000483941.1|SNV-41200-G-T|1
SGQRRQWTLY
>FUSION-ENST00000570947.5:95116-ENST00000417961.5:65268|2564
STYTRRAGG
>FUSION-ENST00000570947.5:95116-ENST00000417961.5:65268|4
VSGGGGGSRVPALNTCR
>FUSION-ENST00000570947.5:95116-ENST00000417961.5:65268|3253
EHVCVCE
>FUSION-ENST00000517974.1:40910-ENST00000519837.5:8015|410
NDKVFFFSSPGKCLQVR
>FUSION-ENST00000545302.5:45194-ENST00000652379.1:25317|677
PPRPLEVLG
>FUSION-ENST00000570947.5:95116-ENST00000417961.5:65268|3912
QAWPFSSSLPILEPRGQGCGCSR
>FUSION-ENST00000637544.1:30880-ENST00000206262.2:87239|16
RRLHPGHR
>FUSION-ENST00000570947.5:95116-ENST00000417961.5:65268|1774
DRKNQYR
>FUSION-ENST00000570947.5:95116-ENST00000417961.5:65268|1554
CHFFRDTHFPGIHDDF
>FUSION-ENST00000371917.5:300-ENST00000467815.5:49674|156
RPQHSQLRRACQVALGSMQVMNK
>FUSION-ENST00000570947.5:95116-ENST00000417961.5:65268|2512
MLHCFIK
>FUSION-ENST00000570947.5:95116-ENST00000417961.5:65268|4565
HFTFLPAMYER
>FUSION-ENST00000545302.5:45194-ENST00000652379.1:25317|1046
DFSSLEPLPPGFK
>FUSION-ENST00000570947.5:95116-ENST00000417961.5:65268|4348
SRLADDTFLVGGRVPTDFR
>FUSION-ENST00000570947.5:95116-ENST00000417961.5:65268|2802
VLTCRPQLPPRTRQCWPQGLGVCV
>ENST00000305901.7|SNV-2156-G-A|5
RYSIPQAIFAQRVLYR
>FUSION-ENST00000545302.5:45194-ENST00000652379.1:25317|565
ALPERACGPR
>FUSION-ENST00000570947.5:95116-ENST00000417961.5:65268|2801
TRQCWPQGLGVCV
>FUSION-ENST00000517974.1:40910-ENST00000519837.5:8015|816
YLIYGTWMLFYLAR
>FUSION-ENST00000570947.5:95116-ENST00000417961.5:65268|2687
VGGRAQESHTR
>FUSION-ENST00000570947.5:95116-ENST00000417961.5:65268|1813
AVTETSV
>FUSION-ENST00000545302.5:45194-ENST00000652379.1:25317|1310
MTAGSYSYFQ
>FUSION-ENST00000545302.5:45194-ENST00000652379.1:25317|61
LPASAAHTAAITGVR
>ENST00000478126.5|SNV-12063-C-A|4
MEPLADFNLQNNQHTPNTVSQYDSK
>FUSION-ENST00000517974.1:40910-ENST00000519837.5:8015|1174
IGIPTFAQIQFKKNSFLK
>FUSION-ENST00000637544.1:30880-ENST00000206262.2:87239|252
NITEIKQVRICFFFFFFFEM
>FUSION-ENST00000545302.5:45194-ENST00000652379.1:25317|371
RRYSHDPPGSFR
>FUSION-ENST00000570947.5:95116-ENST00000417961.5:65268|4087
KINWDEIGKYGT
>ENST00000369393.8|SNV-101366-C-G|2
VEAVLLLMQRLNNK
>FUSION-ENST00000545302.5:45194-ENST00000652379.1:25317|739
MGPARWLKPVIPSLWEAK
>FUSION-ENST00000570947.5:95116-ENST00000417961.5:65268|3908
GQGCGCSRAPDPEQQCR
>FUSION-ENST00000570947.5:95116-ENST00000417961.5:65268|270
MGWLHVSLWTKVSLGNWTWVK
>FUSION-ENST00000570947.5:95116-ENST00000417961.5:65268|2990
TKSALERLLLR
>FUSION-ENST00000570947.5:95116-ENST00000417961.5:65268|289
GVEGFGAATLR
>FUSION-ENST00000570947.5:95116-ENST00000417961.5:65268|4168
DFLKLLLKYDIHTEK
>FUSION-ENST00000578151.1:31528-ENST00000488239.1:116048|30
IWKIDTYMDSDNKVF
>ENST00000579147.5|SNV-3990-G-A|8
MDEIDSIGSSRLEGDSGGDSEVQR
>FUSION-ENST00000517974.1:40910-ENST00000519837.5:8015|1015
MLLINRK
>FUSION-ENST00000570947.5:95116-ENST00000417961.5:65268|2525
IVPLPSSLGNRPCLKK
>FUSION-ENST00000311637.9:129048-ENST00000666669.1:960|10
RMGIIVRELAGMGR
>FUSION-ENST00000517974.1:40910-ENST00000519837.5:8015|908
IFTFDNQSYCRR
>ENST00000327475.11|SNV-107533-T-C|2
SLEEAIPARK
>ENST00000453867.7|SNV-58531-G-A|5
NSHKVSPVLRDFLEQMLVR
>FUSION-ENST00000570947.5:95116-ENST00000417961.5:65268|2046
MFGRFQQ
>FUSION-ENST00000570947.5:95116-ENST00000417961.5:65268|4500
TGVSRRAWLLSFFIALVGASR
>FUSION-ENST00000517974.1:40910-ENST00000519837.5:8015|487
LHSSITKMQMYKGR
>ENST00000372945.8|SNV-864-C-A|1
LDRIRHWIGCGAHLSKPMEK
>FUSION-ENST00000517974.1:40910-ENST00000519837.5:8015|1193
AILHTSQENLDDR
>FUSION-ENST00000637544.1:30880-ENST00000206262.2:87239|225
MVYFSEYLTLKPHCCFR
>FUSION-ENST00000570947.5:95116-ENST00000417961.5:65268|3260
HQPASPGIGTLVHTVCAFLK
>FUSION-ENST00000570947.5:95116-ENST00000417961.5:65268|1666
RKVLCTP
>FUSION-ENST00000570947.5:95116-ENST00000417961.5:65268|916
MESGSVPGPSFPIVASGPWEDGVR
>FUSION-ENST00000517974.1:40910-ENST00000519837.5:8015|1254
NYYFLSALSELINAKEPISPSHR
>FUSION-ENST00000485049.1:280-ENST00000587002.1:690874|3
RSGARELALFLTPEPGAEVPLTGA
>FUSION-ENST00000570947.5:95116-ENST00000417961.5:65268|556
MSWAPWCPPK
>FUSION-ENST00000545302.5:45194-ENST00000652379.1:25317|875
MFYRPFLSGK
>FUSION-ENST00000517974.1:40910-ENST00000519837.5:8015|758
MHQLWFHSKGPLD
>FUSION-ENST00000570947.5:95116-ENST00000417961.5:65268|2912
MLVSKMQLVSFLSFSVIQK
>FUSION-ENST00000517974.1:40910-ENST00000519837.5:8015|648
MFKLLLK
>FUSION-ENST00000570947.5:95116-ENST00000417961.5:65268|1063
VSNFDEVQLIDIF
>FUSION-ENST00000545302.5:45194-ENST00000652379.1:25317|944
SLDRTER
>FUSION-ENST00000545302.5:45194-ENST00000652379.1:25317|832
TTAVLCSSQGR
>FUSION-ENST00000570947.5:95116-ENST00000417961.5:65268|2071
RSGDRDPSWLT
>ENST00000532073.5|SNV-12478-C-G|1
EEVVGLSETSSQPK
>ENST00000472077.1|SNV-27383-G-A|6
SSQKVVDFIQSK
>FUSION-ENST00000517974.1:40910-ENST00000519837.5:8015|634
MFRIELELRES
>FUSION-ENST00000545302.5:45194-ENST00000652379.1:25317|223
VVCVGGRR
>FUSION-ENST00000570947.5:95116-ENST00000417961.5:65268|2976
GSLGSVSFLLCDGFTWGCEFPSV
>FUSION-ENST00000637544.1:30880-ENST00000206262.2:87239|6
LGPSGPHPSTPRPAR
>ENST00000216181.11|MNV-81922-CAAGCTGGACCCGCATCTC-C|1
AGVLDQLRCNGVLEGIRICR
>FUSION-ENST00000570947.5:95116-ENST00000417961.5:65268|344
MHFLQCSRPTPLGSSFALSP
>ENST00000461395.5|MNV-231-GCTCA-G|8
ETSGSRGSSGRGSTR
>FUSION-ENST00000570947.5:95116-ENST00000417961.5:65268|827
MALSRLAAAGAHEGIR
>ENST00000261168.8|INDEL-112690-C-CA|5
WTISDHHTLTTYSSNYR
>ENST00000251864.6|INDEL-47989-C-CA|1
AECFKYRK
>FUSION-ENST00000570947.5:95116-ENST00000417961.5:65268|4378
MESRSVTQPGVQWHDLGSLQALPPK
>FUSION-ENST00000570947.5:95116-ENST00000417961.5:65268|699
VFHCSSNFISLSLESATRCT
>FUSION-ENST00000578151.1:31528-ENST00000488239.1:116048|148
PSAHYDKSESKFINLVR
>ENST00000367409.9|SNV-59736-G-A|1
SKSKVVDR
>FUSION-ENST00000517974.1:40910-ENST00000519837.5:8015|760
MHQLWFHSK
>FUSION-ENST00000570947.5:95116-ENST00000417961.5:65268|2276
TVNICPAFSLGK
>FUSION-ENST00000454077.6:2094-ENST00000293443.12:7265|2
KCGLSLPSWALRPPAQAMAPGWS
>FUSION-ENST00000570947.5:95116-ENST00000417961.5:65268|1318
SVHEKLLPPRMVESF
>FUSION-ENST00000570947.5:95116-ENST00000417961.5:65268|735
LVSNSRPQVIRPPQPPK
>FUSION-ENST00000570947.5:95116-ENST00000417961.5:65268|3305
HQSMQTNK
>FUSION-ENST00000545302.5:45194-ENST00000652379.1:25317|996
HLPGFKRFSCLSLPSSWDYR
>FUSION-ENST00000570947.5:95116-ENST00000417961.5:65268|115
YSMHTHTCTK
>FUSION-ENST00000570947.5:95116-ENST00000417961.5:65268|1683
MSFAHFLMGCLFFLVKLSSL
>FUSION-ENST00000570947.5:95116-ENST00000417961.5:65268|747
AEAQESLECGRQRLQ
>FUSION-ENST00000517974.1:40910-ENST00000519837.5:8015|976
LCELNQILR
>FUSION-ENST00000570947.5:95116-ENST00000417961.5:65268|933
MESGSVPAPRSLPASTCACLR
>FUSION-ENST00000637544.1:30880-ENST00000206262.2:87239|277
SYSTRRIFLVSNVFFIQLSLF
>FUSION-ENST00000545302.5:45194-ENST00000652379.1:25317|1234
GAFSDFSLGHVWRPYFSYFPDK
>FUSION-ENST00000570947.5:95116-ENST00000417961.5:65268|3915
GCGEGYRQAWPFSSSLPILEPR
>FUSION-ENST00000545302.5:45194-ENST00000652379.1:25317|1203
GERGERGGER
>FUSION-ENST00000570947.5:95116-ENST00000417961.5:65268|2407
SHDCTTALQPGQQTLSQK
>FUSION-ENST00000570947.5:95116-ENST00000417961.5:65268|1101
VLEGVGPQEDLDRLHHFPHTFPR
>FUSION-ENST00000517974.1:40910-ENST00000519837.5:8015|351
MIHMGPR
>ENST00000378453.4|SNV-390-G-A|3
ADILEIAVSYLK
>FUSION-ENST00000545302.5:45194-ENST00000652379.1:25317|340
PLDVRGCTR
>FUSION-ENST00000570947.5:95116-ENST00000417961.5:65268|701
VFHCSSNFISLSLESATR
>FUSION-ENST00000545302.5:45194-ENST00000652379.1:25317|209
RSEGTGDGLR
>FUSION-ENST00000570947.5:95116-ENST00000417961.5:65268|4643
VCRNFLSGDSAPV
>FUSION-ENST00000570947.5:95116-ENST00000417961.5:65268|2910
MLVSKMQLVSFLSFSVIQKLTS
>FUSION-ENST00000570947.5:95116-ENST00000417961.5:65268|2255
MIFLISFSFL
>FUSION-ENST00000570947.5:95116-ENST00000417961.5:65268|1378
LFLKNASCLTGQGNGKPRK
>FUSION-ENST00000517974.1:40910-ENST00000519837.5:8015|784
MKASGIVFDYFLR
>FUSION-ENST00000570947.5:95116-ENST00000417961.5:65268|2429
LVFLNHVIPKIIHKSIIK
>FUSION-ENST00000517974.1:40910-ENST00000519837.5:8015|604
SSKEWQRK
>FUSION-ENST00000570947.5:95116-ENST00000417961.5:65268|3855
ITIWYLYKSEK
>FUSION-ENST00000570947.5:95116-ENST00000417961.5:65268|4062
HVGIVGATVQDEIWAGTQPNLIK
>FUSION-ENST00000570947.5:95116-ENST00000417961.5:65268|3087
MILNLFLATLLTAFADALLCTWER
>FUSION-ENST00000545302.5:45194-ENST00000652379.1:25317|1513
PPPPRHVPLPSPGWPLPGDPR
>FUSION-ENST00000570947.5:95116-ENST00000417961.5:65268|2176
LLFFNFLHQCFIVFIVEIFHSFG
>FUSION-ENST00000637544.1:30880-ENST00000206262.2:87239|148
RKILYTLFNSEIK
>FUSION-ENST00000517974.1:40910-ENST00000519837.5:8015|101
ISTQTFQFVHNS
>FUSION-ENST00000517974.1:40910-ENST00000519837.5:8015|398
VNILTFSNFFEFVLRK
>ENST00000409911.5|SNV-74106-A-C|1
ELHLEHNQFSQINFAHFPRLFNLR
>FUSION-ENST00000570947.5:95116-ENST00000417961.5:65268|1208
NCFPPGW
>FUSION-ENST00000517974.1:40910-ENST00000519837.5:8015|766
LPQPPKVLGL
>FUSION-ENST00000570947.5:95116-ENST00000417961.5:65268|649
MSQGAPCVTGTHLSR
>FUSION-ENST00000517974.1:40910-ENST00000519837.5:8015|252
HLFLIFFKACNR
>FUSION-ENST00000545302.5:45194-ENST00000652379.1:25317|174
GSRVQIPESGVAEMGAARRPVR
>FUSION-ENST00000517974.1:40910-ENST00000519837.5:8015|1276
QAGRGGSRL
>FUSION-ENST00000570947.5:95116-ENST00000417961.5:65268|466
MFCPSLDYLFVFFAGSFKEPNI
>FUSION-ENST00000517974.1:40910-ENST00000519837.5:8015|148
HFHDITS
>FUSION-ENST00000570947.5:95116-ENST00000417961.5:65268|2217
LVAPFYILKPCMR
>FUSION-ENST00000545302.5:45194-ENST00000652379.1:25317|137
EGPVPWKASR
>FUSION-ENST00000570947.5:95116-ENST00000417961.5:65268|1928
KSSAAEKMNVSSFSK
>FUSION-ENST00000545302.5:45194-ENST00000652379.1:25317|1149
SHFPGGSLGRWHSPLTR
>ENST00000616793.5|SNV-132394-A-G|3
REVPGRAGDGSEHCSSPDLR
>ENST00000400445.7|SNV-217691-A-T|4
IVPNIDAGSIISDTERSDVGK
>FUSION-ENST00000545302.5:45194-ENST00000652379.1:25317|77
EDPVELDSSLAR
>ENST00000326929.8|SNV-77431-G-A|4
KNSNSHFMVQNPHQK
>FUSION-ENST00000570947.5:95116-ENST00000417961.5:65268|681
ATVLMRTCLNQRPSSGWTTSR
>FUSION-ENST00000570947.5:95116-ENST00000417961.5:65268|3226
FLRSNHK
>FUSION-ENST00000570947.5:95116-ENST00000417961.5:65268|2848
SEFPSLWVRK
>FUSION-ENST00000505791.5:202-ENST00000262462.9:490332|13
LTHICCCCLLYQLGFLSNGIVSDGK
>FUSION-ENST00000545302.5:45194-ENST00000652379.1:25317|1271
LSLSPGLCLCLCLSLSRSLSFYR
>FUSION-ENST00000637544.1:30880-ENST00000206262.2:87239|168
ERTRPWWHNMKLK
>FUSION-ENST00000593073.5:2094-ENST00000293443.12:7265|88
WARESERR
>FUSION-ENST00000570947.5:95116-ENST00000417961.5:65268|2141
MCLFLCK
>FUSION-ENST00000545302.5:45194-ENST00000652379.1:25317|1473
RGETPSL
>FUSION-ENST00000570947.5:95116-ENST00000417961.5:65268|2606
AQESHMRRAGGR
>FUSION-ENST00000570947.5:95116-ENST00000417961.5:65268|2243
MCLFAICLLLRSVCSDLLPTFNR
>ENST00000298283.5|SNV-452-T-A|6
GAFGKPQGTVARVHIGQVIK
>FUSION-ENST00000570947.5:95116-ENST00000417961.5:65268|4438
FKVHFMAGRVTCPGECAVHT
>FUSION-ENST00000570947.5:95116-ENST00000417961.5:65268|3515
VQWLTPIIPALWEAKAGGSPK
>FUSION-ENST00000517974.1:40910-ENST00000519837.5:8015|37
AMIKECFSLGNNSTKK
>ENST00000622501.4|SNV-2652-C-T|4
SLLLSGLRAGGCR
>FUSION-ENST00000570947.5:95116-ENST00000417961.5:65268|2528
MIVPLPSSLGNRPCLK
>FUSION-ENST00000637544.1:30880-ENST00000206262.2:87239|23
VCAQPPTPPGRPPDTREPAASLGK
>ENST00000344086.8|SNV-42972-C-T|1
SPPAENEVSTLMQALTTNK
>FUSION-ENST00000517974.1:40910-ENST00000519837.5:8015|387
MMPHWKIPHLTSCDGLLSK
>ENST00000264771.9|MNV-25875-CCT-C|7
EDRMLGR
>FUSION-ENST00000570947.5:95116-ENST00000417961.5:65268|4542
GRVWWVMPVIPALWEAK
>ENST00000438836.6|MNV-25875-CCT-C|2
CTRASLLAFASTCLLSR
>FUSION-ENST00000517974.1:40910-ENST00000519837.5:8015|739
MAHKSKTK
>FUSION-ENST00000570947.5:95116-ENST00000417961.5:65268|1398
CLFDMPDGIVTTYNVKSELCK
>FUSION-ENST00000570947.5:95116-ENST00000417961.5:65268|1431
FYSITSCVTR
>ENST00000579147.5|SNV-3990-G-A|1
GILEGTVKCSAR
>FUSION-ENST00000570947.5:95116-ENST00000417961.5:65268|2758
MKTETPSAGERQR
>FUSION-ENST00000570947.5:95116-ENST00000417961.5:65268|712
PSYFIIIIIICR
>FUSION-ENST00000517974.1:40910-ENST00000519837.5:8015|1014
MLLINRKV
>FUSION-ENST00000570947.5:95116-ENST00000417961.5:65268|3367
CSRSTCGT
>ENST00000493857.1|SNV-128857-G-A|2
TLSSRHRPRTSWSRP
>FUSION-ENST00000570947.5:95116-ENST00000417961.5:65268|3455
RGKLIPGARPIATFLWLLSEFLGQK
>FUSION-ENST00000570947.5:95116-ENST00000417961.5:65268|3602
EEHKTQMSIK
>FUSION-ENST00000545302.5:45194-ENST00000652379.1:25317|56
FIVHALGTR
>FUSION-ENST00000570947.5:95116-ENST00000417961.5:65268|607
MRRLSLQVR
>ENST00000296350.10|SNV-20973-G-T|1
CVGNIQERYYGYRGAFR
>FUSION-ENST00000517974.1:40910-ENST00000519837.5:8015|881
MLARLVLNSRPQAIHPPQPPKVLR
>ENST00000294485.6|SNV-17586-C-A|2
GTSSLMK
>ENST00000532401.1|SNV-3749-G-A|4
ALGPPPGVRQRPCEQPGGRGAPPSK
>FUSION-ENST00000570947.5:95116-ENST00000417961.5:65268|3073
MPDWALER
>FUSION-ENST00000570947.5:95116-ENST00000417961.5:65268|3944
MAFPEPPR
>FUSION-ENST00000570947.5:95116-ENST00000417961.5:65268|2748
KRITQPWPSTFVPIR
>FUSION-ENST00000570947.5:95116-ENST00000417961.5:65268|4332
MCSGMGGITPLSSGLGPEGVLQL
>ENST00000456938.6|SNV-72619-C-A|1
TVLRLFS
>FUSION-ENST00000570947.5:95116-ENST00000417961.5:65268|1386
INTANSK
>FUSION-ENST00000570947.5:95116-ENST00000417961.5:65268|90
SWEGACSPRDSSLGSTCHSR
>FUSION-ENST00000570947.5:95116-ENST00000417961.5:65268|1081
MPDWCLLQN
>FUSION-ENST00000570947.5:95116-ENST00000417961.5:65268|665
VLSHCVSA
>ENST00000460662.2|SNV-265211-C-T|7
MFSITTSALDLMSMSHWSSMNPEK
>FUSION-ENST00000570947.5:95116-ENST00000417961.5:65268|1132
RHFWNTPRYR
>FUSION-ENST00000593073.5:2094-ENST00000293443.12:7265|67
TLAFTLAPSIHPPVAAHARALRAR
>FUSION-ENST00000517974.1:40910-ENST00000519837.5:8015|937
PVIPVTQEAEAGELLEPGRQR
>FUSION-ENST00000637544.1:30880-ENST00000206262.2:87239|56
MYLRTQR
>FUSION-ENST00000570947.5:95116-ENST00000417961.5:65268|615
DTSGSSAISHFHH
>FUSION-ENST00000351393.10:45194-ENST00000652379.1:25317|6
SFFLFSLDGVSLLSPR
>FUSION-ENST00000505791.5:202-ENST00000262462.9:490332|6
LLMLLECWISYRKQTSMVWLYQVMK
>FUSION-ENST00000570947.5:95116-ENST00000417961.5:65268|4436
VHFMAGRVTCPGECAVHT
>FUSION-ENST00000570947.5:95116-ENST00000417961.5:65268|3188
LPLRPCSCVVLWTGRWSRPCAGP
>ENST00000606471.5|SNV-12825-C-A|1
INITQLGLK
>FUSION-ENST00000517974.1:40910-ENST00000519837.5:8015|187
TPLHLSKKSSLGDFAQLGMSK
>FUSION-ENST00000570947.5:95116-ENST00000417961.5:65268|1778
YSMLMDRKNQYR
>ENST00000258662.3|SNV-8030-G-A|4
KDLNHLVGYK
>FUSION-ENST00000570947.5:95116-ENST00000417961.5:65268|1976
QQNLFSHNSGSWKVLDQDLAGLAF
>FUSION-ENST00000570947.5:95116-ENST00000417961.5:65268|1353
MASPPCAHVASPLR
>FUSION-ENST00000570947.5:95116-ENST00000417961.5:65268|2655
HVINCIGRK
>FUSION-ENST00000570947.5:95116-ENST00000417961.5:65268|3177
LRFLSLERLLSCPSK
>FUSION-ENST00000517974.1:40910-ENST00000519837.5:8015|255
MHLFLIFFK
>FUSION-ENST00000545302.5:45194-ENST00000652379.1:25317|1450
PSFPSVCLQLPQA
>FUSION-ENST00000570947.5:95116-ENST00000417961.5:65268|4077
NVKLHSR
>FUSION-ENST00000517974.1:40910-ENST00000519837.5:8015|310
MVKPCLH
>FUSION-ENST00000570947.5:95116-ENST00000417961.5:65268|2943
GRTCQTGPWRGR
>FUSION-ENST00000517974.1:40910-ENST00000519837.5:8015|397
KQAFLGTNYLLSK
>ENST00000433976.6|MNV-9909-AAC-A|1
THGREAIHV
>FUSION-ENST00000517974.1:40910-ENST00000519837.5:8015|843
IVNGLPTVIK
>FUSION-ENST00000578151.1:31528-ENST00000488239.1:116048|7
LGTCCYNTANLSLGPKAKK
>FUSION-ENST00000570947.5:95116-ENST00000417961.5:65268|2084
MCTPQPMEEIFCK
>ENST00000302450.11|SNV-7566-C-A|5
LQPRPPNTAGSQK
>FUSION-ENST00000570947.5:95116-ENST00000417961.5:65268|2192
QVPCCFDCYSSVV
>FUSION-ENST00000570947.5:95116-ENST00000417961.5:65268|283
EGVFGDKPRGLR
>FUSION-ENST00000570947.5:95116-ENST00000417961.5:65268|2975
ALHPGRR
>ENST00000403625.6|SNV-570116-A-C|1
GPGPQKPPTEADQPNGMKR
>ENST00000301788.12|SNV-3791-A-C|1
HSIPSELEFDPNSNPPCYK
>FUSION-ENST00000570947.5:95116-ENST00000417961.5:65268|1627
ENYKPLLK
>FUSION-ENST00000570947.5:95116-ENST00000417961.5:65268|1458
GARTSTSNSEVVGVIRPNITDFL
>ENST00000391860.7|SNV-102726-C-T|3
YDDKYSKYFISYKPNK
>FUSION-ENST00000517974.1:40910-ENST00000519837.5:8015|1230
HLGNVYFLETYFLLNLLCHNSTL
>FUSION-ENST00000570947.5:95116-ENST00000417961.5:65268|1450
CFLNFENVILICSK
>FUSION-ENST00000517974.1:40910-ENST00000519837.5:8015|1090
TDLESHPYSK
>FUSION-ENST00000545302.5:45194-ENST00000652379.1:25317|1006
YVFIFFNLFLLRRR
>FUSION-ENST00000570947.5:95116-ENST00000417961.5:65268|1279
MWQPQTPCSSLILGGGSSVR
>ENST00000652715.1|SNV-798-C-T|2
MAFLGANPRR
>FUSION-ENST00000570947.5:95116-ENST00000417961.5:65268|2902
QLVSFLSFSVIQKLTS
>ENST00000463101.1|SNV-1723-G-T|3
GGKYFVVRHFK
>FUSION-ENST00000570947.5:95116-ENST00000417961.5:65268|354
SHHTQPILSLLK
>FUSION-ENST00000570947.5:95116-ENST00000417961.5:65268|1802
MHIHVPRTTQKHSMEDGK
>ENST00000553505.1|SNV-2652-C-T|35
LGGQRAPGR
>FUSION-ENST00000570947.5:95116-ENST00000417961.5:65268|1777
MLMDRKNQYR
>FUSION-ENST00000545302.5:45194-ENST00000652379.1:25317|212
RVGGPLR
>FUSION-ENST00000545302.5:45194-ENST00000652379.1:25317|1433
CWDDWREAPCLLGPK
>FUSION-ENST00000545302.5:45194-ENST00000652379.1:25317|662
VRALLLPQPPD
>FUSION-ENST00000570947.5:95116-ENST00000417961.5:65268|1310
GGPHSPR
>FUSION-ENST00000637544.1:30880-ENST00000206262.2:87239|54
YLRTQRCSQR
>ENST00000374469.6|SNV-120869-G-T|1
AFCLSCPFYGTTPFAGSR
>FUSION-ENST00000517974.1:40910-ENST00000519837.5:8015|965
RLDNSLFK
>FUSION-ENST00000570947.5:95116-ENST00000417961.5:65268|1782
MEKYSMLMDRK
>FUSION-ENST00000570947.5:95116-ENST00000417961.5:65268|1285
FLGLEVQAQAAGRVGSSSCLSVACR
>ENST00000216264.13|SNV-48142-G-T|3
FQFTSKHMEDEDSDLKDGGK
>FUSION-ENST00000570947.5:95116-ENST00000417961.5:65268|2571
LVSGRQFRLVQVLSWETRPHR
>FUSION-ENST00000570947.5:95116-ENST00000417961.5:65268|219
EAPEVGAGVGGADPR
>FUSION-ENST00000570947.5:95116-ENST00000417961.5:65268|3128
IPGVRGVCSNELGFPTGMWGK
>FUSION-ENST00000570947.5:95116-ENST00000417961.5:65268|855
KLFISFSILRSAAPR
>FUSION-ENST00000545302.5:45194-ENST00000652379.1:25317|998
LECDGVISAHCNRHLPGFKR
>FUSION-ENST00000545302.5:45194-ENST00000652379.1:25317|1095
APPPGRLLGARPSSAKVQR
>FUSION-ENST00000545302.5:45194-ENST00000652379.1:25317|1334
EEGWKER
>ENST00000639756.1|SNV-19707-G-T|1
SWGQVRDEFREDFHSGR
>ENST00000406610.7|SNV-894909-C-T|5
ERIGAKYQELR
>FUSION-ENST00000545302.5:45194-ENST00000652379.1:25317|1452
SPRMPSFPSVCLQLPQA
>FUSION-ENST00000570947.5:95116-ENST00000417961.5:65268|2845
DPGWDHLEPAHSLNGR
>FUSION-ENST00000570947.5:95116-ENST00000417961.5:65268|737
MLVKLVSNSRPQVIRPPQPPK
>ENST00000417496.6|SNV-506971-A-G|4
NHSVSRHPKLWYTAAHR
>ENST00000544257.5|SNV-68379-A-G|1
VGCRLMNRPQAILNCVNK
>FUSION-ENST00000545302.5:45194-ENST00000652379.1:25317|170
VQIPESGVAEMGAARRPVR
>FUSION-ENST00000545302.5:45194-ENST00000652379.1:25317|63
MLPTLVSNSCPQAIR
>ENST00000403121.5|SNV-123563-G-A|2
MAQEAPQEDTNPMALMDK
>FUSION-ENST00000570947.5:95116-ENST00000417961.5:65268|2668
GGREGGLR
>ENST00000325888.12|SNV-422-G-C|1
CVAKRLTDLQR
>FUSION-ENST00000570947.5:95116-ENST00000417961.5:65268|3853
SEKKNLTSVLFNFIK
>FUSION-ENST00000570947.5:95116-ENST00000417961.5:65268|1642
NELPFTIATK
>FUSION-ENST00000545302.5:45194-ENST00000652379.1:25317|923
MTDGVSYQCSFVNR
>FUSION-ENST00000570947.5:95116-ENST00000417961.5:65268|4253
MPPLIHPPLASK
>FUSION-ENST00000517974.1:40910-ENST00000519837.5:8015|583
VSNRDLPTYLLIDLFIFLR
>FUSION-ENST00000545302.5:45194-ENST00000652379.1:25317|1395
MIYLCTYFQTESRSGR
>FUSION-ENST00000545302.5:45194-ENST00000652379.1:25317|603
FFPHSFSLFR
>FUSION-ENST00000570947.5:95116-ENST00000417961.5:65268|1142
MFWRFMTI
>FUSION-ENST00000570947.5:95116-ENST00000417961.5:65268|3147
VGTHGPGIPGAGVSATARLLLASGK
>FUSION-ENST00000570947.5:95116-ENST00000417961.5:65268|4091
FGWGHSPTLSVINSR
>FUSION-ENST00000570947.5:95116-ENST00000417961.5:65268|1405
MRPTLRSF
>FUSION-ENST00000554887.5:1168-ENST00000267584.9:45707|41
MFSSALG
>FUSION-ENST00000545302.5:45194-ENST00000652379.1:25317|1466
MTERDPVSR
>FUSION-ENST00000570947.5:95116-ENST00000417961.5:65268|1250
INILENVLEIYDNLK
>FUSION-ENST00000570947.5:95116-ENST00000417961.5:65268|588
MREAEVAVS
>ENST00000278612.9|SNV-60504-G-C|1
QVNNLVDSSGHSVACHAQKTEVSDK
>FUSION-ENST00000517974.1:40910-ENST00000519837.5:8015|271
YKIFGGP
>FUSION-ENST00000570947.5:95116-ENST00000417961.5:65268|3715
WHEVNIKVSFFHVNIQSQHHLLK
>FUSION-ENST00000517974.1:40910-ENST00000519837.5:8015|264
FLLSWIKFFLK
>FUSION-ENST00000570947.5:95116-ENST00000417961.5:65268|909
GTGSWQPPASLLSLTRGRSSA
>FUSION-ENST00000545302.5:45194-ENST00000652379.1:25317|1041
AGSFFFFFFFFFFFFFFW
>FUSION-ENST00000578151.1:31528-ENST00000488239.1:116048|108
MHIKISFLPS
>FUSION-ENST00000570947.5:95116-ENST00000417961.5:65268|2382
MLWTMLNDLPSVLSVVR
>FUSION-ENST00000570947.5:95116-ENST00000417961.5:65268|3973
MRTRVNILEGR
>FUSION-ENST00000517974.1:40910-ENST00000519837.5:8015|550
SILANGIFL
>FUSION-ENST00000570947.5:95116-ENST00000417961.5:65268|4165
YDIHTEK
>FUSION-ENST00000570947.5:95116-ENST00000417961.5:65268|105
HTHTCTKVYTRTHCTR
>FUSION-ENST00000570947.5:95116-ENST00000417961.5:65268|4629
VTQPQCKQR
>FUSION-ENST00000570947.5:95116-ENST00000417961.5:65268|2491
MWTTGCPRQWTVLL
>FUSION-ENST00000545302.5:45194-ENST00000652379.1:25317|825
LVSNWRPQWICPPRPPK
>ENST00000477912.5|SNV-422165-G-A|1
DWRRSSLVITTK
>FUSION-ENST00000570947.5:95116-ENST00000417961.5:65268|1006
MGFHPQAVLK
>FUSION-ENST00000554887.5:1168-ENST00000267584.9:45707|19
CERTQGVIAGPQAALGTPLPVRLR
>FUSION-ENST00000545302.5:45194-ENST00000652379.1:25317|1382
VDLVSCLFHHHHHHR
>FUSION-ENST00000570947.5:95116-ENST00000417961.5:65268|44
LDLGQVQSSASYRNSAFQNLLDS
>FUSION-ENST00000517974.1:40910-ENST00000519837.5:8015|208
MFQDGLLVLPSLLFICCRDCSN
>FUSION-ENST00000570947.5:95116-ENST00000417961.5:65268|3557
MVVLVFFVFSFRSFEFCK
>FUSION-ENST00000570947.5:95116-ENST00000417961.5:65268|4175
FARRGGR
>FUSION-ENST00000545302.5:45194-ENST00000652379.1:25317|1457
GCVGMEMSPR
>FUSION-ENST00000517974.1:40910-ENST00000519837.5:8015|899
MFFRTQVSYR
>FUSION-ENST00000570947.5:95116-ENST00000417961.5:65268|2980
GNGWSRRALHPGR
>ENST00000613507.4|SNV-198923-G-A|1
KPTSAPSEACRR
>FUSION-ENST00000517974.1:40910-ENST00000519837.5:8015|443
SFFFLPQGNAFKYVDR
>ENST00000264771.9|MNV-25875-CCT-C|1
GLVLFSL
>FUSION-ENST00000570947.5:95116-ENST00000417961.5:65268|2023
SLPLDLFLIFLNFSLR
>FUSION-ENST00000570947.5:95116-ENST00000417961.5:65268|4064
MPAPVIQWPPTGALPR
>FUSION-ENST00000570947.5:95116-ENST00000417961.5:65268|3114
LGGASTPFLHVEALLEEA
>FUSION-ENST00000545302.5:45194-ENST00000652379.1:25317|799
GFTVLPR
>FUSION-ENST00000570947.5:95116-ENST00000417961.5:65268|2701
EWEGELRNPTR
>FUSION-ENST00000570947.5:95116-ENST00000417961.5:65268|870
MSAFKQRK
>FUSION-ENST00000545302.5:45194-ENST00000652379.1:25317|901
MFGQDLAFPPYFTS
>FUSION-ENST00000545302.5:45194-ENST00000652379.1:25317|561
GRAWPAFGPSCVPVVGGAGR
>FUSION-ENST00000517974.1:40910-ENST00000519837.5:8015|684
MLKGDLTALQFL
>FUSION-ENST00000517974.1:40910-ENST00000519837.5:8015|677
MRLKENGSLASVGLISYNSPLIR
>FUSION-ENST00000570947.5:95116-ENST00000417961.5:65268|2663
QTEASPK
>FUSION-ENST00000545302.5:45194-ENST00000652379.1:25317|317
MSGAARALH
>FUSION-ENST00000545302.5:45194-ENST00000652379.1:25317|1122
SGVASPSTVSKNR
>ENST00000562648.2|SNV-10783-C-T|7
SSAASTCDGAAR
>ENST00000524023.1|SNV-506971-A-G|4
NHSVSRHPKLWAAHR
>ENST00000544257.5|SNV-68379-A-G|2
HLEKVGCRLMNRPQAILNCVNK
>ENST00000538625.1|SNV-137155-A-T|2
MEEECSLSP
>FUSION-ENST00000570947.5:95116-ENST00000417961.5:65268|5
VSGGGGGSR
>ENST00000540012.5|SNV-219032-C-G|3
WMDCLTFKQCSK
>FUSION-ENST00000570947.5:95116-ENST00000417961.5:65268|3392
MWYSMQAHRVS
>FUSION-ENST00000545302.5:45194-ENST00000652379.1:25317|601
VSFLPVCLLK
>FUSION-ENST00000570947.5:95116-ENST00000417961.5:65268|3978
QHPPRTAQPTTWKMVLFIVFG
>FUSION-ENST00000578151.1:31528-ENST00000488239.1:116048|175
QGFRVGK
>FUSION-ENST00000570947.5:95116-ENST00000417961.5:65268|2728
LWRAQPRR
>FUSION-ENST00000570947.5:95116-ENST00000417961.5:65268|4580
ESGSTCSFVTGFI
>FUSION-ENST00000637544.1:30880-ENST00000206262.2:87239|179
RQLGVGYKNFR
>FUSION-ENST00000578151.1:31528-ENST00000488239.1:116048|5
KEDIAHPASR
>FUSION-ENST00000570947.5:95116-ENST00000417961.5:65268|3021
MLVRLVSNS
>FUSION-ENST00000517974.1:40910-ENST00000519837.5:8015|1202
NSVTLRK
>FUSION-ENST00000570947.5:95116-ENST00000417961.5:65268|698
GHAGWGGPVFVFSGRPHHR
>ENST00000290868.7|SNV-21722-G-A|2
WIREATRHR
>FUSION-ENST00000570947.5:95116-ENST00000417961.5:65268|682
PLDFSASKS
>FUSION-ENST00000545302.5:45194-ENST00000652379.1:25317|60
LPASAAHTAAITGVRR
>FUSION-ENST00000517974.1:40910-ENST00000519837.5:8015|625
MPLGLQLHK
>FUSION-ENST00000517974.1:40910-ENST00000519837.5:8015|1329
RNFISVVSKQNAFI
>ENST00000613507.4|SNV-198923-G-A|4
EEDPEEPRKPTSAPSEACR
>FUSION-ENST00000570947.5:95116-ENST00000417961.5:65268|2376
MYSFVDV
>FUSION-ENST00000593073.5:2094-ENST00000293443.12:7265|8
SSQSAVSTR
>FUSION-ENST00000545302.5:45194-ENST00000652379.1:25317|244
MPTLIRPQK
>FUSION-ENST00000545302.5:45194-ENST00000652379.1:25317|422
APAALVTLDNLGPIARPPWRR
>FUSION-ENST00000570947.5:95116-ENST00000417961.5:65268|3088
SSWRVFKR
>FUSION-ENST00000570947.5:95116-ENST00000417961.5:65268|2664
MQTEASPK
>FUSION-ENST00000570947.5:95116-ENST00000417961.5:65268|3211
CCGVSVMWK
>ENST00000404991.2|SNV-870-A-G|1
VTDEILHLVPSIDNFRLTLRAIK
>FUSION-ENST00000570947.5:95116-ENST00000417961.5:65268|1654
LISNFSKVSGYK
>FUSION-ENST00000517974.1:40910-ENST00000519837.5:8015|1303
MLARACNLSYSGG
>FUSION-ENST00000570947.5:95116-ENST00000417961.5:65268|352
SHHTQPILSLLKISFFS
>FUSION-ENST00000570947.5:95116-ENST00000417961.5:65268|874
MESGSVLGPWFPISGLRPLGGWSR
>FUSION-ENST00000570947.5:95116-ENST00000417961.5:65268|1158
MMQVSPSQLR
>FUSION-ENST00000637544.1:30880-ENST00000206262.2:87239|125
KVGKQNPSPLR
>FUSION-ENST00000570947.5:95116-ENST00000417961.5:65268|102
THCTRSLHTR
>FUSION-ENST00000545302.5:45194-ENST00000652379.1:25317|1060
THAGGSKTTRCD
>FUSION-ENST00000570947.5:95116-ENST00000417961.5:65268|3609
MNWSSLLIFIGITLNL
>FUSION-ENST00000570947.5:95116-ENST00000417961.5:65268|4400
FSRNHGSVR
>FUSION-ENST00000517974.1:40910-ENST00000519837.5:8015|797
MDSCSPK
>FUSION-ENST00000570947.5:95116-ENST00000417961.5:65268|2324
FYKPLLPAQPR
>FUSION-ENST00000570947.5:95116-ENST00000417961.5:65268|180
WANIFRPETPRKAQETR
>ENST00000469286.1|INDEL-82867-G-GA|6
MAETGMISTVPTFASLNDCREEKNK
>FUSION-ENST00000570947.5:95116-ENST00000417961.5:65268|1564
NFHSQLLQRE
>FUSION-ENST00000570947.5:95116-ENST00000417961.5:65268|4564
MLCLFSCACWPFIYLPWAR
>FUSION-ENST00000570947.5:95116-ENST00000417961.5:65268|1490
MEHMRYFDKGMQSVITILG
>FUSION-ENST00000570947.5:95116-ENST00000417961.5:65268|157
RIRLVPPPR
>FUSION-ENST00000274487.9:1477-ENST00000262462.9:490332|2
HPGSLASFSTCGGGLMERR
>FUSION-ENST00000570947.5:95116-ENST00000417961.5:65268|678
RTCLNQRPSSGWTTSR
>FUSION-ENST00000570947.5:95116-ENST00000417961.5:65268|2769
MLLASLQGACVKAR
>FUSION-ENST00000570947.5:95116-ENST00000417961.5:65268|3583
ISLSVFPK
>FUSION-ENST00000570947.5:95116-ENST00000417961.5:65268|4352
FLHSPSVFMLND
>FUSION-ENST00000578151.1:31528-ENST00000488239.1:116048|204
MPVISALWEAEAGGSPEVGSLR
>FUSION-ENST00000570947.5:95116-ENST00000417961.5:65268|3422
STCGTRCR
>FUSION-ENST00000570947.5:95116-ENST00000417961.5:65268|2929
VDGHVRRAGR
>FUSION-ENST00000570947.5:95116-ENST00000417961.5:65268|3619
VGFPLSLPALPCSCWR
>FUSION-ENST00000570947.5:95116-ENST00000417961.5:65268|1544
MENLVRPLFFLTGK
>ENST00000481335.5|SNV-17462-G-C|3
TSSESTLKTKK
>FUSION-ENST00000570947.5:95116-ENST00000417961.5:65268|1129
HFWNTPRYRR
>FUSION-ENST00000570947.5:95116-ENST00000417961.5:65268|904
VTTHCHHLWEPPAKPQGRR
>FUSION-ENST00000570947.5:95116-ENST00000417961.5:65268|531
RPLGGLPYR
>FUSION-ENST00000570947.5:95116-ENST00000417961.5:65268|3451
MSAPRFLAP
>FUSION-ENST00000570947.5:95116-ENST00000417961.5:65268|4640
FEVCFATGL
>ENST00000438836.6|MNV-25875-CCT-C|21
MFAKLALYPCQPAGLR
>FUSION-ENST00000517974.1:40910-ENST00000519837.5:8015|226
MNEGMKEVKITEA
>FUSION-ENST00000545302.5:45194-ENST00000652379.1:25317|942
TERATSFGGCQSVVE
>FUSION-ENST00000570947.5:95116-ENST00000417961.5:65268|161
CQRPPKPRVPPTATEAPR
>FUSION-ENST00000570947.5:95116-ENST00000417961.5:65268|3597
TQMSIKYH
>ENST00000409556.5|SNV-38067-C-T|5
ANCPCSNRQFKLFSKPVSK
>FUSION-ENST00000517974.1:40910-ENST00000519837.5:8015|14
GWTLLSFSFFVLCR
>FUSION-ENST00000570947.5:95116-ENST00000417961.5:65268|1775
MDRKNQYR
>FUSION-ENST00000570947.5:95116-ENST00000417961.5:65268|985
RRSCPYSR
>FUSION-ENST00000517974.1:40910-ENST00000519837.5:8015|367
RPSQPPLAVLR
>FUSION-ENST00000545302.5:45194-ENST00000652379.1:25317|623
YTSLYKEGIVDKDVYFTYEK
>FUSION-ENST00000545302.5:45194-ENST00000652379.1:25317|1462
AVLGGGLTYR
>FUSION-ENST00000517974.1:40910-ENST00000519837.5:8015|481
GRSMSVHTILFFFFFLR
>ENST00000339364.10|SNV-10666-G-A|3
ILTHRLGPKASFSAEDLSLFLSTR
>FUSION-ENST00000570947.5:95116-ENST00000417961.5:65268|1950
LTNIILLPIILS
>FUSION-ENST00000570947.5:95116-ENST00000417961.5:65268|2983
QPGPQLACRGNGWSRR
>ENST00000418766.5|INDEL-78730-C-CA|4
KNGGGLK
>FUSION-ENST00000570947.5:95116-ENST00000417961.5:65268|883
MLVCDMGSVK
>FUSION-ENST00000517974.1:40910-ENST00000519837.5:8015|893
LLTLKCMR
>FUSION-ENST00000570947.5:95116-ENST00000417961.5:65268|449
AGDGALEKGGWRWGR
>FUSION-ENST00000545302.5:45194-ENST00000652379.1:25317|837
QAGRQAGR
>FUSION-ENST00000545302.5:45194-ENST00000652379.1:25317|712
DGVSEARPPWLPRQPRETDPGWAR
>ENST00000369126.5|SNV-9844-G-C|1
ASSLSRPWQKTDKGATYTPQAPK
>ENST00000540012.5|SNV-219032-C-G|2
WMDCLTFKQCSKK
>FUSION-ENST00000570947.5:95116-ENST00000417961.5:65268|1835
AFLVVDP
>FUSION-ENST00000570947.5:95116-ENST00000417961.5:65268|2628
EGGLRNPTCGGREGGLR
>ENST00000399782.5|MNV-26870-TC-T|3
SCKSNIFPHPKGFN
>FUSION-ENST00000570947.5:95116-ENST00000417961.5:65268|1311
HAPALATRGGPHSPRR
>FUSION-ENST00000570947.5:95116-ENST00000417961.5:65268|4108
MSDVAADER
>FUSION-ENST00000545302.5:45194-ENST00000652379.1:25317|732
AGGSRGGQTNR
>ENST00000476522.5|SNV-47142-A-G|4
RGKETER
>ENST00000617492.4|SNV-34179-G-A|1
VPVTSNLSANITEFLPIHCIYQLLR
>FUSION-ENST00000570947.5:95116-ENST00000417961.5:65268|3095
KSAVHSAAFV
>FUSION-ENST00000545302.5:45194-ENST00000652379.1:25317|437
SAPLRPRPGGGR
>ENST00000309041.11|SNV-10892-G-A|5
VNEQLALRNEETENENSK
>FUSION-ENST00000570947.5:95116-ENST00000417961.5:65268|164
GGRCQRPPKPR
>FUSION-ENST00000570947.5:95116-ENST00000417961.5:65268|1122
VGTLSPTPKPPGRER
>FUSION-ENST00000517974.1:40910-ENST00000519837.5:8015|1289
MSVVSRV
>FUSION-ENST00000570947.5:95116-ENST00000417961.5:65268|376
SGIHVPVLLWGCTCR
>FUSION-ENST00000570947.5:95116-ENST00000417961.5:65268|2576
RVAPADTCARLVSGR
>FUSION-ENST00000570947.5:95116-ENST00000417961.5:65268|4337
IMVVNFVHVRIISEF
>FUSION-ENST00000545302.5:45194-ENST00000652379.1:25317|676
AFLFSRFLSFFCFFPACFLA
>ENST00000303097.11|SNV-55209-G-A|SNV-55218-G-T|1
LANKQNKE
>FUSION-ENST00000570947.5:95116-ENST00000417961.5:65268|3884
GTRGCSGGR
>ENST00000376557.3|SNV-4621-C-T|3
GPLIPPLLSLPPLPWGR
>FUSION-ENST00000570947.5:95116-ENST00000417961.5:65268|3340
MSVCVSRAFPTQVVR
>FUSION-ENST00000570947.5:95116-ENST00000417961.5:65268|1804
MHIHVPRTTQK
>FUSION-ENST00000517974.1:40910-ENST00000519837.5:8015|1117
LSLFLAFMFR
>FUSION-ENST00000392676.8:14153-ENST00000493688.5:36576|3
LLPEGCLISSGTSVTMK
>FUSION-ENST00000570947.5:95116-ENST00000417961.5:65268|3151
GVCSNELGDLWIR
>FUSION-ENST00000570947.5:95116-ENST00000417961.5:65268|3407
IQPHHVR
>FUSION-ENST00000570947.5:95116-ENST00000417961.5:65268|4384
SHSSQAPKHF
>FUSION-ENST00000570947.5:95116-ENST00000417961.5:65268|979
ERKGHAWLVFIEIK
>FUSION-ENST00000545302.5:45194-ENST00000652379.1:25317|1210
MSQSCSCMLERQIKVR
>FUSION-ENST00000570947.5:95116-ENST00000417961.5:65268|1368
LEGGGPSRATKGTQR
>FUSION-ENST00000570947.5:95116-ENST00000417961.5:65268|3102
KVQSLGFPGGPFAEV
>FUSION-ENST00000517974.1:40910-ENST00000519837.5:8015|1207
MDDRYTHVCPDTI
>FUSION-ENST00000570947.5:95116-ENST00000417961.5:65268|1861
MVVCCTHQPTT
>FUSION-ENST00000570947.5:95116-ENST00000417961.5:65268|4326
LVFETTINIF
>FUSION-ENST00000570947.5:95116-ENST00000417961.5:65268|1237
SMKIMGEGHIV
>FUSION-ENST00000545302.5:45194-ENST00000652379.1:25317|233
GKKPGSLAWSRAWNASA
>FUSION-ENST00000570947.5:95116-ENST00000417961.5:65268|3480
MRPWPLPNCAQNQ
>FUSION-ENST00000570947.5:95116-ENST00000417961.5:65268|4429
IVLVVTVR
>FUSION-ENST00000570947.5:95116-ENST00000417961.5:65268|1474
VCRVPRPELLARCQVSEQGS
>FUSION-ENST00000637544.1:30880-ENST00000206262.2:87239|214
MPVIPTTREAETGESLEPGRQR
>FUSION-ENST00000570947.5:95116-ENST00000417961.5:65268|1668
MISDVELFIICLLLPKCLLLR
>FUSION-ENST00000637544.1:30880-ENST00000206262.2:87239|176
QLGVGYKNFRLEDLIL
>FUSION-ENST00000578151.1:31528-ENST00000488239.1:116048|47
MKIFSAGHINC
>FUSION-ENST00000517974.1:40910-ENST00000519837.5:8015|847
MKIVNGLPTVIK
>ENST00000374762.4|SNV-2382-T-A|5
TSYSELVGFWSVEFGGRTK
>FUSION-ENST00000517974.1:40910-ENST00000519837.5:8015|137
GACNLAPLYVQFTVKVCAPMR
>FUSION-ENST00000517974.1:40910-ENST00000519837.5:8015|745
NNHLVDLLWCAFYTGK
>FUSION-ENST00000517974.1:40910-ENST00000519837.5:8015|944
EHNLTMF
>FUSION-ENST00000545302.5:45194-ENST00000652379.1:25317|231
EWTGAAGAARAR
>FUSION-ENST00000517974.1:40910-ENST00000519837.5:8015|819
FFVKYLIYGTWMLFYLAR
>FUSION-ENST00000570947.5:95116-ENST00000417961.5:65268|3454
GKLIPGARPIATFLWLLSEFLGQK
>FUSION-ENST00000545302.5:45194-ENST00000652379.1:25317|657
TGVSHRARPVDSFRFFISFVSTR
>FUSION-ENST00000570947.5:95116-ENST00000417961.5:65268|69
WQAGAPAVPQLDCR
>FUSION-ENST00000570947.5:95116-ENST00000417961.5:65268|3360
MVGGRGFGMK
>FUSION-ENST00000570947.5:95116-ENST00000417961.5:65268|1547
PAVSRGREMENLVRPLFFLTGK
>FUSION-ENST00000570947.5:95116-ENST00000417961.5:65268|787
LLFLDRCH
>FUSION-ENST00000637544.1:30880-ENST00000206262.2:87239|218
MPVIPTTR
>FUSION-ENST00000570947.5:95116-ENST00000417961.5:65268|3217
DVRECLLVGWDGGPGDLGIR
>FUSION-ENST00000593073.5:2094-ENST00000293443.12:7265|29
LLWALLPSWSGRLISREDR
>FUSION-ENST00000545302.5:45194-ENST00000652379.1:25317|25
MYVCMYVSEMGFGVLSCCPRWSR
>FUSION-ENST00000517974.1:40910-ENST00000519837.5:8015|750
VFSSVVYW
>ENST00000282146.5|SNV-122235-C-T|1
LIIIIAYIMKSCHQRQLR
>FUSION-ENST00000570947.5:95116-ENST00000417961.5:65268|50
MDKGFSGK
>FUSION-ENST00000545302.5:45194-ENST00000652379.1:25317|663
SWLTAPSASRVRALLLPQPPD
>FUSION-ENST00000545302.5:45194-ENST00000652379.1:25317|32
FKQTASFLFR
>ENST00000382082.4|SNV-308-C-A|3
RSWSYRPWNTTENEGSQQRR
>ENST00000361654.8|SNV-88598-A-G|2
ESLADMEAKFR
>FUSION-ENST00000570947.5:95116-ENST00000417961.5:65268|4616
LSLLNYNSWFLINLR
>FUSION-ENST00000545302.5:45194-ENST00000652379.1:25317|556
KCFRLPLWR
>FUSION-ENST00000570947.5:95116-ENST00000417961.5:65268|2245
MCLFAICLLLR
>FUSION-ENST00000568766.1:39006-ENST00000575422.5:126749|9
LEAGVFDCENLQEALAGEPR
>FUSION-ENST00000517974.1:40910-ENST00000519837.5:8015|586
HGVWSGKSGVSQPSELRVSNR
>FUSION-ENST00000570947.5:95116-ENST00000417961.5:65268|1218
MEVRRMEAPPPAWPITTEVR
>FUSION-ENST00000570947.5:95116-ENST00000417961.5:65268|2493
MWTTGCPR
>FUSION-ENST00000517974.1:40910-ENST00000519837.5:8015|7
MPDHGEALI
>FUSION-ENST00000570947.5:95116-ENST00000417961.5:65268|2124
LSVFLHSI
>ENST00000465259.5|SNV-15268-G-T|1
DRPENFHGGILADDMGLGK
>FUSION-ENST00000570947.5:95116-ENST00000417961.5:65268|4382
RLILLRVSCK
>FUSION-ENST00000570947.5:95116-ENST00000417961.5:65268|1017
YNNLFIFRFNISISDK
>FUSION-ENST00000570947.5:95116-ENST00000417961.5:65268|3439
MSCGKPWCWMRR
>FUSION-ENST00000517974.1:40910-ENST00000519837.5:8015|761
CVQPCLANFFIFLL
>FUSION-ENST00000593073.5:2094-ENST00000293443.12:7265|26
MVARNVP
>FUSION-ENST00000570947.5:95116-ENST00000417961.5:65268|2225
MDYVRYLHIGMQCMIITSG
>FUSION-ENST00000570947.5:95116-ENST00000417961.5:65268|672
KSLGFKGIHSETR
>FUSION-ENST00000545302.5:45194-ENST00000652379.1:25317|705
LFFSLVRGFLVFLR
>FUSION-ENST00000578151.1:31528-ENST00000488239.1:116048|54
LMCDTVVHFDDMNMPQLNYIFC
>FUSION-ENST00000570947.5:95116-ENST00000417961.5:65268|349
HLPAYPTL
>FUSION-ENST00000517974.1:40910-ENST00000519837.5:8015|84
MWQTLCR
>ENST00000610164.1|SNV-3809-C-T|2
GLTPPTLLGIRQNANTTGR
>FUSION-ENST00000570947.5:95116-ENST00000417961.5:65268|2114
MLFQHELN
>FUSION-ENST00000570947.5:95116-ENST00000417961.5:65268|1590
MAILPKVTYR
>FUSION-ENST00000570947.5:95116-ENST00000417961.5:65268|4379
EFVELPGCVDECFSII
>FUSION-ENST00000545302.5:45194-ENST00000652379.1:25317|1370
GNAFQSPIRMHRALFPSWSWS
>FUSION-ENST00000570947.5:95116-ENST00000417961.5:65268|3799
PLLKITWRCEGSFVCR
>FUSION-ENST00000566490.5:285-ENST00000575422.5:126749|45
SGGTNSITVR
>FUSION-ENST00000545302.5:45194-ENST00000652379.1:25317|1425
MTHDHHR
>FUSION-ENST00000570947.5:95116-ENST00000417961.5:65268|4233
MSVTVRCCQPLF
>FUSION-ENST00000570947.5:95116-ENST00000417961.5:65268|2290
ALVVKFSGS
>FUSION-ENST00000570947.5:95116-ENST00000417961.5:65268|323
GQHFQTR
>FUSION-ENST00000545302.5:45194-ENST00000652379.1:25317|1035
MVTSTHKVPTERR
>FUSION-ENST00000545302.5:45194-ENST00000652379.1:25317|1332
ERQLQEENK
>FUSION-ENST00000570947.5:95116-ENST00000417961.5:65268|508
VPVLPVGCTCR
>FUSION-ENST00000570947.5:95116-ENST00000417961.5:65268|1099
LHHFPHTFPRHLFICILE
>FUSION-ENST00000570947.5:95116-ENST00000417961.5:65268|4258
NAHLATVPPTDNFLQLVLIWIPER
>FUSION-ENST00000545302.5:45194-ENST00000652379.1:25317|1520
MAALGSPHPPPPRFK
>FUSION-ENST00000570947.5:95116-ENST00000417961.5:65268|736
LVKLVSNSRPQVIRPPQPPK
>ENST00000476769.6|SNV-177114-T-C|3
LKHDKLAQLYAVVSEEPIY
>ENST00000359611.4|SNV-143-G-A|2
VHRLLHKGNYAER
>ENST00000433976.6|MNV-9909-AAC-A|3
HVRTHGR
>FUSION-ENST00000570947.5:95116-ENST00000417961.5:65268|4203
FPAFPFCTWVVPSFEL
>FUSION-ENST00000570947.5:95116-ENST00000417961.5:65268|4017
RGKTAYLSAQLGK
>FUSION-ENST00000517974.1:40910-ENST00000519837.5:8015|98
ERDNYFFYLER
>ENST00000463101.1|SNV-1723-G-T|7
MGGKYFVVR
>FUSION-ENST00000261441.9:767-ENST00000419536.1:41233|4
RAGQGLTYSFSTLR
>FUSION-ENST00000637544.1:30880-ENST00000206262.2:87239|235
DPPASASQSAGITGVSHCTR
>FUSION-ENST00000570947.5:95116-ENST00000417961.5:65268|1388
SELCKINTANSKQTER
>FUSION-ENST00000570947.5:95116-ENST00000417961.5:65268|4057
KSENMVLK
>FUSION-ENST00000570947.5:95116-ENST00000417961.5:65268|2187
MNPGGRACSEPR
>FUSION-ENST00000570947.5:95116-ENST00000417961.5:65268|2361
ILVNRLR
>ENST00000553026.5|INDEL-23573-A-AA|2
LIQSEKKNTIIED
>FUSION-ENST00000637544.1:30880-ENST00000206262.2:87239|12
RLHPGHRAGLPAPTR
>FUSION-ENST00000570947.5:95116-ENST00000417961.5:65268|3544
MAITSPGADFVSR
>FUSION-ENST00000570947.5:95116-ENST00000417961.5:65268|2296
MLSVRLPINR
>FUSION-ENST00000570947.5:95116-ENST00000417961.5:65268|59
ASIATRTLRCAGPHGVTLGVNHLLR
>FUSION-ENST00000570947.5:95116-ENST00000417961.5:65268|395
MSPSSPWGAPAGVR
>FUSION-ENST00000570947.5:95116-ENST00000417961.5:65268|1667
ISDVELFIICLLLPKCLLLR
>FUSION-ENST00000570947.5:95116-ENST00000417961.5:65268|2812
LGESWGGVGHAQWKQASISPRPR
>ENST00000220514.8|SNV-43-C-T|3
AAQSLRHR
>ENST00000481357.1|SNV-13163-G-A|1
TEVLNHEERVISNLSK
>FUSION-ENST00000545302.5:45194-ENST00000652379.1:25317|468
VGFVAAVAPGPPVAGPRGSR
>FUSION-ENST00000517974.1:40910-ENST00000519837.5:8015|883
MLARLVLNSRPQAIHPPQPPK
>ENST00000226094.9|SNV-45792-T-G|2
RHCPTISADYSQDEK
>FUSION-ENST00000593073.5:2094-ENST00000293443.12:7265|49
MMQQQCR
>FUSION-ENST00000517974.1:40910-ENST00000519837.5:8015|632
IELELRES
>FUSION-ENST00000570947.5:95116-ENST00000417961.5:65268|3457
AIPPLSDPWLRDGRDMR
>FUSION-ENST00000517974.1:40910-ENST00000519837.5:8015|99
SKERDNYFFYLER
>FUSION-ENST00000545302.5:45194-ENST00000652379.1:25317|782
VSHFVIQKYTDSPK
>ENST00000369126.5|SNV-9844-G-C|4
IQPSADRASSLSRPWQKTDK
>FUSION-ENST00000545302.5:45194-ENST00000652379.1:25317|795
GVPWSVYHRTVHVR
>FUSION-ENST00000570947.5:95116-ENST00000417961.5:65268|4067
ILHFSAVLENHFSNGY
>FUSION-ENST00000637544.1:30880-ENST00000206262.2:87239|40
PRRTPPHAR
>FUSION-ENST00000570947.5:95116-ENST00000417961.5:65268|416
HPCPRSPVGVHLQASVSPSSR
>FUSION-ENST00000570947.5:95116-ENST00000417961.5:65268|1819
IQLSPTGSFPQHVGIMGVQFKMRFG
>FUSION-ENST00000570947.5:95116-ENST00000417961.5:65268|3513
AGGSPKVR
>FUSION-ENST00000517974.1:40910-ENST00000519837.5:8015|1167
MFLLHLCILECLMV
>FUSION-ENST00000517974.1:40910-ENST00000519837.5:8015|126
MTLLLELKN
>ENST00000553505.1|SNV-2652-C-T|36
TARLGGQRAPGR
>FUSION-ENST00000570947.5:95116-ENST00000417961.5:65268|956
DHCHITVLTPLPTLSTRSLSK
>ENST00000409195.6|SNV-357916-C-T|4
GDVQQAIKNLFFEERSVK
>FUSION-ENST00000570947.5:95116-ENST00000417961.5:65268|4556
MVTHASNPGTSGGRDGWTT
>ENST00000553505.1|SNV-2652-C-T|45
MSQLPGQQARLPAQRGEQR
>FUSION-ENST00000570947.5:95116-ENST00000417961.5:65268|3538
PLRNDLSLCLPQIK
>FUSION-ENST00000570947.5:95116-ENST00000417961.5:65268|1978
WLKQQNLFSHNSGSWK
>FUSION-ENST00000545302.5:45194-ENST00000652379.1:25317|33
LPPFLLFGFALR
>FUSION-ENST00000545302.5:45194-ENST00000652379.1:25317|57
CSRFIVHALGTRGLFSNFYDYYYCR
>FUSION-ENST00000545302.5:45194-ENST00000652379.1:25317|256
LIEPSSSWFPPK
>FUSION-ENST00000570947.5:95116-ENST00000417961.5:65268|2130
MLVMFPISEERLSVFLHSI
>FUSION-ENST00000570947.5:95116-ENST00000417961.5:65268|1575
ESFPHYLFLSGLSKLCLQTT
>FUSION-ENST00000545302.5:45194-ENST00000652379.1:25317|1333
EEGWKERQLQEENK
>FUSION-ENST00000570947.5:95116-ENST00000417961.5:65268|708
GHAGWGGRGHAGCGGR
>FUSION-ENST00000454077.6:2094-ENST00000293443.12:7265|4
HLRLPAPSRK
>FUSION-ENST00000570947.5:95116-ENST00000417961.5:65268|514
VPVLPWGCTCR
>FUSION-ENST00000593073.5:2094-ENST00000293443.12:7265|80
EEEEEEVGARSR
>ENST00000255381.2|SNV-14528-G-A|4
AGLLGTLEEMRNEK
>FUSION-ENST00000570947.5:95116-ENST00000417961.5:65268|634
WTSLPKTHFPDD
>FUSION-ENST00000570947.5:95116-ENST00000417961.5:65268|1640
NELPFTIATKR
>ENST00000638088.1|SNV-88424-T-G|2
DLDTLLYTCAAEFDFMEK
>FUSION-ENST00000545302.5:45194-ENST00000652379.1:25317|92
VILLSTR
>FUSION-ENST00000517974.1:40910-ENST00000519837.5:8015|48
IMIIADFNFLSTCARCYLLSLWEY
>FUSION-ENST00000570947.5:95116-ENST00000417961.5:65268|4147
AAAFLVSHSTEEFR
>FUSION-ENST00000570947.5:95116-ENST00000417961.5:65268|1357
MPLCGLQMAPFPCTTL
>FUSION-ENST00000570947.5:95116-ENST00000417961.5:65268|3624
MLVQVGR
>FUSION-ENST00000570947.5:95116-ENST00000417961.5:65268|1455
KCFLNFENVILICSK
>FUSION-ENST00000570947.5:95116-ENST00000417961.5:65268|4586
MSVPTPRFIFGTPRVIVLG
>FUSION-ENST00000570947.5:95116-ENST00000417961.5:65268|2303
AEFLAMYCRLRAAAVVISDR
>FUSION-ENST00000578151.1:31528-ENST00000488239.1:116048|51
MNMPQLNYIFC
>FUSION-ENST00000517974.1:40910-ENST00000519837.5:8015|1114
MLSLFLAFMFRFISFLSKLCR
>FUSION-ENST00000545302.5:45194-ENST00000652379.1:25317|1083
WSVGQRGDQEGR
>FUSION-ENST00000570947.5:95116-ENST00000417961.5:65268|2960
AAFINRAFACR
>FUSION-ENST00000570947.5:95116-ENST00000417961.5:65268|2971
MAGIRAGR
>FUSION-ENST00000570947.5:95116-ENST00000417961.5:65268|4081
MVSKIYKNVK
>ENST00000234040.9|SNV-13082-A-G|2
LKSQPGSEEATTGEAAPVSGYR
>ENST00000343677.4|SNV-112-G-A|1
TAKKAGGTPR
>FUSION-ENST00000545302.5:45194-ENST00000652379.1:25317|484
AARATVPPCALRCGRPGRPR
>ENST00000302450.11|INDEL-21933-T-TT|4
VVLNIFARLK
>FUSION-ENST00000637544.1:30880-ENST00000206262.2:87239|285
RLGVNATDVKPLNSRVSK
>FUSION-ENST00000570947.5:95116-ENST00000417961.5:65268|2380
MLNDLPSVLSVVR
>FUSION-ENST00000570947.5:95116-ENST00000417961.5:65268|55
CAGPHGVTLGVNHLLRG
>ENST00000496720.1|SNV-21562-G-A|5
SLEENLPCISCMSNRWTCQWDLR
>FUSION-ENST00000570947.5:95116-ENST00000417961.5:65268|1222
MEAPPPAWPITMEVR
>FUSION-ENST00000545302.5:45194-ENST00000652379.1:25317|1429
EAPCLLGPKRPSWK
>FUSION-ENST00000545302.5:45194-ENST00000652379.1:25317|363
MAVLSWWSDLSG
>FUSION-ENST00000570947.5:95116-ENST00000417961.5:65268|1008
KQTEEGVR
>FUSION-ENST00000570947.5:95116-ENST00000417961.5:65268|4524
RLMILMKTK
>FUSION-ENST00000570947.5:95116-ENST00000417961.5:65268|3950
LHPGGLVVVR
>FUSION-ENST00000371917.5:300-ENST00000467815.5:49674|152
ACQVALGSMQVMNKTR
>FUSION-ENST00000545302.5:45194-ENST00000652379.1:25317|322
LDGLVRPSDRPR
>FUSION-ENST00000570947.5:95116-ENST00000417961.5:65268|2842
NKCPGEPAR
>FUSION-ENST00000545302.5:45194-ENST00000652379.1:25317|1103
DTSALARGLR
>FUSION-ENST00000595618.5:26777-ENST00000593833.5:22707|23
GYASGVERTILGAGPVLECK
>ENST00000244364.10|SNV-314638-G-A|5
TEWGSDLPSVKSHLENHK
>FUSION-ENST00000593073.5:2094-ENST00000293443.12:7265|82
GVGEGREEEEEEVGARSR
>FUSION-ENST00000570947.5:95116-ENST00000417961.5:65268|3629
LNSEAGPARLEDPGRR
>FUSION-ENST00000570947.5:95116-ENST00000417961.5:65268|3592
IMSPVNK
>FUSION-ENST00000570947.5:95116-ENST00000417961.5:65268|2597
MSSVTYSQSSPGQLCGSPPRCASR
>FUSION-ENST00000517974.1:40910-ENST00000519837.5:8015|423
LLKCVQFCSVK
>ENST00000326756.4|SNV-11799-G-A|3
RTETSKQNPELLK
>FUSION-ENST00000572977.5:95116-ENST00000417961.5:65268|3
LKHVCLHFLACPFLVFLTSLK
>ENST00000496492.5|SNV-366500-G-T|11
VGTHVLETSHADSFSGSISR
>FUSION-ENST00000545302.5:45194-ENST00000652379.1:25317|272
SQRKLWWR
>FUSION-ENST00000570947.5:95116-ENST00000417961.5:65268|3292
KVCSLLQDDVMMPQRVR
>ENST00000480966.1|SNV-12795-G-A|3
RHTKEPYTQTFSLD
>FUSION-ENST00000570947.5:95116-ENST00000417961.5:65268|4453
MLNLRLLR
>FUSION-ENST00000545302.5:45194-ENST00000652379.1:25317|246
IRGLGAETISTYSQTLNG
>FUSION-ENST00000517974.1:40910-ENST00000519837.5:8015|65
MGILKERVVEDLVIPLEVA
>ENST00000562648.2|SNV-10783-C-T|9
TLASAICPPCRSSAASTCDGAAR
>FUSION-ENST00000570947.5:95116-ENST00000417961.5:65268|4587
SVPTPRFIFGTPR
>FUSION-ENST00000545302.5:45194-ENST00000652379.1:25317|146
SPNPEWR
>FUSION-ENST00000545302.5:45194-ENST00000652379.1:25317|1204
RGERGER
>ENST00000339364.10|SNV-10666-G-A|5
SQKILTHRLGPK
>FUSION-ENST00000570947.5:95116-ENST00000417961.5:65268|2096
MLLMAGHSGSHL
>FUSION-ENST00000570947.5:95116-ENST00000417961.5:65268|1413
NIPLMASYRYQWLKR
>FUSION-ENST00000545302.5:45194-ENST00000652379.1:25317|429
GGDACIYQIKTNPVSPSPAPAGGR
>FUSION-ENST00000517974.1:40910-ENST00000519837.5:8015|1087
MNRGGGACSEPR
>FUSION-ENST00000570947.5:95116-ENST00000417961.5:65268|353
MSHHTQPILSLLKISFFS
>FUSION-ENST00000570947.5:95116-ENST00000417961.5:65268|602
LLASGEAR
>ENST00000244364.10|SNV-314638-G-A|3
SHLENHK
>ENST00000548312.5|SNV-43528-C-G|5
RAKVGPAER
>FUSION-ENST00000570947.5:95116-ENST00000417961.5:65268|2743
MLSPSKSR
>ENST00000544227.5|SNV-253405-T-A|5
MQFMKIATGNLCSLK
>FUSION-ENST00000570947.5:95116-ENST00000417961.5:65268|4417
SSCLVPFHFSPTMNCLSFCLS
>FUSION-ENST00000545302.5:45194-ENST00000652379.1:25317|794
GVPWSVYHRTVHVRR
>FUSION-ENST00000570947.5:95116-ENST00000417961.5:65268|2739
HFTKEGVQTAK
>FUSION-ENST00000517974.1:40910-ENST00000519837.5:8015|830
FLFLCLDFLLLHQVYHRSFLR
>FUSION-ENST00000570947.5:95116-ENST00000417961.5:65268|2237
MTVNICTSLCA
>FUSION-ENST00000570947.5:95116-ENST00000417961.5:65268|2281
FNLSIFLLWTCFFR
>FUSION-ENST00000570947.5:95116-ENST00000417961.5:65268|3003
NKDGRVPVK
>FUSION-ENST00000517974.1:40910-ENST00000519837.5:8015|1086
NRGGGACSEPR
>FUSION-ENST00000545302.5:45194-ENST00000652379.1:25317|331
NEEFPVSAGHKLALIKSLPFVHTAR
>FUSION-ENST00000517974.1:40910-ENST00000519837.5:8015|997
MNEYTPVVWK
>FUSION-ENST00000517974.1:40910-ENST00000519837.5:8015|832
NLCKFLFLCLDFLLLHQVYHRSFLR
>FUSION-ENST00000570947.5:95116-ENST00000417961.5:65268|1404
RPTLRSF
>ENST00000392783.7|SNV-283969-A-G|3
GCHTYCR
>FUSION-ENST00000570947.5:95116-ENST00000417961.5:65268|429
GHVSHVMKPLEPRPCGEGTR
>FUSION-ENST00000545302.5:45194-ENST00000652379.1:25317|1416
RCHVWLISYF
>ENST00000282268.7|SNV-126162-A-G|5
TKIRSLHNR
>FUSION-ENST00000570947.5:95116-ENST00000417961.5:65268|2350
MCNNLEKLSDKQHGLGILK
>FUSION-ENST00000570947.5:95116-ENST00000417961.5:65268|4205
HGPPSIPGQNRRSPPR
>ENST00000498430.5|SNV-45358-G-A|2
DPIRDLLIWAIVQNHR
>FUSION-ENST00000554887.5:1168-ENST00000267584.9:45707|45
LHLVGRSLGGK
>FUSION-ENST00000570947.5:95116-ENST00000417961.5:65268|4618
DHWGARFSLS
>ENST00000409731.7|SNV-22477-G-A|4
SYKLPDGQVITIGNER
>FUSION-ENST00000570947.5:95116-ENST00000417961.5:65268|2438
LVLNCSSLDTC
>FUSION-ENST00000570947.5:95116-ENST00000417961.5:65268|3456
DGRDMRGK
>FUSION-ENST00000570947.5:95116-ENST00000417961.5:65268|1988
MEYVFPLLYFKPVSLEARCVSCR
>FUSION-ENST00000570947.5:95116-ENST00000417961.5:65268|2827
WPCEEGRQGGTVAGNLGSTAPR
>FUSION-ENST00000570947.5:95116-ENST00000417961.5:65268|1895
NLWLTQFTKVFLLFSSKK
>FUSION-ENST00000545302.5:45194-ENST00000652379.1:25317|452
WDPAAVFSWWPGRA
>FUSION-ENST00000583539.5:28240-ENST00000488239.1:116048|33
IDRNQALLVPALER
>FUSION-ENST00000570947.5:95116-ENST00000417961.5:65268|2945
CVTSQAGRGRTCQTGPWR
>FUSION-ENST00000570947.5:95116-ENST00000417961.5:65268|3314
SPSTVVTGPHRSQQCMGALVLPN
>ENST00000496492.5|SNV-366500-G-T|6
MCWRPLMR
>FUSION-ENST00000637544.1:30880-ENST00000206262.2:87239|143
ILYTLFNSEIKSSERC
>FUSION-ENST00000545302.5:45194-ENST00000652379.1:25317|1098
STSPSPTVTVSILVSLPKAPPPGR
>FUSION-ENST00000517974.1:40910-ENST00000519837.5:8015|1149
SLALSPRLECSGAISAHCK
>FUSION-ENST00000570947.5:95116-ENST00000417961.5:65268|4269
KRGTAPGWR
>FUSION-ENST00000517974.1:40910-ENST00000519837.5:8015|1246
LVYIHVNVDLLIYCGRHTFSVVK
>FUSION-ENST00000570947.5:95116-ENST00000417961.5:65268|4060
RFGWGHSPTLSNSY
>FUSION-ENST00000588168.5:69827-ENST00000477516.1:131638|5
HGPIRAARILPAPQFGK
>FUSION-ENST00000570947.5:95116-ENST00000417961.5:65268|1468
IFNAFLK
>FUSION-ENST00000570947.5:95116-ENST00000417961.5:65268|3734
MEITGMIHRARPLFIF
>ENST00000399782.5|MNV-26870-TC-T|5
RSCKSNIFPHPK
>FUSION-ENST00000570947.5:95116-ENST00000417961.5:65268|1729
REDECELILQGSHVLK
>FUSION-ENST00000308330.3:49037-ENST00000551161.1:13820|2
TLSVQEAAAYLKK
>ENST00000377504.8|SNV-78047-G-T|4
RDGAVGWSPLVSNK
>FUSION-ENST00000517974.1:40910-ENST00000519837.5:8015|1040
MGLHSVR
>ENST00000309041.11|SNV-10892-G-A|4
VNEQLALRNEETENENSKLR
>FUSION-ENST00000570947.5:95116-ENST00000417961.5:65268|2205
GNNVKHLFVDVFAIRVSSLVK
>ENST00000542306.5|SNV-92642-C-T|5
PGTDCTGHRPPSRLRPRGPSLWTR
>FUSION-ENST00000570947.5:95116-ENST00000417961.5:65268|3358
MVGGRGFGMKQFHLRPSALVR
>FUSION-ENST00000578151.1:31528-ENST00000488239.1:116048|149
MPSAHYDKSESKFINLVR
>FUSION-ENST00000570947.5:95116-ENST00000417961.5:65268|963
MLSTPRGR
>FUSION-ENST00000517974.1:40910-ENST00000519837.5:8015|934
MLLNQTGQ
>FUSION-ENST00000570947.5:95116-ENST00000417961.5:65268|3144
LLLASGKVTVSSEISLKF
>FUSION-ENST00000570947.5:95116-ENST00000417961.5:65268|4037
EGHGGEVSGR
>FUSION-ENST00000545302.5:45194-ENST00000652379.1:25317|1351
MSQSCTCMLERQIK
>FUSION-ENST00000545302.5:45194-ENST00000652379.1:25317|892
LRPVFGLC
>ENST00000265348.9|SNV-4308-G-A|1
LAVPIELAQDLLLTLPQRLNDSALR
>FUSION-ENST00000570947.5:95116-ENST00000417961.5:65268|822
LAAAGAHEGIRAPCCV
>FUSION-ENST00000570947.5:95116-ENST00000417961.5:65268|2898
KSQSTGLGR
>FUSION-ENST00000517974.1:40910-ENST00000519837.5:8015|540
GLASYLQQK
>ENST00000273859.8|SNV-27508-A-C|4
TTKSTLLNFVPR
>FUSION-ENST00000545302.5:45194-ENST00000652379.1:25317|637
EIDFCMIDVGVCVIQINTHRSIK
>FUSION-ENST00000545302.5:45194-ENST00000652379.1:25317|1243
ISGGRGR
>FUSION-ENST00000517974.1:40910-ENST00000519837.5:8015|716
QWPVLLNLINLNVINLECVR
>FUSION-ENST00000570947.5:95116-ENST00000417961.5:65268|3446
FAEHVWYLMQAHRVCGAR
>FUSION-ENST00000570947.5:95116-ENST00000417961.5:65268|167
RGGRCQRPPKPR
>ENST00000458716.2|SNV-24626-C-T|2
MVLPRVLLAHQGLEETAHR
>FUSION-ENST00000570947.5:95116-ENST00000417961.5:65268|691
CLAAESTCQKMPLDFSASK
>FUSION-ENST00000570947.5:95116-ENST00000417961.5:65268|4159
MKVHKLHTPCNR
>FUSION-ENST00000570947.5:95116-ENST00000417961.5:65268|1577
LPLTFLTELEKTTLKFM
>FUSION-ENST00000570947.5:95116-ENST00000417961.5:65268|630
ESCSVTQVIVQ
>FUSION-ENST00000570947.5:95116-ENST00000417961.5:65268|4278
VGLVIAERDVFSCNDIFS
>FUSION-ENST00000295598.10:24067-ENST00000371518.6:152176|1
NEVLLCCPGWSQTRGLK
>FUSION-ENST00000517974.1:40910-ENST00000519837.5:8015|1325
QILDICNK
>FUSION-ENST00000505791.5:202-ENST00000262462.9:490332|8
LLMLLECWISYR
>FUSION-ENST00000570947.5:95116-ENST00000417961.5:65268|4372
ILAHCKLCLPSSR
>FUSION-ENST00000545302.5:45194-ENST00000652379.1:25317|372
HLPRMFSLIKNESR
>FUSION-ENST00000570947.5:95116-ENST00000417961.5:65268|780
MLSAYTTAFR
>FUSION-ENST00000570947.5:95116-ENST00000417961.5:65268|3403
GGNTSVCLSVSGYFT
>FUSION-ENST00000570947.5:95116-ENST00000417961.5:65268|3197
MEAGEERGVPATLAAQR
>FUSION-ENST00000425518.5:44078-ENST00000510657.1:309801|8
MESHFVTQAGMQWHNLGSPQPPAPR
>FUSION-ENST00000570947.5:95116-ENST00000417961.5:65268|3279
FSQTDGGGAWFWDETVPPQAVSIS
>FUSION-ENST00000517974.1:40910-ENST00000519837.5:8015|461
CVAQAGVQ
>FUSION-ENST00000517974.1:40910-ENST00000519837.5:8015|235
MQTLCLIGNYSSSSESFNIYFGQI
>FUSION-ENST00000570947.5:95116-ENST00000417961.5:65268|2150
DIQFSQHHLLKRPSLPQCK
>FUSION-ENST00000570947.5:95116-ENST00000417961.5:65268|3577
LNAVGSRGSQQK
>FUSION-ENST00000637544.1:30880-ENST00000206262.2:87239|229
LVLNSRPQVICPPQPPK
>ENST00000271732.8|SNV-48541-C-T|3
QNFLLFDMTTHSVTNTTEK
>FUSION-ENST00000570947.5:95116-ENST00000417961.5:65268|4323
MESHSVAQAGVRWR
>FUSION-ENST00000545302.5:45194-ENST00000652379.1:25317|558
AWPAFGPSCVPVVGGAGRK
>FUSION-ENST00000545302.5:45194-ENST00000652379.1:25317|1250
SVSFSVSLSDTPVPGRALPLPRK
>FUSION-ENST00000570947.5:95116-ENST00000417961.5:65268|1219
EAPPPAWPITMEVRR
>FUSION-ENST00000570947.5:95116-ENST00000417961.5:65268|1414
MNIPLMASYRYQWLKR
>ENST00000444024.3|SNV-34787-C-A|2
HRINLSSDLLITPDFYWDR
>ENST00000392783.7|SNV-283969-A-G|6
KGDNEELLLLCDGCDKGCHTYCR
>FUSION-ENST00000578151.1:31528-ENST00000488239.1:116048|71
QTLLLCLFFGLLLLCLSFR
>FUSION-ENST00000490213.5:117192-ENST00000367282.6:4824|14
AVLGGAGCPPGEWPPEPGK
>FUSION-ENST00000517974.1:40910-ENST00000519837.5:8015|104
MLELELIPILV
>FUSION-ENST00000570947.5:95116-ENST00000417961.5:65268|2396
NFIAFVKSYASLFHK
>ENST00000496492.5|SNV-366500-G-T|5
MCWRPLMRTVSAAVFQEK
>FUSION-ENST00000570947.5:95116-ENST00000417961.5:65268|4529
MYIFLEEMFIQVFWPF
>FUSION-ENST00000570947.5:95116-ENST00000417961.5:65268|106
MHTHTCTKVYTRTHCTR
>FUSION-ENST00000570947.5:95116-ENST00000417961.5:65268|3142
GVRGVCSNELGYLWIRGVR
>FUSION-ENST00000570947.5:95116-ENST00000417961.5:65268|2107
GLISFFCIWISSFPNTIY
>FUSION-ENST00000570947.5:95116-ENST00000417961.5:65268|3203
WGKMSFGMDFCGQFM
>ENST00000520047.1|SNV-111611-C-T|1
IWPLPTTTGTPIDTLA
>FUSION-ENST00000570947.5:95116-ENST00000417961.5:65268|1156
MMQVSPSQLRWGW
>FUSION-ENST00000517974.1:40910-ENST00000519837.5:8015|240
KVRPMCLI
>FUSION-ENST00000517974.1:40910-ENST00000519837.5:8015|618
VWEHWSAQYK
>FUSION-ENST00000570947.5:95116-ENST00000417961.5:65268|4431
CHFDSLLVSFSVYF
>FUSION-ENST00000545302.5:45194-ENST00000652379.1:25317|287
AGALAGRGGIPRPLQSAEGAPPAR
>FUSION-ENST00000570947.5:95116-ENST00000417961.5:65268|4596
LAGRSGTRL
>FUSION-ENST00000570947.5:95116-ENST00000417961.5:65268|3856
ITIWYLYK
>FUSION-ENST00000570947.5:95116-ENST00000417961.5:65268|499
QKVFRLQR
>FUSION-ENST00000570947.5:95116-ENST00000417961.5:65268|504
RPCPRPPR
>FUSION-ENST00000570947.5:95116-ENST00000417961.5:65268|4449
ISSLTYWLLK
>ENST00000534733.6|INDEL-51385-G-GT|1
ASKLFGKL
>FUSION-ENST00000570947.5:95116-ENST00000417961.5:65268|3339
SVCVSRAFPTQVVR
>FUSION-ENST00000398155.4:158-ENST00000380155.4:15615|1
TIYLTLHLLPQKR
>FUSION-ENST00000545302.5:45194-ENST00000652379.1:25317|190
MASVALGR
>FUSION-ENST00000545302.5:45194-ENST00000652379.1:25317|610
KSVVFMCVNER
>FUSION-ENST00000570947.5:95116-ENST00000417961.5:65268|1599
TASTIPLSEFTVIRVP
>FUSION-ENST00000570947.5:95116-ENST00000417961.5:65268|3229
MVAQACNPNSLGG
>ENST00000377504.8|SNV-78047-G-T|3
RDGAVGWSPLVSNKYQWLQIDLGER
>ENST00000298283.5|SNV-452-T-A|5
GAFGKPQGTVARVHIGQVIKSIR
>FUSION-ENST00000517974.1:40910-ENST00000519837.5:8015|1108
FISFLSK
>FUSION-ENST00000545302.5:45194-ENST00000652379.1:25317|842
LSLDLSSSWVRG
>ENST00000357304.8|SNV-102248-G-A|1
RPTNRDYVPDSYRHPDAFGGR
>FUSION-ENST00000517974.1:40910-ENST00000519837.5:8015|1043
MTILSHI
>ENST00000474758.1|SNV-73927-A-C|1
LTWSSSSIR
>FUSION-ENST00000570947.5:95116-ENST00000417961.5:65268|4311
DGGQRALR
>FUSION-ENST00000517974.1:40910-ENST00000519837.5:8015|631
MSIVVTYFER
>FUSION-ENST00000637544.1:30880-ENST00000206262.2:87239|2
GAFECPR
>ENST00000310421.5|SNV-1316-G-T|1
DGHLNKPICIAWISSGR
>FUSION-ENST00000545302.5:45194-ENST00000652379.1:25317|1049
ESCSVPQAGVQWR
>FUSION-ENST00000545302.5:45194-ENST00000652379.1:25317|1150
SHFPGGSLGR
>ENST00000312562.7|SNV-3749-G-A|4
ALGPPPGVRQRPCEQISPEEEERR
>FUSION-ENST00000517974.1:40910-ENST00000519837.5:8015|405
YELFLHQTFK
>FUSION-ENST00000371917.5:300-ENST00000467815.5:49674|151
ACQVALGSMQVMNKTRR
>FUSION-ENST00000570947.5:95116-ENST00000417961.5:65268|238
LLTSVVVAAPRPC
>FUSION-ENST00000570947.5:95116-ENST00000417961.5:65268|2262
HAVHDNHIR
>FUSION-ENST00000517974.1:40910-ENST00000519837.5:8015|214
WVAGITFPLVYML
>FUSION-ENST00000570947.5:95116-ENST00000417961.5:65268|1530
WEVAYFDLTFDVSV
>FUSION-ENST00000545302.5:45194-ENST00000652379.1:25317|900
FGQDLAFPPYFTS
>FUSION-ENST00000505791.5:1477-ENST00000262462.9:490332|8
FFRDFLASFPAIPAETANVR
>FUSION-ENST00000637544.1:30880-ENST00000206262.2:87239|197
MYSCSLLSLQLV
>FUSION-ENST00000311637.9:129048-ENST00000666669.1:960|2
CPGSARPGNVR
>ENST00000276185.8|SNV-42539-C-A|5
HGISHVIDLKTNLTTVLSELSK
>FUSION-ENST00000570947.5:95116-ENST00000417961.5:65268|3837
MGPEPGACR
>FUSION-ENST00000578151.1:31528-ENST00000488239.1:116048|87
QQAEDLELQISR
>FUSION-ENST00000570947.5:95116-ENST00000417961.5:65268|1966
MSCHPLLGMKD
>FUSION-ENST00000570947.5:95116-ENST00000417961.5:65268|3904
APDPEQQCRLEPSQAGR
>FUSION-ENST00000637544.1:30880-ENST00000206262.2:87239|232
MRFLFIE
>FUSION-ENST00000545302.5:45194-ENST00000652379.1:25317|921
MTDGVSYQCSFVNRVR
>FUSION-ENST00000570947.5:95116-ENST00000417961.5:65268|2524
MIVPLPSSLGNRPCLKKR
>FUSION-ENST00000637544.1:30880-ENST00000206262.2:87239|167
TRPWWHNMK
>FUSION-ENST00000570947.5:95116-ENST00000417961.5:65268|2911
LVSKMQLVSFLSFSVIQK
>ENST00000394236.9|SNV-52642-G-A|6
KRHANSLLEETK
>FUSION-ENST00000637544.1:30880-ENST00000206262.2:87239|250
SLAMKVANV
>FUSION-ENST00000545302.5:45194-ENST00000652379.1:25317|325
RYYRLDGLVRPSDRPR
>FUSION-ENST00000359152.9:53535-ENST00000530692.5:95070|1
VSLHKWEVFL
>FUSION-ENST00000545302.5:45194-ENST00000652379.1:25317|1314
TCPLCRRLTP
>ENST00000548440.1|SNV-283969-A-G|7
EIMKNCFFFVMAVTKAVIPTAVDPR
>FUSION-ENST00000517974.1:40910-ENST00000519837.5:8015|75
FKTLNAGLQLHIAI
>FUSION-ENST00000570947.5:95116-ENST00000417961.5:65268|913
MGTGSWQPPASLLSLTRGR
>ENST00000325888.12|SNV-574-G-A|2
FLEREHIK
>FUSION-ENST00000570947.5:95116-ENST00000417961.5:65268|707
GHAGWGGRGHAGCGGRGHAGCGGR
>FUSION-ENST00000517974.1:40910-ENST00000519837.5:8015|731
RQKQIIMR
>FUSION-ENST00000545302.5:45194-ENST00000652379.1:25317|626
CLCYTNKYTSLYKEGIVDK
>ENST00000648124.1|SNV-165-A-G|1
SHRQNKK
>FUSION-ENST00000570947.5:95116-ENST00000417961.5:65268|479
WALFGNKVFADAKFR
>FUSION-ENST00000351393.10:45194-ENST00000652379.1:25317|22
VNKCALR
>FUSION-ENST00000570947.5:95116-ENST00000417961.5:65268|397
LCPRPPRGGAPVGVR
>ENST00000389561.7|SNV-117427-C-T|2
AAGQIVVAQPVHMQQLLK
>FUSION-ENST00000570947.5:95116-ENST00000417961.5:65268|3847
VSTFSFFFFFFFF
>ENST00000477969.1|SNV-48412-T-C|5
SSLTSTFNSASTLFTMDIYAK
>FUSION-ENST00000517974.1:40910-ENST00000519837.5:8015|1253
NYYFLSALSELINAKEPISPSHRR
>FUSION-ENST00000545302.5:45194-ENST00000652379.1:25317|1259
SISVFLGRSLSFSR
>FUSION-ENST00000570947.5:95116-ENST00000417961.5:65268|3740
NPCSESR
>FUSION-ENST00000517974.1:40910-ENST00000519837.5:8015|547
GLNKGMGLASYLQQK
>FUSION-ENST00000570947.5:95116-ENST00000417961.5:65268|1858
FICVWALQR
>FUSION-ENST00000545302.5:45194-ENST00000652379.1:25317|39
SASDPSHPHYLRLQAR
>FUSION-ENST00000570947.5:95116-ENST00000417961.5:65268|4144
YVSSFSILHLGSSQF
>FUSION-ENST00000517974.1:40910-ENST00000519837.5:8015|1281
CHLCNTLKMQAGR
>FUSION-ENST00000570947.5:95116-ENST00000417961.5:65268|373
GVHLQASVSPSPRGGAPAGVR
>FUSION-ENST00000570947.5:95116-ENST00000417961.5:65268|1475
VCRVPRPELLAR
>FUSION-ENST00000570947.5:95116-ENST00000417961.5:65268|3245
MYILVSCFFH
>FUSION-ENST00000570947.5:95116-ENST00000417961.5:65268|3562
IWDCKSSSFVLTALK
>FUSION-ENST00000517974.1:40910-ENST00000519837.5:8015|866
HHTGPDFSVFMFLPRFG
>FUSION-ENST00000570947.5:95116-ENST00000417961.5:65268|1619
SRMVLPR
>FUSION-ENST00000570947.5:95116-ENST00000417961.5:65268|3795
GWVCLQAPRPALRVCR
>FUSION-ENST00000570947.5:95116-ENST00000417961.5:65268|2903
QLVSFLSFSVIQK
>FUSION-ENST00000570947.5:95116-ENST00000417961.5:65268|3660
THFVPPCPTASECYR
>FUSION-ENST00000517974.1:40910-ENST00000519837.5:8015|664
MDRWIDE
>FUSION-ENST00000570947.5:95116-ENST00000417961.5:65268|3600
MSFDEQK
>ENST00000199940.10|SNV-306221-G-C|2
SSVPSPR
>FUSION-ENST00000570947.5:95116-ENST00000417961.5:65268|2355
VSINTVQYHK
>FUSION-ENST00000570947.5:95116-ENST00000417961.5:65268|1207
KMEAPPPARPITTEVR
>FUSION-ENST00000570947.5:95116-ENST00000417961.5:65268|1160
QGPGGCWAPR
>FUSION-ENST00000545302.5:45194-ENST00000652379.1:25317|411
LLAECPAGPEAFTLK
>FUSION-ENST00000570947.5:95116-ENST00000417961.5:65268|3068
PDWALERQKLLQ
>FUSION-ENST00000545302.5:45194-ENST00000652379.1:25317|1002
LALSPRLECDGVISAHCNR
>FUSION-ENST00000517974.1:40910-ENST00000519837.5:8015|153
STTWILSLLK
>FUSION-ENST00000570947.5:95116-ENST00000417961.5:65268|4602
VKPHLYQKIQK
>FUSION-ENST00000570947.5:95116-ENST00000417961.5:65268|3258
AFENNMHNSCICYSHSLGSFHI
>FUSION-ENST00000545302.5:45194-ENST00000652379.1:25317|1427
RPSWKVR
>FUSION-ENST00000637544.1:30880-ENST00000206262.2:87239|253
NITEIKQVR
>FUSION-ENST00000637544.1:30880-ENST00000206262.2:87239|108
VDKLLLWMPLCRYIFSK
>ENST00000373218.5|SNV-297-A-C|6
MSSSAGSGHQPSQR
>FUSION-ENST00000570947.5:95116-ENST00000417961.5:65268|3777
HLARLIFCIFSR
>ENST00000325239.11|SNV-145848-G-T|1
TLQTLWQQLVAQRQQTLEDAFK
>FUSION-ENST00000578151.1:31528-ENST00000488239.1:116048|101
SCVEMDHQNATGRRLR
>FUSION-ENST00000570947.5:95116-ENST00000417961.5:65268|4385
MSHSSQAPKHF
>ENST00000420175.3|SNV-6533-G-T|3
RGACPDARNAEVWTPLLAACDVR
>FUSION-ENST00000545302.5:45194-ENST00000652379.1:25317|141
APWNGFAPR
>FUSION-ENST00000517974.1:40910-ENST00000519837.5:8015|233
MRDFTCHP
>ENST00000263088.11|SNV-10033-C-A|2
AKYKTPTYP
>ENST00000377504.8|SNV-78047-G-T|2
DGAVGWSPLVSNK
>FUSION-ENST00000593073.5:2094-ENST00000293443.12:7265|33
MSLSSRLLWALLPSWSGRLISR
>FUSION-ENST00000570947.5:95116-ENST00000417961.5:65268|1875
MKRCPFCTSAFMK
>FUSION-ENST00000570947.5:95116-ENST00000417961.5:65268|3728
LTSVKSNLFTVF
>FUSION-ENST00000570947.5:95116-ENST00000417961.5:65268|63
TRSGKASIATR
>FUSION-ENST00000570947.5:95116-ENST00000417961.5:65268|4209
EAWLQRPWRHGPPSIPGQNR
>FUSION-ENST00000578151.1:31528-ENST00000488239.1:116048|13
MFFTLRGKLGTCCYNTANLSLGPK
>FUSION-ENST00000570947.5:95116-ENST00000417961.5:65268|4291
YNPHSSLQEEGMLISR
>FUSION-ENST00000517974.1:40910-ENST00000519837.5:8015|314
QLFQTLK
>FUSION-ENST00000517974.1:40910-ENST00000519837.5:8015|1232
KNQKLTSDSK
>FUSION-ENST00000570947.5:95116-ENST00000417961.5:65268|329
HHPGAAVD
>FUSION-ENST00000570947.5:95116-ENST00000417961.5:65268|1821
MIQLSPTGSFPQHVGIMGVQFKMR
>FUSION-ENST00000517974.1:40910-ENST00000519837.5:8015|671
ENGSLASVGLISYNSPLIRLKK
>FUSION-ENST00000517974.1:40910-ENST00000519837.5:8015|1270
SQQHSLNHLVSR
>FUSION-ENST00000570947.5:95116-ENST00000417961.5:65268|1865
AGSVVSLIIK
>FUSION-ENST00000570947.5:95116-ENST00000417961.5:65268|4025
LLVHVEVWERRAR
>FUSION-ENST00000454077.6:2094-ENST00000293443.12:7265|5
HLRLPAPSR
>FUSION-ENST00000570947.5:95116-ENST00000417961.5:65268|2481
TAESGRAGSGIPQLVFQR
>FUSION-ENST00000545302.5:45194-ENST00000652379.1:25317|714
DGVSEARPPWLPR
>FUSION-ENST00000570947.5:95116-ENST00000417961.5:65268|3328
MPDGPLHSGGR
>FUSION-ENST00000545302.5:45194-ENST00000652379.1:25317|857
MGESETE
>FUSION-ENST00000570947.5:95116-ENST00000417961.5:65268|4434
AGRVTCPGECAVHT
>FUSION-ENST00000570947.5:95116-ENST00000417961.5:65268|2032
DVPSIPCFLGFLIMKR
>FUSION-ENST00000570947.5:95116-ENST00000417961.5:65268|3984
VHPMFSSLRQHPPRTAQPTTWK
>FUSION-ENST00000570947.5:95116-ENST00000417961.5:65268|3906
FLRGRGVSPR
>ENST00000476522.5|SNV-47142-A-G|2
ETERDSR
>FUSION-ENST00000545302.5:45194-ENST00000652379.1:25317|628
CLCYTNK
>FUSION-ENST00000570947.5:95116-ENST00000417961.5:65268|4325
MESHSVAQAGVR
>FUSION-ENST00000570947.5:95116-ENST00000417961.5:65268|117
QDLPDSA
>FUSION-ENST00000545302.5:45194-ENST00000652379.1:25317|1000
LECDGVISAHCNR
>FUSION-ENST00000545302.5:45194-ENST00000652379.1:25317|1381
VDLVSCLFHHHHHHRR
>FUSION-ENST00000570947.5:95116-ENST00000417961.5:65268|3183
RFSYLDDLK
>FUSION-ENST00000517974.1:40910-ENST00000519837.5:8015|838
VSQVNGI
>ENST00000301894.6|SNV-87859-C-A|6
MDRLAVGFSTHK
>FUSION-ENST00000570947.5:95116-ENST00000417961.5:65268|4133
CPGRSHSR
>FUSION-ENST00000570947.5:95116-ENST00000417961.5:65268|3726
MCVWTLR
>FUSION-ENST00000593073.5:2094-ENST00000293443.12:7265|31
LLWALLPSWSGR
>FUSION-ENST00000570947.5:95116-ENST00000417961.5:65268|4300
LYLVFIIFR
>ENST00000504001.3|SNV-173673-T-C|7
WSNAWAPSRMGWLRSVSIIFR
>FUSION-ENST00000545302.5:45194-ENST00000652379.1:25317|1353
MSQSCTCMLER
>FUSION-ENST00000545302.5:45194-ENST00000652379.1:25317|566
RALPERACGPR
>FUSION-ENST00000637544.1:30880-ENST00000206262.2:87239|272
PCSPGIEAVSI
>FUSION-ENST00000593073.5:2094-ENST00000293443.12:7265|47
MQQQCRR
>FUSION-ENST00000570947.5:95116-ENST00000417961.5:65268|3922
LCIHSAGSTALSSHRR
>FUSION-ENST00000637544.1:30880-ENST00000206262.2:87239|113
QKVHKVDK
>FUSION-ENST00000545302.5:45194-ENST00000652379.1:25317|80
DSHCPYLLSSETTAKGTGLAESAGK
>FUSION-ENST00000570947.5:95116-ENST00000417961.5:65268|4018
GVPVCRRGK
>FUSION-ENST00000637544.1:30880-ENST00000206262.2:87239|201
MSCKLQGYK
>FUSION-ENST00000517974.1:40910-ENST00000519837.5:8015|552
HIFIDSKPVISIVSVGYR
>FUSION-ENST00000570947.5:95116-ENST00000417961.5:65268|3913
QAWPFSSSLPILEPR
>FUSION-ENST00000545302.5:45194-ENST00000652379.1:25317|1189
MTAGSSFYF
>FUSION-ENST00000570947.5:95116-ENST00000417961.5:65268|4507
DSFLDSRFYSVGLYVCPYASTSLF
>ENST00000358321.4|SNV-1723-G-T|2
YFVVRHFK
>FUSION-ENST00000570947.5:95116-ENST00000417961.5:65268|4319
WRDLGSLQAPPPR
>FUSION-ENST00000570947.5:95116-ENST00000417961.5:65268|2883
CLCVDAEPLCLHVLEQRTSTSSF
>FUSION-ENST00000545302.5:45194-ENST00000652379.1:25317|833
KTTAVLCSSQGRK
>FUSION-ENST00000545302.5:45194-ENST00000652379.1:25317|1349
MSQSCTCMLERQIKVR
>FUSION-ENST00000570947.5:95116-ENST00000417961.5:65268|2482
AQESHTRTAESGRAGSGIPQLVFQR
>FUSION-ENST00000570947.5:95116-ENST00000417961.5:65268|3955
TSAERLHPGGLVVVR
>FUSION-ENST00000545302.5:45194-ENST00000652379.1:25317|896
MPTLGVNGLTAAGPPNK
>FUSION-ENST00000637544.1:30880-ENST00000206262.2:87239|29
RVCAQPPTPPGRPPDTR
>FUSION-ENST00000570947.5:95116-ENST00000417961.5:65268|1641
MNELPFTIATKR
>FUSION-ENST00000570947.5:95116-ENST00000417961.5:65268|1719
MDLVQRLR
>ENST00000651105.1|SNV-2270873-C-T|3
MRAQRNYMV
>FUSION-ENST00000545302.5:45194-ENST00000652379.1:25317|1431
APSSDLID
>FUSION-ENST00000545302.5:45194-ENST00000652379.1:25317|827
MWVRLVSNWRPQWICPPRPPKVLG
>ENST00000325888.12|SNV-574-G-A|3
LENVSVALKFLEREHIK
>FUSION-ENST00000545302.5:45194-ENST00000652379.1:25317|1252
SVSFSVSLSDTPVPGRALPLPR
>ENST00000311351.9|INDEL-6863-A-AA|1
IHVGKKIR
>FUSION-ENST00000570947.5:95116-ENST00000417961.5:65268|2805
LSGVGWRVLTCRPQLPPRTR
>FUSION-ENST00000545302.5:45194-ENST00000652379.1:25317|1258
SISVFLGRSLSFSRSR
>ENST00000262461.7|INDEL-97187-T-TA|5
DCKIRVLHWWK
>FUSION-ENST00000517974.1:40910-ENST00000519837.5:8015|1223
VNVFQLP
>ENST00000428710.1|SNV-6051-C-G|2
GCCQRAPDNWESHCAEK
>FUSION-ENST00000570947.5:95116-ENST00000417961.5:65268|1814
MAVTETSV
>FUSION-ENST00000570947.5:95116-ENST00000417961.5:65268|720
TPLPSALHPG
>FUSION-ENST00000593073.5:2094-ENST00000293443.12:7265|69
TLAFTLAPSIHPPVAAHAR
>ENST00000553505.1|SNV-2652-C-T|34
LGGQRAPGRSAARPHR
>FUSION-ENST00000570947.5:95116-ENST00000417961.5:65268|3244
YILVSCFFH
>FUSION-ENST00000570947.5:95116-ENST00000417961.5:65268|378
SPSSLWVCTCRCPCPRPPCGSAR
>FUSION-ENST00000545302.5:45194-ENST00000652379.1:25317|1193
MTCPLCHR
>FUSION-ENST00000570947.5:95116-ENST00000417961.5:65268|2333
MNHNCTKLTAVRAAR
>ENST00000418766.5|INDEL-78730-C-CA|6
EAKKVSTR
>FUSION-ENST00000570947.5:95116-ENST00000417961.5:65268|1849
FVRTCPSWKGFPGSQ
>FUSION-ENST00000570947.5:95116-ENST00000417961.5:65268|2409
SLCAGHTPST
>FUSION-ENST00000545302.5:45194-ENST00000652379.1:25317|1355
MPLSPPPPPPKMTARIG
>FUSION-ENST00000545302.5:45194-ENST00000652379.1:25317|1309
TAGSYSYFQ
>FUSION-ENST00000545302.5:45194-ENST00000652379.1:25317|550
MLPAPALETRAGPLRVAR
>FUSION-ENST00000570947.5:95116-ENST00000417961.5:65268|2061
MIFLMCC
>FUSION-ENST00000554887.5:1168-ENST00000267584.9:45707|28
ERWDLTMRR
>FUSION-ENST00000570947.5:95116-ENST00000417961.5:65268|2386
NDVTANPPLVPLRCLCVQVTHPAPR
>FUSION-ENST00000545302.5:45194-ENST00000652379.1:25317|612
RRIYVCK
>FUSION-ENST00000570947.5:95116-ENST00000417961.5:65268|1913
ENEREAK
>FUSION-ENST00000517974.1:40910-ENST00000519837.5:8015|115
ANSWLSM
>FUSION-ENST00000517974.1:40910-ENST00000519837.5:8015|1313
MHLYDVLVLKVSFLPSF
>FUSION-ENST00000570947.5:95116-ENST00000417961.5:65268|3110
MGENVLR
>FUSION-ENST00000570947.5:95116-ENST00000417961.5:65268|2365
CVARSQQW
>FUSION-ENST00000570947.5:95116-ENST00000417961.5:65268|1390
RALIPGTQHLECTENRPGPS
>FUSION-ENST00000570947.5:95116-ENST00000417961.5:65268|4082
MVSKIYK
>FUSION-ENST00000517974.1:40910-ENST00000519837.5:8015|977
MLCELNQILR
>FUSION-ENST00000545302.5:45194-ENST00000652379.1:25317|1042
MAGSFFFFFFFFFFFFFFW
>FUSION-ENST00000570947.5:95116-ENST00000417961.5:65268|1505
MVGAEGRGGACQMLTITKEQR
>ENST00000264771.9|MNV-25875-CCT-C|16
LHLPAEQVQCGHLPPHADR
>FUSION-ENST00000545302.5:45194-ENST00000652379.1:25317|1405
RVCVGRGCGVGTEGSVLR
>FUSION-ENST00000358791.9:280-ENST00000587002.1:690874|1
ELALFLTPEPGAEVPLTGA
>FUSION-ENST00000570947.5:95116-ENST00000417961.5:65268|3954
TSAERLHPGGLVVVRALLTSEPTR
>FUSION-ENST00000545302.5:45194-ENST00000652379.1:25317|488
ASERPDSRCRPGSGSLTHPGAAGK
>FUSION-ENST00000517974.1:40910-ENST00000519837.5:8015|411
NDKVFFFSSPGK
>FUSION-ENST00000570947.5:95116-ENST00000417961.5:65268|3811
YLGKYLGVELAHQR
>FUSION-ENST00000570947.5:95116-ENST00000417961.5:65268|1560
CVLVLSVLLCK
>FUSION-ENST00000570947.5:95116-ENST00000417961.5:65268|4138
CTHSGVVDAGSTFSSSQRCTPR
>FUSION-ENST00000637544.1:30880-ENST00000206262.2:87239|84
SRALDHILKVAYYR
>FUSION-ENST00000570947.5:95116-ENST00000417961.5:65268|614
MPLQSGPGTLSLR
>FUSION-ENST00000545302.5:45194-ENST00000652379.1:25317|655
ARPVDSFRFFISFVSTR
>FUSION-ENST00000570947.5:95116-ENST00000417961.5:65268|4626
LTVRREVS
>FUSION-ENST00000570947.5:95116-ENST00000417961.5:65268|2691
MSLSWCGVDLGSS
>FUSION-ENST00000517974.1:40910-ENST00000519837.5:8015|1269
MSQQHSLNHLVSRVEK
>FUSION-ENST00000570947.5:95116-ENST00000417961.5:65268|1718
DLVQRLR
>FUSION-ENST00000545302.5:45194-ENST00000652379.1:25317|887
EYFELEDSK
>FUSION-ENST00000570947.5:95116-ENST00000417961.5:65268|3266
MAGTLKGLSHPCPHLDFPPK
>FUSION-ENST00000570947.5:95116-ENST00000417961.5:65268|1291
GTLQTGQLK
>FUSION-ENST00000517974.1:40910-ENST00000519837.5:8015|1041
NPEINLILCLA
>FUSION-ENST00000517974.1:40910-ENST00000519837.5:8015|1189
LLNFLGLRCILCK
>ENST00000405201.5|SNV-210888-G-A|1
LPGDPPCWTSGLPFPVPPRKVIK
>FUSION-ENST00000545302.5:45194-ENST00000652379.1:25317|746
NPVSIENTKLAGRGGTCL
>FUSION-ENST00000570947.5:95116-ENST00000417961.5:65268|2099
FWIFSWFSLGRLYVSR
>FUSION-ENST00000545302.5:45194-ENST00000652379.1:25317|510
CPLATCRWR
>FUSION-ENST00000570947.5:95116-ENST00000417961.5:65268|375
RPCPRPPRGVHLQASVSPSPR
>FUSION-ENST00000545302.5:45194-ENST00000652379.1:25317|1483
LSLRHFGRPR
>FUSION-ENST00000570947.5:95116-ENST00000417961.5:65268|1608
VSCRVFVVLGFTFK
>FUSION-ENST00000578151.1:31528-ENST00000488239.1:116048|194
SMVAHSCNPSYLGG
>FUSION-ENST00000570947.5:95116-ENST00000417961.5:65268|3893
ALSKRGASPAR
>FUSION-ENST00000570947.5:95116-ENST00000417961.5:65268|4392
FLIRNLTPV
>ENST00000323675.4|SNV-675-C-T|3
CTMDPVMMTVSPPLAHR
>FUSION-ENST00000545302.5:45194-ENST00000652379.1:25317|62
LPTLVSNSCPQAIR
>FUSION-ENST00000570947.5:95116-ENST00000417961.5:65268|3751
QGCTHPDTTGTRCRAR
>FUSION-ENST00000517974.1:40910-ENST00000519837.5:8015|114
MSSLVCCLVTLSLLIPLEFTFVR
>FUSION-ENST00000517974.1:40910-ENST00000519837.5:8015|1266
SQQHSLNHLVSRVEKGNR
>FUSION-ENST00000517974.1:40910-ENST00000519837.5:8015|557
FSRDGVSPF
>FUSION-ENST00000570947.5:95116-ENST00000417961.5:65268|1241
MVLCITDSRSMKIMGEGHIV
>FUSION-ENST00000570947.5:95116-ENST00000417961.5:65268|94
GLGAGQSSR
>FUSION-ENST00000570947.5:95116-ENST00000417961.5:65268|130
VHTSTQYIQACTPNTCTHCTR
>FUSION-ENST00000570947.5:95116-ENST00000417961.5:65268|1767
TLPALAFLPADHTLR
>FUSION-ENST00000517974.1:40910-ENST00000519837.5:8015|676
RLKENGSLASVGLISYNSPLIR
>ENST00000553505.1|SNV-2652-C-T|1
ARPQSPASGPSAGQG
>FUSION-ENST00000570947.5:95116-ENST00000417961.5:65268|435
LRVPVLFR
>FUSION-ENST00000570947.5:95116-ENST00000417961.5:65268|1522
NTVHLLINRYTHVTVISVLECLCL
>FUSION-ENST00000545302.5:45194-ENST00000652379.1:25317|308
MWRTEDPLPGAARGGPK
>FUSION-ENST00000637544.1:30880-ENST00000206262.2:87239|59
GARLIFK
>FUSION-ENST00000570947.5:95116-ENST00000417961.5:65268|2302
MYCRLRAAAVVISDR
>ENST00000674367.1|SNV-636901-G-A|1
VLSARTLFRLQIK
>FUSION-ENST00000578151.1:31528-ENST00000488239.1:116048|124
LPNPLKR
>FUSION-ENST00000570947.5:95116-ENST00000417961.5:65268|4445
ILHIIAIFKQMFK
>FUSION-ENST00000517974.1:40910-ENST00000519837.5:8015|125
TLLLELKN
>FUSION-ENST00000570947.5:95116-ENST00000417961.5:65268|2423
AELPRGGRLSPEC
>FUSION-ENST00000570947.5:95116-ENST00000417961.5:65268|2371
MTHFLPAQQFYICWR
>FUSION-ENST00000517974.1:40910-ENST00000519837.5:8015|954
MVSNSWSQVTHPPWPPKMLGLQV
>FUSION-ENST00000570947.5:95116-ENST00000417961.5:65268|4492
SGESGHPRFGSPK
>FUSION-ENST00000392676.8:14158-ENST00000493688.5:36576|2
VSTDHLPDGIADYCQR
>FUSION-ENST00000570947.5:95116-ENST00000417961.5:65268|3607
SVDLFDLFLCSVLFH
>FUSION-ENST00000570947.5:95116-ENST00000417961.5:65268|2377
LLLIASPWSHLTDSSVPGVPAK
>FUSION-ENST00000545302.5:45194-ENST00000652379.1:25317|577
VPGSGPR
>ENST00000456938.6|SNV-72619-C-A|6
MPHFCRCR
>FUSION-ENST00000570947.5:95116-ENST00000417961.5:65268|370
MLPRLVSNSWAQAIHPPDLSLPK
>FUSION-ENST00000570947.5:95116-ENST00000417961.5:65268|1292
QFSCPSLPSSWDYSHVPSCLANFR
>FUSION-ENST00000570947.5:95116-ENST00000417961.5:65268|920
MIRMGTGSWQPPASLLSLTR
>FUSION-ENST00000570947.5:95116-ENST00000417961.5:65268|1506
VGAEGRGGACQMLTITK
>FUSION-ENST00000570947.5:95116-ENST00000417961.5:65268|949
PASGFTVGMLQSPSTVR
>FUSION-ENST00000570947.5:95116-ENST00000417961.5:65268|1776
LMDRKNQYR
>ENST00000635925.1|SNV-89091-C-T|3
SFIAELGR
>FUSION-ENST00000570947.5:95116-ENST00000417961.5:65268|1204
LEAFVMIHFHLMNSQCVFSSL
>FUSION-ENST00000545302.5:45194-ENST00000652379.1:25317|37
LQARTTTPADFYVVSHVFRR
>FUSION-ENST00000570947.5:95116-ENST00000417961.5:65268|2847
SEFPSLWVRKGR
>FUSION-ENST00000545302.5:45194-ENST00000652379.1:25317|490
LPGPAGLLFSRASERPDSR
>FUSION-ENST00000570947.5:95116-ENST00000417961.5:65268|3248
VPLHSGGRSSPQTVPSTVVAGPHRR
>ENST00000640888.2|SNV-12278-T-C|2
EADVDCLTLGQYTQPTRR
>FUSION-ENST00000578151.1:31528-ENST00000488239.1:116048|157
MVSYDRSVLCLCSSVQ
>FUSION-ENST00000570947.5:95116-ENST00000417961.5:65268|338
PFWVVTPPPLPAPR
>ENST00000542685.5|SNV-126162-A-G|2
QKSEVCIIDY
>FUSION-ENST00000517974.1:40910-ENST00000519837.5:8015|475
MSVHTILFFFFFLRWSLAVSPR
>FUSION-ENST00000570947.5:95116-ENST00000417961.5:65268|1113
MNSYSNPK
>FUSION-ENST00000570947.5:95116-ENST00000417961.5:65268|1043
GLTDSQPGGEAEGTPGGGR
>FUSION-ENST00000517974.1:40910-ENST00000519837.5:8015|600
ECGVGNQGSHSLQS
>FUSION-ENST00000554887.5:1168-ENST00000267584.9:45707|63
PAVTAIDVPIKGQLCQEVPVHHLFK
>FUSION-ENST00000545302.5:45194-ENST00000652379.1:25317|70
DLLSPGGR
>FUSION-ENST00000570947.5:95116-ENST00000417961.5:65268|2527
IVPLPSSLGNRPCLK
>FUSION-ENST00000545302.5:45194-ENST00000652379.1:25317|83
MDERDSHCPYLLSSETTAK
>FUSION-ENST00000517974.1:40910-ENST00000519837.5:8015|1016
TACIIHLGM
>FUSION-ENST00000593073.5:2094-ENST00000293443.12:7265|94
ARALLAGASSR
>FUSION-ENST00000570947.5:95116-ENST00000417961.5:65268|223
VSCCIATTHR
>FUSION-ENST00000570947.5:95116-ENST00000417961.5:65268|3995
CSAPELGLGRRPGLV
>ENST00000255381.2|SNV-14528-G-A|2
NEKLAQLITR
>FUSION-ENST00000570947.5:95116-ENST00000417961.5:65268|1139
MLMRHFWNTPR
>FUSION-ENST00000570947.5:95116-ENST00000417961.5:65268|1826
RNRKPHVKPSDLVR
>FUSION-ENST00000570947.5:95116-ENST00000417961.5:65268|205
CGCGSRDGPRPAVMGLR
>FUSION-ENST00000570947.5:95116-ENST00000417961.5:65268|368
MLPRLVSNSWAQAIHPPDLSLPKC
>FUSION-ENST00000570947.5:95116-ENST00000417961.5:65268|3262
MARHQPASPGIGTLVHTVCAFLK
>FUSION-ENST00000570947.5:95116-ENST00000417961.5:65268|507
MHVAPPPPQCDSPECLQTNVPGDK
>FUSION-ENST00000545302.5:45194-ENST00000652379.1:25317|260
MPGQGEAR
>FUSION-ENST00000570947.5:95116-ENST00000417961.5:65268|4249
LSLPRMNFCLLLLVQKPSLATPAGR
>FUSION-ENST00000570947.5:95116-ENST00000417961.5:65268|3536
NDLSLCLPQIK
>FUSION-ENST00000570947.5:95116-ENST00000417961.5:65268|2546
AGSGIPHAEGGRAGSGIPHAEGGLR
>FUSION-ENST00000545302.5:45194-ENST00000652379.1:25317|261
GERLIEPSSSWFPPKFPSG
>FUSION-ENST00000545302.5:45194-ENST00000652379.1:25317|1221
CLERPRGI
>FUSION-ENST00000570947.5:95116-ENST00000417961.5:65268|3987
MVHPMFSSLRQHPPR
>FUSION-ENST00000570947.5:95116-ENST00000417961.5:65268|3808
YLGVELAHQR
>FUSION-ENST00000570947.5:95116-ENST00000417961.5:65268|3664
MLFSLYLEWYTGQ
>FUSION-ENST00000570947.5:95116-ENST00000417961.5:65268|3503
SWFSSLY
>FUSION-ENST00000570947.5:95116-ENST00000417961.5:65268|3750
CRARLSQWCR
>FUSION-ENST00000570947.5:95116-ENST00000417961.5:65268|258
GKQGPGSHRTEK
>FUSION-ENST00000545302.5:45194-ENST00000652379.1:25317|305
TEDPLPGAARGGPK
>FUSION-ENST00000545302.5:45194-ENST00000652379.1:25317|1380
GEARRGTAHR
>FUSION-ENST00000570947.5:95116-ENST00000417961.5:65268|4119
MREAACAGKLLP
>FUSION-ENST00000570947.5:95116-ENST00000417961.5:65268|813
MSCVFHTHSPR
>FUSION-ENST00000570947.5:95116-ENST00000417961.5:65268|3452
QCPVENHGVG
>FUSION-ENST00000545302.5:45194-ENST00000652379.1:25317|227
ARARVVCVGGR
>FUSION-ENST00000545302.5:45194-ENST00000652379.1:25317|1344
QIKVRGEK
>ENST00000312562.7|SNV-3749-G-A|1
QRPCEQISPEEEERRR
>FUSION-ENST00000570947.5:95116-ENST00000417961.5:65268|3898
CSEHSLQRPRPVPCQR
>FUSION-ENST00000570947.5:95116-ENST00000417961.5:65268|3321
WSPSTVVAGPHRR
>FUSION-ENST00000570947.5:95116-ENST00000417961.5:65268|970
YKQHVLF
>FUSION-ENST00000545302.5:45194-ENST00000652379.1:25317|596
MECFRSLLCVSTFSK
>FUSION-ENST00000637544.1:30880-ENST00000206262.2:87239|68
ASPPPPVSGPAAHTR
>FUSION-ENST00000570947.5:95116-ENST00000417961.5:65268|1299
SVAQTGVQWRDLGSLQPPPSGFK
>FUSION-ENST00000517974.1:40910-ENST00000519837.5:8015|212
MFDRKLF
>FUSION-ENST00000570947.5:95116-ENST00000417961.5:65268|4306
CWQLSVIIIAVIIIVLCIWK
>FUSION-ENST00000570947.5:95116-ENST00000417961.5:65268|1518
MKHAVMFLYISQISLLFKIVSK
>FUSION-ENST00000517974.1:40910-ENST00000519837.5:8015|685
WNPIPLEP
>FUSION-ENST00000593073.5:2094-ENST00000293443.12:7265|36
AGPEGGRVVI
>FUSION-ENST00000570947.5:95116-ENST00000417961.5:65268|320
MSVDEEDQARPPAPR
>FUSION-ENST00000545302.5:45194-ENST00000652379.1:25317|118
NEIPTVPTYYPAKPQPRER
>FUSION-ENST00000517974.1:40910-ENST00000519837.5:8015|531
NMSLRHGSLMLLFVV
>FUSION-ENST00000570947.5:95116-ENST00000417961.5:65268|3706
IALHLVTVSL
>FUSION-ENST00000570947.5:95116-ENST00000417961.5:65268|976
KGHAWLVFIEIK
>FUSION-ENST00000570947.5:95116-ENST00000417961.5:65268|652
TPSGLFLMSQGAPCVTGTHLSR
>ENST00000394236.9|SNV-52642-G-A|2
HANSLLEETKQGNLER
>FUSION-ENST00000570947.5:95116-ENST00000417961.5:65268|2806
LSGVGWRVLTCRPQLPPR
>ENST00000199940.10|SNV-306221-G-C|3
VDHGAEIITQSPGRSSVPSPRR
>FUSION-ENST00000545302.5:45194-ENST00000652379.1:25317|1268
MHTDIQERK
>FUSION-ENST00000545302.5:45194-ENST00000652379.1:25317|997
HLPGFKR
>FUSION-ENST00000570947.5:95116-ENST00000417961.5:65268|3181
FSYLDDLK
>FUSION-ENST00000570947.5:95116-ENST00000417961.5:65268|3568
IILAAAVIKLQCSFIVSLKIWDCK
>FUSION-ENST00000570947.5:95116-ENST00000417961.5:65268|875
GSVKTRLF
>FUSION-ENST00000593073.5:2094-ENST00000293443.12:7265|62
AAPPARERR
>FUSION-ENST00000570947.5:95116-ENST00000417961.5:65268|3666
GHEATCFVLGGFETKAFHHRAWW
>FUSION-ENST00000570947.5:95116-ENST00000417961.5:65268|3040
NLSYFFFLR
>FUSION-ENST00000570947.5:95116-ENST00000417961.5:65268|1566
NFHSQLLQR
>ENST00000412145.5|SNV-77786-G-T|1
HSSADNLANEITYITETEDVFYTYK
>FUSION-ENST00000517974.1:40910-ENST00000519837.5:8015|381
HSCTPHSLFGVSKGKK
>FUSION-ENST00000570947.5:95116-ENST00000417961.5:65268|4513
QRSSFILL
>FUSION-ENST00000517974.1:40910-ENST00000519837.5:8015|1078
DSVSEKK
>FUSION-ENST00000567550.1:285-ENST00000575422.5:126749|37
RDWGEAGARTASP
>FUSION-ENST00000570947.5:95116-ENST00000417961.5:65268|2690
SLSWCGVDLGSS
>FUSION-ENST00000570947.5:95116-ENST00000417961.5:65268|2422
GGRLSPEC
>FUSION-ENST00000570947.5:95116-ENST00000417961.5:65268|1543
ENLVRPLFFLTGK
>FUSION-ENST00000570947.5:95116-ENST00000417961.5:65268|3595
MTILSLKEK
>FUSION-ENST00000570947.5:95116-ENST00000417961.5:65268|3725
MCVWTLRGVR
>FUSION-ENST00000570947.5:95116-ENST00000417961.5:65268|1899
MLYLRNLWLTQFTKVFLLFSSK
>FUSION-ENST00000570947.5:95116-ENST00000417961.5:65268|4614
TETVSCCSNTDKK
>FUSION-ENST00000637544.1:30880-ENST00000206262.2:87239|11
RPLPRAPARPLARPPGAGR
>ENST00000334126.11|SNV-137155-A-T|3
GTDSPSPPPLEETSNGGRMLLESLR
>FUSION-ENST00000545302.5:45194-ENST00000652379.1:25317|1347
MLERQIK
>FUSION-ENST00000570947.5:95116-ENST00000417961.5:65268|1647
INVQKSQAFLYTNSR
>FUSION-ENST00000570947.5:95116-ENST00000417961.5:65268|3447
MFAEHVWYLMQAHRVCGAR
>FUSION-ENST00000517974.1:40910-ENST00000519837.5:8015|864
MVNASHIYLTLK
>FUSION-ENST00000570947.5:95116-ENST00000417961.5:65268|4152
HPEEEQK
>FUSION-ENST00000517974.1:40910-ENST00000519837.5:8015|839
MVSQVNGI
>FUSION-ENST00000570947.5:95116-ENST00000417961.5:65268|3300
MQTNKRK
>FUSION-ENST00000517974.1:40910-ENST00000519837.5:8015|923
MQSDILIA
>FUSION-ENST00000593073.5:2094-ENST00000293443.12:7265|48
MMQQQCRR
>FUSION-ENST00000570947.5:95116-ENST00000417961.5:65268|4353
LGQAVFRFLHSPSVFMLND
>FUSION-ENST00000578151.1:31528-ENST00000488239.1:116048|208
MVKPHLY
>FUSION-ENST00000570947.5:95116-ENST00000417961.5:65268|1268
QSGHRGSHHPEK
>FUSION-ENST00000570947.5:95116-ENST00000417961.5:65268|3297
MGILVHLSVQLKNR
>FUSION-ENST00000517974.1:40910-ENST00000519837.5:8015|359
LLQAYLQSVIKWGLDTSTADSPR
>FUSION-ENST00000570947.5:95116-ENST00000417961.5:65268|2153
MDIQFSQHHLLK
>FUSION-ENST00000570947.5:95116-ENST00000417961.5:65268|2515
VMLHCFIK
>FUSION-ENST00000517974.1:40910-ENST00000519837.5:8015|694
MKYALSN
>ENST00000397621.6|SNV-10783-C-T|1
ITDTGLSYLSTMSFLRSLYLR
>ENST00000649755.1|SNV-273-A-G|3
LSGLQGPGSLWLWAPLAVSCR
>FUSION-ENST00000545302.5:45194-ENST00000652379.1:25317|1235
RGAFSDFSLGHVWRPYFSYFPDK
>FUSION-ENST00000570947.5:95116-ENST00000417961.5:65268|2232
VGMCFTFKETAK
>FUSION-ENST00000545302.5:45194-ENST00000652379.1:25317|1525
TEMSHRAR
>FUSION-ENST00000570947.5:95116-ENST00000417961.5:65268|2341
YKPLCVHDSEYMSSLFSWENT
>FUSION-ENST00000517974.1:40910-ENST00000519837.5:8015|549
LTESIPYGK
>FUSION-ENST00000570947.5:95116-ENST00000417961.5:65268|2837
SCVAFDNVAPEHRVTWCHADPR
>FUSION-ENST00000570947.5:95116-ENST00000417961.5:65268|2935
LTPDLRGGSADLTSQCLRVDGHVR
>FUSION-ENST00000552207.1:16871-ENST00000322569.9:528|56
YWEMKQRTTCHNMGTYR
>FUSION-ENST00000637544.1:30880-ENST00000206262.2:87239|60
GPEAPSSARGARLIFK
>FUSION-ENST00000570947.5:95116-ENST00000417961.5:65268|1660
ILYLENFIILAQKLLK
>FUSION-ENST00000570947.5:95116-ENST00000417961.5:65268|4466
TLAVGFYK
>FUSION-ENST00000545302.5:45194-ENST00000652379.1:25317|290
KVKAGALAGR
>FUSION-ENST00000570947.5:95116-ENST00000417961.5:65268|4634
PVRFVGTSCRVTQPQCK
>FUSION-ENST00000545302.5:45194-ENST00000652379.1:25317|524
APGAPCVAAMVAFLGTGVR
>FUSION-ENST00000545302.5:45194-ENST00000652379.1:25317|863
LLLSVLLHKGVLRGKPHLGR
>FUSION-ENST00000451775.1:733-ENST00000591877.1:131103|1
KLVVLDV
>FUSION-ENST00000517974.1:40910-ENST00000519837.5:8015|806
YAGVICHILVNVGTMLKHIR
>ENST00000507256.1|SNV-42972-C-T|4
TRCPPSCR
>FUSION-ENST00000570947.5:95116-ENST00000417961.5:65268|690
CLAAESTCQKMPLDFSASKS
>FUSION-ENST00000570947.5:95116-ENST00000417961.5:65268|1628
DLFKENYKPLLKEIR
>FUSION-ENST00000351393.10:45194-ENST00000652379.1:25317|10
SAVMTRVGTVR
>FUSION-ENST00000545302.5:45194-ENST00000652379.1:25317|1188
TAGSSFYF
>ENST00000506155.1|SNV-102386-C-T|4
KENSDQLMTLFTSFNSLHSAMESFF
>FUSION-ENST00000570947.5:95116-ENST00000417961.5:65268|3070
PDWALERQK
>FUSION-ENST00000570947.5:95116-ENST00000417961.5:65268|2581
CLPDPDLQHFSFLSGHLCLK
>FUSION-ENST00000545302.5:45194-ENST00000652379.1:25317|618
GSSIKTFILRMK
>FUSION-ENST00000545302.5:45194-ENST00000652379.1:25317|728
ASMVKPR
>ENST00000244364.10|SNV-314638-G-A|6
TEWGSDLPSVK
>ENST00000426907.5|SNV-140236-C-T|3
GDSGTRDTVFKLLLNGAR
>FUSION-ENST00000545302.5:45194-ENST00000652379.1:25317|1115
KSFLNVHLPVS
>FUSION-ENST00000570947.5:95116-ENST00000417961.5:65268|1325
MCHTESTWRSGFWR
>FUSION-ENST00000570947.5:95116-ENST00000417961.5:65268|3878
HPWTCHLTQEPAR
>FUSION-ENST00000570947.5:95116-ENST00000417961.5:65268|146
SCPHPGSHTHTHTAR
>FUSION-ENST00000570947.5:95116-ENST00000417961.5:65268|581
TGTAGCVEVCV
>ENST00000472077.1|SNV-27383-G-A|1
VVDFIQSKISQRDENGELR
>FUSION-ENST00000570947.5:95116-ENST00000417961.5:65268|153
LVPPPRDTQHTRAAK
>FUSION-ENST00000570947.5:95116-ENST00000417961.5:65268|570
MPPGLCR
>FUSION-ENST00000570947.5:95116-ENST00000417961.5:65268|1602
MMTASTIPLSEFTVIRVP
>FUSION-ENST00000545302.5:45194-ENST00000652379.1:25317|446
MVPLVAR
>FUSION-ENST00000545302.5:45194-ENST00000652379.1:25317|1223
VLRCLERPR
>FUSION-ENST00000570947.5:95116-ENST00000417961.5:65268|2937
LTPDLRGGSADLTSQCLR
>FUSION-ENST00000570947.5:95116-ENST00000417961.5:65268|3761
NFLFSLSHWLRPPASCMSPRVR
>FUSION-ENST00000570947.5:95116-ENST00000417961.5:65268|4316
SPPPRPANFFVVLVEMGFHR
>FUSION-ENST00000593073.5:2094-ENST00000293443.12:7265|37
AGPEGGR
>FUSION-ENST00000570947.5:95116-ENST00000417961.5:65268|3738
MWVPLSFVPGSGIASSQGTEE
>ENST00000394375.7|SNV-4294-T-G|2
RNLYYSPDAVEFWAFSFDEMAK
>FUSION-ENST00000545302.5:45194-ENST00000652379.1:25317|1515
MRPPPPRHVPLPSPGWPLPGDPR
>ENST00000460662.2|SNV-265211-C-T|4
SMSHWSSMNPEK
>FUSION-ENST00000570947.5:95116-ENST00000417961.5:65268|2832
ERRPHLSVLEGR
>FUSION-ENST00000637544.1:30880-ENST00000206262.2:87239|112
NNKKVSSR
>FUSION-ENST00000570947.5:95116-ENST00000417961.5:65268|1051
MASSSLSLDSTGFVLRRAF
>FUSION-ENST00000570947.5:95116-ENST00000417961.5:65268|2900
GALCSLCLRK
>FUSION-ENST00000570947.5:95116-ENST00000417961.5:65268|3405
MSYCAWP
>FUSION-ENST00000517974.1:40910-ENST00000519837.5:8015|1333
FLIRKWT
>FUSION-ENST00000637544.1:30880-ENST00000206262.2:87239|134
MVFLLPAPLGHSGKASGSSPK
>ENST00000542306.5|SNV-92642-C-T|4
LRPRGPSLWTR
>FUSION-ENST00000570947.5:95116-ENST00000417961.5:65268|2080
MEEIFCK
>FUSION-ENST00000578151.1:31528-ENST00000488239.1:116048|52
CDTVVHFDDMNMPQLNYIFC
>FUSION-ENST00000570947.5:95116-ENST00000417961.5:65268|2362
MILVNRLR
>FUSION-ENST00000570947.5:95116-ENST00000417961.5:65268|68
QPAQGEHPATLQHCLPCPR
>FUSION-ENST00000570947.5:95116-ENST00000417961.5:65268|4355
MLGQAVFRFLHSPSVFMLND
>FUSION-ENST00000637544.1:30880-ENST00000206262.2:87239|103
PLCRYIFSK
>FUSION-ENST00000545302.5:45194-ENST00000652379.1:25317|684
LLRLVSNSRPPVMR
>FUSION-ENST00000570947.5:95116-ENST00000417961.5:65268|2792
MQLYVGR
>FUSION-ENST00000637544.1:30880-ENST00000206262.2:87239|187
MDYYHCEEAQLTLNNFR
>FUSION-ENST00000570947.5:95116-ENST00000417961.5:65268|3727
SNLFTVF
>FUSION-ENST00000505791.5:1477-ENST00000262462.9:490332|4
VGRAGATGAWR
>FUSION-ENST00000570947.5:95116-ENST00000417961.5:65268|1942
MQNAYPRTQNNTEAQHGRR
>FUSION-ENST00000570947.5:95116-ENST00000417961.5:65268|3935
IWVPVLLEMFKHNVYENICR
>FUSION-ENST00000570947.5:95116-ENST00000417961.5:65268|646
SQGAPCVTGTHLSRR
>FUSION-ENST00000570947.5:95116-ENST00000417961.5:65268|250
SGGNACR
>FUSION-ENST00000570947.5:95116-ENST00000417961.5:65268|2645
YTSWRQIQGPQMPR
>ENST00000394236.9|SNV-52642-G-A|1
HANSLLEETKQGNLERECIEELCNK
>FUSION-ENST00000570947.5:95116-ENST00000417961.5:65268|3938
MIWVPVLLEMFK
>FUSION-ENST00000570947.5:95116-ENST00000417961.5:65268|1783
EKYSMLMDR
>FUSION-ENST00000570947.5:95116-ENST00000417961.5:65268|4450
MISSLTYWLLK
>FUSION-ENST00000570947.5:95116-ENST00000417961.5:65268|3719
CPCVCGLHSFYVCVDSPR
>FUSION-ENST00000570947.5:95116-ENST00000417961.5:65268|2143
FLACLSK
>FUSION-ENST00000545302.5:45194-ENST00000652379.1:25317|253
MRVPSGPLLVSR
>FUSION-ENST00000570947.5:95116-ENST00000417961.5:65268|2826
QGGTVAGNLGSTAPR
>FUSION-ENST00000570947.5:95116-ENST00000417961.5:65268|832
SFWPMVWCVGTRSF
>ENST00000566948.5|SNV-108658-T-G|3
LDCLFFQALFRK
>FUSION-ENST00000570947.5:95116-ENST00000417961.5:65268|3833
MGFPHVAK
>FUSION-ENST00000570947.5:95116-ENST00000417961.5:65268|4590
TLGGDFGR
>FUSION-ENST00000570947.5:95116-ENST00000417961.5:65268|1583
FNAIPIKLPLTFLTELEK
>ENST00000380913.8|SNV-158468-G-A|3
VENALNNLDDGTSPGDR
>FUSION-ENST00000570947.5:95116-ENST00000417961.5:65268|4583
FIFGTPRVIVLG
>FUSION-ENST00000570947.5:95116-ENST00000417961.5:65268|4206
HGPPSIPGQNRR
>FUSION-ENST00000570947.5:95116-ENST00000417961.5:65268|4283
TFIYFENILLFIK
>FUSION-ENST00000570947.5:95116-ENST00000417961.5:65268|209
VAEARPGNR
>FUSION-ENST00000570947.5:95116-ENST00000417961.5:65268|3573
MIILAAAVIK
>FUSION-ENST00000570947.5:95116-ENST00000417961.5:65268|3596
MTILSLK
>FUSION-ENST00000545302.5:45194-ENST00000652379.1:25317|3
MIIIIVGVISRVEVISNF
>FUSION-ENST00000570947.5:95116-ENST00000417961.5:65268|140
YSYCMHRPSLHTR
>FUSION-ENST00000545302.5:45194-ENST00000652379.1:25317|85
GRSYHLWDYD
>FUSION-ENST00000637544.1:30880-ENST00000206262.2:87239|172
SSLTESGV
>FUSION-ENST00000517974.1:40910-ENST00000519837.5:8015|734
FPSALTLARR
>FUSION-ENST00000545302.5:45194-ENST00000652379.1:25317|731
AGGSRGGQTNRASMVKPR
>FUSION-ENST00000570947.5:95116-ENST00000417961.5:65268|1732
QTHRPTEQNR
>FUSION-ENST00000517974.1:40910-ENST00000519837.5:8015|880
LARLVLNSRPQAIHPPQPPKVLR
>FUSION-ENST00000570947.5:95116-ENST00000417961.5:65268|2508
LHCFIKSSNIKNYR
>ENST00000662684.1|SNV-200155-T-C|5
KFGGQDIFTTEEQK
>ENST00000389561.7|SNV-117427-C-T|1
AAGQIVVAQPVHMQQLLKLK
>FUSION-ENST00000570947.5:95116-ENST00000417961.5:65268|1225
EAPPPARPITTEVRR
>FUSION-ENST00000545302.5:45194-ENST00000652379.1:25317|164
RGSGGVR
>FUSION-ENST00000545302.5:45194-ENST00000652379.1:25317|1345
LERQIKVR
>FUSION-ENST00000570947.5:95116-ENST00000417961.5:65268|2919
GGTKTGGFL
>FUSION-ENST00000637544.1:30880-ENST00000206262.2:87239|183
MDYYHCEEAQLTLNNFRRQLGVGYK
>FUSION-ENST00000570947.5:95116-ENST00000417961.5:65268|3873
DNVCFDSSHACVTHTPVK
>FUSION-ENST00000570947.5:95116-ENST00000417961.5:65268|305
EGGAGKGPGSDGAGR
>ENST00000307624.8|SNV-58358-C-A|1
HVGSPAHLDYRLLSDFTK
>FUSION-ENST00000545302.5:45194-ENST00000652379.1:25317|952
EFSGRIESQYRVPVADR
>FUSION-ENST00000570947.5:95116-ENST00000417961.5:65268|1892
VFLLFSSKKCIVLGFTYR
>ENST00000474758.1|SNV-73927-A-C|2
LRLTWSSSSIR
>FUSION-ENST00000570947.5:95116-ENST00000417961.5:65268|36
SLYVSICVHLWGLRPAYHPLLHR
>FUSION-ENST00000570947.5:95116-ENST00000417961.5:65268|3543
AITSPGADFVSR
>FUSION-ENST00000637544.1:30880-ENST00000206262.2:87239|46
RTAQPPVPPERAGK
>FUSION-ENST00000570947.5:95116-ENST00000417961.5:65268|469
TSSNSHLPALAKH
>FUSION-ENST00000570947.5:95116-ENST00000417961.5:65268|3063
AGRLMDTRSSWR
>FUSION-ENST00000570947.5:95116-ENST00000417961.5:65268|525
PLGGLPYRKLISLMTSHIEHVFTT
>FUSION-ENST00000570947.5:95116-ENST00000417961.5:65268|2642
AGSGIPHADCR
>FUSION-ENST00000570947.5:95116-ENST00000417961.5:65268|3355
GFGMKQFHLRPSALVR
>FUSION-ENST00000570947.5:95116-ENST00000417961.5:65268|586
EAEVAVS
>ENST00000367409.9|SNV-59736-G-A|4
TTNRASDVRSK
>FUSION-ENST00000570947.5:95116-ENST00000417961.5:65268|4362
LRVYGPSGMSPCESLGS
>FUSION-ENST00000545302.5:45194-ENST00000652379.1:25317|1173
SVSFSVSLSDTPVPGRALPLPRE
>FUSION-ENST00000517974.1:40910-ENST00000519837.5:8015|1102
NCTFQPLR
>FUSION-ENST00000517974.1:40910-ENST00000519837.5:8015|619
MVWEHWSAQYK
>FUSION-ENST00000570947.5:95116-ENST00000417961.5:65268|2507
TAESGRAGSGIPHAEGGLR
>FUSION-ENST00000517974.1:40910-ENST00000519837.5:8015|29
QDCNSILPFSMLCITGYK
>FUSION-ENST00000545302.5:45194-ENST00000652379.1:25317|645
LYGNRLLYDRCR
>FUSION-ENST00000517974.1:40910-ENST00000519837.5:8015|1171
MIVLLQR
>FUSION-ENST00000570947.5:95116-ENST00000417961.5:65268|2669
NPTRGGREGGLR
>FUSION-ENST00000570947.5:95116-ENST00000417961.5:65268|2831
ERRPHLSVLEGRWPCEEGR
>FUSION-ENST00000570947.5:95116-ENST00000417961.5:65268|865
MRSQGGPGEWKWDLLPAP
>FUSION-ENST00000545302.5:45194-ENST00000652379.1:25317|933
SRIDPDSISK
>FUSION-ENST00000517974.1:40910-ENST00000519837.5:8015|947
MCHCRFFVILL
>FUSION-ENST00000517974.1:40910-ENST00000519837.5:8015|401
MVNILTFSNFFEFVLR
>FUSION-ENST00000570947.5:95116-ENST00000417961.5:65268|1724
NKTTHIQPSWFLMDLVQR
>FUSION-ENST00000517974.1:40910-ENST00000519837.5:8015|513
GFVYCQFWGHFMAGFWGLFPTR
>FUSION-ENST00000578151.1:31528-ENST00000488239.1:116048|84
VMTNPLS
>FUSION-ENST00000545302.5:45194-ENST00000652379.1:25317|1446
TGGRHHACLAQRDPLGK
>FUSION-ENST00000517974.1:40910-ENST00000519837.5:8015|807
YAGVICHILVNVGTMLK
>FUSION-ENST00000570947.5:95116-ENST00000417961.5:65268|575
MVPDGRVFAFFLGKCLGLER
>FUSION-ENST00000545302.5:45194-ENST00000652379.1:25317|781
VSHFVIQKYTDSPKTQK
>FUSION-ENST00000570947.5:95116-ENST00000417961.5:65268|1041
GVQPWEPGKERPR
>FUSION-ENST00000570947.5:95116-ENST00000417961.5:65268|3478
PWPLPNCAQNQ
>FUSION-ENST00000545302.5:45194-ENST00000652379.1:25317|360
YSHDPPGSFRETK
>FUSION-ENST00000545302.5:45194-ENST00000652379.1:25317|674
MQTTTTCISALNTLAYGK
>FUSION-ENST00000517974.1:40910-ENST00000519837.5:8015|848
ASTKHEV
>ENST00000287380.6|SNV-88244-A-G|4
QRLAAVER
>ENST00000296215.8|MNV-13589-ACCA-A|4
QHRESEQEHRR
>FUSION-ENST00000570947.5:95116-ENST00000417961.5:65268|2457
MLSFSPAPDRGQSAVTESGFPGGHG
>FUSION-ENST00000570947.5:95116-ENST00000417961.5:65268|4628
VTQPQCKQRLTVR
>FUSION-ENST00000570947.5:95116-ENST00000417961.5:65268|1439
SFAFRIK
>FUSION-ENST00000545302.5:45194-ENST00000652379.1:25317|818
GFHCGSQDGLDLLTP
>FUSION-ENST00000545302.5:45194-ENST00000652379.1:25317|1509
LPSDPPAK
>FUSION-ENST00000637544.1:30880-ENST00000206262.2:87239|144
ILYTLFNSEIKSSER
>FUSION-ENST00000570947.5:95116-ENST00000417961.5:65268|248
SGGNACRMFWSRVPLTWR
>FUSION-ENST00000570947.5:95116-ENST00000417961.5:65268|1763
AFRESWPHLPKETSK
>FUSION-ENST00000570947.5:95116-ENST00000417961.5:65268|477
MLGSCHPPK
>FUSION-ENST00000517974.1:40910-ENST00000519837.5:8015|511
MAGFWGLFPTR
>FUSION-ENST00000545302.5:45194-ENST00000652379.1:25317|520
VAFLGTGVR
>ENST00000497699.1|SNV-4663-A-G|1
LQGQRQQMLSRLHYSFHGHHSK
>FUSION-ENST00000517974.1:40910-ENST00000519837.5:8015|1299
MLIMIIIMSLMSVVSRV
>FUSION-ENST00000545302.5:45194-ENST00000652379.1:25317|116
NEIPTVPTYYPAKPQPRERAWR
>ENST00000649367.1|SNV-43309-A-G|5
MDKADVYWGIPYPSYGVWR
>FUSION-ENST00000570947.5:95116-ENST00000417961.5:65268|4173
DPLGLPIPVFSPVPLAFNHR
>FUSION-ENST00000545302.5:45194-ENST00000652379.1:25317|1233
LLDFNINGVLR
>FUSION-ENST00000570947.5:95116-ENST00000417961.5:65268|541
SPSPPWECTCR
>FUSION-ENST00000570947.5:95116-ENST00000417961.5:65268|2196
FSESVACLFILLTMSFKE
>FUSION-ENST00000570947.5:95116-ENST00000417961.5:65268|1969
VFSFSTLHMSCHPLLGMKD
>FUSION-ENST00000570947.5:95116-ENST00000417961.5:65268|253
TEKSGGNACRMFWSR
>FUSION-ENST00000637544.1:30880-ENST00000206262.2:87239|266
FHVFSDESCKCVGYLAMPHSSRK
>FUSION-ENST00000545302.5:45194-ENST00000652379.1:25317|491
LPGPAGLLFSR
>FUSION-ENST00000570947.5:95116-ENST00000417961.5:65268|4456
MRCAHLR
>FUSION-ENST00000570947.5:95116-ENST00000417961.5:65268|3204
VITDGFSSPVPLWGIGGKWGK
>FUSION-ENST00000517974.1:40910-ENST00000519837.5:8015|1339
YLVVKVHELGHPR
>FUSION-ENST00000570947.5:95116-ENST00000417961.5:65268|2936
MLTPDLRGGSADLTSQCLRVDGHVR
>FUSION-ENST00000545302.5:45194-ENST00000652379.1:25317|1104
MDTSALARGLR
>FUSION-ENST00000517974.1:40910-ENST00000519837.5:8015|925
MFLVGAFFGC
>FUSION-ENST00000570947.5:95116-ENST00000417961.5:65268|1927
SSAAEKMNVSSFSK
>FUSION-ENST00000570947.5:95116-ENST00000417961.5:65268|280
QKVVSKCER
>ENST00000397081.8|SNV-316415-A-T|1
SFVRQLNVIDNQRTLSQMSHR
>FUSION-ENST00000570947.5:95116-ENST00000417961.5:65268|4016
GKTAYLSAQLGK
>FUSION-ENST00000570947.5:95116-ENST00000417961.5:65268|778
MLSAYTTAFRSPPGLK
>FUSION-ENST00000545302.5:45194-ENST00000652379.1:25317|962
CLLIHEYKRVK
>ENST00000296350.10|SNV-20973-G-T|3
CVGNIQER
>FUSION-ENST00000570947.5:95116-ENST00000417961.5:65268|2923
QGGVGKR
>FUSION-ENST00000570947.5:95116-ENST00000417961.5:65268|2709
MRTAESGRASSGIPHADCR
>FUSION-ENST00000570947.5:95116-ENST00000417961.5:65268|621
LGLCVWSLRQGLRAMVCK
>FUSION-ENST00000517974.1:40910-ENST00000519837.5:8015|375
KTLPASFSCVTFFFFFCMPK
>FUSION-ENST00000570947.5:95116-ENST00000417961.5:65268|120
VGEEKVDSR
>FUSION-ENST00000570947.5:95116-ENST00000417961.5:65268|84
TETRFPGEWK
>ENST00000374403.4|SNV-7032-G-C|3
VIQLLFKQIDK
>FUSION-ENST00000570947.5:95116-ENST00000417961.5:65268|3759
SPRVRVCTSCK
>FUSION-ENST00000570947.5:95116-ENST00000417961.5:65268|1839
ISFIFMTT
>FUSION-ENST00000570947.5:95116-ENST00000417961.5:65268|711
MPSYFIIIIIICRVAQAGLR
>FUSION-ENST00000570947.5:95116-ENST00000417961.5:65268|3700
FTLSVIWPARDLSDWLPCPLTR
>FUSION-ENST00000570947.5:95116-ENST00000417961.5:65268|779
LSAYTTAFR
>FUSION-ENST00000570947.5:95116-ENST00000417961.5:65268|2025
CLGILIFFPRFSR
>FUSION-ENST00000567550.1:285-ENST00000575422.5:126749|38
RDWGEAGAR
>FUSION-ENST00000517974.1:40910-ENST00000519837.5:8015|290
PLHSSLCDR
>FUSION-ENST00000545302.5:45194-ENST00000652379.1:25317|75
YILPPFLHSLFINNFR
>ENST00000515740.5|MNV-25875-CCT-C|2
EDRMLGRGSQ
>FUSION-ENST00000570947.5:95116-ENST00000417961.5:65268|558
ACLLCKVFILFFLPFSVM
>FUSION-ENST00000554887.5:1168-ENST00000267584.9:45707|2
PRAAAAAVAGGK
>FUSION-ENST00000570947.5:95116-ENST00000417961.5:65268|2744
ITQPWPSTFVPIRK
>FUSION-ENST00000570947.5:95116-ENST00000417961.5:65268|3762
NFLFSLSHWLRPPASCMSPR
>FUSION-ENST00000570947.5:95116-ENST00000417961.5:65268|2000
SQWRKYFVNIY
>FUSION-ENST00000570947.5:95116-ENST00000417961.5:65268|3094
SAVHSAAFV
>FUSION-ENST00000517974.1:40910-ENST00000519837.5:8015|1168
YIFSSTK
>ENST00000399782.5|MNV-26870-TC-T|6
QSMLFSATWDSSLKRSCK
>ENST00000532401.1|SNV-3749-G-A|3
QRPCEQPGGR
>FUSION-ENST00000545302.5:45194-ENST00000652379.1:25317|507
WRGWASGCARGSGLPVTR
>FUSION-ENST00000517974.1:40910-ENST00000519837.5:8015|859
MQYFSWRR
>FUSION-ENST00000637544.1:30880-ENST00000206262.2:87239|280
EYKMSYSTRR
>FUSION-ENST00000570947.5:95116-ENST00000417961.5:65268|2085
RMCTPQPMEEIFCKYLLGPFGL
>FUSION-ENST00000570947.5:95116-ENST00000417961.5:65268|3899
GVSPRRALSK
>ENST00000511976.5|SNV-173203-C-A|5
MKEQDLCKK
>FUSION-ENST00000570947.5:95116-ENST00000417961.5:65268|1633
YLGIQLTREVK
>FUSION-ENST00000570947.5:95116-ENST00000417961.5:65268|2160
FSFSSFIV
>FUSION-ENST00000545302.5:45194-ENST00000652379.1:25317|474
MDENHERRWCGR
>FUSION-ENST00000517974.1:40910-ENST00000519837.5:8015|34
MIKECFSLGNNSTKK
>ENST00000242848.8|SNV-63776-G-T|5
KITPSPSYQR
>FUSION-ENST00000570947.5:95116-ENST00000417961.5:65268|314
MWASVIPLSLSYGG
>FUSION-ENST00000517974.1:40910-ENST00000519837.5:8015|221
MLRCKSYCAAENMNVSR
>FUSION-ENST00000570947.5:95116-ENST00000417961.5:65268|572
VFAFFLGKCLGLER
>FUSION-ENST00000545302.5:45194-ENST00000652379.1:25317|968
STVRMVLRQK
>FUSION-ENST00000637544.1:30880-ENST00000206262.2:87239|204
CSHLRTEMSCKLQGYK
>FUSION-ENST00000517974.1:40910-ENST00000519837.5:8015|1164
VSFFCFHT
>FUSION-ENST00000578151.1:31528-ENST00000488239.1:116048|15
MFFTLRGK
>FUSION-ENST00000570947.5:95116-ENST00000417961.5:65268|1676
VRLVGQGGAGAASCTPQSK
>FUSION-ENST00000517974.1:40910-ENST00000519837.5:8015|821
TERAEVDA
>FUSION-ENST00000570947.5:95116-ENST00000417961.5:65268|1933
LILVCVKSQR
>FUSION-ENST00000570947.5:95116-ENST00000417961.5:65268|4120
REAACAGK
>FUSION-ENST00000570947.5:95116-ENST00000417961.5:65268|1441
CSHDLSPVCSRGLSPA
>ENST00000538625.1|SNV-137155-A-T|3
LLESLRHAVPITR
>ENST00000254190.4|SNV-73379-G-C|1
EEILESEFLTGKYLYSAVDGQPPRR
>FUSION-ENST00000637544.1:30880-ENST00000206262.2:87239|4
GGGGGAGGPGPRGAFECPR
>FUSION-ENST00000570947.5:95116-ENST00000417961.5:65268|2987
SALERLLLR
>FUSION-ENST00000578151.1:31528-ENST00000488239.1:116048|209
ADCICLVHWLILALSTVPLDTDCSF
>ENST00000553505.1|SNV-2652-C-T|11
LRAHHPPR
>FUSION-ENST00000570947.5:95116-ENST00000417961.5:65268|1496
TATRLPR
>FUSION-ENST00000517974.1:40910-ENST00000519837.5:8015|107
THQVHFCAFQEVER
>FUSION-ENST00000570947.5:95116-ENST00000417961.5:65268|4211
MEAWLQRPWRHGPPSIPGQNRR
>FUSION-ENST00000570947.5:95116-ENST00000417961.5:65268|3287
MLLLFFMVYIR
>FUSION-ENST00000570947.5:95116-ENST00000417961.5:65268|2305
AEFLAMYCR
>FUSION-ENST00000593073.5:2094-ENST00000293443.12:7265|92
ALLAGASSR
>FUSION-ENST00000570947.5:95116-ENST00000417961.5:65268|1546
GREMENLVRPLFFLTGK
>FUSION-ENST00000545302.5:45194-ENST00000652379.1:25317|1142
TSYFLEIR
>FUSION-ENST00000570947.5:95116-ENST00000417961.5:65268|1482
YFDKGMQSVITILG
>FUSION-ENST00000570947.5:95116-ENST00000417961.5:65268|484
MWALFGNK
>FUSION-ENST00000517974.1:40910-ENST00000519837.5:8015|995
MNEYTPVVWKFS
>FUSION-ENST00000570947.5:95116-ENST00000417961.5:65268|2700
EWEGELRNPTRGGR
>FUSION-ENST00000545302.5:45194-ENST00000652379.1:25317|1106
MDTSALAR
>FUSION-ENST00000517974.1:40910-ENST00000519837.5:8015|861
VNASHIYLTLKGVGVQ
>FUSION-ENST00000517974.1:40910-ENST00000519837.5:8015|15
LGFFISGVIRGWTLLSFSFFVLCR
>FUSION-ENST00000570947.5:95116-ENST00000417961.5:65268|1766
MTLPALAFLPADHTLRAFR
>FUSION-ENST00000545302.5:45194-ENST00000652379.1:25317|257
PGQGEARGNSGGGP
>FUSION-ENST00000637544.1:30880-ENST00000206262.2:87239|216
MPVIPTTREAETGESLEPGR
>FUSION-ENST00000570947.5:95116-ENST00000417961.5:65268|1984
MLDIISGVFFFNVVRLVL
>FUSION-ENST00000545302.5:45194-ENST00000652379.1:25317|697
VRSRLTAPSASQVQAILLPQPPD
>FUSION-ENST00000517974.1:40910-ENST00000519837.5:8015|1029
YDPCPVR
>FUSION-ENST00000570947.5:95116-ENST00000417961.5:65268|319
SVDEEDQARPPAPR
>FUSION-ENST00000570947.5:95116-ENST00000417961.5:65268|4484
MPFLTLRR
>FUSION-ENST00000570947.5:95116-ENST00000417961.5:65268|984
GPQEEAGEFSPGSR
>FUSION-ENST00000570947.5:95116-ENST00000417961.5:65268|2367
MQSCAVCFTGLATFTQHNYCGSR
>FUSION-ENST00000545302.5:45194-ENST00000652379.1:25317|544
ALRVWLRWWR
>FUSION-ENST00000570947.5:95116-ENST00000417961.5:65268|335
QGSSTPQGSPGTWRLIGKSLGEE
>FUSION-ENST00000570947.5:95116-ENST00000417961.5:65268|1349
ASCVLTWPLPSPTSSCGLSPA
>FUSION-ENST00000545302.5:45194-ENST00000652379.1:25317|111
TLLSLTLVWHGEET
>FUSION-ENST00000545302.5:45194-ENST00000652379.1:25317|460
AVRRPRR
>ENST00000445299.6|SNV-17850-A-G|2
SPGESGTIVVTLNNHKR
>ENST00000417496.6|SNV-506971-A-G|2
LWYTAAHR
>FUSION-ENST00000545302.5:45194-ENST00000652379.1:25317|276
MVNYAWAGRSQR
>FUSION-ENST00000517974.1:40910-ENST00000519837.5:8015|412
GFFGNLKNDKVFFFSSPGK
>FUSION-ENST00000545302.5:45194-ENST00000652379.1:25317|838
PCHRQAGRQAGR
>FUSION-ENST00000545302.5:45194-ENST00000652379.1:25317|960
MLCPVLQ
>FUSION-ENST00000517974.1:40910-ENST00000519837.5:8015|577
DLPTYLLIDLFIFLRRSLALLPR
>FUSION-ENST00000570947.5:95116-ENST00000417961.5:65268|1240
VLCITDSRSMKIMGEGHIV
>FUSION-ENST00000570947.5:95116-ENST00000417961.5:65268|2730
LWRAQPR
>FUSION-ENST00000593073.5:2094-ENST00000293443.12:7265|21
EGFEFWGPR
>FUSION-ENST00000545302.5:45194-ENST00000652379.1:25317|1007
MYVFIFFNLFLLRRR
>FUSION-ENST00000545302.5:45194-ENST00000652379.1:25317|729
GGQTNRASMVKPRLYSQYTTLAGR
>FUSION-ENST00000570947.5:95116-ENST00000417961.5:65268|4611
KYPGGNWIYHLLRT
>ENST00000566094.5|SNV-847-G-A|6
MAKKTFNPIQAIVDNMK
>FUSION-ENST00000545302.5:45194-ENST00000652379.1:25317|1328
QLQEENKTRILSDTALTTR
>FUSION-ENST00000570947.5:95116-ENST00000417961.5:65268|3694
LAPETRTAVLQLPAALILASSSR
>FUSION-ENST00000545302.5:45194-ENST00000652379.1:25317|526
YIFRSESAFWAAGLLLTR
>FUSION-ENST00000570947.5:95116-ENST00000417961.5:65268|2858
MESCSVAQAGVQGYGLGSLQPPPPR
>FUSION-ENST00000570947.5:95116-ENST00000417961.5:65268|889
TETAGSTR
>FUSION-ENST00000570947.5:95116-ENST00000417961.5:65268|4593
ERTLVDLKFFIVW
>FUSION-ENST00000545302.5:45194-ENST00000652379.1:25317|531
VAWAGGVVGDATSRPRGR
>FUSION-ENST00000570947.5:95116-ENST00000417961.5:65268|2470
CGQQGVLGSGLCFCETGHGAAR
>ENST00000377173.4|SNV-822-G-A|1
TAIYMYLQPPSSTSKDWGK
>FUSION-ENST00000570947.5:95116-ENST00000417961.5:65268|1224
RMEAPPPAWPITMEVR
>FUSION-ENST00000545302.5:45194-ENST00000652379.1:25317|142
GRAPWNGFAPREGPVPWK
>FUSION-ENST00000545302.5:45194-ENST00000652379.1:25317|547
AGPLRVAR
>FUSION-ENST00000570947.5:95116-ENST00000417961.5:65268|4232
SVTVRCCQPLF
>FUSION-ENST00000570947.5:95116-ENST00000417961.5:65268|1797
HSMEDGKM
>FUSION-ENST00000637544.1:30880-ENST00000206262.2:87239|127
QGLRGER
>FUSION-ENST00000570947.5:95116-ENST00000417961.5:65268|4026
MLLVHVEVWERRAR
>FUSION-ENST00000517974.1:40910-ENST00000519837.5:8015|207
FQDGLLVLPSLLFICCRDCSN
>FUSION-ENST00000545302.5:45194-ENST00000652379.1:25317|24
YVCMYVSEMGFGVLSCCPRWSR
>FUSION-ENST00000517974.1:40910-ENST00000519837.5:8015|1218
FSSYHKSCR
>FUSION-ENST00000570947.5:95116-ENST00000417961.5:65268|1828
ASLLLHSLASICCFLIFKK
>FUSION-ENST00000570947.5:95116-ENST00000417961.5:65268|3145
LLLASGKVTVSSEISLK
>FUSION-ENST00000570947.5:95116-ENST00000417961.5:65268|4172
SSFSLFQLSCDVFEDR
>FUSION-ENST00000570947.5:95116-ENST00000417961.5:65268|921
LWGGPSSPPGSSSDWK
>FUSION-ENST00000570947.5:95116-ENST00000417961.5:65268|1551
NFLNFYGHIVGVYNYGAHEIF
>FUSION-ENST00000570947.5:95116-ENST00000417961.5:65268|3163
MELPLAVLRGMCSNELGDLWIR
>FUSION-ENST00000570947.5:95116-ENST00000417961.5:65268|4521
MILMKTK
>ENST00000264344.10|SNV-173203-C-A|3
EQDLCKK
>FUSION-ENST00000570947.5:95116-ENST00000417961.5:65268|1868
AETEGERAGSVVSLIIK
>FUSION-ENST00000517974.1:40910-ENST00000519837.5:8015|1280
CHLCNTLKMQAGRGGSR
>FUSION-ENST00000570947.5:95116-ENST00000417961.5:65268|1510
IVSKCLSNHYLFFPFSR
>FUSION-ENST00000545302.5:45194-ENST00000652379.1:25317|1464
MTERDPVSRES
>ENST00000372600.8|SNV-25562-C-T|2
LEHFVSILLKCFDSPWTMR
>FUSION-ENST00000570947.5:95116-ENST00000417961.5:65268|2118
MGNLQIFSPILWVVSSLC
>ENST00000261845.7|SNV-112756-C-A|1
QLEYIGIPQFHSPVGSPLK
>FUSION-ENST00000570947.5:95116-ENST00000417961.5:65268|4294
KYNPHSSLQEEGMLISRR
>FUSION-ENST00000545302.5:45194-ENST00000652379.1:25317|348
LTSYATPER
>FUSION-ENST00000578151.1:31528-ENST00000488239.1:116048|147
MWLMQLWNGMFN
>FUSION-ENST00000570947.5:95116-ENST00000417961.5:65268|945
LQSPSTVR
>ENST00000480137.1|SNV-14755-G-C|1
LKSRCMP
>FUSION-ENST00000570947.5:95116-ENST00000417961.5:65268|4441
MFKVHFMAGR
>ENST00000474331.1|INDEL-21933-T-TT|6
GQHQYKSCGKLFLISLQDSNR
>FUSION-ENST00000570947.5:95116-ENST00000417961.5:65268|4103
SDVAADERGSLCRETPPLK
>ENST00000471929.1|SNV-48142-G-T|5
MRTATSRMGGR
>ENST00000639756.1|SNV-19707-G-T|3
GKSWGQVRDEFR
>FUSION-ENST00000517974.1:40910-ENST00000519837.5:8015|1286
MFCSKCHLCNTLK
>FUSION-ENST00000570947.5:95116-ENST00000417961.5:65268|1755
MVCIKPGVCTR
>FUSION-ENST00000351393.10:45194-ENST00000652379.1:25317|20
CALRHLTCR
>FUSION-ENST00000637544.1:30880-ENST00000206262.2:87239|247
QVRICFFFFFFFEM
>FUSION-ENST00000517974.1:40910-ENST00000519837.5:8015|263
MFLLSWIKFFLKM
>FUSION-ENST00000570947.5:95116-ENST00000417961.5:65268|771
QPEAPRKGSCPVLDIPQPEA
>FUSION-ENST00000570947.5:95116-ENST00000417961.5:65268|3005
RSSSGGSLGMSSQFCFTK
>FUSION-ENST00000570947.5:95116-ENST00000417961.5:65268|3381
YLNLCCSST
>ENST00000266529.8|SNV-8766-G-T|1
FYECGESGHLSYACPKNMLGER
>FUSION-ENST00000570947.5:95116-ENST00000417961.5:65268|3990
TDSVPDL
>FUSION-ENST00000554887.5:1168-ENST00000267584.9:45707|53
GLSSVLTYTFIRSTNISAPGSGIR
>ENST00000318430.10|SNV-1605-G-T|1
GLGLWEGALYEIGGLFGTVIR
>FUSION-ENST00000570947.5:95116-ENST00000417961.5:65268|4487
MLARLVSNS
>ENST00000535334.5|SNV-55218-G-T|1
ISGKPILVLANKQDKE
>FUSION-ENST00000545302.5:45194-ENST00000652379.1:25317|1102
GLRSTSPSPTVTVSILVSLPK
>ENST00000399782.5|MNV-26870-TC-T|8
QSMLFSATWDSSLK
>FUSION-ENST00000570947.5:95116-ENST00000417961.5:65268|1744
TGKCKEK
>FUSION-ENST00000517974.1:40910-ENST00000519837.5:8015|390
MNFSNYKQLFNCYHNQDVLIE
>ENST00000420699.9|SNV-51249-C-T|2
ANVSPEQPPLFTHMVKDR
>FUSION-ENST00000517974.1:40910-ENST00000519837.5:8015|366
RPSQPPLAVLRFFFFSACPNR
>FUSION-ENST00000570947.5:95116-ENST00000417961.5:65268|3851
KNLTSVLFNFIKWVPL
>FUSION-ENST00000570947.5:95116-ENST00000417961.5:65268|1673
LVGQGGAGAASCTPQSK
>FUSION-ENST00000570947.5:95116-ENST00000417961.5:65268|4552
VPLYFSLGDR
>FUSION-ENST00000637544.1:30880-ENST00000206262.2:87239|128
ASGSSPKQGLRGER
>ENST00000286398.11|SNV-44946-G-T|4
TKFLDGVSTVARFTQCQNGK
>FUSION-ENST00000517974.1:40910-ENST00000519837.5:8015|1321
QILDICNKKVLLNSCENCNCK
>FUSION-ENST00000570947.5:95116-ENST00000417961.5:65268|4633
FVGTSCR
>ENST00000264771.9|MNV-25875-CCT-C|14
LHLPAEQVQCGHLPPHADRRALR
>FUSION-ENST00000393021.7:37129-ENST00000400320.5:497082|1
EGIFMEDTA
>FUSION-ENST00000637544.1:30880-ENST00000206262.2:87239|33
TPPHARR
>FUSION-ENST00000570947.5:95116-ENST00000417961.5:65268|550
ICWCPHPQSQNVGVVWKQGLCR
>FUSION-ENST00000545302.5:45194-ENST00000652379.1:25317|1096
APPPGRLLGARPSSAK
>FUSION-ENST00000570947.5:95116-ENST00000417961.5:65268|2735
EGVQTAKNQAKR
>FUSION-ENST00000570947.5:95116-ENST00000417961.5:65268|4452
LNLRLLR
>FUSION-ENST00000517974.1:40910-ENST00000519837.5:8015|196
LSMCLFQPCCYQHIWCTQFGITHLL
>FUSION-ENST00000517974.1:40910-ENST00000519837.5:8015|594
DQLSRGDPNPAALEELKTHTEK
>ENST00000497699.1|SNV-4663-A-G|4
SENKRLQGQR
>FUSION-ENST00000570947.5:95116-ENST00000417961.5:65268|1626
ENYKPLLKEIR
>FUSION-ENST00000570947.5:95116-ENST00000417961.5:65268|1968
MSCHPLLGMK
>FUSION-ENST00000570947.5:95116-ENST00000417961.5:65268|3016
EHAGRCREATR
>FUSION-ENST00000545302.5:45194-ENST00000652379.1:25317|643
LLYDRCRCLCYTNK
>FUSION-ENST00000545302.5:45194-ENST00000652379.1:25317|34
MLPPFLLFGFALR
>FUSION-ENST00000570947.5:95116-ENST00000417961.5:65268|3120
RFASHVRQETD
>FUSION-ENST00000570947.5:95116-ENST00000417961.5:65268|641
SLQMQSSDEAVRWTSLPKTHFPDD
>ENST00000420699.9|SNV-51249-C-T|1
ANVSPEQPPLFTHMVKDRDHISTR
>FUSION-ENST00000554887.5:1168-ENST00000267584.9:45707|21
DNSPPGASLSVPFHHLTPTAKCER
>FUSION-ENST00000545302.5:45194-ENST00000652379.1:25317|730
GGQTNRASMVKPR
>FUSION-ENST00000570947.5:95116-ENST00000417961.5:65268|3365
PPPRLPPK
>ENST00000264771.9|MNV-25875-CCT-C|6
EDRMLGRGSQVTGRPQWFLR
>FUSION-ENST00000545302.5:45194-ENST00000652379.1:25317|149
KGVGFRSPNPEWR
>FUSION-ENST00000570947.5:95116-ENST00000417961.5:65268|1391
MRALIPGTQHLECTENRPGPS
>FUSION-ENST00000517974.1:40910-ENST00000519837.5:8015|793
DSCSPKTQPFGKSLLHTK
>FUSION-ENST00000392676.8:14153-ENST00000493688.5:36576|4
VSTDHLPDGR
>FUSION-ENST00000570947.5:95116-ENST00000417961.5:65268|2269
MLEVLPK
>FUSION-ENST00000570947.5:95116-ENST00000417961.5:65268|3818
CVLTAHTPV
>FUSION-ENST00000545302.5:45194-ENST00000652379.1:25317|156
APFRRDGR
>FUSION-ENST00000545302.5:45194-ENST00000652379.1:25317|1070
SGFGFLARRPKPAENFPAQDPV
>FUSION-ENST00000570947.5:95116-ENST00000417961.5:65268|651
TPSGLFLMSQGAPCVTGTHLSRR
>FUSION-ENST00000570947.5:95116-ENST00000417961.5:65268|1305
EGRQWCDADPCCPARLLGGSLLPR
>FUSION-ENST00000570947.5:95116-ENST00000417961.5:65268|1461
ECQLSHGAGKWKTS
>FUSION-ENST00000570947.5:95116-ENST00000417961.5:65268|1722
TTHIQPSWFLMDLVQR
>FUSION-ENST00000545302.5:45194-ENST00000652379.1:25317|694
MLVRLVSHSQPQVVR
>FUSION-ENST00000517974.1:40910-ENST00000519837.5:8015|1238
KTLLITKAPWK
>FUSION-ENST00000570947.5:95116-ENST00000417961.5:65268|143
MQACALTAYMYSYCMHRPSLHTR
>FUSION-ENST00000570947.5:95116-ENST00000417961.5:65268|2201
MFVKNEFTVDILIYLWVLYSVPR
>FUSION-ENST00000570947.5:95116-ENST00000417961.5:65268|1467
MIFNAFLKECQLSHGAGK
>FUSION-ENST00000517974.1:40910-ENST00000519837.5:8015|854
LWTCSSVLAHTLEK
>ENST00000619735.4|SNV-13163-G-A|1
MTEVLNHEERVISNLSK
>FUSION-ENST00000517974.1:40910-ENST00000519837.5:8015|514
FEQIVQLLKHKLGFS
>FUSION-ENST00000545302.5:45194-ENST00000652379.1:25317|1523
GFLHLGQAGLQLPTVGES
>FUSION-ENST00000570947.5:95116-ENST00000417961.5:65268|925
RADTGSQPACASCRCSK
>FUSION-ENST00000570947.5:95116-ENST00000417961.5:65268|1029
RQKPQEVLER
>ENST00000319675.5|SNV-120-C-T|4
TVRVGLNASSMLRK
>FUSION-ENST00000570947.5:95116-ENST00000417961.5:65268|2140
MCLFLCKYHAVLIAIAL
>ENST00000263967.4|SNV-70190-G-A|7
AISTRDPLSEITK
>FUSION-ENST00000570947.5:95116-ENST00000417961.5:65268|2717
MLPPEEVVK
>FUSION-ENST00000570947.5:95116-ENST00000417961.5:65268|773
SPPGLKQPEAPRK
>FUSION-ENST00000570947.5:95116-ENST00000417961.5:65268|2679
AQESHTRTAESGR
>FUSION-ENST00000570947.5:95116-ENST00000417961.5:65268|3697
DLSDWLPCPLTRSHDLGGRLAPETR
>FUSION-ENST00000570947.5:95116-ENST00000417961.5:65268|3730
ARPLFIF
>FUSION-ENST00000570947.5:95116-ENST00000417961.5:65268|4605
MVKPHLYQK
>ENST00000382082.4|SNV-308-C-A|5
RRSWSYRPWNTTENEGSQQR
>FUSION-ENST00000570947.5:95116-ENST00000417961.5:65268|3696
SHDLGGR
>ENST00000523967.5|SNV-314638-G-A|8
MQVQLDRTEWGSDLPSVKSHLENHK
>FUSION-ENST00000545302.5:45194-ENST00000652379.1:25317|362
AVLSWWSDLSG
>FUSION-ENST00000570947.5:95116-ENST00000417961.5:65268|1542
MLFPLNYH
>FUSION-ENST00000570947.5:95116-ENST00000417961.5:65268|434
MLRVPVLFRAAFEDTEN
>FUSION-ENST00000570947.5:95116-ENST00000417961.5:65268|2460
TALPCTS
>ENST00000649586.2|SNV-7804-G-A|5
TKTVKMIGILTLFR
>FUSION-ENST00000517974.1:40910-ENST00000519837.5:8015|85
LVSCYIDLTNSQYNTI
>FUSION-ENST00000570947.5:95116-ENST00000417961.5:65268|3376
MQVHRVCGAR
>FUSION-ENST00000570947.5:95116-ENST00000417961.5:65268|3650
MSEGSAGHVR
>FUSION-ENST00000545302.5:45194-ENST00000652379.1:25317|938
MSSLQSLFKTYVS
>FUSION-ENST00000545302.5:45194-ENST00000652379.1:25317|784
IVTFKVSHFVIQKYTDSPK
>FUSION-ENST00000570947.5:95116-ENST00000417961.5:65268|3124
GVCSNELGFPTGMWGK
>ENST00000378453.4|SNV-390-G-A|5
LEKADILEIAVSYLK
>FUSION-ENST00000545302.5:45194-ENST00000652379.1:25317|1220
MPLSPPPPK
>ENST00000521086.6|SNV-34237-A-G|2
RRMLEILMFHPFLGHQALLILCG
>FUSION-ENST00000578151.1:31528-ENST00000488239.1:116048|162
DALRNIMLKL
>FUSION-ENST00000545302.5:45194-ENST00000652379.1:25317|859
GKPHLGRHSGLVLAI
>ENST00000313543.5|SNV-5322-C-G|2
ERLDTTCKEISR
>ENST00000374695.8|SNV-72012-A-G|4
RSYEVMFREEFWR
>FUSION-ENST00000517974.1:40910-ENST00000519837.5:8015|1129
MNEYVFHFIIYTNLCSNILCRLF
>FUSION-ENST00000570947.5:95116-ENST00000417961.5:65268|2411
MVKPRPY
>FUSION-ENST00000454077.6:2094-ENST00000293443.12:7265|1
CGLSLPSWALRPPAQAMAPGWS
>FUSION-ENST00000517974.1:40910-ENST00000519837.5:8015|1107
FISFLSKLCR
>FUSION-ENST00000570947.5:95116-ENST00000417961.5:65268|1717
MDLVQRLRLSNR
>ENST00000537826.1|SNV-4761-C-G|2
MCGGFPISATKTEVVSSL
>FUSION-ENST00000517974.1:40910-ENST00000519837.5:8015|615
MVWEHWSAQYKHRVK
>FUSION-ENST00000545302.5:45194-ENST00000652379.1:25317|776
MGGGLRLRPPR
>FUSION-ENST00000570947.5:95116-ENST00000417961.5:65268|2024
FSRSLPLDLFLIFLNFSLR
>FUSION-ENST00000570947.5:95116-ENST00000417961.5:65268|234
PLLLPPCRASR
>FUSION-ENST00000570947.5:95116-ENST00000417961.5:65268|1054
ASSSLSLDSTGFVLR
>FUSION-ENST00000578151.1:31528-ENST00000488239.1:116048|152
PSAHYDK
>FUSION-ENST00000545302.5:45194-ENST00000652379.1:25317|891
MEVPVPSGTVSGER
>FUSION-ENST00000593073.5:2094-ENST00000293443.12:7265|56
AGVGGGGRGARTAR
>FUSION-ENST00000578151.1:31528-ENST00000488239.1:116048|191
MKFMFSSQFIFFPDTR
>FUSION-ENST00000570947.5:95116-ENST00000417961.5:65268|385
MPAECSGAESH
>FUSION-ENST00000545302.5:45194-ENST00000652379.1:25317|444
SSPTWITVVILELIHADGR
>ENST00000346193.4|SNV-2150-G-A|2
MKYGAWYLKPKL
>FUSION-ENST00000570947.5:95116-ENST00000417961.5:65268|304
EGGAGKGPGSDGAGRWAEQQVMGR
>FUSION-ENST00000545302.5:45194-ENST00000652379.1:25317|597
FTLCIYVF
>FUSION-ENST00000570947.5:95116-ENST00000417961.5:65268|1326
CHTESTWR
>FUSION-ENST00000570947.5:95116-ENST00000417961.5:65268|3030
RAGIPHR
>FUSION-ENST00000545302.5:45194-ENST00000652379.1:25317|1304
LPGPPKVLETTGLSR
>ENST00000272342.6|MNV-7858-TC-T|5
FTFTRMKNSQILFSLIK
>FUSION-ENST00000568766.1:39006-ENST00000575422.5:126749|4
GPPGQEFRGLGSGLR
>FUSION-ENST00000570947.5:95116-ENST00000417961.5:65268|318
MSVDEEDQARPPAPRHPTHPGC
>ENST00000376557.3|SNV-4621-C-T|1
GPLIPPLLSLPPLPWGRGPIRR
>FUSION-ENST00000570947.5:95116-ENST00000417961.5:65268|2264
SGRAGSYGR
>FUSION-ENST00000570947.5:95116-ENST00000417961.5:65268|2332
NHNCTKLTAVRAAR
>FUSION-ENST00000545302.5:45194-ENST00000652379.1:25317|280
AGEVEHER
>FUSION-ENST00000570947.5:95116-ENST00000417961.5:65268|1754
VCIKPGVCTR
>FUSION-ENST00000578151.1:31528-ENST00000488239.1:116048|197
MINQKANL
>FUSION-ENST00000570947.5:95116-ENST00000417961.5:65268|3479
RPWPLPNCAQNQ
>FUSION-ENST00000570947.5:95116-ENST00000417961.5:65268|4397
MFFNNMR
>ENST00000553505.1|SNV-2652-C-T|37
TARLGGQR
>FUSION-ENST00000570947.5:95116-ENST00000417961.5:65268|2241
SVCSDLLPTFNR
>ENST00000399781.5|MNV-26870-TC-T|2
MASSLLCLWDFTMK
>FUSION-ENST00000570947.5:95116-ENST00000417961.5:65268|1182
CGSHRPHAVHLFLVEGVL
>FUSION-ENST00000570947.5:95116-ENST00000417961.5:65268|2539
GGLSLPSSVGPLAAPGGGR
>FUSION-ENST00000570947.5:95116-ENST00000417961.5:65268|836
EFGSVPGP
>FUSION-ENST00000517974.1:40910-ENST00000519837.5:8015|414
GFFGNLKNDK
>ENST00000538149.5|MNV-26870-TC-T|22
SNIFPHPKILVPLVLLR
>FUSION-ENST00000570947.5:95116-ENST00000417961.5:65268|3601
EEHKTQMSIKYH
>FUSION-ENST00000570947.5:95116-ENST00000417961.5:65268|2283
KFNLSIFLLWTCFFRFK
>FUSION-ENST00000570947.5:95116-ENST00000417961.5:65268|2839
CPGEPARSCVAFDNVAPEHR
>FUSION-ENST00000570947.5:95116-ENST00000417961.5:65268|1233
CVSNACPSV
>FUSION-ENST00000570947.5:95116-ENST00000417961.5:65268|3311
GALVLPN
>ENST00000460838.5|SNV-9515-T-C|11
MGLFKKTETVSSVPAENK
>ENST00000553505.1|SNV-2652-C-T|33
APGRSAARPHR
>ENST00000553505.1|SNV-2652-C-T|2
RARPQSPASGPSAGQG
>FUSION-ENST00000545302.5:45194-ENST00000652379.1:25317|1154
MGAARSHFPGGSLGR
>FUSION-ENST00000517974.1:40910-ENST00000519837.5:8015|1334
VHELGHPRKFLIR
>ENST00000511976.5|SNV-173203-C-A|6
KEQDLCK
>FUSION-ENST00000570947.5:95116-ENST00000417961.5:65268|3867
LPAPVPTAATALTWSPRASVASS
>FUSION-ENST00000517974.1:40910-ENST00000519837.5:8015|344
TLVVPSILDK
>FUSION-ENST00000570947.5:95116-ENST00000417961.5:65268|1221
MEAPPPAWPITMEVRR
>FUSION-ENST00000545302.5:45194-ENST00000652379.1:25317|377
GEILGPAQDGPER
>ENST00000553505.1|SNV-2652-C-T|12
VAGQPAARLRAHHPPR
>ENST00000302017.4|SNV-8609-G-A|3
SHLGRHQAMHTGSRPHACAVCAR
>FUSION-ENST00000545302.5:45194-ENST00000652379.1:25317|1208
QIKVRGGEER
>FUSION-ENST00000570947.5:95116-ENST00000417961.5:65268|3902
GRGVSPRR
>FUSION-ENST00000545302.5:45194-ENST00000652379.1:25317|461
WGPRAVRRPR
>FUSION-ENST00000554887.5:1168-ENST00000267584.9:45707|47
TDGKLHLVGR
>ENST00000359232.8|SNV-13202-C-T|3
LQVQSVEKLQYRGTLHCFK
>FUSION-ENST00000637544.1:30880-ENST00000206262.2:87239|24
VCAQPPTPPGRPPDTR
>FUSION-ENST00000570947.5:95116-ENST00000417961.5:65268|3651
RMSEGSAGHVRACLVR
>ENST00000638088.1|SNV-88424-T-G|1
DLDTLLYTCAAEFDFMEKETPLR
>FUSION-ENST00000570947.5:95116-ENST00000417961.5:65268|3502
FTISLENLFCY
>FUSION-ENST00000406427.6:35024-ENST00000467243.5:23277|11
QILEELEKPGAGDPDPSAPQEER
>FUSION-ENST00000570947.5:95116-ENST00000417961.5:65268|1083
QLTALAACDF
>FUSION-ENST00000517974.1:40910-ENST00000519837.5:8015|730
QKQIIMR
>FUSION-ENST00000570947.5:95116-ENST00000417961.5:65268|421
RPRGEVS
>FUSION-ENST00000570947.5:95116-ENST00000417961.5:65268|717
AQPPCAEASHHGHAGCGGR
>FUSION-ENST00000570947.5:95116-ENST00000417961.5:65268|3815
CIPPHLANFLYFSR
>FUSION-ENST00000570947.5:95116-ENST00000417961.5:65268|1330
GPCPAWCPCPL
>FUSION-ENST00000545302.5:45194-ENST00000652379.1:25317|800
TLSRGVPWSVYHRTVHVR
>ENST00000252085.4|SNV-2606-T-A|2
KSHLIFPQPNYADMLVSQESIEK
>FUSION-ENST00000570947.5:95116-ENST00000417961.5:65268|87
DSSLGSTCHSRGR
>ENST00000478126.5|SNV-12063-C-A|3
EPLADFNLQNNQHTPNTVSQYDSK
>ENST00000553505.1|SNV-2652-C-T|26
GVRGRVAR
>FUSION-ENST00000545302.5:45194-ENST00000652379.1:25317|168
GAARRPVR
>FUSION-ENST00000545302.5:45194-ENST00000652379.1:25317|1356
PLSPPPPPPKMTAR
>ENST00000357162.6|SNV-822027-C-T|2
CLVKMLIK
>FUSION-ENST00000570947.5:95116-ENST00000417961.5:65268|78
FLWETGLGSSPVLCVLQK
>FUSION-ENST00000570947.5:95116-ENST00000417961.5:65268|3549
YHKANIPVATIENVTTSEAPFMPLR
>FUSION-ENST00000570947.5:95116-ENST00000417961.5:65268|944
MLQSPSTVRGR
>FUSION-ENST00000578151.1:31528-ENST00000488239.1:116048|6
AKKEDIAHPASR
>ENST00000553505.1|SNV-2652-C-T|32
APGRSAARPHRGLGHR
>FUSION-ENST00000570947.5:95116-ENST00000417961.5:65268|873
ESGSVLGPWFPISGLRPLGGWSR
>FUSION-ENST00000517974.1:40910-ENST00000519837.5:8015|132
MRISATGHLTGDRA
>FUSION-ENST00000570947.5:95116-ENST00000417961.5:65268|72
HWARCPLHWQR
>FUSION-ENST00000570947.5:95116-ENST00000417961.5:65268|1681
MGCLFFLVK
>FUSION-ENST00000517974.1:40910-ENST00000519837.5:8015|518
VYCSKFEQIVQLLK
>ENST00000380701.8|SNV-171894-A-T|3
AQAAQSESVLQK
>FUSION-ENST00000637544.1:30880-ENST00000206262.2:87239|149
FSDIYVIYQLKKK
>FUSION-ENST00000570947.5:95116-ENST00000417961.5:65268|1704
LSCFCTFLK
>FUSION-ENST00000578151.1:31528-ENST00000488239.1:116048|20
AIYSYYVFYSQGK
>ENST00000274813.4|SNV-9575-C-A|4
RLWDHLIEKMFQPK
>ENST00000376098.4|SNV-721-T-G|1
QVLDLRDVDGNFWTIWSGAR
>ENST00000269081.8|SNV-50980-C-T|2
ENFRVFAK
>FUSION-ENST00000477179.5:17566-ENST00000591877.1:131103|8
KAWTMGELDHMNLLSPA
>FUSION-ENST00000505791.5:202-ENST00000262462.9:490332|12
EKMSQPLR
>FUSION-ENST00000570947.5:95116-ENST00000417961.5:65268|2736
EGVQTAKNQAK
>FUSION-ENST00000570947.5:95116-ENST00000417961.5:65268|644
SQGAPCVTGTHLSRRR
>FUSION-ENST00000570947.5:95116-ENST00000417961.5:65268|2833
FEGRERRPHLSVLEGR
>FUSION-ENST00000570947.5:95116-ENST00000417961.5:65268|705
GHAGCGGR
>FUSION-ENST00000570947.5:95116-ENST00000417961.5:65268|3387
IEIILAILSPAIEECDK
>FUSION-ENST00000570947.5:95116-ENST00000417961.5:65268|2173
MPVIPATWEAEAGELLEPGK
>FUSION-ENST00000517974.1:40910-ENST00000519837.5:8015|328
FLLVLSIGILPFYC
>FUSION-ENST00000637544.1:30880-ENST00000206262.2:87239|170
ERTRPWWHNMK
>FUSION-ENST00000570947.5:95116-ENST00000417961.5:65268|658
MLVSSPPISECGRCLETR
>FUSION-ENST00000517974.1:40910-ENST00000519837.5:8015|1049
YSVLHSFNK
>FUSION-ENST00000545302.5:45194-ENST00000652379.1:25317|499
MRAGLWPTGDPASRPR
>FUSION-ENST00000570947.5:95116-ENST00000417961.5:65268|3251
VPLHSGGR
>FUSION-ENST00000570947.5:95116-ENST00000417961.5:65268|2076
MFLVDFLSGK
>FUSION-ENST00000545302.5:45194-ENST00000652379.1:25317|703
GFLVFLR
>FUSION-ENST00000570947.5:95116-ENST00000417961.5:65268|1507
MVGAEGRGGACQMLTITK
>FUSION-ENST00000570947.5:95116-ENST00000417961.5:65268|983
GPQEEAGEFSPGSRER
>FUSION-ENST00000570947.5:95116-ENST00000417961.5:65268|342
VVTAASSWR
>FUSION-ENST00000570947.5:95116-ENST00000417961.5:65268|1946
STAFFSSRISASF
>FUSION-ENST00000545302.5:45194-ENST00000652379.1:25317|608
SVVFMCVNER
>FUSION-ENST00000545302.5:45194-ENST00000652379.1:25317|635
EIDFCMIDVGVCVIQINTHRSIKK
>FUSION-ENST00000545302.5:45194-ENST00000652379.1:25317|1447
MTGGRHHACLAQRDPLGK
>ENST00000265605.7|SNV-21006-C-T|6
KWKVGISSDPLVSIGALISK
>ENST00000282268.7|SNV-126162-A-G|4
IRSLHNR
>FUSION-ENST00000637544.1:30880-ENST00000206262.2:87239|282
VSKEYKMSYSTR
>FUSION-ENST00000570947.5:95116-ENST00000417961.5:65268|3378
MFAEHVWYLMQVHRVCGAR
>FUSION-ENST00000637544.1:30880-ENST00000206262.2:87239|30
ERSAAAGAPPPRR
>FUSION-ENST00000545302.5:45194-ENST00000652379.1:25317|235
GKKPGSLAWSR
>FUSION-ENST00000300648.7:4418-ENST00000546985.1:21650|2
AIPLTAYGPMAAAAAAAAVVR
>ENST00000269385.9|SNV-6826-C-A|2
VRHGSGPPSYGGGLYR
>FUSION-ENST00000545302.5:45194-ENST00000652379.1:25317|691
LVRLVSHSQPQVVRLP
>FUSION-ENST00000570947.5:95116-ENST00000417961.5:65268|3462
GAVTGPPKAIPPLSDPWLR
>FUSION-ENST00000369799.10:408-ENST00000461706.1:41545|7
APKKPQGFR
>ENST00000255381.2|SNV-14528-G-A|1
NEKLAQLITRTQAICR
>FUSION-ENST00000451775.1:733-ENST00000591877.1:131103|2
NGHTTGRKLVVLDV
>FUSION-ENST00000570947.5:95116-ENST00000417961.5:65268|3187
TQAESYTVFTVK
>FUSION-ENST00000570947.5:95116-ENST00000417961.5:65268|1747
GHAECISTYPEQHRSTAWKTGK
>FUSION-ENST00000570947.5:95116-ENST00000417961.5:65268|2856
MKGSQIEFSSI
>FUSION-ENST00000517974.1:40910-ENST00000519837.5:8015|837
MKFEKNLCK
>FUSION-ENST00000570947.5:95116-ENST00000417961.5:65268|4255
MSRPAACLKCG
>FUSION-ENST00000570947.5:95116-ENST00000417961.5:65268|3658
THFVPPCPTASECYRSIGPSNP
>ENST00000445299.6|SNV-17850-A-G|3
SPGESGTIVVTLNNHK
>FUSION-ENST00000570947.5:95116-ENST00000417961.5:65268|3417
SSSYFILFFEMESLSVAQAGVQWR
>FUSION-ENST00000545302.5:45194-ENST00000652379.1:25317|183
RAHTRPSPAVESGRER
>FUSION-ENST00000517974.1:40910-ENST00000519837.5:8015|322
MVTFPER
>ENST00000486144.1|SNV-16748-C-T|1
VQPSCPSPVCLEPVPLRSRFLL
>FUSION-ENST00000570947.5:95116-ENST00000417961.5:65268|3758
VRVCTSCK
>FUSION-ENST00000570947.5:95116-ENST00000417961.5:65268|2154
KEKEMLLTFVC
>FUSION-ENST00000570947.5:95116-ENST00000417961.5:65268|4377
ESRSVTQPGVQWHDLGSLQALPPK
>FUSION-ENST00000570947.5:95116-ENST00000417961.5:65268|664
MVSPQNDMLVSSPPISECGR
>FUSION-ENST00000517974.1:40910-ENST00000519837.5:8015|201
ALMCIQNEDPSSFI
>ENST00000460753.1|SNV-21006-C-T|3
VGISSDPLVR
>FUSION-ENST00000517974.1:40910-ENST00000519837.5:8015|376
DCCQNTVAHHTVYSGSPREK
>FUSION-ENST00000517974.1:40910-ENST00000519837.5:8015|675
LKENGSLASVGLISYNSPLIR
>FUSION-ENST00000517974.1:40910-ENST00000519837.5:8015|111
SSLVCCLVTLSLLIPLEFTFVRVK
>FUSION-ENST00000545302.5:45194-ENST00000652379.1:25317|1148
SHFPGGSLGRWHSPLTRVGK
>FUSION-ENST00000545302.5:45194-ENST00000652379.1:25317|1348
SQSCTCMLERQIKVR
>FUSION-ENST00000593073.5:2094-ENST00000293443.12:7265|11
MSLSGLDNSK
>FUSION-ENST00000517974.1:40910-ENST00000519837.5:8015|382
HSCTPHSLFGVSKGK
>ENST00000438836.6|MNV-25875-CCT-C|7
CSPRCGLAAGSMCSCSPSWRCTR
>FUSION-ENST00000570947.5:95116-ENST00000417961.5:65268|1034
YFHFHFGQYILDFF
>FUSION-ENST00000578151.1:31528-ENST00000488239.1:116048|38
MICSISLDR
>FUSION-ENST00000570947.5:95116-ENST00000417961.5:65268|4418
MSSCLVPFHFSPTMNCLSFCLS
>FUSION-ENST00000637544.1:30880-ENST00000206262.2:87239|129
ASGSSPKQGLR
>FUSION-ENST00000517974.1:40910-ENST00000519837.5:8015|1028
MITLLKAEV
>FUSION-ENST00000593073.5:2094-ENST00000293443.12:7265|75
LASRPRRGR
>FUSION-ENST00000570947.5:95116-ENST00000417961.5:65268|4039
MYKQLINFLRI
>FUSION-ENST00000545302.5:45194-ENST00000652379.1:25317|1213
SQSCSCMLER
>FUSION-ENST00000570947.5:95116-ENST00000417961.5:65268|3736
MEITGMIHR
>FUSION-ENST00000593073.5:2094-ENST00000293443.12:7265|45
MQQQCRRDGGR
>FUSION-ENST00000475081.1:408-ENST00000461706.1:41545|8
ATVTKAPKKPQGFR
>FUSION-ENST00000578151.1:31528-ENST00000488239.1:116048|65
LTNGTLLPPRSLVCSPPKR
>FUSION-ENST00000517974.1:40910-ENST00000519837.5:8015|1208
FTLLIQGILVTLNFINGLLQME
>FUSION-ENST00000570947.5:95116-ENST00000417961.5:65268|1365
ATKGTQR
>FUSION-ENST00000517974.1:40910-ENST00000519837.5:8015|87
SINSTFLLRWL
>FUSION-ENST00000570947.5:95116-ENST00000417961.5:65268|3154
CSNELGDLWIRGVR
>FUSION-ENST00000570947.5:95116-ENST00000417961.5:65268|3290
VCSLLQDDVMMPQR
>FUSION-ENST00000517974.1:40910-ENST00000519837.5:8015|1340
MYLVVKVHELGHPR
>FUSION-ENST00000637544.1:30880-ENST00000206262.2:87239|169
MERTRPWWHNMKLK
>FUSION-ENST00000570947.5:95116-ENST00000417961.5:65268|2559
EGGLRNPTRGLQR
>FUSION-ENST00000570947.5:95116-ENST00000417961.5:65268|186
MKMNQIQTSWLLLHFTFLR
>FUSION-ENST00000570947.5:95116-ENST00000417961.5:65268|42
MATVTLR
>FUSION-ENST00000570947.5:95116-ENST00000417961.5:65268|4124
ACLTWRPMR
>FUSION-ENST00000545302.5:45194-ENST00000652379.1:25317|1463
TERDPVSRES
>FUSION-ENST00000570947.5:95116-ENST00000417961.5:65268|233
MPLLLPPCRASRR
>FUSION-ENST00000570947.5:95116-ENST00000417961.5:65268|279
GLRFKFLSLDK
>FUSION-ENST00000570947.5:95116-ENST00000417961.5:65268|2390
QYKKLQR
>FUSION-ENST00000545302.5:45194-ENST00000652379.1:25317|733
WLKPVIPSLWEAKAGGSRGGQTNR
>FUSION-ENST00000570947.5:95116-ENST00000417961.5:65268|4569
WCLTVVSI
>FUSION-ENST00000570947.5:95116-ENST00000417961.5:65268|1578
LPLTFLTELEKTTLK
>FUSION-ENST00000570947.5:95116-ENST00000417961.5:65268|3425
AVPDTGAPCSR
>FUSION-ENST00000570947.5:95116-ENST00000417961.5:65268|1471
VPRPELLARCQVSEQGS
>FUSION-ENST00000570947.5:95116-ENST00000417961.5:65268|1105
ASGTSRWLNTCR
>FUSION-ENST00000570947.5:95116-ENST00000417961.5:65268|3224
FLRSNHKYV
>FUSION-ENST00000637544.1:30880-ENST00000206262.2:87239|42
MMPRRTPPHAR
>ENST00000466805.5|SNV-80946-G-T|2
MVSGEETPSYGFILTRVQQQ
>FUSION-ENST00000570947.5:95116-ENST00000417961.5:65268|528
LCPHPPR
>FUSION-ENST00000570947.5:95116-ENST00000417961.5:65268|1565
MNFHSQLLQRE
>FUSION-ENST00000517974.1:40910-ENST00000519837.5:8015|315
MQLFQTLK
>FUSION-ENST00000517974.1:40910-ENST00000519837.5:8015|939
PVIPVTQEAEAGELLEPGR
>FUSION-ENST00000570947.5:95116-ENST00000417961.5:65268|2162
PLHSSLGDRVRLHLK
>FUSION-ENST00000254480.10:44078-ENST00000510657.1:309801|3
FSCLGLLHSWDYR
>FUSION-ENST00000570947.5:95116-ENST00000417961.5:65268|1245
MVLCITDSR
>FUSION-ENST00000545302.5:45194-ENST00000652379.1:25317|959
YRHKHHLDPLR
>FUSION-ENST00000545302.5:45194-ENST00000652379.1:25317|186
MASVALGRSKGSR
>ENST00000265807.8|SNV-21133-C-A|1
TAPTLEEEKIRSLSSSSR
>ENST00000609378.1|SNV-4294-T-G|1
QLNSGLSGKQKGQLK
>ENST00000302450.11|INDEL-21933-T-TT|2
LKQNHRR
>FUSION-ENST00000570947.5:95116-ENST00000417961.5:65268|246
MFWSRVPLTWR
>FUSION-ENST00000517974.1:40910-ENST00000519837.5:8015|489
LHSSITKMQMYK
>FUSION-ENST00000570947.5:95116-ENST00000417961.5:65268|3895
AVHVHRKPHGLPGTAPRPLNWGLR
>FUSION-ENST00000545302.5:45194-ENST00000652379.1:25317|1024
RYDPLNNIFANQKVFQ
>FUSION-ENST00000554887.5:1168-ENST00000267584.9:45707|25
KRCLVAWDLSGFFLAPSTPHCPR
>FUSION-ENST00000545302.5:45194-ENST00000652379.1:25317|916
LRDLGFLMAK
>FUSION-ENST00000517974.1:40910-ENST00000519837.5:8015|1137
LIFCIFSRDGVSPF
>ENST00000268661.8|SNV-10521-G-T|6
GRGVKGVTSLWHTK
>FUSION-ENST00000570947.5:95116-ENST00000417961.5:65268|2901
GALCSLCLR
>FUSION-ENST00000570947.5:95116-ENST00000417961.5:65268|2587
AHRCYAVPK
>FUSION-ENST00000570947.5:95116-ENST00000417961.5:65268|2852
GSPCKSEFPSLWVR
>FUSION-ENST00000570947.5:95116-ENST00000417961.5:65268|125
HLPVSQVGSGLLR
>FUSION-ENST00000517974.1:40910-ENST00000519837.5:8015|560
LIFCMFSR
>FUSION-ENST00000570947.5:95116-ENST00000417961.5:65268|431
AAFEDTEN
>ENST00000479005.1|SNV-864-C-A|4
MIHCPTVMEKNSLPSN
>FUSION-ENST00000570947.5:95116-ENST00000417961.5:65268|2121
IHLPWPPK
>FUSION-ENST00000517974.1:40910-ENST00000519837.5:8015|294
ACSSVLWSGILSEALPGSP
>FUSION-ENST00000570947.5:95116-ENST00000417961.5:65268|4228
ATRSPHKGTGLPK
>ENST00000471274.1|SNV-2119783-C-A|3
LADAQDMIISGLQPETS
>FUSION-ENST00000570947.5:95116-ENST00000417961.5:65268|3404
MGGNTSVCLSVSGYFT
>FUSION-ENST00000570947.5:95116-ENST00000417961.5:65268|2772
IHEKTFH
>FUSION-ENST00000570947.5:95116-ENST00000417961.5:65268|3977
TAQPTTWK
>FUSION-ENST00000570947.5:95116-ENST00000417961.5:65268|3582
MISLSVFPKLNAVGSR
>FUSION-ENST00000545302.5:45194-ENST00000652379.1:25317|184
RAHTRPSPAVESGR
>FUSION-ENST00000545302.5:45194-ENST00000652379.1:25317|1263
SLSFYRFLSVSRSISVFLGR
>FUSION-ENST00000545302.5:45194-ENST00000652379.1:25317|801
TLSRGVPWSVYHR
>ENST00000590799.5|SNV-1605-G-T|1
HSNSVLLHLPPLPAATQPAEPAAHR
>FUSION-ENST00000517974.1:40910-ENST00000519837.5:8015|653
LQGWGVSHIGVYIHKNSCLSFY
>FUSION-ENST00000545302.5:45194-ENST00000652379.1:25317|1110
LSVSVSGSRYPPPSLFLQKK
>FUSION-ENST00000545302.5:45194-ENST00000652379.1:25317|236
MGKKPGSLAWSR
>FUSION-ENST00000545302.5:45194-ENST00000652379.1:25317|191
ALERRAHTRPSPAVESGR
>ENST00000334304.10|SNV-102386-C-T|1
LFLATGNSTNLADDGKRR
>ENST00000539911.5|SNV-39381-G-A|1
QEAPEFGHFHESKGHI
>FUSION-ENST00000570947.5:95116-ENST00000417961.5:65268|1979
PEARWLKQQNLFSHNSGSWK
>FUSION-ENST00000570947.5:95116-ENST00000417961.5:65268|236
PLLLPPCR
>FUSION-ENST00000570947.5:95116-ENST00000417961.5:65268|1387
ALIPGTQHLECTENRPGPS
>FUSION-ENST00000554887.5:1168-ENST00000267584.9:45707|39
RVVLSAALGGTYGAR
>FUSION-ENST00000517974.1:40910-ENST00000519837.5:8015|741
MHMAHKSKTK
>FUSION-ENST00000570947.5:95116-ENST00000417961.5:65268|3610
MNRSFKF
>ENST00000651105.1|SNV-2270873-C-T|2
RAQRNYMV
>ENST00000265870.7|SNV-43989-G-C|4
DTMEFEKHSIVVYLLITFAVFPLK
>FUSION-ENST00000570947.5:95116-ENST00000417961.5:65268|3551
MYDSIKYHK
>FUSION-ENST00000570947.5:95116-ENST00000417961.5:65268|160
CQRPPKPRVPPTATEAPRFLLEP
>FUSION-ENST00000570947.5:95116-ENST00000417961.5:65268|3202
MSFGMDFCGQFM
>ENST00000474331.1|INDEL-21933-T-TT|7
MGQHQYKSCGKLFLISLQDSNR
>FUSION-ENST00000424789.6:64459-ENST00000586876.1:5372|18
SGQESHWCYEVQAESSNYPCLVPVK
>FUSION-ENST00000545302.5:45194-ENST00000652379.1:25317|450
LVSKIKPCMSEYARPVQ
>ENST00000342992.10|SNV-285323-G-C|3
DYVVYDTRLKVTSLMEGSDYQFR
>ENST00000542306.5|SNV-92642-C-T|2
GPSLWTR
>FUSION-ENST00000570947.5:95116-ENST00000417961.5:65268|881
MLVCDMGSVKTR
>FUSION-ENST00000570947.5:95116-ENST00000417961.5:65268|3753
QGCTHPDTTGTR
>FUSION-ENST00000359152.9:53535-ENST00000530692.5:95070|3
AEEERVSLHK
>ENST00000567914.1|SNV-3657-C-G|3
LRKPRCSNASIR
>FUSION-ENST00000517974.1:40910-ENST00000519837.5:8015|1072
MLGYIAVTYIRYYIGEQGRTQSR
>FUSION-ENST00000570947.5:95116-ENST00000417961.5:65268|2448
FFYQLHTVFT
>FUSION-ENST00000505791.5:202-ENST00000262462.9:490332|1
EEQEWLLLF
>FUSION-ENST00000570947.5:95116-ENST00000417961.5:65268|1296
DLGSLQPPPSGFK
>FUSION-ENST00000517974.1:40910-ENST00000519837.5:8015|172
GNNEHNMDSVSIKR
>FUSION-ENST00000570947.5:95116-ENST00000417961.5:65268|2741
MKRHFTK
>FUSION-ENST00000570947.5:95116-ENST00000417961.5:65268|4541
GRVWWVMPVIPALWEAKAGGSPEVR
>FUSION-ENST00000545302.5:45194-ENST00000652379.1:25317|1491
KMIWAGHASSR
>FUSION-ENST00000578151.1:31528-ENST00000488239.1:116048|106
MSCVEMDHQNATGR
>FUSION-ENST00000517974.1:40910-ENST00000519837.5:8015|737
MFPSALTLAR
>FUSION-ENST00000570947.5:95116-ENST00000417961.5:65268|2953
MVAARTSVQESLPEAALPLTM
>ENST00000535334.5|SNV-55245-G-A|1
CLSLEKLVNEHK
>FUSION-ENST00000570947.5:95116-ENST00000417961.5:65268|4572
LVGVKWCLTVVSI
>FUSION-ENST00000570947.5:95116-ENST00000417961.5:65268|523
GVHLQASVSPSSPWGCTCR
>FUSION-ENST00000425792.5:14293-ENST00000659853.1:64022|2
IPHGSPTTR
>FUSION-ENST00000570947.5:95116-ENST00000417961.5:65268|4140
CTHSGVVDAGSTFSSSQR
>FUSION-ENST00000570947.5:95116-ENST00000417961.5:65268|3036
NLSYFFFLRWSLAPLPRLECR
>FUSION-ENST00000517974.1:40910-ENST00000519837.5:8015|963
HHAWLIFCIYSR
>FUSION-ENST00000570947.5:95116-ENST00000417961.5:65268|4480
RFPFNSSLLNF
>FUSION-ENST00000578151.1:31528-ENST00000488239.1:116048|83
MLFFLVFFLFNVK
>FUSION-ENST00000570947.5:95116-ENST00000417961.5:65268|1115
NHTYIMNSYSNPKGR
>FUSION-ENST00000545302.5:45194-ENST00000652379.1:25317|210
GERRSEGTGDGLR
>FUSION-ENST00000545302.5:45194-ENST00000652379.1:25317|221
RRGCGVLPPPPPPR
>FUSION-ENST00000570947.5:95116-ENST00000417961.5:65268|2810
QASISPRPRGASHAPAGSR
>FUSION-ENST00000570947.5:95116-ENST00000417961.5:65268|4539
VWWVMPVIPALWEAKAGGSPEVR
>FUSION-ENST00000637544.1:30880-ENST00000206262.2:87239|173
VEKSSLTESGV
>ENST00000648381.1|SNV-52642-G-A|5
NCAIKKKPGR
>FUSION-ENST00000570947.5:95116-ENST00000417961.5:65268|2461
MTALPCTS
>FUSION-ENST00000545302.5:45194-ENST00000652379.1:25317|1403
MNYLMIYLCTYFQTESR
>FUSION-ENST00000570947.5:95116-ENST00000417961.5:65268|1800
TTQKHSMEDGK
>FUSION-ENST00000545302.5:45194-ENST00000652379.1:25317|341
MPLDVRGCTR
>FUSION-ENST00000570947.5:95116-ENST00000417961.5:65268|3745
LSQWCRR
>FUSION-ENST00000570947.5:95116-ENST00000417961.5:65268|2595
TAESGRAGSGIPHADCR
>ENST00000264344.10|SNV-173203-C-A|1
KIMAKILENYNTLFEVEYTENDHLR
>FUSION-ENST00000570947.5:95116-ENST00000417961.5:65268|1951
IQMSGLAT
>FUSION-ENST00000570947.5:95116-ENST00000417961.5:65268|3946
ALLTSEPTR
>FUSION-ENST00000570947.5:95116-ENST00000417961.5:65268|2142
FLACLSKMSSL
>FUSION-ENST00000570947.5:95116-ENST00000417961.5:65268|2066
MVFVSILLT
>FUSION-ENST00000570947.5:95116-ENST00000417961.5:65268|3670
LTERGHEATCFVLGGFETK
>FUSION-ENST00000517974.1:40910-ENST00000519837.5:8015|1298
LIMIIIMSLMSVVSRV
>ENST00000255381.2|SNV-14528-G-A|5
VFFKAGLLGTLEEMRNEK
>FUSION-ENST00000517974.1:40910-ENST00000519837.5:8015|502
MCAVIFTELK
>FUSION-ENST00000545302.5:45194-ENST00000652379.1:25317|74
LFIFFSFGAGPPGLLSLR
>FUSION-ENST00000570947.5:95116-ENST00000417961.5:65268|4254
SRPAACLKCG
>ENST00000268661.8|SNV-10521-G-T|4
GVKGVTSLWHTKK
>ENST00000381196.8|SNV-2270873-C-T|1
AQRNYMV
>FUSION-ENST00000570947.5:95116-ENST00000417961.5:65268|2799
MLSLSVFTFWNK
>FUSION-ENST00000570947.5:95116-ENST00000417961.5:65268|1793
WLFLACRHPPFL
>FUSION-ENST00000570947.5:95116-ENST00000417961.5:65268|2800
QCWPQGLGVCV
>FUSION-ENST00000517974.1:40910-ENST00000519837.5:8015|1225
INHNKSR
>ENST00000466805.5|SNV-80946-G-T|4
MDSYSPECNSNEDV
>FUSION-ENST00000570947.5:95116-ENST00000417961.5:65268|761
KLKNPQMVTGVFNLQSR
>FUSION-ENST00000570947.5:95116-ENST00000417961.5:65268|3618
VGFPLSLPALPCSCWRSGDVGVEGR
>FUSION-ENST00000570947.5:95116-ENST00000417961.5:65268|2723
EPVLKHGAIRTE
>FUSION-ENST00000570947.5:95116-ENST00000417961.5:65268|2013
VSTEKSAAR
>FUSION-ENST00000552207.1:16871-ENST00000322569.9:528|51
QRTTCHNMGTYR
>FUSION-ENST00000570947.5:95116-ENST00000417961.5:65268|2622
VQGRLLSCPSLLCCPQAK
>FUSION-ENST00000545302.5:45194-ENST00000652379.1:25317|41
GSSVSLSR
>ENST00000609378.1|SNV-4294-T-G|8
RNLYYSPDAVEFWAFR
>FUSION-ENST00000570947.5:95116-ENST00000417961.5:65268|1169
GLRLRVISNGPR
>ENST00000467576.1|SNV-627-A-G|4
APQRCFCCSCCCPPR
>FUSION-ENST00000545302.5:45194-ENST00000652379.1:25317|1453
MSPRMPSFPSVCLQLPQA
>FUSION-ENST00000517974.1:40910-ENST00000519837.5:8015|1324
MQILDICNKK
>ENST00000355947.6|SNV-509-C-A|5
HWEPLRLFCEDDQR
>FUSION-ENST00000570947.5:95116-ENST00000417961.5:65268|3776
HLARLIFCIFSRDGVSPC
>FUSION-ENST00000570947.5:95116-ENST00000417961.5:65268|2293
LSVRLPINRK
>FUSION-ENST00000570947.5:95116-ENST00000417961.5:65268|3572
IILAAAVIK
>FUSION-ENST00000517974.1:40910-ENST00000519837.5:8015|831
FLFLCLDFLLLHQVYHR
>FUSION-ENST00000517974.1:40910-ENST00000519837.5:8015|1252
EPISPSHR
>ENST00000326929.8|SNV-77431-G-A|1
VQNPHQK
>FUSION-ENST00000517974.1:40910-ENST00000519837.5:8015|1317
VLLNSCENCNCKQVFLSGNC
>FUSION-ENST00000570947.5:95116-ENST00000417961.5:65268|1702
HLFANSTPQR
>FUSION-ENST00000570947.5:95116-ENST00000417961.5:65268|3126
WGWAVLGVQPAARR
>FUSION-ENST00000545302.5:45194-ENST00000652379.1:25317|1126
FTILHHDILFSR
>FUSION-ENST00000570947.5:95116-ENST00000417961.5:65268|3952
RFLLAHTAVFSSRLSVFLETLVE
>FUSION-ENST00000545302.5:45194-ENST00000652379.1:25317|1392
IYLCTYFQTESRSGRGEAR
>ENST00000460662.2|SNV-265211-C-T|1
SMSHWSSMNPEKQIQRNSTVVFEIK
>FUSION-ENST00000545302.5:45194-ENST00000652379.1:25317|178
AHTRPSPAVESGR
>FUSION-ENST00000517974.1:40910-ENST00000519837.5:8015|120
MRLFSSGFFMKLCWS
>ENST00000268919.6|SNV-1743-G-A|5
KLNVNVRPYHR
>FUSION-ENST00000570947.5:95116-ENST00000417961.5:65268|3092
DTRSSWR
>FUSION-ENST00000570947.5:95116-ENST00000417961.5:65268|237
MPLLLPPCR
>FUSION-ENST00000570947.5:95116-ENST00000417961.5:65268|2236
TVNICTSLCA
>FUSION-ENST00000545302.5:45194-ENST00000652379.1:25317|858
HSGLVLAI
>FUSION-ENST00000637544.1:30880-ENST00000206262.2:87239|88
NLFLCACFLSR
>FUSION-ENST00000570947.5:95116-ENST00000417961.5:65268|99
MYTHLHGTCR
>FUSION-ENST00000545302.5:45194-ENST00000652379.1:25317|182
SKGSRVQIPESGVAEMGAAR
>FUSION-ENST00000570947.5:95116-ENST00000417961.5:65268|1339
TSRVPSPGETAFRVTFSPDLS
>FUSION-ENST00000570947.5:95116-ENST00000417961.5:65268|4606
GGQGRRIL
>FUSION-ENST00000570947.5:95116-ENST00000417961.5:65268|3645
SEGSAGHVRACLVRGLANSV
>FUSION-ENST00000545302.5:45194-ENST00000652379.1:25317|476
MDENHERR
>FUSION-ENST00000570947.5:95116-ENST00000417961.5:65268|3817
FKQSCLSLLSSWDYR
>FUSION-ENST00000545302.5:45194-ENST00000652379.1:25317|771
ADTLTGR
>FUSION-ENST00000570947.5:95116-ENST00000417961.5:65268|2007
YFQIAFLQAH
>FUSION-ENST00000570947.5:95116-ENST00000417961.5:65268|2041
MAFIMLRDVPSIPCFLGFLIMK
>FUSION-ENST00000570947.5:95116-ENST00000417961.5:65268|2282
GSAPLTPTLFR
>FUSION-ENST00000570947.5:95116-ENST00000417961.5:65268|1111
MNSYSNPKGR
>FUSION-ENST00000545302.5:45194-ENST00000652379.1:25317|1064
NPRTHAGGSK
>FUSION-ENST00000637544.1:30880-ENST00000206262.2:87239|269
MFHVFSDESCKCVGYLAMPHSSR
>FUSION-ENST00000517974.1:40910-ENST00000519837.5:8015|808
LKYAGVICHILVNVGTMLKHIR
>FUSION-ENST00000545302.5:45194-ENST00000652379.1:25317|578
EAGDALPGPVAGPR
>FUSION-ENST00000570947.5:95116-ENST00000417961.5:65268|1193
MWRVYLGHV
>FUSION-ENST00000570947.5:95116-ENST00000417961.5:65268|3703
MFTLSVIWPAR
>FUSION-ENST00000517974.1:40910-ENST00000519837.5:8015|863
VNASHIYLTLK
>FUSION-ENST00000570947.5:95116-ENST00000417961.5:65268|2202
CLFTSFAHFCVELFAFLLLNFK
>FUSION-ENST00000570947.5:95116-ENST00000417961.5:65268|1896
NLWLTQFTKVFLLFSSK
>FUSION-ENST00000570947.5:95116-ENST00000417961.5:65268|2148
RPSLPQCK
>FUSION-ENST00000570947.5:95116-ENST00000417961.5:65268|3160
ELPLAVLRGMCSNELGDLWIRGVR
>ENST00000379441.7|SNV-26683-G-T|1
MPVGDFF
>FUSION-ENST00000570947.5:95116-ENST00000417961.5:65268|3132
MGAGLVRWGWAVLGVQPAAR
>FUSION-ENST00000517974.1:40910-ENST00000519837.5:8015|1120
MLFHLFYLQC
>FUSION-ENST00000570947.5:95116-ENST00000417961.5:65268|804
HQVLLAPVVWCGQYR
>FUSION-ENST00000570947.5:95116-ENST00000417961.5:65268|4553
MVPLYFSLGDR
>FUSION-ENST00000570947.5:95116-ENST00000417961.5:65268|4056
MKSENMVLKR
>FUSION-ENST00000554887.5:1168-ENST00000267584.9:45707|9
TACVVASAVLERCCGSAR
>FUSION-ENST00000570947.5:95116-ENST00000417961.5:65268|259
GKQGPGSHR
>FUSION-ENST00000570947.5:95116-ENST00000417961.5:65268|1834
MATGKER
>FUSION-ENST00000517974.1:40910-ENST00000519837.5:8015|1026
MLATLEFVR
>FUSION-ENST00000545302.5:45194-ENST00000652379.1:25317|1444
HHACLAQRDPLGK
>FUSION-ENST00000517974.1:40910-ENST00000519837.5:8015|699
MWENLQVGYIY
>FUSION-ENST00000517974.1:40910-ENST00000519837.5:8015|32
ECFSLGNNSTK
>FUSION-ENST00000570947.5:95116-ENST00000417961.5:65268|3368
VVPDTGARCSRSTCGT
>FUSION-ENST00000570947.5:95116-ENST00000417961.5:65268|3072
PDWALER
>FUSION-ENST00000570947.5:95116-ENST00000417961.5:65268|326
MAASTFYLPTMGQHFQTRDP
>FUSION-ENST00000570947.5:95116-ENST00000417961.5:65268|1900
LYLRNLWLTQFTK
>FUSION-ENST00000570947.5:95116-ENST00000417961.5:65268|1562
LVKMCVLVLSVLLCK
>FUSION-ENST00000570947.5:95116-ENST00000417961.5:65268|1126
RGAGCQGNQPCAQR
>ENST00000557064.1|SNV-27939-G-A|1
NQSSQTHSQTAKVRLSRPR
>FUSION-ENST00000545302.5:45194-ENST00000652379.1:25317|1037
MVTSTHKVPTER
>FUSION-ENST00000517974.1:40910-ENST00000519837.5:8015|144
MTLFHFRLSGIRFFK
>ENST00000274813.4|SNV-9575-C-A|2
LWDHLIEKMFQPK
>FUSION-ENST00000545302.5:45194-ENST00000652379.1:25317|1022
YDPLNNIFANQKVFQ
>FUSION-ENST00000570947.5:95116-ENST00000417961.5:65268|4201
GCAPTLVL
>FUSION-ENST00000570947.5:95116-ENST00000417961.5:65268|553
MICWCPHPQSQNVGVVWKQGLCR
>FUSION-ENST00000570947.5:95116-ENST00000417961.5:65268|1591
INIVKMAILPKVTYR
>FUSION-ENST00000570947.5:95116-ENST00000417961.5:65268|307
REGGAGK
>ENST00000538149.5|MNV-26870-TC-T|24
SCKSNIFPHPKILVPLVLLR
>FUSION-ENST00000545302.5:45194-ENST00000652379.1:25317|682
LLRLVSNSRPPVMRPPRPLEVLG
>FUSION-ENST00000570947.5:95116-ENST00000417961.5:65268|200
DGPRPAVMGLRLSARSQLPR
>ENST00000372989.5|SNV-40992-C-A|8
SGKSALEAESESLDSFK
>FUSION-ENST00000274487.9:1477-ENST00000262462.9:490332|1
HPGSLASFSTCGGGLMERRK
>FUSION-ENST00000545302.5:45194-ENST00000652379.1:25317|917
VRLRDLGFLMAK
>FUSION-ENST00000578151.1:31528-ENST00000488239.1:116048|105
SCVEMDHQNATGR
>FUSION-ENST00000545302.5:45194-ENST00000652379.1:25317|1180
MVLYTERSGSR
>FUSION-ENST00000570947.5:95116-ENST00000417961.5:65268|207
MCGCGSR
>FUSION-ENST00000517974.1:40910-ENST00000519837.5:8015|1018
MSNVGYT
>FUSION-ENST00000637544.1:30880-ENST00000206262.2:87239|156
VGFDFTVTAVWRGPARGGTI
>FUSION-ENST00000545302.5:45194-ENST00000652379.1:25317|150
WPPLPSADRKGVGFR
>FUSION-ENST00000545302.5:45194-ENST00000652379.1:25317|979
SRNTTKETHTQTK
>FUSION-ENST00000570947.5:95116-ENST00000417961.5:65268|2776
VSVFVCRC
>FUSION-ENST00000517974.1:40910-ENST00000519837.5:8015|467
MSHPHLASLFFIQTR
>FUSION-ENST00000517974.1:40910-ENST00000519837.5:8015|317
KLVVLNYLMLF
>FUSION-ENST00000570947.5:95116-ENST00000417961.5:65268|1731
QTHRPTEQNRDLR
>FUSION-ENST00000545302.5:45194-ENST00000652379.1:25317|188
MASVALGRSK
>FUSION-ENST00000570947.5:95116-ENST00000417961.5:65268|408
VPIPPWGCTCRRPCPRPPR
>ENST00000264771.9|MNV-25875-CCT-C|17
LALYPCQPAGLR
>FUSION-ENST00000517974.1:40910-ENST00000519837.5:8015|191
MRTPLHLSKK
>ENST00000251864.6|INDEL-47989-C-CA|4
HHTSKAECFK
>ENST00000307624.8|SNV-58358-C-A|2
HVGSPAHLDYR
>FUSION-ENST00000517974.1:40910-ENST00000519837.5:8015|265
MFLLSWIKFFLK
>ENST00000282146.5|SNV-122235-C-T|2
LIIIIAYIMKSCHQR
>ENST00000253794.7|SNV-5548-T-G|1
QALQQEHKAEIITVSDGRGVK
>FUSION-ENST00000570947.5:95116-ENST00000417961.5:65268|521
MSPFSCGGAPAGVR
>ENST00000531493.5|SNV-3749-G-A|2
QRPCEQETDKLEDEK
>FUSION-ENST00000570947.5:95116-ENST00000417961.5:65268|3558
MVVLVFFVFSFR
>FUSION-ENST00000570947.5:95116-ENST00000417961.5:65268|3264
GLSHPCPHLDFPPK
>FUSION-ENST00000570947.5:95116-ENST00000417961.5:65268|3059
TYKNLNLQLLVR
>FUSION-ENST00000570947.5:95116-ENST00000417961.5:65268|1792
MQTFKIHLMIVK
>FUSION-ENST00000570947.5:95116-ENST00000417961.5:65268|549
ICWCPHPQSQNVGVVWKQGLCRCK
>ENST00000518866.2|SNV-88244-A-G|5
IQQRQRLAAVER
>FUSION-ENST00000545302.5:45194-ENST00000652379.1:25317|1517
CTASSHVSR
>FUSION-ENST00000545302.5:45194-ENST00000652379.1:25317|281
RAGEVEHERTC
>FUSION-ENST00000545302.5:45194-ENST00000652379.1:25317|1132
NKDPILK
>ENST00000398250.6|SNV-132154-A-G|1
QHYPPLANAACHKPYVSLRVPASLK
>FUSION-ENST00000517974.1:40910-ENST00000519837.5:8015|1214
SCREHLNGMFFMR
>FUSION-ENST00000545302.5:45194-ENST00000652379.1:25317|598
NGVFQKFTLCIYVF
>ENST00000287218.9|SNV-268-C-T|3
SKAPSLPPCCPCGFWGSSK
>FUSION-ENST00000570947.5:95116-ENST00000417961.5:65268|2510
LHCFIKSSNIK
>FUSION-ENST00000545302.5:45194-ENST00000652379.1:25317|1287
RRGAGTCNPSYSGGWGGR
>FUSION-ENST00000545302.5:45194-ENST00000652379.1:25317|1051
DSAKLTCPTEVK
>FUSION-ENST00000570947.5:95116-ENST00000417961.5:65268|96
SLTGISISLCPRWGPDY
>ENST00000584529.5|SNV-3319-C-T|4
KPTSRTASQTRGPTGAPGTTSPPSR
>FUSION-ENST00000517974.1:40910-ENST00000519837.5:8015|1342
MDLAGKRK
>FUSION-ENST00000570947.5:95116-ENST00000417961.5:65268|1056
NAHMFLH
>ENST00000535334.5|SNV-55209-G-A|SNV-55245-G-A|2
QNKEGALGEADVIK
>FUSION-ENST00000570947.5:95116-ENST00000417961.5:65268|2762
CHQNGMKTETPSAGER
>FUSION-ENST00000517974.1:40910-ENST00000519837.5:8015|1215
NQLVLLTGDWFIYM
>ENST00000589520.1|SNV-5548-T-G|7
EFHGLDEATLLRAR
>FUSION-ENST00000570947.5:95116-ENST00000417961.5:65268|4649
MELSVFNDASK
>FUSION-ENST00000570947.5:95116-ENST00000417961.5:65268|4343
VPTDFRSHSFSKIMVVNFVHVR
>FUSION-ENST00000570947.5:95116-ENST00000417961.5:65268|4479
FPFNSSLLNF
>FUSION-ENST00000570947.5:95116-ENST00000417961.5:65268|4567
DVVPLFVCLLAIYISSLGQAW
>FUSION-ENST00000545302.5:45194-ENST00000652379.1:25317|218
LLPSSRPRPAPRPR
>ENST00000418766.5|INDEL-78730-C-CA|2
NGGGLKR
>FUSION-ENST00000578151.1:31528-ENST00000488239.1:116048|76
SRCPLLRLTNGTLLPPR
>FUSION-ENST00000570947.5:95116-ENST00000417961.5:65268|332
GQILCVPLLPGQR
>ENST00000648446.1|SNV-22462-C-T|1
TSFLLNLRRQLP
>FUSION-ENST00000554887.5:1168-ENST00000267584.9:45707|18
TQGVIAGPQAALGTPLPVR
>FUSION-ENST00000545302.5:45194-ENST00000652379.1:25317|1404
VCVGRGCGVGTEGSVLR
>FUSION-ENST00000593073.5:2094-ENST00000293443.12:7265|57
AGVGGGGRGAR
>FUSION-ENST00000570947.5:95116-ENST00000417961.5:65268|2022
FSNLLVYTCSY
>FUSION-ENST00000570947.5:95116-ENST00000417961.5:65268|1553
SLFIFSFFSLTFEIK
>FUSION-ENST00000570947.5:95116-ENST00000417961.5:65268|491
SSLPLLCSAH
>FUSION-ENST00000570947.5:95116-ENST00000417961.5:65268|1064
TKVSNFDEVQLIDIF
>FUSION-ENST00000578151.1:31528-ENST00000488239.1:116048|32
IWKIDTYMDSDNK
>FUSION-ENST00000570947.5:95116-ENST00000417961.5:65268|322
MGQHFQTRDP
>FUSION-ENST00000545302.5:45194-ENST00000652379.1:25317|98
SALPIIVK
>FUSION-ENST00000570947.5:95116-ENST00000417961.5:65268|2011
SAARHIAAPLCYLFLFSCCL
>FUSION-ENST00000517974.1:40910-ENST00000519837.5:8015|1045
MPGLALLHAGVYCSNLYKILYR
>FUSION-ENST00000351393.10:45194-ENST00000652379.1:25317|8
VGTVRSGR
>ENST00000253247.9|SNV-19642-A-G|4
KFLALKQTPGFHTVIGDTVTGLLER
>FUSION-ENST00000545302.5:45194-ENST00000652379.1:25317|316
SGAARALH
>FUSION-ENST00000570947.5:95116-ENST00000417961.5:65268|975
KGHAWLVFIEIKDFR
>FUSION-ENST00000545302.5:45194-ENST00000652379.1:25317|980
SNKSRNTTK
>FUSION-ENST00000517974.1:40910-ENST00000519837.5:8015|1327
NFISVVSKQNAFI
>FUSION-ENST00000570947.5:95116-ENST00000417961.5:65268|1133
MRHFWNTPRYR
>FUSION-ENST00000570947.5:95116-ENST00000417961.5:65268|3576
LNAVGSRGSQQKTR
>FUSION-ENST00000570947.5:95116-ENST00000417961.5:65268|2387
NDVTANPPLVPLR
>FUSION-ENST00000578151.1:31528-ENST00000488239.1:116048|85
QQAEDLELQISRVMTNPLS
>FUSION-ENST00000570947.5:95116-ENST00000417961.5:65268|1661
MILYLENFIILAQKLLK
>FUSION-ENST00000570947.5:95116-ENST00000417961.5:65268|1424
DNSPGPHLWDSRNLSYLLK
>FUSION-ENST00000545302.5:45194-ENST00000652379.1:25317|1033
VPTERRR
>FUSION-ENST00000545302.5:45194-ENST00000652379.1:25317|475
DENHERR
>FUSION-ENST00000570947.5:95116-ENST00000417961.5:65268|1084
MQLTALAACDF
>ENST00000557064.1|SNV-27939-G-A|6
DRVLQSRNQSSQTHSQTAK
>FUSION-ENST00000570947.5:95116-ENST00000417961.5:65268|846
ENRPGLYERLK
>ENST00000480137.1|SNV-14755-G-C|4
MHAMKNKCQELCCELEELQHHR
>FUSION-ENST00000570947.5:95116-ENST00000417961.5:65268|4048
MENRNVNMGREGHGGEVSGR
>FUSION-ENST00000570947.5:95116-ENST00000417961.5:65268|2218
VLSKLVAPFYILKPCMR
>FUSION-ENST00000570947.5:95116-ENST00000417961.5:65268|3909
GQGCGCSR
>FUSION-ENST00000308330.3:49037-ENST00000551161.1:13820|1
TLSVQEAAAYLKKQ
>FUSION-ENST00000545302.5:45194-ENST00000652379.1:25317|830
TTAVLCSSQGRKQK
>FUSION-ENST00000427371.3:14293-ENST00000659853.1:64022|9
LTGLRKNICGENFLSESNFEPEK
>FUSION-ENST00000570947.5:95116-ENST00000417961.5:65268|2378
MESYTLC
>FUSION-ENST00000570947.5:95116-ENST00000417961.5:65268|1912
ENEREAKSETPCK
>ENST00000310144.11|SNV-3990-G-A|1
LEGDSGGDSEVQR
>FUSION-ENST00000517974.1:40910-ENST00000519837.5:8015|787
QGIALSPR
>FUSION-ENST00000517974.1:40910-ENST00000519837.5:8015|1300
LIMIIIMSLMSVVSR
>FUSION-ENST00000517974.1:40910-ENST00000519837.5:8015|894
TQVSYRLLTLKCMR
>FUSION-ENST00000545302.5:45194-ENST00000652379.1:25317|850
TSPETLEISPLR
>ENST00000378743.9|SNV-30871-C-G|2
SLANKRAFK
>FUSION-ENST00000578151.1:31528-ENST00000488239.1:116048|123
LPNPLKRFK
>ENST00000570208.2|SNV-2156-G-A|3
EPNPSVTGAQAIFAQRVLYR
>FUSION-ENST00000570947.5:95116-ENST00000417961.5:65268|871
MSAFKQR
>FUSION-ENST00000517974.1:40910-ENST00000519837.5:8015|424
NCFFIRLLKCVQFCSVK
>FUSION-ENST00000261441.9:767-ENST00000419536.1:41233|2
TQPNQVSESLHHHYNTGQGTR
>FUSION-ENST00000517974.1:40910-ENST00000519837.5:8015|343
GYSTCAAVYSSAFGGLG
>FUSION-ENST00000637544.1:30880-ENST00000206262.2:87239|186
DYYHCEEAQLTLNNFR
>ENST00000397081.8|SNV-316415-A-T|4
NHQDVRSFVR
>FUSION-ENST00000570947.5:95116-ENST00000417961.5:65268|1452
MASPLHNHVASPCVLLWPLPVCSR
>ENST00000481335.5|SNV-17462-G-C|4
MTSSESTLKTKK
>FUSION-ENST00000570947.5:95116-ENST00000417961.5:65268|1421
NLSYLLKSPSPNTVTLGVRASTR
>FUSION-ENST00000570947.5:95116-ENST00000417961.5:65268|4604
VKPHLYQK
>ENST00000357162.6|SNV-822027-C-T|1
CLVKMLIKENIK
>FUSION-ENST00000570947.5:95116-ENST00000417961.5:65268|948
PASGFTVGMLQSPSTVRGR
>FUSION-ENST00000490213.5:117192-ENST00000367282.6:4824|6
SGRTVNFPRR
>FUSION-ENST00000517974.1:40910-ENST00000519837.5:8015|969
NLKRLDNSLFK
>ENST00000345988.7|SNV-75847-G-A|1
IVDKTRLIER
>ENST00000426907.5|SNV-140236-C-T|1
DTVFKLLLNGARHLGYTLCK
>FUSION-ENST00000545302.5:45194-ENST00000652379.1:25317|747
NPVSIENTKLAGR
>FUSION-ENST00000570947.5:95116-ENST00000417961.5:65268|2660
MQTEASPKHVINCIGRK
>FUSION-ENST00000570947.5:95116-ENST00000417961.5:65268|4261
MNSANNK
>ENST00000621003.4|SNV-178522-T-C|2
DCNETSFLFEARSK
>ENST00000506674.1|SNV-24426-A-G|1
GLHLQEALV
>FUSION-ENST00000517974.1:40910-ENST00000519837.5:8015|347
DRVENATIPNSKTLVVPSILDK
>FUSION-ENST00000570947.5:95116-ENST00000417961.5:65268|3039
MNLSYFFFLRWSLAPLPR
>FUSION-ENST00000570947.5:95116-ENST00000417961.5:65268|990
SLGEKQK
>FUSION-ENST00000570947.5:95116-ENST00000417961.5:65268|1045
LSFLSSDLSSLLM
>FUSION-ENST00000570947.5:95116-ENST00000417961.5:65268|1715
MGIWVDYMSLLL
>FUSION-ENST00000637544.1:30880-ENST00000206262.2:87239|157
VGFDFTVTAVWRGPAR
>FUSION-ENST00000517974.1:40910-ENST00000519837.5:8015|479
SMSVHTILFFFFFLR
>FUSION-ENST00000490213.5:117192-ENST00000367282.6:4824|26
MGLCHFKYSWSR
>ENST00000461395.5|MNV-231-GCTCA-G|1
APTLSLSSSRLP
>FUSION-ENST00000451775.1:733-ENST00000591877.1:131103|11
EQSKCCPRHR
>FUSION-ENST00000570947.5:95116-ENST00000417961.5:65268|2353
MCNNLEK
>FUSION-ENST00000545302.5:45194-ENST00000652379.1:25317|720
LYSQYTTLAGRCAVLYCL
>FUSION-ENST00000570947.5:95116-ENST00000417961.5:65268|2425
AELPRGGR
>FUSION-ENST00000570947.5:95116-ENST00000417961.5:65268|1982
MPEARWLK
>FUSION-ENST00000545302.5:45194-ENST00000652379.1:25317|1138
TSYFLEIRRR
>FUSION-ENST00000570947.5:95116-ENST00000417961.5:65268|1665
CLLLRSVCSCPLPTF
>FUSION-ENST00000570947.5:95116-ENST00000417961.5:65268|255
QGPGSHRTEKSGGNACR
>FUSION-ENST00000517974.1:40910-ENST00000519837.5:8015|841
IVNGLPTVIKRT
>FUSION-ENST00000517974.1:40910-ENST00000519837.5:8015|1306
SICIIELFGLNEK
>FUSION-ENST00000545302.5:45194-ENST00000652379.1:25317|86
MGRSYHLWDYD
>ENST00000261584.9|SNV-6443-G-C|3
YQHEKLFIQLKGK
>ENST00000261168.8|INDEL-112690-C-CA|2
SSCKPPGGLYNSSCTTSSGSLAR
>ENST00000421577.6|SNV-19300-C-G|4
FDRYSVFRPGVVLCDR
>FUSION-ENST00000570947.5:95116-ENST00000417961.5:65268|1066
RIFHRTK
>FUSION-ENST00000517974.1:40910-ENST00000519837.5:8015|506
MVCVYVHIFWQFVYMCAVIFTELK
>FUSION-ENST00000517974.1:40910-ENST00000519837.5:8015|394
HSWMNFSNYK
>FUSION-ENST00000570947.5:95116-ENST00000417961.5:65268|1805
MHIHVPR
>ENST00000276943.2|SNV-477-G-C|5
EMKENEMKPSEPR
>FUSION-ENST00000578151.1:31528-ENST00000488239.1:116048|91
MKIRWLNLL
>FUSION-ENST00000261441.9:767-ENST00000419536.1:41233|3
AGQGLTYSFSTLR
>FUSION-ENST00000517974.1:40910-ENST00000519837.5:8015|1274
EYYLACVLALWLSLAHGR
>FUSION-ENST00000570947.5:95116-ENST00000417961.5:65268|3344
MTSMSYKYF
>FUSION-ENST00000570947.5:95116-ENST00000417961.5:65268|389
AVGALGICT
>FUSION-ENST00000637544.1:30880-ENST00000206262.2:87239|281
EYKMSYSTR
>FUSION-ENST00000570947.5:95116-ENST00000417961.5:65268|1586
VTYRFNAIPIK
>FUSION-ENST00000545302.5:45194-ENST00000652379.1:25317|355
FEDDQIPS
>FUSION-ENST00000570947.5:95116-ENST00000417961.5:65268|4364
TYFKGKR
>ENST00000334304.10|SNV-102386-C-T|4
NGKLFLATGNSTNLADDGKR
>FUSION-ENST00000517974.1:40910-ENST00000519837.5:8015|295
MACSSVLWSGILSEALPGSP
>FUSION-ENST00000570947.5:95116-ENST00000417961.5:65268|3963
KTSAERLHPGGLVVVR
>FUSION-ENST00000517974.1:40910-ENST00000519837.5:8015|93
IALAVWQACQAWCAVWLHYPY
>FUSION-ENST00000570947.5:95116-ENST00000417961.5:65268|4126
SHSRACLTWRPMR
>FUSION-ENST00000545302.5:45194-ENST00000652379.1:25317|72
SGDLSLPNSWDYRDLLSPGGR
>FUSION-ENST00000570947.5:95116-ENST00000417961.5:65268|801
SVVWLAQ
>FUSION-ENST00000570947.5:95116-ENST00000417961.5:65268|3353
MKQFHLRPSALVR
>FUSION-ENST00000371917.5:300-ENST00000467815.5:49674|155
RACQVALGSMQVMNK
>FUSION-ENST00000570947.5:95116-ENST00000417961.5:65268|1118
MAHELRNHTYIMNSYSNPKGR
>FUSION-ENST00000570947.5:95116-ENST00000417961.5:65268|2843
DPGWALSLHEAAQASSQHGGCKNK
>FUSION-ENST00000570947.5:95116-ENST00000417961.5:65268|2780
EAPLMPQR
>FUSION-ENST00000570947.5:95116-ENST00000417961.5:65268|1057
MNAHMFLH
>ENST00000471929.1|SNV-48142-G-T|6
EDEDSDLKDGGKK
>FUSION-ENST00000570947.5:95116-ENST00000417961.5:65268|3958
DQCLTRRFLLAHTAVFSSR
>FUSION-ENST00000570947.5:95116-ENST00000417961.5:65268|831
MVWCVGTR
>ENST00000355832.10|SNV-68876-T-A|1
NVTSNDR
>ENST00000462279.5|SNV-46696-A-G|3
LLNQQTLLIMGR
>FUSION-ENST00000545302.5:45194-ENST00000652379.1:25317|1414
MTGVSHR
>FUSION-ENST00000517974.1:40910-ENST00000519837.5:8015|529
SLRHGSLMLLFVV
>FUSION-ENST00000570947.5:95116-ENST00000417961.5:65268|2544
AGSGIPHAEGGLRNPTR
>FUSION-ENST00000570947.5:95116-ENST00000417961.5:65268|173
LSCAFGKNWVSTFPGAK
>FUSION-ENST00000570947.5:95116-ENST00000417961.5:65268|79
CPYGQRFLWETGLGSSPVLCVLQK
>ENST00000394236.9|SNV-52642-G-A|3
HANSLLEETK
>ENST00000484645.1|SNV-316415-A-T|9
LIRTIRMSGVLYGN
>FUSION-ENST00000568766.1:39006-ENST00000575422.5:126749|10
AGAGALRPELLQRPEGPGQR
>ENST00000301894.6|SNV-87859-C-A|1
RSAVLVR
>FUSION-ENST00000570947.5:95116-ENST00000417961.5:65268|4416
MNCLSFCLS
>FUSION-ENST00000570947.5:95116-ENST00000417961.5:65268|3919
RGCGEGYR
>FUSION-ENST00000310298.8:1909-ENST00000560678.5:5896|3
KPCLMWLWEFLQRR
>FUSION-ENST00000545302.5:45194-ENST00000652379.1:25317|1512
HVPLPSPGWPLPGDPR
>FUSION-ENST00000545302.5:45194-ENST00000652379.1:25317|129
IRGRGCK
>FUSION-ENST00000570947.5:95116-ENST00000417961.5:65268|3529
FLSGIFCSF
>FUSION-ENST00000570947.5:95116-ENST00000417961.5:65268|3274
SLSPGGCFPLEKNMPLIFLLLFS
>FUSION-ENST00000545302.5:45194-ENST00000652379.1:25317|593
EASPNTHAPWVVF
>FUSION-ENST00000570947.5:95116-ENST00000417961.5:65268|9
AFPLGRVHLGR
>FUSION-ENST00000545302.5:45194-ENST00000652379.1:25317|1393
MIYLCTYFQTESRSGRGEAR
>FUSION-ENST00000570947.5:95116-ENST00000417961.5:65268|2526
MIVPLPSSLGNRPCLKK
>ENST00000334126.11|SNV-137155-A-T|2
MLLESLR
>FUSION-ENST00000570947.5:95116-ENST00000417961.5:65268|4536
MPVIPALWEAKAGGSPEVR
>ENST00000294485.6|SNV-17586-C-A|4
ALVRGTSSLMK
>FUSION-ENST00000517974.1:40910-ENST00000519837.5:8015|827
MTNCTCFIK
>FUSION-ENST00000570947.5:95116-ENST00000417961.5:65268|1624
MPMSRMVLPR
>FUSION-ENST00000570947.5:95116-ENST00000417961.5:65268|4575
MNVPISTYPHQHLLFSVF
>FUSION-ENST00000570947.5:95116-ENST00000417961.5:65268|2582
QASLLLLALDSR
>FUSION-ENST00000517974.1:40910-ENST00000519837.5:8015|1118
MLSLFLAFMFR
>FUSION-ENST00000570947.5:95116-ENST00000417961.5:65268|2985
QPGPQLACR
>FUSION-ENST00000637544.1:30880-ENST00000206262.2:87239|188
NLKEGVSSLVE
>FUSION-ENST00000570947.5:95116-ENST00000417961.5:65268|1990
MEYVFPLLYFKPVSLEAR
>ENST00000426907.5|SNV-140236-C-T|4
GDSGTRDTVFK
>FUSION-ENST00000570947.5:95116-ENST00000417961.5:65268|4009
TPVLVPGSLSSLFFLDQNTSDFSR
>FUSION-ENST00000570947.5:95116-ENST00000417961.5:65268|433
LRVPVLFRAAFEDTEN
>ENST00000553505.1|SNV-2652-C-T|30
SAARPHRGLGHR
>FUSION-ENST00000570947.5:95116-ENST00000417961.5:65268|4046
NVNMGREGHGGEVSGR
>FUSION-ENST00000568766.1:39006-ENST00000575422.5:126749|8
LEAGVFDCENLQEALAGEPRNWGAR
>FUSION-ENST00000517974.1:40910-ENST00000519837.5:8015|603
KLFISCSSQLLPQSYATGLTVT
>FUSION-ENST00000517974.1:40910-ENST00000519837.5:8015|790
YVFLRQGIALSPR
>FUSION-ENST00000570947.5:95116-ENST00000417961.5:65268|852
LFISFSILRSAAPREDR
>FUSION-ENST00000545302.5:45194-ENST00000652379.1:25317|1057
MSLWKDAR
>ENST00000339474.9|SNV-58728-C-A|2
LDVKSLLLPFIK
>FUSION-ENST00000570947.5:95116-ENST00000417961.5:65268|2946
CVTSQAGRGR
>FUSION-ENST00000545302.5:45194-ENST00000652379.1:25317|400
RAASGKPKSLGSGGSMVAK
>FUSION-ENST00000517974.1:40910-ENST00000519837.5:8015|1159
HLIFNMYK
>FUSION-ENST00000570947.5:95116-ENST00000417961.5:65268|3386
IEIILAILSPAIEECDKYK
>FUSION-ENST00000570947.5:95116-ENST00000417961.5:65268|1256
MSVNWESTYTRVLK
>FUSION-ENST00000570947.5:95116-ENST00000417961.5:65268|3637
MVHWSVTD
>FUSION-ENST00000545302.5:45194-ENST00000652379.1:25317|765
MEKSRLN
>FUSION-ENST00000310298.8:1909-ENST00000560678.5:5896|2
KPCLMWLWEFLQRRAGVAR
>ENST00000277817.10|SNV-84956-C-A|1
LIQPDHPQISQQVADSLEKNLIPK
>FUSION-ENST00000554887.5:1168-ENST00000267584.9:45707|36
VGASPPGSASR
>FUSION-ENST00000517974.1:40910-ENST00000519837.5:8015|341
NNATMNICR
>FUSION-ENST00000570947.5:95116-ENST00000417961.5:65268|2449
MFFYQLHTVFT
>ENST00000253794.7|SNV-5548-T-G|3
QALQQEHK
>FUSION-ENST00000517974.1:40910-ENST00000519837.5:8015|701
ITNQVHVGK
>ENST00000489226.5|SNV-8286-G-A|1
GSSSRRQR
>FUSION-ENST00000570947.5:95116-ENST00000417961.5:65268|2400
KNFIAFVKSYASLFHK
>FUSION-ENST00000490213.5:116960-ENST00000367282.6:4824|1
LLSGSHDFQPLCPGH
>FUSION-ENST00000578151.1:31528-ENST00000488239.1:116048|18
VGDMLLQYG
>FUSION-ENST00000570947.5:95116-ENST00000417961.5:65268|1651
DRLQKFSPIP
>FUSION-ENST00000570947.5:95116-ENST00000417961.5:65268|559
SVFNSLRACLLCKVFILFFLPFSVM
>FUSION-ENST00000570947.5:95116-ENST00000417961.5:65268|2499
LLQTHHLFLSDVSVCR
>FUSION-ENST00000570947.5:95116-ENST00000417961.5:65268|3295
RKVCSLLQDDVMMPQR
>FUSION-ENST00000295598.10:24067-ENST00000371518.6:152176|2
NEVLLCCPGWSQTR
>FUSION-ENST00000570947.5:95116-ENST00000417961.5:65268|931
MESGSVPAPRSLPASTCACLRR
>ENST00000418766.5|INDEL-78730-C-CA|5
VSTRKNGGGLK
>FUSION-ENST00000570947.5:95116-ENST00000417961.5:65268|4250
PPLIHPPLASKLSLPR
>FUSION-ENST00000570947.5:95116-ENST00000417961.5:65268|1117
AHELRNHTYIMNSYSNPKGR
>FUSION-ENST00000545302.5:45194-ENST00000652379.1:25317|1179
VLYTERSGSR
>FUSION-ENST00000570947.5:95116-ENST00000417961.5:65268|3312
MGALVLPN
>FUSION-ENST00000517974.1:40910-ENST00000519837.5:8015|452
MCPSLSTQ
>FUSION-ENST00000570947.5:95116-ENST00000417961.5:65268|3586
EPFTPLQCLFQSYLFRVLGSVHYTD
>FUSION-ENST00000570947.5:95116-ENST00000417961.5:65268|2720
RDSTATASG
>FUSION-ENST00000570947.5:95116-ENST00000417961.5:65268|1077
MENRPAHCGGRAEEK
>FUSION-ENST00000570947.5:95116-ENST00000417961.5:65268|4290
YNPHSSLQEEGMLISRR
>ENST00000648381.1|SNV-52642-G-A|2
KPGRSLKMTR
>FUSION-ENST00000570947.5:95116-ENST00000417961.5:65268|3468
ASPQPCQR
>FUSION-ENST00000517974.1:40910-ENST00000519837.5:8015|598
ASSCNQSCR
>FUSION-ENST00000570947.5:95116-ENST00000417961.5:65268|2995
MSSQFCFTKTKSALER
>ENST00000481357.1|SNV-13163-G-A|5
VVNLFHELEKMTEVLNHEER
>FUSION-ENST00000517974.1:40910-ENST00000519837.5:8015|1127
MLKARCGGSR
>FUSION-ENST00000545302.5:45194-ENST00000652379.1:25317|530
VAWAGGVVGDATSRPRGRYIFR
>ENST00000400445.7|SNV-217691-A-T|2
SDVGKESGK
>FUSION-ENST00000545302.5:45194-ENST00000652379.1:25317|4
IIIIVGVISR
>FUSION-ENST00000570947.5:95116-ENST00000417961.5:65268|1955
VCFFHSVQCIWCK
>FUSION-ENST00000570947.5:95116-ENST00000417961.5:65268|4464
TLAVGFYKCHFLR
>FUSION-ENST00000545302.5:45194-ENST00000652379.1:25317|1295
ALYTERSGSRLSSR
>FUSION-ENST00000570947.5:95116-ENST00000417961.5:65268|2292
LPINRKALVVK
>FUSION-ENST00000517974.1:40910-ENST00000519837.5:8015|697
FAGWLYILNW
>FUSION-ENST00000454240.1:44078-ENST00000510657.1:309801|1
YKNEQGW
>FUSION-ENST00000517974.1:40910-ENST00000519837.5:8015|471
LECNSAISAHCNLR
>FUSION-ENST00000545302.5:45194-ENST00000652379.1:25317|472
RWCGRVGFVAAVAPGPPVAGPR
>FUSION-ENST00000578151.1:31528-ENST00000488239.1:116048|46
KIFSAGHINC
>FUSION-ENST00000545302.5:45194-ENST00000652379.1:25317|1078
MYVQTLLSISTTTHGPLWNHWLFEK
>ENST00000331173.6|SNV-545-C-T|2
LCVQNSHQEARNMLLQNP
>FUSION-ENST00000517974.1:40910-ENST00000519837.5:8015|522
MGNLLFLVKVYCSKFEQIVQLLK
>ENST00000422222.5|SNV-9515-T-C|2
TETVSSVPAENK
>FUSION-ENST00000545302.5:45194-ENST00000652379.1:25317|659
TGVSHRARPVDSFR
>FUSION-ENST00000570947.5:95116-ENST00000417961.5:65268|3846
MAGDGEHLFFFFLFFFFLR
>FUSION-ENST00000570947.5:95116-ENST00000417961.5:65268|2722
RRDSTATASG
>FUSION-ENST00000570947.5:95116-ENST00000417961.5:65268|3401
VLDEAFYPILTLTCNCYETLGIK
>FUSION-ENST00000570947.5:95116-ENST00000417961.5:65268|688
FLGTNQPQVR
>FUSION-ENST00000570947.5:95116-ENST00000417961.5:65268|2256
YFLFLMIFLISFSFL
>ENST00000378453.4|SNV-390-G-A|2
ADILEIAVSYLKHSK
>FUSION-ENST00000545302.5:45194-ENST00000652379.1:25317|877
MEGESELNHQTQER
>FUSION-ENST00000570947.5:95116-ENST00000417961.5:65268|3679
MVSVVFCSWPCGFSFL
>FUSION-ENST00000570947.5:95116-ENST00000417961.5:65268|2536
NPTRGLQRVGGWAQESHTR
>FUSION-ENST00000570947.5:95116-ENST00000417961.5:65268|838
SLSFIAQ
>FUSION-ENST00000545302.5:45194-ENST00000652379.1:25317|112
KTLLSLTLVWHGEET
>FUSION-ENST00000570947.5:95116-ENST00000417961.5:65268|1923
NVSSFSK
>FUSION-ENST00000570947.5:95116-ENST00000417961.5:65268|2418
NQCSFISYILYSLK
>FUSION-ENST00000570947.5:95116-ENST00000417961.5:65268|2751
QDAQKQTHQTV
>FUSION-ENST00000517974.1:40910-ENST00000519837.5:8015|1288
ACNLSYSGG
>ENST00000476769.6|SNV-177114-T-C|2
HDKLAQLYAVVSEEPIY
>FUSION-ENST00000517974.1:40910-ENST00000519837.5:8015|313
MQLFQTLKHLSSQAFWIR
>FUSION-ENST00000517974.1:40910-ENST00000519837.5:8015|530
MSLRHGSLMLLFVV
>FUSION-ENST00000545302.5:45194-ENST00000652379.1:25317|1124
FTILHHDILFSRNP
>FUSION-ENST00000570947.5:95116-ENST00000417961.5:65268|1152
MVCLVYGEQTR
>FUSION-ENST00000570947.5:95116-ENST00000417961.5:65268|2052
MLNNSGDSRHACHVPNLR
>FUSION-ENST00000570947.5:95116-ENST00000417961.5:65268|3434
VVSDTGTPCLWSTCGT
>FUSION-ENST00000451775.1:733-ENST00000591877.1:131103|3
NGHTTGRK
>FUSION-ENST00000570947.5:95116-ENST00000417961.5:65268|70
AGPAPLGGLHHLER
>FUSION-ENST00000570947.5:95116-ENST00000417961.5:65268|3416
MESLSVAQAGVQWR
>FUSION-ENST00000570947.5:95116-ENST00000417961.5:65268|92
GLGAGQSSRSWEGACSPR
>FUSION-ENST00000545302.5:45194-ENST00000652379.1:25317|614
TFILRMK
>FUSION-ENST00000545302.5:45194-ENST00000652379.1:25317|541
VWLRWWR
>ENST00000378453.4|SNV-390-G-A|6
HQPNSKLEKADILEIAVSYLK
>FUSION-ENST00000545302.5:45194-ENST00000652379.1:25317|826
WVRLVSNWRPQWICPPRPPKVLG
>FUSION-ENST00000570947.5:95116-ENST00000417961.5:65268|1134
RHFWNTPR
>FUSION-ENST00000545302.5:45194-ENST00000652379.1:25317|1377
NPTQRLAAAED
>FUSION-ENST00000570947.5:95116-ENST00000417961.5:65268|2226
CFTFKETAKVLSK
>FUSION-ENST00000517974.1:40910-ENST00000519837.5:8015|1275
MEYYLACVLALWLSLAHGR
>FUSION-ENST00000570947.5:95116-ENST00000417961.5:65268|1049
MDLAFYPGSLTLTPCNYFLSN
>FUSION-ENST00000545302.5:45194-ENST00000652379.1:25317|762
MPIIPAARK
>FUSION-ENST00000545302.5:45194-ENST00000652379.1:25317|1128
DPILKSGVASPSTVSKNR
>ENST00000460662.2|SNV-265211-C-T|2
SMSHWSSMNPEKQIQR
>FUSION-ENST00000570947.5:95116-ENST00000417961.5:65268|480
MWALFGNKVFADAKFR
>FUSION-ENST00000545302.5:45194-ENST00000652379.1:25317|1434
ETLLESETQRAPSSDLID
>FUSION-ENST00000463221.2:1274-ENST00000564377.6:345551|6
RGVPCAQRPGRAAAEAAAAPR
>FUSION-ENST00000517974.1:40910-ENST00000519837.5:8015|337
NICRHVFVWMFLFLLGR
>ENST00000403121.5|SNV-123563-G-A|1
AQEAPQEDTNPMALMDK
>FUSION-ENST00000517974.1:40910-ENST00000519837.5:8015|222
EVKITEA
>FUSION-ENST00000570947.5:95116-ENST00000417961.5:65268|4198
MLAAHSAHHRDAR
>ENST00000376557.3|SNV-4621-C-T|2
GPLIPPLLSLPPLPWGRGPIR
>ENST00000609378.1|SNV-4294-T-G|6
MQLNSGLSGK
>FUSION-ENST00000517974.1:40910-ENST00000519837.5:8015|836
KFEKNLCK
>FUSION-ENST00000570947.5:95116-ENST00000417961.5:65268|2452
MPIEEFFIFMFFN
>FUSION-ENST00000545302.5:45194-ENST00000652379.1:25317|1168
PAPREAEAGESLEPGKR
>FUSION-ENST00000570947.5:95116-ENST00000417961.5:65268|4000
VRSASEAWPGLTR
>FUSION-ENST00000517974.1:40910-ENST00000519837.5:8015|1095
MVKPCLY
>ENST00000369577.8|SNV-104141-T-G|5
FSCQVEGCTRTYNSSQSSGK
>FUSION-ENST00000570947.5:95116-ENST00000417961.5:65268|4607
MGGQGRRIL
>FUSION-ENST00000570947.5:95116-ENST00000417961.5:65268|309
GHVGRGCGGRR
>FUSION-ENST00000570947.5:95116-ENST00000417961.5:65268|2048
HACHVPNLR
>FUSION-ENST00000545302.5:45194-ENST00000652379.1:25317|667
MARSWLTAPSASRVR
>ENST00000548440.1|SNV-283969-A-G|1
AVIPTAVDPR
>FUSION-ENST00000517974.1:40910-ENST00000519837.5:8015|920
ALKQYNNSLI
>FUSION-ENST00000570947.5:95116-ENST00000417961.5:65268|3520
MGLQHLIKYIS
>FUSION-ENST00000570947.5:95116-ENST00000417961.5:65268|1460
MRGARTSTSNSEVVGVIRPNITDFL
>FUSION-ENST00000545302.5:45194-ENST00000652379.1:25317|435
SAPLRPRPGGGRRR
>ENST00000296215.8|MNV-13589-ACCA-A|5
QHRESEQEHR
>FUSION-ENST00000570947.5:95116-ENST00000417961.5:65268|2886
LSCPSGIQALR
>FUSION-ENST00000545302.5:45194-ENST00000652379.1:25317|1441
MPAWPKETLLESETQR
>FUSION-ENST00000570947.5:95116-ENST00000417961.5:65268|2974
ALHPGRRSPLLACAKP
>FUSION-ENST00000570947.5:95116-ENST00000417961.5:65268|4395
MTLLDIGFIIDSVFL
>FUSION-ENST00000517974.1:40910-ENST00000519837.5:8015|1155
SLCLIFLI
>ENST00000467576.1|SNV-627-A-G|2
LPSSPTSGACWLPLAPSPTK
>FUSION-ENST00000490213.5:117192-ENST00000367282.6:4824|20
KYKPWWWGEKGAEGR
>FUSION-ENST00000570947.5:95116-ENST00000417961.5:65268|2994
SSQFCFTKTKSALER
>FUSION-ENST00000545302.5:45194-ENST00000652379.1:25317|813
NLGRQLLASR
>FUSION-ENST00000517974.1:40910-ENST00000519837.5:8015|924
FLVGAFFGC
>FUSION-ENST00000545302.5:45194-ENST00000652379.1:25317|1093
LLGARPSSAKVQR
>FUSION-ENST00000517974.1:40910-ENST00000519837.5:8015|607
MPVISCRSSKEWQR
>FUSION-ENST00000517974.1:40910-ENST00000519837.5:8015|164
RYFESMKL
>FUSION-ENST00000570947.5:95116-ENST00000417961.5:65268|3794
VCRGWVCLQAPCPALCVCR
>ENST00000460753.1|SNV-21006-C-T|6
KWKVGISSDPLVR
>FUSION-ENST00000545302.5:45194-ENST00000652379.1:25317|1143
MTSYFLEIR
>FUSION-ENST00000570947.5:95116-ENST00000417961.5:65268|3654
MFIPQQLRPHTQPTSLGDWRR
>FUSION-ENST00000570947.5:95116-ENST00000417961.5:65268|2020
PSSPRHER
>FUSION-ENST00000570947.5:95116-ENST00000417961.5:65268|1239
TLLPRPARPITTEVR
>FUSION-ENST00000517974.1:40910-ENST00000519837.5:8015|805
YAGVICHILVNVGTMLKHIREK
>FUSION-ENST00000517974.1:40910-ENST00000519837.5:8015|744
NNHLVDLLWCAFYTGKWEPF
>FUSION-ENST00000517974.1:40910-ENST00000519837.5:8015|578
DLPTYLLIDLFIFLRR
>FUSION-ENST00000570947.5:95116-ENST00000417961.5:65268|2957
MQPGRATAPSPVSPCPDR
>FUSION-ENST00000570947.5:95116-ENST00000417961.5:65268|1000
QTEEGVR
>FUSION-ENST00000570947.5:95116-ENST00000417961.5:65268|155
IRLVPPPRDTQHTR
>FUSION-ENST00000570947.5:95116-ENST00000417961.5:65268|3929
ALQTGTAQR
>FUSION-ENST00000545302.5:45194-ENST00000652379.1:25317|263
SVVRPGYRGERLIEPSSSWFPPK
>ENST00000554240.5|SNV-7044-G-A|1
GGAGGGGSGGPGCGAEMAPGPPPHK
>FUSION-ENST00000578151.1:31528-ENST00000488239.1:116048|37
ICSISLDR
>FUSION-ENST00000578151.1:31528-ENST00000488239.1:116048|120
ECLIEFYLNLNCTCGK
>FUSION-ENST00000570947.5:95116-ENST00000417961.5:65268|2383
LVYVCWNFT
>FUSION-ENST00000570947.5:95116-ENST00000417961.5:65268|3699
DLSDWLPCPLTR
>FUSION-ENST00000570947.5:95116-ENST00000417961.5:65268|669
GIHSETR
>FUSION-ENST00000570947.5:95116-ENST00000417961.5:65268|158
VPPTATEAPRFLLEP
>FUSION-ENST00000570947.5:95116-ENST00000417961.5:65268|2349
CNNLEKLSDKQHGLGILK
>FUSION-ENST00000570947.5:95116-ENST00000417961.5:65268|3981
MFSSLRQHPPRTAQPTTWK
>FUSION-ENST00000545302.5:45194-ENST00000652379.1:25317|570
DPFWRVPVR
>FUSION-ENST00000545302.5:45194-ENST00000652379.1:25317|1086
PEEFSQCASARVLSDL
>ENST00000562197.3|SNV-1016-C-T|2
CGCAARPLLVWLRNATER
>FUSION-ENST00000517974.1:40910-ENST00000519837.5:8015|1115
LSLFLAFMFRFISFLSK
>FUSION-ENST00000570947.5:95116-ENST00000417961.5:65268|2964
FLSTKLLRLPR
>FUSION-ENST00000545302.5:45194-ENST00000652379.1:25317|1500
KEINTKTESTV
>ENST00000360564.5|SNV-208-G-A|1
GSCAAPAPAPRAEDLSLGVEWLSR
>FUSION-ENST00000593073.5:2094-ENST00000293443.12:7265|53
GLRAGGVR
>ENST00000490799.6|SNV-80946-G-T|3
RRHPMDSYSPECNSNEDV
>FUSION-ENST00000545302.5:45194-ENST00000652379.1:25317|14
GFGVLSCCPRWSR
>ENST00000637812.1|INDEL-154179-C-CA|3
KEMFIQFPRCFHGSK
>ENST00000343788.10|SNV-14148-G-T|1
LPSGEDYNFKLELLHPIIPEQSTFK
>FUSION-ENST00000545302.5:45194-ENST00000652379.1:25317|750
QARPTWRNPVSIENTK
>FUSION-ENST00000578151.1:31528-ENST00000488239.1:116048|1
EAVQVEATVLPVEVFLAHPHQVPSC
>FUSION-ENST00000570947.5:95116-ENST00000417961.5:65268|2599
MSSVTYSQSSPGQLCGSPPR
>FUSION-ENST00000570947.5:95116-ENST00000417961.5:65268|2369
MTHFLPAQQFYICWRLR
>ENST00000389793.7|SNV-142196-G-A|1
NCLSPSLQHGAK
>FUSION-ENST00000570947.5:95116-ENST00000417961.5:65268|1818
MGVQFKMR
>FUSION-ENST00000570947.5:95116-ENST00000417961.5:65268|1044
MGLTDSQPGGEAEGTPGGGR
>ENST00000567914.1|SNV-3657-C-G|4
VLQRLRKPR
>ENST00000637812.1|INDEL-154179-C-CA|5
NAAKKEMFIQFPR
>FUSION-ENST00000443572.6:21658-ENST00000591877.1:132576|4
GGYGKVGNIFEMR
>FUSION-ENST00000570947.5:95116-ENST00000417961.5:65268|3566
LQCSFIVSLK
>ENST00000648381.1|SNV-52642-G-A|12
QILYLKKPNRVILK
>FUSION-ENST00000545302.5:45194-ENST00000652379.1:25317|775
GGGLRLRPPR
>FUSION-ENST00000570947.5:95116-ENST00000417961.5:65268|1740
AYPGVCQITEEFQK
>ENST00000273854.7|SNV-346291-T-C|1
RPGVTLVGHQKKIMNSLQEMK
>ENST00000553505.1|SNV-2652-C-T|17
AALRGRVAGQPAAR
>FUSION-ENST00000545302.5:45194-ENST00000652379.1:25317|1063
NPRTHAGGSKTTR
>FUSION-ENST00000545302.5:45194-ENST00000652379.1:25317|736
GPARWLKPVIPSLWEAKAGGSR
>FUSION-ENST00000545302.5:45194-ENST00000652379.1:25317|976
ETHTQTK
>FUSION-ENST00000274487.9:1477-ENST00000262462.9:490332|3
HPGSLASFSTCGGGLMER
>ENST00000355947.6|SNV-509-C-A|3
LFCEDDQR
>ENST00000648381.1|SNV-52642-G-A|1
SLKMTRK
>FUSION-ENST00000570947.5:95116-ENST00000417961.5:65268|655
CQAPCLELAPGAVALAGLASR
>FUSION-ENST00000570947.5:95116-ENST00000417961.5:65268|3364
MPPPRLPPKK
>ENST00000461395.5|MNV-231-GCTCA-G|19
MLSGAAGAARRGGAALAPSLAR
>FUSION-ENST00000545302.5:45194-ENST00000652379.1:25317|1479
RVDRLGPGVR
>FUSION-ENST00000578151.1:31528-ENST00000488239.1:116048|141
FINLVRITVVK
>FUSION-ENST00000570947.5:95116-ENST00000417961.5:65268|4164
YDIHTEKCTSQSYCWMK
>FUSION-ENST00000570947.5:95116-ENST00000417961.5:65268|1773
MHLVQNPDEWLGHVIWQ
>ENST00000358127.9|SNV-67619-G-C|2
GHLFTQQQLEVLDR
>FUSION-ENST00000570947.5:95116-ENST00000417961.5:65268|1859
MFICVWALQR
>FUSION-ENST00000637544.1:30880-ENST00000206262.2:87239|151
FSDIYVIYQLKK
>FUSION-ENST00000545302.5:45194-ENST00000652379.1:25317|819
MGFHCGSQDGLDLLTP
>FUSION-ENST00000311637.9:129048-ENST00000666669.1:960|9
MGIIVRELAGMGR
>ENST00000286614.11|SNV-253405-T-A|1
FVFFKGNKYWVFK
>FUSION-ENST00000570947.5:95116-ENST00000417961.5:65268|4123
ACLTWRPMREAACAGK
>FUSION-ENST00000637544.1:30880-ENST00000206262.2:87239|147
KILYTLFNSEIK
>FUSION-ENST00000517974.1:40910-ENST00000519837.5:8015|1209
LIYSFTVEDIPFQW
>ENST00000342992.10|SNV-263759-C-A|3
VTKLLEGNEYVFRIMDVNK
>FUSION-ENST00000517974.1:40910-ENST00000519837.5:8015|1210
MLIYSFTVEDIPFQW
>FUSION-ENST00000570947.5:95116-ENST00000417961.5:65268|4231
MATRSPHK
>FUSION-ENST00000570947.5:95116-ENST00000417961.5:65268|447
GGWRWGRALGK
>FUSION-ENST00000517974.1:40910-ENST00000519837.5:8015|504
MVCVYVHIFWQFVYMCAVIFTELKR
>ENST00000422223.6|SNV-109233-C-T|1
HGFLIDRGFSKDFSENK
>FUSION-ENST00000545302.5:45194-ENST00000652379.1:25317|685
MLLRLVSNSRPPVMR
>FUSION-ENST00000517974.1:40910-ENST00000519837.5:8015|982
MEKFWWK
>ENST00000255882.11|SNV-59679-C-G|2
CLKAGLTVEPVIVEAFLASLSNR
>FUSION-ENST00000570947.5:95116-ENST00000417961.5:65268|2873
LCRMHRNR
>FUSION-ENST00000570947.5:95116-ENST00000417961.5:65268|744
MTILAHCNLRLLGSSDSPASASR
>ENST00000537826.1|SNV-4761-C-G|1
CGGFPISATKTEVVSSL
>FUSION-ENST00000517974.1:40910-ENST00000519837.5:8015|1234
APWKSNKK
>FUSION-ENST00000570947.5:95116-ENST00000417961.5:65268|2394
CSFLGLSVS
>FUSION-ENST00000517974.1:40910-ENST00000519837.5:8015|1140
SITRTMSGTE
>FUSION-ENST00000570947.5:95116-ENST00000417961.5:65268|1433
SASPAFKFYSITSCVTR
>FUSION-ENST00000570947.5:95116-ENST00000417961.5:65268|3496
ANTRVEHNV
>FUSION-ENST00000570947.5:95116-ENST00000417961.5:65268|1696
NVETSLVNEK
>ENST00000421577.6|SNV-19300-C-G|2
YSVFRPGVVLCDRQESRPGEWLVR
>FUSION-ENST00000570947.5:95116-ENST00000417961.5:65268|3215
ECLLVGWDGGPGDLGIRGDFYPSHR
>FUSION-ENST00000517974.1:40910-ENST00000519837.5:8015|966
RHHAWLIFCIYSRDGVSPCWSGWSR
>FUSION-ENST00000570947.5:95116-ENST00000417961.5:65268|2580
CLPDPDLQHFSFLSGHLCLKHVR
>ENST00000461395.5|MNV-231-GCTCA-G|5
GSTRAAELLGVGVTPPPR
>FUSION-ENST00000570947.5:95116-ENST00000417961.5:65268|3345
MTSMSYK
>FUSION-ENST00000570947.5:95116-ENST00000417961.5:65268|695
ANGRSSRCLAAESTCQK
>FUSION-ENST00000517974.1:40910-ENST00000519837.5:8015|655
MILKHKK
>ENST00000263112.11|SNV-18380-C-G|1
GLNFSTESMARPEGR
>FUSION-ENST00000517974.1:40910-ENST00000519837.5:8015|225
NEGMKEVKITEA
>FUSION-ENST00000570947.5:95116-ENST00000417961.5:65268|3020
LVRLVSNS
>FUSION-ENST00000545302.5:45194-ENST00000652379.1:25317|27
MYVCMYVSEMGFGVLSCCPR
>FUSION-ENST00000570947.5:95116-ENST00000417961.5:65268|2310
LARHSDRCL
>FUSION-ENST00000570947.5:95116-ENST00000417961.5:65268|3735
EITGMIHR
>FUSION-ENST00000570947.5:95116-ENST00000417961.5:65268|2534
GLQRVGGWAQESHTRTAESGR
>FUSION-ENST00000545302.5:45194-ENST00000652379.1:25317|1207
VRGGEER
>FUSION-ENST00000517974.1:40910-ENST00000519837.5:8015|717
KEMNFVPAKLFNHSYYFR
>FUSION-ENST00000570947.5:95116-ENST00000417961.5:65268|3077
SFCSRCLLFSQWRG
>FUSION-ENST00000545302.5:45194-ENST00000652379.1:25317|651
MVNTYRLYGNR
>FUSION-ENST00000517974.1:40910-ENST00000519837.5:8015|725
RVPPNHLK
>FUSION-ENST00000517974.1:40910-ENST00000519837.5:8015|912
YEKTYIRIFTFDNQSYCR
>FUSION-ENST00000637544.1:30880-ENST00000206262.2:87239|50
RRTAQPPVPPER
>FUSION-ENST00000570947.5:95116-ENST00000417961.5:65268|4102
GSLCRETPPLK
>FUSION-ENST00000545302.5:45194-ENST00000652379.1:25317|1099
STSPSPTVTVSILVSLPK
>FUSION-ENST00000545302.5:45194-ENST00000652379.1:25317|307
WRTEDPLPGAARGGPK
>FUSION-ENST00000637544.1:30880-ENST00000206262.2:87239|220
LGQLEGEATIHMTFE
>FUSION-ENST00000570947.5:95116-ENST00000417961.5:65268|3075
GQNMPDWALERQK
>FUSION-ENST00000570947.5:95116-ENST00000417961.5:65268|4489
MSQPPEQLGLQACATTTS
>FUSION-ENST00000578151.1:31528-ENST00000488239.1:116048|122
FKNQRRPLLYENK
>FUSION-ENST00000637544.1:30880-ENST00000206262.2:87239|107
VSSRILM
>FUSION-ENST00000517974.1:40910-ENST00000519837.5:8015|749
MMNNHLVDLLWCAFYTGK
>FUSION-ENST00000637544.1:30880-ENST00000206262.2:87239|240
LTATSPSRFQAILLPQPPE
>FUSION-ENST00000570947.5:95116-ENST00000417961.5:65268|3415
ESLSVAQAGVQWR
>FUSION-ENST00000545302.5:45194-ENST00000652379.1:25317|454
GAAGPPSCLWRWDPAAVFSWWPGRA
>ENST00000302450.11|INDEL-21933-T-TT|7
KVVLNIFAR
>FUSION-ENST00000570947.5:95116-ENST00000417961.5:65268|1374
NASCLTGQGNGKPRKASLLLNWEVK
>FUSION-ENST00000545302.5:45194-ENST00000652379.1:25317|185
ASVALGRSKGSR
>FUSION-ENST00000570947.5:95116-ENST00000417961.5:65268|2445
RFGVAKLVLNCSSLDTC
>FUSION-ENST00000545302.5:45194-ENST00000652379.1:25317|1254
SVSFSVSLSDTPVPGR
>FUSION-ENST00000570947.5:95116-ENST00000417961.5:65268|1791
QTFKIHLMIVK
>FUSION-ENST00000570947.5:95116-ENST00000417961.5:65268|1997
SLFSSLILFGCSLFFC
>ENST00000638088.1|SNV-88424-T-G|3
FFSYKDLDTLLYTCAAEFDFMEK
>FUSION-ENST00000545302.5:45194-ENST00000652379.1:25317|939
SSLQSLFK
>FUSION-ENST00000517974.1:40910-ENST00000519837.5:8015|228
MNEGMKEVK
>FUSION-ENST00000570947.5:95116-ENST00000417961.5:65268|4197
LAAHSAHHRDAR
>FUSION-ENST00000545302.5:45194-ENST00000652379.1:25317|396
AASGKPKSLGSGGSMVAKLK
>FUSION-ENST00000545302.5:45194-ENST00000652379.1:25317|588
CASGPAAGVGLPGPVDQR
>FUSION-ENST00000570947.5:95116-ENST00000417961.5:65268|2895
SQSTGLGRQPLCTCSLGGPRPPAL
>FUSION-ENST00000545302.5:45194-ENST00000652379.1:25317|1141
MTSYFLEIRR
>FUSION-ENST00000570947.5:95116-ENST00000417961.5:65268|501
DDKQKVFR
>FUSION-ENST00000570947.5:95116-ENST00000417961.5:65268|1324
CHTESTWRSGFWR
>ENST00000373218.5|SNV-297-A-C|2
MSSSAGSGHQPSQRRAIPTR
>FUSION-ENST00000570947.5:95116-ENST00000417961.5:65268|4527
MFIQVFWPF
>ENST00000258662.3|SNV-8030-G-A|1
DLNHLVGYKGNHL
>FUSION-ENST00000517974.1:40910-ENST00000519837.5:8015|292
VAHACNPSTFGGPGWVDHLRPGV
>FUSION-ENST00000545302.5:45194-ENST00000652379.1:25317|38
LQARTTTPADFYVVSHVFR
>FUSION-ENST00000517974.1:40910-ENST00000519837.5:8015|1292
SLMSVVSR
>FUSION-ENST00000570947.5:95116-ENST00000417961.5:65268|3143
GVRGVCSNELGYLWIR
>FUSION-ENST00000392676.8:14158-ENST00000493688.5:36576|1
VSTDHLPDGIADYCQRAA
>FUSION-ENST00000570947.5:95116-ENST00000417961.5:65268|997
SRMQTRSVSGR
>ENST00000374695.8|SNV-72012-A-G|3
SYEVMFR
>FUSION-ENST00000637544.1:30880-ENST00000206262.2:87239|1
GAFECPRGSPDF
>FUSION-ENST00000570947.5:95116-ENST00000417961.5:65268|260
GRGKQGPGSHR
>FUSION-ENST00000570947.5:95116-ENST00000417961.5:65268|3394
MWYSMQAHR
>FUSION-ENST00000554887.5:1168-ENST00000267584.9:45707|62
GQLCQEVPVHHLFK
>FUSION-ENST00000517974.1:40910-ENST00000519837.5:8015|1121
AGTMLFHLFYLQC
>FUSION-ENST00000570947.5:95116-ENST00000417961.5:65268|377
CPCPRPPCGSAR
>FUSION-ENST00000517974.1:40910-ENST00000519837.5:8015|865
MFLPRFG
>FUSION-ENST00000570947.5:95116-ENST00000417961.5:65268|2354
VSINTVQYHKCIFSSL
>FUSION-ENST00000570947.5:95116-ENST00000417961.5:65268|656
MCQAPCLELAPGAVALAGLASR
>ENST00000265807.8|SNV-21133-C-A|8
VAEKEELEQGSR
>FUSION-ENST00000570947.5:95116-ENST00000417961.5:65268|2388
KNDVTANPPLVPLR
>FUSION-ENST00000570947.5:95116-ENST00000417961.5:65268|3263
WWGGVVLG
>ENST00000531486.1|SNV-96807-G-A|1
EVCSQPLGFTYCLKPLFCSYQLK
>ENST00000273854.7|SNV-346291-T-C|3
RPGVTLVGHQK
>ENST00000397621.6|SNV-10783-C-T|2
ITDTGLSYLSTMSFLR
>FUSION-ENST00000570947.5:95116-ENST00000417961.5:65268|2488
AGSGIPHADCGEWEGGLR
>FUSION-ENST00000545302.5:45194-ENST00000652379.1:25317|1205
GGEERRER
>FUSION-ENST00000517974.1:40910-ENST00000519837.5:8015|1131
MNEYVFHFIIYTNLCSNILCR
>FUSION-ENST00000570947.5:95116-ENST00000417961.5:65268|3105
DGLLWTVYVR
>FUSION-ENST00000517974.1:40910-ENST00000519837.5:8015|284
SCLKNKQLSASR
>FUSION-ENST00000578151.1:31528-ENST00000488239.1:116048|161
MFLPAVFVIFYHPLK
>FUSION-ENST00000517974.1:40910-ENST00000519837.5:8015|852
LWTCSSVLAHTLEKK
>FUSION-ENST00000570947.5:95116-ENST00000417961.5:65268|3604
NTYREEHK
>FUSION-ENST00000545302.5:45194-ENST00000652379.1:25317|1092
LLGARPSSAKVQRDGDFHPQGPH
>FUSION-ENST00000545302.5:45194-ENST00000652379.1:25317|430
GGDACIYQIK
>FUSION-ENST00000637544.1:30880-ENST00000206262.2:87239|62
GPEAPSSAR
>FUSION-ENST00000570947.5:95116-ENST00000417961.5:65268|2266
MLEVLPKSREK
>FUSION-ENST00000570947.5:95116-ENST00000417961.5:65268|3067
RAGRLMDTR
>FUSION-ENST00000545302.5:45194-ENST00000652379.1:25317|1155
LLDFNINC
>FUSION-ENST00000570947.5:95116-ENST00000417961.5:65268|4229
MATRSPHKGTGLPK
>FUSION-ENST00000593073.5:2094-ENST00000293443.12:7265|51
MGLRSSRR
>ENST00000522515.5|INDEL-6863-A-AA|21
MWAKKYGDIPR
>FUSION-ENST00000570947.5:95116-ENST00000417961.5:65268|3539
MPLRNDLSLCLPQIK
>FUSION-ENST00000578151.1:31528-ENST00000488239.1:116048|115
RPLLYENKMAEFALIGIRNWR
>FUSION-ENST00000637544.1:30880-ENST00000206262.2:87239|133
VFLLPAPLGHSGKASGSSPK
>FUSION-ENST00000517974.1:40910-ENST00000519837.5:8015|179
MGTFTRGNNEHNMDSVSIK
>FUSION-ENST00000637544.1:30880-ENST00000206262.2:87239|126
MKVGKQNPSPLR
>FUSION-ENST00000570947.5:95116-ENST00000417961.5:65268|4019
GVPVCRR
>FUSION-ENST00000570947.5:95116-ENST00000417961.5:65268|428
GHVSHVMKPLEPRPCGEGTRRPR
>FUSION-ENST00000578151.1:31528-ENST00000488239.1:116048|176
LGKQGFRVGK
>FUSION-ENST00000570947.5:95116-ENST00000417961.5:65268|2549
AQESHTRTAESGRAGSGIPHAEGGR
>FUSION-ENST00000517974.1:40910-ENST00000519837.5:8015|974
LCELNQILRICNAR
>FUSION-ENST00000570947.5:95116-ENST00000417961.5:65268|1061
PLNSWPHMGAAGEA
>FUSION-ENST00000570947.5:95116-ENST00000417961.5:65268|2977
MGSLGSVSFLLCDGFTWGCEFPSV
>FUSION-ENST00000545302.5:45194-ENST00000652379.1:25317|1117
TSVPLGCRK
>FUSION-ENST00000570947.5:95116-ENST00000417961.5:65268|1556
SFKSLFIFSFFSLTFEIK
>FUSION-ENST00000570947.5:95116-ENST00000417961.5:65268|3149
MVGTHGPGIPGAGVSATAR
>FUSION-ENST00000570947.5:95116-ENST00000417961.5:65268|51
VACVLMDKGFSGK
>FUSION-ENST00000545302.5:45194-ENST00000652379.1:25317|796
GVPWSVYHR
>FUSION-ENST00000261441.9:767-ENST00000419536.1:41233|5
APKRAGQGLTYSFSTLR
>FUSION-ENST00000637544.1:30880-ENST00000206262.2:87239|221
MLGQLEGEATIHMTFE
>FUSION-ENST00000570947.5:95116-ENST00000417961.5:65268|977
SCPYSRRFR
>FUSION-ENST00000570947.5:95116-ENST00000417961.5:65268|1410
MASYRYQWLKR
>ENST00000298299.4|SNV-2526-G-T|1
TVRQRQK
>ENST00000623073.3|SNV-68876-T-A|3
MSRNVTSNDR
>FUSION-ENST00000545302.5:45194-ENST00000652379.1:25317|459
RPRRGAAGPPSCLWR
>FUSION-ENST00000578151.1:31528-ENST00000488239.1:116048|192
VAHSCNPSYLGG
>FUSION-ENST00000570947.5:95116-ENST00000417961.5:65268|3249
VPLHSGGRSSPQTVPSTVVAGPHR
>FUSION-ENST00000570947.5:95116-ENST00000417961.5:65268|537
SPSPPWECTCRRLCPHPPR
>FUSION-ENST00000517974.1:40910-ENST00000519837.5:8015|92
MKIISQV
>FUSION-ENST00000517974.1:40910-ENST00000519837.5:8015|565
LRLPGSHHSPASASR
>FUSION-ENST00000570947.5:95116-ENST00000417961.5:65268|1700
CTINNVDFVSIVHVR
>FUSION-ENST00000570947.5:95116-ENST00000417961.5:65268|4010
MTPVLVPGSLSSLFFLDQNTSDFSR
>FUSION-ENST00000570947.5:95116-ENST00000417961.5:65268|2877
MGSPGGVSFLLCDGFTLQV
>FUSION-ENST00000545302.5:45194-ENST00000652379.1:25317|889
TAESIEDTGESVFK
>FUSION-ENST00000637544.1:30880-ENST00000206262.2:87239|52
TQRCSQRFSQTNVHMMPR
>FUSION-ENST00000545302.5:45194-ENST00000652379.1:25317|200
ESGSDPRIR
>FUSION-ENST00000570947.5:95116-ENST00000417961.5:65268|462
MSLRSADSNRWALAR
>FUSION-ENST00000570947.5:95116-ENST00000417961.5:65268|2238
TVNICTSLCVCMTVNICTSLCA
>FUSION-ENST00000570947.5:95116-ENST00000417961.5:65268|2083
MCTPQPMEEIFCKYLLGPFGL
>FUSION-ENST00000517974.1:40910-ENST00000519837.5:8015|64
GILKERVVEDLVIPLEVA
>FUSION-ENST00000637544.1:30880-ENST00000206262.2:87239|180
RQLGVGYK
>FUSION-ENST00000570947.5:95116-ENST00000417961.5:65268|3326
SSPQTVPSTVVAGPHR
>FUSION-ENST00000505791.5:1477-ENST00000262462.9:490332|1
AGATGAWRAGLSG
>FUSION-ENST00000570947.5:95116-ENST00000417961.5:65268|1514
MFLYISQISLLFK
>ENST00000616793.5|SNV-132394-A-G|1
EVPGRAGDGSEHCSSPDLRR
>FUSION-ENST00000570947.5:95116-ENST00000417961.5:65268|734
LVSNSRPQVIRPPQPPKVLGLQT
>FUSION-ENST00000593073.5:2094-ENST00000293443.12:7265|40
GPGLWVLCLNPWVGVPGLWGSWR
>FUSION-ENST00000517974.1:40910-ENST00000519837.5:8015|244
ILGIFKIF
>FUSION-ENST00000570947.5:95116-ENST00000417961.5:65268|101
SLHTRTHVHTHCMYTHLHGTCR
>FUSION-ENST00000545302.5:45194-ENST00000652379.1:25317|1229
VGPCPFHESEKR
>FUSION-ENST00000570947.5:95116-ENST00000417961.5:65268|1536
MVFETVSAPLQGRRK
>FUSION-ENST00000517974.1:40910-ENST00000519837.5:8015|1243
HTFSVVKTLISTTKK
>FUSION-ENST00000517974.1:40910-ENST00000519837.5:8015|515
FEQIVQLLKHK
>FUSION-ENST00000570947.5:95116-ENST00000417961.5:65268|1851
FVRTCPSWK
>FUSION-ENST00000517974.1:40910-ENST00000519837.5:8015|1052
CDLIDLLCFFKNSPYSLT
>ENST00000298283.5|SNV-452-T-A|4
VHIGQVIK
>FUSION-ENST00000554887.5:1168-ENST00000267584.9:45707|50
STNISAPGSGIRNTLVVKTDGK
>FUSION-ENST00000570947.5:95116-ENST00000417961.5:65268|3474
SQRLIWSQCGLWR
>FUSION-ENST00000570947.5:95116-ENST00000417961.5:65268|2598
SSVTYSQSSPGQLCGSPPR
>FUSION-ENST00000570947.5:95116-ENST00000417961.5:65268|2927
AGREGLWQAT
>FUSION-ENST00000570947.5:95116-ENST00000417961.5:65268|1845
ASTSIYVPAK
>FUSION-ENST00000545302.5:45194-ENST00000652379.1:25317|1191
MTCPLCHRLTP
>FUSION-ENST00000570947.5:95116-ENST00000417961.5:65268|917
IRMGTGSWQPPASLLSLTRGR
>FUSION-ENST00000517974.1:40910-ENST00000519837.5:8015|588
HGVWSGK
>ENST00000325239.11|SNV-145848-G-T|2
TLQTLWQQLVAQR
>FUSION-ENST00000570947.5:95116-ENST00000417961.5:65268|793
MFHICWKLQPLRGPR
>FUSION-ENST00000570947.5:95116-ENST00000417961.5:65268|3789
CRPGWSAVAQSRLTAGSAPWGSR
>FUSION-ENST00000570947.5:95116-ENST00000417961.5:65268|2825
VPSHLPSVSILFLSTF
>FUSION-ENST00000517974.1:40910-ENST00000519837.5:8015|768
LVLNSWPQVIRLPQPPK
>FUSION-ENST00000517974.1:40910-ENST00000519837.5:8015|556
MGSLPLIT
>ENST00000397081.8|SNV-316415-A-T|2
SFVRQLNVIDNQR
>FUSION-ENST00000517974.1:40910-ENST00000519837.5:8015|891
CMRKHTLESLR
>FUSION-ENST00000517974.1:40910-ENST00000519837.5:8015|612
VKIECLETFIIVV
>FUSION-ENST00000570947.5:95116-ENST00000417961.5:65268|590
LQLCSWFSK
>FUSION-ENST00000517974.1:40910-ENST00000519837.5:8015|1132
DYAFSPVLSPVLNLLIHKVG
>ENST00000265605.7|SNV-21006-C-T|4
WKVGISSDPLVSIGALISKAHLEK
>FUSION-ENST00000570947.5:95116-ENST00000417961.5:65268|3830
YIDCGYFFPVSGLLFFFFFFFLR
>FUSION-ENST00000517974.1:40910-ENST00000519837.5:8015|17
ISVKLGFFISGVIR
>FUSION-ENST00000570947.5:95116-ENST00000417961.5:65268|2212
GYPSLHLK
>FUSION-ENST00000570947.5:95116-ENST00000417961.5:65268|3179
FSYLDDLKLRFLSLER
>FUSION-ENST00000545302.5:45194-ENST00000652379.1:25317|196
SGGDGRR
>FUSION-ENST00000570947.5:95116-ENST00000417961.5:65268|4090
MKINWDEIGK
>FUSION-ENST00000570947.5:95116-ENST00000417961.5:65268|1265
GSHHPEKLPLESHFLLTCPSLSR
>FUSION-ENST00000593073.5:2094-ENST00000293443.12:7265|87
RKGGGGR
>FUSION-ENST00000545302.5:45194-ENST00000652379.1:25317|1480
HFGRPRRVDR
>FUSION-ENST00000570947.5:95116-ENST00000417961.5:65268|1847
IMASTSIYVPAKYMISFIFMTT
>FUSION-ENST00000570947.5:95116-ENST00000417961.5:65268|812
SCVFHTHSPR
>ENST00000374695.8|SNV-72012-A-G|2
SYEVMFREEFWR
>ENST00000269385.9|SNV-6826-C-A|1
HGSGPPSYGGGLYR
>FUSION-ENST00000570947.5:95116-ENST00000417961.5:65268|2183
ACSEPRLCHCTPAWETE
>FUSION-ENST00000570947.5:95116-ENST00000417961.5:65268|3571
MIILAAAVIKLQCSFIVSLK
>FUSION-ENST00000517974.1:40910-ENST00000519837.5:8015|491
LHSSITK
>ENST00000496720.1|SNV-21562-G-A|8
MSLEENLPCISCMSNR
>FUSION-ENST00000570947.5:95116-ENST00000417961.5:65268|3255
MSCREHVCVCE
>ENST00000334304.10|SNV-102386-C-T|3
LFLATGNSTNLADDGK
>FUSION-ENST00000570947.5:95116-ENST00000417961.5:65268|4003
FSCSDGPSNVFLTK
>FUSION-ENST00000570947.5:95116-ENST00000417961.5:65268|4446
ILHIIAIFK
>FUSION-ENST00000578151.1:31528-ENST00000488239.1:116048|150
PSAHYDKSESK
>FUSION-ENST00000570947.5:95116-ENST00000417961.5:65268|4647
MELSVFNDASKVCR
>FUSION-ENST00000545302.5:45194-ENST00000652379.1:25317|1194
QYLGPFFFSSSSFLSFFLD
>FUSION-ENST00000517974.1:40910-ENST00000519837.5:8015|276
GLFLPLKYNLCDL
>ENST00000559460.5|SNV-101326-G-T|1
VETPFLPPVLVPR
>FUSION-ENST00000570947.5:95116-ENST00000417961.5:65268|2191
MLLQMPGSHSYTSLCVCTTFLYSFM
>FUSION-ENST00000570947.5:95116-ENST00000417961.5:65268|1954
VCFFHSVQCIWCKIQMSGLAT
>FUSION-ENST00000545302.5:45194-ENST00000652379.1:25317|242
MPTLIRPQKR
>FUSION-ENST00000570947.5:95116-ENST00000417961.5:65268|3384
KKVYVCVL
>ENST00000467055.5|SNV-87859-C-A|7
DRLAVGFSTHK
>FUSION-ENST00000517974.1:40910-ENST00000519837.5:8015|901
YSEVWKNATLNC
>FUSION-ENST00000570947.5:95116-ENST00000417961.5:65268|2253
MYHISLFIHVMIDI
>ENST00000286614.11|SNV-253405-T-A|2
FVFFKGNK
>FUSION-ENST00000570947.5:95116-ENST00000417961.5:65268|666
MVLSHCVSA
>ENST00000374695.8|SNV-72012-A-G|5
RSYEVMFR
>FUSION-ENST00000545302.5:45194-ENST00000652379.1:25317|113
GKKTLLSLTLVWHGEET
>FUSION-ENST00000545302.5:45194-ENST00000652379.1:25317|1107
YPPPSLFLQKKLK
>ENST00000535334.5|SNV-55245-G-A|4
EGALGEADVIK
>FUSION-ENST00000570947.5:95116-ENST00000417961.5:65268|1047
MWKLSFLSSDLSSLLM
>FUSION-ENST00000570947.5:95116-ENST00000417961.5:65268|4428
MIVLVVTVRITVNILNL
>FUSION-ENST00000545302.5:45194-ENST00000652379.1:25317|607
SVVFMCVNERAYVVISVFFLPLLR
>FUSION-ENST00000545302.5:45194-ENST00000652379.1:25317|471
WCGRVGFVAAVAPGPPVAGPR
>ENST00000303097.11|SNV-55209-G-A|4
EPVRLANKQNK
>FUSION-ENST00000517974.1:40910-ENST00000519837.5:8015|689
KSFFFFSY
>FUSION-ENST00000545302.5:45194-ENST00000652379.1:25317|999
LECDGVISAHCNRHLPGFK
>FUSION-ENST00000570947.5:95116-ENST00000417961.5:65268|596
APPRWALK
>FUSION-ENST00000570947.5:95116-ENST00000417961.5:65268|1973
FFHCFILSLFL
>FUSION-ENST00000570947.5:95116-ENST00000417961.5:65268|187
LGFHLSRC
>FUSION-ENST00000570947.5:95116-ENST00000417961.5:65268|1697
KNVETSLVNEKMSFLYICIYER
>FUSION-ENST00000570947.5:95116-ENST00000417961.5:65268|1005
GFHPQAVLK
>FUSION-ENST00000517974.1:40910-ENST00000519837.5:8015|1290
SLMSVVSRV
>FUSION-ENST00000570947.5:95116-ENST00000417961.5:65268|1884
AVIHLCIFLQIRLHK
>FUSION-ENST00000570947.5:95116-ENST00000417961.5:65268|3119
CTWSVCLNCNK
>ENST00000496492.5|SNV-366500-G-T|3
CWRPLMR
>FUSION-ENST00000637544.1:30880-ENST00000206262.2:87239|130
ASGSSPK
>FUSION-ENST00000517974.1:40910-ENST00000519837.5:8015|542
GMGLASYLQQKLVKT
>ENST00000544257.5|SNV-68379-A-G|4
VPTPWVQSDSDITVLRHLEKVGCR
>FUSION-ENST00000545302.5:45194-ENST00000652379.1:25317|425
VTTGDGESGFDSGEGA
>FUSION-ENST00000570947.5:95116-ENST00000417961.5:65268|1829
ASLLLHSLASICCFLIFK
>ENST00000274813.4|SNV-9575-C-A|6
AGRRLWDHLIEK
>FUSION-ENST00000545302.5:45194-ENST00000652379.1:25317|590
WGRGCRCASGPAAGVGLPGPVDQR
>FUSION-ENST00000254480.10:44078-ENST00000510657.1:309801|6
FKRFSCLGLLHSWDYR
>FUSION-ENST00000578151.1:31528-ENST00000488239.1:116048|4
EDIAHPASR
>FUSION-ENST00000570947.5:95116-ENST00000417961.5:65268|3242
RSPSTVVAGPHRR
>FUSION-ENST00000545302.5:45194-ENST00000652379.1:25317|1442
AACSRGYSGG
>FUSION-ENST00000570947.5:95116-ENST00000417961.5:65268|3517
LNWDLSFSSNSSILGR
>FUSION-ENST00000545302.5:45194-ENST00000652379.1:25317|543
VARAAGR
>FUSION-ENST00000570947.5:95116-ENST00000417961.5:65268|767
LPRLVCSGC
>ENST00000613507.4|SNV-198923-G-A|2
KPTSAPSEACR
>FUSION-ENST00000545302.5:45194-ENST00000652379.1:25317|1178
MVLYTERSGSRLSSR
>FUSION-ENST00000570947.5:95116-ENST00000417961.5:65268|3840
NLGSLQAPPPGVHAILLPQPPE
>FUSION-ENST00000545302.5:45194-ENST00000652379.1:25317|741
SGVGDKPDQHGEIPSQLK
>FUSION-ENST00000570947.5:95116-ENST00000417961.5:65268|3934
IWVPVLLEMFKHNVYENICRAASPR
>ENST00000367409.9|SNV-59736-G-A|3
ASDVRSK
>FUSION-ENST00000570947.5:95116-ENST00000417961.5:65268|2368
THFLPAQQFYICWRLR
>FUSION-ENST00000570947.5:95116-ENST00000417961.5:65268|52
MVACVLMDKGFSGK
>ENST00000263967.4|SNV-70190-G-A|3
DPLSEITKQEKDFLWSHR
>FUSION-ENST00000517974.1:40910-ENST00000519837.5:8015|1021
ITESQAPLLTYTIR
>ENST00000285814.9|SNV-9129-C-A|2
ETQTPTHSRK
>FUSION-ENST00000570947.5:95116-ENST00000417961.5:65268|2277
MTVNICPAFSLGK
>FUSION-ENST00000570947.5:95116-ENST00000417961.5:65268|3089
SSWRVFK
>FUSION-ENST00000570947.5:95116-ENST00000417961.5:65268|3150
GVCSNELGDLWIRGVR
>FUSION-ENST00000637544.1:30880-ENST00000206262.2:87239|227
MCSFALQFLSNTVISPF
>FUSION-ENST00000545302.5:45194-ENST00000652379.1:25317|1514
RPPPPRHVPLPSPGWPLPGDPR
>FUSION-ENST00000570947.5:95116-ENST00000417961.5:65268|3939
AGRALQTGTAQR
>FUSION-ENST00000545302.5:45194-ENST00000652379.1:25317|1273
SFSVRLSLSPGLCLCLCLSLSR
>FUSION-ENST00000545302.5:45194-ENST00000652379.1:25317|702
GFLVFLRVFNPR
>FUSION-ENST00000545302.5:45194-ENST00000652379.1:25317|954
HHLDPLREFSGRIESQYR
>FUSION-ENST00000570947.5:95116-ENST00000417961.5:65268|4032
SPWGSHCDVYKDFSIAGQMTE
>ENST00000327475.11|SNV-107533-T-C|6
KEERSLEEAIPAR
>FUSION-ENST00000570947.5:95116-ENST00000417961.5:65268|405
GGAPAGVRVPVPPWGCTCR
>FUSION-ENST00000570947.5:95116-ENST00000417961.5:65268|4066
MDHLRSGV
>FUSION-ENST00000545302.5:45194-ENST00000652379.1:25317|532
VAWAGGVVGDATSRPR
>FUSION-ENST00000570947.5:95116-ENST00000417961.5:65268|4638
MPVRFVGTSCR
>FUSION-ENST00000545302.5:45194-ENST00000652379.1:25317|293
LNTGTRPIVNKYRK
>FUSION-ENST00000517974.1:40910-ENST00000519837.5:8015|159
GCWYYLPSCLYAVEIVPTRA
>FUSION-ENST00000570947.5:95116-ENST00000417961.5:65268|3074
GQNMPDWALERQKLLQ
>FUSION-ENST00000545302.5:45194-ENST00000652379.1:25317|692
MLVRLVSHSQPQVVRLP
>ENST00000302450.11|SNV-7566-C-A|7
SISIKLQPRPPNTAGSQK
>FUSION-ENST00000517974.1:40910-ENST00000519837.5:8015|268
CYMISVIS
>ENST00000479034.5|SNV-31021-G-A|3
LAGDGDIPLPGVLLHHHESAK
>FUSION-ENST00000570947.5:95116-ENST00000417961.5:65268|2640
AGSGIPHADCREWEGGLRNPTR
>FUSION-ENST00000570947.5:95116-ENST00000417961.5:65268|184
MNQIQTSWLLLHFTFLR
>FUSION-ENST00000545302.5:45194-ENST00000652379.1:25317|660
MTGVSHRARPVDSFR
>FUSION-ENST00000570947.5:95116-ENST00000417961.5:65268|1050
ASSSLSLDSTGFVLRRAF
>FUSION-ENST00000570947.5:95116-ENST00000417961.5:65268|2108
DRGLISFFCIWISSFPNTIY
>ENST00000462279.5|SNV-46696-A-G|1
GRLMAYVLQVMDFTSSLLVQIIE
>FUSION-ENST00000570947.5:95116-ENST00000417961.5:65268|3432
TCSCLISFSFLNTTCIDFK
>FUSION-ENST00000517974.1:40910-ENST00000519837.5:8015|402
VCTVLFS
>FUSION-ENST00000570947.5:95116-ENST00000417961.5:65268|64
WWHSVTWTRTRSGK
>FUSION-ENST00000570947.5:95116-ENST00000417961.5:65268|4131
CPGRSHSRACLTWRPMR
>FUSION-ENST00000545302.5:45194-ENST00000652379.1:25317|1146
WHSPLTRVGK
>FUSION-ENST00000545302.5:45194-ENST00000652379.1:25317|1011
MYVFIFFNLFLLR
>FUSION-ENST00000570947.5:95116-ENST00000417961.5:65268|1307
REGRQWCDADPCCPAR
>FUSION-ENST00000578151.1:31528-ENST00000488239.1:116048|163
MDALRNIMLKL
>FUSION-ENST00000570947.5:95116-ENST00000417961.5:65268|1540
MVFETVSAPLQGR
>FUSION-ENST00000570947.5:95116-ENST00000417961.5:65268|2611
RAGGRAQESHMR
>FUSION-ENST00000570947.5:95116-ENST00000417961.5:65268|2553
AQESHTRRAGSGIPHADCR
>FUSION-ENST00000570947.5:95116-ENST00000417961.5:65268|3056
NLNLQLLVR
>FUSION-ENST00000545302.5:45194-ENST00000652379.1:25317|1040
MIVKVKTK
>FUSION-ENST00000570947.5:95116-ENST00000417961.5:65268|2211
GYPSLHLKHLSFVLQTIQLYSFSYF
>FUSION-ENST00000545302.5:45194-ENST00000652379.1:25317|932
MSRIDPDSISKTS
>ENST00000377173.4|SNV-822-G-A|4
QKAFGTCGSHMIVVSLFYR
>FUSION-ENST00000570947.5:95116-ENST00000417961.5:65268|618
AMVCKDTSGSSAISHFHH
>FUSION-ENST00000570947.5:95116-ENST00000417961.5:65268|625
SGLRLGLCVWSLR
>FUSION-ENST00000570947.5:95116-ENST00000417961.5:65268|2497
KWSPTPCVDLKDAEVFLPGTFCFIK
>FUSION-ENST00000570947.5:95116-ENST00000417961.5:65268|3656
MFIPQQLRPHTQPTSLGDWR
>FUSION-ENST00000517974.1:40910-ENST00000519837.5:8015|1309
RSICIIELFGLNEK
>FUSION-ENST00000545302.5:45194-ENST00000652379.1:25317|517
MVAFLGTGVRVARR
>FUSION-ENST00000570947.5:95116-ENST00000417961.5:65268|221
RPRTASSSESAPPGPGTPERPGTR
>FUSION-ENST00000578151.1:31528-ENST00000488239.1:116048|109
AEFALIGIRNWRSLC
>FUSION-ENST00000570947.5:95116-ENST00000417961.5:65268|4299
LYLVFIIFRWFEIENSL
>FUSION-ENST00000545302.5:45194-ENST00000652379.1:25317|671
QTTTTCISALNTLAYGKYVSVVWK
>ENST00000345988.7|SNV-75847-G-A|2
EKIVDKTR
>FUSION-ENST00000570947.5:95116-ENST00000417961.5:65268|794
FHICWKLQPLR
>FUSION-ENST00000637544.1:30880-ENST00000206262.2:87239|99
YIFSKHLVTLFYFCEIRTDR
>ENST00000449103.5|SNV-21562-G-A|1
QAMSLEENLPCISCMSNR
>FUSION-ENST00000570947.5:95116-ENST00000417961.5:65268|1261
LLGQKYHK
>ENST00000648381.1|SNV-52642-G-A|13
MQILYLKKPNRVILK
>FUSION-ENST00000517974.1:40910-ENST00000519837.5:8015|918
MEEIEVK
>FUSION-ENST00000570947.5:95116-ENST00000417961.5:65268|3369
VVPDTGARCSR
>FUSION-ENST00000570947.5:95116-ENST00000417961.5:65268|2151
MDIQFSQHHLLKRPSLPQCK
>ENST00000378024.9|SNV-32177-C-T|2
VPEVNLNAPDVDVHGPDWNLK
>ENST00000264771.9|MNV-25875-CCT-C|2
GSQVTGRPQWFLRGLVLFSL
>FUSION-ENST00000570947.5:95116-ENST00000417961.5:65268|3159
GMCSNELGDLWIR
>FUSION-ENST00000570947.5:95116-ENST00000417961.5:65268|3007
WSVHPVSPR
>FUSION-ENST00000570947.5:95116-ENST00000417961.5:65268|485
HVAQAGLELLGSSNPPPRPQPSK
>ENST00000369846.9|SNV-49967-G-T|1
GECQNSGNVR
>FUSION-ENST00000517974.1:40910-ENST00000519837.5:8015|845
MKIVNGLPTVIKR
>FUSION-ENST00000570947.5:95116-ENST00000417961.5:65268|3579
ISLSVFPKLNAVGSRGSQQK
>FUSION-ENST00000545302.5:45194-ENST00000652379.1:25317|1251
MSVSFSVSLSDTPVPGRALPLPRK
>FUSION-ENST00000517974.1:40910-ENST00000519837.5:8015|460
MCIFSGNLYICVQ
>FUSION-ENST00000578151.1:31528-ENST00000488239.1:116048|102
MSCVEMDHQNATGRRLR
>ENST00000572240.5|SNV-6147-G-A|1
LNRNFRGNWTPFGDSAR
>FUSION-ENST00000545302.5:45194-ENST00000652379.1:25317|130
WPLKIRGR
>ENST00000254579.11|SNV-73532-G-A|6
ALLSALQRSSPVWVPK
>FUSION-ENST00000545302.5:45194-ENST00000652379.1:25317|869
NRSPVRTR
>FUSION-ENST00000570947.5:95116-ENST00000417961.5:65268|3470
LIWSQCGLWRASPQPCQR
>FUSION-ENST00000570947.5:95116-ENST00000417961.5:65268|2002
ECVLRSQWR
>FUSION-ENST00000570947.5:95116-ENST00000417961.5:65268|4053
SENMVLKR
>FUSION-ENST00000517974.1:40910-ENST00000519837.5:8015|958
DGVSPCWSGWSRTPGLR
>FUSION-ENST00000593073.5:2094-ENST00000293443.12:7265|18
PGLSFGQR
>FUSION-ENST00000570947.5:95116-ENST00000417961.5:65268|2949
ATAPSPVSPCPDRCVTSQAGRGR
>FUSION-ENST00000570947.5:95116-ENST00000417961.5:65268|1890
KCIVLGFTYRSTIHFLVNFHLR
>FUSION-ENST00000570947.5:95116-ENST00000417961.5:65268|1571
NHKHSYTPTVDKQR
>FUSION-ENST00000570947.5:95116-ENST00000417961.5:65268|3100
MTVASYLESIIQTSK
>ENST00000448039.5|INDEL-46053-T-TAA|3
GLLFLSTQGR
>ENST00000381232.7|SNV-350747-A-G|4
GVTFPKSDVFR
>FUSION-ENST00000570947.5:95116-ENST00000417961.5:65268|495
MSIVFCVLK
>FUSION-ENST00000545302.5:45194-ENST00000652379.1:25317|822
TGVSHRPRPIYLFINFESR
>FUSION-ENST00000570947.5:95116-ENST00000417961.5:65268|4218
ISIQKSAHHSLTAG
>FUSION-ENST00000570947.5:95116-ENST00000417961.5:65268|2885
SGLACTHLSPTAASQDPAVLASGSR
>FUSION-ENST00000545302.5:45194-ENST00000652379.1:25317|1140
TSYFLEIRR
>FUSION-ENST00000570947.5:95116-ENST00000417961.5:65268|4074
ERCEQNEDK
>FUSION-ENST00000295598.10:24067-ENST00000371518.6:152176|5
VLLCCLDGMQWHDHSSLQPRPPGLK
>FUSION-ENST00000637544.1:30880-ENST00000206262.2:87239|239
FQAILLPQPPE
>FUSION-ENST00000517974.1:40910-ENST00000519837.5:8015|455
GFTMLARVVSNS
>FUSION-ENST00000570947.5:95116-ENST00000417961.5:65268|3276
SLSPGGCFPLEK
>FUSION-ENST00000505791.5:1477-ENST00000262462.9:490332|7
FFRDFLASFPAIPAETANVRVGR
>FUSION-ENST00000517974.1:40910-ENST00000519837.5:8015|131
RISATGHLTGDRA
>FUSION-ENST00000570947.5:95116-ENST00000417961.5:65268|1639
MNELPFTIATKRIK
>ENST00000618847.5|SNV-268237-G-T|5
KTEDTQEK
>ENST00000382496.10|SNV-208273-C-A|3
EIGHWLR
>FUSION-ENST00000570947.5:95116-ENST00000417961.5:65268|860
CCWKKLFISFSILR
>FUSION-ENST00000570947.5:95116-ENST00000417961.5:65268|3091
MDTRSSWRVFK
>FUSION-ENST00000517974.1:40910-ENST00000519837.5:8015|239
VRPMCLI
>FUSION-ENST00000578151.1:31528-ENST00000488239.1:116048|167
MEMDALRNIMLKL
>FUSION-ENST00000545302.5:45194-ENST00000652379.1:25317|1507
TVLFLGVG
>FUSION-ENST00000570947.5:95116-ENST00000417961.5:65268|2298
MVVGACSPSYSGG
>FUSION-ENST00000570947.5:95116-ENST00000417961.5:65268|4031
DFSIAGQMTE
>ENST00000486752.5|SNV-29246-C-T|2
EDFTFVSLLIRPEVITALSK
>FUSION-ENST00000570947.5:95116-ENST00000417961.5:65268|176
MLSCAFGK
>FUSION-ENST00000570947.5:95116-ENST00000417961.5:65268|3
VSGGGGGSRVPALNTCRSL
>FUSION-ENST00000545302.5:45194-ENST00000652379.1:25317|1516
MRPPPPR
>FUSION-ENST00000545302.5:45194-ENST00000652379.1:25317|336
GLQLFPMNEEFPVSAGHKLALIK
>ENST00000544227.5|SNV-253405-T-A|6
FVFFKVKGDTLSIIQDGWLYK
>FUSION-ENST00000570947.5:95116-ENST00000417961.5:65268|2219
QCMIITSG
>FUSION-ENST00000517974.1:40910-ENST00000519837.5:8015|1241
TLISTTKK
>FUSION-ENST00000517974.1:40910-ENST00000519837.5:8015|537
MGLASYLQQKLVKT
>FUSION-ENST00000570947.5:95116-ENST00000417961.5:65268|43
NSAFQNLLDS
>FUSION-ENST00000570947.5:95116-ENST00000417961.5:65268|1470
CQVSEQGS
>FUSION-ENST00000570947.5:95116-ENST00000417961.5:65268|2095
LLMAGHSGSHL
>FUSION-ENST00000517974.1:40910-ENST00000519837.5:8015|6
PDHGEALI
>FUSION-ENST00000570947.5:95116-ENST00000417961.5:65268|723
DVCLHFSWVNV
>ENST00000302450.11|SNV-7566-C-A|2
QKLEPPK
>FUSION-ENST00000637544.1:30880-ENST00000206262.2:87239|244
ARSRLTATSPSR
>FUSION-ENST00000578151.1:31528-ENST00000488239.1:116048|117
RPLLYENK
>FUSION-ENST00000545302.5:45194-ENST00000652379.1:25317|1261
FLSVSRSISVFLGRSLSFSR
>FUSION-ENST00000545302.5:45194-ENST00000652379.1:25317|895
PTLGVNGLTAAGPPNK
>FUSION-ENST00000570947.5:95116-ENST00000417961.5:65268|908
LCPGALTLHSGLWSLGGWSPALSR
>FUSION-ENST00000637544.1:30880-ENST00000206262.2:87239|246
ICFFFFFFFEM
>FUSION-ENST00000570947.5:95116-ENST00000417961.5:65268|2763
CHQNGMK
>ENST00000357162.6|SNV-822027-C-T|3
VIIHNRCLVKMLIK
>FUSION-ENST00000517974.1:40910-ENST00000519837.5:8015|454
MLARVVSNS
>FUSION-ENST00000570947.5:95116-ENST00000417961.5:65268|1022
MPHQSVNHVQRYNNLFIFR
>FUSION-ENST00000517974.1:40910-ENST00000519837.5:8015|791
MYVFLRQGIALSPR
>FUSION-ENST00000517974.1:40910-ENST00000519837.5:8015|1133
DYAFSPVLSPVLNLLIHK
>FUSION-ENST00000570947.5:95116-ENST00000417961.5:65268|3466
ASPQPCQRRR
>FUSION-ENST00000570947.5:95116-ENST00000417961.5:65268|568
PPGLCRFR
>FUSION-ENST00000570947.5:95116-ENST00000417961.5:65268|522
KLISLMTSHIEHVFTT
>FUSION-ENST00000570947.5:95116-ENST00000417961.5:65268|1336
VPSPGETAFR
>ENST00000286398.11|SNV-44946-G-T|3
FLDGVSTVAR
>FUSION-ENST00000545302.5:45194-ENST00000652379.1:25317|1162
RLQGAEIAPLHYGPGCRVSETR
>ENST00000498430.5|SNV-45358-G-A|3
MDPIRDLLIWAIVQNHR
>FUSION-ENST00000351393.10:45194-ENST00000652379.1:25317|17
HLTCRGDLELLGSRDPPASASR
>FUSION-ENST00000545302.5:45194-ENST00000652379.1:25317|1129
DPILKSGVASPSTVSK
>FUSION-ENST00000570947.5:95116-ENST00000417961.5:65268|2986
SALERLLLRGWIF
>FUSION-ENST00000545302.5:45194-ENST00000652379.1:25317|981
TSESYFLLIFTYVCIYFF
>ENST00000325319.9|SNV-290960-A-T|1
NWNTKATCVCK
>FUSION-ENST00000570947.5:95116-ENST00000417961.5:65268|3230
FLGLSMVAQACNPNSLGG
>FUSION-ENST00000517974.1:40910-ENST00000519837.5:8015|158
MQPSSLVCAVHSK
>FUSION-ENST00000517974.1:40910-ENST00000519837.5:8015|814
MLFYLAR
>FUSION-ENST00000570947.5:95116-ENST00000417961.5:65268|582
SRTGTAGCVEVCV
>FUSION-ENST00000517974.1:40910-ENST00000519837.5:8015|961
LDNSLFK
>FUSION-ENST00000545302.5:45194-ENST00000652379.1:25317|1094
LLGARPSSAK
>FUSION-ENST00000517974.1:40910-ENST00000519837.5:8015|568
SLALLPRLECSGTISAHCKLR
>FUSION-ENST00000570947.5:95116-ENST00000417961.5:65268|2732
RCSSPAFREPVLK
>FUSION-ENST00000570947.5:95116-ENST00000417961.5:65268|687
MFLGTNQPQVRATVLMR
>FUSION-ENST00000545302.5:45194-ENST00000652379.1:25317|624
YTSLYKEGIVDK
>FUSION-ENST00000517974.1:40910-ENST00000519837.5:8015|813
MLFYLARF
>FUSION-ENST00000570947.5:95116-ENST00000417961.5:65268|610
MPLQSGPGTLSLRRPQMRR
>FUSION-ENST00000570947.5:95116-ENST00000417961.5:65268|3178
LRFLSLER
>FUSION-ENST00000517974.1:40910-ENST00000519837.5:8015|259
MSFWVSK
>FUSION-ENST00000545302.5:45194-ENST00000652379.1:25317|587
CASGPAAGVGLPGPVDQRAVAPEAR
>FUSION-ENST00000369799.10:408-ENST00000461706.1:41545|8
YSFMATVTKAPKKPQGFR
>ENST00000262032.9|SNV-13891-C-A|1
NPGSHRQGKDNLER
>FUSION-ENST00000570947.5:95116-ENST00000417961.5:65268|1605
WKNIPCSWIGRINIVK
>ENST00000487874.1|SNV-27773-A-G|4
GAVTKEAAKIIQGESTQEDAMK
>FUSION-ENST00000570947.5:95116-ENST00000417961.5:65268|4141
MCTHSGVVDAGSTFSSSQR
>FUSION-ENST00000517974.1:40910-ENST00000519837.5:8015|1200
NSVTLRKAILHTSQENLDDR
>FUSION-ENST00000570947.5:95116-ENST00000417961.5:65268|647
MSQGAPCVTGTHLSRR
>FUSION-ENST00000570947.5:95116-ENST00000417961.5:65268|2038
AFIMLRDVPSIPCFLGFLIMKR
>FUSION-ENST00000570947.5:95116-ENST00000417961.5:65268|2356
ELRVSINTVQYHKCIFSSL
>FUSION-ENST00000570947.5:95116-ENST00000417961.5:65268|2601
VGGRAQESHTRTAESGR
>FUSION-ENST00000517974.1:40910-ENST00000519837.5:8015|1097
LLSFFFNKSC
>FUSION-ENST00000570947.5:95116-ENST00000417961.5:65268|2102
MTLTLLLVIDLFRFWIFSWFSLGR
>ENST00000286614.11|SNV-253405-T-A|4
GLPPSIDAVYENSDGKFVFFK
>FUSION-ENST00000570947.5:95116-ENST00000417961.5:65268|4309
DGGQRALRR
>FUSION-ENST00000545302.5:45194-ENST00000652379.1:25317|1067
ALATPPTPHAPRPGHPR
>FUSION-ENST00000517974.1:40910-ENST00000519837.5:8015|964
RLDNSLFKFH
>FUSION-ENST00000570947.5:95116-ENST00000417961.5:65268|445
WGRALGKEARP
>FUSION-ENST00000545302.5:45194-ENST00000652379.1:25317|846
LRVSCRLSLDLSSSWVR
>ENST00000399275.6|SNV-41200-G-T|4
WAEKAVDSLLKK
>FUSION-ENST00000570947.5:95116-ENST00000417961.5:65268|3153
GVRGVCSNELGDLWIR
>FUSION-ENST00000570947.5:95116-ENST00000417961.5:65268|2745
ITQPWPSTFVPIR
>FUSION-ENST00000578151.1:31528-ENST00000488239.1:116048|136
WQVTALLCSAALDK
>FUSION-ENST00000570947.5:95116-ENST00000417961.5:65268|4289
YNPHSSLQEEGMLISRRR
>FUSION-ENST00000570947.5:95116-ENST00000417961.5:65268|2757
KTETPSAGERQR
>FUSION-ENST00000545302.5:45194-ENST00000652379.1:25317|1503
EKMKEINTK
>FUSION-ENST00000570947.5:95116-ENST00000417961.5:65268|923
ADTGSQPACASCRCSK
>FUSION-ENST00000570947.5:95116-ENST00000417961.5:65268|3501
MYVQLHK
>FUSION-ENST00000570947.5:95116-ENST00000417961.5:65268|2028
MCLGILIFFPR
>FUSION-ENST00000570947.5:95116-ENST00000417961.5:65268|4075
LHSRERCEQNEDK
>FUSION-ENST00000570947.5:95116-ENST00000417961.5:65268|3702
FTLSVIWPAR
>FUSION-ENST00000637544.1:30880-ENST00000206262.2:87239|94
INTTICLIHSTFGHK
>FUSION-ENST00000545302.5:45194-ENST00000652379.1:25317|673
QTTTTCISALNTLAYGK
>FUSION-ENST00000570947.5:95116-ENST00000417961.5:65268|2321
MYLPSVYLLW
>FUSION-ENST00000545302.5:45194-ENST00000652379.1:25317|220
RGCGVLPPPPPPR
>FUSION-ENST00000570947.5:95116-ENST00000417961.5:65268|3782
GWVCLQASCPALCVCR
>FUSION-ENST00000570947.5:95116-ENST00000417961.5:65268|2308
TLQEKAEFLAMYCR
>FUSION-ENST00000570947.5:95116-ENST00000417961.5:65268|149
DKMPKPGEAASPGGEVPAAVCR
>FUSION-ENST00000570947.5:95116-ENST00000417961.5:65268|1935
RLILVCVKSQR
>ENST00000404991.2|SNV-870-A-G|5
CIRSLNGCRVTDEILHLVPSIDNFR
>FUSION-ENST00000517974.1:40910-ENST00000519837.5:8015|36
MIKECFSLGNNSTK
>ENST00000381232.7|SNV-350747-A-G|5
DVPSFGPPIPKGVTFPKSDVFR
>FUSION-ENST00000570947.5:95116-ENST00000417961.5:65268|4238
TFLGAMMSVTVR
>FUSION-ENST00000570947.5:95116-ENST00000417961.5:65268|4097
MRFGRGHSPTLSNSY
>ENST00000471929.1|SNV-48142-G-T|9
MEDEDSDLKDGGK
>FUSION-ENST00000570947.5:95116-ENST00000417961.5:65268|3724
CVWTLRGVR
>FUSION-ENST00000570947.5:95116-ENST00000417961.5:65268|1716
DLVQRLRLSNR
>FUSION-ENST00000570947.5:95116-ENST00000417961.5:65268|1130
HFWNTPRYR
>FUSION-ENST00000570947.5:95116-ENST00000417961.5:65268|1194
LVSNSWPQVIHLPRPPEVLGLQV
>ENST00000268661.8|SNV-10521-G-T|3
GVTSLWHTK
>FUSION-ENST00000570947.5:95116-ENST00000417961.5:65268|951
MRPASGFTVGMLQSPSTVRGR
>FUSION-ENST00000570947.5:95116-ENST00000417961.5:65268|4030
MLLVHVEVWER
>FUSION-ENST00000570947.5:95116-ENST00000417961.5:65268|3897
MAVHVHR
>FUSION-ENST00000570947.5:95116-ENST00000417961.5:65268|926
RADTGSQPACASCR
>ENST00000567914.1|SNV-3657-C-G|5
MVLQRLRKPR
>FUSION-ENST00000570947.5:95116-ENST00000417961.5:65268|2699
NPTRGGR
>FUSION-ENST00000517974.1:40910-ENST00000519837.5:8015|825
MTNCTCFIKTER
>ENST00000532418.1|SNV-12478-C-G|2
EQTIEIKEEVVGLSET
>FUSION-ENST00000570947.5:95116-ENST00000417961.5:65268|1843
ASTSIYVPAKYMISFIFMTT
>FUSION-ENST00000545302.5:45194-ENST00000652379.1:25317|493
SCLSRLPGPAGLLFSR
>FUSION-ENST00000570947.5:95116-ENST00000417961.5:65268|1304
MESRSVAQTGVQWR
>FUSION-ENST00000545302.5:45194-ENST00000652379.1:25317|157
DGRAPFRR
>ENST00000618847.5|SNV-268237-G-T|4
KTEDTQEKR
>FUSION-ENST00000545302.5:45194-ENST00000652379.1:25317|119
MNEIPTVPTYYPAKPQPRER
>FUSION-ENST00000570947.5:95116-ENST00000417961.5:65268|3824
AGSVQVVLREMK
>ENST00000589520.1|SNV-5548-T-G|8
KEFHGLDEATLLRAR
>ENST00000591455.5|SNV-74049-G-A|4
DKIAEVANEIENLGSTEERK
>FUSION-ENST00000570947.5:95116-ENST00000417961.5:65268|2551
RAGSGIPHADCREWEGELR
>FUSION-ENST00000545302.5:45194-ENST00000652379.1:25317|11
WSRTPVLK
>FUSION-ENST00000545302.5:45194-ENST00000652379.1:25317|345
LSNNRSVMPLDVR
>FUSION-ENST00000570947.5:95116-ENST00000417961.5:65268|4350
KSRLADDTFLVGGR
>FUSION-ENST00000570947.5:95116-ENST00000417961.5:65268|406
RPCPRPPRGGAPAGVR
>FUSION-ENST00000570947.5:95116-ENST00000417961.5:65268|3535
CSWFSWVPAENSGCSPVPVLTDP
>FUSION-ENST00000570947.5:95116-ENST00000417961.5:65268|3486
KLGVFSSPRPHR
>FUSION-ENST00000545302.5:45194-ENST00000652379.1:25317|169
MGAARRPVR
>FUSION-ENST00000545302.5:45194-ENST00000652379.1:25317|1187
MIHLPGPPK
>FUSION-ENST00000570947.5:95116-ENST00000417961.5:65268|4499
RAWLLSFFIALVGASR
>ENST00000527521.1|SNV-16725-A-G|1
LPVVLPQSTLSLAKPDFGAEAK
>FUSION-ENST00000570947.5:95116-ENST00000417961.5:65268|3943
AFPEPPR
>ENST00000260264.8|SNV-44-C-G|2
MESARTAKGGR
>ENST00000507256.1|SNV-42972-C-T|2
CPPSCRHLLLIK
>FUSION-ENST00000545302.5:45194-ENST00000652379.1:25317|431
PTGADPLRGGDACIYQIK
>ENST00000461395.5|MNV-231-GCTCA-G|2
APTLSLSSSR
>FUSION-ENST00000578151.1:31528-ENST00000488239.1:116048|146
WLMQLWNGMFN
>FUSION-ENST00000570947.5:95116-ENST00000417961.5:65268|609
PLQSGPGTLSLRRPQMRR
>FUSION-ENST00000517974.1:40910-ENST00000519837.5:8015|69
LLLLICARHYKTLYIY
>ENST00000649586.2|SNV-7804-G-A|4
TVKMIGILTLFR
>FUSION-ENST00000517974.1:40910-ENST00000519837.5:8015|156
GLCSYENQCHWSPDR
>FUSION-ENST00000570947.5:95116-ENST00000417961.5:65268|4430
MIVLVVTVR
>ENST00000369126.5|SNV-9844-G-C|5
IQPSADRASSLSRPWQK
>FUSION-ENST00000517974.1:40910-ENST00000519837.5:8015|1197
MTLGKLLNFLGLR
>FUSION-ENST00000570947.5:95116-ENST00000417961.5:65268|1922
NVSSFSKEAMS
>FUSION-ENST00000570947.5:95116-ENST00000417961.5:65268|1313
HAPALATRGGPHSPR
>FUSION-ENST00000570947.5:95116-ENST00000417961.5:65268|2410
MSLCAGHTPST
>FUSION-ENST00000545302.5:45194-ENST00000652379.1:25317|1199
RSKTNHHLLDLSQGVSGLLGER
>FUSION-ENST00000545302.5:45194-ENST00000652379.1:25317|455
GAAGPPSCLWRWDPAAVFSWWPGR
>FUSION-ENST00000570947.5:95116-ENST00000417961.5:65268|1138
LMRHFWNTPR
>FUSION-ENST00000545302.5:45194-ENST00000652379.1:25317|656
ARPVDSFR
>FUSION-ENST00000545302.5:45194-ENST00000652379.1:25317|1354
PLSPPPPPPKMTARIG
>ENST00000639756.1|SNV-19707-G-T|4
GKSWGQVR
>FUSION-ENST00000517974.1:40910-ENST00000519837.5:8015|291
MPLHSSLCDR
>FUSION-ENST00000545302.5:45194-ENST00000652379.1:25317|1300
VLETTGLSRRDFSL
>FUSION-ENST00000570947.5:95116-ENST00000417961.5:65268|1358
SWQLEGSGQG
>FUSION-ENST00000570947.5:95116-ENST00000417961.5:65268|704
GHAGCGGRGHAGCGGR
>FUSION-ENST00000570947.5:95116-ENST00000417961.5:65268|444
ALGKEARP
>FUSION-ENST00000570947.5:95116-ENST00000417961.5:65268|2359
ILVNRLRELR
>FUSION-ENST00000570947.5:95116-ENST00000417961.5:65268|3066
CLLFSQWR
>ENST00000226094.9|SNV-45792-T-G|1
HCPTISADYSQDEK
>FUSION-ENST00000570947.5:95116-ENST00000417961.5:65268|4615
TETVSCCSNTDK
>FUSION-ENST00000570947.5:95116-ENST00000417961.5:65268|1135
MRHFWNTPR
>FUSION-ENST00000517974.1:40910-ENST00000519837.5:8015|266
FLLSWIK
>FUSION-ENST00000570947.5:95116-ENST00000417961.5:65268|2918
MGGAAVPCILGAVPR
>FUSION-ENST00000570947.5:95116-ENST00000417961.5:65268|2667
GGREGGLRNPTR
>FUSION-ENST00000570947.5:95116-ENST00000417961.5:65268|4224
QEPHANI
>FUSION-ENST00000545302.5:45194-ENST00000652379.1:25317|1017
MIELHCCNKSPQRSPYLTK
>FUSION-ENST00000570947.5:95116-ENST00000417961.5:65268|2932
GGSADLTSQCLRVDGHVR
>FUSION-ENST00000570947.5:95116-ENST00000417961.5:65268|141
MYSYCMHRPSLHTR
>FUSION-ENST00000545302.5:45194-ENST00000652379.1:25317|1072
RVPKALATPPTPHAPRPGHPR
>FUSION-ENST00000545302.5:45194-ENST00000652379.1:25317|300
QPKAGGKLHLR
>ENST00000272427.11|SNV-142-G-C|3
ERAKMAEAESLETAAEHER
>FUSION-ENST00000570947.5:95116-ENST00000417961.5:65268|1909
SETPCKTIR
>FUSION-ENST00000570947.5:95116-ENST00000417961.5:65268|555
SWAPWCPPK
>FUSION-ENST00000545302.5:45194-ENST00000652379.1:25317|620
EGIVDKDVYFTYEKR
>FUSION-ENST00000545302.5:45194-ENST00000652379.1:25317|666
ARSWLTAPSASRVR
>ENST00000263967.4|SNV-70190-G-A|1
QEKDFLWSHRHYCVTIPEILPK
>FUSION-ENST00000637544.1:30880-ENST00000206262.2:87239|109
VDKLLLWMPLCR
>ENST00000403625.6|SNV-570116-A-C|3
GKGPGPQKPPTEADQPNGMKR
>FUSION-ENST00000570947.5:95116-ENST00000417961.5:65268|3707
SFLFSMELC
>FUSION-ENST00000570947.5:95116-ENST00000417961.5:65268|1873
RCPFCTSAFMK
>FUSION-ENST00000545302.5:45194-ENST00000652379.1:25317|851
VTVARTSPETLEISPLRAAT
>FUSION-ENST00000463221.2:1274-ENST00000564377.6:345551|9
MQQRQRR
>FUSION-ENST00000545302.5:45194-ENST00000652379.1:25317|650
VNTYRLYGNR
>ENST00000472077.1|SNV-27383-G-A|8
VIACDGIWNVMSSQKVVDFIQSK
>FUSION-ENST00000545302.5:45194-ENST00000652379.1:25317|309
WRTEDPLPGAAR
>FUSION-ENST00000570947.5:95116-ENST00000417961.5:65268|3349
VCGARVVPDTGTPCLWSTCGT
>FUSION-ENST00000637544.1:30880-ENST00000206262.2:87239|268
FHVFSDESCKCVGYLAMPHSSR
>FUSION-ENST00000463221.2:1274-ENST00000564377.6:345551|8
RRGVPCAQRPGR
>ENST00000639026.1|SNV-14929-C-T|1
GCPVPGLHCLLLQPQHQLCHPAANL
>FUSION-ENST00000570947.5:95116-ENST00000417961.5:65268|1883
AVIHLCIFLQIRLHKGALSTMLTL
>FUSION-ENST00000570947.5:95116-ENST00000417961.5:65268|3588
SPVNKEPFTPLQCLFQSYLFR
>FUSION-ENST00000545302.5:45194-ENST00000652379.1:25317|1151
GAARSHFPGGSLGRWHSPLTR
>FUSION-ENST00000545302.5:45194-ENST00000652379.1:25317|1339
TRGTGDAEACLR
>FUSION-ENST00000545302.5:45194-ENST00000652379.1:25317|1153
GAARSHFPGGSLGR
>ENST00000355947.6|SNV-509-C-A|4
HWEPLRLFCEDDQRTVCLVCR
>ENST00000525494.1|SNV-107310-G-A|4
SAGIKTTESHR
>FUSION-ENST00000517974.1:40910-ENST00000519837.5:8015|950
PGYHMCHCR
>ENST00000393585.6|MNV-14121-ACTCTGGAATATCCCTGGACAACAGTTATAAAATGGATTATCCTGAGA-A|2
NLEPKIIHGSESMDGFMYNN
>FUSION-ENST00000545302.5:45194-ENST00000652379.1:25317|1003
RLALSPRLECDGVISAHCNR
>FUSION-ENST00000570947.5:95116-ENST00000417961.5:65268|2216
LVAPFYILKPCMRIQFFHVLANS
>FUSION-ENST00000295598.10:24067-ENST00000371518.6:152176|3
HVPPRPANFFIFYR
>FUSION-ENST00000517974.1:40910-ENST00000519837.5:8015|900
MGRRGYK
>FUSION-ENST00000545302.5:45194-ENST00000652379.1:25317|1465
TERDPVSR
>FUSION-ENST00000570947.5:95116-ENST00000417961.5:65268|2398
PKCSFLGLSVS
>FUSION-ENST00000570947.5:95116-ENST00000417961.5:65268|4036
EGHGGEVSGRSPWGSHCDVYK
>FUSION-ENST00000570947.5:95116-ENST00000417961.5:65268|1012
TFLGALLEPVPK
>FUSION-ENST00000545302.5:45194-ENST00000652379.1:25317|845
VSCRLSLDLSSSWVR
>ENST00000469286.1|INDEL-82867-G-GA|4
MISTVPTFASLNDCREEKNK
>FUSION-ENST00000570947.5:95116-ENST00000417961.5:65268|1024
MPHQSVNHVQR
>ENST00000553505.1|SNV-2652-C-T|31
SAARPHR
>FUSION-ENST00000570947.5:95116-ENST00000417961.5:65268|1860
VVCCTHQPTT
>FUSION-ENST00000517974.1:40910-ENST00000519837.5:8015|585
SGVSQPSELR
>FUSION-ENST00000570947.5:95116-ENST00000417961.5:65268|2566
LVQVLSWETRPHRSTYTRR
>ENST00000274813.4|SNV-9575-C-A|1
LWDHLIEKMFQPKNSK
>ENST00000472582.5|SNV-9515-T-C|1
TETVSSVPAENKS
>FUSION-ENST00000588168.5:69827-ENST00000477516.1:131638|1
YQLMEPH
>ENST00000269081.8|SNV-50980-C-T|3
NIGFCPQFNFQFDFLTVRENFR
>FUSION-ENST00000570947.5:95116-ENST00000417961.5:65268|3882
GCSGGRR
>ENST00000378685.8|SNV-14755-G-C|1
DAEEQMHAMKNK
>FUSION-ENST00000570947.5:95116-ENST00000417961.5:65268|3500
MYVQLHKANTR
>FUSION-ENST00000570947.5:95116-ENST00000417961.5:65268|3062
LMDTRSSWR
>FUSION-ENST00000570947.5:95116-ENST00000417961.5:65268|1815
GVQFKMRFG
>FUSION-ENST00000637544.1:30880-ENST00000206262.2:87239|31
ERSAAAGAPPPR
>FUSION-ENST00000637544.1:30880-ENST00000206262.2:87239|8
AGLPAPTR
>FUSION-ENST00000570947.5:95116-ENST00000417961.5:65268|282
MEGVFGDKPRGLRFK
>ENST00000273859.8|SNV-27508-A-C|1
STLLNFVPRNLFEQFHR
>ENST00000005178.6|SNV-3658-G-A|2
DTCTVDPVTNQNLQYFLDR
>FUSION-ENST00000570947.5:95116-ENST00000417961.5:65268|3771
GWVCLQASCPPLRVCR
>FUSION-ENST00000545302.5:45194-ENST00000652379.1:25317|1012
MRLLQNS
>ENST00000462182.1|SNV-6322-A-C|2
MCQDWFPGSETCLL
>FUSION-ENST00000570947.5:95116-ENST00000417961.5:65268|1444
MCSHDLSPVCSR
>FUSION-ENST00000545302.5:45194-ENST00000652379.1:25317|616
DVYFTYEKR
>FUSION-ENST00000517974.1:40910-ENST00000519837.5:8015|1293
MSLMSVVSR
>FUSION-ENST00000570947.5:95116-ENST00000417961.5:65268|4368
LCLPSSR
>FUSION-ENST00000545302.5:45194-ENST00000652379.1:25317|66
FLPFFNLIF
>FUSION-ENST00000517974.1:40910-ENST00000519837.5:8015|1096
LPLRPANFLYF
>FUSION-ENST00000517974.1:40910-ENST00000519837.5:8015|767
LVLNSWPQVIRLPQPPKVLGL
>FUSION-ENST00000570947.5:95116-ENST00000417961.5:65268|401
VPVPPWGCTCRRLCPRPPR
>FUSION-ENST00000570947.5:95116-ENST00000417961.5:65268|2643
ASSGIPHAEGGRAGSGIPHADCR
>FUSION-ENST00000545302.5:45194-ENST00000652379.1:25317|1505
SISRKMEK
[truncated: 319,035 more chars]
