# Supplementary material for: Identification of non-canonical peptides with moPepGen
Source: Nat Biotechnol. 2025 Jun 16;44(4):568–73. doi: 10.1038/s41587-025-02701-0 (PMC12680078; doi:10.1038/s41587-025-02701-0)
Supplement: Supplementary file 4 — Supplementary Data: Cancer cell line variant peptide database. Custom peptide database FASTA file for each of the 376 cell lines from the Cancer Cell Line Encyclopedia with proteomics characterization or used in the reference channel. Variant peptide FASTA files were produced by moPepGen as the result of cell-line-specific publicly available mutations and fusions. [file 41587_2025_2701_MOESM4_ESM.zip › ACH-000021.fasta]

>ENST00000376861.5|SNV-925-C-A|4
YFSTAVSRTGR
>ENST00000299977.9|SNV-21810-C-A|6
IRNVFHCEPANILYICEK
>ENST00000460120.5|INDEL-32687-C-CT|1
IGIEEADSFF
>ENST00000484158.1|SNV-24566-C-T|1
TLFPPFYQETDQI
>ENST00000359154.6|SNV-168891-G-T|4
QGSPGAYDRSFRLK
>FUSION-ENST00000549050.1:77390-ENST00000505089.6:28553|624
MDETGNHHSQQIIAR
>ENST00000260818.11|SNV-49690-A-G|1
FNEVPEWQRLAGKAAK
>ENST00000492251.1|SNV-247478-G-T|4
MLVDLQYSLSNSYASTPELR
>ENST00000377325.2|INDEL-8394-G-GA|5
WNSDFINHQIIYAGEKKSPIWK
>ENST00000526301.6|SNV-14968-C-T|1
LSRRQSR
>FUSION-ENST00000549050.1:77390-ENST00000505089.6:28553|189
RKQAHHMIGAGAR
>ENST00000186436.10|SNV-220019-T-G|1
GKPQEEELK
>ENST00000569026.1|SNV-43586-C-G|1
QLIFPDLVEGLVLVNMDPNGK
>FUSION-ENST00000549050.1:77390-ENST00000505089.6:28553|828
CPRDSECMLCLCSRWFQR
>ENST00000302326.5|MNV-2975-GG-G|6
TTPAWRPLLRLVAR
>FUSION-ENST00000549050.1:77390-ENST00000505089.6:28553|112
MTSPELSVFMGSSPHTQSLK
>ENST00000456556.5|SNV-62724-G-C|3
QPAEKATSDDKDSVSNIPTEIK
>ENST00000478642.5|SNV-13009-G-T|3
ARTSRQFCGHHLCPDR
>ENST00000378412.8|MNV-28803-CC-C|12
CWSWRHSWPRPR
>ENST00000504778.5|SNV-45047-G-A|6
MDDSYTRRR
>ENST00000369577.8|INDEL-107070-G-GA|1
EASFPIP
>FUSION-ENST00000549050.1:77390-ENST00000505089.6:28553|916
GFSDQIK
>FUSION-ENST00000549050.1:77390-ENST00000505089.6:28553|165
RFGGDIQNISDIYANYSNLILP
>ENST00000389048.8|SNV-389625-C-G|5
YIAQLLPHK
>FUSION-ENST00000549050.1:77390-ENST00000505089.6:28553|942
VFFFSLNFHIYWLPLYK
>FUSION-ENST00000549050.1:77390-ENST00000505089.6:28553|381
AHVYMCNKPAHCAHVPYNLKYNNNK
>FUSION-ENST00000549050.1:77390-ENST00000505089.6:28553|851
YHKMSLSFFL
>ENST00000180173.10|SNV-40322-C-G|2
LVDRVSAK
>ENST00000301732.10|MNV-62829-CT-C|2
RSSRPSWT
>ENST00000379370.7|SNV-23241-C-A|1
NGQAACECLQACSSLYDPV
>ENST00000487070.5|SNV-33826-G-C|1
HVARRDLAFEVPER
>ENST00000302326.5|MNV-2975-GG-G|8
VCPLTVARTTPAWRPLLRLVAR
>ENST00000373367.8|SNV-101580-G-C|SNV-101585-T-C|1
NGFNLGFINNTQQVFGDKKK
>FUSION-ENST00000549050.1:77390-ENST00000505089.6:28553|49
GSLFFYLNQMR
>ENST00000300747.10|SNV-5940-A-G|2
QLGAEVAAALAGLQR
>ENST00000520926.1|SNV-113482-G-T|2
LKDSDRCSASEN
>FUSION-ENST00000549050.1:77390-ENST00000505089.6:28553|564
MNRFPVQWIAVLPWERAFR
>FUSION-ENST00000549050.1:77390-ENST00000505089.6:28553|168
MTKPHLF
>FUSION-ENST00000549050.1:77390-ENST00000505089.6:28553|384
PYLPCFVEIFFILLRL
>ENST00000466760.5|SNV-93808-G-T|1
AFEVISSDTGSTVSFWMIDTVQKIK
>ENST00000518900.1|SNV-4623-A-G|2
TLLSLGYSSYSRTR
>FUSION-ENST00000549050.1:77390-ENST00000505089.6:28553|882
FHNMFCLIEHTVSFRK
>ENST00000615007.4|SNV-13166-C-A|1
DSNHCVTTATRVLSNTEDLPLVTK
>ENST00000484158.1|SNV-24566-C-T|2
SKTLFPPFYQETDQI
>ENST00000492661.5|SNV-156314-A-G|1
NSYMNPGKKCR
>FUSION-ENST00000545607.5:41422-ENST00000337019.7:585647|3
TKAGFRGWGVGAAVQY
>FUSION-ENST00000549050.1:77390-ENST00000505089.6:28553|164
MISAHCNLHLLC
>FUSION-ENST00000549050.1:77390-ENST00000505089.6:28553|45
TSLIVGSLLAT
>FUSION-ENST00000549050.1:77390-ENST00000505089.6:28553|430
MMLTIMLIVDINVLSLILL
>FUSION-ENST00000650807.1:7838-ENST00000476977.5:75944|4
EEREREMDHIR
>FUSION-ENST00000549050.1:77390-ENST00000505089.6:28553|204
MPSFLFLARI
>ENST00000583677.1|SNV-15259-G-T|12
MTHSSQSWMDWGWSPLK
>FUSION-ENST00000549050.1:77390-ENST00000505089.6:28553|205
PSFLFLAR
>ENST00000341695.10|SNV-77764-C-T|6
NKAFALEVIKSTYQCWK
>ENST00000583677.1|SNV-15259-G-T|8
MTHSSQSWMDWGWSPLKRVEASR
>FUSION-ENST00000549050.1:77390-ENST00000505089.6:28553|242
SQTHRSR
>ENST00000302326.5|MNV-2975-GG-G|12
RPETCCPVGWAAR
>ENST00000394980.5|SNV-56304-G-A|3
RINKYALEMEDGLNK
>FUSION-ENST00000549050.1:77390-ENST00000505089.6:28553|739
MQIKTTMRYHLMPVR
>ENST00000421491.4|SNV-793-G-T|1
YLMASLYVGDLHADVTEDLLFRK
>ENST00000326665.10|SNV-66932-C-T|4
CIIAMGLDKKPSLLK
>FUSION-ENST00000549050.1:77390-ENST00000505089.6:28553|872
MIIFFIV
>FUSION-ENST00000549050.1:77390-ENST00000505089.6:28553|510
TALVASR
>FUSION-ENST00000549050.1:77390-ENST00000505089.6:28553|452
QKPLGQCIG
>FUSION-ENST00000549050.1:77390-ENST00000505089.6:28553|355
DRDLFLFCFSYVESVELDNF
>FUSION-ENST00000549050.1:77390-ENST00000505089.6:28553|608
MFCRSPDLVICPPWPPK
>FUSION-ENST00000549050.1:77390-ENST00000505089.6:28553|922
ASYLILGPRGKD
>FUSION-ENST00000549050.1:77390-ENST00000505089.6:28553|904
VAHTCNPSPLGGQGR
>ENST00000317775.11|SNV-166926-C-A|2
GNIRSAITIFPQR
>FUSION-ENST00000549050.1:77390-ENST00000505089.6:28553|353
MSTKMMK
>ENST00000409592.7|SNV-247478-G-T|2
DPEMLVDLQYSLSNSYASTPELR
>FUSION-ENST00000549050.1:77390-ENST00000505089.6:28553|241
SQTHRSRE
>FUSION-ENST00000549050.1:77390-ENST00000505089.6:28553|445
MCNSLFLYICNSK
>FUSION-ENST00000549050.1:77390-ENST00000505089.6:28553|512
RTALVASR
>ENST00000503634.5|MNV-50339-GT-G|3
GTTCIWKKFECTR
>FUSION-ENST00000549050.1:77390-ENST00000505089.6:28553|104
SHCTQLEKLLYESLSLIFNK
>FUSION-ENST00000545607.5:41422-ENST00000337019.7:585647|24
ALPRAGPR
>FUSION-ENST00000549050.1:77390-ENST00000505089.6:28553|758
HFSKEDIYAAK
>ENST00000330793.2|SNV-4497-G-T|3
SSRSSQNWPKGENQ
>FUSION-ENST00000549050.1:77390-ENST00000505089.6:28553|209
KIIRDLSLHHIG
>FUSION-ENST00000549050.1:77390-ENST00000505089.6:28553|307
MIFLSFVIKLR
>FUSION-ENST00000549050.1:77390-ENST00000505089.6:28553|924
ASYLILGPR
>FUSION-ENST00000476558.7:27884-ENST00000635023.1:165966|5
DVSATEPRVWSRFAECLTQR
>FUSION-ENST00000549050.1:77390-ENST00000505089.6:28553|932
RVYVCVMLFTNVLVIIYFSPL
>FUSION-ENST00000549050.1:77390-ENST00000505089.6:28553|799
SFCTAKETTIRVNR
>ENST00000389048.8|SNV-389625-C-G|1
EAAREILLMPTPGKHGWTVLQGR
>ENST00000475725.1|MNV-11988-TA-T|1
QVLYEFEAGTHGN
>ENST00000464322.5|INDEL-11796-C-CA|1
TNRKTGTGT
>FUSION-ENST00000549050.1:77390-ENST00000505089.6:28553|831
MCPRDSECMLCLCSR
>FUSION-ENST00000549050.1:77390-ENST00000505089.6:28553|732
RYHLMPVRMAIIK
>ENST00000289672.6|SNV-101528-C-T|2
YLAKAVNYTVHFQWI
>ENST00000321639.7|INDEL-47406-G-GC|3
GALHTQGEGQEGCDPFR
>FUSION-ENST00000490097.5:1242-ENST00000471652.1:19961|27
RRGGGGGEGGSGCVCR
>ENST00000261776.10|SNV-18029-G-T|6
EIRKMCEFVLGEFLK
>FUSION-ENST00000549050.1:77390-ENST00000505089.6:28553|662
MKLETIILSKLSQGQK
>FUSION-ENST00000549050.1:77390-ENST00000505089.6:28553|48
GSLFFYLNQMRTSLIVGSLLAT
>FUSION-ENST00000490097.5:1242-ENST00000471652.1:19961|44
RVGAGEEAEGPR
>FUSION-ENST00000549050.1:77390-ENST00000505089.6:28553|675
MEYYAAVKNDEFMSFVGTWMK
>ENST00000555139.1|SNV-373-C-G|3
RLTDSCVQR
>ENST00000613054.2|INDEL-2727-C-CT|8
GHAKYPK
>FUSION-ENST00000549050.1:77390-ENST00000505089.6:28553|787
QPTEWEKIFATYSCDK
>FUSION-ENST00000549050.1:77390-ENST00000505089.6:28553|527
MIDLSSPF
>ENST00000497381.1|SNV-17445-C-T|2
MFQLLWPPLTSQ
>FUSION-ENST00000549050.1:77390-ENST00000505089.6:28553|946
FPRLVSNS
>ENST00000351797.9|SNV-4623-A-G|1
SVLSSASATVATVGQGISNVIEK
>ENST00000218104.6|SNV-18695-G-A|1
LNSAARLSLTEEKQR
>ENST00000333229.6|SNV-47136-G-C|3
IWRFDQLEWRSILLDMATR
>FUSION-ENST00000549050.1:77390-ENST00000505089.6:28553|769
KWAKDMNR
>FUSION-ENST00000549050.1:77390-ENST00000505089.6:28553|487
MLLWEIFCLFTEK
>FUSION-ENST00000549050.1:77390-ENST00000505089.6:28553|751
KKCSSSLAIR
>ENST00000289893.8|INDEL-253780-C-CA|1
MGSRQKK
>ENST00000261195.3|SNV-24465-G-T|1
TQVEQCEPVNDAFRRAVDAMNK
>ENST00000369577.8|INDEL-107070-G-GA|2
TKEASFPIP
>FUSION-ENST00000549050.1:77390-ENST00000505089.6:28553|249
RYVLIIKLSNFR
>FUSION-ENST00000549050.1:77390-ENST00000505089.6:28553|313
HIFVFPSLQFHG
>FUSION-ENST00000580620.5:2629-ENST00000564869.1:16881|4
HHGQLIFVFSVEMR
>ENST00000397916.1|SNV-202237-C-T|11
CCRLGGLPDRGEDLSR
>FUSION-ENST00000549050.1:77390-ENST00000505089.6:28553|679
MWHIHTMEYYAAVK
>FUSION-ENST00000580620.5:2629-ENST00000564869.1:16881|10
MHACVLIAPNCVVSAVLGDGVSR
>ENST00000289373.5|SNV-2623-G-T|4
NTLPSKETIHQEK
>ENST00000513847.5|INDEL-2727-C-CT|3
MDSYSGPLRGHAFGDCQGPCFAH
>ENST00000584010.5|SNV-39851-A-T|2
MLNAWFRKSR
>ENST00000328299.4|SNV-554003-C-T|1
VFVKWAKK
>ENST00000511685.6|SNV-529042-G-A|2
NNTIDSGELDIGR
>ENST00000551294.5|SNV-18738-G-A|5
LFMIDLAGSERTSQTQNR
>ENST00000282928.5|MNV-17629-TCG-T|5
DPQKDAHRGEALQVR
>FUSION-ENST00000549050.1:77390-ENST00000505089.6:28553|39
VLFCNCRLLRK
>ENST00000611324.4|INDEL-27799-A-ACC|6
QAKSNPLPISLVTKK
>FUSION-ENST00000549050.1:77390-ENST00000505089.6:28553|37
MLTFSNLFF
>FUSION-ENST00000549050.1:77390-ENST00000505089.6:28553|869
MCFMMHLFSSFHLEPICVILFK
>ENST00000561228.1|SNV-44525-A-C|2
FGDLMSLVFTK
>FUSION-ENST00000549050.1:77390-ENST00000505089.6:28553|116
MTVMANPQLLFVPT
>ENST00000378412.8|MNV-28803-CC-C|16
EDANLPGTAAWCRRTWCR
>FUSION-ENST00000549050.1:77390-ENST00000505089.6:28553|240
MEKGETLANGCK
>FUSION-ENST00000549050.1:77390-ENST00000505089.6:28553|239
EKGETLANGCK
>FUSION-ENST00000549050.1:77390-ENST00000505089.6:28553|225
SSRLAWPT
>FUSION-ENST00000549050.1:77390-ENST00000505089.6:28553|260
LCLKFSI
>FUSION-ENST00000549050.1:77390-ENST00000505089.6:28553|530
LFYSFCSRTSIRYFCYCSFIHFNIN
>FUSION-ENST00000549050.1:77390-ENST00000505089.6:28553|824
SKTPKAMATK
>ENST00000584010.5|SNV-39851-A-T|3
LNAWFRK
>ENST00000393869.8|MNV-3313-CC-C|1
ISGGPHISYPPCMNGLLERGK
>FUSION-ENST00000549050.1:77390-ENST00000505089.6:28553|266
EQDSTKFHHASQDNSQLKVYK
>FUSION-ENST00000549050.1:77390-ENST00000505089.6:28553|850
MSLSFFL
>ENST00000484834.5|SNV-53886-T-G|1
SFTLAASSDTR
>FUSION-ENST00000549050.1:77390-ENST00000505089.6:28553|653
HRMFPLIGGN
>FUSION-ENST00000549050.1:77390-ENST00000505089.6:28553|302
IFTFLLK
>FUSION-ENST00000549050.1:77390-ENST00000505089.6:28553|726
MPVRMAIIKK
>FUSION-ENST00000549050.1:77390-ENST00000505089.6:28553|910
GLFVCLYQITLVCSSYYFR
>ENST00000536101.5|SNV-160538-C-T|1
VIQENTSVRWELGQLQQQLKQK
>ENST00000536576.5|SNV-17021-G-A|3
TAYTARPITSSSRR
>ENST00000532070.1|SNV-2919-C-A|4
MKVLYPLRR
>ENST00000374690.9|INDEL-2727-C-CT|3
VPYPSPTCVKSEMGPWMDSYSGPLR
>FUSION-ENST00000549050.1:77390-ENST00000505089.6:28553|214
SNHYLSIK
>FUSION-ENST00000549050.1:77390-ENST00000505089.6:28553|669
SFVGTWMK
>FUSION-ENST00000503926.1:14605-ENST00000389652.10:83293|142
ILLRECPSHLKLMAVTS
>FUSION-ENST00000549050.1:77390-ENST00000505089.6:28553|288
ALGLNYSGK
>ENST00000611324.4|MNV-27800-TGG-T|3
EPQKPEQPTPRKSPYSPSHWPL
>FUSION-ENST00000549050.1:77390-ENST00000505089.6:28553|482
TKTNKIASQCSGSAWLPASTFAFC
>FUSION-ENST00000549050.1:77390-ENST00000505089.6:28553|616
LNDELMGAAHQHGTCIYM
>ENST00000488782.1|SNV-41955-C-T|3
EQVVFKYLRVEPEDHYFLMG
>ENST00000330793.2|SNV-4497-G-T|1
SSQNWPKGENQ
>ENST00000393869.8|MNV-3313-CC-C|2
ISGGPHISYPPCMNGLLER
>FUSION-ENST00000549050.1:77390-ENST00000505089.6:28553|574
MQLKKGMR
>ENST00000492251.1|SNV-247478-G-T|2
MLVDLQYSLSNSYASTPELRR
>ENST00000492449.5|SNV-181868-G-C|6
MEKENFEK
>FUSION-ENST00000549050.1:77390-ENST00000505089.6:28553|668
MSFVGTWMKLETIILSK
>ENST00000520908.7|SNV-52063-C-A|5
EIEMLNNLKVVLTDLGNK
>FUSION-ENST00000549050.1:77390-ENST00000505089.6:28553|269
MEQDSTKFHHASQDNSQLK
>ENST00000462777.1|SNV-925-C-A|5
LPLLEVFQHRCVADRPR
>ENST00000376492.3|SNV-23153-G-T|6
SLREPPCVSGNHRGGVCVLDGVR
>ENST00000333972.11|SNV-6135-G-A|1
QESQTNSLGRPRGPGVGSPGR
>ENST00000366475.1|SNV-180-T-A|1
QSKHPALL
>FUSION-ENST00000549050.1:77390-ENST00000505089.6:28553|467
MMHHYFPNK
>ENST00000259271.7|SNV-76319-C-T|3
MSRFSKVAPVIK
>FUSION-ENST00000549050.1:77390-ENST00000505089.6:28553|580
VPPRLASFLYF
>ENST00000295095.11|SNV-532813-C-T|1
LNLDDSQWEDIYVVTGALKMFFR
>ENST00000583677.1|SNV-15259-G-T|10
MTHSSQSWMDWGWSPLKR
>ENST00000257901.7|SNV-5140-C-A|5
LAELEGALQKAKQDMACLIK
>FUSION-ENST00000549050.1:77390-ENST00000505089.6:28553|422
YTCVTNLHIVHMYPTT
>ENST00000487070.5|SNV-33826-G-C|2
KPRHVARR
>FUSION-ENST00000549050.1:77390-ENST00000505089.6:28553|275
SSIFLVKIIRDLFQ
>FUSION-ENST00000549050.1:77390-ENST00000505089.6:28553|888
SPTEFVDLPIFIFSSFCFI
>FUSION-ENST00000549050.1:77390-ENST00000505089.6:28553|641
GRDSIRR
>ENST00000463234.1|SNV-65479-G-A|2
FCPGCQKLVLLAIG
>FUSION-ENST00000549050.1:77390-ENST00000505089.6:28553|471
RPFFILFQISYFCFSYCSLND
>ENST00000589210.6|SNV-32277-G-T|1
DDMLDLETDAYIHCVSAFVK
>ENST00000613258.4|SNV-77614-G-A|1
FGISSESKPEEVKKDSK
>FUSION-ENST00000549050.1:77390-ENST00000505089.6:28553|291
MTGSDTLI
>ENST00000302326.5|MNV-2975-GG-G|10
VCPLTVAR
>FUSION-ENST00000545607.5:41422-ENST00000337019.7:585647|15
GPRSSARPPEPALR
>FUSION-ENST00000549050.1:77390-ENST00000505089.6:28553|464
MHHYFPNKFLHDFDWNFNLCVK
>FUSION-ENST00000549050.1:77390-ENST00000505089.6:28553|415
YSVARNG
>ENST00000544752.6|SNV-636025-T-A|8
VSVVLMSSSHQGEYPWGKR
>ENST00000555139.1|SNV-373-C-G|4
MRLTDSCVQR
>ENST00000486798.5|SNV-49690-A-G|11
DQYGKFNEVPEWQRLAGK
>ENST00000322652.10|SNV-56877-A-T|5
QKLRIFYQFLYNNNSR
>FUSION-ENST00000549050.1:77390-ENST00000505089.6:28553|650
MRTHGHR
>FUSION-ENST00000549050.1:77390-ENST00000505089.6:28553|766
MYILLIWGGEFCR
>ENST00000359520.12|SNV-44525-A-C|1
NKPLRRFDVTGIHK
>FUSION-ENST00000549050.1:77390-ENST00000505089.6:28553|947
MFPRLVSNS
>ENST00000313965.4|SNV-1235-C-T|3
SAMRYLTSHFTPRQAQADPNYD
>FUSION-ENST00000549050.1:77390-ENST00000505089.6:28553|455
RLLTPSQY
>ENST00000504830.6|SNV-364725-G-T|5
AMKKCSLPTVR
>FUSION-ENST00000549050.1:77390-ENST00000505089.6:28553|5
KIYIYIYIYIYIYIYIYNGGTF
>ENST00000282226.5|SNV-31738-G-C|5
LDFKSLAVVQPSMMLLENVK
>FUSION-ENST00000549050.1:77390-ENST00000505089.6:28553|736
TTMRYHLMPVRMAIIK
>ENST00000343508.7|SNV-1147474-C-A|2
YTFGSNVHYSCTGKR
>ENST00000503596.5|SNV-2471-C-T|2
RCSWRNGRPLSPWGSVMR
>FUSION-ENST00000549050.1:77390-ENST00000505089.6:28553|346
SGNEKMQLHNRTLFR
>FUSION-ENST00000549050.1:77390-ENST00000505089.6:28553|478
IASQCSGSAWLPASTFAFC
>FUSION-ENST00000549050.1:77390-ENST00000505089.6:28553|842
FFIPLSGSTFSCGILFFTEK
>ENST00000673490.1|SNV-105439-G-T|1
CTALCIAMVWFPWLVDLQFLHR
>FUSION-ENST00000549050.1:77390-ENST00000505089.6:28553|646
KGNITHQGLLWGGGR
>ENST00000492251.1|SNV-247478-G-T|1
LVDLQYSLSNSYASTPELRR
>ENST00000282928.5|MNV-17629-TCG-T|11
VHTGEKPFPCPFPGCGKVFALREFK
>ENST00000341029.9|MNV-71059-GA-G|3
TVVYRQARALHLHLEG
>FUSION-ENST00000549050.1:77390-ENST00000505089.6:28553|75
SLYHLSRHDFPR
>ENST00000394232.5|SNV-126378-G-C|3
MDDYKYQDNYGGYAPSDGYYRR
>FUSION-ENST00000545607.5:41422-ENST00000337019.7:585647|40
RCRAGLAAGGR
>ENST00000160373.8|SNV-149029-C-A|1
DALSILLNKAVLHGCPLPR
>FUSION-ENST00000490097.5:1242-ENST00000471652.1:19961|1
FSQKRTSK
>ENST00000301732.10|MNV-62829-CT-C|7
AKVQSEGQQEAR
>ENST00000613054.2|INDEL-2727-C-CT|2
IVHLVVFGNVMK
>FUSION-ENST00000549050.1:77390-ENST00000505089.6:28553|30
YFFTFHF
>FUSION-ENST00000549050.1:77390-ENST00000505089.6:28553|698
DYKSCCYK
>ENST00000485931.5|SNV-13009-G-T|9
VCHCLGKWLGHPDNVIILRILWQ
>ENST00000446477.6|SNV-10447-G-T|1
TASLGTGGRSSER
>FUSION-ENST00000650807.1:7838-ENST00000476977.5:75944|9
KGEYSTSYFEK
>FUSION-ENST00000503926.1:14605-ENST00000389652.10:83293|140
ECPSHLKLMAVTS
>ENST00000265104.4|MNV-191253-AT-A|9
YPLLIDHRLKAR
>ENST00000486798.5|SNV-49690-A-G|12
MDQYGKFNEVPEWQRLAGK
>FUSION-ENST00000549050.1:77390-ENST00000505089.6:28553|92
FFHIPVSFLFVLAIK
>ENST00000504778.5|SNV-45047-G-A|8
MDDSYTRR
>ENST00000508018.2|SNV-216507-C-A|1
LHPELLPLRPLGQSPR
>FUSION-ENST00000545607.5:41422-ENST00000337019.7:585647|35
AGVDPPVPDAPCPAGTPRRWRPSWR
>FUSION-ENST00000549050.1:77390-ENST00000505089.6:28553|374
MLSSMSSIVDLVFIK
>ENST00000584010.5|SNV-39851-A-T|5
MLNAWFR
>ENST00000254846.9|SNV-9432-G-A|2
QVLGNLDLQSEEIQGR
>FUSION-ENST00000549050.1:77390-ENST00000505089.6:28553|171
IQSPPNRPRLQHWR
>ENST00000544752.6|SNV-636025-T-A|5
SSSHQGEYPWGK
>ENST00000337579.4|MNV-42459-GAAGATG-G|1
EDDELEARLNIFILREEEAK
>ENST00000180173.10|SNV-40322-C-G|3
VENVRLVDRVSAK
>ENST00000302326.5|MNV-2975-GG-G|21
APGVWAPSSSRR
>FUSION-ENST00000549050.1:77390-ENST00000505089.6:28553|339
LLYLFIR
>ENST00000186436.10|SNV-220019-T-G|3
KGKGKPQEEELK
>ENST00000509738.1|MNV-50339-GT-G|6
ASKGGLIYGNYLHLEKV
>ENST00000557367.2|SNV-12839-C-A|5
EPPAKIRPGFSLLVR
>FUSION-ENST00000549050.1:77390-ENST00000505089.6:28553|67
MCDVLELYFGDSGIFSHACVVR
>FUSION-ENST00000549050.1:77390-ENST00000505089.6:28553|855
YYTSLTYHSLLLCNIIPCHV
>ENST00000551294.5|SNV-18738-G-A|1
TSQTQNRGQRMK
>ENST00000392676.8|SNV-12870-C-G|1
QSRTLLLKNYLIK
>FUSION-ENST00000549050.1:77390-ENST00000505089.6:28553|38
LLRKLFP
>FUSION-ENST00000549050.1:77390-ENST00000505089.6:28553|191
PSGSYSWRK
>ENST00000322652.10|SNV-56877-A-T|2
IFYQFLYNNNSR
>FUSION-ENST00000549050.1:77390-ENST00000505089.6:28553|356
MDRDLFLFCFSYVESVELDNF
>FUSION-ENST00000490097.5:1242-ENST00000471652.1:19961|25
RGGGGGEGGSGCVCRSR
>ENST00000647602.1|SNV-99435-A-G|3
MNTREFR
>ENST00000486798.5|SNV-49690-A-G|7
MENLMKFQSGK
>FUSION-ENST00000549050.1:77390-ENST00000505089.6:28553|733
MRYHLMPVRMAIIK
>FUSION-ENST00000549050.1:77390-ENST00000505089.6:28553|256
GAKLQLDRR
>ENST00000567499.5|SNV-25753-G-A|11
GCRAQPR
>FUSION-ENST00000549050.1:77390-ENST00000505089.6:28553|632
NSNKFTRK
>ENST00000397916.1|SNV-202237-C-T|9
LGGLPDRGEDLSRCGK
>FUSION-ENST00000549050.1:77390-ENST00000505089.6:28553|314
MHIFVFPSLQFHG
>FUSION-ENST00000549050.1:77390-ENST00000505089.6:28553|587
TIGRTGNVILK
>FUSION-ENST00000549050.1:77390-ENST00000505089.6:28553|521
MVVTKNFVTGY
>FUSION-ENST00000549050.1:77390-ENST00000505089.6:28553|637
HTYVYCGTIHNSKDLEPT
>ENST00000357878.7|SNV-386-G-C|1
FEIPAQTFALPAHYLER
>ENST00000507005.1|SNV-2045-C-T|9
SSLEPSSQSITSLWPRK
>ENST00000374043.6|SNV-61360-A-T|3
NCVQERAMIEKAYGQQLTDWAK
>FUSION-ENST00000328827.9:77390-ENST00000505089.6:28553|5
EERAEADDVR
>ENST00000359939.10|SNV-18738-G-A|5
MIDLAGSERTSQTQNRGQR
>FUSION-ENST00000549050.1:77390-ENST00000505089.6:28553|898
KALIIDLRLLFF
>FUSION-ENST00000549050.1:77390-ENST00000505089.6:28553|470
PFFILFQISYFCFSYCSLND
>FUSION-ENST00000549050.1:77390-ENST00000505089.6:28553|938
FVSCFLLMYW
>FUSION-ENST00000549050.1:77390-ENST00000505089.6:28553|503
AAWNVRYILYPQGYYV
>FUSION-ENST00000549050.1:77390-ENST00000505089.6:28553|449
MFPLCLSSPHFCQKL
>FUSION-ENST00000549050.1:77390-ENST00000505089.6:28553|862
HLFSSFHLEPICVILFK
>ENST00000620693.4|SNV-61360-A-T|4
IDDGHRLCNDLMNCVQERAMIEK
>ENST00000378412.8|MNV-28803-CC-C|2
DTTSSPCTTGWDWRSCKASLA
>ENST00000450966.5|SNV-6872-C-G|1
IIRLQLQR
>FUSION-ENST00000549050.1:77390-ENST00000505089.6:28553|873
TKQNKTNI
>ENST00000479805.1|SNV-135965-A-G|3
ALHLFHKFSLK
>FUSION-ENST00000549050.1:77390-ENST00000505089.6:28553|280
MSSIFLVK
>ENST00000513468.5|SNV-5008-G-A|2
ALPLPTTGPTGPAVTTAAPSRR
>FUSION-ENST00000549050.1:77390-ENST00000505089.6:28553|506
ILERSCDSSSNPILKAAWNVR
>FUSION-ENST00000535458.6:15683-ENST00000502981.2:6144|2
EPCNLKIHETAAKPPGR
>FUSION-ENST00000549050.1:77390-ENST00000505089.6:28553|544
KHLPSVLFLPFFFLLIYW
>ENST00000520908.7|SNV-52063-C-A|4
EIEMLNNLKVVLTDLGNKDLNR
>FUSION-ENST00000549050.1:77390-ENST00000505089.6:28553|709
LIITGHQRNANQNHNEIPSHAS
>ENST00000357599.8|SNV-85161-T-C|1
DFSQLALDPSGNQLIAGARNYLFR
>ENST00000488782.1|SNV-41955-C-T|5
FMEQVVFKYLRVEPEDHYFLMG
>ENST00000265104.4|MNV-191253-AT-A|5
IKKAEMNSR
>ENST00000556077.5|SNV-17021-G-A|2
LHSPPYHQLLQKICQAGNGFHAYK
>FUSION-ENST00000549050.1:77390-ENST00000505089.6:28553|548
SIQNFNFR
>ENST00000256707.8|SNV-106057-A-C|1
KLLPGKK
>ENST00000473130.5|SNV-61307-G-A|2
MPTLHAEHGGTAGHHR
>FUSION-ENST00000549050.1:77390-ENST00000505089.6:28553|711
LIITGHQR
>ENST00000507005.1|SNV-2045-C-T|7
SSLEPSSQSITSLWPRKCPR
>FUSION-ENST00000549050.1:77390-ENST00000505089.6:28553|772
KTNNPIKK
>FUSION-ENST00000549050.1:77390-ENST00000505089.6:28553|786
QPTEWEKIFATYSCDKGLISR
>FUSION-ENST00000328827.9:77390-ENST00000505089.6:28553|7
SVVEKEER
>FUSION-ENST00000549050.1:77390-ENST00000505089.6:28553|607
FCRSPDLVICPPWPPK
>ENST00000406971.6|SNV-4729-G-T|3
WTLGLPRPQSPILAPGAAPK
>FUSION-ENST00000490097.5:1242-ENST00000471652.1:19961|40
VGAGEEAEGPRLSGR
>FUSION-ENST00000549050.1:77390-ENST00000505089.6:28553|492
ILSSDLRK
>FUSION-ENST00000549050.1:77390-ENST00000505089.6:28553|460
HHYFPNKFLHDFDWNFNLCVK
>FUSION-ENST00000549050.1:77390-ENST00000505089.6:28553|309
MIFLSFVIK
>FUSION-ENST00000549050.1:77390-ENST00000505089.6:28553|914
GFSDQIKAILF
>ENST00000611324.4|INDEL-27799-A-ACC|1
EICSKKKP
>FUSION-ENST00000549050.1:77390-ENST00000505089.6:28553|789
YWPSLSQKPRQYRSGHR
>FUSION-ENST00000549050.1:77390-ENST00000505089.6:28553|295
MLVRTTHNLKFINYVSSFLFNILIY
>FUSION-ENST00000549050.1:77390-ENST00000505089.6:28553|263
FHHASQDNSQLKVYKLCLK
>ENST00000583677.1|SNV-15259-G-T|9
THSSQSWMDWGWSPLKR
>ENST00000479805.1|SNV-135965-A-G|9
NYSQMALHLFHK
>ENST00000645409.1|SNV-67048-A-G|1
RKIPLTVK
>ENST00000282928.5|MNV-17629-TCG-T|7
EFKDPQKDAHR
>ENST00000567499.5|SNV-25753-G-A|6
SQDKRLCCQMFR
>FUSION-ENST00000549050.1:77390-ENST00000505089.6:28553|456
FLHDFDWNFNLCVKRLLTPSQY
>ENST00000274673.8|SNV-17792-C-A|2
KVDMNLKPETIK
>ENST00000513016.5|SNV-66733-G-A|4
MSLTTPTQSK
>FUSION-ENST00000549050.1:77390-ENST00000505089.6:28553|286
ALGLNYSGKEGEG
>ENST00000511685.6|SNV-529043-A-T|1
LGGFTQVNNTIDSGELDIGRR
>ENST00000471370.5|SNV-6135-G-A|2
ANGTSSTHCSHPLSTRDR
>ENST00000370336.5|SNV-9908-C-G|3
ESTARSAMSKVEADSWR
>ENST00000294484.7|SNV-23655-T-C|4
SSLLRSEILFGAPLPNYYPVDDR
>FUSION-ENST00000549050.1:77390-ENST00000505089.6:28553|708
FLRDLELEIPFDPAMPLLGIYPK
>ENST00000233735.2|SNV-2814-G-T|4
WKDVPFEDKFSFVCK
>ENST00000199814.9|SNV-7823-G-A|2
DGTTDSR
>ENST00000486798.5|SNV-49690-A-G|14
MDQYGKFNEVPEWQR
>FUSION-ENST00000549050.1:77390-ENST00000505089.6:28553|674
EYYAAVKNDEFMSFVGTWMK
>FUSION-ENST00000622592.1:122-ENST00000624813.1:2199|5
RYVSSVLWVFPR
>ENST00000544752.6|SNV-636025-T-A|2
MSSSHQGEYPWGKRTISSR
>FUSION-ENST00000549050.1:77390-ENST00000505089.6:28553|686
TWNQPKYPTTIDWIKK
>ENST00000373105.1|SNV-1971-C-T|4
LKEEFSSFGSISWAK
>ENST00000350198.8|INDEL-176814-G-GTT|3
QTQSASSSHSR
>ENST00000341029.9|MNV-71059-GA-G|2
QARALHLHLEG
>FUSION-ENST00000549050.1:77390-ENST00000505089.6:28553|268
EQDSTKFHHASQDNSQLK
>ENST00000440650.6|SNV-39917-T-C|1
HHTNLLIILFSMMLMTGTPQLTSK
>FUSION-ENST00000549050.1:77390-ENST00000505089.6:28553|389
MRPYLPCFVEIFFILLR
>ENST00000247668.7|SNV-39286-C-T|2
ISAIFSPAFYTSRYGYK
>ENST00000375541.10|SNV-208605-G-T|4
QLAQLEARREHLEAEGQALLLAK
>ENST00000394980.5|SNV-56304-G-A|2
INKYALEMEDGLNK
>ENST00000258198.7|SNV-25753-G-A|3
TGSPGSPGADGVQSTAK
>ENST00000549620.5|SNV-173727-G-T|1
EFFVDDSEEIVEVPQPDPNQPKP
>FUSION-ENST00000549050.1:77390-ENST00000505089.6:28553|262
VYKLCLK
>ENST00000300850.5|SNV-5453-C-A|3
EEVWEETTVKGEEIETRLETAEK
>FUSION-ENST00000549050.1:77390-ENST00000505089.6:28553|497
MILIGILIYVLR
>FUSION-ENST00000549050.1:77390-ENST00000505089.6:28553|282
PEIIDSTER
>FUSION-ENST00000580620.5:2629-ENST00000564869.1:16881|9
HACVLIAPNCVVSAVLGDGVSR
>FUSION-ENST00000549050.1:77390-ENST00000505089.6:28553|911
FCKGLFVCLYQITLVCSSYYFR
>ENST00000491306.6|SNV-2548-A-G|2
TVAGGAWTYNTTSAVTVKSAVRR
>FUSION-ENST00000549050.1:77390-ENST00000505089.6:28553|344
MQLHNRTLFRMK
>ENST00000337907.7|SNV-488716-G-A|1
EEALDDTEEPESPPPPPR
>FUSION-ENST00000549050.1:77390-ENST00000505089.6:28553|718
GCGEIGTLLHCWWDCK
>ENST00000578681.5|SNV-39851-A-T|2
ELLDLAMLNAWFRK
>ENST00000358371.9|SNV-66405-C-G|2
CMHGTPYWMAPEVINESGYGR
>FUSION-ENST00000549050.1:77390-ENST00000505089.6:28553|629
KQTTPSKSGR
>FUSION-ENST00000549050.1:77390-ENST00000505089.6:28553|13
MTPLHCSLGNKSETPSQK
>ENST00000342992.10|SNV-296350-A-T|2
EISIEAMDFVDRLFVKER
>ENST00000463587.5|SNV-5254-C-A|2
AYLEYHGLAYSIMIK
>ENST00000563958.5|SNV-4075-A-G|3
SDTVLSDVHLYTPNRR
>FUSION-ENST00000549050.1:77390-ENST00000505089.6:28553|683
YPTTIDWIKKMWHIHTMEYYAAVK
>ENST00000578681.5|SNV-39851-A-T|1
ELLDLAMLNAWFRKSR
>FUSION-ENST00000545607.5:41422-ENST00000337019.7:585647|27
GLGGPRR
>FUSION-ENST00000549050.1:77390-ENST00000505089.6:28553|822
DSECMLCLCSRWFQR
>ENST00000474634.1|SNV-448211-G-A|3
AANIMAKR
>FUSION-ENST00000549050.1:77390-ENST00000505089.6:28553|433
NWAFITKLSIYLYICIIFPTRL
>ENST00000493633.5|SNV-61360-A-T|15
QRPDELRAGARHDR
>ENST00000302326.5|MNV-2975-GG-G|5
TTPAWRPLLRLVARGCCSGALCR
>ENST00000509894.5|SNV-36759-A-G|2
CVLGQLVGLNSPNSILK
>FUSION-ENST00000549050.1:77390-ENST00000505089.6:28553|952
MFFQIILDPLHFHLNFESV
>ENST00000564960.1|SNV-43586-C-G|2
SLCAGQVCTHLPRPGGGAGAGEHG
>ENST00000371818.9|SNV-11628-G-T|1
QYAMDYSNKALDK
>FUSION-ENST00000549050.1:77390-ENST00000505089.6:28553|304
IFLSFVIKLRIFTFLLK
>FUSION-ENST00000549050.1:77390-ENST00000505089.6:28553|57
MQIPFVKLPGEK
>ENST00000378412.8|MNV-28803-CC-C|14
TWCRCWSWR
>ENST00000240617.10|MNV-251-CT-C|4
TRGGPGGRPGLPQPPPLLLLRCCCR
>ENST00000636491.1|SNV-124391-T-A|3
YLNTRLLTVPWPVKGSNIK
>ENST00000352940.8|SNV-14060-G-A|4
FARIELR
>FUSION-ENST00000490097.5:1242-ENST00000471652.1:19961|20
CVRMTRGEGLGR
>FUSION-ENST00000549050.1:77390-ENST00000505089.6:28553|805
LKSFCTAKETTIR
>ENST00000613258.4|SNV-77614-G-A|5
FSKPIGDFKFGISSESKPEEVK
>FUSION-ENST00000549050.1:77390-ENST00000505089.6:28553|899
MKALIIDLRLLFF
>FUSION-ENST00000545607.5:41422-ENST00000337019.7:585647|11
SSARPPEPALRGPPPPRVR
>FUSION-ENST00000549050.1:77390-ENST00000505089.6:28553|403
MRTLGHRVR
>ENST00000506104.1|SNV-8618-G-T|4
MAKGLITLE
>FUSION-ENST00000549050.1:77390-ENST00000505089.6:28553|702
MPLLGIYPKDYK
>FUSION-ENST00000549050.1:77390-ENST00000505089.6:28553|101
LLYESLSLIFNK
>FUSION-ENST00000549050.1:77390-ENST00000505089.6:28553|159
MCSASYEALR
>ENST00000308128.9|SNV-33014-G-C|1
DVSNICAPMTASNTQHR
>FUSION-ENST00000549050.1:77390-ENST00000505089.6:28553|761
MNRHFSKEDIYAAK
>ENST00000233735.2|SNV-2814-G-T|3
DVPFEDK
>FUSION-ENST00000549050.1:77390-ENST00000505089.6:28553|70
HDFPRTKR
>ENST00000257901.7|SNV-5140-C-A|3
AKQDMACLIKEYQEVMNSK
>ENST00000300850.5|SNV-5453-C-A|2
GEEIETR
>ENST00000473980.5|INDEL-201749-G-GTTCTGG|5
YPAKSGSGALSR
>ENST00000427947.7|SNV-6872-C-G|2
QRFESSVYSYSACLLSFCS
>ENST00000389622.7|SNV-59106-T-A|5
GQKCELEEGEK
>ENST00000656590.1|SNV-81681-A-G|5
AKEPVLALR
>FUSION-ENST00000549050.1:77390-ENST00000505089.6:28553|652
MFPLIGGN
>FUSION-ENST00000361758.8:41422-ENST00000337019.7:585647|1
SWLVATSTTWAQVILPPQPLK
>FUSION-ENST00000549050.1:77390-ENST00000505089.6:28553|40
MVLFCNCRLLRK
>ENST00000359154.6|SNV-168892-G-T|1
CKYHQFRFLCHSNALPSHVK
>ENST00000368115.5|SNV-18052-T-A|1
APREKYR
>ENST00000329153.10|SNV-24019-A-C|2
LSNLQNVDSEGSLHRK
>ENST00000519171.1|SNV-35196-C-G|1
MQGLALR
>FUSION-ENST00000490097.5:1242-ENST00000471652.1:19961|9
QRDHGAGKR
>ENST00000350878.8|INDEL-176814-G-GTT|2
LTANETQSASSSHSR
>FUSION-ENST00000549050.1:77390-ENST00000505089.6:28553|453
MQKPLGQCIG
>FUSION-ENST00000549050.1:77390-ENST00000505089.6:28553|440
LIEYKAR
>ENST00000613054.2|INDEL-2727-C-CT|5
KETLETHYQVYQLLYLFSQGNR
>ENST00000494986.5|SNV-450-C-T|4
SRLLPSLSSNSKSSLGDK
>FUSION-ENST00000549050.1:77390-ENST00000505089.6:28553|251
DRRYVLIIK
>ENST00000375541.10|SNV-208605-G-T|1
EHLEAEGQALLLAKETLTGELAGLR
>ENST00000335071.4|SNV-345-T-A|5
LTLAAIYRFITERYAFYR
>FUSION-ENST00000549050.1:77390-ENST00000505089.6:28553|377
CNKPAHCAHVPYNLKYNNNK
>ENST00000257901.7|SNV-5140-C-A|4
AKQDMACLIK
>ENST00000611324.4|INDEL-27799-A-ACC|7
QAKSNPLPISLVTK
>ENST00000369577.8|INDEL-107070-G-GA|3
KTKEASFPIP
>ENST00000283195.11|SNV-45214-G-T|1
ELFGPPLAETVFTPKTSPENVQDR
>ENST00000361972.8|SNV-43796-G-T|1
ADFWCDVVIADLHPVWWCTQNNK
>ENST00000544752.6|SNV-636025-T-A|13
MRVSVVLMSSSHQGEYPWGK
>ENST00000295987.13|SNV-45522-G-C|1
QSRPVAGGPGAPPAARPPPSPSPQR
>FUSION-ENST00000549050.1:77390-ENST00000505089.6:28553|103
MSHCTQLEKLLYESLSLIFNKVYFE
>FUSION-ENST00000549050.1:77390-ENST00000505089.6:28553|364
CVVFFVFVFVCLFVFVWRGCEFSCR
>FUSION-ENST00000545607.5:41422-ENST00000337019.7:585647|2
AGFRGWGVGAAVQY
>ENST00000504778.5|SNV-45047-G-A|9
MDDSYTR
>ENST00000646253.1|SNV-265278-C-T|3
RQELLEEEGEGQEPPLEVERAPR
>ENST00000493633.5|SNV-61360-A-T|1
MIEKAYGQQLTDWAKR
>FUSION-ENST00000549050.1:77390-ENST00000505089.6:28553|463
MMHHYFPNKFLHDFDWNFNLCVKR
>ENST00000462777.1|SNV-925-C-A|2
CVADRPRGAPLHR
>ENST00000344788.7|SNV-4937-C-A|2
KEVGSEAGSLLPQPR
>ENST00000352940.8|SNV-14060-G-A|2
IELREHGEK
>ENST00000520908.7|SNV-52063-C-A|2
VVLTDLGNKDLNR
>ENST00000329153.10|SNV-24019-A-C|1
LSNLQNVDSEGSLHRKYQELLK
>ENST00000255381.2|SNV-21684-C-A|4
KMEGDLNEMEIQLNHDNR
>ENST00000359154.6|SNV-168892-G-T|3
SFRCKYHQFR
>ENST00000357574.7|INDEL-66690-G-GA|1
MHNVGISSPFSYSSNQMEAF
>FUSION-ENST00000549050.1:77390-ENST00000505089.6:28553|264
FHHASQDNSQLKVYK
>FUSION-ENST00000580620.5:2629-ENST00000564869.1:16881|6
FKPFSCLSLPSSWDHRCR
>FUSION-ENST00000549050.1:77390-ENST00000505089.6:28553|84
VKMSLYHLSR
>ENST00000345913.8|SNV-122626-G-A|1
HEYELQGR
>ENST00000240617.10|MNV-248-CTG-C|3
GAAETCR
>ENST00000555139.1|SNV-373-C-G|2
MRLTDSCVQRLLEITEGSEFLR
>ENST00000341695.10|SNV-77764-C-T|1
STYQCWKALLMKK
>FUSION-ENST00000401642.8:52431-ENST00000513836.1:62208|1
MSMDVGAVALGPSDLDGDV
>ENST00000342679.9|SNV-19872-C-A|1
HYMAPERINPELNQKGYNVK
>ENST00000404895.7|SNV-448211-G-A|4
QARLSDSGNYTCMAANIMAKR
>FUSION-ENST00000490097.5:1242-ENST00000471652.1:19961|15
GEGLGRALPVPLLLPLEAAPR
>ENST00000614259.1|INDEL-23857-G-GA|1
NLLYWVFIQLAGKKVK
>FUSION-ENST00000549050.1:77390-ENST00000505089.6:28553|490
KFLKVLR
>ENST00000350878.8|INDEL-176814-G-GTT|1
NTNLPPPLHLL
>ENST00000507005.1|SNV-2045-C-T|8
MSSLEPSSQSITSLWPRKCPR
>ENST00000393313.5|INDEL-58003-A-AA|1
TKTFSWL
>FUSION-ENST00000549050.1:77390-ENST00000505089.6:28553|373
LSSMSSIVDLVFIK
>FUSION-ENST00000549050.1:77390-ENST00000505089.6:28553|161
MVVFTCNPSYSGG
>ENST00000372216.8|SNV-251642-G-C|4
DGVPGLPGLPR
>ENST00000286301.7|SNV-55788-G-A|2
RDSSFSSQGVDTYVEMR
>ENST00000615007.4|SNV-13166-C-A|2
DSNHCVTTATR
>FUSION-ENST00000549050.1:77390-ENST00000505089.6:28553|949
MYQVEEKLSY
>FUSION-ENST00000549050.1:77390-ENST00000505089.6:28553|642
GNITHQGLLWGGGRGRDSIR
>ENST00000555982.5|SNV-23834-G-A|3
EIMETER
>ENST00000294484.7|SNV-23655-T-C|2
SEILFGAPLPNYYPVDDRWEEQR
>FUSION-ENST00000549050.1:77390-ENST00000505089.6:28553|347
SGNEKMQLHNR
>ENST00000458137.5|SNV-1429-G-T|1
EHLCNSKKQLSSAFLEIQGAQPSGK
>ENST00000620693.4|SNV-61360-A-T|1
AMIEKAYGQQLTDWAKR
>FUSION-ENST00000549050.1:77390-ENST00000505089.6:28553|933
MRVYVCVMLFTNVLVIIYFSPL
>ENST00000536576.5|SNV-17021-G-A|2
TAYTARPITSSSRRFVR
>ENST00000544752.6|SNV-636025-T-A|7
VSVVLMSSSHQGEYPWGKRTISSR
>ENST00000329153.10|SNV-24019-A-C|3
LSNLQNVDSEGSLHR
>FUSION-ENST00000549050.1:77390-ENST00000505089.6:28553|605
FCRSPDLVICPPWPPKVLGLQA
>ENST00000393313.5|INDEL-58003-A-AA|5
QDSESPKSTSPSAAGGQQKNQK
>ENST00000529752.5|SNV-15470-G-C|1
AAALLPPGVWHRMR
>ENST00000341029.9|MNV-71059-GA-G|4
TVVYRQAR
>FUSION-ENST00000328827.9:77390-ENST00000505089.6:28553|4
EERAEADDVRSAVTSCCVTLGEVK
>FUSION-ENST00000549050.1:77390-ENST00000505089.6:28553|507
ILERSCDSSSNPILK
>ENST00000404895.7|SNV-448211-G-A|1
LSDSGNYTCMAANIMAKRR
>FUSION-ENST00000549050.1:77390-ENST00000505089.6:28553|32
PLDFQEDLS
>ENST00000567887.5|INDEL-253780-C-CA|2
EQGNFLKGIWVQGST
>ENST00000503596.5|SNV-2471-C-T|3
SQGMPPTCCSSSASCQRRCSWR
>ENST00000474634.1|SNV-448211-G-A|5
AANIMAK
>FUSION-ENST00000549050.1:77390-ENST00000505089.6:28553|82
VKMSLYHLSRHDFPR
>FUSION-ENST00000490097.5:1242-ENST00000471652.1:19961|38
LSGRGRGAR
>FUSION-ENST00000490097.5:1242-ENST00000471652.1:19961|8
DHGAGKR
>FUSION-ENST00000622592.1:122-ENST00000624813.1:2199|2
YVSSVLWVFPRATR
>ENST00000359154.6|SNV-168892-G-T|4
QGSPGAYDRSFRCK
>ENST00000337579.4|MNV-42459-GAAGATG-G|2
EDDELEARLNIFILR
>ENST00000520926.1|SNV-113480-G-A|1
SDRCSASEN
>FUSION-ENST00000549050.1:77390-ENST00000505089.6:28553|593
MTLNHRNCC
>ENST00000520926.1|SNV-113482-G-T|1
DSDRCSASEN
>FUSION-ENST00000549050.1:77390-ENST00000505089.6:28553|746
CSSSLAIR
>ENST00000263035.9|SNV-184-C-T|1
LRKPESREPQGALERPPVDHGLAR
>FUSION-ENST00000549050.1:77390-ENST00000505089.6:28553|350
MMKQGRK
>FUSION-ENST00000549050.1:77390-ENST00000505089.6:28553|892
ISSSYVCTNPVLCSTICSVLLNIQ
>ENST00000247668.7|SNV-39286-C-T|5
QEAVAGRISAIFSPAFYTSR
>FUSION-ENST00000549050.1:77390-ENST00000505089.6:28553|395
MSDCSSMGTLPQLD
>ENST00000557740.5|SNV-1326-G-C|10
SPDSDWGSKQGLHRPGEPVGQ
>FUSION-ENST00000549050.1:77390-ENST00000505089.6:28553|229
MPVIPALWEAEVGGPLDAR
>FUSION-ENST00000549050.1:77390-ENST00000505089.6:28553|909
IFFFFLVLVPEHCWPQNK
>ENST00000544752.6|SNV-636025-T-A|11
MRVSVVLMSSSHQGEYPWGKR
>FUSION-ENST00000545607.5:41422-ENST00000337019.7:585647|47
VTAGRDR
>ENST00000613054.2|INDEL-2727-C-CT|6
YPKKETLETHYQVYQLLYLFSQGNR
>ENST00000484842.1|SNV-336932-G-C|2
MAVIFGPTLMRAQEDTVAAMMNIK
>FUSION-ENST00000549050.1:77390-ENST00000505089.6:28553|166
MRFGGDIQNISDIYANYSNLILP
>FUSION-ENST00000476558.7:35643-ENST00000635023.1:165966|4
DVSATEPRK
>ENST00000361582.8|INDEL-54767-C-CA|2
RMEYGTAIF
>ENST00000373105.1|SNV-1971-C-T|2
EEFSSFGSISWAK
>ENST00000255381.2|SNV-21684-C-A|5
KKMEGDLNEMEIQLNHDNR
>ENST00000519171.1|SNV-35196-C-G|2
FLWLTIFLVSLAPMQGLALR
>ENST00000494986.5|SNV-450-C-T|3
LLPSLSSNSK
>ENST00000409592.7|SNV-247478-G-T|1
DPEMLVDLQYSLSNSYASTPELRR
>FUSION-ENST00000549050.1:77390-ENST00000505089.6:28553|196
MRPSGSYSWR
>ENST00000371124.4|SNV-851-G-T|2
LFYIALEPEKELR
>ENST00000254846.9|SNV-9432-G-A|1
QVLGNLDLQSEEIQGREK
>ENST00000302326.5|MNV-2975-GG-G|20
APGVWAPSSSRRR
>ENST00000557740.5|SNV-1326-G-C|5
QTGAAQAR
>FUSION-ENST00000549050.1:77390-ENST00000505089.6:28553|76
SLYHLSR
>FUSION-ENST00000545607.5:41422-ENST00000337019.7:585647|29
GLRGLGGPR
>ENST00000377325.2|INDEL-8394-G-GA|2
SPIWKIFQEPKTC
>ENST00000301732.10|MNV-62829-CT-C|8
FGSGYSLRAKVQSEGQQEAR
>ENST00000389048.8|SNV-389625-C-G|4
YIAQLLPHKEAAR
>ENST00000564960.1|SNV-43586-C-G|1
FALIFPDLVEGLVLVNMD
>ENST00000401605.5|SNV-66216-T-C|1
HGIFAPPSRVQR
>ENST00000302219.10|SNV-17595-G-T|2
SSAILNRMQNIQFEAVVGHK
>FUSION-ENST00000503926.1:14605-ENST00000389652.10:83293|145
MILLRECPSHLK
>FUSION-ENST00000549050.1:77390-ENST00000505089.6:28553|329
NTLFTLFR
>ENST00000321639.7|INDEL-47406-G-GC|4
GSAQHPPLSGPQLLLALQPQR
>FUSION-ENST00000549050.1:77390-ENST00000505089.6:28553|228
PVIPALWEAEVGGPLDAR
>ENST00000301732.10|MNV-62829-CT-C|6
AKVQSEGQQEARR
>ENST00000345913.8|SNV-122626-G-A|3
RVLVYSCRHEYELQGR
>FUSION-ENST00000549050.1:77390-ENST00000505089.6:28553|516
MLVIKRTALVASR
>ENST00000438610.5|SNV-44325-T-C|1
ACESCHMSSLR
>ENST00000332065.9|SNV-32277-G-T|2
RPGRDDMLDLETDAYIHCVSAFVK
>FUSION-ENST00000549050.1:77390-ENST00000505089.6:28553|627
AHVYICNKPAPCAHVP
>ENST00000265104.4|MNV-191253-AT-A|10
YPLLIDHRLK
>FUSION-ENST00000549050.1:77390-ENST00000505089.6:28553|405
SYPTCWLTR
>ENST00000381340.8|SNV-117408-A-C|2
ITLFMQYSSYREDVLK
>FUSION-ENST00000549050.1:77390-ENST00000505089.6:28553|748
KCSSSLAIR
>ENST00000637569.1|SNV-135793-C-G|2
DGLWDICDARK
>ENST00000637569.1|SNV-135793-C-G|6
AELHQRVNDLRDGLWDICDAR
>FUSION-ENST00000549050.1:77390-ENST00000505089.6:28553|695
SCCYKATCTRMFIAALFTIAK
>ENST00000502492.6|SNV-8618-G-T|1
NGGLITLE
>ENST00000350549.8|SNV-5049-T-C|1
LQGIEVGHFMGGDVGIYTNVHK
>ENST00000526301.6|SNV-14968-C-T|2
SWRLSRR
>ENST00000467586.5|SNV-32277-G-T|2
MLDLETDAYIHCVSAFVK
>ENST00000341695.10|SNV-77764-C-T|4
AFALEVIKSTYQCWKALLMK
>FUSION-ENST00000549050.1:77390-ENST00000505089.6:28553|955
MISTHCDFCLPGSSDSPVSASR
>ENST00000331737.10|SNV-186610-G-A|2
HPEKGKPEK
>ENST00000532070.1|SNV-2919-C-A|3
KVLYPLRR
>FUSION-ENST00000549050.1:77390-ENST00000505089.6:28553|703
PLLGIYPK
>ENST00000278422.9|SNV-26604-A-T|2
QLPTLILFQGGMEAMRRPQIDK
>FUSION-ENST00000650807.1:7838-ENST00000476977.5:75944|1
EMDHIRLT
>FUSION-ENST00000549050.1:77390-ENST00000505089.6:28553|461
HHYFPNK
>FUSION-ENST00000549050.1:77390-ENST00000505089.6:28553|917
MGFSDQIK
>ENST00000397916.1|SNV-202237-C-T|7
GEDLSRCGKQSQLR
>FUSION-ENST00000549050.1:77390-ENST00000505089.6:28553|810
IDKWDLIK
>ENST00000302326.5|MNV-2975-GG-G|27
WAAWPSRTLSAKAAAR
>ENST00000263035.9|SNV-184-C-T|7
ALPLFWRGYQTERGVYGYR
>FUSION-ENST00000549050.1:77390-ENST00000505089.6:28553|86
WHVLRYFKYNQNETDVR
>FUSION-ENST00000545607.5:41422-ENST00000337019.7:585647|41
APGGLGGQEGAQRRCR
>ENST00000567887.5|INDEL-253780-C-CA|6
VSDGEQAKKEQGNFLK
>FUSION-ENST00000549050.1:77390-ENST00000505089.6:28553|133
KTPTPPSL
>ENST00000361715.6|SNV-69805-G-A|2
GVEIDPSLIKDTWHQVYR
>FUSION-ENST00000549050.1:77390-ENST00000505089.6:28553|123
AQVIHSPQPPK
>ENST00000567295.5|SNV-4075-A-G|1
RHLMVRLNSVGQPGR
>ENST00000302326.5|MNV-2975-GG-G|26
TLSAKAAAR
>FUSION-ENST00000549050.1:77390-ENST00000505089.6:28553|56
QIPFVKLPGEK
>ENST00000342679.9|SNV-19872-C-A|6
TMDAGCK
>ENST00000455756.6|SNV-461153-C-G|2
KLLECLMK
>FUSION-ENST00000549050.1:77390-ENST00000505089.6:28553|192
PSGSYSWR
>FUSION-ENST00000549050.1:77390-ENST00000505089.6:28553|397
NITLWDLSWGWGR
>FUSION-ENST00000549050.1:77390-ENST00000505089.6:28553|363
EKYFYYAN
>ENST00000378412.8|MNV-28803-CC-C|11
CWSWRHSWPRPRYPR
>FUSION-ENST00000490097.5:1242-ENST00000471652.1:19961|31
GSGVEAAEPASERGAGAPGPARR
>ENST00000478642.5|SNV-13009-G-T|1
QFCGHHLCPDR
>FUSION-ENST00000503926.1:14605-ENST00000389652.10:83293|141
ECPSHLK
>FUSION-ENST00000503926.1:14605-ENST00000389652.10:83293|143
MILLRECPSHLKLMAVTS
>ENST00000381340.8|SNV-117408-A-C|3
ITLFMQYSSYR
>FUSION-ENST00000549050.1:77390-ENST00000505089.6:28553|125
LVLTSRAQVIHSPQPPK
>ENST00000302326.5|MNV-2975-GG-G|3
LVARGCCSGALCRSR
>FUSION-ENST00000549050.1:77390-ENST00000505089.6:28553|491
ILSSDLRKFLK
>ENST00000331737.10|SNV-186610-G-A|1
HPEKGKPEKVHSSSEESHACPR
>FUSION-ENST00000549050.1:77390-ENST00000505089.6:28553|404
MRTLGHR
>ENST00000507005.1|SNV-2045-C-T|10
MSSLEPSSQSITSLWPRK
>ENST00000326665.10|SNV-66932-C-T|3
CIIAMGLDKKPSLLKSR
>FUSION-ENST00000549050.1:77390-ENST00000505089.6:28553|91
FFHIPVSFLFVLAIKLK
>ENST00000495276.6|SNV-278-G-T|2
VGFVGAGLMAGAIAQGLIR
>FUSION-ENST00000549050.1:77390-ENST00000505089.6:28553|7
SETPSQKKK
>ENST00000637569.1|SNV-135793-C-G|4
VNDLRDGLWDICDARK
>FUSION-ENST00000549050.1:77390-ENST00000505089.6:28553|190
PSGSYSWRKAK
>ENST00000310521.6|SNV-11487-C-A|1
ALQQLMEQK
>ENST00000301732.10|MNV-62829-CT-C|5
VQSEGQQEAR
>ENST00000301732.10|MNV-62829-CT-C|1
SSRPSWT
>FUSION-ENST00000549050.1:77390-ENST00000505089.6:28553|586
TIGRTGNVILKEM
>ENST00000255858.12|SNV-13995-G-A|2
WQFASDGGNIGFGVFLK
>FUSION-ENST00000549050.1:77390-ENST00000505089.6:28553|802
MNLGAPVLGAYIFRIVSSSS
>FUSION-ENST00000549050.1:77390-ENST00000505089.6:28553|913
MLKFCKGLFVCLYQITLVCSSYYFR
>FUSION-ENST00000549050.1:77390-ENST00000505089.6:28553|505
SCDSSSNPILK
>ENST00000379388.7|SNV-112035-T-C|1
LEQVYNIAVTSSAGLTSPSSR
>FUSION-ENST00000549050.1:77390-ENST00000505089.6:28553|255
LQLDRRNNFCFIAQ
>FUSION-ENST00000549050.1:77390-ENST00000505089.6:28553|442
CNSLFLYICNSKL
>ENST00000557740.5|SNV-1326-G-C|6
LGKQTGAAQARR
>FUSION-ENST00000549050.1:77390-ENST00000505089.6:28553|148
AEAGTSHDR
>FUSION-ENST00000549050.1:77390-ENST00000505089.6:28553|64
IGTVIPF
>FUSION-ENST00000549050.1:77390-ENST00000505089.6:28553|552
MGKSIQNFNFR
>FUSION-ENST00000549050.1:77390-ENST00000505089.6:28553|735
MRYHLMPVR
>ENST00000557367.2|SNV-12839-C-A|2
IRPGFSLLVR
>FUSION-ENST00000545607.5:41422-ENST00000337019.7:585647|16
RGPRSSARPPEPALR
>FUSION-ENST00000549050.1:77390-ENST00000505089.6:28553|840
MYPVVIQEQVVQFPCS
>ENST00000539841.1|SNV-19778-G-A|5
RVAVFNSK
>FUSION-ENST00000549050.1:77390-ENST00000505089.6:28553|501
MLSLNKILSSDLR
>FUSION-ENST00000549050.1:77390-ENST00000505089.6:28553|447
MLAKDTSLLG
>FUSION-ENST00000549050.1:77390-ENST00000505089.6:28553|693
ATCTRMFIAALFTIAKTWNQPK
>FUSION-ENST00000545607.5:41422-ENST00000337019.7:585647|30
RGLRGLGGPR
>ENST00000567887.5|INDEL-253780-C-CA|4
KEQGNFLKGIWVQGST
>ENST00000504778.5|SNV-45047-G-A|4
MTLIPGEDK
>FUSION-ENST00000549050.1:77390-ENST00000505089.6:28553|187
KQAHHMIGAGARER
>FUSION-ENST00000549050.1:77390-ENST00000505089.6:28553|610
GFHCVSQDGLDLLTS
>FUSION-ENST00000549050.1:77390-ENST00000505089.6:28553|110
MGSSPHTQSLK
>ENST00000494986.5|SNV-450-C-T|1
LLPSLSSNSKSSLGDKSWGPR
>ENST00000378412.8|MNV-28803-CC-C|13
TWCRCWSWRHSWPRPR
>ENST00000350549.8|SNV-5049-T-C|2
DKLQGIEVGHFMGGDVGIYTNVHK
>FUSION-ENST00000549050.1:77390-ENST00000505089.6:28553|860
MVRSCAFNN
>ENST00000275815.4|SNV-8931-A-G|2
GLYLAFHSPGACVALVSVR
>ENST00000494986.5|SNV-450-C-T|5
SRLLPSLSSNSK
>FUSION-ENST00000549050.1:77390-ENST00000505089.6:28553|439
MLIEYKARNWAFITK
>ENST00000361055.9|SNV-8829-T-C|1
QIHVIDTDTIDVSNLNRQFLFRPK
>FUSION-ENST00000549050.1:77390-ENST00000505089.6:28553|780
SGHRHGQGLHV
>FUSION-ENST00000549050.1:77390-ENST00000505089.6:28553|827
DFMSKTPK
>ENST00000265104.4|MNV-191253-AT-A|8
LKARSGLK
>ENST00000341029.9|MNV-71059-GA-G|5
KPCEASSKTVVYRQAR
>ENST00000557367.2|SNV-12839-C-A|1
IRPGFSLLVRNSL
>ENST00000261776.10|SNV-18029-G-T|4
KMCEFVLGEFLKEIK
>ENST00000259271.7|SNV-76319-C-T|4
TLEDNEERMSRFSK
>ENST00000373367.8|SNV-101580-G-C|3
NGFNLGFINNIQQVFGDK
>ENST00000257209.8|SNV-446346-G-C|3
AFELSYLQK
>FUSION-ENST00000549050.1:77390-ENST00000505089.6:28553|172
MIQSPPNRPRLQHWR
>ENST00000519823.2|SNV-113480-G-A|1
WPCADADSIPFEDRPLSKLKK
>FUSION-ENST00000549050.1:77390-ENST00000505089.6:28553|60
MLMQIPFVKLPGEK
>ENST00000584486.5|SNV-7078-G-A|1
HFWMFHSQTVYDINR
>ENST00000301732.10|MNV-62829-CT-C|3
VQSEGQQEARRSSRPSWT
>FUSION-ENST00000549050.1:77390-ENST00000505089.6:28553|136
FYSISLLL
>FUSION-ENST00000549050.1:77390-ENST00000505089.6:28553|20
PVIPATWEAEAGESLEPGR
>FUSION-ENST00000549050.1:77390-ENST00000505089.6:28553|836
AEFNSWVSLLTSVSLICLMLTVGC
>ENST00000557740.5|SNV-1326-G-C|4
QTGAAQARR
>FUSION-ENST00000490097.5:1242-ENST00000471652.1:19961|29
GAGAPGPARR
>FUSION-ENST00000549050.1:77390-ENST00000505089.6:28553|801
NLGAPVLGAYIFRIVSSSS
>ENST00000263674.4|MNV-2777-AGGGGCCTGGCACCCT-A|2
GYQEVIQSIVQGRVVDDR
>ENST00000371124.4|SNV-851-G-T|4
EKLFYIALEPEKELR
>FUSION-ENST00000549050.1:77390-ENST00000505089.6:28553|349
QGRKSGNEK
>FUSION-ENST00000549050.1:77390-ENST00000505089.6:28553|147
AEAGTSHDRSR
>FUSION-ENST00000549050.1:77390-ENST00000505089.6:28553|529
TSIRYFCYCSFIHFNIN
>ENST00000520132.1|SNV-7823-G-A|1
ERWNYRL
>FUSION-ENST00000535458.6:15683-ENST00000502981.2:6144|9
QELVTFRDVAIEFSPEEWK
>FUSION-ENST00000549050.1:77390-ENST00000505089.6:28553|937
MYTFSFLCLPYCPGLDWQYDR
>ENST00000373105.1|SNV-1971-C-T|1
EEFSSFGSISWAKVMMEVGQGK
>ENST00000342836.8|SNV-48614-T-A|1
DSGGPVVCNGQLQGVVTWGHGCAWK
>FUSION-ENST00000549050.1:77390-ENST00000505089.6:28553|579
LASFLYF
>ENST00000480032.4|SNV-179900-C-T|1
FDVSVVNNYSECKALIESN
>ENST00000199814.9|SNV-7823-G-A|1
DGTTDSRIK
>FUSION-ENST00000549050.1:77390-ENST00000505089.6:28553|670
MSFVGTWMK
>ENST00000389622.7|SNV-59106-T-A|2
CELEEGEKVLNR
>FUSION-ENST00000549050.1:77390-ENST00000505089.6:28553|177
ERAGAGPILLTRSHWC
>FUSION-ENST00000549050.1:77390-ENST00000505089.6:28553|475
MLLSFALSISVLRLLCIILML
>FUSION-ENST00000549050.1:77390-ENST00000505089.6:28553|379
CNKPAHCAHVPYNLK
>FUSION-ENST00000490097.5:1242-ENST00000471652.1:19961|4
EHVISIEGIYANILMR
>ENST00000392676.8|SNV-12870-C-G|4
EVGVWRQSR
>ENST00000302326.5|MNV-2975-GG-G|31
LRQPNLAQLGHPGDVGQGAWCMAAR
>ENST00000539841.1|SNV-19778-G-A|8
VHTLVGLVWKVLEGPEDTPAGGCLQ
>FUSION-ENST00000549050.1:77390-ENST00000505089.6:28553|151
EESKAEAGTSHDR
>ENST00000247668.7|SNV-39286-C-T|4
QEAVAGRISAIFSPAFYTSRYGYK
>FUSION-ENST00000549050.1:77390-ENST00000505089.6:28553|118
NHYHSYLIKYILSEYT
>FUSION-ENST00000549050.1:77390-ENST00000505089.6:28553|918
LDMGFSDQIKAILF
>FUSION-ENST00000549050.1:77390-ENST00000505089.6:28553|8
SETPSQKK
>FUSION-ENST00000549050.1:77390-ENST00000505089.6:28553|365
CVVFFVFVFVCLFVFVWR
>ENST00000555982.5|SNV-23834-G-A|2
EIMETERMYVQDLR
>ENST00000373367.8|SNV-101580-G-C|2
NGFNLGFINNIQQVFGDKK
>ENST00000218104.6|SNV-18695-G-A|4
FEKLNSAAR
>ENST00000275815.4|SNV-8931-A-G|4
RGLYLAFHSPGACVALVSVR
>ENST00000344788.7|SNV-4937-C-A|1
EVGSEAGSLLPQPR
>FUSION-ENST00000549050.1:77390-ENST00000505089.6:28553|752
MKKCSSSLAIR
>FUSION-ENST00000549050.1:77390-ENST00000505089.6:28553|71
HDFPRTK
>ENST00000352940.8|SNV-14060-G-A|5
VAEAQRFARIELR
>FUSION-ENST00000549050.1:77390-ENST00000505089.6:28553|325
THVGLLLHGDSSST
>ENST00000282226.5|SNV-31738-G-C|1
SLAVVQPSMMLLENVKRHLK
>FUSION-ENST00000476558.7:27884-ENST00000635023.1:165966|4
VWSRFAECLTQR
>ENST00000357574.7|INDEL-66690-G-GA|3
EKKMHNVGISSPFSYSSNQMEAF
>ENST00000493633.5|SNV-61360-A-T|11
HDREGVRAAAHR
>ENST00000310521.6|SNV-11487-C-A|2
EENRALQQLMEQK
>FUSION-ENST00000549050.1:77390-ENST00000505089.6:28553|948
YQVEEKLSY
>ENST00000613054.2|INDEL-2727-C-CT|4
ETLETHYQVYQLLYLFSQGNR
>ENST00000668969.1|SNV-66405-C-G|7
LKCMHGTPYWMAPEVINESGYGR
>ENST00000373367.8|SNV-101585-T-C|1
NTQQVFGDKKK
>ENST00000379454.9|SNV-196560-G-A|3
TYTLLEK
>ENST00000282928.5|MNV-17629-TCG-T|8
EFKDPQK
>FUSION-ENST00000549050.1:77390-ENST00000505089.6:28553|931
VYVCVMLFTNVLVIIYFSPL
>FUSION-ENST00000549050.1:77390-ENST00000505089.6:28553|954
ISTHCDFCLPGSSDSPVSASR
>ENST00000615007.4|SNV-13166-C-A|3
CLRDSNHCVTTATR
>ENST00000492449.5|SNV-181868-G-C|3
EKENFEKSR
>ENST00000544752.6|SNV-636025-T-A|1
SSSHQGEYPWGKRTISSR
>ENST00000583677.1|SNV-15259-G-T|7
THSSQSWMDWGWSPLKRVEASR
>ENST00000324803.6|SNV-3858-C-G|3
AHVECAPAHTCR
>FUSION-ENST00000549050.1:77390-ENST00000505089.6:28553|532
MLFYSFCSRTSIR
>FUSION-ENST00000476558.7:27884-ENST00000635023.1:165966|8
IEEFLEAHSTDEFKDVSATEPR
>FUSION-ENST00000549050.1:77390-ENST00000505089.6:28553|493
ILSSDLR
>FUSION-ENST00000549050.1:77390-ENST00000505089.6:28553|335
GISLLIFISLNKAER
>FUSION-ENST00000549050.1:77390-ENST00000505089.6:28553|883
MFHNMFCLIEHTVSFRK
>ENST00000492449.5|SNV-181868-G-C|1
ENFEKSRDLSWEC
>FUSION-ENST00000381295.7:30281-ENST00000646253.1:130211|4
ESKKFAYK
>FUSION-ENST00000549050.1:77390-ENST00000505089.6:28553|390
HPLLPSAECLV
>FUSION-ENST00000549050.1:77390-ENST00000505089.6:28553|773
KTNNPIK
>ENST00000409050.1|SNV-105439-G-T|2
MHSTVYCNGVVSLGTTTETEMRK
>FUSION-ENST00000549050.1:77390-ENST00000505089.6:28553|877
MFCLIEHTVSFRK
>ENST00000397916.1|SNV-202237-C-T|2
GSFSLWQTVTATMWRCK
>ENST00000265104.4|MNV-191253-AT-A|7
ARSGLKIK
>ENST00000554924.1|SNV-373-C-G|3
REASSSSPEAGEGQMRLTDSCVQGI
>FUSION-ENST00000549050.1:77390-ENST00000505089.6:28553|666
MSFVGTWMKLETIILSKLSQGQK
>FUSION-ENST00000476558.7:27884-ENST00000635023.1:165966|1
FAECLTQRSS
>ENST00000471370.5|SNV-6135-G-A|1
ANGTSSTHCSHPLSTRDRR
>ENST00000381340.8|SNV-117408-A-C|1
ITLFMQYSSYREDVLKGGDVVR
>FUSION-ENST00000650807.1:7838-ENST00000476977.5:75944|3
EREMDHIR
>ENST00000281950.8|SNV-30226-C-T|1
NHIPITEQGDALR
>FUSION-ENST00000549050.1:77390-ENST00000505089.6:28553|210
SNHYLSIKNKAK
>FUSION-ENST00000549050.1:77390-ENST00000505089.6:28553|749
GENFCNLLM
>FUSION-ENST00000549050.1:77390-ENST00000505089.6:28553|885
MFHNMFCLIEHTVSFR
>FUSION-ENST00000549050.1:77390-ENST00000505089.6:28553|720
SGNNRCWRGCGEIGTLLHCWWDCK
>ENST00000321639.7|INDEL-47406-G-GC|2
YQVTEWPVACDLGAADWGK
>FUSION-ENST00000535458.6:15683-ENST00000502981.2:6144|10
QELVTFR
>FUSION-ENST00000549050.1:77390-ENST00000505089.6:28553|459
HHYFPNKFLHDFDWNFNLCVKR
>ENST00000351030.7|SNV-44961-A-G|3
LEQSESTNRSMRNYVQFLK
>FUSION-ENST00000549050.1:77390-ENST00000505089.6:28553|738
QIKTTMRYHLMPVR
>FUSION-ENST00000549050.1:77390-ENST00000505089.6:28553|320
METLFFFQCLDEYEDDEAGQK
>FUSION-ENST00000476558.7:27884-ENST00000635023.1:165966|3
VWSRFAECLTQRSS
>ENST00000557740.5|SNV-1326-G-C|3
QTGAAQARRACR
>ENST00000298818.12|SNV-373-C-G|1
EASSSSPEAGEGQMRLTDSCVQR
>FUSION-ENST00000549050.1:77390-ENST00000505089.6:28553|10
TPLHCSLGNKSETPSQKK
>FUSION-ENST00000549050.1:77390-ENST00000505089.6:28553|298
LCHNFTEGCGFVARLFE
>FUSION-ENST00000549050.1:77390-ENST00000505089.6:28553|811
AKIDKWDLIK
>ENST00000613512.4|SNV-1429-G-T|10
IFREHLCNSK
>ENST00000491306.6|SNV-2548-A-G|1
SAVRRLK
>FUSION-ENST00000549050.1:77390-ENST00000505089.6:28553|615
MGAAHQHGTCIYM
>ENST00000265104.4|MNV-191253-AT-A|4
KAEMNSR
>ENST00000507005.1|SNV-2045-C-T|3
DGDVIIGALFSVHHQPLAEK
>FUSION-ENST00000549050.1:77390-ENST00000505089.6:28553|36
LTFSNLFF
>ENST00000503634.5|MNV-50339-GT-G|2
KFECTRTAK
>ENST00000258198.7|SNV-25753-G-A|4
KTGSPGSPGADGVQSTAKK
>FUSION-ENST00000549050.1:77390-ENST00000505089.6:28553|83
MVKMSLYHLSRHDFPR
>ENST00000275815.4|SNV-8931-A-G|5
LTRRGLYLAFHSPGACVALVSVR
>ENST00000635252.1|SNV-82770-A-G|1
ELLQPENPCPGDQNQEQQYPDPHSR
>ENST00000484834.5|SNV-53886-T-G|3
MPTYGRSFTLAASSDTR
>FUSION-ENST00000490097.5:1242-ENST00000471652.1:19961|18
MTRGEGLGRALPVPLLLPLEAAPR
>ENST00000247668.7|SNV-39286-C-T|6
RQEAVAGRISAIFSPAFYTSR
>ENST00000367482.8|SNV-11873-C-T|1
GPISTTSDKPAPTTPKETAPTTPK
>FUSION-ENST00000476558.7:10195-ENST00000635023.1:165966|74
EEQNVSGVDLQNASHSEAVEAIK
>ENST00000511685.6|SNV-529042-G-A|3
LGGFTQKNNTIDSGELDIGRR
>FUSION-ENST00000549050.1:77390-ENST00000505089.6:28553|383
MAHVYMCNKPAHCAHVPYNLK
>FUSION-ENST00000549050.1:77390-ENST00000505089.6:28553|337
GISLLIFISLNK
>FUSION-ENST00000549050.1:77390-ENST00000505089.6:28553|129
MLPRLVLTSR
>FUSION-ENST00000549050.1:77390-ENST00000505089.6:28553|362
GCEFSCR
>FUSION-ENST00000549050.1:77390-ENST00000505089.6:28553|306
IFLSFVIKLR
>ENST00000261776.10|SNV-18029-G-T|2
MCEFVLGEFLKEIK
>ENST00000359520.12|SNV-44525-A-C|2
VAVFQLVSSLPGRNKPLRR
>FUSION-ENST00000549050.1:77390-ENST00000505089.6:28553|849
MCLLLLF
>ENST00000374043.6|SNV-61360-A-T|5
NCVQERAMIEK
>FUSION-ENST00000549050.1:77390-ENST00000505089.6:28553|371
SSIVDLVFIK
>ENST00000452035.6|SNV-4677-T-C|2
MGAVASEYFVLTAAHCFTVDDK
>ENST00000378412.8|MNV-28803-CC-C|18
EDANLPGTAAWCR
>ENST00000450966.5|SNV-6872-C-G|2
VRIIRLQLQR
>ENST00000536101.5|SNV-160538-C-T|2
VIQENTSVRWELGQLQQQLK
>FUSION-ENST00000549050.1:77390-ENST00000505089.6:28553|515
LVIKRTALVASR
>ENST00000562725.5|SNV-43586-C-G|2
DPNGKGWIDWAATK
>FUSION-ENST00000549050.1:77390-ENST00000505089.6:28553|764
DMNRHFSK
>ENST00000257901.7|SNV-5140-C-A|1
QDMACLIKEYQEVMNSK
>FUSION-ENST00000549050.1:77390-ENST00000505089.6:28553|244
MSSAVIHFVAVISLICGIQKSQTHR
>FUSION-ENST00000549050.1:77390-ENST00000505089.6:28553|520
VVTKNFVTGY
>FUSION-ENST00000549050.1:77390-ENST00000505089.6:28553|420
HKYFFNTINIFSHIIETVY
>FUSION-ENST00000549050.1:77390-ENST00000505089.6:28553|667
SFVGTWMKLETIILSK
>ENST00000536576.5|SNV-17021-G-A|1
RFVRLGTALFEYIFHHENDVK
>ENST00000519823.2|SNV-113480-G-A|SNV-113482-G-T|2
MWPCADADSIPFEDRPLSKLKNSDR
>FUSION-ENST00000549050.1:77390-ENST00000505089.6:28553|400
TLGHRVRNITLWDLSWGWGR
>ENST00000488782.1|SNV-41955-C-T|4
MEQVVFKYLRVEPEDHYFLMG
>ENST00000328299.4|SNV-554003-C-T|2
VFVKWAK
>ENST00000507866.6|SNV-521713-G-A|3
YIMGQQR
>ENST00000377325.2|INDEL-8394-G-GA|1
IFQEPKTC
>FUSION-ENST00000549050.1:77390-ENST00000505089.6:28553|386
RPYLPCFVEIFFILLRL
>ENST00000555982.5|SNV-23834-G-A|1
EIMETERMYVQDLRSIVEDYLLK
>ENST00000613512.4|SNV-1429-G-T|7
EHLCNSKK
>FUSION-ENST00000549050.1:77390-ENST00000505089.6:28553|73
YNQNETDVR
>ENST00000541618.1|MNV-248-CTG-C|3
RWADIFSKYNS
>ENST00000424347.6|SNV-5664-A-G|1
SSIALKTVNFTGCNLTWQGADHMAK
>ENST00000474634.1|SNV-448211-G-A|4
MAANIMAKR
>FUSION-ENST00000549050.1:77390-ENST00000505089.6:28553|233
SQVFYLIF
>FUSION-ENST00000549050.1:77390-ENST00000505089.6:28553|432
LSIYLYICIIFPTR
>ENST00000358371.9|SNV-66405-C-G|1
CMHGTPYWMAPEVINESGYGRK
>ENST00000493633.5|SNV-61360-A-T|16
MQRPDELRAGARHDR
>FUSION-ENST00000549050.1:77390-ENST00000505089.6:28553|694
ATCTRMFIAALFTIAK
>ENST00000556567.5|SNV-17021-G-A|8
MEQAIRTPRTAYTARPITSSSR
>FUSION-ENST00000549050.1:77390-ENST00000505089.6:28553|754
EDIYAAKKHMK
>ENST00000614125.4|SNV-17021-G-A|1
RFVRLGTASMLTSPDGPFINLSR
>ENST00000504778.5|SNV-45047-G-A|5
DDSYTRRR
>ENST00000380188.2|SNV-17792-C-A|1
NLKPETIK
>ENST00000343508.7|SNV-1147474-C-A|1
YTFGSNVHYSCTGKRSLLGQSSR
>FUSION-ENST00000549050.1:77390-ENST00000505089.6:28553|511
RTALVASRILER
>FUSION-ENST00000549050.1:77390-ENST00000505089.6:28553|612
MMSSCPL
>ENST00000513847.5|INDEL-2727-C-CT|6
GPWMDSYSGPLR
>ENST00000240617.10|MNV-251-CT-C|5
TRGGPGGRPGLPQPPPLLLLR
>FUSION-ENST00000549050.1:77390-ENST00000505089.6:28553|157
MCSASYEALRELLMEESK
>ENST00000475340.1|SNV-4101-C-A|4
MHQYSTGR
>ENST00000521909.1|SNV-196560-G-A|3
MPAKELLKPIPY
>FUSION-ENST00000549050.1:77390-ENST00000505089.6:28553|328
LVHPLIGCSVGPLFAPAETR
>ENST00000544752.6|SNV-636025-T-A|4
MSSSHQGEYPWGKR
>FUSION-ENST00000328827.9:77390-ENST00000505089.6:28553|6
SVVEKEERAEADDVR
>ENST00000584010.5|SNV-39851-A-T|1
LNAWFRKSR
>ENST00000520926.1|SNV-113480-G-A|SNV-113482-G-T|1
NSDRCSASEN
>FUSION-ENST00000549050.1:77390-ENST00000505089.6:28553|704
MPLLGIYPK
>ENST00000656590.1|SNV-81681-A-G|4
AKEPVLALRR
>ENST00000375401.8|SNV-7074-G-A|2
VKLNYLDQIAKF
>ENST00000302326.5|MNV-2975-GG-G|25
TLSAKAAARAPGVWAPSSSR
>FUSION-ENST00000549050.1:77390-ENST00000505089.6:28553|131
MCSQTSYALV
>FUSION-ENST00000549050.1:77390-ENST00000505089.6:28553|340
MLLYLFIR
>ENST00000640292.2|SNV-24059-C-T|1
ESELQVHSALLGRPAPFGDVCLLRL
>ENST00000300747.10|SNV-5940-A-G|3
QPPHRQLGAEVAAALAGLQR
>FUSION-ENST00000549050.1:77390-ENST00000505089.6:28553|920
LDMGFSDQIK
>ENST00000368073.7|SNV-36936-A-C|2
IDENENNGVLQK
>FUSION-ENST00000545607.5:41422-ENST00000337019.7:585647|37
AGVDPPVPDAPCPAGTPR
>ENST00000266383.10|SNV-99435-A-G|1
IGGMNTREFRDR
>ENST00000373105.1|SNV-1971-C-T|3
LKEEFSSFGSISWAKVMMEVGQGK
>FUSION-ENST00000549050.1:77390-ENST00000505089.6:28553|814
MATKAKIDK
>FUSION-ENST00000549050.1:77390-ENST00000505089.6:28553|817
TPKAMATKAK
>FUSION-ENST00000549050.1:77390-ENST00000505089.6:28553|858
CHYHFFFNHLHVK
>ENST00000507005.1|SNV-2045-C-T|1
DGDVIIGALFSVHHQPLAEKVPERK
>ENST00000541618.1|MNV-248-CTG-C|1
WADIFSKYNS
>ENST00000486798.5|SNV-49690-A-G|5
MENLMKFQSGKD
>FUSION-ENST00000549050.1:77390-ENST00000505089.6:28553|323
PGCLLEGR
>ENST00000257209.8|SNV-446346-G-C|2
AFELSYLQKVPEVK
>ENST00000554767.5|SNV-37065-G-T|3
MCYSPVFLRSCCNPTWS
>ENST00000333229.6|SNV-47136-G-C|4
IWRFDQLEWR
>ENST00000329153.10|SNV-24019-A-C|4
VKLSNLQNVDSEGSLHRK
>ENST00000636491.1|SNV-124391-T-A|2
LLTVPWPVK
>ENST00000456556.5|SNV-62724-G-C|2
ATSDDKDSVSNIPTEIK
>ENST00000381461.6|INDEL-39464-T-TT|1
LGLCPQFF
>ENST00000648372.1|SNV-77416-G-T|6
KTQVEQCEPVNDAFR
>FUSION-ENST00000549050.1:77390-ENST00000505089.6:28553|162
FGGDIQNISDIYANYSNLILP
>ENST00000341029.9|MNV-71059-GA-G|1
ALHLHLEG
>FUSION-ENST00000476558.7:35643-ENST00000635023.1:165966|3
DVSATEPRKFPLIK
>ENST00000623286.1|SNV-554-T-A|1
LTYCGPNLINHFYCDDLPF
>ENST00000520926.1|SNV-113480-G-A|SNV-113482-G-T|2
LKNSDRCSASEN
>FUSION-ENST00000545607.5:41422-ENST00000337019.7:585647|4
ELSPPVRTKAGFR
>FUSION-ENST00000549050.1:77390-ENST00000505089.6:28553|526
IDLSSPF
>ENST00000160373.8|SNV-149029-C-A|4
RHPSQGQQAVVKDALSILLNK
>FUSION-ENST00000549050.1:77390-ENST00000505089.6:28553|561
FPVQWIAVLPWERAFR
>ENST00000251636.10|SNV-45047-G-A|1
AQVHPSSVNRDLQTHG
>FUSION-ENST00000549050.1:77390-ENST00000505089.6:28553|115
TVMANPQLLFVPT
>FUSION-ENST00000545607.5:41422-ENST00000337019.7:585647|14
GPRSSARPPEPALRGPPPPR
>FUSION-ENST00000549050.1:77390-ENST00000505089.6:28553|153
ELLMEESKAEAGTSHDRSR
>ENST00000299977.9|SNV-21810-C-A|5
IRNVFHCEPANILYICEKQPLK
>ENST00000254846.9|SNV-9432-G-A|5
EKSRQVLGNLDLQSEEIQGR
>ENST00000582341.1|SNV-4785-G-A|4
MDDFEKK
>ENST00000491306.6|SNV-2548-A-G|3
TVAGGAWTYNTTSAVTVKSAVR
>FUSION-ENST00000549050.1:77390-ENST00000505089.6:28553|450
FPLCLSSPHFCQK
>ENST00000643759.2|SNV-34206-A-G|4
KAENTGVELGDVWELQKK
>ENST00000378412.8|MNV-28803-CC-C|7
RRDTTSSPCTTGWDWR
>ENST00000448878.6|SNV-196367-G-A|3
ARQLEEKNR
>ENST00000180173.10|SNV-40322-C-G|1
LVDRVSAKK
>FUSION-ENST00000549050.1:77390-ENST00000505089.6:28553|216
KKEVMSI
>FUSION-ENST00000549050.1:77390-ENST00000505089.6:28553|823
DSECMLCLCSR
>ENST00000496930.5|SNV-38291-A-C|1
AAVSVLTPFSKGTPSTSSPAK
>FUSION-ENST00000622592.1:122-ENST00000624813.1:2199|4
RYVSSVLWVFPRATR
>ENST00000300850.5|SNV-5453-C-A|1
GEEIETRLETAEK
>ENST00000374690.9|INDEL-2727-C-CT|1
GHAFGDCQGPCFAH
>FUSION-ENST00000549050.1:77390-ENST00000505089.6:28553|366
YILLKEKYFYYAN
>ENST00000337579.4|MNV-42459-GAAGATG-G|5
STAQAQQREDDELEAR
>ENST00000376861.5|SNV-925-C-A|5
YFSTAVSR
>ENST00000370336.5|SNV-9908-C-G|4
ESTARSAMSK
>FUSION-ENST00000549050.1:77390-ENST00000505089.6:28553|941
NTIDFCILR
>ENST00000473633.1|SNV-58020-G-A|2
MAALERAVA
>FUSION-ENST00000545607.5:41422-ENST00000337019.7:585647|5
ELSPPVRTK
>ENST00000372216.8|SNV-251642-G-C|3
DGVPGLPGLPRLPGDGGQGFPGEK
>FUSION-ENST00000549050.1:77390-ENST00000505089.6:28553|436
ARNWAFITKLSIYLYICIIFPTR
>FUSION-ENST00000549050.1:77390-ENST00000505089.6:28553|685
YPTTIDWIK
>ENST00000613512.4|SNV-1429-G-T|1
YLGNTCVIPKNS
>ENST00000544752.6|SNV-636025-T-A|6
MSSSHQGEYPWGK
>ENST00000299977.9|SNV-21810-C-A|4
NVFHCEPANILYICEK
>ENST00000367097.8|SNV-266454-C-G|2
TSLVHLQPRQMTIYLPEVR
>FUSION-ENST00000549050.1:77390-ENST00000505089.6:28553|385
PYLPCFVEIFFILLR
>ENST00000556077.5|SNV-17021-G-A|3
LHSPPYHQLLQK
>ENST00000513291.2|SNV-81681-A-G|7
MTQNSYRAKEPVLALR
>FUSION-ENST00000549050.1:77390-ENST00000505089.6:28553|826
DFMSKTPKAMATK
>FUSION-ENST00000549050.1:77390-ENST00000505089.6:28553|348
KSGNEKMQLHNR
>ENST00000582341.1|SNV-4785-G-A|3
MDDFEKKVR
>ENST00000302219.10|SNV-17595-G-T|3
SSAILNR
>ENST00000489835.6|SNV-10447-G-T|1
LAGDRGQVQ
>FUSION-ENST00000549050.1:77390-ENST00000505089.6:28553|284
FQDLQWMPEIIDSTER
>FUSION-ENST00000549050.1:77390-ENST00000505089.6:28553|563
NRFPVQWIAVLPWERAFR
>FUSION-ENST00000549050.1:77390-ENST00000505089.6:28553|489
FLKVLREIFFF
>FUSION-ENST00000549050.1:77390-ENST00000505089.6:28553|687
TWNQPKYPTTIDWIK
>FUSION-ENST00000549050.1:77390-ENST00000505089.6:28553|462
MHHYFPNKFLHDFDWNFNLCVKR
>ENST00000486798.5|SNV-49690-A-G|3
MKFQSGK
>ENST00000329153.10|SNV-24019-A-C|5
VKLSNLQNVDSEGSLHR
>ENST00000199814.9|SNV-7823-G-A|4
EKDGTTDSR
>FUSION-ENST00000549050.1:77390-ENST00000505089.6:28553|408
TVMALRSYPTCWLTR
>FUSION-ENST00000476558.7:27884-ENST00000635023.1:165966|2
FAECLTQR
>ENST00000473980.5|INDEL-201749-G-GTTCTGG|3
SGSGALSR
>FUSION-ENST00000549050.1:77390-ENST00000505089.6:28553|700
MPLLGIYPKDYKSCCYK
>ENST00000378412.8|MNV-28803-CC-C|1
SCKASLA
>FUSION-ENST00000549050.1:77390-ENST00000505089.6:28553|18
PVIPATWEAEAGESLEPGRQR
>ENST00000494986.5|SNV-450-C-T|2
LLPSLSSNSKSSLGDK
>ENST00000376492.3|SNV-23153-G-T|5
EPPCVSGNHRGGVCVLDGVR
>FUSION-ENST00000549050.1:77390-ENST00000505089.6:28553|345
MQLHNRTLFR
>FUSION-ENST00000549050.1:77390-ENST00000505089.6:28553|25
HTVSCKF
>ENST00000485931.5|SNV-13009-G-T|3
TSRQCDHPQDFVAITRGGGK
>ENST00000258198.7|SNV-25753-G-A|5
KTGSPGSPGADGVQSTAK
>FUSION-ENST00000549050.1:77390-ENST00000505089.6:28553|778
GLISRTYNELKQIYK
>ENST00000611324.4|MNV-27800-TGG-T|1
SPYSPSHWPL
>FUSION-ENST00000549050.1:77390-ENST00000505089.6:28553|791
YWPSLSQKPRQYR
>ENST00000492251.1|SNV-247478-G-T|3
LVDLQYSLSNSYASTPELR
>FUSION-ENST00000549050.1:77390-ENST00000505089.6:28553|90
FFHIPVSFLFVLAIKLKLK
>FUSION-ENST00000549050.1:77390-ENST00000505089.6:28553|170
MIQSPPNRPRLQHWRLHFNMR
>ENST00000643759.2|SNV-34206-A-G|3
AENTGVELGDVWELQK
>ENST00000648372.1|SNV-77416-G-T|5
MKTQVEQCEPVNDAFRR
>ENST00000668969.1|SNV-66405-C-G|2
MAPTVTCLSACMGLHIGWPQK
>ENST00000498020.1|SNV-2236-C-T|3
SFHSTSTKK
>FUSION-ENST00000549050.1:77390-ENST00000505089.6:28553|676
EYYAAVK
>ENST00000404895.7|SNV-448211-G-A|5
QARLSDSGNYTCMAANIMAK
>FUSION-ENST00000549050.1:77390-ENST00000505089.6:28553|292
FINYVSSFLFNILIY
>ENST00000355520.6|SNV-336932-G-C|1
ENLMTPSNMAVIFGPTLMR
>FUSION-ENST00000549050.1:77390-ENST00000505089.6:28553|635
MNSNKFTR
>FUSION-ENST00000549050.1:77390-ENST00000505089.6:28553|80
LKACLEGTVLILLTYVILSLQQPNK
>ENST00000233735.2|SNV-2814-G-T|5
WKDVPFEDK
>FUSION-ENST00000328827.9:77390-ENST00000505089.6:28553|3
AEADDVR
>ENST00000275815.4|SNV-8931-A-G|3
RGLYLAFHSPGACVALVSVRVFYQR
>ENST00000308378.7|SNV-93808-G-T|2
QVISSDTGSTVSFWMIDTVQK
>ENST00000392676.8|SNV-12870-C-G|3
EVGVWRQSRTLLLK
>ENST00000507005.1|SNV-2045-C-T|2
DGDVIIGALFSVHHQPLAEKVPER
>ENST00000361582.8|INDEL-54767-C-CA|4
HLNVFPAPKKR
>ENST00000324803.6|SNV-3858-C-G|1
AHVECAPAHTCRRGVPACSR
>ENST00000294484.7|SNV-23655-T-C|1
SEILFGAPLPNYYPVDDRWEEQRAK
>FUSION-ENST00000549050.1:77390-ENST00000505089.6:28553|495
MILIGILIYVLRDC
>ENST00000497613.2|SNV-7660-G-A|1
WLSCCLNGGHPSPSALERASARWR
>FUSION-ENST00000549050.1:77390-ENST00000505089.6:28553|181
IGAGARER
>FUSION-ENST00000549050.1:77390-ENST00000505089.6:28553|839
YPVVIQEQVVQFPCS
>FUSION-ENST00000549050.1:77390-ENST00000505089.6:28553|109
GSSPHTQSLK
>ENST00000493633.5|SNV-61360-A-T|2
MIEKAYGQQLTDWAK
>FUSION-ENST00000545607.5:41422-ENST00000337019.7:585647|33
VAEGCGVSPAAPLASAVTFPR
>FUSION-ENST00000549050.1:77390-ENST00000505089.6:28553|261
VYKLCLKFSI
>ENST00000503634.5|MNV-50339-GT-G|4
MGTTCIWKKFECTR
>ENST00000307194.6|SNV-3953-T-C|3
ELVAECGGRACAFDNRATGR
>FUSION-ENST00000622592.1:122-ENST00000624813.1:2199|3
YVSSVLWVFPR
>ENST00000372216.8|SNV-251642-G-C|5
GVIGEPGKDGVPGLPGLPR
>ENST00000275815.4|SNV-8931-A-G|1
GLYLAFHSPGACVALVSVRVFYQR
>FUSION-ENST00000549050.1:77390-ENST00000505089.6:28553|567
HVLDCLILSHRSL
>ENST00000377325.2|INDEL-8394-G-GA|3
SPIWKIFQEPK
>FUSION-ENST00000549050.1:77390-ENST00000505089.6:28553|376
MCNKPAHCAHVPYNLKYNNNKK
>FUSION-ENST00000549050.1:77390-ENST00000505089.6:28553|185
QAHHMIGAGARER
>ENST00000282928.5|MNV-17629-TCG-T|1
GEALQVRV
>ENST00000519171.1|SNV-35196-C-G|4
MFRFLWLTIFLVSLAPMQGLALR
>FUSION-ENST00000539197.5:27884-ENST00000635023.1:165966|1
WFQWQVNQMEEVSLTF
>FUSION-ENST00000549050.1:77390-ENST00000505089.6:28553|259
MGAKLQLDR
>FUSION-ENST00000549050.1:77390-ENST00000505089.6:28553|206
MPSFLFLAR
>ENST00000518900.1|SNV-4623-A-G|3
TLLSLGYSSYSR
>FUSION-ENST00000549050.1:77390-ENST00000505089.6:28553|631
KKQTTPSK
>ENST00000351030.7|SNV-44961-A-G|2
SMRNYVQFLK
>FUSION-ENST00000549050.1:77390-ENST00000505089.6:28553|93
IQLRFFHIPVSFLFVLAIKLK
>FUSION-ENST00000545607.5:41422-ENST00000337019.7:585647|48
LLDEGER
>FUSION-ENST00000549050.1:77390-ENST00000505089.6:28553|441
MLIEYKAR
>ENST00000555982.5|SNV-23834-G-A|5
VVREIMETER
>ENST00000378412.8|MNV-28803-CC-C|5
RDTTSSPCTTGWDWRSCK
>ENST00000328299.4|SNV-554003-C-T|4
FITEKKVFVK
>ENST00000471370.5|SNV-6135-G-A|3
SWRANGTSSTHCSHPLSTRDR
>FUSION-ENST00000549050.1:77390-ENST00000505089.6:28553|936
YTFSFLCLPYCPGLDWQYDR
>ENST00000511718.5|SNV-31738-G-C|6
MIFTTSLAVVQPSMMLLENVK
>ENST00000302326.5|MNV-2975-GG-G|13
IRRPETCCPVGWAARVCPLTVAR
>ENST00000611324.4|INDEL-27799-A-ACC|2
KEICSKK
>FUSION-ENST00000469901.5:1242-ENST00000471652.1:19961|3
EGIYANILMRFSQK
>ENST00000567887.5|INDEL-253780-C-CA|1
GIWVQGST
>ENST00000308378.7|SNV-93808-G-T|1
QVISSDTGSTVSFWMIDTVQKIK
>ENST00000582341.1|SNV-4785-G-A|1
IHQLSTGLTTRPMWPRLA
>ENST00000307194.6|SNV-3953-T-C|5
ALRELVAECGGRACAFDNR
>FUSION-ENST00000549050.1:77390-ENST00000505089.6:28553|588
KTIGRTGNVILK
>FUSION-ENST00000549050.1:77390-ENST00000505089.6:28553|555
YLSQLEK
>FUSION-ENST00000549050.1:77390-ENST00000505089.6:28553|283
MPEIIDSTER
>ENST00000557740.5|SNV-1326-G-C|7
LGKQTGAAQAR
>ENST00000324695.9|SNV-21802-A-T|1
LIYIAQSNGAWILTGGTHYGLMK
>ENST00000475340.1|SNV-4101-C-A|2
MHQYSTGRW
>ENST00000344546.8|SNV-4785-G-A|1
AGLMDDFEKKVK
>FUSION-ENST00000622592.1:122-ENST00000624813.1:2199|1
YVSSVLWVFPRATRNE
>ENST00000361972.8|SNV-43796-G-T|2
RADFWCDVVIADLHPVWWCTQNNK
>FUSION-ENST00000549050.1:77390-ENST00000505089.6:28553|126
LPRLVLTSRAQVIHSPQPPK
>ENST00000521909.1|SNV-196560-G-A|5
MKMPAKELLKPIPY
>FUSION-ENST00000549050.1:77390-ENST00000505089.6:28553|673
NRNTFTLLVGL
>ENST00000555982.5|SNV-23834-G-A|4
VVREIMETERMYVQDLR
>ENST00000647602.1|SNV-99435-A-G|2
MNTREFRDR
>FUSION-ENST00000549050.1:77390-ENST00000505089.6:28553|864
MMHLFSSFHLEPICVILFKCVSC
>FUSION-ENST00000549050.1:77390-ENST00000505089.6:28553|566
MNRFPVQWIAVLPWER
>ENST00000231130.3|SNV-2503-G-T|1
FLKPIIPNFVSQGAERVSEANPSFR
>FUSION-ENST00000549050.1:77390-ENST00000505089.6:28553|369
MYILLKEK
>ENST00000463587.5|SNV-5254-C-A|1
AYLEYHGLAYSIMIKDIQVLLDEER
>FUSION-ENST00000549050.1:77390-ENST00000505089.6:28553|12
TPLHCSLGNKSETPSQK
>ENST00000289373.5|SNV-2623-G-T|2
ETIHQEK
>FUSION-ENST00000549050.1:77390-ENST00000505089.6:28553|61
LMQIPFVK
>FUSION-ENST00000549050.1:77390-ENST00000505089.6:28553|66
CDVLELYFGDSGIFSHACVVR
>FUSION-ENST00000549050.1:77390-ENST00000505089.6:28553|419
YFFNTINIFSHIIETVY
>ENST00000266383.10|SNV-99435-A-G|2
IGGMNTREFR
>ENST00000647602.1|SNV-99435-A-G|1
NTREFRDR
>FUSION-ENST00000549050.1:77390-ENST00000505089.6:28553|756
EDIYAAK
>FUSION-ENST00000549050.1:77390-ENST00000505089.6:28553|713
SVWRFLR
>ENST00000289672.6|SNV-101528-C-T|1
AVNYTVHFQWI
>ENST00000458610.6|SNV-20345-C-A|1
GLDSAVEVCVVYGNYSQQLQVY
>FUSION-ENST00000549050.1:77390-ENST00000505089.6:28553|816
AMATKAK
>ENST00000240617.10|MNV-248-CTG-C|1
SLLCNCILDAC
>FUSION-ENST00000549050.1:77390-ENST00000505089.6:28553|311
MPLELYVVIYLPLPPFLLLMPSLP
>FUSION-ENST00000545607.5:41422-ENST00000337019.7:585647|13
SSARPPEPALR
>ENST00000282928.5|MNV-17629-TCG-T|4
DAHRGEALQVR
>ENST00000378412.8|MNV-28803-CC-C|15
RTWCRCWSWR
>ENST00000397916.1|SNV-202237-C-T|3
GSFSLWQTVTATMWR
>ENST00000486798.5|SNV-49690-A-G|13
DQYGKFNEVPEWQR
>FUSION-ENST00000549050.1:77390-ENST00000505089.6:28553|815
AMATKAKIDK
>FUSION-ENST00000549050.1:77390-ENST00000505089.6:28553|902
TKPRLLY
>FUSION-ENST00000549050.1:77390-ENST00000505089.6:28553|498
LSLNKILSSDLRK
>ENST00000645409.1|SNV-67048-A-G|2
ERCALRR
>ENST00000316300.10|SNV-87029-G-T|1
SPVVQDCYHGDVRSYR
>ENST00000583677.1|SNV-15259-G-T|4
MDWGWSPLKR
>FUSION-ENST00000490097.5:1242-ENST00000471652.1:19961|39
VGAGEEAEGPRLSGRGR
>ENST00000337579.4|MNV-42459-GAAGATG-G|6
LRSTAQAQQREDDELEAR
>FUSION-ENST00000361758.8:41422-ENST00000337019.7:585647|2
EYPDGLTLCPGWSAVAR
>ENST00000341695.10|SNV-77764-C-T|3
STYQCWK
>ENST00000666250.1|INDEL-744231-T-TA|7
YRNRPGR
>ENST00000225964.10|SNV-2322-C-T|2
GPRGPAGPLGR
>ENST00000302326.5|MNV-2975-GG-G|19
RARGSQVR
>ENST00000367482.8|SNV-11873-C-T|2
GPISTTSDKPAPTTPK
>FUSION-ENST00000549050.1:77390-ENST00000505089.6:28553|488
VLREIFFF
>FUSION-ENST00000490097.5:1242-ENST00000471652.1:19961|14
GEGLGRALPVPLLLPLEAAPRQR
>ENST00000368073.7|SNV-36936-A-C|3
KIDENENNGVLQKFCPHHLVNSESK
>FUSION-ENST00000549050.1:77390-ENST00000505089.6:28553|618
EHNTPGTVVGWGKGEG
>FUSION-ENST00000549050.1:77390-ENST00000505089.6:28553|332
MAIFQLCLLSCM
>ENST00000258198.7|SNV-25753-G-A|1
TGSPGSPGADGVQSTAKKSGQK
>FUSION-ENST00000549050.1:77390-ENST00000505089.6:28553|134
HKKTPTPPSL
>FUSION-ENST00000490097.5:1242-ENST00000471652.1:19961|19
MTRGEGLGR
>ENST00000359520.12|SNV-44525-A-C|3
VAVFQLVSSLPGRNKPLR
>FUSION-ENST00000549050.1:77390-ENST00000505089.6:28553|834
GKDFMSK
>FUSION-ENST00000549050.1:77390-ENST00000505089.6:28553|35
MSFYLYNNPIK
>FUSION-ENST00000381295.7:30281-ENST00000646253.1:130211|3
KFAYKSSDSQAFSAMYPIS
>FUSION-ENST00000549050.1:77390-ENST00000505089.6:28553|428
LTIMLIVDINVLSLILL
>FUSION-ENST00000549050.1:77390-ENST00000505089.6:28553|199
ASTCAQLLMRPSGSYSWR
>FUSION-ENST00000549050.1:77390-ENST00000505089.6:28553|223
LQSAEITPLHSSLGDSETVSQK
>ENST00000389622.7|SNV-59106-T-A|4
GQKCELEEGEKVLNR
>ENST00000673490.1|SNV-105439-G-T|3
MGRCTALCIAMVWFPWLVDLQFLHR
>ENST00000261776.10|SNV-18029-G-T|3
MCEFVLGEFLK
>ENST00000380152.7|INDEL-23857-G-GA|1
EPTLLGFHTASGKKS
>ENST00000263035.9|SNV-184-C-T|4
GVYGYRLR
>ENST00000302326.5|MNV-2975-GG-G|9
VCPLTVARTTPAWRPLLR
>ENST00000393313.5|INDEL-58003-A-AA|4
STSPSAAGGQQKNQK
>FUSION-ENST00000549050.1:77390-ENST00000505089.6:28553|220
MLQSAEITPLHSSLGDSETVSQKKK
>ENST00000614857.4|SNV-7223-T-G|2
FRISHELESASSEVN
>ENST00000335071.4|SNV-345-T-A|4
FITERYAFYR
>FUSION-ENST00000463381.5:38056-ENST00000476296.1:31388|52
AIPIKQVVFR
>FUSION-ENST00000549050.1:77390-ENST00000505089.6:28553|565
NRFPVQWIAVLPWER
>ENST00000488909.1|SNV-44961-A-G|3
MRNYVQFLK
>FUSION-ENST00000549050.1:77390-ENST00000505089.6:28553|202
MASTCAQLLMR
>ENST00000207549.8|SNV-9763-G-C|1
QLDWPDPQEAFMITVKFVEDTCR
>FUSION-ENST00000549050.1:77390-ENST00000505089.6:28553|705
DLELEIPFDPAMPLLGIYPKDYK
>FUSION-ENST00000549050.1:77390-ENST00000505089.6:28553|169
IQSPPNRPRLQHWRLHFNMR
>FUSION-ENST00000549050.1:77390-ENST00000505089.6:28553|535
PFMLFYSFCSRTSIR
>ENST00000328299.4|SNV-554003-C-T|3
KVFVKWAK
>FUSION-ENST00000549050.1:77390-ENST00000505089.6:28553|878
FCLIEHTVSFR
>ENST00000382100.8|SNV-26538-C-T|1
SLEFLAHSLALTIFEDR
>FUSION-ENST00000549050.1:77390-ENST00000505089.6:28553|401
TLGHRVR
>FUSION-ENST00000549050.1:77390-ENST00000505089.6:28553|887
MCFLLTAYIWVLLLLL
>ENST00000333229.6|SNV-47136-G-C|1
FDQLEWRSILLDMATR
>FUSION-ENST00000549050.1:77390-ENST00000505089.6:28553|51
MQSVFTLLLWNWLSYK
>ENST00000464322.5|INDEL-11796-C-CA|2
ESQVNFQEGQLNSGKKTNR
>ENST00000302219.10|SNV-17595-G-T|1
SSAILNRMQNIQFEAVVGHKIK
>FUSION-ENST00000549050.1:77390-ENST00000505089.6:28553|852
CYKYHKMSLSFFL
>FUSION-ENST00000549050.1:77390-ENST00000505089.6:28553|847
YVVSLFSLVSK
>FUSION-ENST00000549050.1:77390-ENST00000505089.6:28553|143
SERESGGRSHTLNQISLVLNHS
>ENST00000554767.5|SNV-37065-G-T|2
CYSPVFLRSCCNPTWS
>ENST00000636491.1|SNV-124391-T-A|1
LLTVPWPVKGSNIK
>FUSION-ENST00000549050.1:77390-ENST00000505089.6:28553|287
MALGLNYSGKEGEG
>ENST00000485931.5|SNV-13009-G-T|4
TSRQCDHPQDFVAITR
>ENST00000376492.3|SNV-23153-G-T|2
GGVCVLDGVRR
>FUSION-ENST00000490097.5:1242-ENST00000471652.1:19961|45
MRVGAGEEAEGPR
>FUSION-ENST00000545607.5:41422-ENST00000337019.7:585647|32
VAEGCGVSPAAPLASAVTFPRGR
>FUSION-ENST00000549050.1:77390-ENST00000505089.6:28553|391
MHPLLPSAECLV
>FUSION-ENST00000549050.1:77390-ENST00000505089.6:28553|367
MYILLKEKYFYYAN
>ENST00000513468.5|SNV-5008-G-A|3
ALPLPTTGPTGPAVTTAAPSR
>FUSION-ENST00000549050.1:77390-ENST00000505089.6:28553|338
MGISLLIFISLNK
>ENST00000301587.9|SNV-4785-G-A|2
AGLMDDFEKK
>ENST00000378412.8|MNV-28803-CC-C|6
RDTTSSPCTTGWDWR
>ENST00000352940.8|SNV-14060-G-A|3
FARIELREHGEK
>FUSION-ENST00000549050.1:77390-ENST00000505089.6:28553|699
PLLGIYPKDYKSCCYK
>FUSION-ENST00000549050.1:77390-ENST00000505089.6:28553|594
QMTLNHRNCC
>ENST00000406610.7|SNV-895105-G-T|1
AGPFGYPLDGHPLSPER
>ENST00000484842.1|SNV-336932-G-C|4
MAVIFGPTLMR
>FUSION-ENST00000549050.1:77390-ENST00000505089.6:28553|393
MGTLPQLD
>ENST00000452035.6|SNV-4677-T-C|1
GAVASEYFVLTAAHCFTVDDK
>ENST00000263035.9|SNV-184-C-T|2
LRKPESR
>FUSION-ENST00000549050.1:77390-ENST00000505089.6:28553|743
EMQIKTTMR
>FUSION-ENST00000549050.1:77390-ENST00000505089.6:28553|421
MHKYFFNTINIFSHIIETVY
>ENST00000636491.1|SNV-124391-T-A|4
YLNTRLLTVPWPVK
>FUSION-ENST00000549050.1:77390-ENST00000505089.6:28553|279
SSIFLVK
>FUSION-ENST00000549050.1:77390-ENST00000505089.6:28553|935
MYTFSFLCLPYCPGLDWQYDRY
>FUSION-ENST00000549050.1:77390-ENST00000505089.6:28553|706
DLELEIPFDPAMPLLGIYPK
>ENST00000504830.6|SNV-364725-G-T|1
CSLPTVRAECCFSCPQTHITHTQR
>ENST00000620693.4|SNV-61360-A-T|2
AMIEKAYGQQLTDWAK
>FUSION-ENST00000401642.8:52431-ENST00000513836.1:62208|2
ENLPIKMSMDVGAVALGPSDLDGDV
>ENST00000329468.5|SNV-1932-C-A|1
VSSLPNSQIHCSAEQRQPGK
>ENST00000313965.4|SNV-1235-C-T|5
TVEGIRSAMRYLTSHFTPR
>FUSION-ENST00000549050.1:77390-ENST00000505089.6:28553|867
CFMMHLFSSFHLEPICVILFKCVSC
>ENST00000378412.8|MNV-28803-CC-C|3
DTTSSPCTTGWDWRSCK
>ENST00000361715.6|SNV-69805-G-A|5
NLESRGVEIDPSLIK
>ENST00000666250.1|INDEL-744231-T-TA|6
YRNRPGRGNEELDDSTGKPR
>ENST00000401605.5|SNV-66216-T-C|2
HGIFAPPSR
>FUSION-ENST00000549050.1:77390-ENST00000505089.6:28553|576
MFINKALIKIW
>ENST00000567499.5|SNV-25753-G-A|12
MGCRAQPR
>ENST00000302326.5|MNV-2975-GG-G|16
GSQVRIR
>FUSION-ENST00000545607.5:41422-ENST00000337019.7:585647|36
AGVDPPVPDAPCPAGTPRR
>FUSION-ENST00000545607.5:41422-ENST00000337019.7:585647|18
AAGLEDACARR
>ENST00000530532.5|SNV-30845-C-T|1
MSAAATW
>FUSION-ENST00000549050.1:77390-ENST00000505089.6:28553|278
MSSIFLVKIIR
>ENST00000282928.5|MNV-17629-TCG-T|3
DAHRGEALQVRV
>ENST00000286301.7|SNV-55788-G-A|1
DSSFSSQGVDTYVEMR
>FUSION-ENST00000545607.5:41422-ENST00000337019.7:585647|50
KLMSSLPNFCGIFNHLERLLDEGER
>FUSION-ENST00000549050.1:77390-ENST00000505089.6:28553|525
MHVLFFSFLMVVTK
>ENST00000613512.4|SNV-1429-G-T|5
QLKLQAKYLGNTCVIPK
>ENST00000518900.1|SNV-4623-A-G|6
GLLGELGQVRTLLSLGYSSYSR
>FUSION-ENST00000545607.5:41422-ENST00000337019.7:585647|34
RWRPSWR
>ENST00000521909.1|SNV-196560-G-A|4
KMPAKELLKPIPY
>FUSION-ENST00000549050.1:77390-ENST00000505089.6:28553|500
LSLNKILSSDLR
>ENST00000479805.1|SNV-135965-A-G|2
MALHLFHKFSLKLSHR
>FUSION-ENST00000549050.1:77390-ENST00000505089.6:28553|50
QSVFTLLLWNWLSYK
>ENST00000564833.5|SNV-25753-G-A|2
KTGSPGSPGADGV
>ENST00000359939.10|SNV-18738-G-A|7
MIDLAGSERTSQTQNR
>ENST00000289672.6|SNV-18986-G-T|2
VPLWPISHFPTSPRSSHGLPPVIPR
>ENST00000299977.9|SNV-21810-C-A|1
QPLKKLVSFSK
>ENST00000302079.10|SNV-223-A-G|2
ASEVVCGLIFRLLLPVCLAVACAFR
>FUSION-ENST00000549050.1:77390-ENST00000505089.6:28553|74
SLYHLSRHDFPRTK
>ENST00000324803.6|SNV-3858-C-G|4
LLTRAHVECAPAHTCRR
>FUSION-ENST00000549050.1:77390-ENST00000505089.6:28553|6
KKIYIYIYIYIYIYIYIYNGGTF
>FUSION-ENST00000545607.5:41422-ENST00000337019.7:585647|6
ELSPPVR
>ENST00000498020.1|SNV-2236-C-T|4
MSFHSTSTKK
>ENST00000493633.5|SNV-61360-A-T|12
HDREGVR
>FUSION-ENST00000549050.1:77390-ENST00000505089.6:28553|281
YIYYAHICFSFLTISWIEDMFLS
>FUSION-ENST00000549050.1:77390-ENST00000505089.6:28553|921
MLDMGFSDQIK
>FUSION-ENST00000549050.1:77390-ENST00000505089.6:28553|46
RTSLIVGSLLAT
>FUSION-ENST00000549050.1:77390-ENST00000505089.6:28553|52
VCCTGSPHC
>ENST00000564960.1|SNV-43586-C-G|3
RSLCAGQVCTHLPRPGGGAGAGEHG
>ENST00000333972.11|SNV-6135-G-A|2
QESQTNSLGRPR
>FUSION-ENST00000490097.5:1242-ENST00000471652.1:19961|16
TRGEGLGRALPVPLLLPLEAAPR
>ENST00000361055.9|SNV-8829-T-C|3
NLALSGFRQIHVIDTDTIDVSNLNR
>FUSION-ENST00000549050.1:77390-ENST00000505089.6:28553|569
HVLDCLILSHR
>ENST00000278422.9|SNV-26604-A-T|3
QLPTLILFQGGMEAMR
>FUSION-ENST00000549050.1:77390-ENST00000505089.6:28553|881
MFHNMFCLIEHTVSFRKTK
>FUSION-ENST00000549050.1:77390-ENST00000505089.6:28553|927
VKASYLILGPR
>ENST00000379454.9|SNV-196560-G-A|1
TYTLLEKFPETTGCRR
>FUSION-ENST00000549050.1:77390-ENST00000505089.6:28553|617
MLNDELMGAAHQHGTCIYM
>FUSION-ENST00000545607.5:41422-ENST00000337019.7:585647|39
CRAGLAAGGR
>FUSION-ENST00000549050.1:77390-ENST00000505089.6:28553|829
MCPRDSECMLCLCSRWFQR
>FUSION-ENST00000549050.1:77390-ENST00000505089.6:28553|584
TGNVILKEM
>ENST00000463587.5|SNV-5254-C-A|3
DIKAYLEYHGLAYSIMIK
>FUSION-ENST00000549050.1:77390-ENST00000505089.6:28553|341
TLFRMKL
>FUSION-ENST00000328827.9:77390-ENST00000505089.6:28553|10
TVSGRYKSVVEK
>FUSION-ENST00000549050.1:77390-ENST00000505089.6:28553|69
EMMCDVLELYFGDSGIFSHACVVR
>FUSION-ENST00000490097.5:1242-ENST00000471652.1:19961|33
GSGVEAAEPASER
>ENST00000463587.5|SNV-5254-C-A|4
VPFSELKDIKAYLEYHGLAYSIMIK
>FUSION-ENST00000549050.1:77390-ENST00000505089.6:28553|106
SHCTQLEK
>ENST00000343200.9|SNV-66733-G-A|2
SFMSLTTPTQSK
>ENST00000582341.1|SNV-4785-G-A|2
DDFEKKVR
>FUSION-ENST00000545607.5:41422-ENST00000337019.7:585647|45
DRAPGGLGGQEGAQR
>FUSION-ENST00000549050.1:77390-ENST00000505089.6:28553|201
ASTCAQLLMR
>FUSION-ENST00000549050.1:77390-ENST00000505089.6:28553|253
NNFCFIAQ
>FUSION-ENST00000549050.1:77390-ENST00000505089.6:28553|409
PFESSLLSKTVMALRSYPTCWLTR
>ENST00000479805.1|SNV-135965-A-G|10
LSRNYSQMALHLFHKFSLK
>ENST00000508628.6|SNV-85859-C-T|1
TIVADAMQGPAAYSDLFCSLK
>ENST00000507005.1|SNV-2045-C-T|11
SSLEPSSQSITSLWPR
>FUSION-ENST00000549050.1:77390-ENST00000505089.6:28553|502
YILYPQGYYV
>FUSION-ENST00000549050.1:77390-ENST00000505089.6:28553|879
MFCLIEHTVSFR
>ENST00000519823.2|SNV-113482-G-T|1
WPCADADSIPFEDRPLSKLKDSDR
>ENST00000622241.1|SNV-67775-C-G|4
QKPGGTPNLQQKKSQGR
>FUSION-ENST00000549050.1:77390-ENST00000505089.6:28553|803
NLGAPVLGAYIFR
>ENST00000492449.5|SNV-181868-G-C|4
MEKENFEKSR
>ENST00000504830.6|SNV-364725-G-T|4
KCSLPTVR
>FUSION-ENST00000549050.1:77390-ENST00000505089.6:28553|568
MHVLDCLILSHRSL
>ENST00000329623.11|SNV-46315-G-A|1
SACGSSVLGSVTAEFSYMEPGELK
>ENST00000578681.5|SNV-39851-A-T|4
NLEGANQHVSKELLDLAMLNAWFRK
>FUSION-ENST00000549050.1:77390-ENST00000505089.6:28553|725
PVRMAIIKK
>FUSION-ENST00000549050.1:77390-ENST00000505089.6:28553|604
SPDLVICPPWPPK
>FUSION-ENST00000549050.1:77390-ENST00000505089.6:28553|768
WAKDMNR
>ENST00000556825.5|SNV-1326-G-C|3
GCTGQESLSDSDPEMWELLQR
>FUSION-ENST00000549050.1:77390-ENST00000505089.6:28553|648
RTHGHRK
>FUSION-ENST00000549050.1:77390-ENST00000505089.6:28553|783
IFATYSCDK
>ENST00000342679.9|SNV-19872-C-A|2
HYMAPERINPELNQK
>ENST00000567499.5|SNV-25753-G-A|7
AQPRSQDKR
>ENST00000231484.3|SNV-13510-C-G|1
SLNYEEMAGFEFQVIAEDR
>FUSION-ENST00000545607.5:41422-ENST00000337019.7:585647|1
GWGVGAAVQY
>FUSION-ENST00000549050.1:77390-ENST00000505089.6:28553|297
MLVRTTHNLK
>ENST00000520908.7|SNV-52063-C-A|1
VVLTDLGNKDLNRDK
>ENST00000637569.1|SNV-135793-C-G|5
VNDLRDGLWDICDAR
>FUSION-ENST00000549050.1:77390-ENST00000505089.6:28553|701
PLLGIYPKDYK
>ENST00000302326.5|MNV-2975-GG-G|18
ARGSQVR
>FUSION-ENST00000549050.1:77390-ENST00000505089.6:28553|100
LLYESLSLIFNKVYFE
>ENST00000316300.10|SNV-87029-G-T|2
SPVVQDCYHGDVR
>ENST00000361852.8|MNV-11988-TA-T|1
MQVLYEFEAGTHGN
>FUSION-ENST00000549050.1:77390-ENST00000505089.6:28553|257
MGAKLQLDRR
>FUSION-ENST00000549050.1:77390-ENST00000505089.6:28553|156
CSASYEALRELLMEESK
>FUSION-ENST00000549050.1:77390-ENST00000505089.6:28553|466
MHHYFPNK
>ENST00000585284.1|SNV-15259-G-T|1
DWGWSPLKRVE
>FUSION-ENST00000549050.1:77390-ENST00000505089.6:28553|560
MISANFFLQMYLSQLEK
>FUSION-ENST00000549050.1:77390-ENST00000505089.6:28553|806
LKSFCTAK
>ENST00000511718.5|SNV-31738-G-C|4
MIFTTSLAVVQPSMMLLENVKR
>ENST00000342679.9|SNV-19872-C-A|3
HYMAPER
>FUSION-ENST00000549050.1:77390-ENST00000505089.6:28553|207
DLSLHHIG
>FUSION-ENST00000650807.1:7838-ENST00000476977.5:75944|10
KKGEYSTSYFEK
>FUSION-ENST00000549050.1:77390-ENST00000505089.6:28553|88
WHVLRYFK
>ENST00000302326.5|MNV-2975-GG-G|17
ARGSQVRIR
>FUSION-ENST00000549050.1:77390-ENST00000505089.6:28553|300
LCHNFTEGCGFVAR
>FUSION-ENST00000549050.1:77390-ENST00000505089.6:28553|423
MYTCVTNLHIVHMYPTT
>ENST00000342679.9|SNV-19872-C-A|7
MCDFGISGYLVDSVAKTMDAGCK
>FUSION-ENST00000549050.1:77390-ENST00000505089.6:28553|534
MLFYSFCSR
>FUSION-ENST00000549050.1:77390-ENST00000505089.6:28553|688
FIAALFTIAKTWNQPKYPTTIDWIK
>ENST00000613054.2|INDEL-2727-C-CT|7
GHAKYPKK
>ENST00000611324.4|INDEL-27799-A-ACC|5
SNPLPISLVTK
>ENST00000302079.10|SNV-223-A-G|1
LLLPVCLAVACAFR
>ENST00000404895.7|SNV-448211-G-A|3
LSDSGNYTCMAANIMAK
>FUSION-ENST00000549050.1:77390-ENST00000505089.6:28553|410
MPFESSLLSKTVMALRSYPTCWLTR
>FUSION-ENST00000549050.1:77390-ENST00000505089.6:28553|81
YFKYNQNETDVR
>FUSION-ENST00000549050.1:77390-ENST00000505089.6:28553|418
AVYWLGMYSVAR
>FUSION-ENST00000549050.1:77390-ENST00000505089.6:28553|880
FHNMFCLIEHTVSFRKTK
>ENST00000566655.1|SNV-18029-G-T|2
FAKCVSLFLENS
>ENST00000370336.5|SNV-9908-C-G|6
NFYKESTAR
>ENST00000484834.5|SNV-53886-T-G|2
PTYGRSFTLAASSDTR
>ENST00000564833.5|SNV-25753-G-A|1
TGSPGSPGADGV
>ENST00000613258.4|SNV-77614-G-A|3
FGISSESKPEEVK
>ENST00000343200.9|SNV-66733-G-A|4
KSFMSLTTPTQSK
>ENST00000261195.3|SNV-24465-G-T|2
TQVEQCEPVNDAFRR
>FUSION-ENST00000549050.1:77390-ENST00000505089.6:28553|499
MLSLNKILSSDLRK
>ENST00000562725.5|SNV-43586-C-G|3
MDPNGKGWIDWAATK
>ENST00000299977.9|SNV-21810-C-A|3
NVFHCEPANILYICEKQPLK
>ENST00000302219.10|SNV-17595-G-T|6
LQKFLPERSSAILNR
>ENST00000393313.5|INDEL-58003-A-AA|3
STSPSAAGGQQKNQKTK
>FUSION-ENST00000490097.5:1242-ENST00000471652.1:19961|23
GGGGGEGGSGCVCRSR
>FUSION-ENST00000549050.1:77390-ENST00000505089.6:28553|678
WHIHTMEYYAAVK
>FUSION-ENST00000476558.7:35643-ENST00000635023.1:165966|2
KFPLIKALL
>FUSION-ENST00000549050.1:77390-ENST00000505089.6:28553|572
GMRRIHFS
>ENST00000342679.9|SNV-19872-C-A|4
TMDAGCKHYMAPERINPELNQK
>FUSION-ENST00000549050.1:77390-ENST00000505089.6:28553|119
MNHYHSYLIKYILSEYT
>ENST00000378412.8|MNV-28803-CC-C|8
HSWPRPRYPRR
>ENST00000368073.7|SNV-36936-A-C|4
KIDENENNGVLQK
>FUSION-ENST00000549050.1:77390-ENST00000505089.6:28553|474
LLSFALSISVLRLLCIILML
>ENST00000583677.1|SNV-15259-G-T|2
MDWGWSPLKRVEASR
>ENST00000474634.1|SNV-448211-G-A|6
MAANIMAK
>FUSION-ENST00000549050.1:77390-ENST00000505089.6:28553|926
MVKASYLILGPRGK
>ENST00000529752.5|SNV-15470-G-C|2
AAALLPPGVWHR
>FUSION-ENST00000549050.1:77390-ENST00000505089.6:28553|537
PFMLFYSFCSR
>ENST00000380188.2|SNV-17792-C-A|2
MNLKPETIK
>FUSION-ENST00000549050.1:77390-ENST00000505089.6:28553|380
MCNKPAHCAHVPYNLK
>ENST00000373367.8|SNV-101585-T-C|3
NTQQVFGDK
>FUSION-ENST00000549050.1:77390-ENST00000505089.6:28553|729
YHLMPVRMAIIKK
>FUSION-ENST00000549050.1:77390-ENST00000505089.6:28553|361
GCEFSCRNL
>FUSION-ENST00000549050.1:77390-ENST00000505089.6:28553|267
MEQDSTKFHHASQDNSQLKVYK
>FUSION-ENST00000549050.1:77390-ENST00000505089.6:28553|28
VVLFNAP
>FUSION-ENST00000545607.5:41422-ENST00000337019.7:585647|19
AAGLEDACAR
>FUSION-ENST00000549050.1:77390-ENST00000505089.6:28553|437
ARNWAFITK
>ENST00000260818.11|SNV-49690-A-G|2
FNEVPEWQRLAGK
>FUSION-ENST00000549050.1:77390-ENST00000505089.6:28553|757
HFSKEDIYAAKK
>FUSION-ENST00000381295.7:30281-ENST00000646253.1:130211|1
SSDSQAFSAMYPIS
>ENST00000218104.6|SNV-18695-G-A|5
YHTHLLQFDGEGGWKFEKLNSAAR
>ENST00000509738.1|MNV-50339-GT-G|5
GGLIYGNYLHLEKV
>ENST00000377776.7|SNV-41955-C-T|1
VEPEDHYFLMTEPPLNTPENR
>ENST00000583677.1|SNV-15259-G-T|1
DWGWSPLKRVEASR
>FUSION-ENST00000549050.1:77390-ENST00000505089.6:28553|193
RPSGSYSWRK
>ENST00000648372.1|SNV-77416-G-T|7
MKTQVEQCEPVNDAFR
>FUSION-ENST00000549050.1:77390-ENST00000505089.6:28553|342
QLHNRTLFRMK
>ENST00000509894.5|SNV-36759-A-G|3
GTTEEMKCVLGQLVGLNSPNSILK
>FUSION-ENST00000549050.1:77390-ENST00000505089.6:28553|144
SERESGGR
>ENST00000556077.5|SNV-17021-G-A|1
LHSPPYHQLLQKICQAGNGFHAYKS
>FUSION-ENST00000549050.1:77390-ENST00000505089.6:28553|583
MYSFFFFFFFK
>FUSION-ENST00000549050.1:77390-ENST00000505089.6:28553|609
MDTGKGT
>FUSION-ENST00000549050.1:77390-ENST00000505089.6:28553|717
GCGEIGTLLHCWWDCKLVQPLWK
>FUSION-ENST00000549050.1:77390-ENST00000505089.6:28553|592
TLNHRNCC
>FUSION-ENST00000549050.1:77390-ENST00000505089.6:28553|630
KQTTPSK
>ENST00000302326.5|MNV-2975-GG-G|11
RPETCCPVGWAARVCPLTVAR
>FUSION-ENST00000549050.1:77390-ENST00000505089.6:28553|689
FIAALFTIAKTWNQPK
>ENST00000519823.2|SNV-113480-G-A|2
MWPCADADSIPFEDRPLSKLKK
>ENST00000406610.7|SNV-895105-G-T|2
SPSPPRAGPFGYPLDGHPLSPER
>FUSION-ENST00000549050.1:77390-ENST00000505089.6:28553|871
MLRRYQNK
>FUSION-ENST00000549050.1:77390-ENST00000505089.6:28553|661
KLETIILSKLSQGQK
>FUSION-ENST00000549050.1:77390-ENST00000505089.6:28553|613
MVNPHIY
>FUSION-ENST00000549050.1:77390-ENST00000505089.6:28553|107
MSHCTQLEK
>FUSION-ENST00000549050.1:77390-ENST00000505089.6:28553|15
MTPLHCSLGNK
>FUSION-ENST00000549050.1:77390-ENST00000505089.6:28553|412
MPFESSLLSKTVMALR
>ENST00000557367.2|SNV-12839-C-A|3
EPPAKIRPGFSLLVRNSL
>FUSION-ENST00000549050.1:77390-ENST00000505089.6:28553|553
YLSQLEKIA
>ENST00000249284.3|SNV-196-C-T|2
RLMSVDMILISLGISR
>FUSION-ENST00000549050.1:77390-ENST00000505089.6:28553|782
IFATYSCDKGLISR
>ENST00000331737.10|SNV-186610-G-A|3
RHPEKGKPEK
>ENST00000637569.1|SNV-135793-C-G|1
DGLWDICDARKEEAEQER
>ENST00000300850.5|SNV-5453-C-A|5
VKEEVWEETTVKGEEIETR
>FUSION-ENST00000549050.1:77390-ENST00000505089.6:28553|378
MCNKPAHCAHVPYNLKYNNNK
>ENST00000367482.8|SNV-11873-C-T|3
ELAPTTTKGPISTTSDKPAPTTPK
>ENST00000317775.11|SNV-166926-C-A|1
GNIRSAITIFPQRTDGK
>ENST00000324803.6|SNV-3858-C-G|5
LLTRAHVECAPAHTCR
>FUSION-ENST00000549050.1:77390-ENST00000505089.6:28553|621
TENQTPHVPTHRWELNNENTWTQER
>FUSION-ENST00000549050.1:77390-ENST00000505089.6:28553|730
YHLMPVRMAIIK
>FUSION-ENST00000549050.1:77390-ENST00000505089.6:28553|647
THGHRKGNITHQGLLWGGGR
>ENST00000359154.6|SNV-168892-G-T|2
CKYHQFR
>ENST00000281950.8|SNV-30226-C-T|3
KWLEKNHIPITEQGDALR
>ENST00000511718.5|SNV-31738-G-C|1
IFTTSLAVVQPSMMLLENVKRHLK
>ENST00000394980.5|SNV-56304-G-A|1
YALEMEDGLNK
>FUSION-ENST00000549050.1:77390-ENST00000505089.6:28553|98
PSILHFCFC
>FUSION-ENST00000549050.1:77390-ENST00000505089.6:28553|912
LKFCKGLFVCLYQITLVCSSYYFR
>FUSION-ENST00000549050.1:77390-ENST00000505089.6:28553|16
PVIPATWEAEAGESLEPGRQRLR
>FUSION-ENST00000549050.1:77390-ENST00000505089.6:28553|620
WELNNENTWTQER
>FUSION-ENST00000490097.5:1242-ENST00000471652.1:19961|42
RVGAGEEAEGPRLSGR
>FUSION-ENST00000549050.1:77390-ENST00000505089.6:28553|238
MEKGETLANGCKVTVR
>ENST00000256707.8|SNV-106057-A-C|3
SDQSGRK
>ENST00000322652.10|SNV-56877-A-T|3
LRIFYQFLYNNNSRQQTEAR
>ENST00000485931.5|SNV-13009-G-T|10
VCHCLGKWLGHPDNVIILR
>ENST00000478642.5|SNV-13009-G-T|2
TSRQFCGHHLCPDR
>ENST00000536101.5|SNV-160538-C-T|6
GLREKVIQENTSVR
>FUSION-ENST00000549050.1:77390-ENST00000505089.6:28553|833
MGKDFMSKTPK
>ENST00000656590.1|SNV-81681-A-G|2
EPVLALRR
>ENST00000498020.1|SNV-2236-C-T|5
SFHSTSTK
>FUSION-ENST00000549050.1:77390-ENST00000505089.6:28553|438
LIEYKARNWAFITK
>FUSION-ENST00000549050.1:77390-ENST00000505089.6:28553|468
YFFFQMMHHYFPNK
>FUSION-ENST00000549050.1:77390-ENST00000505089.6:28553|351
STKMMKQGR
>FUSION-ENST00000549050.1:77390-ENST00000505089.6:28553|692
MFIAALFTIAK
>ENST00000613258.4|SNV-77614-G-A|2
FGISSESKPEEVKK
>FUSION-ENST00000549050.1:77390-ENST00000505089.6:28553|227
MPVIPALWEAEVGGPLDARSSR
>ENST00000513847.5|INDEL-2727-C-CT|5
MDSYSGPLR
>ENST00000622241.1|SNV-9353-G-A|1
IEHAAAAQDQGQVCTGNAWAQK
>FUSION-ENST00000549050.1:77390-ENST00000505089.6:28553|319
ETLFFFQCLDEYEDDEAGQK
>ENST00000666250.1|INDEL-744231-T-TA|3
GNEELDDSTGKPR
>ENST00000368073.7|SNV-36936-A-C|5
IYDQRKIDENENNGVLQK
>FUSION-ENST00000549050.1:77390-ENST00000505089.6:28553|517
FLFFTKSFPLMVILPPF
>ENST00000479805.1|SNV-135965-A-G|5
ALHLFHK
>ENST00000400889.3|SNV-7124-G-T|1
HFWMFHSHAVYDINR
>ENST00000611324.4|INDEL-27799-A-ACC|10
HPTANLLK
>FUSION-ENST00000549050.1:77390-ENST00000505089.6:28553|248
YVLIIKLSNFR
>FUSION-ENST00000549050.1:77390-ENST00000505089.6:28553|891
MLGQIDR
>ENST00000207549.8|SNV-9763-G-C|2
QLDWPDPQEAFMITVK
>ENST00000373367.8|SNV-101585-T-C|5
NGFNLGFIKNTQQVFGDK
>FUSION-ENST00000545607.5:41422-ENST00000337019.7:585647|49
LMSSLPNFCGIFNHLERLLDEGER
>ENST00000249284.3|SNV-196-C-T|3
EWLQVRRLMSVDMILISLGISR
>FUSION-ENST00000549050.1:77390-ENST00000505089.6:28553|643
GNITHQGLLWGGGRGR
>FUSION-ENST00000549050.1:77390-ENST00000505089.6:28553|416
MYSVARNG
>FUSION-ENST00000549050.1:77390-ENST00000505089.6:28553|4
IYIYIYIYIYIYIYIYNGGTF
>FUSION-ENST00000549050.1:77390-ENST00000505089.6:28553|928
MVKASYLILGPR
>ENST00000566655.1|SNV-18029-G-T|3
RFAKCVSLFLENS
>ENST00000585284.1|SNV-15259-G-T|2
MDWGWSPLKRVE
>ENST00000255381.2|SNV-21684-C-A|2
MEGDLNEMEIQLNHDNR
>ENST00000302219.10|SNV-17595-G-T|5
FLPERSSAILNR
>FUSION-ENST00000549050.1:77390-ENST00000505089.6:28553|697
DYKSCCYKATCTR
>FUSION-ENST00000549050.1:77390-ENST00000505089.6:28553|660
NTFTLLVGL
>FUSION-ENST00000549050.1:77390-ENST00000505089.6:28553|919
MLDMGFSDQIKAILF
>FUSION-ENST00000549050.1:77390-ENST00000505089.6:28553|236
GETLANGCK
>FUSION-ENST00000549050.1:77390-ENST00000505089.6:28553|722
KSGNNRCWR
>ENST00000330793.2|SNV-4496-G-T|4
SSRSMQNWPK
>FUSION-ENST00000549050.1:77390-ENST00000505089.6:28553|43
VLFCNCR
>ENST00000465627.5|SNV-8829-T-C|1
QIHVIDTDTIDVSNLNRQFLFR
>FUSION-ENST00000549050.1:77390-ENST00000505089.6:28553|896
ALIIDLRLLFF
>ENST00000359246.9|MNV-79922-AG-A|1
AYEVERG
>ENST00000539841.1|SNV-19778-G-A|3
VAVFNSK
>ENST00000544752.6|SNV-636025-T-A|12
RVSVVLMSSSHQGEYPWGK
>FUSION-ENST00000549050.1:77390-ENST00000505089.6:28553|194
MRPSGSYSWRK
>FUSION-ENST00000549050.1:77390-ENST00000505089.6:28553|753
HMKKCSSSLAIR
>FUSION-ENST00000549050.1:77390-ENST00000505089.6:28553|113
ANPQLLFVPT
>FUSION-ENST00000549050.1:77390-ENST00000505089.6:28553|626
QTTPSKSGR
>FUSION-ENST00000549050.1:77390-ENST00000505089.6:28553|411
PFESSLLSKTVMALR
>ENST00000247668.7|SNV-39286-C-T|3
ISAIFSPAFYTSR
>FUSION-ENST00000549050.1:77390-ENST00000505089.6:28553|431
LSIYLYICIIFPTRL
>ENST00000554924.1|SNV-373-C-G|1
EASSSSPEAGEGQMRLTDSCVQGI
>ENST00000466760.5|SNV-93808-G-T|2
AFEVISSDTGSTVSFWMIDTVQK
>FUSION-ENST00000549050.1:77390-ENST00000505089.6:28553|321
PGCLLEGRHFLPC
>FUSION-ENST00000549050.1:77390-ENST00000505089.6:28553|843
MFFIPLSGSTFSCGILFFTEK
>FUSION-ENST00000549050.1:77390-ENST00000505089.6:28553|272
IQALGEMEQDSTK
>ENST00000257209.8|SNV-446346-G-C|1
AFELSYLQKVPEVKDTVHK
>ENST00000427947.7|SNV-6872-C-G|3
MQRFESSVYSYSACLLSFCS
>FUSION-ENST00000549050.1:77390-ENST00000505089.6:28553|434
NWAFITKLSIYLYICIIFPTR
>ENST00000300747.10|SNV-5940-A-G|4
KQPPHRQLGAEVAAALAGLQR
>FUSION-ENST00000549050.1:77390-ENST00000505089.6:28553|208
IIRDLSLHHIG
>FUSION-ENST00000549050.1:77390-ENST00000505089.6:28553|710
MLIITGHQRNANQNHNEIPSHAS
>FUSION-ENST00000549050.1:77390-ENST00000505089.6:28553|830
CPRDSECMLCLCSR
>ENST00000567499.5|SNV-25753-G-A|10
MGCRAQPRSQDK
>ENST00000643759.2|SNV-34206-A-G|1
AENTGVELGDVWELQKKFDEFQK
>ENST00000504778.5|SNV-45047-G-A|3
TLIPGEDK
>FUSION-ENST00000549050.1:77390-ENST00000505089.6:28553|792
MYWPSLSQKPRQYR
>FUSION-ENST00000549050.1:77390-ENST00000505089.6:28553|812
TSLFLPSFHYVPSSHSGAGCSVSM
>FUSION-ENST00000549050.1:77390-ENST00000505089.6:28553|897
ALIIDLR
>FUSION-ENST00000490097.5:1242-ENST00000471652.1:19961|11
ALPVPLLLPLEAAPRQRDHGAGK
>FUSION-ENST00000549050.1:77390-ENST00000505089.6:28553|44
MVLFCNCR
>FUSION-ENST00000549050.1:77390-ENST00000505089.6:28553|17
MPVIPATWEAEAGESLEPGRQRLR
>ENST00000278422.9|SNV-26604-A-T|4
VSTSPLTKQLPTLILFQGGMEAMR
>FUSION-ENST00000549050.1:77390-ENST00000505089.6:28553|788
QPTEWEK
>ENST00000508018.2|SNV-216507-C-A|2
QTLVYRLHPELLPLRPLGQSPR
>ENST00000585284.1|SNV-15259-G-T|8
MTHSSQSWMDWGWSPLKRVE
>FUSION-ENST00000549050.1:77390-ENST00000505089.6:28553|327
LVHPLIGCSVGPLFAPAETRR
>ENST00000519823.2|SNV-113482-G-T|2
MWPCADADSIPFEDRPLSKLKDSDR
>FUSION-ENST00000545607.5:41422-ENST00000337019.7:585647|21
RAAGLEDACAR
>ENST00000538432.2|SNV-4785-G-A|1
AGLMDDFEKKLSIIAK
>ENST00000507005.1|SNV-2045-C-T|4
MDGDVIIGALFSVHHQPLAEKVPER
>FUSION-ENST00000549050.1:77390-ENST00000505089.6:28553|413
PFESSLLSK
>FUSION-ENST00000549050.1:77390-ENST00000505089.6:28553|597
MQMTLNHR
>FUSION-ENST00000549050.1:77390-ENST00000505089.6:28553|322
MPGCLLEGRHFLPC
>FUSION-ENST00000545607.5:41422-ENST00000337019.7:585647|22
AGPRRAAGLEDACAR
>ENST00000648372.1|SNV-77416-G-T|4
KTQVEQCEPVNDAFRR
>FUSION-ENST00000549050.1:77390-ENST00000505089.6:28553|387
MRPYLPCFVEIFFILLRL
>ENST00000357599.8|SNV-85161-T-C|2
DFSQLALDPSGNQLIAGAR
>FUSION-ENST00000549050.1:77390-ENST00000505089.6:28553|848
MYVVSLFSLVSK
>FUSION-ENST00000549050.1:77390-ENST00000505089.6:28553|333
GISLLIFISLNKAERFI
>ENST00000555139.1|SNV-373-C-G|1
RLTDSCVQRLLEITEGSEFLR
>ENST00000373367.8|SNV-101580-G-C|SNV-101585-T-C|3
NGFNLGFINNTQQVFGDK
>ENST00000333229.6|SNV-47136-G-C|2
FDQLEWR
>FUSION-ENST00000549050.1:77390-ENST00000505089.6:28553|562
FPVQWIAVLPWER
>FUSION-ENST00000549050.1:77390-ENST00000505089.6:28553|218
MWNPKKSNS
>ENST00000519823.2|SNV-113480-G-A|SNV-113482-G-T|1
WPCADADSIPFEDRPLSKLKNSDR
>ENST00000479805.1|SNV-135965-A-G|7
NYSQMALHLFHKFSLKLSHR
>ENST00000506104.1|SNV-8618-G-T|3
AKGLITLE
>ENST00000352940.8|SNV-14060-G-A|1
IELREHGEKK
>FUSION-ENST00000549050.1:77390-ENST00000505089.6:28553|645
KGNITHQGLLWGGGRGR
>ENST00000656590.1|SNV-81681-A-G|6
LEMTQNSYRAKEPVLALR
>FUSION-ENST00000549050.1:77390-ENST00000505089.6:28553|715
LVQPLWKSVWR
>FUSION-ENST00000549050.1:77390-ENST00000505089.6:28553|167
LQHWRLHFNMR
>ENST00000476376.5|SNV-93808-G-T|1
IDTVQKIK
>ENST00000427947.7|SNV-6872-C-G|1
FESSVYSYSACLLSFCS
>ENST00000513291.2|SNV-81681-A-G|6
TQNSYRAKEPVLALR
>ENST00000518900.1|SNV-4623-A-G|1
TLLSLGYSSYSRTRHFK
>FUSION-ENST00000549050.1:77390-ENST00000505089.6:28553|407
MALRSYPTCWLTR
>ENST00000479805.1|SNV-135965-A-G|1
ALHLFHKFSLKLSHR
>ENST00000668969.1|SNV-66405-C-G|6
MLKCMHGTPYWMAPEVINESGYGRK
>ENST00000493888.1|SNV-156314-A-G|2
MNPGKKCR
>ENST00000544162.5|SNV-168892-G-T|1
TAVFGVSITSSVSSAIQMPYLAT
>ENST00000492661.5|SNV-156314-A-G|3
NSYMNPGK
>FUSION-ENST00000549050.1:77390-ENST00000505089.6:28553|399
VRNITLWDLSWGWGR
>FUSION-ENST00000549050.1:77390-ENST00000505089.6:28553|950
MYQVEEK
>FUSION-ENST00000549050.1:77390-ENST00000505089.6:28553|835
MGKDFMSK
>ENST00000266383.10|SNV-99435-A-G|3
IGGMNTR
>FUSION-ENST00000549050.1:77390-ENST00000505089.6:28553|476
LLSFALSISVLR
>FUSION-ENST00000490097.5:1242-ENST00000471652.1:19961|34
AGARGSGVEAAEPASER
>ENST00000299977.9|SNV-21810-C-A|2
NVFHCEPANILYICEKQPLKK
>ENST00000643759.2|SNV-34206-A-G|5
KAENTGVELGDVWELQK
>ENST00000487070.5|SNV-33826-G-C|4
KKPRHVAR
>ENST00000566655.1|SNV-18029-G-T|1
CVSLFLENS
>ENST00000282226.5|SNV-31738-G-C|3
SLAVVQPSMMLLENVK
>FUSION-ENST00000549050.1:77390-ENST00000505089.6:28553|358
MCIMDRDLFLFCFSYVESVELDNF
>FUSION-ENST00000549050.1:77390-ENST00000505089.6:28553|473
LLCIILML
>FUSION-ENST00000549050.1:77390-ENST00000505089.6:28553|861
HLFSSFHLEPICVILFKCVSC
>ENST00000302326.5|MNV-2975-GG-G|14
IRRPETCCPVGWAAR
>FUSION-ENST00000549050.1:77390-ENST00000505089.6:28553|640
MHTYVYCGTIHNSK
>ENST00000265104.4|MNV-191253-AT-A|1
AEMNSRSRL
>FUSION-ENST00000549050.1:77390-ENST00000505089.6:28553|901
MKALIIDLR
>ENST00000295095.11|SNV-532813-C-T|2
LNLDDSQWEDIYVVTGALK
>FUSION-ENST00000549050.1:77390-ENST00000505089.6:28553|884
FHNMFCLIEHTVSFR
>FUSION-ENST00000545607.5:41422-ENST00000337019.7:585647|8
VRELSPPVR
>ENST00000578681.5|SNV-39851-A-T|3
ELLDLAMLNAWFR
>FUSION-ENST00000549050.1:77390-ENST00000505089.6:28553|252
MDRRYVLIIK
>ENST00000666250.1|INDEL-744231-T-TA|12
KTKEHCPK
>FUSION-ENST00000549050.1:77390-ENST00000505089.6:28553|578
MFINKALIK
>FUSION-ENST00000549050.1:77390-ENST00000505089.6:28553|472
MRPFFILFQISYFCFSYCSLND
>FUSION-ENST00000549050.1:77390-ENST00000505089.6:28553|591
AWWWAPVVPATQEAEAGVWCEPGR
>ENST00000265104.4|MNV-191253-AT-A|3
KAEMNSRSR
>FUSION-ENST00000549050.1:77390-ENST00000505089.6:28553|797
ETTIRVNRQPTEWEK
>FUSION-ENST00000549050.1:77390-ENST00000505089.6:28553|481
MLKSPILLT
>FUSION-ENST00000549050.1:77390-ENST00000505089.6:28553|454
LLTPSQY
>ENST00000331737.10|SNV-186610-G-A|4
GTQEELVQHASPDWKRHPEK
>FUSION-ENST00000549050.1:77390-ENST00000505089.6:28553|219
LQSAEITPLHSSLGDSETVSQKKK
>FUSION-ENST00000469901.5:1242-ENST00000471652.1:19961|4
EGIYANILMR
>ENST00000261534.8|SNV-37065-G-T|1
LPNISLDVLQPSFPEILL
>ENST00000503634.5|MNV-50339-GT-G|1
FECTRTAK
>FUSION-ENST00000549050.1:77390-ENST00000505089.6:28553|479
TNKIASQCSGSAWLPASTFAFC
>ENST00000310521.6|SNV-11487-C-A|3
EDSTLQLLREENRALQQLMEQK
>ENST00000506104.1|SNV-8618-G-T|5
QLNPWQVSMAKGLITLE
>ENST00000511685.6|SNV-529042-G-A|1
NNTIDSGELDIGRR
>FUSION-ENST00000549050.1:77390-ENST00000505089.6:28553|469
MYFFFQMMHHYFPNK
>ENST00000218104.6|SNV-18695-G-A|2
LNSAARLSLTEEK
>ENST00000326793.11|SNV-140945-A-T|1
LLNGESALQR
>FUSION-ENST00000490097.5:1242-ENST00000471652.1:19961|10
QRDHGAGK
>FUSION-ENST00000549050.1:77390-ENST00000505089.6:28553|140
MPLQFRVAENALHFTFLFLLK
>FUSION-ENST00000549050.1:77390-ENST00000505089.6:28553|571
MRRIHFS
>ENST00000556077.5|SNV-17021-G-A|4
HYGTGYQNTQNRLHSPPYHQLLQK
>FUSION-ENST00000549050.1:77390-ENST00000505089.6:28553|96
MQKIQLRFFHIPVSFLFVLAIK
>ENST00000513468.5|SNV-5008-G-A|1
ALPLPTTGPTGPAVTTAAPSRRAPA
>ENST00000666250.1|INDEL-744231-T-TA|10
TKEHCPKK
>FUSION-ENST00000549050.1:77390-ENST00000505089.6:28553|628
MAHVYICNKPAPCAHVP
>FUSION-ENST00000549050.1:77390-ENST00000505089.6:28553|795
VNRQPTEWEKIFATYSCDK
>ENST00000479805.1|SNV-135965-A-G|11
MLSRNYSQMALHLFHKFSLK
>ENST00000503596.5|SNV-2471-C-T|1
CSWRNGRPLSPWGSVMR
>FUSION-ENST00000549050.1:77390-ENST00000505089.6:28553|402
RTLGHRVR
>FUSION-ENST00000549050.1:77390-ENST00000505089.6:28553|603
SPDLVICPPWPPKVLGLQA
>FUSION-ENST00000549050.1:77390-ENST00000505089.6:28553|680
WRNRNTFTLLVGL
>FUSION-ENST00000549050.1:77390-ENST00000505089.6:28553|577
FINKALIK
>FUSION-ENST00000549050.1:77390-ENST00000505089.6:28553|671
NDEFMSFVGTWMKLETIILSK
>ENST00000486798.5|SNV-49690-A-G|1
KFQSGKD
>ENST00000484842.1|SNV-336932-G-C|1
AVIFGPTLMRAQEDTVAAMMNIK
>ENST00000475340.1|SNV-4101-C-A|1
HQYSTGRW
>FUSION-ENST00000549050.1:77390-ENST00000505089.6:28553|354
DLFLFCFSYVESVELDNF
>FUSION-ENST00000549050.1:77390-ENST00000505089.6:28553|939
MFVSCFLLMYW
>FUSION-ENST00000490097.5:1242-ENST00000471652.1:19961|41
VGAGEEAEGPR
>FUSION-ENST00000549050.1:77390-ENST00000505089.6:28553|545
MKHLPSVLFLPFFFLLIYW
>ENST00000551294.5|SNV-18738-G-A|2
TSQTQNRGQR
>ENST00000255858.12|SNV-13995-G-A|1
WQFASDGGNIGFGVFLKTK
>FUSION-ENST00000549050.1:77390-ENST00000505089.6:28553|581
RVPPRLASFLYF
>FUSION-ENST00000549050.1:77390-ENST00000505089.6:28553|894
FAQILFYVPQYVLSY
>ENST00000375401.8|SNV-7074-G-A|1
LNYLDQIAKF
>ENST00000397916.1|SNV-202237-C-T|6
SSRSGRGSFSLWQTVTATMWR
>ENST00000333229.6|SNV-47136-G-C|5
DGTARIWRFDQLEWR
>ENST00000494986.5|SNV-450-C-T|7
TPGPRSR
>FUSION-ENST00000549050.1:77390-ENST00000505089.6:28553|644
GNITHQGLLWGGGR
>ENST00000646253.1|SNV-265278-C-T|1
QELLEEEGEGQEPPLEVERAPR
>ENST00000350198.8|INDEL-176814-G-GTT|4
EGTLIVRQTQSASSSHSR
>FUSION-ENST00000549050.1:77390-ENST00000505089.6:28553|895
MFAQILFYVPQYVLSY
>FUSION-ENST00000549050.1:77390-ENST00000505089.6:28553|127
MLPRLVLTSRAQVIHSPQPPK
>FUSION-ENST00000328827.9:77390-ENST00000505089.6:28553|9
YKSVVEK
>ENST00000341695.10|SNV-77764-C-T|2
STYQCWKALLMK
>FUSION-ENST00000490097.5:1242-ENST00000471652.1:19961|26
RGGGGGEGGSGCVCR
>ENST00000376861.5|SNV-925-C-A|3
YFSTAVSRTGRGEPR
>ENST00000160373.8|SNV-149029-C-A|3
HPSQGQQAVVKDALSILLNK
>ENST00000265104.4|MNV-191253-AT-A|6
SGLKIKK
>FUSION-ENST00000549050.1:77390-ENST00000505089.6:28553|696
SCCYKATCTR
>ENST00000393923.7|SNV-186715-G-T|1
DINDQMDESFIELDMECALLDGEQK
>ENST00000409050.1|SNV-105439-G-T|3
MHSTVYCNGVVSLGTTTETEMR
>ENST00000498020.1|SNV-2236-C-T|2
MSFHSTSTKKTP
>ENST00000389622.7|SNV-59106-T-A|3
CELEEGEK
>ENST00000521909.1|SNV-196560-G-A|2
PAKELLKPIPY
>FUSION-ENST00000549050.1:77390-ENST00000505089.6:28553|135
MHKKTPTPPSL
>FUSION-ENST00000549050.1:77390-ENST00000505089.6:28553|570
MHVLDCLILSHR
>ENST00000668113.1|INDEL-744231-T-TA|13
AGGKKTK
>FUSION-ENST00000549050.1:77390-ENST00000505089.6:28553|41
VLFCNCRLLR
>FUSION-ENST00000393065.6:2629-ENST00000564869.1:16881|2
MDEQSVEVRGL
>FUSION-ENST00000490097.5:1242-ENST00000471652.1:19961|36
GARAGAR
>FUSION-ENST00000549050.1:77390-ENST00000505089.6:28553|271
IQALGEMEQDSTKFHHASQDNSQLK
>FUSION-ENST00000549050.1:77390-ENST00000505089.6:28553|154
ELLMEESKAEAGTSHDR
>ENST00000473980.5|INDEL-201749-G-GTTCTGG|6
TPVTPSQGTATKYPAKSGSGALSR
>ENST00000622241.1|SNV-67775-C-G|1
SQGRLAPEIVSASQYRK
>ENST00000266383.10|SNV-99435-A-G|5
SDLDRIGGMNTR
>FUSION-ENST00000650807.1:7838-ENST00000476977.5:75944|6
GEYSTSYFEKEER
>ENST00000556825.5|SNV-1326-G-C|2
GCTGQESLSDSDPEMWELLQREK
>FUSION-ENST00000549050.1:77390-ENST00000505089.6:28553|740
QIKTTMR
>ENST00000504830.6|SNV-364725-G-T|2
CSLPTVR
>FUSION-ENST00000549050.1:77390-ENST00000505089.6:28553|11
MTPLHCSLGNKSETPSQKK
>ENST00000302326.5|MNV-2975-GG-G|1
GCCSGALCRSR
>ENST00000646253.1|SNV-265278-C-T|4
RQELLEEEGEGQEPPLEVER
>FUSION-ENST00000549050.1:77390-ENST00000505089.6:28553|305
MIFLSFVIKLRIFTFLLK
>FUSION-ENST00000549050.1:77390-ENST00000505089.6:28553|737
TTMRYHLMPVR
>FUSION-ENST00000549050.1:77390-ENST00000505089.6:28553|331
AIFQLCLLSCM
>FUSION-ENST00000549050.1:77390-ENST00000505089.6:28553|573
QLKKGMR
>ENST00000371124.4|SNV-851-G-T|5
EKLFYIALEPEK
>ENST00000373367.8|SNV-101585-T-C|4
NGFNLGFIKNTQQVFGDKK
>ENST00000299977.9|SNV-21810-C-A|7
IMEKIRNVFHCEPANILYICEK
>ENST00000262570.10|SNV-196367-G-A|2
QLEEKNR
>FUSION-ENST00000549050.1:77390-ENST00000505089.6:28553|734
RYHLMPVR
>FUSION-ENST00000549050.1:77390-ENST00000505089.6:28553|392
GTLPQLD
>FUSION-ENST00000549050.1:77390-ENST00000505089.6:28553|945
MLTLLSWLGLAV
>FUSION-ENST00000549050.1:77390-ENST00000505089.6:28553|55
LPGEKLFFFFFFETGSCSVAQAGV
>FUSION-ENST00000490097.5:1242-ENST00000471652.1:19961|43
MRVGAGEEAEGPRLSGR
>FUSION-ENST00000549050.1:77390-ENST00000505089.6:28553|232
MFLPERSDK
>FUSION-ENST00000549050.1:77390-ENST00000505089.6:28553|120
NHYHSYLIK
>FUSION-ENST00000549050.1:77390-ENST00000505089.6:28553|890
IEVFFFISLHISHLHVVLSTDR
>ENST00000335071.4|SNV-345-T-A|2
YAFYRDSPR
>ENST00000506104.1|SNV-8618-G-T|6
MQLNPWQVSMAKGLITLE
>ENST00000539841.1|SNV-19778-G-A|2
VAVFNSKK
>ENST00000389048.8|SNV-389625-C-G|7
HLQPSGRYIAQLLPHK
>ENST00000492661.5|SNV-156314-A-G|5
KNSYMNPGK
>ENST00000476376.5|SNV-93808-G-T|2
MIDTVQKIK
>FUSION-ENST00000545607.5:41422-ENST00000337019.7:585647|12
SSARPPEPALRGPPPPR
>FUSION-ENST00000549050.1:77390-ENST00000505089.6:28553|953
VAEITGAR
>ENST00000673490.1|SNV-105439-G-T|2
GRCTALCIAMVWFPWLVDLQFLHR
>ENST00000341695.10|SNV-77764-C-T|5
AFALEVIKSTYQCWK
>ENST00000377325.2|INDEL-8394-G-GA|6
WNSDFINHQIIYAGEKK
>FUSION-ENST00000549050.1:77390-ENST00000505089.6:28553|484
LLWEIFCLFTEKNLNS
>FUSION-ENST00000549050.1:77390-ENST00000505089.6:28553|163
ISAHCNLHLLC
>FUSION-ENST00000549050.1:77390-ENST00000505089.6:28553|542
MIQSLLSGIWK
>ENST00000585284.1|SNV-15259-G-T|7
THSSQSWMDWGWSPLKRVE
>ENST00000302326.5|MNV-2975-GG-G|29
WAAWPSR
>ENST00000583677.1|SNV-15259-G-T|6
MDWGWSPLK
>ENST00000532070.1|SNV-2919-C-A|2
VLYPLRR
>ENST00000256707.8|SNV-106057-A-C|2
SDQSGRKLLPGK
>ENST00000409663.7|SNV-89521-T-C|1
DSEVVVNSVLAAAGHFHVPPVPCR
>ENST00000374043.6|SNV-61360-A-T|6
MNCVQERAMIEK
>ENST00000519171.1|SNV-35196-C-G|3
FRFLWLTIFLVSLAPMQGLALR
>FUSION-ENST00000549050.1:77390-ENST00000505089.6:28553|496
ILIGILIYVLR
>FUSION-ENST00000549050.1:77390-ENST00000505089.6:28553|178
ERAGAGPILLTR
>FUSION-ENST00000549050.1:77390-ENST00000505089.6:28553|663
KLETIILSK
>ENST00000389622.7|SNV-59106-T-A|1
CELEEGEKVLNRDWILQNR
>FUSION-ENST00000549050.1:77390-ENST00000505089.6:28553|429
MLTIMLIVDINVLSLILL
>ENST00000521396.1|SNV-4770-C-A|2
CLRDSNHCVTTATRPR
>ENST00000389048.8|SNV-389625-C-G|2
EAAREILLMPTPGK
>FUSION-ENST00000549050.1:77390-ENST00000505089.6:28553|21
MPVIPATWEAEAGESLEPGR
>ENST00000302326.5|MNV-2975-GG-G|24
AAARAPGVWAPSSSR
>ENST00000359154.6|SNV-168891-G-T|1
LKYHQFRFLCHSNALPSHVK
>FUSION-ENST00000549050.1:77390-ENST00000505089.6:28553|258
GAKLQLDR
>ENST00000326793.11|SNV-140945-A-T|2
EKLLNGESALQR
>ENST00000393313.5|INDEL-58003-A-AA|2
NQKTKTFSWL
>FUSION-ENST00000490097.5:1242-ENST00000471652.1:19961|2
EHVISIEGIYANILMRFSQKR
>FUSION-ENST00000549050.1:77390-ENST00000505089.6:28553|406
ALRSYPTCWLTR
>ENST00000294484.7|SNV-23655-T-C|3
SEILFGAPLPNYYPVDDR
>ENST00000392676.8|SNV-12870-C-G|2
QSRTLLLK
>FUSION-ENST00000549050.1:77390-ENST00000505089.6:28553|465
MMHHYFPNKFLHDFDWNFNLCVK
>ENST00000307194.6|SNV-3953-T-C|4
ELVAECGGRACAFDNR
>FUSION-ENST00000549050.1:77390-ENST00000505089.6:28553|665
SFVGTWMKLETIILSKLSQGQK
>ENST00000274673.8|SNV-17792-C-A|1
VDMNLKPETIK
>FUSION-ENST00000549050.1:77390-ENST00000505089.6:28553|296
LVRTTHNLK
>ENST00000265104.4|MNV-191253-AT-A|13
ASRYPLLIDHR
>ENST00000330793.2|SNV-4497-G-T|2
SSQNWPK
>FUSION-ENST00000549050.1:77390-ENST00000505089.6:28553|137
VAENALHFTFLFLLKFYSISLLL
>FUSION-ENST00000328827.9:77390-ENST00000505089.6:28553|2
AEADDVRSAVTSCCVTLGEVK
>ENST00000288532.11|SNV-30629-T-C|1
VTYESLTSGIVATHSGFKL
>ENST00000330793.2|SNV-4497-G-T|4
SSRSSQNWPK
>FUSION-ENST00000580620.5:2629-ENST00000564869.1:16881|7
FKPFSCLSLPSSWDHR
>FUSION-ENST00000549050.1:77390-ENST00000505089.6:28553|742
EMQIKTTMRYHLMPVR
>FUSION-ENST00000549050.1:77390-ENST00000505089.6:28553|760
NRHFSKEDIYAAK
>ENST00000556171.1|SNV-37065-G-T|1
LQPSFPEILL
>FUSION-ENST00000545607.5:41422-ENST00000337019.7:585647|46
VTAGRDRAPGGLGGQEGAQR
>ENST00000492661.5|SNV-156314-A-G|2
NSYMNPGKK
>FUSION-ENST00000549050.1:77390-ENST00000505089.6:28553|14
TPLHCSLGNK
>ENST00000265104.4|MNV-191253-AT-A|2
AEMNSRSR
>ENST00000199814.9|SNV-7823-G-A|5
EKEKDGTTDSR
>ENST00000262570.10|SNV-196367-G-A|1
QLEEKNRVLK
>ENST00000326665.10|SNV-66932-C-T|2
KPSLLKSR
>FUSION-ENST00000490097.5:1242-ENST00000471652.1:19961|32
GSGVEAAEPASERGAGAPGPAR
>ENST00000373367.8|SNV-101585-T-C|2
NTQQVFGDKK
>ENST00000286301.7|SNV-55788-G-A|3
YVRRDSSFSSQGVDTYVEMR
>ENST00000622241.1|SNV-67775-C-G|2
SQGRLAPEIVSASQYR
>FUSION-ENST00000549050.1:77390-ENST00000505089.6:28553|781
IFATYSCDKGLISRTYNELK
>FUSION-ENST00000490097.5:1242-ENST00000471652.1:19961|37
GRGARAGAR
>ENST00000518900.1|SNV-4623-A-G|9
MGLLGELGQVR
>ENST00000479805.1|SNV-135965-A-G|12
LSRNYSQMALHLFHK
>FUSION-ENST00000549050.1:77390-ENST00000505089.6:28553|863
MHLFSSFHLEPICVILFKCVSC
>FUSION-ENST00000549050.1:77390-ENST00000505089.6:28553|870
LRRYQNK
>FUSION-ENST00000549050.1:77390-ENST00000505089.6:28553|929
LFTNVLVIIYFSPL
>ENST00000370336.5|SNV-9908-C-G|2
SAMSKVEADSWR
>ENST00000473980.5|INDEL-201749-G-GTTCTGG|4
YPAKSGSGALSRTK
>FUSION-ENST00000545607.5:41422-ENST00000337019.7:585647|44
DRAPGGLGGQEGAQRR
>ENST00000370336.5|SNV-9908-C-G|1
SAMSKVEADSWRK
>FUSION-ENST00000535458.6:15683-ENST00000502981.2:6144|11
GALQYLVPILTQTLTKQELVTFR
>FUSION-ENST00000549050.1:77390-ENST00000505089.6:28553|857
CHYHFFFNHLHVKEIPK
>ENST00000666250.1|INDEL-744231-T-TA|5
NRPGRGNEELDDSTGKPR
>FUSION-ENST00000549050.1:77390-ENST00000505089.6:28553|602
MYIYVTNLHLVHMYPK
>FUSION-ENST00000549050.1:77390-ENST00000505089.6:28553|691
MFIAALFTIAKTWNQPK
>FUSION-ENST00000507071.6:14605-ENST00000389652.10:83293|148
GVPFSFEADGSNQLTLMTSGK
>FUSION-ENST00000549050.1:77390-ENST00000505089.6:28553|539
IQSLLSGIWKYLPN
>ENST00000409050.1|SNV-105439-G-T|1
MHSTVYCNGVVSLGTTTETEMRKR
>FUSION-ENST00000490097.5:1242-ENST00000471652.1:19961|17
TRGEGLGR
>FUSION-ENST00000549050.1:77390-ENST00000505089.6:28553|448
FPLCLSSPHFCQKL
>ENST00000361582.8|INDEL-54767-C-CA|3
KRMEYGTAIF
>FUSION-ENST00000549050.1:77390-ENST00000505089.6:28553|633
MNSNKFTRK
>ENST00000539841.1|SNV-19778-G-A|7
VLEGPEDTPAGGCLQ
>ENST00000479805.1|SNV-135965-A-G|8
NYSQMALHLFHKFSLK
>FUSION-ENST00000549050.1:77390-ENST00000505089.6:28553|277
SSIFLVKIIR
>ENST00000557740.5|SNV-1326-G-C|8
LRLGKQTGAAQAR
>ENST00000397916.1|SNV-202237-C-T|8
GEDLSRCGK
>FUSION-ENST00000549050.1:77390-ENST00000505089.6:28553|124
LVLTSRAQVIHSPQPPKVLGLQV
>ENST00000289373.5|SNV-2623-G-T|3
NTLPSKETIHQEKECVQTS
>FUSION-ENST00000549050.1:77390-ENST00000505089.6:28553|611
MGFHCVSQDGLDLLTS
>ENST00000611324.4|INDEL-27799-A-ACC|9
HPTANLLKQAK
>FUSION-ENST00000549050.1:77390-ENST00000505089.6:28553|818
TPKAMATK
>ENST00000456556.5|SNV-62724-G-C|1
DSVSNIPTEIKEGPISGTVSSQK
>ENST00000379454.9|SNV-196560-G-A|2
TYTLLEKFPETTGCR
>ENST00000485931.5|SNV-13009-G-T|8
WLGHPDNVIILR
>ENST00000479805.1|SNV-135965-A-G|13
MLSRNYSQMALHLFHK
>FUSION-ENST00000650807.1:7838-ENST00000476977.5:75944|7
GEYSTSYFEK
>FUSION-ENST00000549050.1:77390-ENST00000505089.6:28553|388
RPYLPCFVEIFFILLR
>ENST00000317775.11|SNV-166926-C-A|3
YATNKGNIRSAITIFPQR
>ENST00000260818.11|SNV-49690-A-G|5
IAMDQYGKFNEVPEWQR
>FUSION-ENST00000549050.1:77390-ENST00000505089.6:28553|1
SDAPGLVHFLSF
>FUSION-ENST00000549050.1:77390-ENST00000505089.6:28553|853
MCYKYHKMSLSFFL
>ENST00000371124.4|SNV-851-G-T|6
AVVNNIKEKLFYIALEPEK
>FUSION-ENST00000549050.1:77390-ENST00000505089.6:28553|582
YSFFFFFFFK
>ENST00000493633.5|SNV-61360-A-T|14
AGARHDR
>FUSION-ENST00000549050.1:77390-ENST00000505089.6:28553|716
LVQPLWK
>ENST00000498020.1|SNV-2236-C-T|1
SFHSTSTKKTP
>ENST00000497613.2|SNV-7660-G-A|3
WLSCCLNGGHPSPSALER
>FUSION-ENST00000549050.1:77390-ENST00000505089.6:28553|58
MQIPFVK
>ENST00000302326.5|MNV-2975-GG-G|23
AAARAPGVWAPSSSRR
>ENST00000485931.5|SNV-13009-G-T|1
QCDHPQDFVAITRGGGK
>ENST00000613512.4|SNV-1429-G-T|6
EHLCNSKKQLSSDISSDGER
>FUSION-ENST00000549050.1:77390-ENST00000505089.6:28553|638
MHTYVYCGTIHNSKDLEPT
>ENST00000326665.10|SNV-66932-C-T|5
SSPCYKCIIAMGLDKKPSLLK
>FUSION-ENST00000549050.1:77390-ENST00000505089.6:28553|149
EESKAEAGTSHDRSR
>ENST00000359939.10|SNV-18738-G-A|6
IDLAGSERTSQTQNR
>FUSION-ENST00000549050.1:77390-ENST00000505089.6:28553|33
MPLDFQEDLS
>ENST00000298818.12|SNV-373-C-G|4
REASSSSPEAGEGQMR
>ENST00000611324.4|MNV-27800-TGG-T|2
KSPYSPSHWPL
>ENST00000302326.5|MNV-2975-GG-G|28
WAAWPSRTLSAK
>ENST00000231130.3|SNV-2503-G-T|2
FLKPIIPNFVSQGAER
>ENST00000370336.5|SNV-9908-C-G|5
NFYKESTARSAMSK
>FUSION-ENST00000549050.1:77390-ENST00000505089.6:28553|908
IFFFFLVLVPEHCWPQNKLR
>FUSION-ENST00000549050.1:77390-ENST00000505089.6:28553|97
MQKIQLR
>FUSION-ENST00000549050.1:77390-ENST00000505089.6:28553|318
METLFFFQCLDEYEDDEAGQKER
>ENST00000378105.4|SNV-2342-T-C|1
LLQASGGGLASMPGSHFVGADGVR
>FUSION-ENST00000381295.7:30281-ENST00000646253.1:130211|2
FAYKSSDSQAFSAMYPIS
>FUSION-ENST00000549050.1:77390-ENST00000505089.6:28553|357
CIMDRDLFLFCFSYVESVELDNF
>ENST00000406971.6|SNV-4729-G-T|1
WTLGLPRPQSPILAPGAAPKCKR
>FUSION-ENST00000549050.1:77390-ENST00000505089.6:28553|707
NANQNHNEIPSHAS
>ENST00000492449.5|SNV-181868-G-C|5
EKENFEK
>FUSION-ENST00000549050.1:77390-ENST00000505089.6:28553|672
NDEFMSFVGTWMK
>FUSION-ENST00000549050.1:77390-ENST00000505089.6:28553|34
SFYLYNNPIK
>ENST00000544752.6|SNV-636025-T-A|10
RVSVVLMSSSHQGEYPWGKR
>ENST00000258187.9|SNV-43586-C-G|1
FALIFPDLVEGLVLVNMDPNGK
>FUSION-ENST00000549050.1:77390-ENST00000505089.6:28553|866
MMHLFSSFHLEPICVILFK
>FUSION-ENST00000549050.1:77390-ENST00000505089.6:28553|654
TKHRMFPLIGGN
>FUSION-ENST00000549050.1:77390-ENST00000505089.6:28553|485
MLLWEIFCLFTEKNLNS
>FUSION-ENST00000549050.1:77390-ENST00000505089.6:28553|435
NWAFITK
>ENST00000484842.1|SNV-336932-G-C|5
TPSNMAVIFGPTLMR
>ENST00000397916.1|SNV-202237-C-T|4
SGRGSFSLWQTVTATMWRCK
>FUSION-ENST00000549050.1:77390-ENST00000505089.6:28553|23
PPALSIF
>ENST00000337579.4|MNV-42459-GAAGATG-G|4
STAQAQQREDDELEARLNIFILR
>FUSION-ENST00000549050.1:77390-ENST00000505089.6:28553|546
YHSSPSSSSPR
>ENST00000263674.4|MNV-2777-AGGGGCCTGGCACCCT-A|1
GYQEVIQSIVQGRVVDDRIAGK
>ENST00000368073.7|SNV-36936-A-C|1
IDENENNGVLQKFCPHHLVNSESK
>ENST00000361055.9|SNV-8829-T-C|2
QIHVIDTDTIDVSNLNR
>ENST00000335071.4|SNV-345-T-A|1
YAFYRDSPRK
>FUSION-ENST00000549050.1:77390-ENST00000505089.6:28553|893
MISSSYVCTNPVLCSTICSVLLNIQ
>ENST00000518900.1|SNV-4623-A-G|7
MGLLGELGQVRTLLSLGYSSYSR
>ENST00000666250.1|INDEL-744231-T-TA|8
KYRNRPGR
>ENST00000377776.7|SNV-41955-C-T|2
YLRVEPEDHYFLMTEPPLNTPENR
>FUSION-ENST00000549050.1:77390-ENST00000505089.6:28553|221
LQSAEITPLHSSLGDSETVSQKK
>ENST00000381340.8|SNV-117408-A-C|4
EVNAVNCNTSWKITLFMQYSSYR
>ENST00000536576.5|SNV-17021-G-A|5
TPRTAYTARPITSSSRR
>ENST00000473633.1|SNV-58020-G-A|1
AALERAVA
>FUSION-ENST00000549050.1:77390-ENST00000505089.6:28553|684
YPTTIDWIKK
>ENST00000337579.4|MNV-42459-GAAGATG-G|3
EDDELEAR
>ENST00000555982.5|SNV-23834-G-A|6
LSYLGRVVREIMETER
>FUSION-ENST00000549050.1:77390-ENST00000505089.6:28553|270
MEQDSTK
>ENST00000520926.1|SNV-113480-G-A|2
KSDRCSASEN
>ENST00000611324.4|INDEL-27799-A-ACC|3
SNPLPISLVTKKEICSK
>ENST00000511685.6|SNV-529043-A-T|2
LGGFTQVNNTIDSGELDIGR
>ENST00000507005.1|SNV-2045-C-T|5
MDGDVIIGALFSVHHQPLAEK
>FUSION-ENST00000549050.1:77390-ENST00000505089.6:28553|841
LHLTFFYTEGLLLSFCYL
>FUSION-ENST00000549050.1:77390-ENST00000505089.6:28553|614
GAAHQHGTCIYM
>FUSION-ENST00000549050.1:77390-ENST00000505089.6:28553|951
FFQIILDPLHFHLNFESV
>FUSION-ENST00000549050.1:77390-ENST00000505089.6:28553|234
MSQVFYLIF
>ENST00000656590.1|SNV-81681-A-G|1
EPVLALRRALLSLNK
>FUSION-ENST00000393065.6:2629-ENST00000564869.1:16881|3
DEQSVEVR
>FUSION-ENST00000549050.1:77390-ENST00000505089.6:28553|3
MMSDAPGLVHFLSF
>FUSION-ENST00000549050.1:77390-ENST00000505089.6:28553|800
SFCTAKETTIR
>FUSION-ENST00000549050.1:77390-ENST00000505089.6:28553|664
MKLETIILSK
>ENST00000583677.1|SNV-15259-G-T|5
DWGWSPLK
>ENST00000397916.1|SNV-202237-C-T|5
SGRGSFSLWQTVTATMWR
>FUSION-ENST00000549050.1:77390-ENST00000505089.6:28553|619
EHNTPGTVVGWGK
>ENST00000282226.5|SNV-31738-G-C|2
SLAVVQPSMMLLENVKR
>ENST00000583677.1|SNV-15259-G-T|3
DWGWSPLKR
>FUSION-ENST00000549050.1:77390-ENST00000505089.6:28553|750
MGENFCNLLM
>ENST00000404895.7|SNV-448211-G-A|2
LSDSGNYTCMAANIMAKR
>FUSION-ENST00000549050.1:77390-ENST00000505089.6:28553|217
WNPKKSNS
>FUSION-ENST00000549050.1:77390-ENST00000505089.6:28553|152
MEESKAEAGTSHDR
>FUSION-ENST00000549050.1:77390-ENST00000505089.6:28553|77
MSLYHLSRHDFPRTK
>ENST00000484834.5|SNV-53886-T-G|4
LILGMPTYGRSFTLAASSDTR
>FUSION-ENST00000549050.1:77390-ENST00000505089.6:28553|838
MSIRSAWCR
>FUSION-ENST00000549050.1:77390-ENST00000505089.6:28553|776
TYNELKQIYK
>FUSION-ENST00000549050.1:77390-ENST00000505089.6:28553|121
MNHYHSYLIK
>FUSION-ENST00000490097.5:1242-ENST00000471652.1:19961|12
ALPVPLLLPLEAAPRQR
>FUSION-ENST00000549050.1:77390-ENST00000505089.6:28553|765
YILLIWGGEFCR
>FUSION-ENST00000549050.1:77390-ENST00000505089.6:28553|649
MRTHGHRK
>FUSION-ENST00000549050.1:77390-ENST00000505089.6:28553|176
AGAGPILLTR
>ENST00000521396.1|SNV-4770-C-A|1
DSNHCVTTATRPR
>ENST00000479805.1|SNV-135965-A-G|4
MALHLFHKFSLK
>ENST00000401605.5|SNV-66216-T-C|3
NDGSVGGVQYFSCSPRHGIFAPPSR
>FUSION-ENST00000549050.1:77390-ENST00000505089.6:28553|274
IIRDLFQ
>FUSION-ENST00000549050.1:77390-ENST00000505089.6:28553|755
EDIYAAKK
>FUSION-ENST00000549050.1:77390-ENST00000505089.6:28553|585
TGNVILK
>FUSION-ENST00000549050.1:77390-ENST00000505089.6:28553|550
MGKSIQNFNFRYHSSPSSSSPR
>ENST00000373105.1|SNV-1971-C-T|5
NLDETINDEKLKEEFSSFGSISWAK
>FUSION-ENST00000549050.1:77390-ENST00000505089.6:28553|334
MGISLLIFISLNKAERFI
>ENST00000567887.5|INDEL-253780-C-CA|5
KEQGNFLK
>ENST00000484842.1|SNV-336932-G-C|3
AVIFGPTLMR
>FUSION-ENST00000549050.1:77390-ENST00000505089.6:28553|622
TENQTPHVPTHR
>ENST00000392676.8|SNV-12870-C-G|5
STAIREVGVWRQSR
>FUSION-ENST00000549050.1:77390-ENST00000505089.6:28553|690
FIAALFTIAK
>ENST00000495276.6|SNV-278-G-T|4
RVGFVGAGLMAGAIAQGLIR
>FUSION-ENST00000545607.5:41422-ENST00000337019.7:585647|43
APGGLGGQEGAQR
>ENST00000382100.8|SNV-26538-C-T|3
RIVLKSLEFLAHSLALTIFEDR
>ENST00000511718.5|SNV-31738-G-C|3
IFTTSLAVVQPSMMLLENVKR
>ENST00000301587.9|SNV-4785-G-A|3
AGLMDDFEK
>FUSION-ENST00000549050.1:77390-ENST00000505089.6:28553|775
TYNELKQIYKK
>FUSION-ENST00000549050.1:77390-ENST00000505089.6:28553|712
MLIITGHQR
>ENST00000373367.8|SNV-101580-G-C|SNV-101585-T-C|2
NGFNLGFINNTQQVFGDKK
>FUSION-ENST00000549050.1:77390-ENST00000505089.6:28553|714
LVQPLWKSVWRFLR
>FUSION-ENST00000549050.1:77390-ENST00000505089.6:28553|590
AWWWAPVVPATQEAEAGVWCEPGRR
>ENST00000462777.1|SNV-925-C-A|4
LPLLEVFQHRCVADRPRGAPLHR
>ENST00000379454.9|SNV-196560-G-A|6
NENACKGAPKTYTLLEK
>FUSION-ENST00000549050.1:77390-ENST00000505089.6:28553|117
YILSEYT
>ENST00000506104.1|SNV-8618-G-T|2
MASLHGQGSDNFGVTTSTGVEGK
>FUSION-ENST00000549050.1:77390-ENST00000505089.6:28553|509
TALVASRILER
>FUSION-ENST00000549050.1:77390-ENST00000505089.6:28553|19
MPVIPATWEAEAGESLEPGRQR
>ENST00000247668.7|SNV-39286-C-T|1
ISAIFSPAFYTSRYGYKMCLR
>ENST00000613512.4|SNV-1429-G-T|9
IFREHLCNSKK
>FUSION-ENST00000549050.1:77390-ENST00000505089.6:28553|215
MSNHYLSIK
>FUSION-ENST00000549050.1:77390-ENST00000505089.6:28553|324
MPGCLLEGR
>ENST00000282928.5|MNV-17629-TCG-T|9
VFALREFKDPQK
>ENST00000367097.8|SNV-266454-C-G|1
TSLVHLQPRQMTIYLPEVRK
>ENST00000302326.5|MNV-2975-GG-G|2
GCCSGALCR
>ENST00000367097.8|SNV-266454-C-G|3
TSLVHLQPR
>ENST00000307194.6|SNV-3953-T-C|1
ACAFDNRATGR
>ENST00000302219.10|SNV-17595-G-T|4
FLPERSSAILNRMQNIQFEAVVGHK
>FUSION-ENST00000549050.1:77390-ENST00000505089.6:28553|547
SIQNFNFRYHSSPSSSSPR
>ENST00000463234.1|SNV-65479-G-A|1
LVLLAIG
>ENST00000382100.8|SNV-26538-C-T|2
IVLKSLEFLAHSLALTIFEDR
>FUSION-ENST00000549050.1:77390-ENST00000505089.6:28553|111
TSPELSVFMGSSPHTQSLK
>ENST00000261776.10|SNV-18029-G-T|1
MCEFVLGEFLKEIKK
>ENST00000370336.5|SNV-9908-C-G|7
KNFYKESTAR
>FUSION-ENST00000549050.1:77390-ENST00000505089.6:28553|784
QYRSGHRHGQGLHV
>FUSION-ENST00000549050.1:77390-ENST00000505089.6:28553|294
LVRTTHNLKFINYVSSFLFNILIY
>ENST00000462777.1|SNV-925-C-A|1
CVADRPRGAPLHRR
>ENST00000406971.6|SNV-4729-G-T|2
WTLGLPRPQSPILAPGAAPKCK
>ENST00000486798.5|SNV-49690-A-G|6
ENLMKFQSGK
>FUSION-ENST00000549050.1:77390-ENST00000505089.6:28553|183
MIGAGAR
>FUSION-ENST00000549050.1:77390-ENST00000505089.6:28553|158
CSASYEALR
>ENST00000302326.5|MNV-2975-GG-G|22
APGVWAPSSSR
>FUSION-ENST00000549050.1:77390-ENST00000505089.6:28553|486
LLWEIFCLFTEK
>ENST00000282928.5|MNV-17629-TCG-T|12
VHTGEKPFPCPFPGCGKVFALR
>ENST00000557367.2|SNV-12839-C-A|4
MEPPAKIRPGFSLLVRNSL
>FUSION-ENST00000549050.1:77390-ENST00000505089.6:28553|595
MQMTLNHRNCC
>ENST00000289373.5|SNV-2623-G-T|1
ETIHQEKECVQTS
>ENST00000666250.1|INDEL-744231-T-TA|1
GNEELDDSTGKPRVYRW
>FUSION-ENST00000549050.1:77390-ENST00000505089.6:28553|47
MRTSLIVGSLLAT
>FUSION-ENST00000549050.1:77390-ENST00000505089.6:28553|856
MYYTSLTYHSLLLCNIIPCHV
>FUSION-ENST00000549050.1:77390-ENST00000505089.6:28553|868
CFMMHLFSSFHLEPICVILFK
>FUSION-ENST00000549050.1:77390-ENST00000505089.6:28553|68
MMCDVLELYFGDSGIFSHACVVR
>FUSION-ENST00000549050.1:77390-ENST00000505089.6:28553|446
LAKDTSLLG
>ENST00000613054.2|INDEL-2727-C-CT|10
SEMGPWMDSYSGPLRGHAK
>FUSION-ENST00000549050.1:77390-ENST00000505089.6:28553|518
MFLFFTKSFPLMVILPPF
>ENST00000507866.6|SNV-521713-G-A|1
YIMGQQRSFRK
>ENST00000513847.5|INDEL-2727-C-CT|4
DSYSGPLR
>FUSION-ENST00000549050.1:77390-ENST00000505089.6:28553|226
PVIPALWEAEVGGPLDARSSR
>ENST00000261776.10|SNV-18029-G-T|5
KMCEFVLGEFLK
>FUSION-ENST00000549050.1:77390-ENST00000505089.6:28553|2
MSDAPGLVHFLSF
>ENST00000578681.5|SNV-39851-A-T|5
NLEGANQHVSKELLDLAMLNAWFR
>ENST00000613054.2|INDEL-2727-C-CT|9
SEMGPWMDSYSGPLRGHAKYPK
>ENST00000613258.4|SNV-77614-G-A|4
FSKPIGDFKFGISSESKPEEVKK
>ENST00000582341.1|SNV-4785-G-A|5
AGLMDDFEKKVR
>ENST00000301732.10|MNV-62829-CT-C|4
VQSEGQQEARR
>ENST00000536101.5|SNV-160538-C-T|4
EKVIQENTSVRWELGQLQQQLK
>FUSION-ENST00000549050.1:77390-ENST00000505089.6:28553|316
METLFFFQCLDEYEDDEAGQKERK
>FUSION-ENST00000549050.1:77390-ENST00000505089.6:28553|832
GKDFMSKTPK
>FUSION-ENST00000549050.1:77390-ENST00000505089.6:28553|903
MTKPRLLY
>FUSION-ENST00000580620.5:2629-ENST00000564869.1:16881|8
CHPGWGAVATQSHSLQPPPPR
>ENST00000485931.5|SNV-13009-G-T|6
MARTSRQCDHPQDFVAITR
>ENST00000622241.1|SNV-67775-C-G|3
KSQGRLAPEIVSASQYR
>ENST00000613054.2|INDEL-2727-C-CT|3
STCAPAEMIALLINSEGK
>ENST00000504778.5|SNV-45047-G-A|1
TLIPGEDKVCQSVFER
>FUSION-ENST00000549050.1:77390-ENST00000505089.6:28553|723
AIIKKSGNNR
>ENST00000611324.4|INDEL-27799-A-ACC|4
SNPLPISLVTKK
>FUSION-ENST00000549050.1:77390-ENST00000505089.6:28553|197
ASTCAQLLMRPSGSYSWRK
>ENST00000666250.1|INDEL-744231-T-TA|13
SASQLSQTEAGGKKTK
>FUSION-ENST00000549050.1:77390-ENST00000505089.6:28553|368
YILLKEK
>ENST00000511685.6|SNV-529042-G-A|4
LGGFTQKNNTIDSGELDIGR
>ENST00000506104.1|SNV-8618-G-T|1
ASLHGQGSDNFGVTTSTGVEGK
>FUSION-ENST00000545607.5:41422-ENST00000337019.7:585647|10
GPPPPRVR
>FUSION-ENST00000549050.1:77390-ENST00000505089.6:28553|522
HVLFFSFLMVVTKNFVTGY
>FUSION-ENST00000549050.1:77390-ENST00000505089.6:28553|87
MWHVLRYFKYNQNETDVR
>FUSION-ENST00000545607.5:41422-ENST00000337019.7:585647|38
AGLAAGGR
>ENST00000322652.10|SNV-56877-A-T|1
IFYQFLYNNNSRQQTEAR
>ENST00000513847.5|INDEL-2727-C-CT|7
MGPWMDSYSGPLR
>FUSION-ENST00000549050.1:77390-ENST00000505089.6:28553|559
ISANFFLQMYLSQLEK
>ENST00000361715.6|SNV-69805-G-A|4
NLESRGVEIDPSLIKDTWHQVYR
>ENST00000301587.9|SNV-4785-G-A|5
ANVAKAGLMDDFEK
>ENST00000493888.1|SNV-156314-A-G|1
NPGKKCR
>ENST00000373367.8|SNV-101580-G-C|1
NGFNLGFINNIQQVFGDKKK
>ENST00000326665.10|SNV-66932-C-T|1
KPSLLKSRK
>ENST00000541618.1|MNV-248-CTG-C|38
HMNDHYTNLYPQLITKPSIMDK
>FUSION-ENST00000549050.1:77390-ENST00000505089.6:28553|677
MEYYAAVK
>ENST00000378412.8|MNV-28803-CC-C|9
HSWPRPRYPR
>ENST00000613512.4|SNV-1429-G-T|4
LQAKYLGNTCVIPK
>ENST00000160373.8|SNV-149029-C-A|2
DALSILLNK
>ENST00000666250.1|INDEL-744231-T-TA|11
TKEHCPK
>ENST00000556825.5|SNV-1326-G-C|1
GCTGQESLSDSDPEMWELLQREKDR
>ENST00000240617.10|MNV-251-CT-C|1
GGPGGRPGLPQPPPLLLLRCCCRCC
>FUSION-ENST00000549050.1:77390-ENST00000505089.6:28553|837
SIRSAWCR
>ENST00000495276.6|SNV-278-G-T|1
VGFVGAGLMAGAIAQGLIRAGK
>ENST00000351030.7|SNV-44961-A-G|4
LEQSESTNRSMR
>ENST00000392676.8|SNV-12870-C-G|6
MSTAIREVGVWRQSR
>ENST00000306749.4|SNV-9782-C-T|1
LHLSGIDANPNALFPPVEFPASR
>ENST00000225964.10|SNV-2322-C-T|3
GDTGPRGPRGPAGPLGR
>FUSION-ENST00000549050.1:77390-ENST00000505089.6:28553|27
MHTVSCK
>FUSION-ENST00000549050.1:77390-ENST00000505089.6:28553|95
QKIQLRFFHIPVSFLFVLAIK
>ENST00000486798.5|SNV-49690-A-G|2
MKFQSGKD
>ENST00000493633.5|SNV-61360-A-T|13
AGARHDREGVR
>ENST00000611324.4|INDEL-27799-A-ACC|8
HPTANLLKQAKSNPLPISLVTK
>FUSION-ENST00000545607.5:41422-ENST00000337019.7:585647|31
VAEGCGVSPAAPLASAVTFPRGRR
>FUSION-ENST00000549050.1:77390-ENST00000505089.6:28553|326
RTHVGLLLHGDSSST
>FUSION-ENST00000549050.1:77390-ENST00000505089.6:28553|793
YWPSLSQKPR
>FUSION-ENST00000549050.1:77390-ENST00000505089.6:28553|246
MSSAVIHFVAVISLICGIQK
>ENST00000539841.1|SNV-19778-G-A|6
ILRRVAVFNSK
>FUSION-ENST00000549050.1:77390-ENST00000505089.6:28553|727
PVRMAIIK
>ENST00000513016.5|SNV-66733-G-A|3
SLTTPTQSK
>ENST00000376861.5|SNV-925-C-A|1
TGRGEPRYIAVEYVDDTQFLR
>ENST00000329623.11|SNV-46315-G-A|2
QPSGPQSFTLTSR
>FUSION-ENST00000549050.1:77390-ENST00000505089.6:28553|237
EKGETLANGCKVTVR
>ENST00000526301.6|SNV-14968-C-T|3
CQTSAWATATRPCARSWRLSR
>FUSION-ENST00000549050.1:77390-ENST00000505089.6:28553|265
FHHASQDNSQLK
>FUSION-ENST00000549050.1:77390-ENST00000505089.6:28553|425
MEVQVLSR
>ENST00000394232.5|SNV-126378-G-C|2
DDYKYQDNYGGYAPSDGYYRR
>FUSION-ENST00000549050.1:77390-ENST00000505089.6:28553|301
MLCHNFTEGCGFVAR
>ENST00000361715.6|SNV-69805-G-A|3
GVEIDPSLIK
>FUSION-ENST00000549050.1:77390-ENST00000505089.6:28553|596
QMTLNHR
>FUSION-ENST00000549050.1:77390-ENST00000505089.6:28553|777
HGQGLHV
>ENST00000495276.6|SNV-278-G-T|3
RVGFVGAGLMAGAIAQGLIRAGK
>FUSION-ENST00000476558.7:35643-ENST00000635023.1:165966|6
IEEFLEAHSTDEFKDVSATEPRK
>FUSION-ENST00000549050.1:77390-ENST00000505089.6:28553|915
MGFSDQIKAILF
>FUSION-ENST00000549050.1:77390-ENST00000505089.6:28553|790
MYWPSLSQKPRQYRSGHR
>ENST00000254846.9|SNV-9432-G-A|3
SRQVLGNLDLQSEEIQGREK
>FUSION-ENST00000549050.1:77390-ENST00000505089.6:28553|122
AQVIHSPQPPKVLGLQV
>ENST00000376492.3|SNV-23153-G-T|1
GGVCVLDGVRRMPTDVLFESNR
>ENST00000330793.2|SNV-4496-G-T|1
SMQNWPKGENQ
>FUSION-ENST00000549050.1:77390-ENST00000505089.6:28553|523
MHVLFFSFLMVVTKNFVTGY
>ENST00000566655.1|SNV-18029-G-T|4
CEFVLGEFLKEIKK
>FUSION-ENST00000549050.1:77390-ENST00000505089.6:28553|774
KKTNNPIK
>FUSION-ENST00000549050.1:77390-ENST00000505089.6:28553|865
MHLFSSFHLEPICVILFK
>ENST00000301587.9|SNV-4785-G-A|4
ANVAKAGLMDDFEKK
>ENST00000507005.1|SNV-2045-C-T|12
MSSLEPSSQSITSLWPR
>FUSION-ENST00000549050.1:77390-ENST00000505089.6:28553|370
RCVVFFVFVFVCLFVFVWR
>ENST00000556567.5|SNV-17021-G-A|7
EQAIRTPRTAYTARPITSSSR
>ENST00000376492.3|SNV-23153-G-T|3
GGVCVLDGVR
>ENST00000474634.1|SNV-448211-G-A|2
MAANIMAKRR
>ENST00000563958.5|SNV-4075-A-G|2
SDTVLSDVHLYTPNRRHLMVR
>FUSION-ENST00000549050.1:77390-ENST00000505089.6:28553|114
MANPQLLFVPT
>FUSION-ENST00000549050.1:77390-ENST00000505089.6:28553|150
MEESKAEAGTSHDRSR
>FUSION-ENST00000549050.1:77390-ENST00000505089.6:28553|549
GKSIQNFNFRYHSSPSSSSPR
>ENST00000371124.4|SNV-851-G-T|3
LFYIALEPEK
>ENST00000467586.5|SNV-32277-G-T|1
LDLETDAYIHCVSAFVK
>ENST00000613512.4|SNV-1429-G-T|2
YLGNTCVIPK
>FUSION-ENST00000549050.1:77390-ENST00000505089.6:28553|99
MPSILHFCFC
>FUSION-ENST00000549050.1:77390-ENST00000505089.6:28553|600
MYIYVTNLHLVHMYPKT
>FUSION-ENST00000549050.1:77390-ENST00000505089.6:28553|24
MPPALSIF
>FUSION-ENST00000549050.1:77390-ENST00000505089.6:28553|634
NSNKFTR
>ENST00000567499.5|SNV-25753-G-A|8
AQPRSQDK
>ENST00000460120.5|INDEL-32687-C-CT|2
NNKIGIEEADSFF
>FUSION-ENST00000545607.5:41422-ENST00000337019.7:585647|26
GLGGPRRALPR
>FUSION-ENST00000393065.6:2629-ENST00000564869.1:16881|4
MDEQSVEVR
>ENST00000492449.5|SNV-181868-G-C|2
ENFEKSR
>ENST00000265104.4|MNV-191253-AT-A|12
ASRYPLLIDHRLK
>ENST00000283195.11|SNV-45214-G-T|2
ELFGPPLAETVFTPK
>FUSION-ENST00000549050.1:77390-ENST00000505089.6:28553|360
MMCIMDR
>FUSION-ENST00000549050.1:77390-ENST00000505089.6:28553|598
FSYYFFSCFFPPHFSLLAF
>ENST00000463234.1|SNV-65479-G-A|3
DSVFWRFCPGCQKLVLLAIG
>ENST00000526301.6|SNV-14968-C-T|4
MCQTSAWATATRPCARSWRLSR
>FUSION-ENST00000328827.9:77390-ENST00000505089.6:28553|8
YKSVVEKEER
>ENST00000259271.7|SNV-76319-C-T|2
FSKVAPVIK
>ENST00000330793.2|SNV-4496-G-T|3
SSRSMQNWPKGENQ
>FUSION-ENST00000463381.5:38056-ENST00000476296.1:31388|51
QVVFRGGEGALQVLPPLVDVIPEAR
>ENST00000485931.5|SNV-13009-G-T|5
ARTSRQCDHPQDFVAITR
>ENST00000359681.3|SNV-2548-A-G|4
KTVAGGAWTYNTTSAVTVKSAVR
>FUSION-ENST00000549050.1:77390-ENST00000505089.6:28553|31
MYFFTFHF
>FUSION-ENST00000549050.1:77390-ENST00000505089.6:28553|724
MAIIKKSGNNR
>ENST00000260818.11|SNV-49690-A-G|3
FNEVPEWQR
>FUSION-ENST00000476558.7:27884-ENST00000635023.1:165966|7
DVSATEPR
>ENST00000656590.1|SNV-81681-A-G|3
EPVLALR
>FUSION-ENST00000549050.1:77390-ENST00000505089.6:28553|195
RPSGSYSWR
>ENST00000544752.6|SNV-636025-T-A|9
VSVVLMSSSHQGEYPWGK
>ENST00000186436.10|SNV-220019-T-G|2
GKGKPQEEELK
>ENST00000566655.1|SNV-18029-G-T|6
CEFVLGEFLK
>FUSION-ENST00000549050.1:77390-ENST00000505089.6:28553|89
MWHVLRYFK
>FUSION-ENST00000549050.1:77390-ENST00000505089.6:28553|414
MPFESSLLSK
>FUSION-ENST00000549050.1:77390-ENST00000505089.6:28553|343
QLHNRTLFR
>FUSION-ENST00000476558.7:27884-ENST00000635023.1:165966|6
DVSATEPRVWSR
>ENST00000637569.1|SNV-135793-C-G|3
DGLWDICDAR
>FUSION-ENST00000549050.1:77390-ENST00000505089.6:28553|211
MSNHYLSIKNKAK
>ENST00000584010.5|SNV-39851-A-T|4
MLNAWFRK
>FUSION-ENST00000549050.1:77390-ENST00000505089.6:28553|315
ETLFFFQCLDEYEDDEAGQKERK
>ENST00000327783.8|SNV-384834-C-A|2
WWRGNGCHEEDNK
>ENST00000539841.1|SNV-19778-G-A|4
RVAVFNSKK
>ENST00000282928.5|MNV-17629-TCG-T|2
GEALQVR
>FUSION-ENST00000549050.1:77390-ENST00000505089.6:28553|160
VVFTCNPSYSGG
>FUSION-ENST00000549050.1:77390-ENST00000505089.6:28553|514
SFPLMVILPPF
>ENST00000289672.6|SNV-101528-C-T|3
KPPNRYLAKAVNYTVHFQWI
>FUSION-ENST00000549050.1:77390-ENST00000505089.6:28553|312
MPSSSSL
>FUSION-ENST00000549050.1:77390-ENST00000505089.6:28553|719
CWRGCGEIGTLLHCWWDCK
>FUSION-ENST00000549050.1:77390-ENST00000505089.6:28553|180
MIGAGARERAGAGPILLTR
>ENST00000322652.10|SNV-56877-A-T|4
LRIFYQFLYNNNSR
>ENST00000263035.9|SNV-184-C-T|3
GVYGYRLRKPESR
>ENST00000263674.4|MNV-2777-AGGGGCCTGGCACCCT-A|3
GYQEVIQSIVQGR
>ENST00000646253.1|SNV-265278-C-T|2
QELLEEEGEGQEPPLEVER
>ENST00000497613.2|SNV-7660-G-A|2
WLSCCLNGGHPSPSALERASAR
>FUSION-ENST00000549050.1:77390-ENST00000505089.6:28553|745
CSSSLAIREMQIK
>FUSION-ENST00000549050.1:77390-ENST00000505089.6:28553|417
AVYWLGMYSVARNG
>FUSION-ENST00000549050.1:77390-ENST00000505089.6:28553|427
MLIVDINVLSLILL
>ENST00000225964.10|SNV-2322-C-T|1
GPAGPLGR
>FUSION-ENST00000549050.1:77390-ENST00000505089.6:28553|198
MASTCAQLLMRPSGSYSWRK
>FUSION-ENST00000549050.1:77390-ENST00000505089.6:28553|424
EVQVLSR
>ENST00000488782.1|SNV-41955-C-T|1
VEPEDHYFLMG
>ENST00000342679.9|SNV-19872-C-A|5
TMDAGCKHYMAPER
>FUSION-ENST00000549050.1:77390-ENST00000505089.6:28553|230
GLVQWLMPVIPALWEAEVGGPLDAR
>FUSION-ENST00000549050.1:77390-ENST00000505089.6:28553|247
YVLIIKLSNFRI
>FUSION-ENST00000549050.1:77390-ENST00000505089.6:28553|108
YPVTWLFPATGYFPNGTFL
>FUSION-ENST00000549050.1:77390-ENST00000505089.6:28553|876
FCLIEHTVSFRK
>ENST00000368801.4|SNV-8542-C-G|1
GPYESGSGHSSGLGHGESR
>ENST00000614857.4|SNV-7223-T-G|3
HLKFRISHELESASSEVN
>ENST00000376718.8|SNV-55603-G-A|1
DEINLHQLNNEGK
>ENST00000668969.1|SNV-66405-C-G|1
APTVTCLSACMGLHIGWPQK
>ENST00000532070.1|SNV-2919-C-A|1
VLYPLRRHQR
>ENST00000373618.1|SNV-51182-G-T|1
MLKWPIP
>ENST00000282928.5|MNV-17629-TCG-T|10
VFALREFK
>ENST00000480032.4|SNV-179900-C-T|2
MFDVSVVNNYSECKALIESN
>ENST00000254846.9|SNV-9432-G-A|4
SRQVLGNLDLQSEEIQGR
>ENST00000511685.6|SNV-529042-G-A|5
LGGFTQK
>FUSION-ENST00000549050.1:77390-ENST00000505089.6:28553|796
VNRQPTEWEK
>ENST00000351030.7|SNV-44961-A-G|5
DRLEQSESTNRSMR
>FUSION-ENST00000549050.1:77390-ENST00000505089.6:28553|540
MIQSLLSGIWKYLPN
>FUSION-ENST00000549050.1:77390-ENST00000505089.6:28553|79
MSLYHLSR
>FUSION-ENST00000549050.1:77390-ENST00000505089.6:28553|538
MPFMLFYSFCSR
>FUSION-ENST00000549050.1:77390-ENST00000505089.6:28553|179
IGAGARERAGAGPILLTR
>ENST00000199814.9|SNV-7823-G-A|3
EKDGTTDSRIK
>ENST00000551294.5|SNV-18738-G-A|4
LFMIDLAGSERTSQTQNRGQR
>ENST00000287546.8|SNV-181868-G-C|1
ILQDPVYGKGKLR
>FUSION-ENST00000549050.1:77390-ENST00000505089.6:28553|940
NTIDFCILRSS
>ENST00000554767.5|SNV-37065-G-T|1
SCCNPTWS
>FUSION-ENST00000549050.1:77390-ENST00000505089.6:28553|557
ISANFFLQMYLSQLEKIA
>FUSION-ENST00000549050.1:77390-ENST00000505089.6:28553|188
KQAHHMIGAGAR
>FUSION-ENST00000549050.1:77390-ENST00000505089.6:28553|519
MFLFFTK
>FUSION-ENST00000549050.1:77390-ENST00000505089.6:28553|213
MSNHYLSIKNK
>ENST00000556801.1|SNV-23834-G-A|3
ETERMYVQDLR
>ENST00000281950.8|SNV-30226-C-T|2
WLEKNHIPITEQGDALR
>ENST00000536101.5|SNV-160538-C-T|5
EKVIQENTSVR
>FUSION-ENST00000549050.1:77390-ENST00000505089.6:28553|53
MVCCTGSPHC
>FUSION-ENST00000549050.1:77390-ENST00000505089.6:28553|771
TNNPIKK
>FUSION-ENST00000549050.1:77390-ENST00000505089.6:28553|741
MQIKTTMR
>FUSION-ENST00000549050.1:77390-ENST00000505089.6:28553|336
MGISLLIFISLNKAER
>FUSION-ENST00000549050.1:77390-ENST00000505089.6:28553|575
FINKALIKIW
>ENST00000259271.7|SNV-76319-C-T|1
FSKVAPVIKAR
>FUSION-ENST00000549050.1:77390-ENST00000505089.6:28553|186
QAHHMIGAGAR
>FUSION-ENST00000549050.1:77390-ENST00000505089.6:28553|480
LKSPILLT
>ENST00000511718.5|SNV-31738-G-C|5
IFTTSLAVVQPSMMLLENVK
>FUSION-ENST00000549050.1:77390-ENST00000505089.6:28553|528
YFCYCSFIHFNIN
>FUSION-ENST00000549050.1:77390-ENST00000505089.6:28553|303
LRIFTFLLK
>FUSION-ENST00000549050.1:77390-ENST00000505089.6:28553|65
CDVLELYFGDSGIFSHACVVRHHTP
>FUSION-ENST00000549050.1:77390-ENST00000505089.6:28553|483
MKTKTNK
>FUSION-ENST00000549050.1:77390-ENST00000505089.6:28553|606
MFCRSPDLVICPPWPPKVLGLQA
>ENST00000302326.5|MNV-2975-GG-G|30
QPNLAQLGHPGDVGQGAWCMAAR
>ENST00000508018.2|SNV-216507-C-A|3
MQTLVYRLHPELLPLRPLGQSPR
>ENST00000421491.4|SNV-793-G-T|2
YLMASLYVGDLHADVTEDLLFR
>ENST00000389622.7|SNV-59106-T-A|6
GCWILYEKPHFRGQKCELEEGEK
>ENST00000643759.2|SNV-34206-A-G|2
AENTGVELGDVWELQKK
>ENST00000302326.5|MNV-2975-GG-G|7
TTPAWRPLLR
>ENST00000478642.5|SNV-13009-G-T|4
MARTSRQFCGHHLCPDR
>ENST00000507866.6|SNV-521713-G-A|2
YIMGQQRSFR
>ENST00000327783.8|SNV-384834-C-A|3
EKWWRGNGCHEEDNK
>ENST00000496930.5|SNV-38291-A-C|2
AAVSVLTPFSK
>FUSION-ENST00000545607.5:41422-ENST00000337019.7:585647|17
AAGLEDACARRGPR
>FUSION-ENST00000490097.5:1242-ENST00000471652.1:19961|35
GARAGARGSGVEAAEPASER
>ENST00000298818.12|SNV-373-C-G|3
REASSSSPEAGEGQMRLTDSCVQR
>ENST00000371124.4|SNV-851-G-T|1
LFYIALEPEKELRK
>ENST00000376861.5|SNV-925-C-A|2
TGRGEPR
>FUSION-ENST00000490097.5:1242-ENST00000471652.1:19961|22
GGGGGEGGSGCVCRSRR
>ENST00000556801.1|SNV-23834-G-A|4
METERMYVQDLR
>FUSION-ENST00000549050.1:77390-ENST00000505089.6:28553|820
MLCLCSRWFQR
>FUSION-ENST00000549050.1:77390-ENST00000505089.6:28553|513
MVILPPF
>ENST00000521909.1|SNV-196560-G-A|1
ELLKPIPY
>FUSION-ENST00000549050.1:77390-ENST00000505089.6:28553|105
MSHCTQLEKLLYESLSLIFNK
>FUSION-ENST00000549050.1:77390-ENST00000505089.6:28553|128
LPRLVLTSR
>FUSION-ENST00000476558.7:35643-ENST00000635023.1:165966|1
FPLIKALL
>ENST00000343200.9|SNV-66733-G-A|1
SFMSLTTPTQSKR
>FUSION-ENST00000549050.1:77390-ENST00000505089.6:28553|155
ELLMEESK
>ENST00000476376.5|SNV-93808-G-T|3
MIDTVQK
>ENST00000288532.11|SNV-30629-T-C|2
VTYESLTSGIVATHSGFK
>ENST00000462777.1|SNV-925-C-A|3
CVADRPR
>ENST00000375541.10|SNV-208605-G-T|3
REHLEAEGQALLLAK
>ENST00000257901.7|SNV-5140-C-A|2
QDMACLIK
>ENST00000536101.5|SNV-160538-C-T|3
VIQENTSVR
>ENST00000520908.7|SNV-52063-C-A|6
GFPKEIEMLNNLKVVLTDLGNK
>ENST00000327783.8|SNV-384834-C-A|1
GNGCHEEDNK
>FUSION-ENST00000469901.5:1242-ENST00000471652.1:19961|2
EGIYANILMRFSQKR
>FUSION-ENST00000549050.1:77390-ENST00000505089.6:28553|203
PSFLFLARI
>FUSION-ENST00000545607.5:41422-ENST00000337019.7:585647|20
RAAGLEDACARR
>FUSION-ENST00000545607.5:41422-ENST00000337019.7:585647|25
RALPRAGPR
>FUSION-ENST00000549050.1:77390-ENST00000505089.6:28553|276
MSSIFLVKIIRDLFQ
>ENST00000329623.11|SNV-46315-G-A|3
KQPSGPQSFTLTSR
>ENST00000261195.3|SNV-24465-G-T|3
TQVEQCEPVNDAFR
>ENST00000504778.5|SNV-45047-G-A|7
DDSYTRR
>ENST00000324803.6|SNV-3858-C-G|2
AHVECAPAHTCRR
>FUSION-ENST00000650807.1:7838-ENST00000476977.5:75944|5
GEYSTSYFEKEERER
>FUSION-ENST00000549050.1:77390-ENST00000505089.6:28553|184
QAHHMIGAGARERAGAGPILLTR
>FUSION-ENST00000549050.1:77390-ENST00000505089.6:28553|29
MVVLFNAP
>ENST00000566655.1|SNV-18029-G-T|5
CEFVLGEFLKEIK
>ENST00000513847.5|INDEL-2727-C-CT|2
DSYSGPLRGHAFGDCQGPCFAH
>ENST00000507005.1|SNV-2045-C-T|6
SVARMDGDVIIGALFSVHHQPLAEK
>ENST00000518900.1|SNV-4623-A-G|4
GLLGELGQVRTLLSLGYSSYSRTR
>ENST00000389048.8|SNV-389625-C-G|6
HLQPSGRYIAQLLPHKEAAR
>ENST00000331320.12|SNV-44325-T-C|1
ACESCHTTQSYQWYSWGPPNMQCR
>ENST00000567887.5|INDEL-253780-C-CA|3
EQGNFLK
>ENST00000307194.6|SNV-3953-T-C|2
ACAFDNR
>FUSION-ENST00000549050.1:77390-ENST00000505089.6:28553|130
CSQTSYALV
>FUSION-ENST00000545607.5:41422-ENST00000337019.7:585647|7
VRELSPPVRTK
>ENST00000379454.9|SNV-196560-G-A|4
GAPKTYTLLEKFPETTGCR
>ENST00000313965.4|SNV-1235-C-T|2
YLTSHFTPR
>ENST00000233735.2|SNV-2814-G-T|1
DVPFEDKFSFVCKFK
>FUSION-ENST00000490097.5:1242-ENST00000471652.1:19961|30
GAGAPGPAR
>FUSION-ENST00000549050.1:77390-ENST00000505089.6:28553|779
GLISRTYNELK
>ENST00000240617.10|MNV-251-CT-C|2
GGPGGRPGLPQPPPLLLLRCCCR
>FUSION-ENST00000549050.1:77390-ENST00000505089.6:28553|372
MSSIVDLVFIK
>FUSION-ENST00000549050.1:77390-ENST00000505089.6:28553|524
HVLFFSFLMVVTK
>ENST00000485931.5|SNV-13009-G-T|2
QCDHPQDFVAITR
>ENST00000357574.7|INDEL-66690-G-GA|2
KMHNVGISSPFSYSSNQMEAF
>FUSION-ENST00000549050.1:77390-ENST00000505089.6:28553|886
CFLLTAYIWVLLLLL
>ENST00000479805.1|SNV-135965-A-G|6
MALHLFHK
>FUSION-ENST00000549050.1:77390-ENST00000505089.6:28553|731
YHLMPVR
>FUSION-ENST00000490097.5:1242-ENST00000471652.1:19961|24
GGGGGEGGSGCVCR
>FUSION-ENST00000393065.6:2629-ENST00000564869.1:16881|1
DEQSVEVRGL
>FUSION-ENST00000535458.6:15683-ENST00000502981.2:6144|1
IHETAAKPPGR
>FUSION-ENST00000549050.1:77390-ENST00000505089.6:28553|639
HTYVYCGTIHNSK
>FUSION-ENST00000549050.1:77390-ENST00000505089.6:28553|825
MSKTPKAMATK
>FUSION-ENST00000549050.1:77390-ENST00000505089.6:28553|819
LCLCSRWFQR
>ENST00000492661.5|SNV-156314-A-G|4
KNSYMNPGKK
>ENST00000240617.10|MNV-248-CTG-C|2
GAAETCRSLLCNCILDAC
>FUSION-ENST00000549050.1:77390-ENST00000505089.6:28553|807
WDLIKLKSFCTAK
>FUSION-ENST00000549050.1:77390-ENST00000505089.6:28553|299
MLCHNFTEGCGFVARLFE
>ENST00000374690.9|INDEL-2727-C-CT|2
SEMGPWMDSYSGPLR
>FUSION-ENST00000549050.1:77390-ENST00000505089.6:28553|543
HLPSVLFLPFFFLLIYW
>ENST00000666250.1|INDEL-744231-T-TA|9
EHCPKKYR
>FUSION-ENST00000549050.1:77390-ENST00000505089.6:28553|235
GETLANGCKVTVR
>ENST00000484842.1|SNV-336932-G-C|6
MTPSNMAVIFGPTLMR
>FUSION-ENST00000549050.1:77390-ENST00000505089.6:28553|681
MWRNRNTFTLLVGL
>ENST00000263035.9|SNV-184-C-T|5
GYQTERGVYGYRLR
>FUSION-ENST00000549050.1:77390-ENST00000505089.6:28553|504
SCDSSSNPILKAAWNVR
>ENST00000378412.8|MNV-28803-CC-C|4
DTTSSPCTTGWDWR
>FUSION-ENST00000328827.9:77390-ENST00000505089.6:28553|1
SAVTSCCVTLGEVK
>FUSION-ENST00000549050.1:77390-ENST00000505089.6:28553|556
MYLSQLEK
>ENST00000372216.8|SNV-251642-G-C|1
LPGDGGQGFPGEKGLPGLPGEK
>ENST00000613512.4|SNV-1429-G-T|3
LQAKYLGNTCVIPKNS
>ENST00000394980.5|SNV-56304-G-A|4
DDALERRINK
>ENST00000274673.8|SNV-17792-C-A|3
TNDTLLSYFKKVDMNLKPETIK
>ENST00000359681.3|SNV-2548-A-G|5
MKTVAGGAWTYNTTSAVTVKSAVR
>ENST00000377325.2|INDEL-8394-G-GA|4
KSPIWKIFQEPK
>ENST00000289373.5|SNV-2623-G-T|5
TNTEEKNTLPSKETIHQEK
>FUSION-ENST00000549050.1:77390-ENST00000505089.6:28553|382
AHVYMCNKPAHCAHVPYNLK
>ENST00000455756.6|SNV-461153-C-G|1
LLECLMK
>ENST00000255381.2|SNV-21684-C-A|1
MEGDLNEMEIQLNHDNRQAAEALR
>FUSION-ENST00000549050.1:77390-ENST00000505089.6:28553|396
NITLWDLSWGWGRGEG
>FUSION-ENST00000490097.5:1242-ENST00000471652.1:19961|21
RCVRMTR
>FUSION-ENST00000549050.1:77390-ENST00000505089.6:28553|943
MVFFFSLNFHIYWLPLYK
>FUSION-ENST00000549050.1:77390-ENST00000505089.6:28553|923
ASYLILGPRGK
>ENST00000218104.6|SNV-18695-G-A|3
FEKLNSAARLSLTEEK
>ENST00000551294.5|SNV-18738-G-A|3
TSQTQNR
>FUSION-ENST00000549050.1:77390-ENST00000505089.6:28553|845
YVVSLFSLVSKNIFISAFISLCTQ
>ENST00000513016.5|SNV-66733-G-A|1
SLTTPTQSKR
>FUSION-ENST00000549050.1:77390-ENST00000505089.6:28553|224
MLQSAEITPLHSSLGDSETVSQK
>ENST00000345913.8|SNV-122626-G-A|2
VLVYSCRHEYELQGR
>FUSION-ENST00000549050.1:77390-ENST00000505089.6:28553|744
CSSSLAIREMQIKTTMR
>FUSION-ENST00000549050.1:77390-ENST00000505089.6:28553|359
MMCIMDRDLFLFCFSYVESVELDNF
>ENST00000342992.10|SNV-296350-A-T|1
LFVKERK
>ENST00000614857.4|SNV-7223-T-G|1
ISHELESASSEVN
>FUSION-ENST00000549050.1:77390-ENST00000505089.6:28553|222
MLQSAEITPLHSSLGDSETVSQKK
>FUSION-ENST00000549050.1:77390-ENST00000505089.6:28553|906
LRSISSI
>ENST00000508628.6|SNV-85859-C-T|2
SLAKTIVADAMQGPAAYSDLFCSLK
>FUSION-ENST00000549050.1:77390-ENST00000505089.6:28553|26
MHTVSCKF
>ENST00000502492.6|SNV-8618-G-T|2
HRNGGLITLE
>FUSION-ENST00000549050.1:77390-ENST00000505089.6:28553|375
CNKPAHCAHVPYNLKYNNNKK
>FUSION-ENST00000549050.1:77390-ENST00000505089.6:28553|443
MCNSLFLYICNSKL
>ENST00000393900.4|MNV-3313-CC-C|1
ISGGPHISYPPCMNGLLERGKS
>FUSION-ENST00000549050.1:77390-ENST00000505089.6:28553|944
LTLLSWLGLAV
>ENST00000397916.1|SNV-202237-C-T|10
LGGLPDRGEDLSR
>FUSION-ENST00000549050.1:77390-ENST00000505089.6:28553|394
SDCSSMGTLPQLD
>ENST00000613054.2|INDEL-2727-C-CT|1
IVHLVVFGNVMKQG
>ENST00000497381.1|SNV-17445-C-T|1
FQLLWPPLTSQ
>FUSION-ENST00000549050.1:77390-ENST00000505089.6:28553|78
MSLYHLSRHDFPR
>ENST00000343200.9|SNV-66733-G-A|3
KSFMSLTTPTQSKR
>FUSION-ENST00000549050.1:77390-ENST00000505089.6:28553|721
SGNNRCWR
>ENST00000289672.6|SNV-18986-G-T|1
SSHGLPPVIPR
>FUSION-ENST00000549050.1:77390-ENST00000505089.6:28553|54
LFFFFFFETGSCSVAQAGV
>FUSION-ENST00000393066.7:2629-ENST00000564869.1:16881|3
LCCFSCIRRWSLALSPR
>ENST00000400454.6|SNV-493460-C-T|1
LFVSDPANSAPSILDGFDHCK
>ENST00000475340.1|SNV-4101-C-A|3
HQYSTGR
>ENST00000486798.5|SNV-49690-A-G|4
ENLMKFQSGKD
>ENST00000544752.6|SNV-636025-T-A|3
SSSHQGEYPWGKR
>FUSION-ENST00000549050.1:77390-ENST00000505089.6:28553|558
MISANFFLQMYLSQLEKIA
>FUSION-ENST00000549050.1:77390-ENST00000505089.6:28553|293
TTHNLKFINYVSSFLFNILIY
>ENST00000583677.1|SNV-15259-G-T|11
THSSQSWMDWGWSPLK
>FUSION-ENST00000490097.5:1242-ENST00000471652.1:19961|3
EHVISIEGIYANILMRFSQK
>FUSION-ENST00000549050.1:77390-ENST00000505089.6:28553|9
SETPSQK
>ENST00000361417.6|SNV-24856-T-C|1
ADGGPEAGELPSTGEATAALALAGR
>FUSION-ENST00000549050.1:77390-ENST00000505089.6:28553|770
TNNPIKKWAK
>ENST00000504830.6|SNV-364725-G-T|3
KCSLPTVRAECCFSCPQTHITHTQR
>FUSION-ENST00000549050.1:77390-ENST00000505089.6:28553|821
MLCLCSR
>FUSION-ENST00000549050.1:77390-ENST00000505089.6:28553|451
MFPLCLSSPHFCQK
>ENST00000494986.5|SNV-450-C-T|8
KTPGPRSR
>FUSION-ENST00000503926.1:14605-ENST00000389652.10:83293|144
ILLRECPSHLK
>FUSION-ENST00000549050.1:77390-ENST00000505089.6:28553|310
PLELYVVIYLPLPPFLLLMPSLP
>ENST00000389048.8|SNV-389625-C-G|3
YIAQLLPHKEAAREILLMPTPGK
>FUSION-ENST00000549050.1:77390-ENST00000505089.6:28553|531
LFYSFCSRTSIR
>ENST00000260818.11|SNV-49690-A-G|6
DNVKIAMDQYGKFNEVPEWQR
>ENST00000556801.1|SNV-23834-G-A|1
ETERMYVQDLRSIVEDYLLK
>ENST00000557740.5|SNV-1326-G-C|9
QGLHRPGEPVGQ
>ENST00000518900.1|SNV-4623-A-G|8
GLLGELGQVR
>ENST00000536576.5|SNV-17021-G-A|6
TPRTAYTARPITSSSR
>ENST00000473130.5|SNV-61307-G-A|1
PTLHAEHGGTAGHHR
>FUSION-ENST00000490097.5:1242-ENST00000471652.1:19961|28
GAGAPGPARRR
>FUSION-ENST00000549050.1:77390-ENST00000505089.6:28553|174
MIQSPPNRPR
>FUSION-ENST00000549050.1:77390-ENST00000505089.6:28553|905
MVAHTCNPSPLGGQGR
>ENST00000361715.6|SNV-69805-G-A|6
KNLESRGVEIDPSLIK
>ENST00000298818.12|SNV-373-C-G|2
EASSSSPEAGEGQMR
>ENST00000375541.10|SNV-208605-G-T|2
EHLEAEGQALLLAK
>FUSION-ENST00000549050.1:77390-ENST00000505089.6:28553|541
IQSLLSGIWK
>FUSION-ENST00000545607.5:41422-ENST00000337019.7:585647|9
GPPPPRVRELSPPVR
>FUSION-ENST00000549050.1:77390-ENST00000505089.6:28553|62
MLMQIPFVK
>ENST00000513016.5|SNV-66733-G-A|2
MSLTTPTQSKR
>ENST00000487070.5|SNV-33826-G-C|3
KPRHVAR
>ENST00000561228.1|SNV-44525-A-C|1
FGDLMSLVFTKIALQLWLGAPME
>ENST00000367537.7|SNV-61051-G-A|1
DFSNETK
>FUSION-ENST00000549050.1:77390-ENST00000505089.6:28553|132
TPTPPSL
>ENST00000668969.1|SNV-66405-C-G|5
LKCMHGTPYWMAPEVINESGYGRK
>FUSION-ENST00000549050.1:77390-ENST00000505089.6:28553|139
PLQFRVAENALHFTFLFLLK
>ENST00000473980.5|INDEL-201749-G-GTTCTGG|2
SGSGALSRTK
>FUSION-ENST00000549050.1:77390-ENST00000505089.6:28553|508
TALVASRILERSCDSSSNPILK
>FUSION-ENST00000549050.1:77390-ENST00000505089.6:28553|142
ESGGRSHTLNQISLVLNHS
>ENST00000335071.4|SNV-345-T-A|3
FITERYAFYRDSPR
>ENST00000344788.7|SNV-4937-C-A|3
QRKEVGSEAGSLLPQPR
>ENST00000511718.5|SNV-31738-G-C|2
MIFTTSLAVVQPSMMLLENVKRHLK
>ENST00000485931.5|SNV-13009-G-T|7
WLGHPDNVIILRILWQ
>ENST00000498020.1|SNV-2236-C-T|6
MSFHSTSTK
>FUSION-ENST00000549050.1:77390-ENST00000505089.6:28553|243
SSAVIHFVAVISLICGIQKSQTHR
>ENST00000302326.5|MNV-2975-GG-G|4
LVARGCCSGALCR
>FUSION-ENST00000549050.1:77390-ENST00000505089.6:28553|763
DMNRHFSKEDIYAAK
>FUSION-ENST00000650807.1:7838-ENST00000476977.5:75944|8
KGEYSTSYFEKEER
>FUSION-ENST00000549050.1:77390-ENST00000505089.6:28553|273
MIQALGEMEQDSTK
>ENST00000397916.1|SNV-202237-C-T|1
GSFSLWQTVTATMWRCKSR
>ENST00000450966.5|SNV-6872-C-G|3
DKPDAKVRIIR
>ENST00000504778.5|SNV-45047-G-A|2
MTLIPGEDKVCQSVFER
>ENST00000359154.6|SNV-168891-G-T|2
LKYHQFR
>FUSION-ENST00000549050.1:77390-ENST00000505089.6:28553|907
IFFFFLVLVPEHCWPQNKLRSISSI
>ENST00000378412.8|MNV-28803-CC-C|17
EDANLPGTAAWCRR
>FUSION-ENST00000549050.1:77390-ENST00000505089.6:28553|533
LFYSFCSR
>FUSION-ENST00000549050.1:77390-ENST00000505089.6:28553|808
WDLIKLK
>ENST00000240617.10|MNV-251-CT-C|3
GGPGGRPGLPQPPPLLLLR
>ENST00000611324.4|INDEL-27799-A-ACC|11
SPYLVPLPLASLMMMMVMMMTTFSR
>FUSION-ENST00000549050.1:77390-ENST00000505089.6:28553|146
AEAGTSHDRSRSER
>ENST00000473980.5|INDEL-201749-G-GTTCTGG|1
SGSGALSRTKK
>FUSION-ENST00000549050.1:77390-ENST00000505089.6:28553|72
ACLEGTVLILLTYVILSLQQPNK
>FUSION-ENST00000549050.1:77390-ENST00000505089.6:28553|102
SHCTQLEKLLYESLSLIFNKVYFE
>FUSION-ENST00000549050.1:77390-ENST00000505089.6:28553|94
IQLRFFHIPVSFLFVLAIK
>ENST00000301587.9|SNV-4785-G-A|1
AGLMDDFEKKFNALK
>FUSION-ENST00000549050.1:77390-ENST00000505089.6:28553|200
MASTCAQLLMRPSGSYSWR
>ENST00000489835.6|SNV-10447-G-T|2
TLPHRLAGDRGQVQ
>FUSION-ENST00000549050.1:77390-ENST00000505089.6:28553|875
MFCLIEHTVSFRKTK
>FUSION-ENST00000549050.1:77390-ENST00000505089.6:28553|900
KALIIDLR
>FUSION-ENST00000549050.1:77390-ENST00000505089.6:28553|85
MVKMSLYHLSR
>ENST00000536576.5|SNV-17021-G-A|4
TAYTARPITSSSR
>FUSION-ENST00000549050.1:77390-ENST00000505089.6:28553|536
MPFMLFYSFCSRTSIR
>FUSION-ENST00000549050.1:77390-ENST00000505089.6:28553|398
VRNITLWDLSWGWGRGEG
>ENST00000263035.9|SNV-184-C-T|6
GYQTERGVYGYR
>ENST00000474634.1|SNV-448211-G-A|1
AANIMAKRR
>ENST00000372216.8|SNV-251642-G-C|2
LPGDGGQGFPGEK
>ENST00000520908.7|SNV-52063-C-A|3
VVLTDLGNK
>FUSION-ENST00000549050.1:77390-ENST00000505089.6:28553|601
YIYVTNLHLVHMYPK
>ENST00000488909.1|SNV-44961-A-G|2
RNYVQFLK
>ENST00000668969.1|SNV-66405-C-G|8
MLKCMHGTPYWMAPEVINESGYGR
>FUSION-ENST00000549050.1:77390-ENST00000505089.6:28553|63
WYFFVTADY
>ENST00000317775.11|SNV-166926-C-A|4
YATNKGNIR
>ENST00000262570.10|SNV-196367-G-A|3
HLARQLEEKNR
>FUSION-ENST00000549050.1:77390-ENST00000505089.6:28553|551
GKSIQNFNFR
>FUSION-ENST00000549050.1:77390-ENST00000505089.6:28553|289
MALGLNYSGK
>ENST00000567499.5|SNV-25753-G-A|9
GCRAQPRSQDK
>ENST00000376492.3|SNV-23153-G-T|4
EPPCVSGNHRGGVCVLDGVRR
>FUSION-ENST00000549050.1:77390-ENST00000505089.6:28553|330
MNTLFTLFR
>ENST00000394232.5|SNV-126378-G-C|1
YQDNYGGYAPSDGYYRR
>FUSION-ENST00000549050.1:77390-ENST00000505089.6:28553|747
KCSSSLAIREMQIK
>FUSION-ENST00000549050.1:77390-ENST00000505089.6:28553|934
YTFSFLCLPYCPGLDWQYDRY
>FUSION-ENST00000549050.1:77390-ENST00000505089.6:28553|245
SSAVIHFVAVISLICGIQK
>FUSION-ENST00000549050.1:77390-ENST00000505089.6:28553|589
MKTIGRTGNVILK
>ENST00000509894.5|SNV-36759-A-G|1
CVLGQLVGLNSPNSILKAAK
>ENST00000379454.9|SNV-196560-G-A|5
GAPKTYTLLEK
>FUSION-ENST00000549050.1:77390-ENST00000505089.6:28553|494
ILIGILIYVLRDC
>FUSION-ENST00000549050.1:77390-ENST00000505089.6:28553|145
SRSERESGGR
>ENST00000359939.10|SNV-18738-G-A|4
IDLAGSERTSQTQNRGQR
>ENST00000343508.7|SNV-1147474-C-A|3
YTFGSNVHYSCTGK
>FUSION-ENST00000549050.1:77390-ENST00000505089.6:28553|141
SHTLNQISLVLNHS
>FUSION-ENST00000361758.8:41422-ENST00000337019.7:585647|3
LYVPVKEYPDGLTLCPGWSAVAR
>FUSION-ENST00000549050.1:77390-ENST00000505089.6:28553|794
MYWPSLSQKPR
>FUSION-ENST00000549050.1:77390-ENST00000505089.6:28553|59
LMQIPFVKLPGEK
>FUSION-ENST00000490097.5:1242-ENST00000471652.1:19961|13
ALPVPLLLPLEAAPR
>FUSION-ENST00000549050.1:77390-ENST00000505089.6:28553|813
ATKAKIDK
>FUSION-ENST00000549050.1:77390-ENST00000505089.6:28553|925
VKASYLILGPRGK
>ENST00000494986.5|SNV-450-C-T|6
TPGPRSRLLPSLSSNSK
>FUSION-ENST00000549050.1:77390-ENST00000505089.6:28553|254
RNNFCFIAQ
>ENST00000300850.5|SNV-5453-C-A|4
EEVWEETTVKGEEIETR
>FUSION-ENST00000545607.5:41422-ENST00000337019.7:585647|42
APGGLGGQEGAQRR
>ENST00000371818.9|SNV-11628-G-T|2
EMIEALKQYAMDYSNKALDK
>FUSION-ENST00000549050.1:77390-ENST00000505089.6:28553|182
MIGAGARER
>FUSION-ENST00000549050.1:77390-ENST00000505089.6:28553|138
VAENALHFTFLFLLK
>ENST00000636491.1|SNV-124391-T-A|5
ILIGNPGCTYKYLNTRLLTVPWPVK
>ENST00000557367.2|SNV-12839-C-A|6
MEPPAKIRPGFSLLVR
>ENST00000544162.5|SNV-168892-G-T|2
MTAVFGVSITSSVSSAIQMPYLAT
>FUSION-ENST00000549050.1:77390-ENST00000505089.6:28553|290
TGSDTLI
>ENST00000313965.4|SNV-1235-C-T|4
SAMRYLTSHFTPR
>FUSION-ENST00000549050.1:77390-ENST00000505089.6:28553|426
LIVDINVLSLILL
>FUSION-ENST00000549050.1:77390-ENST00000505089.6:28553|250
RYVLIIK
>FUSION-ENST00000549050.1:77390-ENST00000505089.6:28553|212
SNHYLSIKNK
>ENST00000297537.4|SNV-25625-C-T|1
VYSLDEEK
>FUSION-ENST00000549050.1:77390-ENST00000505089.6:28553|804
MNLGAPVLGAYIFR
>ENST00000563958.5|SNV-4075-A-G|4
SDTVLSDVHLYTPNR
>ENST00000258198.7|SNV-25753-G-A|2
TGSPGSPGADGVQSTAKK
>FUSION-ENST00000580620.5:2629-ENST00000564869.1:16881|5
CRHHGQLIFVFSVEMR
>ENST00000539841.1|SNV-19778-G-A|1
VAVFNSKKEEGER
>FUSION-ENST00000545607.5:41422-ENST00000337019.7:585647|23
ALPRAGPRR
>FUSION-ENST00000549050.1:77390-ENST00000505089.6:28553|308
IFLSFVIK
>ENST00000255381.2|SNV-21684-C-A|3
KMEGDLNEMEIQLNHDNRQAAEALR
>FUSION-ENST00000549050.1:77390-ENST00000505089.6:28553|767
WAKDMNRHFSK
>FUSION-ENST00000549050.1:77390-ENST00000505089.6:28553|930
MLFTNVLVIIYFSPL
>ENST00000350198.8|INDEL-176814-G-GTT|2
QTQSASSSHSRNTNLPPPLHLL
>ENST00000484158.1|SNV-24566-C-T|3
MSKTLFPPFYQETDQI
>ENST00000666250.1|INDEL-744231-T-TA|4
NRPGRGNEELDDSTGKPRVYR
>FUSION-ENST00000549050.1:77390-ENST00000505089.6:28553|759
CLLGPLGAELSSIPGYPC
>ENST00000342992.10|SNV-296350-A-T|3
EISIEAMDFVDRLFVK
>FUSION-ENST00000549050.1:77390-ENST00000505089.6:28553|846
MYVVSLFSLVSKNIFISAFISLCTQ
>ENST00000556801.1|SNV-23834-G-A|2
METERMYVQDLRSIVEDYLLK
>FUSION-ENST00000549050.1:77390-ENST00000505089.6:28553|554
MYLSQLEKIA
>FUSION-ENST00000549050.1:77390-ENST00000505089.6:28553|854
MCYKYHK
>FUSION-ENST00000549050.1:77390-ENST00000505089.6:28553|889
EVLKSPTEFVDLPIFIFSSFCFI
>ENST00000378412.8|MNV-28803-CC-C|10
HSWPRPR
>FUSION-ENST00000549050.1:77390-ENST00000505089.6:28553|636
DSIRRYT
>FUSION-ENST00000549050.1:77390-ENST00000505089.6:28553|458
FLHDFDWNFNLCVK
>FUSION-ENST00000549050.1:77390-ENST00000505089.6:28553|22
MEKPRLY
>FUSION-ENST00000549050.1:77390-ENST00000505089.6:28553|844
NIFISAFISLCTQ
>FUSION-ENST00000549050.1:77390-ENST00000505089.6:28553|477
MLLSFALSISVLR
>ENST00000282928.5|MNV-17629-TCG-T|6
DPQKDAHR
>FUSION-ENST00000549050.1:77390-ENST00000505089.6:28553|623
DETGNHHSQQIIAR
>FUSION-ENST00000549050.1:77390-ENST00000505089.6:28553|651
FPLIGGN
>ENST00000374043.6|SNV-61360-A-T|4
MNCVQERAMIEKAYGQQLTDWAK
>FUSION-ENST00000549050.1:77390-ENST00000505089.6:28553|809
IDKWDLIKLK
>FUSION-ENST00000549050.1:77390-ENST00000505089.6:28553|175
AGAGPILLTRSHWC
>ENST00000613512.4|SNV-1429-G-T|8
EHLCNSK
>ENST00000563958.5|SNV-4075-A-G|1
RHLMVRLNSVGQPVFLSQFK
>ENST00000266383.10|SNV-99435-A-G|4
SDLDRIGGMNTREFR
>FUSION-ENST00000549050.1:77390-ENST00000505089.6:28553|625
QTTPSKSGRR
>ENST00000300747.10|SNV-5940-A-G|1
QLGAEVAAALAGLQREAAETMQK
>ENST00000249284.3|SNV-196-C-T|1
LMSVDMILISLGISR
>ENST00000282226.5|SNV-31738-G-C|6
GIKLDFKSLAVVQPSMMLLENVK
>ENST00000265104.4|MNV-191253-AT-A|11
YPLLIDHR
>ENST00000488782.1|SNV-41955-C-T|2
YLRVEPEDHYFLMG
>FUSION-ENST00000549050.1:77390-ENST00000505089.6:28553|285
MFQDLQWMPEIIDSTER
>ENST00000282226.5|SNV-31738-G-C|4
LDFKSLAVVQPSMMLLENVKR
>ENST00000666250.1|INDEL-744231-T-TA|2
GNEELDDSTGKPRVYR
>ENST00000359154.6|SNV-168891-G-T|3
SFRLKYHQFR
>FUSION-ENST00000549050.1:77390-ENST00000505089.6:28553|457
FLHDFDWNFNLCVKR
>ENST00000361715.6|SNV-69805-G-A|1
GVEIDPSLIKDTWHQVYRR
>FUSION-ENST00000549050.1:77390-ENST00000505089.6:28553|798
ETTIRVNR
>ENST00000373450.4|SNV-136-G-A|1
TGWTSPIPLCVSLLLTCGFAETGK
>FUSION-ENST00000549050.1:77390-ENST00000505089.6:28553|785
QYRSGHR
>ENST00000551294.5|SNV-18738-G-A|6
QGRLFMIDLAGSERTSQTQNR
>FUSION-ENST00000549050.1:77390-ENST00000505089.6:28553|859
VRSCAFNN
>FUSION-ENST00000549050.1:77390-ENST00000505089.6:28553|317
ETLFFFQCLDEYEDDEAGQKER
>FUSION-ENST00000545607.5:41422-ENST00000337019.7:585647|28
GLRGLGGPRR
>ENST00000321639.7|INDEL-47406-G-GC|1
YQVTEWPVACDLGAADWGKALNSHR
>FUSION-ENST00000549050.1:77390-ENST00000505089.6:28553|874
FCLIEHTVSFRKTK
>ENST00000556567.5|SNV-17021-G-A|1
RFVRLGTVNSISFPIALYYFGITK
>ENST00000233735.2|SNV-2814-G-T|2
DVPFEDKFSFVCK
>FUSION-ENST00000549050.1:77390-ENST00000505089.6:28553|173
IQSPPNRPR
>FUSION-ENST00000549050.1:77390-ENST00000505089.6:28553|682
KMWHIHTMEYYAAVK
>ENST00000361582.8|INDEL-54767-C-CA|1
MEYGTAIF
>FUSION-ENST00000549050.1:77390-ENST00000505089.6:28553|444
CNSLFLYICNSK
>FUSION-ENST00000549050.1:77390-ENST00000505089.6:28553|231
FLPERSDK
>ENST00000240617.10|MNV-251-CT-C|6
MTRGGPGGRPGLPQPPPLLLLR
>FUSION-ENST00000549050.1:77390-ENST00000505089.6:28553|42
MVLFCNCRLLR
>ENST00000302326.5|MNV-2975-GG-G|15
GSQVRIRRPETCCPVGWAAR
>ENST00000620693.4|SNV-61360-A-T|3
LCNDLMNCVQERAMIEK
>ENST00000518900.1|SNV-4623-A-G|5
MGLLGELGQVRTLLSLGYSSYSRTR
>ENST00000260818.11|SNV-49690-A-G|4
IAMDQYGKFNEVPEWQRLAGK
>FUSION-ENST00000549050.1:77390-ENST00000505089.6:28553|599
YIYVTNLHLVHMYPKT
>ENST00000330793.2|SNV-4496-G-T|2
SMQNWPK
>ENST00000278422.9|SNV-26604-A-T|1
QLPTLILFQGGMEAMRRPQIDKK
>FUSION-ENST00000463381.5:38056-ENST00000476296.1:31388|53
VDSIGSGRAIPIKQVVFR
>ENST00000313965.4|SNV-1235-C-T|1
YLTSHFTPRQAQADPNYD
>FUSION-ENST00000549050.1:77390-ENST00000505089.6:28553|728
MPVRMAIIK
>ENST00000351030.7|SNV-44961-A-G|1
NYVQFLK
>FUSION-ENST00000650807.1:7838-ENST00000476977.5:75944|2
EREMDHIRLT
>FUSION-ENST00000549050.1:77390-ENST00000505089.6:28553|352
MSTKMMKQGR
>FUSION-ENST00000549050.1:77390-ENST00000505089.6:28553|762
MNRHFSK
