# Supplementary material for: Identification of non-canonical peptides with moPepGen
Source: Nat Biotechnol. 2025 Jun 16;44(4):568–73. doi: 10.1038/s41587-025-02701-0 (PMC12680078; doi:10.1038/s41587-025-02701-0)
Supplement: Supplementary file 4 — Supplementary Data: Cancer cell line variant peptide database. Custom peptide database FASTA file for each of the 376 cell lines from the Cancer Cell Line Encyclopedia with proteomics characterization or used in the reference channel. Variant peptide FASTA files were produced by moPepGen as the result of cell-line-specific publicly available mutations and fusions. [file 41587_2025_2701_MOESM4_ESM.zip › ACH-000023.fasta]

>ENST00000520257.5|SNV-246734-G-A|3
RCILALKEPR
>ENST00000357039.9|MNV-16943-ACAA-A|1
ISQLDALELK
>ENST00000299767.10|SNV-11441-G-C|2
SDYINLYVRR
>FUSION-ENST00000525495.6:277-ENST00000520481.1:33348|68
MLFIPSSIKLDLFQQQQI
>ENST00000476933.1|SNV-65680-C-A|5
CNCPPLSNPDTR
>ENST00000496157.5|SNV-33902-C-T|3
MAQSWILPRAVSPSQAPRG
>ENST00000508982.1|INDEL-142-G-GA|4
DPEEPEKNRTQR
>FUSION-ENST00000525495.6:277-ENST00000520481.1:33348|44
LGGTGEFLDFHQQWKQTDLPSK
>FUSION-ENST00000532575.1:277-ENST00000520481.1:33348|211
MSRGWPGR
>FUSION-ENST00000344626.9:80736-ENST00000593380.1:13105|9
ERPPLQRGMRAR
>ENST00000490286.5|SNV-35841-A-G|8
TFMLKLNQICQVTESHGRGK
>ENST00000366497.6|INDEL-7840-G-GAT|1
SFWPSARPRRVR
>ENST00000322048.12|SNV-454-C-A|1
WLLQDEVHAVLKQLQDILKEASLR
>ENST00000488757.5|SNV-7827-G-A|3
SFRDQSELKHHQK
>FUSION-ENST00000525495.6:277-ENST00000520481.1:33348|153
IVPANEIIYGKIL
>FUSION-ENST00000525495.6:277-ENST00000520481.1:33348|54
MSILNETCTKY
>FUSION-ENST00000525495.6:277-ENST00000520481.1:33348|12
MHENCLRQ
>ENST00000467061.1|INDEL-4328-T-TT|1
QLVFFSYCF
>ENST00000495276.6|SNV-242-C-T|4
MAAAELSPRR
>ENST00000492675.1|SNV-36234-G-A|5
QKPNGSEMEKKSVVASELSA
>ENST00000276480.11|SNV-246734-G-A|1
TLHTRSK
>ENST00000513582.5|SNV-35030-C-T|1
GVWKYITDWQNVFRTYDR
>ENST00000578646.5|SNV-144274-A-G|6
SPSMIGNDSETLEECMVCSDMK
>ENST00000311936.8|SNV-5587-G-T|3
MTEYKLVVVGAVGVGK
>ENST00000635293.1|SNV-13775-C-T|4
VCACPGRDWR
>ENST00000490286.5|SNV-35841-A-G|7
MLKLNQICQVTESHGR
>ENST00000547974.5|SNV-36504-C-T|3
MVLGRSIWPWQG
>ENST00000371059.7|SNV-180823-G-C|3
KENNIVPSKEIVWWMNLAEK
>ENST00000367269.2|SNV-215762-G-T|1
VLLLKTKN
>ENST00000520257.5|SNV-246734-G-A|1
CILALKEPRCQWIH
>ENST00000388948.8|INDEL-135655-C-CA|1
LGPGLPAQEKHHLL
>FUSION-ENST00000525495.6:277-ENST00000520481.1:33348|30
NFTHTRQAFSFGD
>ENST00000361558.7|SNV-3110-C-A|1
GLQRPAELFRIPL
>ENST00000550479.1|SNV-11441-G-C|4
KSDYINVSF
>FUSION-ENST00000525495.6:277-ENST00000520481.1:33348|164
KYLLPMGLQVLLY
>FUSION-ENST00000525495.6:277-ENST00000520481.1:33348|13
MHENCLR
>ENST00000298198.5|INDEL-27506-T-TT|5
LTAAVLLAKDVPVYLFFK
>ENST00000508982.1|INDEL-142-G-GA|7
KTELSER
>FUSION-ENST00000532575.1:277-ENST00000520481.1:33348|209
MSRGWPGRSR
>FUSION-ENST00000525495.6:277-ENST00000520481.1:33348|86
ITSIYPNKSI
>ENST00000220966.10|SNV-242-C-T|6
SGVRGNKMAAAELSPR
>ENST00000264952.2|SNV-2233-G-C|3
GGFGEVCPVQVK
>ENST00000447443.1|SNV-739-A-G|2
SELRCGASRAGCHCCWR
>FUSION-ENST00000445597.6:77892-ENST00000391836.3:577375|3
LSELYYKNIIQGR
>ENST00000262457.7|SNV-27171-A-G|5
LIVGNSALKDKEDR
>ENST00000476933.1|SNV-65680-C-A|4
MCNCPPLSNPDTRLLFK
>ENST00000264952.2|SNV-2233-G-C|1
GGFGEVCPVQVKNTGKMYACK
>ENST00000523485.5|SNV-71472-C-G|5
MSSAQPLRRSSPSSNSR
>ENST00000462765.5|SNV-180823-G-C|3
TTLFPQK
>ENST00000673819.1|SNV-73069-A-G|13
MMSKLLAMENVHK
>FUSION-ENST00000525495.6:277-ENST00000520481.1:33348|140
NPVKIGESF
>FUSION-ENST00000344626.9:80736-ENST00000593380.1:13105|22
SSEPRRPLGR
>ENST00000474135.1|SNV-2256-A-G|3
STARRSRPSSVSWAWGCPR
>ENST00000276440.12|INDEL-215224-C-CT|2
AFFYRKVLAGAS
>FUSION-ENST00000344626.9:80736-ENST00000593380.1:13105|6
SRSISVPAR
>ENST00000366497.6|INDEL-7840-G-GAT|4
EIRSFWPSARPRR
>ENST00000476933.1|SNV-65680-C-A|12
ALKIREMCNCPPLSNPDTR
>ENST00000340645.9|SNV-32735-T-A|5
EESKILLEKMEHEVAER
>ENST00000674427.1|SNV-80-G-A|1
ICEILFCP
>ENST00000376734.4|SNV-666-T-G|1
VSLIEEAAQNYQGQIQEQIQVLQQK
>ENST00000558674.5|MNV-4331-GC-G|INDEL-4334-G-GA|2
MRGNQGRGTVAR
>FUSION-ENST00000525495.6:277-ENST00000520481.1:33348|16
SRIGRSYVWA
>ENST00000427569.7|SNV-7324-G-C|1
FDHMQQHSGQHLITALADHLFKLK
>ENST00000623663.2|INDEL-1903-G-GGC|6
VVAGGVHTNSPAGVPPRWPHR
>ENST00000409358.1|INDEL-48-T-TG|3
LEEQRAVCGR
>ENST00000344941.3|SNV-83269-T-A|1
LVYLISDGNWFPNTLNKGN
>ENST00000644939.1|SNV-1175799-C-T|3
TSNPIDVAARPGTVPHTLLQKDSR
>ENST00000511718.5|SNV-25750-G-A|2
MAHPPETNSDNTLQE
>ENST00000233336.7|SNV-38270-A-G|1
VWLIEVNGAPACARK
>ENST00000490286.5|SNV-35841-A-G|5
MLKLNQICQVTESHGRGK
>ENST00000603415.1|SNV-945-T-C|2
VIFSPVTLVNLIGPTTFPGVSIR
>ENST00000299767.10|SNV-11441-G-C|1
SDYINLYVRRVFITDDFHDMMPK
>FUSION-ENST00000525495.6:277-ENST00000520481.1:33348|120
MPIIPALWEAMAGGLLEAR
>ENST00000472732.5|SNV-80342-A-G|3
DHFSGMHNWYACSHARPTYCSVCR
>ENST00000366757.3|INDEL-421-G-GGGAAAAT|10
MENPGRRPCAREEVAVAGQR
>FUSION-ENST00000525495.6:277-ENST00000520481.1:33348|23
LAAVVTN
>ENST00000558674.5|MNV-4331-GC-G|INDEL-4334-G-GA|1
RGNQGRGTVAR
>ENST00000521992.5|SNV-6162-G-T|1
FCLVYYFYPASSTLYVLR
>ENST00000319165.13|SNV-109201-C-G|4
EGAREEEK
>ENST00000550479.1|SNV-11441-G-C|1
DLKRAITLT
>ENST00000433154.6|SNV-31412-G-A|4
HLHADRIGRDSK
>FUSION-ENST00000525495.6:277-ENST00000520481.1:33348|19
MAEYKSRIGR
>ENST00000276480.11|SNV-246734-G-A|5
MDAEAEDKTLHTR
>ENST00000251195.9|SNV-5476-G-T|3
RIYKTVADSDESYIEK
>ENST00000476933.1|SNV-65680-C-A|1
CNCPPLSNPDTRLLFKLSTK
>ENST00000469733.5|SNV-27713-C-G|2
GQSRVSTTETHAA
>ENST00000252804.9|SNV-105976-T-C|1
EFVLETQKTITDLRTQIK
>FUSION-ENST00000066544.8:277-ENST00000520481.1:33348|5
VNFRQKATSLQTLALCK
>FUSION-ENST00000525495.6:277-ENST00000520481.1:33348|172
MLVESPHLPLPNHSCIPAVR
>FUSION-ENST00000525495.6:277-ENST00000520481.1:33348|134
NSRLLACLFWFRLYCVFLK
>ENST00000220966.10|SNV-242-C-T|5
GNKMAAAELSPR
>ENST00000489935.1|SNV-215-C-T|5
KSGNKPSSK
>ENST00000673819.1|SNV-73069-A-G|17
MEHDQERQEMMSKLLAMENVHK
>ENST00000518686.5|SNV-71472-C-G|2
MSSAQPLRRSSPSSNSK
>ENST00000560162.5|SNV-15668-T-C|4
MTVCVADLGLSRK
>ENST00000388948.8|INDEL-135655-C-CA|5
DSSFIPLGHMLTQKNSLPDR
>ENST00000508982.1|INDEL-142-G-GA|2
RAGSSSGGVPGER
>ENST00000376734.4|SNV-666-T-G|2
ESKDHKSHK
>ENST00000614778.4|SNV-35030-C-T|4
FDRENKAGVNFSEFMGVWK
>ENST00000674427.1|SNV-80-G-A|3
MTFLEVTGKICEILFCP
>ENST00000397081.8|SNV-291854-C-T|4
KITANLDLFLR
>ENST00000496157.5|SNV-33902-C-T|4
EEEDGSELDFAQGSQPVAGTERLR
>ENST00000570622.1|SNV-34831-G-A|1
CPFYTAEQDKGRSVCPELPSWGR
>ENST00000532034.1|SNV-1790-T-C|5
MVGPSQDRWTGSTTSEWKFPSPGK
>FUSION-ENST00000532575.1:277-ENST00000520481.1:33348|203
GGLRHCR
>ENST00000259008.7|SNV-54967-A-T|1
TAYSGVPMTFLSSR
>ENST00000532034.1|SNV-1790-T-C|3
WTGSTTSEWKFPSPGK
>ENST00000545579.6|SNV-6768-C-G|3
SMRRGCAVLGALGLLAGAGVG
>ENST00000508982.1|INDEL-142-G-GA|6
RDPEEPEKNR
>ENST00000367161.7|SNV-52025-T-C|2
HWNDLALEFHYMRPLPKHER
>ENST00000258243.7|SNV-6132-A-G|1
SRKLQNLLK
>ENST00000610452.1|SNV-92220-T-C|3
LPRPTAAIGLK
>FUSION-ENST00000344626.9:80736-ENST00000593380.1:13105|11
ERPPLQR
>ENST00000329627.11|SNV-7198-G-A|2
QQQKQEHSGSEEAQKPNLEGSISHK
>ENST00000424261.6|SNV-24517-C-A|2
NTVIVISMGQHFRPFPIDVFIR
>FUSION-ENST00000525495.6:277-ENST00000520481.1:33348|170
TMELLSLSR
>ENST00000340645.9|SNV-52409-G-A|1
YVTSKCQEIEIYLKQTISEK
>ENST00000332314.3|SNV-39-T-A|1
FGLFGLWRTFDR
>ENST00000298198.5|INDEL-27506-T-TT|1
QWIQGLLGNWCSDHISS
>ENST00000491498.5|SNV-33902-C-T|2
AQSWILPRVSPSQAPRG
>ENST00000280700.10|SNV-11381-T-A|1
SNRIGNTAFSTRLLPVR
>ENST00000557823.5|SNV-71472-C-G|12
NWTKSQKSTMSSAQPLR
>ENST00000651157.1|SNV-24162-C-G|3
THVNVIALFR
>ENST00000547974.5|SNV-36504-C-T|1
SIWPWQG
>ENST00000544479.1|SNV-109201-C-G|6
MFEGAREEEK
>ENST00000481780.5|SNV-6644-G-A|1
VHPGPGCPKPGLLPLLRHACY
>ENST00000592112.1|SNV-454-C-A|1
WLLQDEVHAVLKQLQDILKVTTR
>ENST00000462765.5|SNV-180823-G-C|2
TTLFPQKR
>ENST00000648835.1|SNV-41907-G-C|3
VECDTCAICRVQVMGMSRPGEK
>ENST00000651157.1|SNV-24162-C-G|1
THVNVIALFRSIFVKQTTWSR
>ENST00000512462.5|MNV-335641-CA-C|3
PVSQGLHWK
>FUSION-ENST00000519078.6:1872-ENST00000622875.4:368759|21
EDYTKIEKIGEALNEPTIDYGFQR
>ENST00000673925.1|SNV-4006-A-G|7
APIQTLRISTATLLSIMPCVVR
>FUSION-ENST00000525495.6:277-ENST00000520481.1:33348|49
KCLLNLLLGYSHSLNK
>ENST00000397081.8|SNV-291854-C-T|3
KITANLDLFLRR
>ENST00000378567.8|SNV-134598-G-C|1
VRLCRGHA
>ENST00000290567.14|SNV-109201-C-G|5
GDIVMFEGAR
>ENST00000635293.1|SNV-13775-C-T|1
DWRTEEENLRK
>ENST00000655275.1|SNV-63805-C-T|2
WASHGSVFHFR
>ENST00000299767.10|SNV-11441-G-C|5
KSDYINLYVR
>FUSION-ENST00000525495.6:277-ENST00000520481.1:33348|141
MNPVKIGESF
>FUSION-ENST00000525495.6:277-ENST00000520481.1:33348|31
MNFTHTRQAFSFGD
>FUSION-ENST00000525495.6:277-ENST00000520481.1:33348|190
ISKFSFSET
>ENST00000282268.7|SNV-126074-G-A|1
CVSTKEALETDLYKR
>FUSION-ENST00000525495.6:277-ENST00000520481.1:33348|5
SCHPAWSAK
>FUSION-ENST00000631211.1:688-ENST00000296674.13:55|47
GADRMGKCR
>FUSION-ENST00000344626.9:80736-ENST00000593380.1:13105|12
GAGHHRERPPLQRGMR
>ENST00000366757.3|INDEL-421-G-GGGAAAAT|11
MENPGRRPCAR
>FUSION-ENST00000631211.1:688-ENST00000296674.13:55|33
KLIWAQP
>ENST00000558674.5|MNV-4331-GC-G|3
MRVTRAGAQWQGHGR
>ENST00000673819.1|SNV-73069-A-G|9
SKLLAMENVHK
>ENST00000280700.10|SNV-11381-T-A|3
YRSNRIGNTAFSTR
>ENST00000310682.6|SNV-739-A-G|1
SQSGWVPLLLALLHELQAPASR
>ENST00000367269.2|SNV-215762-G-T|5
MRVLLLK
>ENST00000492607.5|SNV-9771-G-A|5
RLLGKNSVPPSPSR
>ENST00000282268.7|SNV-126074-G-A|2
CVSTKEALETDLYK
>FUSION-ENST00000525495.6:277-ENST00000520481.1:33348|143
MQSCASFHTIDEFLKNYV
>FUSION-ENST00000525495.6:277-ENST00000520481.1:33348|115
AGGLLEAR
>ENST00000475480.5|INDEL-4328-T-TT|5
AVLLLSSYR
>ENST00000561333.1|SNV-31412-G-A|5
QIGLVEIAK
>FUSION-ENST00000525495.6:277-ENST00000520481.1:33348|103
KHSIFFLK
>FUSION-ENST00000344626.9:80736-ENST00000593380.1:13105|20
RPLGRMPR
>FUSION-ENST00000445597.6:77892-ENST00000391836.3:577375|2
LSELYYKNIIQGRI
>FUSION-ENST00000525495.6:277-ENST00000520481.1:33348|197
MLKCLRFNWYINFSPTPFEQGIWK
>ENST00000451664.1|SNV-5947-G-A|2
MWGLHDSRPPSCCSSRTLSGMRVR
>ENST00000465625.1|SNV-7885-C-T|6
ILEVGLKIQEIFITAIKLK
>FUSION-ENST00000344626.9:80736-ENST00000593380.1:13105|15
RGAGHHR
>ENST00000356056.10|SNV-240474-C-G|4
LEQRDSLGESPVRVWVNSFK
>ENST00000512462.5|MNV-335641-CA-C|5
MRPVSQGLHWKSNLIR
>ENST00000251195.9|SNV-5476-G-T|1
TVADSDESYIEK
>ENST00000496157.5|SNV-33902-C-T|1
AVSPSQAPRG
>FUSION-ENST00000344626.9:80736-ENST00000593380.1:13105|16
GRPRRGAGHHR
>ENST00000615388.1|SNV-49501-G-A|4
LWEQIKQIIQHITWVSPPAITLEWK
>FUSION-ENST00000525495.6:277-ENST00000520481.1:33348|2
MLARLVSNF
>ENST00000451664.1|SNV-5947-G-A|6
MWGLHDSRPPSCCSSR
>ENST00000635293.1|SNV-13775-C-T|2
DWRTEEENLR
>ENST00000484701.1|SNV-60168-C-A|4
MSTSASTLWRATNNSSPDSFASK
>ENST00000616649.4|SNV-13794-G-A|3
VLSCQSTLK
>ENST00000565932.5|SNV-38108-G-T|7
MRPRCVPSSSVCSSTWR
>ENST00000491061.1|SNV-84868-G-C|2
MPGGLFAMNR
>ENST00000513582.5|SNV-35030-C-T|3
GVWKYITDWQNVFR
>ENST00000346246.9|SNV-3206-A-G|4
VAPMSNLLPAPGLPPR
>ENST00000492607.5|SNV-9771-G-A|2
NSVPPSPSR
>FUSION-ENST00000525495.6:277-ENST00000520481.1:33348|37
ASQHTSSTFLRLQPHKNVMNFTHTR
>FUSION-ENST00000525495.6:277-ENST00000520481.1:33348|181
VKELHITKPKVNFR
>ENST00000245441.9|SNV-73069-A-G|4
QEMMSKLLAMENVHKATCETADR
>ENST00000560162.5|SNV-15668-T-C|5
TVCVADLGLSR
>ENST00000400113.8|SNV-3552-C-G|3
EIVELVLDR
>ENST00000673819.1|SNV-73069-A-G|2
MENVHKATCETADRER
>FUSION-ENST00000525495.6:277-ENST00000520481.1:33348|136
NSRLLACLFWFR
>ENST00000487056.1|INDEL-48-T-TG|5
GDPFFPGSQLVVTQR
>ENST00000490286.5|SNV-35841-A-G|14
FGTMTFMLKLNQICQVTESHGR
>ENST00000235628.1|SNV-5842-C-T|1
SPKPQNAVTIAVSS
>ENST00000511718.5|SNV-25750-G-A|1
AHPPETNSDNTLQE
>ENST00000554079.1|SNV-10443-C-G|2
MYVQLTIFLSVPLHY
>ENST00000017003.7|SNV-8806-G-A|5
VTPWRIVTIWGGASLLR
>ENST00000290567.14|SNV-109201-C-G|7
FVFGGAFLKGDIVMFEGAR
>ENST00000569680.1|SNV-3206-A-G|5
SNLLPAPGLPPRGQQAK
>FUSION-ENST00000525495.6:277-ENST00000520481.1:33348|161
GLQVLLY
>ENST00000651157.1|SNV-24162-C-G|4
YYLKTHVNVIALFRSIFVK
>ENST00000623663.2|INDEL-1903-G-GGC|19
TIHGAGAGQTGGMEEGDCKD
>ENST00000321339.3|SNV-161-G-A|5
LLSRHISPSLASLRPVRCCFTLPLR
>FUSION-ENST00000519078.6:1872-ENST00000622875.4:368759|22
MEDYTKIEKIGEALNEPTIDYGFQR
>ENST00000674229.1|SNV-11140-A-T|2
QQAAREQERLK
>ENST00000298492.6|SNV-26940-A-G|1
CNQRISLAIPNLGNTSQQEYK
>ENST00000674427.1|SNV-80-G-A|2
TFLEVTGKICEILFCP
>FUSION-ENST00000525495.6:277-ENST00000520481.1:33348|55
SILNETCTK
>FUSION-ENST00000525495.6:277-ENST00000520481.1:33348|36
LQPHKNVMNFTHTR
>FUSION-ENST00000525495.6:277-ENST00000520481.1:33348|90
HLTKFNIYS
>ENST00000500337.6|INDEL-30212-T-TT|1
NQTNDVFKTWSSY
>ENST00000616649.4|SNV-13794-G-A|4
MTDPNQCVICHRVLSCQSTLKMHYR
>FUSION-ENST00000525495.6:277-ENST00000520481.1:33348|146
SPLFIALSIHMQSCASFHTIDEFLK
>ENST00000290567.14|SNV-109201-C-G|4
GDIVMFEGAREEEK
>ENST00000462765.5|SNV-180823-G-C|1
TTLFPQKRLFGG
>ENST00000427569.7|SNV-7324-G-C|4
RFDHMQQHSGQHLITALADHLFK
>ENST00000623663.2|INDEL-1903-G-GGC|4
RPPDGQSHR
>ENST00000397081.8|SNV-291854-C-T|5
HNFKKITANLDLFLR
>ENST00000490286.5|SNV-35841-A-G|3
LNQICQVTESHGR
>ENST00000495276.6|SNV-242-C-T|1
AAAELSPRRVGFVGAGR
>FUSION-ENST00000525495.6:277-ENST00000520481.1:33348|130
MIFLKPQGY
>FUSION-ENST00000066544.8:277-ENST00000520481.1:33348|20
TVLQEPVQVCWHWK
>ENST00000561050.5|INDEL-4334-G-GA|3
MRGFQAACRGR
>ENST00000366757.3|INDEL-421-G-GGGAAAAT|6
EEVAVAGQRALR
>ENST00000357248.8|SNV-108278-T-C|6
RLHKVLRPFSLR
>ENST00000261435.11|INDEL-63570-C-CA|1
QIDFGKVPKT
>ENST00000673925.1|SNV-4006-A-G|4
MPCVVRAPHWQK
>ENST00000539839.1|SNV-698-G-A|2
VHAAGGVR
>ENST00000520257.5|SNV-246734-G-A|2
CILALKEPR
>ENST00000310682.6|SNV-739-A-G|2
AALLSQHTCSIGGLLERERVALR
>ENST00000554079.1|SNV-10443-C-G|6
MSNSQFFSQSLYTTK
>FUSION-ENST00000525495.6:277-ENST00000520481.1:33348|9
EVVMITL
>FUSION-ENST00000525495.6:277-ENST00000520481.1:33348|75
ILFFFFFFF
>ENST00000520266.5|SNV-71472-C-G|1
SSAQPLRRSSPSSNK
>ENST00000490286.5|SNV-35841-A-G|6
LKLNQICQVTESHGR
>FUSION-ENST00000525495.6:277-ENST00000520481.1:33348|35
LQPHKNVMNFTHTRQAFSFGD
>ENST00000461836.5|SNV-35841-A-G|2
MLKLNQIC
>ENST00000340645.9|SNV-32735-T-A|3
ILLEKMEHEVAERK
>ENST00000491498.5|SNV-33902-C-T|3
MAQSWILPRVSPSQAPRG
>ENST00000367161.7|SNV-49501-G-A|1
QIIQHITWVSPPAITLEWKRK
>FUSION-ENST00000631211.1:688-ENST00000296674.13:55|52
KTFLANAFALARGADR
>ENST00000366757.3|INDEL-421-G-GGGAAAAT|2
RPPRLRR
>ENST00000623663.2|INDEL-1903-G-GGC|22
ELEKTIHGAGAGQTGGMEEGDCK
>ENST00000395295.2|SNV-351216-C-T|4
MAWMGIVQTSGW
>FUSION-ENST00000525495.6:277-ENST00000520481.1:33348|114
MAGGLLEARSLRPAR
>ENST00000332314.3|SNV-39-T-A|2
MFGLFGLWRTFDR
>ENST00000508982.1|INDEL-142-G-GA|8
KKTELSER
>ENST00000319165.13|SNV-109201-C-G|5
YHREGAREEEK
>ENST00000433154.6|SNV-31412-G-A|3
IGRDSKAEDEDK
>FUSION-ENST00000631211.1:688-ENST00000296674.13:55|51
TFLANAFALAR
>ENST00000467935.1|SNV-5815-C-T|1
AKLGLTVGSR
>ENST00000560162.5|SNV-15668-T-C|2
MTVCVADLGLSRKIYSGDY
>ENST00000560162.5|SNV-15668-T-C|9
LAEDMTVCVADLGLSRK
>FUSION-ENST00000525495.6:277-ENST00000520481.1:33348|62
MRLAQNTEY
>ENST00000357039.9|MNV-16943-ACAA-A|3
SANRVLRISQLDALELK
>FUSION-ENST00000525495.6:277-ENST00000520481.1:33348|119
PIIPALWEAMAGGLLEAR
>FUSION-ENST00000525495.6:277-ENST00000520481.1:33348|25
MNKLAAVVTN
>ENST00000565932.5|SNV-38108-G-T|2
CVPSSSVCSSTWRR
>ENST00000289672.6|SNV-114107-G-C|3
GGAQTEAPHAPNSWGR
>ENST00000644486.2|INDEL-42299-A-AA|1
NNLDIHTFQHYPV
>FUSION-ENST00000525495.6:277-ENST00000520481.1:33348|148
MQEFFFSSGFLGILTNAYIHSYSPS
>FUSION-ENST00000525495.6:277-ENST00000520481.1:33348|191
MISKFSFSET
>ENST00000427191.6|INDEL-176970-C-CA|1
TVQVPIQKRQLQ
>ENST00000252804.9|SNV-105976-T-C|2
EFVLETQKTITDLR
>ENST00000673925.1|SNV-4006-A-G|6
ISTATLLSIMPCVVR
>ENST00000369763.5|SNV-12371-C-T|1
SLFNTQLASMANLRAEKNK
>ENST00000651157.1|SNV-24162-C-G|8
SMYYLKTHVNVIALFRSIFVK
>ENST00000557823.5|SNV-71472-C-G|9
STMSSAQPLR
>ENST00000290567.14|SNV-109201-C-G|1
EEEKLLSRK
>ENST00000252804.9|SNV-105976-T-C|4
SDASGTNDFREFVLETQKTITDLR
>ENST00000367033.4|SNV-27082-C-G|1
ESSAMLDYELHSDFVSSLIK
>ENST00000371059.7|SNV-180823-G-C|2
ENNIVPSK
>ENST00000451664.1|SNV-5947-G-A|1
WGLHDSRPPSCCSSRTLSGMRVR
>FUSION-ENST00000445597.6:77892-ENST00000391836.3:577375|4
LSELYYK
>ENST00000487056.1|INDEL-48-T-TG|4
MGDPFFPGSQLVVTQRR
>ENST00000655275.1|SNV-63805-C-T|5
MSFLGLASGKRWASHGSVFHFR
>FUSION-ENST00000525495.6:277-ENST00000520481.1:33348|43
QTDLPSK
>FUSION-ENST00000525495.6:277-ENST00000520481.1:33348|117
PIIPALWEAMAGGLLEARSLRPAR
>ENST00000310942.9|SNV-5603-A-G|1
EPDAPSESK
>ENST00000614778.4|SNV-35030-C-T|2
AGVNFSEFMGVWK
>ENST00000559250.5|MNV-4331-GC-G|INDEL-4334-G-GA|4
GQLGNWMSPADFQRAVDERFPGCMR
>ENST00000367161.7|SNV-49501-G-A|3
QIIQHITWVSPPAITLEWK
>ENST00000450650.5|SNV-77129-C-T|2
RKSAEFLL
>FUSION-ENST00000525495.6:277-ENST00000520481.1:33348|171
LVESPHLPLPNHSCIPAVR
>ENST00000475480.5|INDEL-4328-T-TT|2
GKVLLCCSD
>FUSION-ENST00000344626.9:80736-ENST00000593380.1:13105|13
GAGHHRERPPLQR
>FUSION-ENST00000631211.1:688-ENST00000296674.13:55|55
MKTFLANAFALAR
>FUSION-ENST00000519078.6:1872-ENST00000622875.4:368759|19
IEKIGEALNEPTIDYGFQRLQK
>ENST00000263666.9|SNV-241167-C-T|3
SDGTCYITK
>FUSION-ENST00000525495.6:277-ENST00000520481.1:33348|91
QKHLTKFNIYS
>ENST00000340645.9|SNV-52409-G-A|3
EYSEKYVTSKCQEIEIYLK
>ENST00000395295.2|SNV-351216-C-T|2
MGIVQTSGW
>ENST00000673925.1|SNV-4006-A-G|2
MPCVVRAPHWQKNCFPMVHILK
>ENST00000508982.1|INDEL-142-G-GA|3
KRAGSSSGGVPGER
>ENST00000328453.9|SNV-60769-G-A|2
YCGPKNLNLSVPATG
>ENST00000447443.1|SNV-739-A-G|4
VGLELSPKSELRCGASR
>ENST00000554879.5|SNV-71155-C-T|2
AFQLETVTR
>ENST00000496157.5|SNV-33902-C-T|2
AQSWILPRAVSPSQAPRG
>ENST00000558674.5|INDEL-4334-G-GA|6
GNQGRGTVAR
>ENST00000673925.1|SNV-4006-A-G|1
PCVVRAPHWQKNCFPMVHILK
>ENST00000450650.5|SNV-77129-C-T|1
KSAEFLL
>ENST00000299767.10|SNV-11441-G-C|4
KSDYINLYVRR
>FUSION-ENST00000344626.9:80736-ENST00000593380.1:13105|18
MPRGRPR
>ENST00000263666.9|SNV-241167-C-T|5
IRSDGTCYITK
>ENST00000479826.1|SNV-25566-A-G|5
QRWRLLHGLLGPGWADGR
>ENST00000361558.7|SNV-3110-C-A|2
GLQRPAELFR
>ENST00000489935.1|SNV-215-C-T|4
KSGNKPSSKTCLK
>ENST00000367269.2|SNV-215762-G-T|2
VLLLKTK
>ENST00000264025.8|INDEL-64233-G-GAGG|1
AGPLGGSSYEEEEEEEEEGGGGGER
>ENST00000366497.6|INDEL-7840-G-GAT|6
SQQEREIRSFWPSARPR
>ENST00000262457.7|SNV-27171-A-G|3
EDRFGRTPLMYCVLADR
>ENST00000369763.5|SNV-12371-C-T|6
SKSSQMETKSLFNTQLASMANLR
>ENST00000544479.1|SNV-109201-C-G|4
MFEGAREEEKLLSR
>FUSION-ENST00000344626.9:80736-ENST00000593380.1:13105|4
SISVPAR
>ENST00000475480.5|INDEL-4328-T-TT|4
AVLLLSSYRGK
>FUSION-ENST00000525495.6:277-ENST00000520481.1:33348|33
NVMNFTHTRQAFSFGD
>FUSION-ENST00000525495.6:277-ENST00000520481.1:33348|56
MSILNETCTK
>ENST00000558674.5|INDEL-4334-G-GA|5
GNQGRGTVARAR
>ENST00000574857.1|SNV-34901-G-T|2
RAGTLPPPVHGADPPVGAGSP
>ENST00000346246.9|SNV-3206-A-G|5
QDPRVAPMSNLLPAPGLPPRGQQAK
>FUSION-ENST00000344626.9:80736-ENST00000593380.1:13105|10
ERPPLQRGMR
>ENST00000564089.5|SNV-40923-C-T|4
LQYELQYRNWGDPWAVSPRR
>FUSION-ENST00000445597.6:77892-ENST00000391836.3:577375|6
VMFNGCFKLSELYYK
>ENST00000463611.1|SNV-11381-T-A|7
MMKNIDPTGLETQ
>ENST00000366757.3|INDEL-421-G-GGGAAAAT|1
LRRLHPQ
>ENST00000558674.5|MNV-4331-GC-G|INDEL-4334-G-GA|4
FPGCMRGNQGRGTVAR
>ENST00000623663.2|INDEL-1903-G-GGC|11
SPCGWCCGLCAAEAEAGCGLR
>ENST00000369763.5|SNV-12371-C-T|2
SLFNTQLASMANLRAEK
>ENST00000490286.5|SNV-35841-A-G|12
FGTMTFMLKLNQICQVTESHGRGK
>ENST00000635293.1|SNV-13775-C-T|3
VCACPGRDWRTEEENLR
>FUSION-ENST00000525495.6:277-ENST00000520481.1:33348|79
NFVYLIQISYHR
>ENST00000467935.1|SNV-5815-C-T|3
GMAKLGLTVGSR
>ENST00000569680.1|SNV-3206-A-G|8
MSNLLPAPGLPPR
>FUSION-ENST00000525495.6:277-ENST00000520481.1:33348|84
ILKKTSGDVNK
>ENST00000409358.1|INDEL-48-T-TG|6
VVVYRNGGPILPR
>FUSION-ENST00000525495.6:277-ENST00000520481.1:33348|50
MKCLLNLLLGYSHSLNK
>ENST00000648835.1|SNV-41907-G-C|1
VQVMGMSRPGEKHWEDVCL
>ENST00000577351.5|SNV-10717-C-T|1
CHLLYKLLIPHTRYTVQINSIGR
>FUSION-ENST00000525495.6:277-ENST00000520481.1:33348|34
NVMNFTHTR
>ENST00000356998.8|SNV-11718-G-A|3
LALKMAPWASSSRFMDTSALIR
>FUSION-ENST00000525495.6:277-ENST00000520481.1:33348|109
MVACTCNPSYSGG
>ENST00000487056.1|INDEL-48-T-TG|3
GDPFFPGSQLVVTQRR
>ENST00000469733.5|SNV-27713-C-G|3
IQLKGQSRVSTTETHAA
>ENST00000544479.1|SNV-109201-C-G|5
FEGAREEEK
>ENST00000366497.6|SNV-7841-C-T|1
EHRSQQERE
>ENST00000329627.11|SNV-7198-G-A|1
QEHSGSEEAQKPNLEGSISHK
>ENST00000508982.1|INDEL-142-G-GA|1
AGSSSGGVPGER
>FUSION-ENST00000525495.6:277-ENST00000520481.1:33348|17
QSCIQILALQLTTFVVVGK
>ENST00000388948.8|INDEL-135655-C-CA|2
LGPGLPAQEK
>ENST00000451664.1|SNV-5947-G-A|8
LMWGLHDSRPPSCCSSRTLSGMR
>ENST00000375377.2|SNV-85705-C-T|4
RGWQEAR
>ENST00000356056.10|SNV-240474-C-G|3
DSLGESPVRVWVNSFK
>ENST00000648873.1|SNV-2224-T-G|1
LNLTLEGVCAGVAEITPAEGK
>ENST00000559250.5|INDEL-4334-G-GA|MNV-4331-GC-G|1
GRTMYVLPFSMGPVGSPLSR
>ENST00000451664.1|SNV-5947-G-A|3
WGLHDSRPPSCCSSRTLSGMR
>ENST00000479826.1|SNV-25566-A-G|1
LLHGLLGPGWADGRHHR
>ENST00000374869.8|MNV-13788-CC-C|8
SYPGLAPGELLTLRVTSK
>ENST00000261435.11|INDEL-63570-C-CA|3
KQIDFGKVPK
>ENST00000559066.5|SNV-15668-T-C|4
DLAARNCMLAEDMTVCVADLGLSR
>ENST00000562220.2|SNV-1722-T-C|1
VYAPQPLDHEELELLQFQVSAR
>ENST00000341083.7|SNV-36234-G-A|2
QKPNGSEMEK
>FUSION-ENST00000525495.6:277-ENST00000520481.1:33348|169
MELLSLSR
>ENST00000577351.5|SNV-10717-C-T|4
MCHLLYKLLIPHTR
>ENST00000564089.5|SNV-40923-C-T|6
GKLQYELQYRNWGDPWAVSPR
>ENST00000522251.5|SNV-246734-G-A|1
TLHTRSKGTEVPMDSLIQELR
>ENST00000561333.1|SNV-31412-G-A|6
MQIGLVEIAK
>ENST00000578646.5|SNV-144274-A-G|2
MIGNDSETLEECMVCSDMKR
>ENST00000463611.1|SNV-11381-T-A|6
MKNIDPTGLETQ
>ENST00000554879.5|SNV-71155-C-T|1
AFQLETVTRSR
>ENST00000374869.8|MNV-13788-CC-C|7
VTSKNPPPIVMK
>ENST00000532034.1|SNV-1790-T-C|4
VGPSQDRWTGSTTSEWKFPSPGK
>ENST00000651157.1|SNV-24162-C-G|6
YYLKTHVNVIALFR
>FUSION-ENST00000525495.6:277-ENST00000520481.1:33348|107
MMQRRLANS
>ENST00000370746.8|SNV-60168-C-A|2
ATNNSSPDSFASK
>ENST00000490286.5|SNV-35841-A-G|13
MFGTMTFMLKLNQICQVTESHGRGK
>ENST00000623663.2|INDEL-1903-G-GGC|21
ELEKTIHGAGAGQTGGMEEGDCKD
>ENST00000409358.1|INDEL-48-T-TG|1
AVCGRWI
>ENST00000475480.5|INDEL-4328-T-TT|10
KVEENRNSLFFFLIVFETFPHDTK
>ENST00000511072.5|MNV-335641-CA-C|5
CDQCPKAFTGSPTSSATR
>ENST00000409358.1|INDEL-48-T-TG|2
LEEQRAVCGRWI
>ENST00000647874.1|SNV-10717-C-T|2
NLPMCHLLYK
>ENST00000488757.5|SNV-7827-G-A|2
DQSELKHHQK
>ENST00000655275.1|SNV-63805-C-T|3
RWASHGSVFHFRSPGR
>ENST00000371226.8|SNV-65680-C-A|1
EMCNCPPLSNPDTRLLFKLSTK
>ENST00000381341.6|SNV-15005-G-C|5
NAELKFNFGEDEFK
>ENST00000561333.1|SNV-31412-G-A|3
QIGLVEIAKQK
>FUSION-ENST00000525495.6:277-ENST00000520481.1:33348|184
MVKELHITKPK
>FUSION-ENST00000344626.9:80736-ENST00000593380.1:13105|3
SISVPARLLPSSR
>ENST00000500337.6|INDEL-30212-T-TT|7
LMVLSSLDVIYILDFTSYPR
>ENST00000276737.10|SNV-351216-C-T|2
FGRWNSPGCLCPWPGWE
>ENST00000565932.5|SNV-38108-G-T|6
RPRCVPSSSVCSSTWR
>ENST00000492675.1|SNV-36234-G-A|1
WWPLSYL
>ENST00000366757.3|INDEL-421-G-GGGAAAAT|8
RPCAREEVAVAGQRALR
>ENST00000489935.1|SNV-215-C-T|6
GRKSGNKPSSK
>ENST00000560162.5|SNV-15668-T-C|12
MLAEDMTVCVADLGLSR
>FUSION-ENST00000344626.9:80736-ENST00000593380.1:13105|21
SSEPRRPLGRMPR
>FUSION-ENST00000525495.6:277-ENST00000520481.1:33348|99
HSIFFLKR
>ENST00000511368.5|SNV-68873-C-A|2
WKFGEKAK
>ENST00000264674.7|SNV-574616-G-A|3
NGLSALDHIR
>ENST00000545579.6|SNV-6768-C-G|2
RGCAVLGALGLLAGAGVG
>ENST00000342992.10|SNV-280975-A-G|1
FTNVTGEK
>ENST00000548462.5|SNV-11441-G-C|3
DLKRAITLTSMCAVYSSQTTSMI
>ENST00000649225.1|INDEL-444794-G-GA|3
EPSHYMLSRICR
>ENST00000492675.1|SNV-36234-G-A|2
SRWWPLSYL
>ENST00000492607.5|SNV-9771-G-A|4
LLGKNSVPPSPSR
>ENST00000559250.5|MNV-4331-GC-G|2
AAPCMCFHSAWVLWAPR
>ENST00000558674.5|INDEL-4334-G-GA|10
MSPADFQRAVDERFPGCMQR
>FUSION-ENST00000525495.6:277-ENST00000520481.1:33348|83
KTSGDVNK
>FUSION-ENST00000525495.6:277-ENST00000520481.1:33348|123
KRSCEFYICN
>ENST00000252804.9|SNV-105976-T-C|3
EFVLETQK
>ENST00000341083.7|SNV-36234-G-A|5
VPPKTVEPLTVKQKPNGSEMEK
>FUSION-ENST00000066544.8:277-ENST00000520481.1:33348|21
MTVLQEPVQVCWHWK
>FUSION-ENST00000525495.6:277-ENST00000520481.1:33348|47
MLGGTGEFLDFHQQWK
>ENST00000565932.5|SNV-38108-G-T|1
CVPSSSVCSSTWRRR
>FUSION-ENST00000344626.9:80736-ENST00000593380.1:13105|24
QLAKSSEPR
>ENST00000262457.7|SNV-27171-A-G|2
FGRTPLMYCVLADR
>ENST00000262457.7|SNV-27171-A-G|4
DKEDRFGR
>ENST00000216286.10|SNV-9036-A-G|2
GEAGDLK
>ENST00000356998.8|SNV-11718-G-A|1
MAPWASSSRFMDTSALIR
>FUSION-ENST00000525495.6:277-ENST00000520481.1:33348|10
MEVVMITL
>FUSION-ENST00000525495.6:277-ENST00000520481.1:33348|27
RAGVLFWGNVYFL
>ENST00000539839.1|SNV-698-G-A|3
GSHPVARVHAAGGVR
>FUSION-ENST00000525495.6:277-ENST00000520481.1:33348|38
ASQHTSSTFLRLQPHK
>ENST00000511072.5|MNV-335641-CA-C|3
AFTGSPTSSATRCPTTAANASNVK
>ENST00000357248.8|SNV-108278-T-C|5
LHKVLRPFSLR
>ENST00000561050.5|MNV-4331-GC-G|INDEL-4334-G-GA|1
RGRTMYVLPFSMGPVGSPLSR
>ENST00000487116.5|SNV-6644-G-A|1
AFFPCFDTPAIKYKYSALIEEPGVG
>ENST00000358465.7|SNV-108376-G-C|1
DIGKPEVEYHCDNLQHSKKGK
>ENST00000397081.8|SNV-291854-C-T|2
ITANLDLFLR
>ENST00000289672.6|SNV-114107-G-C|1
GGAQTEAPHAPNSWGRIPDAQEPRK
>ENST00000489935.1|SNV-215-C-T|2
SGNKPSSKTCLK
>FUSION-ENST00000532575.1:277-ENST00000520481.1:33348|208
SRGWPGRSR
>ENST00000558674.5|INDEL-4334-G-GA|2
GFQAACRGNQGR
>FUSION-ENST00000525495.6:277-ENST00000520481.1:33348|106
MQRRLANS
>ENST00000450475.5|SNV-7324-G-C|4
MQQHSGQHLITALADHLFK
>ENST00000560162.5|SNV-15668-T-C|8
MLAEDMTVCVADLGLSRKIYSGDY
>ENST00000547974.5|SNV-36504-C-T|2
VLGRSIWPWQG
>ENST00000478155.5|SNV-105976-T-C|9
MTSESLFWKRR
>ENST00000261435.11|INDEL-63570-C-CA|6
AFGKQKK
>ENST00000569680.1|SNV-3206-A-G|7
SNLLPAPGLPPR
>ENST00000375377.2|SNV-85705-C-T|2
GWQEARSQKPR
>FUSION-ENST00000525495.6:277-ENST00000520481.1:33348|22
MCGLEAR
>FUSION-ENST00000525495.6:277-ENST00000520481.1:33348|39
MASQHTSSTFLRLQPHK
>ENST00000469733.5|SNV-27713-C-G|1
VSTTETHAA
>ENST00000017003.7|SNV-8806-G-A|1
IVTIWGGASLLRMYLRSMR
>ENST00000558674.5|INDEL-4334-G-GA|8
AVDERFPGCMQR
>ENST00000623663.2|INDEL-1903-G-GGC|8
SRVVAGGVHTNSPAGVPPRWPHR
>FUSION-ENST00000631211.1:688-ENST00000296674.13:55|50
TFLANAFALARGADR
>ENST00000262457.7|SNV-27171-A-G|1
FGRTPLMYCVLADRLDCADALLK
>ENST00000375377.2|SNV-85705-C-T|1
GWQEARSQKPREHENLEAR
>ENST00000435029.6|SNV-181-G-A|2
EISKGCQMCLSFVPGETQVVVGTDK
>ENST00000340645.9|SNV-32735-T-A|1
MEHEVAERK
>ENST00000397081.8|SNV-291854-C-T|1
ITANLDLFLRR
>ENST00000367240.6|SNV-23236-C-T|2
LRQEVDQLKG
>ENST00000570622.1|SNV-34831-G-A|4
KCPFYTAEQDKGR
>ENST00000367269.2|SNV-215762-G-T|3
RVLLLKTK
>ENST00000495276.6|SNV-242-C-T|2
MAAAELSPRRVGFVGAGR
>ENST00000651157.1|SNV-24162-C-G|2
THVNVIALFRSIFVK
>FUSION-ENST00000066544.8:277-ENST00000520481.1:33348|9
HYIQMVKELHITKPKVNFR
>FUSION-ENST00000525495.6:277-ENST00000520481.1:33348|98
HSIFFLKREK
>ENST00000245441.9|SNV-73069-A-G|6
LEMEHDQERQEMMSKLLAMENVHK
>ENST00000299767.10|SNV-11441-G-C|6
GLFDEYGSKKSDYINLYVR
>ENST00000512462.5|MNV-335641-CA-C|1
PVSQGLHWKSNLIRHQMSHDSGK
>ENST00000321339.3|SNV-161-G-A|4
HISPSLASLRPVRCCFTLPLR
>ENST00000478155.5|SNV-105976-T-C|8
TSESLFWKRR
>ENST00000266719.3|SNV-2446-A-T|1
LNHNNLSDEGLPSR
>ENST00000216286.10|SNV-9036-A-G|3
VGFCRGEAGDLK
>ENST00000519477.5|SNV-71472-C-G|2
MSSAQPLRRSSPSSNR
>ENST00000450475.5|SNV-7324-G-C|3
QQHSGQHLITALADHLFK
>FUSION-ENST00000525495.6:277-ENST00000520481.1:33348|183
VKELHITKPK
>FUSION-ENST00000631211.1:688-ENST00000296674.13:55|48
GADRMGK
>FUSION-ENST00000344626.9:80736-ENST00000593380.1:13105|17
MPRGRPRR
>ENST00000263088.11|SNV-2361-G-T|2
NYHAMTEFLEVIQLSFIPDLGR
>ENST00000357248.8|SNV-108278-T-C|3
VLRPFSLR
>ENST00000472732.5|SNV-80342-A-G|1
HNWYACSHARPTYCSVCR
>FUSION-ENST00000532575.1:277-ENST00000520481.1:33348|204
YRGGLRHCR
>ENST00000635293.1|SNV-13775-C-T|5
NSFEVRVCACPGRDWR
>FUSION-ENST00000525495.6:277-ENST00000520481.1:33348|21
CGLEARQSCIQILALQLTTFVVVGK
>ENST00000409358.1|INDEL-48-T-TG|7
RVVVYRNGGPILPR
>ENST00000649225.1|INDEL-444794-G-GA|4
EPSHYMLSR
>ENST00000561050.5|MNV-4331-GC-G|2
RAAPCMCFHSAWVLWAPR
>ENST00000500337.6|INDEL-30212-T-TT|6
WDSSWFVDMPIWK
>ENST00000395295.2|SNV-351216-C-T|5
EFTWLSVSMAWMGIVQTSGW
>FUSION-ENST00000525495.6:277-ENST00000520481.1:33348|166
MGTLWVT
>FUSION-ENST00000525495.6:277-ENST00000520481.1:33348|152
MGILEFLVFAR
>ENST00000511368.5|SNV-68873-C-A|1
FGEKAKLCMLDFK
>ENST00000512462.5|MNV-335641-CA-C|6
RPVSQGLHWK
>ENST00000381341.6|SNV-15005-G-C|4
NAELKFNFGEDEFKFPPK
>ENST00000465625.1|SNV-7885-C-T|4
IQEIFITAIKLK
>ENST00000614778.4|SNV-35030-C-T|3
ENKAGVNFSEFMGVWK
>ENST00000300648.7|SNV-43566-G-C|1
RPEGALFAFEMLCTMLGK
>ENST00000356056.10|SNV-240474-C-G|2
VWVNSFK
>ENST00000451664.1|SNV-5947-G-A|9
LMWGLHDSRPPSCCSSR
>ENST00000357248.8|SNV-108278-T-C|2
VLRPFSLRR
>ENST00000264952.2|SNV-2233-G-C|6
YFTEFRVLGKGGFGEVCPVQVK
>ENST00000673819.1|SNV-73069-A-G|8
SKLLAMENVHKATCETADR
>ENST00000339012.7|INDEL-9337-G-GA|1
AMMVQKKH
>ENST00000264674.7|SNV-574616-G-A|1
NGLSALDHIRHFTDSLKMR
>ENST00000623663.2|INDEL-1903-G-GGC|5
WPHRRPPDGQSHR
>ENST00000409198.5|SNV-227542-T-C|1
ITVVQDTPETLRVKENQK
>ENST00000488757.5|SNV-7827-G-A|1
HHQKIHQNQEPVDGNQECTLR
>ENST00000491498.5|SNV-33902-C-T|4
EEEDGSELDFAQGQPVAGTERLR
>ENST00000558674.5|MNV-4331-GC-G|5
FPGCMRVTR
>ENST00000578646.5|SNV-144274-A-G|1
IGNDSETLEECMVCSDMKR
>ENST00000433154.6|SNV-31412-G-A|2
DSKAEDEDK
>ENST00000371226.8|SNV-65680-C-A|3
EMCNCPPLSNPDTR
>ENST00000367161.7|SNV-52025-T-C|4
SVVPPDEKHWNDLALEFHYMRPLPK
>ENST00000264674.7|SNV-574616-G-A|6
YKEEEYKNGLSALDHIR
>ENST00000511718.5|SNV-25750-G-A|3
QTVIILYRSS
>FUSION-ENST00000525495.6:277-ENST00000520481.1:33348|196
LKCLRFNWYINFSPTPFEQGIWK
>ENST00000378617.4|INDEL-4525-C-CC|1
ASWAFSSLP
>ENST00000398944.7|SNV-15204-G-T|4
DEAQVCAIIERVQLYLEEK
>ENST00000559250.5|MNV-4331-GC-G|INDEL-4334-G-GA|1
FPGCMRGR
>ENST00000570622.1|SNV-34831-G-A|2
CPFYTAEQDKGR
>ENST00000374869.8|MNV-13788-CC-C|2
TLHLEMTAFMTSMVEALR
>FUSION-ENST00000445597.6:77892-ENST00000391836.3:577375|8
EFWVITASFISKVMFNGCFK
>ENST00000559066.5|SNV-15668-T-C|2
NCMLAEDMTVCVADLGLSR
>ENST00000356998.8|SNV-11718-G-A|5
KLALKMAPWASSSR
>FUSION-ENST00000525495.6:277-ENST00000520481.1:33348|87
MITSIYPNKSI
>FUSION-ENST00000525495.6:277-ENST00000520481.1:33348|128
MIKVFLISVVGMLHEDFF
>ENST00000523485.5|SNV-71472-C-G|4
SSAQPLRRSSPSSNSR
>ENST00000290567.14|SNV-109201-C-G|3
GDIVMFEGAREEEKLLSR
>ENST00000427191.6|INDEL-176970-C-CA|2
TVQVPIQKR
>ENST00000311936.8|SNV-5587-G-T|2
TEYKLVVVGAVGVGK
>ENST00000258494.14|SNV-38830-C-A|1
AGFSVFWADDGLDTGTILLQR
>FUSION-ENST00000525495.6:277-ENST00000520481.1:33348|7
ESRSCHPAWSAK
>ENST00000366757.3|INDEL-421-G-GGGAAAAT|5
EEVAVAGQRALRRPPR
>ENST00000521992.5|SNV-6162-G-T|2
GMWRFCLVYYFYPASSTLYVLR
>ENST00000245544.9|SNV-29929-A-G|1
RPVHGESDTEQLQDDDVETTK
>ENST00000548462.5|SNV-11441-G-C|4
MDLKRAITLTSMCAVYSSQTTSMI
>ENST00000235628.1|SNV-5842-C-T|3
KKPKSPKPQNAVTIAVSS
>ENST00000475480.5|INDEL-4328-T-TT|6
LVLEPLGPNSEHSHRAVLLLSSYR
>FUSION-ENST00000525495.6:277-ENST00000520481.1:33348|59
MRHHTWLIFLYFP
>ENST00000264674.7|SNV-574616-G-A|5
EEEYKNGLSALDHIR
>ENST00000490286.5|SNV-35841-A-G|15
MFGTMTFMLKLNQICQVTESHGR
>ENST00000409198.5|SNV-227542-T-C|5
GKITVVQDTPETLR
>ENST00000649225.1|INDEL-444794-G-GA|8
DLFEEKNQK
>ENST00000361558.7|SNV-3110-C-A|6
MWPLRGLQRPAELFR
>ENST00000447443.1|SNV-739-A-G|3
SELRCGASR
>ENST00000512462.5|MNV-335641-CA-C|4
RPVSQGLHWKSNLIR
>ENST00000500337.6|INDEL-30212-T-TT|2
NQTNDVFK
>ENST00000523485.5|SNV-71472-C-G|10
STMSSAQPLRRSSPSSNSR
>ENST00000544907.6|INDEL-6651-C-CT|1
YSYTSNS
>ENST00000493293.5|SNV-49486-G-T|1
ALHEGVGSGSGSPDGAVVQGLLEK
>ENST00000461836.5|SNV-35841-A-G|4
MTFMLKLNQIC
>ENST00000357039.9|MNV-16943-ACAA-A|2
VLRISQLDALELK
>ENST00000562759.1|SNV-24658-G-A|1
ICEILFCPEAILLTRK
>FUSION-ENST00000525495.6:277-ENST00000520481.1:33348|144
QSCASFHTIDEFLK
>ENST00000495276.6|SNV-242-C-T|3
AAAELSPRR
>ENST00000461836.5|SNV-35841-A-G|3
TFMLKLNQIC
>FUSION-ENST00000525495.6:277-ENST00000520481.1:33348|58
RHHTWLIFLYFP
>ENST00000310942.9|SNV-5603-A-G|3
SKLKEPDAPSESK
>ENST00000557823.5|SNV-71472-C-G|13
MNWTKSQKSTMSSAQPLR
>ENST00000421852.6|INDEL-4328-T-TT|1
AVLLLSSYRFDPI
>ENST00000356998.8|SNV-11718-G-A|2
MAPWASSSR
>ENST00000400113.8|SNV-3552-C-G|4
GHYTIGKEIVELVLDRIR
>FUSION-ENST00000525495.6:277-ENST00000520481.1:33348|74
MGFHHVSQDGLDLLTS
>FUSION-ENST00000525495.6:277-ENST00000520481.1:33348|15
LISFSYILFPLLQNGSSNDYLIELL
>ENST00000623663.2|INDEL-1903-G-GGC|9
SRVVAGGVHTNSPAGVPPR
>ENST00000558674.5|INDEL-4334-G-GA|7
FPGCMQR
>ENST00000476933.1|SNV-65680-C-A|2
MCNCPPLSNPDTRLLFKLSTK
>ENST00000511368.5|SNV-68873-C-A|5
YPEKLPGELYDANTQCKWK
>ENST00000361558.7|SNV-3110-C-A|5
WPLRGLQRPAELFR
>ENST00000490286.5|SNV-35841-A-G|4
LKLNQICQVTESHGRGK
>ENST00000319165.13|SNV-109201-C-G|6
YHREGAR
>ENST00000529472.1|SNV-177441-C-G|1
VGQASISGSEDISTSPQLSK
>ENST00000651157.1|SNV-24162-C-G|9
SMYYLKTHVNVIALFR
>ENST00000673819.1|SNV-73069-A-G|1
ENVHKATCETADRER
>FUSION-ENST00000525495.6:277-ENST00000520481.1:33348|18
AEYKSRIGR
>ENST00000623663.2|INDEL-1903-G-GGC|1
SWSGCWAPPGPGPGRTP
>ENST00000506939.6|SNV-1722-T-C|1
VYAPQPLDHEELELLQFQPR
>ENST00000290567.14|SNV-109201-C-G|2
EEEKLLSR
>ENST00000374869.8|MNV-13788-CC-C|9
SYPGLAPGELLTLR
>ENST00000479826.1|SNV-25566-A-G|2
LLHGLLGPGWADGR
>ENST00000529472.1|SNV-177441-C-G|2
MVGQASISGSEDISTSPQLSK
>ENST00000395295.2|SNV-351216-C-T|1
GIVQTSGW
>ENST00000479826.1|SNV-25566-A-G|4
WRLLHGLLGPGWADGR
>ENST00000450475.5|SNV-7324-G-C|1
QQHSGQHLITALADHLFKLK
>FUSION-ENST00000525495.6:277-ENST00000520481.1:33348|45
MLGGTGEFLDFHQQWKQTDLPSK
>ENST00000245441.9|SNV-73069-A-G|3
LLAMENVHK
>ENST00000282268.7|SNV-126074-G-A|3
FEKCVSTKEALETDLYK
>ENST00000548462.5|SNV-11441-G-C|2
RAITLTSMCAVYSSQTTSMI
>ENST00000561050.5|INDEL-4334-G-GA|5
QRPHHVCASIQHGSCGLPAVPHR
>FUSION-ENST00000525495.6:277-ENST00000520481.1:33348|71
LARMVSIF
>ENST00000490286.5|SNV-35841-A-G|2
LNQICQVTESHGRGK
>FUSION-ENST00000525495.6:277-ENST00000520481.1:33348|151
GILEFLVFAR
>FUSION-ENST00000344626.9:80736-ENST00000593380.1:13105|7
ARSRSISVPAR
>ENST00000493293.5|SNV-49486-G-T|2
KALHEGVGSGSGSPDGAVVQGLLEK
>ENST00000465625.1|SNV-7885-C-T|3
IQEIFITAIKLKQVVAK
>ENST00000430044.7|SNV-84868-G-C|1
SPTMPGGLFAMNR
>ENST00000559066.5|SNV-15668-T-C|1
NCMLAEDMTVCVADLGLSRK
>ENST00000371059.7|SNV-180823-G-C|5
ILTSVGSNVSFHCIYKKENNIVPSK
>ENST00000209929.10|SNV-23673-A-G|1
LAVGLYFGPCNSYQYR
>ENST00000229030.4|SNV-698-G-A|1
EAAIQLHEFTPLVEYGCHGHLR
>FUSION-ENST00000525495.6:277-ENST00000520481.1:33348|46
LGGTGEFLDFHQQWK
>ENST00000259008.7|SNV-54967-A-T|3
ELRRTAYSGVPMTFLSSR
>ENST00000326799.7|SNV-12818-G-C|2
YGNLDIFSTLRSSSLYRHHSR
>ENST00000564089.5|SNV-40923-C-T|1
NWGDPWAVSPRRK
>FUSION-ENST00000525495.6:277-ENST00000520481.1:33348|8
MESRSCHPAWSAK
>ENST00000264952.2|SNV-2233-G-C|5
VLGKGGFGEVCPVQVK
>FUSION-ENST00000525495.6:277-ENST00000520481.1:33348|111
AGGLLEARSLRPARIT
>FUSION-ENST00000445597.6:33574-ENST00000391836.3:577375|2
RFQEGPQRPSDHGAAGDLQLFHHL
>ENST00000558674.5|MNV-4331-GC-G|INDEL-4334-G-GA|3
MRGNQGR
>ENST00000521992.5|SNV-6162-G-T|3
RGMWRFCLVYYFYPASSTLYVLR
>ENST00000461836.5|SNV-35841-A-G|1
LKLNQIC
>ENST00000398944.7|SNV-15204-G-T|2
VQLYLEEKGTTEEVCR
>ENST00000374869.8|MNV-13788-CC-C|1
TLHLEMTAFMTSMVEALRCLTPS
>FUSION-ENST00000525495.6:277-ENST00000520481.1:33348|105
QRRLANS
>ENST00000361558.7|SNV-3110-C-A|3
WPLRGLQRPAELFRIPL
>ENST00000461836.5|SNV-35841-A-G|5
FGTMTFMLKLNQIC
>ENST00000673819.1|SNV-73069-A-G|10
MSKLLAMENVHKATCETADR
>ENST00000451664.1|SNV-5947-G-A|7
LMWGLHDSRPPSCCSSRTLSGMRVR
>ENST00000623663.2|INDEL-1903-G-GGC|12
TEAAKPPLRPQWTHSHSPADLR
>ENST00000578646.5|SNV-144274-A-G|3
IGNDSETLEECMVCSDMK
>ENST00000476933.1|SNV-65680-C-A|6
MCNCPPLSNPDTR
>ENST00000557823.5|SNV-71472-C-G|1
SSAQPLRRSSPSSNKPR
>ENST00000322048.12|SNV-454-C-A|3
WLLQDEVHAVLK
>ENST00000366757.3|INDEL-421-G-GGGAAAAT|7
EEVAVAGQR
>ENST00000371226.8|SNV-65680-C-A|2
EMCNCPPLSNPDTRLLFK
>FUSION-ENST00000525495.6:277-ENST00000520481.1:33348|147
QEFFFSSGFLGILTNAYIHSYSPS
>ENST00000276440.12|INDEL-215224-C-CT|1
KVLAGAS
>ENST00000564089.5|SNV-40923-C-T|3
NWGDPWAVSPR
>ENST00000478155.5|SNV-105976-T-C|13
MHLGQMTSESLFWKRR
>ENST00000647672.1|INDEL-444794-G-GA|2
ICRYFPFLGITCQVTYF
>ENST00000484701.1|SNV-60168-C-A|3
STSASTLWRATNNSSPDSFASK
>ENST00000558674.5|MNV-4331-GC-G|4
FPGCMRVTRAGAQWQGHGR
>ENST00000478155.5|SNV-105976-T-C|14
HLGQMTSESLFWKR
>ENST00000557823.5|SNV-71472-C-G|8
STMSSAQPLRR
>FUSION-ENST00000525495.6:277-ENST00000520481.1:33348|160
MSHQGRASWAY
>ENST00000366497.6|INDEL-7840-G-GAT|8
EHRSQQEREIR
>ENST00000475480.5|INDEL-4328-T-TT|1
VLLCCSD
>ENST00000617050.1|SNV-778-G-A|1
EEEQVHHLVLTASDGGDPPR
>FUSION-ENST00000525495.6:277-ENST00000520481.1:33348|4
SCHPAWSAKAPSWLTATSAFQV
>FUSION-ENST00000519078.6:1872-ENST00000622875.4:368759|20
IEKIGEALNEPTIDYGFQR
>ENST00000371226.8|SNV-65680-C-A|6
LIPQALKIREMCNCPPLSNPDTR
>FUSION-ENST00000525495.6:277-ENST00000520481.1:33348|3
APSWLTATSAFQV
>ENST00000374869.8|MNV-13788-CC-C|5
NPPPIVMK
>ENST00000478155.5|SNV-105976-T-C|15
MHLGQMTSESLFWKR
>ENST00000558674.5|INDEL-4334-G-GA|3
RGFQAACRGNQGR
>ENST00000558674.5|MNV-4331-GC-G|2
RVTRAGAQWQGHGR
>ENST00000475480.5|INDEL-4328-T-TT|8
NSLFFFLIVFETFPHDTK
>ENST00000538955.5|SNV-6768-C-G|4
MRRGCAVLGALGLLAGAGVG
>ENST00000569680.1|SNV-3206-A-G|3
SNLLPAPGLPPRGQQAKEDHTK
>ENST00000400113.8|SNV-3552-C-G|2
EIVELVLDRIR
>FUSION-ENST00000525495.6:277-ENST00000520481.1:33348|53
SILNETCTKY
>FUSION-ENST00000631211.1:688-ENST00000296674.13:55|49
TFLANAFALARGADRMGK
>FUSION-ENST00000532575.1:277-ENST00000520481.1:33348|206
GWPGRSRYR
>ENST00000280700.10|SNV-11381-T-A|4
NPNDEKYRSNR
>ENST00000322048.12|SNV-454-C-A|4
AVLEEEFRWLLQDEVHAVLK
>FUSION-ENST00000525495.6:277-ENST00000520481.1:33348|11
HENCLRQ
>ENST00000381341.6|SNV-15005-G-C|3
FNFGEDEFK
>ENST00000216286.10|SNV-9036-A-G|1
GEAGDLKSEGPYFSLTSTEQSVK
>ENST00000367240.6|SNV-23236-C-T|1
QEVDQLKG
>ENST00000375377.2|SNV-85705-C-T|3
RGWQEARSQKPR
>FUSION-ENST00000525495.6:277-ENST00000520481.1:33348|97
REKIYDHFNISK
>ENST00000398944.7|SNV-15204-G-T|3
VQLYLEEK
>FUSION-ENST00000525495.6:277-ENST00000520481.1:33348|32
MNFTHTR
>FUSION-ENST00000344626.9:80736-ENST00000593380.1:13105|25
KQLAKSSEPR
>ENST00000610452.1|SNV-92220-T-C|2
LPRPTAAIGLKGEK
>ENST00000465625.1|SNV-7885-C-T|9
MILEVGLKIQEIFITAIK
>ENST00000475480.5|INDEL-4328-T-TT|3
AVLLLSSYRGKVLLCCSD
>ENST00000361558.7|SNV-3110-C-A|4
MWPLRGLQRPAELFRIPL
>ENST00000540113.5|SNV-15735-G-C|2
VIELKAK
>FUSION-ENST00000525495.6:277-ENST00000520481.1:33348|159
SHQGRASWAY
>ENST00000369763.5|SNV-12371-C-T|4
SSQMETKSLFNTQLASMANLRAEK
>FUSION-ENST00000519078.6:1872-ENST00000622875.4:368759|17
IGEALNEPTIDYGFQRLQK
>ENST00000559838.5|SNV-71472-C-G|1
IHDVIGTAAQKILTKFK
>ENST00000427191.6|INDEL-176970-C-CA|3
TVQVPIQK
>ENST00000560162.5|SNV-15668-T-C|11
LAEDMTVCVADLGLSR
>ENST00000406590.6|SNV-34831-G-A|2
CPFYTAEQDK
>ENST00000561333.1|SNV-31412-G-A|4
MQIGLVEIAKQK
>ENST00000451664.1|SNV-5947-G-A|4
MWGLHDSRPPSCCSSRTLSGMR
>FUSION-ENST00000525495.6:277-ENST00000520481.1:33348|133
LLACLFWFR
>FUSION-ENST00000344626.9:80736-ENST00000593380.1:13105|2
LLPSSRTALPACSHHLKPPW
>ENST00000574857.1|SNV-34901-G-T|1
AGTLPPPVHGADPPVGAGSP
>ENST00000500337.6|INDEL-30212-T-TT|5
NFSFAILALCNNHIIFTSHLFIR
>ENST00000673819.1|SNV-73069-A-G|4
MENVHKATCETADR
>ENST00000557823.5|SNV-71472-C-G|5
SSAQPLR
>ENST00000562759.1|SNV-24658-G-A|2
ICEILFCPEAILLTR
>ENST00000500337.6|INDEL-30212-T-TT|11
GCFDSPAK
>ENST00000346246.9|SNV-3206-A-G|2
GQQAKEDHTK
>ENST00000409198.5|SNV-227542-T-C|4
GKITVVQDTPETLRVK
>FUSION-ENST00000525495.6:277-ENST00000520481.1:33348|104
MKHSIFFLK
>ENST00000515505.1|INDEL-228614-G-GA|23
TEQNNGLLWWLMLISVWKEKK
>ENST00000673925.1|SNV-4006-A-G|8
MAPIQTLRISTATLLSIMPCVVR
>ENST00000554879.5|SNV-71155-C-T|3
EGEVLDELSLLGRAFQLETVTRSR
>ENST00000357248.8|SNV-108278-T-C|4
LHKVLRPFSLRR
>ENST00000298198.5|INDEL-27506-T-TT|3
ICSYTFCTICSSEAQSSCR
>ENST00000544479.1|SNV-109201-C-G|3
FEGAREEEKLLSR
>FUSION-ENST00000525495.6:277-ENST00000520481.1:33348|64
MSYQLCKYEMSS
>ENST00000341083.7|SNV-36234-G-A|3
TVEPLTVKQKPNGSEMEKK
>ENST00000461836.5|SNV-35841-A-G|6
MFGTMTFMLKLNQIC
>FUSION-ENST00000532575.1:277-ENST00000520481.1:33348|207
GWPGRSR
>FUSION-ENST00000525495.6:277-ENST00000520481.1:33348|66
LDLFQQQQI
>ENST00000465625.1|SNV-7885-C-T|5
IQEIFITAIK
>ENST00000491061.1|SNV-84868-G-C|1
PGGLFAMNR
>ENST00000561050.5|MNV-4331-GC-G|INDEL-4334-G-GA|2
MRGRTMYVLPFSMGPVGSPLSR
>ENST00000478155.5|SNV-105976-T-C|7
RRRPSQTSEHR
>FUSION-ENST00000525495.6:277-ENST00000520481.1:33348|138
FYEPFVYSIIYTHAELCIISYNR
>ENST00000472732.5|SNV-80342-A-G|4
MDHFSGMHNWYACSHARPTYCSVCR
>ENST00000565932.5|SNV-38108-G-T|4
PRCVPSSSVCSSTWRR
>ENST00000280700.10|SNV-11381-T-A|2
SNRIGNTAFSTR
>FUSION-ENST00000525495.6:277-ENST00000520481.1:33348|41
MASQHTSSTFLR
>ENST00000489935.1|SNV-215-C-T|3
SGNKPSSK
>ENST00000540113.5|SNV-15735-G-C|1
VIELKAKR
>ENST00000259008.7|SNV-54967-A-T|2
RTAYSGVPMTFLSSR
>FUSION-ENST00000525495.6:277-ENST00000520481.1:33348|96
EKIYDHFNISK
>FUSION-ENST00000525495.6:277-ENST00000520481.1:33348|94
IYDHFNISK
>ENST00000430044.7|SNV-84868-G-C|2
AEGATAPIKSPTMPGGLFAMNR
>ENST00000424261.6|SNV-24517-C-A|1
NTVIVISMGQHFRPFPIDVFIRR
>FUSION-ENST00000525495.6:277-ENST00000520481.1:33348|80
TSGDVNKNFVYLIQISYHR
>ENST00000495276.6|SNV-242-C-T|5
AAAELSPR
>FUSION-ENST00000525495.6:277-ENST00000520481.1:33348|139
GKFYEPFVYSIIYTHAELCIISYNR
>FUSION-ENST00000344626.9:80736-ENST00000593380.1:13105|26
DKKQLAK
>FUSION-ENST00000525495.6:277-ENST00000520481.1:33348|167
SLVSVSLTVTSDSSDMGTLWVT
>ENST00000381341.6|SNV-15005-G-C|6
NQALFPACVLKNAELKFNFGEDEFK
>ENST00000426455.5|SNV-33902-C-T|1
EMEEEDGSELDFAQGQPVAGTERLR
>ENST00000623663.2|INDEL-1903-G-GGC|23
EKELEKTIHGAGAGQTGGMEEGDCK
>ENST00000369763.5|SNV-12371-C-T|3
SLFNTQLASMANLR
>ENST00000367161.7|SNV-52025-T-C|3
HWNDLALEFHYMRPLPK
>FUSION-ENST00000532575.1:277-ENST00000520481.1:33348|202
GGLRHCRK
>ENST00000282268.7|SNV-126074-G-A|4
FEKCVSTK
>ENST00000357248.8|SNV-108278-T-C|1
VLRPFSLRRLK
>ENST00000340645.9|SNV-52409-G-A|2
YVTSKCQEIEIYLK
>ENST00000472732.5|SNV-80342-A-G|2
MHNWYACSHARPTYCSVCR
>ENST00000673819.1|SNV-73069-A-G|11
MMSKLLAMENVHKATCETADR
>ENST00000560162.5|SNV-15668-T-C|10
MLAEDMTVCVADLGLSRK
>ENST00000489023.5|SNV-198059-T-A|1
SLINVCVNQVSSQVAIL
>ENST00000435029.6|SNV-181-G-A|4
VALRCRPLVPKEISK
>FUSION-ENST00000525495.6:277-ENST00000520481.1:33348|65
MSYQLCK
>FUSION-ENST00000344626.9:80736-ENST00000593380.1:13105|23
QLAKSSEPRRPLGR
>ENST00000554079.1|SNV-10443-C-G|4
MSNSQFFSQSLYTTKSH
>ENST00000557823.5|SNV-71472-C-G|2
MSSAQPLRRSSPSSNKPR
>FUSION-ENST00000525495.6:277-ENST00000520481.1:33348|121
SCEFYICN
>FUSION-ENST00000525495.6:277-ENST00000520481.1:33348|155
LIFIRIVPANEIIYGKIL
>ENST00000374869.8|MNV-13788-CC-C|4
NPPPIVMKVIMTPPHLDLR
>ENST00000560162.5|SNV-15668-T-C|7
LAEDMTVCVADLGLSRKIYSGDY
>ENST00000644486.2|INDEL-42299-A-AA|4
TEGKKIIPLK
>FUSION-ENST00000631211.1:688-ENST00000296674.13:55|35
SGMINSIRKLIWAQP
>FUSION-ENST00000525495.6:277-ENST00000520481.1:33348|124
MKRSCEFYICN
>ENST00000261435.11|INDEL-63570-C-CA|5
QKKQIDFGK
>ENST00000623663.2|INDEL-1903-G-GGC|3
RPPDGQSHRSWSGCWAPPGPGPGR
>ENST00000478155.5|SNV-105976-T-C|6
RRPSQTSEHR
>ENST00000559250.5|MNV-4331-GC-G|1
CPASGCSSLTQPMWWQACVL
>ENST00000557823.5|SNV-71472-C-G|10
SQKSTMSSAQPLRR
>FUSION-ENST00000525495.6:277-ENST00000520481.1:33348|150
MGILEFLVFARN
>FUSION-ENST00000525495.6:277-ENST00000520481.1:33348|135
MNSRLLACLFWFRLYCVFLK
>FUSION-ENST00000066544.8:277-ENST00000520481.1:33348|4
QKATSLQTLALCK
>FUSION-ENST00000525495.6:277-ENST00000520481.1:33348|52
MLARLVSNS
>ENST00000371226.8|SNV-65680-C-A|5
IREMCNCPPLSNPDTR
>ENST00000511072.5|MNV-335641-CA-C|2
CPTTAANASNVK
>FUSION-ENST00000525495.6:277-ENST00000520481.1:33348|48
CLLNLLLGYSHSLNK
>FUSION-ENST00000525495.6:277-ENST00000520481.1:33348|182
MVKELHITKPKVNFR
>ENST00000467935.1|SNV-5815-C-T|2
MAKLGLTVGSR
>ENST00000560736.5|MNV-4331-GC-G|INDEL-4334-G-GA|5
MSPADFQRAVDERFPGCMR
>ENST00000388948.8|INDEL-135655-C-CA|4
NSLPDRLGPGLPAQEK
>FUSION-ENST00000525495.6:277-ENST00000520481.1:33348|63
SYQLCKYEMSS
>ENST00000492675.1|SNV-36234-G-A|3
KSRWWPLSYL
>ENST00000310942.9|SNV-5603-A-G|2
LKEPDAPSESK
>ENST00000462765.5|SNV-180823-G-C|6
RKTTLFPQK
>ENST00000463611.1|SNV-11381-T-A|4
NIDPTGLETQ
>ENST00000577351.5|SNV-10717-C-T|3
CHLLYKLLIPHTR
>ENST00000649225.1|INDEL-444794-G-GA|9
KDLFEEKNQK
>ENST00000515505.1|INDEL-228614-G-GA|20
EKKSSDILSVLK
>ENST00000209929.10|SNV-23673-A-G|2
DPKLAVGLYFGPCNSYQYR
>ENST00000557823.5|SNV-71472-C-G|4
MSSAQPLRR
>ENST00000557823.5|SNV-71472-C-G|3
SSAQPLRR
>ENST00000451664.1|SNV-5947-G-A|10
CQTAARLMWGLHDSRPPSCCSSR
>ENST00000550479.1|SNV-11441-G-C|3
SDYINVSF
>ENST00000558674.5|MNV-4331-GC-G|INDEL-4334-G-GA|6
AVDERFPGCMRGNQGR
>ENST00000490286.5|SNV-35841-A-G|11
MTFMLKLNQICQVTESHGR
>FUSION-ENST00000445597.6:77892-ENST00000391836.3:577375|9
HCKEFWVITASFISKVMFNGCFK
>ENST00000395295.2|SNV-351216-C-T|3
AWMGIVQTSGW
>ENST00000561333.1|SNV-31412-G-A|1
QIGLVEIAKQKMR
>FUSION-ENST00000525495.6:277-ENST00000520481.1:33348|6
ESRSCHPAWSAKAPSWLTATSAFQV
>ENST00000673925.1|SNV-4006-A-G|9
DIYGNTALHYAVCSESTSLAEK
>ENST00000326799.7|SNV-12818-G-C|3
YGNLDIFSTLRSSSLYR
>ENST00000245441.9|SNV-73069-A-G|1
LLAMENVHKATCETADRER
>FUSION-ENST00000445597.6:77892-ENST00000391836.3:577375|1
NIIQGRI
>ENST00000371226.8|SNV-65680-C-A|4
IREMCNCPPLSNPDTRLLFK
>ENST00000393593.8|SNV-85785-A-T|1
TSDITQARVKCC
>FUSION-ENST00000525495.6:277-ENST00000520481.1:33348|28
MRAGVLFWGNVYFL
>ENST00000358465.7|SNV-108376-G-C|2
DIGKPEVEYHCDNLQHSKK
>ENST00000276480.11|SNV-246734-G-A|4
DAEAEDKTLHTR
>ENST00000435029.6|SNV-181-G-A|1
GCQMCLSFVPGETQVVVGTDK
>FUSION-ENST00000445597.6:77892-ENST00000391836.3:577375|7
VMFNGCFK
>ENST00000673819.1|SNV-73069-A-G|3
ENVHKATCETADR
>ENST00000539839.1|SNV-698-G-A|4
EPARGSHPVARVHAAGGVR
>FUSION-ENST00000532575.1:277-ENST00000520481.1:33348|205
SRYRGGLR
>ENST00000644939.1|SNV-1175799-C-T|2
DSRLTDPFRPMLR
>FUSION-ENST00000631211.1:688-ENST00000296674.13:55|37
SGMINSIR
>ENST00000409358.1|INDEL-48-T-TG|4
LPAGGDSTPLPHHGGLPLR
>FUSION-ENST00000525495.6:277-ENST00000520481.1:33348|118
MPIIPALWEAMAGGLLEARSLRPAR
>ENST00000623663.2|INDEL-1903-G-GGC|15
GQDKLVGWR
>ENST00000289272.3|SNV-1931-G-A|1
TVDADSGYNAWLSYELQLAAVGAR
>ENST00000647672.1|INDEL-444794-G-GA|1
YFPFLGITCQVTYF
>ENST00000511072.5|MNV-335641-CA-C|6
EYKCDQCPKAFTGSPTSSATR
>ENST00000463611.1|SNV-11381-T-A|5
KNIDPTGLETQ
>ENST00000398944.7|SNV-15204-G-T|1
VQLYLEEKGTTEEVCRIYLLR
>ENST00000258243.7|SNV-6132-A-G|7
LELKEDIVERLWIYIDNILR
>ENST00000478155.5|SNV-105976-T-C|10
TSESLFWKR
>ENST00000465625.1|SNV-7885-C-T|1
LKQVVAKQK
>ENST00000450475.5|SNV-7324-G-C|2
MQQHSGQHLITALADHLFKLK
>ENST00000511072.5|MNV-335641-CA-C|4
AFTGSPTSSATR
>ENST00000321339.3|SNV-161-G-A|3
CCFTLPLR
>ENST00000346246.9|SNV-3206-A-G|7
VARQDPRVAPMSNLLPAPGLPPR
>ENST00000462765.5|SNV-180823-G-C|4
KTTLFPQKR
>ENST00000358465.7|SNV-108376-G-C|3
DIGKPEVEYHCDNLQHSK
>ENST00000554079.1|SNV-10443-C-G|1
YVQLTIFLSVPLHY
>ENST00000264952.2|SNV-2233-G-C|4
VLGKGGFGEVCPVQVKNTGK
>ENST00000557823.5|SNV-71472-C-G|6
MSSAQPLR
>ENST00000252804.9|SNV-105976-T-C|5
SDASGTNDFREFVLETQK
>ENST00000492607.5|SNV-9771-G-A|3
LLGKNSVPPSPSREQTSTAIVL
>FUSION-ENST00000525495.6:277-ENST00000520481.1:33348|127
IKVFLISVVGMLHEDFF
>ENST00000282268.7|SNV-126074-G-A|5
DWNDVQGRFEKCVSTK
>FUSION-ENST00000066544.8:277-ENST00000520481.1:33348|2
ATSLQTLALCK
>FUSION-ENST00000525495.6:277-ENST00000520481.1:33348|20
MAEYKSR
>ENST00000463611.1|SNV-11381-T-A|1
SNRIGNT
>ENST00000321339.3|SNV-161-G-A|1
CCFTLPLRWAPGRPLDPRQIAPR
>ENST00000266719.3|SNV-2446-A-T|2
VAFLRLNHNNLSDEGLPSR
>FUSION-ENST00000525495.6:277-ENST00000520481.1:33348|93
IYDHFNISKQK
>ENST00000490286.5|SNV-35841-A-G|1
LNQICQVTESHGRGKK
>FUSION-ENST00000525495.6:277-ENST00000520481.1:33348|156
MLIFIRIVPANEIIYGKIL
>ENST00000569680.1|SNV-3206-A-G|6
MSNLLPAPGLPPRGQQAK
>ENST00000427191.6|INDEL-176970-C-CA|5
KTVQVPIQK
>ENST00000418814.6|SNV-68079-T-C|1
QLPPDGCSFIIADSFLHHAYR
>ENST00000564089.5|SNV-40923-C-T|5
LQYELQYRNWGDPWAVSPR
>ENST00000264674.7|SNV-574616-G-A|4
EEEYKNGLSALDHIRHFTDSLK
>ENST00000263666.9|SNV-241167-C-T|1
SDGTCYITKRPVRDR
>ENST00000417886.1|SNV-1374-G-T|1
WPAGGAAVPA
>ENST00000515505.1|INDEL-228614-G-GA|22
MLISVWKEKK
>ENST00000532034.1|SNV-1790-T-C|2
FPSPGKEPITISGCLR
>ENST00000017003.7|SNV-8806-G-A|2
IVTIWGGASLLRMYLR
>ENST00000017003.7|SNV-8806-G-A|4
VTPWRIVTIWGGASLLRMYLR
>ENST00000264245.9|SNV-107818-C-T|3
NQRKVLNISEPFAVSVPLR
>ENST00000610452.1|SNV-92220-T-C|1
LPRPTAAIGLKGEKGDR
>ENST00000558674.5|MNV-4331-GC-G|6
AVDERFPGCMRVTR
>FUSION-ENST00000525495.6:277-ENST00000520481.1:33348|42
QTDLPSKASLIS
>ENST00000616649.4|SNV-13794-G-A|1
VLSCQSTLKMHYRTHTGERPFK
>FUSION-ENST00000525495.6:277-ENST00000520481.1:33348|132
LLACLFWFRLYCVFLK
>FUSION-ENST00000525495.6:277-ENST00000520481.1:33348|1
LARLVSNF
>ENST00000558674.5|INDEL-4334-G-GA|9
SPADFQRAVDERFPGCMQR
>ENST00000649225.1|INDEL-444794-G-GA|5
NQKEPSHYMLSRICR
>ENST00000603415.1|SNV-945-T-C|1
VIFSPVTLVNLIGPTTFPGVSIRK
>ENST00000367269.2|SNV-215762-G-T|4
MRVLLLKTK
>ENST00000500337.6|INDEL-30212-T-TT|8
CGSDPEIYYAPFQAQR
>ENST00000508982.1|INDEL-142-G-GA|5
DPEEPEKNR
>ENST00000220966.10|SNV-242-C-T|4
GNKMAAAELSPRR
>ENST00000462765.5|SNV-180823-G-C|5
KTTLFPQK
>ENST00000491498.5|SNV-33902-C-T|5
MEEEDGSELDFAQGQPVAGTERLR
>ENST00000400113.8|SNV-3552-C-G|5
GHYTIGKEIVELVLDR
>FUSION-ENST00000525495.6:277-ENST00000520481.1:33348|89
MITSIYPNK
>ENST00000235628.1|SNV-5842-C-T|2
KPKSPKPQNAVTIAVSS
>ENST00000263666.9|SNV-241167-C-T|6
VKIRSDGTCYITK
>FUSION-ENST00000445597.6:33574-ENST00000391836.3:577375|1
FQEGPQRPSDHGAAGDLQLFHHL
>ENST00000649225.1|INDEL-444794-G-GA|7
DLFEEKNQKEPSHYMLSR
>ENST00000623663.2|INDEL-1903-G-GGC|13
LVGWRKETAK
>ENST00000673925.1|SNV-4006-A-G|5
ISTATLLSIMPCVVRAPHWQK
>ENST00000298198.5|INDEL-27506-T-TT|6
LAKLTAAVLLAKDVPVYLFFK
>FUSION-ENST00000525495.6:277-ENST00000520481.1:33348|157
LIFIRIVPANEIIYGK
>FUSION-ENST00000525495.6:277-ENST00000520481.1:33348|116
MAGGLLEAR
>ENST00000673925.1|SNV-4006-A-G|3
PCVVRAPHWQK
>ENST00000295640.9|SNV-6644-G-A|1
AFFPCFDTPAIKYK
>ENST00000623663.2|INDEL-1903-G-GGC|20
TIHGAGAGQTGGMEEGDCK
>ENST00000558674.5|MNV-4331-GC-G|INDEL-4334-G-GA|5
FPGCMRGNQGR
>FUSION-ENST00000525495.6:277-ENST00000520481.1:33348|158
MLIFIRIVPANEIIYGK
>ENST00000296755.12|SNV-89894-T-C|3
VSPSKSPPLSPSPPSPLEKTPLGER
>FUSION-ENST00000525495.6:277-ENST00000520481.1:33348|163
YLLPMGLQVLLY
>ENST00000416624.6|SNV-4573-C-T|1
MWSSSSF
>ENST00000511368.5|SNV-68873-C-A|4
LPGELYDANTQCKWK
>FUSION-ENST00000525495.6:277-ENST00000520481.1:33348|57
HHTWLIFLYFP
>ENST00000491498.5|SNV-33902-C-T|1
VSPSQAPRG
>ENST00000649225.1|INDEL-444794-G-GA|1
ICRIKHI
>ENST00000463611.1|SNV-11381-T-A|2
YRSNRIGNT
>ENST00000649148.1|INDEL-444794-G-GA|1
EPSHYMLSRICRI
>ENST00000298492.6|SNV-26940-A-G|2
RCNQRISLAIPNLGNTSQQEYK
>ENST00000368799.2|SNV-20677-C-G|1
GHPGSRRR
>ENST00000561050.5|MNV-4331-GC-G|3
MRAAPCMCFHSAWVLWAPR
>ENST00000346246.9|SNV-3206-A-G|3
VAPMSNLLPAPGLPPRGQQAK
>ENST00000578646.5|SNV-144274-A-G|5
SPSMIGNDSETLEECMVCSDMKR
>ENST00000374869.8|MNV-13788-CC-C|6
VTSKNPPPIVMKVIMTPPHLDLR
>FUSION-ENST00000344626.9:80736-ENST00000593380.1:13105|1
TALPACSHHLKPPW
>ENST00000416949.5|SNV-7324-G-C|1
QQHSGQHLITALADHLFKLKTTS
>FUSION-ENST00000525495.6:277-ENST00000520481.1:33348|126
VFLISVVGMLHEDFF
>ENST00000554079.1|SNV-10443-C-G|5
SNSQFFSQSLYTTK
>FUSION-ENST00000525495.6:277-ENST00000520481.1:33348|26
AGVLFWGNVYFL
>ENST00000467935.1|SNV-5815-C-T|4
MGMAKLGLTVGSR
>ENST00000651157.1|SNV-24162-C-G|5
MYYLKTHVNVIALFRSIFVK
>ENST00000560162.5|SNV-15668-T-C|1
TVCVADLGLSRKIYSGDY
>ENST00000290567.14|SNV-109201-C-G|6
FVFGGAFLKGDIVMFEGAREEEK
>ENST00000545579.6|SNV-6768-C-G|1
GCAVLGALGLLAGAGVG
>ENST00000561050.5|INDEL-4334-G-GA|6
MQRPHHVCASIQHGSCGLPAVPHR
>ENST00000565932.5|SNV-38108-G-T|5
PRCVPSSSVCSSTWR
>ENST00000233336.7|SNV-38270-A-G|2
VWLIEVNGAPACAR
>ENST00000490286.5|SNV-35841-A-G|9
MTFMLKLNQICQVTESHGRGK
>ENST00000559838.5|SNV-71472-C-G|2
IHDVIGTAAQKILTK
>FUSION-ENST00000344626.9:80736-ENST00000593380.1:13105|19
RPLGRMPRGRPR
>ENST00000474135.1|SNV-2256-A-G|1
SRPSSVSWAWGCPR
>FUSION-ENST00000525495.6:277-ENST00000520481.1:33348|73
GFHHVSQDGLDLLTS
>ENST00000356998.8|SNV-11718-G-A|4
LALKMAPWASSSR
>ENST00000492675.1|SNV-36234-G-A|4
MGQRWRK
>ENST00000263666.9|SNV-241167-C-T|4
IRSDGTCYITKRPVR
>ENST00000557823.5|SNV-71472-C-G|11
SQKSTMSSAQPLR
>ENST00000651157.1|SNV-24162-C-G|10
RSMYYLKTHVNVIALFR
>FUSION-ENST00000525495.6:277-ENST00000520481.1:33348|122
RSCEFYICN
>ENST00000465625.1|SNV-7885-C-T|8
ILEVGLKIQEIFITAIK
>FUSION-ENST00000525495.6:277-ENST00000520481.1:33348|60
LAQNTEY
>ENST00000356056.10|SNV-240474-C-G|1
VWVNSFKVFLDEYMNEFK
>ENST00000655275.1|SNV-63805-C-T|1
WASHGSVFHFRSPGR
>ENST00000519477.5|SNV-71472-C-G|7
STMSSAQPLRRSSPSSNR
>ENST00000500337.6|INDEL-30212-T-TT|10
GCFDSPAKTFPSLFYCDSR
>ENST00000520257.5|SNV-246734-G-A|4
RCILALK
>ENST00000369763.5|SNV-12371-C-T|5
SSQMETKSLFNTQLASMANLR
>ENST00000559250.5|MNV-4331-GC-G|3
FPGCMRAAPCMCFHSAWVLWAPR
>ENST00000264933.9|SNV-35030-C-T|4
SIISMFDRENKAGVNFSEFMGVWK
>ENST00000500337.6|INDEL-30212-T-TT|4
YVFNRNQTNDVFK
>ENST00000274311.3|SNV-13116-G-C|3
HIHFDVVKCILVASPGFLR
>ENST00000539839.1|SNV-698-G-A|1
VHAAGGVRLPRPPPLLPVLAVR
>ENST00000406590.6|SNV-34831-G-A|5
GDMRKCPFYTAEQDK
>FUSION-ENST00000525495.6:277-ENST00000520481.1:33348|142
QSCASFHTIDEFLKNYV
>FUSION-ENST00000525495.6:277-ENST00000520481.1:33348|101
KHSIFFLKR
>FUSION-ENST00000525495.6:277-ENST00000520481.1:33348|29
QAFSFGD
>FUSION-ENST00000525495.6:277-ENST00000520481.1:33348|61
RLAQNTEY
>FUSION-ENST00000525495.6:277-ENST00000520481.1:33348|51
LARLVSNS
>FUSION-ENST00000525495.6:277-ENST00000520481.1:33348|129
IFLKPQGY
>ENST00000644486.2|INDEL-42299-A-AA|2
IIPLKNNLDIHTFQHYPV
>ENST00000623663.2|INDEL-1903-G-GGC|7
VVAGGVHTNSPAGVPPR
>ENST00000644939.1|SNV-1175799-C-T|1
DSRLTDPFRPMLRKPGK
>FUSION-ENST00000525495.6:277-ENST00000520481.1:33348|162
MGLQVLLY
>ENST00000577351.5|SNV-10717-C-T|5
MCHLLYK
>ENST00000245441.9|SNV-73069-A-G|5
QEMMSKLLAMENVHK
>ENST00000296755.12|SNV-89894-T-C|2
SPPLSPSPPSPLEK
>ENST00000400113.8|SNV-3552-C-G|6
EDAANNYARGHYTIGKEIVELVLDR
>FUSION-ENST00000445597.6:77892-ENST00000391836.3:577375|5
VMFNGCFKLSELYYKNIIQGR
>ENST00000561333.1|SNV-31412-G-A|2
MQIGLVEIAKQKMR
>ENST00000512462.5|MNV-335641-CA-C|2
PVSQGLHWKSNLIR
>ENST00000647874.1|SNV-10717-C-T|1
NLPMCHLLYKLLIPHTR
>ENST00000495276.6|SNV-242-C-T|6
MAAAELSPR
>ENST00000263666.9|SNV-241167-C-T|2
SDGTCYITKRPVR
>ENST00000299767.10|SNV-11441-G-C|3
SDYINLYVR
>ENST00000513582.5|SNV-35030-C-T|4
MGVWKYITDWQNVFR
>FUSION-ENST00000532575.1:277-ENST00000520481.1:33348|210
SRGWPGR
>ENST00000321339.3|SNV-161-G-A|2
CCFTLPLRWAPGRPLDPR
>FUSION-ENST00000525495.6:277-ENST00000520481.1:33348|72
MLARMVSIF
>ENST00000251195.9|SNV-5476-G-T|2
IYKTVADSDESYIEK
>ENST00000261435.11|INDEL-63570-C-CA|4
KQIDFGK
>ENST00000289672.6|SNV-114107-G-C|4
VEPHSPLRGGAQTEAPHAPNSWGR
>ENST00000538955.5|SNV-6768-C-G|3
RRGCAVLGALGLLAGAGVG
>ENST00000644486.2|INDEL-42299-A-AA|3
KIIPLKNNLDIHTFQHYPV
>FUSION-ENST00000525495.6:277-ENST00000520481.1:33348|92
IYDHFNISKQKHLTK
>ENST00000616649.4|SNV-13794-G-A|6
KMTDPNQCVICHRVLSCQSTLK
>ENST00000264245.9|SNV-107818-C-T|2
KVLNISEPFAVSVPLR
>ENST00000544907.6|INDEL-6651-C-CT|3
LLYNRSNNKYSYTSNS
>ENST00000614778.4|SNV-35030-C-T|1
AGVNFSEFMGVWKYITDWQNVFR
>FUSION-ENST00000525495.6:277-ENST00000520481.1:33348|67
LFIPSSIKLDLFQQQQI
>ENST00000500337.6|INDEL-30212-T-TT|9
TFPSLFYCDSR
>ENST00000264952.2|SNV-2233-G-C|2
GGFGEVCPVQVKNTGK
>ENST00000520266.5|SNV-71472-C-G|2
MSSAQPLRRSSPSSNK
>ENST00000374869.8|MNV-13788-CC-C|3
VIMTPPHLDLR
>FUSION-ENST00000525495.6:277-ENST00000520481.1:33348|95
EKIYDHFNISKQK
>ENST00000478155.5|SNV-105976-T-C|11
MTSESLFWKR
>ENST00000487056.1|INDEL-48-T-TG|6
MGDPFFPGSQLVVTQR
>ENST00000481994.1|SNV-1175799-C-T|1
DSRVRAK
>ENST00000389120.8|SNV-18630-T-C|1
DEPAELKPDSEDLPSQSSASK
>ENST00000561050.5|MNV-4331-GC-G|1
MRGFQAA
>ENST00000406590.6|SNV-34831-G-A|1
CPFYTAEQDKGALEGSSCPFR
>ENST00000417886.1|SNV-1374-G-T|3
MRWPAGGAAVPA
>FUSION-ENST00000525495.6:277-ENST00000520481.1:33348|81
TSGDVNK
>ENST00000341083.7|SNV-36234-G-A|1
QKPNGSEMEKK
>ENST00000550479.1|SNV-11441-G-C|2
MDLKRAITLT
>FUSION-ENST00000525495.6:277-ENST00000520481.1:33348|24
NKLAAVVTN
>FUSION-ENST00000631211.1:688-ENST00000296674.13:55|36
SGMINSIRK
>ENST00000520257.5|SNV-246734-G-A|5
IKRCILALK
>ENST00000518686.5|SNV-71472-C-G|1
SSAQPLRRSSPSSNSK
>ENST00000558674.5|INDEL-4334-G-GA|1
GFQAACRGNQGRGTVAR
>ENST00000569680.1|SNV-3206-A-G|4
MSNLLPAPGLPPRGQQAKEDHTK
>FUSION-ENST00000525495.6:277-ENST00000520481.1:33348|69
LFIPSSIK
>ENST00000479826.1|SNV-25566-A-G|3
WRLLHGLLGPGWADGRHHR
>ENST00000400113.8|SNV-3552-C-G|1
EIVELVLDRIRK
>ENST00000406590.6|SNV-34831-G-A|3
KCPFYTAEQDKGALEGSSCPFR
>FUSION-ENST00000066544.8:277-ENST00000520481.1:33348|7
ELHITKPKVNFR
>ENST00000655275.1|SNV-63805-C-T|4
RWASHGSVFHFR
>ENST00000328453.9|SNV-60769-G-A|1
NLNLSVPATG
>ENST00000492607.5|SNV-9771-G-A|1
NSVPPSPSREQTSTAIVL
>ENST00000264674.7|SNV-574616-G-A|2
NGLSALDHIRHFTDSLK
>ENST00000623663.2|INDEL-1903-G-GGC|18
MGRGQDK
>ENST00000258243.7|SNV-6132-A-G|5
EDIVERLWIYIDNILRSR
>ENST00000640765.1|SNV-190214-C-A|1
YKTDLLVNDNPDPAPLSPELQDFK
>ENST00000366757.3|INDEL-421-G-GGGAAAAT|9
RPCAREEVAVAGQR
>ENST00000340645.9|SNV-32735-T-A|4
ILLEKMEHEVAER
>ENST00000289672.6|SNV-114107-G-C|2
GGAQTEAPHAPNSWGRIPDAQEPR
>ENST00000451664.1|SNV-5947-G-A|5
WGLHDSRPPSCCSSR
>ENST00000560162.5|SNV-15668-T-C|6
MTVCVADLGLSR
>ENST00000295640.9|SNV-6644-G-A|2
AFFPCFDTPAIK
>ENST00000427191.6|INDEL-176970-C-CA|4
KTVQVPIQKR
>ENST00000511718.5|SNV-25750-G-A|5
MDQNTASQLWPIPLKQTVIILYRSS
>ENST00000340645.9|SNV-52409-G-A|5
ENKEYSEKYVTSK
>FUSION-ENST00000525495.6:277-ENST00000520481.1:33348|82
KTSGDVNKNFVYLIQISYHR
>ENST00000017003.7|SNV-8806-G-A|3
IVTIWGGASLLR
>ENST00000409198.5|SNV-227542-T-C|3
ITVVQDTPETLR
>ENST00000340645.9|SNV-32735-T-A|2
MEHEVAER
>ENST00000296755.12|SNV-89894-T-C|1
SPPLSPSPPSPLEKTPLGER
>ENST00000475480.5|INDEL-4328-T-TT|7
LVLEPLGPNSEHSHR
>ENST00000367033.4|SNV-27082-C-G|2
DRESSAMLDYELHSDFVSSLIK
>ENST00000616552.4|SNV-10969-G-A|2
CSVLAAANPVYGRYNQYK
>ENST00000298198.5|INDEL-27506-T-TT|4
DVPVYLFFK
>ENST00000311936.8|SNV-5587-G-T|1
LVVVGAVGVGK
>ENST00000550479.1|SNV-11441-G-C|5
GLFDEYGSKKSDYINVSF
>ENST00000561050.5|INDEL-4334-G-GA|1
GFQAACRGR
>ENST00000319165.13|SNV-109201-C-G|3
EGAREEEKLLSR
>ENST00000616552.4|SNV-10969-G-A|1
YNQYKTPMENIGLQDSLLSR
>ENST00000274311.3|SNV-13116-G-C|2
CILVASPGFLR
>FUSION-ENST00000525495.6:277-ENST00000520481.1:33348|77
FHYYLFC
>FUSION-ENST00000344626.9:80736-ENST00000593380.1:13105|14
RGAGHHRERPPLQR
>ENST00000367033.4|SNV-27082-C-G|3
LPRDRESSAMLDYELHSDFVSSLIK
>ENST00000427569.7|SNV-7324-G-C|3
RFDHMQQHSGQHLITALADHLFKLK
>ENST00000416949.5|SNV-7324-G-C|2
MQQHSGQHLITALADHLFKLKTTS
>ENST00000300648.7|SNV-43566-G-C|2
NFRRPEGALFAFEMLCTMLGK
>ENST00000366497.6|INDEL-7840-G-GAT|2
SFWPSARPRR
>ENST00000649225.1|INDEL-444794-G-GA|2
EPSHYMLSRICRIK
>ENST00000511368.5|SNV-68873-C-A|3
LPGELYDANTQCKWKFGEK
>ENST00000640765.1|SNV-190214-C-A|2
NPQVPSDGGVRLNKYK
>ENST00000258494.14|SNV-38830-C-A|2
KAGFSVFWADDGLDTGTILLQR
>ENST00000560736.5|MNV-4331-GC-G|INDEL-4334-G-GA|4
SPADFQRAVDERFPGCMR
>ENST00000564089.5|SNV-40923-C-T|2
NWGDPWAVSPRR
>ENST00000245441.9|SNV-73069-A-G|2
LLAMENVHKATCETADR
>ENST00000558674.5|INDEL-4334-G-GA|4
MRGFQAACRGNQGR
>ENST00000513582.5|SNV-35030-C-T|2
MGVWKYITDWQNVFRTYDR
>ENST00000616649.4|SNV-13794-G-A|5
MTDPNQCVICHRVLSCQSTLK
>ENST00000617303.4|SNV-12806-C-T|1
MERGQSM
>ENST00000623663.2|INDEL-1903-G-GGC|2
SWSGCWAPPGPGPGR
>ENST00000370746.8|SNV-60168-C-A|1
CSNSNSNSSSPVSLKPEEEHQTDEK
>FUSION-ENST00000525495.6:277-ENST00000520481.1:33348|149
GILEFLVFARN
>FUSION-ENST00000525495.6:277-ENST00000520481.1:33348|131
LYCVFLK
>ENST00000651157.1|SNV-24162-C-G|7
MYYLKTHVNVIALFR
>ENST00000367161.7|SNV-49501-G-A|2
QIIQHITWVSPPAITLEWKR
>FUSION-ENST00000066544.8:277-ENST00000520481.1:33348|3
QKATSLQTLALCKF
>ENST00000515505.1|INDEL-228614-G-GA|21
LISVWKEKK
>ENST00000532034.1|SNV-1790-T-C|1
FPSPGKEPITISGCLRM
>ENST00000673819.1|SNV-73069-A-G|16
EHDQERQEMMSKLLAMENVHK
>ENST00000381341.6|SNV-15005-G-C|1
FNFGEDEFKFPPKDGFVALSK
>ENST00000326799.7|SNV-12818-G-C|1
SSSLYRHHSR
>ENST00000216286.10|SNV-9036-A-G|4
ESYNVQLQLPARVGFCRGEAGDLK
>FUSION-ENST00000631211.1:688-ENST00000296674.13:55|54
KTFLANAFALAR
>ENST00000346246.9|SNV-3206-A-G|1
GQQAKEDHTKDASK
>FUSION-ENST00000525495.6:277-ENST00000520481.1:33348|100
HSIFFLK
>ENST00000544907.6|INDEL-6651-C-CT|2
SNNKYSYTSNS
>FUSION-ENST00000525495.6:277-ENST00000520481.1:33348|137
MNSRLLACLFWFR
>ENST00000433154.6|SNV-31412-G-A|1
DSKAEDEDKSHSR
>ENST00000511718.5|SNV-25750-G-A|4
DQNTASQLWPIPLKQTVIILYRSS
>ENST00000578646.5|SNV-144274-A-G|4
MIGNDSETLEECMVCSDMK
>FUSION-ENST00000525495.6:277-ENST00000520481.1:33348|88
ITSIYPNK
>ENST00000339012.7|INDEL-9337-G-GA|2
AMMVQKK
>ENST00000346246.9|SNV-3206-A-G|6
QDPRVAPMSNLLPAPGLPPR
>ENST00000577351.5|SNV-10717-C-T|2
MCHLLYKLLIPHTRYTVQINSIGR
>ENST00000367161.7|SNV-52025-T-C|1
PLPKHER
>FUSION-ENST00000525495.6:277-ENST00000520481.1:33348|85
MIRKILK
>FUSION-ENST00000344626.9:80736-ENST00000593380.1:13105|8
GMRARSR
>ENST00000475480.5|INDEL-4328-T-TT|9
VEENRNSLFFFLIVFETFPHDTK
>FUSION-ENST00000066544.8:277-ENST00000520481.1:33348|6
ELHITKPKVNFRQK
>ENST00000371059.7|SNV-180823-G-C|1
ENNIVPSKEIVWWMNLAEK
>ENST00000258243.7|SNV-6132-A-G|6
EDIVERLWIYIDNILR
>ENST00000409358.1|INDEL-48-T-TG|5
NGGPILPR
>FUSION-ENST00000525495.6:277-ENST00000520481.1:33348|108
VACTCNPSYSGG
>ENST00000548462.5|SNV-11441-G-C|1
AITLTSMCAVYSSQTTSMI
>ENST00000366497.6|INDEL-7840-G-GAT|3
SFWPSARPR
>ENST00000276737.10|SNV-351216-C-T|3
KFGRWNSPGCLCPWPGWE
>ENST00000554079.1|SNV-10443-C-G|3
SNSQFFSQSLYTTKSH
>ENST00000561050.5|INDEL-4334-G-GA|2
RGFQAACRGR
>ENST00000560162.5|SNV-15668-T-C|3
TVCVADLGLSRK
>ENST00000476615.1|SNV-38270-A-G|2
VDEELKVWLIEVNGAPACAR
>ENST00000512462.5|MNV-335641-CA-C|7
MRPVSQGLHWK
>ENST00000274364.11|INDEL-228614-G-GA|1
QWVTLVVDVNQCLEGKKIK
>ENST00000258243.7|SNV-6132-A-G|3
LWIYIDNILRSR
>ENST00000258243.7|SNV-6132-A-G|4
LWIYIDNILR
>ENST00000366497.6|INDEL-7840-G-GAT|5
EIRSFWPSARPR
>ENST00000511072.5|MNV-335641-CA-C|1
CPTTAANASNVKTA
>ENST00000264245.9|SNV-107818-C-T|1
VLNISEPFAVSVPLR
>ENST00000342992.10|SNV-280975-A-G|3
VQDTPGKVVGPIRFTNVTGEK
>ENST00000371059.7|SNV-180823-G-C|4
KENNIVPSK
>FUSION-ENST00000519078.6:1872-ENST00000622875.4:368759|16
IGEALNEPTIDYGFQRLQKVIPR
>ENST00000520266.5|SNV-71472-C-G|7
STMSSAQPLRRSSPSSNK
>ENST00000409198.5|SNV-227542-T-C|2
ITVVQDTPETLRVK
>ENST00000366497.6|INDEL-7840-G-GAT|7
SQQEREIR
>ENST00000559066.5|SNV-15668-T-C|3
DLAARNCMLAEDMTVCVADLGLSRK
>ENST00000616552.4|SNV-10969-G-A|3
LNARCSVLAAANPVYGRYNQYK
>ENST00000496157.5|SNV-33902-C-T|5
MEEEDGSELDFAQGSQPVAGTERLR
>FUSION-ENST00000525495.6:277-ENST00000520481.1:33348|168
ELLSLSR
>FUSION-ENST00000525495.6:277-ENST00000520481.1:33348|110
SLRPARIT
>ENST00000478155.5|SNV-105976-T-C|12
HLGQMTSESLFWKRR
>ENST00000395295.2|SNV-351216-C-T|6
MEFTWLSVSMAWMGIVQTSGW
>ENST00000276480.11|SNV-246734-G-A|2
DAEAEDKTLHTRSK
>ENST00000465625.1|SNV-7885-C-T|2
LKQVVAK
>FUSION-ENST00000066544.8:277-ENST00000520481.1:33348|1
ATSLQTLALCKF
>ENST00000409198.5|SNV-227542-T-C|6
NSKGKITVVQDTPETLR
>FUSION-ENST00000525495.6:277-ENST00000520481.1:33348|112
MAGGLLEARSLRPARIT
>FUSION-ENST00000525495.6:277-ENST00000520481.1:33348|145
MQSCASFHTIDEFLK
>ENST00000263088.11|SNV-2361-G-T|1
NYHAMTEFLEVIQLSFIPDLGRK
>ENST00000614778.4|SNV-35030-C-T|5
MFDRENKAGVNFSEFMGVWK
>ENST00000648835.1|SNV-41907-G-C|2
VQVMGMSRPGEK
>ENST00000616649.4|SNV-13794-G-A|2
VLSCQSTLKMHYR
>FUSION-ENST00000519078.6:1872-ENST00000622875.4:368759|18
IGEALNEPTIDYGFQR
>ENST00000341083.7|SNV-36234-G-A|4
TVEPLTVKQKPNGSEMEK
>ENST00000490286.5|SNV-35841-A-G|10
TFMLKLNQICQVTESHGR
>ENST00000674229.1|SNV-11140-A-T|1
EQERLKR
>ENST00000274311.3|SNV-13116-G-C|1
CILVASPGFLREQFCDYLFQQAVK
>ENST00000296755.12|SNV-89894-T-C|4
VSPSKSPPLSPSPPSPLEK
>ENST00000476933.1|SNV-65680-C-A|3
CNCPPLSNPDTRLLFK
>ENST00000623663.2|INDEL-1903-G-GGC|17
MGRGQDKLVGWR
>ENST00000276480.11|SNV-246734-G-A|3
MDAEAEDKTLHTRSK
>ENST00000342992.10|SNV-280975-A-G|2
VVGPIRFTNVTGEK
>ENST00000361558.7|SNV-3110-C-A|7
HSCWSWTLSSGTTHVASAGTTTACR
>ENST00000300648.7|SNV-43566-G-C|3
KNFRRPEGALFAFEMLCTMLGK
>ENST00000276737.10|SNV-351216-C-T|1
WNSPGCLCPWPGWE
>ENST00000519477.5|SNV-71472-C-G|1
SSAQPLRRSSPSSNR
>ENST00000388948.8|INDEL-135655-C-CA|3
NSLPDRLGPGLPAQEKHHLL
>ENST00000322048.12|SNV-454-C-A|2
WLLQDEVHAVLKQLQDILK
>FUSION-ENST00000525495.6:277-ENST00000520481.1:33348|70
MLFIPSSIK
>ENST00000435029.6|SNV-181-G-A|3
CRPLVPKEISK
>ENST00000623663.2|INDEL-1903-G-GGC|14
GQDKLVGWRK
>ENST00000427569.7|SNV-7324-G-C|2
FDHMQQHSGQHLITALADHLFK
>ENST00000261435.11|INDEL-63570-C-CA|2
QIDFGKVPK
>ENST00000381341.6|SNV-15005-G-C|2
FNFGEDEFKFPPK
>ENST00000476615.1|SNV-38270-A-G|3
MVDEELKVWLIEVNGAPACAR
>ENST00000465625.1|SNV-7885-C-T|7
MILEVGLKIQEIFITAIKLK
>ENST00000362003.9|INDEL-55639-C-CA|2
FIAKKTQPFIL
>ENST00000298198.5|INDEL-27506-T-TT|2
CDDYCLSQPQGR
>ENST00000518686.5|SNV-71472-C-G|7
STMSSAQPLRRSSPSSNSK
>ENST00000406590.6|SNV-34831-G-A|4
KCPFYTAEQDK
>ENST00000565932.5|SNV-38108-G-T|3
CVPSSSVCSSTWR
>FUSION-ENST00000525495.6:277-ENST00000520481.1:33348|165
MKYLLPMGLQVLLY
>FUSION-ENST00000525495.6:277-ENST00000520481.1:33348|125
MLHEDFF
>FUSION-ENST00000525495.6:277-ENST00000520481.1:33348|78
NFVYLIQISYHRFHYYLFC
>FUSION-ENST00000344626.9:80736-ENST00000593380.1:13105|5
SRSISVPARLLPSSR
>ENST00000636456.1|SNV-160756-C-G|1
DHYVETENIQHLTDPTLAHVDR
>ENST00000559250.5|MNV-4331-GC-G|INDEL-4334-G-GA|3
AVDERFPGCMR
>ENST00000474135.1|SNV-2256-A-G|2
RSRPSSVSWAWGCPR
>ENST00000559250.5|MNV-4331-GC-G|INDEL-4334-G-GA|2
AVDERFPGCMRGR
>ENST00000554879.5|SNV-71155-C-T|4
EGEVLDELSLLGRAFQLETVTR
>ENST00000649225.1|INDEL-444794-G-GA|6
NQKEPSHYMLSR
>ENST00000375377.2|SNV-85705-C-T|5
RRGWQEAR
>ENST00000623663.2|INDEL-1903-G-GGC|10
SPCGWCCGLCAAEAEAGCGLRSR
>FUSION-ENST00000525495.6:277-ENST00000520481.1:33348|76
MILFFFFFFF
>ENST00000623663.2|INDEL-1903-G-GGC|16
GRGQDKLVGWR
>FUSION-ENST00000525495.6:277-ENST00000520481.1:33348|102
MKHSIFFLKR
>FUSION-ENST00000525495.6:277-ENST00000520481.1:33348|154
IVPANEIIYGK
>FUSION-ENST00000631211.1:688-ENST00000296674.13:55|53
MKTFLANAFALARGADR
>ENST00000559838.5|SNV-71472-C-G|3
IHDVIGTAAQK
>ENST00000447443.1|SNV-739-A-G|1
CGASRAGCHCCWR
>ENST00000417886.1|SNV-1374-G-T|2
RWPAGGAAVPA
>ENST00000617050.1|SNV-778-G-A|2
VLDREEEQVHHLVLTASDGGDPPR
>FUSION-ENST00000525495.6:277-ENST00000520481.1:33348|40
ASQHTSSTFLR
>ENST00000340645.9|SNV-52409-G-A|4
EYSEKYVTSK
>ENST00000427191.6|INDEL-176970-C-CA|6
SKKTVQVPIQK
>FUSION-ENST00000525495.6:277-ENST00000520481.1:33348|113
AGGLLEARSLRPAR
>FUSION-ENST00000525495.6:277-ENST00000520481.1:33348|14
IGRSYVWA
>ENST00000557823.5|SNV-71472-C-G|7
STMSSAQPLRRSSPSSNKPR
>ENST00000492607.5|SNV-9771-G-A|6
NLCGQSSQPLNEEGSEKRLLGK
>ENST00000673819.1|SNV-73069-A-G|12
MSKLLAMENVHK
>ENST00000500337.6|INDEL-30212-T-TT|3
YVFNRNQTNDVFKTWSSY
>ENST00000489935.1|SNV-215-C-T|1
SGNKPSSKTCLKEEMAK
>ENST00000362003.9|INDEL-55639-C-CA|1
KTQPFIL
>ENST00000258243.7|SNV-6132-A-G|2
LWIYIDNILRSRK
