# Supplementary material for: Identification of non-canonical peptides with moPepGen
Source: Nat Biotechnol. 2025 Jun 16;44(4):568–73. doi: 10.1038/s41587-025-02701-0 (PMC12680078; doi:10.1038/s41587-025-02701-0)
Supplement: Supplementary file 4 — Supplementary Data: Cancer cell line variant peptide database. Custom peptide database FASTA file for each of the 376 cell lines from the Cancer Cell Line Encyclopedia with proteomics characterization or used in the reference channel. Variant peptide FASTA files were produced by moPepGen as the result of cell-line-specific publicly available mutations and fusions. [file 41587_2025_2701_MOESM4_ESM.zip › ACH-000024.fasta]

>FUSION-ENST00000514352.5:198173-ENST00000394980.5:72073|55
VFMVLGLKFK
>FUSION-ENST00000514352.5:198173-ENST00000394980.5:72073|213
PVVHLLVFF
>ENST00000344204.9|SNV-143554-C-A|6
LISYLACIPSEEVCKRGLTVIVDMR
>ENST00000514231.1|SNV-1306332-T-C|1
NSSTASDM
>ENST00000674237.1|SNV-115716-G-A|2
LNSPWQTHIRVHK
>FUSION-ENST00000514352.5:198173-ENST00000394980.5:72073|237
SSSLIHVVAIDR
>FUSION-ENST00000514352.5:198173-ENST00000394980.5:72073|225
MSWRVSLMFSSIVP
>FUSION-ENST00000514352.5:198173-ENST00000394980.5:72073|259
MSHFHLEAVTICMFVGQN
>ENST00000400324.9|SNV-324553-A-T|2
ELVTFPPPEDLHDKFVTK
>ENST00000484970.1|SNV-10084-C-A|8
MTDAILQTEQTLTEKEKEIEGEE
>ENST00000215882.10|SNV-925-G-A|2
FGMFEFLSNHMRDAQGQLDSTR
>FUSION-ENST00000514352.5:198173-ENST00000394980.5:72073|495
GIQSKFGTI
>ENST00000289004.8|SNV-6201-C-G|2
MGFEALAYRGLETGSR
>FUSION-ENST00000514352.5:198173-ENST00000394980.5:72073|282
MRTRNSQIFVVFIKPIK
>ENST00000338977.5|MNV-57287-CAT-C|1
IHTGEKPYTWRMWQNL
>FUSION-ENST00000514352.5:198173-ENST00000394980.5:72073|593
AERHHCR
>FUSION-ENST00000505073.5:185513-ENST00000394980.5:72073|2
SIQAVVGIRAKMGAR
>ENST00000490453.5|SNV-24976-C-T|2
AGQDVGCGR
>FUSION-ENST00000514352.5:198173-ENST00000394980.5:72073|515
MYELFKHQMPRTNWDWLR
>FUSION-ENST00000514352.5:198173-ENST00000394980.5:72073|571
LKHLKQSNLACSK
>ENST00000320248.4|SNV-27773-C-G|1
QWEAGSAGAGSPEELASPEER
>ENST00000490453.5|SNV-24976-C-T|3
MAGQDVGCGR
>ENST00000436881.2|SNV-1411-A-T|2
SYEYLLGREVR
>FUSION-ENST00000514352.5:198173-ENST00000394980.5:72073|177
YVIGTFVENEFTVYVWIYF
>ENST00000674237.1|SNV-115716-G-A|3
LNSPWQTHIR
>FUSION-ENST00000514352.5:198173-ENST00000394980.5:72073|421
QLVLKVALSSDYSANAFAK
>FUSION-ENST00000514352.5:198173-ENST00000394980.5:72073|470
ISHGFSNGFT
>ENST00000567666.1|SNV-14505-G-T|8
HLTYLDDRPVFPNDSR
>FUSION-ENST00000514352.5:198173-ENST00000394980.5:72073|60
MPRFSSRVFMVLGLK
>FUSION-ENST00000514352.5:198173-ENST00000394980.5:72073|241
RVGSFSACGYPVFQHHLLR
>ENST00000317775.11|SNV-165913-C-T|1
FGFKAHMERLEEVNK
>ENST00000607232.5|SNV-205009-C-A|4
LSKYPTPVLSRGSLTSAR
>ENST00000514589.5|SNV-522-G-A|5
APAVKSK
>ENST00000514806.5|SNV-100507-T-C|6
MNIQFEPSDLRSKRPFR
>ENST00000372492.8|SNV-81889-C-T|5
DMLSTAPTARLNEQEEIGR
>ENST00000307145.4|SNV-836-G-A|3
QRVRQGR
>FUSION-ENST00000514352.5:198173-ENST00000394980.5:72073|630
MHICEKCSK
>ENST00000252172.9|SNV-52773-T-A|2
QQIEEKMK
>ENST00000350082.9|SNV-45643-A-G|3
TLIPDASSEAVQLLR
>ENST00000394532.7|SNV-14442-C-A|6
SAGTATQMRQSSSWTRVLQSWWDR
>ENST00000461366.2|SNV-4596-C-T|5
QQDVATKCIFSALR
>ENST00000538768.2|SNV-15562-C-A|5
TCVCWPR
>ENST00000592249.5|SNV-121510-C-T|1
FTSVPCVASPLK
>ENST00000395360.6|SNV-31862-C-T|1
QALLSCHPLHAPSSQRHDLHS
>ENST00000460138.5|SNV-24825-C-T|6
MLYGVVIVR
>ENST00000389175.9|MNV-90447-AG-A|7
FVCEMTNLQKRCR
>ENST00000301923.13|INDEL-206372-C-CA|12
QPNWQLSIATSQWWQQCQK
>ENST00000318672.7|SNV-100507-T-C|5
DPGPMNIQFEPSDLRSKRPFR
>ENST00000374779.3|MNV-777-CA-C|1
LTVVITFCGTIFLMY
>ENST00000469297.1|SNV-479553-A-T|1
EQVIAQHMWSVISTV
>ENST00000636250.1|SNV-6180-C-A|6
MLPKEASPYQR
>ENST00000540721.5|SNV-16053-G-T|11
RNDFERQFR
>ENST00000460773.5|SNV-201664-C-T|3
MERYTEIGLLEPLFLQS
>FUSION-ENST00000514352.5:198173-ENST00000394980.5:72073|616
LRFVLLCIGYYIIIVAVDIFGLSMK
>ENST00000458109.6|SNV-84629-T-G|3
EPILDLPLETISELR
>ENST00000309447.6|SNV-202381-A-G|1
DSPITVSDSTESSEATPSKK
>FUSION-ENST00000514352.5:198173-ENST00000394980.5:72073|691
RTNVKCPSNACIHWR
>FUSION-ENST00000514352.5:198173-ENST00000394980.5:72073|521
SLLRDIPSKR
>ENST00000449309.2|SNV-10915-A-T|3
EALVSKEISPSLMDVLNNAVK
>ENST00000394329.8|SNV-166602-A-G|4
EGLTGKYCEKSVTPDTALSLEGEGR
>ENST00000296733.5|SNV-29620-C-A|1
APHEMDRDWKESVASK
>ENST00000574684.1|SNV-12463-G-A|6
MTEVVRHCPHHER
>FUSION-ENST00000514352.5:198173-ENST00000394980.5:72073|518
NFVTKEDIHT
>ENST00000487903.5|SNV-163973-A-G|3
AADAIEALQK
>ENST00000546188.5|SNV-24927-A-G|2
VHFHDSQRK
>ENST00000309668.3|INDEL-14933-G-GT|3
GIDCQGGSRMCCRQEFFCGLP
>ENST00000525211.6|SNV-67269-A-G|1
IPATTASAHTSHPVQGR
>FUSION-ENST00000514352.5:198173-ENST00000394980.5:72073|586
MYLRMYPWFSYFILK
>ENST00000491625.5|SNV-22508-A-G|7
MHHKLEAILTESQFLK
>ENST00000443173.6|SNV-7352-C-A|3
KDHVLDIQTTQRQTACGTVGK
>FUSION-ENST00000514352.5:198173-ENST00000394980.5:72073|464
GISILIIKYGSIY
>ENST00000525956.5|SNV-15067-C-A|3
DQKIREAMAALR
>ENST00000607232.5|SNV-205415-C-G|2
GEKSTLLR
>FUSION-ENST00000505073.5:185513-ENST00000394980.5:72073|3
SIQAVVGIRAK
>FUSION-ENST00000514352.5:198173-ENST00000394980.5:72073|544
MNSINVLTERYPIK
>FUSION-ENST00000514352.5:198173-ENST00000394980.5:72073|561
DTKEENR
>ENST00000529681.5|SNV-22912-A-C|1
VLTSTATTPPATSSKATSSSSPR
>ENST00000230640.10|SNV-56-A-G|1
ADAFGDELFGVFEGDSTTAAGTKK
>ENST00000344581.4|SNV-5522-G-C|7
MLLSGMRESQR
>ENST00000541712.5|SNV-25324-T-C|10
MAATSAAIEDAVRRIEDTMNQAR
>FUSION-ENST00000514352.5:198173-ENST00000394980.5:72073|430
PKWMSQDKLG
>ENST00000394121.8|SNV-25583-C-A|4
TIQKNLHHTYSCKYDSCCVIDK
>ENST00000370596.5|SNV-118609-G-T|1
MLAQSKT
>ENST00000394532.7|SNV-14442-C-A|1
VLQSWWDRNLGRGSSAPSQ
>ENST00000394329.8|SNV-166602-A-G|2
SVTPDTALSLEGEGR
>ENST00000570298.5|SNV-14505-G-T|8
MIDQCFQMTELVR
>ENST00000265071.3|SNV-119739-C-T|2
ETLLWYNITVIATEINNPK
>ENST00000268138.12|SNV-48262-G-T|5
RISHTPQTPLYTPERLQNSPAK
>ENST00000644474.1|SNV-236333-T-G|3
LADRIQRSGR
>ENST00000493734.5|SNV-12139-A-C|5
APAHPHRREALR
>FUSION-ENST00000514352.5:198173-ENST00000394980.5:72073|48
SLIHLDLIFV
>ENST00000286827.7|SNV-293477-A-G|1
QHSYTSNGPAFMETASFKKK
>ENST00000393792.3|INDEL-71819-T-TT|1
WFFFWQTSH
>ENST00000543933.5|SNV-9484-C-T|2
GFLALYQTVGAFTCATPGTWK
>FUSION-ENST00000514352.5:198173-ENST00000394980.5:72073|104
IAILTGVR
>FUSION-ENST00000514352.5:198173-ENST00000394980.5:72073|447
MGSPMALHR
>ENST00000543601.5|MNV-53362-CGGAGGA-C|5
EDLTSDEEQRSSEDSASR
>ENST00000587113.1|SNV-26095-C-T|2
LDLAVQAYSHQNNPHGPWEKK
>FUSION-ENST00000514352.5:198173-ENST00000394980.5:72073|446
GSPMALHR
>FUSION-ENST00000514352.5:198173-ENST00000394980.5:72073|184
SSAELGFAQGLKFL
>ENST00000569891.5|SNV-9725-C-T|3
TLHWKVITQVLGTQCRLNFLLWK
>FUSION-ENST00000514352.5:198173-ENST00000394980.5:72073|543
NSINVLTERYPIK
>ENST00000440486.7|SNV-12870-A-G|1
ETTNGRLPVKWMAPEALFDR
>ENST00000311623.9|SNV-8348-C-A|1
YLTYRYFTRR
>FUSION-ENST00000514352.5:198173-ENST00000394980.5:72073|627
HICEKCSKINHL
>FUSION-ENST00000514352.5:198173-ENST00000394980.5:72073|123
DMNSSLFMAA
>ENST00000615942.1|SNV-324553-A-T|7
MGRQLQQLEKELVTFPPPEDLHDK
>ENST00000301923.13|INDEL-206372-C-CA|8
RRPLHASGGAAAIPLPAGPQSVTK
>FUSION-ENST00000514352.5:198173-ENST00000394980.5:72073|736
MNTDYRIDTSYLK
>ENST00000307046.8|SNV-63811-G-A|1
GEQKEGTEASLQIRGK
>FUSION-ENST00000514352.5:198173-ENST00000394980.5:72073|709
TRHLNTETRENAEHEAPL
>ENST00000230640.10|SNV-56-A-G|4
MADAFGDELFGVFEGDSTTAAGTK
>FUSION-ENST00000514352.5:198173-ENST00000394980.5:72073|207
MFTQGPNVL
>ENST00000290650.9|SNV-46966-C-T|3
EESDSENPCLISR
>ENST00000357008.7|SNV-41299-C-A|1
DAYLNMSEDPSHPSMALNTR
>FUSION-ENST00000514352.5:198173-ENST00000394980.5:72073|248
MSKNRQNLSFHTSLILFK
>ENST00000637795.1|SNV-811558-C-T|5
IRHLVYSVQK
>ENST00000536101.5|SNV-132212-G-A|6
QREKLVSQSIILFQAACK
>FUSION-ENST00000514352.5:198173-ENST00000394980.5:72073|737
MFMSLAK
>ENST00000380249.5|SNV-162703-A-G|4
FMAVSDVPSLSVGKGVQWEK
>FUSION-ENST00000514352.5:198173-ENST00000394980.5:72073|154
MATTDVYAR
>ENST00000394121.8|SNV-25583-C-A|6
RTIQKNLHHTYSCK
>ENST00000567666.1|SNV-14505-G-T|3
IDQCFQMTAGICFFSLKSLCGGLG
>ENST00000543601.5|MNV-53362-CGGAGGA-C|2
SSEDSASRDPSVTHK
>ENST00000504690.5|SNV-50495-C-G|5
ESLRIFIDLGERDK
>ENST00000424383.4|SNV-58458-C-G|1
AEAVGVQKAAAAEAKYIEK
>ENST00000373647.9|INDEL-135896-C-CA|1
TNGISLQHED
>ENST00000473686.5|SNV-117643-T-C|1
MMVTDEN
>ENST00000532339.1|SNV-67269-A-G|2
MVTAASAHTSHPVQGR
>ENST00000453514.5|INDEL-28994-C-CT|2
LFFGWVLFKWIWYPEQ
>ENST00000485744.5|SNV-243445-G-A|5
MLAHLQFSYKNLLMCLWKLTQM
>FUSION-ENST00000514352.5:198173-ENST00000394980.5:72073|539
KELCHKR
>FUSION-ENST00000514352.5:198173-ENST00000394980.5:72073|232
ISSDFYG
>ENST00000483416.1|MNV-12939-AAGG-A|4
LKIYQQPWEDLFLHIWLSKQK
>FUSION-ENST00000514352.5:198173-ENST00000394980.5:72073|261
SAAILSSPAHFVSYK
>ENST00000475163.5|SNV-10235-A-G|4
MTSELMQSPWVVWQLELGASGWLP
>FUSION-ENST00000514352.5:198173-ENST00000394980.5:72073|49
FKSLIHLDLIFV
>ENST00000549375.5|SNV-118043-C-A|2
IHQDSFLICSPITYWPREELLRT
>FUSION-ENST00000514352.5:198173-ENST00000394980.5:72073|449
EISGGPCNK
>FUSION-ENST00000514352.5:198173-ENST00000394980.5:72073|397
QLTLQTLPFTMAK
>FUSION-ENST00000514352.5:198173-ENST00000394980.5:72073|331
INIKTNQSQNTPLVQSAKQK
>ENST00000261834.9|SNV-68190-G-A|5
TPDPEVKKSPEADVTCSLPR
>ENST00000468328.5|SNV-160139-C-A|2
FTLSARTQVGSGEAVTEESQAPPNE
>ENST00000510204.5|SNV-39336-G-A|1
DSTASGTPLPSQGRSWLCGTKPLTK
>FUSION-ENST00000505073.5:198173-ENST00000394980.5:72073|2
AGSSSSKMNSLVSIYICLPLIK
>ENST00000582578.2|SNV-20180-C-A|2
IERHHYHLYGK
>ENST00000438896.2|SNV-2454-C-G|1
FLEQELCAVQEEVIMR
>ENST00000469067.5|MNV-107802-AAGG-A|4
MPPNSSRKGLSPAGGV
>ENST00000369649.8|SNV-1807-G-C|1
GSSQQWPGLGGDGGGTGPLSMLR
>ENST00000570298.5|SNV-14505-G-T|12
LKHLTYLDDRPVFPNDR
>FUSION-ENST00000514352.5:198173-ENST00000394980.5:72073|66
SLPMPTS
>ENST00000438429.5|SNV-686250-T-C|4
MSEGDAPTPFPRGSR
>ENST00000543498.5|SNV-29367-G-T|1
GACMIYNSTYLG
>FUSION-ENST00000505073.5:185513-ENST00000394980.5:72073|8
AGSSSSKMNSLR
>FUSION-ENST00000514352.5:198173-ENST00000394980.5:72073|159
CTPSPLAPSPVQNWDLPKD
>FUSION-ENST00000514352.5:198173-ENST00000394980.5:72073|623
YENMLKR
>ENST00000413366.8|INDEL-384597-C-CA|1
NQNHPLHTKSAVE
>ENST00000393792.3|INDEL-71819-T-TT|2
LHAAEGVEPGSQRWFFFWQTSH
>ENST00000449997.1|SNV-13200-A-G|1
DGFWAKAEMVTLRLGR
>FUSION-ENST00000514352.5:198173-ENST00000394980.5:72073|530
GYSYLAVL
>FUSION-ENST00000514352.5:198173-ENST00000394980.5:72073|279
TRNSQIFVVFIKPIK
>ENST00000572221.5|SNV-3482-C-T|7
SSVSQEMIAPPALGFWLRRWR
>ENST00000509978.1|SNV-609923-A-C|4
MASFLPMSGATASRSLEVSLARMK
>FUSION-ENST00000514352.5:198173-ENST00000394980.5:72073|26
SVCSCPSPTF
>ENST00000395184.6|SNV-467048-C-T|1
GLKEEGLF
>ENST00000460320.1|SNV-11471-G-A|6
MAMRGLIRPMNKSPMLITGIR
>ENST00000487584.6|SNV-15067-C-A|11
MMMSSVLIQIREAMAALR
>ENST00000460138.5|SNV-24825-C-T|5
LYGVVIVR
>FUSION-ENST00000514352.5:198173-ENST00000394980.5:72073|655
FLKIIFLPTYPCIYVKNAQK
>ENST00000493734.5|SNV-12139-A-C|23
VPARAPAHPQRR
>FUSION-ENST00000514352.5:198173-ENST00000394980.5:72073|78
HLALGISPKAIPPLSSHPTTVPR
>ENST00000517447.1|SNV-59793-A-G|1
AVLRLQLYGYHSPTNSVCTIL
>ENST00000295887.6|SNV-62106-A-C|2
IKDFATTIPGHGGIMDR
>FUSION-ENST00000514352.5:198173-ENST00000394980.5:72073|77
HLALGISPKAIPPLSSHPTTVPRV
>ENST00000359051.7|SNV-6063-G-A|2
RDPGQMEAFLHLWPDGNLGDWK
>ENST00000611864.4|SNV-858475-G-T|5
KLYLTIGLSSVK
>ENST00000514806.5|SNV-100507-T-C|5
NIQFEPSDLRSKRPFR
>ENST00000374227.7|SNV-12573-A-C|2
KTTQAKK
>ENST00000463743.5|SNV-125581-G-A|3
SSDTFHR
>ENST00000589328.5|SNV-74516-G-A|2
TCEAFEAQECER
>ENST00000402685.7|SNV-384767-G-T|3
SPDSSLPRVINLTNNKNLR
>FUSION-ENST00000514352.5:198173-ENST00000394980.5:72073|150
MATTDVYARSKCSLVSK
>FUSION-ENST00000505073.5:185513-ENST00000394980.5:72073|1
AKMGARA
>ENST00000651382.1|SNV-149264-A-G|7
EVYRASVLAHLR
>ENST00000488141.5|SNV-26887-G-A|1
CPAESLSGEELCPSSAPGAPK
>ENST00000487584.6|SNV-15067-C-A|15
KMMMSSVLIQIR
>ENST00000473777.5|SNV-31862-C-T|5
MEPPGIPTGPRQALLSCH
>FUSION-ENST00000514352.5:198173-ENST00000394980.5:72073|406
IYLLLIIVE
>ENST00000570935.1|SNV-3979-C-A|3
DVLQKKNGMSLGAVEVGQR
>FUSION-ENST00000514352.5:198173-ENST00000394980.5:72073|271
MMHCLIK
>ENST00000592513.1|SNV-29367-G-T|1
GACMIYNSTYLGY
>ENST00000512706.5|SNV-522-G-A|5
APAVKSKAPCCDK
>ENST00000527357.5|SNV-7695-C-T|1
WGCGCSSPHCRPGAAVK
>ENST00000345988.7|SNV-75743-T-G|5
GAEEQLRSYQSELEAR
>FUSION-ENST00000514352.5:198173-ENST00000394980.5:72073|73
VVSFAVQKLFSLIR
>ENST00000568748.1|SNV-8149-C-T|4
QLRMAHK
>ENST00000264042.8|SNV-127222-G-T|1
NGLQQRMFFLFSDMLLYTSK
>FUSION-ENST00000514352.5:198173-ENST00000394980.5:72073|189
TPLAATGVVSLGHVYPK
>ENST00000615942.1|SNV-324553-A-T|6
GRQLQQLEKELVTFPPPEDLHDK
>FUSION-ENST00000514352.5:198173-ENST00000394980.5:72073|54
VFMVLGLKFKSLIHLDLIFV
>FUSION-ENST00000514352.5:198173-ENST00000394980.5:72073|353
TLSKKSK
>ENST00000631589.1|SNV-201690-A-G|4
SNSSMAALIAR
>ENST00000274254.9|SNV-24977-A-G|3
SGLSTLVR
>ENST00000480897.5|SNV-4420-G-C|3
ESLHSLTSSCTAHSSCSKK
>ENST00000380249.5|SNV-162703-A-G|2
GVQWEKLIAK
>FUSION-ENST00000514352.5:198173-ENST00000394980.5:72073|10
MNVLSCLNICSVWCSDVGTITR
>FUSION-ENST00000514352.5:198173-ENST00000394980.5:72073|431
PKWMSQDK
>ENST00000536101.5|SNV-132212-G-A|1
LVSQSIILFQAACKGFLSRQEFK
>ENST00000379607.10|SNV-6081-A-G|6
LEAMCFDGVKRLCHIGGK
>ENST00000509978.1|SNV-609923-A-C|3
ASFLPMSGATASR
>ENST00000540721.5|SNV-16053-G-T|6
MILRGNFEK
>ENST00000494980.5|SNV-18546-G-T|2
TFSTMQAVNKK
>FUSION-ENST00000514352.5:198173-ENST00000394980.5:72073|272
HSFDILTYYSNIQVFLMMHCLIK
>FUSION-ENST00000514352.5:198173-ENST00000394980.5:72073|728
GKFVSIVDITSQRNK
>ENST00000389175.9|MNV-90447-AG-A|6
RCRCWLR
>ENST00000468415.6|MNV-165398-AACA-A|2
SKPQDTADKDGMFSCLWCSLFR
>FUSION-ENST00000514352.5:198173-ENST00000394980.5:72073|316
CLILPER
>FUSION-ENST00000514352.5:198173-ENST00000394980.5:72073|560
DTKEENRNK
>FUSION-ENST00000514352.5:198173-ENST00000394980.5:72073|221
VLAILGILNCYIK
>ENST00000460773.5|SNV-201664-C-T|1
YTEIGLLEPLFLQS
>ENST00000310826.10|MNV-17932-AA-A|4
SPTLVTSVTRGFTPTSK
>ENST00000457812.5|SNV-73975-G-T|5
VHMSDDSSKTMIVDER
>FUSION-ENST00000514352.5:198173-ENST00000394980.5:72073|273
MHSFDILTYYSNIQVFLMMHCLIK
>ENST00000453514.5|INDEL-28994-C-CT|1
WIWYPEQ
>ENST00000631589.1|SNV-201690-A-G|1
SENNQTDQDLGDNSRNLVGRGSSPR
>ENST00000588975.1|SNV-9845-A-G|2
TTATAGDELFASR
>ENST00000413465.6|SNV-12463-G-A|4
AMAIYKQSQHMTEVVRHCPHHER
>ENST00000561623.5|SNV-11592-G-A|4
KLIIVASQTMRYR
>ENST00000301923.13|INDEL-206372-C-CA|16
NQSARSDETK
>ENST00000512706.5|SNV-522-G-A|3
SKAPCCDKLYTCR
>ENST00000527224.1|SNV-146305-G-T|3
RVSHHNRK
>ENST00000382492.3|SNV-82977-A-G|4
QMRNAVAGSR
>FUSION-ENST00000514352.5:198173-ENST00000394980.5:72073|389
MAQTRNK
>ENST00000268138.12|SNV-48262-G-T|3
LQNSPAK
>ENST00000544785.1|SNV-14442-C-A|1
LQLDASLTVLVGSELGQGK
>ENST00000233242.5|SNV-31645-T-G|1
QHLCVKEVKIDGQFR
>ENST00000176183.6|MNV-3177-AC-A|4
VLPVVVGAFLLCWTPFFVVHISR
>ENST00000290650.9|SNV-46966-C-T|2
EESDSENPCLISRLMLWDAK
>ENST00000536122.7|SNV-16053-G-T|5
MRNDFERQFR
>FUSION-ENST00000514352.5:198173-ENST00000394980.5:72073|230
NSLYMCGFISEISTLFHWSACLFL
>ENST00000568748.1|SNV-8149-C-T|8
ILWMQLRMAHK
>ENST00000561623.5|SNV-11592-G-A|5
KLIIVASQTMR
>FUSION-ENST00000514352.5:198173-ENST00000394980.5:72073|641
CPFSAVYLTSII
>ENST00000376603.6|SNV-46390-G-T|1
HTPEHSR
>ENST00000485744.5|SNV-243445-G-A|10
EIDSNVTLPCYVQGYPEPTIK
>FUSION-ENST00000514352.5:198173-ENST00000394980.5:72073|101
MASDGEHFFMCFLAA
>ENST00000268138.12|SNV-48262-G-T|2
LQNSPAKMTPTK
>ENST00000637795.1|SNV-811558-C-T|2
HLVYSVQKLFTK
>ENST00000613886.4|SNV-116364-C-G|3
QEEMIDHRLTER
>ENST00000477661.1|SNV-5575-G-A|3
EKYYLTQWISVPHGRP
>ENST00000303795.9|INDEL-58544-T-TA|1
YISRTRHR
>ENST00000373610.8|SNV-8367-G-A|3
DHLRSEHSKAVLAR
>ENST00000308105.5|SNV-25901-C-T|2
YHYQPQLDQQILIRYICLR
>ENST00000569891.5|SNV-9725-C-T|4
MTLHWKVITQVLGTQCRLNFLLWK
>ENST00000544233.5|SNV-28167-A-C|6
KALRSFLTPYQVLALPIPK
>ENST00000572221.5|SNV-3482-C-T|10
SRSSVSQEMIAPPALGFWLRR
>ENST00000487584.6|SNV-15067-C-A|14
MKMMMSSVLIQIREAMAALR
>FUSION-ENST00000514352.5:198173-ENST00000394980.5:72073|441
SFLYLEAET
>ENST00000379757.9|SNV-24825-C-T|1
FYALWCGHCKTLAPTWEELSKK
>FUSION-ENST00000514352.5:198173-ENST00000394980.5:72073|199
RWGLESVASGICR
>ENST00000372492.8|SNV-81889-C-T|4
DMLSTAPTARLNEQEEIGRIIEMQR
>ENST00000379757.9|SNV-24825-C-T|3
FYALWCGHCK
>ENST00000485807.1|SNV-2454-C-G|5
MASTWPTCGASWSRSYAPCRR
>ENST00000456909.6|SNV-11592-A-T|3
DLLLGRFLCLR
>ENST00000301923.13|INDEL-206372-C-CA|7
RPLHASGGAAAIPLPAGPQSVTK
>ENST00000262464.9|SNV-380473-G-C|1
GWGHQCQLCPLPGTAQYKK
>ENST00000551150.5|MNV-493-TCCTT-T|12
ATWKSNYLR
>FUSION-ENST00000514352.5:198173-ENST00000394980.5:72073|33
MWGQSLGVLFSHIALPPTLLNLL
>ENST00000301923.13|INDEL-206372-C-CA|5
ASSLHSTWSKPK
>FUSION-ENST00000514352.5:198173-ENST00000394980.5:72073|128
MMISNFIHVPTKDMNSSLFMAA
>ENST00000253778.13|SNV-46089-G-C|2
IHDLALDLYTQR
>ENST00000436901.3|SNV-38164-G-C|1
ASEGSQDCQHAVTSH
>ENST00000564255.5|SNV-194874-G-A|2
MAESEKIFGKLL
>FUSION-ENST00000514352.5:198173-ENST00000394980.5:72073|624
CLHLYIWK
>ENST00000431110.1|INDEL-39651-C-CA|7
LMFVPSASGYKAKK
>ENST00000379607.10|SNV-6081-A-G|1
LCHIGGKLRK
>ENST00000564255.5|SNV-194874-G-A|10
MSELMAESEK
>ENST00000264839.11|SNV-378336-C-G|1
MPLLQSSSQWNIYSELQPFLDRAR
>FUSION-ENST00000514352.5:198173-ENST00000394980.5:72073|9
NVLSCLNICSVWCSDVGTITR
>ENST00000529681.5|SNV-22912-A-C|2
VLTSTATTPPATSSK
>ENST00000324439.9|SNV-522-G-A|7
MAATAREDGASGQEQGQR
>ENST00000463743.5|SNV-125581-G-A|5
QRSSDTFHR
>ENST00000268712.8|SNV-71794-C-G|1
EQEERFQRVGQR
>ENST00000282849.10|SNV-70716-C-G|4
YAPKPPTEDTYLRFDEYGSSGGPRR
>ENST00000481110.6|SNV-12870-A-G|1
ETTNLVLWGPALGDLHAGGLPVPR
>FUSION-ENST00000514352.5:198173-ENST00000394980.5:72073|138
MFPFLCPCVLIVQFPSMSENMR
>ENST00000642530.1|SNV-18649-C-G|1
QTSVQRQF
>ENST00000322641.5|SNV-965-A-G|1
LLHLGETSI
>ENST00000485744.5|SNV-243445-G-A|6
EIDSNVTLPCYVQGYPEPTIKWRR
>ENST00000326303.4|SNV-592-A-C|2
RDVQIPFVVELEVLDGHAPEPGR
>FUSION-ENST00000514352.5:198173-ENST00000394980.5:72073|238
VGSFSACGYPVFQHHLLR
>ENST00000399878.8|SNV-33615-C-T|2
EWFRLDISFNGGQIVVITSIGQDLK
>FUSION-ENST00000514352.5:198173-ENST00000394980.5:72073|501
MNSSNIKCREQIGIGLGLLK
>ENST00000562609.2|SNV-87461-G-A|2
GTVRVSASSAGHGVSWMAT
>ENST00000613194.4|SNV-274361-G-T|3
IQLLLGSISMK
>ENST00000578777.5|SNV-29432-G-A|2
LWTNRIWSIYSWCQNCITQSLEVLK
>ENST00000545916.1|SNV-113778-G-T|1
MIYNSTYLGRAFFGLKVDSMPWII
>ENST00000493734.5|SNV-12139-A-C|27
EGLQLPR
>ENST00000480897.5|SNV-4420-G-C|6
MESLHSLTSSCTAHSSCSK
>ENST00000551150.5|MNV-493-TCCTT-T|13
EDRATWKSNYLR
>FUSION-ENST00000514352.5:198173-ENST00000394980.5:72073|42
IAHLTFGSYECAFLPEYLFSLVFR
>ENST00000343533.9|SNV-135662-G-T|3
LYRKPTYEIYELPARSQIGQK
>ENST00000374231.8|SNV-14002-T-C|3
LILSTDTLEELKETDKGMWK
>FUSION-ENST00000514352.5:198173-ENST00000394980.5:72073|656
MFLKIIFLPTYPCIYVKNAQK
>ENST00000590114.5|SNV-9845-A-G|4
MRRTTATAGVV
>FUSION-ENST00000514352.5:198173-ENST00000394980.5:72073|109
AGSNGISSSRYLRNR
>ENST00000530761.5|SNV-2132-A-G|3
MKWRSWGME
>FUSION-ENST00000514352.5:198173-ENST00000394980.5:72073|468
LALMQPFM
>FUSION-ENST00000514352.5:198173-ENST00000394980.5:72073|422
MSQDKLG
>FUSION-ENST00000514352.5:198173-ENST00000394980.5:72073|293
EPYESFSSILINFK
>FUSION-ENST00000514352.5:198173-ENST00000394980.5:72073|137
FPFLCPCVLIVQFPSMSENMR
>ENST00000229243.7|SNV-3230-C-A|2
SAKEIDEMNEIYDENSYWR
>ENST00000588975.1|SNV-9845-A-G|7
EGNGNGHEHCSDCENEEDNSYSRG
>ENST00000481949.6|SNV-32845-G-A|1
YSSFLMGTSR
>ENST00000564255.5|SNV-194874-G-A|1
AESEKIFGKLL
>ENST00000613690.4|INDEL-42556-T-TGAA|4
KIHTGEKPYKCEEYGK
>ENST00000585553.5|SNV-4140-C-G|9
SREEAMCAYITEMK
>FUSION-ENST00000514352.5:198173-ENST00000394980.5:72073|250
MQFILILITSR
>ENST00000543774.6|SNV-15562-C-A|2
IYCQNLCLLAKIFLDHK
>ENST00000508514.5|SNV-24977-A-G|2
ENFPGLSTLVR
>ENST00000357489.7|SNV-55213-A-T|2
CVACHMTLRSHMELTAHFR
>ENST00000525956.5|SNV-15067-C-A|1
IREAMAALRK
>ENST00000359655.9|SNV-18281-G-T|4
QIEIRVLESAVIYGSLPPGTK
>ENST00000519044.5|SNV-59793-A-G|1
AVLVLKTDAEELVSRSYWDTLR
>ENST00000289004.8|SNV-6201-C-G|3
MGFEALAYR
>FUSION-ENST00000514352.5:198173-ENST00000394980.5:72073|625
MCLHLYIWK
>ENST00000474707.1|INDEL-135896-C-CA|6
MQKKLMELACNMK
>ENST00000370473.5|SNV-10084-C-A|4
SKESMTDAILQTEQTLTEKEK
>ENST00000258526.9|SNV-99403-T-C|4
VRTNATVK
>ENST00000473755.5|SNV-19302-C-T|2
MSTCWLRKR
>ENST00000475315.5|SNV-81195-C-T|5
MSRNEEATKYLECTK
>FUSION-ENST00000514352.5:198173-ENST00000394980.5:72073|12
MLHNLQHRIDLQ
>ENST00000543163.5|SNV-6201-C-G|1
GFEALAYRGLETGSREVVSHVIK
>ENST00000395360.6|SNV-31862-C-T|2
QALLSCHPLHAPSSQR
>ENST00000314675.11|SNV-35607-C-T|1
SQESPNTPAPLLSMLRIK
>ENST00000493734.5|SNV-12139-A-C|34
EGLQQPLAPHPPPEDAHGR
>FUSION-ENST00000514352.5:198173-ENST00000394980.5:72073|480
DFSWVLQWLYIGNSNSK
>ENST00000460138.5|SNV-24825-C-T|1
LYGVVIVRLWLLLGRNSLK
>ENST00000457812.5|SNV-73975-G-T|1
TMIVDERQTVRQVLDNLMDK
>FUSION-ENST00000514352.5:198173-ENST00000394980.5:72073|284
LHLLITGIHFR
>FUSION-ENST00000514352.5:198173-ENST00000394980.5:72073|289
EENHKYHSLNMKLHLLITGIHFR
>FUSION-ENST00000514352.5:198173-ENST00000394980.5:72073|318
LLFVFPVTNHIFLSVPF
>ENST00000651382.1|SNV-149264-A-G|8
MEVYRASVLAHLR
>ENST00000381232.7|INDEL-340938-C-CA|9
HIGNDIVTIVFQEPGAQPFSPKK
>ENST00000581447.1|SNV-30053-G-A|1
VETVALFSNGTQFRR
>FUSION-ENST00000514352.5:198173-ENST00000394980.5:72073|178
MYVIGTFVENEFTVYVWIYF
>ENST00000303795.9|INDEL-58544-T-TA|8
KKAINFIR
>ENST00000296733.5|SNV-29620-C-A|3
APHEMDR
>FUSION-ENST00000514352.5:198173-ENST00000394980.5:72073|212
MSLQIFLPIFK
>ENST00000312428.11|SNV-251954-A-C|1
ILEVLSSSEGNILEDETALK
>FUSION-ENST00000514352.5:198173-ENST00000394980.5:72073|702
ENAEHEAPL
>ENST00000274254.9|SNV-24977-A-G|6
KNLQKSGLSTLVR
>ENST00000326665.10|SNV-84063-T-C|4
SGKHVPAEEKEK
>ENST00000440486.7|SNV-12870-A-G|2
ETTNGRLPVK
>ENST00000444310.4|SNV-19564-A-G|3
AHEDDVPK
>FUSION-ENST00000514352.5:198173-ENST00000394980.5:72073|265
MSTIVINWPYNEDKK
>ENST00000345057.9|SNV-3283-G-T|2
MAAGQNGHEEWLGSAYLFVESSLDK
>FUSION-ENST00000514352.5:198173-ENST00000394980.5:72073|657
FLKIIFLPTYPCIYVK
>ENST00000379607.10|SNV-6081-A-G|3
LCHIGGK
>ENST00000485744.5|SNV-243445-G-A|9
MEIDSNVTLPCYVQGYPEPTIKWR
>ENST00000418265.1|SNV-4369-G-A|5
RQIIEEISK
>ENST00000418265.1|SNV-4369-G-A|2
QIIEEISKK
>FUSION-ENST00000514352.5:198173-ENST00000394980.5:72073|511
MPRTNWDWLR
>ENST00000604165.1|SNV-13663-T-C|3
VEGAQGLSRSQWQR
>ENST00000359655.9|SNV-18281-G-T|1
VLESAVIYGSLPPGTKLAQAKK
>ENST00000514231.1|SNV-1306332-T-C|4
SMSRNSSTASDM
>ENST00000604270.5|SNV-6816-C-T|6
TEKAQEVIKALVHEIIPR
>FUSION-ENST00000514352.5:198173-ENST00000394980.5:72073|425
MGPDFVLHTVLVFVVEKMKTSL
>ENST00000318063.10|SNV-59793-A-G|3
GDEEKRAVLR
>ENST00000359051.7|SNV-6063-G-A|1
DPGQMEAFLHLWPDGNLGDWK
>ENST00000463665.5|SNV-569669-G-A|4
RTIQGVRLNR
>ENST00000303795.9|INDEL-58544-T-TA|9
HNPARKK
>FUSION-ENST00000514352.5:198173-ENST00000394980.5:72073|519
RNFVTKEDIHT
>ENST00000527357.5|SNV-7695-C-T|3
GWPSSRMWGCGCSSPHCRPGAAVK
>ENST00000317775.11|SNV-171351-T-G|4
TDGKHDVR
>ENST00000567666.1|SNV-14505-G-T|7
HLTYLDDRPVFPNDSRDLLLLS
>ENST00000604270.5|SNV-6816-C-T|2
ALVHEIIPRFGLPR
>FUSION-ENST00000514352.5:198173-ENST00000394980.5:72073|647
DEGRTAALGPCGLR
>ENST00000541712.5|SNV-25324-T-C|3
WRPHPQPLKMLCGGLRTR
>ENST00000258526.9|SNV-99403-T-C|1
TNATVKLRVQDTYLDCGTLQYR
>ENST00000474707.1|INDEL-135896-C-CA|7
SEENAKKTNGISLQHEGK
>ENST00000393567.7|SNV-309905-C-T|3
LEKECTEKER
>ENST00000588975.1|SNV-9845-A-G|3
RTTATAGDELFASRED
>ENST00000493734.5|SNV-12139-A-C|33
EGLQQPLAPHPPPEDAHGREALQVR
>ENST00000613886.4|SNV-116364-C-G|4
NRPMGLHGTRQEEMIDHRLTER
>FUSION-ENST00000514352.5:198173-ENST00000394980.5:72073|343
FAERKLGQ
>ENST00000472958.5|SNV-70435-G-T|4
MCRAWCGRAR
>FUSION-ENST00000514352.5:198173-ENST00000394980.5:72073|710
TRHLNTETR
>FUSION-ENST00000514352.5:198173-ENST00000394980.5:72073|432
MPKWMSQDKLG
>ENST00000248983.8|SNV-10568-C-G|3
SLSLIRLEGVEGRDPVGGGNLSNK
>FUSION-ENST00000514352.5:198173-ENST00000394980.5:72073|25
MRIRYLLPVTLR
>ENST00000345136.7|SNV-45154-C-T|1
YSCDCSATVTRLEDLLQDAQDEK
>ENST00000567666.1|SNV-14505-G-T|2
MTAGICFFSLK
>ENST00000379370.7|SNV-26113-C-A|1
TIACRQGLK
>FUSION-ENST00000514352.5:198173-ENST00000394980.5:72073|235
NLSFPPCMLLALLLK
>ENST00000517434.3|SNV-627-A-C|2
EELEVKILETAAPSSR
>ENST00000590114.5|SNV-9845-A-G|3
RRTTATAGVV
>ENST00000382192.7|SNV-3979-C-A|2
KNGMSLGFPFSRPFWAPQAHGK
>FUSION-ENST00000514352.5:198173-ENST00000394980.5:72073|442
MSFLYLEAET
>ENST00000370473.5|SNV-10084-C-A|2
ESMTDAILQTEQTLTEKEK
>ENST00000481362.5|SNV-21619-T-C|3
SPSEKYEEAFKIGFFGSLFTLNIIE
>FUSION-ENST00000514352.5:198173-ENST00000394980.5:72073|611
MLARLVLNSS
>FUSION-ENST00000514352.5:198173-ENST00000394980.5:72073|163
MLVCCTH
>ENST00000615459.4|SNV-22017-A-G|4
GGQGRRENASR
>ENST00000546188.5|SNV-24927-A-G|1
VHFHDSQRKVDYVLAYHYR
>ENST00000391895.6|SNV-166316-A-T|1
IISTIIFILFGCVLFVALPAILFK
>FUSION-ENST00000514352.5:198173-ENST00000394980.5:72073|355
ATALQSGQQSKTLSK
>FUSION-ENST00000514352.5:198173-ENST00000394980.5:72073|370
GGACFIWIVSIEIQS
>ENST00000477661.1|SNV-5575-G-A|2
YYLTQWISVPHGRP
>ENST00000546626.1|SNV-74725-C-A|1
PEPPHQRPKAWQER
>ENST00000485807.1|SNV-2454-C-G|8
ASTWPTCGASWSR
>ENST00000293883.9|SNV-5126-G-T|1
DMLHFYAEQGDVQMSVSVLIVLGER
>ENST00000652107.1|SNV-100398-A-G|8
SKEAQKGGR
>FUSION-ENST00000514352.5:198173-ENST00000394980.5:72073|35
VELAYSPTNSVK
>ENST00000493734.5|SNV-12139-A-C|6
APAHPHRR
>ENST00000494980.5|SNV-18546-G-T|4
TRTFSTMQAVNKK
>FUSION-ENST00000514352.5:198173-ENST00000394980.5:72073|576
MYYHIQSSQQYYQLNDSVVIK
>ENST00000305586.11|SNV-81195-C-T|4
LMLMSRNEEATKYLECTK
>FUSION-ENST00000514352.5:198173-ENST00000394980.5:72073|659
GELQPWVHVASGFTSIRV
>FUSION-ENST00000514352.5:198173-ENST00000394980.5:72073|62
VMPRFSSRVFMVLGLK
>FUSION-ENST00000514352.5:198173-ENST00000394980.5:72073|408
MLNCRIYLLLIIVE
>ENST00000314675.11|SNV-35607-C-T|3
ERSQESPNTPAPLLSMLRIK
>FUSION-ENST00000514352.5:198173-ENST00000394980.5:72073|637
NKSLMISLLFYIIGFQMKILGN
>FUSION-ENST00000514352.5:198173-ENST00000394980.5:72073|135
SENMRYLVFCSCDSLLR
>FUSION-ENST00000514352.5:198173-ENST00000394980.5:72073|689
PIQCLHTLEVIK
>ENST00000380249.5|SNV-162703-A-G|1
GVQWEKLIAKAASIR
>ENST00000615942.1|SNV-324553-A-T|1
ELVTFPPPEDLHDKFVTKMSISF
>FUSION-ENST00000514352.5:198173-ENST00000394980.5:72073|352
MLMALGS
>ENST00000533625.5|SNV-26913-G-C|4
IRSNFVTESGAR
>ENST00000285737.9|SNV-58896-G-A|3
EAGVHSLDR
>FUSION-ENST00000514352.5:198173-ENST00000394980.5:72073|368
HNFLVSFVHFSN
>ENST00000395065.8|SNV-12929-A-T|3
LLCLVGQQSPR
>ENST00000493734.5|SNV-12139-A-C|18
REALQVQRVR
>FUSION-ENST00000514352.5:198173-ENST00000394980.5:72073|589
HHCRGGGQYIRVGTETW
>FUSION-ENST00000514352.5:198173-ENST00000394980.5:72073|437
NNTEDLVPLKEGK
>FUSION-ENST00000514352.5:198173-ENST00000394980.5:72073|731
IDTSYLKGK
>FUSION-ENST00000514352.5:198173-ENST00000394980.5:72073|600
SHLSVTLQFIHFLF
>FUSION-ENST00000514352.5:198173-ENST00000394980.5:72073|604
KLTEINTETFEFPKENYQK
>ENST00000370473.5|SNV-10084-C-A|5
SKESMTDAILQTEQTLTEK
>ENST00000357008.7|SNV-41299-C-A|2
RDAYLNMSEDPSHPSMALNTR
>ENST00000230640.10|SNV-56-A-G|3
ADAFGDELFGVFEGDSTTAAGTK
>FUSION-ENST00000514352.5:198173-ENST00000394980.5:72073|332
MINIKTNQSQNTPLVQSAKQK
>FUSION-ENST00000514352.5:198173-ENST00000394980.5:72073|277
NSQIFVVFIKPIK
>ENST00000371579.7|SNV-4454-T-C|5
KLEATTIGEWVK
>FUSION-ENST00000514352.5:198173-ENST00000394980.5:72073|716
TAVFSSCLPCFHGKFDILYSR
>FUSION-ENST00000514352.5:198173-ENST00000394980.5:72073|435
NNTEDLVPLKEGKMPK
>ENST00000527224.1|SNV-146305-G-T|1
VSHHNRKAVMIHCMGR
>ENST00000282849.10|SNV-70716-C-G|3
FDEYGSSGGPR
>ENST00000525956.5|SNV-15067-C-A|2
IREAMAALR
>FUSION-ENST00000514352.5:198173-ENST00000394980.5:72073|426
GPDFVLHTVLVFVVEKMK
>ENST00000535831.5|SNV-21116-C-T|1
GSQWWWLTSLIRRLDPPMGL
>ENST00000483416.1|MNV-12939-AAGG-A|2
IYQQPWEDLFLHIWLSKQK
>ENST00000431110.1|INDEL-39651-C-CA|6
AKKWDPR
>FUSION-ENST00000514352.5:198173-ENST00000394980.5:72073|166
FPSSPGWV
>ENST00000471660.5|SNV-18546-G-T|6
QKTRTFSVSSK
>ENST00000372492.8|SNV-81889-C-T|1
LNEQEEIGRIIEMQRLEIQR
>FUSION-ENST00000514352.5:198173-ENST00000394980.5:72073|369
MHNFLVSFVHFSN
>ENST00000548825.6|SNV-74725-C-A|6
IRLFREFLQVLETECQNLHTK
>ENST00000404826.7|MNV-710983-AG-A|1
GYILSTAWLAFPESTSSGTSPARR
>ENST00000480897.5|SNV-4420-G-C|4
MESLHSLTSSCTAHSSCSKK
>FUSION-ENST00000514352.5:198173-ENST00000394980.5:72073|584
MYLRMYPWFSYFILKQL
>ENST00000345136.7|SNV-45154-C-T|5
RKYSCDCSATVTR
>ENST00000555122.1|SNV-36195-T-C|1
VEVTSPNLDASLPSMEVDIQAPGAK
>ENST00000456909.6|SNV-11592-A-T|2
DLLLGRFLCLRCGHEFKPEEPR
>ENST00000478720.1|SNV-157004-G-C|2
MTPRLLLHEVPTGEVWVR
>ENST00000565249.5|SNV-23900-G-A|4
VDGALSSQRMVKELNR
>ENST00000611644.4|SNV-9559-G-A|2
ATESEKTLSLVK
>ENST00000581182.1|SNV-29432-G-A|2
LWTNRIWSIYSWCQNCITQVWM
>ENST00000343533.9|SNV-135662-G-T|1
KPTYEIYELPARSQIGQK
>ENST00000276480.11|SNV-288788-T-C|2
DPLEVPEIKTEGDK
>ENST00000285737.9|SNV-58896-G-A|1
EAGVHSLDRKLGAICR
>FUSION-ENST00000514352.5:198173-ENST00000394980.5:72073|23
IRYLLPVTLR
>ENST00000307145.4|SNV-836-G-A|2
VRQGRSR
>FUSION-ENST00000514352.5:198173-ENST00000394980.5:72073|393
RSLEVPVIK
>FUSION-ENST00000514352.5:198173-ENST00000394980.5:72073|603
LTEINTETFEFPK
>ENST00000409663.7|SNV-129957-T-A|2
FGILHLQLQPLEMK
>ENST00000473755.5|SNV-19302-C-T|4
MSTCWLRK
>ENST00000321582.9|SNV-481-G-A|4
RGSSENELAARWEAEAVAAAK
>ENST00000394532.7|SNV-14442-C-A|4
QSSSWTRVLQSWWDRNLGR
>ENST00000215882.10|SNV-925-G-A|1
DAQGQLDSTR
>FUSION-ENST00000514352.5:198173-ENST00000394980.5:72073|457
LYLHFVKIQKLAGHGGQCL
>FUSION-ENST00000514352.5:198173-ENST00000394980.5:72073|528
MRSCFLKC
>ENST00000484970.1|SNV-10084-C-A|4
MQFSRQNRLSQK
>FUSION-ENST00000514352.5:198173-ENST00000394980.5:72073|486
MSSFLNTFLAIVQKI
>ENST00000462606.1|SNV-272276-G-A|5
HTAPGTRPPASGSARAWRCACTR
>ENST00000307046.8|SNV-63811-G-A|3
THPRGEQKEGTEASLQIR
>FUSION-ENST00000514352.5:198173-ENST00000394980.5:72073|681
CPSNACIHWR
>ENST00000536101.5|SNV-132212-G-A|5
EKLVSQSIILFQAACK
>ENST00000262464.9|SNV-380473-G-C|2
GWGHQCQLCPLPGTAQYK
>FUSION-ENST00000514352.5:198173-ENST00000394980.5:72073|719
MTAVFSSCLPCFHGK
>ENST00000378814.9|SNV-156506-C-T|1
CYLVNLNADPAFNELLVYYLKDHTR
>ENST00000585553.5|SNV-4140-C-G|2
MCAYITEMKLVAQK
>FUSION-ENST00000514352.5:198173-ENST00000394980.5:72073|705
LNMRLPFDTIISHLLSTI
>ENST00000389175.9|MNV-90447-AG-A|4
CWLRANMMPQCGINSK
>ENST00000606961.1|SNV-14002-T-C|1
ETDKGMWKK
>ENST00000219689.11|SNV-79738-G-A|4
SVQRQSLSSRSSVTSPLAINENCMR
>ENST00000543774.6|SNV-15562-C-A|1
IFLDHKTLYFDVEPFVFYILTEVDR
>ENST00000343533.9|SNV-135662-G-T|4
LYRKPTYEIYELPAR
>ENST00000311623.9|SNV-8348-C-A|3
FPFQPFYWPHRYLTYRYFTR
>ENST00000543601.5|MNV-53362-CGGAGGA-C|4
EDLTSDEEQRSSEDSASRDPSVTHK
>FUSION-ENST00000514352.5:198173-ENST00000394980.5:72073|307
ELCIYWHFLR
>FUSION-ENST00000514352.5:198173-ENST00000394980.5:72073|606
KLTEINTETFEFPK
>ENST00000359236.10|SNV-67497-G-A|2
EEDAAVGEQEGARER
>ENST00000613690.4|INDEL-42556-T-TGAA|1
CEEYGKT
>ENST00000402280.6|SNV-41216-G-T|1
LVGWQFDDDYLSVITGAFKLVTA
>ENST00000491425.1|SNV-127222-G-T|5
MACSRGCFFCSQICCCTQAK
>FUSION-ENST00000514352.5:198173-ENST00000394980.5:72073|185
SSAELGFAQGLK
>ENST00000652107.1|SNV-100398-A-G|2
FYSAKPEILRAMQR
>FUSION-ENST00000514352.5:198173-ENST00000394980.5:72073|638
NKSLMISLLFYIIGFQMK
>ENST00000604270.5|SNV-6816-C-T|3
ALVHEIIPR
>ENST00000493734.5|SNV-12139-A-C|24
VPARAPAHPQR
>FUSION-ENST00000514352.5:198173-ENST00000394980.5:72073|276
NSQIFVVFIKPIKI
>ENST00000324439.9|SNV-522-G-A|6
AATAREDGASGQEQGQR
>ENST00000507450.5|SNV-9644-T-C|5
RFQLYRSTNSR
>ENST00000564255.5|SNV-194874-G-A|3
AESEKIFGK
>ENST00000253083.9|SNV-25324-T-C|4
RIEDTMNQARHASSGVK
>ENST00000223357.8|SNV-8445-A-T|1
WLAFSFASAHLTLTEPYR
>ENST00000369702.5|SNV-11279-C-G|4
ISLEQPRNGSDTPNPEK
>ENST00000485744.5|SNV-243445-G-A|8
EIDSNVTLPCYVQGYPEPTIKWR
>ENST00000487584.6|SNV-15067-C-A|1
SSVLIQIREAMAALRK
>ENST00000513069.1|SNV-39336-G-A|2
EGPGCVGR
>ENST00000460320.1|SNV-11471-G-A|11
YSNLDLKTQEAYEMAMRGLIRPMNK
>ENST00000493734.5|SNV-12139-A-C|39
ACEDPQRGQAVQVQR
>ENST00000606961.1|SNV-14002-T-C|2
ETDKGMWK
>FUSION-ENST00000514352.5:198173-ENST00000394980.5:72073|541
NSINVLTERYPIKK
>ENST00000536122.7|SNV-16053-G-T|3
NDFERQFREIEAK
>ENST00000475163.5|SNV-10235-A-G|2
MQSPWVVWQLELGASGWLP
>ENST00000219689.11|SNV-79738-G-A|3
QSLSSRSSVTSPLAINENCMR
>FUSION-ENST00000514352.5:198173-ENST00000394980.5:72073|419
VALSSDYSANAFAKLPCTICAK
>ENST00000375963.8|SNV-8011-G-A|3
QRSRPRKPQK
>ENST00000343533.9|SNV-135662-G-T|2
KPTYEIYELPAR
>ENST00000289004.8|SNV-6201-C-G|4
QATSFYCSKMGFEALAYRGLETGSR
>ENST00000648739.1|SNV-113778-G-T|6
KWSTNSCGARGACMIYNSTYLGR
>FUSION-ENST00000514352.5:198173-ENST00000394980.5:72073|99
MSSFEKCLFMSFAHFLMGLFVFFL
>FUSION-ENST00000514352.5:198173-ENST00000394980.5:72073|646
DEGRTAALGPCGLRFHK
>ENST00000326665.10|SNV-84063-T-C|6
GTQEIAEGLSEKSGKHVPAEEK
>FUSION-ENST00000514352.5:198173-ENST00000394980.5:72073|197
VLHFNVAELVTSCK
>ENST00000424383.4|SNV-58458-C-G|2
AEAVGVQKAAAAEAK
>FUSION-ENST00000514352.5:198173-ENST00000394980.5:72073|258
SHFHLEAVTICMFVGQN
>ENST00000413465.6|SNV-12463-G-A|2
HCPHHER
>ENST00000402685.7|SNV-384767-G-T|2
VINLTNNK
>ENST00000400324.9|SNV-324553-A-T|3
ELVTFPPPEDLHDK
>FUSION-ENST00000514352.5:198173-ENST00000394980.5:72073|345
SDFENFLILKSLMRLSSM
>ENST00000493734.5|SNV-12139-A-C|38
ACEDPQRGQAVQVQRLR
>ENST00000262464.9|SNV-264052-G-T|3
CWGIGTIPEACPFR
>ENST00000604270.5|SNV-6816-C-T|9
MGWAEAFPCRTEKAQEVIK
>ENST00000496972.6|SNV-96673-C-T|1
LAHVENVFHPVECSYC
>FUSION-ENST00000514352.5:198173-ENST00000394980.5:72073|157
CSHCSVPIYE
>ENST00000393567.7|SNV-309905-C-T|5
ERLEKECTEK
>ENST00000567666.1|SNV-14505-G-T|5
IDQCFQMTAGICFFSLK
>ENST00000438429.5|SNV-686250-T-C|3
SEGDAPTPFPRGSR
>FUSION-ENST00000514352.5:198173-ENST00000394980.5:72073|94
MGLFVFFL
>FUSION-ENST00000514352.5:198173-ENST00000394980.5:72073|614
FVLLCIGYYIIIVAVDIFGLSMKIC
>ENST00000301923.13|INDEL-206372-C-CA|14
SDETKFKPTNGR
>ENST00000418265.1|SNV-4369-G-A|6
WRRQIIEEISK
>FUSION-ENST00000514352.5:198173-ENST00000394980.5:72073|340
MNLMINIK
>ENST00000514331.1|SNV-287268-G-C|4
QPGGSSLKKNWNR
>ENST00000359655.9|SNV-18281-G-T|2
VLESAVIYGSLPPGTKLAQAK
>ENST00000485807.1|SNV-2454-C-G|3
MWRFLEQELCAVQEEVSEWR
>ENST00000485744.5|SNV-243445-G-A|2
MCLWKLTQM
>FUSION-ENST00000514352.5:198173-ENST00000394980.5:72073|263
RFLKSAAILSSPAHFVSYK
>ENST00000310826.10|MNV-17932-AA-A|5
SPTLVTSVTR
>FUSION-ENST00000514352.5:198173-ENST00000394980.5:72073|299
MTLFQWK
>FUSION-ENST00000514352.5:198173-ENST00000394980.5:72073|629
HICEKCSK
>ENST00000461971.5|SNV-18821-G-C|2
SLDTSPLNKILLLPSWMK
>ENST00000637795.1|SNV-811558-C-T|3
HLVYSVQK
>ENST00000611644.4|SNV-9559-G-A|4
EEEGFPEDKATESEK
>ENST00000375963.8|SNV-8011-G-A|2
SRPRKPQK
>ENST00000572221.5|SNV-3482-C-T|8
SSVSQEMIAPPALGFWLRR
>FUSION-ENST00000514352.5:198173-ENST00000394980.5:72073|508
PRTNWDWLRFIK
>ENST00000268138.12|SNV-48262-G-T|1
LQNSPAKMTPTKQAAFK
>ENST00000276480.11|SNV-288788-T-C|3
DPLEVPEIK
>ENST00000484970.1|SNV-10084-C-A|13
ESMTDAILQTEQTLTEKEKEIEGEE
>FUSION-ENST00000514352.5:198173-ENST00000394980.5:72073|587
GGGQYIRVGTETW
>ENST00000258341.5|SNV-113035-A-G|3
KIPAIDQTITEANEKTR
>FUSION-ENST00000514352.5:198173-ENST00000394980.5:72073|493
EQIGIGLGLLKESK
>FUSION-ENST00000514352.5:198173-ENST00000394980.5:72073|47
MASQFSQHHLLNR
>FUSION-ENST00000514352.5:198173-ENST00000394980.5:72073|367
MRLGDQDYPG
>ENST00000418265.1|SNV-4369-G-A|3
QIIEEISK
>FUSION-ENST00000514352.5:198173-ENST00000394980.5:72073|455
LAGHGGQCL
>ENST00000474734.5|SNV-5376-G-A|4
MPSSYCCVRRPSAASSSSLQTQWR
>FUSION-ENST00000514352.5:198173-ENST00000394980.5:72073|194
SSVLLPLLSSSR
>FUSION-ENST00000514352.5:198173-ENST00000394980.5:72073|423
WMSQDKLG
>ENST00000535831.5|SNV-21116-C-T|2
GSQWWWLTSLIRR
>ENST00000460320.1|SNV-11471-G-A|3
RGLIRPMNK
>FUSION-ENST00000514352.5:198173-ENST00000394980.5:72073|301
MIHVYIDVN
>FUSION-ENST00000514352.5:198173-ENST00000394980.5:72073|308
WKELCIYWHFLRSLI
>ENST00000302451.9|SNV-42227-C-T|3
MLFPLLEELGRKYQNYSTIIIAK
>FUSION-ENST00000514352.5:198173-ENST00000394980.5:72073|145
QSLTITSLSLPQAHKFSVCAAR
>FUSION-ENST00000514352.5:198173-ENST00000394980.5:72073|151
ATTDVYARSK
>ENST00000618853.5|SNV-12031-C-G|2
ALRPYGLHGGEPGARGLNLLIR
>ENST00000264938.8|SNV-41185-A-G|2
AVGVVLQTWLLNR
>ENST00000558841.1|SNV-93768-G-A|4
RLYQSKMDGSFDCDCSELEPPDH
>ENST00000580366.1|SNV-104585-T-G|5
YIGCLLNHRFRMCHR
>FUSION-ENST00000514352.5:198173-ENST00000394980.5:72073|211
SLQIFLPIFK
>ENST00000604270.5|SNV-6816-C-T|5
AQEVIKALVHEIIPR
>ENST00000317775.11|SNV-165913-C-T|4
EFIDQYYSSIKRFGFK
>ENST00000647422.1|SNV-196209-G-T|3
TPAPRFLTTVGHCCMDSSTRG
>FUSION-ENST00000514352.5:198173-ENST00000394980.5:72073|602
LTEINTETFEFPKENYQK
>FUSION-ENST00000514352.5:198173-ENST00000394980.5:72073|504
MNSSNIK
>ENST00000648739.1|SNV-113778-G-T|2
MIYNSTYLGR
>FUSION-ENST00000514352.5:198173-ENST00000394980.5:72073|200
PSRRWGLESVASGICR
>ENST00000473755.5|SNV-19302-C-T|5
MSTCWLR
>FUSION-ENST00000514352.5:198173-ENST00000394980.5:72073|119
VGHLGWFQVFAIVNSAAINIR
>ENST00000289004.8|SNV-6201-C-G|5
QATSFYCSKMGFEALAYR
>ENST00000619186.4|SNV-12463-G-A|4
AIYKQSQHMTEVVRHCPHHER
>ENST00000487584.6|SNV-15067-C-A|2
SSVLIQIREAMAALR
>FUSION-ENST00000514352.5:198173-ENST00000394980.5:72073|65
MVMPRFSSR
>FUSION-ENST00000505073.5:185513-ENST00000394980.5:72073|4
SIQAVVGIR
>ENST00000367069.7|SNV-17570-C-T|1
IIEQSLLEVMEEEELANLRASQR
>ENST00000276480.11|SNV-288788-T-C|1
DPLEVPEIKTEGDKFIPCENR
>ENST00000296733.5|SNV-29620-C-A|5
GISETSNSALHFCKAPHEMDR
>ENST00000619916.4|SNV-4140-C-G|3
MSREEAMCAYITEMKLVAQK
>FUSION-ENST00000514352.5:198173-ENST00000394980.5:72073|339
NLMINIK
>FUSION-ENST00000514352.5:198173-ENST00000394980.5:72073|228
CGFISEISTLFHWSACLFL
>FUSION-ENST00000514352.5:198173-ENST00000394980.5:72073|398
LWKQLTLQTLPFTMAKR
>FUSION-ENST00000514352.5:198173-ENST00000394980.5:72073|532
ELCHKRGYSYLAVL
>ENST00000443173.6|SNV-7352-C-A|1
DHVLDIQTTQRQTACGTVGK
>ENST00000321582.9|SNV-481-G-A|2
GSSENELAARWEAEAVAAAK
>ENST00000367409.9|SNV-43203-T-C|1
LSKTAALVIQQNFRAWTAGR
>ENST00000552461.5|MNV-493-TCCTT-T|1
SNYLRSS
>ENST00000453091.6|SNV-18920-A-G|5
LLGRTLHRSGGFINSLLQLEELGFR
>ENST00000354992.6|SNV-272276-G-A|2
MHEVEEENRALR
>ENST00000443173.6|SNV-7352-C-A|5
VSSLASASRKDHVLDIQTTQR
>ENST00000548825.6|SNV-74725-C-A|5
LFREFLQVLETECQNLHTK
>ENST00000468592.5|INDEL-39651-C-CA|5
KWDPRNGLLFSR
>FUSION-ENST00000514352.5:198173-ENST00000394980.5:72073|738
LSISDMFMSLAK
>ENST00000449771.7|SNV-31862-C-T|3
VYRLALAKLSSPVIPFMPLLLK
>ENST00000587353.5|SNV-60606-T-G|2
TCSEIWGR
>ENST00000483416.1|MNV-12939-AAGG-A|1
IYQQPWEDLFLHIWLSKQKIILR
>ENST00000494980.5|SNV-18546-G-T|1
TFSTMQAVNKKMDPQK
>ENST00000479889.1|SNV-10084-C-A|8
MTDAILQTEQTLTEKEKEIEVER
>ENST00000470521.1|SNV-10062-C-T|1
NWILSIM
>ENST00000464786.5|SNV-10235-A-G|1
TNAVTVGGVAAGIGGLG
>ENST00000540721.5|SNV-16053-G-T|1
GNFEKLRPSMIRR
>ENST00000378814.9|SNV-156506-C-T|2
CYLVNLNADPAFNELLVYYLK
>ENST00000398056.6|INDEL-41404-A-AA|1
IDLADFEKK
>ENST00000359236.10|SNV-67497-G-A|4
GQNMDDVMVLVDSEEEEEEEEEK
>FUSION-ENST00000514352.5:198173-ENST00000394980.5:72073|114
MAGSNGISSSR
>ENST00000484970.1|SNV-10084-C-A|7
TDAILQTEQTLTEKEKEIEGEE
>ENST00000493734.5|SNV-12139-A-C|19
REALQVQR
>FUSION-ENST00000514352.5:198173-ENST00000394980.5:72073|482
MYTCKDFSWVLQWLYIGNSNSK
>ENST00000495396.5|SNV-160139-C-A|1
TQVGSGEAVTEESQAPPNEGNHTKK
>FUSION-ENST00000514352.5:198173-ENST00000394980.5:72073|280
MDVTLTT
>FUSION-ENST00000514352.5:198173-ENST00000394980.5:72073|219
MFSSIVP
>ENST00000438429.5|SNV-686250-T-C|2
MSEGDAPTPFPRGSRTR
>FUSION-ENST00000514352.5:198173-ENST00000394980.5:72073|181
MLTRQSLFFSSFTFP
>ENST00000519044.5|SNV-59793-A-G|2
AVLVLKTDAEELVSR
>ENST00000233242.5|SNV-31645-T-G|4
KQHLCVK
>ENST00000489446.1|SNV-257522-C-T|3
THRCGQRPHGRAPAAFTAASPAVR
>FUSION-ENST00000514352.5:198173-ENST00000394980.5:72073|202
LWLPVFLRS
>ENST00000413465.6|SNV-12463-G-A|1
HCPHHERCSDSDGLAPPQHLIR
>FUSION-ENST00000514352.5:198173-ENST00000394980.5:72073|317
MCLILPER
>ENST00000470521.1|SNV-10062-C-T|3
MRNWILSIM
>FUSION-ENST00000514352.5:198173-ENST00000394980.5:72073|733
NTDYRIDTSYLKGK
>FUSION-ENST00000514352.5:198173-ENST00000394980.5:72073|373
THIPKYFVVSKFF
>FUSION-ENST00000514352.5:198173-ENST00000394980.5:72073|416
PLHSSLNNK
>ENST00000463743.5|SNV-125581-G-A|6
FHWKQRSSDTFHR
>ENST00000587113.1|SNV-26095-C-T|3
LDLAVQAYSHQNNPHGPWEK
>ENST00000481894.1|SNV-74582-C-A|3
LLQEFIAAYPK
>ENST00000281441.8|SNV-36771-G-T|2
KNSPLHYYQRL
>ENST00000588975.1|SNV-9845-A-G|9
MEGNGNGHEHCSDCENEEDNSYSRG
>ENST00000276480.11|SNV-288788-T-C|4
KDPLEVPEIKTEGDK
>FUSION-ENST00000514352.5:198173-ENST00000394980.5:72073|643
TAALGPCGLRFHKY
>ENST00000611644.4|SNV-9559-G-A|9
MKEEEGFPEDK
>FUSION-ENST00000514352.5:198173-ENST00000394980.5:72073|134
MRYLVFCSCDSLLR
>FUSION-ENST00000514352.5:198173-ENST00000394980.5:72073|388
MAQTRNKSSQE
>ENST00000382192.7|SNV-3979-C-A|1
NGMSLGFPFSRPFWAPQAHGK
>FUSION-ENST00000514352.5:198173-ENST00000394980.5:72073|20
YLLPVTLRI
>ENST00000491425.1|SNV-127222-G-T|2
ELQGPATSGSGASFPSK
>FUSION-ENST00000514352.5:198173-ENST00000394980.5:72073|481
YTCKDFSWVLQWLYIGNSNSK
>ENST00000487584.6|SNV-15067-C-A|12
MMMSSVLIQIR
>FUSION-ENST00000505073.5:185513-ENST00000394980.5:72073|9
QRAGSSSSKMNSLR
>FUSION-ENST00000514352.5:198173-ENST00000394980.5:72073|402
SPPPVFRLWK
>FUSION-ENST00000514352.5:198173-ENST00000394980.5:72073|429
MGPDFVLHTVLVFVVEK
>FUSION-ENST00000514352.5:198173-ENST00000394980.5:72073|679
CELGCHR
>ENST00000493734.5|SNV-12139-A-C|31
EALQVRRLR
>ENST00000460773.5|SNV-201664-C-T|2
ERYTEIGLLEPLFLQS
>ENST00000558841.1|SNV-93768-G-A|5
MRLYQSKMDGSFDCDCSELEPPDH
>ENST00000487903.5|SNV-163973-A-G|1
AADAIEALQKAGIKVWVLTGDK
>ENST00000264938.8|SNV-41185-A-G|1
AVGVVLQTWLLNRYR
>ENST00000358077.9|SNV-209919-C-A|2
YNTSNGAPKDFLPSPLNALLR
>FUSION-ENST00000514352.5:198173-ENST00000394980.5:72073|36
MVELAYSPTNSVK
>ENST00000462606.1|SNV-272276-G-A|10
HEVEEENR
>FUSION-ENST00000514352.5:198173-ENST00000394980.5:72073|120
MVGHLGWFQVFAIVNSAAINIR
>ENST00000572905.1|SNV-39631-C-T|2
MNLLALENTEILPFAQR
>FUSION-ENST00000514352.5:198173-ENST00000394980.5:72073|223
MMVLAILGILNCYIK
>FUSION-ENST00000514352.5:198173-ENST00000394980.5:72073|658
MFLKIIFLPTYPCIYVK
>ENST00000322641.5|SNV-965-A-G|2
LLKLLHLGETSI
>FUSION-ENST00000514352.5:198173-ENST00000394980.5:72073|354
ATALQSGQQSKTLSKK
>ENST00000409039.8|SNV-51675-T-A|4
SLVMELRNR
>ENST00000564747.1|SNV-87461-G-A|2
SSPLPAGTVRVSASSAGHGVSWMAT
>FUSION-ENST00000514352.5:198173-ENST00000394980.5:72073|648
DPGVGRDEGRTAALGPCGLR
>FUSION-ENST00000514352.5:198173-ENST00000394980.5:72073|52
VLGLKFK
>ENST00000636250.1|SNV-6180-C-A|9
QQSSLGLCIPRLMLPKEASPYQR
>ENST00000483416.1|MNV-12939-AAGG-A|3
IYQQPWEDLFLHIWLSK
>ENST00000381232.7|INDEL-340938-C-CA|6
HPIPLPAR
>ENST00000564255.5|SNV-194874-G-A|5
SELMAESEKIFGKLL
>ENST00000496914.1|SNV-18821-G-C|5
SRSLDTSPLNK
>FUSION-ENST00000514352.5:198173-ENST00000394980.5:72073|635
SLMISLLFYIIGFQMKILGN
>ENST00000305586.11|SNV-81195-C-T|1
YLECTKQLAAAFHEEFVVR
>ENST00000651382.1|SNV-149264-A-G|3
ASVLAHLRLVQK
>ENST00000613886.4|SNV-116364-C-G|2
QEEMIDHRLTEREWAEEWK
>ENST00000373277.8|SNV-35765-G-A|4
HVTKVDCLVARILGITK
>FUSION-ENST00000514352.5:198173-ENST00000394980.5:72073|191
SLSPCCTAWNWERGDAR
>ENST00000448521.5|SNV-13200-A-G|2
DGFWAKAEK
>FUSION-ENST00000514352.5:198173-ENST00000394980.5:72073|546
MNSINVLTER
>FUSION-ENST00000514352.5:198173-ENST00000394980.5:72073|1
INCTYLLRK
>ENST00000611864.4|SNV-858475-G-T|1
LYLTIGLSSVKRK
>ENST00000262124.15|SNV-1005-A-C|1
IAADHKDLIHDVSFDFHGRR
>FUSION-ENST00000514352.5:198173-ENST00000394980.5:72073|403
MSPPPVFRLWK
>FUSION-ENST00000514352.5:198173-ENST00000394980.5:72073|285
KLHLLITGIHFR
>ENST00000326665.10|SNV-84063-T-C|2
HVPAEEKEK
>ENST00000644049.1|INDEL-302601-G-GA|2
KQDWSESFAYQWLL
>ENST00000604165.1|SNV-13663-T-C|4
LGGVCLRVEGAQGLSRSQWQR
>ENST00000524784.1|SNV-146305-G-T|1
YSEEEEESFSS
>ENST00000536101.5|SNV-132212-G-A|4
EKLVSQSIILFQAACKGFLSR
>FUSION-ENST00000514352.5:198173-ENST00000394980.5:72073|578
MPDMYYHIQSSQQYYQLNDSVVIK
>ENST00000345988.7|SNV-75743-T-G|1
SYQSELEARRR
>FUSION-ENST00000514352.5:198173-ENST00000394980.5:72073|685
PIQCLHTLEVIKIPYSWSKL
>ENST00000538768.2|SNV-15562-C-A|6
FTVRTCVCWPRFSWTIR
>ENST00000335110.5|SNV-166602-A-G|1
VCFTVTPDTALSLEGEGR
>FUSION-ENST00000514352.5:198173-ENST00000394980.5:72073|631
ISLLFYIIGFQMKILGN
>ENST00000372890.6|SNV-11471-G-A|1
TQEAYEMAMRGLIRPMNK
>FUSION-ENST00000514352.5:198173-ENST00000394980.5:72073|110
MAGSNGISSSRYLRNR
>ENST00000373277.8|SNV-35765-G-A|2
VDCLVARILGITKEMQTLMGVR
>ENST00000493734.5|SNV-12139-A-C|25
EGLQLPRVPARAPAHPQR
>ENST00000261897.5|SNV-74725-C-A|4
LFREFLQVLEQTECQNLHTKGR
>FUSION-ENST00000514352.5:198173-ENST00000394980.5:72073|640
MLKNKSLMISLLFYIIGFQMK
>FUSION-ENST00000514352.5:198173-ENST00000394980.5:72073|675
CELGCHRGISMKLPHGMR
>ENST00000359570.9|MNV-144715-GGGGCCACCA-G|4
DNTELPHHGKHRPEEGPLGR
>ENST00000324439.9|SNV-522-G-A|5
MAATAREDGASGQEQGQRGCEHYDR
>ENST00000432519.5|SNV-135974-A-G|1
YHSSVNSAGSSAPVSTANSTEDAR
>ENST00000463665.5|SNV-569669-G-A|2
TIQGVRLNRVR
>ENST00000568748.1|SNV-8149-C-T|6
ILWMQLRMAHKR
>ENST00000379607.10|SNV-6081-A-G|4
RLCHIGGKLR
>ENST00000527357.5|SNV-7695-C-T|4
MGWPSSRMWGCGCSSPHCRPGAAVK
>ENST00000320248.4|SNV-27773-C-G|2
VVERQWEAGSAGAGSPEELASPEER
>FUSION-ENST00000505073.5:185513-ENST00000394980.5:72073|6
MNSLRSIQAVVGIR
>FUSION-ENST00000514352.5:198173-ENST00000394980.5:72073|670
MKLPHGMRWTQGWEEMR
>FUSION-ENST00000514352.5:198173-ENST00000394980.5:72073|169
VNPARSGSFLPGSRFPSSPGWV
>ENST00000535831.5|SNV-21116-C-T|5
SAQGPPRGSQWWWLTSLIR
>ENST00000359236.10|SNV-67497-G-A|1
EEDAAVGEQEGAREREELPK
>ENST00000485807.1|SNV-2454-C-G|10
TPSPSTTTGSMASTWPTCGASWSR
>ENST00000531365.1|SNV-2132-A-G|4
VPAMKWRSWGME
>ENST00000607371.5|SNV-18880-C-G|2
VWRLNQEISR
>ENST00000409039.8|SNV-51675-T-A|1
NRDVQERYR
>ENST00000327827.12|SNV-447-G-A|3
KEEGEAEIQEHRPEHWFSKWER
>FUSION-ENST00000514352.5:198173-ENST00000394980.5:72073|697
RVEVGCVGR
>ENST00000485807.1|SNV-2454-C-G|7
MASTWPTCGASWSRSYAPCR
>ENST00000644049.1|INDEL-302601-G-GA|3
YEEGKKQDWSESFAYQWLL
>ENST00000603492.1|SNV-162703-A-G|10
MAVSDVPSLSVGKGVQWEK
>ENST00000493734.5|SNV-12139-A-C|4
REALRLQPVLEGLQLPLVPHR
>ENST00000461366.2|SNV-4596-C-T|6
EFEEYVRQQDVATKCIFSALR
>ENST00000611644.4|SNV-9559-G-A|5
EEEGFPEDK
>FUSION-ENST00000514352.5:198173-ENST00000394980.5:72073|562
LQHSVRDTKEENR
>ENST00000324439.9|SNV-522-G-A|4
AATAREDGASGQEQGQRGCEHYDR
>ENST00000562609.2|SNV-87461-G-A|3
QHGKGTVRVSASSAGHGVSWMAT
>FUSION-ENST00000514352.5:198173-ENST00000394980.5:72073|254
YHIFFILLLADGHLS
>FUSION-ENST00000514352.5:198173-ENST00000394980.5:72073|466
GISILIIK
>ENST00000457812.5|SNV-73975-G-T|6
LVIRVHMSDDSSKTMIVDER
>ENST00000394275.7|SNV-23362-T-C|1
GAVVVPNMVEASR
>ENST00000303795.9|INDEL-58544-T-TA|11
SQLKHNPAR
>FUSION-ENST00000514352.5:198173-ENST00000394980.5:72073|574
MYYHIQSSQQYYQLNDSVVIKFCER
>FUSION-ENST00000514352.5:198173-ENST00000394980.5:72073|520
DIPSKRNFVTK
>ENST00000538768.2|SNV-15562-C-A|7
FTVRTCVCWPR
>ENST00000603492.1|SNV-162703-A-G|3
YLLFRWARESNGR
>ENST00000281513.10|SNV-22005-A-T|2
DDFTSIIGKCQVPKDPKPQW
>ENST00000477474.3|INDEL-150831-G-GA|2
QNAEMQLAIAKDEVAASYLIQAEKN
>ENST00000440486.7|SNV-12870-A-G|4
DVHNLDYYKETTNGR
>FUSION-ENST00000514352.5:198173-ENST00000394980.5:72073|460
VKPRLYLHFVKIQK
>ENST00000258168.7|SNV-23572-C-A|2
TLETLEKVDYR
>ENST00000473777.5|SNV-31862-C-T|4
EPPGIPTGPRQALLSCH
>ENST00000338977.5|MNV-57287-CAT-C|5
QSAILYVHRRIHTGEKPYTWR
>ENST00000567666.1|SNV-14505-G-T|6
MIDQCFQMTAGICFFSLK
>ENST00000487584.6|SNV-15067-C-A|16
MKMMMSSVLIQIR
>FUSION-ENST00000514352.5:198173-ENST00000394980.5:72073|477
YLQDYSLKK
>FUSION-ENST00000514352.5:198173-ENST00000394980.5:72073|363
WEAEVAVSR
>FUSION-ENST00000514352.5:198173-ENST00000394980.5:72073|583
YLRMYPWFSYFILKQL
>FUSION-ENST00000514352.5:198173-ENST00000394980.5:72073|445
MGSPMALHREF
>ENST00000313400.8|SNV-200527-A-T|2
SSRLQTHYSVIGVPIR
>ENST00000349945.7|SNV-90623-T-A|1
VTGRKTTPCK
>ENST00000570935.1|SNV-3979-C-A|1
NGMSLGAVEVGQR
>FUSION-ENST00000514352.5:198173-ENST00000394980.5:72073|239
IRSSSLIHVVAIDRISSDFYG
>FUSION-ENST00000514352.5:198173-ENST00000394980.5:72073|634
MISLLFYIIGFQMK
>ENST00000374199.9|SNV-7010-G-A|1
LKNILSVVGTDALKK
>ENST00000604270.5|SNV-6816-C-T|13
MGWAEAFPCR
>ENST00000493734.5|SNV-12139-A-C|12
QSLQLPR
>FUSION-ENST00000514352.5:198173-ENST00000394980.5:72073|687
PIQCLHTLEVIKIPYSWSK
>FUSION-ENST00000514352.5:198173-ENST00000394980.5:72073|491
ESKVNLEQFDK
>ENST00000472958.5|SNV-70435-G-T|3
CRAWCGRAR
>FUSION-ENST00000514352.5:198173-ENST00000394980.5:72073|171
VNPARSGSFLPGSR
>FUSION-ENST00000514352.5:198173-ENST00000394980.5:72073|305
MEGAVYILAFLAVINIAPGGK
>ENST00000590114.5|SNV-9845-A-G|1
TTATAGVV
>ENST00000453514.5|INDEL-28994-C-CT|4
EIQLLFPQSRLFFGWVLFK
>ENST00000493734.5|SNV-12139-A-C|35
LREGLQQPLAPHPPPEDAHGR
>ENST00000448521.5|SNV-13200-A-G|3
VGKDGFWAKAEK
>FUSION-ENST00000514352.5:198173-ENST00000394980.5:72073|551
LMNSINVLTER
>ENST00000301923.13|INDEL-206372-C-CA|3
ASSLHSTWSKPKQRTSDR
>FUSION-ENST00000514352.5:198173-ENST00000394980.5:72073|176
MILPCYFGYYSFVM
>FUSION-ENST00000514352.5:198173-ENST00000394980.5:72073|206
FTQGPNVL
>ENST00000286827.7|SNV-293477-A-G|2
QHSYTSNGPAFMETASFKK
>ENST00000460320.1|SNV-11471-G-A|5
AMRGLIRPMNKSPMLITGIR
>ENST00000604165.1|SNV-13663-T-C|2
VEGAQGLSRSQWQRQQ
>ENST00000369702.5|SNV-11279-C-G|1
NGSDTPNPEKYQESPGIQMKTR
>ENST00000357489.7|SNV-55213-A-T|4
DVPFQVKCVACHMTLR
>FUSION-ENST00000514352.5:198173-ENST00000394980.5:72073|22
IRYLLPVTLRI
>ENST00000289989.10|INDEL-3686-C-CA|8
KPFCRLRPLGAPGDPGWRGLAVK
>FUSION-ENST00000514352.5:198173-ENST00000394980.5:72073|227
MGIFSPSVGCLLTLLIVSFAVQK
>ENST00000318063.10|SNV-59793-A-G|1
AVLRLQLYGYHSPTNSVLK
>ENST00000651382.1|SNV-201690-A-G|5
MAALIARSENNQTDQDLGDNSR
>ENST00000567666.1|SNV-14505-G-T|1
MTAGICFFSLKSLCGGLG
>FUSION-ENST00000514352.5:198173-ENST00000394980.5:72073|313
MCLILPERFQSFKWK
>FUSION-ENST00000514352.5:198173-ENST00000394980.5:72073|111
AGSNGISSSRYLR
>ENST00000536101.5|SNV-132212-G-A|2
LVSQSIILFQAACKGFLSR
>ENST00000400324.9|SNV-324553-A-T|6
QMGRQLQQLEKELVTFPPPEDLHDK
>ENST00000611864.4|SNV-858475-G-T|6
YLAATPLQRKLYLTIGLSSVK
>FUSION-ENST00000514352.5:198173-ENST00000394980.5:72073|357
DRATALQSGQQSKTLSK
>ENST00000373277.8|SNV-35765-G-A|1
ILGITKEMQTLMGVR
>FUSION-ENST00000514352.5:185513-ENST00000394980.5:72073|7
NSLRSIQAVVGIR
>ENST00000463743.5|SNV-125581-G-A|1
SSDTFHRRR
>ENST00000317775.11|SNV-171351-T-G|3
TDGKHDVRVWNSQLIR
>ENST00000603492.1|SNV-162703-A-G|7
AVSDVPSLSVGKGVQWEKLIAK
>ENST00000514589.5|SNV-522-G-A|6
MAPAVKSK
>ENST00000507450.5|SNV-9644-T-C|2
STNSRAR
>FUSION-ENST00000514352.5:198173-ENST00000394980.5:72073|30
VSIFSCVFWLHK
>ENST00000607232.5|SNV-205415-C-G|1
GEKSTLLRNIYLMSPLPFR
>ENST00000327827.12|SNV-447-G-A|4
KEEGEAEIQEHRPEHWFSK
>FUSION-ENST00000514352.5:198173-ENST00000394980.5:72073|478
YLQDYSLK
>ENST00000588975.1|SNV-9845-A-G|4
RTTATAGDELFASR
>ENST00000651382.1|SNV-201690-A-G|4
AALIARSENNQTDQDLGDNSR
>ENST00000536122.7|SNV-16053-G-T|2
QFREIEAK
>FUSION-ENST00000514352.5:198173-ENST00000394980.5:72073|253
MGVQISL
>ENST00000367974.2|SNV-2781-G-T|2
KSITKTLQQAR
>ENST00000302495.5|SNV-100-C-T|1
CLLPGLLLFLVPVLWAGAEK
>ENST00000443451.6|SNV-235136-A-G|1
GSESPGNTSQPPAFFSK
>FUSION-ENST00000514352.5:198173-ENST00000394980.5:72073|559
EENRNKI
>ENST00000359933.6|SNV-68190-G-A|1
SPEADVTCSLPRHLSTSK
>ENST00000585553.5|SNV-4140-C-G|3
CAYITEMK
>ENST00000262124.15|SNV-1005-A-C|5
FVARRIAADHK
>ENST00000285737.9|SNV-58896-G-A|2
EAGVHSLDRK
>FUSION-ENST00000514352.5:198173-ENST00000394980.5:72073|69
SHLSILAFVAVAFGVLDMK
>ENST00000517434.3|SNV-627-A-C|1
ILETAAPSSR
>ENST00000652107.1|SNV-100398-A-G|3
FYSAKPEILR
>FUSION-ENST00000514352.5:198173-ENST00000394980.5:72073|59
PRFSSRVFMVLGLK
>FUSION-ENST00000514352.5:198173-ENST00000394980.5:72073|621
MLKRISN
>FUSION-ENST00000514352.5:198173-ENST00000394980.5:72073|549
LMNSINVLTERYPIK
>ENST00000564552.1|SNV-23572-C-A|3
INPKTLETLEKVSTHM
>ENST00000625028.1|SNV-1832-G-T|2
MLVTYVLIPSPGFPESLG
>FUSION-ENST00000514352.5:198173-ENST00000394980.5:72073|382
LHLDCEHRNPK
>ENST00000549234.1|INDEL-302601-G-GA|2
EKNKIGLNR
>ENST00000438429.5|SNV-686250-T-C|6
MSEGDAPTPFPR
>FUSION-ENST00000514352.5:198173-ENST00000394980.5:72073|590
HHCRGGGQYIR
>ENST00000301923.13|INDEL-206372-C-CA|11
QPNWQLSIATSQWWQQCQKGGSAER
>FUSION-ENST00000514352.5:198173-ENST00000394980.5:72073|220
VSLMFSSIVP
>ENST00000623385.3|SNV-12984-G-C|1
HYWDVEAAHCVLAQDPENQALAR
>ENST00000637795.1|SNV-811558-C-T|6
SESPGRIRHLVYSVQK
>ENST00000474707.1|INDEL-135896-C-CA|5
QKKLMELACNMK
>FUSION-ENST00000514352.5:198173-ENST00000394980.5:72073|573
YYHIQSSQQYYQLNDSVVIKFCER
>ENST00000614337.4|SNV-27816-T-C|3
MLQNLTTTSEDGK
>ENST00000409039.8|SNV-51675-T-A|3
SLVMELRNRDVQER
>FUSION-ENST00000514352.5:198173-ENST00000394980.5:72073|173
PEASAVLGLTQGL
>FUSION-ENST00000514352.5:198173-ENST00000394980.5:72073|93
GLFVFFL
>ENST00000570298.5|SNV-14505-G-T|1
MTELVRRPGLGEGTQLKR
>FUSION-ENST00000514352.5:198173-ENST00000394980.5:72073|16
MGWDSFHSIRDNIY
>ENST00000370211.8|SNV-24976-C-T|2
LGARNMAGQDVGCGR
>ENST00000561623.5|SNV-11592-G-A|6
WGKKLIIVASQTMR
>ENST00000369702.5|SNV-11279-C-G|6
DSESTPVDDRISLEQPR
>ENST00000457812.5|SNV-73975-G-T|2
TMIVDERQTVR
>ENST00000378993.6|SNV-808979-C-T|4
DIEDFLLPTRESEILWYKECR
>ENST00000339474.9|SNV-60607-G-A|7
EKSLEFTKK
>ENST00000176183.6|MNV-3177-AC-A|3
VLPVVVGAFLLCWTPFFVVHISRR
>ENST00000467219.5|SNV-51675-T-A|4
MELRNRDVQER
>ENST00000381232.7|INDEL-340938-C-CA|10
RHIGNDIVTIVFQEPGAQPFSPKK
>FUSION-ENST00000514352.5:198173-ENST00000394980.5:72073|314
CLILPERFQSFK
>ENST00000484253.1|SNV-49777-C-T|4
SRSSACLRIR
>ENST00000644049.1|INDEL-302601-G-GA|4
IKYEEGKK
>ENST00000354992.6|SNV-272276-G-A|4
ESLEVRMHEVEEENRALR
>ENST00000613194.4|SNV-274361-G-T|2
IQLLLGSISMKLFQQDIGLHLT
>ENST00000619656.4|MNV-83139-AT-A|1
GLQVMNLENEFSPLNN
>FUSION-ENST00000514352.5:198173-ENST00000394980.5:72073|149
ATTDVYARSKCSLVSK
>ENST00000631589.1|SNV-201690-A-G|2
SENNQTDQDLGDNSRNLVGR
>FUSION-ENST00000514352.5:198173-ENST00000394980.5:72073|453
VASACNPSYSEG
>FUSION-ENST00000514352.5:198173-ENST00000394980.5:72073|371
MGGACFIWIVSIEIQS
>ENST00000471660.5|SNV-18546-G-T|3
TFSVSSK
>FUSION-ENST00000514352.5:198173-ENST00000394980.5:72073|475
MVYKCIHVR
>ENST00000616557.1|SNV-8348-C-A|3
AQPITKTPRYFTR
>ENST00000274254.9|SNV-24977-A-G|1
SGLSTLVRRCPNLVHLDLSDSVMLK
>FUSION-ENST00000514352.5:198173-ENST00000394980.5:72073|699
LAYIGGNQDTLFLVQIVEPAFSMR
>ENST00000560774.1|SNV-93768-G-A|4
FRLYQSKMDGSFDCDCSELEPPDH
>FUSION-ENST00000514352.5:198173-ENST00000394980.5:72073|14
MLHNLQHR
>ENST00000342499.8|SNV-21619-T-C|1
SPSEKYEEAFK
>ENST00000309765.4|SNV-1855-G-T|1
ETSSEHHLNAVFQKTIEPLLK
>FUSION-ENST00000514352.5:198173-ENST00000394980.5:72073|695
RVEVGCVGRGMV
>FUSION-ENST00000514352.5:198173-ENST00000394980.5:72073|302
EGAVYILAFLAVINIAPGGKIGI
>ENST00000187397.8|SNV-70096-G-T|5
SKSIEEREEEYHR
>FUSION-ENST00000514352.5:198173-ENST00000394980.5:72073|217
MDCIQSVDCLGK
>FUSION-ENST00000514352.5:198173-ENST00000394980.5:72073|170
MVNPARSGSFLPGSRFPSSPGWV
>ENST00000495396.5|SNV-160139-C-A|2
TQVGSGEAVTEESQAPPNEGNHTK
>FUSION-ENST00000514352.5:198173-ENST00000394980.5:72073|195
TKSSVLLPLLSSSR
>ENST00000619916.4|SNV-4140-C-G|2
EEAMCAYITEMK
>FUSION-ENST00000514352.5:198173-ENST00000394980.5:72073|577
PDMYYHIQSSQQYYQLNDSVVIK
>ENST00000296733.5|SNV-29620-C-A|4
GISETSNSALHFCKAPHEMDRDWK
>ENST00000587113.1|SNV-26095-C-T|4
MAQERLDLAVQAYSHQNNPHGPWEK
>ENST00000339474.9|SNV-60607-G-A|6
SLEFTKK
>ENST00000322641.5|SNV-965-A-G|3
SRLLKLLHLGETSI
>ENST00000568748.1|SNV-8149-C-T|2
QLRMAHKR
>ENST00000472958.5|SNV-70435-G-T|6
MCRAWCGR
>ENST00000468328.5|SNV-160139-C-A|1
TQVGSGEAVTEESQAPPNE
>ENST00000304698.10|SNV-68595-T-G|2
HILDGGSGVSMEHPGEESPGR
>ENST00000295640.9|SNV-317-C-T|2
MASGEHSSGSGAAR
>ENST00000398056.6|INDEL-41404-A-AA|2
NLHFLTTQEDYTLKIDLADFEKK
>ENST00000441390.6|SNV-35224-C-A|1
ITFGVIFGGTDVNEDANQAEK
>ENST00000286827.7|SNV-293477-A-G|3
QHSYTSNGPAFMETASFK
>ENST00000508514.5|SNV-24977-A-G|1
ENFPGLSTLVRR
>ENST00000604270.5|SNV-6816-C-T|4
AQEVIKALVHEIIPRFGLPR
>ENST00000517447.1|SNV-59793-A-G|2
RAVLRLQLYGYHSPTNSVCTIL
>ENST00000519044.5|SNV-59793-A-G|4
RAVLVLK
>ENST00000491070.1|MNV-144715-GGGGCCACCA-G|1
HRPEEGPLGRTAMQVRCATR
>ENST00000607371.5|SNV-18880-C-G|1
VWRLNQEISRLNQEVSQLSR
>FUSION-ENST00000514352.5:198173-ENST00000394980.5:72073|487
SSFLNTFLAIVQK
>FUSION-ENST00000505073.5:185513-ENST00000394980.5:72073|7
AGSSSSKMNSLRSIQAVVGIR
>FUSION-ENST00000514352.5:198173-ENST00000394980.5:72073|142
FSVCAAR
>ENST00000448521.5|SNV-13200-A-G|4
VGKDGFWAK
>ENST00000276480.11|SNV-288788-T-C|5
KDPLEVPEIK
>FUSION-ENST00000514352.5:198173-ENST00000394980.5:72073|740
IMLSISDMFMSLAK
>ENST00000644474.1|SNV-236333-T-G|5
LPDQLSKLADRIQR
>ENST00000307465.9|SNV-30433-A-G|1
RPFCAELLHHDFFQMDGFAGR
>ENST00000424383.4|SNV-58458-C-G|4
AFRAEAVGVQKAAAAEAK
>FUSION-ENST00000514352.5:198173-ENST00000394980.5:72073|476
YLQDYSLKKLM
>ENST00000473755.5|SNV-19302-C-T|7
TAASTSASCILGTEGLTMSTCWLR
>ENST00000477661.1|SNV-5575-G-A|5
KMEKYYLTQWISVPHGRP
>FUSION-ENST00000514352.5:198173-ENST00000394980.5:72073|266
STIVINWPYNEDK
>ENST00000307046.8|SNV-63811-G-A|5
GWPKTHPRGEQK
>ENST00000549375.5|SNV-118043-C-A|4
IHQDSFLICSPITYWPR
>ENST00000582578.2|SNV-20180-C-A|1
HHYHLYGK
>FUSION-ENST00000514352.5:198173-ENST00000394980.5:72073|407
LNCRIYLLLIIVE
>FUSION-ENST00000514352.5:198173-ENST00000394980.5:72073|87
CTMCRLVTYVYMCHAGVLHPLTR
>ENST00000479707.1|SNV-26113-C-A|1
ISIQSLGPCQGEA
>FUSION-ENST00000514352.5:198173-ENST00000394980.5:72073|531
RGYSYLAVL
>ENST00000248983.8|SNV-10568-C-G|2
LEGVEGRDPVGGGNLSNK
>ENST00000572221.5|SNV-3482-C-T|2
MIAPPALGFWLRRWR
>ENST00000258168.7|SNV-23572-C-A|5
INPKTLETLEK
>ENST00000527224.1|SNV-146305-G-T|5
KRVSHHNR
>ENST00000611864.4|SNV-858475-G-T|4
KLYLTIGLSSVKR
>FUSION-ENST00000514352.5:198173-ENST00000394980.5:72073|89
QQCLSYPLFFLNFIIIL
>ENST00000381312.6|SNV-373704-G-T|3
GGAPCAK
>ENST00000301923.13|INDEL-206372-C-CA|17
VTEQKNQSARSDETK
>FUSION-ENST00000514352.5:198173-ENST00000394980.5:72073|247
SKNRQNLSFHTSLILFK
>ENST00000480897.5|SNV-4420-G-C|1
ESLHSLTSSCTAHSSCSKKR
>FUSION-ENST00000514352.5:198173-ENST00000394980.5:72073|690
MPIQCLHTLEVIK
>FUSION-ENST00000514352.5:198173-ENST00000394980.5:72073|268
HCLIKLWLF
>ENST00000289989.10|INDEL-3686-C-CA|12
QRAKKPFCR
>ENST00000507450.5|SNV-9644-T-C|4
FQLYRSTNSR
>ENST00000261834.9|SNV-68190-G-A|6
MTPDPEVKKSPEADVTCSLPR
>ENST00000253083.9|SNV-25324-T-C|1
IEDTMNQARHASSGVKLEVNER
>ENST00000592249.5|SNV-121510-C-T|3
MFLRFTSVPCVASPLK
>ENST00000258168.7|SNV-23572-C-A|1
TLETLEKVDYRK
>ENST00000494980.5|SNV-18546-G-T|3
TFSTMQAVNK
>ENST00000504690.5|SNV-50495-C-G|7
SLTCIKESLRIFIDLGER
>ENST00000395952.8|SNV-10320-C-G|1
LPCEITSYLVAHTLGRR
>ENST00000462606.1|SNV-272276-G-A|8
HEVEEENRALR
>ENST00000551150.5|MNV-493-TCCTT-T|9
SSNYWMIIR
>ENST00000614337.4|SNV-27816-T-C|1
LQNLTTTSEDGKMNVNCNSVPHVSK
>ENST00000301923.13|INDEL-206372-C-CA|15
NQSARSDETKFKPTNGR
>ENST00000359570.9|MNV-144715-GGGGCCACCA-G|2
HRPEEGPLGR
>FUSION-ENST00000514352.5:198173-ENST00000394980.5:72073|626
CSKINHL
>FUSION-ENST00000514352.5:198173-ENST00000394980.5:72073|309
WKELCIYWHFLR
>ENST00000508514.5|SNV-24977-A-G|4
LNRENFPGLSTLVR
>ENST00000548825.6|SNV-74725-C-A|4
LFREFLQVLETECQNLHTKGR
>ENST00000326665.10|SNV-84063-T-C|5
SGKHVPAEEK
>ENST00000547211.5|MNV-493-TCCTT-T|7
SNYLRSSR
>ENST00000331380.4|SNV-413-A-G|4
LLGKVTIAQGGVLPNIQAVLLPRK
>ENST00000508514.5|SNV-24977-A-G|5
RPKLNRENFPGLSTLVR
>ENST00000338977.5|MNV-57287-CAT-C|2
IHTGEKPYTWR
>ENST00000447540.5|SNV-194874-G-A|2
ENLRQAAIDR
>ENST00000493734.5|SNV-12139-A-C|14
VRQSLQLPR
>ENST00000269127.5|SNV-37018-G-T|4
EDSLPKLCHAWWLHSNISGMK
>FUSION-ENST00000514352.5:198173-ENST00000394980.5:72073|714
TAVFSSCLPCFHGKFDILYSRTR
>ENST00000470801.1|SNV-20170-T-A|2
GILFLNKATHFEVM
>ENST00000564255.5|SNV-194874-G-A|7
SELMAESEKIFGK
>FUSION-ENST00000514352.5:198173-ENST00000394980.5:72073|383
MLHLDCEHRNPK
>FUSION-ENST00000514352.5:198173-ENST00000394980.5:72073|524
MSLLRDIPSK
>ENST00000647422.1|SNV-196209-G-T|4
TPAPRFLTTVGHCCMDSSTR
>ENST00000479889.1|SNV-10084-C-A|7
TDAILQTEQTLTEKEKEIEVER
>ENST00000373610.8|SNV-8367-G-A|2
SEHSKAVLAR
>FUSION-ENST00000514352.5:198173-ENST00000394980.5:72073|438
MNNTEDLVPLKEGK
>ENST00000485807.1|SNV-2454-C-G|4
ASTWPTCGASWSRSYAPCRR
>ENST00000651382.1|SNV-149264-A-G|5
EVYRASVLAHLRLVQK
>ENST00000359358.9|SNV-98309-T-A|1
GTWTELEGDVAEP
>FUSION-ENST00000514352.5:198173-ENST00000394980.5:72073|483
FGFGSFLSSNPTIFWENVFDLKLS
>ENST00000366523.5|SNV-117643-T-C|1
DYITMMVTDEN
>ENST00000474734.5|SNV-5376-G-A|3
PSSYCCVRRPSAASSSSLQTQWR
>ENST00000473777.5|SNV-31862-C-T|3
QALLSCH
>ENST00000394121.8|SNV-25583-C-A|2
NLHHTYSCKYDSCCVIDK
>FUSION-ENST00000514352.5:198173-ENST00000394980.5:72073|141
CSLVSKW
>ENST00000530860.5|SNV-41431-G-A|2
MCTSPPWASRPPAQAWSGPTYWLR
>FUSION-ENST00000514352.5:198173-ENST00000394980.5:72073|296
MEAINIFQEMEPYESFSSILINFK
>ENST00000262124.15|SNV-1005-A-C|3
RIAADHKDLIHDVSFDFHGR
>ENST00000331380.4|SNV-413-A-G|3
VTIAQGGVLPNIQAVLLPR
>ENST00000432519.5|SNV-135974-A-G|4
KIQEAASQGLKFVGVIPR
>ENST00000458109.6|SNV-84629-T-G|1
AYLAAYCFETQLVTKSLI
>ENST00000570298.5|SNV-14505-G-T|11
LKHLTYLDDRPVFPNDRACAEAWAR
>ENST00000295887.6|SNV-62106-A-C|3
AFKIKDFATTIPGHGGIMDR
>FUSION-ENST00000514352.5:198173-ENST00000394980.5:72073|507
TNWDWLR
>ENST00000487584.6|SNV-15067-C-A|6
MSSVLIQIR
>ENST00000298274.12|SNV-56722-C-A|1
YTIPAAVDPDVGINGVQNYELIK
>FUSION-ENST00000514352.5:198173-ENST00000394980.5:72073|249
QFILILITSR
>ENST00000514331.1|SNV-287268-G-C|2
NWNRVGK
>ENST00000376656.8|SNV-15412-G-C|2
HYWDVEVGDKTHWAVGVCR
>FUSION-ENST00000514352.5:198173-ENST00000394980.5:72073|727
FVSIVDITSQR
>ENST00000642530.1|SNV-18649-C-G|3
MQTSVQR
>ENST00000449309.2|SNV-10915-A-T|2
EISPSLMDVLNNAVK
>FUSION-ENST00000514352.5:198173-ENST00000394980.5:72073|267
MSTIVINWPYNEDK
>FUSION-ENST00000514352.5:198173-ENST00000394980.5:72073|651
MDPGVGRDEGR
>ENST00000493734.5|SNV-12139-A-C|2
LQPVLEGLQLPLVPHR
>ENST00000301923.13|INDEL-206372-C-CA|19
EATQKVTEQKNQSAR
>ENST00000460320.1|SNV-11471-G-A|2
MRGLIRPMNKSPMLITGIR
>ENST00000309765.4|SNV-1855-G-T|2
ETSSEHHLNAVFQK
>FUSION-ENST00000514352.5:198173-ENST00000394980.5:72073|365
LGDQDYPG
>ENST00000580366.1|SNV-104585-T-G|1
SKSGRNLR
>FUSION-ENST00000514352.5:198173-ENST00000394980.5:72073|124
ISNFIHVPTKDMNSSLFMAA
>ENST00000402685.7|SNV-384767-G-T|1
VINLTNNKNLR
>ENST00000607232.5|SNV-205009-C-A|2
YPTPVLSRGSLTSAR
>ENST00000413366.8|INDEL-384597-C-CA|5
NESKQKNQNHPLHTK
>FUSION-ENST00000514352.5:198173-ENST00000394980.5:72073|704
MRLPFDTIISHLLSTI
>ENST00000307046.8|SNV-63811-G-A|6
GWPKTHPR
>ENST00000381232.7|INDEL-340938-C-CA|7
KHPIPLPARFR
>ENST00000481362.5|SNV-21619-T-C|2
MDVITGTLFGVNLDSLNNPQDPLLK
>ENST00000541712.5|SNV-25324-T-C|1
LCGGLRTR
>ENST00000473777.5|SNV-31862-C-T|1
LALAKLSSPVI
>ENST00000561623.5|SNV-11592-G-A|3
LIIVASQTMR
>ENST00000344581.4|SNV-5522-G-C|6
LLSGMRESQR
>ENST00000643008.1|SNV-16666-G-A|1
EEWAEMGD
>ENST00000463743.5|SNV-125581-G-A|4
QRSSDTFHRR
>ENST00000377767.9|SNV-1227-A-C|2
DVTNNQEKHFSTFTNEHHR
>ENST00000567666.1|SNV-14505-G-T|9
LKHLTYLDDRPVFPNDSRDLLLLS
>FUSION-ENST00000514352.5:198173-ENST00000394980.5:72073|542
MNSINVLTERYPIKK
>ENST00000618853.5|SNV-12031-C-G|3
ALRPYGLHGGEPGAR
>ENST00000489814.5|SNV-116905-G-A|2
GWTNHSR
>FUSION-ENST00000514352.5:198173-ENST00000394980.5:72073|50
VLGLKFKSLIHLDLIFV
>ENST00000493734.5|SNV-12139-A-C|22
APAHPQR
>FUSION-ENST00000514352.5:198173-ENST00000394980.5:72073|162
MCTPSPLAPSPVQNWDLPK
>ENST00000647422.1|SNV-196209-G-T|2
FLTTVGHCCMDSSTR
>FUSION-ENST00000514352.5:198173-ENST00000394980.5:72073|563
LQHSVRDTK
>ENST00000421184.5|SNV-23900-G-A|1
MVKELNRLGVLIDLAHVSVATMK
>FUSION-ENST00000514352.5:198173-ENST00000394980.5:72073|278
TRNSQIFVVFIKPIKI
>ENST00000572221.5|SNV-3482-C-T|9
SSVSQEMIAPPALGFWLR
>ENST00000607232.5|SNV-205415-C-G|4
LDARGEK
>ENST00000536350.5|SNV-3230-C-A|2
EIDEMNEIYDENSYWRNQNPGR
>ENST00000413366.8|INDEL-384597-C-CA|2
NQNHPLHTK
>ENST00000373657.2|SNV-33193-G-C|2
QNSLCGSAPNSR
>ENST00000484253.1|SNV-49777-C-T|2
SSACLRIRLSLR
>ENST00000303795.9|INDEL-58544-T-TA|3
FRKYISR
>ENST00000493734.5|SNV-12139-A-C|13
VRQSLQLPRLPHR
>ENST00000405201.5|SNV-235136-A-G|1
MGSESPGNTSQPPAFFSK
>FUSION-ENST00000514352.5:198173-ENST00000394980.5:72073|451
KEISGGPCNK
>ENST00000565249.5|SNV-23900-G-A|5
VDGALSSQRMVK
>ENST00000324439.9|SNV-522-G-A|1
EDGASGQEQGQRGCEHYDRGCLLK
>ENST00000611644.4|SNV-9559-G-A|8
KEEEGFPEDK
>ENST00000258341.5|SNV-113035-A-G|5
TAAEEALRKIPAIDQTITEANEK
>FUSION-ENST00000514352.5:198173-ENST00000394980.5:72073|735
NTDYRIDTSYLK
>ENST00000470922.5|SNV-925-G-A|4
RDAQGQLDSTR
>FUSION-ENST00000514352.5:198173-ENST00000394980.5:72073|32
WGQSLGVLFSHIALPPTLLNLL
>ENST00000451283.5|SNV-925-G-A|2
FEFLSNHMRDAQGQLDSTR
>FUSION-ENST00000514352.5:198173-ENST00000394980.5:72073|158
MCSHCSVPIYE
>ENST00000548883.5|SNV-189936-C-A|1
KPNWEHSVNPVHLEAQGIHISR
>ENST00000570298.5|SNV-14505-G-T|4
MIDQCFQMTELVRRPGLGEGTQLKR
>ENST00000294454.6|SNV-481-G-T|1
GLAAGLLYQGLMNCVR
>FUSION-ENST00000514352.5:198173-ENST00000394980.5:72073|385
MLHLDCEHR
>ENST00000444273.6|SNV-55213-A-T|1
LSVWPAT
>FUSION-ENST00000514352.5:198173-ENST00000394980.5:72073|479
DFSWVLQWLYIGNSNSKYLQDYSLK
>FUSION-ENST00000514352.5:198173-ENST00000394980.5:72073|210
MSLQIFLPIFKLDYLVIFSIELC
>FUSION-ENST00000514352.5:198173-ENST00000394980.5:72073|90
MQQCLSYPLFFLNFIIIL
>ENST00000548825.6|SNV-74725-C-A|2
EFLQVLETECQNLHTKGR
>ENST00000603492.1|SNV-162703-A-G|4
MYLLFRWARESNGR
>ENST00000521978.5|SNV-378336-C-G|2
MPLLQSSSQWNIYSSILPAHTK
>ENST00000521978.5|SNV-378336-C-G|1
MPLLQSSSQWNIYSSILPAHTKTK
>ENST00000258168.7|SNV-23572-C-A|4
INPKTLETLEKVDYR
>ENST00000262124.15|SNV-1005-A-C|2
IAADHKDLIHDVSFDFHGR
>ENST00000463665.5|SNV-569669-G-A|3
TIQGVRLNR
>ENST00000514231.1|SNV-1306332-T-C|2
SRNSSTASDM
>ENST00000372309.7|SNV-21440-A-T|3
DFVNMMLGKRSAVLMLVMMFEGK
>FUSION-ENST00000514352.5:198173-ENST00000394980.5:72073|499
FIKGIQSK
>ENST00000295966.11|MNV-165398-AACA-A|1
DAVYGVPFSDEPTDIIPR
>FUSION-ENST00000514352.5:198173-ENST00000394980.5:72073|364
MWEAEVAVSR
>FUSION-ENST00000514352.5:198173-ENST00000394980.5:72073|523
SLLRDIPSK
>ENST00000570298.5|SNV-14505-G-T|10
HLTYLDDRPVFPNDR
>ENST00000546188.5|SNV-24927-A-G|4
LSRVHFHDSQRK
>ENST00000374227.7|SNV-12573-A-C|1
TTQAKKNGSDCGSLGK
>FUSION-ENST00000514352.5:198173-ENST00000394980.5:72073|165
MYTCAMLVCCTH
>ENST00000373610.8|SNV-8367-G-A|5
QSQLVQEKDHLRSEHSK
>FUSION-ENST00000514352.5:198173-ENST00000394980.5:72073|633
ISLLFYIIGFQMK
>ENST00000493734.5|SNV-12139-A-C|29
LREGLQLPR
>FUSION-ENST00000514352.5:198173-ENST00000394980.5:72073|103
MVLICISLMASDGEHFFMCFLAA
>ENST00000651382.1|SNV-201690-A-G|6
MAALIAR
>FUSION-ENST00000514352.5:198173-ENST00000394980.5:72073|70
LFSLIRSHLSILAFVAVAFGVLDMK
>FUSION-ENST00000514352.5:198173-ENST00000394980.5:72073|269
MHCLIKLWLF
>ENST00000440486.7|SNV-12870-A-G|5
IADFGLARDVHNLDYYKETTNGR
>FUSION-ENST00000514352.5:198173-ENST00000394980.5:72073|564
SRLQHSVRDTK
>ENST00000631589.1|SNV-201690-A-G|3
SENNQTDQDLGDNSR
>ENST00000582578.2|SNV-20180-C-A|3
QIRIERHHYHLYGK
>ENST00000374227.7|SNV-12573-A-C|3
EVAVKKTTQAK
>FUSION-ENST00000514352.5:198173-ENST00000394980.5:72073|522
MSLLRDIPSKR
>FUSION-ENST00000514352.5:198173-ENST00000394980.5:72073|686
MPIQCLHTLEVIKIPYSWSKL
>ENST00000487584.6|SNV-15067-C-A|7
MMSSVLIQIREAMAALRK
>ENST00000568748.1|SNV-8149-C-T|3
MQLRMAHKR
>FUSION-ENST00000514352.5:198173-ENST00000394980.5:72073|568
QSNLACSK
>ENST00000453514.5|INDEL-28994-C-CT|3
LFFGWVLFK
>ENST00000564255.5|SNV-194874-G-A|4
MAESEKIFGK
>ENST00000603492.1|SNV-162703-A-G|9
AVSDVPSLSVGKGVQWEK
>ENST00000580366.1|SNV-104585-T-G|3
MCHRSKSGR
>ENST00000176183.6|MNV-3177-AC-A|2
RCVLPAPCPR
>ENST00000370596.5|SNV-118609-G-T|2
TQDKMLAQSKT
>ENST00000487584.6|SNV-15067-C-A|10
MMMSSVLIQIREAMAALRK
>ENST00000615459.4|SNV-22017-A-G|1
ENASRNLARK
>ENST00000651221.1|SNV-17885-G-T|1
SWSCLPASPE
>ENST00000610253.5|SNV-50083-A-G|1
GFSLSGTESFNIQI
>ENST00000616180.4|SNV-569669-G-A|4
VGMLKEGVRLNR
>FUSION-ENST00000514352.5:198173-ENST00000394980.5:72073|346
SDFENFLILKSLMR
>FUSION-ENST00000514352.5:198173-ENST00000394980.5:72073|209
SLQIFLPIFKLDYLVIFSIELC
>ENST00000607232.5|SNV-205009-C-A|1
YPTPVLSRGSLTSARSAESLLESTK
>ENST00000282849.10|SNV-70716-C-G|2
FDEYGSSGGPRR
>FUSION-ENST00000514352.5:198173-ENST00000394980.5:72073|11
LHNLQHRIDLQ
>ENST00000296733.5|SNV-29620-C-A|6
TPSKGISETSNSALHFCKAPHEMDR
>ENST00000328299.4|SNV-337489-C-T|3
EVNTTIYVIWGPFR
>ENST00000588975.1|SNV-9845-A-G|10
MEGNGNGHEHCSDCENEEDNSYSR
>ENST00000533625.5|SNV-26913-G-C|3
IRSNFVTESGAREAR
>ENST00000371153.9|SNV-45870-G-T|1
IEEAGTEQEGGPHGGTR
>ENST00000488141.5|SNV-26887-G-A|2
MCPAESLSGEELCPSSAPGAPK
>FUSION-ENST00000514352.5:198173-ENST00000394980.5:72073|188
TPLAATGVVSLGHVYPKSTGSK
>FUSION-ENST00000514352.5:198173-ENST00000394980.5:72073|500
NSSNIKCREQIGIGLGLLK
>FUSION-ENST00000514352.5:198173-ENST00000394980.5:72073|252
MVAVFLVFQGISK
>ENST00000383836.8|SNV-347436-C-T|1
GLENPLFPKERF
>FUSION-ENST00000514352.5:198173-ENST00000394980.5:72073|676
MCELGCHRGISMKLPHGMR
>FUSION-ENST00000514352.5:198173-ENST00000394980.5:72073|652
MDPGVGR
>FUSION-ENST00000514352.5:198173-ENST00000394980.5:72073|107
NRHTDFHNG
>ENST00000280481.9|SNV-191130-A-T|1
VMVDPVQNLGDSFYCSIVK
>ENST00000536122.7|SNV-16053-G-T|1
QFREIEAKYDK
>ENST00000357250.10|SNV-8599-G-T|2
NNWNIWQIQDSSGK
>FUSION-ENST00000514352.5:198173-ENST00000394980.5:72073|554
MFLEMLMNSINVLTERYPIKK
>ENST00000449997.1|SNV-13200-A-G|3
VGKDGFWAKAEMVTLR
>ENST00000354992.6|SNV-272276-G-A|6
ERESLEVRMHEVEEENR
>FUSION-ENST00000514352.5:198173-ENST00000394980.5:72073|19
LRKFSPIL
>FUSION-ENST00000514352.5:198173-ENST00000394980.5:72073|458
LYLHFVKIQK
>ENST00000448521.5|SNV-13200-A-G|1
DGFWAKAEKEEENR
>FUSION-ENST00000514352.5:198173-ENST00000394980.5:72073|581
MYPWFSYFILKQL
>ENST00000474707.1|INDEL-135896-C-CA|1
TNGISLQHEGKIILH
>ENST00000262464.9|SNV-264052-G-T|4
MQCCCEPGRCWGIGTIPEACPFR
>ENST00000308105.5|SNV-25901-C-T|4
TKYHYQPQLDQQILIRYICLR
>ENST00000356080.9|SNV-136998-A-T|2
LEENHELFSKSFISMVVPVMVVNGK
>FUSION-ENST00000514352.5:198173-ENST00000394980.5:72073|251
VAVFLVFQGISK
>FUSION-ENST00000514352.5:198173-ENST00000394980.5:72073|133
RYLVFCSCDSLLR
>ENST00000493734.5|SNV-12139-A-C|26
EGLQLPRVPAR
>ENST00000547211.5|MNV-493-TCCTT-T|6
SNYLRSSRCSR
>FUSION-ENST00000514352.5:198173-ENST00000394980.5:72073|34
VFLFLHILSSTCCFLTF
>ENST00000395952.8|SNV-10320-C-G|2
LPCEITSYLVAHTLGR
>ENST00000327827.12|SNV-447-G-A|6
MEERKEEGEAEIQEHRPEHWFSK
>FUSION-ENST00000514352.5:198173-ENST00000394980.5:72073|362
MWEAEVAVSRDR
>FUSION-ENST00000514352.5:198173-ENST00000394980.5:72073|356
ATALQSGQQSK
>FUSION-ENST00000514352.5:198173-ENST00000394980.5:72073|506
TNWDWLRFIK
>FUSION-ENST00000514352.5:198173-ENST00000394980.5:72073|537
HEICFLTCSTVR
>ENST00000374227.7|INDEL-12624-A-AA|1
NGSDCGSLGKKK
>FUSION-ENST00000514352.5:198173-ENST00000394980.5:72073|463
MVKPRLYLHFVK
>ENST00000295640.9|SNV-317-C-T|1
ASGEHSSGSGAAR
>ENST00000471660.5|SNV-18546-G-T|1
TFSVSSKVTSMSTQTKVMNSQMK
>ENST00000461366.2|SNV-4596-C-T|2
CIFSALRVLPDTMR
>ENST00000373647.9|INDEL-135896-C-CA|2
KTNGISLQHED
>ENST00000590114.5|SNV-9845-A-G|2
RTTATAGVV
>ENST00000636250.1|SNV-6180-C-A|5
LPKEASPYQR
>FUSION-ENST00000514352.5:198173-ENST00000394980.5:72073|283
LIALILYAFICFSSY
>FUSION-ENST00000514352.5:198173-ENST00000394980.5:72073|130
YLVFCSCDSLLRMMISNFIHVPTK
>ENST00000474380.1|INDEL-71772-A-AA|1
KMDKSNEELR
>ENST00000487584.6|SNV-15067-C-A|5
MSSVLIQIREAMAALR
>ENST00000489446.1|SNV-257522-C-T|2
CGQRPHGRAPAAFTAASPAVR
>FUSION-ENST00000514352.5:198173-ENST00000394980.5:72073|628
MHICEKCSKINHL
>ENST00000607232.5|SNV-205415-C-G|3
LDARGEKSTLLR
>ENST00000371579.7|SNV-4454-T-C|4
KLEATTIGEWVKAAR
>ENST00000320610.13|SNV-133479-C-T|2
AFSSAVVLMHHSKEVHGR
>ENST00000567666.1|SNV-14505-G-T|10
LKHLTYLDDRPVFPNDSR
>ENST00000462606.1|SNV-272276-G-A|2
CACTRWR
>FUSION-ENST00000514352.5:198173-ENST00000394980.5:72073|95
SFAHFLMGLFVFFL
>ENST00000262124.15|SNV-1005-A-C|6
MFVARRIAADHK
>ENST00000549375.5|SNV-118043-C-A|7
TRRIHQDSFLICSPITYWPR
>ENST00000564180.1|SNV-16700-C-T|3
HLVSHNRRLSSLFCSL
>ENST00000269127.5|SNV-37018-G-T|2
LCHAWWLHSNISGMK
>ENST00000282849.10|SNV-70716-C-G|5
YAPKPPTEDTYLRFDEYGSSGGPR
>FUSION-ENST00000514352.5:198173-ENST00000394980.5:72073|498
FIKGIQSKFGTI
>ENST00000261897.5|SNV-74725-C-A|5
LFREFLQVLEQTECQNLHTK
>FUSION-ENST00000514352.5:198173-ENST00000394980.5:72073|234
MLLALLLK
>ENST00000319653.14|SNV-196842-G-A|2
TAVKEKK
>FUSION-ENST00000514352.5:198173-ENST00000394980.5:72073|8
GSIQPHCSTSYIIK
>ENST00000475163.5|SNV-10235-A-G|3
TSELMQSPWVVWQLELGASGWLP
>ENST00000533608.7|SNV-12306-C-T|1
MHMCFDVYRCGFNPKNK
>ENST00000545683.1|SNV-108-A-G|2
AVAKVQK
>ENST00000478720.1|SNV-157004-G-C|1
TPRLLLHEVPTGEVWVR
>ENST00000432519.5|SNV-135974-A-G|3
IQEAASQGLKFVGVIPR
>FUSION-ENST00000514352.5:198173-ENST00000394980.5:72073|722
MEFTMTAVFSSCLPCFHGK
>ENST00000607232.5|SNV-205009-C-A|3
YPTPVLSR
>FUSION-ENST00000514352.5:198173-ENST00000394980.5:72073|83
MCHAGVLHPLTR
>ENST00000357250.10|SNV-8599-G-T|3
MTGSTLKNNWNIWQIQDSSGK
>ENST00000485807.1|SNV-2454-C-G|6
ASTWPTCGASWSRSYAPCR
>ENST00000572221.5|SNV-3482-C-T|11
SRSSVSQEMIAPPALGFWLR
>FUSION-ENST00000514352.5:198173-ENST00000394980.5:72073|688
MPIQCLHTLEVIKIPYSWSK
>ENST00000574684.1|SNV-12463-G-A|4
MTEVVRHCPHHERCSDSDGWL
>ENST00000544233.5|SNV-28167-A-C|5
ALRSFLTPYQVLALPIPK
>ENST00000554327.5|SNV-21411-C-A|2
SHSACPMRMPPMLSVSWGTQ
>FUSION-ENST00000514352.5:198173-ENST00000394980.5:72073|27
CLLLRSVCSCPSPTF
>FUSION-ENST00000514352.5:198173-ENST00000394980.5:72073|517
MYELFKHQMPR
>FUSION-ENST00000514352.5:198173-ENST00000394980.5:72073|71
AIPPLSSHPTTVPRV
>ENST00000468592.5|INDEL-39651-C-CA|3
WDPRNGLLFSRI
>ENST00000548825.6|SNV-74725-C-A|3
EFLQVLETECQNLHTK
>ENST00000582394.1|SNV-14313-C-G|1
VTCHLFLTAPLQVTSLQCTEK
>ENST00000560802.1|SNV-93768-G-A|1
DGSFDCDCSELEPPDH
>FUSION-ENST00000514352.5:198173-ENST00000394980.5:72073|513
HQMPRTNWDWLR
>FUSION-ENST00000514352.5:198173-ENST00000394980.5:72073|358
DRATALQSGQQSK
>ENST00000449997.1|SNV-13200-A-G|2
DGFWAKAEMVTLR
>FUSION-ENST00000514352.5:198173-ENST00000394980.5:72073|418
LPCTICAK
>ENST00000360162.7|SNV-136998-A-T|1
SFISMVVPVMVVNGK
>ENST00000636854.3|SNV-5522-G-C|2
ESQRTEVSLRTISTQDLR
>ENST00000551150.5|MNV-493-TCCTT-T|8
SSNYWMIIRNVSLWEQTMWAPSR
>ENST00000370758.5|SNV-189063-T-G|1
SKASFLR
>ENST00000619916.4|SNV-4140-C-G|4
MSREEAMCAYITEMK
>ENST00000607232.5|SNV-205009-C-A|5
LSKYPTPVLSR
>FUSION-ENST00000514352.5:198173-ENST00000394980.5:72073|496
CREQIGIGLGLLKESK
>ENST00000460138.5|SNV-24825-C-T|2
MLYGVVIVRLWLLLGRNSLK
>ENST00000618853.5|SNV-12031-C-G|1
ALRPYGLHGGEPGARGLNLLIRK
>FUSION-ENST00000514352.5:198173-ENST00000394980.5:72073|558
MFLEMLMNSINVLTER
>FUSION-ENST00000514352.5:198173-ENST00000394980.5:72073|555
FLEMLMNSINVLTERYPIK
>ENST00000419367.8|INDEL-23198-G-GA|1
CEMLFEDLLLNEIPEKKR
>ENST00000444273.6|SNV-55213-A-T|4
MTLRSHMELTAHFRVHCR
>ENST00000413366.8|INDEL-384597-C-CA|3
QKNQNHPLHTKSAVE
>FUSION-ENST00000514352.5:198173-ENST00000394980.5:72073|454
MVASACNPSYSEG
>ENST00000512706.5|SNV-522-G-A|4
SKAPCCDK
>ENST00000648739.1|SNV-113778-G-T|7
MKWSTNSCGARGACMIYNSTYLGR
>ENST00000461971.5|SNV-18821-G-C|3
SLDTSPLNK
>FUSION-ENST00000514352.5:198173-ENST00000394980.5:72073|116
MLHSLELGEG
>ENST00000327939.4|SNV-561-G-T|1
GLEQGSPQNGAPRPMLFPR
>FUSION-ENST00000514352.5:198173-ENST00000394980.5:72073|620
MLEVLIVFFWCDHFLILGK
>ENST00000616557.1|SNV-8348-C-A|1
TPRYFTRR
>ENST00000361999.7|SNV-157004-G-C|1
GPMTPRLLLHEVPTGEVWVR
>ENST00000485744.5|SNV-243445-G-A|1
CLWKLTQM
>ENST00000413465.6|SNV-12463-G-A|3
QSQHMTEVVRHCPHHER
>ENST00000651382.1|SNV-149264-A-G|4
ASVLAHLR
>FUSION-ENST00000514352.5:198173-ENST00000394980.5:72073|322
LKTRQPGCSGSNL
>ENST00000504690.5|SNV-50495-C-G|2
IFIDLGERDKAAEAWLGAGR
>FUSION-ENST00000514352.5:198173-ENST00000394980.5:72073|467
MGISILIIK
>ENST00000308105.5|SNV-25901-C-T|5
TKYHYQPQLDQQILIR
>ENST00000303795.9|INDEL-58544-T-TA|13
EEICKDKSQLK
>ENST00000485744.5|SNV-243445-G-A|7
MEIDSNVTLPCYVQGYPEPTIKWRR
>ENST00000491625.5|SNV-22508-A-G|6
HHKLEAILTESQFLK
>ENST00000474734.5|SNV-5376-G-A|1
PSSYCCVRRPSAASSSSLQTQWRR
>ENST00000374231.8|SNV-14002-T-C|4
LILSTDTLEELKETDK
>FUSION-ENST00000514352.5:198173-ENST00000394980.5:72073|645
TAALGPCGLR
>ENST00000395184.6|SNV-467048-C-T|2
QRGLKEEGLF
>ENST00000644474.1|SNV-236333-T-G|2
IQRSGRYYLK
>ENST00000264042.8|SNV-127222-G-T|3
LTKNGLQQR
>ENST00000389175.9|MNV-90447-AG-A|3
CWLRANMMPQCGINSKSCT
>FUSION-ENST00000514352.5:198173-ENST00000394980.5:72073|662
MRGELQPWVHVASGFTSIRV
>ENST00000530761.5|SNV-2132-A-G|1
WRSWGME
>ENST00000651221.1|SNV-17885-G-T|2
KSWSCLPASPE
>FUSION-ENST00000514352.5:198173-ENST00000394980.5:72073|67
KSLPMPTS
>FUSION-ENST00000514352.5:198173-ENST00000394980.5:72073|310
FQSFKWKELCIYWHFLR
>ENST00000345136.7|SNV-45154-C-T|4
KYSCDCSATVTR
>ENST00000611644.4|SNV-9559-G-A|7
MKEEEGFPEDKATESEK
>ENST00000324439.9|SNV-522-G-A|3
EDGASGQEQGQR
>ENST00000564255.5|SNV-194874-G-A|6
MSELMAESEKIFGKLL
>ENST00000286827.7|SNV-293477-A-G|5
RQHSYTSNGPAFMETASFK
>FUSION-ENST00000514352.5:198173-ENST00000394980.5:72073|443
MALHREF
>FUSION-ENST00000514352.5:198173-ENST00000394980.5:72073|155
PLWSAGGGASWSSDSYP
>ENST00000327939.4|SNV-561-G-T|2
RGLEQGSPQNGAPRPMLFPR
>ENST00000485807.1|SNV-2454-C-G|9
MASTWPTCGASWSR
>ENST00000358047.5|SNV-211-G-T|2
LRFPPVDTQNWVFVTEGMYDFR
>ENST00000375765.5|SNV-29358-A-G|1
QSLEELKPIYEQICEIR
>ENST00000455064.6|SNV-61145-A-T|2
TVRLPHQLFIGGEFVDAEGAK
>FUSION-ENST00000514352.5:198173-ENST00000394980.5:72073|233
LLALLLK
>ENST00000554327.5|SNV-21411-C-A|1
MPPMLSVSWGTQ
>FUSION-ENST00000514352.5:198173-ENST00000394980.5:72073|514
YELFKHQMPRTNWDWLR
>FUSION-ENST00000514352.5:198173-ENST00000394980.5:72073|320
QPGCSGSNL
>ENST00000460538.5|SNV-30900-C-A|1
LSDGVSCEDVNECITGSHSCR
>ENST00000321582.9|SNV-481-G-A|3
GSSENELAAR
>ENST00000374199.9|SNV-7010-G-A|2
LKNILSVVGTDALK
>FUSION-ENST00000514352.5:198173-ENST00000394980.5:72073|489
CSHLLYFFKPLYSIFPIFL
>ENST00000493734.5|SNV-12139-A-C|16
EALQVQRVR
>FUSION-ENST00000514352.5:198173-ENST00000394980.5:72073|632
MISLLFYIIGFQMKILGN
>FUSION-ENST00000514352.5:198173-ENST00000394980.5:72073|292
MEPYESFSSILINFKEENHK
>ENST00000618921.4|SNV-67574-G-C|2
QLFIATVTETEKQWTTHFKEDQLCT
>FUSION-ENST00000514352.5:198173-ENST00000394980.5:72073|536
MHEICFLTCSTVRK
>ENST00000570298.5|SNV-14505-G-T|13
TVTVRLKHLTYLDDRPVFPNDR
>ENST00000493734.5|SNV-12139-A-C|17
EALQVQR
>ENST00000305586.11|SNV-81195-C-T|3
NEEATKYLECTK
>ENST00000394329.8|SNV-166602-A-G|3
YCEKSVTPDTALSLEGEGR
>ENST00000436881.2|SNV-1411-A-T|6
EDPLGRGRSYEYLLGR
>ENST00000298892.9|SNV-44658-G-T|1
FAFSAAR
>FUSION-ENST00000514352.5:198173-ENST00000394980.5:72073|485
SSFLNTFLAIVQKI
>ENST00000493734.5|SNV-12139-A-C|8
LPHRAPAHPHRR
>FUSION-ENST00000514352.5:198173-ENST00000394980.5:72073|132
RYLVFCSCDSLLRMMISNFIHVPTK
>ENST00000604165.1|SNV-13663-T-C|1
SQWQRQQ
>ENST00000256785.5|SNV-24933-G-A|2
HSVCINGKWNPEVDCTEKK
>ENST00000493734.5|SNV-12139-A-C|10
QSLQLPRLPHRAPAHPHR
>FUSION-ENST00000514352.5:198173-ENST00000394980.5:72073|459
LYLHFVK
>ENST00000373610.8|SNV-8367-G-A|4
DHLRSEHSK
>ENST00000618853.5|SNV-12031-C-G|5
RALRPYGLHGGEPGAR
>ENST00000409663.7|SNV-129957-T-A|1
FGILHLQLQPLEMKR
>FUSION-ENST00000514352.5:198173-ENST00000394980.5:72073|92
MVVWAMQQCLSYPLFFLNFIIIL
>ENST00000248983.8|SNV-10568-C-G|1
DPVGGGNLSNK
>ENST00000443173.6|SNV-7352-C-A|4
KDHVLDIQTTQR
>ENST00000317775.11|SNV-165913-C-T|2
FGFKAHMER
>ENST00000570298.5|SNV-14505-G-T|7
IDQCFQMTELVR
>FUSION-ENST00000514352.5:198173-ENST00000394980.5:72073|218
ILGSFFYICEECH
>ENST00000462606.1|SNV-272276-G-A|3
AWRCACTRWR
>ENST00000507450.5|SNV-9644-T-C|1
STNSRARK
>ENST00000360587.2|SNV-162-A-T|1
TCSQLHVVFEDPALWSLLHFR
>ENST00000475315.5|SNV-81195-C-T|7
MLMSRNEEATKYLECTK
>ENST00000611864.4|SNV-858475-G-T|2
LYLTIGLSSVKR
>ENST00000265071.3|SNV-119739-C-T|3
LLDRETLLWYNITVIATEINNPK
>ENST00000487903.5|SNV-163973-A-G|4
LQEKAADAIEALQKAGIK
>FUSION-ENST00000514352.5:198173-ENST00000394980.5:72073|126
MISNFIHVPTKDMNSSLFMAA
>ENST00000539861.5|SNV-55350-G-A|2
MHTHIHLNETKVS
>ENST00000404816.7|SNV-241745-C-T|2
TKEAQLGQSQVSYQGLPVQK
>ENST00000489446.1|SNV-257522-C-T|1
APAAFTAASPAVR
>ENST00000436881.2|SNV-1411-A-T|5
GRSYEYLLGR
>FUSION-ENST00000514352.5:198173-ENST00000394980.5:72073|13
LHNLQHR
>ENST00000438429.5|SNV-686250-T-C|1
SEGDAPTPFPRGSRTR
>ENST00000264839.11|SNV-378336-C-G|2
MPLLQSSSQWNIYSELQPFLDR
>ENST00000256425.6|SNV-26019-T-C|4
NTKLYQQLSHHHPEILQFFYANK
>ENST00000585553.5|SNV-4140-C-G|1
CAYITEMKLVAQK
>ENST00000614337.4|SNV-27816-T-C|2
LQNLTTTSEDGK
>ENST00000460138.5|SNV-24825-C-T|4
MLYGVVIVRLWLLLGR
>ENST00000546626.1|SNV-74725-C-A|2
MPEPPHQRPKAWQER
>ENST00000320610.13|SNV-133479-C-T|3
AFSSAVVLMHHSK
>FUSION-ENST00000514352.5:198173-ENST00000394980.5:72073|81
MCHAGVLHPLTRHLALGISPK
>ENST00000394532.7|SNV-14442-C-A|5
QSSSWTRVLQSWWDR
>ENST00000572905.1|SNV-39631-C-T|1
NLLALENTEILPFAQR
>ENST00000484970.1|SNV-10084-C-A|9
TDAILQTEQTLTEKEK
>FUSION-ENST00000514352.5:198173-ENST00000394980.5:72073|31
MVSIFSCVFWLHK
>ENST00000449309.2|SNV-10915-A-T|1
EISPSLMDVLNNAVKTVNFIK
>FUSION-ENST00000514352.5:198173-ENST00000394980.5:72073|461
MVKPRLYLHFVKIQK
>FUSION-ENST00000514352.5:198173-ENST00000394980.5:72073|112
MAGSNGISSSRYLR
>ENST00000651221.1|SNV-17885-G-T|3
MKSWSCLPASPE
>ENST00000395065.8|SNV-12929-A-T|1
LLCLVGQQSPRATLCGTEAHKR
>ENST00000344922.10|SNV-10062-C-T|1
LVTSLEDDFDEELDTEYYVVGK
>FUSION-ENST00000514352.5:198173-ENST00000394980.5:72073|180
LTRQSLFFSSFTFP
>ENST00000489814.5|SNV-116905-G-A|1
GWTNHSRGPEPSSPVSICSSLLYPR
>FUSION-ENST00000514352.5:198173-ENST00000394980.5:72073|527
RSCFLKC
>ENST00000539861.5|SNV-55350-G-A|1
HTHIHLNETKVS
>ENST00000368923.8|SNV-22385-C-T|2
IFPVRGQVFQVQAPWVEHFIR
>ENST00000538768.2|SNV-15562-C-A|8
TIRFTVRTCVCWPR
>ENST00000378993.6|SNV-808979-C-T|2
ESEILWYKECR
>ENST00000427980.7|SNV-5452-C-T|1
TTQFFSLPCHR
>ENST00000613194.4|SNV-274361-G-T|1
LFQQDIGLHLT
>FUSION-ENST00000514352.5:198173-ENST00000394980.5:72073|391
SLEVPVIK
>ENST00000268712.8|SNV-71794-C-G|5
KQREQEER
>ENST00000483416.1|MNV-12939-AAGG-A|5
MLKIYQQPWEDLFLHIWLSKQK
>ENST00000326665.10|SNV-84063-T-C|3
HVPAEEK
>FUSION-ENST00000514352.5:198173-ENST00000394980.5:72073|497
CREQIGIGLGLLK
>FUSION-ENST00000514352.5:198173-ENST00000394980.5:72073|490
VNLEQFDK
>FUSION-ENST00000514352.5:198173-ENST00000394980.5:72073|172
MVNPARSGSFLPGSR
>ENST00000367409.9|SNV-43203-T-C|4
AQKQFRLSK
>FUSION-ENST00000514352.5:198173-ENST00000394980.5:72073|550
MLMNSINVLTERYPIK
>ENST00000538768.2|SNV-15562-C-A|3
TCVCWPRFSWTIRHCTLTWSR
>ENST00000496914.1|SNV-18821-G-C|6
KSRSLDTSPLNK
>ENST00000611540.4|SNV-12139-A-C|2
AFTCHSSLTVHAK
>FUSION-ENST00000514352.5:198173-ENST00000394980.5:72073|567
QSNLACSKSR
>ENST00000395065.8|SNV-12929-A-T|2
LLCLVGQQSPRATLCGTEAHK
>ENST00000310826.10|MNV-17932-AA-A|7
FNANIALR
>ENST00000616557.1|SNV-8348-C-A|2
TPRYFTR
>ENST00000359570.9|MNV-144715-GGGGCCACCA-G|1
HRPEEGPLGRTAMQ
>ENST00000649996.1|SNV-287268-G-C|3
FEEKLEQGGER
>ENST00000474734.5|SNV-5376-G-A|5
PSSYCCVR
>ENST00000564180.1|SNV-16700-C-T|2
RLSSLFCSL
>ENST00000615223.2|INDEL-3686-C-CA|1
QRAKTFL
>ENST00000613690.4|INDEL-42556-T-TGAA|3
IHTGEKPYKCEEYGK
>FUSION-ENST00000514352.5:198173-ENST00000394980.5:72073|384
LHLDCEHR
>FUSION-ENST00000514352.5:198173-ENST00000394980.5:72073|75
VVSFAVQK
>ENST00000513069.1|SNV-39336-G-A|4
APGWTLLHPELLYQVR
>FUSION-ENST00000514352.5:198173-ENST00000394980.5:72073|654
IIFLPTYPCIYVK
>ENST00000409039.8|SNV-51675-T-A|5
SKSLVMELRNR
>ENST00000370211.8|SNV-24976-C-T|3
GGARLGARNMAGQDVGCGR
>ENST00000230640.10|SNV-56-A-G|2
MADAFGDELFGVFEGDSTTAAGTKK
>ENST00000535831.5|SNV-21116-C-T|4
SAQGPPRGSQWWWLTSLIRR
>FUSION-ENST00000514352.5:198173-ENST00000394980.5:72073|556
MFLEMLMNSINVLTERYPIK
>ENST00000424383.4|SNV-58458-C-G|6
SPRAFRAEAVGVQK
>ENST00000453514.5|INDEL-28994-C-CT|5
TQLQREIQLLFPQSRLFFGWVLFK
>ENST00000468592.5|INDEL-39651-C-CA|6
DNSLAKKWDPR
>ENST00000444273.6|SNV-55213-A-T|2
FPFKLSVWPAT
>FUSION-ENST00000514352.5:198173-ENST00000394980.5:72073|665
WTQGWEEMR
>ENST00000485807.1|SNV-2454-C-G|2
WRFLEQELCAVQEEVSEWR
>ENST00000258341.5|SNV-113035-A-G|2
IPAIDQTITEANEK
>FUSION-ENST00000514352.5:198173-ENST00000394980.5:72073|57
FSSRVFMVLGLKFK
>ENST00000493734.5|SNV-12139-A-C|32
EALQVRR
>ENST00000345988.7|SNV-75743-T-G|4
GAEEQLRSYQSELEARR
>ENST00000418265.1|SNV-4369-G-A|1
QIIEEISKKVAQIQNAGLGEFR
>ENST00000468592.5|INDEL-39651-C-CA|2
NGLLFSR
>FUSION-ENST00000514352.5:198173-ENST00000394980.5:72073|46
ASQFSQHHLLNR
>ENST00000460320.1|SNV-11471-G-A|7
AMRGLIRPMNK
>ENST00000253083.9|SNV-25324-T-C|3
IEDTMNQAR
>FUSION-ENST00000514352.5:198173-ENST00000394980.5:72073|108
YLRNRHTDFHNG
>ENST00000540721.5|SNV-16053-G-T|5
ILRGNFEK
>FUSION-ENST00000514352.5:198173-ENST00000394980.5:72073|84
LVTYVYMCHAGVLHPLTR
>ENST00000381232.7|INDEL-340938-C-CA|4
HPIPLPARFRHR
>ENST00000568748.1|SNV-8149-C-T|7
MILWMQLRMAHKR
>ENST00000358047.5|SNV-211-G-T|3
RLRFPPVDTQNWVFVTEGMYDFR
>ENST00000317775.11|SNV-171351-T-G|2
HDVRVWNSQLIR
>ENST00000303795.9|INDEL-58544-T-TA|6
KAINFIRK
>ENST00000460320.1|SNV-11471-G-A|13
MYSNLDLKTQEAYEMAMR
>FUSION-ENST00000514352.5:198173-ENST00000394980.5:72073|168
SGSFLPGSR
>FUSION-ENST00000514352.5:198173-ENST00000394980.5:72073|275
MNKLKVK
>ENST00000603492.1|SNV-162703-A-G|1
WARESNGRN
>ENST00000487903.5|SNV-163973-A-G|5
LQEKAADAIEALQK
>ENST00000404826.7|MNV-710983-AG-A|2
GYILSTAWLAFPESTSSGTSPAR
>ENST00000485807.1|SNV-2454-C-G|11
MTPSPSTTTGSMASTWPTCGASWSR
>ENST00000456909.6|SNV-11592-A-T|1
FLCLRCGHEFKPEEPR
>ENST00000590779.5|SNV-29367-G-T|2
WSTNSCGARGACMIYNSTYLGIF
>ENST00000644049.1|INDEL-302601-G-GA|1
QDWSESFAYQWLL
>FUSION-ENST00000514352.5:198173-ENST00000394980.5:72073|377
ETVLEDF
>FUSION-ENST00000514352.5:198173-ENST00000394980.5:72073|203
MLWLPVFLRS
>ENST00000289672.6|SNV-50448-A-C|1
QPLILPSHTLEYGNYTALAK
>ENST00000424383.4|SNV-58458-C-G|3
AEAVGVQK
>FUSION-ENST00000514352.5:198173-ENST00000394980.5:72073|427
MGPDFVLHTVLVFVVEKMK
>ENST00000546188.5|SNV-24927-A-G|3
VHFHDSQR
>ENST00000533608.7|SNV-12306-C-T|2
MHMCFDVYRCGFNPK
>ENST00000367409.9|SNV-43203-T-C|3
QFRLSKTAALVIQQNFR
>ENST00000561623.5|SNV-11592-G-A|1
LIIVASQTMRYRALIGQEGDPDLK
>ENST00000549375.5|SNV-118043-C-A|5
RIHQDSFLICSPITYWPREELLR
>ENST00000652107.1|SNV-100398-A-G|5
GGRFYSAKPEILR
>ENST00000607232.5|SNV-205009-C-A|6
SMPSLDLSGRLSKYPTPVLSR
>ENST00000564552.1|SNV-23572-C-A|1
TLETLEKVSTHM
>ENST00000282849.10|SNV-70716-C-G|6
KYAPKPPTEDTYLRFDEYGSSGGPR
>ENST00000378993.6|SNV-808979-C-T|5
DIEDFLLPTRESEILWYK
>FUSION-ENST00000514352.5:198173-ENST00000394980.5:72073|129
MMISNFIHVPTK
>ENST00000313400.8|SNV-200527-A-T|3
ESFRSSRLQTHYSVIGVPIR
>ENST00000652107.1|SNV-100398-A-G|4
GGRFYSAKPEILRAMQR
>ENST00000636250.1|SNV-6180-C-A|7
LMLPKEASPYQRHSSMSSSMAR
>ENST00000282849.10|SNV-70716-C-G|1
FDEYGSSGGPRRSAGK
>FUSION-ENST00000514352.5:198173-ENST00000394980.5:72073|205
MLWLPVFLR
>ENST00000357489.7|SNV-55213-A-T|5
LLISLCKDVPFQVKCVACHMTLR
>ENST00000307145.4|SNV-836-G-A|1
QGRSRADLESPQR
>ENST00000589328.5|SNV-74516-G-A|1
TCEAFEAQECERINFFR
>ENST00000477474.3|INDEL-150831-G-GA|1
DEVAASYLIQAEKN
>FUSION-ENST00000514352.5:198173-ENST00000394980.5:72073|79
HLALGISPK
>ENST00000289989.10|INDEL-3686-C-CA|11
AKKPFCR
>ENST00000469067.5|MNV-107802-AAGG-A|1
GLSPAGGV
>ENST00000444273.6|SNV-55213-A-T|3
MFPFKLSVWPAT
>ENST00000314675.11|SNV-35607-C-T|4
ERSQESPNTPAPLLSMLR
>FUSION-ENST00000514352.5:198173-ENST00000394980.5:72073|494
EQIGIGLGLLK
>FUSION-ENST00000514352.5:198173-ENST00000394980.5:72073|288
YHSLNMK
>FUSION-ENST00000514352.5:198173-ENST00000394980.5:72073|190
GDARTPLAATGVVSLGHVYPK
>ENST00000274254.9|SNV-24977-A-G|5
NLQKSGLSTLVR
>ENST00000281441.8|SNV-36771-G-T|1
NSPLHYYQRL
>FUSION-ENST00000514352.5:198173-ENST00000394980.5:72073|588
GGGQYIR
>FUSION-ENST00000514352.5:198173-ENST00000394980.5:72073|701
LPFDTIISHLLSTI
>FUSION-ENST00000514352.5:198173-ENST00000394980.5:72073|97
CLFMSFAHFLMGLFVFFL
>FUSION-ENST00000514352.5:198173-ENST00000394980.5:72073|156
MPLWSAGGGASWSSDSYP
>ENST00000324439.9|SNV-522-G-A|2
EDGASGQEQGQRGCEHYDR
>ENST00000320580.9|SNV-146305-G-T|2
LSDRSPDIDNYSEEEEESFSS
>ENST00000354992.6|SNV-272276-G-A|3
MHEVEEENR
>ENST00000470521.1|SNV-10062-C-T|5
MILMRNWILSIM
>FUSION-ENST00000514352.5:198173-ENST00000394980.5:72073|226
GIFSPSVGCLLTLLIVSFAVQK
>FUSION-ENST00000514352.5:198173-ENST00000394980.5:72073|182
VMLTRQSLFFSSFTFP
>ENST00000477661.1|SNV-5575-G-A|4
MEKYYLTQWISVPHGRP
>ENST00000468415.6|MNV-165398-AACA-A|1
DGMFSCLWCSLFR
>FUSION-ENST00000514352.5:198173-ENST00000394980.5:72073|179
QSLFFSSFTFP
>ENST00000568748.1|SNV-8149-C-T|1
MAHKRCR
>ENST00000472958.5|SNV-70435-G-T|2
AWCGRAR
>ENST00000546626.1|SNV-74725-C-A|4
MPEPPHQRPK
>ENST00000285737.9|SNV-58896-G-A|5
YTREAGVHSLDR
>ENST00000574684.1|SNV-12463-G-A|5
TEVVRHCPHHER
>ENST00000592249.5|SNV-121510-C-T|2
FLRFTSVPCVASPLK
>ENST00000389484.8|SNV-1772912-T-C|1
LTHKARPCKK
>ENST00000461267.1|SNV-925-G-A|3
RPSGLECSSSSATTCGMPRDSWTAR
>ENST00000451283.5|SNV-925-G-A|3
MFEFLSNHMRDAQGQLDSTR
>FUSION-ENST00000514352.5:198173-ENST00000394980.5:72073|672
MKLPHGMR
>ENST00000484970.1|SNV-10084-C-A|5
QFSRQNR
>ENST00000253778.13|SNV-46089-G-C|1
IHDLALDLYTQRSLLVMGR
>ENST00000580366.1|SNV-104585-T-G|2
CHRSKSGR
>ENST00000308105.5|SNV-25901-C-T|3
YHYQPQLDQQILIR
>ENST00000607232.5|SNV-205415-C-G|5
QPEWRLDARGEK
>FUSION-ENST00000514352.5:198173-ENST00000394980.5:72073|329
TNQSQNTPLVQSAKQK
>ENST00000436901.3|SNV-38164-G-C|2
VGAQAEEAPRASEGSQDCQHAVTSH
>FUSION-ENST00000514352.5:198173-ENST00000394980.5:72073|720
EFTMTAVFSSCLPCFHGKFDILYSR
>ENST00000394121.8|SNV-25583-C-A|5
TIQKNLHHTYSCK
>ENST00000455064.6|SNV-61145-A-T|1
LPHQLFIGGEFVDAEGAK
>ENST00000637795.1|SNV-811558-C-T|1
HLVYSVQKLFTKSHSLEGSSK
>FUSION-ENST00000514352.5:198173-ENST00000394980.5:72073|452
KKEISGGPCNK
>ENST00000251582.12|SNV-191319-C-T|1
CGDEVWLGSIMAPLVQAAFHR
>ENST00000304698.10|SNV-68595-T-G|1
HILDGGSGVSMEHPGEESPGRK
>ENST00000440486.7|SNV-12870-A-G|3
DVHNLDYYKETTNGRLPVK
>FUSION-ENST00000514352.5:198173-ENST00000394980.5:72073|40
MIYNPLGIYPVIGWLGQMVFLVLDT
>FUSION-ENST00000514352.5:198173-ENST00000394980.5:72073|303
MEGAVYILAFLAVINIAPGGKIGI
>ENST00000258341.5|SNV-113035-A-G|1
IPAIDQTITEANEKTR
>ENST00000222399.11|INDEL-71772-A-AA|1
EKNGQEQ
>ENST00000320610.13|SNV-133479-C-T|5
EGRAHQCLECDRAFSSAVVLMHHSK
>ENST00000552461.5|MNV-493-TCCTT-T|2
ATWKSNYLRSS
>ENST00000457812.5|SNV-73975-G-T|4
VHMSDDSSKTMIVDERQTVR
>ENST00000295887.6|SNV-62106-A-C|1
DFATTIPGHGGIMDR
>ENST00000461084.5|SNV-36808-T-G|2
MLTNDMMECK
>FUSION-ENST00000514352.5:198173-ENST00000394980.5:72073|525
ALFIKMLSIS
>FUSION-ENST00000514352.5:198173-ENST00000394980.5:72073|68
MKSLPMPTS
>FUSION-ENST00000514352.5:198173-ENST00000394980.5:72073|374
MTHIPKYFVVSKFF
>FUSION-ENST00000514352.5:198173-ENST00000394980.5:72073|465
MGISILIIKYGSIY
>FUSION-ENST00000514352.5:198173-ENST00000394980.5:72073|334
MINIKTNQSQNTPLVQSAK
>FUSION-ENST00000514352.5:198173-ENST00000394980.5:72073|146
MQSLTITSLSLPQAHKFSVCAAR
>ENST00000339474.9|SNV-60607-G-A|2
LPGYGYTK
>FUSION-ENST00000514352.5:198173-ENST00000394980.5:72073|335
NLMINIKTNQSQNTPLVQSAKQK
>ENST00000504690.5|SNV-50495-C-G|6
ESLRIFIDLGER
>ENST00000319653.14|SNV-196842-G-A|3
IEEPSIDCHEFEELFSKTAVKEK
>ENST00000256425.6|SNV-26019-T-C|2
LYQQLSHHHPEILQFFYANK
>ENST00000366953.8|SNV-28281-C-T|1
AGWLIGYILITEFVGRRYWR
>FUSION-ENST00000514352.5:198173-ENST00000394980.5:72073|597
MVQLFYFK
>FUSION-ENST00000514352.5:198173-ENST00000394980.5:72073|510
PRTNWDWLR
>ENST00000588975.1|SNV-9845-A-G|11
MMEGNGNGHEHCSDCENEEDNSYSR
>ENST00000375782.2|SNV-527-C-T|1
VYFFVGCANDLQRRPEKER
>ENST00000379607.10|SNV-6081-A-G|2
LCHIGGKLR
>ENST00000458109.6|SNV-84629-T-G|2
AYLAAYCFETQLVTK
>FUSION-ENST00000514352.5:198173-ENST00000394980.5:72073|324
HESCSSLKLK
>FUSION-ENST00000514352.5:198173-ENST00000394980.5:72073|196
VLHFNVAELVTSCKTK
>FUSION-ENST00000514352.5:198173-ENST00000394980.5:72073|741
SASNKIMLSISDMFMSLAK
>ENST00000509978.1|SNV-609923-A-C|7
VTPSRMASFLPMSGATASR
>ENST00000527224.1|SNV-146305-G-T|4
RVSHHNR
>ENST00000616180.4|SNV-569669-G-A|3
EGVRLNR
>ENST00000547211.5|MNV-493-TCCTT-T|8
ATWKSNYLRSSR
>ENST00000491070.1|MNV-144715-GGGGCCACCA-G|2
HRPEEGPLGRTAMQVR
>ENST00000568748.1|SNV-8149-C-T|5
MQLRMAHK
>ENST00000269127.5|SNV-37018-G-T|1
LCHAWWLHSNISGMKER
>ENST00000570298.5|SNV-14505-G-T|5
IDQCFQMTELVRRPGLGEGTQLK
>ENST00000301923.13|INDEL-206372-C-CA|9
GGSAERTTAKR
>ENST00000588975.1|SNV-9845-A-G|6
MRRTTATAGDELFASR
>ENST00000253083.9|SNV-25324-T-C|2
IEDTMNQARHASSGVK
>ENST00000460138.5|SNV-24825-C-T|3
LYGVVIVRLWLLLGR
>FUSION-ENST00000514352.5:198173-ENST00000394980.5:72073|312
CLILPERFQSFKWK
>ENST00000585553.5|SNV-4140-C-G|4
MCAYITEMK
>ENST00000222399.11|INDEL-71772-A-AA|2
TNATKEKNGQEQ
>ENST00000303795.9|INDEL-58544-T-TA|12
DKSQLKHNPAR
>FUSION-ENST00000514352.5:198173-ENST00000394980.5:72073|58
FSSRVFMVLGLK
>ENST00000463743.5|SNV-125581-G-A|2
SSDTFHRR
>ENST00000344204.9|SNV-143554-C-A|2
GLTVIVDMRGSK
>FUSION-ENST00000514352.5:198173-ENST00000394980.5:72073|503
MNSSNIKCR
>ENST00000381541.7|SNV-260872-G-T|2
GACMIYNSTYLGR
>ENST00000485845.5|SNV-96673-C-T|2
HRLAHVENVFHPVECSYC
>FUSION-ENST00000514352.5:198173-ENST00000394980.5:72073|671
KLPHGMR
>ENST00000339474.9|SNV-60607-G-A|5
SLEFTKKLPGYGYTK
>FUSION-ENST00000514352.5:198173-ENST00000394980.5:72073|401
MSPPPVFRLWKQLTLQTLPFTMAK
>FUSION-ENST00000514352.5:198173-ENST00000394980.5:72073|15
GWDSFHSIRDNIY
>ENST00000483416.1|MNV-12939-AAGG-A|7
MLKIYQQPWEDLFLHIWLSK
>FUSION-ENST00000514352.5:198173-ENST00000394980.5:72073|439
NNTEDLVPLK
>ENST00000587353.5|SNV-60606-T-G|3
RTCSEIWGR
>ENST00000373647.9|INDEL-135896-C-CA|3
SEENAKKTNGISLQHED
>ENST00000303795.9|INDEL-58544-T-TA|10
SQLKHNPARK
>FUSION-ENST00000514352.5:198173-ENST00000394980.5:72073|330
TNQSQNTPLVQSAK
>FUSION-ENST00000514352.5:198173-ENST00000394980.5:72073|187
STGSKSSAELGFAQGLK
>ENST00000339474.9|SNV-60607-G-A|3
KLPGYGYTKK
>FUSION-ENST00000514352.5:198173-ENST00000394980.5:72073|100
ASDGEHFFMCFLAA
>FUSION-ENST00000514352.5:198173-ENST00000394980.5:72073|595
AIIIETCVFNACWNQVTTFNA
>ENST00000619186.4|SNV-12463-G-A|5
MAIYKQSQHMTEVVRHCPHHER
>FUSION-ENST00000514352.5:198173-ENST00000394980.5:72073|474
VYKCIHVR
>ENST00000381312.6|SNV-373704-G-T|2
GGAPCAKR
>ENST00000368331.5|MNV-93105-GG-G|2
VLSLLQHCLLCPLRPGQASLCLSPR
>ENST00000647422.1|SNV-196209-G-T|1
FLTTVGHCCMDSSTRG
>ENST00000526021.1|SNV-81480-T-G|1
TLGTAWAWPTVTGT
>ENST00000268712.8|SNV-71794-C-G|2
EQEERFQR
>ENST00000648739.1|SNV-113778-G-T|1
MIYNSTYLGRAFFGLK
>FUSION-ENST00000514352.5:198173-ENST00000394980.5:72073|379
MKETVLEDF
>ENST00000469067.5|MNV-107802-AAGG-A|2
KGLSPAGGV
>ENST00000381312.6|SNV-373704-G-T|5
ARGGAPCAK
>ENST00000339474.9|SNV-60607-G-A|1
LPGYGYTKK
>FUSION-ENST00000514352.5:198173-ENST00000394980.5:72073|729
GKFVSIVDITSQR
>ENST00000261897.5|SNV-74725-C-A|3
EFLQVLEQTECQNLHTK
>ENST00000493734.5|SNV-12139-A-C|11
QSLQLPRLPHR
>ENST00000317775.11|SNV-165913-C-T|3
RFGFKAHMER
>ENST00000491625.5|SNV-22508-A-G|5
MHHKLEAILTESQFLKQLQLR
>ENST00000361999.7|SNV-157004-G-C|3
IRTEQESKGPMTPR
>FUSION-ENST00000514352.5:198173-ENST00000394980.5:72073|183
MVMLTRQSLFFSSFTFP
>FUSION-ENST00000514352.5:198173-ENST00000394980.5:72073|174
MPEASAVLGLTQGL
>ENST00000367069.7|SNV-17570-C-T|2
IIEQSLLEVMEEEELANLR
>FUSION-ENST00000514352.5:198173-ENST00000394980.5:72073|674
GISMKLPHGMR
>FUSION-ENST00000505073.5:198173-ENST00000394980.5:72073|3
QRAGSSSSKMNSLVSIYICLPLIK
>ENST00000371579.7|SNV-4454-T-C|2
LEATTIGEWVKAAR
>FUSION-ENST00000514352.5:198173-ENST00000394980.5:72073|405
MSPPPVFR
>FUSION-ENST00000514352.5:198173-ENST00000394980.5:72073|636
SLMISLLFYIIGFQMK
>FUSION-ENST00000514352.5:198173-ENST00000394980.5:72073|167
SGSFLPGSRFPSSPGWV
>FUSION-ENST00000514352.5:198173-ENST00000394980.5:72073|492
EQIGIGLGLLKESKVNLEQFDK
>FUSION-ENST00000514352.5:198173-ENST00000394980.5:72073|424
GPDFVLHTVLVFVVEKMKTSL
>ENST00000231136.3|SNV-2598-C-T|1
EMEETPTSWNSFPFS
>ENST00000554654.5|SNV-172296-C-T|2
DPRGSGVCLPSSSASR
>ENST00000643008.1|SNV-16666-G-A|2
DISIYFTKEEWAEMGD
>ENST00000487584.6|SNV-15067-C-A|13
KMMMSSVLIQIREAMAALR
>ENST00000580366.1|SNV-104585-T-G|4
FRMCHRSK
>FUSION-ENST00000514352.5:198173-ENST00000394980.5:72073|341
NHSPQFL
>FUSION-ENST00000514352.5:198173-ENST00000394980.5:72073|548
MLMNSINVLTERYPIKK
>ENST00000262160.11|SNV-60606-T-G|3
AITTQNCNTKCVTIPSTCSEIWGR
>ENST00000541712.5|SNV-25324-T-C|9
AATSAAIEDAVRRIEDTMNQAR
>FUSION-ENST00000514352.5:198173-ENST00000394980.5:72073|412
PLHSSLNNKVKLCLK
>ENST00000509978.1|SNV-609923-A-C|6
MASFLPMSGATASR
>ENST00000395952.8|SNV-10320-C-G|4
KLPCEITSYLVAHTLGR
>ENST00000543498.5|SNV-29367-G-T|2
WSTNSCGARGACMIYNSTYLG
>ENST00000539861.5|SNV-55350-G-A|4
MHTHIHLNETK
>ENST00000315323.5|SNV-867-G-C|1
DSAAPCEPARPDGSMFFSQEETR
>ENST00000335110.5|SNV-166602-A-G|2
KVCFTVTPDTALSLEGEGR
>ENST00000538768.2|SNV-15562-C-A|1
FSWTIRHCTLTWSRSSFTS
>ENST00000233242.5|SNV-31645-T-G|5
KKQHLCVK
>ENST00000636854.3|SNV-5522-G-C|4
AALACGSEFFGAMLLSGMRESQR
>ENST00000378993.6|SNV-808979-C-T|1
ESEILWYKECRTK
>ENST00000252172.9|SNV-52773-T-A|3
MSQESIMDLENDKQQIEEKMK
>ENST00000474734.5|SNV-5376-G-A|6
MPSSYCCVR
>FUSION-ENST00000514352.5:198173-ENST00000394980.5:72073|274
LKVKFLVK
>ENST00000264042.8|SNV-127222-G-T|4
EGCLHKLTKNGLQQR
>FUSION-ENST00000514352.5:198173-ENST00000394980.5:72073|732
IDTSYLK
>ENST00000604270.5|SNV-6816-C-T|11
MGWAEAFPCRTEK
>ENST00000350082.9|SNV-45643-A-G|2
TLIPDASSEAVQLLRDMLQWDPK
>ENST00000346991.9|SNV-27816-T-C|1
EMMLQNLTTTSEDGK
>ENST00000448521.5|SNV-13200-A-G|5
RVGKDGFWAK
>ENST00000310826.10|MNV-17932-AA-A|3
GFTPTSK
>FUSION-ENST00000514352.5:198173-ENST00000394980.5:72073|726
FVSIVDITSQRNK
>FUSION-ENST00000514352.5:198173-ENST00000394980.5:72073|376
MTHIPKYFVVSK
>ENST00000394532.7|SNV-14442-C-A|3
VLQSWWDR
>ENST00000512826.5|SNV-160139-C-A|1
TQVGSGEAVTEESQAPPNEGR
>FUSION-ENST00000514352.5:198173-ENST00000394980.5:72073|342
MNHSPQFL
>FUSION-ENST00000505073.5:185513-ENST00000394980.5:72073|5
MNSLRSIQAVVGIRAK
>ENST00000538768.2|SNV-15562-C-A|2
FSWTIRHCTLTWSR
>FUSION-ENST00000514352.5:198173-ENST00000394980.5:72073|6
MYVRINCTYLLR
>FUSION-ENST00000514352.5:198173-ENST00000394980.5:72073|85
CRLVTYVYMCHAGVLHPLTR
>ENST00000491425.1|SNV-127222-G-T|4
ACSRGCFFCSQICCCTQAK
>FUSION-ENST00000514352.5:198173-ENST00000394980.5:72073|448
EISGGPCNKIL
>ENST00000471660.5|SNV-18546-G-T|4
TRTFSVSSKVTSMSTQTK
>ENST00000357250.10|SNV-8599-G-T|1
NNWNIWQIQDSSGKEQVGIK
>ENST00000567666.1|SNV-14505-G-T|4
MIDQCFQMTAGICFFSLKSLCGGLG
>ENST00000328299.4|SNV-337489-C-T|1
EVNTTIYVIWGPFRNMRK
>ENST00000493734.5|SNV-12139-A-C|1
LQPVLEGLQLPLVPHRAPAHPHR
>FUSION-ENST00000514352.5:198173-ENST00000394980.5:72073|105
MIAILTGVR
>ENST00000652107.1|SNV-100398-A-G|7
EAQKGGR
>ENST00000268712.8|SNV-71794-C-G|4
QREQEER
>ENST00000262160.11|SNV-60606-T-G|1
STPNTIDQWDTTGLYSFSEQTR
>FUSION-ENST00000514352.5:198173-ENST00000394980.5:72073|243
QNLSFHTSLILFK
>FUSION-ENST00000514352.5:198173-ENST00000394980.5:72073|663
RGELQPWVHVASGFTSIR
>ENST00000371579.7|SNV-4454-T-C|1
LEATTIGEWVKAARR
>ENST00000402685.7|SNV-384767-G-T|4
SPDSSLPRVINLTNNK
>ENST00000345988.7|SNV-75743-T-G|6
YRGAEEQLRSYQSELEAR
>FUSION-ENST00000514352.5:198173-ENST00000394980.5:72073|682
IPYSWSKL
>FUSION-ENST00000514352.5:198173-ENST00000394980.5:72073|350
IIRRSDFENFLILK
>FUSION-ENST00000514352.5:198173-ENST00000394980.5:72073|509
MPRTNWDWLRFIK
>FUSION-ENST00000514352.5:198173-ENST00000394980.5:72073|295
EAINIFQEMEPYESFSSILINFK
>FUSION-ENST00000514352.5:198173-ENST00000394980.5:72073|607
MKLTEINTETFEFPK
>ENST00000468592.5|INDEL-39651-C-CA|8
GVFHICALKDNSLAKK
>ENST00000477661.1|SNV-5575-G-A|6
MKMEKYYLTQWISVPHGRP
>ENST00000302451.9|SNV-42227-C-T|2
KYQNYSTIIIAK
>ENST00000493734.5|SNV-12139-A-C|36
GQAVQVQRLR
>ENST00000327827.12|SNV-447-G-A|2
EEGEAEIQEHRPEHWFSK
>ENST00000536350.5|SNV-3230-C-A|1
EIDEMNEIYDENSYWRNQNPGRYR
>ENST00000461971.5|SNV-18821-G-C|5
HLQTGVRSLDTSPLNK
>ENST00000493734.5|SNV-12139-A-C|9
LPHRAPAHPHR
>FUSION-ENST00000514352.5:198173-ENST00000394980.5:72073|214
MPVVHLLVFF
>ENST00000535831.5|SNV-21116-C-T|6
ISLRSAQGPPRGSQWWWLTSLIR
>ENST00000326665.10|SNV-84063-T-C|1
HVPAEEKEKDK
>ENST00000400324.9|SNV-324553-A-T|4
QLQQLEKELVTFPPPEDLHDKFVTK
>ENST00000473755.5|SNV-19302-C-T|8
KTAASTSASCILGTEGLTMSTCWLR
>ENST00000309447.6|SNV-202381-A-G|2
DSPITVSDSTESSEATPSK
>ENST00000514231.1|SNV-1306332-T-C|5
SDSDYDLSPKSMSRNSSTASDM
>ENST00000444310.4|SNV-19564-A-G|1
AHEDDVPKDRGGK
>ENST00000613690.4|INDEL-42556-T-TGAA|2
IHTGEKPYKCEEYGKT
>FUSION-ENST00000514352.5:198173-ENST00000394980.5:72073|127
MISNFIHVPTK
>ENST00000370758.5|SNV-189063-T-G|2
QKSKASFLR
>ENST00000513909.5|SNV-522-G-A|1
SGQEQGQRGCEHYDRGCLLK
>FUSION-ENST00000514352.5:198173-ENST00000394980.5:72073|673
GISMKLPHGMRWTQGWEEMR
>ENST00000382492.3|SNV-82977-A-G|3
QMRNAVAGSRVPGR
>ENST00000354992.6|SNV-272276-G-A|5
ESLEVRMHEVEEENR
>FUSION-ENST00000514352.5:198173-ENST00000394980.5:72073|321
TRQPGCSGSNL
>FUSION-ENST00000514352.5:198173-ENST00000394980.5:72073|147
QSLTITSLSLPQAHK
>ENST00000331380.4|SNV-413-A-G|1
VTIAQGGVLPNIQAVLLPRKTESHK
>ENST00000611644.4|SNV-9559-G-A|6
KEEEGFPEDKATESEK
>ENST00000607371.5|SNV-18880-C-G|3
EKVWRLNQEISR
>ENST00000485845.5|SNV-96673-C-T|3
MHRLAHVENVFHPVECSYC
>ENST00000513909.5|SNV-522-G-A|3
SGQEQGQR
>ENST00000590779.5|SNV-29367-G-T|1
GACMIYNSTYLGIF
>ENST00000478571.1|INDEL-23198-G-GA|2
MLFEDLLLNEIPEKKR
>FUSION-ENST00000514352.5:198173-ENST00000394980.5:72073|715
MTAVFSSCLPCFHGKFDILYSRTR
>ENST00000494980.5|SNV-18546-G-T|6
QKTRTFSTMQAVNK
>ENST00000651382.1|SNV-149264-A-G|2
LVQKFPCSIGMMELAQQLR
>ENST00000372309.7|SNV-21440-A-T|1
SAVLMLVMMFEGK
>FUSION-ENST00000514352.5:198173-ENST00000394980.5:72073|599
MWFHHVGLIGLEHLTSGDPLTSPPK
>ENST00000289989.10|INDEL-3686-C-CA|9
KPFCRLRPLGAPGDPGWR
>ENST00000359933.6|SNV-68190-G-A|2
SPEADVTCSLPR
>ENST00000447540.5|SNV-194874-G-A|4
IDGRVRENLR
>ENST00000525815.6|SNV-112502-C-T|3
LGSDNLLVILK
>ENST00000311127.9|SNV-58306-C-T|1
SGYFQFNKMDHSC
>FUSION-ENST00000514352.5:198173-ENST00000394980.5:72073|53
MVLGLKFK
>FUSION-ENST00000514352.5:198173-ENST00000394980.5:72073|153
ATTDVYAR
>ENST00000611644.4|SNV-9559-G-A|3
EEEGFPEDKATESEKTLSLVK
>ENST00000467087.5|INDEL-150831-G-GA|1
QNAEMQLAIAKDEAEKN
>ENST00000514231.1|SNV-1306332-T-C|3
MSRNSSTASDM
>ENST00000381232.7|INDEL-340938-C-CA|3
FRHRQGAQSVL
>ENST00000258526.9|SNV-99403-T-C|5
SSKVRTNATVK
>ENST00000375963.8|SNV-8011-G-A|1
SRPRKPQKTR
>ENST00000381883.5|SNV-386-G-A|3
MDLNPSFLGITLR
>ENST00000372309.7|SNV-21440-A-T|2
RSAVLMLVMMFEGK
>ENST00000301923.13|INDEL-206372-C-CA|1
TSDRSAAAE
>ENST00000588975.1|SNV-9845-A-G|5
RRTTATAGDELFASR
>FUSION-ENST00000514352.5:198173-ENST00000394980.5:72073|575
YYHIQSSQQYYQLNDSVVIK
>ENST00000358077.9|SNV-209919-C-A|1
DFLPSPLNALLR
>FUSION-ENST00000514352.5:198173-ENST00000394980.5:72073|5
YVRINCTYLLR
>FUSION-ENST00000514352.5:198173-ENST00000394980.5:72073|17
GWDSFHSIR
>ENST00000424383.4|SNV-58458-C-G|5
AFRAEAVGVQK
>ENST00000572221.5|SNV-3482-C-T|3
IAPPALGFWLRR
>FUSION-ENST00000514352.5:198173-ENST00000394980.5:72073|410
MHLQSCPVLFVLSDSDNFHLWPILL
>ENST00000460320.1|SNV-11471-G-A|12
YSNLDLKTQEAYEMAMR
>ENST00000519044.5|SNV-59793-A-G|3
RAVLVLKTDAEELVSR
>ENST00000564180.1|SNV-16700-C-T|1
LSSLFCSL
>ENST00000449771.7|SNV-31862-C-T|2
LALAKLSSPVIPFMPLLLK
>ENST00000544233.5|SNV-28167-A-C|4
ALRSFLTPYQVLALPIPKK
>FUSION-ENST00000514352.5:198173-ENST00000394980.5:72073|390
SLEVPVIKYFEL
>ENST00000327827.12|SNV-447-G-A|5
EERKEEGEAEIQEHRPEHWFSK
>ENST00000444310.4|SNV-19564-A-G|5
DRAHEDDVPK
>ENST00000436881.2|SNV-1411-A-T|3
SYEYLLGR
>FUSION-ENST00000514352.5:198173-ENST00000394980.5:72073|594
MAERHHCR
>FUSION-ENST00000514352.5:198173-ENST00000394980.5:72073|592
MAERHHCRGGGQYIR
>ENST00000350082.9|SNV-45643-A-G|4
WPQCVPNNLKTLIPDASSEAVQLLR
>ENST00000379509.7|SNV-193348-G-A|1
IFGGLEIIELACYQLLHKQPHLNSK
>FUSION-ENST00000514352.5:198173-ENST00000394980.5:72073|143
SKCSLVSKW
>FUSION-ENST00000514352.5:198173-ENST00000394980.5:72073|580
YPWFSYFILK
>ENST00000475315.5|SNV-81195-C-T|6
LMSRNEEATKYLECTK
>ENST00000381232.7|INDEL-340938-C-CA|5
HPIPLPARFR
>ENST00000457812.5|SNV-73975-G-T|3
TMIVDER
>ENST00000533608.7|SNV-12306-C-T|6
LPADSPIPERGDLSCRMHMCFDVYR
>ENST00000368331.5|MNV-93105-GG-G|1
LCSLLPLCPR
>FUSION-ENST00000514352.5:198173-ENST00000394980.5:72073|516
YELFKHQMPR
>FUSION-ENST00000514352.5:198173-ENST00000394980.5:72073|566
QSNLACSKSRLQHSVR
>ENST00000318672.7|SNV-100507-T-C|3
RPFRIEPTNIVNVNHVIQR
>FUSION-ENST00000514352.5:198173-ENST00000394980.5:72073|224
SWRVSLMFSSIVP
>ENST00000649031.1|SNV-884-C-G|1
HEPLGLPMESYQPWALPNGWNGQM
>ENST00000543933.5|SNV-9484-C-T|1
GFLALYQTVGAFTCATPGTWKDR
>ENST00000303924.5|SNV-27003-A-T|1
GNIVMVFMSLYSVLYLSSLLPAK
>FUSION-ENST00000514352.5:198173-ENST00000394980.5:72073|617
LEVLIVFFWCDHFLILGKFVTTK
>FUSION-ENST00000514352.5:198173-ENST00000394980.5:72073|28
VSIFSCVFWLHKCLLLR
>ENST00000637795.1|SNV-811558-C-T|4
IRHLVYSVQKLFTK
>ENST00000493734.5|SNV-12139-A-C|44
LLRQGLHLPLIPHRACEDPQR
>ENST00000510204.5|SNV-39336-G-A|2
DSTASGTPLPSQGR
>ENST00000493734.5|SNV-12139-A-C|21
APAHPQRR
>ENST00000525956.5|SNV-15067-C-A|4
TPKDQKIR
>ENST00000513069.1|SNV-39336-G-A|1
EGPGCVGRNL
>FUSION-ENST00000514352.5:198173-ENST00000394980.5:72073|739
MLSISDMFMSLAK
>FUSION-ENST00000514352.5:198173-ENST00000394980.5:72073|598
WFHHVGLIGLEHLTSGDPLTSPPK
>ENST00000560802.1|SNV-93768-G-A|2
MDGSFDCDCSELEPPDH
>ENST00000301923.13|INDEL-206372-C-CA|6
TWAAPSTVLHAPWGWGR
>FUSION-ENST00000514352.5:198173-ENST00000394980.5:72073|667
MRWTQGWEEMR
>FUSION-ENST00000505073.5:198173-ENST00000394980.5:72073|1
MNSLVSIYICLPLIK
>FUSION-ENST00000514352.5:198173-ENST00000394980.5:72073|43
MIAHLTFGSYECAFLPEYLFSLVFR
>FUSION-ENST00000514352.5:198173-ENST00000394980.5:72073|399
LWKQLTLQTLPFTMAK
>FUSION-ENST00000514352.5:198173-ENST00000394980.5:72073|139
FYYYTLSFR
>ENST00000546626.1|SNV-74725-C-A|3
PEPPHQRPK
>ENST00000484970.1|SNV-10084-C-A|6
MQFSRQNR
>ENST00000317775.11|SNV-171351-T-G|1
HDVRVWNSQLIRYAGYK
>ENST00000545683.1|SNV-108-A-G|3
KAVAKVQK
>ENST00000232766.6|SNV-36808-T-G|1
IVLAASIPYFHAMLTNDMMECK
>ENST00000380495.8|SNV-23513-G-A|1
LVSSVQAIMASTAGYIISTSCK
>ENST00000540721.5|SNV-16053-G-T|2
GNFEKLRPSMIR
>FUSION-ENST00000514352.5:198173-ENST00000394980.5:72073|208
LDYLVIFSIELC
>ENST00000473899.1|SNV-11592-A-T|1
WLGNSLGRPGTSCWVDSCVYAVAMS
>ENST00000449771.7|SNV-31862-C-T|1
LSSPVIPFMPLLLK
>FUSION-ENST00000514352.5:198173-ENST00000394980.5:72073|45
ESFPHCLFFSDLSK
>ENST00000484970.1|SNV-10084-C-A|2
QNRLSQK
>FUSION-ENST00000514352.5:198173-ENST00000394980.5:72073|3
YVRINCTYLLRK
>ENST00000436881.2|SNV-1411-A-T|4
GRSYEYLLGREVR
>ENST00000636250.1|SNV-6180-C-A|8
LMLPKEASPYQR
>ENST00000472958.5|SNV-70435-G-T|5
CRAWCGR
>ENST00000461003.5|SNV-22110-T-C|1
ISAHSPRPLSCLELPPEGAEGSGSR
>ENST00000570298.5|SNV-14505-G-T|3
IDQCFQMTELVRRPGLGEGTQLKR
>FUSION-ENST00000514352.5:198173-ENST00000394980.5:72073|612
MCFSYCI
>ENST00000485744.5|SNV-243445-G-A|11
MEIDSNVTLPCYVQGYPEPTIK
>ENST00000574684.1|SNV-12463-G-A|1
HCPHHERCSDSDGWL
>ENST00000320580.9|SNV-146305-G-T|3
SKLSDRSPDIDNYSEEEEESFSS
>ENST00000380249.5|SNV-162703-A-G|3
FMAVSDVPSLSVGKGVQWEKLIAK
>ENST00000187397.8|SNV-70096-G-T|2
EEEYHRVR
>ENST00000338977.5|MNV-57287-CAT-C|4
RIHTGEKPYTWR
>FUSION-ENST00000514352.5:198173-ENST00000394980.5:72073|113
AGSNGISSSR
>ENST00000528712.5|SNV-81480-T-G|1
QDSWNSLGLADSHGDIITA
>ENST00000389175.9|MNV-90447-AG-A|1
ANMMPQCGINSKSCT
>ENST00000256425.6|SNV-26019-T-C|1
LYQQLSHHHPEILQFFYANKIL
>ENST00000187397.8|SNV-70096-G-T|1
EEEYHRVRER
>ENST00000370211.8|SNV-24976-C-T|4
MGGARLGARNMAGQDVGCGR
>ENST00000624873.3|SNV-257948-A-G|1
VAAPVKPPATRPKPTVFPK
>FUSION-ENST00000514352.5:198173-ENST00000394980.5:72073|236
SSSLIHVVAIDRISSDFYG
>ENST00000229243.7|SNV-3230-C-A|1
EIDEMNEIYDENSYWR
>FUSION-ENST00000514352.5:198173-ENST00000394980.5:72073|677
CELGCHRGISMK
>FUSION-ENST00000514352.5:198173-ENST00000394980.5:72073|723
ESLTFFILEQDT
>FUSION-ENST00000514352.5:198173-ENST00000394980.5:72073|287
YHSLNMKLHLLITGIHFR
>ENST00000419665.6|SNV-154-G-A|1
EEHTETGSAPEMGAQK
>ENST00000307046.8|SNV-63811-G-A|2
GEQKEGTEASLQIR
>ENST00000389175.9|MNV-90447-AG-A|9
NYEQSLSIQRFVCEMTNLQKR
>ENST00000444310.4|SNV-19564-A-G|4
DRAHEDDVPKDR
>ENST00000262464.9|SNV-264052-G-T|1
CWGIGTIPEACPFRGSEEYRR
>FUSION-ENST00000514352.5:198173-ENST00000394980.5:72073|414
PLHSSLNNKVK
>FUSION-ENST00000514352.5:198173-ENST00000394980.5:72073|433
MPKWMSQDK
>ENST00000444310.4|SNV-19564-A-G|6
DVDPKDRAHEDDVPK
>ENST00000489814.5|SNV-116905-G-A|3
APARGWTNHSR
>ENST00000373277.8|SNV-35765-G-A|3
VDCLVARILGITK
>FUSION-ENST00000514352.5:198173-ENST00000394980.5:72073|711
FDILYSRTRHLNTETR
>ENST00000321582.9|SNV-481-G-A|5
RGSSENELAAR
>FUSION-ENST00000514352.5:198173-ENST00000394980.5:72073|639
LKNKSLMISLLFYIIGFQMK
>ENST00000371579.7|SNV-4454-T-C|3
LEATTIGEWVK
>FUSION-ENST00000514352.5:198173-ENST00000394980.5:72073|462
VKPRLYLHFVK
>ENST00000569891.5|SNV-9725-C-T|2
VITQVLGTQCRLNFLLWK
>ENST00000358047.5|SNV-211-G-T|1
FPPVDTQNWVFVTEGMYDFR
>ENST00000470922.5|SNV-925-G-A|1
PRDSWTAR
>ENST00000462606.1|SNV-272276-G-A|4
AWRCACTR
>FUSION-ENST00000514352.5:198173-ENST00000394980.5:72073|338
MNLMINIKTNQSQNTPLVQSAK
>ENST00000359933.6|SNV-68190-G-A|4
KSPEADVTCSLPR
>ENST00000345057.9|SNV-3283-G-T|1
AAGQNGHEEWLGSAYLFVESSLDK
>ENST00000394945.6|SNV-609923-A-C|1
LSTNEWCYCFQKPGGLPCQNEMNR
>FUSION-ENST00000514352.5:198173-ENST00000394980.5:72073|718
TAVFSSCLPCFHGK
>FUSION-ENST00000514352.5:198173-ENST00000394980.5:72073|409
HLQSCPVLFVLSDSDNFHLWPILL
>ENST00000381232.7|INDEL-340938-C-CA|1
QGAQSVL
>ENST00000219689.11|SNV-79738-G-A|2
SSVTSPLAINENCMR
>ENST00000543163.5|SNV-6201-C-G|3
GFEALAYRGLETGSR
>FUSION-ENST00000514352.5:198173-ENST00000394980.5:72073|222
MVLAILGILNCYIK
>FUSION-ENST00000514352.5:198173-ENST00000394980.5:72073|680
MCELGCHR
>ENST00000393567.7|SNV-309905-C-T|4
LEKECTEK
>ENST00000444294.7|SNV-1280-C-T|1
VLPMVPAPPGSSAAVAR
>FUSION-ENST00000514352.5:198173-ENST00000394980.5:72073|255
MYHIFFILLLADGHLS
>FUSION-ENST00000514352.5:198173-ENST00000394980.5:72073|38
MVFLVLDT
>ENST00000310826.10|MNV-17932-AA-A|6
SLDQQQVFTVMLTCTITQK
>FUSION-ENST00000514352.5:198173-ENST00000394980.5:72073|80
CHAGVLHPLTRHLALGISPK
>ENST00000328299.4|SNV-337489-C-T|2
EVNTTIYVIWGPFRNMR
>FUSION-ENST00000514352.5:198173-ENST00000394980.5:72073|260
LIDSELPLEAGLNK
>ENST00000289004.8|SNV-6201-C-G|1
MGFEALAYRGLETGSREVVSHVIK
>ENST00000674237.1|SNV-115716-G-A|1
LNSPWQTHIRVHKK
>FUSION-ENST00000514352.5:198173-ENST00000394980.5:72073|582
MYPWFSYFILK
>ENST00000381541.7|SNV-260872-G-T|1
GACMIYNSTYLGRAFFGLK
>FUSION-ENST00000514352.5:198173-ENST00000394980.5:72073|601
MSHLSVTLQFIHFLF
>FUSION-ENST00000514352.5:198173-ENST00000394980.5:72073|360
MWEAEVAVSRDRATALQSGQQSK
>ENST00000460538.5|SNV-30900-C-A|2
MLSDGVSCEDVNECITGSHSCR
>ENST00000491425.1|SNV-127222-G-T|3
GCFFCSQICCCTQAK
>FUSION-ENST00000514352.5:198173-ENST00000394980.5:72073|394
KRSLEVPVIK
>FUSION-ENST00000514352.5:198173-ENST00000394980.5:72073|615
FVLLCIGYYIIIVAVDIFGLSMK
>ENST00000262160.11|SNV-60606-T-G|2
CVTIPSTCSEIWGR
>ENST00000582394.1|SNV-14313-C-G|3
EWLMVTCHLFLTAPLQVTSLQCTEK
>ENST00000604270.5|SNV-6816-C-T|12
GWAEAFPCR
>FUSION-ENST00000514352.5:198173-ENST00000394980.5:72073|669
KLPHGMRWTQGWEEMR
>ENST00000474707.1|INDEL-135896-C-CA|2
TNGISLQHEGK
>ENST00000560802.1|SNV-93768-G-A|4
MLYQSKMDGSFDCDCSELEPPDH
>FUSION-ENST00000514352.5:198173-ENST00000394980.5:72073|229
MCGFISEISTLFHWSACLFL
>ENST00000674237.1|SNV-115716-G-A|6
ISPVPYEDLKTKLNSPWQTHIR
>ENST00000290650.9|SNV-46966-C-T|1
EESDSENPCLISRLMLWDAKLYK
>FUSION-ENST00000514352.5:198173-ENST00000394980.5:72073|743
NSLVSIYICLPLIK
>ENST00000478571.1|INDEL-23198-G-GA|1
LFEDLLLNEIPEKKR
>FUSION-ENST00000514352.5:198173-ENST00000394980.5:72073|76
MVVSFAVQK
>ENST00000310826.10|MNV-17932-AA-A|9
DEFGELEGTRPNKKFNANIALR
>ENST00000276480.11|SNV-288788-T-C|6
YVLTDHKKDPLEVPEIK
>ENST00000444310.4|SNV-19564-A-G|2
AHEDDVPKDR
>ENST00000589328.5|SNV-74516-G-A|4
VREEWQSEHIKTCEAFEAQECER
>ENST00000253083.9|SNV-25324-T-C|6
EMAATSAAIEDAVRRIEDTMNQAR
>ENST00000258526.9|SNV-99403-T-C|2
TNATVKLR
>FUSION-ENST00000514352.5:198173-ENST00000394980.5:72073|286
MKLHLLITGIHFR
>ENST00000567666.1|SNV-14505-G-T|11
TVTVRLKHLTYLDDRPVFPNDSR
>ENST00000615459.4|SNV-22017-A-G|3
RENASRNLAR
>ENST00000350082.9|SNV-45643-A-G|1
TLIPDASSEAVQLLRDMLQWDPKK
>ENST00000379509.7|SNV-193348-G-A|2
IFGGLEIIELACYQLLHK
>ENST00000514589.5|SNV-522-G-A|2
SKVSGAASTMTEDVS
>ENST00000652107.1|SNV-100398-A-G|1
FYSAKPEILRAMQRADEALNK
>ENST00000651382.1|SNV-201690-A-G|9
MYGNRSNSSMAALIAR
>FUSION-ENST00000514352.5:198173-ENST00000394980.5:72073|39
IYNPLGIYPVIGWLGQMVFLVLDT
>ENST00000572221.5|SNV-3482-C-T|1
IAPPALGFWLRRWR
>FUSION-ENST00000514352.5:198173-ENST00000394980.5:72073|319
MLLFVFPVTNHIFLSVPF
>FUSION-ENST00000514352.5:198173-ENST00000394980.5:72073|730
IDTSYLKGKFVSIVDITSQR
>FUSION-ENST00000514352.5:198173-ENST00000394980.5:72073|565
SRLQHSVR
>ENST00000303795.9|INDEL-58544-T-TA|4
AINFIRKFR
>FUSION-ENST00000514352.5:198173-ENST00000394980.5:72073|436
MNNTEDLVPLKEGKMPK
>FUSION-ENST00000514352.5:198173-ENST00000394980.5:72073|417
MPLHSSLNNK
>FUSION-ENST00000514352.5:198173-ENST00000394980.5:72073|140
GWSNGGLGNATVSFLSSFFFK
>ENST00000570935.1|SNV-3979-C-A|2
KNGMSLGAVEVGQR
>FUSION-ENST00000514352.5:198173-ENST00000394980.5:72073|538
MHEICFLTCSTVR
>ENST00000570298.5|SNV-14505-G-T|6
MIDQCFQMTELVRRPGLGEGTQLK
>ENST00000636250.1|SNV-6180-C-A|3
LPKEASPYQRHSSMSSSMAR
>ENST00000485807.1|SNV-2454-C-G|1
FLEQELCAVQEEVSEWR
>ENST00000331380.4|SNV-413-A-G|2
VTIAQGGVLPNIQAVLLPRK
>ENST00000611864.4|SNV-858475-G-T|3
LYLTIGLSSVK
>ENST00000514589.5|SNV-522-G-A|4
MAPAVKSKVSGAASTMTEDVS
>ENST00000547211.5|MNV-493-TCCTT-T|5
SSRCSRSACPFAGR
>ENST00000493734.5|SNV-12139-A-C|40
ACEDPQR
>FUSION-ENST00000514352.5:198173-ENST00000394980.5:72073|533
HEICFLTCSTVRKK
>FUSION-ENST00000514352.5:198173-ENST00000394980.5:72073|117
VSHYGFDLHFSDGQ
>ENST00000399878.8|SNV-33615-C-T|1
LDISFNGGQIVVITSIGQDLK
>FUSION-ENST00000514352.5:198173-ENST00000394980.5:72073|336
MNLMINIKTNQSQNTPLVQSAKQK
>FUSION-ENST00000514352.5:198173-ENST00000394980.5:72073|413
MPLHSSLNNKVKLCLK
>ENST00000528718.6|SNV-8981-G-A|1
KRFLLQR
>ENST00000394532.7|SNV-14442-C-A|2
VLQSWWDRNLGR
>FUSION-ENST00000514352.5:198173-ENST00000394980.5:72073|131
YLVFCSCDSLLR
>FUSION-ENST00000514352.5:198173-ENST00000394980.5:72073|378
KETVLEDF
>FUSION-ENST00000514352.5:198173-ENST00000394980.5:72073|400
SPPPVFRLWKQLTLQTLPFTMAK
>ENST00000535831.5|SNV-21116-C-T|3
GSQWWWLTSLIR
>ENST00000538768.2|SNV-15562-C-A|4
TCVCWPRFSWTIR
>ENST00000461084.5|SNV-36808-T-G|1
LTNDMMECK
>ENST00000533625.5|SNV-26913-G-C|2
SNFVTESGAR
>FUSION-ENST00000514352.5:198173-ENST00000394980.5:72073|545
NSINVLTER
>ENST00000636250.1|SNV-6180-C-A|4
MLPKEASPYQRHSSMSSSMAR
>FUSION-ENST00000514352.5:198173-ENST00000394980.5:72073|41
CGDNHSGFYSATLLYLLHY
>ENST00000581182.1|SNV-29432-G-A|1
IWSIYSWCQNCITQVWM
>FUSION-ENST00000514352.5:198173-ENST00000394980.5:72073|552
MLMNSINVLTER
>ENST00000344204.9|SNV-143554-C-A|4
RGLTVIVDMRGSK
>ENST00000514589.5|SNV-522-G-A|3
APAVKSKVSGAASTMTEDVS
>ENST00000394121.8|SNV-25583-C-A|1
NLHHTYSCKYDSCCVIDKITR
>FUSION-ENST00000514352.5:198173-ENST00000394980.5:72073|668
LPHGMRWTQGWEEMR
>ENST00000415148.6|SNV-67269-A-G|1
EDSHSTTGTAAASAHTSHPVQGR
>ENST00000579755.1|SNV-24190-C-T|3
HSHPTRVR
>FUSION-ENST00000514352.5:198173-ENST00000394980.5:72073|160
MCTPSPLAPSPVQNWDLPKD
>ENST00000561623.5|SNV-11592-G-A|2
LIIVASQTMRYR
>ENST00000493734.5|SNV-12139-A-C|7
APAHPHR
>ENST00000579755.1|SNV-24190-C-T|4
RPRHSHPTRVR
>FUSION-ENST00000514352.5:198173-ENST00000394980.5:72073|326
NPTGLIWYIHLHTSVSRHESCSSLK
>ENST00000538285.6|SNV-18252-C-A|3
MKCSYSIPFGGQ
>ENST00000510204.5|SNV-39336-G-A|3
MDSTASGTPLPSQGR
>FUSION-ENST00000514352.5:198173-ENST00000394980.5:72073|381
MLHLDCEHRNPKLR
>ENST00000261897.5|SNV-74725-C-A|2
EFLQVLEQTECQNLHTKGR
>FUSION-ENST00000514352.5:198173-ENST00000394980.5:72073|708
HLNTETR
>FUSION-ENST00000514352.5:198173-ENST00000394980.5:72073|175
ILPCYFGYYSFVM
>ENST00000572221.5|SNV-3482-C-T|4
MIAPPALGFWLRR
>ENST00000636250.1|SNV-6180-C-A|1
EASPYQRHSSMSSSMAR
>FUSION-ENST00000514352.5:198173-ENST00000394980.5:72073|387
AQTRNKSSQE
>FUSION-ENST00000514352.5:198173-ENST00000394980.5:72073|298
MTLFQWKHNLF
>FUSION-ENST00000514352.5:198173-ENST00000394980.5:72073|63
MVMPRFSSRVFMVLGLK
>ENST00000604270.5|SNV-6816-C-T|10
GWAEAFPCRTEK
>FUSION-ENST00000514352.5:198173-ENST00000394980.5:72073|664
MRGELQPWVHVASGFTSIR
>ENST00000444273.6|SNV-55213-A-T|5
MTLRSHMELTAHFR
>FUSION-ENST00000514352.5:198173-ENST00000394980.5:72073|244
DRRVGSFSACGYPVFQHHLLR
>FUSION-ENST00000514352.5:198173-ENST00000394980.5:72073|717
MTAVFSSCLPCFHGKFDILYSR
>ENST00000477661.1|SNV-5575-G-A|1
MGGRREV
>FUSION-ENST00000514352.5:198173-ENST00000394980.5:72073|372
YFVVSKFF
>FUSION-ENST00000514352.5:198173-ENST00000394980.5:72073|136
MSENMRYLVFCSCDSLLR
>FUSION-ENST00000514352.5:198173-ENST00000394980.5:72073|420
VALSSDYSANAFAK
>ENST00000379757.9|SNV-24825-C-T|2
FYALWCGHCKTLAPTWEELSK
>ENST00000376656.8|SNV-15412-G-C|1
HYWDVEVGDKTHWAVGVCRDSVSR
>ENST00000579755.1|SNV-24190-C-T|2
HSHPTRVRR
>ENST00000540721.5|SNV-16053-G-T|3
ILRGNFEKLRPSMIR
>ENST00000389484.8|SNV-1772912-T-C|2
LTHKARPCK
>FUSION-ENST00000514352.5:198173-ENST00000394980.5:72073|306
ELCIYWHFLRSLI
>ENST00000419665.6|SNV-154-G-A|2
MEEHTETGSAPEMGAQK
>ENST00000469067.5|MNV-107802-AAGG-A|3
PPNSSRKGLSPAGGV
>ENST00000527357.5|SNV-7695-C-T|2
MWGCGCSSPHCRPGAAVK
>ENST00000548825.6|SNV-74725-C-A|1
EFLQVLETECQNLHTKGRK
>ENST00000539861.5|SNV-55350-G-A|3
HTHIHLNETK
>ENST00000307046.8|SNV-63811-G-A|7
KGWPKTHPR
>ENST00000444294.7|SNV-1280-C-T|2
SPNGVRVLPMVPAPPGSSAAVAR
>ENST00000485744.5|SNV-243445-G-A|4
LAHLQFSYKNLLMCLWKLTQM
>FUSION-ENST00000514352.5:198173-ENST00000394980.5:72073|311
FQSFKWK
>FUSION-ENST00000514352.5:198173-ENST00000394980.5:72073|240
IRSSSLIHVVAIDR
>ENST00000262124.15|SNV-1005-A-C|4
RIAADHK
>ENST00000370211.8|SNV-24976-C-T|1
NMAGQDVGCGR
>FUSION-ENST00000514352.5:198173-ENST00000394980.5:72073|404
SPPPVFR
>FUSION-ENST00000514352.5:198173-ENST00000394980.5:72073|257
MLLQLTGSHLIFMAE
>ENST00000345136.7|SNV-45154-C-T|2
YSCDCSATVTR
>ENST00000301923.13|INDEL-206372-C-CA|4
ASSLHSTWSKPKQR
>ENST00000344204.9|SNV-143554-C-A|5
RGLTVIVDMR
>FUSION-ENST00000514352.5:198173-ENST00000394980.5:72073|396
QLTLQTLPFTMAKR
>ENST00000326303.4|SNV-592-A-C|1
DVQIPFVVELEVLDGHAPEPGR
>ENST00000379607.10|SNV-6081-A-G|5
RLCHIGGK
>ENST00000475163.5|SNV-10235-A-G|1
QSPWVVWQLELGASGWLP
>ENST00000527224.1|SNV-146305-G-T|2
VSHHNRK
>ENST00000493734.5|SNV-12139-A-C|28
LREGLQLPRVPAR
>FUSION-ENST00000514352.5:198173-ENST00000394980.5:72073|585
YLRMYPWFSYFILK
>ENST00000258168.7|SNV-23572-C-A|7
CGEDFYATSETNYIRKINPK
>FUSION-ENST00000514352.5:198173-ENST00000394980.5:72073|74
MVVSFAVQKLFSLIR
>ENST00000487584.6|SNV-15067-C-A|4
MSSVLIQIREAMAALRK
>FUSION-ENST00000514352.5:198173-ENST00000394980.5:72073|693
VEVGCVGRGMV
>ENST00000512595.5|SNV-100507-T-C|5
MAICILTWRIRPFR
>FUSION-ENST00000514352.5:198173-ENST00000394980.5:72073|713
FDILYSR
>ENST00000389175.9|MNV-90447-AG-A|2
ANMMPQCGINSK
>FUSION-ENST00000514352.5:198173-ENST00000394980.5:72073|164
YTCAMLVCCTH
>ENST00000481362.5|SNV-21619-T-C|1
DVITGTLFGVNLDSLNNPQDPLLK
>ENST00000468592.5|INDEL-39651-C-CA|7
DNSLAKK
>FUSION-ENST00000514352.5:198173-ENST00000394980.5:72073|375
THIPKYFVVSK
>ENST00000258168.7|SNV-23572-C-A|3
TLETLEK
>ENST00000261897.5|SNV-74725-C-A|6
IRLFREFLQVLEQTECQNLHTK
>ENST00000519044.5|SNV-59793-A-G|5
GDEEKRAVLVLK
>ENST00000328299.4|SNV-337489-C-T|4
NPDYFFKEVNTTIYVIWGPFRNMR
>FUSION-ENST00000514352.5:198173-ENST00000394980.5:72073|650
DPGVGRDEGR
>ENST00000585342.5|SNV-29367-G-T|1
GACMIYNSTYLGYETLFLELSIQQ
>ENST00000603492.1|SNV-162703-A-G|2
WARESNGR
>ENST00000549375.5|SNV-118043-C-A|6
RIHQDSFLICSPITYWPR
>ENST00000544233.5|SNV-28167-A-C|3
SFLTPYQVLALPIPK
>ENST00000394329.8|SNV-166602-A-G|1
SVTPDTALSLEGEGRLDYHMSQNEK
>FUSION-ENST00000514352.5:198173-ENST00000394980.5:72073|4
MYVRINCTYLLRK
>ENST00000564255.5|SNV-194874-G-A|8
MSELMAESEKIFGK
>ENST00000381312.6|SNV-373704-G-T|1
GGAPCAKRK
>FUSION-ENST00000514352.5:198173-ENST00000394980.5:72073|472
VYKCIHVRISHGFSNGFT
>FUSION-ENST00000514352.5:198173-ENST00000394980.5:72073|703
RLPFDTIISHLLSTI
>ENST00000619916.4|SNV-4140-C-G|1
EEAMCAYITEMKLVAQK
>FUSION-ENST00000514352.5:198173-ENST00000394980.5:72073|660
GELQPWVHVASGFTSIR
>ENST00000470922.5|SNV-925-G-A|5
MRDAQGQLDSTR
>ENST00000616180.4|SNV-569669-G-A|1
LNRVRGGR
>ENST00000550997.5|SNV-118043-C-A|1
DSSGFIFDLQSNNVLAQGGAFENMK
>FUSION-ENST00000514352.5:198173-ENST00000394980.5:72073|256
LLQLTGSHLIFMAE
>FUSION-ENST00000514352.5:198173-ENST00000394980.5:72073|706
MLNMRLPFDTIISHLLSTI
>ENST00000359236.10|SNV-67497-G-A|3
EEDAAVGEQEGAR
>FUSION-ENST00000514352.5:198173-ENST00000394980.5:72073|262
FLKSAAILSSPAHFVSYK
>FUSION-ENST00000514352.5:198173-ENST00000394980.5:72073|61
MPRFSSR
>ENST00000651382.1|SNV-149264-A-G|6
MEVYRASVLAHLRLVQK
>ENST00000611540.4|SNV-12139-A-C|1
AFTCHSSLTVHAKIHSGDKPFK
>ENST00000308105.5|SNV-25901-C-T|1
YHYQPQLDQQILIRYICLRR
>FUSION-ENST00000514352.5:198173-ENST00000394980.5:72073|440
MNNTEDLVPLK
>ENST00000301923.13|INDEL-206372-C-CA|2
QRTSDRSAAAE
>ENST00000187397.8|SNV-70096-G-T|3
SIEEREEEYHRVR
>ENST00000312428.11|SNV-251954-A-C|2
EIEDKILEVLSSSEGNILEDETALK
>ENST00000258341.5|SNV-113035-A-G|4
KIPAIDQTITEANEK
>ENST00000229243.7|SNV-3230-C-A|4
VREVESTPMIMENIQELIRSAK
>FUSION-ENST00000514352.5:198173-ENST00000394980.5:72073|72
AIPPLSSHPTTVPR
>ENST00000543601.5|MNV-53362-CGGAGGA-C|3
SSEDSASR
>ENST00000187397.8|SNV-70096-G-T|4
SIEEREEEYHR
>ENST00000515802.5|SNV-39336-G-A|4
LQAPGESPRMDSTASGTPLPSQGR
>ENST00000467219.5|SNV-51675-T-A|3
ELRNRDVQER
>ENST00000453091.6|SNV-18920-A-G|1
SGGFINSLLQLEELGFRSGAPMIKK
>ENST00000513069.1|SNV-39336-G-A|3
APGWTLLHPELLYQVREGPGCVGR
>ENST00000539861.5|SNV-55350-G-A|6
LVTTTTTLVCTCMHTHIHLNETK
>ENST00000487584.6|SNV-15067-C-A|9
MMSSVLIQIR
>ENST00000311623.9|SNV-8348-C-A|2
YLTYRYFTR
>ENST00000375782.2|SNV-527-C-T|2
VYFFVGCANDLQRRPEK
>ENST00000389175.9|MNV-90447-AG-A|8
FVCEMTNLQKR
>ENST00000421184.5|SNV-23900-G-A|2
MVKELNR
>ENST00000484253.1|SNV-49777-C-T|3
SSACLRIR
>ENST00000443173.6|SNV-7352-C-A|2
DHVLDIQTTQR
>FUSION-ENST00000514352.5:198173-ENST00000394980.5:72073|88
MCTMCRLVTYVYMCHAGVLHPLTR
>ENST00000468592.5|INDEL-39651-C-CA|4
WDPRNGLLFSR
>FUSION-ENST00000514352.5:198173-ENST00000394980.5:72073|152
MATTDVYARSK
>ENST00000290650.9|SNV-46966-C-T|4
QIFCQACLREESDSENPCLISR
>ENST00000345988.7|SNV-75743-T-G|2
SYQSELEARR
>FUSION-ENST00000514352.5:198173-ENST00000394980.5:72073|619
LEVLIVFFWCDHFLILGK
>ENST00000647422.1|SNV-196209-G-T|5
STRTPAPRFLTTVGHCCMDSSTR
>ENST00000642530.1|SNV-18649-C-G|2
MQTSVQRQF
>ENST00000394121.8|SNV-25583-C-A|3
NLHHTYSCK
>ENST00000475315.5|SNV-81195-C-T|4
SRNEEATKYLECTK
>ENST00000381883.5|SNV-386-G-A|2
MDLNPSFLGITLRSLLAIDLWLSK
>ENST00000651382.1|SNV-201690-A-G|8
YGNRSNSSMAALIAR
>ENST00000260302.8|SNV-6607-A-G|3
FFWRLHPQQVGAELFLTK
>ENST00000281513.10|SNV-22005-A-T|1
CQVPKDPKPQW
>ENST00000393567.7|SNV-309905-C-T|1
ECTEKERLER
>ENST00000551150.5|MNV-493-TCCTT-T|10
SNYLRSSNYWMIIR
>ENST00000581447.1|SNV-30053-G-A|2
VETVALFSNGTQFR
>FUSION-ENST00000514352.5:198173-ENST00000394980.5:72073|488
MSSFLNTFLAIVQK
>ENST00000512595.5|SNV-100507-T-C|3
IRPFRIEPTNIVNVNHVIQR
>ENST00000512706.5|SNV-522-G-A|6
MAPAVKSKAPCCDK
>ENST00000479707.1|SNV-26113-C-A|2
QGLKISIQSLGPCQGEA
>ENST00000480897.5|SNV-4420-G-C|2
MESLHSLTSSCTAHSSCSKKR
>ENST00000468592.5|INDEL-39651-C-CA|1
NGLLFSRI
>FUSION-ENST00000514352.5:198173-ENST00000394980.5:72073|7
LTINSHVVTIAV
>FUSION-ENST00000514352.5:198173-ENST00000394980.5:72073|734
MNTDYRIDTSYLKGK
>ENST00000317775.11|SNV-171351-T-G|5
SAITIFPQRTDGKHDVR
>ENST00000256785.5|SNV-24933-G-A|1
WNPEVDCTEKK
>ENST00000395952.8|SNV-10320-C-G|5
VKKLPCEITSYLVAHTLGR
>ENST00000376603.6|SNV-46390-G-T|2
AAAAWALGQIGRHTPEHSR
>ENST00000369702.5|SNV-11279-C-G|3
NGSDTPNPEK
>FUSION-ENST00000514352.5:185513-ENST00000394980.5:72073|5
NSLRSIQAVVGIRAK
>FUSION-ENST00000514352.5:198173-ENST00000394980.5:72073|529
MRSCFLK
>ENST00000219689.11|SNV-79738-G-A|1
SSVTSPLAINENCMRPSWSLSAK
>FUSION-ENST00000514352.5:198173-ENST00000394980.5:72073|502
NSSNIKCR
>ENST00000490453.5|SNV-24976-C-T|1
AGQDVGCGRGGDDYSEDEGDSSVSR
>FUSION-ENST00000514352.5:198173-ENST00000394980.5:72073|82
CHAGVLHPLTR
>FUSION-ENST00000514352.5:198173-ENST00000394980.5:72073|297
TLFQWKHNLF
>ENST00000379370.7|SNV-26113-C-A|2
VCGSDGVTYGNECQLKTIACRQGLK
>ENST00000564747.1|SNV-87461-G-A|1
VSASSAGHGVSWMAT
>ENST00000470922.5|SNV-925-G-A|2
MPRDSWTAR
>ENST00000513909.5|SNV-522-G-A|2
SGQEQGQRGCEHYDR
>ENST00000382492.3|SNV-82977-A-G|2
NAVAGSR
>FUSION-ENST00000514352.5:198173-ENST00000394980.5:72073|696
MRVEVGCVGRGMV
>ENST00000402280.6|SNV-41216-G-T|2
LVGWQFDDDYLSVITGAFK
>ENST00000536350.5|SNV-3230-C-A|4
SAKEIDEMNEIYDENSYWRNQNPGR
>ENST00000447540.5|SNV-194874-G-A|3
VRENLRQAAIDR
>ENST00000318672.7|SNV-100507-T-C|1
IEPTNIVNVNHVIQRVSDHASAMNK
>ENST00000381541.7|SNV-260872-G-T|3
WSTNSCGARGACMIYNSTYLGR
>ENST00000380671.6|SNV-22508-A-G|1
LEAILTESQFLKQLQLRHLK
>ENST00000610253.5|SNV-50083-A-G|2
SRGFSLSGTESFNIQI
>ENST00000533608.7|SNV-12306-C-T|3
MHMCFDVYR
>ENST00000504690.5|SNV-50495-C-G|4
IFIDLGER
>ENST00000268712.8|SNV-71794-C-G|3
QREQEERFQR
>FUSION-ENST00000514352.5:198173-ENST00000394980.5:72073|526
MALFIKMLSIS
>FUSION-ENST00000514352.5:198173-ENST00000394980.5:72073|608
FIGFTDETY
>ENST00000496914.1|SNV-18821-G-C|4
SRSLDTSPLNKILLLPSWMK
>ENST00000372492.8|SNV-81889-C-T|2
LNEQEEIGRIIEMQR
>ENST00000470521.1|SNV-10062-C-T|2
RNWILSIM
>FUSION-ENST00000514352.5:198173-ENST00000394980.5:72073|337
NLMINIKTNQSQNTPLVQSAK
>FUSION-ENST00000514352.5:198173-ENST00000394980.5:72073|613
LCLLHILSYLMCFSYCI
>ENST00000618921.4|SNV-67574-G-C|1
QWTTHFKEDQLCT
>ENST00000447540.5|SNV-194874-G-A|1
ENLRQAAIDRFSKPDSDR
>ENST00000588975.1|SNV-9845-A-G|1
TTATAGDELFASRED
>FUSION-ENST00000514352.5:198173-ENST00000394980.5:72073|192
SLSPCCTAWNWER
>ENST00000359933.6|SNV-68190-G-A|3
KSPEADVTCSLPRHLSTSK
>FUSION-ENST00000514352.5:198173-ENST00000394980.5:72073|618
MLEVLIVFFWCDHFLILGKFVTTK
>ENST00000336338.10|SNV-123-T-C|2
EKGGTVNTSSKIR
>ENST00000286827.7|SNV-293477-A-G|4
RQHSYTSNGPAFMETASFKK
>FUSION-ENST00000514352.5:198173-ENST00000394980.5:72073|484
FGFGSFLSSNPTIFWENVFDLK
>ENST00000374779.3|MNV-777-CA-C|2
SKPSSTCSARLTVVITFCGTIFLMY
>FUSION-ENST00000514352.5:198173-ENST00000394980.5:72073|125
ISNFIHVPTK
>ENST00000461971.5|SNV-18821-G-C|4
HLQTGVRSLDTSPLNKILLLPSWMK
>FUSION-ENST00000514352.5:198173-ENST00000394980.5:72073|724
MESLTFFILEQDT
>ENST00000279389.8|SNV-23513-G-A|1
ASTAGYIISTSCK
>ENST00000233242.5|SNV-31645-T-G|3
KQHLCVKEVK
>ENST00000515393.5|SNV-262-C-G|1
RKQVVDR
>ENST00000509978.1|SNV-609923-A-C|2
ASFLPMSGATASRSLEVSLAR
>FUSION-ENST00000514352.5:198173-ENST00000394980.5:72073|344
SLMRLSSM
>ENST00000260302.8|SNV-6607-A-G|4
DRFFWRLHPQQVGAELFLTK
>ENST00000484970.1|SNV-10084-C-A|3
QFSRQNRLSQK
>FUSION-ENST00000514352.5:198173-ENST00000394980.5:72073|204
LWLPVFLR
>FUSION-ENST00000514352.5:198173-ENST00000394980.5:72073|678
MCELGCHRGISMK
>ENST00000582394.1|SNV-14313-C-G|2
MVTCHLFLTAPLQVTSLQCTEK
>FUSION-ENST00000514352.5:198173-ENST00000394980.5:72073|380
LHLDCEHRNPKLR
>ENST00000484970.1|SNV-10084-C-A|10
MTDAILQTEQTLTEKEK
>FUSION-ENST00000514352.5:198173-ENST00000394980.5:72073|294
MEPYESFSSILINFK
>ENST00000359570.9|MNV-144715-GGGGCCACCA-G|5
DYRDNTELPHHGKHRPEEGPLGR
>ENST00000481894.1|SNV-74582-C-A|2
LLQEFIAAYPKGGR
>ENST00000494980.5|SNV-18546-G-T|5
TRTFSTMQAVNK
>ENST00000335110.5|SNV-166602-A-G|3
CKKVCFTVTPDTALSLEGEGR
>ENST00000453091.6|SNV-18920-A-G|3
SGGFINSLLQLEELGFR
>ENST00000258526.9|SNV-99403-T-C|3
VRTNATVKLR
>ENST00000370473.5|SNV-10084-C-A|3
ESMTDAILQTEQTLTEK
>ENST00000393276.7|SNV-74582-C-A|1
LLQEVSDEDEILPPK
>ENST00000372890.6|SNV-11471-G-A|2
TQEAYEMAMR
>ENST00000380671.6|SNV-22508-A-G|2
LEAILTESQFLKQLQLR
>ENST00000301923.13|INDEL-206372-C-CA|13
FKPTNGR
>ENST00000301923.13|INDEL-206372-C-CA|10
GGSAERTTAK
>ENST00000473777.5|SNV-31862-C-T|2
VYRLALAKLSSPVI
>ENST00000274254.9|SNV-24977-A-G|2
SGLSTLVRR
>ENST00000636854.3|SNV-5522-G-C|1
TEVSLRTISTQDLR
>ENST00000546188.5|SNV-24927-A-G|5
LSRVHFHDSQR
>FUSION-ENST00000514352.5:198173-ENST00000394980.5:72073|327
NPTGLIWYIHLHTSVSR
>ENST00000378993.6|SNV-808979-C-T|6
EISCRDIEDFLLPTRESEILWYK
>ENST00000578777.5|SNV-29432-G-A|1
IWSIYSWCQNCITQSLEVLK
>FUSION-ENST00000514352.5:198173-ENST00000394980.5:72073|144
SKCSLVSK
>ENST00000395952.8|SNV-10320-C-G|3
KLPCEITSYLVAHTLGRR
>ENST00000543163.5|SNV-6201-C-G|5
GFEALAYR
>FUSION-ENST00000514352.5:198173-ENST00000394980.5:72073|570
HLKQSNLACSK
>ENST00000268138.12|SNV-48262-G-T|4
ISHTPQTPLYTPERLQNSPAK
>ENST00000318672.7|SNV-100507-T-C|2
IEPTNIVNVNHVIQR
>ENST00000176183.6|MNV-3177-AC-A|1
CVLPAPCPR
>ENST00000538285.6|SNV-18252-C-A|2
KCSYSIPFGGQ
>ENST00000484970.1|SNV-10084-C-A|12
MTDAILQTEQTLTEK
>ENST00000332857.7|INDEL-3466-C-CACTCAGGCCCCA|1
ETTMSPLLFQAQPLSHTQAPR
>ENST00000260302.8|SNV-6607-A-G|1
LHPQQVGAELFLTKSFWPELPNR
>ENST00000381232.7|INDEL-340938-C-CA|2
HRQGAQSVL
>ENST00000525815.6|SNV-112502-C-T|2
LGSDNLLVILKR
>FUSION-ENST00000514352.5:198173-ENST00000394980.5:72073|411
VKLCLKNK
>ENST00000493734.5|SNV-12139-A-C|30
RLREGLQLPR
>ENST00000487584.6|SNV-15067-C-A|8
MMSSVLIQIREAMAALR
>ENST00000373657.2|SNV-33193-G-C|3
QNFSSQSLEHVEKQNSLCGSAPNSR
>ENST00000376656.8|SNV-15412-G-C|3
HYWDVEVGDK
>FUSION-ENST00000514352.5:198173-ENST00000394980.5:72073|91
VVWAMQQCLSYPLFFLNFIIIL
>FUSION-ENST00000514352.5:198173-ENST00000394980.5:72073|148
MQSLTITSLSLPQAHK
>FUSION-ENST00000514352.5:198173-ENST00000394980.5:72073|444
GSPMALHREF
>ENST00000303795.9|INDEL-58544-T-TA|2
KYISRTR
>FUSION-ENST00000514352.5:198173-ENST00000394980.5:72073|270
MMHCLIKLWLF
>FUSION-ENST00000514352.5:198173-ENST00000394980.5:72073|572
MKLKHLK
>ENST00000373189.6|SNV-3699-G-A|1
FCGTYIIFFSLGIGSLLP
>ENST00000344204.9|SNV-143554-C-A|3
GLTVIVDMR
>ENST00000611644.4|SNV-9559-G-A|1
ATESEKTLSLVKELDAFPK
>ENST00000462606.1|SNV-272276-G-A|6
HEVEEENRALRR
>ENST00000301923.13|INDEL-206372-C-CA|18
VTEQKNQSAR
>FUSION-ENST00000514352.5:198173-ENST00000394980.5:72073|281
RTRNSQIFVVFIKPIK
>ENST00000616180.4|SNV-569669-G-A|2
EGVRLNRVR
>FUSION-ENST00000514352.5:198173-ENST00000394980.5:72073|102
VLICISLMASDGEHFFMCFLAA
>FUSION-ENST00000514352.5:198173-ENST00000394980.5:72073|216
DCIQSVDCLGK
>ENST00000540721.5|SNV-16053-G-T|4
MILRGNFEKLRPSMIR
>FUSION-ENST00000514352.5:198173-ENST00000394980.5:72073|328
QKNPTGLIWYIHLHTSVSR
>ENST00000604270.5|SNV-6816-C-T|7
TEKAQEVIK
>ENST00000487584.6|SNV-15067-C-A|3
SSVLIQIR
>ENST00000262464.9|SNV-264052-G-T|2
CWGIGTIPEACPFRGSEEYR
>FUSION-ENST00000514352.5:198173-ENST00000394980.5:72073|359
WEAEVAVSRDRATALQSGQQSK
>ENST00000533625.5|SNV-26913-G-C|1
SNFVTESGAREAR
>ENST00000541712.5|SNV-25324-T-C|2
MLCGGLRTR
>FUSION-ENST00000514352.5:198173-ENST00000394980.5:72073|505
TNWDWLRFIKGIQSK
>ENST00000377767.9|SNV-1227-A-C|3
IRDVTNNQEKHFSTFTNEHHR
>FUSION-ENST00000514352.5:198173-ENST00000394980.5:72073|333
INIKTNQSQNTPLVQSAK
>ENST00000509978.1|SNV-609923-A-C|5
MASFLPMSGATASRSLEVSLAR
>ENST00000382492.3|SNV-82977-A-G|1
NAVAGSRVPGR
>ENST00000380671.6|SNV-22508-A-G|5
GLKNELADMHHKLEAILTESQFLK
>ENST00000625028.1|SNV-1832-G-T|1
LVTYVLIPSPGFPESLG
>FUSION-ENST00000514352.5:198173-ENST00000394980.5:72073|392
RSLEVPVIKYFEL
>ENST00000233242.5|SNV-31645-T-G|2
QHLCVKEVK
>ENST00000456909.6|SNV-11592-A-T|4
EQLGEARDLLLGRFLCLR
>FUSION-ENST00000514352.5:198173-ENST00000394980.5:72073|290
EENHKYHSLNMK
>ENST00000453091.6|SNV-18920-A-G|4
TLHRSGGFINSLLQLEELGFR
>ENST00000544233.5|SNV-28167-A-C|1
SFLTPYQVLALPIPKKMK
>ENST00000265071.3|SNV-119739-C-T|1
ETLLWYNITVIATEINNPKQSSR
>ENST00000328299.4|SNV-337489-C-T|5
NPDYFFKEVNTTIYVIWGPFR
>FUSION-ENST00000514352.5:198173-ENST00000394980.5:72073|51
MVLGLKFKSLIHLDLIFV
>FUSION-ENST00000514352.5:198173-ENST00000394980.5:72073|264
STIVINWPYNEDKK
>ENST00000473755.5|SNV-19302-C-T|6
TAASTSASCILGTEGLTMSTCWLRK
>ENST00000615459.4|SNV-22017-A-G|2
ENASRNLAR
>ENST00000285737.9|SNV-58896-G-A|4
YTREAGVHSLDRK
>ENST00000320610.13|SNV-133479-C-T|4
AHQCLECDRAFSSAVVLMHHSK
>FUSION-ENST00000514352.5:198173-ENST00000394980.5:72073|242
QNLSFHTSLILFKIR
>ENST00000474707.1|INDEL-135896-C-CA|3
KTNGISLQHEGKIILH
>FUSION-ENST00000514352.5:198173-ENST00000394980.5:72073|366
RLGDQDYPG
>FUSION-ENST00000514352.5:198173-ENST00000394980.5:72073|434
EGKMPKWMSQDK
>ENST00000252172.9|SNV-52773-T-A|1
QQIEEKMKK
>ENST00000493734.5|SNV-12139-A-C|15
EALQVQRVRQSLQLPR
>FUSION-ENST00000514352.5:198173-ENST00000394980.5:72073|725
FVSIVDITSQRNKFFT
>ENST00000539065.5|SNV-35655-A-G|3
VVSSQRPFQESSDNGGR
>FUSION-ENST00000514352.5:198173-ENST00000394980.5:72073|29
MVSIFSCVFWLHKCLLLR
>FUSION-ENST00000514352.5:198173-ENST00000394980.5:72073|395
QLTLQTLPFTMAKRK
>ENST00000336338.10|SNV-123-T-C|1
GGTVNTSSKIR
>FUSION-ENST00000514352.5:198173-ENST00000394980.5:72073|649
MDPGVGRDEGRTAALGPCGLR
>ENST00000619656.4|MNV-83139-AT-A|3
SLLIRRGLQVMNLENEFSPLNN
>ENST00000461366.2|SNV-4596-C-T|1
CIFSALRVLPDTMRNLLSTQK
>FUSION-ENST00000514352.5:198173-ENST00000394980.5:72073|473
MVYKCIHVRISHGFSNGFT
>ENST00000404816.7|SNV-241745-C-T|1
EAQLGQSQVSYQGLPVQK
>ENST00000543774.6|SNV-15562-C-A|3
DHKIYCQNLCLLAKIFLDHK
>ENST00000564255.5|SNV-194874-G-A|9
SELMAESEK
>ENST00000517434.3|SNV-627-A-C|3
FLKEELEVKILETAAPSSR
>ENST00000370473.5|SNV-10084-C-A|1
ESMTDAILQTEQTLTEKEKEIEVER
>ENST00000470521.1|SNV-10062-C-T|4
ILMRNWILSIM
>ENST00000453091.6|SNV-18920-A-G|2
SGGFINSLLQLEELGFRSGAPMIK
>ENST00000344204.9|SNV-143554-C-A|1
GLTVIVDMRGSKWDSIKPLLK
>ENST00000305586.11|SNV-81195-C-T|2
NEEATKYLECTKQLAAAFHEEFVVR
>FUSION-ENST00000514352.5:198173-ENST00000394980.5:72073|535
HEICFLTCSTVRK
>ENST00000319653.14|SNV-196842-G-A|1
EKKKPISDTISK
>FUSION-ENST00000514352.5:198173-ENST00000394980.5:72073|557
FLEMLMNSINVLTER
>ENST00000549375.5|SNV-118043-C-A|3
IHQDSFLICSPITYWPREELLR
>FUSION-ENST00000514352.5:198173-ENST00000394980.5:72073|106
HTDFHNG
>FUSION-ENST00000514352.5:198173-ENST00000394980.5:72073|18
MGWDSFHSIR
>ENST00000504690.5|SNV-50495-C-G|3
IFIDLGERDK
>FUSION-ENST00000514352.5:198173-ENST00000394980.5:72073|44
ESFPHCLFFSDLSKIR
>ENST00000539065.5|SNV-35655-A-G|2
VVSSQRPFQESSDNGGRR
>FUSION-ENST00000514352.5:198173-ENST00000394980.5:72073|161
CTPSPLAPSPVQNWDLPK
>ENST00000525815.6|SNV-112502-C-T|1
LGSDNLLVILKRK
>ENST00000572221.5|SNV-3482-C-T|12
RSRSSVSQEMIAPPALGFWLR
>ENST00000400324.9|SNV-324553-A-T|1
ELVTFPPPEDLHDKFVTKMSR
>FUSION-ENST00000514352.5:198173-ENST00000394980.5:72073|471
CIHVRISHGFSNGFT
>ENST00000314675.11|SNV-35607-C-T|2
SQESPNTPAPLLSMLR
>ENST00000256425.6|SNV-26019-T-C|3
NTKLYQQLSHHHPEILQFFYANKIL
>FUSION-ENST00000514352.5:198173-ENST00000394980.5:72073|21
YLLPVTLR
>ENST00000512595.5|SNV-100507-T-C|4
AICILTWRIRPFR
>ENST00000652107.1|SNV-100398-A-G|6
EAQKGGRFYSAKPEILR
>FUSION-ENST00000514352.5:198173-ENST00000394980.5:72073|534
MHEICFLTCSTVRKK
>ENST00000565249.5|SNV-23900-G-A|1
VKELNRLGVLIDLAHVSVATMK
>ENST00000462606.1|SNV-272276-G-A|1
CACTRWRR
>FUSION-ENST00000514352.5:198173-ENST00000394980.5:72073|596
VQLFYFK
>ENST00000487903.5|SNV-163973-A-G|2
AADAIEALQKAGIK
>FUSION-ENST00000514352.5:198173-ENST00000394980.5:72073|304
EGAVYILAFLAVINIAPGGK
>ENST00000538285.6|SNV-18252-C-A|1
CSYSIPFGGQ
>ENST00000649996.1|SNV-287268-G-C|1
LEQGGERWSKPHVATLSLHSLFELR
>ENST00000359051.7|SNV-6063-G-A|3
CARRDPGQMEAFLHLWPDGNLGDWK
>ENST00000569891.5|SNV-9725-C-T|5
MMTLHWKVITQVLGTQCRLNFLLWK
>ENST00000372890.6|SNV-11471-G-A|3
ALVMYSNLDLKTQEAYEMAMR
>ENST00000402685.7|SNV-384767-G-T|5
STPLTVDRSPDSSLPRVINLTNNK
>FUSION-ENST00000514352.5:198173-ENST00000394980.5:72073|115
LHSLELGEG
>ENST00000378993.6|SNV-808979-C-T|3
ESEILWYK
>ENST00000345136.7|SNV-45154-C-T|3
KYSCDCSATVTRLEDLLQDAQDEK
>ENST00000674237.1|SNV-115716-G-A|4
TKLNSPWQTHIRVHK
>ENST00000307046.8|SNV-63811-G-A|4
THPRGEQK
>FUSION-ENST00000514352.5:198173-ENST00000394980.5:72073|700
MLAYIGGNQDTLFLVQIVEPAFSMR
>ENST00000369702.5|SNV-11279-C-G|5
ISLEQPR
>ENST00000470801.1|SNV-20170-T-A|1
ATHFEVM
>ENST00000533608.7|SNV-12306-C-T|4
GDLSCRMHMCFDVYRCGFNPK
>ENST00000545683.1|SNV-108-A-G|4
GSKKAVAK
>FUSION-ENST00000514352.5:198173-ENST00000394980.5:72073|450
KEISGGPCNKIL
>ENST00000457774.1|MNV-53362-CGGAGGA-C|1
SSEDSASRDPSVTHKDFHGAVMR
>ENST00000532339.1|SNV-67269-A-G|1
VTAASAHTSHPVQGR
>ENST00000357489.7|SNV-55213-A-T|3
CVACHMTLR
>FUSION-ENST00000514352.5:198173-ENST00000394980.5:72073|415
MPLHSSLNNKVK
>ENST00000409039.8|SNV-51675-T-A|2
NRDVQER
>ENST00000381883.5|SNV-386-G-A|1
MDLNPSFLGITLRSLLAIDLWLSKK
>ENST00000377767.9|SNV-1227-A-C|1
HFSTFTNEHHR
>ENST00000572221.5|SNV-3482-C-T|6
MIAPPALGFWLR
>FUSION-ENST00000514352.5:198173-ENST00000394980.5:72073|622
YENMLKRISN
>FUSION-ENST00000514352.5:198173-ENST00000394980.5:72073|325
HESCSSLK
>ENST00000484970.1|SNV-10084-C-A|11
TDAILQTEQTLTEK
>ENST00000568748.1|SNV-8149-C-T|9
MILWMQLRMAHK
>FUSION-ENST00000514352.5:198173-ENST00000394980.5:72073|591
AERHHCRGGGQYIR
>FUSION-ENST00000514352.5:198173-ENST00000394980.5:72073|692
MRTNVKCPSNACIHWR
>ENST00000321582.9|SNV-481-G-A|1
GSSENELAARWEAEAVAAAKAAAK
>FUSION-ENST00000514352.5:198173-ENST00000394980.5:72073|428
GPDFVLHTVLVFVVEK
>ENST00000493734.5|SNV-12139-A-C|3
EALRLQPVLEGLQLPLVPHR
>ENST00000460320.1|SNV-11471-G-A|8
MAMRGLIRPMNK
>ENST00000389175.9|MNV-90447-AG-A|5
CRCWLRANMMPQCGINSK
>FUSION-ENST00000514352.5:198173-ENST00000394980.5:72073|348
RSDFENFLILKSLMR
>ENST00000436881.2|SNV-1411-A-T|1
SYEYLLGREVREPR
>ENST00000545683.1|SNV-108-A-G|1
AVAKVQKK
>ENST00000374199.9|SNV-7010-G-A|3
ERLKNILSVVGTDALK
>ENST00000460320.1|SNV-11471-G-A|1
RGLIRPMNKSPMLITGIR
>ENST00000354992.6|SNV-272276-G-A|1
MHEVEEENRALRR
>ENST00000369702.5|SNV-11279-C-G|2
NGSDTPNPEKYQESPGIQMK
>ENST00000614337.4|SNV-27816-T-C|4
MMLQNLTTTSEDGK
>ENST00000473755.5|SNV-19302-C-T|3
STCWLRK
>ENST00000264381.8|SNV-64058-A-G|3
WNNYMMDWKNQFNDYTSKEESCVGL
>ENST00000491070.1|MNV-144715-GGGGCCACCA-G|5
TELPHHGKHRPEEGPLGR
>ENST00000339474.9|SNV-60607-G-A|4
KLPGYGYTK
>ENST00000651382.1|SNV-149264-A-G|1
LVQKFPCSIGMMELAQQLRSQSC
>ENST00000636854.3|SNV-5522-G-C|3
ESQRTEVSLR
>FUSION-ENST00000514352.5:198173-ENST00000394980.5:72073|553
FLEMLMNSINVLTERYPIKK
>ENST00000560802.1|SNV-93768-G-A|3
LYQSKMDGSFDCDCSELEPPDH
>ENST00000610253.5|SNV-50083-A-G|3
CCCICRSRGFSLSGTESFNIQI
>ENST00000357489.7|SNV-55213-A-T|1
CVACHMTLRSHMELTAHFRVHCR
>FUSION-ENST00000514352.5:198173-ENST00000394980.5:72073|653
IIFLPTYPCIYVKNAQK
>ENST00000380671.6|SNV-22508-A-G|3
LEAILTESQFLK
>ENST00000484253.1|SNV-49777-C-T|1
IRLSLRSA
>ENST00000302451.9|SNV-42227-C-T|1
YQNYSTIIIAK
>ENST00000554654.5|SNV-172296-C-T|1
GSGVCLPSSSASR
>ENST00000359570.9|MNV-144715-GGGGCCACCA-G|3
DNTELPHHGKHRPEEGPLGRTAMQ
>ENST00000264381.8|SNV-64058-A-G|1
EESCVGL
>ENST00000674237.1|SNV-115716-G-A|5
TKLNSPWQTHIR
>ENST00000360587.2|SNV-162-A-T|2
SLARTCSQLHVVFEDPALWSLLHFR
>ENST00000589328.5|SNV-74516-G-A|3
EEWQSEHIKTCEAFEAQECER
>ENST00000533608.7|SNV-12306-C-T|5
GDLSCRMHMCFDVYR
>ENST00000258168.7|SNV-23572-C-A|6
KINPKTLETLEK
>ENST00000438429.5|SNV-686250-T-C|5
SEGDAPTPFPR
>ENST00000310826.10|MNV-17932-AA-A|2
GFTPTSKCGHTVRPNTA
>ENST00000644474.1|SNV-236333-T-G|1
SGRYYLK
>ENST00000338977.5|MNV-57287-CAT-C|3
RIHTGEKPYTWRMWQNL
>ENST00000604270.5|SNV-6816-C-T|8
GWAEAFPCRTEKAQEVIK
>FUSION-ENST00000514352.5:198173-ENST00000394980.5:72073|323
HESCSSLKLKTR
>ENST00000484970.1|SNV-10084-C-A|1
QNRLSQKK
>ENST00000604270.5|SNV-6816-C-T|1
GLQSDNSPAFQATVTQGVSQALGIR
>FUSION-ENST00000514352.5:198173-ENST00000394980.5:72073|707
HLNTETRENAEHEAPL
>ENST00000373986.7|SNV-200527-A-T|1
QTHYSVIGVPIR
>ENST00000526553.6|SNV-67269-A-G|1
EDSHSTTGTAASAHTSHPVQGR
>ENST00000514331.1|SNV-287268-G-C|1
NWNRVGKDGASPMWPHCPFIVYLS
>FUSION-ENST00000514352.5:198173-ENST00000394980.5:72073|579
YPWFSYFILKQL
>FUSION-ENST00000514352.5:198173-ENST00000394980.5:72073|605
MKLTEINTETFEFPKENYQK
>FUSION-ENST00000514352.5:198173-ENST00000394980.5:72073|201
MPSRRWGLESVASGICR
>ENST00000530761.5|SNV-2132-A-G|2
KWRSWGME
>ENST00000318063.10|SNV-59793-A-G|2
RAVLRLQLYGYHSPTNSVLK
>ENST00000619656.4|MNV-83139-AT-A|2
RGLQVMNLENEFSPLNN
>ENST00000507450.5|SNV-9644-T-C|3
FQLYRSTNSRAR
>ENST00000472958.5|SNV-70435-G-T|1
AWCGRARGFR
>ENST00000572221.5|SNV-3482-C-T|5
IAPPALGFWLR
>ENST00000303795.9|INDEL-58544-T-TA|5
AINFIRK
>ENST00000474707.1|INDEL-135896-C-CA|4
KTNGISLQHEGK
>ENST00000274254.9|SNV-24977-A-G|4
NLQKSGLSTLVRR
>ENST00000367974.2|SNV-2781-G-T|1
SITKTLQQAR
>ENST00000483416.1|MNV-12939-AAGG-A|6
LKIYQQPWEDLFLHIWLSK
>ENST00000471660.5|SNV-18546-G-T|5
TRTFSVSSK
>FUSION-ENST00000514352.5:198173-ENST00000394980.5:72073|245
NRQNLSFHTSLILFKIR
>ENST00000649996.1|SNV-287268-G-C|4
WIKFEEKLEQGGER
>FUSION-ENST00000514352.5:198173-ENST00000394980.5:72073|742
MSASNKIMLSISDMFMSLAK
>ENST00000344581.4|SNV-5522-G-C|5
MLLSGMRESQRTEVSLR
>FUSION-ENST00000514352.5:198173-ENST00000394980.5:72073|349
RSDFENFLILK
>FUSION-ENST00000514352.5:198173-ENST00000394980.5:72073|644
TAALGPCGLRFHK
>FUSION-ENST00000514352.5:198173-ENST00000394980.5:72073|721
EFTMTAVFSSCLPCFHGK
>FUSION-ENST00000514352.5:198173-ENST00000394980.5:72073|456
IQKLAGHGGQCL
>ENST00000397795.6|SNV-158559-A-T|1
KTCSFRI
>ENST00000569891.5|SNV-9725-C-T|1
LNFLLWK
>FUSION-ENST00000514352.5:198173-ENST00000394980.5:72073|198
WGLESVASGICR
>FUSION-ENST00000514352.5:198173-ENST00000394980.5:72073|512
HQMPRTNWDWLRFIK
>ENST00000461366.2|SNV-4596-C-T|4
QQDVATKCIFSALRVLPDTMR
>ENST00000318672.7|SNV-100507-T-C|4
SKRPFRIEPTNIVNVNHVIQR
>ENST00000585553.5|SNV-4140-C-G|7
SREEAMCAYITEMKLVAQK
>ENST00000473749.1|SNV-35655-A-G|1
VVSSQRPFQESSDNGGRRT
>ENST00000509978.1|SNV-609923-A-C|1
ASFLPMSGATASRSLEVSLARMK
>FUSION-ENST00000514352.5:198173-ENST00000394980.5:72073|215
CGYFNNIDFSVSSSVYFISVS
>ENST00000587113.1|SNV-26095-C-T|1
LDLAVQAYSHQNNPHGPWEKKAK
>ENST00000382492.3|SNV-82977-A-G|5
HTRQMRNAVAGSR
>ENST00000344581.4|SNV-5522-G-C|4
LLSGMRESQRTEVSLR
>ENST00000327827.12|SNV-447-G-A|1
EEGEAEIQEHRPEHWFSKWER
>ENST00000485744.5|SNV-243445-G-A|3
NLLMCLWKLTQM
>FUSION-ENST00000514352.5:198173-ENST00000394980.5:72073|610
LARLVLNSS
>ENST00000289989.10|INDEL-3686-C-CA|10
AKKPFCRLRPLGAPGDPGWR
>FUSION-ENST00000514352.5:198173-ENST00000394980.5:72073|186
STGSKSSAELGFAQGLKFL
>ENST00000264381.8|SNV-64058-A-G|2
NQFNDYTSKEESCVGL
>FUSION-ENST00000514352.5:198173-ENST00000394980.5:72073|37
VFLVLDT
>FUSION-ENST00000514352.5:198173-ENST00000394980.5:72073|64
VMPRFSSR
>ENST00000592513.1|SNV-29367-G-T|2
WSTNSCGARGACMIYNSTYLGY
>ENST00000359358.9|SNV-98309-T-A|2
SSTICYCPEKGTWTELEGDVAEP
>FUSION-ENST00000514352.5:198173-ENST00000394980.5:72073|683
IPYSWSK
>ENST00000400324.9|SNV-324553-A-T|5
QLQQLEKELVTFPPPEDLHDK
>FUSION-ENST00000514352.5:198173-ENST00000394980.5:72073|712
FDILYSRTR
>FUSION-ENST00000514352.5:198173-ENST00000394980.5:72073|86
MCRLVTYVYMCHAGVLHPLTR
>ENST00000455064.6|SNV-61145-A-T|3
RTVRLPHQLFIGGEFVDAEGAK
>FUSION-ENST00000514352.5:198173-ENST00000394980.5:72073|122
MNSSLFMAA
>FUSION-ENST00000514352.5:198173-ENST00000394980.5:72073|666
RWTQGWEEMR
>ENST00000331380.4|SNV-413-A-G|5
LLGKVTIAQGGVLPNIQAVLLPR
>ENST00000480897.5|SNV-4420-G-C|5
ESLHSLTSSCTAHSSCSK
>ENST00000593147.5|SNV-29367-G-T|1
GACMIYNSTYLGRAFFGLKYLLGMR
>ENST00000570298.5|SNV-14505-G-T|9
HLTYLDDRPVFPNDRACAEAWAR
>FUSION-ENST00000514352.5:198173-ENST00000394980.5:72073|684
TNVKCPSNACIHWR
>FUSION-ENST00000514352.5:198173-ENST00000394980.5:72073|694
VEVGCVGR
>ENST00000636250.1|SNV-6180-C-A|2
EASPYQR
>ENST00000514589.5|SNV-522-G-A|1
VSGAASTMTEDVS
>ENST00000461366.2|SNV-4596-C-T|3
CIFSALR
>ENST00000649996.1|SNV-287268-G-C|2
LEQGGER
>ENST00000279389.8|SNV-23513-G-A|2
MASTAGYIISTSCK
>ENST00000375782.2|SNV-527-C-T|3
VYFFVGCANDLQR
>FUSION-ENST00000514352.5:198173-ENST00000394980.5:72073|2
INCTYLLR
>ENST00000313400.8|SNV-200527-A-T|1
LQTHYSVIGVPIR
>ENST00000320610.13|SNV-133479-C-T|1
AFSSAVVLMHHSKEVHGRER
>ENST00000373610.8|SNV-8367-G-A|1
SEHSKAVLARSK
>ENST00000368923.8|SNV-22385-C-T|1
GQVFQVQAPWVEHFIR
>ENST00000229243.7|SNV-3230-C-A|3
EVESTPMIMENIQELIRSAK
>ENST00000294638.9|SNV-8248-G-A|1
TRKGAGEK
>FUSION-ENST00000514352.5:198173-ENST00000394980.5:72073|246
NRQNLSFHTSLILFK
>ENST00000493734.5|SNV-12139-A-C|37
GQAVQVQR
>FUSION-ENST00000514352.5:198173-ENST00000394980.5:72073|361
WEAEVAVSRDR
>FUSION-ENST00000514352.5:198173-ENST00000394980.5:72073|291
EPYESFSSILINFKEENHK
>ENST00000381232.7|INDEL-340938-C-CA|8
KHPIPLPAR
>FUSION-ENST00000514352.5:198173-ENST00000394980.5:72073|24
RIRYLLPVTLR
>ENST00000269127.5|SNV-37018-G-T|3
EDSLPKLCHAWWLHSNISGMKER
>ENST00000361999.7|SNV-157004-G-C|2
TEQESKGPMTPR
>ENST00000491425.1|SNV-127222-G-T|1
ELQGPATSGSGASFPSKAC
>ENST00000253083.9|SNV-25324-T-C|5
RIEDTMNQAR
>ENST00000460320.1|SNV-11471-G-A|4
MRGLIRPMNK
>ENST00000473755.5|SNV-19302-C-T|1
STCWLRKR
>ENST00000474734.5|SNV-5376-G-A|2
MPSSYCCVRRPSAASSSSLQTQWRR
>ENST00000496914.1|SNV-18821-G-C|7
MKSRSLDTSPLNK
>ENST00000491070.1|MNV-144715-GGGGCCACCA-G|4
TELPHHGKHRPEEGPLGRTAMQVR
>ENST00000514331.1|SNV-287268-G-C|3
KNWNRVGK
>FUSION-ENST00000514352.5:198173-ENST00000394980.5:72073|56
VFMVLGLK
>ENST00000491625.5|SNV-22508-A-G|4
HHKLEAILTESQFLKQLQLR
>ENST00000493734.5|SNV-12139-A-C|41
QGLHLPLIPHRACEDPQR
>FUSION-ENST00000514352.5:198173-ENST00000394980.5:72073|351
MIIRRSDFENFLILK
>ENST00000253778.13|SNV-46089-G-C|3
EVLSLEEKIHDLALDLYTQR
>ENST00000544233.5|SNV-28167-A-C|2
SFLTPYQVLALPIPKK
>FUSION-ENST00000514352.5:198173-ENST00000394980.5:72073|315
MCLILPERFQSFK
>FUSION-ENST00000514352.5:198173-ENST00000394980.5:72073|609
MFIGFTDETY
>ENST00000624873.3|SNV-257948-A-G|2
SVKVAAPVKPPATRPKPTVFPK
>ENST00000551150.5|MNV-493-TCCTT-T|11
ATWKSNYLRSSNYWMIIR
>ENST00000574684.1|SNV-12463-G-A|3
TEVVRHCPHHERCSDSDGWL
>ENST00000380671.6|SNV-22508-A-G|4
NELADMHHKLEAILTESQFLK
>FUSION-ENST00000514352.5:198173-ENST00000394980.5:72073|300
IHVYIDVN
>ENST00000309668.3|INDEL-14933-G-GT|2
MCCRQEFFCGLP
>ENST00000504690.5|SNV-50495-C-G|1
DKAAEAWLGAGR
>ENST00000533625.5|SNV-26913-G-C|5
VRIRSNFVTESGAR
>ENST00000310826.10|MNV-17932-AA-A|1
CGHTVRPNTA
>ENST00000618853.5|SNV-12031-C-G|4
RALRPYGLHGGEPGARGLNLLIR
>ENST00000432519.5|SNV-135974-A-G|2
FVGVIPR
>ENST00000530860.5|SNV-41431-G-A|1
CTSPPWASRPPAQAWSGPTYWLR
>ENST00000539065.5|SNV-35655-A-G|1
VVSSQRPFQESSDNGGRRTTR
>ENST00000543601.5|MNV-53362-CGGAGGA-C|1
SSEDSASRDPSVTHKVEGQSR
>ENST00000294454.6|SNV-481-G-T|2
ADGLWGLQKGLAAGLLYQGLMNCVR
>FUSION-ENST00000514352.5:198173-ENST00000394980.5:72073|231
MNSLYMCGFISEISTLFHWSACLFL
>FUSION-ENST00000514352.5:198173-ENST00000394980.5:72073|642
MCPFSAVYLTSII
>FUSION-ENST00000514352.5:198173-ENST00000394980.5:72073|661
RGELQPWVHVASGFTSIRV
>ENST00000367409.9|SNV-43203-T-C|2
LSKTAALVIQQNFR
>ENST00000345988.7|SNV-75743-T-G|3
SYQSELEAR
>FUSION-ENST00000514352.5:198173-ENST00000394980.5:72073|96
MSFAHFLMGLFVFFL
>ENST00000536101.5|SNV-132212-G-A|3
LVSQSIILFQAACK
>ENST00000320580.9|SNV-146305-G-T|1
SPDIDNYSEEEEESFSS
>ENST00000349945.7|SNV-90623-T-A|2
VKPHGFYQACRVTGRK
>ENST00000603492.1|SNV-162703-A-G|8
MAVSDVPSLSVGKGVQWEKLIAK
>FUSION-ENST00000514352.5:198173-ENST00000394980.5:72073|121
NSSLFMAA
>ENST00000570298.5|SNV-14505-G-T|2
MTELVRRPGLGEGTQLK
>ENST00000481894.1|SNV-74582-C-A|1
LLQEFIAAYPKGGRR
>FUSION-ENST00000514352.5:198173-ENST00000394980.5:72073|698
MRVEVGCVGR
>ENST00000418265.1|SNV-4369-G-A|4
RQIIEEISKK
>ENST00000372492.8|SNV-81889-C-T|3
LNEQEEIGR
>FUSION-ENST00000514352.5:198173-ENST00000394980.5:72073|98
SSFEKCLFMSFAHFLMGLFVFFL
>FUSION-ENST00000514352.5:198173-ENST00000394980.5:72073|540
YPIKKELCHK
>ENST00000381312.6|SNV-373704-G-T|4
ARGGAPCAKR
>FUSION-ENST00000514352.5:198173-ENST00000394980.5:72073|569
HLKQSNLACSKSR
>ENST00000375377.2|SNV-87555-C-G|1
CSDPAASEAQTHTALPTGDHK
>ENST00000303795.9|INDEL-58544-T-TA|7
KAINFIR
>ENST00000539861.5|SNV-55350-G-A|5
LVTTTTTLVCTCMHTHIHLNETKVS
>FUSION-ENST00000514352.5:198173-ENST00000394980.5:72073|347
SDFENFLILK
>ENST00000479707.1|SNV-26113-C-A|3
TIACRQGLKISIQSLGPCQGEA
>ENST00000536122.7|SNV-16053-G-T|4
NDFERQFR
>FUSION-ENST00000514352.5:198173-ENST00000394980.5:72073|386
MTVPYLR
>FUSION-ENST00000514352.5:198173-ENST00000394980.5:72073|193
SSVLLPLLSSSRSLSPCCTAWNWER
>ENST00000296733.5|SNV-29620-C-A|2
APHEMDRDWK
>ENST00000579755.1|SNV-24190-C-T|1
VRRCPGGLPGHAGGAAPGR
>ENST00000393567.7|SNV-309905-C-T|2
ECTEKER
>ENST00000461971.5|SNV-18821-G-C|6
MHLQTGVRSLDTSPLNK
>FUSION-ENST00000514352.5:198173-ENST00000394980.5:72073|118
MVSHYGFDLHFSDGQ
>FUSION-ENST00000514352.5:198173-ENST00000394980.5:72073|469
MLALMQPFM
>ENST00000461971.5|SNV-18821-G-C|1
SLDTSPLNKILLLPSWMKK
>ENST00000373657.2|SNV-33193-G-C|1
QNSLCGSAPNSRAGFVHSK
>ENST00000393792.3|INDEL-71819-T-TT|3
RLHAAEGVEPGSQRWFFFWQTSH
>ENST00000619916.4|SNV-4140-C-G|5
WDAWNSLGKMSREEAMCAYITEMK
>FUSION-ENST00000514352.5:198173-ENST00000394980.5:72073|547
LMNSINVLTERYPIKK
>ENST00000413366.8|INDEL-384597-C-CA|4
QKNQNHPLHTK
>ENST00000508514.5|SNV-24977-A-G|3
LNRENFPGLSTLVRR
>ENST00000493734.5|SNV-12139-A-C|20
APAHPQRREALQVQR
>ENST00000309668.3|INDEL-14933-G-GT|1
QEFFCGLP
>ENST00000381312.6|SNV-373704-G-T|6
NVGNLAARPPPSGDRARGGAPCAK
>ENST00000471660.5|SNV-18546-G-T|2
TFSVSSKVTSMSTQTK
>ENST00000260302.8|SNV-6607-A-G|2
LHPQQVGAELFLTK
>ENST00000587353.5|SNV-60606-T-G|4
CYNYSFLLLSSSFSLKRTCSEIWGR
>ENST00000359655.9|SNV-18281-G-T|3
VLESAVIYGSLPPGTK
>ENST00000310826.10|MNV-17932-AA-A|8
KFNANIALR
>ENST00000564180.1|SNV-16700-C-T|4
MHLVSHNRRLSSLFCSL
>ENST00000644474.1|SNV-236333-T-G|4
LADRIQR
>ENST00000643008.1|SNV-16666-G-A|3
DAFKDISIYFTKEEWAEMGD
>ENST00000264042.8|SNV-127222-G-T|2
LTKNGLQQRMFFLFSDMLLYTSK
>ENST00000261897.5|SNV-74725-C-A|1
EFLQVLEQTECQNLHTKGRK
>ENST00000588975.1|SNV-9845-A-G|8
EGNGNGHEHCSDCENEEDNSYSR
