# Supplementary material for: Identification of non-canonical peptides with moPepGen
Source: Nat Biotechnol. 2025 Jun 16;44(4):568–73. doi: 10.1038/s41587-025-02701-0 (PMC12680078; doi:10.1038/s41587-025-02701-0)
Supplement: Supplementary file 4 — Supplementary Data: Cancer cell line variant peptide database. Custom peptide database FASTA file for each of the 376 cell lines from the Cancer Cell Line Encyclopedia with proteomics characterization or used in the reference channel. Variant peptide FASTA files were produced by moPepGen as the result of cell-line-specific publicly available mutations and fusions. [file 41587_2025_2701_MOESM4_ESM.zip › ACH-000028.fasta]

>FUSION-ENST00000570947.5:95116-ENST00000417961.5:65268|3074
GQNMPDWALER
>FUSION-ENST00000570947.5:95116-ENST00000417961.5:65268|2029
CLGILIFFPR
>FUSION-ENST00000517974.1:40910-ENST00000519837.5:8015|541
MGLASYLQQK
>ENST00000528431.5|SNV-3951-C-T|1
MTILSPLEKLRLLLEK
>FUSION-ENST00000660408.1:22029-ENST00000514742.1:212579|662
AKSNLGMNIKGLIMK
>FUSION-ENST00000570947.5:95116-ENST00000417961.5:65268|176
MLSCAFGK
>ENST00000367409.9|SNV-59736-G-A|1
SKSKVVDR
>FUSION-ENST00000570947.5:95116-ENST00000417961.5:65268|349
HLPAYPTL
>FUSION-ENST00000545302.5:45194-ENST00000652379.1:25317|507
WRGWASGCARGSGLPVTR
>FUSION-ENST00000517974.1:40910-ENST00000519837.5:8015|1150
MALECLF
>FUSION-ENST00000517974.1:40910-ENST00000519837.5:8015|781
KASGIVFDYFLR
>FUSION-ENST00000517974.1:40910-ENST00000519837.5:8015|812
LFYLARF
>FUSION-ENST00000517974.1:40910-ENST00000519837.5:8015|188
TPLHLSKK
>FUSION-ENST00000570947.5:95116-ENST00000417961.5:65268|2219
ETAKVLSKLVAPFYILKPCMR
>FUSION-ENST00000570947.5:95116-ENST00000417961.5:65268|825
MALSRLAAAGAHEGIRAPCCV
>FUSION-ENST00000578151.1:31528-ENST00000488239.1:116048|103
SCVEMDHQNATGRR
>FUSION-ENST00000517974.1:40910-ENST00000519837.5:8015|219
CKSYCAAENMNVSR
>FUSION-ENST00000660408.1:22029-ENST00000514742.1:212579|79
MFVGEENLFLYPLR
>FUSION-ENST00000570947.5:95116-ENST00000417961.5:65268|2229
MVGMCFTFKETAKVLSK
>FUSION-ENST00000517974.1:40910-ENST00000519837.5:8015|1297
MIIIMSLMSVVSRV
>FUSION-ENST00000570947.5:95116-ENST00000417961.5:65268|4597
LAGRSGTR
>FUSION-ENST00000570947.5:95116-ENST00000417961.5:65268|3994
MCRGRYSR
>FUSION-ENST00000545302.5:45194-ENST00000652379.1:25317|1246
SVSLFLPVSVSASLSLSR
>FUSION-ENST00000570947.5:95116-ENST00000417961.5:65268|1851
FVRTCPSWK
>FUSION-ENST00000570947.5:95116-ENST00000417961.5:65268|539
MSPSPPWECTCRR
>FUSION-ENST00000570947.5:95116-ENST00000417961.5:65268|2807
LSGVGWR
>FUSION-ENST00000517974.1:40910-ENST00000519837.5:8015|435
MLFDIEYWVV
>FUSION-ENST00000545302.5:45194-ENST00000652379.1:25317|1211
SQSCSCMLERQIK
>FUSION-ENST00000570947.5:95116-ENST00000417961.5:65268|4456
MRCAHLR
>FUSION-ENST00000570947.5:95116-ENST00000417961.5:65268|1133
MRHFWNTPRYR
>FUSION-ENST00000570947.5:95116-ENST00000417961.5:65268|2714
GTEGLSTVVSYSCNVNSQFSQSKFN
>FUSION-ENST00000570947.5:95116-ENST00000417961.5:65268|2338
MSLPTLDMIFFFF
>FUSION-ENST00000545302.5:45194-ENST00000652379.1:25317|410
MLLAECPAGPEAFTLKK
>FUSION-ENST00000570947.5:95116-ENST00000417961.5:65268|1804
MHIHVPRTTQK
>FUSION-ENST00000570947.5:95116-ENST00000417961.5:65268|2436
YIVMLVFLNHVIPKIIHK
>FUSION-ENST00000517974.1:40910-ENST00000519837.5:8015|704
LFNHSYYFRKITNQVHVGK
>FUSION-ENST00000545302.5:45194-ENST00000652379.1:25317|114
AWRNQRGK
>FUSION-ENST00000570947.5:95116-ENST00000417961.5:65268|3540
ANIPVATIENVTTSEAPFMPLR
>FUSION-ENST00000578151.1:31528-ENST00000488239.1:116048|173
VGKQRSK
>FUSION-ENST00000570947.5:95116-ENST00000417961.5:65268|1244
TLLPRPARPITTEVRR
>FUSION-ENST00000660408.1:22029-ENST00000514742.1:212579|349
MIKDSLRLK
>FUSION-ENST00000570947.5:95116-ENST00000417961.5:65268|3263
WWGGVVLG
>FUSION-ENST00000517974.1:40910-ENST00000519837.5:8015|279
NVNVYHSHPSAYPSR
>FUSION-ENST00000545302.5:45194-ENST00000652379.1:25317|389
LKLKGIDGR
>FUSION-ENST00000517974.1:40910-ENST00000519837.5:8015|442
SFFFLPQGNAFKYVDRK
>FUSION-ENST00000545302.5:45194-ENST00000652379.1:25317|614
RRIYVCK
>FUSION-ENST00000570947.5:95116-ENST00000417961.5:65268|4488
SQPPEQLGLQACATTTS
>FUSION-ENST00000637544.1:30880-ENST00000206262.2:87239|169
MERTRPWWHNMKLK
>FUSION-ENST00000660408.1:22029-ENST00000514742.1:212579|775
MTLIELFPTNNLTEYLDFCVK
>FUSION-ENST00000570947.5:95116-ENST00000417961.5:65268|2822
ELAAFFQG
>FUSION-ENST00000570947.5:95116-ENST00000417961.5:65268|2246
ISDVEHLFMCLFAICLLLR
>FUSION-ENST00000545302.5:45194-ENST00000652379.1:25317|676
AFLFSRFLSFFCFFPACFLA
>FUSION-ENST00000517974.1:40910-ENST00000519837.5:8015|928
ADACNPSYSGG
>FUSION-ENST00000545302.5:45194-ENST00000652379.1:25317|1254
MSVSFSVSLSDTPVPGRALPLPR
>FUSION-ENST00000398155.4:158-ENST00000380155.4:15615|3
QKTIYLTLHLLPQKR
>FUSION-ENST00000660408.1:22029-ENST00000514742.1:212579|773
RKQLPTIHTHTK
>FUSION-ENST00000570947.5:95116-ENST00000417961.5:65268|2456
TALPCTS
>FUSION-ENST00000660408.1:22029-ENST00000514742.1:212579|575
GMAKLPSK
>ENST00000562197.3|SNV-1016-C-T|1
CGCAARPLLVWLRNATERVPDSR
>FUSION-ENST00000545302.5:45194-ENST00000652379.1:25317|1132
NKDPILK
>ENST00000327835.7|INDEL-53368-A-AA|4
SICLLEQKK
>FUSION-ENST00000570947.5:95116-ENST00000417961.5:65268|1077
MENRPAHCGGRAEEK
>ENST00000359232.8|SNV-13202-C-T|6
VRLQVQSVEKLQYR
>FUSION-ENST00000570947.5:95116-ENST00000417961.5:65268|2453
CCVLHWSGHLHSA
>FUSION-ENST00000570947.5:95116-ENST00000417961.5:65268|1799
TTQKHSMEDGKM
>FUSION-ENST00000570947.5:95116-ENST00000417961.5:65268|640
MQSSDEAVR
>FUSION-ENST00000570947.5:95116-ENST00000417961.5:65268|938
NTKEQESKSPEFLTHSSGIQETPGH
>FUSION-ENST00000570947.5:95116-ENST00000417961.5:65268|3551
MYDSIKYHK
>FUSION-ENST00000660408.1:22029-ENST00000514742.1:212579|348
IKDSLRLK
>FUSION-ENST00000517974.1:40910-ENST00000519837.5:8015|393
MHSWMNFSNYKQLFNCYHNQDVLIE
>FUSION-ENST00000660408.1:22029-ENST00000514742.1:212579|925
MSMKVKAGYYGSCNCFHLK
>FUSION-ENST00000660408.1:22029-ENST00000514742.1:212579|574
MGMAKLPSKK
>FUSION-ENST00000517974.1:40910-ENST00000519837.5:8015|1056
FFLFEIVLFHHHILNKK
>FUSION-ENST00000637544.1:30880-ENST00000206262.2:87239|137
IALRTHH
>FUSION-ENST00000517974.1:40910-ENST00000519837.5:8015|808
LKYAGVICHILVNVGTMLKHIR
>FUSION-ENST00000570947.5:95116-ENST00000417961.5:65268|1351
DHMASCVLTWPLPSPTSSCGLSPA
>FUSION-ENST00000570947.5:95116-ENST00000417961.5:65268|3625
LPLSWPGAVAGTT
>FUSION-ENST00000570947.5:95116-ENST00000417961.5:65268|4309
DGGQRALRR
>FUSION-ENST00000570947.5:95116-ENST00000417961.5:65268|3367
CSRSTCGT
>FUSION-ENST00000570947.5:95116-ENST00000417961.5:65268|861
WDLLPAP
>FUSION-ENST00000660408.1:22029-ENST00000514742.1:212579|308
GLSGSQKCKSLK
>ENST00000586808.1|SNV-369-G-C|4
SRSSKAHSR
>FUSION-ENST00000570947.5:95116-ENST00000417961.5:65268|3925
HNVYENICRAASPR
>ENST00000348261.11|SNV-49178-G-T|1
LATGLGTINYPTILPSGVGSGK
>FUSION-ENST00000545302.5:45194-ENST00000652379.1:25317|1086
MWSVGQRGDQEGRRPDR
>FUSION-ENST00000660408.1:22029-ENST00000514742.1:212579|292
IMKSFSFYHLHL
>FUSION-ENST00000517974.1:40910-ENST00000519837.5:8015|126
MTLLLELKN
>FUSION-ENST00000660408.1:22029-ENST00000514742.1:212579|552
FSSHITQPVFFLFFKEVCENTPR
>FUSION-ENST00000660408.1:22029-ENST00000514742.1:212579|408
MACFSNMLFS
>FUSION-ENST00000517974.1:40910-ENST00000519837.5:8015|212
MFDRKLF
>FUSION-ENST00000570947.5:95116-ENST00000417961.5:65268|4262
MNSANNK
>FUSION-ENST00000660408.1:22029-ENST00000514742.1:212579|504
ILSKHLRMSK
>FUSION-ENST00000545302.5:45194-ENST00000652379.1:25317|955
HHLDPLREFSGR
>FUSION-ENST00000570947.5:95116-ENST00000417961.5:65268|1921
MNVSSFSK
>FUSION-ENST00000570947.5:95116-ENST00000417961.5:65268|2175
MLSTFSCACLLFVFF
>FUSION-ENST00000517974.1:40910-ENST00000519837.5:8015|702
KITNQVHVGKFAGWLYILNW
>FUSION-ENST00000637544.1:30880-ENST00000206262.2:87239|237
LVRLVSNSRPR
>FUSION-ENST00000570947.5:95116-ENST00000417961.5:65268|2880
MGDSPRGCEFPSV
>FUSION-ENST00000637544.1:30880-ENST00000206262.2:87239|165
TRPWWHNMKLKK
>ENST00000381232.7|SNV-350747-A-G|4
GVTFPKSDVFR
>FUSION-ENST00000578151.1:31528-ENST00000488239.1:116048|41
EYSTRVFTFLLEVRNTLGLMIWK
>FUSION-ENST00000570947.5:95116-ENST00000417961.5:65268|3422
STCGTRCR
>FUSION-ENST00000254480.10:44078-ENST00000510657.1:309801|6
FKRFSCLGLLHSWDYR
>ENST00000614259.1|SNV-23565-G-A|6
MGKILVSPK
>FUSION-ENST00000660408.1:22029-ENST00000514742.1:212579|207
AILFFFFFLRR
>FUSION-ENST00000570947.5:95116-ENST00000417961.5:65268|1967
SCHPLLGMK
>FUSION-ENST00000545302.5:45194-ENST00000652379.1:25317|1090
DGDFHPQGPH
>FUSION-ENST00000570947.5:95116-ENST00000417961.5:65268|1502
GGACQMLTITKEQR
>FUSION-ENST00000570947.5:95116-ENST00000417961.5:65268|4238
TFLGAMMSVTVR
>FUSION-ENST00000570947.5:95116-ENST00000417961.5:65268|1111
MNSYSNPKGR
>FUSION-ENST00000570947.5:95116-ENST00000417961.5:65268|3905
GRGVSPR
>FUSION-ENST00000570947.5:95116-ENST00000417961.5:65268|2495
WSPTPCVDLKDAEVFLPGTFCFIK
>FUSION-ENST00000570947.5:95116-ENST00000417961.5:65268|1035
VACFYRNK
>FUSION-ENST00000570947.5:95116-ENST00000417961.5:65268|3015
CREATRR
>FUSION-ENST00000570947.5:95116-ENST00000417961.5:65268|1484
VPHVERVCR
>FUSION-ENST00000545302.5:45194-ENST00000652379.1:25317|601
VSFLPVCLLK
>FUSION-ENST00000589666.6:35303-ENST00000593153.5:9421|6
NRDSSNRGPQAER
>FUSION-ENST00000570947.5:95116-ENST00000417961.5:65268|755
MVTGVFNLQSRYLLCVYSSSC
>FUSION-ENST00000320785.10:9593-ENST00000520221.5:3736|10
SWTPGATPRWRWTCTRPR
>FUSION-ENST00000570947.5:95116-ENST00000417961.5:65268|992
MQTRSVSGR
>FUSION-ENST00000570947.5:95116-ENST00000417961.5:65268|1350
MASCVLTWPLPSPTSSCGLSPA
>FUSION-ENST00000570947.5:95116-ENST00000417961.5:65268|1314
MHAPALATRGGPHSPR
>FUSION-ENST00000252996.8:58264-ENST00000474128.1:32043|9
GRASAGAAPTPR
>FUSION-ENST00000545302.5:45194-ENST00000652379.1:25317|856
MPRVTVAR
>FUSION-ENST00000570947.5:95116-ENST00000417961.5:65268|55
CAGPHGVTLGVNHLLRG
>FUSION-ENST00000570947.5:95116-ENST00000417961.5:65268|1810
MATFAQR
>FUSION-ENST00000570947.5:95116-ENST00000417961.5:65268|2833
FEGRERRPHLSVLEGR
>FUSION-ENST00000570947.5:95116-ENST00000417961.5:65268|1821
MIQLSPTGSFPQHVGIMGVQFK
>FUSION-ENST00000570947.5:95116-ENST00000417961.5:65268|451
AGDGALEK
>FUSION-ENST00000570947.5:95116-ENST00000417961.5:65268|439
MMAHTCNPSTLGG
>FUSION-ENST00000570947.5:95116-ENST00000417961.5:65268|1909
SETPCKTIR
>ENST00000537826.1|SNV-4761-C-G|7
GDHWAGQCVEVSLSLLQK
>FUSION-ENST00000660408.1:22029-ENST00000514742.1:212579|68
GVYIPNRGEVT
>FUSION-ENST00000570947.5:95116-ENST00000417961.5:65268|1063
VSNFDEVQLIDIF
>ENST00000576985.6|SNV-9384-G-A|4
RSSKGSGSR
>FUSION-ENST00000570947.5:95116-ENST00000417961.5:65268|2041
MAFIMLRDVPSIPCFLGFLIMK
>FUSION-ENST00000545302.5:45194-ENST00000652379.1:25317|457
RGAAGPPSCLWRWDPAAVFSWWPGR
>ENST00000358321.4|SNV-1723-G-T|2
YFVVRHFK
>ENST00000493253.5|MNV-2443-GAA-G|1
GGEVAGAEGQRC
>FUSION-ENST00000570947.5:95116-ENST00000417961.5:65268|1817
IQLSPTGSFPQHVGIMGVQFKMRFG
>FUSION-ENST00000545302.5:45194-ENST00000652379.1:25317|270
LWWRSVAVLTCK
>FUSION-ENST00000517974.1:40910-ENST00000519837.5:8015|1255
NYYFLSALSELINAK
>FUSION-ENST00000570947.5:95116-ENST00000417961.5:65268|3750
CRARLSQWCR
>FUSION-ENST00000570947.5:95116-ENST00000417961.5:65268|706
VAQAGLR
>FUSION-ENST00000570947.5:95116-ENST00000417961.5:65268|620
QGLRAMVCK
>ENST00000486144.1|SNV-16748-C-T|2
VQPSCPSPVCLEPVPLRSR
>FUSION-ENST00000570947.5:95116-ENST00000417961.5:65268|2049
LNNSGDSRHACHVPNLRGK
>FUSION-ENST00000517974.1:40910-ENST00000519837.5:8015|1078
DSVSEKK
>FUSION-ENST00000570947.5:95116-ENST00000417961.5:65268|4051
MFIKTFQ
>FUSION-ENST00000570947.5:95116-ENST00000417961.5:65268|262
GTEAGPAIQEPWL
>FUSION-ENST00000463221.2:1274-ENST00000564377.6:345551|4
GVPCAQRPGRAAAEAAAAPR
>FUSION-ENST00000545302.5:45194-ENST00000652379.1:25317|588
CASGPAAGVGLPGPVDQR
>FUSION-ENST00000517974.1:40910-ENST00000519837.5:8015|626
SIVVTYFERLRDIN
>FUSION-ENST00000570947.5:95116-ENST00000417961.5:65268|2472
MRCGQQGVLGSGLCFCETGHGAAR
>FUSION-ENST00000570947.5:95116-ENST00000417961.5:65268|1122
VGTLSPTPKPPGRER
>FUSION-ENST00000439640.4:339-ENST00000344103.8:8371|2
MGVQVETISPGDGE
>FUSION-ENST00000570947.5:95116-ENST00000417961.5:65268|542
GVHLQASMSPSPPWECTCRR
>ENST00000250113.12|SNV-11125-G-A|7
GSFFKVTMAVPK
>FUSION-ENST00000570947.5:95116-ENST00000417961.5:65268|1595
VFVVLGFTFK
>ENST00000272427.11|SNV-142-G-C|4
MERAKMAEAESLETAAEHER
>FUSION-ENST00000545302.5:45194-ENST00000652379.1:25317|811
QLLASRTLSR
>FUSION-ENST00000660408.1:22029-ENST00000514742.1:212579|839
FFVILPILRAFSCIMDKNPK
>ENST00000345988.7|SNV-75847-G-A|2
EKIVDKTR
>FUSION-ENST00000570947.5:95116-ENST00000417961.5:65268|1462
ECQLSHGAGKWK
>ENST00000405799.3|SNV-17713-G-A|6
IYELQREFLTVPQLR
>FUSION-ENST00000660408.1:22029-ENST00000514742.1:212579|688
PLPSSLGDRVRPHLRK
>FUSION-ENST00000570947.5:95116-ENST00000417961.5:65268|1079
MENRPAHCGGR
>FUSION-ENST00000545302.5:45194-ENST00000652379.1:25317|404
KLECSKQAR
>FUSION-ENST00000660408.1:22029-ENST00000514742.1:212579|807
FCFYPLILMTKIFALTNDID
>FUSION-ENST00000570947.5:95116-ENST00000417961.5:65268|950
RPASGFTVGMLQSPSTVRGR
>FUSION-ENST00000517974.1:40910-ENST00000519837.5:8015|707
NFVPAKLFNHSYYFRK
>FUSION-ENST00000545302.5:45194-ENST00000652379.1:25317|1314
TCPLCRRLTP
>FUSION-ENST00000570947.5:95116-ENST00000417961.5:65268|1989
MEYVFPLLYFKPVSLEARCVSCR
>FUSION-ENST00000570947.5:95116-ENST00000417961.5:65268|3397
FLGYKIEIILAILSPAIEECDKYK
>FUSION-ENST00000517974.1:40910-ENST00000519837.5:8015|874
MTIYHLFLVAVFLGII
>FUSION-ENST00000570947.5:95116-ENST00000417961.5:65268|3763
DTAKNFLFSLSHWLRPPASCMSPR
>FUSION-ENST00000570947.5:95116-ENST00000417961.5:65268|4059
FGWGHSPTLSNSY
>FUSION-ENST00000517974.1:40910-ENST00000519837.5:8015|967
RHHAWLIFCIYSR
>FUSION-ENST00000570947.5:95116-ENST00000417961.5:65268|1339
WPLPVCSLLVSLPLLIR
>FUSION-ENST00000545302.5:45194-ENST00000652379.1:25317|724
VKPRLYSQYTTLAGR
>FUSION-ENST00000570947.5:95116-ENST00000417961.5:65268|4257
MSRPAACLK
>FUSION-ENST00000570947.5:95116-ENST00000417961.5:65268|2928
RAGREGLWQAT
>FUSION-ENST00000517974.1:40910-ENST00000519837.5:8015|750
VFSSVVYW
>FUSION-ENST00000570947.5:95116-ENST00000417961.5:65268|836
EFGSVPGP
>ENST00000358321.4|SNV-1723-G-T|4
DFCLEILPYSGSMMGGKYFVVR
>FUSION-ENST00000660408.1:22029-ENST00000514742.1:212579|905
TSNVNISLYMK
>FUSION-ENST00000570947.5:95116-ENST00000417961.5:65268|1910
EAKSETPCKTIR
>FUSION-ENST00000545302.5:45194-ENST00000652379.1:25317|1293
LSSRGQEFETSPANVVKPPSLLK
>FUSION-ENST00000545302.5:45194-ENST00000652379.1:25317|842
LSLDLSSSWVRG
>FUSION-ENST00000570947.5:95116-ENST00000417961.5:65268|1341
EFCETSPCFQINTTIRTSR
>ENST00000302450.11|SNV-7566-C-A|6
SISIKLQPRPPNTAGSQKQK
>FUSION-ENST00000570947.5:95116-ENST00000417961.5:65268|960
LSTPRGRDHCHITVLTPLPTLSTR
>FUSION-ENST00000545302.5:45194-ENST00000652379.1:25317|84
SYHLWDYD
>FUSION-ENST00000660408.1:22029-ENST00000514742.1:212579|943
SVRLFSVLFSK
>ENST00000623073.3|SNV-68876-T-A|2
SRNVTSNDR
>FUSION-ENST00000570947.5:95116-ENST00000417961.5:65268|3657
SIGPSNP
>FUSION-ENST00000637544.1:30880-ENST00000206262.2:87239|230
LARLVLNSRPQVICPPQPPK
>FUSION-ENST00000570947.5:95116-ENST00000417961.5:65268|2272
FNLSIFLLWTCFFRFK
>FUSION-ENST00000570947.5:95116-ENST00000417961.5:65268|2900
GALCSLCLRK
>ENST00000409556.5|SNV-38067-C-T|3
QFKLFSKPVSKEDLK
>ENST00000269385.9|SNV-6826-C-A|1
HGSGPPSYGGGLYR
>FUSION-ENST00000570947.5:95116-ENST00000417961.5:65268|1702
HLFANSTPQR
>FUSION-ENST00000570947.5:95116-ENST00000417961.5:65268|4009
TPVLVPGSLSSLFFLDQNTSDFSR
>FUSION-ENST00000660408.1:22029-ENST00000514742.1:212579|174
MLIHLDYFNWR
>ENST00000477912.5|SNV-422165-G-A|1
DWRRSSLVITTK
>FUSION-ENST00000570947.5:95116-ENST00000417961.5:65268|841
CYQFRISVFLFLKSLSFIAQ
>FUSION-ENST00000545302.5:45194-ENST00000652379.1:25317|1179
IHLPGPPKVLETTGLSR
>FUSION-ENST00000517974.1:40910-ENST00000519837.5:8015|404
MYELFLHQTFKVCTVLFS
>ENST00000493857.1|SNV-128857-G-A|4
TLSSRHRPR
>FUSION-ENST00000545302.5:45194-ENST00000652379.1:25317|1474
DQAGRRGETPSL
>FUSION-ENST00000545302.5:45194-ENST00000652379.1:25317|774
MGGGLRLRPPRSPGR
>ENST00000357250.10|SNV-31376-G-T|2
GFPGRGIPGPPCPPGTAGLPGELGR
>FUSION-ENST00000570947.5:95116-ENST00000417961.5:65268|704
GHAGCGGRGHAGCGGR
>FUSION-ENST00000570947.5:95116-ENST00000417961.5:65268|4165
YDIHTEK
>ENST00000415641.7|SNV-8804-G-A|4
WDETSLGFLEKQNDLEEVK
>FUSION-ENST00000517974.1:40910-ENST00000519837.5:8015|581
VSNRDLPTYLLIDLFIFLR
>FUSION-ENST00000570947.5:95116-ENST00000417961.5:65268|2009
LHYCLFFFILSSLTMYFQIAFLQAH
>FUSION-ENST00000570947.5:95116-ENST00000417961.5:65268|658
MLVSSPPISECGRCLETR
>FUSION-ENST00000570947.5:95116-ENST00000417961.5:65268|2281
MTVNICTSLCVCMTVNICPAFSLGK
>FUSION-ENST00000570947.5:95116-ENST00000417961.5:65268|4083
INWDEIGKYGT
>FUSION-ENST00000545302.5:45194-ENST00000652379.1:25317|874
FYRPFLSGK
>ENST00000264771.9|MNV-25875-CCT-C|1
GLVLFSL
>ENST00000296474.8|SNV-4705-T-G|3
VDLFNGR
>FUSION-ENST00000570947.5:95116-ENST00000417961.5:65268|2286
GSAPLTPTLFR
>FUSION-ENST00000517974.1:40910-ENST00000519837.5:8015|300
MSDVFWGMAALTCRS
>FUSION-ENST00000351393.10:45194-ENST00000652379.1:25317|9
SAVMTRVGTVRSGR
>FUSION-ENST00000545302.5:45194-ENST00000652379.1:25317|783
VSHFVIQK
>FUSION-ENST00000570947.5:95116-ENST00000417961.5:65268|761
KLKNPQMVTGVFNLQSR
>FUSION-ENST00000637544.1:30880-ENST00000206262.2:87239|196
SCKLQGYKQMHGLLSL
>FUSION-ENST00000570947.5:95116-ENST00000417961.5:65268|478
VFADAKFR
>ENST00000538625.1|SNV-137155-A-T|2
MEEECSLSP
>ENST00000302228.9|SNV-17571-C-A|1
NTQIDNYWGSEERSLPRK
>FUSION-ENST00000517974.1:40910-ENST00000519837.5:8015|483
MYKGRSMSVHTILFFFFFLR
>FUSION-ENST00000545302.5:45194-ENST00000652379.1:25317|266
SVAVLTCKSVVRPGYRGER
>FUSION-ENST00000570947.5:95116-ENST00000417961.5:65268|1745
STAWKTGKCK
>FUSION-ENST00000545302.5:45194-ENST00000652379.1:25317|1298
MALYTERSGSR
>FUSION-ENST00000570947.5:95116-ENST00000417961.5:65268|3054
GYVNYIV
>ENST00000405460.9|SNV-164884-T-C|1
VAPLFSGQAVAGSDYEPVTR
>FUSION-ENST00000570947.5:95116-ENST00000417961.5:65268|1022
MPHQSVNHVQRYNNLFIFR
>FUSION-ENST00000660408.1:22029-ENST00000514742.1:212579|460
ENYLVSSTSRC
>FUSION-ENST00000660408.1:22029-ENST00000514742.1:212579|16
QVQAVFSVFFMASKILQK
>FUSION-ENST00000517974.1:40910-ENST00000519837.5:8015|261
MQAQRSSAP
>FUSION-ENST00000545302.5:45194-ENST00000652379.1:25317|1171
MPAPREAEAGESLEPGK
>FUSION-ENST00000570947.5:95116-ENST00000417961.5:65268|1396
PDGIVTTYNVK
>FUSION-ENST00000570947.5:95116-ENST00000417961.5:65268|3608
NWSSLLIFIGITLNL
>FUSION-ENST00000517974.1:40910-ENST00000519837.5:8015|396
QAFLGTNYLLSK
>FUSION-ENST00000570947.5:95116-ENST00000417961.5:65268|2914
LRVNLNKQDFQVFCLNEVR
>FUSION-ENST00000570947.5:95116-ENST00000417961.5:65268|4292
KTNLKYFGDCCDTPCLK
>FUSION-ENST00000570947.5:95116-ENST00000417961.5:65268|4389
MVLSGYQAVAMSHSSQAPKHF
>FUSION-ENST00000570947.5:95116-ENST00000417961.5:65268|1948
STAFFSSR
>FUSION-ENST00000545302.5:45194-ENST00000652379.1:25317|209
RSEGTGDGLR
>FUSION-ENST00000570947.5:95116-ENST00000417961.5:65268|3991
YSRTDSVPDL
>FUSION-ENST00000545302.5:45194-ENST00000652379.1:25317|1134
EAQVHLI
>FUSION-ENST00000570947.5:95116-ENST00000417961.5:65268|2541
VGGRAQESHS
>FUSION-ENST00000660408.1:22029-ENST00000514742.1:212579|658
SNLGMNIKGLIMK
>FUSION-ENST00000517974.1:40910-ENST00000519837.5:8015|749
MMNNHLVDLLWCAFYTGK
>FUSION-ENST00000570947.5:95116-ENST00000417961.5:65268|3586
EPFTPLQCLFQSYLFRVLGSVHYTD
>FUSION-ENST00000517974.1:40910-ENST00000519837.5:8015|92
MKIISQV
>FUSION-ENST00000545302.5:45194-ENST00000652379.1:25317|1154
MGAARSHFPGGSLGR
>FUSION-ENST00000517974.1:40910-ENST00000519837.5:8015|91
MLQCTEL
>FUSION-ENST00000660408.1:22029-ENST00000514742.1:212579|363
RLFEDSLTGRGLGIR
>FUSION-ENST00000660408.1:22029-ENST00000514742.1:212579|177
IDLYLVFFLK
>ENST00000461395.5|MNV-231-GCTCA-G|6
GSSGRGSTRAAELLGVGVTPPPR
>FUSION-ENST00000570947.5:95116-ENST00000417961.5:65268|4209
EAWLQRPWRHGPPSIPGQNR
>FUSION-ENST00000660408.1:22029-ENST00000514742.1:212579|256
SESWRKGGGP
>FUSION-ENST00000570947.5:95116-ENST00000417961.5:65268|3688
TLRPLTQA
>FUSION-ENST00000545302.5:45194-ENST00000652379.1:25317|1382
RNPTQRLAAAED
>FUSION-ENST00000637544.1:30880-ENST00000206262.2:87239|85
SRALDHILK
>FUSION-ENST00000570947.5:95116-ENST00000417961.5:65268|3135
GVCSNELGYLR
>FUSION-ENST00000570947.5:95116-ENST00000417961.5:65268|1117
AHELRNHTYIMNSYSNPKGR
>FUSION-ENST00000570947.5:95116-ENST00000417961.5:65268|3389
WYSMQAHRVS
>FUSION-ENST00000660408.1:22029-ENST00000514742.1:212579|160
TAINLLPFCFRILQNYTSKK
>ENST00000461395.5|MNV-231-GCTCA-G|15
SQGHTQGLTAVLVLIR
>ENST00000294053.9|INDEL-235-A-ATTT|3
NLALAPR
>FUSION-ENST00000660408.1:22029-ENST00000514742.1:212579|241
MIRLPWPPKVLGLQA
>FUSION-ENST00000660408.1:22029-ENST00000514742.1:212579|252
VLYKEFSERYLLSH
>FUSION-ENST00000570947.5:95116-ENST00000417961.5:65268|1047
MWKLSFLSSDLSSLLM
>FUSION-ENST00000570947.5:95116-ENST00000417961.5:65268|3312
MGALVLPN
>FUSION-ENST00000545302.5:45194-ENST00000652379.1:25317|377
GEILGPAQDGPER
>FUSION-ENST00000570947.5:95116-ENST00000417961.5:65268|231
ASRRTCCSSTSTSGR
>FUSION-ENST00000517974.1:40910-ENST00000519837.5:8015|1003
QLKIQIKTNTV
>FUSION-ENST00000570947.5:95116-ENST00000417961.5:65268|3861
VMRYSLCIGGCVLVAPYCLLILL
>ENST00000302017.4|SNV-8609-G-A|3
SHLGRHQAMHTGSRPHACAVCAR
>FUSION-ENST00000545302.5:45194-ENST00000652379.1:25317|100
FRHLVYVLG
>FUSION-ENST00000570947.5:95116-ENST00000417961.5:65268|2477
MYTFVDV
>FUSION-ENST00000570947.5:95116-ENST00000417961.5:65268|3906
GQGCGCSRAPDPEQQCRLEPSQAGR
>FUSION-ENST00000570947.5:95116-ENST00000417961.5:65268|2600
AQESHTRTAESGRAGSGIPHADCR
>FUSION-ENST00000570947.5:95116-ENST00000417961.5:65268|3858
ASSVFSR
>FUSION-ENST00000570947.5:95116-ENST00000417961.5:65268|1447
GLSPTSSHGLSPVCSRGLSPA
>FUSION-ENST00000570947.5:95116-ENST00000417961.5:65268|2943
GRTCQTGPWRGR
>FUSION-ENST00000637544.1:30880-ENST00000206262.2:87239|77
MPAACAPSPQRRR
>FUSION-ENST00000545302.5:45194-ENST00000652379.1:25317|934
MSRIDPDSISK
>FUSION-ENST00000545302.5:45194-ENST00000652379.1:25317|906
VDLHAFDSVILNPPNL
>FUSION-ENST00000570947.5:95116-ENST00000417961.5:65268|3120
RFASHVRQETD
>FUSION-ENST00000570947.5:95116-ENST00000417961.5:65268|578
CSWGQISPR
>FUSION-ENST00000570947.5:95116-ENST00000417961.5:65268|3512
AGGSPKVRSLRPAWPTW
>FUSION-ENST00000570947.5:95116-ENST00000417961.5:65268|1671
LVGQGGAGAASCTPQSKRR
>ENST00000359232.8|SNV-13202-C-T|3
LQVQSVEKLQYRGTLHCFK
>FUSION-ENST00000570947.5:95116-ENST00000417961.5:65268|4026
MLLVHVEVWERRAR
>FUSION-ENST00000593073.5:2094-ENST00000293443.12:7265|40
GPGLWVLCLNPWVGVPGLWGSWR
>FUSION-ENST00000570947.5:95116-ENST00000417961.5:65268|4286
RRVSFSC
>FUSION-ENST00000517974.1:40910-ENST00000519837.5:8015|283
NKQLSASR
>ENST00000556859.5|SNV-11883-A-G|3
NSKQACLPSGGIPSLSNGTFSPPK
>FUSION-ENST00000371998.8:135897-ENST00000444112.1:9483|2
QQVFQGTNSLGLFHSFPRHVGPRR
>FUSION-ENST00000578151.1:31528-ENST00000488239.1:116048|180
MFSSQFIFFPDTRKLGK
>FUSION-ENST00000570947.5:95116-ENST00000417961.5:65268|3070
PDWALER
>FUSION-ENST00000570947.5:95116-ENST00000417961.5:65268|2566
LVQVLSWETRPHRSTYTRR
>FUSION-ENST00000570947.5:95116-ENST00000417961.5:65268|1957
SSVSEFQVVTNK
>FUSION-ENST00000545302.5:45194-ENST00000652379.1:25317|903
MAQDADSFFAVVRTQS
>FUSION-ENST00000570947.5:95116-ENST00000417961.5:65268|4359
SPCESLGS
>FUSION-ENST00000570947.5:95116-ENST00000417961.5:65268|511
RPCHRPPRGGAPAGVR
>FUSION-ENST00000517974.1:40910-ENST00000519837.5:8015|19
ALLSGVPIIETFISVSY
>FUSION-ENST00000570947.5:95116-ENST00000417961.5:65268|3705
MCVWTPWFLFYLSYH
>FUSION-ENST00000517974.1:40910-ENST00000519837.5:8015|403
YELFLHQTFKVCTVLFS
>FUSION-ENST00000570947.5:95116-ENST00000417961.5:65268|3138
GVCSNELGYLWIRGVR
>FUSION-ENST00000570947.5:95116-ENST00000417961.5:65268|2103
TLTLLLVIDLFR
>FUSION-ENST00000545302.5:45194-ENST00000652379.1:25317|1062
THAGGSK
>FUSION-ENST00000570947.5:95116-ENST00000417961.5:65268|2039
MAFIMLRDVPSIPCFLGFLIMKR
>FUSION-ENST00000570947.5:95116-ENST00000417961.5:65268|4496
AWLLSFFIALVGASRTVPNR
>FUSION-ENST00000570947.5:95116-ENST00000417961.5:65268|2561
AGSGIPHADCGGREGGLRNPTR
>FUSION-ENST00000545302.5:45194-ENST00000652379.1:25317|539
WWRFWGQVSVSR
>FUSION-ENST00000545302.5:45194-ENST00000652379.1:25317|120
NEIPTVPTYYPAKPQPR
>FUSION-ENST00000545302.5:45194-ENST00000652379.1:25317|574
AGPRSLCR
>FUSION-ENST00000637544.1:30880-ENST00000206262.2:87239|115
LQTLFCFEGSNKRNNK
>FUSION-ENST00000451211.6:1396-ENST00000417564.3:92743|5
MATSGDCPRSESQR
>FUSION-ENST00000578151.1:31528-ENST00000488239.1:116048|213
MTTKIDRNQALLVPALGG
>FUSION-ENST00000517974.1:40910-ENST00000519837.5:8015|1312
HLYDVLVLKVSFLPSF
>FUSION-ENST00000517974.1:40910-ENST00000519837.5:8015|132
MRISATGHLTGDRA
>FUSION-ENST00000545302.5:45194-ENST00000652379.1:25317|1324
ILSDTALTTR
>FUSION-ENST00000545302.5:45194-ENST00000652379.1:25317|1239
CPSLSFYVCLFLCQSVR
>FUSION-ENST00000660408.1:22029-ENST00000514742.1:212579|919
AGYYGSCNCFHLK
>FUSION-ENST00000545302.5:45194-ENST00000652379.1:25317|351
MPTGDAAALFP
>FUSION-ENST00000570947.5:95116-ENST00000417961.5:65268|3862
MVMRYSLCIGGCVLVAPYCLLILL
>FUSION-ENST00000570947.5:95116-ENST00000417961.5:65268|2915
LRVNLNK
>FUSION-ENST00000570947.5:95116-ENST00000417961.5:65268|2686
VGGRAQESHTRR
>ENST00000468136.5|SNV-19803-G-C|5
TKELDPLLGDLH
>FUSION-ENST00000570947.5:95116-ENST00000417961.5:65268|2669
NPTRGGREGGLR
>ENST00000652715.1|SNV-798-C-T|3
AFLGANPR
>ENST00000305901.7|SNV-2156-G-A|3
YSIPQAIFAQRVLYRSQGTLSDLLR
>FUSION-ENST00000393066.7:44355-ENST00000588725.1:25614|2
DIENWQLKLEDLMTLQL
>FUSION-ENST00000570947.5:95116-ENST00000417961.5:65268|3539
MPLRNDLSLCLPQIK
>FUSION-ENST00000570947.5:95116-ENST00000417961.5:65268|4102
GSLCRETPPLK
>FUSION-ENST00000660408.1:22029-ENST00000514742.1:212579|569
LPSKKLF
>FUSION-ENST00000517974.1:40910-ENST00000519837.5:8015|1213
EHLNGMFFMR
>FUSION-ENST00000570947.5:95116-ENST00000417961.5:65268|1090
MLQLAAVTVGLKER
>FUSION-ENST00000443572.6:21658-ENST00000472651.5:70947|2
VGNIFEMR
>FUSION-ENST00000637544.1:30880-ENST00000206262.2:87239|133
VFLLPAPLGHSGKASGSSPK
>ENST00000220514.8|SNV-43-C-T|1
AAQSLRHRSR
>FUSION-ENST00000554887.5:1168-ENST00000267584.9:45707|56
ISPCSRIRGLSSVLTYTFIR
>ENST00000569180.1|SNV-26424-C-T|3
MVRMTIR
>FUSION-ENST00000660408.1:22029-ENST00000514742.1:212579|115
VFDSLVLVSNE
>FUSION-ENST00000570947.5:95116-ENST00000417961.5:65268|4511
FSSELYL
>FUSION-ENST00000570947.5:95116-ENST00000417961.5:65268|2811
QASISPRPR
>FUSION-ENST00000545302.5:45194-ENST00000652379.1:25317|72
SGDLSLPNSWDYRDLLSPGGR
>FUSION-ENST00000570947.5:95116-ENST00000417961.5:65268|863
SQGGPGEWK
>ENST00000319286.6|SNV-3509-C-A|1
CFCNSSHLIQHIR
>FUSION-ENST00000545302.5:45194-ENST00000652379.1:25317|714
DGVSEARPPWLPR
>FUSION-ENST00000517974.1:40910-ENST00000519837.5:8015|933
LLNQTGQ
>FUSION-ENST00000578151.1:31528-ENST00000488239.1:116048|129
MWQVTALLCSAALDK
>FUSION-ENST00000570947.5:95116-ENST00000417961.5:65268|4534
AGGSPEVR
>FUSION-ENST00000517974.1:40910-ENST00000519837.5:8015|232
RDFTCHP
>FUSION-ENST00000637544.1:30880-ENST00000206262.2:87239|111
VHKVDKLLLWMPLCR
>FUSION-ENST00000570947.5:95116-ENST00000417961.5:65268|482
MWALFGNKVFADAK
>FUSION-ENST00000570947.5:95116-ENST00000417961.5:65268|1302
SVAQTGVQWR
>FUSION-ENST00000570947.5:95116-ENST00000417961.5:65268|3617
SGDVGVEGR
>FUSION-ENST00000570947.5:95116-ENST00000417961.5:65268|4530
YIFLEEMFIQVFWPF
>FUSION-ENST00000570947.5:95116-ENST00000417961.5:65268|4097
MRFGRGHSPTLSNSY
>FUSION-ENST00000545302.5:45194-ENST00000652379.1:25317|698
MVRSRLTAPSASQVQAILLPQPPD
>FUSION-ENST00000570947.5:95116-ENST00000417961.5:65268|2142
MLLTFVC
>FUSION-ENST00000570947.5:95116-ENST00000417961.5:65268|3753
QGCTHPDTTGTR
>ENST00000339364.10|SNV-10666-G-A|1
ASFSAEDLSLFLSTR
>FUSION-ENST00000545302.5:45194-ENST00000652379.1:25317|794
GFTVLPRLGPRDPPALGLPK
>FUSION-ENST00000545302.5:45194-ENST00000652379.1:25317|136
EGPVPWKASRFR
>FUSION-ENST00000570947.5:95116-ENST00000417961.5:65268|1
VPALNTCRSL
>FUSION-ENST00000570947.5:95116-ENST00000417961.5:65268|1482
LPWALLETR
>ENST00000359139.7|SNV-96731-G-A|1
SQSPEKAFSPASPCAWNVCVTRK
>FUSION-ENST00000637544.1:30880-ENST00000206262.2:87239|244
ARSRLTATSPSR
>FUSION-ENST00000517974.1:40910-ENST00000519837.5:8015|937
PVIPVTQEAEAGELLEPGRQR
>FUSION-ENST00000570947.5:95116-ENST00000417961.5:65268|3846
MAGDGEHLFFFFLFFFFLR
>FUSION-ENST00000570947.5:95116-ENST00000417961.5:65268|2896
SQSTGLGR
>FUSION-ENST00000570947.5:95116-ENST00000417961.5:65268|2265
LEVLPKSR
>FUSION-ENST00000570947.5:95116-ENST00000417961.5:65268|1964
MLLLINK
>FUSION-ENST00000252996.8:58264-ENST00000474128.1:32043|11
LTILAAAAAGVTLAVHWARAVNRGR
>FUSION-ENST00000570947.5:95116-ENST00000417961.5:65268|4322
ESHSVAQAGVRWR
>ENST00000378183.8|SNV-16546-G-A|2
LDTLKTSK
>FUSION-ENST00000545302.5:45194-ENST00000652379.1:25317|636
EIDFCMIDVGVCVIQINTHR
>ENST00000342992.10|SNV-212571-G-C|1
VGTGDPVETDNPVEARSK
>FUSION-ENST00000570947.5:95116-ENST00000417961.5:65268|4491
SGESGHPRFGSPKQL
>FUSION-ENST00000545302.5:45194-ENST00000652379.1:25317|31
FKQTASFLFRVK
>FUSION-ENST00000570947.5:95116-ENST00000417961.5:65268|4451
SIFSDISTATPALFDY
>ENST00000548312.5|SNV-43528-C-G|1
VGPAERMSKFLR
>FUSION-ENST00000570947.5:95116-ENST00000417961.5:65268|75
WLRPAGAGGLTVGQPVSLR
>FUSION-ENST00000545302.5:45194-ENST00000652379.1:25317|578
EAGDALPGPVAGPR
>FUSION-ENST00000570947.5:95116-ENST00000417961.5:65268|406
AWFSHVGPFNEGGQVR
>FUSION-ENST00000517974.1:40910-ENST00000519837.5:8015|1287
MVKPRLY
>FUSION-ENST00000570947.5:95116-ENST00000417961.5:65268|1103
WLNTCRVLEGVGPQEDLDR
>FUSION-ENST00000545302.5:45194-ENST00000652379.1:25317|625
YTSLYKEGIVDK
>FUSION-ENST00000545302.5:45194-ENST00000652379.1:25317|429
VVAVPTMVTTGDGESGFDSGEGA
>FUSION-ENST00000499346.7:22029-ENST00000514742.1:212579|10
RFMAASLPVVSAFSEIRC
>FUSION-ENST00000570947.5:95116-ENST00000417961.5:65268|3289
VCSLLQDDVMMPQRVR
>FUSION-ENST00000570947.5:95116-ENST00000417961.5:65268|2439
CHEYIKYIVMLVFLNHVIPKIIHK
>FUSION-ENST00000570947.5:95116-ENST00000417961.5:65268|865
MRSQGGPGEWKWDLLPAP
>FUSION-ENST00000570947.5:95116-ENST00000417961.5:65268|4199
LAAHSAHHR
>FUSION-ENST00000570947.5:95116-ENST00000417961.5:65268|1348
MQFTYSWWR
>ENST00000479601.5|SNV-30655-G-T|5
EAEVLQRLHDNLDPSPLR
>FUSION-ENST00000570947.5:95116-ENST00000417961.5:65268|4479
FPFNSSLLNF
>ENST00000367405.4|INDEL-23970-A-AA|1
HKKNTFR
>FUSION-ENST00000637544.1:30880-ENST00000206262.2:87239|72
GSPRRPWGNFAGGSTPATAR
>FUSION-ENST00000570947.5:95116-ENST00000417961.5:65268|1078
ENRPAHCGGR
>FUSION-ENST00000517974.1:40910-ENST00000519837.5:8015|976
LCELNQILR
>FUSION-ENST00000570947.5:95116-ENST00000417961.5:65268|1324
CHTESTWRSGFWR
>FUSION-ENST00000517974.1:40910-ENST00000519837.5:8015|828
ASFFVNYYW
>FUSION-ENST00000517974.1:40910-ENST00000519837.5:8015|747
MMNNHLVDLLWCAFYTGKWEPF
>FUSION-ENST00000570947.5:95116-ENST00000417961.5:65268|4557
VTHASNPGTSGGR
>FUSION-ENST00000545302.5:45194-ENST00000652379.1:25317|518
MVAFLGTGVR
>ENST00000532262.5|SNV-5698-G-T|1
CRDLEKAELSLVPAPSR
>FUSION-ENST00000660408.1:22029-ENST00000514742.1:212579|161
MTAINLLPFCFRILQNYTSKK
>FUSION-ENST00000545302.5:45194-ENST00000652379.1:25317|117
MNEIPTVPTYYPAKPQPRERAWR
>FUSION-ENST00000570947.5:95116-ENST00000417961.5:65268|3267
LMAGTLKGLSHPCPHLDFPPK
>FUSION-ENST00000570947.5:95116-ENST00000417961.5:65268|2126
MFPISEERLSVFLHSI
>ENST00000562197.3|SNV-1016-C-T|2
CGCAARPLLVWLRNATER
>FUSION-ENST00000570947.5:95116-ENST00000417961.5:65268|2179
NAIGILIGIALNL
>FUSION-ENST00000570947.5:95116-ENST00000417961.5:65268|2097
LYVSRNFDFFS
>FUSION-ENST00000545302.5:45194-ENST00000652379.1:25317|453
WDPAAVFSWWPGR
>FUSION-ENST00000545302.5:45194-ENST00000652379.1:25317|659
TGVSHRARPVDSFR
>FUSION-ENST00000517974.1:40910-ENST00000519837.5:8015|1110
MFRFISFLSKLCR
>FUSION-ENST00000570947.5:95116-ENST00000417961.5:65268|3126
WGWAVLGVQPAARR
>FUSION-ENST00000252996.8:58264-ENST00000474128.1:32043|5
ASAGAAPTPRAPPAASLRGTTTSR
>FUSION-ENST00000570947.5:95116-ENST00000417961.5:65268|3820
CVLTAHTPV
>FUSION-ENST00000593073.5:2094-ENST00000293443.12:7265|17
MPGLSFGQRGGEGR
>FUSION-ENST00000545302.5:45194-ENST00000652379.1:25317|85
GRSYHLWDYD
>ENST00000493253.5|MNV-2443-GAA-G|3
QIEPQGGAGLPEEEPR
>FUSION-ENST00000570947.5:95116-ENST00000417961.5:65268|2133
MPFISLA
>FUSION-ENST00000570947.5:95116-ENST00000417961.5:65268|4376
SVTQPGVQWHDLGSLQALPPK
>FUSION-ENST00000570947.5:95116-ENST00000417961.5:65268|1703
MHLFANSTPQR
>ENST00000498224.5|SNV-13005-T-G|2
QSCLLVILKTSILFRR
>FUSION-ENST00000570947.5:95116-ENST00000417961.5:65268|183
NQIQTSWLLLHFTFLR
>FUSION-ENST00000570947.5:95116-ENST00000417961.5:65268|4079
IYKNVKLHSR
>FUSION-ENST00000570947.5:95116-ENST00000417961.5:65268|2253
MYHISLFIHVMIDI
>FUSION-ENST00000593073.5:2094-ENST00000293443.12:7265|73
GRGARAR
>FUSION-ENST00000570947.5:95116-ENST00000417961.5:65268|3724
CVWTLRGVR
>FUSION-ENST00000545302.5:45194-ENST00000652379.1:25317|824
LVSNWRPQWICPPRPPKVLG
>FUSION-ENST00000570947.5:95116-ENST00000417961.5:65268|3465
MGAVTGPPK
>FUSION-ENST00000545302.5:45194-ENST00000652379.1:25317|1265
HTDIQERK
>FUSION-ENST00000570947.5:95116-ENST00000417961.5:65268|2137
MFYLHFSDDQ
>FUSION-ENST00000570947.5:95116-ENST00000417961.5:65268|1509
CLSNHYLFFPFSR
>FUSION-ENST00000570947.5:95116-ENST00000417961.5:65268|3824
AGSVQVVLREMK
>FUSION-ENST00000570947.5:95116-ENST00000417961.5:65268|4166
LLLKYDIHTEKCTSQSYCWMK
>FUSION-ENST00000517974.1:40910-ENST00000519837.5:8015|979
FWWKYFVFYFVLFCFCFFFCF
>FUSION-ENST00000545302.5:45194-ENST00000652379.1:25317|297
LHLRLNTGTRPIVNK
>FUSION-ENST00000578151.1:31528-ENST00000488239.1:116048|5
KEDIAHPASR
>FUSION-ENST00000545302.5:45194-ENST00000652379.1:25317|385
MIKRDGR
>FUSION-ENST00000517974.1:40910-ENST00000519837.5:8015|1000
SGLFTTVFLR
>FUSION-ENST00000517974.1:40910-ENST00000519837.5:8015|1208
FTLLIQGILVTLNFINGLLQME
>FUSION-ENST00000570947.5:95116-ENST00000417961.5:65268|3233
MYLLFSLTGFFPHLNELP
>FUSION-ENST00000637544.1:30880-ENST00000206262.2:87239|20
EPAASLGKLRR
>FUSION-ENST00000570947.5:95116-ENST00000417961.5:65268|3430
MWYLIQAHGVHGAR
>FUSION-ENST00000660408.1:22029-ENST00000514742.1:212579|448
MLGLQLTVHCA
>FUSION-ENST00000545302.5:45194-ENST00000652379.1:25317|1362
MTVLAWAERGGPGTRKPA
>FUSION-ENST00000545302.5:45194-ENST00000652379.1:25317|1423
ERLPVISLTDLETASR
>FUSION-ENST00000593073.5:2094-ENST00000293443.12:7265|54
TARGLRAGGVR
>FUSION-ENST00000570947.5:95116-ENST00000417961.5:65268|4512
MFSSELYL
>FUSION-ENST00000570947.5:95116-ENST00000417961.5:65268|3564
TRGVLQSPSSQIPEPR
>FUSION-ENST00000570947.5:95116-ENST00000417961.5:65268|3692
LLPSVPADVSGR
>FUSION-ENST00000545302.5:45194-ENST00000652379.1:25317|334
NEEFPVSAGHK
>FUSION-ENST00000570947.5:95116-ENST00000417961.5:65268|2172
PVIPATWEAEAGELLEPGK
>FUSION-ENST00000570947.5:95116-ENST00000417961.5:65268|631
ESCSVTQVIVQ
>ENST00000497699.1|SNV-4663-A-G|2
LQGQRQQMLSR
>FUSION-ENST00000517974.1:40910-ENST00000519837.5:8015|1031
MFIRPCYSKYDPCPVR
>FUSION-ENST00000570947.5:95116-ENST00000417961.5:65268|4279
MVGLVIAERDVFSCNDIFS
>FUSION-ENST00000660408.1:22029-ENST00000514742.1:212579|635
MLITILVVLRLAFVFCYYK
>FUSION-ENST00000570947.5:95116-ENST00000417961.5:65268|3469
LIWSQCGLWRASPQPCQRR
>FUSION-ENST00000660408.1:22029-ENST00000514742.1:212579|904
TSNVNISLYMKMDILQLHDF
>FUSION-ENST00000545302.5:45194-ENST00000652379.1:25317|1303
LPGPPKVLETTGLSRR
>FUSION-ENST00000517974.1:40910-ENST00000519837.5:8015|886
HTLESLR
>FUSION-ENST00000570947.5:95116-ENST00000417961.5:65268|974
GHAWLVFIEIK
>FUSION-ENST00000660408.1:22029-ENST00000514742.1:212579|637
MLITILVVLR
>FUSION-ENST00000570947.5:95116-ENST00000417961.5:65268|3902
APDPEQQCRLEPSQAGR
>FUSION-ENST00000570947.5:95116-ENST00000417961.5:65268|4157
VHKLHTPCNR
>ENST00000562648.2|SNV-10783-C-T|6
SSAASTCDGAARCK
>FUSION-ENST00000545302.5:45194-ENST00000652379.1:25317|1367
ALFPSWSWS
>ENST00000334126.11|SNV-137155-A-T|2
MLLESLR
>FUSION-ENST00000517974.1:40910-ENST00000519837.5:8015|346
VENATIPNSK
>ENST00000468136.5|SNV-19803-G-C|1
SWIHCWGTCT
>FUSION-ENST00000545302.5:45194-ENST00000652379.1:25317|965
MCLLIHEYKR
>FUSION-ENST00000570947.5:95116-ENST00000417961.5:65268|3727
SNLFTVF
>FUSION-ENST00000570947.5:95116-ENST00000417961.5:65268|3668
GHEATCFVLGGFETK
>FUSION-ENST00000570947.5:95116-ENST00000417961.5:65268|3168
MAQGSLELVSQPPRGSCWLQGR
>FUSION-ENST00000517974.1:40910-ENST00000519837.5:8015|376
GKKTLPASFSCVTFFFFFCMPK
>FUSION-ENST00000570947.5:95116-ENST00000417961.5:65268|1358
LLASDQPWAPDFGFPLWRFSPAY
>FUSION-ENST00000261441.9:767-ENST00000419536.1:41233|5
APKRAGQGLTYSFSTLR
>FUSION-ENST00000517974.1:40910-ENST00000519837.5:8015|1042
MNPEINLILCLA
>ENST00000493253.5|INDEL-2442-A-AAG|2
MQIEGTSRRSWPT
>FUSION-ENST00000570947.5:95116-ENST00000417961.5:65268|1971
FEGYFHWIYYSSVK
>ENST00000346193.4|SNV-2150-G-A|1
YGAWYLKPKL
>FUSION-ENST00000570947.5:95116-ENST00000417961.5:65268|714
GHTGCGGRGHAGWGGRGHAGCGGR
>FUSION-ENST00000570947.5:95116-ENST00000417961.5:65268|1267
GSHHPEK
>FUSION-ENST00000570947.5:95116-ENST00000417961.5:65268|4096
RFGRGHSPTLSNSY
>FUSION-ENST00000545302.5:45194-ENST00000652379.1:25317|260
MPGQGEARGNSGGGP
>FUSION-ENST00000570947.5:95116-ENST00000417961.5:65268|3860
MRYSLCIGGCVLVAPYCLLILL
>FUSION-ENST00000517974.1:40910-ENST00000519837.5:8015|782
MKASGIVFDYFLR
>FUSION-ENST00000570947.5:95116-ENST00000417961.5:65268|2313
DQPGQDGETPSLLKIQKLAR
>FUSION-ENST00000517974.1:40910-ENST00000519837.5:8015|1104
LCRNCTFQPLR
>FUSION-ENST00000545302.5:45194-ENST00000652379.1:25317|599
VSFLPVCLLKNGVFQKFTLCIYVF
>FUSION-ENST00000545302.5:45194-ENST00000652379.1:25317|845
VSCRLSLDLSSSWVR
>FUSION-ENST00000660408.1:22029-ENST00000514742.1:212579|434
MSPCRAKSR
>FUSION-ENST00000570947.5:95116-ENST00000417961.5:65268|1177
MFPDQHDNQDIEGPITRRNCL
>ENST00000355624.8|INDEL-6661-A-AA|2
KAFSLGSSATLVSAFNV
>FUSION-ENST00000517974.1:40910-ENST00000519837.5:8015|876
MLVMTIYHLFLVAVFLGII
>FUSION-ENST00000660408.1:22029-ENST00000514742.1:212579|231
LSLSQKPKLPFWKYK
>FUSION-ENST00000545302.5:45194-ENST00000652379.1:25317|368
MFSLIKNESR
>FUSION-ENST00000517974.1:40910-ENST00000519837.5:8015|215
NVSRWVAGITFPLVYML
>FUSION-ENST00000570947.5:95116-ENST00000417961.5:65268|1850
MFVRTCPSWKGFPGSQ
>ENST00000614259.1|SNV-23565-G-A|1
ILVSPKSHLIKL
>FUSION-ENST00000570947.5:95116-ENST00000417961.5:65268|665
VLSHCVSA
>FUSION-ENST00000517974.1:40910-ENST00000519837.5:8015|15
LGFFISGVIRGWTLLSFSFFVLCR
>FUSION-ENST00000570947.5:95116-ENST00000417961.5:65268|2870
NRHTKQFR
>FUSION-ENST00000474657.5:17682-ENST00000344103.8:8371|7
LGKQEVIRGWEEGVAQK
>FUSION-ENST00000517974.1:40910-ENST00000519837.5:8015|501
CAVIFTELK
>FUSION-ENST00000570947.5:95116-ENST00000417961.5:65268|636
MQSSDEAVRWTSLPKTHFPDD
>ENST00000398250.6|SNV-132154-A-G|2
QHYPPLANAACHKPYVSLR
>FUSION-ENST00000570947.5:95116-ENST00000417961.5:65268|3751
QGCTHPDTTGTRCRAR
>ENST00000367462.5|SNV-23572-T-A|3
IWRSRAGAELFSLMALWER
>FUSION-ENST00000637544.1:30880-ENST00000206262.2:87239|157
VGFDFTVTAVWRGPAR
>FUSION-ENST00000517974.1:40910-ENST00000519837.5:8015|190
RTPLHLSKK
>FUSION-ENST00000545302.5:45194-ENST00000652379.1:25317|212
RVGGPLR
>FUSION-ENST00000570947.5:95116-ENST00000417961.5:65268|405
GGAPAGVRVPVPPWGCTCR
>FUSION-ENST00000545302.5:45194-ENST00000652379.1:25317|549
MLPAPALETRAGPLRVAR
>FUSION-ENST00000570947.5:95116-ENST00000417961.5:65268|897
QECTSVGMERK
>FUSION-ENST00000578151.1:31528-ENST00000488239.1:116048|8
LGTCCYNTANLSLGPKAK
>FUSION-ENST00000660408.1:22029-ENST00000514742.1:212579|508
CLTMCLTFK
>FUSION-ENST00000545302.5:45194-ENST00000652379.1:25317|350
PTGDAAALFP
>FUSION-ENST00000545302.5:45194-ENST00000652379.1:25317|240
MPTLIRPQKRCWLI
>FUSION-ENST00000517974.1:40910-ENST00000519837.5:8015|1086
NRGGGACSEPR
>ENST00000649367.1|SNV-43309-A-G|2
CLLHQFHSHLLPCFK
>FUSION-ENST00000570947.5:95116-ENST00000417961.5:65268|741
MGFHHIGQAGLK
>ENST00000403625.6|SNV-570116-A-C|3
GKGPGPQKPPTEADQPNGMKR
>FUSION-ENST00000570947.5:95116-ENST00000417961.5:65268|1403
MDSENVSH
>FUSION-ENST00000570947.5:95116-ENST00000417961.5:65268|1690
MSSFEKCLFMSFAHFLMGCLFFLVK
>FUSION-ENST00000570947.5:95116-ENST00000417961.5:65268|1221
MEAPPPAWPITMEVRR
>FUSION-ENST00000545302.5:45194-ENST00000652379.1:25317|733
WLKPVIPSLWEAKAGGSRGGQTNR
>ENST00000319286.6|SNV-3509-C-A|2
CSECAKCFCNSSHLIQHIR
>FUSION-ENST00000570947.5:95116-ENST00000417961.5:65268|2618
AGIPPPPRPR
>FUSION-ENST00000570947.5:95116-ENST00000417961.5:65268|450
AGDGALEKGGWR
>FUSION-ENST00000517974.1:40910-ENST00000519837.5:8015|545
LTESIPYGK
>FUSION-ENST00000570947.5:95116-ENST00000417961.5:65268|1167
LRVISNGPRATQPHLHHELVQ
>FUSION-ENST00000570947.5:95116-ENST00000417961.5:65268|2358
LRELRVSINTVQYHK
>FUSION-ENST00000474657.5:17682-ENST00000344103.8:8371|6
QEVIRGWEEGVAQK
>FUSION-ENST00000545302.5:45194-ENST00000652379.1:25317|344
LSNNRSVMPLDVRGCTR
>FUSION-ENST00000517974.1:40910-ENST00000519837.5:8015|1199
KAILHTSQENLDDR
>FUSION-ENST00000570947.5:95116-ENST00000417961.5:65268|2661
QTEASPKHVINCIGR
>FUSION-ENST00000545302.5:45194-ENST00000652379.1:25317|359
NESRRFEDDQIPS
>FUSION-ENST00000570947.5:95116-ENST00000417961.5:65268|304
EGGAGKGPGSDGAGRWAEQQVMGR
>FUSION-ENST00000570947.5:95116-ENST00000417961.5:65268|1969
VFSFSTLHMSCHPLLGMKD
>ENST00000493253.5|MNV-2443-GAA-G|2
GGEVAGAEGQR
>FUSION-ENST00000660408.1:22029-ENST00000514742.1:212579|898
VLQNDLWYVL
>FUSION-ENST00000570947.5:95116-ENST00000417961.5:65268|157
RIRLVPPPR
>FUSION-ENST00000570947.5:95116-ENST00000417961.5:65268|2145
FLACLSK
>FUSION-ENST00000545302.5:45194-ENST00000652379.1:25317|278
MVNYAWAGR
>FUSION-ENST00000660408.1:22029-ENST00000514742.1:212579|785
TCLKLARQLCPSHQEASSSELK
>FUSION-ENST00000517974.1:40910-ENST00000519837.5:8015|672
ENGSLASVGLISYNSPLIRLK
>FUSION-ENST00000545302.5:45194-ENST00000652379.1:25317|1258
SISVFLGRSLSFSRSR
>FUSION-ENST00000660408.1:22029-ENST00000514742.1:212579|867
GIDCIWDNLKSHYLK
>FUSION-ENST00000660408.1:22029-ENST00000514742.1:212579|66
GGVKPSM
>FUSION-ENST00000545302.5:45194-ENST00000652379.1:25317|1189
MTAGSSFYF
>FUSION-ENST00000570947.5:95116-ENST00000417961.5:65268|4351
MGLKKSR
>FUSION-ENST00000570947.5:95116-ENST00000417961.5:65268|4548
VPLYFSLGDRVRLHLK
>FUSION-ENST00000570947.5:95116-ENST00000417961.5:65268|2220
ETAKVLSK
>FUSION-ENST00000517974.1:40910-ENST00000519837.5:8015|326
YFGAWLH
>FUSION-ENST00000311160.14:280373-ENST00000378637.6:294131|5
ATGSQPCQRCQMWETR
>FUSION-ENST00000570947.5:95116-ENST00000417961.5:65268|674
TCLNQRPSSGWTTSRK
>FUSION-ENST00000545302.5:45194-ENST00000652379.1:25317|475
DENHERR
>FUSION-ENST00000570947.5:95116-ENST00000417961.5:65268|4005
WSIQCFPH
>FUSION-ENST00000570947.5:95116-ENST00000417961.5:65268|3715
WHEVNIKVSFFHVNIQSQHHLLK
>FUSION-ENST00000545302.5:45194-ENST00000652379.1:25317|306
TEDPLPGAAR
>FUSION-ENST00000637544.1:30880-ENST00000206262.2:87239|266
FHVFSDESCKCVGYLAMPHSSRK
>ENST00000572240.5|SNV-6147-G-A|1
LNRNFRGNWTPFGDSAR
>FUSION-ENST00000570947.5:95116-ENST00000417961.5:65268|4264
TQRGWETLCVSLLCGCAVPVVP
>FUSION-ENST00000570947.5:95116-ENST00000417961.5:65268|1732
QTHRPTEQNR
>FUSION-ENST00000545302.5:45194-ENST00000652379.1:25317|1352
SQSCTCMLER
>FUSION-ENST00000517974.1:40910-ENST00000519837.5:8015|931
MSPVVEL
>FUSION-ENST00000570947.5:95116-ENST00000417961.5:65268|2329
AARLMFYKPLLPAQPR
>ENST00000537826.1|SNV-4761-C-G|2
MCGGFPISATKTEVVSSL
>FUSION-ENST00000570947.5:95116-ENST00000417961.5:65268|1824
KPHVKPSDLVR
>FUSION-ENST00000545302.5:45194-ENST00000652379.1:25317|1379
VDLVSCLFHHHHHHRR
>FUSION-ENST00000517974.1:40910-ENST00000519837.5:8015|1085
MNRGGGACSEPRLHHCTPDWATER
>ENST00000483754.1|SNV-11472-G-A|3
QRPLPEVQPVKIYPRVSK
>FUSION-ENST00000660408.1:22029-ENST00000514742.1:212579|417
NVKPFLSLQAI
>FUSION-ENST00000570947.5:95116-ENST00000417961.5:65268|2474
LRVPCAPSTFQEPGCCMR
>FUSION-ENST00000570947.5:95116-ENST00000417961.5:65268|3284
LLLFFMVYIRGPQPFWHQGQVLWK
>FUSION-ENST00000517974.1:40910-ENST00000519837.5:8015|1026
MLATLEFVR
>FUSION-ENST00000545302.5:45194-ENST00000652379.1:25317|797
GVPWSVYHRTVHVRR
>FUSION-ENST00000660408.1:22029-ENST00000514742.1:212579|672
LLTLFFFSSLR
>FUSION-ENST00000660408.1:22029-ENST00000514742.1:212579|303
SLKRHLK
>FUSION-ENST00000517974.1:40910-ENST00000519837.5:8015|695
MWTISEH
>FUSION-ENST00000570947.5:95116-ENST00000417961.5:65268|1773
MHLVQNPDEWLGHVIWQ
>FUSION-ENST00000570947.5:95116-ENST00000417961.5:65268|2222
MQCMIITSG
>FUSION-ENST00000545302.5:45194-ENST00000652379.1:25317|34
MLPPFLLFGFALR
>FUSION-ENST00000570947.5:95116-ENST00000417961.5:65268|1622
MPMSRMVLPR
>FUSION-ENST00000570947.5:95116-ENST00000417961.5:65268|2709
MRTAESGRASSGIPHADCR
>ENST00000378024.9|SNV-32177-C-T|1
VPEVNLNAPDVDVHGPDWNLKMPK
>FUSION-ENST00000545302.5:45194-ENST00000652379.1:25317|1415
CHVWLISYF
>FUSION-ENST00000570947.5:95116-ENST00000417961.5:65268|1084
MQLTALAACDF
>FUSION-ENST00000545302.5:45194-ENST00000652379.1:25317|1177
IHLPGPPKVLETTGLSRR
>ENST00000496492.5|SNV-366500-G-T|6
MCWRPLMR
>FUSION-ENST00000660408.1:22029-ENST00000514742.1:212579|803
MEENGPWCQK
>FUSION-ENST00000517974.1:40910-ENST00000519837.5:8015|485
MQMYKGRSMSVHTILFFFFFLR
>FUSION-ENST00000570947.5:95116-ENST00000417961.5:65268|1285
SAGITGVSHCAQPKNCR
>FUSION-ENST00000517974.1:40910-ENST00000519837.5:8015|1335
VHELGHPRK
>FUSION-ENST00000570947.5:95116-ENST00000417961.5:65268|987
QKGPQEEAGEFSPGSRER
>FUSION-ENST00000570947.5:95116-ENST00000417961.5:65268|1472
VPRPELLARCQVSEQGS
>FUSION-ENST00000570947.5:95116-ENST00000417961.5:65268|1178
FPDQHDNQDIEGPITRR
>FUSION-ENST00000570947.5:95116-ENST00000417961.5:65268|3669
LTERGHEATCFVLGGFETKAFHHR
>FUSION-ENST00000517974.1:40910-ENST00000519837.5:8015|693
MPFQTEIL
>FUSION-ENST00000570947.5:95116-ENST00000417961.5:65268|2674
ASSGIPHADCREWEGGLR
>FUSION-ENST00000570947.5:95116-ENST00000417961.5:65268|1946
STAFFSSRISASF
>ENST00000572240.5|SNV-6147-G-A|3
TSGSASSWLRPPRLNR
>FUSION-ENST00000660408.1:22029-ENST00000514742.1:212579|712
MGELWELQFK
>FUSION-ENST00000570947.5:95116-ENST00000417961.5:65268|3713
VSFFHVNIQSQHHLLKSFLFSMELC
>FUSION-ENST00000637544.1:30880-ENST00000206262.2:87239|187
MDYYHCEEAQLTLNNFRR
>FUSION-ENST00000396700.5:75633-ENST00000579407.5:13257|11
TSGYTGR
>FUSION-ENST00000660408.1:22029-ENST00000514742.1:212579|779
GAFICCYYLVSEK
>FUSION-ENST00000578151.1:31528-ENST00000488239.1:116048|165
MDALRNIMLK
>FUSION-ENST00000637544.1:30880-ENST00000206262.2:87239|93
INTTICLIHSTFGHK
>FUSION-ENST00000570947.5:95116-ENST00000417961.5:65268|1786
MLVFHLCIISFTEL
>FUSION-ENST00000660408.1:22029-ENST00000514742.1:212579|325
MALVSSDLFHCHNSLSYNFCK
>FUSION-ENST00000570947.5:95116-ENST00000417961.5:65268|3642
VVTKRFLNHAIFPLFR
>FUSION-ENST00000660408.1:22029-ENST00000514742.1:212579|392
VDLNTNISITTLNVKEENTSLSDK
>FUSION-ENST00000637544.1:30880-ENST00000206262.2:87239|126
MKVGKQNPSPLR
>FUSION-ENST00000570947.5:95116-ENST00000417961.5:65268|3698
DLSDWLPCPLTRSHDLGGR
>FUSION-ENST00000570947.5:95116-ENST00000417961.5:65268|333
MGQILCVPLLPGQR
>FUSION-ENST00000570947.5:95116-ENST00000417961.5:65268|3114
LGGASTPFLHVEALLEEA
>FUSION-ENST00000570947.5:95116-ENST00000417961.5:65268|4470
MLLKIFAYIYL
>FUSION-ENST00000517974.1:40910-ENST00000519837.5:8015|656
MTILKKR
>FUSION-ENST00000570947.5:95116-ENST00000417961.5:65268|4021
FGRGVPVCR
>FUSION-ENST00000660408.1:22029-ENST00000514742.1:212579|735
SYVLHGGK
>FUSION-ENST00000570947.5:95116-ENST00000417961.5:65268|1088
MLQLAAVTVGLKERK
>FUSION-ENST00000570947.5:95116-ENST00000417961.5:65268|545
MGVHLQASMSPSPPWECTCR
>FUSION-ENST00000570947.5:95116-ENST00000417961.5:65268|3619
VGFPLSLPALPCSCWR
>FUSION-ENST00000570947.5:95116-ENST00000417961.5:65268|2282
KFNLSIFLLWTCFFRFK
>FUSION-ENST00000637544.1:30880-ENST00000206262.2:87239|54
YLRTQRCSQR
>FUSION-ENST00000570947.5:95116-ENST00000417961.5:65268|2128
MFPISEER
>FUSION-ENST00000570947.5:95116-ENST00000417961.5:65268|4247
MNFCLLLLVQKPSLATPAGRGK
>FUSION-ENST00000660408.1:22029-ENST00000514742.1:212579|209
AILFFFFFLR
>FUSION-ENST00000570947.5:95116-ENST00000417961.5:65268|1616
MSRMVLPRVSCR
>FUSION-ENST00000545302.5:45194-ENST00000652379.1:25317|1462
MTERDPVSRES
>ENST00000438836.6|MNV-25875-CCT-C|3
CSCSPSWRCTRASLLAFASTCLLSR
>ENST00000342992.10|SNV-237055-G-A|4
PPLDDGGSKITNYIIKK
>ENST00000540012.5|SNV-219032-C-G|4
TLEYLEKWMDCLTFKQCSK
>FUSION-ENST00000637544.1:30880-ENST00000206262.2:87239|118
KLQTLFCFEGSNKR
>FUSION-ENST00000570947.5:95116-ENST00000417961.5:65268|727
VKPHLNKK
>FUSION-ENST00000570947.5:95116-ENST00000417961.5:65268|3652
RMSEGSAGHVR
>FUSION-ENST00000545302.5:45194-ENST00000652379.1:25317|900
FGQDLAFPPYFTS
>FUSION-ENST00000570947.5:95116-ENST00000417961.5:65268|4094
GHSPTLSNSY
>FUSION-ENST00000570947.5:95116-ENST00000417961.5:65268|493
SSLPLLCSAH
>FUSION-ENST00000570947.5:95116-ENST00000417961.5:65268|3118
FASHVRQETD
>FUSION-ENST00000570947.5:95116-ENST00000417961.5:65268|3878
HPWTCHLTQEPAR
>FUSION-ENST00000545302.5:45194-ENST00000652379.1:25317|1507
TVLFLGVG
>FUSION-ENST00000570947.5:95116-ENST00000417961.5:65268|2827
WPCEEGRQGGTVAGNLGSTAPR
>FUSION-ENST00000570947.5:95116-ENST00000417961.5:65268|4383
SKRLILLR
>FUSION-ENST00000570947.5:95116-ENST00000417961.5:65268|1489
EHMRYFDK
>FUSION-ENST00000570947.5:95116-ENST00000417961.5:65268|1966
MSCHPLLGMKD
>FUSION-ENST00000517974.1:40910-ENST00000519837.5:8015|1076
MLGYIAVTYIR
>FUSION-ENST00000517974.1:40910-ENST00000519837.5:8015|615
MVWEHWSAQYKHRVK
>FUSION-ENST00000570947.5:95116-ENST00000417961.5:65268|998
GFHPQAVLKSRMQTR
>FUSION-ENST00000589666.6:35303-ENST00000593153.5:9421|3
GPQAERISR
>FUSION-ENST00000517974.1:40910-ENST00000519837.5:8015|651
EKREEVK
>FUSION-ENST00000545302.5:45194-ENST00000652379.1:25317|1020
IELHCCNK
>FUSION-ENST00000570947.5:95116-ENST00000417961.5:65268|929
SLPASTCACLR
>FUSION-ENST00000578151.1:31528-ENST00000488239.1:116048|176
LGKQGFRVGK
>FUSION-ENST00000660408.1:22029-ENST00000514742.1:212579|772
IFYNNIFK
>FUSION-ENST00000545302.5:45194-ENST00000652379.1:25317|1166
EAEAGESLEPGKR
>FUSION-ENST00000545302.5:45194-ENST00000652379.1:25317|1273
SFSVRLSLSPGLCLCLCLSLSR
>FUSION-ENST00000578151.1:31528-ENST00000488239.1:116048|145
MQLWNGMFN
>FUSION-ENST00000570947.5:95116-ENST00000417961.5:65268|3869
LPAPVPTAATALTWSPR
>FUSION-ENST00000570947.5:95116-ENST00000417961.5:65268|1121
VGTLSPTPKPPGRERG
>FUSION-ENST00000517974.1:40910-ENST00000519837.5:8015|611
IECLETFIIVV
>FUSION-ENST00000570947.5:95116-ENST00000417961.5:65268|85
GRTETRFPGEWK
>FUSION-ENST00000570947.5:95116-ENST00000417961.5:65268|3272
MPLIFLLLFS
>FUSION-ENST00000570947.5:95116-ENST00000417961.5:65268|1094
MLITCLCYW
>FUSION-ENST00000570947.5:95116-ENST00000417961.5:65268|1779
YSMLMDRK
>FUSION-ENST00000570947.5:95116-ENST00000417961.5:65268|3348
VVPDTGTPCLWSTCGT
>FUSION-ENST00000570947.5:95116-ENST00000417961.5:65268|4280
VGLVIAER
>FUSION-ENST00000570947.5:95116-ENST00000417961.5:65268|32
RTTIWTHRVR
>FUSION-ENST00000545302.5:45194-ENST00000652379.1:25317|139
APWNGFAPREGPVPWKASR
>FUSION-ENST00000545302.5:45194-ENST00000652379.1:25317|414
RAYHGDHG
>FUSION-ENST00000545302.5:45194-ENST00000652379.1:25317|1513
PPPPRHVPLPSPGWPLPGDPR
>FUSION-ENST00000660408.1:22029-ENST00000514742.1:212579|372
MGIVIESLIHVRSS
>FUSION-ENST00000570947.5:95116-ENST00000417961.5:65268|329
HHPGAAVD
>FUSION-ENST00000570947.5:95116-ENST00000417961.5:65268|3722
CVWTLRGVRVWTPR
>FUSION-ENST00000570947.5:95116-ENST00000417961.5:65268|3227
MFLRSNHK
>FUSION-ENST00000545302.5:45194-ENST00000652379.1:25317|848
MLRVSCR
>FUSION-ENST00000545302.5:45194-ENST00000652379.1:25317|196
SGGDGRR
>FUSION-ENST00000570947.5:95116-ENST00000417961.5:65268|1912
ENEREAKSETPCK
>FUSION-ENST00000660408.1:22029-ENST00000514742.1:212579|131
MLVWCILID
>FUSION-ENST00000310298.8:1909-ENST00000560678.5:5896|3
KPCLMWLWEFLQRR
>FUSION-ENST00000570947.5:95116-ENST00000417961.5:65268|1074
ENRPAHCGGRAEEKQPFLR
>FUSION-ENST00000570947.5:95116-ENST00000417961.5:65268|2781
QSAPVREAPLMPQR
>FUSION-ENST00000545302.5:45194-ENST00000652379.1:25317|103
CCCHGNPAQYERNR
>FUSION-ENST00000570947.5:95116-ENST00000417961.5:65268|1112
NSYSNPK
>FUSION-ENST00000570947.5:95116-ENST00000417961.5:65268|2278
TVNICPAFSLGK
>FUSION-ENST00000517974.1:40910-ENST00000519837.5:8015|1198
KAILHTSQENLDDRLGFR
>ENST00000461395.5|SNV-602-C-T|1
FAEEDVKPKEK
>FUSION-ENST00000660408.1:22029-ENST00000514742.1:212579|834
QESPTPGPQNGTIR
>FUSION-ENST00000570947.5:95116-ENST00000417961.5:65268|1461
ECQLSHGAGKWKTS
>FUSION-ENST00000570947.5:95116-ENST00000417961.5:65268|3730
ARPLFIF
>FUSION-ENST00000570947.5:95116-ENST00000417961.5:65268|4617
MLSLLNYNSWFLINLR
>FUSION-ENST00000570947.5:95116-ENST00000417961.5:65268|3787
LTAGSAPWGSRHSPASASR
>FUSION-ENST00000570947.5:95116-ENST00000417961.5:65268|3638
FLNHAIFPLFRMVHWSVTD
>ENST00000409694.6|SNV-359710-G-A|1
ISSSTYREQHRR
>FUSION-ENST00000570947.5:95116-ENST00000417961.5:65268|11
MVSPLGSTTCSGAEGQLLRAFPLGR
>ENST00000287218.9|SNV-268-C-T|1
APSLPPCCPCGFWGSSKTMNLCSK
>FUSION-ENST00000517974.1:40910-ENST00000519837.5:8015|1075
LGYIAVTYIR
>FUSION-ENST00000570947.5:95116-ENST00000417961.5:65268|3769
GWVCLQASCPPLCIGR
>FUSION-ENST00000570947.5:95116-ENST00000417961.5:65268|1423
NLSYLLK
>FUSION-ENST00000570947.5:95116-ENST00000417961.5:65268|515
SPFSCGGAPAGVRVPVLPWGCTCR
>FUSION-ENST00000545302.5:45194-ENST00000652379.1:25317|497
MRAGLWPTGDPASRPRSCLSR
>FUSION-ENST00000570947.5:95116-ENST00000417961.5:65268|373
GVHLQASVSPSPRGGAPAGVR
>FUSION-ENST00000570947.5:95116-ENST00000417961.5:65268|2534
GLQRVGGWAQESHTRTAESGR
>FUSION-ENST00000637544.1:30880-ENST00000206262.2:87239|209
MIFIFKCSHLR
>FUSION-ENST00000570947.5:95116-ENST00000417961.5:65268|3110
MGENVLR
>FUSION-ENST00000517974.1:40910-ENST00000519837.5:8015|574
RYGLGTLVCTV
>FUSION-ENST00000570947.5:95116-ENST00000417961.5:65268|1806
FLSCNIFPCLCPEWYCLEFLVGFL
>FUSION-ENST00000570947.5:95116-ENST00000417961.5:65268|973
GHAWLVFIEIKDFR
>FUSION-ENST00000570947.5:95116-ENST00000417961.5:65268|2698
NPTRGGREGELR
>FUSION-ENST00000545302.5:45194-ENST00000652379.1:25317|1005
RRLALSPR
>FUSION-ENST00000660408.1:22029-ENST00000514742.1:212579|224
YKESDFR
>FUSION-ENST00000477179.5:17566-ENST00000591877.1:131103|2
MNLLSPA
>FUSION-ENST00000570947.5:95116-ENST00000417961.5:65268|4537
PVIPALWEAK
>FUSION-ENST00000545302.5:45194-ENST00000652379.1:25317|713
DGVSEARPPWLPRQPR
>FUSION-ENST00000517974.1:40910-ENST00000519837.5:8015|915
MYEKTYIR
>FUSION-ENST00000570947.5:95116-ENST00000417961.5:65268|1455
KCFLNFENVILICSK
>ENST00000313543.5|SNV-5322-C-G|4
DLLVVDTPGLFDTKERLDTTCK
>FUSION-ENST00000570947.5:95116-ENST00000417961.5:65268|1265
ASLLCAHVASPLPHVLTWPLPHVLT
>FUSION-ENST00000570947.5:95116-ENST00000417961.5:65268|906
VTTHCHHLWEPPAKPQGR
>FUSION-ENST00000545302.5:45194-ENST00000652379.1:25317|1042
AGSFFFFFFFFFFFFFFW
>ENST00000399275.6|SNV-41200-G-T|2
AVDSLLKK
>FUSION-ENST00000570947.5:95116-ENST00000417961.5:65268|4115
MVIRLIMC
>FUSION-ENST00000517974.1:40910-ENST00000519837.5:8015|320
VTFPERILLVYCVL
>FUSION-ENST00000570947.5:95116-ENST00000417961.5:65268|3923
LCIHSAGSTALSSHR
>FUSION-ENST00000570947.5:95116-ENST00000417961.5:65268|1045
LSFLSSDLSSLLM
>FUSION-ENST00000545302.5:45194-ENST00000652379.1:25317|881
IQRDTRGK
>FUSION-ENST00000570947.5:95116-ENST00000417961.5:65268|2634
MPGERVVGPGGSQLVARLFST
>ENST00000338040.6|SNV-29060-G-A|1
DFVYSKLEAQEVKTVYTFK
>FUSION-ENST00000570947.5:95116-ENST00000417961.5:65268|692
CLAAESTCQK
>FUSION-ENST00000570947.5:95116-ENST00000417961.5:65268|232
PLLLPPCRASRR
>FUSION-ENST00000545302.5:45194-ENST00000652379.1:25317|138
EGPVPWK
>FUSION-ENST00000570947.5:95116-ENST00000417961.5:65268|2143
EMLLTFVC
>FUSION-ENST00000570947.5:95116-ENST00000417961.5:65268|3379
FAEHVWYLMQVHR
>FUSION-ENST00000570947.5:95116-ENST00000417961.5:65268|1525
MNTVHLLINR
>FUSION-ENST00000570947.5:95116-ENST00000417961.5:65268|931
MESGSVPAPRSLPASTCACLRR
>FUSION-ENST00000570947.5:95116-ENST00000417961.5:65268|2864
SDWVWGK
>FUSION-ENST00000660408.1:22029-ENST00000514742.1:212579|155
ILQNYTSKKMSK
>FUSION-ENST00000517974.1:40910-ENST00000519837.5:8015|114
MSSLVCCLVTLSLLIPLEFTFVR
>FUSION-ENST00000570947.5:95116-ENST00000417961.5:65268|3201
SFGMDFCGQFM
>FUSION-ENST00000517974.1:40910-ENST00000519837.5:8015|1043
MTILSHI
>FUSION-ENST00000398155.4:158-ENST00000380155.4:15615|5
SPRQKTIYLTLHLLPQK
>FUSION-ENST00000578151.1:31528-ENST00000488239.1:116048|159
QELPNVWIHSGVIK
>FUSION-ENST00000570947.5:95116-ENST00000417961.5:65268|1807
MFLSCNIFPCLCPEWYCLEFLVGFL
>FUSION-ENST00000578151.1:31528-ENST00000488239.1:116048|78
MSRCPLLR
>FUSION-ENST00000570947.5:95116-ENST00000417961.5:65268|79
CPYGQRFLWETGLGSSPVLCVLQK
>FUSION-ENST00000517974.1:40910-ENST00000519837.5:8015|1344
YFVATLLSLYFGALSETV
>FUSION-ENST00000660408.1:22029-ENST00000514742.1:212579|777
GAFICCYYLVSEKENLERR
>ENST00000380701.8|SNV-171894-A-T|4
EKAQAAQSESVLQKLSQAFHK
>FUSION-ENST00000578151.1:31528-ENST00000488239.1:116048|177
LGKQGFR
>FUSION-ENST00000570947.5:95116-ENST00000417961.5:65268|3952
RFLLAHTAVFSSR
>FUSION-ENST00000545302.5:45194-ENST00000652379.1:25317|129
IRGRGCK
>FUSION-ENST00000261441.9:767-ENST00000419536.1:41233|4
RAGQGLTYSFSTLR
>FUSION-ENST00000393066.7:44355-ENST00000588725.1:25614|4
QNRDIENWQLKLEDLMTLQL
>FUSION-ENST00000505791.5:1477-ENST00000262462.9:490332|1
AGATGAWRAGLSG
>FUSION-ENST00000660408.1:22029-ENST00000514742.1:212579|850
PSLCHLSLFLRNCPFQWQYSGK
>ENST00000648381.1|SNV-52642-G-A|4
KKPGRSLK
>FUSION-ENST00000570947.5:95116-ENST00000417961.5:65268|4335
VVNFVHVRIISEF
>FUSION-ENST00000570947.5:95116-ENST00000417961.5:65268|1138
LMRHFWNTPR
>FUSION-ENST00000570947.5:95116-ENST00000417961.5:65268|4032
SPWGSHCDVYKDFSIAGQMTE
>FUSION-ENST00000570947.5:95116-ENST00000417961.5:65268|3895
AVHVHRKPHGLPGTAPRPLNWGLR
>FUSION-ENST00000583539.5:17418-ENST00000488239.1:116048|7
TRLLNGLAQQMISLANNHRLAK
>FUSION-ENST00000578151.1:31528-ENST00000488239.1:116048|139
ITVVKQNEVYVF
>FUSION-ENST00000517974.1:40910-ENST00000519837.5:8015|415
MGFFGNLKNDK
>FUSION-ENST00000517974.1:40910-ENST00000519837.5:8015|166
DSVSIKRYFESMK
>FUSION-ENST00000517974.1:40910-ENST00000519837.5:8015|99
SKERDNYFFYLER
>FUSION-ENST00000570947.5:95116-ENST00000417961.5:65268|4483
PFLTLRR
>FUSION-ENST00000570947.5:95116-ENST00000417961.5:65268|2986
QPGPQLACRGNGWSR
>ENST00000496645.5|SNV-17043-G-C|5
WMATGPR
>FUSION-ENST00000578151.1:31528-ENST00000488239.1:116048|91
MKIRWLNLL
>FUSION-ENST00000578151.1:31528-ENST00000488239.1:116048|38
VFTFLLEVR
>FUSION-ENST00000660408.1:22029-ENST00000514742.1:212579|196
KLLADPIPSHLASSNH
>FUSION-ENST00000570947.5:95116-ENST00000417961.5:65268|2946
CVTSQAGRGRTCQTGPWR
>FUSION-ENST00000570947.5:95116-ENST00000417961.5:65268|2022
FSNLLVYTCSY
>FUSION-ENST00000517974.1:40910-ENST00000519837.5:8015|1080
LHHCTPDWATERDSVSEK
>FUSION-ENST00000637544.1:30880-ENST00000206262.2:87239|125
KVGKQNPSPLR
>FUSION-ENST00000570947.5:95116-ENST00000417961.5:65268|1277
WQPQTPCSSLILGGGSSVRRPHVSR
>FUSION-ENST00000578151.1:31528-ENST00000488239.1:116048|167
MEMDALRNIMLKL
>FUSION-ENST00000517974.1:40910-ENST00000519837.5:8015|949
MPGYHMCHCRFFVILL
>FUSION-ENST00000570947.5:95116-ENST00000417961.5:65268|1060
MGAAGEA
>ENST00000421745.6|SNV-142795-G-A|3
ACFGGLFANLIRPGDAKAVCGEMTK
>ENST00000547405.5|SNV-61160-T-C|1
QNANSQLSILFTEKPQGGTVK
>FUSION-ENST00000570947.5:95116-ENST00000417961.5:65268|3879
TPHLYFLFSSCDK
>FUSION-ENST00000570947.5:95116-ENST00000417961.5:65268|1803
HIHVPRTTQK
>FUSION-ENST00000545302.5:45194-ENST00000652379.1:25317|682
LLRLVSNSRPPVMRPPRPLEVLG
>FUSION-ENST00000637544.1:30880-ENST00000206262.2:87239|13
RLHPGHR
>FUSION-ENST00000570947.5:95116-ENST00000417961.5:65268|2519
KTLLHLSKVMLHCFIK
>FUSION-ENST00000570947.5:95116-ENST00000417961.5:65268|2931
GGSADLTSQCLRVDGHVRR
>FUSION-ENST00000570947.5:95116-ENST00000417961.5:65268|130
VHTSTQYIQACTPNTCTHCTR
>FUSION-ENST00000660408.1:22029-ENST00000514742.1:212579|259
NTDAETFPRPIK
>FUSION-ENST00000570947.5:95116-ENST00000417961.5:65268|1574
MCKNHKHSYTPTVDK
>FUSION-ENST00000660408.1:22029-ENST00000514742.1:212579|879
MTKCANLALISVLNFGWCDAKSEK
>FUSION-ENST00000570947.5:95116-ENST00000417961.5:65268|4047
ENRNVNMGREGHGGEVSGR
>FUSION-ENST00000545302.5:45194-ENST00000652379.1:25317|180
AHTRPSPAVESGRERR
>FUSION-ENST00000570947.5:95116-ENST00000417961.5:65268|2826
QGGTVAGNLGSTAPR
>FUSION-ENST00000308330.3:49037-ENST00000551161.1:13820|1
TLSVQEAAAYLKKQ
>FUSION-ENST00000545302.5:45194-ENST00000652379.1:25317|281
RAGEVEHERTC
>FUSION-ENST00000570947.5:95116-ENST00000417961.5:65268|4217
SAHHSLTAG
>FUSION-ENST00000545302.5:45194-ENST00000652379.1:25317|851
VTVARTSPETLEISPLRAAT
>ENST00000265807.8|SNV-21133-C-A|9
KVAEKEELEQGSR
>FUSION-ENST00000570947.5:95116-ENST00000417961.5:65268|4549
MVPLYFSLGDRVRLHLK
>FUSION-ENST00000570947.5:95116-ENST00000417961.5:65268|2560
EGGLRNPTRGGR
>FUSION-ENST00000517974.1:40910-ENST00000519837.5:8015|216
MNVSRWVAGITFPLVYML
>FUSION-ENST00000570947.5:95116-ENST00000417961.5:65268|3304
MGILVHLSVQLKNR
>FUSION-ENST00000570947.5:95116-ENST00000417961.5:65268|3016
EHAGRCREATR
>ENST00000318430.10|SNV-1605-G-T|2
LARGLGLWEGALYEIGGLFGTVIR
>FUSION-ENST00000570947.5:95116-ENST00000417961.5:65268|900
SLGNGKQECTSVGMER
>FUSION-ENST00000570947.5:95116-ENST00000417961.5:65268|2757
KTETPSAGERQR
>FUSION-ENST00000517974.1:40910-ENST00000519837.5:8015|423
LLKCVQFCSVK
>FUSION-ENST00000570947.5:95116-ENST00000417961.5:65268|1114
NHTYIMNSYSNPKGRASGTSR
>FUSION-ENST00000570947.5:95116-ENST00000417961.5:65268|3702
FTLSVIWPAR
>FUSION-ENST00000570947.5:95116-ENST00000417961.5:65268|1080
PDWCLLQN
>FUSION-ENST00000570947.5:95116-ENST00000417961.5:65268|4580
ESGSTCSFVTGFI
>FUSION-ENST00000570947.5:95116-ENST00000417961.5:65268|876
MGSVKTRLF
>ENST00000264771.9|MNV-25875-CCT-C|2
GSQVTGRPQWFLRGLVLFSL
>FUSION-ENST00000570947.5:95116-ENST00000417961.5:65268|728
MVKPHLNKK
>FUSION-ENST00000517974.1:40910-ENST00000519837.5:8015|1314
HLYDVLVLK
>FUSION-ENST00000660408.1:22029-ENST00000514742.1:212579|456
SLKCLSFFCKMCTIK
>FUSION-ENST00000570947.5:95116-ENST00000417961.5:65268|1748
GHAECISTYPEQHRSTAWK
>FUSION-ENST00000570947.5:95116-ENST00000417961.5:65268|2332
NHNCTKLTAVRAAR
>FUSION-ENST00000570947.5:95116-ENST00000417961.5:65268|78
FLWETGLGSSPVLCVLQK
>FUSION-ENST00000570947.5:95116-ENST00000417961.5:65268|1903
MDVVLMLYLRNLWLTQFTK
>FUSION-ENST00000517974.1:40910-ENST00000519837.5:8015|1333
FLIRKWT
>FUSION-ENST00000570947.5:95116-ENST00000417961.5:65268|2554
PSIAQSGR
>FUSION-ENST00000545302.5:45194-ENST00000652379.1:25317|1519
AALGSPHPPPPRFK
>FUSION-ENST00000545302.5:45194-ENST00000652379.1:25317|849
TSPETLEISPLRAAT
>ENST00000345988.7|SNV-75847-G-A|4
ELQRLREK
>ENST00000315757.9|SNV-101060-C-G|1
TPKQRIR
>FUSION-ENST00000593073.5:2094-ENST00000293443.12:7265|60
RAGVGGGGR
>FUSION-ENST00000570947.5:95116-ENST00000417961.5:65268|2874
MLCRMHRNR
>FUSION-ENST00000570947.5:95116-ENST00000417961.5:65268|3414
ESLSVAQAGVQWR
>FUSION-ENST00000570947.5:95116-ENST00000417961.5:65268|3305
GILVHLSVQLK
>FUSION-ENST00000517974.1:40910-ENST00000519837.5:8015|752
MGTLLIY
>FUSION-ENST00000517974.1:40910-ENST00000519837.5:8015|141
LSGIRFFKGACNLAPLYVQFTVK
>FUSION-ENST00000570947.5:95116-ENST00000417961.5:65268|3645
SEGSAGHVRACLVRGLANSV
>FUSION-ENST00000660408.1:22029-ENST00000514742.1:212579|165
MTAINLLPFCFR
>FUSION-ENST00000570947.5:95116-ENST00000417961.5:65268|344
VVTAASSWR
>FUSION-ENST00000545302.5:45194-ENST00000652379.1:25317|716
MFRDGVSEARPPWLPRQPR
>FUSION-ENST00000545302.5:45194-ENST00000652379.1:25317|366
FSLIKNESR
>ENST00000544257.5|SNV-68379-A-G|3
HLEKVGCR
>FUSION-ENST00000517974.1:40910-ENST00000519837.5:8015|622
CLVATQFGAHVYCGHVF
>FUSION-ENST00000351393.10:45194-ENST00000652379.1:25317|20
CALRHLTCR
>FUSION-ENST00000570947.5:95116-ENST00000417961.5:65268|2437
YIVMLVFLNHVIPK
>FUSION-ENST00000660408.1:22029-ENST00000514742.1:212579|957
GYVISPYFAQYSTSDTFKK
>FUSION-ENST00000570947.5:95116-ENST00000417961.5:65268|2091
LNSFISALIFVIYFLLLILGLLLF
>FUSION-ENST00000570947.5:95116-ENST00000417961.5:65268|227
TCCSSTSTSGRAAASSAWTR
>FUSION-ENST00000570947.5:95116-ENST00000417961.5:65268|1529
MVFDGSCPK
>FUSION-ENST00000660408.1:22029-ENST00000514742.1:212579|83
GKSFPLPS
>FUSION-ENST00000545302.5:45194-ENST00000652379.1:25317|757
KAEAGESLEPGKR
>FUSION-ENST00000570947.5:95116-ENST00000417961.5:65268|2695
EGELRNPTR
>FUSION-ENST00000578151.1:31528-ENST00000488239.1:116048|210
NQALLVPALGG
>FUSION-ENST00000545302.5:45194-ENST00000652379.1:25317|508
WRGWASGCAR
>FUSION-ENST00000660408.1:22029-ENST00000514742.1:212579|326
MYVYLII
>FUSION-ENST00000517974.1:40910-ENST00000519837.5:8015|598
ASSCNQSCR
>FUSION-ENST00000499346.7:22029-ENST00000514742.1:212579|19
MLMNARLSQGYAK
>FUSION-ENST00000589666.6:35303-ENST00000593153.5:9421|7
NRDSSNR
>FUSION-ENST00000570947.5:95116-ENST00000417961.5:65268|307
REGGAGK
>FUSION-ENST00000637544.1:30880-ENST00000206262.2:87239|272
PCSPGIEAVSI
>FUSION-ENST00000570947.5:95116-ENST00000417961.5:65268|4353
LGQAVFRFLHSPSVFMLND
>FUSION-ENST00000570947.5:95116-ENST00000417961.5:65268|2093
AGHSGSHL
>FUSION-ENST00000570947.5:95116-ENST00000417961.5:65268|3053
VFKRAGILMDTR
>FUSION-ENST00000570947.5:95116-ENST00000417961.5:65268|4513
QRSSFILL
>ENST00000540012.5|SNV-219032-C-G|2
WMDCLTFKQCSKK
>FUSION-ENST00000295598.10:24067-ENST00000371518.6:152176|4
QSSSSCPSLPNSWDHR
>FUSION-ENST00000570947.5:95116-ENST00000417961.5:65268|3508
SIPILLIPR
>FUSION-ENST00000570947.5:95116-ENST00000417961.5:65268|2398
KNFIAFVKSYASLFHK
>FUSION-ENST00000261441.9:767-ENST00000419536.1:41233|2
TQPNQVSESLHHHYNTGQGTR
>FUSION-ENST00000517974.1:40910-ENST00000519837.5:8015|408
VFFFSSPGKCLQVR
>FUSION-ENST00000517974.1:40910-ENST00000519837.5:8015|662
MDRWIDE
>FUSION-ENST00000570947.5:95116-ENST00000417961.5:65268|612
MPLQSGPGTLSLRRPQMR
>ENST00000342992.10|SNV-285323-G-C|1
VTSLMEGSDYQFR
>FUSION-ENST00000517974.1:40910-ENST00000519837.5:8015|184
MYHKCGVICDTYK
>FUSION-ENST00000637544.1:30880-ENST00000206262.2:87239|227
MCSFALQFLSNTVISPF
>FUSION-ENST00000545302.5:45194-ENST00000652379.1:25317|35
TTTPADFYVVSHVFRR
>FUSION-ENST00000570947.5:95116-ENST00000417961.5:65268|4529
MFIQVFWPF
>FUSION-ENST00000570947.5:95116-ENST00000417961.5:65268|4038
GREGHGGEVSGRSPWGSHCDVYK
>FUSION-ENST00000570947.5:95116-ENST00000417961.5:65268|2646
RYTSWRQIQGPQMPR
>FUSION-ENST00000578151.1:31528-ENST00000488239.1:116048|17
MLSPQEATTILNFV
>FUSION-ENST00000570947.5:95116-ENST00000417961.5:65268|2083
MCTPQPMEEIFCKYLLGPFGL
>FUSION-ENST00000570947.5:95116-ENST00000417961.5:65268|3365
PPPRLPPK
>ENST00000405799.3|SNV-17713-G-A|5
IYELQREFLTVPQLRIHAFLSGVK
>FUSION-ENST00000570947.5:95116-ENST00000417961.5:65268|3534
MENIVLK
>ENST00000498224.5|SNV-13005-T-G|4
KQSCLLVILKTSILFR
>FUSION-ENST00000545302.5:45194-ENST00000652379.1:25317|863
LLLSVLLHKGVLRGKPHLGR
>FUSION-ENST00000545302.5:45194-ENST00000652379.1:25317|1330
QLQEENK
>FUSION-ENST00000570947.5:95116-ENST00000417961.5:65268|2070
SGDRDPSWLT
>FUSION-ENST00000570947.5:95116-ENST00000417961.5:65268|1454
MKCFLNFENVILICSKTETLV
>FUSION-ENST00000570947.5:95116-ENST00000417961.5:65268|2858
MESCSVAQAGVQGYGLGSLQPPPPR
>FUSION-ENST00000570947.5:95116-ENST00000417961.5:65268|3845
AGDGEHLFFFFLFFFFLR
>FUSION-ENST00000545302.5:45194-ENST00000652379.1:25317|515
VAFLGTGVRVAR
>FUSION-ENST00000660408.1:22029-ENST00000514742.1:212579|699
MIQLSSTVSLP
>FUSION-ENST00000570947.5:95116-ENST00000417961.5:65268|1585
VTYRFNAIPIKLPLTFLTELEK
>FUSION-ENST00000637544.1:30880-ENST00000206262.2:87239|183
MNLKEGVSSLVE
>FUSION-ENST00000398155.4:7355-ENST00000380155.4:15615|2
TSGLLPSR
>FUSION-ENST00000517974.1:40910-ENST00000519837.5:8015|77
CCLLGLQAMGSY
>FUSION-ENST00000545302.5:45194-ENST00000652379.1:25317|1481
HFGRPRR
>FUSION-ENST00000517974.1:40910-ENST00000519837.5:8015|936
MPVIPVTQEAEAGELLEPGRQRLQ
>FUSION-ENST00000517974.1:40910-ENST00000519837.5:8015|1220
MFSSYHK
>FUSION-ENST00000570947.5:95116-ENST00000417961.5:65268|3236
SPPQWWQVLTADGPLNSGGR
>FUSION-ENST00000545302.5:45194-ENST00000652379.1:25317|369
RYSHDPPGSFRETK
>FUSION-ENST00000570947.5:95116-ENST00000417961.5:65268|470
TSSNSHLPALAK
>FUSION-ENST00000570947.5:95116-ENST00000417961.5:65268|758
NPQMVTGVFNLQSRYLLCVYSSSC
>FUSION-ENST00000517974.1:40910-ENST00000519837.5:8015|252
HLFLIFFKACNR
>FUSION-ENST00000570947.5:95116-ENST00000417961.5:65268|2063
MLNYPCIPGINPTWS
>FUSION-ENST00000570947.5:95116-ENST00000417961.5:65268|4490
FGSPKQL
>FUSION-ENST00000570947.5:95116-ENST00000417961.5:65268|2776
VSVFVCRC
>FUSION-ENST00000660408.1:22029-ENST00000514742.1:212579|47
SSLSSLWPVK
>FUSION-ENST00000545302.5:45194-ENST00000652379.1:25317|523
SESAFWAAGLLLTRCPLATCR
>FUSION-ENST00000517974.1:40910-ENST00000519837.5:8015|173
GNNEHNMDSVSIK
>FUSION-ENST00000570947.5:95116-ENST00000417961.5:65268|2626
NPTCGGREGGLR
>FUSION-ENST00000570947.5:95116-ENST00000417961.5:65268|2538
DHLVVMS
>FUSION-ENST00000578151.1:31528-ENST00000488239.1:116048|110
AEFALIGIRNWR
>FUSION-ENST00000637544.1:30880-ENST00000206262.2:87239|149
FSDIYVIYQLKKK
>FUSION-ENST00000570947.5:95116-ENST00000417961.5:65268|4497
AWLLSFFIALVGASR
>FUSION-ENST00000517974.1:40910-ENST00000519837.5:8015|1299
MIIIMSLMSVVSR
>FUSION-ENST00000545302.5:45194-ENST00000652379.1:25317|310
MWRTEDPLPGAAR
>FUSION-ENST00000570947.5:95116-ENST00000417961.5:65268|2005
CCGKECVLR
>FUSION-ENST00000570947.5:95116-ENST00000417961.5:65268|469
TSSNSHLPALAKH
>FUSION-ENST00000517974.1:40910-ENST00000519837.5:8015|905
FVAIRSQFSK
>FUSION-ENST00000570947.5:95116-ENST00000417961.5:65268|4560
MHFTFLPAMYER
>FUSION-ENST00000371998.8:135897-ENST00000444112.1:9483|4
QQVFQGTNSLGLFHSFPR
>FUSION-ENST00000570947.5:95116-ENST00000417961.5:65268|2905
QLVSFLSFSVIQKLTS
>FUSION-ENST00000660408.1:22029-ENST00000514742.1:212579|886
MCQSGSHK
>FUSION-ENST00000570947.5:95116-ENST00000417961.5:65268|2596
SSVTYSQSSPGQLCGSPPRCASR
>FUSION-ENST00000570947.5:95116-ENST00000417961.5:65268|749
AEAQESLECGRQR
>FUSION-ENST00000554887.5:1168-ENST00000267584.9:45707|45
LHLVGRSLGGK
>FUSION-ENST00000570947.5:95116-ENST00000417961.5:65268|3957
MDQCLTRRFLLAHTAVFSSR
>FUSION-ENST00000570947.5:95116-ENST00000417961.5:65268|2404
MSHDCTTALQPGQQTLSQKKK
>FUSION-ENST00000517974.1:40910-ENST00000519837.5:8015|273
QISMYKIFGGP
>FUSION-ENST00000545302.5:45194-ENST00000652379.1:25317|686
FVFLVGTPCLSMLLR
>FUSION-ENST00000517974.1:40910-ENST00000519837.5:8015|571
YGLGTLVCTV
>FUSION-ENST00000545302.5:45194-ENST00000652379.1:25317|608
SVVFMCVNER
>FUSION-ENST00000570947.5:95116-ENST00000417961.5:65268|4265
GTAPGWRTQR
>ENST00000233099.6|INDEL-51715-A-AA|4
QLAQREAAEVCEYAMSLAKK
>FUSION-ENST00000570947.5:95116-ENST00000417961.5:65268|91
SWEGACSPR
>FUSION-ENST00000545302.5:45194-ENST00000652379.1:25317|338
DGDRGLQLFPMNEEFPVSAGHK
>FUSION-ENST00000517974.1:40910-ENST00000519837.5:8015|467
MSHPHLASLFFIQTR
>FUSION-ENST00000570947.5:95116-ENST00000417961.5:65268|1331
HTVQSSALGHPPPPR
>FUSION-ENST00000545302.5:45194-ENST00000652379.1:25317|63
MLPTLVSNSCPQAIR
>FUSION-ENST00000637544.1:30880-ENST00000206262.2:87239|201
TEMSCKLQGYK
>FUSION-ENST00000593073.5:2094-ENST00000293443.12:7265|86
KGGGGRGVGEGR
>FUSION-ENST00000570947.5:95116-ENST00000417961.5:65268|4092
RFGWGHSPTLSVINSR
>ENST00000260264.8|SNV-44-C-G|2
MESARTAKGGR
>FUSION-ENST00000570947.5:95116-ENST00000417961.5:65268|2014
LTCKVSTEKSAAR
>FUSION-ENST00000570947.5:95116-ENST00000417961.5:65268|281
GVEGFGAATLRQKVVSK
>FUSION-ENST00000517974.1:40910-ENST00000519837.5:8015|1001
MSGLFTTVFLR
>FUSION-ENST00000570947.5:95116-ENST00000417961.5:65268|372
VPVPPVGVHLQASVSPSPR
>FUSION-ENST00000570947.5:95116-ENST00000417961.5:65268|2585
CYAVPKQK
>FUSION-ENST00000660408.1:22029-ENST00000514742.1:212579|126
SLLVNTKTFR
>FUSION-ENST00000570947.5:95116-ENST00000417961.5:65268|4392
FLIRNLTPV
>FUSION-ENST00000660408.1:22029-ENST00000514742.1:212579|542
MNMINLMSLGCQKKCV
>FUSION-ENST00000570947.5:95116-ENST00000417961.5:65268|177
AQETRGRR
>FUSION-ENST00000570947.5:95116-ENST00000417961.5:65268|3919
RGCGEGYR
>ENST00000305901.7|SNV-2156-G-A|1
VLYRSQGTLSDLLRNPKPWSK
>FUSION-ENST00000545302.5:45194-ENST00000652379.1:25317|654
FFISFVSTR
>FUSION-ENST00000517974.1:40910-ENST00000519837.5:8015|1072
MLGYIAVTYIRYYIGEQGRTQSR
>FUSION-ENST00000570947.5:95116-ENST00000417961.5:65268|507
MHVAPPPPQCDSPECLQTNVPGDK
>FUSION-ENST00000517974.1:40910-ENST00000519837.5:8015|863
VNASHIYLTLK
>FUSION-ENST00000570947.5:95116-ENST00000417961.5:65268|261
MGRGKQGPGSHR
>FUSION-ENST00000660408.1:22029-ENST00000514742.1:212579|972
MESNNIMRFLTNCILIFSSMLMK
>ENST00000532401.1|SNV-3749-G-A|3
QRPCEQPGGR
>ENST00000591455.5|SNV-74049-G-A|2
IAEVANEIENLGSTEERK
>FUSION-ENST00000570947.5:95116-ENST00000417961.5:65268|772
QPEAPRK
>FUSION-ENST00000570947.5:95116-ENST00000417961.5:65268|817
MSQMSYQ
>FUSION-ENST00000570947.5:95116-ENST00000417961.5:65268|2749
MKRITQPWPSTFVPIR
>FUSION-ENST00000517974.1:40910-ENST00000519837.5:8015|489
LHSSITKMQMYK
>ENST00000498430.5|SNV-45358-G-A|3
MDPIRDLLIWAIVQNHR
>FUSION-ENST00000351393.10:45194-ENST00000652379.1:25317|23
IHRVNKCALR
>FUSION-ENST00000505791.5:202-ENST00000262462.9:490332|11
EKMSQPLRLLMLLECWISYR
>FUSION-ENST00000660408.1:22029-ENST00000514742.1:212579|911
MIYGMFYSF
>FUSION-ENST00000660408.1:22029-ENST00000514742.1:212579|493
FIYADFFYILYLPWKAYNRYFNR
>FUSION-ENST00000570947.5:95116-ENST00000417961.5:65268|1524
NTVHLLINR
>ENST00000540012.5|SNV-219032-C-G|3
WMDCLTFKQCSK
>FUSION-ENST00000570947.5:95116-ENST00000417961.5:65268|3472
SQRLIWSQCGLWRASPQPCQR
>FUSION-ENST00000593073.5:2094-ENST00000293443.12:7265|34
SLSSRLLWALLPSWSGR
>FUSION-ENST00000570947.5:95116-ENST00000417961.5:65268|3412
DLSSLQPPPPGSSDSR
>FUSION-ENST00000570947.5:95116-ENST00000417961.5:65268|234
PLLLPPCRASR
>FUSION-ENST00000545302.5:45194-ENST00000652379.1:25317|273
VNYAWAGRSQRK
>FUSION-ENST00000517974.1:40910-ENST00000519837.5:8015|1115
LSLFLAFMFRFISFLSK
>FUSION-ENST00000517974.1:40910-ENST00000519837.5:8015|592
GDPNPAALEELKTHTEK
>FUSION-ENST00000545302.5:45194-ENST00000652379.1:25317|1312
LTETSASRVPVILLR
>FUSION-ENST00000570947.5:95116-ENST00000417961.5:65268|3095
KSAVHSAAFV
>FUSION-ENST00000660408.1:22029-ENST00000514742.1:212579|786
MTCLKLARQLCPSHQEASSSELK
>FUSION-ENST00000660408.1:22029-ENST00000514742.1:212579|430
MLVSPGSLLITWWK
>FUSION-ENST00000578151.1:31528-ENST00000488239.1:116048|192
VAHSCNPSYLGG
>FUSION-ENST00000570947.5:95116-ENST00000417961.5:65268|2193
MQVPCCFDCYSSVV
>FUSION-ENST00000570947.5:95116-ENST00000417961.5:65268|4229
MATRSPHKGTGLPK
>FUSION-ENST00000570947.5:95116-ENST00000417961.5:65268|3884
TLVIIQLCFLTSTMISFSSF
>FUSION-ENST00000570947.5:95116-ENST00000417961.5:65268|2188
PGSHSYTSLCVCTTFLYSFM
>FUSION-ENST00000570947.5:95116-ENST00000417961.5:65268|2241
SVCSDLLPTFNR
>FUSION-ENST00000570947.5:95116-ENST00000417961.5:65268|1859
MFICVWALQR
>FUSION-ENST00000517974.1:40910-ENST00000519837.5:8015|142
LSGIRFFK
>FUSION-ENST00000545302.5:45194-ENST00000652379.1:25317|331
NEEFPVSAGHKLALIKSLPFVHTAR
>FUSION-ENST00000570947.5:95116-ENST00000417961.5:65268|3640
RFLNHAIFPLFRMVHWSVTD
>FUSION-ENST00000578151.1:31528-ENST00000488239.1:116048|27
MDSDNKVF
>FUSION-ENST00000545302.5:45194-ENST00000652379.1:25317|604
AYVVISVFFLPLLR
>FUSION-ENST00000570947.5:95116-ENST00000417961.5:65268|4579
MQLYISTMFCVSVCQAVDI
>FUSION-ENST00000570947.5:95116-ENST00000417961.5:65268|1602
NIPCSWIGRINIVKMAILPK
>FUSION-ENST00000570947.5:95116-ENST00000417961.5:65268|683
PLDFSASK
>FUSION-ENST00000517974.1:40910-ENST00000519837.5:8015|100
MSKERDNYFFYLER
>FUSION-ENST00000660408.1:22029-ENST00000514742.1:212579|202
GLALLPR
>ENST00000525494.1|SNV-107310-G-A|4
SAGIKTTESHR
>FUSION-ENST00000570947.5:95116-ENST00000417961.5:65268|611
PLQSGPGTLSLRRPQMR
>FUSION-ENST00000570947.5:95116-ENST00000417961.5:65268|2275
MTVNICPAFSLGKILRSGR
>FUSION-ENST00000570947.5:95116-ENST00000417961.5:65268|696
ANGRSSR
>FUSION-ENST00000660408.1:22029-ENST00000514742.1:212579|250
MLCSPFVR
>FUSION-ENST00000517974.1:40910-ENST00000519837.5:8015|895
TQVSYRLLTLK
>FUSION-ENST00000637544.1:30880-ENST00000206262.2:87239|22
EPAASLGK
>FUSION-ENST00000545302.5:45194-ENST00000652379.1:25317|473
DENHERRWCGR
>FUSION-ENST00000570947.5:95116-ENST00000417961.5:65268|2625
NPTCGGREGGLRNPTR
>FUSION-ENST00000517974.1:40910-ENST00000519837.5:8015|1325
QILDICNK
>FUSION-ENST00000637544.1:30880-ENST00000206262.2:87239|62
GPEAPSSAR
>ENST00000273854.7|SNV-346291-T-C|3
RPGVTLVGHQK
>FUSION-ENST00000570947.5:95116-ENST00000417961.5:65268|1468
IFNAFLK
>FUSION-ENST00000517974.1:40910-ENST00000519837.5:8015|136
VCAPMRISATGHLTGDR
>FUSION-ENST00000517974.1:40910-ENST00000519837.5:8015|102
MISTQTFQFVHNS
>FUSION-ENST00000570947.5:95116-ENST00000417961.5:65268|532
RPLGGLPYR
>FUSION-ENST00000570947.5:95116-ENST00000417961.5:65268|948
PASGFTVGMLQSPSTVRGR
>FUSION-ENST00000570947.5:95116-ENST00000417961.5:65268|3759
SPRVRVCTSCK
>FUSION-ENST00000570947.5:95116-ENST00000417961.5:65268|4401
QHKFSRNHGSVR
>FUSION-ENST00000570947.5:95116-ENST00000417961.5:65268|707
GHAGWGGRGHAGCGGRGHAGCGGR
>FUSION-ENST00000570947.5:95116-ENST00000417961.5:65268|3978
QHPPRTAQPTTWKMVLFIVFG
>FUSION-ENST00000545302.5:45194-ENST00000652379.1:25317|1399
NYLMIYLCTYFQTESRSGRGEAR
>FUSION-ENST00000570947.5:95116-ENST00000417961.5:65268|4407
MFQLYDGQR
>FUSION-ENST00000570947.5:95116-ENST00000417961.5:65268|1743
CKEKAYPGVCQITEEFQK
>FUSION-ENST00000570947.5:95116-ENST00000417961.5:65268|2890
GRACAVEAGVNQPPSERR
>FUSION-ENST00000570947.5:95116-ENST00000417961.5:65268|4502
MTGVSRR
>FUSION-ENST00000570947.5:95116-ENST00000417961.5:65268|3711
GVRVCVDFTVSMCVWTLRGVR
>FUSION-ENST00000545302.5:45194-ENST00000652379.1:25317|308
MWRTEDPLPGAARGGPK
>FUSION-ENST00000517974.1:40910-ENST00000519837.5:8015|820
MFFVKYLIYGTWMLFYLAR
>FUSION-ENST00000570947.5:95116-ENST00000417961.5:65268|624
SGLRLGLCVWSLRQGLR
>FUSION-ENST00000545302.5:45194-ENST00000652379.1:25317|868
SPVRTRLLLSVLLHK
>FUSION-ENST00000570947.5:95116-ENST00000417961.5:65268|2506
TAESGRAGSGIPHAEGGLRNPTR
>FUSION-ENST00000554887.5:1168-ENST00000267584.9:45707|36
VGASPPGSASR
>FUSION-ENST00000570947.5:95116-ENST00000417961.5:65268|1246
VADELTPGTAR
>FUSION-ENST00000570947.5:95116-ENST00000417961.5:65268|3358
VGGRGFGMK
>ENST00000479601.5|SNV-30655-G-T|2
MTIWTPAL
>FUSION-ENST00000660408.1:22029-ENST00000514742.1:212579|130
LVWCILID
>FUSION-ENST00000570947.5:95116-ENST00000417961.5:65268|2353
CNNLEKLSDK
>FUSION-ENST00000545302.5:45194-ENST00000652379.1:25317|371
HLPRMFSLIKNESR
>FUSION-ENST00000660408.1:22029-ENST00000514742.1:212579|19
MQVQAVFSVFFMASK
>FUSION-ENST00000517974.1:40910-ENST00000519837.5:8015|160
MGCWYYLPSCLYAVEIVPTRA
>FUSION-ENST00000570947.5:95116-ENST00000417961.5:65268|883
MLVCDMGSVK
>FUSION-ENST00000570947.5:95116-ENST00000417961.5:65268|1570
HSYTPTVDK
>FUSION-ENST00000517974.1:40910-ENST00000519837.5:8015|309
DTQPVLQFIHLHLVVWVDSGF
>FUSION-ENST00000660408.1:22029-ENST00000514742.1:212579|890
YIFKTFGIHIKIDFQK
>FUSION-ENST00000570947.5:95116-ENST00000417961.5:65268|1695
NVETSLVNEKMSFLYICIYER
>FUSION-ENST00000570947.5:95116-ENST00000417961.5:65268|4116
EAACAGKLLP
>FUSION-ENST00000545302.5:45194-ENST00000652379.1:25317|894
MPTLGVNGLTAAGPPNKLRPVFGLC
>FUSION-ENST00000517974.1:40910-ENST00000519837.5:8015|138
GACNLAPLYVQFTVK
>ENST00000460753.1|SNV-21006-C-T|1
VGISSDPLVRSYVKR
>FUSION-ENST00000570947.5:95116-ENST00000417961.5:65268|424
KPLEPRPCGEGTRRPR
>FUSION-ENST00000570947.5:95116-ENST00000417961.5:65268|1725
EDECELILQGSHVLKESGYPL
>FUSION-ENST00000637544.1:30880-ENST00000206262.2:87239|132
MVFLLPAPLGHSGKASGSSPKQGLR
>FUSION-ENST00000570947.5:95116-ENST00000417961.5:65268|3276
SLSPGGCFPLEK
>FUSION-ENST00000570947.5:95116-ENST00000417961.5:65268|389
RPCPHPPWDAPVGVR
>FUSION-ENST00000660408.1:22029-ENST00000514742.1:212579|495
FIYADFFYILYLPWK
>ENST00000402597.6|SNV-1155025-A-G|2
KAFDNPDCWNHSLPPR
>FUSION-ENST00000545302.5:45194-ENST00000652379.1:25317|976
ETHTQTK
>ENST00000216181.11|MNV-81922-CAAGCTGGACCCGCATCTC-C|1
AGVLDQLRCNGVLEGIRICR
>FUSION-ENST00000570947.5:95116-ENST00000417961.5:65268|3447
MFAEHVWYLMQAHRVCGAR
>ENST00000344079.9|SNV-1531-G-T|2
DVHKGVGGIIFSSSPILDLS
>FUSION-ENST00000545302.5:45194-ENST00000652379.1:25317|222
VVCVGGRRR
>FUSION-ENST00000660408.1:22029-ENST00000514742.1:212579|59
KKVCDNVCLCR
>FUSION-ENST00000578151.1:31528-ENST00000488239.1:116048|93
MSVLFSTVALATCGY
>FUSION-ENST00000518034.5:40910-ENST00000519837.5:8015|1
EGLWPKFG
>FUSION-ENST00000545302.5:45194-ENST00000652379.1:25317|1333
EEGWKERQLQEENK
>FUSION-ENST00000570947.5:95116-ENST00000417961.5:65268|214
RGPQAWGAQLPWR
>FUSION-ENST00000570947.5:95116-ENST00000417961.5:65268|3335
AFPTQVVRR
>ENST00000487874.1|SNV-27773-A-G|2
IIQGESTQEDAMK
>ENST00000569180.1|SNV-26424-C-T|2
MVRMTIRVHSPCSP
>FUSION-ENST00000570947.5:95116-ENST00000417961.5:65268|669
GIHSETR
>FUSION-ENST00000545302.5:45194-ENST00000652379.1:25317|743
PRWTHHLK
>FUSION-ENST00000570947.5:95116-ENST00000417961.5:65268|2366
QSCAVCFTGLATFTQHNYCGSR
>FUSION-ENST00000274487.9:1477-ENST00000262462.9:490332|3
HPGSLASFSTCGGGLMER
>FUSION-ENST00000570947.5:95116-ENST00000417961.5:65268|1985
LDIISGVFFFNVVR
>ENST00000471129.1|SNV-13450-C-A|5
VDIGVKRTVGTASEFFAK
>FUSION-ENST00000499346.7:22029-ENST00000514742.1:212579|4
AASLPVVSAFSEIRC
>FUSION-ENST00000570947.5:95116-ENST00000417961.5:65268|2750
QDAQKQTHQTV
>FUSION-ENST00000554887.5:1168-ENST00000267584.9:45707|63
PAVTAIDVPIKGQLCQEVPVHHLFK
>ENST00000497699.1|SNV-4663-A-G|3
RLQGQRQQMLSR
>FUSION-ENST00000570947.5:95116-ENST00000417961.5:65268|3018
EHAGRCR
>FUSION-ENST00000660408.1:22029-ENST00000514742.1:212579|173
LIHLDYFNWR
>FUSION-ENST00000570947.5:95116-ENST00000417961.5:65268|3914
SGGCESAAYF
>ENST00000483754.1|SNV-11472-G-A|1
IYPRVSKILK
>FUSION-ENST00000545302.5:45194-ENST00000652379.1:25317|1491
KMIWAGHASSR
>FUSION-ENST00000570947.5:95116-ENST00000417961.5:65268|2590
AGSGIPHADCREWEGELRNPTR
>FUSION-ENST00000570947.5:95116-ENST00000417961.5:65268|358
TTRRVLLKPCAPFNPTGVS
>FUSION-ENST00000570947.5:95116-ENST00000417961.5:65268|3264
GLSHPCPHLDFPPK
>FUSION-ENST00000371917.5:300-ENST00000467815.5:49674|152
ACQVALGSMQVMNKTR
>FUSION-ENST00000570947.5:95116-ENST00000417961.5:65268|1488
MEHMRYFDKGMQSVITILG
>FUSION-ENST00000570947.5:95116-ENST00000417961.5:65268|1425
DNSPGPHLWDSR
>FUSION-ENST00000570947.5:95116-ENST00000417961.5:65268|3926
HNVYENICR
>FUSION-ENST00000637544.1:30880-ENST00000206262.2:87239|284
LGVNATDVKPLNSRVSK
>FUSION-ENST00000570947.5:95116-ENST00000417961.5:65268|4388
VLSGYQAVAMSHSSQAPKHF
>FUSION-ENST00000570947.5:95116-ENST00000417961.5:65268|2643
ASSGIPHAEGGRAGSGIPHADCR
>FUSION-ENST00000545302.5:45194-ENST00000652379.1:25317|826
WVRLVSNWRPQWICPPRPPKVLG
>FUSION-ENST00000570947.5:95116-ENST00000417961.5:65268|362
MPYNSPIKMCNSIFF
>FUSION-ENST00000545302.5:45194-ENST00000652379.1:25317|327
SLPFVHTARR
>FUSION-ENST00000570947.5:95116-ENST00000417961.5:65268|3601
MSFDEQKF
>FUSION-ENST00000570947.5:95116-ENST00000417961.5:65268|4112
KYPVDSVFYPCSHYATYQR
>FUSION-ENST00000570947.5:95116-ENST00000417961.5:65268|2024
FSRSLPLDLFLIFLNFSLR
>FUSION-ENST00000578151.1:31528-ENST00000488239.1:116048|202
MPVISALWEAEAGGSPEVGSLRAA
>FUSION-ENST00000545302.5:45194-ENST00000652379.1:25317|861
GVLRGKPHLGRHSGLVLAI
>FUSION-ENST00000570947.5:95116-ENST00000417961.5:65268|505
SAPGEGHCADEDLS
>FUSION-ENST00000570947.5:95116-ENST00000417961.5:65268|2580
CLPDPDLQHFSFLSGHLCLKHVR
>FUSION-ENST00000451211.6:1396-ENST00000417564.3:92743|3
MATSGDCPRSESQRLDQPQ
>FUSION-ENST00000505791.5:1477-ENST00000262462.9:490332|9
LTHICCCCLLYQLGFLSNGIVSGK
>FUSION-ENST00000545302.5:45194-ENST00000652379.1:25317|1236
MRGAFSDFSLGHVWRPYFSYFPDK
>FUSION-ENST00000570947.5:95116-ENST00000417961.5:65268|2878
GCEFPSV
>FUSION-ENST00000570947.5:95116-ENST00000417961.5:65268|1856
SENMQCLGFCSCFGLLR
>FUSION-ENST00000637544.1:30880-ENST00000206262.2:87239|235
DPPASASQSAGITGVSHCTR
>ENST00000590799.5|SNV-1605-G-T|1
HSNSVLLHLPPLPAATQPAEPAAHR
>FUSION-ENST00000660408.1:22029-ENST00000514742.1:212579|459
MSLKCLSFFCK
>FUSION-ENST00000252996.8:58264-ENST00000474128.1:32043|7
ASAGAAPTPR
>FUSION-ENST00000637544.1:30880-ENST00000206262.2:87239|8
AGLPAPTR
>ENST00000485412.1|SNV-17462-G-C|1
GSHPSGSLYPSCRQKR
>FUSION-ENST00000517974.1:40910-ENST00000519837.5:8015|429
LPRLVSNS
>FUSION-ENST00000660408.1:22029-ENST00000514742.1:212579|501
MQDFFSLYSSFLYVIKLC
>FUSION-ENST00000570947.5:95116-ENST00000417961.5:65268|4561
LCLFSCACWPFIYLPWARHGDSRL
>FUSION-ENST00000570947.5:95116-ENST00000417961.5:65268|1831
MVGLIYIPTNSVK
>FUSION-ENST00000570947.5:95116-ENST00000417961.5:65268|3478
PWPLPNCAQNQ
>FUSION-ENST00000570947.5:95116-ENST00000417961.5:65268|1162
AEHMQGPGGCWAPR
>FUSION-ENST00000517974.1:40910-ENST00000519837.5:8015|993
NEYTPVVWKFS
>FUSION-ENST00000570947.5:95116-ENST00000417961.5:65268|4412
MDHNFQDPFCQILPFNWRI
>FUSION-ENST00000570947.5:95116-ENST00000417961.5:65268|2288
MDFQLCRGSAPLTPTLFR
>FUSION-ENST00000570947.5:95116-ENST00000417961.5:65268|4107
SDVAADER
>FUSION-ENST00000660408.1:22029-ENST00000514742.1:212579|956
KIISSNTS
>FUSION-ENST00000517974.1:40910-ENST00000519837.5:8015|804
MLKHIREK
>FUSION-ENST00000570947.5:95116-ENST00000417961.5:65268|1048
DLAFYPGSLTLTPCNYFLSN
>FUSION-ENST00000570947.5:95116-ENST00000417961.5:65268|3127
WGWAVLGVQPAAR
>FUSION-ENST00000593073.5:2094-ENST00000293443.12:7265|22
GIKEGFEFWGPRVSCCLL
>FUSION-ENST00000545302.5:45194-ENST00000652379.1:25317|474
MDENHERRWCGR
>FUSION-ENST00000660408.1:22029-ENST00000514742.1:212579|572
MAKLPSK
>ENST00000495759.5|SNV-55377-G-T|5
YSHSNSRISAISSK
>FUSION-ENST00000570947.5:95116-ENST00000417961.5:65268|3788
LTAGSAPWGSR
>FUSION-ENST00000570947.5:95116-ENST00000417961.5:65268|106
MHTHTCTKVYTRTHCTR
>ENST00000463101.1|SNV-1723-G-T|14
IHDGRQVLCGAALQDVQPHRR
>FUSION-ENST00000545302.5:45194-ENST00000652379.1:25317|790
DPPALGLPK
>FUSION-ENST00000554887.5:1168-ENST00000267584.9:45707|55
IRGLSSVLTYTFIR
>FUSION-ENST00000570947.5:95116-ENST00000417961.5:65268|252
SRPCPAGRPSPSGTLASR
>FUSION-ENST00000660408.1:22029-ENST00000514742.1:212579|859
EDSMVVPASSTLWNYFR
>FUSION-ENST00000660408.1:22029-ENST00000514742.1:212579|300
AGNHLYLYFSR
>FUSION-ENST00000637544.1:30880-ENST00000206262.2:87239|158
VGFDFTVTAVWR
>FUSION-ENST00000545302.5:45194-ENST00000652379.1:25317|12
GFGVLSCCPRWSRTPVLK
>FUSION-ENST00000545302.5:45194-ENST00000652379.1:25317|1217
PLSPPPPKMK
>FUSION-ENST00000545302.5:45194-ENST00000652379.1:25317|220
RGCGVLPPPPPPR
>FUSION-ENST00000570947.5:95116-ENST00000417961.5:65268|909
GTGSWQPPASLLSLTRGR
>FUSION-ENST00000570947.5:95116-ENST00000417961.5:65268|4218
ISIQKSAHHSLTAG
>FUSION-ENST00000660408.1:22029-ENST00000514742.1:212579|343
AVSQWQLNFNMSFGR
>FUSION-ENST00000570947.5:95116-ENST00000417961.5:65268|4584
FIFGTPR
>ENST00000262113.9|SNV-28377-G-T|1
YDEGLYTLRIVSR
>FUSION-ENST00000545302.5:45194-ENST00000652379.1:25317|1190
TCPLCHRLTP
>FUSION-ENST00000570947.5:95116-ENST00000417961.5:65268|388
RPCPHPPWDAPVGVRFK
>FUSION-ENST00000570947.5:95116-ENST00000417961.5:65268|4315
MGFHRVSQDGLDLLTS
>FUSION-ENST00000660408.1:22029-ENST00000514742.1:212579|782
MGAFICCYYLVSEK
>FUSION-ENST00000660408.1:22029-ENST00000514742.1:212579|650
MMVWTQFHIQPLCTLFLNYK
>FUSION-ENST00000570947.5:95116-ENST00000417961.5:65268|194
LSARSQLPRGSK
>FUSION-ENST00000570947.5:95116-ENST00000417961.5:65268|2707
TAESGRASSGIPHADCR
>ENST00000308234.11|SNV-24646-G-A|4
ESGHYVEMHARYIGTTVFVRQVSR
>FUSION-ENST00000570947.5:95116-ENST00000417961.5:65268|357
RVLLKPCAPFNPTGVS
>FUSION-ENST00000570947.5:95116-ENST00000417961.5:65268|2742
LSPSKSR
>FUSION-ENST00000454077.6:2094-ENST00000293443.12:7265|5
HLRLPAPSR
>ENST00000367755.9|SNV-16833-T-C|4
TFVSSVNKHPDFATTGQWDATTER
>FUSION-ENST00000545302.5:45194-ENST00000652379.1:25317|719
CAVLYCL
>FUSION-ENST00000570947.5:95116-ENST00000417961.5:65268|1816
MGVQFKMR
>FUSION-ENST00000545302.5:45194-ENST00000652379.1:25317|76
MYILPPFLHSLFINNFR
>FUSION-ENST00000545302.5:45194-ENST00000652379.1:25317|184
MASVALGRSKGSR
>FUSION-ENST00000660408.1:22029-ENST00000514742.1:212579|49
RSSLSSLWPVK
>FUSION-ENST00000570947.5:95116-ENST00000417961.5:65268|2593
CASRAVFCR
>ENST00000534733.6|INDEL-51385-G-GT|1
ASKLFGKL
>FUSION-ENST00000545302.5:45194-ENST00000652379.1:25317|169
VQIPESGVAEMGAAR
>FUSION-ENST00000545302.5:45194-ENST00000652379.1:25317|1281
ESGAVGQAPVTPATR
>FUSION-ENST00000660408.1:22029-ENST00000514742.1:212579|894
ISNGFIILHHVDLS
>FUSION-ENST00000570947.5:95116-ENST00000417961.5:65268|2906
QLVSFLSFSVIQK
>FUSION-ENST00000570947.5:95116-ENST00000417961.5:65268|1135
MRHFWNTPR
>FUSION-ENST00000545302.5:45194-ENST00000652379.1:25317|1425
RERLPVISLTDLETASR
>FUSION-ENST00000660408.1:22029-ENST00000514742.1:212579|941
MISSCMSL
>FUSION-ENST00000570947.5:95116-ENST00000417961.5:65268|2173
MPVIPATWEAEAGELLEPGK
>FUSION-ENST00000660408.1:22029-ENST00000514742.1:212579|217
PGIKFHLLFINCVVLSR
>FUSION-ENST00000570947.5:95116-ENST00000417961.5:65268|2043
ILIVDLLYMAFIMLR
>FUSION-ENST00000570947.5:95116-ENST00000417961.5:65268|2624
MRVQGRLLSCPSLLCCPQAK
>FUSION-ENST00000545302.5:45194-ENST00000652379.1:25317|677
PPRPLEVLG
>FUSION-ENST00000637544.1:30880-ENST00000206262.2:87239|195
LQGYKQMHGLLSL
>FUSION-ENST00000545302.5:45194-ENST00000652379.1:25317|1279
KEKALYCYWAR
>FUSION-ENST00000295598.10:24067-ENST00000371518.6:152176|3
HVPPRPANFFIFYR
>ENST00000265807.8|SNV-21133-C-A|3
TAPTLEEEK
>FUSION-ENST00000545302.5:45194-ENST00000652379.1:25317|1188
TAGSSFYF
>FUSION-ENST00000660408.1:22029-ENST00000514742.1:212579|670
LLTLFFFSSLRGFFL
>FUSION-ENST00000517974.1:40910-ENST00000519837.5:8015|1099
RLPLRPANFLYF
>FUSION-ENST00000545302.5:45194-ENST00000652379.1:25317|128
GRGCKSR
>FUSION-ENST00000570947.5:95116-ENST00000417961.5:65268|61
SGKASIATRTLR
>FUSION-ENST00000570947.5:95116-ENST00000417961.5:65268|2068
MLNVIKCFFSMN
>FUSION-ENST00000545302.5:45194-ENST00000652379.1:25317|1266
MHTDIQERK
>FUSION-ENST00000637544.1:30880-ENST00000206262.2:87239|110
KVSSRILM
>FUSION-ENST00000570947.5:95116-ENST00000417961.5:65268|2598
SSVTYSQSSPGQLCGSPPR
>ENST00000375755.8|SNV-19803-G-C|3
SARTKELDPLLGDLHCEIR
>FUSION-ENST00000570947.5:95116-ENST00000417961.5:65268|3488
MQLVLVGPSRKLGVFSSPRPHR
>FUSION-ENST00000570947.5:95116-ENST00000417961.5:65268|445
WGRALGKEARP
>FUSION-ENST00000545302.5:45194-ENST00000652379.1:25317|244
MPTLIRPQK
>FUSION-ENST00000570947.5:95116-ENST00000417961.5:65268|4089
KENAAGN
>FUSION-ENST00000570947.5:95116-ENST00000417961.5:65268|3189
LPLRPCSCVVLWTGR
>FUSION-ENST00000570947.5:95116-ENST00000417961.5:65268|588
MREAEVAVS
>FUSION-ENST00000660408.1:22029-ENST00000514742.1:212579|810
IHVYIFLR
>FUSION-ENST00000545302.5:45194-ENST00000652379.1:25317|967
MCLLIHEYK
>FUSION-ENST00000517974.1:40910-ENST00000519837.5:8015|799
LDSGKTVITQY
>FUSION-ENST00000570947.5:95116-ENST00000417961.5:65268|676
RTCLNQRPSSGWTTSRK
>FUSION-ENST00000570947.5:95116-ENST00000417961.5:65268|2763
CHQNGMK
>ENST00000305901.7|SNV-2156-G-A|4
YSIPQAIFAQRVLYR
>FUSION-ENST00000570947.5:95116-ENST00000417961.5:65268|2330
LTAVRAARLMFYKPLLPAQPR
>FUSION-ENST00000570947.5:95116-ENST00000417961.5:65268|4128
MYKCVHVG
>FUSION-ENST00000570947.5:95116-ENST00000417961.5:65268|126
LQCPQVTDWDKHLPVSQVGSGLLR
>FUSION-ENST00000570947.5:95116-ENST00000417961.5:65268|4448
MNFSVLLLLLISSFISLWSEK
>FUSION-ENST00000545302.5:45194-ENST00000652379.1:25317|1116
TSVPLGCRKSFLNVHLPVS
>ENST00000438836.6|MNV-25875-CCT-C|7
CSPRCGLAAGSMCSCSPSWRCTR
>FUSION-ENST00000578151.1:31528-ENST00000488239.1:116048|130
WLLRHLKCG
>FUSION-ENST00000570947.5:95116-ENST00000417961.5:65268|296
SLLPPGQQPGVDLSQQR
>FUSION-ENST00000517974.1:40910-ENST00000519837.5:8015|150
MNPTVRHFHDITS
>FUSION-ENST00000570947.5:95116-ENST00000417961.5:65268|1763
AFRESWPHLPKETSK
>FUSION-ENST00000570947.5:95116-ENST00000417961.5:65268|2410
SLCAGHTPST
>FUSION-ENST00000517974.1:40910-ENST00000519837.5:8015|253
MHLFLIFFKACNR
>FUSION-ENST00000570947.5:95116-ENST00000417961.5:65268|4558
MVTHASNPGTSGGR
>FUSION-ENST00000517974.1:40910-ENST00000519837.5:8015|482
YKGRSMSVHTILFFFFFLR
>FUSION-ENST00000570947.5:95116-ENST00000417961.5:65268|188
LGFHLSR
>FUSION-ENST00000578151.1:31528-ENST00000488239.1:116048|81
MEHYYPPGASYALPPR
>FUSION-ENST00000637544.1:30880-ENST00000206262.2:87239|76
PAACAPSPQRRR
>FUSION-ENST00000570947.5:95116-ENST00000417961.5:65268|536
SPSPPWECTCRRLCPHPPR
>FUSION-ENST00000517974.1:40910-ENST00000519837.5:8015|724
MRVPPNHLKSCLLFK
>ENST00000536738.5|SNV-26084-G-T|1
WDPYTGERLMSL
>FUSION-ENST00000637544.1:30880-ENST00000206262.2:87239|268
FHVFSDESCKCVGYLAMPHSSR
>FUSION-ENST00000570947.5:95116-ENST00000417961.5:65268|920
MESGSVPGPSFPIVASGPWEDGVR
>FUSION-ENST00000570947.5:95116-ENST00000417961.5:65268|4553
MVPLYFSLGDR
>FUSION-ENST00000570947.5:95116-ENST00000417961.5:65268|2359
ILVNRLRELR
>FUSION-ENST00000545302.5:45194-ENST00000652379.1:25317|923
MTDGVSYQCSFVNR
>FUSION-ENST00000570947.5:95116-ENST00000417961.5:65268|3945
LSVFLETLVE
>FUSION-ENST00000570947.5:95116-ENST00000417961.5:65268|2876
GSPGGVSFLLCDGFTLQV
>ENST00000220514.8|SNV-43-C-T|4
MAAQSLRHR
>ENST00000532401.1|SNV-3749-G-A|1
QRPCEQPGGRGAPPSKAR
>FUSION-ENST00000570947.5:95116-ENST00000417961.5:65268|803
VLLAPMSVVWLAQ
>FUSION-ENST00000570947.5:95116-ENST00000417961.5:65268|890
CWAPNPGDEKTETAGSTR
>FUSION-ENST00000570947.5:95116-ENST00000417961.5:65268|3818
FYSVAQAGVQWCDLGSLQPPPPRFK
>FUSION-ENST00000570947.5:95116-ENST00000417961.5:65268|4645
MELSVFNDASKVCRNFLSGDSAPV
>FUSION-ENST00000545302.5:45194-ENST00000652379.1:25317|829
MWVRLVSNWRPQWICPPRPPK
>ENST00000456938.6|SNV-72619-C-A|3
PHFCRCRTVLR
>FUSION-ENST00000578151.1:31528-ENST00000488239.1:116048|94
RLRIANQ
>FUSION-ENST00000570947.5:95116-ENST00000417961.5:65268|1770
NQYRENGHTAQSNL
>FUSION-ENST00000545302.5:45194-ENST00000652379.1:25317|1045
WIPLHWPEASEVHHR
>FUSION-ENST00000570947.5:95116-ENST00000417961.5:65268|2051
LNNSGDSRHACHVPNLR
>FUSION-ENST00000545302.5:45194-ENST00000652379.1:25317|90
MCLAEEPMGR
>FUSION-ENST00000637544.1:30880-ENST00000206262.2:87239|179
EGVSSLVE
>FUSION-ENST00000570947.5:95116-ENST00000417961.5:65268|2031
DVPSIPCFLGFLIMKRC
>FUSION-ENST00000545302.5:45194-ENST00000652379.1:25317|653
FFISFVSTRLLICINVNVSVR
>FUSION-ENST00000570947.5:95116-ENST00000417961.5:65268|3158
GMCSNELGDLWIRGVR
>FUSION-ENST00000660408.1:22029-ENST00000514742.1:212579|437
MLNINYNTC
>FUSION-ENST00000570947.5:95116-ENST00000417961.5:65268|3685
VLLWPVHTPLAVHVGSS
>FUSION-ENST00000517974.1:40910-ENST00000519837.5:8015|760
MHQLWFHSK
>FUSION-ENST00000517974.1:40910-ENST00000519837.5:8015|865
MFLPRFG
>FUSION-ENST00000660408.1:22029-ENST00000514742.1:212579|535
INLMSLGCQKKCV
>FUSION-ENST00000570947.5:95116-ENST00000417961.5:65268|2351
CNNLEKLSDKQHGLGILK
>FUSION-ENST00000517974.1:40910-ENST00000519837.5:8015|1234
APWKSNKK
>FUSION-ENST00000517974.1:40910-ENST00000519837.5:8015|1049
YSVLHSFNK
>FUSION-ENST00000570947.5:95116-ENST00000417961.5:65268|529
RLCPHPPR
>FUSION-ENST00000336498.8:291351-ENST00000648866.1:4695|2
RPVAVYNLCLELEDGEKK
>FUSION-ENST00000578151.1:31528-ENST00000488239.1:116048|189
MKFMFSSQFIFFPDTRK
>FUSION-ENST00000644939.1:536276-ENST00000261318.5:14847|24
ERLSDSSAPSSLGTGYFEERAVR
>FUSION-ENST00000570947.5:95116-ENST00000417961.5:65268|4348
SRLADDTFLVGGRVPTDFR
>ENST00000294053.9|INDEL-235-A-ATTT|6
LGSLVLRRNLALAPR
>ENST00000355832.10|SNV-68876-T-A|6
GAEVNAVTSNRSDPLKDDPHMSR
>ENST00000569180.1|SNV-26424-C-T|8
MLKKTLMVR
>ENST00000302450.11|SNV-7566-C-A|7
SISIKLQPRPPNTAGSQK
>FUSION-ENST00000545302.5:45194-ENST00000652379.1:25317|307
WRTEDPLPGAARGGPK
>ENST00000486144.1|SNV-16748-C-T|3
VQPSCPSPVCLEPVPLR
>FUSION-ENST00000545302.5:45194-ENST00000652379.1:25317|1112
LSVSVSGSR
>FUSION-ENST00000660408.1:22029-ENST00000514742.1:212579|914
ALSISSSD
>FUSION-ENST00000545302.5:45194-ENST00000652379.1:25317|571
SLCRDPFWRVPVR
>ENST00000421577.6|SNV-19300-C-G|5
VEELKFDRYSVFRPGVVLCDR
>FUSION-ENST00000545302.5:45194-ENST00000652379.1:25317|1384
SGRGEARR
>ENST00000496492.5|SNV-366500-G-T|1
CWRPLMRTVSAAVFQEKEP
>FUSION-ENST00000570947.5:95116-ENST00000417961.5:65268|3817
FKQSCLSLLSSWDYR
>FUSION-ENST00000570947.5:95116-ENST00000417961.5:65268|428
GHVSHVMKPLEPRPCGEGTRRPR
>FUSION-ENST00000545302.5:45194-ENST00000652379.1:25317|647
LYGNRLLYDR
>FUSION-ENST00000545302.5:45194-ENST00000652379.1:25317|1095
TGELISGLGYLIETTYE
>FUSION-ENST00000570947.5:95116-ENST00000417961.5:65268|2215
GYPSLHLKHLSFVLQTIQLYSFSYF
>FUSION-ENST00000545302.5:45194-ENST00000652379.1:25317|737
MGPARWLKPVIPSLWEAKAGGSR
>FUSION-ENST00000517974.1:40910-ENST00000519837.5:8015|1028
MITLLKAEV
>FUSION-ENST00000570947.5:95116-ENST00000417961.5:65268|4536
MPVIPALWEAKAGGSPEVR
>FUSION-ENST00000578151.1:31528-ENST00000488239.1:116048|89
IRWLNLL
>FUSION-ENST00000570947.5:95116-ENST00000417961.5:65268|4106
MSDVAADERGSLCR
>ENST00000341807.8|SNV-322541-G-C|2
GEPGRPGQGGLEGPSGPIGPKAER
>FUSION-ENST00000570947.5:95116-ENST00000417961.5:65268|563
LAAWKSVFNSLRACLLCK
>FUSION-ENST00000570947.5:95116-ENST00000417961.5:65268|499
QKVFRLQR
>FUSION-ENST00000660408.1:22029-ENST00000514742.1:212579|595
YDSFCSMLNNIELIGYIIIYSGR
>FUSION-ENST00000570947.5:95116-ENST00000417961.5:65268|3347
QFHLRPSALVR
>FUSION-ENST00000545302.5:45194-ENST00000652379.1:25317|831
TTAVLCSSQGRK
>FUSION-ENST00000545302.5:45194-ENST00000652379.1:25317|496
RAGLWPTGDPASRPRSCLSR
>ENST00000294053.9|INDEL-235-A-ATTT|5
RNLALAPR
>FUSION-ENST00000660408.1:22029-ENST00000514742.1:212579|57
KVCDNVCLCR
>FUSION-ENST00000505791.5:1477-ENST00000262462.9:490332|5
DFLASFPAIPAETANVRVGR
>FUSION-ENST00000570947.5:95116-ENST00000417961.5:65268|879
MLVCDMGSVKTRLF
>FUSION-ENST00000517974.1:40910-ENST00000519837.5:8015|1223
VNVFQLP
>FUSION-ENST00000570947.5:95116-ENST00000417961.5:65268|1641
MNELPFTIATKR
>FUSION-ENST00000570947.5:95116-ENST00000417961.5:65268|221
RPRTASSSESAPPGPGTPERPGTR
>FUSION-ENST00000367302.5:116960-ENST00000367282.6:4824|2
SGYMSDSDLMGKTMTEDDDITTG
>FUSION-ENST00000570947.5:95116-ENST00000417961.5:65268|1184
TQTRNSTWIR
>FUSION-ENST00000545302.5:45194-ENST00000652379.1:25317|775
GGGLRLRPPR
>FUSION-ENST00000570947.5:95116-ENST00000417961.5:65268|3
VSGGGGGSRVPALNTCRSL
>FUSION-ENST00000570947.5:95116-ENST00000417961.5:65268|253
TEKSGGNACRMFWSR
>FUSION-ENST00000570947.5:95116-ENST00000417961.5:65268|1648
INVQKSQAFLYTNSR
>FUSION-ENST00000570947.5:95116-ENST00000417961.5:65268|1315
HAPALATR
>FUSION-ENST00000517974.1:40910-ENST00000519837.5:8015|588
HGVWSGK
>FUSION-ENST00000570947.5:95116-ENST00000417961.5:65268|1129
HFWNTPRYRR
>FUSION-ENST00000570947.5:95116-ENST00000417961.5:65268|2602
TGSGFLTSTLHVIQEVSS
>FUSION-ENST00000570947.5:95116-ENST00000417961.5:65268|4062
HVGIVGATVQDEIWAGTQPNLIK
>FUSION-ENST00000517974.1:40910-ENST00000519837.5:8015|172
GNNEHNMDSVSIKR
>FUSION-ENST00000570947.5:95116-ENST00000417961.5:65268|3937
IWVPVLLEMFK
>FUSION-ENST00000660408.1:22029-ENST00000514742.1:212579|425
MHPPKKMSSYQIS
>FUSION-ENST00000570947.5:95116-ENST00000417961.5:65268|3694
LAPETRTAVLQLPAALILASSSR
>ENST00000476522.5|SNV-47142-A-G|3
GKETERDSR
>ENST00000461395.5|MNV-231-GCTCA-G|18
LSGAAGAARRGGAALAPSLAR
>FUSION-ENST00000570947.5:95116-ENST00000417961.5:65268|2605
MRRAGGR
>FUSION-ENST00000570947.5:95116-ENST00000417961.5:65268|2336
MNHNCTK
>FUSION-ENST00000570947.5:95116-ENST00000417961.5:65268|547
QGLCRCKVQMR
>FUSION-ENST00000570947.5:95116-ENST00000417961.5:65268|3313
SQQCMGALVLPN
>FUSION-ENST00000545302.5:45194-ENST00000652379.1:25317|1316
TCPLCRR
>FUSION-ENST00000517974.1:40910-ENST00000519837.5:8015|1082
GGGACSEPRLHHCTPDWATER
>FUSION-ENST00000517974.1:40910-ENST00000519837.5:8015|1064
TLLLFMKFFLFEIVLFHHHILNK
>FUSION-ENST00000570947.5:95116-ENST00000417961.5:65268|4311
DGGQRALR
>FUSION-ENST00000570947.5:95116-ENST00000417961.5:65268|4519
ILMKTKI
>FUSION-ENST00000545302.5:45194-ENST00000652379.1:25317|635
MEIDFCMIDVGVCVIQINTHRSIK
>FUSION-ENST00000545302.5:45194-ENST00000652379.1:25317|102
CCCHGNPAQYERNRR
>FUSION-ENST00000517974.1:40910-ENST00000519837.5:8015|858
QYFSWRR
>FUSION-ENST00000545302.5:45194-ENST00000652379.1:25317|697
VRSRLTAPSASQVQAILLPQPPD
>FUSION-ENST00000545302.5:45194-ENST00000652379.1:25317|981
SLDLVTRPPRPPKVLG
>FUSION-ENST00000660408.1:22029-ENST00000514742.1:212579|234
MLSLSQKPKLPFWK
>FUSION-ENST00000570947.5:95116-ENST00000417961.5:65268|2160
PLHSSLGDRVRLHLK
>FUSION-ENST00000545302.5:45194-ENST00000652379.1:25317|946
MSVKSLDRTER
>FUSION-ENST00000660408.1:22029-ENST00000514742.1:212579|647
MVWTQFHIQPLCTLFLNYKCPNLK
>FUSION-ENST00000660408.1:22029-ENST00000514742.1:212579|743
VYQFIFTLLIKIYLRLGNL
>FUSION-ENST00000545302.5:45194-ENST00000652379.1:25317|1082
MPEEFSQCASARVLSDL
>FUSION-ENST00000545302.5:45194-ENST00000652379.1:25317|1201
GERGGERER
>FUSION-ENST00000570947.5:95116-ENST00000417961.5:65268|622
LGLCVWSLRQGLR
>FUSION-ENST00000545302.5:45194-ENST00000652379.1:25317|1403
NYLMIYLCTYFQTESR
>FUSION-ENST00000517974.1:40910-ENST00000519837.5:8015|509
MAGFWGLFPTRVII
>FUSION-ENST00000351393.10:45194-ENST00000652379.1:25317|1
VAGMTEMSHRAR
>FUSION-ENST00000570947.5:95116-ENST00000417961.5:65268|2673
ASSGIPHADCREWEGGLRNPTR
>FUSION-ENST00000517974.1:40910-ENST00000519837.5:8015|381
HSCTPHSLFGVSKGKK
>FUSION-ENST00000517974.1:40910-ENST00000519837.5:8015|1260
VLSQETGSQFFGLR
>FUSION-ENST00000570947.5:95116-ENST00000417961.5:65268|2692
NPTRGLQRVGGR
>FUSION-ENST00000570947.5:95116-ENST00000417961.5:65268|4540
VWWVMPVIPALWEAK
>FUSION-ENST00000570947.5:95116-ENST00000417961.5:65268|4368
VGQDVLDLLTL
>FUSION-ENST00000570947.5:95116-ENST00000417961.5:65268|3399
NYIPFPNLRFLGYK
>FUSION-ENST00000517974.1:40910-ENST00000519837.5:8015|1054
KCDLIDLLCFFKNSPYSLT
>FUSION-ENST00000637544.1:30880-ENST00000206262.2:87239|86
NLFLCACFLSRSRALDHILK
>FUSION-ENST00000545302.5:45194-ENST00000652379.1:25317|984
MTSESYFLLIFTYVCIYFF
>FUSION-ENST00000570947.5:95116-ENST00000417961.5:65268|1416
MNIPLMASYRYQWLK
>FUSION-ENST00000545302.5:45194-ENST00000652379.1:25317|1175
SLSLSHSLSLR
>FUSION-ENST00000637544.1:30880-ENST00000206262.2:87239|210
EAETGESLEPGRQRLQ
>FUSION-ENST00000570947.5:95116-ENST00000417961.5:65268|3100
MTVASYLESIIQTSK
>FUSION-ENST00000660408.1:22029-ENST00000514742.1:212579|927
NMSMKVK
>FUSION-ENST00000570947.5:95116-ENST00000417961.5:65268|3319
SSPQTVPSTVVAGLHCR
>FUSION-ENST00000660408.1:22029-ENST00000514742.1:212579|432
AKSRCAYCPL
>FUSION-ENST00000570947.5:95116-ENST00000417961.5:65268|365
LVSNSWAQAIHPPDLSLPKC
>FUSION-ENST00000545302.5:45194-ENST00000652379.1:25317|494
AGLWPTGDPASRPRSCLSR
>FUSION-ENST00000517974.1:40910-ENST00000519837.5:8015|593
GDPNPAALEELK
>FUSION-ENST00000570947.5:95116-ENST00000417961.5:65268|2885
SGLACTHLSPTAASQDPAVLASGSR
>FUSION-ENST00000570947.5:95116-ENST00000417961.5:65268|1887
MFYNHYACVSPLHHFFYR
>FUSION-ENST00000545302.5:45194-ENST00000652379.1:25317|195
REASSAVTRPIPEKPAGAPGR
>FUSION-ENST00000351393.10:45194-ENST00000652379.1:25317|15
GDLELLGSRDPPASASR
>FUSION-ENST00000545302.5:45194-ENST00000652379.1:25317|423
APAALVTLDNLGPIARPPWR
>FUSION-ENST00000570947.5:95116-ENST00000417961.5:65268|1901
MLYLRNLWLTQFTK
>FUSION-ENST00000570947.5:95116-ENST00000417961.5:65268|2306
TLQEKAEFLAMYCRLR
>FUSION-ENST00000552207.1:16871-ENST00000322569.9:528|54
YWEMKQRTTCHNMGTYR
>FUSION-ENST00000545302.5:45194-ENST00000652379.1:25317|852
VTVARTSPETLEISPLR
>FUSION-ENST00000570947.5:95116-ENST00000417961.5:65268|783
NASHSAE
>FUSION-ENST00000570947.5:95116-ENST00000417961.5:65268|3353
GFGMKQFHLRPSALVRCS
>ENST00000549489.6|SNV-132988-G-C|2
YIFPTQQPNTTTLASR
>FUSION-ENST00000570947.5:95116-ENST00000417961.5:65268|2461
LSFSPAPDR
>FUSION-ENST00000583539.5:17418-ENST00000488239.1:116048|2
LWPFLPLQYFPSSLLCPKAK
>FUSION-ENST00000570947.5:95116-ENST00000417961.5:65268|1589
MAILPKVTYRFNAIPIK
>FUSION-ENST00000570947.5:95116-ENST00000417961.5:65268|2267
MLEVLPK
>ENST00000372945.8|SNV-864-C-A|2
LVALKLDRIR
>FUSION-ENST00000660408.1:22029-ENST00000514742.1:212579|736
EEGKSYVLHGGKQENK
>ENST00000485412.1|SNV-17462-G-C|2
GSHPSGSLYPSCRQK
>FUSION-ENST00000517974.1:40910-ENST00000519837.5:8015|791
MYVFLRQGIALSPR
>FUSION-ENST00000570947.5:95116-ENST00000417961.5:65268|2938
MLTPDLR
>FUSION-ENST00000570947.5:95116-ENST00000417961.5:65268|53
VACVLMDK
>FUSION-ENST00000660408.1:22029-ENST00000514742.1:212579|843
FFVILPILR
>FUSION-ENST00000570947.5:95116-ENST00000417961.5:65268|3992
GRYSRTDSVPDL
>FUSION-ENST00000660408.1:22029-ENST00000514742.1:212579|117
YSPNQSHKMAHL
>FUSION-ENST00000570947.5:95116-ENST00000417961.5:65268|54
MVACVLMDK
>FUSION-ENST00000570947.5:95116-ENST00000417961.5:65268|3598
EEHKTQMSIKYH
>FUSION-ENST00000570947.5:95116-ENST00000417961.5:65268|1071
QPFLRGGFPFHPR
>FUSION-ENST00000660408.1:22029-ENST00000514742.1:212579|531
MSLGCQKKCV
>FUSION-ENST00000660408.1:22029-ENST00000514742.1:212579|679
TILANMVKSR
>FUSION-ENST00000545302.5:45194-ENST00000652379.1:25317|1164
RRLQGAEIAPLHYGPGCR
>FUSION-ENST00000545302.5:45194-ENST00000652379.1:25317|563
ACGPRGR
>FUSION-ENST00000545302.5:45194-ENST00000652379.1:25317|60
LPASAAHTAAITGVRR
>FUSION-ENST00000660408.1:22029-ENST00000514742.1:212579|378
MLDQAKQEAGILLLLK
>FUSION-ENST00000570947.5:95116-ENST00000417961.5:65268|3336
AFPTQVVR
>ENST00000627468.2|INDEL-36681-C-CA|3
LFYSAKK
>FUSION-ENST00000570947.5:95116-ENST00000417961.5:65268|4054
SENMVLK
>FUSION-ENST00000570947.5:95116-ENST00000417961.5:65268|468
MFCPSLDYLFVFFAGSFK
>FUSION-ENST00000545302.5:45194-ENST00000652379.1:25317|1410
DGREPLR
>FUSION-ENST00000517974.1:40910-ENST00000519837.5:8015|713
EMNFVPAKLFNHSYYFR
>FUSION-ENST00000570947.5:95116-ENST00000417961.5:65268|3373
QVHRVCGARVVPDTGAR
>FUSION-ENST00000570947.5:95116-ENST00000417961.5:65268|3102
KVQSLGFPGGPFAEV
>FUSION-ENST00000545302.5:45194-ENST00000652379.1:25317|704
LFFSLVRGFLVFLRVFNPR
>FUSION-ENST00000570947.5:95116-ENST00000417961.5:65268|4015
GKTAYLSAQLGKAEPPGR
>FUSION-ENST00000517974.1:40910-ENST00000519837.5:8015|201
ALMCIQNEDPSSFI
>FUSION-ENST00000545302.5:45194-ENST00000652379.1:25317|1096
APPPGRLLGARPSSAKVQR
>ENST00000468525.5|SNV-4705-T-G|2
MGGWDQYRSLHCM
>FUSION-ENST00000570947.5:95116-ENST00000417961.5:65268|1557
MSFKSLFIFSFFSLTFEIK
>FUSION-ENST00000570947.5:95116-ENST00000417961.5:65268|4012
TAYLSAQLGKAEPPGRHQLL
>FUSION-ENST00000570947.5:95116-ENST00000417961.5:65268|1414
MNIPLMASYRYQWLKR
>FUSION-ENST00000570947.5:95116-ENST00000417961.5:65268|3452
QCPVENHGVG
>FUSION-ENST00000570947.5:95116-ENST00000417961.5:65268|3524
MGLQHLIK
>FUSION-ENST00000570947.5:95116-ENST00000417961.5:65268|3623
MLVQVGRGQC
>FUSION-ENST00000660408.1:22029-ENST00000514742.1:212579|374
MGIVIESLIHVR
>ENST00000406961.5|SNV-166768-A-T|2
MCGLGDSSSDPANPDSHKRK
>FUSION-ENST00000570947.5:95116-ENST00000417961.5:65268|1683
MSFAHFLMGCLFFLVKLSSL
>FUSION-ENST00000545302.5:45194-ENST00000652379.1:25317|16
GFGVLSCCPR
>FUSION-ENST00000545302.5:45194-ENST00000652379.1:25317|546
ALRVWLRWWR
>FUSION-ENST00000570947.5:95116-ENST00000417961.5:65268|2689
GLQRVGGR
>FUSION-ENST00000570947.5:95116-ENST00000417961.5:65268|3965
MSMKTSAERLHPGGLVVVR
>FUSION-ENST00000545302.5:45194-ENST00000652379.1:25317|1001
LALSPRLECDGVISAHCNRHLPGFK
>FUSION-ENST00000545302.5:45194-ENST00000652379.1:25317|1407
MRVCVGR
>FUSION-ENST00000570947.5:95116-ENST00000417961.5:65268|1123
VGTLSPTPKPPGR
>FUSION-ENST00000570947.5:95116-ENST00000417961.5:65268|1259
YHKLGGL
>FUSION-ENST00000570947.5:95116-ENST00000417961.5:65268|3732
MWVPLSFVPGSGIASSQGTEE
>ENST00000477969.1|SNV-48412-T-C|6
MSSLTSTFNSASTLFTMDIYAK
>ENST00000366574.7|SNV-749959-C-A|1
ELHTRSSSENAKVTSLDSSSHR
>FUSION-ENST00000517974.1:40910-ENST00000519837.5:8015|478
SMSVHTILFFFFFLRWSLAVSPR
>FUSION-ENST00000570947.5:95116-ENST00000417961.5:65268|4374
HPPPHPANFLYFLVEMGFHR
>FUSION-ENST00000660408.1:22029-ENST00000514742.1:212579|536
MINLMSLGCQKKCV
>FUSION-ENST00000545302.5:45194-ENST00000652379.1:25317|532
VAWAGGVVGDATSRPRGR
>FUSION-ENST00000660408.1:22029-ENST00000514742.1:212579|412
LPASNVDHR
>FUSION-ENST00000545302.5:45194-ENST00000652379.1:25317|181
AHTRPSPAVESGRER
>FUSION-ENST00000570947.5:95116-ENST00000417961.5:65268|780
MLSAYTTAFR
>FUSION-ENST00000660408.1:22029-ENST00000514742.1:212579|788
MTCLKLAR
>FUSION-ENST00000570947.5:95116-ENST00000417961.5:65268|3936
MIWVPVLLEMFKHNVYENICR
>FUSION-ENST00000545302.5:45194-ENST00000652379.1:25317|145
SPNPEWRR
>ENST00000342992.10|SNV-285323-G-C|3
DYVVYDTRLKVTSLMEGSDYQFR
>FUSION-ENST00000570947.5:95116-ENST00000417961.5:65268|3977
TAQPTTWK
>ENST00000369577.8|SNV-104141-T-G|1
TYNSSQSSGKHMKTAHPDQYAAFK
>FUSION-ENST00000660408.1:22029-ENST00000514742.1:212579|405
TIHLPQEVPQNFSQNYNGLLFK
>FUSION-ENST00000660408.1:22029-ENST00000514742.1:212579|676
MPLHSSLATE
>FUSION-ENST00000660408.1:22029-ENST00000514742.1:212579|868
GIDCIWDNLK
>FUSION-ENST00000637544.1:30880-ENST00000206262.2:87239|271
MFHVFSDESCK
>FUSION-ENST00000570947.5:95116-ENST00000417961.5:65268|1800
TTQKHSMEDGK
>ENST00000532262.5|SNV-5698-G-T|2
IFTPTSRCRDLEK
>FUSION-ENST00000517974.1:40910-ENST00000519837.5:8015|697
FAGWLYILNW
>FUSION-ENST00000570947.5:95116-ENST00000417961.5:65268|752
MAEAQESLECGR
>FUSION-ENST00000545302.5:45194-ENST00000652379.1:25317|990
LFLSSLPSTSCPHHHFGARR
>FUSION-ENST00000545302.5:45194-ENST00000652379.1:25317|239
PTLIRPQKRCWLI
>FUSION-ENST00000570947.5:95116-ENST00000417961.5:65268|3096
MKSAVHSAAFV
>FUSION-ENST00000545302.5:45194-ENST00000652379.1:25317|1452
SPRMPSFPSVCLQLPQA
>FUSION-ENST00000570947.5:95116-ENST00000417961.5:65268|1744
TGKCKEK
>FUSION-ENST00000545302.5:45194-ENST00000652379.1:25317|27
MYVCMYVSEMGFGVLSCCPR
>FUSION-ENST00000570947.5:95116-ENST00000417961.5:65268|1960
MDLELGAIKSSVSEFQVVTNK
>FUSION-ENST00000545302.5:45194-ENST00000652379.1:25317|1322
ILSDTALTTRVMKSSAH
>ENST00000263088.11|SNV-10033-C-A|2
AKYKTPTYP
>ENST00000239165.9|SNV-25723-G-T|1
AEAEEEE
>FUSION-ENST00000517974.1:40910-ENST00000519837.5:8015|11
MVVKLPSVCVCFRWY
>FUSION-ENST00000570947.5:95116-ENST00000417961.5:65268|4175
FARRGGR
>FUSION-ENST00000660408.1:22029-ENST00000514742.1:212579|243
MIRLPWPPK
>FUSION-ENST00000517974.1:40910-ENST00000519837.5:8015|116
MANSWLSM
>FUSION-ENST00000593073.5:2094-ENST00000293443.12:7265|26
MVARNVP
>FUSION-ENST00000637544.1:30880-ENST00000206262.2:87239|89
YFNYSFVFSIKNLFLCACFLSRSR
>FUSION-ENST00000517974.1:40910-ENST00000519837.5:8015|81
ELYTVSFLVVSVML
>ENST00000260264.8|SNV-44-C-G|4
MESARTAK
>FUSION-ENST00000517974.1:40910-ENST00000519837.5:8015|340
MNNATMNICRHVFVWMFLFLLGR
>FUSION-ENST00000570947.5:95116-ENST00000417961.5:65268|3046
RAGILTDTR
>ENST00000372600.8|SNV-25562-C-T|1
CFDSPWTMR
>FUSION-ENST00000570947.5:95116-ENST00000417961.5:65268|3602
MSFDEQK
>FUSION-ENST00000570947.5:95116-ENST00000417961.5:65268|2484
GGRAQESHTR
>FUSION-ENST00000570947.5:95116-ENST00000417961.5:65268|2080
MEEIFCK
>FUSION-ENST00000570947.5:95116-ENST00000417961.5:65268|136
HRPSLHTR
>FUSION-ENST00000517974.1:40910-ENST00000519837.5:8015|365
FFFFSACPNR
>FUSION-ENST00000570947.5:95116-ENST00000417961.5:65268|1681
MGCLFFLVK
>FUSION-ENST00000570947.5:95116-ENST00000417961.5:65268|3094
SAVHSAAFV
>FUSION-ENST00000570947.5:95116-ENST00000417961.5:65268|4476
GCRILSNAFLTPI
>FUSION-ENST00000660408.1:22029-ENST00000514742.1:212579|418
VSVTYVSLIFFQPFK
>FUSION-ENST00000570947.5:95116-ENST00000417961.5:65268|1590
MAILPKVTYR
>FUSION-ENST00000660408.1:22029-ENST00000514742.1:212579|883
CQSGSHKCFEFWVV
>FUSION-ENST00000570947.5:95116-ENST00000417961.5:65268|3216
ECLLVGWDGGPGDLGIR
>FUSION-ENST00000570947.5:95116-ENST00000417961.5:65268|1735
MVLVQKQTHRPTEQNRDLR
>FUSION-ENST00000570947.5:95116-ENST00000417961.5:65268|3249
VPLHSGGRSSPQTVPSTVVAGPHR
>FUSION-ENST00000570947.5:95116-ENST00000417961.5:65268|2676
ASSGIPHAEGGR
>FUSION-ENST00000570947.5:95116-ENST00000417961.5:65268|4590
TLGGDFGR
>ENST00000540129.5|SNV-26084-G-T|1
MSLHHTQVDPAMDDSDVHISSLR
>FUSION-ENST00000570947.5:95116-ENST00000417961.5:65268|2865
NASRSDWVWGKLAGQGGGSR
>FUSION-ENST00000570947.5:95116-ENST00000417961.5:65268|4308
ALRRCWQLSVIIIAVIIIVLCIWK
>FUSION-ENST00000570947.5:95116-ENST00000417961.5:65268|1531
MWEVAYFDLTFDVSV
>FUSION-ENST00000570947.5:95116-ENST00000417961.5:65268|1818
IQLSPTGSFPQHVGIMGVQFKMR
>FUSION-ENST00000570947.5:95116-ENST00000417961.5:65268|1548
MPAVSRGREMENLVRPLFFLTGK
>FUSION-ENST00000570947.5:95116-ENST00000417961.5:65268|3635
MQVLLAE
>ENST00000461472.1|INDEL-24173-T-TG|8
MGDPVCNACGLYYK
>FUSION-ENST00000517974.1:40910-ENST00000519837.5:8015|156
MSTTWILSLLK
>FUSION-ENST00000570947.5:95116-ENST00000417961.5:65268|2966
AGRFLSTKLLR
>FUSION-ENST00000593073.5:2094-ENST00000293443.12:7265|70
ARTLAFTLAPSIHPPVAAHARALR
>FUSION-ENST00000660408.1:22029-ENST00000514742.1:212579|277
NCCFLNYRSLQPVVPIKDFK
>FUSION-ENST00000570947.5:95116-ENST00000417961.5:65268|3495
MTLALLR
>FUSION-ENST00000570947.5:95116-ENST00000417961.5:65268|2006
MCCGKECVLR
>FUSION-ENST00000570947.5:95116-ENST00000417961.5:65268|3943
AFPEPPR
>FUSION-ENST00000637544.1:30880-ENST00000206262.2:87239|193
MHGLLSL
>FUSION-ENST00000570947.5:95116-ENST00000417961.5:65268|1128
RMRGAGCQGNQPCAQR
>FUSION-ENST00000660408.1:22029-ENST00000514742.1:212579|932
FNMAVFKNMSMKVK
>FUSION-ENST00000570947.5:95116-ENST00000417961.5:65268|3575
MIILAAAVIK
>FUSION-ENST00000570947.5:95116-ENST00000417961.5:65268|1892
VFLLFSSKKCIVLGFTYR
>FUSION-ENST00000570947.5:95116-ENST00000417961.5:65268|4239
MTFLGAMMSVTVR
>FUSION-ENST00000570947.5:95116-ENST00000417961.5:65268|2273
FNLSIFLLWTCFFR
>FUSION-ENST00000517974.1:40910-ENST00000519837.5:8015|1106
FISFLSKLCRNCTFQPLR
>FUSION-ENST00000570947.5:95116-ENST00000417961.5:65268|2048
MFGRFQQ
>FUSION-ENST00000570947.5:95116-ENST00000417961.5:65268|1523
MNTVHLLINRYTHVTVISVLECLCL
>FUSION-ENST00000570947.5:95116-ENST00000417961.5:65268|348
MEVLPVFSFLCWTSCPCVPR
>FUSION-ENST00000517974.1:40910-ENST00000519837.5:8015|66
MGILKER
>FUSION-ENST00000545302.5:45194-ENST00000652379.1:25317|285
GGIPRPLQSAEGAPPARLAR
>FUSION-ENST00000545302.5:45194-ENST00000652379.1:25317|1383
GCGVGTEGSVLR
>FUSION-ENST00000570947.5:95116-ENST00000417961.5:65268|2992
SSQFCFTKTKSALER
>FUSION-ENST00000545302.5:45194-ENST00000652379.1:25317|1066
DTAALSPPLSTAGPTPPR
>FUSION-ENST00000517974.1:40910-ENST00000519837.5:8015|531
NMSLRHGSLMLLFVV
>FUSION-ENST00000545302.5:45194-ENST00000652379.1:25317|1459
VDWQPQHCKGCVGMEMSPR
>FUSION-ENST00000570947.5:95116-ENST00000417961.5:65268|3849
NLTSVLFNFIKWVPL
>FUSION-ENST00000570947.5:95116-ENST00000417961.5:65268|4234
MMSVTVRCCQPLF
>ENST00000478126.5|SNV-12063-C-A|3
EPLADFNLQNNQHTPNTVSQYDSK
>ENST00000540012.5|SNV-219032-C-G|1
QCSKKEK
>ENST00000294053.9|INDEL-235-A-ATTT|1
NLALAPRLLLRLLR
>FUSION-ENST00000578151.1:31528-ENST00000488239.1:116048|119
NQRRPLLYENK
>FUSION-ENST00000660408.1:22029-ENST00000514742.1:212579|426
LVSPGSLLITWWKLGHKELVLMLMF
>FUSION-ENST00000570947.5:95116-ENST00000417961.5:65268|4459
MLFFTLS
>FUSION-ENST00000570947.5:95116-ENST00000417961.5:65268|1544
MENLVRPLFFLTGK
>FUSION-ENST00000660408.1:22029-ENST00000514742.1:212579|128
SLLVNTK
>FUSION-ENST00000570947.5:95116-ENST00000417961.5:65268|1381
GLHLLIPGRPK
>FUSION-ENST00000505791.5:202-ENST00000262462.9:490332|9
MSQPLRLLMLLECWISYRK
>FUSION-ENST00000570947.5:95116-ENST00000417961.5:65268|2300
LRAAAVVISDR
>FUSION-ENST00000570947.5:95116-ENST00000417961.5:65268|2378
LLLIASPWSHLTDSSVPGVPAK
>FUSION-ENST00000570947.5:95116-ENST00000417961.5:65268|4135
MLLETEL
>FUSION-ENST00000570947.5:95116-ENST00000417961.5:65268|3822
KFYSVAQAGVQWCDLGSLQPPPPR
>FUSION-ENST00000545302.5:45194-ENST00000652379.1:25317|948
MSVKSLDR
>FUSION-ENST00000570947.5:95116-ENST00000417961.5:65268|866
RSQGGPGEWK
>FUSION-ENST00000660408.1:22029-ENST00000514742.1:212579|113
VWFQSFYCGNIDGHLYVYIPGK
>ENST00000264771.9|MNV-25875-CCT-C|6
EDRMLGRGSQVTGRPQWFLR
>FUSION-ENST00000570947.5:95116-ENST00000417961.5:65268|1276
RPHVSRSTR
>ENST00000273859.8|INDEL-75759-C-CA|1
NHFLAETSIDNREELLH
>FUSION-ENST00000660408.1:22029-ENST00000514742.1:212579|562
MISFAFLSLSTAC
>FUSION-ENST00000578151.1:31528-ENST00000488239.1:116048|34
NTLGLMIWKIDTYMDSDNKVF
>FUSION-ENST00000570947.5:95116-ENST00000417961.5:65268|1254
VLKINILENVLEIYDNLK
>FUSION-ENST00000320785.10:9593-ENST00000520221.5:3736|15
KSLPGKSWTPGATPR
>FUSION-ENST00000570947.5:95116-ENST00000417961.5:65268|4144
YVSSFSILHLGSSQF
>FUSION-ENST00000517974.1:40910-ENST00000519837.5:8015|241
MKVRPMCLI
>FUSION-ENST00000660408.1:22029-ENST00000514742.1:212579|337
DIQTISANYK
>FUSION-ENST00000570947.5:95116-ENST00000417961.5:65268|822
LAAAGAHEGIRAPCCV
>FUSION-ENST00000570947.5:95116-ENST00000417961.5:65268|2420
HTNTYRPHMGSFTV
>FUSION-ENST00000578151.1:31528-ENST00000488239.1:116048|82
LFFLVFFLFNVK
>FUSION-ENST00000554887.5:1168-ENST00000267584.9:45707|22
DNSPPGASLSVPFHHLTPTAK
>FUSION-ENST00000252996.8:58264-ENST00000474128.1:32043|15
APASASASPTCAARPARPAR
>ENST00000446394.5|SNV-16120-A-C|3
SSPAHLVFPTIK
>FUSION-ENST00000660408.1:22029-ENST00000514742.1:212579|581
FFTYMWQNKSLNQA
>ENST00000639473.1|SNV-164884-T-C|4
MDQPSCQQFRLLDLQEKHDQGSTSF
>FUSION-ENST00000570947.5:95116-ENST00000417961.5:65268|3636
VHWSVTD
>FUSION-ENST00000570947.5:95116-ENST00000417961.5:65268|2171
MPVIPATWEAEAGELLEPGKQR
>FUSION-ENST00000517974.1:40910-ENST00000519837.5:8015|880
LARLVLNSRPQAIHPPQPPKVLR
>FUSION-ENST00000517974.1:40910-ENST00000519837.5:8015|778
MGACYHT
>FUSION-ENST00000570947.5:95116-ENST00000417961.5:65268|2830
RPHLSVLEGR
>FUSION-ENST00000545302.5:45194-ENST00000652379.1:25317|1523
GFLHLGQAGLQLPTVGES
>FUSION-ENST00000570947.5:95116-ENST00000417961.5:65268|138
YSYCMHRPSLHTRVHMR
>FUSION-ENST00000578151.1:31528-ENST00000488239.1:116048|120
FKNQRRPLLYENK
>FUSION-ENST00000517974.1:40910-ENST00000519837.5:8015|703
KITNQVHVGK
>FUSION-ENST00000545302.5:45194-ENST00000652379.1:25317|844
VSCRLSLDLSSSWVRG
>FUSION-ENST00000570947.5:95116-ENST00000417961.5:65268|4293
MKTNLKYFGDCCDTPCLK
>FUSION-ENST00000545302.5:45194-ENST00000652379.1:25317|769
ADTLTGRRR
>FUSION-ENST00000570947.5:95116-ENST00000417961.5:65268|1160
QGPGGCWAPR
>ENST00000621676.4|SNV-4110-G-A|6
GPCFAFEGHKLIAHWFRDYLIIVSR
>FUSION-ENST00000463221.2:1274-ENST00000564377.6:345551|8
RRGVPCAQRPGR
>FUSION-ENST00000545302.5:45194-ENST00000652379.1:25317|866
TRLLLSVLLHKGVLR
>FUSION-ENST00000570947.5:95116-ENST00000417961.5:65268|2284
KFNLSIFLLWTCFFR
>FUSION-ENST00000570947.5:95116-ENST00000417961.5:65268|404
GGAPAGVRVPVPPWGCTCRR
>FUSION-ENST00000593073.5:2094-ENST00000293443.12:7265|7
MSLSGLDNSK
>FUSION-ENST00000570947.5:95116-ENST00000417961.5:65268|3294
RKVCSLLQDDVMMPQR
>FUSION-ENST00000660408.1:22029-ENST00000514742.1:212579|50
CKRSSLSSLWPVK
>FUSION-ENST00000545302.5:45194-ENST00000652379.1:25317|726
ASMVKPRLYSQYTTLAGRCAVLYCL
>FUSION-ENST00000570947.5:95116-ENST00000417961.5:65268|2745
ITQPWPSTFVPIR
>FUSION-ENST00000570947.5:95116-ENST00000417961.5:65268|4639
MMPVRFVGTSCR
>FUSION-ENST00000570947.5:95116-ENST00000417961.5:65268|618
AMVCKDTSGSSAISHFHH
>FUSION-ENST00000570947.5:95116-ENST00000417961.5:65268|98
YTHLHGTCR
>FUSION-ENST00000570947.5:95116-ENST00000417961.5:65268|3268
MLMAGTLKGLSHPCPHLDFPPK
>FUSION-ENST00000517974.1:40910-ENST00000519837.5:8015|822
TNCTCFIKTERAEVDA
>FUSION-ENST00000517974.1:40910-ENST00000519837.5:8015|607
MPVISCRSSKEWQR
>FUSION-ENST00000517974.1:40910-ENST00000519837.5:8015|153
STTWILSLLKDTSNL
>FUSION-ENST00000570947.5:95116-ENST00000417961.5:65268|1175
MCSEGWNFEPHPQTSGEGK
>FUSION-ENST00000517974.1:40910-ENST00000519837.5:8015|1112
MFRFISFLSK
>FUSION-ENST00000545302.5:45194-ENST00000652379.1:25317|370
RYSHDPPGSFR
>ENST00000462182.1|SNV-6322-A-C|4
MIECDMCQDWFPGSETCLL
>FUSION-ENST00000320785.10:9593-ENST00000520221.5:3736|8
WRWTCTRPRADSEQLCPVGLPR
>FUSION-ENST00000517974.1:40910-ENST00000519837.5:8015|366
PKSPPASIPAERNK
>ENST00000325212.11|SNV-13897-A-T|4
SAKITSLPPPPPTLFENIVVKR
>FUSION-ENST00000570947.5:95116-ENST00000417961.5:65268|4336
MVVNFVHVRIISEF
>FUSION-ENST00000570947.5:95116-ENST00000417961.5:65268|1676
VRLVGQGGAGAASCTPQSK
>ENST00000493857.1|SNV-128857-G-A|5
MTLSSRHRPR
>FUSION-ENST00000517974.1:40910-ENST00000519837.5:8015|643
FFSFTQTLHFCK
>FUSION-ENST00000660408.1:22029-ENST00000514742.1:212579|94
MFLMKMKLLTFVSNVCWR
>FUSION-ENST00000570947.5:95116-ENST00000417961.5:65268|2721
RDSTATASG
>FUSION-ENST00000517974.1:40910-ENST00000519837.5:8015|1328
NFISVVSK
>FUSION-ENST00000570947.5:95116-ENST00000417961.5:65268|4411
DHNFQDPFCQILPFNWRI
>FUSION-ENST00000570947.5:95116-ENST00000417961.5:65268|1829
ASLLLHSLASICCFLIFK
>ENST00000648381.1|SNV-52642-G-A|9
VILKENASK
>ENST00000674367.1|SNV-636901-G-A|1
VLSARTLFRLQIK
>FUSION-ENST00000545302.5:45194-ENST00000652379.1:25317|1393
IYLCTYFQTESRSGRGEAR
>FUSION-ENST00000545302.5:45194-ENST00000652379.1:25317|282
RAGEVEHER
>FUSION-ENST00000570947.5:95116-ENST00000417961.5:65268|2764
ARCHQNGMKTETPSAGER
>ENST00000465900.5|SNV-277033-G-C|1
QSSSCLFFT
>FUSION-ENST00000660408.1:22029-ENST00000514742.1:212579|120
MYSPNQSHK
>FUSION-ENST00000545302.5:45194-ENST00000652379.1:25317|182
AHTRPSPAVESGR
>FUSION-ENST00000570947.5:95116-ENST00000417961.5:65268|3431
NILCVII
>FUSION-ENST00000517974.1:40910-ENST00000519837.5:8015|1131
MNEYVFHFIIYTNLCSNILCR
>FUSION-ENST00000570947.5:95116-ENST00000417961.5:65268|317
SVDEEDQARPPAPRHPTHPGC
>FUSION-ENST00000545302.5:45194-ENST00000652379.1:25317|126
SRAGPYPYPQQVSK
>FUSION-ENST00000570947.5:95116-ENST00000417961.5:65268|575
MVPDGRVFAFFLGKCLGLER
>FUSION-ENST00000443572.6:21658-ENST00000472651.5:70947|5
VLGKGGYGKVGNIFEMR
>FUSION-ENST00000545302.5:45194-ENST00000652379.1:25317|673
QTTTTCISALNTLAYGK
>FUSION-ENST00000570947.5:95116-ENST00000417961.5:65268|3947
FLLAHTAVFSSRLSVFLETLVE
>FUSION-ENST00000545302.5:45194-ENST00000652379.1:25317|732
AGGSRGGQTNR
>FUSION-ENST00000517974.1:40910-ENST00000519837.5:8015|1063
MTLLLFMKFFLFEIVLFHHHILNKK
>FUSION-ENST00000570947.5:95116-ENST00000417961.5:65268|3198
MEAGEER
>ENST00000260264.8|SNV-44-C-G|3
ESARTAK
>FUSION-ENST00000570947.5:95116-ENST00000417961.5:65268|3073
GQNMPDWALERQK
>FUSION-ENST00000545302.5:45194-ENST00000652379.1:25317|469
VGFVAAVAPGPPVAGPR
>FUSION-ENST00000517974.1:40910-ENST00000519837.5:8015|950
PGYHMCHCR
>FUSION-ENST00000593073.5:2094-ENST00000293443.12:7265|31
LLWALLPSWSGR
>FUSION-ENST00000570947.5:95116-ENST00000417961.5:65268|3437
MSCGKPWCWMRRSIQF
>FUSION-ENST00000660408.1:22029-ENST00000514742.1:212579|888
TFGIHIKIDFQK
>FUSION-ENST00000570947.5:95116-ENST00000417961.5:65268|2234
DYVRYLHIGMQCMIITSG
>ENST00000392634.9|SNV-25700-A-C|2
SQEEVPPDSDANKTK
>FUSION-ENST00000570947.5:95116-ENST00000417961.5:65268|1569
HSYTPTVDKQR
>FUSION-ENST00000570947.5:95116-ENST00000417961.5:65268|427
MKPLEPRPCGEGTR
>FUSION-ENST00000545302.5:45194-ENST00000652379.1:25317|432
MPTGADPLRGGDACIYQIK
>FUSION-ENST00000310298.8:1909-ENST00000560678.5:5896|5
DGSGKKPCLMWLWEFLQRR
>FUSION-ENST00000570947.5:95116-ENST00000417961.5:65268|4422
MSHSTWLVFCICFK
>FUSION-ENST00000570947.5:95116-ENST00000417961.5:65268|1500
LTITKEQR
>ENST00000313543.5|SNV-5322-C-G|2
ERLDTTCKEISR
>FUSION-ENST00000570947.5:95116-ENST00000417961.5:65268|2597
MSSVTYSQSSPGQLCGSPPRCASR
>FUSION-ENST00000554887.5:1168-ENST00000267584.9:45707|7
CCGSARAPC
>FUSION-ENST00000660408.1:22029-ENST00000514742.1:212579|293
LNRIMKSFSFYHLHL
>FUSION-ENST00000570947.5:95116-ENST00000417961.5:65268|3796
GWVCLQAPRPALR
>FUSION-ENST00000570947.5:95116-ENST00000417961.5:65268|3579
ISLSVFPKLNAVGSRGSQQK
>FUSION-ENST00000570947.5:95116-ENST00000417961.5:65268|2972
SPLLACAKP
>FUSION-ENST00000570947.5:95116-ENST00000417961.5:65268|1644
SQAFLYTNSRQAES
>FUSION-ENST00000570947.5:95116-ENST00000417961.5:65268|4245
NFCLLLLVQKPSLATPAGRGK
>FUSION-ENST00000570947.5:95116-ENST00000417961.5:65268|210
GPQAWGAQLPWRVAEARPGNRSTQ
>FUSION-ENST00000660408.1:22029-ENST00000514742.1:212579|642
ICSASLR
>FUSION-ENST00000660408.1:22029-ENST00000514742.1:212579|966
MRFLTNCILIFSSMLMKNL
>FUSION-ENST00000660408.1:22029-ENST00000514742.1:212579|384
MKHVLLHVCLKIK
>FUSION-ENST00000570947.5:95116-ENST00000417961.5:65268|3899
LEPSQAGRCSEHSLQRPRPVPCQR
>FUSION-ENST00000570947.5:95116-ENST00000417961.5:65268|2651
KESLTTRK
>FUSION-ENST00000545302.5:45194-ENST00000652379.1:25317|693
LVRLVSHSQPQVVR
>FUSION-ENST00000545302.5:45194-ENST00000652379.1:25317|556
KCFRLPLWR
>FUSION-ENST00000570947.5:95116-ENST00000417961.5:65268|65
WWHSVTWTRTR
>ENST00000282268.7|SNV-126162-A-G|4
IRSLHNR
>FUSION-ENST00000517974.1:40910-ENST00000519837.5:8015|661
CLCHKGN
>FUSION-ENST00000570947.5:95116-ENST00000417961.5:65268|14
AALLCLSPGGGIL
>FUSION-ENST00000660408.1:22029-ENST00000514742.1:212579|144
LQVLFMLDSFTLSQFSVVCK
>FUSION-ENST00000637544.1:30880-ENST00000206262.2:87239|10
LHPGHRAGLPAPTR
>FUSION-ENST00000517974.1:40910-ENST00000519837.5:8015|1273
MEYYLACVLALWLSLAHGRQMCVQE
>FUSION-ENST00000570947.5:95116-ENST00000417961.5:65268|594
KLQLCSWFSK
>FUSION-ENST00000517974.1:40910-ENST00000519837.5:8015|1169
IVLLQRYIFSSTK
>FUSION-ENST00000570947.5:95116-ENST00000417961.5:65268|2728
RCSSPAFREPVLK
>FUSION-ENST00000660408.1:22029-ENST00000514742.1:212579|832
QESPTPGPQNGTIRNQAAQR
>FUSION-ENST00000578151.1:31528-ENST00000488239.1:116048|143
SESKFINLVR
>FUSION-ENST00000570947.5:95116-ENST00000417961.5:65268|2729
RCSSPAFR
>FUSION-ENST00000517974.1:40910-ENST00000519837.5:8015|1121
AGTMLFHLFYLQC
>FUSION-ENST00000570947.5:95116-ENST00000417961.5:65268|1798
HSMEDGK
>FUSION-ENST00000393066.7:44355-ENST00000588725.1:25614|7
VYPLIQSTRRK
>FUSION-ENST00000660408.1:22029-ENST00000514742.1:212579|887
GYYQFILLSTLCLNFCLPPPL
>FUSION-ENST00000570947.5:95116-ENST00000417961.5:65268|414
SPVGVHLQASVSPSSRGGAPAGVR
>FUSION-ENST00000570947.5:95116-ENST00000417961.5:65268|1070
QPFLRGGFPFHPRR
>ENST00000648381.1|SNV-52642-G-A|8
VILKENASKNCAIK
>FUSION-ENST00000570947.5:95116-ENST00000417961.5:65268|3246
MYILVSCFFH
>FUSION-ENST00000593073.5:2094-ENST00000293443.12:7265|6
SLSGLDNSK
>FUSION-ENST00000570947.5:95116-ENST00000417961.5:65268|4172
SSFSLFQLSCDVFEDR
>ENST00000538625.1|SNV-137155-A-T|1
EEECSLSP
>FUSION-ENST00000570947.5:95116-ENST00000417961.5:65268|4384
SHSSQAPKHF
>FUSION-ENST00000545302.5:45194-ENST00000652379.1:25317|130
WPLKIRGR
>FUSION-ENST00000490213.5:117192-ENST00000367282.6:4824|22
YSWSRKYKPWWWGEK
>ENST00000648381.1|SNV-52642-G-A|16
MQILYLK
>FUSION-ENST00000336498.8:291351-ENST00000648866.1:4695|1
RPVAVYNLCLELEDGEKKVK
>FUSION-ENST00000660408.1:22029-ENST00000514742.1:212579|379
IKYDCKIN
>FUSION-ENST00000570947.5:95116-ENST00000417961.5:65268|2423
AELPRGGRLSPEC
>FUSION-ENST00000570947.5:95116-ENST00000417961.5:65268|472
NTSCTQGRTSSNSHLPALAK
>FUSION-ENST00000545302.5:45194-ENST00000652379.1:25317|904
AQDADSFFAVVR
>FUSION-ENST00000660408.1:22029-ENST00000514742.1:212579|255
MVLYKEFSER
>ENST00000338040.6|SNV-29060-G-A|2
DFVYSKLEAQEVK
>FUSION-ENST00000545302.5:45194-ENST00000652379.1:25317|786
KIVTFKVSHFVIQK
>FUSION-ENST00000545302.5:45194-ENST00000652379.1:25317|1488
MIWAGHASSRLSLR
>FUSION-ENST00000490213.5:117192-ENST00000367282.6:4824|21
KYKPWWWGEK
>FUSION-ENST00000517974.1:40910-ENST00000519837.5:8015|735
MFPSALTLARR
>FUSION-ENST00000660408.1:22029-ENST00000514742.1:212579|451
CTIKFWD
>FUSION-ENST00000660408.1:22029-ENST00000514742.1:212579|76
FVGEENLFLYPLRFSS
>FUSION-ENST00000570947.5:95116-ENST00000417961.5:65268|3485
LGVFSSPRPHR
>FUSION-ENST00000637544.1:30880-ENST00000206262.2:87239|97
HLVTLFYFCEIRTDR
>FUSION-ENST00000570947.5:95116-ENST00000417961.5:65268|3253
EHVCVCE
>FUSION-ENST00000570947.5:95116-ENST00000417961.5:65268|1900
LYLRNLWLTQFTK
>FUSION-ENST00000545302.5:45194-ENST00000652379.1:25317|901
MFGQDLAFPPYFTS
>FUSION-ENST00000517974.1:40910-ENST00000519837.5:8015|433
MSFWAGR
>FUSION-ENST00000424789.6:64459-ENST00000586876.1:5372|18
SGQESHWCYEVQAESSNYPCLVPVK
>FUSION-ENST00000570947.5:95116-ENST00000417961.5:65268|857
GVLDLSF
>FUSION-ENST00000570947.5:95116-ENST00000417961.5:65268|778
MLSAYTTAFRSPPGLK
>FUSION-ENST00000570947.5:95116-ENST00000417961.5:65268|2635
PGERVVGPGGSQLVAR
>FUSION-ENST00000320785.10:9593-ENST00000520221.5:3736|12
SWTPGATPR
>FUSION-ENST00000570947.5:95116-ENST00000417961.5:65268|2125
FPISEERLSVFLHSI
>FUSION-ENST00000570947.5:95116-ENST00000417961.5:65268|3206
QRVITDGFSSPVPLWGIGGKWGK
>FUSION-ENST00000570947.5:95116-ENST00000417961.5:65268|3328
MPDGPLHSGGR
>FUSION-ENST00000570947.5:95116-ENST00000417961.5:65268|313
WASVIPLSLSYGG
>FUSION-ENST00000545302.5:45194-ENST00000652379.1:25317|1046
LTCPTEVKWIPLHWPEASEVHHR
>FUSION-ENST00000570947.5:95116-ENST00000417961.5:65268|2280
TVNICTSLCVCMTVNICPAFSLGK
>FUSION-ENST00000570947.5:95116-ENST00000417961.5:65268|2717
MLPPEEVVK
>FUSION-ENST00000517974.1:40910-ENST00000519837.5:8015|1295
MSLMSVVSR
>FUSION-ENST00000660408.1:22029-ENST00000514742.1:212579|757
MFPLQNGLCVRVNLCVHVYYNNSK
>FUSION-ENST00000570947.5:95116-ENST00000417961.5:65268|3574
IILAAAVIK
>FUSION-ENST00000570947.5:95116-ENST00000417961.5:65268|4278
VGLVIAERDVFSCNDIFS
>FUSION-ENST00000545302.5:45194-ENST00000652379.1:25317|613
TFILRMK
>FUSION-ENST00000517974.1:40910-ENST00000519837.5:8015|120
MRLFSSGFFMKLCWS
>FUSION-ENST00000545302.5:45194-ENST00000652379.1:25317|1148
SHFPGGSLGRWHSPLTRVGK
>FUSION-ENST00000517974.1:40910-ENST00000519837.5:8015|926
LLLTNSNFL
>ENST00000496720.1|SNV-21562-G-A|2
MSNRWTCQWDLRYHECR
>FUSION-ENST00000660408.1:22029-ENST00000514742.1:212579|738
EEGKSYVLHGGK
>FUSION-ENST00000545302.5:45194-ENST00000652379.1:25317|873
MFYRPFLSGKNR
>FUSION-ENST00000570947.5:95116-ENST00000417961.5:65268|1127
MRGAGCQGNQPCAQR
>FUSION-ENST00000570947.5:95116-ENST00000417961.5:65268|2636
MPGERVVGPGGSQLVAR
>FUSION-ENST00000570947.5:95116-ENST00000417961.5:65268|3599
EEHKTQMSIK
>ENST00000308234.11|SNV-24646-G-A|1
QVSRYLTLAIR
>FUSION-ENST00000311160.14:280373-ENST00000378637.6:294131|1
QSSQGPQIT
>FUSION-ENST00000570947.5:95116-ENST00000417961.5:65268|2825
VPSHLPSVSILFLSTF
>FUSION-ENST00000545302.5:45194-ENST00000652379.1:25317|1283
GAGTCNPSYSGGWGGRIA
>FUSION-ENST00000660408.1:22029-ENST00000514742.1:212579|97
LASCDLSALASQTAGIIGVSHR
>FUSION-ENST00000570947.5:95116-ENST00000417961.5:65268|2688
GLQRVGGRAQESHTR
>FUSION-ENST00000570947.5:95116-ENST00000417961.5:65268|1979
PEARWLKQQNLFSHNSGSWK
>FUSION-ENST00000570947.5:95116-ENST00000417961.5:65268|2699
NPTRGGR
>FUSION-ENST00000545302.5:45194-ENST00000652379.1:25317|1398
MIYLCTYFQTESR
>FUSION-ENST00000545302.5:45194-ENST00000652379.1:25317|66
FLPFFNLIF
>FUSION-ENST00000578151.1:31528-ENST00000488239.1:116048|149
MPSAHYDKSESKFINLVR
>FUSION-ENST00000660408.1:22029-ENST00000514742.1:212579|594
MLNNIELIGYIIIYSGR
>FUSION-ENST00000517974.1:40910-ENST00000519837.5:8015|665
NELKTFWGDKCLCHK
>FUSION-ENST00000570947.5:95116-ENST00000417961.5:65268|1802
MHIHVPRTTQKHSMEDGK
>FUSION-ENST00000660408.1:22029-ENST00000514742.1:212579|653
NIKGLIMKK
>FUSION-ENST00000578151.1:31528-ENST00000488239.1:116048|105
SCVEMDHQNATGR
>FUSION-ENST00000545302.5:45194-ENST00000652379.1:25317|1036
VTSTHKVPTER
>FUSION-ENST00000570947.5:95116-ENST00000417961.5:65268|3382
MYLNLCCSST
>FUSION-ENST00000570947.5:95116-ENST00000417961.5:65268|3292
KVCSLLQDDVMMPQR
>FUSION-ENST00000570947.5:95116-ENST00000417961.5:65268|4526
HKRLMILMK
>FUSION-ENST00000505791.5:202-ENST00000262462.9:490332|12
EKMSQPLR
>FUSION-ENST00000570947.5:95116-ENST00000417961.5:65268|2228
VGMCFTFKETAKVLSK
>FUSION-ENST00000517974.1:40910-ENST00000519837.5:8015|327
MYFGAWLH
>FUSION-ENST00000517974.1:40910-ENST00000519837.5:8015|1135
MYATEGRDYAFSPVLSPVLNLLIHK
>ENST00000287218.9|SNV-268-C-T|2
APSLPPCCPCGFWGSSK
>FUSION-ENST00000570947.5:95116-ENST00000417961.5:65268|3044
AGILTDTR
>FUSION-ENST00000570947.5:95116-ENST00000417961.5:65268|1870
AETEGERAGSVVSLIIK
>FUSION-ENST00000570947.5:95116-ENST00000417961.5:65268|3790
CRPGWSAVAQSRLTAGSAPWGSR
>FUSION-ENST00000517974.1:40910-ENST00000519837.5:8015|230
MAYSLLCFFK
>FUSION-ENST00000545302.5:45194-ENST00000652379.1:25317|280
AGEVEHER
>FUSION-ENST00000517974.1:40910-ENST00000519837.5:8015|587
HGVWSGKSGVSQPSELR
>FUSION-ENST00000593073.5:2094-ENST00000293443.12:7265|72
GARARTLAFTLAPSIHPPVAAHAR
>FUSION-ENST00000660408.1:22029-ENST00000514742.1:212579|830
EMSSGQAR
>FUSION-ENST00000570947.5:95116-ENST00000417961.5:65268|4622
MESEAGRFWCPRDHWGAR
>FUSION-ENST00000660408.1:22029-ENST00000514742.1:212579|566
MNCYLPTLCVVRIFYLYCSHS
>FUSION-ENST00000545302.5:45194-ENST00000652379.1:25317|1252
MSVSFSVSLSDTPVPGRALPLPRK
>FUSION-ENST00000545302.5:45194-ENST00000652379.1:25317|214
SPADATPRR
>FUSION-ENST00000545302.5:45194-ENST00000652379.1:25317|666
ARSWLTAPSASRVR
>FUSION-ENST00000517974.1:40910-ENST00000519837.5:8015|468
ITGMSHPHLASLFFIQTRNCM
>FUSION-ENST00000517974.1:40910-ENST00000519837.5:8015|477
MSVHTILFFFFFLR
>FUSION-ENST00000554887.5:1168-ENST00000267584.9:45707|4
PLPENLQHT
>FUSION-ENST00000570947.5:95116-ENST00000417961.5:65268|1008
KQTEEGVR
>FUSION-ENST00000570947.5:95116-ENST00000417961.5:65268|1519
KHAVMFLYISQISLLFK
>FUSION-ENST00000570947.5:95116-ENST00000417961.5:65268|944
MLQSPSTVRGR
>FUSION-ENST00000517974.1:40910-ENST00000519837.5:8015|1342
MDLAGKRK
>FUSION-ENST00000351393.10:45194-ENST00000652379.1:25317|6
SFFLFSLDGVSLLSPR
>FUSION-ENST00000570947.5:95116-ENST00000417961.5:65268|4302
FFPKLYLVFIIFR
>FUSION-ENST00000517974.1:40910-ENST00000519837.5:8015|148
HFHDITS
>FUSION-ENST00000570947.5:95116-ENST00000417961.5:65268|684
MPLDFSASKS
>FUSION-ENST00000660408.1:22029-ENST00000514742.1:212579|526
MFQHLYKIYLVK
>FUSION-ENST00000396700.5:75633-ENST00000579407.5:13257|3
SSSPLLRLLASAHPRCI
>FUSION-ENST00000517974.1:40910-ENST00000519837.5:8015|46
IIADFNFLSTCAR
>FUSION-ENST00000545302.5:45194-ENST00000652379.1:25317|435
SAPLRPRPGGGRRR
>FUSION-ENST00000545302.5:45194-ENST00000652379.1:25317|1194
QYLGPFFFSSSSFLSFFLD
>FUSION-ENST00000570947.5:95116-ENST00000417961.5:65268|3101
VQSLGFPGGPFAEV
>FUSION-ENST00000593073.5:2094-ENST00000293443.12:7265|55
GARTARGLR
>FUSION-ENST00000517974.1:40910-ENST00000519837.5:8015|295
MACSSVLWSGILSEALPGSP
>FUSION-ENST00000570947.5:95116-ENST00000417961.5:65268|392
SPSSPWGAPAGVRVPVPPWGCTCR
>FUSION-ENST00000545302.5:45194-ENST00000652379.1:25317|859
GKPHLGRHSGLVLAI
>FUSION-ENST00000637544.1:30880-ENST00000206262.2:87239|119
KLQTLFCFEGSNK
>FUSION-ENST00000517974.1:40910-ENST00000519837.5:8015|97
ERDNYFFYLERCILLILHK
>FUSION-ENST00000545302.5:45194-ENST00000652379.1:25317|675
FLSFFCFFPACFLA
>FUSION-ENST00000545302.5:45194-ENST00000652379.1:25317|1009
MYVFIFFNLFLLRR
>FUSION-ENST00000570947.5:95116-ENST00000417961.5:65268|1228
EAPPPARPITTEVR
>FUSION-ENST00000490213.5:117192-ENST00000367282.6:4824|19
YKPWWWGEK
>FUSION-ENST00000545302.5:45194-ENST00000652379.1:25317|594
SLLCVSTFSK
>FUSION-ENST00000517974.1:40910-ENST00000519837.5:8015|197
NNSRKLFPAG
>FUSION-ENST00000570947.5:95116-ENST00000417961.5:65268|3010
EATRRNK
>FUSION-ENST00000545302.5:45194-ENST00000652379.1:25317|471
WCGRVGFVAAVAPGPPVAGPR
>ENST00000488285.1|SNV-8286-G-A|3
GLYINRGSAQRPGHWGGGVR
>FUSION-ENST00000570947.5:95116-ENST00000417961.5:65268|839
ISVFLFLKSLSFIAQ
>FUSION-ENST00000578151.1:31528-ENST00000488239.1:116048|107
HIKISFLPS
>FUSION-ENST00000570947.5:95116-ENST00000417961.5:65268|3035
WSLAPLPR
>FUSION-ENST00000545302.5:45194-ENST00000652379.1:25317|320
LDGLVRPSDRPRRGRPTALAER
>ENST00000268919.6|SNV-1743-G-A|3
LNVNVRPYHR
>FUSION-ENST00000570947.5:95116-ENST00000417961.5:65268|2592
CASRAVFCRAHR
>FUSION-ENST00000545302.5:45194-ENST00000652379.1:25317|329
LALIKSLPFVHTARR
>FUSION-ENST00000570947.5:95116-ENST00000417961.5:65268|1155
MQVSPSQLRWGW
>ENST00000263967.4|SNV-70190-G-A|3
DPLSEITKQEKDFLWSHR
>FUSION-ENST00000545302.5:45194-ENST00000652379.1:25317|1006
YVFIFFNLFLLRRR
>FUSION-ENST00000570947.5:95116-ENST00000417961.5:65268|504
RPCPRPPR
>FUSION-ENST00000570947.5:95116-ENST00000417961.5:65268|3208
WKQRVITDGFSSPVPLWGIGGK
>FUSION-ENST00000660408.1:22029-ENST00000514742.1:212579|730
SQVKGVSTYKPIR
>FUSION-ENST00000578151.1:31528-ENST00000488239.1:116048|43
KEYSTRVFTFLLEVR
>FUSION-ENST00000570947.5:95116-ENST00000417961.5:65268|2569
QFRLVQVLSWETRPHRSTYTR
>ENST00000359232.8|SNV-13202-C-T|1
LQYRGTLHCFKSIIK
>FUSION-ENST00000570947.5:95116-ENST00000417961.5:65268|47
DKGFSGKLDLGQVQSSASYR
>FUSION-ENST00000570947.5:95116-ENST00000417961.5:65268|109
HTHTCTK
>FUSION-ENST00000570947.5:95116-ENST00000417961.5:65268|4632
FVGTSCRVTQPQCK
>FUSION-ENST00000545302.5:45194-ENST00000652379.1:25317|684
LLRLVSNSRPPVMR
>FUSION-ENST00000517974.1:40910-ENST00000519837.5:8015|544
GMGLASYLQQK
>FUSION-ENST00000570947.5:95116-ENST00000417961.5:65268|774
SPPGLKQPEAPR
>FUSION-ENST00000570947.5:95116-ENST00000417961.5:65268|2305
AEFLAMYCR
>ENST00000489156.1|SNV-359710-G-A|8
GSLLELQRALHDKQLNIQVR
>FUSION-ENST00000570947.5:95116-ENST00000417961.5:65268|3098
MTVASYLESIIQTSKEFC
>FUSION-ENST00000570947.5:95116-ENST00000417961.5:65268|3966
SMKTSAER
>FUSION-ENST00000570947.5:95116-ENST00000417961.5:65268|2820
LRPKKILSPPPFIDQCSWLVVN
>FUSION-ENST00000545302.5:45194-ENST00000652379.1:25317|754
AEAGESLEPGKRR
>ENST00000264771.9|MNV-25875-CCT-C|5
MLGRGSQVTGRPQWFLR
>FUSION-ENST00000517974.1:40910-ENST00000519837.5:8015|917
MEEIEVKVCTE
>FUSION-ENST00000588168.5:69827-ENST00000477516.1:131638|4
AARILPAPQFGK
>FUSION-ENST00000570947.5:95116-ENST00000417961.5:65268|1409
ASYRYQWLKR
>FUSION-ENST00000570947.5:95116-ENST00000417961.5:65268|3486
KLGVFSSPRPHR
>FUSION-ENST00000517974.1:40910-ENST00000519837.5:8015|1341
DLAGKRK
>ENST00000478126.5|SNV-12063-C-A|2
TARLTAVTSDSSQGVMSHNPTIALR
>FUSION-ENST00000570947.5:95116-ENST00000417961.5:65268|2040
AFIMLRDVPSIPCFLGFLIMK
>FUSION-ENST00000570947.5:95116-ENST00000417961.5:65268|4130
MCPGRSHSRACLTWRPMR
>ENST00000460753.1|SNV-21006-C-T|4
WKVGISSDPLVRSYVK
>FUSION-ENST00000570947.5:95116-ENST00000417961.5:65268|3419
HTVCHDQAR
>FUSION-ENST00000274487.9:1477-ENST00000262462.9:490332|1
HPGSLASFSTCGGGLMERRK
>FUSION-ENST00000570947.5:95116-ENST00000417961.5:65268|2248
VAHACNPSTLGGQGGWIMRSGS
>FUSION-ENST00000517974.1:40910-ENST00000519837.5:8015|383
HSCTPHSLFGVSK
>FUSION-ENST00000570947.5:95116-ENST00000417961.5:65268|1445
GLSPMCSHDLSPVCSRGLSPA
>ENST00000342992.10|SNV-237055-G-A|5
PPLDDGGSKITNYIIK
>FUSION-ENST00000570947.5:95116-ENST00000417961.5:65268|80
MCPYGQRFLWETGLGSSPVLCVLQK
>ENST00000553557.5|SNV-2199-T-A|1
ALHSSVPQPPQNINFDQPT
>FUSION-ENST00000545302.5:45194-ENST00000652379.1:25317|814
LILNRNLGRQLLASR
>ENST00000262367.10|SNV-151567-A-C|3
QIEREAPQQQHLYRVNINNSMPPGR
>FUSION-ENST00000517974.1:40910-ENST00000519837.5:8015|727
QIIMRVPPNHLKSCLLFK
>ENST00000325212.11|SNV-13897-A-T|6
ERSAKITSLPPPPPTLFENIVVK
>FUSION-ENST00000570947.5:95116-ENST00000417961.5:65268|423
MKPLEPRPCGEGTRRPRGEVS
>FUSION-ENST00000517974.1:40910-ENST00000519837.5:8015|929
MADACNPSYSGG
>FUSION-ENST00000570947.5:95116-ENST00000417961.5:65268|1029
RQKPQEVLER
>FUSION-ENST00000660408.1:22029-ENST00000514742.1:212579|599
YLNVDEMNSIPYILNDWACEQLSV
>FUSION-ENST00000517974.1:40910-ENST00000519837.5:8015|605
SSKEWQR
>FUSION-ENST00000570947.5:95116-ENST00000417961.5:65268|899
SLGNGKQECTSVGMERK
>ENST00000461395.5|SNV-602-C-T|4
IKFAEEDVKPK
>FUSION-ENST00000570947.5:95116-ENST00000417961.5:65268|2664
MQTEASPK
>FUSION-ENST00000517974.1:40910-ENST00000519837.5:8015|187
TPLHLSKKSSLGDFAQLGMSK
>FUSION-ENST00000570947.5:95116-ENST00000417961.5:65268|4243
GKLSLLSPTCSSHKAAQCLLSQT
>FUSION-ENST00000545302.5:45194-ENST00000652379.1:25317|204
CPRPIER
>FUSION-ENST00000552207.1:16871-ENST00000322569.9:528|52
KQRTTCHNMGTYR
>FUSION-ENST00000570947.5:95116-ENST00000417961.5:65268|4591
MTLGGDFGR
>FUSION-ENST00000570947.5:95116-ENST00000417961.5:65268|4574
NVPISTYPHQHLLFSVF
>FUSION-ENST00000545302.5:45194-ENST00000652379.1:25317|986
DGVSPCRPGWSR
>FUSION-ENST00000583539.5:28240-ENST00000488239.1:116048|30
NQALLVPALERR
>FUSION-ENST00000517974.1:40910-ENST00000519837.5:8015|1176
IGIPTFAQIQFKK
>FUSION-ENST00000396700.5:75633-ENST00000579407.5:13257|12
RTSGYTGRCGR
>FUSION-ENST00000570947.5:95116-ENST00000417961.5:65268|1421
NLSYLLKSPSPNTVTLGVRASTR
>FUSION-ENST00000637544.1:30880-ENST00000206262.2:87239|92
ANLSNRPTR
>FUSION-ENST00000570947.5:95116-ENST00000417961.5:65268|2630
GGREGGLRNPTCGGR
>FUSION-ENST00000570947.5:95116-ENST00000417961.5:65268|4544
LHLKINNKK
>ENST00000446394.5|SNV-16120-A-C|6
KEAAENRSSPAHLVFPTIK
>ENST00000548312.5|SNV-43528-C-G|4
AKVGPAER
>FUSION-ENST00000545302.5:45194-ENST00000652379.1:25317|341
MPLDVRGCTR
>FUSION-ENST00000570947.5:95116-ENST00000417961.5:65268|3275
MSLSPGGCFPLEKNMPLIFLLLFS
>FUSION-ENST00000517974.1:40910-ENST00000519837.5:8015|648
MFKLLLK
>FUSION-ENST00000570947.5:95116-ENST00000417961.5:65268|1880
LHKGALSTMLTL
>FUSION-ENST00000660408.1:22029-ENST00000514742.1:212579|852
PSLCHLSLFLR
>FUSION-ENST00000570947.5:95116-ENST00000417961.5:65268|322
MGQHFQTRDP
>FUSION-ENST00000570947.5:95116-ENST00000417961.5:65268|2919
GGTKTGGFL
>FUSION-ENST00000637544.1:30880-ENST00000206262.2:87239|223
MLDMLGQLEGEATIHMTFE
>FUSION-ENST00000570947.5:95116-ENST00000417961.5:65268|1437
SFAFRIKSASPAFK
>FUSION-ENST00000570947.5:95116-ENST00000417961.5:65268|1240
VLCITDSRSMK
>FUSION-ENST00000545302.5:45194-ENST00000652379.1:25317|922
TDGVSYQCSFVNR
>FUSION-ENST00000570947.5:95116-ENST00000417961.5:65268|2364
MICHRCFQ
>FUSION-ENST00000517974.1:40910-ENST00000519837.5:8015|389
NFSNYKQLFNCYHNQDVLIE
>FUSION-ENST00000570947.5:95116-ENST00000417961.5:65268|1313
HAPALATRGGPHSPR
>FUSION-ENST00000660408.1:22029-ENST00000514742.1:212579|309
MGLSGSQKCKSLK
>FUSION-ENST00000570947.5:95116-ENST00000417961.5:65268|3091
MDTRSSWRVFK
>FUSION-ENST00000570947.5:95116-ENST00000417961.5:65268|1370
LEGGGPSRATKGTQR
>FUSION-ENST00000570947.5:95116-ENST00000417961.5:65268|3299
HQSMQTNKR
>FUSION-ENST00000570947.5:95116-ENST00000417961.5:65268|970
YKQHVLF
>FUSION-ENST00000570947.5:95116-ENST00000417961.5:65268|1758
ETSKVTDCFKIIVCIVG
>FUSION-ENST00000570947.5:95116-ENST00000417961.5:65268|1977
QQNLFSHNSGSWK
>FUSION-ENST00000570947.5:95116-ENST00000417961.5:65268|2614
MNTHRCAHAPAYLTLF
>FUSION-ENST00000545302.5:45194-ENST00000652379.1:25317|174
ERGPCLGKR
>ENST00000264344.10|SNV-173203-C-A|3
EQDLCKK
>FUSION-ENST00000570947.5:95116-ENST00000417961.5:65268|374
GVHLQASVSPSPR
>FUSION-ENST00000593073.5:2094-ENST00000293443.12:7265|91
ALLAGASSRWAR
>FUSION-ENST00000570947.5:95116-ENST00000417961.5:65268|3004
RSSSGGSLGMSSQFCFTK
>FUSION-ENST00000570947.5:95116-ENST00000417961.5:65268|3950
LHPGGLVVVR
>FUSION-ENST00000660408.1:22029-ENST00000514742.1:212579|601
ETPFFAVIVLKR
>FUSION-ENST00000570947.5:95116-ENST00000417961.5:65268|3386
IEIILAILSPAIEECDKYK
>FUSION-ENST00000660408.1:22029-ENST00000514742.1:212579|947
VTRKSVR
>FUSION-ENST00000578151.1:31528-ENST00000488239.1:116048|102
MSCVEMDHQNATGRRLR
>FUSION-ENST00000570947.5:95116-ENST00000417961.5:65268|4053
SENMVLKR
>FUSION-ENST00000545302.5:45194-ENST00000652379.1:25317|791
LGPRDPPALGLPKVR
>FUSION-ENST00000570947.5:95116-ENST00000417961.5:65268|2120
MIHLPWPPKVLGLQA
>FUSION-ENST00000517974.1:40910-ENST00000519837.5:8015|398
VNILTFSNFFEFVLRK
>FUSION-ENST00000570947.5:95116-ENST00000417961.5:65268|2464
GAASGMTGCRLR
>ENST00000609065.1|SNV-17598-C-T|1
AGHIEQDGSHGHADASPAAAGNQRP
>FUSION-ENST00000545302.5:45194-ENST00000652379.1:25317|641
CRCLCYTNKYTSLYK
>FUSION-ENST00000570947.5:95116-ENST00000417961.5:65268|1904
DVVLMLYLR
>FUSION-ENST00000570947.5:95116-ENST00000417961.5:65268|380
SPSSLWVCTCR
>FUSION-ENST00000570947.5:95116-ENST00000417961.5:65268|260
GRGKQGPGSHR
>FUSION-ENST00000570947.5:95116-ENST00000417961.5:65268|2101
TLTLLLVIDLFRFWIFSWFSLGR
>FUSION-ENST00000660408.1:22029-ENST00000514742.1:212579|328
MLHNDKNTKPP
>FUSION-ENST00000570947.5:95116-ENST00000417961.5:65268|2854
GSQIEFSSI
>FUSION-ENST00000570947.5:95116-ENST00000417961.5:65268|664
MVSPQNDMLVSSPPISECGR
>FUSION-ENST00000517974.1:40910-ENST00000519837.5:8015|1011
DSTNHGSK
>FUSION-ENST00000570947.5:95116-ENST00000417961.5:65268|2903
QDFQVFCLNEVRGALCSLCLR
>FUSION-ENST00000637544.1:30880-ENST00000206262.2:87239|202
YSCSLLSLQLV
>FUSION-ENST00000517974.1:40910-ENST00000519837.5:8015|1218
FSSYHKSCR
>FUSION-ENST00000517974.1:40910-ENST00000519837.5:8015|354
WWWWWCFGLFSALWRK
>FUSION-ENST00000578151.1:31528-ENST00000488239.1:116048|181
FSSQFIFFPDTRK
>FUSION-ENST00000570947.5:95116-ENST00000417961.5:65268|466
MFCPSLDYLFVFFAGSFKEPNI
>FUSION-ENST00000660408.1:22029-ENST00000514742.1:212579|871
VNIKGIDCIWDNLK
>FUSION-ENST00000545302.5:45194-ENST00000652379.1:25317|417
TSALSTFDGSR
>FUSION-ENST00000517974.1:40910-ENST00000519837.5:8015|941
APACNPSTLAG
>FUSION-ENST00000570947.5:95116-ENST00000417961.5:65268|2628
EGGLRNPTCGGREGGLR
>ENST00000497699.1|SNV-4663-A-G|4
SENKRLQGQR
>FUSION-ENST00000578151.1:31528-ENST00000488239.1:116048|133
MWLLRHLK
>FUSION-ENST00000570947.5:95116-ENST00000417961.5:65268|4545
LHLKINNK
>FUSION-ENST00000593073.5:2094-ENST00000293443.12:7265|65
ARAAPPAR
>FUSION-ENST00000570947.5:95116-ENST00000417961.5:65268|766
MLSVPYLR
>FUSION-ENST00000570947.5:95116-ENST00000417961.5:65268|3202
MSFGMDFCGQFM
>FUSION-ENST00000660408.1:22029-ENST00000514742.1:212579|953
MFFLMTKLNYSHYNSILWLLVPFFR
>ENST00000287380.6|SNV-88244-A-G|3
QRLAAVERELK
>FUSION-ENST00000637544.1:30880-ENST00000206262.2:87239|172
SSLTESGV
>FUSION-ENST00000570947.5:95116-ENST00000417961.5:65268|1369
KASLLLNWEVK
>FUSION-ENST00000545302.5:45194-ENST00000652379.1:25317|1282
MESGAVGQAPVTPATR
>FUSION-ENST00000570947.5:95116-ENST00000417961.5:65268|3258
AFENNMHNSCICYSHSLGSFHI
>FUSION-ENST00000463221.2:1274-ENST00000564377.6:345551|1
AAAEAAAAPRSG
>FUSION-ENST00000517974.1:40910-ENST00000519837.5:8015|7
MPDHGEALI
>FUSION-ENST00000637544.1:30880-ENST00000206262.2:87239|167
TRPWWHNMK
>FUSION-ENST00000517974.1:40910-ENST00000519837.5:8015|265
MFLLSWIKFFLK
>FUSION-ENST00000570947.5:95116-ENST00000417961.5:65268|77
FCLPEPSR
>FUSION-ENST00000545302.5:45194-ENST00000652379.1:25317|1170
PAPREAEAGESLEPGK
>FUSION-ENST00000545302.5:45194-ENST00000652379.1:25317|619
DVYFTYEK
>FUSION-ENST00000593073.5:2094-ENST00000293443.12:7265|87
RKGGGGR
>FUSION-ENST00000570947.5:95116-ENST00000417961.5:65268|1059
MNAHMFLH
>ENST00000429593.6|SNV-6306-T-C|2
KGSIQDRPLPPPPPRPPGYGGPK
>FUSION-ENST00000570947.5:95116-ENST00000417961.5:65268|3480
MRPWPLPNCAQNQ
>FUSION-ENST00000570947.5:95116-ENST00000417961.5:65268|4572
LVGVKWCLTVVSI
>FUSION-ENST00000570947.5:95116-ENST00000417961.5:65268|4356
MMLGQAVFRFLHSPSVFMLND
>FUSION-ENST00000517974.1:40910-ENST00000519837.5:8015|242
SPMKVRPMCLI
>FUSION-ENST00000570947.5:95116-ENST00000417961.5:65268|2868
QFRNASR
>FUSION-ENST00000545302.5:45194-ENST00000652379.1:25317|860
GKPHLGR
>FUSION-ENST00000517974.1:40910-ENST00000519837.5:8015|898
FFRTQVSYR
>FUSION-ENST00000570947.5:95116-ENST00000417961.5:65268|3282
VYIRGPQPFWHQGQVLWK
>FUSION-ENST00000396700.5:75633-ENST00000579407.5:13257|15
YRTSSQRR
>FUSION-ENST00000570947.5:95116-ENST00000417961.5:65268|3856
ITIWYLYK
>FUSION-ENST00000570947.5:95116-ENST00000417961.5:65268|476
LGSCHPPK
>FUSION-ENST00000570947.5:95116-ENST00000417961.5:65268|4629
VTQPQCKQR
>FUSION-ENST00000570947.5:95116-ENST00000417961.5:65268|518
MSPFSCGGAPAGVR
>FUSION-ENST00000570947.5:95116-ENST00000417961.5:65268|433
LRVPVLFRAAFEDTEN
>FUSION-ENST00000660408.1:22029-ENST00000514742.1:212579|759
MFPLQNGLCVR
>FUSION-ENST00000570947.5:95116-ENST00000417961.5:65268|4559
HFTFLPAMYER
>FUSION-ENST00000570947.5:95116-ENST00000417961.5:65268|3204
VITDGFSSPVPLWGIGGKWGK
>FUSION-ENST00000570947.5:95116-ENST00000417961.5:65268|1898
LYLRNLWLTQFTKVFLLFSSK
>FUSION-ENST00000570947.5:95116-ENST00000417961.5:65268|968
MESGSVPGP
>FUSION-ENST00000593073.5:2094-ENST00000293443.12:7265|48
MMQQQCRR
>ENST00000392634.9|SNV-25700-A-C|3
SQEEVPPDSDANK
>FUSION-ENST00000570947.5:95116-ENST00000417961.5:65268|2989
TKSALER
>FUSION-ENST00000570947.5:95116-ENST00000417961.5:65268|1515
HAVMFLYISQISLLFKIVSK
>FUSION-ENST00000545302.5:45194-ENST00000652379.1:25317|347
SASPNFLEGQVAFSHPR
>FUSION-ENST00000570947.5:95116-ENST00000417961.5:65268|442
VFKIVLALLGPLCFYIHFR
>FUSION-ENST00000570947.5:95116-ENST00000417961.5:65268|3133
MGAGLVR
>FUSION-ENST00000660408.1:22029-ENST00000514742.1:212579|602
METPFFAVIVLKR
>FUSION-ENST00000570947.5:95116-ENST00000417961.5:65268|36
SLYVSICVHLWGLRPAYHPLLHR
>FUSION-ENST00000517974.1:40910-ENST00000519837.5:8015|1330
MRNFISVVSKQNAFI
>FUSION-ENST00000570947.5:95116-ENST00000417961.5:65268|2414
PVIPALSEAK
>FUSION-ENST00000570947.5:95116-ENST00000417961.5:65268|695
ANGRSSRCLAAESTCQK
>FUSION-ENST00000570947.5:95116-ENST00000417961.5:65268|3929
ALQTGTAQR
>FUSION-ENST00000570947.5:95116-ENST00000417961.5:65268|4208
EAWLQRPWRHGPPSIPGQNRR
>FUSION-ENST00000517974.1:40910-ENST00000519837.5:8015|751
MVFSSVVYW
>FUSION-ENST00000545302.5:45194-ENST00000652379.1:25317|364
YSHDPPGSFR
>FUSION-ENST00000517974.1:40910-ENST00000519837.5:8015|906
RFVAIRSQFSK
>FUSION-ENST00000637544.1:30880-ENST00000206262.2:87239|12
RLHPGHRAGLPAPTR
>ENST00000456938.6|SNV-72619-C-A|6
MPHFCRCR
>FUSION-ENST00000517974.1:40910-ENST00000519837.5:8015|519
GNLLFLVKVYCSKFEQIVQLLK
>FUSION-ENST00000517974.1:40910-ENST00000519837.5:8015|129
ISATGHLTGDRA
>ENST00000250113.12|SNV-11125-G-A|8
LRPVNPNPLATKGSFFKVTMAVPK
>FUSION-ENST00000545302.5:45194-ENST00000652379.1:25317|511
CPLATCRWR
>FUSION-ENST00000570947.5:95116-ENST00000417961.5:65268|3603
NTYREEHKTQMSIK
>FUSION-ENST00000570947.5:95116-ENST00000417961.5:65268|3663
LFSLYLEWYTGQ
>FUSION-ENST00000570947.5:95116-ENST00000417961.5:65268|981
ERKGHAWLVFIEIK
>FUSION-ENST00000570947.5:95116-ENST00000417961.5:65268|3057
TYKNLNLQLLVRGYVNYIV
>FUSION-ENST00000570947.5:95116-ENST00000417961.5:65268|3843
MKCPYLTSYLLSPAAMGPEPGACR
>FUSION-ENST00000545302.5:45194-ENST00000652379.1:25317|606
MCVNERAYVVISVFFLPLLR
>FUSION-ENST00000570947.5:95116-ENST00000417961.5:65268|2955
LPRSMVAARTSVQESLPEAALPLTM
>FUSION-ENST00000545302.5:45194-ENST00000652379.1:25317|1375
GTAHRFGSRGNAFQSPIR
>FUSION-ENST00000570947.5:95116-ENST00000417961.5:65268|3411
DLSSLQPPPPGSSDSRTSAS
>FUSION-ENST00000254480.10:44078-ENST00000510657.1:309801|1
FSCLGLLHSWDYRCFRGS
>FUSION-ENST00000570947.5:95116-ENST00000417961.5:65268|242
VPLTWRECSGISPVG
>FUSION-ENST00000517974.1:40910-ENST00000519837.5:8015|98
ERDNYFFYLER
>FUSION-ENST00000517974.1:40910-ENST00000519837.5:8015|128
MTLLLELK
>FUSION-ENST00000578151.1:31528-ENST00000488239.1:116048|46
KIFSAGHINC
>FUSION-ENST00000570947.5:95116-ENST00000417961.5:65268|501
DDKQKVFR
>FUSION-ENST00000570947.5:95116-ENST00000417961.5:65268|568
PPGLCRFR
>FUSION-ENST00000545302.5:45194-ENST00000652379.1:25317|1072
NPRSGFGFLARRPKPAENFPAQDPV
>FUSION-ENST00000475081.1:408-ENST00000461706.1:41545|9
MATVTKAPKKPQGFR
>FUSION-ENST00000545302.5:45194-ENST00000652379.1:25317|1458
DPVSRES
>FUSION-ENST00000545302.5:45194-ENST00000652379.1:25317|589
GCRCASGPAAGVGLPGPVDQR
>FUSION-ENST00000660408.1:22029-ENST00000514742.1:212579|436
LNINYNTC
>FUSION-ENST00000570947.5:95116-ENST00000417961.5:65268|1497
GRTATRLPR
>ENST00000355947.6|SNV-509-C-A|3
LFCEDDQR
>FUSION-ENST00000570947.5:95116-ENST00000417961.5:65268|3709
VCVDFTVSMCVWTLR
>FUSION-ENST00000545302.5:45194-ENST00000652379.1:25317|1221
CLERPRGI
>FUSION-ENST00000545302.5:45194-ENST00000652379.1:25317|559
AWPAFGPSCVPVVGGAGR
>FUSION-ENST00000570947.5:95116-ENST00000417961.5:65268|4420
MSHSTWLVFCICFKSI
>FUSION-ENST00000310298.8:1909-ENST00000560678.5:5896|2
KPCLMWLWEFLQRRAGVAR
>FUSION-ENST00000570947.5:95116-ENST00000417961.5:65268|994
SLGEKQK
>FUSION-ENST00000570947.5:95116-ENST00000417961.5:65268|1280
NINSTESSYVPPISSTPSC
>FUSION-ENST00000517974.1:40910-ENST00000519837.5:8015|984
MLSLPYLPDGYSNLMEKFWWK
>FUSION-ENST00000570947.5:95116-ENST00000417961.5:65268|1386
INTANSKQTER
>FUSION-ENST00000517974.1:40910-ENST00000519837.5:8015|514
FEQIVQLLKHKLGFS
>FUSION-ENST00000570947.5:95116-ENST00000417961.5:65268|3311
GALVLPN
>FUSION-ENST00000570947.5:95116-ENST00000417961.5:65268|914
LCPGALTLHSGLWSLGGWSPALSR
>FUSION-ENST00000570947.5:95116-ENST00000417961.5:65268|1729
REDECELILQGSHVLK
>FUSION-ENST00000545302.5:45194-ENST00000652379.1:25317|1271
LSLSPGLCLCLCLSLSRSLSFYR
>FUSION-ENST00000570947.5:95116-ENST00000417961.5:65268|1507
MVGAEGRGGACQMLTITK
>FUSION-ENST00000545302.5:45194-ENST00000652379.1:25317|645
LYANNDNVYLCIEYSCVW
>FUSION-ENST00000660408.1:22029-ENST00000514742.1:212579|163
MTAINLLPFCFRILQNYTSK
>FUSION-ENST00000570947.5:95116-ENST00000417961.5:65268|3904
GRGVSPRR
>FUSION-ENST00000570947.5:95116-ENST00000417961.5:65268|2307
MTLQEKAEFLAMYCRLR
>FUSION-ENST00000545302.5:45194-ENST00000652379.1:25317|710
QPRETDPGWARLFFSLVR
>FUSION-ENST00000660408.1:22029-ENST00000514742.1:212579|923
MKVKAGYYGSCNCFHLK
>FUSION-ENST00000545302.5:45194-ENST00000652379.1:25317|483
ATVPPCALR
>FUSION-ENST00000570947.5:95116-ENST00000417961.5:65268|834
SFYPLWCGVVGTRSFWPMVWCVGTR
>FUSION-ENST00000570947.5:95116-ENST00000417961.5:65268|2255
MIFLISFSFL
>FUSION-ENST00000570947.5:95116-ENST00000417961.5:65268|2504
SSNIKNYREK
>FUSION-ENST00000570947.5:95116-ENST00000417961.5:65268|1631
EVKDLFK
>ENST00000341594.9|SNV-359710-G-A|1
QLNIQGTAQEK
>FUSION-ENST00000570947.5:95116-ENST00000417961.5:65268|3191
MKTQAESYTVFTVKR
>FUSION-ENST00000545302.5:45194-ENST00000652379.1:25317|425
GGDACIYQIKTNPVSPSPAPAGGR
>FUSION-ENST00000637544.1:30880-ENST00000206262.2:87239|200
TEMSCKLQGYKQMHGLLSL
>FUSION-ENST00000660408.1:22029-ENST00000514742.1:212579|527
MFQHLYK
>FUSION-ENST00000570947.5:95116-ENST00000417961.5:65268|140
YSYCMHRPSLHTR
>FUSION-ENST00000517974.1:40910-ENST00000519837.5:8015|602
LFISCSSQLLPQSYATGLTVT
>FUSION-ENST00000570947.5:95116-ENST00000417961.5:65268|2959
MQPGRATAPSPVSPCPDR
>FUSION-ENST00000570947.5:95116-ENST00000417961.5:65268|1673
LVGQGGAGAASCTPQSK
>ENST00000493857.1|SNV-128857-G-A|3
MTLSSRHRPRTSWSRP
>FUSION-ENST00000660408.1:22029-ENST00000514742.1:212579|665
MAKSNLGMNIK
>ENST00000532517.5|SNV-24869-C-G|1
QHWHWQAGGPHEALQGPLGGAAR
>FUSION-ENST00000570947.5:95116-ENST00000417961.5:65268|3242
RSPSTVVAGPHRR
>FUSION-ENST00000545302.5:45194-ENST00000652379.1:25317|1162
RLQGAEIAPLHYGPGCRVSETR
>FUSION-ENST00000570947.5:95116-ENST00000417961.5:65268|4603
MVKPHLYQKIQK
>FUSION-ENST00000570947.5:95116-ENST00000417961.5:65268|1941
QNAYPRTQNNTEAQHGRR
>FUSION-ENST00000570947.5:95116-ENST00000417961.5:65268|586
EAEVAVS
>FUSION-ENST00000570947.5:95116-ENST00000417961.5:65268|902
RSLGNGK
>FUSION-ENST00000570947.5:95116-ENST00000417961.5:65268|955
MESGSVPGPSFPISGLRPLGGWSR
>FUSION-ENST00000517974.1:40910-ENST00000519837.5:8015|809
MLKYAGVICHILVNVGTMLKHIR
>FUSION-ENST00000570947.5:95116-ENST00000417961.5:65268|3180
FSYLDDLKLR
>FUSION-ENST00000517974.1:40910-ENST00000519837.5:8015|1069
YYIGEQGRTQSR
>FUSION-ENST00000660408.1:22029-ENST00000514742.1:212579|266
EKSLILQQLVSPS
>FUSION-ENST00000517974.1:40910-ENST00000519837.5:8015|198
MNNSRKLFPAG
>FUSION-ENST00000570947.5:95116-ENST00000417961.5:65268|366
LVSNSWAQAIHPPDLSLPK
>FUSION-ENST00000517974.1:40910-ENST00000519837.5:8015|446
MTKSFFFLPQGNAFKYVDR
>FUSION-ENST00000570947.5:95116-ENST00000417961.5:65268|4504
SRDSFASPFTI
>FUSION-ENST00000660408.1:22029-ENST00000514742.1:212579|848
NCPFQWQYSGK
>FUSION-ENST00000517974.1:40910-ENST00000519837.5:8015|312
QLFQTLKHLSSQAFWIR
>FUSION-ENST00000570947.5:95116-ENST00000417961.5:65268|3155
MCSNELGDLWIRGVR
>FUSION-ENST00000545302.5:45194-ENST00000652379.1:25317|1104
MDTSALARGLR
>FUSION-ENST00000570947.5:95116-ENST00000417961.5:65268|111
YSMHTHTCTKVYTRTHCTR
>FUSION-ENST00000570947.5:95116-ENST00000417961.5:65268|2261
HAVHDNHIR
>ENST00000567120.5|SNV-2328-T-C|2
HGSRISSKPILPHR
>FUSION-ENST00000517974.1:40910-ENST00000519837.5:8015|1263
DWITSGFTR
>FUSION-ENST00000552207.1:16871-ENST00000322569.9:528|55
MYWEMKQRTTCHNMGTYR
>FUSION-ENST00000660408.1:22029-ENST00000514742.1:212579|88
KLLTFVSNVCWR
>FUSION-ENST00000637544.1:30880-ENST00000206262.2:87239|94
MINTTICLIHSTFGHK
>ENST00000405799.3|SNV-17713-G-A|3
EFLTVPQLRIHAFLSGVK
>FUSION-ENST00000570947.5:95116-ENST00000417961.5:65268|1001
MGFHPQAVLKSR
>FUSION-ENST00000570947.5:95116-ENST00000417961.5:65268|1822
AVTETSV
>FUSION-ENST00000545302.5:45194-ENST00000652379.1:25317|717
FRDGVSEARPPWLPR
>FUSION-ENST00000545302.5:45194-ENST00000652379.1:25317|1110
LSVSVSGSRYPPPSLFLQKK
>FUSION-ENST00000660408.1:22029-ENST00000514742.1:212579|942
LFSVLFSK
>FUSION-ENST00000545302.5:45194-ENST00000652379.1:25317|153
DGRWPPLPSADRK
>ENST00000496645.5|SNV-17043-G-C|4
MWMATGPRLR
>FUSION-ENST00000570947.5:95116-ENST00000417961.5:65268|915
IRMGTGSWQPPASLLSLTRGR
>FUSION-ENST00000545302.5:45194-ENST00000652379.1:25317|219
GCGVLPPPPPPR
>FUSION-ENST00000570947.5:95116-ENST00000417961.5:65268|2751
MQDAQKQTHQTV
>FUSION-ENST00000570947.5:95116-ENST00000417961.5:65268|425
MKPLEPRPCGEGTRRPR
>FUSION-ENST00000545302.5:45194-ENST00000652379.1:25317|728
ASMVKPR
>ENST00000467322.1|INDEL-23970-A-AA|1
ITLQSTKKIHSD
>FUSION-ENST00000578151.1:31528-ENST00000488239.1:116048|205
VAHTCNPTYLGG
>FUSION-ENST00000570947.5:95116-ENST00000417961.5:65268|2254
IFLISFSFL
>FUSION-ENST00000545302.5:45194-ENST00000652379.1:25317|86
MGRSYHLWDYD
>FUSION-ENST00000517974.1:40910-ENST00000519837.5:8015|487
LHSSITKMQMYKGR
>FUSION-ENST00000554887.5:1168-ENST00000267584.9:45707|5
MPLPENLQHT
>FUSION-ENST00000570947.5:95116-ENST00000417961.5:65268|1279
MWQPQTPCSSLILGGGSSVR
>FUSION-ENST00000570947.5:95116-ENST00000417961.5:65268|9
AFPLGRVHLGR
>ENST00000254579.11|SNV-73532-G-A|6
ALLSALQRSSPVWVPK
>FUSION-ENST00000490213.5:117192-ENST00000367282.6:4824|23
GLCHFKYSWSRK
>FUSION-ENST00000545302.5:45194-ENST00000652379.1:25317|813
NLGRQLLASR
>FUSION-ENST00000570947.5:95116-ENST00000417961.5:65268|3704
CVWTPWFLFYLSYH
>FUSION-ENST00000660408.1:22029-ENST00000514742.1:212579|302
HLKKSIQE
>FUSION-ENST00000545302.5:45194-ENST00000652379.1:25317|241
PTLIRPQKR
>FUSION-ENST00000570947.5:95116-ENST00000417961.5:65268|1137
MLMRHFWNTPRYR
>FUSION-ENST00000517974.1:40910-ENST00000519837.5:8015|756
MLPHLANFCFCFVFLVEMGFR
>ENST00000409556.5|SNV-38067-C-T|1
LFSKPVSKEDLK
>FUSION-ENST00000637544.1:30880-ENST00000206262.2:87239|28
RVCAQPPTPPGRPPDTREPAASLGK
>FUSION-ENST00000637544.1:30880-ENST00000206262.2:87239|261
MPHSSRKNITEIK
>FUSION-ENST00000660408.1:22029-ENST00000514742.1:212579|863
PPQSVSK
>FUSION-ENST00000570947.5:95116-ENST00000417961.5:65268|3067
MPDWALERQKLLQ
>FUSION-ENST00000545302.5:45194-ENST00000652379.1:25317|1109
YPPPSLFLQK
>FUSION-ENST00000570947.5:95116-ENST00000417961.5:65268|2550
AGGRAQESHTRR
>FUSION-ENST00000660408.1:22029-ENST00000514742.1:212579|797
MSHEHIHK
>ENST00000646262.1|SNV-318055-G-A|3
SISSQGSDAPSLQNR
>FUSION-ENST00000545302.5:45194-ENST00000652379.1:25317|230
EWTGAAGAAR
>FUSION-ENST00000570947.5:95116-ENST00000417961.5:65268|4035
EGHGGEVSGR
>FUSION-ENST00000570947.5:95116-ENST00000417961.5:65268|1838
MVYHIFFIQSIIDGHLG
>FUSION-ENST00000570947.5:95116-ENST00000417961.5:65268|208
VAEARPGNRSTQ
>ENST00000397621.6|SNV-10783-C-T|2
ITDTGLSYLSTMSFLR
>FUSION-ENST00000517974.1:40910-ENST00000519837.5:8015|363
SPPASIPAER
>ENST00000481514.5|SNV-17571-C-A|10
LWSATPRSTTTGGLR
>FUSION-ENST00000570947.5:95116-ENST00000417961.5:65268|120
VGEEKVDSR
>FUSION-ENST00000545302.5:45194-ENST00000652379.1:25317|1245
SVSLFLPVSVSASLSLSRR
>ENST00000549489.6|SNV-132988-G-C|3
GRYIFPTQQPNTTTLASRK
>FUSION-ENST00000517974.1:40910-ENST00000519837.5:8015|610
MPVISCR
>FUSION-ENST00000570947.5:95116-ENST00000417961.5:65268|1210
MKNCFPPGW
>FUSION-ENST00000570947.5:95116-ENST00000417961.5:65268|1352
ASPPCAHVASPLR
>FUSION-ENST00000570947.5:95116-ENST00000417961.5:65268|4381
LILLRVSCK
>FUSION-ENST00000570947.5:95116-ENST00000417961.5:65268|2637
SPEAGVLAWMPGER
>FUSION-ENST00000660408.1:22029-ENST00000514742.1:212579|718
VANKRIR
>FUSION-ENST00000660408.1:22029-ENST00000514742.1:212579|201
GLALLPRLECSGTISAHCK
>FUSION-ENST00000570947.5:95116-ENST00000417961.5:65268|4405
MFQLYDGQRQHK
>FUSION-ENST00000578151.1:31528-ENST00000488239.1:116048|72
MQTLLLCLFFGLLLLCLSFR
>FUSION-ENST00000554887.5:1168-ENST00000267584.9:45707|43
SLGGKGSPGDMFSSALG
>FUSION-ENST00000517974.1:40910-ENST00000519837.5:8015|390
MNFSNYKQLFNCYHNQDVLIE
>FUSION-ENST00000570947.5:95116-ENST00000417961.5:65268|241
ECSGISPVG
>FUSION-ENST00000637544.1:30880-ENST00000206262.2:87239|180
RQLGVGYKNFR
>FUSION-ENST00000570947.5:95116-ENST00000417961.5:65268|2883
CLCVDAEPLCLHVLEQRTSTSSF
>FUSION-ENST00000637544.1:30880-ENST00000206262.2:87239|70
LDSQYIWA
>FUSION-ENST00000570947.5:95116-ENST00000417961.5:65268|4020
FGRGVPVCRR
>FUSION-ENST00000545302.5:45194-ENST00000652379.1:25317|1125
SGVASPSTVSKNRTSVPLGCR
>FUSION-ENST00000517974.1:40910-ENST00000519837.5:8015|793
DSCSPKTQPFGKSLLHTK
>FUSION-ENST00000578151.1:31528-ENST00000488239.1:116048|42
EYSTRVFTFLLEVR
>FUSION-ENST00000570947.5:95116-ENST00000417961.5:65268|2620
LLSCPSLLCCPQAKAGIPPPPRPR
>FUSION-ENST00000570947.5:95116-ENST00000417961.5:65268|3520
WAGGLVSWAPRPHR
>FUSION-ENST00000517974.1:40910-ENST00000519837.5:8015|118
LFSSGFFMK
>FUSION-ENST00000545302.5:45194-ENST00000652379.1:25317|1242
MISGGRGRVPAWMR
>FUSION-ENST00000545302.5:45194-ENST00000652379.1:25317|1085
WSVGQRGDQEGRRPDR
>FUSION-ENST00000660408.1:22029-ENST00000514742.1:212579|147
MSKYILLTNKFR
>FUSION-ENST00000545302.5:45194-ENST00000652379.1:25317|409
LLAECPAGPEAFTLKK
>FUSION-ENST00000570947.5:95116-ENST00000417961.5:65268|3398
FLGYKIEIILAILSPAIEECDK
>FUSION-ENST00000570947.5:95116-ENST00000417961.5:65268|945
LQSPSTVR
>FUSION-ENST00000570947.5:95116-ENST00000417961.5:65268|837
MEFGSVPGP
>FUSION-ENST00000570947.5:95116-ENST00000417961.5:65268|951
MRPASGFTVGMLQSPSTVRGR
>FUSION-ENST00000545302.5:45194-ENST00000652379.1:25317|681
LVSNSRPPVMR
>FUSION-ENST00000517974.1:40910-ENST00000519837.5:8015|646
FKLLLKFFSFTQTLHFCK
>FUSION-ENST00000545302.5:45194-ENST00000652379.1:25317|79
GTGLAESAGK
>FUSION-ENST00000637544.1:30880-ENST00000206262.2:87239|47
RTAQPPVPPER
>FUSION-ENST00000570947.5:95116-ENST00000417961.5:65268|3219
AIGATGSGSQFLEVYRHGLPGRDVR
>FUSION-ENST00000660408.1:22029-ENST00000514742.1:212579|272
TKILSHHEGIK
>FUSION-ENST00000570947.5:95116-ENST00000417961.5:65268|3980
FSSLRQHPPRTAQPTTWK
>FUSION-ENST00000545302.5:45194-ENST00000652379.1:25317|836
QAGRQAGRK
>FUSION-ENST00000517974.1:40910-ENST00000519837.5:8015|304
MSMSDVFWGMAALTCRS
>FUSION-ENST00000396700.5:75633-ENST00000579407.5:13257|6
RSSSPLLRLLASAHPR
>FUSION-ENST00000490213.5:116960-ENST00000367282.6:4824|2
YSWSRLLSGSHDFQPLCPGH
>FUSION-ENST00000517974.1:40910-ENST00000519837.5:8015|631
MSIVVTYFER
>FUSION-ENST00000570947.5:95116-ENST00000417961.5:65268|294
SLLPPGQQPGVDLSQQRENRDQVPR
>FUSION-ENST00000570947.5:95116-ENST00000417961.5:65268|562
KPLPEGPPGAPSWHLPAS
>ENST00000406961.5|SNV-166768-A-T|4
MCGLGDSSSDPANPDSHKR
>FUSION-ENST00000252996.8:58264-ENST00000474128.1:32043|3
APPAASLRGTTTSR
>ENST00000334126.11|SNV-137155-A-T|1
MLLESLRHAVPITR
>FUSION-ENST00000517974.1:40910-ENST00000519837.5:8015|447
TKSFFFLPQGNAFK
>FUSION-ENST00000570947.5:95116-ENST00000417961.5:65268|3951
RFLLAHTAVFSSRLSVFLETLVE
>FUSION-ENST00000570947.5:95116-ENST00000417961.5:65268|67
TVPQHRPWPRPVQSCPSVLVPR
>FUSION-ENST00000570947.5:95116-ENST00000417961.5:65268|3739
NPCSESRCI
>ENST00000373218.5|SNV-297-A-C|4
MSSSAGSGHQPSQRR
>FUSION-ENST00000545302.5:45194-ENST00000652379.1:25317|1335
GTGDAEACLREEGWKER
>FUSION-ENST00000570947.5:95116-ENST00000417961.5:65268|2148
RPSLPQCKFLACLSK
>FUSION-ENST00000570947.5:95116-ENST00000417961.5:65268|288
EGVFGDKPR
>FUSION-ENST00000572977.5:95116-ENST00000417961.5:65268|2
HVCLHFLACPFLVFLTSLK
>FUSION-ENST00000660408.1:22029-ENST00000514742.1:212579|487
MLKLLSKIM
>FUSION-ENST00000570947.5:95116-ENST00000417961.5:65268|2505
SSNIKNYR
>FUSION-ENST00000570947.5:95116-ENST00000417961.5:65268|4538
MPVIPALWEAK
>FUSION-ENST00000545302.5:45194-ENST00000652379.1:25317|924
GGAFGGDAIVGLNT
>FUSION-ENST00000578151.1:31528-ENST00000488239.1:116048|199
VREGSVIVCHVSSSCFCHFLSPT
>FUSION-ENST00000570947.5:95116-ENST00000417961.5:65268|976
SCPYSRR
>FUSION-ENST00000570947.5:95116-ENST00000417961.5:65268|1499
MGRTATR
>FUSION-ENST00000517974.1:40910-ENST00000519837.5:8015|194
CLFQPCCYQHIWCTQFGITHLL
>FUSION-ENST00000570947.5:95116-ENST00000417961.5:65268|3826
ASHFVTQAGVWWPNLDSL
>FUSION-ENST00000593073.5:2094-ENST00000293443.12:7265|51
MGLRSSRR
>FUSION-ENST00000545302.5:45194-ENST00000652379.1:25317|1472
MPRVGRLGSDWTTPDR
>ENST00000531493.5|SNV-3749-G-A|2
QRPCEQETDKLEDEK
>FUSION-ENST00000570947.5:95116-ENST00000417961.5:65268|3286
LLLFFMVYIR
>FUSION-ENST00000570947.5:95116-ENST00000417961.5:65268|1415
NIPLMASYRYQWLK
>FUSION-ENST00000570947.5:95116-ENST00000417961.5:65268|4001
FSCSDGPSNVFLTKTASTK
>FUSION-ENST00000660408.1:22029-ENST00000514742.1:212579|517
RTFSIFYICLGKHIIDILIEQLK
>FUSION-ENST00000517974.1:40910-ENST00000519837.5:8015|649
EEVKCLL
>FUSION-ENST00000570947.5:95116-ENST00000417961.5:65268|1654
LISNFSKVSGYK
>FUSION-ENST00000660408.1:22029-ENST00000514742.1:212579|940
ISSCMSL
>FUSION-ENST00000570947.5:95116-ENST00000417961.5:65268|3130
MGAGLVRWGWAVLGVQPAARR
>FUSION-ENST00000545302.5:45194-ENST00000652379.1:25317|1354
PLSPPPPPPKMTARIG
>FUSION-ENST00000570947.5:95116-ENST00000417961.5:65268|1717
MDLVQRLR
>FUSION-ENST00000660408.1:22029-ENST00000514742.1:212579|939
MWAKTIR
>FUSION-ENST00000570947.5:95116-ENST00000417961.5:65268|4201
GCAPTLVL
>FUSION-ENST00000660408.1:22029-ENST00000514742.1:212579|87
KLLTFVSNVCWRGK
>FUSION-ENST00000517974.1:40910-ENST00000519837.5:8015|968
MRHHAWLIFCIYSR
>FUSION-ENST00000570947.5:95116-ENST00000417961.5:65268|771
QPEAPRKGSCPVLDIPQPEA
>FUSION-ENST00000593073.5:2094-ENST00000293443.12:7265|64
ARAAPPARER
>ENST00000511072.5|SNV-343533-G-A|3
NHVYGERKLGTGEGLPQVCPAR
>FUSION-ENST00000593073.5:2094-ENST00000293443.12:7265|18
PGLSFGQR
>FUSION-ENST00000570947.5:95116-ENST00000417961.5:65268|2384
GAPVPHPARPSAFCDHR
>FUSION-ENST00000351393.10:45194-ENST00000652379.1:25317|3
LTAPSASQVQVILLPQPSR
>FUSION-ENST00000570947.5:95116-ENST00000417961.5:65268|934
ESGSVPAPR
>FUSION-ENST00000570947.5:95116-ENST00000417961.5:65268|255
QGPGSHRTEKSGGNACR
>FUSION-ENST00000545302.5:45194-ENST00000652379.1:25317|1230
VDLVSCLFHR
>FUSION-ENST00000570947.5:95116-ENST00000417961.5:65268|4244
GKLSLLSPTCSSHK
>FUSION-ENST00000570947.5:95116-ENST00000417961.5:65268|816
HQVLLAHGVVCR
>FUSION-ENST00000660408.1:22029-ENST00000514742.1:212579|394
VDLNTNISITTLNVK
>FUSION-ENST00000578151.1:31528-ENST00000488239.1:116048|131
MWLLRHLKCG
>FUSION-ENST00000545302.5:45194-ENST00000652379.1:25317|1107
YPPPSLFLQKKLK
>FUSION-ENST00000545302.5:45194-ENST00000652379.1:25317|36
TTTPADFYVVSHVFR
>FUSION-ENST00000545302.5:45194-ENST00000652379.1:25317|987
CPPPRPANLYTFNR
>FUSION-ENST00000570947.5:95116-ENST00000417961.5:65268|2612
CAHAPAYLTLF
>FUSION-ENST00000545302.5:45194-ENST00000652379.1:25317|166
GAARRPVR
>FUSION-ENST00000545302.5:45194-ENST00000652379.1:25317|250
RVPSGPLLVSRTGAAG
>FUSION-ENST00000517974.1:40910-ENST00000519837.5:8015|938
MPVIPVTQEAEAGELLEPGRQR
>FUSION-ENST00000570947.5:95116-ENST00000417961.5:65268|495
NLCLPHNHECSPWMSSLPLLCSAH
>FUSION-ENST00000570947.5:95116-ENST00000417961.5:65268|2497
KWSPTPCVDLKDAEVFLPGTFCFIK
>FUSION-ENST00000545302.5:45194-ENST00000652379.1:25317|1147
WHSPLTR
>FUSION-ENST00000570947.5:95116-ENST00000417961.5:65268|2293
LSVRLPINRK
>FUSION-ENST00000517974.1:40910-ENST00000519837.5:8015|315
MQLFQTLK
>FUSION-ENST00000311160.14:280373-ENST00000378637.6:294131|4
ATGSQPCQRCQMWETRQSSQGPQIT
>FUSION-ENST00000660408.1:22029-ENST00000514742.1:212579|257
NTDAETFPRPIKSESWRK
>FUSION-ENST00000595618.5:26777-ENST00000593833.5:22707|22
TILGAGPVLECK
>ENST00000496720.1|SNV-21562-G-A|4
MSNRWTCQWDLR
>FUSION-ENST00000637544.1:30880-ENST00000206262.2:87239|60
GPEAPSSARGARLIFK
>ENST00000216181.11|MNV-81922-CAAGCTGGACCCGCATCTC-C|2
AGVLDQLRCNGVLEGIR
>ENST00000265870.7|SNV-43989-G-C|5
MDTMEFEKHSIVVYLLITFAVFPLK
>FUSION-ENST00000570947.5:95116-ENST00000417961.5:65268|352
SHHTQPILSLLKISFFS
>FUSION-ENST00000570947.5:95116-ENST00000417961.5:65268|1875
MKRCPFCTSAFMK
>ENST00000478126.5|SNV-12063-C-A|1
LTAVTSDSSQGVMSHNPTIALR
>FUSION-ENST00000660408.1:22029-ENST00000514742.1:212579|197
MKLLADPIPSHLASSNH
>ENST00000460753.1|SNV-21006-C-T|2
VGISSDPLVRSYVK
>FUSION-ENST00000570947.5:95116-ENST00000417961.5:65268|2194
IYVSVFMQVPCCFDCYSSVV
>FUSION-ENST00000570947.5:95116-ENST00000417961.5:65268|1475
MQSVITILG
>FUSION-ENST00000545302.5:45194-ENST00000652379.1:25317|161
GQSVLRDGR
>FUSION-ENST00000570947.5:95116-ENST00000417961.5:65268|3230
FLGLSMVAQACNPNSLGG
>FUSION-ENST00000570947.5:95116-ENST00000417961.5:65268|2571
LVSGRQFRLVQVLSWETRPHR
>FUSION-ENST00000570947.5:95116-ENST00000417961.5:65268|3581
ISLSVFPKLNAVGSR
>ENST00000239165.9|SNV-25723-G-T|3
ENKTAGPGTTGQDRAEAEEEE
>FUSION-ENST00000570947.5:95116-ENST00000417961.5:65268|811
MSCVFHTHSPRR
>FUSION-ENST00000570947.5:95116-ENST00000417961.5:65268|3136
GVRGVCSNELGYLRIPGVR
>FUSION-ENST00000660408.1:22029-ENST00000514742.1:212579|632
LAFVFCYYKHSAVNICIHIPW
>FUSION-ENST00000660408.1:22029-ENST00000514742.1:212579|477
MLHSLHPCKHLSCK
>ENST00000462279.5|SNV-46696-A-G|5
GKSHKLLNQQTLLIMGR
>FUSION-ENST00000545302.5:45194-ENST00000652379.1:25317|476
MDENHERR
>FUSION-ENST00000570947.5:95116-ENST00000417961.5:65268|2859
AVLIHNYF
>FUSION-ENST00000517974.1:40910-ENST00000519837.5:8015|124
MLSFLDSLQY
>FUSION-ENST00000570947.5:95116-ENST00000417961.5:65268|2121
IHLPWPPK
>FUSION-ENST00000570947.5:95116-ENST00000417961.5:65268|1961
MMDLELGAIKSSVSEFQVVTNK
>FUSION-ENST00000570947.5:95116-ENST00000417961.5:65268|3274
SLSPGGCFPLEKNMPLIFLLLFS
>FUSION-ENST00000570947.5:95116-ENST00000417961.5:65268|2838
SCVAFDNVAPEHR
>FUSION-ENST00000517974.1:40910-ENST00000519837.5:8015|353
MWWWWWCFGLFSALWRKDR
>FUSION-ENST00000570947.5:95116-ENST00000417961.5:65268|1559
VAYEACCHVFVHFSNK
>FUSION-ENST00000660408.1:22029-ENST00000514742.1:212579|606
MVLDFIMK
>FUSION-ENST00000570947.5:95116-ENST00000417961.5:65268|1307
REGRQWCDADPCCPAR
>ENST00000305641.7|SNV-115-C-A|2
ESRAGAVQNTNDSSALSK
>FUSION-ENST00000517974.1:40910-ENST00000519837.5:8015|951
MPGYHMCHCR
>FUSION-ENST00000660408.1:22029-ENST00000514742.1:212579|40
DLWQPHSQ
>ENST00000405799.3|SNV-17713-G-A|1
IHAFLSGVKWNEPDEIWDDK
>FUSION-ENST00000570947.5:95116-ENST00000417961.5:65268|1882
AVIHLCIFLQIRLHK
>FUSION-ENST00000570947.5:95116-ENST00000417961.5:65268|4338
MVVNFVHVR
>FUSION-ENST00000660408.1:22029-ENST00000514742.1:212579|794
SHEHIHKNSCVHIFK
>ENST00000376557.3|SNV-4621-C-T|2
GPLIPPLLSLPPLPWGRGPIR
>FUSION-ENST00000517974.1:40910-ENST00000519837.5:8015|1329
RNFISVVSKQNAFI
>FUSION-ENST00000570947.5:95116-ENST00000417961.5:65268|48
MDKGFSGKLDLGQVQSSASYR
>FUSION-ENST00000570947.5:95116-ENST00000417961.5:65268|2399
KNFIAFVK
>FUSION-ENST00000545302.5:45194-ENST00000652379.1:25317|825
LVSNWRPQWICPPRPPK
>FUSION-ENST00000517974.1:40910-ENST00000519837.5:8015|164
RYFESMKL
>FUSION-ENST00000570947.5:95116-ENST00000417961.5:65268|550
ICWCPHPQSQNVGVVWKQGLCR
>ENST00000302450.11|SNV-7566-C-A|5
LQPRPPNTAGSQK
>FUSION-ENST00000570947.5:95116-ENST00000417961.5:65268|4501
MTGVSRRAWLLSFFIALVGASR
>FUSION-ENST00000517974.1:40910-ENST00000519837.5:8015|994
MNEYTPVVWKFS
>FUSION-ENST00000552884.5:16871-ENST00000322569.9:528|3
GIKQDLIHRLQAYLEEHGEYFVEAE
>FUSION-ENST00000570947.5:95116-ENST00000417961.5:65268|3554
VVLVFFVFSFRSFEFCK
>FUSION-ENST00000570947.5:95116-ENST00000417961.5:65268|4248
MNFCLLLLVQKPSLATPAGR
>ENST00000263468.13|SNV-72029-C-T|3
ILESLNDLSERLYYIQESICK
>FUSION-ENST00000570947.5:95116-ENST00000417961.5:65268|401
VPVPPWGCTCRRLCPRPPR
>FUSION-ENST00000570947.5:95116-ENST00000417961.5:65268|2030
MCLGILIFFPR
>FUSION-ENST00000570947.5:95116-ENST00000417961.5:65268|2337
SLPTLDMIFFFF
>FUSION-ENST00000545302.5:45194-ENST00000652379.1:25317|1471
PRVGRLGSDWTTPDR
>FUSION-ENST00000545302.5:45194-ENST00000652379.1:25317|1118
TSVPLGCR
>FUSION-ENST00000545302.5:45194-ENST00000652379.1:25317|585
AVAPEARAATR
>FUSION-ENST00000570947.5:95116-ENST00000417961.5:65268|2274
TVNICPAFSLGKILRSGR
>FUSION-ENST00000570947.5:95116-ENST00000417961.5:65268|3670
LTERGHEATCFVLGGFETK
>FUSION-ENST00000545302.5:45194-ENST00000652379.1:25317|17
MGFGVLSCCPR
>FUSION-ENST00000570947.5:95116-ENST00000417961.5:65268|1684
SFAHFLMGCLFFLVK
>FUSION-ENST00000545302.5:45194-ENST00000652379.1:25317|506
GWASGCAR
>FUSION-ENST00000570947.5:95116-ENST00000417961.5:65268|1506
VGAEGRGGACQMLTITK
>FUSION-ENST00000570947.5:95116-ENST00000417961.5:65268|1053
MASSSLSLDSTGFVLRR
>FUSION-ENST00000570947.5:95116-ENST00000417961.5:65268|481
WALFGNKVFADAK
>ENST00000354179.8|SNV-161831-G-A|4
MPVLESSSWPASKDLGHMPRAVEK
>FUSION-ENST00000517974.1:40910-ENST00000519837.5:8015|897
MFFRTQVSYRLLTLK
>FUSION-ENST00000570947.5:95116-ENST00000417961.5:65268|1458
GARTSTSNSEVVGVIRPNITDFL
>FUSION-ENST00000570947.5:95116-ENST00000417961.5:65268|391
MKAVGALGICT
>FUSION-ENST00000545302.5:45194-ENST00000652379.1:25317|828
WVRLVSNWRPQWICPPRPPK
>FUSION-ENST00000545302.5:45194-ENST00000652379.1:25317|680
LVSNSRPPVMRPPRPLEVLG
>FUSION-ENST00000570947.5:95116-ENST00000417961.5:65268|57
TLRCAGPHGVTLGVNHLLRG
>FUSION-ENST00000660408.1:22029-ENST00000514742.1:212579|63
MCFLLLLFCFVLRQGIALSPR
>FUSION-ENST00000570947.5:95116-ENST00000417961.5:65268|3481
SAMRPWPLPNCAQNQ
>FUSION-ENST00000517974.1:40910-ENST00000519837.5:8015|246
MKILGIFKIF
>FUSION-ENST00000570947.5:95116-ENST00000417961.5:65268|4619
FWCPRDHWGARFSLS
>FUSION-ENST00000578151.1:31528-ENST00000488239.1:116048|20
AIYSYYVFYSQGK
>FUSION-ENST00000660408.1:22029-ENST00000514742.1:212579|814
MSIYIKIHVYIFLR
>FUSION-ENST00000545302.5:45194-ENST00000652379.1:25317|1073
NPRSGFGFLAR
>ENST00000272427.11|SNV-142-G-C|1
AKMAEAESLETAAEHERILR
>FUSION-ENST00000517974.1:40910-ENST00000519837.5:8015|784
MLVPCSSI
>FUSION-ENST00000517974.1:40910-ENST00000519837.5:8015|319
ILLVYCVL
>FUSION-ENST00000545302.5:45194-ENST00000652379.1:25317|1056
SLWKDAR
>FUSION-ENST00000545302.5:45194-ENST00000652379.1:25317|830
TTAVLCSSQGRKQK
>FUSION-ENST00000570947.5:95116-ENST00000417961.5:65268|293
ENRDQVPR
>FUSION-ENST00000660408.1:22029-ENST00000514742.1:212579|223
YKESDFRQDCHVMSCQVL
>FUSION-ENST00000398155.4:158-ENST00000380155.4:15615|2
TIYLTLHLLPQK
>FUSION-ENST00000517974.1:40910-ENST00000519837.5:8015|957
MLVRMVSNSWSQVTHPPWPPK
>FUSION-ENST00000570947.5:95116-ENST00000417961.5:65268|3562
GVLQSPSSQIPEPR
>ENST00000536364.5|SNV-2148-G-C|1
GQIPELIFYA
>FUSION-ENST00000570947.5:95116-ENST00000417961.5:65268|2551
RAGSGIPHADCREWEGELR
>FUSION-ENST00000570947.5:95116-ENST00000417961.5:65268|2105
GSLFCSTDLCVCFYASTMLF
>FUSION-ENST00000570947.5:95116-ENST00000417961.5:65268|1187
MYPPSPPPPAANILYNQRTRTQTR
>FUSION-ENST00000570947.5:95116-ENST00000417961.5:65268|360
MCNSIFF
>ENST00000496492.5|SNV-366500-G-T|11
VGTHVLETSHADSFSGSISR
>FUSION-ENST00000593073.5:2094-ENST00000293443.12:7265|93
ARALLAGASSRWAR
>FUSION-ENST00000517974.1:40910-ENST00000519837.5:8015|1065
MTLLLFMKFFLFEIVLFHHHILNK
>FUSION-ENST00000593073.5:2094-ENST00000293443.12:7265|37
AGPEGGR
>FUSION-ENST00000570947.5:95116-ENST00000417961.5:65268|4228
ATRSPHKGTGLPK
>ENST00000640888.2|SNV-12278-T-C|3
EADVDCLTLGQYTQPTR
>ENST00000651397.1|SNV-679-C-T|1
VVDSTLELVSVEQTLLGPLQQER
>FUSION-ENST00000545302.5:45194-ENST00000652379.1:25317|107
MCCCHGNPAQYERNR
>FUSION-ENST00000570947.5:95116-ENST00000417961.5:65268|3911
QAWPFSSSLPILEPR
>FUSION-ENST00000570947.5:95116-ENST00000417961.5:65268|4055
KSENMVLKR
>FUSION-ENST00000570947.5:95116-ENST00000417961.5:65268|1411
ASYRYQWLK
>ENST00000490799.6|SNV-80946-G-T|2
RHPMDSYSPECNSNEDV
>FUSION-ENST00000637544.1:30880-ENST00000206262.2:87239|273
RPCSPGIEAVSI
>FUSION-ENST00000570947.5:95116-ENST00000417961.5:65268|1553
CHFFRDTHFPGIHDDF
>FUSION-ENST00000570947.5:95116-ENST00000417961.5:65268|4429
IVLVVTVR
>FUSION-ENST00000570947.5:95116-ENST00000417961.5:65268|2221
QCMIITSG
>FUSION-ENST00000637544.1:30880-ENST00000206262.2:87239|245
MARSRLTATSPSR
>FUSION-ENST00000570947.5:95116-ENST00000417961.5:65268|3436
SCGKPWCWMRRSIQF
>FUSION-ENST00000545302.5:45194-ENST00000652379.1:25317|668
ARSWLTAPSASR
>FUSION-ENST00000545302.5:45194-ENST00000652379.1:25317|19
MYVSEMGFGVLSCCPRWSRTPVLK
>FUSION-ENST00000517974.1:40910-ENST00000519837.5:8015|1120
MLFHLFYLQC
>ENST00000467322.1|INDEL-23970-A-AA|4
NTFRLMFRK
>FUSION-ENST00000517974.1:40910-ENST00000519837.5:8015|603
KLFISCSSQLLPQSYATGLTVT
>FUSION-ENST00000570947.5:95116-ENST00000417961.5:65268|2752
SWILMHH
>ENST00000373218.5|SNV-297-A-C|1
SSSAGSGHQPSQRRAIPTR
>ENST00000449420.5|SNV-636901-G-A|2
FVCPGTLKAIVDSPCIYEAEQKAGA
>FUSION-ENST00000570947.5:95116-ENST00000417961.5:65268|2842
NKCPGEPAR
>FUSION-ENST00000570947.5:95116-ENST00000417961.5:65268|4325
MESHSVAQAGVR
>FUSION-ENST00000545302.5:45194-ENST00000652379.1:25317|430
MVVAVPTMVTTGDGESGFDSGEGA
>FUSION-ENST00000570947.5:95116-ENST00000417961.5:65268|705
GHAGCGGR
>FUSION-ENST00000545302.5:45194-ENST00000652379.1:25317|912
MAKCQHLGLMD
>FUSION-ENST00000570947.5:95116-ENST00000417961.5:65268|502
MDDKQKVFR
>ENST00000378024.9|SNV-32177-C-T|2
VPEVNLNAPDVDVHGPDWNLK
>FUSION-ENST00000570947.5:95116-ENST00000417961.5:65268|1692
MCRMGGTFVT
>FUSION-ENST00000517974.1:40910-ENST00000519837.5:8015|620
YEVWFGNTGLHSINTGLR
>FUSION-ENST00000517974.1:40910-ENST00000519837.5:8015|1117
LSLFLAFMFR
>FUSION-ENST00000545302.5:45194-ENST00000652379.1:25317|799
GVPWSVYHR
>FUSION-ENST00000660408.1:22029-ENST00000514742.1:212579|540
MINLMSLGCQK
>ENST00000562648.2|SNV-10783-C-T|8
TLASAICPPCRSSAASTCDGAARCK
>FUSION-ENST00000545302.5:45194-ENST00000652379.1:25317|264
SVVRPGYRGER
>FUSION-ENST00000517974.1:40910-ENST00000519837.5:8015|632
IELELRES
>FUSION-ENST00000545302.5:45194-ENST00000652379.1:25317|1433
APSSDLID
>FUSION-ENST00000570947.5:95116-ENST00000417961.5:65268|467
FCPSLDYLFVFFAGSFK
>FUSION-ENST00000570947.5:95116-ENST00000417961.5:65268|1140
TAFSTWGLPFSST
>FUSION-ENST00000637544.1:30880-ENST00000206262.2:87239|61
GPEAPSSARGAR
>FUSION-ENST00000570947.5:95116-ENST00000417961.5:65268|3182
RFSYLDDLKLR
>ENST00000551996.1|SNV-26683-G-T|2
ALQLQSPYACWRFLLR
>FUSION-ENST00000570947.5:95116-ENST00000417961.5:65268|4586
MSVPTPRFIFGTPRVIVLG
>FUSION-ENST00000570947.5:95116-ENST00000417961.5:65268|2421
MHTNTYRPHMGSFTV
>FUSION-ENST00000570947.5:95116-ENST00000417961.5:65268|2139
CLFLCKYHAVLIAIAL
>ENST00000409694.6|SNV-359710-G-A|5
ISSSTYR
>FUSION-ENST00000570947.5:95116-ENST00000417961.5:65268|117
QDLPDSA
>FUSION-ENST00000570947.5:95116-ENST00000417961.5:65268|295
SLLPPGQQPGVDLSQQRENR
>FUSION-ENST00000570947.5:95116-ENST00000417961.5:65268|4445
ILHIIAIFKQMFK
>FUSION-ENST00000660408.1:22029-ENST00000514742.1:212579|102
LHVLIYILFFFSKISRK
>FUSION-ENST00000660408.1:22029-ENST00000514742.1:212579|18
QVQAVFSVFFMASK
>ENST00000489156.1|SNV-359710-G-A|4
QLNIQVRVPAAGPQLK
>FUSION-ENST00000545302.5:45194-ENST00000652379.1:25317|1244
MISGGRGR
>FUSION-ENST00000570947.5:95116-ENST00000417961.5:65268|2863
SDWVWGKLAGQGGGSR
>FUSION-ENST00000545302.5:45194-ENST00000652379.1:25317|1356
PLSPPPPPPKMTAR
>FUSION-ENST00000545302.5:45194-ENST00000652379.1:25317|1402
MNYLMIYLCTYFQTESRSGR
>FUSION-ENST00000545302.5:45194-ENST00000652379.1:25317|712
DGVSEARPPWLPRQPRETDPGWAR
>FUSION-ENST00000570947.5:95116-ENST00000417961.5:65268|3390
MWYSMQAHRVS
>FUSION-ENST00000570947.5:95116-ENST00000417961.5:65268|2846
DPGWDHLEPAHSLGGR
>FUSION-ENST00000570947.5:95116-ENST00000417961.5:65268|1688
MGGTFVT
>FUSION-ENST00000570947.5:95116-ENST00000417961.5:65268|1566
NFHSQLLQR
>FUSION-ENST00000545302.5:45194-ENST00000652379.1:25317|1439
MPAWPKETLLESETQRAPSSDLID
>FUSION-ENST00000570947.5:95116-ENST00000417961.5:65268|1707
MICIPLGMYQ
>FUSION-ENST00000637544.1:30880-ENST00000206262.2:87239|142
VTLFNPTFPLSYMK
>FUSION-ENST00000545302.5:45194-ENST00000652379.1:25317|1457
GCVGMEMSPR
>FUSION-ENST00000545302.5:45194-ENST00000652379.1:25317|623
SIKKGSSIK
>FUSION-ENST00000570947.5:95116-ENST00000417961.5:65268|1118
MAHELRNHTYIMNSYSNPKGR
>ENST00000616793.5|SNV-132394-A-G|2
EVPGRAGDGSEHCSSPDLR
>FUSION-ENST00000570947.5:95116-ENST00000417961.5:65268|137
MHRPSLHTR
>FUSION-ENST00000570947.5:95116-ENST00000417961.5:65268|3425
AVPDTGAPCSR
>FUSION-ENST00000570947.5:95116-ENST00000417961.5:65268|2200
FVKNEFTVDILIYLWVLYSVPR
>FUSION-ENST00000545302.5:45194-ENST00000652379.1:25317|817
LAGVLKLILNR
>FUSION-ENST00000545302.5:45194-ENST00000652379.1:25317|800
RGFTVLPRLGPR
>ENST00000477969.1|SNV-48412-T-C|2
MSSLTSTFNSASTLFTMDIYAKVRK
>FUSION-ENST00000660408.1:22029-ENST00000514742.1:212579|474
LHSLHPCKHLSCKR
>FUSION-ENST00000517974.1:40910-ENST00000519837.5:8015|621
LSFGSWEITVYVLNVTDSVNQCYSK
>FUSION-ENST00000570947.5:95116-ENST00000417961.5:65268|1399
MCLFDMPDGIVTTYNVKSELCK
>FUSION-ENST00000570947.5:95116-ENST00000417961.5:65268|3738
MEITGMIHR
>FUSION-ENST00000570947.5:95116-ENST00000417961.5:65268|503
GGAPAGIHVSVLPVGCTCR
>FUSION-ENST00000545302.5:45194-ENST00000652379.1:25317|468
VGFVAAVAPGPPVAGPRGSR
>FUSION-ENST00000545302.5:45194-ENST00000652379.1:25317|1077
CICPCPK
>FUSION-ENST00000660408.1:22029-ENST00000514742.1:212579|334
VKAFVKIK
>ENST00000621676.4|SNV-4110-G-A|3
DYLIIVSR
>FUSION-ENST00000517974.1:40910-ENST00000519837.5:8015|1238
KTLLITKAPWK
>FUSION-ENST00000517974.1:40910-ENST00000519837.5:8015|1303
MLIMIIIMSLMSVVSR
>FUSION-ENST00000570947.5:95116-ENST00000417961.5:65268|1990
EYVFPLLYFKPVSLEAR
>FUSION-ENST00000637544.1:30880-ENST00000206262.2:87239|127
QGLRGER
>FUSION-ENST00000660408.1:22029-ENST00000514742.1:212579|195
LLADPIPSHLASSNH
>FUSION-ENST00000570947.5:95116-ENST00000417961.5:65268|2106
MGSLFCSTDLCVCFYASTMLF
>FUSION-ENST00000570947.5:95116-ENST00000417961.5:65268|3985
MVHPMFSSLRQHPPRTAQPTTWK
>ENST00000567914.1|SNV-3550-C-T|2
MPEAPCTTDF
>FUSION-ENST00000545302.5:45194-ENST00000652379.1:25317|880
DTRGKDFNEGSFGHILILW
>FUSION-ENST00000545302.5:45194-ENST00000652379.1:25317|1368
HRALFPSWSWS
>FUSION-ENST00000570947.5:95116-ENST00000417961.5:65268|3402
MVLDEAFYPILTLTCNCYETLGIK
>FUSION-ENST00000570947.5:95116-ENST00000417961.5:65268|3939
AGRALQTGTAQR
>FUSION-ENST00000570947.5:95116-ENST00000417961.5:65268|2061
MIFLMCC
>FUSION-ENST00000570947.5:95116-ENST00000417961.5:65268|3967
MSMKTSAER
>ENST00000481514.5|SNV-17571-C-A|13
RMLWSATPRSTTTGGLR
>FUSION-ENST00000545302.5:45194-ENST00000652379.1:25317|291
MKVKAGALAGR
>FUSION-ENST00000570947.5:95116-ENST00000417961.5:65268|2540
MGGLSLPSSVGPLAAPGGGR
>FUSION-ENST00000570947.5:95116-ENST00000417961.5:65268|2235
MDYVRYLHIGMQCMIITSG
>FUSION-ENST00000545302.5:45194-ENST00000652379.1:25317|87
CLAEEPMGRSYHLWDYD
>FUSION-ENST00000570947.5:95116-ENST00000417961.5:65268|3531
MCLCLLKFLSGIFCSF
>FUSION-ENST00000660408.1:22029-ENST00000514742.1:212579|813
SIYIKIHVYIFLR
>FUSION-ENST00000570947.5:95116-ENST00000417961.5:65268|2544
AGSGIPHAEGGLRNPTR
>FUSION-ENST00000570947.5:95116-ENST00000417961.5:65268|4602
VKPHLYQKIQK
>FUSION-ENST00000570947.5:95116-ENST00000417961.5:65268|2754
TETPSAGERQRSWILMHH
>FUSION-ENST00000570947.5:95116-ENST00000417961.5:65268|1253
VLKINILENVLEIYDNLKK
>ENST00000399781.5|MNV-26870-TC-T|1
ASSLLCLWDFTMK
>FUSION-ENST00000570947.5:95116-ENST00000417961.5:65268|2433
LVFLNHVIPK
>FUSION-ENST00000570947.5:95116-ENST00000417961.5:65268|3825
AGSVQVVLR
>FUSION-ENST00000545302.5:45194-ENST00000652379.1:25317|610
KSVVFMCVNER
>FUSION-ENST00000570947.5:95116-ENST00000417961.5:65268|4233
MSVTVRCCQPLF
>FUSION-ENST00000570947.5:95116-ENST00000417961.5:65268|2526
MIVPLPSSLGNRPCLKK
>FUSION-ENST00000570947.5:95116-ENST00000417961.5:65268|4598
IQKLAGRSGTR
>FUSION-ENST00000570947.5:95116-ENST00000417961.5:65268|1141
FWRFMTI
>FUSION-ENST00000517974.1:40910-ENST00000519837.5:8015|1310
MRSICIIELFGLNEK
>FUSION-ENST00000545302.5:45194-ENST00000652379.1:25317|495
AGLWPTGDPASRPR
>ENST00000405460.9|SNV-164884-T-C|2
NMTRVAPLFSGQAVAGSDYEPVTR
>FUSION-ENST00000570947.5:95116-ENST00000417961.5:65268|363
PYNSPIK
>FUSION-ENST00000660408.1:22029-ENST00000514742.1:212579|253
MVLYKEFSERYLLSH
>FUSION-ENST00000660408.1:22029-ENST00000514742.1:212579|728
GVSTYKPIR
>FUSION-ENST00000570947.5:95116-ENST00000417961.5:65268|3767
LPRLVLNS
>FUSION-ENST00000517974.1:40910-ENST00000519837.5:8015|259
MSFWVSK
>FUSION-ENST00000570947.5:95116-ENST00000417961.5:65268|4200
MLAAHSAHHR
>FUSION-ENST00000570947.5:95116-ENST00000417961.5:65268|3240
SPSTVVAGPHRR
>ENST00000493253.5|MNV-2443-GAA-G|4
MQIEPQGGAGLPEEEPR
>FUSION-ENST00000637544.1:30880-ENST00000206262.2:87239|228
LVLNSRPQVICPPQPPKMLGLQA
>FUSION-ENST00000660408.1:22029-ENST00000514742.1:212579|170
ILAGCLLPSWLLVMTIQWLFLQLCK
>FUSION-ENST00000570947.5:95116-ENST00000417961.5:65268|1270
MIFLVTLSFLQLTSL
>FUSION-ENST00000517974.1:40910-ENST00000519837.5:8015|946
CHCRFFVILL
>FUSION-ENST00000570947.5:95116-ENST00000417961.5:65268|297
GRSLLPPGQQPGVDLSQQRENR
>FUSION-ENST00000517974.1:40910-ENST00000519837.5:8015|223
KEVKITEA
>FUSION-ENST00000660408.1:22029-ENST00000514742.1:212579|318
MAIKFQHEFWQGHSNHISK
>FUSION-ENST00000570947.5:95116-ENST00000417961.5:65268|3007
WSVHPVSPR
>FUSION-ENST00000570947.5:95116-ENST00000417961.5:65268|1607
WKNIPCSWIGRINIVK
>FUSION-ENST00000545302.5:45194-ENST00000652379.1:25317|213
SPADATPRRVGGPLR
>FUSION-ENST00000517974.1:40910-ENST00000519837.5:8015|1189
LLNFLGLR
>FUSION-ENST00000570947.5:95116-ENST00000417961.5:65268|551
ICWCPHPQSQNVGVVWK
>FUSION-ENST00000570947.5:95116-ENST00000417961.5:65268|4261
MNSANNKNNPL
>FUSION-ENST00000570947.5:95116-ENST00000417961.5:65268|2732
LWRAQPR
>FUSION-ENST00000570947.5:95116-ENST00000417961.5:65268|2123
GFHHIGQGWSQTPDLMIHLPWPPK
>FUSION-ENST00000570947.5:95116-ENST00000417961.5:65268|2396
NFIAFVK
>FUSION-ENST00000545302.5:45194-ENST00000652379.1:25317|558
AWPAFGPSCVPVVGGAGRK
>FUSION-ENST00000320785.10:9593-ENST00000520221.5:3736|16
KPWPCRKSLPGK
>FUSION-ENST00000570947.5:95116-ENST00000417961.5:65268|443
MVFKIVLALLGPLCFYIHFR
>FUSION-ENST00000570947.5:95116-ENST00000417961.5:65268|3968
VNILEGRWGFAQLTSVNVT
>FUSION-ENST00000570947.5:95116-ENST00000417961.5:65268|613
PLQSGPGTLSLR
>FUSION-ENST00000545302.5:45194-ENST00000652379.1:25317|779
YTDSPKTQKAVF
>FUSION-ENST00000517974.1:40910-ENST00000519837.5:8015|207
FQDGLLVLPSLLFICCRDCSN
>FUSION-ENST00000545302.5:45194-ENST00000652379.1:25317|642
CRCLCYTNK
>FUSION-ENST00000463221.2:1274-ENST00000564377.6:345551|3
GVPCAQRPGRAAAEAAAAPRSG
>FUSION-ENST00000570947.5:95116-ENST00000417961.5:65268|1036
YFHFHFGQYILDFF
>FUSION-ENST00000545302.5:45194-ENST00000652379.1:25317|1114
SFLNVHLPVS
>FUSION-ENST00000660408.1:22029-ENST00000514742.1:212579|714
TYSLTGTVQGK
>FUSION-ENST00000660408.1:22029-ENST00000514742.1:212579|689
MPLPSSLGDRVRPHLRK
>FUSION-ENST00000593073.5:2094-ENST00000293443.12:7265|66
ALRARAAPPAR
>FUSION-ENST00000570947.5:95116-ENST00000417961.5:65268|302
GPGSDGAGRWAEQQVMGR
>FUSION-ENST00000570947.5:95116-ENST00000417961.5:65268|3052
RAGILMDTR
>FUSION-ENST00000660408.1:22029-ENST00000514742.1:212579|185
WTFICVYPWEIYTILWTFKSKNVTR
>FUSION-ENST00000545302.5:45194-ENST00000652379.1:25317|13
MGFGVLSCCPRWSRTPVLK
>FUSION-ENST00000570947.5:95116-ENST00000417961.5:65268|3040
NLSYFFFLR
>FUSION-ENST00000570947.5:95116-ENST00000417961.5:65268|1709
MYLYNRMICIPLGMYQ
>ENST00000282943.9|SNV-102386-C-T|2
MTLFTSFNSLHSAMESFF
>FUSION-ENST00000637544.1:30880-ENST00000206262.2:87239|280
EYKMSYSTRR
>FUSION-ENST00000660408.1:22029-ENST00000514742.1:212579|14
QVQAVFSVFFMASKILQKR
>FUSION-ENST00000545302.5:45194-ENST00000652379.1:25317|5
MIIIIVGVISR
>FUSION-ENST00000545302.5:45194-ENST00000652379.1:25317|996
HLPGFKRFSCLSLPSSWDYR
>ENST00000453867.7|SNV-58531-G-A|3
VSPVLRDFLEQMLVRDPQER
>FUSION-ENST00000570947.5:95116-ENST00000417961.5:65268|1740
AYPGVCQITEEFQK
>FUSION-ENST00000545302.5:45194-ENST00000652379.1:25317|784
IVTFKVSHFVIQKYTDSPK
>FUSION-ENST00000660408.1:22029-ENST00000514742.1:212579|816
MVPGAKKVGDC
>FUSION-ENST00000517974.1:40910-ENST00000519837.5:8015|930
MMADACNPSYSGG
>ENST00000609378.1|SNV-4294-T-G|5
QLNSGLSGK
>FUSION-ENST00000660408.1:22029-ENST00000514742.1:212579|935
TIRFNMAVFKNMSMK
>FUSION-ENST00000570947.5:95116-ENST00000417961.5:65268|4416
MNCLSFCLS
>FUSION-ENST00000570947.5:95116-ENST00000417961.5:65268|4223
MQFPQSCPVPAFPNIGCPR
>ENST00000354725.8|SNV-277033-G-C|5
AKQFLPFLHR
>FUSION-ENST00000570947.5:95116-ENST00000417961.5:65268|3290
VCSLLQDDVMMPQR
>FUSION-ENST00000660408.1:22029-ENST00000514742.1:212579|584
MYKFFTYMWQNKSLNQA
>ENST00000346193.4|SNV-2150-G-A|2
MKYGAWYLKPKL
>FUSION-ENST00000570947.5:95116-ENST00000417961.5:65268|3420
CRHTVCHDQAR
>FUSION-ENST00000545302.5:45194-ENST00000652379.1:25317|509
VARRLGR
>FUSION-ENST00000637544.1:30880-ENST00000206262.2:87239|65
AHPGRPAAVGAGRAARGPEAPSSAR
>FUSION-ENST00000517974.1:40910-ENST00000519837.5:8015|267
MFLLSWIK
>FUSION-ENST00000570947.5:95116-ENST00000417961.5:65268|1614
EDTNKWK
>FUSION-ENST00000637544.1:30880-ENST00000206262.2:87239|2
GAFECPR
>FUSION-ENST00000517974.1:40910-ENST00000519837.5:8015|1323
QILDICNKK
>FUSION-ENST00000570947.5:95116-ENST00000417961.5:65268|1081
MPDWCLLQN
>FUSION-ENST00000517974.1:40910-ENST00000519837.5:8015|717
KEMNFVPAKLFNHSYYFR
>FUSION-ENST00000570947.5:95116-ENST00000417961.5:65268|4481
PFLTLRRFPFNSSLLNF
>FUSION-ENST00000570947.5:95116-ENST00000417961.5:65268|591
SSRPAWAT
>FUSION-ENST00000570947.5:95116-ENST00000417961.5:65268|3875
LIPCLLPPG
>ENST00000456938.6|SNV-72619-C-A|2
CRTVLRLFS
>FUSION-ENST00000545302.5:45194-ENST00000652379.1:25317|1031
ERLSILWLE
>FUSION-ENST00000570947.5:95116-ENST00000417961.5:65268|2074
MFLVDFLSGKSVQC
>ENST00000547764.1|SNV-31725-C-A|1
IALPSPSPYIDWWV
>FUSION-ENST00000570947.5:95116-ENST00000417961.5:65268|353
MSHHTQPILSLLKISFFS
>FUSION-ENST00000660408.1:22029-ENST00000514742.1:212579|876
CANLALISVLNFGWCDAKSEK
>ENST00000542357.1|SNV-7341-C-A|3
SESLGGSRLSYLASRMGISLPR
>FUSION-ENST00000660408.1:22029-ENST00000514742.1:212579|341
MSFGRDIQTISANYK
>FUSION-ENST00000570947.5:95116-ENST00000417961.5:65268|792
MFHICWKLQPLRGPR
>FUSION-ENST00000570947.5:95116-ENST00000417961.5:65268|3868
MLPAPVPTAATALTWSPRASVASS
>FUSION-ENST00000570947.5:95116-ENST00000417961.5:65268|3388
MQAHRVS
>FUSION-ENST00000570947.5:95116-ENST00000417961.5:65268|1618
MSRMVLPR
>FUSION-ENST00000570947.5:95116-ENST00000417961.5:65268|1685
MSFAHFLMGCLFFLVK
>FUSION-ENST00000517974.1:40910-ENST00000519837.5:8015|17
ISVKLGFFISGVIR
>FUSION-ENST00000570947.5:95116-ENST00000417961.5:65268|852
LFISFSILRSAAPREDR
>FUSION-ENST00000545302.5:45194-ENST00000652379.1:25317|1328
QLQEENKTRILSDTALTTR
>FUSION-ENST00000660408.1:22029-ENST00000514742.1:212579|707
MRFVKPYHLVSHACNR
>FUSION-ENST00000545302.5:45194-ENST00000652379.1:25317|1469
VGRLGSDWTTPDRAVLGGGLTYR
>FUSION-ENST00000660408.1:22029-ENST00000514742.1:212579|453
CLSFFCKMCTIKFWD
>FUSION-ENST00000570947.5:95116-ENST00000417961.5:65268|3086
SSWRVFKR
>FUSION-ENST00000517974.1:40910-ENST00000519837.5:8015|60
LETIPTR
>FUSION-ENST00000463221.2:1274-ENST00000564377.6:345551|7
RGVPCAQRPGR
>FUSION-ENST00000660408.1:22029-ENST00000514742.1:212579|706
MRFVKPYHLVSHACNRSTLGG
>ENST00000591455.5|SNV-74049-G-A|3
IAEVANEIENLGSTEER
>FUSION-ENST00000570947.5:95116-ENST00000417961.5:65268|4495
TVPNRSGESGHPR
>FUSION-ENST00000578151.1:31528-ENST00000488239.1:116048|95
DHQNATGRRLR
>FUSION-ENST00000570947.5:95116-ENST00000417961.5:65268|1126
RGAGCQGNQPCAQR
>FUSION-ENST00000570947.5:95116-ENST00000417961.5:65268|2909
VNLNKQDFQVFCLNEVR
>FUSION-ENST00000545302.5:45194-ENST00000652379.1:25317|111
TLLSLTLVWHGEET
>FUSION-ENST00000570947.5:95116-ENST00000417961.5:65268|1677
MVRLVGQGGAGAASCTPQSK
>FUSION-ENST00000517974.1:40910-ENST00000519837.5:8015|1230
HLGNVYFLETYFLLNLLCHNSTL
>FUSION-ENST00000545302.5:45194-ENST00000652379.1:25317|276
MVNYAWAGRSQR
>FUSION-ENST00000570947.5:95116-ENST00000417961.5:65268|4259
AAPVGWEPCLPLLVVETGECHGCGR
>FUSION-ENST00000545302.5:45194-ENST00000652379.1:25317|1135
YTPATVYGIKSIIKYV
>FUSION-ENST00000570947.5:95116-ENST00000417961.5:65268|3547
VGMAITSPGADFVSR
>ENST00000409694.6|SNV-359710-G-A|4
MISSSTYREQHR
>FUSION-ENST00000545302.5:45194-ENST00000652379.1:25317|782
VSHFVIQKYTDSPK
>FUSION-ENST00000570947.5:95116-ENST00000417961.5:65268|1581
LPLTFLTELEK
>FUSION-ENST00000570947.5:95116-ENST00000417961.5:65268|4076
NVKLHSRER
>FUSION-ENST00000588168.5:69827-ENST00000477516.1:131638|3
ILPAPQFGK
>FUSION-ENST00000517974.1:40910-ENST00000519837.5:8015|1322
MQILDICNKKVLLNSCENCNCK
>FUSION-ENST00000660408.1:22029-ENST00000514742.1:212579|340
SFGRDIQTISANYK
>FUSION-ENST00000545302.5:45194-ENST00000652379.1:25317|1421
STDPFFLSFFLSFFLSFFLSFFLS
>FUSION-ENST00000660408.1:22029-ENST00000514742.1:212579|391
EENTSLSDK
>FUSION-ENST00000570947.5:95116-ENST00000417961.5:65268|1284
FLGLEVQAQAAGR
>FUSION-ENST00000320785.10:9593-ENST00000520221.5:3736|14
SLPGKSWTPGATPR
>FUSION-ENST00000570947.5:95116-ENST00000417961.5:65268|1428
MASLLCAHVASPCVLTAGVSSSSYK
>FUSION-ENST00000545302.5:45194-ENST00000652379.1:25317|1037
MVTSTHKVPTER
>ENST00000479601.5|SNV-30655-G-T|6
MEAEVLQRLHDNLDPSPLR
>FUSION-ENST00000570947.5:95116-ENST00000417961.5:65268|3476
APSCPQGRPAHLSGLLRSRPR
>FUSION-ENST00000570947.5:95116-ENST00000417961.5:65268|3503
FKFTISLENLFCY
>FUSION-ENST00000660408.1:22029-ENST00000514742.1:212579|840
MFFVILPILRAFSCIMDKNPK
>FUSION-ENST00000517974.1:40910-ENST00000519837.5:8015|1129
MNEYVFHFIIYTNLCSNILCRLF
>FUSION-ENST00000570947.5:95116-ENST00000417961.5:65268|4415
NCLSFCLS
>FUSION-ENST00000545302.5:45194-ENST00000652379.1:25317|263
SVVRPGYRGERLIEPSSSWFPPK
>FUSION-ENST00000517974.1:40910-ENST00000519837.5:8015|21
RIYQKALLSGVPIIETFISVSY
>FUSION-ENST00000570947.5:95116-ENST00000417961.5:65268|456
ALPLLSPR
>FUSION-ENST00000517974.1:40910-ENST00000519837.5:8015|1229
NQKLTSDSK
>FUSION-ENST00000570947.5:95116-ENST00000417961.5:65268|4413
DHNFQDPFCQILPFNWR
>FUSION-ENST00000517974.1:40910-ENST00000519837.5:8015|845
MKIVNGLPTVIKR
>FUSION-ENST00000570947.5:95116-ENST00000417961.5:65268|587
REAEVAVS
>FUSION-ENST00000570947.5:95116-ENST00000417961.5:65268|1963
MMDLELGAIK
>FUSION-ENST00000578151.1:31528-ENST00000488239.1:116048|117
RPLLYENK
>FUSION-ENST00000517974.1:40910-ENST00000519837.5:8015|103
LELELIPILV
>FUSION-ENST00000570947.5:95116-ENST00000417961.5:65268|386
AVGALGICT
>FUSION-ENST00000637544.1:30880-ENST00000206262.2:87239|232
MRFLFIE
>FUSION-ENST00000545302.5:45194-ENST00000652379.1:25317|1205
GGEERRER
>FUSION-ENST00000545302.5:45194-ENST00000652379.1:25317|531
VAWAGGVVGDATSRPRGRYIFR
>FUSION-ENST00000545302.5:45194-ENST00000652379.1:25317|706
LFFSLVR
>FUSION-ENST00000570947.5:95116-ENST00000417961.5:65268|846
ENRPGLYERLK
>FUSION-ENST00000570947.5:95116-ENST00000417961.5:65268|4480
RFPFNSSLLNF
>FUSION-ENST00000570947.5:95116-ENST00000417961.5:65268|4318
DLGSLQAPPPR
>FUSION-ENST00000517974.1:40910-ENST00000519837.5:8015|1077
DSVSEKKK
>ENST00000567120.5|SNV-2328-T-C|1
ISSKPILPHR
>ENST00000504154.6|SNV-343920-G-A|2
NGAHCTDAVNGYTCICPK
>FUSION-ENST00000570947.5:95116-ENST00000417961.5:65268|911
MGTGSWQPPASLLSLTRGRSSA
>FUSION-ENST00000570947.5:95116-ENST00000417961.5:65268|4064
MPAPVIQWPPTGALPR
>FUSION-ENST00000517974.1:40910-ENST00000519837.5:8015|674
LKENGSLASVGLISYNSPLIRLK
>FUSION-ENST00000570947.5:95116-ENST00000417961.5:65268|1857
MSENMQCLGFCSCFGLLR
>FUSION-ENST00000517974.1:40910-ENST00000519837.5:8015|469
ITGMSHPHLASLFFIQTR
>FUSION-ENST00000545302.5:45194-ENST00000652379.1:25317|1450
PSFPSVCLQLPQA
>FUSION-ENST00000570947.5:95116-ENST00000417961.5:65268|2488
AGSGIPHADCGEWEGGLR
>FUSION-ENST00000570947.5:95116-ENST00000417961.5:65268|3674
TSYQASPPHTVPSGISGVRDTR
>FUSION-ENST00000637544.1:30880-ENST00000206262.2:87239|176
QLGVGYKNFRLEDLIL
>ENST00000606471.5|SNV-12825-C-A|1
INITQLGLK
>FUSION-ENST00000554887.5:1168-ENST00000267584.9:45707|51
STNISAPGSGIRNTLVVK
>FUSION-ENST00000545302.5:45194-ENST00000652379.1:25317|38
LQARTTTPADFYVVSHVFR
>FUSION-ENST00000570947.5:95116-ENST00000417961.5:65268|3621
MKVGFPLSLPALPCSCWR
>ENST00000493857.1|SNV-128857-G-A|2
TLSSRHRPRTSWSRP
>FUSION-ENST00000570947.5:95116-ENST00000417961.5:65268|2902
QDFQVFCLNEVRGALCSLCLRK
>FUSION-ENST00000570947.5:95116-ENST00000417961.5:65268|2008
MYFQIAFLQAH
>FUSION-ENST00000517974.1:40910-ENST00000519837.5:8015|1259
MGGRCVFR
>FUSION-ENST00000570947.5:95116-ENST00000417961.5:65268|1102
VLEGVGPQEDLDR
>FUSION-ENST00000570947.5:95116-ENST00000417961.5:65268|2767
MLLASLQGACVKARCHQNGMK
>FUSION-ENST00000570947.5:95116-ENST00000417961.5:65268|668
GIHSETRLCYTMVLSHCVSA
>FUSION-ENST00000517974.1:40910-ENST00000519837.5:8015|732
FPSALTLARRQK
>FUSION-ENST00000570947.5:95116-ENST00000417961.5:65268|3720
VWTPRCPCVCGLHSFYVCVDSPR
>FUSION-ENST00000570947.5:95116-ENST00000417961.5:65268|273
WDFMGWLHVSLWTKVSLGNWTWVK
>ENST00000479034.5|SNV-31021-G-A|6
VRLAGDGDIPLPGVLLHHHESAK
>FUSION-ENST00000570947.5:95116-ENST00000417961.5:65268|2796
LSLSVFTFWNKGLLPPAFDQLPSK
>FUSION-ENST00000554887.5:1168-ENST00000267584.9:45707|16
TQGVIAGPQAALGTPLPVRLRGGR
>FUSION-ENST00000570947.5:95116-ENST00000417961.5:65268|1643
MNELPFTIATK
>FUSION-ENST00000637544.1:30880-ENST00000206262.2:87239|163
VWLRSPHSLK
>FUSION-ENST00000570947.5:95116-ENST00000417961.5:65268|452
GDCCFLLEVRAGDGALEKGGWR
>FUSION-ENST00000570947.5:95116-ENST00000417961.5:65268|3260
HQPASPGIGTLVHTVCAFLK
>FUSION-ENST00000570947.5:95116-ENST00000417961.5:65268|869
SAFKQRK
>FUSION-ENST00000570947.5:95116-ENST00000417961.5:65268|508
VPVLPVGCTCR
>FUSION-ENST00000517974.1:40910-ENST00000519837.5:8015|934
MLLNQTGQ
>FUSION-ENST00000570947.5:95116-ENST00000417961.5:65268|573
VFAFFLGK
>FUSION-ENST00000545302.5:45194-ENST00000652379.1:25317|433
PTGADPLR
>FUSION-ENST00000545302.5:45194-ENST00000652379.1:25317|1509
LPSDPPAK
>FUSION-ENST00000570947.5:95116-ENST00000417961.5:65268|2632
VVGPGGSQLVAR
>FUSION-ENST00000517974.1:40910-ENST00000519837.5:8015|165
RYFESMK
>FUSION-ENST00000570947.5:95116-ENST00000417961.5:65268|1768
MTLPALAFLPADHTLR
>ENST00000576985.6|SNV-9384-G-A|1
GSGSRRR
>FUSION-ENST00000660408.1:22029-ENST00000514742.1:212579|383
KHVLLHVCLKIK
>FUSION-ENST00000660408.1:22029-ENST00000514742.1:212579|976
EAKPGVSLQPQSSRPAWTT
>FUSION-ENST00000660408.1:22029-ENST00000514742.1:212579|369
QEAGILLLLKSASLK
>ENST00000649367.1|SNV-43309-A-G|3
ADVYWGIPYPSYGVWR
>ENST00000382881.7|SNV-44199-C-T|4
MWQETFFRMENLQLIIILILGSPS
>FUSION-ENST00000570947.5:95116-ENST00000417961.5:65268|1669
ISDVELFIICLLLPK
>FUSION-ENST00000570947.5:95116-ENST00000417961.5:65268|1146
TLWWESR
>ENST00000253247.9|SNV-19642-A-G|3
FLALKQTPGFHTVIGDTVTGLLER
>FUSION-ENST00000545302.5:45194-ENST00000652379.1:25317|771
ADTLTGR
>FUSION-ENST00000570947.5:95116-ENST00000417961.5:65268|1083
QLTALAACDF
>FUSION-ENST00000660408.1:22029-ENST00000514742.1:212579|479
MLHSLHPCK
>FUSION-ENST00000570947.5:95116-ENST00000417961.5:65268|4179
MEKPPNTKFAR
>ENST00000361055.9|SNV-24181-C-G|2
KENCPACSQLPQNIQFSPSGK
>FUSION-ENST00000517974.1:40910-ENST00000519837.5:8015|728
QIIMRVPPNHLK
>ENST00000253247.9|SNV-19642-A-G|4
KFLALKQTPGFHTVIGDTVTGLLER
>FUSION-ENST00000517974.1:40910-ENST00000519837.5:8015|461
CVAQAGVQ
>FUSION-ENST00000570947.5:95116-ENST00000417961.5:65268|2582
QASLLLLALDSR
>FUSION-ENST00000637544.1:30880-ENST00000206262.2:87239|74
AAPRTRGSPR
>ENST00000460120.5|INDEL-32687-C-CT|1
IGIEEADSFF
>FUSION-ENST00000517974.1:40910-ENST00000519837.5:8015|24
MLCITGYKN
>FUSION-ENST00000660408.1:22029-ENST00000514742.1:212579|877
CANLALISVLNFGWCDAK
>FUSION-ENST00000517974.1:40910-ENST00000519837.5:8015|560
LIFCMFSR
>FUSION-ENST00000545302.5:45194-ENST00000652379.1:25317|876
EGESELNHQTQER
>FUSION-ENST00000545302.5:45194-ENST00000652379.1:25317|1510
MLPSDPPAK
>FUSION-ENST00000545302.5:45194-ENST00000652379.1:25317|108
MMCCCHGNPAQYERNR
>FUSION-ENST00000570947.5:95116-ENST00000417961.5:65268|2363
ICHRCFQ
>FUSION-ENST00000570947.5:95116-ENST00000417961.5:65268|4146
LPSCSGPGPPPSSCSLLCLAAWER
>FUSION-ENST00000554887.5:1168-ENST00000267584.9:45707|20
CERTQGVIAGPQAALGTPLPVR
>FUSION-ENST00000517974.1:40910-ENST00000519837.5:8015|899
MFFRTQVSYR
>FUSION-ENST00000660408.1:22029-ENST00000514742.1:212579|321
GSFTMAIK
>FUSION-ENST00000570947.5:95116-ENST00000417961.5:65268|3908
GQGCGCSR
>FUSION-ENST00000517974.1:40910-ENST00000519837.5:8015|276
GLFLPLKYNLCDL
>FUSION-ENST00000517974.1:40910-ENST00000519837.5:8015|1188
LLNFLGLRCILCK
>FUSION-ENST00000660408.1:22029-ENST00000514742.1:212579|172
MFGSSTALVSGW
>FUSION-ENST00000517974.1:40910-ENST00000519837.5:8015|9
LPSVCVCFR
>FUSION-ENST00000570947.5:95116-ENST00000417961.5:65268|1194
MWRVYLGHV
>FUSION-ENST00000545302.5:45194-ENST00000652379.1:25317|1431
CWDDWREAPCLLGPKRPSWK
>FUSION-ENST00000570947.5:95116-ENST00000417961.5:65268|237
MPLLLPPCR
>FUSION-ENST00000578151.1:31528-ENST00000488239.1:116048|208
MVKPHLY
>FUSION-ENST00000570947.5:95116-ENST00000417961.5:65268|3151
GVCSNELGDLWIR
>FUSION-ENST00000474657.5:17682-ENST00000344103.8:8371|8
MLGKQEVIRGWEEGVAQK
>FUSION-ENST00000660408.1:22029-ENST00000514742.1:212579|486
LKLLSKIM
>FUSION-ENST00000570947.5:95116-ENST00000417961.5:65268|4013
TAYLSAQLGKAEPPGR
>FUSION-ENST00000570947.5:95116-ENST00000417961.5:65268|2857
ESCSVAQAGVQGYGLGSLQPPPPR
>FUSION-ENST00000570947.5:95116-ENST00000417961.5:65268|292
ENRDQVPRGVEGFGAATLR
>ENST00000263967.4|SNV-70190-G-A|7
AISTRDPLSEITK
>FUSION-ENST00000517974.1:40910-ENST00000519837.5:8015|1096
LPLRPANFLYF
>FUSION-ENST00000570947.5:95116-ENST00000417961.5:65268|2555
MPSIAQSGR
>FUSION-ENST00000570947.5:95116-ENST00000417961.5:65268|1565
MNFHSQLLQRE
>ENST00000366574.7|SNV-749959-C-A|3
VSTSSVVEGKELHTRSSSENAK
>FUSION-ENST00000570947.5:95116-ENST00000417961.5:65268|2237
MTVNICTSLCA
>FUSION-ENST00000570947.5:95116-ENST00000417961.5:65268|2367
MQSCAVCFTGLATFTQHNYCGSR
>FUSION-ENST00000570947.5:95116-ENST00000417961.5:65268|3085
SFCSRCLLFSQWR
>FUSION-ENST00000545302.5:45194-ENST00000652379.1:25317|584
AVAPEARAATRGDPPR
>FUSION-ENST00000570947.5:95116-ENST00000417961.5:65268|122
WLQRVGEEK
>FUSION-ENST00000570947.5:95116-ENST00000417961.5:65268|793
FHICWKLQPLR
>FUSION-ENST00000545302.5:45194-ENST00000652379.1:25317|277
VNYAWAGR
>FUSION-ENST00000570947.5:95116-ENST00000417961.5:65268|484
MWALFGNK
>ENST00000328879.9|SNV-30655-G-T|2
LHDNLDPSPLR
>FUSION-ENST00000570947.5:95116-ENST00000417961.5:65268|1292
RPSSGPHKGTLQTGQLKQQTFVFLK
>FUSION-ENST00000570947.5:95116-ENST00000417961.5:65268|86
DSSLGSTCHSRGRTETR
>FUSION-ENST00000570947.5:95116-ENST00000417961.5:65268|1791
QTFKIHLMIVK
>ENST00000394236.9|SNV-52642-G-A|4
RHANSLLEETKQGNLER
>FUSION-ENST00000660408.1:22029-ENST00000514742.1:212579|550
EVCENTPR
>FUSION-ENST00000570947.5:95116-ENST00000417961.5:65268|1278
WQPQTPCSSLILGGGSSVR
>ENST00000646262.1|SNV-318055-G-A|4
ESIDVKSISSQGSDAPSLQNRR
>FUSION-ENST00000545302.5:45194-ENST00000652379.1:25317|478
WPAGRPPLPGGSS
>FUSION-ENST00000570947.5:95116-ENST00000417961.5:65268|4626
LTVRREVS
>FUSION-ENST00000637544.1:30880-ENST00000206262.2:87239|222
LDMLGQLEGEATIHMTFE
>FUSION-ENST00000570947.5:95116-ENST00000417961.5:65268|3852
KNLTSVLFNFIK
>ENST00000375755.8|SNV-19803-G-C|2
TKELDPLLGDLHCEIR
>FUSION-ENST00000545302.5:45194-ENST00000652379.1:25317|1405
RVCVGRGCGVGTEGSVLR
>FUSION-ENST00000517974.1:40910-ENST00000519837.5:8015|973
MLCELNQILRICNARLSHVSL
>FUSION-ENST00000545302.5:45194-ENST00000652379.1:25317|957
HKHHLDPLREFSGR
>FUSION-ENST00000570947.5:95116-ENST00000417961.5:65268|3157
MCSNELGDLWIR
>FUSION-ENST00000570947.5:95116-ENST00000417961.5:65268|619
QGLRAMVCKDTSGSSAISHFHH
>FUSION-ENST00000660408.1:22029-ENST00000514742.1:212579|674
MMIGRIY
>ENST00000548312.5|SNV-43528-C-G|2
VGPAERMSK
>FUSION-ENST00000570947.5:95116-ENST00000417961.5:65268|3125
WGWAVLGVQPAARRFASHVR
>FUSION-ENST00000660408.1:22029-ENST00000514742.1:212579|711
GELWELQFK
>FUSION-ENST00000570947.5:95116-ENST00000417961.5:65268|3627
LEDPGRRLPLSWPGAVAGTT
>FUSION-ENST00000570947.5:95116-ENST00000417961.5:65268|4108
MSDVAADER
>FUSION-ENST00000570947.5:95116-ENST00000417961.5:65268|4582
MRVGPHQ
>FUSION-ENST00000570947.5:95116-ENST00000417961.5:65268|2809
GASHAPAGSR
>FUSION-ENST00000570947.5:95116-ENST00000417961.5:65268|4409
NTDGPQPVIVQLTMFQLYDGQR
>FUSION-ENST00000517974.1:40910-ENST00000519837.5:8015|8
LPSVCVCFRWY
>FUSION-ENST00000570947.5:95116-ENST00000417961.5:65268|3065
RAGRLMDTR
>ENST00000323011.7|SNV-64321-G-T|1
VVYSILQVQPYFSVEPKTGVIK
>FUSION-ENST00000570947.5:95116-ENST00000417961.5:65268|1741
EKAYPGVCQITEEFQKEQCR
>FUSION-ENST00000570947.5:95116-ENST00000417961.5:65268|701
VFHCSSNFISLSLESATR
>FUSION-ENST00000570947.5:95116-ENST00000417961.5:65268|1480
YFDKGMQSVITILG
>FUSION-ENST00000545302.5:45194-ENST00000652379.1:25317|535
FWGQVSVSRVAWAGGVVGDATSRPR
>FUSION-ENST00000517974.1:40910-ENST00000519837.5:8015|1037
MQTYVSQNLRPLS
>FUSION-ENST00000660408.1:22029-ENST00000514742.1:212579|127
MSLLVNTKTFR
>FUSION-ENST00000570947.5:95116-ENST00000417961.5:65268|1321
SGFWRSVHEK
>FUSION-ENST00000660408.1:22029-ENST00000514742.1:212579|89
MKLLTFVSNVCWRGK
>FUSION-ENST00000570947.5:95116-ENST00000417961.5:65268|2122
MIHLPWPPK
>FUSION-ENST00000545302.5:45194-ENST00000652379.1:25317|911
AKCQHLGLMD
>FUSION-ENST00000499346.7:22029-ENST00000514742.1:212579|9
VSLSTLGSMPNCDFNAR
>FUSION-ENST00000545302.5:45194-ENST00000652379.1:25317|224
VVCVGGR
>FUSION-ENST00000578151.1:31528-ENST00000488239.1:116048|152
PSAHYDK
>FUSION-ENST00000578151.1:31528-ENST00000488239.1:116048|74
CPLLRLTNGTLLPPR
>ENST00000282268.7|SNV-126162-A-G|5
TKIRSLHNR
>ENST00000479005.1|SNV-864-C-A|4
MIHCPTVMEKNSLPSN
>ENST00000483754.1|SNV-11472-G-A|6
QHVQILKQRPLPEVQPVKIYPR
>FUSION-ENST00000578151.1:31528-ENST00000488239.1:116048|203
PVISALWEAEAGGSPEVGSLR
>FUSION-ENST00000660408.1:22029-ENST00000514742.1:212579|754
LLFTLLHHCYHIFK
>ENST00000580170.5|SNV-809319-G-C|1
QFHFTGWPHHGVPYHATGLLGFVR
>FUSION-ENST00000545302.5:45194-ENST00000652379.1:25317|1261
FLSVSRSISVFLGRSLSFSR
>FUSION-ENST00000396700.5:75633-ENST00000579407.5:13257|10
TSGYTGRCGR
>FUSION-ENST00000578151.1:31528-ENST00000488239.1:116048|92
SVLFSTVALATCGY
>FUSION-ENST00000570947.5:95116-ENST00000417961.5:65268|4571
MYRAPFLFLGG
>FUSION-ENST00000517974.1:40910-ENST00000519837.5:8015|985
LSLPYLPDGYSNLMEK
>FUSION-ENST00000660408.1:22029-ENST00000514742.1:212579|111
YIPFCGLLKAK
>FUSION-ENST00000545302.5:45194-ENST00000652379.1:25317|349
MLTSYATPER
>FUSION-ENST00000517974.1:40910-ENST00000519837.5:8015|270
MEVSRCYMISVIS
>ENST00000484330.5|SNV-46696-A-G|1
GRLMAYVLQVMDFTSSLLV
>FUSION-ENST00000517974.1:40910-ENST00000519837.5:8015|653
LQGWGVSHIGVYIHKNSCLSFY
>FUSION-ENST00000660408.1:22029-ENST00000514742.1:212579|860
ELSIPVAVLR
>FUSION-ENST00000570947.5:95116-ENST00000417961.5:65268|1980
MPEARWLKQQNLFSHNSGSWK
>ENST00000338040.6|SNV-29060-G-A|4
ERDFVYSK
>FUSION-ENST00000570947.5:95116-ENST00000417961.5:65268|3762
NFLFSLSHWLRPPASCMSPR
>FUSION-ENST00000570947.5:95116-ENST00000417961.5:65268|1527
MVFDGSCPKT
>FUSION-ENST00000517974.1:40910-ENST00000519837.5:8015|655
MILKHKK
>FUSION-ENST00000570947.5:95116-ENST00000417961.5:65268|1611
MVLPRVSCRVFVVLGFTFK
>ENST00000382881.7|SNV-44199-C-T|3
WQETFFRMENLQLIIILILGSPS
>FUSION-ENST00000570947.5:95116-ENST00000417961.5:65268|1338
TSRVPSPGETAFR
>ENST00000254579.11|SNV-73532-G-A|4
SSPVWVPK
>FUSION-ENST00000545302.5:45194-ENST00000652379.1:25317|889
TAESIEDTGESVFK
>FUSION-ENST00000570947.5:95116-ENST00000417961.5:65268|791
FHICWKLQPLRGPR
>FUSION-ENST00000570947.5:95116-ENST00000417961.5:65268|4046
MYKQLINFLR
>FUSION-ENST00000570947.5:95116-ENST00000417961.5:65268|1845
ASTSIYVPAK
>FUSION-ENST00000637544.1:30880-ENST00000206262.2:87239|117
LQTLFCFEGSNK
>FUSION-ENST00000570947.5:95116-ENST00000417961.5:65268|2568
LVQVLSWETRPHR
>FUSION-ENST00000660408.1:22029-ENST00000514742.1:212579|680
TILANMVK
>FUSION-ENST00000545302.5:45194-ENST00000652379.1:25317|520
APGAPCVAAMVAFLGTGVRVAR
>FUSION-ENST00000570947.5:95116-ENST00000417961.5:65268|4457
YHFLFQHFELSFLLSQSSWVCQFC
>FUSION-ENST00000545302.5:45194-ENST00000652379.1:25317|1081
PEEFSQCASARVLSDL
>FUSION-ENST00000570947.5:95116-ENST00000417961.5:65268|3003
RSSSGGSLGMSSQFCFTKTK
>ENST00000498224.5|SNV-13005-T-G|1
TSILFRR
>FUSION-ENST00000570947.5:95116-ENST00000417961.5:65268|2213
LVAPFYILKPCMRIQFFHVLANS
>FUSION-ENST00000570947.5:95116-ENST00000417961.5:65268|1373
NASCLTGQGNGKPRKASLLLNWEVK
>FUSION-ENST00000660408.1:22029-ENST00000514742.1:212579|724
SYMVANK
>FUSION-ENST00000517974.1:40910-ENST00000519837.5:8015|399
MVNILTFSNFFEFVLRK
>FUSION-ENST00000545302.5:45194-ENST00000652379.1:25317|622
EGIVDKDVYFTYEK
>ENST00000380701.8|SNV-171894-A-T|3
AQAAQSESVLQK
>ENST00000616793.5|SNV-132394-A-G|4
EAECNMSSPKREVPGR
>FUSION-ENST00000570947.5:95116-ENST00000417961.5:65268|3468
ASPQPCQR
>FUSION-ENST00000660408.1:22029-ENST00000514742.1:212579|395
MVDLNTNISITTLNVK
>FUSION-ENST00000570947.5:95116-ENST00000417961.5:65268|274
WDFMGWLHVSLWTK
>FUSION-ENST00000660408.1:22029-ENST00000514742.1:212579|902
KMDILQLHDF
>FUSION-ENST00000570947.5:95116-ENST00000417961.5:65268|440
ISVEPGMMAHTCNPSTLGG
>FUSION-ENST00000578151.1:31528-ENST00000488239.1:116048|55
MLMCDTVVHFDDMNMPQLNYIFC
>FUSION-ENST00000517974.1:40910-ENST00000519837.5:8015|431
SFWAGRW
>FUSION-ENST00000570947.5:95116-ENST00000417961.5:65268|180
WANIFRPETPRKAQETR
>FUSION-ENST00000570947.5:95116-ENST00000417961.5:65268|3990
TDSVPDL
>FUSION-ENST00000545302.5:45194-ENST00000652379.1:25317|1228
VDLVSCLFHRHHRR
>FUSION-ENST00000570947.5:95116-ENST00000417961.5:65268|3781
VAGTTGARHLAR
>FUSION-ENST00000517974.1:40910-ENST00000519837.5:8015|1095
MVKPCLY
>FUSION-ENST00000637544.1:30880-ENST00000206262.2:87239|135
VFLLPAPLGHSGK
>FUSION-ENST00000570947.5:95116-ENST00000417961.5:65268|1736
VLVQKQTHRPTEQNR
>FUSION-ENST00000517974.1:40910-ENST00000519837.5:8015|280
WGYYLSTSSFSK
>FUSION-ENST00000570947.5:95116-ENST00000417961.5:65268|1290
GTLQTGQLKQQTFVFLK
>FUSION-ENST00000517974.1:40910-ENST00000519837.5:8015|224
MKEVKITEA
>FUSION-ENST00000660408.1:22029-ENST00000514742.1:212579|560
MFLSIMCCK
>FUSION-ENST00000517974.1:40910-ENST00000519837.5:8015|450
MFVFRACTL
>FUSION-ENST00000517974.1:40910-ENST00000519837.5:8015|759
HQLWFHSK
>FUSION-ENST00000517974.1:40910-ENST00000519837.5:8015|1216
FSSYHKSCREHLNGMFFMR
>FUSION-ENST00000254480.10:44078-ENST00000510657.1:309801|4
RFSCLGLLHSWDYRCFR
>FUSION-ENST00000383657.10:2842-ENST00000506361.5:90487|47
FFQTGALLETMGDVK
>FUSION-ENST00000517974.1:40910-ENST00000519837.5:8015|484
QMYKGRSMSVHTILFFFFFLR
>FUSION-ENST00000545302.5:45194-ENST00000652379.1:25317|343
SVMPLDVR
>FUSION-ENST00000545302.5:45194-ENST00000652379.1:25317|1237
CPSLSFYVCLFLCQSVRHPRAG
>FUSION-ENST00000545302.5:45194-ENST00000652379.1:25317|401
LECSKQAR
>FUSION-ENST00000545302.5:45194-ENST00000652379.1:25317|1106
MDTSALAR
>FUSION-ENST00000545302.5:45194-ENST00000652379.1:25317|133
RRPVSSRWPLK
>FUSION-ENST00000517974.1:40910-ENST00000519837.5:8015|1047
MPGLALLHAGVYCSNLYK
>FUSION-ENST00000570947.5:95116-ENST00000417961.5:65268|2065
VFVSILLT
>FUSION-ENST00000637544.1:30880-ENST00000206262.2:87239|40
PRRTPPHAR
>FUSION-ENST00000570947.5:95116-ENST00000417961.5:65268|776
MLSAYTTAFRSPPGLKQPEAPR
>FUSION-ENST00000660408.1:22029-ENST00000514742.1:212579|279
NCCFLNYR
>FUSION-ENST00000660408.1:22029-ENST00000514742.1:212579|798
PGETFNVT
>FUSION-ENST00000570947.5:95116-ENST00000417961.5:65268|2507
TAESGRAGSGIPHAEGGLR
>FUSION-ENST00000517974.1:40910-ENST00000519837.5:8015|559
LIFCMFSRDGVSPF
>FUSION-ENST00000545302.5:45194-ENST00000652379.1:25317|1334
EEGWKER
>ENST00000609923.6|SNV-43989-G-C|2
KALYRGLSLNYIR
>ENST00000302017.4|SNV-8609-G-A|4
KSHLGRHQAMHTGSRPHACAVCAR
>FUSION-ENST00000545302.5:45194-ENST00000652379.1:25317|607
SVVFMCVNERAYVVISVFFLPLLR
>FUSION-ENST00000660408.1:22029-ENST00000514742.1:212579|842
MFFVILPILRAFSCIMDK
>FUSION-ENST00000517974.1:40910-ENST00000519837.5:8015|472
WSLAVSPRLECNSAISAHCNLR
>FUSION-ENST00000517974.1:40910-ENST00000519837.5:8015|27
QDCNSILPFSMLCITGYKN
>ENST00000300482.9|SNV-45358-G-A|2
SSGHVTFTMDPIRDLLIWAIVQNHR
>FUSION-ENST00000660408.1:22029-ENST00000514742.1:212579|960
ILKGYVISPYFAQYSTSDTFK
>FUSION-ENST00000570947.5:95116-ENST00000417961.5:65268|646
SQGAPCVTGTHLSRR
>FUSION-ENST00000570947.5:95116-ENST00000417961.5:65268|702
MVFHCSSNFISLSLESATR
>ENST00000539911.5|SNV-39381-G-A|1
QEAPEFGHFHESKGHI
>FUSION-ENST00000570947.5:95116-ENST00000417961.5:65268|1362
IPYSLWK
>FUSION-ENST00000570947.5:95116-ENST00000417961.5:65268|4424
MFSPLLKVEC
>FUSION-ENST00000570947.5:95116-ENST00000417961.5:65268|2060
MLILYPETLLSLFIR
>ENST00000263468.13|SNV-72029-C-T|1
LYYIQESICKNPSIK
>FUSION-ENST00000570947.5:95116-ENST00000417961.5:65268|2385
CLCVQVTHPAPR
>FUSION-ENST00000570947.5:95116-ENST00000417961.5:65268|700
MVFHCSSNFISLSLESATRCT
>FUSION-ENST00000570947.5:95116-ENST00000417961.5:65268|1932
LILVCVKSQRSFK
>FUSION-ENST00000570947.5:95116-ENST00000417961.5:65268|3624
MLVQVGR
>FUSION-ENST00000570947.5:95116-ENST00000417961.5:65268|1749
GHAECISTYPEQHR
>FUSION-ENST00000545302.5:45194-ENST00000652379.1:25317|40
SASDPSHPHYLR
>FUSION-ENST00000660408.1:22029-ENST00000514742.1:212579|444
NVGITANCTLCLAK
>FUSION-ENST00000517974.1:40910-ENST00000519837.5:8015|999
MSGLFTTVFLRV
>ENST00000496492.5|SNV-366500-G-T|4
MCWRPLMRTVSAAVFQEKEP
>ENST00000282268.7|SNV-126162-A-G|1
SLHNRLLNAAQEREK
>ENST00000342992.10|SNV-237055-G-A|1
ITNYIIKKK
>FUSION-ENST00000578151.1:31528-ENST00000488239.1:116048|32
IWKIDTYMDSDNK
>FUSION-ENST00000545302.5:45194-ENST00000652379.1:25317|839
PCHRQAGR
>FUSION-ENST00000517974.1:40910-ENST00000519837.5:8015|1055
KCDLIDLLCFFK
>FUSION-ENST00000570947.5:95116-ENST00000417961.5:65268|4509
DSFLDSR
>FUSION-ENST00000570947.5:95116-ENST00000417961.5:65268|2270
SGRAGSYGR
>ENST00000441037.7|SNV-144954-A-T|2
AATDVLAALLKSK
>FUSION-ENST00000570947.5:95116-ENST00000417961.5:65268|2539
GGLSLPSSVGPLAAPGGGR
>FUSION-ENST00000517974.1:40910-ENST00000519837.5:8015|434
LFDIEYWVV
>FUSION-ENST00000517974.1:40910-ENST00000519837.5:8015|347
RPICITHYVVVVVVFWLILCSVA
>FUSION-ENST00000570947.5:95116-ENST00000417961.5:65268|3999
VRSASEAWPGLTRCSAPELGLGR
>FUSION-ENST00000570947.5:95116-ENST00000417961.5:65268|891
CWAPNPGDEK
>ENST00000493253.5|INDEL-2442-A-AAG|6
MQIEGTSR
>FUSION-ENST00000570947.5:95116-ENST00000417961.5:65268|3231
MFLGLSMVAQACNPNSLGG
>FUSION-ENST00000570947.5:95116-ENST00000417961.5:65268|1550
MPAVSRGR
>FUSION-ENST00000517974.1:40910-ENST00000519837.5:8015|657
FVVIVVIIVANIY
>FUSION-ENST00000517974.1:40910-ENST00000519837.5:8015|68
LLLLICARHYKTLYIY
>ENST00000319651.9|SNV-22728-C-T|2
DPAQRWSLAEIIGIIH
>FUSION-ENST00000570947.5:95116-ENST00000417961.5:65268|3089
MILNLFLATLLTAFADALLCTWER
>FUSION-ENST00000545302.5:45194-ENST00000652379.1:25317|302
QPKAGGK
>FUSION-ENST00000570947.5:95116-ENST00000417961.5:65268|2059
LILYPETLLSLFIR
>FUSION-ENST00000517974.1:40910-ENST00000519837.5:8015|245
KILGIFKIF
>FUSION-ENST00000570947.5:95116-ENST00000417961.5:65268|4380
MEFVELPGCVDECFSII
>FUSION-ENST00000637544.1:30880-ENST00000206262.2:87239|81
MPAACAPSPQR
>FUSION-ENST00000660408.1:22029-ENST00000514742.1:212579|780
MGAFICCYYLVSEKENLERR
>FUSION-ENST00000570947.5:95116-ENST00000417961.5:65268|2276
TVNICPAFSLGKILR
>ENST00000369577.8|SNV-104141-T-G|2
TYNSSQSSGKHMK
>ENST00000265807.8|SNV-21133-C-A|5
EELEQGSRTAPTLEEEK
>FUSION-ENST00000517974.1:40910-ENST00000519837.5:8015|229
AYSLLCFFK
>FUSION-ENST00000570947.5:95116-ENST00000417961.5:65268|62
SGKASIATR
>FUSION-ENST00000593073.5:2094-ENST00000293443.12:7265|13
MSSQSAVSTR
>ENST00000463101.1|SNV-1723-G-T|13
QVLCGAALQDVQPHR
>FUSION-ENST00000517974.1:40910-ENST00000519837.5:8015|1039
MGLHSVRWSHCS
>FUSION-ENST00000499346.7:22029-ENST00000514742.1:212579|1
TGLHLKF
>FUSION-ENST00000517974.1:40910-ENST00000519837.5:8015|754
MSHCAWPIIF
>FUSION-ENST00000570947.5:95116-ENST00000417961.5:65268|3287
MLLLFFMVYIR
>FUSION-ENST00000660408.1:22029-ENST00000514742.1:212579|42
MNLGKFYNFFESK
>FUSION-ENST00000517974.1:40910-ENST00000519837.5:8015|763
MAHHSFPLLGLSDPPPQPSSSWDYR
>FUSION-ENST00000545302.5:45194-ENST00000652379.1:25317|445
VPLVARSSPTWITVVILELIHADGR
>FUSION-ENST00000570947.5:95116-ENST00000417961.5:65268|279
QKVVSKCER
>FUSION-ENST00000570947.5:95116-ENST00000417961.5:65268|1968
MSCHPLLGMK
>FUSION-ENST00000660408.1:22029-ENST00000514742.1:212579|537
INLMSLGCQKK
>FUSION-ENST00000570947.5:95116-ENST00000417961.5:65268|4168
DFLKLLLKYDIHTEK
>FUSION-ENST00000570947.5:95116-ENST00000417961.5:65268|2718
VEDESGPSGHMC
>FUSION-ENST00000660408.1:22029-ENST00000514742.1:212579|393
MVDLNTNISITTLNVKEENTSLSDK
>FUSION-ENST00000570947.5:95116-ENST00000417961.5:65268|2654
HVINCIGRKESLTTR
>FUSION-ENST00000570947.5:95116-ENST00000417961.5:65268|1073
AEEKQPFLR
>FUSION-ENST00000660408.1:22029-ENST00000514742.1:212579|950
TKLNYSHYNSILWLLVPFFR
>FUSION-ENST00000570947.5:95116-ENST00000417961.5:65268|1954
VCFFHSVQCIWCKIQMSGLAT
>FUSION-ENST00000517974.1:40910-ENST00000519837.5:8015|30
MQDCNSILPFSMLCITGYK
>FUSION-ENST00000578151.1:31528-ENST00000488239.1:116048|54
LMCDTVVHFDDMNMPQLNYIFC
>FUSION-ENST00000570947.5:95116-ENST00000417961.5:65268|3986
VHPMFSSLRQHPPR
>FUSION-ENST00000660408.1:22029-ENST00000514742.1:212579|608
MSYTMVLDFIMK
>FUSION-ENST00000570947.5:95116-ENST00000417961.5:65268|2018
PSSPRHERLTCK
>FUSION-ENST00000637544.1:30880-ENST00000206262.2:87239|281
EYKMSYSTR
>ENST00000343529.9|SNV-450521-G-A|2
ASTRYVVSTDVAVNK
>FUSION-ENST00000570947.5:95116-ENST00000417961.5:65268|1360
SWQLEGSGQG
>FUSION-ENST00000570947.5:95116-ENST00000417961.5:65268|4462
ISLCGFGIR
>FUSION-ENST00000593073.5:2094-ENST00000293443.12:7265|28
LISREDR
>FUSION-ENST00000660408.1:22029-ENST00000514742.1:212579|709
GELWELQFKMR
>FUSION-ENST00000570947.5:95116-ENST00000417961.5:65268|703
GHAGCGGRGHAGCGGRGHAGCGGR
>FUSION-ENST00000570947.5:95116-ENST00000417961.5:65268|3005
NKDGRVPVK
>FUSION-ENST00000545302.5:45194-ENST00000652379.1:25317|834
KTTAVLCSSQGR
>FUSION-ENST00000545302.5:45194-ENST00000652379.1:25317|1521
AALGSPHPPPPR
>FUSION-ENST00000545302.5:45194-ENST00000652379.1:25317|1065
DTAALSPPLSTAGPTPPRNPR
>ENST00000273859.8|SNV-27508-A-C|3
TTKSTLLNFVPRNLFEQFHR
>FUSION-ENST00000660408.1:22029-ENST00000514742.1:212579|621
MTGPVNNYLCSFFSLKYYLIVLQ
>FUSION-ENST00000570947.5:95116-ENST00000417961.5:65268|3557
MVVLVFFVFSFRSFEFCK
>ENST00000301894.6|SNV-87859-C-A|2
LAVGFSTHKRSAVLVR
>FUSION-ENST00000570947.5:95116-ENST00000417961.5:65268|2227
MCFTFKETAK
>FUSION-ENST00000545302.5:45194-ENST00000652379.1:25317|340
PLDVRGCTR
>FUSION-ENST00000570947.5:95116-ENST00000417961.5:65268|2510
LHCFIKSSNIK
>FUSION-ENST00000570947.5:95116-ENST00000417961.5:65268|2455
GQSAVTESGFPGGHG
>FUSION-ENST00000637544.1:30880-ENST00000206262.2:87239|87
NLFLCACFLSRSR
>FUSION-ENST00000660408.1:22029-ENST00000514742.1:212579|555
MIGKFSSHITQPVFFLFFK
>FUSION-ENST00000570947.5:95116-ENST00000417961.5:65268|680
ATVLMRTCLNQRPSSGWTTSRK
>FUSION-ENST00000545302.5:45194-ENST00000652379.1:25317|1295
ALYTERSGSRLSSR
>FUSION-ENST00000570947.5:95116-ENST00000417961.5:65268|4088
MKINWDEIGK
>FUSION-ENST00000570947.5:95116-ENST00000417961.5:65268|3953
TSAERLHPGGLVVVRALLTSEPTR
>ENST00000496492.5|SNV-366500-G-T|5
MCWRPLMRTVSAAVFQEK
>FUSION-ENST00000545302.5:45194-ENST00000652379.1:25317|899
MLNLFRSYGSSCSQWDSIR
>ENST00000461395.5|MNV-231-GCTCA-G|3
AAELLGVGVTPPPRAPTLSLSSSR
>FUSION-ENST00000572959.1:9593-ENST00000520221.5:3736|20
GVAVREDGGTVGVFSPKKPWPCR
>FUSION-ENST00000570947.5:95116-ENST00000417961.5:65268|3006
WSVHPVSPRR
>FUSION-ENST00000637544.1:30880-ENST00000206262.2:87239|66
AHPGRPAAVGAGRAAR
>ENST00000565677.5|SNV-1978-A-G|4
DIPDYLCGKIGFELMR
>FUSION-ENST00000570947.5:95116-ENST00000417961.5:65268|1731
QTHRPTEQNRDLR
>ENST00000379441.7|SNV-26683-G-T|1
MPVGDFF
>FUSION-ENST00000517974.1:40910-ENST00000519837.5:8015|80
MCRLCTFIS
>FUSION-ENST00000570947.5:95116-ENST00000417961.5:65268|4485
MPFLTLR
>FUSION-ENST00000517974.1:40910-ENST00000519837.5:8015|292
VAHACNPSTFGGPGWVDHLRPGV
>FUSION-ENST00000570947.5:95116-ENST00000417961.5:65268|1046
WKLSFLSSDLSSLLM
>FUSION-ENST00000570947.5:95116-ENST00000417961.5:65268|2953
ATAPSPVSPCPDRCVTSQAGR
>FUSION-ENST00000570947.5:95116-ENST00000417961.5:65268|2067
LNVIKCFFSMN
>FUSION-ENST00000570947.5:95116-ENST00000417961.5:65268|1697
KNVETSLVNEKMSFLYICIYER
>FUSION-ENST00000637544.1:30880-ENST00000206262.2:87239|240
LTATSPSRFQAILLPQPPE
>FUSION-ENST00000517974.1:40910-ENST00000519837.5:8015|1009
DSTNHGSKILGK
>FUSION-ENST00000517974.1:40910-ENST00000519837.5:8015|1348
SFDSLLLSSNGTVGASGR
>FUSION-ENST00000517974.1:40910-ENST00000519837.5:8015|737
MFPSALTLAR
>ENST00000542306.5|SNV-92642-C-T|4
LRPRGPSLWTR
>FUSION-ENST00000545302.5:45194-ENST00000652379.1:25317|337
GLQLFPMNEEFPVSAGHK
>FUSION-ENST00000570947.5:95116-ENST00000417961.5:65268|2087
KRMCTPQPMEEIFCK
>FUSION-ENST00000570947.5:95116-ENST00000417961.5:65268|417
SPSSLWECTFRHPCPR
>FUSION-ENST00000517974.1:40910-ENST00000519837.5:8015|407
VFFFSSPGKCLQVRR
>ENST00000531493.5|SNV-3749-G-A|5
ALGPPPGVRQRPCEQETDK
>FUSION-ENST00000570947.5:95116-ENST00000417961.5:65268|782
GPPGSLPLSPVHTGEELNPK
>FUSION-ENST00000320785.10:9593-ENST00000520221.5:3736|9
WRWTCTRPR
>FUSION-ENST00000367302.5:95871-ENST00000367282.6:4824|2
TMTEDDDITTGSPLWESR
>FUSION-ENST00000517974.1:40910-ENST00000519837.5:8015|286
PLHSSLCDRARSCLK
>FUSION-ENST00000570947.5:95116-ENST00000417961.5:65268|2212
MRIQFFHVLANS
>FUSION-ENST00000517974.1:40910-ENST00000519837.5:8015|881
MLARLVLNSRPQAIHPPQPPKVLR
>FUSION-ENST00000570947.5:95116-ENST00000417961.5:65268|1759
ETSKVTDCFK
>FUSION-ENST00000570947.5:95116-ENST00000417961.5:65268|377
CPCPRPPCGSAR
>FUSION-ENST00000570947.5:95116-ENST00000417961.5:65268|3036
NLSYFFFLRWSLAPLPRLECR
>FUSION-ENST00000545302.5:45194-ENST00000652379.1:25317|705
LFFSLVRGFLVFLR
>FUSION-ENST00000517974.1:40910-ENST00000519837.5:8015|48
IMIIADFNFLSTCARCYLLSLWEY
>FUSION-ENST00000254480.10:44078-ENST00000510657.1:309801|3
FSCLGLLHSWDYR
>FUSION-ENST00000545302.5:45194-ENST00000652379.1:25317|823
MTGVSHRPRPIYLFINFESR
>FUSION-ENST00000570947.5:95116-ENST00000417961.5:65268|3731
WVPLSFVPGSGIASSQGTEE
>ENST00000441037.7|SNV-144954-A-T|5
TQAIRAATDVLAALLK
>ENST00000549489.6|SNV-132988-G-C|5
IGLHLRGRYIFPTQQPNTTTLASR
>FUSION-ENST00000517974.1:40910-ENST00000519837.5:8015|547
MGLNKGMGLASYLQQKLVK
>FUSION-ENST00000660408.1:22029-ENST00000514742.1:212579|822
NPIVNCACEASRLR
>FUSION-ENST00000570947.5:95116-ENST00000417961.5:65268|4460
ISLCGFGIRVILAS
>ENST00000566181.2|SNV-1978-A-G|1
DIPDYLCGKIGFEL
>FUSION-ENST00000570947.5:95116-ENST00000417961.5:65268|4510
MDSFLDSR
>FUSION-ENST00000570947.5:95116-ENST00000417961.5:65268|4518
MFWTLELYYI
>ENST00000438836.6|MNV-25875-CCT-C|21
MFAKLALYPCQPAGLR
>FUSION-ENST00000660408.1:22029-ENST00000514742.1:212579|609
KSTNSSP
>FUSION-ENST00000570947.5:95116-ENST00000417961.5:65268|654
CLETRSLQMQSSDEAVR
>FUSION-ENST00000545302.5:45194-ENST00000652379.1:25317|236
MGKKPGSLAWSRAWNASA
>FUSION-ENST00000570947.5:95116-ENST00000417961.5:65268|3541
AITSPGADFVSRWAGGLVAW
>FUSION-ENST00000545302.5:45194-ENST00000652379.1:25317|514
MVAFLGTGVRVARR
>FUSION-ENST00000545302.5:45194-ENST00000652379.1:25317|891
MEVPVPSGTVSGER
>FUSION-ENST00000570947.5:95116-ENST00000417961.5:65268|3144
LLLASGKVTVSSEISLKF
>ENST00000418259.5|SNV-11625-T-C|1
VLITAETFTLSSNIITDTSTFLLR
>FUSION-ENST00000570947.5:95116-ENST00000417961.5:65268|1976
QQNLFSHNSGSWKVLDQDLAGLAF
>FUSION-ENST00000570947.5:95116-ENST00000417961.5:65268|829
MVWCVGTRSF
>FUSION-ENST00000570947.5:95116-ENST00000417961.5:65268|856
KLFISFSILR
>FUSION-ENST00000570947.5:95116-ENST00000417961.5:65268|4230
ATRSPHK
>FUSION-ENST00000660408.1:22029-ENST00000514742.1:212579|356
MLYCLQA
>FUSION-ENST00000570947.5:95116-ENST00000417961.5:65268|1148
MVCLVYGEQTRTLWWESRGK
>FUSION-ENST00000545302.5:45194-ENST00000652379.1:25317|1047
LTCPTEVK
>FUSION-ENST00000570947.5:95116-ENST00000417961.5:65268|1645
SQAFLYTNSR
>FUSION-ENST00000570947.5:95116-ENST00000417961.5:65268|4000
VRSASEAWPGLTR
>FUSION-ENST00000570947.5:95116-ENST00000417961.5:65268|3863
DLPPDTRASSVFSR
>FUSION-ENST00000517974.1:40910-ENST00000519837.5:8015|960
LDNSLFKFH
>FUSION-ENST00000570947.5:95116-ENST00000417961.5:65268|1062
MPLNSWPHMGAAGEA
>FUSION-ENST00000545302.5:45194-ENST00000652379.1:25317|695
LTAPSASQVQAILLPQPPD
>FUSION-ENST00000570947.5:95116-ENST00000417961.5:65268|2144
FLACLSKMSSL
>FUSION-ENST00000570947.5:95116-ENST00000417961.5:65268|2653
GLRRVGGR
>FUSION-ENST00000570947.5:95116-ENST00000417961.5:65268|2960
AAFINRAFACR
>FUSION-ENST00000570947.5:95116-ENST00000417961.5:65268|3395
FTEHMWYSMQAHR
>FUSION-ENST00000660408.1:22029-ENST00000514742.1:212579|314
SQGQPYQDLTA
>FUSION-ENST00000570947.5:95116-ENST00000417961.5:65268|4489
MSQPPEQLGLQACATTTS
>FUSION-ENST00000570947.5:95116-ENST00000417961.5:65268|3880
HSQSANSFCFPGSPQPDFSSLIR
>ENST00000576985.6|SNV-9384-G-A|3
SSKGSGSR
>FUSION-ENST00000517974.1:40910-ENST00000519837.5:8015|416
GFFGNLK
>FUSION-ENST00000570947.5:95116-ENST00000417961.5:65268|2936
LTPDLRGGSADLTSQCLR
>FUSION-ENST00000570947.5:95116-ENST00000417961.5:65268|2891
GRACAVEAGVNQPPSER
>FUSION-ENST00000637544.1:30880-ENST00000206262.2:87239|55
MYLRTQRCSQR
>FUSION-ENST00000570947.5:95116-ENST00000417961.5:65268|813
MSCVFHTHSPR
>FUSION-ENST00000517974.1:40910-ENST00000519837.5:8015|235
MQTLCLIGNYSSSSESFNIYFGQI
>FUSION-ENST00000545302.5:45194-ENST00000652379.1:25317|745
LAGRGGTCL
>FUSION-ENST00000570947.5:95116-ENST00000417961.5:65268|407
RPCPRPPRGGAPAGVR
>FUSION-ENST00000517974.1:40910-ENST00000519837.5:8015|266
FLLSWIK
>ENST00000453867.7|SNV-58531-G-A|1
DFLEQMLVRDPQER
>FUSION-ENST00000660408.1:22029-ENST00000514742.1:212579|230
MHHYTQLIFK
>FUSION-ENST00000660408.1:22029-ENST00000514742.1:212579|945
LNYSHYNSILWLLVPFFRGYGNP
>FUSION-ENST00000517974.1:40910-ENST00000519837.5:8015|796
MDSCSPKTQPFGK
>FUSION-ENST00000570947.5:95116-ENST00000417961.5:65268|2230
VGMCFTFKETAK
>FUSION-ENST00000570947.5:95116-ENST00000417961.5:65268|1006
QTEEGVR
>FUSION-ENST00000570947.5:95116-ENST00000417961.5:65268|3870
MLPAPVPTAATALTWSPR
>FUSION-ENST00000570947.5:95116-ENST00000417961.5:65268|280
GLRFKFLSLDK
>FUSION-ENST00000570947.5:95116-ENST00000417961.5:65268|3172
RWWGHMAQGSLELVSQPPR
>FUSION-ENST00000570947.5:95116-ENST00000417961.5:65268|1183
NSTWIRCGSHRPHAVHLFLVEGVL
>FUSION-ENST00000545302.5:45194-ENST00000652379.1:25317|9
TPVLKQSACLPRPPTLLLLQA
>FUSION-ENST00000570947.5:95116-ENST00000417961.5:65268|2042
MAFIMLR
>FUSION-ENST00000545302.5:45194-ENST00000652379.1:25317|517
VAFLGTGVR
>FUSION-ENST00000545302.5:45194-ENST00000652379.1:25317|315
MGIGDCNYSP
>FUSION-ENST00000637544.1:30880-ENST00000206262.2:87239|99
YIFSKHLVTLFYFCEIRTDR
>FUSION-ENST00000660408.1:22029-ENST00000514742.1:212579|604
METPFFAVIVLK
>FUSION-ENST00000570947.5:95116-ENST00000417961.5:65268|959
GRDHCHITVLTPLPTLSTR
>FUSION-ENST00000570947.5:95116-ENST00000417961.5:65268|3111
DCLGETSESVCLSGGTGGPGI
>FUSION-ENST00000517974.1:40910-ENST00000519837.5:8015|505
VCVYVHIFWQFVYMCAVIFTELK
>FUSION-ENST00000578151.1:31528-ENST00000488239.1:116048|114
MAEFALIGIR
>FUSION-ENST00000570947.5:95116-ENST00000417961.5:65268|3996
CSAPELGLGR
>FUSION-ENST00000593073.5:2094-ENST00000293443.12:7265|32
SLSSRLLWALLPSWSGRLISR
>FUSION-ENST00000570947.5:95116-ENST00000417961.5:65268|1653
LISNFSKVSGYKINVQK
>FUSION-ENST00000570947.5:95116-ENST00000417961.5:65268|2508
LHCFIKSSNIKNYR
>FUSION-ENST00000570947.5:95116-ENST00000417961.5:65268|657
LVSSPPISECGRCLETR
>FUSION-ENST00000660408.1:22029-ENST00000514742.1:212579|593
LNNIELIGYIIIYSGR
>FUSION-ENST00000545302.5:45194-ENST00000652379.1:25317|50
RHLTCRGDLELLGSR
>FUSION-ENST00000517974.1:40910-ENST00000519837.5:8015|848
ASTKHEV
>FUSION-ENST00000570947.5:95116-ENST00000417961.5:65268|1813
GVQFKMRFG
>FUSION-ENST00000570947.5:95116-ENST00000417961.5:65268|1305
ESRSVAQTGVQWR
>FUSION-ENST00000545302.5:45194-ENST00000652379.1:25317|1501
MKEINTKTESTV
>FUSION-ENST00000570947.5:95116-ENST00000417961.5:65268|3793
ESRCRPGWSAVAQSR
>FUSION-ENST00000570947.5:95116-ENST00000417961.5:65268|4268
RGTAPGWR
>FUSION-ENST00000570947.5:95116-ENST00000417961.5:65268|3597
TQMSIKYH
>FUSION-ENST00000570947.5:95116-ENST00000417961.5:65268|4058
MKSENMVLK
>FUSION-ENST00000570947.5:95116-ENST00000417961.5:65268|1249
RSEKNETHSS
>FUSION-ENST00000545302.5:45194-ENST00000652379.1:25317|749
QARPTWRNPVSIENTKLAGR
>FUSION-ENST00000660408.1:22029-ENST00000514742.1:212579|91
KMKLLTFVSNVCWR
>FUSION-ENST00000660408.1:22029-ENST00000514742.1:212579|576
MGMAKLPSK
>FUSION-ENST00000311160.14:280373-ENST00000378637.6:294131|11
FWYKADISREQGDR
>FUSION-ENST00000570947.5:95116-ENST00000417961.5:65268|2619
AQESHTRTAESGRASSGIPHADCR
>FUSION-ENST00000545302.5:45194-ENST00000652379.1:25317|1476
LGPGVRDQAGR
>FUSION-ENST00000570947.5:95116-ENST00000417961.5:65268|3179
FSYLDDLKLRFLSLER
>FUSION-ENST00000545302.5:45194-ENST00000652379.1:25317|177
GSPRERGPCLGK
>FUSION-ENST00000545302.5:45194-ENST00000652379.1:25317|1030
LSILWLE
>FUSION-ENST00000660408.1:22029-ENST00000514742.1:212579|215
PGIKFHLLFINCVVLSRLTC
>ENST00000302450.11|SNV-7566-C-A|1
QKLEPPKLLGK
>FUSION-ENST00000545302.5:45194-ENST00000652379.1:25317|1429
EAPCLLGPKRPSWK
>FUSION-ENST00000554887.5:1168-ENST00000267584.9:45707|47
TDGKLHLVGR
>ENST00000609378.1|SNV-4294-T-G|6
MQLNSGLSGK
>FUSION-ENST00000517974.1:40910-ENST00000519837.5:8015|1201
MNSVTLRKAILHTSQENLDDR
>FUSION-ENST00000570947.5:95116-ENST00000417961.5:65268|2562
AGSGIPHADCGGREGGLR
>FUSION-ENST00000570947.5:95116-ENST00000417961.5:65268|4575
MNVPISTYPHQHLLFSVF
>FUSION-ENST00000570947.5:95116-ENST00000417961.5:65268|1881
AVIHLCIFLQIRLHKGALSTMLTL
>FUSION-ENST00000570947.5:95116-ENST00000417961.5:65268|1496
TATRLPR
>FUSION-ENST00000637544.1:30880-ENST00000206262.2:87239|141
VTLFNPTFPLSYMKIALR
>FUSION-ENST00000637544.1:30880-ENST00000206262.2:87239|139
MKIALRTHH
>FUSION-ENST00000570947.5:95116-ENST00000417961.5:65268|4565
LCLFSCACWPFIYLPWAR
>FUSION-ENST00000545302.5:45194-ENST00000652379.1:25317|405
TRRAASGKPK
>FUSION-ENST00000320785.10:9593-ENST00000520221.5:3736|11
SWTPGATPRWR
>FUSION-ENST00000570947.5:95116-ENST00000417961.5:65268|464
MSLRSADSNR
>FUSION-ENST00000545302.5:45194-ENST00000652379.1:25317|261
PGQGEAR
>FUSION-ENST00000570947.5:95116-ENST00000417961.5:65268|4428
MIVLVVTVRITVNILNL
>ENST00000649367.1|SNV-43309-A-G|7
MVCGAAFFINFIAIYYHASR
>FUSION-ENST00000517974.1:40910-ENST00000519837.5:8015|872
MIFSSRY
>ENST00000399782.5|MNV-26870-TC-T|3
SCKSNIFPHPKGFN
>ENST00000355832.10|SNV-68876-T-A|2
DDPHMSRNVTSNDR
>FUSION-ENST00000570947.5:95116-ENST00000417961.5:65268|2387
NDVTANPPLVPLR
>FUSION-ENST00000660408.1:22029-ENST00000514742.1:212579|977
TNVLLVSWCVPVVPATR
>FUSION-ENST00000545302.5:45194-ENST00000652379.1:25317|67
PGRFLPFFNLIF
>FUSION-ENST00000660408.1:22029-ENST00000514742.1:212579|281
MFIDINLFFHVSFVVTQHK
>FUSION-ENST00000660408.1:22029-ENST00000514742.1:212579|578
MNLAIFESLFI
>FUSION-ENST00000637544.1:30880-ENST00000206262.2:87239|96
HLVTLFYFCEIRTDRANLSNRPTR
>FUSION-ENST00000570947.5:95116-ENST00000417961.5:65268|3410
MFTEHVWYMIQPHHVR
>FUSION-ENST00000570947.5:95116-ENST00000417961.5:65268|1718
TTHIQPSWFLMDLVQRLRLSNR
>FUSION-ENST00000570947.5:95116-ENST00000417961.5:65268|2778
EAPLMPQR
>FUSION-ENST00000570947.5:95116-ENST00000417961.5:65268|2670
EWEGGLRNPTRGGR
>FUSION-ENST00000505791.5:202-ENST00000262462.9:490332|2
QTSMVWLYQVMKEEQEWLLLF
>FUSION-ENST00000570947.5:95116-ENST00000417961.5:65268|3502
FTISLENLFCY
>FUSION-ENST00000570947.5:95116-ENST00000417961.5:65268|2309
MTLQEKAEFLAMYCR
>ENST00000319651.9|SNV-22728-C-T|3
KDPAQRWSLAEIIGIIH
>FUSION-ENST00000517974.1:40910-ENST00000519837.5:8015|712
EMNFVPAKLFNHSYYFRK
>FUSION-ENST00000570947.5:95116-ENST00000417961.5:65268|1153
QVSPSQLRWGW
>FUSION-ENST00000570947.5:95116-ENST00000417961.5:65268|3445
MQAHRVCGAR
>FUSION-ENST00000570947.5:95116-ENST00000417961.5:65268|2570
QFRLVQVLSWETRPHR
>ENST00000264771.9|MNV-25875-CCT-C|12
ALRLPVAAPAR
>FUSION-ENST00000570947.5:95116-ENST00000417961.5:65268|1840
MISFIFMTT
>FUSION-ENST00000517974.1:40910-ENST00000519837.5:8015|1331
RNFISVVSK
>FUSION-ENST00000570947.5:95116-ENST00000417961.5:65268|3681
GPLCAWICTSWSR
>FUSION-ENST00000660408.1:22029-ENST00000514742.1:212579|330
CMLHNDK
>FUSION-ENST00000660408.1:22029-ENST00000514742.1:212579|899
MVLQNDLWYVL
>FUSION-ENST00000570947.5:95116-ENST00000417961.5:65268|3758
VRVCTSCK
>FUSION-ENST00000570947.5:95116-ENST00000417961.5:65268|2990
VPVKQPGPQLACRGNGWSR
>FUSION-ENST00000545302.5:45194-ENST00000652379.1:25317|1489
MIWAGHASSR
>FUSION-ENST00000545302.5:45194-ENST00000652379.1:25317|58
CSRFIVHALGTR
>FUSION-ENST00000570947.5:95116-ENST00000417961.5:65268|42
MATVTLR
>FUSION-ENST00000570947.5:95116-ENST00000417961.5:65268|1656
LLKLISNFSKVSGYK
>FUSION-ENST00000570947.5:95116-ENST00000417961.5:65268|2303
AEFLAMYCRLRAAAVVISDR
>FUSION-ENST00000618612.4:17682-ENST00000344103.8:8371|8
TFPKRGQTCVVHYTGESGAQR
>FUSION-ENST00000517974.1:40910-ENST00000519837.5:8015|825
MTNCTCFIKTER
>FUSION-ENST00000517974.1:40910-ENST00000519837.5:8015|193
MRTPLHLSK
>FUSION-ENST00000517974.1:40910-ENST00000519837.5:8015|14
GWTLLSFSFFVLCR
>FUSION-ENST00000517974.1:40910-ENST00000519837.5:8015|1298
IIIMSLMSVVSR
>FUSION-ENST00000570947.5:95116-ENST00000417961.5:65268|3609
MNWSSLLIFIGITLNL
>FUSION-ENST00000517974.1:40910-ENST00000519837.5:8015|689
KSFFFFSY
>ENST00000282943.9|SNV-102386-C-T|1
TLFTSFNSLHSAMESFF
>FUSION-ENST00000570947.5:95116-ENST00000417961.5:65268|1720
TTHIQPSWFLMDLVQR
>FUSION-ENST00000545302.5:45194-ENST00000652379.1:25317|1396
MIYLCTYFQTESRSGR
>ENST00000381232.7|SNV-350747-A-G|5
DVPSFGPPIPKGVTFPKSDVFR
>FUSION-ENST00000605891.5:187-ENST00000613411.4:531|3
YFCHCCSVEIVPRLPAPGGPR
>FUSION-ENST00000517974.1:40910-ENST00000519837.5:8015|1066
TLLLFMK
>FUSION-ENST00000570947.5:95116-ENST00000417961.5:65268|4177
MEKPPNTKFARR
>FUSION-ENST00000570947.5:95116-ENST00000417961.5:65268|492
MSIVFCVLK
>FUSION-ENST00000517974.1:40910-ENST00000519837.5:8015|185
SSLGDFAQLGMSK
>FUSION-ENST00000570947.5:95116-ENST00000417961.5:65268|1647
INVQKSQAFLYTNSRQAES
>FUSION-ENST00000570947.5:95116-ENST00000417961.5:65268|713
MPSYFIIIIIICR
>FUSION-ENST00000506054.5:291351-ENST00000648866.1:4695|2
GPWPSTIFVWSWKMVK
>FUSION-ENST00000570947.5:95116-ENST00000417961.5:65268|1915
EDQAYVDGDRQRENER
>FUSION-ENST00000570947.5:95116-ENST00000417961.5:65268|2413
MPVIPALSEAKAGGS
>FUSION-ENST00000545302.5:45194-ENST00000652379.1:25317|1029
MSALFEWLPISL
>FUSION-ENST00000570947.5:95116-ENST00000417961.5:65268|4254
SRPAACLKCG
>FUSION-ENST00000570947.5:95116-ENST00000417961.5:65268|3888
DPWVLGQPSLSLHPSPLENVTLVLR
>ENST00000674367.1|SNV-636901-G-A|3
RVLSARTLFR
>FUSION-ENST00000554887.5:1168-ENST00000267584.9:45707|53
GLSSVLTYTFIRSTNISAPGSGIR
>ENST00000487874.1|SNV-27773-A-G|1
IIQGESTQEDAMKFPSSQSSQPSR
>ENST00000613507.4|SNV-176788-A-G|4
RAFATSPASKAAR
>FUSION-ENST00000570947.5:95116-ENST00000417961.5:65268|1521
YTHVTVISVLECLCL
>FUSION-ENST00000517974.1:40910-ENST00000519837.5:8015|1035
MLNPLCSLEHLNFTFLMFIRPCYSK
>FUSION-ENST00000570947.5:95116-ENST00000417961.5:65268|228
TCCSSTSTSGR
>FUSION-ENST00000545302.5:45194-ENST00000652379.1:25317|190
RAHTRPSPAVESGR
>ENST00000448039.5|INDEL-46053-T-TAA|4
QILKGLLFLSTQGRHPSSTET
>FUSION-ENST00000570947.5:95116-ENST00000417961.5:65268|581
TGTAGCVEVCV
>FUSION-ENST00000545302.5:45194-ENST00000652379.1:25317|206
SEGTGDGLRCPRPIER
>ENST00000649755.1|SNV-273-A-G|5
FAGTWLLVAVGSACRFLQEQGHR
>FUSION-ENST00000570947.5:95116-ENST00000417961.5:65268|1003
MGFHPQAVLK
>FUSION-ENST00000570947.5:95116-ENST00000417961.5:65268|441
IVLALLGPLCFYIHFR
>FUSION-ENST00000570947.5:95116-ENST00000417961.5:65268|1355
MAPFPCTTL
>FUSION-ENST00000570947.5:95116-ENST00000417961.5:65268|3428
MWYLIQAHGVHGARAVPDTGAPCSR
>ENST00000415641.7|SNV-8804-G-A|5
DYSNPKWDETSLGFLEKQNDLEEVK
>FUSION-ENST00000517974.1:40910-ENST00000519837.5:8015|834
FEKNLCKFLFLCLDFLLLHQVYHR
>FUSION-ENST00000545302.5:45194-ENST00000652379.1:25317|456
GAAGPPSCLWR
>FUSION-ENST00000570947.5:95116-ENST00000417961.5:65268|1899
MLYLRNLWLTQFTKVFLLFSSK
>FUSION-ENST00000517974.1:40910-ENST00000519837.5:8015|297
MAALTCRS
>FUSION-ENST00000570947.5:95116-ENST00000417961.5:65268|1087
LQLAAVTVGLKERK
>FUSION-ENST00000517974.1:40910-ENST00000519837.5:8015|943
MLLGRAPACNPSTLAG
>FUSION-ENST00000552207.1:16871-ENST00000322569.9:528|53
MKQRTTCHNMGTYR
>FUSION-ENST00000570947.5:95116-ENST00000417961.5:65268|4121
MREAACAGK
>FUSION-ENST00000476695.2:536276-ENST00000261318.5:14847|24
GSVIVQLLPAWEQATSRRGQ
>FUSION-ENST00000517974.1:40910-ENST00000519837.5:8015|1326
MQILDICNK
>ENST00000609923.6|SNV-43989-G-C|3
YVYGHHGIRKALYR
>FUSION-ENST00000517974.1:40910-ENST00000519837.5:8015|117
LFSSGFFMKLCWS
>FUSION-ENST00000545302.5:45194-ENST00000652379.1:25317|1216
MPLSPPPPKMKAK
>ENST00000534167.5|SNV-1021-C-T|1
LGGRRLVLR
>ENST00000361055.9|SNV-24181-C-G|1
ENCPACSQLPQNIQFSPSGK
>FUSION-ENST00000570947.5:95116-ENST00000417961.5:65268|1934
LILVCVK
>FUSION-ENST00000570947.5:95116-ENST00000417961.5:65268|1542
MLFPLNYH
>FUSION-ENST00000517974.1:40910-ENST00000519837.5:8015|1280
CHLCNTLKMQAGRGGSR
>FUSION-ENST00000570947.5:95116-ENST00000417961.5:65268|3587
EPFTPLQCLFQSYLFR
>ENST00000461395.5|MNV-231-GCTCA-G|7
GSSGRGSTR
>FUSION-ENST00000570947.5:95116-ENST00000417961.5:65268|2393
SYASLFHK
>FUSION-ENST00000545302.5:45194-ENST00000652379.1:25317|669
MARSWLTAPSASR
>FUSION-ENST00000545302.5:45194-ENST00000652379.1:25317|521
APGAPCVAAMVAFLGTGVR
>FUSION-ENST00000570947.5:95116-ENST00000417961.5:65268|1272
MCFLFLMIFLVTLSFLQLTSL
>FUSION-ENST00000570947.5:95116-ENST00000417961.5:65268|3600
SFDEQKF
>ENST00000542357.1|SNV-7341-C-A|1
LSYLASRMGISLPR
>FUSION-ENST00000570947.5:95116-ENST00000417961.5:65268|3079
MPRPVCDFPSWKGQNMPDWALERQK
>FUSION-ENST00000570947.5:95116-ENST00000417961.5:65268|3962
MKTSAERLHPGGLVVVR
>FUSION-ENST00000517974.1:40910-ENST00000519837.5:8015|378
MDCCQNTVAHHTVYSGSPREK
>FUSION-ENST00000570947.5:95116-ENST00000417961.5:65268|4253
MPPLIHPPLASK
>FUSION-ENST00000660408.1:22029-ENST00000514742.1:212579|916
YQLTLNMALSISSSD
>FUSION-ENST00000545302.5:45194-ENST00000652379.1:25317|406
MTRRAASGKPK
>FUSION-ENST00000570947.5:95116-ENST00000417961.5:65268|4086
MKINWDEIGKYGT
>FUSION-ENST00000545302.5:45194-ENST00000652379.1:25317|78
GTGLAESAGKEDPVELDSSLAR
>FUSION-ENST00000570947.5:95116-ENST00000417961.5:65268|63
TRSGKASIATR
>FUSION-ENST00000517974.1:40910-ENST00000519837.5:8015|563
LPGSHHSPASASRVAGTAGAHHHAR
>FUSION-ENST00000570947.5:95116-ENST00000417961.5:65268|2866
NASRSDWVWGK
>FUSION-ENST00000545302.5:45194-ENST00000652379.1:25317|1035
MVTSTHKVPTERR
>FUSION-ENST00000570947.5:95116-ENST00000417961.5:65268|1095
TMLITCLCYW
>FUSION-ENST00000637544.1:30880-ENST00000206262.2:87239|204
CSHLRTEMSCKLQGYK
>FUSION-ENST00000517974.1:40910-ENST00000519837.5:8015|1111
FRFISFLSK
>FUSION-ENST00000517974.1:40910-ENST00000519837.5:8015|123
LSFLDSLQY
>FUSION-ENST00000570947.5:95116-ENST00000417961.5:65268|1463
ECQLSHGAGK
>FUSION-ENST00000593073.5:2094-ENST00000293443.12:7265|63
AAPPARER
>FUSION-ENST00000570947.5:95116-ENST00000417961.5:65268|3466
ASPQPCQRRR
>FUSION-ENST00000545302.5:45194-ENST00000652379.1:25317|759
PIIPAARKAEAGESLEPGK
>FUSION-ENST00000570947.5:95116-ENST00000417961.5:65268|1337
TSRVPSPGETAFRVTFSPDLS
>FUSION-ENST00000545302.5:45194-ENST00000652379.1:25317|303
MQPKAGGK
>FUSION-ENST00000545302.5:45194-ENST00000652379.1:25317|1163
RLQGAEIAPLHYGPGCR
>ENST00000372945.8|SNV-864-C-A|4
FVEQLGSYDPLPNSHGEKLVALK
>ENST00000216181.11|MNV-81922-CAAGCTGGACCCGCATCTC-C|5
KAGVLDQLR
>FUSION-ENST00000660408.1:22029-ENST00000514742.1:212579|692
PLPSSLGDR
>FUSION-ENST00000570947.5:95116-ENST00000417961.5:65268|186
MKMNQIQTSWLLLHFTFLR
>FUSION-ENST00000545302.5:45194-ENST00000652379.1:25317|1149
SHFPGGSLGRWHSPLTR
>FUSION-ENST00000570947.5:95116-ENST00000417961.5:65268|2735
EGVQTAKNQAKR
>FUSION-ENST00000545302.5:45194-ENST00000652379.1:25317|323
YYRLDGLVRPSDRPRR
>FUSION-ENST00000570947.5:95116-ENST00000417961.5:65268|1209
KNCFPPGW
>FUSION-ENST00000545302.5:45194-ENST00000652379.1:25317|1332
ERQLQEENK
>FUSION-ENST00000570947.5:95116-ENST00000417961.5:65268|1251
INILENVLEIYDNLKK
>FUSION-ENST00000570947.5:95116-ENST00000417961.5:65268|201
DGPRPAVMGLRLSAR
>FUSION-ENST00000570947.5:95116-ENST00000417961.5:65268|3128
IPGVRGVCSNELGFPTGMWGK
>ENST00000233099.6|INDEL-51715-A-AA|1
YRGQREQ
>ENST00000399080.2|SNV-2118-T-A|1
IPLLMDFDDMEEISLIR
>ENST00000262113.9|SNV-28377-G-T|2
YDEGLYTLR
>FUSION-ENST00000660408.1:22029-ENST00000514742.1:212579|386
MKHVLLHVCLK
>FUSION-ENST00000545302.5:45194-ENST00000652379.1:25317|767
IRWVGDLGCVPPGALVD
>FUSION-ENST00000593073.5:2094-ENST00000293443.12:7265|46
MMQQQCRRDGGR
>FUSION-ENST00000545302.5:45194-ENST00000652379.1:25317|956
HHLDPLR
>FUSION-ENST00000517974.1:40910-ENST00000519837.5:8015|498
MCAVIFTELKRSQVNK
>ENST00000420175.3|SNV-6533-G-T|2
GACPDARNAEVWTPLLAACDVR
>FUSION-ENST00000570947.5:95116-ENST00000417961.5:65268|1366
ATKGTQRSWQLEGSGQG
>FUSION-ENST00000517974.1:40910-ENST00000519837.5:8015|1182
MFLKSFRMLTLLM
>FUSION-ENST00000570947.5:95116-ENST00000417961.5:65268|2910
LVSKMQLVSFLSFSVIQKLTS
>FUSION-ENST00000545302.5:45194-ENST00000652379.1:25317|765
MEKSRLN
>FUSION-ENST00000545302.5:45194-ENST00000652379.1:25317|770
ADTLTGRR
>FUSION-ENST00000570947.5:95116-ENST00000417961.5:65268|2002
ECVLRSQWR
>FUSION-ENST00000660408.1:22029-ENST00000514742.1:212579|121
IRTPDGKD
>FUSION-ENST00000517974.1:40910-ENST00000519837.5:8015|294
ACSSVLWSGILSEALPGSP
>FUSION-ENST00000570947.5:95116-ENST00000417961.5:65268|2432
MLVFLNHVIPKIIHK
>FUSION-ENST00000570947.5:95116-ENST00000417961.5:65268|4473
LNCPHIIGINPTCSWCK
>FUSION-ENST00000570947.5:95116-ENST00000417961.5:65268|4164
YDIHTEKCTSQSYCWMK
>FUSION-ENST00000517974.1:40910-ENST00000519837.5:8015|1156
TLGKSLCLIFLI
>FUSION-ENST00000570947.5:95116-ENST00000417961.5:65268|206
MCGCGSRDGPRPAVMGLR
>FUSION-ENST00000570947.5:95116-ENST00000417961.5:65268|2962
MAAFINR
>FUSION-ENST00000545302.5:45194-ENST00000652379.1:25317|1288
IRNGVRR
>FUSION-ENST00000570947.5:95116-ENST00000417961.5:65268|2102
MTLTLLLVIDLFRFWIFSWFSLGR
>FUSION-ENST00000570947.5:95116-ENST00000417961.5:65268|2794
GLLPPAFDQLPSKSFLFSSQT
>FUSION-ENST00000545302.5:45194-ENST00000652379.1:25317|878
DFNEGSFGHILILW
>FUSION-ENST00000545302.5:45194-ENST00000652379.1:25317|1027
MRYDPLNNIFANQK
>FUSION-ENST00000545302.5:45194-ENST00000652379.1:25317|721
LYSQYTTLAGR
>FUSION-ENST00000570947.5:95116-ENST00000417961.5:65268|4394
TLLDIGFIIDSVFL
>FUSION-ENST00000517974.1:40910-ENST00000519837.5:8015|1023
LATLEFVRNADIR
>FUSION-ENST00000570947.5:95116-ENST00000417961.5:65268|3310
MIVPLHSSLGNK
>FUSION-ENST00000545302.5:45194-ENST00000652379.1:25317|1520
MAALGSPHPPPPRFK
>FUSION-ENST00000570947.5:95116-ENST00000417961.5:65268|4399
MSYVFFIPQSCITTFFSV
>FUSION-ENST00000505791.5:202-ENST00000262462.9:490332|8
LLMLLECWISYR
>FUSION-ENST00000570947.5:95116-ENST00000417961.5:65268|3854
ITIWYLYKSEKK
>FUSION-ENST00000660408.1:22029-ENST00000514742.1:212579|86
LLTFVSNVCWR
>FUSION-ENST00000517974.1:40910-ENST00000519837.5:8015|419
CVQFCSVKVFIQNKFHLFFL
>FUSION-ENST00000517974.1:40910-ENST00000519837.5:8015|921
MALKQYNNSLI
>FUSION-ENST00000570947.5:95116-ENST00000417961.5:65268|717
AQPPCAEASHHGHAGCGGR
>ENST00000556859.5|SNV-11883-A-G|1
QACLPSGGIPSLSNGTFSPPKQWSK
>FUSION-ENST00000570947.5:95116-ENST00000417961.5:65268|89
SWEGACSPRDSSLGSTCHSRGR
>FUSION-ENST00000570947.5:95116-ENST00000417961.5:65268|3924
HNVYENICRAASPRR
>FUSION-ENST00000570947.5:95116-ENST00000417961.5:65268|1942
MQNAYPRTQNNTEAQHGRR
>FUSION-ENST00000517974.1:40910-ENST00000519837.5:8015|53
FSKCNVLLLTGH
>ENST00000542685.5|SNV-126162-A-G|3
KQKSEVCIIDY
>FUSION-ENST00000570947.5:95116-ENST00000417961.5:65268|3840
NLGSLQAPPPGVHAILLPQPPE
>FUSION-ENST00000570947.5:95116-ENST00000417961.5:65268|1667
ISDVELFIICLLLPKCLLLR
>FUSION-ENST00000545302.5:45194-ENST00000652379.1:25317|1301
VLETTGLSRR
>FUSION-ENST00000545302.5:45194-ENST00000652379.1:25317|640
CLCYTNK
>FUSION-ENST00000517974.1:40910-ENST00000519837.5:8015|722
VPPNHLK
>FUSION-ENST00000660408.1:22029-ENST00000514742.1:212579|538
MINLMSLGCQKK
>FUSION-ENST00000570947.5:95116-ENST00000417961.5:65268|240
MEFGAEPRPSPPSLPLFPACGEAR
>FUSION-ENST00000545302.5:45194-ENST00000652379.1:25317|1447
MTGGRHHACLAQRDPLGK
>FUSION-ENST00000570947.5:95116-ENST00000417961.5:65268|256
QGPGSHRTEK
>FUSION-ENST00000570947.5:95116-ENST00000417961.5:65268|3976
TAQPTTWKMVLFIVFG
>FUSION-ENST00000545302.5:45194-ENST00000652379.1:25317|966
CLLIHEYK
>ENST00000328879.9|SNV-30655-G-T|1
LHDNLDPSPLRDTVASALMYHR
>ENST00000496492.5|SNV-366500-G-T|10
MWEWWGRMCWRPLMR
>FUSION-ENST00000578151.1:31528-ENST00000488239.1:116048|99
DHQNATGR
>FUSION-ENST00000545302.5:45194-ENST00000652379.1:25317|485
AARATVPPCALR
>FUSION-ENST00000570947.5:95116-ENST00000417961.5:65268|543
MGVHLQASMSPSPPWECTCRR
>FUSION-ENST00000570947.5:95116-ENST00000417961.5:65268|1908
SETPCKTIRSCETYSLP
>FUSION-ENST00000570947.5:95116-ENST00000417961.5:65268|4333
PAYIAWG
>FUSION-ENST00000351393.10:45194-ENST00000652379.1:25317|4
VEYDGGSR
>FUSION-ENST00000570947.5:95116-ENST00000417961.5:65268|2095
LLMAGHSGSHL
>FUSION-ENST00000545302.5:45194-ENST00000652379.1:25317|480
SRSARWPAGRPPLPGGSS
>FUSION-ENST00000570947.5:95116-ENST00000417961.5:65268|3154
CSNELGDLWIRGVR
>FUSION-ENST00000570947.5:95116-ENST00000417961.5:65268|2512
MLHCFIK
>FUSION-ENST00000593073.5:2094-ENST00000293443.12:7265|8
EEMSLSGLDNSK
>FUSION-ENST00000570947.5:95116-ENST00000417961.5:65268|3778
HLARLIFCIFSR
>ENST00000616898.2|SNV-13637-G-A|5
AEVHEKETSQWLFGK
>FUSION-ENST00000570947.5:95116-ENST00000417961.5:65268|3331
QGLREVHLQLCWKMPDGPLHSGGR
>FUSION-ENST00000517974.1:40910-ENST00000519837.5:8015|1053
CDLIDLLCFFK
>ENST00000589296.5|SNV-74049-G-A|1
IAEVANEIENLGSTEESFSFCYFF
>FUSION-ENST00000570947.5:95116-ENST00000417961.5:65268|1754
FSLFSSHL
>FUSION-ENST00000545302.5:45194-ENST00000652379.1:25317|687
MFVFLVGTPCLSMLLR
>FUSION-ENST00000570947.5:95116-ENST00000417961.5:65268|4516
MYGVKQR
>FUSION-ENST00000570947.5:95116-ENST00000417961.5:65268|1196
LLVRHPVNSRLSAMST
>FUSION-ENST00000570947.5:95116-ENST00000417961.5:65268|1274
STRQSGHR
>FUSION-ENST00000570947.5:95116-ENST00000417961.5:65268|4129
CPGRSHSRACLTWRPMR
>FUSION-ENST00000295598.10:24067-ENST00000371518.6:152176|5
VLLCCLDGMQWHDHSSLQPRPPGLK
>FUSION-ENST00000570947.5:95116-ENST00000417961.5:65268|2762
CHQNGMKTETPSAGER
>FUSION-ENST00000570947.5:95116-ENST00000417961.5:65268|1836
MAFLVVDP
>FUSION-ENST00000570947.5:95116-ENST00000417961.5:65268|1832
ATGKERMR
>FUSION-ENST00000637544.1:30880-ENST00000206262.2:87239|259
KNITEIK
>FUSION-ENST00000517974.1:40910-ENST00000519837.5:8015|1151
RSLALSPRLECSGAISAHCK
>FUSION-ENST00000570947.5:95116-ENST00000417961.5:65268|4174
LLPQLPNR
>FUSION-ENST00000660408.1:22029-ENST00000514742.1:212579|704
RFVKPYHLVSHACNRSTLGG
>FUSION-ENST00000660408.1:22029-ENST00000514742.1:212579|628
MNLKITSKK
>FUSION-ENST00000545302.5:45194-ENST00000652379.1:25317|269
LWWRSVAVLTCKSVVRPGYR
>ENST00000649755.1|SNV-273-A-G|1
LSGLQGPGSLWLWAPLAVSCRSR
>FUSION-ENST00000570947.5:95116-ENST00000417961.5:65268|4167
LLLKYDIHTEK
>FUSION-ENST00000518034.5:40910-ENST00000519837.5:8015|3
KVFFCFHSQPEQCSTHILFSVK
>ENST00000366574.7|SNV-749959-C-A|4
VSTSSVVEGKELHTR
>ENST00000481335.5|SNV-17462-G-C|4
TSSESTLKTK
>FUSION-ENST00000545302.5:45194-ENST00000652379.1:25317|1051
MESCSVPQAGVQWR
>FUSION-ENST00000517974.1:40910-ENST00000519837.5:8015|617
MVWEHWSAQYKHR
>ENST00000639473.1|SNV-164884-T-C|1
HDQGSTSF
>ENST00000268919.6|SNV-1743-G-A|4
KLNVNVRPYHRGHYPIGHEAPR
>FUSION-ENST00000570947.5:95116-ENST00000417961.5:65268|2417
MNQCSFISYILYSLKTILK
>ENST00000646262.1|SNV-318055-G-A|5
ESIDVKSISSQGSDAPSLQNR
>FUSION-ENST00000517974.1:40910-ENST00000519837.5:8015|552
HIFIDSKPVISIVSVGYR
>FUSION-ENST00000660408.1:22029-ENST00000514742.1:212579|938
MWAKTIRFNMAVFK
>FUSION-ENST00000578151.1:31528-ENST00000488239.1:116048|35
NTLGLMIWKIDTYMDSDNK
>FUSION-ENST00000660408.1:22029-ENST00000514742.1:212579|512
HIIDILIEQLKYDFIKTLK
>FUSION-ENST00000570947.5:95116-ENST00000417961.5:65268|2500
MLLQTHHLFLSDVSVCR
>FUSION-ENST00000570947.5:95116-ENST00000417961.5:65268|1984
MLDIISGVFFFNVVRLVL
>FUSION-ENST00000570947.5:95116-ENST00000417961.5:65268|1432
SASPAFKFYSITSCVTRK
>FUSION-ENST00000517974.1:40910-ENST00000519837.5:8015|495
MFKKMNR
>FUSION-ENST00000660408.1:22029-ENST00000514742.1:212579|874
SKSSCGTLSCLYLTSSLPGQLPCLR
>FUSION-ENST00000570947.5:95116-ENST00000417961.5:65268|3163
MELPLAVLRGMCSNELGDLWIR
>FUSION-ENST00000517974.1:40910-ENST00000519837.5:8015|208
MFQDGLLVLPSLLFICCRDCSN
>FUSION-ENST00000570947.5:95116-ENST00000417961.5:65268|3167
AQGSLELVSQPPRGSCWLQGR
>FUSION-ENST00000637544.1:30880-ENST00000206262.2:87239|229
LVLNSRPQVICPPQPPK
>FUSION-ENST00000570947.5:95116-ENST00000417961.5:65268|850
SAAPREDRENRPGLYER
>FUSION-ENST00000660408.1:22029-ENST00000514742.1:212579|397
MQLKLHPKR
>FUSION-ENST00000570947.5:95116-ENST00000417961.5:65268|3815
CIPPHLANFLYFSR
>FUSION-ENST00000578151.1:31528-ENST00000488239.1:116048|206
MVAHTCNPTYLGG
>FUSION-ENST00000660408.1:22029-ENST00000514742.1:212579|276
SLQPVVPIK
>FUSION-ENST00000570947.5:95116-ENST00000417961.5:65268|2292
LPINRKALVVK
>FUSION-ENST00000570947.5:95116-ENST00000417961.5:65268|350
GLRHLPAYPTL
>FUSION-ENST00000517974.1:40910-ENST00000519837.5:8015|369
MPKSPPASIPAER
>FUSION-ENST00000570947.5:95116-ENST00000417961.5:65268|324
MGQHFQTR
>FUSION-ENST00000545302.5:45194-ENST00000652379.1:25317|418
RPIRTSALSTFDGSRR
>FUSION-ENST00000545302.5:45194-ENST00000652379.1:25317|326
SLPFVHTARRYYR
>FUSION-ENST00000578151.1:31528-ENST00000488239.1:116048|121
ECLIEFYLNLNCTCGK
>ENST00000409731.7|SNV-22477-G-A|3
SYKLPDGQVITIGNERFR
>FUSION-ENST00000660408.1:22029-ENST00000514742.1:212579|835
MQESPTPGPQNGTIR
>FUSION-ENST00000570947.5:95116-ENST00000417961.5:65268|1854
QCLGFCSCFGLLR
>ENST00000542306.5|SNV-92642-C-T|2
GPSLWTR
>FUSION-ENST00000570947.5:95116-ENST00000417961.5:65268|3932
FKHNVYENICR
>FUSION-ENST00000499346.7:22029-ENST00000514742.1:212579|7
VSLSTLGSMPNCDFNARKTGLHLK
>FUSION-ENST00000570947.5:95116-ENST00000417961.5:65268|2716
LPPEEVVK
>FUSION-ENST00000593073.5:2094-ENST00000293443.12:7265|57
AGVGGGGRGAR
>FUSION-ENST00000593073.5:2094-ENST00000293443.12:7265|39
DFRAGPEGGR
>ENST00000233099.6|INDEL-51715-A-AA|3
EAAEVCEYAMSLAKK
>FUSION-ENST00000517974.1:40910-ENST00000519837.5:8015|913
MYEKTYIRIFTFDNQSYCR
>FUSION-ENST00000570947.5:95116-ENST00000417961.5:65268|2166
FSFSSFIV
>FUSION-ENST00000545302.5:45194-ENST00000652379.1:25317|581
GDPPRVAR
>FUSION-ENST00000570947.5:95116-ENST00000417961.5:65268|1268
QSGHRGSHHPEK
>FUSION-ENST00000570947.5:95116-ENST00000417961.5:65268|1861
MVVCCTHQPTT
>FUSION-ENST00000517974.1:40910-ENST00000519837.5:8015|888
KHTLESLR
>ENST00000342992.10|SNV-212571-G-C|3
NRVGTGDPVETDNPVEARSK
>FUSION-ENST00000517974.1:40910-ENST00000519837.5:8015|1304
VYVVTCSTV
>FUSION-ENST00000545302.5:45194-ENST00000652379.1:25317|225
ARVVCVGGRR
>FUSION-ENST00000517974.1:40910-ENST00000519837.5:8015|202
MALMCIQNEDPSSFI
>FUSION-ENST00000570947.5:95116-ENST00000417961.5:65268|641
SLQMQSSDEAVRWTSLPKTHFPDD
>FUSION-ENST00000545302.5:45194-ENST00000652379.1:25317|650
MVNTYRLYGNRLLYDR
>FUSION-ENST00000570947.5:95116-ENST00000417961.5:65268|3802
MPLLKITWR
>FUSION-ENST00000570947.5:95116-ENST00000417961.5:65268|4432
MCHFDSLLVSFSVYF
>ENST00000613507.4|SNV-176788-A-G|1
AFATSPASKAARESLTEINR
>FUSION-ENST00000570947.5:95116-ENST00000417961.5:65268|4464
IFAYIYL
>FUSION-ENST00000570947.5:95116-ENST00000417961.5:65268|1011
TFLGALLEPVPKIR
>FUSION-ENST00000570947.5:95116-ENST00000417961.5:65268|2824
MQLHGRELAAFFQG
>FUSION-ENST00000517974.1:40910-ENST00000519837.5:8015|496
RSQVNKR
>FUSION-ENST00000570947.5:95116-ENST00000417961.5:65268|2418
NQCSFISYILYSLK
>FUSION-ENST00000570947.5:95116-ENST00000417961.5:65268|4156
VHKLHTPCNRHPEEEQK
>FUSION-ENST00000393066.7:44355-ENST00000588725.1:25614|1
LEDLMTLQL
>FUSION-ENST00000570947.5:95116-ENST00000417961.5:65268|1101
VLEGVGPQEDLDRLHHFPHTFPR
>FUSION-ENST00000517974.1:40910-ENST00000519837.5:8015|1200
NSVTLRKAILHTSQENLDDR
>FUSION-ENST00000545302.5:45194-ENST00000652379.1:25317|1011
MYVFIFFNLFLLR
>FUSION-ENST00000570947.5:95116-ENST00000417961.5:65268|972
GHAWLVFIEIKDFRYK
>FUSION-ENST00000570947.5:95116-ENST00000417961.5:65268|479
WALFGNKVFADAKFR
>FUSION-ENST00000439640.4:339-ENST00000344103.8:8371|1
GVQVETISPGDGE
>FUSION-ENST00000570947.5:95116-ENST00000417961.5:65268|369
LPRLVSNSWAQAIHPPDLSLPK
>FUSION-ENST00000660408.1:22029-ENST00000514742.1:212579|687
VRPHLRK
>FUSION-ENST00000517974.1:40910-ENST00000519837.5:8015|797
MDSCSPK
>FUSION-ENST00000570947.5:95116-ENST00000417961.5:65268|2427
IIHKSIIKS
>FUSION-ENST00000545302.5:45194-ENST00000652379.1:25317|1315
MTCPLCRRLTP
>FUSION-ENST00000517974.1:40910-ENST00000519837.5:8015|1261
DWITSGFTRVLSQETGSQFFGLR
>FUSION-ENST00000570947.5:95116-ENST00000417961.5:65268|2984
SALERLLLR
>FUSION-ENST00000637544.1:30880-ENST00000206262.2:87239|257
MCRLSCHATLLSEK
>FUSION-ENST00000570947.5:95116-ENST00000417961.5:65268|1726
EDECELILQGSHVLK
>FUSION-ENST00000570947.5:95116-ENST00000417961.5:65268|1538
MVFETVSAPLQGRR
>FUSION-ENST00000517974.1:40910-ENST00000519837.5:8015|1320
KVLLNSCENCNCK
>FUSION-ENST00000570947.5:95116-ENST00000417961.5:65268|2146
EKEMLLTFVC
>FUSION-ENST00000570947.5:95116-ENST00000417961.5:65268|1823
MAVTETSV
>FUSION-ENST00000570947.5:95116-ENST00000417961.5:65268|3835
MGPEPGACRSF
>FUSION-ENST00000570947.5:95116-ENST00000417961.5:65268|1014
FNISISDKTFLGALLEPVPKIR
>ENST00000355295.5|SNV-71226-A-C|4
HIAVEKAQVYAAKVENK
>FUSION-ENST00000517974.1:40910-ENST00000519837.5:8015|1068
YYIGEQGRTQSRLS
>FUSION-ENST00000545302.5:45194-ENST00000652379.1:25317|1366
MTVLAWAER
>FUSION-ENST00000570947.5:95116-ENST00000417961.5:65268|3676
WGHRTSYQASPPHTVPSGISGVR
>FUSION-ENST00000570947.5:95116-ENST00000417961.5:65268|200
DGPRPAVMGLRLSARSQLPR
>FUSION-ENST00000570947.5:95116-ENST00000417961.5:65268|2576
RVAPADTCARLVSGR
>FUSION-ENST00000570947.5:95116-ENST00000417961.5:65268|1658
ILYLENFIILAQKLLKLISNFSK
>FUSION-ENST00000545302.5:45194-ENST00000652379.1:25317|1058
NIASWAEGLP
>FUSION-ENST00000570947.5:95116-ENST00000417961.5:65268|1552
NFLNFYGHIVGVYNYGAHEIF
>FUSION-ENST00000570947.5:95116-ENST00000417961.5:65268|4427
IVLVVTVRITVNILNL
>FUSION-ENST00000517974.1:40910-ENST00000519837.5:8015|1004
QLKIQIK
>FUSION-ENST00000570947.5:95116-ENST00000417961.5:65268|1208
KMEAPPPARPITTEVR
>ENST00000373218.5|SNV-297-A-C|2
MSSSAGSGHQPSQRRAIPTR
>FUSION-ENST00000570947.5:95116-ENST00000417961.5:65268|4125
SHSRACLTWRPMREAACAGK
>FUSION-ENST00000517974.1:40910-ENST00000519837.5:8015|34
MIKECFSLGNNSTKK
>FUSION-ENST00000570947.5:95116-ENST00000417961.5:65268|2549
AQESHTRTAESGRAGSGIPHAEGGR
>FUSION-ENST00000570947.5:95116-ENST00000417961.5:65268|337
QGSSTPQGSPGTWR
>FUSION-ENST00000570947.5:95116-ENST00000417961.5:65268|2871
HRNRHTK
>FUSION-ENST00000570947.5:95116-ENST00000417961.5:65268|3637
MVHWSVTD
>FUSION-ENST00000454077.6:2094-ENST00000293443.12:7265|2
KCGLSLPSWALRPPAQAMAPGWS
>ENST00000264771.9|MNV-25875-CCT-C|7
EDRMLGR
>FUSION-ENST00000545302.5:45194-ENST00000652379.1:25317|316
SGAARALH
>FUSION-ENST00000545302.5:45194-ENST00000652379.1:25317|787
RKIVTFK
>ENST00000504154.6|SNV-343920-G-A|3
CKNGAHCTDAVNGYTCICPK
>FUSION-ENST00000637544.1:30880-ENST00000206262.2:87239|168
ERTRPWWHNMKLK
>FUSION-ENST00000570947.5:95116-ENST00000417961.5:65268|599
IPTSASLLGPLAR
>ENST00000467576.1|SNV-627-A-G|2
LPSSPTSGACWLPLAPSPTK
>FUSION-ENST00000570947.5:95116-ENST00000417961.5:65268|2621
LLSCPSLLCCPQAK
>FUSION-ENST00000570947.5:95116-ENST00000417961.5:65268|523
MGVHLQASVSPSSPWGCTCR
>FUSION-ENST00000660408.1:22029-ENST00000514742.1:212579|46
SSLSSLWPVKFSR
>FUSION-ENST00000570947.5:95116-ENST00000417961.5:65268|1299
QWCDADPCCPARLLGGSLLPR
>FUSION-ENST00000545302.5:45194-ENST00000652379.1:25317|1343
GEKRGER
>ENST00000538149.5|MNV-26870-TC-T|24
SCKSNIFPHPKILVPLVLLR
>FUSION-ENST00000443572.6:21658-ENST00000472651.5:70947|1
VGNIFEMRAVVCLE
>FUSION-ENST00000545302.5:45194-ENST00000652379.1:25317|805
MKPVSFCNFFFFFFFLRRGFTVLPR
>FUSION-ENST00000545302.5:45194-ENST00000652379.1:25317|1496
GRNSSIDTADLHLWNPQSSTHKTGD
>FUSION-ENST00000570947.5:95116-ENST00000417961.5:65268|2638
MSPEAGVLAWMPGER
>FUSION-ENST00000570947.5:95116-ENST00000417961.5:65268|604
QTSVHRAHW
>FUSION-ENST00000660408.1:22029-ENST00000514742.1:212579|855
MPFLYAFSMPSLCHLSLFLR
>FUSION-ENST00000517974.1:40910-ENST00000519837.5:8015|1067
MTLLLFMK
>FUSION-ENST00000570947.5:95116-ENST00000417961.5:65268|4276
MLEIKLLPGMK
>FUSION-ENST00000545302.5:45194-ENST00000652379.1:25317|477
MDENHER
>FUSION-ENST00000570947.5:95116-ENST00000417961.5:65268|3734
MIHRARPLFIF
>FUSION-ENST00000660408.1:22029-ENST00000514742.1:212579|229
HHYTQLIFK
>FUSION-ENST00000570947.5:95116-ENST00000417961.5:65268|4503
DSFASPFTI
>ENST00000254579.11|SNV-73532-G-A|1
SRRGAQLAER
>FUSION-ENST00000570947.5:95116-ENST00000417961.5:65268|3545
VGMAITSPGADFVSRWAGGLVAW
>FUSION-ENST00000570947.5:95116-ENST00000417961.5:65268|3213
GDFYPSHRCCGVSVMWK
>ENST00000307624.8|SNV-58358-C-A|2
HVGSPAHLDYR
>FUSION-ENST00000570947.5:95116-ENST00000417961.5:65268|1694
MSFLYICIYER
>FUSION-ENST00000570947.5:95116-ENST00000417961.5:65268|1774
DRKNQYR
>FUSION-ENST00000570947.5:95116-ENST00000417961.5:65268|2758
MKTETPSAGERQR
>FUSION-ENST00000660408.1:22029-ENST00000514742.1:212579|297
MLVNKLNR
>FUSION-ENST00000660408.1:22029-ENST00000514742.1:212579|907
MVCFIVFKTSNVNISLYMK
>FUSION-ENST00000570947.5:95116-ENST00000417961.5:65268|1005
QTEEGVRWDSQTR
>FUSION-ENST00000545302.5:45194-ENST00000652379.1:25317|939
SSLQSLFK
>FUSION-ENST00000578151.1:31528-ENST00000488239.1:116048|6
AKKEDIAHPASR
>FUSION-ENST00000570947.5:95116-ENST00000417961.5:65268|2203
HLFVDVFAIRVSSLVK
>FUSION-ENST00000660408.1:22029-ENST00000514742.1:212579|645
VWTQFHIQPLCTLFLNYKCPNLK
>FUSION-ENST00000570947.5:95116-ENST00000417961.5:65268|4517
FWTLELYYI
>FUSION-ENST00000660408.1:22029-ENST00000514742.1:212579|105
MLHVLIYILFFFSKISRK
>FUSION-ENST00000660408.1:22029-ENST00000514742.1:212579|752
RFWFWPGMVYQFIFTLLIK
>FUSION-ENST00000545302.5:45194-ENST00000652379.1:25317|1126
SGVASPSTVSKNR
>FUSION-ENST00000545302.5:45194-ENST00000652379.1:25317|513
VAFLGTGVRVARR
>FUSION-ENST00000570947.5:95116-ENST00000417961.5:65268|1661
MILYLENFIILAQKLLK
>ENST00000648594.1|SNV-65925-T-C|2
GPKNVFDEAILAALEPPEPK
>FUSION-ENST00000570947.5:95116-ENST00000417961.5:65268|1778
YSMLMDRKNQYR
>FUSION-ENST00000660408.1:22029-ENST00000514742.1:212579|193
MVPVFLLWK
>FUSION-ENST00000570947.5:95116-ENST00000417961.5:65268|1405
MRPTLRSF
>FUSION-ENST00000451211.6:1396-ENST00000417564.3:92743|4
ATSGDCPRSESQR
>FUSION-ENST00000517974.1:40910-ENST00000519837.5:8015|89
SINSTFLLR
>ENST00000302228.9|SNV-17571-C-A|3
NTQIDNYWGSEER
>FUSION-ENST00000570947.5:95116-ENST00000417961.5:65268|4153
LHTPCNRHPEEEQKIAAPR
>FUSION-ENST00000570947.5:95116-ENST00000417961.5:65268|4263
GWETLCVSLLCGCAVPVVP
>FUSION-ENST00000570947.5:95116-ENST00000417961.5:65268|3350
MKQFHLRPSALVRCS
>FUSION-ENST00000570947.5:95116-ENST00000417961.5:65268|4291
YNPHSSLQEEGMLISR
>FUSION-ENST00000570947.5:95116-ENST00000417961.5:65268|220
TASSSESAPPGPGTPERPGTR
>FUSION-ENST00000660408.1:22029-ENST00000514742.1:212579|368
QEAGILLLLKSASLKIR
>FUSION-ENST00000570947.5:95116-ENST00000417961.5:65268|924
ADTGSQPACASCR
>ENST00000342992.10|SNV-285323-G-C|2
LKVTSLMEGSDYQFR
>FUSION-ENST00000570947.5:95116-ENST00000417961.5:65268|494
MSSLPLLCSAH
>FUSION-ENST00000660408.1:22029-ENST00000514742.1:212579|585
YKFFTYMWQNK
>FUSION-ENST00000570947.5:95116-ENST00000417961.5:65268|1464
IFNAFLKECQLSHGAGKWK
>FUSION-ENST00000517974.1:40910-ENST00000519837.5:8015|1114
MLSLFLAFMFRFISFLSKLCR
>FUSION-ENST00000660408.1:22029-ENST00000514742.1:212579|573
GMAKLPSKK
>FUSION-ENST00000570947.5:95116-ENST00000417961.5:65268|1357
MPLCGLQMAPFPCTTL
>FUSION-ENST00000570947.5:95116-ENST00000417961.5:65268|426
KPLEPRPCGEGTR
>FUSION-ENST00000545302.5:45194-ENST00000652379.1:25317|689
LVSHSQPQVVRLP
>FUSION-ENST00000545302.5:45194-ENST00000652379.1:25317|481
CGRPGRPR
>FUSION-ENST00000517974.1:40910-ENST00000519837.5:8015|516
FEQIVQLLK
>FUSION-ENST00000570947.5:95116-ENST00000417961.5:65268|3613
SGASPACV
>FUSION-ENST00000570947.5:95116-ENST00000417961.5:65268|4600
VKPHLYQKIQKLAGR
>FUSION-ENST00000660408.1:22029-ENST00000514742.1:212579|970
MESNNIMRFLTNCILIFSSMLMKNL
>FUSION-ENST00000545302.5:45194-ENST00000652379.1:25317|1173
SVSFSVSLSDTPVPGRALPLPRE
>FUSION-ENST00000570947.5:95116-ENST00000417961.5:65268|2542
GLQRVGGRAQESHS
>FUSION-ENST00000517974.1:40910-ENST00000519837.5:8015|982
MEKFWWK
>FUSION-ENST00000570947.5:95116-ENST00000417961.5:65268|3002
DGRVPVK
>FUSION-ENST00000517974.1:40910-ENST00000519837.5:8015|1062
TLLLFMKFFLFEIVLFHHHILNKK
>FUSION-ENST00000570947.5:95116-ENST00000417961.5:65268|2733
MLWRAQPR
>FUSION-ENST00000545302.5:45194-ENST00000652379.1:25317|892
LRPVFGLC
>FUSION-ENST00000570947.5:95116-ENST00000417961.5:65268|1555
SLFIFSFFSLTFEIK
>FUSION-ENST00000570947.5:95116-ENST00000417961.5:65268|3749
ARLSQWCR
>FUSION-ENST00000570947.5:95116-ENST00000417961.5:65268|1000
GFHPQAVLKSR
>FUSION-ENST00000570947.5:95116-ENST00000417961.5:65268|1317
LLPPRMVESF
>FUSION-ENST00000570947.5:95116-ENST00000417961.5:65268|266
VSLGNWTWVKSSPLRPTEILPSRTF
>FUSION-ENST00000545302.5:45194-ENST00000652379.1:25317|390
AAWIPQLGIME
>FUSION-ENST00000570947.5:95116-ENST00000417961.5:65268|1708
YLYNRMICIPLGMYQ
>FUSION-ENST00000570947.5:95116-ENST00000417961.5:65268|147
PKPGEAASPGGEVPAAVCR
>ENST00000463101.1|SNV-1723-G-T|7
MGGKYFVVR
>FUSION-ENST00000660408.1:22029-ENST00000514742.1:212579|423
LGHKELVLMLMF
>FUSION-ENST00000499346.7:22029-ENST00000514742.1:212579|5
MAASLPVVSAFSEIRC
>FUSION-ENST00000570947.5:95116-ENST00000417961.5:65268|3909
FLRGRGVSPR
>FUSION-ENST00000517974.1:40910-ENST00000519837.5:8015|260
QAQRSSAP
>FUSION-ENST00000570947.5:95116-ENST00000417961.5:65268|941
LQSPSTVRGRNTK
>FUSION-ENST00000570947.5:95116-ENST00000417961.5:65268|2326
LMFYKPLLPAQPRAQVL
>FUSION-ENST00000517974.1:40910-ENST00000519837.5:8015|105
SIEGLPILLVGVTPF
>FUSION-ENST00000660408.1:22029-ENST00000514742.1:212579|541
NMINLMSLGCQKKCV
>FUSION-ENST00000570947.5:95116-ENST00000417961.5:65268|3736
MEITGMIHRARPLFIF
>FUSION-ENST00000570947.5:95116-ENST00000417961.5:65268|4040
GREGHGGEVSGR
>FUSION-ENST00000570947.5:95116-ENST00000417961.5:65268|2100
FWIFSWFSLGR
>FUSION-ENST00000570947.5:95116-ENST00000417961.5:65268|1158
MMQVSPSQLR
>FUSION-ENST00000660408.1:22029-ENST00000514742.1:212579|81
LHLSLLLPNNLGK
>FUSION-ENST00000570947.5:95116-ENST00000417961.5:65268|4127
YKCVHVG
>FUSION-ENST00000570947.5:95116-ENST00000417961.5:65268|1734
VLVQKQTHRPTEQNRDLR
>FUSION-ENST00000517974.1:40910-ENST00000519837.5:8015|777
ASGIVFDYFLR
>FUSION-ENST00000545302.5:45194-ENST00000652379.1:25317|1369
MHRALFPSWSWS
>FUSION-ENST00000660408.1:22029-ENST00000514742.1:212579|806
MTKIFALTNDID
>FUSION-ENST00000545302.5:45194-ENST00000652379.1:25317|1290
GQEFETSPANVVKPPSLLKIR
>FUSION-ENST00000545302.5:45194-ENST00000652379.1:25317|262
MPGQGEAR
>FUSION-ENST00000545302.5:45194-ENST00000652379.1:25317|104
CCCHGNPAQYER
>FUSION-ENST00000570947.5:95116-ENST00000417961.5:65268|4615
TETVSCCSNTDK
>FUSION-ENST00000545302.5:45194-ENST00000652379.1:25317|624
YTSLYKEGIVDKDVYFTYEK
>FUSION-ENST00000570947.5:95116-ENST00000417961.5:65268|2574
VAPADTCARLVSGR
>FUSION-ENST00000517974.1:40910-ENST00000519837.5:8015|107
THQVHFCAFQEVER
>FUSION-ENST00000593073.5:2094-ENST00000293443.12:7265|42
QLLKLVPTVPR
>FUSION-ENST00000570947.5:95116-ENST00000417961.5:65268|116
MYSMHTHTCTK
>ENST00000379328.9|INDEL-24173-T-TG|1
NANGGPCLQCLWALLQASQY
>FUSION-ENST00000570947.5:95116-ENST00000417961.5:65268|3969
VNILEGR
>FUSION-ENST00000570947.5:95116-ENST00000417961.5:65268|3487
QLVLVGPSRKLGVFSSPRPHR
>FUSION-ENST00000660408.1:22029-ENST00000514742.1:212579|836
AFSCIMDKNPK
>FUSION-ENST00000393066.7:36099-ENST00000588725.1:25614|1
KPMASFVTTPVPPDFTS
>FUSION-ENST00000570947.5:95116-ENST00000417961.5:65268|1376
GEAWAEPPPGFPGCLGPFWK
>FUSION-ENST00000570947.5:95116-ENST00000417961.5:65268|1973
FFHCFILSLFL
>FUSION-ENST00000660408.1:22029-ENST00000514742.1:212579|435
MSPCRAK
>FUSION-ENST00000545302.5:45194-ENST00000652379.1:25317|1490
KMIWAGHASSRLSLR
>FUSION-ENST00000425518.5:44078-ENST00000510657.1:309801|7
ESHFVTQAGMQWHNLGSPQPPAPR
>FUSION-ENST00000517974.1:40910-ENST00000519837.5:8015|344
TLVVPSILDK
>FUSION-ENST00000570947.5:95116-ENST00000417961.5:65268|757
MVTGVFNLQSR
>FUSION-ENST00000311160.14:280373-ENST00000378637.6:294131|9
ADISREQGDRATGSQPCQR
>FUSION-ENST00000570947.5:95116-ENST00000417961.5:65268|808
SCVFHTHSPRRTCHSSR
>FUSION-ENST00000545302.5:45194-ENST00000652379.1:25317|134
RRPVSSR
>FUSION-ENST00000517974.1:40910-ENST00000519837.5:8015|720
MRKEMNFVPAK
>ENST00000308234.11|SNV-24646-G-A|2
YIGTTVFVRQVSRYLTLAIR
>FUSION-ENST00000660408.1:22029-ENST00000514742.1:212579|469
VIIFRNTVPFIMLRENYLVSSTSR
>FUSION-ENST00000517974.1:40910-ENST00000519837.5:8015|6
PDHGEALI
>FUSION-ENST00000570947.5:95116-ENST00000417961.5:65268|359
MTTRRVLLKPCAPFNPTGVS
>FUSION-ENST00000545302.5:45194-ENST00000652379.1:25317|940
MSSLQSLFK
>FUSION-ENST00000570947.5:95116-ENST00000417961.5:65268|1894
VFLLFSSK
>FUSION-ENST00000570947.5:95116-ENST00000417961.5:65268|3244
RRSPSTVVAGPHR
>FUSION-ENST00000570947.5:95116-ENST00000417961.5:65268|2978
RALHPGRR
>FUSION-ENST00000554887.5:1168-ENST00000267584.9:45707|13
RWCAGARTACVVASAVLER
>FUSION-ENST00000517974.1:40910-ENST00000519837.5:8015|1308
MRSICIIELFGLNEKVYVVTCSTV
>ENST00000409694.6|SNV-359710-G-A|2
MISSSTYREQHRR
>FUSION-ENST00000637544.1:30880-ENST00000206262.2:87239|208
IFIFKCSHLR
>FUSION-ENST00000570947.5:95116-ENST00000417961.5:65268|1242
VLCITDSR
>FUSION-ENST00000578151.1:31528-ENST00000488239.1:116048|96
MDHQNATGRRLR
>FUSION-ENST00000570947.5:95116-ENST00000417961.5:65268|1050
ASSSLSLDSTGFVLRRAF
>ENST00000648381.1|SNV-52642-G-A|5
NCAIKKKPGR
>FUSION-ENST00000578151.1:31528-ENST00000488239.1:116048|83
MLFFLVFFLFNVK
>FUSION-ENST00000637544.1:30880-ENST00000206262.2:87239|285
RLGVNATDVKPLNSRVSK
>FUSION-ENST00000660408.1:22029-ENST00000514742.1:212579|286
MQRPSLDQLNQNLGGREEGLDIIV
>ENST00000478126.5|SNV-12063-C-A|4
MEPLADFNLQNNQHTPNTVSQYDSK
>FUSION-ENST00000570947.5:95116-ENST00000417961.5:65268|2473
VPCAPSTFQEPGCCMR
>FUSION-ENST00000660408.1:22029-ENST00000514742.1:212579|246
MPFSCLGLPSSGDYR
>FUSION-ENST00000578151.1:31528-ENST00000488239.1:116048|75
SRCPLLRLTNGTLLPPR
>ENST00000446394.5|SNV-16120-A-C|1
SSPAHLVFPTIKNVREPPPICLDVR
>FUSION-ENST00000570947.5:95116-ENST00000417961.5:65268|3051
RAGILMDTRSSWR
>FUSION-ENST00000351393.10:45194-ENST00000652379.1:25317|14
GDLELLGSRDPPASASRSAVMTR
>FUSION-ENST00000570947.5:95116-ENST00000417961.5:65268|1518
MKHAVMFLYISQISLLFKIVSK
>FUSION-ENST00000570947.5:95116-ENST00000417961.5:65268|491
SIVFCVLK
>FUSION-ENST00000570947.5:95116-ENST00000417961.5:65268|384
PAECSGAESH
>FUSION-ENST00000517974.1:40910-ENST00000519837.5:8015|975
MLCELNQILRICNAR
>FUSION-ENST00000570947.5:95116-ENST00000417961.5:65268|1269
IFLVTLSFLQLTSL
>FUSION-ENST00000517974.1:40910-ENST00000519837.5:8015|854
LWTCSSVLAHTLEK
>FUSION-ENST00000570947.5:95116-ENST00000417961.5:65268|1156
MMQVSPSQLRWGW
>FUSION-ENST00000517974.1:40910-ENST00000519837.5:8015|372
RPSQPPLAVLR
>FUSION-ENST00000396700.5:75633-ENST00000579407.5:13257|9
TSGYTGRCGRR
>FUSION-ENST00000570947.5:95116-ENST00000417961.5:65268|4287
TNLKYFGDCCDTPCLK
>FUSION-ENST00000570947.5:95116-ENST00000417961.5:65268|3892
RGASPAR
>FUSION-ENST00000517974.1:40910-ENST00000519837.5:8015|1270
SQQHSLNHLVSR
>FUSION-ENST00000545302.5:45194-ENST00000652379.1:25317|7
MLWAHVVSFQTSMIIIIVGVISR
>ENST00000461395.5|MNV-231-GCTCA-G|11
RETSGSR
>ENST00000399782.5|MNV-26870-TC-T|7
QSMLFSATWDSSLKR
>FUSION-ENST00000570947.5:95116-ENST00000417961.5:65268|60
ASIATRTLR
>FUSION-ENST00000570947.5:95116-ENST00000417961.5:65268|2096
MLLMAGHSGSHL
>FUSION-ENST00000570947.5:95116-ENST00000417961.5:65268|1659
MILYLENFIILAQKLLKLISNFSK
>FUSION-ENST00000517974.1:40910-ENST00000519837.5:8015|868
RHHTGPDFSVFMFLPRFG
>FUSION-ENST00000660408.1:22029-ENST00000514742.1:212579|551
FSSHITQPVFFLFFKEVCENTPREK
>ENST00000649755.1|SNV-273-A-G|7
ANFDAQRFAGTWLLVAVGSACR
>ENST00000427704.6|INDEL-223642-C-CA|3
ITCASER
>FUSION-ENST00000660408.1:22029-ENST00000514742.1:212579|442
FWDNFKTFWTVVIK
>ENST00000457692.5|SNV-26096-G-T|3
EEYIRLCQKYYSSEPQAVDFL
>ENST00000302228.9|SNV-17571-C-A|2
NTQIDNYWGSEERSLPR
>FUSION-ENST00000554887.5:1168-ENST00000267584.9:45707|38
VVLSAALGGTYGAR
>FUSION-ENST00000570947.5:95116-ENST00000417961.5:65268|2445
RFGVAKLVLNCSSLDTC
>ENST00000268661.8|SNV-10521-G-T|1
GVTSLWHTKKLPR
>FUSION-ENST00000570947.5:95116-ENST00000417961.5:65268|4227
SPHKGTGLPK
>FUSION-ENST00000570947.5:95116-ENST00000417961.5:65268|3507
MSIPILLIPRSWFSSLY
>FUSION-ENST00000517974.1:40910-ENST00000519837.5:8015|268
CYMISVIS
>FUSION-ENST00000660408.1:22029-ENST00000514742.1:212579|466
NTVPFIMLRENYLVSSTSRC
>FUSION-ENST00000570947.5:95116-ENST00000417961.5:65268|3660
THFVPPCPTASECYR
>FUSION-ENST00000517974.1:40910-ENST00000519837.5:8015|135
VCAPMRISATGHLTGDRA
>FUSION-ENST00000570947.5:95116-ENST00000417961.5:65268|3754
EHSPAAHGLPSRQGCTHPDTTGTR
>FUSION-ENST00000570947.5:95116-ENST00000417961.5:65268|3071
MPDWALER
>FUSION-ENST00000637544.1:30880-ENST00000206262.2:87239|249
LSCHATLLSEK
>FUSION-ENST00000545302.5:45194-ENST00000652379.1:25317|722
VKPRLYSQYTTLAGRCAVLYCL
>FUSION-ENST00000517974.1:40910-ENST00000519837.5:8015|1319
KVLLNSCENCNCKQVFLSGNC
>FUSION-ENST00000517974.1:40910-ENST00000519837.5:8015|1051
NSPYSLT
>FUSION-ENST00000554887.5:1168-ENST00000267584.9:45707|29
ERWDLTMR
>ENST00000272427.11|SNV-142-G-C|2
AKMAEAESLETAAEHER
>FUSION-ENST00000570947.5:95116-ENST00000417961.5:65268|2468
APISNVQFDR
>FUSION-ENST00000517974.1:40910-ENST00000519837.5:8015|890
MRKHTLESLR
>FUSION-ENST00000554887.5:1168-ENST00000267584.9:45707|11
WCAGARTACVVASAVLERCCGSAR
>FUSION-ENST00000570947.5:95116-ENST00000417961.5:65268|903
VTTHCHHLWEPPAKPQGRRSLGNGK
>FUSION-ENST00000570947.5:95116-ENST00000417961.5:65268|3898
CSEHSLQRPRPVPCQR
>FUSION-ENST00000570947.5:95116-ENST00000417961.5:65268|3526
MGRWAGGLVSWAPRPHRVPR
>FUSION-ENST00000570947.5:95116-ENST00000417961.5:65268|4067
ILHFSAVLENHFSNGY
>FUSION-ENST00000570947.5:95116-ENST00000417961.5:65268|3757
VRVCTSCKEHSPAAHGLPSR
>FUSION-ENST00000637544.1:30880-ENST00000206262.2:87239|185
MDYYHCEEAQLTLNNFRRQLGVGYK
>FUSION-ENST00000310298.8:1909-ENST00000560678.5:5896|4
KPCLMWLWEFLQR
>FUSION-ENST00000517974.1:40910-ENST00000519837.5:8015|1217
MFSSYHKSCREHLNGMFFMR
>FUSION-ENST00000570947.5:95116-ENST00000417961.5:65268|4274
MLEIKLLPGMKR
>FUSION-ENST00000570947.5:95116-ENST00000417961.5:65268|323
GQHFQTR
>FUSION-ENST00000570947.5:95116-ENST00000417961.5:65268|3283
MVYIRGPQPFWHQGQVLWK
>FUSION-ENST00000578151.1:31528-ENST00000488239.1:116048|57
NGSSECNRQK
>FUSION-ENST00000517974.1:40910-ENST00000519837.5:8015|298
MAALTCR
>FUSION-ENST00000570947.5:95116-ENST00000417961.5:65268|985
GPQEEAGEFSPGSR
>FUSION-ENST00000570947.5:95116-ENST00000417961.5:65268|4295
MKYNPHSSLQEEGMLISRR
>FUSION-ENST00000570947.5:95116-ENST00000417961.5:65268|3330
EVHLQLCWK
>FUSION-ENST00000545302.5:45194-ENST00000652379.1:25317|605
CVNERAYVVISVFFLPLLR
>FUSION-ENST00000637544.1:30880-ENST00000206262.2:87239|279
MSYSTRR
>FUSION-ENST00000570947.5:95116-ENST00000417961.5:65268|2650
RVGGRAQESHTR
>FUSION-ENST00000570947.5:95116-ENST00000417961.5:65268|853
LFISFSILRSAAPR
>FUSION-ENST00000570947.5:95116-ENST00000417961.5:65268|45
LDLGQVQSSASYR
>ENST00000325212.11|SNV-13897-A-T|2
ITSLPPPPPTLFENIVVKR
>FUSION-ENST00000545302.5:45194-ENST00000652379.1:25317|715
FRDGVSEARPPWLPRQPR
>FUSION-ENST00000570947.5:95116-ENST00000417961.5:65268|1591
SLIHLELIFV
>FUSION-ENST00000570947.5:95116-ENST00000417961.5:65268|1535
VFETVSAPLQGRRK
>FUSION-ENST00000545302.5:45194-ENST00000652379.1:25317|75
YILPPFLHSLFINNFR
>ENST00000216129.7|SNV-10802-G-A|1
LPLDINPVVHPHSHIFK
>FUSION-ENST00000570947.5:95116-ENST00000417961.5:65268|2999
SSSGGSLGMSSQFCFTKTK
>FUSION-ENST00000570947.5:95116-ENST00000417961.5:65268|4028
MLLVHVEVWERR
>FUSION-ENST00000517974.1:40910-ENST00000519837.5:8015|625
MPLGLQLHK
>FUSION-ENST00000660408.1:22029-ENST00000514742.1:212579|748
MVYQFIFTLLIK
>ENST00000265605.7|SNV-21006-C-T|6
KWKVGISSDPLVSIGALISK
>FUSION-ENST00000660408.1:22029-ENST00000514742.1:212579|965
RFLTNCILIFSSMLMKNL
>FUSION-ENST00000517974.1:40910-ENST00000519837.5:8015|33
IKECFSLGNNSTKK
>FUSION-ENST00000570947.5:95116-ENST00000417961.5:65268|1460
MRGARTSTSNSEVVGVIRPNITDFL
>FUSION-ENST00000517974.1:40910-ENST00000519837.5:8015|488
MLHSSITKMQMYKGR
>FUSION-ENST00000570947.5:95116-ENST00000417961.5:65268|1965
SCHPLLGMKD
>FUSION-ENST00000545302.5:45194-ENST00000652379.1:25317|442
RAFIRSKPTR
>FUSION-ENST00000570947.5:95116-ENST00000417961.5:65268|4453
MLNLRLLR
>FUSION-ENST00000570947.5:95116-ENST00000417961.5:65268|3031
LECRGTVSAHCNLR
>FUSION-ENST00000570947.5:95116-ENST00000417961.5:65268|1906
SCETYSLP
>FUSION-ENST00000517974.1:40910-ENST00000519837.5:8015|87
SINSTFLLRWL
>FUSION-ENST00000570947.5:95116-ENST00000417961.5:65268|904
VTTHCHHLWEPPAKPQGRR
>FUSION-ENST00000660408.1:22029-ENST00000514742.1:212579|618
NGNPFFCSHCFEKVSQCG
>FUSION-ENST00000545302.5:45194-ENST00000652379.1:25317|947
SVKSLDR
>FUSION-ENST00000637544.1:30880-ENST00000206262.2:87239|138
KIALRTHH
>FUSION-ENST00000545302.5:45194-ENST00000652379.1:25317|203
CPRPIERESGSDPR
>FUSION-ENST00000660408.1:22029-ENST00000514742.1:212579|885
CQSGSHK
>FUSION-ENST00000570947.5:95116-ENST00000417961.5:65268|2094
MAGHSGSHL
>FUSION-ENST00000637544.1:30880-ENST00000206262.2:87239|282
VSKEYKMSYSTR
>FUSION-ENST00000517974.1:40910-ENST00000519837.5:8015|1034
LNPLCSLEHLNFTFLMFIRPCYSK
>FUSION-ENST00000517974.1:40910-ENST00000519837.5:8015|978
YFVFYFVLFCFCFFFCF
>FUSION-ENST00000570947.5:95116-ENST00000417961.5:65268|750
MAEAQESLECGRQR
>FUSION-ENST00000660408.1:22029-ENST00000514742.1:212579|179
MCISLGNIYHFVDF
>FUSION-ENST00000517974.1:40910-ENST00000519837.5:8015|523
MMGNLLFLVKVYCSKFEQIVQLLK
>FUSION-ENST00000570947.5:95116-ENST00000417961.5:65268|1943
QNAYPRTQNNTEAQHGR
>FUSION-ENST00000570947.5:95116-ENST00000417961.5:65268|4614
TETVSCCSNTDKK
>FUSION-ENST00000570947.5:95116-ENST00000417961.5:65268|875
GSVKTRLF
>FUSION-ENST00000578151.1:31528-ENST00000488239.1:116048|168
EMDALRNIMLK
>FUSION-ENST00000570947.5:95116-ENST00000417961.5:65268|1262
LPLESHFLLTCPSLSRLLGQKYHK
>FUSION-ENST00000578151.1:31528-ENST00000488239.1:116048|170
MEMDALR
>FUSION-ENST00000570947.5:95116-ENST00000417961.5:65268|4352
FLHSPSVFMLND
>FUSION-ENST00000517974.1:40910-ENST00000519837.5:8015|748
MNNHLVDLLWCAFYTGK
>FUSION-ENST00000570947.5:95116-ENST00000417961.5:65268|2782
RQSAPVREAPLMPQR
>FUSION-ENST00000545302.5:45194-ENST00000652379.1:25317|1192
TCPLCHR
>FUSION-ENST00000545302.5:45194-ENST00000652379.1:25317|1089
MWSVGQR
>FUSION-ENST00000517974.1:40910-ENST00000519837.5:8015|557
FSRDGVSPF
>FUSION-ENST00000570947.5:95116-ENST00000417961.5:65268|2443
MCHEYIK
>FUSION-ENST00000545302.5:45194-ENST00000652379.1:25317|804
KPVSFCNFFFFFFFLRRGFTVLPR
>FUSION-ENST00000545302.5:45194-ENST00000652379.1:25317|763
PIIPAAR
>FUSION-ENST00000517974.1:40910-ENST00000519837.5:8015|392
HSWMNFSNYKQLFNCYHNQDVLIE
>FUSION-ENST00000570947.5:95116-ENST00000417961.5:65268|2372
CLYPSDPPQSTQ
>FUSION-ENST00000570947.5:95116-ENST00000417961.5:65268|3699
DLSDWLPCPLTR
>FUSION-ENST00000570947.5:95116-ENST00000417961.5:65268|4637
MMPVRFVGTSCRVTQPQCK
>FUSION-ENST00000545302.5:45194-ENST00000652379.1:25317|205
SEGTGDGLRCPRPIERESGSDPR
>FUSION-ENST00000570947.5:95116-ENST00000417961.5:65268|3145
LLLASGKVTVSSEISLK
>FUSION-ENST00000578151.1:31528-ENST00000488239.1:116048|68
QTLLLCLFFGLLLLCLSFRLYVLRR
>FUSION-ENST00000570947.5:95116-ENST00000417961.5:65268|2515
VMLHCFIK
>FUSION-ENST00000570947.5:95116-ENST00000417961.5:65268|2528
MIVPLPSSLGNRPCLK
>FUSION-ENST00000570947.5:95116-ENST00000417961.5:65268|1869
RCPFCTSAFMK
>FUSION-ENST00000570947.5:95116-ENST00000417961.5:65268|3041
MNLSYFFFLR
>FUSION-ENST00000570947.5:95116-ENST00000417961.5:65268|2645
YTSWRQIQGPQMPR
>FUSION-ENST00000660408.1:22029-ENST00000514742.1:212579|4
MAASLPVVSAFSEIR
>FUSION-ENST00000570947.5:95116-ENST00000417961.5:65268|984
GPQEEAGEFSPGSRER
>FUSION-ENST00000499346.7:22029-ENST00000514742.1:212579|16
EETVSIQWALLNADALLVTNR
>FUSION-ENST00000554887.5:1168-ENST00000267584.9:45707|31
SSRRDLR
>FUSION-ENST00000545302.5:45194-ENST00000652379.1:25317|756
AEAGESLEPGK
>FUSION-ENST00000570947.5:95116-ENST00000417961.5:65268|1192
LVSNSWPQVIHLPRPPEVLGLQV
>FUSION-ENST00000570947.5:95116-ENST00000417961.5:65268|3316
RSPSTVVTGPHRSQQCMGALVLPN
>FUSION-ENST00000570947.5:95116-ENST00000417961.5:65268|2573
VAPADTCARLVSGRQFR
>FUSION-ENST00000570947.5:95116-ENST00000417961.5:65268|1091
LQLAAVTVGLK
>FUSION-ENST00000660408.1:22029-ENST00000514742.1:212579|244
MLTLCKE
>FUSION-ENST00000570947.5:95116-ENST00000417961.5:65268|3656
MFIPQQLRPHTQPTSLGDWR
>FUSION-ENST00000570947.5:95116-ENST00000417961.5:65268|1701
HLFANSTPQRCTINNVDFVSIVHVR
>FUSION-ENST00000517974.1:40910-ENST00000519837.5:8015|721
VPPNHLKSCLLFK
>FUSION-ENST00000570947.5:95116-ENST00000417961.5:65268|1016
FNISISDK
>FUSION-ENST00000570947.5:95116-ENST00000417961.5:65268|4211
MEAWLQRPWRHGPPSIPGQNRR
>FUSION-ENST00000570947.5:95116-ENST00000417961.5:65268|4434
AGRVTCPGECAVHT
>FUSION-ENST00000570947.5:95116-ENST00000417961.5:65268|3632
MLNSEAGPARLEDPGR
>FUSION-ENST00000570947.5:95116-ENST00000417961.5:65268|886
AYVSMLVCDMGSVK
>ENST00000250113.12|SNV-11125-G-A|1
DLREACSNENVHKEFK
>ENST00000325319.9|SNV-290960-A-T|2
CGENSECKNWNTKATCVCK
>FUSION-ENST00000578151.1:31528-ENST00000488239.1:116048|137
MIEVFYVCALQYSSPCYMWLLR
>FUSION-ENST00000570947.5:95116-ENST00000417961.5:65268|1131
HFWNTPR
>FUSION-ENST00000570947.5:95116-ENST00000417961.5:65268|371
GGAPAGVCVPVPPVGVHL
>FUSION-ENST00000570947.5:95116-ENST00000417961.5:65268|368
MLPRLVSNSWAQAIHPPDLSLPKC
>FUSION-ENST00000570947.5:95116-ENST00000417961.5:65268|2720
HGAIRTE
>FUSION-ENST00000517974.1:40910-ENST00000519837.5:8015|977
MLCELNQILR
>FUSION-ENST00000517974.1:40910-ENST00000519837.5:8015|360
LLQAYLQSVIK
>FUSION-ENST00000545302.5:45194-ENST00000652379.1:25317|186
MASVALGRSK
>FUSION-ENST00000570947.5:95116-ENST00000417961.5:65268|1970
VFSFSTLHMSCHPLLGMK
>FUSION-ENST00000570947.5:95116-ENST00000417961.5:65268|3733
IHRARPLFIF
>FUSION-ENST00000545302.5:45194-ENST00000652379.1:25317|789
DPPALGLPKVR
>FUSION-ENST00000545302.5:45194-ENST00000652379.1:25317|989
MLFLSSLPSTSCPHHHFGARRK
>FUSION-ENST00000660408.1:22029-ENST00000514742.1:212579|175
NIQEIYAC
>ENST00000273859.8|SNV-27508-A-C|5
IRTTKSTLLNFVPR
>FUSION-ENST00000570947.5:95116-ENST00000417961.5:65268|1811
LSFLSYVCCCLNVFF
>ENST00000361470.4|SNV-682-C-G|1
NTSRPPTSSEEPSTSVPR
>FUSION-ENST00000570947.5:95116-ENST00000417961.5:65268|2522
GLRRAGGR
>FUSION-ENST00000570947.5:95116-ENST00000417961.5:65268|3424
AVPDTGAPCSRSTCGTR
>FUSION-ENST00000517974.1:40910-ENST00000519837.5:8015|269
EVSRCYMISVIS
>FUSION-ENST00000570947.5:95116-ENST00000417961.5:65268|4387
MSHSSQAPK
>FUSION-ENST00000545302.5:45194-ENST00000652379.1:25317|1014
MYLFFLIYFS
>FUSION-ENST00000570947.5:95116-ENST00000417961.5:65268|3987
MVHPMFSSLRQHPPR
>FUSION-ENST00000570947.5:95116-ENST00000417961.5:65268|995
SRMQTRSVSGR
>FUSION-ENST00000588168.5:69827-ENST00000477516.1:131638|2
SHQCPVPPHPSPHVFLTGQTLCR
>FUSION-ENST00000545302.5:45194-ENST00000652379.1:25317|231
KPGSLAWSRAWNASA
>FUSION-ENST00000660408.1:22029-ENST00000514742.1:212579|52
VCDNVCLCRCKR
>FUSION-ENST00000570947.5:95116-ENST00000417961.5:65268|3982
FSSLRQHPPR
>FUSION-ENST00000545302.5:45194-ENST00000652379.1:25317|1262
FLSVSRSISVFLGR
>FUSION-ENST00000570947.5:95116-ENST00000417961.5:65268|2476
AGSGIPQLVFQR
>ENST00000265870.7|SNV-43989-G-C|4
DTMEFEKHSIVVYLLITFAVFPLK
>FUSION-ENST00000545302.5:45194-ENST00000652379.1:25317|1092
LLGARPSSAKVQRDGDFHPQGPH
>FUSION-ENST00000578151.1:31528-ENST00000488239.1:116048|182
MFSSQFIFFPDTRK
>FUSION-ENST00000570947.5:95116-ENST00000417961.5:65268|607
MRRLSLQVR
>FUSION-ENST00000570947.5:95116-ENST00000417961.5:65268|805
TCHSSRASAT
>FUSION-ENST00000570947.5:95116-ENST00000417961.5:65268|56
CAGPHGVTLGVNHLLR
>FUSION-ENST00000593073.5:2094-ENST00000293443.12:7265|77
SRLASRPRR
>FUSION-ENST00000570947.5:95116-ENST00000417961.5:65268|93
MGLGAGQSSRSWEGACSPR
>ENST00000511072.5|SNV-343533-G-A|2
KLGTGEGLPQVCPAR
>FUSION-ENST00000570947.5:95116-ENST00000417961.5:65268|4181
MEKPPNTK
>FUSION-ENST00000517974.1:40910-ENST00000519837.5:8015|1235
APWKSNK
>FUSION-ENST00000570947.5:95116-ENST00000417961.5:65268|2485
NPTRGGRAQESHTR
>FUSION-ENST00000545302.5:45194-ENST00000652379.1:25317|1302
VLETTGLSR
>FUSION-ENST00000570947.5:95116-ENST00000417961.5:65268|1508
MVGAEGR
>FUSION-ENST00000517974.1:40910-ENST00000519837.5:8015|773
MLTRLVLNSWPQVIR
>FUSION-ENST00000660408.1:22029-ENST00000514742.1:212579|396
QLKLHPKR
>ENST00000402597.6|SNV-1155025-A-G|1
AFDNPDCWNHSLPPR
>FUSION-ENST00000570947.5:95116-ENST00000417961.5:65268|3493
TLALLRDLL
>FUSION-ENST00000517974.1:40910-ENST00000519837.5:8015|394
HSWMNFSNYK
>FUSION-ENST00000570947.5:95116-ENST00000417961.5:65268|300
MGRSLLPPGQQPGVDLSQQR
>FUSION-ENST00000578151.1:31528-ENST00000488239.1:116048|112
MAEFALIGIRNWRSLC
>FUSION-ENST00000570947.5:95116-ENST00000417961.5:65268|2176
LLFFNFLHQCFIVFIVEIFHSFG
>FUSION-ENST00000570947.5:95116-ENST00000417961.5:65268|4576
FCVSVCQAVDI
>FUSION-ENST00000570947.5:95116-ENST00000417961.5:65268|3631
LNSEAGPARLEDPGR
>FUSION-ENST00000570947.5:95116-ENST00000417961.5:65268|4036
QLINFLRI
>ENST00000639473.1|SNV-164884-T-C|2
LLDLQEKHDQGSTSF
>ENST00000569346.5|SNV-101060-C-G|2
IRASELATGL
>FUSION-ENST00000570947.5:95116-ENST00000417961.5:65268|1833
MATGKERMR
>FUSION-ENST00000517974.1:40910-ENST00000519837.5:8015|1018
MSNVGYT
>FUSION-ENST00000570947.5:95116-ENST00000417961.5:65268|4343
VPTDFRSHSFSKIMVVNFVHVR
>FUSION-ENST00000545302.5:45194-ENST00000652379.1:25317|1208
QIKVRGGEER
>FUSION-ENST00000570947.5:95116-ENST00000417961.5:65268|2656
HVINCIGR
>ENST00000528431.5|SNV-3951-C-T|4
EGTYHFRMTILSPLEKLR
>FUSION-ENST00000570947.5:95116-ENST00000417961.5:65268|118
VDSRQDLPDSA
>FUSION-ENST00000570947.5:95116-ENST00000417961.5:65268|1761
ESWPHLPKETSK
>ENST00000640381.1|SNV-12278-T-C|7
MKALREADVDCLTLGQYTQPTR
>ENST00000446394.5|SNV-16121-C-A|2
SSPAHLVFPKIKNVR
>FUSION-ENST00000570947.5:95116-ENST00000417961.5:65268|1905
MDVVLMLYLR
>FUSION-ENST00000570947.5:95116-ENST00000417961.5:65268|1530
WEVAYFDLTFDVSV
>FUSION-ENST00000570947.5:95116-ENST00000417961.5:65268|1389
MRALIPGTQHLECTENRPGPS
>FUSION-ENST00000545302.5:45194-ENST00000652379.1:25317|15
MGFGVLSCCPRWSR
>FUSION-ENST00000570947.5:95116-ENST00000417961.5:65268|277
VVSKCER
>FUSION-ENST00000570947.5:95116-ENST00000417961.5:65268|4031
DFSIAGQMTE
>FUSION-ENST00000660408.1:22029-ENST00000514742.1:212579|861
PPQSVSKELSIPVAVLR
>FUSION-ENST00000517974.1:40910-ENST00000519837.5:8015|860
MQYFSWR
>FUSION-ENST00000570947.5:95116-ENST00000417961.5:65268|247
GAGCTAA
>FUSION-ENST00000545302.5:45194-ENST00000652379.1:25317|467
VGFVAAVAPGPPVAGPRGSRGGSR
>FUSION-ENST00000637544.1:30880-ENST00000206262.2:87239|238
MLVRLVSNSRPR
>FUSION-ENST00000570947.5:95116-ENST00000417961.5:65268|3882
GCSGGRR
>FUSION-ENST00000517974.1:40910-ENST00000519837.5:8015|908
IFTFDNQSYCRR
>FUSION-ENST00000570947.5:95116-ENST00000417961.5:65268|4449
ISSLTYWLLK
>FUSION-ENST00000660408.1:22029-ENST00000514742.1:212579|615
MSRFLSRVYI
>FUSION-ENST00000660408.1:22029-ENST00000514742.1:212579|153
SCLLPVQFPHY
>FUSION-ENST00000490213.5:117192-ENST00000367282.6:4824|18
YKPWWWGEKGAEGR
>FUSION-ENST00000570947.5:95116-ENST00000417961.5:65268|858
MGVLDLSF
>FUSION-ENST00000545302.5:45194-ENST00000652379.1:25317|664
SWLTAPSASRVR
>FUSION-ENST00000517974.1:40910-ENST00000519837.5:8015|893
LLTLKCMR
>FUSION-ENST00000570947.5:95116-ENST00000417961.5:65268|3940
AKAGRALQTGTAQR
>FUSION-ENST00000570947.5:95116-ENST00000417961.5:65268|3039
MNLSYFFFLRWSLAPLPR
>FUSION-ENST00000554887.5:1168-ENST00000267584.9:45707|44
LHLVGRSLGGKGSPGDMFSSALG
>FUSION-ENST00000570947.5:95116-ENST00000417961.5:65268|3456
DGRDMRGK
>FUSION-ENST00000570947.5:95116-ENST00000417961.5:65268|3241
SPSTVVAGPHR
>FUSION-ENST00000660408.1:22029-ENST00000514742.1:212579|698
IQLSSTVSLP
>FUSION-ENST00000570947.5:95116-ENST00000417961.5:65268|167
NWVSTFPGAKAGPRLPLR
>FUSION-ENST00000570947.5:95116-ENST00000417961.5:65268|2979
RALHPGR
>FUSION-ENST00000517974.1:40910-ENST00000519837.5:8015|1305
SICIIELFGLNEKVYVVTCSTV
>FUSION-ENST00000570947.5:95116-ENST00000417961.5:65268|3060
MTYKNLNLQLLVR
>FUSION-ENST00000660408.1:22029-ENST00000514742.1:212579|284
EEGLDIIV
>FUSION-ENST00000570947.5:95116-ENST00000417961.5:65268|3719
CPCVCGLHSFYVCVDSPR
>FUSION-ENST00000570947.5:95116-ENST00000417961.5:65268|1186
YPPSPPPPAANILYNQRTRTQTR
>FUSION-ENST00000660408.1:22029-ENST00000514742.1:212579|837
AFSCIMDK
>FUSION-ENST00000545302.5:45194-ENST00000652379.1:25317|586
AVAPEAR
>FUSION-ENST00000570947.5:95116-ENST00000417961.5:65268|59
ASIATRTLRCAGPHGVTLGVNHLLR
>FUSION-ENST00000570947.5:95116-ENST00000417961.5:65268|2719
DSTATASG
>FUSION-ENST00000570947.5:95116-ENST00000417961.5:65268|1619
PMSRMVLPRVSCR
>FUSION-ENST00000570947.5:95116-ENST00000417961.5:65268|236
PLLLPPCR
>FUSION-ENST00000517974.1:40910-ENST00000519837.5:8015|534
SLRSRNMSLR
>FUSION-ENST00000545302.5:45194-ENST00000652379.1:25317|616
GSSIKTFILR
>FUSION-ENST00000570947.5:95116-ENST00000417961.5:65268|2588
AVFCRAHRCYAVPK
>FUSION-ENST00000637544.1:30880-ENST00000206262.2:87239|256
CRLSCHATLLSEK
>ENST00000616898.2|SNV-13637-G-A|6
KAEVHEKETSQWLFGK
>FUSION-ENST00000570947.5:95116-ENST00000417961.5:65268|4273
LEIKLLPGMKR
>FUSION-ENST00000570947.5:95116-ENST00000417961.5:65268|84
TETRFPGEWK
>FUSION-ENST00000517974.1:40910-ENST00000519837.5:8015|111
SSLVCCLVTLSLLIPLEFTFVRVK
>FUSION-ENST00000570947.5:95116-ENST00000417961.5:65268|3634
MLNSEAGPAR
>FUSION-ENST00000570947.5:95116-ENST00000417961.5:65268|2793
SFLFSSQT
>FUSION-ENST00000570947.5:95116-ENST00000417961.5:65268|2374
YSLIGFDMCLYPSDPPQSTQ
>FUSION-ENST00000517974.1:40910-ENST00000519837.5:8015|1202
NSVTLRK
>FUSION-ENST00000570947.5:95116-ENST00000417961.5:65268|1815
GVQFKMR
>FUSION-ENST00000517974.1:40910-ENST00000519837.5:8015|196
LSMCLFQPCCYQHIWCTQFGITHLL
>FUSION-ENST00000570947.5:95116-ENST00000417961.5:65268|3205
VITDGFSSPVPLWGIGGK
>FUSION-ENST00000545302.5:45194-ENST00000652379.1:25317|1141
MTSYFLEIRR
>FUSION-ENST00000570947.5:95116-ENST00000417961.5:65268|4366
MTYFKGK
>ENST00000621676.4|SNV-4110-G-A|5
LIAHWFRDYLIIVSR
>FUSION-ENST00000570947.5:95116-ENST00000417961.5:65268|867
MRSQGGPGEWK
>FUSION-ENST00000570947.5:95116-ENST00000417961.5:65268|2207
GNNVKHLFVDVFAIR
>FUSION-ENST00000545302.5:45194-ENST00000652379.1:25317|81
DSHCPYLLSSETTAK
>FUSION-ENST00000570947.5:95116-ENST00000417961.5:65268|1539
VFETVSAPLQGR
>FUSION-ENST00000570947.5:95116-ENST00000417961.5:65268|1721
GIWVDYMSLLL
>FUSION-ENST00000517974.1:40910-ENST00000519837.5:8015|1179
MIGIPTFAQIQFK
>FUSION-ENST00000570947.5:95116-ENST00000417961.5:65268|173
LSCAFGKNWVSTFPGAK
>FUSION-ENST00000570947.5:95116-ENST00000417961.5:65268|3591
MIMSPVNKEPFTPLQCLFQSYLFR
>ENST00000446394.5|SNV-16120-A-C|4
EAAENRSSPAHLVFPTIKNVR
>FUSION-ENST00000660408.1:22029-ENST00000514742.1:212579|500
QDFFSLYSSFLYVIKLC
>FUSION-ENST00000578151.1:31528-ENST00000488239.1:116048|13
MFFTLRGKLGTCCYNTANLSLGPK
>FUSION-ENST00000570947.5:95116-ENST00000417961.5:65268|1441
CSHDLSPVCSRGLSPA
>FUSION-ENST00000570947.5:95116-ENST00000417961.5:65268|2294
MLSVRLPINRK
>FUSION-ENST00000517974.1:40910-ENST00000519837.5:8015|115
ANSWLSM
>FUSION-ENST00000570947.5:95116-ENST00000417961.5:65268|2075
FLVDFLSGK
>FUSION-ENST00000570947.5:95116-ENST00000417961.5:65268|29
TTIWTHRVRFLEEQALPR
>ENST00000391860.7|SNV-102726-C-T|2
YSKYFISYKPNK
>ENST00000621676.4|SNV-4110-G-A|2
DYLIIVSRDR
>FUSION-ENST00000570947.5:95116-ENST00000417961.5:65268|182
WANIFRPETPR
>FUSION-ENST00000660408.1:22029-ENST00000514742.1:212579|55
LLGSSDSCASASR
>FUSION-ENST00000660408.1:22029-ENST00000514742.1:212579|366
SASLKIRR
>ENST00000264771.9|MNV-25875-CCT-C|18
EHVLMFAKLALYPCQPAGLR
>FUSION-ENST00000570947.5:95116-ENST00000417961.5:65268|522
GVHLQASVSPSSPWGCTCR
>FUSION-ENST00000570947.5:95116-ENST00000417961.5:65268|4294
KYNPHSSLQEEGMLISRR
>ENST00000379441.7|SNV-26683-G-T|3
REHFSFSPRMPVGDFF
>FUSION-ENST00000463221.2:1274-ENST00000564377.6:345551|9
MQQRQRR
>FUSION-ENST00000570947.5:95116-ENST00000417961.5:65268|716
GHTGCGGR
>FUSION-ENST00000593073.5:2094-ENST00000293443.12:7265|62
AAPPARERR
>FUSION-ENST00000637544.1:30880-ENST00000206262.2:87239|51
MRRTAQPPVPPER
>FUSION-ENST00000545302.5:45194-ENST00000652379.1:25317|600
VSFLPVCLLKNGVFQK
>FUSION-ENST00000545302.5:45194-ENST00000652379.1:25317|1124
MFTILHHDILFSR
>FUSION-ENST00000517974.1:40910-ENST00000519837.5:8015|1157
MTLGKSLCLIFLI
>FUSION-ENST00000420843.7:82817-ENST00000304771.7:60798|3
EEPPHREGMNSGHGRTSSL
>FUSION-ENST00000570947.5:95116-ENST00000417961.5:65268|4007
MLRWSIQCFPH
>FUSION-ENST00000517974.1:40910-ENST00000519837.5:8015|553
APGRHIFIDSKPVISIVSVGYR
>FUSION-ENST00000570947.5:95116-ENST00000417961.5:65268|1651
VSGYKINVQKSQAFLYTNSR
>FUSION-ENST00000570947.5:95116-ENST00000417961.5:65268|2812
LGESWGGVGHAQWKQASISPRPR
>FUSION-ENST00000660408.1:22029-ENST00000514742.1:212579|225
LPFWKYKESDFR
>FUSION-ENST00000570947.5:95116-ENST00000417961.5:65268|1584
FNAIPIK
>FUSION-ENST00000570947.5:95116-ENST00000417961.5:65268|2502
EKTMLLQTHHLFLSDVSVCR
>FUSION-ENST00000570947.5:95116-ENST00000417961.5:65268|2770
LLASLQGACVK
>FUSION-ENST00000545302.5:45194-ENST00000652379.1:25317|355
VFGFRGEYGCK
>FUSION-ENST00000570947.5:95116-ENST00000417961.5:65268|396
GGAPVGVR
>FUSION-ENST00000545302.5:45194-ENST00000652379.1:25317|335
MNEEFPVSAGHK
>FUSION-ENST00000660408.1:22029-ENST00000514742.1:212579|275
SLQPVVPIKDFK
>FUSION-ENST00000570947.5:95116-ENST00000417961.5:65268|2832
ERRPHLSVLEGR
>FUSION-ENST00000570947.5:95116-ENST00000417961.5:65268|1239
MVLCITDSRSMKIMGEGHIV
>ENST00000287380.6|SNV-88244-A-G|2
LAAVERELK
>FUSION-ENST00000660408.1:22029-ENST00000514742.1:212579|895
MISNGFIILHHVDLS
>FUSION-ENST00000570947.5:95116-ENST00000417961.5:65268|1417
NIPLMASYR
>FUSION-ENST00000570947.5:95116-ENST00000417961.5:65268|2386
NDVTANPPLVPLRCLCVQVTHPAPR
>FUSION-ENST00000570947.5:95116-ENST00000417961.5:65268|3147
VGTHGPGIPGAGVSATARLLLASGK
>ENST00000367462.5|SNV-23572-T-A|1
AGAELFSLMALWER
>FUSION-ENST00000578151.1:31528-ENST00000488239.1:116048|136
IEVFYVCALQYSSPCYMWLLR
>ENST00000613507.4|SNV-176788-A-G|6
MKRAFATSPASK
>FUSION-ENST00000545302.5:45194-ENST00000652379.1:25317|1307
IRLPGPPK
>FUSION-ENST00000570947.5:95116-ENST00000417961.5:65268|4014
TAYLSAQLGK
>FUSION-ENST00000570947.5:95116-ENST00000417961.5:65268|1332
VTFSPDLS
>FUSION-ENST00000545302.5:45194-ENST00000652379.1:25317|1413
MSIGLVSNSRPQVIRPPRPPEVLG
>FUSION-ENST00000570947.5:95116-ENST00000417961.5:65268|1075
MENRPAHCGGRAEEKQPFLR
>FUSION-ENST00000545302.5:45194-ENST00000652379.1:25317|773
GGGLRLRPPRSPGR
>FUSION-ENST00000578151.1:31528-ENST00000488239.1:116048|113
MAEFALIGIRNWR
>ENST00000305641.7|SNV-115-C-A|3
SRESRAGAVQNTNDSSALSK
>FUSION-ENST00000578151.1:31528-ENST00000488239.1:116048|12
FFTLRGKLGTCCYNTANLSLGPK
>ENST00000572240.5|SNV-6147-G-A|2
TSGSASSWLRPPRLNRNFR
>ENST00000489226.5|SNV-8286-G-A|3
GLYINRGSSSR
>FUSION-ENST00000570947.5:95116-ENST00000417961.5:65268|3259
MAFENNMHNSCICYSHSLGSFHI
>FUSION-ENST00000570947.5:95116-ENST00000417961.5:65268|2913
MLVSKMQLVSFLSFSVIQK
>FUSION-ENST00000545302.5:45194-ENST00000652379.1:25317|101
RFRHLVYVLG
>FUSION-ENST00000637544.1:30880-ENST00000206262.2:87239|166
TRPWWHNMKLK
>FUSION-ENST00000570947.5:95116-ENST00000417961.5:65268|585
MDGAGWTCVCIFLG
>FUSION-ENST00000637544.1:30880-ENST00000206262.2:87239|101
PLCRYIFSKHLVTLFYFCEIR
>FUSION-ENST00000570947.5:95116-ENST00000417961.5:65268|2713
MFGIASTGPDYCYMQ
>FUSION-ENST00000545302.5:45194-ENST00000652379.1:25317|1353
MSQSCTCMLER
>FUSION-ENST00000545302.5:45194-ENST00000652379.1:25317|1444
HHACLAQRDPLGK
>FUSION-ENST00000358791.9:280-ENST00000587002.1:690874|2
SGARELALFLTPEPGAEVPLTGA
>FUSION-ENST00000570947.5:95116-ENST00000417961.5:65268|1328
VLCGAGNVCL
>FUSION-ENST00000570947.5:95116-ENST00000417961.5:65268|3254
SCREHVCVCE
>FUSION-ENST00000517974.1:40910-ENST00000519837.5:8015|57
CGYVFPLLHPLTMEMIC
>FUSION-ENST00000570947.5:95116-ENST00000417961.5:65268|1440
MSFAFRIK
>FUSION-ENST00000570947.5:95116-ENST00000417961.5:65268|2708
RTAESGRASSGIPHADCR
>FUSION-ENST00000545302.5:45194-ENST00000652379.1:25317|1231
LLDFNINGVLRVDLVSCLFHRHHR
>FUSION-ENST00000570947.5:95116-ENST00000417961.5:65268|2843
DPGWALSLHEAAQASSQHGGCKNK
>FUSION-ENST00000545302.5:45194-ENST00000652379.1:25317|674
MQTTTTCISALNTLAYGK
>FUSION-ENST00000545302.5:45194-ENST00000652379.1:25317|703
GFLVFLR
>FUSION-ENST00000545302.5:45194-ENST00000652379.1:25317|1214
MSQSCSCMLER
>FUSION-ENST00000570947.5:95116-ENST00000417961.5:65268|124
HLPVSQVGSGLLRWLQR
>ENST00000496720.1|SNV-21562-G-A|5
SLEENLPCISCMSNRWTCQWDLR
>FUSION-ENST00000517974.1:40910-ENST00000519837.5:8015|639
ISRITVY
>FUSION-ENST00000570947.5:95116-ENST00000417961.5:65268|4641
MFEVCFATGL
>FUSION-ENST00000660408.1:22029-ENST00000514742.1:212579|411
LPASNVDHRIK
>FUSION-ENST00000517974.1:40910-ENST00000519837.5:8015|579
FSQDGLDLLTS
>FUSION-ENST00000517974.1:40910-ENST00000519837.5:8015|203
FTFGSVFLSAFTFQQPTKS
>FUSION-ENST00000578151.1:31528-ENST00000488239.1:116048|14
FFTLRGK
>FUSION-ENST00000660408.1:22029-ENST00000514742.1:212579|974
MESNNIMR
>FUSION-ENST00000660408.1:22029-ENST00000514742.1:212579|583
YKFFTYMWQNKSLNQA
>FUSION-ENST00000517974.1:40910-ENST00000519837.5:8015|1210
MLIYSFTVEDIPFQW
>FUSION-ENST00000545302.5:45194-ENST00000652379.1:25317|752
PVIPSLWDAEVDASPEVGSWR
>FUSION-ENST00000660408.1:22029-ENST00000514742.1:212579|963
FLTNCILIFSSMLMKNL
>FUSION-ENST00000570947.5:95116-ENST00000417961.5:65268|2501
TMLLQTHHLFLSDVSVCR
>FUSION-ENST00000570947.5:95116-ENST00000417961.5:65268|2311
LARHSDR
>FUSION-ENST00000570947.5:95116-ENST00000417961.5:65268|3032
VFKRAGIPHR
>FUSION-ENST00000517974.1:40910-ENST00000519837.5:8015|144
MTLFHFRLSGIRFFK
>FUSION-ENST00000545302.5:45194-ENST00000652379.1:25317|1093
LLGARPSSAKVQR
>ENST00000476522.5|SNV-47142-A-G|4
RGKETER
>FUSION-ENST00000637544.1:30880-ENST00000206262.2:87239|90
YFNYSFVFSIKNLFLCACFLSR
>FUSION-ENST00000660408.1:22029-ENST00000514742.1:212579|783
QLCPSHQEASSSELK
>FUSION-ENST00000660408.1:22029-ENST00000514742.1:212579|611
YSFTFNR
>FUSION-ENST00000660408.1:22029-ENST00000514742.1:212579|808
FCFYPLILMTK
>FUSION-ENST00000593073.5:2094-ENST00000293443.12:7265|89
WARESER
>FUSION-ENST00000570947.5:95116-ENST00000417961.5:65268|3901
GVSPRRALSK
>FUSION-ENST00000570947.5:95116-ENST00000417961.5:65268|1986
MLDIISGVFFFNVVR
>FUSION-ENST00000570947.5:95116-ENST00000417961.5:65268|1448
GLSPTSSHGLSPVCSR
>ENST00000407775.7|SNV-1211748-G-C|1
HLQTSLTINKCVPVSK
>FUSION-ENST00000570947.5:95116-ENST00000417961.5:65268|3262
MARHQPASPGIGTLVHTVCAFLK
>FUSION-ENST00000545302.5:45194-ENST00000652379.1:25317|295
LNTGTRPIVNK
>FUSION-ENST00000545302.5:45194-ENST00000652379.1:25317|258
GERLIEPSSSWFPPK
>FUSION-ENST00000517974.1:40910-ENST00000519837.5:8015|599
MASSCNQSCR
>FUSION-ENST00000637544.1:30880-ENST00000206262.2:87239|221
MLGQLEGEATIHMTFE
>FUSION-ENST00000637544.1:30880-ENST00000206262.2:87239|220
LGQLEGEATIHMTFE
>FUSION-ENST00000660408.1:22029-ENST00000514742.1:212579|6
FMAASLPVVSAFSEIR
>FUSION-ENST00000618612.4:17682-ENST00000344103.8:8371|7
RGQTCVVHYTGESGAQR
>FUSION-ENST00000660408.1:22029-ENST00000514742.1:212579|306
FQHEFWQGHSNHISKL
>FUSION-ENST00000545302.5:45194-ENST00000652379.1:25317|569
DPFWRVPVRSR
>ENST00000476522.5|SNV-47142-A-G|1
ETERDSRK
>FUSION-ENST00000570947.5:95116-ENST00000417961.5:65268|3442
VCGARVVSDTGTPCLWSTCGT
>FUSION-ENST00000545302.5:45194-ENST00000652379.1:25317|333
MNEEFPVSAGHKLALIK
>FUSION-ENST00000660408.1:22029-ENST00000514742.1:212579|41
NLGKFYNFFESK
>FUSION-ENST00000570947.5:95116-ENST00000417961.5:65268|1578
MASQFSLHHLLNR
>FUSION-ENST00000570947.5:95116-ENST00000417961.5:65268|37
MSLYVSICVHLWGLRPAYHPLLHR
>FUSION-ENST00000570947.5:95116-ENST00000417961.5:65268|871
MSAFKQR
>FUSION-ENST00000570947.5:95116-ENST00000417961.5:65268|2155
HLDCFQILAIVNSAAVNT
>FUSION-ENST00000545302.5:45194-ENST00000652379.1:25317|1516
MRPPPPR
>ENST00000648594.1|SNV-65925-T-C|3
YVECSALTQKGPK
>FUSION-ENST00000570947.5:95116-ENST00000417961.5:65268|868
QRKVFFC
>FUSION-ENST00000545302.5:45194-ENST00000652379.1:25317|838
PCHRQAGRQAGR
>FUSION-ENST00000570947.5:95116-ENST00000417961.5:65268|76
MWLRPAGAGGLTVGQPVSLR
>FUSION-ENST00000637544.1:30880-ENST00000206262.2:87239|253
MSLAMKVANV
>FUSION-ENST00000570947.5:95116-ENST00000417961.5:65268|2660
MQTEASPKHVINCIGRK
>FUSION-ENST00000545302.5:45194-ENST00000652379.1:25317|1229
VDLVSCLFHRHHR
>FUSION-ENST00000570947.5:95116-ENST00000417961.5:65268|4314
GFHRVSQDGLDLLTS
>FUSION-ENST00000490213.5:117192-ENST00000367282.6:4824|6
SGRTVNFPRR
>FUSION-ENST00000517974.1:40910-ENST00000519837.5:8015|191
MRTPLHLSKK
>FUSION-ENST00000660408.1:22029-ENST00000514742.1:212579|533
MSLGCQKK
>FUSION-ENST00000578151.1:31528-ENST00000488239.1:116048|98
MDHQNATGRR
>FUSION-ENST00000570947.5:95116-ENST00000417961.5:65268|3891
AHSAVVFLTLELGPPLQAFVSNIR
>FUSION-ENST00000570947.5:95116-ENST00000417961.5:65268|2370
THFLPAQQFYICWR
>FUSION-ENST00000545302.5:45194-ENST00000652379.1:25317|314
GIGDCNYSP
>FUSION-ENST00000570947.5:95116-ENST00000417961.5:65268|4304
MFFPKLYLVFIIFR
>ENST00000405460.9|SNV-164884-T-C|3
KNMTRVAPLFSGQAVAGSDYEPVTR
>FUSION-ENST00000517974.1:40910-ENST00000519837.5:8015|162
MGCWYYLPSCLYAVEIVPTR
>FUSION-ENST00000637544.1:30880-ENST00000206262.2:87239|56
MYLRTQR
>FUSION-ENST00000570947.5:95116-ENST00000417961.5:65268|1429
FYSITSCVTRKSGGR
>FUSION-ENST00000570947.5:95116-ENST00000417961.5:65268|314
MWASVIPLSLSYGG
>ENST00000461472.1|INDEL-24173-T-TG|9
PMGDPVCNACGLYYK
>FUSION-ENST00000545302.5:45194-ENST00000652379.1:25317|257
GERLIEPSSSWFPPKFPSG
>FUSION-ENST00000545302.5:45194-ENST00000652379.1:25317|897
SYGSSCSQWDSIR
>FUSION-ENST00000570947.5:95116-ENST00000417961.5:65268|3626
RLPLSWPGAVAGTT
>ENST00000415641.7|SNV-8804-G-A|3
QNDLEEVK
>ENST00000514093.5|SNV-17462-G-C|1
IYIKDKK
>FUSION-ENST00000517974.1:40910-ENST00000519837.5:8015|709
NFVPAKLFNHSYYFR
>FUSION-ENST00000570947.5:95116-ENST00000417961.5:65268|249
SGGNACRMFWSR
>FUSION-ENST00000660408.1:22029-ENST00000514742.1:212579|768
QLPTIHTHTK
>FUSION-ENST00000517974.1:40910-ENST00000519837.5:8015|517
VYCSKFEQIVQLLKHK
>FUSION-ENST00000570947.5:95116-ENST00000417961.5:65268|3232
YLLFSLTGFFPHLNELP
>FUSION-ENST00000545302.5:45194-ENST00000652379.1:25317|921
MTDGVSYQCSFVNRVR
>FUSION-ENST00000570947.5:95116-ENST00000417961.5:65268|947
PASGFTVGMLQSPSTVRGRNTK
>ENST00000265433.8|SNV-38799-C-A|1
NYCDHQGHPSTGLK
>FUSION-ENST00000570947.5:95116-ENST00000417961.5:65268|3467
ASPQPCQRR
>FUSION-ENST00000570947.5:95116-ENST00000417961.5:65268|2659
QTEASPKHVINCIGRK
>FUSION-ENST00000570947.5:95116-ENST00000417961.5:65268|4180
EKPPNTK
>FUSION-ENST00000499346.7:22029-ENST00000514742.1:212579|12
NVKVSLSTLGSMPNCDFNAR
>ENST00000463101.1|SNV-1723-G-T|6
MMGGKYFVVRHFK
>FUSION-ENST00000660408.1:22029-ENST00000514742.1:212579|629
NLKITSK
>FUSION-ENST00000570947.5:95116-ENST00000417961.5:65268|2431
LVFLNHVIPKIIHK
>FUSION-ENST00000660408.1:22029-ENST00000514742.1:212579|643
CPNLKICSASLRMILCIDIPLYR
>FUSION-ENST00000517974.1:40910-ENST00000519837.5:8015|506
MVCVYVHIFWQFVYMCAVIFTELK
>FUSION-ENST00000570947.5:95116-ENST00000417961.5:65268|152
DTQHTRAAK
>FUSION-ENST00000570947.5:95116-ENST00000417961.5:65268|3993
CRGRYSR
>FUSION-ENST00000570947.5:95116-ENST00000417961.5:65268|1679
MGCLFFLVKLSSL
>ENST00000565677.5|SNV-1978-A-G|5
RDIPDYLCGKIGFELMR
>FUSION-ENST00000570947.5:95116-ENST00000417961.5:65268|3997
SASEAWPGLTRCSAPELGLGR
>FUSION-ENST00000660408.1:22029-ENST00000514742.1:212579|85
LLTFVSNVCWRGK
>FUSION-ENST00000517974.1:40910-ENST00000519837.5:8015|1033
MFIRPCYSK
>FUSION-ENST00000570947.5:95116-ENST00000417961.5:65268|4176
EKPPNTKFARR
>FUSION-ENST00000570947.5:95116-ENST00000417961.5:65268|4122
ACLTWRPMREAACAGKLLP
>FUSION-ENST00000517974.1:40910-ENST00000519837.5:8015|370
TLPASFSCVTFFFFFCMPK
>FUSION-ENST00000545302.5:45194-ENST00000652379.1:25317|810
QLLASRTLSRGVPWSVYHR
>FUSION-ENST00000545302.5:45194-ENST00000652379.1:25317|92
VILLSTR
>FUSION-ENST00000570947.5:95116-ENST00000417961.5:65268|3280
MFSQTDGGGAWFWDETVPPQAVSIS
>FUSION-ENST00000545302.5:45194-ENST00000652379.1:25317|20
YVSEMGFGVLSCCPRWSR
>FUSION-ENST00000517974.1:40910-ENST00000519837.5:8015|551
MSILANGIFL
>FUSION-ENST00000517974.1:40910-ENST00000519837.5:8015|1089
TDLESHPYSKQ
>FUSION-ENST00000659051.1:536276-ENST00000261318.5:14847|21
SSAPSSLGTGYFEERAVRDR
>FUSION-ENST00000570947.5:95116-ENST00000417961.5:65268|2390
QYKKLQR
>FUSION-ENST00000570947.5:95116-ENST00000417961.5:65268|4569
WCLTVVSI
>FUSION-ENST00000570947.5:95116-ENST00000417961.5:65268|1452
MASPLHNHVASPCVLLWPLPVCSR
>FUSION-ENST00000545302.5:45194-ENST00000652379.1:25317|1518
MCTASSHVSR
>FUSION-ENST00000570947.5:95116-ENST00000417961.5:65268|2845
DPGWDHLEPAHSLNGR
>FUSION-ENST00000545302.5:45194-ENST00000652379.1:25317|1247
LSLSASLFLFLR
>FUSION-ENST00000660408.1:22029-ENST00000514742.1:212579|452
MCTIKFWD
>FUSION-ENST00000570947.5:95116-ENST00000417961.5:65268|4052
MAKPCLY
>FUSION-ENST00000660408.1:22029-ENST00000514742.1:212579|516
TFSIFYICLGK
>FUSION-ENST00000570947.5:95116-ENST00000417961.5:65268|882
LVCDMGSVK
>FUSION-ENST00000545302.5:45194-ENST00000652379.1:25317|522
SESAFWAAGLLLTRCPLATCRWR
>FUSION-ENST00000545302.5:45194-ENST00000652379.1:25317|361
MAVLSWWSDLSG
>ENST00000484330.5|SNV-46696-A-G|2
MGRLMAYVLQVMDFTSSLLV
>FUSION-ENST00000570947.5:95116-ENST00000417961.5:65268|2168
PVIPATWEAEAGELLEPGKQRLQ
>FUSION-ENST00000570947.5:95116-ENST00000417961.5:65268|72
HWARCPLHWQR
>ENST00000265605.7|SNV-21006-C-T|5
WKVGISSDPLVSIGALISK
>ENST00000463290.5|SNV-3065-C-T|3
DAISIFHYVK
>FUSION-ENST00000578151.1:31528-ENST00000488239.1:116048|48
PQLNYIFC
>FUSION-ENST00000570947.5:95116-ENST00000417961.5:65268|2806
LSGVGWRVLTCRPQLPPR
>FUSION-ENST00000570947.5:95116-ENST00000417961.5:65268|1318
SVHEKLLPPRMVESF
>FUSION-ENST00000545302.5:45194-ENST00000652379.1:25317|160
MGQSVLRDGRAPFR
>FUSION-ENST00000517974.1:40910-ENST00000519837.5:8015|352
WWWWWCFGLFSALWRKDR
>FUSION-ENST00000570947.5:95116-ENST00000417961.5:65268|1134
RHFWNTPR
>FUSION-ENST00000570947.5:95116-ENST00000417961.5:65268|907
MVTTHCHHLWEPPAKPQGR
>ENST00000378183.8|SNV-16546-G-A|5
RGDALSRLDTLK
>FUSION-ENST00000517974.1:40910-ENST00000519837.5:8015|638
MLGFHLGLLTE
>FUSION-ENST00000517974.1:40910-ENST00000519837.5:8015|824
TNCTCFIKTER
>FUSION-ENST00000545302.5:45194-ENST00000652379.1:25317|660
MTGVSHRARPVDSFR
>ENST00000357232.10|SNV-159194-A-C|1
VAESPVPQGVIGKITAIDMDSGK
>FUSION-ENST00000660408.1:22029-ENST00000514742.1:212579|596
MYDSFCSMLNNIELIGYIIIYSGR
>FUSION-ENST00000570947.5:95116-ENST00000417961.5:65268|3034
WSLAPLPRLECR
>FUSION-ENST00000660408.1:22029-ENST00000514742.1:212579|695
MGATIQDEICQTLSLGVSRL
>FUSION-ENST00000570947.5:95116-ENST00000417961.5:65268|1211
EAPPPAWPITTEVRK
>ENST00000623930.1|SNV-377-T-A|1
FEAVCKPLLYTTIMSQK
>ENST00000542306.5|SNV-92642-C-T|1
GPSLWTRSGCQP
>FUSION-ENST00000637544.1:30880-ENST00000206262.2:87239|57
LIFKRMR
>ENST00000265870.7|SNV-43989-G-C|2
EFEKHSIVVYLLITFAVFPLK
>FUSION-ENST00000570947.5:95116-ENST00000417961.5:65268|4508
MDSFLDSRFYSVGLYVCPYASTSLF
>FUSION-ENST00000351393.10:45194-ENST00000652379.1:25317|7
VGTVRSGRVCR
>FUSION-ENST00000545302.5:45194-ENST00000652379.1:25317|865
LLLSVLLHK
>FUSION-ENST00000545302.5:45194-ENST00000652379.1:25317|567
SRRALPER
>FUSION-ENST00000570947.5:95116-ENST00000417961.5:65268|1109
MNSYSNPKGRASGTSR
>FUSION-ENST00000517974.1:40910-ENST00000519837.5:8015|1088
MFSVTFH
>FUSION-ENST00000570947.5:95116-ENST00000417961.5:65268|3920
AASPRRSGGCESAAYF
>FUSION-ENST00000660408.1:22029-ENST00000514742.1:212579|626
ITSKKNGNPFFCSHCFEK
>FUSION-ENST00000570947.5:95116-ENST00000417961.5:65268|2703
ASSGIPHADCREWEGELRNPTR
>FUSION-ENST00000570947.5:95116-ENST00000417961.5:65268|1172
CSEGWNFEPHPQTSGEGKGLR
>FUSION-ENST00000570947.5:95116-ENST00000417961.5:65268|932
ESGSVPAPRSLPASTCACLR
>FUSION-ENST00000517974.1:40910-ENST00000519837.5:8015|1346
SFDSLLLSSNGTVGASGRGLRIGV
>ENST00000569180.1|SNV-26424-C-T|1
VRMTIRVHSPCSP
>FUSION-ENST00000545302.5:45194-ENST00000652379.1:25317|1291
GQEFETSPANVVKPPSLLK
>FUSION-ENST00000570947.5:95116-ENST00000417961.5:65268|1145
TLWWESRGK
>FUSION-ENST00000517974.1:40910-ENST00000519837.5:8015|69
MLLLLICARHYKTLYIY
>FUSION-ENST00000570947.5:95116-ENST00000417961.5:65268|1678
GCLFFLVKLSSL
>FUSION-ENST00000570947.5:95116-ENST00000417961.5:65268|4341
SHSFSKIMVVNFVHVRIISEF
>FUSION-ENST00000570947.5:95116-ENST00000417961.5:65268|2679
AQESHTRTAESGR
>FUSION-ENST00000570947.5:95116-ENST00000417961.5:65268|30
TTIWTHRVR
>FUSION-ENST00000545302.5:45194-ENST00000652379.1:25317|827
MWVRLVSNWRPQWICPPRPPKVLG
>FUSION-ENST00000570947.5:95116-ENST00000417961.5:65268|2687
VGGRAQESHTR
>ENST00000640888.2|SNV-12278-T-C|1
EADVDCLTLGQYTQPTRRHLK
>FUSION-ENST00000517974.1:40910-ENST00000519837.5:8015|565
LRLPGSHHSPASASR
>FUSION-ENST00000545302.5:45194-ENST00000652379.1:25317|1075
YVQTLLSISTTTHGPLWNHWLFEK
>FUSION-ENST00000570947.5:95116-ENST00000417961.5:65268|2373
MCLYPSDPPQSTQ
>FUSION-ENST00000545302.5:45194-ENST00000652379.1:25317|941
ATSFGGCQSVVE
>ENST00000537826.1|SNV-4761-C-G|1
CGGFPISATKTEVVSSL
>FUSION-ENST00000570947.5:95116-ENST00000417961.5:65268|496
SSAVICASSYLR
>FUSION-ENST00000570947.5:95116-ENST00000417961.5:65268|3700
FTLSVIWPARDLSDWLPCPLTR
>FUSION-ENST00000660408.1:22029-ENST00000514742.1:212579|290
KSFSFYHLHL
>FUSION-ENST00000570947.5:95116-ENST00000417961.5:65268|2998
SSSGGSLGMSSQFCFTKTKSALER
>FUSION-ENST00000660408.1:22029-ENST00000514742.1:212579|307
FQHEFWQGHSNHISK
>FUSION-ENST00000517974.1:40910-ENST00000519837.5:8015|515
FEQIVQLLKHK
>FUSION-ENST00000545302.5:45194-ENST00000652379.1:25317|978
NTTKETHTQTK
>FUSION-ENST00000637544.1:30880-ENST00000206262.2:87239|15
LPASAAPLPR
>FUSION-ENST00000570947.5:95116-ENST00000417961.5:65268|4438
FKVHFMAGRVTCPGECAVHT
>FUSION-ENST00000570947.5:95116-ENST00000417961.5:65268|3960
MDQCLTR
>ENST00000342992.10|SNV-212571-G-C|2
VGTGDPVETDNPVEAR
>ENST00000438836.6|MNV-25875-CCT-C|2
CTRASLLAFASTCLLSR
>FUSION-ENST00000570947.5:95116-ENST00000417961.5:65268|1329
MVLCGAGNVCL
>FUSION-ENST00000660408.1:22029-ENST00000514742.1:212579|731
QENKSQVKGVSTYKPIR
>FUSION-ENST00000517974.1:40910-ENST00000519837.5:8015|910
TYIRIFTFDNQSYCRR
>ENST00000531493.5|SNV-3749-G-A|1
QRPCEQETDKLEDEKSGLQR
>ENST00000301894.6|SNV-87859-C-A|4
LAVGFSTHK
>FUSION-ENST00000570947.5:95116-ENST00000417961.5:65268|4609
YPGGNWIYHLLRT
>FUSION-ENST00000570947.5:95116-ENST00000417961.5:65268|1205
RLEAFVMIHFHLMNSQCVFSSL
>FUSION-ENST00000517974.1:40910-ENST00000519837.5:8015|1166
FLLHLCILECLMV
>FUSION-ENST00000570947.5:95116-ENST00000417961.5:65268|218
EAPEVGAGVGGADPRGCGQALP
>FUSION-ENST00000570947.5:95116-ENST00000417961.5:65268|4616
LSLLNYNSWFLINLR
>FUSION-ENST00000570947.5:95116-ENST00000417961.5:65268|4188
HTWPLSLQQTTFCSLS
>FUSION-ENST00000570947.5:95116-ENST00000417961.5:65268|3975
MVLFIVFG
>FUSION-ENST00000517974.1:40910-ENST00000519837.5:8015|817
FFVKYLIYGTWMLFYLARF
>FUSION-ENST00000517974.1:40910-ENST00000519837.5:8015|851
MLWTCSSVLAHTLEKKASTK
>FUSION-ENST00000660408.1:22029-ENST00000514742.1:212579|880
TKCANLALISVLNFGWCDAK
>ENST00000609378.1|SNV-4294-T-G|2
MQLNSGLSGKQKGQLK
>FUSION-ENST00000517974.1:40910-ENST00000519837.5:8015|1097
LLSFFFNKSC
>FUSION-ENST00000660408.1:22029-ENST00000514742.1:212579|729
SQVKGVSTYKPIRSR
>FUSION-ENST00000545302.5:45194-ENST00000652379.1:25317|1437
ETLLESETQR
>ENST00000392634.9|SNV-25700-A-C|4
RPSRSQEEVPPDSDANKTK
>ENST00000495759.5|SNV-55377-G-T|1
ISAISSKNRR
>FUSION-ENST00000570947.5:95116-ENST00000417961.5:65268|2162
PLHSSLGDRVR
>FUSION-ENST00000517974.1:40910-ENST00000519837.5:8015|1061
MKFFLFEIVLFHHHILNK
>FUSION-ENST00000517974.1:40910-ENST00000519837.5:8015|371
RPSQPPLAVLRFFFFSACPNR
>FUSION-ENST00000570947.5:95116-ENST00000417961.5:65268|4492
SGESGHPRFGSPK
>FUSION-ENST00000517974.1:40910-ENST00000519837.5:8015|884
LIISHIVEDL
>FUSION-ENST00000517974.1:40910-ENST00000519837.5:8015|723
RVPPNHLKSCLLFK
>FUSION-ENST00000578151.1:31528-ENST00000488239.1:116048|135
MIEVFYVCALQYSSPCYMWLLRHLK
>FUSION-ENST00000570947.5:95116-ENST00000417961.5:65268|246
MFWSRVPLTWR
>FUSION-ENST00000545302.5:45194-ENST00000652379.1:25317|56
FIVHALGTR
>FUSION-ENST00000570947.5:95116-ENST00000417961.5:65268|4402
FQLYDGQRQHKFSR
>FUSION-ENST00000545302.5:45194-ENST00000652379.1:25317|413
AYHGDHG
>FUSION-ENST00000570947.5:95116-ENST00000417961.5:65268|1438
MSFAFRIKSASPAFK
>FUSION-ENST00000545302.5:45194-ENST00000652379.1:25317|915
LRDLGFLMAKCQHLGLMD
>FUSION-ENST00000517974.1:40910-ENST00000519837.5:8015|471
LECNSAISAHCNLR
>FUSION-ENST00000570947.5:95116-ENST00000417961.5:65268|4340
IMVVNFVHVR
>FUSION-ENST00000517974.1:40910-ENST00000519837.5:8015|513
GFVYCQFWGHFMAGFWGLFPTR
>FUSION-ENST00000570947.5:95116-ENST00000417961.5:65268|3156
CSNELGDLWIR
>FUSION-ENST00000570947.5:95116-ENST00000417961.5:65268|4186
PPTKGGILSLSDFPFIPLK
>ENST00000354725.8|SNV-277033-G-C|4
AKQFLPFLHRAGR
>FUSION-ENST00000517974.1:40910-ENST00000519837.5:8015|1241
TLISTTKK
>FUSION-ENST00000517974.1:40910-ENST00000519837.5:8015|609
MPVISCRSSK
>FUSION-ENST00000517974.1:40910-ENST00000519837.5:8015|420
CVQFCSVKVFIQNK
>FUSION-ENST00000570947.5:95116-ENST00000417961.5:65268|1234
MKIMGEGHIV
>FUSION-ENST00000517974.1:40910-ENST00000519837.5:8015|823
MTNCTCFIKTERAEVDA
>ENST00000461395.5|SNV-602-C-T|5
PIEIVCKIKFAEEDVKPK
>FUSION-ENST00000570947.5:95116-ENST00000417961.5:65268|2362
MILVNRLR
>ENST00000220514.8|SNV-43-C-T|2
MAAQSLRHRSR
>FUSION-ENST00000570947.5:95116-ENST00000417961.5:65268|2769
MLLASLQGACVKAR
>FUSION-ENST00000545302.5:45194-ENST00000652379.1:25317|626
IDVGVCVIQINTHRSIKK
>FUSION-ENST00000660408.1:22029-ENST00000514742.1:212579|407
ACFSNMLFS
>FUSION-ENST00000570947.5:95116-ENST00000417961.5:65268|1787
LSALCFTITMLVFHLCIISFTEL
>FUSION-ENST00000570947.5:95116-ENST00000417961.5:65268|1217
EVRRMEAPPPAWPITTEVR
>FUSION-ENST00000517974.1:40910-ENST00000519837.5:8015|1127
MLKARCGGSR
>FUSION-ENST00000545302.5:45194-ENST00000652379.1:25317|1372
GNAFQSPIR
>FUSION-ENST00000660408.1:22029-ENST00000514742.1:212579|667
NNDDRKDILV
>FUSION-ENST00000545302.5:45194-ENST00000652379.1:25317|1526
MTEMSHRAR
>ENST00000646262.1|SNV-318055-G-A|6
KESIDVKSISSQGSDAPSLQNR
>FUSION-ENST00000545302.5:45194-ENST00000652379.1:25317|979
SRNTTKETHTQTK
>FUSION-ENST00000570947.5:95116-ENST00000417961.5:65268|4363
RLRVYGPSGMSPCESLGS
>FUSION-ENST00000570947.5:95116-ENST00000417961.5:65268|4155
LHTPCNR
>FUSION-ENST00000570947.5:95116-ENST00000417961.5:65268|3416
SSSYFILFFEMESLSVAQAGVQWR
>FUSION-ENST00000545302.5:45194-ENST00000652379.1:25317|1161
LQGAEIAPLHYGPGCR
>FUSION-ENST00000545302.5:45194-ENST00000652379.1:25317|835
QAGRKTTAVLCSSQGR
>FUSION-ENST00000517974.1:40910-ENST00000519837.5:8015|525
MMGNLLFLVKVYCSK
>FUSION-ENST00000570947.5:95116-ENST00000417961.5:65268|807
RTCHSSR
>FUSION-ENST00000570947.5:95116-ENST00000417961.5:65268|1635
IKYLGIQLTREVK
>FUSION-ENST00000660408.1:22029-ENST00000514742.1:212579|285
QRPSLDQLNQNLGGREEGLDIIV
>FUSION-ENST00000545302.5:45194-ENST00000652379.1:25317|1021
MIELHCCNK
>FUSION-ENST00000570947.5:95116-ENST00000417961.5:65268|4063
PAPVIQWPPTGALPR
>FUSION-ENST00000637544.1:30880-ENST00000206262.2:87239|283
LGVNATDVKPLNSRVSKEYK
>FUSION-ENST00000570947.5:95116-ENST00000417961.5:65268|1031
MRRQKPQEVLER
>FUSION-ENST00000570947.5:95116-ENST00000417961.5:65268|2722
EPVLKHGAIRTE
>FUSION-ENST00000618612.4:17682-ENST00000344103.8:8371|5
GQTCVVHYTGESGAQR
>FUSION-ENST00000660408.1:22029-ENST00000514742.1:212579|751
RFWFWPGMVYQFIFTLLIKIYLR
>FUSION-ENST00000660408.1:22029-ENST00000514742.1:212579|625
KNGNPFFCSHCFEK
>FUSION-ENST00000517974.1:40910-ENST00000519837.5:8015|1336
VHELGHPR
>FUSION-ENST00000570947.5:95116-ENST00000417961.5:65268|2923
QGGVGKR
>FUSION-ENST00000545302.5:45194-ENST00000652379.1:25317|346
SASPNFLEGQVAFSHPRLSNNR
>ENST00000421806.3|SNV-151274-G-T|3
APKSVPMPKR
>FUSION-ENST00000545302.5:45194-ENST00000652379.1:25317|1284
GAGTCNPSYSGGWGGR
>FUSION-ENST00000570947.5:95116-ENST00000417961.5:65268|4385
MSHSSQAPKHF
>FUSION-ENST00000570947.5:95116-ENST00000417961.5:65268|1346
MQFTYSWWREFCETSPCFQINTTIR
>FUSION-ENST00000517974.1:40910-ENST00000519837.5:8015|1123
MLLRAGTMLFHLFYLQC
>FUSION-ENST00000660408.1:22029-ENST00000514742.1:212579|510
YDFIKTLKDV
>FUSION-ENST00000570947.5:95116-ENST00000417961.5:65268|4371
MILAHCK
>FUSION-ENST00000637544.1:30880-ENST00000206262.2:87239|186
DYYHCEEAQLTLNNFRR
>FUSION-ENST00000570947.5:95116-ENST00000417961.5:65268|1532
ALCLVGVWSG
>FUSION-ENST00000570947.5:95116-ENST00000417961.5:65268|3027
GTVSAHCNLRLPGSSDSPASAS
>FUSION-ENST00000570947.5:95116-ENST00000417961.5:65268|3307
IVPLHSSLGNKAGLY
>FUSION-ENST00000570947.5:95116-ENST00000417961.5:65268|3062
LMDTRSSWR
>FUSION-ENST00000517974.1:40910-ENST00000519837.5:8015|744
NNHLVDLLWCAFYTGKWEPF
>FUSION-ENST00000570947.5:95116-ENST00000417961.5:65268|3009
EASAPGASSFPNGAVR
>ENST00000483754.1|SNV-11472-G-A|7
QHVQILKQRPLPEVQPVK
>FUSION-ENST00000570947.5:95116-ENST00000417961.5:65268|287
MEGVFGDKPRGLR
>FUSION-ENST00000545302.5:45194-ENST00000652379.1:25317|112
KTLLSLTLVWHGEET
>ENST00000538149.5|MNV-26870-TC-T|21
SNIFPHPKILVPLVLLRQMLLELTR
>FUSION-ENST00000570947.5:95116-ENST00000417961.5:65268|3917
RSGGCESAAYF
>FUSION-ENST00000545302.5:45194-ENST00000652379.1:25317|89
CLAEEPMGR
>FUSION-ENST00000570947.5:95116-ENST00000417961.5:65268|1163
MAEHMQGPGGCWAPR
>ENST00000373218.5|SNV-297-A-C|3
SSSAGSGHQPSQRR
>FUSION-ENST00000517974.1:40910-ENST00000519837.5:8015|414
GFFGNLKNDK
>ENST00000514093.5|SNV-17462-G-C|2
DDIFRIYIKDK
>ENST00000445597.6|MNV-455436-AGGT-A|2
LTSTFEIGESQHLQWLSDSRR
>FUSION-ENST00000570947.5:95116-ENST00000417961.5:65268|1223
RMEAPPPAWPITMEVRR
>FUSION-ENST00000570947.5:95116-ENST00000417961.5:65268|2586
AHRCYAVPKQK
>FUSION-ENST00000517974.1:40910-ENST00000519837.5:8015|322
MVTFPER
>FUSION-ENST00000570947.5:95116-ENST00000417961.5:65268|2269
SGRAGSYGRDVFHF
>FUSION-ENST00000570947.5:95116-ENST00000417961.5:65268|2163
MPLHSSLGDRVR
>FUSION-ENST00000371917.5:300-ENST00000467815.5:49674|155
RACQVALGSMQVMNK
>FUSION-ENST00000570947.5:95116-ENST00000417961.5:65268|4057
KSENMVLK
>FUSION-ENST00000570947.5:95116-ENST00000417961.5:65268|1788
SDFLFSFLLFVIFSIFVCFFYFK
>FUSION-ENST00000570947.5:95116-ENST00000417961.5:65268|3509
MSIPILLIPR
>FUSION-ENST00000570947.5:95116-ENST00000417961.5:65268|1704
LSCFCTFLK
>FUSION-ENST00000554887.5:1168-ENST00000267584.9:45707|21
DNSPPGASLSVPFHHLTPTAKCER
>ENST00000523736.1|SNV-21133-C-A|1
TAPTLEEEKIRK
>ENST00000341807.8|SNV-322541-G-C|1
AERGAKGDPGAPGVGLR
>ENST00000250113.12|SNV-11125-G-A|2
DLREACSNENVHK
>FUSION-ENST00000570947.5:95116-ENST00000417961.5:65268|872
ECGPPHPQP
>ENST00000446394.5|SNV-16120-A-C|5
EAAENRSSPAHLVFPTIK
>FUSION-ENST00000570947.5:95116-ENST00000417961.5:65268|4378
MESRSVTQPGVQWHDLGSLQALPPK
>FUSION-ENST00000570947.5:95116-ENST00000417961.5:65268|2623
RVQGRLLSCPSLLCCPQAK
>FUSION-ENST00000570947.5:95116-ENST00000417961.5:65268|4357
MLGQAVFR
>FUSION-ENST00000660408.1:22029-ENST00000514742.1:212579|77
MFVGEENLFLYPLRFSS
>FUSION-ENST00000570947.5:95116-ENST00000417961.5:65268|3056
NLNLQLLVR
>ENST00000427704.6|INDEL-223642-C-CA|1
GHCWGQPQR
>FUSION-ENST00000570947.5:95116-ENST00000417961.5:65268|2001
ECVLRSQWRK
>FUSION-ENST00000570947.5:95116-ENST00000417961.5:65268|4213
MEAWLQRPWRHGPPSIPGQNR
>FUSION-ENST00000517974.1:40910-ENST00000519837.5:8015|939
PVIPVTQEAEAGELLEPGR
>FUSION-ENST00000637544.1:30880-ENST00000206262.2:87239|254
CRLSCHATLLSEKYY
>FUSION-ENST00000570947.5:95116-ENST00000417961.5:65268|4410
MNTDGPQPVIVQLTMFQLYDGQR
>FUSION-ENST00000517974.1:40910-ENST00000519837.5:8015|1190
LGFRSLFQQ
>FUSION-ENST00000570947.5:95116-ENST00000417961.5:65268|1795
WLFLACR
>FUSION-ENST00000570947.5:95116-ENST00000417961.5:65268|3832
GFPHVAK
>FUSION-ENST00000545302.5:45194-ENST00000652379.1:25317|1505
SISRKMEK
>FUSION-ENST00000545302.5:45194-ENST00000652379.1:25317|1438
PAWPKETLLESETQRAPSSDLID
>FUSION-ENST00000517974.1:40910-ENST00000519837.5:8015|311
HLSSQAFWIR
>FUSION-ENST00000570947.5:95116-ENST00000417961.5:65268|1755
MFSLFSSHL
>FUSION-ENST00000570947.5:95116-ENST00000417961.5:65268|4133
CQPPTSLL
>FUSION-ENST00000660408.1:22029-ENST00000514742.1:212579|264
RVRVSLTR
>FUSION-ENST00000545302.5:45194-ENST00000652379.1:25317|992
LFLSSLPSTSCPHHHFGAR
>FUSION-ENST00000570947.5:95116-ENST00000417961.5:65268|614
MPLQSGPGTLSLR
>FUSION-ENST00000545302.5:45194-ENST00000652379.1:25317|1100
STSPSPTVTVSILVSLPKAPPPGR
>FUSION-ENST00000252996.8:58264-ENST00000474128.1:32043|6
ASAGAAPTPRAPPAASLR
>FUSION-ENST00000578151.1:31528-ENST00000488239.1:116048|190
KFMFSSQFIFFPDTR
>FUSION-ENST00000660408.1:22029-ENST00000514742.1:212579|515
TFSIFYICLGKHIIDILIEQLK
>FUSION-ENST00000570947.5:95116-ENST00000417961.5:65268|4126
SHSRACLTWRPMR
>FUSION-ENST00000570947.5:95116-ENST00000417961.5:65268|1849
FVRTCPSWKGFPGSQ
>ENST00000279178.4|SNV-593-C-A|3
RFVHPQWQLLHLNGTFPK
>FUSION-ENST00000570947.5:95116-ENST00000417961.5:65268|4136
GSPTTRPAQ
>FUSION-ENST00000517974.1:40910-ENST00000519837.5:8015|679
QIQNIVL
>FUSION-ENST00000570947.5:95116-ENST00000417961.5:65268|926
RADTGSQPACASCR
>FUSION-ENST00000545302.5:45194-ENST00000652379.1:25317|1508
TSTGCPGWAGWDQTGPPR
>FUSION-ENST00000570947.5:95116-ENST00000417961.5:65268|3780
VAGTTGARHLARLIFCIFSR
>FUSION-ENST00000570947.5:95116-ENST00000417961.5:65268|1408
YQWLKRGEANLFSCF
>FUSION-ENST00000570947.5:95116-ENST00000417961.5:65268|4419
SHSTWLVFCICFKSI
>FUSION-ENST00000637544.1:30880-ENST00000206262.2:87239|267
MFHVFSDESCKCVGYLAMPHSSRK
>FUSION-ENST00000570947.5:95116-ENST00000417961.5:65268|1513
FLYISQISLLFK
>FUSION-ENST00000660408.1:22029-ENST00000514742.1:212579|376
MLDQAKQEAGILLLLKSASLK
>FUSION-ENST00000570947.5:95116-ENST00000417961.5:65268|3828
PISHLLPFIPGCHGTR
>FUSION-ENST00000570947.5:95116-ENST00000417961.5:65268|4236
TFLGAMMSVTVRCCQPLF
>FUSION-ENST00000545302.5:45194-ENST00000652379.1:25317|1034
VTSTHKVPTERR
>FUSION-ENST00000570947.5:95116-ENST00000417961.5:65268|1371
LEGGGPSRATK
>FUSION-ENST00000545302.5:45194-ENST00000652379.1:25317|381
DGRGHSYCAARGEILGPAQDGPER
>FUSION-ENST00000517974.1:40910-ENST00000519837.5:8015|997
MQSRDDI
>FUSION-ENST00000570947.5:95116-ENST00000417961.5:65268|917
IRMGTGSWQPPASLLSLTR
>FUSION-ENST00000570947.5:95116-ENST00000417961.5:65268|156
IRLVPPPR
>FUSION-ENST00000570947.5:95116-ENST00000417961.5:65268|3281
GPQPFWHQGQVLWK
>FUSION-ENST00000570947.5:95116-ENST00000417961.5:65268|3450
SAPRFLAP
>ENST00000609378.1|SNV-4294-T-G|7
NLYYSPDAVEFWAFR
>FUSION-ENST00000517974.1:40910-ENST00000519837.5:8015|1206
DDRYTHVCPDTI
>FUSION-ENST00000570947.5:95116-ENST00000417961.5:65268|4240
AAQCLLSQT
>FUSION-ENST00000570947.5:95116-ENST00000417961.5:65268|2479
MGFTVICPFVLLMYTFVDV
>FUSION-ENST00000570947.5:95116-ENST00000417961.5:65268|4556
MVTHASNPGTSGGRDGWTT
>FUSION-ENST00000517974.1:40910-ENST00000519837.5:8015|1107
FISFLSKLCR
>FUSION-ENST00000570947.5:95116-ENST00000417961.5:65268|4450
MISSLTYWLLK
>ENST00000355295.5|SNV-71226-A-C|3
AQVYAAK
>FUSION-ENST00000570947.5:95116-ENST00000417961.5:65268|2210
HLSFVLQTIQLYSFSYF
>FUSION-ENST00000517974.1:40910-ENST00000519837.5:8015|222
EVKITEA
>FUSION-ENST00000570947.5:95116-ENST00000417961.5:65268|1340
MWPLPVCSLLVSLPLLIR
>FUSION-ENST00000570947.5:95116-ENST00000417961.5:65268|1562
LVKMCVLVLSVLLCK
>FUSION-ENST00000570947.5:95116-ENST00000417961.5:65268|1395
MPDGIVTTYNVKSELCK
>FUSION-ENST00000660408.1:22029-ENST00000514742.1:212579|98
LARLASCDLSALASQTAGIIGVSHR
>FUSION-ENST00000570947.5:95116-ENST00000417961.5:65268|3186
TQAESYTVFTVKR
>FUSION-ENST00000570947.5:95116-ENST00000417961.5:65268|615
DTSGSSAISHFHH
>FUSION-ENST00000570947.5:95116-ENST00000417961.5:65268|2996
SSQFCFTK
>FUSION-ENST00000570947.5:95116-ENST00000417961.5:65268|711
MPSYFIIIIIICRVAQAGLR
>FUSION-ENST00000517974.1:40910-ENST00000519837.5:8015|867
HHTGPDFSVFMFLPR
>FUSION-ENST00000660408.1:22029-ENST00000514742.1:212579|918
AGYYGSCNCFHLKLK
>FUSION-ENST00000570947.5:95116-ENST00000417961.5:65268|1398
CLFDMPDGIVTTYNVKSELCK
>FUSION-ENST00000545302.5:45194-ENST00000652379.1:25317|1083
PEEFSQCASAR
>FUSION-ENST00000570947.5:95116-ENST00000417961.5:65268|1061
PLNSWPHMGAAGEA
>FUSION-ENST00000660408.1:22029-ENST00000514742.1:212579|324
ALVSSDLFHCHNSLSYNFCK
>FUSION-ENST00000517974.1:40910-ENST00000519837.5:8015|518
VYCSKFEQIVQLLK
>FUSION-ENST00000570947.5:95116-ENST00000417961.5:65268|193
SQLPRGSK
>ENST00000268919.6|SNV-1743-G-A|1
LNVNVRPYHRGHYPIGHEAPRMLK
>FUSION-ENST00000320785.10:9593-ENST00000520221.5:3736|2
ADSEQLCPVGLPRVSMRLWN
>FUSION-ENST00000545302.5:45194-ENST00000652379.1:25317|463
GGSRWGPRAVR
>FUSION-ENST00000660408.1:22029-ENST00000514742.1:212579|548
EVCENTPREKK
>FUSION-ENST00000570947.5:95116-ENST00000417961.5:65268|773
SPPGLKQPEAPRK
>FUSION-ENST00000545302.5:45194-ENST00000652379.1:25317|1121
FTILHHDILFSRNP
>FUSION-ENST00000660408.1:22029-ENST00000514742.1:212579|13
MASKILQK
>FUSION-ENST00000545302.5:45194-ENST00000652379.1:25317|489
ASERPDSR
>FUSION-ENST00000570947.5:95116-ENST00000417961.5:65268|211
GPQAWGAQLPWRVAEARPGNR
>ENST00000265807.8|SNV-21133-C-A|1
TAPTLEEEKIRSLSSSSR
>FUSION-ENST00000570947.5:95116-ENST00000417961.5:65268|2836
VTWCHADPR
>FUSION-ENST00000660408.1:22029-ENST00000514742.1:212579|245
PFSCLGLPSSGDYR
>FUSION-ENST00000570947.5:95116-ENST00000417961.5:65268|4316
SPPPRPANFFVVLVEMGFHR
>ENST00000544257.5|SNV-68379-A-G|2
HLEKVGCRLMNRPQAILNCVNK
>FUSION-ENST00000517974.1:40910-ENST00000519837.5:8015|1084
NRGGGACSEPRLHHCTPDWATER
>FUSION-ENST00000570947.5:95116-ENST00000417961.5:65268|2342
MYKPLCVHDSEYMSSLFSWENT
>FUSION-ENST00000570947.5:95116-ENST00000417961.5:65268|1853
QCLGFCSCFGLLRIMASTSIYVPAK
>FUSION-ENST00000545302.5:45194-ENST00000652379.1:25317|1003
RLALSPRLECDGVISAHCNR
>FUSION-ENST00000570947.5:95116-ENST00000417961.5:65268|3285
MLLLFFMVYIRGPQPFWHQGQVLWK
>FUSION-ENST00000570947.5:95116-ENST00000417961.5:65268|3464
GAVTGPPK
>FUSION-ENST00000660408.1:22029-ENST00000514742.1:212579|450
MLAKLISNP
>ENST00000536364.5|SNV-2148-G-C|2
VAFQFQCSSDSTNGTGVQR
>FUSION-ENST00000570947.5:95116-ENST00000417961.5:65268|3396
MFTEHMWYSMQAHR
>ENST00000433976.6|MNV-9909-AAC-A|2
HVRTHGREAIHV
>FUSION-ENST00000660408.1:22029-ENST00000514742.1:212579|310
GLSGSQKCK
>FUSION-ENST00000517974.1:40910-ENST00000519837.5:8015|1010
MDSTNHGSKILGK
>FUSION-ENST00000570947.5:95116-ENST00000417961.5:65268|4337
VVNFVHVR
>ENST00000603027.5|SNV-5693-C-G|1
QTCGLFTHTIFYNEYPGGSGELDR
>FUSION-ENST00000570947.5:95116-ENST00000417961.5:65268|2734
NQAKRCSSPAFR
>ENST00000260264.8|SNV-44-C-G|1
ESARTAKGGR
>FUSION-ENST00000570947.5:95116-ENST00000417961.5:65268|2973
RSPLLACAKP
>FUSION-ENST00000517974.1:40910-ENST00000519837.5:8015|1100
NCTFQPLRLLSFFFNKSC
>FUSION-ENST00000570947.5:95116-ENST00000417961.5:65268|3315
SPSTVVTGPHR
>FUSION-ENST00000545302.5:45194-ENST00000652379.1:25317|1183
VLYTERSGSRLSSR
>FUSION-ENST00000570947.5:95116-ENST00000417961.5:65268|2098
FWIFSWFSLGRLYVSRNFDFFS
>FUSION-ENST00000570947.5:95116-ENST00000417961.5:65268|1879
GALSTMLTL
>FUSION-ENST00000660408.1:22029-ENST00000514742.1:212579|352
EEVNKFLDFWNNGW
>FUSION-ENST00000517974.1:40910-ENST00000519837.5:8015|911
TYIRIFTFDNQSYCR
>ENST00000308234.11|SNV-24646-G-A|3
YIGTTVFVRQVSR
>FUSION-ENST00000570947.5:95116-ENST00000417961.5:65268|2941
TCQTGPWRGR
>FUSION-ENST00000570947.5:95116-ENST00000417961.5:65268|3918
RGCGEGYRQAWPFSSSLPILEPR
>FUSION-ENST00000570947.5:95116-ENST00000417961.5:65268|2463
MTGCRLR
>FUSION-ENST00000570947.5:95116-ENST00000417961.5:65268|3178
LRFLSLER
>FUSION-ENST00000570947.5:95116-ENST00000417961.5:65268|4398
SYVFFIPQSCITTFFSV
>ENST00000532517.5|SNV-24869-C-G|2
LGSFPALGRPR
>FUSION-ENST00000570947.5:95116-ENST00000417961.5:65268|1486
MRYFDKGMQSVITILG
>FUSION-ENST00000545302.5:45194-ENST00000652379.1:25317|395
SLGSGGSMVAK
>FUSION-ENST00000570947.5:95116-ENST00000417961.5:65268|2575
VAPADTCAR
>FUSION-ENST00000545302.5:45194-ENST00000652379.1:25317|510
CPLATCRWRGWASGCAR
>ENST00000369577.8|SNV-104141-T-G|5
FSCQVEGCTRTYNSSQSSGK
>FUSION-ENST00000660408.1:22029-ENST00000514742.1:212579|112
YIPFCGLLK
>FUSION-ENST00000570947.5:95116-ENST00000417961.5:65268|3371
VCGARVVPDTGARCSR
>FUSION-ENST00000517974.1:40910-ENST00000519837.5:8015|84
MWQTLCR
>FUSION-ENST00000517974.1:40910-ENST00000519837.5:8015|448
MTKSFFFLPQGNAFK
>FUSION-ENST00000545302.5:45194-ENST00000652379.1:25317|147
GVGFRSPNPEWRR
>FUSION-ENST00000618770.1:263-ENST00000344103.8:8371|23
GQTCVVHYTEVAGEEELQMIQPEK
>FUSION-ENST00000545302.5:45194-ENST00000652379.1:25317|708
ETDPGWARLFFSLVR
>FUSION-ENST00000476695.2:536276-ENST00000261318.5:14847|26
GSVIVQLLPAWEQATSR
>FUSION-ENST00000570947.5:95116-ENST00000417961.5:65268|3490
MQLVLVGPSRK
>FUSION-ENST00000570947.5:95116-ENST00000417961.5:65268|3234
SSSQPAVHGSSCSA
>FUSION-ENST00000570947.5:95116-ENST00000417961.5:65268|1316
MHAPALATR
>FUSION-ENST00000570947.5:95116-ENST00000417961.5:65268|3047
VFKRAGILTDTR
>ENST00000444024.3|SNV-34787-C-A|1
INLSSDLLITPDFYWDR
>FUSION-ENST00000570947.5:95116-ENST00000417961.5:65268|913
MGTGSWQPPASLLSLTR
>FUSION-ENST00000660408.1:22029-ENST00000514742.1:212579|893
MYIFKTFGIHIK
>FUSION-ENST00000660408.1:22029-ENST00000514742.1:212579|975
MYSYLNN
>ENST00000260383.11|SNV-35283-C-T|1
NHQINSDLAQLLL
>FUSION-ENST00000570947.5:95116-ENST00000417961.5:65268|1794
MWLFLACRHPPFL
>FUSION-ENST00000545302.5:45194-ENST00000652379.1:25317|655
ARPVDSFRFFISFVSTR
>ENST00000358321.4|SNV-1723-G-T|1
YFVVRHFKMSSPTDASVICR
>FUSION-ENST00000660408.1:22029-ENST00000514742.1:212579|143
LQVLFMLDSFTLSQFSVVCKK
>FUSION-ENST00000570947.5:95116-ENST00000417961.5:65268|1176
FPDQHDNQDIEGPITRRNCL
>FUSION-ENST00000660408.1:22029-ENST00000514742.1:212579|124
SLLVNTKTFRIR
>FUSION-ENST00000545302.5:45194-ENST00000652379.1:25317|318
GRPTALAER
>ENST00000489156.1|SNV-359710-G-A|5
QLNIQVR
>FUSION-ENST00000570947.5:95116-ENST00000417961.5:65268|2760
MKTETPSAGER
>FUSION-ENST00000570947.5:95116-ENST00000417961.5:65268|685
MPLDFSASK
>FUSION-ENST00000570947.5:95116-ENST00000417961.5:65268|4621
ESEAGRFWCPRDHWGAR
>FUSION-ENST00000443572.6:21658-ENST00000472651.5:70947|3
GGYGKVGNIFEMRAVVCLE
>FUSION-ENST00000545302.5:45194-ENST00000652379.1:25317|143
GRAPWNGFAPR
>FUSION-ENST00000517974.1:40910-ENST00000519837.5:8015|1141
MSITRTMSGTE
>FUSION-ENST00000517974.1:40910-ENST00000519837.5:8015|710
MNFVPAKLFNHSYYFR
>FUSION-ENST00000570947.5:95116-ENST00000417961.5:65268|2287
DFQLCRGSAPLTPTLFR
>ENST00000460753.1|SNV-21006-C-T|3
VGISSDPLVR
>FUSION-ENST00000660408.1:22029-ENST00000514742.1:212579|182
NVTRIDLYLVFFLKNIQEIYAC
>FUSION-ENST00000545302.5:45194-ENST00000652379.1:25317|1074
RVPKALATPPTPHAPRPGHPR
>FUSION-ENST00000570947.5:95116-ENST00000417961.5:65268|1015
FNISISDKTFLGALLEPVPK
>FUSION-ENST00000570947.5:95116-ENST00000417961.5:65268|2355
MCNNLEK
>FUSION-ENST00000578151.1:31528-ENST00000488239.1:116048|47
MKIFSAGHINC
>FUSION-ENST00000517974.1:40910-ENST00000519837.5:8015|282
NKQLSASRWGYYLSTSSFSK
>FUSION-ENST00000517974.1:40910-ENST00000519837.5:8015|701
ITNQVHVGK
>FUSION-ENST00000570947.5:95116-ENST00000417961.5:65268|259
GKQGPGSHR
>FUSION-ENST00000570947.5:95116-ENST00000417961.5:65268|185
KMNQIQTSWLLLHFTFLR
>FUSION-ENST00000570947.5:95116-ENST00000417961.5:65268|3203
WGKMSFGMDFCGQFM
>FUSION-ENST00000545302.5:45194-ENST00000652379.1:25317|1176
MSLSLSHSLSLR
>ENST00000296474.8|SNV-4705-T-G|1
LGPVQVTALYVTR
>FUSION-ENST00000570947.5:95116-ENST00000417961.5:65268|432
VPVLFRAAFEDTEN
>ENST00000409731.7|SNV-22477-G-A|1
LPDGQVITIGNERFR
>FUSION-ENST00000570947.5:95116-ENST00000417961.5:65268|2690
SLSWCGVDLGSS
>FUSION-ENST00000570947.5:95116-ENST00000417961.5:65268|3797
CEGSFVCR
>FUSION-ENST00000545302.5:45194-ENST00000652379.1:25317|375
GEILGPAQDGPERKHLPR
>FUSION-ENST00000554887.5:1168-ENST00000267584.9:45707|17
TQGVIAGPQAALGTPLPVRLR
>FUSION-ENST00000517974.1:40910-ENST00000519837.5:8015|405
YELFLHQTFK
>FUSION-ENST00000545302.5:45194-ENST00000652379.1:25317|795
GFTVLPRLGPR
>ENST00000646262.1|SNV-318055-G-A|1
SISSQGSDAPSLQNRRYPSMAR
>ENST00000448039.5|INDEL-46053-T-TAA|2
GLLFLSTQGRHPSSTET
>FUSION-ENST00000545302.5:45194-ENST00000652379.1:25317|1182
MIHLPGPPK
>FUSION-ENST00000517974.1:40910-ENST00000519837.5:8015|466
SHPHLASLFFIQTR
>ENST00000273854.7|SNV-346291-T-C|1
RPGVTLVGHQKKIMNSLQEMK
>FUSION-ENST00000570947.5:95116-ENST00000417961.5:65268|1301
SVAQTGVQWRDLGSLQPPPSGFK
>FUSION-ENST00000570947.5:95116-ENST00000417961.5:65268|454
GDCCFLLEVR
>FUSION-ENST00000660408.1:22029-ENST00000514742.1:212579|17
MQVQAVFSVFFMASKILQK
>FUSION-ENST00000570947.5:95116-ENST00000417961.5:65268|1610
VLPRVSCR
>FUSION-ENST00000545302.5:45194-ENST00000652379.1:25317|106
MMCCCHGNPAQYERNRR
>FUSION-ENST00000660408.1:22029-ENST00000514742.1:212579|240
IRLPWPPKVLGLQA
>FUSION-ENST00000570947.5:95116-ENST00000417961.5:65268|2450
MFFYQLHTVFT
>FUSION-ENST00000570947.5:95116-ENST00000417961.5:65268|3748
ARLSQWCRR
>FUSION-ENST00000570947.5:95116-ENST00000417961.5:65268|1495
TATRLPRLPWALLETR
>FUSION-ENST00000517974.1:40910-ENST00000519837.5:8015|755
LPHLANFCFCFVFLVEMGFR
>FUSION-ENST00000570947.5:95116-ENST00000417961.5:65268|2490
DAEVFLPGTFCFIK
>FUSION-ENST00000570947.5:95116-ENST00000417961.5:65268|997
WDSQTRSLGEK
>FUSION-ENST00000570947.5:95116-ENST00000417961.5:65268|2949
VAARTSVQESLPEAALPLTM
>FUSION-ENST00000660408.1:22029-ENST00000514742.1:212579|620
TGPVNNYLCSFFSLKYYLIVLQ
>FUSION-ENST00000570947.5:95116-ENST00000417961.5:65268|1819
MIQLSPTGSFPQHVGIMGVQFKMR
>FUSION-ENST00000660408.1:22029-ENST00000514742.1:212579|865
EHPVGWTEASAASSL
>FUSION-ENST00000570947.5:95116-ENST00000417961.5:65268|1130
HFWNTPRYR
>FUSION-ENST00000517974.1:40910-ENST00000519837.5:8015|771
MLTRLVLNSWPQVIRLPQPPK
>FUSION-ENST00000589666.6:35303-ENST00000593153.5:9421|1
ISRIFKG
>FUSION-ENST00000485049.1:280-ENST00000587002.1:690874|4
MRSGARELALFLTPEPGAEVPLTGA
>FUSION-ENST00000505791.5:202-ENST00000262462.9:490332|3
QTSMVWLYQVMK
>ENST00000511976.5|SNV-173203-C-A|6
KEQDLCK
>FUSION-ENST00000637544.1:30880-ENST00000206262.2:87239|212
EAETGESLEPGR
>FUSION-ENST00000570947.5:95116-ENST00000417961.5:65268|310
MGHVGRGCGGRR
>FUSION-ENST00000570947.5:95116-ENST00000417961.5:65268|3470
LIWSQCGLWRASPQPCQR
>FUSION-ENST00000545302.5:45194-ENST00000652379.1:25317|447
SEYARPVQ
>FUSION-ENST00000570947.5:95116-ENST00000417961.5:65268|3859
RYSLCIGGCVLVAPYCLLILL
>FUSION-ENST00000570947.5:95116-ENST00000417961.5:65268|1212
EAPPPAWPITTEVR
>ENST00000311208.13|INDEL-2442-A-AAG|1
ADLEMQIEGTSRRSWPT
>FUSION-ENST00000570947.5:95116-ENST00000417961.5:65268|1404
RPTLRSF
>FUSION-ENST00000570947.5:95116-ENST00000417961.5:65268|3190
KTQAESYTVFTVKR
>FUSION-ENST00000570947.5:95116-ENST00000417961.5:65268|3555
VVLVFFVFSFR
>FUSION-ENST00000570947.5:95116-ENST00000417961.5:65268|1728
REDECELILQGSHVLKESGYPL
>FUSION-ENST00000570947.5:95116-ENST00000417961.5:65268|272
MGWLHVSLWTK
>FUSION-ENST00000570947.5:95116-ENST00000417961.5:65268|1076
ENRPAHCGGRAEEK
>FUSION-ENST00000570947.5:95116-ENST00000417961.5:65268|3026
AGIPHRNVGK
>FUSION-ENST00000570947.5:95116-ENST00000417961.5:65268|3200
MDFCGQFM
>FUSION-ENST00000545302.5:45194-ENST00000652379.1:25317|472
RWCGRVGFVAAVAPGPPVAGPR
>FUSION-ENST00000517974.1:40910-ENST00000519837.5:8015|681
MKVYRIK
>FUSION-ENST00000517974.1:40910-ENST00000519837.5:8015|862
MVNASHIYLTLKGVGVQ
>ENST00000639026.1|SNV-14929-C-T|1
GCPVPGLHCLLLQPQHQLCHPAANL
>FUSION-ENST00000578151.1:31528-ENST00000488239.1:116048|128
WQVTALLCSAALDK
>FUSION-ENST00000517974.1:40910-ENST00000519837.5:8015|835
FEKNLCK
>FUSION-ENST00000570947.5:95116-ENST00000417961.5:65268|2875
MLCRMHR
>FUSION-ENST00000570947.5:95116-ENST00000417961.5:65268|3805
ERCFYLK
>FUSION-ENST00000570947.5:95116-ENST00000417961.5:65268|1878
MSVKTLK
>FUSION-ENST00000660408.1:22029-ENST00000514742.1:212579|511
YDFIKTLK
>FUSION-ENST00000517974.1:40910-ENST00000519837.5:8015|290
PLHSSLCDR
>FUSION-ENST00000570947.5:95116-ENST00000417961.5:65268|510
GGAPAGVR
>FUSION-ENST00000570947.5:95116-ENST00000417961.5:65268|213
RGPQAWGAQLPWRVAEARPGNR
>ENST00000479034.5|SNV-31021-G-A|1
LAGDGDIPLPGVLLHHHESAKKR
>FUSION-ENST00000570947.5:95116-ENST00000417961.5:65268|4404
FQLYDGQRQHK
>FUSION-ENST00000545302.5:45194-ENST00000652379.1:25317|65
MLFLMFSVGR
>ENST00000356297.5|SNV-154703-G-A|1
FNKIREIPGSAFK
>FUSION-ENST00000570947.5:95116-ENST00000417961.5:65268|1841
YMISFIFMTT
>FUSION-ENST00000660408.1:22029-ENST00000514742.1:212579|652
CNVLEKEWLNLI
>FUSION-ENST00000660408.1:22029-ENST00000514742.1:212579|206
MAILFFFFFLRRGLALLPR
>ENST00000489156.1|SNV-359710-G-A|3
QLNIQVRVPAAGPQLKVGTLFTCSF
>FUSION-ENST00000545302.5:45194-ENST00000652379.1:25317|18
YVSEMGFGVLSCCPRWSRTPVLK
>FUSION-ENST00000517974.1:40910-ENST00000519837.5:8015|846
KIVNGLPTVIK
>FUSION-ENST00000517974.1:40910-ENST00000519837.5:8015|149
NPTVRHFHDITS
>FUSION-ENST00000570947.5:95116-ENST00000417961.5:65268|2010
HIAAPLCYLFLFSCCL
>FUSION-ENST00000570947.5:95116-ENST00000417961.5:65268|3318
SSPQTVPSTVVAGLHCRR
>FUSION-ENST00000637544.1:30880-ENST00000206262.2:87239|276
RIFLVSNVFFIQLSLF
>FUSION-ENST00000570947.5:95116-ENST00000417961.5:65268|958
GRDHCHITVLTPLPTLSTRSLSK
>FUSION-ENST00000545302.5:45194-ENST00000652379.1:25317|352
GEYGCKAET
>FUSION-ENST00000393066.7:44355-ENST00000588725.1:25614|10
LKVYPLIQSTRR
>FUSION-ENST00000570947.5:95116-ENST00000417961.5:65268|3175
FLSLERLLSCPSKAR
>FUSION-ENST00000660408.1:22029-ENST00000514742.1:212579|428
MLVSPGSLLITWWKLGHK
>FUSION-ENST00000660408.1:22029-ENST00000514742.1:212579|139
LDSFTLSQFSVVCKK
>FUSION-ENST00000517974.1:40910-ENST00000519837.5:8015|387
MMPHWKIPHLTSCDGLLSK
>FUSION-ENST00000570947.5:95116-ENST00000417961.5:65268|3777
HLARLIFCIFSRDGVSPC
>FUSION-ENST00000545302.5:45194-ENST00000652379.1:25317|1049
DSAKLTCPTEVK
>ENST00000609378.1|SNV-4294-T-G|1
QLNSGLSGKQKGQLK
>FUSION-ENST00000570947.5:95116-ENST00000417961.5:65268|44
LDLGQVQSSASYRNSAFQNLLDS
>FUSION-ENST00000570947.5:95116-ENST00000417961.5:65268|3662
MPMLRAS
>FUSION-ENST00000570947.5:95116-ENST00000417961.5:65268|1260
LLGQKYHKLGGL
>FUSION-ENST00000570947.5:95116-ENST00000417961.5:65268|3912
ARFLRGR
>ENST00000487874.1|SNV-27773-A-G|4
GAVTKEAAKIIQGESTQEDAMK
>FUSION-ENST00000570947.5:95116-ENST00000417961.5:65268|2546
AGSGIPHAEGGRAGSGIPHAEGGLR
>FUSION-ENST00000545302.5:45194-ENST00000652379.1:25317|1289
GQEFETSPANVVKPPSLLKIRNGVR
>FUSION-ENST00000545302.5:45194-ENST00000652379.1:25317|678
RPPRPLEVLG
>FUSION-ENST00000517974.1:40910-ENST00000519837.5:8015|291
MPLHSSLCDR
>FUSION-ENST00000578151.1:31528-ENST00000488239.1:116048|23
MYNQVSK
>ENST00000496720.1|SNV-21562-G-A|3
SNRWTCQWDLR
>FUSION-ENST00000660408.1:22029-ENST00000514742.1:212579|251
EFSERYLLSH
>FUSION-ENST00000517974.1:40910-ENST00000519837.5:8015|288
PLHSSLCDRAR
>FUSION-ENST00000517974.1:40910-ENST00000519837.5:8015|1180
SFRMLTLLM
>FUSION-ENST00000570947.5:95116-ENST00000417961.5:65268|1216
RMEAPPPAWPITTEVR
>FUSION-ENST00000570947.5:95116-ENST00000417961.5:65268|486
PSYFFPIFGRDWFR
>FUSION-ENST00000545302.5:45194-ENST00000652379.1:25317|1345
LERQIKVR
>FUSION-ENST00000570947.5:95116-ENST00000417961.5:65268|2319
MRSGVRDQPGQDGETPSLLK
>FUSION-ENST00000545302.5:45194-ENST00000652379.1:25317|119
MNEIPTVPTYYPAKPQPRER
>FUSION-ENST00000660408.1:22029-ENST00000514742.1:212579|734
SYVLHGGKQENK
>ENST00000640888.2|SNV-12278-T-C|4
ALREADVDCLTLGQYTQPTRR
>FUSION-ENST00000570947.5:95116-ENST00000417961.5:65268|1039
ERPRVACFYR
>FUSION-ENST00000570947.5:95116-ENST00000417961.5:65268|33
RTTIWTHR
>FUSION-ENST00000570947.5:95116-ENST00000417961.5:65268|4131
CPGRSHSR
>FUSION-ENST00000545302.5:45194-ENST00000652379.1:25317|760
MPIIPAARKAEAGESLEPGK
>FUSION-ENST00000660408.1:22029-ENST00000514742.1:212579|853
MPSLCHLSLFLR
>ENST00000394375.7|SNV-4294-T-G|2
RNLYYSPDAVEFWAFSFDEMAK
>FUSION-ENST00000570947.5:95116-ENST00000417961.5:65268|548
QGLCRCK
>FUSION-ENST00000570947.5:95116-ENST00000417961.5:65268|101
SLHTRTHVHTHCMYTHLHGTCR
>FUSION-ENST00000660408.1:22029-ENST00000514742.1:212579|298
IQAPLIFLIWWPFISFIKVV
>FUSION-ENST00000570947.5:95116-ENST00000417961.5:65268|2424
MAELPRGGRLSPEC
>ENST00000264956.11|SNV-85929-C-T|3
GNALATLTQMRLLGK
>ENST00000398250.6|SNV-132154-A-G|1
QHYPPLANAACHKPYVSLRVPASLK
>FUSION-ENST00000570947.5:95116-ENST00000417961.5:65268|541
MSPSPPWECTCR
>FUSION-ENST00000570947.5:95116-ENST00000417961.5:65268|1890
KCIVLGFTYRSTIHFLVNFHLR
>FUSION-ENST00000637544.1:30880-ENST00000206262.2:87239|5
GGGGGAGGPGPR
>FUSION-ENST00000660408.1:22029-ENST00000514742.1:212579|129
MSLLVNTK
>FUSION-ENST00000570947.5:95116-ENST00000417961.5:65268|725
VKPHLNKKYK
>FUSION-ENST00000545302.5:45194-ENST00000652379.1:25317|1139
MTSYFLEIRRR
>FUSION-ENST00000570947.5:95116-ENST00000417961.5:65268|4604
VKPHLYQK
>FUSION-ENST00000570947.5:95116-ENST00000417961.5:65268|554
MICWCPHPQSQNVGVVWK
>FUSION-ENST00000570947.5:95116-ENST00000417961.5:65268|2243
MCLFAICLLLRSVCSDLLPTFNR
>FUSION-ENST00000570947.5:95116-ENST00000417961.5:65268|3576
LNAVGSRGSQQKTR
>FUSION-ENST00000570947.5:95116-ENST00000417961.5:65268|595
MKLQLCSWFSK
>FUSION-ENST00000517974.1:40910-ENST00000519837.5:8015|503
VCVYVHIFWQFVYMCAVIFTELKR
>FUSION-ENST00000570947.5:95116-ENST00000417961.5:65268|3359
MVGGRGFGMK
>FUSION-ENST00000570947.5:95116-ENST00000417961.5:65268|1933
LILVCVKSQR
>FUSION-ENST00000570947.5:95116-ENST00000417961.5:65268|3115
ARLGGASTPFLHVEALLEEA
>FUSION-ENST00000660408.1:22029-ENST00000514742.1:212579|817
MVPGAKK
>FUSION-ENST00000545302.5:45194-ENST00000652379.1:25317|493
SCLSRLPGPAGLLFSR
>FUSION-ENST00000545302.5:45194-ENST00000652379.1:25317|142
GRAPWNGFAPREGPVPWK
>FUSION-ENST00000545302.5:45194-ENST00000652379.1:25317|1470
VGRLGSDWTTPDR
>FUSION-ENST00000517974.1:40910-ENST00000519837.5:8015|1289
LARACNLSYSGG
>ENST00000367755.9|SNV-16833-T-C|3
HPDFATTGQWDATTER
>FUSION-ENST00000517974.1:40910-ENST00000519837.5:8015|130
ISATGHLTGDR
>FUSION-ENST00000578151.1:31528-ENST00000488239.1:116048|50
NMPQLNYIFC
>FUSION-ENST00000545302.5:45194-ENST00000652379.1:25317|867
TRLLLSVLLHK
>FUSION-ENST00000570947.5:95116-ENST00000417961.5:65268|3325
SSPQTVPSTVVAGPHRR
>FUSION-ENST00000570947.5:95116-ENST00000417961.5:65268|4463
MISLCGFGIR
>FUSION-ENST00000570947.5:95116-ENST00000417961.5:65268|3291
KVCSLLQDDVMMPQRVR
>FUSION-ENST00000545302.5:45194-ENST00000652379.1:25317|1138
TSYFLEIRRR
>FUSION-ENST00000545302.5:45194-ENST00000652379.1:25317|1152
MGAARSHFPGGSLGRWHSPLTR
>FUSION-ENST00000545302.5:45194-ENST00000652379.1:25317|590
WGRGCRCASGPAAGVGLPGPVDQR
>FUSION-ENST00000545302.5:45194-ENST00000652379.1:25317|1064
NPRTHAGGSK
>FUSION-ENST00000589666.6:35303-ENST00000593153.5:9421|5
DSSNRGPQAER
>FUSION-ENST00000570947.5:95116-ENST00000417961.5:65268|3210
CCGVSVMWKQR
>FUSION-ENST00000545302.5:45194-ENST00000652379.1:25317|232
KPGSLAWSR
>FUSION-ENST00000570947.5:95116-ENST00000417961.5:65268|4296
KYNPHSSLQEEGMLISR
>FUSION-ENST00000570947.5:95116-ENST00000417961.5:65268|3243
RSPSTVVAGPHR
>FUSION-ENST00000517974.1:40910-ENST00000519837.5:8015|195
MCLFQPCCYQHIWCTQFGITHLL
>FUSION-ENST00000517974.1:40910-ENST00000519837.5:8015|278
NVNVYHSHPSAYPSRGLFLPLK
>FUSION-ENST00000570947.5:95116-ENST00000417961.5:65268|784
MNASHSAE
>FUSION-ENST00000660408.1:22029-ENST00000514742.1:212579|108
AKMLHVLIYILFFFSKISR
>FUSION-ENST00000517974.1:40910-ENST00000519837.5:8015|1249
RLVYIHVNVDLLIYCGR
>FUSION-ENST00000570947.5:95116-ENST00000417961.5:65268|2089
MIHVLRKR
>FUSION-ENST00000517974.1:40910-ENST00000519837.5:8015|47
MIIADFNFLSTCAR
>ENST00000382082.4|SNV-308-C-A|4
RSWSYRPWNTTENEGSQQR
>FUSION-ENST00000570947.5:95116-ENST00000417961.5:65268|2046
HACHVPNLRGK
>FUSION-ENST00000545302.5:45194-ENST00000652379.1:25317|451
MLVSKIKPCMSEYARPVQ
>FUSION-ENST00000545302.5:45194-ENST00000652379.1:25317|1
VEVISNF
>FUSION-ENST00000545302.5:45194-ENST00000652379.1:25317|1215
PLSPPPPKMKAK
>FUSION-ENST00000545302.5:45194-ENST00000652379.1:25317|692
MLVRLVSHSQPQVVRLP
>FUSION-ENST00000570947.5:95116-ENST00000417961.5:65268|1382
APLSETGPLCTFCPFPR
>FUSION-ENST00000570947.5:95116-ENST00000417961.5:65268|4551
MVPLYFSLGDRVR
>FUSION-ENST00000517974.1:40910-ENST00000519837.5:8015|307
SLCGCFYFSWVDSWD
>FUSION-ENST00000545302.5:45194-ENST00000652379.1:25317|51
GLFSNFYDYYYCRRHLTCR
>ENST00000569180.1|SNV-26424-C-T|7
LKKTLMVR
>FUSION-ENST00000545302.5:45194-ENST00000652379.1:25317|905
MAQDADSFFAVVR
>FUSION-ENST00000570947.5:95116-ENST00000417961.5:65268|2723
EPVLKHGAIR
>FUSION-ENST00000570947.5:95116-ENST00000417961.5:65268|4330
MGGITPLSSGLGPEGVLQL
>ENST00000406961.5|SNV-166768-A-T|5
CGLGDSSSDPANPDSHK
>FUSION-ENST00000578151.1:31528-ENST00000488239.1:116048|33
MIWKIDTYMDSDNK
>FUSION-ENST00000570947.5:95116-ENST00000417961.5:65268|512
RPCHRPPR
>FUSION-ENST00000358791.9:280-ENST00000587002.1:690874|1
ELALFLTPEPGAEVPLTGA
>FUSION-ENST00000570947.5:95116-ENST00000417961.5:65268|2130
MLVMFPISEERLSVFLHSI
>ENST00000609378.1|SNV-4294-T-G|9
GNTWARRNLYYSPDAVEFWAFR
>FUSION-ENST00000570947.5:95116-ENST00000417961.5:65268|819
WFVPVKR
>FUSION-ENST00000474657.5:17682-ENST00000344103.8:8371|1
WQVRRSYR
>ENST00000407775.7|SNV-1211748-G-C|3
CDIFPGIVSKHLQTSLTINK
>FUSION-ENST00000570947.5:95116-ENST00000417961.5:65268|2470
CGQQGVLGSGLCFCETGHGAAR
>FUSION-ENST00000570947.5:95116-ENST00000417961.5:65268|1446
GLSPMCSHDLSPVCSR
>FUSION-ENST00000570947.5:95116-ENST00000417961.5:65268|2454
MCCVLHWSGHLHSA
>FUSION-ENST00000545302.5:45194-ENST00000652379.1:25317|910
CQHLGLMD
>FUSION-ENST00000582852.1:36099-ENST00000588725.1:25614|5
MFQQVHRKPMASFVTTPVPPDFTS
>FUSION-ENST00000570947.5:95116-ENST00000417961.5:65268|2419
MNQCSFISYILYSLK
>FUSION-ENST00000570947.5:95116-ENST00000417961.5:65268|4324
ESHSVAQAGVR
>FUSION-ENST00000517974.1:40910-ENST00000519837.5:8015|1302
LIMIIIMSLMSVVSR
>FUSION-ENST00000545302.5:45194-ENST00000652379.1:25317|1267
HTDIQER
>FUSION-ENST00000570947.5:95116-ENST00000417961.5:65268|3059
TYKNLNLQLLVR
>ENST00000373218.5|SNV-297-A-C|5
SSSAGSGHQPSQR
>FUSION-ENST00000578151.1:31528-ENST00000488239.1:116048|77
SRCPLLR
>FUSION-ENST00000570947.5:95116-ENST00000417961.5:65268|1567
MNFHSQLLQR
>FUSION-ENST00000545302.5:45194-ENST00000652379.1:25317|372
HLPRMFSLIK
>FUSION-ENST00000545302.5:45194-ENST00000652379.1:25317|807
MKPVSFCNFFFFFFFLRR
>ENST00000489156.1|SNV-359710-G-A|6
ALHDKQLNIQVRVPAAGPQLK
>FUSION-ENST00000554887.5:1168-ENST00000267584.9:45707|34
VGASPPGSASRDAAPGKSSR
>FUSION-ENST00000570947.5:95116-ENST00000417961.5:65268|3630
MLNSEAGPARLEDPGRR
>FUSION-ENST00000570947.5:95116-ENST00000417961.5:65268|2377
MESYTLC
>FUSION-ENST00000593073.5:2094-ENST00000293443.12:7265|53
GLRAGGVR
>FUSION-ENST00000570947.5:95116-ENST00000417961.5:65268|3949
LHPGGLVVVRALLTSEPTR
>FUSION-ENST00000545302.5:45194-ENST00000652379.1:25317|1127
SGVASPSTVSK
>FUSION-ENST00000570947.5:95116-ENST00000417961.5:65268|3721
GVRVWTPR
>FUSION-ENST00000517974.1:40910-ENST00000519837.5:8015|430
MLPRLVSNS
>FUSION-ENST00000570947.5:95116-ENST00000417961.5:65268|3212
GDFYPSHRCCGVSVMWKQR
>ENST00000456938.6|SNV-72619-C-A|5
PHFCRCR
>FUSION-ENST00000570947.5:95116-ENST00000417961.5:65268|3650
MSEGSAGHVR
>FUSION-ENST00000660408.1:22029-ENST00000514742.1:212579|849
PSLCHLSLFLRNCPFQWQYSGKTVW
>FUSION-ENST00000570947.5:95116-ENST00000417961.5:65268|301
WAEQQVMGR
>FUSION-ENST00000517974.1:40910-ENST00000519837.5:8015|1271
MSQQHSLNHLVSR
>FUSION-ENST00000570947.5:95116-ENST00000417961.5:65268|2601
VGGRAQESHTRTAESGR
>FUSION-ENST00000517974.1:40910-ENST00000519837.5:8015|1073
LGYIAVTYIRYYIGEQGR
>FUSION-ENST00000660408.1:22029-ENST00000514742.1:212579|529
MIPIFFFLQAS
>FUSION-ENST00000545302.5:45194-ENST00000652379.1:25317|228
EWTGAAGAARARAR
>FUSION-ENST00000660408.1:22029-ENST00000514742.1:212579|955
IISSNTS
>FUSION-ENST00000393066.7:44355-ENST00000588725.1:25614|9
VYPLIQSTR
>FUSION-ENST00000637544.1:30880-ENST00000206262.2:87239|171
MERTRPWWHNMK
>FUSION-ENST00000637544.1:30880-ENST00000206262.2:87239|211
EAETGESLEPGRQR
>FUSION-ENST00000660408.1:22029-ENST00000514742.1:212579|313
MGLSGSQK
>FUSION-ENST00000570947.5:95116-ENST00000417961.5:65268|3321
WSPSTVVAGPHRR
>FUSION-ENST00000570947.5:95116-ENST00000417961.5:65268|2153
DIQFSQHHLLK
>FUSION-ENST00000660408.1:22029-ENST00000514742.1:212579|154
MSCLLPVQFPHY
>ENST00000403625.6|SNV-570116-A-C|2
GPGPQKPPTEADQPNGMK
>FUSION-ENST00000570947.5:95116-ENST00000417961.5:65268|4393
MFLIRNLTPV
>ENST00000323011.7|SNV-64321-G-T|2
VVYSILQVQPYFSVEPK
>ENST00000307564.8|SNV-48432-T-C|1
LSLSSESELPSLPLFPEKSKTTK
>FUSION-ENST00000517974.1:40910-ENST00000519837.5:8015|788
YVFLRQGIALSPRLECSGAISAR
>FUSION-ENST00000570947.5:95116-ENST00000417961.5:65268|2015
LTCKVSTEK
>FUSION-ENST00000570947.5:95116-ENST00000417961.5:65268|2216
GYPSLHLK
>FUSION-ENST00000570947.5:95116-ENST00000417961.5:65268|3081
MPRPVCDFPSWKGQNMPDWALER
>FUSION-ENST00000570947.5:95116-ENST00000417961.5:65268|198
GLRLSAR
>FUSION-ENST00000570947.5:95116-ENST00000417961.5:65268|223
VSCCIATTHR
>FUSION-ENST00000637544.1:30880-ENST00000206262.2:87239|218
MPVIPTTR
>FUSION-ENST00000637544.1:30880-ENST00000206262.2:87239|109
VDKLLLWMPLCR
>FUSION-ENST00000517974.1:40910-ENST00000519837.5:8015|969
NLKRLDNSLFK
>FUSION-ENST00000570947.5:95116-ENST00000417961.5:65268|1170
CSEGWNFEPHPQTSGEGKGLRLR
>FUSION-ENST00000517974.1:40910-ENST00000519837.5:8015|331
FLGLGIVIWCVYV
>FUSION-ENST00000570947.5:95116-ENST00000417961.5:65268|3595
MTILSLKEK
>FUSION-ENST00000545302.5:45194-ENST00000652379.1:25317|772
LRPPRSPGR
>FUSION-ENST00000570947.5:95116-ENST00000417961.5:65268|1361
IPYSLWKLLASDQPWAPDFGFPLWR
>ENST00000468525.5|SNV-4705-T-G|3
GGWDQYR
>ENST00000355832.10|SNV-68876-T-A|5
SDPLKDDPHMSR
>FUSION-ENST00000570947.5:95116-ENST00000417961.5:65268|3639
FLNHAIFPLFR
>FUSION-ENST00000570947.5:95116-ENST00000417961.5:65268|1407
RGEANLFSCF
>FUSION-ENST00000570947.5:95116-ENST00000417961.5:65268|3403
GGNTSVCLSVSGYFT
>FUSION-ENST00000554887.5:1168-ENST00000267584.9:45707|10
TACVVASAVLER
>FUSION-ENST00000570947.5:95116-ENST00000417961.5:65268|3140
GVRGVCSNELGYLWIRGVR
>FUSION-ENST00000570947.5:95116-ENST00000417961.5:65268|3173
LLSCPSKAR
>FUSION-ENST00000517974.1:40910-ENST00000519837.5:8015|877
LVLNSRPQAIHPPQPPKVLRL
>FUSION-ENST00000637544.1:30880-ENST00000206262.2:87239|49
CSQRFSQTNVHMMPR
>FUSION-ENST00000545302.5:45194-ENST00000652379.1:25317|448
MSEYARPVQ
>ENST00000263967.4|SNV-70190-G-A|6
AISTRDPLSEITKQEK
>FUSION-ENST00000545302.5:45194-ENST00000652379.1:25317|141
APWNGFAPR
>FUSION-ENST00000545302.5:45194-ENST00000652379.1:25317|1160
LQGAEIAPLHYGPGCRVSETR
>FUSION-ENST00000570947.5:95116-ENST00000417961.5:65268|1514
MFLYISQISLLFK
>FUSION-ENST00000570947.5:95116-ENST00000417961.5:65268|3238
RRSPPQWWQVLTADGPLNSGGR
>FUSION-ENST00000517974.1:40910-ENST00000519837.5:8015|577
DLPTYLLIDLFIFLRR
>FUSION-ENST00000517974.1:40910-ENST00000519837.5:8015|470
FLGSSDSPASASR
>FUSION-ENST00000660408.1:22029-ENST00000514742.1:212579|961
EKILKGYVISPYFAQYSTSDTFK
>ENST00000334304.10|SNV-102386-C-T|1
LFLATGNSTNLADDGKRR
>FUSION-ENST00000570947.5:95116-ENST00000417961.5:65268|3146
LLLASGK
>FUSION-ENST00000660408.1:22029-ENST00000514742.1:212579|296
LVNKLNR
>FUSION-ENST00000570947.5:95116-ENST00000417961.5:65268|2644
QIQGPQMPR
>FUSION-ENST00000570947.5:95116-ENST00000417961.5:65268|4373
MGFHRVGQDVLDLLTL
>FUSION-ENST00000578151.1:31528-ENST00000488239.1:116048|36
NTLGLMIWK
>ENST00000343529.9|SNV-450521-G-A|1
YVVSTDVAVNK
>FUSION-ENST00000570947.5:95116-ENST00000417961.5:65268|3560
SSSFVLTALKMVVLVFFVFSFR
>FUSION-ENST00000545302.5:45194-ENST00000652379.1:25317|1069
SGFGFLARRPKPAENFPAQDPV
>ENST00000325212.11|SNV-13897-A-T|5
SAKITSLPPPPPTLFENIVVK
>FUSION-ENST00000570947.5:95116-ENST00000417961.5:65268|1319
SVHEKLLPPR
>FUSION-ENST00000570947.5:95116-ENST00000417961.5:65268|1603
NIPCSWIGRINIVK
>FUSION-ENST00000570947.5:95116-ENST00000417961.5:65268|3549
YHKANIPVATIENVTTSEAPFMPLR
>FUSION-ENST00000570947.5:95116-ENST00000417961.5:65268|966
MESGSVPGPLFPISGLRPLGGWSR
>FUSION-ENST00000578151.1:31528-ENST00000488239.1:116048|179
FSSQFIFFPDTRKLGK
>FUSION-ENST00000570947.5:95116-ENST00000417961.5:65268|3735
EITGMIHRARPLFIF
>FUSION-ENST00000570947.5:95116-ENST00000417961.5:65268|1092
MLQLAAVTVGLK
>FUSION-ENST00000570947.5:95116-ENST00000417961.5:65268|1680
GCLFFLVK
>FUSION-ENST00000570947.5:95116-ENST00000417961.5:65268|4277
DVFSCNDIFS
>FUSION-ENST00000517974.1:40910-ENST00000519837.5:8015|364
FFFFSACPNRLLQAYLQSVIK
>FUSION-ENST00000517974.1:40910-ENST00000519837.5:8015|1057
FFLFEIVLFHHHILNK
>ENST00000220514.8|SNV-43-C-T|5
MAAQSLR
>FUSION-ENST00000545302.5:45194-ENST00000652379.1:25317|821
MTGVSHRPRPIYLFINFESRL
>FUSION-ENST00000570947.5:95116-ENST00000417961.5:65268|2579
MRVAPADTCAR
>FUSION-ENST00000660408.1:22029-ENST00000514742.1:212579|232
MLSLSQKPKLPFWKYK
>FUSION-ENST00000396700.5:75633-ENST00000579407.5:13257|16
YRTSSQR
>FUSION-ENST00000570947.5:95116-ENST00000417961.5:65268|887
TETAGSTRAYVSMLVCDMGSVKTR
>FUSION-ENST00000570947.5:95116-ENST00000417961.5:65268|788
MLLFLDRCH
>FUSION-ENST00000660408.1:22029-ENST00000514742.1:212579|135
YILLTNKFR
>FUSION-ENST00000570947.5:95116-ENST00000417961.5:65268|2932
GGSADLTSQCLRVDGHVR
>FUSION-ENST00000570947.5:95116-ENST00000417961.5:65268|3165
MELPLAVLR
>FUSION-ENST00000570947.5:95116-ENST00000417961.5:65268|3381
YLNLCCSST
>FUSION-ENST00000570947.5:95116-ENST00000417961.5:65268|4332
MCSGMGGITPLSSGLGPEGVLQL
>FUSION-ENST00000545302.5:45194-ENST00000652379.1:25317|898
LNLFRSYGSSCSQWDSIR
>FUSION-ENST00000570947.5:95116-ENST00000417961.5:65268|2503
NYREKTMLLQTHHLFLSDVSVCR
>ENST00000378024.9|SNV-32177-C-T|3
VDIKVPEVNLNAPDVDVHGPDWNLK
>FUSION-ENST00000517974.1:40910-ENST00000519837.5:8015|1119
LFHLFYLQC
>FUSION-ENST00000545302.5:45194-ENST00000652379.1:25317|465
GSRGGSRWGPR
>FUSION-ENST00000660408.1:22029-ENST00000514742.1:212579|312
GLSGSQK
>FUSION-ENST00000570947.5:95116-ENST00000417961.5:65268|2052
MLNNSGDSRHACHVPNLR
>FUSION-ENST00000570947.5:95116-ENST00000417961.5:65268|3362
MQARRVCGAR
>FUSION-ENST00000570947.5:95116-ENST00000417961.5:65268|826
ALSRLAAAGAHEGIR
>FUSION-ENST00000578151.1:31528-ENST00000488239.1:116048|100
MDHQNATGR
>FUSION-ENST00000570947.5:95116-ENST00000417961.5:65268|1182
CGSHRPHAVHLFLVEGVL
>FUSION-ENST00000570947.5:95116-ENST00000417961.5:65268|2567
LVQVLSWETRPHRSTYTR
>ENST00000382881.7|SNV-44199-C-T|1
ENLQLIIILILGSPS
>FUSION-ENST00000517974.1:40910-ENST00000519837.5:8015|1079
LHHCTPDWATERDSVSEKK
>FUSION-ENST00000570947.5:95116-ENST00000417961.5:65268|4414
MDHNFQDPFCQILPFNWR
>ENST00000591455.5|SNV-74049-G-A|1
IAEVANEIENLGSTEERKNMQR
>FUSION-ENST00000570947.5:95116-ENST00000417961.5:65268|1325
MCHTESTWRSGFWR
>FUSION-ENST00000570947.5:95116-ENST00000417961.5:65268|2268
IFLNYCGYIVSTYIYGLCEIFAYR
>FUSION-ENST00000570947.5:95116-ENST00000417961.5:65268|854
LFISFSILR
>FUSION-ENST00000545302.5:45194-ENST00000652379.1:25317|617
DVYFTYEKRR
>FUSION-ENST00000545302.5:45194-ENST00000652379.1:25317|252
RVPSGPLLVSR
>FUSION-ENST00000517974.1:40910-ENST00000519837.5:8015|417
MGFFGNLK
>FUSION-ENST00000570947.5:95116-ENST00000417961.5:65268|4441
MFKVHFMAGR
>FUSION-ENST00000517974.1:40910-ENST00000519837.5:8015|50
IMIIADFNFLSTCAR
>FUSION-ENST00000570947.5:95116-ENST00000417961.5:65268|1959
DLELGAIK
>FUSION-ENST00000570947.5:95116-ENST00000417961.5:65268|4349
SRLADDTFLVGGR
>FUSION-ENST00000660408.1:22029-ENST00000514742.1:212579|282
CCFSVEKP
>FUSION-ENST00000545302.5:45194-ENST00000652379.1:25317|766
WVGDLGCVPPGALVD
>FUSION-ENST00000570947.5:95116-ENST00000417961.5:65268|257
QGPGSHR
>FUSION-ENST00000517974.1:40910-ENST00000519837.5:8015|171
GNNEHNMDSVSIKRYFESMK
>FUSION-ENST00000570947.5:95116-ENST00000417961.5:65268|3821
MCVLTAHTPV
>FUSION-ENST00000517974.1:40910-ENST00000519837.5:8015|1339
YLVVKVHELGHPR
>FUSION-ENST00000517974.1:40910-ENST00000519837.5:8015|1006
ILGKKQLK
>FUSION-ENST00000517974.1:40910-ENST00000519837.5:8015|277
GLFLPLK
>FUSION-ENST00000570947.5:95116-ENST00000417961.5:65268|3368
VVPDTGARCSRSTCGT
>FUSION-ENST00000570947.5:95116-ENST00000417961.5:65268|1895
NLWLTQFTKVFLLFSSKK
>ENST00000548312.5|SNV-43528-C-G|3
AKVGPAERMSK
>FUSION-ENST00000660408.1:22029-ENST00000514742.1:212579|61
QGIALSPR
>FUSION-ENST00000570947.5:95116-ENST00000417961.5:65268|1311
HAPALATRGGPHSPRR
>FUSION-ENST00000593073.5:2094-ENST00000293443.12:7265|88
WARESERR
>FUSION-ENST00000517974.1:40910-ENST00000519837.5:8015|658
MFVVIVVIIVANIY
>FUSION-ENST00000570947.5:95116-ENST00000417961.5:65268|2225
MCFTFKETAKVLSK
>FUSION-ENST00000570947.5:95116-ENST00000417961.5:65268|3506
SIPILLIPRSWFSSLY
>FUSION-ENST00000570947.5:95116-ENST00000417961.5:65268|1291
GTLQTGQLK
>FUSION-ENST00000517974.1:40910-ENST00000519837.5:8015|459
CIFSGNLYICVQ
>ENST00000264771.9|MNV-25875-CCT-C|9
GPGPGHPAGPAGPRPAR
>FUSION-ENST00000570947.5:95116-ENST00000417961.5:65268|3837
MGPEPGACR
>FUSION-ENST00000570947.5:95116-ENST00000417961.5:65268|1481
LPWALLETRGR
>FUSION-ENST00000545302.5:45194-ENST00000652379.1:25317|187
ASVALGR
>FUSION-ENST00000570947.5:95116-ENST00000417961.5:65268|4069
CTCWLNN
>FUSION-ENST00000311160.14:280373-ENST00000378637.6:294131|6
ATGSQPCQR
>FUSION-ENST00000570947.5:95116-ENST00000417961.5:65268|1573
CKNHKHSYTPTVDK
>ENST00000532401.1|SNV-3749-G-A|5
ALGPPPGVRQRPCEQPGGR
>FUSION-ENST00000570947.5:95116-ENST00000417961.5:65268|2279
MTVNICPAFSLGK
>FUSION-ENST00000545302.5:45194-ENST00000652379.1:25317|1309
TAGSYSYFQ
>ENST00000447480.5|SNV-509-C-A|1
TVCLVCR
>FUSION-ENST00000545302.5:45194-ENST00000652379.1:25317|632
EIDFCMIDVGVCVIQINTHRSIKK
>FUSION-ENST00000545302.5:45194-ENST00000652379.1:25317|99
HLVYVLG
>FUSION-ENST00000570947.5:95116-ENST00000417961.5:65268|1884
STIHFLVNFHLRSGLLS
>ENST00000265807.8|SNV-21133-C-A|7
VAEKEELEQGSRTAPTLEEEK
>FUSION-ENST00000570947.5:95116-ENST00000417961.5:65268|1377
LFLKNASCLTGQGNGKPRK
>FUSION-ENST00000545302.5:45194-ENST00000652379.1:25317|1517
CTASSHVSR
>FUSION-ENST00000570947.5:95116-ENST00000417961.5:65268|1152
MVCLVYGEQTR
>FUSION-ENST00000517974.1:40910-ENST00000519837.5:8015|1019
SSKMSNVGYT
>FUSION-ENST00000517974.1:40910-ENST00000519837.5:8015|814
MLFYLAR
>FUSION-ENST00000570947.5:95116-ENST00000417961.5:65268|2828
WPCEEGR
>FUSION-ENST00000545302.5:45194-ENST00000652379.1:25317|928
MTEESNFVTSR
>FUSION-ENST00000517974.1:40910-ENST00000519837.5:8015|251
MHLFLIFFKACNRGYF
>FUSION-ENST00000545302.5:45194-ENST00000652379.1:25317|1411
CWRDGREPLR
>ENST00000331173.6|SNV-545-C-T|1
NMLLQNP
>FUSION-ENST00000570947.5:95116-ENST00000417961.5:65268|996
WDSQTRSLGEKQK
>ENST00000412145.5|SNV-77786-G-T|1
HSSADNLANEITYITETEDVFYTYK
>FUSION-ENST00000545302.5:45194-ENST00000652379.1:25317|71
SGDLSLPNSWDYRDLLSPGGRG
>FUSION-ENST00000517974.1:40910-ENST00000519837.5:8015|645
LLLKFFSFTQTLHFCK
>FUSION-ENST00000570947.5:95116-ENST00000417961.5:65268|556
MSWAPWCPPK
>FUSION-ENST00000570947.5:95116-ENST00000417961.5:65268|682
PLDFSASKS
>FUSION-ENST00000570947.5:95116-ENST00000417961.5:65268|1056
DYWEVGGAAADCWGCGEDSPGP
>ENST00000272427.11|SNV-142-G-C|3
ERAKMAEAESLETAAEHER
>FUSION-ENST00000545302.5:45194-ENST00000652379.1:25317|339
ATLTGSACAYPTPAGAGNPLNPIR
>FUSION-ENST00000637544.1:30880-ENST00000206262.2:87239|278
MSYSTRRIFLVSNVFFIQLSLF
>FUSION-ENST00000637544.1:30880-ENST00000206262.2:87239|263
CVGYLAMPHSSRKNITEIK
>FUSION-ENST00000660408.1:22029-ENST00000514742.1:212579|804
IFALTNDID
>FUSION-ENST00000570947.5:95116-ENST00000417961.5:65268|318
MSVDEEDQARPPAPRHPTHPGC
>FUSION-ENST00000660408.1:22029-ENST00000514742.1:212579|912
LARLVSNS
>FUSION-ENST00000570947.5:95116-ENST00000417961.5:65268|916
MIRMGTGSWQPPASLLSLTRGR
>FUSION-ENST00000637544.1:30880-ENST00000206262.2:87239|52
TQRCSQRFSQTNVHMMPR
>ENST00000461395.5|MNV-231-GCTCA-G|9
ETSGSRGSSGR
>FUSION-ENST00000660408.1:22029-ENST00000514742.1:212579|373
GIVIESLIHVR
>FUSION-ENST00000570947.5:95116-ENST00000417961.5:65268|527
PLGGLPYRK
>FUSION-ENST00000570947.5:95116-ENST00000417961.5:65268|4360
MSPCESLGS
>FUSION-ENST00000570947.5:95116-ENST00000417961.5:65268|342
MHFLQCSRPTPLGSSFALSP
>FUSION-ENST00000570947.5:95116-ENST00000417961.5:65268|663
VSPQNDMLVSSPPISECGR
>ENST00000421577.6|SNV-19300-C-G|2
YSVFRPGVVLCDRQESRPGEWLVR
>FUSION-ENST00000517974.1:40910-ENST00000519837.5:8015|361
SPPASIPAERNKVGA
>FUSION-ENST00000545302.5:45194-ENST00000652379.1:25317|1076
MYVQTLLSISTTTHGPLWNHWLFEK
>FUSION-ENST00000570947.5:95116-ENST00000417961.5:65268|2368
THFLPAQQFYICWRLR
>FUSION-ENST00000570947.5:95116-ENST00000417961.5:65268|514
VPVLPWGCTCR
>FUSION-ENST00000570947.5:95116-ENST00000417961.5:65268|3432
TCSCLISFSFLNTTCIDFK
>FUSION-ENST00000545302.5:45194-ENST00000652379.1:25317|125
SRAGPYPYPQQVSKVNSLWHVGTM
>FUSION-ENST00000570947.5:95116-ENST00000417961.5:65268|526
PLGGLPYRKLISLMTSHIEHVFTT
>FUSION-ENST00000570947.5:95116-ENST00000417961.5:65268|1433
SASPAFKFYSITSCVTR
>FUSION-ENST00000570947.5:95116-ENST00000417961.5:65268|4225
GTGLPKQEPHANI
>FUSION-ENST00000660408.1:22029-ENST00000514742.1:212579|791
NSCVHIFKILFLSPNSYDKDFCLD
>FUSION-ENST00000545302.5:45194-ENST00000652379.1:25317|658
MTGVSHRARPVDSFRFFISFVSTR
>FUSION-ENST00000570947.5:95116-ENST00000417961.5:65268|2834
VTWCHADPRFEGRER
>FUSION-ENST00000570947.5:95116-ENST00000417961.5:65268|3417
MRSPRGR
>FUSION-ENST00000570947.5:95116-ENST00000417961.5:65268|2013
VSTEKSAAR
>FUSION-ENST00000517974.1:40910-ENST00000519837.5:8015|883
MLARLVLNSRPQAIHPPQPPK
>FUSION-ENST00000570947.5:95116-ENST00000417961.5:65268|3942
MAFPEPPRGL
>FUSION-ENST00000570947.5:95116-ENST00000417961.5:65268|169
NWVSTFPGAK
>FUSION-ENST00000570947.5:95116-ENST00000417961.5:65268|4458
MYHFLFQHFELSFLLSQSSWVCQFC
>FUSION-ENST00000570947.5:95116-ENST00000417961.5:65268|2616
TAESGRASSGIPHADCREWEGGLR
>FUSION-ENST00000570947.5:95116-ENST00000417961.5:65268|3543
AITSPGADFVSR
>FUSION-ENST00000517974.1:40910-ENST00000519837.5:8015|35
IKECFSLGNNSTK
>FUSION-ENST00000517974.1:40910-ENST00000519837.5:8015|591
GDPNPAALEELKTHTEKHGVWSGK
>FUSION-ENST00000660408.1:22029-ENST00000514742.1:212579|208
MAILFFFFFLRR
>ENST00000380913.8|SNV-158468-G-A|3
VENALNNLDDGTSPGDR
>FUSION-ENST00000517974.1:40910-ENST00000519837.5:8015|1311
VSFLPSF
>FUSION-ENST00000545302.5:45194-ENST00000652379.1:25317|893
PTLGVNGLTAAGPPNKLRPVFGLC
>FUSION-ENST00000517974.1:40910-ENST00000519837.5:8015|916
EEIEVKVCTE
>FUSION-ENST00000570947.5:95116-ENST00000417961.5:65268|2314
DQPGQDGETPSLLKIQK
>FUSION-ENST00000570947.5:95116-ENST00000417961.5:65268|1626
ENYKPLLKEIR
>FUSION-ENST00000570947.5:95116-ENST00000417961.5:65268|3413
SPRGRVGS
>FUSION-ENST00000660408.1:22029-ENST00000514742.1:212579|410
MILLCFSISCN
>FUSION-ENST00000517974.1:40910-ENST00000519837.5:8015|1094
MLKTDLESHPYSK
>FUSION-ENST00000545302.5:45194-ENST00000652379.1:25317|1463
TERDPVSR
>FUSION-ENST00000517974.1:40910-ENST00000519837.5:8015|1214
SCREHLNGMFFMR
>FUSION-ENST00000570947.5:95116-ENST00000417961.5:65268|2047
HACHVPNLR
>FUSION-ENST00000517974.1:40910-ENST00000519837.5:8015|892
LLTLKCMRK
>FUSION-ENST00000463221.2:1274-ENST00000564377.6:345551|6
RGVPCAQRPGRAAAEAAAAPR
>FUSION-ENST00000517974.1:40910-ENST00000519837.5:8015|762
AHHSFPLLGLSDPPPQPSSSWDYR
>FUSION-ENST00000570947.5:95116-ENST00000417961.5:65268|3537
WAGGLVAW
>FUSION-ENST00000660408.1:22029-ENST00000514742.1:212579|639
ILCIDIPLYR
>FUSION-ENST00000393066.7:44355-ENST00000588725.1:25614|3
DIENWQLK
>FUSION-ENST00000570947.5:95116-ENST00000417961.5:65268|412
VPIPPWGCTCRRPCPRPPR
>ENST00000374469.6|SNV-120869-G-T|1
AFCLSCPFYGTTPFAGSR
>FUSION-ENST00000490213.5:117192-ENST00000367282.6:4824|20
KYKPWWWGEKGAEGR
>FUSION-ENST00000505791.5:1477-ENST00000262462.9:490332|8
FFRDFLASFPAIPAETANVR
>ENST00000421806.3|SNV-151274-G-T|1
SVPMPKRLTSSTYNLR
>ENST00000496720.1|SNV-21562-G-A|6
MSLEENLPCISCMSNRWTCQWDLR
>ENST00000493857.1|SNV-128857-G-A|8
RRPSMTLSSRHRPR
>FUSION-ENST00000517974.1:40910-ENST00000519837.5:8015|578
DLPTYLLIDLFIFLR
>FUSION-ENST00000570947.5:95116-ENST00000417961.5:65268|1605
VSCRVFVVLGFTFKSLIHLELIFV
>FUSION-ENST00000517974.1:40910-ENST00000519837.5:8015|1091
LKTDLESHPYSKQ
>FUSION-ENST00000570947.5:95116-ENST00000417961.5:65268|2400
PKCSFLGLSVS
>FUSION-ENST00000570947.5:95116-ENST00000417961.5:65268|1296
LLGGSLLPRRPSSGPHK
>FUSION-ENST00000660408.1:22029-ENST00000514742.1:212579|73
MGEKKGGVKPSM
>FUSION-ENST00000517974.1:40910-ENST00000519837.5:8015|1074
MLGYIAVTYIRYYIGEQGR
>FUSION-ENST00000517974.1:40910-ENST00000519837.5:8015|1290
MLARACNLSYSGG
>FUSION-ENST00000545302.5:45194-ENST00000652379.1:25317|1498
TRGRNSSIDTADLHLWNPQSSTHK
>FUSION-ENST00000660408.1:22029-ENST00000514742.1:212579|357
LIGWRCNHR
>FUSION-ENST00000570947.5:95116-ENST00000417961.5:65268|1185
TRTQTRNSTWIR
>FUSION-ENST00000570947.5:95116-ENST00000417961.5:65268|4275
LEIKLLPGMK
>FUSION-ENST00000637544.1:30880-ENST00000206262.2:87239|19
RRLPASAAPLPR
>FUSION-ENST00000570947.5:95116-ENST00000417961.5:65268|2073
FLVDFLSGKSVQC
>FUSION-ENST00000545302.5:45194-ENST00000652379.1:25317|960
MLCPVLQ
>FUSION-ENST00000660408.1:22029-ENST00000514742.1:212579|247
LCSPFVRSK
>FUSION-ENST00000660408.1:22029-ENST00000514742.1:212579|399
MQLKLHPK
>FUSION-ENST00000570947.5:95116-ENST00000417961.5:65268|3143
VTVSSEISLK
>FUSION-ENST00000570947.5:95116-ENST00000417961.5:65268|2116
MFLLYLAF
>FUSION-ENST00000570947.5:95116-ENST00000417961.5:65268|2192
QVPCCFDCYSSVV
>ENST00000472776.1|SNV-282000-G-T|3
EQLRDLPIDHSDLVADLLK
>FUSION-ENST00000517974.1:40910-ENST00000519837.5:8015|641
FFSFTQTLHFCKEIKISR
>FUSION-ENST00000570947.5:95116-ENST00000417961.5:65268|991
MQTRSVSGRR
>ENST00000483941.1|SNV-41200-G-T|1
SGQRRQWTLY
>FUSION-ENST00000570947.5:95116-ENST00000417961.5:65268|534
VQMRPLGGLPYRK
>ENST00000307564.8|SNV-48432-T-C|3
LSLSSESELPSLPLFPEK
>ENST00000354179.8|SNV-161831-G-A|2
DLGHMPRAVEK
>FUSION-ENST00000570947.5:95116-ENST00000417961.5:65268|1511
FLYISQISLLFKIVSK
>FUSION-ENST00000570947.5:95116-ENST00000417961.5:65268|710
PSYFIIIIIICRVAQAGLR
>FUSION-ENST00000570947.5:95116-ENST00000417961.5:65268|2952
ATAPSPVSPCPDRCVTSQAGRGR
>FUSION-ENST00000570947.5:95116-ENST00000417961.5:65268|1300
QWCDADPCCPAR
>FUSION-ENST00000570947.5:95116-ENST00000417961.5:65268|1666
RKVLCTP
>FUSION-ENST00000570947.5:95116-ENST00000417961.5:65268|1598
MTASTIPLSEFTVIRVP
>FUSION-ENST00000570947.5:95116-ENST00000417961.5:65268|1991
MEYVFPLLYFKPVSLEAR
>FUSION-ENST00000570947.5:95116-ENST00000417961.5:65268|4050
MENRNVNMGR
>ENST00000496645.5|SNV-17043-G-C|6
MWMATGPR
>FUSION-ENST00000660408.1:22029-ENST00000514742.1:212579|747
VYQFIFTLLIK
>ENST00000467322.1|INDEL-23970-A-AA|6
KNTFRLMFR
>FUSION-ENST00000570947.5:95116-ENST00000417961.5:65268|31
TTIWTHR
>FUSION-ENST00000570947.5:95116-ENST00000417961.5:65268|3345
MTSMSYK
>FUSION-ENST00000545302.5:45194-ENST00000652379.1:25317|167
MGAARRPVR
>FUSION-ENST00000570947.5:95116-ENST00000417961.5:65268|1577
ASQFSLHHLLNR
>FUSION-ENST00000570947.5:95116-ENST00000417961.5:65268|3874
MDNVCFDSSHACVTHTPVK
>ENST00000427704.6|INDEL-223642-C-CA|4
KITCASERGHCWGQPQR
>FUSION-ENST00000545302.5:45194-ENST00000652379.1:25317|1039
IVKVKTK
>FUSION-ENST00000545302.5:45194-ENST00000652379.1:25317|1385
SGRGEAR
>FUSION-ENST00000572977.5:95116-ENST00000417961.5:65268|3
LKHVCLHFLACPFLVFLTSLK
>FUSION-ENST00000589916.5:69827-ENST00000477516.1:131638|1
LYIPSPALIYLHLPK
>FUSION-ENST00000660408.1:22029-ENST00000514742.1:212579|75
LCSHPNNVPPGK
>ENST00000614259.1|SNV-23565-G-A|5
GKILVSPK
>FUSION-ENST00000578151.1:31528-ENST00000488239.1:116048|88
MQQAEDLELQISR
>FUSION-ENST00000545302.5:45194-ENST00000652379.1:25317|1151
GAARSHFPGGSLGRWHSPLTR
>FUSION-ENST00000570947.5:95116-ENST00000417961.5:65268|2727
CSSPAFR
>FUSION-ENST00000570947.5:95116-ENST00000417961.5:65268|712
PSYFIIIIIICR
>FUSION-ENST00000570947.5:95116-ENST00000417961.5:65268|3864
MDLPPDTRASSVFSR
>ENST00000481514.5|SNV-17571-C-A|11
MLWSATPRSTTTGGLRSEVCPEK
>FUSION-ENST00000545302.5:45194-ENST00000652379.1:25317|862
GVLRGKPHLGR
>FUSION-ENST00000660408.1:22029-ENST00000514742.1:212579|723
MSYMVANKR
>FUSION-ENST00000545302.5:45194-ENST00000652379.1:25317|154
DGRWPPLPSADR
>FUSION-ENST00000570947.5:95116-ENST00000417961.5:65268|1842
TCPSWKGFPGSQ
>FUSION-ENST00000570947.5:95116-ENST00000417961.5:65268|4642
NFLSGDSAPV
>ENST00000250113.12|SNV-11125-G-A|3
VTMAVPKDLREACSNENVHK
>FUSION-ENST00000570947.5:95116-ENST00000417961.5:65268|4195
LAAHSAHHRDARQEDHPPR
>FUSION-ENST00000545302.5:45194-ENST00000652379.1:25317|248
VPSGPLLVSRTGAAG
>FUSION-ENST00000660408.1:22029-ENST00000514742.1:212579|70
GVYIPNR
>FUSION-ENST00000570947.5:95116-ENST00000417961.5:65268|2196
FSESVACLFILLTMSFKE
>ENST00000433976.6|MNV-9909-AAC-A|3
HVRTHGR
>FUSION-ENST00000570947.5:95116-ENST00000417961.5:65268|842
CYQFRISVFLFLK
>FUSION-ENST00000570947.5:95116-ENST00000417961.5:65268|3573
MIILAAAVIKLQCSFIVSLK
>FUSION-ENST00000570947.5:95116-ENST00000417961.5:65268|1470
CQVSEQGS
>FUSION-ENST00000570947.5:95116-ENST00000417961.5:65268|860
MCCWKKLFISFSILR
>FUSION-ENST00000570947.5:95116-ENST00000417961.5:65268|2671
EWEGGLRNPTR
>FUSION-ENST00000660408.1:22029-ENST00000514742.1:212579|166
TIQWLFLQLCKVGTCLGVQR
>FUSION-ENST00000570947.5:95116-ENST00000417961.5:65268|2170
PVIPATWEAEAGELLEPGKQR
>FUSION-ENST00000545302.5:45194-ENST00000652379.1:25317|412
MLLAECPAGPEAFTLK
>FUSION-ENST00000517974.1:40910-ENST00000519837.5:8015|1008
MDSTNHGSKILGKK
>FUSION-ENST00000517974.1:40910-ENST00000519837.5:8015|308
MSLCGCFYFSWVDSWD
>FUSION-ENST00000570947.5:95116-ENST00000417961.5:65268|2000
SQWRKYFVNIY
>FUSION-ENST00000517974.1:40910-ENST00000519837.5:8015|1171
MIVLLQR
>FUSION-ENST00000517974.1:40910-ENST00000519837.5:8015|1282
CHLCNTLK
>FUSION-ENST00000570947.5:95116-ENST00000417961.5:65268|3816
QSCLSLLSSWDYR
>FUSION-ENST00000545302.5:45194-ENST00000652379.1:25317|595
ECFRSLLCVSTFSK
>FUSION-ENST00000517974.1:40910-ENST00000519837.5:8015|829
MASFFVNYYW
>FUSION-ENST00000570947.5:95116-ENST00000417961.5:65268|1494
AQSHLCECLVQLPGWEAER
>FUSION-ENST00000570947.5:95116-ENST00000417961.5:65268|656
MCQAPCLELAPGAVALAGLASR
>FUSION-ENST00000578151.1:31528-ENST00000488239.1:116048|109
AEFALIGIRNWRSLC
>FUSION-ENST00000570947.5:95116-ENST00000417961.5:65268|2631
VVGPGGSQLVARLFST
>FUSION-ENST00000570947.5:95116-ENST00000417961.5:65268|364
MPYNSPIK
>FUSION-ENST00000570947.5:95116-ENST00000417961.5:65268|1885
STIHFLVNFHLR
>FUSION-ENST00000570947.5:95116-ENST00000417961.5:65268|2064
MSFDWRI
>FUSION-ENST00000660408.1:22029-ENST00000514742.1:212579|715
KTYSLTGTVQGKLPP
>ENST00000446394.5|SNV-16120-A-C|2
SSPAHLVFPTIKNVR
>FUSION-ENST00000570947.5:95116-ENST00000417961.5:65268|880
LVCDMGSVKTR
>FUSION-ENST00000660408.1:22029-ENST00000514742.1:212579|3
AASLPVVSAFSEIR
>FUSION-ENST00000545302.5:45194-ENST00000652379.1:25317|1174
MSVSFSVSLSDTPVPGRALPLPRE
>FUSION-ENST00000517974.1:40910-ENST00000519837.5:8015|636
MFRIELELR
>FUSION-ENST00000545302.5:45194-ENST00000652379.1:25317|1136
YTPATVYGIKSIIK
>FUSION-ENST00000517974.1:40910-ENST00000519837.5:8015|262
FLLSWIKFFLKM
>FUSION-ENST00000570947.5:95116-ENST00000417961.5:65268|651
TPSGLFLMSQGAPCVTGTHLSRR
>FUSION-ENST00000517974.1:40910-ENST00000519837.5:8015|321
MVTFPERILLVYCVL
>FUSION-ENST00000517974.1:40910-ENST00000519837.5:8015|38
AMIKECFSLGNNSTK
>FUSION-ENST00000570947.5:95116-ENST00000417961.5:65268|2509
MLHCFIKSSNIKNYR
>FUSION-ENST00000545302.5:45194-ENST00000652379.1:25317|124
AGPYPYPQQVSK
>FUSION-ENST00000570947.5:95116-ENST00000417961.5:65268|3616
SGDVGVEGRR
>FUSION-ENST00000517974.1:40910-ENST00000519837.5:8015|757
HQLWFHSKGPLD
>FUSION-ENST00000660408.1:22029-ENST00000514742.1:212579|686
VRPHLRKK
>FUSION-ENST00000578151.1:31528-ENST00000488239.1:116048|196
INQKANL
>FUSION-ENST00000637544.1:30880-ENST00000206262.2:87239|198
SCKLQGYK
>FUSION-ENST00000570947.5:95116-ENST00000417961.5:65268|270
MGWLHVSLWTKVSLGNWTWVK
>FUSION-ENST00000570947.5:95116-ENST00000417961.5:65268|1897
NLWLTQFTK
>FUSION-ENST00000570947.5:95116-ENST00000417961.5:65268|969
MLGTKPR
>FUSION-ENST00000545302.5:45194-ENST00000652379.1:25317|1390
PSVALGFSPFGSFDR
>ENST00000216181.11|MNV-81922-CAAGCTGGACCCGCATCTC-C|3
AGVLDQLR
>FUSION-ENST00000545302.5:45194-ENST00000652379.1:25317|1193
MTCPLCHR
>ENST00000496492.5|SNV-366500-G-T|12
MVGTHVLETSHADSFSGSISR
>FUSION-ENST00000517974.1:40910-ENST00000519837.5:8015|1036
QTYVSQNLRPLS
>FUSION-ENST00000660408.1:22029-ENST00000514742.1:212579|441
FWDNFKTFWTVVIKFYR
>ENST00000438836.6|MNV-25875-CCT-C|6
CGLAAGSMCSCSPSWRCTR
>FUSION-ENST00000517974.1:40910-ENST00000519837.5:8015|1109
FRFISFLSKLCR
>FUSION-ENST00000570947.5:95116-ENST00000417961.5:65268|3903
APDPEQQCR
>FUSION-ENST00000570947.5:95116-ENST00000417961.5:65268|1231
CVSNACPSV
>FUSION-ENST00000570947.5:95116-ENST00000417961.5:65268|2947
CVTSQAGRGR
>FUSION-ENST00000570947.5:95116-ENST00000417961.5:65268|1487
EHMRYFDKGMQSVITILG
>FUSION-ENST00000570947.5:95116-ENST00000417961.5:65268|1197
MLLVRHPVNSRLSAMST
>FUSION-ENST00000570947.5:95116-ENST00000417961.5:65268|2204
HLFVDVFAIR
>FUSION-ENST00000660408.1:22029-ENST00000514742.1:212579|464
LRENYLVSSTSR
>FUSION-ENST00000570947.5:95116-ENST00000417961.5:65268|3693
TAVLQLPAALILASSSR
>FUSION-ENST00000545302.5:45194-ENST00000652379.1:25317|741
SGVGDKPDQHGEIPSQLK
>FUSION-ENST00000578151.1:31528-ENST00000488239.1:116048|183
FSSQFIFFPDTR
>FUSION-ENST00000660408.1:22029-ENST00000514742.1:212579|921
VKAGYYGSCNCFHLK
>FUSION-ENST00000545302.5:45194-ENST00000652379.1:25317|609
KSVVFMCVNERAYVVISVFFLPLLR
>FUSION-ENST00000517974.1:40910-ENST00000519837.5:8015|386
MPHWKIPHLTSCDGLLSK
>ENST00000287218.9|SNV-268-C-T|3
SKAPSLPPCCPCGFWGSSK
>FUSION-ENST00000545302.5:45194-ENST00000652379.1:25317|914
DLGFLMAK
>FUSION-ENST00000570947.5:95116-ENST00000417961.5:65268|3063
AGRLMDTRSSWR
>FUSION-ENST00000545302.5:45194-ENST00000652379.1:25317|639
CLCYTNKYTSLYK
>FUSION-ENST00000570947.5:95116-ENST00000417961.5:65268|330
GQILCVPLLPGQRHHPGAAVD
>ENST00000216129.7|SNV-10802-G-A|2
EKLPLDINPVVHPHSHIFK
>FUSION-ENST00000570947.5:95116-ENST00000417961.5:65268|1737
MVLVQKQTHRPTEQNR
>ENST00000461472.1|INDEL-24173-T-TG|7
GDPVCNACGLYYK
>FUSION-ENST00000570947.5:95116-ENST00000417961.5:65268|4120
REAACAGK
>FUSION-ENST00000570947.5:95116-ENST00000417961.5:65268|141
MYSYCMHRPSLHTR
>FUSION-ENST00000570947.5:95116-ENST00000417961.5:65268|1349
ASCVLTWPLPSPTSSCGLSPA
>FUSION-ENST00000570947.5:95116-ENST00000417961.5:65268|3881
GRHSQSANSFCFPGSPQPDFSSLIR
>FUSION-ENST00000517974.1:40910-ENST00000519837.5:8015|75
FKTLNAGLQLHIAI
>ENST00000264956.11|SNV-85929-C-T|1
LLGKKHLLQELR
>FUSION-ENST00000570947.5:95116-ENST00000417961.5:65268|616
VCKDTSGSSAISHFHH
>FUSION-ENST00000570947.5:95116-ENST00000417961.5:65268|2296
MLSVRLPINR
>FUSION-ENST00000545302.5:45194-ENST00000652379.1:25317|157
DGRAPFRR
>FUSION-ENST00000637544.1:30880-ENST00000206262.2:87239|48
CSQRFSQTNVHMMPRR
>FUSION-ENST00000570947.5:95116-ENST00000417961.5:65268|457
WALARALPLLSPRGDCCFLLEVR
>FUSION-ENST00000578151.1:31528-ENST00000488239.1:116048|66
LTNGTLLPPRSLVCSPPK
>FUSION-ENST00000545302.5:45194-ENST00000652379.1:25317|1259
SISVFLGRSLSFSR
>FUSION-ENST00000570947.5:95116-ENST00000417961.5:65268|3819
FYSVAQAGVQWCDLGSLQPPPPR
>FUSION-ENST00000454077.6:2094-ENST00000293443.12:7265|3
LPAPSRK
>FUSION-ENST00000660408.1:22029-ENST00000514742.1:212579|262
VRVSLTRTSQHR
>ENST00000311485.8|SNV-4424-G-A|2
TPNNEVSNKIYVMSIVCK
>FUSION-ENST00000517974.1:40910-ENST00000519837.5:8015|499
CAVIFTELKR
>FUSION-ENST00000545302.5:45194-ENST00000652379.1:25317|1479
RVDRLGPGVR
>FUSION-ENST00000517974.1:40910-ENST00000519837.5:8015|624
PLGLQLHK
>FUSION-ENST00000505791.5:202-ENST00000262462.9:490332|6
LLMLLECWISYRKQTSMVWLYQVMK
>ENST00000264344.10|SNV-173203-C-A|2
EQDLCKKIMAK
>FUSION-ENST00000517974.1:40910-ENST00000519837.5:8015|74
TLNAGLQLHIAI
>FUSION-ENST00000570947.5:95116-ENST00000417961.5:65268|2178
MRLLFFNFLHQCFIVFIVEIFHSFG
>FUSION-ENST00000545302.5:45194-ENST00000652379.1:25317|755
AEAGESLEPGKR
>FUSION-ENST00000570947.5:95116-ENST00000417961.5:65268|1026
QKPQEVLERTFPCSCVTWAA
>FUSION-ENST00000570947.5:95116-ENST00000417961.5:65268|4583
FIFGTPRVIVLG
>FUSION-ENST00000570947.5:95116-ENST00000417961.5:65268|131
RVHTSTQYIQACTPNTCTHCTR
>FUSION-ENST00000545302.5:45194-ENST00000652379.1:25317|1387
MPSVALGFSPFGSFDRRNPTQR
>FUSION-ENST00000517974.1:40910-ENST00000519837.5:8015|1253
NYYFLSALSELINAKEPISPSHRR
>FUSION-ENST00000545302.5:45194-ENST00000652379.1:25317|565
ALPERACGPR
>FUSION-ENST00000570947.5:95116-ENST00000417961.5:65268|3188
LPLRPCSCVVLWTGRWSRPCAGP
>FUSION-ENST00000570947.5:95116-ENST00000417961.5:65268|3590
IMSPVNKEPFTPLQCLFQSYLFR
>FUSION-ENST00000570947.5:95116-ENST00000417961.5:65268|1935
RLILVCVKSQR
>FUSION-ENST00000545302.5:45194-ENST00000652379.1:25317|486
CRPGSGSLTHPGAAGKAAR
>FUSION-ENST00000637544.1:30880-ENST00000206262.2:87239|102
MPLCRYIFSKHLVTLFYFCEIR
>FUSION-ENST00000570947.5:95116-ENST00000417961.5:65268|299
GRSLLPPGQQPGVDLSQQR
>FUSION-ENST00000570947.5:95116-ENST00000417961.5:65268|908
GTGSWQPPASLLSLTRGRSSA
>ENST00000481514.5|SNV-17571-C-A|9
LWSATPRSTTTGGLRSEVCPEK
>ENST00000465900.5|SNV-277033-G-C|6
VADISGDTQKAKQFLPFLH
>FUSION-ENST00000660408.1:22029-ENST00000514742.1:212579|414
MGYRLPASNVDHRIK
>FUSION-ENST00000570947.5:95116-ENST00000417961.5:65268|549
ICWCPHPQSQNVGVVWKQGLCRCK
>FUSION-ENST00000570947.5:95116-ENST00000417961.5:65268|38
DPSPESPSCTSEPPGHPSSSA
>FUSION-ENST00000570947.5:95116-ENST00000417961.5:65268|4630
VTQPQCK
>FUSION-ENST00000517974.1:40910-ENST00000519837.5:8015|1025
LATLEFVR
>FUSION-ENST00000545302.5:45194-ENST00000652379.1:25317|1499
EINTKTESTV
>FUSION-ENST00000570947.5:95116-ENST00000417961.5:65268|1670
MISDVELFIICLLLPK
>FUSION-ENST00000570947.5:95116-ENST00000417961.5:65268|2879
GDSPRGCEFPSV
>ENST00000471129.1|SNV-13450-C-A|3
RTVGTASEFFAKAR
>FUSION-ENST00000545302.5:45194-ENST00000652379.1:25317|701
GFLVFLRVFNPRGLFR
>FUSION-ENST00000517974.1:40910-ENST00000519837.5:8015|189
TPLHLSK
>FUSION-ENST00000660408.1:22029-ENST00000514742.1:212579|870
MVNIKGIDCIWDNLKSHYLK
>FUSION-ENST00000320785.10:9593-ENST00000520221.5:3736|19
EDGGTVGVFSPKKPWPCR
>FUSION-ENST00000570947.5:95116-ENST00000417961.5:65268|1632
YLGIQLTREVKDLFK
>FUSION-ENST00000570947.5:95116-ENST00000417961.5:65268|1171
MCSEGWNFEPHPQTSGEGKGLRLR
>FUSION-ENST00000398155.4:158-ENST00000380155.4:15615|1
TIYLTLHLLPQKR
>FUSION-ENST00000660408.1:22029-ENST00000514742.1:212579|908
VCFIVFK
>FUSION-ENST00000517974.1:40910-ENST00000519837.5:8015|753
SHCAWPIIF
>FUSION-ENST00000570947.5:95116-ENST00000417961.5:65268|4506
FYSVGLYVCPYASTSLF
>FUSION-ENST00000570947.5:95116-ENST00000417961.5:65268|2682
RAGGRAQESHTR
>FUSION-ENST00000660408.1:22029-ENST00000514742.1:212579|443
NVGITANCTLCLAKFWDNFK
>FUSION-ENST00000660408.1:22029-ENST00000514742.1:212579|11
MASKILQKR
>FUSION-ENST00000420843.7:82817-ENST00000304771.7:60798|4
EEPPHREGMNSGHGR
>FUSION-ENST00000637544.1:30880-ENST00000206262.2:87239|68
ASPPPPVSGPAAHTR
>FUSION-ENST00000660408.1:22029-ENST00000514742.1:212579|733
SYVLHGGKQENKSQVK
>ENST00000461472.1|INDEL-24173-T-TG|4
GDPVCNACGLYYKLHNINRPLTMKK
>ENST00000407775.7|SNV-1211748-G-C|2
HLQTSLTINK
>FUSION-ENST00000660408.1:22029-ENST00000514742.1:212579|332
IKCMLHNDK
>FUSION-ENST00000517974.1:40910-ENST00000519837.5:8015|323
NSGVSFIDMPTR
>FUSION-ENST00000545302.5:45194-ENST00000652379.1:25317|1212
MSQSCSCMLERQIK
>FUSION-ENST00000570947.5:95116-ENST00000417961.5:65268|2740
RHFTKEGVQTAK
>FUSION-ENST00000545302.5:45194-ENST00000652379.1:25317|171
GPCLGKR
>FUSION-ENST00000570947.5:95116-ENST00000417961.5:65268|3199
DFCGQFM
>FUSION-ENST00000545302.5:45194-ENST00000652379.1:25317|1060
THAGGSKTTRCD
>FUSION-ENST00000570947.5:95116-ENST00000417961.5:65268|2452
MPIEEFFIFMFFN
>ENST00000649755.1|SNV-273-A-G|3
LSGLQGPGSLWLWAPLAVSCR
>FUSION-ENST00000578151.1:31528-ENST00000488239.1:116048|166
EMDALRNIMLKL
>FUSION-ENST00000517974.1:40910-ENST00000519837.5:8015|779
KASGIVFDYFLRFFLR
>FUSION-ENST00000570947.5:95116-ENST00000417961.5:65268|2615
EWEGGLRNPTRGLQR
>FUSION-ENST00000570947.5:95116-ENST00000417961.5:65268|3261
ARHQPASPGIGTLVHTVCAFLK
>FUSION-ENST00000570947.5:95116-ENST00000417961.5:65268|4042
NVNMGREGHGGEVSGR
>FUSION-ENST00000570947.5:95116-ENST00000417961.5:65268|2627
NPTCGGR
>FUSION-ENST00000545302.5:45194-ENST00000652379.1:25317|998
LECDGVISAHCNRHLPGFKR
>ENST00000616793.5|SNV-132394-A-G|1
EVPGRAGDGSEHCSSPDLRR
>FUSION-ENST00000570947.5:95116-ENST00000417961.5:65268|2150
KEKEMLLTFVC
>FUSION-ENST00000570947.5:95116-ENST00000417961.5:65268|3123
MWGKCTWSVCLNCNK
>ENST00000465900.5|SNV-277033-G-C|5
AKQFLPFLH
>FUSION-ENST00000545302.5:45194-ENST00000652379.1:25317|255
LIEPSSSWFPPK
>ENST00000391860.7|SNV-102726-C-T|3
YDDKYSKYFISYKPNK
>FUSION-ENST00000570947.5:95116-ENST00000417961.5:65268|1165
VISNGPRATQPHLHHELVQ
>FUSION-ENST00000517974.1:40910-ENST00000519837.5:8015|1132
DYAFSPVLSPVLNLLIHKVG
>FUSION-ENST00000593073.5:2094-ENST00000293443.12:7265|52
MGLRSSR
>FUSION-ENST00000570947.5:95116-ENST00000417961.5:65268|2974
GSLGSVSFLLCDGFTWGCEFPSV
>FUSION-ENST00000545302.5:45194-ENST00000652379.1:25317|662
VRALLLPQPPD
>FUSION-ENST00000545302.5:45194-ENST00000652379.1:25317|498
RAGLWPTGDPASRPR
>FUSION-ENST00000545302.5:45194-ENST00000652379.1:25317|1483
LSLRHFGRPR
>ENST00000415641.7|SNV-8804-G-A|2
QNDLEEVKGQETVAPR
>FUSION-ENST00000517974.1:40910-ENST00000519837.5:8015|395
MHSWMNFSNYK
>FUSION-ENST00000637544.1:30880-ENST00000206262.2:87239|189
MDYYHCEEAQLTLNNFR
>FUSION-ENST00000660408.1:22029-ENST00000514742.1:212579|518
MRTFSIFYICLGKHIIDILIEQLK
>ENST00000268661.8|SNV-10521-G-T|2
GVTSLWHTKK
>FUSION-ENST00000570947.5:95116-ENST00000417961.5:65268|2388
KNDVTANPPLVPLR
>FUSION-ENST00000545302.5:45194-ENST00000652379.1:25317|731
AGGSRGGQTNRASMVKPR
>FUSION-ENST00000545302.5:45194-ENST00000652379.1:25317|988
LFLSSLPSTSCPHHHFGARRK
>FUSION-ENST00000545302.5:45194-ENST00000652379.1:25317|908
PKCCRVDLHAFDSVILNPPNL
>FUSION-ENST00000570947.5:95116-ENST00000417961.5:65268|2975
MGSLGSVSFLLCDGFTWGCEFPSV
>FUSION-ENST00000570947.5:95116-ENST00000417961.5:65268|1286
SAGITGVSHCAQPK
>FUSION-ENST00000570947.5:95116-ENST00000417961.5:65268|2844
DPGWALSLHEAAQASSQHGGCK
>FUSION-ENST00000517974.1:40910-ENST00000519837.5:8015|1205
YTHVCPDTI
>FUSION-ENST00000570947.5:95116-ENST00000417961.5:65268|4467
TLAVGFYK
>FUSION-ENST00000554887.5:1168-ENST00000267584.9:45707|1
AAAAAVAGGK
>FUSION-ENST00000517974.1:40910-ENST00000519837.5:8015|580
VSNRDLPTYLLIDLFIFLRR
>ENST00000300482.9|SNV-45358-G-A|1
DLLIWAIVQNHR
>FUSION-ENST00000517974.1:40910-ENST00000519837.5:8015|463
MEPRCVAQAGVQ
>FUSION-ENST00000578151.1:31528-ENST00000488239.1:116048|51
MNMPQLNYIFC
>ENST00000372134.6|SNV-5506-G-T|1
GSWLTIGVTFAAMVGAGMLVR
>FUSION-ENST00000570947.5:95116-ENST00000417961.5:65268|2780
MAEHVCSN
>FUSION-ENST00000517974.1:40910-ENST00000519837.5:8015|745
NNHLVDLLWCAFYTGK
>FUSION-ENST00000545302.5:45194-ENST00000652379.1:25317|384
APPGVEPAA
>FUSION-ENST00000570947.5:95116-ENST00000417961.5:65268|1057
MDYWEVGGAAADCWGCGEDSPGP
>ENST00000305641.7|SNV-115-C-A|4
GPRSRESR
>FUSION-ENST00000517974.1:40910-ENST00000519837.5:8015|958
DGVSPCWSGWSRTPGLR
>FUSION-ENST00000517974.1:40910-ENST00000519837.5:8015|540
GLASYLQQK
>FUSION-ENST00000570947.5:95116-ENST00000417961.5:65268|2851
MGSPCKSEFPSLWVRK
>FUSION-ENST00000570947.5:95116-ENST00000417961.5:65268|901
RSLGNGKQECTSVGMER
>FUSION-ENST00000463221.2:1274-ENST00000564377.6:345551|2
AAAEAAAAPR
>ENST00000652715.1|SNV-798-C-T|1
AFLGANPRR
>FUSION-ENST00000570947.5:95116-ENST00000417961.5:65268|1762
ESWPHLPK
>FUSION-ENST00000570947.5:95116-ENST00000417961.5:65268|4194
DARQEDHPPR
>FUSION-ENST00000570947.5:95116-ENST00000417961.5:65268|3838
CPYLTSYLLSPAAMGPEPGACRSF
>FUSION-ENST00000545302.5:45194-ENST00000652379.1:25317|1319
ENETPPP
>FUSION-ENST00000578151.1:31528-ENST00000488239.1:116048|186
FMFSSQFIFFPDTRK
>FUSION-ENST00000545302.5:45194-ENST00000652379.1:25317|221
RRGCGVLPPPPPPR
>FUSION-ENST00000545302.5:45194-ENST00000652379.1:25317|554
GPRALRVWLR
>FUSION-ENST00000570947.5:95116-ENST00000417961.5:65268|764
MLSVPYLRVSFP
>FUSION-ENST00000570947.5:95116-ENST00000417961.5:65268|2392
SYASLFHKVK
>FUSION-ENST00000570947.5:95116-ENST00000417961.5:65268|3142
VTVSSEISLKF
>ENST00000537826.1|SNV-4761-C-G|6
GDHWAGQCVEVSLSLLQKR
>FUSION-ENST00000570947.5:95116-ENST00000417961.5:65268|1637
RIKYLGIQLTR
>FUSION-ENST00000637544.1:30880-ENST00000206262.2:87239|236
LVSNSRPR
>FUSION-ENST00000570947.5:95116-ENST00000417961.5:65268|3588
SPVNKEPFTPLQCLFQSYLFR
>FUSION-ENST00000570947.5:95116-ENST00000417961.5:65268|1636
IKYLGIQLTR
>FUSION-ENST00000570947.5:95116-ENST00000417961.5:65268|1937
RRLILVCVK
>FUSION-ENST00000570947.5:95116-ENST00000417961.5:65268|4080
VSKIYKNVK
>FUSION-ENST00000570947.5:95116-ENST00000417961.5:65268|2341
YKPLCVHDSEYMSSLFSWENT
>FUSION-ENST00000570947.5:95116-ENST00000417961.5:65268|422
KPLEPRPCGEGTRRPRGEVS
>FUSION-ENST00000545302.5:45194-ENST00000652379.1:25317|1506
MSISRKMEK
>FUSION-ENST00000554887.5:1168-ENST00000267584.9:45707|52
STNISAPGSGIR
>FUSION-ENST00000570947.5:95116-ENST00000417961.5:65268|4589
MSVPTPR
>FUSION-ENST00000517974.1:40910-ENST00000519837.5:8015|595
DQLSRGDPNPAALEELK
>FUSION-ENST00000570947.5:95116-ENST00000417961.5:65268|1283
FLGLEVQAQAAGRVGSSSCLSVACR
>FUSION-ENST00000545302.5:45194-ENST00000652379.1:25317|808
KPVSFCNFFFFFFFLR
>FUSION-ENST00000570947.5:95116-ENST00000417961.5:65268|154
LVPPPRDTQHTR
>FUSION-ENST00000545302.5:45194-ENST00000652379.1:25317|1022
YDPLNNIFANQKVFQ
>FUSION-ENST00000570947.5:95116-ENST00000417961.5:65268|3725
MCVWTLRGVR
>ENST00000427704.6|INDEL-223642-C-CA|2
ITCASERGHCWGQPQR
>FUSION-ENST00000593073.5:2094-ENST00000293443.12:7265|58
AGVGGGGR
>FUSION-ENST00000545302.5:45194-ENST00000652379.1:25317|55
FIVHALGTRGLFSNFYDYYYCR
>FUSION-ENST00000545302.5:45194-ENST00000652379.1:25317|1391
MPSVALGFSPFGSFDR
>FUSION-ENST00000517974.1:40910-ENST00000519837.5:8015|708
MNFVPAKLFNHSYYFRK
>ENST00000397621.6|SNV-10783-C-T|3
CVRITDTGLSYLSTMSFLRSLYLR
>FUSION-ENST00000570947.5:95116-ENST00000417961.5:65268|1256
MSVNWESTYTRVLK
>FUSION-ENST00000637544.1:30880-ENST00000206262.2:87239|188
DYYHCEEAQLTLNNFR
>FUSION-ENST00000618612.4:17682-ENST00000344103.8:8371|4
GQTCVVHYTGESGAQRGGGPGR
>FUSION-ENST00000660408.1:22029-ENST00000514742.1:212579|745
VYQFIFTLLIKIYLR
>FUSION-ENST00000570947.5:95116-ENST00000417961.5:65268|3250
MVPLHSGGRSSPQTVPSTVVAGPHR
>ENST00000273814.8|SNV-26250-C-A|3
AGTTRDARADAATAPESDPR
>FUSION-ENST00000570947.5:95116-ENST00000417961.5:65268|1378
MLFLKNASCLTGQGNGKPRK
>FUSION-ENST00000570947.5:95116-ENST00000417961.5:65268|2312
IQKLARHSDR
>FUSION-ENST00000570947.5:95116-ENST00000417961.5:65268|3338
MSVCVSRAFPTQVVRR
>FUSION-ENST00000570947.5:95116-ENST00000417961.5:65268|189
NAVLCFWEKLGFHLSRC
>FUSION-ENST00000570947.5:95116-ENST00000417961.5:65268|1730
QTHRPTEQNRDLRNK
>FUSION-ENST00000517974.1:40910-ENST00000519837.5:8015|794
MDSCSPKTQPFGKSLLHTK
>FUSION-ENST00000545302.5:45194-ENST00000652379.1:25317|1524
MGFLHLGQAGLQLPTVGES
>FUSION-ENST00000618770.1:263-ENST00000344103.8:8371|24
RGQTCVVHYTEVAGEEELQMIQPEK
>FUSION-ENST00000570947.5:95116-ENST00000417961.5:65268|158
VPPTATEAPRFLLEP
>FUSION-ENST00000545302.5:45194-ENST00000652379.1:25317|21
MYVSEMGFGVLSCCPRWSR
>FUSION-ENST00000517974.1:40910-ENST00000519837.5:8015|945
MEHNLTMF
>FUSION-ENST00000660408.1:22029-ENST00000514742.1:212579|634
LITILVVLRLAFVFCYYK
>ENST00000635925.1|SNV-89091-C-T|3
SFIAELGR
>FUSION-ENST00000570947.5:95116-ENST00000417961.5:65268|1374
NASCLTGQGNGKPRK
>FUSION-ENST00000517974.1:40910-ENST00000519837.5:8015|1262
MDWITSGFTRVLSQETGSQFFGLR
>ENST00000525494.1|SNV-107310-G-A|1
TTESHRGRK
>FUSION-ENST00000545302.5:45194-ENST00000652379.1:25317|648
LLICINVNVSVR
>FUSION-ENST00000570947.5:95116-ENST00000417961.5:65268|3653
FIPQQLRPHTQPTSLGDWRR
>FUSION-ENST00000570947.5:95116-ENST00000417961.5:65268|3449
MFAEHVWYLMQAHR
>FUSION-ENST00000660408.1:22029-ENST00000514742.1:212579|333
AFVKIKCMLHNDK
>FUSION-ENST00000570947.5:95116-ENST00000417961.5:65268|215
SGVRRGPQAWGAQLPWR
>FUSION-ENST00000637544.1:30880-ENST00000206262.2:87239|38
TAQPPVPPERAGK
>FUSION-ENST00000545302.5:45194-ENST00000652379.1:25317|882
MIQRDTRGK
>FUSION-ENST00000517974.1:40910-ENST00000519837.5:8015|837
MKFEKNLCK
>FUSION-ENST00000570947.5:95116-ENST00000417961.5:65268|2062
LNYPCIPGINPTWS
>FUSION-ENST00000570947.5:95116-ENST00000417961.5:65268|2675
ASSGIPHAEGGRASSGIPHADCR
>ENST00000378453.4|SNV-390-G-A|4
LEKADILEIAVSYLKHSK
>FUSION-ENST00000570947.5:95116-ENST00000417961.5:65268|3988
VHPMFSSLR
>FUSION-ENST00000570947.5:95116-ENST00000417961.5:65268|1571
NHKHSYTPTVDKQR
>FUSION-ENST00000570947.5:95116-ENST00000417961.5:65268|2771
MLLASLQGACVK
>ENST00000528431.5|SNV-3951-C-T|2
MTILSPLEKLR
>FUSION-ENST00000517974.1:40910-ENST00000519837.5:8015|349
DRVENATIPNSK
>FUSION-ENST00000660408.1:22029-ENST00000514742.1:212579|184
SKNVTRIDLYLVFFLK
>FUSION-ENST00000517974.1:40910-ENST00000519837.5:8015|912
YEKTYIRIFTFDNQSYCR
>FUSION-ENST00000578151.1:31528-ENST00000488239.1:116048|171
YLPLTSFQLMA
>FUSION-ENST00000545302.5:45194-ENST00000652379.1:25317|1424
MTHDHHR
>FUSION-ENST00000570947.5:95116-ENST00000417961.5:65268|2183
ACSEPRLCHCTPAWETE
>FUSION-ENST00000517974.1:40910-ENST00000519837.5:8015|676
RLKENGSLASVGLISYNSPLIR
>FUSION-ENST00000570947.5:95116-ENST00000417961.5:65268|3577
LNAVGSRGSQQK
>FUSION-ENST00000570947.5:95116-ENST00000417961.5:65268|3458
AIPPLSDPWLRDGR
>FUSION-ENST00000545302.5:45194-ENST00000652379.1:25317|175
ERGPCLGK
>FUSION-ENST00000545302.5:45194-ENST00000652379.1:25317|1538
TRVGTVR
>FUSION-ENST00000554887.5:1168-ENST00000267584.9:45707|60
GQLCQEVPVHHLFKSKISPCSR
>FUSION-ENST00000393021.7:21658-ENST00000472651.5:70947|5
KVDKLDASESLR
>FUSION-ENST00000545302.5:45194-ENST00000652379.1:25317|305
TEDPLPGAARGGPK
>FUSION-ENST00000593073.5:2094-ENST00000293443.12:7265|43
AEARPPTLPSAPGSFVSPHPTLGR
>FUSION-ENST00000593073.5:2094-ENST00000293443.12:7265|16
PGLSFGQRGGEGR
>FUSION-ENST00000570947.5:95116-ENST00000417961.5:65268|2345
QHGLGILKTLTK
>FUSION-ENST00000517974.1:40910-ENST00000519837.5:8015|774
FFLRSLT
>FUSION-ENST00000570947.5:95116-ENST00000417961.5:65268|1689
SSFEKCLFMSFAHFLMGCLFFLVK
>FUSION-ENST00000570947.5:95116-ENST00000417961.5:65268|4396
MNVDLDL
>ENST00000453867.7|SNV-58531-G-A|2
DFLEQMLVR
>FUSION-ENST00000545302.5:45194-ENST00000652379.1:25317|1157
VSETRSLNKYGN
>ENST00000481335.5|SNV-17462-G-C|5
MTSSESTLKTK
>FUSION-ENST00000570947.5:95116-ENST00000417961.5:65268|3251
VPLHSGGR
>ENST00000649755.1|SNV-273-A-G|4
MLSGLQGPGSLWLWAPLAVSCR
>ENST00000453867.7|SNV-58531-G-A|4
VSPVLRDFLEQMLVR
>FUSION-ENST00000545302.5:45194-ENST00000652379.1:25317|254
LIEPSSSWFPPKFPSG
>FUSION-ENST00000570947.5:95116-ENST00000417961.5:65268|4588
MSVPTPRFIFGTPR
>FUSION-ENST00000545302.5:45194-ENST00000652379.1:25317|462
WGPRAVR
>FUSION-ENST00000570947.5:95116-ENST00000417961.5:65268|2459
LSFSPAPDRGQSAVTESGFPGGHG
>FUSION-ENST00000570947.5:95116-ENST00000417961.5:65268|216
MSGVRRGPQAWGAQLPWR
>ENST00000282268.7|SNV-126162-A-G|3
IRSLHNRLLNAAQER
>ENST00000355832.10|SNV-68876-T-A|4
SDPLKDDPHMSRNVTSNDR
>FUSION-ENST00000660408.1:22029-ENST00000514742.1:212579|668
MNNDDRKDILV
>FUSION-ENST00000517974.1:40910-ENST00000519837.5:8015|1232
KNQKLTSDSK
>FUSION-ENST00000570947.5:95116-ENST00000417961.5:65268|675
TCLNQRPSSGWTTSR
>FUSION-ENST00000570947.5:95116-ENST00000417961.5:65268|1368
KASLLLNWEVKIPYSLWK
>FUSION-ENST00000570947.5:95116-ENST00000417961.5:65268|142
QACALTAYMYSYCMHRPSLHTR
>FUSION-ENST00000570947.5:95116-ENST00000417961.5:65268|3958
DQCLTRR
>FUSION-ENST00000545302.5:45194-ENST00000652379.1:25317|1023
YDPLNNIFANQK
>FUSION-ENST00000545302.5:45194-ENST00000652379.1:25317|1475
LGPGVRDQAGRR
>FUSION-ENST00000570947.5:95116-ENST00000417961.5:65268|2260
VNGVSVTSPQAFILCVTNNTTIFF
>FUSION-ENST00000660408.1:22029-ENST00000514742.1:212579|930
AVFKNMSMK
>FUSION-ENST00000517974.1:40910-ENST00000519837.5:8015|875
LVMTIYHLFLVAVFLGII
>FUSION-ENST00000570947.5:95116-ENST00000417961.5:65268|1620
MPMSRMVLPRVSCR
>FUSION-ENST00000570947.5:95116-ENST00000417961.5:65268|2174
LSTFSCACLLFVFF
>FUSION-ENST00000545302.5:45194-ENST00000652379.1:25317|179
MGSPRER
>FUSION-ENST00000660408.1:22029-ENST00000514742.1:212579|67
KGGVKPSM
>FUSION-ENST00000660408.1:22029-ENST00000514742.1:212579|936
TIRFNMAVFK
>FUSION-ENST00000570947.5:95116-ENST00000417961.5:65268|187
LGFHLSRC
>FUSION-ENST00000570947.5:95116-ENST00000417961.5:65268|3323
RWSPSTVVAGPHRR
>FUSION-ENST00000517974.1:40910-ENST00000519837.5:8015|109
MLSSYIF
>FUSION-ENST00000545302.5:45194-ENST00000652379.1:25317|152
WPPLPSADR
>FUSION-ENST00000545302.5:45194-ENST00000652379.1:25317|1445
HHACLAQR
>FUSION-ENST00000570947.5:95116-ENST00000417961.5:65268|3689
MTLRPLTQA
>FUSION-ENST00000570947.5:95116-ENST00000417961.5:65268|582
SRTGTAGCVEVCV
>ENST00000584529.5|SNV-3319-C-T|1
GPTGAPGTTSPPSRTIWNTSTNS
>FUSION-ENST00000570947.5:95116-ENST00000417961.5:65268|1273
STRQSGHRGSHHPEK
>FUSION-ENST00000517974.1:40910-ENST00000519837.5:8015|1349
FFPSTFLFHLHFLFR
>FUSION-ENST00000570947.5:95116-ENST00000417961.5:65268|4110
YPVDSVFYPCSHYATYQR
>FUSION-ENST00000570947.5:95116-ENST00000417961.5:65268|1625
ENYKPLLKEIREDTNK
>FUSION-ENST00000570947.5:95116-ENST00000417961.5:65268|3498
MYVQLHKANTRVEHNV
>FUSION-ENST00000517974.1:40910-ENST00000519837.5:8015|512
GFVYCQFWGHFMAGFWGLFPTRVII
>FUSION-ENST00000320785.10:9593-ENST00000520221.5:3736|7
WTCTRPR
>ENST00000463101.1|SNV-1723-G-T|5
MGGKYFVVRHFK
>FUSION-ENST00000545302.5:45194-ENST00000652379.1:25317|1440
PAWPKETLLESETQR
>FUSION-ENST00000517974.1:40910-ENST00000519837.5:8015|1321
QILDICNKKVLLNSCENCNCK
>FUSION-ENST00000570947.5:95116-ENST00000417961.5:65268|4123
ACLTWRPMREAACAGK
>FUSION-ENST00000570947.5:95116-ENST00000417961.5:65268|2948
CVTSQAGR
>FUSION-ENST00000570947.5:95116-ENST00000417961.5:65268|730
MVKPHLNK
>FUSION-ENST00000570947.5:95116-ENST00000417961.5:65268|2524
MIVPLPSSLGNRPCLKKR
>FUSION-ENST00000570947.5:95116-ENST00000417961.5:65268|2376
MYSFVDV
>FUSION-ENST00000570947.5:95116-ENST00000417961.5:65268|2395
NFIAFVKSYASLFHK
>ENST00000342992.10|SNV-212571-G-C|4
NRVGTGDPVETDNPVEAR
>FUSION-ENST00000517974.1:40910-ENST00000519837.5:8015|903
SQFSKYSEVWK
>FUSION-ENST00000570947.5:95116-ENST00000417961.5:65268|753
YLLCVYSSSC
>FUSION-ENST00000570947.5:95116-ENST00000417961.5:65268|444
ALGKEARP
>FUSION-ENST00000570947.5:95116-ENST00000417961.5:65268|163
AGPRLPLRM
>FUSION-ENST00000570947.5:95116-ENST00000417961.5:65268|4507
DSFLDSRFYSVGLYVCPYASTSLF
>FUSION-ENST00000517974.1:40910-ENST00000519837.5:8015|521
GNLLFLVK
>FUSION-ENST00000570947.5:95116-ENST00000417961.5:65268|1108
NSYSNPKGRASGTSR
>FUSION-ENST00000570947.5:95116-ENST00000417961.5:65268|92
GLGAGQSSRSWEGACSPR
>FUSION-ENST00000660408.1:22029-ENST00000514742.1:212579|12
ASKILQK
>FUSION-ENST00000637544.1:30880-ENST00000206262.2:87239|247
QVRICFFFFFFFEM
>FUSION-ENST00000570947.5:95116-ENST00000417961.5:65268|238
LLTSVVVAAPRPC
>FUSION-ENST00000570947.5:95116-ENST00000417961.5:65268|896
QECTSVGMERKCWAPNPGDEK
>ENST00000496492.5|SNV-366500-G-T|7
WEWWGRMCWRPLMRTVSAAVFQEK
>FUSION-ENST00000570947.5:95116-ENST00000417961.5:65268|1837
VYHIFFIQSIIDGHLG
>FUSION-ENST00000570947.5:95116-ENST00000417961.5:65268|1588
AILPKVTYR
>FUSION-ENST00000570947.5:95116-ENST00000417961.5:65268|3593
MIMSPVNK
>FUSION-ENST00000570947.5:95116-ENST00000417961.5:65268|874
MESGSVLGPWFPISGLRPLGGWSR
>FUSION-ENST00000517974.1:40910-ENST00000519837.5:8015|1225
INHNKSR
>FUSION-ENST00000660408.1:22029-ENST00000514742.1:212579|931
MAVFKNMSMK
>FUSION-ENST00000570947.5:95116-ENST00000417961.5:65268|212
GPQAWGAQLPWR
>FUSION-ENST00000570947.5:95116-ENST00000417961.5:65268|2415
MPVIPALSEAK
>FUSION-ENST00000570947.5:95116-ENST00000417961.5:65268|2257
MYFLFLMIFLISFSFL
>FUSION-ENST00000637544.1:30880-ENST00000206262.2:87239|225
MVYFSEYLTLKPHCCFR
>FUSION-ENST00000505791.5:1477-ENST00000262462.9:490332|3
VGRAGATGAWRAGLSG
>ENST00000570208.2|SNV-2156-G-A|3
EPNPSVTGAQAIFAQRVLYR
>FUSION-ENST00000593073.5:2094-ENST00000293443.12:7265|81
EEEEEEVGAR
>FUSION-ENST00000545302.5:45194-ENST00000652379.1:25317|1408
EPLRLDSGE
>FUSION-ENST00000637544.1:30880-ENST00000206262.2:87239|67
AHPGRPAAVGAGR
>FUSION-ENST00000570947.5:95116-ENST00000417961.5:65268|895
MERKCWAPNPGDEK
>FUSION-ENST00000570947.5:95116-ENST00000417961.5:65268|1858
FICVWALQR
>FUSION-ENST00000545302.5:45194-ENST00000652379.1:25317|284
GGIPRPLQSAEGAPPARLARR
>FUSION-ENST00000570947.5:95116-ENST00000417961.5:65268|1353
MASPPCAHVASPLR
>FUSION-ENST00000660408.1:22029-ENST00000514742.1:212579|164
TAINLLPFCFR
>FUSION-ENST00000517974.1:40910-ENST00000519837.5:8015|301
SDVFWGMAALTCR
>FUSION-ENST00000570947.5:95116-ENST00000417961.5:65268|4034
EGHGGEVSGRSPWGSHCDVYK
>FUSION-ENST00000517974.1:40910-ENST00000519837.5:8015|18
MISVKLGFFISGVIR
>FUSION-ENST00000261441.9:767-ENST00000419536.1:41233|1
TQPNQVSESLHHHYNTGQGTRAQD
>FUSION-ENST00000660408.1:22029-ENST00000514742.1:212579|556
YFSHFVVNFYILFITFCT
>FUSION-ENST00000545302.5:45194-ENST00000652379.1:25317|151
WPPLPSADRK
>FUSION-ENST00000545302.5:45194-ENST00000652379.1:25317|1321
ERENETPPP
>FUSION-ENST00000570947.5:95116-ENST00000417961.5:65268|1372
LEGGGPSR
>FUSION-ENST00000570947.5:95116-ENST00000417961.5:65268|2382
MLWTMLNDLPSVLSVVR
>FUSION-ENST00000605891.5:187-ENST00000613411.4:531|2
LPAPGGPR
>ENST00000334304.10|SNV-102386-C-T|5
NGKLFLATGNSTNLADDGK
>FUSION-ENST00000545302.5:45194-ENST00000652379.1:25317|272
SQRKLWWR
>FUSION-ENST00000570947.5:95116-ENST00000417961.5:65268|4643
VCRNFLSGDSAPV
>FUSION-ENST00000517974.1:40910-ENST00000519837.5:8015|857
MINLDLLFNILDFIGLAEQLQVF
>FUSION-ENST00000570947.5:95116-ENST00000417961.5:65268|4312
MDGGQRALR
>FUSION-ENST00000660408.1:22029-ENST00000514742.1:212579|371
GIVIESLIHVRSS
>FUSION-ENST00000545302.5:45194-ENST00000652379.1:25317|173
GSRVQIPESGVAEMGAAR
>ENST00000457692.5|SNV-26096-G-T|1
YYSSEPQAVDFL
>ENST00000532262.5|SNV-5698-G-T|4
RIFTPTSRCR
>FUSION-ENST00000570947.5:95116-ENST00000417961.5:65268|2662
MQTEASPKHVINCIGR
>FUSION-ENST00000570947.5:95116-ENST00000417961.5:65268|687
MFLGTNQPQVRATVLMR
>FUSION-ENST00000545302.5:45194-ENST00000652379.1:25317|958
HKHHLDPLR
>FUSION-ENST00000517974.1:40910-ENST00000519837.5:8015|536
GLASYLQQKLVKT
>FUSION-ENST00000570947.5:95116-ENST00000417961.5:65268|3340
MSVCVSRAFPTQVVR
>FUSION-ENST00000570947.5:95116-ENST00000417961.5:65268|2354
MCNNLEKLSDK
>FUSION-ENST00000570947.5:95116-ENST00000417961.5:65268|2693
NPTRGLQR
>ENST00000271732.8|SNV-48541-C-T|1
QNFLLFDMTTHSVTNTTEKQRLVK
>FUSION-ENST00000570947.5:95116-ENST00000417961.5:65268|3103
DGLLWTVYVRKVQSLGFPGGPFAEV
>FUSION-ENST00000578151.1:31528-ENST00000488239.1:116048|71
QTLLLCLFFGLLLLCLSFR
>FUSION-ENST00000545302.5:45194-ENST00000652379.1:25317|964
CLLIHEYKR
>FUSION-ENST00000660408.1:22029-ENST00000514742.1:212579|176
IDLYLVFFLKNIQEIYAC
>ENST00000569346.5|SNV-101060-C-G|1
ASELATGL
>ENST00000264956.11|SNV-85929-C-T|2
GNALATLTQMRLLGKK
>FUSION-ENST00000570947.5:95116-ENST00000417961.5:65268|4493
SGESGHPR
>FUSION-ENST00000637544.1:30880-ENST00000206262.2:87239|262
MPHSSRK
>FUSION-ENST00000570947.5:95116-ENST00000417961.5:65268|3277
MSLSPGGCFPLEK
>FUSION-ENST00000660408.1:22029-ENST00000514742.1:212579|336
DIQTISANYKVK
>FUSION-ENST00000570947.5:95116-ENST00000417961.5:65268|2746
RITQPWPSTFVPIRK
>FUSION-ENST00000517974.1:40910-ENST00000519837.5:8015|439
LFELKTNTCSILV
>FUSION-ENST00000570947.5:95116-ENST00000417961.5:65268|460
SADSNRWALAR
>FUSION-ENST00000570947.5:95116-ENST00000417961.5:65268|3066
PDWALERQKLLQ
>FUSION-ENST00000570947.5:95116-ENST00000417961.5:65268|1752
VCIKPGVCTR
>FUSION-ENST00000570947.5:95116-ENST00000417961.5:65268|736
LVKLVSNSRPQVIRPPQPPK
>FUSION-ENST00000570947.5:95116-ENST00000417961.5:65268|3164
ELPLAVLR
>FUSION-ENST00000570947.5:95116-ENST00000417961.5:65268|2325
MFYKPLLPAQPR
>FUSION-ENST00000545302.5:45194-ENST00000652379.1:25317|832
TTAVLCSSQGR
>ENST00000453867.7|SNV-58531-G-A|5
NSHKVSPVLRDFLEQMLVR
>ENST00000260383.11|SNV-35283-C-T|2
ILSSVRNHQINSDLAQLLL
>FUSION-ENST00000570947.5:95116-ENST00000417961.5:65268|2523
IVPLPSSLGNRPCLKKR
>FUSION-ENST00000570947.5:95116-ENST00000417961.5:65268|4124
ACLTWRPMR
>FUSION-ENST00000545302.5:45194-ENST00000652379.1:25317|491
LPGPAGLLFSR
>FUSION-ENST00000570947.5:95116-ENST00000417961.5:65268|3799
PLLKITWRCEGSFVCR
>FUSION-ENST00000570947.5:95116-ENST00000417961.5:65268|1660
ILYLENFIILAQKLLK
>FUSION-ENST00000570947.5:95116-ENST00000417961.5:65268|2954
ATAPSPVSPCPDR
>FUSION-ENST00000570947.5:95116-ENST00000417961.5:65268|3161
MELPLAVLRGMCSNELGDLWIRGVR
>ENST00000471129.1|SNV-13450-C-A|1
TVGTASEFFAKAR
>FUSION-ENST00000578151.1:31528-ENST00000488239.1:116048|195
MSMVAHSCNPSYLGG
>FUSION-ENST00000660408.1:22029-ENST00000514742.1:212579|190
VPVFLLWKYR
>FUSION-ENST00000660408.1:22029-ENST00000514742.1:212579|344
WLAQISFTVIILSVIIFAK
>ENST00000479034.5|SNV-31021-G-A|7
MVRLAGDGDIPLPGVLLHHHESAK
>FUSION-ENST00000517974.1:40910-ENST00000519837.5:8015|640
EIKISRITVY
>FUSION-ENST00000570947.5:95116-ENST00000417961.5:65268|3811
YLGKYLGVELAHQR
>FUSION-ENST00000517974.1:40910-ENST00000519837.5:8015|586
HGVWSGKSGVSQPSELRVSNR
>FUSION-ENST00000570947.5:95116-ENST00000417961.5:65268|2577
MRVAPADTCARLVSGR
>FUSION-ENST00000660408.1:22029-ENST00000514742.1:212579|503
MQDFFSLYSSFLYVIK
>FUSION-ENST00000660408.1:22029-ENST00000514742.1:212579|187
WTFICVYPWEIYTILWTFK
>FUSION-ENST00000570947.5:95116-ENST00000417961.5:65268|2797
MLSLSVFTFWNKGLLPPAFDQLPSK
>FUSION-ENST00000578151.1:31528-ENST00000488239.1:116048|154
SVLCLCSSVQ
>FUSION-ENST00000517974.1:40910-ENST00000519837.5:8015|731
RQKQIIMR
>FUSION-ENST00000517974.1:40910-ENST00000519837.5:8015|296
AALTCRS
>FUSION-ENST00000570947.5:95116-ENST00000417961.5:65268|3149
MVGTHGPGIPGAGVSATAR
>FUSION-ENST00000570947.5:95116-ENST00000417961.5:65268|1926
SSAAEKMNVSSFSKEAMS
>FUSION-ENST00000570947.5:95116-ENST00000417961.5:65268|1621
PMSRMVLPR
>ENST00000537826.1|SNV-4761-C-G|5
GDHWAGQCVEVSLSLLQKRR
>FUSION-ENST00000570947.5:95116-ENST00000417961.5:65268|4139
MCTHSGVVDAGSTFSSSQRCTPR
>ENST00000542357.1|SNV-7341-C-A|4
MSESLGGSRLSYLASRMGISLPR
>FUSION-ENST00000570947.5:95116-ENST00000417961.5:65268|1020
YNNLFIFR
>FUSION-ENST00000570947.5:95116-ENST00000417961.5:65268|1992
RTVWGKLPS
>FUSION-ENST00000570947.5:95116-ENST00000417961.5:65268|3525
GRWAGGLVSWAPRPHRVPR
>FUSION-ENST00000545302.5:45194-ENST00000652379.1:25317|1257
SLSFSRSR
>FUSION-ENST00000545302.5:45194-ENST00000652379.1:25317|304
TEDPLPGAARGGPKSF
>FUSION-ENST00000570947.5:95116-ENST00000417961.5:65268|191
NAVLCFWEK
>FUSION-ENST00000637544.1:30880-ENST00000206262.2:87239|4
GGGGGAGGPGPRGAFECPR
>FUSION-ENST00000570947.5:95116-ENST00000417961.5:65268|4226
SPHKGTGLPKQEPHANI
>ENST00000639473.1|SNV-164884-T-C|7
MTRVAPLFSGQAVAGSDYEPVTR
>FUSION-ENST00000570947.5:95116-ENST00000417961.5:65268|3514
VQWLTPIIPALWEAKAGGSPKVR
>FUSION-ENST00000660408.1:22029-ENST00000514742.1:212579|705
RFVKPYHLVSHACNR
>FUSION-ENST00000545302.5:45194-ENST00000652379.1:25317|504
GWASGCARGSGLPVTRLAGR
>FUSION-ENST00000660408.1:22029-ENST00000514742.1:212579|440
TFWTVVIK
>FUSION-ENST00000637544.1:30880-ENST00000206262.2:87239|153
FSDIYVIYQLK
>FUSION-ENST00000593073.5:2094-ENST00000293443.12:7265|19
MPGLSFGQR
>FUSION-ENST00000570947.5:95116-ENST00000417961.5:65268|2950
MVAARTSVQESLPEAALPLTM
>FUSION-ENST00000545302.5:45194-ENST00000652379.1:25317|972
DNYSVCKSLLED
>FUSION-ENST00000570947.5:95116-ENST00000417961.5:65268|4455
MCVLLLSSGVFCIFLLSLVGL
>FUSION-ENST00000570947.5:95116-ENST00000417961.5:65268|4237
MTFLGAMMSVTVRCCQPLF
>FUSION-ENST00000570947.5:95116-ENST00000417961.5:65268|3084
SFCSRCLLFSQWRG
>FUSION-ENST00000545302.5:45194-ENST00000652379.1:25317|730
GGQTNRASMVKPR
>FUSION-ENST00000660408.1:22029-ENST00000514742.1:212579|554
IGKFSSHITQPVFFLFFK
>FUSION-ENST00000660408.1:22029-ENST00000514742.1:212579|954
MFFLMTK
>FUSION-ENST00000570947.5:95116-ENST00000417961.5:65268|2872
MHRNRHTK
>FUSION-ENST00000570947.5:95116-ENST00000417961.5:65268|1030
RRQKPQEVLER
>FUSION-ENST00000570947.5:95116-ENST00000417961.5:65268|132
MRVHTSTQYIQACTPNTCTHCTR
>FUSION-ENST00000545302.5:45194-ENST00000652379.1:25317|1454
EMSPRMPSFPSVCLQLPQA
>FUSION-ENST00000545302.5:45194-ENST00000652379.1:25317|651
VNTYRLYGNR
>FUSION-ENST00000570947.5:95116-ENST00000417961.5:65268|3718
MWHEVNIK
>FUSION-ENST00000396700.5:75633-ENST00000579407.5:13257|4
SSSPLLRLLASAHPR
>FUSION-ENST00000570947.5:95116-ENST00000417961.5:65268|1363
GTQRSWQLEGSGQG
>FUSION-ENST00000637544.1:30880-ENST00000206262.2:87239|277
SYSTRRIFLVSNVFFIQLSLF
>FUSION-ENST00000660408.1:22029-ENST00000514742.1:212579|106
MLHVLIYILFFFSKISR
>FUSION-ENST00000570947.5:95116-ENST00000417961.5:65268|2942
TCQTGPWR
>FUSION-ENST00000570947.5:95116-ENST00000417961.5:65268|781
ASLSSPSAIVGPLPESP
>FUSION-ENST00000570947.5:95116-ENST00000417961.5:65268|2572
LVSGRQFR
>FUSION-ENST00000570947.5:95116-ENST00000417961.5:65268|1295
QFSCPSLPSSWDYSHVPSCLANFR
>ENST00000325239.11|SNV-145848-G-T|2
TLQTLWQQLVAQR
>FUSION-ENST00000545302.5:45194-ENST00000652379.1:25317|843
LSLDLSSSWVR
>FUSION-ENST00000517974.1:40910-ENST00000519837.5:8015|486
MQMYKGR
>FUSION-ENST00000570947.5:95116-ENST00000417961.5:65268|3772
GWVCLQASCPPLR
>ENST00000268919.6|SNV-1743-G-A|2
LNVNVRPYHRGHYPIGHEAPR
>FUSION-ENST00000570947.5:95116-ENST00000417961.5:65268|1537
VFETVSAPLQGRR
>FUSION-ENST00000570947.5:95116-ENST00000417961.5:65268|148
MPKPGEAASPGGEVPAAVCR
>FUSION-ENST00000517974.1:40910-ENST00000519837.5:8015|313
MQLFQTLKHLSSQAFWIR
>FUSION-ENST00000570947.5:95116-ENST00000417961.5:65268|3058
MTYKNLNLQLLVRGYVNYIV
>FUSION-ENST00000570947.5:95116-ENST00000417961.5:65268|1950
LTNIILLPIILS
>FUSION-ENST00000570947.5:95116-ENST00000417961.5:65268|1871
MAETEGERAGSVVSLIIK
>FUSION-ENST00000517974.1:40910-ENST00000519837.5:8015|1070
YYIGEQGR
>FUSION-ENST00000517974.1:40910-ENST00000519837.5:8015|678
MRDSMSS
>FUSION-ENST00000570947.5:95116-ENST00000417961.5:65268|3737
EITGMIHR
>FUSION-ENST00000545302.5:45194-ENST00000652379.1:25317|1253
SVSFSVSLSDTPVPGRALPLPR
>FUSION-ENST00000570947.5:95116-ENST00000417961.5:65268|2187
MNPGGRACSEPR
>ENST00000265870.7|SNV-43989-G-C|3
MEFEKHSIVVYLLITFAVFPLK
>ENST00000354725.8|SNV-277033-G-C|3
QFLPFLHR
>FUSION-ENST00000570947.5:95116-ENST00000417961.5:65268|3963
MKTSAER
>FUSION-ENST00000517974.1:40910-ENST00000519837.5:8015|792
TQPFGKSLLHTK
>FUSION-ENST00000545302.5:45194-ENST00000652379.1:25317|983
TSESYFLLIFTYVCIYFF
>FUSION-ENST00000252996.8:1360-ENST00000259008.7:16308|1
LPQPPQNPTNIQNFQLPPD
>FUSION-ENST00000570947.5:95116-ENST00000417961.5:65268|1889
CIVLGFTYR
>FUSION-ENST00000570947.5:95116-ENST00000417961.5:65268|1457
TSTSNSEVVGVIRPNITDFL
>FUSION-ENST00000570947.5:95116-ENST00000417961.5:65268|4071
CEQNEDKLG
>FUSION-ENST00000545302.5:45194-ENST00000652379.1:25317|1401
NYLMIYLCTYFQTESRSGR
>ENST00000466805.5|SNV-80946-G-T|1
VSGEETPSYGFILTRVQQQ
>FUSION-ENST00000545302.5:45194-ENST00000652379.1:25317|441
AFIRSKPTR
>FUSION-ENST00000570947.5:95116-ENST00000417961.5:65268|2895
SQSTGLGRQPLCTCSLGGPRPPAL
>ENST00000461395.5|SNV-602-C-T|3
IKFAEEDVKPKEK
>FUSION-ENST00000570947.5:95116-ENST00000417961.5:65268|107
HTHTCTKVYTR
>FUSION-ENST00000545302.5:45194-ENST00000652379.1:25317|603
FFPHSFSLFR
>FUSION-ENST00000637544.1:30880-ENST00000206262.2:87239|9
APARPLARPPGAGR
>FUSION-ENST00000570947.5:95116-ENST00000417961.5:65268|3592
IMSPVNK
>FUSION-ENST00000570947.5:95116-ENST00000417961.5:65268|197
MGLRLSARSQLPR
>FUSION-ENST00000570947.5:95116-ENST00000417961.5:65268|4624
MESEAGRFWCPR
>FUSION-ENST00000517974.1:40910-ENST00000519837.5:8015|1128
NEYVFHFIIYTNLCSNILCRLF
>FUSION-ENST00000392676.8:14153-ENST00000493688.5:36576|2
LLPEGCLISSGTSVTMKK
>ENST00000623073.3|SNV-68876-T-A|3
MSRNVTSNDR
>FUSION-ENST00000570947.5:95116-ENST00000417961.5:65268|258
GKQGPGSHRTEK
>ENST00000342992.10|SNV-102530-T-A|2
EGKEISTSAK
>FUSION-ENST00000517974.1:40910-ENST00000519837.5:8015|1050
MYSVLHSFNK
>FUSION-ENST00000570947.5:95116-ENST00000417961.5:65268|3567
LQCSFIVSLK
>FUSION-ENST00000570947.5:95116-ENST00000417961.5:65268|3271
PLIFLLLFS
>FUSION-ENST00000660408.1:22029-ENST00000514742.1:212579|119
YSPNQSHK
>ENST00000345988.7|SNV-75847-G-A|3
LREKIVDK
>FUSION-ENST00000517974.1:40910-ENST00000519837.5:8015|1027
ITLLKAEV
>FUSION-ENST00000545302.5:45194-ENST00000652379.1:25317|1169
MPAPREAEAGESLEPGKR
>FUSION-ENST00000578151.1:31528-ENST00000488239.1:116048|185
FMFSSQFIFFPDTRKLGK
>FUSION-ENST00000545302.5:45194-ENST00000652379.1:25317|1364
MTVLAWAERGGPGTR
>ENST00000649367.1|SNV-43309-A-G|4
DKADVYWGIPYPSYGVWR
>FUSION-ENST00000570947.5:95116-ENST00000417961.5:65268|4252
PPLIHPPLASK
>FUSION-ENST00000545302.5:45194-ENST00000652379.1:25317|1473
RGETPSL
>FUSION-ENST00000545302.5:45194-ENST00000652379.1:25317|1420
LPVISLTDLETASR
>FUSION-ENST00000517974.1:40910-ENST00000519837.5:8015|106
SFIQECVGCALSFR
>FUSION-ENST00000570947.5:95116-ENST00000417961.5:65268|1226
IMGEGHIV
>FUSION-ENST00000517974.1:40910-ENST00000519837.5:8015|539
MGLASYLQQKLVK
>FUSION-ENST00000570947.5:95116-ENST00000417961.5:65268|2072
MRSGDRDPSWLT
>FUSION-ENST00000545302.5:45194-ENST00000652379.1:25317|634
EIDFCMIDVGVCVIQINTHRSIK
>FUSION-ENST00000545302.5:45194-ENST00000652379.1:25317|888
TAESIEDTGESVFKEYFELEDSK
>FUSION-ENST00000517974.1:40910-ENST00000519837.5:8015|706
LFNHSYYFR
>FUSION-ENST00000570947.5:95116-ENST00000417961.5:65268|672
KSLGFKGIHSETR
>FUSION-ENST00000570947.5:95116-ENST00000417961.5:65268|1826
RNRKPHVKPSDLVR
>FUSION-ENST00000570947.5:95116-ENST00000417961.5:65268|927
SLPASTCACLRRADTGSQPACASCR
>FUSION-ENST00000570947.5:95116-ENST00000417961.5:65268|3385
IEIILAILSPAIEECDKYKK
>FUSION-ENST00000570947.5:95116-ENST00000417961.5:65268|100
THVHTHCMYTHLHGTCR
>FUSION-ENST00000570947.5:95116-ENST00000417961.5:65268|993
SLGEKQKGPQEEAGEFSPGSR
>FUSION-ENST00000660408.1:22029-ENST00000514742.1:212579|716
KTYSLTGTVQGK
>FUSION-ENST00000570947.5:95116-ENST00000417961.5:65268|2460
MLSFSPAPDRGQSAVTESGFPGGHG
>ENST00000496720.1|SNV-21562-G-A|8
MSLEENLPCISCMSNR
>FUSION-ENST00000554887.5:1168-ENST00000267584.9:45707|35
VGASPPGSASRDAAPGK
>FUSION-ENST00000570947.5:95116-ENST00000417961.5:65268|3376
MQVHRVCGAR
>ENST00000496645.5|SNV-17043-G-C|2
MATGPRLR
>FUSION-ENST00000545302.5:45194-ENST00000652379.1:25317|365
FSLIKNESRR
>FUSION-ENST00000517974.1:40910-ENST00000519837.5:8015|20
IYQKALLSGVPIIETFISVSY
>FUSION-ENST00000570947.5:95116-ENST00000417961.5:65268|1715
MDLVQRLRLSNR
[truncated: 376,220 more chars]
