# Supplementary material for: Identification of non-canonical peptides with moPepGen
Source: Nat Biotechnol. 2025 Jun 16;44(4):568–73. doi: 10.1038/s41587-025-02701-0 (PMC12680078; doi:10.1038/s41587-025-02701-0)
Supplement: Supplementary file 4 — Supplementary Data: Cancer cell line variant peptide database. Custom peptide database FASTA file for each of the 376 cell lines from the Cancer Cell Line Encyclopedia with proteomics characterization or used in the reference channel. Variant peptide FASTA files were produced by moPepGen as the result of cell-line-specific publicly available mutations and fusions. [file 41587_2025_2701_MOESM4_ESM.zip › ACH-000030.fasta]

>FUSION-ENST00000427015.1:73109-ENST00000367469.5:117830|1706
MFVSIFIF
>FUSION-ENST00000427015.1:73109-ENST00000367469.5:117830|3977
HSMYIFANLLLCIYIHTHIRM
>FUSION-ENST00000427015.1:73109-ENST00000367469.5:117830|2061
MKLLFEVR
>FUSION-ENST00000427015.1:73109-ENST00000367469.5:117830|2002
MINIKNYI
>FUSION-ENST00000427015.1:73109-ENST00000367469.5:117830|3621
MTQCCAVNVN
>FUSION-ENST00000427015.1:73109-ENST00000367469.5:117830|936
LVRLVSNS
>FUSION-ENST00000427015.1:73109-ENST00000367469.5:117830|973
SGYLSLPPHEFLFQGLKFSTIY
>FUSION-ENST00000427015.1:73109-ENST00000367469.5:117830|254
MNHVESWENILGSGKGSER
>ENST00000400368.1|MNV-954-GTG-G|2
RWGRLFVL
>FUSION-ENST00000427015.1:73109-ENST00000367469.5:117830|2215
MRTLCCH
>ENST00000510329.1|SNV-50-G-A|5
QVFRGAGLADR
>FUSION-ENST00000427015.1:73109-ENST00000367469.5:117830|329
MPLYSSLGDSVSKKK
>FUSION-ENST00000427015.1:73109-ENST00000367469.5:117830|2977
MLRNLQFSSHCFDIIITNDNSR
>ENST00000457091.2|SNV-11685-C-T|2
QFAAEQRVDDLVWTLTLALP
>FUSION-ENST00000427015.1:73109-ENST00000367469.5:117830|2389
NQKPSLR
>FUSION-ENST00000427015.1:73109-ENST00000367469.5:117830|648
WNSLSIITNCPR
>FUSION-ENST00000427015.1:73109-ENST00000367469.5:117830|842
MLICILILHITMFNYQK
>FUSION-ENST00000427015.1:73109-ENST00000367469.5:117830|1595
MTHVLRR
>FUSION-ENST00000485798.5:13221-ENST00000362079.2:358|255
MFLLSAR
>ENST00000558014.5|SNV-577096-C-A|1
CAMKGKHK
>FUSION-ENST00000485798.5:13221-ENST00000362079.2:358|162
VIIVSIR
>FUSION-ENST00000427015.1:73109-ENST00000367469.5:117830|1160
MSSFQQR
>FUSION-ENST00000427015.1:73109-ENST00000367469.5:117830|3774
LLEKWRHK
>FUSION-ENST00000427015.1:73109-ENST00000367469.5:117830|884
QSETLSQKKK
>FUSION-ENST00000427015.1:73109-ENST00000367469.5:117830|2044
KDPLPLFSSTSL
>FUSION-ENST00000427015.1:73109-ENST00000367469.5:117830|1666
MTSLYEGKR
>FUSION-ENST00000427015.1:73109-ENST00000367469.5:117830|1255
HLHLVLRR
>FUSION-ENST00000427015.1:73109-ENST00000367469.5:117830|802
GLFVFFL
>FUSION-ENST00000485798.5:13221-ENST00000362079.2:358|453
CGWGSGGCGRGTCWEGR
>FUSION-ENST00000427015.1:73109-ENST00000367469.5:117830|1727
MCYQHFAFQIENMPRCIVY
>ENST00000408887.3|SNV-572-C-T|6
RRLALGADNR
>ENST00000533608.7|SNV-12306-C-T|6
LPADSPIPERGDLSCRMHMCFDVYR
>FUSION-ENST00000427015.1:73109-ENST00000367469.5:117830|3877
SAALVPNK
>FUSION-ENST00000427015.1:73109-ENST00000367469.5:117830|2198
MLYGIPGQSWR
>FUSION-ENST00000485798.5:13221-ENST00000362079.2:358|275
LKELQTFRK
>FUSION-ENST00000427015.1:73109-ENST00000367469.5:117830|3593
EPHVLPHSFDK
>FUSION-ENST00000427015.1:73109-ENST00000367469.5:117830|3015
MNVLTTSEVFKYLKR
>ENST00000367187.7|SNV-25731-C-T|5
GPLDFSKDTFGKPVAR
>FUSION-ENST00000427015.1:73109-ENST00000367469.5:117830|3167
MIKIWMLK
>FUSION-ENST00000427015.1:73109-ENST00000367469.5:117830|839
LICILILHITMFNYQKNNVFYR
>FUSION-ENST00000427015.1:73109-ENST00000367469.5:117830|1247
MTLYHEISCISCRSR
>FUSION-ENST00000427015.1:73109-ENST00000367469.5:117830|466
MAGVMYVGCLK
>FUSION-ENST00000427015.1:73109-ENST00000367469.5:117830|2112
ISWFSTPPGCWKSCA
>FUSION-ENST00000427015.1:73109-ENST00000367469.5:117830|1971
ACVGKNH
>FUSION-ENST00000427015.1:73109-ENST00000367469.5:117830|2910
MTNKIEHLFPIQAVFTLHRIAVL
>FUSION-ENST00000427015.1:73109-ENST00000367469.5:117830|1508
SGLANLLR
>ENST00000526820.5|SNV-46-G-C|1
AAALARLLLLLGLSAGGPAPAGAAK
>FUSION-ENST00000427015.1:73109-ENST00000367469.5:117830|3862
MLATLVSNTQPQVIPSPQPPK
>FUSION-ENST00000485798.5:13221-ENST00000362079.2:358|251
MSHPAWPPR
>FUSION-ENST00000556677.1:74324-ENST00000662547.1:26426|10
WTSGGER
>FUSION-ENST00000485798.5:13221-ENST00000362079.2:358|735
DRVSLYCPG
>FUSION-ENST00000485798.5:13221-ENST00000362079.2:358|765
MPMDYPCSLGDGRQRAGLYESEHQG
>ENST00000373206.5|SNV-47790-T-G|2
HYELLAIRDACIK
>ENST00000413154.5|SNV-30342-C-T|4
LCKSSGQWQTLGATRSLSK
>FUSION-ENST00000485798.5:13221-ENST00000362079.2:358|566
MGGWMSGWMDGWVDGWMGGWMDG
>FUSION-ENST00000427015.1:73109-ENST00000367469.5:117830|3375
EEAGRVPRDGGR
>FUSION-ENST00000485798.5:13221-ENST00000362079.2:358|817
MVLLGVVV
>FUSION-ENST00000427015.1:73109-ENST00000367469.5:117830|4023
IIKGLLSR
>FUSION-ENST00000427015.1:73109-ENST00000367469.5:117830|1545
MVFMEGT
>FUSION-ENST00000427015.1:73109-ENST00000367469.5:117830|724
HVFANILCPR
>FUSION-ENST00000427015.1:73109-ENST00000367469.5:117830|406
MKHSKNLHSGQR
>FUSION-ENST00000427015.1:73109-ENST00000367469.5:117830|2903
ANLIITGENYNCSGSFK
>FUSION-ENST00000427015.1:73109-ENST00000367469.5:117830|501
RLFTNGK
>FUSION-ENST00000427015.1:73109-ENST00000367469.5:117830|1942
RESMCGEKPLDLVRLIHCHK
>ENST00000338051.4|SNV-9495-C-T|1
GWPSGTTKSAGYRTSTGRPLGTTK
>FUSION-ENST00000427015.1:73109-ENST00000367469.5:117830|1310
MFVFDNLITS
>FUSION-ENST00000427015.1:73109-ENST00000367469.5:117830|1642
RNIFQCLYIGK
>ENST00000622186.4|SNV-41154-A-G|2
SPGTRPEGEAEGKPPQREK
>FUSION-ENST00000427015.1:73109-ENST00000367469.5:117830|1002
MPPTRYSHCFLFVECWK
>FUSION-ENST00000427015.1:73109-ENST00000367469.5:117830|3226
MTMMSLLTR
>FUSION-ENST00000427015.1:73109-ENST00000367469.5:117830|2883
VRSRLAATSTSQVQAILLTQPPE
>FUSION-ENST00000427015.1:73109-ENST00000367469.5:117830|3933
MTSRMVNSFQK
>FUSION-ENST00000427015.1:73109-ENST00000367469.5:117830|2757
QESAAKVFK
>FUSION-ENST00000427015.1:73109-ENST00000367469.5:117830|2831
SLFLVPLYCLLVYFSMLSNTVLF
>ENST00000265342.12|SNV-295916-G-A|1
GDTCTMAGYTRLKNVLLALQTR
>FUSION-ENST00000427015.1:73109-ENST00000367469.5:117830|2784
YKSDFPA
>FUSION-ENST00000485798.5:13221-ENST00000362079.2:358|355
LLKAKMDAEQDPSEQGQGGR
>FUSION-ENST00000427015.1:73109-ENST00000367469.5:117830|3530
DLDRNKQSML
>FUSION-ENST00000427015.1:73109-ENST00000367469.5:117830|228
MLMGCCDGEN
>ENST00000498523.1|SNV-180369-G-C|8
FLSRQLESK
>FUSION-ENST00000427015.1:73109-ENST00000367469.5:117830|2800
KDVVTPVECFWLSLTFSSLKM
>FUSION-ENST00000427015.1:73109-ENST00000367469.5:117830|3058
MYMYFKNQNYRLA
>FUSION-ENST00000427015.1:73109-ENST00000367469.5:117830|3887
TAFISLYISIRALG
>FUSION-ENST00000427015.1:73109-ENST00000367469.5:117830|560
ILKWLLSHCLLPGNIMLK
>FUSION-ENST00000427015.1:73109-ENST00000367469.5:117830|2033
STLEVCTTFFYQK
>FUSION-ENST00000427015.1:73109-ENST00000367469.5:117830|2090
NESEAHSSIKGDFKINR
>FUSION-ENST00000485798.5:13221-ENST00000362079.2:358|478
ALGNTEYVFSAESRGQAFSR
>ENST00000334126.11|MNV-92801-CCTTCGCTAC-C|3
LWLPIHCVLLAGHNHIHKNTYCYK
>FUSION-ENST00000427015.1:73109-ENST00000367469.5:117830|1667
TSLYEGK
>FUSION-ENST00000427015.1:73109-ENST00000367469.5:117830|369
MLQTGWTKTQKFICSQFWR
>FUSION-ENST00000427015.1:73109-ENST00000367469.5:117830|715
KICLVLFPVNR
>FUSION-ENST00000485798.5:13221-ENST00000362079.2:358|164
LVFIMVIIVSIRLSRGITSSR
>FUSION-ENST00000427015.1:73109-ENST00000367469.5:117830|191
MQRKSWK
>FUSION-ENST00000485798.5:13221-ENST00000362079.2:358|278
TRSHLKK
>FUSION-ENST00000427015.1:73109-ENST00000367469.5:117830|1383
MLKLSSSFPHFTDEKLIPR
>FUSION-ENST00000485798.5:13221-ENST00000362079.2:358|156
KPSLIAPGSSCLLGFPSAVR
>FUSION-ENST00000427015.1:73109-ENST00000367469.5:117830|2351
RFMSVVDS
>FUSION-ENST00000485798.5:13221-ENST00000362079.2:358|444
CVKGLEEHGDTP
>FUSION-ENST00000427015.1:73109-ENST00000367469.5:117830|1944
DILHGGRQERK
>FUSION-ENST00000427015.1:73109-ENST00000367469.5:117830|4291
TLRLCSALGN
>FUSION-ENST00000427015.1:73109-ENST00000367469.5:117830|1497
MVNCGPK
>FUSION-ENST00000427015.1:73109-ENST00000367469.5:117830|2934
IELYKSGFQWSVFCVGLPHSTLCL
>FUSION-ENST00000427015.1:73109-ENST00000367469.5:117830|2378
MLLIILFYMYKQSK
>FUSION-ENST00000485798.5:13221-ENST00000362079.2:358|133
EHALRCWTLPSLPDVQVDHLNLLK
>FUSION-ENST00000427015.1:73109-ENST00000367469.5:117830|85
IMEILQAENGHIWLSQKSCFKASFK
>FUSION-ENST00000427015.1:73109-ENST00000367469.5:117830|225
GCCDGEN
>ENST00000372371.8|MNV-45516-ATTGA-A|3
TLLGEISEYKK
>FUSION-ENST00000427015.1:73109-ENST00000367469.5:117830|1538
MDRLYPIVFFFVVVFWG
>FUSION-ENST00000427015.1:73109-ENST00000367469.5:117830|1927
HVWGKTIRSCETYSLS
>FUSION-ENST00000427015.1:73109-ENST00000367469.5:117830|914
MDVLIVFIALAVFYPM
>FUSION-ENST00000427015.1:73109-ENST00000367469.5:117830|2448
MILLMGCDR
>FUSION-ENST00000427015.1:73109-ENST00000367469.5:117830|2324
GILGCSKATGVEIKR
>FUSION-ENST00000427015.1:73109-ENST00000367469.5:117830|2858
MQNVDYLYLLTVR
>FUSION-ENST00000427015.1:73109-ENST00000367469.5:117830|3658
TALLLFCFFTFISVWGK
>FUSION-ENST00000427015.1:73109-ENST00000367469.5:117830|3196
ILAVGFYRCPSSG
>ENST00000487169.5|SNV-68802-G-A|15
TNSQRSSLTFQTQHK
>FUSION-ENST00000427015.1:73109-ENST00000367469.5:117830|1390
QQFIFFQEYYLCSRLLKQTWMLK
>FUSION-ENST00000427015.1:73109-ENST00000367469.5:117830|4138
IYLGSNFFSVSQDCK
>FUSION-ENST00000427015.1:73109-ENST00000367469.5:117830|1634
SLQLIFMF
>FUSION-ENST00000427015.1:73109-ENST00000367469.5:117830|1154
FSSLSIHF
>FUSION-ENST00000427015.1:73109-ENST00000367469.5:117830|291
MMNKTGKISLFMNLEIWTR
>FUSION-ENST00000427015.1:73109-ENST00000367469.5:117830|128
GKTCALISKCGCQGNR
>ENST00000623607.4|SNV-254833-C-G|1
VWLEARLLHFQTSTMTGPVK
>FUSION-ENST00000427015.1:73109-ENST00000367469.5:117830|2839
MPYCHAFYI
>FUSION-ENST00000427015.1:73109-ENST00000367469.5:117830|2078
FECETFYSQRR
>FUSION-ENST00000427015.1:73109-ENST00000367469.5:117830|706
PIFTTLCLGIPSK
>FUSION-ENST00000427015.1:73109-ENST00000367469.5:117830|581
QLLQYIISVSSEL
>FUSION-ENST00000485798.5:13221-ENST00000362079.2:358|141
MSGPRWGF
>FUSION-ENST00000427015.1:73109-ENST00000367469.5:117830|343
MPVIPALWEAEAGGSPEVR
>FUSION-ENST00000427015.1:73109-ENST00000367469.5:117830|4019
TLMFSITLR
>FUSION-ENST00000427015.1:73109-ENST00000367469.5:117830|2721
FLSTFKK
>ENST00000570827.6|SNV-35595-T-G|10
MKRTGIPSQR
>ENST00000370440.5|INDEL-84767-A-AA|2
NGLDYALSLR
>FUSION-ENST00000427015.1:73109-ENST00000367469.5:117830|1059
DNWSFLLVFMR
>FUSION-ENST00000485798.5:13221-ENST00000362079.2:358|598
MDGWMMGG
>FUSION-ENST00000485798.5:13221-ENST00000362079.2:358|517
MVRSQLTAPPPR
>ENST00000574735.1|SNV-16710-C-A|9
CSQKNLLMTPLHLKLPLR
>FUSION-ENST00000485798.5:13221-ENST00000362079.2:358|205
MFLLEMGFHHVGQDGLNLLIL
>ENST00000296271.4|SNV-5012-C-A|3
NCMLTTICCGKNTLGDDEASATVSK
>FUSION-ENST00000427015.1:73109-ENST00000367469.5:117830|4284
MRKPNLR
>FUSION-ENST00000427015.1:73109-ENST00000367469.5:117830|3853
TTSLSLIISSF
>ENST00000529712.5|MNV-25161-TT-T|5
SRWCDCGELSVFLGRK
>ENST00000484617.1|SNV-6580-G-A|1
QPGIYKPFIIGISLMAFQQLS
>ENST00000519480.5|INDEL-38522-C-CA|1
TSIFEMSDFSCVGKKNQNS
>FUSION-ENST00000427015.1:73109-ENST00000367469.5:117830|540
EMGEGNSLFAVLKKNQFSSSK
>ENST00000639128.1|SNV-96144-T-C|11
ANPTAFPGWSSHSPLTKPLDICVK
>FUSION-ENST00000485798.5:13221-ENST00000362079.2:358|285
HACGPTSLGS
>FUSION-ENST00000427015.1:73109-ENST00000367469.5:117830|2548
LISIKISLSVRSLR
>FUSION-ENST00000427015.1:73109-ENST00000367469.5:117830|1721
VKIYYCLRTTL
>FUSION-ENST00000427015.1:73109-ENST00000367469.5:117830|915
NMDVLIVFIALAVFYPM
>FUSION-ENST00000427015.1:73109-ENST00000367469.5:117830|2074
NLKPIPLSRVILK
>FUSION-ENST00000427015.1:73109-ENST00000367469.5:117830|445
MDHVMPLLKAF
>FUSION-ENST00000427015.1:73109-ENST00000367469.5:117830|4144
YLGFWSFLQLEKK
>FUSION-ENST00000427015.1:73109-ENST00000367469.5:117830|4343
LNINHSILLVR
>FUSION-ENST00000427015.1:73109-ENST00000367469.5:117830|865
IWEIILGQR
>FUSION-ENST00000427015.1:73109-ENST00000367469.5:117830|4243
KSPWKYR
>FUSION-ENST00000427015.1:73109-ENST00000367469.5:117830|585
TFKTSHIFC
>FUSION-ENST00000427015.1:73109-ENST00000367469.5:117830|4062
ASGPSSSAPCQRACFPSLVS
>FUSION-ENST00000485798.5:13221-ENST00000362079.2:358|249
MSHPAWPPRVR
>FUSION-ENST00000427015.1:73109-ENST00000367469.5:117830|3004
YVSIHLK
>FUSION-ENST00000485798.5:13221-ENST00000362079.2:358|176
AWHLVSR
>FUSION-ENST00000427015.1:73109-ENST00000367469.5:117830|1904
MQNFETLDERQ
>ENST00000461624.1|SNV-59071-G-T|12
KHEALENDFAVHETRVQNVCAQ
>FUSION-ENST00000427015.1:73109-ENST00000367469.5:117830|3354
HCKGMGR
>FUSION-ENST00000427015.1:73109-ENST00000367469.5:117830|3
KVSFRSMLTEIK
>FUSION-ENST00000427015.1:73109-ENST00000367469.5:117830|507
QVALPQK
>ENST00000446622.5|SNV-32901-C-T|1
QTIGGLDTIHKCFR
>FUSION-ENST00000427015.1:73109-ENST00000367469.5:117830|1114
STGMPRSADTAGQPQLHPGNVK
>FUSION-ENST00000427015.1:73109-ENST00000367469.5:117830|4171
LICYTPK
>FUSION-ENST00000427015.1:73109-ENST00000367469.5:117830|985
TSLANMAKPCFY
>FUSION-ENST00000427015.1:73109-ENST00000367469.5:117830|1308
MFEENKGCK
>FUSION-ENST00000485798.5:13221-ENST00000362079.2:358|799
MQKLAGRGGSR
>ENST00000304457.11|SNV-8373-G-A|1
TVVSSWNHKAAEYGKK
>FUSION-ENST00000427015.1:73109-ENST00000367469.5:117830|2147
QGLSVERYQMK
>FUSION-ENST00000485798.5:13221-ENST00000362079.2:358|551
MSVLVASGHRPVLPPVPPGGHR
>FUSION-ENST00000427015.1:73109-ENST00000367469.5:117830|255
NHVESWENILGSGK
>ENST00000297350.9|MNV-18940-GG-G|12
HRSCPPGFEWCKLEPQSEIQFAK
>FUSION-ENST00000427015.1:73109-ENST00000367469.5:117830|699
MKKAPNN
>FUSION-ENST00000427015.1:73109-ENST00000367469.5:117830|3980
IKCEFLLLFSCPTSFSFSEGNFVK
>FUSION-ENST00000427015.1:73109-ENST00000367469.5:117830|4166
MKINKNTNLETLNTVCK
>FUSION-ENST00000427015.1:73109-ENST00000367469.5:117830|3325
LSYFIRLT
>FUSION-ENST00000427015.1:73109-ENST00000367469.5:117830|294
MPGIVTGAGDSMMNKTGK
>FUSION-ENST00000427015.1:73109-ENST00000367469.5:117830|1108
SADTAGQPQLHPGNVKLLPCQLIR
>FUSION-ENST00000427015.1:73109-ENST00000367469.5:117830|2749
GKCKLYLPLQLF
>FUSION-ENST00000556677.1:74324-ENST00000662547.1:26426|3
RGPHGEPLRALPR
>FUSION-ENST00000412731.5:3194-ENST00000587464.1:15476|52
CNTNTAIELKLGFIYLLFLVTVSLR
>FUSION-ENST00000427015.1:73109-ENST00000367469.5:117830|1845
EDPGLHIAR
>FUSION-ENST00000485798.5:13221-ENST00000362079.2:358|375
RQRAGPQADQGLLSCQSGK
>FUSION-ENST00000427015.1:73109-ENST00000367469.5:117830|1251
MKIMGTFAH
>ENST00000574735.1|SNV-16710-C-A|4
MTPLHLKLPLR
>FUSION-ENST00000427015.1:73109-ENST00000367469.5:117830|2008
ANVIGWWETEVTD
>FUSION-ENST00000485798.5:13221-ENST00000362079.2:358|742
LARMVSIS
>ENST00000405369.3|SNV-170-G-A|1
EGRESSPHSKVQEK
>FUSION-ENST00000427015.1:73109-ENST00000367469.5:117830|195
DMKFPDLH
>FUSION-ENST00000427015.1:73109-ENST00000367469.5:117830|820
NSSFFMAA
>FUSION-ENST00000485798.5:13221-ENST00000362079.2:358|84
AEAGESLEPGRQR
>ENST00000273153.10|SNV-10425-A-G|3
CRMDHTAFPCGCCREGCENPMGR
>FUSION-ENST00000427015.1:73109-ENST00000367469.5:117830|2865
WVYHWDTRRQHNYMLCCLCMH
>FUSION-ENST00000427015.1:73109-ENST00000367469.5:117830|96
KRTISQPASLILLCNYNF
>ENST00000625026.1|SNV-988-G-C|4
MFENVTSVLPTRPSSLRLR
>FUSION-ENST00000427015.1:73109-ENST00000367469.5:117830|4048
ICHLPHEAF
>FUSION-ENST00000485798.5:13221-ENST00000362079.2:358|450
ILGFGFSKGR
>FUSION-ENST00000427015.1:73109-ENST00000367469.5:117830|2637
MWLSKAVNFSEFYVSSLEMRELV
>FUSION-ENST00000427015.1:73109-ENST00000367469.5:117830|1571
EQFRVGSR
>ENST00000375643.7|SNV-25462-C-T|2
NNDLCYWVLELVREK
>FUSION-ENST00000485798.5:13221-ENST00000362079.2:358|783
CMPHAHGLSLLTGRWKTK
>FUSION-ENST00000556677.1:74324-ENST00000662547.1:26426|8
WTSGGERILGIQAALRR
>FUSION-ENST00000427015.1:73109-ENST00000367469.5:117830|1279
QSIFFSKSSSKLTAK
>ENST00000510377.5|MNV-28803-TGAGAAGACTTTAATA-T|2
TSDGEKMFGGK
>FUSION-ENST00000485798.5:13221-ENST00000362079.2:358|554
MGGWMSGWMDG
>FUSION-ENST00000485798.5:13221-ENST00000362079.2:358|1
LPVTVPGCPRVCWEL
>FUSION-ENST00000427015.1:73109-ENST00000367469.5:117830|1436
ENLLFILPVSFIK
>FUSION-ENST00000427015.1:73109-ENST00000367469.5:117830|2454
IVWSWFLCKLKFFVHLR
>FUSION-ENST00000427015.1:73109-ENST00000367469.5:117830|3311
MGGRMSQHR
>FUSION-ENST00000427015.1:73109-ENST00000367469.5:117830|1300
FLYLEVGPLGDK
>FUSION-ENST00000485798.5:13221-ENST00000362079.2:358|335
CVGDCPSVPPSMI
>ENST00000564026.1|SNV-2565-G-C|2
HEGYPFPREVSGPEGAEGAGS
>FUSION-ENST00000427015.1:73109-ENST00000367469.5:117830|2529
LSAVSLAHNLQKFR
>FUSION-ENST00000427015.1:73109-ENST00000367469.5:117830|1193
AIGPNLMPAKSEPGAEQ
>FUSION-ENST00000427015.1:73109-ENST00000367469.5:117830|266
SNFGLQK
>FUSION-ENST00000485798.5:13221-ENST00000362079.2:358|80
KGDIRLCAMAHAYNPSTLGG
>FUSION-ENST00000427015.1:73109-ENST00000367469.5:117830|604
AANFKLYPIIFNPSVILRN
>FUSION-ENST00000427015.1:73109-ENST00000367469.5:117830|3256
MCICIYSLVR
>FUSION-ENST00000427015.1:73109-ENST00000367469.5:117830|1371
FFPLHSCYGLNVCFSLFPKFMC
>FUSION-ENST00000427015.1:73109-ENST00000367469.5:117830|2655
LAGRGGGRLQSQLLGR
>FUSION-ENST00000485798.5:13221-ENST00000362079.2:358|647
MDGWTGGWMDGRVDGWVGG
>ENST00000547970.1|SNV-4114-A-G|4
LLDTAGRQQPFLELKIR
>FUSION-ENST00000427015.1:73109-ENST00000367469.5:117830|1886
MVCEGYCLIQIIWEAREFR
>ENST00000428314.5|SNV-101063-C-A|2
ISSWSSGSTYFHMELGSLGR
>ENST00000371730.6|SNV-46397-A-G|3
SGLPDLVLGK
>FUSION-ENST00000427015.1:73109-ENST00000367469.5:117830|3852
MLCLSEIER
>ENST00000625129.1|SNV-603-G-T|1
SRPGSLHAGDWAAPREYHR
>ENST00000476637.5|SNV-159221-C-A|2
GQRCTDVCFQS
>FUSION-ENST00000485798.5:13221-ENST00000362079.2:358|272
KVVRVVQK
>FUSION-ENST00000427015.1:73109-ENST00000367469.5:117830|1229
SFYLEEGR
>FUSION-ENST00000427015.1:73109-ENST00000367469.5:117830|734
ELFFPLRLYWPK
>FUSION-ENST00000427015.1:73109-ENST00000367469.5:117830|114
MKMQNHKILLLNGGLMK
>FUSION-ENST00000485798.5:13221-ENST00000362079.2:358|651
MDGWVDEWMDGWTGGWMDGR
>FUSION-ENST00000485798.5:13221-ENST00000362079.2:358|257
ACPRHPSALRPAFMFLLSAR
>FUSION-ENST00000427015.1:73109-ENST00000367469.5:117830|4224
IHFDTCHFKKQVQIK
>FUSION-ENST00000427015.1:73109-ENST00000367469.5:117830|3465
DWLCSIK
>FUSION-ENST00000427015.1:73109-ENST00000367469.5:117830|2372
QSKSISR
>FUSION-ENST00000427015.1:73109-ENST00000367469.5:117830|3030
TIFSFIE
>FUSION-ENST00000427015.1:73109-ENST00000367469.5:117830|2597
TVFSMVYFNPAQLLQ
>ENST00000615648.2|SNV-6067-G-A|5
AEVRRYLEGTSSVAGVVLLPEGHK
>FUSION-ENST00000427015.1:73109-ENST00000367469.5:117830|2638
WLSKAVNFSEFYVSSLEMR
>FUSION-ENST00000427015.1:73109-ENST00000367469.5:117830|4087
IEIVNYYYNQK
>FUSION-ENST00000485798.5:13221-ENST00000362079.2:358|248
SHPAWPPRVR
>FUSION-ENST00000427015.1:73109-ENST00000367469.5:117830|883
MVRLIRGTNILSK
>FUSION-ENST00000427015.1:73109-ENST00000367469.5:117830|4172
MLICYTPK
>FUSION-ENST00000427015.1:73109-ENST00000367469.5:117830|2660
LVRLVLNS
>FUSION-ENST00000485798.5:13221-ENST00000362079.2:358|729
MLSQEQGREEVRGR
>ENST00000478945.1|SNV-7293-G-A|2
VYRDTLR
>FUSION-ENST00000427015.1:73109-ENST00000367469.5:117830|1140
MGLASLPLGFQAFQGLKQSFIK
>FUSION-ENST00000427015.1:73109-ENST00000367469.5:117830|1428
MRKVGLGEFSPLSGVSQLVGCGTGI
>FUSION-ENST00000427015.1:73109-ENST00000367469.5:117830|4148
SIKYLGFWSFLQLEK
>FUSION-ENST00000427015.1:73109-ENST00000367469.5:117830|1391
QQFIFFQEYYLCSRLLK
>FUSION-ENST00000427015.1:73109-ENST00000367469.5:117830|4129
ECFHCIFYCIAFTVFRLKI
>FUSION-ENST00000427015.1:73109-ENST00000367469.5:117830|424
STESSISLTFSVQTAPGVIT
>ENST00000549419.6|SNV-339712-T-C|2
MHHCHLQTAQG
>ENST00000622186.4|SNV-41154-A-G|3
SPGTRPEGEAEGKPPQR
>FUSION-ENST00000427015.1:73109-ENST00000367469.5:117830|2397
KLSVLFHSLIHPVFT
>ENST00000545851.5|SNV-187560-G-A|5
ATNTSTR
>ENST00000674243.1|SNV-21166-C-T|2
LEEDIIQESCFYFR
>FUSION-ENST00000427015.1:73109-ENST00000367469.5:117830|3481
VTFKPDLEEAIEISRRDAAFQ
>ENST00000227322.8|MNV-83-CC-C|19
MAASGAVEPGPR
>FUSION-ENST00000427015.1:73109-ENST00000367469.5:117830|2071
MQGPERMFVLSVFD
>FUSION-ENST00000427015.1:73109-ENST00000367469.5:117830|649
WKWNSLSIITNCPRAQQK
>ENST00000477474.3|INDEL-150831-G-GA|2
QNAEMQLAIAKDEVAASYLIQAEKN
>ENST00000342785.8|SNV-50632-A-G|1
EAFGPQALSTPQPPAGTK
>FUSION-ENST00000427015.1:73109-ENST00000367469.5:117830|725
SVTSHIVLFIQLFNKRK
>FUSION-ENST00000427015.1:73109-ENST00000367469.5:117830|930
FSTESLREMNNPGRCSMLIPNA
>FUSION-ENST00000427015.1:73109-ENST00000367469.5:117830|2418
MKVTAYLSR
>FUSION-ENST00000427015.1:73109-ENST00000367469.5:117830|2433
GQNSSSNIK
>ENST00000302316.12|SNV-177607-C-G|2
HVLLARASGSFYSCR
>FUSION-ENST00000427015.1:73109-ENST00000367469.5:117830|4339
LNINHSILLVRRTLIIK
>ENST00000298767.10|SNV-21568-G-A|2
GVSCGTSFRGTVGR
>FUSION-ENST00000427015.1:73109-ENST00000367469.5:117830|934
FSTESLR
>FUSION-ENST00000485798.5:13221-ENST00000362079.2:358|758
DYPCSLGDGRQRAGLYESEHQG
>FUSION-ENST00000485798.5:13221-ENST00000362079.2:358|89
PIIPATRKAEAGESLEPGR
>ENST00000478945.1|SNV-7293-G-A|1
VYRDTLRDWCQQLGLSTNGK
>FUSION-ENST00000427015.1:73109-ENST00000367469.5:117830|1506
SGLANLLRY
>FUSION-ENST00000427015.1:73109-ENST00000367469.5:117830|1941
QERKHVWGK
>FUSION-ENST00000485798.5:13221-ENST00000362079.2:358|82
METKKGDIR
>FUSION-ENST00000485798.5:13221-ENST00000362079.2:358|715
WIMWDLVRLGK
>FUSION-ENST00000427015.1:73109-ENST00000367469.5:117830|2642
VEIQNEK
>FUSION-ENST00000427015.1:73109-ENST00000367469.5:117830|332
PLYSSLGDSVSK
>FUSION-ENST00000427015.1:73109-ENST00000367469.5:117830|529
NQFSSSKDETTKQDIELEIK
>FUSION-ENST00000427015.1:73109-ENST00000367469.5:117830|189
SWKVNIYR
>FUSION-ENST00000427015.1:73109-ENST00000367469.5:117830|2328
GILGCSK
>ENST00000324225.9|MNV-7850-CAGA-C|1
QKKTLLVAIDR
>FUSION-ENST00000485798.5:13221-ENST00000362079.2:358|386
GQHRWAGP
>FUSION-ENST00000427015.1:73109-ENST00000367469.5:117830|13
SRLASVAPCQPQKWK
>FUSION-ENST00000485798.5:13221-ENST00000362079.2:358|542
EAAGCQCGGHQGAAGGVGAVGGVR
>FUSION-ENST00000427015.1:73109-ENST00000367469.5:117830|2911
TNKIEHLFPIQAVFTLHR
>FUSION-ENST00000427015.1:73109-ENST00000367469.5:117830|3675
MTWYLFTVVQWLC
>FUSION-ENST00000485798.5:13221-ENST00000362079.2:358|224
VQWCDLGSLHPPPPTLK
>FUSION-ENST00000427015.1:73109-ENST00000367469.5:117830|2437
MKGQNSSSNIK
>FUSION-ENST00000427015.1:73109-ENST00000367469.5:117830|1461
EGGEEGGR
>FUSION-ENST00000427015.1:73109-ENST00000367469.5:117830|3484
EKVTFKPDLEEAIEISRR
>FUSION-ENST00000427015.1:73109-ENST00000367469.5:117830|3657
TALLLFCFFTFISVWGKR
>FUSION-ENST00000427015.1:73109-ENST00000367469.5:117830|4285
MNEEAKS
>ENST00000278616.8|INDEL-85445-T-TA|5
NNACCCGLHEKTK
>FUSION-ENST00000427015.1:73109-ENST00000367469.5:117830|2233
VSFSSSILYLRGLKISSCGWNSDK
>FUSION-ENST00000427015.1:73109-ENST00000367469.5:117830|4120
QGEVSNENLLCLHGMMVDEFYFLH
>FUSION-ENST00000427015.1:73109-ENST00000367469.5:117830|1818
GSAGVKR
>FUSION-ENST00000427015.1:73109-ENST00000367469.5:117830|1871
CYNTLSVHSLILR
>FUSION-ENST00000485798.5:13221-ENST00000362079.2:358|346
DRQGGVGK
>FUSION-ENST00000427015.1:73109-ENST00000367469.5:117830|4361
MGEQSLKF
>FUSION-ENST00000427015.1:73109-ENST00000367469.5:117830|3233
MWVSNCFSTIC
>FUSION-ENST00000427015.1:73109-ENST00000367469.5:117830|951
SKGCSQSYSR
>FUSION-ENST00000427015.1:73109-ENST00000367469.5:117830|1854
GFHHVGWPGWSQTPDLR
>FUSION-ENST00000427015.1:73109-ENST00000367469.5:117830|1057
DNWSFLLVFMRLQGAYSFPR
>FUSION-ENST00000427015.1:73109-ENST00000367469.5:117830|1656
CQLKATSAR
>FUSION-ENST00000427015.1:73109-ENST00000367469.5:117830|4032
MCLSCSSPFPHFFRGLDDMSPPS
>FUSION-ENST00000485798.5:13221-ENST00000362079.2:358|703
MYIYIYMFNR
>FUSION-ENST00000427015.1:73109-ENST00000367469.5:117830|1401
GDKEIFEENVSRLIS
>FUSION-ENST00000427015.1:73109-ENST00000367469.5:117830|2945
SPPSRSKNK
>FUSION-ENST00000427015.1:73109-ENST00000367469.5:117830|4132
IFPLKECFHCIFYCIAFTVFRLK
>FUSION-ENST00000427015.1:73109-ENST00000367469.5:117830|3992
SYVWLGVVAHTCNPNTLGGRGR
>ENST00000244576.8|SNV-26636-G-A|7
THTGENPYECSECGKVFSRSSSLTK
>FUSION-ENST00000427015.1:73109-ENST00000367469.5:117830|4089
SFISFIEYFLYLIKIEIVNYYYNQK
>FUSION-ENST00000427015.1:73109-ENST00000367469.5:117830|2068
FVLSVFD
>FUSION-ENST00000427015.1:73109-ENST00000367469.5:117830|3434
RCAADSHVISK
>FUSION-ENST00000427015.1:73109-ENST00000367469.5:117830|745
MFMMFQYRN
>FUSION-ENST00000427015.1:73109-ENST00000367469.5:117830|3206
VSRCGCFVLNLRWNAFTLSSLSK
>FUSION-ENST00000485798.5:13221-ENST00000362079.2:358|698
YIYIYMFNRQGLVLVPRLK
>FUSION-ENST00000427015.1:73109-ENST00000367469.5:117830|3566
NLMYCPTALTK
>FUSION-ENST00000427015.1:73109-ENST00000367469.5:117830|1458
REGGKENK
>FUSION-ENST00000427015.1:73109-ENST00000367469.5:117830|3604
ENTRGWR
>ENST00000461624.1|SNV-59071-G-T|13
MKHEALENDFAVHETRVQNVCAQ
>FUSION-ENST00000427015.1:73109-ENST00000367469.5:117830|1762
MRSILSK
>ENST00000458582.1|SNV-12166-G-A|2
AAPTGQPHRPGLLRK
>FUSION-ENST00000427015.1:73109-ENST00000367469.5:117830|3551
NQNVHTK
>FUSION-ENST00000427015.1:73109-ENST00000367469.5:117830|3080
RVLIGPQLVQR
>FUSION-ENST00000427015.1:73109-ENST00000367469.5:117830|1187
MHSVGRHPKESSR
>FUSION-ENST00000427015.1:73109-ENST00000367469.5:117830|2219
FIRPEGSVSMFS
>FUSION-ENST00000427015.1:73109-ENST00000367469.5:117830|3162
IWMLKQPCIPG
>ENST00000367187.7|SNV-25731-C-T|4
GPLDFSKDTFGKPVARSK
>FUSION-ENST00000427015.1:73109-ENST00000367469.5:117830|79
EILQAENGHIWLSQKSCFKASFK
>FUSION-ENST00000427015.1:73109-ENST00000367469.5:117830|1575
AALANEYNLPYTPVVNRSDTVK
>FUSION-ENST00000427015.1:73109-ENST00000367469.5:117830|3662
LKTALLLFCFFTFISVWGKR
>FUSION-ENST00000485798.5:13221-ENST00000362079.2:358|440
LSVAAPPLTSYGASPHRASVSPPVK
>FUSION-ENST00000427015.1:73109-ENST00000367469.5:117830|4333
MICPPRPPK
>FUSION-ENST00000485798.5:13221-ENST00000362079.2:358|696
FNRQGLVLVPR
>FUSION-ENST00000427015.1:73109-ENST00000367469.5:117830|2534
YTCRNQPR
>FUSION-ENST00000427015.1:73109-ENST00000367469.5:117830|3032
VVFSVLYR
>FUSION-ENST00000427015.1:73109-ENST00000367469.5:117830|2646
HENHWNPGGRGCSEPR
>FUSION-ENST00000427015.1:73109-ENST00000367469.5:117830|4313
MLFDGEETRTSR
>FUSION-ENST00000427015.1:73109-ENST00000367469.5:117830|3094
CGTCDCILTRIGSLFV
>FUSION-ENST00000427015.1:73109-ENST00000367469.5:117830|2395
RSALSFYDFFSIKPSK
>FUSION-ENST00000427015.1:73109-ENST00000367469.5:117830|804
CLFISFAHFLMGLFVFFL
>FUSION-ENST00000427015.1:73109-ENST00000367469.5:117830|1494
MVNCGPKIFNGKFWK
>ENST00000520378.1|SNV-26-C-T|6
ASVCDPRPPLRVDSAANR
>FUSION-ENST00000427015.1:73109-ENST00000367469.5:117830|586
YEFIADFVASTTSVRTFKTSHIFC
>FUSION-ENST00000427015.1:73109-ENST00000367469.5:117830|1069
LEDMKLK
>FUSION-ENST00000427015.1:73109-ENST00000367469.5:117830|2790
MSELFTGSHILFFSFLCHF
>FUSION-ENST00000485798.5:13221-ENST00000362079.2:358|605
DGWVGGWMDG
>FUSION-ENST00000427015.1:73109-ENST00000367469.5:117830|165
GENQKEGTEK
>FUSION-ENST00000485798.5:13221-ENST00000362079.2:358|741
LKRSSCLSLWSSWDCR
>FUSION-ENST00000427015.1:73109-ENST00000367469.5:117830|2226
ISSCGWNSDK
>FUSION-ENST00000427015.1:73109-ENST00000367469.5:117830|579
HKLDPYLFSIPR
>FUSION-ENST00000485798.5:13221-ENST00000362079.2:358|810
CLSNPIKALVLRDLELWR
>ENST00000356889.8|INDEL-95620-A-AA|4
MMQAGKKIQR
>FUSION-ENST00000427015.1:73109-ENST00000367469.5:117830|2976
LRNLQFSSHCFDIIITNDNSR
>FUSION-ENST00000427015.1:73109-ENST00000367469.5:117830|2380
MLLIILFYMYK
>FUSION-ENST00000485798.5:13221-ENST00000362079.2:358|793
MAKPHLYQKCR
>FUSION-ENST00000427015.1:73109-ENST00000367469.5:117830|1632
TEVEICDQLAFNFVQINLR
>FUSION-ENST00000485798.5:13221-ENST00000362079.2:358|762
DYPCSLGDGR
>FUSION-ENST00000427015.1:73109-ENST00000367469.5:117830|3692
MKNIIKR
>FUSION-ENST00000427015.1:73109-ENST00000367469.5:117830|417
MRVIPALREAEAR
>ENST00000651078.1|SNV-8833-C-T|5
MQRPGHRVATASAPQSLCGR
>FUSION-ENST00000427015.1:73109-ENST00000367469.5:117830|2892
HLFYALANCHTPF
>FUSION-ENST00000427015.1:73109-ENST00000367469.5:117830|1561
WELDKMIR
>ENST00000353507.9|SNV-29868-C-G|1
ECSNDCEDNPTRNRGFSK
>FUSION-ENST00000427015.1:73109-ENST00000367469.5:117830|1214
EFQKGLEKHVLLLLHSCQSVK
>FUSION-ENST00000485798.5:13221-ENST00000362079.2:358|142
VQAILLPQPPE
>FUSION-ENST00000427015.1:73109-ENST00000367469.5:117830|354
ILDGAAKGGLKEK
>FUSION-ENST00000427015.1:73109-ENST00000367469.5:117830|1635
MSLQLIFMF
>FUSION-ENST00000427015.1:73109-ENST00000367469.5:117830|3974
MYIFANLLLCIYIHTHIRM
>FUSION-ENST00000427015.1:73109-ENST00000367469.5:117830|3451
IEGGGVR
>FUSION-ENST00000427015.1:73109-ENST00000367469.5:117830|154
GVFNENAK
>FUSION-ENST00000427015.1:73109-ENST00000367469.5:117830|3479
SKEERVAWGWGWG
>FUSION-ENST00000427015.1:73109-ENST00000367469.5:117830|3868
VLDGNFFQ
>FUSION-ENST00000427015.1:73109-ENST00000367469.5:117830|1909
GNKTFGR
>ENST00000388975.4|SNV-19740-C-T|2
VHVCFYFISPTGHSLK
>FUSION-ENST00000427015.1:73109-ENST00000367469.5:117830|1991
HKLIIHTGFG
>ENST00000361999.7|SNV-88866-A-T|1
TLEKIQEEERK
>FUSION-ENST00000427015.1:73109-ENST00000367469.5:117830|2234
MVSFSSSILYLRGLKISSCGWNSDK
>ENST00000338051.4|SNV-9495-C-T|4
RGWPSGTTKSAGYR
>FUSION-ENST00000427015.1:73109-ENST00000367469.5:117830|3987
YKNFCPKQK
>FUSION-ENST00000427015.1:73109-ENST00000367469.5:117830|853
MFPFLCPCDLIVQFPPMSENMR
>ENST00000558787.1|SNV-113132-C-G|6
MSFRFMK
>FUSION-ENST00000427015.1:73109-ENST00000367469.5:117830|143
MRQEHCM
>FUSION-ENST00000485798.5:13221-ENST00000362079.2:358|575
DEWVDAWMDGWLDGWIK
>FUSION-ENST00000427015.1:73109-ENST00000367469.5:117830|2339
MGLKCGLDSMS
>FUSION-ENST00000485798.5:13221-ENST00000362079.2:358|585
MGGWMHG
>ENST00000297866.9|SNV-48078-A-T|1
SIDHHKHFRPIFTKVPR
>FUSION-ENST00000485798.5:13221-ENST00000362079.2:358|262
VLISNLVIRPPRPPKVLGLQV
>FUSION-ENST00000427015.1:73109-ENST00000367469.5:117830|3773
WRHKTCLMQACHR
>FUSION-ENST00000427015.1:73109-ENST00000367469.5:117830|928
EMNNPGRCSMLIPNA
>FUSION-ENST00000427015.1:73109-ENST00000367469.5:117830|1692
QGVLQPISCVYQGVAVFKFIVPK
>FUSION-ENST00000427015.1:73109-ENST00000367469.5:117830|1804
GFHCVSQDGLDLLTS
>FUSION-ENST00000485798.5:13221-ENST00000362079.2:358|789
MFPEHLL
>FUSION-ENST00000485798.5:13221-ENST00000362079.2:358|88
IWRLWRT
>FUSION-ENST00000427015.1:73109-ENST00000367469.5:117830|382
MIFNNRPLET
>FUSION-ENST00000427015.1:73109-ENST00000367469.5:117830|4066
MLCVRTVCVLQPVSAFVLAAK
>FUSION-ENST00000485798.5:13221-ENST00000362079.2:358|110
GQEQSWK
>FUSION-ENST00000427015.1:73109-ENST00000367469.5:117830|4317
MTHMLFDGEETRTSRASHAYW
>FUSION-ENST00000427015.1:73109-ENST00000367469.5:117830|2012
EQLAYFKK
>FUSION-ENST00000427015.1:73109-ENST00000367469.5:117830|2095
MNESEAHSSIK
>ENST00000200639.9|SNV-20298-G-A|1
YNSLSTLEK
>FUSION-ENST00000485798.5:13221-ENST00000362079.2:358|541
AGRAEFR
>FUSION-ENST00000427015.1:73109-ENST00000367469.5:117830|2698
ECYSVILEK
>FUSION-ENST00000427015.1:73109-ENST00000367469.5:117830|3830
CVVRQALLFHL
>FUSION-ENST00000427015.1:73109-ENST00000367469.5:117830|4354
TDLLSLQNEMRYCRDGR
>FUSION-ENST00000427015.1:73109-ENST00000367469.5:117830|2617
IIQREFKTLAI
>FUSION-ENST00000427015.1:73109-ENST00000367469.5:117830|91
MLYLNPR
>ENST00000372371.8|MNV-45516-ATTGA-A|1
CFFLMTALFSSSSPWNGLGF
>FUSION-ENST00000427015.1:73109-ENST00000367469.5:117830|2096
MSFFPSH
>ENST00000273146.6|SNV-53365-C-T|3
RDIILSGHPRLSTQHVVLLR
>FUSION-ENST00000427015.1:73109-ENST00000367469.5:117830|1946
DILHGGR
>FUSION-ENST00000485798.5:13221-ENST00000362079.2:358|455
ITKVRLR
>FUSION-ENST00000427015.1:73109-ENST00000367469.5:117830|3302
MKWVEGCPSIEK
>ENST00000415922.7|SNV-21613-G-T|1
NFGHSSDLLVHQR
>FUSION-ENST00000427015.1:73109-ENST00000367469.5:117830|257
MIFKAMR
>ENST00000537235.2|SNV-12708-G-A|2
CNVCRNRFTTR
>FUSION-ENST00000427015.1:73109-ENST00000367469.5:117830|913
DVLIVFIALAVFYPM
>FUSION-ENST00000427015.1:73109-ENST00000367469.5:117830|1457
MENFGNK
>FUSION-ENST00000427015.1:73109-ENST00000367469.5:117830|2535
LKYTCRNQPR
>FUSION-ENST00000427015.1:73109-ENST00000367469.5:117830|1104
LLPCQLIRR
>ENST00000286452.5|SNV-31424-T-A|1
GHSAQIAKPVRPGHYPASSPTNP
>FUSION-ENST00000427015.1:73109-ENST00000367469.5:117830|3450
IEGGGVRVR
>FUSION-ENST00000427015.1:73109-ENST00000367469.5:117830|1516
SLTEGFMILNHRVQMVSAS
>FUSION-ENST00000427015.1:73109-ENST00000367469.5:117830|1994
SWRPAWPTW
>FUSION-ENST00000427015.1:73109-ENST00000367469.5:117830|381
IFNNRPLET
>FUSION-ENST00000427015.1:73109-ENST00000367469.5:117830|2644
LHHCTPSWVTE
>FUSION-ENST00000427015.1:73109-ENST00000367469.5:117830|3512
LLVIYINATQK
>FUSION-ENST00000427015.1:73109-ENST00000367469.5:117830|1893
RFSTELGIKHPNK
>ENST00000367187.7|SNV-25731-C-T|6
EGRGPLDFSKDTFGKPVAR
>ENST00000271835.3|SNV-3406-T-A|1
EFQVLVFKVAQACFK
>FUSION-ENST00000427015.1:73109-ENST00000367469.5:117830|3682
MEGKGGFNLCR
>FUSION-ENST00000427015.1:73109-ENST00000367469.5:117830|2846
TASFRFL
>FUSION-ENST00000427015.1:73109-ENST00000367469.5:117830|275
MNLEIWTRNK
>FUSION-ENST00000427015.1:73109-ENST00000367469.5:117830|2023
MYHILLSK
>FUSION-ENST00000427015.1:73109-ENST00000367469.5:117830|1268
ACDVKHVAT
>FUSION-ENST00000427015.1:73109-ENST00000367469.5:117830|2623
YYINLAKENGLKVLK
>FUSION-ENST00000427015.1:73109-ENST00000367469.5:117830|2888
EQASFLCLGK
>ENST00000523143.1|SNV-9072-T-A|2
MKMYRMCMVM
>FUSION-ENST00000427015.1:73109-ENST00000367469.5:117830|1022
YVLFNFFPKWTTGLFYWCS
>FUSION-ENST00000556677.1:74324-ENST00000662547.1:26426|6
ILGIQAALRR
>FUSION-ENST00000427015.1:73109-ENST00000367469.5:117830|3576
TEAEFQPMFLGFL
>ENST00000539924.5|MNV-99-TT-T|5
RVRMGASGR
>FUSION-ENST00000427015.1:73109-ENST00000367469.5:117830|1491
MAPKCRSNDAGILL
>FUSION-ENST00000427015.1:73109-ENST00000367469.5:117830|43
YLSKFTFFLD
>FUSION-ENST00000485798.5:13221-ENST00000362079.2:358|253
LFSVSLDWVLQEAELFWLLLFLR
>FUSION-ENST00000427015.1:73109-ENST00000367469.5:117830|3705
FFFPGLIK
>FUSION-ENST00000427015.1:73109-ENST00000367469.5:117830|935
MFSTESLR
>FUSION-ENST00000427015.1:73109-ENST00000367469.5:117830|1800
RGIQAPSTFNFLEKK
>ENST00000429220.5|MNV-83-CC-C|15
GAVEPGPRGLPSPR
>ENST00000643759.2|SNV-59071-G-T|2
HEALENDFAVHETRVQNVCAQ
>FUSION-ENST00000427015.1:73109-ENST00000367469.5:117830|3368
DGGRGLGSKAMGHR
>FUSION-ENST00000427015.1:73109-ENST00000367469.5:117830|625
STIELSFLPILKR
>FUSION-ENST00000427015.1:73109-ENST00000367469.5:117830|3397
SGCHWEGLEGKL
>ENST00000484882.1|SNV-94254-C-T|3
MRTVLWPLPVPMQLSF
>FUSION-ENST00000427015.1:73109-ENST00000367469.5:117830|1938
ESMCGEKPLDLVRLIHCHKNSMGK
>FUSION-ENST00000427015.1:73109-ENST00000367469.5:117830|336
SCLYKKSAR
>FUSION-ENST00000485798.5:13221-ENST00000362079.2:358|118
AKPRFERWAK
>ENST00000401878.8|SNV-97404-G-A|2
RPIQQMQPTAPR
>ENST00000367187.7|SNV-25731-C-T|3
DTFGKPVAR
>FUSION-ENST00000427015.1:73109-ENST00000367469.5:117830|3805
INISVGQSFRSR
>FUSION-ENST00000427015.1:73109-ENST00000367469.5:117830|573
FYSSLSHT
>FUSION-ENST00000427015.1:73109-ENST00000367469.5:117830|2619
VLKIIQREFK
>ENST00000611519.4|SNV-391434-G-A|4
LQEALEFETKQR
>FUSION-ENST00000427015.1:73109-ENST00000367469.5:117830|339
VKSCLYK
>ENST00000278616.8|INDEL-85445-T-TA|8
ITKNNACCCGLHEK
>FUSION-ENST00000427015.1:73109-ENST00000367469.5:117830|506
MQVALPQKNK
>FUSION-ENST00000427015.1:73109-ENST00000367469.5:117830|688
MVSHCGFNLHFSDGQ
>ENST00000524792.5|INDEL-85445-T-TA|10
RADPQPLQTWIQSQSTFSDAVWIKK
>FUSION-ENST00000427015.1:73109-ENST00000367469.5:117830|3554
SFCQWLLASDLF
>FUSION-ENST00000427015.1:73109-ENST00000367469.5:117830|4040
MRTEIVSPGSLSKPHSSSLSEGR
>FUSION-ENST00000427015.1:73109-ENST00000367469.5:117830|1008
MVFQIFLLR
>FUSION-ENST00000427015.1:73109-ENST00000367469.5:117830|182
TGKLTQLNDLWTNGSFQ
>FUSION-ENST00000427015.1:73109-ENST00000367469.5:117830|265
MSNFGLQKNNLGDVGMLMIFK
>FUSION-ENST00000427015.1:73109-ENST00000367469.5:117830|4194
AETLCLLK
>FUSION-ENST00000427015.1:73109-ENST00000367469.5:117830|199
VACHSFTFCICGAK
>FUSION-ENST00000427015.1:73109-ENST00000367469.5:117830|2915
MRAVVFNFSFSR
>FUSION-ENST00000427015.1:73109-ENST00000367469.5:117830|2944
SKNKTNQHPR
>FUSION-ENST00000485798.5:13221-ENST00000362079.2:358|208
LPTLVSNA
>ENST00000368059.7|MNV-27189-TCT-T|3
TSAKLSSYTEDIK
>FUSION-ENST00000427015.1:73109-ENST00000367469.5:117830|2022
YHILLSK
>ENST00000339553.9|SNV-28784-C-G|4
IMRQIQEEPLDSLSSCVR
>FUSION-ENST00000427015.1:73109-ENST00000367469.5:117830|3865
ATSSNRR
>ENST00000424383.4|SNV-58864-G-A|3
EEEEFMATGHALR
>FUSION-ENST00000427015.1:73109-ENST00000367469.5:117830|3433
WTGFAQSK
>FUSION-ENST00000427015.1:73109-ENST00000367469.5:117830|1874
MLVGQAGLK
>FUSION-ENST00000556677.1:74324-ENST00000662547.1:26426|13
MPRWTSGGERILGIQAALR
>FUSION-ENST00000427015.1:73109-ENST00000367469.5:117830|2876
YTQPVPLI
>ENST00000218436.7|SNV-47091-T-C|1
RPQLELHVAAAARLTLR
>FUSION-ENST00000427015.1:73109-ENST00000367469.5:117830|1433
MGFSTLHGFR
>FUSION-ENST00000485798.5:13221-ENST00000362079.2:358|4
KLPVTVPGCPR
>ENST00000646172.1|SNV-126177-G-A|1
GITGHEVCNYFWNVDVR
>FUSION-ENST00000485798.5:13221-ENST00000362079.2:358|501
APAVPVFENHQSK
>FUSION-ENST00000427015.1:73109-ENST00000367469.5:117830|2927
LWFLYPFYC
>ENST00000320002.3|SNV-826-C-G|1
FISVFYTMVTPTLNPIIYTLRNK
>ENST00000498523.1|SNV-180369-G-C|3
LMQSAVK
>FUSION-ENST00000427015.1:73109-ENST00000367469.5:117830|2323
ATGVEIK
>FUSION-ENST00000427015.1:73109-ENST00000367469.5:117830|2713
MGFSHTSK
>FUSION-ENST00000427015.1:73109-ENST00000367469.5:117830|3422
MSSARMSQSLQTRTSLYWTR
>FUSION-ENST00000427015.1:73109-ENST00000367469.5:117830|489
QFTYIILFLMIILQKSSFQTCK
>FUSION-ENST00000427015.1:73109-ENST00000367469.5:117830|3864
MATSSNRRLLHVH
>FUSION-ENST00000485798.5:13221-ENST00000362079.2:358|175
MAWHLVSRHYMLVFIMVIIVSIR
>FUSION-ENST00000485798.5:13221-ENST00000362079.2:358|683
MHGRVGRWMGSWMDGR
>FUSION-ENST00000427015.1:73109-ENST00000367469.5:117830|512
MSYPNLR
>ENST00000391975.5|SNV-68802-G-A|1
EIHDKFPEVIINFPDPAQK
>FUSION-ENST00000427015.1:73109-ENST00000367469.5:117830|1824
YPRQCFEWYNLEILWKSK
>FUSION-ENST00000427015.1:73109-ENST00000367469.5:117830|3258
NSNKFVVECHYSFYFLNDE
>FUSION-ENST00000485798.5:13221-ENST00000362079.2:358|125
MITAHCSLNLLGSSNPPT
>FUSION-ENST00000427015.1:73109-ENST00000367469.5:117830|645
AQQKAGI
>FUSION-ENST00000427015.1:73109-ENST00000367469.5:117830|1962
MDSHFHMAEEASPSWRK
>FUSION-ENST00000427015.1:73109-ENST00000367469.5:117830|3358
MGHRHCK
>FUSION-ENST00000427015.1:73109-ENST00000367469.5:117830|843
RLVFCSCDSLLRMMISNFIHVPTK
>FUSION-ENST00000427015.1:73109-ENST00000367469.5:117830|118
PRIKQPGFFFFPM
>FUSION-ENST00000427015.1:73109-ENST00000367469.5:117830|2410
MILYCYLK
>FUSION-ENST00000427015.1:73109-ENST00000367469.5:117830|3656
TALLLFCFFTFISVWGKREK
>ENST00000279392.8|SNV-2565-G-C|2
EQAAEVASLDVANIISGSGRPRR
>FUSION-ENST00000427015.1:73109-ENST00000367469.5:117830|3737
MYSILLR
>FUSION-ENST00000427015.1:73109-ENST00000367469.5:117830|3281
DRYTTICLPIHLLMGVWVVSSL
>FUSION-ENST00000427015.1:73109-ENST00000367469.5:117830|3108
SNVKNLFHRFCLVCSHFK
>ENST00000378330.7|SNV-207410-C-A|1
SWYIADIFTDESEDDRDS
>FUSION-ENST00000427015.1:73109-ENST00000367469.5:117830|4034
MCLSCSSPFPHFFR
>FUSION-ENST00000427015.1:73109-ENST00000367469.5:117830|3377
EEAGRVPR
>FUSION-ENST00000380872.9:5134-ENST00000432950.1:6455|5
SIRVSNFNRR
>FUSION-ENST00000427015.1:73109-ENST00000367469.5:117830|3829
MKSLKHYQNMTQR
>FUSION-ENST00000427015.1:73109-ENST00000367469.5:117830|3524
LGTILETGSTNL
>FUSION-ENST00000427015.1:73109-ENST00000367469.5:117830|773
NVYDVPIQKLIMINEKCYK
>FUSION-ENST00000427015.1:73109-ENST00000367469.5:117830|3789
HVFLIYGLIYL
>FUSION-ENST00000427015.1:73109-ENST00000367469.5:117830|270
NKEQQNMMYFRW
>FUSION-ENST00000427015.1:73109-ENST00000367469.5:117830|1797
MIHLSQPPKVLGLQA
>FUSION-ENST00000427015.1:73109-ENST00000367469.5:117830|3420
MSQSLQTR
>ENST00000244364.10|INDEL-399146-A-AA|4
NEAGDTAGK
>ENST00000366647.9|SNV-29650-G-A|1
DSEVVDGLMLQHITLLMCSAYR
>FUSION-ENST00000427015.1:73109-ENST00000367469.5:117830|2778
LVRNLLYIVCEAPK
>FUSION-ENST00000485798.5:13221-ENST00000362079.2:358|283
TAPLYSSLGDR
>FUSION-ENST00000427015.1:73109-ENST00000367469.5:117830|2783
MSFLTLISFVSVFLLSFF
>FUSION-ENST00000485798.5:13221-ENST00000362079.2:358|388
CKGFGRAW
>FUSION-ENST00000427015.1:73109-ENST00000367469.5:117830|2073
MTQDEQDSGYYEAAV
>ENST00000532687.5|SNV-215-G-A|3
SGRSDRCPPESDWEDRPPR
>FUSION-ENST00000427015.1:73109-ENST00000367469.5:117830|4209
LHCSSASGK
>ENST00000621681.4|SNV-362990-C-A|2
GSRCVLSLAHEDR
>ENST00000396005.8|SNV-19845-C-T|2
RHTFWTITVGGTFTWLGIYGVN
>FUSION-ENST00000427015.1:73109-ENST00000367469.5:117830|583
VVLLPPDFSLALNLVHNHAVESCR
>FUSION-ENST00000427015.1:73109-ENST00000367469.5:117830|3592
EPHVLPHSFDKKPSK
>FUSION-ENST00000485798.5:13221-ENST00000362079.2:358|637
MDGWIDGWMDG
>FUSION-ENST00000485798.5:13221-ENST00000362079.2:358|760
DYPCSLGDGRQR
>FUSION-ENST00000427015.1:73109-ENST00000367469.5:117830|2722
SFKFLSTFKK
>FUSION-ENST00000427015.1:73109-ENST00000367469.5:117830|3643
MSLEFLVQSLVGKTRQSK
>FUSION-ENST00000427015.1:73109-ENST00000367469.5:117830|539
MGEGNSLFAVLK
>FUSION-ENST00000427015.1:73109-ENST00000367469.5:117830|737
QLRELFFPLR
>FUSION-ENST00000427015.1:73109-ENST00000367469.5:117830|4200
LNTWVMK
>FUSION-ENST00000427015.1:73109-ENST00000367469.5:117830|1243
IMGTFAH
>ENST00000498523.1|SNV-180369-G-C|14
EEEWWMFLSR
>FUSION-ENST00000485798.5:13221-ENST00000362079.2:358|673
MDGRVDGWVGG
>ENST00000368799.2|SNV-16156-G-C|2
CSGSASRNHLGSAWEQSR
>FUSION-ENST00000427015.1:73109-ENST00000367469.5:117830|3010
RGLFTHR
>FUSION-ENST00000427015.1:73109-ENST00000367469.5:117830|2393
RSALSFYDFFSIKPSKNQKPSLR
>FUSION-ENST00000427015.1:73109-ENST00000367469.5:117830|996
YSHCFLFVECWK
>FUSION-ENST00000427015.1:73109-ENST00000367469.5:117830|3124
RCYTLAGGK
>FUSION-ENST00000485798.5:13221-ENST00000362079.2:358|409
RDPPHLAPK
>FUSION-ENST00000427015.1:73109-ENST00000367469.5:117830|2465
MLFLLFLIKASHLTAHYEETTR
>FUSION-ENST00000427015.1:73109-ENST00000367469.5:117830|3642
SLEFLVQSLVGKTRQSK
>FUSION-ENST00000427015.1:73109-ENST00000367469.5:117830|1103
MGHCCHCWHIFAAFIALN
>FUSION-ENST00000427015.1:73109-ENST00000367469.5:117830|2909
TNKIEHLFPIQAVFTLHRIAVL
>FUSION-ENST00000427015.1:73109-ENST00000367469.5:117830|1153
MPGTTEPQR
>FUSION-ENST00000427015.1:73109-ENST00000367469.5:117830|2794
GFCNFAQAQTPGLKQSAHIGLPK
>ENST00000529712.5|MNV-25161-TT-T|4
WCDCGELSVFLGR
>FUSION-ENST00000485798.5:13221-ENST00000362079.2:358|427
VTLLSKCCGRAASTECSYGAFYR
>FUSION-ENST00000427015.1:73109-ENST00000367469.5:117830|851
MFPFLCPCDLIVQFPPMSENMRR
>FUSION-ENST00000427015.1:73109-ENST00000367469.5:117830|333
MPLYSSLGDSVSK
>FUSION-ENST00000485798.5:13221-ENST00000362079.2:358|74
TLCLSPGHPGPCPVR
>FUSION-ENST00000427015.1:73109-ENST00000367469.5:117830|2278
MFQRFVQFITYHLINYFCCTK
>FUSION-ENST00000427015.1:73109-ENST00000367469.5:117830|797
MVFLVLDP
>ENST00000604046.1|SNV-6497-C-T|1
AEPLPPEPSAVPSEAELQHLRK
>ENST00000532687.5|SNV-215-G-A|2
SDRCPPESDWEDRPPR
>FUSION-ENST00000427015.1:73109-ENST00000367469.5:117830|631
VKLYMKK
>FUSION-ENST00000427015.1:73109-ENST00000367469.5:117830|1577
AALANEYNLPYTPVVNR
>FUSION-ENST00000427015.1:73109-ENST00000367469.5:117830|2084
LKMQIVFTPD
>FUSION-ENST00000427015.1:73109-ENST00000367469.5:117830|1064
MNIPFRA
>FUSION-ENST00000427015.1:73109-ENST00000367469.5:117830|596
TEVLLNYLSCQY
>FUSION-ENST00000427015.1:73109-ENST00000367469.5:117830|103
MKSNYWNAVYFKR
>FUSION-ENST00000427015.1:73109-ENST00000367469.5:117830|1737
HILSPVTMAVGTEKVSWEL
>FUSION-ENST00000485798.5:13221-ENST00000362079.2:358|177
MAWHLVSR
>FUSION-ENST00000427015.1:73109-ENST00000367469.5:117830|3952
QSYIYTRL
>ENST00000305533.10|SNV-10121-G-T|1
GPGENGDDI
>ENST00000317868.9|INDEL-79963-C-CT|2
DYDFTSTTTNEEDLFFR
>FUSION-ENST00000427015.1:73109-ENST00000367469.5:117830|1442
VSEVGGCCREK
>ENST00000476438.1|SNV-15276-C-T|4
VPSSAACYPCSWREVPCPSAR
>ENST00000489181.5|SNV-3835-G-T|7
FQHLLRGSCCLVVTCLRR
>FUSION-ENST00000427015.1:73109-ENST00000367469.5:117830|3184
MNLEIFLSLIFWNICIKLALLLP
>ENST00000539924.5|MNV-99-TT-T|7
HFFFLLRPPLWRR
>FUSION-ENST00000427015.1:73109-ENST00000367469.5:117830|2414
NFCDLLK
>FUSION-ENST00000485798.5:13221-ENST00000362079.2:358|288
MVMHACGPTSLGS
>FUSION-ENST00000427015.1:73109-ENST00000367469.5:117830|309
EAGRGDSCL
>ENST00000440884.7|SNV-113132-C-G|2
NMSFRFMKSR
>FUSION-ENST00000427015.1:73109-ENST00000367469.5:117830|145
GNTRIMSR
>FUSION-ENST00000427015.1:73109-ENST00000367469.5:117830|4029
MSCTIIK
>FUSION-ENST00000427015.1:73109-ENST00000367469.5:117830|7
ESKSFSLCPGPPSKK
>ENST00000504022.1|SNV-82675-A-G|5
RLLEGYIPK
>ENST00000244364.10|INDEL-399146-A-AA|3
NEAGDTAGKEADK
>FUSION-ENST00000427015.1:73109-ENST00000367469.5:117830|2969
MTTVENAHDDFEIILTSWVIRKHFR
>FUSION-ENST00000427015.1:73109-ENST00000367469.5:117830|59
LGLLTPSFKK
>ENST00000393313.5|MNV-58098-ACACATCGAGTTGCACACAGATGGAA-A|1
ITFMLNSTSVLFALMKLVGNVM
>FUSION-ENST00000427015.1:73109-ENST00000367469.5:117830|2108
MNYCFKKTLPSCR
>FUSION-ENST00000485798.5:13221-ENST00000362079.2:358|330
SSSDRRCHGCGCCSRPR
>FUSION-ENST00000427015.1:73109-ENST00000367469.5:117830|2445
ILLMGCDRLVVSLPSSHMK
>FUSION-ENST00000427015.1:73109-ENST00000367469.5:117830|2098
TLRFPLPHLLVL
>ENST00000357504.7|SNV-24710-A-G|1
TIQSGLVSVGLYEHLER
>FUSION-ENST00000427015.1:73109-ENST00000367469.5:117830|1843
MQNLKEWK
>ENST00000545851.5|SNV-187560-G-A|3
ATNTSTRVRNPT
>FUSION-ENST00000485798.5:13221-ENST00000362079.2:358|584
WVGGWMDEWMDGR
>FUSION-ENST00000427015.1:73109-ENST00000367469.5:117830|4084
LGLPSSWDYR
>FUSION-ENST00000427015.1:73109-ENST00000367469.5:117830|3646
SLEFLVQSLVGK
>FUSION-ENST00000427015.1:73109-ENST00000367469.5:117830|1403
HYRGDKEIFEENVSR
>ENST00000371730.6|SNV-46397-A-G|6
VLASDAAAFLKKSGLPDLVLGK
>FUSION-ENST00000427015.1:73109-ENST00000367469.5:117830|236
MVKPCLY
>FUSION-ENST00000485798.5:13221-ENST00000362079.2:358|768
PMDYPCSLGDGR
>FUSION-ENST00000427015.1:73109-ENST00000367469.5:117830|2965
NLQFSSHCFDIIITNDNSRKCT
>FUSION-ENST00000427015.1:73109-ENST00000367469.5:117830|1173
HILETKWLGK
>FUSION-ENST00000427015.1:73109-ENST00000367469.5:117830|1596
GLRYDMGWG
>ENST00000532811.1|SNV-18363-A-C|3
KIWTHRQK
>FUSION-ENST00000427015.1:73109-ENST00000367469.5:117830|4238
MTSDNVSLPH
>FUSION-ENST00000427015.1:73109-ENST00000367469.5:117830|4081
MEFLLCTFH
>ENST00000636523.1|SNV-129239-A-G|1
HVAASVEM
>FUSION-ENST00000427015.1:73109-ENST00000367469.5:117830|3833
YSISHVVKR
>ENST00000487943.5|SNV-98918-T-C|6
MKGALFHLQNFLER
>ENST00000490885.6|SNV-5066-A-G|1
RYHRLPLTR
>FUSION-ENST00000427015.1:73109-ENST00000367469.5:117830|2566
APVWTTLAPFHFLIFTSAFSSK
>FUSION-ENST00000427015.1:73109-ENST00000367469.5:117830|3571
VIWPATINQLK
>FUSION-ENST00000427015.1:73109-ENST00000367469.5:117830|3984
QKSQIHTK
>ENST00000636523.1|SNV-129239-A-G|2
TALGKHVAASVEM
>FUSION-ENST00000427015.1:73109-ENST00000367469.5:117830|1189
MHSVGRHPK
>ENST00000424383.4|SNV-58864-G-A|5
HKEEEEFMATGHALR
>FUSION-ENST00000485798.5:13221-ENST00000362079.2:358|712
MWDLVRLGK
>FUSION-ENST00000427015.1:73109-ENST00000367469.5:117830|1079
SRERPGSGSR
>FUSION-ENST00000427015.1:73109-ENST00000367469.5:117830|237
TVSQVSDAA
>FUSION-ENST00000427015.1:73109-ENST00000367469.5:117830|3948
FTPSSPGVDSIPK
>FUSION-ENST00000427015.1:73109-ENST00000367469.5:117830|90
MLYLNPRCDSCFLGFK
>FUSION-ENST00000427015.1:73109-ENST00000367469.5:117830|2545
MLQSPTSCPGAIR
>ENST00000618192.4|SNV-500082-G-A|5
SLGEFIKELAQDAEAVNEK
>FUSION-ENST00000427015.1:73109-ENST00000367469.5:117830|1774
MFFTHHLSNEK
>FUSION-ENST00000485798.5:13221-ENST00000362079.2:358|764
PMDYPCSLGDGRQRAGLYESEHQG
>ENST00000359154.6|SNV-155430-G-C|2
ARFYYVDHNTR
>FUSION-ENST00000427015.1:73109-ENST00000367469.5:117830|471
SLSYIPICSKK
>FUSION-ENST00000427015.1:73109-ENST00000367469.5:117830|4009
AKPGLEQLCNRI
>FUSION-ENST00000427015.1:73109-ENST00000367469.5:117830|2841
MHFSPYGYPVDLVSCI
>FUSION-ENST00000485798.5:13221-ENST00000362079.2:358|69
MVKPRFY
>FUSION-ENST00000427015.1:73109-ENST00000367469.5:117830|82
MEILQAENGHIWLSQKSCFK
>FUSION-ENST00000427015.1:73109-ENST00000367469.5:117830|1120
MPGSTAVAWQLQLCLGRR
>FUSION-ENST00000485798.5:13221-ENST00000362079.2:358|54
DGVIWSHWERSR
>FUSION-ENST00000427015.1:73109-ENST00000367469.5:117830|2020
YHILLSKGLGFSR
>FUSION-ENST00000427015.1:73109-ENST00000367469.5:117830|2770
MEILGVQIFKVFQVGHFLFVTN
>FUSION-ENST00000427015.1:73109-ENST00000367469.5:117830|1290
IHFYKLLFKPSGMQSIFFSK
>FUSION-ENST00000427015.1:73109-ENST00000367469.5:117830|1701
FNQFSCLSLLSSWDYR
>ENST00000392102.6|SNV-43383-C-T|1
TQAGLFPYPQKPSSSKDSEDTSK
>FUSION-ENST00000427015.1:73109-ENST00000367469.5:117830|885
QSETLSQKK
>FUSION-ENST00000427015.1:73109-ENST00000367469.5:117830|886
QSETLSQK
>FUSION-ENST00000485798.5:13221-ENST00000362079.2:358|403
MGPPLTVPQFPHL
>ENST00000258214.3|SNV-15407-C-T|3
EDKLVLSRNIEK
>FUSION-ENST00000427015.1:73109-ENST00000367469.5:117830|2826
MEIQNQSMC
>FUSION-ENST00000485798.5:13221-ENST00000362079.2:358|492
TQGEVASWGHKLGR
>FUSION-ENST00000427015.1:73109-ENST00000367469.5:117830|235
QPGVLRK
>FUSION-ENST00000427015.1:73109-ENST00000367469.5:117830|1556
AREGNRSGNISR
>FUSION-ENST00000427015.1:73109-ENST00000367469.5:117830|1549
LLYLCYGLNCAR
>FUSION-ENST00000427015.1:73109-ENST00000367469.5:117830|1834
VQITISFLYAR
>ENST00000267430.10|SNV-60255-T-G|2
FPVPQKDGSAVEDSSTSGASCSK
>FUSION-ENST00000427015.1:73109-ENST00000367469.5:117830|3026
NINTACHLKCLPM
>FUSION-ENST00000427015.1:73109-ENST00000367469.5:117830|202
QPTEFRVACHSFTFCICGAKVCQR
>FUSION-ENST00000427015.1:73109-ENST00000367469.5:117830|4296
DAPSRTLR
>FUSION-ENST00000427015.1:73109-ENST00000367469.5:117830|2898
MPWQIVILLSK
>FUSION-ENST00000427015.1:73109-ENST00000367469.5:117830|2446
MILLMGCDRLVVSLPSSHMK
>FUSION-ENST00000485798.5:13221-ENST00000362079.2:358|225
QGFTSILQAR
>FUSION-ENST00000427015.1:73109-ENST00000367469.5:117830|4227
KIHFDTCHFKK
>FUSION-ENST00000427015.1:73109-ENST00000367469.5:117830|3088
MFPILHGSPSFIV
>FUSION-ENST00000427015.1:73109-ENST00000367469.5:117830|2640
TLIQFFSFFLFQSMWLSK
>FUSION-ENST00000427015.1:73109-ENST00000367469.5:117830|415
VIPALREAEAR
>ENST00000526574.1|SNV-109128-C-T|3
MPQLLIK
>FUSION-ENST00000427015.1:73109-ENST00000367469.5:117830|3878
SISFSFKSAALVPNKR
>FUSION-ENST00000427015.1:73109-ENST00000367469.5:117830|1678
MAFLWFPINRLHK
>FUSION-ENST00000427015.1:73109-ENST00000367469.5:117830|3729
MTYFCLASSR
>FUSION-ENST00000427015.1:73109-ENST00000367469.5:117830|530
NQFSSSKDETTK
>FUSION-ENST00000427015.1:73109-ENST00000367469.5:117830|1655
CQLKATSARK
>FUSION-ENST00000427015.1:73109-ENST00000367469.5:117830|1585
MSSEEEDI
>FUSION-ENST00000427015.1:73109-ENST00000367469.5:117830|1098
WWCLEAWRCQEPQSPR
>FUSION-ENST00000427015.1:73109-ENST00000367469.5:117830|1110
SRPGKSTISSHSGPWDWHPSP
>ENST00000305988.5|SNV-2362-C-T|6
SEGRFHVQNLSQVEQDGRTGHGLCR
>FUSION-ENST00000427015.1:73109-ENST00000367469.5:117830|1559
MIRAREGNR
>ENST00000421412.5|SNV-3835-G-T|2
IPAPAQRK
>FUSION-ENST00000427015.1:73109-ENST00000367469.5:117830|1588
GHLDTNIDRR
>FUSION-ENST00000427015.1:73109-ENST00000367469.5:117830|3993
SYVWLGVVAHTCNPNTLGGR
>FUSION-ENST00000427015.1:73109-ENST00000367469.5:117830|2984
MDHLPCK
>FUSION-ENST00000427015.1:73109-ENST00000367469.5:117830|3116
GCFQSCVR
>FUSION-ENST00000485798.5:13221-ENST00000362079.2:358|411
SSHLSLPKCWDYRR
>FUSION-ENST00000427015.1:73109-ENST00000367469.5:117830|1472
YFEGRNSVLCLLYIHYLASVK
>FUSION-ENST00000485798.5:13221-ENST00000362079.2:358|79
GDIRLCAMAHAYNPSTLGG
>FUSION-ENST00000485798.5:13221-ENST00000362079.2:358|723
SKGHLVGESR
>FUSION-ENST00000485798.5:13221-ENST00000362079.2:358|432
LLWCLLQRKNSK
>FUSION-ENST00000427015.1:73109-ENST00000367469.5:117830|290
MNKTGKISLFMNLEIWTR
>FUSION-ENST00000427015.1:73109-ENST00000367469.5:117830|523
CFLKTSHIL
>FUSION-ENST00000427015.1:73109-ENST00000367469.5:117830|1412
MSIFLQKSK
>FUSION-ENST00000427015.1:73109-ENST00000367469.5:117830|2360
YVVADQAVHK
>FUSION-ENST00000427015.1:73109-ENST00000367469.5:117830|158
ICGLMGVFNENAK
>ENST00000558919.1|SNV-179524-T-G|2
MLWSSFRKWP
>FUSION-ENST00000427015.1:73109-ENST00000367469.5:117830|3166
IKIWMLK
>FUSION-ENST00000427015.1:73109-ENST00000367469.5:117830|920
MLWWIPR
>ENST00000372371.8|MNV-45516-ATTGA-A|5
IEKTLLGEISEYKK
>ENST00000346166.7|SNV-7550-G-C|2
LLSRITVEEGEESSR
>FUSION-ENST00000427015.1:73109-ENST00000367469.5:117830|2064
SKTQGTMKLLFEVR
>FUSION-ENST00000427015.1:73109-ENST00000367469.5:117830|2547
ISLSVRSLR
>FUSION-ENST00000427015.1:73109-ENST00000367469.5:117830|138
GLVFPGVILFVQGYLFLESC
>FUSION-ENST00000427015.1:73109-ENST00000367469.5:117830|3783
VNLSTYRFLFVAFYKIL
>FUSION-ENST00000427015.1:73109-ENST00000367469.5:117830|989
MNFKTVFRK
>ENST00000367424.4|SNV-10747-C-G|1
STDCTGK
>FUSION-ENST00000427015.1:73109-ENST00000367469.5:117830|4233
CIIGYMYYNKK
>ENST00000558919.1|SNV-179524-T-G|4
MLWSSFRK
>ENST00000523143.1|SNV-9072-T-A|1
KMYRMCMVM
>FUSION-ENST00000427015.1:73109-ENST00000367469.5:117830|3190
TSITMFNRYGEQMWLLCT
>FUSION-ENST00000427015.1:73109-ENST00000367469.5:117830|877
GTNILSKSWESISR
>FUSION-ENST00000427015.1:73109-ENST00000367469.5:117830|1394
MDIEKQQFIFFQEYYLCSRLLK
>FUSION-ENST00000427015.1:73109-ENST00000367469.5:117830|2696
NFKENSVSLTVNSLAEDLHSGAYLK
>FUSION-ENST00000427015.1:73109-ENST00000367469.5:117830|1794
GIQAPSTFNFLEKK
>FUSION-ENST00000427015.1:73109-ENST00000367469.5:117830|3278
GVWVVSSL
>ENST00000648725.1|SNV-203616-G-A|5
EGSKDNPKPLK
>FUSION-ENST00000427015.1:73109-ENST00000367469.5:117830|1001
PPTRYSHCFLFVECWK
>ENST00000539924.5|MNV-99-TT-T|3
VRMGASGRR
>FUSION-ENST00000485798.5:13221-ENST00000362079.2:358|121
FGHKAKPR
>FUSION-ENST00000427015.1:73109-ENST00000367469.5:117830|3693
MKDGGKR
>ENST00000361715.6|SNV-53996-T-C|3
NLSLAVSDCFWKTVR
>FUSION-ENST00000485798.5:13221-ENST00000362079.2:358|716
MWIMWDLVRLGK
>FUSION-ENST00000427015.1:73109-ENST00000367469.5:117830|3073
MYGKEGSAFISRFIPEESQAVQLSF
>ENST00000625026.1|SNV-988-G-C|5
FENVTSVLPTRPSSLR
>FUSION-ENST00000427015.1:73109-ENST00000367469.5:117830|2175
APCTCPVYILLETDK
>FUSION-ENST00000427015.1:73109-ENST00000367469.5:117830|2756
QESAAKVFKAR
>FUSION-ENST00000427015.1:73109-ENST00000367469.5:117830|2221
LPLIQQEAELRL
>FUSION-ENST00000427015.1:73109-ENST00000367469.5:117830|3506
MLLVNSVLFLKSIPLVYY
>ENST00000271835.3|SNV-3406-T-A|2
EFQVLVFK
>FUSION-ENST00000427015.1:73109-ENST00000367469.5:117830|3207
MVSRCGCFVLNLRWNAFTLSSLSK
>FUSION-ENST00000427015.1:73109-ENST00000367469.5:117830|1226
MYDKEKGETR
>FUSION-ENST00000427015.1:73109-ENST00000367469.5:117830|693
MSDTVYK
>ENST00000265342.12|SNV-295916-G-A|6
ITVIHSKDCFLKGDTCTMAGYTR
>FUSION-ENST00000477661.1:5134-ENST00000432950.1:6455|2
MQDWPSPSGCPTSTAGNWK
>FUSION-ENST00000427015.1:73109-ENST00000367469.5:117830|280
ISLFMNLEIWTR
>FUSION-ENST00000427015.1:73109-ENST00000367469.5:117830|3954
CNLEILWVWLQTTIIK
>ENST00000558014.5|SNV-577096-C-A|4
SRQQDREK
>FUSION-ENST00000427015.1:73109-ENST00000367469.5:117830|811
HTDFHNG
>FUSION-ENST00000427015.1:73109-ENST00000367469.5:117830|4340
MLNINHSILLVRRTLIIK
>FUSION-ENST00000427015.1:73109-ENST00000367469.5:117830|3577
MTEAEFQPMFLGFL
>FUSION-ENST00000427015.1:73109-ENST00000367469.5:117830|1479
MVSDIHWGSWNVSPLDK
>FUSION-ENST00000427015.1:73109-ENST00000367469.5:117830|350
ANVSKDLK
>ENST00000625026.1|SNV-988-G-C|3
FENVTSVLPTRPSSLRLR
>FUSION-ENST00000427015.1:73109-ENST00000367469.5:117830|2765
EGQDKIHSWASKTQHK
>FUSION-ENST00000427015.1:73109-ENST00000367469.5:117830|3686
MLNSNNNTDFSYLVLGSLALTEIP
>FUSION-ENST00000427015.1:73109-ENST00000367469.5:117830|1606
LKGCNGVKVMN
>ENST00000613419.4|SNV-44840-C-T|4
SALTLHQRTYTGEKPYQCNACGK
>FUSION-ENST00000427015.1:73109-ENST00000367469.5:117830|1178
APERLSQELPCSGSS
>FUSION-ENST00000427015.1:73109-ENST00000367469.5:117830|4174
FFFFFLEICFLVLKICNRTSHF
>FUSION-ENST00000427015.1:73109-ENST00000367469.5:117830|2277
FQRFVQFITYHLINYFCCTK
>FUSION-ENST00000427015.1:73109-ENST00000367469.5:117830|2727
MLVKLNSKSFK
>ENST00000557156.1|SNV-8833-C-T|1
VATASAPQV
>FUSION-ENST00000427015.1:73109-ENST00000367469.5:117830|2259
TKLKLGVYIAR
>ENST00000413154.5|SNV-30342-C-T|5
LCKSSGQWQTLGATR
>FUSION-ENST00000427015.1:73109-ENST00000367469.5:117830|778
MNVYDVPIQK
>FUSION-ENST00000427015.1:73109-ENST00000367469.5:117830|3385
RMKPQSSIKGLGSR
>FUSION-ENST00000427015.1:73109-ENST00000367469.5:117830|2091
MNESEAHSSIKGDFKINR
>FUSION-ENST00000427015.1:73109-ENST00000367469.5:117830|3920
NHNLWKLPPYEMCFLNK
>FUSION-ENST00000427015.1:73109-ENST00000367469.5:117830|1314
SSMLLLKGKNVCV
>FUSION-ENST00000427015.1:73109-ENST00000367469.5:117830|484
MQLHKLFPLSR
>FUSION-ENST00000427015.1:73109-ENST00000367469.5:117830|2943
NKTNQHPR
>ENST00000371936.5|SNV-10326-C-T|1
SSYFTFQLQNIVKPLPSVYLTFTR
>FUSION-ENST00000427015.1:73109-ENST00000367469.5:117830|3490
MNHPKTAEKGFK
>FUSION-ENST00000427015.1:73109-ENST00000367469.5:117830|2763
IHSWASKTQHK
>FUSION-ENST00000485798.5:13221-ENST00000362079.2:358|504
TPPCLTNFCIFSR
>FUSION-ENST00000427015.1:73109-ENST00000367469.5:117830|2913
AVVFNFSFSR
>ENST00000618192.4|SNV-500082-G-A|2
ELAQDAEAVNEKAIK
>FUSION-ENST00000427015.1:73109-ENST00000367469.5:117830|571
VVIPTHK
>FUSION-ENST00000485798.5:13221-ENST00000362079.2:358|402
GPPLTVPQFPHL
>ENST00000647755.1|SNV-492345-C-T|3
CPVPGCDGQGHITGKYVSHR
>FUSION-ENST00000427015.1:73109-ENST00000367469.5:117830|3002
RWFPILHGSPSLQGAWK
>FUSION-ENST00000427015.1:73109-ENST00000367469.5:117830|3352
AGAWEQGHGTSAL
>FUSION-ENST00000427015.1:73109-ENST00000367469.5:117830|2602
MYFLFLQGLIFFCHWSHHLFSSFVK
>FUSION-ENST00000427015.1:73109-ENST00000367469.5:117830|2492
TLVHNKATVPASGGMMFKDFK
>ENST00000621681.4|SNV-362990-C-A|3
FCSRGSRCVLSLAHEDR
>FUSION-ENST00000427015.1:73109-ENST00000367469.5:117830|3160
LKQPCIPG
>FUSION-ENST00000427015.1:73109-ENST00000367469.5:117830|2799
DVVTPVECFWLSLTFSSLK
>FUSION-ENST00000427015.1:73109-ENST00000367469.5:117830|2135
DSGIRGGWRLRPNMER
>ENST00000529712.5|MNV-25161-TT-T|3
WCDCGELSVFLGRK
>FUSION-ENST00000485798.5:13221-ENST00000362079.2:358|544
CTGDGWAFPR
>FUSION-ENST00000427015.1:73109-ENST00000367469.5:117830|1417
MYLQYLGTK
>FUSION-ENST00000427015.1:73109-ENST00000367469.5:117830|684
AFSPFLFLFPLLFTMVAK
>FUSION-ENST00000427015.1:73109-ENST00000367469.5:117830|2521
GGCLQSFTSDSRACILHAAVR
>FUSION-ENST00000427015.1:73109-ENST00000367469.5:117830|4218
KQEYYNRQM
>FUSION-ENST00000427015.1:73109-ENST00000367469.5:117830|2636
WLSKAVNFSEFYVSSLEMRELV
>FUSION-ENST00000427015.1:73109-ENST00000367469.5:117830|3834
YSISHVVK
>FUSION-ENST00000427015.1:73109-ENST00000367469.5:117830|3376
MEEAGRVPRDGGR
>ENST00000400368.1|MNV-954-GTG-G|4
SSSSVSLLCHPVQVHLLR
>FUSION-ENST00000427015.1:73109-ENST00000367469.5:117830|1931
KHVWGKTIR
>FUSION-ENST00000427015.1:73109-ENST00000367469.5:117830|4047
MLARLVANS
>FUSION-ENST00000485798.5:13221-ENST00000362079.2:358|297
GWAQWPTAVIPVLWEAEASR
>FUSION-ENST00000427015.1:73109-ENST00000367469.5:117830|334
SARHGLVCV
>ENST00000260128.8|SNV-154620-G-A|4
QFLRNQETPK
>ENST00000361255.7|SNV-125226-G-A|1
LPHSWSNVICAEVLGSMEITGEKK
>FUSION-ENST00000427015.1:73109-ENST00000367469.5:117830|765
CYKSYSSLHSTF
>FUSION-ENST00000485798.5:13221-ENST00000362079.2:358|556
MSTLSTHSGQYWAGCSLM
>FUSION-ENST00000427015.1:73109-ENST00000367469.5:117830|3922
MGCRKDVITK
>FUSION-ENST00000427015.1:73109-ENST00000367469.5:117830|141
KNEYDVIWLSFR
>ENST00000368315.8|SNV-54407-C-T|7
MALPTLPRGLFRSESLESPCGER
>FUSION-ENST00000485798.5:13221-ENST00000362079.2:358|178
GIIIKPLLSGFCGK
>ENST00000380913.8|SNV-87224-A-G|2
EHGEPLVITKVEEGSKAAAVDK
>FUSION-ENST00000427015.1:73109-ENST00000367469.5:117830|3650
AFSNLSPSQCTPTR
>FUSION-ENST00000427015.1:73109-ENST00000367469.5:117830|3345
MAGGGLGARPWDIGTVK
>FUSION-ENST00000427015.1:73109-ENST00000367469.5:117830|480
LFPLSRMPLLAQFA
>FUSION-ENST00000485798.5:13221-ENST00000362079.2:358|681
VGRWMGSWMDGR
>FUSION-ENST00000427015.1:73109-ENST00000367469.5:117830|3860
MASFLKLHEPTFPSFR
>FUSION-ENST00000427015.1:73109-ENST00000367469.5:117830|3918
KDVITKHENSIHLFVHLHQSSWMTR
>FUSION-ENST00000427015.1:73109-ENST00000367469.5:117830|1801
RGIQAPSTFNFLEK
>ENST00000466727.1|INDEL-25541-C-CAA|3
GSSWGLAAKAK
>FUSION-ENST00000427015.1:73109-ENST00000367469.5:117830|1299
MYIPLIYIPWVPLGLPSR
>ENST00000510329.1|SNV-50-G-A|9
WRGGAEPAPGRQVFR
>ENST00000478097.1|SNV-28784-C-G|3
RQIQEEPLDSLSSCVRK
>FUSION-ENST00000427015.1:73109-ENST00000367469.5:117830|931
MFSTESLREMNNPGRCSMLIPNA
>FUSION-ENST00000485798.5:13221-ENST00000362079.2:358|431
MVTLLSK
>ENST00000651989.2|SNV-471603-C-G|3
AQAGSFPVKNLTER
>FUSION-ENST00000427015.1:73109-ENST00000367469.5:117830|2396
MRSALSFYDFFSIKPSK
>FUSION-ENST00000427015.1:73109-ENST00000367469.5:117830|2013
EQLAYFK
>FUSION-ENST00000427015.1:73109-ENST00000367469.5:117830|4307
TSRASHAYW
>FUSION-ENST00000427015.1:73109-ENST00000367469.5:117830|3059
YMYFKNQNYR
>FUSION-ENST00000427015.1:73109-ENST00000367469.5:117830|1218
LEENHALCGKASQREFQK
>FUSION-ENST00000427015.1:73109-ENST00000367469.5:117830|1467
MCDEGRK
>FUSION-ENST00000427015.1:73109-ENST00000367469.5:117830|756
MSSMICK
>FUSION-ENST00000485798.5:13221-ENST00000362079.2:358|312
VASLPASR
>FUSION-ENST00000427015.1:73109-ENST00000367469.5:117830|298
LPRISIYR
>FUSION-ENST00000427015.1:73109-ENST00000367469.5:117830|2449
LIYPVSICYY
>ENST00000227322.8|MNV-83-CC-C|7
LPLITCSGPSAPR
>FUSION-ENST00000427015.1:73109-ENST00000367469.5:117830|2775
NLLYIVCEAPKSSLV
>FUSION-ENST00000427015.1:73109-ENST00000367469.5:117830|4090
SFISFIEYFLYLIK
>ENST00000625129.1|SNV-603-G-T|2
SRPGSLHAGDWAAPR
>FUSION-ENST00000485798.5:13221-ENST00000362079.2:358|621
MSGWMDG
>ENST00000278616.8|INDEL-85445-T-TA|10
CCLDKKITK
>ENST00000524279.1|SNV-3845-G-C|2
VSHKSAFCK
>FUSION-ENST00000427015.1:73109-ENST00000367469.5:117830|2050
MLWEEIEGLRSER
>FUSION-ENST00000427015.1:73109-ENST00000367469.5:117830|881
LIRGTNILSK
>FUSION-ENST00000485798.5:13221-ENST00000362079.2:358|171
HYMLVFIMVIIVSIRLSR
>FUSION-ENST00000427015.1:73109-ENST00000367469.5:117830|1465
CDEGRKEGGEEGGR
>ENST00000536769.1|SNV-4357-G-A|3
TITLEVEPSDTIENIK
>FUSION-ENST00000427015.1:73109-ENST00000367469.5:117830|3691
MLLLPFSCVILLAR
>FUSION-ENST00000427015.1:73109-ENST00000367469.5:117830|106
ILLLNGGLMKSNYWNAVYFKR
>FUSION-ENST00000427015.1:73109-ENST00000367469.5:117830|3204
CGCFVLNLR
>FUSION-ENST00000427015.1:73109-ENST00000367469.5:117830|2052
MLWEEIEGLR
>ENST00000570827.6|SNV-35595-T-G|9
KRTGIPSQR
>FUSION-ENST00000427015.1:73109-ENST00000367469.5:117830|2878
MSRYTQPVPLI
>FUSION-ENST00000427015.1:73109-ENST00000367469.5:117830|1878
DQWSCWPLIF
>FUSION-ENST00000427015.1:73109-ENST00000367469.5:117830|2860
MHNYYLPSDL
>ENST00000611519.4|SNV-391434-G-A|1
QREQAEQTLKQAASTDSLR
>FUSION-ENST00000427015.1:73109-ENST00000367469.5:117830|1155
MFSSLSIHF
>ENST00000514998.1|SNV-295916-G-A|1
AGYTRLKNVLLALQTR
>FUSION-ENST00000427015.1:73109-ENST00000367469.5:117830|385
MVSWCIFRTSVEKVISS
>FUSION-ENST00000427015.1:73109-ENST00000367469.5:117830|37
GTYGYHRKAVLKPVLR
>FUSION-ENST00000427015.1:73109-ENST00000367469.5:117830|4094
NLGSLQPPPPGFRR
>FUSION-ENST00000427015.1:73109-ENST00000367469.5:117830|2695
ENSVSLTVNSLAEDLHSGAYLK
>FUSION-ENST00000427015.1:73109-ENST00000367469.5:117830|413
EAEARELLEPSR
>ENST00000532811.1|SNV-18363-A-C|2
IWTHRQK
>FUSION-ENST00000485798.5:13221-ENST00000362079.2:358|433
MLLWCLLQRKNSK
>ENST00000381756.9|SNV-12103-G-A|3
QGIVKSNPK
>FUSION-ENST00000485798.5:13221-ENST00000362079.2:358|245
VRILSSFDSCCVHSGR
>FUSION-ENST00000485798.5:13221-ENST00000362079.2:358|720
GHLVGESR
>FUSION-ENST00000427015.1:73109-ENST00000367469.5:117830|3072
YGKEGSAFISRFIPEESQAVQLSF
>FUSION-ENST00000427015.1:73109-ENST00000367469.5:117830|222
REMLLLFPFYR
>FUSION-ENST00000427015.1:73109-ENST00000367469.5:117830|1208
FLLLLWR
>FUSION-ENST00000427015.1:73109-ENST00000367469.5:117830|3884
SGNILKGFFSFF
>ENST00000325110.11|SNV-14911-G-A|2
SVKTNLMQLFEESGNTDIER
>ENST00000487169.5|SNV-68802-G-A|11
SSLTFQTQHKK
>FUSION-ENST00000427015.1:73109-ENST00000367469.5:117830|1631
MTEVEICDQLAFNFVQINLRCK
>ENST00000454872.6|SNV-1364449-C-A|5
SFLVKQAPPGFYRNILYHIDEK
>ENST00000613419.4|SNV-44840-C-T|1
TYTGEKPYQCNACGKTFYQKSDLTK
>FUSION-ENST00000427015.1:73109-ENST00000367469.5:117830|1340
WLSTNQEVGPYQTPNLLA
>ENST00000520378.1|SNV-26-C-T|5
VDSAANR
>ENST00000490882.5|SNV-115222-C-T|3
YGGELVPHFPAWVK
>FUSION-ENST00000427015.1:73109-ENST00000367469.5:117830|1028
EKPPKSHIAPGECGCLQR
>ENST00000371730.6|SNV-46397-A-G|1
SGLPDLVLGKIWDLADTDGKGILNK
>FUSION-ENST00000427015.1:73109-ENST00000367469.5:117830|3367
ALGQAHHYGGSR
>FUSION-ENST00000427015.1:73109-ENST00000367469.5:117830|323
MEPPREDSK
>FUSION-ENST00000427015.1:73109-ENST00000367469.5:117830|2828
MCRTCSFVT
>FUSION-ENST00000485798.5:13221-ENST00000362079.2:358|561
DGWVDGWMGGWMDG
>FUSION-ENST00000427015.1:73109-ENST00000367469.5:117830|537
MGEGNSLFAVLKK
>FUSION-ENST00000427015.1:73109-ENST00000367469.5:117830|1525
WLYLCGSREHFFKYQLYMPSYPF
>FUSION-ENST00000427015.1:73109-ENST00000367469.5:117830|4345
NTHRLGN
>FUSION-ENST00000427015.1:73109-ENST00000367469.5:117830|1364
CHGKAMGAHNEK
>FUSION-ENST00000427015.1:73109-ENST00000367469.5:117830|1392
QQFIFFQEYYLCSR
>ENST00000227322.8|MNV-83-CC-C|13
GLPSPRRPPRPR
>ENST00000467140.1|SNV-949305-G-A|1
TELLGSPQNLNTVLTTNYRR
>FUSION-ENST00000427015.1:73109-ENST00000367469.5:117830|3253
CICIYSLVRCQFK
>FUSION-ENST00000427015.1:73109-ENST00000367469.5:117830|3359
AMGHRHCKGMGR
>FUSION-ENST00000427015.1:73109-ENST00000367469.5:117830|2057
LLFEVRR
>ENST00000395254.8|INDEL-25541-C-CAA|1
WLKKSQQPL
>FUSION-ENST00000427015.1:73109-ENST00000367469.5:117830|3159
MVRLYFHFYVLLDLIS
>ENST00000297350.9|MNV-18940-GG-G|2
HLKHPVENTQIAVSLVSC
>FUSION-ENST00000427015.1:73109-ENST00000367469.5:117830|2998
CMAVSECMAEKHMMTNSTVW
>FUSION-ENST00000427015.1:73109-ENST00000367469.5:117830|591
MYEFIADFVASTTSVR
>FUSION-ENST00000485798.5:13221-ENST00000362079.2:358|617
SGWMDGWVVGWMGGWMDGR
>FUSION-ENST00000427015.1:73109-ENST00000367469.5:117830|4294
DAPSRTLRLCSALGN
>FUSION-ENST00000427015.1:73109-ENST00000367469.5:117830|2321
ATGVEIKRK
>FUSION-ENST00000485798.5:13221-ENST00000362079.2:358|514
VRSQLTAPPPRR
>FUSION-ENST00000427015.1:73109-ENST00000367469.5:117830|376
MIVQGCILLLGCNNNMLQTGWTK
>FUSION-ENST00000427015.1:73109-ENST00000367469.5:117830|557
MGETEITIF
>FUSION-ENST00000427015.1:73109-ENST00000367469.5:117830|3951
EYSKSFVVISTMFTPSSPGVDSIPK
>FUSION-ENST00000485798.5:13221-ENST00000362079.2:358|625
MHAWAGG
>FUSION-ENST00000427015.1:73109-ENST00000367469.5:117830|3942
LWNILNPLLSFQQCSHHLHQE
>FUSION-ENST00000427015.1:73109-ENST00000367469.5:117830|1319
MSSMLLLK
>FUSION-ENST00000427015.1:73109-ENST00000367469.5:117830|2868
MWVYHWDTRR
>ENST00000260128.8|SNV-154620-G-A|3
QFLRNQETPKYKPR
>FUSION-ENST00000485798.5:13221-ENST00000362079.2:358|611
GGWMDGRVDGWVGG
>FUSION-ENST00000485798.5:13221-ENST00000362079.2:358|231
ACSQSPK
>FUSION-ENST00000427015.1:73109-ENST00000367469.5:117830|3361
KGAQGWRAGAWEQGHGTSAL
>FUSION-ENST00000427015.1:73109-ENST00000367469.5:117830|4068
MFVFLVETGFHHVGQAGRQLLTS
>FUSION-ENST00000427015.1:73109-ENST00000367469.5:117830|1250
KIMGTFAH
>FUSION-ENST00000427015.1:73109-ENST00000367469.5:117830|3606
EMENTRGWR
>FUSION-ENST00000427015.1:73109-ENST00000367469.5:117830|394
MWRVNMVSWCIFRTSVEK
>FUSION-ENST00000427015.1:73109-ENST00000367469.5:117830|3667
MLCCKCK
>FUSION-ENST00000427015.1:73109-ENST00000367469.5:117830|1761
MRSILSKGS
>FUSION-ENST00000427015.1:73109-ENST00000367469.5:117830|426
MHYFENWLNR
>FUSION-ENST00000427015.1:73109-ENST00000367469.5:117830|3095
CGTCDCILTR
>FUSION-ENST00000427015.1:73109-ENST00000367469.5:117830|3022
MLAYVNKTYKQN
>FUSION-ENST00000427015.1:73109-ENST00000367469.5:117830|4347
ISEEIASPQIISHSQMNTHRLGN
>FUSION-ENST00000427015.1:73109-ENST00000367469.5:117830|4303
LTGEHVSLV
>FUSION-ENST00000427015.1:73109-ENST00000367469.5:117830|4316
THMLFDGEETRTSRASHAYW
>FUSION-ENST00000427015.1:73109-ENST00000367469.5:117830|2657
QKLAGRGGGR
>FUSION-ENST00000427015.1:73109-ENST00000367469.5:117830|2117
ERISWFSTPPGCWK
>FUSION-ENST00000427015.1:73109-ENST00000367469.5:117830|4310
LFDGEETRTSRASHAYW
>FUSION-ENST00000427015.1:73109-ENST00000367469.5:117830|1159
MSSFQQRR
>FUSION-ENST00000427015.1:73109-ENST00000367469.5:117830|655
VIFFCGFLHIKWKWNSLSIITNCPR
>FUSION-ENST00000427015.1:73109-ENST00000367469.5:117830|4151
PVVLIEGLFFKWKFLLIFSK
>FUSION-ENST00000427015.1:73109-ENST00000367469.5:117830|1953
AEEASPSWRKTK
>FUSION-ENST00000427015.1:73109-ENST00000367469.5:117830|2287
MTEMTTSIAKEEGFNR
>ENST00000496201.2|SNV-50435-G-A|6
MDIKPEADPTSLTIK
>FUSION-ENST00000427015.1:73109-ENST00000367469.5:117830|2814
HNYYSFTQSVFI
>ENST00000361255.7|SNV-125226-G-A|2
LPHSWSNVICAEVLGSMEITGEK
>ENST00000353507.9|SNV-29868-C-G|5
FEDGDSSGFWRECSNDCEDNPTR
>ENST00000454193.5|INDEL-1191-T-TA|13
IGVEGPAPQAVPRGGGSATR
>ENST00000339553.9|SNV-28784-C-G|5
KIMRQIQEEPLDSLSSCVR
>FUSION-ENST00000427015.1:73109-ENST00000367469.5:117830|1405
MSYNHLVYSPQS
>ENST00000461624.1|SNV-59071-G-T|7
MRPEYKMCVHNEK
>ENST00000496283.5|INDEL-12592-C-CT|2
DLIFFSLFFEKLK
>FUSION-ENST00000427015.1:73109-ENST00000367469.5:117830|578
HKLDPYLFSIPRFYSSLSHT
>FUSION-ENST00000485798.5:13221-ENST00000362079.2:358|295
SPEVGNWRLSGQHGETPYLLK
>FUSION-ENST00000427015.1:73109-ENST00000367469.5:117830|224
MENNAQP
>FUSION-ENST00000427015.1:73109-ENST00000367469.5:117830|1241
RDHSVYPR
>FUSION-ENST00000427015.1:73109-ENST00000367469.5:117830|1833
VQITISFLYARDGQK
>ENST00000466727.1|INDEL-25541-C-CAA|9
KGKTSGPK
>ENST00000668373.1|SNV-45892-G-T|1
EGGVDSASEPLIEVWSL
>FUSION-ENST00000427015.1:73109-ENST00000367469.5:117830|487
IILQKSSFQTCK
>FUSION-ENST00000427015.1:73109-ENST00000367469.5:117830|1879
MDQWSCWPLIF
>FUSION-ENST00000427015.1:73109-ENST00000367469.5:117830|1700
FNQFSCLSLLSSWDYRCPPPTMPG
>ENST00000301067.11|MNV-37699-CATC-C|2
IIISSRR
>FUSION-ENST00000427015.1:73109-ENST00000367469.5:117830|3826
SLKHYQNMTQR
>ENST00000352645.5|SNV-46632-C-G|5
GTKDSPSVCSNLAAKHSLYNNK
>FUSION-ENST00000427015.1:73109-ENST00000367469.5:117830|2304
YCYRNTR
>FUSION-ENST00000427015.1:73109-ENST00000367469.5:117830|4264
NLVMELCSK
>FUSION-ENST00000427015.1:73109-ENST00000367469.5:117830|3713
MLKYILW
>FUSION-ENST00000427015.1:73109-ENST00000367469.5:117830|3386
RMKPQSSIK
>ENST00000648244.1|SNV-1292-C-A|4
AGITIPRNTGCPNSEDKNFPR
>FUSION-ENST00000427015.1:73109-ENST00000367469.5:117830|4191
MAETLCLLKKK
>ENST00000344733.9|SNV-49916-A-G|5
EDKKGSEFGR
>FUSION-ENST00000427015.1:73109-ENST00000367469.5:117830|2254
ITENMGYVG
>FUSION-ENST00000427015.1:73109-ENST00000367469.5:117830|1053
RLQGAYSFPRLYPLLVGQF
>ENST00000498523.1|SNV-180369-G-C|15
MEEEWWMFLSR
>ENST00000382909.5|INDEL-38551-A-AA|3
GKDFTATAFSRMWHGYITDPR
>ENST00000436022.2|SNV-37227-A-G|2
RALGEILLSTLDAFR
>FUSION-ENST00000427015.1:73109-ENST00000367469.5:117830|1068
MLEDMKLKLGFSK
>FUSION-ENST00000427015.1:73109-ENST00000367469.5:117830|1451
ESIRSGR
>FUSION-ENST00000427015.1:73109-ENST00000367469.5:117830|2299
MDFRLFNHSNFHSHLHDYRK
>FUSION-ENST00000427015.1:73109-ENST00000367469.5:117830|3976
MYIFANLLLCIYIHTHIR
>FUSION-ENST00000427015.1:73109-ENST00000367469.5:117830|998
NHSVRTR
>ENST00000488722.5|SNV-41778-G-A|1
GCRRKPQPSPQGRPHL
>FUSION-ENST00000427015.1:73109-ENST00000367469.5:117830|970
MLLEVALSRFFSFFWR
>ENST00000496283.5|INDEL-12592-C-CT|4
WKDLIFFSLFFEKLK
>FUSION-ENST00000427015.1:73109-ENST00000367469.5:117830|4362
MGEQSLK
>FUSION-ENST00000427015.1:73109-ENST00000367469.5:117830|3488
TAEKGFK
>FUSION-ENST00000427015.1:73109-ENST00000367469.5:117830|3784
MVNLSTYRFLFVAFYKIL
>FUSION-ENST00000427015.1:73109-ENST00000367469.5:117830|1954
MAEEASPSWRKTK
>FUSION-ENST00000485798.5:13221-ENST00000362079.2:358|568
MWEKVKTESLVSCPR
>FUSION-ENST00000427015.1:73109-ENST00000367469.5:117830|432
VFQSVNEN
>FUSION-ENST00000427015.1:73109-ENST00000367469.5:117830|3285
MNISIVSK
>FUSION-ENST00000427015.1:73109-ENST00000367469.5:117830|3041
MVIKGIYFQMTSNRVVFSVLYR
>FUSION-ENST00000427015.1:73109-ENST00000367469.5:117830|3138
MFFSSQAPVFFIIK
>FUSION-ENST00000427015.1:73109-ENST00000367469.5:117830|1767
YTCQIETDAK
>FUSION-ENST00000485798.5:13221-ENST00000362079.2:358|188
YLFYLFIFQTESHSVTRLVQWR
>FUSION-ENST00000427015.1:73109-ENST00000367469.5:117830|3050
AKPCNFLFNECTCILKIKIIGWLNI
>FUSION-ENST00000427015.1:73109-ENST00000367469.5:117830|1831
DGQKYPR
>FUSION-ENST00000485798.5:13221-ENST00000362079.2:358|137
MPSGVGLFPLFQMYRWII
>FUSION-ENST00000427015.1:73109-ENST00000367469.5:117830|2580
FSRGEHL
>FUSION-ENST00000427015.1:73109-ENST00000367469.5:117830|2791
FLFSLHL
>FUSION-ENST00000427015.1:73109-ENST00000367469.5:117830|762
LGIISCE
>FUSION-ENST00000427015.1:73109-ENST00000367469.5:117830|2931
MLLLVVVIYSSYFSI
>FUSION-ENST00000485798.5:13221-ENST00000362079.2:358|814
CLSNPIK
>FUSION-ENST00000427015.1:73109-ENST00000367469.5:117830|1039
FPLFEKYWL
>FUSION-ENST00000485798.5:13221-ENST00000362079.2:358|747
VNTRGDSQGGR
>ENST00000474669.1|SNV-23010-A-T|3
LDQSSRRNWSQLDK
>FUSION-ENST00000427015.1:73109-ENST00000367469.5:117830|1864
FFVLFCFLRR
>FUSION-ENST00000485798.5:13221-ENST00000362079.2:358|271
VVRVVQK
>FUSION-ENST00000427015.1:73109-ENST00000367469.5:117830|1934
CGEKPLDLVRLIHCHK
>FUSION-ENST00000427015.1:73109-ENST00000367469.5:117830|2153
EERGGAR
>FUSION-ENST00000427015.1:73109-ENST00000367469.5:117830|4312
LFDGEETRTSR
>ENST00000450863.6|SNV-46087-C-T|2
YSEGILSQSQDKLLRR
>ENST00000674084.1|SNV-11985-G-T|3
MDPAPPGLR
>FUSION-ENST00000427015.1:73109-ENST00000367469.5:117830|3501
GNGPGQE
>FUSION-ENST00000427015.1:73109-ENST00000367469.5:117830|2248
MRDPASHCLDVGIW
>FUSION-ENST00000485798.5:13221-ENST00000362079.2:358|422
AASTECSYGAFYRGRIQNK
>FUSION-ENST00000427015.1:73109-ENST00000367469.5:117830|3564
NLMYCPTALTKNPQRHK
>FUSION-ENST00000427015.1:117-ENST00000367469.5:117830|3
MLPVQLWNRRFTGK
>FUSION-ENST00000485798.5:13221-ENST00000362079.2:358|613
DGWVVGWMGGWMDGRVDGWVGG
>FUSION-ENST00000427015.1:73109-ENST00000367469.5:117830|4109
MSEDQAAHR
>FUSION-ENST00000427015.1:73109-ENST00000367469.5:117830|503
QVALPQKNKK
>FUSION-ENST00000427015.1:73109-ENST00000367469.5:117830|2283
MTTSIAK
>ENST00000487169.5|SNV-68802-G-A|13
TNSQRSSLTFQTQHKK
>FUSION-ENST00000427015.1:73109-ENST00000367469.5:117830|956
MVDPTLLSVSFMYQLE
>ENST00000275493.7|MNV-155755-AGGAATTAAGAGAAGC-A|2
IPVAIKTSPKANK
>FUSION-ENST00000427015.1:73109-ENST00000367469.5:117830|3533
SLKFKGNETAGHLH
>FUSION-ENST00000427015.1:73109-ENST00000367469.5:117830|269
EQQNMMYFR
>FUSION-ENST00000485798.5:13221-ENST00000362079.2:358|710
MWDLVRLGKEVK
>FUSION-ENST00000427015.1:73109-ENST00000367469.5:117830|1567
VGSRSSLQSK
>ENST00000461301.1|SNV-343-C-T|2
GLSPEEPCLR
>FUSION-ENST00000427015.1:73109-ENST00000367469.5:117830|2982
DHLPCKVHGSAWQ
>FUSION-ENST00000427015.1:73109-ENST00000367469.5:117830|2983
MDHLPCKVHGSAWQ
>FUSION-ENST00000427015.1:73109-ENST00000367469.5:117830|4370
MTIGNYMYIYSL
>FUSION-ENST00000427015.1:73109-ENST00000367469.5:117830|2464
LFLLFLIKASHLTAHYEETTR
>FUSION-ENST00000556677.1:74324-ENST00000662547.1:26426|14
MMPRWTSGGERILGIQAALR
>FUSION-ENST00000427015.1:73109-ENST00000367469.5:117830|3807
YACIFDIRINISVGQSFRSR
>FUSION-ENST00000427015.1:73109-ENST00000367469.5:117830|1336
RQGGCLQTKK
>ENST00000472527.1|SNV-43383-C-T|2
LAFSLIPRNPVPQR
>FUSION-ENST00000427015.1:73109-ENST00000367469.5:117830|3143
DFVFLLLYMPGKYFIEYQPL
>FUSION-ENST00000427015.1:73109-ENST00000367469.5:117830|3432
WTGFAQSKEDFLS
>ENST00000460191.1|SNV-2799-G-A|5
MISPTKVQK
>FUSION-ENST00000427015.1:73109-ENST00000367469.5:117830|4326
MFHIFTKIGR
>FUSION-ENST00000427015.1:73109-ENST00000367469.5:117830|2082
QIVFTPD
>ENST00000524279.1|SNV-3845-G-C|5
VITAQPPKWTGTFRVSHK
>FUSION-ENST00000427015.1:73109-ENST00000367469.5:117830|3867
MATSSNR
>FUSION-ENST00000427015.1:73109-ENST00000367469.5:117830|2404
YLSVEIKNMITFSFNLHYLFKK
>FUSION-ENST00000427015.1:73109-ENST00000367469.5:117830|3172
VFLSWSFNMIK
>FUSION-ENST00000427015.1:73109-ENST00000367469.5:117830|597
MTEVLLNYLSCQY
>FUSION-ENST00000485798.5:13221-ENST00000362079.2:358|667
DGWVDEWMDGWMGGWMDGR
>FUSION-ENST00000427015.1:73109-ENST00000367469.5:117830|1732
MYCLSRGYVLSMSA
>FUSION-ENST00000427015.1:73109-ENST00000367469.5:117830|161
EGTEKGESRDNQEF
>FUSION-ENST00000485798.5:13221-ENST00000362079.2:358|58
CLRNTRDGVIWSHWER
>FUSION-ENST00000427015.1:73109-ENST00000367469.5:117830|98
RGLDFRK
>FUSION-ENST00000427015.1:73109-ENST00000367469.5:117830|4
SFSLCPGPPSKKVSFR
>FUSION-ENST00000427015.1:73109-ENST00000367469.5:117830|1731
YCLSRGYVLSMSA
>FUSION-ENST00000427015.1:73109-ENST00000367469.5:117830|3257
FVVECHYSFYFLNDE
>FUSION-ENST00000485798.5:13221-ENST00000362079.2:358|692
QGLVLVPRLK
>FUSION-ENST00000427015.1:73109-ENST00000367469.5:117830|3837
GLKYSISHVVK
>FUSION-ENST00000427015.1:73109-ENST00000367469.5:117830|2921
MHSVVYNFWYTHLHMPFCWAYIR
>ENST00000482527.1|SNV-167328-T-A|1
AHRLSTVRNADVIAG
>FUSION-ENST00000427015.1:73109-ENST00000367469.5:117830|2575
MTTCSKHLLR
>FUSION-ENST00000427015.1:73109-ENST00000367469.5:117830|875
SPPAPVEPTYSILPCVETIPK
>ENST00000397944.8|SNV-134154-G-A|2
IFHLSLWRLMK
>FUSION-ENST00000427015.1:73109-ENST00000367469.5:117830|3532
MDLDRNK
>FUSION-ENST00000427015.1:73109-ENST00000367469.5:117830|2551
MVLVKLISIKISLSVR
>FUSION-ENST00000427015.1:73109-ENST00000367469.5:117830|584
MVVLLPPDFSLALNLVHNHAVESCR
>FUSION-ENST00000427015.1:73109-ENST00000367469.5:117830|2879
LAATSTSQVQAILLTQPPE
>ENST00000164024.5|SNV-6147-C-T|2
NGGACARCEGGYTCVCRPR
>FUSION-ENST00000427015.1:73109-ENST00000367469.5:117830|1873
LVGQAGLK
>FUSION-ENST00000427015.1:73109-ENST00000367469.5:117830|1258
TSSQNRSVFLLLCICGIN
>ENST00000268251.13|SNV-94353-A-G|7
LKYPLEEFVKENQR
>ENST00000356924.9|SNV-162-G-A|1
AVAGPTPGAGARPRLDLQFLQR
>FUSION-ENST00000427015.1:73109-ENST00000367469.5:117830|1609
MLKGCNGVK
>ENST00000446622.5|SNV-32901-C-T|4
TGRLSALEQDSSLVYTALALQEIR
>ENST00000641334.1|SNV-27924-C-T|9
SMPVSSSTMAPSSK
>FUSION-ENST00000427015.1:73109-ENST00000367469.5:117830|1010
LSAFLTGSMVFQIFLLRNHSVR
>FUSION-ENST00000485798.5:13221-ENST00000362079.2:358|322
WTPSRIPVSR
>FUSION-ENST00000380872.9:5134-ENST00000432950.1:6455|9
CKDAGLAKSIR
>FUSION-ENST00000427015.1:73109-ENST00000367469.5:117830|1856
ISAHCNLCLPGSSDSPTSASRVAR
>FUSION-ENST00000427015.1:73109-ENST00000367469.5:117830|1473
IVSTLKGETVSCACYIYTT
>FUSION-ENST00000427015.1:73109-ENST00000367469.5:117830|4113
GICSVTVENVSDNQDFSLKR
>FUSION-ENST00000427015.1:73109-ENST00000367469.5:117830|2569
QQPECWGLLRF
>FUSION-ENST00000485798.5:13221-ENST00000362079.2:358|655
DGWVDGSMGGWMDG
>FUSION-ENST00000427015.1:73109-ENST00000367469.5:117830|2808
TSLWMYVYMCTHAHIF
>FUSION-ENST00000485798.5:13221-ENST00000362079.2:358|62
MKSSSATRCLR
>FUSION-ENST00000427015.1:73109-ENST00000367469.5:117830|3447
NDRSWGQMVR
>FUSION-ENST00000427015.1:73109-ENST00000367469.5:117830|4373
RLCVDLSLNCGIRSI
>ENST00000539924.5|MNV-99-TT-T|4
VRMGASGR
>ENST00000337963.9|INDEL-38551-A-AA|2
MWHGYITDPRECEFTSFFHVNHS
>FUSION-ENST00000485798.5:13221-ENST00000362079.2:358|379
MVPSTEEEFKIR
>FUSION-ENST00000485798.5:13221-ENST00000362079.2:358|738
HVPPCLANFFCIFDR
>FUSION-ENST00000427015.1:73109-ENST00000367469.5:117830|922
MTFAAQQMLWWIPRC
>FUSION-ENST00000427015.1:73109-ENST00000367469.5:117830|3200
WNAFTLSSLSKILAVGFYRCPSSG
>FUSION-ENST00000427015.1:73109-ENST00000367469.5:117830|409
ELLEPSRWRFR
>FUSION-ENST00000427015.1:73109-ENST00000367469.5:117830|892
AGTQEAELAVSR
>FUSION-ENST00000427015.1:286817-ENST00000367469.5:117830|1
WCFIFIASGSVDLSGRFTGKHR
>ENST00000375643.7|SNV-25462-C-T|4
VENMVDQLLRNNDLCYWVLELVREK
>FUSION-ENST00000427015.1:73109-ENST00000367469.5:117830|1742
MKRHILSPVTMAVGTEK
>FUSION-ENST00000427015.1:73109-ENST00000367469.5:117830|288
MGVPTITSTTNR
>ENST00000476438.1|SNV-15276-C-T|1
EVPCPSARGR
>ENST00000490885.6|SNV-5066-A-G|6
LLAGLLVVGMFHPQYRRYHR
>FUSION-ENST00000427015.1:73109-ENST00000367469.5:117830|873
SWESISRK
>FUSION-ENST00000427015.1:73109-ENST00000367469.5:117830|117
IKQPGFFFFPM
>FUSION-ENST00000427015.1:73109-ENST00000367469.5:117830|101
SNYWNAVYFK
>ENST00000564946.5|SNV-5455-G-A|3
RPSRGVRTAGGR
>FUSION-ENST00000427015.1:73109-ENST00000367469.5:117830|3044
NTLLYILLF
>FUSION-ENST00000485798.5:13221-ENST00000362079.2:358|184
DLGSLQPPPPRFQ
>FUSION-ENST00000427015.1:73109-ENST00000367469.5:117830|550
SRPRPRPSHFAKLLFDFSHLLLL
>FUSION-ENST00000427015.1:73109-ENST00000367469.5:117830|4083
LGLPSSWDYRRPPTCLANVCIFSR
>FUSION-ENST00000427015.1:73109-ENST00000367469.5:117830|2251
LGVYIARKK
>FUSION-ENST00000427015.1:73109-ENST00000367469.5:117830|549
LLFDFSHLLLL
>ENST00000313871.9|SNV-9732-G-A|2
ANSREDGRPR
>FUSION-ENST00000485798.5:13221-ENST00000362079.2:358|623
GRWMSGWMDG
>FUSION-ENST00000427015.1:73109-ENST00000367469.5:117830|2746
MVRISYFASR
>FUSION-ENST00000427015.1:73109-ENST00000367469.5:117830|4140
ILKHTNGKIAPSK
>FUSION-ENST00000427015.1:73109-ENST00000367469.5:117830|888
DSATALQPGRQSETLSQK
>FUSION-ENST00000427015.1:73109-ENST00000367469.5:117830|1488
SNDAGILL
>ENST00000408887.3|SNV-572-C-T|1
LALGADNRRR
>FUSION-ENST00000427015.1:73109-ENST00000367469.5:117830|2787
MFLLGHFLSPLHLGL
>ENST00000358472.3|SNV-19675-A-C|2
MFENDSRK
>FUSION-ENST00000485798.5:13221-ENST00000362079.2:358|373
QRAGPQADQGLLSCQSGK
>ENST00000223428.8|SNV-14545-G-T|2
DVTIEFTQEDWQQMAPVQK
>FUSION-ENST00000427015.1:73109-ENST00000367469.5:117830|3601
GLLVTEACASWPLVCAAR
>ENST00000639128.1|SNV-96144-T-C|5
LISMACRPLSGPYEGWLTPLRFR
>FUSION-ENST00000485798.5:13221-ENST00000362079.2:358|601
DEWMDGWMDGWMMGG
>FUSION-ENST00000427015.1:73109-ENST00000367469.5:117830|1552
EGNRSGNISRNIFESLKPG
>ENST00000401878.8|SNV-97404-G-A|3
HNTTSQNVSKRPIQQMQPTAPR
>FUSION-ENST00000427015.1:73109-ENST00000367469.5:117830|207
MPLAFTLVEIGRHQK
>FUSION-ENST00000427015.1:73109-ENST00000367469.5:117830|1880
SSCTSDREK
>FUSION-ENST00000485798.5:13221-ENST00000362079.2:358|60
SSSATRCLR
>FUSION-ENST00000427015.1:73109-ENST00000367469.5:117830|2541
MLQSPTSCPGAIRGREGR
>FUSION-ENST00000427015.1:73109-ENST00000367469.5:117830|1245
MTLYHEISCISCRSRK
>FUSION-ENST00000427015.1:73109-ENST00000367469.5:117830|1566
VGSRSSLQSKR
>FUSION-ENST00000427015.1:73109-ENST00000367469.5:117830|2161
QINKTVENCDIMEIK
>FUSION-ENST00000427015.1:73109-ENST00000367469.5:117830|3828
KSLKHYQNMTQR
>FUSION-ENST00000427015.1:73109-ENST00000367469.5:117830|3323
MLHNNQQR
>ENST00000446622.5|SNV-32901-C-T|2
QTIGGLDTIHK
>FUSION-ENST00000427015.1:73109-ENST00000367469.5:117830|1007
VFQIFLLR
>FUSION-ENST00000427015.1:73109-ENST00000367469.5:117830|1365
MCHGKAMGAHNEK
>FUSION-ENST00000427015.1:73109-ENST00000367469.5:117830|1950
EEQRDILHGGR
>ENST00000461624.1|SNV-59071-G-T|1
CVHNEKTS
>FUSION-ENST00000427015.1:73109-ENST00000367469.5:117830|485
DFIVAYTETQEDQVMLHFR
>FUSION-ENST00000427015.1:73109-ENST00000367469.5:117830|1619
MPIKGNFCQKVVG
>FUSION-ENST00000427015.1:73109-ENST00000367469.5:117830|1318
SSMLLLK
>FUSION-ENST00000427015.1:73109-ENST00000367469.5:117830|2792
MFLFSLHL
>FUSION-ENST00000485798.5:13221-ENST00000362079.2:358|727
EEVRGRAFQAEGTA
>FUSION-ENST00000405315.9:13221-ENST00000362079.2:358|3
ITRIRSINHLSSP
>FUSION-ENST00000427015.1:73109-ENST00000367469.5:117830|1045
FLLQDFHLWYHSQEK
>FUSION-ENST00000427015.1:73109-ENST00000367469.5:117830|2142
LHGRNQFGMFGQQK
>FUSION-ENST00000427015.1:73109-ENST00000367469.5:117830|3161
MLKQPCIPG
>FUSION-ENST00000427015.1:73109-ENST00000367469.5:117830|164
MGENQKEGTEKGESR
>FUSION-ENST00000427015.1:73109-ENST00000367469.5:117830|325
EMGRATAE
>FUSION-ENST00000427015.1:73109-ENST00000367469.5:117830|4210
MLHCSSASGK
>FUSION-ENST00000427015.1:73109-ENST00000367469.5:117830|2356
TVFVLASWSNT
>FUSION-ENST00000427015.1:73109-ENST00000367469.5:117830|4130
ECFHCIFYCIAFTVFRLK
>ENST00000454193.5|INDEL-1191-T-TA|7
GRGGFSQLWTR
>FUSION-ENST00000427015.1:73109-ENST00000367469.5:117830|2495
KTLVHNKATVPASGGMMFK
>FUSION-ENST00000427015.1:73109-ENST00000367469.5:117830|1482
YPPWIRGTTILVTCLLHR
>FUSION-ENST00000427015.1:73109-ENST00000367469.5:117830|3919
NHNLWKLPPYEMCFLNKT
>FUSION-ENST00000427015.1:73109-ENST00000367469.5:117830|2086
MMLKMQIVFTPD
>FUSION-ENST00000427015.1:73109-ENST00000367469.5:117830|2594
GVCPACAVFGK
>FUSION-ENST00000427015.1:73109-ENST00000367469.5:117830|1087
FQPYLCYSSFSPAIWQVPSSRPASR
>FUSION-ENST00000427015.1:73109-ENST00000367469.5:117830|3027
MNINTACHLKCLPM
>FUSION-ENST00000427015.1:73109-ENST00000367469.5:117830|674
MLTHTQSLR
>FUSION-ENST00000427015.1:73109-ENST00000367469.5:117830|2669
MVPLFPSSSR
>FUSION-ENST00000485798.5:13221-ENST00000362079.2:358|238
MDLPSPLECHLLRVSPPR
>ENST00000550735.7|SNV-41512-C-G|2
IMTGSFEFPEEEWSQMSEMAK
>ENST00000442150.1|SNV-109-G-A|2
QMRSVTR
>FUSION-ENST00000427015.1:73109-ENST00000367469.5:117830|3997
IEHILSDFVLLIISLSYKK
>FUSION-ENST00000427015.1:73109-ENST00000367469.5:117830|1836
YLSYKVQITISFLYAR
>FUSION-ENST00000427015.1:73109-ENST00000367469.5:117830|2037
MCFICIAANIWP
>FUSION-ENST00000427015.1:73109-ENST00000367469.5:117830|2214
VLGWEMDSG
>FUSION-ENST00000427015.1:73109-ENST00000367469.5:117830|686
MIHPQSQDGPVSLDLEGK
>FUSION-ENST00000427015.1:73109-ENST00000367469.5:117830|4202
MGTRLNTWVMK
>FUSION-ENST00000427015.1:73109-ENST00000367469.5:117830|4022
MIIKGLLSRTLMFSITLR
>FUSION-ENST00000427015.1:73109-ENST00000367469.5:117830|1651
LLANDVFFEEQK
>FUSION-ENST00000427015.1:73109-ENST00000367469.5:117830|1130
IVYQITIINTYICLHVHRENMGIYT
>FUSION-ENST00000427015.1:73109-ENST00000367469.5:117830|555
MRFQRQSVCQACLGPRPRPR
>FUSION-ENST00000427015.1:73109-ENST00000367469.5:117830|102
KSNYWNAVYFKR
>ENST00000668373.1|SNV-45892-G-T|2
KEGGVDSASEPLIEVWSL
>FUSION-ENST00000427015.1:73109-ENST00000367469.5:117830|3105
LCLGSPSSSWPGNSSYTVR
>FUSION-ENST00000427015.1:73109-ENST00000367469.5:117830|1423
QICLIPQPDPVLPVPFLAISWDR
>FUSION-ENST00000427015.1:73109-ENST00000367469.5:117830|678
TQVGVLWSWSSRCLFGISAGF
>ENST00000423565.5|SNV-1880-G-A|6
DYWSYLERRLFSHLEDIYRPTIHK
>ENST00000478945.1|SNV-7293-G-A|4
IPALPLPTILPPINKVYR
>FUSION-ENST00000485798.5:13221-ENST00000362079.2:358|679
WMGSWMDGR
>FUSION-ENST00000485798.5:13221-ENST00000362079.2:358|662
MTGVGLGGLGLLSVLFTVPGI
>FUSION-ENST00000427015.1:73109-ENST00000367469.5:117830|2968
TTVENAHDDFEIILTSWVIRKHFR
>FUSION-ENST00000427015.1:73109-ENST00000367469.5:117830|565
SHCTQPYLSLKGELYR
>FUSION-ENST00000427015.1:73109-ENST00000367469.5:117830|3771
CTFVICLNASILYFLPLL
>FUSION-ENST00000485798.5:13221-ENST00000362079.2:358|151
MSNGWFPSLLCHLLAGTLDQSQPLK
>FUSION-ENST00000485798.5:13221-ENST00000362079.2:358|302
CAWEIAPVFLPA
>FUSION-ENST00000427015.1:73109-ENST00000367469.5:117830|2159
LVWLAICGELELGVLG
>FUSION-ENST00000427015.1:73109-ENST00000367469.5:117830|787
SHLSSLAFVAIAK
>FUSION-ENST00000427015.1:73109-ENST00000367469.5:117830|3443
SWGQMVRGQIKIK
>FUSION-ENST00000427015.1:73109-ENST00000367469.5:117830|3965
MEQDCLK
>FUSION-ENST00000427015.1:73109-ENST00000367469.5:117830|4137
IYLGSNFFSVSQDCKETSGESFNLV
>FUSION-ENST00000427015.1:73109-ENST00000367469.5:117830|28
GWRSCGNGGFPRTWK
>FUSION-ENST00000427015.1:73109-ENST00000367469.5:117830|593
MSFWYQCRILGP
>FUSION-ENST00000427015.1:73109-ENST00000367469.5:117830|3291
VFSLCYFSVFLA
>FUSION-ENST00000427015.1:73109-ENST00000367469.5:117830|1094
EVVTGAALFRELLGLGSPK
>FUSION-ENST00000427015.1:73109-ENST00000367469.5:117830|219
LLLFPFYR
>FUSION-ENST00000427015.1:73109-ENST00000367469.5:117830|4150
FRSIKYLGFWSFLQLEK
>FUSION-ENST00000427015.1:73109-ENST00000367469.5:117830|3521
MVKAWSK
>FUSION-ENST00000427015.1:73109-ENST00000367469.5:117830|2001
INIKNYI
>FUSION-ENST00000427015.1:73109-ENST00000367469.5:117830|2772
MEILGVQIFK
>ENST00000648244.1|SNV-1292-C-A|5
AGITIPRNTGCPNSEDK
>FUSION-ENST00000427015.1:73109-ENST00000367469.5:117830|4187
LARCGGAR
>ENST00000645780.1|SNV-288415-G-A|2
NFMESLYDTTLELSSRK
>ENST00000296161.9|SNV-5667-A-G|1
DSLPGYESFGTIVITYSVK
>FUSION-ENST00000427015.1:73109-ENST00000367469.5:117830|2231
MKLFHLRSSGIS
>FUSION-ENST00000427015.1:73109-ENST00000367469.5:117830|4379
MLPVQLWNRESVKPLFIIN
>FUSION-ENST00000427015.1:73109-ENST00000367469.5:117830|2212
LSSWVFQCVSFAKPQTFSP
>FUSION-ENST00000485798.5:13221-ENST00000362079.2:358|636
DGWIDGWMDG
>ENST00000425791.1|MNV-83-CC-C|9
SSSPPRSRHDAPPAHQDSLLQR
>FUSION-ENST00000427015.1:73109-ENST00000367469.5:117830|1044
MFLLQDFHLWYHSQEKFPLFEK
>FUSION-ENST00000427015.1:73109-ENST00000367469.5:117830|367
TQKFICSQFWR
>ENST00000498523.1|SNV-180369-G-C|9
MFLSRQLESK
>FUSION-ENST00000427015.1:73109-ENST00000367469.5:117830|66
SYWFNCCCFI
>FUSION-ENST00000485798.5:13221-ENST00000362079.2:358|746
VNTRGDSQGGREA
>ENST00000415992.5|SNV-6908-T-G|2
TWSGRWR
>FUSION-ENST00000427015.1:73109-ENST00000367469.5:117830|633
RVKLYMK
>FUSION-ENST00000427015.1:73109-ENST00000367469.5:117830|1446
EGRGQWKVSEVGGCCR
>FUSION-ENST00000427015.1:73109-ENST00000367469.5:117830|3552
HKNQNVHTKTVTFR
>FUSION-ENST00000427015.1:73109-ENST00000367469.5:117830|2830
MLSNTVLF
>FUSION-ENST00000485798.5:13221-ENST00000362079.2:358|687
NECMHGRVGR
>FUSION-ENST00000485798.5:13221-ENST00000362079.2:358|189
MYLFYLFIFQTESHSVTRLVQWR
>FUSION-ENST00000427015.1:73109-ENST00000367469.5:117830|267
MSNFGLQK
>FUSION-ENST00000427015.1:73109-ENST00000367469.5:117830|2612
TTLFRNQGQCHRK
>FUSION-ENST00000427015.1:73109-ENST00000367469.5:117830|2401
MITFSFNLHYLFK
>FUSION-ENST00000427015.1:73109-ENST00000367469.5:117830|2313
DSKMNLNTWR
>FUSION-ENST00000427015.1:73109-ENST00000367469.5:117830|3886
MSGNILK
>FUSION-ENST00000427015.1:73109-ENST00000367469.5:117830|3421
SSARMSQSLQTRTSLYWTR
>FUSION-ENST00000427015.1:73109-ENST00000367469.5:117830|1136
QSFIKDLPPSTPRSLSASCR
>ENST00000436063.7|SNV-2799-G-A|1
SLSEINKPNFYNNDFDDDFSHK
>ENST00000639128.1|SNV-96144-T-C|6
LISMACRPLSGPYEGWLTPLR
>FUSION-ENST00000427015.1:73109-ENST00000367469.5:117830|1009
LSAFLTGSMVFQIFLLRNHSVRTR
>FUSION-ENST00000427015.1:73109-ENST00000367469.5:117830|4344
MLNINHSILLVR
>ENST00000674083.1|SNV-636582-A-C|1
ETTECRILCPASMEATEHCGR
>ENST00000529712.5|MNV-25161-TT-T|1
KGFEQAL
>FUSION-ENST00000427015.1:73109-ENST00000367469.5:117830|1891
FSTELGIKHPNK
>ENST00000285968.11|SNV-40115-G-C|2
QAIGIEVELNEIESRCEQYPLTR
>FUSION-ENST00000427015.1:73109-ENST00000367469.5:117830|1820
MGSAGVK
>FUSION-ENST00000427015.1:73109-ENST00000367469.5:117830|4254
MGESVQMKSLGVNITNR
>FUSION-ENST00000427015.1:73109-ENST00000367469.5:117830|3912
KFATSMDSSFR
>FUSION-ENST00000427015.1:73109-ENST00000367469.5:117830|1681
NGLPLVPHKSSA
>FUSION-ENST00000380872.9:5134-ENST00000432950.1:6455|13
DENGKILFDTVDLCATWEALEKCK
>ENST00000529712.5|MNV-25161-TT-T|9
PSSSEIFCLQGASHVK
>FUSION-ENST00000485798.5:13221-ENST00000362079.2:358|808
ALVLRDLELWRS
>FUSION-ENST00000427015.1:73109-ENST00000367469.5:117830|3067
FIPEESQAVQLSF
>ENST00000297350.9|MNV-18940-GG-G|9
LEPQSEIQFAK
>FUSION-ENST00000427015.1:73109-ENST00000367469.5:117830|4228
KIHFDTCHFK
>FUSION-ENST00000427015.1:73109-ENST00000367469.5:117830|1622
LTLGYVQMPIKGNFCQKVVG
>FUSION-ENST00000427015.1:73109-ENST00000367469.5:117830|1645
CFLRNRSFSH
>FUSION-ENST00000427015.1:73109-ENST00000367469.5:117830|657
VIFFCGFLHIK
>ENST00000626650.3|SNV-20689-T-A|3
TATPYMSHYR
>ENST00000528609.5|MNV-25161-TT-T|1
DILSSRCFPC
>FUSION-ENST00000427015.1:73109-ENST00000367469.5:117830|1144
SCLVQGAPRSGFPK
>FUSION-ENST00000427015.1:73109-ENST00000367469.5:117830|3791
FLLIFLFQDFFFFFFF
>ENST00000574735.1|SNV-16710-C-A|6
NLLMTPLHLKLPLRVP
>FUSION-ENST00000485798.5:13221-ENST00000362079.2:358|454
CGWGSGGCGR
>FUSION-ENST00000427015.1:73109-ENST00000367469.5:117830|606
AANFKLYPIIFNPSVILR
>FUSION-ENST00000427015.1:73109-ENST00000367469.5:117830|1368
ANCLPIESPIYINTR
>FUSION-ENST00000427015.1:73109-ENST00000367469.5:117830|2645
GCSEPRLHHCTPSWVTE
>FUSION-ENST00000427015.1:73109-ENST00000367469.5:117830|3647
MSLEFLVQSLVGK
>FUSION-ENST00000427015.1:73109-ENST00000367469.5:117830|455
ASDSNKLK
>FUSION-ENST00000427015.1:73109-ENST00000367469.5:117830|2681
MPIIPTLWEAEAGR
>FUSION-ENST00000427015.1:73109-ENST00000367469.5:117830|2673
MLTYVINSLKK
>ENST00000405369.3|SNV-170-G-A|9
LGFIQEALMEGR
>FUSION-ENST00000427015.1:73109-ENST00000367469.5:117830|3170
VFLSWSFNMIKIWMLK
>FUSION-ENST00000427015.1:73109-ENST00000367469.5:117830|2702
MYKECYSVILEK
>FUSION-ENST00000427015.1:73109-ENST00000367469.5:117830|2562
TEKPVTTYKSFIWFLIN
>FUSION-ENST00000427015.1:73109-ENST00000367469.5:117830|1784
MKKLHLNTHVK
>FUSION-ENST00000485798.5:13221-ENST00000362079.2:358|690
MNECMHGR
>FUSION-ENST00000485798.5:13221-ENST00000362079.2:358|311
VASLPASRWLCAR
>FUSION-ENST00000427015.1:73109-ENST00000367469.5:117830|1415
MYLQYLGTKK
>ENST00000641334.1|SNV-27924-C-T|6
MPVSSSTMAPSSK
>FUSION-ENST00000427015.1:73109-ENST00000367469.5:117830|1238
DHSVYPRVFGGN
>FUSION-ENST00000427015.1:73109-ENST00000367469.5:117830|3526
NHFNLFYAGFVCVGVFASGC
>FUSION-ENST00000427015.1:73109-ENST00000367469.5:117830|3627
MCSPCLCGAHQFSPRL
>FUSION-ENST00000427015.1:73109-ENST00000367469.5:117830|2368
TEKTSSSP
>FUSION-ENST00000427015.1:73109-ENST00000367469.5:117830|3066
RALLSFLDLYLR
>FUSION-ENST00000427015.1:73109-ENST00000367469.5:117830|3553
HKNQNVHTK
>FUSION-ENST00000427015.1:73109-ENST00000367469.5:117830|196
ILSKDMKFPDLH
>FUSION-ENST00000427015.1:73109-ENST00000367469.5:117830|717
HPSTLCTSNFLY
>FUSION-ENST00000427015.1:73109-ENST00000367469.5:117830|2832
MSLFLVPLYCLLVYFSMLSNTVLF
>FUSION-ENST00000427015.1:73109-ENST00000367469.5:117830|1406
RHYRGDK
>ENST00000418031.2|SNV-16448-G-A|1
AYTAFTTNIILDSCS
>ENST00000454193.5|INDEL-1191-T-TA|23
LPHTTEKSLEPRPRGR
>FUSION-ENST00000427015.1:73109-ENST00000367469.5:117830|1815
CKKISFENLVSR
>FUSION-ENST00000427015.1:73109-ENST00000367469.5:117830|4112
RMFSLYFLLYCLYCV
>ENST00000622132.5|SNV-167328-T-A|3
TTIVKAHRLSTVR
>FUSION-ENST00000427015.1:73109-ENST00000367469.5:117830|4211
INNSIAFMLHCSSASGK
>ENST00000265342.12|SNV-295916-G-A|5
DCFLKGDTCTMAGYTR
>FUSION-ENST00000427015.1:73109-ENST00000367469.5:117830|44
TIFLFKYLSKFTFFLD
>FUSION-ENST00000427015.1:73109-ENST00000367469.5:117830|2813
MAIKQEAF
>FUSION-ENST00000427015.1:73109-ENST00000367469.5:117830|2367
MSCTTLGFR
>FUSION-ENST00000427015.1:73109-ENST00000367469.5:117830|1987
MYSVRGFILF
>ENST00000520144.2|INDEL-399146-A-AA|8
MNQQLETAQKNEAGDTAGK
>ENST00000389413.7|SNV-420606-C-A|1
FSESILTYVAHTSALTYPPGYR
>FUSION-ENST00000427015.1:73109-ENST00000367469.5:117830|3595
MYKEPHVLPHSFDKKPSK
>FUSION-ENST00000427015.1:73109-ENST00000367469.5:117830|1019
SHIAPGECGCLQRLLYSRR
>FUSION-ENST00000427015.1:73109-ENST00000367469.5:117830|1201
VLWLVVPLPK
>ENST00000267430.10|SNV-60255-T-G|1
DGSAVEDSSTSGASCSK
>FUSION-ENST00000427015.1:73109-ENST00000367469.5:117830|124
CGCQGNR
>FUSION-ENST00000427015.1:73109-ENST00000367469.5:117830|4142
KILKHTNGK
>FUSION-ENST00000427015.1:73109-ENST00000367469.5:117830|2689
FHPTVKNSAILNQNVVGDML
>FUSION-ENST00000427015.1:73109-ENST00000367469.5:117830|822
DMNSSFFMAA
>FUSION-ENST00000485798.5:13221-ENST00000362079.2:358|260
WISFRAPVSSCHNTQALPVPPLPR
>FUSION-ENST00000427015.1:73109-ENST00000367469.5:117830|2077
MNLKPIPLSR
>FUSION-ENST00000427015.1:73109-ENST00000367469.5:117830|621
RFSPFSLLSSWDYRR
>FUSION-ENST00000485798.5:13221-ENST00000362079.2:358|622
WMSGWMDG
>ENST00000271332.4|SNV-1014-C-A|5
CQSCKLAQAPGLREGER
>FUSION-ENST00000427015.1:73109-ENST00000367469.5:117830|2003
CLVIIASSW
>FUSION-ENST00000427015.1:73109-ENST00000367469.5:117830|1409
SIFLQKSKR
>FUSION-ENST00000427015.1:73109-ENST00000367469.5:117830|3389
CDLYLTER
>FUSION-ENST00000427015.1:73109-ENST00000367469.5:117830|2761
TQHKGHR
>FUSION-ENST00000427015.1:73109-ENST00000367469.5:117830|2964
KHFRYLQGFLDHFR
>FUSION-ENST00000427015.1:73109-ENST00000367469.5:117830|4101
KLFFSPFKK
>FUSION-ENST00000427015.1:73109-ENST00000367469.5:117830|3905
FATSMDSSFR
>ENST00000466727.1|INDEL-25541-C-CAA|6
TSGPKWLK
>FUSION-ENST00000427015.1:73109-ENST00000367469.5:117830|2105
KTLPSCRNDAFYLK
>ENST00000227322.8|MNV-83-CC-C|10
RPPRPRRLPLITCSGPSAPR
>ENST00000533608.7|SNV-12306-C-T|5
GDLSCRMHMCFDVYR
>FUSION-ENST00000427015.1:73109-ENST00000367469.5:117830|3801
MYIETLLFSLAAFTHDLK
>FUSION-ENST00000485798.5:13221-ENST00000362079.2:358|415
LILRSSHLSLPK
>FUSION-ENST00000427015.1:73109-ENST00000367469.5:117830|3840
NNYRGNIK
>ENST00000356924.9|SNV-162-G-A|4
MAVAGPTPGAGARPR
>FUSION-ENST00000427015.1:73109-ENST00000367469.5:117830|1471
YFEGRNSVLCLLYIHYLASVKL
>FUSION-ENST00000427015.1:73109-ENST00000367469.5:117830|1882
EFRSSCTSDREK
>FUSION-ENST00000485798.5:13221-ENST00000362079.2:358|780
MPHAHGLSLLTGRWK
>FUSION-ENST00000427015.1:73109-ENST00000367469.5:117830|687
VSHCGFNLHFSDGQ
>FUSION-ENST00000427015.1:73109-ENST00000367469.5:117830|3480
MSKEERVAWGWGWG
>ENST00000478097.1|SNV-28784-C-G|4
MRQIQEEPLDSLSSCVRK
>FUSION-ENST00000427015.1:73109-ENST00000367469.5:117830|832
LVFCSCDSLLR
>FUSION-ENST00000427015.1:73109-ENST00000367469.5:117830|3866
MATSSNRR
>FUSION-ENST00000427015.1:73109-ENST00000367469.5:117830|2706
MSLQVHLYVNSLKMAAM
>FUSION-ENST00000427015.1:73109-ENST00000367469.5:117830|1592
RRGHLDTNIDR
>FUSION-ENST00000427015.1:73109-ENST00000367469.5:117830|828
MMISNFIHVPTK
>ENST00000536769.1|SNV-4357-G-A|1
TITLEVEPSDTIENIKAKIQDK
>ENST00000490213.5|SNV-167812-G-A|7
MFTAQCCPWPPVPPPPTPHKSR
>FUSION-ENST00000485798.5:13221-ENST00000362079.2:358|165
MLVFIMVIIVSIRLSRGITSSR
>FUSION-ENST00000427015.1:73109-ENST00000367469.5:117830|3024
MLAYVNKTYK
>FUSION-ENST00000427015.1:73109-ENST00000367469.5:117830|535
MGEGNSLFAVLKKNQFSSSK
>FUSION-ENST00000427015.1:73109-ENST00000367469.5:117830|2707
SLQVHLYVNSLK
>FUSION-ENST00000427015.1:73109-ENST00000367469.5:117830|991
MNFKTVFR
>ENST00000529712.5|MNV-25161-TT-T|6
SRWCDCGELSVFLGR
>ENST00000260442.3|SNV-128-C-G|1
TELLLADYVGYCAR
>FUSION-ENST00000427015.1:73109-ENST00000367469.5:117830|2985
VSYFAWITFLARCMEVHGSE
>FUSION-ENST00000427015.1:73109-ENST00000367469.5:117830|105
MKSNYWNAVYFK
>FUSION-ENST00000427015.1:73109-ENST00000367469.5:117830|1866
LLTSGDLPTSASQSAGIIGVSHHAR
>FUSION-ENST00000427015.1:73109-ENST00000367469.5:117830|3949
MFTPSSPGVDSIPK
>FUSION-ENST00000427015.1:73109-ENST00000367469.5:117830|780
MVSIFSCVF
>FUSION-ENST00000427015.1:73109-ENST00000367469.5:117830|444
DHVMPLLKAF
>ENST00000372371.8|SNV-19531-A-G|1
NGEPLIAAIQDFLTGACLLTLK
>ENST00000265857.8|SNV-10832-T-C|2
AFSLMDPNSPERVTFVSR
>FUSION-ENST00000427015.1:73109-ENST00000367469.5:117830|47
MTIFLFKYLSK
>FUSION-ENST00000427015.1:73109-ENST00000367469.5:117830|279
ISLFMNLEIWTRNK
>FUSION-ENST00000485798.5:13221-ENST00000362079.2:358|213
REAALVC
>ENST00000535645.1|MNV-92801-CCTTCGCTAC-C|3
IHIATSSMIMKPFGPLSR
>FUSION-ENST00000485798.5:13221-ENST00000362079.2:358|739
SSCLSLWSSWDCR
>FUSION-ENST00000427015.1:73109-ENST00000367469.5:117830|1334
QGGCLQTK
>FUSION-ENST00000427015.1:73109-ENST00000367469.5:117830|3146
MDFVFLLLYMPGK
>FUSION-ENST00000427015.1:73109-ENST00000367469.5:117830|1917
SCETYSLS
>FUSION-ENST00000427015.1:73109-ENST00000367469.5:117830|2940
MNIHLDQLSQGDHTHVTTIQIK
>FUSION-ENST00000427015.1:73109-ENST00000367469.5:117830|1660
NSIVDFCTTQV
>FUSION-ENST00000427015.1:73109-ENST00000367469.5:117830|805
CSFEKCLFISFAHFLMGLFVFFL
>FUSION-ENST00000427015.1:73109-ENST00000367469.5:117830|232
GSDYSVLCFGT
>FUSION-ENST00000485798.5:13221-ENST00000362079.2:358|303
NVLKCAWEIAPVFLPA
>FUSION-ENST00000427015.1:73109-ENST00000367469.5:117830|1541
WKLGLEGNSGKFLFI
>FUSION-ENST00000427015.1:73109-ENST00000367469.5:117830|2867
WVYHWDTRR
>ENST00000331242.11|SNV-35766-C-G|2
QLHEKQKNNPTLLENK
>FUSION-ENST00000427015.1:73109-ENST00000367469.5:117830|2325
MGILGCSKATGVEIKR
>ENST00000482060.5|SNV-30342-C-T|1
SSGQWQTLGATRSLSKAVCK
>FUSION-ENST00000427015.1:73109-ENST00000367469.5:117830|446
DHVMPLLK
>ENST00000297350.9|MNV-18940-GG-G|13
HRSCPPGFEWCK
>FUSION-ENST00000427015.1:73109-ENST00000367469.5:117830|214
ISGKSLGGMPLAFTLVEIGR
>ENST00000284548.16|SNV-4427-C-T|5
REAMRAEGASASPPSTGTR
>FUSION-ENST00000427015.1:73109-ENST00000367469.5:117830|1902
MFELIYR
>FUSION-ENST00000485798.5:13221-ENST00000362079.2:358|393
LTGWELSFLETLRSWGTISREGAV
>FUSION-ENST00000427015.1:73109-ENST00000367469.5:117830|3218
FILDSIWKYKFVS
>ENST00000305533.10|SNV-10121-G-T|3
RLIRGPGENGDDI
>ENST00000296271.4|SNV-5012-C-A|2
NTLGDDEASATVSK
>ENST00000298832.14|SNV-230185-C-A|4
YHPTAGSYQLQFALQQLEK
>FUSION-ENST00000427015.1:73109-ENST00000367469.5:117830|2011
EQLAYFKKLGR
>FUSION-ENST00000427015.1:73109-ENST00000367469.5:117830|2895
FGSDLYGLFLHTSNVVKYL
>FUSION-ENST00000485798.5:13221-ENST00000362079.2:358|546
MDRWVDGWAGG
>FUSION-ENST00000427015.1:73109-ENST00000367469.5:117830|63
AWVLFSLV
>ENST00000397944.8|SNV-134154-G-A|1
IFHLSLWRLMKK
>FUSION-ENST00000427015.1:73109-ENST00000367469.5:117830|32
TVHWETSMTWR
>FUSION-ENST00000485798.5:13221-ENST00000362079.2:358|668
MDGWVDEWMDGWMGGWMDGR
>FUSION-ENST00000427015.1:73109-ENST00000367469.5:117830|1128
SLSASCRHSWHLCCSCQR
>FUSION-ENST00000427015.1:73109-ENST00000367469.5:117830|1350
ERLWEHTMK
>FUSION-ENST00000427015.1:73109-ENST00000367469.5:117830|2089
GDFKINR
>FUSION-ENST00000427015.1:73109-ENST00000367469.5:117830|718
MLVRCTH
>FUSION-ENST00000427015.1:73109-ENST00000367469.5:117830|2670
LTYVINSLKKF
>ENST00000522806.1|SNV-9072-T-A|8
PRAKFHWFFMK
>FUSION-ENST00000427015.1:73109-ENST00000367469.5:117830|3318
MGDLIYTCYLSSSTILFKTK
>FUSION-ENST00000427015.1:73109-ENST00000367469.5:117830|1897
GETLDTFGDK
>FUSION-ENST00000485798.5:13221-ENST00000362079.2:358|426
CCGRAASTECSYGAFYR
>ENST00000558787.1|SNV-113132-C-G|2
MKRLPTEYER
>FUSION-ENST00000485798.5:13221-ENST00000362079.2:358|132
CWTLPSLPDVQVDHLNLLK
>FUSION-ENST00000427015.1:73109-ENST00000367469.5:117830|4376
MRLCVDLSLNCGIR
>FUSION-ENST00000485798.5:13221-ENST00000362079.2:358|418
LPRLILRSSHLSLPK
>FUSION-ENST00000427015.1:73109-ENST00000367469.5:117830|3574
MLITYLAYISLSMVIWPATINQLK
>FUSION-ENST00000485798.5:13221-ENST00000362079.2:358|704
IYCLFYK
>FUSION-ENST00000427015.1:73109-ENST00000367469.5:117830|4184
MVREISRTTGNFSAVLSHSTFTQQ
>FUSION-ENST00000427015.1:73109-ENST00000367469.5:117830|1188
HSVGRHPK
>FUSION-ENST00000427015.1:73109-ENST00000367469.5:117830|204
PLAFTLVEIGRHQKILSK
>FUSION-ENST00000427015.1:73109-ENST00000367469.5:117830|2345
MMAYPACVTILHK
>FUSION-ENST00000427015.1:73109-ENST00000367469.5:117830|1434
ENLLFILPVSFIKSS
>FUSION-ENST00000477661.1:5134-ENST00000432950.1:6455|5
EKYYLTQWISVPHGRPWRSVR
>ENST00000278616.8|INDEL-85445-T-TA|6
NNACCCGLHEK
>ENST00000226207.6|SNV-17900-G-A|2
AHLQTESGEYSR
>FUSION-ENST00000427015.1:73109-ENST00000367469.5:117830|2274
MGAQSQIHLDSWILK
>FUSION-ENST00000427015.1:73109-ENST00000367469.5:117830|1292
VEEIIVSIQECLGETRAQG
>FUSION-ENST00000427015.1:73109-ENST00000367469.5:117830|732
MRSVTSHIVLFIQLFNK
>FUSION-ENST00000427015.1:73109-ENST00000367469.5:117830|213
ISGKSLGGMPLAFTLVEIGRHQK
>FUSION-ENST00000427015.1:73109-ENST00000367469.5:117830|2914
RAVVFNFSFSR
>FUSION-ENST00000485798.5:13221-ENST00000362079.2:358|211
MYVFILFIYFSDGVSLCHQAGAVA
>FUSION-ENST00000427015.1:73109-ENST00000367469.5:117830|2249
ENFLNSFVL
>ENST00000297866.9|SNV-48078-A-T|5
DMLLAFPNDRAATIRSIDHHK
>ENST00000623002.1|SNV-44-A-G|4
MVGLLVHTAATFNCSFRK
>FUSION-ENST00000427015.1:73109-ENST00000367469.5:117830|1211
HVLLLLHSCQSVK
>FUSION-ENST00000485798.5:13221-ENST00000362079.2:358|414
LILRSSHLSLPKCWDYR
>ENST00000244576.8|SNV-26636-G-A|1
HQRIHSGEKPHECRVCGK
>FUSION-ENST00000427015.1:73109-ENST00000367469.5:117830|4262
MELCSKLFNK
>FUSION-ENST00000427015.1:73109-ENST00000367469.5:117830|3507
LLVNSVLFLK
>FUSION-ENST00000427015.1:73109-ENST00000367469.5:117830|3133
MQLNYWK
>ENST00000496201.2|SNV-50435-G-A|2
MDIKPEADPTSLTIKSMGLQERR
>ENST00000621681.4|SNV-362990-C-A|1
CVLSLAHEDR
>FUSION-ENST00000427015.1:73109-ENST00000367469.5:117830|1316
SSMLLLKGK
>FUSION-ENST00000427015.1:73109-ENST00000367469.5:117830|498
LFTNGKLSEIIFCPLTTTHPR
>FUSION-ENST00000427015.1:73109-ENST00000367469.5:117830|2149
GGARQGLSVERYQMK
>FUSION-ENST00000412731.5:3194-ENST00000587464.1:15476|51
LGFIYLLFLVTVSLR
>FUSION-ENST00000427015.1:73109-ENST00000367469.5:117830|2633
MTFRYTK
>FUSION-ENST00000427015.1:73109-ENST00000367469.5:117830|3694
VSGFFFLA
>FUSION-ENST00000427015.1:73109-ENST00000367469.5:117830|1431
MGFSTLHGFRHPLGVLECIPPG
>FUSION-ENST00000427015.1:73109-ENST00000367469.5:117830|3379
KPQSSIKGLGSRR
>FUSION-ENST00000427015.1:73109-ENST00000367469.5:117830|1847
MEDPGLHIAR
>FUSION-ENST00000427015.1:73109-ENST00000367469.5:117830|3468
QLSSREIATSKAHV
>FUSION-ENST00000427015.1:73109-ENST00000367469.5:117830|2929
MVCILCWASSLHIVLVR
>FUSION-ENST00000427015.1:73109-ENST00000367469.5:117830|2873
TSCGFITGIQEGNTTTCFAVCACTK
>FUSION-ENST00000427015.1:73109-ENST00000367469.5:117830|1448
EGREGRGQWK
>FUSION-ENST00000427015.1:73109-ENST00000367469.5:117830|3034
MTSNRVVFSVLYRTIFSFIE
>FUSION-ENST00000427015.1:73109-ENST00000367469.5:117830|1166
WRVSKMMR
>FUSION-ENST00000427015.1:73109-ENST00000367469.5:117830|2140
MFGQQKGGWCGWPYVVSLSWECWGR
>FUSION-ENST00000485798.5:13221-ENST00000362079.2:358|536
GGWVDGWMSGWMGGWMDG
>FUSION-ENST00000427015.1:73109-ENST00000367469.5:117830|418
RVIPALR
>FUSION-ENST00000427015.1:73109-ENST00000367469.5:117830|2474
MVKPHLY
>FUSION-ENST00000427015.1:73109-ENST00000367469.5:117830|2440
LVVSLPSSHMK
>FUSION-ENST00000427015.1:73109-ENST00000367469.5:117830|447
MDHVMPLLK
>FUSION-ENST00000427015.1:73109-ENST00000367469.5:117830|439
YLGHSPYHMALK
>FUSION-ENST00000427015.1:73109-ENST00000367469.5:117830|1345
LWEHTMK
>FUSION-ENST00000427015.1:73109-ENST00000367469.5:117830|4108
SEDQAAHR
>FUSION-ENST00000427015.1:73109-ENST00000367469.5:117830|2714
VSSERMGFSHTSK
>FUSION-ENST00000427015.1:73109-ENST00000367469.5:117830|3923
VSIYFAQIHQRNHNLWK
>FUSION-ENST00000427015.1:73109-ENST00000367469.5:117830|3298
GVHGRGK
>FUSION-ENST00000427015.1:73109-ENST00000367469.5:117830|667
PICLFLQHCVLGYPVSFNYYR
>ENST00000353507.9|SNV-29868-C-G|4
FEDGDSSGFWRECSNDCEDNPTRNR
>FUSION-ENST00000427015.1:73109-ENST00000367469.5:117830|3135
LEFFLLL
>FUSION-ENST00000427015.1:73109-ENST00000367469.5:117830|2315
SINLPCHCLWVF
>ENST00000618192.4|SNV-500082-G-A|6
AKSLGEFIKELAQDAEAVNEK
>FUSION-ENST00000427015.1:73109-ENST00000367469.5:117830|2327
MGILGCSKATGVEIK
>ENST00000561920.5|SNV-14727-C-T|1
FLRMQWCLPLTWLLPWQVLPPK
>FUSION-ENST00000485798.5:13221-ENST00000362079.2:358|718
MWIMWDLVR
>FUSION-ENST00000427015.1:73109-ENST00000367469.5:117830|2202
YIYTKDLPCPQQTG
>ENST00000257901.7|SNV-124-G-C|1
ISSGCGVTSNFSSCSAVAPKTGNR
>ENST00000517352.1|MNV-18940-GG-G|6
HRSCPPGFEWCKLDAGEDPSHR
>FUSION-ENST00000427015.1:73109-ENST00000367469.5:117830|3550
NQNVHTKTVTFR
>ENST00000633556.3|SNV-160063-C-T|2
LRPKCASAEQSVLFK
>FUSION-ENST00000427015.1:73109-ENST00000367469.5:117830|2683
MADSQGDACEIEFKIF
>ENST00000368059.7|MNV-27189-TCT-T|1
TTEEHTSYQSQSAISEYDL
>ENST00000424383.4|SNV-58864-G-A|2
EEEEFMATGHALRK
>FUSION-ENST00000427015.1:73109-ENST00000367469.5:117830|1389
LLKQTWMLK
>ENST00000522806.1|SNV-9072-T-A|4
FHWFFMKMYR
>FUSION-ENST00000427015.1:73109-ENST00000367469.5:117830|618
FSPFSLLSSWDYRRLPPHLAR
>ENST00000304457.11|SNV-8373-G-A|3
TVVSSWNHK
>FUSION-ENST00000427015.1:73109-ENST00000367469.5:117830|3848
MLCLSEIERLKK
>FUSION-ENST00000427015.1:73109-ENST00000367469.5:117830|2103
TLPSCRNDAFYLKR
>ENST00000255082.8|SNV-5639-G-A|2
NGLGLELGPQPQGVLRADIFSRMK
>FUSION-ENST00000427015.1:73109-ENST00000367469.5:117830|1887
VCEGYCLIQIIWEAR
>ENST00000537235.2|SNV-12708-G-A|4
SHTGERPYKCNVCRNR
>FUSION-ENST00000427015.1:73109-ENST00000367469.5:117830|1077
ERPGSGSR
>FUSION-ENST00000427015.1:73109-ENST00000367469.5:117830|1275
MKQKIRPPESWSR
>FUSION-ENST00000427015.1:73109-ENST00000367469.5:117830|3750
ILCMDNHGIFLSR
>FUSION-ENST00000427015.1:73109-ENST00000367469.5:117830|4098
LFFSPFK
>FUSION-ENST00000485798.5:13221-ENST00000362079.2:358|502
MAPAVPVFENHQSK
>FUSION-ENST00000427015.1:73109-ENST00000367469.5:117830|4119
MMVDEFYFLH
>FUSION-ENST00000427015.1:73109-ENST00000367469.5:117830|3541
MVIEVCHLSLSCLLVMLPLRKVI
>FUSION-ENST00000485798.5:13221-ENST00000362079.2:358|193
SLTLSPGWCSGVISAHCNLR
>ENST00000279146.8|SNV-7919-A-C|4
ALEARIRPK
>ENST00000361462.7|SNV-336-A-G|1
SRPSAPETDGSRVGGIMRGEK
>FUSION-ENST00000427015.1:73109-ENST00000367469.5:117830|3259
LFHFRNSNKFVVECHYSFYFLNDE
>FUSION-ENST00000427015.1:73109-ENST00000367469.5:117830|476
HSSKPGAATFPPPR
>FUSION-ENST00000427015.1:73109-ENST00000367469.5:117830|3317
GDLIYTCYLSSSTILFKTK
>FUSION-ENST00000427015.1:73109-ENST00000367469.5:117830|316
MCLMCSRNSKEAGR
>FUSION-ENST00000427015.1:73109-ENST00000367469.5:117830|3753
GDVLYSFEKLRILCMDNHGIFLSR
>FUSION-ENST00000427015.1:73109-ENST00000367469.5:117830|2829
LSNTVLF
>FUSION-ENST00000427015.1:73109-ENST00000367469.5:117830|273
MNLEIWTRNKEQQNMMYFR
>ENST00000423565.5|SNV-1880-G-A|4
RLFSHLEDIYRPTIHKLK
>ENST00000367755.9|SNV-16781-G-T|3
YIQFKTFLSSVNK
>FUSION-ENST00000427015.1:73109-ENST00000367469.5:117830|443
MPLLKAF
>FUSION-ENST00000427015.1:117-ENST00000367469.5:117830|1
RFTGKHR
>FUSION-ENST00000427015.1:73109-ENST00000367469.5:117830|3874
RISLSVEALNSDIDFSFKAMK
>FUSION-ENST00000427015.1:73109-ENST00000367469.5:117830|2456
IVWSWFLCKLK
>FUSION-ENST00000427015.1:73109-ENST00000367469.5:117830|4299
MFLWCNDLN
>ENST00000504022.1|SNV-82675-A-G|8
DLCMKRLLEGYIPK
>FUSION-ENST00000427015.1:73109-ENST00000367469.5:117830|4135
MFLIIKIFPLK
>ENST00000636523.1|SNV-129239-A-G|3
MRTALGKHVAASVEM
>FUSION-ENST00000427015.1:73109-ENST00000367469.5:117830|588
YEFIADFVASTTSVRTFK
>FUSION-ENST00000427015.1:73109-ENST00000367469.5:117830|1648
MCFLRNR
>FUSION-ENST00000556677.1:74324-ENST00000662547.1:26426|16
MMPRWTSGGER
>FUSION-ENST00000427015.1:73109-ENST00000367469.5:117830|785
TLNFIMK
>FUSION-ENST00000427015.1:73109-ENST00000367469.5:117830|3622
LMTQCCAVNVN
>FUSION-ENST00000427015.1:73109-ENST00000367469.5:117830|3131
QLNYWKQLEDFGSCF
>FUSION-ENST00000485798.5:13221-ENST00000362079.2:358|500
MAPAVPVFENHQSKTQGEVASWGHK
>FUSION-ENST00000427015.1:73109-ENST00000367469.5:117830|3578
MFLCSFL
>FUSION-ENST00000427015.1:73109-ENST00000367469.5:117830|1849
HISTHENFYHAKPQR
>FUSION-ENST00000427015.1:73109-ENST00000367469.5:117830|1673
LHKSMGRLIFWAHTIYD
>FUSION-ENST00000427015.1:73109-ENST00000367469.5:117830|3142
MPGKYFIEYQPL
>FUSION-ENST00000485798.5:13221-ENST00000362079.2:358|643
MSGWMDGR
>FUSION-ENST00000427015.1:73109-ENST00000367469.5:117830|868
KTGRIWEIILGQR
>FUSION-ENST00000427015.1:73109-ENST00000367469.5:117830|211
SLGGMPLAFTLVEIGRHQK
>FUSION-ENST00000427015.1:73109-ENST00000367469.5:117830|1018
WTTGLFYWCS
>FUSION-ENST00000427015.1:73109-ENST00000367469.5:117830|2522
MGGCLQSFTSDSRACILHAAVR
>FUSION-ENST00000427015.1:73109-ENST00000367469.5:117830|3494
MQAHFLSSFRCLLK
>FUSION-ENST00000238112.8:12711-ENST00000315273.4:186717|14
AQELLLILDPLTPTPPPPVAK
>FUSION-ENST00000427015.1:73109-ENST00000367469.5:117830|2158
TVENCDIMEIK
>FUSION-ENST00000427015.1:73109-ENST00000367469.5:117830|392
VNMVSWCIFR
>FUSION-ENST00000427015.1:73109-ENST00000367469.5:117830|511
MSYPNLRVW
>FUSION-ENST00000427015.1:73109-ENST00000367469.5:117830|3538
LPLRKVI
>FUSION-ENST00000427015.1:73109-ENST00000367469.5:117830|981
EISSYRAPGYR
>FUSION-ENST00000427015.1:73109-ENST00000367469.5:117830|1242
LNGRRDHSVYPR
>ENST00000302316.12|SNV-177607-C-G|1
HVLLARASGSFYSCRK
>FUSION-ENST00000427015.1:73109-ENST00000367469.5:117830|4164
INKNTNLETLNTVCK
>FUSION-ENST00000427015.1:73109-ENST00000367469.5:117830|494
MLSLHQTLYMQFTYIILFLMIILQK
>ENST00000403437.2|SNV-25559-A-G|1
QIHELEEIKKQVEQEK
>FUSION-ENST00000427015.1:73109-ENST00000367469.5:117830|1675
AFLWFPINRLHKSMGR
>FUSION-ENST00000427015.1:73109-ENST00000367469.5:117830|3231
MSVPYYFDYCR
>FUSION-ENST00000485798.5:13221-ENST00000362079.2:358|389
MCKGFGRAW
>FUSION-ENST00000427015.1:73109-ENST00000367469.5:117830|1182
LGDARNHR
>FUSION-ENST00000427015.1:73109-ENST00000367469.5:117830|4304
MLTGEHVSLV
>FUSION-ENST00000427015.1:73109-ENST00000367469.5:117830|1736
MAVGTEK
>FUSION-ENST00000427015.1:73109-ENST00000367469.5:117830|2764
IHSWASK
>ENST00000652375.1|SNV-22834-A-G|2
IGRSGSLWSWPATHIPWWWSR
>FUSION-ENST00000427015.1:73109-ENST00000367469.5:117830|2809
MTSLWMYVYMCTHAHIF
>FUSION-ENST00000427015.1:73109-ENST00000367469.5:117830|2066
SKTQGTMK
>FUSION-ENST00000427015.1:73109-ENST00000367469.5:117830|3017
MNVLTTSEVFKYLK
>FUSION-ENST00000427015.1:73109-ENST00000367469.5:117830|3120
CYTLAGGKR
>ENST00000505727.1|SNV-267443-T-G|2
MQARCPLTNQTQTAR
>FUSION-ENST00000485798.5:13221-ENST00000362079.2:358|595
MGGWMDRWVGGWMDEWMDGR
>FUSION-ENST00000485798.5:13221-ENST00000362079.2:358|17
TPFVPIHSLPHPVQTQDK
>FUSION-ENST00000427015.1:73109-ENST00000367469.5:117830|4071
CILRRGP
>FUSION-ENST00000427015.1:73109-ENST00000367469.5:117830|1148
PGTTEPQRGCHRSCLVQGAPR
>FUSION-ENST00000485798.5:13221-ENST00000362079.2:358|583
WVGGWMDEWMDGRVDGWVGG
>FUSION-ENST00000427015.1:73109-ENST00000367469.5:117830|4290
LCSALGN
>FUSION-ENST00000427015.1:73109-ENST00000367469.5:117830|3568
LACIKNLMYCPTALTK
>FUSION-ENST00000427015.1:73109-ENST00000367469.5:117830|2207
NCYRVVISFIHSSTNSLQK
>ENST00000467140.1|SNV-949305-G-A|2
TELLGSPQNLNTVLTTNYR
>FUSION-ENST00000427015.1:73109-ENST00000367469.5:117830|3140
SIFVSVLL
>FUSION-ENST00000427015.1:73109-ENST00000367469.5:117830|1352
GLHQPSFKLRCIFSTLGQR
>FUSION-ENST00000427015.1:73109-ENST00000367469.5:117830|3321
GCIFSAWQINCWFCFLPDHSL
>FUSION-ENST00000427015.1:73109-ENST00000367469.5:117830|3475
VAWGWGWG
>FUSION-ENST00000427015.1:73109-ENST00000367469.5:117830|2738
ISYFASRRIK
>ENST00000641334.1|SNV-27924-C-T|5
PVSSSTMAPSSK
>ENST00000522806.1|SNV-9072-T-A|3
FHWFFMKMYRMCMV
>FUSION-ENST00000427015.1:73109-ENST00000367469.5:117830|4206
MLHCSSASGKHFIVSASVKH
>FUSION-ENST00000427015.1:73109-ENST00000367469.5:117830|636
PSSSIHTLHKQFPLLKCFFHLSS
>FUSION-ENST00000485798.5:13221-ENST00000362079.2:358|750
GQGSMRVNTRGDSQGGR
>FUSION-ENST00000427015.1:73109-ENST00000367469.5:117830|4106
MNVLKVF
>FUSION-ENST00000427015.1:73109-ENST00000367469.5:117830|2031
STLEVCTTFFYQKDLALAVLFYRVK
>FUSION-ENST00000427015.1:73109-ENST00000367469.5:117830|245
GQVICSPSHS
>ENST00000604046.1|SNV-6497-C-T|2
MAEPLPPEPSAVPSEAELQHLRK
>ENST00000371730.6|SNV-46397-A-G|4
KSGLPDLVLGKIWDLADTDGK
>FUSION-ENST00000427015.1:73109-ENST00000367469.5:117830|1498
VHLPRPYSWAHSLRF
>FUSION-ENST00000427015.1:73109-ENST00000367469.5:117830|1903
QNFETLDERQ
>ENST00000529578.5|SNV-89537-C-T|1
IGWRKIR
>FUSION-ENST00000427015.1:73109-ENST00000367469.5:117830|3177
RFSSIPSLLR
>FUSION-ENST00000427015.1:73109-ENST00000367469.5:117830|3093
MAWKFFLYSK
>FUSION-ENST00000427015.1:73109-ENST00000367469.5:117830|258
LMIFKAMR
>FUSION-ENST00000427015.1:73109-ENST00000367469.5:117830|520
MFSTINPLSRACEANR
>FUSION-ENST00000427015.1:73109-ENST00000367469.5:117830|4097
LFFSPFKK
>FUSION-ENST00000427015.1:73109-ENST00000367469.5:117830|3187
YGEQMWLLCT
>FUSION-ENST00000427015.1:73109-ENST00000367469.5:117830|3835
GLKYSISHVVKR
>ENST00000244576.8|SNV-26636-G-A|3
SSSLTKHQRIHSGEKPHECR
>FUSION-ENST00000427015.1:73109-ENST00000367469.5:117830|3901
DSSFRER
>FUSION-ENST00000427015.1:73109-ENST00000367469.5:117830|679
TQVGVLWSWSSR
>FUSION-ENST00000427015.1:73109-ENST00000367469.5:117830|3513
KLLVIYINATQKK
>ENST00000496841.5|SNV-101063-C-A|5
ELGSLGR
>FUSION-ENST00000427015.1:73109-ENST00000367469.5:117830|829
NNVFYRKFER
>FUSION-ENST00000427015.1:73109-ENST00000367469.5:117830|218
MMISGKSLGGMPLAFTLVEIGR
>FUSION-ENST00000485798.5:13221-ENST00000362079.2:358|827
RPLRLRVP
>ENST00000561920.5|SNV-14727-C-T|2
MFLRMQWCLPLTWLLPWQVLPPK
>FUSION-ENST00000405315.9:13221-ENST00000362079.2:358|11
EVWEELDGLDPNRHHPAKSPR
>FUSION-ENST00000427015.1:73109-ENST00000367469.5:117830|416
RVIPALREAEAR
>ENST00000376980.8|SNV-397-C-G|1
FPPPPPRTPLLWLLLLLLAAVAPAR
>FUSION-ENST00000427015.1:73109-ENST00000367469.5:117830|2369
SISRTEKTSSSP
>FUSION-ENST00000427015.1:73109-ENST00000367469.5:117830|2280
MTTSIAKEEGFNRALQPR
>FUSION-ENST00000485798.5:13221-ENST00000362079.2:358|489
TPDLVILPSRLPKVLGLQA
>FUSION-ENST00000427015.1:73109-ENST00000367469.5:117830|1533
VHKDTQQMGA
>ENST00000461301.1|SNV-343-C-T|1
GLSPEEPCLRLPQAATS
>FUSION-ENST00000427015.1:73109-ENST00000367469.5:117830|3335
MVQLVLILPLWLRAFTPLR
>FUSION-ENST00000485798.5:13221-ENST00000362079.2:358|341
QGRGSIRLGHEK
>FUSION-ENST00000485798.5:13221-ENST00000362079.2:358|99
LFLFTYSSK
>FUSION-ENST00000427015.1:73109-ENST00000367469.5:117830|162
EGTEKGESR
>FUSION-ENST00000427015.1:73109-ENST00000367469.5:117830|2381
TLYHIYTLYIYMLLIILFYMYKQSK
>FUSION-ENST00000485798.5:13221-ENST00000362079.2:358|115
MNLGVWGEYTVQPGIVNSILQRWK
>FUSION-ENST00000427015.1:73109-ENST00000367469.5:117830|3115
GCFQSCVRQVSAPFQLPLL
>FUSION-ENST00000485798.5:13221-ENST00000362079.2:358|593
MDRWVGGWMDEWMDGR
>FUSION-ENST00000427015.1:73109-ENST00000367469.5:117830|4305
LGLAGLPMLTGEHVSLV
>FUSION-ENST00000427015.1:73109-ENST00000367469.5:117830|4039
RTEIVSPGSLSKPHSSSLSEGR
>FUSION-ENST00000427015.1:73109-ENST00000367469.5:117830|3768
TCLMQACHR
>FUSION-ENST00000427015.1:73109-ENST00000367469.5:117830|2424
MCLNYSLFGMII
>FUSION-ENST00000427015.1:73109-ENST00000367469.5:117830|3006
YLKYVSIHLK
>FUSION-ENST00000427015.1:73109-ENST00000367469.5:117830|2616
EFKTLAI
>ENST00000339249.5|SNV-15980-G-A|5
CLECGKSFCHESSLK
>FUSION-ENST00000427015.1:73109-ENST00000367469.5:117830|3934
GFHHVGHTCLEHPASGNPLASAS
>FUSION-ENST00000427015.1:73109-ENST00000367469.5:117830|1663
TSLYEGKRK
>ENST00000361999.7|SNV-88866-A-T|3
LQEEKTLEKIQEEER
>FUSION-ENST00000427015.1:73109-ENST00000367469.5:117830|1222
MVWQKLEENHALCGKASQR
>FUSION-ENST00000427015.1:73109-ENST00000367469.5:117830|1038
MIHLAKCLCLTHLYVLIAYTVPR
>FUSION-ENST00000427015.1:73109-ENST00000367469.5:117830|1676
MAFLWFPINRLHKSMGR
>FUSION-ENST00000427015.1:73109-ENST00000367469.5:117830|3103
FCLVCSHFK
>FUSION-ENST00000427015.1:73109-ENST00000367469.5:117830|3800
YIETLLFSLAAFTHDLK
>FUSION-ENST00000485798.5:13221-ENST00000362079.2:358|767
MPMDYPCSLGDGRQR
>FUSION-ENST00000427015.1:73109-ENST00000367469.5:117830|3985
NFCPKQKSQIHTK
>FUSION-ENST00000485798.5:13221-ENST00000362079.2:358|377
MVPSTEEEFKIREVLVSLTSP
>FUSION-ENST00000427015.1:73109-ENST00000367469.5:117830|619
FSPFSLLSSWDYRR
>FUSION-ENST00000485798.5:13221-ENST00000362079.2:358|407
MDLGLTTMHG
>FUSION-ENST00000427015.1:73109-ENST00000367469.5:117830|305
PFPEEQVWGRLSGVQFGVACIWDV
>FUSION-ENST00000427015.1:73109-ENST00000367469.5:117830|2119
LRPNMERISWFSTPPGCWKSCA
>FUSION-ENST00000427015.1:73109-ENST00000367469.5:117830|2697
ECYSVILEKNFK
>FUSION-ENST00000427015.1:73109-ENST00000367469.5:117830|4331
MICPPRPPKLLGLQA
>FUSION-ENST00000485798.5:13221-ENST00000362079.2:358|811
MCLSNPIKALVLRDLELWR
>FUSION-ENST00000427015.1:73109-ENST00000367469.5:117830|397
QTFLVSFPLLIRTPVILD
>FUSION-ENST00000427015.1:73109-ENST00000367469.5:117830|4353
MRYCRDGR
>FUSION-ENST00000485798.5:13221-ENST00000362079.2:358|708
LGKEVKNVYIYIYV
>FUSION-ENST00000427015.1:73109-ENST00000367469.5:117830|3730
SIAYLFSHFHLSSCSLLL
>ENST00000454193.5|INDEL-1191-T-TA|15
GAPRIGVEGPAPQAVPRGGGSATR
>FUSION-ENST00000427015.1:73109-ENST00000367469.5:117830|1478
VSDIHWGSWNVSPLDK
>FUSION-ENST00000427015.1:73109-ENST00000367469.5:117830|837
LICILILHITMFNYQKNNVFYRK
>ENST00000639128.1|SNV-96144-T-C|2
MACRPLSGPYEGWLTPLRFR
>FUSION-ENST00000485798.5:13221-ENST00000362079.2:358|267
MLARLVLNS
>FUSION-ENST00000427015.1:73109-ENST00000367469.5:117830|2310
MNLNTWR
>ENST00000529712.5|MNV-25161-TT-T|14
MKGFLDFILSNSPDAQLLRDILSSR
>ENST00000539924.5|MNV-99-TT-T|8
HFFFLLRPPLWR
>FUSION-ENST00000427015.1:73109-ENST00000367469.5:117830|3758
LVRGDVLYSFEK
>ENST00000352645.5|SNV-46632-C-G|1
HSLYNNKCLVHIVRSTSLK
>FUSION-ENST00000427015.1:73109-ENST00000367469.5:117830|845
RRLVFCSCDSLLR
>FUSION-ENST00000427015.1:73109-ENST00000367469.5:117830|2346
QSTWNFHIGCVPLTCLAIAYGYFRL
>FUSION-ENST00000485798.5:13221-ENST00000362079.2:358|726
GRAFQAEGTA
>FUSION-ENST00000427015.1:73109-ENST00000367469.5:117830|3077
VLIGPQLVQR
>ENST00000674084.1|SNV-11985-G-T|1
MDPAPPGLRELCIQKAPGER
>FUSION-ENST00000427015.1:73109-ENST00000367469.5:117830|939
MTITELPPIGYCYPSRFLHFTY
>FUSION-ENST00000427015.1:73109-ENST00000367469.5:117830|1328
HQICWLR
>FUSION-ENST00000427015.1:73109-ENST00000367469.5:117830|4208
MLHCSSASGKHFIVSASVK
>ENST00000442150.1|SNV-109-G-A|1
QMRSVTRHLMLLYMYNG
>ENST00000429220.5|MNV-83-CC-C|16
GAVEPGPR
>FUSION-ENST00000427015.1:73109-ENST00000367469.5:117830|1602
MRLGMRGLR
>FUSION-ENST00000427015.1:73109-ENST00000367469.5:117830|4289
MEMNEEAK
>ENST00000382909.5|INDEL-38551-A-AA|6
IEGIPEKKGK
>ENST00000376980.8|SNV-397-C-G|3
QLGLVRFPPPPPR
>FUSION-ENST00000427015.1:73109-ENST00000367469.5:117830|2573
CNWPVTQVWSCGLYNAISQFLER
>FUSION-ENST00000427015.1:73109-ENST00000367469.5:117830|2672
LTYVINSLKK
>FUSION-ENST00000427015.1:73109-ENST00000367469.5:117830|1034
CLCLTHLYVLIAYTVPR
>FUSION-ENST00000427015.1:73109-ENST00000367469.5:117830|2162
RLVWLAICGELELGVLG
>FUSION-ENST00000427015.1:73109-ENST00000367469.5:117830|1593
THVLRRR
>FUSION-ENST00000427015.1:73109-ENST00000367469.5:117830|3054
MYFKNQNYRLA
>FUSION-ENST00000427015.1:73109-ENST00000367469.5:117830|876
GTNILSKSWESISRK
>FUSION-ENST00000427015.1:73109-ENST00000367469.5:117830|955
VDPTLLSVSFMYQLE
>FUSION-ENST00000427015.1:73109-ENST00000367469.5:117830|180
MQCTLKEDWISEK
>FUSION-ENST00000427015.1:73109-ENST00000367469.5:117830|824
ISNFIHVPTK
>FUSION-ENST00000427015.1:73109-ENST00000367469.5:117830|3029
MNINTACHLK
>ENST00000454872.6|SNV-1364449-C-A|3
QAPPGFYRNILYHIDEKTSR
>FUSION-ENST00000485798.5:13221-ENST00000362079.2:358|614
MDGWVVGWMGGWMDGRVDGWVGG
>ENST00000314100.10|SNV-45931-C-T|1
YIYTGWATLTDEK
>FUSION-ENST00000427015.1:73109-ENST00000367469.5:117830|4259
CIRSPHLDSLSWVRVSR
>FUSION-ENST00000427015.1:73109-ENST00000367469.5:117830|1109
SADTAGQPQLHPGNVK
>FUSION-ENST00000485798.5:13221-ENST00000362079.2:358|191
MYLFYLFIFQTESHSVTR
>FUSION-ENST00000427015.1:73109-ENST00000367469.5:117830|1277
SSSKLTAKMK
>ENST00000562197.3|SNV-703-G-A|2
ALGGGAFRGLPTLRSLQLNHALVR
>FUSION-ENST00000427015.1:73109-ENST00000367469.5:117830|1925
NSMGKTRPHDSVTSHRVPPR
>FUSION-ENST00000427015.1:73109-ENST00000367469.5:117830|3117
RGCFQSCVRQVSAPFQLPLL
>FUSION-ENST00000485798.5:13221-ENST00000362079.2:358|149
GSQFSHS
>ENST00000338051.4|SNV-9495-C-T|3
GWPSGTTK
>ENST00000381756.9|SNV-12103-G-A|1
SNPKLPDDTTFPLPPPRPK
>FUSION-ENST00000427015.1:73109-ENST00000367469.5:117830|1307
FEENKGCK
>FUSION-ENST00000427015.1:73109-ENST00000367469.5:117830|3365
ALGQAHHYGGSRKGAQGWR
>FUSION-ENST00000427015.1:73109-ENST00000367469.5:117830|2955
MLYEIITNIYITYLK
>FUSION-ENST00000427015.1:73109-ENST00000367469.5:117830|3283
SVLLYVSIVHCFLWLSDVQ
>ENST00000258411.8|SNV-12166-G-A|5
RASPTDLVYFEK
>ENST00000575898.5|SNV-16710-C-A|1
LANDTSTFEATSEGTLELQQRNPK
>FUSION-ENST00000427015.1:73109-ENST00000367469.5:117830|1696
GFCYMQGVLQPISCVYQGVAVFK
>FUSION-ENST00000427015.1:73109-ENST00000367469.5:117830|1422
MECHVRK
>FUSION-ENST00000427015.1:73109-ENST00000367469.5:117830|1798
IHLSQPPK
>FUSION-ENST00000427015.1:73109-ENST00000367469.5:117830|2736
KTVYIKHR
>FUSION-ENST00000427015.1:73109-ENST00000367469.5:117830|2224
MLPLIQQEAELR
>FUSION-ENST00000427015.1:73109-ENST00000367469.5:117830|326
EKEMGRATAE
>FUSION-ENST00000427015.1:73109-ENST00000367469.5:117830|3916
LPPYEMCFLNKT
>FUSION-ENST00000427015.1:73109-ENST00000367469.5:117830|1134
DLPPSTPR
>ENST00000271332.4|SNV-1014-C-A|1
EGERSPEESLGGRR
>FUSION-ENST00000485798.5:13221-ENST00000362079.2:358|744
GDSQGGREA
>FUSION-ENST00000427015.1:73109-ENST00000367469.5:117830|800
IYSPLGIYPVMGWLGQMVFLVLDP
>FUSION-ENST00000427015.1:73109-ENST00000367469.5:117830|1822
QCFEWYNLEILWK
>FUSION-ENST00000427015.1:73109-ENST00000367469.5:117830|3384
MKPQSSIK
>FUSION-ENST00000427015.1:73109-ENST00000367469.5:117830|3804
INISVGQSFRSRLTK
>FUSION-ENST00000485798.5:13221-ENST00000362079.2:358|606
MDGWVGGWMDG
>ENST00000508580.1|SNV-29868-C-G|5
MVIALVSGESVVMTAK
>FUSION-ENST00000427015.1:73109-ENST00000367469.5:117830|3183
NLEIFLSLIFWNICIKLALLLP
>FUSION-ENST00000427015.1:73109-ENST00000367469.5:117830|2812
AIKQEAF
>FUSION-ENST00000485798.5:13221-ENST00000362079.2:358|436
LLWCLLQR
>FUSION-ENST00000427015.1:73109-ENST00000367469.5:117830|4067
FVFLVETGFHHVGQAGRQLLTS
>FUSION-ENST00000427015.1:73109-ENST00000367469.5:117830|4311
MLFDGEETRTSRASHAYW
>ENST00000381756.9|SNV-12103-G-A|2
QGIVKSNPKLPDDTTFPLPPPRPK
>FUSION-ENST00000485798.5:13221-ENST00000362079.2:358|513
SQLTAPPPR
>FUSION-ENST00000427015.1:73109-ENST00000367469.5:117830|4185
MVREISR
>FUSION-ENST00000485798.5:13221-ENST00000362079.2:358|61
KSSSATRCLR
>FUSION-ENST00000485798.5:13221-ENST00000362079.2:358|221
MRAVSVCWQRVR
>FUSION-ENST00000427015.1:73109-ENST00000367469.5:117830|1348
ERLWEHTMKR
>FUSION-ENST00000427015.1:73109-ENST00000367469.5:117830|462
MAGVMYVGCLKASDSNKLK
>FUSION-ENST00000427015.1:73109-ENST00000367469.5:117830|2788
ISASPLHILYMFLLGHFLSPLHLGL
>FUSION-ENST00000427015.1:73109-ENST00000367469.5:117830|647
WNSLSIITNCPRAQQK
>FUSION-ENST00000427015.1:73109-ENST00000367469.5:117830|1708
MLTRLLSNS
>FUSION-ENST00000427015.1:73109-ENST00000367469.5:117830|638
PSSSIHTLHKQFPLLK
>FUSION-ENST00000427015.1:117-ENST00000367469.5:117830|5
MLPVQLWNRR
>FUSION-ENST00000427015.1:73109-ENST00000367469.5:117830|4195
MAETLCLLK
>FUSION-ENST00000427015.1:73109-ENST00000367469.5:117830|3502
MGNGPGQE
>FUSION-ENST00000427015.1:73109-ENST00000367469.5:117830|2177
ASWQKSIWHVWATER
>FUSION-ENST00000427015.1:73109-ENST00000367469.5:117830|2040
LICLFRDQKTEALCY
>FUSION-ENST00000427015.1:73109-ENST00000367469.5:117830|543
MEMGEGNSLFAVLKKNQFSSSK
>FUSION-ENST00000427015.1:73109-ENST00000367469.5:117830|592
SFWYQCRILGP
>FUSION-ENST00000427015.1:73109-ENST00000367469.5:117830|2460
SDFIMIVWSWFLCKLKFFVHLR
>FUSION-ENST00000427015.1:73109-ENST00000367469.5:117830|3495
QAHFLSSFR
>FUSION-ENST00000427015.1:73109-ENST00000367469.5:117830|3870
MKVLDGNFFQ
>ENST00000533608.7|SNV-12306-C-T|3
MHMCFDVYR
>FUSION-ENST00000427015.1:73109-ENST00000367469.5:117830|958
MRMSPKAPLQ
>FUSION-ENST00000427015.1:73109-ENST00000367469.5:117830|1682
NGLPLVPHK
>FUSION-ENST00000427015.1:73109-ENST00000367469.5:117830|4076
MYLYQFIAMCILRR
>FUSION-ENST00000427015.1:73109-ENST00000367469.5:117830|1531
MLPPAIHSYSSLNNQR
>FUSION-ENST00000427015.1:73109-ENST00000367469.5:117830|2479
VRLCLKK
>FUSION-ENST00000427015.1:73109-ENST00000367469.5:117830|2704
MVNDFTLC
>FUSION-ENST00000485798.5:13221-ENST00000362079.2:358|570
MDGWLDGWIKV
>FUSION-ENST00000427015.1:73109-ENST00000367469.5:117830|3819
HKVSTCCWK
>FUSION-ENST00000427015.1:73109-ENST00000367469.5:117830|4189
KIQKLAR
>FUSION-ENST00000427015.1:73109-ENST00000367469.5:117830|1746
ALVEAFLFLLGD
>FUSION-ENST00000427015.1:73109-ENST00000367469.5:117830|2628
SQEVFPVLACSLQIFK
>FUSION-ENST00000485798.5:13221-ENST00000362079.2:358|474
SSAAYQLWGLPSPCLSFPTCK
>ENST00000361715.6|SNV-53996-T-C|4
AHQVTTRNLSLAVSDCFWKTVR
>FUSION-ENST00000427015.1:73109-ENST00000367469.5:117830|4270
MKPRNLVMELCSKLFNK
>ENST00000405369.3|SNV-170-G-A|5
LGFIQEALMEGRESSPHSKVQEK
>FUSION-ENST00000427015.1:73109-ENST00000367469.5:117830|1420
ECHVRKYT
>ENST00000547970.1|SNV-4114-A-G|6
LLDTAGR
>FUSION-ENST00000485798.5:13221-ENST00000362079.2:358|438
ASVSPPVKWETS
>FUSION-ENST00000427015.1:73109-ENST00000367469.5:117830|4065
LCVRTVCVLQPVSAFVLAAK
>FUSION-ENST00000427015.1:73109-ENST00000367469.5:117830|2027
VKNNWHILK
>ENST00000511853.1|SNV-29868-C-G|3
GSRNLFLTNSPECSNDCEDNPTRNR
>FUSION-ENST00000427015.1:73109-ENST00000367469.5:117830|1306
MFEENKGCKGSLTVA
>FUSION-ENST00000427015.1:73109-ENST00000367469.5:117830|817
MAGSNGISSSRSLR
>ENST00000520378.1|SNV-26-C-T|2
VPSTGAPSMTSQALTPTR
>FUSION-ENST00000485798.5:13221-ENST00000362079.2:358|59
SSSATRCLRNTR
>FUSION-ENST00000427015.1:73109-ENST00000367469.5:117830|1537
DRLYPIVFFFVVVFWG
>ENST00000260753.8|SNV-71202-A-G|2
LYTSEISSPVDISGQVILMDQK
>FUSION-ENST00000427015.1:73109-ENST00000367469.5:117830|3714
FFNYKMLKYILW
>ENST00000373206.5|SNV-47790-T-G|6
DGVPEGQLPQIR
>ENST00000344733.9|SNV-49916-A-G|3
KGSEFGRGTGLTQPSQR
>FUSION-ENST00000427015.1:73109-ENST00000367469.5:117830|972
MLLEVALSR
>ENST00000450863.6|SNV-46087-C-T|4
GKYSEGILSQSQDKLLR
>FUSION-ENST00000427015.1:73109-ENST00000367469.5:117830|4323
FHIFTKIGRTAAKPR
>FUSION-ENST00000427015.1:73109-ENST00000367469.5:117830|2272
FVQFITYHLINYFCCTK
>ENST00000490885.6|SNV-5066-A-G|4
FHPQYRR
>FUSION-ENST00000427015.1:73109-ENST00000367469.5:117830|1338
CIFSTLGQRNEHFLTEIQETLQGR
>FUSION-ENST00000427015.1:73109-ENST00000367469.5:117830|1496
MVNCGPKIFNGK
>FUSION-ENST00000427015.1:73109-ENST00000367469.5:117830|809
IAILTGVR
>FUSION-ENST00000485798.5:13221-ENST00000362079.2:358|641
MGGWMDGWVDEWMDGWIDGWMDG
>FUSION-ENST00000485798.5:13221-ENST00000362079.2:358|223
MRAVSVCWQR
>FUSION-ENST00000427015.1:73109-ENST00000367469.5:117830|2427
LHFSFLDNEQK
>FUSION-ENST00000427015.1:73109-ENST00000367469.5:117830|1067
LEDMKLKLGFSK
>FUSION-ENST00000485798.5:13221-ENST00000362079.2:358|51
GSWKSNSAGTASTLK
>FUSION-ENST00000485798.5:13221-ENST00000362079.2:358|805
LASWGILTSWCSWEL
>FUSION-ENST00000427015.1:73109-ENST00000367469.5:117830|2880
LPRLVLNS
>FUSION-ENST00000427015.1:73109-ENST00000367469.5:117830|1325
LPSLWNYK
>FUSION-ENST00000427015.1:73109-ENST00000367469.5:117830|2472
TGIICYK
>FUSION-ENST00000427015.1:73109-ENST00000367469.5:117830|1653
KLLANDVFFEEQK
>FUSION-ENST00000427015.1:73109-ENST00000367469.5:117830|2326
GILGCSKATGVEIK
>FUSION-ENST00000485798.5:13221-ENST00000362079.2:358|390
MCKGFGR
>ENST00000279392.8|SNV-2565-G-C|3
EQAAEVASLDVANIISGSGRPR
>ENST00000547970.1|SNV-4114-A-G|2
QQPFLELKIR
>FUSION-ENST00000427015.1:73109-ENST00000367469.5:117830|2347
QSTWNFHIGCVPLTCLAIAYGYFR
>FUSION-ENST00000427015.1:73109-ENST00000367469.5:117830|1510
GNTQVITAGIHSCL
>FUSION-ENST00000485798.5:13221-ENST00000362079.2:358|515
MVRSQLTAPPPRR
>ENST00000490213.5|SNV-167812-G-A|4
SRSFVGNWNHPRK
>ENST00000604046.1|SNV-6497-C-T|5
NQMAEPLPPEPSAVPSEAELQHLRK
>FUSION-ENST00000427015.1:73109-ENST00000367469.5:117830|2487
MMFKDFK
>FUSION-ENST00000427015.1:73109-ENST00000367469.5:117830|2605
IFFDLLI
>FUSION-ENST00000427015.1:73109-ENST00000367469.5:117830|2833
DHPITTAVPCHTSTWYK
>FUSION-ENST00000427015.1:73109-ENST00000367469.5:117830|1233
MVLTYILR
>FUSION-ENST00000427015.1:73109-ENST00000367469.5:117830|1267
MKKYVLR
>ENST00000381756.9|SNV-12103-G-A|4
KQGIVKSNPK
>FUSION-ENST00000427015.1:73109-ENST00000367469.5:117830|55
KGLSTTGSFCVFRWVSTDSISFLVR
>FUSION-ENST00000427015.1:73109-ENST00000367469.5:117830|22
WRNPMLAPRHFSCGPR
>FUSION-ENST00000427015.1:73109-ENST00000367469.5:117830|2415
KVTAYLSRETNM
>FUSION-ENST00000427015.1:73109-ENST00000367469.5:117830|295
PGIVTGAGDSMMNK
>FUSION-ENST00000427015.1:73109-ENST00000367469.5:117830|1769
FFTHHLSNEKITFKYTCQIETDAK
>FUSION-ENST00000427015.1:73109-ENST00000367469.5:117830|1570
EQFRVGSRSSLQSK
>FUSION-ENST00000427015.1:73109-ENST00000367469.5:117830|4086
IEIVNYYYNQKR
>FUSION-ENST00000427015.1:73109-ENST00000367469.5:117830|4245
SLGVNITNRIFS
>FUSION-ENST00000427015.1:73109-ENST00000367469.5:117830|789
VVSFAVQKLFSLIR
>FUSION-ENST00000427015.1:73109-ENST00000367469.5:117830|450
MILPFCPRVVND
>FUSION-ENST00000427015.1:73109-ENST00000367469.5:117830|2724
LNSKSFKFLSTFK
>FUSION-ENST00000427015.1:73109-ENST00000367469.5:117830|3483
VTFKPDLEEAIEISR
>FUSION-ENST00000427015.1:73109-ENST00000367469.5:117830|1046
MFLLQDFHLWYHSQEK
>FUSION-ENST00000485798.5:13221-ENST00000362079.2:358|645
MGGWMSGWMDGR
>FUSION-ENST00000427015.1:73109-ENST00000367469.5:117830|1951
TKEEQRDILHGGR
>ENST00000376980.8|SNV-397-C-G|7
MTAPCSQPAQLPGRRQLGLVR
>FUSION-ENST00000485798.5:13221-ENST00000362079.2:358|669
GGWMDGWVDEWMDGWMGGWMDGR
>FUSION-ENST00000427015.1:73109-ENST00000367469.5:117830|3548
RNKLPLHFITHL
>FUSION-ENST00000485798.5:13221-ENST00000362079.2:358|65
GYLVLSHGIQTSCS
>ENST00000375784.7|SNV-6108-G-A|2
LATLNPESNTAGLDIFAK
>FUSION-ENST00000427015.1:73109-ENST00000367469.5:117830|2552
VLVKLISIK
>FUSION-ENST00000427015.1:73109-ENST00000367469.5:117830|4327
MFHIFTK
>FUSION-ENST00000427015.1:73109-ENST00000367469.5:117830|1943
RESMCGEKPLDLVR
>FUSION-ENST00000427015.1:73109-ENST00000367469.5:117830|2417
KVTAYLSR
>FUSION-ENST00000427015.1:73109-ENST00000367469.5:117830|4146
FLLIFSK
>FUSION-ENST00000427015.1:73109-ENST00000367469.5:117830|968
MLLEVALSRFFSFFWRQSLALLPR
>FUSION-ENST00000427015.1:73109-ENST00000367469.5:117830|3519
VKAWSKLLLW
>FUSION-ENST00000427015.1:73109-ENST00000367469.5:117830|1819
MGSAGVKR
>FUSION-ENST00000427015.1:73109-ENST00000367469.5:117830|4045
MLLITFVPACLFP
>FUSION-ENST00000427015.1:73109-ENST00000367469.5:117830|3151
MHFPFLKK
>FUSION-ENST00000427015.1:73109-ENST00000367469.5:117830|1808
FYIIFFYYLFIYF
>ENST00000649842.1|SNV-25568-G-A|1
LWEVASLGTRPVSAVPSVGK
>FUSION-ENST00000427015.1:73109-ENST00000367469.5:117830|4043
MKPSRALLVGNCPALHELHHH
>ENST00000298832.14|SNV-230185-C-A|1
QKLQSRQLLDQSR
>FUSION-ENST00000427015.1:73109-ENST00000367469.5:117830|613
LPPHLARKILFILLA
>FUSION-ENST00000427015.1:73109-ENST00000367469.5:117830|3119
CYTLAGGKRGCFQSCVR
>FUSION-ENST00000427015.1:73109-ENST00000367469.5:117830|3972
SSRPAWPTWQNPVSTK
>FUSION-ENST00000427015.1:73109-ENST00000367469.5:117830|2032
STLEVCTTFFYQKDLALAVLFYR
>FUSION-ENST00000427015.1:73109-ENST00000367469.5:117830|4283
MRKPNLRNEEK
>FUSION-ENST00000427015.1:73109-ENST00000367469.5:117830|170
QIDYTISKIVEILRFGSR
>FUSION-ENST00000427015.1:73109-ENST00000367469.5:117830|4013
VSLFSSSVSFSHSLSSQTV
>FUSION-ENST00000427015.1:73109-ENST00000367469.5:117830|1578
MAALANEYNLPYTPVVNR
>FUSION-ENST00000380872.9:5134-ENST00000432950.1:6455|6
SIRVSNFNR
>FUSION-ENST00000427015.1:73109-ENST00000367469.5:117830|4051
QEVNPKPEK
>FUSION-ENST00000427015.1:73109-ENST00000367469.5:117830|3334
VQLVLILPLWLRAFTPLR
>ENST00000529712.5|MNV-25161-TT-T|2
WCDCGELSVFLGRKGFEQAL
>FUSION-ENST00000427015.1:73109-ENST00000367469.5:117830|2489
ATVPASGGMMFKDFK
>ENST00000496283.5|INDEL-12592-C-CT|9
HVERSDFFQSFF
>FUSION-ENST00000427015.1:73109-ENST00000367469.5:117830|271
NKEQQNMMYFR
>FUSION-ENST00000485798.5:13221-ENST00000362079.2:358|603
DGWVGGWMDEWMDGWMDGWMMGG
>FUSION-ENST00000427015.1:73109-ENST00000367469.5:117830|746
FMMFQYR
>FUSION-ENST00000427015.1:73109-ENST00000367469.5:117830|2849
YLFIYFAVFK
>FUSION-ENST00000485798.5:13221-ENST00000362079.2:358|468
PDHTGFFKGATWLQLCLYLKITK
>FUSION-ENST00000427015.1:73109-ENST00000367469.5:117830|926
NNPGRCSMLIPNA
>FUSION-ENST00000427015.1:73109-ENST00000367469.5:117830|2237
VSFSSSILYLR
>ENST00000424296.6|SNV-176784-A-G|1
LGEGETIKPVENAENPIYPVIHR
>FUSION-ENST00000427015.1:73109-ENST00000367469.5:117830|420
LTLLWLELIFGA
>FUSION-ENST00000427015.1:73109-ENST00000367469.5:117830|551
SRPRPRPSHFAK
>ENST00000651078.1|SNV-8833-C-T|1
AAGETPGRQ
>FUSION-ENST00000485798.5:13221-ENST00000362079.2:358|757
QRAGLYESEHQG
>ENST00000648244.1|SNV-1292-C-A|3
NTGCPNSEDK
>FUSION-ENST00000427015.1:73109-ENST00000367469.5:117830|2539
RERQDSSGG
>FUSION-ENST00000427015.1:73109-ENST00000367469.5:117830|2101
NDAFYLKR
>FUSION-ENST00000427015.1:73109-ENST00000367469.5:117830|1126
HSWHLCCSCQR
>ENST00000296043.7|SNV-321307-C-A|2
HMPGAAHVVGSQTLAYR
>ENST00000359276.9|SNV-13984-C-T|1
CGDYLGK
>FUSION-ENST00000427015.1:73109-ENST00000367469.5:117830|4139
HTNGKIAPSK
>ENST00000674243.1|SNV-21166-C-T|3
QRLEEDIIQESCFYFR
>FUSION-ENST00000427015.1:73109-ENST00000367469.5:117830|3216
EIQICILILYPTNLLNSHISSGK
>FUSION-ENST00000427015.1:73109-ENST00000367469.5:117830|2384
SKGHSRDITK
>FUSION-ENST00000427015.1:73109-ENST00000367469.5:117830|2379
LLIILFYMYK
>FUSION-ENST00000427015.1:73109-ENST00000367469.5:117830|1312
MLLLKGKNVCV
>FUSION-ENST00000485798.5:13221-ENST00000362079.2:358|172
HYMLVFIMVIIVSIR
>ENST00000305988.5|SNV-2362-C-T|2
TGHGLCRSSK
>FUSION-ENST00000427015.1:73109-ENST00000367469.5:117830|2374
MYKQSKSISR
>FUSION-ENST00000427015.1:73109-ENST00000367469.5:117830|3444
SWGQMVRGQIK
>FUSION-ENST00000485798.5:13221-ENST00000362079.2:358|688
MNECMHGRVGR
>FUSION-ENST00000427015.1:73109-ENST00000367469.5:117830|2995
MAVSECMAEKHMMTNSTVW
>FUSION-ENST00000427015.1:73109-ENST00000367469.5:117830|2834
YLKDHPITTAVPCHTSTWYK
>ENST00000491136.6|SNV-7473-G-A|1
LFEHTEQDRK
>ENST00000496283.5|INDEL-12592-C-CT|10
GADIDALCVAPRHVERSDFFQSFF
>FUSION-ENST00000485798.5:13221-ENST00000362079.2:358|597
DGWMMGG
>FUSION-ENST00000485798.5:13221-ENST00000362079.2:358|96
MLFLFTYSSKIWRLWR
>FUSION-ENST00000427015.1:73109-ENST00000367469.5:117830|2245
MFPVENVSAFCSVYYLSLD
>FUSION-ENST00000427015.1:73109-ENST00000367469.5:117830|310
NSKEAGRGDSCL
>FUSION-ENST00000427015.1:73109-ENST00000367469.5:117830|3929
MVNSFQK
>FUSION-ENST00000427015.1:73109-ENST00000367469.5:117830|1978
AKGHLTWWQAR
>ENST00000335953.9|SNV-187560-G-A|2
HIHTGEKPYECNGCGKK
>FUSION-ENST00000427015.1:73109-ENST00000367469.5:117830|2139
FGQQKGGWCGWPYVVSLSWECWGR
>FUSION-ENST00000427015.1:73109-ENST00000367469.5:117830|3641
TRQSKLLLGNGDGEH
>FUSION-ENST00000427015.1:73109-ENST00000367469.5:117830|2603
ICPHYLT
>ENST00000550948.1|SNV-10733-G-T|2
KGHMYPVRNYSPT
>ENST00000335953.9|SNV-187560-G-A|5
SHKHIHTGEKPYECNGCGK
>FUSION-ENST00000427015.1:73109-ENST00000367469.5:117830|3408
KWCGKELQWR
>FUSION-ENST00000427015.1:73109-ENST00000367469.5:117830|2785
MYKSDFPA
>FUSION-ENST00000427015.1:73109-ENST00000367469.5:117830|3139
YFIEYQPL
>FUSION-ENST00000427015.1:73109-ENST00000367469.5:117830|2686
NSAILNQNVVGDML
>FUSION-ENST00000427015.1:73109-ENST00000367469.5:117830|3287
CTIVLSLTQVYTHETITTIK
>FUSION-ENST00000485798.5:13221-ENST00000362079.2:358|818
LLVPSSS
>FUSION-ENST00000485798.5:13221-ENST00000362079.2:358|239
DLPSPLECHLLR
>FUSION-ENST00000427015.1:73109-ENST00000367469.5:117830|3113
MVGLILYVSYFAWITFLHCLMSNVK
>FUSION-ENST00000427015.1:73109-ENST00000367469.5:117830|3907
MTRCIVNEW
>ENST00000618192.4|SNV-500082-G-A|4
SLGEFIKELAQDAEAVNEKAIK
>FUSION-ENST00000427015.1:73109-ENST00000367469.5:117830|3761
ENFPLCVVIIIKDTQGN
>FUSION-ENST00000427015.1:73109-ENST00000367469.5:117830|490
MQFTYIILFLMIILQKSSFQTCK
>ENST00000408887.3|SNV-572-C-T|2
LALGADNRR
>ENST00000227322.8|MNV-83-CC-C|18
AASGAVEPGPR
>ENST00000648725.1|SNV-203616-G-A|6
NNMNDDSSNLKEGSKDNPKPLK
>FUSION-ENST00000427015.1:73109-ENST00000367469.5:117830|3460
GGFSFLK
>FUSION-ENST00000427015.1:73109-ENST00000367469.5:117830|3563
MYCPTALTK
>FUSION-ENST00000427015.1:73109-ENST00000367469.5:117830|1636
LSKMSLQLIFMF
>FUSION-ENST00000427015.1:73109-ENST00000367469.5:117830|1137
QSFIKDLPPSTPR
>FUSION-ENST00000485798.5:13221-ENST00000362079.2:358|134
GVLKEHALR
>FUSION-ENST00000427015.1:73109-ENST00000367469.5:117830|1462
KEGGEEGGREGK
>FUSION-ENST00000485798.5:13221-ENST00000362079.2:358|227
ARPIIILR
>FUSION-ENST00000427015.1:73109-ENST00000367469.5:117830|3637
NERWREK
>ENST00000313871.9|SNV-9732-G-A|4
ARRANSR
>FUSION-ENST00000427015.1:73109-ENST00000367469.5:117830|2671
MLTYVINSLKKF
>FUSION-ENST00000427015.1:73109-ENST00000367469.5:117830|299
RLPRISIYR
>FUSION-ENST00000427015.1:73109-ENST00000367469.5:117830|2365
MPCLAQPWVSDK
>FUSION-ENST00000485798.5:13221-ENST00000362079.2:358|434
LLWCLLQRK
>FUSION-ENST00000427015.1:73109-ENST00000367469.5:117830|3498
MNTDLAILQMQAHFLSSFRCLLK
>ENST00000558014.5|SNV-577096-C-A|2
EKCAMKGK
>FUSION-ENST00000427015.1:73109-ENST00000367469.5:117830|123
CGCQGNRLTTLFLK
>FUSION-ENST00000427015.1:73109-ENST00000367469.5:117830|2383
GHSRDITK
>FUSION-ENST00000427015.1:73109-ENST00000367469.5:117830|1031
KNKIIYNEF
>FUSION-ENST00000427015.1:73109-ENST00000367469.5:117830|20
NPMLAPRHFSCGPR
>FUSION-ENST00000427015.1:73109-ENST00000367469.5:117830|1816
GSAGVKRCK
>FUSION-ENST00000427015.1:73109-ENST00000367469.5:117830|4371
LCVDLSLNCGIRSI
>FUSION-ENST00000485798.5:13221-ENST00000362079.2:358|327
RCHGCGCCSRPRWTPSR
>FUSION-ENST00000485798.5:13221-ENST00000362079.2:358|732
LSQEQGR
>FUSION-ENST00000427015.1:73109-ENST00000367469.5:117830|4096
TCYVYMV
>FUSION-ENST00000427015.1:73109-ENST00000367469.5:117830|1630
TEVEICDQLAFNFVQINLRCK
>FUSION-ENST00000427015.1:73109-ENST00000367469.5:117830|2092
NESEAHSSIKGDFK
>ENST00000554113.5|SNV-44551-G-T|1
LAELPCLEDLVFLGNPLEEK
>ENST00000370440.5|INDEL-84767-A-AA|1
NGLDYALSLRL
>ENST00000496283.5|INDEL-12592-C-CT|5
MWKDLIFFSLFFEKLK
>FUSION-ENST00000427015.1:73109-ENST00000367469.5:117830|2015
IILQSKEQLAYFK
>FUSION-ENST00000427015.1:73109-ENST00000367469.5:117830|2411
VTAYLSRETNM
>FUSION-ENST00000427015.1:73109-ENST00000367469.5:117830|3615
QLLSESNR
>FUSION-ENST00000427015.1:73109-ENST00000367469.5:117830|1230
VLTYILRSFYLEEGR
>FUSION-ENST00000427015.1:73109-ENST00000367469.5:117830|470
KGALSSCLYNVLNVPGS
>FUSION-ENST00000427015.1:73109-ENST00000367469.5:117830|692
MSDTVYKITEETALNSINT
>FUSION-ENST00000427015.1:73109-ENST00000367469.5:117830|4235
CIIGYMYYNK
>FUSION-ENST00000427015.1:73109-ENST00000367469.5:117830|2189
MSPADRLEVLGVVAK
>FUSION-ENST00000427015.1:73109-ENST00000367469.5:117830|1411
SIFLQKSK
>FUSION-ENST00000380872.9:5134-ENST00000432950.1:6455|11
ILFDTVDLCATWEALEKCK
>FUSION-ENST00000485798.5:13221-ENST00000362079.2:358|232
MACSQSPK
>FUSION-ENST00000427015.1:73109-ENST00000367469.5:117830|2740
ISYFASR
>ENST00000559999.5|SNV-3137-C-A|1
DSVLELK
>FUSION-ENST00000427015.1:73109-ENST00000367469.5:117830|818
AGSNGISSSR
>ENST00000648244.1|SNV-1292-C-A|1
NTGCPNSEDKNFPRTVMVNLNIHNR
>FUSION-ENST00000427015.1:117-ENST00000367469.5:117830|2
LPVQLWNRRFTGK
>FUSION-ENST00000427015.1:73109-ENST00000367469.5:117830|2930
LLLVVVIYSSYFSI
>FUSION-ENST00000485798.5:13221-ENST00000362079.2:358|201
MVKPCFCFY
>FUSION-ENST00000427015.1:73109-ENST00000367469.5:117830|2729
MLVKLNSK
>FUSION-ENST00000427015.1:73109-ENST00000367469.5:117830|2838
PYCHAFYI
>FUSION-ENST00000427015.1:73109-ENST00000367469.5:117830|1021
SHIAPGECGCLQR
>FUSION-ENST00000485798.5:13221-ENST00000362079.2:358|382
SFQRRQR
>FUSION-ENST00000485798.5:13221-ENST00000362079.2:358|396
ALNARLTGWELSFLETLRSWGTISR
>FUSION-ENST00000427015.1:73109-ENST00000367469.5:117830|2019
MYHILLSKGLGFSRIILQSK
>FUSION-ENST00000427015.1:73109-ENST00000367469.5:117830|1610
VNKMLKGCNGVK
>FUSION-ENST00000427015.1:73109-ENST00000367469.5:117830|2728
LVKLNSK
>FUSION-ENST00000427015.1:73109-ENST00000367469.5:117830|2677
MLLETCYK
>FUSION-ENST00000485798.5:13221-ENST00000362079.2:358|155
DFFGSCLAQDGGSER
>FUSION-ENST00000427015.1:73109-ENST00000367469.5:117830|1287
LLFKPSGMQSIFFSK
>FUSION-ENST00000485798.5:13221-ENST00000362079.2:358|555
STLSTHSGQYWAGCSLM
>ENST00000498595.5|SNV-68802-G-A|2
IREIHDKFPE
>FUSION-ENST00000427015.1:73109-ENST00000367469.5:117830|337
VKSCLYKK
>ENST00000261405.9|SNV-14289-G-A|1
IDSSGNFQVLLSDRYFNK
>FUSION-ENST00000427015.1:73109-ENST00000367469.5:117830|1055
RLQGAYSFPR
>FUSION-ENST00000427015.1:73109-ENST00000367469.5:117830|3777
IFFFFFFFSSSCTFTLPDGF
>FUSION-ENST00000485798.5:13221-ENST00000362079.2:358|663
GGWMDGR
>FUSION-ENST00000427015.1:73109-ENST00000367469.5:117830|1033
CLCLTHLYVLIAYTVPRLK
>FUSION-ENST00000427015.1:73109-ENST00000367469.5:117830|2262
RWELSLK
>FUSION-ENST00000427015.1:73109-ENST00000367469.5:117830|723
HVFANILCPRHPSTLCTSNFLY
>FUSION-ENST00000427015.1:73109-ENST00000367469.5:117830|1888
MVCEGYCLIQIIWEAR
>FUSION-ENST00000427015.1:73109-ENST00000367469.5:117830|1921
GKTRPHDSVTSHRVPPR
>FUSION-ENST00000427015.1:73109-ENST00000367469.5:117830|781
INLSQLC
>FUSION-ENST00000427015.1:73109-ENST00000367469.5:117830|603
LYPIIFNPSVILR
>ENST00000367755.9|SNV-16781-G-T|4
NLLKYIQFKTFLSSVNK
>FUSION-ENST00000427015.1:73109-ENST00000367469.5:117830|4153
PVVLIEGLFFKWK
>FUSION-ENST00000427015.1:73109-ENST00000367469.5:117830|2525
SSYWGGSGER
>ENST00000415992.5|SNV-6908-T-G|1
TWSGRWRTVR
>FUSION-ENST00000427015.1:73109-ENST00000367469.5:117830|2332
MCPHVVERAEHSLRSLLGGR
>FUSION-ENST00000427015.1:73109-ENST00000367469.5:117830|1195
LLSARAIGPNLMPAKSEPGAEQ
>FUSION-ENST00000427015.1:73109-ENST00000367469.5:117830|1868
MCYNTLSVHSLILRFFVLFCFLRR
>FUSION-ENST00000427015.1:73109-ENST00000367469.5:117830|2899
LVKLNLI
>FUSION-ENST00000427015.1:73109-ENST00000367469.5:117830|1568
SLWCIKTLSKWELDK
>ENST00000356924.9|SNV-162-G-A|2
MAVAGPTPGAGARPRLDLQFLQR
>FUSION-ENST00000427015.1:73109-ENST00000367469.5:117830|100
SNYWNAVYFKR
>FUSION-ENST00000485798.5:13221-ENST00000362079.2:358|233
EPLCYLCPWYSFVHPLVACSLSL
>FUSION-ENST00000427015.1:73109-ENST00000367469.5:117830|3511
LLVIYINATQKK
>FUSION-ENST00000427015.1:73109-ENST00000367469.5:117830|3666
MLCCKCKLK
>ENST00000258214.3|SNV-15407-C-T|1
LVLSRNIEKLEGELSQWK
>FUSION-ENST00000427015.1:73109-ENST00000367469.5:117830|3001
ITNILHGYFFTTLSVILK
>FUSION-ENST00000485798.5:13221-ENST00000362079.2:358|511
SQLTAPPPRRFK
>FUSION-ENST00000427015.1:73109-ENST00000367469.5:117830|2099
RTLRFPLPHLLVL
>FUSION-ENST00000427015.1:73109-ENST00000367469.5:117830|3683
LINCLEINI
>ENST00000454193.5|INDEL-1191-T-TA|14
IGVEGPAPQAVPR
>FUSION-ENST00000427015.1:73109-ENST00000367469.5:117830|2634
AVNFSEFYVSSLEMRELV
>FUSION-ENST00000556677.1:74324-ENST00000662547.1:26426|5
ILGIQAALRRGPHGEPLR
>FUSION-ENST00000427015.1:73109-ENST00000367469.5:117830|1186
HSVGRHPKESSR
>ENST00000535379.1|SNV-187560-G-A|1
ATNTSTRVRNPTSAMAVAR
>FUSION-ENST00000427015.1:73109-ENST00000367469.5:117830|4024
MIIKGLLSR
>FUSION-ENST00000485798.5:13221-ENST00000362079.2:358|784
MCMPHAHGLSLLTGRWKTK
>ENST00000367302.5|SNV-167812-G-A|2
MQSEQIQKLR
>FUSION-ENST00000427015.1:73109-ENST00000367469.5:117830|2311
DSKMNLNTWRIS
>FUSION-ENST00000485798.5:13221-ENST00000362079.2:358|117
MNLGVWGEYTVQPGIVNSILQR
>FUSION-ENST00000427015.1:73109-ENST00000367469.5:117830|3780
FIICFIFNR
>FUSION-ENST00000427015.1:73109-ENST00000367469.5:117830|1947
VAGKRESMCGEKPLDLVR
>FUSION-ENST00000427015.1:73109-ENST00000367469.5:117830|677
CLFGISAGF
>FUSION-ENST00000427015.1:73109-ENST00000367469.5:117830|1766
MEIHEVHSFK
>FUSION-ENST00000427015.1:73109-ENST00000367469.5:117830|870
ENFLTEKMR
>FUSION-ENST00000427015.1:73109-ENST00000367469.5:117830|1483
MYPPWIRGTTILVTCLLHR
>FUSION-ENST00000427015.1:73109-ENST00000367469.5:117830|166
MGENQKEGTEK
>FUSION-ENST00000427015.1:73109-ENST00000367469.5:117830|4111
MFSLYFLLYCLYCV
>FUSION-ENST00000427015.1:73109-ENST00000367469.5:117830|2752
GLAWKVLK
>FUSION-ENST00000427015.1:73109-ENST00000367469.5:117830|2252
LGVYIARK
>FUSION-ENST00000427015.1:73109-ENST00000367469.5:117830|456
YVGCLKASDSNKLK
>ENST00000399391.7|SNV-44140-A-C|1
GSFQCTLHPCASTCTASGDRHYR
>FUSION-ENST00000485798.5:13221-ENST00000362079.2:358|678
WMGSWMDGRVDGWVGG
>FUSION-ENST00000427015.1:73109-ENST00000367469.5:117830|2240
SSISLSGCGDMVSFSSSILYLR
>FUSION-ENST00000427015.1:73109-ENST00000367469.5:117830|4044
LLITFVPACLFP
>FUSION-ENST00000427015.1:73109-ENST00000367469.5:117830|3733
MVYFYPGNV
>FUSION-ENST00000427015.1:73109-ENST00000367469.5:117830|947
GCSQSYSRESES
>FUSION-ENST00000427015.1:73109-ENST00000367469.5:117830|1714
HWNCVIGLFSGIRRNG
>ENST00000454193.5|INDEL-1191-T-TA|6
GRGGFSQLWTRAR
>FUSION-ENST00000427015.1:73109-ENST00000367469.5:117830|610
KILFILLA
>ENST00000285968.11|SNV-40115-G-C|1
CEQYPLTR
>FUSION-ENST00000485798.5:13221-ENST00000362079.2:358|78
LCAMAHAYNPSTLGG
>FUSION-ENST00000427015.1:73109-ENST00000367469.5:117830|1168
KYVDKWR
>FUSION-ENST00000485798.5:13221-ENST00000362079.2:358|392
SWGTISR
>FUSION-ENST00000427015.1:73109-ENST00000367469.5:117830|296
MPGIVTGAGDSMMNK
>FUSION-ENST00000427015.1:73109-ENST00000367469.5:117830|4234
MCIIGYMYYNKK
>FUSION-ENST00000427015.1:73109-ENST00000367469.5:117830|2815
DVCIYVHTCTHFLNPTR
>FUSION-ENST00000427015.1:73109-ENST00000367469.5:117830|1757
MEMCSGAK
>FUSION-ENST00000427015.1:73109-ENST00000367469.5:117830|4035
VVAYISGSSLLHC
>FUSION-ENST00000485798.5:13221-ENST00000362079.2:358|241
ILSSFDSCCVHSGRRWVSLE
>FUSION-ENST00000485798.5:13221-ENST00000362079.2:358|526
MDGWVDAWMNGWMHGWMDGWMDG
>FUSION-ENST00000427015.1:73109-ENST00000367469.5:117830|1697
RGFCYMQGVLQPISCVYQGVAVFK
>ENST00000644128.1|SNV-126177-G-A|2
ATHAVKGITGHEQL
>FUSION-ENST00000427015.1:73109-ENST00000367469.5:117830|1865
FFVLFCFLR
>ENST00000399391.7|SNV-44140-A-C|2
GSFQCTLHPCASTCTASGDR
>FUSION-ENST00000427015.1:73109-ENST00000367469.5:117830|1342
MKRQGGCLQTK
>ENST00000227322.8|MNV-83-CC-C|14
AASGAVEPGPRGLPSPRRPPRPR
>FUSION-ENST00000427015.1:73109-ENST00000367469.5:117830|3672
VLKESGGQFVR
>ENST00000268251.13|SNV-94353-A-G|5
YPLEEFVKENQREEAR
>FUSION-ENST00000427015.1:73109-ENST00000367469.5:117830|2997
MAVSECMAEK
>FUSION-ENST00000427015.1:73109-ENST00000367469.5:117830|169
IVEILRFGSR
>ENST00000244364.10|INDEL-399146-A-AA|1
EADKSGPGTL
>FUSION-ENST00000427015.1:73109-ENST00000367469.5:117830|2981
CMEVHGSE
>FUSION-ENST00000427015.1:73109-ENST00000367469.5:117830|1203
IWAYIHETVNDGYLLGMRLQER
>FUSION-ENST00000427015.1:73109-ENST00000367469.5:117830|328
PLYSSLGDSVSKKK
>FUSION-ENST00000427015.1:73109-ENST00000367469.5:117830|3776
MLLEKWR
>FUSION-ENST00000485798.5:13221-ENST00000362079.2:358|677
MGSWMDGR
>FUSION-ENST00000427015.1:73109-ENST00000367469.5:117830|704
PIFTTLCLGIPSKLQLLQVFSFK
>FUSION-ENST00000427015.1:73109-ENST00000367469.5:117830|2192
NLEAENGR
>FUSION-ENST00000485798.5:13221-ENST00000362079.2:358|725
AFQAEGTA
>ENST00000639128.1|SNV-96144-T-C|4
MACRPLSGPYEGWLTPLR
>ENST00000296271.4|SNV-5012-C-A|1
NTLGDDEASATVSKTETSQVAPA
>FUSION-ENST00000427015.1:73109-ENST00000367469.5:117830|4064
TVCVLQPVSAFVLAAK
>FUSION-ENST00000427015.1:73109-ENST00000367469.5:117830|3931
MTSRMVNSFQKVSIYFAQIHQR
>FUSION-ENST00000427015.1:73109-ENST00000367469.5:117830|980
MEISSYRAPGYRLVHWK
>FUSION-ENST00000427015.1:73109-ENST00000367469.5:117830|1699
CPPPTMPG
>FUSION-ENST00000427015.1:73109-ENST00000367469.5:117830|1778
MQNRLNYSSNPGREI
>FUSION-ENST00000485798.5:13221-ENST00000362079.2:358|119
AKPRFER
>FUSION-ENST00000427015.1:73109-ENST00000367469.5:117830|3263
ARLFHFR
>FUSION-ENST00000427015.1:73109-ENST00000367469.5:117830|954
MSPKAPLQ
>FUSION-ENST00000427015.1:73109-ENST00000367469.5:117830|1646
MCFLRNRSFSH
>FUSION-ENST00000427015.1:73109-ENST00000367469.5:117830|217
MISGKSLGGMPLAFTLVEIGR
>FUSION-ENST00000427015.1:73109-ENST00000367469.5:117830|1274
KQKIRPPESWSR
>FUSION-ENST00000427015.1:73109-ENST00000367469.5:117830|2688
MISLFVEI
>FUSION-ENST00000427015.1:73109-ENST00000367469.5:117830|249
MLDGREPKR
>ENST00000361428.3|INDEL-30306-A-AA|1
FMLSHSQC
>FUSION-ENST00000427015.1:73109-ENST00000367469.5:117830|3690
LLLPFSCVILLAR
>FUSION-ENST00000427015.1:73109-ENST00000367469.5:117830|2402
NMITFSFNLHYLFKK
>FUSION-ENST00000427015.1:73109-ENST00000367469.5:117830|1810
NTPIYTWK
>FUSION-ENST00000427015.1:73109-ENST00000367469.5:117830|1054
MRLQGAYSFPRLYPLLVGQF
>ENST00000296043.7|SNV-321307-C-A|4
ERHMPGAAHVVGSQTLAYR
>ENST00000261405.9|SNV-14289-G-A|2
IDSSGNFQVLLSDR
>FUSION-ENST00000427015.1:73109-ENST00000367469.5:117830|3735
YSILLRNCVFFVWIIMVYFYPGNV
>ENST00000450863.6|SNV-46087-C-T|3
YSEGILSQSQDKLLR
>FUSION-ENST00000427015.1:73109-ENST00000367469.5:117830|2056
LLFEVRRSESCK
>FUSION-ENST00000427015.1:73109-ENST00000367469.5:117830|1379
LSSSFPHFTDEKLIPRDLQ
>FUSION-ENST00000427015.1:73109-ENST00000367469.5:117830|252
HKKGQVICSPSHS
>ENST00000504022.1|SNV-82675-A-G|6
KRLLEGYIPK
>ENST00000472527.1|SNV-43383-C-T|4
LKLAFSLIPRNPVPQR
>FUSION-ENST00000427015.1:73109-ENST00000367469.5:117830|1393
DIEKQQFIFFQEYYLCSRLLK
>ENST00000244364.10|INDEL-399146-A-AA|2
NEAGDTAGKEADKSGPGTL
>FUSION-ENST00000427015.1:73109-ENST00000367469.5:117830|2125
LEIMCLISDNSQWNLV
>FUSION-ENST00000485798.5:13221-ENST00000362079.2:358|632
DGWVGGWMDEWMDGR
>FUSION-ENST00000485798.5:13221-ENST00000362079.2:358|263
MVLISNLVIRPPRPPKVLGLQV
>FUSION-ENST00000427015.1:73109-ENST00000367469.5:117830|3062
KAKPCNFLFNECTCILK
>ENST00000227322.8|MNV-83-CC-C|9
RLPLITCSGPSAPR
>FUSION-ENST00000427015.1:73109-ENST00000367469.5:117830|659
VRVIFFCGFLHIK
>ENST00000382909.5|INDEL-38551-A-AA|2
DFTATAFSR
>ENST00000346166.7|SNV-7550-G-C|3
GTAYTPFSNSRLLSR
>FUSION-ENST00000427015.1:73109-ENST00000367469.5:117830|4240
MHIGVSGPLT
>FUSION-ENST00000485798.5:13221-ENST00000362079.2:358|830
CCCCSCFAPCWLSPWSEGRPTR
>FUSION-ENST00000427015.1:73109-ENST00000367469.5:117830|3598
FSWFHPPFPTQ
>FUSION-ENST00000427015.1:73109-ENST00000367469.5:117830|1329
WALTRHQICWLRLPSLWNYK
>FUSION-ENST00000427015.1:73109-ENST00000367469.5:117830|157
MICGLMGVFNENAKS
>FUSION-ENST00000427015.1:73109-ENST00000367469.5:117830|1418
TLVTVSNVMNG
>FUSION-ENST00000427015.1:73109-ENST00000367469.5:117830|4074
MYLYQFIAMCILRRGP
>FUSION-ENST00000427015.1:73109-ENST00000367469.5:117830|522
MFSTINPLSR
>FUSION-ENST00000427015.1:73109-ENST00000367469.5:117830|910
QNCNDCINTRHVQCLQCLVPPYLGK
>FUSION-ENST00000485798.5:13221-ENST00000362079.2:358|301
MLFVYILFPFVVFK
>FUSION-ENST00000427015.1:73109-ENST00000367469.5:117830|534
GEGNSLFAVLKKNQFSSSK
>FUSION-ENST00000427015.1:73109-ENST00000367469.5:117830|2810
QTSGQVY
>FUSION-ENST00000427015.1:73109-ENST00000367469.5:117830|3230
SVPYYFDYCR
>ENST00000403437.2|SNV-25559-A-G|3
QIHELEEIK
>ENST00000282251.9|SNV-121171-G-A|6
SLVKMFEDKR
>FUSION-ENST00000427015.1:73109-ENST00000367469.5:117830|122
CGCQGNRLTTLFLKL
>ENST00000279146.8|SNV-7919-A-C|3
ALEARIRPKDEEDK
>FUSION-ENST00000427015.1:73109-ENST00000367469.5:117830|1374
MFFPLHSCYGLNVCFSLFPK
>FUSION-ENST00000427015.1:73109-ENST00000367469.5:117830|3798
YIETLLFSLAAFTHDLKSSE
>FUSION-ENST00000427015.1:73109-ENST00000367469.5:117830|1677
AFLWFPINRLHK
>FUSION-ENST00000427015.1:73109-ENST00000367469.5:117830|330
PLYSSLGDSVSKK
>FUSION-ENST00000427015.1:73109-ENST00000367469.5:117830|1380
LSSSFPHFTDEKLIPR
>FUSION-ENST00000427015.1:73109-ENST00000367469.5:117830|2191
NLEAENGRTGR
>ENST00000622132.5|SNV-167328-T-A|7
KGRTTIVK
>FUSION-ENST00000427015.1:73109-ENST00000367469.5:117830|2884
MVRSRLAATSTSQVQAILLTQPPE
>FUSION-ENST00000427015.1:73109-ENST00000367469.5:117830|3724
LVFYTFCHYCEWK
>FUSION-ENST00000427015.1:73109-ENST00000367469.5:117830|4356
TDLLSLQNEMR
>FUSION-ENST00000427015.1:73109-ENST00000367469.5:117830|1657
YKCQLKATSAR
>FUSION-ENST00000427015.1:73109-ENST00000367469.5:117830|149
MRGAKIVCLEE
>ENST00000338005.7|SNV-9793-T-G|7
FLAQRNTEENLERQMEDCEEWR
>FUSION-ENST00000427015.1:73109-ENST00000367469.5:117830|2447
ILLMGCDR
>FUSION-ENST00000427015.1:73109-ENST00000367469.5:117830|3708
TLPLFIDGIR
>FUSION-ENST00000427015.1:73109-ENST00000367469.5:117830|4372
LCVDLSLNCGIR
>FUSION-ENST00000427015.1:73109-ENST00000367469.5:117830|2558
SFIWFLIN
>FUSION-ENST00000485798.5:13221-ENST00000362079.2:358|656
MDGWVDGSMGGWMDG
>FUSION-ENST00000427015.1:73109-ENST00000367469.5:117830|826
MISNFIHVPTK
>ENST00000313871.9|SNV-9732-G-A|1
ANSREDGRPRK
>FUSION-ENST00000427015.1:73109-ENST00000367469.5:117830|172
QIDYTISK
>FUSION-ENST00000485798.5:13221-ENST00000362079.2:358|548
MDGWMDRWVDGWAGG
>FUSION-ENST00000485798.5:13221-ENST00000362079.2:358|539
MDGWMGGWVDGWMSGWMGGWMDG
>FUSION-ENST00000485798.5:13221-ENST00000362079.2:358|459
TSRCGWGSGGCGR
>ENST00000536769.1|SNV-4357-G-A|4
TLTGKTITLEVEPSDTIENIKAK
>FUSION-ENST00000427015.1:73109-ENST00000367469.5:117830|2685
MADSQGDACEIEFK
>ENST00000550948.1|SNV-10733-G-T|1
GHMYPVRNYSPT
>FUSION-ENST00000427015.1:73109-ENST00000367469.5:117830|3180
PFIRLRR
>FUSION-ENST00000427015.1:73109-ENST00000367469.5:117830|167
FGSRKQGF
>FUSION-ENST00000427015.1:73109-ENST00000367469.5:117830|3679
EGKGGFNLCRNR
>FUSION-ENST00000427015.1:73109-ENST00000367469.5:117830|3051
AKPCNFLFNECTCILKIK
>ENST00000511853.1|SNV-29868-C-G|5
MGSRNLFLTNSPECSNDCEDNPTR
>FUSION-ENST00000485798.5:13221-ENST00000362079.2:358|72
TLCLSPGHPGPCPVRR
>FUSION-ENST00000427015.1:73109-ENST00000367469.5:117830|2341
MGLAPLLPVCTLP
>FUSION-ENST00000427015.1:73109-ENST00000367469.5:117830|1106
STISSHSGPWDWHPSP
>FUSION-ENST00000427015.1:73109-ENST00000367469.5:117830|2423
CLNYSLFGMII
>ENST00000227322.8|MNV-83-CC-C|11
RPPRPRR
>ENST00000545145.6|SNV-18886-C-T|3
LFSKYGPLSELHYLIDSLTKKPK
>FUSION-ENST00000427015.1:73109-ENST00000367469.5:117830|2036
CFICIAANIWP
>FUSION-ENST00000427015.1:73109-ENST00000367469.5:117830|2737
IKKTVYIK
>FUSION-ENST00000427015.1:73109-ENST00000367469.5:117830|2827
CRTCSFVT
>FUSION-ENST00000427015.1:73109-ENST00000367469.5:117830|1234
SMVLTYILRSFYLEEGR
>FUSION-ENST00000427015.1:73109-ENST00000367469.5:117830|1455
EGGKENKGR
>FUSION-ENST00000427015.1:73109-ENST00000367469.5:117830|847
SENMRRLVFCSCDSLLR
>FUSION-ENST00000427015.1:73109-ENST00000367469.5:117830|2297
LFNHSNFHSHLHDYR
>FUSION-ENST00000427015.1:73109-ENST00000367469.5:117830|2107
NYCFKKTLPSCR
>ENST00000555607.1|SNV-336-A-G|6
VVELGAL
>ENST00000339249.5|SNV-15980-G-A|6
THSEEETYKCLECGKSFCHESSLK
>FUSION-ENST00000427015.1:73109-ENST00000367469.5:117830|1112
PRSADTAGQPQLHPGNVK
>FUSION-ENST00000485798.5:13221-ENST00000362079.2:358|220
RAVSVCWQRVR
>FUSION-ENST00000427015.1:73109-ENST00000367469.5:117830|3883
MSISFSFK
>FUSION-ENST00000427015.1:73109-ENST00000367469.5:117830|3247
MNDVRHLFVCLCAFVYILW
>ENST00000373206.5|SNV-47790-T-G|8
IIFYRDGVPEGQLPQIR
>ENST00000539924.5|MNV-99-TT-T|6
HFFFLLRPPLWRRVR
>FUSION-ENST00000485798.5:13221-ENST00000362079.2:358|90
MPIIPATRKAEAGESLEPGR
>FUSION-ENST00000427015.1:73109-ENST00000367469.5:117830|1224
MVWQKLEENHALCGK
>FUSION-ENST00000427015.1:73109-ENST00000367469.5:117830|1534
MVHKDTQQMGA
>FUSION-ENST00000427015.1:73109-ENST00000367469.5:117830|410
ELLEPSRWR
>FUSION-ENST00000427015.1:73109-ENST00000367469.5:117830|3872
ISLSVEALNSDIDFSFKAMK
>ENST00000522806.1|SNV-9072-T-A|1
KMYRMCMV
>FUSION-ENST00000427015.1:73109-ENST00000367469.5:117830|2527
FRKSSYWGGSGER
>FUSION-ENST00000427015.1:73109-ENST00000367469.5:117830|2954
LYEIITNIYITYLK
>FUSION-ENST00000427015.1:73109-ENST00000367469.5:117830|1674
LHKSMGR
>FUSION-ENST00000427015.1:73109-ENST00000367469.5:117830|203
QPTEFRVACHSFTFCICGAK
>FUSION-ENST00000427015.1:73109-ENST00000367469.5:117830|4302
MTQLKSIPFFIYQTLGTDNK
>FUSION-ENST00000427015.1:73109-ENST00000367469.5:117830|965
FFSFFWRQSLALLPR
>FUSION-ENST00000427015.1:73109-ENST00000367469.5:117830|2989
MTNSTVW
>FUSION-ENST00000427015.1:73109-ENST00000367469.5:117830|2306
WWKEQSTL
>ENST00000611519.4|SNV-391434-G-A|5
KLQEALEFETKQR
>FUSION-ENST00000427015.1:73109-ENST00000367469.5:117830|2863
QHNYMLCCLCMH
>FUSION-ENST00000427015.1:73109-ENST00000367469.5:117830|1885
VCEGYCLIQIIWEAREFR
>FUSION-ENST00000485798.5:13221-ENST00000362079.2:358|313
EGWGRVASLPASRWLCAR
>FUSION-ENST00000427015.1:73109-ENST00000367469.5:117830|1705
FVSIFIF
>FUSION-ENST00000427015.1:73109-ENST00000367469.5:117830|17
HFSCGPRSK
>FUSION-ENST00000427015.1:73109-ENST00000367469.5:117830|3471
MQLSSREIATSK
>FUSION-ENST00000485798.5:13221-ENST00000362079.2:358|337
LGHEKAYKK
>FUSION-ENST00000427015.1:73109-ENST00000367469.5:117830|1551
VRLLYLCYGLNCAR
>FUSION-ENST00000427015.1:73109-ENST00000367469.5:117830|62
MLGLLTPSFK
>ENST00000490213.5|SNV-167812-G-A|1
SFVGNWNHPRKK
>FUSION-ENST00000427015.1:73109-ENST00000367469.5:117830|1256
HLHLVLR
>ENST00000353507.9|SNV-29868-C-G|3
ECSNDCEDNPTR
>FUSION-ENST00000427015.1:73109-ENST00000367469.5:117830|3742
DNHGIFLSRKCLT
>FUSION-ENST00000427015.1:73109-ENST00000367469.5:117830|4041
ALLVGNCPALHELHHH
>FUSION-ENST00000427015.1:73109-ENST00000367469.5:117830|1926
NSMGKTRPHDSVTSHR
>FUSION-ENST00000427015.1:73109-ENST00000367469.5:117830|3109
MSNVKNLFHRFCLVCSHFK
>FUSION-ENST00000485798.5:13221-ENST00000362079.2:358|216
VRCPFLPGNPTPS
>FUSION-ENST00000427015.1:73109-ENST00000367469.5:117830|173
KQIDYTISKIVEILR
>ENST00000498523.1|SNV-180369-G-C|5
QLESKLMQSAVK
>FUSION-ENST00000427015.1:73109-ENST00000367469.5:117830|924
MTFAAQQMLWWIPR
>FUSION-ENST00000427015.1:73109-ENST00000367469.5:117830|3280
YTTICLPIHLLMGVWVVSSL
>FUSION-ENST00000427015.1:73109-ENST00000367469.5:117830|1162
RSFTEQQNSSEETHSG
>FUSION-ENST00000427015.1:73109-ENST00000367469.5:117830|1281
QSIFFSKSSSK
>FUSION-ENST00000427015.1:73109-ENST00000367469.5:117830|858
LVPYVYMCHAGALHPLTR
>FUSION-ENST00000427015.1:73109-ENST00000367469.5:117830|198
VACHSFTFCICGAKVCQR
>FUSION-ENST00000427015.1:73109-ENST00000367469.5:117830|449
ILPFCPR
>ENST00000322527.4|SNV-23713-G-A|3
SKESSDTGRIACPEATHGELSSDVK
>FUSION-ENST00000427015.1:73109-ENST00000367469.5:117830|3932
TSRMVNSFQK
>ENST00000409404.6|SNV-447702-G-T|1
ASYALTGAR
>FUSION-ENST00000427015.1:73109-ENST00000367469.5:117830|2385
MSKGHSRDITK
>FUSION-ENST00000427015.1:73109-ENST00000367469.5:117830|793
AFLFLHILSSTCCFLTF
>FUSION-ENST00000427015.1:73109-ENST00000367469.5:117830|4167
LHTKVCQ
>FUSION-ENST00000427015.1:73109-ENST00000367469.5:117830|524
QDIELEIKCFLKTSHIL
>ENST00000529712.5|MNV-25161-TT-T|7
PSSSEIFCLQGASHVKSR
>FUSION-ENST00000427015.1:73109-ENST00000367469.5:117830|1624
LTLGYVQMPIK
>FUSION-ENST00000427015.1:73109-ENST00000367469.5:117830|2500
MKRQQEVTLL
>FUSION-ENST00000427015.1:73109-ENST00000367469.5:117830|239
MMTVSQVSDAA
>FUSION-ENST00000427015.1:73109-ENST00000367469.5:117830|1076
ERPGSGSRHF
>ENST00000361924.6|SNV-46087-C-T|2
LQGILSQSQDKLLRR
>ENST00000373414.3|SNV-394-C-A|1
SCVELMHNEALIR
>FUSION-ENST00000427015.1:73109-ENST00000367469.5:117830|1149
MPGTTEPQRGCHRSCLVQGAPR
>FUSION-ENST00000427015.1:73109-ENST00000367469.5:117830|3982
SQIHTKIYK
>FUSION-ENST00000427015.1:73109-ENST00000367469.5:117830|919
MLWWIPRC
>FUSION-ENST00000427015.1:73109-ENST00000367469.5:117830|1779
QNRLNYSSNPGR
>ENST00000623002.1|SNV-44-A-G|1
VGLLVHTAATFNCSFRKIR
>FUSION-ENST00000427015.1:73109-ENST00000367469.5:117830|3417
SQSLQTR
>FUSION-ENST00000427015.1:73109-ENST00000367469.5:117830|3288
YTCHTINCTYSK
>FUSION-ENST00000427015.1:73109-ENST00000367469.5:117830|3609
HQTPIFS
>ENST00000623002.1|SNV-44-A-G|6
MVGLLVHTAATFNCSFR
>FUSION-ENST00000485798.5:13221-ENST00000362079.2:358|481
GISERSCR
>FUSION-ENST00000427015.1:73109-ENST00000367469.5:117830|3838
MGLKYSISHVVK
>FUSION-ENST00000427015.1:73109-ENST00000367469.5:117830|2570
QQPECWGLLR
>FUSION-ENST00000427015.1:73109-ENST00000367469.5:117830|2533
YTCRNQPRLSAVSLAHNLQK
>FUSION-ENST00000427015.1:73109-ENST00000367469.5:117830|760
TAITVSR
>FUSION-ENST00000427015.1:73109-ENST00000367469.5:117830|3428
DVSESANPDLSVLDKAR
>FUSION-ENST00000485798.5:13221-ENST00000362079.2:358|70
TLCLSPGHPGPCPVRRSPS
>FUSION-ENST00000485798.5:13221-ENST00000362079.2:358|832
RGGWDPGLLGLGEEAAEIPDS
>ENST00000615648.2|SNV-6067-G-A|4
RYLEGTSSVAGVVLLPEGHK
>ENST00000647755.1|SNV-492345-C-T|2
YVSHRSASGCPLAAK
>FUSION-ENST00000427015.1:73109-ENST00000367469.5:117830|2067
MSKTQGTMK
>FUSION-ENST00000427015.1:73109-ENST00000367469.5:117830|1185
HPKESSR
>FUSION-ENST00000427015.1:73109-ENST00000367469.5:117830|1253
MVMKIMGTFAH
>FUSION-ENST00000427015.1:73109-ENST00000367469.5:117830|2994
AVSECMAEKHMMTNSTVW
>FUSION-ENST00000427015.1:73109-ENST00000367469.5:117830|1013
DGLCPSLR
>FUSION-ENST00000427015.1:73109-ENST00000367469.5:117830|152
GVFNENAKS
>FUSION-ENST00000485798.5:13221-ENST00000362079.2:358|480
GISERSCRLPMR
>FUSION-ENST00000485798.5:13221-ENST00000362079.2:358|167
MLVFIMVIIVSIRLSR
>FUSION-ENST00000427015.1:73109-ENST00000367469.5:117830|3565
NLMYCPTALTKNPQR
>FUSION-ENST00000427015.1:73109-ENST00000367469.5:117830|2458
IVWSWFLCK
>FUSION-ENST00000427015.1:73109-ENST00000367469.5:117830|2403
NMITFSFNLHYLFK
>FUSION-ENST00000427015.1:73109-ENST00000367469.5:117830|3762
MENFPLCVVIIIKDTQGN
>FUSION-ENST00000485798.5:13221-ENST00000362079.2:358|769
MPMDYPCSLGDGR
>FUSION-ENST00000427015.1:73109-ENST00000367469.5:117830|429
HGFLVYL
>FUSION-ENST00000427015.1:73109-ENST00000367469.5:117830|3544
VIEVCHLSLSCLLVMLPLR
>FUSION-ENST00000427015.1:73109-ENST00000367469.5:117830|1089
GCSSSPLSFLSPTLRR
>FUSION-ENST00000427015.1:73109-ENST00000367469.5:117830|35
KAVLKPVLRTVHWETSMTWR
>FUSION-ENST00000427015.1:73109-ENST00000367469.5:117830|3245
HLFVCLCAFVYILW
>FUSION-ENST00000485798.5:13221-ENST00000362079.2:358|660
MGGWMSGWMDGWVDGSMGGWMDG
>FUSION-ENST00000427015.1:73109-ENST00000367469.5:117830|3928
MVNSFQKVSIYFAQIHQR
>FUSION-ENST00000427015.1:73109-ENST00000367469.5:117830|3155
ILIFSFLFL
>FUSION-ENST00000485798.5:13221-ENST00000362079.2:358|759
MDYPCSLGDGRQRAGLYESEHQG
>FUSION-ENST00000427015.1:73109-ENST00000367469.5:117830|874
SWESISR
>FUSION-ENST00000427015.1:73109-ENST00000367469.5:117830|561
GELYRILKWLLSHCLLPGNIMLK
>FUSION-ENST00000427015.1:73109-ENST00000367469.5:117830|3546
LPLHFITHL
>ENST00000329903.4|SNV-5350-C-T|1
NLSAKLRAEIAINVHLSTLK
>FUSION-ENST00000427015.1:73109-ENST00000367469.5:117830|1910
RGNKTFGR
>FUSION-ENST00000485798.5:13221-ENST00000362079.2:358|447
GTCWEGRVQGR
>FUSION-ENST00000427015.1:73109-ENST00000367469.5:117830|1443
VSEVGGCCR
>ENST00000295030.6|SNV-14805-C-T|1
SWSIFLFFAVILGGPYLIWK
>FUSION-ENST00000427015.1:73109-ENST00000367469.5:117830|1683
LKNGLPLVPHKSSA
>FUSION-ENST00000427015.1:73109-ENST00000367469.5:117830|3535
MQSCSKSLKFK
>FUSION-ENST00000427015.1:73109-ENST00000367469.5:117830|795
MVELVYSPTNSVK
>FUSION-ENST00000427015.1:73109-ENST00000367469.5:117830|313
MCSRNSKEAGR
>FUSION-ENST00000427015.1:73109-ENST00000367469.5:117830|2916
PFCWAYIRGSWAGS
>ENST00000536769.1|SNV-4357-G-A|2
TITLEVEPSDTIENIKAK
>FUSION-ENST00000427015.1:73109-ENST00000367469.5:117830|1092
ELLGLGSPKGCSSSPLSFLSPTLR
>FUSION-ENST00000427015.1:73109-ENST00000367469.5:117830|4033
CLSCSSPFPHFFR
>FUSION-ENST00000427015.1:73109-ENST00000367469.5:117830|1949
EEQRDILHGGRQER
>FUSION-ENST00000427015.1:73109-ENST00000367469.5:117830|2648
QRHENHWNPGGRGCSEPR
>FUSION-ENST00000427015.1:73109-ENST00000367469.5:117830|4059
CIGCICTSLLQCVF
>ENST00000613419.4|SNV-44840-C-T|3
TYTGEKPYQCNACGK
>FUSION-ENST00000427015.1:73109-ENST00000367469.5:117830|3293
MEEGRVFSLCYFSVFLA
>FUSION-ENST00000427015.1:73109-ENST00000367469.5:117830|3262
MARLFHFRNSNK
>FUSION-ENST00000427015.1:73109-ENST00000367469.5:117830|1410
MSIFLQKSKR
>ENST00000529712.5|MNV-25161-TT-T|13
KGFLDFILSNSPDAQLLRDILSSR
>FUSION-ENST00000427015.1:73109-ENST00000367469.5:117830|3788
MVNLSTYR
>FUSION-ENST00000427015.1:73109-ENST00000367469.5:117830|917
MPELLTLLHTLWGTPAYLR
>FUSION-ENST00000427015.1:73109-ENST00000367469.5:117830|827
MMISNFIHVPTKDMNSSFFMAA
>FUSION-ENST00000427015.1:73109-ENST00000367469.5:117830|2614
TTLFRNQGQCHR
>ENST00000250160.11|SNV-29755-G-A|2
VSIPGHCCEQWVCEDNAKRPR
>FUSION-ENST00000427015.1:73109-ENST00000367469.5:117830|3347
MGRLEGVWWLHRS
>FUSION-ENST00000427015.1:73109-ENST00000367469.5:117830|1083
MAPMLFLSK
>FUSION-ENST00000427015.1:73109-ENST00000367469.5:117830|2314
MDSKMNLNTWR
>FUSION-ENST00000427015.1:73109-ENST00000367469.5:117830|453
LKMILPFCPR
>ENST00000652375.1|SNV-22834-A-G|1
SGSLWSWPATHIPWWWSR
>FUSION-ENST00000427015.1:73109-ENST00000367469.5:117830|907
HVQCLQCLVPPYLGKRGK
>FUSION-ENST00000485798.5:13221-ENST00000362079.2:358|773
FLVPTLQVRPLFCEILADPGRLC
>FUSION-ENST00000427015.1:73109-ENST00000367469.5:117830|2567
ARAPVWTTLAPFHFLIFTSAFSSK
>FUSION-ENST00000427015.1:73109-ENST00000367469.5:117830|2732
LQAFLGNR
>FUSION-ENST00000427015.1:73109-ENST00000367469.5:117830|1421
MECHVRKYT
>FUSION-ENST00000485798.5:13221-ENST00000362079.2:358|279
TAPLYSSLGDRTRSHLK
>FUSION-ENST00000427015.1:73109-ENST00000367469.5:117830|4244
MKSPWKYR
>ENST00000371586.6|SNV-7473-G-A|1
AHRAGQK
>FUSION-ENST00000427015.1:73109-ENST00000367469.5:117830|1569
SLWCIKTLSK
>FUSION-ENST00000427015.1:73109-ENST00000367469.5:117830|4216
MKLEKNVNIR
>FUSION-ENST00000427015.1:73109-ENST00000367469.5:117830|2046
EFSPVFYVLNPCFLSIK
>FUSION-ENST00000427015.1:73109-ENST00000367469.5:117830|1952
KTKEEQR
>FUSION-ENST00000427015.1:73109-ENST00000367469.5:117830|2422
MNRNFCDLLK
>FUSION-ENST00000337827.8:74324-ENST00000662547.1:26426|1
YDAQMDIWGGENFGHSSSPEERSTW
>FUSION-ENST00000427015.1:73109-ENST00000367469.5:117830|4177
TVIHLSEFFTCK
>FUSION-ENST00000427015.1:73109-ENST00000367469.5:117830|3873
ISLSVEALNSDIDFSFK
>FUSION-ENST00000485798.5:13221-ENST00000362079.2:358|380
VPSTEEEFK
>FUSION-ENST00000427015.1:73109-ENST00000367469.5:117830|1662
RKNSIVDFCTTQV
>ENST00000504022.1|SNV-82675-A-G|3
LLEGYIPK
>FUSION-ENST00000427015.1:73109-ENST00000367469.5:117830|923
TFAAQQMLWWIPR
>ENST00000545851.5|SNV-187560-G-A|6
DESTLKSHKHIHTGEKPY
>FUSION-ENST00000427015.1:73109-ENST00000367469.5:117830|768
INEKCYK
>FUSION-ENST00000427015.1:73109-ENST00000367469.5:117830|640
PSSSIHTLHK
>FUSION-ENST00000485798.5:13221-ENST00000362079.2:358|833
MHWVPVL
>FUSION-ENST00000427015.1:73109-ENST00000367469.5:117830|3169
MVFLSWSFNMIKIWMLKQPCIPG
>FUSION-ENST00000427015.1:73109-ENST00000367469.5:117830|473
HSSKPGAATFPPPRSLSYIPICSKK
>ENST00000342315.8|SNV-19940-T-C|2
ICWQWPK
>FUSION-ENST00000427015.1:73109-ENST00000367469.5:117830|2978
MHMMILK
>FUSION-ENST00000427015.1:73109-ENST00000367469.5:117830|2063
TQGTMKLLFEVR
>ENST00000233242.5|SNV-36004-G-T|1
GSWKWAFPR
>ENST00000262376.11|SNV-13252-G-C|4
KDHTYDK
>FUSION-ENST00000427015.1:73109-ENST00000367469.5:117830|3582
MCYHSLVIFRVLR
>FUSION-ENST00000427015.1:73109-ENST00000367469.5:117830|3499
NTDLAILQMQAHFLSSFR
>FUSION-ENST00000427015.1:73109-ENST00000367469.5:117830|1093
ELLGLGSPK
>ENST00000405369.3|SNV-170-G-A|10
MLGFIQEALMEGR
>FUSION-ENST00000485798.5:13221-ENST00000362079.2:358|354
AKMDAEQDPSEQGQGGR
>FUSION-ENST00000427015.1:73109-ENST00000367469.5:117830|4027
SCTIIKVLIEFSLV
>ENST00000460191.1|SNV-2799-G-A|3
MISPTKVQKIY
>ENST00000472527.1|SNV-43383-C-T|6
RLKLAFSLIPR
>FUSION-ENST00000427015.1:73109-ENST00000367469.5:117830|156
ICGLMGVFNENAKS
>FUSION-ENST00000427015.1:73109-ENST00000367469.5:117830|3902
MDSSFRER
>FUSION-ENST00000405315.9:13221-ENST00000362079.2:358|9
HHPAKSPRSPTPK
>FUSION-ENST00000427015.1:73109-ENST00000367469.5:117830|2700
MYKECYSVILEKNFK
>FUSION-ENST00000427015.1:73109-ENST00000367469.5:117830|1615
FTEFVIVICC
>ENST00000574735.1|SNV-16710-C-A|5
MTPLHLK
>FUSION-ENST00000427015.1:73109-ENST00000367469.5:117830|2373
YKQSKSISR
>FUSION-ENST00000427015.1:73109-ENST00000367469.5:117830|414
VIPALREAEARELLEPSR
>FUSION-ENST00000427015.1:73109-ENST00000367469.5:117830|1014
MDGLCPSLR
>ENST00000564026.1|SNV-2565-G-C|1
EVSGPEGAEGAGS
>FUSION-ENST00000427015.1:73109-ENST00000367469.5:117830|942
MNFYFKV
>FUSION-ENST00000427015.1:73109-ENST00000367469.5:117830|1750
KWKCAVVPK
>FUSION-ENST00000427015.1:73109-ENST00000367469.5:117830|2217
MEDSFSRVLGWEMDSG
>FUSION-ENST00000427015.1:73109-ENST00000367469.5:117830|209
MPLAFTLVEIGR
>FUSION-ENST00000427015.1:73109-ENST00000367469.5:117830|2017
GLGFSRIILQSK
>FUSION-ENST00000427015.1:73109-ENST00000367469.5:117830|3701
ARYSNLTIVKC
>FUSION-ENST00000427015.1:73109-ENST00000367469.5:117830|3661
ASIHSTNTTPLAR
>FUSION-ENST00000427015.1:73109-ENST00000367469.5:117830|2805
MCTHAHIF
>ENST00000336517.8|SNV-35473-C-G|3
TTVLSEEK
>FUSION-ENST00000427015.1:73109-ENST00000367469.5:117830|1985
MTRLEEPD
>ENST00000648725.1|SNV-203616-G-A|2
DNPKPLKCK
>FUSION-ENST00000427015.1:73109-ENST00000367469.5:117830|1441
EKELVLMENLLFILPVSFIK
>FUSION-ENST00000427015.1:73109-ENST00000367469.5:117830|4104
KKLFFSPFK
>ENST00000522806.1|SNV-9072-T-A|2
MKMYRMCMV
>ENST00000338051.4|SNV-9495-C-T|2
GWPSGTTKSAGYR
>FUSION-ENST00000485798.5:13221-ENST00000362079.2:358|589
MYGWVGGMYGWMGGWMHG
>ENST00000645780.1|SNV-288415-G-A|3
NFMESLYDTTLELSSR
>FUSION-ENST00000427015.1:73109-ENST00000367469.5:117830|1618
PIKGNFCQKVVG
>FUSION-ENST00000427015.1:73109-ENST00000367469.5:117830|1781
LHLNTHVK
>FUSION-ENST00000427015.1:73109-ENST00000367469.5:117830|4214
LEKNVNIR
>FUSION-ENST00000427015.1:73109-ENST00000367469.5:117830|4127
GKTGRSI
>FUSION-ENST00000485798.5:13221-ENST00000362079.2:358|100
MLFLFTYSSK
>FUSION-ENST00000485798.5:13221-ENST00000362079.2:358|105
PKRATSGCAR
>FUSION-ENST00000427015.1:73109-ENST00000367469.5:117830|4207
LHCSSASGKHFIVSASVK
>FUSION-ENST00000427015.1:73109-ENST00000367469.5:117830|999
PPTRYSHCFLFVECWKI
>FUSION-ENST00000427015.1:73109-ENST00000367469.5:117830|3619
MFIQKQLLSESNR
>FUSION-ENST00000427015.1:73109-ENST00000367469.5:117830|11
LASVAPCQPQKWK
>FUSION-ENST00000485798.5:13221-ENST00000362079.2:358|467
RTSRCGWGSGGCGR
>FUSION-ENST00000427015.1:73109-ENST00000367469.5:117830|815
MAGSNGISSSRSLRNR
>FUSION-ENST00000485798.5:13221-ENST00000362079.2:358|128
GVGPEAED
>ENST00000393313.5|MNV-58098-ACACATCGAGTTGCACACAGATGGAA-A|3
QNLTKITFMLNSTSVLFALMK
>FUSION-ENST00000485798.5:13221-ENST00000362079.2:358|139
MPSGVGLFPLFQMYR
>FUSION-ENST00000427015.1:73109-ENST00000367469.5:117830|2269
SCMLQLNNKK
>FUSION-ENST00000485798.5:13221-ENST00000362079.2:358|104
RATSGCAR
>FUSION-ENST00000427015.1:73109-ENST00000367469.5:117830|1555
IFTSQLTIFLASDFPNPNFLTCK
>FUSION-ENST00000427015.1:73109-ENST00000367469.5:117830|2979
VHGSAWQ
>FUSION-ENST00000427015.1:73109-ENST00000367469.5:117830|4186
LARCGGARL
>FUSION-ENST00000427015.1:73109-ENST00000367469.5:117830|948
GCSQSYSR
>FUSION-ENST00000427015.1:73109-ENST00000367469.5:117830|3608
MEMENTR
>FUSION-ENST00000485798.5:13221-ENST00000362079.2:358|126
LECSGMITAHCSLNLLGSSNPPT
>FUSION-ENST00000427015.1:73109-ENST00000367469.5:117830|4060
MCIGCICTSLLQCVF
>FUSION-ENST00000427015.1:73109-ENST00000367469.5:117830|2282
MTTSIAKEEGFNR
>ENST00000510329.1|SNV-50-G-A|7
GGAEPAPGRQVFR
>FUSION-ENST00000427015.1:73109-ENST00000367469.5:117830|3064
ALLSFLDLYLR
>FUSION-ENST00000427015.1:73109-ENST00000367469.5:117830|403
HSKNLHSGQRD
>FUSION-ENST00000427015.1:73109-ENST00000367469.5:117830|2371
QSKSISRTEK
>ENST00000604046.1|SNV-6497-C-T|6
NQMAEPLPPEPSAVPSEAELQHLR
>FUSION-ENST00000485798.5:13221-ENST00000362079.2:358|552
EQAIAVTGVR
>FUSION-ENST00000485798.5:13221-ENST00000362079.2:358|813
MCLSNPIKALVLR
>FUSION-ENST00000427015.1:73109-ENST00000367469.5:117830|3424
MSSARMSQSLQTR
>FUSION-ENST00000427015.1:73109-ENST00000367469.5:117830|2187
MSPADRLEVLGVVAKADK
>FUSION-ENST00000427015.1:73109-ENST00000367469.5:117830|1288
IHFYKLLFKPSGMQSIFFSKSSSK
>FUSION-ENST00000427015.1:73109-ENST00000367469.5:117830|3438
IKLAYKWTGFAQSK
>FUSION-ENST00000427015.1:73109-ENST00000367469.5:117830|407
QFCVASVSI
>FUSION-ENST00000427015.1:73109-ENST00000367469.5:117830|2169
EFLGRVGGTWRLR
>FUSION-ENST00000427015.1:73109-ENST00000367469.5:117830|2835
MYLKDHPITTAVPCHTSTWYK
>FUSION-ENST00000427015.1:73109-ENST00000367469.5:117830|1333
QGGCLQTKK
>FUSION-ENST00000427015.1:73109-ENST00000367469.5:117830|3215
MCRSCLFFVR
>ENST00000275493.7|MNV-155755-AGGAATTAAGAGAAGC-A|4
VKIPVAIKTSPK
>FUSION-ENST00000427015.1:73109-ENST00000367469.5:117830|241
QRQPGVLR
>FUSION-ENST00000427015.1:73109-ENST00000367469.5:117830|3996
IEHILSDFVLLIISLSYKKSR
>FUSION-ENST00000427015.1:73109-ENST00000367469.5:117830|1271
IRPPESWSR
>ENST00000496283.5|INDEL-12592-C-CT|1
DLIFFSLFFEKLKHQDGIR
>FUSION-ENST00000427015.1:73109-ENST00000367469.5:117830|4181
TTGNFSAVLSHSTFTQQ
>FUSION-ENST00000427015.1:73109-ENST00000367469.5:117830|341
SSRPTWPTW
>ENST00000370898.7|SNV-7608-G-A|2
DVEDMITYREQIFLEISLKNSLM
>FUSION-ENST00000427015.1:73109-ENST00000367469.5:117830|1837
SGWARYLSYKVQITISFLYAR
>FUSION-ENST00000485798.5:13221-ENST00000362079.2:358|442
GLEEHGDTP
>FUSION-ENST00000427015.1:73109-ENST00000367469.5:117830|1450
MESIRSGRVL
>FUSION-ENST00000427015.1:73109-ENST00000367469.5:117830|2184
TGRSQAGTFSGEVSDEKASWQK
>FUSION-ENST00000427015.1:73109-ENST00000367469.5:117830|3430
CAADSHVISKDVSESANPDLSVLDK
>FUSION-ENST00000427015.1:73109-ENST00000367469.5:117830|2871
TDFERSDVIGH
>FUSION-ENST00000427015.1:73109-ENST00000367469.5:117830|3477
DPYTLEHAWHIVGSQYIHE
>FUSION-ENST00000427015.1:73109-ENST00000367469.5:117830|2530
LSAVSLAHNLQK
>FUSION-ENST00000427015.1:73109-ENST00000367469.5:117830|2007
MGEARVLLMCLVIIASSW
>FUSION-ENST00000427015.1:73109-ENST00000367469.5:117830|3760
LSICEECSI
>FUSION-ENST00000427015.1:73109-ENST00000367469.5:117830|2290
LVTHNKITARW
>FUSION-ENST00000427015.1:73109-ENST00000367469.5:117830|1397
HNILWPL
>FUSION-ENST00000427015.1:73109-ENST00000367469.5:117830|247
KGQVICSPSHS
>FUSION-ENST00000427015.1:73109-ENST00000367469.5:117830|3955
KQSYIYTRL
>FUSION-ENST00000427015.1:73109-ENST00000367469.5:117830|2337
CGLDSMS
>ENST00000313695.11|SNV-54407-C-T|4
GLFRSESLESPCGERLLQDAIR
>FUSION-ENST00000427015.1:73109-ENST00000367469.5:117830|3090
AWKFFLYSKVEQW
>FUSION-ENST00000427015.1:73109-ENST00000367469.5:117830|2
VSFRSMLTEIK
>ENST00000255082.8|SNV-5639-G-A|1
ADIFSRMK
>FUSION-ENST00000427015.1:73109-ENST00000367469.5:117830|3251
YFVHFLTWVCFHIIEF
>FUSION-ENST00000427015.1:73109-ENST00000367469.5:117830|88
CDSCFLGFK
>FUSION-ENST00000427015.1:73109-ENST00000367469.5:117830|854
HLALGISPNAIPPPSPHPTTVPRV
>FUSION-ENST00000485798.5:13221-ENST00000362079.2:358|212
VLLSLPR
>FUSION-ENST00000427015.1:73109-ENST00000367469.5:117830|2220
TNVRFIRPEGSVSMFS
>FUSION-ENST00000427015.1:73109-ENST00000367469.5:117830|4263
NLVMELCSKLFNK
>FUSION-ENST00000427015.1:73109-ENST00000367469.5:117830|4204
HFIVSASVK
>FUSION-ENST00000427015.1:73109-ENST00000367469.5:117830|4248
MKSLGVNITNRIFS
>FUSION-ENST00000427015.1:73109-ENST00000367469.5:117830|3589
MHSNQGFGVAQR
>FUSION-ENST00000427015.1:73109-ENST00000367469.5:117830|4145
YLGFWSFLQLEK
>FUSION-ENST00000427015.1:73109-ENST00000367469.5:117830|3962
MEQDCLKLKR
>FUSION-ENST00000427015.1:73109-ENST00000367469.5:117830|3416
SQSLQTRTSLYWTR
>ENST00000346166.7|SNV-7550-G-C|4
RGTAYTPFSNSRLLSR
>FUSION-ENST00000427015.1:73109-ENST00000367469.5:117830|1670
GRLIFWAHTIYD
>FUSION-ENST00000427015.1:73109-ENST00000367469.5:117830|3409
GRKWCGK
>FUSION-ENST00000427015.1:73109-ENST00000367469.5:117830|3518
ASLLNLLYLIQYCGH
>FUSION-ENST00000427015.1:73109-ENST00000367469.5:117830|319
MCLMCSR
>FUSION-ENST00000427015.1:73109-ENST00000367469.5:117830|2069
MFVLSVFD
>FUSION-ENST00000427015.1:73109-ENST00000367469.5:117830|2996
AVSECMAEK
>FUSION-ENST00000427015.1:73109-ENST00000367469.5:117830|2405
YLSVEIKNMITFSFNLHYLFK
>FUSION-ENST00000427015.1:73109-ENST00000367469.5:117830|3913
MKFATSMDSSFR
>FUSION-ENST00000427015.1:73109-ENST00000367469.5:117830|2083
MQIVFTPD
>FUSION-ENST00000427015.1:73109-ENST00000367469.5:117830|1907
TFGRLNI
>FUSION-ENST00000427015.1:73109-ENST00000367469.5:117830|4006
LFSFSKLLWR
>FUSION-ENST00000427015.1:73109-ENST00000367469.5:117830|598
LPSKILN
>FUSION-ENST00000427015.1:73109-ENST00000367469.5:117830|342
PVIPALWEAEAGGSPEVR
>FUSION-ENST00000427015.1:73109-ENST00000367469.5:117830|3938
LECSVMVSAHCNLCFLG
>FUSION-ENST00000427015.1:73109-ENST00000367469.5:117830|3968
ISWAWWCR
>FUSION-ENST00000427015.1:73109-ENST00000367469.5:117830|589
MYEFIADFVASTTSVRTFK
>FUSION-ENST00000427015.1:73109-ENST00000367469.5:117830|2043
DPLPLFSSTSL
>FUSION-ENST00000427015.1:73109-ENST00000367469.5:117830|580
SLLQILLHLQLVSEPSKPVIFFVDR
>FUSION-ENST00000427015.1:73109-ENST00000367469.5:117830|2733
MLQAFLGNR
>ENST00000373206.5|SNV-47790-T-G|3
HYELLAIR
>ENST00000298832.14|SNV-230185-C-A|2
YHPTAGSYQLQFALQQLEKQKLQSR
>FUSION-ENST00000427015.1:73109-ENST00000367469.5:117830|846
MRRLVFCSCDSLLR
>FUSION-ENST00000427015.1:73109-ENST00000367469.5:117830|2062
TQGTMKLLFEVRR
>FUSION-ENST00000485798.5:13221-ENST00000362079.2:358|48
SNSAGTASTLKSTCL
>FUSION-ENST00000427015.1:73109-ENST00000367469.5:117830|4123
STWYDGR
>FUSION-ENST00000427015.1:73109-ENST00000367469.5:117830|287
GVPTITSTTNR
>FUSION-ENST00000427015.1:73109-ENST00000367469.5:117830|1604
MKISFRPA
>FUSION-ENST00000427015.1:73109-ENST00000367469.5:117830|4099
KTCYVYMV
>FUSION-ENST00000485798.5:13221-ENST00000362079.2:358|607
GGWMDGWVGGWMDG
>FUSION-ENST00000427015.1:73109-ENST00000367469.5:117830|3455
KDSGSFPDFYDLSS
>FUSION-ENST00000427015.1:73109-ENST00000367469.5:117830|615
LPPHLAR
>FUSION-ENST00000427015.1:73109-ENST00000367469.5:117830|3353
HCKGMGRLEGVWWLHR
>FUSION-ENST00000427015.1:73109-ENST00000367469.5:117830|1790
IPTCNYCPNPSHCIRHNSIK
>FUSION-ENST00000427015.1:73109-ENST00000367469.5:117830|83
EILQAENGHIWLSQK
>FUSION-ENST00000427015.1:73109-ENST00000367469.5:117830|1995
PIIPALWEAQAGGSPVAR
>ENST00000305135.10|SNV-19934-A-C|5
NKEHDIEVIDQR
>FUSION-ENST00000427015.1:73109-ENST00000367469.5:117830|3935
MGFHHVGHTCLEHPASGNPLASAS
>FUSION-ENST00000427015.1:73109-ENST00000367469.5:117830|2164
VGGTWRLR
>ENST00000489181.5|SNV-3835-G-T|10
NPKSLPHSSSIGDTRFQHLLR
>ENST00000367187.7|SNV-25731-C-T|1
DTFGKPVARSKTMPPQVPPR
>ENST00000613419.4|SNV-44840-C-T|2
TYTGEKPYQCNACGKTFYQK
>ENST00000378788.4|SNV-3490-C-G|1
ALSGPHPQCGGQDNDSGSDLQQK
>FUSION-ENST00000427015.1:73109-ENST00000367469.5:117830|2276
EEGFNRALQPR
>FUSION-ENST00000427015.1:73109-ENST00000367469.5:117830|1346
LRCIFSTLGQR
>FUSION-ENST00000485798.5:13221-ENST00000362079.2:358|56
NTRDGVIWSHWERSR
>FUSION-ENST00000427015.1:73109-ENST00000367469.5:117830|395
WRVNMVSWCIFR
>FUSION-ENST00000427015.1:73109-ENST00000367469.5:117830|3235
NFFFFSCGYPIVSAPFVEK
>FUSION-ENST00000427015.1:73109-ENST00000367469.5:117830|262
SNFGLQKNNLGDVGMLMIFKAMR
>FUSION-ENST00000427015.1:73109-ENST00000367469.5:117830|1872
MCYNTLSVHSLILR
>FUSION-ENST00000427015.1:73109-ENST00000367469.5:117830|3195
MDRWTANNNGLR
>ENST00000370571.7|SNV-30969-T-A|3
VNNAILFSIR
>ENST00000305135.10|SNV-19934-A-C|1
EHDIEVIDQRLIEARR
>FUSION-ENST00000427015.1:73109-ENST00000367469.5:117830|3492
MNHPKTAEK
>FUSION-ENST00000427015.1:73109-ENST00000367469.5:117830|849
MSENMRR
>ENST00000557156.1|SNV-8833-C-T|3
MQRPGHRVATASAPQV
>FUSION-ENST00000485798.5:13221-ENST00000362079.2:358|594
GGWMDRWVGGWMDEWMDGR
>FUSION-ENST00000427015.1:286817-ENST00000367469.5:117830|2
WCFIFIASGSVDLSGRFTGK
>ENST00000466727.1|INDEL-25541-C-CAA|1
AKHQAQNG
>FUSION-ENST00000485798.5:13221-ENST00000362079.2:358|186
LVQWRDLGSLQPPPPRFQ
>FUSION-ENST00000427015.1:73109-ENST00000367469.5:117830|3540
VIEVCHLSLSCLLVMLPLRKVI
>FUSION-ENST00000427015.1:73109-ENST00000367469.5:117830|1086
MSLRTAELIDL
>FUSION-ENST00000427015.1:73109-ENST00000367469.5:117830|2680
PIIPTLWEAEAGR
>FUSION-ENST00000427015.1:73109-ENST00000367469.5:117830|1396
MDIEKQQFIFFQEYYLCSR
>FUSION-ENST00000427015.1:73109-ENST00000367469.5:117830|1507
MSGLANLLRY
>FUSION-ENST00000485798.5:13221-ENST00000362079.2:358|650
DGWVDEWMDGWTGGWMDGR
>FUSION-ENST00000427015.1:73109-ENST00000367469.5:117830|2781
MNFNFINLGF
>FUSION-ENST00000485798.5:13221-ENST00000362079.2:358|439
ASVSPPVK
>FUSION-ENST00000427015.1:73109-ENST00000367469.5:117830|2211
MAFSTLGK
>ENST00000510377.5|MNV-28803-TGAGAAGACTTTAATA-T|3
AAVLTETPRTSDGEKMFGGK
>FUSION-ENST00000427015.1:73109-ENST00000367469.5:117830|705
MPIFTTLCLGIPSKLQLLQVFSFK
>FUSION-ENST00000427015.1:73109-ENST00000367469.5:117830|1296
YIPLIYIPWVPLGLPSRVL
>FUSION-ENST00000427015.1:73109-ENST00000367469.5:117830|3356
GHRHCKGMGR
>FUSION-ENST00000427015.1:73109-ENST00000367469.5:117830|1759
SILSKGS
>FUSION-ENST00000427015.1:73109-ENST00000367469.5:117830|1202
VEFYTLSCSGVTGSLGCFFSSWK
>FUSION-ENST00000427015.1:73109-ENST00000367469.5:117830|497
LSEIIFCPLTTTHPR
>ENST00000400368.1|MNV-954-GTG-G|3
SPFPPGADLPAAPASSALSGFDTLR
>FUSION-ENST00000427015.1:73109-ENST00000367469.5:117830|1977
AKGHLTWWQAREK
>ENST00000279146.8|SNV-7919-A-C|5
ELRALEARIRPK
>FUSION-ENST00000427015.1:73109-ENST00000367469.5:117830|3988
YKNFCPK
>FUSION-ENST00000427015.1:73109-ENST00000367469.5:117830|2100
NDAFYLKRTLR
>FUSION-ENST00000427015.1:73109-ENST00000367469.5:117830|2102
NDAFYLK
>FUSION-ENST00000427015.1:73109-ENST00000367469.5:117830|749
MRIHRHHEK
>FUSION-ENST00000427015.1:73109-ENST00000367469.5:117830|3217
MEIQICILILYPTNLLNSHISSGK
>FUSION-ENST00000427015.1:73109-ENST00000367469.5:117830|1317
MSSMLLLKGK
>FUSION-ENST00000485798.5:13221-ENST00000362079.2:358|508
FKQFSCLNLPSSWDYRR
>FUSION-ENST00000427015.1:73109-ENST00000367469.5:117830|4053
EVIILCGPHRQEVNPKPEK
>FUSION-ENST00000427015.1:73109-ENST00000367469.5:117830|1782
KLHLNTHVK
>FUSION-ENST00000556677.1:74324-ENST00000662547.1:26426|11
PRWTSGGERILGIQAALR
>ENST00000615648.2|SNV-6067-G-A|1
YLEGTSSVAGVVLLPEGHKK
>FUSION-ENST00000427015.1:73109-ENST00000367469.5:117830|1850
KHISTHENFYHAKPQR
>FUSION-ENST00000427015.1:73109-ENST00000367469.5:117830|4272
MKPRNLVMELCSK
>FUSION-ENST00000427015.1:73109-ENST00000367469.5:117830|2857
QNVDYLYLLTVR
>FUSION-ENST00000427015.1:73109-ENST00000367469.5:117830|4010
MAKPGLEQLCNRI
>FUSION-ENST00000427015.1:73109-ENST00000367469.5:117830|3841
WEQFVAPRNNYRGNIK
>FUSION-ENST00000427015.1:73109-ENST00000367469.5:117830|3892
MKTAFISLYISIR
>FUSION-ENST00000485798.5:13221-ENST00000362079.2:358|73
MTLCLSPGHPGPCPVRR
>FUSION-ENST00000427015.1:73109-ENST00000367469.5:117830|681
MVAKTQVGVLWSWSSRCLFGISAGF
>FUSION-ENST00000485798.5:13221-ENST00000362079.2:358|420
LPRLILR
>FUSION-ENST00000427015.1:73109-ENST00000367469.5:117830|863
IDYIVFLQLPELLSGSL
>FUSION-ENST00000485798.5:13221-ENST00000362079.2:358|578
MVGWMDK
>FUSION-ENST00000427015.1:73109-ENST00000367469.5:117830|3007
MYLKYVSIHLK
>ENST00000461301.1|SNV-343-C-T|3
MGLSPEEPCLRLPQAATS
>FUSION-ENST00000427015.1:73109-ENST00000367469.5:117830|144
MMRQEHCM
>FUSION-ENST00000427015.1:73109-ENST00000367469.5:117830|3378
MEEAGRVPR
>ENST00000424383.4|SNV-58864-G-A|6
RHKEEEEFMATGHALR
>FUSION-ENST00000427015.1:73109-ENST00000367469.5:117830|2209
HFFSFPFDCPANSSLFFNLAQM
>FUSION-ENST00000427015.1:73109-ENST00000367469.5:117830|405
KHSKNLHSGQR
>ENST00000639128.1|SNV-96144-T-C|7
RLISMACRPLSGPYEGWLTPLRFR
>FUSION-ENST00000427015.1:73109-ENST00000367469.5:117830|4052
EVIILCGPHRQEVNPKPEKVHSILK
>FUSION-ENST00000427015.1:73109-ENST00000367469.5:117830|2886
MAYSSILPML
>FUSION-ENST00000427015.1:73109-ENST00000367469.5:117830|1370
MCVSTLN
>FUSION-ENST00000485798.5:13221-ENST00000362079.2:358|836
GARGLENWVPEEDALGASTLGPGKR
>ENST00000438032.6|SNV-41778-G-A|2
DEDEDEDESSEEDSEDEEPPPKK
>FUSION-ENST00000427015.1:73109-ENST00000367469.5:117830|1809
NTPIYTWKFYIIFFYYLFIYF
>FUSION-ENST00000485798.5:13221-ENST00000362079.2:358|399
MTGDGAAQVGRALNAR
>ENST00000339140.5|SNV-716-C-G|1
VVESLPSSCSEQSPLQK
>FUSION-ENST00000485798.5:13221-ENST00000362079.2:358|343
GGLTPGLQVVVC
>FUSION-ENST00000427015.1:73109-ENST00000367469.5:117830|1745
MLEFSPLDQ
>FUSION-ENST00000427015.1:73109-ENST00000367469.5:117830|1869
CYNTLSVHSLILRFFVLFCFLR
>FUSION-ENST00000427015.1:73109-ENST00000367469.5:117830|1519
MSLTEGFMILNHR
>ENST00000305533.10|SNV-10121-G-T|2
LIRGPGENGDDI
>FUSION-ENST00000427015.1:73109-ENST00000367469.5:117830|3057
YMYFKNQNYRLA
>FUSION-ENST00000427015.1:73109-ENST00000367469.5:117830|127
TCALISK
>FUSION-ENST00000427015.1:73109-ENST00000367469.5:117830|451
MILPFCPR
>ENST00000261499.10|SNV-34738-C-T|4
RPEYTDPKVVAQGEGREVTCVR
>FUSION-ENST00000427015.1:73109-ENST00000367469.5:117830|552
QSVCQACLGPRPRPR
>ENST00000397944.8|SNV-134154-G-A|3
IFHLSLWR
>FUSION-ENST00000427015.1:73109-ENST00000367469.5:117830|3336
VQLVLILPLWLR
>FUSION-ENST00000427015.1:73109-ENST00000367469.5:117830|2703
VNDFTLC
>ENST00000298767.10|SNV-21568-G-A|1
GVSCGTSFRGTVGRTR
>FUSION-ENST00000427015.1:73109-ENST00000367469.5:117830|1353
GLHQPSFKLR
>FUSION-ENST00000427015.1:73109-ENST00000367469.5:117830|496
MENIGNIFE
>FUSION-ENST00000485798.5:13221-ENST00000362079.2:358|347
DAEQDPSEQGQGGRDRQGGVGK
>FUSION-ENST00000427015.1:73109-ENST00000367469.5:117830|3373
VPRDGGR
>ENST00000522806.1|SNV-9072-T-A|9
MPRAKFHWFFMK
>ENST00000454682.6|SNV-13431-C-T|1
GAPMPPAATPLSPKGGLATPPHK
>FUSION-ENST00000427015.1:73109-ENST00000367469.5:117830|1586
MLITTPY
>FUSION-ENST00000427015.1:73109-ENST00000367469.5:117830|188
SWKVNIYRNASVFFITC
>FUSION-ENST00000427015.1:73109-ENST00000367469.5:117830|425
HYFENWLNR
>FUSION-ENST00000427015.1:73109-ENST00000367469.5:117830|1584
SSEEEDI
>FUSION-ENST00000427015.1:73109-ENST00000367469.5:117830|812
NRHTDFHNG
>FUSION-ENST00000380872.9:5134-ENST00000432950.1:6455|12
ILFDTVDLCATWEALEK
>FUSION-ENST00000427015.1:73109-ENST00000367469.5:117830|3189
MFNRYGEQMWLLCT
>FUSION-ENST00000485798.5:13221-ENST00000362079.2:358|57
NTRDGVIWSHWER
>FUSION-ENST00000427015.1:73109-ENST00000367469.5:117830|461
AGVMYVGCLKASDSNKLK
>FUSION-ENST00000427015.1:73109-ENST00000367469.5:117830|2890
ESHFVTQAGVQWCDLGSLQPPPPR
>FUSION-ENST00000427015.1:73109-ENST00000367469.5:117830|4042
KPSRALLVGNCPALHELHHH
>FUSION-ENST00000427015.1:73109-ENST00000367469.5:117830|2556
SFQCVCPSSPHCNGGAVRNGR
>FUSION-ENST00000427015.1:73109-ENST00000367469.5:117830|2948
MSPPSRSK
>FUSION-ENST00000485798.5:13221-ENST00000362079.2:358|834
GLENWVPEEDALGASTLGPGKR
>FUSION-ENST00000427015.1:73109-ENST00000367469.5:117830|1964
MDSHFHMAEEASPSWR
>FUSION-ENST00000485798.5:13221-ENST00000362079.2:358|737
HVPPCLANFFCIFDRDR
>FUSION-ENST00000427015.1:73109-ENST00000367469.5:117830|3779
FIICFIFNRTCFFSFFFFR
>ENST00000342315.8|SNV-19940-T-C|1
ICWQWPKK
>FUSION-ENST00000427015.1:73109-ENST00000367469.5:117830|4057
PNFVNTGIYR
>ENST00000339249.5|SNV-15980-G-A|1
SFCHESSLKRHLK
>FUSION-ENST00000427015.1:73109-ENST00000367469.5:117830|3744
DNHGIFLSRK
>FUSION-ENST00000427015.1:73109-ENST00000367469.5:117830|2503
VGGGSPEVRSSRPAWPKW
>FUSION-ENST00000485798.5:13221-ENST00000362079.2:358|714
MWIMWDLVRLGKEVK
>FUSION-ENST00000427015.1:73109-ENST00000367469.5:117830|78
SCFKASFK
>FUSION-ENST00000427015.1:73109-ENST00000367469.5:117830|4358
ISGKTDLLSLQNEMR
>FUSION-ENST00000485798.5:13221-ENST00000362079.2:358|529
GGLVSFFFFLRRSLALSPR
>FUSION-ENST00000427015.1:73109-ENST00000367469.5:117830|4170
MLICYTPKYASSVD
>FUSION-ENST00000427015.1:73109-ENST00000367469.5:117830|4324
MFHIFTKIGRTAAKPR
>FUSION-ENST00000427015.1:73109-ENST00000367469.5:117830|2743
VRISYFASRR
>FUSION-ENST00000427015.1:73109-ENST00000367469.5:117830|1693
MQGVLQPISCVYQGVAVFKFIVPK
>ENST00000297350.9|MNV-18940-GG-G|7
LEPQSEIQFAKDVQMGSSQMRR
>FUSION-ENST00000427015.1:73109-ENST00000367469.5:117830|609
GLFSHIFSCFFYVPCYF
>ENST00000258214.3|SNV-15407-C-T|2
LVLSRNIEK
>FUSION-ENST00000427015.1:73109-ENST00000367469.5:117830|2247
RDPASHCLDVGIW
>FUSION-ENST00000427015.1:73109-ENST00000367469.5:117830|3793
LWLLGSFI
>ENST00000558383.1|SNV-2646-G-A|1
ATRCGASRGDSWR
>ENST00000361462.7|SNV-336-A-G|3
SRPSAPETDGSR
>FUSION-ENST00000427015.1:73109-ENST00000367469.5:117830|4149
WKFLLIFSK
>FUSION-ENST00000427015.1:73109-ENST00000367469.5:117830|1955
AEEASPSWRK
>ENST00000298767.10|SNV-21568-G-A|5
RGVSCGTSFR
>FUSION-ENST00000427015.1:73109-ENST00000367469.5:117830|3307
MSQHREISHK
>FUSION-ENST00000427015.1:73109-ENST00000367469.5:117830|1147
GCHRSCLVQGAPR
>FUSION-ENST00000427015.1:73109-ENST00000367469.5:117830|2629
MSQEVFPVLACSLQIFK
>FUSION-ENST00000427015.1:73109-ENST00000367469.5:117830|3496
MQAHFLSSFR
>FUSION-ENST00000427015.1:73109-ENST00000367469.5:117830|3390
GLKNPKR
>FUSION-ENST00000427015.1:73109-ENST00000367469.5:117830|727
SVTSHIVLFIQLFNK
>FUSION-ENST00000427015.1:73109-ENST00000367469.5:117830|433
KVFQSVNEN
>FUSION-ENST00000427015.1:73109-ENST00000367469.5:117830|2041
LICLFRDQK
>ENST00000641334.1|SNV-27924-C-T|7
SMPVSSSTMAPSSKRLLLPRPER
>FUSION-ENST00000427015.1:73109-ENST00000367469.5:117830|3220
FILDSIWKYK
>FUSION-ENST00000427015.1:73109-ENST00000367469.5:117830|322
EPPREDSK
>FUSION-ENST00000427015.1:73109-ENST00000367469.5:117830|1916
VPPRTCGNYGSYNSR
>FUSION-ENST00000427015.1:73109-ENST00000367469.5:117830|798
GWLGQMVFLVLDP
>FUSION-ENST00000427015.1:73109-ENST00000367469.5:117830|1679
AFLWFPINR
>FUSION-ENST00000485798.5:13221-ENST00000362079.2:358|112
LRHKEAE
>FUSION-ENST00000427015.1:73109-ENST00000367469.5:117830|3651
EKGDRGCH
>FUSION-ENST00000427015.1:73109-ENST00000367469.5:117830|175
WLPRKQIDYTISK
>FUSION-ENST00000427015.1:73109-ENST00000367469.5:117830|701
LQLLQVFSFK
>FUSION-ENST00000427015.1:73109-ENST00000367469.5:117830|3074
YGKEGSAFISR
>FUSION-ENST00000427015.1:73109-ENST00000367469.5:117830|3008
QMYLKYVSIHLK
>FUSION-ENST00000485798.5:13221-ENST00000362079.2:358|706
NVYIYIYV
>FUSION-ENST00000427015.1:73109-ENST00000367469.5:117830|4308
GKRLGLAGLPMLTGEHVSLV
>FUSION-ENST00000427015.1:73109-ENST00000367469.5:117830|27
SCGNGGFPR
>FUSION-ENST00000427015.1:73109-ENST00000367469.5:117830|108
ILLLNGGLMK
>FUSION-ENST00000427015.1:73109-ENST00000367469.5:117830|2773
EVSRKEGQDK
>FUSION-ENST00000427015.1:73109-ENST00000367469.5:117830|2318
MEFPYRVRSINLPCHCLWVF
>FUSION-ENST00000427015.1:73109-ENST00000367469.5:117830|2877
SRYTQPVPLI
>FUSION-ENST00000427015.1:73109-ENST00000367469.5:117830|2359
MYVVADQAVHKSV
>FUSION-ENST00000427015.1:73109-ENST00000367469.5:117830|2748
CKLYLPLQLF
>ENST00000567476.1|SNV-329026-C-G|2
GETGSVSQSWHAKNSGK
>FUSION-ENST00000427015.1:73109-ENST00000367469.5:117830|3677
GGFNLCRNR
>FUSION-ENST00000427015.1:73109-ENST00000367469.5:117830|4001
LLWRSFHINT
>ENST00000358295.9|SNV-157060-G-T|3
EGQLAAVTCEIVTLDR
>FUSION-ENST00000485798.5:13221-ENST00000362079.2:358|462
GATWLQLCLYLK
>FUSION-ENST00000427015.1:73109-ENST00000367469.5:117830|4161
NTNLETLNTVCKFNWDFYVIS
>FUSION-ENST00000427015.1:73109-ENST00000367469.5:117830|3372
VPRDGGRGLGSK
>FUSION-ENST00000427015.1:73109-ENST00000367469.5:117830|3300
WVEGCPSIEK
>ENST00000257901.7|SNV-124-G-C|3
SYRISSGCGVTSNFSSCSAVAPK
>FUSION-ENST00000485798.5:13221-ENST00000362079.2:358|152
CTGGSSESPETV
>ENST00000260753.8|SNV-71202-A-G|4
KLYTSEISSPVDISGQVILMDQK
>FUSION-ENST00000427015.1:73109-ENST00000367469.5:117830|2171
EFLGRVGGTWR
>FUSION-ENST00000427015.1:73109-ENST00000367469.5:117830|2652
LQSQLLGR
>FUSION-ENST00000427015.1:73109-ENST00000367469.5:117830|3885
MSGNILKGFFSFF
>FUSION-ENST00000427015.1:73109-ENST00000367469.5:117830|1603
KISFRPA
>FUSION-ENST00000427015.1:73109-ENST00000367469.5:117830|1429
HPLGVLECIPPG
>FUSION-ENST00000427015.1:73109-ENST00000367469.5:117830|3845
WEQFVAPR
>FUSION-ENST00000427015.1:73109-ENST00000367469.5:117830|4330
ICPPRPPKLLGLQA
>FUSION-ENST00000427015.1:73109-ENST00000367469.5:117830|3638
MNERWREK
>FUSION-ENST00000485798.5:13221-ENST00000362079.2:358|835
GLENWVPEEDALGASTLGPGK
>FUSION-ENST00000485798.5:13221-ENST00000362079.2:358|428
MVTLLSKCCGRAASTECSYGAFYR
>FUSION-ENST00000427015.1:73109-ENST00000367469.5:117830|903
VSTPVIPALWEAR
>FUSION-ENST00000485798.5:13221-ENST00000362079.2:358|804
MPVILALWEAETGGSLEVR
>FUSION-ENST00000427015.1:73109-ENST00000367469.5:117830|1564
TLSKWELDKMIR
>FUSION-ENST00000427015.1:73109-ENST00000367469.5:117830|357
MILDGAAKGGLK
>ENST00000338005.7|SNV-9793-T-G|1
QMEDCEEWRVQLKALVK
>FUSION-ENST00000427015.1:73109-ENST00000367469.5:117830|1386
QTWMLKLSSSFPHFTDEKLIPR
>ENST00000329903.4|SNV-5350-C-T|4
EILKNLSAK
>FUSION-ENST00000427015.1:286817-ENST00000367469.5:117830|4
KWCFIFIASGSVDLSGRFTGK
>FUSION-ENST00000427015.1:73109-ENST00000367469.5:117830|3700
YSNLTIVK
>FUSION-ENST00000427015.1:73109-ENST00000367469.5:117830|479
MPLLAQFA
>FUSION-ENST00000427015.1:73109-ENST00000367469.5:117830|3558
YCPTALTKNPQRHK
>FUSION-ENST00000427015.1:73109-ENST00000367469.5:117830|3614
QLLSESNRR
>FUSION-ENST00000427015.1:73109-ENST00000367469.5:117830|2030
DLALAVLFYR
>FUSION-ENST00000427015.1:73109-ENST00000367469.5:117830|4011
AKPGLEQLCNR
>ENST00000674084.1|SNV-11985-G-T|2
MDPAPPGLRELCIQK
>FUSION-ENST00000427015.1:73109-ENST00000367469.5:117830|2974
LRNLQFSSHCFDIIITNDNSRK
>FUSION-ENST00000427015.1:73109-ENST00000367469.5:117830|1156
SSFQQRRTWSG
>FUSION-ENST00000427015.1:73109-ENST00000367469.5:117830|1490
APKCRSNDAGILL
>FUSION-ENST00000427015.1:73109-ENST00000367469.5:117830|201
HQKILSK
>FUSION-ENST00000485798.5:13221-ENST00000362079.2:358|384
LIRSFQR
>ENST00000373206.5|SNV-47790-T-G|4
DGVPEGQLPQIRHYELLAIRDACIK
>FUSION-ENST00000427015.1:73109-ENST00000367469.5:117830|2902
ANLIITGENYNCSGSFKIFCQNIF
>FUSION-ENST00000427015.1:73109-ENST00000367469.5:117830|2853
MYSFVKYLFIYFAVFKTASFR
>FUSION-ENST00000485798.5:13221-ENST00000362079.2:358|829
CCCCSCFAPCWLSPWSEGRPTRR
>FUSION-ENST00000427015.1:73109-ENST00000367469.5:117830|1252
VMKIMGTFAH
>ENST00000537235.2|SNV-12708-G-A|5
SHTGERPYKCNVCR
>FUSION-ENST00000427015.1:73109-ENST00000367469.5:117830|3406
ELQWRNSPENWESNDLEAAMSWCWK
>ENST00000226207.6|SNV-17900-G-A|3
LINDLTAQRAHLQTESGEYSR
>FUSION-ENST00000427015.1:73109-ENST00000367469.5:117830|1503
CSSYPPR
>FUSION-ENST00000485798.5:13221-ENST00000362079.2:358|774
MFLVPTLQVRPLFCEILADPGRLC
>FUSION-ENST00000427015.1:73109-ENST00000367469.5:117830|492
MQFTYIILFLMIILQK
>FUSION-ENST00000427015.1:73109-ENST00000367469.5:117830|1984
TRLEEPD
>FUSION-ENST00000485798.5:13221-ENST00000362079.2:358|722
MSKGHLVGESRAS
>FUSION-ENST00000427015.1:73109-ENST00000367469.5:117830|365
FICSQFWR
>FUSION-ENST00000427015.1:73109-ENST00000367469.5:117830|1469
NSVLCLLYIHYLASVK
>FUSION-ENST00000427015.1:73109-ENST00000367469.5:117830|905
GVLSLEN
>FUSION-ENST00000427015.1:73109-ENST00000367469.5:117830|2436
KGQNSSSNIK
>FUSION-ENST00000427015.1:73109-ENST00000367469.5:117830|3043
MVIKGIYFQMTSNR
>FUSION-ENST00000427015.1:73109-ENST00000367469.5:117830|3660
ASIHSTNTTPLARTQLSFFLTK
>FUSION-ENST00000485798.5:13221-ENST00000362079.2:358|200
VKPCFCFY
>FUSION-ENST00000427015.1:73109-ENST00000367469.5:117830|2970
TTVENAHDDFEIILTSWVIRK
>FUSION-ENST00000427015.1:73109-ENST00000367469.5:117830|953
SPKAPLQ
>FUSION-ENST00000427015.1:73109-ENST00000367469.5:117830|1081
GACRPAWVALSTTSASFLCSSPPK
>FUSION-ENST00000427015.1:73109-ENST00000367469.5:117830|3930
TSRMVNSFQKVSIYFAQIHQR
>FUSION-ENST00000427015.1:73109-ENST00000367469.5:117830|2253
LGVYIAR
>FUSION-ENST00000427015.1:73109-ENST00000367469.5:117830|2361
MYVVADQAVHK
>FUSION-ENST00000427015.1:73109-ENST00000367469.5:117830|3203
CGCFVLNLRWNAFTLSSLSK
>FUSION-ENST00000427015.1:73109-ENST00000367469.5:117830|1504
MCSSYPPR
>ENST00000418031.2|SNV-16448-G-A|2
MAYTAFTTNIILDSCS
>FUSION-ENST00000427015.1:73109-ENST00000367469.5:117830|1543
WKLGLEGNSGK
>FUSION-ENST00000427015.1:73109-ENST00000367469.5:117830|464
MAGVMYVGCLKASDSNK
>FUSION-ENST00000485798.5:13221-ENST00000362079.2:358|356
MLLKAKMDAEQDPSEQGQGGR
>FUSION-ENST00000427015.1:73109-ENST00000367469.5:117830|661
MVKVRVIFFCGFLHIK
>FUSION-ENST00000427015.1:73109-ENST00000367469.5:117830|3232
WVSNCFSTIC
>FUSION-ENST00000427015.1:73109-ENST00000367469.5:117830|391
VNMVSWCIFRTSVEK
>FUSION-ENST00000427015.1:73109-ENST00000367469.5:117830|1839
TLVYILPGCSDFAVFVLFGRSGWAR
>FUSION-ENST00000427015.1:73109-ENST00000367469.5:117830|2674
LTYVINSLK
>ENST00000652375.1|SNV-22834-A-G|3
HALISLLVFLHKIGR
>FUSION-ENST00000485798.5:13221-ENST00000362079.2:358|745
GDSQGGR
>FUSION-ENST00000427015.1:73109-ENST00000367469.5:117830|86
IMEILQAENGHIWLSQKSCFK
>ENST00000273153.10|SNV-10425-A-G|4
CRMDHTAFPCGCCR
>ENST00000618192.4|SNV-500082-G-A|3
ELAQDAEAVNEK
>FUSION-ENST00000427015.1:73109-ENST00000367469.5:117830|1419
MTLVTVSNVMNG
>FUSION-ENST00000427015.1:73109-ENST00000367469.5:117830|3579
CYHSLVIFRVLRGR
>FUSION-ENST00000427015.1:73109-ENST00000367469.5:117830|2155
MEERGGAR
>FUSION-ENST00000427015.1:73109-ENST00000367469.5:117830|1293
MVEEIIVSIQECLGETRAQG
>FUSION-ENST00000485798.5:13221-ENST00000362079.2:358|24
EHPKVNVPVR
>FUSION-ENST00000485798.5:13221-ENST00000362079.2:358|138
PSGVGLFPLFQMYR
>FUSION-ENST00000427015.1:73109-ENST00000367469.5:117830|2744
MVRISYFASRR
>ENST00000498523.1|SNV-180369-G-C|11
MEEEWWMFLSRQLESKLMQSAVK
>FUSION-ENST00000427015.1:73109-ENST00000367469.5:117830|1582
MIWGGVKVR
>ENST00000413154.5|SNV-30342-C-T|2
SSGQWQTLGATRSLSK
>FUSION-ENST00000427015.1:73109-ENST00000367469.5:117830|566
MSHCTQPYLSLKGELYR
>FUSION-ENST00000427015.1:73109-ENST00000367469.5:117830|1432
GFSTLHGFR
>ENST00000552032.7|SNV-78442-A-G|1
ASNPGQFEDDSDALWQR
>FUSION-ENST00000485798.5:13221-ENST00000362079.2:358|206
LGRLVSNS
>FUSION-ENST00000427015.1:73109-ENST00000367469.5:117830|1535
MSPNNNK
>FUSION-ENST00000485798.5:13221-ENST00000362079.2:358|50
GSWKSNSAGTASTLKSTCL
>FUSION-ENST00000485798.5:13221-ENST00000362079.2:358|49
SNSAGTASTLK
>ENST00000286452.5|SNV-31424-T-A|2
RGHSAQIAKPVRPGHYPASSPTNP
>FUSION-ENST00000427015.1:73109-ENST00000367469.5:117830|2273
GAQSQIHLDSWILK
>FUSION-ENST00000427015.1:73109-ENST00000367469.5:117830|2946
MSPPSRSKNK
>FUSION-ENST00000427015.1:73109-ENST00000367469.5:117830|3581
CYHSLVIFRVLR
>FUSION-ENST00000427015.1:73109-ENST00000367469.5:117830|1237
MSMVLTYILR
>FUSION-ENST00000427015.1:73109-ENST00000367469.5:117830|399
QTFLVSFPLLIR
>FUSION-ENST00000427015.1:73109-ENST00000367469.5:117830|2557
SFQCVCPSSPHCNGGAVR
>FUSION-ENST00000427015.1:73109-ENST00000367469.5:117830|3237
MDKNFFFFSCGYPIVSAPFVEK
>FUSION-ENST00000427015.1:73109-ENST00000367469.5:117830|3613
QLLSESNRRIMHQTPIFS
>FUSION-ENST00000427015.1:73109-ENST00000367469.5:117830|515
ACEANRLAVDKITK
>FUSION-ENST00000427015.1:73109-ENST00000367469.5:117830|3634
EGLIYAGIGF
>FUSION-ENST00000427015.1:73109-ENST00000367469.5:117830|738
STKQLRELFFPLR
>FUSION-ENST00000427015.1:73109-ENST00000367469.5:117830|2950
GHQKALQVSSGFLGPFQNYS
>FUSION-ENST00000427015.1:73109-ENST00000367469.5:117830|664
YNFVGYLPLFMVK
>ENST00000338005.7|SNV-9793-T-G|5
NTEENLERQMEDCEEWR
>FUSION-ENST00000427015.1:73109-ENST00000367469.5:117830|3201
WNAFTLSSLSKILAVGFYR
>FUSION-ENST00000427015.1:73109-ENST00000367469.5:117830|14
SRLASVAPCQPQK
>FUSION-ENST00000485798.5:13221-ENST00000362079.2:358|400
TGDGAAQVGR
>FUSION-ENST00000427015.1:73109-ENST00000367469.5:117830|966
FFSFFWR
>FUSION-ENST00000427015.1:73109-ENST00000367469.5:117830|206
PLAFTLVEIGRHQK
>FUSION-ENST00000427015.1:73109-ENST00000367469.5:117830|277
MNLEIWTR
>ENST00000403625.6|SNV-567149-G-A|5
SPLLKRMQSEEK
>FUSION-ENST00000427015.1:73109-ENST00000367469.5:117830|3193
WTANNNGLR
>FUSION-ENST00000427015.1:73109-ENST00000367469.5:117830|1817
MGSAGVKRCK
>FUSION-ENST00000485798.5:13221-ENST00000362079.2:358|545
DRWVDGWAGG
>ENST00000537235.2|SNV-12708-G-A|1
NRFTTRGNLK
>FUSION-ENST00000427015.1:73109-ENST00000367469.5:117830|3497
NTDLAILQMQAHFLSSFRCLLK
>FUSION-ENST00000427015.1:73109-ENST00000367469.5:117830|2953
MLYEIITNIYITYLKHYSLL
>FUSION-ENST00000427015.1:73109-ENST00000367469.5:117830|2957
LMLYEIITNIYITYLK
>ENST00000553641.5|SNV-2675-G-A|6
MHQLHTQK
>FUSION-ENST00000427015.1:73109-ENST00000367469.5:117830|3971
SSRPAWPTWQNPVSTKNTK
>FUSION-ENST00000485798.5:13221-ENST00000362079.2:358|394
LTGWELSFLETLRSWGTISR
>FUSION-ENST00000485798.5:13221-ENST00000362079.2:358|274
ELQTFRK
>ENST00000510329.1|SNV-50-G-A|8
GGAEPAPGR
>FUSION-ENST00000427015.1:73109-ENST00000367469.5:117830|4157
MKFRSIK
>FUSION-ENST00000427015.1:73109-ENST00000367469.5:117830|2842
MSYQYMV
>FUSION-ENST00000427015.1:73109-ENST00000367469.5:117830|3297
MGVHGRGKGFLTVLL
>FUSION-ENST00000485798.5:13221-ENST00000362079.2:358|510
RFKQFSCLNLPSSWDYR
>FUSION-ENST00000427015.1:73109-ENST00000367469.5:117830|1026
EKPPKSHIAPGECGCLQRLLYSR
>FUSION-ENST00000427015.1:73109-ENST00000367469.5:117830|151
MEVVLEAWSE
>FUSION-ENST00000427015.1:73109-ENST00000367469.5:117830|3452
DSGSFPDFYDLSS
>FUSION-ENST00000427015.1:73109-ENST00000367469.5:117830|3943
SNSLSIQI
>FUSION-ENST00000485798.5:13221-ENST00000362079.2:358|3
KLPVTVPGCPRVCWEL
>FUSION-ENST00000485798.5:13221-ENST00000362079.2:358|483
MGISERSCR
>FUSION-ENST00000485798.5:13221-ENST00000362079.2:358|209
MLPTLVSNA
>FUSION-ENST00000485798.5:13221-ENST00000362079.2:358|423
AASTECSYGAFYRGR
>FUSION-ENST00000427015.1:73109-ENST00000367469.5:117830|993
EGPRVSILLHLPSVLVCT
>FUSION-ENST00000427015.1:73109-ENST00000367469.5:117830|4219
KQEYYNR
>FUSION-ENST00000427015.1:73109-ENST00000367469.5:117830|4199
MNQAYLCNKPALVPLK
>FUSION-ENST00000427015.1:73109-ENST00000367469.5:117830|30
SSMQIITTPVSPTCARGWR
>FUSION-ENST00000427015.1:73109-ENST00000367469.5:117830|2656
LAGRGGGR
>FUSION-ENST00000427015.1:73109-ENST00000367469.5:117830|2213
MLSSWVFQCVSFAKPQTFSP
>FUSION-ENST00000427015.1:73109-ENST00000367469.5:117830|2962
HFRYLQGFLDHFRITPR
>ENST00000244576.8|SNV-26636-G-A|4
SSSLTKHQR
>FUSION-ENST00000485798.5:13221-ENST00000362079.2:358|92
MPIIPATRK
>FUSION-ENST00000485798.5:13221-ENST00000362079.2:358|792
AKPHLYQKCR
>FUSION-ENST00000427015.1:73109-ENST00000367469.5:117830|3013
NVLTTSEVFKYLK
>ENST00000278616.8|INDEL-85445-T-TA|7
ITKNNACCCGLHEKTK
>FUSION-ENST00000427015.1:73109-ENST00000367469.5:117830|3056
MYFKNQNYR
>ENST00000282251.9|SNV-121171-G-A|4
RLDCIFLETNMSMK
>FUSION-ENST00000427015.1:73109-ENST00000367469.5:117830|1859
MISAHCNLCLPGSSDSPTSASR
>FUSION-ENST00000427015.1:73109-ENST00000367469.5:117830|2563
MTEKPVTTYKSFIWFLIN
>FUSION-ENST00000427015.1:73109-ENST00000367469.5:117830|1932
CGEKPLDLVRLIHCHKNSMGK
>FUSION-ENST00000427015.1:73109-ENST00000367469.5:117830|2693
TLENICWFKK
>FUSION-ENST00000427015.1:73109-ENST00000367469.5:117830|1359
AMGAHNEK
>FUSION-ENST00000427015.1:73109-ENST00000367469.5:117830|1982
GEILRYVYMFLNYD
>FUSION-ENST00000427015.1:73109-ENST00000367469.5:117830|1221
VWQKLEENHALCGKASQR
>FUSION-ENST00000427015.1:73109-ENST00000367469.5:117830|1892
FSTELGIK
>FUSION-ENST00000427015.1:73109-ENST00000367469.5:117830|3709
ILVRTLPLFIDGIRFFFPGLIK
>FUSION-ENST00000427015.1:73109-ENST00000367469.5:117830|2769
EILGVQIFKVFQVGHFLFVTN
>FUSION-ENST00000427015.1:73109-ENST00000367469.5:117830|3466
MDWLCSIK
>FUSION-ENST00000427015.1:73109-ENST00000367469.5:117830|1828
LEMAKNIQDNVLSGTI
>ENST00000458582.1|SNV-12166-G-A|4
SRAAPTGQPHRPGLLRK
>FUSION-ENST00000427015.1:73109-ENST00000367469.5:117830|2188
SPADRLEVLGVVAK
>FUSION-ENST00000427015.1:73109-ENST00000367469.5:117830|1789
HNSIKLCSSLIISLMK
>FUSION-ENST00000427015.1:73109-ENST00000367469.5:117830|1671
MGRLIFWAHTIYD
>FUSION-ENST00000427015.1:73109-ENST00000367469.5:117830|3850
MLCLSEIERLK
>FUSION-ENST00000427015.1:73109-ENST00000367469.5:117830|4351
YCRDGRTVS
>FUSION-ENST00000485798.5:13221-ENST00000362079.2:358|524
MNGWMHGWMDGWMDG
>FUSION-ENST00000485798.5:13221-ENST00000362079.2:358|15
TPFVPIHSLPHPVQTQDKKAVK
>ENST00000454193.5|INDEL-1191-T-TA|18
SAGRGAPR
>ENST00000505727.1|SNV-267443-T-G|3
GHIAVQQEQSFEPMQAR
>FUSION-ENST00000427015.1:73109-ENST00000367469.5:117830|2166
QSTGKQINK
>ENST00000454682.6|SNV-13431-C-T|3
GGPATPSPKGAPMPPAATPLSPK
>FUSION-ENST00000427015.1:73109-ENST00000367469.5:117830|1466
MCDEGRKEGGEEGGR
>FUSION-ENST00000427015.1:73109-ENST00000367469.5:117830|1289
MIHFYKLLFKPSGMQSIFFSKSSSK
>FUSION-ENST00000427015.1:73109-ENST00000367469.5:117830|764
SYSSLHSTF
>FUSION-ENST00000427015.1:73109-ENST00000367469.5:117830|2665
VFFFFFGGDR
>FUSION-ENST00000427015.1:73109-ENST00000367469.5:117830|3989
RYKNFCPK
>ENST00000523143.1|SNV-9072-T-A|10
VLMPRAKFHWFFMK
>FUSION-ENST00000427015.1:73109-ENST00000367469.5:117830|1590
RGHLDTNIDRR
>FUSION-ENST00000427015.1:73109-ENST00000367469.5:117830|2824
MYICAHMHTFFKPYK
>FUSION-ENST00000427015.1:73109-ENST00000367469.5:117830|442
MEYPVSPITCPLPTN
>FUSION-ENST00000427015.1:73109-ENST00000367469.5:117830|4026
VLIEFSLV
>FUSION-ENST00000427015.1:73109-ENST00000367469.5:117830|4154
MPVVLIEGLFFKWK
>FUSION-ENST00000427015.1:73109-ENST00000367469.5:117830|2115
ERISWFSTPPGCWKSCA
>ENST00000570827.6|SNV-35595-T-G|1
EIMCMPFKFLPHPAR
>FUSION-ENST00000427015.1:73109-ENST00000367469.5:117830|1378
LIPRDLQ
>FUSION-ENST00000485798.5:13221-ENST00000362079.2:358|192
DGVSPCWPGWSQSLDLVIRPPWPPK
>FUSION-ENST00000427015.1:73109-ENST00000367469.5:117830|240
QRQPGVLRK
>FUSION-ENST00000427015.1:73109-ENST00000367469.5:117830|4061
ACFPSLVS
>FUSION-ENST00000427015.1:73109-ENST00000367469.5:117830|3688
LLLPFSCVILLARTSR
>FUSION-ENST00000427015.1:73109-ENST00000367469.5:117830|1517
MSLTEGFMILNHRVQMVSAS
>FUSION-ENST00000427015.1:73109-ENST00000367469.5:117830|1398
MHNILWPL
>FUSION-ENST00000427015.1:73109-ENST00000367469.5:117830|4349
ISEEIASPQIISHSQMNTHR
>FUSION-ENST00000427015.1:73109-ENST00000367469.5:117830|2625
YYINLAK
>ENST00000258214.3|SNV-15407-C-T|5
EREDKLVLSR
>ENST00000540458.5|SNV-3551-C-T|1
VSWELSAHTGYLSCCR
>FUSION-ENST00000427015.1:73109-ENST00000367469.5:117830|3470
QLSSREIATSK
>FUSION-ENST00000427015.1:73109-ENST00000367469.5:117830|729
RSVTSHIVLFIQLFNKR
>FUSION-ENST00000427015.1:73109-ENST00000367469.5:117830|140
NEYDVIWLSFR
>FUSION-ENST00000427015.1:73109-ENST00000367469.5:117830|1048
CKPYHITPLSKTSSDFHCT
>FUSION-ENST00000427015.1:73109-ENST00000367469.5:117830|743
MMFQYRN
>FUSION-ENST00000427015.1:73109-ENST00000367469.5:117830|318
MCLMCSRNSK
>ENST00000454193.5|INDEL-1191-T-TA|19
TSFPHVPCAPPLDGGAGLPGGK
>FUSION-ENST00000427015.1:73109-ENST00000367469.5:117830|38
MGTYGYHRKAVLKPVLR
>ENST00000271835.3|SNV-3406-T-A|3
LLDEDHTGTVEFKEFQVLVFK
>FUSION-ENST00000427015.1:73109-ENST00000367469.5:117830|216
MMISGKSLGGMPLAFTLVEIGRHQK
>FUSION-ENST00000427015.1:73109-ENST00000367469.5:117830|3186
MNLEIFLSLIFWNICIK
>FUSION-ENST00000427015.1:73109-ENST00000367469.5:117830|3743
MDNHGIFLSRKCLT
>FUSION-ENST00000485798.5:13221-ENST00000362079.2:358|339
GSIRLGHEKAYK
>FUSION-ENST00000427015.1:73109-ENST00000367469.5:117830|2085
MLKMQIVFTPD
>FUSION-ENST00000485798.5:13221-ENST00000362079.2:358|644
GGWMSGWMDGR
>ENST00000510329.1|SNV-50-G-A|2
GAGLADRGEGHAHWPGISLK
>ENST00000504022.1|SNV-82675-A-G|7
MKRLLEGYIPK
>FUSION-ENST00000427015.1:73109-ENST00000367469.5:117830|3329
MHFPIRLSYFIRLT
>ENST00000633556.3|SNV-160063-C-T|3
SKLRPKCASAEQSVLFK
>FUSION-ENST00000485798.5:13221-ENST00000362079.2:358|86
KAEAGESLEPGRQR
>FUSION-ENST00000427015.1:73109-ENST00000367469.5:117830|4003
MKLKIEHILSDFVLLIISLSYK
>FUSION-ENST00000427015.1:73109-ENST00000367469.5:117830|1694
QGVLQPISCVYQGVAVFK
>FUSION-ENST00000427015.1:73109-ENST00000367469.5:117830|2279
TTSIAKEEGFNRALQPR
>FUSION-ENST00000405315.9:13221-ENST00000362079.2:358|7
SPRSPTPKHIR
>FUSION-ENST00000427015.1:73109-ENST00000367469.5:117830|2643
MVEIQNEK
>FUSION-ENST00000427015.1:73109-ENST00000367469.5:117830|3176
RFSSIPSLLRVFIR
>ENST00000496841.5|SNV-101063-C-A|4
MELGSLGRGSR
>ENST00000510377.5|MNV-28803-TGAGAAGACTTTAATA-T|1
TSDGEKMFGGKLR
>FUSION-ENST00000485798.5:13221-ENST00000362079.2:358|410
CWDYRRDPPHLAPK
>FUSION-ENST00000427015.1:73109-ENST00000367469.5:117830|4277
WLISISICK
>FUSION-ENST00000427015.1:73109-ENST00000367469.5:117830|1322
MIFCYSR
>FUSION-ENST00000427015.1:73109-ENST00000367469.5:117830|2363
MPCLAQPWVSDKDD
>ENST00000466727.1|INDEL-25541-C-CAA|2
GSSWGLAAKAKHQAQNG
>FUSION-ENST00000427015.1:73109-ENST00000367469.5:117830|1735
MAVGTEKVSWEL
>FUSION-ENST00000427015.1:73109-ENST00000367469.5:117830|304
LSGVQFGVACIWDV
>ENST00000464322.5|INDEL-11796-C-CA|1
TNRKTGTGT
>ENST00000574735.1|SNV-16710-C-A|1
TPLHLKLPLRVP
>FUSION-ENST00000485798.5:13221-ENST00000362079.2:358|755
MEDKGQGSMR
>FUSION-ENST00000427015.1:73109-ENST00000367469.5:117830|3520
MVKAWSKLLLW
>FUSION-ENST00000427015.1:73109-ENST00000367469.5:117830|1621
MPIKGNFCQK
>ENST00000244576.8|SNV-26636-G-A|5
VFSRSSSLTKHQR
>FUSION-ENST00000427015.1:73109-ENST00000367469.5:117830|1707
LTRLLSNS
>FUSION-ENST00000409613.5:66387-ENST00000474426.1:233625|47
GAKNFFEAKSTCDAEK
>ENST00000442150.1|SNV-109-G-A|5
AHRNLTVRQMR
>FUSION-ENST00000427015.1:73109-ENST00000367469.5:117830|1565
TLSKWELDK
>FUSION-ENST00000427015.1:73109-ENST00000367469.5:117830|3289
RYTCHTINCTYSK
>FUSION-ENST00000427015.1:73109-ENST00000367469.5:117830|2428
MLHFSFLDNEQK
>ENST00000458582.1|SNV-12166-G-A|5
SRAAPTGQPHRPGLLR
>FUSION-ENST00000427015.1:73109-ENST00000367469.5:117830|3596
YKEPHVLPHSFDK
>FUSION-ENST00000427015.1:73109-ENST00000367469.5:117830|2121
LRPNMER
>FUSION-ENST00000427015.1:73109-ENST00000367469.5:117830|1935
MCGEKPLDLVRLIHCHK
>FUSION-ENST00000427015.1:73109-ENST00000367469.5:117830|4281
KPNLRNEEK
>ENST00000297848.8|SNV-195496-G-A|1
HIEMTSLCAHWQVHRHATAYR
>FUSION-ENST00000485798.5:13221-ENST00000362079.2:358|289
MPVVPPP
>ENST00000552032.7|SNV-78442-A-G|2
IIVRASNPGQFEDDSDALWQR
>FUSION-ENST00000427015.1:73109-ENST00000367469.5:117830|665
MYNFVGYLPLFMVK
>ENST00000545851.5|SNV-187560-G-A|7
AHSRATNTSTRVR
>FUSION-ENST00000427015.1:73109-ENST00000367469.5:117830|2647
HENHWNPGGR
>FUSION-ENST00000427015.1:73109-ENST00000367469.5:117830|2055
RSESCKDLNECLCYLCLTNI
>FUSION-ENST00000427015.1:73109-ENST00000367469.5:117830|4314
LFDGEETR
>ENST00000567476.1|SNV-329026-C-G|1
GETGSVSQSWHAKNSGKLTFKPK
>FUSION-ENST00000427015.1:73109-ENST00000367469.5:117830|4293
MLQAELCDSVVLLAINSFILNL
>ENST00000298832.14|SNV-230185-C-A|3
YHPTAGSYQLQFALQQLEKQK
>FUSION-ENST00000427015.1:73109-ENST00000367469.5:117830|486
SSFQTCK
>FUSION-ENST00000427015.1:73109-ENST00000367469.5:117830|1625
YRLTLGYVQMPIKGNFCQK
>FUSION-ENST00000485798.5:13221-ENST00000362079.2:358|16
TPFVPIHSLPHPVQTQDKK
>FUSION-ENST00000427015.1:73109-ENST00000367469.5:117830|3869
KVLDGNFFQ
>ENST00000498523.1|SNV-180369-G-C|4
QLESKLMQSAVKQQR
>FUSION-ENST00000427015.1:73109-ENST00000367469.5:117830|1900
FELIYRGETLDTFGDK
>FUSION-ENST00000485798.5:13221-ENST00000362079.2:358|300
LFVYILFPFVVFK
>FUSION-ENST00000427015.1:73109-ENST00000367469.5:117830|3802
LTKSRFK
>ENST00000361462.7|SNV-336-A-G|5
LQSRSRPSAPETDGSR
>ENST00000339553.9|SNV-28784-C-G|3
IMRQIQEEPLDSLSSCVRK
>FUSION-ENST00000427015.1:73109-ENST00000367469.5:117830|2476
IGKIPSK
>ENST00000537235.2|SNV-12708-G-A|3
CNVCRNR
>FUSION-ENST00000485798.5:13221-ENST00000362079.2:358|596
MGGWMDR
>FUSION-ENST00000485798.5:13221-ENST00000362079.2:358|242
ILSSFDSCCVHSGRR
>FUSION-ENST00000427015.1:73109-ENST00000367469.5:117830|2450
MLIYPVSICYY
>FUSION-ENST00000427015.1:73109-ENST00000367469.5:117830|4110
FSLYFLLYCLYCV
>FUSION-ENST00000427015.1:73109-ENST00000367469.5:117830|2206
MNCYRVVISFIHSSTNSLQKYIYTK
>FUSION-ENST00000427015.1:73109-ENST00000367469.5:117830|1332
QGGCLQTKKWALTR
>FUSION-ENST00000485798.5:13221-ENST00000362079.2:358|574
MDEWVDAWMDGWLDGWIKV
>FUSION-ENST00000485798.5:13221-ENST00000362079.2:358|484
LPKVLGLQA
>ENST00000298767.10|SNV-21568-G-A|4
RGVSCGTSFRGTVGR
>FUSION-ENST00000427015.1:73109-ENST00000367469.5:117830|2870
MWVYHWDTR
>FUSION-ENST00000427015.1:73109-ENST00000367469.5:117830|2451
FFVHLRQFA
>ENST00000622132.5|SNV-167328-T-A|2
AHRLSTVR
>ENST00000622874.4|SNV-46242-G-T|3
FSNCDTSLSPYMSQKYGYK
>FUSION-ENST00000427015.1:73109-ENST00000367469.5:117830|3023
LAYVNKTYK
>FUSION-ENST00000485798.5:13221-ENST00000362079.2:358|653
MGGWMDGWVDEWMDGWTGGWMDGR
>FUSION-ENST00000427015.1:73109-ENST00000367469.5:117830|1500
LLPCAPPTHPVCITVLK
>FUSION-ENST00000427015.1:73109-ENST00000367469.5:117830|3405
NSPENWESNDLEAAMSWCWK
>FUSION-ENST00000427015.1:73109-ENST00000367469.5:117830|1313
MLLLKGK
>ENST00000438032.6|SNV-41778-G-A|1
DEDEDEDESSEEDSEDEEPPPKKR
>ENST00000304457.11|SNV-8373-G-A|2
TVVSSWNHKAAEYGK
>FUSION-ENST00000427015.1:73109-ENST00000367469.5:117830|3545
MVIEVCHLSLSCLLVMLPLR
>FUSION-ENST00000427015.1:73109-ENST00000367469.5:117830|2430
KVSYPLQSSVIV
>ENST00000338005.7|SNV-9793-T-G|8
FLAQRNTEENLER
>FUSION-ENST00000427015.1:73109-ENST00000367469.5:117830|1644
MLRRNIFQCLYIGK
>FUSION-ENST00000427015.1:73109-ENST00000367469.5:117830|2817
HTFFKPYKA
>FUSION-ENST00000427015.1:73109-ENST00000367469.5:117830|3644
SLEFLVQSLVGKTR
>ENST00000233242.5|SNV-36004-G-T|2
AGHIAWTSSGKGSWKWAFPR
>FUSION-ENST00000485798.5:13221-ENST00000362079.2:358|265
MVLISNLVIRPPRPPK
>FUSION-ENST00000427015.1:73109-ENST00000367469.5:117830|2130
MAEINLACLGNRKEAGVAGHMW
>FUSION-ENST00000427015.1:73109-ENST00000367469.5:117830|1291
MIHFYKLLFKPSGMQSIFFSK
>FUSION-ENST00000427015.1:73109-ENST00000367469.5:117830|3243
MLIKSNVSFFSLIIILLSYLR
>FUSION-ENST00000427015.1:73109-ENST00000367469.5:117830|1729
MCYQHFAFQIENMPR
>FUSION-ENST00000427015.1:73109-ENST00000367469.5:117830|964
FFSFFWRQSLALLPRLK
>FUSION-ENST00000427015.1:73109-ENST00000367469.5:117830|2818
MHTFFKPYKA
>ENST00000508580.1|SNV-29868-C-G|4
VIALVSGESVVMTAK
>FUSION-ENST00000427015.1:73109-ENST00000367469.5:117830|538
GEGNSLFAVLK
>FUSION-ENST00000427015.1:73109-ENST00000367469.5:117830|3983
QKSQIHTKIYK
>FUSION-ENST00000427015.1:73109-ENST00000367469.5:117830|1652
KLLANDVFFEEQKF
>FUSION-ENST00000427015.1:73109-ENST00000367469.5:117830|3461
DWLCSIKGGFSFLKK
>FUSION-ENST00000427015.1:73109-ENST00000367469.5:117830|1851
MKHISTHENFYHAKPQR
>FUSION-ENST00000427015.1:73109-ENST00000367469.5:117830|1041
FLLQDFHLWYHSQEKFPLFEKYWL
>ENST00000547970.1|SNV-4114-A-G|5
LLDTAGRQQPFLELK
>FUSION-ENST00000427015.1:73109-ENST00000367469.5:117830|714
KICLVLFPVNREMQK
>FUSION-ENST00000427015.1:73109-ENST00000367469.5:117830|3038
GIYFQMTSNRVVFSVLYR
>FUSION-ENST00000427015.1:73109-ENST00000367469.5:117830|2598
MTVFSMVYFNPAQLLQ
>FUSION-ENST00000427015.1:73109-ENST00000367469.5:117830|4017
MTSNIMQNTVGLSACLLELLK
>FUSION-ENST00000485798.5:13221-ENST00000362079.2:358|460
GATWLQLCLYLKITKVR
>FUSION-ENST00000427015.1:73109-ENST00000367469.5:117830|3053
YFKNQNYRLA
>FUSION-ENST00000427015.1:73109-ENST00000367469.5:117830|39
GTYGYHRK
>ENST00000557156.1|SNV-8833-C-T|5
GVDLCNAQVTELLQRLLHRSR
>ENST00000558383.1|SNV-2646-G-A|5
MAPRTPRATR
>FUSION-ENST00000427015.1:73109-ENST00000367469.5:117830|2550
VLVKLISIKISLSVR
>FUSION-ENST00000427015.1:73109-ENST00000367469.5:117830|3681
EGKGGFNLCR
>FUSION-ENST00000427015.1:73109-ENST00000367469.5:117830|2060
KLLFEVR
>FUSION-ENST00000427015.1:73109-ENST00000367469.5:117830|3503
MSRDESS
>FUSION-ENST00000427015.1:73109-ENST00000367469.5:117830|2596
MVYFNPAQLLQ
>FUSION-ENST00000427015.1:73109-ENST00000367469.5:117830|3556
CRSFCQWLLASDLF
>FUSION-ENST00000485798.5:13221-ENST00000362079.2:358|652
GGWMDGWVDEWMDGWTGGWMDGR
>FUSION-ENST00000427015.1:73109-ENST00000367469.5:117830|1311
LLLKGKNVCV
>ENST00000491136.6|SNV-7473-G-A|3
MLFEHTEQDRK
>FUSION-ENST00000427015.1:73109-ENST00000367469.5:117830|4116
MGICSVTVENVSDNQDFSLK
>FUSION-ENST00000427015.1:73109-ENST00000367469.5:117830|2716
MERVSSERMGFSHTSK
>FUSION-ENST00000427015.1:73109-ENST00000367469.5:117830|2296
LFNHSNFHSHLHDYRK
>FUSION-ENST00000427015.1:73109-ENST00000367469.5:117830|3810
KYACIFDIRINISVGQSFR
>FUSION-ENST00000427015.1:73109-ENST00000367469.5:117830|4163
INKNTNLETLNTVCKFNWDFYVIS
>ENST00000423565.5|SNV-1880-G-A|5
RLFSHLEDIYRPTIHK
>ENST00000575898.5|SNV-16710-C-A|2
LANDTSTFEATSEGTLELQQR
>FUSION-ENST00000427015.1:73109-ENST00000367469.5:117830|1282
MQSIFFSKSSSK
>FUSION-ENST00000427015.1:73109-ENST00000367469.5:117830|2684
ADSQGDACEIEFK
>FUSION-ENST00000427015.1:73109-ENST00000367469.5:117830|1919
TRPHDSVTSHR
>FUSION-ENST00000427015.1:73109-ENST00000367469.5:117830|2421
NRNFCDLLK
>FUSION-ENST00000427015.1:73109-ENST00000367469.5:117830|3084
TCFIDFVWFVVISSGR
>FUSION-ENST00000427015.1:73109-ENST00000367469.5:117830|969
LLEVALSRFFSFFWR
>ENST00000643759.2|SNV-59071-G-T|1
VQNVCAQ
>ENST00000487943.5|SNV-98918-T-C|8
MVVVSIYIHMKGALFHLQNFLER
>FUSION-ENST00000427015.1:73109-ENST00000367469.5:117830|2576
NVHLILVLIQGIVSSYT
>ENST00000466727.1|INDEL-25541-C-CAA|5
TSGPKWLKK
>ENST00000496283.5|INDEL-12592-C-CT|8
SDFFQSFF
>FUSION-ENST00000427015.1:73109-ENST00000367469.5:117830|3914
DVITKHENSIHLFVHLHQSSWMTR
>FUSION-ENST00000427015.1:73109-ENST00000367469.5:117830|1687
INVSLINSLIGTMLKNGLPLVPHK
>ENST00000339249.5|SNV-15980-G-A|4
CLECGKSFCHESSLKR
>ENST00000367424.4|SNV-10747-C-G|2
CRSTDCTGK
>ENST00000674083.1|SNV-636582-A-C|3
YVCSDKISTGMMMKETTECR
>ENST00000466727.1|INDEL-25541-C-CAA|8
GKTSGPK
>FUSION-ENST00000427015.1:73109-ENST00000367469.5:117830|1862
LLTCNLNS
>FUSION-ENST00000427015.1:73109-ENST00000367469.5:117830|3191
TSITMFNR
>FUSION-ENST00000427015.1:73109-ENST00000367469.5:117830|3684
MLINCLEINI
>FUSION-ENST00000485798.5:13221-ENST00000362079.2:358|719
GHLVGESRAS
>ENST00000558383.1|SNV-2646-G-A|3
TPRATRCGASR
>FUSION-ENST00000485798.5:13221-ENST00000362079.2:358|124
ITAHCSLNLLGSSNPPT
>ENST00000487943.5|SNV-98918-T-C|2
GALFHLQNFLER
>FUSION-ENST00000427015.1:73109-ENST00000367469.5:117830|3710
MILVRTLPLFIDGIRFFFPGLIK
>ENST00000461624.1|SNV-59071-G-T|8
TLLSMRPEYKMCVHNEK
>FUSION-ENST00000427015.1:73109-ENST00000367469.5:117830|132
IHRTGCKL
>FUSION-ENST00000427015.1:73109-ENST00000367469.5:117830|2049
LWEEIEGLRSER
>FUSION-ENST00000427015.1:73109-ENST00000367469.5:117830|612
QELNEDK
>FUSION-ENST00000427015.1:73109-ENST00000367469.5:117830|548
MMEMGEGNSLFAVLK
>FUSION-ENST00000427015.1:73109-ENST00000367469.5:117830|3437
LAYKWTGFAQSK
>FUSION-ENST00000427015.1:73109-ENST00000367469.5:117830|1146
GCHRSCLVQGAPRSGFPK
>FUSION-ENST00000427015.1:73109-ENST00000367469.5:117830|3734
NCVFFVWIIMVYFYPGNV
>FUSION-ENST00000427015.1:73109-ENST00000367469.5:117830|61
LGLLTPSFK
>ENST00000268251.13|SNV-94353-A-G|2
EEARCLEEVEDLIVK
>FUSION-ENST00000427015.1:73109-ENST00000367469.5:117830|1414
YLQYLGTKK
>FUSION-ENST00000485798.5:13221-ENST00000362079.2:358|10
AVKELQFPGALEAKK
>FUSION-ENST00000427015.1:73109-ENST00000367469.5:117830|880
LIRGTNILSKSWESISR
>FUSION-ENST00000360689.9:151175-ENST00000553669.1:82404|20
RMAESLRVATR
>FUSION-ENST00000427015.1:73109-ENST00000367469.5:117830|1899
MFELIYRGETLDTFGDKR
>FUSION-ENST00000427015.1:73109-ENST00000367469.5:117830|2065
MSKTQGTMKLLFEVR
>FUSION-ENST00000485798.5:13221-ENST00000362079.2:358|344
QGGVGKGGLTPGLQVVVC
>FUSION-ENST00000427015.1:73109-ENST00000367469.5:117830|1217
ASQREFQK
>FUSION-ENST00000427015.1:73109-ENST00000367469.5:117830|1381
LSSSFPHFTDEK
>FUSION-ENST00000427015.1:73109-ENST00000367469.5:117830|1539
LGLEGNSGKFLFI
>FUSION-ENST00000427015.1:73109-ENST00000367469.5:117830|3009
MQMYLKYVSIHLK
>FUSION-ENST00000427015.1:73109-ENST00000367469.5:117830|2739
ISYFASRR
>ENST00000562197.3|SNV-703-G-A|1
GLPTLRSLQLNHALVR
>FUSION-ENST00000485798.5:13221-ENST00000362079.2:358|809
ALVLRDLELWR
>FUSION-ENST00000427015.1:73109-ENST00000367469.5:117830|2691
KFHPTVK
>FUSION-ENST00000427015.1:73109-ENST00000367469.5:117830|1608
MLKGCNGVKVMN
>FUSION-ENST00000427015.1:73109-ENST00000367469.5:117830|71
MEVEIGKPVISSAENR
>FUSION-ENST00000427015.1:73109-ENST00000367469.5:117830|3031
VVFSVLYRTIFSFIE
>FUSION-ENST00000427015.1:73109-ENST00000367469.5:117830|148
RGAKIVCLEE
>ENST00000496841.5|SNV-101063-C-A|1
ELGSLGRGSRLLCETSLGYK
>FUSION-ENST00000485798.5:13221-ENST00000362079.2:358|210
YVFILFIYFSDGVSLCHQAGAVA
>FUSION-ENST00000427015.1:73109-ENST00000367469.5:117830|2150
GGARQGLSVER
>FUSION-ENST00000427015.1:73109-ENST00000367469.5:117830|3995
MTFWFPSACK
>FUSION-ENST00000427015.1:73109-ENST00000367469.5:117830|1835
YLSYKVQITISFLYARDGQK
>FUSION-ENST00000427015.1:73109-ENST00000367469.5:117830|3048
IKIIGWLNI
>FUSION-ENST00000485798.5:13221-ENST00000362079.2:358|45
LKEHERR
>FUSION-ENST00000427015.1:73109-ENST00000367469.5:117830|1199
CNCYSLFN
>FUSION-ENST00000427015.1:73109-ENST00000367469.5:117830|2843
IIIWNYFLY
>ENST00000328405.7|SNV-366893-A-T|2
IRSVPRISPPLGDPEIGAAVLFIK
>FUSION-ENST00000427015.1:73109-ENST00000367469.5:117830|2731
MLQAFLGNRYGE
>FUSION-ENST00000485798.5:13221-ENST00000362079.2:358|270
VVRVVQKTPK
>FUSION-ENST00000427015.1:73109-ENST00000367469.5:117830|3129
MSYEVLHSGWWEK
>ENST00000227322.8|MNV-83-CC-C|6
LPLITCSGPSAPRTR
>FUSION-ENST00000427015.1:73109-ENST00000367469.5:117830|3312
HLDEMGGRMSQHREISHK
>ENST00000539924.5|MNV-99-TT-T|9
QGDEMRHFFFLLRPPLWRR
>FUSION-ENST00000427015.1:73109-ENST00000367469.5:117830|2920
HSVVYNFWYTHLHMPFCWAYIR
>FUSION-ENST00000427015.1:73109-ENST00000367469.5:117830|3173
MVFLSWSFNMIK
>FUSION-ENST00000427015.1:73109-ENST00000367469.5:117830|3442
MVRGQIK
>FUSION-ENST00000427015.1:73109-ENST00000367469.5:117830|26
SCGNGGFPRTWK
>FUSION-ENST00000427015.1:73109-ENST00000367469.5:117830|3748
ILCMDNHGIFLSRKCLT
>FUSION-ENST00000427015.1:73109-ENST00000367469.5:117830|25
SCGNGGFPRTWKWR
>FUSION-ENST00000427015.1:73109-ENST00000367469.5:117830|285
GVPTITSTTNRR
>ENST00000424383.4|SNV-58864-G-A|4
HKEEEEFMATGHALRK
>FUSION-ENST00000427015.1:73109-ENST00000367469.5:117830|962
QSLALLPRLK
>FUSION-ENST00000427015.1:73109-ENST00000367469.5:117830|3689
MLLLPFSCVILLARTSR
>FUSION-ENST00000427015.1:73109-ENST00000367469.5:117830|2523
GGCLQSFTSDSR
>FUSION-ENST00000427015.1:73109-ENST00000367469.5:117830|2505
VGGGSPEVR
>FUSION-ENST00000427015.1:73109-ENST00000367469.5:117830|3875
RISLSVEALNSDIDFSFK
>FUSION-ENST00000485798.5:13221-ENST00000362079.2:358|214
MREAALVC
>FUSION-ENST00000427015.1:73109-ENST00000367469.5:117830|2441
GCDRLVVSLPSSHMKGQNSSSNIK
>FUSION-ENST00000427015.1:73109-ENST00000367469.5:117830|2309
MNLNTWRIS
>FUSION-ENST00000427015.1:73109-ENST00000367469.5:117830|3212
CRSCLFFVRIISWNYIF
>FUSION-ENST00000556677.1:74324-ENST00000662547.1:26426|1
GPHGEPLRALPR
>FUSION-ENST00000427015.1:73109-ENST00000367469.5:117830|3825
SLKHYQNMTQRHK
>FUSION-ENST00000427015.1:73109-ENST00000367469.5:117830|233
KGSDYSVLCFGT
>FUSION-ENST00000427015.1:73109-ENST00000367469.5:117830|790
MVVSFAVQKLFSLIR
>FUSION-ENST00000427015.1:73109-ENST00000367469.5:117830|92
TISQPASLILLCNYNF
>FUSION-ENST00000427015.1:73109-ENST00000367469.5:117830|3338
VNYHRYL
>FUSION-ENST00000485798.5:13221-ENST00000362079.2:358|87
KAEAGESLEPGR
>FUSION-ENST00000427015.1:73109-ENST00000367469.5:117830|437
YLGHSPYHMALKLIVW
>ENST00000498523.1|SNV-180369-G-C|6
FLSRQLESKLMQSAVK
>FUSION-ENST00000427015.1:73109-ENST00000367469.5:117830|3817
VSTCCWK
>FUSION-ENST00000427015.1:73109-ENST00000367469.5:117830|345
MNFEVTQFSP
>FUSION-ENST00000427015.1:73109-ENST00000367469.5:117830|3903
FATSMDSSFRERLLCSM
>FUSION-ENST00000427015.1:73109-ENST00000367469.5:117830|3717
MFSGCSWIEKFFNYKMLK
>FUSION-ENST00000427015.1:73109-ENST00000367469.5:117830|2047
SEREFSPVFYVLNPCFLSIKK
>FUSION-ENST00000427015.1:73109-ENST00000367469.5:117830|1085
SLRTAELIDL
>ENST00000297350.9|MNV-18940-GG-G|10
SCPPGFEWCKLEPQSEIQFAK
>ENST00000456806.3|MNV-32858-CAAG-C|3
SFTCSSNLIKHRIHMEVRPYK
>FUSION-ENST00000485798.5:13221-ENST00000362079.2:358|317
GRAGGTGREGWGR
>ENST00000498523.1|SNV-180369-G-C|10
EEEWWMFLSRQLESKLMQSAVK
>FUSION-ENST00000427015.1:73109-ENST00000367469.5:117830|2536
MLKYTCRNQPR
>FUSION-ENST00000427015.1:73109-ENST00000367469.5:117830|2243
MWGYGEFQFFYTLLERPEDQFLR
>ENST00000496283.5|INDEL-12592-C-CT|6
WKDLIFFSLFFEK
>FUSION-ENST00000427015.1:73109-ENST00000367469.5:117830|1361
GPLRGLHQPSFK
>FUSION-ENST00000427015.1:73109-ENST00000367469.5:117830|3861
LATLVSNTQPQVIPSPQPPK
>FUSION-ENST00000427015.1:73109-ENST00000367469.5:117830|1091
ELLGLGSPKGCSSSPLSFLSPTLRR
>FUSION-ENST00000427015.1:73109-ENST00000367469.5:117830|2144
MKRLHGR
>FUSION-ENST00000427015.1:73109-ENST00000367469.5:117830|349
ANVSKDLKEVK
>FUSION-ENST00000427015.1:73109-ENST00000367469.5:117830|4085
IEIVNYYYNQKRK
>FUSION-ENST00000427015.1:73109-ENST00000367469.5:117830|3555
NPQRHKNQNVHTK
>FUSION-ENST00000427015.1:73109-ENST00000367469.5:117830|3534
QSCSKSLKFK
>FUSION-ENST00000427015.1:73109-ENST00000367469.5:117830|1339
CIFSTLGQR
>FUSION-ENST00000427015.1:73109-ENST00000367469.5:117830|986
KTSLANMAKPCFY
>FUSION-ENST00000427015.1:73109-ENST00000367469.5:117830|4078
MYLYQFIAMCILR
>FUSION-ENST00000427015.1:73109-ENST00000367469.5:117830|961
MSTSFFSCYCFNWV
>ENST00000536772.5|SNV-20883-A-C|1
ASALAEHIKPVVVIPEAAPEDEEP
>FUSION-ENST00000427015.1:73109-ENST00000367469.5:117830|3320
MGDLIYTCYLSSSTILFK
>FUSION-ENST00000427015.1:73109-ENST00000367469.5:117830|3509
LENTKNLA
>ENST00000336517.8|SNV-35473-C-G|4
QGNVSSQAILPTWLPFRTTVLSEEK
>FUSION-ENST00000427015.1:73109-ENST00000367469.5:117830|457
MYVGCLKASDSNKLK
>FUSION-ENST00000427015.1:73109-ENST00000367469.5:117830|1096
CQEPQSPREVVTGAALFR
>FUSION-ENST00000427015.1:73109-ENST00000367469.5:117830|2463
ASHLTAHYEETTR
>ENST00000361715.6|SNV-53996-T-C|1
TVRESVEQQADSFKATR
>FUSION-ENST00000427015.1:73109-ENST00000367469.5:117830|1664
MTSLYEGKRK
>ENST00000405369.3|SNV-170-G-A|2
MEGRESSPHSKVQEK
>ENST00000265342.12|SNV-362990-C-A|1
EFYMAFQVVQLSLAHEDR
>FUSION-ENST00000427015.1:73109-ENST00000367469.5:117830|3678
GGFNLCR
>FUSION-ENST00000485798.5:13221-ENST00000362079.2:358|408
RDPPHLAPKHVA
>FUSION-ENST00000427015.1:73109-ENST00000367469.5:117830|2128
GGWRLRPNMER
>FUSION-ENST00000427015.1:73109-ENST00000367469.5:117830|93
RTISQPASLILLCNYNF
>FUSION-ENST00000427015.1:73109-ENST00000367469.5:117830|1125
VPAGQHGLPLAPPRPPSCAR
>FUSION-ENST00000427015.1:73109-ENST00000367469.5:117830|2987
VSYFAWITFLAR
>ENST00000490885.6|SNV-5066-A-G|5
MFHPQYRR
>FUSION-ENST00000427015.1:73109-ENST00000367469.5:117830|133
MIHRTGCKL
>ENST00000297350.9|MNV-18940-GG-G|6
DVQMGSSQMR
>FUSION-ENST00000427015.1:73109-ENST00000367469.5:117830|841
LICILILHITMFNYQK
>FUSION-ENST00000427015.1:73109-ENST00000367469.5:117830|3981
SQIHTKIYKIK
>FUSION-ENST00000427015.1:73109-ENST00000367469.5:117830|1172
HILETKWLGKDNPIFL
>FUSION-ENST00000427015.1:73109-ENST00000367469.5:117830|697
KTKACLVIFFLAFFMCLVIFD
>FUSION-ENST00000485798.5:13221-ENST00000362079.2:358|226
ARPIIILRQGFTSILQAR
>FUSION-ENST00000427015.1:73109-ENST00000367469.5:117830|3412
TSLYWTRLGNDFEKN
>ENST00000356889.8|INDEL-95620-A-AA|3
KIQRLSVGTCSCISGNP
>FUSION-ENST00000427015.1:73109-ENST00000367469.5:117830|1078
SRERPGSGSRHF
>FUSION-ENST00000427015.1:73109-ENST00000367469.5:117830|3304
SQHREISHKR
>FUSION-ENST00000427015.1:73109-ENST00000367469.5:117830|3137
FFSSQAPVFFIIK
>FUSION-ENST00000427015.1:73109-ENST00000367469.5:117830|709
QKIYANMPIFTTLCLGIPSK
>ENST00000344733.9|SNV-49916-A-G|1
GSEFGRGTGLTQPSQRTSAR
>FUSION-ENST00000485798.5:13221-ENST00000362079.2:358|815
MCLSNPIK
>FUSION-ENST00000427015.1:73109-ENST00000367469.5:117830|4124
MSTWYDGR
>FUSION-ENST00000427015.1:73109-ENST00000367469.5:117830|3380
KPQSSIKGLGSR
>FUSION-ENST00000427015.1:73109-ENST00000367469.5:117830|1940
ESMCGEKPLDLVR
>FUSION-ENST00000427015.1:73109-ENST00000367469.5:117830|2659
MQKLAGR
>FUSION-ENST00000485798.5:13221-ENST00000362079.2:358|772
MCCIVVR
>FUSION-ENST00000427015.1:73109-ENST00000367469.5:117830|2494
RQQEVTLL
>FUSION-ENST00000427015.1:73109-ENST00000367469.5:117830|215
MISGKSLGGMPLAFTLVEIGRHQK
>FUSION-ENST00000427015.1:73109-ENST00000367469.5:117830|1320
IFCYSRLK
>FUSION-ENST00000427015.1:73109-ENST00000367469.5:117830|353
GGLKEKANVSK
>FUSION-ENST00000427015.1:73109-ENST00000367469.5:117830|752
LFWVISIK
>FUSION-ENST00000427015.1:73109-ENST00000367469.5:117830|3704
FFFPGLIKAR
>FUSION-ENST00000427015.1:73109-ENST00000367469.5:117830|2426
MLHFSFLDNEQKFL
>FUSION-ENST00000427015.1:73109-ENST00000367469.5:117830|321
MEPPREDSKR
>ENST00000534730.5|SNV-4949-C-T|1
TFGTRPKRTESTL
>FUSION-ENST00000427015.1:73109-ENST00000367469.5:117830|2935
MIELYKSGFQWSVFCVGLPHSTLCL
>ENST00000322527.4|SNV-23713-G-A|2
ESSDTGR
>FUSION-ENST00000427015.1:73109-ENST00000367469.5:117830|1037
IHLAKCLCLTHLYVLIAYTVPR
>FUSION-ENST00000427015.1:73109-ENST00000367469.5:117830|4292
LQAELCDSVVLLAINSFILNL
>FUSION-ENST00000427015.1:73109-ENST00000367469.5:117830|2723
SFKFLSTFK
>FUSION-ENST00000485798.5:13221-ENST00000362079.2:358|776
MFLVPTLQVRPLFCEILADPGR
>ENST00000487169.5|SNV-68802-G-A|7
KVTLSSSEDLRMR
>FUSION-ENST00000427015.1:73109-ENST00000367469.5:117830|2284
TEMTTSIAKEEGFNRALQPR
>FUSION-ENST00000485798.5:13221-ENST00000362079.2:358|296
SPEVGNWR
>FUSION-ENST00000427015.1:73109-ENST00000367469.5:117830|1997
VMPIIPALWEAQAGGSPVAR
>FUSION-ENST00000427015.1:73109-ENST00000367469.5:117830|1184
HPKESSRR
>FUSION-ENST00000427015.1:73109-ENST00000367469.5:117830|632
CFFHLSS
>FUSION-ENST00000485798.5:13221-ENST00000362079.2:358|266
LARLVLNS
>FUSION-ENST00000427015.1:73109-ENST00000367469.5:117830|1435
MENLLFILPVSFIKSS
>ENST00000361924.6|SNV-46087-C-T|1
LLRRIAELR
>FUSION-ENST00000427015.1:73109-ENST00000367469.5:117830|3842
MWEQFVAPRNNYRGNIK
>FUSION-ENST00000427015.1:73109-ENST00000367469.5:117830|250
LDGREPK
>FUSION-ENST00000427015.1:73109-ENST00000367469.5:117830|1215
EFQKGLEK
>ENST00000507004.1|SNV-14911-G-A|2
MQLFEESGNTDIER
>FUSION-ENST00000427015.1:73109-ENST00000367469.5:117830|2317
EFPYRVRSINLPCHCLWVF
>ENST00000260442.3|SNV-128-C-G|3
TTMADPLRERTELLLADYVGYCAR
>FUSION-ENST00000427015.1:73109-ENST00000367469.5:117830|3547
NKLPLHFITHL
>FUSION-ENST00000427015.1:73109-ENST00000367469.5:117830|572
MVVIPTHK
>FUSION-ENST00000427015.1:73109-ENST00000367469.5:117830|3229
MSVPYYFDYCRFIISLEIR
>FUSION-ENST00000427015.1:73109-ENST00000367469.5:117830|3945
DHFLDSFIR
>FUSION-ENST00000427015.1:73109-ENST00000367469.5:117830|1589
GHLDTNIDR
>ENST00000510329.1|SNV-50-G-A|12
MWRGGAEPAPGR
>FUSION-ENST00000427015.1:73109-ENST00000367469.5:117830|3652
IWRAFSNLSPSQCTPTRVLG
>FUSION-ENST00000427015.1:73109-ENST00000367469.5:117830|3309
MGGRMSQHREISHK
>FUSION-ENST00000485798.5:13221-ENST00000362079.2:358|705
QRIYCLFYK
>FUSION-ENST00000427015.1:73109-ENST00000367469.5:117830|3075
MYGKEGSAFISR
>FUSION-ENST00000427015.1:73109-ENST00000367469.5:117830|1841
EWKTLVYILPGCSDFAVFVLFGR
>FUSION-ENST00000427015.1:73109-ENST00000367469.5:117830|3018
MMNVLTTSEVFKYLK
>FUSION-ENST00000427015.1:73109-ENST00000367469.5:117830|1548
MNTTYLTLQL
>FUSION-ENST00000427015.1:73109-ENST00000367469.5:117830|3792
MFLLIFLFQDFFFFFFF
>FUSION-ENST00000427015.1:73109-ENST00000367469.5:117830|1612
MLLTVKVNKMLK
>FUSION-ENST00000427015.1:73109-ENST00000367469.5:117830|1542
MWKLGLEGNSGKFLFI
>FUSION-ENST00000427015.1:73109-ENST00000367469.5:117830|2143
RLHGRNQFGMFGQQK
>FUSION-ENST00000485798.5:13221-ENST00000362079.2:358|237
DLPSPLECHLLRVSPPR
>ENST00000305988.5|SNV-2362-C-T|3
TGHGLCR
>FUSION-ENST00000427015.1:73109-ENST00000367469.5:117830|221
EMLLLFPFYR
>ENST00000622186.4|SNV-41154-A-G|1
SPGTRPEGEAEGKPPQREKWSSK
>FUSION-ENST00000405315.9:13221-ENST00000362079.2:358|1
SINHLSSP
>FUSION-ENST00000427015.1:73109-ENST00000367469.5:117830|1669
LIFWAHTIYD
>FUSION-ENST00000427015.1:73109-ENST00000367469.5:117830|1826
AKNIQDNVLSGTI
>ENST00000322527.4|SNV-23713-G-A|5
VSLPQSRSKESSDTGR
>FUSION-ENST00000427015.1:73109-ENST00000367469.5:117830|1881
SSCTSDR
>FUSION-ENST00000427015.1:73109-ENST00000367469.5:117830|3000
WFPILHGSPSLQGAWK
>ENST00000250160.11|SNV-29755-G-A|4
RVSIPGHCCEQWVCEDNAKRPR
>ENST00000403245.8|MNV-11800-CTGAAAAGATTC-C|1
TSQPVMEIEEESAIS
>FUSION-ENST00000427015.1:73109-ENST00000367469.5:117830|1787
LCSSLIISLMK
>FUSION-ENST00000427015.1:73109-ENST00000367469.5:117830|1572
SDTVKSLWCIKTLSK
>FUSION-ENST00000427015.1:73109-ENST00000367469.5:117830|3371
RALGQAHHYGGSR
>ENST00000403625.6|SNV-567149-G-A|2
MQSEEKLSPSYGSDK
>FUSION-ENST00000427015.1:73109-ENST00000367469.5:117830|3270
FSNIIVY
>FUSION-ENST00000427015.1:73109-ENST00000367469.5:117830|1017
LLYSRRNSYHGFLVC
>FUSION-ENST00000427015.1:73109-ENST00000367469.5:117830|1641
RNIFQCLYIGKNIVDFLTCSSVTEK
>FUSION-ENST00000427015.1:73109-ENST00000367469.5:117830|4038
TEIVSPGSLSKPHSSSLSEGR
>FUSION-ENST00000485798.5:13221-ENST00000362079.2:358|620
MGGWMSGWMDGWVVGWMGGWMDGR
>FUSION-ENST00000427015.1:73109-ENST00000367469.5:117830|2924
MLLNTSK
>FUSION-ENST00000427015.1:73109-ENST00000367469.5:117830|2227
LFHLRSSGIS
>ENST00000520356.5|SNV-111549-G-A|3
VYRDLECEYCGKLFWYQVHFDMHVR
>ENST00000517352.1|MNV-18940-GG-G|3
SCPPGFEWCKLDAGEDPSHRYVSEE
>FUSION-ENST00000427015.1:73109-ENST00000367469.5:117830|2971
MTTVENAHDDFEIILTSWVIRK
>FUSION-ENST00000427015.1:73109-ENST00000367469.5:117830|4280
KPNLRNEEKWLISISICK
>FUSION-ENST00000427015.1:73109-ENST00000367469.5:117830|517
FSTINPLSRACEANRLAVDK
>FUSION-ENST00000427015.1:73109-ENST00000367469.5:117830|452
LKMILPFCPRVVND
>FUSION-ENST00000427015.1:73109-ENST00000367469.5:117830|36
KAVLKPVLR
>FUSION-ENST00000427015.1:73109-ENST00000367469.5:117830|689
NDCSFPYIFNISNTL
>FUSION-ENST00000485798.5:13221-ENST00000362079.2:358|752
EDKGQGSMRVNTR
>ENST00000250160.11|SNV-29755-G-A|5
RVSIPGHCCEQWVCEDNAK
>FUSION-ENST00000427015.1:73109-ENST00000367469.5:117830|46
TIFLFKYLSK
>FUSION-ENST00000427015.1:73109-ENST00000367469.5:117830|320
EPPREDSKR
>FUSION-ENST00000427015.1:73109-ENST00000367469.5:117830|3254
MCICIYSLVRCQFK
>FUSION-ENST00000427015.1:73109-ENST00000367469.5:117830|3863
ATSSNRRLLHVH
>FUSION-ENST00000427015.1:73109-ENST00000367469.5:117830|4000
LKIEHILSDFVLLIISLSYK
>FUSION-ENST00000427015.1:73109-ENST00000367469.5:117830|3632
CLLATGMCSPCLCGAHQFSPR
>FUSION-ENST00000427015.1:73109-ENST00000367469.5:117830|2081
MFECETFYSQR
>FUSION-ENST00000485798.5:13221-ENST00000362079.2:358|310
VASLPASRWLCARQVRPPSPLR
>FUSION-ENST00000427015.1:73109-ENST00000367469.5:117830|3127
MSYEVLHSGWWEKR
>ENST00000567476.1|SNV-329026-C-G|3
GETGSVSQSWHAK
>FUSION-ENST00000485798.5:13221-ENST00000362079.2:358|75
MTLCLSPGHPGPCPVR
>FUSION-ENST00000427015.1:73109-ENST00000367469.5:117830|3787
VNLSTYR
>FUSION-ENST00000427015.1:73109-ENST00000367469.5:117830|595
MSFWYQCR
>FUSION-ENST00000427015.1:73109-ENST00000367469.5:117830|1249
MTLYHEISCISCR
>FUSION-ENST00000427015.1:73109-ENST00000367469.5:117830|3603
ENTRGWRGLLVTEACASWPLVCAAR
>FUSION-ENST00000427015.1:73109-ENST00000367469.5:117830|801
MIYSPLGIYPVMGWLGQMVFLVLDP
>ENST00000644128.1|SNV-126177-G-A|1
GITGHEQL
>FUSION-ENST00000427015.1:73109-ENST00000367469.5:117830|587
MYEFIADFVASTTSVRTFKTSHIFC
>ENST00000425791.1|MNV-83-CC-C|5
HDAPPAHQDSLLQRNNSELLFLR
>FUSION-ENST00000477661.1:5134-ENST00000432950.1:6455|1
MGGPGEV
>FUSION-ENST00000427015.1:73109-ENST00000367469.5:117830|2804
CTHAHIF
>FUSION-ENST00000427015.1:73109-ENST00000367469.5:117830|2238
MVSFSSSILYLR
>FUSION-ENST00000427015.1:73109-ENST00000367469.5:117830|1976
GHLTWWQAR
>FUSION-ENST00000485798.5:13221-ENST00000362079.2:358|751
GQGSMRVNTR
>FUSION-ENST00000427015.1:73109-ENST00000367469.5:117830|3846
MWEQFVAPR
>ENST00000376980.8|SNV-397-C-G|4
RQLGLVRFPPPPPR
>FUSION-ENST00000427015.1:73109-ENST00000367469.5:117830|1499
VHLPRPYSWAHSLR
>FUSION-ENST00000427015.1:73109-ENST00000367469.5:117830|2584
MLGPFAILIH
>ENST00000423565.5|SNV-1880-G-A|2
LFSHLEDIYRPTIHKLK
>FUSION-ENST00000427015.1:73109-ENST00000367469.5:117830|952
MSKGCSQSYSR
>FUSION-ENST00000485798.5:13221-ENST00000362079.2:358|52
RGSWKSNSAGTASTLK
>ENST00000488722.5|SNV-41778-G-A|2
HLRKGCR
>FUSION-ENST00000427015.1:73109-ENST00000367469.5:117830|3702
ARYSNLTIVK
>FUSION-ENST00000485798.5:13221-ENST00000362079.2:358|98
MLFLFTYSSKIWR
>FUSION-ENST00000427015.1:73109-ENST00000367469.5:117830|933
MFSTESLREMNNPGR
>FUSION-ENST00000485798.5:13221-ENST00000362079.2:358|538
DGWMGGWVDGWMSGWMGGWMDG
>FUSION-ENST00000427015.1:73109-ENST00000367469.5:117830|2654
GGGRLQSQLLGR
>FUSION-ENST00000427015.1:73109-ENST00000367469.5:117830|15
SKSRLASVAPCQPQK
>FUSION-ENST00000427015.1:73109-ENST00000367469.5:117830|3087
FPILHGSPSFIV
>FUSION-ENST00000427015.1:73109-ENST00000367469.5:117830|3388
CDLYLTERMGLS
>FUSION-ENST00000427015.1:73109-ENST00000367469.5:117830|4297
MDAPSRTLR
>ENST00000454193.5|INDEL-1191-T-TA|5
GGFSQLWTR
>ENST00000644861.2|SNV-179524-T-G|2
VLQFKYVMVLIQEMALK
>FUSION-ENST00000427015.1:73109-ENST00000367469.5:117830|894
AGSCSPSYSGG
>ENST00000554809.5|SNV-60255-T-G|1
ESWDGSAVEDSSTSGASCSK
>FUSION-ENST00000485798.5:13221-ENST00000362079.2:358|150
SNGWFPSLLCHLLAGTLDQSQPLK
>FUSION-ENST00000485798.5:13221-ENST00000362079.2:358|64
MKSSSATR
>FUSION-ENST00000427015.1:73109-ENST00000367469.5:117830|1743
MLPVWLR
>ENST00000361428.3|INDEL-30306-A-AA|3
IREAKFMLSHSQC
>FUSION-ENST00000427015.1:73109-ENST00000367469.5:117830|3202
WNAFTLSSLSK
>FUSION-ENST00000427015.1:73109-ENST00000367469.5:117830|1006
MVFQIFLLRNHSVR
>ENST00000429220.5|MNV-83-CC-C|14
GAVEPGPRGLPSPRRPPRPR
>FUSION-ENST00000485798.5:13221-ENST00000362079.2:358|2
LPVTVPGCPR
>FUSION-ENST00000427015.1:73109-ENST00000367469.5:117830|2897
PWQIVILLSK
>FUSION-ENST00000427015.1:73109-ENST00000367469.5:117830|1115
DSCLFLAPKSTGMPR
>FUSION-ENST00000427015.1:73109-ENST00000367469.5:117830|2178
ADKAPCTCPVYILLETDKQSTGK
>FUSION-ENST00000427015.1:73109-ENST00000367469.5:117830|3344
AGGGLGARPWDIGTVK
>FUSION-ENST00000427015.1:73109-ENST00000367469.5:117830|4002
KLKIEHILSDFVLLIISLSYK
>FUSION-ENST00000427015.1:73109-ENST00000367469.5:117830|1772
MFFTHHLSNEKITFK
>FUSION-ENST00000427015.1:73109-ENST00000367469.5:117830|1456
EGGKENK
>ENST00000570827.6|SNV-35595-T-G|3
TGIPSQREIMCMPFKFLPHPAR
>ENST00000651989.2|SNV-471603-C-G|2
AQAGSFPVKNLTERRPLSAR
>FUSION-ENST00000427015.1:73109-ENST00000367469.5:117830|1760
RSILSKGS
>FUSION-ENST00000427015.1:73109-ENST00000367469.5:117830|1122
MPGSTAVAWQLQLCLGR
>FUSION-ENST00000427015.1:73109-ENST00000367469.5:117830|348
DLKEVKL
>FUSION-ENST00000485798.5:13221-ENST00000362079.2:358|378
VPSTEEEFKIR
>FUSION-ENST00000427015.1:73109-ENST00000367469.5:117830|509
ITKLLLFL
>FUSION-ENST00000485798.5:13221-ENST00000362079.2:358|371
EVLVSLTSP
>FUSION-ENST00000427015.1:73109-ENST00000367469.5:117830|3664
CKLKTALLLFCFFTFISVWGK
>FUSION-ENST00000427015.1:73109-ENST00000367469.5:117830|3827
QALLFHL
>FUSION-ENST00000427015.1:73109-ENST00000367469.5:117830|3957
RCNLEILWVWLQTTIIK
>FUSION-ENST00000485798.5:13221-ENST00000362079.2:358|351
MDAEQDPSEQGQGGRDR
>FUSION-ENST00000427015.1:73109-ENST00000367469.5:117830|995
YSHCFLFVECWKI
>ENST00000297866.9|SNV-48078-A-T|2
SIDHHKHFRPIFTK
>ENST00000454784.9|SNV-53946-G-A|2
MLLHCRTVGVQ
>FUSION-ENST00000427015.1:73109-ENST00000367469.5:117830|1235
MSMVLTYILRSFYLEEGR
>ENST00000522806.1|SNV-9072-T-A|5
FHWFFMK
>ENST00000466727.1|INDEL-25541-C-CAA|7
GKTSGPKWLK
>ENST00000491136.6|SNV-7473-G-A|8
MSALPSNIKMLFEHTEQDR
>FUSION-ENST00000427015.1:73109-ENST00000367469.5:117830|753
MLFWVISIK
>FUSION-ENST00000427015.1:73109-ENST00000367469.5:117830|2560
MASLTKSFQCVCPSSPHCNGGAVR
>ENST00000337963.9|INDEL-38551-A-AA|1
ECEFTSFFHVNHS
>FUSION-ENST00000427015.1:73109-ENST00000367469.5:117830|2881
MLPRLVLNS
>ENST00000359154.6|SNV-155430-G-C|3
TDPRARFYYVDHNTR
>FUSION-ENST00000427015.1:73109-ENST00000367469.5:117830|757
KPNLANTSL
>ENST00000474669.1|SNV-23010-A-T|1
NWSQLDK
>FUSION-ENST00000427015.1:73109-ENST00000367469.5:117830|769
MINEKCYK
>FUSION-ENST00000427015.1:73109-ENST00000367469.5:117830|1842
QNLKEWK
>FUSION-ENST00000427015.1:73109-ENST00000367469.5:117830|18
HFSCGPR
>FUSION-ENST00000427015.1:73109-ENST00000367469.5:117830|3246
NDVRHLFVCLCAFVYILW
>FUSION-ENST00000427015.1:73109-ENST00000367469.5:117830|736
QLRELFFPLRLYWPK
>ENST00000558383.1|SNV-2646-G-A|2
ATRCGASR
>FUSION-ENST00000427015.1:73109-ENST00000367469.5:117830|2875
MAVVSTFLR
>FUSION-ENST00000427015.1:73109-ENST00000367469.5:117830|1100
WWCLEAWR
>FUSION-ENST00000427015.1:73109-ENST00000367469.5:117830|1505
MPPGLCM
>FUSION-ENST00000427015.1:73109-ENST00000367469.5:117830|1000
MPPTRYSHCFLFVECWKI
>FUSION-ENST00000427015.1:73109-ENST00000367469.5:117830|2933
MISSSYD
>ENST00000520144.2|INDEL-399146-A-AA|7
NQQLETAQKNEAGDTAGK
>FUSION-ENST00000427015.1:73109-ENST00000367469.5:117830|3292
EEGRVFSLCYFSVFLA
>FUSION-ENST00000427015.1:73109-ENST00000367469.5:117830|2712
GFSHTSK
>ENST00000334151.3|SNV-183-C-G|1
LGYGGGYGG
>ENST00000296043.7|SNV-321307-C-A|5
VTIARERHMPGAAHVVGSQTLAYR
>FUSION-ENST00000427015.1:73109-ENST00000367469.5:117830|64
MAWVLFSLV
>FUSION-ENST00000427015.1:73109-ENST00000367469.5:117830|1639
NIFQCLYIGKNIVDFLTCSSVTEK
>FUSION-ENST00000427015.1:73109-ENST00000367469.5:117830|1341
KRQGGCLQTK
>ENST00000460191.1|SNV-2799-G-A|1
ISPTKVQKIY
>ENST00000258214.3|SNV-15407-C-T|4
EDKLVLSR
>FUSION-ENST00000477661.1:5134-ENST00000432950.1:6455|6
MEKYYLTQWISVPHGRPWRSVR
>ENST00000297350.9|MNV-18940-GG-G|1
HPVENTQIAVSLVSC
>FUSION-ENST00000427015.1:73109-ENST00000367469.5:117830|2526
KSSYWGGSGER
>FUSION-ENST00000427015.1:73109-ENST00000367469.5:117830|2859
HNYYLPSDL
>FUSION-ENST00000427015.1:73109-ENST00000367469.5:117830|1236
SMVLTYILR
>ENST00000353507.9|SNV-29868-C-G|2
ECSNDCEDNPTRNR
>FUSION-ENST00000427015.1:73109-ENST00000367469.5:117830|3011
YLKRGLFTHR
>FUSION-ENST00000485798.5:13221-ENST00000362079.2:358|475
LPMRRTSR
>FUSION-ENST00000427015.1:73109-ENST00000367469.5:117830|3269
MAIYTTI
>FUSION-ENST00000427015.1:73109-ENST00000367469.5:117830|1260
CVFRTSSQNRSVFLLLCICGIN
>FUSION-ENST00000427015.1:73109-ENST00000367469.5:117830|1384
LKLSSSFPHFTDEK
>FUSION-ENST00000485798.5:13221-ENST00000362079.2:358|307
QVRPPSPLR
>FUSION-ENST00000427015.1:73109-ENST00000367469.5:117830|2515
TLTGLHSGIIGYLRKIHK
>ENST00000375643.7|SNV-25462-C-T|3
NNDLCYWVLELVR
>FUSION-ENST00000427015.1:73109-ENST00000367469.5:117830|2949
ALQVSSGFLGPFQNYS
>FUSION-ENST00000427015.1:73109-ENST00000367469.5:117830|1775
LNYSSNPGREI
>ENST00000474669.1|SNV-23010-A-T|2
RNWSQLDK
>ENST00000405369.3|SNV-170-G-A|4
MEGRESSPHSK
>FUSION-ENST00000427015.1:73109-ENST00000367469.5:117830|2120
LRPNMERISWFSTPPGCWK
>ENST00000375784.7|SNV-6108-G-A|1
LATLNPESNTAGLDIFAKFSAYIK
>FUSION-ENST00000427015.1:73109-ENST00000367469.5:117830|2615
MTTLFRNQGQCHR
>ENST00000623002.1|SNV-44-A-G|2
MVGLLVHTAATFNCSFRKIR
>FUSION-ENST00000427015.1:73109-ENST00000367469.5:117830|2255
MITENMGYVG
>FUSION-ENST00000427015.1:73109-ENST00000367469.5:117830|1553
EGNRSGNISR
>FUSION-ENST00000427015.1:73109-ENST00000367469.5:117830|4268
MNAHRCIR
>FUSION-ENST00000485798.5:13221-ENST00000362079.2:358|549
MDGWMDR
>ENST00000626650.3|SNV-20689-T-A|5
IFKTATPYMSHYR
>FUSION-ENST00000427015.1:73109-ENST00000367469.5:117830|3101
FCLVCSHFKWEDKCGTCDCILTR
>FUSION-ENST00000427015.1:73109-ENST00000367469.5:117830|3181
MPFIRLRR
>FUSION-ENST00000427015.1:73109-ENST00000367469.5:117830|3899
DSSFRERLLCSM
>FUSION-ENST00000427015.1:73109-ENST00000367469.5:117830|2651
LQSQLLGRQR
>FUSION-ENST00000427015.1:73109-ENST00000367469.5:117830|2610
NQGQCHRK
>FUSION-ENST00000427015.1:73109-ENST00000367469.5:117830|2045
EFSPVFYVLNPCFLSIKK
>FUSION-ENST00000427015.1:73109-ENST00000367469.5:117830|19
NPMLAPRHFSCGPRSK
>FUSION-ENST00000427015.1:73109-ENST00000367469.5:117830|379
MIKVFFKK
>FUSION-ENST00000427015.1:73109-ENST00000367469.5:117830|307
PFPEEQVWGR
>ENST00000511853.1|SNV-29868-C-G|1
NLFLTNSPECSNDCEDNPTRNR
>FUSION-ENST00000427015.1:73109-ENST00000367469.5:117830|3348
GRLEGVWWLHR
>ENST00000473362.1|SNV-1393872-A-G|1
MVAVLHQ
>FUSION-ENST00000427015.1:73109-ENST00000367469.5:117830|2501
SSRPAWPKW
>FUSION-ENST00000427015.1:73109-ENST00000367469.5:117830|624
STIELSFLPILKRR
>FUSION-ENST00000427015.1:73109-ENST00000367469.5:117830|2513
IHKAVCCR
>FUSION-ENST00000427015.1:73109-ENST00000367469.5:117830|4156
MPVVLIEGLFFK
>FUSION-ENST00000485798.5:13221-ENST00000362079.2:358|550
SVLVASGHRPVLPPVPPGGHR
>FUSION-ENST00000427015.1:73109-ENST00000367469.5:117830|3699
YSNLTIVKC
>ENST00000397944.8|SNV-134154-G-A|5
ELTAQHFRIFHLSLWR
>FUSION-ENST00000427015.1:73109-ENST00000367469.5:117830|2113
ISWFSTPPGCWK
>FUSION-ENST00000427015.1:73109-ENST00000367469.5:117830|2416
MKVTAYLSRETNM
>ENST00000480982.5|SNV-35766-C-G|7
FFLSTHLPSVLIKGLKQLHEK
>ENST00000550735.7|SNV-41512-C-G|4
RKIMTGSFEFPEEEWSQMSEMAK
>FUSION-ENST00000427015.1:73109-ENST00000367469.5:117830|2355
MTRRFMSVVDS
>FUSION-ENST00000427015.1:73109-ENST00000367469.5:117830|554
RFQRQSVCQACLGPRPRPR
>FUSION-ENST00000485798.5:13221-ENST00000362079.2:358|802
SSRPAWPTWQNPISTK
>FUSION-ENST00000427015.1:73109-ENST00000367469.5:117830|983
MEISSYR
>FUSION-ENST00000427015.1:73109-ENST00000367469.5:117830|186
NASVFFITC
>FUSION-ENST00000427015.1:73109-ENST00000367469.5:117830|2312
MDSKMNLNTWRIS
>ENST00000265857.8|SNV-10832-T-C|1
AFSLMDPNSPERVTFVSRALK
>FUSION-ENST00000427015.1:73109-ENST00000367469.5:117830|3118
RGCFQSCVR
>FUSION-ENST00000427015.1:73109-ENST00000367469.5:117830|766
INEKCYKSYSSLHSTF
>FUSION-ENST00000427015.1:73109-ENST00000367469.5:117830|2376
MLLIILFYMYKQSKSISR
>FUSION-ENST00000427015.1:73109-ENST00000367469.5:117830|2543
MLQSPTSCPGAIRGR
>FUSION-ENST00000427015.1:73109-ENST00000367469.5:117830|1685
LKNGLPLVPHK
>ENST00000520356.5|SNV-111549-G-A|4
VYRDLECEYCGK
>ENST00000574735.1|SNV-16710-C-A|7
NLLMTPLHLKLPLR
>FUSION-ENST00000427015.1:73109-ENST00000367469.5:117830|3410
LGNDFEKN
>FUSION-ENST00000427015.1:73109-ENST00000367469.5:117830|896
MVKPRLY
>FUSION-ENST00000427015.1:73109-ENST00000367469.5:117830|1060
MDNWSFLLVFMR
>FUSION-ENST00000427015.1:73109-ENST00000367469.5:117830|2267
MLQLNNK
>ENST00000298767.10|SNV-21568-G-A|3
GVSCGTSFR
>ENST00000313695.11|SNV-54407-C-T|3
SESLESPCGER
>FUSION-ENST00000427015.1:73109-ENST00000367469.5:117830|1090
GCSSSPLSFLSPTLR
>FUSION-ENST00000485798.5:13221-ENST00000362079.2:358|671
VDGWVGG
>FUSION-ENST00000485798.5:13221-ENST00000362079.2:358|85
AEAGESLEPGR
>FUSION-ENST00000427015.1:73109-ENST00000367469.5:117830|825
MISNFIHVPTKDMNSSFFMAA
>FUSION-ENST00000427015.1:73109-ENST00000367469.5:117830|2635
AVNFSEFYVSSLEMR
>FUSION-ENST00000427015.1:73109-ENST00000367469.5:117830|1388
LLKQTWMLKLSSSFPHFTDEK
>ENST00000436022.2|SNV-37227-A-G|1
ALGEILLSTLDAFR
>FUSION-ENST00000427015.1:73109-ENST00000367469.5:117830|3163
NGYWILSNIFSESTLLVIWFFFR
>FUSION-ENST00000485798.5:13221-ENST00000362079.2:358|456
GRILGFGFSKGR
>FUSION-ENST00000427015.1:73109-ENST00000367469.5:117830|2132
MAEINLACLGNRK
>FUSION-ENST00000485798.5:13221-ENST00000362079.2:358|160
VIIVSIRLSR
>ENST00000338005.7|SNV-9793-T-G|6
NTEENLER
>FUSION-ENST00000427015.1:73109-ENST00000367469.5:117830|134
IHRTGCK
>FUSION-ENST00000427015.1:73109-ENST00000367469.5:117830|803
MGLFVFFL
>ENST00000260128.8|SNV-154620-G-A|1
NQETPKYKPRFVHTR
>FUSION-ENST00000427015.1:73109-ENST00000367469.5:117830|1733
MKYILIF
>FUSION-ENST00000427015.1:73109-ENST00000367469.5:117830|2768
KEGQDKIHSWASK
>FUSION-ENST00000427015.1:73109-ENST00000367469.5:117830|3944
DHFLDSFIRSNSLSIQI
>FUSION-ENST00000427015.1:73109-ENST00000367469.5:117830|3967
ISWAWWCRLVIPATWEAEAGE
>FUSION-ENST00000427015.1:73109-ENST00000367469.5:117830|1614
MLLTVKVNK
>FUSION-ENST00000427015.1:73109-ENST00000367469.5:117830|3005
KRWFPILHGSPSLQGAWK
>FUSION-ENST00000427015.1:73109-ENST00000367469.5:117830|1487
MMLAYCYNC
>ENST00000545851.5|SNV-187560-G-A|4
ATNTSTRVR
>FUSION-ENST00000427015.1:73109-ENST00000367469.5:117830|4260
CIRSPHLDSLSWVR
>ENST00000648725.1|SNV-203616-G-A|4
EGSKDNPKPLKCK
>FUSION-ENST00000427015.1:73109-ENST00000367469.5:117830|109
QNHKILLLNGGLMKSNYWNAVYFK
>ENST00000338005.7|SNV-9793-T-G|9
CSHVWDITSRFLAQRNTEENLER
>FUSION-ENST00000485798.5:13221-ENST00000362079.2:358|383
LIRSFQRR
>FUSION-ENST00000427015.1:73109-ENST00000367469.5:117830|2382
TLYHIYTLYIYMLLIILFYMYK
>FUSION-ENST00000427015.1:73109-ENST00000367469.5:117830|2028
DLALAVLFYRVKNNWHILK
>ENST00000545851.5|SNV-187560-G-A|1
HIHTGEKPY
>FUSION-ENST00000427015.1:73109-ENST00000367469.5:117830|2866
MWVYHWDTRRQHNYMLCCLCMH
>FUSION-ENST00000427015.1:73109-ENST00000367469.5:117830|4252
MGESVQMKSLGVNITNRIFS
>ENST00000282251.9|SNV-121171-G-A|5
MFEDKRLDCIFLETNMSMK
>FUSION-ENST00000485798.5:13221-ENST00000362079.2:358|412
SSHLSLPKCWDYR
>FUSION-ENST00000427015.1:73109-ENST00000367469.5:117830|4079
MPDVMRG
>FUSION-ENST00000427015.1:73109-ENST00000367469.5:117830|3626
CSPCLCGAHQFSPRL
>FUSION-ENST00000427015.1:73109-ENST00000367469.5:117830|1814
KISFENLVSR
>FUSION-ENST00000427015.1:73109-ENST00000367469.5:117830|3357
MGHRHCKGMGR
>FUSION-ENST00000485798.5:13221-ENST00000362079.2:358|661
TGVGLGGLGLLSVLFTVPGI
>FUSION-ENST00000427015.1:73109-ENST00000367469.5:117830|1993
MLAKHKLIIHTGFG
>ENST00000574735.1|SNV-16710-C-A|10
CSQKNLLMTPLHLK
>FUSION-ENST00000427015.1:73109-ENST00000367469.5:117830|927
MNNPGRCSMLIPNA
>ENST00000648719.1|SNV-25568-G-A|4
SFHKTCFHCTLAQDLFPLCHLWEK
>FUSION-ENST00000427015.1:73109-ENST00000367469.5:117830|1989
ICIQLEGSFYFD
>ENST00000489181.5|SNV-3835-G-T|8
FQHLLRGSCCLVVTCLR
>FUSION-ENST00000427015.1:73109-ENST00000367469.5:117830|1908
GNKTFGRLNI
>FUSION-ENST00000427015.1:73109-ENST00000367469.5:117830|3671
VLKESGGQFVRK
>FUSION-ENST00000427015.1:73109-ENST00000367469.5:117830|1373
FFPLHSCYGLNVCFSLFPK
>FUSION-ENST00000485798.5:13221-ENST00000362079.2:358|590
DRWVGGWMDEWMDGRVDGWVGG
>FUSION-ENST00000427015.1:73109-ENST00000367469.5:117830|2358
YVVADQAVHKSV
>FUSION-ENST00000427015.1:73109-ENST00000367469.5:117830|2516
TLTGLHSGIIGYLRK
>FUSION-ENST00000427015.1:73109-ENST00000367469.5:117830|2320
MEFPYRVR
>FUSION-ENST00000427015.1:73109-ENST00000367469.5:117830|2497
KTLVHNK
>FUSION-ENST00000485798.5:13221-ENST00000362079.2:358|788
MCMPHAHGLSLLTGR
>FUSION-ENST00000427015.1:73109-ENST00000367469.5:117830|2641
VEIQNEKTLIQFFSFFLFQSMWLSK
>FUSION-ENST00000427015.1:73109-ENST00000367469.5:117830|4183
VREISRTTGNFSAVLSHSTFTQQ
>FUSION-ENST00000427015.1:73109-ENST00000367469.5:117830|1489
CRSNDAGILL
>FUSION-ENST00000427015.1:73109-ENST00000367469.5:117830|4273
ADFHFNM
>ENST00000487169.5|SNV-68802-G-A|16
MTNSQRSSLTFQTQHK
>FUSION-ENST00000485798.5:13221-ENST00000362079.2:358|316
AGGTGREGWGR
>FUSION-ENST00000427015.1:73109-ENST00000367469.5:117830|2152
EERGGARQGLSVER
>FUSION-ENST00000485798.5:13221-ENST00000362079.2:358|494
YWRRMGISER
>FUSION-ENST00000485798.5:13221-ENST00000362079.2:358|445
VQGRTGFFFFFFETESCSVTQAGVR
>FUSION-ENST00000427015.1:73109-ENST00000367469.5:117830|850
FPFLCPCDLIVQFPPMSENMRR
>ENST00000648244.1|SNV-1292-C-A|2
NTGCPNSEDKNFPR
>FUSION-ENST00000427015.1:73109-ENST00000367469.5:117830|834
MFNYQKNNVFYRK
>FUSION-ENST00000427015.1:73109-ENST00000367469.5:117830|1560
WELDKMIRAR
>FUSION-ENST00000427015.1:73109-ENST00000367469.5:117830|3594
YKEPHVLPHSFDKKPSK
>FUSION-ENST00000427015.1:73109-ENST00000367469.5:117830|3824
HYQNMTQR
>FUSION-ENST00000427015.1:73109-ENST00000367469.5:117830|675
EQEDCLPFP
>FUSION-ENST00000427015.1:73109-ENST00000367469.5:117830|3413
TSLYWTRLGNDFEK
>ENST00000301067.11|MNV-37699-CATC-C|1
IIISSRRIPK
>FUSION-ENST00000427015.1:73109-ENST00000367469.5:117830|500
MRLFTNGKLSEIIFCPLTTTHPR
>FUSION-ENST00000427015.1:73109-ENST00000367469.5:117830|246
EPKRGDR
>ENST00000624978.1|SNV-466-C-A|1
GMLWVSPFCFMVSR
>FUSION-ENST00000427015.1:73109-ENST00000367469.5:117830|3759
MLVRGDVLYSFEK
>FUSION-ENST00000427015.1:73109-ENST00000367469.5:117830|256
MNHVESWENILGSGK
>FUSION-ENST00000427015.1:73109-ENST00000367469.5:117830|3144
MDFVFLLLYMPGKYFIEYQPL
>FUSION-ENST00000427015.1:73109-ENST00000367469.5:117830|3711
ILVRTLPLFIDGIR
>ENST00000302316.12|SNV-177607-C-G|4
TSDKIQEYPQAVQETWCRHVLLAR
>FUSION-ENST00000427015.1:73109-ENST00000367469.5:117830|53
GLSTTGSFCVFRWVSTDSISFLVR
>FUSION-ENST00000485798.5:13221-ENST00000362079.2:358|630
DGWVGGWMDEWMDGRVDGWVGG
>ENST00000314128.9|SNV-8833-C-T|1
GVDLCNAQVTELLQRLLHR
>FUSION-ENST00000427015.1:73109-ENST00000367469.5:117830|297
LPRISIYRQ
>FUSION-ENST00000427015.1:73109-ENST00000367469.5:117830|1992
LAKHKLIIHTGFG
>FUSION-ENST00000427015.1:73109-ENST00000367469.5:117830|1527
WLYLCGSR
>ENST00000267430.10|SNV-60255-T-G|3
KFPVPQKDGSAVEDSSTSGASCSK
>FUSION-ENST00000427015.1:73109-ENST00000367469.5:117830|4288
EMNEEAK
>FUSION-ENST00000427015.1:73109-ENST00000367469.5:117830|1449
ESIRSGRVL
>ENST00000335953.9|SNV-187560-G-A|1
HIHTGEKPYECNGCGKKFSLK
>FUSION-ENST00000485798.5:13221-ENST00000362079.2:358|451
ILGFGFSK
>ENST00000478945.1|SNV-7293-G-A|3
IPALPLPTILPPINKVYRDTLR
>FUSION-ENST00000427015.1:73109-ENST00000367469.5:117830|2885
AYSSILPML
>FUSION-ENST00000427015.1:73109-ENST00000367469.5:117830|1825
YPRQCFEWYNLEILWK
>FUSION-ENST00000427015.1:73109-ENST00000367469.5:117830|2193
LYGIPGQSWRNLEAENGRTGR
>FUSION-ENST00000427015.1:73109-ENST00000367469.5:117830|4147
SIKYLGFWSFLQLEKK
>FUSION-ENST00000427015.1:73109-ENST00000367469.5:117830|1452
MESIRSGR
>FUSION-ENST00000427015.1:73109-ENST00000367469.5:117830|150
EVVLEAWSE
>FUSION-ENST00000427015.1:73109-ENST00000367469.5:117830|1206
MFIGKIWAYIHETVNDGYLLGMR
>FUSION-ENST00000427015.1:73109-ENST00000367469.5:117830|3085
LKTCFIDFVWFVVISSGR
>FUSION-ENST00000427015.1:73109-ENST00000367469.5:117830|2406
YLSVEIK
>FUSION-ENST00000477661.1:5134-ENST00000432950.1:6455|3
SVRMQDWPSPSGCPTSTAGNWK
>FUSION-ENST00000485798.5:13221-ENST00000362079.2:358|416
NSHIRPLGAPSLSPFH
>FUSION-ENST00000427015.1:73109-ENST00000367469.5:117830|3123
MRCYTLAGGKR
>FUSION-ENST00000485798.5:13221-ENST00000362079.2:358|256
HPSALRPAFMFLLSAR
>FUSION-ENST00000427015.1:73109-ENST00000367469.5:117830|317
CLMCSRNSK
>FUSION-ENST00000427015.1:73109-ENST00000367469.5:117830|4350
MISEEIASPQIISHSQMNTHR
>FUSION-ENST00000485798.5:13221-ENST00000362079.2:358|13
KAVKELQFPGALEAK
>FUSION-ENST00000427015.1:73109-ENST00000367469.5:117830|2709
NLSEYHYPYM
>FUSION-ENST00000427015.1:73109-ENST00000367469.5:117830|1051
LQGAYSFPR
>FUSION-ENST00000427015.1:73109-ENST00000367469.5:117830|4058
MPNFVNTGIYR
>FUSION-ENST00000427015.1:73109-ENST00000367469.5:117830|2963
HFRYLQGFLDHFR
>FUSION-ENST00000427015.1:73109-ENST00000367469.5:117830|1725
MPRCIVY
>FUSION-ENST00000427015.1:73109-ENST00000367469.5:117830|4246
SLGVNITNR
>ENST00000346166.7|SNV-7550-G-C|1
LLSRITVEEGEESSRSSTAVR
>FUSION-ENST00000427015.1:73109-ENST00000367469.5:117830|227
LMGCCDGEN
>FUSION-ENST00000427015.1:73109-ENST00000367469.5:117830|3194
DRWTANNNGLR
>ENST00000268251.13|SNV-94353-A-G|6
YPLEEFVKENQR
>FUSION-ENST00000485798.5:13221-ENST00000362079.2:358|553
GGWMSGWMDG
>ENST00000456806.3|MNV-32858-CAAG-C|5
CEECGKSFTCSSNLIKHR
>FUSION-ENST00000427015.1:73109-ENST00000367469.5:117830|3060
MYMYFKNQNYR
>FUSION-ENST00000427015.1:73109-ENST00000367469.5:117830|2607
YLTNSGLM
>FUSION-ENST00000427015.1:73109-ENST00000367469.5:117830|1958
MAEEASPSWR
>FUSION-ENST00000427015.1:73109-ENST00000367469.5:117830|428
MENYLKLSSVP
>FUSION-ENST00000427015.1:73109-ENST00000367469.5:117830|1715
MHWNCVIGLFSGIRRNG
>FUSION-ENST00000427015.1:73109-ENST00000367469.5:117830|4070
MFVFLVETGFHHVGQAGR
>FUSION-ENST00000427015.1:73109-ENST00000367469.5:117830|3975
YIFANLLLCIYIHTHIR
>FUSION-ENST00000427015.1:73109-ENST00000367469.5:117830|3107
NLFHRFCLVCSHFK
>ENST00000339249.5|SNV-15980-G-A|3
SFCHESSLK
>FUSION-ENST00000427015.1:73109-ENST00000367469.5:117830|2486
MMFKDFKFEFR
>FUSION-ENST00000427015.1:73109-ENST00000367469.5:117830|3964
MEQDCLKLK
>FUSION-ENST00000427015.1:73109-ENST00000367469.5:117830|1301
MFLYLEVGPLGDK
>FUSION-ENST00000427015.1:73109-ENST00000367469.5:117830|4319
MTHMLFDGEETRTSR
>FUSION-ENST00000427015.1:73109-ENST00000367469.5:117830|6
SFSLCPGPPSK
>FUSION-ENST00000427015.1:73109-ENST00000367469.5:117830|1119
PGSTAVAWQLQLCLGRR
>FUSION-ENST00000427015.1:73109-ENST00000367469.5:117830|3900
MDSSFRERLLCSM
>FUSION-ENST00000427015.1:73109-ENST00000367469.5:117830|2434
KGQNSSSNIKFYW
>FUSION-ENST00000427015.1:73109-ENST00000367469.5:117830|4239
HIGVSGPLT
>ENST00000392102.6|SNV-43383-C-T|5
SKKTQAGLFPYPQKPSSSK
>FUSION-ENST00000427015.1:73109-ENST00000367469.5:117830|1485
LAYCYNC
>FUSION-ENST00000485798.5:13221-ENST00000362079.2:358|391
SWGTISREGAV
>FUSION-ENST00000427015.1:73109-ENST00000367469.5:117830|2555
NGRLLAVFHL
>FUSION-ENST00000427015.1:73109-ENST00000367469.5:117830|2459
MIVWSWFLCK
>FUSION-ENST00000427015.1:73109-ENST00000367469.5:117830|2148
QGLSVER
>ENST00000324803.6|SNV-3981-C-T|2
CGVSACSHVPMWSAR
>FUSION-ENST00000427015.1:73109-ENST00000367469.5:117830|3314
HLDEMGGR
>ENST00000651078.1|SNV-8833-C-T|4
QRPGHRVATASAPQSLCGR
>FUSION-ENST00000427015.1:73109-ENST00000367469.5:117830|3476
EERVAWGWGWG
>FUSION-ENST00000427015.1:73109-ENST00000367469.5:117830|4230
MYYNKKIHFDTCHFK
>FUSION-ENST00000427015.1:73109-ENST00000367469.5:117830|10
LASVAPCQPQKWKESK
>FUSION-ENST00000427015.1:73109-ENST00000367469.5:117830|1983
MGEILRYVYMFLNYD
>FUSION-ENST00000427015.1:73109-ENST00000367469.5:117830|176
MWLPRKQIDYTISK
>ENST00000268251.13|SNV-94353-A-G|1
EEARCLEEVEDLIVKYR
>ENST00000403625.6|SNV-567149-G-A|3
RMQSEEKLSPSYGSDK
>FUSION-ENST00000427015.1:73109-ENST00000367469.5:117830|1502
YYCIESTLTPPLFLGSLSEVLVAYG
>FUSION-ENST00000427015.1:73109-ENST00000367469.5:117830|794
VELVYSPTNSVK
>FUSION-ENST00000427015.1:73109-ENST00000367469.5:117830|1633
MTEVEICDQLAFNFVQINLR
>FUSION-ENST00000427015.1:73109-ENST00000367469.5:117830|2291
LVTHNKITAR
>FUSION-ENST00000427015.1:73109-ENST00000367469.5:117830|3741
MLLHHFEQFCNMNIFSLTMC
>ENST00000336517.8|SNV-35473-C-G|2
TTVLSEEKLTFSLR
>ENST00000440884.7|SNV-113132-C-G|4
RNMSFRFMK
>FUSION-ENST00000427015.1:73109-ENST00000367469.5:117830|4018
MFSITLR
>ENST00000466182.5|SNV-1880-G-A|2
MTWLPFGIIGATWSVGSSATWR
>FUSION-ENST00000427015.1:73109-ENST00000367469.5:117830|721
YTCAMLVR
>ENST00000356924.9|SNV-162-G-A|3
AVAGPTPGAGARPR
>FUSION-ENST00000427015.1:73109-ENST00000367469.5:117830|813
SLRNRHTDFHNG
>FUSION-ENST00000427015.1:73109-ENST00000367469.5:117830|943
HSSLIISFDE
>FUSION-ENST00000427015.1:73109-ENST00000367469.5:117830|2470
TGIICYKLIGIYFPK
>FUSION-ENST00000485798.5:13221-ENST00000362079.2:358|520
MDGWMDG
>FUSION-ENST00000427015.1:73109-ENST00000367469.5:117830|4269
KPRNLVMELCSKLFNK
>FUSION-ENST00000427015.1:73109-ENST00000367469.5:117830|3241
SNVSFFSLIIILLSYLR
>FUSION-ENST00000427015.1:73109-ENST00000367469.5:117830|284
MGVPTITSTTNRRGLVQ
>FUSION-ENST00000427015.1:73109-ENST00000367469.5:117830|1176
GEGDNCFSVSKHILETK
>FUSION-ENST00000427015.1:73109-ENST00000367469.5:117830|3188
FNRYGEQMWLLCT
>ENST00000589222.5|SNV-338367-C-T|1
LSSLPSLMVVMPLAQIK
>ENST00000361999.7|SNV-88866-A-T|5
RLQEEKTLEK
>ENST00000467087.5|INDEL-150831-G-GA|1
QNAEMQLAIAKDEAEKN
>FUSION-ENST00000427015.1:73109-ENST00000367469.5:117830|662
YNFVGYLPLFMVKVR
>ENST00000510329.1|SNV-50-G-A|1
GEGHAHWPGISLK
>FUSION-ENST00000427015.1:73109-ENST00000367469.5:117830|2559
ASLTKSFQCVCPSSPHCNGGAVR
>FUSION-ENST00000485798.5:13221-ENST00000362079.2:358|639
MDGWVDEWMDGWIDGWMDG
>FUSION-ENST00000427015.1:73109-ENST00000367469.5:117830|3426
MTLRRTEY
>ENST00000361462.7|SNV-336-A-G|2
SRPSAPETDGSRVGGIMR
>ENST00000227322.8|MNV-83-CC-C|17
MAASGAVEPGPRGLPSPR
>FUSION-ENST00000427015.1:73109-ENST00000367469.5:117830|3832
YSISHVVKRCVVR
>FUSION-ENST00000427015.1:73109-ENST00000367469.5:117830|171
QIDYTISKIVEILR
>FUSION-ENST00000427015.1:73109-ENST00000367469.5:117830|1643
LRRNIFQCLYIGK
>FUSION-ENST00000427015.1:73109-ENST00000367469.5:117830|2194
MLYGIPGQSWRNLEAENGRTGR
>FUSION-ENST00000427015.1:73109-ENST00000367469.5:117830|836
MFNYQKNNVFYR
>FUSION-ENST00000427015.1:73109-ENST00000367469.5:117830|220
MLLLFPFYR
>FUSION-ENST00000427015.1:73109-ENST00000367469.5:117830|4306
RLGLAGLPMLTGEHVSLV
>FUSION-ENST00000427015.1:73109-ENST00000367469.5:117830|2632
MTFRYTKR
>FUSION-ENST00000427015.1:73109-ENST00000367469.5:117830|987
TVFRKTSLANMAKPCFY
>FUSION-ENST00000427015.1:73109-ENST00000367469.5:117830|3745
MDNHGIFLSRK
>ENST00000227322.8|MNV-83-CC-C|4
TRSSSPPR
>FUSION-ENST00000427015.1:73109-ENST00000367469.5:117830|1309
FVFDNLITS
>FUSION-ENST00000427015.1:73109-ENST00000367469.5:117830|2588
QLASDTSVVLWSLQCNQSIFR
>FUSION-ENST00000427015.1:73109-ENST00000367469.5:117830|3331
MHFPIRLSYFIR
>ENST00000454193.5|INDEL-1191-T-TA|17
SAGRGAPRIGVEGPAPQAVPR
>FUSION-ENST00000427015.1:73109-ENST00000367469.5:117830|1127
ENMGIYT
>ENST00000498523.1|SNV-180369-G-C|12
EEEWWMFLSRQLESK
>ENST00000454682.6|SNV-13431-C-T|2
GAPMPPAATPLSPK
>FUSION-ENST00000427015.1:73109-ENST00000367469.5:117830|3078
RVLIGPQLVQRASSGHY
>FUSION-ENST00000427015.1:73109-ENST00000367469.5:117830|1408
MGQIKMSYNHLVYSPQS
>FUSION-ENST00000427015.1:73109-ENST00000367469.5:117830|741
IHRHHEKSTK
>ENST00000550735.7|SNV-41512-C-G|1
IMTGSFEFPEEEWSQMSEMAKDVVR
>ENST00000574735.1|SNV-16710-C-A|2
MTPLHLKLPLRVP
>FUSION-ENST00000427015.1:73109-ENST00000367469.5:117830|1161
SFTEQQNSSEETHSG
>FUSION-ENST00000427015.1:73109-ENST00000367469.5:117830|3260
LFHFRNSNK
>FUSION-ENST00000427015.1:73109-ENST00000367469.5:117830|3597
MYKEPHVLPHSFDK
>FUSION-ENST00000427015.1:73109-ENST00000367469.5:117830|1402
GDKEIFEENVSR
>FUSION-ENST00000427015.1:73109-ENST00000367469.5:117830|2264
MLQLNNKKIYK
>FUSION-ENST00000485798.5:13221-ENST00000362079.2:358|91
PIIPATRK
>ENST00000263563.7|SNV-60198-G-A|2
RMPRMPIYGTAQPSAK
>ENST00000164024.5|SNV-6147-C-T|1
CEGGYTCVCRPR
>FUSION-ENST00000427015.1:73109-ENST00000367469.5:117830|4242
MHVIISICCQVPSTPCA
>FUSION-ENST00000427015.1:73109-ENST00000367469.5:117830|3082
INAVPVIVS
>FUSION-ENST00000427015.1:73109-ENST00000367469.5:117830|2006
GEARVLLMCLVIIASSW
>ENST00000288513.9|MNV-71246-AAGA-A|1
LVEPVLEKGRFADLLDAK
>ENST00000626650.3|SNV-20689-T-A|2
TATPYMSHYRGHWGK
>FUSION-ENST00000427015.1:73109-ENST00000367469.5:117830|3904
FATSMDSSFRER
>FUSION-ENST00000427015.1:73109-ENST00000367469.5:117830|600
MKLPSKILN
>FUSION-ENST00000427015.1:73109-ENST00000367469.5:117830|1890
FSTELGIKHPNKNYGV
>FUSION-ENST00000427015.1:73109-ENST00000367469.5:117830|1088
GCSSSPLSFLSPTLRRAR
>FUSION-ENST00000427015.1:73109-ENST00000367469.5:117830|2801
MKDVVTPVECFWLSLTFSSLKM
>FUSION-ENST00000427015.1:73109-ENST00000367469.5:117830|3515
KLLVIYINATQK
>FUSION-ENST00000427015.1:73109-ENST00000367469.5:117830|2118
MERISWFSTPPGCWK
>FUSION-ENST00000427015.1:73109-ENST00000367469.5:117830|1832
VQITISFLYARDGQKYPR
>ENST00000421412.5|SNV-3835-G-T|1
IPAPAQRKLLPR
>FUSION-ENST00000427015.1:73109-ENST00000367469.5:117830|1776
LNYSSNPGR
>FUSION-ENST00000427015.1:73109-ENST00000367469.5:117830|1514
ILNHRVQMVSAS
>FUSION-ENST00000427015.1:73109-ENST00000367469.5:117830|3164
IKIWMLKQPCIPG
>FUSION-ENST00000427015.1:73109-ENST00000367469.5:117830|76
PTSFAISLVYYCYDLVF
>FUSION-ENST00000427015.1:73109-ENST00000367469.5:117830|3462
MDWLCSIKGGFSFLKK
>FUSION-ENST00000427015.1:73109-ENST00000367469.5:117830|2236
MVSFSSSILYLRGLK
>ENST00000325110.11|SNV-14911-G-A|1
TNLMQLFEESGNTDIER
>FUSION-ENST00000485798.5:13221-ENST00000362079.2:358|11
AVKELQFPGALEAK
>FUSION-ENST00000427015.1:73109-ENST00000367469.5:117830|1649
MMCFLRNR
>FUSION-ENST00000427015.1:73109-ENST00000367469.5:117830|1547
NTTYLTLQL
>FUSION-ENST00000427015.1:73109-ENST00000367469.5:117830|1597
RGLRYDMGWG
>FUSION-ENST00000427015.1:73109-ENST00000367469.5:117830|1956
MAEEASPSWRK
>FUSION-ENST00000427015.1:73109-ENST00000367469.5:117830|2960
YLQGFLDHFRITPR
>FUSION-ENST00000485798.5:13221-ENST00000362079.2:358|618
MSGWMDGWVVGWMGGWMDGR
>FUSION-ENST00000427015.1:73109-ENST00000367469.5:117830|1181
LGDARNHRAPER
>FUSION-ENST00000427015.1:73109-ENST00000367469.5:117830|2776
NLLYIVCEAPK
>ENST00000378330.7|SNV-207410-C-A|2
EKSWYIADIFTDESEDDRDS
>FUSION-ENST00000427015.1:73109-ENST00000367469.5:117830|360
DHGASRVGFS
>FUSION-ENST00000427015.1:73109-ENST00000367469.5:117830|3764
MENFPLCVVIIIK
>ENST00000520144.2|INDEL-399146-A-AA|6
MNQQLETAQKNEAGDTAGKEADK
>FUSION-ENST00000427015.1:73109-ENST00000367469.5:117830|3491
NHPKTAEK
>FUSION-ENST00000427015.1:73109-ENST00000367469.5:117830|2196
MLYGIPGQSWRNLEAENGR
>FUSION-ENST00000427015.1:73109-ENST00000367469.5:117830|2850
MWTTCIY
>ENST00000405369.3|SNV-170-G-A|6
MLGFIQEALMEGRESSPHSKVQEK
>FUSION-ENST00000427015.1:73109-ENST00000367469.5:117830|2771
EILGVQIFK
>FUSION-ENST00000427015.1:73109-ENST00000367469.5:117830|95
MVITEKLF
>FUSION-ENST00000427015.1:73109-ENST00000367469.5:117830|1066
MKLKLGFSK
>FUSION-ENST00000485798.5:13221-ENST00000362079.2:358|806
MLASWGILTSWCSWEL
>FUSION-ENST00000427015.1:73109-ENST00000367469.5:117830|1270
IRPPESWSRACDVK
>FUSION-ENST00000427015.1:73109-ENST00000367469.5:117830|2302
YCYRNTRVSI
>FUSION-ENST00000427015.1:73109-ENST00000367469.5:117830|54
GLSTTGSFCVFR
>FUSION-ENST00000427015.1:73109-ENST00000367469.5:117830|4315
MLFDGEETR
>FUSION-ENST00000427015.1:73109-ENST00000367469.5:117830|3039
GIYFQMTSNR
>ENST00000352645.5|SNV-46632-C-G|3
HSLYNNK
>FUSION-ENST00000427015.1:73109-ENST00000367469.5:117830|2216
EDSFSRVLGWEMDSG
>FUSION-ENST00000485798.5:13221-ENST00000362079.2:358|535
MSGWMGGWMDG
>FUSION-ENST00000427015.1:73109-ENST00000367469.5:117830|2658
MQKLAGRGGGR
>ENST00000460191.1|SNV-2799-G-A|10
TLMMISPTKVQK
>FUSION-ENST00000427015.1:73109-ENST00000367469.5:117830|1480
YPPWIRGTTILVTCLLHRIVSTLK
>ENST00000532687.5|SNV-215-G-A|1
CPPESDWEDRPPR
>FUSION-ENST00000427015.1:73109-ENST00000367469.5:117830|187
VNIYRNASVFFITC
>ENST00000389039.11|SNV-2646-G-A|1
DLANQVTGWLDGSAIYGSSHS
>FUSION-ENST00000427015.1:73109-ENST00000367469.5:117830|2000
MVKSCLY
>ENST00000331242.11|SNV-35766-C-G|4
GLKQLHEKQK
>FUSION-ENST00000427015.1:73109-ENST00000367469.5:117830|879
NLPRSPPAPVEPTYSILPCVETIPK
>FUSION-ENST00000427015.1:73109-ENST00000367469.5:117830|3268
MLGMARLFHFR
>ENST00000338051.4|SNV-9495-C-T|6
SGKRGWPSGTTK
>FUSION-ENST00000427015.1:73109-ENST00000367469.5:117830|2350
FMSVVDS
>FUSION-ENST00000485798.5:13221-ENST00000362079.2:358|463
GDIIEPAAQFGFGFSKGR
>FUSION-ENST00000427015.1:73109-ENST00000367469.5:117830|4346
MNTHRLGN
>FUSION-ENST00000427015.1:73109-ENST00000367469.5:117830|4092
RFSRLGLPSSWDYR
>FUSION-ENST00000427015.1:73109-ENST00000367469.5:117830|3772
MCTFVICLNASILYFLPLL
>FUSION-ENST00000427015.1:73109-ENST00000367469.5:117830|2223
LPLIQQEAELR
>FUSION-ENST00000427015.1:73109-ENST00000367469.5:117830|1623
LTLGYVQMPIKGNFCQK
>FUSION-ENST00000427015.1:73109-ENST00000367469.5:117830|682
VAKTQVGVLWSWSSR
>FUSION-ENST00000427015.1:73109-ENST00000367469.5:117830|1574
VREQFRVGSR
>FUSION-ENST00000427015.1:73109-ENST00000367469.5:117830|2606
MIFFDLLI
>FUSION-ENST00000427015.1:73109-ENST00000367469.5:117830|4131
ECFHCIFYCIAFTVFR
>FUSION-ENST00000427015.1:73109-ENST00000367469.5:117830|3740
LLHHFEQFCNMNIFSLTMC
>FUSION-ENST00000427015.1:73109-ENST00000367469.5:117830|730
MRSVTSHIVLFIQLFNKR
>FUSION-ENST00000485798.5:13221-ENST00000362079.2:358|525
DGWVDAWMNGWMHGWMDGWMDG
>FUSION-ENST00000427015.1:73109-ENST00000367469.5:117830|2947
SPPSRSK
>FUSION-ENST00000427015.1:73109-ENST00000367469.5:117830|3349
MGRLEGVWWLHR
>FUSION-ENST00000427015.1:73109-ENST00000367469.5:117830|590
YEFIADFVASTTSVR
>FUSION-ENST00000485798.5:13221-ENST00000362079.2:358|691
QGLVLVPRLKR
>FUSION-ENST00000427015.1:73109-ENST00000367469.5:117830|3697
MYQIHEKYN
>FUSION-ENST00000427015.1:73109-ENST00000367469.5:117830|3125
MRCYTLAGGK
>FUSION-ENST00000427015.1:73109-ENST00000367469.5:117830|1023
MYVLFNFFPKWTTGLFYWCS
>FUSION-ENST00000427015.1:73109-ENST00000367469.5:117830|1928
HVWGKTIR
>ENST00000572102.5|SNV-48506-G-A|3
LKWLACPGDFQKPGLEGLKIHQH
>FUSION-ENST00000427015.1:73109-ENST00000367469.5:117830|2218
MEDSFSR
>FUSION-ENST00000485798.5:13221-ENST00000362079.2:358|493
TQGEVASWGHK
>FUSION-ENST00000427015.1:73109-ENST00000367469.5:117830|1973
EKACVGK
>FUSION-ENST00000427015.1:73109-ENST00000367469.5:117830|2720
MQTLFTITVILN
>FUSION-ENST00000427015.1:73109-ENST00000367469.5:117830|2938
MNIHLDQLSQGDHTHVTTIQIKK
>FUSION-ENST00000427015.1:73109-ENST00000367469.5:117830|2811
MQTSGQVY
>FUSION-ENST00000427015.1:73109-ENST00000367469.5:117830|3402
MSWCWKRSGCHWEGLEGK
>FUSION-ENST00000427015.1:73109-ENST00000367469.5:117830|2293
HGVCRLVTHNK
>FUSION-ENST00000427015.1:73109-ENST00000367469.5:117830|2806
YVYMCTHAHIF
>FUSION-ENST00000427015.1:73109-ENST00000367469.5:117830|3610
MHQTPIFS
>FUSION-ENST00000427015.1:73109-ENST00000367469.5:117830|2399
MITFSFNLHYLFKK
>ENST00000476637.5|SNV-159221-C-A|4
MGRGQRCTDVCFQS
>FUSION-ENST00000485798.5:13221-ENST00000362079.2:358|699
MYIYIYMFNRQGLVLVPRLK
>FUSION-ENST00000427015.1:73109-ENST00000367469.5:117830|1
SMLTEIK
>FUSION-ENST00000427015.1:73109-ENST00000367469.5:117830|383
TSVEKVISS
>ENST00000425791.1|MNV-83-CC-C|8
SRHDAPPAHQDSLLQR
>FUSION-ENST00000427015.1:73109-ENST00000367469.5:117830|2349
MWTGFYELIYIK
>FUSION-ENST00000427015.1:73109-ENST00000367469.5:117830|1724
MVKIYYCLR
>FUSION-ENST00000427015.1:73109-ENST00000367469.5:117830|3404
NSPENWESNDLEAAMSWCWKR
>FUSION-ENST00000427015.1:73109-ENST00000367469.5:117830|3790
MHVFLIYGLIYL
>FUSION-ENST00000427015.1:73109-ENST00000367469.5:117830|1528
LPPAIHSYSSLNNQRWLYLCGSR
>ENST00000358472.3|SNV-19675-A-C|3
MFENDSR
>FUSION-ENST00000427015.1:73109-ENST00000367469.5:117830|3199
MPFISFAYYTG
>FUSION-ENST00000427015.1:73109-ENST00000367469.5:117830|48
MTIFLFK
>ENST00000524792.5|INDEL-85445-T-TA|9
ADPQPLQTWIQSQSTFSDAVWIKK
>FUSION-ENST00000427015.1:73109-ENST00000367469.5:117830|3096
DHLPSLSNVQC
>FUSION-ENST00000427015.1:73109-ENST00000367469.5:117830|4095
NLGSLQPPPPGFR
>FUSION-ENST00000427015.1:73109-ENST00000367469.5:117830|253
NHVESWENILGSGKGSER
>FUSION-ENST00000427015.1:73109-ENST00000367469.5:117830|2796
GFCNFAQAQTPGLK
>FUSION-ENST00000485798.5:13221-ENST00000362079.2:358|202
GFHHVGQDGLNLLIL
>ENST00000331242.11|SNV-35766-C-G|3
QLHEKQK
>FUSION-ENST00000427015.1:73109-ENST00000367469.5:117830|1404
SYNHLVYSPQS
>FUSION-ENST00000485798.5:13221-ENST00000362079.2:358|497
DGVSPCWPGWSRTPDLVILPSR
>FUSION-ENST00000427015.1:73109-ENST00000367469.5:117830|142
MKNEYDVIWLSFR
>FUSION-ENST00000485798.5:13221-ENST00000362079.2:358|612
MGGWMDGRVDGWVGG
>FUSION-ENST00000427015.1:73109-ENST00000367469.5:117830|1936
CGEKPLDLVR
>FUSION-ENST00000427015.1:73109-ENST00000367469.5:117830|441
EYPVSPITCPLPTN
>FUSION-ENST00000427015.1:73109-ENST00000367469.5:117830|774
MNVYDVPIQKLIMINEKCYK
>FUSION-ENST00000485798.5:13221-ENST00000362079.2:358|628
DEWMDGR
>ENST00000271332.4|SNV-1014-C-A|4
LAQAPGLREGER
>FUSION-ENST00000556677.1:74324-ENST00000662547.1:26426|2
GPHGEPLR
>FUSION-ENST00000427015.1:73109-ENST00000367469.5:117830|542
EMGEGNSLFAVLK
>FUSION-ENST00000485798.5:13221-ENST00000362079.2:358|161
MVIIVSIRLSR
>FUSION-ENST00000427015.1:73109-ENST00000367469.5:117830|1141
GLASLPLGFQAFQGLK
>FUSION-ENST00000427015.1:73109-ENST00000367469.5:117830|3529
FKGNETAGHLH
>FUSION-ENST00000427015.1:73109-ENST00000367469.5:117830|2352
SDDGLPSLCHHSS
>FUSION-ENST00000427015.1:73109-ENST00000367469.5:117830|4205
LHCSSASGKHFIVSASVKH
>FUSION-ENST00000427015.1:73109-ENST00000367469.5:117830|4197
MNQAYLCNKPALVPLKLK
>FUSION-ENST00000427015.1:73109-ENST00000367469.5:117830|4378
LPVQLWNRESVKPLFIIN
>FUSION-ENST00000427015.1:73109-ENST00000367469.5:117830|2798
DVVTPVECFWLSLTFSSLKM
>FUSION-ENST00000427015.1:73109-ENST00000367469.5:117830|3821
MTQRHKVSTCCWK
>FUSION-ENST00000427015.1:73109-ENST00000367469.5:117830|1454
EIRKEGR
>FUSION-ENST00000427015.1:73109-ENST00000367469.5:117830|3224
MMSLLTR
>FUSION-ENST00000427015.1:73109-ENST00000367469.5:117830|3917
LPPYEMCFLNK
>FUSION-ENST00000427015.1:73109-ENST00000367469.5:117830|4105
MKKLFFSPFK
>ENST00000648725.1|SNV-203616-G-A|1
DNPKPLKCKQVWPK
>ENST00000454872.6|SNV-1364449-C-A|2
NILYHIDEK
>FUSION-ENST00000380872.9:5134-ENST00000432950.1:6455|10
ILFDTVDLCATWEALEKCKDAGLAK
>FUSION-ENST00000427015.1:73109-ENST00000367469.5:117830|3098
AHLVCFLFCMDHLPSLSNVQC
>FUSION-ENST00000427015.1:73109-ENST00000367469.5:117830|4136
ETSGESFNLV
>FUSION-ENST00000427015.1:73109-ENST00000367469.5:117830|4241
HVIISICCQVPSTPCA
>FUSION-ENST00000427015.1:73109-ENST00000367469.5:117830|113
KMQNHKILLLNGGLMK
>FUSION-ENST00000427015.1:73109-ENST00000367469.5:117830|1771
FFTHHLSNEKITFK
>FUSION-ENST00000427015.1:73109-ENST00000367469.5:117830|2444
MGCDRLVVSLPSSHMK
>ENST00000262376.11|SNV-13252-G-C|2
DHTYDKEK
>FUSION-ENST00000427015.1:73109-ENST00000367469.5:117830|2789
SELFTGSHILFFSFLCHF
>FUSION-ENST00000427015.1:73109-ENST00000367469.5:117830|1219
LEENHALCGKASQR
>FUSION-ENST00000427015.1:73109-ENST00000367469.5:117830|3665
LCCKCKLK
>FUSION-ENST00000427015.1:73109-ENST00000367469.5:117830|1722
MVKIYYCLRTTL
>FUSION-ENST00000485798.5:13221-ENST00000362079.2:358|657
SGWMDGWVDGSMGGWMDG
>FUSION-ENST00000485798.5:13221-ENST00000362079.2:358|635
MGGWMDGWVGGWMDEWMDGR
>FUSION-ENST00000427015.1:73109-ENST00000367469.5:117830|3756
LVRGDVLYSFEKLR
>FUSION-ENST00000427015.1:73109-ENST00000367469.5:117830|3588
HSNQGFGVAQR
>FUSION-ENST00000485798.5:13221-ENST00000362079.2:358|258
APVSSCHNTQALPVPPLPRACPR
>FUSION-ENST00000427015.1:73109-ENST00000367469.5:117830|1209
HVLLLLHSCQSVKFLLLLWRSE
>ENST00000371730.6|SNV-46397-A-G|5
KSGLPDLVLGK
>FUSION-ENST00000427015.1:73109-ENST00000367469.5:117830|1974
GHLTWWQAREKACVGK
>FUSION-ENST00000427015.1:73109-ENST00000367469.5:117830|331
MPLYSSLGDSVSKK
>FUSION-ENST00000427015.1:73109-ENST00000367469.5:117830|2538
ERQDSSGG
>ENST00000547970.1|SNV-4114-A-G|7
RLLDTAGRQQPFLELK
>FUSION-ENST00000427015.1:73109-ENST00000367469.5:117830|1073
AAATLDGSLLPLLAHFCSFYCIKLK
>ENST00000339249.5|SNV-15980-G-A|2
SFCHESSLKR
>FUSION-ENST00000427015.1:73109-ENST00000367469.5:117830|3391
MGLKNPKR
>FUSION-ENST00000427015.1:73109-ENST00000367469.5:117830|168
IVEILRFGSRK
>ENST00000641334.1|SNV-27924-C-T|8
SMPVSSSTMAPSSKR
>FUSION-ENST00000427015.1:73109-ENST00000367469.5:117830|3897
MLLPSMK
>FUSION-ENST00000427015.1:73109-ENST00000367469.5:117830|2239
SSISLSGCGDMVSFSSSILYLRGLK
>ENST00000273153.10|SNV-10425-A-G|1
MDHTAFPCGCCREGCENPMGR
>FUSION-ENST00000427015.1:73109-ENST00000367469.5:117830|1174
LSQELPCSGSS
>FUSION-ENST00000427015.1:73109-ENST00000367469.5:117830|1532
DTQQMGA
>FUSION-ENST00000427015.1:73109-ENST00000367469.5:117830|2263
LQLNNKKIYK
>FUSION-ENST00000427015.1:73109-ENST00000367469.5:117830|1205
FIGKIWAYIHETVNDGYLLGMR
>FUSION-ENST00000427015.1:73109-ENST00000367469.5:117830|4169
LICYTPKYASSVD
>FUSION-ENST00000427015.1:73109-ENST00000367469.5:117830|3706
TLPLFIDGIRFFFPGLIKAR
>ENST00000359154.6|SNV-155430-G-C|1
ARFYYVDHNTRTTTWQRPTAEYVR
>FUSION-ENST00000427015.1:73109-ENST00000367469.5:117830|3542
VIEVCHLSLSCLLVMLPLRK
>FUSION-ENST00000485798.5:13221-ENST00000362079.2:358|485
LGRALGNTEYVFSAESRGQAFSR
>FUSION-ENST00000427015.1:73109-ENST00000367469.5:117830|1246
TLYHEISCISCRSR
>FUSION-ENST00000427015.1:73109-ENST00000367469.5:117830|2836
ELFFVLI
>FUSION-ENST00000427015.1:73109-ENST00000367469.5:117830|386
VSWCIFRTSVEK
>ENST00000408887.3|SNV-572-C-T|5
RLALGADNR
>FUSION-ENST00000427015.1:73109-ENST00000367469.5:117830|1003
VFQIFLLRNHSVRTR
>ENST00000522806.1|SNV-9072-T-A|7
AKFHWFFMK
>FUSION-ENST00000427015.1:73109-ENST00000367469.5:117830|3508
MLLVNSVLFLK
>FUSION-ENST00000485798.5:13221-ENST00000362079.2:358|610
MDGWVDGWMGGWMDGWVGGWMDG
>FUSION-ENST00000485798.5:13221-ENST00000362079.2:358|158
VIIVSIRLSRGITSSR
>FUSION-ENST00000427015.1:73109-ENST00000367469.5:117830|1145
SCLVQGAPR
>FUSION-ENST00000427015.1:73109-ENST00000367469.5:117830|990
NFKTVFR
>FUSION-ENST00000427015.1:73109-ENST00000367469.5:117830|3718
FSGCSWIEKFFNYK
>FUSION-ENST00000427015.1:73109-ENST00000367469.5:117830|2229
GLKISSCGWNSDK
>FUSION-ENST00000427015.1:73109-ENST00000367469.5:117830|2230
KLFHLRSSGIS
>FUSION-ENST00000427015.1:73109-ENST00000367469.5:117830|4028
MSCTIIKVLIEFSLV
>ENST00000265342.12|SNV-295916-G-A|3
GDTCTMAGYTR
>FUSION-ENST00000427015.1:73109-ENST00000367469.5:117830|2780
NFNFINLGF
>FUSION-ENST00000427015.1:73109-ENST00000367469.5:117830|430
NVESKHGFLVYL
>FUSION-ENST00000427015.1:73109-ENST00000367469.5:117830|2292
HGVCRLVTHNKITAR
>FUSION-ENST00000427015.1:73109-ENST00000367469.5:117830|412
EAEARELLEPSRWR
>ENST00000625026.1|SNV-988-G-C|2
MFENVTSVLPTRPSSLRLRL
>ENST00000391975.5|SNV-68802-G-A|3
IREIHDK
>FUSION-ENST00000427015.1:73109-ENST00000367469.5:117830|4072
MCILRRGP
>FUSION-ENST00000427015.1:73109-ENST00000367469.5:117830|3738
NIFSLTMC
>FUSION-ENST00000427015.1:73109-ENST00000367469.5:117830|2176
ASWQKSIWHVWATERR
>FUSION-ENST00000427015.1:73109-ENST00000367469.5:117830|3959
YIRRCNLEILWVWLQTTIIK
>ENST00000297350.9|MNV-18940-GG-G|4
DVQMGSSQMRRHLK
>FUSION-ENST00000427015.1:73109-ENST00000367469.5:117830|2364
PCLAQPWVSDK
>FUSION-ENST00000427015.1:73109-ENST00000367469.5:117830|60
MLGLLTPSFKK
>FUSION-ENST00000427015.1:73109-ENST00000367469.5:117830|1640
NIFQCLYIGK
>FUSION-ENST00000427015.1:73109-ENST00000367469.5:117830|2754
ARGLAWK
>FUSION-ENST00000427015.1:73109-ENST00000367469.5:117830|388
VSWCIFR
>FUSION-ENST00000427015.1:73109-ENST00000367469.5:117830|2387
LGQPCICV
>ENST00000454872.6|SNV-1364449-C-A|4
QAPPGFYRNILYHIDEK
>FUSION-ENST00000427015.1:73109-ENST00000367469.5:117830|3100
WEDKCGTCDCILTR
>FUSION-ENST00000485798.5:13221-ENST00000362079.2:358|684
MHGRVGR
>FUSION-ENST00000427015.1:73109-ENST00000367469.5:117830|4004
LFSFSKLLWRSFHINT
>ENST00000514998.1|SNV-295916-G-A|2
MAGYTRLKNVLLALQTR
>FUSION-ENST00000427015.1:73109-ENST00000367469.5:117830|3174
FSSIPSLLRVFIR
>FUSION-ENST00000427015.1:73109-ENST00000367469.5:117830|4075
YLYQFIAMCILRR
>ENST00000298767.10|SNV-21568-G-A|7
DGLNQAKKR
>FUSION-ENST00000427015.1:73109-ENST00000367469.5:117830|3178
LRRFSSIPSLLR
>FUSION-ENST00000427015.1:73109-ENST00000367469.5:117830|3040
VIKGIYFQMTSNRVVFSVLYR
>FUSION-ENST00000427015.1:73109-ENST00000367469.5:117830|1799
MIHLSQPPK
>FUSION-ENST00000427015.1:73109-ENST00000367469.5:117830|2473
MTGIICYK
>FUSION-ENST00000427015.1:73109-ENST00000367469.5:117830|2919
MPFCWAYIR
>FUSION-ENST00000485798.5:13221-ENST00000362079.2:358|693
QGLVLVPR
>FUSION-ENST00000427015.1:73109-ENST00000367469.5:117830|3561
MYCPTALTKNPQR
>FUSION-ENST00000427015.1:73109-ENST00000367469.5:117830|3383
MKPQSSIKGLGSR
>FUSION-ENST00000427015.1:73109-ENST00000367469.5:117830|2208
MNCYRVVISFIHSSTNSLQK
>ENST00000529712.5|MNV-25161-TT-T|10
MPSSSEIFCLQGASHVK
>FUSION-ENST00000427015.1:73109-ENST00000367469.5:117830|971
LLEVALSR
>FUSION-ENST00000427015.1:73109-ENST00000367469.5:117830|3306
MSQHREISHKR
>FUSION-ENST00000427015.1:73109-ENST00000367469.5:117830|4192
AETLCLLKK
>ENST00000227322.8|MNV-83-CC-C|16
AASGAVEPGPRGLPSPR
>FUSION-ENST00000485798.5:13221-ENST00000362079.2:358|499
APAVPVFENHQSKTQGEVASWGHK
>FUSION-ENST00000427015.1:73109-ENST00000367469.5:117830|2762
IHSWASKTQHKGHR
>FUSION-ENST00000485798.5:13221-ENST00000362079.2:358|240
MDLPSPLECHLLR
>FUSION-ENST00000427015.1:73109-ENST00000367469.5:117830|2466
LFLLFLIK
>FUSION-ENST00000427015.1:73109-ENST00000367469.5:117830|3599
AYVGLTSSLPGFKFSWFHPPFPTQ
>FUSION-ENST00000427015.1:73109-ENST00000367469.5:117830|4249
KSLGVNITNR
>FUSION-ENST00000427015.1:73109-ENST00000367469.5:117830|713
ICLVLFPVNR
>ENST00000367302.5|SNV-167812-G-A|3
MQSEQIQK
>FUSION-ENST00000485798.5:13221-ENST00000362079.2:358|743
MLARMVSIS
>FUSION-ENST00000427015.1:73109-ENST00000367469.5:117830|2010
LGRIRANVIGWWETEVTD
>FUSION-ENST00000427015.1:73109-ENST00000367469.5:117830|3754
GDVLYSFEKLR
>ENST00000517352.1|MNV-18940-GG-G|2
LDAGEDPSHR
>FUSION-ENST00000427015.1:73109-ENST00000367469.5:117830|608
ILFILLA
>FUSION-ENST00000427015.1:73109-ENST00000367469.5:117830|3537
MQSCSKSLK
>FUSION-ENST00000427015.1:73109-ENST00000367469.5:117830|3429
DVSESANPDLSVLDK
>FUSION-ENST00000427015.1:73109-ENST00000367469.5:117830|3998
IEHILSDFVLLIISLSYK
>FUSION-ENST00000427015.1:73109-ENST00000367469.5:117830|3698
MYQIHEK
>ENST00000403437.2|SNV-25559-A-G|2
QIHELEEIKK
>ENST00000314128.9|SNV-8833-C-T|2
GVDLCNAQVTELLQR
>FUSION-ENST00000427015.1:73109-ENST00000367469.5:117830|654
MQEVSGVTSFQYIVDLCFFFPK
>FUSION-ENST00000427015.1:73109-ENST00000367469.5:117830|1695
MQGVLQPISCVYQGVAVFK
>FUSION-ENST00000485798.5:13221-ENST00000362079.2:358|557
TESLVSCPREQAIAVTGVR
>FUSION-ENST00000485798.5:13221-ENST00000362079.2:358|599
DGWMDGWMMGG
>FUSION-ENST00000427015.1:73109-ENST00000367469.5:117830|1049
CKPYHITPLSK
>ENST00000491055.5|SNV-46242-G-T|3
MSQKYGYKSFSSLS
>FUSION-ENST00000427015.1:73109-ENST00000367469.5:117830|230
ACACNPSYSGG
>FUSION-ENST00000485798.5:13221-ENST00000362079.2:358|374
IREVLVSLTSP
>ENST00000399878.8|SNV-45614-C-A|3
ELKDKHPSLFQALLEMDMLTVPR
>FUSION-ENST00000427015.1:73109-ENST00000367469.5:117830|1792
KIPTCNYCPNPSHCIRHNSIK
>ENST00000523143.1|SNV-9072-T-A|3
FHWFFMKMYRMCMVM
>FUSION-ENST00000485798.5:13221-ENST00000362079.2:358|577
DGWVGGCMDEWVDAWMDGWLDGWIK
>ENST00000572102.5|SNV-48506-G-A|4
LKWLACPGDFQKPGLEGLK
>FUSION-ENST00000427015.1:73109-ENST00000367469.5:117830|3020
MMNVLTTSEVFK
>FUSION-ENST00000427015.1:73109-ENST00000367469.5:117830|3423
SSARMSQSLQTR
>FUSION-ENST00000427015.1:73109-ENST00000367469.5:117830|1988
LIIHTGFG
>FUSION-ENST00000485798.5:13221-ENST00000362079.2:358|199
MSHCAQS
>FUSION-ENST00000427015.1:73109-ENST00000367469.5:117830|514
LAVDKITK
>FUSION-ENST00000427015.1:73109-ENST00000367469.5:117830|3620
TQCCAVNVN
>FUSION-ENST00000427015.1:73109-ENST00000367469.5:117830|2075
MNLKPIPLSRVILK
>FUSION-ENST00000427015.1:73109-ENST00000367469.5:117830|4155
PVVLIEGLFFK
>FUSION-ENST00000427015.1:73109-ENST00000367469.5:117830|3369
DGGRGLGSK
>FUSION-ENST00000427015.1:73109-ENST00000367469.5:117830|666
YFHLRVSF
>FUSION-ENST00000427015.1:73109-ENST00000367469.5:117830|3879
MSISFSFKSAALVPNKR
>ENST00000227322.8|MNV-83-CC-C|2
SSSPPRSSR
>FUSION-ENST00000485798.5:13221-ENST00000362079.2:358|314
EGWGRVASLPASR
>ENST00000428314.5|SNV-101063-C-A|1
ISSWSSGSTYFHMELGSLGRGSR
>ENST00000553641.5|SNV-2675-G-A|1
HQLHTQKSTVGRR
>FUSION-ENST00000427015.1:73109-ENST00000367469.5:117830|531
NQFSSSK
>FUSION-ENST00000427015.1:73109-ENST00000367469.5:117830|909
HVQCLQCLVPPYLGK
>ENST00000510329.1|SNV-50-G-A|10
MWRGGAEPAPGRQVFR
>ENST00000487169.5|SNV-68802-G-A|12
SSLTFQTQHK
>FUSION-ENST00000427015.1:73109-ENST00000367469.5:117830|3633
MCLLATGMCSPCLCGAHQFSPR
>FUSION-ENST00000427015.1:73109-ENST00000367469.5:117830|2990
MMTNSTVW
>ENST00000504022.1|SNV-82675-A-G|4
RLLEGYIPKHQK
>FUSION-ENST00000427015.1:73109-ENST00000367469.5:117830|2481
MRVRLCLK
>FUSION-ENST00000427015.1:73109-ENST00000367469.5:117830|2891
MESHFVTQAGVQWCDLGSLQPPPPR
>FUSION-ENST00000485798.5:13221-ENST00000362079.2:358|448
GTCWEGR
>FUSION-ENST00000485798.5:13221-ENST00000362079.2:358|33
MSSWLSPPQGSQAQLK
>FUSION-ENST00000427015.1:73109-ENST00000367469.5:117830|2705
SLQVHLYVNSLKMAAM
>FUSION-ENST00000427015.1:73109-ENST00000367469.5:117830|1118
RDSCLFLAPK
>FUSION-ENST00000412731.5:3194-ENST00000587464.1:15476|50
LGFIYLLFLVTVSLRIGISAPEK
>ENST00000313695.11|SNV-54407-C-T|1
SESLESPCGERLLQDAIREVEGLK
>FUSION-ENST00000485798.5:13221-ENST00000362079.2:358|352
MDAEQDPSEQGQGGR
>ENST00000218436.7|SNV-47091-T-C|2
RPQLELHVAAAAR
>FUSION-ENST00000427015.1:73109-ENST00000367469.5:117830|469
GALSSCLYNVLNVPGS
>FUSION-ENST00000427015.1:73109-ENST00000367469.5:117830|2079
MFECETFYSQRR
>FUSION-ENST00000485798.5:13221-ENST00000362079.2:358|53
DGVIWSHWERSRER
>FUSION-ENST00000485798.5:13221-ENST00000362079.2:358|111
MGQEQSWK
>FUSION-ENST00000485798.5:13221-ENST00000362079.2:358|67
RVKGYLVLSHGIQTSCS
>FUSION-ENST00000427015.1:73109-ENST00000367469.5:117830|2058
KLLFEVRR
>FUSION-ENST00000427015.1:73109-ENST00000367469.5:117830|1058
MDNWSFLLVFMRLQGAYSFPR
>FUSION-ENST00000427015.1:73109-ENST00000367469.5:117830|887
DSATALQPGRQSETLSQKK
>FUSION-ENST00000427015.1:73109-ENST00000367469.5:117830|1846
MEDPGLHIARLF
>ENST00000440884.7|SNV-113132-C-G|3
NMSFRFMK
>FUSION-ENST00000427015.1:73109-ENST00000367469.5:117830|1062
MTRSYSAPPHSFQPILHTSLHNLK
>ENST00000260753.8|SNV-71202-A-G|5
RKLYTSEISSPVDISGQVILMDQK
>FUSION-ENST00000427015.1:73109-ENST00000367469.5:117830|2134
MAEINLACLGNR
>FUSION-ENST00000485798.5:13221-ENST00000362079.2:358|443
TGFFFFFFETESCSVTQAGVR
>FUSION-ENST00000427015.1:73109-ENST00000367469.5:117830|1702
DLGSLQPLPPR
>FUSION-ENST00000485798.5:13221-ENST00000362079.2:358|148
MAQSRLTATSASR
>FUSION-ENST00000427015.1:73109-ENST00000367469.5:117830|3234
NFFFFSCGYPIVSAPFVEKIYFPP
>FUSION-ENST00000485798.5:13221-ENST00000362079.2:358|559
VKTESLVSCPREQAIAVTGVR
>FUSION-ENST00000427015.1:73109-ENST00000367469.5:117830|1710
MIFVCLFLYLFFNNP
>FUSION-ENST00000427015.1:73109-ENST00000367469.5:117830|3435
MRCAADSHVISK
>ENST00000454193.5|INDEL-1191-T-TA|26
EPASPGLSSQLAELLLCTSR
>ENST00000288513.9|MNV-71246-AAGA-A|3
SVMPEGKLVEPVLEKGR
>FUSION-ENST00000427015.1:73109-ENST00000367469.5:117830|1726
CYQHFAFQIENMPRCIVY
>FUSION-ENST00000427015.1:73109-ENST00000367469.5:117830|4257
SPHLDSLSWVRVSR
>ENST00000335953.9|SNV-187560-G-A|4
SHKHIHTGEKPYECNGCGKK
>FUSION-ENST00000427015.1:73109-ENST00000367469.5:117830|1530
LPPAIHSYSSLNNQR
>FUSION-ENST00000427015.1:73109-ENST00000367469.5:117830|1980
MAEDKRR
>FUSION-ENST00000427015.1:73109-ENST00000367469.5:117830|4220
CHYHISIPLCN
>FUSION-ENST00000427015.1:73109-ENST00000367469.5:117830|1918
TRPHDSVTSHRVPPR
>FUSION-ENST00000427015.1:73109-ENST00000367469.5:117830|69
EVEIGKPVISSAENRSYWFNCCCFI
>FUSION-ENST00000427015.1:73109-ENST00000367469.5:117830|1197
FLLRPAGLVPPSWLGRLLSAR
>FUSION-ENST00000427015.1:73109-ENST00000367469.5:117830|823
ISNFIHVPTKDMNSSFFMAA
>FUSION-ENST00000427015.1:73109-ENST00000367469.5:117830|488
MIILQKSSFQTCK
>FUSION-ENST00000427015.1:73109-ENST00000367469.5:117830|2797
MGFCNFAQAQTPGLK
>FUSION-ENST00000427015.1:73109-ENST00000367469.5:117830|3687
IMLNSNNNTDFSYLVLGSLALTEIP
>FUSION-ENST00000485798.5:13221-ENST00000362079.2:358|740
RSSCLSLWSSWDCR
>FUSION-ENST00000427015.1:73109-ENST00000367469.5:117830|576
SGAPDFF
>FUSION-ENST00000427015.1:73109-ENST00000367469.5:117830|967
LLEVALSRFFSFFWRQSLALLPR
>FUSION-ENST00000427015.1:73109-ENST00000367469.5:117830|1227
GTIAFLFLNIY
>FUSION-ENST00000427015.1:73109-ENST00000367469.5:117830|2439
LVVSLPSSHMKGQNSSSNIK
>ENST00000520356.5|SNV-111549-G-A|2
DLECEYCGK
>FUSION-ENST00000427015.1:73109-ENST00000367469.5:117830|104
KSNYWNAVYFK
>FUSION-ENST00000427015.1:73109-ENST00000367469.5:117830|1884
VCEGYCLIQIIWEAREFRSSCTSDR
>ENST00000278616.8|INDEL-85445-T-TA|9
KITKNNACCCGLHEK
>FUSION-ENST00000485798.5:13221-ENST00000362079.2:358|521
HGWMDGWMDG
>FUSION-ENST00000427015.1:73109-ENST00000367469.5:117830|1463
KEGGEEGGR
>ENST00000408887.3|SNV-572-C-T|4
RLALGADNRR
>FUSION-ENST00000427015.1:73109-ENST00000367469.5:117830|1024
YVLFNFFPK
>FUSION-ENST00000427015.1:73109-ENST00000367469.5:117830|1492
IFNGKFWK
>FUSION-ENST00000427015.1:73109-ENST00000367469.5:117830|70
EVEIGKPVISSAENR
>FUSION-ENST00000427015.1:73109-ENST00000367469.5:117830|3265
LGMARLFHFRNSNK
>FUSION-ENST00000427015.1:73109-ENST00000367469.5:117830|2039
DQKTEALCY
>FUSION-ENST00000427015.1:73109-ENST00000367469.5:117830|2816
MDVCIYVHTCTHFLNPTR
>FUSION-ENST00000427015.1:73109-ENST00000367469.5:117830|698
MKTKACLVIFFLAFFMCLVIFD
>FUSION-ENST00000427015.1:73109-ENST00000367469.5:117830|2973
MTTVENAHDDFEIILTSWVIR
>FUSION-ENST00000485798.5:13221-ENST00000362079.2:358|736
HVPPCLANFFCIFDRDRVSLYCPG
>FUSION-ENST00000485798.5:13221-ENST00000362079.2:358|401
MTGDGAAQVGR
>FUSION-ENST00000427015.1:73109-ENST00000367469.5:117830|137
MNFENLFPLLYILCTLYPLSP
>FUSION-ENST00000485798.5:13221-ENST00000362079.2:358|417
MNSHIRPLGAPSLSPFH
>FUSION-ENST00000427015.1:73109-ENST00000367469.5:117830|2650
LQSQLLGRQRHENHWNPGGR
>ENST00000372371.8|MNV-45516-ATTGA-A|6
IEKTLLGEISEYK
>FUSION-ENST00000485798.5:13221-ENST00000362079.2:358|292
LSGQHGETPYLLKILN
>FUSION-ENST00000427015.1:73109-ENST00000367469.5:117830|29
GWRSCGNGGFPR
>FUSION-ENST00000427015.1:73109-ENST00000367469.5:117830|3895
LLPSMKTAFISLYISIR
>FUSION-ENST00000427015.1:73109-ENST00000367469.5:117830|2840
HFSPYGYPVDLVSCI
>FUSION-ENST00000427015.1:73109-ENST00000367469.5:117830|1358
AMGAHNEKAR
>FUSION-ENST00000427015.1:73109-ENST00000367469.5:117830|1785
LCSSLIISLMKKLHLNTHVK
>ENST00000648719.1|SNV-25568-G-A|3
TCFHCTLAQDLFPLCHLWEK
>FUSION-ENST00000427015.1:73109-ENST00000367469.5:117830|2631
TFRYTKR
>FUSION-ENST00000427015.1:73109-ENST00000367469.5:117830|1515
MILNHRVQMVSAS
>FUSION-ENST00000427015.1:73109-ENST00000367469.5:117830|2624
YYINLAKENGLK
>ENST00000425791.1|MNV-83-CC-C|11
TRSSSPPRSR
>FUSION-ENST00000427015.1:73109-ENST00000367469.5:117830|2127
GGWRLRPNMERISWFSTPPGCWK
>ENST00000305135.10|SNV-19934-A-C|6
EQFALEMKNKEHDIEVIDQR
>FUSION-ENST00000485798.5:13221-ENST00000362079.2:358|828
RRPLRLR
>FUSION-ENST00000427015.1:73109-ENST00000367469.5:117830|2975
MLRNLQFSSHCFDIIITNDNSRK
>FUSION-ENST00000427015.1:73109-ENST00000367469.5:117830|2141
NQFGMFGQQK
>FUSION-ENST00000427015.1:73109-ENST00000367469.5:117830|3528
GNETAGHLH
>FUSION-ENST00000427015.1:73109-ENST00000367469.5:117830|1344
LWEHTMKR
>FUSION-ENST00000427015.1:73109-ENST00000367469.5:117830|2820
MHTFFKPYK
>FUSION-ENST00000427015.1:73109-ENST00000367469.5:117830|1116
DSCLFLAPK
>FUSION-ENST00000427015.1:73109-ENST00000367469.5:117830|136
NFENLFPLLYILCTLYPLSP
>FUSION-ENST00000427015.1:73109-ENST00000367469.5:117830|358
ILDGAAK
>FUSION-ENST00000427015.1:73109-ENST00000367469.5:117830|3341
LEGVWWLHR
>FUSION-ENST00000427015.1:73109-ENST00000367469.5:117830|3068
VRRALLSFLDLYLR
>FUSION-ENST00000427015.1:73109-ENST00000367469.5:117830|23
WRNPMLAPR
>FUSION-ENST00000427015.1:73109-ENST00000367469.5:117830|4080
EFLLCTFH
>FUSION-ENST00000427015.1:73109-ENST00000367469.5:117830|747
MFMMFQYR
>FUSION-ENST00000485798.5:13221-ENST00000362079.2:358|837
GARGLENWVPEEDALGASTLGPGK
>FUSION-ENST00000485798.5:13221-ENST00000362079.2:358|458
TSRCGWGSGGCGRGTCWEGR
>ENST00000373206.5|SNV-47790-T-G|5
DGVPEGQLPQIRHYELLAIR
>ENST00000476807.5|SNV-68802-G-A|1
IREIHDKF
>FUSION-ENST00000427015.1:73109-ENST00000367469.5:117830|1225
YDKEKGETR
>FUSION-ENST00000427015.1:73109-ENST00000367469.5:117830|2717
ERVSSER
>FUSION-ENST00000427015.1:73109-ENST00000367469.5:117830|671
LTHTQSLRIHK
>FUSION-ENST00000427015.1:73109-ENST00000367469.5:117830|1440
EKELVLMENLLFILPVSFIKSS
>ENST00000299290.5|SNV-8229-C-T|1
HEGVQAFLFQDQELLVLELLCR
>ENST00000529578.5|SNV-89537-C-T|4
MRSRIGWR
>ENST00000472527.1|SNV-43383-C-T|3
LAFSLIPR
>ENST00000623002.1|SNV-44-A-G|5
VGLLVHTAATFNCSFR
>FUSION-ENST00000427015.1:73109-ENST00000367469.5:117830|670
MLTHTQSLRIHKT
>FUSION-ENST00000427015.1:73109-ENST00000367469.5:117830|2468
MLLLNIR
>ENST00000520378.1|SNV-26-C-T|3
RPWPNQHR
>ENST00000425791.1|MNV-83-CC-C|10
SSSPPRSR
>FUSION-ENST00000427015.1:73109-ENST00000367469.5:117830|3925
VNSFQKVSIYFAQIHQRNHNLWK
>FUSION-ENST00000427015.1:73109-ENST00000367469.5:117830|2747
LYLPLQLF
>FUSION-ENST00000427015.1:73109-ENST00000367469.5:117830|4128
MGKTGRSI
>FUSION-ENST00000427015.1:73109-ENST00000367469.5:117830|2338
GLKCGLDSMS
>FUSION-ENST00000485798.5:13221-ENST00000362079.2:358|563
SGWMDGWVDGWMGGWMDG
>FUSION-ENST00000427015.1:73109-ENST00000367469.5:117830|1855
MGFHHVGWPGWSQTPDLR
>FUSION-ENST00000427015.1:73109-ENST00000367469.5:117830|4301
TQLKSIPFFIYQTLGTDNK
>FUSION-ENST00000427015.1:73109-ENST00000367469.5:117830|814
AGSNGISSSRSLRNR
>ENST00000244576.8|SNV-26636-G-A|6
VFSRSSSLTK
>FUSION-ENST00000427015.1:73109-ENST00000367469.5:117830|366
TQKFICSQFWRWEVR
>FUSION-ENST00000427015.1:73109-ENST00000367469.5:117830|4237
TSDNVSLPH
>FUSION-ENST00000427015.1:73109-ENST00000367469.5:117830|3110
SNVKNLFHR
>FUSION-ENST00000485798.5:13221-ENST00000362079.2:358|323
CHGCGCCSRPRWTPSRIPVSR
>FUSION-ENST00000427015.1:73109-ENST00000367469.5:117830|502
MRLFTNGK
>FUSION-ENST00000427015.1:73109-ENST00000367469.5:117830|3419
MSQSLQTRTSLYWTR
>FUSION-ENST00000485798.5:13221-ENST00000362079.2:358|786
MCMPHAHGLSLLTGRWK
>FUSION-ENST00000427015.1:73109-ENST00000367469.5:117830|2708
MSLQVHLYVNSLK
>ENST00000496201.2|SNV-50435-G-A|4
MDIKPEADPTSLTIKSMGLQER
>FUSION-ENST00000427015.1:73109-ENST00000367469.5:117830|2138
GGWCGWPYVVSLSWECWGR
>FUSION-ENST00000477661.1:5134-ENST00000432950.1:6455|4
YYLTQWISVPHGRPWRSVR
>FUSION-ENST00000427015.1:73109-ENST00000367469.5:117830|2097
FPLPHLLVL
>FUSION-ENST00000427015.1:73109-ENST00000367469.5:117830|2506
PVILALWEAKVGGGSPEVR
>ENST00000393313.5|MNV-58098-ACACATCGAGTTGCACACAGATGGAA-A|2
ITFMLNSTSVLFALMK
>FUSION-ENST00000427015.1:73109-ENST00000367469.5:117830|3346
GRLEGVWWLHRS
>FUSION-ENST00000427015.1:73109-ENST00000367469.5:117830|510
SYPNLRVW
>FUSION-ENST00000427015.1:73109-ENST00000367469.5:117830|2021
MYHILLSKGLGFSR
>FUSION-ENST00000427015.1:73109-ENST00000367469.5:117830|2182
LEVLGVVAKADK
>FUSION-ENST00000427015.1:73109-ENST00000367469.5:117830|2730
LQAFLGNRYGE
>FUSION-ENST00000427015.1:73109-ENST00000367469.5:117830|831
LVFCSCDSLLRMMISNFIHVPTK
>FUSION-ENST00000427015.1:73109-ENST00000367469.5:117830|1347
ARWLSTNQEVGPYQTPNLLA
>FUSION-ENST00000427015.1:73109-ENST00000367469.5:117830|637
MPSSSIHTLHKQFPLLKCFFHLSS
>ENST00000553641.5|SNV-2675-G-A|2
MHQLHTQKSTVGRR
>FUSION-ENST00000360689.9:151175-ENST00000553669.1:82404|16
VATRIEQRK
>FUSION-ENST00000427015.1:73109-ENST00000367469.5:117830|739
HHEKSTKQLR
>ENST00000405369.3|SNV-170-G-A|11
HLCWASSRKL
>ENST00000529712.5|MNV-25161-TT-T|8
MPSSSEIFCLQGASHVKSR
>FUSION-ENST00000427015.1:73109-ENST00000367469.5:117830|3411
LGNDFEK
>FUSION-ENST00000427015.1:73109-ENST00000367469.5:117830|3990
MRYKNFCPK
>FUSION-ENST00000427015.1:73109-ENST00000367469.5:117830|3049
NQNYRLA
>FUSION-ENST00000427015.1:73109-ENST00000367469.5:117830|459
MYVGCLKASDSNK
>FUSION-ENST00000427015.1:73109-ENST00000367469.5:117830|4232
MCIIGYMYYNKKIHFDTCHFK
>FUSION-ENST00000485798.5:13221-ENST00000362079.2:358|756
AGLYESEHQG
>FUSION-ENST00000427015.1:73109-ENST00000367469.5:117830|1183
ESSRRGWR
>FUSION-ENST00000427015.1:73109-ENST00000367469.5:117830|2941
TNQHPRSPCLVPFPPLPLSQS
>FUSION-ENST00000427015.1:73109-ENST00000367469.5:117830|1349
MERLWEHTMKR
>FUSION-ENST00000427015.1:73109-ENST00000367469.5:117830|242
KQRQPGVLR
>FUSION-ENST00000412731.5:3194-ENST00000587464.1:15476|49
IGISAPEK
>FUSION-ENST00000427015.1:73109-ENST00000367469.5:117830|1972
EKACVGKNH
>FUSION-ENST00000427015.1:73109-ENST00000367469.5:117830|3569
VIWPATINQLKLACIK
>FUSION-ENST00000485798.5:13221-ENST00000362079.2:358|754
EDKGQGSMR
>FUSION-ENST00000427015.1:73109-ENST00000367469.5:117830|4369
TIGNYMYIYSL
>FUSION-ENST00000427015.1:73109-ENST00000367469.5:117830|3573
LITYLAYISLSMVIWPATINQLK
>FUSION-ENST00000427015.1:73109-ENST00000367469.5:117830|435
ALKLIVW
>FUSION-ENST00000427015.1:73109-ENST00000367469.5:117830|2630
YTKRSFVT
>FUSION-ENST00000427015.1:73109-ENST00000367469.5:117830|2009
IRANVIGWWETEVTD
>FUSION-ENST00000427015.1:73109-ENST00000367469.5:117830|975
SGYLSLPPHEFLFQGLK
>ENST00000454193.5|INDEL-1191-T-TA|10
GGGSATRAAGPGRGR
>FUSION-ENST00000427015.1:73109-ENST00000367469.5:117830|3673
NRVLKESGGQFVR
>FUSION-ENST00000427015.1:73109-ENST00000367469.5:117830|2157
MEIKQDALWNSWAELEELGG
>FUSION-ENST00000427015.1:73109-ENST00000367469.5:117830|2183
LEVLGVVAK
>FUSION-ENST00000427015.1:73109-ENST00000367469.5:117830|1212
GLEKHVLLLLHSCQSVKFLLLLWR
>FUSION-ENST00000427015.1:73109-ENST00000367469.5:117830|650
WKWNSLSIITNCPR
>FUSION-ENST00000427015.1:73109-ENST00000367469.5:117830|3583
CYHSLVIFR
>FUSION-ENST00000485798.5:13221-ENST00000362079.2:358|495
MYWRRMGISER
>FUSION-ENST00000427015.1:73109-ENST00000367469.5:117830|3255
CICIYSLVR
>FUSION-ENST00000427015.1:73109-ENST00000367469.5:117830|2104
TLPSCRNDAFYLK
>FUSION-ENST00000427015.1:73109-ENST00000367469.5:117830|533
KNQFSSSK
>ENST00000403245.8|MNV-11800-CTGAAAAGATTC-C|3
TKKTSQPVMEIEEESAIS
>ENST00000373206.5|SNV-47790-T-G|1
HYELLAIRDACIKLEK
>FUSION-ENST00000427015.1:73109-ENST00000367469.5:117830|2932
SGFQWSVFCVGLPHSTLCL
>ENST00000487169.5|SNV-68802-G-A|3
VTLSSSEDLRMR
>FUSION-ENST00000427015.1:73109-ENST00000367469.5:117830|4188
IQKLARCGGAR
>FUSION-ENST00000427015.1:73109-ENST00000367469.5:117830|3145
DFVFLLLYMPGK
>FUSION-ENST00000427015.1:73109-ENST00000367469.5:117830|1468
NSVLCLLYIHYLASVKL
>FUSION-ENST00000427015.1:73109-ENST00000367469.5:117830|719
YTCAMLVRCTH
>FUSION-ENST00000427015.1:73109-ENST00000367469.5:117830|3150
HFPFLKK
>FUSION-ENST00000485798.5:13221-ENST00000362079.2:358|77
MAHAYNPSTLGG
>FUSION-ENST00000485798.5:13221-ENST00000362079.2:358|101
SLRPAWPTW
>FUSION-ENST00000427015.1:73109-ENST00000367469.5:117830|1354
GLHQPSFK
>FUSION-ENST00000427015.1:73109-ENST00000367469.5:117830|4334
FSCLSLLSS
>ENST00000334126.11|MNV-92801-CCTTCGCTAC-C|2
NTYCYKFYDHEAFWTPLK
>FUSION-ENST00000485798.5:13221-ENST00000362079.2:358|387
MGQHRWAGP
>FUSION-ENST00000427015.1:73109-ENST00000367469.5:117830|3808
YACIFDIRINISVGQSFR
>ENST00000483754.1|SNV-148867-T-C|1
FPGTRTDILNAQTVSLSNDTIAIR
>FUSION-ENST00000427015.1:73109-ENST00000367469.5:117830|398
MQTFLVSFPLLIRTPVILD
>ENST00000376811.5|SNV-11016-G-C|1
HLPNCSVISQDDFFKPDSEIETDK
>FUSION-ENST00000427015.1:73109-ENST00000367469.5:117830|3960
MYIRRCNLEILWVWLQTTIIK
>ENST00000540458.5|SNV-3551-C-T|2
EGNVKVSWELSAHTGYLSCCR
>FUSION-ENST00000427015.1:73109-ENST00000367469.5:117830|4037
MKVVAYISGSSLLHC
>ENST00000322527.4|SNV-23713-G-A|4
SKESSDTGR
>FUSION-ENST00000427015.1:73109-ENST00000367469.5:117830|226
MGCCDGEN
>FUSION-ENST00000485798.5:13221-ENST00000362079.2:358|145
AQSRLTATSASRVQAILLPQPPE
>FUSION-ENST00000427015.1:73109-ENST00000367469.5:117830|751
MLFWVISIKL
>FUSION-ENST00000427015.1:73109-ENST00000367469.5:117830|1020
SHIAPGECGCLQRLLYSR
>FUSION-ENST00000427015.1:73109-ENST00000367469.5:117830|324
MGRATAE
>FUSION-ENST00000427015.1:73109-ENST00000367469.5:117830|306
MPFPEEQVWGRLSGVQFGVACIWDV
>FUSION-ENST00000427015.1:73109-ENST00000367469.5:117830|2420
MNRNFCDLLKYCFLIV
>FUSION-ENST00000427015.1:73109-ENST00000367469.5:117830|3785
VNLSTYRFLFVAFYK
>ENST00000413154.5|SNV-30342-C-T|3
SSGQWQTLGATR
>FUSION-ENST00000485798.5:13221-ENST00000362079.2:358|338
LGHEKAYK
>ENST00000359276.9|SNV-13984-C-T|3
IYQHVINKERCGDYLGK
>FUSION-ENST00000427015.1:73109-ENST00000367469.5:117830|2004
MCLVIIASSW
>FUSION-ENST00000427015.1:73109-ENST00000367469.5:117830|87
IMEILQAENGHIWLSQK
>FUSION-ENST00000427015.1:73109-ENST00000367469.5:117830|2452
LKFFVHLRQFA
>FUSION-ENST00000427015.1:73109-ENST00000367469.5:117830|695
ACLVIFFLAFFMCLVIFD
>FUSION-ENST00000427015.1:73109-ENST00000367469.5:117830|474
HSSKPGAATFPPPRSLSYIPICSK
>FUSION-ENST00000427015.1:73109-ENST00000367469.5:117830|1755
MEMCSGAKSTG
>FUSION-ENST00000427015.1:73109-ENST00000367469.5:117830|2583
LGPFAILIH
>ENST00000644861.2|SNV-179524-T-G|1
YVMVLIQEMALK
>FUSION-ENST00000427015.1:73109-ENST00000367469.5:117830|177
GPSASQHPSFCFVITISRPSEQLR
>FUSION-ENST00000427015.1:73109-ENST00000367469.5:117830|1605
GCNGVKVMN
>FUSION-ENST00000427015.1:73109-ENST00000367469.5:117830|3102
FCLVCSHFKWEDK
>ENST00000532811.1|SNV-18363-A-C|5
MKIWTHR
>FUSION-ENST00000427015.1:73109-ENST00000367469.5:117830|3315
TKHLDEMGGRMSQHR
>FUSION-ENST00000427015.1:73109-ENST00000367469.5:117830|1659
MYKCQLK
>ENST00000476438.1|SNV-15276-C-T|3
VPSSAACYPCSWREVPCPSARGR
>FUSION-ENST00000485798.5:13221-ENST00000362079.2:358|831
GGWDPGLLGLGEEAAEIPDS
>FUSION-ENST00000427015.1:73109-ENST00000367469.5:117830|3474
MTEAGAR
>FUSION-ENST00000427015.1:73109-ENST00000367469.5:117830|4229
YYNKKIHFDTCHFK
>ENST00000403625.6|SNV-567149-G-A|4
RMQSEEK
>FUSION-ENST00000427015.1:73109-ENST00000367469.5:117830|3277
MKPSPQSR
>ENST00000338005.7|SNV-9793-T-G|2
QMEDCEEWRVQLK
>FUSION-ENST00000485798.5:13221-ENST00000362079.2:358|615
DGWVVGWMGGWMDGR
>FUSION-ENST00000427015.1:73109-ENST00000367469.5:117830|559
WLLSHCLLPGNIMLK
>FUSION-ENST00000427015.1:73109-ENST00000367469.5:117830|3076
VLIGPQLVQRASSGHY
>FUSION-ENST00000427015.1:73109-ENST00000367469.5:117830|742
IHRHHEK
>ENST00000539924.5|MNV-99-TT-T|1
MGASGRRSPQL
>ENST00000456806.3|MNV-32858-CAAG-C|4
SFTCSSNLIKHR
>FUSION-ENST00000427015.1:73109-ENST00000367469.5:117830|1811
ISFENLVSRNTPIYTWK
>FUSION-ENST00000427015.1:73109-ENST00000367469.5:117830|1071
SLSHSPLCPHSLYST
>FUSION-ENST00000485798.5:13221-ENST00000362079.2:358|32
SSWLSPPQGSQAQLK
>FUSION-ENST00000427015.1:73109-ENST00000367469.5:117830|3028
NINTACHLK
>FUSION-ENST00000485798.5:13221-ENST00000362079.2:358|488
RMGISER
>FUSION-ENST00000427015.1:117-ENST00000367469.5:117830|4
LPVQLWNRR
>FUSION-ENST00000427015.1:73109-ENST00000367469.5:117830|2542
LQSPTSCPGAIRGR
>FUSION-ENST00000427015.1:73109-ENST00000367469.5:117830|544
MMEMGEGNSLFAVLKKNQFSSSK
>FUSION-ENST00000485798.5:13221-ENST00000362079.2:358|619
GGWMSGWMDGWVVGWMGGWMDGR
>FUSION-ENST00000427015.1:73109-ENST00000367469.5:117830|1712
SVLRVVCCVCVFP
>ENST00000260128.8|SNV-154620-G-A|2
NQETPKYKPR
>FUSION-ENST00000485798.5:13221-ENST00000362079.2:358|332
MSSSDRR
>FUSION-ENST00000427015.1:73109-ENST00000367469.5:117830|3956
KQSYIYTR
>FUSION-ENST00000427015.1:73109-ENST00000367469.5:117830|3894
MLLPSMKTAFISLYISIRALG
>FUSION-ENST00000485798.5:13221-ENST00000362079.2:358|686
MNECMHGRVGRWMGSWMDGR
>FUSION-ENST00000485798.5:13221-ENST00000362079.2:358|753
MEDKGQGSMRVNTR
>ENST00000487169.5|SNV-68802-G-A|14
MTNSQRSSLTFQTQHKK
>FUSION-ENST00000427015.1:73109-ENST00000367469.5:117830|1382
LKLSSSFPHFTDEKLIPR
>FUSION-ENST00000427015.1:73109-ENST00000367469.5:117830|690
ITEETALNSINT
>FUSION-ENST00000427015.1:73109-ENST00000367469.5:117830|2579
MMQLNRNVHLILVLIQGIVSSYT
>FUSION-ENST00000485798.5:13221-ENST00000362079.2:358|106
GQEQSWKPKR
>FUSION-ENST00000427015.1:73109-ENST00000367469.5:117830|2366
SCTTLGFR
>FUSION-ENST00000427015.1:73109-ENST00000367469.5:117830|1061
TRSYSAPPHSFQPILHTSLHNLK
>FUSION-ENST00000427015.1:73109-ENST00000367469.5:117830|2110
NELNTGHIWENELLL
>ENST00000324803.6|SNV-3981-C-T|1
CGVSACSHVPMWSARLLTR
>FUSION-ENST00000485798.5:13221-ENST00000362079.2:358|168
LVFIMVIIVSIR
>FUSION-ENST00000427015.1:73109-ENST00000367469.5:117830|2613
MTTLFRNQGQCHRK
>ENST00000526574.1|SNV-109128-C-T|2
MPQLLIKTPLVIICY
>FUSION-ENST00000427015.1:73109-ENST00000367469.5:117830|1425
VGLGEFSPLSGVSQLVGCGTGI
>ENST00000626650.3|SNV-20689-T-A|4
IFKTATPYMSHYRGHWGK
>ENST00000604046.1|SNV-6497-C-T|3
AEPLPPEPSAVPSEAELQHLR
>FUSION-ENST00000427015.1:73109-ENST00000367469.5:117830|3831
RCVVRQALLFHL
>FUSION-ENST00000427015.1:73109-ENST00000367469.5:117830|3549
NQNVHTKTVTFRE
>FUSION-ENST00000427015.1:73109-ENST00000367469.5:117830|3236
DKNFFFFSCGYPIVSAPFVEK
>FUSION-ENST00000427015.1:73109-ENST00000367469.5:117830|1075
MAAATLDGSLLPLLAHFCSFYCIK
>FUSION-ENST00000485798.5:13221-ENST00000362079.2:358|473
MPDHTGFFK
>FUSION-ENST00000427015.1:73109-ENST00000367469.5:117830|3655
TQLSFFLTK
>FUSION-ENST00000427015.1:73109-ENST00000367469.5:117830|3324
GGGGSRIMCNLW
>FUSION-ENST00000427015.1:73109-ENST00000367469.5:117830|1598
MRGLRYDMGWG
>FUSION-ENST00000427015.1:73109-ENST00000367469.5:117830|3635
EKEGLIYAGIGF
>FUSION-ENST00000427015.1:73109-ENST00000367469.5:117830|2190
NLEAENGRTGRSQAGTFSGEVSDEK
>FUSION-ENST00000427015.1:73109-ENST00000367469.5:117830|1680
MAFLWFPINR
>FUSION-ENST00000427015.1:73109-ENST00000367469.5:117830|159
MICGLMGVFNENAK
>ENST00000313695.11|SNV-54407-C-T|5
GLFRSESLESPCGER
>FUSION-ENST00000427015.1:73109-ENST00000367469.5:117830|396
MWRVNMVSWCIFR
>FUSION-ENST00000427015.1:73109-ENST00000367469.5:117830|949
SKGCSQSYSRESES
>FUSION-ENST00000427015.1:73109-ENST00000367469.5:117830|3991
SYVWLGVVAHTCNPNTLGGRGRWIT
>ENST00000487943.5|SNV-98918-T-C|1
GALFHLQNFLEREQIF
>ENST00000496201.2|SNV-50435-G-A|1
DIKPEADPTSLTIKSMGLQERR
>ENST00000498523.1|SNV-180369-G-C|13
MEEEWWMFLSRQLESK
>FUSION-ENST00000427015.1:73109-ENST00000367469.5:117830|427
ENYLKLSSVP
>FUSION-ENST00000427015.1:73109-ENST00000367469.5:117830|2116
MERISWFSTPPGCWKSCA
>FUSION-ENST00000427015.1:73109-ENST00000367469.5:117830|3310
GGRMSQHR
>FUSION-ENST00000485798.5:13221-ENST00000362079.2:358|777
PHAHGLSLLTGRWKTK
>FUSION-ENST00000427015.1:73109-ENST00000367469.5:117830|4213
LEKNVNIRINNSIAFMLHCSSASGK
>FUSION-ENST00000427015.1:73109-ENST00000367469.5:117830|1216
ASQREFQKGLEK
>FUSION-ENST00000427015.1:73109-ENST00000367469.5:117830|3986
NFCPKQK
>FUSION-ENST00000427015.1:73109-ENST00000367469.5:117830|2210
AFSTLGK
>FUSION-ENST00000427015.1:73109-ENST00000367469.5:117830|2549
LISIKISLSVR
>FUSION-ENST00000427015.1:73109-ENST00000367469.5:117830|626
STIELSFLPILK
>FUSION-ENST00000427015.1:73109-ENST00000367469.5:117830|3640
QSKLLLGNGDGEH
>ENST00000454193.5|INDEL-1191-T-TA|4
GGFSQLWTRAR
>FUSION-ENST00000427015.1:73109-ENST00000367469.5:117830|2005
VLLMCLVIIASSW
>FUSION-ENST00000427015.1:73109-ENST00000367469.5:117830|2016
GLGFSRIILQSKEQLAYFK
>ENST00000304457.11|SNV-8373-G-A|4
NQQPVLPAGLQVPKTVVSSWNHK
>FUSION-ENST00000427015.1:73109-ENST00000367469.5:117830|683
MVAKTQVGVLWSWSSR
>FUSION-ENST00000427015.1:73109-ENST00000367469.5:117830|582
MQLLQYIISVSSEL
>FUSION-ENST00000427015.1:73109-ENST00000367469.5:117830|4325
FHIFTKIGR
>FUSION-ENST00000427015.1:73109-ENST00000367469.5:117830|2485
MFKDFKFEFR
>FUSION-ENST00000427015.1:73109-ENST00000367469.5:117830|4360
GEQSLKF
>ENST00000522806.1|SNV-9072-T-A|6
AKFHWFFMKMYR
>FUSION-ENST00000427015.1:73109-ENST00000367469.5:117830|1883
EFRSSCTSDR
>FUSION-ENST00000427015.1:73109-ENST00000367469.5:117830|4069
FVFLVETGFHHVGQAGR
>FUSION-ENST00000427015.1:73109-ENST00000367469.5:117830|1668
MTSLYEGK
>ENST00000378330.7|SNV-207546-C-A|1
QHPERKK
>FUSION-ENST00000485798.5:13221-ENST00000362079.2:358|229
ITGVSHRARPIIILR
>FUSION-ENST00000427015.1:73109-ENST00000367469.5:117830|4073
YLYQFIAMCILRRGP
>FUSION-ENST00000427015.1:73109-ENST00000367469.5:117830|2967
NLQFSSHCFDIIITNDNSR
>ENST00000336517.8|SNV-35473-C-G|1
TTVLSEEKLTFSLRLMEENWNAEK
>ENST00000570827.6|SNV-35595-T-G|4
TGIPSQREIMCMPFK
>FUSION-ENST00000427015.1:73109-ENST00000367469.5:117830|4321
MTHMLFDGEETR
>FUSION-ENST00000427015.1:73109-ENST00000367469.5:117830|352
EKANVSK
>FUSION-ENST00000427015.1:73109-ENST00000367469.5:117830|3653
IWRAFSNLSPSQCTPTR
>FUSION-ENST00000427015.1:73109-ENST00000367469.5:117830|370
LQTGWTKTQK
>FUSION-ENST00000427015.1:73109-ENST00000367469.5:117830|3963
EQDCLKLK
>FUSION-ENST00000405315.9:13221-ENST00000362079.2:358|4
HIRITRIR
>FUSION-ENST00000427015.1:73109-ENST00000367469.5:117830|2197
LYGIPGQSWR
>FUSION-ENST00000427015.1:73109-ENST00000367469.5:117830|2572
LLSRQQPECWGLLR
>FUSION-ENST00000427015.1:73109-ENST00000367469.5:117830|1795
GIQAPSTFNFLEK
>ENST00000563680.1|SNV-2565-G-C|2
YPFPREVSGPEGAEGAGS
>FUSION-ENST00000427015.1:73109-ENST00000367469.5:117830|519
FSTINPLSRACEANR
>FUSION-ENST00000427015.1:73109-ENST00000367469.5:117830|1901
MFELIYRGETLDTFGDK
>FUSION-ENST00000427015.1:73109-ENST00000367469.5:117830|1906
MQNFETLDER
>FUSION-ENST00000427015.1:73109-ENST00000367469.5:117830|3083
TCFIDFVWFVVISSGRINAVPVIVS
>FUSION-ENST00000427015.1:73109-ENST00000367469.5:117830|1470
GETVSCACYIYTT
>ENST00000510329.1|SNV-50-G-A|3
GAGLADR
>FUSION-ENST00000427015.1:73109-ENST00000367469.5:117830|1356
MGAHNEKAR
>FUSION-ENST00000485798.5:13221-ENST00000362079.2:358|342
QGRGSIR
>FUSION-ENST00000485798.5:13221-ENST00000362079.2:358|340
GSIRLGHEK
>FUSION-ENST00000427015.1:73109-ENST00000367469.5:117830|4025
MKKIYLP
>FUSION-ENST00000427015.1:73109-ENST00000367469.5:117830|3937
MVSAHCNLCFLG
>FUSION-ENST00000427015.1:73109-ENST00000367469.5:117830|4286
EMNEEAKS
>ENST00000376980.8|SNV-397-C-G|6
TAPCSQPAQLPGRRQLGLVR
>FUSION-ENST00000485798.5:13221-ENST00000362079.2:358|157
LSRGITSSR
>ENST00000642593.1|SNV-53996-T-C|1
TVRESVEQQADSFKE
>FUSION-ENST00000427015.1:73109-ENST00000367469.5:117830|950
MSKGCSQSYSRESES
>ENST00000574735.1|SNV-16710-C-A|8
NLLMTPLHLK
>FUSION-ENST00000427015.1:73109-ENST00000367469.5:117830|2493
TLVHNKATVPASGGMMFK
>FUSION-ENST00000485798.5:13221-ENST00000362079.2:358|246
SHPAWPPRVRILSSFDSCCVHSGR
>FUSION-ENST00000427015.1:73109-ENST00000367469.5:117830|3617
MFIQKQLLSESNRR
>ENST00000421412.5|SNV-3835-G-T|3
IPAPAQR
>FUSION-ENST00000427015.1:73109-ENST00000367469.5:117830|3636
WREKEGLIYAGIGF
>ENST00000297350.9|MNV-18940-GG-G|14
YLEIEFCLKHRSCPPGFEWCK
>FUSION-ENST00000427015.1:73109-ENST00000367469.5:117830|731
RSVTSHIVLFIQLFNK
>ENST00000382909.5|INDEL-38551-A-AA|4
GKDFTATAFSR
>FUSION-ENST00000427015.1:73109-ENST00000367469.5:117830|2270
SCMLQLNNK
>FUSION-ENST00000427015.1:73109-ENST00000367469.5:117830|3880
SISFSFKSAALVPNK
>FUSION-ENST00000427015.1:73109-ENST00000367469.5:117830|4225
IHFDTCHFKK
>FUSION-ENST00000485798.5:13221-ENST00000362079.2:358|102
WLTPIIPALWEADVGGSPEVR
>FUSION-ENST00000427015.1:73109-ENST00000367469.5:117830|2662
EFHSCCPGWSAMAQP
>FUSION-ENST00000485798.5:13221-ENST00000362079.2:358|591
MDRWVGGWMDEWMDGRVDGWVGG
>ENST00000553641.5|SNV-2675-G-A|3
HQLHTQKSTVGR
>ENST00000476438.1|SNV-15276-C-T|2
EVPCPSAR
>ENST00000674243.1|SNV-21166-C-T|4
RQRLEEDIIQESCFYFR
>FUSION-ENST00000427015.1:73109-ENST00000367469.5:117830|423
MPGLPGAQAQAQVQAQAPALTFCK
>FUSION-ENST00000427015.1:73109-ENST00000367469.5:117830|1583
MIWGGVK
>FUSION-ENST00000427015.1:73109-ENST00000367469.5:117830|3198
PFISFAYYTG
>FUSION-ENST00000427015.1:73109-ENST00000367469.5:117830|1963
DSHFHMAEEASPSWR
>FUSION-ENST00000427015.1:73109-ENST00000367469.5:117830|3250
MYSRLNYFIK
>FUSION-ENST00000427015.1:73109-ENST00000367469.5:117830|1939
ESMCGEKPLDLVRLIHCHK
>FUSION-ENST00000427015.1:73109-ENST00000367469.5:117830|1777
QNRLNYSSNPGREI
>FUSION-ENST00000427015.1:73109-ENST00000367469.5:117830|3958
NKKQSYIYTR
>FUSION-ENST00000427015.1:73109-ENST00000367469.5:117830|2507
MPVILALWEAKVGGGSPEVR
>ENST00000458582.1|SNV-12166-G-A|1
AAPTGQPHRPGLLRKVSR
>FUSION-ENST00000485798.5:13221-ENST00000362079.2:358|564
MSGWMDGWVDGWMGGWMDG
>FUSION-ENST00000427015.1:73109-ENST00000367469.5:117830|431
MNVESKHGFLVYL
>FUSION-ENST00000427015.1:73109-ENST00000367469.5:117830|2053
DLNECLCYLCLTNI
>FUSION-ENST00000427015.1:73109-ENST00000367469.5:117830|628
MTAYDRSTIELSFLPILKR
>ENST00000553745.5|SNV-162-G-A|1
AVAGPTPGAGAR
>FUSION-ENST00000427015.1:73109-ENST00000367469.5:117830|4265
NAHRCIRSPHLDSLSWVR
>ENST00000545145.6|SNV-18886-C-T|2
YGPLSELHYLIDSLTK
>FUSION-ENST00000427015.1:73109-ENST00000367469.5:117830|2586
MFKKELSIL
>ENST00000372371.8|MNV-45516-ATTGA-A|7
GRIEKTLLGEISEYK
>FUSION-ENST00000427015.1:73109-ENST00000367469.5:117830|3313
HLDEMGGRMSQHR
>FUSION-ENST00000427015.1:73109-ENST00000367469.5:117830|2742
MFSWFGFFG
>FUSION-ENST00000485798.5:13221-ENST00000362079.2:358|562
MDGWVDGWMGGWMDG
>FUSION-ENST00000427015.1:73109-ENST00000367469.5:117830|3213
MCRSCLFFVRIISWNYIF
>FUSION-ENST00000485798.5:13221-ENST00000362079.2:358|491
TPDLVILPSR
>FUSION-ENST00000427015.1:73109-ENST00000367469.5:117830|3227
FIISLEIR
>ENST00000454193.5|INDEL-1191-T-TA|9
AAGPGRGR
>FUSION-ENST00000427015.1:73109-ENST00000367469.5:117830|3890
MKTAFISLYISIRALG
>FUSION-ENST00000427015.1:73109-ENST00000367469.5:117830|3888
TAFISLYISIR
>FUSION-ENST00000427015.1:73109-ENST00000367469.5:117830|2676
LLETCYK
>FUSION-ENST00000427015.1:73109-ENST00000367469.5:117830|2604
MICPHYLT
>FUSION-ENST00000427015.1:73109-ENST00000367469.5:117830|3953
QSYIYTR
>ENST00000263563.7|SNV-60198-G-A|1
MPRMPIYGTAQPSAK
>ENST00000545851.5|SNV-187560-G-A|9
RAHSRATNTSTR
>FUSION-ENST00000427015.1:73109-ENST00000367469.5:117830|4036
KVVAYISGSSLLHC
>ENST00000331242.11|SNV-35766-C-G|6
DVSFPVLIKGLKQLHEK
>FUSION-ENST00000427015.1:73109-ENST00000367469.5:117830|281
TGKISLFMNLEIWTRNK
>FUSION-ENST00000427015.1:73109-ENST00000367469.5:117830|4049
MICHLPHEAF
>FUSION-ENST00000485798.5:13221-ENST00000362079.2:358|281
TAPLYSSLGDRTR
>FUSION-ENST00000485798.5:13221-ENST00000362079.2:358|55
DGVIWSHWER
>FUSION-ENST00000427015.1:73109-ENST00000367469.5:117830|1581
IWGGVKVR
>FUSION-ENST00000427015.1:73109-ENST00000367469.5:117830|3767
TCLMQACHRLSICEECSI
>ENST00000572980.5|SNV-48506-G-A|1
RPAQVTFRSLASRG
>FUSION-ENST00000427015.1:73109-ENST00000367469.5:117830|840
MLICILILHITMFNYQKNNVFYR
>FUSION-ENST00000427015.1:73109-ENST00000367469.5:117830|3820
TQRHKVSTCCWK
>FUSION-ENST00000427015.1:73109-ENST00000367469.5:117830|1481
MYPPWIRGTTILVTCLLHRIVSTLK
>ENST00000641334.1|SNV-27924-C-T|2
MPVSSSTMAPSSKRLLLPRPER
>FUSION-ENST00000427015.1:73109-ENST00000367469.5:117830|711
EMQKIYANMPIFTTLCLGIPSK
>FUSION-ENST00000427015.1:73109-ENST00000367469.5:117830|1459
VGRREGGK
>ENST00000403245.8|MNV-11800-CTGAAAAGATTC-C|2
KTSQPVMEIEEESAIS
>ENST00000517352.1|MNV-18940-GG-G|4
SCPPGFEWCKLDAGEDPSHR
>FUSION-ENST00000485798.5:13221-ENST00000362079.2:358|522
MHGWMDGWMDG
>FUSION-ENST00000427015.1:73109-ENST00000367469.5:117830|2759
GHRQESAAK
>FUSION-ENST00000485798.5:13221-ENST00000362079.2:358|626
DEWMDGRVDGWVGG
>FUSION-ENST00000427015.1:73109-ENST00000367469.5:117830|703
MLSLPPPPTPQQSPECDVPLPVSM
>FUSION-ENST00000427015.1:73109-ENST00000367469.5:117830|1896
GETLDTFGDKR
>FUSION-ENST00000427015.1:73109-ENST00000367469.5:117830|2993
MAEKHMMTNSTVW
>FUSION-ENST00000427015.1:73109-ENST00000367469.5:117830|2937
NIHLDQLSQGDHTHVTTIQIKK
>ENST00000553745.5|SNV-162-G-A|2
MAVAGPTPGAGAR
>FUSION-ENST00000427015.1:73109-ENST00000367469.5:117830|89
LYLNPRCDSCFLGFK
>FUSION-ENST00000427015.1:73109-ENST00000367469.5:117830|941
MTITELPPIGYCYPSR
>FUSION-ENST00000380872.9:5134-ENST00000432950.1:6455|3
VSNFNRRQLEMILNKPGLK
>FUSION-ENST00000427015.1:73109-ENST00000367469.5:117830|3728
TYFCLASSR
>FUSION-ENST00000427015.1:73109-ENST00000367469.5:117830|2482
DFKFEFRTR
>FUSION-ENST00000485798.5:13221-ENST00000362079.2:358|516
VRSQLTAPPPR
>FUSION-ENST00000427015.1:73109-ENST00000367469.5:117830|361
WEVRDHGASRVGFS
>FUSION-ENST00000427015.1:73109-ENST00000367469.5:117830|2256
WTFVYLIIQTSTHICMITENMGYVG
>ENST00000352645.5|SNV-46632-C-G|2
HSLYNNKCLVHIVR
>FUSION-ENST00000427015.1:73109-ENST00000367469.5:117830|3185
NLEIFLSLIFWNICIK
>FUSION-ENST00000427015.1:73109-ENST00000367469.5:117830|2653
GGGRLQSQLLGRQR
>ENST00000268251.13|SNV-94353-A-G|4
ENQREEAR
>ENST00000260442.3|SNV-128-C-G|2
ERTELLLADYVGYCAR
>FUSION-ENST00000427015.1:73109-ENST00000367469.5:117830|728
LYWPKHVFANILCPR
>ENST00000623607.4|SNV-254833-C-G|3
MVWLEAR
>ENST00000549419.6|SNV-339712-T-C|1
HHCHLQTAQG
>FUSION-ENST00000427015.1:73109-ENST00000367469.5:117830|3276
KPSPQSR
>FUSION-ENST00000427015.1:73109-ENST00000367469.5:117830|3851
LCLSEIER
>FUSION-ENST00000427015.1:73109-ENST00000367469.5:117830|3158
VRLYFHFYVLLDLIS
>ENST00000622874.4|SNV-46242-G-T|2
FSNCDTSLSPYMSQKYGYKSFSSLS
>FUSION-ENST00000427015.1:73109-ENST00000367469.5:117830|1180
NHRAPER
>FUSION-ENST00000427015.1:73109-ENST00000367469.5:117830|3591
EPHVLPHSFDKKPSKT
>FUSION-ENST00000427015.1:73109-ENST00000367469.5:117830|3815
VSTCCWKNGAIRLV
>FUSION-ENST00000427015.1:73109-ENST00000367469.5:117830|2388
NQKPSLRLGQPCICV
>ENST00000258411.8|SNV-12166-G-A|6
RRASPTDLVYFEK
>ENST00000533608.7|SNV-12306-C-T|2
MHMCFDVYRCGFNPK
>FUSION-ENST00000427015.1:73109-ENST00000367469.5:117830|3630
CLLATGMCSPCLCGAHQFSPRL
>FUSION-ENST00000427015.1:73109-ENST00000367469.5:117830|465
AGVMYVGCLK
>FUSION-ENST00000485798.5:13221-ENST00000362079.2:358|430
MVTLLSKCCGR
>ENST00000491055.5|SNV-46242-G-T|4
SQKYGYK
>FUSION-ENST00000427015.1:73109-ENST00000367469.5:117830|1999
MMVMPIIPALWEAQAGGSPVAR
>ENST00000555607.1|SNV-336-A-G|7
MVVELGAL
>FUSION-ENST00000427015.1:73109-ENST00000367469.5:117830|1042
MFLLQDFHLWYHSQEKFPLFEKYWL
>FUSION-ENST00000427015.1:73109-ENST00000367469.5:117830|2122
KEAGVAGHMW
>FUSION-ENST00000427015.1:73109-ENST00000367469.5:117830|1032
MKNKIIYNEF
>FUSION-ENST00000427015.1:73109-ENST00000367469.5:117830|1948
MVAGKRESMCGEKPLDLVR
>FUSION-ENST00000427015.1:73109-ENST00000367469.5:117830|1763
EIHEVHSFKG
>ENST00000273153.10|SNV-10425-A-G|2
MDHTAFPCGCCR
>ENST00000496283.5|INDEL-12592-C-CT|3
DLIFFSLFFEK
>FUSION-ENST00000427015.1:73109-ENST00000367469.5:117830|2502
SSRPAWPK
>FUSION-ENST00000427015.1:73109-ENST00000367469.5:117830|2678
PIIPTLWEAEAGRSL
>FUSION-ENST00000427015.1:73109-ENST00000367469.5:117830|563
SHCTQPYLSLKGELYRILK
>ENST00000496841.5|SNV-101063-C-A|3
ELGSLGRGSR
>FUSION-ENST00000427015.1:73109-ENST00000367469.5:117830|2232
MKLFHLR
>FUSION-ENST00000485798.5:13221-ENST00000362079.2:358|457
GRILGFGFSK
>FUSION-ENST00000427015.1:73109-ENST00000367469.5:117830|2869
WVYHWDTR
>FUSION-ENST00000427015.1:73109-ENST00000367469.5:117830|58
MLGLLTPSFKKGLSTTGSFCVFR
>FUSION-ENST00000427015.1:73109-ENST00000367469.5:117830|700
LQLLQVFSFKSVFLIK
>ENST00000478945.1|SNV-7293-G-A|5
CKIPALPLPTILPPINKVYR
>FUSION-ENST00000427015.1:73109-ENST00000367469.5:117830|155
MGVFNENAK
>FUSION-ENST00000427015.1:73109-ENST00000367469.5:117830|4016
TSNIMQNTVGLSACLLELLK
>FUSION-ENST00000427015.1:73109-ENST00000367469.5:117830|504
MQVALPQKNKK
>FUSION-ENST00000427015.1:73109-ENST00000367469.5:117830|2400
ITFSFNLHYLFK
>FUSION-ENST00000485798.5:13221-ENST00000362079.2:358|264
VLISNLVIRPPRPPK
>FUSION-ENST00000427015.1:73109-ENST00000367469.5:117830|4093
NLGSLQPPPPGFRRFSR
>FUSION-ENST00000427015.1:73109-ENST00000367469.5:117830|1273
QKIRPPESWSR
>FUSION-ENST00000427015.1:73109-ENST00000367469.5:117830|3527
MNHFNLFYAGFVCVGVFASGC
>FUSION-ENST00000427015.1:73109-ENST00000367469.5:117830|368
LQTGWTKTQKFICSQFWR
>ENST00000505727.1|SNV-267443-T-G|1
QARCPLTNQTQTAR
>FUSION-ENST00000427015.1:73109-ENST00000367469.5:117830|2126
MLEIMCLISDNSQWNLV
>FUSION-ENST00000485798.5:13221-ENST00000362079.2:358|807
DLELWRS
>FUSION-ENST00000427015.1:73109-ENST00000367469.5:117830|2554
LLAVFHL
>ENST00000478097.1|SNV-28784-C-G|6
MRQIQEEPLDSLSSCVR
>FUSION-ENST00000427015.1:73109-ENST00000367469.5:117830|2163
VGGTWRLRMEER
>FUSION-ENST00000427015.1:73109-ENST00000367469.5:117830|976
MSGYLSLPPHEFLFQGLK
>FUSION-ENST00000427015.1:73109-ENST00000367469.5:117830|889
DSATALQPGR
>ENST00000405369.3|SNV-170-G-A|7
LGFIQEALMEGRESSPHSK
>FUSION-ENST00000427015.1:73109-ENST00000367469.5:117830|570
MDSRKCIIL
>ENST00000260128.8|SNV-154620-G-A|5
SQRQFLRNQETPK
>ENST00000261499.10|SNV-34738-C-T|1
EVTCVRSQGFVTLLFNVVTKDMR
>FUSION-ENST00000427015.1:73109-ENST00000367469.5:117830|979
EISSYRAPGYRLVHWK
>FUSION-ENST00000427015.1:73109-ENST00000367469.5:117830|673
LTHTQSLR
>FUSION-ENST00000427015.1:73109-ENST00000367469.5:117830|2726
LVKLNSKSFK
>ENST00000300648.7|SNV-46397-C-T|1
AGSVELLGAMVYCAPK
>FUSION-ENST00000427015.1:73109-ENST00000367469.5:117830|3854
MTTSLSLIISSF
>ENST00000361999.7|SNV-88866-A-T|4
LQEEKTLEK
>FUSION-ENST00000427015.1:73109-ENST00000367469.5:117830|3147
KSIFVSVLL
>ENST00000487943.5|SNV-98918-T-C|5
KGALFHLQNFLER
>FUSION-ENST00000427015.1:73109-ENST00000367469.5:117830|1698
MRGFCYMQGVLQPISCVYQGVAVFK
>FUSION-ENST00000427015.1:73109-ENST00000367469.5:117830|1445
GQWKVSEVGGCCR
>FUSION-ENST00000427015.1:73109-ENST00000367469.5:117830|1400
EIFEENVSR
>ENST00000498523.1|SNV-180369-G-C|7
MFLSRQLESKLMQSAVK
>FUSION-ENST00000427015.1:73109-ENST00000367469.5:117830|1111
MSRPGKSTISSHSGPWDWHPSP
>FUSION-ENST00000427015.1:73109-ENST00000367469.5:117830|726
SVTSHIVLFIQLFNKR
>FUSION-ENST00000427015.1:73109-ENST00000367469.5:117830|3695
MVSGFFFLA
>FUSION-ENST00000427015.1:73109-ENST00000367469.5:117830|315
CLMCSRNSKEAGR
>ENST00000460191.1|SNV-2799-G-A|13
MTLMMISPTK
>FUSION-ENST00000427015.1:73109-ENST00000367469.5:117830|174
KQIDYTISK
>ENST00000526574.1|SNV-109128-C-T|1
PQLLIKTPLVIICY
>FUSION-ENST00000427015.1:73109-ENST00000367469.5:117830|1196
LLSARAIGPNLMPAK
>FUSION-ENST00000427015.1:73109-ENST00000367469.5:117830|643
QKIHNHIAGK
>ENST00000257901.7|SNV-124-G-C|2
ISSGCGVTSNFSSCSAVAPK
>FUSION-ENST00000427015.1:73109-ENST00000367469.5:117830|2025
NNWHILK
>ENST00000491136.6|SNV-7473-G-A|5
SALPSNIKMLFEHTEQDRK
>FUSION-ENST00000427015.1:73109-ENST00000367469.5:117830|401
NLHSGQRD
>FUSION-ENST00000427015.1:73109-ENST00000367469.5:117830|2564
TEKPVTTYK
>FUSION-ENST00000427015.1:73109-ENST00000367469.5:117830|2852
YSFVKYLFIYFAVFK
>FUSION-ENST00000427015.1:73109-ENST00000367469.5:117830|617
RLPPHLAR
>FUSION-ENST00000427015.1:73109-ENST00000367469.5:117830|3343
MAGGGLGARPWDIGTVKGWGG
>FUSION-ENST00000427015.1:73109-ENST00000367469.5:117830|3485
EKVTFKPDLEEAIEISR
>FUSION-ENST00000427015.1:73109-ENST00000367469.5:117830|2561
QSLTSMASLTK
>FUSION-ENST00000427015.1:73109-ENST00000367469.5:117830|4091
MSFISFIEYFLYLIK
>FUSION-ENST00000427015.1:73109-ENST00000367469.5:117830|1852
PGYSLVI
>ENST00000358295.9|SNV-157060-G-T|2
EGQLAAVTCEIVTLDRDSSQPR
>FUSION-ENST00000427015.1:73109-ENST00000367469.5:117830|3295
GKGFLTVLL
>FUSION-ENST00000427015.1:73109-ENST00000367469.5:117830|3858
LHEPTFPSFR
>ENST00000487943.5|SNV-98918-T-C|7
VVVSIYIHMKGALFHLQNFLER
>FUSION-ENST00000427015.1:73109-ENST00000367469.5:117830|1151
MPGTTEPQRGCHR
>FUSION-ENST00000427015.1:73109-ENST00000367469.5:117830|2348
WTGFYELIYIK
>FUSION-ENST00000427015.1:73109-ENST00000367469.5:117830|1945
DILHGGRQER
>FUSION-ENST00000427015.1:73109-ENST00000367469.5:117830|1523
YQLYMPSYPF
>FUSION-ENST00000427015.1:73109-ENST00000367469.5:117830|3639
LLLGNGDGEH
>FUSION-ENST00000427015.1:73109-ENST00000367469.5:117830|1563
SSLQSKR
>ENST00000250160.11|SNV-29755-G-A|1
VSIPGHCCEQWVCEDNAKRPRK
>FUSION-ENST00000427015.1:73109-ENST00000367469.5:117830|314
MCSRNSK
>FUSION-ENST00000427015.1:73109-ENST00000367469.5:117830|2942
NKTNQHPRSPCLVPFPPLPLSQS
>FUSION-ENST00000427015.1:73109-ENST00000367469.5:117830|2498
MKTLVHNK
>FUSION-ENST00000427015.1:73109-ENST00000367469.5:117830|866
RGVKIDYIVFLQLPELLSGSL
>FUSION-ENST00000427015.1:73109-ENST00000367469.5:117830|1372
MFFPLHSCYGLNVCFSLFPKFMC
>FUSION-ENST00000427015.1:73109-ENST00000367469.5:117830|710
MQKIYANMPIFTTLCLGIPSK
>FUSION-ENST00000427015.1:73109-ENST00000367469.5:117830|1175
GEGDNCFSVSKHILETKWLGK
>FUSION-ENST00000427015.1:73109-ENST00000367469.5:117830|1647
MMCFLRNRSFSH
>ENST00000273153.10|SNV-10425-A-G|5
ICDPETCSCSLAGIKCR
>ENST00000408887.3|SNV-572-C-T|3
LALGADNR
>FUSION-ENST00000427015.1:73109-ENST00000367469.5:117830|2587
QLASDTSVVLWSLQCNQSIFREAAL
>FUSION-ENST00000427015.1:73109-ENST00000367469.5:117830|2848
YLFIYFAVFKTASFR
>FUSION-ENST00000427015.1:73109-ENST00000367469.5:117830|2018
YHILLSKGLGFSRIILQSK
>FUSION-ENST00000427015.1:73109-ENST00000367469.5:117830|2288
TEMTTSIAK
>FUSION-ENST00000485798.5:13221-ENST00000362079.2:358|576
MDEWVDAWMDGWLDGWIK
>FUSION-ENST00000556677.1:74324-ENST00000662547.1:26426|17
DIWGGENFGHSSSPEERSTW
>FUSION-ENST00000427015.1:73109-ENST00000367469.5:117830|1894
RFSTELGIK
>FUSION-ENST00000427015.1:73109-ENST00000367469.5:117830|4251
GESVQMKSLGVNITNRIFS
>FUSION-ENST00000427015.1:73109-ENST00000367469.5:117830|2518
ACILHAAVRTLTGLHSGIIGYLRK
>FUSION-ENST00000427015.1:73109-ENST00000367469.5:117830|3436
LAYKWTGFAQSKEDFLS
>FUSION-ENST00000427015.1:73109-ENST00000367469.5:117830|338
MVKSCLYKK
>FUSION-ENST00000427015.1:73109-ENST00000367469.5:117830|4364
KEYNLKI
>FUSION-ENST00000485798.5:13221-ENST00000362079.2:358|560
VKTESLVSCPR
>FUSION-ENST00000427015.1:73109-ENST00000367469.5:117830|4193
MAETLCLLKK
>FUSION-ENST00000427015.1:73109-ENST00000367469.5:117830|3645
MSLEFLVQSLVGKTR
>FUSION-ENST00000485798.5:13221-ENST00000362079.2:358|490
TPDLVILPSRLPK
>FUSION-ENST00000427015.1:73109-ENST00000367469.5:117830|3106
NLFHRFCLVCSHFKWEDK
>FUSION-ENST00000485798.5:13221-ENST00000362079.2:358|838
MGARGLENWVPEEDALGASTLGPGK
>ENST00000279392.8|SNV-2565-G-C|4
EQREQAAEVASLDVANIISGSGRPR
>FUSION-ENST00000427015.1:73109-ENST00000367469.5:117830|4282
RKPNLRNEEK
>FUSION-ENST00000427015.1:73109-ENST00000367469.5:117830|1979
RAKGHLTWWQAR
>FUSION-ENST00000427015.1:73109-ENST00000367469.5:117830|248
LDGREPKR
>FUSION-ENST00000427015.1:73109-ENST00000367469.5:117830|1129
SLSASCR
>FUSION-ENST00000405315.9:13221-ENST00000362079.2:358|2
IRSINHLSSP
>FUSION-ENST00000485798.5:13221-ENST00000362079.2:358|730
LSQEQGREEVR
>ENST00000533608.7|SNV-12306-C-T|4
GDLSCRMHMCFDVYRCGFNPK
>ENST00000227322.8|MNV-83-CC-C|15
MAASGAVEPGPRGLPSPRRPPRPR
>FUSION-ENST00000427015.1:73109-ENST00000367469.5:117830|3816
VSTCCWKNGAIR
>ENST00000625026.1|SNV-988-G-C|6
MFENVTSVLPTRPSSLR
>FUSION-ENST00000556677.1:74324-ENST00000662547.1:26426|18
MDIWGGENFGHSSSPEERSTW
>ENST00000626650.3|SNV-20689-T-A|1
TATPYMSHYRGHWGKSAHQCSK
>FUSION-ENST00000427015.1:73109-ENST00000367469.5:117830|4271
KPRNLVMELCSK
>FUSION-ENST00000427015.1:73109-ENST00000367469.5:117830|3393
EEKCDLYLTERMGLS
>FUSION-ENST00000427015.1:73109-ENST00000367469.5:117830|4100
MKTCYVYMV
>FUSION-ENST00000427015.1:73109-ENST00000367469.5:117830|1486
MLAYCYNC
>FUSION-ENST00000427015.1:73109-ENST00000367469.5:117830|422
PGLPGAQAQAQVQAQAPALTFCK
>FUSION-ENST00000427015.1:73109-ENST00000367469.5:117830|193
MLHNSIAHIQG
>FUSION-ENST00000485798.5:13221-ENST00000362079.2:358|76
AHAYNPSTLGG
>FUSION-ENST00000427015.1:73109-ENST00000367469.5:117830|81
EILQAENGHIWLSQKSCFK
>FUSION-ENST00000427015.1:73109-ENST00000367469.5:117830|1040
TSSDFHCT
>FUSION-ENST00000427015.1:73109-ENST00000367469.5:117830|3670
ESGGQFVR
>ENST00000361924.6|SNV-46087-C-T|3
LQGILSQSQDKLLR
>FUSION-ENST00000427015.1:73109-ENST00000367469.5:117830|3374
GLGSRRALGQAHHYGGSR
>FUSION-ENST00000427015.1:286817-ENST00000367469.5:117830|5
KWCFIFIASGSVDLSGR
>ENST00000545851.5|SNV-187560-G-A|2
SHKHIHTGEKPY
>FUSION-ENST00000405315.9:13221-ENST00000362079.2:358|6
SPTPKHIR
>FUSION-ENST00000485798.5:13221-ENST00000362079.2:358|204
FLLEMGFHHVGQDGLNLLIL
>FUSION-ENST00000427015.1:73109-ENST00000367469.5:117830|2887
LSYSFLSLDQIYMAYSSILPML
>FUSION-ENST00000427015.1:73109-ENST00000367469.5:117830|848
MSENMRRLVFCSCDSLLR
>FUSION-ENST00000427015.1:73109-ENST00000367469.5:117830|4005
MLFSFSKLLWRSFHINT
>FUSION-ENST00000485798.5:13221-ENST00000362079.2:358|530
GGLVSFFFFLRR
>FUSION-ENST00000427015.1:73109-ENST00000367469.5:117830|4178
MTVIHLSEFFTCK
>FUSION-ENST00000556677.1:74324-ENST00000662547.1:26426|15
MPRWTSGGER
>FUSION-ENST00000427015.1:73109-ENST00000367469.5:117830|3091
MAWKFFLYSKVEQW
>FUSION-ENST00000427015.1:73109-ENST00000367469.5:117830|2026
VKNNWHILKN
>FUSION-ENST00000485798.5:13221-ENST00000362079.2:358|648
DGWTGGWMDGR
>FUSION-ENST00000427015.1:73109-ENST00000367469.5:117830|1430
GFSTLHGFRHPLGVLECIPPG
>ENST00000273146.6|SNV-53365-C-T|2
DIILSGHPR
>ENST00000454872.6|SNV-1364449-C-A|1
NILYHIDEKTSR
>FUSION-ENST00000427015.1:73109-ENST00000367469.5:117830|389
MVSWCIFR
>FUSION-ENST00000427015.1:73109-ENST00000367469.5:117830|2316
VRSINLPCHCLWVF
>FUSION-ENST00000427015.1:73109-ENST00000367469.5:117830|2864
RQHNYMLCCLCMH
>FUSION-ENST00000427015.1:73109-ENST00000367469.5:117830|3936
VSAHCNLCFLG
>FUSION-ENST00000427015.1:73109-ENST00000367469.5:117830|3716
FSGCSWIEKFFNYKMLK
>FUSION-ENST00000427015.1:73109-ENST00000367469.5:117830|925
CSMLIPNA
>FUSION-ENST00000427015.1:73109-ENST00000367469.5:117830|2626
SQEVFPVLACSLQIFKYYINLAK
>FUSION-ENST00000427015.1:73109-ENST00000367469.5:117830|3274
NIYVHIFIR
>FUSION-ENST00000427015.1:73109-ENST00000367469.5:117830|2847
YLFIYFAVFKTASFRFL
>FUSION-ENST00000485798.5:13221-ENST00000362079.2:358|273
ELQTFRKVVR
>FUSION-ENST00000427015.1:73109-ENST00000367469.5:117830|1427
RKVGLGEFSPLSGVSQLVGCGTGI
>FUSION-ENST00000427015.1:73109-ENST00000367469.5:117830|3536
QSCSKSLK
>FUSION-ENST00000427015.1:73109-ENST00000367469.5:117830|3021
LAYVNKTYKQN
>FUSION-ENST00000427015.1:73109-ENST00000367469.5:117830|2137
GGWCGWPYVVSLSWECWGRDSGIR
>FUSION-ENST00000427015.1:73109-ENST00000367469.5:117830|1331
KWALTRHQICWLR
>ENST00000395156.7|SNV-18937-G-A|1
ARHAGRK
>FUSION-ENST00000427015.1:73109-ENST00000367469.5:117830|1474
GDYYTCYLSPAPDSKYFEGR
>FUSION-ENST00000427015.1:73109-ENST00000367469.5:117830|1298
YIPLIYIPWVPLGLPSR
>FUSION-ENST00000427015.1:73109-ENST00000367469.5:117830|3493
QAHFLSSFRCLLK
>FUSION-ENST00000427015.1:73109-ENST00000367469.5:117830|1244
TLYHEISCISCRSRK
>FUSION-ENST00000427015.1:73109-ENST00000367469.5:117830|1876
CVCVCVSVCLPVSQK
>ENST00000226207.6|SNV-17900-G-A|1
AHLQTESGEYSRQLDEK
>FUSION-ENST00000427015.1:73109-ENST00000367469.5:117830|2872
MTDFERSDVIGH
>FUSION-ENST00000485798.5:13221-ENST00000362079.2:358|147
AQSRLTATSASR
>ENST00000370571.7|SNV-30969-T-A|2
VNNAILFSIRNK
>FUSION-ENST00000427015.1:73109-ENST00000367469.5:117830|1052
SYSAPPHSFQPILHTSLHNLK
>ENST00000520356.5|SNV-111549-G-A|5
KVYRDLECEYCGK
>FUSION-ENST00000485798.5:13221-ENST00000362079.2:358|207
MLGRLVSNS
>FUSION-ENST00000427015.1:73109-ENST00000367469.5:117830|377
KMIVQGCILLLGCNNNMLQTGWTK
>FUSION-ENST00000427015.1:73109-ENST00000367469.5:117830|12
LASVAPCQPQK
>FUSION-ENST00000427015.1:73109-ENST00000367469.5:117830|2667
MVPLFPSSSRVFFFFFGGDR
>FUSION-ENST00000485798.5:13221-ENST00000362079.2:358|169
MLVFIMVIIVSIR
>FUSION-ENST00000427015.1:73109-ENST00000367469.5:117830|1150
PGTTEPQRGCHR
>FUSION-ENST00000427015.1:73109-ENST00000367469.5:117830|3898
ERLLCSM
>FUSION-ENST00000427015.1:73109-ENST00000367469.5:117830|3722
LVFYTFCHYCEWKIFHYVL
>FUSION-ENST00000427015.1:73109-ENST00000367469.5:117830|51
WVSTDSISFLVRSIR
>ENST00000461624.1|SNV-59071-G-T|5
PEYKMCVHNEK
>FUSION-ENST00000427015.1:73109-ENST00000367469.5:117830|1385
MLKLSSSFPHFTDEK
>ENST00000297350.9|MNV-18940-GG-G|5
DVQMGSSQMRR
>ENST00000200639.9|SNV-20298-G-A|2
IPLNDLFRYNSLSTLEK
>FUSION-ENST00000427015.1:73109-ENST00000367469.5:117830|2109
MNYCFKK
>FUSION-ENST00000427015.1:73109-ENST00000367469.5:117830|4077
YLYQFIAMCILR
>FUSION-ENST00000427015.1:73109-ENST00000367469.5:117830|2467
MLFLLFLIK
>ENST00000558787.1|SNV-113132-C-G|5
MSFRFMKR
>FUSION-ENST00000485798.5:13221-ENST00000362079.2:358|616
MDGWVVGWMGGWMDGR
>FUSION-ENST00000427015.1:73109-ENST00000367469.5:117830|900
AGGSRGQEIETILANMVKPR
>FUSION-ENST00000485798.5:13221-ENST00000362079.2:358|654
MGGWMDG
>FUSION-ENST00000427015.1:73109-ENST00000367469.5:117830|2289
MTEMTTSIAK
>ENST00000356770.8|SNV-121693-G-A|1
CTVLSFK
>FUSION-ENST00000427015.1:73109-ENST00000367469.5:117830|3514
MKLLVIYINATQKK
>FUSION-ENST00000427015.1:73109-ENST00000367469.5:117830|2750
VLKGKCK
>FUSION-ENST00000427015.1:73109-ENST00000367469.5:117830|2344
MAYPACVTILHK
>FUSION-ENST00000427015.1:73109-ENST00000367469.5:117830|1717
MHWNCVIGLFSGIRR
>FUSION-ENST00000427015.1:73109-ENST00000367469.5:117830|1877
MCVCVCVSVCLPVSQK
>ENST00000562197.3|SNV-703-G-A|3
ALGGGAFRGLPTLR
>FUSION-ENST00000485798.5:13221-ENST00000362079.2:358|587
MYGWMGGWMHG
>FUSION-ENST00000427015.1:73109-ENST00000367469.5:117830|821
MNSSFFMAA
>FUSION-ENST00000485798.5:13221-ENST00000362079.2:358|816
VLLGVVV
>FUSION-ENST00000427015.1:73109-ENST00000367469.5:117830|200
HQKILSKDMK
>FUSION-ENST00000427015.1:73109-ENST00000367469.5:117830|3244
MNLCILD
>FUSION-ENST00000485798.5:13221-ENST00000362079.2:358|294
SPEVGNWRLSGQHGETPYLLKILN
>FUSION-ENST00000485798.5:13221-ENST00000362079.2:358|461
GATWLQLCLYLKITK
>FUSION-ENST00000427015.1:73109-ENST00000367469.5:117830|1550
SGNISRNIFESLKPG
>FUSION-ENST00000427015.1:73109-ENST00000367469.5:117830|4309
MGKRLGLAGLPMLTGEHVSLV
>FUSION-ENST00000427015.1:73109-ENST00000367469.5:117830|977
APGYRLVHWKR
>FUSION-ENST00000485798.5:13221-ENST00000362079.2:358|437
MLLWCLLQR
>FUSION-ENST00000427015.1:73109-ENST00000367469.5:117830|3486
GFKEKVTFKPDLEEAIEISR
>FUSION-ENST00000427015.1:73109-ENST00000367469.5:117830|2540
LQSPTSCPGAIRGREGR
>FUSION-ENST00000427015.1:73109-ENST00000367469.5:117830|24
TWKWRNPMLAPR
>FUSION-ENST00000427015.1:73109-ENST00000367469.5:117830|2114
EAGVAGHMW
>FUSION-ENST00000427015.1:73109-ENST00000367469.5:117830|1416
YLQYLGTK
>FUSION-ENST00000427015.1:73109-ENST00000367469.5:117830|467
LLFHIYN
>FUSION-ENST00000380872.9:5134-ENST00000432950.1:6455|4
VSNFNRR
>FUSION-ENST00000427015.1:73109-ENST00000367469.5:117830|3012
NVLTTSEVFKYLKR
>FUSION-ENST00000485798.5:13221-ENST00000362079.2:358|305
QVRPPSPLRNVLKCAWEIAPVFLPA
>ENST00000278616.8|INDEL-85445-T-TA|3
TKETFFR
>ENST00000275493.7|MNV-155755-AGGAATTAAGAGAAGC-A|3
IPVAIKTSPK
>FUSION-ENST00000427015.1:73109-ENST00000367469.5:117830|1355
GAHNEKAR
>FUSION-ENST00000427015.1:73109-ENST00000367469.5:117830|1691
FIVPKIEAK
>FUSION-ENST00000427015.1:73109-ENST00000367469.5:117830|1240
RDHSVYPRVFGGN
>FUSION-ENST00000427015.1:73109-ENST00000367469.5:117830|208
PLAFTLVEIGR
>FUSION-ENST00000485798.5:13221-ENST00000362079.2:358|766
PMDYPCSLGDGRQR
>FUSION-ENST00000427015.1:73109-ENST00000367469.5:117830|799
MGWLGQMVFLVLDP
>FUSION-ENST00000427015.1:73109-ENST00000367469.5:117830|1029
MEKPPKSHIAPGECGCLQR
>FUSION-ENST00000427015.1:73109-ENST00000367469.5:117830|2093
MNESEAHSSIKGDFK
>FUSION-ENST00000427015.1:73109-ENST00000367469.5:117830|702
LSLPPPPTPQQSPECDVPLPVSM
>FUSION-ENST00000427015.1:73109-ENST00000367469.5:117830|4030
GLDDMSPPS
>FUSION-ENST00000427015.1:73109-ENST00000367469.5:117830|740
HHEKSTK
>FUSION-ENST00000427015.1:73109-ENST00000367469.5:117830|508
MQVALPQK
>FUSION-ENST00000427015.1:73109-ENST00000367469.5:117830|3752
LRILCMDNHGIFLSR
>FUSION-ENST00000427015.1:73109-ENST00000367469.5:117830|2582
MKFSRGEHL
>FUSION-ENST00000427015.1:73109-ENST00000367469.5:117830|1213
GLEKHVLLLLHSCQSVK
>FUSION-ENST00000427015.1:73109-ENST00000367469.5:117830|4342
MLNINHSILLVRR
>FUSION-ENST00000427015.1:73109-ENST00000367469.5:117830|3979
CEFLLLFSCPTSFSFSEGNFVK
>ENST00000284548.16|SNV-4427-C-T|3
AEGASASPPSTGTR
>ENST00000327812.12|SNV-4193-T-G|1
QTTPGSWTCCGGTCSPWDSSLWPS
>ENST00000305135.10|SNV-19934-A-C|3
EHDIEVIDQR
>ENST00000524279.1|SNV-3845-G-C|1
VSHKSAFCKIISR
>ENST00000626650.3|SNV-20689-T-A|6
NLLCPFCLKIFKTATPYMSHYR
>ENST00000490885.6|SNV-5066-A-G|7
LLAGLLVVGMFHPQYRR
>ENST00000487169.5|SNV-68802-G-A|2
VTLSSSEDLRMRWK
>FUSION-ENST00000427015.1:73109-ENST00000367469.5:117830|1070
MLEDMKLK
>ENST00000461624.1|SNV-59071-G-T|2
MCVHNEKTS
>FUSION-ENST00000427015.1:73109-ENST00000367469.5:117830|2029
DLALAVLFYRVK
>FUSION-ENST00000427015.1:73109-ENST00000367469.5:117830|3715
FFNYKMLK
>ENST00000498523.1|SNV-180369-G-C|2
LMQSAVKQQR
>ENST00000406974.7|SNV-4193-T-G|1
YGMPSSHSQFMWFFSVYSFLFLY
>ENST00000511853.1|SNV-29868-C-G|4
GSRNLFLTNSPECSNDCEDNPTR
>FUSION-ENST00000427015.1:73109-ENST00000367469.5:117830|3046
MSLFLIYFETLSNLLNHTCR
>FUSION-ENST00000427015.1:73109-ENST00000367469.5:117830|3401
SWCWKRSGCHWEGLEGK
>FUSION-ENST00000427015.1:73109-ENST00000367469.5:117830|2779
KLVRNLLYIVCEAPK
>FUSION-ENST00000427015.1:73109-ENST00000367469.5:117830|359
MILDGAAK
>ENST00000392102.6|SNV-43383-C-T|2
TQAGLFPYPQKPSSSK
>FUSION-ENST00000485798.5:13221-ENST00000362079.2:358|507
QFSCLNLPSSWDYR
>ENST00000373206.5|SNV-47790-T-G|9
FKPTRIIFYRDGVPEGQLPQIR
>FUSION-ENST00000427015.1:73109-ENST00000367469.5:117830|653
QEVSGVTSFQYIVDLCFFFPK
>FUSION-ENST00000427015.1:73109-ENST00000367469.5:117830|2893
EWSKHLFYALANCHTPF
>FUSION-ENST00000427015.1:73109-ENST00000367469.5:117830|3625
MVMLMTQCCAVNVN
>FUSION-ENST00000427015.1:73109-ENST00000367469.5:117830|3328
HFPIRLSYFIRLT
>FUSION-ENST00000427015.1:73109-ENST00000367469.5:117830|614
LPPHLARK
>FUSION-ENST00000427015.1:73109-ENST00000367469.5:117830|2661
MLVRLVLNS
>FUSION-ENST00000427015.1:73109-ENST00000367469.5:117830|3844
MWEQFVAPRNNYR
>FUSION-ENST00000427015.1:73109-ENST00000367469.5:117830|3398
SGCHWEGLEGK
>FUSION-ENST00000427015.1:73109-ENST00000367469.5:117830|2956
LMLYEIITNIYITYLKHYSLL
>ENST00000622132.5|SNV-167328-T-A|5
GRTTIVKAHR
>FUSION-ENST00000427015.1:73109-ENST00000367469.5:117830|2106
KTLPSCR
>FUSION-ENST00000427015.1:73109-ENST00000367469.5:117830|707
MPIFTTLCLGIPSK
>FUSION-ENST00000427015.1:73109-ENST00000367469.5:117830|4118
MVDEFYFLH
>FUSION-ENST00000427015.1:73109-ENST00000367469.5:117830|1191
PAKSEPGAEQ
>ENST00000498595.5|SNV-68802-G-A|1
EIHDKFPE
>FUSION-ENST00000427015.1:73109-ENST00000367469.5:117830|1495
VNCGPKIFNGK
>FUSION-ENST00000485798.5:13221-ENST00000362079.2:358|291
MVVHACNPSCSGG
>FUSION-ENST00000485798.5:13221-ENST00000362079.2:358|181
MAGSHPCSATC
>ENST00000399878.8|SNV-45614-C-A|1
HPSLFQALLEMDMLTVPR
>FUSION-ENST00000427015.1:73109-ENST00000367469.5:117830|1912
MWELWEL
>FUSION-ENST00000427015.1:73109-ENST00000367469.5:117830|722
MYTCAMLVR
>FUSION-ENST00000427015.1:73109-ENST00000367469.5:117830|2666
VPLFPSSSRVFFFFFGGDR
>FUSION-ENST00000427015.1:73109-ENST00000367469.5:117830|3915
MCFLNKT
>FUSION-ENST00000427015.1:73109-ENST00000367469.5:117830|1113
MPRSADTAGQPQLHPGNVK
>FUSION-ENST00000485798.5:13221-ENST00000362079.2:358|336
MCVGDCPSVPPSMI
>FUSION-ENST00000485798.5:13221-ENST00000362079.2:358|466
MGDIIEPAAQFGFGFSK
>ENST00000460191.1|SNV-2799-G-A|4
MMISPTKVQKIY
>FUSION-ENST00000427015.1:73109-ENST00000367469.5:117830|4278
NEEKWLISISICKK
>FUSION-ENST00000427015.1:73109-ENST00000367469.5:117830|2589
MQLASDTSVVLWSLQCNQSIFR
>FUSION-ENST00000427015.1:73109-ENST00000367469.5:117830|3629
MCSPCLCGAHQFSPR
>FUSION-ENST00000427015.1:73109-ENST00000367469.5:117830|2146
QGLSVERYQMKR
>ENST00000410059.6|SNV-1393872-A-G|3
GYGGCIASMILK
>FUSION-ENST00000427015.1:73109-ENST00000367469.5:117830|1703
YHIPLHT
>FUSION-ENST00000427015.1:73109-ENST00000367469.5:117830|3881
MSISFSFKSAALVPNK
>FUSION-ENST00000427015.1:73109-ENST00000367469.5:117830|1689
IEAKINVSLINSLIGTMLK
>FUSION-ENST00000427015.1:73109-ENST00000367469.5:117830|2627
MSQEVFPVLACSLQIFKYYINLAK
>FUSION-ENST00000427015.1:73109-ENST00000367469.5:117830|181
LTQLNDLWTNGSFQ
>FUSION-ENST00000427015.1:73109-ENST00000367469.5:117830|2639
MWLSKAVNFSEFYVSSLEMR
>ENST00000520356.5|SNV-111549-G-A|1
DLECEYCGKLFWYQVHFDMHVR
>FUSION-ENST00000427015.1:73109-ENST00000367469.5:117830|293
PGIVTGAGDSMMNKTGK
>FUSION-ENST00000427015.1:73109-ENST00000367469.5:117830|2199
FPQYPPSTLSTLLS
>FUSION-ENST00000427015.1:73109-ENST00000367469.5:117830|45
MTIFLFKYLSKFTFFLD
>FUSION-ENST00000427015.1:73109-ENST00000367469.5:117830|387
MVSWCIFRTSVEK
>FUSION-ENST00000427015.1:73109-ENST00000367469.5:117830|3855
LFFYSFLTSVSLLRIEES
>FUSION-ENST00000427015.1:73109-ENST00000367469.5:117830|2469
LIGIYFPK
>ENST00000491055.5|SNV-46242-G-T|2
SQKYGYKSFSSLS
>FUSION-ENST00000485798.5:13221-ENST00000362079.2:358|689
NECMHGR
>FUSION-ENST00000427015.1:73109-ENST00000367469.5:117830|468
MLLFHIYN
>FUSION-ENST00000427015.1:73109-ENST00000367469.5:117830|2546
ISLSVRSLRQ
>FUSION-ENST00000485798.5:13221-ENST00000362079.2:358|540
AGRAEFRGGLVSFFFFLR
>FUSION-ENST00000427015.1:73109-ENST00000367469.5:117830|2851
YSFVKYLFIYFAVFKTASFR
>FUSION-ENST00000427015.1:73109-ENST00000367469.5:117830|658
VRVIFFCGFLHIKWK
>FUSION-ENST00000485798.5:13221-ENST00000362079.2:358|649
MDGWTGGWMDGR
>FUSION-ENST00000427015.1:73109-ENST00000367469.5:117830|4175
FFFFFLEICFLVLKICNR
>FUSION-ENST00000427015.1:73109-ENST00000367469.5:117830|130
LRGKTCALISK
>FUSION-ENST00000427015.1:73109-ENST00000367469.5:117830|4014
QNTVGLSACLLELLK
>FUSION-ENST00000427015.1:73109-ENST00000367469.5:117830|937
MLVRLVSNS
>FUSION-ENST00000427015.1:73109-ENST00000367469.5:117830|2488
ATVPASGGMMFKDFKFEFR
>FUSION-ENST00000427015.1:73109-ENST00000367469.5:117830|772
LIMINEK
>FUSION-ENST00000427015.1:73109-ENST00000367469.5:117830|3132
MQLNYWKQLEDFGSCF
>FUSION-ENST00000427015.1:73109-ENST00000367469.5:117830|893
MAGTQEAELAVSR
>FUSION-ENST00000427015.1:73109-ENST00000367469.5:117830|2413
NFCDLLKYCFLIV
>FUSION-ENST00000427015.1:73109-ENST00000367469.5:117830|1573
SDTVKSLWCIK
>FUSION-ENST00000485798.5:13221-ENST00000362079.2:358|71
MTLCLSPGHPGPCPVRRSPS
>FUSION-ENST00000380872.9:5134-ENST00000432950.1:6455|8
DAGLAKSIR
>FUSION-ENST00000427015.1:73109-ENST00000367469.5:117830|3500
MNTDLAILQMQAHFLSSFR
>FUSION-ENST00000427015.1:73109-ENST00000367469.5:117830|4320
THMLFDGEETR
>FUSION-ENST00000427015.1:73109-ENST00000367469.5:117830|1765
EIHEVHSFK
>FUSION-ENST00000427015.1:73109-ENST00000367469.5:117830|3399
RSGCHWEGLEGKL
>FUSION-ENST00000427015.1:73109-ENST00000367469.5:117830|2854
MYSFVKYLFIYFAVFK
>FUSION-ENST00000485798.5:13221-ENST00000362079.2:358|638
DGWVDEWMDGWIDGWMDG
>FUSION-ENST00000427015.1:73109-ENST00000367469.5:117830|434
MKVFQSVNEN
>FUSION-ENST00000427015.1:73109-ENST00000367469.5:117830|513
LAVDKITKLLLFL
>FUSION-ENST00000485798.5:13221-ENST00000362079.2:358|790
AKPHLYQKCRN
>ENST00000491136.6|SNV-7473-G-A|6
MSALPSNIKMLFEHTEQDRK
>ENST00000464322.5|INDEL-11796-C-CA|2
ESQVNFQEGQLNSGKKTNR
>ENST00000227322.8|MNV-83-CC-C|8
RLPLITCSGPSAPRTR
>FUSION-ENST00000485798.5:13221-ENST00000362079.2:358|320
IPVSRGR
>ENST00000297866.9|SNV-48078-A-T|4
AATIRSIDHHK
>FUSION-ENST00000427015.1:73109-ENST00000367469.5:117830|1587
GHLDTNIDRRK
>ENST00000454193.5|INDEL-1191-T-TA|24
LPHTTEKSLEPRPR
>FUSION-ENST00000485798.5:13221-ENST00000362079.2:358|659
GGWMSGWMDGWVDGSMGGWMDG
>FUSION-ENST00000427015.1:73109-ENST00000367469.5:117830|371
MLQTGWTKTQK
>FUSION-ENST00000427015.1:73109-ENST00000367469.5:117830|2271
ALQPRRWELSLK
>FUSION-ENST00000427015.1:73109-ENST00000367469.5:117830|276
NLEIWTR
>FUSION-ENST00000556677.1:74324-ENST00000662547.1:26426|7
ILGIQAALR
>FUSION-ENST00000427015.1:73109-ENST00000367469.5:117830|819
MAGSNGISSSR
>FUSION-ENST00000427015.1:73109-ENST00000367469.5:117830|1152
PGTTEPQR
>ENST00000649842.1|SNV-25568-G-A|2
RLWEVASLGTRPVSAVPSVGK
>FUSION-ENST00000485798.5:13221-ENST00000362079.2:358|547
DGWMDRWVDGWAGG
>FUSION-ENST00000427015.1:73109-ENST00000367469.5:117830|3586
ISSCLKLEWIGVDSAFLSKP
>FUSION-ENST00000427015.1:73109-ENST00000367469.5:117830|4179
IMTVIHLSEFFTCK
>FUSION-ENST00000427015.1:73109-ENST00000367469.5:117830|3261
ARLFHFRNSNK
>FUSION-ENST00000427015.1:73109-ENST00000367469.5:117830|1102
GHCCHCWHIFAAFIALN
>FUSION-ENST00000427015.1:73109-ENST00000367469.5:117830|1594
MTHVLRRR
>FUSION-ENST00000427015.1:73109-ENST00000367469.5:117830|594
SFWYQCR
>ENST00000320002.3|SNV-826-C-G|2
FISVFYTMVTPTLNPIIYTLR
>FUSION-ENST00000427015.1:73109-ENST00000367469.5:117830|2300
DFRLFNHSNFHSHLHDYR
>ENST00000297350.9|MNV-18940-GG-G|3
RHLKHPVENTQIAVSLVSC
>FUSION-ENST00000485798.5:13221-ENST00000362079.2:358|195
FFFCLYVCIYFIYLFFRR
>FUSION-ENST00000427015.1:73109-ENST00000367469.5:117830|3319
GDLIYTCYLSSSTILFK
>FUSION-ENST00000427015.1:73109-ENST00000367469.5:117830|3994
TFWFPSACK
>ENST00000454784.9|SNV-53946-G-A|1
LLHCRTVGVQ
>FUSION-ENST00000427015.1:73109-ENST00000367469.5:117830|2392
LSVLFHSLIHPVFT
>FUSION-ENST00000427015.1:73109-ENST00000367469.5:117830|3696
YQIHEKYN
>FUSION-ENST00000427015.1:73109-ENST00000367469.5:117830|2711
IYQLITLENLMNLSEYHYPYM
>ENST00000227322.8|MNV-83-CC-C|3
TRSSSPPRSSR
>ENST00000570827.6|SNV-35595-T-G|8
SFFDEEDR
>FUSION-ENST00000556677.1:74324-ENST00000662547.1:26426|19
DIWGGENFGHSSSPEER
>FUSION-ENST00000485798.5:13221-ENST00000362079.2:358|666
MDGWMGGWMDGR
>FUSION-ENST00000427015.1:73109-ENST00000367469.5:117830|1990
MICIQLEGSFYFD
>FUSION-ENST00000485798.5:13221-ENST00000362079.2:358|259
APVSSCHNTQALPVPPLPR
>FUSION-ENST00000427015.1:73109-ENST00000367469.5:117830|2509
MPVILALWEAK
>FUSION-ENST00000427015.1:73109-ENST00000367469.5:117830|1802
WPTKRGIQAPSTFNFLEK
>ENST00000484882.1|SNV-94254-C-T|1
TVLWPLPVPMQLSF
>FUSION-ENST00000485798.5:13221-ENST00000362079.2:358|573
DEWVDAWMDGWLDGWIKV
>FUSION-ENST00000427015.1:73109-ENST00000367469.5:117830|3045
SLFLIYFETLSNLLNHTCR
>FUSION-ENST00000427015.1:73109-ENST00000367469.5:117830|3121
CYTLAGGK
>FUSION-ENST00000485798.5:13221-ENST00000362079.2:358|441
LSVAAPPLTSYGASPHR
>FUSION-ENST00000427015.1:73109-ENST00000367469.5:117830|3856
LFFYSFLTSVSLLR
>FUSION-ENST00000427015.1:73109-ENST00000367469.5:117830|1920
TIRSCETYSLS
>FUSION-ENST00000427015.1:73109-ENST00000367469.5:117830|2425
LHFSFLDNEQKFL
>FUSION-ENST00000427015.1:73109-ENST00000367469.5:117830|1399
EIFEENVSRLIS
>ENST00000261499.10|SNV-34738-C-T|3
VVAQGEGREVTCVR
>FUSION-ENST00000427015.1:73109-ENST00000367469.5:117830|1511
SHKGNTQVITAGIHSCL
>FUSION-ENST00000427015.1:73109-ENST00000367469.5:117830|1278
SSSKLTAK
>ENST00000302328.8|SNV-125124-T-G|1
DPWNWLDSSVIGIAIVSYIPGITIK
>FUSION-ENST00000427015.1:73109-ENST00000367469.5:117830|210
SLGGMPLAFTLVEIGRHQKILSK
>FUSION-ENST00000427015.1:73109-ENST00000367469.5:117830|1207
FLLLLWRSE
>FUSION-ENST00000485798.5:13221-ENST00000362079.2:358|304
MVKPHIC
>FUSION-ENST00000427015.1:73109-ENST00000367469.5:117830|3685
LNSNNNTDFSYLVLGSLALTEIP
>ENST00000558014.5|SNV-577096-C-A|3
QQDREKCAMK
>FUSION-ENST00000427015.1:73109-ENST00000367469.5:117830|2160
LRMEERGGAR
>ENST00000278616.8|INDEL-85445-T-TA|1
ETFFRNNF
>FUSION-ENST00000427015.1:73109-ENST00000367469.5:117830|3703
FFFPGLIKARYSNLTIVK
>FUSION-ENST00000427015.1:73109-ENST00000367469.5:117830|355
MILDGAAKGGLKEK
>FUSION-ENST00000427015.1:73109-ENST00000367469.5:117830|4215
KLEKNVNIR
>FUSION-ENST00000427015.1:73109-ENST00000367469.5:117830|4338
RTLIIKTTLCVCLFIYLFI
>ENST00000639128.1|SNV-96144-T-C|8
MRLISMACRPLSGPYEGWLTPLRFR
>FUSION-ENST00000427015.1:73109-ENST00000367469.5:117830|668
MPICLFLQHCVLGYPVSFNYYR
>FUSION-ENST00000427015.1:73109-ENST00000367469.5:117830|1914
TCGNYGSYNSRFGWGHSLTISDSPR
>ENST00000261499.10|SNV-34738-C-T|2
EVTCVRSQGFVTLLFNVVTK
>FUSION-ENST00000427015.1:73109-ENST00000367469.5:117830|3003
YVSIHLKITNILHGYFFTTLSVILK
>FUSION-ENST00000427015.1:73109-ENST00000367469.5:117830|2803
MKDVVTPVECFWLSLTFSSLK
>FUSION-ENST00000485798.5:13221-ENST00000362079.2:358|222
RAVSVCWQR
>FUSION-ENST00000427015.1:73109-ENST00000367469.5:117830|3326
AFTPLRGGGGSRIMCNLW
>FUSION-ENST00000427015.1:73109-ENST00000367469.5:117830|41
GTYGYHR
>FUSION-ENST00000427015.1:73109-ENST00000367469.5:117830|2483
DFKFEFR
>FUSION-ENST00000427015.1:73109-ENST00000367469.5:117830|3141
PGKYFIEYQPL
>FUSION-ENST00000427015.1:73109-ENST00000367469.5:117830|882
VRLIRGTNILSK
>FUSION-ENST00000485798.5:13221-ENST00000362079.2:358|640
GGWMDGWVDEWMDGWIDGWMDG
>ENST00000625026.1|SNV-988-G-C|1
FENVTSVLPTRPSSLRLRL
>FUSION-ENST00000427015.1:73109-ENST00000367469.5:117830|4256
MGESVQMK
>ENST00000278616.8|INDEL-85445-T-TA|4
NNACCCGLHEKTKETFFR
>FUSION-ENST00000427015.1:73109-ENST00000367469.5:117830|2462
SDFIMIVWSWFLCK
>FUSION-ENST00000427015.1:73109-ENST00000367469.5:117830|3272
NIYVHIFIRSHFTFF
>FUSION-ENST00000427015.1:73109-ENST00000367469.5:117830|16
HFSCGPRSKSR
>FUSION-ENST00000427015.1:73109-ENST00000367469.5:117830|2718
MERVSSER
>FUSION-ENST00000427015.1:73109-ENST00000367469.5:117830|3467
EIATSKAHV
>FUSION-ENST00000427015.1:73109-ENST00000367469.5:117830|129
GKTCALISK
>FUSION-ENST00000427015.1:73109-ENST00000367469.5:117830|3763
ENFPLCVVIIIK
>FUSION-ENST00000427015.1:73109-ENST00000367469.5:117830|4143
YLGFWSFLQLEKKILK
>FUSION-ENST00000360689.9:151175-ENST00000553669.1:82404|19
MAESLRVATR
>FUSION-ENST00000427015.1:73109-ENST00000367469.5:117830|393
WRVNMVSWCIFRTSVEK
>FUSION-ENST00000427015.1:73109-ENST00000367469.5:117830|1167
YVDKWRVSK
>FUSION-ENST00000427015.1:73109-ENST00000367469.5:117830|1509
MSGLANLLR
>FUSION-ENST00000427015.1:73109-ENST00000367469.5:117830|2524
MGGCLQSFTSDSR
>FUSION-ENST00000427015.1:73109-ENST00000367469.5:117830|1704
MYHIPLHT
>FUSION-ENST00000427015.1:73109-ENST00000367469.5:117830|2250
MENFLNSFVL
>ENST00000423565.5|SNV-1880-G-A|1
LFSHLEDIYRPTIHKLKTSLFR
>FUSION-ENST00000427015.1:73109-ENST00000367469.5:117830|1257
SVFLLLCICGIN
>FUSION-ENST00000427015.1:73109-ENST00000367469.5:117830|1132
MIVYQITIINTYICLHVHR
>FUSION-ENST00000485798.5:13221-ENST00000362079.2:358|345
DRQGGVGKGGLTPGLQVVVC
>FUSION-ENST00000427015.1:73109-ENST00000367469.5:117830|1723
VKIYYCLR
>FUSION-ENST00000485798.5:13221-ENST00000362079.2:358|236
MDLPSPLECHLLRVSPPRLSCVK
>FUSION-ENST00000427015.1:73109-ENST00000367469.5:117830|1512
MSHKGNTQVITAGIHSCL
>FUSION-ENST00000427015.1:73109-ENST00000367469.5:117830|3584
MCYHSLVIFR
>FUSION-ENST00000427015.1:73109-ENST00000367469.5:117830|1050
LQGAYSFPRLYPLLVGQF
>ENST00000633556.3|SNV-160063-C-T|1
CASAEQSVLFK
>FUSION-ENST00000427015.1:73109-ENST00000367469.5:117830|50
WVSTDSISFLVRSIRLPTF
>FUSION-ENST00000427015.1:73109-ENST00000367469.5:117830|3395
EEKCDLYLTER
>FUSION-ENST00000427015.1:73109-ENST00000367469.5:117830|1805
MGFHCVSQDGLDLLTS
>ENST00000456806.3|MNV-32858-CAAG-C|2
HRIHMEVRPYK
>FUSION-ENST00000427015.1:73109-ENST00000367469.5:117830|1056
MRLQGAYSFPR
>FUSION-ENST00000485798.5:13221-ENST00000362079.2:358|707
EVKNVYIYIYV
>ENST00000483754.1|SNV-148867-T-C|2
FISSPKFPGTR
>FUSION-ENST00000427015.1:73109-ENST00000367469.5:117830|274
NLEIWTRNK
>FUSION-ENST00000427015.1:73109-ENST00000367469.5:117830|2443
GCDRLVVSLPSSHMK
>FUSION-ENST00000427015.1:73109-ENST00000367469.5:117830|575
LDPYLFSIPR
>FUSION-ENST00000427015.1:73109-ENST00000367469.5:117830|472
SLSYIPICSK
>FUSION-ENST00000427015.1:73109-ENST00000367469.5:117830|3063
ALLSFLDLYLRK
>FUSION-ENST00000485798.5:13221-ENST00000362079.2:358|120
FGHKAKPRFER
>FUSION-ENST00000427015.1:73109-ENST00000367469.5:117830|94
VITEKLF
>FUSION-ENST00000427015.1:73109-ENST00000367469.5:117830|2861
LCCLCMH
>FUSION-ENST00000427015.1:73109-ENST00000367469.5:117830|3739
MNIFSLTMC
>FUSION-ENST00000427015.1:73109-ENST00000367469.5:117830|2751
GLAWKVLKGK
>FUSION-ENST00000427015.1:73109-ENST00000367469.5:117830|4279
NEEKWLISISICK
>FUSION-ENST00000427015.1:73109-ENST00000367469.5:117830|3797
MNQHFLASDFSSTASLPLSAFLELK
>FUSION-ENST00000427015.1:73109-ENST00000367469.5:117830|634
MRVKLYMK
>FUSION-ENST00000427015.1:73109-ENST00000367469.5:117830|1838
SGWARYLSYK
>ENST00000361924.6|SNV-46087-C-T|4
KLQGILSQSQDKLLR
>FUSION-ENST00000427015.1:73109-ENST00000367469.5:117830|2600
QKGVCPACAVFGK
>FUSION-ENST00000427015.1:73109-ENST00000367469.5:117830|3157
LYFHFYVLLDLIS
>FUSION-ENST00000427015.1:73109-ENST00000367469.5:117830|223
MREMLLLFPFYR
>FUSION-ENST00000427015.1:73109-ENST00000367469.5:117830|984
MAKPCFY
>FUSION-ENST00000427015.1:73109-ENST00000367469.5:117830|599
KLPSKILN
>FUSION-ENST00000427015.1:73109-ENST00000367469.5:117830|748
RIHRHHEK
>FUSION-ENST00000427015.1:73109-ENST00000367469.5:117830|2496
MKTLVHNKATVPASGGMMFK
>ENST00000275493.7|MNV-155755-AGGAATTAAGAGAAGC-A|1
TSPKANK
>ENST00000268251.13|SNV-94353-A-G|3
ENQREEARCLEEVEDLIVK
>ENST00000466182.5|SNV-1880-G-A|1
TWLPFGIIGATWSVGSSATWR
>ENST00000378330.7|SNV-207546-C-A|2
SSDKQHPERK
>FUSION-ENST00000427015.1:73109-ENST00000367469.5:117830|1688
INVSLINSLIGTMLK
>ENST00000339553.9|SNV-28784-C-G|1
QIQEEPLDSLSSCVRK
>ENST00000367755.9|SNV-16781-G-T|2
TFLSSVNK
>FUSION-ENST00000427015.1:73109-ENST00000367469.5:117830|2024
NNWHILKN
>FUSION-ENST00000427015.1:73109-ENST00000367469.5:117830|77
MPTSFAISLVYYCYDLVF
>FUSION-ENST00000427015.1:73109-ENST00000367469.5:117830|1124
VPAGQHGLPLAPPRPPSCARHPPK
>FUSION-ENST00000427015.1:73109-ENST00000367469.5:117830|1263
MQRFSNSCMSSLR
>ENST00000271332.4|SNV-1014-C-A|2
EGERSPEESLGGR
>FUSION-ENST00000427015.1:73109-ENST00000367469.5:117830|1738
HILSPVTMAVGTEK
>FUSION-ENST00000427015.1:73109-ENST00000367469.5:117830|1321
MIFCYSRLK
>FUSION-ENST00000485798.5:13221-ENST00000362079.2:358|506
QFSCLNLPSSWDYRR
>FUSION-ENST00000427015.1:73109-ENST00000367469.5:117830|940
TITELPPIGYCYPSR
>FUSION-ENST00000427015.1:73109-ENST00000367469.5:117830|3112
VGLILYVSYFAWITFLHCLMSNVK
>FUSION-ENST00000427015.1:73109-ENST00000367469.5:117830|3778
TCFFSFFFFR
>FUSION-ENST00000427015.1:73109-ENST00000367469.5:117830|2129
AEINLACLGNRKEAGVAGHMW
>ENST00000376406.8|SNV-14273-C-T|1
ICRTVKFLCALGR
>FUSION-ENST00000485798.5:13221-ENST00000362079.2:358|701
MYIYIYMFNRQGLVLVPR
>FUSION-ENST00000485798.5:13221-ENST00000362079.2:358|215
CPFLPGNPTPS
>FUSION-ENST00000427015.1:73109-ENST00000367469.5:117830|2992
AEKHMMTNSTVW
>ENST00000284548.16|SNV-4427-C-T|1
AEGASASPPSTGTRTCTVTEGKHAR
>FUSION-ENST00000427015.1:73109-ENST00000367469.5:117830|3086
MLKTCFIDFVWFVVISSGR
>FUSION-ENST00000427015.1:73109-ENST00000367469.5:117830|932
FSTESLREMNNPGR
>FUSION-ENST00000485798.5:13221-ENST00000362079.2:358|182
VFGCPMAGSHPCSATC
>ENST00000510329.1|SNV-50-G-A|6
GGAEPAPGRQVFRGAGLADR
>FUSION-ENST00000427015.1:73109-ENST00000367469.5:117830|2354
TRRFMSVVDS
>ENST00000490213.5|SNV-167812-G-A|2
SFVGNWNHPRK
>FUSION-ENST00000485798.5:13221-ENST00000362079.2:358|770
AQPCACPMPMDYPCSLGDGRQR
>ENST00000574735.1|SNV-16710-C-A|3
TPLHLKLPLR
>FUSION-ENST00000427015.1:73109-ENST00000367469.5:117830|1330
WALTRHQICWLR
>FUSION-ENST00000427015.1:73109-ENST00000367469.5:117830|2281
TTSIAKEEGFNR
>ENST00000227322.8|MNV-83-CC-C|5
LPLITCSGPSAPRTRSSSPPR
>FUSION-ENST00000427015.1:73109-ENST00000367469.5:117830|1858
ISAHCNLCLPGSSDSPTSASR
>FUSION-ENST00000427015.1:73109-ENST00000367469.5:117830|1788
HNSIKLCSSLIISLMKK
>ENST00000487943.5|SNV-98918-T-C|3
KGALFHLQNFLEREQIF
>FUSION-ENST00000427015.1:73109-ENST00000367469.5:117830|3025
MLAYVNK
>FUSION-ENST00000485798.5:13221-ENST00000362079.2:358|717
WIMWDLVR
>FUSION-ENST00000427015.1:73109-ENST00000367469.5:117830|1107
SADTAGQPQLHPGNVKLLPCQLIRR
>ENST00000382909.5|INDEL-38551-A-AA|1
DFTATAFSRMWHGYITDPR
>FUSION-ENST00000427015.1:73109-ENST00000367469.5:117830|3910
KFATSMDSSFRER
>FUSION-ENST00000427015.1:73109-ENST00000367469.5:117830|2080
FECETFYSQR
>FUSION-ENST00000427015.1:73109-ENST00000367469.5:117830|2307
MWWKEQSTL
>ENST00000461624.1|SNV-59071-G-T|4
PEYKMCVHNEKTS
>FUSION-ENST00000427015.1:73109-ENST00000367469.5:117830|251
MLDGREPK
>FUSION-ENST00000485798.5:13221-ENST00000362079.2:358|421
MLPRLILR
>FUSION-ENST00000427015.1:73109-ENST00000367469.5:117830|4190
AETLCLLKKK
>FUSION-ENST00000427015.1:73109-ENST00000367469.5:117830|2419
NRNFCDLLKYCFLIV
>ENST00000641334.1|SNV-27924-C-T|3
PVSSSTMAPSSKR
>FUSION-ENST00000427015.1:73109-ENST00000367469.5:117830|3726
INLTNSIENSLGDFVAVCIEYINKF
>ENST00000570827.6|SNV-35595-T-G|2
EIMCMPFK
>FUSION-ENST00000427015.1:73109-ENST00000367469.5:117830|1620
PIKGNFCQK
>FUSION-ENST00000427015.1:73109-ENST00000367469.5:117830|929
EMNNPGR
>FUSION-ENST00000427015.1:73109-ENST00000367469.5:117830|3439
GQIKIKLAYK
>FUSION-ENST00000380872.9:5134-ENST00000432950.1:6455|14
DENGKILFDTVDLCATWEALEK
>FUSION-ENST00000427015.1:73109-ENST00000367469.5:117830|830
NNVFYRK
>FUSION-ENST00000427015.1:73109-ENST00000367469.5:117830|1981
YVYMFLNYD
>ENST00000466727.1|INDEL-25541-C-CAA|4
KGSSWGLAAKAK
>FUSION-ENST00000485798.5:13221-ENST00000362079.2:358|123
MRFGHKAKPR
>FUSION-ENST00000485798.5:13221-ENST00000362079.2:358|326
TESRPPG
>FUSION-ENST00000427015.1:73109-ENST00000367469.5:117830|1117
RDSCLFLAPKSTGMPR
>FUSION-ENST00000427015.1:73109-ENST00000367469.5:117830|2823
YICAHMHTFFKPYK
>FUSION-ENST00000427015.1:73109-ENST00000367469.5:117830|1099
MWWCLEAWRCQEPQSPR
>FUSION-ENST00000427015.1:73109-ENST00000367469.5:117830|2609
NQGQCHRKFFQS
>FUSION-ENST00000427015.1:73109-ENST00000367469.5:117830|1437
MENLLFILPVSFIK
>FUSION-ENST00000427015.1:73109-ENST00000367469.5:117830|3628
CSPCLCGAHQFSPR
>ENST00000532811.1|SNV-18363-A-C|1
IWTHRQKYQK
>FUSION-ENST00000485798.5:13221-ENST00000362079.2:358|543
WVDGWAGG
>FUSION-ENST00000427015.1:73109-ENST00000367469.5:117830|2508
PVILALWEAK
>FUSION-ENST00000427015.1:73109-ENST00000367469.5:117830|3223
MFILDSIWK
>FUSION-ENST00000427015.1:73109-ENST00000367469.5:117830|3061
KAKPCNFLFNECTCILKIK
>FUSION-ENST00000427015.1:73109-ENST00000367469.5:117830|2343
AYPACVTILHK
>FUSION-ENST00000427015.1:73109-ENST00000367469.5:117830|532
KNQFSSSKDETTK
>ENST00000490213.5|SNV-167812-G-A|6
FTAQCCPWPPVPPPPTPHKSR
>ENST00000421412.5|SNV-3835-G-T|5
HKIPAPAQR
>FUSION-ENST00000427015.1:73109-ENST00000367469.5:117830|3889
KTAFISLYISIRALG
>FUSION-ENST00000427015.1:73109-ENST00000367469.5:117830|960
STSFFSCYCFNWV
>FUSION-ENST00000427015.1:73109-ENST00000367469.5:117830|234
QPGVLRKGSDYSVLCFGT
>FUSION-ENST00000427015.1:73109-ENST00000367469.5:117830|3111
MSNVKNLFHR
>ENST00000487943.5|SNV-98918-T-C|4
MKGALFHLQNFLEREQIF
>ENST00000367424.4|SNV-10747-C-G|3
GWSTPPKCRSTDCTGK
>FUSION-ENST00000427015.1:73109-ENST00000367469.5:117830|4267
NAHRCIR
>FUSION-ENST00000427015.1:73109-ENST00000367469.5:117830|2048
SEREFSPVFYVLNPCFLSIK
>FUSION-ENST00000427015.1:73109-ENST00000367469.5:117830|4126
MILQGASFFILYR
>FUSION-ENST00000427015.1:73109-ENST00000367469.5:117830|1719
MHWNCVIGLFSGIR
>FUSION-ENST00000427015.1:73109-ENST00000367469.5:117830|3296
GVHGRGKGFLTVLL
>FUSION-ENST00000427015.1:73109-ENST00000367469.5:117830|1283
QSIFFSK
>ENST00000297350.9|MNV-18940-GG-G|11
SCPPGFEWCK
>ENST00000258411.8|SNV-12166-G-A|3
ASPTDLVYFEK
>ENST00000415922.7|SNV-21613-G-T|3
KFYTCDICGKNFGHSSDLLVHQR
>FUSION-ENST00000427015.1:73109-ENST00000367469.5:117830|3504
SIPLVYY
>FUSION-ENST00000427015.1:73109-ENST00000367469.5:117830|890
AGTQEAELAVSRDSATALQPGR
>FUSION-ENST00000427015.1:73109-ENST00000367469.5:117830|4088
FSRLGLPSSWDYR
>ENST00000282251.9|SNV-121171-G-A|1
LDCIFLETNMSMKK
>FUSION-ENST00000427015.1:73109-ENST00000367469.5:117830|623
FKRFSPFSLLSSWDYR
>FUSION-ENST00000427015.1:73109-ENST00000367469.5:117830|3896
MLLPSMKTAFISLYISIR
>FUSION-ENST00000427015.1:73109-ENST00000367469.5:117830|1097
CQEPQSPR
>FUSION-ENST00000427015.1:73109-ENST00000367469.5:117830|1266
KYVLRCVFR
>FUSION-ENST00000485798.5:13221-ENST00000362079.2:358|63
KSSSATR
>FUSION-ENST00000427015.1:73109-ENST00000367469.5:117830|3456
KYRIEGGGVR
>FUSION-ENST00000485798.5:13221-ENST00000362079.2:358|609
DGWVDGWMGGWMDGWVGGWMDG
>FUSION-ENST00000427015.1:73109-ENST00000367469.5:117830|2151
QDALWNSWAELEELGG
>FUSION-ENST00000485798.5:13221-ENST00000362079.2:358|405
DPPHLAPK
>FUSION-ENST00000427015.1:73109-ENST00000367469.5:117830|775
NVYDVPIQKLIMINEK
>FUSION-ENST00000427015.1:73109-ENST00000367469.5:117830|855
HLALGISPNAIPPPSPHPTTVPR
>FUSION-ENST00000427015.1:73109-ENST00000367469.5:117830|528
DETTKQDIELEIK
>FUSION-ENST00000427015.1:73109-ENST00000367469.5:117830|2201
DLPCPQQTG
>FUSION-ENST00000427015.1:73109-ENST00000367469.5:117830|4133
IFPLKECFHCIFYCIAFTVFR
>FUSION-ENST00000427015.1:73109-ENST00000367469.5:117830|2200
MFPQYPPSTLSTLLS
>FUSION-ENST00000427015.1:73109-ENST00000367469.5:117830|2298
DFRLFNHSNFHSHLHDYRK
>FUSION-ENST00000427015.1:73109-ENST00000367469.5:117830|2972
TTVENAHDDFEIILTSWVIR
>FUSION-ENST00000485798.5:13221-ENST00000362079.2:358|674
GSWMDGRVDGWVGG
>FUSION-ENST00000427015.1:73109-ENST00000367469.5:117830|639
MPSSSIHTLHKQFPLLK
>FUSION-ENST00000427015.1:73109-ENST00000367469.5:117830|1960
MDSHFHMAEEASPSWRKTK
>FUSION-ENST00000427015.1:73109-ENST00000367469.5:117830|3847
LCLSEIERLKK
>FUSION-ENST00000427015.1:73109-ENST00000367469.5:117830|3674
TWYLFTVVQWLC
>FUSION-ENST00000427015.1:73109-ENST00000367469.5:117830|1133
DLPPSTPRSLSASCR
>FUSION-ENST00000427015.1:73109-ENST00000367469.5:117830|264
SNFGLQKNNLGDVGMLMIFK
>FUSION-ENST00000427015.1:73109-ENST00000367469.5:117830|3205
IISWNYIF
>FUSION-ENST00000485798.5:13221-ENST00000362079.2:358|103
ATSGCAR
>FUSION-ENST00000485798.5:13221-ENST00000362079.2:358|469
MPDHTGFFKGATWLQLCLYLKITK
>FUSION-ENST00000427015.1:73109-ENST00000367469.5:117830|1591
RGHLDTNIDR
>FUSION-ENST00000485798.5:13221-ENST00000362079.2:358|646
DGWTGGWMDGRVDGWVGG
>FUSION-ENST00000427015.1:73109-ENST00000367469.5:117830|4287
MEMNEEAKS
>FUSION-ENST00000427015.1:73109-ENST00000367469.5:117830|2958
ITPRLMLYEIITNIYITYLKHYSLL
>FUSION-ENST00000427015.1:73109-ENST00000367469.5:117830|3290
MRYTCHTINCTYSK
>ENST00000380913.8|SNV-87224-A-G|1
VEEGSKAAAVDK
>FUSION-ENST00000427015.1:73109-ENST00000367469.5:117830|2511
AVCCRAPRPALGQ
>FUSION-ENST00000427015.1:73109-ENST00000367469.5:117830|1791
IPTCNYCPNPSHCIR
>FUSION-ENST00000427015.1:73109-ENST00000367469.5:117830|3966
LVIPATWEAEAGE
>FUSION-ENST00000427015.1:73109-ENST00000367469.5:117830|1326
HQICWLRLPSLWNYKK
>ENST00000370898.7|SNV-7608-G-A|1
EQIFLEISLKNSLM
>FUSION-ENST00000427015.1:73109-ENST00000367469.5:117830|2514
KIHKAVCCR
>FUSION-ENST00000427015.1:73109-ENST00000367469.5:117830|478
PLLAQFA
>FUSION-ENST00000427015.1:73109-ENST00000367469.5:117830|263
MSNFGLQKNNLGDVGMLMIFKAMR
>ENST00000380913.8|SNV-87224-A-G|4
GGREHGEPLVITKVEEGSK
>FUSION-ENST00000485798.5:13221-ENST00000362079.2:358|672
DGRVDGWVGG
>FUSION-ENST00000427015.1:73109-ENST00000367469.5:117830|1751
MKWKCAVVPK
>FUSION-ENST00000427015.1:73109-ENST00000367469.5:117830|2294
KHGVCRLVTHNK
>FUSION-ENST00000427015.1:73109-ENST00000367469.5:117830|3559
MYCPTALTKNPQRHK
>FUSION-ENST00000427015.1:73109-ENST00000367469.5:117830|3219
MFILDSIWKYKFVS
>FUSION-ENST00000427015.1:73109-ENST00000367469.5:117830|3370
RALGQAHHYGGSRK
>FUSION-ENST00000427015.1:73109-ENST00000367469.5:117830|179
QCTLKEDWISEK
>FUSION-ENST00000427015.1:73109-ENST00000367469.5:117830|2904
LTKANLIITGENYNCSGSFK
>FUSION-ENST00000427015.1:73109-ENST00000367469.5:117830|3037
GIYFQMTSNRVVFSVLYRTIFSFIE
>FUSION-ENST00000427015.1:73109-ENST00000367469.5:117830|767
MINEKCYKSYSSLHSTF
>FUSION-ENST00000485798.5:13221-ENST00000362079.2:358|130
DLELLIQTVMGVGPEAED
>ENST00000622874.4|SNV-46242-G-T|1
YGYKSFSSLS
>FUSION-ENST00000427015.1:73109-ENST00000367469.5:117830|272
NLEIWTRNKEQQNMMYFR
>FUSION-ENST00000427015.1:73109-ENST00000367469.5:117830|1259
FSNSCMSSLR
>FUSION-ENST00000485798.5:13221-ENST00000362079.2:358|174
AWHLVSRHYMLVFIMVIIVSIR
>FUSION-ENST00000427015.1:73109-ENST00000367469.5:117830|1848
HISTHENFYHAKPQRMEDPGLHIAR
>FUSION-ENST00000485798.5:13221-ENST00000362079.2:358|324
CHGCGCCSRPRWTPSR
>FUSION-ENST00000485798.5:13221-ENST00000362079.2:358|682
HGRVGRWMGSWMDGR
>FUSION-ENST00000485798.5:13221-ENST00000362079.2:358|234
VSPPRLSCVK
>ENST00000533676.5|SNV-13219-T-C|1
LSPGACSMTWAMPPSSR
>ENST00000371730.6|SNV-46397-A-G|2
SGLPDLVLGKIWDLADTDGK
>FUSION-ENST00000427015.1:73109-ENST00000367469.5:117830|380
MIKVFFK
>FUSION-ENST00000427015.1:73109-ENST00000367469.5:117830|3209
MVSRCGCFVLNLR
>ENST00000372492.8|SNV-82012-C-G|1
LPSLSNCEVDLEVKTN
>FUSION-ENST00000427015.1:73109-ENST00000367469.5:117830|2782
SFLTLISFVSVFLLSFF
>FUSION-ENST00000485798.5:13221-ENST00000362079.2:358|372
QRAGPQADQGLLSCQSGKLSR
>FUSION-ENST00000427015.1:73109-ENST00000367469.5:117830|4056
MPNFVNTGIYREVIILCGPHR
>FUSION-ENST00000427015.1:73109-ENST00000367469.5:117830|3669
ESGGQFVRK
>FUSION-ENST00000427015.1:73109-ENST00000367469.5:117830|2590
CPWLLVDITIGHR
>FUSION-ENST00000485798.5:13221-ENST00000362079.2:358|166
LVFIMVIIVSIRLSR
>FUSION-ENST00000427015.1:73109-ENST00000367469.5:117830|139
MGLVFPGVILFVQGYLFLESC
>FUSION-ENST00000427015.1:73109-ENST00000367469.5:117830|3089
FFLYSKVEQW
>FUSION-ENST00000485798.5:13221-ENST00000362079.2:358|812
CLSNPIKALVLR
>FUSION-ENST00000427015.1:73109-ENST00000367469.5:117830|2257
LKLGVYIARK
>FUSION-ENST00000427015.1:73109-ENST00000367469.5:117830|183
MTGKLTQLNDLWTNGSFQ
>ENST00000480982.5|SNV-35766-C-G|1
SKKTTQR
>ENST00000282251.9|SNV-121171-G-A|3
RLDCIFLETNMSMKK
>ENST00000460191.1|SNV-2799-G-A|11
MTLMMISPTKVQK
>FUSION-ENST00000409613.5:66387-ENST00000474426.1:233625|46
NFFEAKSTCDAEK
>FUSION-ENST00000427015.1:73109-ENST00000367469.5:117830|31
SSMQIITTPVSPTCAR
>FUSION-ENST00000427015.1:73109-ENST00000367469.5:117830|4295
MDAPSRTLRLCSALGN
>ENST00000370571.7|SNV-30969-T-A|1
VNNAILFSIRNKNR
>FUSION-ENST00000427015.1:73109-ENST00000367469.5:117830|895
MAGSCSPSYSGG
>FUSION-ENST00000427015.1:73109-ENST00000367469.5:117830|3171
MVFLSWSFNMIKIWMLK
>FUSION-ENST00000427015.1:73109-ENST00000367469.5:117830|1806
PPCPANFLYF
>ENST00000302316.12|SNV-177607-C-G|3
IQEYPQAVQETWCRHVLLAR
>ENST00000288513.9|MNV-71246-AAGA-A|2
LVEPVLEKGR
>ENST00000352645.5|SNV-46632-C-G|4
DSPSVCSNLAAKHSLYNNK
>FUSION-ENST00000427015.1:73109-ENST00000367469.5:117830|4196
NQAYLCNKPALVPLKLK
>FUSION-ENST00000485798.5:13221-ENST00000362079.2:358|523
NGWMHGWMDGWMDG
>FUSION-ENST00000427015.1:73109-ENST00000367469.5:117830|2480
RVRLCLK
>FUSION-ENST00000427015.1:73109-ENST00000367469.5:117830|2375
LLIILFYMYKQSKSISR
>FUSION-ENST00000427015.1:73109-ENST00000367469.5:117830|482
MQLHKLFPLSRMPLLAQFA
>FUSION-ENST00000427015.1:73109-ENST00000367469.5:117830|3275
MNIYVHIFIR
>FUSION-ENST00000427015.1:73109-ENST00000367469.5:117830|3668
ESGGQFVRKK
>FUSION-ENST00000485798.5:13221-ENST00000362079.2:358|503
TPPCLTNFCIFSRDGVSPCWPGWSR
>FUSION-ENST00000485798.5:13221-ENST00000362079.2:358|325
CHGCGCCSRPR
>FUSION-ENST00000427015.1:73109-ENST00000367469.5:117830|2928
VCILCWASSLHIVLVR
>FUSION-ENST00000427015.1:73109-ENST00000367469.5:117830|978
APGYRLVHWK
>ENST00000484882.1|SNV-94254-C-T|2
RTVLWPLPVPMQLSF
>FUSION-ENST00000427015.1:73109-ENST00000367469.5:117830|1047
LYPLLVGQF
>FUSION-ENST00000427015.1:73109-ENST00000367469.5:117830|1764
MEIHEVHSFKG
>FUSION-ENST00000427015.1:73109-ENST00000367469.5:117830|2917
MPFCWAYIRGSWAGS
>FUSION-ENST00000427015.1:73109-ENST00000367469.5:117830|3069
MVRRALLSFLDLYLR
>FUSION-ENST00000427015.1:73109-ENST00000367469.5:117830|3680
MEGKGGFNLCRNR
>ENST00000337963.9|INDEL-38551-A-AA|3
MWHGYITDPR
>FUSION-ENST00000427015.1:73109-ENST00000367469.5:117830|3924
VSIYFAQIHQR
>FUSION-ENST00000485798.5:13221-ENST00000362079.2:358|8
ELQFPGALEAK
>FUSION-ENST00000427015.1:73109-ENST00000367469.5:117830|1335
NEHFLTEIQETLQGR
>FUSION-ENST00000427015.1:73109-ENST00000367469.5:117830|303
MAFALYANIPCVFSSSYK
>ENST00000415922.7|SNV-21613-G-T|2
FYTCDICGKNFGHSSDLLVHQR
>FUSION-ENST00000427015.1:73109-ENST00000367469.5:117830|2510
APRPALGQ
>FUSION-ENST00000427015.1:73109-ENST00000367469.5:117830|878
GTNILSK
>FUSION-ENST00000427015.1:73109-ENST00000367469.5:117830|2308
NLNTWRIS
>ENST00000487169.5|SNV-68802-G-A|8
KVTLSSSEDLR
>FUSION-ENST00000427015.1:73109-ENST00000367469.5:117830|2715
ERVSSERMGFSHTSK
>FUSION-ENST00000427015.1:73109-ENST00000367469.5:117830|3799
MYIETLLFSLAAFTHDLKSSE
>ENST00000553641.5|SNV-2675-G-A|5
HQLHTQK
>FUSION-ENST00000427015.1:73109-ENST00000367469.5:117830|4337
TLIIKTTLCVCLFIYLFI
>FUSION-ENST00000427015.1:73109-ENST00000367469.5:117830|495
ENIGNIFE
>FUSION-ENST00000427015.1:73109-ENST00000367469.5:117830|2512
IHKAVCCRAPRPALGQ
>FUSION-ENST00000427015.1:73109-ENST00000367469.5:117830|1142
MGLASLPLGFQAFQGLK
>FUSION-ENST00000427015.1:73109-ENST00000367469.5:117830|4221
MCHYHISIPLCN
>FUSION-ENST00000427015.1:73109-ENST00000367469.5:117830|944
SRHSSLIISFDE
>FUSION-ENST00000485798.5:13221-ENST00000362079.2:358|315
AGGTGREGWGRVASLPASR
>FUSION-ENST00000427015.1:73109-ENST00000367469.5:117830|3454
YRIEGGGVR
>ENST00000535645.1|MNV-92801-CCTTCGCTAC-C|2
IHIATSSMIMKPFGPLSRSLR
>FUSION-ENST00000427015.1:73109-ENST00000367469.5:117830|3403
MSWCWKR
>FUSION-ENST00000485798.5:13221-ENST00000362079.2:358|198
MFFFCLYVCIYFIYLFFR
>FUSION-ENST00000427015.1:73109-ENST00000367469.5:117830|3294
GFLTVLL
>FUSION-ENST00000427015.1:73109-ENST00000367469.5:117830|2131
AEINLACLGNRK
>FUSION-ENST00000427015.1:73109-ENST00000367469.5:117830|2734
TVYIKHRSY
>FUSION-ENST00000485798.5:13221-ENST00000362079.2:358|83
AEAGESLEPGRQRLK
>FUSION-ENST00000427015.1:73109-ENST00000367469.5:117830|1194
AIGPNLMPAK
>FUSION-ENST00000427015.1:73109-ENST00000367469.5:117830|311
NSKEAGR
>FUSION-ENST00000485798.5:13221-ENST00000362079.2:358|435
MLLWCLLQRK
>FUSION-ENST00000485798.5:13221-ENST00000362079.2:358|107
MGQEQSWKPKR
>FUSION-ENST00000427015.1:73109-ENST00000367469.5:117830|3382
MKPQSSIKGLGSRR
>FUSION-ENST00000427015.1:73109-ENST00000367469.5:117830|3322
LHNNQQR
>ENST00000401878.8|SNV-97404-G-A|1
RPIQQMQPTAPRNSNLR
>FUSION-ENST00000427015.1:73109-ENST00000367469.5:117830|4160
FNWDFYVIS
>FUSION-ENST00000427015.1:73109-ENST00000367469.5:117830|1601
RLGMRGLR
>ENST00000375643.7|SNV-25462-C-T|5
VENMVDQLLRNNDLCYWVLELVR
>FUSION-ENST00000427015.1:73109-ENST00000367469.5:117830|3396
MEEKCDLYLTER
>FUSION-ENST00000427015.1:73109-ENST00000367469.5:117830|2174
APCTCPVYILLETDKQSTGK
>FUSION-ENST00000485798.5:13221-ENST00000362079.2:358|353
AKMDAEQDPSEQGQGGRDR
>FUSION-ENST00000427015.1:73109-ENST00000367469.5:117830|2844
PFIFRIIIWNYFLY
>FUSION-ENST00000427015.1:73109-ENST00000367469.5:117830|691
SDTVYKITEETALNSINT
>FUSION-ENST00000427015.1:73109-ENST00000367469.5:117830|402
NLHSGQR
>FUSION-ENST00000427015.1:73109-ENST00000367469.5:117830|4363
MRKISGK
>FUSION-ENST00000427015.1:73109-ENST00000367469.5:117830|3415
SQSLQTRTSLYWTRLGNDFEK
>FUSION-ENST00000427015.1:73109-ENST00000367469.5:117830|4168
MLHTKVCQ
>FUSION-ENST00000485798.5:13221-ENST00000362079.2:358|194
RSLTLSPGWCSGVISAHCNLR
>FUSION-ENST00000427015.1:73109-ENST00000367469.5:117830|759
MTAITVSRKPNLANTSL
>FUSION-ENST00000427015.1:73109-ENST00000367469.5:117830|131
MLRGKTCALISK
>FUSION-ENST00000427015.1:73109-ENST00000367469.5:117830|3921
GCRKDVITK
>FUSION-ENST00000427015.1:73109-ENST00000367469.5:117830|2136
DSGIRGGWR
>FUSION-ENST00000427015.1:73109-ENST00000367469.5:117830|1716
HWNCVIGLFSGIRR
>ENST00000648725.1|SNV-203616-G-A|3
DNPKPLK
>ENST00000504022.1|SNV-82675-A-G|2
LLEGYIPKHQK
>FUSION-ENST00000427015.1:73109-ENST00000367469.5:117830|3104
LCLGSPSSSWPGNSSYTVRWSNGR
>FUSION-ENST00000427015.1:73109-ENST00000367469.5:117830|3014
NVLTTSEVFK
>FUSION-ENST00000427015.1:73109-ENST00000367469.5:117830|1638
NIVDFLTCSSVTEK
>FUSION-ENST00000427015.1:73109-ENST00000367469.5:117830|3440
VRGQIKIK
>FUSION-ENST00000427015.1:73109-ENST00000367469.5:117830|669
LTHTQSLRIHKT
>FUSION-ENST00000427015.1:73109-ENST00000367469.5:117830|546
MMEMGEGNSLFAVLKK
>ENST00000460120.5|INDEL-32687-C-CT|2
NNKIGIEEADSFF
>FUSION-ENST00000427015.1:73109-ENST00000367469.5:117830|1915
TCGNYGSYNSR
>FUSION-ENST00000427015.1:73109-ENST00000367469.5:117830|569
DSRKCIIL
>FUSION-ENST00000427015.1:73109-ENST00000367469.5:117830|1484
MYPPWIR
>ENST00000611519.4|SNV-391434-G-A|3
LQEALEFETKQREQAEQTLK
>FUSION-ENST00000427015.1:73109-ENST00000367469.5:117830|833
FNYQKNNVFYRK
>FUSION-ENST00000485798.5:13221-ENST00000362079.2:358|397
ALNARLTGWELSFLETLR
>FUSION-ENST00000427015.1:73109-ENST00000367469.5:117830|3222
FILDSIWK
>FUSION-ENST00000427015.1:73109-ENST00000367469.5:117830|1844
EDPGLHIARLF
>FUSION-ENST00000427015.1:73109-ENST00000367469.5:117830|1284
MQSIFFSK
>FUSION-ENST00000485798.5:13221-ENST00000362079.2:358|533
AEFRGGLVSFFFFLR
>ENST00000305988.5|SNV-2362-C-T|4
FHVQNLSQVEQDGRTGHGLCRSSK
>FUSION-ENST00000427015.1:73109-ENST00000367469.5:117830|763
MLGIISCE
>FUSION-ENST00000485798.5:13221-ENST00000362079.2:358|685
NECMHGRVGRWMGSWMDGR
>FUSION-ENST00000485798.5:13221-ENST00000362079.2:358|796
LAGRGGSRL
>FUSION-ENST00000427015.1:73109-ENST00000367469.5:117830|2228
GLKISSCGWNSDKTNVR
>FUSION-ENST00000427015.1:73109-ENST00000367469.5:117830|1922
MGKTRPHDSVTSHRVPPR
>FUSION-ENST00000485798.5:13221-ENST00000362079.2:358|664
MGGWMDGR
>FUSION-ENST00000427015.1:73109-ENST00000367469.5:117830|1747
CAVVPKALVEAFLFLLGD
>ENST00000454193.5|INDEL-1191-T-TA|11
GGGSATRAAGPGR
>FUSION-ENST00000427015.1:73109-ENST00000367469.5:117830|3523
MVYVIKASLLNLLYLIQYCGH
>FUSION-ENST00000427015.1:73109-ENST00000367469.5:117830|904
MVSTPVIPALWEAR
>FUSION-ENST00000427015.1:73109-ENST00000367469.5:117830|4375
RLCVDLSLNCGIR
>ENST00000380913.8|SNV-87224-A-G|3
EHGEPLVITKVEEGSK
>FUSION-ENST00000427015.1:73109-ENST00000367469.5:117830|65
MNMMLFG
>FUSION-ENST00000427015.1:73109-ENST00000367469.5:117830|3572
MVIWPATINQLK
>FUSION-ENST00000427015.1:73109-ENST00000367469.5:117830|2537
MLKYTCR
>FUSION-ENST00000427015.1:73109-ENST00000367469.5:117830|375
IVQGCILLLGCNNNMLQTGWTK
>ENST00000375643.7|SNV-25462-C-T|1
NNDLCYWVLELVREKR
>FUSION-ENST00000485798.5:13221-ENST00000362079.2:358|748
RVNTRGDSQGGR
>FUSION-ENST00000427015.1:73109-ENST00000367469.5:117830|4374
MRLCVDLSLNCGIRSI
>FUSION-ENST00000427015.1:73109-ENST00000367469.5:117830|4107
CLWNSYCAHFTNQLHGQDLCLM
>FUSION-ENST00000427015.1:73109-ENST00000367469.5:117830|1337
RQGGCLQTK
>FUSION-ENST00000427015.1:73109-ENST00000367469.5:117830|4377
ESVKPLFIIN
>ENST00000570827.6|SNV-35595-T-G|7
RTGIPSQR
>FUSION-ENST00000427015.1:73109-ENST00000367469.5:117830|1447
EGRGQWK
>FUSION-ENST00000427015.1:73109-ENST00000367469.5:117830|2123
CLISDNSQWNLV
>FUSION-ENST00000485798.5:13221-ENST00000362079.2:358|571
DGWLDGWIK
>FUSION-ENST00000427015.1:73109-ENST00000367469.5:117830|3284
NISIVSK
>FUSION-ENST00000427015.1:73109-ENST00000367469.5:117830|3305
SQHREISHK
>FUSION-ENST00000485798.5:13221-ENST00000362079.2:358|567
WEKVKTESLVSCPR
>FUSION-ENST00000427015.1:73109-ENST00000367469.5:117830|4114
MGICSVTVENVSDNQDFSLKR
>FUSION-ENST00000485798.5:13221-ENST00000362079.2:358|624
MGRWMSGWMDG
>FUSION-ENST00000427015.1:73109-ENST00000367469.5:117830|3036
MTSNRVVFSVLYR
>FUSION-ENST00000427015.1:73109-ENST00000367469.5:117830|564
MSHCTQPYLSLKGELYRILK
>FUSION-ENST00000427015.1:73109-ENST00000367469.5:117830|4253
GESVQMKSLGVNITNR
>FUSION-ENST00000427015.1:73109-ENST00000367469.5:117830|4141
ILKHTNGK
>FUSION-ENST00000427015.1:73109-ENST00000367469.5:117830|3019
MNVLTTSEVFK
>FUSION-ENST00000427015.1:73109-ENST00000367469.5:117830|2244
FPVENVSAFCSVYYLSLD
>ENST00000250160.11|SNV-29755-G-A|3
VSIPGHCCEQWVCEDNAK
>ENST00000458582.1|SNV-12166-G-A|3
AAPTGQPHRPGLLR
>FUSION-ENST00000360689.9:151175-ENST00000553669.1:82404|17
VATRIEQR
>ENST00000329903.4|SNV-5350-C-T|2
NLSAKLR
>FUSION-ENST00000427015.1:73109-ENST00000367469.5:117830|1453
KEGREGR
>FUSION-ENST00000427015.1:73109-ENST00000367469.5:117830|844
RLVFCSCDSLLR
>ENST00000454193.5|INDEL-1191-T-TA|25
LPHTTEK
>FUSION-ENST00000427015.1:73109-ENST00000367469.5:117830|107
ILLLNGGLMKSNYWNAVYFK
>FUSION-ENST00000485798.5:13221-ENST00000362079.2:358|419
MLPRLILRSSHLSLPK
>FUSION-ENST00000427015.1:73109-ENST00000367469.5:117830|1280
MQSIFFSKSSSKLTAK
>FUSION-ENST00000427015.1:73109-ENST00000367469.5:117830|2777
LVRNLLYIVCEAPKSSLV
>FUSION-ENST00000427015.1:73109-ENST00000367469.5:117830|2855
QNVDYLYLLTVRMYSFVK
>FUSION-ENST00000427015.1:73109-ENST00000367469.5:117830|344
NFEVTQFSP
>FUSION-ENST00000485798.5:13221-ENST00000362079.2:358|429
VTLLSKCCGR
>FUSION-ENST00000485798.5:13221-ENST00000362079.2:358|244
VRILSSFDSCCVHSGRR
>FUSION-ENST00000427015.1:73109-ENST00000367469.5:117830|3940
MLSPRLECSVMVSAHCNLCFLG
>ENST00000372371.8|MNV-45516-ATTGA-A|2
KCFFLMTALFSSSSPWNGLGF
>FUSION-ENST00000485798.5:13221-ENST00000362079.2:358|286
MHACGPTSLGS
>FUSION-ENST00000427015.1:73109-ENST00000367469.5:117830|562
GELYRILK
>FUSION-ENST00000427015.1:73109-ENST00000367469.5:117830|2889
MEQASFLCLGK
>FUSION-ENST00000427015.1:73109-ENST00000367469.5:117830|3616
FIQKQLLSESNRR
>FUSION-ENST00000427015.1:73109-ENST00000367469.5:117830|754
SSMICKR
>FUSION-ENST00000427015.1:73109-ENST00000367469.5:117830|1658
MYKCQLKATSAR
>ENST00000371586.6|SNV-7473-G-A|2
QYQDAIRAHRAGQK
>FUSION-ENST00000427015.1:73109-ENST00000367469.5:117830|483
QLHKLFPLSR
>FUSION-ENST00000427015.1:73109-ENST00000367469.5:117830|4015
MQNTVGLSACLLELLK
>FUSION-ENST00000427015.1:73109-ENST00000367469.5:117830|2471
MTGIICYKLIGIYFPK
>FUSION-ENST00000427015.1:73109-ENST00000367469.5:117830|1665
TSLYEGKR
>FUSION-ENST00000485798.5:13221-ENST00000362079.2:358|219
AVSVCWQR
>ENST00000298767.10|SNV-21568-G-A|6
KRGVSCGTSFR
>FUSION-ENST00000427015.1:73109-ENST00000367469.5:117830|185
MEKTDLIFF
>ENST00000461301.1|SNV-343-C-T|4
MMGLSPEEPCLRLPQAATS
>ENST00000604046.1|SNV-6497-C-T|4
MAEPLPPEPSAVPSEAELQHLR
>FUSION-ENST00000427015.1:73109-ENST00000367469.5:117830|784
TLNFIMKINLSQLC
>FUSION-ENST00000485798.5:13221-ENST00000362079.2:358|269
VVQKTPK
>FUSION-ENST00000427015.1:73109-ENST00000367469.5:117830|1730
GYVLSMSA
>FUSION-ENST00000427015.1:73109-ENST00000367469.5:117830|1853
MPGYSLVI
>FUSION-ENST00000427015.1:73109-ENST00000367469.5:117830|1407
GQIKMSYNHLVYSPQS
>FUSION-ENST00000485798.5:13221-ENST00000362079.2:358|153
TCPQVLDSSLSSRCTGGSSESPETV
>FUSION-ENST00000427015.1:73109-ENST00000367469.5:117830|1720
IYYCLRTTL
>FUSION-ENST00000427015.1:73109-ENST00000367469.5:117830|1709
IFVCLFLYLFFNNP
>FUSION-ENST00000427015.1:73109-ENST00000367469.5:117830|2054
SESCKDLNECLCYLCLTNI
>FUSION-ENST00000427015.1:73109-ENST00000367469.5:117830|3392
MGLKNPK
>FUSION-ENST00000427015.1:73109-ENST00000367469.5:117830|2986
MVSYFAWITFLARCMEVHGSE
>FUSION-ENST00000427015.1:73109-ENST00000367469.5:117830|3192
SSFQSGCPLFLLLITLVR
>ENST00000361255.7|SNV-125226-G-A|3
KLPHSWSNVICAEVLGSMEITGEKK
>FUSION-ENST00000485798.5:13221-ENST00000362079.2:358|376
VPSTEEEFKIREVLVSLTSP
>ENST00000400368.1|MNV-954-GTG-G|1
WGRLFVL
>FUSION-ENST00000485798.5:13221-ENST00000362079.2:358|122
RFGHKAKPR
>FUSION-ENST00000485798.5:13221-ENST00000362079.2:358|425
CCGRAASTECSYGAFYRGR
>FUSION-ENST00000427015.1:73109-ENST00000367469.5:117830|4328
LARLVSNS
>FUSION-ENST00000427015.1:73109-ENST00000367469.5:117830|1464
EGKKVGR
>FUSION-ENST00000427015.1:73109-ENST00000367469.5:117830|629
TAYDRSTIELSFLPILK
>FUSION-ENST00000427015.1:73109-ENST00000367469.5:117830|2076
NLKPIPLSR
>FUSION-ENST00000427015.1:73109-ENST00000367469.5:117830|347
MWKAGRTF
>FUSION-ENST00000427015.1:73109-ENST00000367469.5:117830|3033
TSNRVVFSVLYRTIFSFIE
>FUSION-ENST00000485798.5:13221-ENST00000362079.2:358|761
MDYPCSLGDGRQR
>ENST00000454193.5|INDEL-1191-T-TA|2
RGWGLVEPILDPAVGSLCSESGPK
>FUSION-ENST00000427015.1:73109-ENST00000367469.5:117830|121
LTTLFLK
>FUSION-ENST00000427015.1:73109-ENST00000367469.5:117830|1121
PGSTAVAWQLQLCLGR
>FUSION-ENST00000427015.1:73109-ENST00000367469.5:117830|1998
MVMPIIPALWEAQAGGSPVAR
>FUSION-ENST00000427015.1:73109-ENST00000367469.5:117830|1101
MWWCLEAWR
>FUSION-ENST00000427015.1:73109-ENST00000367469.5:117830|244
MEPGPSPDISHQCPSSTISPFEV
>FUSION-ENST00000427015.1:73109-ENST00000367469.5:117830|2180
SQAGTFSGEVSDEKASWQK
>FUSION-ENST00000427015.1:73109-ENST00000367469.5:117830|3182
MPFIRLR
>FUSION-ENST00000427015.1:73109-ENST00000367469.5:117830|568
MSHCTQPYLSLK
>FUSION-ENST00000427015.1:73109-ENST00000367469.5:117830|663
MYNFVGYLPLFMVKVR
>FUSION-ENST00000427015.1:73109-ENST00000367469.5:117830|3168
VFLSWSFNMIKIWMLKQPCIPG
>FUSION-ENST00000427015.1:73109-ENST00000367469.5:117830|3560
YCPTALTKNPQR
>FUSION-ENST00000427015.1:73109-ENST00000367469.5:117830|1690
FIVPKIEAKINVSLINSLIGTMLK
>FUSION-ENST00000485798.5:13221-ENST00000362079.2:358|20
VNVPVRTPFVPIHSLPHPVQTQDKK
>FUSION-ENST00000427015.1:73109-ENST00000367469.5:117830|921
TFAAQQMLWWIPRC
>FUSION-ENST00000427015.1:73109-ENST00000367469.5:117830|192
LHNSIAHIQG
>FUSION-ENST00000427015.1:73109-ENST00000367469.5:117830|2822
MYICAHMHTFFKPYKA
>FUSION-ENST00000427015.1:73109-ENST00000367469.5:117830|1084
TAELIDL
>FUSION-ENST00000485798.5:13221-ENST00000362079.2:358|243
ILSSFDSCCVHSGR
>FUSION-ENST00000427015.1:73109-ENST00000367469.5:117830|292
MMNKTGK
>FUSION-ENST00000427015.1:73109-ENST00000367469.5:117830|1139
GLASLPLGFQAFQGLKQSFIK
>FUSION-ENST00000427015.1:73109-ENST00000367469.5:117830|3248
MMNDVRHLFVCLCAFVYILW
>FUSION-ENST00000427015.1:73109-ENST00000367469.5:117830|867
TGRIWEIILGQR
>FUSION-ENST00000427015.1:73109-ENST00000367469.5:117830|3906
TRCIVNEW
>ENST00000529578.5|SNV-89537-C-T|2
SRIGWRK
>FUSION-ENST00000427015.1:73109-ENST00000367469.5:117830|1220
LEENHALCGK
>FUSION-ENST00000427015.1:73109-ENST00000367469.5:117830|2802
KDVVTPVECFWLSLTFSSLK
>FUSION-ENST00000427015.1:73109-ENST00000367469.5:117830|2701
YKECYSVILEK
>ENST00000545145.6|SNV-18886-C-T|4
LFSKYGPLSELHYLIDSLTK
>FUSION-ENST00000427015.1:73109-ENST00000367469.5:117830|1965
GAIIQDLGGDTA
>ENST00000300648.7|SNV-46397-C-T|2
TKAGSVELLGAMVYCAPK
>FUSION-ENST00000485798.5:13221-ENST00000362079.2:358|779
PHAHGLSLLTGRWK
>FUSION-ENST00000427015.1:73109-ENST00000367469.5:117830|3225
TMMSLLTR
>ENST00000529578.5|SNV-89537-C-T|3
RSRIGWR
>FUSION-ENST00000427015.1:73109-ENST00000367469.5:117830|4261
ELCSKLFNK
>FUSION-ENST00000427015.1:73109-ENST00000367469.5:117830|3751
LRILCMDNHGIFLSRK
>FUSION-ENST00000427015.1:73109-ENST00000367469.5:117830|3266
MLGMARLFHFRNSNK
>FUSION-ENST00000427015.1:73109-ENST00000367469.5:117830|4180
MIMTVIHLSEFFTCK
>FUSION-ENST00000427015.1:73109-ENST00000367469.5:117830|3340
LEGVWWLHRS
>FUSION-ENST00000427015.1:73109-ENST00000367469.5:117830|1617
GNFCQKVVG
>FUSION-ENST00000485798.5:13221-ENST00000362079.2:358|775
FLVPTLQVRPLFCEILADPGR
>FUSION-ENST00000485798.5:13221-ENST00000362079.2:358|602
MDEWMDGWMDGWMMGG
>FUSION-ENST00000485798.5:13221-ENST00000362079.2:358|785
CMPHAHGLSLLTGRWK
>FUSION-ENST00000427015.1:73109-ENST00000367469.5:117830|3570
MVIWPATINQLKLACIK
>FUSION-ENST00000427015.1:73109-ENST00000367469.5:117830|4355
TDLLSLQNEMRYCR
>FUSION-ENST00000427015.1:73109-ENST00000367469.5:117830|1005
VFQIFLLRNHSVR
>FUSION-ENST00000427015.1:73109-ENST00000367469.5:117830|708
IYANMPIFTTLCLGIPSK
>FUSION-ENST00000427015.1:73109-ENST00000367469.5:117830|278
ISLFMNLEIWTRNKEQQNMMYFR
>FUSION-ENST00000427015.1:73109-ENST00000367469.5:117830|516
ACEANRLAVDK
>FUSION-ENST00000427015.1:73109-ENST00000367469.5:117830|912
MQNCNDCINTR
>FUSION-ENST00000427015.1:73109-ENST00000367469.5:117830|3721
MFSGCSWIEK
>FUSION-ENST00000427015.1:73109-ENST00000367469.5:117830|2682
ADSQGDACEIEFKIF
>ENST00000329903.4|SNV-5350-C-T|5
TVDEREILKNLSAK
>FUSION-ENST00000427015.1:73109-ENST00000367469.5:117830|4159
MYMKFRSIK
>ENST00000454193.5|INDEL-1191-T-TA|22
SLEPRPR
>FUSION-ENST00000427015.1:73109-ENST00000367469.5:117830|611
QELNEDKGLFSHIFSCFFYVPCYF
>FUSION-ENST00000427015.1:73109-ENST00000367469.5:117830|33
AVLKPVLRTVHWETSMTWR
>ENST00000370078.2|SNV-863-G-A|1
AGLEQELEAGVGGHFR
>FUSION-ENST00000427015.1:73109-ENST00000367469.5:117830|646
WNSLSIITNCPRAQQKAGI
>FUSION-ENST00000427015.1:73109-ENST00000367469.5:117830|1783
KKLHLNTHVK
>FUSION-ENST00000427015.1:73109-ENST00000367469.5:117830|312
CSRNSKEAGR
>FUSION-ENST00000427015.1:73109-ENST00000367469.5:117830|1840
TLVYILPGCSDFAVFVLFGR
>FUSION-ENST00000427015.1:73109-ENST00000367469.5:117830|327
KEKEMGR
>ENST00000558919.1|SNV-179524-T-G|1
LWSSFRKWP
>FUSION-ENST00000427015.1:73109-ENST00000367469.5:117830|1557
SRIFTSQLTIFLASDFPNPNFLTCK
>FUSION-ENST00000427015.1:73109-ENST00000367469.5:117830|3567
LACIKNLMYCPTALTKNPQR
>FUSION-ENST00000427015.1:73109-ENST00000367469.5:117830|4258
SPHLDSLSWVR
>FUSION-ENST00000427015.1:73109-ENST00000367469.5:117830|2334
MCPHVVERAEHSLR
>FUSION-ENST00000427015.1:73109-ENST00000367469.5:117830|3749
ILCMDNHGIFLSRK
>ENST00000410059.6|SNV-1393872-A-G|5
LSIFGKGYGGCIASMILK
>FUSION-ENST00000427015.1:73109-ENST00000367469.5:117830|2504
VGGGSPEVRSSRPAWPK
>ENST00000351266.8|SNV-37398-A-T|1
DNEIGTWSDWCVAAHATPWTEEPR
>FUSION-ENST00000427015.1:73109-ENST00000367469.5:117830|2342
IADVENDSICSGILE
>FUSION-ENST00000427015.1:73109-ENST00000367469.5:117830|792
MVVSFAVQK
>FUSION-ENST00000427015.1:73109-ENST00000367469.5:117830|1295
MVEEIIVSIQECLGETR
>ENST00000279146.8|SNV-7919-A-C|1
IRPKDEEDKAR
>FUSION-ENST00000427015.1:73109-ENST00000367469.5:117830|3818
HKVSTCCWKNGAIR
>FUSION-ENST00000427015.1:73109-ENST00000367469.5:117830|4115
GICSVTVENVSDNQDFSLK
>FUSION-ENST00000427015.1:73109-ENST00000367469.5:117830|231
MACACNPSYSGG
>FUSION-ENST00000427015.1:73109-ENST00000367469.5:117830|2432
GQNSSSNIKFYW
>FUSION-ENST00000427015.1:73109-ENST00000367469.5:117830|4165
KINKNTNLETLNTVCK
>FUSION-ENST00000427015.1:73109-ENST00000367469.5:117830|2862
MLCCLCMH
>ENST00000372492.8|SNV-82012-C-G|2
LPSLSNCEVDLEVK
>FUSION-ENST00000427015.1:73109-ENST00000367469.5:117830|1996
MPIIPALWEAQAGGSPVAR
>ENST00000392102.6|SNV-43383-C-T|4
KTQAGLFPYPQKPSSSK
>FUSION-ENST00000485798.5:13221-ENST00000362079.2:358|464
GDIIEPAAQFGFGFSK
>FUSION-ENST00000427015.1:73109-ENST00000367469.5:117830|2595
VYFNPAQLLQ
>FUSION-ENST00000427015.1:73109-ENST00000367469.5:117830|1324
LPSLWNYKK
>FUSION-ENST00000380872.9:5134-ENST00000432950.1:6455|1
HKPVCNQMSGISPLPQPKQTPGVL
>FUSION-ENST00000485798.5:13221-ENST00000362079.2:358|183
MVFGCPMAGSHPCSATC
>FUSION-ENST00000427015.1:73109-ENST00000367469.5:117830|1012
DGLCPSLRLSAFLTGSMVFQIFLLR
>ENST00000297350.9|MNV-18940-GG-G|8
LEPQSEIQFAKDVQMGSSQMR
>FUSION-ENST00000485798.5:13221-ENST00000362079.2:358|113
NLGVWGEYTVQPGIVNSILQRWKLR
>FUSION-ENST00000427015.1:73109-ENST00000367469.5:117830|2185
TGRSQAGTFSGEVSDEK
>FUSION-ENST00000427015.1:73109-ENST00000367469.5:117830|2699
YKECYSVILEKNFK
>FUSION-ENST00000427015.1:73109-ENST00000367469.5:117830|4121
YPINECFESVLIIWGK
>FUSION-ENST00000427015.1:73109-ENST00000367469.5:117830|1970
MLLKKTYLK
>FUSION-ENST00000427015.1:73109-ENST00000367469.5:117830|1626
YRLTLGYVQMPIK
>FUSION-ENST00000427015.1:73109-ENST00000367469.5:117830|115
MKMQNHK
>FUSION-ENST00000427015.1:73109-ENST00000367469.5:117830|1413
MSIFLQK
>FUSION-ENST00000427015.1:73109-ENST00000367469.5:117830|1600
LGMRGLR
>FUSION-ENST00000427015.1:73109-ENST00000367469.5:117830|3769
HKTCLMQACHRLSICEECSI
>FUSION-ENST00000485798.5:13221-ENST00000362079.2:358|318
GRAGGTGR
>FUSION-ENST00000485798.5:13221-ENST00000362079.2:358|608
MGGWMDGWVGGWMDG
>FUSION-ENST00000485798.5:13221-ENST00000362079.2:358|782
MPHAHGLSLLTGR
>FUSION-ENST00000427015.1:73109-ENST00000367469.5:117830|901
VSTPVIPALWEARAGGSR
>FUSION-ENST00000485798.5:13221-ENST00000362079.2:358|749
MRVNTRGDSQGGR
>FUSION-ENST00000427015.1:73109-ENST00000367469.5:117830|3445
SWGQMVR
>ENST00000454193.5|INDEL-1191-T-TA|27
ALGREPASPGLSSQLAELLLCTSR
>FUSION-ENST00000427015.1:73109-ENST00000367469.5:117830|3282
MDRYTTICLPIHLLMGVWVVSSL
>FUSION-ENST00000427015.1:73109-ENST00000367469.5:117830|4276
WLISISICKK
>FUSION-ENST00000427015.1:73109-ENST00000367469.5:117830|1929
LIHCHKNSMGKTRPHDSVTSHR
>FUSION-ENST00000427015.1:73109-ENST00000367469.5:117830|2301
MDFRLFNHSNFHSHLHDYR
>FUSION-ENST00000427015.1:73109-ENST00000367469.5:117830|243
EPGPSPDISHQCPSSTISPFEV
>FUSION-ENST00000427015.1:73109-ENST00000367469.5:117830|1063
LKLGFSK
>FUSION-ENST00000427015.1:73109-ENST00000367469.5:117830|2035
MIILLHVVISGSNSK
>FUSION-ENST00000427015.1:73109-ENST00000367469.5:117830|620
FSPFSLLSSWDYR
>FUSION-ENST00000427015.1:73109-ENST00000367469.5:117830|1304
GCKGSLTVA
>FUSION-ENST00000427015.1:73109-ENST00000367469.5:117830|178
EDWISEK
>FUSION-ENST00000427015.1:73109-ENST00000367469.5:117830|1043
FLLQDFHLWYHSQEKFPLFEK
>FUSION-ENST00000485798.5:13221-ENST00000362079.2:358|116
NLGVWGEYTVQPGIVNSILQR
>ENST00000520378.1|SNV-26-C-T|4
VDSAANRRPWPNQHR
>FUSION-ENST00000427015.1:73109-ENST00000367469.5:117830|135
MIHRTGCK
>FUSION-ENST00000427015.1:73109-ENST00000367469.5:117830|1476
GTTILVTCLLHRIVSTLK
>FUSION-ENST00000427015.1:73109-ENST00000367469.5:117830|1198
FLLRPAGLVPPSWLGR
>ENST00000424383.4|SNV-58864-G-A|1
EEEEFMATGHALRKK
>FUSION-ENST00000485798.5:13221-ENST00000362079.2:358|95
LFLFTYSSKIWRLWR
>FUSION-ENST00000427015.1:73109-ENST00000367469.5:117830|1377
MDVKIVIQFSSFYR
>ENST00000244576.8|SNV-26636-G-A|2
HQRIHSGEKPHECR
>FUSION-ENST00000427015.1:73109-ENST00000367469.5:117830|635
QFPLLKCFFHLSS
>FUSION-ENST00000427015.1:73109-ENST00000367469.5:117830|364
FICSQFWRWEVR
>FUSION-ENST00000485798.5:13221-ENST00000362079.2:358|308
WLCARQVRPPSPLRNVLK
>ENST00000514998.1|SNV-295916-G-A|3
AGYTRLK
>FUSION-ENST00000485798.5:13221-ENST00000362079.2:358|581
GGCMDGWMVGWMDK
>FUSION-ENST00000427015.1:73109-ENST00000367469.5:117830|163
GENQKEGTEKGESR
>FUSION-ENST00000485798.5:13221-ENST00000362079.2:358|565
GGWMSGWMDGWVDGWMGGWMDG
>FUSION-ENST00000427015.1:73109-ENST00000367469.5:117830|2908
IEHLFPIQAVFTLHR
>FUSION-ENST00000427015.1:73109-ENST00000367469.5:117830|4275
WLISISICKKIT
>FUSION-ENST00000427015.1:73109-ENST00000367469.5:117830|994
TREGPRVSILLHLPSVLVCT
>FUSION-ENST00000427015.1:73109-ENST00000367469.5:117830|3381
KPQSSIK
>FUSION-ENST00000427015.1:73109-ENST00000367469.5:117830|3648
MVKVTYI
>FUSION-ENST00000427015.1:73109-ENST00000367469.5:117830|3478
MDPYTLEHAWHIVGSQYIHE
>FUSION-ENST00000427015.1:73109-ENST00000367469.5:117830|57
LGLLTPSFKKGLSTTGSFCVFR
>FUSION-ENST00000427015.1:73109-ENST00000367469.5:117830|957
RMSPKAPLQ
>FUSION-ENST00000427015.1:73109-ENST00000367469.5:117830|2894
MEWSKHLFYALANCHTPF
>FUSION-ENST00000427015.1:73109-ENST00000367469.5:117830|2195
LYGIPGQSWRNLEAENGR
>ENST00000325110.11|SNV-14911-G-A|3
SKSVKTNLMQLFEESGNTDIER
>ENST00000476637.5|SNV-159221-C-A|1
CTDVCFQS
>FUSION-ENST00000427015.1:73109-ENST00000367469.5:117830|1827
MAKNIQDNVLSGTI
>FUSION-ENST00000427015.1:73109-ENST00000367469.5:117830|3239
NLCLTQYILSYIYSWKFYFELLCIM
>FUSION-ENST00000427015.1:73109-ENST00000367469.5:117830|1793
KIPTCNYCPNPSHCIR
>FUSION-ENST00000427015.1:73109-ENST00000367469.5:117830|3970
NTKISWAWWCR
>FUSION-ENST00000427015.1:73109-ENST00000367469.5:117830|2303
MYCYRNTRVSI
>FUSION-ENST00000427015.1:73109-ENST00000367469.5:117830|1969
LLKKTYLK
>ENST00000305135.10|SNV-19934-A-C|4
NKEHDIEVIDQRLIEAR
>FUSION-ENST00000427015.1:73109-ENST00000367469.5:117830|2370
SISRTEK
>ENST00000496201.2|SNV-50435-G-A|3
DIKPEADPTSLTIKSMGLQER
>ENST00000460120.5|INDEL-32687-C-CT|1
IGIEEADSFF
>FUSION-ENST00000427015.1:73109-ENST00000367469.5:117830|1728
CYQHFAFQIENMPR
>FUSION-ENST00000427015.1:73109-ENST00000367469.5:117830|1362
CHGKAMGAHNEKAR
>FUSION-ENST00000427015.1:73109-ENST00000367469.5:117830|52
WVSTDSISFLVR
>FUSION-ENST00000427015.1:73109-ENST00000367469.5:117830|2923
MLLNTSKVF
>ENST00000641334.1|SNV-27924-C-T|1
PVSSSTMAPSSKRLLLPRPER
>FUSION-ENST00000485798.5:13221-ENST00000362079.2:358|532
AEFRGGLVSFFFFLRR
>FUSION-ENST00000427015.1:73109-ENST00000367469.5:117830|2042
INLIFKPHLCSILPCVILIGNHWSR
>FUSION-ENST00000427015.1:73109-ENST00000367469.5:117830|3299
MGVHGRGK
>FUSION-ENST00000427015.1:73109-ENST00000367469.5:117830|3122
RCYTLAGGKR
>FUSION-ENST00000427015.1:73109-ENST00000367469.5:117830|1231
MVLTYILRSFYLEEGR
>FUSION-ENST00000485798.5:13221-ENST00000362079.2:358|797
LAGRGGSR
>FUSION-ENST00000427015.1:73109-ENST00000367469.5:117830|771
LIMINEKCYK
>FUSION-ENST00000427015.1:73109-ENST00000367469.5:117830|2094
NESEAHSSIK
>FUSION-ENST00000427015.1:73109-ENST00000367469.5:117830|1387
QTWMLKLSSSFPHFTDEK
>ENST00000454193.5|INDEL-1191-T-TA|3
GGFSQLWTRARR
>ENST00000263563.7|SNV-60198-G-A|3
EMDVANFRRMPR
>ENST00000520144.2|INDEL-399146-A-AA|5
NQQLETAQKNEAGDTAGKEADK
>FUSION-ENST00000427015.1:73109-ENST00000367469.5:117830|4335
RFSCLSLLSS
>ENST00000454193.5|INDEL-1191-T-TA|8
AAGPGRGRGGFSQLWTR
>FUSION-ENST00000427015.1:73109-ENST00000367469.5:117830|4117
VDEFYFLH
>FUSION-ENST00000427015.1:73109-ENST00000367469.5:117830|4300
SIPFFIYQTLGTDNK
>FUSION-ENST00000427015.1:73109-ENST00000367469.5:117830|1752
CSGAKSTG
>FUSION-ENST00000427015.1:73109-ENST00000367469.5:117830|1829
MLEMAKNIQDNVLSGTI
>FUSION-ENST00000427015.1:73109-ENST00000367469.5:117830|289
NKTGKISLFMNLEIWTR
>FUSION-ENST00000427015.1:73109-ENST00000367469.5:117830|3893
LLPSMKTAFISLYISIRALG
>ENST00000624978.1|SNV-466-C-A|2
LGTIVMLRGMLWVSPFCFMVSR
>FUSION-ENST00000427015.1:73109-ENST00000367469.5:117830|3947
MFTPSSPGVDSIPKDHFLDSFIR
>FUSION-ENST00000427015.1:73109-ENST00000367469.5:117830|3333
MVQLVLILPLWLRAFTPLRGGGGSR
>FUSION-ENST00000427015.1:73109-ENST00000367469.5:117830|3366
ALGQAHHYGGSRK
>FUSION-ENST00000485798.5:13221-ENST00000362079.2:358|509
FKQFSCLNLPSSWDYR
>ENST00000260753.8|SNV-71202-A-G|3
KLYTSEISSPVDISGQVILMDQKMK
>FUSION-ENST00000427015.1:73109-ENST00000367469.5:117830|3211
SCLFFVR
>ENST00000356889.8|INDEL-95620-A-AA|1
LSVGTCSCISGNP
>FUSION-ENST00000485798.5:13221-ENST00000362079.2:358|675
MGSWMDGRVDGWVGG
>FUSION-ENST00000427015.1:73109-ENST00000367469.5:117830|2519
ACILHAAVRTLTGLHSGIIGYLR
>FUSION-ENST00000427015.1:73109-ENST00000367469.5:117830|1526
WLYLCGSREHFFK
>FUSION-ENST00000427015.1:73109-ENST00000367469.5:117830|372
LQTGWTK
>FUSION-ENST00000427015.1:73109-ENST00000367469.5:117830|3806
INISVGQSFR
>FUSION-ENST00000427015.1:73109-ENST00000367469.5:117830|301
DTSHIGLGPHP
>FUSION-ENST00000427015.1:73109-ENST00000367469.5:117830|1773
FFTHHLSNEK
>FUSION-ENST00000427015.1:73109-ENST00000367469.5:117830|1686
MLKNGLPLVPHK
>ENST00000639128.1|SNV-96144-T-C|12
MANPTAFPGWSSHSPLTKPLDICVK
>FUSION-ENST00000427015.1:73109-ENST00000367469.5:117830|1376
DVKIVIQFSSFYR
>FUSION-ENST00000427015.1:73109-ENST00000367469.5:117830|1138
GLQLFSPLLLVTHIEASK
>ENST00000491136.6|SNV-7473-G-A|7
SALPSNIKMLFEHTEQDR
>FUSION-ENST00000427015.1:73109-ENST00000367469.5:117830|2710
MNLSEYHYPYM
>FUSION-ENST00000427015.1:73109-ENST00000367469.5:117830|4007
MLFSFSKLLWR
>FUSION-ENST00000485798.5:13221-ENST00000362079.2:358|798
QKLAGRGGSR
>FUSION-ENST00000427015.1:73109-ENST00000367469.5:117830|712
ICLVLFPVNREMQK
>FUSION-ENST00000485798.5:13221-ENST00000362079.2:358|586
YGWMGGWMHG
>ENST00000344733.9|SNV-49916-A-G|4
KGSEFGR
>FUSION-ENST00000427015.1:73109-ENST00000367469.5:117830|2925
VFISILLLIVICVS
>FUSION-ENST00000427015.1:73109-ENST00000367469.5:117830|2741
FSWFGFFG
>FUSION-ENST00000427015.1:73109-ENST00000367469.5:117830|1629
MTEVEICDQLAFNFVQINLRCKYR
>FUSION-ENST00000427015.1:73109-ENST00000367469.5:117830|2906
MKLTKANLIITGENYNCSGSFK
>FUSION-ENST00000427015.1:73109-ENST00000367469.5:117830|2490
ATVPASGGMMFK
>ENST00000322527.4|SNV-23713-G-A|1
ESSDTGRIACPEATHGELSSDVK
>FUSION-ENST00000427015.1:73109-ENST00000367469.5:117830|4236
MCIIGYMYYNK
>FUSION-ENST00000427015.1:73109-ENST00000367469.5:117830|4050
QEVNPKPEKVHSILK
>FUSION-ENST00000427015.1:73109-ENST00000367469.5:117830|1011
LSAFLTGSMVFQIFLLR
>ENST00000368799.2|SNV-16156-G-C|3
CSGSASR
>FUSION-ENST00000427015.1:73109-ENST00000367469.5:117830|3175
FSSIPSLLR
>FUSION-ENST00000427015.1:73109-ENST00000367469.5:117830|1518
SLTEGFMILNHR
>FUSION-ENST00000427015.1:73109-ENST00000367469.5:117830|525
QDIELEIKCFLK
>ENST00000375897.7|SNV-1695-G-C|1
FQFHAGSWESWCCCCLIPPDRPWDR
>FUSION-ENST00000427015.1:73109-ENST00000367469.5:117830|3795
NQHFLASDFSSTASLPLSAFLELKR
>FUSION-ENST00000427015.1:73109-ENST00000367469.5:117830|2475
IGKIPSKR
>ENST00000524279.1|SNV-3845-G-C|3
WTGTFRVSHKSAFCK
>FUSION-ENST00000427015.1:73109-ENST00000367469.5:117830|400
MQTFLVSFPLLIR
>FUSION-ENST00000485798.5:13221-ENST00000362079.2:358|819
MLLVPSSS
>FUSION-ENST00000427015.1:73109-ENST00000367469.5:117830|3587
HYSTVCIGLPFSIWFSYGGSLDK
>ENST00000421412.5|SNV-3835-G-T|4
HKIPAPAQRK
>FUSION-ENST00000427015.1:73109-ENST00000367469.5:117830|4046
LARLVANS
>FUSION-ENST00000427015.1:73109-ENST00000367469.5:117830|2070
QGPERMFVLSVFD
>FUSION-ENST00000427015.1:73109-ENST00000367469.5:117830|3267
LGMARLFHFR
>FUSION-ENST00000427015.1:73109-ENST00000367469.5:117830|1748
WKCAVVPKALVEAFLFLLGD
>ENST00000454193.5|INDEL-1191-T-TA|16
GAPRIGVEGPAPQAVPR
>FUSION-ENST00000427015.1:73109-ENST00000367469.5:117830|1536
LYPIVFFFVVVFWG
>FUSION-ENST00000485798.5:13221-ENST00000362079.2:358|268
VVQKTPKHP
>ENST00000334151.3|SNV-183-C-G|2
RLGYGGGYGG
>FUSION-ENST00000427015.1:73109-ENST00000367469.5:117830|335
KSARHGLVCV
>FUSION-ENST00000427015.1:73109-ENST00000367469.5:117830|97
GLDFRKR
>FUSION-ENST00000427015.1:73109-ENST00000367469.5:117830|992
VSILLHLPSVLVCT
>FUSION-ENST00000427015.1:73109-ENST00000367469.5:117830|1082
APMLFLSK
>FUSION-ENST00000427015.1:73109-ENST00000367469.5:117830|2051
LWEEIEGLR
>FUSION-ENST00000427015.1:73109-ENST00000367469.5:117830|2745
VRISYFASR
>ENST00000338051.4|SNV-9495-C-T|5
RGWPSGTTK
>ENST00000313695.11|SNV-54407-C-T|2
SESLESPCGERLLQDAIR
>FUSION-ENST00000427015.1:73109-ENST00000367469.5:117830|3612
RIMHQTPIFS
>FUSION-ENST00000485798.5:13221-ENST00000362079.2:358|803
PVILALWEAETGGSLEVR
>FUSION-ENST00000427015.1:73109-ENST00000367469.5:117830|1163
MRSFTEQQNSSEETHSG
>ENST00000496841.5|SNV-101063-C-A|2
MELGSLGRGSRLLCETSLGYK
>FUSION-ENST00000427015.1:73109-ENST00000367469.5:117830|864
GVKIDYIVFLQLPELLSGSL
>FUSION-ENST00000427015.1:73109-ENST00000367469.5:117830|3473
MTEAGARW
>FUSION-ENST00000427015.1:73109-ENST00000367469.5:117830|3128
SYEVLHSGWWEK
>FUSION-ENST00000427015.1:73109-ENST00000367469.5:117830|651
QEVSGVTSFQYIVDLCFFFPKE
>ENST00000487169.5|SNV-68802-G-A|10
SSLTFQTQHKKVTLSSSEDLR
>FUSION-ENST00000427015.1:73109-ENST00000367469.5:117830|750
LFWVISIKL
>ENST00000260753.8|SNV-71202-A-G|1
LYTSEISSPVDISGQVILMDQKMK
>FUSION-ENST00000485798.5:13221-ENST00000362079.2:358|588
YGWVGGMYGWMGGWMHG
>FUSION-ENST00000427015.1:73109-ENST00000367469.5:117830|3999
LKIEHILSDFVLLIISLSYKK
>FUSION-ENST00000485798.5:13221-ENST00000362079.2:358|477
SCRLPMR
>FUSION-ENST00000427015.1:73109-ENST00000367469.5:117830|807
ASDGEHFFMCFLTA
>FUSION-ENST00000427015.1:73109-ENST00000367469.5:117830|2905
KLTKANLIITGENYNCSGSFK
>FUSION-ENST00000485798.5:13221-ENST00000362079.2:358|319
IPVSRGRAGGTGR
>FUSION-ENST00000427015.1:73109-ENST00000367469.5:117830|1439
ELVLMENLLFILPVSFIK
>FUSION-ENST00000427015.1:73109-ENST00000367469.5:117830|340
MVKSCLYK
>FUSION-ENST00000427015.1:73109-ENST00000367469.5:117830|1367
MANCLPIESPIYINTRGPLR
>FUSION-ENST00000427015.1:73109-ENST00000367469.5:117830|2340
GLAPLLPVCTLP
>FUSION-ENST00000556677.1:74324-ENST00000662547.1:26426|9
WTSGGERILGIQAALR
>FUSION-ENST00000427015.1:73109-ENST00000367469.5:117830|3859
ASFLKLHEPTFPSFR
>FUSION-ENST00000427015.1:73109-ENST00000367469.5:117830|3114
QVSAPFQLPLL
>FUSION-ENST00000427015.1:73109-ENST00000367469.5:117830|3238
FYFELLCIM
>FUSION-ENST00000427015.1:73109-ENST00000367469.5:117830|2124
MCLISDNSQWNLV
>ENST00000536769.1|SNV-4357-G-A|5
TLTGKTITLEVEPSDTIENIK
>FUSION-ENST00000427015.1:73109-ENST00000367469.5:117830|2620
VLKIIQR
>FUSION-ENST00000427015.1:73109-ENST00000367469.5:117830|4082
RPPTCLANVCIFSR
>FUSION-ENST00000427015.1:73109-ENST00000367469.5:117830|911
QNCNDCINTR
>FUSION-ENST00000427015.1:73109-ENST00000367469.5:117830|1924
MGKTRPHDSVTSHR
>FUSION-ENST00000427015.1:73109-ENST00000367469.5:117830|3052
AKPCNFLFNECTCILK
>FUSION-ENST00000427015.1:73109-ENST00000367469.5:117830|2585
FKKELSIL
>FUSION-ENST00000485798.5:13221-ENST00000362079.2:358|370
AGPQADQGLLSCQSGK
>FUSION-ENST00000427015.1:73109-ENST00000367469.5:117830|2568
RARAPVWTTLAPFHFLIFTSAFSSK
>FUSION-ENST00000485798.5:13221-ENST00000362079.2:358|700
YIYIYMFNRQGLVLVPR
>ENST00000460191.1|SNV-2799-G-A|9
MTLMMISPTKVQKIY
>FUSION-ENST00000427015.1:73109-ENST00000367469.5:117830|1713
MSVLRVVCCVCVFP
>FUSION-ENST00000485798.5:13221-ENST00000362079.2:358|350
MDAEQDPSEQGQGGRDRQGGVGK
>FUSION-ENST00000427015.1:73109-ENST00000367469.5:117830|3099
WEDKCGTCDCILTRIGSLFV
>ENST00000278616.8|INDEL-85445-T-TA|2
TKETFFRNNF
>FUSION-ENST00000427015.1:73109-ENST00000367469.5:117830|4055
PNFVNTGIYREVIILCGPHR
>FUSION-ENST00000427015.1:73109-ENST00000367469.5:117830|205
MPLAFTLVEIGRHQKILSK
>FUSION-ENST00000427015.1:73109-ENST00000367469.5:117830|505
QVALPQKNK
>ENST00000550735.7|SNV-41512-C-G|3
KIMTGSFEFPEEEWSQMSEMAK
>FUSION-ENST00000427015.1:73109-ENST00000367469.5:117830|2484
FKDFKFEFR
>FUSION-ENST00000427015.1:73109-ENST00000367469.5:117830|491
QFTYIILFLMIILQK
>FUSION-ENST00000427015.1:73109-ENST00000367469.5:117830|3016
MMNVLTTSEVFKYLKR
>FUSION-ENST00000427015.1:73109-ENST00000367469.5:117830|2246
DPASHCLDVGIW
>ENST00000391975.5|SNV-68802-G-A|2
IREIHDKFPEVIINFPDPAQK
>FUSION-ENST00000427015.1:73109-ENST00000367469.5:117830|3732
VYFYPGNV
>ENST00000227322.8|MNV-83-CC-C|12
GLPSPRRPPRPRR
>FUSION-ENST00000485798.5:13221-ENST00000362079.2:358|795
MAKPHLYQK
>ENST00000265342.12|SNV-295916-G-A|4
DCFLKGDTCTMAGYTRLK
>FUSION-ENST00000427015.1:73109-ENST00000367469.5:117830|2431
MKVSYPLQSSVIV
>FUSION-ENST00000427015.1:73109-ENST00000367469.5:117830|3911
MKFATSMDSSFRER
>FUSION-ENST00000427015.1:73109-ENST00000367469.5:117830|2059
MKLLFEVRR
>FUSION-ENST00000427015.1:73109-ENST00000367469.5:117830|547
MEMGEGNSLFAVLK
>FUSION-ENST00000427015.1:73109-ENST00000367469.5:117830|776
MNVYDVPIQKLIMINEK
>FUSION-ENST00000485798.5:13221-ENST00000362079.2:358|46
MLKEHERR
>FUSION-ENST00000427015.1:73109-ENST00000367469.5:117830|2936
SPCLVPFPPLPLSQS
>FUSION-ENST00000427015.1:73109-ENST00000367469.5:117830|2261
RWELSLKSI
>FUSION-ENST00000427015.1:73109-ENST00000367469.5:117830|2362
PCLAQPWVSDKDD
>FUSION-ENST00000427015.1:73109-ENST00000367469.5:117830|3228
SVPYYFDYCRFIISLEIR
>ENST00000618192.4|SNV-500082-G-A|1
ELAQDAEAVNEKAIKLNETLGTR
>FUSION-ENST00000427015.1:73109-ENST00000367469.5:117830|1661
KNSIVDFCTTQV
>FUSION-ENST00000485798.5:13221-ENST00000362079.2:358|582
MGGCMDGWMVGWMDK
>ENST00000257766.8|MNV-11800-CTGAAAAGATTC-C|2
MEIEEESAIS
>FUSION-ENST00000427015.1:73109-ENST00000367469.5:117830|3927
MVNSFQKVSIYFAQIHQRNHNLWK
>ENST00000359154.6|SNV-155430-G-C|4
RTDPRAR
>FUSION-ENST00000427015.1:73109-ENST00000367469.5:117830|1975
GHLTWWQAREK
>FUSION-ENST00000427015.1:73109-ENST00000367469.5:117830|4255
GESVQMK
>ENST00000510329.1|SNV-50-G-A|11
WRGGAEPAPGR
>ENST00000279392.8|SNV-2565-G-C|1
EQAAEVASLDVANIISGSGRPRRR
>FUSION-ENST00000485798.5:13221-ENST00000362079.2:358|604
MDGWVGGWMDEWMDGWMDGWMMGG
>FUSION-ENST00000427015.1:73109-ENST00000367469.5:117830|1521
QHVLLNTNSSSEVIAAVR
>FUSION-ENST00000427015.1:73109-ENST00000367469.5:117830|3849
LCLSEIERLK
>ENST00000261405.9|SNV-14289-G-A|3
LSGEAYGFVARIDSSGNFQVLLSDR
>FUSION-ENST00000427015.1:73109-ENST00000367469.5:117830|194
MKFPDLH
>FUSION-ENST00000485798.5:13221-ENST00000362079.2:358|187
LVQWRDLGSLQPPPPR
>FUSION-ENST00000427015.1:73109-ENST00000367469.5:117830|3781
FLFVAFYKIL
>FUSION-ENST00000427015.1:73109-ENST00000367469.5:117830|3273
MNIYVHIFIRSHFTFF
>FUSION-ENST00000427015.1:73109-ENST00000367469.5:117830|2295
LFNHSNFHSHLHDYRKHGVCR
>FUSION-ENST00000427015.1:73109-ENST00000367469.5:117830|1966
MGAIIQDLGGDTA
>FUSION-ENST00000427015.1:73109-ENST00000367469.5:117830|3941
MDLLNDI
>FUSION-ENST00000427015.1:73109-ENST00000367469.5:117830|1015
NSYHGFLVC
>FUSION-ENST00000485798.5:13221-ENST00000362079.2:358|579
DGWMVGWMDK
>FUSION-ENST00000427015.1:73109-ENST00000367469.5:117830|3156
MILIFSFLFL
>FUSION-ENST00000427015.1:73109-ENST00000367469.5:117830|1611
LLTVKVNKMLK
>FUSION-ENST00000485798.5:13221-ENST00000362079.2:358|470
PDHTGFFKGATWLQLCLYLK
>FUSION-ENST00000427015.1:73109-ENST00000367469.5:117830|2679
MPIIPTLWEAEAGRSL
>FUSION-ENST00000485798.5:13221-ENST00000362079.2:358|479
ALGNTEYVFSAESR
>FUSION-ENST00000427015.1:73109-ENST00000367469.5:117830|2491
QQEVTLL
>FUSION-ENST00000427015.1:73109-ENST00000367469.5:117830|283
GVPTITSTTNRRGLVQ
>ENST00000460191.1|SNV-2799-G-A|7
MMISPTK
>FUSION-ENST00000427015.1:73109-ENST00000367469.5:117830|3707
TLPLFIDGIRFFFPGLIK
>FUSION-ENST00000485798.5:13221-ENST00000362079.2:358|309
WLCARQVRPPSPLR
>FUSION-ENST00000427015.1:73109-ENST00000367469.5:117830|1192
MPAKSEPGAEQ
>FUSION-ENST00000485798.5:13221-ENST00000362079.2:358|114
NLGVWGEYTVQPGIVNSILQRWK
>ENST00000265342.12|SNV-295916-G-A|2
GDTCTMAGYTRLK
>FUSION-ENST00000427015.1:73109-ENST00000367469.5:117830|475
MHSSKPGAATFPPPRSLSYIPICSK
>FUSION-ENST00000427015.1:73109-ENST00000367469.5:117830|373
MLQTGWTK
>FUSION-ENST00000427015.1:73109-ENST00000367469.5:117830|1933
MCGEKPLDLVRLIHCHKNSMGK
>ENST00000366647.9|SNV-29650-G-A|2
DQVILKVDSR
>FUSION-ENST00000427015.1:73109-ENST00000367469.5:117830|744
FMMFQYRN
>FUSION-ENST00000427015.1:73109-ENST00000367469.5:117830|891
MAGTQEAELAVSRDSATALQPGR
>FUSION-ENST00000427015.1:73109-ENST00000367469.5:117830|2455
MIVWSWFLCKLKFFVHLR
>FUSION-ENST00000485798.5:13221-ENST00000362079.2:358|505
RTPPCLTNFCIFSR
>FUSION-ENST00000485798.5:13221-ENST00000362079.2:358|486
LGRALGNTEYVFSAESR
>ENST00000454193.5|INDEL-1191-T-TA|12
GGGSATR
>FUSION-ENST00000485798.5:13221-ENST00000362079.2:358|334
AYKKLPEK
>FUSION-ENST00000427015.1:73109-ENST00000367469.5:117830|2461
SDFIMIVWSWFLCKLK
>FUSION-ENST00000485798.5:13221-ENST00000362079.2:358|731
MLSQEQGREEVR
>FUSION-ENST00000485798.5:13221-ENST00000362079.2:358|471
MPDHTGFFKGATWLQLCLYLK
>FUSION-ENST00000427015.1:73109-ENST00000367469.5:117830|1305
FEENKGCKGSLTVA
>FUSION-ENST00000427015.1:73109-ENST00000367469.5:117830|2186
SPADRLEVLGVVAKADK
>FUSION-ENST00000427015.1:73109-ENST00000367469.5:117830|2520
ACILHAAVR
>FUSION-ENST00000427015.1:73109-ENST00000367469.5:117830|3240
NLCLTQYILSYIYSWK
>ENST00000328405.7|SNV-366893-A-T|1
SVPRISPPLGDPEIGAAVLFIK
>FUSION-ENST00000485798.5:13221-ENST00000362079.2:358|721
SKGHLVGESRAS
>FUSION-ENST00000427015.1:73109-ENST00000367469.5:117830|602
LYPIIFNPSVILRN
>ENST00000539924.5|MNV-99-TT-T|10
QGDEMRHFFFLLRPPLWR
>FUSION-ENST00000427015.1:73109-ENST00000367469.5:117830|2286
TEMTTSIAKEEGFNR
>FUSION-ENST00000427015.1:73109-ENST00000367469.5:117830|3654
TQLSFFLTKIWR
>FUSION-ENST00000427015.1:73109-ENST00000367469.5:117830|1366
ANCLPIESPIYINTRGPLR
>ENST00000558919.1|SNV-179524-T-G|3
LWSSFRK
>FUSION-ENST00000485798.5:13221-ENST00000362079.2:358|81
ETKKGDIR
>FUSION-ENST00000427015.1:73109-ENST00000367469.5:117830|1628
TEVEICDQLAFNFVQINLRCKYR
>FUSION-ENST00000427015.1:73109-ENST00000367469.5:117830|2478
LCLKKIGK
>FUSION-ENST00000427015.1:73109-ENST00000367469.5:117830|3663
LKTALLLFCFFTFISVWGK
>ENST00000535645.1|MNV-92801-CCTTCGCTAC-C|1
IHIATSSMIMKPFGPLSRSLRNL
>FUSION-ENST00000427015.1:73109-ENST00000367469.5:117830|1030
NKIIYNEF
>FUSION-ENST00000427015.1:73109-ENST00000367469.5:117830|2394
MRSALSFYDFFSIKPSKNQKPSLR
>FUSION-ENST00000427015.1:73109-ENST00000367469.5:117830|2260
WELSLKSI
>FUSION-ENST00000485798.5:13221-ENST00000362079.2:358|109
MGQEQSWKPK
>FUSION-ENST00000427015.1:73109-ENST00000367469.5:117830|2168
SIWHVWATER
>FUSION-ENST00000427015.1:73109-ENST00000367469.5:117830|3531
MDLDRNKQSML
>FUSION-ENST00000485798.5:13221-ENST00000362079.2:358|709
WDLVRLGKEVK
>ENST00000490882.5|SNV-115222-C-T|2
YGGELVPHFPAWVKVEPAVDTSR
>FUSION-ENST00000427015.1:73109-ENST00000367469.5:117830|3431
CAADSHVISK
>FUSION-ENST00000427015.1:73109-ENST00000367469.5:117830|3414
TSLYWTR
>FUSION-ENST00000427015.1:73109-ENST00000367469.5:117830|605
MAANFKLYPIIFNPSVILRN
>FUSION-ENST00000427015.1:73109-ENST00000367469.5:117830|1072
MSLSHSPLCPHSLYST
>FUSION-ENST00000427015.1:73109-ENST00000367469.5:117830|2845
MPFIFRIIIWNYFLY
>FUSION-ENST00000427015.1:73109-ENST00000367469.5:117830|2611
NQGQCHR
>FUSION-ENST00000427015.1:73109-ENST00000367469.5:117830|1540
LGLEGNSGK
>FUSION-ENST00000485798.5:13221-ENST00000362079.2:358|127
PRLECSGMITAHCSLNLLGSSNPPT
>FUSION-ENST00000427015.1:73109-ENST00000367469.5:117830|672
MLTHTQSLRIHK
>FUSION-ENST00000427015.1:73109-ENST00000367469.5:117830|527
DETTKQDIELEIKCFLK
>FUSION-ENST00000427015.1:73109-ENST00000367469.5:117830|2687
ISLFVEI
>ENST00000547970.1|SNV-4114-A-G|8
RLLDTAGR
>FUSION-ENST00000427015.1:73109-ENST00000367469.5:117830|1169
MKYVDKWR
>FUSION-ENST00000427015.1:73109-ENST00000367469.5:117830|2333
CPHVVERAEHSLR
>FUSION-ENST00000427015.1:73109-ENST00000367469.5:117830|1672
SMGRLIFWAHTIYD
>FUSION-ENST00000427015.1:73109-ENST00000367469.5:117830|3775
MLLEKWRHK
>FUSION-ENST00000427015.1:73109-ENST00000367469.5:117830|2926
MVFISILLLIVICVS
>FUSION-ENST00000427015.1:73109-ENST00000367469.5:117830|4217
QEYYNRQM
>FUSION-ENST00000427015.1:73109-ENST00000367469.5:117830|2807
MYVYMCTHAHIF
>ENST00000558383.1|SNV-2646-G-A|6
MAPRTPR
>FUSION-ENST00000427015.1:73109-ENST00000367469.5:117830|1780
MQNRLNYSSNPGR
>FUSION-ENST00000427015.1:73109-ENST00000367469.5:117830|3811
MKYACIFDIRINISVGQSFR
>FUSION-ENST00000485798.5:13221-ENST00000362079.2:358|299
NLYHGLGTVAHGCNPSTLGG
>FUSION-ENST00000427015.1:73109-ENST00000367469.5:117830|3909
HENSIHLFVHLHQSSWMTR
>FUSION-ENST00000485798.5:13221-ENST00000362079.2:358|276
LKELQTFR
>ENST00000472527.1|SNV-43383-C-T|5
LKLAFSLIPR
>ENST00000361999.7|SNV-88866-A-T|2
TLEKIQEEER
>FUSION-ENST00000427015.1:73109-ENST00000367469.5:117830|3575
MSLRPHS
>FUSION-ENST00000427015.1:73109-ENST00000367469.5:117830|1923
GKTRPHDSVTSHR
>FUSION-ENST00000427015.1:73109-ENST00000367469.5:117830|2407
ILYCYLKYLSVEIK
[truncated: 63,066 more chars]
