# Supplementary material for: Identification of non-canonical peptides with moPepGen
Source: Nat Biotechnol. 2025 Jun 16;44(4):568–73. doi: 10.1038/s41587-025-02701-0 (PMC12680078; doi:10.1038/s41587-025-02701-0)
Supplement: Supplementary file 4 — Supplementary Data: Cancer cell line variant peptide database. Custom peptide database FASTA file for each of the 376 cell lines from the Cancer Cell Line Encyclopedia with proteomics characterization or used in the reference channel. Variant peptide FASTA files were produced by moPepGen as the result of cell-line-specific publicly available mutations and fusions. [file 41587_2025_2701_MOESM4_ESM.zip › ACH-000035.fasta]

>FUSION-ENST00000650658.1:103130-ENST00000459687.5:1078|869
MLVIPATREAEAGELLEPGR
>FUSION-ENST00000650658.1:103130-ENST00000459687.5:1078|323
MEAGTGAGGA
>FUSION-ENST00000469528.5:7191-ENST00000372770.4:4157|196
LRPAGLWTAMA
>FUSION-ENST00000650658.1:103130-ENST00000459687.5:1078|447
TLVRTQIR
>ENST00000511685.6|SNV-656363-T-G|2
NHQGQRPRPVALGRLFLLGTVFN
>FUSION-ENST00000469528.5:7191-ENST00000372770.4:4157|68
HILLWESETVR
>ENST00000561897.1|SNV-981-G-T|1
EVATSAGAPSSPPPW
>FUSION-ENST00000650658.1:103130-ENST00000459687.5:1078|769
KTNRNSGWENTHF
>FUSION-ENST00000469528.5:166-ENST00000372770.4:4157|135
TPLDVLEECMSLPK
>ENST00000533249.5|SNV-4670-G-A|2
SHGVGGAVPGAVLEPVAR
>FUSION-ENST00000650658.1:103130-ENST00000459687.5:1078|771
MIAPLHSSLGDIARPCLLKKTNR
>FUSION-ENST00000650658.1:103130-ENST00000459687.5:1078|852
SGVRDQPDQHGETPSLLK
>FUSION-ENST00000469528.5:7191-ENST00000372770.4:4157|190
VIPEILDTLIGKVPVEMSPGK
>FUSION-ENST00000650658.1:103130-ENST00000459687.5:1078|653
VGFSLRLETFPPR
>ENST00000374695.8|SNV-59076-G-C|4
CRPVNQEIVRSDER
>FUSION-ENST00000650658.1:103130-ENST00000459687.5:1078|682
QLLLLDPRCLCIFGLFL
>FUSION-ENST00000469528.5:7191-ENST00000372770.4:4157|61
NLNFEAR
>FUSION-ENST00000650658.1:103130-ENST00000459687.5:1078|798
ANFCIFSDRVSPC
>ENST00000468286.5|SNV-92476-C-T|7
MQFCHHDGRIEKMYK
>FUSION-ENST00000650658.1:103130-ENST00000459687.5:1078|573
PLYSSLGDRARPHLKTNK
>FUSION-ENST00000469528.5:7191-ENST00000372770.4:4157|102
VILKLLARR
>FUSION-ENST00000469528.5:7191-ENST00000372770.4:4157|31
MEFHSCCPGWSTMAQSQLIAVSAF
>FUSION-ENST00000650658.1:103130-ENST00000459687.5:1078|693
FVPLQVR
>FUSION-ENST00000525980.5:21999-ENST00000372480.1:23766|41
SSYITVL
>FUSION-ENST00000469528.5:7191-ENST00000372770.4:4157|73
MLASLVLNSCDPPASASPKGWDYR
>FUSION-ENST00000650658.1:103130-ENST00000459687.5:1078|378
PPCLANFCIYSRDGVSPCWSGWSR
>ENST00000272286.4|SNV-42507-G-A|1
LYTTGPYFFAK
>ENST00000497474.1|SNV-904-G-T|1
VIYSTPLSTLPLISSPKGCAET
>FUSION-ENST00000650658.1:103130-ENST00000459687.5:1078|257
AAIVILAR
>ENST00000532255.5|SNV-52510-T-A|5
RGPAWAPCRWSDK
>FUSION-ENST00000525980.5:21999-ENST00000372480.1:23766|48
MPCSWAFIFIWSLPSMK
>FUSION-ENST00000650658.1:103130-ENST00000459687.5:1078|131
MANSFGRR
>FUSION-ENST00000650658.1:103130-ENST00000459687.5:1078|468
MVKPCLY
>FUSION-ENST00000650658.1:103130-ENST00000459687.5:1078|586
MNQLRKN
>FUSION-ENST00000650658.1:103130-ENST00000459687.5:1078|176
SSLPRWDGGR
>FUSION-ENST00000650658.1:103130-ENST00000459687.5:1078|846
MDKEQYR
>FUSION-ENST00000650658.1:103130-ENST00000459687.5:1078|726
GFHHIGQAGLELLTSSYSSTLSSK
>FUSION-ENST00000650658.1:103130-ENST00000459687.5:1078|829
MCSSVICCSVFIFLVS
>ENST00000481609.5|SNV-238249-A-G|11
ECNPSQVNGSRNSPDECSVAR
>FUSION-ENST00000650658.1:103130-ENST00000459687.5:1078|828
CSSVICCSVFIFLVS
>FUSION-ENST00000650658.1:103130-ENST00000459687.5:1078|747
PLFWFSQFPIFFFFFFLR
>ENST00000347004.2|SNV-824-G-A|2
TTHAGGCGHDECDTYVR
>FUSION-ENST00000650658.1:103130-ENST00000459687.5:1078|719
MSEPLKTEIR
>FUSION-ENST00000650658.1:103130-ENST00000459687.5:1078|363
NKAEEEEHSAQVHTTTCEILLSK
>FUSION-ENST00000469528.5:7191-ENST00000372770.4:4157|70
HEPLYPAGFVFL
>FUSION-ENST00000469528.5:7191-ENST00000372770.4:4157|112
MPFSCLSLPGSWDYR
>FUSION-ENST00000650658.1:103130-ENST00000459687.5:1078|892
QKPNKCLAGCSDLGL
>FUSION-ENST00000650658.1:103130-ENST00000459687.5:1078|759
MVYFYTIFSVPCWCK
>FUSION-ENST00000525980.5:21999-ENST00000372480.1:23766|17
KVGQGQCVT
>ENST00000505956.6|SNV-10223-C-T|2
KAPRLFR
>FUSION-ENST00000650658.1:103130-ENST00000459687.5:1078|130
ANSFGRR
>FUSION-ENST00000650658.1:103130-ENST00000459687.5:1078|513
MCVFKITELILQTQFCVLLFSYY
>FUSION-ENST00000650658.1:103130-ENST00000459687.5:1078|154
AALAGAAAKTETAPLPAELHPPGGR
>FUSION-ENST00000650658.1:103130-ENST00000459687.5:1078|73
LCLFVIPIT
>FUSION-ENST00000469528.5:7191-ENST00000372770.4:4157|89
ISIIFFFFLRWSFALVAQAGVQMR
>FUSION-ENST00000650658.1:103130-ENST00000459687.5:1078|518
DNQFLILTYSSHVMLGPWRIDTR
>FUSION-ENST00000650658.1:103130-ENST00000459687.5:1078|720
SFPQGGLPCLSSLK
>FUSION-ENST00000650658.1:103130-ENST00000459687.5:1078|443
NGHRNWITFLCSEIPQSS
>FUSION-ENST00000650658.1:103130-ENST00000459687.5:1078|124
SSHPRWGGGAEALPTSQTMGGR
>FUSION-ENST00000469528.5:7191-ENST00000372770.4:4157|207
SVSTPSVGMSVSFPSCESRR
>FUSION-ENST00000469528.5:7191-ENST00000372770.4:4157|3
FVGSLIAK
>ENST00000380110.8|INDEL-124874-A-AA|1
TASSAGTAF
>ENST00000531428.1|SNV-115916-T-C|12
RKIELNSYLQSLMNASTDVAER
>FUSION-ENST00000650658.1:103130-ENST00000459687.5:1078|432
MCKLHFIMEIDISEIDSFLWLKIIL
>FUSION-ENST00000650658.1:103130-ENST00000459687.5:1078|312
YLQSQLLGR
>FUSION-ENST00000650658.1:103130-ENST00000459687.5:1078|482
MSHDRATALQPGQQSETLS
>ENST00000226207.6|SNV-22163-T-A|6
RNHIRIVESMQSTLDAENR
>ENST00000283646.5|SNV-44946-G-A|1
GIPIEVIPMAYVPVSQAVSQK
>FUSION-ENST00000469528.5:7191-ENST00000372770.4:4157|85
LIFILFYFILFFFF
>ENST00000498810.1|SNV-4994-G-T|2
ENKNVGIIAIQQK
>FUSION-ENST00000650658.1:103130-ENST00000459687.5:1078|116
RRSSLSR
>FUSION-ENST00000650658.1:103130-ENST00000459687.5:1078|552
VQFYVCL
>FUSION-ENST00000469528.5:7191-ENST00000372770.4:4157|138
LVRLVSKS
>ENST00000652176.1|SNV-221320-G-T|5
RCVSSPVETR
>FUSION-ENST00000650658.1:103130-ENST00000459687.5:1078|91
PLYSVWGTE
>FUSION-ENST00000650658.1:103130-ENST00000459687.5:1078|142
GSSLLRRGGCQAEGLLTSQTGRPGR
>ENST00000394773.6|SNV-1175-G-T|4
MDGAAGPGDCPAREALQSLSQR
>FUSION-ENST00000650658.1:103130-ENST00000459687.5:1078|881
MFYKALQNLVSFF
>FUSION-ENST00000650658.1:103130-ENST00000459687.5:1078|727
MGFHHIGQAGLELLTSSYSSTLSSK
>FUSION-ENST00000469528.5:7191-ENST00000372770.4:4157|189
VPVEMSPGK
>ENST00000487222.5|SNV-4898-T-C|1
SISPGSAPGPRPPGR
>ENST00000493564.1|SNV-92476-C-T|10
MSLVGLKKCTR
>FUSION-ENST00000650658.1:103130-ENST00000459687.5:1078|216
GWRPGGDAPHFPDWAARQRGSSHPR
>FUSION-ENST00000650658.1:103130-ENST00000459687.5:1078|458
MMTRFFVQLSLNKLMR
>FUSION-ENST00000525037.5:69604-ENST00000621034.1:1567|1
GTPSWAARGQGA
>FUSION-ENST00000650658.1:103130-ENST00000459687.5:1078|633
AGRGGSR
>ENST00000493564.1|SNV-92476-C-T|4
YKEGLWNTEERK
>FUSION-ENST00000650658.1:103130-ENST00000459687.5:1078|333
GFHHVGQVGLEPLIHPPQPLK
>ENST00000529230.6|INDEL-38176-A-AA|14
LCRFSKSIK
>ENST00000318528.8|SNV-24647-G-C|1
ESTVHGNVQRESRPPLQKLK
>ENST00000375726.6|SNV-91-C-T|4
TPSASYFPKESSYT
>ENST00000522590.1|SNV-196867-C-G|5
MSSSGLRLPLMTLMTPPRNSR
>FUSION-ENST00000650658.1:103130-ENST00000459687.5:1078|592
MGEVSPPTLFLFK
>ENST00000423230.6|SNV-52510-T-A|2
QVINSAGSTNTRITLMLPSAVTR
>FUSION-ENST00000650658.1:103130-ENST00000459687.5:1078|522
MILHIFS
>ENST00000318528.8|SNV-25310-G-C|1
ENVTPEVLHRSQLVEKPVMNDPFHK
>FUSION-ENST00000650658.1:103130-ENST00000459687.5:1078|82
LRPIYLFIETGSCSVAQAGV
>FUSION-ENST00000650658.1:103130-ENST00000459687.5:1078|504
MDLISQR
>FUSION-ENST00000469528.5:7191-ENST00000372770.4:4157|43
EFFFYWEDR
>FUSION-ENST00000650658.1:103130-ENST00000459687.5:1078|478
KEKDSTK
>FUSION-ENST00000650658.1:103130-ENST00000459687.5:1078|603
MPIIPVLGEAKAGGWLEAR
>FUSION-ENST00000650658.1:103130-ENST00000459687.5:1078|169
DTPHFPDGVAAGQRLQSRHFGRPR
>ENST00000531428.1|SNV-115916-T-C|4
NASTDVAERDLVCTFFHPLLRDEK
>ENST00000318528.8|SNV-24647-G-C|2
ESTVHGNVQRESRPPLQK
>FUSION-ENST00000650658.1:103130-ENST00000459687.5:1078|448
RTLVRTQIR
>FUSION-ENST00000650658.1:103130-ENST00000459687.5:1078|870
LVIPATR
>FUSION-ENST00000549198.1:758-ENST00000602946.1:431|14
RLLHHLLDVIIFGR
>ENST00000520769.1|SNV-15962-C-T|5
EGPCWCVDAQGK
>FUSION-ENST00000650658.1:103130-ENST00000459687.5:1078|865
MEYLRFEK
>FUSION-ENST00000650658.1:103130-ENST00000459687.5:1078|308
YLQSQLLGRLRWGDR
>FUSION-ENST00000650658.1:103130-ENST00000459687.5:1078|645
VICLGGNDR
>ENST00000565057.5|SNV-1688-C-T|2
VSGFQIVDIDKR
>FUSION-ENST00000650658.1:103130-ENST00000459687.5:1078|567
RISKFNVIYMSLL
>ENST00000532255.5|SNV-52510-T-A|10
TRVGTLQVVRQVINSAAAQMEDK
>FUSION-ENST00000650658.1:103130-ENST00000459687.5:1078|385
EAVRKVGR
>FUSION-ENST00000650658.1:103130-ENST00000459687.5:1078|181
DAPHFLDVMAAGKR
>FUSION-ENST00000525980.5:21999-ENST00000372480.1:23766|44
MKSSYITVL
>FUSION-ENST00000650658.1:103130-ENST00000459687.5:1078|264
QNLSNWERLHCFLFNFFFNLFFY
>FUSION-ENST00000650658.1:103130-ENST00000459687.5:1078|217
GWRPGGDAPHFPDWAARQR
>FUSION-ENST00000650658.1:103130-ENST00000459687.5:1078|80
TQSSQPFR
>FUSION-ENST00000650658.1:103130-ENST00000459687.5:1078|271
ELKLSQGFRLLEL
>FUSION-ENST00000650658.1:103130-ENST00000459687.5:1078|551
MSFVSCVSGNNFSYGNK
>FUSION-ENST00000650658.1:103130-ENST00000459687.5:1078|776
CLLVYSLGFLFEICCL
>FUSION-ENST00000650658.1:103130-ENST00000459687.5:1078|471
VTNFGNCFLKKQK
>FUSION-ENST00000650658.1:103130-ENST00000459687.5:1078|611
MLALACISSFVK
>ENST00000319170.10|INDEL-94590-A-AA|8
TPSLSTVTGALGR
>FUSION-ENST00000650658.1:103130-ENST00000459687.5:1078|416
NTFVAFVYTCVSYILLWK
>FUSION-ENST00000650658.1:103130-ENST00000459687.5:1078|760
MLARMVS
>FUSION-ENST00000650658.1:103130-ENST00000459687.5:1078|462
MLSFEWCPIRGV
>FUSION-ENST00000650658.1:103130-ENST00000459687.5:1078|408
LTPYFNTLCSFLITPSVCVLMK
>ENST00000484988.2|SNV-92476-C-T|7
KELYFLLIEKMYK
>FUSION-ENST00000650658.1:103130-ENST00000459687.5:1078|276
SSRPAWANMVKPHLN
>FUSION-ENST00000650658.1:103130-ENST00000459687.5:1078|767
NSGWENTHF
>FUSION-ENST00000650658.1:103130-ENST00000459687.5:1078|420
MGTETGLHFCALKSHRVHK
>FUSION-ENST00000650658.1:103130-ENST00000459687.5:1078|92
MPLYSVWGTE
>ENST00000481609.5|SNV-238249-A-G|2
MNAVWPEAGRWWAAQTPLG
>FUSION-ENST00000650658.1:103130-ENST00000459687.5:1078|436
NWITFLCSEIPQSS
>ENST00000410016.5|SNV-35152-C-T|2
AKGILHSPVSQSPER
>ENST00000395601.7|SNV-238060-G-C|3
HLGWLAEKVPGDSKK
>FUSION-ENST00000469528.5:7191-ENST00000372770.4:4157|5
NHCAQLLVMFVGSLIAKVGTFQ
>FUSION-ENST00000650658.1:103130-ENST00000459687.5:1078|161
QAAAPCPRAPR
>FUSION-ENST00000650658.1:103130-ENST00000459687.5:1078|282
PGFPTRWEAK
>FUSION-ENST00000650658.1:103130-ENST00000459687.5:1078|186
CLPGGARRR
>FUSION-ENST00000650658.1:103130-ENST00000459687.5:1078|568
QNTKRISK
>FUSION-ENST00000650658.1:103130-ENST00000459687.5:1078|701
ISAHGNLCLQGSSDSHS
>ENST00000520769.1|SNV-15962-C-T|8
RCSARWK
>ENST00000475131.1|SNV-33392-C-T|1
EHCHQLVDQCCNAEALPVGR
>FUSION-ENST00000469528.5:7191-ENST00000372770.4:4157|164
WTSFLATMTPSLK
>FUSION-ENST00000650658.1:103130-ENST00000459687.5:1078|44
PVIPALCEAKVGRSLEPR
>FUSION-ENST00000469528.5:7191-ENST00000372770.4:4157|180
LFLHVALRLERLHGLHDMK
>FUSION-ENST00000650658.1:103130-ENST00000459687.5:1078|604
PIIPVLGEAK
>FUSION-ENST00000650658.1:103130-ENST00000459687.5:1078|649
LETFPPRISTTYLFPAF
>FUSION-ENST00000650658.1:103130-ENST00000459687.5:1078|730
MQWYDLSSRQPLPPGFK
>FUSION-ENST00000650658.1:103130-ENST00000459687.5:1078|676
MIGAEMK
>ENST00000304391.6|SNV-55903-C-T|1
GAERPVRPGAIPAHLCGRGGR
>ENST00000464334.1|SNV-17223-A-G|1
TGTPLSM
>ENST00000359895.6|SNV-6532-C-T|2
LRPGTGQSR
>FUSION-ENST00000469528.5:7191-ENST00000372770.4:4157|9
YASVSLVYLE
>FUSION-ENST00000469528.5:7191-ENST00000372770.4:4157|15
TPCLANLYFVFYFCLTR
>FUSION-ENST00000650658.1:103130-ENST00000459687.5:1078|372
AAWLELSHVVK
>ENST00000395601.7|SNV-238060-G-C|2
VPGDSKK
>FUSION-ENST00000650658.1:103130-ENST00000459687.5:1078|359
VKDYPVGEPR
>FUSION-ENST00000650658.1:103130-ENST00000459687.5:1078|48
PVIPALCEAK
>ENST00000630790.1|SNV-17840-G-T|4
TVRYTAMHR
>FUSION-ENST00000650658.1:103130-ENST00000459687.5:1078|476
MVTNFGNCFLK
>FUSION-ENST00000650658.1:103130-ENST00000459687.5:1078|732
MQWYDLSSR
>FUSION-ENST00000650658.1:103130-ENST00000459687.5:1078|501
DLISQRKSLLVYGLYPSSVLANVCF
>ENST00000265342.12|SNV-413447-A-C|6
ALGQGTPPSPDTAASSR
>ENST00000529230.6|INDEL-38176-A-AA|3
TCCANHLGEIQR
>ENST00000318528.8|SNV-25310-G-C|3
IPKENVTPEVLHR
>FUSION-ENST00000525980.5:21999-ENST00000372480.1:23766|40
GAVAHAYKPSTLGGQGR
>FUSION-ENST00000469528.5:7191-ENST00000372770.4:4157|113
ESQAVAQAGVQWR
>ENST00000531428.1|SNV-115916-T-C|7
MNASTDVAERDLVCTFFHPLLR
>FUSION-ENST00000518164.5:1123-ENST00000318528.8:24554|1
MVAAKKT
>FUSION-ENST00000650658.1:103130-ENST00000459687.5:1078|778
LLWNSCMCLLVYSLGFLFEICCL
>FUSION-ENST00000469528.5:7191-ENST00000372770.4:4157|135
MEVDFFFFFLR
>FUSION-ENST00000525980.5:21999-ENST00000372480.1:23766|61
SQKCLALGHLFSYGACPP
>ENST00000540394.5|SNV-3664-G-A|3
RTAGAGSCATPPRSSSAPSPRP
>FUSION-ENST00000469528.5:7191-ENST00000372770.4:4157|111
PFSCLSLPGSWDYR
>FUSION-ENST00000650658.1:103130-ENST00000459687.5:1078|854
EAGHGDSCLWEAEAGGSLR
>ENST00000522590.1|SNV-196867-C-G|1
LPLMTLMTPPRNSRNHLLLPLLK
>ENST00000558480.6|SNV-92666-C-T|2
KAAVNIIR
>FUSION-ENST00000650658.1:103130-ENST00000459687.5:1078|888
YSYLNLFLIK
>FUSION-ENST00000525980.5:21999-ENST00000372480.1:23766|65
SSVLPSPSGMILSR
>ENST00000318528.8|SNV-24647-G-C|3
ESTVHGNVQR
>FUSION-ENST00000469528.5:7191-ENST00000372770.4:4157|81
GFHHVGKPGLELL
>ENST00000529230.6|INDEL-38176-A-AA|10
EGCWKGHQCHVGGFGSK
>ENST00000447445.1|SNV-24194-C-T|3
LPGFSPFR
>ENST00000531333.5|SNV-19687-G-A|3
SHGILEEICGTVH
>FUSION-ENST00000650658.1:103130-ENST00000459687.5:1078|517
MLGPWRIDTR
>FUSION-ENST00000650658.1:103130-ENST00000459687.5:1078|381
MPPCLANFCIYSR
>FUSION-ENST00000650658.1:103130-ENST00000459687.5:1078|657
MLLDLFASFDMVGFSLRLETFPPR
>ENST00000307546.14|SNV-159048-C-T|2
DLRHYLSLQF
>ENST00000532255.5|SNV-52510-T-A|1
WSDKSSTQLLLRWK
>FUSION-ENST00000469528.5:7191-ENST00000372770.4:4157|171
HVDILLGHHDSLLKK
>FUSION-ENST00000650658.1:103130-ENST00000459687.5:1078|739
LCLPGSSDSCASAS
>ENST00000374695.8|SNV-59076-G-C|1
SDERGSMGTSGEACRCK
>ENST00000604870.6|SNV-63398-C-T|1
GGEYGFGVAFDADGDR
>FUSION-ENST00000651595.1:84614-ENST00000459687.5:1078|20
KNGDGKCVICDSYVRPCTLVR
>FUSION-ENST00000650658.1:103130-ENST00000459687.5:1078|285
NVAVLILLRVNAKS
>FUSION-ENST00000469528.5:7191-ENST00000372770.4:4157|52
MPDQLKK
>ENST00000413612.5|SNV-51120-G-A|1
VLEVEDSTNFFKSG
>ENST00000216487.12|SNV-174337-C-G|2
CFQLADDALPQCIKGYLLR
>ENST00000426216.6|INDEL-144744-C-CA|1
SVMNTSNPKK
>ENST00000630790.1|SNV-17840-G-T|2
YTAMHRVTQPLK
>ENST00000503346.1|SNV-6532-C-T|7
QRLMENTEDWRL
>FUSION-ENST00000650658.1:103130-ENST00000459687.5:1078|811
VQAILLPQPPE
>FUSION-ENST00000650658.1:103130-ENST00000459687.5:1078|46
PVIPALCEAKVGR
>ENST00000565057.5|SNV-1688-C-T|4
VPVIVEKVSGFQIVDIDKR
>FUSION-ENST00000650658.1:103130-ENST00000459687.5:1078|751
LCPPFGIR
>FUSION-ENST00000469528.5:7191-ENST00000372770.4:4157|32
EPLCLAARI
>FUSION-ENST00000469528.5:7191-ENST00000372770.4:4157|160
WTSFLATMTPSLKRSS
>FUSION-ENST00000650658.1:103130-ENST00000459687.5:1078|390
NAVMYVRH
>ENST00000282251.9|SNV-39595-G-A|5
STFAGSPERESIHILSVNEK
>ENST00000265198.8|SNV-196867-C-G|1
VMNTLLIQDIYEQQR
>FUSION-ENST00000650658.1:103130-ENST00000459687.5:1078|102
PVVPATWEAEVGGSLELGRLR
>FUSION-ENST00000650658.1:103130-ENST00000459687.5:1078|537
CWIGLEELCK
>FUSION-ENST00000650658.1:103130-ENST00000459687.5:1078|221
GSSLPSRGGRAEAPLTSR
>ENST00000565057.5|SNV-1688-C-T|3
VSGFQIVDIDK
>ENST00000522433.1|SNV-189546-G-C|10
RLMIPTGKNSGLTQDTR
>FUSION-ENST00000650658.1:103130-ENST00000459687.5:1078|108
LLLALGPR
>ENST00000531428.1|SNV-115916-T-C|10
IELNSYLQSLMNASTDVAER
>FUSION-ENST00000650658.1:103130-ENST00000459687.5:1078|839
LCVQIPPNLCTLRK
>FUSION-ENST00000650658.1:103130-ENST00000459687.5:1078|675
MIGAEMKNL
>ENST00000511685.6|SNV-656363-T-G|1
LFLLGTVFN
>ENST00000522590.1|SNV-196867-C-G|8
MSSSGLR
>FUSION-ENST00000650658.1:103130-ENST00000459687.5:1078|180
DAPHFLDVMAAGKRR
>ENST00000666250.1|INDEL-744231-T-TA|9
EHCPKKYR
>FUSION-ENST00000650658.1:103130-ENST00000459687.5:1078|256
AAIVILARSQ
>FUSION-ENST00000650658.1:103130-ENST00000459687.5:1078|368
NNNGGRHRCWGSLK
>FUSION-ENST00000650658.1:103130-ENST00000459687.5:1078|45
MPVIPALCEAKVGRSLEPR
>ENST00000529230.6|INDEL-38176-A-AA|24
EKRGPGVCR
>ENST00000488776.1|SNV-101261-C-G|1
SPSACWSLTSRRSE
>FUSION-ENST00000650658.1:103130-ENST00000459687.5:1078|224
SCWAHLPDGVVAGQRGSSLPSRGGR
>ENST00000493564.1|SNV-92476-C-T|6
YKEGLWNTEER
>FUSION-ENST00000650658.1:103130-ENST00000459687.5:1078|859
EAEAGELLEPGRQRLR
>FUSION-ENST00000650658.1:103130-ENST00000459687.5:1078|629
MILCIYIKLVK
>FUSION-ENST00000650658.1:103130-ENST00000459687.5:1078|669
NSVFSVE
>FUSION-ENST00000469528.5:7191-ENST00000372770.4:4157|55
QALFFCNP
>FUSION-ENST00000650658.1:103130-ENST00000459687.5:1078|424
MGTETGLHFCALK
>FUSION-ENST00000650658.1:103130-ENST00000459687.5:1078|146
GWLPGGEAPHFSDGAAAGRR
>ENST00000360833.6|SNV-4456-G-A|2
GEEEAYLNFITPSK
>FUSION-ENST00000650658.1:103130-ENST00000459687.5:1078|875
MPLGGRGGRIPEVGSSRPA
>FUSION-ENST00000650658.1:103130-ENST00000459687.5:1078|783
EFLYVSFGILAGIFI
>ENST00000531428.1|SNV-115916-T-C|2
DLVCTFFHPLLRDEK
>FUSION-ENST00000650658.1:103130-ENST00000459687.5:1078|887
MYSYLNLFLIKK
>ENST00000531428.1|SNV-115916-T-C|3
DLVCTFFHPLLR
>FUSION-ENST00000650658.1:103130-ENST00000459687.5:1078|247
EHRVGGKVTDQQDPK
>FUSION-ENST00000650658.1:103130-ENST00000459687.5:1078|656
LLDLFASFDMVGFSLRLETFPPR
>FUSION-ENST00000650658.1:103130-ENST00000459687.5:1078|717
MSEPLKTEIRHCYATLK
>FUSION-ENST00000650658.1:103130-ENST00000459687.5:1078|721
MSFPQGGLPCLSSLK
>FUSION-ENST00000650658.1:103130-ENST00000459687.5:1078|860
EAEAGELLEPGRQR
>FUSION-ENST00000650658.1:103130-ENST00000459687.5:1078|209
AEAPLTSRTGRLAGR
>FUSION-ENST00000650658.1:103130-ENST00000459687.5:1078|279
WEAKAGGSLEAR
>FUSION-ENST00000650658.1:103130-ENST00000459687.5:1078|394
MLGYVIF
>FUSION-ENST00000650658.1:103130-ENST00000459687.5:1078|743
RSLALSPRLEFCGVISAHGK
>ENST00000531428.1|SNV-115916-T-C|5
MNASTDVAERDLVCTFFHPLLRDEK
>ENST00000540394.5|SNV-3664-G-A|1
TAGAGSCATPPRSSSAPSPRP
>ENST00000527071.1|SNV-52510-T-A|8
TRVGTLQVVRQVINSAVIS
>FUSION-ENST00000650658.1:103130-ENST00000459687.5:1078|140
GGCQAEGLLTSQTGRPGR
>ENST00000423230.6|SNV-52510-T-A|1
QVINSAGSTNTRITLMLPSAVTRLK
>FUSION-ENST00000650658.1:103130-ENST00000459687.5:1078|725
MPSLSLTSFLTLIP
>FUSION-ENST00000650658.1:103130-ENST00000459687.5:1078|680
MASVTTCLQK
>ENST00000652176.1|SNV-221320-G-T|2
CVSSPVETRTSSEPVAK
>FUSION-ENST00000650658.1:103130-ENST00000459687.5:1078|508
MNKTDKVLIVMELL
>FUSION-ENST00000650658.1:103130-ENST00000459687.5:1078|182
DAPHFLDVMAAGK
>FUSION-ENST00000650658.1:103130-ENST00000459687.5:1078|303
LSLGGRGCSELRSLHCTLVWATE
>FUSION-ENST00000650658.1:103130-ENST00000459687.5:1078|117
MAAGRRR
>ENST00000514335.1|SNV-187072-G-A|1
ERFQLAQMLGTKQLPHCLEEAALK
>FUSION-ENST00000469528.5:7191-ENST00000372770.4:4157|175
MKVGHVLVCQLWVLR
>FUSION-ENST00000525980.5:21999-ENST00000372480.1:23766|6
MPSILTDFFFKQDDLLR
>FUSION-ENST00000650658.1:103130-ENST00000459687.5:1078|548
SFVSCVSGNNFSYGNKVR
>FUSION-ENST00000650658.1:103130-ENST00000459687.5:1078|557
LLLISDIVLRDVK
>ENST00000318528.8|SNV-25310-G-C|2
ENVTPEVLHR
>FUSION-ENST00000650658.1:103130-ENST00000459687.5:1078|94
SPAPRQRLR
>ENST00000281142.10|SNV-209084-G-C|4
LSQAEERAASASQQLSVITVQTR
>FUSION-ENST00000650658.1:103130-ENST00000459687.5:1078|728
QPLPPGFK
>FUSION-ENST00000650658.1:103130-ENST00000459687.5:1078|284
MPGFPTR
>ENST00000257430.9|SNV-132169-G-A|4
HKAVEFSSGTKSPSK
>FUSION-ENST00000469528.5:7191-ENST00000372770.4:4157|46
FTLHIEDAHFTLGIR
>FUSION-ENST00000549198.1:758-ENST00000602946.1:431|2
DTEIREPEPPAPA
>ENST00000317746.2|SNV-30631-G-A|5
SVINDPIYKK
>FUSION-ENST00000650658.1:103130-ENST00000459687.5:1078|345
MLSCMSDTEQDLRMQR
>FUSION-ENST00000650658.1:103130-ENST00000459687.5:1078|703
QANFLYF
>ENST00000531064.5|SNV-122432-G-A|1
YNGDQPRCAPRPRGLSPTVF
>FUSION-ENST00000650658.1:103130-ENST00000459687.5:1078|832
LKIFCIFF
>ENST00000483237.1|SNV-12532-A-C|1
FVNQIHTAVPLPAASSTSLRSTK
>FUSION-ENST00000650658.1:103130-ENST00000459687.5:1078|26
MLMMAVQSGDGK
>ENST00000531064.5|SNV-122432-G-A|4
ARYNGDQPRCAPRPR
>FUSION-ENST00000650658.1:103130-ENST00000459687.5:1078|623
YIYKIGK
>ENST00000413507.3|SNV-5735-A-G|4
CRSSKPGK
>ENST00000666250.1|INDEL-744231-T-TA|11
TKEHCPK
>FUSION-ENST00000650658.1:103130-ENST00000459687.5:1078|343
MSDTEQDLR
>FUSION-ENST00000650658.1:103130-ENST00000459687.5:1078|587
ITQDFDWNCIASMNQLRKN
>FUSION-ENST00000650658.1:103130-ENST00000459687.5:1078|903
LQILTLFDVP
>FUSION-ENST00000650658.1:103130-ENST00000459687.5:1078|773
MIAPLHSSLGDIARPCLLKK
>FUSION-ENST00000650658.1:103130-ENST00000459687.5:1078|861
EAEAGELLEPGR
>ENST00000264260.6|SNV-4636-G-A|2
MLCLGWIFLWLVAGEQIK
>FUSION-ENST00000650658.1:103130-ENST00000459687.5:1078|439
IVPLHCSLGNRVRPCLK
>FUSION-ENST00000650658.1:103130-ENST00000459687.5:1078|83
RLRPIYLFIETGSCSVAQAGV
>FUSION-ENST00000650658.1:103130-ENST00000459687.5:1078|740
LEFCGVISAHGK
>FUSION-ENST00000650658.1:103130-ENST00000459687.5:1078|793
MESYSVYSVGGFFLFLK
>ENST00000366574.7|SNV-414543-G-C|3
SILNSLYQLLAALIR
>ENST00000226207.6|SNV-22163-T-A|4
NHIRIVESMQSTLDAENRSR
>ENST00000522433.1|SNV-189546-G-C|4
IPTGKNSGLTQDTRHLQR
>FUSION-ENST00000650658.1:103130-ENST00000459687.5:1078|615
PGSVFIFCIDR
>ENST00000529565.1|SNV-19687-G-A|9
MSHGILEEICGTVHDEK
>FUSION-ENST00000469528.5:7191-ENST00000372770.4:4157|120
MLVRLASNLLTLSDLPALAPQSAR
>FUSION-ENST00000650658.1:103130-ENST00000459687.5:1078|95
SPAPRQR
>FUSION-ENST00000469528.5:7191-ENST00000372770.4:4157|86
HHYARLIFILFYFILFFFF
>ENST00000455064.6|SNV-51120-G-A|4
SVWQRILPKVLEVEDSTNFFK
>FUSION-ENST00000469528.5:7191-ENST00000372770.4:4157|67
MHILLWESETVRLLEPR
>FUSION-ENST00000650658.1:103130-ENST00000459687.5:1078|249
AHLAPPLIHLTLSGHSTCFREHR
>ENST00000666250.1|INDEL-744231-T-TA|10
TKEHCPKK
>ENST00000275493.7|MNV-155755-AGGAATTAAGAGAAGC-A|3
IPVAIKTSPK
>ENST00000493564.1|SNV-92476-C-T|5
MYKEGLWNTEERK
>ENST00000265198.8|SNV-196867-C-G|3
YREWKVMNTLLIQDIYEQQR
>FUSION-ENST00000650658.1:103130-ENST00000459687.5:1078|158
APRGPSAPPAAASRAALAGAAAK
>FUSION-ENST00000650658.1:103130-ENST00000459687.5:1078|162
QAAAPCPR
>ENST00000423230.6|SNV-52510-T-A|5
TRVGTLQVVRQVINSAGSTNTR
>FUSION-ENST00000650658.1:103130-ENST00000459687.5:1078|685
RQLLLLDPR
>FUSION-ENST00000650658.1:103130-ENST00000459687.5:1078|571
ARPHLKTNKQNTK
>FUSION-ENST00000650658.1:103130-ENST00000459687.5:1078|173
AETLLTFQTGQPGR
>FUSION-ENST00000469528.5:7191-ENST00000372770.4:4157|177
LHGLHDMK
>FUSION-ENST00000650658.1:103130-ENST00000459687.5:1078|626
ILCIYIKLVKEITFR
>FUSION-ENST00000650658.1:103130-ENST00000459687.5:1078|479
MKEKDSTK
>FUSION-ENST00000650658.1:103130-ENST00000459687.5:1078|704
CLPPRQANFLYF
>FUSION-ENST00000650658.1:103130-ENST00000459687.5:1078|470
MQWLTPVIPALWEAEAG
>FUSION-ENST00000650658.1:103130-ENST00000459687.5:1078|814
RPWLTAASVSRVQAILLPQPPE
>FUSION-ENST00000650658.1:103130-ENST00000459687.5:1078|664
GVPCVERVE
>ENST00000397977.8|SNV-5987-C-A|3
LPANLLYKYLKK
>ENST00000531064.5|SNV-122432-G-A|2
YNGDQPRCAPRPR
>FUSION-ENST00000650658.1:103130-ENST00000459687.5:1078|460
MMTRFFVQLSLNK
>FUSION-ENST00000650658.1:103130-ENST00000459687.5:1078|164
MGSCHVAQPGL
>FUSION-ENST00000469528.5:7191-ENST00000372770.4:4157|37
QSSHLDLPKLWDYRR
>FUSION-ENST00000469528.5:7191-ENST00000372770.4:4157|129
MNKIIGR
>ENST00000529230.6|INDEL-38176-A-AA|8
GHQCHVGGFGSKMSYWPGCWAK
>FUSION-ENST00000469528.5:7191-ENST00000372770.4:4157|33
EPLCLAAR
>FUSION-ENST00000650658.1:103130-ENST00000459687.5:1078|170
DTPHFPDGVAAGQRLQSR
>FUSION-ENST00000650658.1:103130-ENST00000459687.5:1078|502
DLISQRK
>FUSION-ENST00000650658.1:103130-ENST00000459687.5:1078|500
KSLLVYGLYPSSVLANVCF
>ENST00000531333.5|SNV-19687-G-A|2
MASWRKSAELC
>FUSION-ENST00000650658.1:103130-ENST00000459687.5:1078|581
PVVPPTQEAEAEGSLEPRSSR
>FUSION-ENST00000650658.1:103130-ENST00000459687.5:1078|196
HSSLPRRGGGR
>FUSION-ENST00000650658.1:103130-ENST00000459687.5:1078|234
GGGRAEGLLTSQ
>FUSION-ENST00000650658.1:103130-ENST00000459687.5:1078|253
MTLNEHAAFKHLFNK
>FUSION-ENST00000650658.1:103130-ENST00000459687.5:1078|229
LPSSICLTKHILHRP
>FUSION-ENST00000650658.1:103130-ENST00000459687.5:1078|74
MLCLFVIPIT
>FUSION-ENST00000650658.1:103130-ENST00000459687.5:1078|756
SRLFKTPISFLR
>FUSION-ENST00000650658.1:103130-ENST00000459687.5:1078|477
EKDSTKS
>FUSION-ENST00000650658.1:103130-ENST00000459687.5:1078|763
CPEKSYK
>FUSION-ENST00000650658.1:103130-ENST00000459687.5:1078|729
QWYDLSSRQPLPPGFK
>FUSION-ENST00000525980.5:21999-ENST00000372480.1:23766|21
VLPCCSGWSQTPGLKQSSCLSLPKG
>FUSION-ENST00000469528.5:7191-ENST00000372770.4:4157|173
VGHVLVCQLWVLR
>ENST00000540394.5|SNV-3664-G-A|5
SRRTAGAGSCATPPR
>FUSION-ENST00000469528.5:7191-ENST00000372770.4:4157|181
LFLHVALRLER
>ENST00000446378.3|SNV-39889-A-G|6
EVFPPWRGALSKGSESLTLMFSR
>FUSION-ENST00000469528.5:7191-ENST00000372770.4:4157|157
TPSLKRSS
>ENST00000604870.6|SNV-63398-C-T|3
MKGGEYGFGVAFDADGDR
>ENST00000410016.5|SNV-35152-C-T|3
DQKAKGILHSPVSQSPER
>FUSION-ENST00000650658.1:103130-ENST00000459687.5:1078|509
LEKLFCDY
>FUSION-ENST00000650658.1:103130-ENST00000459687.5:1078|40
SLRPATQEAEVGGALEPGRSR
>FUSION-ENST00000525980.5:21999-ENST00000372480.1:23766|8
MPSILTDFFFK
>ENST00000493564.1|SNV-92476-C-T|1
EGLWNTEERKGH
>FUSION-ENST00000650658.1:103130-ENST00000459687.5:1078|58
MSNIGTSKRLF
>FUSION-ENST00000469528.5:7191-ENST00000372770.4:4157|62
LLEPRNLNFEARSCSVV
>FUSION-ENST00000650658.1:103130-ENST00000459687.5:1078|835
RENYVFFSNLLFSIHFPCKLK
>FUSION-ENST00000650658.1:103130-ENST00000459687.5:1078|223
GSSLPSR
>FUSION-ENST00000650658.1:103130-ENST00000459687.5:1078|417
VHKNTFVAFVYTCVSYILLWK
>ENST00000531428.1|SNV-115916-T-C|1
DLVCTFFHPLLRDEKAEGIAR
>FUSION-ENST00000650658.1:103130-ENST00000459687.5:1078|686
TLFSQWSRRQLLLLDPR
>FUSION-ENST00000650658.1:103130-ENST00000459687.5:1078|105
MPVVPATWEAEVGGSLELGR
>FUSION-ENST00000650658.1:103130-ENST00000459687.5:1078|572
ARPHLKTNK
>FUSION-ENST00000469528.5:7191-ENST00000372770.4:4157|114
MESQAVAQAGVQWR
>FUSION-ENST00000650658.1:103130-ENST00000459687.5:1078|815
MRPWLTAASVSRVQAILLPQPPE
>FUSION-ENST00000650658.1:103130-ENST00000459687.5:1078|646
MVICLGGNDR
>FUSION-ENST00000469528.5:7191-ENST00000372770.4:4157|96
MLVKMWQK
>FUSION-ENST00000650658.1:103130-ENST00000459687.5:1078|620
MLCCLGWR
>ENST00000568710.1|SNV-17473-C-T|2
VFSSAKYPASER
>FUSION-ENST00000469528.5:7191-ENST00000372770.4:4157|72
LASLVLNSCDPPASASPKGWDYR
>ENST00000522590.1|SNV-196867-C-G|4
SSSGLRLPLMTLMTPPRNSR
>FUSION-ENST00000525037.5:69604-ENST00000621034.1:1567|16
LPQDGRGRGR
>ENST00000527071.1|SNV-52510-T-A|7
VGTLQVVRQVINSAVIS
>FUSION-ENST00000525980.5:21999-ENST00000372480.1:23766|31
LVSNSWAQAILLPQPPKRLGLQV
>FUSION-ENST00000469528.5:7191-ENST00000372770.4:4157|191
VIPEILDTLIGK
>FUSION-ENST00000650658.1:103130-ENST00000459687.5:1078|553
DVKVQFYVCL
>FUSION-ENST00000525980.5:21999-ENST00000372480.1:23766|47
MPCSWAFIFIWSLPSMKSSYITVL
>ENST00000522433.1|SNV-189546-G-C|7
MIPTGKNSGLTQDTR
>ENST00000375726.6|SNV-91-C-T|6
MRSESNFILAKK
>ENST00000568710.1|SNV-17473-C-T|1
YPASERLQEYGSIFTDAQDPGLQR
>FUSION-ENST00000650658.1:103130-ENST00000459687.5:1078|510
MLEKLFCDY
>FUSION-ENST00000650658.1:103130-ENST00000459687.5:1078|634
MAGRGGSRL
>ENST00000246868.7|SNV-2309-A-G|2
RPYTVILVERAMK
>FUSION-ENST00000650658.1:103130-ENST00000459687.5:1078|866
LVIPATREAEAGELLEPGRQR
>FUSION-ENST00000650658.1:103130-ENST00000459687.5:1078|112
GCNLGTLGGQGRR
>ENST00000359895.6|SNV-6532-C-T|7
QRLMENTEDWR
>FUSION-ENST00000650658.1:103130-ENST00000459687.5:1078|30
MSLSCLDCV
>FUSION-ENST00000650658.1:103130-ENST00000459687.5:1078|227
SCWAHLPDGVVAGQR
>FUSION-ENST00000650658.1:103130-ENST00000459687.5:1078|437
IVPLHCSLGNRVRPCLKINK
>ENST00000397977.8|SNV-5987-C-A|4
LPANLLYKYLK
>FUSION-ENST00000650658.1:103130-ENST00000459687.5:1078|347
MLSCMSDTEQDLR
>FUSION-ENST00000650658.1:103130-ENST00000459687.5:1078|324
GGSFEPGRSRLQ
>FUSION-ENST00000525037.5:69604-ENST00000621034.1:1567|2
GTPSWAAR
>FUSION-ENST00000650658.1:103130-ENST00000459687.5:1078|768
TNRNSGWENTHF
>FUSION-ENST00000650658.1:103130-ENST00000459687.5:1078|360
MVKDYPVGEPR
>ENST00000368174.5|SNV-64816-G-A|1
GIWGSVCDDNWGEKEDQVVCK
>FUSION-ENST00000469528.5:7191-ENST00000372770.4:4157|53
LIRLVLNS
>ENST00000264260.6|SNV-4636-G-A|1
LCLGWIFLWLVAGEQIK
>FUSION-ENST00000650658.1:103130-ENST00000459687.5:1078|120
MGGRAETLLTS
>FUSION-ENST00000469528.5:7191-ENST00000372770.4:4157|195
MKVIPEILDTLIGK
>FUSION-ENST00000411637.6:21999-ENST00000372480.1:23766|1
ITPPAAKPGSPQESRGC
>ENST00000275493.7|MNV-155755-AGGAATTAAGAGAAGC-A|4
VKIPVAIKTSPK
>ENST00000520769.1|SNV-15962-C-T|1
WKGPAGVWTPRGR
>FUSION-ENST00000650658.1:103130-ENST00000459687.5:1078|722
LARQVSNS
>FUSION-ENST00000650658.1:103130-ENST00000459687.5:1078|642
MVICLGGNDRSRNEK
>ENST00000529565.1|SNV-19687-G-A|8
SHGILEEICGTVHDEK
>ENST00000317746.2|SNV-30631-G-A|3
KNIMKLSR
>ENST00000529230.6|INDEL-38176-A-AA|12
SIKEGCWK
>ENST00000275493.7|MNV-155755-AGGAATTAAGAGAAGC-A|1
TSPKANK
>FUSION-ENST00000650658.1:103130-ENST00000459687.5:1078|311
MYLQSQLLGRLR
>FUSION-ENST00000650658.1:103130-ENST00000459687.5:1078|546
SFVSCVSGNNFSYGNKVRHK
>FUSION-ENST00000650658.1:103130-ENST00000459687.5:1078|810
MCHHEWLIFVFLVTGFHHVDQADLK
>FUSION-ENST00000650658.1:103130-ENST00000459687.5:1078|185
RGRGAPHISDDGRPGR
>ENST00000380110.8|INDEL-124874-A-AA|4
NQSGHPFPAVPVSKQKVSR
>FUSION-ENST00000469528.5:7191-ENST00000372770.4:4157|58
CHHAQLILYF
>ENST00000514335.1|SNV-187072-G-A|3
KERFQLAQMLGTK
>FUSION-ENST00000650658.1:103130-ENST00000459687.5:1078|516
LGPWRIDTR
>FUSION-ENST00000650658.1:103130-ENST00000459687.5:1078|830
SVLFTHVNIFLSNI
>FUSION-ENST00000469528.5:7191-ENST00000372770.4:4157|136
LAFKFLY
>FUSION-ENST00000469528.5:7191-ENST00000372770.4:4157|104
VILKLLAR
>ENST00000359568.10|SNV-115949-G-C|5
HHLQKGCSPSRSQR
>FUSION-ENST00000650658.1:103130-ENST00000459687.5:1078|134
MLSSMANSFGRR
>FUSION-ENST00000650658.1:103130-ENST00000459687.5:1078|577
PLYSSLGDR
>ENST00000260229.5|SNV-11742-G-T|5
ILVFKDENFWMIRGYAVFPDYPK
>FUSION-ENST00000650658.1:103130-ENST00000459687.5:1078|60
MSNIGTSKR
>FUSION-ENST00000469528.5:7191-ENST00000372770.4:4157|163
MWTSFLATMTPSLKR
>ENST00000359895.6|SNV-6532-C-T|6
QRLMENTEDWRLRPGTGQSR
>FUSION-ENST00000650658.1:103130-ENST00000459687.5:1078|49
MPVIPALCEAK
>FUSION-ENST00000650658.1:103130-ENST00000459687.5:1078|165
HFGRPRQAAAPCPRAPR
>FUSION-ENST00000650658.1:103130-ENST00000459687.5:1078|885
MYSYLNLFLIKKIYNLLWNI
>ENST00000511685.6|SNV-656363-T-G|8
VIGFNEYVYICIALHSVGLNVAR
>ENST00000558480.6|SNV-92666-C-T|1
AAVNIIR
>FUSION-ENST00000650658.1:103130-ENST00000459687.5:1078|402
IQKFSWAWWQAPVIPATWEVEAR
>FUSION-ENST00000650658.1:103130-ENST00000459687.5:1078|465
FTGLDSVLHQQ
>FUSION-ENST00000650658.1:103130-ENST00000459687.5:1078|260
FLNLFPTFPAFLFHK
>FUSION-ENST00000650658.1:103130-ENST00000459687.5:1078|780
WGECNPSMLGD
>FUSION-ENST00000650658.1:103130-ENST00000459687.5:1078|569
TNKQNTKR
>FUSION-ENST00000650658.1:103130-ENST00000459687.5:1078|582
MPVVPPTQEAEAEGSLEPRSSR
>FUSION-ENST00000525980.5:21999-ENST00000372480.1:23766|45
PCSWAFIFIWSLPSMKSSYITVL
>ENST00000529230.6|INDEL-38176-A-AA|20
GPGVCRSTNKKPQTGSWR
>FUSION-ENST00000469528.5:7191-ENST00000372770.4:4157|6
MNHCAQLLVMFVGSLIAKVGTFQ
>ENST00000480900.1|SNV-59076-G-C|3
ISHSHLPCQHSFCVPDQEIVRSDER
>FUSION-ENST00000650658.1:103130-ENST00000459687.5:1078|588
ITQDFDWNCIASMNQLRK
>FUSION-ENST00000469528.5:7191-ENST00000372770.4:4157|80
SRLTAISVSR
>FUSION-ENST00000469528.5:7191-ENST00000372770.4:4157|149
TFESLKADR
>ENST00000529565.1|SNV-19687-G-A|6
ASWRKSAELCMMR
>FUSION-ENST00000650658.1:103130-ENST00000459687.5:1078|267
MQNLSNWER
>ENST00000520769.1|SNV-15962-C-T|6
MEGPCWCVDAQGK
>FUSION-ENST00000650658.1:103130-ENST00000459687.5:1078|899
MVNKPLSLGNILYR
>FUSION-ENST00000650658.1:103130-ENST00000459687.5:1078|153
TETAPLPAELHPPGGR
>FUSION-ENST00000650658.1:103130-ENST00000459687.5:1078|238
MKSLPCLLLSTQTR
>ENST00000520340.5|SNV-60587-C-T|1
EFCDPSLGLAGPGAK
>FUSION-ENST00000650658.1:103130-ENST00000459687.5:1078|691
FVPLQVRTLFSQWSR
>ENST00000398905.5|SNV-238249-A-G|4
MECNPSQVNGSRNSPDECSVAR
>FUSION-ENST00000469528.5:7191-ENST00000372770.4:4157|82
MGFHHVGKPGLELL
>FUSION-ENST00000650658.1:103130-ENST00000459687.5:1078|457
MTRFFVQLSLNKLMR
>FUSION-ENST00000469528.5:7191-ENST00000372770.4:4157|169
KEFINGNLVL
>FUSION-ENST00000469528.5:7191-ENST00000372770.4:4157|98
MPIILALLEFEGHLSP
>FUSION-ENST00000650658.1:103130-ENST00000459687.5:1078|405
SGVQDHPGQHGETLSLLK
>FUSION-ENST00000650658.1:103130-ENST00000459687.5:1078|295
SPATWEAKAGESLEPR
>FUSION-ENST00000549198.1:758-ENST00000602946.1:431|3
LVERDTEIREPEPPAPA
>ENST00000237247.10|SNV-92476-C-T|1
CTRKAFGIR
>ENST00000498810.1|SNV-4994-G-T|3
RENKNVGIIAIQQK
>ENST00000282251.9|SNV-39595-G-A|2
ESIHILSVNEKNK
>FUSION-ENST00000469528.5:7191-ENST00000372770.4:4157|97
PIILALLEFEGHLSP
>ENST00000396134.6|SNV-7648-C-A|2
FVGQGGARMAENCVPVLR
>FUSION-ENST00000549198.1:758-ENST00000602946.1:431|9
PPIPARPPAIPVARPPDPMPPLK
>FUSION-ENST00000650658.1:103130-ENST00000459687.5:1078|595
MNYNHATVL
>ENST00000503498.1|SNV-10223-C-T|4
PPRQLPGPPGRKPPGSSGCPAR
>FUSION-ENST00000650658.1:103130-ENST00000459687.5:1078|499
SLLVYGLYPSSVLANVCF
>FUSION-ENST00000650658.1:103130-ENST00000459687.5:1078|287
NVAVLILLRVNAK
>FUSION-ENST00000525980.5:21999-ENST00000372480.1:23766|15
MVQKSPR
>FUSION-ENST00000650658.1:103130-ENST00000459687.5:1078|520
TYFIPVLR
>ENST00000413507.3|SNV-5735-A-G|1
SSKPGKKK
>FUSION-ENST00000469528.5:7191-ENST00000372770.4:4157|60
NLNFEARSCSVV
>ENST00000531428.1|SNV-115916-T-C|6
NASTDVAERDLVCTFFHPLLR
>FUSION-ENST00000650658.1:103130-ENST00000459687.5:1078|179
MAAGKRR
>FUSION-ENST00000650658.1:103130-ENST00000459687.5:1078|446
TLVRTQIRNGHR
>ENST00000504318.5|SNV-6532-C-T|2
MENTEDWRL
>FUSION-ENST00000469528.5:7191-ENST00000372770.4:4157|202
MSVSFPSCESRRSLTLQTFR
>FUSION-ENST00000650658.1:103130-ENST00000459687.5:1078|606
SFAYSFYCIGFFL
>ENST00000443035.7|SNV-54472-A-G|1
TIHANKCICLLSHWPFFDAFRK
>ENST00000552943.5|SNV-530-G-A|11
RSAKQGDMAVVTDK
>FUSION-ENST00000650658.1:103130-ENST00000459687.5:1078|876
PLGGRGGR
>FUSION-ENST00000650658.1:103130-ENST00000459687.5:1078|314
LARRGGVCL
>ENST00000510828.5|SNV-154873-C-A|2
HASSYLHPCYEGSQCR
>FUSION-ENST00000549198.1:758-ENST00000602946.1:431|10
MPPIPARPPAIPVARPPDPMPPLK
>FUSION-ENST00000469528.5:7191-ENST00000372770.4:4157|121
KSEYVGL
>ENST00000484988.2|SNV-92476-C-T|8
MKELYFLLIEKMYK
>FUSION-ENST00000469528.5:7191-ENST00000372770.4:4157|125
WSLRLSPRLECSGAISAHCK
>ENST00000359568.10|SNV-115949-G-C|1
SQRSAWKPDETAPQSSLR
>ENST00000531064.5|SNV-122432-G-A|6
QRPVIMVISHAAPHGPEDSAPQFSK
>ENST00000426216.6|INDEL-144744-C-CA|2
ETRSVMNTSNPKK
>FUSION-ENST00000650658.1:103130-ENST00000459687.5:1078|150
LPNLVSNF
>FUSION-ENST00000650658.1:103130-ENST00000459687.5:1078|188
CLPGGAR
>ENST00000317746.2|SNV-30631-G-A|6
DLLNALKSVINDPIYKK
>FUSION-ENST00000525980.5:21999-ENST00000372480.1:23766|55
MEPALHEEQLHNSSLRSTGTRVVWR
>ENST00000457812.5|SNV-73459-G-C|3
IRVALQKIK
>FUSION-ENST00000469528.5:7191-ENST00000372770.4:4157|204
MSVSFPSCESRR
>FUSION-ENST00000469528.5:7191-ENST00000372770.4:4157|147
MGNEQNNR
>ENST00000413507.3|SNV-5735-A-G|5
TEQENEAKCRSSKPGK
>ENST00000265342.12|SNV-413447-A-C|8
GGTTVVWVGEVCRAQSR
>FUSION-ENST00000469528.5:7191-ENST00000372770.4:4157|22
MLSLLTLR
>FUSION-ENST00000650658.1:103130-ENST00000459687.5:1078|710
TLQCFPVR
>FUSION-ENST00000650658.1:103130-ENST00000459687.5:1078|622
MYIYKIGKR
>ENST00000645220.1|SNV-8234-C-T|2
NFLREVDADGDLIAVLNLNDSDK
>FUSION-ENST00000650658.1:103130-ENST00000459687.5:1078|824
ILELPYQVLPTK
>ENST00000552943.5|SNV-530-G-A|8
QGDMAVVTDK
>ENST00000394773.6|SNV-1175-G-T|5
DGAAGPGDCPAR
>FUSION-ENST00000650658.1:103130-ENST00000459687.5:1078|248
EHRVGGK
>FUSION-ENST00000650658.1:103130-ENST00000459687.5:1078|800
ANFCIFSDR
>ENST00000282251.9|SNV-39595-G-A|1
ESIHILSVNEKNKLGAK
>FUSION-ENST00000650658.1:103130-ENST00000459687.5:1078|694
MFVPLQVR
>FUSION-ENST00000650658.1:103130-ENST00000459687.5:1078|466
CDPPRFTGLDSVLHQQ
>FUSION-ENST00000650658.1:103130-ENST00000459687.5:1078|141
RGGCQAEGLLTSQTGRPGR
>ENST00000552943.5|SNV-530-G-A|6
QGDMAVVTDKTLKGAVYR
>FUSION-ENST00000650658.1:103130-ENST00000459687.5:1078|231
LPSSICLTK
>FUSION-ENST00000650658.1:103130-ENST00000459687.5:1078|309
MYLQSQLLGRLRWGDR
>FUSION-ENST00000650658.1:103130-ENST00000459687.5:1078|816
RPWLTAASVSR
>ENST00000359895.6|SNV-6532-C-T|1
LRPGTGQSRSFR
>FUSION-ENST00000469528.5:7191-ENST00000372770.4:4157|116
IIGVSHRAWPSYIF
>FUSION-ENST00000650658.1:103130-ENST00000459687.5:1078|607
WQVKSFAYSFYCIGFFL
>ENST00000394776.8|SNV-1175-G-T|2
DCPAREALQSLSQR
>FUSION-ENST00000650658.1:103130-ENST00000459687.5:1078|579
PVVPPTQEAEAEGSLEPRSSRLQ
>FUSION-ENST00000469528.5:7191-ENST00000372770.4:4157|50
PDQLKKEFFFYWEDR
>FUSION-ENST00000650658.1:103130-ENST00000459687.5:1078|293
AGESLEPR
>ENST00000567998.5|SNV-14794-C-T|1
AWLWPLTQEHGADPGHLSPATGVR
>FUSION-ENST00000650658.1:103130-ENST00000459687.5:1078|688
TLFSQWSR
>FUSION-ENST00000525980.5:21999-ENST00000372480.1:23766|53
MLPLFSLTLLMELSVFNESK
>ENST00000446378.3|SNV-39889-A-G|1
GSESLTLMFSREDQKK
>FUSION-ENST00000650658.1:103130-ENST00000459687.5:1078|613
VLLCSPCWPWPVFPLL
>ENST00000246868.7|SNV-2309-A-G|1
RPYTVILVERAMKDIHYSVK
>FUSION-ENST00000650658.1:103130-ENST00000459687.5:1078|716
SEPLKTEIRHCYATLK
>FUSION-ENST00000469528.5:7191-ENST00000372770.4:4157|44
FTLHIEDAHFTLGIRDGQIT
>FUSION-ENST00000469528.5:7191-ENST00000372770.4:4157|144
GNEQNNRK
>ENST00000493564.1|SNV-92476-C-T|7
MYKEGLWNTEER
>ENST00000561897.1|SNV-981-G-T|2
MEVATSAGAPSSPPPW
>FUSION-ENST00000650658.1:103130-ENST00000459687.5:1078|376
VPGIREGFMEKAAP
>ENST00000666250.1|INDEL-744231-T-TA|3
GNEELDDSTGKPR
>FUSION-ENST00000650658.1:103130-ENST00000459687.5:1078|907
IIAFPDLNQDLHVYNVTDSYFI
>FUSION-ENST00000650658.1:103130-ENST00000459687.5:1078|795
MYLEVNCRH
>FUSION-ENST00000650658.1:103130-ENST00000459687.5:1078|764
MCPEKSYK
>FUSION-ENST00000650658.1:103130-ENST00000459687.5:1078|855
YKEAGHGDSCLWEAEAGGSLRSGVR
>FUSION-ENST00000650658.1:103130-ENST00000459687.5:1078|114
GGQAETLLTSQTGWRPGR
>FUSION-ENST00000650658.1:103130-ENST00000459687.5:1078|426
MEIDISEIDSFLWLKIIL
>FUSION-ENST00000650658.1:103130-ENST00000459687.5:1078|711
HCYATLKTLQCFPVRLMMK
>ENST00000651975.1|MNV-4394-CT-C|2
GLTTQTGAHLKR
>ENST00000304391.6|SNV-55903-C-T|4
RGAERPVRPGAIPAHLCGR
>ENST00000666250.1|INDEL-744231-T-TA|5
NRPGRGNEELDDSTGKPR
>FUSION-ENST00000469528.5:7191-ENST00000372770.4:4157|79
SRLTAISVSRVPAFLLPQLPEQLGL
>ENST00000529230.6|INDEL-38176-A-AA|6
MSYWPGCWAKEEIWTICR
>FUSION-ENST00000650658.1:103130-ENST00000459687.5:1078|594
NYNHATVL
>FUSION-ENST00000525980.5:21999-ENST00000372480.1:23766|51
MELSVFNESK
>FUSION-ENST00000650658.1:103130-ENST00000459687.5:1078|341
MSDTEQDLRMQR
>ENST00000487222.5|SNV-4898-T-C|2
WPRSISPGSAPGPRPPGR
>ENST00000529565.1|SNV-19687-G-A|1
SAELCMMRKNQMCCFMTPSSR
>ENST00000413507.3|SNV-5735-A-G|3
CRSSKPGKK
>FUSION-ENST00000650658.1:103130-ENST00000459687.5:1078|317
TLSLLKIQK
>ENST00000265342.12|SNV-413447-A-C|11
CEVSGIKGGTTVVWVGEVCR
>FUSION-ENST00000650658.1:103130-ENST00000459687.5:1078|346
LSCMSDTEQDLR
>ENST00000359895.6|SNV-6532-C-T|4
LMENTEDWRLRPGTGQSR
>FUSION-ENST00000549198.1:758-ENST00000602946.1:431|8
MPPLKLVER
>FUSION-ENST00000650658.1:103130-ENST00000459687.5:1078|635
MAGRGGSR
>FUSION-ENST00000650658.1:103130-ENST00000459687.5:1078|59
SNIGTSKR
>FUSION-ENST00000650658.1:103130-ENST00000459687.5:1078|431
CKLHFIMEIDISEIDSFLWLKIIL
>FUSION-ENST00000650658.1:103130-ENST00000459687.5:1078|827
MPAVFCLCMS
>FUSION-ENST00000650658.1:103130-ENST00000459687.5:1078|820
SRKNFTVNTCVPIS
>FUSION-ENST00000650658.1:103130-ENST00000459687.5:1078|163
GSCHVAQPGL
>ENST00000511685.6|SNV-656363-T-G|14
GNETAVTTHTHTAK
>ENST00000226207.6|SNV-22163-T-A|3
IVESMQSTLDAENR
>FUSION-ENST00000525980.5:21999-ENST00000372480.1:23766|13
VQKSPRITPPAAKPGSPQESR
>ENST00000482303.1|SNV-13374-C-T|2
SWPHPLCSSSLYGMVSSLR
>FUSION-ENST00000650658.1:103130-ENST00000459687.5:1078|20
AVQSGDGK
>FUSION-ENST00000650658.1:103130-ENST00000459687.5:1078|538
CVCNLRCWIGLEELCKEK
>ENST00000380110.8|INDEL-124874-A-AA|3
QKVSRTASSAGTAF
>FUSION-ENST00000525980.5:21999-ENST00000372480.1:23766|28
RLIFKFFCR
>FUSION-ENST00000650658.1:103130-ENST00000459687.5:1078|133
LSSMANSFGRR
>ENST00000366574.7|SNV-414543-G-C|4
EAGESWKSILNSLYQLLAALIRGNR
>FUSION-ENST00000469528.5:7191-ENST00000372770.4:4157|161
MWTSFLATMTPSLKRSS
>FUSION-ENST00000650658.1:103130-ENST00000459687.5:1078|650
LETFPPR
>ENST00000443035.7|SNV-54472-A-G|2
TIHANKCICLLSHWPFFDAFR
>FUSION-ENST00000650658.1:103130-ENST00000459687.5:1078|483
MSTLFQT
>FUSION-ENST00000469528.5:7191-ENST00000372770.4:4157|18
MAHSSYYLTW
>ENST00000220616.9|SNV-15962-C-T|2
RNGDYQAVQCQMEGPCWCVDAQGK
>FUSION-ENST00000650658.1:103130-ENST00000459687.5:1078|781
LFIGKWGECNPSMLGD
>FUSION-ENST00000650658.1:103130-ENST00000459687.5:1078|25
LMMAVQSGDGK
>FUSION-ENST00000469528.5:7191-ENST00000372770.4:4157|64
HILLWESETVRLLEPRNLNFEAR
>ENST00000530582.5|SNV-129013-T-A|1
SEEHSQEISTLTR
>FUSION-ENST00000650658.1:103130-ENST00000459687.5:1078|464
MLSFEWCPIR
>ENST00000522590.1|SNV-196867-C-G|10
MNTLLIQDIYEQQR
>FUSION-ENST00000650658.1:103130-ENST00000459687.5:1078|536
CWIGLEELCKEK
>FUSION-ENST00000469528.5:7191-ENST00000372770.4:4157|59
MCHHAQLILYF
>ENST00000511685.6|SNV-656363-T-G|15
VGLSNAQEPSSR
>FUSION-ENST00000650658.1:103130-ENST00000459687.5:1078|524
MVFKDFLD
>ENST00000498580.5|SNV-11599-C-T|2
EVMGGFSRCCSK
>ENST00000534046.2|SNV-270398-G-T|1
LPSPPPPAYSGWAHGGA
>FUSION-ENST00000549198.1:758-ENST00000602946.1:431|20
AADRPGAVAGR
>FUSION-ENST00000650658.1:103130-ENST00000459687.5:1078|239
AEEFFLVQNKMKSLPCLLLSTQTR
>FUSION-ENST00000650658.1:103130-ENST00000459687.5:1078|354
FSVFLISLIHSL
>ENST00000520769.1|SNV-15962-C-T|7
CSARWKGPAGVWTPR
>FUSION-ENST00000375344.8:63960-ENST00000454869.2:6377|1
KPFLLGTVFFTCFPIPLMRISP
>FUSION-ENST00000650658.1:103130-ENST00000459687.5:1078|371
AAWLELSHVVKNNNGGR
>FUSION-ENST00000650658.1:103130-ENST00000459687.5:1078|777
MCLLVYSLGFLFEICCL
>FUSION-ENST00000650658.1:103130-ENST00000459687.5:1078|495
KEVIACVKTGVGGGR
>FUSION-ENST00000650658.1:103130-ENST00000459687.5:1078|246
VGGKVTDQQDPK
>ENST00000366574.7|SNV-414543-G-C|1
SILNSLYQLLAALIRGNRK
>FUSION-ENST00000650658.1:103130-ENST00000459687.5:1078|395
LVRLVSNP
>ENST00000368174.5|SNV-64816-G-A|3
LEVLHKGIWGSVCDDNWGEK
>FUSION-ENST00000525037.5:69604-ENST00000621034.1:1567|14
GRGQLVGTR
>ENST00000668113.1|INDEL-744231-T-TA|13
AGGKKTK
>ENST00000319170.10|INDEL-94590-A-AA|2
SKAQVAAQLHPSPFSGLPSSPS
>FUSION-ENST00000650658.1:103130-ENST00000459687.5:1078|147
MGWLPGGEAPHFSDGAAAGRR
>FUSION-ENST00000525037.5:69604-ENST00000621034.1:1567|12
GQLVGTR
>FUSION-ENST00000525980.5:21999-ENST00000372480.1:23766|1
AVQAQCPQWYRNHPG
>ENST00000666250.1|INDEL-744231-T-TA|12
KTKEHCPK
>ENST00000466964.1|SNV-102752-C-T|1
GSVTSALASVSASPASLVSTVSAVR
>FUSION-ENST00000650658.1:103130-ENST00000459687.5:1078|353
MVACTCSPSYLGG
>ENST00000627622.1|SNV-1064-G-T|1
NNDKSQEEDSSLHSNASR
>ENST00000482303.1|SNV-13374-C-T|3
QSSACRSWPHPLCSSSLYGMVSSLR
>ENST00000226207.6|SNV-22163-T-A|2
IVESMQSTLDAENRSR
>FUSION-ENST00000650658.1:103130-ENST00000459687.5:1078|230
MLPSSICLTKHILHRP
>FUSION-ENST00000650658.1:103130-ENST00000459687.5:1078|491
TGVGGGR
>FUSION-ENST00000650658.1:103130-ENST00000459687.5:1078|336
NFLFVCFWFFFFFFLRQSLTLSPR
>FUSION-ENST00000650658.1:103130-ENST00000459687.5:1078|187
CLPGGARR
>ENST00000522433.1|SNV-189546-G-C|3
NSGLTQDTR
>FUSION-ENST00000518164.5:1527-ENST00000318528.8:24554|1
LVILANNCPALSNFK
>FUSION-ENST00000650658.1:103130-ENST00000459687.5:1078|893
KQKPNKCLAGCSDLGL
>FUSION-ENST00000650658.1:103130-ENST00000459687.5:1078|193
AEAAISALWEAK
>FUSION-ENST00000525980.5:21999-ENST00000372480.1:23766|33
LVSNSWAQAILLPQPPK
>ENST00000527071.1|SNV-52510-T-A|2
GPAWAPCRWSDKSSTQL
>FUSION-ENST00000650658.1:103130-ENST00000459687.5:1078|487
QRLLGKIVTK
>FUSION-ENST00000650658.1:103130-ENST00000459687.5:1078|666
GVPCVER
>ENST00000423230.6|SNV-52510-T-A|3
QVINSAGSTNTR
>ENST00000359568.10|SNV-115949-G-C|2
SQRSAWK
>FUSION-ENST00000650658.1:103130-ENST00000459687.5:1078|498
MKEVIACVK
>FUSION-ENST00000650658.1:103130-ENST00000459687.5:1078|598
AGGWLEARSSRPT
>FUSION-ENST00000650658.1:103130-ENST00000459687.5:1078|731
QWYDLSSR
>ENST00000503346.1|SNV-6532-C-T|5
LMENTEDWRL
>ENST00000246868.7|SNV-2309-A-G|5
CVNPETKRPYTVILVER
>ENST00000527071.1|SNV-52510-T-A|6
QVINSAVIS
>FUSION-ENST00000525037.5:69604-ENST00000621034.1:1567|17
MLPQDGRGRGR
>FUSION-ENST00000650658.1:103130-ENST00000459687.5:1078|132
MANSFGR
>FUSION-ENST00000650658.1:103130-ENST00000459687.5:1078|241
AEEFFLVQNK
>FUSION-ENST00000469528.5:7191-ENST00000372770.4:4157|182
LFLHVALR
>FUSION-ENST00000469528.5:7191-ENST00000372770.4:4157|24
LVSNSWAQAILPP
>FUSION-ENST00000650658.1:103130-ENST00000459687.5:1078|526
MPQCCTRGSN
>FUSION-ENST00000469528.5:7191-ENST00000372770.4:4157|13
TPCLANLYFVFYFCLTRR
>ENST00000446378.3|SNV-39889-A-G|4
GALSKGSESLTLMFSREDQK
>FUSION-ENST00000650658.1:103130-ENST00000459687.5:1078|145
RGSSLLR
>FUSION-ENST00000525980.5:21999-ENST00000372480.1:23766|36
LLRLVSNSWAQAILLPQPPK
>FUSION-ENST00000650658.1:103130-ENST00000459687.5:1078|575
PLYSSLGDRARPHLK
>FUSION-ENST00000650658.1:103130-ENST00000459687.5:1078|213
QRGSSHPR
>FUSION-ENST00000650658.1:103130-ENST00000459687.5:1078|52
MSLPSPR
>FUSION-ENST00000650658.1:103130-ENST00000459687.5:1078|23
MAVQSGDGK
>FUSION-ENST00000469528.5:7191-ENST00000372770.4:4157|47
MFTLHIEDAHFTLGIR
>FUSION-ENST00000650658.1:103130-ENST00000459687.5:1078|821
KPFGIFTSNILL
>FUSION-ENST00000525980.5:21999-ENST00000372480.1:23766|18
MKVGQGQCVT
>ENST00000282251.9|SNV-39595-G-A|6
DTKSTFAGSPERESIHILSVNEK
>FUSION-ENST00000469528.5:7191-ENST00000372770.4:4157|117
IIGVSHR
>FUSION-ENST00000650658.1:103130-ENST00000459687.5:1078|199
QRHSSLPR
>FUSION-ENST00000651595.1:84614-ENST00000459687.5:1078|19
NGDGKCVICDSYVRPCTLVR
>ENST00000662186.1|SNV-34416-G-A|1
GEAVDLGCLAHSEVNR
>FUSION-ENST00000525980.5:21999-ENST00000372480.1:23766|35
MLLRLVSNSWAQAILLPQPPKR
>FUSION-ENST00000650658.1:103130-ENST00000459687.5:1078|610
LALACISSFVK
>FUSION-ENST00000650658.1:103130-ENST00000459687.5:1078|96
RSPAPRQR
>FUSION-ENST00000650658.1:103130-ENST00000459687.5:1078|684
RQLLLLDPRCLCIFGLFL
>FUSION-ENST00000650658.1:103130-ENST00000459687.5:1078|692
MFVPLQVRTLFSQWSR
>ENST00000529230.6|INDEL-38176-A-AA|13
FSKSIKEGCWK
>FUSION-ENST00000469528.5:7191-ENST00000372770.4:4157|127
NKIIGRR
>FUSION-ENST00000469528.5:7191-ENST00000372770.4:4157|208
MSVSTPSVGMSVSFPSCESRR
>FUSION-ENST00000650658.1:103130-ENST00000459687.5:1078|806
LTRLISNSWPQVICPPWPPK
>FUSION-ENST00000650658.1:103130-ENST00000459687.5:1078|822
ILELPYQVLPTKKPFGIFTSNILL
>FUSION-ENST00000650658.1:103130-ENST00000459687.5:1078|533
RAFPLSQWFFSSFM
>FUSION-ENST00000650658.1:103130-ENST00000459687.5:1078|745
PLFWFSQFPIFFFFFFLRR
>FUSION-ENST00000650658.1:103130-ENST00000459687.5:1078|570
TNKQNTK
>ENST00000447130.1|SNV-45014-T-C|2
VLPPPTPYFALGLGHCNRR
>FUSION-ENST00000525980.5:21999-ENST00000372480.1:23766|25
FFCRDKVLPCCSGWSQTPGLK
>ENST00000540394.5|SNV-3664-G-A|6
MSRRTAGAGSCATPPR
>ENST00000503498.1|SNV-10223-C-T|5
MPPRQLPGPPGRKPPGSSGCPAR
>ENST00000529565.1|SNV-19687-G-A|2
SAELCMMRK
>FUSION-ENST00000650658.1:103130-ENST00000459687.5:1078|159
APRGPSAPPAAASR
>ENST00000237247.10|SNV-92476-C-T|3
MMEGLKKCTR
>FUSION-ENST00000650658.1:103130-ENST00000459687.5:1078|370
AAWLELSHVVKNNNGGRHR
>FUSION-ENST00000469528.5:7191-ENST00000372770.4:4157|103
MVILKLLARR
>ENST00000481609.5|SNV-238249-A-G|1
NAVWPEAGRWWAAQTPLG
>FUSION-ENST00000650658.1:103130-ENST00000459687.5:1078|549
MSFVSCVSGNNFSYGNKVR
>ENST00000447445.1|SNV-24194-C-T|6
IYPTVNCQPLGMISLMKR
>FUSION-ENST00000650658.1:103130-ENST00000459687.5:1078|298
MVVGARSPATWEAKAGESLEPR
>FUSION-ENST00000469528.5:7191-ENST00000372770.4:4157|188
VPVEMSPGKLFLHVALR
>FUSION-ENST00000650658.1:103130-ENST00000459687.5:1078|262
MSTSFYTDTATIR
>FUSION-ENST00000650658.1:103130-ENST00000459687.5:1078|361
TLTWAGCGGLHL
>FUSION-ENST00000650658.1:103130-ENST00000459687.5:1078|121
WGGGAEALPTSQTMGGRAETLLTS
>FUSION-ENST00000650658.1:103130-ENST00000459687.5:1078|263
LHCFLFNFFFNLFFY
>FUSION-ENST00000650658.1:103130-ENST00000459687.5:1078|689
FVPLQVRTLFSQWSRR
>FUSION-ENST00000525980.5:21999-ENST00000372480.1:23766|2
AVQAQCPQWYR
>FUSION-ENST00000650658.1:103130-ENST00000459687.5:1078|599
AGGWLEAR
>FUSION-ENST00000650658.1:103130-ENST00000459687.5:1078|765
GFHHVGQDGVLMIS
>ENST00000374695.8|SNV-59076-G-C|2
SDERGSMGTSGEACR
>FUSION-ENST00000469528.5:7191-ENST00000372770.4:4157|168
EFINGNLVL
>FUSION-ENST00000469528.5:7191-ENST00000372770.4:4157|39
QSSHLDLPK
>FUSION-ENST00000650658.1:103130-ENST00000459687.5:1078|280
PGFPTRWEAKAGGSLEAR
>FUSION-ENST00000650658.1:103130-ENST00000459687.5:1078|658
LLDLFASFDMVGFSLR
>FUSION-ENST00000650658.1:103130-ENST00000459687.5:1078|245
VGGKVTDQQDPKAEEFFLVQNK
>ENST00000529230.6|INDEL-38176-A-AA|4
EEIWTICRTCCANHLGEIQR
>ENST00000607124.1|SNV-82-A-G|5
MPEPAKSAPAPKEGSK
>FUSION-ENST00000650658.1:103130-ENST00000459687.5:1078|406
KILAEHLPFLGR
>FUSION-ENST00000650658.1:103130-ENST00000459687.5:1078|365
CWGSLKEG
>FUSION-ENST00000469528.5:7191-ENST00000372770.4:4157|124
LSPRLECSGAISAHCK
>FUSION-ENST00000650658.1:103130-ENST00000459687.5:1078|841
KLCVQIPPNLCTLRK
>FUSION-ENST00000650658.1:103130-ENST00000459687.5:1078|844
DKEQYRK
>FUSION-ENST00000650658.1:103130-ENST00000459687.5:1078|539
MCVCNLRCWIGLEELCKEK
>FUSION-ENST00000650658.1:103130-ENST00000459687.5:1078|900
LKLGIKW
>FUSION-ENST00000650658.1:103130-ENST00000459687.5:1078|37
FNFLSLLSINTTYK
>FUSION-ENST00000650658.1:103130-ENST00000459687.5:1078|362
AEEEEHSAQVHTTTCEILLSK
>FUSION-ENST00000650658.1:103130-ENST00000459687.5:1078|342
SDTEQDLR
>FUSION-ENST00000650658.1:103130-ENST00000459687.5:1078|190
SSSRCLPGGAR
>FUSION-ENST00000650658.1:103130-ENST00000459687.5:1078|251
HLFNKAHLAPPLIHLTLSGHSTCFR
>FUSION-ENST00000525037.5:69604-ENST00000621034.1:1567|15
GRGRGQLVGTR
>ENST00000531333.5|SNV-19687-G-A|1
ASWRKSAELC
>ENST00000527071.1|SNV-52510-T-A|1
WSDKSSTQL
>FUSION-ENST00000650658.1:103130-ENST00000459687.5:1078|651
VGFSLRLETFPPRISTTYLFPAF
>FUSION-ENST00000469528.5:7191-ENST00000372770.4:4157|174
KVGHVLVCQLWVLR
>FUSION-ENST00000650658.1:103130-ENST00000459687.5:1078|558
MLLLISDIVLRDVK
>FUSION-ENST00000469528.5:7191-ENST00000372770.4:4157|38
QSSHLDLPKLWDYR
>FUSION-ENST00000650658.1:103130-ENST00000459687.5:1078|697
VYMFVPLQVRTLFSQWSR
>ENST00000317746.2|SNV-30631-G-A|2
NIMKLSR
>ENST00000552943.5|SNV-530-G-A|2
MAVVTDKTLKGAVYR
>FUSION-ENST00000650658.1:103130-ENST00000459687.5:1078|475
VTNFGNCFLK
>ENST00000410016.5|SNV-35152-C-T|1
GILHSPVSQSPER
>FUSION-ENST00000411637.6:21999-ENST00000372480.1:23766|2
ITPPAAKPGSPQESR
>FUSION-ENST00000469528.5:7191-ENST00000372770.4:4157|90
MISIIFFFFLRWSFALVAQAGVQMR
>FUSION-ENST00000650658.1:103130-ENST00000459687.5:1078|415
NTFVAFVYTCVSYILLWKLILVK
>FUSION-ENST00000469528.5:7191-ENST00000372770.4:4157|21
LSLLTLR
>FUSION-ENST00000650658.1:103130-ENST00000459687.5:1078|906
MFIMLQILTLFDVP
>FUSION-ENST00000650658.1:103130-ENST00000459687.5:1078|755
LFKTPISFLR
>ENST00000457812.5|SNV-73459-G-C|4
IRVALQK
>ENST00000560334.5|SNV-92666-C-T|4
MHDPELLTQERKAAVNIIR
>FUSION-ENST00000650658.1:103130-ENST00000459687.5:1078|576
MPLYSSLGDRARPHLK
>FUSION-ENST00000650658.1:103130-ENST00000459687.5:1078|848
MVAHACNPSY
>ENST00000568515.1|SNV-54472-A-G|1
LTNASVFFLTGLFLMHSGSF
>ENST00000265342.12|SNV-413447-A-C|7
AQSRALGQGTPPSPDTAASSR
>ENST00000522433.1|SNV-189546-G-C|5
MIPTGKNSGLTQDTRHLQR
>FUSION-ENST00000650658.1:103130-ENST00000459687.5:1078|867
MLVIPATREAEAGELLEPGRQR
>ENST00000317746.2|SNV-30631-G-A|4
SVINDPIYKKNIMK
>FUSION-ENST00000650658.1:103130-ENST00000459687.5:1078|601
MPIIPVLGEAKAGGWLEARSSRPT
>FUSION-ENST00000469528.5:7191-ENST00000372770.4:4157|56
SHCTRQALFFCNP
>ENST00000529565.1|SNV-19687-G-A|7
MASWRKSAELCMMR
>FUSION-ENST00000650658.1:103130-ENST00000459687.5:1078|374
EGFMEKAAP
>FUSION-ENST00000650658.1:103130-ENST00000459687.5:1078|799
MANFCIFSDRVSPC
>FUSION-ENST00000650658.1:103130-ENST00000459687.5:1078|208
GSSHPRR
>FUSION-ENST00000525037.5:69604-ENST00000621034.1:1567|10
GQLVGTRARGHHYEIR
>ENST00000493564.1|SNV-92476-C-T|11
MMSLVGLKKCTR
>FUSION-ENST00000650658.1:103130-ENST00000459687.5:1078|319
MVKTLSLLKIQK
>FUSION-ENST00000650658.1:103130-ENST00000459687.5:1078|630
ILCIYIK
>FUSION-ENST00000650658.1:103130-ENST00000459687.5:1078|75
LLLSQSSI
>FUSION-ENST00000650658.1:103130-ENST00000459687.5:1078|57
SNIGTSKRLF
>FUSION-ENST00000549198.1:758-ENST00000602946.1:431|17
AQGPVVGGEGGGVGVAVEVR
>FUSION-ENST00000650658.1:103130-ENST00000459687.5:1078|480
ATALQPGQQSETLS
>FUSION-ENST00000549198.1:758-ENST00000602946.1:431|21
APSACIDAGRAADRPGAVAGRLDR
>ENST00000475131.1|SNV-33392-C-T|2
MEHCHQLVDQCCNAEALPVGR
>FUSION-ENST00000650658.1:103130-ENST00000459687.5:1078|451
LMRTLVR
>FUSION-ENST00000469528.5:7191-ENST00000372770.4:4157|35
REPLCLAAR
>FUSION-ENST00000650658.1:103130-ENST00000459687.5:1078|802
LISNSWPQVICPPWPPKVLGL
>ENST00000481609.5|SNV-238249-A-G|6
AQGTLLMNAVWPEAGR
>FUSION-ENST00000650658.1:103130-ENST00000459687.5:1078|733
MWPWYSL
>FUSION-ENST00000650658.1:103130-ENST00000459687.5:1078|440
MIVPLHCSLGNRVRPCLK
>ENST00000357304.8|SNV-102320-G-A|1
TEDKRSFFQDEHVADSENAENRPFR
>FUSION-ENST00000650658.1:103130-ENST00000459687.5:1078|801
MANFCIFSDR
>ENST00000447445.1|SNV-24194-C-T|2
LPGFSPFRSSR
>FUSION-ENST00000469528.5:7191-ENST00000372770.4:4157|83
LSRMVLIS
>FUSION-ENST00000650658.1:103130-ENST00000459687.5:1078|386
MEAVRKVGR
>FUSION-ENST00000650658.1:103130-ENST00000459687.5:1078|429
LHFIMEIDISEIDSFLWLKIIL
>ENST00000511685.6|SNV-656363-T-G|10
TRTAFFRMTLK
>FUSION-ENST00000650658.1:103130-ENST00000459687.5:1078|99
GARPLLQPLPPGR
>ENST00000552943.5|SNV-530-G-A|4
MAVVTDKTLK
>FUSION-ENST00000650658.1:103130-ENST00000459687.5:1078|366
HRCWGSLKEG
>ENST00000511685.6|SNV-656363-T-G|16
AAHALPTLSCGTTR
>FUSION-ENST00000525037.5:69604-ENST00000621034.1:1567|27
GMNMYLTKFQQKNAATGWTW
>ENST00000447130.1|SNV-45014-T-C|1
VLPPPTPYFALGLGHCNRRLC
>FUSION-ENST00000469528.5:7191-ENST00000372770.4:4157|8
MNHCAQLLVMFVGSLIAK
>FUSION-ENST00000650658.1:103130-ENST00000459687.5:1078|422
MGTETGLHFCALKSHR
>FUSION-ENST00000469528.5:7191-ENST00000372770.4:4157|26
MFLRLVSNSWAQAILPP
>ENST00000604870.6|SNV-63398-C-T|2
KGGEYGFGVAFDADGDR
>FUSION-ENST00000650658.1:103130-ENST00000459687.5:1078|286
MNVAVLILLRVNAKS
>FUSION-ENST00000650658.1:103130-ENST00000459687.5:1078|281
MPGFPTRWEAKAGGSLEAR
>FUSION-ENST00000650658.1:103130-ENST00000459687.5:1078|521
MTYFIPVLR
>ENST00000607124.1|SNV-82-A-G|3
SAPAPKEGSK
>FUSION-ENST00000650658.1:103130-ENST00000459687.5:1078|391
MNAVMYVRH
>ENST00000483237.1|SNV-12532-A-C|2
FVNQIHTAVPLPAASSTSLR
>FUSION-ENST00000650658.1:103130-ENST00000459687.5:1078|397
ESLEPGRRR
>ENST00000522433.1|SNV-189546-G-C|2
NSGLTQDTRHLQR
>FUSION-ENST00000650658.1:103130-ENST00000459687.5:1078|527
MPQCCTR
>FUSION-ENST00000650658.1:103130-ENST00000459687.5:1078|565
LPFTKILFSK
>FUSION-ENST00000650658.1:103130-ENST00000459687.5:1078|379
MPPCLANFCIYSRDGVSPCWSGWSR
>ENST00000451855.1|SNV-102320-G-A|4
GRGFEDSRTEDK
>FUSION-ENST00000469528.5:166-ENST00000372770.4:4157|136
MTPLDVLEECMSLPK
>FUSION-ENST00000469528.5:7191-ENST00000372770.4:4157|143
MGNEQNNRKK
>FUSION-ENST00000650658.1:103130-ENST00000459687.5:1078|72
MKGAVGSSGSCL
>ENST00000532255.5|SNV-52510-T-A|4
GPAWAPCRWSDK
>FUSION-ENST00000469528.5:7191-ENST00000372770.4:4157|140
LVRLVSK
>FUSION-ENST00000650658.1:103130-ENST00000459687.5:1078|64
MYSDDFLKQIF
>FUSION-ENST00000650658.1:103130-ENST00000459687.5:1078|833
ENYVFFSNLLFSIHFPCKLK
>ENST00000522433.1|SNV-189546-G-C|8
LMIPTGKNSGLTQDTRHLQR
>FUSION-ENST00000469528.5:7191-ENST00000372770.4:4157|34
REPLCLAARI
>FUSION-ENST00000469528.5:7191-ENST00000372770.4:4157|142
GNEQNNRKK
>ENST00000496136.5|SNV-20947-C-T|1
VVPEVELQEETMRIARK
>FUSION-ENST00000411637.6:21999-ENST00000372480.1:23766|4
SPRITPPAAKPGSPQESR
>ENST00000282251.9|SNV-39595-G-A|3
ESIHILSVNEK
>FUSION-ENST00000549198.1:758-ENST00000602946.1:431|11
LLHHLLDVIIFGRFF
>ENST00000423230.6|SNV-52510-T-A|4
VGTLQVVRQVINSAGSTNTR
>FUSION-ENST00000469528.5:7191-ENST00000372770.4:4157|193
MKVIPEILDTLIGKVPVEMSPGK
>FUSION-ENST00000650658.1:103130-ENST00000459687.5:1078|663
MYFFDLFHIEACII
>FUSION-ENST00000650658.1:103130-ENST00000459687.5:1078|328
GGSFEPGR
>FUSION-ENST00000525980.5:21999-ENST00000372480.1:23766|27
LIFKFFCR
>FUSION-ENST00000650658.1:103130-ENST00000459687.5:1078|805
MLTRLISNSWPQVICPPWPPKVLGL
>ENST00000257430.9|SNV-132169-G-A|2
AVEFSSGTKSPSK
>FUSION-ENST00000525037.5:69604-ENST00000621034.1:1567|9
ARGHHYEIR
>ENST00000281142.10|SNV-209084-G-C|1
AASASQQLSVITVQTRK
>ENST00000272286.4|SNV-42507-G-A|4
CYSERAMLYYELEDR
>FUSION-ENST00000650658.1:103130-ENST00000459687.5:1078|425
EIDISEIDSFLWLKIIL
>FUSION-ENST00000650658.1:103130-ENST00000459687.5:1078|857
MYKEAGHGDSCLWEAEAGGSLR
>FUSION-ENST00000469528.5:7191-ENST00000372770.4:4157|152
AIWFFRRTFESLK
>FUSION-ENST00000650658.1:103130-ENST00000459687.5:1078|203
LAGRGADPPTSLPDGAAGR
>FUSION-ENST00000650658.1:103130-ENST00000459687.5:1078|35
FNFLSLLSINTTYKK
>ENST00000396068.6|SNV-62725-T-C|2
LNQVLADIR
>FUSION-ENST00000650658.1:103130-ENST00000459687.5:1078|463
LSFEWCPIR
>ENST00000398905.5|SNV-238249-A-G|1
NSPDECSVARGGK
>FUSION-ENST00000469528.5:7191-ENST00000372770.4:4157|48
KEFFFYWEDRISLCSSGWSQTPGLK
>ENST00000471847.2|SNV-11599-C-T|3
MGGFSRCCSK
>FUSION-ENST00000650658.1:103130-ENST00000459687.5:1078|519
DNQFLILTYSSHVMLGPWR
>ENST00000324300.10|SNV-55079-G-T|3
RNGILRIALSEHLK
>FUSION-ENST00000650658.1:103130-ENST00000459687.5:1078|255
MTLNEHAAFK
>FUSION-ENST00000650658.1:103130-ENST00000459687.5:1078|738
MSHCALLPFINLLHHPIL
>ENST00000529565.1|SNV-19687-G-A|5
KSAELCMMR
>FUSION-ENST00000650658.1:103130-ENST00000459687.5:1078|338
QRNFLFVCFWFFFFFFLR
>FUSION-ENST00000650658.1:103130-ENST00000459687.5:1078|826
PAVFCLCMS
>FUSION-ENST00000650658.1:103130-ENST00000459687.5:1078|455
TRFFVQLSLNKLMR
>FUSION-ENST00000469528.5:7191-ENST00000372770.4:4157|42
EFFFYWEDRISLCSSGWSQTPGLK
>FUSION-ENST00000650658.1:103130-ENST00000459687.5:1078|544
HKLIFFQVDSVY
>ENST00000511685.6|SNV-656363-T-G|21
RERPGRAR
>FUSION-ENST00000650658.1:103130-ENST00000459687.5:1078|207
GSSHPRRWAAR
>FUSION-ENST00000650658.1:103130-ENST00000459687.5:1078|210
AEAPLTSRTGR
>FUSION-ENST00000650658.1:103130-ENST00000459687.5:1078|97
GARPLLQPLPPGRRSPAPR
>ENST00000522590.1|SNV-196867-C-G|2
LPLMTLMTPPRNSR
>FUSION-ENST00000650658.1:103130-ENST00000459687.5:1078|898
VNKPLSLGNILYR
>ENST00000319170.10|INDEL-94590-A-AA|5
ACPSKCSSTVPSCSKSK
>FUSION-ENST00000469528.5:7191-ENST00000372770.4:4157|66
HILLWESETVRLLEPR
>FUSION-ENST00000469528.5:7191-ENST00000372770.4:4157|131
MEVDFFFFFLRWSLRLSPR
>ENST00000627622.1|SNV-1064-G-T|2
MRNNDKSQEEDSSLHSNASR
>FUSION-ENST00000650658.1:103130-ENST00000459687.5:1078|469
QWLTPVIPALWEAEAG
>ENST00000380110.8|INDEL-124874-A-AA|7
FANNPSQKNQSGHPFPAVPVSKQK
>ENST00000511685.6|SNV-656363-T-G|9
TAFFRMTLK
>FUSION-ENST00000650658.1:103130-ENST00000459687.5:1078|681
CLCIFGLFL
>FUSION-ENST00000650658.1:103130-ENST00000459687.5:1078|442
MIVPLHCSLGNR
>FUSION-ENST00000650658.1:103130-ENST00000459687.5:1078|507
NKTDKVLIVMELL
>FUSION-ENST00000650658.1:103130-ENST00000459687.5:1078|29
SLSCLDCV
>ENST00000397977.8|SNV-5987-C-A|1
KAAEFYINYVTR
>FUSION-ENST00000469528.5:7191-ENST00000372770.4:4157|40
ISLCSSGWSQTPGLKQSSHLDLPK
>ENST00000265342.12|SNV-413447-A-C|2
QKQKPVLALWFNTGLLASFLV
>FUSION-ENST00000650658.1:103130-ENST00000459687.5:1078|515
MVYIPLVFLQMCVFK
>FUSION-ENST00000549198.1:758-ENST00000602946.1:431|12
LLHHLLDVIIFGR
>FUSION-ENST00000525980.5:21999-ENST00000372480.1:23766|43
KSSYITVL
>FUSION-ENST00000650658.1:103130-ENST00000459687.5:1078|414
LILVKLTAFYG
>ENST00000494374.5|SNV-17223-A-G|2
MTGTPLSMCLWEKDS
>FUSION-ENST00000469528.5:7191-ENST00000372770.4:4157|7
NHCAQLLVMFVGSLIAK
>FUSION-ENST00000650658.1:103130-ENST00000459687.5:1078|734
MMWPWYSL
>ENST00000503498.1|SNV-10223-C-T|3
QLPGPPGRKPPGSSGCPAR
>FUSION-ENST00000650658.1:103130-ENST00000459687.5:1078|419
GTETGLHFCALKSHRVHK
>FUSION-ENST00000650658.1:103130-ENST00000459687.5:1078|723
MLARQVSNS
>ENST00000510828.5|SNV-154873-C-A|4
GIKHASSYLHPCYEGSQCR
>ENST00000532255.5|SNV-52510-T-A|7
QVINSAAAQMEDKKPFILSSMR
>FUSION-ENST00000650658.1:103130-ENST00000459687.5:1078|652
MVGFSLRLETFPPRISTTYLFPAF
>FUSION-ENST00000650658.1:103130-ENST00000459687.5:1078|421
GTETGLHFCALKSHR
>ENST00000395601.7|SNV-238060-G-C|4
HLGWLAEKVPGDSK
>FUSION-ENST00000650658.1:103130-ENST00000459687.5:1078|784
MEFLYVSFGILAGIFI
>FUSION-ENST00000650658.1:103130-ENST00000459687.5:1078|752
TPISFLRLCPPFGIR
>FUSION-ENST00000469528.5:7191-ENST00000372770.4:4157|185
SPGKLFLHVALR
>FUSION-ENST00000650658.1:103130-ENST00000459687.5:1078|600
PIIPVLGEAKAGGWLEARSSRPT
>FUSION-ENST00000650658.1:103130-ENST00000459687.5:1078|55
ELTFCIYVFICV
>FUSION-ENST00000650658.1:103130-ENST00000459687.5:1078|171
DTPHFPDGVAAGQR
>FUSION-ENST00000650658.1:103130-ENST00000459687.5:1078|174
WDGGRAETLLTFQTGQPGR
>FUSION-ENST00000650658.1:103130-ENST00000459687.5:1078|261
STSFYTDTATIR
>FUSION-ENST00000469528.5:7191-ENST00000372770.4:4157|139
MLVRLVSKS
>FUSION-ENST00000469528.5:7191-ENST00000372770.4:4157|178
LERLHGLHDMKVGHVLVCQLWVLR
>ENST00000375726.6|SNV-91-C-T|5
RSESNFILAKK
>FUSION-ENST00000650658.1:103130-ENST00000459687.5:1078|243
VTDQQDPKAEEFFLVQNK
>FUSION-ENST00000525980.5:21999-ENST00000372480.1:23766|26
LIFKFFCRDK
>FUSION-ENST00000469528.5:7191-ENST00000372770.4:4157|11
VLNTSFVVFVEVPTLVSNS
>FUSION-ENST00000650658.1:103130-ENST00000459687.5:1078|104
PVVPATWEAEVGGSLELGR
>FUSION-ENST00000650658.1:103130-ENST00000459687.5:1078|542
MCVCNLR
>FUSION-ENST00000650658.1:103130-ENST00000459687.5:1078|258
FLNLFPTFPAFLFHKAAIVILARSQ
>ENST00000568515.1|SNV-54472-A-G|2
MLTNASVFFLTGLFLMHSGSF
>FUSION-ENST00000650658.1:103130-ENST00000459687.5:1078|891
CLAGCSDLGL
>FUSION-ENST00000650658.1:103130-ENST00000459687.5:1078|206
TGRLAGR
>ENST00000447130.1|SNV-45014-T-C|4
YLRVLPPPTPYFALGLGHCNRR
>ENST00000509525.5|SNV-413447-A-C|2
MQGPEQSPGPRNTP
>ENST00000552943.5|SNV-530-G-A|5
MAVVTDK
>ENST00000457812.5|SNV-73459-G-C|2
VALQKIK
>FUSION-ENST00000650658.1:103130-ENST00000459687.5:1078|329
MGGSFEPGR
>FUSION-ENST00000469528.5:7191-ENST00000372770.4:4157|128
MNKIIGRR
>ENST00000257430.9|SNV-132169-G-A|1
AVEFSSGTKSPSKSGAQTPK
>FUSION-ENST00000650658.1:103130-ENST00000459687.5:1078|50
SLPSPRDE
>FUSION-ENST00000650658.1:103130-ENST00000459687.5:1078|259
FLNLFPTFPAFLFHKAAIVILAR
>FUSION-ENST00000650658.1:103130-ENST00000459687.5:1078|845
MDKEQYRK
>FUSION-ENST00000650658.1:103130-ENST00000459687.5:1078|352
VACTCSPSYLGG
>FUSION-ENST00000650658.1:103130-ENST00000459687.5:1078|396
MLVRLVSNP
>ENST00000529230.6|INDEL-38176-A-AA|17
KPQTGSWR
>FUSION-ENST00000650658.1:103130-ENST00000459687.5:1078|330
TTPISTEILNIS
>FUSION-ENST00000549198.1:758-ENST00000602946.1:431|22
APSACIDAGRAADRPGAVAGR
>FUSION-ENST00000650658.1:103130-ENST00000459687.5:1078|621
YIYKIGKR
>FUSION-ENST00000650658.1:103130-ENST00000459687.5:1078|902
MLKLGIK
>FUSION-ENST00000469528.5:7191-ENST00000372770.4:4157|49
KEFFFYWEDR
>ENST00000405201.5|SNV-222693-G-A|2
KHNVRSLIGSPGR
>FUSION-ENST00000525980.5:21999-ENST00000372480.1:23766|60
CLALGHLFSYGACPP
>FUSION-ENST00000650658.1:103130-ENST00000459687.5:1078|367
HRCWGSLK
>FUSION-ENST00000650658.1:103130-ENST00000459687.5:1078|523
VFKDFLD
>FUSION-ENST00000650658.1:103130-ENST00000459687.5:1078|348
CSNENFSRAPALSG
>FUSION-ENST00000549198.1:758-ENST00000602946.1:431|4
LVERDTEIR
>FUSION-ENST00000650658.1:103130-ENST00000459687.5:1078|113
GCNLGTLGGQGR
>FUSION-ENST00000650658.1:103130-ENST00000459687.5:1078|444
TQIRNGHRNWITFLCSEIPQSS
>FUSION-ENST00000469528.5:7191-ENST00000372770.4:4157|146
GNEQNNR
>ENST00000522590.1|SNV-196867-C-G|6
SSSGLRLPLMTLMTPPR
>FUSION-ENST00000650658.1:103130-ENST00000459687.5:1078|709
TLQCFPVRLMMK
>FUSION-ENST00000469528.5:7191-ENST00000372770.4:4157|75
MLASLVLNSCDPPASASPK
>ENST00000666250.1|INDEL-744231-T-TA|6
YRNRPGRGNEELDDSTGKPR
>FUSION-ENST00000525980.5:21999-ENST00000372480.1:23766|52
LPLFSLTLLMELSVFNESK
>ENST00000530582.5|SNV-129013-T-A|3
ALRSSGEKSEEHSQEISTLTR
>ENST00000304391.6|SNV-55903-C-T|2
GAERPVRPGAIPAHLCGR
>FUSION-ENST00000650658.1:103130-ENST00000459687.5:1078|177
RSSLPRWDGGR
>ENST00000511685.6|SNV-656363-T-G|19
ERPGRARR
>ENST00000498580.5|SNV-11599-C-T|3
KPKEVMGGFSRCCSK
>FUSION-ENST00000469528.5:7191-ENST00000372770.4:4157|162
WTSFLATMTPSLKR
>FUSION-ENST00000652095.2:103130-ENST00000459687.5:1078|20
MTLLEPEMLMMAVQSGDGK
>FUSION-ENST00000650658.1:103130-ENST00000459687.5:1078|683
QLLLLDPR
>ENST00000511685.6|SNV-656363-T-G|20
ERPGRAR
>FUSION-ENST00000650658.1:103130-ENST00000459687.5:1078|389
MTFGYDD
>FUSION-ENST00000650658.1:103130-ENST00000459687.5:1078|735
LSCEAYDEIIVLMMWPWYSL
>FUSION-ENST00000650658.1:103130-ENST00000459687.5:1078|667
MGVPCVER
>ENST00000540394.5|SNV-3664-G-A|7
LWICCSSQMSRRTAGAGSCATPPR
>ENST00000347004.2|SNV-824-G-A|1
TTHAGGCGHDECDTYVRVCLK
>FUSION-ENST00000469528.5:7191-ENST00000372770.4:4157|88
WSFALVAQAGVQMR
>ENST00000531428.1|SNV-115916-T-C|9
MNASTDVAER
>ENST00000216487.12|SNV-174337-C-G|3
CFQLADDALPQCIK
>ENST00000226207.6|SNV-22163-T-A|1
IVESMQSTLDAENRSRNDAIR
>FUSION-ENST00000525980.5:21999-ENST00000372480.1:23766|63
MILSRQL
>FUSION-ENST00000525980.5:21999-ENST00000372480.1:23766|30
MYHHRRLIFK
>FUSION-ENST00000650658.1:103130-ENST00000459687.5:1078|804
LTRLISNSWPQVICPPWPPKVLGL
>ENST00000491782.1|SNV-62725-T-C|5
MQKLNQVLADIR
>ENST00000645220.1|SNV-8234-C-T|1
EVDADGDLIAVLNLNDSDK
>ENST00000641651.1|SNV-671-C-A|1
IISNILSISSTSGRSK
>FUSION-ENST00000469528.5:7191-ENST00000372770.4:4157|25
FLRLVSNSWAQAILPP
>FUSION-ENST00000469528.5:7191-ENST00000372770.4:4157|51
MPDQLKKEFFFYWEDR
>ENST00000503721.1|SNV-55079-G-T|4
LNRRNGILR
>FUSION-ENST00000651595.1:84614-ENST00000459687.5:1078|21
NPNLPPLSERKNGDGK
>ENST00000529565.1|SNV-19687-G-A|4
KSAELCMMRK
>ENST00000220616.9|SNV-15962-C-T|1
NGDYQAVQCQMEGPCWCVDAQGK
>FUSION-ENST00000650658.1:103130-ENST00000459687.5:1078|454
FFVQLSLNK
>ENST00000375726.6|SNV-91-C-T|2
SESNFILAKK
>FUSION-ENST00000650658.1:103130-ENST00000459687.5:1078|143
GSSLLRR
>FUSION-ENST00000650658.1:103130-ENST00000459687.5:1078|589
ITQDFDWNCIASMNQLR
>FUSION-ENST00000650658.1:103130-ENST00000459687.5:1078|304
LSLGGRGCSELR
>FUSION-ENST00000650658.1:103130-ENST00000459687.5:1078|574
MPLYSSLGDRARPHLKTNK
>FUSION-ENST00000525980.5:21999-ENST00000372480.1:23766|59
MEPALHEEQLHNSSLR
>ENST00000374459.5|SNV-66200-G-A|1
DILSVCCDPLVLAQQLTHIELDR
>ENST00000380110.8|INDEL-124874-A-AA|6
NQSGHPFPAVPVSK
>FUSION-ENST00000650658.1:103130-ENST00000459687.5:1078|706
CVFVFIVYFLLFNSYFLR
>ENST00000666250.1|INDEL-744231-T-TA|4
NRPGRGNEELDDSTGKPRVYR
>ENST00000265342.12|SNV-413447-A-C|5
ALGQGTPPSPDTAASSRYAVHFYR
>ENST00000568710.1|SNV-17473-C-T|3
AIKVFSSAKYPASER
>ENST00000552943.5|SNV-530-G-A|7
QGDMAVVTDKTLK
>ENST00000503721.1|SNV-55079-G-T|8
PLVCTAIFYTLMTCEMLNRRNGILR
>ENST00000482303.1|SNV-13374-C-T|1
SWPHPLCSSSLYGMVSSLRWS
>ENST00000380110.8|INDEL-124874-A-AA|2
VSRTASSAGTAF
>FUSION-ENST00000411637.6:21999-ENST00000372480.1:23766|3
SPRITPPAAKPGSPQESRGC
>FUSION-ENST00000549198.1:758-ENST00000602946.1:431|5
PPLKLVERDTEIR
>FUSION-ENST00000650658.1:103130-ENST00000459687.5:1078|750
DLGSRQALPPWFK
>FUSION-ENST00000469528.5:7191-ENST00000372770.4:4157|95
LVKMWQK
>ENST00000360833.6|SNV-4456-G-A|1
GEEEAYLNFITPSKR
>FUSION-ENST00000469528.5:7191-ENST00000372770.4:4157|16
MTPCLANLYFVFYFCLTR
>FUSION-ENST00000469528.5:7191-ENST00000372770.4:4157|206
MSVSFPSCESR
>FUSION-ENST00000650658.1:103130-ENST00000459687.5:1078|564
MLPFTKILFSKCCC
>FUSION-ENST00000549198.1:758-ENST00000602946.1:431|15
GDHLVLSVAQDALEGALRR
>FUSION-ENST00000469528.5:7191-ENST00000372770.4:4157|184
MSPGKLFLHVALRLER
>FUSION-ENST00000650658.1:103130-ENST00000459687.5:1078|661
MYHIEIQWWPGTAAHACNPSTLGGR
>FUSION-ENST00000650658.1:103130-ENST00000459687.5:1078|831
MSVLFTHVNIFLSNI
>FUSION-ENST00000651595.1:103130-ENST00000459687.5:1078|1
NPNLPPLSERKNGE
>FUSION-ENST00000650658.1:103130-ENST00000459687.5:1078|868
LVIPATREAEAGELLEPGR
>FUSION-ENST00000650658.1:103130-ENST00000459687.5:1078|265
MQNLSNWERLHCFLFNFFFNLFFY
>FUSION-ENST00000650658.1:103130-ENST00000459687.5:1078|578
MPLYSSLGDR
>FUSION-ENST00000650658.1:103130-ENST00000459687.5:1078|225
SCWAHLPDGVVAGQRGSSLPSR
>ENST00000317746.2|SNV-30631-G-A|1
NIMKLSRIHHDQPVKPLDR
>FUSION-ENST00000650658.1:103130-ENST00000459687.5:1078|758
VYFYTIFSVPCWCK
>FUSION-ENST00000650658.1:103130-ENST00000459687.5:1078|631
MILCIYIK
>FUSION-ENST00000469528.5:7191-ENST00000372770.4:4157|107
MLCFCEHLVSYGD
>ENST00000447445.1|SNV-24194-C-T|7
KIYPTVNCQPLGMISLMKR
>FUSION-ENST00000650658.1:103130-ENST00000459687.5:1078|302
GCSELRSLHCTLVWATE
>FUSION-ENST00000650658.1:103130-ENST00000459687.5:1078|836
MRENYVFFSNLLFSIHFPCKLK
>FUSION-ENST00000469528.5:7191-ENST00000372770.4:4157|133
MEVDFFFFFLRWSLR
>FUSION-ENST00000650658.1:103130-ENST00000459687.5:1078|244
VTDQQDPK
>ENST00000522590.1|SNV-196867-C-G|3
LPLMTLMTPPR
>ENST00000509525.5|SNV-413447-A-C|1
QGPEQSPGPRNTP
>FUSION-ENST00000650658.1:103130-ENST00000459687.5:1078|862
EYLRFEKMYK
>FUSION-ENST00000650658.1:103130-ENST00000459687.5:1078|531
MCSLWNK
>ENST00000522590.1|SNV-196867-C-G|9
NTLLIQDIYEQQR
>FUSION-ENST00000650658.1:103130-ENST00000459687.5:1078|555
LLLISDIVLRDVKVQFYVCL
>FUSION-ENST00000525037.5:69604-ENST00000621034.1:1567|23
YLTKFQQKNAATGWTW
>ENST00000652176.1|SNV-221320-G-T|6
LARRCVSSPVETR
>FUSION-ENST00000650658.1:103130-ENST00000459687.5:1078|291
AGESLEPRRWR
>FUSION-ENST00000650658.1:103130-ENST00000459687.5:1078|423
GTETGLHFCALK
>FUSION-ENST00000650658.1:103130-ENST00000459687.5:1078|106
LLLALGPRGARPLLQPLPPGRR
>FUSION-ENST00000650658.1:103130-ENST00000459687.5:1078|266
QNLSNWER
>ENST00000496136.5|SNV-20947-C-T|2
VVPEVELQEETMRIAR
>FUSION-ENST00000469528.5:7191-ENST00000372770.4:4157|203
SVSFPSCESRR
>FUSION-ENST00000650658.1:103130-ENST00000459687.5:1078|590
SFILVCSWSFAFPYK
>ENST00000423955.7|SNV-56005-G-A|1
LDNSQDLNMDCIIAEIK
>FUSION-ENST00000469528.5:7191-ENST00000372770.4:4157|132
EVDFFFFFLRWSLR
>FUSION-ENST00000650658.1:103130-ENST00000459687.5:1078|749
QALPPWFK
>FUSION-ENST00000650658.1:103130-ENST00000459687.5:1078|110
RLLLALGPR
>ENST00000494374.5|SNV-17223-A-G|4
MTGTPLSMCLWEK
>FUSION-ENST00000469528.5:7191-ENST00000372770.4:4157|154
AIWFFRR
>FUSION-ENST00000650658.1:103130-ENST00000459687.5:1078|148
GWLPGGEAPHFSDGAAAGR
>ENST00000552943.5|SNV-530-G-A|10
SAKQGDMAVVTDK
>ENST00000455064.6|SNV-51120-G-A|2
VLEVEDSTNFFK
>ENST00000319170.10|INDEL-94590-A-AA|6
ACPSKCSSTVPSCSK
>FUSION-ENST00000650658.1:103130-ENST00000459687.5:1078|128
ANSFGRRETASPLPFLPSSVQES
>FUSION-ENST00000650658.1:103130-ENST00000459687.5:1078|662
YFFDLFHIEACII
>ENST00000529230.6|INDEL-38176-A-AA|23
RGPGVCR
>FUSION-ENST00000650658.1:103130-ENST00000459687.5:1078|278
AGGSLEAR
>FUSION-ENST00000650658.1:103130-ENST00000459687.5:1078|908
YRIIAFPDLNQDLHVYNVTDSYFI
>ENST00000464334.1|SNV-17223-A-G|2
MTGTPLSM
>ENST00000284984.8|SNV-925-T-C|1
GAFYLLGEAYSIQPLPAASER
>ENST00000491782.1|SNV-62725-T-C|3
QKLNQVLADIRLWQPDACYKPIGKP
>FUSION-ENST00000650658.1:103130-ENST00000459687.5:1078|86
CPLNSILPAVGRR
>FUSION-ENST00000469528.5:7191-ENST00000372770.4:4157|93
LVKMWQKW
>FUSION-ENST00000650658.1:103130-ENST00000459687.5:1078|528
GQIMYFFL
>ENST00000281142.10|SNV-209084-G-C|3
LSQAEERAASASQQLSVITVQTRK
>FUSION-ENST00000650658.1:103130-ENST00000459687.5:1078|38
MFNFLSLLSINTTYK
>ENST00000469151.1|SNV-45014-T-C|1
VLPPPTPYFALGLVSPVLDCGYC
>FUSION-ENST00000650658.1:103130-ENST00000459687.5:1078|812
PWLTAASVSRVQAILLPQPPE
>FUSION-ENST00000650658.1:103130-ENST00000459687.5:1078|200
GADPPTSLPDGAAGRAEGLLTSQ
>FUSION-ENST00000650658.1:103130-ENST00000459687.5:1078|119
GGRAETLLTS
>FUSION-ENST00000650658.1:103130-ENST00000459687.5:1078|192
AGGCSLPSGPAGPVR
>FUSION-ENST00000650658.1:103130-ENST00000459687.5:1078|485
IVTKELEEYQYISGGSLGGSDVK
>FUSION-ENST00000469528.5:7191-ENST00000372770.4:4157|87
MHHYARLIFILFYFILFFFF
>FUSION-ENST00000650658.1:103130-ENST00000459687.5:1078|252
TLNEHAAFKHLFNK
>FUSION-ENST00000469528.5:7191-ENST00000372770.4:4157|45
MFTLHIEDAHFTLGIRDGQIT
>FUSION-ENST00000650658.1:103130-ENST00000459687.5:1078|205
TGRLAGRGADPPTSLPDGAAGR
>ENST00000359568.10|SNV-115949-G-C|3
GCSPSRSQRSAWK
>FUSION-ENST00000525980.5:21999-ENST00000372480.1:23766|29
YHHRRLIFK
>FUSION-ENST00000650658.1:103130-ENST00000459687.5:1078|874
PLGGRGGRIPEVGSSRPA
>FUSION-ENST00000650658.1:103130-ENST00000459687.5:1078|748
MPLFWFSQFPIFFFFFFLR
>FUSION-ENST00000650658.1:103130-ENST00000459687.5:1078|473
VTNFGNCFLKK
>FUSION-ENST00000650658.1:103130-ENST00000459687.5:1078|61
SNIGTSK
>FUSION-ENST00000650658.1:103130-ENST00000459687.5:1078|33
FNFLSLLSINTTYKKAVGILFQK
>FUSION-ENST00000650658.1:103130-ENST00000459687.5:1078|794
YLEVNCRH
>FUSION-ENST00000650658.1:103130-ENST00000459687.5:1078|87
CPLNSILPAVGR
>FUSION-ENST00000650658.1:103130-ENST00000459687.5:1078|450
LMRTLVRTQIR
>ENST00000630790.1|SNV-17840-G-T|3
TVRYTAMHRVTQPLK
>FUSION-ENST00000650658.1:103130-ENST00000459687.5:1078|226
MSCWAHLPDGVVAGQRGSSLPSR
>FUSION-ENST00000650658.1:103130-ENST00000459687.5:1078|441
IVPLHCSLGNR
>FUSION-ENST00000650658.1:103130-ENST00000459687.5:1078|856
YKEAGHGDSCLWEAEAGGSLR
>FUSION-ENST00000650658.1:103130-ENST00000459687.5:1078|413
MRSGVQDHPGQHGETLSLLK
>ENST00000484988.2|SNV-92476-C-T|5
ELYFLLIEKMYKEGLWNTEER
>FUSION-ENST00000650658.1:103130-ENST00000459687.5:1078|616
MPGSVFIFCIDR
>FUSION-ENST00000469528.5:7191-ENST00000372770.4:4157|99
SDDIKCW
>FUSION-ENST00000650658.1:103130-ENST00000459687.5:1078|672
NGLHVCSTTGK
>FUSION-ENST00000650658.1:103130-ENST00000459687.5:1078|617
NHFPLFYVYIYIFILFIYLFIYFSR
>ENST00000447130.1|SNV-45014-T-C|5
YLRVLPPPTPYFALGLGHCNR
>FUSION-ENST00000650658.1:103130-ENST00000459687.5:1078|373
TPDPPTSASQSAGITGLSHR
>ENST00000511685.6|SNV-656363-T-G|3
NHQGQRPRPVALGR
>ENST00000446378.3|SNV-39889-A-G|5
GALSKGSESLTLMFSR
>FUSION-ENST00000650658.1:103130-ENST00000459687.5:1078|890
MVKPCLC
>ENST00000607124.1|SNV-82-A-G|2
SAPAPKEGSKK
>FUSION-ENST00000549198.1:758-ENST00000602946.1:431|16
GDHLVLSVAQDALEGALR
>FUSION-ENST00000650658.1:103130-ENST00000459687.5:1078|741
SLALSPRLEFCGVISAHGK
>FUSION-ENST00000650658.1:103130-ENST00000459687.5:1078|484
ELEEYQYISGGSLGGSDVK
>FUSION-ENST00000469528.5:7191-ENST00000372770.4:4157|165
MWTSFLATMTPSLK
>FUSION-ENST00000469528.5:7191-ENST00000372770.4:4157|201
SVSFPSCESRRSLTLQTFR
>ENST00000375726.6|SNV-91-C-T|1
SESNFILAKKK
>FUSION-ENST00000650658.1:103130-ENST00000459687.5:1078|563
LPFTKILFSKCCC
>FUSION-ENST00000650658.1:103130-ENST00000459687.5:1078|659
MLLDLFASFDMVGFSLR
>ENST00000394776.8|SNV-1175-G-T|1
DCPAREALQSLSQRLR
>FUSION-ENST00000469528.5:7191-ENST00000372770.4:4157|69
MHILLWESETVR
>ENST00000375726.6|SNV-91-C-T|8
MRSESNFILAK
>FUSION-ENST00000650658.1:103130-ENST00000459687.5:1078|609
MLALACISSFVKWQVK
>FUSION-ENST00000650658.1:103130-ENST00000459687.5:1078|624
MYIYKIGK
>FUSION-ENST00000650658.1:103130-ENST00000459687.5:1078|85
CPLNSILPAVGRRR
>ENST00000611284.4|SNV-246019-A-T|1
CLLPSRPGRIL
>FUSION-ENST00000650658.1:103130-ENST00000459687.5:1078|851
SGVRDQPDQHGETPSLLKIQN
>ENST00000484988.2|SNV-92476-C-T|6
ELYFLLIEKMYK
>ENST00000272286.4|SNV-42507-G-A|2
AMLYYELEDRLYTTGPYFFAK
>FUSION-ENST00000525980.5:21999-ENST00000372480.1:23766|34
LLRLVSNSWAQAILLPQPPKR
>ENST00000514335.1|SNV-187072-G-A|2
ERFQLAQMLGTK
>FUSION-ENST00000650658.1:103130-ENST00000459687.5:1078|668
MNGCTVC
>ENST00000319170.10|INDEL-94590-A-AA|1
AQVAAQLHPSPFSGLPSSPS
>FUSION-ENST00000650658.1:103130-ENST00000459687.5:1078|530
MCSLWNKGQIMYFFL
>FUSION-ENST00000650658.1:103130-ENST00000459687.5:1078|879
ALQNLVSFF
>FUSION-ENST00000650658.1:103130-ENST00000459687.5:1078|65
YSDDFLK
>FUSION-ENST00000650658.1:103130-ENST00000459687.5:1078|100
PVVPATWEAEVGGSLELGRLRLQ
>FUSION-ENST00000650658.1:103130-ENST00000459687.5:1078|640
SRNEKSLR
>ENST00000394773.6|SNV-1175-G-T|3
DGAAGPGDCPAREALQSLSQR
>ENST00000503498.1|SNV-10223-C-T|1
KPPGSSGCPARWCPSSSCPSPLPCR
>FUSION-ENST00000525037.5:69604-ENST00000621034.1:1567|5
GHHYEIRKGTPSWAAR
>FUSION-ENST00000650658.1:103130-ENST00000459687.5:1078|637
AGACNPSYLGG
>FUSION-ENST00000525980.5:21999-ENST00000372480.1:23766|23
VLPCCSGWSQTPGLK
>FUSION-ENST00000525980.5:21999-ENST00000372480.1:23766|14
MVQKSPRITPPAAKPGSPQESR
>FUSION-ENST00000650658.1:103130-ENST00000459687.5:1078|357
VKDYPVGEPRFSVFLISLIHSL
>FUSION-ENST00000650658.1:103130-ENST00000459687.5:1078|886
YSYLNLFLIKK
>FUSION-ENST00000469528.5:7191-ENST00000372770.4:4157|197
SLTLQTFRLRPAGLWTAMA
>FUSION-ENST00000650658.1:103130-ENST00000459687.5:1078|746
MPLFWFSQFPIFFFFFFLRR
>ENST00000520769.1|SNV-15962-C-T|2
WKGPAGVWTPR
>ENST00000396134.6|SNV-7648-C-A|1
MAENCVPVLR
>FUSION-ENST00000650658.1:103130-ENST00000459687.5:1078|618
IVLTAASISWAQIFLLPHPPE
>FUSION-ENST00000650658.1:103130-ENST00000459687.5:1078|708
TLQCFPVRLMMKS
>FUSION-ENST00000650658.1:103130-ENST00000459687.5:1078|493
EVIACVKTGVGGGR
>ENST00000511685.6|SNV-656363-T-G|18
ARRAAHALPTLSCGTTR
>ENST00000481609.5|SNV-238249-A-G|3
NAVWPEAGR
>FUSION-ENST00000650658.1:103130-ENST00000459687.5:1078|774
IAPLHSSLGDIARPCLLK
>FUSION-ENST00000650658.1:103130-ENST00000459687.5:1078|438
MIVPLHCSLGNRVRPCLKINK
>FUSION-ENST00000650658.1:103130-ENST00000459687.5:1078|322
EAGTGAGGA
>FUSION-ENST00000525980.5:21999-ENST00000372480.1:23766|42
VVWRGAVAHAYKPSTLGGQGR
>FUSION-ENST00000469528.5:7191-ENST00000372770.4:4157|14
MTPCLANLYFVFYFCLTRR
>FUSION-ENST00000469528.5:7191-ENST00000372770.4:4157|192
KVIPEILDTLIGKVPVEMSPGK
>FUSION-ENST00000469528.5:7191-ENST00000372770.4:4157|100
MSDDIKCW
>ENST00000529230.6|INDEL-38176-A-AA|7
MSYWPGCWAK
>ENST00000511685.6|SNV-656363-T-G|11
TRTAFFR
>ENST00000504318.5|SNV-6532-C-T|1
ENTEDWRL
>ENST00000275493.7|MNV-155755-AGGAATTAAGAGAAGC-A|2
IPVAIKTSPKANK
>FUSION-ENST00000469528.5:7191-ENST00000372770.4:4157|194
KVIPEILDTLIGK
>FUSION-ENST00000549198.1:758-ENST00000602946.1:431|6
MPPLKLVERDTEIR
>ENST00000493564.1|SNV-92476-C-T|3
EGLWNTEER
>ENST00000395601.7|SNV-238060-G-C|5
EIRHLGWLAEKVPGDSK
>ENST00000493564.1|SNV-92476-C-T|2
EGLWNTEERK
>ENST00000529230.6|INDEL-38176-A-AA|5
EEIWTICR
>ENST00000375726.6|SNV-91-C-T|9
KTPSASYFPKESSYT
>FUSION-ENST00000650658.1:103130-ENST00000459687.5:1078|178
RRSSLPR
>FUSION-ENST00000650658.1:103130-ENST00000459687.5:1078|283
MPGFPTRWEAK
>FUSION-ENST00000469528.5:7191-ENST00000372770.4:4157|4
MFVGSLIAK
>FUSION-ENST00000469528.5:7191-ENST00000372770.4:4157|172
HVDILLGHHDSLLK
>FUSION-ENST00000650658.1:103130-ENST00000459687.5:1078|34
MFNFLSLLSINTTYKKAVGILFQK
>FUSION-ENST00000650658.1:103130-ENST00000459687.5:1078|296
SPATWEAK
>FUSION-ENST00000650658.1:103130-ENST00000459687.5:1078|678
MASVTTCLQKLPLPQ
>FUSION-ENST00000650658.1:103130-ENST00000459687.5:1078|840
LCVQIPPNLCTLR
>ENST00000540394.5|SNV-3664-G-A|11
GPPTSTPAAMLWICCSSQMSRR
>FUSION-ENST00000650658.1:103130-ENST00000459687.5:1078|737
SHCALLPFINLLHHPIL
>FUSION-ENST00000650658.1:103130-ENST00000459687.5:1078|540
CVCNLRCWIGLEELCK
>ENST00000265342.12|SNV-413447-A-C|4
YAVHFYR
>FUSION-ENST00000650658.1:103130-ENST00000459687.5:1078|670
NGLHVCSTTGKNSVFSVE
>FUSION-ENST00000650658.1:103130-ENST00000459687.5:1078|327
MGGSFEPGRSR
>FUSION-ENST00000650658.1:103130-ENST00000459687.5:1078|453
FFVQLSLNKLMR
>ENST00000552943.5|SNV-530-G-A|3
AVVTDKTLK
>FUSION-ENST00000650658.1:103130-ENST00000459687.5:1078|369
NNNGGRHR
>FUSION-ENST00000469528.5:7191-ENST00000372770.4:4157|78
LTAISVSR
>FUSION-ENST00000650658.1:103130-ENST00000459687.5:1078|792
ESYSVYSVGGFFLFLK
>FUSION-ENST00000525980.5:21999-ENST00000372480.1:23766|38
MAKPHLY
>ENST00000493564.1|SNV-92476-C-T|9
SLVGLKKCTR
>FUSION-ENST00000650658.1:103130-ENST00000459687.5:1078|843
EQYRKLCVQIPPNLCTLR
>FUSION-ENST00000650658.1:103130-ENST00000459687.5:1078|236
SLPCLLLSTQTR
>FUSION-ENST00000650658.1:103130-ENST00000459687.5:1078|512
CVFKITELILQTQFCVLLFSYY
>FUSION-ENST00000469528.5:7191-ENST00000372770.4:4157|156
MAIWFFR
>FUSION-ENST00000650658.1:103130-ENST00000459687.5:1078|700
MVYMFVPLQVR
>FUSION-ENST00000469528.5:7191-ENST00000372770.4:4157|30
EFHSCCPGWSTMAQSQLIAVSAF
>FUSION-ENST00000469528.5:7191-ENST00000372770.4:4157|134
EVDFFFFFLR
>FUSION-ENST00000650658.1:103130-ENST00000459687.5:1078|51
MSLPSPRDE
>FUSION-ENST00000650658.1:103130-ENST00000459687.5:1078|400
MNFSYAI
>ENST00000265342.12|SNV-413447-A-C|3
YAVHFYRQK
>FUSION-ENST00000650658.1:103130-ENST00000459687.5:1078|47
MPVIPALCEAKVGR
>ENST00000529230.6|INDEL-38176-A-AA|18
STNKKPQTGSWRLCR
>FUSION-ENST00000650658.1:103130-ENST00000459687.5:1078|79
MTQSSQPFRDAFPLVANL
>ENST00000265198.8|SNV-196867-C-G|2
EWKVMNTLLIQDIYEQQR
>ENST00000565057.5|SNV-1688-C-T|1
VSGFQIVDIDKRK
>FUSION-ENST00000650658.1:103130-ENST00000459687.5:1078|647
MVKPLLY
>FUSION-ENST00000650658.1:103130-ENST00000459687.5:1078|270
LSQGFRLLEL
>FUSION-ENST00000650658.1:103130-ENST00000459687.5:1078|160
QAAAPCPRAPRGPSAPPAAASR
>ENST00000531064.5|SNV-122432-G-A|7
HGFDYAKARYNGDQPR
>ENST00000531064.5|SNV-122432-G-A|3
YNGDQPR
>FUSION-ENST00000650658.1:103130-ENST00000459687.5:1078|761
CPEKSYKY
>FUSION-ENST00000650658.1:103130-ENST00000459687.5:1078|89
QLRCPLNSILPAVGR
>FUSION-ENST00000650658.1:103130-ENST00000459687.5:1078|772
IAPLHSSLGDIARPCLLKK
>FUSION-ENST00000650658.1:103130-ENST00000459687.5:1078|782
MLFIGKWGECNPSMLGD
>FUSION-ENST00000650658.1:103130-ENST00000459687.5:1078|316
TLSLLKIQKLAR
>ENST00000455064.6|SNV-51120-G-A|1
VLEVEDSTNFFKSGAASVDVVR
>FUSION-ENST00000525037.5:69604-ENST00000621034.1:1567|20
MLPQDGR
>FUSION-ENST00000650658.1:103130-ENST00000459687.5:1078|643
VICLGGNDRSR
>FUSION-ENST00000650658.1:103130-ENST00000459687.5:1078|184
GRGAPHISDDGRPGR
>FUSION-ENST00000650658.1:103130-ENST00000459687.5:1078|638
MAGACNPSYLGG
>FUSION-ENST00000650658.1:103130-ENST00000459687.5:1078|566
MLPFTKILFSK
>ENST00000282251.9|SNV-39595-G-A|4
STFAGSPERESIHILSVNEKNK
>FUSION-ENST00000650658.1:103130-ENST00000459687.5:1078|554
FNVIYMSLL
>FUSION-ENST00000650658.1:103130-ENST00000459687.5:1078|545
VRHKLIFFQVDSVY
>ENST00000366574.7|SNV-414543-G-C|5
EAGESWKSILNSLYQLLAALIR
>FUSION-ENST00000469528.5:7191-ENST00000372770.4:4157|94
MLVKMWQKW
>ENST00000503721.1|SNV-55079-G-T|6
TCEMLNRRNGILR
>FUSION-ENST00000650658.1:103130-ENST00000459687.5:1078|687
TLFSQWSRR
>FUSION-ENST00000469528.5:7191-ENST00000372770.4:4157|137
MLAFKFLY
>FUSION-ENST00000650658.1:103130-ENST00000459687.5:1078|608
LALACISSFVKWQVK
>FUSION-ENST00000650658.1:103130-ENST00000459687.5:1078|98
GARPLLQPLPPGRR
>FUSION-ENST00000650658.1:103130-ENST00000459687.5:1078|137
DAPHLPDGVSAGQRRSSHPR
>ENST00000265342.12|SNV-413447-A-C|10
CEVSGIKGGTTVVWVGEVCRAQSR
>ENST00000335154.10|SNV-49708-C-T|1
SACQSVLRYSTLPGRR
>FUSION-ENST00000549198.1:758-ENST00000602946.1:431|1
EPEPPAPA
>ENST00000395601.7|SNV-238060-G-C|1
VPGDSKKQWK
>FUSION-ENST00000525980.5:21999-ENST00000372480.1:23766|3
QDDLLRAVQAQCPQWYRNHPG
>FUSION-ENST00000469528.5:7191-ENST00000372770.4:4157|29
MAQSQLIAVSAF
>FUSION-ENST00000469528.5:7191-ENST00000372770.4:4157|84
MLSRMVLIS
>FUSION-ENST00000652095.2:103130-ENST00000459687.5:1078|19
TLLEPEMLMMAVQSGDGK
>FUSION-ENST00000650658.1:103130-ENST00000459687.5:1078|837
RENYVFFSNLLFSIHFPCK
>FUSION-ENST00000469528.5:7191-ENST00000372770.4:4157|167
MISAHCDLSFLGSSDSCASAS
>FUSION-ENST00000650658.1:103130-ENST00000459687.5:1078|294
SPATWEAKAGESLEPRR
>FUSION-ENST00000650658.1:103130-ENST00000459687.5:1078|325
MGGSFEPGRSRLQ
>ENST00000307546.14|SNV-159048-C-T|1
HYLSLQF
>FUSION-ENST00000650658.1:103130-ENST00000459687.5:1078|382
VGRVPGIREGFMEK
>FUSION-ENST00000650658.1:103130-ENST00000459687.5:1078|492
EVIACVKTGVGGGRR
>ENST00000529230.6|INDEL-38176-A-AA|16
KPQTGSWRLCR
>FUSION-ENST00000650658.1:103130-ENST00000459687.5:1078|427
EIDISEIDSFLWLK
>ENST00000468286.5|SNV-92476-C-T|5
IEKMYKEGLWNTEER
>FUSION-ENST00000469528.5:7191-ENST00000372770.4:4157|155
MAIWFFRR
>FUSION-ENST00000650658.1:103130-ENST00000459687.5:1078|70
GAVGSSGSCL
>FUSION-ENST00000650658.1:103130-ENST00000459687.5:1078|172
GAPHIPDDGRPGR
>ENST00000356937.7|SNV-4994-G-T|2
RENKNGSMLE
>ENST00000560334.5|SNV-92666-C-T|3
HDPELLTQERKAAVNIIR
>FUSION-ENST00000469528.5:7191-ENST00000372770.4:4157|176
LHGLHDMKVGHVLVCQLWVLR
>FUSION-ENST00000650658.1:103130-ENST00000459687.5:1078|788
MQFIFPFYCSWMFR
>ENST00000413612.5|SNV-51120-G-A|3
ILPKVLEVEDSTNFFKSG
>ENST00000565057.5|SNV-1688-C-T|5
VPVIVEKVSGFQIVDIDK
>FUSION-ENST00000650658.1:103130-ENST00000459687.5:1078|481
SHDRATALQPGQQSETLS
>FUSION-ENST00000650658.1:103130-ENST00000459687.5:1078|714
TEIRHCYATLKTLQCFPVR
>FUSION-ENST00000650658.1:103130-ENST00000459687.5:1078|529
CSLWNKGQIMYFFL
>FUSION-ENST00000469528.5:7191-ENST00000372770.4:4157|28
AQSQLIAVSAF
>FUSION-ENST00000525037.5:69604-ENST00000621034.1:1567|22
FQQKNAATGWTW
>FUSION-ENST00000650658.1:103130-ENST00000459687.5:1078|873
GGRIPEVGSSRPA
>FUSION-ENST00000650658.1:103130-ENST00000459687.5:1078|639
NEKSLRR
>ENST00000447130.1|SNV-45014-T-C|3
VLPPPTPYFALGLGHCNR
>FUSION-ENST00000650658.1:103130-ENST00000459687.5:1078|428
MEIDISEIDSFLWLK
>FUSION-ENST00000469528.5:7191-ENST00000372770.4:4157|12
RVLNTSFVVFVEVPTLVSNS
>ENST00000503721.1|SNV-55079-G-T|7
MTCEMLNRRNGILR
>FUSION-ENST00000650658.1:103130-ENST00000459687.5:1078|355
DYPVGEPRFSVFLISLIHSL
>FUSION-ENST00000650658.1:103130-ENST00000459687.5:1078|641
VICLGGNDRSRNEK
>FUSION-ENST00000650658.1:103130-ENST00000459687.5:1078|273
ELKLSQGFR
>FUSION-ENST00000650658.1:103130-ENST00000459687.5:1078|268
FQRAQGWG
>FUSION-ENST00000650658.1:103130-ENST00000459687.5:1078|878
MEKPRLY
>FUSION-ENST00000650658.1:103130-ENST00000459687.5:1078|605
MPIIPVLGEAK
>FUSION-ENST00000650658.1:103130-ENST00000459687.5:1078|461
LSFEWCPIRGV
>ENST00000641651.1|SNV-671-C-A|2
IISNILSISSTSGR
>FUSION-ENST00000650658.1:103130-ENST00000459687.5:1078|636
KMAGRGGSR
>FUSION-ENST00000650658.1:103130-ENST00000459687.5:1078|233
AEGLLTSQ
>FUSION-ENST00000650658.1:103130-ENST00000459687.5:1078|817
MRPWLTAASVSR
>FUSION-ENST00000650658.1:103130-ENST00000459687.5:1078|753
TPISFLR
>FUSION-ENST00000650658.1:103130-ENST00000459687.5:1078|532
AFPLSQWFFSSFM
>ENST00000563493.1|SNV-14794-C-T|1
FWNTYMEHGADPGHLSPATGVR
>FUSION-ENST00000650658.1:103130-ENST00000459687.5:1078|380
PPCLANFCIYSR
>FUSION-ENST00000650658.1:103130-ENST00000459687.5:1078|901
MLKLGIKW
>FUSION-ENST00000650658.1:103130-ENST00000459687.5:1078|407
MKILAEHLPFLGR
>FUSION-ENST00000469528.5:7191-ENST00000372770.4:4157|186
MSPGKLFLHVALR
>ENST00000446378.3|SNV-39889-A-G|3
GSESLTLMFSR
>FUSION-ENST00000650658.1:103130-ENST00000459687.5:1078|550
SFVSCVSGNNFSYGNK
>FUSION-ENST00000650658.1:103130-ENST00000459687.5:1078|272
MELKLSQGFRLLEL
>FUSION-ENST00000650658.1:103130-ENST00000459687.5:1078|222
GSSLPSRGGR
>ENST00000447445.1|SNV-24194-C-T|5
RLPGFSPFR
>ENST00000511685.6|SNV-656363-T-G|17
RAAHALPTLSCGTTR
>FUSION-ENST00000650658.1:103130-ENST00000459687.5:1078|511
ITELILQTQFCVLLFSYY
>FUSION-ENST00000650658.1:103130-ENST00000459687.5:1078|377
VPGIREGFMEK
>ENST00000532255.5|SNV-52510-T-A|3
GPAWAPCRWSDKSSTQLLLR
>ENST00000529230.6|INDEL-38176-A-AA|25
IEAKKMAR
>FUSION-ENST00000650658.1:103130-ENST00000459687.5:1078|842
KLCVQIPPNLCTLR
>FUSION-ENST00000650658.1:103130-ENST00000459687.5:1078|78
TQSSQPFRDAFPLVANL
>FUSION-ENST00000650658.1:103130-ENST00000459687.5:1078|356
DYPVGEPR
>ENST00000652176.1|SNV-221320-G-T|3
CVSSPVETR
>FUSION-ENST00000650658.1:103130-ENST00000459687.5:1078|326
GGSFEPGRSR
>FUSION-ENST00000650658.1:103130-ENST00000459687.5:1078|310
YLQSQLLGRLR
>FUSION-ENST00000650658.1:103130-ENST00000459687.5:1078|863
MEYLRFEKMYK
>FUSION-ENST00000650658.1:103130-ENST00000459687.5:1078|853
EAGHGDSCLWEAEAGGSLRSGVR
>FUSION-ENST00000650658.1:103130-ENST00000459687.5:1078|135
LSSMANSFGR
>ENST00000324300.10|SNV-55079-G-T|1
NGILRIALSEHLKQR
>ENST00000531428.1|SNV-115916-T-C|11
KIELNSYLQSLMNASTDVAER
>ENST00000396134.6|SNV-7648-C-A|3
GWYRFVGQGGARMAENCVPVLR
>FUSION-ENST00000650658.1:103130-ENST00000459687.5:1078|410
RSGVQDHPGQHGETLSLLKIQK
>FUSION-ENST00000469528.5:7191-ENST00000372770.4:4157|71
GWDYRHEPLYPAGFVFL
>ENST00000540394.5|SNV-3664-G-A|9
LWICCSSQMSRR
>ENST00000265342.12|SNV-413447-A-C|12
QNTLRCEVSGIKGGTTVVWVGEVCR
>ENST00000522433.1|SNV-189546-G-C|9
LMIPTGKNSGLTQDTR
>FUSION-ENST00000525980.5:21999-ENST00000372480.1:23766|39
GAVAHAYKPSTLGGQGRWITGG
>FUSION-ENST00000650658.1:103130-ENST00000459687.5:1078|847
VAHACNPSY
>FUSION-ENST00000650658.1:103130-ENST00000459687.5:1078|84
RRLRPIYLFIETGSCSVAQAGV
>ENST00000304391.6|SNV-55903-C-T|3
RGAERPVRPGAIPAHLCGRGGR
>FUSION-ENST00000650658.1:103130-ENST00000459687.5:1078|896
VNKPLSLGNILYRIALSE
>FUSION-ENST00000650658.1:103130-ENST00000459687.5:1078|791
FVYVELCVLEFIFIAV
>ENST00000447445.1|SNV-24194-C-T|4
RLPGFSPFRSSR
>ENST00000531333.5|SNV-19687-G-A|4
MSHGILEEICGTVH
>FUSION-ENST00000650658.1:103130-ENST00000459687.5:1078|779
MLLWNSCMCLLVYSLGFLFEICCL
>ENST00000532255.5|SNV-52510-T-A|9
VGTLQVVRQVINSAAAQMEDK
>FUSION-ENST00000469528.5:7191-ENST00000372770.4:4157|2
MFVGSLIAKVGTFQ
>ENST00000529230.6|INDEL-38176-A-AA|2
TCCANHLGEIQREETSSGTSPAGGN
>ENST00000396068.6|SNV-62725-T-C|4
EERDLWMQKLNQVLADIR
>FUSION-ENST00000650658.1:103130-ENST00000459687.5:1078|757
MSRLFKTPISFLR
>FUSION-ENST00000650658.1:103130-ENST00000459687.5:1078|561
ILFSKCCC
>ENST00000497474.1|SNV-904-G-T|2
VIYSTPLSTLPLISSPK
>FUSION-ENST00000650658.1:103130-ENST00000459687.5:1078|596
VAHACSPTYSGG
>FUSION-ENST00000469528.5:7191-ENST00000372770.4:4157|74
LASLVLNSCDPPASASPK
>ENST00000481609.5|SNV-238249-A-G|4
MNAVWPEAGR
>ENST00000397977.8|SNV-5987-C-A|2
YLKKAAEFYINYVTR
>FUSION-ENST00000650658.1:103130-ENST00000459687.5:1078|786
MNYAAMEFLYVSFGILAGIFI
>ENST00000481609.5|SNV-238249-A-G|10
ECNPSQVNGSRNSPDECSVARGGK
>FUSION-ENST00000469528.5:7191-ENST00000372770.4:4157|187
VPVEMSPGKLFLHVALRLER
>ENST00000511685.6|SNV-656363-T-G|12
GNETAVTTHTHTAKTRTAFFR
>FUSION-ENST00000650658.1:103130-ENST00000459687.5:1078|449
MRTLVRTQIR
>ENST00000534046.2|SNV-270398-G-T|2
MLPSPPPPAYSGWAHGGA
>FUSION-ENST00000650658.1:103130-ENST00000459687.5:1078|580
MPVVPPTQEAEAEGSLEPRSSRLQ
>FUSION-ENST00000650658.1:103130-ENST00000459687.5:1078|129
MANSFGRRETASPLPFLPSSVQES
>FUSION-ENST00000650658.1:103130-ENST00000459687.5:1078|619
LCCLGWR
>FUSION-ENST00000525980.5:21999-ENST00000372480.1:23766|56
EPALHEEQLHNSSLRSTGTR
>FUSION-ENST00000650658.1:103130-ENST00000459687.5:1078|534
GVKRAFPLSQWFFSSFM
>FUSION-ENST00000650658.1:103130-ENST00000459687.5:1078|871
MLVIPATR
>FUSION-ENST00000525037.5:69604-ENST00000621034.1:1567|11
GQLVGTRAR
>FUSION-ENST00000650658.1:103130-ENST00000459687.5:1078|62
MSNIGTSK
>FUSION-ENST00000525037.5:69604-ENST00000621034.1:1567|3
KGTPSWAARGQGA
>ENST00000563493.1|SNV-14794-C-T|2
QKFWNTYMEHGADPGHLSPATGVR
>ENST00000260229.5|SNV-11742-G-T|3
GYAVFPDYPK
>FUSION-ENST00000650658.1:103130-ENST00000459687.5:1078|858
FEKMYKEAGHGDSCLWEAEAGGSLR
>FUSION-ENST00000650658.1:103130-ENST00000459687.5:1078|123
ETASPLPFLPSSVQES
>FUSION-ENST00000650658.1:103130-ENST00000459687.5:1078|612
LEDSAHCGLNLLGSNIPPASPS
>FUSION-ENST00000650658.1:103130-ENST00000459687.5:1078|654
MVGFSLRLETFPPR
>FUSION-ENST00000650658.1:103130-ENST00000459687.5:1078|242
VTDQQDPKAEEFFLVQNKMK
>FUSION-ENST00000650658.1:103130-ENST00000459687.5:1078|660
YHIEIQWWPGTAAHACNPSTLGGR
>FUSION-ENST00000650658.1:103130-ENST00000459687.5:1078|809
CHHEWLIFVFLVTGFHHVDQADLK
>FUSION-ENST00000469528.5:7191-ENST00000372770.4:4157|153
MAIWFFRRTFESLK
>ENST00000394773.6|SNV-1175-G-T|1
DGAAGPGDCPAREALQSLSQRLR
>ENST00000471847.2|SNV-11599-C-T|2
GGFSRCCSK
>ENST00000652176.1|SNV-221320-G-T|1
CVSSPVETRTSSEPVAKESTEASK
>FUSION-ENST00000650658.1:103130-ENST00000459687.5:1078|235
RGGGRAEGLLTSQ
>ENST00000531064.5|SNV-122432-G-A|5
ARYNGDQPR
>FUSION-ENST00000650658.1:103130-ENST00000459687.5:1078|232
MLPSSICLTK
>FUSION-ENST00000650658.1:103130-ENST00000459687.5:1078|882
IYNLLWNI
>FUSION-ENST00000650658.1:103130-ENST00000459687.5:1078|648
ISTTYLFPAF
>ENST00000237247.10|SNV-92476-C-T|2
MEGLKKCTR
>FUSION-ENST00000650658.1:103130-ENST00000459687.5:1078|349
MCSNENFSRAPALSG
>ENST00000375726.6|SNV-91-C-T|7
RSESNFILAK
>FUSION-ENST00000650658.1:103130-ENST00000459687.5:1078|673
MNGLHVCSTTGK
>ENST00000359895.6|SNV-6532-C-T|8
QPLRPLVPDASKQRLMENTEDWR
>ENST00000533249.5|SNV-4670-G-A|1
SHGVGGAVPGAVLEPVARAPSVR
>FUSION-ENST00000650658.1:103130-ENST00000459687.5:1078|288
MNVAVLILLRVNAK
>FUSION-ENST00000469528.5:7191-ENST00000372770.4:4157|130
EVDFFFFFLRWSLRLSPR
>ENST00000618327.4|SNV-40384-G-C|2
LDRSSSK
>FUSION-ENST00000650658.1:103130-ENST00000459687.5:1078|194
GGGRAEAAISALWEAK
>FUSION-ENST00000650658.1:103130-ENST00000459687.5:1078|358
MVKDYPVGEPRFSVFLISLIHSL
>FUSION-ENST00000525037.5:69604-ENST00000621034.1:1567|26
MNMYLTKFQQKNAATGWTW
>ENST00000396068.6|SNV-62725-T-C|3
DLWMQKLNQVLADIR
>FUSION-ENST00000650658.1:103130-ENST00000459687.5:1078|625
LVKEITFR
>FUSION-ENST00000469528.5:7191-ENST00000372770.4:4157|57
MSHCTRQALFFCNP
>FUSION-ENST00000650658.1:103130-ENST00000459687.5:1078|77
DAFPLVANL
>FUSION-ENST00000469528.5:7191-ENST00000372770.4:4157|109
LPYRFDYSSFCMR
>FUSION-ENST00000469528.5:7191-ENST00000372770.4:4157|91
ISIIFFFFLR
>ENST00000568515.1|SNV-54472-A-G|3
QFMLTNASVFFLTGLFLMHSGSF
>FUSION-ENST00000525037.5:69604-ENST00000621034.1:1567|6
GHHYEIRK
>FUSION-ENST00000650658.1:103130-ENST00000459687.5:1078|404
SGVQDHPGQHGETLSLLKIQK
>FUSION-ENST00000525980.5:21999-ENST00000372480.1:23766|49
STGTRVVWR
>FUSION-ENST00000469528.5:7191-ENST00000372770.4:4157|198
SLTLQTFR
>FUSION-ENST00000650658.1:103130-ENST00000459687.5:1078|125
RETASPLPFLPSSVQES
>FUSION-ENST00000525980.5:21999-ENST00000372480.1:23766|22
VLPCCSGWSQTPGLKQSSCLSLPK
>FUSION-ENST00000650658.1:103130-ENST00000459687.5:1078|126
RSSHPRWGGGAEALPTSQTMGGR
>FUSION-ENST00000650658.1:103130-ENST00000459687.5:1078|175
SSLPRWDGGRAETLLTFQTGQPGR
>FUSION-ENST00000650658.1:103130-ENST00000459687.5:1078|300
MVVGARSPATWEAK
>ENST00000666250.1|INDEL-744231-T-TA|13
SASQLSQTEAGGKKTK
>FUSION-ENST00000650658.1:103130-ENST00000459687.5:1078|337
NFLFVCFWFFFFFFLR
>FUSION-ENST00000469528.5:7191-ENST00000372770.4:4157|63
LLEPRNLNFEAR
>ENST00000520769.1|SNV-15962-C-T|3
EGPCWCVDAQGKEMHGTR
>ENST00000666250.1|INDEL-744231-T-TA|7
YRNRPGR
>FUSION-ENST00000650658.1:103130-ENST00000459687.5:1078|289
NVAVLILLR
>ENST00000446378.3|SNV-39889-A-G|2
GSESLTLMFSREDQK
>FUSION-ENST00000650658.1:103130-ENST00000459687.5:1078|628
ILCIYIKLVK
>FUSION-ENST00000650658.1:103130-ENST00000459687.5:1078|671
MNGLHVCSTTGKNSVFSVE
>FUSION-ENST00000650658.1:103130-ENST00000459687.5:1078|313
MYLQSQLLGR
>FUSION-ENST00000650658.1:103130-ENST00000459687.5:1078|152
AAAASAHLFIY
>FUSION-ENST00000650658.1:103130-ENST00000459687.5:1078|834
ENYVFFSNLLFSIHFPCK
>FUSION-ENST00000469528.5:7191-ENST00000372770.4:4157|106
LCFCEHLVSYGD
>FUSION-ENST00000650658.1:103130-ENST00000459687.5:1078|21
MAVQSGDGKCVICDSYVRPCTLVR
>FUSION-ENST00000650658.1:103130-ENST00000459687.5:1078|818
NFTVNTCVPIS
>FUSION-ENST00000650658.1:103130-ENST00000459687.5:1078|864
EYLRFEK
>ENST00000396068.6|SNV-62725-T-C|1
LNQVLADIRLWQPDACYKPIGKP
>FUSION-ENST00000650658.1:103130-ENST00000459687.5:1078|155
AALAGAAAK
>FUSION-ENST00000650658.1:103130-ENST00000459687.5:1078|665
MGVPCVERVE
>ENST00000368174.5|SNV-64816-G-A|2
GIWGSVCDDNWGEK
>FUSION-ENST00000469528.5:7191-ENST00000372770.4:4157|150
RTFESLKADR
>ENST00000511685.6|SNV-656363-T-G|13
GNETAVTTHTHTAKTR
>FUSION-ENST00000650658.1:103130-ENST00000459687.5:1078|488
RQRLLGK
>FUSION-ENST00000650658.1:103130-ENST00000459687.5:1078|212
QRGSSHPRR
>ENST00000630790.1|SNV-17840-G-T|5
RTVRYTAMHR
>ENST00000398905.5|SNV-238249-A-G|2
NSPDECSVAR
>FUSION-ENST00000650658.1:103130-ENST00000459687.5:1078|81
MTQSSQPFR
>ENST00000529230.6|INDEL-38176-A-AA|11
SIKEGCWKGHQCHVGGFGSK
>FUSION-ENST00000549198.1:758-ENST00000602946.1:431|23
APSACIDAGR
>FUSION-ENST00000650658.1:103130-ENST00000459687.5:1078|297
VVGARSPATWEAKAGESLEPR
>FUSION-ENST00000650658.1:103130-ENST00000459687.5:1078|889
MYSYLNLFLIK
>FUSION-ENST00000650658.1:103130-ENST00000459687.5:1078|494
EVIACVK
>FUSION-ENST00000650658.1:103130-ENST00000459687.5:1078|699
VYMFVPLQVR
>FUSION-ENST00000650658.1:103130-ENST00000459687.5:1078|149
MGWLPGGEAPHFSDGAAAGR
>FUSION-ENST00000650658.1:103130-ENST00000459687.5:1078|202
WAARQRHSSLPR
>FUSION-ENST00000525980.5:21999-ENST00000372480.1:23766|19
QSSCLSLPKG
>FUSION-ENST00000650658.1:103130-ENST00000459687.5:1078|505
VLIVMELL
>ENST00000319170.10|INDEL-94590-A-AA|3
CSSTVPSCSKSK
>FUSION-ENST00000469528.5:7191-ENST00000372770.4:4157|170
HVDILLGHHDSLLKKEFINGNLVL
>ENST00000540394.5|SNV-3664-G-A|8
MLWICCSSQMSRRTAGAGSCATPPR
>FUSION-ENST00000549198.1:758-ENST00000602946.1:431|18
LDRAQGPVVGGEGGGVGVAVEVR
>FUSION-ENST00000525980.5:21999-ENST00000372480.1:23766|54
EPALHEEQLHNSSLRSTGTRVVWR
>FUSION-ENST00000650658.1:103130-ENST00000459687.5:1078|593
MESDFFY
>FUSION-ENST00000650658.1:103130-ENST00000459687.5:1078|823
MILELPYQVLPTKKPFGIFTSNILL
>FUSION-ENST00000650658.1:103130-ENST00000459687.5:1078|220
MGWRPGGDAPHFPDWAAR
>ENST00000324300.10|SNV-55079-G-T|2
NGILRIALSEHLK
>ENST00000398905.5|SNV-238249-A-G|3
MECNPSQVNGSRNSPDECSVARGGK
>ENST00000399429.8|SNV-3985-T-C|2
KSDVQGSICFTDIVFIVDSSESSK
>FUSION-ENST00000525980.5:21999-ENST00000372480.1:23766|20
QSSCLSLPK
>FUSION-ENST00000650658.1:103130-ENST00000459687.5:1078|31
AVGILFQK
>FUSION-ENST00000650658.1:103130-ENST00000459687.5:1078|401
FSWAWWQAPVIPATWEVEAR
>FUSION-ENST00000650658.1:103130-ENST00000459687.5:1078|713
HCYATLK
>FUSION-ENST00000650658.1:103130-ENST00000459687.5:1078|614
QCHALLPR
>FUSION-ENST00000650658.1:103130-ENST00000459687.5:1078|156
GPSAPPAAASRAALAGAAAK
>FUSION-ENST00000650658.1:103130-ENST00000459687.5:1078|679
ASVTTCLQK
>ENST00000318528.8|SNV-25310-G-C|4
EEQPQLLERIPKENVTPEVLHR
>FUSION-ENST00000525980.5:21999-ENST00000372480.1:23766|16
VGQGQCVT
>FUSION-ENST00000650658.1:103130-ENST00000459687.5:1078|754
LFKTPISFLRLCPPFGIR
>FUSION-ENST00000650658.1:103130-ENST00000459687.5:1078|602
PIIPVLGEAKAGGWLEAR
>ENST00000611284.4|SNV-246019-A-T|3
CLLPSRPGR
>FUSION-ENST00000650658.1:103130-ENST00000459687.5:1078|702
MISAHGNLCLQGSSDSHS
>ENST00000366574.7|SNV-414543-G-C|2
SILNSLYQLLAALIRGNR
>FUSION-ENST00000650658.1:103130-ENST00000459687.5:1078|897
MVNKPLSLGNILYRIALSE
>ENST00000359895.6|SNV-6532-C-T|5
LMENTEDWR
>FUSION-ENST00000525037.5:69604-ENST00000621034.1:1567|4
KGTPSWAAR
>ENST00000257430.9|SNV-132169-G-A|5
HKAVEFSSGTK
>FUSION-ENST00000650658.1:103130-ENST00000459687.5:1078|398
ESLEPGRR
>FUSION-ENST00000469528.5:7191-ENST00000372770.4:4157|158
MTPSLKRSS
>ENST00000496136.5|SNV-20947-C-T|3
VVPEVELQEETMR
>ENST00000481609.5|SNV-238249-A-G|5
AQGTLLMNAVWPEAGRWWAAQTPLG
>FUSION-ENST00000650658.1:103130-ENST00000459687.5:1078|411
MRSGVQDHPGQHGETLSLLKIQK
>FUSION-ENST00000650658.1:103130-ENST00000459687.5:1078|514
VYIPLVFLQMCVFK
>ENST00000540394.5|SNV-3664-G-A|2
TAGAGSCATPPR
>FUSION-ENST00000650658.1:103130-ENST00000459687.5:1078|109
RLLLALGPRGARPLLQPLPPGR
>FUSION-ENST00000650658.1:103130-ENST00000459687.5:1078|306
WGDRLSLGGR
>FUSION-ENST00000650658.1:103130-ENST00000459687.5:1078|503
MDLISQRK
>FUSION-ENST00000469528.5:7191-ENST00000372770.4:4157|41
ISLCSSGWSQTPGLK
>FUSION-ENST00000650658.1:103130-ENST00000459687.5:1078|547
MSFVSCVSGNNFSYGNKVRHK
>FUSION-ENST00000650658.1:103130-ENST00000459687.5:1078|69
MKSNNISILSIHRPYV
>FUSION-ENST00000650658.1:103130-ENST00000459687.5:1078|787
QFIFPFYCSWMFR
>FUSION-ENST00000650658.1:103130-ENST00000459687.5:1078|43
VGRSLEPR
>FUSION-ENST00000650658.1:103130-ENST00000459687.5:1078|211
AEAPLTSR
>ENST00000357304.8|SNV-102320-G-A|4
HPDAFGGRGFEDSRTEDK
>FUSION-ENST00000650658.1:103130-ENST00000459687.5:1078|340
SDTEQDLRMQR
>FUSION-ENST00000650658.1:103130-ENST00000459687.5:1078|299
VVGARSPATWEAK
>FUSION-ENST00000650658.1:103130-ENST00000459687.5:1078|332
MMTTPISTEILNIS
>ENST00000509525.5|SNV-413447-A-C|3
QGPEQSPGPR
>FUSION-ENST00000650658.1:103130-ENST00000459687.5:1078|67
SNNISILSIHRPYV
>ENST00000394773.6|SNV-1175-G-T|6
MDGAAGPGDCPAR
>FUSION-ENST00000650658.1:103130-ENST00000459687.5:1078|430
LHFIMEIDISEIDSFLWLK
>ENST00000498580.5|SNV-11599-C-T|1
CCSKLINSSQLLYQEYSDVVLNK
>FUSION-ENST00000650658.1:103130-ENST00000459687.5:1078|56
MELTFCIYVFICV
>ENST00000272286.4|SNV-42507-G-A|3
AMLYYELEDR
>ENST00000246868.7|SNV-2309-A-G|3
RPYTVILVER
>ENST00000607124.1|SNV-82-A-G|1
EGSKKAVTK
>ENST00000529230.6|INDEL-38176-A-AA|21
GPGVCRSTNK
>FUSION-ENST00000650658.1:103130-ENST00000459687.5:1078|472
MVTNFGNCFLKKQK
>ENST00000504318.5|SNV-6532-C-T|4
MENTEDWR
>ENST00000503498.1|SNV-10223-C-T|2
KPPGSSGCPAR
>ENST00000574091.5|MNV-12320-CTC-C|1
VGNILPACL
>FUSION-ENST00000650658.1:103130-ENST00000459687.5:1078|813
PWLTAASVSR
>ENST00000455064.6|SNV-51120-G-A|3
ILPKVLEVEDSTNFFK
>ENST00000611284.4|SNV-246019-A-T|4
MCLLPSRPGR
>FUSION-ENST00000650658.1:103130-ENST00000459687.5:1078|383
VGRVPGIR
>FUSION-ENST00000650658.1:103130-ENST00000459687.5:1078|808
LLASGDLPSLAPQSAGIIGVSHHT
>FUSION-ENST00000525980.5:21999-ENST00000372480.1:23766|58
EPALHEEQLHNSSLR
>FUSION-ENST00000650658.1:103130-ENST00000459687.5:1078|183
GAPHISDDGRPGR
>FUSION-ENST00000650658.1:103130-ENST00000459687.5:1078|456
TRFFVQLSLNK
>FUSION-ENST00000650658.1:103130-ENST00000459687.5:1078|350
CSNENFSR
>FUSION-ENST00000650658.1:103130-ENST00000459687.5:1078|884
YSYLNLFLIKKIYNLLWNI
>FUSION-ENST00000650658.1:103130-ENST00000459687.5:1078|189
SSSRCLPGGARR
>ENST00000260229.5|SNV-11742-G-T|2
GYAVFPDYPKSIHTLGFPGR
>FUSION-ENST00000650658.1:103130-ENST00000459687.5:1078|490
TGVGGGRR
>FUSION-ENST00000650658.1:103130-ENST00000459687.5:1078|275
MVKPHLN
>ENST00000216487.12|SNV-174337-C-G|4
LFVLVDGRCFQLADDALPQCIK
>FUSION-ENST00000650658.1:103130-ENST00000459687.5:1078|320
VKTLSLLK
>FUSION-ENST00000650658.1:103130-ENST00000459687.5:1078|736
MLSCEAYDEIIVLMMWPWYSL
>FUSION-ENST00000650658.1:103130-ENST00000459687.5:1078|796
YLEVNCR
>FUSION-ENST00000650658.1:103130-ENST00000459687.5:1078|445
TQIRNGHR
>ENST00000532255.5|SNV-52510-T-A|8
QVINSAAAQMEDK
>FUSION-ENST00000650658.1:103130-ENST00000459687.5:1078|321
MVKTLSLLK
>FUSION-ENST00000525037.5:69604-ENST00000621034.1:1567|13
GRGQLVGTRAR
>FUSION-ENST00000525037.5:69604-ENST00000621034.1:1567|18
LPQDGRGR
>FUSION-ENST00000650658.1:103130-ENST00000459687.5:1078|790
MNKMQFIFPFYCSWMFR
>FUSION-ENST00000650658.1:103130-ENST00000459687.5:1078|32
KAVGILFQK
>FUSION-ENST00000469528.5:7191-ENST00000372770.4:4157|118
LASNLLTLSDLPALAPQSAR
>FUSION-ENST00000650658.1:103130-ENST00000459687.5:1078|644
MVICLGGNDRSR
>ENST00000511685.6|SNV-656363-T-G|5
KNHQGQRPRPVALGR
>FUSION-ENST00000650658.1:103130-ENST00000459687.5:1078|151
MLPNLVSNF
>ENST00000265342.12|SNV-413447-A-C|1
QKPVLALWFNTGLLASFLV
>FUSION-ENST00000650658.1:103130-ENST00000459687.5:1078|535
MGVKRAFPLSQWFFSSFM
>FUSION-ENST00000650658.1:103130-ENST00000459687.5:1078|167
LQSRHFGRPRQAAAPCPR
>ENST00000529230.6|INDEL-38176-A-AA|9
GHQCHVGGFGSK
>ENST00000522590.1|SNV-196867-C-G|7
MSSSGLRLPLMTLMTPPR
>FUSION-ENST00000650658.1:103130-ENST00000459687.5:1078|290
MNVAVLILLR
>FUSION-ENST00000650658.1:103130-ENST00000459687.5:1078|712
HCYATLKTLQCFPVR
>FUSION-ENST00000525980.5:21999-ENST00000372480.1:23766|32
LVSNSWAQAILLPQPPKR
>FUSION-ENST00000469528.5:7191-ENST00000372770.4:4157|77
LTAISVSRVPAFLLPQLPEQLGL
>ENST00000335154.10|SNV-49708-C-T|2
SACQSVLRYSTLPGR
>ENST00000359568.10|SNV-115949-G-C|4
GCSPSRSQR
>ENST00000529565.1|SNV-19687-G-A|3
SAELCMMR
>FUSION-ENST00000469528.5:7191-ENST00000372770.4:4157|36
LWDYRREPLCLAAR
>ENST00000257430.9|SNV-132169-G-A|6
LQGSSLSSESARHKAVEFSSGTK
>FUSION-ENST00000469528.5:7191-ENST00000372770.4:4157|92
MISIIFFFFLR
>ENST00000394773.6|SNV-1175-G-T|2
MDGAAGPGDCPAREALQSLSQRLR
>ENST00000529230.6|INDEL-38176-A-AA|22
RGPGVCRSTNK
>FUSION-ENST00000650658.1:103130-ENST00000459687.5:1078|715
TEIRHCYATLK
>FUSION-ENST00000650658.1:103130-ENST00000459687.5:1078|118
AETLLTS
>FUSION-ENST00000469528.5:7191-ENST00000372770.4:4157|126
WSLRLSPR
>FUSION-ENST00000650658.1:103130-ENST00000459687.5:1078|387
FLVFFFFFFETESHSVTQAGV
>ENST00000532255.5|SNV-52510-T-A|2
WSDKSSTQLLLR
>FUSION-ENST00000650658.1:103130-ENST00000459687.5:1078|66
MYSDDFLK
>FUSION-ENST00000469528.5:7191-ENST00000372770.4:4157|205
SVSFPSCESR
>FUSION-ENST00000469528.5:7191-ENST00000372770.4:4157|119
LVRLASNLLTLSDLPALAPQSAR
>FUSION-ENST00000650658.1:103130-ENST00000459687.5:1078|115
MGGQAETLLTSQTGWRPGR
>FUSION-ENST00000650658.1:103130-ENST00000459687.5:1078|41
SLRPATQEAEVGGALEPGR
>FUSION-ENST00000525980.5:21999-ENST00000372480.1:23766|46
PCSWAFIFIWSLPSMK
>ENST00000630790.1|SNV-17840-G-T|1
YTAMHRVTQPLKK
>FUSION-ENST00000650658.1:103130-ENST00000459687.5:1078|560
MLLLISDIVLR
>FUSION-ENST00000525980.5:21999-ENST00000372480.1:23766|7
PSILTDFFFK
>FUSION-ENST00000650658.1:103130-ENST00000459687.5:1078|559
LLLISDIVLR
>ENST00000481609.5|SNV-238249-A-G|7
MAQGTLLMNAVWPEAGR
>FUSION-ENST00000650658.1:103130-ENST00000459687.5:1078|277
AGGSLEARSSRPAWANMVKPHLN
>ENST00000529230.6|INDEL-38176-A-AA|19
STNKKPQTGSWR
>ENST00000511685.6|SNV-656363-T-G|4
KNHQGQRPRPVALGRLFLLGTVFN
>FUSION-ENST00000650658.1:103130-ENST00000459687.5:1078|201
GADPPTSLPDGAAGR
>ENST00000651975.1|MNV-4394-CT-C|1
GLTTQTGAHLKRCQEM
>ENST00000399429.8|SNV-3985-T-C|1
SDVQGSICFTDIVFIVDSSESSK
>FUSION-ENST00000650658.1:103130-ENST00000459687.5:1078|351
MCSNENFSR
>FUSION-ENST00000469528.5:7191-ENST00000372770.4:4157|209
SVSTPSVGMSVSFPSCESR
>FUSION-ENST00000650658.1:103130-ENST00000459687.5:1078|107
LLLALGPRGARPLLQPLPPGR
>FUSION-ENST00000650658.1:103130-ENST00000459687.5:1078|486
LLGKIVTK
>FUSION-ENST00000650658.1:103130-ENST00000459687.5:1078|191
AGGCSLPSGPAGPVRSSSR
>FUSION-ENST00000469528.5:7191-ENST00000372770.4:4157|179
LERLHGLHDMK
>ENST00000611284.4|SNV-246019-A-T|2
MCLLPSRPGRIL
>ENST00000511685.6|SNV-656363-T-G|7
VIGFNEYVYICIALHSVGLNVARGK
>FUSION-ENST00000650658.1:103130-ENST00000459687.5:1078|269
MFQRAQGWG
>FUSION-ENST00000650658.1:103130-ENST00000459687.5:1078|195
RGGGRAEAAISALWEAK
>FUSION-ENST00000525980.5:21999-ENST00000372480.1:23766|5
PSILTDFFFKQDDLLR
>FUSION-ENST00000650658.1:103130-ENST00000459687.5:1078|214
GGRAEAPLTSRTGR
>FUSION-ENST00000650658.1:103130-ENST00000459687.5:1078|331
MTTPISTEILNIS
>FUSION-ENST00000469528.5:7191-ENST00000372770.4:4157|10
MYASVSLVYLE
>ENST00000258874.4|SNV-8263-G-A|1
TSWNIPQPGEGDIR
>FUSION-ENST00000549198.1:758-ENST00000602946.1:431|13
RLLHHLLDVIIFGRFF
>FUSION-ENST00000650658.1:103130-ENST00000459687.5:1078|274
MELKLSQGFR
>FUSION-ENST00000650658.1:103130-ENST00000459687.5:1078|254
TLNEHAAFK
>FUSION-ENST00000650658.1:103130-ENST00000459687.5:1078|103
MPVVPATWEAEVGGSLELGRLR
>FUSION-ENST00000650658.1:103130-ENST00000459687.5:1078|850
DQPDQHGETPSLLK
>FUSION-ENST00000650658.1:103130-ENST00000459687.5:1078|215
GGRAEAPLTSR
>FUSION-ENST00000518164.5:1527-ENST00000318528.8:24554|3
QGKAKLVILANNCPALSNFK
>ENST00000447445.1|SNV-24194-C-T|1
LPGFSPFRSSRIGEIK
>ENST00000510828.5|SNV-154873-C-A|3
GIKHASSYLHPCYEGSQCRLYHFR
>ENST00000260229.5|SNV-11742-G-T|4
DENFWMIRGYAVFPDYPK
>FUSION-ENST00000525980.5:21999-ENST00000372480.1:23766|37
MLLRLVSNSWAQAILLPQPPK
>ENST00000359895.6|SNV-6532-C-T|3
LMENTEDWRLRPGTGQSRSFR
>ENST00000405201.5|SNV-222693-G-A|3
YDTGASTTGSKKHNVR
>ENST00000226207.6|SNV-22163-T-A|5
NHIRIVESMQSTLDAENR
>ENST00000457812.5|SNV-73459-G-C|5
AEKIRVALQK
>FUSION-ENST00000650658.1:103130-ENST00000459687.5:1078|388
MFLVFFFFFFETESHSVTQAGV
>FUSION-ENST00000650658.1:103130-ENST00000459687.5:1078|144
RGSSLLRR
>FUSION-ENST00000650658.1:103130-ENST00000459687.5:1078|305
WGDRLSLGGRGCSELR
>ENST00000666250.1|INDEL-744231-T-TA|1
GNEELDDSTGKPRVYRW
>FUSION-ENST00000469528.5:7191-ENST00000372770.4:4157|105
MVILKLLAR
>FUSION-ENST00000650658.1:103130-ENST00000459687.5:1078|53
CLYVFNLLPHLSSMGQ
>ENST00000532255.5|SNV-52510-T-A|6
MRGPAWAPCRWSDK
>FUSION-ENST00000525980.5:21999-ENST00000372480.1:23766|62
MSQKCLALGHLFSYGACPP
>FUSION-ENST00000650658.1:103130-ENST00000459687.5:1078|139
DAPHLPDGVSAGQR
>FUSION-ENST00000549198.1:758-ENST00000602946.1:431|19
AADRPGAVAGRLDR
>FUSION-ENST00000650658.1:103130-ENST00000459687.5:1078|198
QRHSSLPRR
>FUSION-ENST00000650658.1:103130-ENST00000459687.5:1078|872
IPEVGSSRPA
>FUSION-ENST00000525037.5:69604-ENST00000621034.1:1567|25
NMYLTKFQQKNAATGWTW
>FUSION-ENST00000650658.1:103130-ENST00000459687.5:1078|766
MGFHHVGQDGVLMIS
>ENST00000534508.1|SNV-52510-T-A|1
WSDKSSTQLVSASMLAWPPPLAMSR
>FUSION-ENST00000650658.1:103130-ENST00000459687.5:1078|904
MLQILTLFDVP
>FUSION-ENST00000650658.1:103130-ENST00000459687.5:1078|168
LQSRHFGRPR
>ENST00000552943.5|SNV-530-G-A|9
SAKQGDMAVVTDKTLK
>FUSION-ENST00000650658.1:103130-ENST00000459687.5:1078|19
AVQSGDGKCVICDSYVRPCTLVR
>FUSION-ENST00000650658.1:103130-ENST00000459687.5:1078|204
RWAARQR
>FUSION-ENST00000650658.1:103130-ENST00000459687.5:1078|698
MVYMFVPLQVRTLFSQWSR
>FUSION-ENST00000650658.1:103130-ENST00000459687.5:1078|695
VYMFVPLQVRTLFSQWSRR
>FUSION-ENST00000650658.1:103130-ENST00000459687.5:1078|556
MLLLISDIVLRDVKVQFYVCL
>FUSION-ENST00000650658.1:103130-ENST00000459687.5:1078|218
MGWRPGGDAPHFPDWAARQR
>FUSION-ENST00000650658.1:103130-ENST00000459687.5:1078|292
AGESLEPRR
>ENST00000380110.8|INDEL-124874-A-AA|5
NQSGHPFPAVPVSKQK
>ENST00000509525.5|SNV-413447-A-C|4
MQGPEQSPGPR
>FUSION-ENST00000650658.1:103130-ENST00000459687.5:1078|122
WGGGAEALPTSQTMGGR
>FUSION-ENST00000469528.5:7191-ENST00000372770.4:4157|210
MSVSTPSVGMSVSFPSCESR
>FUSION-ENST00000650658.1:103130-ENST00000459687.5:1078|543
LIFFQVDSVY
>FUSION-ENST00000525037.5:69604-ENST00000621034.1:1567|19
MLPQDGRGR
>FUSION-ENST00000650658.1:103130-ENST00000459687.5:1078|93
QRLRQLR
>FUSION-ENST00000469528.5:7191-ENST00000372770.4:4157|101
LLARRGSSCL
>FUSION-ENST00000650658.1:103130-ENST00000459687.5:1078|883
KIYNLLWNI
>FUSION-ENST00000650658.1:103130-ENST00000459687.5:1078|307
LRWGDRLSLGGR
>ENST00000491782.1|SNV-62725-T-C|4
QKLNQVLADIR
>FUSION-ENST00000469528.5:7191-ENST00000372770.4:4157|199
RSLTLQTFRLRPAGLWTAMA
>FUSION-ENST00000650658.1:103130-ENST00000459687.5:1078|22
MMAVQSGDGKCVICDSYVRPCTLVR
>FUSION-ENST00000650658.1:103130-ENST00000459687.5:1078|301
SLHCTLVWATE
>FUSION-ENST00000650658.1:103130-ENST00000459687.5:1078|197
HSSLPRR
>FUSION-ENST00000650658.1:103130-ENST00000459687.5:1078|825
MILELPYQVLPTK
>ENST00000504318.5|SNV-6532-C-T|3
ENTEDWR
>FUSION-ENST00000650658.1:103130-ENST00000459687.5:1078|166
HFGRPRQAAAPCPR
>ENST00000216487.12|SNV-174337-C-G|1
CFQLADDALPQCIKGYLLRSEPK
>FUSION-ENST00000650658.1:103130-ENST00000459687.5:1078|724
PSLSLTSFLTLIP
>FUSION-ENST00000650658.1:103130-ENST00000459687.5:1078|24
MMAVQSGDGK
>FUSION-ENST00000650658.1:103130-ENST00000459687.5:1078|584
MPVVPPTQEAEAEGSLEPR
>ENST00000260229.5|SNV-11742-G-T|1
GYAVFPDYPKSIHTLGFPGRVK
>FUSION-ENST00000650658.1:103130-ENST00000459687.5:1078|136
MLSSMANSFGR
>FUSION-ENST00000650658.1:103130-ENST00000459687.5:1078|240
AEEFFLVQNKMK
>FUSION-ENST00000469528.5:7191-ENST00000372770.4:4157|200
RSLTLQTFR
>FUSION-ENST00000650658.1:103130-ENST00000459687.5:1078|785
NYAAMEFLYVSFGILAGIFI
>ENST00000319170.10|INDEL-94590-A-AA|4
CSSTVPSCSK
>FUSION-ENST00000525980.5:21999-ENST00000372480.1:23766|57
MEPALHEEQLHNSSLRSTGTR
>FUSION-ENST00000650658.1:103130-ENST00000459687.5:1078|696
MVYMFVPLQVRTLFSQWSRR
>FUSION-ENST00000469528.5:7191-ENST00000372770.4:4157|76
VPAFLLPQLPEQLGL
>ENST00000666250.1|INDEL-744231-T-TA|2
GNEELDDSTGKPRVYR
>ENST00000627622.1|SNV-1064-G-T|3
MMRNNDKSQEEDSSLHSNASR
>ENST00000618327.4|SNV-40384-G-C|1
LDRSSSKSLER
>FUSION-ENST00000650658.1:103130-ENST00000459687.5:1078|101
MPVVPATWEAEVGGSLELGRLRLQ
>ENST00000531428.1|SNV-115916-T-C|8
NASTDVAER
>ENST00000531333.5|SNV-19687-G-A|5
SSDSTFLVLMSHGILEEICGTVH
>FUSION-ENST00000650658.1:103130-ENST00000459687.5:1078|474
MVTNFGNCFLKK
>FUSION-ENST00000469528.5:7191-ENST00000372770.4:4157|145
MGNEQNNRK
>FUSION-ENST00000650658.1:103130-ENST00000459687.5:1078|344
LSCMSDTEQDLRMQR
>ENST00000522433.1|SNV-189546-G-C|1
NSGLTQDTRHLQRGQQR
>FUSION-ENST00000650658.1:103130-ENST00000459687.5:1078|770
IAPLHSSLGDIARPCLLKKTNR
>FUSION-ENST00000650658.1:103130-ENST00000459687.5:1078|690
MFVPLQVRTLFSQWSRR
>FUSION-ENST00000650658.1:103130-ENST00000459687.5:1078|36
MFNFLSLLSINTTYKK
>ENST00000246868.7|SNV-2309-A-G|4
CVNPETKRPYTVILVERAMK
>FUSION-ENST00000525037.5:69604-ENST00000621034.1:1567|8
ARGHHYEIRK
>FUSION-ENST00000650658.1:103130-ENST00000459687.5:1078|237
KSLPCLLLSTQTR
>FUSION-ENST00000525980.5:21999-ENST00000372480.1:23766|24
DKVLPCCSGWSQTPGLK
>ENST00000440294.6|SNV-45014-T-C|1
VLPPPTPYFALGLGMFPGK
>FUSION-ENST00000650658.1:103130-ENST00000459687.5:1078|71
KGAVGSSGSCL
>ENST00000307546.14|SNV-159048-C-T|3
VINKDLRHYLSLQF
>ENST00000335154.10|SNV-49708-C-T|3
SACQSVLR
>FUSION-ENST00000469528.5:7191-ENST00000372770.4:4157|108
FDYSSFCMR
>FUSION-ENST00000650658.1:103130-ENST00000459687.5:1078|849
DQPDQHGETPSLLKIQN
>FUSION-ENST00000650658.1:103130-ENST00000459687.5:1078|39
SLRPATQEAEVGGALEPGRSRLQ
>ENST00000494374.5|SNV-17223-A-G|1
TGTPLSMCLWEKDS
>ENST00000522433.1|SNV-189546-G-C|6
IPTGKNSGLTQDTR
>FUSION-ENST00000469528.5:7191-ENST00000372770.4:4157|159
MTPSLKR
>FUSION-ENST00000650658.1:103130-ENST00000459687.5:1078|76
MLLLSQSSI
>ENST00000468286.5|SNV-92476-C-T|6
QFCHHDGRIEKMYK
>FUSION-ENST00000469528.5:7191-ENST00000372770.4:4157|27
MMKSHLY
>FUSION-ENST00000650658.1:103130-ENST00000459687.5:1078|591
GEVSPPTLFLFK
>ENST00000356937.7|SNV-4994-G-T|1
ENKNGSMLE
>FUSION-ENST00000469528.5:7191-ENST00000372770.4:4157|122
KKSEYVGL
>ENST00000498810.1|SNV-4994-G-T|1
ENKNVGIIAIQQKGVQK
>FUSION-ENST00000525037.5:69604-ENST00000621034.1:1567|21
NAATGWTW
>FUSION-ENST00000650658.1:103130-ENST00000459687.5:1078|541
MCVCNLRCWIGLEELCK
>FUSION-ENST00000469528.5:7191-ENST00000372770.4:4157|115
AWPSYIF
>FUSION-ENST00000650658.1:103130-ENST00000459687.5:1078|138
DAPHLPDGVSAGQRR
>FUSION-ENST00000650658.1:103130-ENST00000459687.5:1078|111
GCNLGTLGGQGRRLLLALGPR
>FUSION-ENST00000650658.1:103130-ENST00000459687.5:1078|819
KNFTVNTCVPIS
>FUSION-ENST00000650658.1:103130-ENST00000459687.5:1078|393
MNAVMYVR
>FUSION-ENST00000650658.1:103130-ENST00000459687.5:1078|797
MYLEVNCR
>FUSION-ENST00000650658.1:103130-ENST00000459687.5:1078|707
MCVFVFIVYFLLFNSYFLR
>ENST00000457812.5|SNV-73459-G-C|1
VALQKIKEAQVK
>ENST00000487222.5|SNV-4898-T-C|3
WTRWPRSISPGSAPGPRPPGR
>FUSION-ENST00000650658.1:103130-ENST00000459687.5:1078|435
VRPCLKINK
>ENST00000405201.5|SNV-222693-G-A|1
HNVRSLIGSPGR
>ENST00000666250.1|INDEL-744231-T-TA|8
KYRNRPGR
>FUSION-ENST00000469528.5:7191-ENST00000372770.4:4157|54
MLIRLVLNS
>ENST00000629685.2|SNV-17840-G-T|1
MMRNNDK
>FUSION-ENST00000650658.1:103130-ENST00000459687.5:1078|54
MCLYVFNLLPHLSSMGQ
>FUSION-ENST00000650658.1:103130-ENST00000459687.5:1078|228
MSCWAHLPDGVVAGQR
>FUSION-ENST00000650658.1:103130-ENST00000459687.5:1078|789
NKMQFIFPFYCSWMFR
>ENST00000540394.5|SNV-3664-G-A|10
MLWICCSSQMSRR
>ENST00000440294.6|SNV-45014-T-C|2
YLRVLPPPTPYFALGLGMFPGK
>FUSION-ENST00000525980.5:21999-ENST00000372480.1:23766|64
SSVLPSPSGMILSRQL
>FUSION-ENST00000650658.1:103130-ENST00000459687.5:1078|157
GPSAPPAAASR
>FUSION-ENST00000650658.1:103130-ENST00000459687.5:1078|674
IGAEMKNL
>FUSION-ENST00000518164.5:1527-ENST00000318528.8:24554|2
AKLVILANNCPALSNFK
>FUSION-ENST00000650658.1:103130-ENST00000459687.5:1078|705
AETLFCSLAYTQLLDHNR
>FUSION-ENST00000469528.5:7191-ENST00000372770.4:4157|17
AHSSYYLTW
>FUSION-ENST00000650658.1:103130-ENST00000459687.5:1078|412
RSGVQDHPGQHGETLSLLK
>ENST00000530582.5|SNV-129013-T-A|2
SSGEKSEEHSQEISTLTR
>FUSION-ENST00000469528.5:7191-ENST00000372770.4:4157|166
ISAHCDLSFLGSSDSCASAS
>ENST00000562368.5|SNV-981-G-T|2
MEVATSAGAPSSPPPWSSPLLTVS
>ENST00000562368.5|SNV-981-G-T|1
EVATSAGAPSSPPPWSSPLLTVS
>FUSION-ENST00000525980.5:21999-ENST00000372480.1:23766|50
ELSVFNESK
>FUSION-ENST00000650658.1:103130-ENST00000459687.5:1078|525
PQCCTRGSN
>FUSION-ENST00000650658.1:103130-ENST00000459687.5:1078|894
MKQKPNKCLAGCSDLGL
>FUSION-ENST00000650658.1:103130-ENST00000459687.5:1078|403
ILAEHLPFLGR
>ENST00000511685.6|SNV-656363-T-G|22
QSEIGRRERPGR
>FUSION-ENST00000650658.1:103130-ENST00000459687.5:1078|339
MQRNFLFVCFWFFFFFFLR
>FUSION-ENST00000469528.5:7191-ENST00000372770.4:4157|151
RTFESLK
>FUSION-ENST00000650658.1:103130-ENST00000459687.5:1078|632
AGRGGSRL
>FUSION-ENST00000650658.1:103130-ENST00000459687.5:1078|807
MLTRLISNSWPQVICPPWPPK
>FUSION-ENST00000650658.1:103130-ENST00000459687.5:1078|42
SLEPRSLRPATQEAEVGGALEPGR
>FUSION-ENST00000650658.1:103130-ENST00000459687.5:1078|677
ASVTTCLQKLPLPQ
>ENST00000281142.10|SNV-209084-G-C|5
RLSQAEERAASASQQLSVITVQTR
>ENST00000565057.5|SNV-1688-C-T|6
YPDRVPVIVEKVSGFQIVDIDK
>FUSION-ENST00000650658.1:103130-ENST00000459687.5:1078|219
GWRPGGDAPHFPDWAAR
>ENST00000374695.8|SNV-59076-G-C|3
CRPVNQEIVRSDERGSMGTSGEACR
>ENST00000510828.5|SNV-154873-C-A|1
HASSYLHPCYEGSQCRLYHFR
>FUSION-ENST00000469528.5:7191-ENST00000372770.4:4157|65
MHILLWESETVRLLEPRNLNFEAR
>FUSION-ENST00000650658.1:103130-ENST00000459687.5:1078|127
MVKPHLY
>FUSION-ENST00000650658.1:103130-ENST00000459687.5:1078|627
MILCIYIKLVKEITFR
>FUSION-ENST00000650658.1:103130-ENST00000459687.5:1078|585
SWAWWLMPVVPPTQEAEAEGSLEPR
>ENST00000607124.1|SNV-82-A-G|4
PEPAKSAPAPKEGSK
>ENST00000281142.10|SNV-209084-G-C|2
AASASQQLSVITVQTR
>ENST00000505956.6|SNV-10223-C-T|1
APRLFRLSR
>FUSION-ENST00000525037.5:69604-ENST00000621034.1:1567|24
MYLTKFQQKNAATGWTW
>FUSION-ENST00000650658.1:103130-ENST00000459687.5:1078|250
AHLAPPLIHLTLSGHSTCFR
>ENST00000529230.6|INDEL-38176-A-AA|15
KPQTGSWRLCRFSK
>FUSION-ENST00000650658.1:103130-ENST00000459687.5:1078|775
MIAPLHSSLGDIARPCLLK
>ENST00000552943.5|SNV-530-G-A|1
AVVTDKTLKGAVYR
>FUSION-ENST00000650658.1:103130-ENST00000459687.5:1078|562
ISKFNVIYMSLL
>ENST00000357304.8|SNV-102320-G-A|2
GFEDSRTEDKR
>FUSION-ENST00000650658.1:103130-ENST00000459687.5:1078|583
PVVPPTQEAEAEGSLEPR
>ENST00000651975.1|MNV-4394-CT-C|3
GLTTQTGAHLK
>ENST00000520769.1|SNV-15962-C-T|4
MEGPCWCVDAQGKEMHGTR
>FUSION-ENST00000650658.1:103130-ENST00000459687.5:1078|506
TDKVLIVMELL
>FUSION-ENST00000650658.1:103130-ENST00000459687.5:1078|880
FYKALQNLVSFF
>FUSION-ENST00000469528.5:7191-ENST00000372770.4:4157|23
LLLCKCMLQFH
>FUSION-ENST00000650658.1:103130-ENST00000459687.5:1078|489
TGVGGGRRR
>FUSION-ENST00000650658.1:103130-ENST00000459687.5:1078|418
SHRVHKNTFVAFVYTCVSYILLWK
>FUSION-ENST00000469528.5:7191-ENST00000372770.4:4157|20
MLSLLTLRSWLH
>FUSION-ENST00000650658.1:103130-ENST00000459687.5:1078|318
VKTLSLLKIQK
>FUSION-ENST00000469528.5:7191-ENST00000372770.4:4157|110
MLPYRFDYSSFCMR
>ENST00000380110.8|INDEL-124874-A-AA|8
FANNPSQKNQSGHPFPAVPVSK
>FUSION-ENST00000650658.1:103130-ENST00000459687.5:1078|433
CKLHFIMEIDISEIDSFLWLK
>FUSION-ENST00000650658.1:103130-ENST00000459687.5:1078|384
KVGRVPGIR
>ENST00000511685.6|SNV-656363-T-G|6
GKKNHQGQRPRPVALGR
>FUSION-ENST00000525980.5:21999-ENST00000372480.1:23766|4
QDDLLRAVQAQCPQWYR
>FUSION-ENST00000650658.1:103130-ENST00000459687.5:1078|655
MVGFSLR
>ENST00000533249.5|SNV-4670-G-A|3
FQSSHRSHGVGGAVPGAVLEPVAR
>ENST00000494374.5|SNV-17223-A-G|3
TGTPLSMCLWEK
>FUSION-ENST00000469528.5:7191-ENST00000372770.4:4157|183
SPGKLFLHVALRLER
>FUSION-ENST00000650658.1:103130-ENST00000459687.5:1078|497
KEVIACVK
>FUSION-ENST00000650658.1:103130-ENST00000459687.5:1078|467
MCDPPRFTGLDSVLHQQ
>FUSION-ENST00000549198.1:758-ENST00000602946.1:431|7
PPLKLVER
>ENST00000443035.7|SNV-54472-A-G|3
SDSSKTIHANK
>FUSION-ENST00000650658.1:103130-ENST00000459687.5:1078|459
MTRFFVQLSLNK
>FUSION-ENST00000650658.1:103130-ENST00000459687.5:1078|68
KSNNISILSIHRPYV
>FUSION-ENST00000650658.1:103130-ENST00000459687.5:1078|334
MGFHHVGQVGLEPLIHPPQPLK
>ENST00000540394.5|SNV-3664-G-A|4
RTAGAGSCATPPR
>FUSION-ENST00000650658.1:103130-ENST00000459687.5:1078|762
MCPEKSYKY
>ENST00000590271.5|INDEL-144744-C-CA|1
NTSNPKK
>FUSION-ENST00000650658.1:103130-ENST00000459687.5:1078|409
MLTPYFNTLCSFLITPSVCVLMK
>ENST00000357304.8|SNV-102320-G-A|3
GFEDSRTEDK
>FUSION-ENST00000650658.1:103130-ENST00000459687.5:1078|597
MVAHACSPTYSGG
>FUSION-ENST00000650658.1:103130-ENST00000459687.5:1078|452
FFVQLSLNKLMRTLVR
>FUSION-ENST00000525037.5:69604-ENST00000621034.1:1567|7
GHHYEIR
>ENST00000319170.10|INDEL-94590-A-AA|7
EADSQPVSTPSNSPCHGISALK
>FUSION-ENST00000469528.5:7191-ENST00000372770.4:4157|141
MLVRLVSK
>FUSION-ENST00000650658.1:103130-ENST00000459687.5:1078|718
SEPLKTEIR
>FUSION-ENST00000650658.1:103130-ENST00000459687.5:1078|392
NAVMYVR
>ENST00000443035.7|SNV-54472-A-G|4
LLLGLTSADGKSDSSKTIHANK
>ENST00000468286.5|SNV-92476-C-T|9
EGLKKCTR
>ENST00000529230.6|INDEL-38176-A-AA|1
EETSSGTSPAGGN
>FUSION-ENST00000650658.1:103130-ENST00000459687.5:1078|877
MPLGGRGGR
>FUSION-ENST00000650658.1:103130-ENST00000459687.5:1078|496
MKEVIACVKTGVGGGR
>FUSION-ENST00000650658.1:103130-ENST00000459687.5:1078|364
MVFSRNK
>ENST00000520340.5|SNV-60587-C-T|2
SPFKEFCDPSLGLAGPGAK
>FUSION-ENST00000650658.1:103130-ENST00000459687.5:1078|803
LISNSWPQVICPPWPPK
>FUSION-ENST00000650658.1:103130-ENST00000459687.5:1078|838
MRENYVFFSNLLFSIHFPCK
>ENST00000375726.6|SNV-91-C-T|3
SESNFILAK
>FUSION-ENST00000650658.1:103130-ENST00000459687.5:1078|63
YSDDFLKQIF
>ENST00000503721.1|SNV-55079-G-T|5
MLNRRNGILR
>FUSION-ENST00000650658.1:103130-ENST00000459687.5:1078|88
QLRCPLNSILPAVGRR
>FUSION-ENST00000469528.5:7191-ENST00000372770.4:4157|148
TFESLKADRMTV
>FUSION-ENST00000650658.1:103130-ENST00000459687.5:1078|434
MCKLHFIMEIDISEIDSFLWLK
>FUSION-ENST00000469528.5:7191-ENST00000372770.4:4157|1
FVGSLIAKVGTFQ
>ENST00000265342.12|SNV-413447-A-C|9
GGTTVVWVGEVCR
>FUSION-ENST00000469528.5:7191-ENST00000372770.4:4157|19
LSLLTLRSWLH
>FUSION-ENST00000650658.1:103130-ENST00000459687.5:1078|895
MKQKPNK
>ENST00000590271.5|INDEL-144744-C-CA|2
MNTSNPKK
>FUSION-ENST00000650658.1:103130-ENST00000459687.5:1078|905
FIMLQILTLFDVP
>FUSION-ENST00000650658.1:103130-ENST00000459687.5:1078|90
LRQLRCPLNSILPAVGR
>ENST00000257430.9|SNV-132169-G-A|3
AVEFSSGTK
>ENST00000652176.1|SNV-221320-G-T|4
RCVSSPVETRTSSEPVAK
