# Supplementary material for: Identification of non-canonical peptides with moPepGen
Source: Nat Biotechnol. 2025 Jun 16;44(4):568–73. doi: 10.1038/s41587-025-02701-0 (PMC12680078; doi:10.1038/s41587-025-02701-0)
Supplement: Supplementary file 4 — Supplementary Data: Cancer cell line variant peptide database. Custom peptide database FASTA file for each of the 376 cell lines from the Cancer Cell Line Encyclopedia with proteomics characterization or used in the reference channel. Variant peptide FASTA files were produced by moPepGen as the result of cell-line-specific publicly available mutations and fusions. [file 41587_2025_2701_MOESM4_ESM.zip › ACH-000039.fasta]

>ENST00000325599.13|INDEL-37376-T-TT|1
FDPDHYLADFF
>ENST00000530675.5|SNV-3708-G-T|1
CWESGDDPWLEHAKWFPRCEFLIR
>ENST00000357733.7|SNV-78480-G-A|1
DEQQPQHPVHGLGVPLHSATPLPR
>FUSION-ENST00000667305.1:209-ENST00000519048.1:24025|8
LQKRCTK
>ENST00000470209.5|SNV-21551-G-A|1
AGSAASSRRPKPSTSR
>ENST00000461999.1|INDEL-9899-T-TT|1
IPFFFHHFGIALPQLVSRPVDK
>ENST00000492688.5|SNV-18742-C-T|12
MAAMCLGLAYSLSR
>ENST00000478420.1|SNV-11687-A-C|5
VICFVGDTDARAAFIRDEMMPGEWD
>ENST00000415496.5|SNV-65263-C-T|4
QKGRLQSK
>ENST00000664957.1|SNV-125692-A-T|2
AMGAAFSSAR
>ENST00000444741.5|SNV-17394-G-A|2
LTLHTRITAASATCGCSSSLR
>ENST00000492688.5|SNV-18742-C-T|3
CLGLAYSLSRYR
>ENST00000306243.7|SNV-1014-G-A|1
FLRYLVDEDPER
>ENST00000482194.1|INDEL-5059-A-AA|1
SGRALWQTG
>ENST00000614314.4|SNV-4269-G-T|3
IKVMHKQLLLFHNAVSAYFSGNQK
>FUSION-ENST00000440486.7:13642-ENST00000651472.1:18281|84
QLVEDLDRVLTVTSTDER
>ENST00000370225.4|SNV-120283-G-A|5
GAFRYMGTIQHLK
>ENST00000462869.1|SNV-74115-G-T|7
TSQGSYLVLVGQMRCSSLLK
>ENST00000572732.1|INDEL-51087-T-TT|1
KPSSVSVPQCSFF
>ENST00000366574.7|INDEL-572174-C-CA|2
DRPQHLPQATDAVFLPQFCK
>ENST00000348749.9|SNV-30306-G-A|3
WNPDDYGSVK
>ENST00000507866.6|SNV-531220-G-A|3
AMYMNLTLTGEPIR
>ENST00000274487.9|SNV-68281-G-T|3
MLDSFCK
>ENST00000428545.6|SNV-5528-T-C|1
GGSWGPGNPIFPQLTL
>ENST00000356239.8|SNV-61163-A-C|1
LQDLQQSLVNSKSEEMTLQINELQK
>ENST00000379558.4|MNV-61281-GCCGGGCCTC-G|2
WASLPSIPISRQEPR
>ENST00000481084.5|INDEL-9899-T-TT|5
IPFFFHHFGIALPQLVPITGVCGR
>ENST00000592256.5|SNV-65263-C-T|2
AGCRARPPTAPYGPR
>ENST00000572732.1|INDEL-51087-T-TT|2
MKPSSVSVPQCSFF
>ENST00000614314.4|SNV-4269-G-T|2
VMHKQLLLFHNAVSAYFSGNQK
>ENST00000651135.1|SNV-63750-A-G|1
WWSSKPPSICLQSARTKTIHYVR
>ENST00000306858.8|SNV-93640-G-T|4
SFNGTDNHIRFLQQLMPTLEHTTK
>ENST00000645770.1|SNV-273869-A-G|6
MTRTCRGAITTAR
>ENST00000288050.9|INDEL-39158-G-GT|2
IEKFFCLLGSGYK
>ENST00000507678.5|SNV-237-C-T|1
SRGSCCE
>ENST00000264279.10|SNV-18742-C-T|2
EMAAMCLGLAYSLSRYR
>ENST00000261200.8|SNV-94329-C-T|4
KTLRWAMYSR
>ENST00000332783.12|SNV-27277-G-A|1
QTPLHLSALRDDVLCAR
>ENST00000261200.8|SNV-94329-C-T|3
TLRWAMYSR
>ENST00000558482.5|MNV-88364-CC-C|8
QPSSSRSGRAGEPAR
>ENST00000566365.5|SNV-11217-A-G|1
SVPSSSYR
>FUSION-ENST00000667305.1:209-ENST00000519048.1:24025|2
SHFLLTHLFRR
>ENST00000357733.7|SNV-78480-G-A|2
RDEQQPQHPVHGLGVPLHSATPLPR
>ENST00000370225.4|SNV-120283-G-A|4
GAFRYMGTIQHLKSK
>ENST00000313735.11|SNV-19379-G-A|1
SAITVFPQQSDGKHDFRVWNAQLIR
>ENST00000508593.6|SNV-202938-C-G|2
QSSPEDGQVATVSSSPETKK
>ENST00000614314.4|SNV-4269-G-T|1
QLLLFHNAVSAYFSGNQK
>ENST00000478941.1|SNV-18742-C-T|5
EMAAMCLGLAYSLVR
>ENST00000463461.5|SNV-57667-T-G|3
LPDGAPSPQWSGHPK
>ENST00000409993.6|INDEL-9899-T-TT|1
EPPAGDSTPE
>ENST00000283206.9|INDEL-43369-C-CT|1
QSEICLHALNR
>ENST00000392202.7|SNV-38730-A-C|1
YPPVPPHPADQKGRR
>ENST00000512634.1|SNV-257-G-A|3
DAPVFEGGGDEAAEGIK
>ENST00000433543.2|SNV-18742-C-T|5
EPREMAAMCLGLAYSLSR
>ENST00000507013.5|SNV-11039-A-G|7
WYFLLARCFGCAVIEDTWR
>FUSION-ENST00000408388.1:47-ENST00000519048.1:24025|5
SYILENYKYR
>ENST00000638850.1|INDEL-9899-T-TT|4
GNRVTRR
>ENST00000393721.5|SNV-21551-G-A|2
STSSDPGSRQAGRK
>ENST00000274487.9|SNV-68281-G-T|2
MLDSFCKWQHEEFGK
>ENST00000313735.11|SNV-19379-G-A|5
HVRYSTNNGNIRSAITVFPQQSDGK
>ENST00000540600.5|SNV-51084-G-A|4
MIWRSRTGAGPSTGQTGR
>ENST00000492688.5|SNV-18742-C-T|16
DGLIPGVEPREMAAMCLGLAYSLSR
>ENST00000478941.1|SNV-18742-C-T|6
DGLIPGVEPREMAAMCLGLAYSLVR
>ENST00000508593.6|SNV-202938-C-G|6
SQPVQGQASTIIGNGDLLLQKPNRR
>ENST00000465703.5|SNV-8193-C-G|8
RIMESVNGLKSVSAGR
>ENST00000306858.8|SNV-93640-G-T|5
RSFNGTDNHIRFLQQLMPTLEHTTK
>ENST00000488403.5|SNV-18742-C-T|4
MAAMCLGLAYR
>ENST00000472820.1|SNV-13622-C-T|1
SWTPATGL
>ENST00000379558.4|MNV-61281-GCCGGGCCTC-G|3
WASLPSIPISR
>ENST00000638850.1|INDEL-9899-T-TT|2
RWQRASSW
>ENST00000530675.5|SNV-3708-G-T|2
CWESGDDPWLEHAKWFPR
>ENST00000373298.7|INDEL-5059-A-AA|1
RPSCCGGNS
>ENST00000512634.1|SNV-257-G-A|1
DAPVFEGGGDEAAEGIKKK
>ENST00000356239.8|SNV-61163-A-C|2
LQDLQQSLVNSK
>ENST00000306243.7|SNV-1014-G-A|4
YRAGAGPSPAGDDVTFPKFLR
>ENST00000409993.6|INDEL-9899-T-TT|4
YLLLLCWHDLCR
>ENST00000651135.1|SNV-63750-A-G|2
WWSSKPPSICLQSARTK
>ENST00000267163.5|SNV-156096-G-T|3
DSHLDQIMMCSMYGICK
>ENST00000431635.6|SNV-99024-G-C|5
ELQDAFSRGLLKPGLNVVLDGPK
>ENST00000465703.5|SNV-8193-C-G|7
IMESVNGLKSVSAGR
>ENST00000467661.5|SNV-56095-C-G|2
RTTQPAWCPR
>ENST00000513200.7|INDEL-97945-A-AA|9
NFIEKAVLTTTLVSLSR
>ENST00000509475.5|SNV-202938-C-G|6
MAICCCRNQTDASPALK
>ENST00000453707.6|SNV-5395-A-G|1
ASELPELWLGQNEFDFTADFPSSC
>FUSION-ENST00000481110.6:13642-ENST00000651472.1:18281|2
ESLELCQHLASHKLSR
>ENST00000617310.4|SNV-11687-A-C|3
GPISPCHLFCRRHGCQSCFYS
>ENST00000508593.6|SNV-202938-C-G|5
RQSSPEDGQVATVSSSPETK
>ENST00000462869.1|SNV-74115-G-T|4
MRCSSLLKEEWTYLR
>FUSION-ENST00000481110.6:13642-ENST00000651472.1:18281|3
ESLELCQHLASHK
>ENST00000540600.5|SNV-51084-G-A|1
SRTGAGPSTGQTGRR
>ENST00000428545.6|SNV-5528-T-C|3
CSLTGGEESARAR
>ENST00000215957.10|SNV-20055-A-G|2
DPPWITLVQAGPK
>ENST00000645770.1|SNV-273869-A-G|3
TCRGAITTARCALMGQFLR
>ENST00000348749.9|SNV-30306-G-A|6
LKQQWVDYNLKWNPDDYGSVK
>ENST00000470209.5|SNV-21551-G-A|5
KRGQQQETETFYLTVGR
>ENST00000487694.7|INDEL-1695737-C-CA|3
SSIQQKNRSDGIWLFST
>ENST00000370225.4|SNV-120283-G-A|3
YMGTIQHLK
>ENST00000264279.10|SNV-18742-C-T|3
EMAAMCLGLAYSLSR
>ENST00000532204.5|SNV-411-C-T|2
FWAVFGESGGGGGSGEVPQLK
>ENST00000465703.5|SNV-8193-C-G|1
SVSAGRVVVVK
>ENST00000306243.7|SNV-1014-G-A|6
RYRAGAGPSPAGDDVTFPK
>ENST00000558482.5|MNV-88364-CC-C|7
SGRAGEPAR
>ENST00000362072.8|SNV-51084-G-A|1
DPLNLSWYDDDLEK
>ENST00000553458.6|SNV-12261-C-T|1
QQVLLCYQQLIKENLKEIAK
>ENST00000513200.7|INDEL-97945-A-AA|4
IRSYNQIPK
>ENST00000220509.10|SNV-6501-G-A|2
YALRLCAEHGHHHACVHVYK
>ENST00000393766.6|SNV-11039-A-G|8
PRWYFLLARCFGCAVIEDTWR
>ENST00000585728.5|SNV-1596-C-T|1
MPPPLPTWVDFSLAGALNAG
>ENST00000373298.7|INDEL-5059-A-AA|4
KSGRALWQTGEWQISASNLCGSR
>ENST00000492688.5|SNV-18742-C-T|4
MCLGLAYSLSRYR
>ENST00000306243.7|SNV-1014-G-A|5
YRAGAGPSPAGDDVTFPK
>ENST00000267163.5|INDEL-156095-G-GTT|2
DSCIWTK
>ENST00000617310.4|SNV-11687-A-C|9
RWVPSLRVICFVGDTDAR
>ENST00000431635.6|SNV-99024-G-C|3
GLLKPGLNVVLDGPK
>ENST00000341594.9|SNV-210058-G-T|5
GEAKASSPEIDISADR
>ENST00000532204.5|SNV-411-C-T|3
RFWAVFGESGGGGGSGEVPQLKR
>ENST00000651135.1|SNV-63750-A-G|4
ASAPRWWSSKPPSICLQSARTK
>ENST00000415496.5|SNV-65263-C-T|2
LQSKAPDSTLR
>ENST00000507013.5|SNV-11039-A-G|5
CFGCAVIEDTWR
>ENST00000306243.7|SNV-1014-G-A|3
AGAGPSPAGDDVTFPK
>ENST00000462869.1|SNV-74115-G-T|2
CSSLLKEEWTYLR
>ENST00000508593.6|SNV-202938-C-G|7
SQPVQGQASTIIGNGDLLLQKPNR
>ENST00000467734.5|SNV-18742-C-T|4
EMAAMCLGLAY
>ENST00000370225.4|SNV-120283-G-A|2
YMGTIQHLKSK
>ENST00000585720.1|SNV-214295-T-C|1
VLPLYGTD
>ENST00000433543.2|SNV-18742-C-T|4
EPREMAAMCLGLAYSLSRYR
>ENST00000462869.1|SNV-74115-G-T|8
RTSQGSYLVLVGQMRCSSLLK
>ENST00000553458.6|SNV-12261-C-T|2
QQVLLCYQQLIKENLK
>ENST00000513200.7|INDEL-97945-A-AA|8
NFIEKAVLTTTLVSLSRIR
>ENST00000559007.5|MNV-88364-CC-C|1
QSGRAGAV
>FUSION-ENST00000536769.1:4178-ENST00000468810.1:2238|3
KKCYFGNFLFYFF
>ENST00000559897.1|MNV-88364-CC-C|5
CEPGGDRAGECLEESSSISWPR
>ENST00000487694.7|INDEL-1695737-C-CA|2
NRSDGIWLFST
>FUSION-ENST00000536769.1:4178-ENST00000468810.1:2238|2
KCYFGNFLFYFF
>ENST00000470209.5|SNV-21551-G-A|4
RAGSAASSR
>ENST00000469541.5|INDEL-5059-A-AA|10
MPLNTSIVMPPKK
>ENST00000344721.8|SNV-363268-C-A|1
VELPAMLVEIISDQLPK
>ENST00000558482.5|MNV-88364-CC-C|4
CEPGGDR
>ENST00000513200.7|INDEL-97945-A-AA|10
LQSHNEINNSQQKNFIEK
>ENST00000651135.1|SNV-63750-A-G|3
WWSSKPPSICLQSAR
>ENST00000556852.1|SNV-12261-C-T|1
QQVLLCYQQLIKENLV
>ENST00000467661.5|SNV-56095-C-G|3
TPRRTTQPAWCPR
>ENST00000638850.1|INDEL-9899-T-TT|1
WQRASSW
>FUSION-ENST00000667305.1:209-ENST00000519048.1:24025|10
FHLLPSPYKLQK
>ENST00000560079.7|SNV-34307-C-T|1
NTSCQESFEAEKDHITPSLLHNGFR
>ENST00000409993.6|INDEL-9899-T-TT|3
QTGDELFQVQDQEPLFLGHLYFK
>ENST00000467087.5|INDEL-150831-G-GA|1
QNAEMQLAIAKDEAEKN
>ENST00000336078.8|SNV-57426-G-A|3
KVSRVQVVSSLQSSMVEAFNK
>ENST00000470209.5|SNV-21551-G-A|2
AGSAASSR
>ENST00000373298.7|INDEL-5059-A-AA|2
ALWQTGEWQISASNLCGSR
>ENST00000274487.9|SNV-68281-G-T|1
MLDSFCKWQHEEFGKK
>ENST00000610556.4|SNV-176601-T-C|1
LQAGKER
>ENST00000444741.5|SNV-17394-G-A|1
ITAASATCGCSSSLR
>ENST00000478941.1|SNV-18742-C-T|1
CLGLAYSLVR
>ENST00000640552.1|SNV-1596-C-T|1
PPPLPTWVDFSLAGALNAGFKETR
>ENST00000645770.1|SNV-273869-A-G|1
GAITTARCALMGQFLR
>ENST00000492688.5|SNV-18742-C-T|8
MAAMCLGLAYSLSRYRLK
>ENST00000643308.1|SNV-45638-C-T|3
LRPLQRPPWR
>ENST00000488403.5|SNV-18742-C-T|6
DGLIPGVEPREMAAMCLGLAYR
>ENST00000332783.12|SNV-27277-G-A|2
QTPLHLSALR
>ENST00000520539.6|MNV-127612-TACGAACACT-T|5
MTAREEASFEGR
>ENST00000532338.5|SNV-20399-G-A|2
SPPARLR
>ENST00000465703.5|SNV-8193-C-G|3
MESVNGLKSVSAGRVVVVK
>ENST00000369649.8|SNV-2046-C-T|1
MAPGPMLRVTSLDTEVLTIK
>ENST00000585728.5|SNV-1596-C-T|2
LSLARMPPPLPTWVDFSLAGALNAG
>ENST00000509475.5|SNV-202938-C-G|5
AICCCRNQTDASPALK
>ENST00000507013.5|SNV-11039-A-G|1
YFLHRLLHHKR
>ENST00000370225.4|SNV-120283-G-A|6
LAIMVKGAFRYMGTIQHLK
>ENST00000366574.7|INDEL-572174-C-CA|4
SITLFPDENKKTRPSR
>ENST00000467734.5|SNV-18742-C-T|6
MDGLIPGVEPREMAAMCLGLAY
>ENST00000569810.1|SNV-52357-G-A|1
QGWELTPPRQ
>ENST00000532338.5|SNV-20399-G-A|5
MSRRSPPAR
>ENST00000558482.5|MNV-88364-CC-C|1
AGGEHPAAGAAPQCHHAARRL
>ENST00000262178.7|SNV-41014-G-A|1
VFSNFYSKAENISK
>ENST00000463461.5|SNV-57667-T-G|2
LPDGAPSPQWSGHPKLTR
>ENST00000488403.5|SNV-18742-C-T|1
CLGLAYR
>ENST00000428545.6|SNV-5528-T-C|2
ARGGSWGPGNPIFPQLTL
>ENST00000469541.5|INDEL-5059-A-AA|8
MPLNTSIVMPPKKSGR
>ENST00000348749.9|SNV-30306-G-A|1
WNPDDYGSVKKIHIPSEK
>ENST00000341594.9|SNV-210058-G-T|2
ASSPEIDISADRVK
>ENST00000540600.5|SNV-51084-G-A|2
SRTGAGPSTGQTGR
>ENST00000398705.7|SNV-179419-T-G|2
VQSLVPVKYEVIVTTG
>ENST00000223293.10|MNV-7053-TC-T|1
EDLNGGS
>ENST00000520539.6|MNV-127612-TACGAACACT-T|2
EEASFEGRR
>ENST00000532204.5|SNV-411-C-T|1
FWAVFGESGGGGGSGEVPQLKR
>ENST00000409993.6|INDEL-9899-T-TT|2
GGREPPAGDSTPE
>ENST00000507013.5|SNV-11039-A-G|8
MPRWYFLLARCFGCAVIEDTWR
>FUSION-ENST00000481110.6:13642-ENST00000651472.1:18281|4
RESLELCQHLASHKLSR
>ENST00000649063.2|SNV-5992-T-G|1
GLPACPEQLQVLCAAILR
>ENST00000513200.7|INDEL-97945-A-AA|7
AVLTTTLVSLSR
>ENST00000592256.5|SNV-65263-C-T|4
LSTTSWTAAARRAGCR
>ENST00000532338.5|SNV-20399-G-A|4
SRRSPPAR
>ENST00000215957.10|SNV-20055-A-G|3
KDPPWITLVQAGPKK
>ENST00000467734.5|SNV-18742-C-T|7
SQMDGLIPGVEPREMAAMCLGLAY
>ENST00000645770.1|SNV-273869-A-G|4
TCRGAITTAR
>ENST00000467661.5|SNV-56095-C-G|1
RTTQPAWCPRR
>ENST00000332783.12|SNV-27277-G-A|6
GADTNLGRLEDR
>ENST00000560079.7|SNV-34307-C-T|2
NTSCQESFEAEK
>ENST00000513200.7|INDEL-97945-A-AA|3
IRSYNQIPKHTE
>ENST00000405510.5|SNV-44347-G-C|1
LTTAPSLLDVFVLTRRFSSLK
>ENST00000487694.7|INDEL-1695737-C-CA|4
SSIQQKNR
>ENST00000559897.1|MNV-88364-CC-C|4
CEPGGDRAGECLEESSSISWPRR
>ENST00000370323.9|SNV-3832-G-T|1
QVPGSDPSRYEFLWGPRAHAEIR
>ENST00000617310.4|SNV-11687-A-C|8
WVPSLRVICFVGDTDAR
>ENST00000508593.6|SNV-202938-C-G|1
QSSPEDGQVATVSSSPETKKDHPK
>ENST00000488403.5|SNV-18742-C-T|8
SQMDGLIPGVEPREMAAMCLGLAYR
>ENST00000462869.1|SNV-74115-G-T|1
CSSLLKEEWTYLRVFSLIK
>ENST00000509475.5|SNV-202938-C-G|4
MAICCCRNQTDASPALKTAK
>ENST00000313735.11|SNV-19379-G-A|2
SAITVFPQQSDGKHDFR
>FUSION-ENST00000667305.1:209-ENST00000519048.1:24025|11
FHLLPSPYK
>ENST00000336078.8|SNV-57426-G-A|1
VQVVSSLQSSMVEAFNK
>FUSION-ENST00000481110.6:13642-ENST00000651472.1:18281|6
DVHRRESLELCQHLASHK
>ENST00000469541.5|INDEL-5059-A-AA|7
PLNTSIVMPPKKSGR
>FUSION-ENST00000408388.1:47-ENST00000519048.1:24025|8
MSYILENYK
>ENST00000359242.7|INDEL-20015-A-AA|4
EASRQKNCSFK
>ENST00000525971.6|SNV-20227-A-G|1
VQKVEKEEIQEQNGLLYK
>ENST00000492688.5|SNV-18742-C-T|2
MCLGLAYSLSRYRLK
>ENST00000651752.1|SNV-455201-C-T|6
TMQIWESLSSPLLMEEQHLK
>ENST00000540600.5|SNV-51084-G-A|5
MMIWRSRTGAGPSTGQTGR
>ENST00000509475.5|SNV-202938-C-G|2
NQTDASPALK
>ENST00000541806.6|SNV-28514-C-A|1
DFYSQLVPDSMK
>ENST00000561603.5|SNV-9541-T-G|1
VLAQLDPSLVAFLR
>ENST00000332783.12|SNV-27277-G-A|7
MFLQRGADTNLGRLEDR
>ENST00000507678.5|SNV-237-C-T|2
MSRGSCCE
>ENST00000492688.5|SNV-18742-C-T|11
AAMCLGLAYSLSR
>ENST00000554501.5|SNV-12261-C-T|7
MGRHFSIKPPAGLALLSTTY
>ENST00000520539.6|MNV-127612-TACGAACACT-T|1
EEASFEGRRR
>ENST00000525456.5|INDEL-9899-T-TT|4
MIPFFFHHFGIALPQLTQYQDR
>ENST00000530052.1|INDEL-9899-T-TT|2
YLLLLCWHDLCRGGHLGTL
>ENST00000223293.10|MNV-7053-TC-T|2
EIFGEDAMGHTIVLFTHKEDLNGGS
>ENST00000313735.11|SNV-19379-G-A|4
YSTNNGNIRSAITVFPQQSDGK
>ENST00000379558.4|MNV-61281-GCCGGGCCTC-G|5
KWASLPSIPISR
>ENST00000527910.5|SNV-3708-G-T|2
MVRTCQVVSKV
>ENST00000553626.5|SNV-53421-C-T|2
VTIIMTWSYQLLK
>ENST00000540600.5|SNV-51084-G-A|7
MMIWRSR
>ENST00000465703.5|SNV-8193-C-G|6
IMESVNGLKSVSAGRVVVVK
>FUSION-ENST00000667305.1:209-ENST00000519048.1:24025|5
ELKSHFLLTHLFR
>ENST00000585720.1|SNV-214295-T-C|2
MVLPLYGTD
>ENST00000651135.1|SNV-63750-A-G|8
CRTRASAPR
>ENST00000267163.5|INDEL-156095-G-GTT|1
DSCIWTKL
>ENST00000264380.9|SNV-38730-A-C|1
YPPVPPHPADQK
>ENST00000481902.5|SNV-10965-A-T|4
GQDSWQMGLQQDKTLWSWASTGGSS
>ENST00000559897.1|MNV-88364-CC-C|1
AGECLEESSSISWPRRSH
>ENST00000617310.4|SNV-11687-A-C|5
VICFVGDTDARAAFIR
>ENST00000649063.2|SNV-5992-T-G|2
TCVDLLQATR
>ENST00000558482.5|MNV-88364-CC-C|6
SGRAGEPARCEPGGDR
>ENST00000532338.5|SNV-20399-G-A|6
ASPGGSIDERPLSSSPLVHVK
>FUSION-ENST00000481110.6:13642-ENST00000651472.1:18281|1
ESLELCQHLASHKLSRQ
>ENST00000651135.1|SNV-63750-A-G|5
ASAPRWWSSKPPSICLQSAR
>ENST00000462869.1|SNV-74115-G-T|3
RCSSLLKEEWTYLR
>ENST00000532338.5|SNV-20399-G-A|3
RSPPARLR
>ENST00000540600.5|SNV-51084-G-A|6
MMMIWRSRTGAGPSTGQTGR
>ENST00000540600.5|SNV-51084-G-A|3
IWRSRTGAGPSTGQTGR
>ENST00000392202.7|SNV-38730-A-C|2
YPPVPPHPADQKGR
>ENST00000398705.7|SNV-179419-T-G|1
YEVIVTTG
>ENST00000332783.12|SNV-27277-G-A|5
GADTNLGRLEDRQTPLHLSALR
>ENST00000467734.5|SNV-18742-C-T|1
MCLGLAY
>ENST00000481902.5|SNV-10965-A-T|1
GLQQDKTLWSWASTGGSS
>ENST00000558482.5|MNV-88364-CC-C|9
MQPSSSRSGRAGEPAR
>ENST00000525971.6|SNV-20227-A-G|2
KVQKVEK
>ENST00000651752.1|SNV-455201-C-T|4
MQIWESLSSPLLMEEQHLK
>ENST00000617310.4|SNV-11687-A-C|4
MGPISPCHLFCRRHGCQSCFYS
>ENST00000513200.7|INDEL-97945-A-AA|2
SYNQIPK
>ENST00000405510.5|SNV-44347-G-C|3
LTTAPSLLDVFVLTR
>ENST00000509475.5|SNV-202938-C-G|3
AICCCRNQTDASPALKTAK
>ENST00000336078.8|SNV-57426-G-A|2
VSRVQVVSSLQSSMVEAFNK
>ENST00000481902.5|SNV-10965-A-T|5
GQDSWQMGLQQDK
>ENST00000306268.8|SNV-2285-G-A|1
TENSLPVDSPK
>ENST00000370323.9|SNV-3832-G-T|3
QVPGSDPSR
>ENST00000649063.2|SNV-5992-T-G|4
RLEKTCVDLLQATR
>ENST00000559897.1|MNV-88364-CC-C|2
AGECLEESSSISWPRR
>ENST00000470209.5|SNV-21551-G-A|3
RAGSAASSRRPKPSTSR
>ENST00000554501.5|SNV-12261-C-T|5
HFSIKPPAGLALLSTTY
>ENST00000463461.5|SNV-57667-T-G|4
PAQRPCGVRLPDGAPSPQWSGHPK
>ENST00000507013.5|SNV-11039-A-G|2
YFLHRLLHHK
>ENST00000325599.13|INDEL-37376-T-TT|3
RLAAELAKFDPDHYLADFF
>ENST00000527910.5|SNV-3708-G-T|1
VRTCQVVSKV
>ENST00000381395.5|SNV-7721-C-T|4
SERDVSTPPTVLLDNFPR
>ENST00000553458.6|SNV-12261-C-T|3
QQVLLCYQQLIK
>ENST00000469541.5|INDEL-5059-A-AA|9
PLNTSIVMPPKK
>ENST00000306858.8|SNV-93640-G-T|1
FLQQLMPTLEHTTKSFLRNWR
>ENST00000481902.5|SNV-10965-A-T|2
MGLQQDKTLWSWASTGGSS
>ENST00000478941.1|SNV-18742-C-T|4
MAAMCLGLAYSLVR
>FUSION-ENST00000667305.1:209-ENST00000519048.1:24025|3
SHFLLTHLFR
>FUSION-ENST00000667305.1:209-ENST00000519048.1:24025|6
CTKELKSHFLLTHLFR
>ENST00000477474.3|INDEL-150831-G-GA|2
QNAEMQLAIAKDEVAASYLIQAEKN
>ENST00000617310.4|SNV-11687-A-C|2
RHGCQSCFYS
>ENST00000530052.1|INDEL-9899-T-TT|1
GGHLGTL
>FUSION-ENST00000536769.1:4178-ENST00000468810.1:2238|1
CYFGNFLFYFF
>ENST00000366574.7|INDEL-572174-C-CA|1
DRPQHLPQATDAVFLPQFCKH
>FUSION-ENST00000483415.5:19126-ENST00000527786.7:118831|2
AAATGSRTLLMTQSEEELGAIT
>ENST00000617310.4|SNV-11687-A-C|7
WVPSLRVICFVGDTDARAAFIR
>ENST00000621776.4|SNV-63092-G-T|2
HSEISASLVPPSLYPSLTLK
>ENST00000313735.11|SNV-19379-G-A|3
SAITVFPQQSDGK
>ENST00000643308.1|SNV-45638-C-T|2
MLRPLQRPPWRC
>FUSION-ENST00000408388.1:47-ENST00000519048.1:24025|1
SASWLLHVSFQISSSPISLQTSK
>ENST00000264279.10|SNV-18742-C-T|1
EMAAMCLGLAYSLSRYRLK
>ENST00000592256.5|SNV-65263-C-T|3
RAGCRARPPTAPYGPR
>ENST00000558482.5|MNV-88364-CC-C|3
AGGEHPAAGAAPQCHHAAR
>ENST00000405510.5|SNV-44347-G-C|2
LTTAPSLLDVFVLTRR
>ENST00000482194.1|INDEL-5059-A-AA|2
KSGRALWQTG
>ENST00000649063.2|SNV-5992-T-G|3
LEKTCVDLLQATR
>FUSION-ENST00000408388.1:47-ENST00000519048.1:24025|3
SYILENYKYRNLSLGR
>FUSION-ENST00000440486.7:13642-ENST00000651472.1:18281|83
VLTVTSTDER
>ENST00000617310.4|SNV-11687-A-C|1
HGCQSCFYS
>ENST00000481084.5|INDEL-9899-T-TT|6
MIPFFFHHFGIALPQLVPITGVCGR
>ENST00000592256.5|SNV-65263-C-T|1
AGCRARPPTAPYGPRLPPSTK
>ENST00000415496.5|SNV-65263-C-T|3
GRLQSKAPDSTLR
>ENST00000461999.1|INDEL-9899-T-TT|2
MIPFFFHHFGIALPQLVSRPVDK
>ENST00000553458.6|SNV-12261-C-T|4
AFPAWADTSVLSRQQVLLCYQQLIK
>ENST00000478941.1|SNV-18742-C-T|2
MCLGLAYSLVR
>ENST00000370323.9|SNV-3832-G-T|5
KLLTQDWVQENYLEYRQVPGSDPSR
>ENST00000507013.5|SNV-11039-A-G|6
WYFLLARCFGCAVIEDTWRYFLHR
>ENST00000220509.10|SNV-6501-G-A|1
LCAEHGHHHACVHVYK
>ENST00000462869.1|SNV-74115-G-T|5
RCSSLLK
>ENST00000645770.1|SNV-273869-A-G|2
GAITTAR
>ENST00000488403.5|SNV-18742-C-T|7
MDGLIPGVEPREMAAMCLGLAYR
>ENST00000520539.6|MNV-127612-TACGAACACT-T|6
ERMTAREEASFEGR
>ENST00000481902.5|SNV-10965-A-T|3
MGLQQDK
>ENST00000512634.1|SNV-257-G-A|5
MQPHRDAPVFEGGGDEAAEGIKK
>ENST00000341594.9|SNV-210058-G-T|3
ASSPEIDISADR
>ENST00000348749.9|SNV-30306-G-A|4
QQWVDYNLKWNPDDYGSVKK
>ENST00000651752.1|SNV-455201-C-T|2
MQIWESLSSPLLMEEQHLKMEGFG
>ENST00000348749.9|SNV-30306-G-A|2
WNPDDYGSVKK
>ENST00000325599.13|INDEL-37376-T-TT|2
LAAELAKFDPDHYLADFF
>ENST00000356239.8|SNV-61163-A-C|3
QNQLILEISKLQDLQQSLVNSK
>ENST00000513200.7|INDEL-97945-A-AA|1
SYNQIPKHTE
>FUSION-ENST00000667305.1:209-ENST00000519048.1:24025|4
ELKSHFLLTHLFRR
>ENST00000359242.7|INDEL-20015-A-AA|3
QKNCSFK
>ENST00000431635.6|SNV-99024-G-C|4
ELQDAFSRGLLKPGLNVVLDGPKK
>ENST00000267163.5|SNV-156096-G-T|1
DSHLDQIMMCSMYGICKVKNIDLK
>ENST00000651752.1|SNV-455201-C-T|3
QIWESLSSPLLMEEQHLK
>ENST00000527910.5|SNV-3708-G-T|4
MVRTCQVVSK
>ENST00000261200.8|SNV-94329-C-T|2
TLRWAMYSREAK
>ENST00000512634.1|SNV-257-G-A|4
QPHRDAPVFEGGGDEAAEGIKK
>ENST00000370225.4|SNV-120283-G-A|1
YMGTIQHLKSKFGDGYIVTMK
>ENST00000507866.6|SNV-531220-G-A|2
AMYMNLTLTGEPIRHR
>ENST00000467661.5|SNV-56095-C-G|4
WWRTPRR
>ENST00000530675.5|SNV-3708-G-T|4
CFCCDGGLRCWESGDDPWLEHAK
>FUSION-ENST00000408388.1:47-ENST00000519048.1:24025|2
YRNLSLGR
>ENST00000527910.5|SNV-3708-G-T|3
VRTCQVVSK
>ENST00000532338.5|SNV-20399-G-A|7
MASPGGSIDERPLSSSPLVHVK
>ENST00000415496.5|SNV-65263-C-T|1
LQSKAPDSTLRSPSSPIHEEDEEK
>ENST00000463461.5|SNV-57667-T-G|1
LPDGAPSPQWSGHPKLTREPTSR
>ENST00000393721.5|SNV-21551-G-A|1
KRGQQQETETFYLTK
>ENST00000513200.7|INDEL-97945-A-AA|5
AVLTTTLVSLSRIRSYNQIPK
>ENST00000492688.5|SNV-18742-C-T|10
MAAMCLGLAYSLSRYR
>ENST00000520539.6|MNV-127612-TACGAACACT-T|4
MTAREEASFEGRR
>ENST00000513200.7|INDEL-97945-A-AA|11
FLVSKLQSHNEINNSQQKNFIEK
>ENST00000507013.5|SNV-11039-A-G|4
CFGCAVIEDTWRYFLHR
>ENST00000392202.7|SNV-38730-A-C|4
KPSKYPPVPPHPADQKGR
>ENST00000640552.1|SNV-1596-C-T|2
PPPLPTWVDFSLAGALNAGFK
>FUSION-ENST00000536769.1:4178-ENST00000468810.1:2238|4
VCLGEEQPLLKKK
>FUSION-ENST00000667305.1:209-ENST00000519048.1:24025|1
SHFLLTHLFRRWGG
>ENST00000469541.5|INDEL-5059-A-AA|5
PPKKSGR
>ENST00000379558.4|MNV-61281-GCCGGGCCTC-G|6
NDVSIILRKWASLPSIPISR
>ENST00000472820.1|SNV-13622-C-T|2
TSLRSWTPATGL
>ENST00000362072.8|SNV-51084-G-A|2
MDPLNLSWYDDDLEK
>ENST00000334708.4|SNV-4556-G-T|1
ELYGAFAFSANFTDSVTTVR
>FUSION-ENST00000408388.1:47-ENST00000519048.1:24025|4
MSYILENYKYRNLSLGR
>ENST00000554501.5|SNV-12261-C-T|6
GRHFSIKPPAGLALLSTTY
>ENST00000525456.5|INDEL-9899-T-TT|3
IPFFFHHFGIALPQLTQYQDR
>ENST00000467734.5|SNV-18742-C-T|5
DGLIPGVEPREMAAMCLGLAY
>ENST00000359242.7|INDEL-20015-A-AA|2
QKNCSFKK
>ENST00000509475.5|SNV-202938-C-G|1
NQTDASPALKTAK
>ENST00000530675.5|SNV-3708-G-T|3
CWESGDDPWLEHAK
>ENST00000306858.8|SNV-93640-G-T|3
FLQQLMPTLEHTTK
>ENST00000480307.1|SNV-44347-G-C|1
LTTAPSLLDVFVLT
>ENST00000507866.6|SNV-531220-G-A|4
YQVDLGDGFKAMYMNLTLTGEPIR
>ENST00000622768.4|SNV-233363-G-T|1
EEVIDFSKPFMSLGISIMIKKPHK
>ENST00000492688.5|SNV-18742-C-T|9
AAMCLGLAYSLSRYR
>ENST00000341594.9|SNV-210058-G-T|4
GEAKASSPEIDISADRVK
>ENST00000215957.10|SNV-20055-A-G|1
DPPWITLVQAGPKK
>ENST00000664957.1|SNV-125692-A-T|1
AMGAAFSSARLLVR
>ENST00000512634.1|SNV-257-G-A|6
QPHRDAPVFEGGGDEAAEGIK
>ENST00000559897.1|MNV-88364-CC-C|3
AGECLEESSSISWPR
>ENST00000288050.9|INDEL-39158-G-GT|3
SLRIEKFFCLLGSGYK
>ENST00000469541.5|INDEL-5059-A-AA|6
MPPKKSGR
>ENST00000462869.1|SNV-74115-G-T|6
MRCSSLLK
>ENST00000481902.5|SNV-10965-A-T|6
LEPSSTLKGQDSWQMGLQQDK
>ENST00000508593.6|SNV-202938-C-G|4
RQSSPEDGQVATVSSSPETKK
>FUSION-ENST00000408388.1:47-ENST00000519048.1:24025|6
MSYILENYKYR
>ENST00000535240.1|SNV-7320-A-G|1
SSYLASEILWGHRYEPVLFEEK
>FUSION-ENST00000408388.1:47-ENST00000519048.1:24025|7
SYILENYK
>ENST00000621776.4|SNV-63092-G-T|1
HSEISASLVPPSLYPSLTLKDR
>ENST00000508593.6|SNV-202938-C-G|3
QSSPEDGQVATVSSSPETK
>ENST00000478941.1|SNV-18742-C-T|3
AAMCLGLAYSLVR
>ENST00000428545.6|SNV-5528-T-C|4
RCSLTGGEESARAR
>ENST00000532338.5|SNV-20399-G-A|1
SPPARLRAPG
>ENST00000370323.9|SNV-3832-G-T|2
QVPGSDPSRYEFLWGPR
>ENST00000485050.5|SNV-74115-G-T|1
LISGVSRPDEVLEFIER
>ENST00000472820.1|SNV-13622-C-T|3
RTSLRSWTPATGL
>ENST00000215957.10|SNV-20055-A-G|4
KDPPWITLVQAGPK
>ENST00000369649.8|SNV-2046-C-T|2
MAPGPMLR
>ENST00000507866.6|SNV-531220-G-A|1
AMYMNLTLTGEPIRHRYESPGIYR
>ENST00000558482.5|MNV-88364-CC-C|2
AGGEHPAAGAAPQCHHAARR
>ENST00000492688.5|SNV-18742-C-T|6
MCLGLAYSLSR
>ENST00000509475.5|SNV-202938-C-G|7
ARPPPSLGMAICCCRNQTDASPALK
>FUSION-ENST00000481110.6:13642-ENST00000651472.1:18281|5
RESLELCQHLASHK
>ENST00000558482.5|MNV-88364-CC-C|5
AGEPARCEPGGDR
>ENST00000488403.5|SNV-18742-C-T|3
AAMCLGLAYR
>ENST00000379558.4|MNV-61281-GCCGGGCCTC-G|1
WASLPSIPISRQEPRFAR
>ENST00000332783.12|SNV-27277-G-A|4
LEDRQTPLHLSALR
>ENST00000431635.6|SNV-99024-G-C|1
GLLKPGLNVVLDGPKKAVNDVNGLK
>ENST00000588735.3|SNV-1596-C-T|1
MPPPLPTWVDFSLAGALNAGFKETR
>ENST00000465703.5|SNV-8193-C-G|4
ESVNGLKSVSAGR
>ENST00000525971.6|SNV-20227-A-G|3
DNQQKKVQK
>ENST00000261200.8|SNV-94329-C-T|1
WAMYSREAK
>ENST00000507013.5|SNV-11039-A-G|3
CFGCAVIEDTWRYFLHRLLHHK
>ENST00000306858.8|SNV-93640-G-T|2
FLQQLMPTLEHTTKSFLR
>FUSION-ENST00000483415.5:19126-ENST00000527786.7:118831|1
TLLMTQSEEELGAIT
>ENST00000467734.5|SNV-18742-C-T|2
AAMCLGLAY
>ENST00000643308.1|SNV-45638-C-T|4
MLRPLQRPPWR
>ENST00000467661.5|SNV-56095-C-G|5
RWWRTPR
>ENST00000465703.5|SNV-8193-C-G|5
MESVNGLKSVSAGR
>ENST00000381395.5|SNV-7721-C-T|2
DVSTPPTVLLDNFPR
>ENST00000306243.7|SNV-1014-G-A|2
AGAGPSPAGDDVTFPKFLR
>ENST00000306268.8|SNV-2285-G-A|2
SDVSSSTASLALEKTENSLPVDSPK
>ENST00000540600.5|SNV-51084-G-A|8
MMMIWRSR
>ENST00000344721.8|SNV-363268-C-A|2
ESHALKVELPAMLVEIISDQLPK
>ENST00000332783.12|SNV-27277-G-A|3
LEDRQTPLHLSALRDDVLCAR
>ENST00000379558.4|MNV-61281-GCCGGGCCTC-G|4
KWASLPSIPISRQEPR
>ENST00000651135.1|SNV-63750-A-G|7
TRASAPR
>ENST00000512634.1|SNV-257-G-A|2
DAPVFEGGGDEAAEGIKK
>ENST00000520539.6|MNV-127612-TACGAACACT-T|3
EEASFEGR
>ENST00000284548.16|SNV-125692-A-T|1
EDSGQYAAYISNAMGAAFSSAR
>ENST00000651752.1|SNV-455201-C-T|7
RTMQIWESLSSPLLMEEQHLK
>ENST00000341594.9|SNV-210058-G-T|1
ASSPEIDISADRVKVEASK
>ENST00000651752.1|SNV-455201-C-T|1
QIWESLSSPLLMEEQHLKMEGFG
>ENST00000381395.5|SNV-7721-C-T|3
SERDVSTPPTVLLDNFPRYPVGK
>ENST00000621776.4|SNV-63092-G-T|3
EQKHSEISASLVPPSLYPSLTLKDR
>FUSION-ENST00000667305.1:209-ENST00000519048.1:24025|7
RCTKELK
>ENST00000513200.7|INDEL-97945-A-AA|6
AVLTTTLVSLSRIR
>ENST00000431635.6|SNV-99024-G-C|2
GLLKPGLNVVLDGPKK
>ENST00000512634.1|SNV-257-G-A|7
MQPHRDAPVFEGGGDEAAEGIK
>ENST00000559007.5|MNV-88364-CC-C|2
RQSGRAGAV
>ENST00000348749.9|SNV-30306-G-A|5
QQWVDYNLKWNPDDYGSVK
>ENST00000370323.9|SNV-3832-G-T|4
LLTQDWVQENYLEYRQVPGSDPSR
>ENST00000553626.5|SNV-53421-C-T|1
VTIIMTWSYQLLKSWK
>ENST00000610556.4|SNV-176601-T-C|2
TEGCRLQAGKER
>ENST00000569810.1|SNV-52357-G-A|2
GCPPSERQGWELTPPRQ
>ENST00000465703.5|SNV-8193-C-G|2
ESVNGLKSVSAGRVVVVK
>ENST00000381395.5|SNV-7721-C-T|1
DVSTPPTVLLDNFPRYPVGK
>ENST00000477474.3|INDEL-150831-G-GA|1
DEVAASYLIQAEKN
>ENST00000617310.4|SNV-11687-A-C|6
VICFVGDTDAR
>ENST00000488403.5|SNV-18742-C-T|2
MCLGLAYR
>ENST00000267163.5|SNV-156096-G-T|2
DSHLDQIMMCSMYGICKVK
>ENST00000645770.1|SNV-273869-A-G|5
TRTCRGAITTAR
>ENST00000487694.7|INDEL-1695737-C-CA|1
SDGIWLFST
>ENST00000288050.9|INDEL-39158-G-GT|1
FFCLLGSGYK
>ENST00000638850.1|INDEL-9899-T-TT|3
VTRRWQR
>ENST00000492688.5|SNV-18742-C-T|1
CLGLAYSLSRYRLK
>ENST00000467734.5|SNV-18742-C-T|3
MAAMCLGLAY
>ENST00000359242.7|INDEL-20015-A-AA|1
NCSFKKGI
>ENST00000488403.5|SNV-18742-C-T|5
EMAAMCLGLAYR
>ENST00000492688.5|SNV-18742-C-T|5
CLGLAYSLSR
>ENST00000366574.7|INDEL-572174-C-CA|3
TRPSRDRPQHLPQATDAVFLPQFCK
>ENST00000532204.5|SNV-411-C-T|4
RFWAVFGESGGGGGSGEVPQLK
>ENST00000651135.1|SNV-63750-A-G|6
TRASAPRWWSSKPPSICLQSAR
>ENST00000373298.7|INDEL-5059-A-AA|3
SGRALWQTGEWQISASNLCGSR
>ENST00000463461.5|SNV-57667-T-G|5
MPAQRPCGVRLPDGAPSPQWSGHPK
>ENST00000651752.1|SNV-455201-C-T|5
TMQIWESLSSPLLMEEQHLKMEGFG
>ENST00000643308.1|SNV-45638-C-T|1
LRPLQRPPWRC
>ENST00000264380.9|SNV-38730-A-C|2
KPSKYPPVPPHPADQK
>ENST00000398705.7|SNV-179419-T-G|3
TTESFASKVQSLVPVKYEVIVTTG
>ENST00000621776.4|SNV-63092-G-T|4
EQKHSEISASLVPPSLYPSLTLK
>ENST00000492688.5|SNV-18742-C-T|7
AAMCLGLAYSLSRYRLK
>FUSION-ENST00000667305.1:209-ENST00000519048.1:24025|9
FHLLPSPYKLQKR
>ENST00000588735.3|SNV-1596-C-T|2
MPPPLPTWVDFSLAGALNAGFK
