# Supplementary material for: Identification of non-canonical peptides with moPepGen
Source: Nat Biotechnol. 2025 Jun 16;44(4):568–73. doi: 10.1038/s41587-025-02701-0 (PMC12680078; doi:10.1038/s41587-025-02701-0)
Supplement: Supplementary file 4 — Supplementary Data: Cancer cell line variant peptide database. Custom peptide database FASTA file for each of the 376 cell lines from the Cancer Cell Line Encyclopedia with proteomics characterization or used in the reference channel. Variant peptide FASTA files were produced by moPepGen as the result of cell-line-specific publicly available mutations and fusions. [file 41587_2025_2701_MOESM4_ESM.zip › ACH-000040.fasta]

>ENST00000334681.9|SNV-8014-A-G|5
MSIVKNLQNLDPSHRVSDR
>ENST00000296257.10|SNV-29226-A-G|4
GWGEEQNHGVKATQFVPKQYR
>ENST00000261588.9|MNV-190537-AC-A|5
GSSQGCREGRMATLER
>FUSION-ENST00000606221.1:749-ENST00000656150.1:58480|6
GRREPLPFQLETSTGILEGCG
>ENST00000368854.7|SNV-171660-G-A|5
MRTSSTWWRR
>ENST00000264808.7|SNV-227695-A-G|4
HKMTHNPNRPLAECQFCHKEFTR
>ENST00000674501.1|SNV-465114-C-T|3
QLEATTPETRWEAVSGSPRA
>ENST00000634938.1|SNV-57606-A-G|3
VFIELNHIKR
>ENST00000405592.5|SNV-214349-G-A|3
QAMQEMPVR
>ENST00000422127.5|MNV-158916-CGT-C|4
CQVHPPTEQNSGPGIQGAR
>ENST00000427590.1|SNV-82699-G-C|2
TGATEMAQGEHLGVHR
>ENST00000318238.9|INDEL-16554-A-AA|10
SSISRSLFLGLPPVLAR
>ENST00000223073.6|SNV-30670-C-T|6
DKGKVKPVHLK
>FUSION-ENST00000520871.1:21375-ENST00000518274.1:3715|1
AAGAYHGILYSHERQT
>ENST00000649046.1|SNV-176765-A-C|2
TCRPNSNIEPYLIFSNR
>ENST00000262043.8|SNV-58879-C-T|5
KMGQPVLPWR
>ENST00000481854.1|SNV-82699-G-C|1
AQGEHLGVHRAAQKMNSSGLTTK
>FUSION-ENST00000606221.1:749-ENST00000656150.1:58480|3
GGGGSLCLFNWRHRPGSWKGVVK
>ENST00000548458.6|SNV-113320-A-G|7
MRPCGSSQR
>ENST00000528152.5|SNV-36774-G-A|2
MVDCQGLHK
>ENST00000310677.8|SNV-5194-G-T|1
WQYDVWSHDFTLANHMEAGGVPGR
>ENST00000261588.9|MNV-190537-AC-A|1
QTLGVTLK
>ENST00000548458.6|SNV-113320-A-G|3
PCGSSQR
>ENST00000503393.8|SNV-39284-G-A|2
ATSPQGEPQDGLYCIRNSSTK
>ENST00000296794.10|SNV-241791-C-A|2
DIPQPGLSLHPSSSVPVGLQTGR
>ENST00000261588.9|MNV-190537-AC-A|37
GRLPSEMSSVRVLERPRPGIK
>ENST00000461686.5|SNV-13944-G-A|6
MEGIGYDFIPTVLDRTVVDKWFK
>ENST00000296452.5|SNV-107684-G-T|3
IYGWSSR
>ENST00000469080.5|SNV-8756-C-T|7
TLRSCCHSSWMGCMR
>ENST00000253506.9|SNV-53093-A-G|1
VLGIPLLPENSMRAVIDCAGILKLR
>ENST00000261254.8|SNV-26219-C-G|1
SEDELDQASTATDVRDIDL
>FUSION-ENST00000470054.5:77871-ENST00000623511.1:23702|4
FTLNQVTR
>ENST00000304916.4|SNV-1150-C-T|4
LTHLSYKEVPTADSTGVDR
>ENST00000461292.3|SNV-418263-G-A|2
MDSIRQDSLSQNPVSQRDEATAENR
>ENST00000461686.5|SNV-13944-G-A|10
MEGIGYDFIPTVLDR
>ENST00000262043.8|SNV-58879-C-T|4
KMGQPVLPWRSSEEK
>ENST00000344280.8|SNV-23706-C-G|5
DGSTKEDRPYKMFFR
>ENST00000486155.1|SNV-24762-C-G|3
LTCWYKCWPCASSPRADT
>ENST00000366898.6|SNV-465114-C-T|4
KGQEMNATGGDDPRNAVGGCER
>ENST00000520643.5|MNV-8045-GA-G|1
DKPAATAASFTAEEWEKLMVI
>ENST00000304916.4|SNV-1150-C-T|2
EVPTADSTGVDR
>ENST00000408912.7|SNV-4286-G-C|1
ASAEQLSLGGGLGPLVSLASHPKR
>ENST00000273353.4|MNV-135167-AA-A|8
WCRSVKMQK
>ENST00000530508.1|SNV-10443-G-T|7
LHTPTLCGELGQRPAGMGSYGKRK
>ENST00000344280.8|SNV-23706-C-G|2
MFFRDLFLVK
>FUSION-ENST00000520871.1:21375-ENST00000518274.1:3715|3
SKAAGAYHGILYSHERQT
>ENST00000296257.10|SNV-29226-A-G|2
ATQFVPKQYR
>ENST00000488000.6|MNV-13994-AGAG-A|4
AGGDVELPRELAKMIEEDTEEEEK
>ENST00000507581.5|SNV-7418-A-G|2
MPVSCCRRI
>ENST00000503393.8|SNV-39284-G-A|1
ATSPQGEPQDGLYCIRNSSTKSGK
>ENST00000318238.9|INDEL-16554-A-AA|19
AQLQVNSTTYHAKK
>ENST00000297265.5|SNV-217-C-G|3
FFKGGGCSKSR
>ENST00000262043.8|SNV-58879-C-T|2
MGQPVLPWRSSEEK
>ENST00000469080.5|SNV-8756-C-T|4
SCCHSSWMGCMR
>ENST00000643584.1|SNV-36757-C-G|4
AASMFYGRLVAVATLRNHGPR
>ENST00000461686.5|SNV-13944-G-A|4
RAGGAEPDGADNLRDGR
>ENST00000261254.8|SNV-26219-C-G|4
DGSKSEDELDQASTATDVR
>ENST00000261637.5|SNV-76905-T-C|3
STLAKITEDLGVHFLLYVLK
>ENST00000515802.5|SNV-39284-G-A|6
GCSRLQAPR
>ENST00000583535.6|SNV-11543-G-A|5
SGLYKLTGAVMHYRNMK
>ENST00000504830.6|INDEL-10612-T-TT|4
FGWLRGLGVLQNFSR
>ENST00000530384.5|SNV-6482-C-G|1
AVGITLTLMEHLMGAPR
>ENST00000530508.1|SNV-10434-A-C|8
MLHTPTLCGELGQRPAGLGSDGKRK
>ENST00000478325.1|SNV-107797-C-G|9
ASLASACPR
>ENST00000416281.6|SNV-15255-C-T|2
LTCASMR
>ENST00000261588.9|MNV-190537-AC-A|14
RAAGTATCPPPR
>ENST00000572555.5|SNV-36992-C-T|2
TFPAGSCTGGR
>ENST00000261588.9|MNV-190537-AC-A|19
SSRGTSWMSSCSK
>ENST00000303775.10|SNV-8985-T-G|1
LNAFSIF
>ENST00000481854.1|SNV-82699-G-C|8
DSSFGATEMAQGEHLGVHR
>ENST00000548458.6|SNV-113320-A-G|9
EAEIDHSGNEALREQPK
>ENST00000261588.9|MNV-190537-AC-A|21
HGQGGAVSR
>FUSION-ENST00000524144.5:21375-ENST00000518274.1:3715|1
EHLAQLQEKAEQI
>ENST00000409359.6|SNV-204965-G-A|1
NVAQLINEQKRR
>ENST00000342922.8|SNV-57606-A-G|1
RCNTVRGVFVLEEFVPEIK
>ENST00000503393.8|SNV-39284-G-A|3
ATSPQGEPQDGLYCIR
>ENST00000444467.2|SNV-4087-G-T|5
LGDPEIVLAQELPLSSQFALKPKG
>ENST00000423463.6|SNV-118323-A-G|2
MTNTFHVITESQSSPPPVIDLITIK
>ENST00000370435.5|INDEL-12978-C-CA|4
ACGRDRQAQPR
>ENST00000427482.7|SNV-125344-C-A|2
YGKELGEDSTFGNELIEVGESMK
>ENST00000303775.10|SNV-8985-T-G|2
SEHTVCAQNYWKLNAFSIF
>ENST00000303775.10|SNV-8985-T-G|4
FTKSEHTVCAQNYWKLNAFSIF
>ENST00000509762.1|INDEL-10612-T-TT|10
PVGIFLSYGLHYPITSSRR
>ENST00000478325.1|SNV-107797-C-G|8
MASLASACPRR
>ENST00000515580.1|SNV-118163-C-G|4
MPRVTWMSI
>ENST00000620350.5|SNV-103125-G-A|1
HIEKLEVDPSKHSFPDVTNIVQEK
>ENST00000542940.5|SNV-1247-G-C|1
GSCAADAVLAPRTSSSC
>ENST00000545396.5|SNV-1247-G-C|6
SCAADAVLAPRTSSSC
>ENST00000495844.1|SNV-19028-G-A|1
TQAAITWGLPEVSNANPGTLVSLRK
>ENST00000427482.7|SNV-125344-C-A|1
ELGEDSTFGNELIEVGESMK
>ENST00000515580.1|SNV-118163-C-G|2
MNYVNAQSYLDEHLGK
>ENST00000314111.4|SNV-5434-C-T|6
MVYSFILRLSMFPLLTFRAIN
>ENST00000294484.7|MNV-35277-ATGAAG-A|2
QSTSKVQVLYGGTDLFDYAQDVQQ
>ENST00000357503.3|SNV-1314-G-A|2
YRPRVEHRNR
>ENST00000416281.6|SNV-15255-C-T|6
VGTCTTTSPSTGSSQR
>ENST00000531056.5|MNV-624-GTCCTGACTGAGGGTCCACGGTGTGATTATTCAGGAGGGTCCGAGGAGAATCTGAAGGGATAATAATACCGATTGTTTGTTTGTAGG-G|1
RMLELVAQKQ
>ENST00000423463.6|SNV-118323-A-G|1
TNTFHVITESQSSPPPVIDLITIK
>ENST00000228922.11|SNV-1247-G-C|3
RCVSAKDFQQLLAELEQEVER
>ENST00000554334.5|SNV-57532-G-A|6
MAATPSGRRGSCPCSTTHCTPK
>ENST00000367614.5|SNV-1903-C-A|2
GIASLVAKQRR
>ENST00000290649.10|SNV-61621-C-T|6
MLVQRKDELLQQACK
>ENST00000487116.5|SNV-6654-A-C|2
AFFPCFDTPAVKYTYSALIEEPGVG
>ENST00000530508.1|SNV-10443-G-T|10
MLHTPTLCGELGQRPAGMGSYGKRK
>ENST00000460452.5|SNV-57606-A-G|4
MHNQVFIELNHIKR
>ENST00000537966.5|SNV-1247-G-C|2
RCVSAKDFQQLLAEAAAR
>ENST00000469080.5|SNV-8756-C-T|5
TLRSCCHSSWMGCMRTLIG
>ENST00000422127.5|MNV-158916-CGT-C|8
KSAAQRK
>ENST00000481854.1|SNV-82699-G-C|3
AQGEHLGVHRAAQK
>ENST00000370435.5|INDEL-12978-C-CA|3
DRQAQPR
>ENST00000487116.5|SNV-6654-A-C|1
YTYSALIEEPGVG
>ENST00000273353.4|MNV-135167-AA-A|7
SVKMQKR
>ENST00000342992.10|SNV-297725-G-T|3
EAAVLYKPSVSTK
>FUSION-ENST00000520871.1:21375-ENST00000518274.1:3715|4
SKAAGAYHGILYSHER
>ENST00000613174.2|SNV-127-G-C|1
AGLQFPVGPVHRLLRK
>ENST00000438447.2|SNV-449993-G-T|1
VKAKVNSEAPAANAVK
>ENST00000169298.8|SNV-112464-A-C|4
GLAKAQPEASFQVWNKDSSSK
>ENST00000409195.6|SNV-361632-A-G|5
CLEVKGIQEEQVFSNTK
>FUSION-ENST00000524075.1:21375-ENST00000518274.1:3715|28
RGTTVESAVPARPLRIPETNPHR
>ENST00000297265.5|SNV-217-C-G|2
GGGCSKSR
>ENST00000672277.1|SNV-361632-A-G|2
SRSQGHTRGTSLL
>ENST00000507581.5|SNV-7418-A-G|4
MPVSCCRR
>ENST00000545396.5|SNV-1247-G-C|7
SCAADAVLAPR
>ENST00000444190.5|SNV-82699-G-C|1
TSGSPQSSSENELKWSDHQR
>ENST00000422127.5|MNV-158916-CGT-C|3
CQVHPPTEQNSGPGIQGARHPGR
>ENST00000515580.1|SNV-118163-C-G|1
NYVNAQSYLDEHLGK
>ENST00000368854.7|SNV-171660-G-A|1
TSSTWWRRR
>ENST00000643584.1|SNV-36757-C-G|2
LVAVATLRNHGPRTAQR
>ENST00000530508.1|SNV-10434-A-C|SNV-10443-G-T|5
LHTPTLCGELGQRPAGLGSYGKR
>ENST00000430580.6|SNV-37187-G-C|2
EGRDASCSLNQHLHALLTPDEPDK
>ENST00000314111.4|SNV-5434-C-T|8
MVYSFILR
>ENST00000396573.6|SNV-418263-G-A|3
KSMDSIR
>ENST00000505014.5|SNV-12658-G-A|6
NTFQHSVVVPYEPPEVWFATGVSGR
>ENST00000366696.2|SNV-255-G-A|1
IAQDFKTDLR
>ENST00000444190.5|SNV-82699-G-C|2
TSGSPQSSSENELK
>ENST00000461292.3|SNV-418263-G-A|1
DSIRQDSLSQNPVSQRDEATAENR
>ENST00000674501.1|SNV-465114-C-T|6
MQLEATTPETRWEAVSGSPR
>ENST00000261588.9|MNV-190537-AC-A|23
TPGLPGRRHGQGGAVSR
>ENST00000524320.2|SNV-1007-G-A|2
GPSSRSTPVESAVGTSL
>ENST00000261254.8|SNV-26219-C-G|2
SEDELDQASTATDVR
>ENST00000620350.5|SNV-103125-G-A|4
EQTNTRSKHIEK
>ENST00000644762.1|SNV-119-A-G|2
MEAYGYLQRESCFQGPHK
>ENST00000530508.1|SNV-10434-A-C|SNV-10443-G-T|2
AEAGRAGIIWEAEAHHDQK
>ENST00000526890.5|SNV-28185-A-G|1
CCWKRPR
>ENST00000583535.6|SNV-11543-G-A|6
SGLYKLTGAVMHYR
>ENST00000331075.10|SNV-2163-C-T|3
KNAALGSSEPRLALAPVGPR
>ENST00000530508.1|SNV-10443-G-T|6
MGSYGKR
>ENST00000533244.6|SNV-6482-C-G|2
SCGNHFNPDGASHGGPQDSDR
>ENST00000477659.1|SNV-93948-G-A|5
KTHGQVGKNVYK
>ENST00000459922.1|SNV-55941-C-A|1
LLLIWPVLRRSVIQM
>ENST00000422127.5|MNV-158916-CGT-C|7
SAAQRKQDLVR
>ENST00000430430.5|SNV-2103-A-T|1
ITLLLRHHVSTEHK
>ENST00000481854.1|SNV-82699-G-C|2
MAQGEHLGVHRAAQKMNSSGLTTK
>ENST00000530961.5|SNV-6482-C-G|1
SCGNHFNPDGASHGGPQDSDRTGPR
>ENST00000444078.5|SNV-50700-T-G|1
VFFPLEVFGFLLPMGIMGCCCSR
>ENST00000262043.8|SNV-58879-C-T|1
MGQPVLPWRSSEEKSEK
>ENST00000583535.6|SNV-11543-G-A|2
LTGAVMHYRNMKFK
>ENST00000520643.5|MNV-8045-GA-G|2
KDKPAATAASFTAEEWEKLMVI
>ENST00000228922.11|SNV-1247-G-C|1
CVSAKDFQQLLAELEQEVERR
>FUSION-ENST00000606221.1:749-ENST00000656150.1:58480|1
HRPGSWKGVVKR
>ENST00000495844.1|SNV-19028-G-A|3
MTQAAITWGLPEVSNANPGTLVSLR
>ENST00000526890.5|SNV-28185-A-G|2
STAVWRCCWKRPR
>ENST00000469080.5|SNV-8756-C-T|3
SCCHSSWMGCMRTLIG
>ENST00000530508.1|SNV-10434-A-C|2
AEAGRAGIRWEAEAHHDQK
>ENST00000472767.5|SNV-214349-G-A|3
QEMPVRNTGSPK
>ENST00000371817.8|SNV-178348-C-T|1
GHPGLIGLIGPLGEQGEKGDR
>ENST00000643584.1|SNV-36757-C-G|3
LVAVATLRNHGPR
>ENST00000366696.2|SNV-255-G-A|5
LPFQRLMRK
>ENST00000332517.4|SNV-7418-A-G|2
KFSTEITLDPATANACLVLSEDLK
>ENST00000331075.10|SNV-2163-C-T|4
KNAALGSSEPR
>ENST00000273353.4|MNV-135167-AA-A|3
QPLRQQTCQK
>ENST00000361686.8|SNV-43360-C-T|2
QRAIMGAAHEPSPPGGLDACQALPR
>ENST00000361445.9|SNV-49744-T-C|3
LFDAPEAPPPSR
>ENST00000534039.1|SNV-36774-G-A|3
VDCQGLHKVHGDPGVTWR
>ENST00000396594.7|SNV-119-A-G|5
MEAYGYLQR
>ENST00000169298.8|SNV-112464-A-C|5
GLAKAQPEASFQVWNK
>ENST00000256339.8|SNV-322125-G-A|1
CLENIATFMEALPMDSPSSL
>ENST00000318238.9|INDEL-16554-A-AA|15
TTPRGLAICRTK
>ENST00000370435.5|INDEL-12978-C-CA|1
QAQPRAQQ
>ENST00000253506.9|SNV-53093-A-G|2
VLGIPLLPENSMRAVIDCAGILK
>ENST00000613174.2|SNV-127-G-C|3
AGLQFPVGPVHR
>ENST00000613174.2|SNV-127-G-C|5
SSRAGLQFPVGPVHR
>ENST00000490728.5|SNV-204965-G-A|7
MKNVAQLINEQK
>ENST00000462196.1|SNV-28931-C-A|5
ASSSDWAKPRGHCPSACWKQAR
>ENST00000509762.1|INDEL-10612-T-TT|13
MPVGIFLSYGLHYPITSSR
>FUSION-ENST00000470054.5:77871-ENST00000623511.1:23702|5
HTTVVLFSSSDKFTLNQVTRR
>FUSION-ENST00000328736.7:4770-ENST00000554827.5:121239|36
ELEQELELSR
>ENST00000318238.9|INDEL-16554-A-AA|22
FHFGQHYSELSK
>ENST00000261588.9|MNV-190537-AC-A|2
MATLERQTLGVTLK
>ENST00000409195.6|SNV-361632-A-G|4
CLEVKGIQEEQVFSNTKDSK
>ENST00000572555.5|SNV-36992-C-T|3
SPTPRPGSIPTRTFPAGSCTGGR
>FUSION-ENST00000262215.8:618-ENST00000288368.5:65800|2
ACEVALGILTQNEPVCSIK
>ENST00000273353.4|MNV-135167-AA-A|10
LMLPGCRKK
>FUSION-ENST00000281129.7:118836-ENST00000554231.5:9475|38
QTETEKNQVSSK
>ENST00000509762.1|INDEL-10612-T-TT|8
PVGIFLSYGLHYPITSSRRK
>ENST00000638088.1|SNV-98994-G-C|2
LSALRPIVNHPHYEDAGFRAR
>ENST00000542940.5|SNV-1247-G-C|3
TASLCLGFLTVKGSCAADAVLAPR
>ENST00000530508.1|SNV-10434-A-C|SNV-10443-G-T|4
LHTPTLCGELGQRPAGLGSYGKRK
>ENST00000479615.5|SNV-465114-C-T|3
NATGGDDPRNAVGGCEREPQSLTR
>ENST00000319217.11|SNV-164327-C-T|1
AGPFHSERR
>ENST00000469080.5|SNV-8756-C-T|1
GCMRTLIG
>ENST00000583535.6|SNV-11543-G-A|3
LTGAVMHYRNMK
>ENST00000396594.7|SNV-119-A-G|2
EAYGYLQRESCFQGPHELYFK
>ENST00000563748.5|SNV-5686-C-T|4
MWMLGQSQAGVE
>ENST00000530508.1|SNV-10434-A-C|SNV-10443-G-T|8
MLHTPTLCGELGQRPAGLGSYGKR
>ENST00000505484.5|SNV-227695-A-G|3
THNPNRPLAECQFCHKEFTRNDYLK
>FUSION-ENST00000606221.1:749-ENST00000656150.1:58480|4
EPLPFQLETSTGILEGCG
>ENST00000504830.6|INDEL-10612-T-TT|5
VDASGHFFVIWLALSHHEQQEEER
>ENST00000530508.1|SNV-10434-A-C|7
LHTPTLCGELGQRPAGLGSDGK
>ENST00000509081.5|SNV-587538-G-C|1
DQRMMRNLK
>ENST00000318238.9|INDEL-16554-A-AA|5
ARSRFQTNR
>ENST00000434484.5|SNV-36757-C-G|7
SGRGHPSEPR
>ENST00000519456.1|SNV-97751-G-T|1
MMVFIWLLTKVRAQR
>FUSION-ENST00000520871.1:21375-ENST00000518274.1:3715|2
AAGAYHGILYSHER
>ENST00000481854.1|SNV-82699-G-C|9
KDSSFGATEMAQGEHLGVHRAAQK
>ENST00000409195.6|SNV-361632-A-G|2
GIQEEQVFSNTKDSK
>ENST00000534598.5|SNV-12914-C-A|2
MTSLNWPEALPPPPPSCELSCLE
>ENST00000642384.2|SNV-93948-G-A|5
HMKTHGQVGKNVYK
>ENST00000261637.5|SNV-76905-T-C|4
DIARSTLAKITEDLGVHFLLYVLK
>ENST00000261588.9|MNV-190537-AC-A|7
GSSQGCR
>ENST00000366696.2|SNV-255-G-A|4
LMRKIAQDFK
>ENST00000273353.4|MNV-135167-AA-A|9
RWCRSVK
>ENST00000416281.6|SNV-15255-C-T|7
MVGTCTTTSPSTGSSQR
>ENST00000452765.7|SNV-39284-G-A|1
SPQGEPQDGLYCIRNSSTK
>ENST00000460452.5|SNV-57606-A-G|1
HNQVFIELNHIKRCNTVR
>FUSION-ENST00000328736.7:4770-ENST00000554827.5:121239|38
LELRELEQELELSR
>ENST00000505014.5|SNV-12658-G-A|4
MTETLFNIVWWCPMSR
>ENST00000318238.9|INDEL-16554-A-AA|13
GLAICRTKSSISR
>FUSION-ENST00000470054.5:77871-ENST00000623511.1:23702|1
RILPKSV
>ENST00000495844.1|SNV-19028-G-A|2
TQAAITWGLPEVSNANPGTLVSLR
>ENST00000430580.6|SNV-37187-G-C|1
DASCSLNQHLHALLTPDEPDK
>ENST00000461686.5|SNV-13944-G-A|2
AGGAEPDGADNLRDGRDR
>ENST00000528152.5|SNV-36774-G-A|1
VDCQGLHK
>ENST00000583535.6|SNV-11543-G-A|4
LTGAVMHYR
>ENST00000530508.1|SNV-10434-A-C|6
LHTPTLCGELGQRPAGLGSDGKR
>ENST00000294753.8|SNV-22130-C-A|1
EVTQVSYLDSPSLQPFQVEERRK
>ENST00000356672.3|SNV-4087-G-T|2
EDSSPPASGSVTQKLSWPKSFP
>ENST00000261588.9|MNV-190537-AC-A|6
GSSQGCREGR
>ENST00000490728.5|SNV-204965-G-A|4
KNVAQLINEQKR
>FUSION-ENST00000606221.1:749-ENST00000656150.1:58480|2
HRPGSWKGVVK
>ENST00000478325.1|SNV-107797-C-G|10
MASLASACPR
>ENST00000524320.2|SNV-1007-G-A|4
MRGPSSRSTPVESAVGTSL
>ENST00000261588.9|MNV-190537-AC-A|3
EGRMATLERQTLGVTLK
>ENST00000314111.4|SNV-5434-C-T|2
LSMFPLLTFR
>ENST00000444190.5|SNV-82699-G-C|4
DGSGRTSGSPQSSSENELK
>ENST00000548458.6|SNV-113320-A-G|10
EAEIDHSGNEALR
>ENST00000304916.4|SNV-1150-C-T|5
GNQVEKLTHLSYKEVPTADSTGVDR
>ENST00000644762.1|SNV-119-A-G|1
EAYGYLQRESCFQGPHK
>ENST00000409359.6|SNV-204965-G-A|4
DVEAALHAMKNVAQLINEQKR
>ENST00000548458.6|SNV-113320-A-G|4
RPCGSSQRCNR
>FUSION-ENST00000470054.5:77871-ENST00000623511.1:23702|8
MHTTVVLFSSSDKFTLNQVTR
>ENST00000446148.6|INDEL-1829-A-AA|1
NDEVPGVSIIQGCGCGFHPGGVAAT
>ENST00000369303.9|SNV-8393-G-T|1
AQQTELEWISSPPNGW
>ENST00000507581.5|SNV-7418-A-G|1
PVSCCRRI
>ENST00000331075.10|SNV-2163-C-T|2
NAALGSSEPR
>ENST00000634938.1|SNV-57606-A-G|4
KVFIELNHIKR
>ENST00000005386.8|SNV-42497-G-A|2
DSSVKELK
>ENST00000318238.9|INDEL-16554-A-AA|20
AQLQVNSTTYHAK
>ENST00000530508.1|SNV-10434-A-C|9
MLHTPTLCGELGQRPAGLGSDGKR
>ENST00000334681.9|SNV-8014-A-G|1
VSDRDYMGWMDFGRR
>ENST00000314111.4|SNV-5434-C-T|5
VYSFILR
>ENST00000409195.6|SNV-361632-A-G|3
GIQEEQVFSNTK
>ENST00000361539.5|SNV-107797-C-G|3
RCHGQPRFR
>ENST00000530384.5|SNV-6482-C-G|3
MDSTSISTGTLQTTAR
>ENST00000505014.5|SNV-12658-G-A|3
TETLFNIVWWCPMSR
>ENST00000405592.5|SNV-214349-G-A|4
SHVSRQAMQEMPVRNTGSPK
>ENST00000642384.2|SNV-93948-G-A|4
THGQVGKNVYK
>ENST00000342992.10|SNV-297725-G-T|4
EALREAAVLYKPSVSTKTVK
>ENST00000461686.5|SNV-13944-G-A|9
EGIGYDFIPTVLDR
>ENST00000430430.5|SNV-2103-A-T|4
GTRNYKITLLLR
>ENST00000290649.10|SNV-61621-C-T|5
KDELLQQACK
>ENST00000509762.1|INDEL-10612-T-TT|9
MPVGIFLSYGLHYPITSSRRK
>ENST00000554334.5|SNV-57532-G-A|2
GSCPCSTTHCTPK
>ENST00000416281.6|SNV-15255-C-T|1
LTCASMRPR
>ENST00000503393.8|SNV-39284-G-A|4
LFKATSPQGEPQDGLYCIRNSSTK
>ENST00000620350.5|SNV-103125-G-A|3
SKHIEKLEVDPSK
>ENST00000264808.7|SNV-227695-A-G|1
EFTRNDYLKVHMDNIHGVADS
>ENST00000296452.5|SNV-107684-G-T|4
DAVEDDRIYGWSSRSR
>ENST00000461686.5|SNV-13944-G-A|1
DGRDRLR
>ENST00000273353.4|MNV-135167-AA-A|13
NWRLMLPGCRK
>ENST00000507581.5|SNV-7418-A-G|3
PVSCCRR
>ENST00000422127.5|MNV-158916-CGT-C|5
QDLVRCQVHPPTEQNSGPGIQGAR
>ENST00000251810.8|INDEL-13011-T-TT|2
ADEKYFISHILAFFCSQ
>ENST00000409359.6|SNV-204965-G-A|2
NVAQLINEQKR
>ENST00000434484.5|SNV-36757-C-G|6
SGRGHPSEPRASDGPAGCCSGSK
>ENST00000530508.1|SNV-10443-G-T|12
MLHTPTLCGELGQRPAGMGSYGK
>ENST00000424279.5|SNV-228866-A-C|2
IWNLNENSTGGSTQLVLR
>ENST00000251810.8|INDEL-13011-T-TT|1
YFISHILAFFCSQ
>ENST00000396573.6|SNV-418263-G-A|2
KSMDSIRQDSLSQNPVSQR
>ENST00000519456.1|SNV-97751-G-T|2
MMVFIWLLTKVR
>ENST00000371817.8|SNV-178348-C-T|2
GHPGLIGLIGPLGEQGEK
>ENST00000280665.11|INDEL-49001-A-AA|1
DNQFLCHL
>FUSION-ENST00000524075.1:21375-ENST00000518274.1:3715|23
GTTVESAVPARPLRIPETNPHRR
>ENST00000261588.9|MNV-190537-AC-A|16
GTSWMSSCSKR
>ENST00000554334.5|SNV-57532-G-A|5
AATPSGRRGSCPCSTTHCTPK
>ENST00000273353.4|MNV-135167-AA-A|6
MQKRRPR
>ENST00000422127.5|MNV-158916-CGT-C|1
AEPPAGHGAAGPV
>ENST00000469080.5|SNV-8756-C-T|8
MTLRSCCHSSWMGCMR
>ENST00000297265.5|SNV-217-C-G|1
GGGCSKSRAAPSPQEALVR
>ENST00000649046.1|SNV-176765-A-C|1
TCRPNSNIEPYLIFSNRYYLR
>ENST00000519456.1|SNV-97751-G-T|3
MMVFIWLLTK
>ENST00000467425.5|SNV-536613-G-A|1
AITIQPKRATVEGFDAYFTSR
>ENST00000448228.6|SNV-10443-G-T|1
DGIIWEAEAHHDQK
>ENST00000344280.8|SNV-23706-C-G|4
EDRPYKMFFR
>ENST00000542940.5|SNV-1247-G-C|2
GSCAADAVLAPR
>ENST00000409359.6|SNV-204965-G-A|6
DFKDVEAALHAMKNVAQLINEQK
>ENST00000548458.6|SNV-113320-A-G|8
EAEIDHSGNEALREQPKM
>ENST00000261588.9|MNV-190537-AC-A|13
RAAGTATCPPPRR
>ENST00000427590.1|SNV-82699-G-C|3
AFLWKTGATEMAQGEHLGVHRAAQK
>ENST00000273353.4|MNV-135167-AA-A|15
RNWRLMLPGCR
>ENST00000472767.5|SNV-214349-G-A|1
QEMPVRNTGSPKSAVK
>ENST00000318238.9|INDEL-16554-A-AA|6
SLFLGLPPVLARKSR
>ENST00000509762.1|INDEL-10612-T-TT|12
PVGIFLSYGLHYPITSSR
>ENST00000496893.3|SNV-468674-C-A|3
ECRLSSPLQSTVQLRSAPFK
>ENST00000273353.4|MNV-135167-AA-A|4
RQPLRQQTCQK
>ENST00000309154.2|SNV-334-C-G|1
YFYFFLGTVEFILLAVMSFDR
>ENST00000434484.5|SNV-36757-C-G|2
ASDGPAGCCSGSK
>ENST00000422127.5|MNV-158916-CGT-C|9
KKSAAQR
>ENST00000493722.1|SNV-4799-C-A|2
MCPINIQN
>ENST00000361445.9|SNV-49744-T-C|1
LFDAPEAPPPSRKAALETVDR
>ENST00000297591.10|INDEL-26848-T-TT|2
ALDSVISMTEGMEAFFK
>ENST00000273353.4|MNV-135167-AA-A|18
INLFYTQTQASSAR
>ENST00000472767.5|SNV-214349-G-A|5
MQEMPVR
>ENST00000370435.5|INDEL-12978-C-CA|6
SGTKRACGR
>ENST00000366898.6|SNV-465114-C-T|3
GQEMNATGGDDPRNAVGGCER
>ENST00000318238.9|INDEL-16554-A-AA|18
AQLQVNSTTYHAKKTTPR
>ENST00000534039.1|SNV-36774-G-A|2
MVDCQGLHKVHGDPGVTWRV
>ENST00000530508.1|SNV-10443-G-T|4
GSYGKRK
>ENST00000261588.9|MNV-190537-AC-A|8
RGSSQGCREGR
>FUSION-ENST00000470054.5:77871-ENST00000623511.1:23702|2
FTLNQVTRRILPK
>ENST00000296257.10|SNV-29226-A-G|5
GWGEEQNHGVKATQFVPK
>ENST00000427590.1|SNV-82699-G-C|1
TGATEMAQGEHLGVHRAAQK
>ENST00000613174.2|SNV-127-G-C|4
SSRAGLQFPVGPVHRLLR
>ENST00000261588.9|MNV-190537-AC-A|25
TPGLPGR
>ENST00000643584.1|SNV-36757-C-G|5
MAASMFYGRLVAVATLRNHGPR
>ENST00000303775.10|SNV-8985-T-G|3
SEHTVCAQNYWK
>ENST00000548458.6|SNV-113320-A-G|6
RPCGSSQR
>ENST00000674501.1|SNV-465114-C-T|1
WEAVSGSPRA
>ENST00000314111.4|SNV-5434-C-T|1
LSMFPLLTFRAIN
>ENST00000530384.5|SNV-6482-C-G|2
DSTSISTGTLQTTAR
>ENST00000261588.9|MNV-190537-AC-A|10
AAGTATCPPPRRGSSQGCR
>ENST00000261590.13|SNV-22700-C-G|1
GITERPFGIFVFNK
>ENST00000273353.4|MNV-135167-AA-A|12
LMLPGCR
>ENST00000377067.9|SNV-295121-G-A|1
GCLAHMAELNPHWHTYIR
>ENST00000674501.1|SNV-465114-C-T|2
WEAVSGSPR
>ENST00000380588.4|SNV-55941-C-A|1
VSNTNVV
>ENST00000530508.1|SNV-10443-G-T|5
MGSYGKRK
>ENST00000486155.1|SNV-24762-C-G|2
CWPCASSPR
>ENST00000548458.6|SNV-113320-A-G|12
TAKWCDLTDTGKEAEIDHSGNEALR
>ENST00000422127.5|MNV-158916-CGT-C|12
EEIGRGVWLR
>ENST00000223073.6|SNV-30670-C-T|4
GKVKPVHLKKPKPQINQWK
>ENST00000533244.6|SNV-6482-C-G|1
SCGNHFNPDGASHGGPQDSDRHR
>ENST00000481854.1|SNV-82699-G-C|7
DSSFGATEMAQGEHLGVHRAAQK
>ENST00000505014.5|SNV-12658-G-A|2
MTETLFNIVWWCPMSRLR
>ENST00000342992.10|SNV-297725-G-T|5
EALREAAVLYKPSVSTK
>ENST00000469968.5|SNV-25086-A-C|1
NNGSKRK
>ENST00000469968.5|SNV-25086-A-C|4
GKLKNNGSK
>ENST00000318238.9|INDEL-16554-A-AA|25
KPMTNEKTK
>ENST00000261254.8|SNV-26219-C-G|5
QDQRDGSKSEDELDQASTATDVR
>ENST00000642384.2|SNV-93948-G-A|2
NVYKCEICK
>ENST00000496893.3|SNV-468674-C-A|2
LSSPLQSTVQLRSAPFK
>ENST00000462196.1|SNV-28931-C-A|2
QARTWAAR
>ENST00000563748.5|SNV-5686-C-T|2
MLGQSQAGVE
>ENST00000290649.10|SNV-61621-C-T|3
DELLQQACK
>ENST00000273353.4|MNV-135167-AA-A|1
QQTCQKN
>ENST00000504830.6|INDEL-10612-T-TT|3
FGWLRGLGVLQNFSRGEGPVF
>ENST00000478325.1|SNV-107797-C-G|5
GPCPTGGTESSPSSTVGK
>ENST00000515802.5|SNV-39284-G-A|3
LQAPRESPRMDSTASGTPLPSR
>ENST00000515802.5|SNV-39284-G-A|5
GCSRLQAPRESPR
>ENST00000324198.11|SNV-103071-A-G|2
QVTSTLFQPYVEEICESLR
>ENST00000334681.9|SNV-8014-A-G|3
NLQNLDPSHRVSDRDYMGWMDFGR
>ENST00000261588.9|MNV-190537-AC-A|33
AYGMSQGGGPAGVSTPR
>ENST00000297265.5|SNV-217-C-G|4
FFKGGGCSK
>ENST00000479615.5|SNV-465114-C-T|6
MNATGGDDPRNAVGGCER
>ENST00000295984.7|SNV-3050-G-C|1
SVPPVEVVYSQEPGAQPDLALAR
>ENST00000509541.5|SNV-118163-C-G|1
CNQIANELCECPELLG
>ENST00000318238.9|INDEL-16554-A-AA|4
SRFQTNR
>ENST00000638088.1|SNV-98994-G-C|1
LSALRPIVNHPHYEDAGFRARTK
>ENST00000554334.5|SNV-57532-G-A|4
RGSCPCSTTHCTPK
>ENST00000261588.9|MNV-190537-AC-A|30
RDPRGQPPK
>ENST00000368854.7|SNV-171660-G-A|2
TSSTWWRR
>ENST00000460452.5|SNV-57606-A-G|3
HNQVFIELNHIKR
>FUSION-ENST00000470054.5:77871-ENST00000623511.1:23702|3
FTLNQVTRR
>ENST00000258042.1|SNV-12868-G-C|1
SFNYNEIHPSLGHMIVTLVAR
>ENST00000515580.1|SNV-118163-C-G|3
PRVTWMSI
>ENST00000634620.1|SNV-47129-A-G|3
TCASCVHNVESK
>ENST00000296794.10|SNV-241791-C-A|1
DIPQPGLSLHPSSSVPVGLQTGRR
>ENST00000504830.6|INDEL-10612-T-TT|1
GLGVLQNFSRGEGPVF
>ENST00000416281.6|SNV-15255-C-T|3
VGTCTTTSPSTGSSQRLTCASMRPR
>ENST00000318238.9|INDEL-16554-A-AA|7
SLFLGLPPVLARK
>ENST00000572555.5|SNV-36992-C-T|1
TFPAGSCTGGRCCPSR
>ENST00000534039.1|SNV-36774-G-A|1
VDCQGLHKVHGDPGVTWRV
>ENST00000333972.11|SNV-5373-C-A|1
LLGQDNFWVTEPEAGGLLSSRGRER
>ENST00000467425.5|SNV-536613-G-A|4
INPLHQHEDIAERAITIQPKR
>ENST00000467425.5|SNV-536613-G-A|6
INPLHQHEDIAER
>ENST00000634620.1|SNV-47129-A-G|4
MTCASCVHNVESK
>FUSION-ENST00000524075.1:21375-ENST00000518274.1:3715|20
IPETNPHRR
>ENST00000396594.7|SNV-119-A-G|4
EAYGYLQR
>ENST00000418664.2|SNV-34763-A-T|2
NYRDNYQAFCKWLYDA
>ENST00000469080.5|SNV-8756-C-T|6
MTLRSCCHSSWMGCMRTLIG
>ENST00000438447.2|SNV-449993-G-T|3
RLSLKVK
>ENST00000444467.2|SNV-4087-G-T|6
LGDPEIVLAQELPLSSQFALKPK
>ENST00000448228.6|SNV-10434-A-C|SNV-10443-G-T|1
AGIIWEAEAHHDQK
>ENST00000649046.1|SNV-176765-A-C|3
EPDGKTCRPNSNIEPYLIFSNR
>ENST00000369303.9|SNV-8393-G-T|2
EVLLLDSKAQQTELEWISSPPNGW
>ENST00000318238.9|INDEL-16554-A-AA|2
FQTNRKVCFILK
>ENST00000469968.5|SNV-25086-A-C|3
LKNNGSK
>ENST00000005386.8|SNV-42497-G-A|4
SGLKDSSVK
>ENST00000331075.10|SNV-2163-C-T|5
VDSSFQLPAKKNAALGSSEPR
>ENST00000434484.5|SNV-36757-C-G|1
ASDGPAGCCSGSKDVVIK
>ENST00000309154.2|SNV-334-C-G|2
TISFAGCMIQR
>ENST00000262043.8|SNV-58879-C-T|3
MGQPVLPWR
>ENST00000273353.4|MNV-135167-AA-A|16
INLFYTQTQASSARRR
>ENST00000530508.1|SNV-10443-G-T|8
LHTPTLCGELGQRPAGMGSYGKR
>ENST00000620350.5|SNV-103125-G-A|2
HIEKLEVDPSK
>ENST00000504830.6|INDEL-10612-T-TT|2
GLGVLQNFSR
>ENST00000273353.4|MNV-135167-AA-A|14
NWRLMLPGCR
>FUSION-ENST00000524075.1:21375-ENST00000518274.1:3715|21
IPETNPHR
>ENST00000347004.2|SNV-22393-G-T|1
GTPFPHGSSWVEYCNSCRCLDGRR
>ENST00000506065.1|SNV-227695-A-G|3
MTHNPNRPLAECQFCHKEFTRND
>FUSION-ENST00000524075.1:21375-ENST00000518274.1:3715|24
GTTVESAVPARPLRIPETNPHR
>ENST00000642384.2|SNV-93948-G-A|3
THGQVGKNVYKCEICK
>ENST00000530508.1|SNV-10443-G-T|3
GTRAEAGRDGIIWEAEAHHDQK
>ENST00000261588.9|MNV-190537-AC-A|34
VLERPRPGIK
>ENST00000427590.1|SNV-82699-G-C|4
AFLWKTGATEMAQGEHLGVHR
>ENST00000297591.10|INDEL-26848-T-TT|1
ALDSVISMTEGMEAFFKR
>ENST00000472832.2|SNV-97495-G-T|1
YFSPNFKFS
>ENST00000472767.5|SNV-214349-G-A|4
MQEMPVRNTGSPK
>ENST00000318238.9|INDEL-16554-A-AA|14
GLAICRTK
>ENST00000005386.8|SNV-42497-G-A|1
DSSVKELKK
>ENST00000515580.1|SNV-118163-C-G|7
MNYSLILKCNQIANELCECPELLG
>ENST00000342922.8|SNV-57606-A-G|2
FMHNQVFIELNHIKRCNTVR
>ENST00000361539.5|SNV-107797-C-G|5
LFNLCKRCHGQPR
>ENST00000509081.5|SNV-587538-G-C|4
IAPKILQLLTEWTETFPYDFRDQR
>ENST00000331075.10|SNV-2163-C-T|1
NAALGSSEPRLALAPVGPR
>ENST00000261254.8|SNV-26219-C-G|3
DGSKSEDELDQASTATDVRDIDL
>ENST00000261637.5|SNV-76905-T-C|2
ITEDLGVHFLLYVLK
>ENST00000405592.5|SNV-214349-G-A|6
VRSHVSRQAMQEMPVR
>ENST00000264808.7|SNV-227695-A-G|3
MTHNPNRPLAECQFCHKEFTR
>ENST00000416281.6|SNV-15255-C-T|5
MVGTCTTTSPSTGSSQRLTCASMR
>ENST00000396573.6|SNV-418263-G-A|1
SMDSIRQDSLSQNPVSQR
>ENST00000294753.8|SNV-22130-C-A|3
EVTQVSYLDSPSLQPFQVEER
>ENST00000368854.7|SNV-171660-G-A|9
STWPGMRTSSTWWR
>ENST00000515802.5|SNV-39284-G-A|4
LQAPRESPR
>ENST00000396573.6|SNV-418263-G-A|4
QLWKKSMDSIR
>ENST00000472767.5|SNV-214349-G-A|2
MQEMPVRNTGSPKSAVK
>FUSION-ENST00000524075.1:21375-ENST00000518274.1:3715|19
IPETNPHRRQP
>ENST00000334681.9|SNV-8014-A-G|2
VSDRDYMGWMDFGR
>ENST00000548458.6|SNV-113320-A-G|5
MRPCGSSQRCNR
>ENST00000469968.5|SNV-25086-A-C|2
LKNNGSKR
>ENST00000261588.9|MNV-190537-AC-A|24
TPGLPGRR
>ENST00000563748.5|SNV-5686-C-T|1
LGQSQAGVE
>ENST00000342992.10|SNV-297725-G-T|1
EAAVLYKPSVSTKTVKGEFR
>ENST00000672277.1|SNV-361632-A-G|3
MSRSQGHTRGTSLL
>ENST00000318238.9|INDEL-16554-A-AA|24
KPMTNEKTKFHFGQHYSELSK
>ENST00000376896.8|SNV-145304-G-A|1
SESYYNVDSGQPSPDQSGLDMTGIK
>ENST00000169298.8|SNV-112464-A-C|6
QTLGSLRGLAKAQPEASFQVWNK
>ENST00000507581.5|SNV-7418-A-G|5
MPVSCCR
>ENST00000262043.8|SNV-58879-C-T|6
WQLAPLRKMGQPVLPWR
>ENST00000368854.7|SNV-171660-G-A|4
RTSSTWWRR
>ENST00000261588.9|MNV-190537-AC-A|36
LPSEMSSVR
>ENST00000545145.6|SNV-8494-G-T|1
DSKGAGQ
>ENST00000296257.10|SNV-29226-A-G|3
ATQFVPK
>ENST00000261588.9|MNV-190537-AC-A|29
DPRGQPPK
>ENST00000488000.6|MNV-13994-AGAG-A|1
IEEDTEEEEK
>ENST00000223073.6|SNV-30670-C-T|3
VKPVHLK
>ENST00000642384.2|SNV-93948-G-A|1
NVYKCEICKMPFSVYSTLEK
>ENST00000530508.1|SNV-10434-A-C|SNV-10443-G-T|3
GTRAEAGRAGIIWEAEAHHDQK
>ENST00000554577.5|SNV-5194-G-T|3
MISHWLTTWR
>ENST00000478325.1|SNV-107797-C-G|1
ATAAPAPMTNLPARAPSHVPWAK
>ENST00000530508.1|SNV-10434-A-C|SNV-10443-G-T|10
ARMLHTPTLCGELGQRPAGLGSYGK
>ENST00000005386.8|SNV-42497-G-A|5
ALFNHIDKSGLKDSSVK
>ENST00000486752.5|MNV-31594-TC-T|2
MDLVLDSSGVHYSTPLEQFEAFC
>ENST00000486155.1|SNV-24762-C-G|5
GLASGRLTCWYKCWPCASSPR
>ENST00000534039.1|SNV-36774-G-A|4
MVDCQGLHKVHGDPGVTWR
>ENST00000479615.5|SNV-465114-C-T|4
MNATGGDDPRNAVGGCEREPQSLTR
>ENST00000515802.5|SNV-39284-G-A|7
WKGCSRLQAPR
>ENST00000405592.5|SNV-214349-G-A|5
SHVSRQAMQEMPVR
>ENST00000563748.5|SNV-5686-C-T|3
WMLGQSQAGVE
>ENST00000261590.13|SNV-22700-C-G|3
ITYKYTGKGITERPFGIFVFNK
>ENST00000444190.5|SNV-82699-G-C|5
GNRDGSGRTSGSPQSSSENELK
>ENST00000309154.2|SNV-334-C-G|3
LLACLLGEEKTISFAGCMIQR
>ENST00000441228.5|SNV-16103-G-A|1
DVPPSTVTRPIFGILGTIHLVAVTR
>ENST00000361539.5|SNV-107797-C-G|1
CHGQPRFRLPK
>ENST00000368854.7|SNV-171660-G-A|3
TSSTWWR
>ENST00000294484.7|MNV-35277-ATGAAG-A|1
VQVLYGGTDLFDYAQDVQQ
>ENST00000005386.8|SNV-42497-G-A|3
SGLKDSSVKELK
>ENST00000318238.9|INDEL-16554-A-AA|17
KTTPRGLAICR
>ENST00000509081.5|SNV-587538-G-C|3
ILQLLTEWTETFPYDFRDQR
>ENST00000318238.9|INDEL-16554-A-AA|21
FHFGQHYSELSKAQLQVNSTTYHAK
>ENST00000357503.3|SNV-1314-G-A|1
VEHRNRAQR
>FUSION-ENST00000328736.7:4770-ENST00000554827.5:121239|34
ELEQELELSRRLLNQSEGSR
>FUSION-ENST00000281129.7:118836-ENST00000554231.5:9475|37
QTETEKNQVSSKVK
>ENST00000519456.1|SNV-97751-G-T|4
TPASPTTCTPPPSSVMMVFIWLLTK
>ENST00000261588.9|MNV-190537-AC-A|27
MLAAVVMGTTSQPAEKTPGLPGR
>FUSION-ENST00000328736.7:4770-ENST00000554827.5:121239|37
LELRELEQELELSRR
>ENST00000465182.1|SNV-167760-A-T|1
WNLWNILYPNCVITNMGT
>ENST00000526774.5|SNV-48264-A-T|1
NLGLSYFMLLISQMLLSGSYSMK
>ENST00000370435.5|INDEL-12978-C-CA|7
TAEDKKSGTK
>ENST00000296452.5|SNV-107684-G-T|2
IYGWSSRSR
>FUSION-ENST00000606221.1:749-ENST00000656150.1:58480|5
REPLPFQLETSTGILEGCG
>ENST00000361445.9|SNV-49744-T-C|2
LFDAPEAPPPSRK
>ENST00000280665.11|INDEL-49001-A-AA|3
TCSEPKKDNQFLCHL
>ENST00000530508.1|SNV-10443-G-T|9
LHTPTLCGELGQRPAGMGSYGK
>ENST00000672277.1|SNV-361632-A-G|1
SQGHTRGTSLL
>ENST00000493722.1|SNV-4799-C-A|1
CPINIQN
>ENST00000273353.4|MNV-135167-AA-A|2
QPLRQQTCQKN
>ENST00000530508.1|SNV-10434-A-C|11
ARMLHTPTLCGELGQRPAGLGSDGK
>ENST00000416281.6|SNV-15255-C-T|4
VGTCTTTSPSTGSSQRLTCASMR
>ENST00000332517.4|SNV-7418-A-G|1
FSTEITLDPATANACLVLSEDLK
>ENST00000344280.8|SNV-23706-C-G|3
EDRPYKMFFRDLFLVK
>ENST00000314111.4|SNV-5434-C-T|4
VYSFILRLSMFPLLTFR
>ENST00000366898.6|SNV-465114-C-T|2
NAVGGCER
>ENST00000361686.8|SNV-43360-C-T|1
AIMGAAHEPSPPGGLDACQALPR
>ENST00000568325.1|SNV-61621-C-T|6
LVQRKDELLQQACK
>ENST00000405592.5|SNV-214349-G-A|1
QAMQEMPVRNTGSPKSAVK
>ENST00000368854.7|SNV-171660-G-A|7
MRTSSTWWR
>ENST00000223073.6|SNV-30670-C-T|5
GKVKPVHLK
>ENST00000613174.2|SNV-127-G-C|2
AGLQFPVGPVHRLLR
>ENST00000273353.4|MNV-135167-AA-A|17
INLFYTQTQASSARR
>ENST00000318238.9|INDEL-16554-A-AA|1
KVCFILK
>ENST00000530508.1|SNV-10434-A-C|5
LHTPTLCGELGQRPAGLGSDGKRK
>ENST00000295640.9|SNV-6654-A-C|2
YTYSALIEVPDGFTAVMSASTWEK
>ENST00000515802.5|SNV-39284-G-A|1
ESPRMDSTASGTPLPSRGR
>ENST00000318238.9|INDEL-16554-A-AA|12
TKSSISR
>ENST00000634620.1|SNV-47129-A-G|1
TCASCVHNVESKLTR
>FUSION-ENST00000470054.5:77871-ENST00000623511.1:23702|6
MHTTVVLFSSSDKFTLNQVTRR
>ENST00000324198.11|SNV-103071-A-G|3
KQVTSTLFQPYVEEICESLR
>ENST00000297265.5|SNV-217-C-G|5
LGKFFKGGGCSK
>ENST00000452765.7|SNV-39284-G-A|2
SPQGEPQDGLYCIR
>ENST00000461686.5|SNV-13944-G-A|8
MEGIGYDFIPTVLDRTVVDK
>ENST00000169298.8|SNV-112464-A-C|2
AQPEASFQVWNKDSSSK
>ENST00000530508.1|SNV-10434-A-C|SNV-10443-G-T|6
LHTPTLCGELGQRPAGLGSYGK
>ENST00000583535.6|SNV-11543-G-A|1
NMKFKQK
>ENST00000318238.9|INDEL-16554-A-AA|3
SRFQTNRK
>ENST00000324198.11|SNV-103071-A-G|1
QVTSTLFQPYVEEICESLRGDIFQK
>ENST00000296452.5|SNV-107684-G-T|6
YYGMSSRDAVEDDRIYGWSSR
>ENST00000486155.1|SNV-24762-C-G|4
LTCWYKCWPCASSPR
>ENST00000530508.1|SNV-10434-A-C|4
GTRAEAGRAGIR
>ENST00000430430.5|SNV-2103-A-T|2
NYKITLLLRHHVSTEHK
>ENST00000548458.6|SNV-113320-A-G|11
WCDLTDTGKEAEIDHSGNEALR
>ENST00000438447.2|SNV-449993-G-T|2
LSLKVKAK
>ENST00000261588.9|MNV-190537-AC-A|28
MLAAVVMGTTSQPAEK
>ENST00000318238.9|INDEL-16554-A-AA|11
TKSSISRSLFLGLPPVLAR
>ENST00000613174.2|SNV-127-G-C|6
TRSSRAGLQFPVGPVHR
>ENST00000223073.6|SNV-30670-C-T|1
VKPVHLKKPKPQINQWKQEK
>ENST00000297591.10|INDEL-26848-T-TT|4
LNAFKALDSVISMTEGMEAFFK
>ENST00000347004.2|SNV-22393-G-T|3
GTPFPHGSSWVEYCNSCR
>ENST00000418664.2|SNV-34763-A-T|1
DNYQAFCKWLYDA
>FUSION-ENST00000262215.8:618-ENST00000288368.5:65800|4
KACEVALGILTQNEPVCSIK
>ENST00000261637.5|SNV-76905-T-C|1
ITEDLGVHFLLYVLKELQTTLVR
>ENST00000481854.1|SNV-82699-G-C|10
KDSSFGATEMAQGEHLGVHR
>ENST00000530508.1|SNV-10434-A-C|SNV-10443-G-T|9
MLHTPTLCGELGQRPAGLGSYGK
>ENST00000461292.3|SNV-418263-G-A|4
MDSIRQDSLSQNPVSQR
>ENST00000526774.5|SNV-48264-A-T|2
KNLGLSYFMLLISQMLLSGSYSMK
>ENST00000333972.11|SNV-5373-C-A|3
LLGQDNFWVTEPEAGGLLSSR
>ENST00000169298.8|SNV-112464-A-C|1
AQPEASFQVWNKDSSSKNLIPR
>ENST00000396594.7|SNV-119-A-G|1
EAYGYLQRESCFQGPHELYFKNLSK
>FUSION-ENST00000262215.8:618-ENST00000288368.5:65800|3
KACEVALGILTQNEPVCSIKS
>ENST00000344280.8|SNV-23706-C-G|1
MFFRDLFLVKENEMAAK
>ENST00000506065.1|SNV-227695-A-G|1
THNPNRPLAECQFCHKEFTRND
>ENST00000261588.9|MNV-190537-AC-A|17
GTSWMSSCSK
>FUSION-ENST00000281129.7:118836-ENST00000554231.5:9475|36
NQVSSKVK
>ENST00000371817.8|SNV-178348-C-T|3
GEKGHPGLIGLIGPLGEQGEKGDR
>ENST00000554334.5|SNV-57532-G-A|3
RGSCPCSTTHCTPKVTLPLA
>ENST00000251810.8|INDEL-13011-T-TT|3
LKADEKYFISHILAFFCSQ
>ENST00000347004.2|SNV-22393-G-T|2
GTPFPHGSSWVEYCNSCRCLDGR
>ENST00000503393.8|SNV-39284-G-A|5
LFKATSPQGEPQDGLYCIR
>ENST00000469080.5|SNV-8756-C-T|2
MGCMRTLIG
>ENST00000514889.1|SNV-587538-G-C|1
MIFGIKE
>ENST00000264808.7|SNV-227695-A-G|2
EFTRNDYLK
>FUSION-ENST00000520871.1:21375-ENST00000518274.1:3715|5
VLDKSKAAGAYHGILYSHER
>ENST00000319217.11|SNV-164327-C-T|2
IKAGPFHSERR
>ENST00000524320.2|SNV-1007-G-A|1
STPVESAVGTSL
>ENST00000486155.1|SNV-24762-C-G|1
CWPCASSPRADT
>ENST00000467425.5|SNV-536613-G-A|3
AITIQPK
>ENST00000444190.5|SNV-82699-G-C|3
DGSGRTSGSPQSSSENELKWSDHQR
>ENST00000548458.6|SNV-113320-A-G|1
PCGSSQRCNRR
>ENST00000261588.9|MNV-190537-AC-A|15
GTSWMSSCSKRAAGTATCPPPR
>ENST00000530508.1|SNV-10443-G-T|11
MLHTPTLCGELGQRPAGMGSYGKR
>ENST00000524320.2|SNV-1007-G-A|3
RGPSSRSTPVESAVGTSL
>ENST00000409195.6|SNV-361632-A-G|1
GIQEEQVFSNTKDSKQEITQNK
>ENST00000481854.1|SNV-82699-G-C|6
MAQGEHLGVHR
>ENST00000296452.5|SNV-107684-G-T|1
IYGWSSRSRAPSAYSGEK
>ENST00000530508.1|SNV-10434-A-C|3
AEAGRAGIR
>ENST00000356672.3|SNV-4087-G-T|4
LSRPREDSSPPASGSVTQKLSWPK
>ENST00000520200.5|SNV-63247-G-T|2
LSRAVPSYAVCEVEGAPLAGQGQPR
>ENST00000261588.9|MNV-190537-AC-A|12
AAGTATCPPPR
>ENST00000296257.10|SNV-29226-A-G|6
TKGWGEEQNHGVKATQFVPK
>ENST00000462196.1|SNV-28931-C-A|4
GHCPSACWKQAR
>ENST00000228922.11|SNV-1247-G-C|2
CVSAKDFQQLLAELEQEVER
>ENST00000478325.1|SNV-107797-C-G|4
APFLALSWNR
>ENST00000261590.13|SNV-22700-C-G|2
YTGKGITERPFGIFVFNK
>ENST00000422127.5|MNV-158916-CGT-C|6
KQDLVRCQVHPPTEQNSGPGIQGAR
>ENST00000461686.5|SNV-13944-G-A|7
EGIGYDFIPTVLDRTVVDK
>ENST00000554334.5|SNV-57532-G-A|1
GSCPCSTTHCTPKVTLPLA
>ENST00000490728.5|SNV-204965-G-A|6
KNVAQLINEQK
>ENST00000261588.9|MNV-190537-AC-A|11
AAGTATCPPPRR
>ENST00000478325.1|SNV-107797-C-G|6
RGPCPTGGTESSPSSTVGK
>ENST00000290649.10|SNV-61621-C-T|1
DELLQQACKRFLNK
>ENST00000457165.5|SNV-82699-G-C|2
GSPQSSSENELK
>ENST00000333972.11|SNV-5373-C-A|2
LLGQDNFWVTEPEAGGLLSSRGR
>ENST00000408912.7|SNV-4286-G-C|2
ASAEQLSLGGGLGPLVSLASHPK
>ENST00000542940.5|SNV-1247-G-C|4
MTASLCLGFLTVKGSCAADAVLAPR
>ENST00000223073.6|SNV-30670-C-T|2
VKPVHLKKPKPQINQWK
>ENST00000427590.1|SNV-82699-G-C|5
KAFLWKTGATEMAQGEHLGVHR
>ENST00000261588.9|MNV-190537-AC-A|9
RGSSQGCR
>ENST00000634620.1|SNV-47129-A-G|2
MTCASCVHNVESKLTR
>ENST00000314111.4|SNV-5434-C-T|3
VYSFILRLSMFPLLTFRAIN
>ENST00000530508.1|SNV-10443-G-T|2
AEAGRDGIIWEAEAHHDQK
>ENST00000261588.9|MNV-190537-AC-A|35
LPSEMSSVRVLERPRPGIK
>ENST00000290649.10|SNV-61621-C-T|4
KDELLQQACKR
>FUSION-ENST00000262215.8:618-ENST00000288368.5:65800|1
ACEVALGILTQNEPVCSIKS
>ENST00000261588.9|MNV-190537-AC-A|22
RHGQGGAVSR
>ENST00000318238.9|INDEL-16554-A-AA|9
SSISRSLFLGLPPVLARK
>ENST00000356672.3|SNV-4087-G-T|1
LSWPKSFP
>ENST00000422127.5|MNV-158916-CGT-C|13
LHSFYEVKEEIGRGVWLR
>ENST00000368854.7|SNV-171660-G-A|6
RTSSTWWR
>ENST00000481854.1|SNV-82699-G-C|5
AQGEHLGVHR
>ENST00000261588.9|MNV-190537-AC-A|4
EGRMATLER
>ENST00000486752.5|MNV-31594-TC-T|1
DLVLDSSGVHYSTPLEQFEAFC
>ENST00000296452.5|SNV-107684-G-T|5
DAVEDDRIYGWSSR
>ENST00000356672.3|SNV-4087-G-T|3
EDSSPPASGSVTQKLSWPK
>ENST00000253506.9|SNV-53093-A-G|3
VLGIPLLPENSMR
>ENST00000422127.5|MNV-158916-CGT-C|11
EEIGRGVWLRK
>ENST00000405592.5|SNV-214349-G-A|2
QAMQEMPVRNTGSPK
>ENST00000488000.6|MNV-13994-AGAG-A|2
MIEEDTEEEEK
>ENST00000370435.5|INDEL-12978-C-CA|2
DRQAQPRAQQ
>ENST00000530508.1|SNV-10443-G-T|13
ARMLHTPTLCGELGQRPAGMGSYGK
>ENST00000448228.6|SNV-10434-A-C|1
AGIRWEAEAHHDQK
>ENST00000434484.5|SNV-36757-C-G|5
GHPSEPR
>ENST00000261588.9|MNV-190537-AC-A|20
STHFTSHGAPSVPSTAPTGDASPTR
>ENST00000472832.2|SNV-97495-G-T|2
ANRYFSPNFKFS
>ENST00000409359.6|SNV-204965-G-A|3
NVAQLINEQK
>ENST00000515802.5|SNV-39284-G-A|2
ESPRMDSTASGTPLPSR
>ENST00000361539.5|SNV-107797-C-G|2
CHGQPRFR
>ENST00000462196.1|SNV-28931-C-A|3
GHCPSACWKQARTWAAR
>ENST00000534598.5|SNV-12914-C-A|1
TSLNWPEALPPPPPSCELSCLE
>ENST00000515580.1|SNV-118163-C-G|6
NYSLILKCNQIANELCECPELLG
>ENST00000496893.3|SNV-468674-C-A|1
LSSPLQSTVQLRSAPFKL
>ENST00000477659.1|SNV-93948-G-A|6
MKTHGQVGKNVYK
>ENST00000169298.8|SNV-112464-A-C|3
AQPEASFQVWNK
>ENST00000461292.3|SNV-418263-G-A|3
DSIRQDSLSQNPVSQR
>ENST00000674501.1|SNV-465114-C-T|5
QLEATTPETRWEAVSGSPR
>ENST00000297591.10|INDEL-26848-T-TT|3
LNAFKALDSVISMTEGMEAFFKR
>ENST00000396594.7|SNV-119-A-G|3
MEAYGYLQRESCFQGPHELYFK
>ENST00000273353.4|MNV-135167-AA-A|5
RPRRQPLR
>ENST00000467425.5|SNV-536613-G-A|5
INPLHQHEDIAERAITIQPK
>ENST00000368854.7|SNV-171660-G-A|8
STWPGMRTSSTWWRR
>ENST00000505014.5|SNV-12658-G-A|5
EICVWSIWMTETLFNIVWWCPMSR
>ENST00000422127.5|MNV-158916-CGT-C|2
HPGRAEPPAGHGAAGPV
>ENST00000554577.5|SNV-5194-G-T|4
SGSTTFGHMISHWLTTWR
>ENST00000424279.5|SNV-228866-A-C|1
IWNLNENSTGGSTQLVLRHCIR
>ENST00000261588.9|MNV-190537-AC-A|38
GRLPSEMSSVR
>ENST00000347004.2|SNV-22393-G-T|4
SCWSRGTPFPHGSSWVEYCNSCR
>ENST00000505484.5|SNV-227695-A-G|4
THNPNRPLAECQFCHKEFTR
>ENST00000478325.1|SNV-107797-C-G|7
ASLASACPRR
>ENST00000490728.5|SNV-204965-G-A|5
MKNVAQLINEQKR
>ENST00000342992.10|SNV-297725-G-T|2
EAAVLYKPSVSTKTVK
>ENST00000457165.5|SNV-82699-G-C|1
GSPQSSSENELKWSDHQR
>ENST00000430430.5|SNV-2103-A-T|3
NYKITLLLR
>ENST00000228922.11|SNV-1247-G-C|4
SRRCVSAK
>ENST00000295640.9|SNV-6654-A-C|1
YTYSALIEVPDGFTAVMSASTWEKR
>ENST00000434484.5|SNV-36757-C-G|3
GHPSEPRASDGPAGCCSGSKDVVIK
>ENST00000488000.6|MNV-13994-AGAG-A|3
ELAKMIEEDTEEEEK
>ENST00000488000.6|MNV-13994-AGAG-A|5
MAGGDVELPRELAKMIEEDTEEEEK
>ENST00000422127.5|MNV-158916-CGT-C|10
GVWLRKK
>ENST00000318238.9|INDEL-16554-A-AA|16
TTPRGLAICR
>ENST00000261588.9|MNV-190537-AC-A|31
AYGMSQGGGPAGVSTPRRDPR
>ENST00000537966.5|SNV-1247-G-C|1
CVSAKDFQQLLAEAAAR
>ENST00000520200.5|SNV-63247-G-T|1
AVPSYAVCEVEGAPLAGQGQPR
>ENST00000241305.4|SNV-171660-G-A|1
NAHIVHLVEETR
>ENST00000318238.9|INDEL-16554-A-AA|23
TKFHFGQHYSELSK
>ENST00000304916.4|SNV-1150-C-T|1
EVPTADSTGVDRDDGPR
>ENST00000228922.11|SNV-1247-G-C|5
DYGPILRSRR
>ENST00000409359.6|SNV-204965-G-A|5
DVEAALHAMKNVAQLINEQK
>ENST00000461686.5|SNV-13944-G-A|5
EGIGYDFIPTVLDRTVVDKWFK
>ENST00000294753.8|SNV-22130-C-A|2
EVTQVSYLDSPSLQPFQVEERR
>ENST00000554577.5|SNV-5194-G-T|2
ISHWLTTWR
>ENST00000530508.1|SNV-10434-A-C|SNV-10443-G-T|7
MLHTPTLCGELGQRPAGLGSYGKRK
>ENST00000634938.1|SNV-57606-A-G|2
VFIELNHIKRCNTVR
>ENST00000505014.5|SNV-12658-G-A|1
TETLFNIVWWCPMSRLR
>ENST00000261588.9|MNV-190537-AC-A|32
AYGMSQGGGPAGVSTPRR
>ENST00000461686.5|SNV-13944-G-A|3
AGGAEPDGADNLRDGR
>ENST00000509081.5|SNV-587538-G-C|2
ILQLLTEWTETFPYDFRDQRMMR
>ENST00000261588.9|MNV-190537-AC-A|26
MLAAVVMGTTSQPAEKTPGLPGRR
>ENST00000369780.8|SNV-91220-G-C|1
TITQIRILGSTILAER
>ENST00000460452.5|SNV-57606-A-G|2
MHNQVFIELNHIKRCNTVR
>ENST00000366696.2|SNV-255-G-A|3
KIAQDFK
>FUSION-ENST00000281129.7:118836-ENST00000554231.5:9475|39
LRQTETEKNQVSSK
>ENST00000481854.1|SNV-82699-G-C|4
MAQGEHLGVHRAAQK
>ENST00000509762.1|INDEL-10612-T-TT|11
MPVGIFLSYGLHYPITSSRR
>ENST00000314111.4|SNV-5434-C-T|7
MVYSFILRLSMFPLLTFR
>FUSION-ENST00000328736.7:4770-ENST00000554827.5:121239|35
ELEQELELSRR
>ENST00000643584.1|SNV-36757-C-G|1
NHGPRTAQR
>ENST00000280665.11|INDEL-49001-A-AA|2
KDNQFLCHL
>ENST00000296257.10|SNV-29226-A-G|1
ATQFVPKQYRLVETR
>ENST00000361539.5|SNV-107797-C-G|4
RCHGQPR
>ENST00000314111.4|SNV-5434-C-T|9
HLQVETLTQEDIKMVYSFILR
>ENST00000342922.8|SNV-57606-A-G|3
FMHNQVFIELNHIKR
>ENST00000261588.9|MNV-190537-AC-A|18
SSRGTSWMSSCSKR
>ENST00000370435.5|INDEL-12978-C-CA|5
RACGRDR
>ENST00000638088.1|SNV-98994-G-C|3
LSALRPIVNHPHYEDAGFR
>ENST00000366898.6|SNV-465114-C-T|1
NAVGGCEREPQSLTR
>ENST00000530508.1|SNV-10434-A-C|10
MLHTPTLCGELGQRPAGLGSDGK
>ENST00000366696.2|SNV-255-G-A|2
KIAQDFKTDLR
>ENST00000522597.1|SNV-103125-G-A|1
HIEKLEVDPSKHSFPD
>ENST00000462196.1|SNV-28931-C-A|1
QARTWAARSSGGR
>ENST00000548458.6|SNV-113320-A-G|2
PCGSSQRCNR
>ENST00000290649.10|SNV-61621-C-T|2
DELLQQACKR
>ENST00000467425.5|SNV-536613-G-A|2
AITIQPKR
>ENST00000303775.10|SNV-8985-T-G|5
FTKSEHTVCAQNYWK
>ENST00000674501.1|SNV-465114-C-T|4
MQLEATTPETRWEAVSGSPRA
>FUSION-ENST00000470054.5:77871-ENST00000623511.1:23702|7
HTTVVLFSSSDKFTLNQVTR
>ENST00000478325.1|SNV-107797-C-G|2
ATAAPAPMTNLPAR
>ENST00000273353.4|MNV-135167-AA-A|11
LMLPGCRK
>ENST00000318238.9|INDEL-16554-A-AA|8
SLFLGLPPVLAR
>ENST00000334681.9|SNV-8014-A-G|4
NLQNLDPSHRVSDR
>ENST00000478325.1|SNV-107797-C-G|3
APFLALSWNRATAAPAPMTNLPAR
>ENST00000304916.4|SNV-1150-C-T|3
LTHLSYKEVPTADSTGVDRDDGPR
>ENST00000367614.5|SNV-1903-C-A|1
SHKLRNSMHK
>ENST00000481854.1|SNV-82699-G-C|11
PIRKDSSFGATEMAQGEHLGVHR
>ENST00000371817.8|SNV-178348-C-T|4
GEKGHPGLIGLIGPLGEQGEK
>ENST00000479615.5|SNV-465114-C-T|5
NATGGDDPRNAVGGCER
>ENST00000434484.5|SNV-36757-C-G|4
GHPSEPRASDGPAGCCSGSK
