# Supplementary material for: Identification of non-canonical peptides with moPepGen
Source: Nat Biotechnol. 2025 Jun 16;44(4):568–73. doi: 10.1038/s41587-025-02701-0 (PMC12680078; doi:10.1038/s41587-025-02701-0)
Supplement: Supplementary file 4 — Supplementary Data: Cancer cell line variant peptide database. Custom peptide database FASTA file for each of the 376 cell lines from the Cancer Cell Line Encyclopedia with proteomics characterization or used in the reference channel. Variant peptide FASTA files were produced by moPepGen as the result of cell-line-specific publicly available mutations and fusions. [file 41587_2025_2701_MOESM4_ESM.zip › ACH-000042.fasta]

>ENST00000372207.4|SNV-3846-C-A|6
NFGRVRGNPRPPHLLR
>ENST00000566655.1|SNV-20240-A-T|4
KWPSCATR
>ENST00000348225.7|SNV-90234-G-A|1
EGTQTGAECKQTMKTQR
>ENST00000371992.1|SNV-30977-A-T|2
KNHFLMSEEATLSHPIFPGATPK
>ENST00000326799.7|SNV-7680-T-G|3
SMVMEPAK
>ENST00000298832.14|SNV-138151-A-G|1
VQIRLMKDSGGQTFSASWAAK
>ENST00000624873.3|SNV-255289-C-T|6
QRKCPESGSIR
>ENST00000326831.7|SNV-181702-G-T|10
PSGNCQLGLRDKPQAK
>ENST00000508892.5|SNV-16912-G-T|7
QGQPLAPR
>ENST00000311208.13|INDEL-2442-A-AAG|3
ADLEMQIEGTSR
>ENST00000330175.8|SNV-16912-G-T|2
EMAAAAENERK
>ENST00000651217.1|SNV-460268-C-T|7
MISNSLPRGFKEYGK
>ENST00000539759.5|SNV-3847-G-C|3
LSTLPVSMGGAGCSHA
>ENST00000508892.5|SNV-16912-G-T|25
MAAAAENERKAQEK
>ENST00000216160.11|SNV-17098-G-A|4
SFLESIDDALAEKASLQSQLPK
>ENST00000378916.8|SNV-2573-C-G|5
KIEDLIKYVDPEYIDR
>ENST00000399080.2|INDEL-970-A-AA|4
LQNDKKNCR
>ENST00000555273.1|SNV-91807-A-G|2
MYYDRQSRSSGN
>ENST00000216071.4|SNV-2708-C-G|1
LTVRQDVEDR
>ENST00000326799.7|SNV-7680-T-G|5
IFEGYRSMVMEPAK
>ENST00000503946.1|SNV-36242-G-A|2
MIVIEEEKKFLK
>ENST00000662320.1|INDEL-28205-A-ATG|4
MCTHISMCVCASALGLCSTGCKP
>ENST00000497128.1|INDEL-11947-A-AG|5
AHSTGGRLGQKGHGPMQGCTAK
>ENST00000342785.8|SNV-40746-C-G|2
FENQTGFPPADSR
>ENST00000647639.1|SNV-221949-C-T|2
NSKLINALR
>ENST00000637434.1|SNV-63257-C-T|5
NPIACTSSSGIWMTR
>ENST00000216181.11|SNV-99224-A-C|1
QQLVRQVREMEAELEDER
>ENST00000283713.10|SNV-10954-C-T|3
QLFRTWFEK
>ENST00000637434.1|SNV-63257-C-T|2
MNPIACTSSSGIWMTRSPGSRR
>ENST00000613690.4|SNV-41838-G-A|5
AFKQSSHHTIHK
>ENST00000486752.5|SNV-75126-C-T|5
QMYKQQGNTVLKLGDTVIPYHEDFR
>ENST00000511608.5|SNV-49155-A-G|2
EQPGVYTR
>ENST00000296350.10|SNV-14325-T-C|5
WRVLSTPEIQK
>ENST00000326799.7|SNV-7680-T-G|4
IFEGYRSMVMEPAKR
>ENST00000480040.5|SNV-27835-G-A|3
WQKYWEPTPTLPGSKMQGWCWQTR
>ENST00000478082.5|SNV-2115-G-T|3
FVDSYDVILAVSPTELLK
>ENST00000223127.8|SNV-2115-G-T|2
EDMIIMFVDSYDVILAVSPTELLK
>ENST00000569862.5|SNV-19088-T-G|2
LCSFYAKMPMER
>ENST00000326831.7|SNV-181702-G-T|13
MPSGNCQLGLR
>ENST00000285667.4|SNV-9224-G-A|1
LGGQNFNQRLLQYLYK
>ENST00000372207.4|SNV-3846-C-A|1
GNPRPPHLLRFRAEEGGDPEAAAR
>ENST00000224721.12|SNV-415904-G-A|3
YLQAAIQEYDNIAK
>ENST00000296350.10|SNV-14325-T-C|1
VLSTPEIQKCGDMAVAFRR
>ENST00000531224.6|SNV-11953-C-A|8
DESRGRSSFYPDGGDK
>ENST00000216160.11|SNV-17053-G-A|SNV-17098-G-A|1
SFLESINDALAEKASLQSQLPK
>ENST00000508892.5|SNV-16912-G-T|3
LDLGAALGLAWSHALR
>ENST00000354694.12|SNV-27177-G-A|1
CYVQPQWVFNSVNAR
>ENST00000508892.5|SNV-16912-G-T|4
AQASPGRLDLGAALGLAWSHALR
>ENST00000490819.1|SNV-17031-G-C|2
MWWTGASWSPLTTPWLRRQASSR
>ENST00000425590.1|SNV-4861-T-C|1
QSLKSDVNYQCLFSAHVLHLR
>ENST00000321945.12|SNV-60776-A-G|6
RSKADTGGSNQDK
>ENST00000539759.5|SNV-3847-G-C|5
LTPRLCSGVLGTVVHGK
>FUSION-ENST00000324198.11:109854-ENST00000617303.4:2192|1
KADTGKM
>ENST00000491318.5|INDEL-3313-A-AG|22
SLVLQSNPHLK
>ENST00000216160.11|SNV-17031-G-C|2
VLLQAFDVVDR
>ENST00000430799.7|SNV-87379-T-C|3
AARALPALAKVDENHSEFTLYESR
>ENST00000578955.1|SNV-254354-G-A|12
MSQKRSSGDPLLPWTSAER
>ENST00000478082.5|SNV-2115-G-T|8
MIIMFVDSYDVILAVSPTELLK
>ENST00000216160.11|SNV-17053-G-A|1
SFLESINDALAEK
>ENST00000475158.1|SNV-415904-G-A|9
MMTDTCR
>ENST00000624873.3|SNV-255289-C-T|5
KCPESGSIR
>ENST00000511608.5|SNV-49155-A-G|1
EQPGVYTRVAEYMDWILEK
>ENST00000482158.1|INDEL-18315-A-AA|1
FFSVMDCISLLGLP
>ENST00000539759.5|SNV-3847-G-C|6
GLFTRLTPRLCSGVLGTVVHGK
>ENST00000430799.7|SNV-87379-T-C|2
ALPALAK
>ENST00000555422.5|SNV-138151-A-G|10
QILQDNGNLSKMQARIAFSAYLQR
>ENST00000391975.5|SNV-86285-A-T|4
AIRNIMDEFK
>ENST00000467625.5|SNV-124899-C-A|1
HSILLHLFHPEDADSTS
>ENST00000285871.5|SNV-137620-C-T|4
IVLEQEVKMLNDSLKK
>ENST00000215793.13|SNV-14606-C-T|2
FQECERK
>ENST00000342785.8|SNV-40746-C-G|3
TLYRFENQTGFPPADSR
>ENST00000261776.10|SNV-20240-A-T|2
SIKEVAIVCNQSLMK
>ENST00000610318.4|SNV-342487-C-T|1
SVVLTMHHCADPNTEDWKILLK
>ENST00000478082.5|SNV-2115-G-T|1
FVDSYDVILAVSPTELLKK
>ENST00000555273.1|SNV-91807-A-G|9
MLMYYDR
>ENST00000396625.5|SNV-24279-G-C|4
YIGPCGGRDCSVCHCVPQK
>ENST00000270747.8|SNV-6631-G-A|3
LEADVLRFSVCDMVLDHCPAFRR
>ENST00000488719.1|SNV-27891-G-T|3
MQRLVHK
>ENST00000399080.2|INDEL-970-A-AA|1
SGKHFFQML
>ENST00000552099.5|SNV-14315-G-A|6
MLICAVYSCGSLFPKALQRLSR
>ENST00000391975.5|SNV-86285-A-T|3
AIRNIMDEFKVDIR
>ENST00000378653.8|SNV-399560-C-T|1
FSSLSEIQGIALPPK
>ENST00000296350.10|SNV-14325-T-C|2
VLSTPEIQKCGDMAVAFR
>ENST00000531224.6|SNV-11953-C-A|6
GRSSFYPDGGDKETAK
>ENST00000216160.11|SNV-17031-G-C|3
RVLLQAFDVVDRSFLESIDDALAEK
>ENST00000298832.14|SNV-138151-A-G|3
IAFSAYLQRVQIRLMK
>ENST00000430799.7|SNV-87379-T-C|4
AARALPALAK
>ENST00000578955.1|SNV-254354-G-A|10
RSSGDPLLPWTSAER
>ENST00000513016.5|SNV-68008-G-T|3
AWNLTQLSLKLLKSHIFSYLLH
>ENST00000478082.5|SNV-2115-G-T|5
IIMFVDSYDVILAVSPTELLKK
>ENST00000493253.5|MNV-2443-GAA-G|2
GGEVAGAEGQR
>ENST00000354694.12|SNV-27813-G-A|SNV-27891-G-T|1
DDNNEGDGDEEGENEEEEEDAEAGS
>ENST00000360310.6|SNV-91807-A-G|3
DFIEDYVDVLR
>ENST00000539759.5|SNV-3847-G-C|7
GLFTRLTPR
>ENST00000508892.5|SNV-16912-G-T|20
RLRGSGR
>ENST00000535681.1|SNV-4534-G-A|4
DVRLHCLHVAQVQHHAR
>ENST00000467054.2|INDEL-16056-C-CC|1
VSPGPPTPPSGTEVTLAEVPLL
>ENST00000326831.7|SNV-181702-G-T|4
GYAIWKLPAWIERQTSSK
>ENST00000497128.1|INDEL-11947-A-AG|8
YELGGRAHSTGGRLGQK
>ENST00000473613.5|SNV-17031-G-C|1
WWTGASWSPLTTPWLR
>ENST00000360310.6|SNV-91807-A-G|5
LLTLVSTRDFIEDYVDVLR
>ENST00000311208.13|MNV-2443-GAA-G|2
ADLEMQIEPQGGAGLPEEEPR
>ENST00000425590.1|SNV-4861-T-C|2
GPNSSKQSLK
>ENST00000578955.1|SNV-254354-G-A|11
SQKRSSGDPLLPWTSAER
>ENST00000475158.1|SNV-415904-G-A|11
MELLGVSQQLSSLMMTDTCRLPSR
>ENST00000637434.1|SNV-63257-C-T|4
MNPIACTSSSGIWMTRSPGSR
>ENST00000415654.5|SNV-54609-C-T|1
GHQPPLPTQQHSITDNSLSLK
>ENST00000348225.7|SNV-90234-G-A|2
EGTQTGAECKQTMK
>ENST00000224721.12|SNV-415904-G-A|2
YLQAAIQEYDNIAKLGQIIR
>ENST00000478210.1|SNV-6631-G-A|2
VYLPYVTNQAYQERTYQRLLTS
>ENST00000513016.5|SNV-68008-G-T|2
LLKSHIFSYLLH
>ENST00000233954.6|SNV-28664-C-A|3
KQSDCNVTDYLMYSTVSGSEKNSK
>ENST00000309007.9|INDEL-16056-C-CC|1
APHATLGY
>ENST00000378916.8|SNV-2573-C-G|2
YVDPEYIDR
>ENST00000508892.5|SNV-16912-G-T|10
GGCTGAGTR
>ENST00000488719.1|SNV-27177-G-A|2
FCLPLCARCYVQPQWVFNSVNAR
>ENST00000398417.6|SNV-20446-C-T|1
CDSVCVNPYHYE
>ENST00000215793.13|SNV-14606-C-T|5
EVLDQVCYRVEWAKFQECER
>ENST00000326831.7|SNV-181702-G-T|12
PSGNCQLGLR
>ENST00000482158.1|INDEL-18315-A-AA|2
KFFSVMDCISLLGLP
>ENST00000493253.5|MNV-2443-GAA-G|4
MQIEPQGGAGLPEEEPR
>ENST00000298832.14|SNV-138151-A-G|2
VQIRLMK
>ENST00000624873.3|SNV-255289-C-T|1
CPESGSIRKTFR
>ENST00000296350.10|SNV-14325-T-C|8
GLLCDPNRLPPYLRWR
>ENST00000482158.1|INDEL-18315-A-AA|4
GNFFLFFVITVK
>ENST00000497128.1|INDEL-11947-A-AG|7
AHSTGGR
>ENST00000372207.4|SNV-3846-C-A|3
GNPRPPHLLR
>ENST00000531224.6|SNV-11953-C-A|3
SSFYPDGGDKETAKTGK
>ENST00000651217.1|SNV-460268-C-T|8
ISNSLPRGFK
>ENST00000233954.6|SNV-28664-C-A|1
QSDCNVTDYLMYSTVSGSEKNSK
>ENST00000624873.3|SNV-255289-C-T|3
CPESGSIR
>ENST00000578955.1|SNV-254354-G-A|9
RSSGDPLLPWTSAERSR
>ENST00000503946.1|SNV-36242-G-A|1
IVIEEEKKFLK
>ENST00000407673.5|SNV-113706-C-T|4
GTGTGTLPKIALQGSWAFLRSPR
>ENST00000391975.5|SNV-86285-A-T|2
NIMDEFK
>ENST00000480040.5|SNV-27835-G-A|8
MAEILGADTHTAR
>ENST00000484567.6|SNV-68780-G-C|2
TTCWPWPPTALHGGSWPACSR
>ENST00000285667.4|SNV-9224-G-A|5
QGGMFLTRAMSGNNKLGGQNFNQR
>ENST00000216160.11|SNV-17098-G-A|3
GVPQHQLPPQYQK
>ENST00000513016.5|SNV-68008-G-T|4
MAWNLTQLSLKLLKSHIFSYLLH
>ENST00000613690.4|SNV-41838-G-A|2
QSSHHTIHKIIHTGEKPYK
>ENST00000508892.5|SNV-16912-G-T|1
GDMLSLTLSLGLDPETPERETPGR
>ENST00000480040.5|SNV-27835-G-A|1
YWEPTPTLPGSKMQGWCWQTR
>ENST00000371992.1|SNV-30977-A-T|3
KKNHFLMSEEATLSHPIFPGATPK
>ENST00000355265.7|SNV-17627-T-G|1
KLFTAIRDALITR
>ENST00000396578.8|SNV-144281-C-T|1
AHGQDLGTFGSCLQR
>ENST00000240285.10|INDEL-28419-C-CA|1
QATNNNEAKKWNLR
>ENST00000285667.4|SNV-9224-G-A|2
LGGQNFNQR
>ENST00000478117.5|SNV-6631-G-A|27
MVLDHCPAFR
>ENST00000487654.5|SNV-17615-G-A|2
SITPSRILQNIKVLGV
>ENST00000480040.5|SNV-27835-G-A|10
FPERHLEMAEILGADTHTAR
>ENST00000326799.7|SNV-7680-T-G|1
SMVMEPAKRMK
>ENST00000478210.1|SNV-6631-G-A|1
TYQRLLTS
>ENST00000311936.8|SNV-5587-G-A|3
MTEYKLVVVGADGVGK
>ENST00000311208.13|INDEL-2442-A-AAG|6
RVLDELTLARADLEMQIEGTSR
>ENST00000371927.7|SNV-31187-T-C|5
DYQQCAVPEKQDIMKKPK
>ENST00000358763.7|SNV-540147-C-T|1
LSPQGQQPLSPQFGSPQQQR
>ENST00000647068.1|SNV-20665-G-A|1
SLWCTADRSTFENLTWYK
>ENST00000478082.5|SNV-2115-G-T|7
IIMFVDSYDVILAVSPTELLK
>ENST00000475158.1|SNV-415904-G-A|7
MTDTCRLPSR
>ENST00000285871.5|SNV-137620-C-T|3
MLNDSLK
>ENST00000425590.1|SNV-4861-T-C|3
QRGPNSSKQSLK
>ENST00000326831.7|SNV-181702-G-T|2
LPAWIERQTSSK
>ENST00000636047.1|INDEL-3313-A-AG|2
MPSLSFIVSGGPWSPQAEDTAFPLH
>ENST00000285667.4|SNV-9224-G-A|4
AMSGNNKLGGQNFNQR
>ENST00000366630.5|SNV-115793-G-A|2
GCSELCQIPMVEYK
>ENST00000249842.8|SNV-1567-G-A|2
NAFRSLR
>ENST00000285873.8|SNV-35599-A-T|1
GVLKGVLQTAAER
>ENST00000470268.2|INDEL-18315-A-AA|11
QLIRLLVPLPKK
>ENST00000268876.9|SNV-11601-A-G|1
QITSHLLGMLVSKKVSGQGR
>ENST00000613690.4|SNV-41838-G-A|4
AFKQSSHHTIHKIIHTGEKPYK
>ENST00000638136.1|INDEL-3313-A-AG|1
ESGSSGGSILRPLSHLTSYSHSTRL
>ENST00000311936.8|SNV-5587-G-A|2
TEYKLVVVGADGVGK
>ENST00000511406.5|SNV-49155-A-G|1
AVPAGSNLVSTPESLSTWTGF
>ENST00000475158.1|SNV-415904-G-A|3
TDTCRLPSRSMTTLPSWAR
>ENST00000493253.5|MNV-2443-GAA-G|3
QIEPQGGAGLPEEEPR
>ENST00000415740.6|SNV-137620-C-T|2
LNDSLKK
>ENST00000249842.8|SNV-1567-G-A|3
MDSNELTFIPRNAFRSLR
>ENST00000301015.14|SNV-68780-G-C|1
GGTVEYANENHMLALAPNSTARR
>ENST00000497128.1|INDEL-11947-A-AG|9
YELGGRAHSTGGR
>ENST00000377803.4|SNV-172-G-A|2
ETRGVLK
>ENST00000647639.1|SNV-221949-C-T|4
ELASKKNSK
>ENST00000662320.1|INDEL-28205-A-ATG|2
MCVCASALGLCSTGCKP
>FUSION-ENST00000381645.7:18560-ENST00000494730.2:218090|2
EQPWCHLSVKGPAEAVFLPAAH
>ENST00000539759.5|SNV-3847-G-C|1
GGAGCSHA
>ENST00000475158.1|SNV-415904-G-A|5
MTDTCRLPSRSMTTLPSWAR
>ENST00000242140.9|SNV-108027-G-A|2
GRNSQLSLKTLQ
>ENST00000508892.5|SNV-16912-G-T|19
LRGSGRSSGAESR
>ENST00000531224.6|SNV-11953-C-A|2
ETAKTGK
>ENST00000389221.9|SNV-44404-C-T|1
LLAGSAPVAIPGSLPR
>ENST00000216160.11|SNV-19810-G-A|4
QVGIICGQESTRRIGNYK
>ENST00000223127.8|SNV-2115-G-T|1
EDMIIMFVDSYDVILAVSPTELLKK
>ENST00000311208.13|INDEL-2442-A-AAG|4
VLDELTLARADLEMQIEGTSRR
>ENST00000578955.1|SNV-254354-G-A|5
RGHPGTHCCPGPQRK
>ENST00000354694.12|SNV-28146-G-A|2
LAQEKESEAKR
>ENST00000573882.5|SNV-38307-G-A|1
QAITDEQKKVVWTEQSPR
>ENST00000396625.5|SNV-24279-G-C|1
DCSVCHCVPQKGSR
>ENST00000326831.7|SNV-181702-G-T|7
MGYAIWKLPAWIER
>ENST00000508892.5|SNV-16912-G-T|6
QGQPLAPRAQASPGR
>ENST00000493253.5|INDEL-2442-A-AAG|4
MQIEGTSRR
>ENST00000486752.5|SNV-75126-C-T|4
MYKQQGNTVLK
>ENST00000493253.5|INDEL-2442-A-AAG|3
QIEGTSRR
>ENST00000378916.8|SNV-2573-C-G|1
YVDPEYIDRIAIPDASK
>ENST00000552099.5|SNV-14315-G-A|10
MLICAVYSCGSLFPK
>ENST00000326831.7|SNV-181702-G-T|9
MPSGNCQLGLRDKPQAKMCR
>ENST00000535681.1|SNV-4534-G-A|1
LHCLHVAQVQHHARCGHALLLR
>ENST00000283713.10|SNV-10954-C-T|2
QLFRTWFEKR
>ENST00000473175.1|SNV-28664-C-A|2
SPYIKNNQIAMLQII
>ENST00000372207.4|SNV-3846-C-A|2
GNPRPPHLLRFR
>ENST00000480040.5|SNV-27835-G-A|5
CFQSDTWRWQKYWEPTPTLPGSK
>ENST00000493253.5|INDEL-2442-A-AAG|1
QIEGTSRRSWPT
>ENST00000578955.1|SNV-254354-G-A|1
GAGESCCQ
>ENST00000348225.7|SNV-90234-G-A|3
EGTQTGAECK
>ENST00000490819.1|SNV-17031-G-C|1
WWTGASWSPLTTPWLRRQASSR
>ENST00000637434.1|SNV-63257-C-T|6
MNPIACTSSSGIWMTR
>ENST00000407673.5|SNV-113706-C-T|3
IALQGSWAFLR
>ENST00000216160.11|SNV-17031-G-C|1
VLLQAFDVVDRSFLESIDDALAEK
>ENST00000216160.11|SNV-17098-G-A|SNV-17053-G-A|1
ASLQSQLPKGVPQHQLPPQYQK
>ENST00000321945.12|SNV-60776-A-G|5
SKADTGGSNQDK
>ENST00000508892.5|SNV-16912-G-T|26
AAAAENERK
>ENST00000503946.1|SNV-36242-G-A|4
MIVIEEEKK
>ENST00000335508.11|INDEL-18315-A-AA|5
TIKLGSGRDPWAYSFLK
>ENST00000391975.5|SNV-86285-A-T|1
NIMDEFKVDIR
>ENST00000342114.8|SNV-2659-C-A|2
LVQHKGLSEEDIFMTLQTGSCVLEH
>ENST00000508892.5|SNV-16912-G-T|11
ARGGCTGAGTRQGQPLAPR
>ENST00000413765.6|SNV-258675-G-C|2
KIDGDTIIFSNLQER
>ENST00000311936.8|SNV-5587-G-A|1
LVVVGADGVGK
>ENST00000441668.5|SNV-27177-G-A|1
PQWVFNSVNAR
>ENST00000508892.5|SNV-16912-G-T|21
SARPRRR
>ENST00000638136.1|INDEL-3313-A-AG|2
ESGSSGGSILRPLSHLTSYSHSTR
>ENST00000326799.7|SNV-7680-T-G|6
GKIFEGYRSMVMEPAK
>ENST00000555273.1|SNV-91807-A-G|3
YYDRQSR
>ENST00000497128.1|INDEL-11947-A-AG|2
GHGPMQGCTAK
>ENST00000642011.1|SNV-8598-C-T|1
YVAICFPLHYPICISKR
>ENST00000282388.4|INDEL-1099-G-GG|1
FPGAANGSSCGSAAAGGPTSYGHP
>ENST00000369700.4|SNV-11079-G-T|1
MIVNTVCGIECQK
>ENST00000377803.4|SNV-172-G-A|8
GGVKRISGLIYK
>ENST00000497973.5|SNV-17615-G-A|1
PAVLQVAGPAESDLHPQK
>ENST00000529221.5|SNV-36734-A-G|2
FQVWFQASLPGVLPALTGVLK
>ENST00000531224.6|SNV-11953-C-A|4
SSFYPDGGDKETAK
>ENST00000651217.1|SNV-460268-C-T|1
ICSKFGG
>ENST00000284548.16|SNV-74041-C-T|2
TVGSSSRFQATRQG
>ENST00000511608.5|SNV-49155-A-G|5
LVGITSWGEGCARREQPGVYTR
>ENST00000478117.5|SNV-6631-G-A|26
VLDHCPAFR
>ENST00000298832.14|SNV-138151-A-G|5
IAFSAYLQR
>ENST00000366630.5|SNV-115793-G-A|3
RGCSELCQIPMVEYK
>ENST00000268876.9|SNV-11601-A-G|5
DLKQITSHLLGMLVSK
>ENST00000555422.5|SNV-138151-A-G|6
QARIAFSAYLQRVQIR
>ENST00000324631.13|SNV-399140-C-T|2
HCSRDVDR
>ENST00000216160.11|SNV-17098-G-A|2
GVPQHQLPPQYQKILER
>ENST00000520666.1|SNV-16099-T-A|2
FLLDTLKASPSEVVYLDDIGANL
>ENST00000324631.13|SNV-399140-C-T|3
ESRHCSRDVDR
>ENST00000375377.2|SNV-87742-C-T|3
AGRSQPCVDVHGLGAHPGPKWEVVK
>ENST00000555273.1|SNV-91807-A-G|8
MLMYYDRQSR
>ENST00000354694.12|SNV-27813-G-A|3
LKLLALQRGEDPGNLNESEEEEEK
>ENST00000497128.1|INDEL-11947-A-AG|13
MPSLSFIVSGGPWCK
>ENST00000422945.6|SNV-163467-G-A|3
KALEAHCRADELASQDSR
>ENST00000326831.7|SNV-181702-G-T|5
MGYAIWKLPAWIERQTSSK
>ENST00000508892.5|SNV-16912-G-T|16
SSGAESR
>FUSION-ENST00000381645.7:18560-ENST00000494730.2:218090|1
GPAEAVFLPAAH
>ENST00000393795.7|SNV-336-G-C|3
YLQEQNRPYSSQDVFRNLQR
>ENST00000432063.6|SNV-1546-C-T|1
SNFQPVVSCQASLEALDNPARGEQA
>ENST00000497128.1|INDEL-11947-A-AG|12
PSLSFIVSGGPWCK
>ENST00000521013.1|INDEL-28419-C-CA|1
MKQKNGI
>ENST00000535681.1|SNV-4534-G-A|3
DVRLHCLHVAQVQHHARCGHALLLR
>ENST00000508892.5|SNV-16912-G-T|15
SSGAESRRPR
>ENST00000370460.7|SNV-480137-G-T|3
SLMEYFKQNASKFAQIPSPWVSNGK
>ENST00000493253.5|MNV-2443-GAA-G|1
GGEVAGAEGQRC
>ENST00000494103.5|INDEL-3313-A-AG|6
DSEGIANPTDAFTVFYSERR
>ENST00000533847.1|SNV-4345-C-T|2
MASLETSTVLVSPCR
>ENST00000651217.1|SNV-460268-C-T|6
ISNSLPRGFKEYGK
>ENST00000270747.8|SNV-6631-G-A|2
FSVCDMVLDHCPAFR
>ENST00000342785.8|SNV-40746-C-G|1
FENQTGFPPADSRFDAYCFKPK
>ENST00000555273.1|SNV-91807-A-G|5
LMYYDRQSRSSGN
>ENST00000492535.1|SNV-23499-G-T|3
GTYKENNPR
>ENST00000497973.5|SNV-17615-G-A|3
MRPAVLQVAGPAESDLHPQK
>ENST00000394198.7|SNV-5270-C-A|2
FHQPQRFK
>ENST00000647068.1|SNV-20665-G-A|6
MQPTEQESMSLWCTADR
>ENST00000407673.5|SNV-113706-C-T|5
GTGTGTLPKIALQGSWAFLR
>ENST00000296350.10|SNV-14325-T-C|7
LPPYLRWR
>ENST00000613690.4|SNV-41838-G-A|6
CEEFGKAFKQSSHHTIHK
>ENST00000475158.1|SNV-415904-G-A|1
LPSRSMTTLPSWARSFVR
>ENST00000577817.3|INDEL-2442-A-AAG|6
TKVLDELTLARADLEMQIEGTSR
>ENST00000490819.1|SNV-17031-G-C|4
MWWTGASWSPLTTPWLRR
>ENST00000467625.5|SNV-124899-C-A|4
DPPGCLRELPHRGLRPGR
>ENST00000372070.7|SNV-17615-G-A|1
PAVLQVECHPYLAQNELIAHCQAR
>ENST00000651217.1|SNV-460268-C-T|4
GFKEYGKICSK
>ENST00000335508.11|INDEL-18315-A-AA|8
WDQTADQTPGATPKKTIK
>ENST00000262510.10|SNV-81089-C-T|1
VLMRALEGKWMLK
>ENST00000615164.2|SNV-140-C-T|2
GLGKGGVKR
>ENST00000430799.7|SNV-87379-T-C|5
RAARALPALAK
>ENST00000520666.1|SNV-16099-T-A|1
ASPSEVVYLDDIGANL
>ENST00000371927.7|SNV-31187-T-C|3
QDIMKKPKEIAFPR
>ENST00000422945.6|SNV-163467-G-A|2
ALEAHCRADELASQDSR
>ENST00000304494.9|INDEL-20605-A-AA|3
GRVEEVRALLEAGALPNAPNS
>ENST00000463937.1|INDEL-11947-A-AG|3
LHPGIPGEGMAEAAVKPPPER
>ENST00000285871.5|SNV-137620-C-T|1
MLNDSLKKVENK
>ENST00000508892.5|SNV-16912-G-T|2
GDMLSLTLSLGLDPETPER
>ENST00000520623.5|SNV-16099-T-A|1
ASPSEVVYLDDIGANLKPAR
>ENST00000519380.1|INDEL-28419-C-CA|2
WNLRIFLYGILLLSEDDQDVSVQC
>ENST00000478117.5|SNV-6631-G-A|25
MVLDHCPAFRR
>ENST00000262510.10|SNV-81089-C-T|2
VLMRALEGK
>ENST00000519380.1|INDEL-28419-C-CA|3
KWNLRIFLYGILLLSEDDQDVSVQC
>ENST00000490819.1|SNV-17031-G-C|3
WWTGASWSPLTTPWLRR
>ENST00000304494.9|INDEL-20605-A-AA|2
VEEVRALLEAGALPNAPNS
>ENST00000484567.6|SNV-68780-G-C|4
MPTRTTCWPWPPTALHGGSWPACSR
>ENST00000216160.11|SNV-17031-G-C|SNV-17053-G-A|2
RVLLQAFDVVDRSFLESINDALAEK
>ENST00000508892.5|SNV-16912-G-T|9
GGCTGAGTRQGQPLAPR
>ENST00000216160.11|SNV-17053-G-A|3
RVLLQAFDVVERSFLESINDALAEK
>ENST00000343200.9|SNV-40746-C-G|2
FENQTGFPPADSRFDAYCFK
>ENST00000249842.8|SNV-1567-G-A|4
MDSNELTFIPRNAFR
>ENST00000569862.5|SNV-19088-T-G|6
QDPHKAGLSHYVKLCSFYAK
>ENST00000396625.5|SNV-24279-G-C|5
KYIGPCGGRDCSVCHCVPQK
>ENST00000486752.5|SNV-75126-C-T|3
YKQQGNTVLK
>ENST00000647068.1|SNV-20665-G-A|5
QPTEQESMSLWCTADR
>ENST00000216181.11|SNV-99224-A-C|2
QQLVRQVR
>ENST00000519380.1|INDEL-28419-C-CA|1
IFLYGILLLSEDDQDVSVQC
>ENST00000296350.10|SNV-14325-T-C|6
LPPYLRWRVLSTPEIQK
>ENST00000377803.4|SNV-172-G-A|4
ISGLIYKETR
>ENST00000311208.13|INDEL-2442-A-AAG|1
ADLEMQIEGTSRRSWPT
>ENST00000475158.1|SNV-415904-G-A|13
MELLGVSQQLSSLMMTDTCR
>ENST00000321945.12|SNV-60776-A-G|4
SKADTGGSNQDKASK
>ENST00000473175.1|SNV-28664-C-A|4
RMSPYIKNNQIAMLQII
>ENST00000377803.4|SNV-172-G-A|3
ISGLIYKETRGVLK
>ENST00000326799.7|SNV-7680-T-G|2
SMVMEPAKR
>ENST00000372070.7|SNV-17615-G-A|2
QIDDILSVASMR
>ENST00000354694.12|SNV-27813-G-A|1
GEDPGNLNESEEEEEK
>ENST00000573882.5|SNV-38307-G-A|2
QAITDEQKK
>ENST00000533847.1|SNV-4345-C-T|1
ASLETSTVLVSPCR
>ENST00000330175.8|SNV-16912-G-T|5
LKEMAAAAENER
>ENST00000378916.8|SNV-2573-C-G|4
IEDLIKYVDPEYIDR
>ENST00000393795.7|SNV-336-G-C|4
YLQEQNRPYSSQDVFR
>ENST00000216160.11|SNV-17031-G-C|SNV-17053-G-A|1
VLLQAFDVVDRSFLESINDALAEK
>ENST00000242140.9|SNV-108027-G-A|1
NSQLSLKTLQ
>ENST00000413765.6|SNV-258675-G-C|1
IDGDTIIFSNLQER
>ENST00000355265.7|SNV-17627-T-G|3
SAARKLFTAIR
>ENST00000224721.12|SNV-415904-G-A|4
EPAAVKPDDDRYLQAAIQEYDNIAK
>ENST00000491318.5|INDEL-3313-A-AG|23
RSLVLQSNPHLKEGSVTSVNLTK
>ENST00000637434.1|SNV-63257-C-T|1
NPIACTSSSGIWMTRSPGSRR
>ENST00000487654.5|SNV-17615-G-A|1
ILQNIKVLGV
>ENST00000671877.1|SNV-480137-G-T|3
MLQNSHR
>ENST00000311208.13|MNV-2443-GAA-G|1
GGDERPARPGGW
>ENST00000360310.6|SNV-91807-A-G|1
DFIEDYVDVLRQAKQEFR
>ENST00000467625.5|SNV-124899-C-A|3
ELPHRGLRPGR
>ENST00000555422.5|SNV-138151-A-G|7
QARIAFSAYLQR
>ENST00000475158.1|SNV-415904-G-A|2
LPSRSMTTLPSWAR
>ENST00000493253.5|INDEL-2442-A-AAG|2
MQIEGTSRRSWPT
>ENST00000463937.1|INDEL-11947-A-AG|2
LHPGIPGEGMAEAAVKPPPERGVR
>ENST00000415654.5|SNV-54609-C-T|2
MGHQPPLPTQQHSITDNSLSLK
>ENST00000304494.9|INDEL-20605-A-AA|1
ALLEAGALPNAPNS
>ENST00000343200.9|SNV-40746-C-G|1
FENQTGFPPADSRFDAYCFKR
>ENST00000270747.8|SNV-6631-G-A|4
LEADVLRFSVCDMVLDHCPAFR
>ENST00000465121.5|INDEL-3313-A-AG|2
MPSLSFIVSGGPWWVR
>ENST00000342114.8|SNV-2659-C-A|1
GLSEEDIFMTLQTGSCVLEH
>ENST00000566655.1|SNV-20240-A-T|5
ASKKWPSCATR
>ENST00000398417.6|SNV-20446-C-T|2
YCQYAFDLKCDSVCVNPYHYE
>ENST00000482158.1|INDEL-18315-A-AA|5
LGSGRGNFFLFFVITVKK
>ENST00000296350.10|SNV-14325-T-C|4
WRVLSTPEIQKCGDMAVAFR
>ENST00000491318.5|INDEL-3313-A-AG|21
SLVLQSNPHLKEGSVTSVNLTK
>ENST00000502527.2|SNV-40746-C-G|1
FENQTGFPPADSRFDAYCFKRPDR
>ENST00000324631.13|SNV-399140-C-T|1
HCSRDVDREQDHNECNK
>ENST00000475158.1|SNV-415904-G-A|6
MMTDTCRLPSRSMTTLPSWAR
>ENST00000335508.11|INDEL-18315-A-AA|6
TIKLGSGR
>ENST00000539759.5|SNV-3847-G-C|8
RGLFTRLTPR
>ENST00000335508.11|INDEL-18315-A-AA|3
LGSGRDPWAYSFLKMG
>ENST00000475158.1|SNV-415904-G-A|12
ELLGVSQQLSSLMMTDTCR
>ENST00000396625.5|SNV-24279-G-C|3
YIGPCGGRDCSVCHCVPQKGSR
>ENST00000233954.6|SNV-28664-C-A|2
QSDCNVTDYLMYSTVSGSEK
>ENST00000360310.6|SNV-91807-A-G|2
DFIEDYVDVLRQAK
>ENST00000422945.6|SNV-163467-G-A|1
ADELASQDSR
>ENST00000393795.7|SNV-336-G-C|1
NLQREHGLGKAVVVK
>ENST00000355265.7|SNV-17627-T-G|4
EAFGPSTRSAARK
>ENST00000651217.1|SNV-460268-C-T|2
EYGKICSKFGG
>ENST00000566655.1|SNV-20240-A-T|1
WPSCATRA
>ENST00000399080.2|INDEL-970-A-AA|3
KNCRSGK
>ENST00000651217.1|SNV-460268-C-T|11
MISNSLPR
>ENST00000368799.2|SNV-20705-G-A|3
GRQGSHYKQSVDR
>ENST00000478117.5|SNV-6631-G-A|22
VLDHCPAFRRVYLPYVTNQAYQER
>ENST00000216160.11|SNV-19810-G-A|3
RIGNYKVK
>ENST00000338616.5|SNV-983-T-A|1
EVKRAIR
>ENST00000513016.5|SNV-68008-G-T|1
SHIFSYLLH
>ENST00000638136.1|INDEL-3313-A-AG|3
RESGSSGGSILRPLSHLTSYSHSTR
>ENST00000592911.5|SNV-20446-C-T|1
MSCITWN
>ENST00000539759.5|SNV-3847-G-C|2
MGGAGCSHA
>ENST00000452510.7|SNV-36242-G-A|1
SVVCSDVEQQMIVIEEEKKFLK
>ENST00000284548.16|SNV-74041-C-T|1
FQATRQG
>ENST00000610318.4|SNV-342487-C-T|2
SVVLTMHHCADPNTEDWK
>ENST00000503946.1|SNV-36242-G-A|5
IVIEEEK
>ENST00000651372.2|SNV-172701-G-C|1
DEHDDAQDESQTEDSMDATDQVVYK
>ENST00000321945.12|SNV-60776-A-G|2
ADTGGSNQDKASK
>ENST00000508892.5|SNV-16912-G-T|18
GSGRSSGAESR
>ENST00000335508.11|INDEL-18315-A-AA|2
DPWAYSFLK
>ENST00000610318.4|SNV-342487-C-T|3
PPMDDSQTLLTPVVSCGPPGALLTR
>ENST00000452510.7|SNV-36242-G-A|2
SVVCSDVEQQMIVIEEEKK
>ENST00000396625.5|SNV-24279-G-C|2
DCSVCHCVPQK
>ENST00000407673.5|SNV-113706-C-T|6
GPEKGTGTGTLPKIALQGSWAFLR
>ENST00000430799.7|SNV-87379-T-C|1
ALPALAKVDENHSEFTLYESR
>ENST00000285871.5|SNV-137620-C-T|5
IVLEQEVKMLNDSLK
>ENST00000475453.1|SNV-2240-G-A|6
MENYLQEQKERLEK
>ENST00000322139.4|INDEL-35557-T-TA|2
QLENKKNR
>ENST00000452510.7|SNV-36242-G-A|3
SVVCSDVEQQMIVIEEEK
>ENST00000285667.4|SNV-9224-G-A|3
AMSGNNKLGGQNFNQRLLQYLYK
>ENST00000482158.1|INDEL-18315-A-AA|9
TIKLGSGRGNFFLFFVITVK
>ENST00000463937.1|INDEL-11947-A-AG|1
GVRDLREPD
>ENST00000513016.5|SNV-68008-G-T|6
MQMAWNLTQLSLKLLKSHIFSYLLH
>ENST00000368799.2|SNV-20705-G-A|1
QSVDRSGHSGSHHSHTTSQGR
>ENST00000508892.5|SNV-16912-G-T|17
GSGRSSGAESRRPR
>ENST00000415740.6|SNV-137620-C-T|1
LNDSLKKVENK
>ENST00000371927.7|SNV-31187-T-C|2
KPKEIAFPR
>ENST00000215793.13|SNV-14606-C-T|4
VEWAKFQECER
>ENST00000285873.8|SNV-35599-A-T|2
GHLENGHPELFHQLMLWKGVLK
>ENST00000370460.7|SNV-480137-G-T|2
QNASKFAQIPSPWVSNGK
>ENST00000482158.1|INDEL-18315-A-AA|3
GNFFLFFVITVKK
>ENST00000566655.1|SNV-20240-A-T|3
KWPSCATRA
>ENST00000296350.10|SNV-14325-T-C|3
VLSTPEIQK
>ENST00000638136.1|INDEL-3313-A-AG|7
EAGTWHPR
>ENST00000642011.1|SNV-8598-C-T|2
YVAICFPLHYPICISK
>ENST00000647068.1|SNV-20665-G-A|4
MSLWCTADR
>ENST00000264712.8|SNV-2240-G-A|1
EKAAIQDDRSLVSEEK
>ENST00000354694.12|SNV-28146-G-A|3
LAQEKESEAK
>ENST00000486752.5|SNV-75126-C-T|2
MYKQQGNTVLKLGDTVIPYHEDFR
>ENST00000578955.1|SNV-254354-G-A|2
KGAGESCCQ
>ENST00000216160.11|SNV-19810-G-A|1
IGNYKVKYGYTDIDLLSAAK
>ENST00000415654.5|SNV-54609-C-T|3
NRMGHQPPLPTQQHSITDNSLSLK
>ENST00000324631.13|SNV-399140-C-T|5
HRESRHCSR
>ENST00000270747.8|SNV-6631-G-A|1
FSVCDMVLDHCPAFRR
>ENST00000377803.4|SNV-172-G-A|6
RISGLIYKETR
>ENST00000497128.1|INDEL-11947-A-AG|6
AHSTGGRLGQK
>ENST00000569862.5|SNV-19088-T-G|1
LCSFYAKMPMERK
>ENST00000330175.8|SNV-16912-G-T|1
EMAAAAENERKAQEK
>ENST00000283713.10|SNV-10954-C-T|1
TWFEKRR
>ENST00000216071.4|SNV-2708-C-G|2
KLTVRQDVEDR
>ENST00000492535.1|SNV-23499-G-T|4
NCTGRGTYKENNPR
>ENST00000511608.5|SNV-49155-A-G|4
REQPGVYTR
>ENST00000326831.7|SNV-181702-G-T|3
LPAWIER
>ENST00000330175.8|SNV-16912-G-T|6
KLKEMAAAAENER
>ENST00000613690.4|SNV-41838-G-A|3
QSSHHTIHK
>ENST00000372207.4|SNV-3846-C-A|5
VRGNPRPPHLLR
>ENST00000478082.5|SNV-2115-G-T|6
MIIMFVDSYDVILAVSPTELLKK
>ENST00000478082.5|SNV-2115-G-T|2
MFVDSYDVILAVSPTELLKK
>ENST00000216181.11|SNV-99224-A-C|3
KQQLVRQVR
>ENST00000539759.5|SNV-3847-G-C|4
MLSTLPVSMGGAGCSHA
>ENST00000491318.5|INDEL-3313-A-AG|24
RSLVLQSNPHLK
>ENST00000394198.7|SNV-5270-C-A|3
ATIKFHQPQRFK
>ENST00000394198.7|SNV-5270-C-A|4
ATIKFHQPQR
>ENST00000311208.13|INDEL-2442-A-AAG|2
ADLEMQIEGTSRR
>ENST00000473613.5|SNV-17031-G-C|2
MWWTGASWSPLTTPWLR
>ENST00000497128.1|INDEL-11947-A-AG|11
MPSLSFIVSGGPWCKYELGGR
>ENST00000264712.8|SNV-2240-G-A|3
LEKEKAAIQDDR
>ENST00000555273.1|SNV-91807-A-G|1
YYDRQSRSSGN
>ENST00000330175.8|SNV-16912-G-T|4
LKEMAAAAENERK
>ENST00000233954.6|SNV-28664-C-A|4
KQSDCNVTDYLMYSTVSGSEK
>ENST00000497973.5|SNV-17615-G-A|2
RPAVLQVAGPAESDLHPQK
>ENST00000486752.5|SNV-75126-C-T|1
YKQQGNTVLKLGDTVIPYHEDFR
>ENST00000360310.6|SNV-91807-A-G|4
LLTLVSTRDFIEDYVDVLRQAK
>ENST00000552099.5|SNV-14315-G-A|8
MLICAVYSCGSLFPKALQR
>ENST00000671877.1|SNV-480137-G-T|7
MEYFKQNASKFAQIPSPWVSNGK
>ENST00000531224.6|SNV-11953-C-A|5
SSFYPDGGDK
>ENST00000671877.1|SNV-480137-G-T|6
EYFKQNASKFAQIPSPWVSNGK
>ENST00000470268.2|INDEL-18315-A-AA|9
LLVPLPKKLSSWDQAETPGHTPSLR
>ENST00000216181.11|SNV-99224-A-C|4
DEQSEEKKQQLVR
>ENST00000475158.1|SNV-415904-G-A|10
ELLGVSQQLSSLMMTDTCRLPSR
>ENST00000647639.1|SNV-221949-C-T|1
NSKLINALRR
>ENST00000493253.5|INDEL-2442-A-AAG|5
QIEGTSR
>ENST00000261776.10|SNV-20240-A-T|1
EVAIVCNQSLMK
>ENST00000322139.4|INDEL-35557-T-TA|1
NRFKSIS
>ENST00000508892.5|SNV-16912-G-T|5
AQASPGR
>ENST00000467625.5|SNV-124899-C-A|2
GLRPGRHSILLHLFHPEDADSTS
>ENST00000506237.5|MNV-59942-AAAGC-A|1
KLLQKNL
>ENST00000555273.1|SNV-91807-A-G|6
MLMYYDRQSRSSGN
>ENST00000671877.1|SNV-480137-G-T|1
LQNSHRYPLHG
>ENST00000268876.9|SNV-11601-A-G|2
QITSHLLGMLVSKK
>ENST00000566655.1|SNV-20240-A-T|2
WPSCATR
>ENST00000569862.5|SNV-19088-T-G|4
AGLSHYVKLCSFYAKMPMER
>ENST00000590038.1|MNV-2443-GAA-G|1
GDERPARPGGW
>ENST00000508892.5|SNV-16912-G-T|22
MSARPRRR
>ENST00000355265.7|SNV-17627-T-G|5
EAFGPSTRSAAR
>ENST00000508892.5|SNV-16912-G-T|29
MAAAAENER
>ENST00000354694.12|SNV-28146-G-A|4
QRLAQEKESEAK
>ENST00000578955.1|SNV-254354-G-A|6
SSGDPLLPWTSAERSRR
>ENST00000224721.12|SNV-415904-G-A|1
YLQAAIQEYDNIAKLGQIIREGPIK
>ENST00000470268.2|INDEL-18315-A-AA|10
LLVPLPKK
>ENST00000486752.5|SNV-75126-C-T|6
QMYKQQGNTVLK
>ENST00000476957.5|SNV-17615-G-A|2
RPAVLQVECHPYLAQNELIAHCQAR
>ENST00000215793.13|SNV-14606-C-T|1
FQECERKK
>ENST00000326831.7|SNV-181702-G-T|11
MPSGNCQLGLRDKPQAK
>ENST00000354694.12|SNV-28146-G-A|5
QRLAQEK
>ENST00000651217.1|SNV-460268-C-T|9
MISNSLPRGFK
>ENST00000371992.1|SNV-30977-A-T|1
NHFLMSEEATLSHPIFPGATPK
>ENST00000484567.6|SNV-68780-G-C|3
PTRTTCWPWPPTALHGGSWPACSR
>ENST00000615164.2|SNV-140-C-T|3
GLGKGGVK
>ENST00000508892.5|SNV-16912-G-T|23
MSARPRR
>ENST00000475453.1|SNV-2240-G-A|5
ENYLQEQKERLEK
>ENST00000475158.1|SNV-415904-G-A|8
MMTDTCRLPSR
>ENST00000391975.5|SNV-86285-A-T|5
GKAIRNIMDEFK
>ENST00000531224.6|SNV-11953-C-A|7
GRSSFYPDGGDK
>ENST00000662320.1|INDEL-28205-A-ATG|3
CTHISMCVCASALGLCSTGCKP
>ENST00000298832.14|SNV-138151-A-G|7
MQARIAFSAYLQR
>ENST00000578955.1|SNV-254354-G-A|3
GHPGTHCCPGPQRKGAGESCCQ
>ENST00000335508.11|INDEL-18315-A-AA|4
LGSGRDPWAYSFLK
>ENST00000394198.7|SNV-5270-C-A|1
FHQPQRFKDELWR
>ENST00000366630.5|SNV-115793-G-A|1
GCSELCQIPMVEYKLDSEGTPCEYK
>ENST00000480040.5|SNV-27835-G-A|4
WQKYWEPTPTLPGSK
>ENST00000637460.1|INDEL-3313-A-AG|2
TFVPGIANPTDAFTVFYSERR
>ENST00000613690.4|SNV-41838-G-A|1
QSSHHTIHKIIHTGEKPYKCEEHGK
>ENST00000569862.5|SNV-19088-T-G|3
LCSFYAK
>ENST00000268876.9|SNV-11601-A-G|6
KDLKQITSHLLGMLVSK
>ENST00000508892.5|SNV-16912-G-T|13
RARGGCTGAGTR
>ENST00000264712.8|SNV-2240-G-A|5
NMENYLQEQKERLEK
>ENST00000528330.2|SNV-2373-A-G|1
LRRWHESR
>ENST00000578955.1|SNV-254354-G-A|8
SSGDPLLPWTSAER
>ENST00000480040.5|SNV-27835-G-A|9
HLEMAEILGADTHTAR
>ENST00000671877.1|SNV-480137-G-T|2
MLQNSHRYPLHG
>ENST00000240285.10|INDEL-28419-C-CA|3
KQATNNNEAKK
>ENST00000637460.1|INDEL-3313-A-AG|1
RSLVPSG
>ENST00000555422.5|SNV-138151-A-G|11
MQILQDNGNLSKMQARIAFSAYLQR
>ENST00000480040.5|SNV-27835-G-A|2
YWEPTPTLPGSK
>ENST00000478117.5|SNV-6631-G-A|23
MVLDHCPAFRRVYLPYVTNQAYQER
>ENST00000497128.1|INDEL-11947-A-AG|3
LGQKGHGPMQGCTAKLRPEK
>ENST00000647068.1|SNV-20665-G-A|2
MSLWCTADRSTFENLTWYK
>ENST00000377803.4|SNV-172-G-A|1
ETRGVLKVFLENVIR
>ENST00000473038.5|SNV-17615-G-A|1
YHSFSNPSEHQGV
>ENST00000215793.13|SNV-14606-C-T|3
VEWAKFQECERK
>ENST00000324631.13|SNV-399140-C-T|4
ESRHCSR
>ENST00000354694.12|SNV-28146-G-A|6
LEDKQRLAQEK
>ENST00000651217.1|SNV-460268-C-T|3
EYGKICSK
>ENST00000216160.11|SNV-17098-G-A|SNV-17053-G-A|2
ASLQSQLPK
>ENST00000326831.7|SNV-181702-G-T|6
GYAIWKLPAWIER
>ENST00000272638.14|SNV-38577-C-T|1
LISNFLFSNPLPTQTSVR
>ENST00000492535.1|SNV-23499-G-T|2
GTYKENNPRK
>ENST00000285871.5|SNV-137620-C-T|2
MLNDSLKK
>ENST00000624873.3|SNV-255289-C-T|4
KCPESGSIRK
>ENST00000573882.5|SNV-38307-G-A|3
QAITDEQK
>ENST00000368799.2|SNV-20705-G-A|5
RGRQGSHYK
>ENST00000371927.7|SNV-31187-T-C|1
KPKEIAFPRTDELK
>ENST00000508892.5|SNV-16912-G-T|24
AAAAENERKAQEK
>ENST00000508892.5|SNV-16912-G-T|27
MAAAAENERK
>ENST00000368799.2|SNV-20705-G-A|2
QGSHYKQSVDR
>ENST00000326831.7|SNV-181702-G-T|8
PSGNCQLGLRDKPQAKMCR
>ENST00000335508.11|INDEL-18315-A-AA|1
DPWAYSFLKMG
>ENST00000465121.5|INDEL-3313-A-AG|1
PSLSFIVSGGPWWVR
>ENST00000399080.2|INDEL-970-A-AA|2
NCRSGKHFFQML
>ENST00000398417.6|SNV-20446-C-T|3
HVKYCQYAFDLKCDSVCVNPYHYE
>ENST00000508892.5|SNV-16912-G-T|12
ARGGCTGAGTR
>ENST00000473175.1|SNV-28664-C-A|3
MSPYIKNNQIAMLQII
>ENST00000330175.8|SNV-16912-G-T|3
EMAAAAENER
>ENST00000624873.3|SNV-255289-C-T|2
CPESGSIRK
>ENST00000480040.5|SNV-27835-G-A|11
MFPERHLEMAEILGADTHTAR
>ENST00000343200.9|SNV-40746-C-G|4
TLYRFENQTGFPPADSRFDAYCFK
>ENST00000393795.7|SNV-336-G-C|2
NLQREHGLGK
>ENST00000377803.4|SNV-172-G-A|7
RISGLIYK
>ENST00000311208.13|INDEL-2442-A-AAG|5
VLDELTLARADLEMQIEGTSR
>ENST00000497128.1|INDEL-11947-A-AG|10
PSLSFIVSGGPWCKYELGGR
>ENST00000264712.8|SNV-2240-G-A|2
EKAAIQDDR
>ENST00000216160.11|SNV-17098-G-A|1
GVPQHQLPPQYQKILERLK
>ENST00000285871.5|SNV-137620-C-T|6
KIVLEQEVKMLNDSLK
>ENST00000488719.1|SNV-27891-G-T|4
KMQRLVHK
>ENST00000647068.1|SNV-20665-G-A|3
SLWCTADR
>ENST00000326831.7|SNV-181702-G-T|1
LPAWIERQTSSKDVS
>ENST00000482158.1|INDEL-18315-A-AA|6
LGSGRGNFFLFFVITVK
>ENST00000368799.2|SNV-20705-G-A|4
GRQGSHYK
>ENST00000463937.1|INDEL-11947-A-AG|6
AGFALDEGIANPTDAFTVFYSERR
>ENST00000552099.5|SNV-14315-G-A|9
LICAVYSCGSLFPK
>ENST00000216160.11|SNV-17031-G-C|4
RVLLQAFDVVDR
>ENST00000508892.5|SNV-16912-G-T|8
GGCTGAGTRQGQPLAPRAQASPGR
>ENST00000488719.1|SNV-27891-G-T|1
QRLVHKR
>ENST00000366923.8|INDEL-62295-A-AA|1
LGLEAKKR
>ENST00000261776.10|SNV-20240-A-T|3
KSIKEVAIVCNQSLMK
>ENST00000463937.1|INDEL-11947-A-AG|4
EAAQGCK
>ENST00000638136.1|INDEL-3313-A-AG|6
EAGTWHPRR
>ENST00000240285.10|INDEL-28419-C-CA|2
QATNNNEAKK
>ENST00000371984.8|SNV-30977-A-T|1
KPPSVTPFFLEPPPK
>ENST00000473175.1|SNV-28664-C-A|1
NNQIAMLQII
>ENST00000637434.1|SNV-63257-C-T|3
NPIACTSSSGIWMTRSPGSR
>ENST00000636047.1|INDEL-3313-A-AG|1
PSLSFIVSGGPWSPQAEDTAFPLH
>ENST00000394198.7|SNV-5270-C-A|6
DFDQKRATIK
>ENST00000370654.6|MNV-16716-ATC-A|2
LGHSIGRMFASLSS
>ENST00000529221.5|SNV-36734-A-G|1
FQVWFQASLPGVLPALTGVLKTDPK
>ENST00000488719.1|SNV-27891-G-T|2
MQRLVHKR
>ENST00000301015.14|SNV-68780-G-C|2
GGTVEYANENHMLALAPNSTAR
>ENST00000407673.5|SNV-113706-C-T|2
IALQGSWAFLRSPR
>ENST00000662320.1|INDEL-28205-A-ATG|1
CVCASALGLCSTGCKP
>ENST00000578955.1|SNV-254354-G-A|7
SSGDPLLPWTSAERSR
>ENST00000463937.1|INDEL-11947-A-AG|5
SLVGAGYQHWEARPCLTLHGGHSSR
>ENST00000508892.5|SNV-16912-G-T|14
SSGAESRRPRR
>ENST00000371927.7|SNV-31187-T-C|4
QDIMKKPK
>ENST00000497128.1|INDEL-11947-A-AG|1
GHGPMQGCTAKLRPEK
>ENST00000497128.1|INDEL-11947-A-AG|4
LGQKGHGPMQGCTAK
>ENST00000378916.8|SNV-2573-C-G|3
IEDLIKYVDPEYIDRIAIPDASK
>ENST00000372207.4|SNV-3846-C-A|4
VRGNPRPPHLLRFR
>ENST00000647639.1|SNV-221949-C-T|3
KNSKLINALR
>ENST00000407673.5|SNV-113706-C-T|1
IALQGSWAFLRSPRVNCTLLR
>ENST00000478117.5|SNV-6631-G-A|24
VLDHCPAFRR
>ENST00000377803.4|SNV-172-G-A|5
ISGLIYK
>ENST00000615164.2|SNV-140-C-T|1
GGVKRHR
>ENST00000475158.1|SNV-415904-G-A|4
TDTCRLPSR
>ENST00000354694.12|SNV-27813-G-A|2
LLALQRGEDPGNLNESEEEEEK
>ENST00000354694.12|SNV-28146-G-A|1
ESEAKRLAIMMMK
>ENST00000493253.5|INDEL-2442-A-AAG|6
MQIEGTSR
>ENST00000615164.2|SNV-140-C-T|4
GGKGLGKGGVK
>ENST00000552099.5|SNV-14315-G-A|7
LICAVYSCGSLFPKALQR
>ENST00000555273.1|SNV-91807-A-G|4
MYYDRQSR
>ENST00000578955.1|SNV-254354-G-A|4
GHPGTHCCPGPQRK
>ENST00000370460.7|SNV-480137-G-T|1
FAQIPSPWVSNGK
>ENST00000535681.1|SNV-4534-G-A|2
LHCLHVAQVQHHAR
>ENST00000321945.12|SNV-60776-A-G|3
ADTGGSNQDK
>ENST00000335508.11|INDEL-18315-A-AA|7
KTIKLGSGR
>ENST00000492535.1|SNV-23499-G-T|1
ENNPRKGGL
>ENST00000503946.1|SNV-36242-G-A|6
MIVIEEEK
>ENST00000552099.5|SNV-14315-G-A|5
LICAVYSCGSLFPKALQRLSR
>ENST00000651217.1|SNV-460268-C-T|5
GFKEYGK
>ENST00000216160.11|SNV-19810-G-A|2
IGNYKVK
>ENST00000531224.6|SNV-11953-C-A|1
ETAKTGKFLK
>ENST00000370654.6|MNV-16716-ATC-A|1
MFASLSS
>ENST00000268876.9|SNV-11601-A-G|4
DLKQITSHLLGMLVSKK
>ENST00000480040.5|SNV-27835-G-A|7
AEILGADTHTAR
>ENST00000651217.1|SNV-460268-C-T|10
ISNSLPR
>ENST00000569862.5|SNV-19088-T-G|5
AGLSHYVKLCSFYAK
>ENST00000637460.1|INDEL-3313-A-AG|3
MTFVPGIANPTDAFTVFYSERR
>ENST00000375377.2|SNV-87742-C-T|2
SQPCVDVHGLGAHPGPKWEVVK
>ENST00000268876.9|SNV-11601-A-G|3
QITSHLLGMLVSK
>ENST00000394198.7|SNV-5270-C-A|5
RATIKFHQPQR
>ENST00000503946.1|SNV-36242-G-A|3
IVIEEEKK
>ENST00000375377.2|SNV-87742-C-T|1
WEVVKGEPTGPCNSK
>ENST00000637460.1|INDEL-3313-A-AG|4
TIHMTFVPGIANPTDAFTVFYSERR
>ENST00000513016.5|SNV-68008-G-T|5
QMAWNLTQLSLKLLKSHIFSYLLH
>ENST00000216160.11|SNV-17053-G-A|2
VLLQAFDVVERSFLESINDALAEK
>ENST00000478082.5|SNV-2115-G-T|4
MFVDSYDVILAVSPTELLK
>ENST00000511608.5|SNV-49155-A-G|3
REQPGVYTRVAEYMDWILEK
>ENST00000480040.5|SNV-27835-G-A|6
AEILGADTHTARIQDAGLVLADTLR
>ENST00000298832.14|SNV-138151-A-G|6
MQARIAFSAYLQRVQIR
>ENST00000555273.1|SNV-91807-A-G|7
LMYYDRQSR
>ENST00000508892.5|SNV-16912-G-T|28
AAAAENER
>ENST00000473175.1|SNV-28664-C-A|5
MRMSPYIKNNQIAMLQII
>ENST00000484567.6|SNV-68780-G-C|1
TTCWPWPPTALHGGSWPACSRAPR
>ENST00000321945.12|SNV-60776-A-G|1
ADTGGSNQDKASKMSSPETDEEIEK
>ENST00000298832.14|SNV-138151-A-G|4
IAFSAYLQRVQIR
>ENST00000249842.8|SNV-1567-G-A|1
NAFRSLRALR
