# Supplementary material for: Identification of non-canonical peptides with moPepGen
Source: Nat Biotechnol. 2025 Jun 16;44(4):568–73. doi: 10.1038/s41587-025-02701-0 (PMC12680078; doi:10.1038/s41587-025-02701-0)
Supplement: Supplementary file 4 — Supplementary Data: Cancer cell line variant peptide database. Custom peptide database FASTA file for each of the 376 cell lines from the Cancer Cell Line Encyclopedia with proteomics characterization or used in the reference channel. Variant peptide FASTA files were produced by moPepGen as the result of cell-line-specific publicly available mutations and fusions. [file 41587_2025_2701_MOESM4_ESM.zip › ACH-000052.fasta]

>ENST00000534595.1|SNV-505-C-T|5
EREVSTASAGTDMPAAK
>ENST00000300482.9|SNV-88935-C-T|4
LPLSEHWALPGGSREPGEMLPWKLK
>ENST00000466757.8|INDEL-220474-G-GAATTT|7
TEAGFRADR
>ENST00000570061.1|SNV-16462-G-C|3
RCWRLCPSPPWAPTTTA
>FUSION-ENST00000398849.6:34479-ENST00000376741.5:18576|9
MPLHSSLGNK
>ENST00000413465.6|INDEL-11536-A-ACA|1
LGFLHSGTQPSL
>ENST00000296452.5|MNV-70680-CAGAG-C|14
TLQVDSRTHQGGPPQCHR
>ENST00000296953.6|SNV-54231-A-T|2
TDVEDLTPNPIKLLQIGNELR
>ENST00000480110.5|SNV-11634-C-A|9
SRSIMPQMDLIYTPFR
>ENST00000296953.6|SNV-54231-A-T|4
RTDVEDLTPNPIKLLQIGNELR
>ENST00000652409.1|SNV-38101-A-G|3
KGSIVVVDHLSYNTLVAIFREVK
>ENST00000258538.7|SNV-30318-A-G|4
LNTIRSDK
>ENST00000672178.1|SNV-5611-G-C|3
LKNAKAGEK
>ENST00000541342.2|SNV-147063-T-C|4
SAISLWRHQCIPYQKTLSGR
>ENST00000620770.1|SNV-674-A-G|5
QALPQVGK
>FUSION-ENST00000398849.6:34479-ENST00000376741.5:18576|54
QTWAKGQLEDSR
>ENST00000382100.8|SNV-25774-C-T|1
RPLVTVDIQWPNGITLDLIKSR
>ENST00000388913.4|MNV-11329-TGCCGCTGGA-T|MNV-11340-GGG-G|1
FLSAQSHSTSPQGLDSPLVR
>ENST00000382100.8|SNV-25774-C-T|2
RPLVTVDIQWPNGITLDLIK
>ENST00000276704.6|SNV-9883-A-G|4
QHSFTSSDKTIKSFFPR
>ENST00000251645.3|SNV-2253-C-A|4
EVEQWFTTQTEELK
>ENST00000224140.6|SNV-27614-A-T|2
SDYNCTGGTEVLANSYRK
>ENST00000415654.5|SNV-54974-G-A|1
CLLHPLPPSADDNLKTPSER
>ENST00000254942.8|SNV-47166-A-G|3
AAPDEDSTTNITK
>FUSION-ENST00000398849.6:34479-ENST00000376741.5:18576|4
PLHSSLGNKSKNSVSK
>ENST00000263036.9|MNV-32661-AGAG-A|2
AAKKIHEEK
>ENST00000224140.6|SNV-27614-A-T|3
SDYNCTGGTEVLANSYR
>ENST00000296452.5|MNV-70680-CAGAG-C|2
RPPASQTSTPAPSVTTR
>ENST00000252744.6|SNV-211764-A-C|6
CATVLSDILRRCTLTTPGLVGLHGR
>ENST00000567130.1|SNV-47166-A-G|9
ETWVEEDELFQVRGK
>ENST00000263036.9|MNV-32661-AGAG-A|1
KIHEEKEQLALQLAVLLK
>ENST00000290902.10|SNV-37570-C-A|3
NQYVSNGLRDFAERGEAWELMK
>ENST00000290705.12|SNV-1254-G-A|2
CAQGCICKEASEKCSCCA
>ENST00000300482.9|SNV-88935-C-T|5
LPLSEHWALPGGSREPGEMLPWK
>ENST00000354599.10|SNV-18831-C-A|4
DYNGLNKCSSTTHSKIFQYNK
>ENST00000290705.12|SNV-1254-G-A|4
SCCSCCPMSCAKCAQGCICKEASEK
>ENST00000284476.7|INDEL-133226-G-GA|4
AIVICLQKHWIVTQNVLRPR
>ENST00000493385.5|SNV-33729-A-G|5
MDFSWKFVLIR
>ENST00000303921.3|SNV-18664-G-A|1
EDLGFSGQAPAERCIIK
>ENST00000526540.5|SNV-18831-C-A|3
LQKDYNGLNKC
>ENST00000567130.1|SNV-47166-A-G|3
NCFKFGVSR
>ENST00000553106.6|SNV-45584-A-C|1
EDVGALAKVLR
>ENST00000388913.4|MNV-11329-TGCCGCTGGA-T|MNV-11340-GGG-G|2
LPSRFLSAQSHSTSPQGLDSPLVR
>ENST00000412359.7|SNV-45286-C-G|3
AARFVSSPFHEIMSLKDLPSDPER
>ENST00000370657.9|SNV-39529-C-T|1
HSAALSCLMAPSVSC
>ENST00000482881.1|SNV-219328-C-T|8
KHFSTESVPDEEGR
>ENST00000583383.5|SNV-1784-C-A|9
GPGGQRRPAEAGPPQQPDQSQGR
>ENST00000490820.2|SNV-18044-G-A|1
HNLTKLLAASGSNSPTR
>ENST00000225916.10|SNV-1955-C-T|1
WLCYCHVLQSCDSLPRYETTHVFGR
>ENST00000490982.1|SNV-88935-C-T|1
GDATLEAEADPPAGALAVF
>ENST00000321063.8|SNV-502013-G-T|6
TSASKYENMIRYTGIPDSLR
>ENST00000622827.4|INDEL-220474-G-GAATTT|1
DENLPRA
>ENST00000493385.5|SNV-33729-A-G|2
DFSWKFVLIRWNQL
>ENST00000354599.10|SNV-18831-C-A|9
DWESLDECKLQKDYNGLNK
>ENST00000567130.1|SNV-47166-A-G|5
MNCFKFGVSR
>ENST00000534415.1|MNV-95334-GG-G|2
CALEEEKENINLLQK
>ENST00000284476.7|INDEL-133226-G-GA|7
DGRAIVICLQK
>ENST00000570802.5|SNV-19794-C-T|1
HGGPHFIHVLSDVLPVREPR
>FUSION-ENST00000466801.5:5083-ENST00000511316.1:2315|3
NKWLSFNDACGMCVCAQAIILLRM
>ENST00000393106.6|MNV-24316-CT-C|10
SWPTRATSGWR
>ENST00000480110.5|SNV-11634-C-A|3
DLIYTPFR
>ENST00000224140.6|SNV-27614-A-T|1
SDYNCTGGTEVLANSYRKQLIK
>ENST00000583383.5|SNV-1784-C-A|2
GWTSATTRSVTR
>ENST00000354599.10|SNV-18831-C-A|1
CSSTTHSKIFQYNKYVK
>FUSION-ENST00000398849.6:34479-ENST00000376741.5:18576|39
RGEEKVIY
>ENST00000469025.1|MNV-32661-AGAG-A|6
EVYCSDFHAERAAK
>FUSION-ENST00000483415.5:19126-ENST00000527786.7:118831|1
TLLMTQSEEELGAIT
>ENST00000673233.1|SNV-505-C-T|5
NMSEREVSTASAGTDMPAAK
>ENST00000372159.7|SNV-51979-C-A|2
SHAVGTQEIR
>ENST00000321063.8|SNV-502013-G-T|4
YENMIRYTGIPDSLRSR
>ENST00000651372.2|INDEL-169827-C-CA|4
DVKIPDTLQDQLNEQQKK
>ENST00000308208.10|SNV-6721-C-T|5
AKEQQAEAELWK
>ENST00000392750.7|SNV-50632-A-G|2
DVLLSGSIELPLSVNFK
>ENST00000620770.1|SNV-674-A-G|4
MQALPQVGKR
>ENST00000554819.5|MNV-51668-AAG-A|4
MGLEGEDEGAISMLSDNTATNISC
>ENST00000478491.5|SNV-17600-C-T|2
LARLDPHPELLPELGSLPPVNI
>ENST00000409195.6|SNV-361009-C-G|4
YLEQLHLRQSKPISPNFKVK
>ENST00000570802.5|SNV-19794-C-T|3
LPRHGGPHFIHVLSDVLPVREPR
>ENST00000284476.7|INDEL-133226-G-GA|6
DGRAIVICLQKHWIVTQNVLRPR
>ENST00000490848.5|SNV-16816-A-C|1
DLAGPTALLKTQVTKNK
>FUSION-ENST00000466801.5:5083-ENST00000511316.1:2315|2
WLSFNDACGMCVCAQAIILLR
>ENST00000650948.1|SNV-201699-C-G|7
HTMLPAKPRR
>ENST00000545260.5|SNV-484077-G-A|2
DIPFHRPRPRIIR
>ENST00000454682.6|SNV-15374-A-G|3
TAKGKDASHSPEGPLAPPESK
>ENST00000570802.5|SNV-19794-C-T|4
LPRHGGPHFIHVLSDVLPVR
>ENST00000296452.5|MNV-70680-CAGAG-C|10
TEAAPPHHPTPSLRSPPFPAAR
>ENST00000299563.5|SNV-86847-G-T|2
RLPFSSLSSLASLHKPDR
>ENST00000480110.5|SNV-11634-C-A|5
PQMDLIYTPFRTPLSLSLYILFSEF
>ENST00000393106.6|MNV-24316-CT-C|13
QIGLLSFFCAALHALYSSACR
>ENST00000300482.9|SNV-88935-C-T|3
EPGEMLPWK
>ENST00000342992.10|SNV-209328-G-A|2
VHKLAAEFISKPQNLEILEGEK
>ENST00000650948.1|SNV-201699-C-G|3
LPAKPRR
>ENST00000370657.9|SNV-39529-C-T|3
KWLAGLLKHSAALSCLMAPSVSC
>ENST00000321063.8|SNV-502013-G-T|5
YENMIRYTGIPDSLR
>ENST00000554819.5|MNV-51668-AAG-A|2
MLSDNTATNISC
>ENST00000403066.5|SNV-10336-G-A|5
CLTKINYGREIPK
>ENST00000372159.7|SNV-51979-C-A|4
WGAQKSHAVGTQEIR
>ENST00000303921.3|SNV-18664-G-A|2
EDLGFSGQAPAER
>FUSION-ENST00000466801.5:5083-ENST00000511316.1:2315|1
WLSFNDACGMCVCAQAIILLRM
>ENST00000421673.7|SNV-11394-G-A|2
IFLGGLSVVLADRNYTVTR
>ENST00000288207.7|SNV-11610-G-T|2
KLQLVGITSLLLASK
>ENST00000574665.5|SNV-19794-C-T|3
AGHPHRLPRHGGPHFIH
>ENST00000505625.5|SNV-31808-G-A|4
KTKQHWK
>ENST00000583383.5|SNV-1784-C-A|8
RPAEAGPPQQPDQSQGR
>ENST00000466757.8|INDEL-220474-G-GAATTT|6
TEAGFRADRR
>ENST00000437398.5|INDEL-140788-A-ACTTC|3
WCQKKTEGYQNIDITNFLQQQLE
>ENST00000393141.6|SNV-15994-T-C|6
YYDTKIEDKALTLVDSLR
>ENST00000251645.3|SNV-2253-C-A|1
KQVVSSSEQLQSYQAEIIELRR
>ENST00000284476.7|INDEL-133226-G-GA|11
NWQDQCTQSSEEHRRASSK
>ENST00000353788.8|SNV-18972-C-T|1
CWFKDNYNADFLEDR
>ENST00000412359.7|SNV-45286-C-G|4
AARFVSSPFHEIMSLK
>ENST00000393106.6|MNV-24316-CT-C|4
SGGWRSTSPWECWPSAR
>ENST00000490848.5|SNV-16816-A-C|6
RTWQGPLRC
>ENST00000416569.3|SNV-1183-C-T|3
GGPGVRVSPTPGVQRLCR
>ENST00000528180.5|SNV-505-C-T|5
MSEREVSTASAGTDMPAAKK
>ENST00000296452.5|MNV-70680-CAGAG-C|4
LRTSRRPPASQTSTPAPSVTTR
>ENST00000541342.2|SNV-147063-T-C|1
HQCIPYQKTLSGRK
>FUSION-ENST00000398849.6:34479-ENST00000376741.5:18576|16
MVAAPVIPATQKAEAGELLELGR
>ENST00000624579.3|SNV-8622-C-T|3
NSIKSFSDYAQCGR
>ENST00000354599.10|SNV-18831-C-A|2
CSSTTHSKIFQYNK
>ENST00000265709.13|SNV-408-G-T|1
NADAATSFLRAARSGNLDK
>FUSION-ENST00000310193.4:272-ENST00000523191.5:681945|2
RTRDEETEA
>ENST00000672178.1|SNV-5611-G-C|2
NAKAGEK
>ENST00000377504.8|SNV-244019-G-A|1
TTASSGVFLENLGIADFIQIELR
>FUSION-ENST00000329251.5:1503-ENST00000524762.5:2112|3
FPAGKVR
>ENST00000335185.9|MNV-95334-GG-G|1
ENINLLQK
>ENST00000426665.6|SNV-26185-A-G|3
KNDLVKHQR
>ENST00000296452.5|MNV-70680-CAGAG-C|12
THQGGPPQCHRTEAAPPHHPTPSLR
>ENST00000252744.6|SNV-211764-A-C|2
CTLTTPGLVGLHGRR
>ENST00000496384.7|SNV-171593-T-A|2
IGDFGLATEK
>ENST00000409195.6|SNV-361009-C-G|3
QSKPISPNFK
>ENST00000372159.7|SNV-51979-C-A|3
WGAQKSHAVGTQEIRER
>FUSION-ENST00000398849.6:34479-ENST00000376741.5:18576|12
AEAGELLELGR
>FUSION-ENST00000398849.6:34479-ENST00000376741.5:18576|38
GEEKVIY
>ENST00000224721.12|INDEL-220474-G-GAATTT|1
DENLIWA
>ENST00000393141.6|SNV-15994-T-C|1
ALTLVDSLRKNR
>ENST00000416569.3|SNV-1183-C-T|4
GGPGVRVSPTPGVQR
>ENST00000271588.9|INDEL-321259-C-CA|1
YVCVAVNVAGMTDKKI
>ENST00000541342.2|SNV-147063-T-C|5
SAISLWRHQCIPYQK
>FUSION-ENST00000398849.6:34479-ENST00000376741.5:18576|5
MPLHSSLGNKSKNSVSK
>FUSION-ENST00000398849.6:34479-ENST00000376741.5:18576|28
MSVIPALWEAKAGGSPEDR
>ENST00000295408.9|SNV-149-C-T|5
MGPAPLLLLLGLFLPALWR
>ENST00000545260.5|SNV-484077-G-A|4
SSSLESLQTAVAEVTLNR
>ENST00000541342.2|SNV-147063-T-C|2
HQCIPYQKTLSGR
>ENST00000493385.5|SNV-33729-A-G|3
MDFSWKFVLIRWNQL
>ENST00000454682.6|SNV-15374-A-G|2
GKDASHSPEGPLAPPESK
>ENST00000262304.9|SNV-27532-T-G|1
LVPIIEGGSYRGWSDTR
>ENST00000541110.5|SNV-215776-G-T|1
SPEPPPVPVLAPT
>ENST00000287706.8|SNV-8622-C-T|3
AEVPLIMNSIKSFSDYAQCGR
>ENST00000461494.5|SNV-50632-A-G|1
DVLLSGSIELPLSVNF
>ENST00000295408.9|SNV-149-C-T|3
MGPAPLLLLLGLFLPALWRR
>ENST00000225916.10|SNV-1955-C-T|2
WLCYCHVLQSCDSLPR
>FUSION-ENST00000398849.6:34479-ENST00000376741.5:18576|49
GQLEDSRLCGGWRGQSNDSR
>ENST00000342528.2|SNV-63951-C-T|2
EPRQGLTWQQSRWTRPP
>ENST00000416569.3|SNV-1183-C-T|1
VSPTPGVQRLCR
>ENST00000264995.8|SNV-196-G-A|1
LLTQVGTQVLGR
>ENST00000415654.5|SNV-54974-G-A|2
CLLHPLPPSADDNLK
>ENST00000284476.7|INDEL-133226-G-GA|13
NWQDQCTQSSEEHR
>ENST00000454682.6|SNV-15374-A-G|1
DASHSPEGPLAPPESK
>ENST00000393299.6|SNV-69111-T-C|2
RIVSIIHFVPLCC
>ENST00000392750.7|SNV-50632-A-G|5
TVAWKLYMLR
>ENST00000342528.2|SNV-63951-C-T|1
QGLTWQQSRWTRPP
>ENST00000296452.5|MNV-70680-CAGAG-C|6
CVPYARLR
>ENST00000393106.6|MNV-24316-CT-C|2
STSPWECWPSAR
>ENST00000416796.5|SNV-56260-C-G|2
SFPGICECIVNSVR
>ENST00000524033.5|SNV-147063-T-C|1
EICYFFVETSMYSLPKDTFR
>ENST00000393324.7|SNV-225432-G-T|1
LVKPTAIIGFAAIAGAFTEQILR
>ENST00000460618.1|SNV-553473-C-A|1
WFQTESDSR
>ENST00000535622.6|SNV-11146-C-G|2
EDLQKETISVDQTVTQVLR
>ENST00000276704.6|SNV-9883-A-G|1
SFFPRSGK
>FUSION-ENST00000466801.5:5083-ENST00000511316.1:2315|4
NKWLSFNDACGMCVCAQAIILLR
>FUSION-ENST00000398849.6:34479-ENST00000376741.5:18576|44
GQSNDSRTSCPHSLRWLSLR
>ENST00000651372.2|INDEL-169827-C-CA|2
IPDTLQDQLNEQQKKATALCF
>ENST00000545260.5|SNV-484077-G-A|3
DIPFHRPRPR
>ENST00000353788.8|SNV-18972-C-T|2
LALPPKCWFKDNYNADFLEDR
>ENST00000321063.8|SNV-502013-G-T|1
YTGIPDSLRSRTPMITPDLESGVK
>ENST00000265709.13|SNV-408-G-T|5
KNADAATSFLR
>ENST00000303921.3|SNV-18664-G-A|3
QLSKEDLGFSGQAPAERCIIK
>ENST00000251645.3|SNV-2253-C-A|2
KQVVSSSEQLQSYQAEIIELR
>ENST00000409195.6|SNV-361009-C-G|2
QSKPISPNFKVK
>ENST00000541110.5|SNV-215776-G-T|2
EEESEVPKSPEPPPVPVLAPT
>ENST00000496384.7|SNV-171593-T-A|4
SNNIFLHEDLTVKIGDFGLATEK
>FUSION-ENST00000398849.6:34479-ENST00000376741.5:18576|36
MAESEERR
>ENST00000403066.5|SNV-10336-G-A|1
EIPKSMYVRDQVK
>ENST00000534595.1|SNV-505-C-T|4
EREVSTASAGTDMPAAKK
>ENST00000528180.5|SNV-505-C-T|2
EVSTASAGTDMPAAKK
>ENST00000308208.10|SNV-6721-C-T|2
EQQAEAELWKLR
>ENST00000620770.1|SNV-674-A-G|6
MQALPQVGK
>FUSION-ENST00000475789.1:7623-ENST00000405243.1:39117|1
ISLYSDSIKKNI
>ENST00000466757.8|INDEL-220474-G-GAATTT|1
VCTCRIWA
>FUSION-ENST00000398849.6:34479-ENST00000376741.5:18576|13
VAAPVIPATQKAEAGELLELGRGR
>ENST00000583383.5|SNV-1784-C-A|1
GWTSATTRSVTRAR
>ENST00000367545.7|SNV-553473-C-A|3
QLESQLHRLRQLLEQTESDSR
>ENST00000583383.5|SNV-1784-C-A|3
GWTSATTR
>ENST00000469025.1|MNV-32661-AGAG-A|2
MLKEQRR
>ENST00000617931.4|SNV-36013-G-C|4
YEECKHLLK
>ENST00000566051.1|SNV-47166-A-G|5
NSSNGVEEKETWVEEDELFQVR
>ENST00000566051.1|SNV-47166-A-G|2
ETWVEEDELFQVREVDCRR
>ENST00000005180.8|SNV-20119-A-G|4
SYEFTSNSCSQRAVIFTTRR
>ENST00000288368.5|SNV-157488-A-T|5
YLLKEEVLETQDIYQK
>ENST00000290902.10|SNV-37570-C-A|1
GEAWELMK
>ENST00000415654.5|SNV-54974-G-A|3
AKCLLHPLPPSADDNLKTPSER
>ENST00000295619.4|SNV-3679-G-A|3
DSQCGGGMCCAVSIWVKNIR
>ENST00000393106.6|MNV-24316-CT-C|1
STSPWECWPSARCPCWP
>ENST00000263036.9|MNV-32661-AGAG-A|3
AQMEVYCSDFHAERAAKK
>ENST00000466757.8|INDEL-220474-G-GAATTT|5
ADRREWGK
>ENST00000393141.6|SNV-15994-T-C|2
ALTLVDSLRK
>FUSION-ENST00000483415.5:19126-ENST00000527786.7:118831|2
AAATGSRTLLMTQSEEELGAIT
>ENST00000426665.6|SNV-26185-A-G|2
NDLVKHQR
>ENST00000482881.1|SNV-219328-C-T|9
MKHFSTESVPDEEGR
>FUSION-ENST00000398849.6:34479-ENST00000376741.5:18576|53
MQTWAKGQLEDSRLCGGWR
>ENST00000005180.8|SNV-20119-A-G|3
AVIFTTR
>ENST00000541110.5|SNV-215776-G-T|3
STKEEESEVPKSPEPPPVPVLAPT
>ENST00000393299.6|SNV-69111-T-C|3
MRIVSIIHFVPLCC
>ENST00000554819.5|MNV-51668-AAG-A|3
GLEGEDEGAISMLSDNTATNISC
>ENST00000252744.6|SNV-211764-A-C|5
RCTLTTPGLVGLHGR
>ENST00000276704.6|SNV-9883-A-G|3
TIKSFFPR
>ENST00000650948.1|SNV-201699-C-G|11
LPSRARPGLHWHHRHTMLPAKPR
>ENST00000393141.6|SNV-15994-T-C|4
IEDKALTLVDSLRK
>ENST00000287878.9|SNV-201699-C-G|1
FCPSSFQSPTRPPLASPTHYAPCK
>ENST00000393106.6|MNV-24316-CT-C|7
ATSGWRRR
>ENST00000393106.6|MNV-24316-CT-C|11
CAAPTATTWSTWQSSRSWPTR
>ENST00000417403.5|INDEL-48004-C-CA|2
TIQHSRFFLWFQFFYNGSQ
>ENST00000317775.11|SNV-121116-G-A|1
EDHIFGVQQIQPNVISVRLFKR
>ENST00000393106.6|MNV-24316-CT-C|12
CAAPTATTWSTWQSSR
>ENST00000284476.7|INDEL-133226-G-GA|5
AIVICLQK
>ENST00000288490.9|SNV-563-G-T|1
GAGSAAAAGAAALDEPAAAGHKEK
>FUSION-ENST00000398849.6:34479-ENST00000376741.5:18576|18
MVAAPVIPATQK
>ENST00000570061.1|SNV-16462-G-C|1
LCPSPPWAPTTTA
>ENST00000490820.2|SNV-18044-G-A|4
MRHNLTK
>ENST00000507466.1|SNV-37570-C-A|4
TSTSVTGCATLRSAARPGS
>ENST00000528180.5|SNV-505-C-T|6
SEREVSTASAGTDMPAAK
>FUSION-ENST00000398849.6:34479-ENST00000376741.5:18576|34
MAESEERRGESNLLK
>FUSION-ENST00000398849.6:34479-ENST00000376741.5:18576|25
SVIPALWEAKAGGSPEDRNSR
>FUSION-ENST00000398849.6:34479-ENST00000376741.5:18576|23
AGGSPEDRNSR
>ENST00000354599.10|SNV-18831-C-A|3
CSSTTHSK
>ENST00000357063.7|SNV-224924-T-A|5
NKSRSTTELEDYSTNK
>ENST00000567130.1|SNV-47166-A-G|11
WNSSNGVEEKETWVEEDELFQVRGK
>ENST00000652409.1|SNV-38101-A-G|1
GSIVVVDHLSYNTLVAIFREVK
>ENST00000496384.7|SNV-171593-T-A|3
SNNIFLHEDLTVKIGDFGLATEKSR
>ENST00000317775.11|SNV-121116-G-A|3
EDHIFGVQQIQPNVISVRLFK
>ENST00000296452.5|MNV-70680-CAGAG-C|13
THQGGPPQCHR
>ENST00000265709.13|SNV-408-G-T|4
KNADAATSFLRAAR
>ENST00000533608.7|SNV-29140-C-T|2
QYFLLLSQVGLHPEYR
>ENST00000300482.9|SNV-88935-C-T|1
EPGEMLPWKLKR
>ENST00000296452.5|MNV-70680-CAGAG-C|8
SPPFPAARCVPYAR
>ENST00000417403.5|INDEL-48004-C-CA|1
FFLWFQFFYNGSQ
>ENST00000512400.1|SNV-7345-C-A|2
ETPRAQGPAATDAPSRPGR
>ENST00000466757.8|INDEL-220474-G-GAATTT|3
EWGKVCTCR
>ENST00000482587.5|SNV-12926-T-C|3
RTHDSRVAGFNPALQLILTR
>ENST00000409195.6|SNV-361009-C-G|7
KYLEQLHLRQSKPISPNFK
>ENST00000258538.7|SNV-30318-A-G|2
SDKFLNLLLSMVPVIYQK
>ENST00000303921.3|SNV-18664-G-A|4
QLSKEDLGFSGQAPAER
>ENST00000437398.5|INDEL-140788-A-ACTTC|1
TEGYQNIDITNFLQQQLE
>ENST00000490820.2|SNV-18044-G-A|2
RHNLTKLLAASGSNSPTR
>FUSION-ENST00000398849.6:34479-ENST00000376741.5:18576|42
TSCPHSLRWLSLR
>ENST00000567130.1|SNV-47166-A-G|6
RMNCFKFGVSR
>ENST00000353788.8|SNV-18972-C-T|4
EMFPGFRLALPPKCWFK
>ENST00000567130.1|SNV-47166-A-G|2
NCFKFGVSRR
>FUSION-ENST00000329251.5:1503-ENST00000524762.5:2112|1
VRLPDGTS
>ENST00000528180.5|SNV-505-C-T|1
EVSTASAGTDMPAAKKQK
>ENST00000342992.10|SNV-208885-A-C|2
ILVINQCLLDDEAEYSCEVR
>ENST00000620770.1|SNV-674-A-G|1
QALPQVGKRR
>ENST00000493385.5|SNV-33729-A-G|4
DFSWKFVLIR
>ENST00000308208.10|SNV-6721-C-T|1
EQQAEAELWKLRQQFR
>FUSION-ENST00000398849.6:34479-ENST00000376741.5:18576|31
GESNLLK
>ENST00000617931.4|SNV-36013-G-C|1
HLLKSMLRNELQFK
>ENST00000512400.1|SNV-7345-C-A|3
GPGSPHPACHRETPR
>ENST00000342528.2|SNV-63951-C-T|3
MEPRQGLTWQQSRWTRPP
>ENST00000331493.7|INDEL-24651-T-TG|1
ISISDLEMRQALKTV
>ENST00000624579.3|SNV-8622-C-T|2
SFSDYAQCGR
>ENST00000296452.5|MNV-70680-CAGAG-C|7
SPPFPAARCVPYARLR
>ENST00000647711.1|MNV-3203-TG-T|3
LKPKYLEELPKS
>ENST00000254942.8|SNV-47166-A-G|2
AAPDEDSTTNITKK
>ENST00000308208.10|SNV-6721-C-T|4
AKEQQAEAELWKLR
>ENST00000252744.6|SNV-211764-A-C|3
CTLTTPGLVGLHGR
>ENST00000480110.5|SNV-11634-C-A|8
SIMPQMDLIYTPFR
>ENST00000288207.7|SNV-11610-G-T|3
KKLQLVGITSLLLASK
>ENST00000567130.1|SNV-47166-A-G|1
FGVSRRFSLASS
>FUSION-ENST00000398849.6:34479-ENST00000376741.5:18576|47
LCGGWRGQSNDSRTSCPHSLR
>ENST00000478491.5|SNV-17600-C-T|1
LDPHPELLPELGSLPPVNI
>ENST00000383768.7|SNV-64596-A-G|1
LHQCGFKIVYSQLPLGSLVLVK
>FUSION-ENST00000475789.1:7623-ENST00000405243.1:39117|8
MERISLYSDSIK
>ENST00000541342.2|SNV-147063-T-C|6
ERSAISLWRHQCIPYQK
>ENST00000296452.5|MNV-70680-CAGAG-C|9
SPPFPAAR
>ENST00000258538.7|SNV-30318-A-G|3
LNTIRSDKFLNLLLSMVPVIYQK
>FUSION-ENST00000398849.6:34479-ENST00000376741.5:18576|3
SKNSVSK
>ENST00000357063.7|SNV-224924-T-A|3
SRSTTELEDYSTNKNGNNK
>ENST00000469025.1|MNV-32661-AGAG-A|5
MEVYCSDFHAERAAKK
>ENST00000388913.4|MNV-11340-GGG-G|1
FLSAQSHSTSPQGLDSPLPLEVR
>ENST00000567130.1|SNV-47166-A-G|8
ETWVEEDELFQVRGKQK
>ENST00000426665.6|SNV-26185-A-G|4
AFIRKNDLVK
>ENST00000413465.6|INDEL-11536-A-ACA|2
TYQGSYGFRLGFLHSGTQPSL
>ENST00000498430.5|SNV-88935-C-T|1
LPWKLKR
>ENST00000005180.8|SNV-20119-A-G|2
AVIFTTRR
>FUSION-ENST00000398849.6:34479-ENST00000376741.5:18576|55
MQTWAKGQLEDSR
>ENST00000366955.8|SNV-39957-G-T|1
QELDCLRKQYLS
>ENST00000392750.7|SNV-50632-A-G|6
LIHQTNLILQTFKTVAWKLYMLR
>ENST00000417403.5|INDEL-48004-C-CA|5
KTLGRTIQHSR
>ENST00000481434.5|SNV-201699-C-G|2
ARPGLHWHHRHTMLPAKP
>ENST00000361924.6|MNV-80456-AAAC-A|2
SLQEKNQSK
>FUSION-ENST00000398849.6:34479-ENST00000376741.5:18576|26
MSVIPALWEAKAGGSPEDRNSR
>FUSION-ENST00000398849.6:34479-ENST00000376741.5:18576|8
PLHSSLGNK
>ENST00000650948.1|SNV-201699-C-G|9
ARPGLHWHHRHTMLPAKPRR
>ENST00000393106.6|MNV-24316-CT-C|9
SWPTRATSGWRR
>FUSION-ENST00000398849.6:34479-ENST00000376741.5:18576|7
MPLHSSLGNKSK
>FUSION-ENST00000475789.1:7623-ENST00000405243.1:39117|3
ISLYSDSIK
>ENST00000481434.5|SNV-201699-C-G|1
HTMLPAKP
>ENST00000620243.4|SNV-752-C-T|1
ELLLEQCPLITADLEVPSPTR
>ENST00000426665.6|SNV-26185-A-G|1
NDLVKHQRIHVGEETYK
>ENST00000284476.7|INDEL-133226-G-GA|10
RASSKDGR
>ENST00000643732.1|INDEL-220474-G-GAATTT|3
DENLRTEAGFR
>ENST00000357063.7|SNV-224924-T-A|2
STTELEDYSTNK
>ENST00000393141.6|SNV-15994-T-C|5
IEDKALTLVDSLR
>FUSION-ENST00000398849.6:34479-ENST00000376741.5:18576|6
PLHSSLGNKSK
>ENST00000342992.10|SNV-209328-G-A|1
LAAEFISKPQNLEILEGEK
>ENST00000507466.1|SNV-37570-C-A|2
SAARPGS
>ENST00000652409.1|SNV-38101-A-G|2
GSIVVVDHLSYNTLVAIFR
>ENST00000258538.7|SNV-30318-A-G|1
SDKFLNLLLSMVPVIYQKNQEDR
>ENST00000566051.1|SNV-47166-A-G|1
EVDCRRK
>ENST00000288368.5|SNV-157488-A-T|3
EEVLETQDIYQK
>ENST00000361832.2|SNV-478-C-G|1
PRWRQLR
>ENST00000490848.5|SNV-16816-A-C|4
TWQGPLRC
>ENST00000252744.6|SNV-211764-A-C|4
RCTLTTPGLVGLHGRR
>FUSION-ENST00000310193.4:272-ENST00000523191.5:681945|1
TRDEETEA
>ENST00000512400.1|SNV-7345-C-A|1
ETPRAQGPAATDAPSRPGRLAGR
>ENST00000567130.1|SNV-47166-A-G|7
GKQKILLGLFLMLAEVQ
>ENST00000482881.1|SNV-219328-C-T|7
MKHFSTESVPDEEGRQSPAMR
>ENST00000393106.6|MNV-24316-CT-C|5
RSGGWRSTSPWECWPSAR
>ENST00000295619.4|SNV-3679-G-A|2
NIRICTPMGK
>ENST00000505625.5|SNV-31808-G-A|3
TKQHWKMELK
>ENST00000284476.7|INDEL-133226-G-GA|8
ASSKDGRAIVICLQK
>ENST00000524033.5|SNV-147063-T-C|4
TKWTAESREICYFFVETSMYSLPK
>ENST00000545260.5|SNV-484077-G-A|5
KSSSLESLQTAVAEVTLNR
>ENST00000288368.5|SNV-157488-A-T|1
EEVLETQDIYQKLLGKLQTALK
>ENST00000570061.1|SNV-16462-G-C|4
STRRCWR
>ENST00000421673.7|SNV-11394-G-A|3
AIKIFLGGLSVVLADRNYTVTR
>FUSION-ENST00000398849.6:34479-ENST00000376741.5:18576|52
QTWAKGQLEDSRLCGGWR
>ENST00000490848.5|SNV-16816-A-C|7
RTWQGPLR
>ENST00000393106.6|MNV-24316-CT-C|14
KQIGLLSFFCAALHALYSSACR
>ENST00000409195.6|SNV-361009-C-G|5
YLEQLHLRQSKPISPNFK
>ENST00000296452.5|MNV-70680-CAGAG-C|3
TSRRPPASQTSTPAPSVTTR
>ENST00000416569.3|SNV-1183-C-T|2
VSPTPGVQR
>ENST00000533608.7|SNV-29140-C-T|3
GPGPRQYFLLLSQVGLHPEYR
>ENST00000481434.5|SNV-201699-C-G|3
LPSRARPGLHWHHRHTMLPAKP
>ENST00000295619.4|SNV-3679-G-A|1
NIRICTPMGKLGDSCHPLTR
>ENST00000541342.2|SNV-147063-T-C|3
HQCIPYQK
>FUSION-ENST00000398849.6:34479-ENST00000376741.5:18576|15
VAAPVIPATQKAEAGELLELGR
>ENST00000437398.5|INDEL-140788-A-ACTTC|2
KTEGYQNIDITNFLQQQLE
>ENST00000361297.7|SNV-219328-C-T|1
LHQLPFQPTADELHFLMK
>ENST00000290705.12|SNV-1254-G-A|1
EASEKCSCCA
>ENST00000409195.6|SNV-361009-C-G|8
KYLEQLHLR
>ENST00000673233.1|SNV-505-C-T|4
NMSEREVSTASAGTDMPAAKK
>ENST00000354599.10|SNV-18831-C-A|8
LQKDYNGLNK
>ENST00000296452.5|MNV-70680-CAGAG-C|5
CVPYARLRTSR
>ENST00000650716.1|INDEL-169827-C-CA|2
KRQPLSVSDR
>ENST00000466757.8|INDEL-220474-G-GAATTT|4
REWGKVCTCR
>ENST00000296953.6|SNV-54231-A-T|6
SRRTDVEDLTPNPIK
>ENST00000651188.1|SNV-201699-C-G|1
FCPSSFQSPTRPPLASPTHYAPCKA
>ENST00000415654.5|SNV-54974-G-A|4
AKCLLHPLPPSADDNLK
>FUSION-ENST00000398849.6:34479-ENST00000376741.5:18576|41
TSCPHSLRWLSLRR
>ENST00000308208.10|SNV-6721-C-T|3
EQQAEAELWK
>ENST00000553106.6|SNV-45584-A-C|2
EDVGALAK
>ENST00000361924.6|MNV-80456-AAAC-A|4
ILELESSLEKSLQEK
>ENST00000264382.8|SNV-35388-C-A|2
RWMQIGAFYPFSR
>ENST00000253251.12|SNV-125533-C-T|1
FYTDVEYTGATSEFYDKFTIR
>ENST00000496384.7|SNV-171593-T-A|1
IGDFGLATEKSR
>ENST00000617931.4|SNV-36013-G-C|3
YEECKHLLKSMLR
>ENST00000317775.11|SNV-121116-G-A|4
MEDHIFGVQQIQPNVISVRLFK
>ENST00000490820.2|SNV-18044-G-A|3
MRHNLTKLLAASGSNSPTR
>FUSION-ENST00000398849.6:34479-ENST00000376741.5:18576|24
AGGSPEDR
>ENST00000480110.5|SNV-11634-C-A|4
MDLIYTPFR
>FUSION-ENST00000398849.6:34479-ENST00000376741.5:18576|27
SVIPALWEAKAGGSPEDR
>ENST00000372159.7|SNV-51979-C-A|1
SHAVGTQEIRER
>ENST00000253251.12|SNV-125533-C-T|3
LLVPSLMKFYTDVEYTGATSEFYDK
>ENST00000288207.7|SNV-11610-G-T|1
LQLVGITSLLLASK
>ENST00000524141.5|SNV-147063-T-C|2
MYSLPKDTFR
>ENST00000643732.1|INDEL-220474-G-GAATTT|1
WWTRMRI
>ENST00000295408.9|SNV-149-C-T|2
GPAPLLLLLGLFLPALWRR
>ENST00000461494.5|SNV-50632-A-G|2
LYMLRDVLLSGSIELPLSVNF
>ENST00000412359.7|SNV-45286-C-G|2
FVSSPFHEIMSLK
>ENST00000574665.5|SNV-19794-C-T|2
LPRHGGPHFIH
>ENST00000251645.3|SNV-2253-C-A|5
REVEQWFTTQTEELKK
>FUSION-ENST00000398849.6:34479-ENST00000376741.5:18576|11
AEAGELLELGRGR
>ENST00000570061.1|SNV-16462-G-C|2
CWRLCPSPPWAPTTTA
>ENST00000264382.8|SNV-35388-C-A|1
WMQIGAFYPFSR
>FUSION-ENST00000398849.6:34479-ENST00000376741.5:18576|35
AESEERR
>ENST00000288368.5|SNV-157488-A-T|2
EEVLETQDIYQKLLGK
>ENST00000650948.1|SNV-201699-C-G|6
HTMLPAKPRRWR
>ENST00000524033.5|SNV-147063-T-C|2
EICYFFVETSMYSLPK
>FUSION-ENST00000398849.6:34479-ENST00000376741.5:18576|45
GQSNDSRTSCPHSLR
>ENST00000433449.5|SNV-57-A-C|1
VADGAEELEDLVHFSVSELPSR
>ENST00000321063.8|SNV-502013-G-T|3
YTGIPDSLR
>ENST00000265709.13|SNV-408-G-T|3
NADAATSFLR
>ENST00000342992.10|SNV-209328-G-A|3
VKVHKLAAEFISKPQNLEILEGEK
>ENST00000470131.5|SNV-50632-A-G|2
LYMLRDVLLSGSIELP
>ENST00000383768.7|SNV-64596-A-G|2
LHQCGFK
>FUSION-ENST00000329251.5:1503-ENST00000524762.5:2112|2
FPAGKVRLPDGTS
>ENST00000535622.6|SNV-11146-C-G|1
ETISVDQTVTQVLR
>ENST00000355619.10|SNV-5589-A-T|2
CFEFELNLPATSYLK
>FUSION-ENST00000398849.6:34479-ENST00000376741.5:18576|50
GQLEDSRLCGGWR
>ENST00000533608.7|SNV-29140-C-T|1
QYFLLLSQVGLHPEYREDLEALQVK
>ENST00000354599.10|SNV-18831-C-A|5
DYNGLNKCSSTTHSK
>ENST00000321063.8|SNV-502013-G-T|2
YTGIPDSLRSR
>ENST00000335185.9|MNV-95334-GG-G|2
MCALEEEKENINLLQK
>ENST00000617931.4|SNV-36013-G-C|5
YKYEECKHLLK
>ENST00000624579.3|SNV-8622-C-T|1
SFSDYAQCGRLEVHLVGGFSDDR
>ENST00000361924.6|MNV-80456-AAAC-A|3
ILELESSLEKSLQEKNQSK
>FUSION-ENST00000398849.6:34479-ENST00000376741.5:18576|43
TSCPHSLR
>ENST00000482881.1|SNV-219328-C-T|6
KHFSTESVPDEEGRQSPAMR
>ENST00000488228.1|SNV-125533-C-T|2
DVEYTGATSEFYDK
>ENST00000342992.10|SNV-208885-A-C|1
ILVINQCLLDDEAEYSCEVRTAR
>ENST00000284476.7|INDEL-133226-G-GA|9
ASSKDGR
>ENST00000383768.7|SNV-64596-A-G|3
YNNCSISEEDFPEESRLHQCGFK
>ENST00000254942.8|SNV-47166-A-G|6
GKWNSSNGVEEKETWVEEDELFQVR
>ENST00000568738.1|SNV-8622-C-T|2
PLIMNSIKSFSDYAQCGR
>ENST00000393141.6|SNV-15994-T-C|3
ALTLVDSLR
>ENST00000300482.9|SNV-88935-C-T|2
EPGEMLPWKLK
>ENST00000383768.7|SNV-64596-A-G|4
YNNCSISEEDFPEESR
>ENST00000288368.5|SNV-157488-A-T|4
YLLKEEVLETQDIYQKLLGK
>FUSION-ENST00000398849.6:34479-ENST00000376741.5:18576|2
SKNSVSKK
>FUSION-ENST00000398849.6:34479-ENST00000376741.5:18576|48
LCGGWRGQSNDSR
>ENST00000409195.6|SNV-361009-C-G|6
YLEQLHLR
>ENST00000353788.8|SNV-18972-C-T|3
LALPPKCWFK
>ENST00000317775.11|SNV-121116-G-A|5
EDHIFGVQQIQPNVISVR
>ENST00000650948.1|SNV-201699-C-G|5
MLPAKPR
>ENST00000341199.10|SNV-106936-C-T|2
QIEAFCSR
>ENST00000296452.5|MNV-70680-CAGAG-C|1
SATSVGSTPTLISPR
>FUSION-ENST00000398849.6:34479-ENST00000376741.5:18576|40
WLSLRRGEEK
>ENST00000524141.5|SNV-147063-T-C|1
YSLPKDTFR
>ENST00000490848.5|SNV-16816-A-C|3
DLAGPTALLK
>ENST00000647711.1|MNV-3203-TG-T|5
LCYDPDFEKLKPKYLEELPK
>ENST00000482587.5|SNV-12926-T-C|2
THDSRVAGFNPALQLILTR
>ENST00000469025.1|MNV-32661-AGAG-A|4
EVYCSDFHAERAAKK
>ENST00000480110.5|SNV-11634-C-A|2
MDLIYTPFRTPLSLSLYILFSEF
>FUSION-ENST00000398849.6:34479-ENST00000376741.5:18576|17
VAAPVIPATQK
>ENST00000490848.5|SNV-16816-A-C|8
TQSGLRRTWQGPLR
>ENST00000567887.5|MNV-277529-GTTC-G|1
LLSDTVASDPGVQEQLATTK
>ENST00000341676.9|SNV-14903-C-T|1
AYVGPHVLAVVTCTGFCTAK
>ENST00000620770.1|SNV-674-A-G|2
MQALPQVGKRR
>ENST00000393106.6|MNV-24316-CT-C|8
ATSGWRR
>ENST00000299563.5|SNV-86847-G-T|1
LPFSSLSSLASLHKPDR
>ENST00000490848.5|SNV-16816-A-C|5
TWQGPLR
>ENST00000265709.13|SNV-408-G-T|2
NADAATSFLRAAR
>ENST00000570802.5|SNV-19794-C-T|2
HGGPHFIHVLSDVLPVR
>ENST00000647711.1|MNV-3203-TG-T|4
LKPKYLEELPK
>ENST00000296452.5|MNV-70680-CAGAG-C|11
TEAAPPHHPTPSLR
>ENST00000308208.10|SNV-6721-C-T|6
DSDTPQEPSEKAKEQQAEAELWK
>ENST00000570061.1|SNV-16462-G-C|5
MSTRRCWR
>ENST00000290902.10|SNV-37570-C-A|2
DFAERGEAWELMK
>ENST00000647711.1|MNV-3203-TG-T|2
YLEELPK
>FUSION-ENST00000475789.1:7623-ENST00000405243.1:39117|63
EFHYIQTLSRR
>ENST00000267484.10|SNV-143177-G-C|1
GSISEDELITAIKQAK
>ENST00000528180.5|SNV-505-C-T|3
EVSTASAGTDMPAAK
>ENST00000482587.5|SNV-12926-T-C|1
THDSRVAGFNPALQLILTRTDK
>ENST00000361924.6|MNV-80456-AAAC-A|1
SLQEKNQSKDLAVHLEAEK
>FUSION-ENST00000398849.6:34479-ENST00000376741.5:18576|32
RGESNLLK
>FUSION-ENST00000398849.6:34479-ENST00000376741.5:18576|30
MSVIPALWEAK
>ENST00000524033.5|SNV-147063-T-C|3
WTAESREICYFFVETSMYSLPK
>ENST00000399703.6|SNV-10230-G-A|2
RTALILAVQHNLSSIITLLLQQNIR
>ENST00000296953.6|SNV-54231-A-T|5
RTDVEDLTPNPIK
>ENST00000480110.5|SNV-11634-C-A|7
MPQMDLIYTPFR
>ENST00000480110.5|SNV-11634-C-A|6
PQMDLIYTPFR
>FUSION-ENST00000398849.6:34479-ENST00000376741.5:18576|37
MAESEER
>ENST00000409195.6|SNV-361009-C-G|1
QSKPISPNFKVKTIK
>ENST00000317775.11|SNV-121116-G-A|2
MEDHIFGVQQIQPNVISVRLFKR
>ENST00000403066.5|SNV-10336-G-A|2
EIPKSMYVR
>ENST00000650948.1|SNV-201699-C-G|10
ARPGLHWHHRHTMLPAKPR
>ENST00000673233.1|SNV-505-C-T|6
RNMSEREVSTASAGTDMPAAK
>ENST00000624579.3|SNV-8622-C-T|4
MNSIKSFSDYAQCGR
>ENST00000433449.5|SNV-57-A-C|2
MVADGAEELEDLVHFSVSELPSR
>ENST00000392750.7|SNV-50632-A-G|3
LYMLRDVLLSGSIELPLSVNFKV
>ENST00000258538.7|SNV-30318-A-G|6
TSGGPSSGGGFVDWTLRLNTIR
>FUSION-ENST00000514992.2:10147-ENST00000376741.5:18576|56
HWLSEVGFMQTWAKGQLEDSR
>ENST00000333891.14|SNV-7605-A-T|3
APGPTKSPVQQPGPGK
>ENST00000417403.5|INDEL-48004-C-CA|3
TLGRTIQHSRFFLWFQFFYNGSQ
>ENST00000354599.10|SNV-18831-C-A|6
DYNGLNK
>ENST00000341199.10|SNV-106936-C-T|1
QIEAFCSRLIQMLGEPLVPQLQDK
>ENST00000409195.6|SNV-361009-C-G|9
QSHQECSTQQTQQKKYLEQLHLR
>ENST00000284476.7|INDEL-133226-G-GA|1
HWIVTQNVLRPRE
>ENST00000393299.6|SNV-69111-T-C|1
IVSIIHFVPLCC
>ENST00000290705.12|SNV-1254-G-A|3
CAQGCICKEASEK
>ENST00000355619.10|SNV-5589-A-T|1
CFEFELNLPATSYLKATHPELIK
>ENST00000403066.5|SNV-10336-G-A|3
INYGREIPKSMYVR
>ENST00000567130.1|SNV-47166-A-G|4
MNCFKFGVSRR
>FUSION-ENST00000398849.6:34479-ENST00000376741.5:18576|22
AGGSPEDRNSRSVWTTL
>ENST00000370657.9|SNV-39529-C-T|2
WLAGLLKHSAALSCLMAPSVSC
>FUSION-ENST00000475789.1:7623-ENST00000405243.1:39117|5
ERISLYSDSIKK
>ENST00000225916.10|SNV-1955-C-T|3
VNYTRWLCYCHVLQSCDSLPR
>ENST00000295408.9|SNV-149-C-T|1
GPAPLLLLLGLFLPALWRRAITEAR
>ENST00000288490.9|SNV-563-G-T|2
GAGSAAAAGAAALDEPAAAGHK
>FUSION-ENST00000475789.1:7623-ENST00000405243.1:39117|64
EFHYIQTLSR
>ENST00000583383.5|SNV-1784-C-A|4
PSPPSAGAWRPTAPCRGWTSATTR
>ENST00000583383.5|SNV-1784-C-A|7
MPSPPSAGAWRPTAPCR
>ENST00000617931.4|SNV-36013-G-C|2
HLLKSMLR
>ENST00000361924.6|MNV-80456-AAAC-A|5
TRILELESSLEKSLQEK
>ENST00000466757.8|INDEL-220474-G-GAATTT|2
EWGKVCTCRIWA
>ENST00000295408.9|SNV-149-C-T|4
GPAPLLLLLGLFLPALWR
>ENST00000005180.8|SNV-20119-A-G|5
SYEFTSNSCSQRAVIFTTR
>ENST00000470131.5|SNV-50632-A-G|3
TVAWKLYMLRDVLLSGSIELP
>FUSION-ENST00000398849.6:34479-ENST00000376741.5:18576|10
AEAGELLELGRGRLP
>ENST00000284476.7|INDEL-133226-G-GA|2
HWIVTQNVLRPR
>ENST00000357063.7|SNV-224924-T-A|1
STTELEDYSTNKNGNNK
>ENST00000392750.7|SNV-50632-A-G|4
LYMLRDVLLSGSIELPLSVNFK
>ENST00000333891.14|SNV-7605-A-T|2
SPVQQPGPGK
>ENST00000647711.1|MNV-3203-TG-T|1
YLEELPKS
>FUSION-ENST00000398849.6:34479-ENST00000376741.5:18576|14
MVAAPVIPATQKAEAGELLELGRGR
>ENST00000534415.1|MNV-95334-GG-G|4
KMCALEEEKENINLLQK
>ENST00000535622.6|SNV-11146-C-G|3
SLKEDLQKETISVDQTVTQVLR
>ENST00000417403.5|INDEL-48004-C-CA|4
TLGRTIQHSR
>ENST00000528180.5|SNV-505-C-T|7
MSEREVSTASAGTDMPAAK
>ENST00000652600.1|SNV-39429-T-C|1
CENPESER
>ENST00000253251.12|SNV-125533-C-T|2
FYTDVEYTGATSEFYDK
>ENST00000284476.7|INDEL-133226-G-GA|3
AIVICLQKHWIVTQNVLRPRE
>ENST00000412359.7|SNV-45286-C-G|1
FVSSPFHEIMSLKDLPSDPER
>ENST00000620716.4|SNV-752-C-T|1
ELLLEQCPLITADLEVPSPTRGR
>ENST00000566051.1|SNV-47166-A-G|3
ETWVEEDELFQVREVDCR
>FUSION-ENST00000475789.1:7623-ENST00000405243.1:39117|7
ERISLYSDSIK
>ENST00000342992.10|SNV-209328-G-A|4
TDGKVKVHK
>ENST00000528180.5|SNV-505-C-T|4
SEREVSTASAGTDMPAAKK
>ENST00000480110.5|SNV-11634-C-A|1
DLIYTPFRTPLSLSLYILFSEF
>ENST00000498430.5|SNV-88935-C-T|2
MLPWKLKR
>FUSION-ENST00000398849.6:34479-ENST00000376741.5:18576|33
AESEERRGESNLLK
>ENST00000252744.6|SNV-211764-A-C|1
CTLTTPGLVGLHGRRNSGK
>ENST00000652409.1|SNV-38101-A-G|4
KGSIVVVDHLSYNTLVAIFR
>ENST00000583383.5|SNV-1784-C-A|5
MPSPPSAGAWRPTAPCRGWTSATTR
>ENST00000650948.1|SNV-201699-C-G|4
MLPAKPRR
>ENST00000393106.6|MNV-24316-CT-C|3
SGGWRSTSPWECWPSARCPCWP
>ENST00000460618.1|SNV-553473-C-A|2
MWFQTESDSR
>ENST00000296953.6|SNV-54231-A-T|3
TDVEDLTPNPIK
>FUSION-ENST00000466801.5:5083-ENST00000511316.1:2315|5
MKNKWLSFNDACGMCVCAQAIILLR
>FUSION-ENST00000475789.1:7623-ENST00000405243.1:39117|2
ISLYSDSIKK
>ENST00000296452.5|MNV-70680-CAGAG-C|15
RTLQVDSRTHQGGPPQCHR
>ENST00000264995.8|SNV-196-G-A|3
MPGWRLLTQVGTQVLGR
>ENST00000651372.2|INDEL-169827-C-CA|1
KATALCF
>ENST00000574665.5|SNV-19794-C-T|1
HGGPHFIH
>ENST00000258538.7|SNV-30318-A-G|5
TSGGPSSGGGFVDWTLRLNTIRSDK
>ENST00000392750.7|SNV-50632-A-G|7
LIHQTNLILQTFKTVAWK
>ENST00000493385.5|SNV-33729-A-G|1
FVLIRWNQL
>ENST00000296953.6|SNV-54231-A-T|1
TDVEDLTPNPIKLLQIGNELRK
>ENST00000361832.2|SNV-478-C-G|2
MPRWRQLR
>ENST00000251645.3|SNV-2253-C-A|6
REVEQWFTTQTEELK
>ENST00000342992.10|SNV-208885-A-C|3
GAVRILVINQCLLDDEAEYSCEVR
>ENST00000417403.5|INDEL-48004-C-CA|6
LKKTLGR
>ENST00000651372.2|INDEL-169827-C-CA|3
IPDTLQDQLNEQQKK
>ENST00000276704.6|SNV-9883-A-G|2
TIKSFFPRSGK
>FUSION-ENST00000398849.6:34479-ENST00000376741.5:18576|19
AYVCNPSTLGSQGGWIT
>ENST00000264995.8|SNV-196-G-A|2
PGWRLLTQVGTQVLGR
>ENST00000240050.9|INDEL-9556-A-AA|1
IQAKKSK
>FUSION-ENST00000398849.6:34479-ENST00000376741.5:18576|1
NSVSKKK
>ENST00000620770.1|SNV-674-A-G|3
QALPQVGKR
>ENST00000284476.7|INDEL-133226-G-GA|12
NWQDQCTQSSEEHRR
>ENST00000416796.5|SNV-56260-C-G|1
SFPGICECIVNSVRTK
>FUSION-ENST00000398849.6:34479-ENST00000376741.5:18576|46
GQSNDSR
>ENST00000354599.10|SNV-18831-C-A|7
LQKDYNGLNKCSSTTHSK
>ENST00000335185.9|MNV-95334-GG-G|3
QLQMKMCALEEEKENINLLQK
>ENST00000650948.1|SNV-201699-C-G|1
LPAKPRRWR
>ENST00000357063.7|SNV-224924-T-A|4
SRSTTELEDYSTNK
>ENST00000470131.5|SNV-50632-A-G|1
DVLLSGSIELP
>FUSION-ENST00000329251.5:1503-ENST00000524762.5:2112|4
KFPAGKVR
>FUSION-ENST00000398849.6:34479-ENST00000376741.5:18576|29
SVIPALWEAK
>ENST00000403066.5|SNV-10336-G-A|6
CLTKINYGR
>ENST00000643732.1|INDEL-220474-G-GAATTT|2
DENLRTEAGFRADR
>ENST00000399703.6|SNV-10230-G-A|1
TALILAVQHNLSSIITLLLQQNIR
>ENST00000469025.1|MNV-32661-AGAG-A|7
MEVYCSDFHAERAAK
>ENST00000672178.1|SNV-5611-G-C|1
NAKAGEKYK
>ENST00000392750.7|SNV-50632-A-G|1
DVLLSGSIELPLSVNFKV
>FUSION-ENST00000475789.1:7623-ENST00000405243.1:39117|6
MERISLYSDSIKK
>FUSION-ENST00000398849.6:34479-ENST00000376741.5:18576|20
MAYVCNPSTLGSQGGWIT
>ENST00000417403.5|INDEL-48004-C-CA|7
EIQDLAEEIHGMMDKAKK
>ENST00000505625.5|SNV-31808-G-A|2
QHWKMELK
>ENST00000498430.5|SNV-88935-C-T|3
MLPWKLK
>ENST00000367545.7|SNV-553473-C-A|1
QLLEQTESDSR
>ENST00000650948.1|SNV-201699-C-G|8
HTMLPAKPR
>ENST00000317775.11|SNV-121116-G-A|6
MEDHIFGVQQIQPNVISVR
>ENST00000505625.5|SNV-31808-G-A|1
QHWKMELKMR
>ENST00000524157.2|SNV-147063-T-C|1
YSLPKDTFRLWYQDDAGLIK
>ENST00000403066.5|SNV-10336-G-A|4
INYGREIPK
>ENST00000526540.5|SNV-18831-C-A|1
DYNGLNKC
>ENST00000490848.5|SNV-16816-A-C|2
DLAGPTALLKTQVTK
>ENST00000524157.2|SNV-147063-T-C|2
MYSLPKDTFRLWYQDDAGLIK
>ENST00000254942.8|SNV-47166-A-G|1
AAPDEDSTTNITKKQK
>ENST00000367545.7|SNV-553473-C-A|2
LRQLLEQTESDSR
>ENST00000583383.5|SNV-1784-C-A|6
PSPPSAGAWRPTAPCR
>ENST00000421673.7|SNV-11394-G-A|1
EEPHVQLGVTPGALSLVVDISIPGR
>ENST00000534415.1|MNV-95334-GG-G|5
MKMCALEEEKENINLLQK
>ENST00000554819.5|MNV-51668-AAG-A|1
LSDNTATNISC
>ENST00000254942.8|SNV-47166-A-G|5
WNSSNGVEEKETWVEEDELFQVR
>ENST00000652409.1|SNV-38101-A-G|5
EHIRKGSIVVVDHLSYNTLVAIFR
>ENST00000545260.5|SNV-484077-G-A|1
DIPFHRPRPRIIRGR
>ENST00000672178.1|SNV-5611-G-C|4
QEALERLKNAK
>ENST00000005180.8|SNV-20119-A-G|1
AVIFTTRRGK
>ENST00000393106.6|MNV-24316-CT-C|6
RRSGGWR
>ENST00000415654.5|SNV-54974-G-A|5
TRAKCLLHPLPPSADDNLK
>ENST00000333891.14|SNV-7605-A-T|1
SPVQQPGPGKIPAQQAGPGK
>FUSION-ENST00000398849.6:34479-ENST00000376741.5:18576|51
GQLEDSR
>ENST00000254942.8|SNV-47166-A-G|4
ETWVEEDELFQVR
>ENST00000488228.1|SNV-125533-C-T|1
DVEYTGATSEFYDKFTIR
>ENST00000265709.13|SNV-408-G-T|6
KKNADAATSFLR
>ENST00000251645.3|SNV-2253-C-A|3
EVEQWFTTQTEELKK
>ENST00000480110.5|SNV-11634-C-A|10
LERSRSIMPQMDLIYTPFR
>FUSION-ENST00000398849.6:34479-ENST00000376741.5:18576|21
NSRSVWTTL
>ENST00000372159.7|SNV-51979-C-A|5
RWGAQKSHAVGTQEIR
>ENST00000263036.9|MNV-32661-AGAG-A|4
AQMEVYCSDFHAERAAK
>ENST00000482587.5|SNV-12926-T-C|4
KRTHDSR
>ENST00000650948.1|SNV-201699-C-G|2
MLPAKPRRWR
>ENST00000512400.1|SNV-7345-C-A|4
GASLEDPRGPGSPHPACHRETPR
