# Supplementary material for: Identification of non-canonical peptides with moPepGen
Source: Nat Biotechnol. 2025 Jun 16;44(4):568–73. doi: 10.1038/s41587-025-02701-0 (PMC12680078; doi:10.1038/s41587-025-02701-0)
Supplement: Supplementary file 4 — Supplementary Data: Cancer cell line variant peptide database. Custom peptide database FASTA file for each of the 376 cell lines from the Cancer Cell Line Encyclopedia with proteomics characterization or used in the reference channel. Variant peptide FASTA files were produced by moPepGen as the result of cell-line-specific publicly available mutations and fusions. [file 41587_2025_2701_MOESM4_ESM.zip › ACH-000053.fasta]

>ENST00000251127.11|SNV-332786-C-A|5
SRLKIAQPLHLTPRPDNDGFR
>ENST00000620391.4|SNV-26198-C-G|3
TTPEEIANPCSSIPYFCLRTFGFK
>ENST00000253928.13|SNV-25286-A-C|2
VYWPCRDQAR
>ENST00000535170.5|INDEL-17945-C-CA|9
NHHRRER
>ENST00000328939.8|SNV-365292-G-T|2
RPSKDKIEDEL
>ENST00000648078.1|SNV-11351-T-G|2
ADLSNSLEEIYIQNIGESILYR
>ENST00000535170.5|INDEL-17945-C-CA|3
IGKKLQSELQLHHP
>ENST00000464291.1|SNV-265255-G-A|1
YAKSQAALSVTQTQAPSGNM
>ENST00000304032.13|SNV-630079-G-T|1
GSLAAFSLRSRST
>ENST00000435029.6|SNV-2210-G-A|1
HKTEEAAAANKR
>ENST00000374280.4|SNV-13925-G-A|1
MVGFLTSSHFWDEAHGGWGYTAEK
>ENST00000490135.6|SNV-306159-G-A|1
VQSRFQELMEWAEEQQPNIAEALK
>ENST00000383836.8|SNV-377347-A-C|1
SSSSSTEMMTPFKPALSAR
>ENST00000597505.5|SNV-232116-A-C|5
EHHKEQDEVSR
>ENST00000216338.9|SNV-2312-T-C|4
RTTAVRPLR
>ENST00000635293.1|SNV-13748-C-T|1
NSFEVCVCACPGRDRR
>ENST00000380370.1|SNV-202-C-A|1
EPMFYFLAIISTIDLALSTTSVPR
>ENST00000579022.5|SNV-8890-T-A|2
IQGVSEDRKR
>ENST00000417403.5|INDEL-48004-C-CA|4
TLGRTIQHSR
>ENST00000306960.4|SNV-12065-A-C|1
RPGSVPRTPSRQC
>ENST00000312428.11|MNV-272110-GG-G|1
FADDQGYGDQNLALYLLVKAKGPLL
>ENST00000339582.7|SNV-806887-C-A|1
SKLIQKGNDRPNGEVK
>ENST00000400723.8|SNV-9491-G-C|1
GGGTQDSSAETPLAGGLPRLAESPF
>ENST00000299977.9|SNV-21707-G-A|3
ELFVHDLPGSGK
>ENST00000464291.1|SNV-265255-G-A|10
TERIPMRNHMYAK
>ENST00000559694.5|SNV-13732-G-A|2
NERAQAQTR
>ENST00000339582.7|SNV-806887-C-A|3
AVVTAATMKSK
>ENST00000381989.4|SNV-77355-A-T|1
NHRKIPFSK
>ENST00000505983.1|SNV-88123-G-A|4
SIQWNLTKWQWLIQMDPK
>ENST00000505983.1|SNV-88123-G-A|2
WQWLIQMDPK
>ENST00000461757.1|SNV-11887-C-T|8
MRGRSLNPATIYSVLPK
>ENST00000597505.5|SNV-232116-A-C|6
VILSMTAKEHHKEQDEVSR
>ENST00000636755.1|SNV-1787594-A-C|2
MEALTLGGLAQPTRSTTT
>ENST00000505306.5|SNV-32360-G-A|2
KSQPSETERLTDNY
>ENST00000253928.13|SNV-25286-A-C|4
AAGEKVYWPCR
>ENST00000394303.8|SNV-13890-C-A|2
TLKLVALDADTINHPAQLSK
>ENST00000461757.1|SNV-11887-C-T|2
STFPFRENARPVPEPCNHLLSVAK
>ENST00000368854.7|SNV-169289-A-G|1
IYNIGKGHQGLK
>ENST00000312428.11|MNV-272110-GG-G|3
FADDQGYGDQNLALYLLVK
>ENST00000461159.6|SNV-675299-G-A|2
ASLEEIQLVHSEHHSLLYGTNPLDR
>ENST00000348564.11|SNV-109709-T-A|5
SWRTQHIGNQEEK
>ENST00000459718.1|SNV-217358-C-A|7
SFGWSLLSPMPTNLNRSYCIRVDR
>ENST00000458716.2|SNV-22930-T-G|7
AHQSYVERHNVIMR
>FUSION-ENST00000616657.1:4218-ENST00000654225.1:28791|3
YDGLFCSNSRSR
>ENST00000253928.13|SNV-25286-A-C|5
EKAAGEKVYWPCR
>ENST00000449290.6|MNV-2837-TA-T|6
KCSLYGK
>ENST00000486715.6|MNV-14413-ATTAAC-A|2
FGQLCSQLSGRAK
>ENST00000512983.5|SNV-44350-C-A|19
MFDKDMTIMQFGNGIR
>ENST00000430885.5|SNV-2915-C-T|2
EALSGTHAVEDYWFETK
>ENST00000659997.1|SNV-65953-C-A|2
GMKLQCVSLWLLGTILIL
>ENST00000568344.5|SNV-288439-T-C|5
APDTYGKLSLLNSVGQEMSR
>ENST00000512983.5|SNV-44350-C-A|12
MTIMQFGNGIR
>ENST00000458549.7|INDEL-160073-T-TT|1
YRPHVLCSSSSSSGIECSYCSL
>ENST00000265678.9|SNV-398238-C-A|2
GGDLFTRISKEVMFTEEDVK
>FUSION-ENST00000616657.1:4218-ENST00000654225.1:28791|13
TLRIVSCHKDPEQMDPAVMHK
>ENST00000620676.6|SNV-49556-A-C|2
ESELTFSLRPDDLGTSSIMK
>ENST00000304032.13|SNV-630079-G-T|2
GSLAAFSLRSR
>ENST00000464291.1|SNV-265255-G-A|7
MRNHMYAK
>ENST00000521759.5|SNV-308314-A-G|3
TTTFWRR
>ENST00000620676.6|SNV-49556-A-C|3
IPIERESELTFSLRPDDLGTSSIMK
>ENST00000651372.2|SNV-22930-T-G|3
DNEVPEK
>ENST00000265394.10|INDEL-123609-A-AA|2
KVLPEAVP
>FUSION-ENST00000638617.1:66998-ENST00000327442.6:12168|28
NSVRKMLSQEK
>ENST00000392114.6|SNV-18113-C-G|3
THPSGRDPETRIIVVK
>ENST00000339582.7|SNV-806887-C-A|7
RSFKAVVTAATMK
>ENST00000495537.1|SNV-53293-C-A|3
KVILKVR
>ENST00000461757.1|SNV-11887-C-T|5
SLNPATIYSVLPK
>ENST00000597505.5|SNV-232116-A-C|2
EQDEVSRLIDELQTAIK
>ENST00000429845.6|MNV-81746-AC-A|1
EQLYHPNIVRY
>ENST00000374165.5|INDEL-15312-G-GGCA|6
KQQQRQQQQQQQQQK
>ENST00000342740.6|SNV-13732-G-A|3
GWSFDEK
>ENST00000458549.7|INDEL-160073-T-TT|2
TMEDVIAEQSVSGYFVFLFTDYYK
>ENST00000337323.3|MNV-2710-CCCCGAC-C|1
VNSIHVESGAWVCFNHFR
>ENST00000297524.8|SNV-91247-C-A|2
CSVPKLPK
>ENST00000620538.2|SNV-141230-G-T|2
RSHYFMSPSLM
>FUSION-ENST00000376573.9:396-ENST00000377122.8:345553|126
LFRASDPLLSVLMWGVNHSRK
>ENST00000525971.6|SNV-67750-A-T|3
SASIVFLILK
>ENST00000371882.5|SNV-218098-T-G|1
LYVIGGNHVR
>ENST00000578955.1|SNV-254402-G-T|11
RELLSVRMTPMSFSSTWSGPR
>ENST00000265394.10|INDEL-123609-A-AA|1
VLPEAVP
>ENST00000476631.5|MNV-2710-CCCCGAC-C|3
MNRVNSIHVESGAWVCFNHFR
>ENST00000368194.7|MNV-105685-AT-A|3
MLQAQRQQEVTK
>ENST00000492082.5|INDEL-6075-A-AGGAGA|2
PTSLVGMLERRCL
>ENST00000356786.10|SNV-1820-A-C|1
DPLCLRPEAPSR
>ENST00000481675.1|SNV-104678-G-A|2
TKPSQSPAAPCPQR
>ENST00000339582.7|SNV-806887-C-A|5
SFKAVVTAATMKSK
>ENST00000358047.5|SNV-1823-G-T|1
VSILPPEPPETGVSHLCPEPPETR
>ENST00000375478.4|SNV-12784-T-G|1
VWSALNVSISLHYWNNSTKSLFPK
>ENST00000458716.2|SNV-22930-T-G|12
MGRAHQSYVERHNVIMR
>ENST00000417403.5|INDEL-48004-C-CA|1
FFLWFQFFYNGSQ
>ENST00000216367.10|SNV-250-C-T|1
AFSAFKLRGLLLR
>ENST00000299481.5|SNV-18113-C-A|1
EDSSSSSFFPDFGLLLYLEELNK
>ENST00000480667.1|SNV-85234-G-T|3
PTSVRNPELERNVLYPAYTGLPGSR
>FUSION-ENST00000616657.1:4218-ENST00000654225.1:28791|19
MDCSAQIAGVGLIGAIVQCREHTR
>ENST00000474889.6|SNV-633570-G-A|3
VQAVCRNDMHSDFSQTMLFQANTTR
>ENST00000342740.6|SNV-13732-G-A|4
AKGWSFDEKR
>ENST00000377360.8|SNV-365292-G-T|2
LITGTLSKDKIEDEL
>ENST00000424275.1|MNV-81746-AC-A|1
LYHPNIVRY
>ENST00000486715.6|MNV-14413-ATTAAC-A|3
FGQLCSQLSGR
>ENST00000536023.1|SNV-43171-C-A|2
SYFNPSNIKEGMTITLTIR
>FUSION-ENST00000437881.1:149-ENST00000417746.6:25898|5
EEILDEMHVRILK
>ENST00000597505.5|SNV-232116-A-C|4
EHHKEQDEVSRLIDELQTAIK
>ENST00000506455.5|SNV-44350-C-A|2
DMTIMQFGNGIRR
>ENST00000506455.5|SNV-44350-C-A|1
DMTIMQFGNGIRRLMNR
>ENST00000463333.6|SNV-11658-G-A|4
RYQDLEYVQAHLTVPVIPELSCR
>ENST00000359878.8|SNV-29378-G-A|3
RKAAQHSAPSR
>ENST00000470300.5|SNV-44649-A-G|1
TDTPVESFPTVFAISWGQVK
>ENST00000339582.7|SNV-806888-A-G|4
SFKAVVTAATMRSK
>ENST00000637654.1|SNV-1787594-A-C|2
MEALTLGGLAQP
>ENST00000495537.1|SNV-53293-C-A|1
VRSTACENSPK
>ENST00000269187.10|SNV-19773-G-A|1
IMFRINF
>ENST00000512983.5|SNV-44350-C-A|3
QFGNGIRR
>ENST00000459718.1|SNV-217358-C-A|3
PTNLNRSYCIRVDR
>FUSION-ENST00000437881.1:149-ENST00000417746.6:25898|4
EEILDEMHVRILKNEA
>FUSION-ENST00000376573.9:396-ENST00000377122.8:345553|123
ASDPLLSVLMWGVNHSRKYK
>ENST00000651372.2|SNV-22930-T-G|1
DNEVPEKVAGMEPDRENSSTDDNLK
>ENST00000375807.8|SNV-7525-A-G|4
SARGSHHLSIYAESSLKSDGYHK
>ENST00000651372.2|SNV-22930-T-G|6
LCGTTQR
>FUSION-ENST00000616657.1:4218-ENST00000654225.1:28791|20
MMDCSAQIAGVGLIGAIVQCREHTR
>ENST00000390665.9|SNV-437-G-A|1
DQPTPGDGEQPGA
>ENST00000529161.1|SNV-21573-A-C|2
WCNESHPR
>ENST00000399332.6|SNV-34532-G-C|4
SSAGSTR
>ENST00000216367.10|SNV-250-C-T|2
AFSAFKLR
>ENST00000325157.7|SNV-31938-G-T|5
QVITLLMDEPLLCKEREVSCR
>ENST00000446942.5|SNV-3300-A-G|3
LLRQDLGLERTLLPDILCR
>ENST00000446942.5|SNV-3300-A-G|2
QDLGLERTLLPDILCR
>FUSION-ENST00000604000.4:382-ENST00000472663.1:8565|37
SFAKHTQGYGRGSLATCELPLAK
>ENST00000358252.8|SNV-11515-A-C|4
TFPSGGEEEAKGDAPLRPTSLVQR
>FUSION-ENST00000517671.5:4684-ENST00000389048.8:698058|83
LKCGSGPVHISGQHLVVYR
>ENST00000486715.6|MNV-14413-ATTAAC-A|5
LEVGRFGQLCSQLSGR
>ENST00000482917.1|SNV-124439-C-T|2
VLWTDLYSATIR
>ENST00000489939.5|SNV-806888-A-G|2
MRSKLIQK
>ENST00000261383.3|SNV-195143-G-T|1
VCLLNFIITPLGLQDQLLGIVAAK
>ENST00000489782.1|SNV-2420-G-A|5
RQQHVLTTYSW
>ENST00000373823.7|SNV-110945-A-G|3
NWRDPDRTDGLGLSYLSSHIANVER
>ENST00000342740.6|SNV-13732-G-A|6
VHGVALPGLERAKGWSFDEK
>ENST00000402838.3|SNV-101691-G-T|1
DITSFSSKLPSHNKK
>ENST00000620538.2|SNV-141230-G-T|1
SHYFMSPSLM
>ENST00000373823.7|SNV-110945-A-G|2
DPDRTDGLGLSYLSSHIANVER
>ENST00000411494.5|SNV-365292-G-T|2
DIAWWYYQYQRDKIEDEL
>ENST00000557161.1|SNV-1745-C-A|1
ASPGSTQHLHPPPEPQPVTVV
>ENST00000506455.5|SNV-44350-C-A|4
TFPFHFMFDKDMTIMQFGNGIRR
>ENST00000379942.5|SNV-58371-C-T|6
NKNMNLSGRLYR
>ENST00000461757.1|SNV-11887-C-T|6
GRSLNPATIYSVLPK
>ENST00000297323.12|SNV-112470-C-T|2
SYEPIVAILLFSCVLALHAR
>ENST00000466689.1|SNV-2843-T-C|6
SVIRLPR
>ENST00000563290.6|SNV-551430-C-G|4
LIKVLFPSLIAACYK
>ENST00000311127.9|SNV-85234-G-T|2
NPELERNVLYPAYTGLPGSR
>ENST00000441802.7|SNV-107482-C-A|1
HFVIDSATGIITISNLHR
>ENST00000435029.6|SNV-2210-G-A|3
QSSVLRHKTEEAAAANK
>ENST00000529161.1|SNV-21573-A-C|4
RWCNESHPR
>ENST00000358252.8|SNV-11515-A-C|3
TFPSGGEEEAKGDAPLRPTSLVQRR
>ENST00000402838.3|SNV-101691-G-T|4
TIRDITSFSSKLPSHNK
>ENST00000495537.1|SNV-53293-C-A|2
VILKVRSTACENSPK
>ENST00000512983.5|SNV-44350-C-A|8
MTIMQFGNGIRRLMNR
>FUSION-ENST00000604000.4:10399-ENST00000472663.1:8565|1
VSCLLPRVSGKR
>ENST00000458716.2|SNV-22930-T-G|11
GRAHQSYVERHNVIMR
>ENST00000504087.6|INDEL-43311-A-AA|1
SGSAGKKSETK
>FUSION-ENST00000638617.1:66998-ENST00000327442.6:12168|29
ASSEGGTAAGAGLDSLHKNSVRK
>ENST00000620538.2|SNV-141230-G-T|3
RRSHYFMSPSLM
>FUSION-ENST00000616657.1:4218-ENST00000654225.1:28791|16
EHTRTLR
>ENST00000356026.10|SNV-2420-G-A|4
RQQHVLTTYSWRVR
>ENST00000535170.5|INDEL-17945-C-CA|2
KLQSELQLHHP
>ENST00000279146.8|SNV-4122-C-T|1
LPVWETIVCTM
>ENST00000402838.3|SNV-101691-G-T|2
DITSFSSKLPSHNK
>ENST00000281741.9|SNV-10108-G-A|1
AVRPLQDYGISVAKVNCVKEEISR
>FUSION-ENST00000616657.1:4218-ENST00000654225.1:28791|1
ADWSHCTVSGTYQDTENSVMS
>ENST00000488202.1|SNV-40690-G-A|4
MESTFSAADNDQIFHIK
>ENST00000339582.7|SNV-806887-C-A|6
SFKAVVTAATMK
>ENST00000379942.5|SNV-58371-C-T|3
NMNLSGRLYRHIGVLGTSK
>ENST00000489939.5|SNV-806887-C-A|2
MKSKLIQK
>ENST00000316300.10|SNV-79124-A-G|1
GDGQGYRGTLSTTITGR
>ENST00000399332.6|SNV-34532-G-C|6
ALPKSSAGSTR
>ENST00000371124.4|SNV-1279-T-C|1
QMWVTSADLKEYGTSVVQRR
>ENST00000464291.1|SNV-265255-G-A|4
RNHMYAKSQAALSVTQTQAPSGNM
>ENST00000461757.1|SNV-11887-C-T|1
ENARPVPEPCNHLLSVAK
>ENST00000392114.6|SNV-18113-C-G|4
THPSGRDPETR
>ENST00000339582.7|SNV-806887-C-A|4
AVVTAATMK
>ENST00000375807.8|SNV-7525-A-G|2
GSHHLSIYAESSLKSDGYHK
>ENST00000251127.11|SNV-332786-C-A|2
IAQPLHLTPRPDNDGFR
>ENST00000291576.12|SNV-13670-C-T|1
TVCLWDMFDSWRTK
>ENST00000279146.8|SNV-4122-C-T|2
FKLPVWETIVCTM
>ENST00000525971.6|SNV-67750-A-T|1
SASIVFLILKVP
>ENST00000239446.6|SNV-403-C-A|4
DLGLAEGELAARGTRVVYDDNK
>ENST00000262043.8|SNV-49924-A-G|2
KPERNLQPR
>ENST00000474889.6|SNV-633570-G-A|2
NDMHSDFSQTMLFQANTTR
>ENST00000482917.1|SNV-124439-C-T|4
SIPAFWKVLWTDLYSATIR
>ENST00000651372.2|SNV-22930-T-G|4
LCGTTQRDNEVPEKVAGMEPDR
>ENST00000324771.12|SNV-21821-C-A|3
NLYAGEYYR
>ENST00000280481.9|SNV-5378-C-A|2
DSLHISLRFIVTEATQHGYLLNLDK
>ENST00000652736.1|SNV-68546-G-A|2
NLKFPPLFTQKYPCK
>FUSION-ENST00000616657.1:4218-ENST00000654225.1:28791|18
DCSAQIAGVGLIGAIVQCR
>ENST00000471490.1|SNV-13670-C-T|5
KSVLASASWDKTVCLWDMFDSWR
>ENST00000672011.1|SNV-8411-C-T|2
LWPGNWCGGWQR
>ENST00000558588.5|SNV-10005-C-T|1
EAIEAIAESVFK
>ENST00000339582.7|SNV-806888-A-G|1
AVVTAATMRSKLIQK
>ENST00000389532.9|SNV-24469-A-C|3
IAANLQWICAKAYGRANIPEDLR
>ENST00000512983.5|SNV-44350-C-A|2
MQFGNGIRRLMNR
>ENST00000464291.1|SNV-265255-G-A|3
NHMYAKSQAALSVTQTQAPSGNM
>ENST00000291576.12|SNV-13670-C-T|4
SVLASASWDKTVCLWDMFDSWR
>FUSION-ENST00000376573.9:396-ENST00000377122.8:345553|128
VKLFRASDPLLSVLMWGVNHSR
>FUSION-ENST00000569282.2:949-ENST00000411546.3:46589|21
GETAASETQVLYRVMR
>ENST00000476199.1|SNV-66698-C-T|1
MWNLVKI
>ENST00000644635.1|SNV-4921-G-A|1
EPCNWRRPDPK
>ENST00000339582.7|SNV-806888-A-G|5
SFKAVVTAATMR
>ENST00000216338.9|SNV-2312-T-C|1
TTAVRPLRLPSSK
>ENST00000399332.6|SNV-34532-G-C|2
SSAGSTRRIPGLR
>ENST00000578955.1|SNV-254402-G-T|5
MSFSSTWSGPR
>ENST00000299977.9|SNV-21707-G-A|4
TRELFVHDLPGSGKTILALR
>ENST00000506644.3|SNV-5763-C-T|2
AWRSEKPGYVYACGTFHPGSGEETF
>ENST00000463333.6|SNV-11658-G-A|2
YQDLEYVQAHLTVPVIPELSCR
>FUSION-ENST00000569282.2:949-ENST00000411546.3:46589|22
GETAASETQVLYR
>FUSION-ENST00000604000.4:382-ENST00000472663.1:8565|35
HTQGYGRGSLATCELPLAKSEWQK
>ENST00000265678.9|SNV-398238-C-A|3
GGDLFTRISK
>ENST00000389394.8|SNV-104740-A-G|1
VGLGKGLKAR
>ENST00000578955.1|SNV-254402-G-T|1
SFSSTWSGPRATAALSQGPRVPSWR
>ENST00000270218.10|SNV-65953-C-A|3
MKLQCVSLWLLGTILIL
>ENST00000489782.1|SNV-2420-G-A|3
MRAPTPAWCAASSTC
>ENST00000482917.1|SNV-124439-C-T|1
VLWTDLYSATIRTHHQD
>ENST00000251127.11|SNV-332786-C-A|4
LKIAQPLHLTPRPDNDGFR
>ENST00000392114.6|SNV-18113-C-G|1
IIVVKQGHEPPTFTGWFLAWDPFK
>ENST00000512983.5|SNV-44350-C-A|5
QFGNGIR
>ENST00000409663.7|SNV-121406-C-G|1
EGSVGFEVIAHCGMHYFMGKSK
>ENST00000308025.8|SNV-7181-T-C|3
KSSPPKDR
>ENST00000464455.1|SNV-58371-C-T|4
MNLSGRLYRHIGVLGTSK
>ENST00000449290.6|MNV-2837-TA-T|2
KLVKISEI
>ENST00000306960.4|SNV-12065-A-C|5
IPKRPGSVPR
>ENST00000417403.5|INDEL-48004-C-CA|6
LKKTLGR
>ENST00000529161.1|SNV-21573-A-C|5
PASLALGADHDSGRRWCNESHPR
>ENST00000578955.1|SNV-254402-G-T|8
MTPMSFSSTWSGPRATAALSQGPR
>ENST00000259631.5|SNV-1745-C-A|1
VIQVELQEADGECHLQAFVLHLAQR
>ENST00000324803.6|INDEL-3467-T-TCA|6
SARLLTRADVECPPAHTR
>ENST00000216367.10|SNV-250-C-T|3
SRAFSAFKLR
>ENST00000291576.12|SNV-13670-C-T|3
SVLASASWDKTVCLWDMFDSWRTK
>ENST00000489782.1|SNV-2420-G-A|2
RAPTPAWCAASSTC
>ENST00000316300.10|SNV-79124-A-G|2
GDGQGYR
>ENST00000397809.10|SNV-92180-A-T|4
KVLQSVR
>ENST00000535831.5|SNV-21116-C-T|4
SAQGPPRGSQWWWLTSLIRR
>ENST00000492082.5|INDEL-6075-A-AGGAGA|5
MPTSLVGMLERR
>ENST00000558588.5|SNV-10005-C-T|2
TTDIFFKEAIEAIAESVFK
>ENST00000620391.4|SNV-26198-C-G|2
TFGFKHILPLTNDAER
>ENST00000297524.8|SNV-91247-C-A|1
CSVPKLPKK
>ENST00000348564.11|SNV-109709-T-A|3
TQHIGNQEEK
>ENST00000324803.6|INDEL-3467-T-TCA|5
LLTRADVECPPAHTR
>ENST00000535831.5|SNV-21116-C-T|5
SAQGPPRGSQWWWLTSLIR
>ENST00000366574.7|INDEL-572174-C-CA|3
TRPSRDRPQHLPQATDAVFLPQFCK
>ENST00000279146.8|SNV-4122-C-T|3
KFKLPVWETIVCTM
>ENST00000492082.5|INDEL-6075-A-AGGAGA|6
PTSLVGMLER
>ENST00000506455.5|SNV-44350-C-A|5
TFPFHFMFDKDMTIMQFGNGIR
>ENST00000525971.6|SNV-67750-A-T|4
MSASIVFLILK
>ENST00000399332.6|SNV-34532-G-C|1
RIPGLRR
>ENST00000535170.5|INDEL-17945-C-CA|1
LQSELQLHHP
>ENST00000404648.7|INDEL-6075-A-AGGAGA|1
ATVLNRMDLVGG
>ENST00000559694.5|SNV-13732-G-A|4
MRNERAQAQTR
>FUSION-ENST00000616657.1:4218-ENST00000654225.1:28791|5
YDGLFCSNSR
>ENST00000579022.5|SNV-8890-T-A|4
IQGVSEDR
>ENST00000211936.10|SNV-21297-C-G|5
TFSYGSSLIQHRKMHTGERPYK
>ENST00000495537.1|SNV-53293-C-A|SNV-53305-A-C|1
VRSPACENSPK
>ENST00000356026.10|SNV-2420-G-A|2
QQHVLTTYSWRVR
>ENST00000392114.6|SNV-18113-C-G|5
AAATTAQEYLKTHPSGRDPETR
>ENST00000636870.1|SNV-1787594-A-C|1
EALTLGGLAQPTR
>ENST00000430885.5|SNV-2915-C-T|1
EALSGTHAVEDYWFETKMSALK
>ENST00000578955.1|SNV-254402-G-T|9
MTPMSFSSTWSGPR
>ENST00000302819.10|SNV-2843-T-C|2
YKAATRR
>ENST00000394303.8|SNV-13890-C-A|1
LVALDADTINHPAQLSK
>ENST00000559694.5|SNV-13732-G-A|1
NERAQAQTRR
>ENST00000356026.10|SNV-2420-G-A|3
QQHVLTTYSWR
>ENST00000674003.1|SNV-218763-T-C|1
FTEEKEFLARLDTSFQK
>ENST00000402838.3|SNV-101691-G-T|6
QSHRPRTIRDITSFSSK
>ENST00000459718.1|SNV-217358-C-A|6
MPTNLNRSYCIR
>ENST00000339582.7|SNV-806888-A-G|3
AVVTAATMR
>ENST00000488202.1|SNV-40690-G-A|3
ESTFSAADNDQIFHIK
>ENST00000466689.1|SNV-2843-T-C|9
TQNERYKAATR
>ENST00000324771.12|SNV-21821-C-A|1
NLYAGEYYRVQGRAVLPIR
>ENST00000536023.1|SNV-43171-C-A|3
ESKSYFNPSNIKEGMTITLTIR
>ENST00000637654.1|SNV-1787594-A-C|4
MPILNGSPYTWWVGTAN
>ENST00000495537.1|SNV-53293-C-A|SNV-53305-A-C|2
VILKVRSPACENSPK
>ENST00000325157.7|SNV-31938-G-T|3
EREVSCRTR
>ENST00000482917.1|SNV-124439-C-T|3
SIPAFWKVLWTDLYSATIRTHHQD
>FUSION-ENST00000616657.1:4218-ENST00000654225.1:28791|9
DSSILIISSIKPR
>ENST00000578955.1|SNV-254402-G-T|4
SFSSTWSGPR
>ENST00000464455.1|SNV-58371-C-T|6
MNLSGRLYR
>ENST00000616793.5|SNV-170447-C-A|3
KIKDLEEK
>ENST00000435029.6|SNV-2210-G-A|2
HKTEEAAAANK
>ENST00000350763.9|SNV-44397-G-T|1
ESNPATINAATELYTPK
>ENST00000483960.5|SNV-110945-A-G|2
NGNLQYDR
>ENST00000368854.7|SNV-169289-A-G|3
MCPNITRIYNIGKGHQGLK
>ENST00000299481.5|SNV-18113-C-A|2
MEDSSSSSFFPDFGLLLYLEELNK
>ENST00000659997.1|SNV-65953-C-A|1
LQCVSLWLLGTILIL
>ENST00000512983.5|SNV-44350-C-A|4
MQFGNGIRR
>ENST00000636755.1|SNV-1787594-A-C|1
EALTLGGLAQPTRSTTT
>ENST00000239446.6|SNV-403-C-A|2
VVYDDNK
>ENST00000374165.5|INDEL-15312-G-GGCA|5
QQQRQQQQQQQQQK
>ENST00000458716.2|SNV-22930-T-G|6
AHQSYVERHNVIMRCQR
>ENST00000308025.8|SNV-7181-T-C|4
DRKSSPPK
>ENST00000325157.7|SNV-31938-G-T|4
EREVSCR
>ENST00000489782.1|SNV-2420-G-A|1
APTPAWCAASSTC
>ENST00000304032.13|SNV-630079-G-T|3
GSLAAFSLR
>ENST00000449290.6|MNV-2837-TA-T|3
CSLYGKKLVK
>ENST00000512983.5|SNV-44350-C-A|6
MQFGNGIR
>ENST00000636870.1|SNV-1787594-A-C|4
SRLLNTPDGSPYTWWVGTANEK
>ENST00000265272.9|SNV-170447-C-A|1
IKDLEEKSNR
>ENST00000308025.8|SNV-7181-T-C|2
SSPPKDR
>ENST00000324803.6|INDEL-3467-T-TCA|1
AHVECPPAHTCQRGVPA
>ENST00000348564.11|SNV-109709-T-A|1
TQHIGNQEEKKSK
>ENST00000521759.5|SNV-308314-A-G|1
TTTFWRRS
>FUSION-ENST00000376573.9:396-ENST00000377122.8:345553|124
ASDPLLSVLMWGVNHSRK
>FUSION-ENST00000616657.1:4218-ENST00000654225.1:28791|7
DSSILIISSIKPRLHKSV
>ENST00000397809.10|SNV-92180-A-T|5
ASQMAEEITRKVLQSVR
>ENST00000535831.5|SNV-21116-C-T|6
ISLRSAQGPPRGSQWWWLTSLIR
>ENST00000366574.7|INDEL-572174-C-CA|2
DRPQHLPQATDAVFLPQFCK
>ENST00000461159.6|SNV-675299-G-A|1
QKLDPRILLGDDSQK
>ENST00000417403.5|INDEL-48004-C-CA|2
TIQHSRFFLWFQFFYNGSQ
>ENST00000281741.9|SNV-10108-G-A|4
TSVFLEELNKAVRPLQDYGISVAK
>ENST00000359878.8|SNV-29378-G-A|2
KAAQHSAPSR
>ENST00000535170.5|INDEL-17945-C-CA|10
DKKNHHR
>FUSION-ENST00000616657.1:4218-ENST00000654225.1:28791|21
MDCSAQIAGVGLIGAIVQCR
>ENST00000486715.6|MNV-14413-ATTAAC-A|4
LEVGRFGQLCSQLSGRAK
>ENST00000361727.8|SNV-1787594-A-C|2
MSRLLNTPDGSPYTWWVGTANEK
>ENST00000253928.13|SNV-25286-A-C|1
VYWPCRDQARMGCR
>ENST00000341594.9|SNV-306159-G-A|2
KIQVSVTNLEELNMVQSR
>ENST00000400105.6|SNV-321737-G-A|4
GPRYSGHHSAFGCPYSDINLK
>ENST00000411637.6|SNV-13777-A-G|1
SDDSLPVGVVVDYTNQVEITISDEK
>ENST00000575604.1|SNV-25286-A-C|2
GEGVLALPGPGPHGLPQPR
>ENST00000291576.12|SNV-13670-C-T|2
TVCLWDMFDSWR
>ENST00000371124.4|SNV-1279-T-C|2
QMWVTSADLKEYGTSVVQR
>ENST00000259154.9|SNV-53305-A-C|3
HKKSDSSGQESSL
>ENST00000216338.9|SNV-2312-T-C|5
AKRTTAVRPLR
>ENST00000517530.5|SNV-8595-G-T|1
DTFWPGPGAAPASVLNPARSGRR
>ENST00000575604.1|SNV-25286-A-C|1
GEGVLALPGPGPHGLPQPRHHP
>ENST00000512983.5|SNV-44350-C-A|16
FDKDMTIMQFGNGIRR
>ENST00000368854.7|SNV-169289-A-G|2
CPNITRIYNIGKGHQGLK
>ENST00000466689.1|SNV-2843-T-C|2
LPRGGHSTSG
>ENST00000651372.2|SNV-22930-T-G|7
QENGQSTSKLCGTTQRDNEVPEK
>ENST00000369466.9|SNV-15067-A-T|2
EKVTQLLPQNVHSHYSISKPQK
>ENST00000534722.5|SNV-232116-A-C|7
MTAKEHHKEQDEVSR
>ENST00000491910.5|SNV-3300-A-G|2
TWALRGPSFLISSAEMWPSSTR
>FUSION-ENST00000517671.5:4684-ENST00000389048.8:698058|79
CGSGPVHISGQHLVVYRRK
>ENST00000468399.2|SNV-67728-C-T|1
MGLTRTR
>ENST00000512983.5|SNV-44350-C-A|17
MFDKDMTIMQFGNGIRR
>ENST00000394836.7|SNV-13635-C-T|1
TLVIMSTPASPNRELHPQLLSPTK
>ENST00000578955.1|SNV-254402-G-T|7
TPMSFSSTWSGPR
>ENST00000464291.1|SNV-265255-G-A|9
MQNPRLH
>ENST00000361727.8|SNV-1787594-A-C|1
LLNTPDGSPYTWWVGTANEK
>ENST00000379942.5|SNV-58371-C-T|7
NKNMNLSGR
>ENST00000463333.6|SNV-11658-G-A|3
RYQDLEYVQAHLTVPVIPELSCRI
>ENST00000287143.2|SNV-1478-G-T|1
SSACQDNFEDEEAMESDPAALDK
>ENST00000356026.10|SNV-2420-G-A|5
RQQHVLTTYSWR
>ENST00000597505.5|SNV-232116-A-C|3
EQDEVSR
>ENST00000392114.6|SNV-18113-C-G|2
DPETRIIVVK
>ENST00000512983.5|SNV-44350-C-A|1
QFGNGIRRLMNR
>ENST00000373823.7|SNV-110945-A-G|1
TDGLGLSYLSSHIANVER
>ENST00000375807.8|SNV-7525-A-G|5
SARGSHHLSIYAESSLK
>FUSION-ENST00000517671.5:4684-ENST00000389048.8:698058|81
CGSGPVHISGQHLVVYR
>ENST00000239446.6|SNV-403-C-A|3
GTRVVYDDNK
>ENST00000251127.11|SNV-332786-C-A|1
IAQPLHLTPRPDNDGFRAK
>ENST00000558588.5|SNV-10005-C-T|3
MTTDIFFKEAIEAIAESVFK
>FUSION-ENST00000616657.1:4218-ENST00000654225.1:28791|17
DCSAQIAGVGLIGAIVQCREHTR
>ENST00000281741.9|SNV-10108-G-A|3
AVRPLQDYGISVAK
>ENST00000578955.1|SNV-254402-G-T|2
SFSSTWSGPRATAALSQGPR
>FUSION-ENST00000616657.1:4218-ENST00000654225.1:28791|8
DSSILIISSIKPRLHK
>ENST00000239446.6|SNV-403-C-A|1
VVYDDNKQYLLLDSHTGNLLTNEK
>ENST00000578955.1|SNV-254402-G-T|10
ELLSVRMTPMSFSSTWSGPR
>ENST00000342740.6|SNV-13732-G-A|5
AKGWSFDEK
>ENST00000325157.7|SNV-31938-G-T|1
EVSCRTRQR
>ENST00000466689.1|SNV-2843-T-C|10
MTQNERYKAATR
>ENST00000481675.1|SNV-104678-G-A|4
MLIPLRTKPSQSPAAPCPQR
>ENST00000557161.1|SNV-1745-C-A|2
MSPPGFR
>FUSION-ENST00000437881.1:149-ENST00000417746.6:25898|1
HVRILKNEA
>ENST00000529161.1|SNV-21573-A-C|1
WCNESHPRQQPPSPAASLDR
>ENST00000580706.1|SNV-11351-T-G|5
ISVKVFFTGGWR
>ENST00000394836.7|SNV-13635-C-T|2
TLVIMSTPASPNR
>ENST00000648078.1|SNV-11351-T-G|1
WVEKIRDVLIQK
>FUSION-ENST00000604000.4:10399-ENST00000472663.1:8565|2
VSCLLPRVSGK
>ENST00000517530.5|SNV-8595-G-T|2
DTFWPGPGAAPASVLNPARSGR
>ENST00000358252.8|SNV-11515-A-C|1
GDAPLRPTSLVQRR
>ENST00000563290.6|SNV-551430-C-G|1
VLFPSLIAACYKNHQNK
>ENST00000672011.1|SNV-8411-C-T|1
LWPGNWCGGWQRSTGAVPCPSHWC
>ENST00000636734.1|SNV-365292-G-T|1
LLHYLGLIDLSDDKIEDEL
>FUSION-ENST00000616657.1:4218-ENST00000654225.1:28791|2
SRADWSHCTVSGTYQDTENSVMS
>ENST00000674003.1|SNV-218763-T-C|4
ESVELLLEDWHKFTEEK
>ENST00000281741.9|SNV-10108-G-A|5
TSVFLEELNK
>ENST00000578955.1|SNV-254402-G-T|3
MSFSSTWSGPRATAALSQGPR
>ENST00000464455.1|SNV-58371-C-T|5
NLSGRLYR
>ENST00000495537.1|SNV-53305-A-C|1
SPACENSPK
>ENST00000417403.5|INDEL-48004-C-CA|5
KTLGRTIQHSR
>ENST00000383836.8|SNV-377347-A-C|2
RSSSSSTEMMTPFKPALSAR
>FUSION-ENST00000604000.4:382-ENST00000472663.1:8565|36
HTQGYGRGSLATCELPLAK
>ENST00000459718.1|SNV-217358-C-A|8
MSFGWSLLSPMPTNLNRSYCIRVDR
>ENST00000371124.4|SNV-1279-T-C|3
QMWVTSADLK
>ENST00000299977.9|SNV-21707-G-A|6
KTRELFVHDLPGSGK
>ENST00000536023.1|SNV-43171-C-A|1
EGMTITLTIR
>ENST00000495537.1|SNV-53293-C-A|4
LLHLLGIKKVILK
>ENST00000482917.1|SNV-124439-C-T|5
QRSIPAFWKVLWTDLYSATIR
>ENST00000348564.11|SNV-109709-T-A|2
TQHIGNQEEKK
>ENST00000512983.5|SNV-44350-C-A|9
TIMQFGNGIRR
>ENST00000302819.10|SNV-2843-T-C|3
DNYFMTQNERYKAATR
>ENST00000637654.1|SNV-1787594-A-C|3
PILNGSPYTWWVGTAN
>FUSION-ENST00000604000.4:382-ENST00000472663.1:8565|32
GSLATCELPLAKSEWQKK
>ENST00000417403.5|INDEL-48004-C-CA|3
TLGRTIQHSRFFLWFQFFYNGSQ
>ENST00000389394.8|SNV-104740-A-G|4
VYTNDILAMLSPEGERVGLGK
>ENST00000304032.13|SNV-630079-G-T|4
VPTIILGTAVPACSPHLGR
>FUSION-ENST00000437881.1:149-ENST00000417746.6:25898|3
MHVRILK
>ENST00000344545.6|SNV-291-C-A|1
TETSVGTYESHSTSELEDMTEPEQR
>ENST00000399332.6|SNV-34532-G-C|3
SSAGSTRR
>ENST00000265678.9|SNV-398238-C-A|4
LYLILDFLRGGDLFTRISK
>ENST00000297029.10|SNV-73732-G-C|2
IQEGDEPEEFWNSLGGK
>ENST00000373823.7|SNV-110945-A-G|4
NWRDPDR
>ENST00000586409.5|SNV-53456-G-T|3
VQRSPTRQESSFPHSC
>ENST00000504924.6|SNV-155979-A-G|2
AVPFQNAVLNVKELGGADNIR
>ENST00000527167.5|SNV-20419-A-C|2
MSEPQHVASIISSFLQCTHLLPAQL
>ENST00000461757.1|SNV-11887-C-T|4
SLNPATIYSVLPKLLSLLPLSCQK
>ENST00000512983.5|SNV-44350-C-A|11
TIMQFGNGIR
>ENST00000464291.1|SNV-265255-G-A|5
MRNHMYAKSQAALSVTQTQAPSGNM
>ENST00000476631.5|MNV-2710-CCCCGAC-C|2
NRVNSIHVESGAWVCFNHFR
>ENST00000597505.5|SNV-232116-A-C|1
EQDEVSRLIDELQTAIKSNIGHLCK
>ENST00000256343.8|SNV-172408-G-T|1
NMFHISKKTGK
>ENST00000368653.7|SNV-23457-T-C|3
QTPDSGKPLKTSR
>ENST00000368653.7|SNV-23457-T-C|2
QTPDSGKPLKTSRR
>ENST00000461757.1|SNV-11887-C-T|3
SLNPATIYSVLPKLLSLLPLSCQKR
>ENST00000495537.1|SNV-53305-A-C|2
VILQVRSPACENSPK
>ENST00000377360.8|SNV-365292-G-T|1
DKIEDEL
>ENST00000390665.9|SNV-437-G-A|2
APGRDQPTPGDGEQPGA
>FUSION-ENST00000616657.1:4218-ENST00000654225.1:28791|11
DPEQMDPAVMHK
>ENST00000373580.8|SNV-33260-A-C|1
VLYAWDNGHQLTYPLHFVV
>ENST00000535831.5|SNV-21116-C-T|3
GSQWWWLTSLIR
>ENST00000373823.7|SNV-110945-A-G|5
QFFKNWRDPDR
>ENST00000400105.6|SNV-321737-G-A|3
GPRYSGHHSAFGCPYSDINLKK
>ENST00000461757.1|SNV-11887-C-T|7
RGRSLNPATIYSVLPK
>ENST00000369466.9|SNV-15067-A-T|1
VTQLLPQNVHSHYSISKPQK
>ENST00000506644.3|SNV-5763-C-T|1
SEKPGYVYACGTFHPGSGEETF
>ENST00000324771.12|SNV-21821-C-A|2
NLYAGEYYRVQGR
>ENST00000476199.1|SNV-66698-C-T|3
CICVLFRFQMWNLVKI
>FUSION-ENST00000604000.4:10399-ENST00000472663.1:8565|3
VSCLLPR
>ENST00000299977.9|SNV-21707-G-A|2
ELFVHDLPGSGKTILALR
>ENST00000299977.9|SNV-21707-G-A|5
TRELFVHDLPGSGK
>FUSION-ENST00000616657.1:4218-ENST00000654225.1:28791|10
DPEQMDPAVMHKDSSILIISSIKPR
>ENST00000325157.7|SNV-31938-G-T|2
EVSCRTR
>ENST00000311127.9|SNV-85234-G-T|1
NVLYPAYTGLPGSR
>ENST00000492082.5|INDEL-6075-A-AGGAGA|4
PTSLVGMLERR
>ENST00000498666.5|SNV-30414-C-T|2
VPAPVCLQARAEADQQLQPVSD
>ENST00000459718.1|SNV-217358-C-A|1
SYCIRVDRCLMVPPGSTVG
>ENST00000579022.5|SNV-8890-T-A|1
KRANSIFR
>ENST00000358047.5|SNV-662-C-T|1
TLVSSLRPEPPETGVSHLRPQPPK
>ENST00000402838.3|SNV-101691-G-T|5
TIRDITSFSSK
>ENST00000304032.13|SNV-630079-G-T|5
NNSSGRVPTIILGTAVPACSPHLGR
>ENST00000488202.1|SNV-40690-G-A|1
ESTFSAADNDQIFHIKSSLK
>ENST00000674003.1|SNV-218763-T-C|5
YGSRESVELLLEDWHKFTEEK
>ENST00000490135.6|SNV-306159-G-A|2
MVQSRFQELMEWAEEQQPNIAEALK
>ENST00000481675.1|SNV-104678-G-A|1
TKPSQSPAAPCPQRAHLPSLP
>ENST00000495537.1|SNV-53305-A-C|3
KVILQVRSPACENSPK
>ENST00000637654.1|SNV-1787594-A-C|1
EALTLGGLAQP
>ENST00000216338.9|SNV-2312-T-C|2
TTAVRPLR
>ENST00000297029.10|SNV-73732-G-C|3
TLRIQEGDEPEEFWNSLGGKK
>ENST00000586409.5|SNV-53456-G-T|2
SPTRQESSFPHSC
>ENST00000366574.7|INDEL-572174-C-CA|4
SITLFPDENKKTRPSR
>ENST00000529161.1|SNV-21573-A-C|3
RWCNESHPRQQPPSPAASLDR
>ENST00000672011.1|SNV-8411-C-T|3
GALHSWGHCLYRLWPGNWCGGWQR
>ENST00000374165.5|INDEL-15312-G-GGCA|3
QQQQQQQQQK
>ENST00000535170.5|INDEL-17945-C-CA|8
ERSKGEGER
>ENST00000505306.5|SNV-32360-G-A|1
SQPSETERLTDNY
>ENST00000491910.5|SNV-3300-A-G|1
GPSFLISSAEMWPSSTR
>ENST00000262043.8|SNV-49924-A-G|4
LKLKKPER
>ENST00000251127.11|SNV-332786-C-A|3
LKIAQPLHLTPRPDNDGFRAK
>ENST00000297323.12|SNV-112470-C-T|1
SYEPIVAILLFSCVLALHARQVDIR
>ENST00000635293.1|SNV-13748-C-T|2
NSFEVCVCACPGRDR
>ENST00000620676.6|SNV-49556-A-C|1
ESELTFSLRPDDLGTSSIMKIEGK
>ENST00000636138.1|SNV-406433-G-A|2
RLPQTHQPPHLHQPHPCLHHAEQR
>ENST00000652736.1|SNV-68546-G-A|1
FPPLFTQKYPCK
>ENST00000379942.5|SNV-58371-C-T|8
LGRNKNMNLSGR
>FUSION-ENST00000517671.5:4684-ENST00000389048.8:698058|82
LKCGSGPVHISGQHLVVYRR
>ENST00000466689.1|SNV-2843-T-C|5
MSVIRLPRGGHSTSG
>FUSION-ENST00000616657.1:4218-ENST00000654225.1:28791|6
MYDGLFCSNSR
>ENST00000399332.6|SNV-34532-G-C|7
KALPKSSAGSTR
>ENST00000417403.5|INDEL-48004-C-CA|7
EIQDLAEEIHGMMDKAKK
>ENST00000256343.8|SNV-172408-G-T|3
NMFHISK
>ENST00000578955.1|SNV-254402-G-T|6
TPMSFSSTWSGPRATAALSQGPR
>ENST00000505983.1|SNV-88123-G-A|3
SIQWNLTKWQWLIQMDPKLC
>ENST00000635293.1|SNV-13748-C-T|3
NSFEVCVCACPGR
>ENST00000435029.6|SNV-2210-G-A|4
QSSVLRHK
>ENST00000306960.4|SNV-12065-A-C|3
RPGSVPR
>ENST00000525971.6|SNV-67750-A-T|7
IVPLFHFVSLEKLDVSLNCLSDLK
>ENST00000341594.9|SNV-306159-G-A|1
IQVSVTNLEELNMVQSR
>ENST00000563290.6|SNV-551430-C-G|3
LIKVLFPSLIAACYKNHQNK
>ENST00000521759.5|SNV-308314-A-G|4
MTTTFWRR
>ENST00000506455.5|SNV-44350-C-A|3
DMTIMQFGNGIR
>ENST00000348564.11|SNV-109709-T-A|6
LPSYRSWRTQHIGNQEEK
>FUSION-ENST00000616657.1:4218-ENST00000654225.1:28791|12
IVSCHKDPEQMDPAVMHK
>ENST00000342740.6|SNV-13732-G-A|2
GWSFDEKR
>ENST00000397809.10|SNV-92180-A-T|3
KVLQSVRLK
>ENST00000324803.6|INDEL-3467-T-TCA|3
ADVECPPAHTRAHVECPPAHTCQR
>ENST00000568344.5|SNV-288439-T-C|2
LSLLNSVGQEMSRCK
>ENST00000400105.6|SNV-321737-G-A|1
YSGHHSAFGCPYSDINLKK
>ENST00000324771.12|SNV-21821-C-A|5
IADFGMSRNLYAGEYYR
>ENST00000492082.5|INDEL-6075-A-AGGAGA|1
MLERRCL
>ENST00000563290.6|SNV-551430-C-G|2
VLFPSLIAACYK
>ENST00000316623.10|SNV-150467-A-G|2
TICIETVK
>ENST00000446942.5|SNV-3300-A-G|1
TLLPDILCR
>ENST00000580706.1|SNV-11351-T-G|1
VFFTGGWRK
>ENST00000379942.5|SNV-58371-C-T|2
LYRHIGVLGTSK
>ENST00000515877.5|SNV-21920-C-T|2
VTEESHEEPAFQNFMQELMAQYWK
>ENST00000498666.5|SNV-30414-C-T|1
AEADQQLQPVSD
>ENST00000339582.7|SNV-806887-C-A|2
AVVTAATMKSKLIQK
>ENST00000521759.5|SNV-308314-A-G|2
MTTTFWRRS
>ENST00000312428.11|MNV-272110-GG-G|2
FADDQGYGDQNLALYLLVKAK
>ENST00000458716.2|SNV-22930-T-G|1
HNVIMRCQRK
>ENST00000527167.5|SNV-20419-A-C|1
SEPQHVASIISSFLQCTHLLPAQL
>FUSION-ENST00000616657.1:4218-ENST00000654225.1:28791|15
EHTRTLRIVSCHK
>ENST00000449290.6|MNV-2837-TA-T|5
KCSLYGKK
>ENST00000306960.4|SNV-12065-A-C|2
RPGSVPRTPSR
>FUSION-ENST00000616657.1:4218-ENST00000654225.1:28791|14
TLRIVSCHK
>ENST00000525971.6|SNV-67750-A-T|2
MSASIVFLILKVP
>ENST00000504924.6|SNV-155979-A-G|3
AVPFQNAVLNVK
>ENST00000402838.3|SNV-101691-G-T|3
DITSFSSK
>ENST00000466689.1|SNV-2843-T-C|4
SVIRLPRGGHSTSG
>ENST00000341594.9|SNV-306159-G-A|3
RKIQVSVTNLEELNMVQSR
>ENST00000651372.2|SNV-22930-T-G|2
DNEVPEKVAGMEPDR
>ENST00000302819.10|SNV-2843-T-C|1
AATRRAFHIR
>ENST00000459718.1|SNV-217358-C-A|4
MPTNLNRSYCIRVDR
>ENST00000674003.1|SNV-218763-T-C|3
ESVELLLEDWHKFTEEKEFLAR
>ENST00000489939.5|SNV-806887-C-A|1
KSKLIQK
>ENST00000397809.10|SNV-92180-A-T|2
VLQSVRLK
>ENST00000535170.5|INDEL-17945-C-CA|5
GEGERIGK
>ENST00000651372.2|SNV-22930-T-G|8
QENGQSTSKLCGTTQR
>FUSION-ENST00000604000.4:382-ENST00000472663.1:8565|34
GSLATCELPLAK
>ENST00000459718.1|SNV-217358-C-A|5
PTNLNRSYCIR
>ENST00000651372.2|SNV-22930-T-G|5
LCGTTQRDNEVPEK
>ENST00000464291.1|SNV-265255-G-A|2
MYAKSQAALSVTQTQAPSGNM
>ENST00000359878.8|SNV-29378-G-A|1
AAQHSAPSR
>ENST00000535831.5|SNV-21116-C-T|1
GSQWWWLTSLIRRLDPPMGL
>ENST00000481675.1|SNV-104678-G-A|3
LIPLRTKPSQSPAAPCPQR
>ENST00000379942.5|SNV-58371-C-T|4
NMNLSGRLYR
>ENST00000262043.8|SNV-49924-A-G|3
LKKPERNLQPR
>ENST00000297029.10|SNV-73732-G-C|4
TLRIQEGDEPEEFWNSLGGK
>ENST00000425851.1|SNV-7525-A-G|6
GTISSEIKSARGSHHLSIYAESSLK
>ENST00000488202.1|SNV-40690-G-A|2
MESTFSAADNDQIFHIKSSLK
>ENST00000399332.6|SNV-34532-G-C|5
ALPKSSAGSTRR
>ENST00000464455.1|SNV-58371-C-T|3
NLSGRLYRHIGVLGTSK
>ENST00000371882.5|SNV-218098-T-G|2
GLHCMCTVGERLYVIGGNHVR
>ENST00000265394.10|INDEL-123609-A-AA|3
QKKVLPEAVP
>ENST00000463333.6|SNV-11658-G-A|1
YQDLEYVQAHLTVPVIPELSCRI
>ENST00000253928.13|SNV-25286-A-C|3
AAGEKVYWPCRDQAR
>ENST00000216338.9|SNV-2312-T-C|3
RTTAVRPLRLPSSK
>ENST00000356786.10|SNV-1820-A-C|2
LAELLLERDPLCLRPEAPSR
>ENST00000259154.9|SNV-53305-A-C|1
SDSSGQESSL
>ENST00000580706.1|SNV-11351-T-G|4
ISVKVFFTGGWRK
>ENST00000211936.10|SNV-21297-C-G|4
KMHTGERPYK
>ENST00000358252.8|SNV-11515-A-C|2
GDAPLRPTSLVQR
>ENST00000459718.1|SNV-217358-C-A|10
MSFGWSLLSPMPTNLNRSYCIR
>ENST00000297029.10|SNV-73732-G-C|5
CKTLRIQEGDEPEEFWNSLGGK
>ENST00000337323.3|MNV-2710-CCCCGAC-C|2
GFMNRVNSIHVESGAWVCFNHFR
>ENST00000381989.4|SNV-77355-A-T|2
LSKRNHR
>ENST00000435029.6|SNV-2210-G-A|5
NFQKQSSVLRHK
>ENST00000394303.8|SNV-13890-C-A|3
IFELARTLK
>ENST00000256343.8|SNV-172408-G-T|2
NMFHISKK
>ENST00000297029.10|SNV-73732-G-C|1
IQEGDEPEEFWNSLGGKK
>ENST00000306960.4|SNV-12065-A-C|4
IPKRPGSVPRTPSR
>ENST00000464213.1|SNV-301584-A-G|1
RRETCVHFTSSFSVCK
>ENST00000348564.11|SNV-109709-T-A|4
SWRTQHIGNQEEKK
>ENST00000429845.6|MNV-81746-AC-A|2
NIVSELTIIKEQLYHPNIVRY
>ENST00000459718.1|SNV-217358-C-A|9
SFGWSLLSPMPTNLNRSYCIR
>ENST00000505983.1|SNV-88123-G-A|5
NLHWCRSIQWNLTKWQWLIQMDPK
>ENST00000504924.6|SNV-155979-A-G|1
AVPFQNAVLNVKELGGADNIRK
>ENST00000616793.5|SNV-170447-C-A|2
IKDLEEK
>ENST00000668452.1|SNV-101813-G-T|1
LLRFRNQR
>ENST00000400105.6|SNV-321737-G-A|2
YSGHHSAFGCPYSDINLK
>ENST00000390665.9|SNV-437-G-A|3
IKAPGRDQPTPGDGEQPGA
>ENST00000464291.1|SNV-265255-G-A|6
RNHMYAK
>FUSION-ENST00000437881.1:149-ENST00000417746.6:25898|2
MHVRILKNEA
>ENST00000505306.5|SNV-32360-G-A|4
AEMKSQPSETERLTDNY
>ENST00000449290.6|MNV-2837-TA-T|7
EELLKKCSLYGK
>ENST00000512983.5|SNV-44350-C-A|10
MTIMQFGNGIRR
>ENST00000521759.5|SNV-308314-A-G|5
MTTTFWR
>ENST00000400723.8|SNV-9491-G-C|2
GGGTQDSSAETPLAGGLPR
>ENST00000308025.8|SNV-7181-T-C|1
SSPPKDRK
>ENST00000375478.4|SNV-12784-T-G|2
VWSALNVSISLHYWNNSTK
>ENST00000366574.7|INDEL-572174-C-CA|1
DRPQHLPQATDAVFLPQFCKH
>ENST00000464291.1|SNV-265255-G-A|8
IPMRNHMYAK
>ENST00000350721.9|INDEL-16141-T-TT|1
TPCRNGY
>FUSION-ENST00000616657.1:4218-ENST00000654225.1:28791|4
MYDGLFCSNSRSR
>ENST00000529161.1|SNV-21573-A-C|6
MPASLALGADHDSGRRWCNESHPR
>ENST00000316623.10|SNV-150467-A-G|1
TICIETVKGTCWQTVIDGR
>ENST00000616793.5|SNV-170447-C-A|4
TDIQKRK
>ENST00000379942.5|SNV-58371-C-T|1
LYRHIGVLGTSKLYVIR
>ENST00000368194.7|MNV-105685-AT-A|2
MLQAQRQQEVTKL
>FUSION-ENST00000616657.1:4218-ENST00000654225.1:28791|22
MMDCSAQIAGVGLIGAIVQCR
>ENST00000216367.10|SNV-250-C-T|5
LRSRAFSAFK
>ENST00000535170.5|INDEL-17945-C-CA|4
GEGERIGKK
>ENST00000559694.5|SNV-13732-G-A|3
RNERAQAQTR
>ENST00000211936.10|SNV-21297-C-G|1
MHTGERPYKCNECGR
>ENST00000449290.6|MNV-2837-TA-T|1
LVKISEI
>ENST00000674003.1|SNV-218763-T-C|2
FTEEKEFLAR
>ENST00000466689.1|SNV-2843-T-C|1
GGHSTSG
>ENST00000486715.6|MNV-14413-ATTAAC-A|1
FGQLCSQLSGRAKEG
>ENST00000579022.5|SNV-8890-T-A|6
NHSRIQGVSEDR
>ENST00000270218.10|SNV-65953-C-A|2
KLQCVSLWLLGTILIL
>ENST00000620391.4|SNV-26198-C-G|4
TTPEEIANPCSSIPYFCLR
>ENST00000620391.4|SNV-26198-C-G|1
TFGFKHILPLTNDAERFNEIVK
>ENST00000211936.10|SNV-21297-C-G|3
KMHTGERPYKCNECGR
>ENST00000568344.5|SNV-288439-T-C|1
LSLLNSVGQEMSRCKTSIR
>ENST00000579022.5|SNV-8890-T-A|5
NHSRIQGVSEDRK
>ENST00000375807.8|SNV-7525-A-G|1
GSHHLSIYAESSLKSDGYHKR
>FUSION-ENST00000517671.5:4684-ENST00000389048.8:698058|80
CGSGPVHISGQHLVVYRR
>ENST00000616793.5|SNV-170447-C-A|1
IKDLEEKFLFLFLFFSLAFILWP
>ENST00000359246.9|SNV-72629-G-C|1
VLNVTNLEFSDTPMSSFVEPPDIVK
>ENST00000525971.6|SNV-67750-A-T|6
LDVSLNCLSDLK
>ENST00000389394.8|SNV-104740-A-G|3
VYTNDILAMLSPEGERVGLGKGLK
>ENST00000374165.5|INDEL-15312-G-GGCA|2
QQQQQQQQQKK
>ENST00000534722.5|SNV-232116-A-C|6
TAKEHHKEQDEVSR
>FUSION-ENST00000437881.1:149-ENST00000417746.6:25898|6
NGHAFTEKEEILDEMHVRILK
>ENST00000505983.1|SNV-88123-G-A|1
WQWLIQMDPKLC
>ENST00000568344.5|SNV-288439-T-C|3
LSLLNSVGQEMSR
>ENST00000483960.5|SNV-110945-A-G|3
TVQLRNGNLQYDR
>ENST00000350763.9|SNV-44397-G-T|2
EDKESNPATINAATELYTPK
>ENST00000342740.6|SNV-13732-G-A|1
GWSFDEKREGPGPDQEGSTQAWQK
>ENST00000505306.5|SNV-32360-G-A|3
MKSQPSETERLTDNY
>ENST00000374165.5|INDEL-15312-G-GGCA|4
QQQRQQQQQQQQQKK
>ENST00000512983.5|SNV-44350-C-A|7
TIMQFGNGIRRLMNR
>ENST00000492082.5|INDEL-6075-A-AGGAGA|7
MPTSLVGMLER
>ENST00000339582.7|SNV-806888-A-G|2
AVVTAATMRSK
>ENST00000471490.1|SNV-13670-C-T|6
MKSVLASASWDKTVCLWDMFDSWR
>ENST00000262043.8|SNV-49924-A-G|1
KPERNLQPRQR
>ENST00000535831.5|SNV-21116-C-T|2
GSQWWWLTSLIRR
>ENST00000580706.1|SNV-11351-T-G|2
VFFTGGWR
>ENST00000636870.1|SNV-1787594-A-C|2
MEALTLGGLAQPTR
>ENST00000515877.5|SNV-21920-C-T|1
VTEESHEEPAFQNFMQELMAQYWKR
>ENST00000476199.1|SNV-66698-C-T|4
MCICVLFRFQMWNLVKI
>ENST00000568344.5|SNV-288439-T-C|4
APDTYGKLSLLNSVGQEMSRCK
>ENST00000299977.9|SNV-21707-G-A|1
ELFVHDLPGSGKTILALRIMEK
>ENST00000459718.1|SNV-217358-C-A|2
SYCIRVDR
>ENST00000216367.10|SNV-250-C-T|4
SRAFSAFK
>ENST00000379942.5|SNV-58371-C-T|5
NMNLSGR
>ENST00000281741.9|SNV-10108-G-A|6
ASLAYFCQADSPRTSVFLEELNK
>ENST00000449290.6|MNV-2837-TA-T|4
CSLYGKK
>ENST00000281741.9|SNV-10108-G-A|2
AVRPLQDYGISVAKVNCVK
>ENST00000356026.10|SNV-2420-G-A|1
QQHVLTTYSWRVRVR
>ENST00000389532.9|SNV-24469-A-C|2
AYGRANIPEDLR
>ENST00000324803.6|INDEL-3467-T-TCA|2
AHVECPPAHTCQR
>ENST00000324803.6|INDEL-3467-T-TCA|4
ADVECPPAHTR
>ENST00000409663.7|SNV-121406-C-G|2
EGSVGFEVIAHCGMHYFMGK
>ENST00000489782.1|SNV-2420-G-A|4
QQHVLTTYSW
>ENST00000636138.1|SNV-406433-G-A|1
LPQTHQPPHLHQPHPCLHHAEQR
>ENST00000374199.9|SNV-10641-C-T|1
LWSVPDCNLLHILR
>ENST00000476199.1|SNV-66698-C-T|2
FQMWNLVKI
>ENST00000525971.6|SNV-67750-A-T|5
LDVSLNCLSDLKSAIK
>ENST00000482917.1|SNV-124439-C-T|6
MQRSIPAFWKVLWTDLYSATIR
>ENST00000265678.9|SNV-398238-C-A|1
ISKEVMFTEEDVK
>ENST00000400723.8|SNV-9491-G-C|3
ELQFGRGGGTQDSSAETPLAGGLPR
>ENST00000489939.5|SNV-806888-A-G|1
RSKLIQK
>FUSION-ENST00000376573.9:396-ENST00000377122.8:345553|125
ASDPLLSVLMWGVNHSR
>ENST00000535170.5|INDEL-17945-C-CA|7
SKGEGER
>ENST00000466689.1|SNV-2843-T-C|7
MSVIRLPR
>ENST00000324771.12|SNV-21821-C-A|4
IADFGMSRNLYAGEYYRVQGR
>ENST00000375807.8|SNV-7525-A-G|3
GSHHLSIYAESSLK
>ENST00000368194.7|MNV-105685-AT-A|1
QQEVTKL
>ENST00000474889.6|SNV-633570-G-A|1
NDMHSDFSQTMLFQANTTRIFQGTR
>ENST00000535170.5|INDEL-17945-C-CA|6
SKGEGERIGK
>ENST00000586409.5|SNV-53456-G-T|1
QESSFPHSC
>ENST00000280481.9|SNV-5378-C-A|1
FIVTEATQHGYLLNLDK
>ENST00000306960.4|SNV-12065-A-C|6
KIPKRPGSVPR
>ENST00000394303.8|SNV-13890-C-A|4
SSLAEVQSEIERIFELARTLK
>ENST00000259154.9|SNV-53305-A-C|2
KSDSSGQESSL
>ENST00000580706.1|SNV-11351-T-G|7
YIFRISVKVFFTGGWR
>ENST00000339582.7|SNV-806888-A-G|6
RSFKAVVTAATMR
>ENST00000389394.8|SNV-104740-A-G|2
VGLGKGLK
>ENST00000579022.5|SNV-8890-T-A|3
IQGVSEDRK
>FUSION-ENST00000604000.4:382-ENST00000472663.1:8565|33
GSLATCELPLAKSEWQK
>ENST00000368653.7|SNV-23457-T-C|1
TSRRVLR
>ENST00000512983.5|SNV-44350-C-A|18
FDKDMTIMQFGNGIR
>ENST00000368854.7|SNV-169289-A-G|4
VVNEMCPNITRIYNIGKGHQGLK
>ENST00000389532.9|SNV-24469-A-C|1
ANIPEDLR
>ENST00000397809.10|SNV-92180-A-T|1
VLQSVRLKLQQQIVTIENAEK
>ENST00000517530.5|SNV-8595-G-T|3
DTFWPGPGAAPASVLNPAR
>ENST00000470037.1|SNV-13925-G-A|1
VGFLTSSHFWDEAHGGWGYTAEK
>ENST00000394836.7|SNV-13635-C-T|3
IDMLQAEVTALKTLVIMSTPASPNR
>ENST00000374165.5|INDEL-15312-G-GGCA|1
QQQQQQQQQKKVK
>FUSION-ENST00000376573.9:396-ENST00000377122.8:345553|127
LFRASDPLLSVLMWGVNHSR
>ENST00000492082.5|INDEL-6075-A-AGGAGA|3
MPTSLVGMLERRCL
>ENST00000373580.8|SNV-33260-A-C|2
ERVLYAWDNGHQLTYPLHFVV
>ENST00000458716.2|SNV-22930-T-G|2
HNVIMRCQR
