# Supplementary material for: Identification of non-canonical peptides with moPepGen
Source: Nat Biotechnol. 2025 Jun 16;44(4):568–73. doi: 10.1038/s41587-025-02701-0 (PMC12680078; doi:10.1038/s41587-025-02701-0)
Supplement: Supplementary file 4 — Supplementary Data: Cancer cell line variant peptide database. Custom peptide database FASTA file for each of the 376 cell lines from the Cancer Cell Line Encyclopedia with proteomics characterization or used in the reference channel. Variant peptide FASTA files were produced by moPepGen as the result of cell-line-specific publicly available mutations and fusions. [file 41587_2025_2701_MOESM4_ESM.zip › ACH-000054.fasta]

>ENST00000541171.1|SNV-313-A-T|1
GVRPVSGDLSFLRTPGGLCR
>FUSION-ENST00000427015.1:286817-ENST00000367469.5:117830|4
KWCFIFIASGSVDLSGRFTGK
>ENST00000330714.8|SNV-46200-G-A|3
LTQARHTLCQFSSKEIH
>ENST00000464782.5|SNV-170981-G-T|8
MKSLMSCCQSSPIQIT
>ENST00000464786.5|SNV-10230-C-T|3
TSELMQSPWVVWQLELGVS
>ENST00000490508.5|SNV-35851-G-C|11
TISHSGFVLK
>ENST00000544049.2|SNV-1126-T-C|1
YLPDLFTTLVDLKWR
>ENST00000639435.1|SNV-63562-G-T|3
DRLPLESAVFRHSDAPGLPNGR
>ENST00000490508.5|SNV-35851-G-C|5
SGGHSGRPSHTR
>ENST00000299481.5|SNV-26197-G-A|3
KILKTSLPTNTWDGNR
>ENST00000304801.6|MNV-1215-GG-G|1
SAMSALEAVPV
>ENST00000529090.5|SNV-19087-A-G|1
SSEGIKLKMPC
>ENST00000394417.6|SNV-45571-T-C|1
LQEQNATDMEIIVNAK
>ENST00000300650.9|SNV-11883-G-C|4
YQEVLDKHR
>FUSION-ENST00000492719.5:2705-ENST00000533540.5:4464|63
MFVMGVNHEKYDNSLKIIR
>ENST00000483991.5|SNV-96073-C-T|3
STNSLARGQRTSLR
>ENST00000324432.9|SNV-21009-G-A|2
YNYTVNYTTHTQTNKTSSFCR
>ENST00000465063.5|INDEL-14135-A-AA|3
LLMVPML
>ENST00000299308.7|SNV-467256-C-A|2
LLKSGGPDAFTSFHTQGK
>ENST00000550946.5|SNV-30930-A-C|4
SCRLMAPAAATPAWEE
>ENST00000448662.6|MNV-321251-AA-A|1
PPCISPL
>ENST00000450485.6|SNV-45978-A-G|4
MFDKVLAPELIPSILEKFVR
>ENST00000419282.2|SNV-44131-T-C|5
TQTMSTMTSAPSPLWP
>ENST00000615845.4|MNV-10185-GA-G|3
RPSARGRPAPCSSPRQSS
>ENST00000645624.1|SNV-55915-G-A|1
CCQREGVIQLVHHSAIQKSTK
>ENST00000557812.1|SNV-20461-A-G|4
MWGRRGTGSGWWP
>ENST00000332700.6|SNV-34803-G-T|1
GVLTWAV
>ENST00000550946.5|SNV-30930-A-C|1
APAAATPAWEE
>FUSION-ENST00000492719.5:2705-ENST00000533540.5:4464|61
MGVNHEKYDNSLKIIR
>ENST00000464782.5|SNV-170981-G-T|4
SCCQSSPIQIT
>ENST00000476115.2|SNV-18964-G-A|6
CKVIPDCSLTLEDFLRYHHQAAK
>ENST00000619533.1|SNV-281392-G-T|6
MQSMKIRNSTSSDWQL
>ENST00000574662.1|SNV-86810-G-A|4
AAGSTWRFPPARAQAR
>ENST00000557667.5|INDEL-17126-C-CTGC|1
ALESNCQALLLLLLLPPPPRLLPCN
>ENST00000441802.7|SNV-130935-C-T|3
VVDLDPCLSKKSLEEKPSQPYSAR
>ENST00000645624.1|SNV-55915-G-A|4
MCCQREGVIQLVHHSAIQK
>ENST00000505061.5|SNV-47167-G-A|4
KSPLSLR
>ENST00000530618.1|SNV-170226-G-A|2
RPPPNSLGPTMPGINM
>ENST00000576917.5|MNV-11850-TTCT-T|4
RSGTTPTTSCAWPRR
>ENST00000441802.7|SNV-130935-C-T|2
KSLEEKPSQPYSAR
>ENST00000641841.1|MNV-5856-AA-A|1
GKPSAPASPTSV
>ENST00000647533.1|SNV-55915-G-A|2
MCCQREGV
>ENST00000487056.1|INDEL-48-T-TG|6
MGDPFFPGSQLVVTQR
>ENST00000409358.1|INDEL-48-T-TG|6
VVVYRNGGPILPR
>ENST00000299481.5|SNV-26197-G-A|2
ILKTSLPTNTWDGNR
>ENST00000403437.2|SNV-15242-T-C|1
ILHGDFKQRYK
>ENST00000498540.2|SNV-3224-G-A|1
FCDTCLQEFLRSLQMP
>ENST00000357387.8|INDEL-123933-C-CC|3
GGKLSSESKTSQQANQNTYGAQC
>ENST00000465502.1|SNV-44258-A-G|2
MDIFSLPEVTLLSCVNEYFLK
>ENST00000374272.3|SNV-2166-C-G|1
QECCSRPLQKGSHPMCKEHEDEK
>ENST00000298532.2|SNV-22217-T-G|2
GGRVPLLGSR
>ENST00000396872.7|SNV-22580-T-G|3
RYTQGVMTGESTAGGMISLSRILTK
>ENST00000404377.3|SNV-9298-G-A|4
FGPLPSKWQMASSEPPCMNK
>ENST00000419282.2|SNV-44131-T-C|3
STMTSAPSPLWP
>ENST00000465063.5|INDEL-14135-A-AA|1
SYLLSTADINVTQKK
>ENST00000462386.5|SNV-17686-C-T|6
MGKTYHHRLSCLWGSSK
>ENST00000464782.5|SNV-170981-G-T|6
SLMSCCQSSPIQIT
>ENST00000354869.7|INDEL-14135-A-AA|7
EFRPEIPCIVVANKIDADINVTQKK
>ENST00000576917.5|MNV-11850-TTCT-T|9
EKIWHHTYNELR
>ENST00000487469.5|SNV-45571-T-C|1
LQEQNAT
>ENST00000435118.5|INDEL-14135-A-AA|1
LQFCQEVLPAPVFRLGC
>ENST00000550946.5|SNV-30930-A-C|3
LMAPAAATPAWEE
>ENST00000490508.5|SNV-35851-G-C|7
PPHSSTSHMSGGHSGRPSHTR
>ENST00000505061.5|SNV-47167-G-A|3
KSPLSLRLPNLVPIPILSDYCHK
>ENST00000498125.5|MNV-321251-AA-A|3
ASGLCSR
>ENST00000505941.5|SNV-36711-G-A|7
MSDPPLSTMPTAPGLQKPPCFRE
>ENST00000308251.5|INDEL-2791-G-GAGGAGCTGG|1
LEELEELEELAKLHREDVLR
>ENST00000356142.4|SNV-25649-A-T|1
DKPIADVFLICFSLVSPASFEIVR
>ENST00000507105.1|SNV-130935-C-T|5
MLRPTTKVVDLDPCLSKK
>ENST00000585941.5|SNV-5585-C-G|4
LTTTGQVTSPVKGASFVSSTNPR
>ENST00000647533.1|SNV-55915-G-A|1
CCQREGV
>ENST00000271588.9|SNV-236011-A-G|1
ETQDLDAGDYTCVAINEAGRATGK
>ENST00000448662.6|MNV-321251-AA-A|7
SSILQHERPPPKSLWTMFK
>ENST00000352665.10|SNV-9274-C-A|3
EQNFLQGHGNKVSCLAISR
>ENST00000324432.9|SNV-21009-G-A|1
YNYTVNYTTHTQTNKTSSFCRSVR
>ENST00000269197.12|SNV-165466-T-A|3
SSVLMSVDSANTTISACNK
>ENST00000331203.7|INDEL-44443-G-GC|2
EHPGLLPLHLPR
>ENST00000529090.5|SNV-19087-A-G|5
EKSSEGIK
>ENST00000573283.7|MNV-11850-TTCT-T|1
IWHHTYNELR
>ENST00000462386.5|SNV-17686-C-T|1
LSCLWGSSKSCWQ
>ENST00000308251.5|INDEL-2791-G-GAGGAGCTGG|5
KLEELEELEELAK
>ENST00000641841.1|MNV-5856-AA-A|2
EFRGKPSAPASPTSV
>ENST00000476115.2|SNV-18964-G-A|4
VIPDCSLTLEDFLRYHHQAAKR
>ENST00000575714.5|SNV-62993-C-T|2
QTQARVSLPLPVC
>ENST00000360639.6|SNV-11560-T-C|SNV-11569-A-G|1
DDPSLCGASPGLGGTPPSQNNVR
>ENST00000403437.2|SNV-15242-T-C|6
KGFPSRILHGDFK
>ENST00000615845.4|MNV-10185-GA-G|7
RASSAAPRPSSGASTPAPRRPSAR
>ENST00000576917.5|MNV-11850-TTCT-T|2
SGTTPTTSCAWPRR
>ENST00000465063.5|INDEL-14135-A-AA|7
ASILPRSSPCPCISSR
>ENST00000535886.2|SNV-467256-C-A|5
PLQASTLK
>ENST00000326047.9|SNV-64692-A-G|1
SNKLSLQFEEDKENSSK
>ENST00000404377.3|SNV-9298-G-A|2
WQMASSEPPCMNK
>ENST00000304801.6|MNV-1215-GG-G|3
GCITVIGVETLLLAVPNGTLKIK
>ENST00000465063.5|INDEL-14135-A-AA|10
DPKKASILPR
>ENST00000529090.5|SNV-19087-A-G|3
EKSSEGIKLK
>ENST00000492919.1|SNV-170981-G-T|7
SLMSCCQSSPIQITIWLLIRLMIRR
>ENST00000396872.7|SNV-22580-T-G|1
YTQGVMTGESTAGGMISLSRILTK
>ENST00000517746.6|SNV-233755-T-C|2
QSSLTLHGADFSTK
>ENST00000483991.5|SNV-96073-C-T|2
GQRTSLR
>ENST00000329357.6|SNV-377-G-C|3
LLKKAALFSELSPVQPAPK
>ENST00000505061.5|SNV-47167-G-A|2
SPLSLRLPNLVPIPILSDYCHK
>ENST00000263087.9|SNV-68819-T-C|1
SPAHVSVVWQLEENAFPNR
>ENST00000326047.9|SNV-64692-A-G|3
ERSNKLSLQFEEDK
>ENST00000359865.7|SNV-87456-A-G|4
LHQEETETFTNKIRK
>ENST00000298139.7|SNV-31270-T-A|4
LKNFVELTDVAKK
>ENST00000505061.5|SNV-47167-G-A|1
SPLSLRLPNLVPIPILSDYCHKR
>ENST00000304801.6|MNV-1215-GG-G|5
ATSKGCITVIGVETLLLAVPNGTLK
>FUSION-ENST00000427015.1:286817-ENST00000367469.5:117830|1
WCFIFIASGSVDLSGRFTGKHR
>ENST00000404377.3|SNV-9298-G-A|1
WQMASSEPPCMNKVSDWK
>ENST00000480394.5|SNV-118399-T-G|2
MFRLTLDL
>ENST00000535886.2|SNV-467256-C-A|6
MPLQASTLK
>ENST00000557812.1|SNV-20461-A-G|1
GTGSGWWP
>ENST00000389120.8|SNV-28496-A-C|3
CFHVFCFECVKTRYDPR
>ENST00000304218.6|SNV-352-A-G|6
LGLKSLVSKGTLVQTR
>ENST00000575531.5|SNV-62993-C-T|4
MPLPRRVSLPLPVC
>ENST00000464786.5|SNV-10230-C-T|2
MQSPWVVWQLELGVS
>ENST00000492919.1|SNV-170981-G-T|10
KSLMSCCQSSPIQITIWLLIRLMIR
>ENST00000435118.5|INDEL-14135-A-AA|2
LQFCQEVLPAPVFR
>ENST00000441802.7|SNV-130935-C-T|1
SLEEKPSQPYSAR
>ENST00000369535.5|SNV-2863-C-A|1
EEYSAMRDQYMR
>ENST00000464782.5|SNV-170981-G-T|2
KGTTSYNEVADELLSEFTNSNN
>ENST00000535886.2|SNV-467256-C-A|4
MPLQASTLKGSHR
>ENST00000615845.4|MNV-10185-GA-G|5
ASSAAPRPSSGASTPAPRRPSAR
>ENST00000359865.7|SNV-87456-A-G|3
IRKMEEEHLYALR
>ENST00000238256.8|SNV-51692-G-A|5
KGDSEAEALSEIKDGSLPPK
>ENST00000576917.5|MNV-11850-TTCT-T|1
SGTTPTTSCAWPRRSTQCC
>ENST00000487056.1|INDEL-48-T-TG|3
GDPFFPGSQLVVTQRR
>ENST00000403437.2|SNV-15242-T-C|3
ILHGDFK
>ENST00000462386.5|SNV-17686-C-T|5
GKTYHHRLSCLWGSSK
>ENST00000440487.6|SNV-3979-T-G|1
GEPARQVGEAGRTR
>FUSION-ENST00000427015.1:286817-ENST00000367469.5:117830|5
KWCFIFIASGSVDLSGR
>ENST00000331203.7|INDEL-44443-G-GC|1
EHPGLLPLHLPRWIPNSG
>ENST00000325888.12|MNV-6821-GC-G|1
LWTPTWMSILL
>ENST00000354869.7|INDEL-14135-A-AA|6
IDADINVTQKK
>ENST00000329357.6|SNV-377-G-C|1
AALFSELSPVQPAPK
>ENST00000498125.5|MNV-321251-AA-A|6
LCLPPGLLKASGLCSR
>ENST00000557667.5|INDEL-17126-C-CTGC|2
ALESNCQALLLLLLLPPPPR
>ENST00000290607.12|SNV-112761-G-T|1
GFQESQVAEHVSISNQEEPKAQGK
>ENST00000460241.2|SNV-96940-T-G|1
GPWMVSVR
>ENST00000263087.9|SNV-68819-T-C|2
RSPAHVSVVWQLEENAFPNR
>ENST00000299481.5|SNV-26197-G-A|1
TSLPTNTWDGNR
>ENST00000271588.9|SNV-249881-G-A|1
VQLQDGGEYTCVASNIAGTNNK
>ENST00000464786.5|SNV-10230-C-T|4
MTSELMQSPWVVWQLELGVS
>ENST00000644533.1|SNV-55915-G-A|4
MCCQREGVEK
>ENST00000448662.6|MNV-321251-AA-A|3
IILLVFSMR
>ENST00000490508.5|SNV-35851-G-C|12
KTISHSGFVLKELEVLAK
>ENST00000419282.2|SNV-44131-T-C|4
MSTMTSAPSPLWP
>ENST00000374272.3|SNV-2166-C-G|3
QECCSRPLQK
>FUSION-ENST00000229239.10:2705-ENST00000533540.5:4464|3
IIRHTSCTPRCSSD
>ENST00000505941.5|SNV-36711-G-A|2
MPTAPGLQKPPCFRE
>ENST00000325888.12|MNV-6821-GC-G|2
RLWTPTWMSILL
>ENST00000475163.5|SNV-10230-C-T|1
QSPWVVWQLELGVSSWLP
>ENST00000615845.4|MNV-10185-GA-G|4
RPSARGRPAPCSSPR
>ENST00000331203.7|INDEL-44443-G-GC|4
LREHPGLLPLHLPR
>ENST00000359865.7|SNV-87456-A-G|2
KMEEEHLYALR
>ENST00000396872.7|SNV-22580-T-G|2
YTQGVMTGESTAGGMISLSR
>ENST00000315658.11|SNV-35851-G-C|1
TISHSGFVLKGVLFLLGRPR
>ENST00000238256.8|SNV-51692-G-A|4
GDSEAEALSEIKDGSLPPK
>ENST00000300650.9|SNV-11883-G-C|1
HRQVENQLQVQLKQLQQR
>ENST00000465063.5|INDEL-14135-A-AA|5
SSPCPCISSR
>ENST00000492919.1|SNV-170981-G-T|4
MSCCQSSPIQITIWLLIRLMIR
>ENST00000577161.5|SNV-348010-G-A|2
METSVLSPQPGTSTNLCRT
>ENST00000271588.9|SNV-236011-A-G|2
ETQDLDAGDYTCVAINEAGR
>ENST00000389120.8|SNV-28496-A-C|2
TRYDPRQR
>ENST00000448662.6|MNV-321251-AA-A|2
IILLVFSMRPPCISPL
>ENST00000330714.8|SNV-46200-G-A|5
IYRLTQARHTLCQFSSK
>ENST00000302259.5|SNV-767-A-T|1
ELERLRLYTADPLDR
>ENST00000557812.1|SNV-20461-A-G|3
WGRRGTGSGWWP
>ENST00000361396.6|SNV-3309-A-G|3
RAGEIKTLK
>ENST00000440487.6|SNV-3979-T-G|5
MHSPPPRPAPSPGTGESQPARSVR
>ENST00000465502.1|SNV-44258-A-G|5
MKQFMDIFSLPEVTLLSCVNEYFLK
>FUSION-ENST00000492719.5:2705-ENST00000533540.5:4464|48
SSGIPPAPR
>ENST00000535886.2|SNV-467256-C-A|2
MPLQASTLKGSHRTPIILVTSQ
>ENST00000357520.8|SNV-5209-A-G|2
VTAIRSLSIEIGHEVK
>ENST00000435118.5|INDEL-14135-A-AA|7
EFRPEIPCIVVANKIDDINVTQKK
>ENST00000357520.8|SNV-5209-A-G|5
LTESLRSKVTAIR
>ENST00000517746.6|SNV-233755-T-C|1
QSSLTLHGADFSTKDADNDNCMCK
>ENST00000544049.2|SNV-1126-T-C|2
YLPDLFTTLVDLK
>ENST00000503393.8|SNV-36711-G-A|2
RMSDPPLSTMPTAPGLQKPPCFR
>ENST00000615845.4|MNV-10185-GA-G|8
RASSAAPRPSSGASTPAPR
>ENST00000465063.5|INDEL-14135-A-AA|4
SSPCPCISSRLLMVPML
>ENST00000361396.6|SNV-3309-A-G|2
AGEIKTLK
>ENST00000585941.5|SNV-5585-C-G|3
LTTTGQVTSPVKGASFVSSTNPRK
>ENST00000615845.4|MNV-10185-GA-G|10
GCSWASATVHPRSPRR
>ENST00000475163.5|SNV-10230-C-T|3
TSELMQSPWVVWQLELGVSSWLP
>ENST00000298139.7|SNV-31270-T-A|1
NFVELTDVAKKK
>ENST00000435118.5|INDEL-14135-A-AA|6
IDDINVTQKK
>ENST00000585941.5|SNV-5585-C-G|1
GASFVSSTNPRK
>ENST00000464782.5|SNV-170981-G-T|3
VQRKGTTSYNEVADELLSEFTNSNN
>ENST00000529090.5|SNV-19087-A-G|6
MEKSSEGIK
>ENST00000345146.6|SNV-17686-C-T|2
NIPRLVSGWVKPIIIGCHAYGDQYR
>ENST00000437304.6|MNV-321251-AA-A|7
APALSPTRPPKSLWTMFK
>FUSION-ENST00000229239.10:2705-ENST00000533540.5:4464|6
YDNSLKIIR
>ENST00000487469.5|SNV-45571-T-C|3
IFNTNNLWISLAAVKRLQEQNAT
>ENST00000325888.12|MNV-6821-GC-G|6
TPGRPCSRPTTGLGCPR
>ENST00000352665.10|SNV-9274-C-A|1
VSCLAISRSGEYIASGQVTFMGFK
>ENST00000565624.3|SNV-49859-G-A|2
LLPCEQRGGFLPEPGTTDQPHR
>ENST00000396872.7|SNV-22580-T-G|4
RYTQGVMTGESTAGGMISLSR
>ENST00000565624.3|SNV-49859-G-A|1
GGFLPEPGTTDQPHR
>ENST00000326047.9|SNV-64692-A-G|4
SDLNNLMELLEAEKERSNK
>ENST00000476115.2|SNV-18964-G-A|3
YHHQAAK
>ENST00000389120.8|SNV-28496-A-C|1
YDPRQRK
>ENST00000374142.9|SNV-27100-G-T|1
SYEPACRAKPDASMVGGHP
>ENST00000639435.1|SNV-63562-G-T|5
KDRLPLESAVFR
>ENST00000374272.3|SNV-2166-C-G|2
QECCSRPLQKGSHPMCK
>ENST00000483991.5|SNV-96073-C-T|1
GQRTSLRK
>ENST00000505941.5|SNV-36711-G-A|9
RMSDPPLSTMPTAPGLQKPPCFRE
>ENST00000231121.3|SNV-365-C-G|1
CHQERPYFQSWLLSR
>ENST00000304801.6|MNV-1215-GG-G|2
IKSAMSALEAVPV
>FUSION-ENST00000492719.5:2705-ENST00000533540.5:4464|60
GVNHEKYDNSLKIIR
>ENST00000330714.8|SNV-46200-G-A|1
HTLCQFSSKEIH
>ENST00000300650.9|SNV-11883-G-C|5
ERYQEVLDKHR
>ENST00000299308.7|SNV-467256-C-A|1
SGGPDAFTSFHTQGK
>ENST00000580059.7|SNV-201592-G-C|1
GFEIVGSCGGGVDSSQFSEYVLPR
>ENST00000550946.5|SNV-30930-A-C|2
MAPAAATPAWEE
>ENST00000369535.5|SNV-2863-C-A|4
KQVVIDGETCLLDILDTAGK
>ENST00000490508.5|SNV-35851-G-C|14
TQRKTISHSGFVLK
>FUSION-ENST00000229239.10:2705-ENST00000533540.5:4464|4
IIRHTSCTPR
>ENST00000294053.9|SNV-75690-G-A|2
ENDFNNRLNNR
>ENST00000615845.4|MNV-10185-GA-G|13
RGCSWASATVHPRSPR
>ENST00000269197.12|SNV-165466-T-A|1
SMLKTIQGTDTPCIAIIPK
>ENST00000304801.6|MNV-1215-GG-G|4
GCITVIGVETLLLAVPNGTLK
>ENST00000465063.5|INDEL-14135-A-AA|6
ASILPRSSPCPCISSRLLMVPML
>ENST00000530618.1|SNV-170226-G-A|1
PPPNSLGPTMPGINM
>ENST00000615845.4|MNV-10185-GA-G|14
RGCSWASATVHPR
>ENST00000409358.1|INDEL-48-T-TG|3
LEEQRAVCGR
>ENST00000302259.5|SNV-767-A-T|3
ALRELER
>ENST00000403437.2|SNV-15242-T-C|2
ILHGDFKQR
>ENST00000409358.1|INDEL-48-T-TG|5
NGGPILPR
>ENST00000397071.5|SNV-20461-A-G|1
AGDRERLVAMAVK
>ENST00000435118.5|INDEL-14135-A-AA|3
KLQFCQEVLPAPVFRLGC
>ENST00000492919.1|SNV-170981-G-T|9
SLMSCCQSSPIQITIWLLIR
>FUSION-ENST00000492719.5:2705-ENST00000533540.5:4464|56
RSMTTASRSSGIPPAPR
>ENST00000576917.5|MNV-11850-TTCT-T|10
MEKIWHHTYNELR
>ENST00000325888.12|MNV-6821-GC-G|3
SLPLRRLWTPTWMSILL
>ENST00000476115.2|SNV-18964-G-A|1
YHHQAAKRGDR
>ENST00000505941.5|SNV-36711-G-A|5
SDPPLSTMPTAPGLQKPPCFRE
>ENST00000435118.5|INDEL-14135-A-AA|5
IDDINVTQKKLQFCQEVLPAPVFR
>ENST00000517746.6|SNV-233755-T-C|3
GHTGTAGKQSSLTLHGADFSTK
>ENST00000464782.5|SNV-170981-G-T|5
MSCCQSSPIQIT
>ENST00000535886.2|SNV-467256-C-A|3
PLQASTLKGSHR
>ENST00000615845.4|MNV-10185-GA-G|2
GRPAPCSSPR
>ENST00000450485.6|SNV-45978-A-G|1
FVRVYMR
>ENST00000409358.1|INDEL-48-T-TG|2
LEEQRAVCGRWI
>ENST00000329357.6|SNV-377-G-C|2
KAALFSELSPVQPAPK
>ENST00000464782.5|SNV-170981-G-T|1
GTTSYNEVADELLSEFTNSNN
>ENST00000585941.5|SNV-5585-C-G|2
GASFVSSTNPR
>ENST00000490508.5|SNV-35851-G-C|13
KTISHSGFVLK
>ENST00000492919.1|SNV-170981-G-T|2
MSCCQSSPIQITIWLLIRLMIRR
>ENST00000360639.6|SNV-11560-T-C|1
DDPSLYGASPGLGGTPPSQNNVR
>ENST00000308251.5|INDEL-2791-G-GAGGAGCTGG|2
LEELEELEELAKLHR
>ENST00000490508.5|SNV-35851-G-C|2
MSGGHSGRPSHTRALSSKSWK
>FUSION-ENST00000492719.5:2705-ENST00000533540.5:4464|62
FVMGVNHEKYDNSLKIIR
>ENST00000357520.8|SNV-5209-A-G|4
SKVTAIR
>ENST00000419282.2|SNV-44131-T-C|2
MTSAPSPLWP
>ENST00000575531.5|SNV-62993-C-T|1
VSLPLPVC
>ENST00000615845.4|MNV-10185-GA-G|9
SPRRASSAAPRPSSGASTPAPR
>ENST00000450485.6|SNV-45978-A-G|2
VLAPELIPSILEKFVRVYMR
>ENST00000492919.1|SNV-170981-G-T|8
SLMSCCQSSPIQITIWLLIRLMIR
>ENST00000645804.1|SNV-55915-G-A|1
YIMCCQREGVEKR
>ENST00000359865.7|SNV-87456-A-G|1
KMEEEHLYALRWK
>ENST00000490508.5|SNV-35851-G-C|4
MSGGHSGRPSHTRALSSK
>ENST00000409358.1|INDEL-48-T-TG|1
AVCGRWI
>ENST00000575714.5|SNV-62993-C-T|3
MQTQARVSLPLPVC
>ENST00000460241.2|SNV-96940-T-G|2
RGPWMVSVR
>ENST00000345146.6|SNV-17686-C-T|1
LVSGWVKPIIIGCHAYGDQYR
>ENST00000238256.8|SNV-51692-G-A|1
LSCIPSHR
>ENST00000505941.5|SNV-36711-G-A|6
SDPPLSTMPTAPGLQKPPCFR
>ENST00000299308.7|SNV-467256-C-A|3
NKLLKSGGPDAFTSFHTQGK
>ENST00000644533.1|SNV-55915-G-A|2
MCCQREGVEKR
>ENST00000498125.5|MNV-321251-AA-A|1
SFFWCFQ
>ENST00000448662.6|MNV-321251-AA-A|6
SLWTMFK
>ENST00000574662.1|SNV-86810-G-A|1
AQARRGGR
>ENST00000374272.3|SNV-2166-C-G|4
NLLVENIIDIYKQECCSRPLQK
>ENST00000432176.7|SNV-52879-T-C|2
ALDDIIYRAQLELHPEPLLVANAIK
>ENST00000538039.6|SNV-75690-G-A|5
EQGIHSLEVLITRENDFNNR
>ENST00000352665.10|SNV-9274-C-A|4
EQNFLQGHGNK
>ENST00000409358.1|INDEL-48-T-TG|4
LPAGGDSTPLPHHGGLPLR
>ENST00000294053.9|SNV-75690-G-A|6
RWLGLPAGVLITRENDFNNR
>ENST00000557812.1|SNV-20461-A-G|2
RGTGSGWWP
>FUSION-ENST00000427015.1:286817-ENST00000367469.5:117830|6
LPVQLWNRKWCFIFIASGSVDLSGR
>ENST00000475163.5|SNV-10230-C-T|4
MTSELMQSPWVVWQLELGVSSWLP
>ENST00000574662.1|SNV-86810-G-A|2
FPPARAQARR
>ENST00000409358.1|INDEL-48-T-TG|7
RVVVYRNGGPILPR
>ENST00000541171.1|SNV-313-A-T|2
MGVRPVSGDLSFLRTPGGLCR
>ENST00000492919.1|SNV-170981-G-T|3
SCCQSSPIQITIWLLIRLMIR
>ENST00000576917.5|MNV-11850-TTCT-T|7
MASSPTGTTWRRSGTTPTTSCAWPR
>ENST00000537935.1|MNV-777-CA-C|1
ALNTCGSLLVLS
>ENST00000541171.1|SNV-313-A-T|4
MGVRPVSGDLSFLR
>FUSION-ENST00000470054.5:40820-ENST00000431853.1:49|1
ISVTSSCFVQNTLTKLLKD
>ENST00000304218.6|SNV-352-A-G|5
SLVSKGTLVQTR
>ENST00000337508.9|SNV-7210-T-G|1
GLEKRVLK
>ENST00000615845.4|MNV-10185-GA-G|1
GRPAPCSSPRQSS
>ENST00000337508.9|SNV-7210-T-G|3
ISAGCLSRR
>ENST00000361396.6|SNV-3309-A-G|4
LLTKRAGEIK
>ENST00000615845.4|MNV-10185-GA-G|12
GCSWASATVHPR
>ENST00000304218.6|SNV-352-A-G|1
GTLVQTRGTGASGSFKLNK
>ENST00000440487.6|SNV-3979-T-G|7
MHSPPPRPAPSPGTGESQPAR
>ENST00000369535.5|SNV-2863-C-A|3
QVVIDGETCLLDILDTAGK
>ENST00000509927.1|SNV-130935-C-T|3
LSKKSLEEKPSQPYSAR
>ENST00000298139.7|SNV-31270-T-A|2
NFVELTDVAKK
>ENST00000619533.1|SNV-281392-G-T|5
QSMKIRNSTSSDWQL
>FUSION-ENST00000229239.10:2705-ENST00000533540.5:4464|2
HTSCTPR
>ENST00000330714.8|SNV-46200-G-A|4
LTQARHTLCQFSSK
>ENST00000465063.5|INDEL-14135-A-AA|8
KASILPRSSPCPCISSR
>ENST00000445069.4|SNV-75690-G-A|7
WRPDHPRE
>ENST00000645804.1|SNV-55915-G-A|3
YIMCCQR
>ENST00000448662.6|MNV-321251-AA-A|5
SLWTMFKIILLVFSMR
>FUSION-ENST00000427015.1:286817-ENST00000367469.5:117830|3
WCFIFIASGSVDLSGR
>ENST00000300650.9|SNV-11883-G-C|2
HRQVENQLQVQLK
>ENST00000394417.6|SNV-45571-T-C|2
RLQEQNATDMEIIVNAK
>ENST00000361396.6|SNV-3309-A-G|1
AGEIKTLKEECK
>ENST00000337508.9|SNV-7210-T-G|4
VAVDTGTQYNRISAGCLSRR
>ENST00000308251.5|INDEL-2791-G-GAGGAGCTGG|6
LLRKLEELEELEELAK
>ENST00000550946.5|SNV-30930-A-C|6
ATMSCRLMAPAAATPAWEE
>ENST00000645624.1|SNV-55915-G-A|3
CCQREGVIQLVHHSAIQK
>ENST00000360954.3|SNV-656-A-C|2
AAHAPPALATAPDGTPPR
>ENST00000552943.5|SNV-9802-C-T|1
ATKASPGPP
>ENST00000392876.8|SNV-44258-A-G|1
QFMDIFSLPEVTLLSCVNEYFLK
>ENST00000577161.5|SNV-348010-G-A|5
AVATARNLNK
>ENST00000445069.4|SNV-75690-G-A|8
TPRWRPDHPRE
>ENST00000326047.9|SNV-64692-A-G|2
SNKLSLQFEEDK
>ENST00000487056.1|INDEL-48-T-TG|5
GDPFFPGSQLVVTQR
>ENST00000619533.1|SNV-281392-G-T|4
MKIRNSTSSDWQL
>ENST00000615845.4|MNV-10185-GA-G|15
GRRGCSWASATVHPR
>ENST00000372978.7|SNV-986-G-C|1
ASVETLTQMLQSYISEIGRSAK
>ENST00000505061.5|SNV-47167-G-A|5
MKSPLSLRLPNLVPIPILSDYCHK
>ENST00000480394.5|SNV-118399-T-G|1
FRLTLDL
>ENST00000298139.7|SNV-31270-T-A|6
DFDIKLKNFVELTDVAK
>ENST00000639435.1|SNV-63562-G-T|1
LPLESAVFRHSDAPGLPNGR
>ENST00000315658.11|SNV-35851-G-C|3
KTISHSGFVLKGVLFLLGRPR
>ENST00000440487.6|SNV-3979-T-G|6
HSPPPRPAPSPGTGESQPAR
>ENST00000294053.9|SNV-75690-G-A|5
WLGLPAGVLITRENDFNNR
>ENST00000576917.5|MNV-11850-TTCT-T|6
ASSPTGTTWRRSGTTPTTSCAWPR
>ENST00000331203.7|INDEL-44443-G-GC|3
LREHPGLLPLHLPRWIPNSG
>ENST00000298532.2|SNV-22217-T-G|1
GGRVPLLGSRLPYQPPALCSLR
>ENST00000505061.5|SNV-47167-G-A|7
LHSLARMKSPLSLR
>ENST00000464786.5|SNV-10230-C-T|1
QSPWVVWQLELGVS
>ENST00000392825.8|SNV-370137-C-A|1
VYPDEIPNTSVVIVFHNEAWSTLLR
>FUSION-ENST00000492719.5:2705-ENST00000533540.5:4464|52
MTTASRSSGIPPAPR
>ENST00000577161.5|SNV-348010-G-A|1
ETSVLSPQPGTSTNLCRT
>ENST00000498125.5|MNV-321251-AA-A|2
ASGLCSRSFFWCFQ
>ENST00000473125.5|SNV-38289-C-T|1
NPVCIVWRSIMY
>ENST00000492919.1|SNV-170981-G-T|5
SCCQSSPIQITIWLLIR
>ENST00000352665.10|SNV-9274-C-A|2
VSCLAISR
>ENST00000374142.9|SNV-27100-G-T|4
RGFVQSDTVLPSPIRSYEPACR
>ENST00000450485.6|SNV-45978-A-G|3
VLAPELIPSILEKFVR
>ENST00000498125.5|MNV-321251-AA-A|5
LCLPPGLLKASGLCSRSFFWCFQ
>ENST00000577161.5|SNV-348010-G-A|4
METSVLSPQPGTSTNLCR
>ENST00000550946.5|SNV-30930-A-C|5
MSCRLMAPAAATPAWEE
>ENST00000621761.4|SNV-20461-A-G|1
AGDRERLVAMTLDINVK
>ENST00000619533.1|SNV-281392-G-T|3
KIRNSTSSDWQL
>ENST00000403437.2|SNV-15242-T-C|4
GFPSRILHGDFKQR
>ENST00000284548.16|SNV-109534-C-A|2
VEVKEGDTGQWR
>ENST00000290607.12|SNV-112761-G-T|2
GFQESQVAEHVSISNQEEPK
>ENST00000302262.8|SNV-16171-G-T|1
SGYIIPLQGPGLTTTESR
>ENST00000357520.8|SNV-5209-A-G|3
SKVTAIRSLSIEIGHEVK
>ENST00000294053.9|SNV-75690-G-A|4
WLGLPAGVLITRENDFNNRLNNR
>ENST00000440487.6|SNV-3979-T-G|2
GEPARQVGEAGR
>ENST00000369535.5|SNV-2863-C-A|2
EEYSAMR
>ENST00000419282.2|SNV-44131-T-C|6
TQTLARTQTMSTMTSAPSPLWP
>ENST00000475163.5|SNV-10230-C-T|2
MQSPWVVWQLELGVSSWLP
>ENST00000357387.8|INDEL-123933-C-CC|2
LSSESKTSQQANQNTYGAQC
>ENST00000308251.5|INDEL-2791-G-GAGGAGCTGG|4
KLEELEELEELAKLHR
>ENST00000490508.5|SNV-35851-G-C|6
MSGGHSGRPSHTR
>ENST00000639435.1|SNV-63562-G-T|2
LPLESAVFR
>ENST00000541171.1|SNV-313-A-T|3
GVRPVSGDLSFLR
>FUSION-ENST00000229239.10:2705-ENST00000533540.5:4464|5
YDNSLKIIRHTSCTPR
>ENST00000645804.1|SNV-55915-G-A|2
YIMCCQREGVEK
>ENST00000615845.4|MNV-10185-GA-G|16
APEPEKPKRSLR
>ENST00000576917.5|MNV-11850-TTCT-T|3
SGTTPTTSCAWPR
>ENST00000476115.2|SNV-18964-G-A|2
YHHQAAKR
>ENST00000302259.5|SNV-767-A-T|4
EKALRELER
>ENST00000229633.7|SNV-10119-A-G|1
QDPGTELLHCESEDLICFK
>ENST00000558753.5|SNV-20461-A-G|1
AGDRERLVAMGFSPYNVSK
>ENST00000639435.1|SNV-63562-G-T|4
DRLPLESAVFR
>ENST00000563396.1|SNV-86810-G-A|2
TRAQARR
>ENST00000298139.7|SNV-31270-T-A|3
NFVELTDVAK
>ENST00000505061.5|SNV-47167-G-A|6
MKSPLSLR
>ENST00000492919.1|SNV-170981-G-T|11
KSLMSCCQSSPIQITIWLLIR
>ENST00000563396.1|SNV-86810-G-A|3
CAPPTTCRTRAQAR
>ENST00000462386.5|SNV-17686-C-T|4
TYHHRLSCLWGSSK
>ENST00000357520.8|SNV-5209-A-G|1
VTAIRSLSIEIGHEVKTQNK
>ENST00000529090.5|SNV-19087-A-G|4
MEKSSEGIKLK
>ENST00000238256.8|SNV-51692-G-A|3
DGSLPPK
>ENST00000492919.1|SNV-170981-G-T|6
MSCCQSSPIQITIWLLIR
>ENST00000492919.1|SNV-170981-G-T|1
SCCQSSPIQITIWLLIRLMIRR
>ENST00000535886.2|SNV-467256-C-A|1
PLQASTLKGSHRTPIILVTSQ
>ENST00000304218.6|SNV-352-A-G|3
GTLVQTR
>FUSION-ENST00000492719.5:2705-ENST00000533540.5:4464|53
SMTTASRSSGIPPAPR
>ENST00000325888.12|MNV-6821-GC-G|4
TPGRPCSRPTTGLGCPRSLPLRR
>ENST00000298139.7|SNV-31270-T-A|5
LKNFVELTDVAK
>ENST00000357387.8|INDEL-123933-C-CC|1
TSQQANQNTYGAQC
>ENST00000619533.1|SNV-281392-G-T|2
IRNSTSSDWQL
>ENST00000552943.5|SNV-9802-C-T|2
SWPLLRATKASPGPP
>ENST00000419282.2|SNV-44131-T-C|1
TSAPSPLWP
>ENST00000615845.4|MNV-10185-GA-G|6
ASSAAPRPSSGASTPAPR
>ENST00000645624.1|SNV-55915-G-A|2
MCCQREGVIQLVHHSAIQKSTK
>ENST00000395591.5|INDEL-14135-A-AA|5
TILVADINVTQKK
>ENST00000441802.7|SNV-130935-C-T|4
VVDLDPCLSKK
>ENST00000271588.9|SNV-236011-A-G|4
GDLELRPSTFLIIDPLLGLLKIR
>ENST00000229633.7|SNV-10119-A-G|2
IAGRQDPGTELLHCESEDLICFK
>ENST00000465063.5|INDEL-14135-A-AA|9
KASILPR
>ENST00000440487.6|SNV-3979-T-G|4
HSPPPRPAPSPGTGESQPARSVR
>ENST00000294053.9|SNV-75690-G-A|1
ENDFNNRLNNRASFK
>ENST00000330714.8|SNV-46200-G-A|2
HTLCQFSSK
>ENST00000404377.3|SNV-9298-G-A|3
FGPLPSKWQMASSEPPCMNKVSDWK
>ENST00000505941.5|SNV-36711-G-A|1
PTAPGLQKPPCFRE
>ENST00000490508.5|SNV-35851-G-C|10
TISHSGFVLKELEVLAK
>ENST00000487469.5|SNV-45571-T-C|2
RLQEQNAT
>ENST00000615845.4|MNV-10185-GA-G|11
GCSWASATVHPRSPR
>ENST00000538039.6|SNV-75690-G-A|6
TAKEQGIHSLEVLITRENDFNNR
>ENST00000575531.5|SNV-62993-C-T|2
RVSLPLPVC
>ENST00000476115.2|SNV-18964-G-A|5
VIPDCSLTLEDFLRYHHQAAK
>ENST00000577161.5|SNV-348010-G-A|3
ETSVLSPQPGTSTNLCR
>ENST00000644533.1|SNV-55915-G-A|3
CCQREGVEK
>ENST00000402558.6|SNV-24742-A-C|1
HMVQIVGLQELQVDSVALLLEVILK
>ENST00000503393.8|SNV-36711-G-A|1
MSDPPLSTMPTAPGLQKPPCFR
>ENST00000529090.5|SNV-19087-A-G|2
SSEGIKLK
>ENST00000422514.7|SNV-25-G-A|1
MTPKAKK
>ENST00000465063.5|INDEL-14135-A-AA|2
MSYLLSTADINVTQKK
>ENST00000432176.7|SNV-52879-T-C|1
AQLELHPEPLLVANAIK
>ENST00000395591.5|INDEL-14135-A-AA|6
HTATVDGRTILVADINVTQKK
>ENST00000563396.1|SNV-86810-G-A|4
MCAPPTTCRTRAQAR
>ENST00000300650.9|SNV-11883-G-C|3
YQEVLDKHRQVENQLQVQLK
>ENST00000644533.1|SNV-55915-G-A|1
CCQREGVEKR
>ENST00000374142.9|SNV-27100-G-T|3
GFVQSDTVLPSPIRSYEPACR
>ENST00000575531.5|SNV-62993-C-T|3
PLPRRVSLPLPVC
>FUSION-ENST00000427015.1:286817-ENST00000367469.5:117830|2
WCFIFIASGSVDLSGRFTGK
>ENST00000530618.1|SNV-170226-G-A|3
MRPPPNSLGPTMPGINM
>ENST00000492919.1|SNV-170981-G-T|12
MKSLMSCCQSSPIQITIWLLIR
>ENST00000490508.5|SNV-35851-G-C|3
SGGHSGRPSHTRALSSK
>ENST00000304218.6|SNV-352-A-G|2
GTLVQTRGTGASGSFK
>ENST00000473125.5|SNV-38289-C-T|2
MNPVCIVWRSIMY
>FUSION-ENST00000492719.5:2705-ENST00000533540.5:4464|51
TTASRSSGIPPAPR
>ENST00000440487.6|SNV-3979-T-G|3
YSPTSTPSAWHAFATAATSPLTWHR
>ENST00000271588.9|SNV-236011-A-G|3
IRETQDLDAGDYTCVAINEAGR
>ENST00000337508.9|SNV-7210-T-G|2
ISAGCLSRRGLEK
>ENST00000574662.1|SNV-86810-G-A|3
FPPARAQAR
>ENST00000294053.9|SNV-75690-G-A|3
ENDFNNR
>ENST00000490508.5|SNV-35851-G-C|8
MPPHSSTSHMSGGHSGRPSHTR
>ENST00000490508.5|SNV-35851-G-C|9
TISHSGFVLKELEVLAKK
>ENST00000505941.5|SNV-36711-G-A|4
MPTAPGLQKPPCFR
>ENST00000324432.9|SNV-21009-G-A|3
YNYTVNYTTHTQTNK
>ENST00000360639.6|SNV-11569-A-G|1
DDLSLCGASPGLGGTPPSQNNVR
>ENST00000464782.5|SNV-170981-G-T|7
KSLMSCCQSSPIQIT
>ENST00000460241.2|SNV-96940-T-G|3
DPEAVARRGPWMVSVR
>ENST00000577161.5|SNV-348010-G-A|6
SVSSYGNIRAVATARNLNK
>ENST00000284548.16|SNV-109534-C-A|1
EGDTGQWR
>ENST00000576917.5|MNV-11850-TTCT-T|5
RSGTTPTTSCAWPR
>ENST00000403437.2|SNV-15242-T-C|5
GFPSRILHGDFK
>ENST00000302259.5|SNV-767-A-T|2
ALRELERLR
>ENST00000557028.5|SNV-3979-T-G|1
GEPARQDLCPTPTGLASAQPI
>ENST00000308251.5|INDEL-2791-G-GAGGAGCTGG|3
LEELEELEELAK
>ENST00000374142.9|SNV-27100-G-T|2
SYEPACR
>ENST00000359865.7|SNV-87456-A-G|5
LHQEETETFTNKIR
>ENST00000505941.5|SNV-36711-G-A|3
PTAPGLQKPPCFR
>ENST00000537935.1|MNV-777-CA-C|2
LKALNTCGSLLVLS
>ENST00000619533.1|SNV-281392-G-T|1
NSTSSDWQL
>ENST00000448662.6|MNV-321251-AA-A|4
SLWTMFKIILLVFSMRPPCISPL
>ENST00000354869.7|INDEL-14135-A-AA|5
IDADINVTQKKLQFCQEVLPAPVFR
>ENST00000465502.1|SNV-44258-A-G|4
KQFMDIFSLPEVTLLSCVNEYFLK
>ENST00000269197.12|SNV-165466-T-A|2
SSVLMSVDSANTTISACNKSMLK
>ENST00000324432.9|SNV-21009-G-A|4
GNQLVDLAPLR
>ENST00000487056.1|INDEL-48-T-TG|4
MGDPFFPGSQLVVTQRR
>ENST00000538039.6|SNV-75690-G-A|4
EQGIHSLEVLITRENDFNNRLNNR
>ENST00000490508.5|SNV-35851-G-C|1
SGGHSGRPSHTRALSSKSWK
>FUSION-ENST00000492719.5:2705-ENST00000533540.5:4464|57
MRSMTTASRSSGIPPAPR
>ENST00000393528.7|MNV-321251-AA-A|7
FFSELEFGRPPPKSLWTMFK
>ENST00000360954.3|SNV-656-A-C|1
AAHAPPALATAPDGTPPRLPFR
>ENST00000304218.6|SNV-352-A-G|4
SLVSKGTLVQTRGTGASGSFK
>ENST00000498125.5|MNV-321251-AA-A|7
APRLCLPPGLLKASGLCSR
>ENST00000372978.7|SNV-986-G-C|2
ASVETLTQMLQSYISEIGR
>ENST00000552943.5|SNV-9802-C-T|3
MSWPLLRATKASPGPP
>ENST00000462386.5|SNV-17686-C-T|3
TYHHRLSCLWGSSKSCWQ
>FUSION-ENST00000229239.10:2705-ENST00000533540.5:4464|1
HTSCTPRCSSD
>ENST00000435118.5|INDEL-14135-A-AA|4
KLQFCQEVLPAPVFR
>ENST00000238256.8|SNV-51692-G-A|2
DGSLPPKLSCIPSHR
>ENST00000465502.1|SNV-44258-A-G|1
DIFSLPEVTLLSCVNEYFLK
>ENST00000462386.5|SNV-17686-C-T|2
LSCLWGSSK
>ENST00000325888.12|MNV-6821-GC-G|5
TPGRPCSRPTTGLGCPRSLPLR
