# Supplementary material for: Identification of non-canonical peptides with moPepGen
Source: Nat Biotechnol. 2025 Jun 16;44(4):568–73. doi: 10.1038/s41587-025-02701-0 (PMC12680078; doi:10.1038/s41587-025-02701-0)
Supplement: Supplementary file 4 — Supplementary Data: Cancer cell line variant peptide database. Custom peptide database FASTA file for each of the 376 cell lines from the Cancer Cell Line Encyclopedia with proteomics characterization or used in the reference channel. Variant peptide FASTA files were produced by moPepGen as the result of cell-line-specific publicly available mutations and fusions. [file 41587_2025_2701_MOESM4_ESM.zip › ACH-000062.fasta]

>FUSION-ENST00000668333.1:648-ENST00000652379.1:25317|1545
DPVPRPTVGVCKPER
>FUSION-ENST00000475947.7:648-ENST00000652379.1:25317|1188
MVLYTER
>FUSION-ENST00000475947.7:648-ENST00000652379.1:25317|452
WDPAAVFSWWPGR
>FUSION-ENST00000475947.7:648-ENST00000652379.1:25317|344
SASPNFLEGQVAFSHPR
>FUSION-ENST00000475947.7:648-ENST00000652379.1:25317|1236
MRGAFSDFSLGHVWRPYFSYFPDK
>FUSION-ENST00000475947.7:648-ENST00000652379.1:25317|1495
GRNSSIDTADLHLWNPQSSTHKTGD
>FUSION-ENST00000475947.7:648-ENST00000652379.1:25317|1106
DTSALARGLR
>FUSION-ENST00000475947.7:648-ENST00000652379.1:25317|762
QARPTWR
>FUSION-ENST00000475947.7:648-ENST00000652379.1:25317|251
SVVRPGYRGERLIEPSSSWFPPK
>ENST00000307078.10|SNV-24109-T-C|1
LPPAAASPGACPPLGGKGFVTK
>ENST00000298190.10|SNV-25623-A-T|3
SIYLSTEFDSVWQR
>FUSION-ENST00000475947.7:648-ENST00000652379.1:25317|303
TEDPLPGAARGGPKSF
>FUSION-ENST00000475947.7:648-ENST00000652379.1:25317|1259
SISVFLGR
>FUSION-ENST00000475947.7:648-ENST00000652379.1:25317|1477
SPRMPSFPSVCLQLPQA
>ENST00000649225.1|INDEL-444794-G-GA|2
EPSHYMLSRICRIK
>FUSION-ENST00000475947.7:648-ENST00000652379.1:25317|1303
LPGPPKVLETTGLSR
>FUSION-ENST00000475947.7:648-ENST00000652379.1:25317|141
GRAPWNGFAPREGPVPWK
>ENST00000460538.5|SNV-33037-C-T|4
TIAAKNTLGSFCCRPK
>ENST00000514664.1|SNV-240-A-G|3
EPSSVPPREEDGENVRSPQPTPSR
>FUSION-ENST00000475947.7:648-ENST00000652379.1:25317|1386
GNAFQSPIR
>ENST00000371236.6|SNV-1474399-G-A|5
DITDHRAFGYICGK
>ENST00000522008.1|SNV-16203-C-T|1
SPTPSSSGGCRSSTPST
>FUSION-ENST00000475947.7:648-ENST00000652379.1:25317|1269
KEKALYCYWAR
>FUSION-ENST00000475947.7:648-ENST00000652379.1:25317|829
TTAVLCSSQGRKQK
>ENST00000460538.5|SNV-33037-C-T|3
TIAAKNTLGSFCCRPKLQCK
>FUSION-ENST00000475947.7:648-ENST00000652379.1:25317|1437
CWDDWREAPCLLGPKRPSWK
>FUSION-ENST00000475947.7:648-ENST00000652379.1:25317|719
LYSQYTTLAGRCAVLYCL
>FUSION-ENST00000475947.7:648-ENST00000652379.1:25317|929
MSSLQSLFKTYVS
>ENST00000296318.12|SNV-72208-G-T|3
RNYFLSK
>FUSION-ENST00000475947.7:648-ENST00000652379.1:25317|674
TGVSHRARPVDSFR
>FUSION-ENST00000475947.7:648-ENST00000652379.1:25317|225
SEGTGDGLRCPRPIERESGSDPR
>FUSION-ENST00000475947.7:648-ENST00000652379.1:25317|836
QAGRQAGR
>FUSION-ENST00000475947.7:648-ENST00000652379.1:25317|622
LLYDRCRCLCYTNK
>FUSION-ENST00000475947.7:648-ENST00000652379.1:25317|1418
MRCHVWLISYF
>FUSION-ENST00000475947.7:648-ENST00000652379.1:25317|270
PGQGEAR
>ENST00000409100.1|INDEL-182785-A-AA|6
PKLLWVKK
>FUSION-ENST00000475947.7:648-ENST00000652379.1:25317|1227
LSLFLSVSHCLSLSLSR
>FUSION-ENST00000475947.7:648-ENST00000652379.1:25317|323
SLPFVHTAR
>FUSION-ENST00000475947.7:648-ENST00000652379.1:25317|603
EGIVDKDVYFTYEK
>FUSION-ENST00000475947.7:648-ENST00000652379.1:25317|350
MPTGDAAALFP
>FUSION-ENST00000475947.7:648-ENST00000652379.1:25317|151
WPPLPSADR
>FUSION-ENST00000475947.7:648-ENST00000652379.1:25317|369
RDGRGHSYCAAR
>FUSION-ENST00000569282.2:949-ENST00000309865.11:34620|12
SVLSKPTDSSPEVINYLGNK
>FUSION-ENST00000475947.7:648-ENST00000652379.1:25317|1195
PLSPPPPKMK
>ENST00000504830.6|SNV-330890-G-T|1
VECITQMDSDCAAIQRPDPAKR
>FUSION-ENST00000475947.7:648-ENST00000652379.1:25317|59
LQARTTTPADFYVVSHVFRR
>FUSION-ENST00000475947.7:648-ENST00000652379.1:25317|568
DPFWRVPVRSR
>FUSION-ENST00000475947.7:648-ENST00000652379.1:25317|176
RVGGPLR
>FUSION-ENST00000475947.7:648-ENST00000652379.1:25317|1160
SLNKYGN
>ENST00000522574.5|SNV-61218-C-G|6
ASSICRNTPGVYRVEGFEIQIR
>FUSION-ENST00000475947.7:648-ENST00000652379.1:25317|1388
FGSRGNAFQSPIR
>FUSION-ENST00000475947.7:648-ENST00000652379.1:25317|916
VRLRDLGFLMAK
>ENST00000454682.6|SNV-14802-A-G|3
KTPAIPTPREAPATPSSK
>FUSION-ENST00000475947.7:648-ENST00000652379.1:25317|561
ACGPRGRAWPAFGPSCVPVVGGAGR
>ENST00000487028.1|SNV-6647-G-A|3
KNSELVIAISFIVTSRIYTGK
>ENST00000647410.1|SNV-143637-C-T|3
RIFGSNFPRLNR
>FUSION-ENST00000475947.7:648-ENST00000652379.1:25317|646
LVSNSRPPVMRPPRPLEVLG
>ENST00000262384.4|INDEL-58568-T-TT|1
ETTEEMEYNILVNFF
>ENST00000276594.3|SNV-2371-G-C|3
TSQLLPCSPSKQSEHGPKPSNQEGK
>FUSION-ENST00000569282.2:949-ENST00000309865.11:34620|47
NLLKTDAILWQWAIWEAAQFTVLSK
>FUSION-ENST00000475947.7:648-ENST00000652379.1:25317|1469
MIWAGHASSRLSLR
>ENST00000490146.5|SNV-12258-A-G|3
RNPGADVAKGSHQGQTQGG
>FUSION-ENST00000475947.7:648-ENST00000652379.1:25317|921
TDGVSYQCSFVNR
>FUSION-ENST00000475947.7:648-ENST00000652379.1:25317|1078
DTAALSPPLSTAGPTPPRNPR
>FUSION-ENST00000475947.7:648-ENST00000652379.1:25317|1179
MIHLPGPPKVLETTGLSR
>ENST00000418721.5|SNV-114549-C-T|4
NLLKILTLR
>ENST00000314607.11|SNV-121378-C-T|1
HFCNLLCILMFCNQQSVCDPPS
>FUSION-ENST00000475947.7:648-ENST00000652379.1:25317|851
VTVARTSPETLEISPLR
>FUSION-ENST00000569282.2:949-ENST00000309865.11:34620|45
TDAILWQWAIWEAAQFTVLSKLR
>FUSION-ENST00000475947.7:648-ENST00000652379.1:25317|143
SPNPEWRRWAPR
>FUSION-ENST00000475947.7:648-ENST00000652379.1:25317|701
GFLVFLR
>FUSION-ENST00000475947.7:648-ENST00000652379.1:25317|987
RRLALSPR
>ENST00000229447.9|SNV-245-A-C|3
KGEPSTR
>FUSION-ENST00000475947.7:648-ENST00000652379.1:25317|1026
MRYDPLNNIFANQKVFQ
>ENST00000460538.5|SNV-33037-C-T|5
SSQRTIAAKNTLGSFCCRPK
>FUSION-ENST00000475947.7:648-ENST00000652379.1:25317|1406
NYLMIYLCTYFQTESRSGR
>ENST00000371224.7|SNV-19515-G-T|1
EMSIPVLEAR
>FUSION-ENST00000475947.7:648-ENST00000652379.1:25317|1483
VDWQPQHCKGCVGMEMSPR
>FUSION-ENST00000475947.7:648-ENST00000652379.1:25317|1081
VPKALATPPTPHAPRPGHPR
>FUSION-ENST00000475947.7:648-ENST00000652379.1:25317|1407
MNYLMIYLCTYFQTESRSGR
>FUSION-ENST00000475947.7:648-ENST00000652379.1:25317|1341
MSQSCTCMLERQIKVR
>ENST00000646253.1|SNV-264249-A-G|1
HRLAVKPKK
>FUSION-ENST00000475947.7:648-ENST00000652379.1:25317|665
MFVFLVGTPCLSMLLR
>FUSION-ENST00000475947.7:648-ENST00000652379.1:25317|625
MCVNERAYVVISVFFLPLLR
>ENST00000591464.5|SNV-27253-G-A|11
MPLMMSEESFENEESDYHTLPRAR
>FUSION-ENST00000319518.13:14194-ENST00000563749.1:1678|7
LATQLTGPVMPVRNVSEHLLKSR
>ENST00000473755.5|SNV-19302-C-T|2
MSTCWLRKR
>ENST00000261483.4|SNV-85569-A-G|1
NYQQLFDCMNSQSKFKVK
>ENST00000514031.5|SNV-2971-C-T|3
FQFSRWVPIWRRPAVSLK
>FUSION-ENST00000475947.7:648-ENST00000652379.1:25317|1304
IRLPGPPKVLETTGLSR
>ENST00000370397.8|INDEL-78-C-CC|6
ALGDAGAAGHR
>FUSION-ENST00000475947.7:648-ENST00000652379.1:25317|1417
RCHVWLISYF
>FUSION-ENST00000475947.7:648-ENST00000652379.1:25317|38
GDLELLGSR
>FUSION-ENST00000475947.7:648-ENST00000652379.1:25317|492
SCLSRLPGPAGLLFSR
>FUSION-ENST00000475947.7:648-ENST00000652379.1:25317|90
SALPIIVK
>FUSION-ENST00000475947.7:648-ENST00000652379.1:25317|1191
TCPLCHR
>FUSION-ENST00000475947.7:648-ENST00000652379.1:25317|1505
RPPPPRHVPLPSPGWPLPGDPR
>ENST00000372189.7|SNV-137959-G-A|3
NPSAVSGVPGK
>ENST00000394518.7|SNV-360772-G-T|4
EALLAQREEEVQQGQQDLENER
>FUSION-ENST00000569282.2:949-ENST00000309865.11:34620|1
IDMKKLLR
>FUSION-ENST00000475947.7:648-ENST00000652379.1:25317|1362
GCGVGTEGSVLR
>FUSION-ENST00000475947.7:648-ENST00000652379.1:25317|670
ARPVDSFRFFISFVSTR
>FUSION-ENST00000475947.7:648-ENST00000652379.1:25317|107
MMCCCHGNPAQYERNR
>FUSION-ENST00000475947.7:648-ENST00000652379.1:25317|322
SLPFVHTARR
>ENST00000379483.4|SNV-460-C-G|2
DTAHSAALVAQLK
>ENST00000537473.2|SNV-16645-A-G|6
IWPVMAKVNER
>ENST00000641334.1|SNV-27924-C-T|3
PVSSSTMAPSSKR
>FUSION-ENST00000475947.7:648-ENST00000652379.1:25317|941
ATSFGGCQSVVE
>ENST00000340083.6|SNV-10143-T-C|1
TKGLRER
>FUSION-ENST00000475947.7:648-ENST00000652379.1:25317|1185
MVLYTERSGSRLSSR
>ENST00000651643.1|SNV-44699-T-C|1
GPLLSYNAESKVVLVQGPQK
>ENST00000514664.1|SNV-240-A-G|2
EEDGENVR
>ENST00000338560.12|SNV-2201-G-A|3
LPPMESQFQGEDR
>FUSION-ENST00000475947.7:648-ENST00000652379.1:25317|355
FSLIKNESR
>ENST00000514031.5|SNV-2971-C-T|2
WVPIWRRPAVSLK
>FUSION-ENST00000475947.7:648-ENST00000652379.1:25317|1122
NRTSVPLGCR
>ENST00000615910.4|MNV-12340-TTT-T|2
YSPALNKMLPTGQDLPCAAVG
>FUSION-ENST00000475947.7:648-ENST00000652379.1:25317|15
GFGVLSCCPR
>FUSION-ENST00000475947.7:648-ENST00000652379.1:25317|910
AKCQHLGLMD
>FUSION-ENST00000475947.7:648-ENST00000652379.1:25317|11
GFGVLSCCPRWSRTPVLK
>ENST00000346193.4|SNV-1195-C-A|1
TGVSHISPEPPKTEVSHLHPVPPK
>FUSION-ENST00000475947.7:648-ENST00000652379.1:25317|1065
DARDSAK
>ENST00000377567.6|SNV-8252-C-T|2
EELSMGQPPASLGTLLRMPGLCFR
>FUSION-ENST00000475947.7:648-ENST00000652379.1:25317|1260
FLSVSRSISVFLGRSLSFSR
>FUSION-ENST00000475947.7:648-ENST00000652379.1:25317|1082
RVPKALATPPTPHAPRPGHPR
>ENST00000371236.6|SNV-1474399-G-A|1
AFGYICGKEGNHRFVAIK
>FUSION-ENST00000475947.7:648-ENST00000652379.1:25317|1102
FTILHHDILFSRNP
>FUSION-ENST00000475947.7:648-ENST00000652379.1:25317|1475
PSFPSVCLQLPQA
>FUSION-ENST00000475947.7:648-ENST00000652379.1:25317|1264
LSLSPGLCLCLCLSLSRSLSFYR
>FUSION-ENST00000475947.7:648-ENST00000652379.1:25317|668
FFISFVSTRLLICINVNVSVR
>ENST00000446044.5|SNV-36456-C-T|5
DLKTSNNWLLNK
>FUSION-ENST00000475947.7:648-ENST00000652379.1:25317|562
ACGPRGR
>FUSION-ENST00000475947.7:648-ENST00000652379.1:25317|1150
GAARSHFPGGSLGRWHSPLTR
>ENST00000461540.2|SNV-12479-C-T|7
MPRWIECCEK
>FUSION-ENST00000475947.7:648-ENST00000652379.1:25317|966
MLCPVLQ
>FUSION-ENST00000475947.7:648-ENST00000652379.1:25317|1427
PAWPKETLLESETQR
>ENST00000431676.6|INDEL-182785-A-AA|4
GQREKEIK
>ENST00000374662.4|MNV-605-TGCGG-T|4
CLLEQVQACFSRPPSVVVSCASPR
>ENST00000307078.10|SNV-24109-T-C|2
LPPAAASPGACPPLGGK
>FUSION-ENST00000475947.7:648-ENST00000652379.1:25317|710
MIDVSRR
>ENST00000370624.1|SNV-3406-A-T|2
TRPFRSPVVRHATLSS
>FUSION-ENST00000606221.1:749-ENST00000656150.1:58480|3
GGGGSLCLFNWRHRPGSWKGVVK
>ENST00000284548.16|SNV-144950-T-C|2
ASAELRIQSPMPQAQEQCHR
>ENST00000272117.7|SNV-3511-C-G|1
QDPDKPFLRK
>ENST00000454642.3|SNV-32024-A-C|3
GIPLLWPCLGATENSQTKNVKQPVR
>FUSION-ENST00000569282.2:949-ENST00000309865.11:34620|109
CVTAANQVFFSEAVLTAANER
>FUSION-ENST00000475947.7:648-ENST00000652379.1:25317|195
GPCLGKRR
>ENST00000456609.6|SNV-19812-C-A|4
DQFWGKETSFER
>FUSION-ENST00000475947.7:648-ENST00000652379.1:25317|1375
PSVALGFSPFGSFDRRNPTQR
>FUSION-ENST00000475947.7:648-ENST00000652379.1:25317|331
NEEFPVSAGHK
>ENST00000636805.1|MNV-102050-CA-C|5
KVNMEAMWK
>ENST00000370359.5|SNV-25429-C-A|3
RLPLTPPQIRIRPWWFPVQELR
>FUSION-ENST00000475947.7:648-ENST00000652379.1:25317|1042
DFSSLEPLPPGFK
>FUSION-ENST00000668333.1:648-ENST00000652379.1:25317|1561
GRRAAVEMAWLPGSCAR
>ENST00000301831.9|SNV-26322-C-T|3
LGILFCDISSR
>ENST00000370397.8|INDEL-78-C-CC|9
ERPPGAAAGRGRALGDAGAAGHR
>FUSION-ENST00000475947.7:648-ENST00000652379.1:25317|689
LVRLVSHSQPQVVR
>ENST00000380665.3|SNV-2906-G-A|5
RRSAVGTR
>FUSION-ENST00000475947.7:648-ENST00000652379.1:25317|1503
HVPLPSPGWPLPGDPR
>FUSION-ENST00000475947.7:648-ENST00000652379.1:25317|1379
PSVALGFSPFGSFDR
>ENST00000409974.7|SNV-1287-G-C|2
WALTQSDWCPFKK
>ENST00000340083.6|SNV-10143-T-C|3
DKSERTK
>FUSION-ENST00000475947.7:648-ENST00000652379.1:25317|1268
EKALYCYWAR
>FUSION-ENST00000475947.7:648-ENST00000652379.1:25317|1500
LPSDPPAK
>FUSION-ENST00000475947.7:648-ENST00000652379.1:25317|1203
SKTNHHLLDLSQGVSGLLGER
>FUSION-ENST00000475947.7:648-ENST00000652379.1:25317|1009
TSESYFLLIFTYVCIYFF
>ENST00000370397.8|INDEL-78-C-CC|3
LRERLSVPASGT
>FUSION-ENST00000475947.7:648-ENST00000652379.1:25317|1430
ERLPVISLTDLETASR
>ENST00000473341.5|SNV-8236-G-A|4
DSSGSVSPNTLSQKEGDQICLYHIR
>FUSION-ENST00000475947.7:648-ENST00000652379.1:25317|327
LALIKSLPFVHTAR
>FUSION-ENST00000475947.7:648-ENST00000652379.1:25317|366
GHSYCAAR
>ENST00000541076.6|SNV-49415-A-G|2
NNLLEIEVSDLRER
>FUSION-ENST00000475947.7:648-ENST00000652379.1:25317|257
LWWRSVAVLTCKSVVRPGYR
>FUSION-ENST00000475947.7:648-ENST00000652379.1:25317|1207
GERGGER
>ENST00000389378.6|SNV-61218-C-G|7
SRNTPGVYR
>FUSION-ENST00000569282.2:949-ENST00000309865.11:34620|63
GTCIRQAFGKLLK
>FUSION-ENST00000475947.7:648-ENST00000652379.1:25317|1420
SVTPAVVPS
>FUSION-ENST00000475947.7:648-ENST00000652379.1:25317|55
LFLMFSVGR
>FUSION-ENST00000475947.7:648-ENST00000652379.1:25317|1138
MTSYFLEIRRR
>FUSION-ENST00000475947.7:648-ENST00000652379.1:25317|1015
IELHCCNKSPQRSPYLTK
>FUSION-ENST00000475947.7:648-ENST00000652379.1:25317|506
APGAPCVAAMVAFLGTGVRVARR
>ENST00000355459.4|SNV-401-G-T|1
SLGYGSSSCYSVGCGSSGFR
>FUSION-ENST00000569282.2:949-ENST00000309865.11:34620|14
HCLNGESRK
>FUSION-ENST00000475947.7:648-ENST00000652379.1:25317|995
DNYSVCK
>FUSION-ENST00000475947.7:648-ENST00000652379.1:25317|1286
RRGAGTCNPSYSGGWGGR
>ENST00000472497.1|SNV-13420-G-A|7
GQGACMQPTHHPHRSAPLMPSR
>ENST00000485760.5|SNV-1474399-G-A|2
TLQITGPLDIFVGRK
>FUSION-ENST00000475947.7:648-ENST00000652379.1:25317|156
DGRAPFRR
>FUSION-ENST00000475947.7:648-ENST00000652379.1:25317|469
WCGRVGFVAAVAPGPPVAGPRGSR
>FUSION-ENST00000668333.1:648-ENST00000652379.1:25317|1546
DHSFVVGPHLPEPGVCEGR
>FUSION-ENST00000475947.7:648-ENST00000652379.1:25317|972
SLDLVTRPPRPPK
>FUSION-ENST00000475947.7:648-ENST00000652379.1:25317|1134
YTPATVYGIKSIIKYV
>FUSION-ENST00000475947.7:648-ENST00000652379.1:25317|1032
IVKVKTK
>FUSION-ENST00000475947.7:648-ENST00000652379.1:25317|850
VTVARTSPETLEISPLRAAT
>FUSION-ENST00000475947.7:648-ENST00000652379.1:25317|66
DLLSPGGR
>ENST00000649225.1|INDEL-444794-G-GA|3
EPSHYMLSRICR
>FUSION-ENST00000475947.7:648-ENST00000652379.1:25317|566
SRRALPER
>FUSION-ENST00000606221.1:749-ENST00000656150.1:58480|1
HRPGSWKGVVKR
>FUSION-ENST00000475947.7:648-ENST00000652379.1:25317|621
AYVVISVFFLPLLR
>FUSION-ENST00000475947.7:648-ENST00000652379.1:25317|537
SESAFWAAGLLLTRCPLATCRWR
>FUSION-ENST00000606221.1:749-ENST00000656150.1:58480|2
HRPGSWKGVVK
>FUSION-ENST00000475947.7:648-ENST00000652379.1:25317|792
GVPWSVYHRTVHVRR
>ENST00000358993.3|SNV-882-G-T|SNV-884-G-T|SNV-925-G-A|1
NFKRTSPEELVNDHAQENR
>ENST00000431676.6|INDEL-182785-A-AA|5
GKGQREK
>ENST00000334018.11|SNV-26370-G-A|2
GPPGPQDPPGSPGR
>FUSION-ENST00000475947.7:648-ENST00000652379.1:25317|1490
VGRLGSDWTTPDR
>ENST00000328736.7|INDEL-75872-A-ACGTCCCA|24
VLLAGPLHILEPKAHVPRPRR
>FUSION-ENST00000584177.5:648-ENST00000652379.1:25317|1538
ENWASSHVSR
>ENST00000371236.6|SNV-1474399-G-A|4
DITDHRAFGYICGKEGNHR
>FUSION-ENST00000475947.7:648-ENST00000652379.1:25317|310
NAASCEN
>FUSION-ENST00000475947.7:648-ENST00000652379.1:25317|114
ERAWRNQR
>ENST00000649225.1|INDEL-444794-G-GA|6
NQKEPSHYMLSR
>ENST00000272117.7|INDEL-90578-A-AA|7
HGALVSLRHVLQEEVPLDPAGRTR
>FUSION-ENST00000475947.7:648-ENST00000652379.1:25317|1466
IWAGHASSRLSLR
>ENST00000511186.5|SNV-21976-T-C|2
TALDALGR
>ENST00000674084.1|SNV-20450-C-G|1
EVPGQTLHWGPEATEAAGRGLQPLK
>FUSION-ENST00000475947.7:648-ENST00000652379.1:25317|288
VKAGALAGR
>FUSION-ENST00000475947.7:648-ENST00000652379.1:25317|378
MLLAECPAGPEAFTLKKLECSK
>FUSION-ENST00000475947.7:648-ENST00000652379.1:25317|741
AEAGESLEPGK
>ENST00000461540.2|SNV-12479-C-T|2
WIECCEKR
>FUSION-ENST00000475947.7:648-ENST00000652379.1:25317|189
RGCGVLPPPPPPR
>ENST00000613206.2|SNV-358589-G-A|1
GFVPNTPVGVAHFLLQRKGLSR
>ENST00000405369.3|SNV-170-G-A|7
LGFIQEALMEGRESSPHSK
>ENST00000409100.1|INDEL-182785-A-AA|7
MPKLLWVKK
>ENST00000272117.7|SNV-3511-C-G|2
QDPDKPFLR
>FUSION-ENST00000475947.7:648-ENST00000652379.1:25317|821
LVSNWRPQWICPPRPPKVLG
>FUSION-ENST00000475947.7:648-ENST00000652379.1:25317|201
ERGPCLGK
>ENST00000575838.1|SNV-15443-G-T|15
TCRVAERLEMSFSTNGDTPAM
>FUSION-ENST00000475947.7:648-ENST00000652379.1:25317|928
SSLQSLFKTYVS
>FUSION-ENST00000475947.7:648-ENST00000652379.1:25317|97
MDERDSHCPYLLSSETTAK
>FUSION-ENST00000475947.7:648-ENST00000652379.1:25317|458
RPRRGAAGPPSCLWR
>ENST00000342315.8|SNV-30838-A-C|1
DGTGNPIPPWQVPTMQTPGSCGAR
>FUSION-ENST00000475947.7:648-ENST00000652379.1:25317|419
RRPIRTSALSTFDGSR
>FUSION-ENST00000475947.7:648-ENST00000652379.1:25317|71
YILPPFLHSLFINNFR
>FUSION-ENST00000475947.7:648-ENST00000652379.1:25317|680
SWLTAPSASR
>FUSION-ENST00000475947.7:648-ENST00000652379.1:25317|852
PRVTVARTSPETLEISPLR
>ENST00000473341.5|SNV-8236-G-A|1
EGDQICLYHIRKSCSFQDK
>FUSION-ENST00000475947.7:648-ENST00000652379.1:25317|1541
AGTRFPGPQWGCANPRELGVISR
>FUSION-ENST00000475947.7:648-ENST00000652379.1:25317|1068
SLWKDAR
>FUSION-ENST00000475947.7:648-ENST00000652379.1:25317|698
VFNPRGLFR
>FUSION-ENST00000475947.7:648-ENST00000652379.1:25317|529
GWASGCARGSGLPVTRLAGR
>ENST00000409974.7|SNV-1287-G-C|7
MGSCRWALTQSDWCPFK
>FUSION-ENST00000475947.7:648-ENST00000652379.1:25317|1248
VGPCPFHESEK
>ENST00000485760.5|SNV-1474399-G-A|9
MLFMKYPTLQRTLQITGPLDIFVGR
>ENST00000301031.8|SNV-474-A-C|4
KGSTSSVPKSK
>FUSION-ENST00000475947.7:648-ENST00000652379.1:25317|9
WSRTPVLKQSACLPRPPTLLLLQA
>FUSION-ENST00000475947.7:648-ENST00000652379.1:25317|607
VSFLPVCLLK
>FUSION-ENST00000475947.7:648-ENST00000652379.1:25317|591
MWGRGCR
>ENST00000480399.1|SNV-356-C-A|1
AQILELAGLSGEILICSPRK
>FUSION-ENST00000475947.7:648-ENST00000652379.1:25317|740
AEAGESLEPGKR
>FUSION-ENST00000475947.7:648-ENST00000652379.1:25317|1095
CICPCPK
>FUSION-ENST00000475947.7:648-ENST00000652379.1:25317|731
AGGSRGGQTNR
>FUSION-ENST00000475947.7:648-ENST00000652379.1:25317|1390
GTAHRFGSR
>FUSION-ENST00000475947.7:648-ENST00000652379.1:25317|913
DLGFLMAK
>FUSION-ENST00000569282.2:949-ENST00000309865.11:34620|96
EVVAVARAVYQAVLSLK
>FUSION-ENST00000475947.7:648-ENST00000652379.1:25317|1312
TCPLCRR
>ENST00000546121.1|SNV-245-A-C|3
GSLAPGPKLAPGWMK
>FUSION-ENST00000475947.7:648-ENST00000652379.1:25317|1384
GNAFQSPIRMHRALFPSWSWS
>ENST00000358984.9|SNV-123986-A-G|6
NRWLRQQLVCAHK
>FUSION-ENST00000475947.7:648-ENST00000652379.1:25317|686
LVSHSQPQVVR
>ENST00000356891.4|SNV-13067-A-G|2
HNDLVSWFGDCK
>FUSION-ENST00000475947.7:648-ENST00000652379.1:25317|1472
KMIWAGHASSR
>ENST00000467220.1|SNV-57729-C-A|4
MPKIDTTRLCSFLR
>FUSION-ENST00000475947.7:648-ENST00000652379.1:25317|1521
VAGMTEMSHRAR
>ENST00000356891.4|SNV-13067-A-G|3
NLPSLKHNDLVSWFGDCKEGK
>FUSION-ENST00000319518.13:14194-ENST00000563749.1:1678|13
IPPKYEAEELK
>FUSION-ENST00000475947.7:648-ENST00000652379.1:25317|1342
SQSCTCMLERQIK
>FUSION-ENST00000475947.7:648-ENST00000652379.1:25317|845
LRVSCRLSLDLSSSWVR
>ENST00000298190.10|SNV-25623-A-T|2
SIYLSTEFDSVWQRLPK
>FUSION-ENST00000475947.7:648-ENST00000652379.1:25317|435
SAPLRPRPGGGRR
>FUSION-ENST00000475947.7:648-ENST00000652379.1:25317|343
SASPNFLEGQVAFSHPRLSNNR
>FUSION-ENST00000475947.7:648-ENST00000652379.1:25317|870
FYRPFLSGKNR
>FUSION-ENST00000475947.7:648-ENST00000652379.1:25317|893
MPTLGVNGLTAAGPPNKLRPVFGLC
>FUSION-ENST00000475947.7:648-ENST00000652379.1:25317|524
MLPAPALETR
>FUSION-ENST00000475947.7:648-ENST00000652379.1:25317|1516
GFLHLGQAGLQLPTVGES
>FUSION-ENST00000475947.7:648-ENST00000652379.1:25317|1365
MPLSPPPPPPKMTARIG
>FUSION-ENST00000475947.7:648-ENST00000652379.1:25317|1480
MEMSPRMPSFPSVCLQLPQA
>ENST00000559189.5|SNV-23573-G-A|2
RSINYSGVTR
>FUSION-ENST00000475947.7:648-ENST00000652379.1:25317|1210
GGEERRER
>FUSION-ENST00000475947.7:648-ENST00000652379.1:25317|309
MWRTEDPLPGAAR
>FUSION-ENST00000475947.7:648-ENST00000652379.1:25317|23
YVCMYVSEMGFGVLSCCPRWSR
>FUSION-ENST00000475947.7:648-ENST00000652379.1:25317|98
HLVYVLG
>FUSION-ENST00000475947.7:648-ENST00000652379.1:25317|549
VWLRWWRFWGQVSVSR
>FUSION-ENST00000475947.7:648-ENST00000652379.1:25317|485
CRPGSGSLTHPGAAGKAAR
>ENST00000446044.5|SNV-36456-C-T|2
TSNNWLLNKR
>FUSION-ENST00000475947.7:648-ENST00000652379.1:25317|1414
SIGLVSNSRPQVIRPPRPPEVLG
>ENST00000276594.3|SNV-2371-G-C|2
QSEHGPKPSNQEGK
>ENST00000278550.12|SNV-771482-G-A|2
GSDIFEYNSAGLLIK
>FUSION-ENST00000475947.7:648-ENST00000652379.1:25317|152
DGRWPPLPSADRK
>FUSION-ENST00000475947.7:648-ENST00000652379.1:25317|1221
CPSLSFYVCLFLCQSVRHPR
>ENST00000490146.5|SNV-12258-A-G|4
RNPGADVAK
>ENST00000437711.1|SNV-33037-C-T|1
EYSGILLLPTQATVQEWLYTRCSR
>ENST00000649148.1|INDEL-444794-G-GA|1
EPSHYMLSRICRI
>FUSION-ENST00000475947.7:648-ENST00000652379.1:25317|1473
KKMIWAGHASSR
>FUSION-ENST00000475947.7:648-ENST00000652379.1:25317|1152
GAARSHFPGGSLGR
>ENST00000456609.6|SNV-19812-C-A|3
DQFWGKETSFERSR
>ENST00000272117.7|INDEL-90578-A-AA|5
HVLQEEVPLDPAGRTR
>FUSION-ENST00000475947.7:648-ENST00000652379.1:25317|1175
MPAPREAEAGESLEPGK
>ENST00000331683.10|MNV-578133-TC-T|2
NIFRLHELPVSCVSMQPHKDI
>ENST00000537473.2|SNV-16645-A-G|1
VNERKGK
>FUSION-ENST00000668333.1:648-ENST00000652379.1:25317|1568
EVGSLGIWE
>FUSION-ENST00000475947.7:648-ENST00000652379.1:25317|1358
GRTRGTGDAEACLR
>ENST00000323346.10|SNV-39281-G-T|1
ILQGLVEGVTYPACHWMWSK
>FUSION-ENST00000475947.7:648-ENST00000652379.1:25317|119
NEIPTVPTYYPAKPQPR
>FUSION-ENST00000569282.2:949-ENST00000309865.11:34620|68
CVDVCRVQLVHR
>FUSION-ENST00000475947.7:648-ENST00000652379.1:25317|399
LKLKGIDGR
>FUSION-ENST00000475947.7:648-ENST00000652379.1:25317|183
AHTRPSPAVESGRERR
>FUSION-ENST00000319518.13:14194-ENST00000563749.1:1678|11
YEAEELK
>FUSION-ENST00000475947.7:648-ENST00000652379.1:25317|169
SKGSRVQIPESGVAEMGAAR
>ENST00000541354.5|SNV-345641-C-A|5
QISVKCEGHCPCPSDKPNSTSR
>FUSION-ENST00000475947.7:648-ENST00000652379.1:25317|532
WRGWASGCARGSGLPVTR
>FUSION-ENST00000475947.7:648-ENST00000652379.1:25317|1192
MTCPLCHR
>FUSION-ENST00000475947.7:648-ENST00000652379.1:25317|573
AGPRSLCR
>ENST00000301923.13|INDEL-206372-C-CA|2
QRTSDRSAAAE
>FUSION-ENST00000475947.7:648-ENST00000652379.1:25317|612
QTTTTCISALNTLAYGK
>ENST00000473341.5|SNV-8236-G-A|5
DSSGSVSPNTLSQK
>FUSION-ENST00000475947.7:648-ENST00000652379.1:25317|1380
MPSVALGFSPFGSFDR
>FUSION-ENST00000475947.7:648-ENST00000652379.1:25317|581
AATRGDPPRVAR
>FUSION-ENST00000475947.7:648-ENST00000652379.1:25317|1087
WSVGQRGDQEGR
>FUSION-ENST00000475947.7:648-ENST00000652379.1:25317|17
YVSEMGFGVLSCCPRWSRTPVLK
>FUSION-ENST00000475947.7:648-ENST00000652379.1:25317|150
WPPLPSADRK
>FUSION-ENST00000475947.7:648-ENST00000652379.1:25317|743
KAEAGESLEPGK
>FUSION-ENST00000475947.7:648-ENST00000652379.1:25317|1481
GCVGMEMSPRMPSFPSVCLQLPQA
>FUSION-ENST00000475947.7:648-ENST00000652379.1:25317|377
LLAECPAGPEAFTLKKLECSK
>ENST00000421285.3|SNV-7728-T-C|2
EQEVQRAREQER
>FUSION-ENST00000475947.7:648-ENST00000652379.1:25317|1235
RGAFSDFSLGHVWRPYFSYFPDK
>ENST00000393540.7|SNV-12934-A-G|3
TNILLIQDEKEMLEEKTHQLLK
>FUSION-ENST00000475947.7:648-ENST00000652379.1:25317|1298
MALYTER
>ENST00000266581.4|SNV-1682-C-G|1
GIYLHGNPFVCDCSLYSLLVFWYGR
>FUSION-ENST00000475947.7:648-ENST00000652379.1:25317|1326
TRILSDTALTTRVMK
>FUSION-ENST00000668333.1:648-ENST00000652379.1:25317|1533
DPPASASRSAVMTRVGTVR
>ENST00000522008.1|SNV-16203-C-T|7
STTAAPRSTPMSPTPSSSGGCR
>FUSION-ENST00000475947.7:648-ENST00000652379.1:25317|1376
MPSVALGFSPFGSFDRRNPTQR
>ENST00000484039.5|SNV-26370-G-A|6
GMRGPPGPQDPPGSPGR
>FUSION-ENST00000475947.7:648-ENST00000652379.1:25317|718
CAVLYCL
>FUSION-ENST00000475947.7:648-ENST00000652379.1:25317|1230
VDLVSCLFHR
>ENST00000272845.10|SNV-54193-C-T|2
GLSGDCLRHQAQNCLTK
>ENST00000504830.6|SNV-330890-G-T|3
RVECITQMDSDCAAIQRPDPAKR
>FUSION-ENST00000475947.7:648-ENST00000652379.1:25317|1277
EAGVEELLEPGRRR
>ENST00000312481.11|SNV-45796-G-A|1
DQVQFGALK
>FUSION-ENST00000475947.7:648-ENST00000652379.1:25317|102
CCCHGNPAQYERNR
>FUSION-ENST00000475947.7:648-ENST00000652379.1:25317|81
CLAEEPMGR
>FUSION-ENST00000475947.7:648-ENST00000652379.1:25317|74
PGRFLPFFNLIF
>FUSION-ENST00000668333.1:648-ENST00000652379.1:25317|1531
SAVMTRVGTVRSGR
>FUSION-ENST00000475947.7:648-ENST00000652379.1:25317|1143
VGKRAGLQL
>ENST00000409974.7|SNV-1287-G-C|5
MGSCRWALTQSDWCPFKK
>ENST00000541076.6|SNV-49415-A-G|4
TLENKNNLLEIEVSDLRER
>ENST00000286307.6|SNV-176-C-T|1
LPPILYPNAPCFNNVAEYESFLR
>ENST00000461325.1|SNV-21083-C-A|1
WAGRASAVTRK
>FUSION-ENST00000475947.7:648-ENST00000652379.1:25317|1059
PEEFSQCASAR
>ENST00000409559.7|SNV-704-C-A|5
LSIALRIQHNDGPVFYK
>FUSION-ENST00000475947.7:648-ENST00000652379.1:25317|358
HLPRMFSLIKNESR
>ENST00000278550.12|SNV-771482-G-A|3
QRGSDIFEYNSAGLLIKAYNR
>ENST00000409974.7|SNV-1287-G-C|3
WALTQSDWCPFK
>FUSION-ENST00000475947.7:648-ENST00000652379.1:25317|989
MYVFIFFNLFLLRRR
>ENST00000360822.7|SNV-41053-C-T|3
AVESLAEAGGSEIQWVK
>FUSION-ENST00000475947.7:648-ENST00000652379.1:25317|699
GFLVFLRVFNPRGLFR
>FUSION-ENST00000475947.7:648-ENST00000652379.1:25317|996
ETHTQTKDNYSVCKSLLED
>FUSION-ENST00000475947.7:648-ENST00000652379.1:25317|13
GFGVLSCCPRWSR
>FUSION-ENST00000475947.7:648-ENST00000652379.1:25317|1434
EAPCLLGPKRPSWKVR
>ENST00000328736.7|INDEL-75872-A-ACGTCCCA|25
VLLAGPLHILEPKAHVPRPR
>FUSION-ENST00000475947.7:648-ENST00000652379.1:25317|454
GAAGPPSCLWRWDPAAVFSWWPGR
>FUSION-ENST00000475947.7:648-ENST00000652379.1:25317|1016
MIELHCCNKSPQRSPYLTK
>ENST00000636805.1|MNV-102050-CA-C|6
EDKKVNMEAMWK
>FUSION-ENST00000475947.7:648-ENST00000652379.1:25317|1353
MTVLAWAERGGPGTRKPA
>FUSION-ENST00000475947.7:648-ENST00000652379.1:25317|486
CRPGSGSLTHPGAAGK
>FUSION-ENST00000475947.7:648-ENST00000652379.1:25317|206
MGSPRER
>FUSION-ENST00000475947.7:648-ENST00000652379.1:25317|1485
AVLGGGLTYRVDWQPQHCK
>FUSION-ENST00000475947.7:648-ENST00000652379.1:25317|258
LWWRSVAVLTCK
>FUSION-ENST00000475947.7:648-ENST00000652379.1:25317|24
MYVCMYVSEMGFGVLSCCPRWSR
>FUSION-ENST00000319518.13:14194-ENST00000563749.1:1678|3
SRLQTRSVGEHVGI
>ENST00000636805.1|MNV-102050-CA-C|3
VNMEAMWK
>ENST00000489809.5|SNV-8236-G-A|1
EGDQICLYHIRKSCSFQAFVQK
>FUSION-ENST00000475947.7:648-ENST00000652379.1:25317|361
GEILGPAQDGPERKHLPR
>FUSION-ENST00000475947.7:648-ENST00000652379.1:25317|1091
VQRDGDFHPQGPH
>ENST00000513845.4|SNV-240-A-G|1
EEDGENRRKPEK
>FUSION-ENST00000475947.7:648-ENST00000652379.1:25317|1340
SQSCTCMLERQIKVR
>FUSION-ENST00000475947.7:648-ENST00000652379.1:25317|1074
THAGGSKTTR
>ENST00000310397.13|SNV-53510-C-T|4
YKCDCPSGFSGR
>FUSION-ENST00000475947.7:648-ENST00000652379.1:25317|525
LAGRAPA
>FUSION-ENST00000475947.7:648-ENST00000652379.1:25317|1116
TSVPLGCRK
>ENST00000399759.7|SNV-18418-A-G|1
ELVDASYTDSYYKGQTALHIAIERR
>FUSION-ENST00000475947.7:648-ENST00000652379.1:25317|757
NPVSIENTKLAGRGGTCL
>ENST00000638025.2|SNV-60015-G-A|3
METNIKISIAEKAKPEMSR
>FUSION-ENST00000475947.7:648-ENST00000652379.1:25317|1075
THAGGSK
>FUSION-ENST00000475947.7:648-ENST00000652379.1:25317|1117
TSVPLGCR
>ENST00000370397.8|INDEL-78-C-CC|2
ERLSVPASGT
>ENST00000338560.12|SNV-2201-G-A|7
GKLDFGSR
>FUSION-ENST00000475947.7:648-ENST00000652379.1:25317|186
GCGVLPPPPPPR
>FUSION-ENST00000475947.7:648-ENST00000652379.1:25317|586
CASGPAAGVGLPGPVDQRAVAPEAR
>ENST00000301031.8|SNV-474-A-C|3
GSTSSVPK
>FUSION-ENST00000475947.7:648-ENST00000652379.1:25317|714
FRDGVSEARPPWLPRQPR
>FUSION-ENST00000475947.7:648-ENST00000652379.1:25317|437
SKPTRSAPLRPRPGGGRR
>ENST00000449914.5|SNV-1567-A-G|7
MTLATDGTADMFGVRFK
>FUSION-ENST00000475947.7:648-ENST00000652379.1:25317|1028
MRYDPLNNIFANQK
>FUSION-ENST00000569282.2:949-ENST00000309865.11:34620|112
GETAASETQVLYR
>FUSION-ENST00000475947.7:648-ENST00000652379.1:25317|1249
ALPLPRK
>FUSION-ENST00000475947.7:648-ENST00000652379.1:25317|408
RAASGKPKSLGSGGSMVAK
>FUSION-ENST00000475947.7:648-ENST00000652379.1:25317|531
GWASGCAR
>ENST00000522008.1|SNV-16203-C-T|2
MSPTPSSSGGCRSSTPST
>ENST00000674084.1|SNV-20450-C-G|2
EVPGQTLHWGPEATEAAGR
>FUSION-ENST00000569282.2:949-ENST00000309865.11:34620|23
HLLWINSVAQQAEGR
>FUSION-ENST00000475947.7:648-ENST00000652379.1:25317|286
AGALAGRGGIPRPLQSAEGAPPAR
>ENST00000394518.7|SNV-360772-G-T|5
EREALLAQREEEVQQGQQDLENER
>ENST00000299192.8|SNV-9731-C-T|1
ILVAGTIWNLKDIIPCK
>FUSION-ENST00000475947.7:648-ENST00000652379.1:25317|1408
NYLMIYLCTYFQTESR
>FUSION-ENST00000475947.7:648-ENST00000652379.1:25317|865
TRLLLSVLLHK
>FUSION-ENST00000569282.2:949-ENST00000309865.11:34620|46
TDAILWQWAIWEAAQFTVLSK
>FUSION-ENST00000475947.7:648-ENST00000652379.1:25317|627
SVVFMCVNER
>ENST00000446044.5|SNV-36456-C-T|6
IKDLKTSNNWLLNK
>FUSION-ENST00000475947.7:648-ENST00000652379.1:25317|867
NRSPVRTR
>FUSION-ENST00000475947.7:648-ENST00000652379.1:25317|426
PTGADPLRGGDACIYQIK
>FUSION-ENST00000475947.7:648-ENST00000652379.1:25317|1494
NSSIDTADLHLWNPQSSTHK
>ENST00000644900.1|SNV-73492-G-A|3
SQLKGVSTFMAEMLETTSILRSATK
>ENST00000673951.1|SNV-54193-C-T|4
SLGCAYGCGEGHRGLSGDCLR
>ENST00000461325.1|SNV-21083-C-A|2
WAGRASAVTR
>FUSION-ENST00000475947.7:648-ENST00000652379.1:25317|240
MIRGLGAETISTYSQTLNG
>FUSION-ENST00000475947.7:648-ENST00000652379.1:25317|284
GGIPRPLQSAEGAPPARLAR
>FUSION-ENST00000475947.7:648-ENST00000652379.1:25317|1159
MSLSLSHSLSLR
>FUSION-ENST00000475947.7:648-ENST00000652379.1:25317|32
LPPFLLFGFALR
>ENST00000395254.8|SNV-25360-T-C|4
CLSRGHPHSACNHPDLKAHFHPK
>ENST00000346193.4|SNV-1195-C-A|3
GSSLHAEPSKTGVSHISPEPPK
>FUSION-ENST00000475947.7:648-ENST00000652379.1:25317|854
PRVTVAR
>FUSION-ENST00000475947.7:648-ENST00000652379.1:25317|889
EVPVPSGTVSGER
>FUSION-ENST00000475947.7:648-ENST00000652379.1:25317|1529
SFFLFSLDGVSLLSPRVEYDGGSR
>FUSION-ENST00000475947.7:648-ENST00000652379.1:25317|726
ASMVKPRLYSQYTTLAGR
>FUSION-ENST00000475947.7:648-ENST00000652379.1:25317|471
RWCGRVGFVAAVAPGPPVAGPR
>ENST00000328736.7|INDEL-75872-A-ACGTCCCA|11
AGVGPSLWEEEHR
>FUSION-ENST00000475947.7:648-ENST00000652379.1:25317|1120
LSVSVSGSR
>ENST00000369577.8|SNV-108839-T-C|5
NLKDCTELALK
>FUSION-ENST00000475947.7:648-ENST00000652379.1:25317|87
EDPVELDSSLAR
>ENST00000649225.1|INDEL-444794-G-GA|8
DLFEEKNQK
>FUSION-ENST00000475947.7:648-ENST00000652379.1:25317|480
CGRPGRPR
>FUSION-ENST00000475947.7:648-ENST00000652379.1:25317|318
YYRLDGLVRPSDRPRR
>ENST00000563281.2|SNV-141-C-G|1
DCSPSGRGSSSSAKRPR
>ENST00000370759.4|SNV-66638-G-T|2
SKETAGLVEGEPTGAGCGSLSASR
>FUSION-ENST00000475947.7:648-ENST00000652379.1:25317|171
MASVALGRSKGSR
>ENST00000272117.7|INDEL-90578-A-AA|10
KHGALVSLRHVLQEEVPLDPAGR
>FUSION-ENST00000475947.7:648-ENST00000652379.1:25317|759
NPVSIENTK
>FUSION-ENST00000475947.7:648-ENST00000652379.1:25317|1163
LQGAEIAPLHYGPGCRVSETRSLNK
>FUSION-ENST00000475947.7:648-ENST00000652379.1:25317|1256
SLSFSRSR
>ENST00000262577.6|SNV-66038-C-T|4
LSKTSGQPSDAGSRPFLR
>ENST00000271588.9|SNV-403468-C-T|2
SCGCGNQTR
>FUSION-ENST00000475947.7:648-ENST00000652379.1:25317|1470
MIWAGHASSR
>ENST00000358984.9|SNV-123986-A-G|2
QQLVCAHKK
>FUSION-ENST00000475947.7:648-ENST00000652379.1:25317|108
MCCCHGNPAQYER
>ENST00000641334.1|SNV-27924-C-T|5
PVSSSTMAPSSK
>ENST00000446044.5|SNV-36456-C-T|4
DLKTSNNWLLNKR
>FUSION-ENST00000475947.7:648-ENST00000652379.1:25317|892
PTLGVNGLTAAGPPNKLRPVFGLC
>FUSION-ENST00000569282.2:949-ENST00000309865.11:34620|70
SETYAPLFCLPSFHK
>ENST00000283233.10|SNV-118006-C-G|2
KLQDFNVQLEDIYR
>FUSION-ENST00000475947.7:648-ENST00000652379.1:25317|478
SARWPAGRPPLPGGSS
>FUSION-ENST00000475947.7:648-ENST00000652379.1:25317|325
MGIGDCNYSP
>FUSION-ENST00000475947.7:648-ENST00000652379.1:25317|797
QLLASRTLSRGVPWSVYHR
>FUSION-ENST00000475947.7:648-ENST00000652379.1:25317|1225
LSLSASLFLFLR
>FUSION-ENST00000606221.1:749-ENST00000656150.1:58480|5
REPLPFQLETSTGILEGCG
>FUSION-ENST00000569282.2:949-ENST00000309865.11:34620|65
VQLVHRGTCIRQAFGK
>FUSION-ENST00000475947.7:648-ENST00000652379.1:25317|422
APAALVTLDNLGPIARPPWR
>FUSION-ENST00000475947.7:648-ENST00000652379.1:25317|1289
GQEFETSPANVVKPPSLLKIR
>FUSION-ENST00000475947.7:648-ENST00000652379.1:25317|1002
SNKSRNTTK
>FUSION-ENST00000475947.7:648-ENST00000652379.1:25317|902
MAQDADSFFAVVR
>FUSION-ENST00000475947.7:648-ENST00000652379.1:25317|1335
EEGWKERQLQEENK
>FUSION-ENST00000475947.7:648-ENST00000652379.1:25317|1242
CLERPRGI
>FUSION-ENST00000475947.7:648-ENST00000652379.1:25317|299
QPKAGGKLHLR
>FUSION-ENST00000475947.7:648-ENST00000652379.1:25317|1247
VGPCPFHESEKR
>ENST00000449914.5|SNV-1567-A-G|9
MTLATDGTADMFGVR
>ENST00000473755.5|SNV-19302-C-T|5
MSTCWLR
>FUSION-ENST00000475947.7:648-ENST00000652379.1:25317|36
GDLELLGSRDPPASASRSAVMTR
>FUSION-ENST00000475947.7:648-ENST00000652379.1:25317|178
SPADATPRR
>ENST00000367506.10|SNV-6647-G-A|4
ACNSHKLHR
>FUSION-ENST00000475947.7:648-ENST00000652379.1:25317|1182
TAGSSFYF
>FUSION-ENST00000475947.7:648-ENST00000652379.1:25317|242
KPGSLAWSR
>ENST00000591464.5|SNV-27253-G-A|2
SEESFENEESDYHTLPRAR
>ENST00000513845.4|SNV-240-A-G|6
LYIPREPSSVPPREEDGENR
>ENST00000301923.13|INDEL-206372-C-CA|14
SDETKFKPTNGR
>FUSION-ENST00000475947.7:648-ENST00000652379.1:25317|389
YSHDPPGSFR
>FUSION-ENST00000475947.7:648-ENST00000652379.1:25317|1266
SFSVRLSLSPGLCLCLCLSLSR
>ENST00000541076.6|SNV-49415-A-G|5
TLENKNNLLEIEVSDLR
>FUSION-ENST00000475947.7:648-ENST00000652379.1:25317|508
APGAPCVAAMVAFLGTGVR
>FUSION-ENST00000475947.7:648-ENST00000652379.1:25317|957
HKHHLDPLREFSGR
>FUSION-ENST00000475947.7:648-ENST00000652379.1:25317|593
SLLCVSTFSK
>FUSION-ENST00000475947.7:648-ENST00000652379.1:25317|383
VFGFRGEYGCKAET
>FUSION-ENST00000475947.7:648-ENST00000652379.1:25317|289
KVKAGALAGR
>ENST00000356891.4|SNV-13067-A-G|1
HNDLVSWFGDCKEGK
>ENST00000446044.5|SNV-36456-C-T|1
TSNNWLLNKRR
>FUSION-ENST00000475947.7:648-ENST00000652379.1:25317|1474
MKKMIWAGHASSR
>FUSION-ENST00000475947.7:648-ENST00000652379.1:25317|960
CLLIHEYKRVK
>ENST00000371236.6|SNV-1474399-G-A|2
AFGYICGKEGNHR
>FUSION-ENST00000475947.7:648-ENST00000652379.1:25317|692
AFLFSRFLSFFCFFPACFLA
>FUSION-ENST00000569282.2:949-ENST00000309865.11:34620|74
LLMTWALEVAVVMK
>FUSION-ENST00000475947.7:648-ENST00000652379.1:25317|357
MFSLIKNESR
>ENST00000615845.4|SNV-23757-G-A|4
IVFQAKNK
>FUSION-ENST00000475947.7:648-ENST00000652379.1:25317|1421
ETLLESETQRAPSSDLID
>FUSION-ENST00000475947.7:648-ENST00000652379.1:25317|752
WTHHLKSGVGDKPDQHGEIPSQLK
>FUSION-ENST00000475947.7:648-ENST00000652379.1:25317|1423
LPVISLTDLETASRSVTPAVVPS
>ENST00000220676.2|SNV-120374-C-A|1
EEKNKASMR
>ENST00000474237.2|SNV-144950-T-C|1
PQAQEQCHREQLVAAVEVTEQETK
>FUSION-ENST00000475947.7:648-ENST00000652379.1:25317|411
MTRRAASGKPK
>ENST00000358430.8|SNV-49420-G-C|1
AAAEELPVGASPGPQPR
>ENST00000389378.6|SNV-61218-C-G|1
VEGFEIQIRAPK
>FUSION-ENST00000475947.7:648-ENST00000652379.1:25317|100
RFRHLVYVLG
>FUSION-ENST00000475947.7:648-ENST00000652379.1:25317|539
SESAFWAAGLLLTR
>ENST00000272117.7|INDEL-90578-A-AA|4
HVLQEEVPLDPAGRTRR
>ENST00000215727.10|INDEL-10114-C-CA|1
HDKQNSR
>FUSION-ENST00000475947.7:648-ENST00000652379.1:25317|231
MPTLIRPQKR
>FUSION-ENST00000475947.7:648-ENST00000652379.1:25317|1046
SGFGFLARRPKPAENFPAQDPV
>FUSION-ENST00000475947.7:648-ENST00000652379.1:25317|10
WSRTPVLK
>FUSION-ENST00000475947.7:648-ENST00000652379.1:25317|605
VSFLPVCLLKNGVFQKFTLCIYVF
>ENST00000548757.6|SNV-13067-A-G|3
ISCPGLEIAKR
>ENST00000609590.1|SNV-137845-A-C|1
TYKSSGFSCAGRYSENISR
>FUSION-ENST00000475947.7:648-ENST00000652379.1:25317|1172
PAPREAEAGESLEPGKR
>FUSION-ENST00000569282.2:949-ENST00000309865.11:34620|77
DNQDTRKLLMTWALEVAVVMK
>FUSION-ENST00000475947.7:648-ENST00000652379.1:25317|623
LLYDRCR
>ENST00000537473.2|SNV-16645-A-G|2
AKVNERK
>FUSION-ENST00000475947.7:648-ENST00000652379.1:25317|276
RVPSGPLLVSR
>FUSION-ENST00000475947.7:648-ENST00000652379.1:25317|298
AGGKLHLR
>ENST00000405369.3|SNV-170-G-A|9
LGFIQEALMEGR
>FUSION-ENST00000475947.7:648-ENST00000652379.1:25317|949
NSSLQHTRPLAGEFLSMSVKSLDR
>FUSION-ENST00000475947.7:648-ENST00000652379.1:25317|965
MCLLIHEYK
>FUSION-ENST00000475947.7:648-ENST00000652379.1:25317|1432
RPSWKVRR
>ENST00000358984.9|SNV-123986-A-G|5
WLRQQLVCAHK
>FUSION-ENST00000475947.7:648-ENST00000652379.1:25317|651
MIDVGVCVIQINTHRSIK
>FUSION-ENST00000475947.7:648-ENST00000652379.1:25317|1049
NPRSGFGFLAR
>ENST00000564124.5|INDEL-58568-T-TT|1
EYNILVNFF
>FUSION-ENST00000475947.7:648-ENST00000652379.1:25317|33
MLPPFLLFGFALR
>FUSION-ENST00000475947.7:648-ENST00000652379.1:25317|1257
SISVFLGRSLSFSRSR
>ENST00000556532.1|MNV-19474-TT-T|2
AEQSWMTPQPCTLLLRATK
>ENST00000331683.10|MNV-578133-TC-T|1
LHELPVSCVSMQPHKDI
>FUSION-ENST00000475947.7:648-ENST00000652379.1:25317|1215
MSQSCSCMLERQIKVR
>ENST00000427949.1|SNV-997-C-T|1
AALTCPGAELAVATLK
>FUSION-ENST00000475947.7:648-ENST00000652379.1:25317|192
RRGCGVLPPPPPPR
>ENST00000641334.1|SNV-27924-C-T|2
MPVSSSTMAPSSKRLLLPRPER
>FUSION-ENST00000475947.7:648-ENST00000652379.1:25317|430
VTTGDGESGFDSGEGA
>FUSION-ENST00000475947.7:648-ENST00000652379.1:25317|105
MMCCCHGNPAQYERNRR
>FUSION-ENST00000475947.7:648-ENST00000652379.1:25317|711
DGVSEARPPWLPRQPRETDPGWAR
>FUSION-ENST00000475947.7:648-ENST00000652379.1:25317|56
MLFLMFSVGR
>FUSION-ENST00000475947.7:648-ENST00000652379.1:25317|604
YVSVVWK
>FUSION-ENST00000475947.7:648-ENST00000652379.1:25317|771
GGGLRLRPPR
>ENST00000559189.5|SNV-23573-G-A|3
LPAKRSINYSGVTR
>FUSION-ENST00000475947.7:648-ENST00000652379.1:25317|658
EIDFCMIDVGVCVIQINTHR
>ENST00000461325.1|SNV-21083-C-A|4
GTEAVSVKWAGR
>ENST00000287020.7|SNV-491-C-T|3
SANMITSFVDR
>ENST00000484039.5|SNV-26370-G-A|7
MGMRGPPGPQDPPGSPGR
>ENST00000457280.5|SNV-2282-A-G|1
SILWDAISTYDGSKALHVTNIKK
>FUSION-ENST00000475947.7:648-ENST00000652379.1:25317|1126
SGVASPSTVSK
>FUSION-ENST00000475947.7:648-ENST00000652379.1:25317|702
LFFSLVRGFLVFLRVFNPR
>FUSION-ENST00000475947.7:648-ENST00000652379.1:25317|1451
MTERDPVSRES
>FUSION-ENST00000475947.7:648-ENST00000652379.1:25317|43
GLFSNFYDYYYCRR
>ENST00000340083.6|SNV-10143-T-C|2
SERTKGLR
>ENST00000609590.1|SNV-137845-A-C|3
RTYKSSGFSCAGR
>ENST00000546121.1|SNV-245-A-C|8
RGSLAPGPK
>ENST00000503481.5|SNV-1557-C-G|1
LWGAGGAER
>FUSION-ENST00000475947.7:648-ENST00000652379.1:25317|1229
VDLVSCLFHRHHR
>FUSION-ENST00000475947.7:648-ENST00000652379.1:25317|49
CSRFIVHALGTR
>FUSION-ENST00000475947.7:648-ENST00000652379.1:25317|557
AWPAFGPSCVPVVGGAGRK
>ENST00000541354.5|SNV-345641-C-A|4
QISVKCEGHCPCPSDKPNSTSRNVK
>ENST00000497495.1|SNV-68288-G-A|3
GSCFSPEAPDRPTISTASK
>FUSION-ENST00000475947.7:648-ENST00000652379.1:25317|1137
TSYFLEIRRR
>FUSION-ENST00000475947.7:648-ENST00000652379.1:25317|780
VSHFVIQKYTDSPKTQK
>ENST00000283233.10|SNV-118006-C-G|1
LQDFNVQLEDIYR
>ENST00000556532.1|MNV-19474-TT-T|1
AEQSWMTPQPCTLLLRATKR
>FUSION-ENST00000475947.7:648-ENST00000652379.1:25317|660
LLRLVSNSRPPVMRPPRPLEVLG
>FUSION-ENST00000475947.7:648-ENST00000652379.1:25317|1047
SGFGFLAR
>FUSION-ENST00000475947.7:648-ENST00000652379.1:25317|1378
MPSVALGFSPFGSFDRR
>FUSION-ENST00000475947.7:648-ENST00000652379.1:25317|132
RRPVSSRWPLK
>FUSION-ENST00000475947.7:648-ENST00000652379.1:25317|768
LRPPRSPGR
>ENST00000443008.1|SNV-398-T-A|1
MMNSSTR
>FUSION-ENST00000475947.7:648-ENST00000652379.1:25317|475
MDENHERR
>ENST00000445990.1|SNV-13731-A-C|1
LSPLLGLPSQFILCRSSTILASSVK
>FUSION-ENST00000475947.7:648-ENST00000652379.1:25317|541
YIFRSESAFWAAGLLLTR
>FUSION-ENST00000475947.7:648-ENST00000652379.1:25317|775
WVGDLGCVPPGALVD
>FUSION-ENST00000475947.7:648-ENST00000652379.1:25317|1370
RVCVGRGCGVGTEGSVLR
>FUSION-ENST00000475947.7:648-ENST00000652379.1:25317|1213
QIKVRGGEER
>FUSION-ENST00000475947.7:648-ENST00000652379.1:25317|1146
WHSPLTR
>ENST00000673951.1|SNV-54193-C-T|1
GLSGDCLRHQVFRENAQNCLTK
>FUSION-ENST00000475947.7:648-ENST00000652379.1:25317|1373
NPTQRLAAAED
>FUSION-ENST00000475947.7:648-ENST00000652379.1:25317|77
GRSYHLWDYD
>FUSION-ENST00000475947.7:648-ENST00000652379.1:25317|1149
SHFPGGSLGR
>FUSION-ENST00000475947.7:648-ENST00000652379.1:25317|1281
MESGAVGQAPVTPATR
>FUSION-ENST00000475947.7:648-ENST00000652379.1:25317|128
IRGRGCK
>ENST00000337428.8|SNV-12258-A-G|2
NCFAPQCPAYAVIQELMLPR
>ENST00000272117.7|INDEL-90578-A-AA|6
HVLQEEVPLDPAGR
>ENST00000456609.6|SNV-19812-C-A|6
RDQFWGK
>FUSION-ENST00000475947.7:648-ENST00000652379.1:25317|393
AVLSWWSDLSG
>FUSION-ENST00000475947.7:648-ENST00000652379.1:25317|348
MSGAARALH
>ENST00000272117.7|INDEL-90578-A-AA|11
KHGALVSLR
>ENST00000674084.1|SNV-20450-C-G|3
EKEVPGQTLHWGPEATEAAGR
>FUSION-ENST00000475947.7:648-ENST00000652379.1:25317|297
AGGKLHLRLNTGTRPIVNK
>ENST00000484039.5|SNV-26370-G-A|5
MRGPPGPQDPPGSPGR
>ENST00000301831.9|SNV-26322-C-T|2
LGILFCDISSRK
>ENST00000514031.5|SNV-2971-C-T|1
RPAVSLK
>FUSION-ENST00000475947.7:648-ENST00000652379.1:25317|1295
MALYTERSGSRLSSR
>ENST00000328736.7|INDEL-75872-A-ACGTCCCA|22
AHVPRPRR
>ENST00000541354.5|SNV-345641-C-A|3
CEGHCPCPSDKPNSTSR
>FUSION-ENST00000475947.7:648-ENST00000652379.1:25317|733
WLKPVIPSLWEAKAGGSR
>FUSION-ENST00000475947.7:648-ENST00000652379.1:25317|416
TSALSTFDGSR
>FUSION-ENST00000475947.7:648-ENST00000652379.1:25317|763
PVIPSLWDAEVDASPEVGSWR
>FUSION-ENST00000475947.7:648-ENST00000652379.1:25317|441
RAFIRSKPTR
>ENST00000561920.5|SNV-14727-C-T|2
MFLRMQWCLPLTWLLPWQVLPPK
>FUSION-ENST00000475947.7:648-ENST00000652379.1:25317|569
DPFWRVPVR
>FUSION-ENST00000475947.7:648-ENST00000652379.1:25317|1428
MPAWPKETLLESETQR
>FUSION-ENST00000475947.7:648-ENST00000652379.1:25317|31
FKQTASFLFR
>ENST00000469186.1|MNV-605-TGCGG-T|1
CRPAFLAHHLSLCPVHHPG
>ENST00000616390.1|SNV-684437-G-A|2
MLLLFRCATGEAWQDIMLACMPGKK
>FUSION-ENST00000475947.7:648-ENST00000652379.1:25317|67
SGDLSLPNSWDYRDLLSPGGRG
>FUSION-ENST00000475947.7:648-ENST00000652379.1:25317|161
MGQSVLRDGR
>FUSION-ENST00000475947.7:648-ENST00000652379.1:25317|533
WRGWASGCAR
>ENST00000556532.1|MNV-19474-TT-T|3
AEQSWMTPQPCTLLLR
>FUSION-ENST00000569282.2:949-ENST00000309865.11:34620|82
HFSIILNLLGMLLKK
>FUSION-ENST00000475947.7:648-ENST00000652379.1:25317|905
VDLHAFDSVILNPPNL
>ENST00000619012.4|SNV-10454-C-A|3
ACQACPRGLYKASAGNDPCSPCPAR
>ENST00000409559.7|SNV-704-C-A|1
IQHNDGPVFYKVDGQRFGQNR
>ENST00000370397.8|INDEL-78-C-CC|12
MERPPGAAAGRGR
>FUSION-ENST00000475947.7:648-ENST00000652379.1:25317|724
MVKPRLYSQYTTLAGR
>FUSION-ENST00000475947.7:648-ENST00000652379.1:25317|124
SRAGPYPYPQQVSKVNSLWHVGTM
>FUSION-ENST00000475947.7:648-ENST00000652379.1:25317|869
MFYRPFLSGKNRSPVR
>ENST00000456609.6|SNV-19812-C-A|7
KRDQFWGK
>ENST00000321725.10|SNV-21083-C-A|3
VGWQGLR
>FUSION-ENST00000475947.7:648-ENST00000652379.1:25317|764
MPVIPSLWDAEVDASPEVGSWR
>ENST00000374662.4|MNV-605-TGCGG-T|3
MSFCCTCLR
>ENST00000646859.1|SNV-221048-C-T|2
ATFFHHQGLWIPGYSVFELYSK
>FUSION-ENST00000475947.7:648-ENST00000652379.1:25317|88
SALPIIVKQNSPSVGLFTH
>FUSION-ENST00000475947.7:648-ENST00000652379.1:25317|684
MARSWLTAPSASR
>FUSION-ENST00000475947.7:648-ENST00000652379.1:25317|881
MIQRDTRGK
>FUSION-ENST00000475947.7:648-ENST00000652379.1:25317|184
AHTRPSPAVESGRER
>FUSION-ENST00000475947.7:648-ENST00000652379.1:25317|653
MIDVGVCVIQINTHR
>FUSION-ENST00000475947.7:648-ENST00000652379.1:25317|1372
MRVCVGR
>ENST00000473755.5|SNV-19302-C-T|7
TAASTSASCILGTEGLTMSTCWLR
>FUSION-ENST00000475947.7:648-ENST00000652379.1:25317|971
SLDLVTRPPRPPKVLG
>ENST00000615845.4|SNV-23757-G-A|5
SRIVFQAKNK
>ENST00000304621.10|SNV-90260-C-T|6
EILLKKEAAYLNSSLFMFFK
>FUSION-ENST00000475947.7:648-ENST00000652379.1:25317|1511
MKEINTK
>FUSION-ENST00000475947.7:648-ENST00000652379.1:25317|439
AFIRSKPTRSAPLRPRPGGGR
>ENST00000467220.1|SNV-57729-C-A|5
PKIDTTR
>FUSION-ENST00000475947.7:648-ENST00000652379.1:25317|291
TLKREFK
>FUSION-ENST00000475947.7:648-ENST00000652379.1:25317|572
AGPRSLCRDPFWR
>FUSION-ENST00000475947.7:648-ENST00000652379.1:25317|830
TTAVLCSSQGRK
>ENST00000504290.5|MNV-12340-TTT-T|1
LPTGQDLPCAAVG
>FUSION-ENST00000475947.7:648-ENST00000652379.1:25317|918
MTDGVSYQCSFVNRVRLR
>FUSION-ENST00000475947.7:648-ENST00000652379.1:25317|840
MRPCHRQAGR
>FUSION-ENST00000475947.7:648-ENST00000652379.1:25317|181
LLPSSRPRPAPRPRSPADATPR
>FUSION-ENST00000475947.7:648-ENST00000652379.1:25317|880
IQRDTRGK
>FUSION-ENST00000475947.7:648-ENST00000652379.1:25317|255
SVAVLTCKSVVRPGYR
>FUSION-ENST00000475947.7:648-ENST00000652379.1:25317|1020
MIELHCCNK
>ENST00000556615.5|MNV-69111-GA-G|2
STQPDEQLTMNSEKVCIGNPLN
>ENST00000636805.1|MNV-102050-CA-C|4
KVNMEAMWKMTFSNAANSWIVM
>ENST00000343200.9|INDEL-69645-C-CA|2
TCWSFFSARILFR
>ENST00000490146.5|SNV-12258-A-G|2
NPGADVAK
>FUSION-ENST00000475947.7:648-ENST00000652379.1:25317|587
CASGPAAGVGLPGPVDQR
>FUSION-ENST00000475947.7:648-ENST00000652379.1:25317|1436
EAPCLLGPK
>ENST00000522574.5|SNV-61218-C-G|7
ASSICRNTPGVYR
>FUSION-ENST00000475947.7:648-ENST00000652379.1:25317|320
RYYRLDGLVRPSDRPR
>FUSION-ENST00000475947.7:648-ENST00000652379.1:25317|313
GRPTALAER
>FUSION-ENST00000475947.7:648-ENST00000652379.1:25317|993
MYVFIFFNLFLLR
>FUSION-ENST00000475947.7:648-ENST00000652379.1:25317|400
VAKLKLK
>FUSION-ENST00000475947.7:648-ENST00000652379.1:25317|1194
MPLSPPPPKMKAK
>FUSION-ENST00000475947.7:648-ENST00000652379.1:25317|777
MIRWVGDLGCVPPGALVD
>FUSION-ENST00000475947.7:648-ENST00000652379.1:25317|153
DGRWPPLPSADR
>FUSION-ENST00000475947.7:648-ENST00000652379.1:25317|1395
SGRGEAR
>FUSION-ENST00000475947.7:648-ENST00000652379.1:25317|538
SESAFWAAGLLLTRCPLATCR
>ENST00000543555.6|SNV-73492-G-A|1
GVSTFMAEMLETTSILRSATK
>ENST00000220676.2|SNV-118710-C-G|4
KHSSVDDFENCSLR
>FUSION-ENST00000475947.7:648-ENST00000652379.1:25317|1140
MTSYFLEIRR
>ENST00000328736.7|INDEL-75872-A-ACGTCCCA|19
RGEEDDGQQPRPHDRR
>ENST00000355265.7|SNV-499-G-A|1
EGEDQSEEEPRER
>ENST00000646590.1|SNV-21976-T-C|1
TALDALGRIDVVVNNAGILRDR
>FUSION-ENST00000475947.7:648-ENST00000652379.1:25317|1136
YTPATVYGIK
>FUSION-ENST00000475947.7:648-ENST00000652379.1:25317|555
KCFRLPLWR
>FUSION-ENST00000475947.7:648-ENST00000652379.1:25317|1329
QLQEENKTRILSDTALTTR
>ENST00000405369.3|SNV-170-G-A|10
MLGFIQEALMEGR
>ENST00000357060.8|SNV-18017-G-T|2
KSQPGMDVNQMSFNPINWR
>FUSION-ENST00000475947.7:648-ENST00000652379.1:25317|610
QTTTTCISALNTLAYGKYVSVVWK
>FUSION-ENST00000475947.7:648-ENST00000652379.1:25317|681
ARSWLTAPSASRVR
>FUSION-ENST00000475947.7:648-ENST00000652379.1:25317|1507
MRPPPPR
>ENST00000303965.9|SNV-111157-G-T|1
LYFTVWHTAIEK
>FUSION-ENST00000475947.7:648-ENST00000652379.1:25317|823
WVRLVSNWRPQWICPPRPPKVLG
>FUSION-ENST00000475947.7:648-ENST00000652379.1:25317|576
VPGSGPR
>ENST00000370397.8|INDEL-78-C-CC|7
GRALGDAGAAGHRR
>ENST00000418721.5|SNV-114549-C-T|5
MNLLKILTLR
>FUSION-ENST00000475947.7:648-ENST00000652379.1:25317|947
SVKSLDR
>FUSION-ENST00000475947.7:648-ENST00000652379.1:25317|638
TFILRMK
>FUSION-ENST00000475947.7:648-ENST00000652379.1:25317|631
KSVVFMCVNER
>FUSION-ENST00000475947.7:648-ENST00000652379.1:25317|1429
ERLPVISLTDLETASRSVTPAVVPS
>FUSION-ENST00000475947.7:648-ENST00000652379.1:25317|179
SPADATPR
>FUSION-ENST00000475947.7:648-ENST00000652379.1:25317|1233
LLDFNINGVLR
>FUSION-ENST00000475947.7:648-ENST00000652379.1:25317|1245
RVLRCLERPR
>FUSION-ENST00000475947.7:648-ENST00000652379.1:25317|277
MRVPSGPLLVSR
>ENST00000395254.8|SNV-25360-T-C|6
KPKCLSRGHPHSACNHPDLK
>ENST00000398246.8|SNV-32919-G-A|2
YQLSVLSMKSLKK
>FUSION-ENST00000475947.7:648-ENST00000652379.1:25317|1035
AGSFFFFFFFFFFFFFFW
>ENST00000394518.7|SNV-360772-G-T|3
EEEVQQGQQDLENER
>FUSION-ENST00000475947.7:648-ENST00000652379.1:25317|515
VARAAGRASPAR
>FUSION-ENST00000475947.7:648-ENST00000652379.1:25317|324
GIGDCNYSP
>FUSION-ENST00000319518.13:14194-ENST00000563749.1:1678|2
LQTRSVGEHVGI
>FUSION-ENST00000475947.7:648-ENST00000652379.1:25317|967
STVRMVLRQK
>ENST00000346193.4|SNV-1195-C-A|4
RGSSLHAEPSKTGVSHISPEPPK
>ENST00000298190.10|SNV-25623-A-T|4
KSIYLSTEFDSVWQRLPK
>ENST00000262150.7|SNV-32024-A-C|3
FMLGIPLLWPCLGATENSQTKNVK
>FUSION-ENST00000475947.7:648-ENST00000652379.1:25317|997
ETHTQTKDNYSVCK
>FUSION-ENST00000475947.7:648-ENST00000652379.1:25317|687
LVRLVSHSQPQVVRLP
>ENST00000479373.1|SNV-10694-G-A|5
LKKCHSGLTWFWDFK
>ENST00000473755.5|SNV-19302-C-T|1
STCWLRKR
>FUSION-ENST00000475947.7:648-ENST00000652379.1:25317|1350
TRGTGDAEACLREEGWK
>FUSION-ENST00000475947.7:648-ENST00000652379.1:25317|438
SKPTRSAPLRPRPGGGR
>FUSION-ENST00000475947.7:648-ENST00000652379.1:25317|953
EFSGRIESQYR
>ENST00000514664.1|SNV-240-A-G|5
LYIPREPSSVPPREEDGENVR
>ENST00000454682.6|SNV-14802-A-G|4
KTPAIPTPR
>FUSION-ENST00000475947.7:648-ENST00000652379.1:25317|899
AQDADSFFAVVRTQS
>FUSION-ENST00000475947.7:648-ENST00000652379.1:25317|139
APWNGFAPREGPVPWK
>FUSION-ENST00000475947.7:648-ENST00000652379.1:25317|895
MPTLGVNGLTAAGPPNK
>ENST00000421285.3|SNV-7728-T-C|4
LQEQEEMLREQEVQRAR
>ENST00000467220.1|SNV-57729-C-A|3
PKIDTTRLCSFLR
>FUSION-ENST00000475947.7:648-ENST00000652379.1:25317|617
CLCYTNKYTSLYK
>FUSION-ENST00000475947.7:648-ENST00000652379.1:25317|290
MKVKAGALAGR
>FUSION-ENST00000475947.7:648-ENST00000652379.1:25317|1148
SHFPGGSLGRWHSPLTR
>FUSION-ENST00000475947.7:648-ENST00000652379.1:25317|491
SCLSRLPGPAGLLFSRASERPDSR
>FUSION-ENST00000475947.7:648-ENST00000652379.1:25317|1021
SALFEWLPISL
>FUSION-ENST00000475947.7:648-ENST00000652379.1:25317|654
EIDFCMIDVGVCVIQINTHRSIKK
>ENST00000591464.5|SNV-27253-G-A|9
MMSEESFENEESDYHTLPR
>ENST00000407559.8|SNV-57729-C-A|1
IDTTRLCSFLRAACQVMAVLLEEDR
>FUSION-ENST00000475947.7:648-ENST00000652379.1:25317|575
VPGSGPRAGPR
>FUSION-ENST00000475947.7:648-ENST00000652379.1:25317|1036
MAGSFFFFFFFFFFFFFFW
>ENST00000272845.10|SNV-54193-C-T|1
GLSGDCLRHQAQNCLTKLYK
>FUSION-ENST00000475947.7:648-ENST00000652379.1:25317|505
MVAFLGTGVR
>FUSION-ENST00000475947.7:648-ENST00000652379.1:25317|154
RDGRWPPLPSADR
>ENST00000575838.1|SNV-15443-G-T|11
LEMSFSTNGDTPAM
>FUSION-ENST00000475947.7:648-ENST00000652379.1:25317|112
GKKTLLSLTLVWHGEET
>FUSION-ENST00000475947.7:648-ENST00000652379.1:25317|1043
ESCSVPQAGVQWR
>FUSION-ENST00000475947.7:648-ENST00000652379.1:25317|747
MPIIPAARK
>FUSION-ENST00000475947.7:648-ENST00000652379.1:25317|1499
TSTGCPGWAGWDQTGPPR
>FUSION-ENST00000475947.7:648-ENST00000652379.1:25317|1539
ELGVISR
>FUSION-ENST00000475947.7:648-ENST00000652379.1:25317|727
ASMVKPR
>FUSION-ENST00000475947.7:648-ENST00000652379.1:25317|203
ARVVCVGGR
>ENST00000638025.2|SNV-60015-G-A|5
METNIKISIAEK
>FUSION-ENST00000475947.7:648-ENST00000652379.1:25317|1513
MEKMKEINTK
>FUSION-ENST00000475947.7:648-ENST00000652379.1:25317|911
MAKCQHLGLMD
>FUSION-ENST00000475947.7:648-ENST00000652379.1:25317|1139
TSYFLEIRR
>FUSION-ENST00000475947.7:648-ENST00000652379.1:25317|193
RGSGGVR
>FUSION-ENST00000475947.7:648-ENST00000652379.1:25317|388
YSHDPPGSFRETK
>FUSION-ENST00000475947.7:648-ENST00000652379.1:25317|939
MSRIDPDSISK
>FUSION-ENST00000475947.7:648-ENST00000652379.1:25317|104
MCCCHGNPAQYERNRR
>FUSION-ENST00000475947.7:648-ENST00000652379.1:25317|1005
LFLSSLPSTSCPHHHFGARR
>ENST00000374662.4|MNV-605-TGCGG-T|1
MSFCCTCLRMTGTKS
>FUSION-ENST00000475947.7:648-ENST00000652379.1:25317|363
GEILGPAQDGPER
>FUSION-ENST00000475947.7:648-ENST00000652379.1:25317|1270
MKEKALYCYWAR
>FUSION-ENST00000475947.7:648-ENST00000652379.1:25317|776
IRWVGDLGCVPPGALVD
>ENST00000519541.1|SNV-2618-C-T|4
VLYQTRGQLHVLRVGNDTHCQLTK
>FUSION-ENST00000475947.7:648-ENST00000652379.1:25317|1520
MTEMSHR
>FUSION-ENST00000475947.7:648-ENST00000652379.1:25317|795
TLSRGVPWSVYHRTVHVR
>ENST00000380665.3|SNV-2906-G-A|1
SAVGTRGSPETNHLIRFIAR
>ENST00000495514.5|SNV-68288-G-A|4
LSPPEAPDRPTISTASK
>ENST00000454682.6|SNV-14802-A-G|5
EALIPPAMTVPSPKKTPAIPTPR
>FUSION-ENST00000475947.7:648-ENST00000652379.1:25317|1327
TRILSDTALTTR
>FUSION-ENST00000475947.7:648-ENST00000652379.1:25317|615
FFPHSFSLFR
>FUSION-ENST00000475947.7:648-ENST00000652379.1:25317|1187
MVLYTERSGSR
>FUSION-ENST00000475947.7:648-ENST00000652379.1:25317|542
GRYIFRSESAFWAAGLLLTR
>ENST00000272117.7|INDEL-90578-A-AA|1
EFQGSCQWQDPEEAL
>FUSION-ENST00000475947.7:648-ENST00000652379.1:25317|990
YVFIFFNLFLLRR
>FUSION-ENST00000475947.7:648-ENST00000652379.1:25317|636
MVNTYRLYGNR
>ENST00000370397.8|INDEL-78-C-CC|13
ERPPGAAAGR
>ENST00000372189.7|SNV-137959-G-A|5
DGHPRNPSAVSGVPGK
>ENST00000393540.7|SNV-12934-A-G|5
MSIEMEAMKTNILLIQDEKEMLEEK
>ENST00000467220.1|SNV-57729-C-A|6
MPKIDTTR
>FUSION-ENST00000475947.7:648-ENST00000652379.1:25317|522
MLPAPALETRAGPLR
>FUSION-ENST00000475947.7:648-ENST00000652379.1:25317|457
RGAAGPPSCLWR
>ENST00000563281.2|SNV-141-C-G|2
DCSPSGRGSSSSAK
>ENST00000409974.7|SNV-1287-G-C|6
GSCRWALTQSDWCPFK
>FUSION-ENST00000475947.7:648-ENST00000652379.1:25317|842
LSLDLSSSWVR
>ENST00000483788.1|SNV-19515-G-T|2
MSIPVLEAR
>FUSION-ENST00000475947.7:648-ENST00000652379.1:25317|340
SVMPLDVR
>FUSION-ENST00000475947.7:648-ENST00000652379.1:25317|1130
MNKDPILKSGVASPSTVSK
>FUSION-ENST00000475947.7:648-ENST00000652379.1:25317|217
IRSGGDGRR
>ENST00000360822.7|SNV-41053-C-T|5
ASKAVESLAEAGGSEIQWVK
>FUSION-ENST00000475947.7:648-ENST00000652379.1:25317|1316
LTETSASRVPVILLR
>FUSION-ENST00000475947.7:648-ENST00000652379.1:25317|230
PTLIRPQKR
>FUSION-ENST00000475947.7:648-ENST00000652379.1:25317|456
RGAAGPPSCLWRWDPAAVFSWWPGR
>ENST00000389378.6|SNV-61218-C-G|3
NTPGVYRVEGFEIQIRAPK
>FUSION-ENST00000475947.7:648-ENST00000652379.1:25317|401
MVAKLKLK
>FUSION-ENST00000475947.7:648-ENST00000652379.1:25317|570
SLCRDPFWRVPVR
>ENST00000310397.13|SNV-53510-C-T|2
CDCPSGFSGR
>ENST00000229030.4|SNV-978-T-C|1
GSGLSPPLFRPQRPHSAQEHPLK
>FUSION-ENST00000475947.7:648-ENST00000652379.1:25317|19
YVSEMGFGVLSCCPRWSR
>FUSION-ENST00000475947.7:648-ENST00000652379.1:25317|1531
VGTVRSGRVCR
>FUSION-ENST00000475947.7:648-ENST00000652379.1:25317|1044
MESCSVPQAGVQWR
>ENST00000537473.2|SNV-16645-A-G|3
MAKVNERK
>FUSION-ENST00000475947.7:648-ENST00000652379.1:25317|1083
GDQEGRRPDRR
>FUSION-ENST00000475947.7:648-ENST00000652379.1:25317|148
KGVGFRSPNPEWR
>FUSION-ENST00000475947.7:648-ENST00000652379.1:25317|826
MWVRLVSNWRPQWICPPRPPK
>FUSION-ENST00000475947.7:648-ENST00000652379.1:25317|1533
TRVGTVRSGR
>ENST00000360822.7|SNV-41053-C-T|2
AVESLAEAGGSEIQWVKEDAR
>FUSION-ENST00000475947.7:648-ENST00000652379.1:25317|146
GVGFRSPNPEWRR
>ENST00000673951.1|SNV-54193-C-T|3
GLSGDCLR
>FUSION-ENST00000475947.7:648-ENST00000652379.1:25317|1284
RGAGTCNPSYSGGWGGRIA
>FUSION-ENST00000475947.7:648-ENST00000652379.1:25317|1222
CPSLSFYVCLFLCQSVR
>FUSION-ENST00000475947.7:648-ENST00000652379.1:25317|931
MSSLQSLFK
>FUSION-ENST00000475947.7:648-ENST00000652379.1:25317|1030
ERLSILWLE
>FUSION-ENST00000475947.7:648-ENST00000652379.1:25317|1291
LSSRGQEFETSPANVVKPPSLLKIR
>FUSION-ENST00000475947.7:648-ENST00000652379.1:25317|205
MGSPRERGPCLGK
>FUSION-ENST00000475947.7:648-ENST00000652379.1:25317|436
SAPLRPRPGGGR
>FUSION-ENST00000475947.7:648-ENST00000652379.1:25317|402
SLGSGGSMVAKLKLK
>ENST00000445990.1|SNV-13731-A-C|4
QQRSCKLSPLLGLPSQFILCR
>ENST00000414781.1|SNV-137959-G-A|6
GEPPAGKDGHPRNPSAVSGVPGK
>ENST00000619012.4|SNV-10454-C-A|2
GLYKASAGNDPCSPCPAR
>ENST00000646590.1|SNV-21976-T-C|4
VVKTALDALGRIDVVVNNAGILR
>FUSION-ENST00000475947.7:648-ENST00000652379.1:25317|265
VNYAWAGR
>ENST00000641334.1|SNV-27924-C-T|7
SMPVSSSTMAPSSKRLLLPRPER
>FUSION-ENST00000475947.7:648-ENST00000652379.1:25317|1054
MNIASWAEGLP
>FUSION-ENST00000475947.7:648-ENST00000652379.1:25317|164
MGAARRPVR
>ENST00000355265.7|SNV-499-G-A|4
MEGEDQSEEEPR
>FUSION-ENST00000475947.7:648-ENST00000652379.1:25317|1216
SQSCSCMLERQIK
>FUSION-ENST00000475947.7:648-ENST00000652379.1:25317|1309
MTAGSYSYFQ
>ENST00000262577.6|SNV-66038-C-T|5
VSANKLSKTSGQPSDAGSRPFLR
>FUSION-ENST00000475947.7:648-ENST00000652379.1:25317|1147
SHFPGGSLGRWHSPLTRVGK
>ENST00000405369.3|SNV-170-G-A|3
EGRESSPHSK
>ENST00000601538.5|SNV-142589-A-T|2
LVEKITKLLDR
>FUSION-ENST00000475947.7:648-ENST00000652379.1:25317|574
VPGSGPRAGPRSLCR
>ENST00000372189.7|SNV-137959-G-A|1
NPSAVSGVPGKDSRDGSER
>FUSION-ENST00000475947.7:648-ENST00000652379.1:25317|498
MRAGLWPTGDPASRPR
>ENST00000216446.9|MNV-19474-TT-T|2
SGDLAEQSWMTPQPCTLLLRATK
>ENST00000524803.6|INDEL-104-G-GAGG|2
DKEEEEEEVAGGDCIGSTVYSK
>FUSION-ENST00000475947.7:648-ENST00000652379.1:25317|18
MYVSEMGFGVLSCCPRWSRTPVLK
>FUSION-ENST00000475947.7:648-ENST00000652379.1:25317|16
MGFGVLSCCPR
>FUSION-ENST00000475947.7:648-ENST00000652379.1:25317|841
LSLDLSSSWVRG
>FUSION-ENST00000475947.7:648-ENST00000652379.1:25317|1255
MSVSFSVSLSDTPVPGR
>FUSION-ENST00000319518.13:14194-ENST00000563749.1:1678|10
YEAEELKLATQLTGPVMPVR
>FUSION-ENST00000475947.7:648-ENST00000652379.1:25317|691
FLSFFCFFPACFLA
>FUSION-ENST00000475947.7:648-ENST00000652379.1:25317|1273
HTDIQERK
>ENST00000491598.5|SNV-8236-G-A|6
RKDSSGSVSPNTLSQK
>FUSION-ENST00000475947.7:648-ENST00000652379.1:25317|679
SWLTAPSASRVR
>FUSION-ENST00000475947.7:648-ENST00000652379.1:25317|1306
IRLPGPPK
>FUSION-ENST00000475947.7:648-ENST00000652379.1:25317|1251
MSVSFSVSLSDTPVPGRALPLPRK
>FUSION-ENST00000475947.7:648-ENST00000652379.1:25317|998
ETHTQTK
>FUSION-ENST00000475947.7:648-ENST00000652379.1:25317|423
TNPVSPSPAPAGGR
>FUSION-ENST00000475947.7:648-ENST00000652379.1:25317|693
LTAPSASQVQAILLPQPPD
>ENST00000575838.1|SNV-15443-G-T|13
VTPRRCSQGR
>ENST00000301923.13|INDEL-206372-C-CA|13
FKPTNGR
>FUSION-ENST00000475947.7:648-ENST00000652379.1:25317|92
GTGLAESAGKEDPVELDSSLAR
>FUSION-ENST00000475947.7:648-ENST00000652379.1:25317|982
LECDGVISAHCNR
>FUSION-ENST00000475947.7:648-ENST00000652379.1:25317|758
NPVSIENTKLAGR
>ENST00000472497.1|SNV-13420-G-A|10
MGQGACMQPTHHPHR
>ENST00000546121.1|SNV-245-A-C|2
GSLAPGPKLAPGWMKT
>ENST00000229447.9|SNV-245-A-C|2
KGEPSTRAEARPWVDEDLK
>FUSION-ENST00000475947.7:648-ENST00000652379.1:25317|280
RAGEVEHERTC
>FUSION-ENST00000475947.7:648-ENST00000652379.1:25317|367
DGRGHSYCAARGEILGPAQDGPER
>ENST00000575838.1|SNV-15443-G-T|5
TRWFSAWPFGR
>FUSION-ENST00000475947.7:648-ENST00000652379.1:25317|1197
PLSPPPPK
>FUSION-ENST00000475947.7:648-ENST00000652379.1:25317|1310
TCPLCRRLTP
>FUSION-ENST00000475947.7:648-ENST00000652379.1:25317|751
SGVGDKPDQHGEIPSQLK
>ENST00000646859.1|SNV-221048-C-T|1
ATFFHHQGLWIPGYSVFELYSKK
>ENST00000358993.3|SNV-882-G-T|SNV-925-G-A|1
NLKRTSPEELVNDHAQENR
>FUSION-ENST00000475947.7:648-ENST00000652379.1:25317|62
SASDPSHPHYLR
>ENST00000361439.9|SNV-33485-G-A|1
VHDRNATIDK
>FUSION-ENST00000475947.7:648-ENST00000652379.1:25317|1319
ERENETPPP
>FUSION-ENST00000475947.7:648-ENST00000652379.1:25317|170
ASVALGRSKGSR
>FUSION-ENST00000475947.7:648-ENST00000652379.1:25317|1535
TRVGTVR
>FUSION-ENST00000475947.7:648-ENST00000652379.1:25317|1534
MTRVGTVRSGR
>ENST00000301923.13|INDEL-206372-C-CA|4
ASSLHSTWSKPKQR
>FUSION-ENST00000475947.7:648-ENST00000652379.1:25317|770
MGGGLRLRPPRSPGR
>FUSION-ENST00000475947.7:648-ENST00000652379.1:25317|645
MRPPRPLEVLG
>FUSION-ENST00000475947.7:648-ENST00000652379.1:25317|1144
WHSPLTRVGKR
>FUSION-ENST00000475947.7:648-ENST00000652379.1:25317|1079
DTAALSPPLSTAGPTPPR
>FUSION-ENST00000475947.7:648-ENST00000652379.1:25317|906
CCRVDLHAFDSVILNPPNL
>FUSION-ENST00000475947.7:648-ENST00000652379.1:25317|807
DPPALGLPK
>FUSION-ENST00000475947.7:648-ENST00000652379.1:25317|25
YVCMYVSEMGFGVLSCCPR
>FUSION-ENST00000475947.7:648-ENST00000652379.1:25317|1352
TVLAWAERGGPGTRKPA
>FUSION-ENST00000475947.7:648-ENST00000652379.1:25317|1156
SVSFSVSLSDTPVPGRALPLPRE
>ENST00000262577.6|SNV-66038-C-T|2
TSGQPSDAGSRPFLR
>ENST00000215855.7|SNV-7311-C-T|4
HWNEWDASQPQLQSVRRICDQK
>FUSION-ENST00000569282.2:949-ENST00000309865.11:34620|61
SIPLGVFLSDNNHTEIQEISLALR
>ENST00000284110.2|SNV-1286-G-T|3
QLPQAIIIGVKNGGTRALLEFLR
>FUSION-ENST00000475947.7:648-ENST00000652379.1:25317|1004
MLFLSSLPSTSCPHHHFGARRK
>FUSION-ENST00000475947.7:648-ENST00000652379.1:25317|1411
STDPFFLSFFLSFFLSFFLSFFLS
>ENST00000445990.1|SNV-13731-A-C|3
SCKLSPLLGLPSQFILCR
>ENST00000461325.1|SNV-21083-C-A|3
GTEAVSVKWAGRASAVTR
>ENST00000356891.4|SNV-13067-A-G|4
NLPSLKHNDLVSWFGDCK
>FUSION-ENST00000475947.7:648-ENST00000652379.1:25317|466
VGFVAAVAPGPPVAGPRGSRGGSR
>FUSION-ENST00000475947.7:648-ENST00000652379.1:25317|96
DERDSHCPYLLSSETTAK
>FUSION-ENST00000668333.1:648-ENST00000652379.1:25317|1553
AWLPGSCARVAFAAGAAAR
>FUSION-ENST00000475947.7:648-ENST00000652379.1:25317|1168
RRLQGAEIAPLHYGPGCR
>FUSION-ENST00000319518.13:14194-ENST00000563749.1:1678|12
IPPKYEAEELKLATQLTGPVMPVR
>FUSION-ENST00000475947.7:648-ENST00000652379.1:25317|1010
MTSESYFLLIFTYVCIYFF
>FUSION-ENST00000475947.7:648-ENST00000652379.1:25317|390
RYSHDPPGSFRETK
>FUSION-ENST00000475947.7:648-ENST00000652379.1:25317|210
EWTGAAGAAR
>FUSION-ENST00000475947.7:648-ENST00000652379.1:25317|65
DLLSPGGRG
>FUSION-ENST00000475947.7:648-ENST00000652379.1:25317|805
DPPALGLPKVRG
>FUSION-ENST00000569282.2:949-ENST00000309865.11:34620|84
KHFSIILNLLGMLLKK
>FUSION-ENST00000475947.7:648-ENST00000652379.1:25317|268
PGQGEARGNSGGGP
>FUSION-ENST00000475947.7:648-ENST00000652379.1:25317|614
FFPHSFSLFRVSFLPVCLLK
>FUSION-ENST00000475947.7:648-ENST00000652379.1:25317|624
CVNERAYVVISVFFLPLLR
>ENST00000651643.1|SNV-44699-T-C|2
GPLLSYNAESK
>ENST00000472497.1|SNV-13420-G-A|3
QPTHHPHRSAPLMPSR
>FUSION-ENST00000475947.7:648-ENST00000652379.1:25317|490
LPGPAGLLFSR
>ENST00000272117.7|INDEL-90578-A-AA|8
HGALVSLRHVLQEEVPLDPAGR
>FUSION-ENST00000475947.7:648-ENST00000652379.1:25317|1208
GERGERGGER
>FUSION-ENST00000358432.8:26636-ENST00000602586.1:2538|2
MQQYTEHFMAAGYTAIEKVVQMTND
>ENST00000338560.12|SNV-2201-G-A|4
LDFGSRLPPMESQFQGEDRK
>FUSION-ENST00000475947.7:648-ENST00000652379.1:25317|1299
VLETTGLSRRDFSL
>FUSION-ENST00000475947.7:648-ENST00000652379.1:25317|4
MIIIIVGVISR
>FUSION-ENST00000475947.7:648-ENST00000652379.1:25317|774
MALALVSVPVILFGLDLD
>ENST00000261483.4|SNV-85569-A-G|3
NYQQLFDCMNSQSK
>FUSION-ENST00000475947.7:648-ENST00000652379.1:25317|1351
TRGTGDAEACLR
>FUSION-ENST00000475947.7:648-ENST00000652379.1:25317|462
GGSRWGPRAVR
>FUSION-ENST00000475947.7:648-ENST00000652379.1:25317|126
GCKSRAGPYPYPQQVSK
>FUSION-ENST00000582911.5:648-ENST00000652379.1:25317|1543
AGTRFPGPQWGCANPR
>FUSION-ENST00000475947.7:648-ENST00000652379.1:25317|63
GSSVSLSR
>FUSION-ENST00000475947.7:648-ENST00000652379.1:25317|748
PIIPAAR
>ENST00000485760.5|SNV-1474399-G-A|4
YPTLQRTLQITGPLDIFVGRK
>ENST00000461325.1|SNV-21083-C-A|5
GTEAVSVK
>ENST00000371380.7|SNV-291119-T-G|1
NIVQEDK
>FUSION-ENST00000475947.7:648-ENST00000652379.1:25317|716
FRDGVSEARPPWLPR
>ENST00000285013.11|SNV-7253-C-G|4
NVFHCEAHRILYVCENEPLR
>ENST00000647410.1|SNV-143637-C-T|SNV-143641-T-A|3
RIFGSNFPRLK
>ENST00000484039.5|SNV-26370-G-A|3
RGPPGPQDPPGSPGRAGAVGTPGER
>ENST00000304621.10|SNV-90260-C-T|4
KEAAYLNSSLFMFFKGR
>ENST00000285013.11|SNV-7253-C-G|1
ILYVCENEPLRNFISDRNICR
>FUSION-ENST00000475947.7:648-ENST00000652379.1:25317|1400
IYLCTYFQTESRSGR
>FUSION-ENST00000475947.7:648-ENST00000652379.1:25317|772
MGGGLRLRPPR
>FUSION-ENST00000475947.7:648-ENST00000652379.1:25317|50
MCSRFIVHALGTR
>FUSION-ENST00000475947.7:648-ENST00000652379.1:25317|812
GFTVLPR
>ENST00000514031.5|SNV-2971-C-T|6
MLSFLTHQRFQFSRWVPIWR
>ENST00000370460.7|SNV-455552-G-T|1
SLEFIETDSSTSDSNTDQEETLQIK
>FUSION-ENST00000475947.7:648-ENST00000652379.1:25317|434
SAPLRPRPGGGRRR
>FUSION-ENST00000475947.7:648-ENST00000652379.1:25317|212
MDGAGASGPYPAVAGSR
>ENST00000616380.4|SNV-10454-C-A|2
MIPAHHALPAVTLPTQQPPFAPAWR
>FUSION-ENST00000475947.7:648-ENST00000652379.1:25317|1399
MIYLCTYFQTESRSGRGEAR
>ENST00000276297.9|SNV-105552-G-A|1
ETLATQEPTDNQVRLHKR
>FUSION-ENST00000475947.7:648-ENST00000652379.1:25317|1458
VDRLGPGVRDQAGR
>FUSION-ENST00000475947.7:648-ENST00000652379.1:25317|656
EIDFCMIDVGVCVIQINTHRSIK
>FUSION-ENST00000475947.7:648-ENST00000652379.1:25317|1058
MPEEFSQCASARVLSDL
>FUSION-ENST00000475947.7:648-ENST00000652379.1:25317|894
PTLGVNGLTAAGPPNK
>FUSION-ENST00000475947.7:648-ENST00000652379.1:25317|482
ATVPPCALR
>FUSION-ENST00000475947.7:648-ENST00000652379.1:25317|608
YTSLYKEGIVDKDVYFTYEK
>ENST00000504830.6|SNV-330890-G-T|4
RVECITQMDSDCAAIQRPDPAK
>FUSION-ENST00000475947.7:648-ENST00000652379.1:25317|707
ETDPGWAR
>ENST00000559789.1|SNV-7532-A-T|2
VRSEALGVLEATLR
>FUSION-ENST00000475947.7:648-ENST00000652379.1:25317|371
AAWIPQLGIME
>ENST00000591464.5|SNV-27253-G-A|3
SEESFENEESDYHTLPR
>FUSION-ENST00000475947.7:648-ENST00000652379.1:25317|359
HLPRMFSLIK
>FUSION-ENST00000668333.1:648-ENST00000652379.1:25317|1554
MAWLPGSCARVAFAAGAAAR
>ENST00000548757.6|SNV-13067-A-G|6
MISCPGLEIAK
>FUSION-ENST00000475947.7:648-ENST00000652379.1:25317|756
LAGRGGTCL
>ENST00000285013.11|SNV-7253-C-G|5
IRNVFHCEAHRILYVCENEPLR
>FUSION-ENST00000475947.7:648-ENST00000652379.1:25317|501
MVAFLGTGVRVARR
>ENST00000220676.2|SNV-118710-C-G|2
HSSVDDFENCSLR
>FUSION-ENST00000475947.7:648-ENST00000652379.1:25317|1349
GGPGTRKPA
>FUSION-ENST00000475947.7:648-ENST00000652379.1:25317|596
RRIYVCK
>FUSION-ENST00000475947.7:648-ENST00000652379.1:25317|782
VSHFVIQK
>FUSION-ENST00000475947.7:648-ENST00000652379.1:25317|518
AGPLRVAR
>ENST00000418721.5|SNV-114549-C-T|2
NLLKILTLRGQCQD
>FUSION-ENST00000475947.7:648-ENST00000652379.1:25317|1478
MSPRMPSFPSVCLQLPQA
>FUSION-ENST00000569282.2:949-ENST00000309865.11:34620|13
KSVLSKPTDSSPEVINYLGNK
>ENST00000380615.8|SNV-80089-G-T|1
MVMVLAATNFPWDID
>FUSION-ENST00000475947.7:648-ENST00000652379.1:25317|429
MPTGADPLR
>FUSION-ENST00000475947.7:648-ENST00000652379.1:25317|451
WDPAAVFSWWPGRA
>FUSION-ENST00000475947.7:648-ENST00000652379.1:25317|1532
VGTVRSGR
>ENST00000514031.5|SNV-2971-C-T|9
LSFLTHQR
>FUSION-ENST00000475947.7:648-ENST00000652379.1:25317|790
RKIVTFK
>FUSION-ENST00000475947.7:648-ENST00000652379.1:25317|706
ETDPGWARLFFSLVR
>FUSION-ENST00000475947.7:648-ENST00000652379.1:25317|513
AAGRASPARR
>ENST00000377840.6|SNV-67692-C-A|1
QHYSDIFNTTEPIKPEQAVTWR
>ENST00000338560.12|SNV-2201-G-A|6
GKLDFGSRLPPMESQFQGEDR
>FUSION-ENST00000475947.7:648-ENST00000652379.1:25317|856
HSGLVLAI
>FUSION-ENST00000475947.7:648-ENST00000652379.1:25317|559
GRAWPAFGPSCVPVVGGAGRK
>FUSION-ENST00000475947.7:648-ENST00000652379.1:25317|1119
LSVSVSGSRYPPPSLFLQK
>ENST00000328736.7|INDEL-75872-A-ACGTCCCA|13
GPAALER
>ENST00000360822.7|SNV-41053-C-T|1
AVESLAEAGGSEIQWVKEDARK
>FUSION-ENST00000475947.7:648-ENST00000652379.1:25317|386
ETKVFGFR
>FUSION-ENST00000475947.7:648-ENST00000652379.1:25317|729
GGQTNRASMVKPR
>FUSION-ENST00000475947.7:648-ENST00000652379.1:25317|351
FEDDQIPS
>FUSION-ENST00000475947.7:648-ENST00000652379.1:25317|1320
RERENETPPP
>FUSION-ENST00000475947.7:648-ENST00000652379.1:25317|211
DGAGASGPYPAVAGSR
>ENST00000469208.1|SNV-241900-C-T|1
IPFQVQVTANQICFPK
>ENST00000649225.1|INDEL-444794-G-GA|9
KDLFEEKNQK
>FUSION-ENST00000475947.7:648-ENST00000652379.1:25317|594
ECFRSLLCVSTFSK
>ENST00000413465.6|MNV-12340-TTT-T|1
MLPTGQDLPCAAVG
>ENST00000328736.7|INDEL-75872-A-ACGTCCCA|14
RGPAALERR
>ENST00000548757.6|SNV-13067-A-G|1
ISCPGLEIAKRVK
>FUSION-ENST00000475947.7:648-ENST00000652379.1:25317|481
ATVPPCALRCGRPGRPR
>ENST00000268489.10|SNV-1104199-G-A|1
SALCGEEALSQHLESALHKHRTITR
>ENST00000609590.1|SNV-137845-A-C|4
DLWCVRRTYK
>ENST00000343200.9|INDEL-69645-C-CA|3
TCWSFFSAR
>FUSION-ENST00000475947.7:648-ENST00000652379.1:25317|1331
QLQEENK
>ENST00000495514.5|SNV-68288-G-A|1
TSVYVTWIPRGNGGFPIQSFRVEYK
>ENST00000591464.5|SNV-27253-G-A|6
MSEESFENEESDYHTLPRAR
>FUSION-ENST00000475947.7:648-ENST00000652379.1:25317|254
SVAVLTCKSVVRPGYRGER
>ENST00000358993.3|SNV-925-G-A|3
NVKRTSPEELVNDHAQENR
>FUSION-ENST00000346786.2:3572-ENST00000373913.7:125310|1
EDLHDMLASLG
>ENST00000625191.3|SNV-240-A-G|2
EEDGENDQAEVGEWLRIGNK
>ENST00000456609.6|SNV-19812-C-A|5
RDQFWGKETSFER
>ENST00000280551.11|SNV-32832-C-T|2
GGQVYATNTRGQIPPLVTTDCMI
>ENST00000299192.8|SNV-9731-C-T|2
ILVAGTIWNLK
>FUSION-ENST00000475947.7:648-ENST00000652379.1:25317|937
MSRIDPDSISKTS
>FUSION-ENST00000475947.7:648-ENST00000652379.1:25317|370
MIKRDGR
>FUSION-ENST00000475947.7:648-ENST00000652379.1:25317|712
DGVSEARPPWLPRQPR
>FUSION-ENST00000475947.7:648-ENST00000652379.1:25317|723
VKPRLYSQYTTLAGR
>FUSION-ENST00000475947.7:648-ENST00000652379.1:25317|975
CPPPRPANLYTFNR
>ENST00000328736.7|INDEL-75872-A-ACGTCCCA|5
APASRGNEKDSSR
>ENST00000220676.2|SNV-120374-C-A|4
IHPYLLQTDKNVFREEK
>FUSION-ENST00000475947.7:648-ENST00000652379.1:25317|554
CFRLPLWR
>FUSION-ENST00000475947.7:648-ENST00000652379.1:25317|120
MNEIPTVPTYYPAKPQPR
>FUSION-ENST00000475947.7:648-ENST00000652379.1:25317|652
IDVGVCVIQINTHR
>FUSION-ENST00000475947.7:648-ENST00000652379.1:25317|374
LECSKQAR
>ENST00000674084.1|SNV-20719-G-A|3
LDYRALAAVPSTGSVQR
>FUSION-ENST00000475947.7:648-ENST00000652379.1:25317|1290
GQEFETSPANVVKPPSLLK
>FUSION-ENST00000475947.7:648-ENST00000652379.1:25317|985
RLALSPRLECDGVISAHCNR
>FUSION-ENST00000475947.7:648-ENST00000652379.1:25317|131
RPVSSRWPLK
>FUSION-ENST00000475947.7:648-ENST00000652379.1:25317|1486
AVLGGGLTYR
>FUSION-ENST00000475947.7:648-ENST00000652379.1:25317|1492
MPRVGRLGSDWTTPDR
>FUSION-ENST00000475947.7:648-ENST00000652379.1:25317|349
PTGDAAALFP
>ENST00000304621.10|SNV-90260-C-T|3
EAAYLNSSLFMFFK
>FUSION-ENST00000475947.7:648-ENST00000652379.1:25317|994
DNYSVCKSLLED
>FUSION-ENST00000475947.7:648-ENST00000652379.1:25317|831
TTAVLCSSQGR
>ENST00000575838.1|SNV-15443-G-T|1
VAAEGSADPR
>ENST00000541076.6|SNV-49415-A-G|1
NNLLEIEVSDLRERFSAASSASK
>FUSION-ENST00000475947.7:648-ENST00000652379.1:25317|373
LECSKQARAAWIPQLGIME
>FUSION-ENST00000475947.7:648-ENST00000652379.1:25317|822
LVSNWRPQWICPPRPPK
>ENST00000591464.5|SNV-27253-G-A|7
MMSEESFENEESDYHTLPRAR
>FUSION-ENST00000475947.7:648-ENST00000652379.1:25317|1193
PLSPPPPKMKAK
>FUSION-ENST00000475947.7:648-ENST00000652379.1:25317|483
AARATVPPCALRCGRPGRPR
>FUSION-ENST00000475947.7:648-ENST00000652379.1:25317|879
DTRGKDFNEGSFGHILILW
>ENST00000563281.2|SNV-141-C-G|4
QSERDCSPSGRGSSSSAK
>FUSION-ENST00000475947.7:648-ENST00000652379.1:25317|61
SASDPSHPHYLRLQAR
>FUSION-ENST00000475947.7:648-ENST00000652379.1:25317|272
VPSGPLLVSRTGAAG
>FUSION-ENST00000475947.7:648-ENST00000652379.1:25317|512
ASPARRCSR
>FUSION-ENST00000475947.7:648-ENST00000652379.1:25317|329
NEEFPVSAGHKLALIK
>FUSION-ENST00000475947.7:648-ENST00000652379.1:25317|1045
RPKPAENFPAQDPV
>ENST00000431676.6|INDEL-182785-A-AA|1
KEKVMPF
>ENST00000647410.1|SNV-143637-C-T|SNV-143641-T-A|2
IFGSNFPRLK
>FUSION-ENST00000475947.7:648-ENST00000652379.1:25317|1398
IYLCTYFQTESRSGRGEAR
>ENST00000514664.1|SNV-240-A-G|1
EEDGENVRSPQPTPSR
>FUSION-ENST00000475947.7:648-ENST00000652379.1:25317|742
KAEAGESLEPGKR
>FUSION-ENST00000475947.7:648-ENST00000652379.1:25317|149
WPPLPSADRKGVGFR
>ENST00000283233.10|SNV-118006-C-G|3
YQKKLQDFNVQLEDIYR
>FUSION-ENST00000475947.7:648-ENST00000652379.1:25317|1107
MDTSALARGLR
>ENST00000636805.1|MNV-102050-CA-C|2
VNMEAMWKMTFSNAANSWIVM
>FUSION-ENST00000475947.7:648-ENST00000652379.1:25317|52
LPASAAHTAAITGVR
>ENST00000298190.10|SNV-25623-A-T|1
SIYLSTEFDSVWQRLPKYYSWEK
>FUSION-ENST00000475947.7:648-ENST00000652379.1:25317|295
LHLRLNTGTRPIVNKYR
>FUSION-ENST00000475947.7:648-ENST00000652379.1:25317|1412
MTHDHHR
>ENST00000467543.6|SNV-499-G-A|1
MVRTKVR
>FUSION-ENST00000475947.7:648-ENST00000652379.1:25317|507
APGAPCVAAMVAFLGTGVRVAR
>FUSION-ENST00000475947.7:648-ENST00000652379.1:25317|925
SREFLRGGAFGGDAIVGLNT
>FUSION-ENST00000475947.7:648-ENST00000652379.1:25317|1104
FTILHHDILFSR
>FUSION-ENST00000475947.7:648-ENST00000652379.1:25317|86
QNSPSVGLFTH
>FUSION-ENST00000475947.7:648-ENST00000652379.1:25317|1089
MWSVGQR
>FUSION-ENST00000475947.7:648-ENST00000652379.1:25317|1369
MPLSPPPPPPK
>FUSION-ENST00000475947.7:648-ENST00000652379.1:25317|250
GERLIEPSSSWFPPK
>ENST00000525024.5|SNV-26839-C-T|1
AYPTVPCPLHVFEPRYRLMI
>FUSION-ENST00000475947.7:648-ENST00000652379.1:25317|1077
NPRTHAGGSK
>FUSION-ENST00000475947.7:648-ENST00000652379.1:25317|1124
SGVASPSTVSKNRTSVPLGCR
>ENST00000301923.13|INDEL-206372-C-CA|17
VTEQKNQSARSDETK
>ENST00000591464.5|SNV-27253-G-A|10
PLMMSEESFENEESDYHTLPRAR
>ENST00000474237.2|SNV-144950-T-C|4
MPQAQEQCHR
>FUSION-ENST00000475947.7:648-ENST00000652379.1:25317|1279
EAGVEELLEPGR
>ENST00000454682.6|SNV-13431-C-T|1
GAPMPPAATPLSPKGGLATPPHK
>FUSION-ENST00000475947.7:648-ENST00000652379.1:25317|228
PTLIRPQKRCWLI
>FUSION-ENST00000475947.7:648-ENST00000652379.1:25317|1080
ALATPPTPHAPRPGHPR
>FUSION-ENST00000475947.7:648-ENST00000652379.1:25317|942
TERATSFGGCQSVVE
>FUSION-ENST00000475947.7:648-ENST00000652379.1:25317|1155
ALPLPRE
>ENST00000575838.1|SNV-15443-G-T|12
VAERLEMSFSTNGDTPAM
>FUSION-ENST00000475947.7:648-ENST00000652379.1:25317|1322
GERERER
>ENST00000328736.7|INDEL-75872-A-ACGTCCCA|21
AHVPRPRRGEEDDGQQPRPHDR
>ENST00000431676.6|INDEL-182785-A-AA|9
KTCLGDNRR
>ENST00000220676.2|SNV-120374-C-A|2
NVFREEKNK
>ENST00000418766.5|INDEL-78730-C-CA|6
EAKKVSTR
>FUSION-ENST00000475947.7:648-ENST00000652379.1:25317|1345
MSQSCTCMLER
>FUSION-ENST00000475947.7:648-ENST00000652379.1:25317|421
APAALVTLDNLGPIARPPWRR
>ENST00000461540.2|SNV-12479-C-T|5
MPRWIECCEKR
>ENST00000563281.2|SNV-141-C-G|3
DCSPSGR
>ENST00000357060.8|SNV-18017-G-T|1
SQPGMDVNQMSFNPINWR
>FUSION-ENST00000475947.7:648-ENST00000652379.1:25317|955
HHLDPLREFSGR
>ENST00000649225.1|INDEL-444794-G-GA|5
NQKEPSHYMLSRICR
>FUSION-ENST00000475947.7:648-ENST00000652379.1:25317|846
MLRVSCRLSLDLSSSWVR
>FUSION-ENST00000475947.7:648-ENST00000652379.1:25317|858
GKPHLGR
>FUSION-ENST00000475947.7:648-ENST00000652379.1:25317|94
DSHCPYLLSSETTAKGTGLAESAGK
>FUSION-ENST00000475947.7:648-ENST00000652379.1:25317|1443
HHACLAQRDPLGK
>FUSION-ENST00000475947.7:648-ENST00000652379.1:25317|1433
RPSWKVR
>FUSION-ENST00000475947.7:648-ENST00000652379.1:25317|558
AWPAFGPSCVPVVGGAGR
>FUSION-ENST00000475947.7:648-ENST00000652379.1:25317|302
MQPKAGGK
>ENST00000479373.1|SNV-10694-G-A|3
KCHSGLTWFWDFKR
>FUSION-ENST00000475947.7:648-ENST00000652379.1:25317|1374
RNPTQRLAAAED
>ENST00000543555.6|SNV-73492-G-A|2
GVSTFMAEMLETTSILR
>ENST00000272117.7|INDEL-90578-A-AA|12
IKKHGALVSLR
>ENST00000485760.5|SNV-1474399-G-A|3
TLQITGPLDIFVGR
>ENST00000575838.1|SNV-15443-G-T|14
MVTPRRCSQGR
>FUSION-ENST00000475947.7:648-ENST00000652379.1:25317|372
QARAAWIPQLGIME
>ENST00000479373.1|SNV-10694-G-A|1
CHSGLTWFWDFKR
>ENST00000461540.2|SNV-12479-C-T|3
WIECCEK
>FUSION-ENST00000475947.7:648-ENST00000652379.1:25317|1073
THAGGSKTTRCD
>FUSION-ENST00000475947.7:648-ENST00000652379.1:25317|446
SEYARPVQ
>FUSION-ENST00000475947.7:648-ENST00000652379.1:25317|1355
MTVLAWAERGGPGTR
>ENST00000369577.8|SNV-108839-T-C|3
DCTELALK
>ENST00000220676.2|SNV-120374-C-A|3
NVFREEK
>ENST00000454642.3|SNV-32024-A-C|4
GIPLLWPCLGATENSQTKNVK
>FUSION-ENST00000475947.7:648-ENST00000652379.1:25317|1114
YPPPSLFLQK
>FUSION-ENST00000475947.7:648-ENST00000652379.1:25317|1297
MALYTERSGSR
>FUSION-ENST00000475947.7:648-ENST00000652379.1:25317|730
AGGSRGGQTNRASMVKPR
>FUSION-ENST00000475947.7:648-ENST00000652379.1:25317|1383
MHRALFPSWSWS
>FUSION-ENST00000475947.7:648-ENST00000652379.1:25317|1177
MIHLPGPPKVLETTGLSRR
>FUSION-ENST00000475947.7:648-ENST00000652379.1:25317|1090
DGDFHPQGPH
>FUSION-ENST00000475947.7:648-ENST00000652379.1:25317|113
AWRNQRGK
>FUSION-ENST00000475947.7:648-ENST00000652379.1:25317|177
SPADATPRRVGGPLR
>FUSION-ENST00000475947.7:648-ENST00000652379.1:25317|1444
HHACLAQR
>FUSION-ENST00000475947.7:648-ENST00000652379.1:25317|1275
HTDIQER
>ENST00000460538.5|SNV-33037-C-T|2
NTLGSFCCRPK
>FUSION-ENST00000475947.7:648-ENST00000652379.1:25317|1173
MPAPREAEAGESLEPGKR
>FUSION-ENST00000475947.7:648-ENST00000652379.1:25317|1190
MTCPLCHRLTP
>ENST00000392583.7|SNV-30838-A-C|1
DGTGNPIPPWQVPVKVI
>FUSION-ENST00000475947.7:648-ENST00000652379.1:25317|352
RFEDDQIPS
>FUSION-ENST00000475947.7:648-ENST00000652379.1:25317|1158
SLSLSHSLSLR
>FUSION-ENST00000475947.7:648-ENST00000652379.1:25317|609
YTSLYKEGIVDK
>FUSION-ENST00000475947.7:648-ENST00000652379.1:25317|1161
VSETRSLNKYGN
>FUSION-ENST00000475947.7:648-ENST00000652379.1:25317|238
GLGAETISTYSQTLNG
>ENST00000328736.7|INDEL-75872-A-ACGTCCCA|9
AGVGPSLWEEEHRGRAPASR
>FUSION-ENST00000475947.7:648-ENST00000652379.1:25317|1051
MYVQTLLSISTTTHGPLWNHWLFEK
>FUSION-ENST00000475947.7:648-ENST00000652379.1:25317|882
MIQRDTR
>FUSION-ENST00000475947.7:648-ENST00000652379.1:25317|1263
SLSFYRFLSVSR
>FUSION-ENST00000569282.2:949-ENST00000309865.11:34620|78
DNQDTRK
>ENST00000473341.5|SNV-8236-G-A|6
KDSSGSVSPNTLSQK
>FUSION-ENST00000475947.7:648-ENST00000652379.1:25317|602
EGIVDKDVYFTYEKR
>ENST00000473755.5|SNV-19302-C-T|3
STCWLRK
>FUSION-ENST00000475947.7:648-ENST00000652379.1:25317|91
MSALPIIVK
>ENST00000472497.1|SNV-13420-G-A|1
QPTHHPHRSAPLMPSRALCAP
>FUSION-ENST00000475947.7:648-ENST00000652379.1:25317|595
MECFRSLLCVSTFSK
>FUSION-ENST00000475947.7:648-ENST00000652379.1:25317|1094
LLGARPSSAK
>ENST00000343200.9|INDEL-69645-C-CA|6
TQEEYEDKKTCWSFFSAR
>FUSION-ENST00000475947.7:648-ENST00000652379.1:25317|1357
MTVLAWAER
>FUSION-ENST00000475947.7:648-ENST00000652379.1:25317|227
SEGTGDGLR
>FUSION-ENST00000475947.7:648-ENST00000652379.1:25317|779
YTDSPKTQK
>FUSION-ENST00000475947.7:648-ENST00000652379.1:25317|1174
PAPREAEAGESLEPGK
>FUSION-ENST00000475947.7:648-ENST00000652379.1:25317|1324
ILSDTALTTRVMK
>FUSION-ENST00000475947.7:648-ENST00000652379.1:25317|1056
WIPLHWPEASEVHHR
>ENST00000367506.10|SNV-6647-G-A|3
ACNSHKLHRHLQNLHWK
>FUSION-ENST00000475947.7:648-ENST00000652379.1:25317|1346
GTGDAEACLREEGWKER
>FUSION-ENST00000475947.7:648-ENST00000652379.1:25317|391
RYSHDPPGSFR
>FUSION-ENST00000475947.7:648-ENST00000652379.1:25317|811
GFTVLPRLGPR
>FUSION-ENST00000475947.7:648-ENST00000652379.1:25317|1093
LLGARPSSAKVQR
>FUSION-ENST00000475947.7:648-ENST00000652379.1:25317|969
STVRMVLR
>FUSION-ENST00000475947.7:648-ENST00000652379.1:25317|1339
MLERQIK
>FUSION-ENST00000475947.7:648-ENST00000652379.1:25317|861
LLLSVLLHKGVLRGKPHLGR
>FUSION-ENST00000475947.7:648-ENST00000652379.1:25317|814
RGFTVLPR
>FUSION-ENST00000475947.7:648-ENST00000652379.1:25317|3
IIIIVGVISR
>FUSION-ENST00000475947.7:648-ENST00000652379.1:25317|863
LLLSVLLHK
>ENST00000337428.8|SNV-12258-A-G|1
NCFAPQCPAYAVIQELMLPRDPIK
>FUSION-ENST00000475947.7:648-ENST00000652379.1:25317|903
FGQDLAFPPYFTS
>FUSION-ENST00000475947.7:648-ENST00000652379.1:25317|1132
MNKDPILK
>ENST00000418721.5|SNV-114549-C-T|3
MNLLKILTLRGQCQD
>FUSION-ENST00000475947.7:648-ENST00000652379.1:25317|109
MMCCCHGNPAQYER
>FUSION-ENST00000475947.7:648-ENST00000652379.1:25317|1512
EKMKEINTK
>FUSION-ENST00000475947.7:648-ENST00000652379.1:25317|2
MIIIIVGVISRVEVISNF
>FUSION-ENST00000475947.7:648-ENST00000652379.1:25317|1071
LYRTGELISGLGYLIETTYE
>FUSION-ENST00000475947.7:648-ENST00000652379.1:25317|755
MEKSRLN
>ENST00000328736.7|INDEL-75872-A-ACGTCCCA|2
DSSRCKK
>ENST00000229447.9|SNV-245-A-C|1
GEPSTRAEARPWVDEDLK
>FUSION-ENST00000475947.7:648-ENST00000652379.1:25317|165
VQIPESGVAEMGAARRPVR
>FUSION-ENST00000475947.7:648-ENST00000652379.1:25317|1452
TERDPVSR
>ENST00000418766.5|INDEL-78730-C-CA|2
NGGGLKR
>FUSION-ENST00000475947.7:648-ENST00000652379.1:25317|956
HHLDPLR
>FUSION-ENST00000475947.7:648-ENST00000652379.1:25317|185
AHTRPSPAVESGR
>ENST00000409559.7|SNV-704-C-A|2
IQHNDGPVFYKVDGQR
>FUSION-ENST00000475947.7:648-ENST00000652379.1:25317|264
MVNYAWAGRSQR
>ENST00000674084.1|SNV-20719-G-A|4
GLQPLKLDYRALAAVPSTGSVQR
>FUSION-ENST00000475947.7:648-ENST00000652379.1:25317|163
GAARRPVR
>FUSION-ENST00000475947.7:648-ENST00000652379.1:25317|948
MSVKSLDR
>ENST00000285013.11|SNV-7253-C-G|2
ILYVCENEPLRNFISDR
>ENST00000394518.7|SNV-360772-G-T|1
EEEVQQGQQDLENEREELQQKK
>ENST00000524803.6|INDEL-104-G-GAGG|1
EEEEEEVAGGDCIGSTVYSK
>ENST00000638025.2|SNV-60015-G-A|2
ETNIKISIAEKAKPEMSR
>FUSION-ENST00000475947.7:648-ENST00000652379.1:25317|241
KPGSLAWSRAWNASA
>ENST00000328736.7|INDEL-75872-A-ACGTCCCA|20
RGEEDDGQQPRPHDR
>FUSION-ENST00000475947.7:648-ENST00000652379.1:25317|197
VVCVGGRRR
>FUSION-ENST00000475947.7:648-ENST00000652379.1:25317|855
MPRVTVAR
>ENST00000519541.1|SNV-2618-C-T|3
GQLHVLRVGNDTHCQLTK
>ENST00000591464.5|SNV-27253-G-A|5
MMSEESFENEESDYHTLPRARIMQR
>FUSION-ENST00000475947.7:648-ENST00000652379.1:25317|1422
ETLLESETQR
>ENST00000278550.12|SNV-771482-G-A|5
MDEDGFLRQRGSDIFEYNSAGLLIK
>FUSION-ENST00000475947.7:648-ENST00000652379.1:25317|789
KIVTFKVSHFVIQK
>ENST00000497495.1|SNV-68288-G-A|1
TSVYVTWIPRGNGGF
>FUSION-ENST00000475947.7:648-ENST00000652379.1:25317|1231
LLDFNINGVLRVDLVSCLFHRHHR
>ENST00000546121.1|SNV-245-A-C|7
RGSLAPGPKLAPGWMK
>FUSION-ENST00000475947.7:648-ENST00000652379.1:25317|599
DVYFTYEKR
>FUSION-ENST00000475947.7:648-ENST00000652379.1:25317|815
KPVSFCNFFFFFFFLRRGFTVLPR
>FUSION-ENST00000475947.7:648-ENST00000652379.1:25317|1022
MSALFEWLPISL
>FUSION-ENST00000475947.7:648-ENST00000652379.1:25317|708
QPRETDPGWARLFFSLVR
>FUSION-ENST00000475947.7:648-ENST00000652379.1:25317|473
MDENHERRWCGR
>FUSION-ENST00000475947.7:648-ENST00000652379.1:25317|521
LPAPALETRAGPLR
>FUSION-ENST00000475947.7:648-ENST00000652379.1:25317|213
EASSAVTRPIPEKPAGAPGRVLFSL
>FUSION-ENST00000475947.7:648-ENST00000652379.1:25317|1330
QLQEENKTR
>FUSION-ENST00000475947.7:648-ENST00000652379.1:25317|1267
ALYCYWAR
>FUSION-ENST00000668333.1:648-ENST00000652379.1:25317|1569
MEVGSLGIWE
>FUSION-ENST00000475947.7:648-ENST00000652379.1:25317|1343
MSQSCTCMLERQIK
>FUSION-ENST00000475947.7:648-ENST00000652379.1:25317|379
LLAECPAGPEAFTLKK
>ENST00000461540.2|SNV-12479-C-T|4
PRWIECCEKR
>FUSION-ENST00000475947.7:648-ENST00000652379.1:25317|304
TEDPLPGAARGGPK
>FUSION-ENST00000475947.7:648-ENST00000652379.1:25317|424
GGDACIYQIKTNPVSPSPAPAGGR
>FUSION-ENST00000475947.7:648-ENST00000652379.1:25317|1050
YVQTLLSISTTTHGPLWNHWLFEK
>FUSION-ENST00000475947.7:648-ENST00000652379.1:25317|1502
GTALMLPSDPPAK
>FUSION-ENST00000569282.2:949-ENST00000309865.11:34620|110
VMRCVTAANQVFFSEAVLTAANER
>FUSION-ENST00000475947.7:648-ENST00000652379.1:25317|133
RRPVSSR
>FUSION-ENST00000475947.7:648-ENST00000652379.1:25317|1261
FLSVSRSISVFLGR
>FUSION-ENST00000475947.7:648-ENST00000652379.1:25317|887
TAESIEDTGESVFKEYFELEDSK
>ENST00000371236.6|SNV-1474399-G-A|3
AFGYICGK
>ENST00000389378.6|SNV-61218-C-G|8
LFHLHQFCRSRNTPGVYR
>FUSION-ENST00000475947.7:648-ENST00000652379.1:25317|963
MCLLIHEYKR
>ENST00000280551.11|SNV-32832-C-T|1
GQIPPLVTTDCMI
>FUSION-ENST00000475947.7:648-ENST00000652379.1:25317|642
PPRPLEVLG
>ENST00000514031.5|SNV-2971-C-T|8
MLSFLTHQRFQFSR
>ENST00000358430.8|SNV-49420-G-C|2
QPPRAAAEELPVGASPGPQPR
>FUSION-ENST00000475947.7:648-ENST00000652379.1:25317|1048
NPRSGFGFLARRPKPAENFPAQDPV
>FUSION-ENST00000475947.7:648-ENST00000652379.1:25317|926
TEESNFVTSR
>FUSION-ENST00000475947.7:648-ENST00000652379.1:25317|810
GFTVLPRLGPRDPPALGLPK
>FUSION-ENST00000475947.7:648-ENST00000652379.1:25317|1110
SFLNVHLPVS
>FUSION-ENST00000475947.7:648-ENST00000652379.1:25317|1506
MRPPPPRHVPLPSPGWPLPGDPR
>FUSION-ENST00000475947.7:648-ENST00000652379.1:25317|1096
MCICPCPK
>FUSION-ENST00000475947.7:648-ENST00000652379.1:25317|1463
LSLRHFGRPRR
>FUSION-ENST00000475947.7:648-ENST00000652379.1:25317|592
EASPNTHAPWVVF
>FUSION-ENST00000475947.7:648-ENST00000652379.1:25317|406
AASGKPKSLGSGGSMVAK
>ENST00000490146.5|SNV-12258-A-G|6
MSCVRRNPGADVAK
>FUSION-ENST00000475947.7:648-ENST00000652379.1:25317|468
VGFVAAVAPGPPVAGPR
>FUSION-ENST00000475947.7:648-ENST00000652379.1:25317|732
WLKPVIPSLWEAKAGGSRGGQTNR
>FUSION-ENST00000475947.7:648-ENST00000652379.1:25317|799
NLGRQLLASRTLSR
>ENST00000382031.5|MNV-16011-AACCCACTACTCCCTC-A|2
LMPHMKNEWLADIPPWVPK
>FUSION-ENST00000475947.7:648-ENST00000652379.1:25317|1294
ALYTERSGSRLSSR
>FUSION-ENST00000475947.7:648-ENST00000652379.1:25317|246
MGKKPGSLAWSR
>FUSION-ENST00000475947.7:648-ENST00000652379.1:25317|5
LWAHVVSFQTSMIIIIVGVISR
>FUSION-ENST00000475947.7:648-ENST00000652379.1:25317|552
ALRVWLR
>ENST00000298190.10|SNV-25623-A-T|6
TCRKSIYLSTEFDSVWQR
>FUSION-ENST00000475947.7:648-ENST00000652379.1:25317|292
LNTGTRPIVNKYRK
>FUSION-ENST00000475947.7:648-ENST00000652379.1:25317|1446
MTGGRHHACLAQRDPLGK
>FUSION-ENST00000475947.7:648-ENST00000652379.1:25317|1219
MSQSCSCMLER
>ENST00000328736.7|INDEL-75872-A-ACGTCCCA|10
AGVGPSLWEEEHRGR
>FUSION-ENST00000569282.2:949-ENST00000309865.11:34620|35
TFLYTNR
>FUSION-ENST00000475947.7:648-ENST00000652379.1:25317|1003
LFLSSLPSTSCPHHHFGARRK
>FUSION-ENST00000475947.7:648-ENST00000652379.1:25317|600
DVYFTYEK
>ENST00000312481.11|SNV-45796-G-A|3
KADVGRDQVQFGALK
>FUSION-ENST00000475947.7:648-ENST00000652379.1:25317|173
MASVALGRSK
>ENST00000328736.7|INDEL-75872-A-ACGTCCCA|6
APASRGNEK
>FUSION-ENST00000475947.7:648-ENST00000652379.1:25317|338
MPLDVRGCTR
>FUSION-ENST00000475947.7:648-ENST00000652379.1:25317|715
MFRDGVSEARPPWLPRQPR
>FUSION-ENST00000475947.7:648-ENST00000652379.1:25317|1064
DARDSAKLTCPTEVK
>FUSION-ENST00000475947.7:648-ENST00000652379.1:25317|1041
MVTSTHK
>ENST00000380665.3|SNV-2906-G-A|3
RSAVGTRGSPETNHLIR
>FUSION-ENST00000668333.1:648-ENST00000652379.1:25317|1559
RAAVEMAWLPGSCARVAFAAGAAAR
>FUSION-ENST00000475947.7:648-ENST00000652379.1:25317|1039
VTSTHKVPTER
>FUSION-ENST00000475947.7:648-ENST00000652379.1:25317|1072
MLYRTGELISGLGYLIETTYE
>FUSION-ENST00000668333.1:648-ENST00000652379.1:25317|1556
MAWLPGSCAR
>FUSION-ENST00000582911.5:648-ENST00000652379.1:25317|1541
FPGPQWGCANPR
>FUSION-ENST00000668333.1:648-ENST00000652379.1:25317|1551
ATSARAWSLR
>FUSION-ENST00000475947.7:648-ENST00000652379.1:25317|1206
GERGGERER
>FUSION-ENST00000475947.7:648-ENST00000652379.1:25317|1440
LSLPKCWDDWR
>ENST00000382031.5|MNV-16011-AACCCACTACTCCCTC-A|1
NEWLADIPPWVPK
>ENST00000215727.10|INDEL-10114-C-CA|3
WQKKHDK
>ENST00000615845.4|SNV-23757-G-A|2
NKRNYHIFYELLAGLPAQLR
>FUSION-ENST00000569282.2:949-ENST00000309865.11:34620|17
SASLKHCLNGESR
>ENST00000370397.8|INDEL-78-C-CC|8
GRALGDAGAAGHR
>FUSION-ENST00000475947.7:648-ENST00000652379.1:25317|266
MVNYAWAGR
>FUSION-ENST00000475947.7:648-ENST00000652379.1:25317|567
VPVRSRR
>FUSION-ENST00000475947.7:648-ENST00000652379.1:25317|835
QAGRQAGRK
>FUSION-ENST00000475947.7:648-ENST00000652379.1:25317|263
VNYAWAGRSQR
>FUSION-ENST00000475947.7:648-ENST00000652379.1:25317|760
QARPTWRNPVSIENTKLAGR
>FUSION-ENST00000475947.7:648-ENST00000652379.1:25317|872
FYRPFLSGK
>ENST00000575838.1|SNV-15443-G-T|8
RCSQGRTR
>ENST00000616390.1|SNV-684437-G-A|3
LLLFRCATGEAWQDIMLACMPGK
>ENST00000287020.7|SNV-491-C-T|2
SANMITSFVDRGLDDLSHTPLR
>ENST00000454682.6|SNV-13431-C-T|2
GAPMPPAATPLSPK
>FUSION-ENST00000475947.7:648-ENST00000652379.1:25317|1240
ISGGRGR
>FUSION-ENST00000475947.7:648-ENST00000652379.1:25317|786
MTGVSHRPRPIYLFINFESRL
>ENST00000449914.5|SNV-1567-A-G|1
FGVRFKR
>ENST00000449914.5|SNV-1567-A-G|5
MTLATDGTADMFGVRFKR
>FUSION-ENST00000475947.7:648-ENST00000652379.1:25317|397
LKGIDGRAPPGVEPAA
>FUSION-ENST00000475947.7:648-ENST00000652379.1:25317|1301
VLETTGLSR
>FUSION-ENST00000475947.7:648-ENST00000652379.1:25317|973
DGVSPCRPGWSRSLDLVTRPPRPPK
>FUSION-ENST00000475947.7:648-ENST00000652379.1:25317|1271
HTDIQERKK
>ENST00000460538.5|SNV-33037-C-T|1
NTLGSFCCRPKLQCK
>FUSION-ENST00000475947.7:648-ENST00000652379.1:25317|1204
RSKTNHHLLDLSQGVSGLLGER
>FUSION-ENST00000475947.7:648-ENST00000652379.1:25317|1111
KSFLNVHLPVS
>FUSION-ENST00000475947.7:648-ENST00000652379.1:25317|1514
SISRKMEK
>ENST00000519541.1|SNV-2618-C-T|1
VGNDTHCQLTKIGCNHPLPGPGPYR
>FUSION-ENST00000475947.7:648-ENST00000652379.1:25317|319
YYRLDGLVRPSDRPR
>ENST00000548757.6|SNV-13067-A-G|4
MISCPGLEIAKR
>FUSION-ENST00000475947.7:648-ENST00000652379.1:25317|904
MFGQDLAFPPYFTS
>FUSION-ENST00000475947.7:648-ENST00000652379.1:25317|412
AYHGDHG
>ENST00000563281.2|SNV-141-C-G|6
RQSERDCSPSGR
>FUSION-ENST00000475947.7:648-ENST00000652379.1:25317|1382
HRALFPSWSWS
>FUSION-ENST00000475947.7:648-ENST00000652379.1:25317|582
AATRGDPPR
>FUSION-ENST00000475947.7:648-ENST00000652379.1:25317|802
LILNRNLGR
>ENST00000427949.1|SNV-997-C-T|2
MAALTCPGAELAVATLK
>FUSION-ENST00000475947.7:648-ENST00000652379.1:25317|945
SVKSLDRTER
>FUSION-ENST00000475947.7:648-ENST00000652379.1:25317|1424
LPVISLTDLETASR
>FUSION-ENST00000475947.7:648-ENST00000652379.1:25317|534
CPLATCRWRGWASGCAR
>ENST00000379483.4|SNV-460-C-G|1
DTAHSAALVAQLKSFYDAR
>FUSION-ENST00000475947.7:648-ENST00000652379.1:25317|834
QAGRKTTAVLCSSQGR
>ENST00000461325.1|SNV-21083-C-A|8
RGCKGTEAVSVK
>ENST00000405369.3|SNV-170-G-A|5
LGFIQEALMEGRESSPHSKVQEK
>ENST00000361439.9|SNV-33485-G-A|2
LQTHCYKVHDRNATIDK
>FUSION-ENST00000475947.7:648-ENST00000652379.1:25317|414
TSALSTFDGSRRAYHGDHG
>ENST00000461540.2|SNV-12479-C-T|1
WIECCEKREPIF
>FUSION-ENST00000475947.7:648-ENST00000652379.1:25317|690
MLVRLVSHSQPQVVR
>FUSION-ENST00000668333.1:648-ENST00000652379.1:25317|1552
VAFAAGAAAR
>FUSION-ENST00000475947.7:648-ENST00000652379.1:25317|798
QLLASRTLSR
>FUSION-ENST00000475947.7:648-ENST00000652379.1:25317|368
DGRGHSYCAAR
>FUSION-ENST00000475947.7:648-ENST00000652379.1:25317|1426
MPAWPKETLLESETQRAPSSDLID
>ENST00000377918.8|SNV-2803-A-T|1
VTVHGKPTLSAVAKLIIR
>ENST00000431676.6|INDEL-182785-A-AA|3
EKEIKER
>ENST00000301923.13|INDEL-206372-C-CA|7
RPLHASGGAAAIPLPAGPQSVTK
>FUSION-ENST00000475947.7:648-ENST00000652379.1:25317|1055
WIPLHWPEASEVHHRHQPSPSASL
>FUSION-ENST00000475947.7:648-ENST00000652379.1:25317|1243
VLRCLERPRGI
>FUSION-ENST00000475947.7:648-ENST00000652379.1:25317|245
GKKPGSLAWSR
>FUSION-ENST00000475947.7:648-ENST00000652379.1:25317|80
MCLAEEPMGRSYHLWDYD
>FUSION-ENST00000475947.7:648-ENST00000652379.1:25317|1431
RERLPVISLTDLETASR
>FUSION-ENST00000475947.7:648-ENST00000652379.1:25317|1018
MIELHCCNKSPQR
>ENST00000276297.9|SNV-105552-G-A|2
ETLATQEPTDNQVRLHK
>FUSION-ENST00000475947.7:648-ENST00000652379.1:25317|447
MSEYARPVQ
>FUSION-ENST00000475947.7:648-ENST00000652379.1:25317|1099
STSPSPTVTVSILVSLPKAPPPGR
>ENST00000301831.9|SNV-26322-C-T|1
LGILFCDISSRKILLEGPGTLK
>FUSION-ENST00000475947.7:648-ENST00000652379.1:25317|496
MRAGLWPTGDPASRPRSCLSR
>FUSION-ENST00000475947.7:648-ENST00000652379.1:25317|220
ESGSDPRIR
>FUSION-ENST00000475947.7:648-ENST00000652379.1:25317|819
KPVSFCNFFFFFFFLR
>FUSION-ENST00000475947.7:648-ENST00000652379.1:25317|540
YIFRSESAFWAAGLLLTRCPLATCR
>FUSION-ENST00000475947.7:648-ENST00000652379.1:25317|1526
AALGSPHPPPPR
>FUSION-ENST00000475947.7:648-ENST00000652379.1:25317|202
ARVVCVGGRR
>FUSION-ENST00000475947.7:648-ENST00000652379.1:25317|477
WPAGRPPLPGGSS
>FUSION-ENST00000475947.7:648-ENST00000652379.1:25317|1498
TVLFLGVG
>FUSION-ENST00000475947.7:648-ENST00000652379.1:25317|1394
SGRGEARR
>ENST00000625203.2|SNV-945-T-C|1
VATVFYTVVTPMLNSVIYSLRNK
>FUSION-ENST00000668333.1:648-ENST00000652379.1:25317|1563
MFPGSLSRGRR
>ENST00000301923.13|INDEL-206372-C-CA|16
NQSARSDETK
>ENST00000371833.4|SNV-356-C-A|2
AQILELAEDKSDLENSVMQK
>FUSION-ENST00000475947.7:648-ENST00000652379.1:25317|648
IDVGVCVIQINTHRSIKK
>ENST00000646590.1|SNV-21976-T-C|2
TALDALGRIDVVVNNAGILR
>ENST00000262577.6|SNV-66038-C-T|1
TSGQPSDAGSRPFLRTGR
>FUSION-ENST00000475947.7:648-ENST00000652379.1:25317|249
GERLIEPSSSWFPPKFPSG
>FUSION-ENST00000668333.1:648-ENST00000652379.1:25317|1549
RPGPGSPAHSGGVQTR
>ENST00000304621.10|SNV-90260-C-T|1
EAAYLNSSLFMFFKGRIQR
>ENST00000559789.1|SNV-7532-A-T|1
SEALGVLEATLR
>ENST00000469208.1|SNV-241900-C-T|2
MIPFQVQVTANQICFPK
>FUSION-ENST00000475947.7:648-ENST00000652379.1:25317|697
SGLTDGSSTLGLVVVGDFPDSPQM
>ENST00000509028.1|SNV-105709-A-C|3
MMAHHVSVLAQ
>ENST00000484039.5|SNV-26370-G-A|4
RGPPGPQDPPGSPGR
>FUSION-ENST00000475947.7:648-ENST00000652379.1:25317|1292
LSSRGQEFETSPANVVKPPSLLK
>ENST00000612946.4|SNV-574512-G-T|1
TLSYSSLGR
>ENST00000647410.1|SNV-143641-T-A|2
IFGSNFPRSK
>FUSION-ENST00000475947.7:648-ENST00000652379.1:25317|1165
LQGAEIAPLHYGPGCR
>FUSION-ENST00000475947.7:648-ENST00000652379.1:25317|1199
QYLGPFFFSSSSFLSFFLD
>ENST00000367506.10|SNV-6647-G-A|5
FRACNSHKLHR
>ENST00000474237.2|SNV-144950-T-C|3
PQAQEQCHR
>ENST00000303965.9|SNV-111157-G-T|3
GRTLYIHGHTKLYFTVWHTAIEK
>ENST00000579711.1|SNV-414-C-A|1
GQCLPNHYLIQAF
>FUSION-ENST00000475947.7:648-ENST00000652379.1:25317|907
PKCCRVDLHAFDSVILNPPNL
>FUSION-ENST00000475947.7:648-ENST00000652379.1:25317|26
MYVCMYVSEMGFGVLSCCPR
>ENST00000405369.3|SNV-170-G-A|8
MLGFIQEALMEGRESSPHSK
>FUSION-ENST00000569282.2:949-ENST00000309865.11:34620|64
GTCIRQAFGK
>FUSION-ENST00000668333.1:648-ENST00000652379.1:25317|1557
AAVEMAWLPGSCARVAFAAGAAAR
>ENST00000490146.5|SNV-12258-A-G|5
SCVRRNPGADVAK
>FUSION-ENST00000475947.7:648-ENST00000652379.1:25317|808
LGPRDPPALGLPKVR
>FUSION-ENST00000475947.7:648-ENST00000652379.1:25317|1113
YPPPSLFLQKK
>FUSION-ENST00000475947.7:648-ENST00000652379.1:25317|875
EGESELNHQTQER
>FUSION-ENST00000475947.7:648-ENST00000652379.1:25317|720
LYSQYTTLAGR
>FUSION-ENST00000475947.7:648-ENST00000652379.1:25317|101
CCCHGNPAQYERNRR
>ENST00000367506.10|SNV-6647-G-A|2
LHRHLQNLHWK
>ENST00000611324.4|SNV-25485-G-C|1
GLFDHEDEESDLFTEAPQDR
>ENST00000564124.5|INDEL-58568-T-TT|2
MEYNILVNFF
>FUSION-ENST00000475947.7:648-ENST00000652379.1:25317|95
DSHCPYLLSSETTAK
>FUSION-ENST00000475947.7:648-ENST00000652379.1:25317|405
AASGKPKSLGSGGSMVAKLK
>FUSION-ENST00000668333.1:648-ENST00000652379.1:25317|1562
FPGSLSRGRR
>FUSION-ENST00000475947.7:648-ENST00000652379.1:25317|27
QTASFLFRVKT
>FUSION-ENST00000475947.7:648-ENST00000652379.1:25317|765
ADTLTGRRR
>ENST00000301923.13|INDEL-206372-C-CA|19
EATQKVTEQKNQSAR
>FUSION-ENST00000475947.7:648-ENST00000652379.1:25317|296
LHLRLNTGTRPIVNK
>FUSION-ENST00000475947.7:648-ENST00000652379.1:25317|1278
EAGVEELLEPGRR
>FUSION-ENST00000475947.7:648-ENST00000652379.1:25317|787
TGVSHRPRPIYLFINFESR
>ENST00000395254.8|SNV-25360-T-C|3
GHPHSACNHPDLK
>ENST00000262150.7|SNV-32024-A-C|2
NVKQPVR
>ENST00000395254.8|SNV-25360-T-C|2
GHPHSACNHPDLKAHFHPK
>FUSION-ENST00000475947.7:648-ENST00000652379.1:25317|1000
NTTKETHTQTK
>FUSION-ENST00000475947.7:648-ENST00000652379.1:25317|1413
MTGVSHR
>ENST00000472497.1|SNV-13420-G-A|9
GQGACMQPTHHPHR
>FUSION-ENST00000475947.7:648-ENST00000652379.1:25317|964
CLLIHEYK
>ENST00000407559.8|SNV-57729-C-A|3
DTSDAVVMPKIDTTRLCSFLR
>ENST00000392583.7|SNV-30838-A-C|2
DGTGNPIPPWQVPVK
>FUSION-ENST00000475947.7:648-ENST00000652379.1:25317|1300
VLETTGLSRR
>ENST00000651965.1|SNV-7758-T-C|2
SCLGQELAQAVLQLLAVEPVR
>FUSION-ENST00000475947.7:648-ENST00000652379.1:25317|484
AARATVPPCALR
>FUSION-ENST00000475947.7:648-ENST00000652379.1:25317|115
NEIPTVPTYYPAKPQPRERAWR
>FUSION-ENST00000475947.7:648-ENST00000652379.1:25317|1001
SRNTTKETHTQTK
>FUSION-ENST00000475947.7:648-ENST00000652379.1:25317|1125
SGVASPSTVSKNR
>ENST00000370397.8|INDEL-78-C-CC|1
LSVPASGT
>FUSION-ENST00000475947.7:648-ENST00000652379.1:25317|991
MYVFIFFNLFLLRR
>ENST00000287020.7|SNV-491-C-T|1
SANMITSFVDRGLDDLSHTPLRR
>FUSION-ENST00000475947.7:648-ENST00000652379.1:25317|47
FIVHALGTR
>ENST00000271588.9|SNV-403468-C-T|1
SCGCGNQTRTR
>ENST00000301923.13|INDEL-206372-C-CA|8
RRPLHASGGAAAIPLPAGPQSVTK
>ENST00000575838.1|SNV-15443-G-T|7
CSQGRTR
>FUSION-ENST00000475947.7:648-ENST00000652379.1:25317|381
LLAECPAGPEAFTLK
>FUSION-ENST00000475947.7:648-ENST00000652379.1:25317|745
MPIIPAARKAEAGESLEPGK
>FUSION-ENST00000475947.7:648-ENST00000652379.1:25317|1008
MLFLSSLPSTSCPHHHFGAR
>FUSION-ENST00000475947.7:648-ENST00000652379.1:25317|1241
MISGGRGR
>FUSION-ENST00000475947.7:648-ENST00000652379.1:25317|12
MGFGVLSCCPRWSRTPVLK
>FUSION-ENST00000475947.7:648-ENST00000652379.1:25317|182
LLPSSRPRPAPRPR
>FUSION-ENST00000475947.7:648-ENST00000652379.1:25317|1305
MIRLPGPPKVLETTGLSR
>FUSION-ENST00000475947.7:648-ENST00000652379.1:25317|1441
AACSRGYSGG
>FUSION-ENST00000475947.7:648-ENST00000652379.1:25317|1162
VSETRSLNK
>FUSION-ENST00000475947.7:648-ENST00000652379.1:25317|847
MLRVSCR
>ENST00000377918.8|SNV-2803-A-T|2
VTVHGKPTLSAVAK
>ENST00000641334.1|SNV-27924-C-T|8
SMPVSSSTMAPSSKR
>ENST00000358487.10|SNV-83257-A-G|1
MRNTTKKPDFSSQPAVHK
>FUSION-ENST00000475947.7:648-ENST00000652379.1:25317|122
AGPYPYPQQVSKVNSLWHVGTM
>FUSION-ENST00000668333.1:648-ENST00000652379.1:25317|1564
FPGSLSRGR
>ENST00000367682.6|SNV-89883-T-C|1
GDLTTATDQIKKYK
>FUSION-ENST00000668333.1:648-ENST00000652379.1:25317|1544
DPVPRPTVGVCKPERTGR
>FUSION-ENST00000475947.7:648-ENST00000652379.1:25317|365
GHSYCAARGEILGPAQDGPER
>ENST00000405369.3|SNV-170-G-A|2
MEGRESSPHSKVQEK
>FUSION-ENST00000569282.2:949-ENST00000309865.11:34620|111
GETAASETQVLYRVMR
>FUSION-ENST00000358432.8:26636-ENST00000602586.1:2538|1
VVQMTND
>FUSION-ENST00000475947.7:648-ENST00000652379.1:25317|140
APWNGFAPR
>FUSION-ENST00000475947.7:648-ENST00000652379.1:25317|321
SLPFVHTARRYYR
>FUSION-ENST00000475947.7:648-ENST00000652379.1:25317|1244
VLRCLERPR
>ENST00000490146.5|SNV-12258-A-G|1
NPGADVAKGSHQGQTQGG
>FUSION-ENST00000475947.7:648-ENST00000652379.1:25317|1157
MSVSFSVSLSDTPVPGRALPLPRE
>FUSION-ENST00000475947.7:648-ENST00000652379.1:25317|470
WCGRVGFVAAVAPGPPVAGPR
>ENST00000445990.1|SNV-13731-A-C|2
LSPLLGLPSQFILCR
>FUSION-ENST00000475947.7:648-ENST00000652379.1:25317|640
GSSIKTFILR
>ENST00000613206.2|SNV-358589-G-A|2
GFVPNTPVGVAHFLLQRK
>FUSION-ENST00000475947.7:648-ENST00000652379.1:25317|1237
GRVPAWMR
>FUSION-ENST00000475947.7:648-ENST00000652379.1:25317|69
SGDLSLPNSWDYR
>ENST00000483788.1|SNV-19515-G-T|1
SIPVLEAR
>ENST00000371833.4|SNV-356-C-A|1
AQILELAEDKSDLENSVMQKK
>FUSION-ENST00000475947.7:648-ENST00000652379.1:25317|717
MFRDGVSEARPPWLPR
>FUSION-ENST00000475947.7:648-ENST00000652379.1:25317|510
CSRVCPGVDQR
>FUSION-ENST00000475947.7:648-ENST00000652379.1:25317|961
MCLLIHEYKRVK
>FUSION-ENST00000475947.7:648-ENST00000652379.1:25317|1325
ILSDTALTTR
>FUSION-ENST00000475947.7:648-ENST00000652379.1:25317|1141
TSYFLEIR
>FUSION-ENST00000569282.2:949-ENST00000309865.11:34620|11
ACECYISTADWAAVQEWQNAIHDLK
>FUSION-ENST00000475947.7:648-ENST00000652379.1:25317|1025
RYDPLNNIFANQKVFQ
>FUSION-ENST00000475947.7:648-ENST00000652379.1:25317|970
MSTVRMVLR
>FUSION-ENST00000475947.7:648-ENST00000652379.1:25317|1460
RVDRLGPGVR
>FUSION-ENST00000475947.7:648-ENST00000652379.1:25317|1234
GAFSDFSLGHVWRPYFSYFPDK
>FUSION-ENST00000475947.7:648-ENST00000652379.1:25317|326
LALIKSLPFVHTARR
>ENST00000674084.1|SNV-20719-G-A|2
ALAAVPSTGSVQR
>FUSION-ENST00000475947.7:648-ENST00000652379.1:25317|1061
LTCPTEVKWIPLHWPEASEVHHR
>FUSION-ENST00000475947.7:648-ENST00000652379.1:25317|82
MCLAEEPMGR
>ENST00000495514.5|SNV-68288-G-A|2
TSVYVTWIPRGNGGFPIQSFR
>ENST00000299155.10|SNV-7532-A-T|2
LARALLADVAENGEALGVLEATLR
>FUSION-ENST00000475947.7:648-ENST00000652379.1:25317|1069
MSLWKDAR
>FUSION-ENST00000475947.7:648-ENST00000652379.1:25317|553
GPRALRVWLR
>ENST00000541076.6|SNV-49415-A-G|6
VRTLENKNNLLEIEVSDLR
>FUSION-ENST00000475947.7:648-ENST00000652379.1:25317|442
MRAFIRSKPTR
>FUSION-ENST00000475947.7:648-ENST00000652379.1:25317|1037
VTSTHKVPTERR
>FUSION-ENST00000475947.7:648-ENST00000652379.1:25317|860
GVLRGKPHLGR
>FUSION-ENST00000475947.7:648-ENST00000652379.1:25317|709
QPRETDPGWAR
>ENST00000301923.13|INDEL-206372-C-CA|5
ASSLHSTWSKPK
>ENST00000485760.5|SNV-1474399-G-A|8
LFMKYPTLQRTLQITGPLDIFVGR
>ENST00000370397.8|INDEL-78-C-CC|5
ALGDAGAAGHRR
>FUSION-ENST00000475947.7:648-ENST00000652379.1:25317|517
AGPLRVARAAGR
>ENST00000304621.10|SNV-90260-C-T|2
EAAYLNSSLFMFFKGR
>ENST00000343200.9|INDEL-69645-C-CA|5
KTCWSFFSAR
>ENST00000285013.11|SNV-7253-C-G|3
ILYVCENEPLR
>FUSION-ENST00000475947.7:648-ENST00000652379.1:25317|273
VPSGPLLVSR
>ENST00000358984.9|SNV-123986-A-G|1
QQLVCAHKKVNK
>FUSION-ENST00000475947.7:648-ENST00000652379.1:25317|1491
PRVGRLGSDWTTPDR
>ENST00000546121.1|SNV-245-A-C|4
GSLAPGPK
>FUSION-ENST00000475947.7:648-ENST00000652379.1:25317|888
TAESIEDTGESVFK
>FUSION-ENST00000475947.7:648-ENST00000652379.1:25317|239
IRGLGAETISTYSQTLNG
>ENST00000304236.2|SNV-19299-T-G|4
HRMNWLGRPSKGLSLQDLCCR
>FUSION-ENST00000475947.7:648-ENST00000652379.1:25317|809
LGPRDPPALGLPK
>FUSION-ENST00000475947.7:648-ENST00000652379.1:25317|1014
SPQRSPYLTK
>FUSION-ENST00000475947.7:648-ENST00000652379.1:25317|110
TLLSLTLVWHGEET
>FUSION-ENST00000475947.7:648-ENST00000652379.1:25317|1332
ERQLQEENKTR
>FUSION-ENST00000475947.7:648-ENST00000652379.1:25317|1118
LSVSVSGSRYPPPSLFLQKK
>FUSION-ENST00000475947.7:648-ENST00000652379.1:25317|306
WRTEDPLPGAARGGPK
>FUSION-ENST00000475947.7:648-ENST00000652379.1:25317|1479
EMSPRMPSFPSVCLQLPQA
>ENST00000483962.1|SNV-53510-C-T|1
CDCPSGFSGRHCEIGK
>FUSION-ENST00000475947.7:648-ENST00000652379.1:25317|1164
LQGAEIAPLHYGPGCRVSETR
>ENST00000369577.8|SNV-108839-T-C|1
DCTELALKQLQEMKPTVSLKK
>ENST00000522008.1|SNV-16203-C-T|6
STPMSPTPSSSGGCR
>FUSION-ENST00000475947.7:648-ENST00000652379.1:25317|1337
LERQIKVR
>ENST00000304236.2|SNV-19299-T-G|2
GLSLQDLCCR
>FUSION-ENST00000475947.7:648-ENST00000652379.1:25317|219
ESGSDPRIRSGGDGR
>ENST00000427949.1|SNV-997-C-T|3
VAAPAMAALTCPGAELAVATLK
>FUSION-ENST00000319518.13:14194-ENST00000563749.1:1678|8
LATQLTGPVMPVRNVSEHLLK
>FUSION-ENST00000475947.7:648-ENST00000652379.1:25317|1454
RGETPSL
>ENST00000395254.8|SNV-25360-T-C|5
CLSRGHPHSACNHPDLK
>FUSION-ENST00000475947.7:648-ENST00000652379.1:25317|634
MVNTYRLYGNRLLYDR
>ENST00000284110.2|SNV-1286-G-T|4
QLPQAIIIGVKNGGTR
>ENST00000262577.6|SNV-66038-C-T|3
LSKTSGQPSDAGSRPFLRTGR
>FUSION-ENST00000475947.7:648-ENST00000652379.1:25317|1392
GEARRGTAHR
>FUSION-ENST00000475947.7:648-ENST00000652379.1:25317|1258
SISVFLGRSLSFSR
>FUSION-ENST00000569282.2:949-ENST00000309865.11:34620|34
TFLYTNRQTCQDWLTR
>FUSION-ENST00000475947.7:648-ENST00000652379.1:25317|387
YSHDPPGSFRETKVFGFR
>FUSION-ENST00000475947.7:648-ENST00000652379.1:25317|60
LQARTTTPADFYVVSHVFR
>FUSION-ENST00000475947.7:648-ENST00000652379.1:25317|584
AVAPEARAATR
>ENST00000437711.1|SNV-33037-C-T|2
EYSGILLLPTQATVQEWLYTR
>FUSION-ENST00000475947.7:648-ENST00000652379.1:25317|317
LDGLVRPSDRPR
>FUSION-ENST00000475947.7:648-ENST00000652379.1:25317|138
APWNGFAPREGPVPWKASR
>FUSION-ENST00000475947.7:648-ENST00000652379.1:25317|871
MFYRPFLSGKNR
>FUSION-ENST00000475947.7:648-ENST00000652379.1:25317|804
LAGVLKLILNR
>FUSION-ENST00000475947.7:648-ENST00000652379.1:25317|127
GRGCKSR
>FUSION-ENST00000475947.7:648-ENST00000652379.1:25317|678
SWLTAPSASRVRALLLPQPPD
>FUSION-ENST00000475947.7:648-ENST00000652379.1:25317|431
MVTTGDGESGFDSGEGA
>ENST00000473755.5|SNV-19302-C-T|6
TAASTSASCILGTEGLTMSTCWLRK
>FUSION-ENST00000475947.7:648-ENST00000652379.1:25317|981
LECDGVISAHCNRHLPGFK
>ENST00000370397.8|INDEL-78-C-CC|11
ERPPGAAAGRGR
>FUSION-ENST00000475947.7:648-ENST00000652379.1:25317|130
RPVSSRWPLKIR
>FUSION-ENST00000475947.7:648-ENST00000652379.1:25317|783
IVTFKVSHFVIQKYTDSPK
>FUSION-ENST00000475947.7:648-ENST00000652379.1:25317|64
MGSSVSLSR
>FUSION-ENST00000475947.7:648-ENST00000652379.1:25317|824
MWVRLVSNWRPQWICPPRPPKVLG
>FUSION-ENST00000475947.7:648-ENST00000652379.1:25317|409
RAASGKPK
>FUSION-ENST00000475947.7:648-ENST00000652379.1:25317|503
MVAFLGTGVRVAR
>FUSION-ENST00000475947.7:648-ENST00000652379.1:25317|1455
DQAGRRGETPSL
>ENST00000601538.5|SNV-142589-A-T|1
ITKLLDR
>ENST00000514664.1|SNV-240-A-G|4
EPSSVPPREEDGENVR
>ENST00000591464.5|SNV-27253-G-A|1
SEESFENEESDYHTLPRARIMQR
>FUSION-ENST00000475947.7:648-ENST00000652379.1:25317|144
SPNPEWRR
>FUSION-ENST00000475947.7:648-ENST00000652379.1:25317|207
ARARVVCVGGR
>ENST00000461540.2|SNV-12479-C-T|6
PRWIECCEK
>FUSION-ENST00000475947.7:648-ENST00000652379.1:25317|579
GDPPRVAREAGDALPGPVAGPR
>FUSION-ENST00000475947.7:648-ENST00000652379.1:25317|578
VAREAGDALPGPVAGPR
>FUSION-ENST00000475947.7:648-ENST00000652379.1:25317|448
IKPCMSEYARPVQ
>FUSION-ENST00000475947.7:648-ENST00000652379.1:25317|868
FYRPFLSGKNRSPVR
>ENST00000473341.5|SNV-8236-G-A|3
EGDQICLYHIR
>ENST00000328736.7|INDEL-75872-A-ACGTCCCA|1
CKKNWSS
>FUSION-ENST00000475947.7:648-ENST00000652379.1:25317|1515
MSISRKMEK
>FUSION-ENST00000475947.7:648-ENST00000652379.1:25317|526
GSGLPVTRLAGRAPA
>FUSION-ENST00000475947.7:648-ENST00000652379.1:25317|1171
EAEAGESLEPGK
>FUSION-ENST00000475947.7:648-ENST00000652379.1:25317|1456
LGPGVRDQAGRR
>ENST00000301031.8|SNV-474-A-C|5
KGSTSSVPK
>FUSION-ENST00000475947.7:648-ENST00000652379.1:25317|376
GEYGCKAET
>FUSION-ENST00000475947.7:648-ENST00000652379.1:25317|1333
ERQLQEENK
>FUSION-ENST00000475947.7:648-ENST00000652379.1:25317|1528
VEYDGGSR
>FUSION-ENST00000475947.7:648-ENST00000652379.1:25317|667
LLICINVNVSVR
>ENST00000513845.4|SNV-240-A-G|2
EEDGENRR
>ENST00000367682.6|SNV-89883-T-C|2
GDLTTATDQIKK
>FUSION-ENST00000475947.7:648-ENST00000652379.1:25317|1274
MHTDIQERK
>FUSION-ENST00000475947.7:648-ENST00000652379.1:25317|407
AASGKPK
>FUSION-ENST00000475947.7:648-ENST00000652379.1:25317|884
FHPFHSTVSWGVSVR
>FUSION-ENST00000475947.7:648-ENST00000652379.1:25317|986
RLALSPR
>ENST00000328736.7|INDEL-75872-A-ACGTCCCA|15
RGPAALER
>FUSION-ENST00000475947.7:648-ENST00000652379.1:25317|1288
GQEFETSPANVVKPPSLLKIRNGVR
>FUSION-ENST00000475947.7:648-ENST00000652379.1:25317|862
LLLSVLLHKGVLR
>ENST00000399759.7|SNV-18418-A-G|4
QTDSLKELVDASYTDSYYK
>FUSION-ENST00000475947.7:648-ENST00000652379.1:25317|22
MYVSEMGFGVLSCCPR
>ENST00000302125.9|SNV-1557-C-G|3
LHTSNSGGRGELSELVYTDVLDR
>ENST00000304236.2|SNV-19299-T-G|3
MNWLGRPSKGLSLQDLCCR
>FUSION-ENST00000475947.7:648-ENST00000652379.1:25317|1464
LSLRHFGRPR
>ENST00000370624.1|SNV-3406-A-T|1
SPVVRHATLSS
>ENST00000407559.8|SNV-57729-C-A|2
IDTTRLCSFLR
>FUSION-ENST00000475947.7:648-ENST00000652379.1:25317|1038
MVTSTHKVPTERR
>FUSION-ENST00000475947.7:648-ENST00000652379.1:25317|746
PIIPAARK
>FUSION-ENST00000475947.7:648-ENST00000652379.1:25317|1246
VGPCPFHESEKRVLR
>FUSION-ENST00000475947.7:648-ENST00000652379.1:25317|1224
SVSLFLPVSVSASLSLSR
>ENST00000370359.5|SNV-25429-C-A|4
RLPLTPPQIR
>FUSION-ENST00000475947.7:648-ENST00000652379.1:25317|1057
PEEFSQCASARVLSDL
>FUSION-ENST00000475947.7:648-ENST00000652379.1:25317|1097
APPPGRLLGARPSSAKVQR
>ENST00000229447.9|SNV-245-A-C|4
KKGEPSTR
>FUSION-ENST00000475947.7:648-ENST00000652379.1:25317|1128
DPILKSGVASPSTVSK
>ENST00000343200.9|INDEL-69645-C-CA|1
TCWSFFSARILFRS
>FUSION-ENST00000475947.7:648-ENST00000652379.1:25317|736
MGPARWLKPVIPSLWEAKAGGSR
>ENST00000301031.8|SNV-474-A-C|2
GSTSSVPKSK
>ENST00000392583.7|SNV-30838-A-C|3
EWLSSPCFKDGTGNPIPPWQVPVK
>FUSION-ENST00000475947.7:648-ENST00000652379.1:25317|1311
MTCPLCRRLTP
>FUSION-ENST00000475947.7:648-ENST00000652379.1:25317|282
LARRAGEVEHER
>ENST00000431676.6|INDEL-182785-A-AA|11
TPLGKKTCLGDNR
>ENST00000647410.1|SNV-143637-C-T|SNV-143641-T-A|1
IFGSNFPRLKR
>FUSION-ENST00000475947.7:648-ENST00000652379.1:25317|1359
MGRTRGTGDAEACLR
>FUSION-ENST00000475947.7:648-ENST00000652379.1:25317|293
LNTGTRPIVNKYR
>FUSION-ENST00000475947.7:648-ENST00000652379.1:25317|1525
MAALGSPHPPPPRFK
>FUSION-ENST00000475947.7:648-ENST00000652379.1:25317|157
DGRAPFR
>FUSION-ENST00000475947.7:648-ENST00000652379.1:25317|630
KSVVFMCVNERAYVVISVFFLPLLR
>FUSION-ENST00000475947.7:648-ENST00000652379.1:25317|1468
MIWAGHASSRLSLRHFGRPR
>FUSION-ENST00000475947.7:648-ENST00000652379.1:25317|1088
MWSVGQRGDQEGR
>ENST00000302035.11|SNV-12537-T-G|1
GDHVAYSWSEKAGTHPR
>ENST00000393540.7|SNV-12934-A-G|2
EMLEEKTHQLLK
>FUSION-ENST00000475947.7:648-ENST00000652379.1:25317|675
MTGVSHRARPVDSFR
>ENST00000502459.5|SNV-330225-C-T|1
MTIRMVL
>FUSION-ENST00000475947.7:648-ENST00000652379.1:25317|878
GKDFNEGSFGHILILW
>FUSION-ENST00000475947.7:648-ENST00000652379.1:25317|1381
ALFPSWSWS
>FUSION-ENST00000475947.7:648-ENST00000652379.1:25317|962
CLLIHEYKR
>FUSION-ENST00000475947.7:648-ENST00000652379.1:25317|334
GLQLFPMNEEFPVSAGHK
>ENST00000464589.1|SNV-4878-C-T|1
DKPQNLIQLPGDLPGTSYDANR
>ENST00000409974.7|SNV-1287-G-C|4
GSCRWALTQSDWCPFKK
>FUSION-ENST00000475947.7:648-ENST00000652379.1:25317|488
ASERPDSR
>ENST00000509028.1|SNV-105709-A-C|1
AHHVSVLAQ
>FUSION-ENST00000475947.7:648-ENST00000652379.1:25317|744
PIIPAARKAEAGESLEPGK
>ENST00000511186.5|SNV-21976-T-C|1
TALDALGRIDVTCIFLYCR
>ENST00000409100.1|INDEL-182785-A-AA|4
LLWVKKR
>FUSION-ENST00000475947.7:648-ENST00000652379.1:25317|700
GFLVFLRVFNPR
>FUSION-ENST00000475947.7:648-ENST00000652379.1:25317|1447
TGGRHHACLAQR
>ENST00000449914.5|SNV-1567-A-G|2
MFGVRFKR
>ENST00000389378.6|SNV-61218-C-G|5
NTPGVYR
>FUSION-ENST00000475947.7:648-ENST00000652379.1:25317|1066
SLWKDARDSAK
>ENST00000301923.13|INDEL-206372-C-CA|18
VTEQKNQSAR
>FUSION-ENST00000475947.7:648-ENST00000652379.1:25317|20
MYVSEMGFGVLSCCPRWSR
>ENST00000296318.12|SNV-72208-G-T|2
RNYFLSKSGR
>ENST00000646253.1|SNV-264249-A-G|3
LDNSAAKHRLAVKPK
>FUSION-ENST00000475947.7:648-ENST00000652379.1:25317|83
GTAGSDIWCMCLAEEPMGR
>ENST00000278550.12|SNV-771482-G-A|4
QRGSDIFEYNSAGLLIK
>FUSION-ENST00000475947.7:648-ENST00000652379.1:25317|1467
IWAGHASSR
>FUSION-ENST00000475947.7:648-ENST00000652379.1:25317|536
CPLATCR
>FUSION-ENST00000475947.7:648-ENST00000652379.1:25317|1123
CLSLSVSVSVSLSLSLSLSLCLSVR
>FUSION-ENST00000475947.7:648-ENST00000652379.1:25317|725
ASMVKPRLYSQYTTLAGRCAVLYCL
>FUSION-ENST00000475947.7:648-ENST00000652379.1:25317|1053
NIASWAEGLP
>FUSION-ENST00000475947.7:648-ENST00000652379.1:25317|734
WLKPVIPSLWEAK
>ENST00000504830.6|SNV-330890-G-T|2
VECITQMDSDCAAIQRPDPAK
>FUSION-ENST00000475947.7:648-ENST00000652379.1:25317|803
LAGVLKLILNRNLGR
>FUSION-ENST00000475947.7:648-ENST00000652379.1:25317|413
RAYHGDHG
>FUSION-ENST00000475947.7:648-ENST00000652379.1:25317|922
MTDGVSYQCSFVNR
>ENST00000457280.5|SNV-2282-A-G|3
SILWDAISTYDGSK
>FUSION-ENST00000475947.7:648-ENST00000652379.1:25317|175
MASVALGR
>ENST00000527911.5|SNV-14835-G-A|1
SSDSESASASSSGSEHDAGPEPDK
>ENST00000272117.7|INDEL-90578-A-AA|9
HGALVSLR
>FUSION-ENST00000475947.7:648-ENST00000652379.1:25317|1459
VDRLGPGVR
>FUSION-ENST00000475947.7:648-ENST00000652379.1:25317|307
MWRTEDPLPGAARGGPK
>ENST00000641334.1|SNV-27924-C-T|6
MPVSSSTMAPSSK
>FUSION-ENST00000569282.2:949-ENST00000309865.11:34620|80
KDNQDTR
>FUSION-ENST00000475947.7:648-ENST00000652379.1:25317|160
GQSVLRDGR
>FUSION-ENST00000475947.7:648-ENST00000652379.1:25317|1419
APSSDLID
>FUSION-ENST00000475947.7:648-ENST00000652379.1:25317|546
FWGQVSVSRVAWAGGVVGDATSRPR
>FUSION-ENST00000475947.7:648-ENST00000652379.1:25317|1504
PPPPRHVPLPSPGWPLPGDPR
>FUSION-ENST00000475947.7:648-ENST00000652379.1:25317|1209
RGERGER
>FUSION-ENST00000475947.7:648-ENST00000652379.1:25317|362
GEILGPAQDGPERK
>FUSION-ENST00000569282.2:949-ENST00000309865.11:34620|16
SASLKHCLNGESRK
>FUSION-ENST00000475947.7:648-ENST00000652379.1:25317|940
MYFSIIQ
>FUSION-ENST00000475947.7:648-ENST00000652379.1:25317|1272
MHTDIQERKK
>ENST00000483655.5|SNV-1562-C-A|1
YRWGFSSW
>FUSION-ENST00000475947.7:648-ENST00000652379.1:25317|252
SVVRPGYRGER
>FUSION-ENST00000475947.7:648-ENST00000652379.1:25317|818
MKPVSFCNFFFFFFFLRR
>FUSION-ENST00000475947.7:648-ENST00000652379.1:25317|1153
MGAARSHFPGGSLGR
>FUSION-ENST00000475947.7:648-ENST00000652379.1:25317|459
AVRRPRR
>FUSION-ENST00000475947.7:648-ENST00000652379.1:25317|444
VPLVARSSPTWITVVILELIHADGR
>FUSION-ENST00000475947.7:648-ENST00000652379.1:25317|1537
VEVISNF
>FUSION-ENST00000475947.7:648-ENST00000652379.1:25317|1366
PLSPPPPPPKMTAR
>ENST00000418766.5|INDEL-78730-C-CA|4
KNGGGLK
>FUSION-ENST00000475947.7:648-ENST00000652379.1:25317|262
MVNYAWAGRSQRK
>ENST00000272117.7|SNV-3511-C-G|5
QDSDALPSPELLR
>ENST00000511186.5|SNV-21976-T-C|3
VVKTALDALGRIDVTCIFLYCR
>ENST00000514031.5|SNV-2971-C-T|5
LSFLTHQRFQFSRWVPIWR
>FUSION-ENST00000475947.7:648-ENST00000652379.1:25317|1416
CHVWLISYF
>FUSION-ENST00000475947.7:648-ENST00000652379.1:25317|545
VAWAGGVVGDATSRPR
>FUSION-ENST00000475947.7:648-ENST00000652379.1:25317|1367
MPLSPPPPPPKMTAR
>ENST00000370397.8|INDEL-78-C-CC|14
MERPPGAAAGR
>FUSION-ENST00000475947.7:648-ENST00000652379.1:25317|1084
GDQEGRRPDR
>FUSION-ENST00000475947.7:648-ENST00000652379.1:25317|1127
DPILKSGVASPSTVSKNR
>FUSION-ENST00000569282.2:949-ENST00000309865.11:34620|33
TFLYTNRQTCQDWLTRIR
>FUSION-ENST00000475947.7:648-ENST00000652379.1:25317|336
ATLTGSACAYPTPAGAGNPLNPIR
>FUSION-ENST00000475947.7:648-ENST00000652379.1:25317|394
MAVLSWWSDLSG
>FUSION-ENST00000668333.1:648-ENST00000652379.1:25317|1555
AWLPGSCAR
>FUSION-ENST00000475947.7:648-ENST00000652379.1:25317|248
LIEPSSSWFPPK
>ENST00000395254.8|SNV-25360-T-C|1
GHPHSACNHPDLKAHFHPKGR
>ENST00000431676.6|INDEL-182785-A-AA|10
KTCLGDNR
>ENST00000541354.5|SNV-345641-C-A|2
CEGHCPCPSDKPNSTSRNVK
>ENST00000304621.10|SNV-90260-C-T|5
KEAAYLNSSLFMFFK
>ENST00000328736.7|INDEL-75872-A-ACGTCCCA|23
AHVPRPR
>ENST00000522853.5|SNV-42200-G-C|1
TLPESAFADTLTPARLSHAR
>FUSION-ENST00000475947.7:648-ENST00000652379.1:25317|1178
IHLPGPPKVLETTGLSR
>FUSION-ENST00000475947.7:648-ENST00000652379.1:25317|328
NEEFPVSAGHKLALIKSLPFVHTAR
>ENST00000456609.6|SNV-19812-C-A|2
ETSFERSR
>FUSION-ENST00000475947.7:648-ENST00000652379.1:25317|1509
KEINTKTESTV
>FUSION-ENST00000475947.7:648-ENST00000652379.1:25317|626
SVVFMCVNERAYVVISVFFLPLLR
>FUSION-ENST00000475947.7:648-ENST00000652379.1:25317|520
MLPAPALETRAGPLRVAR
>FUSION-ENST00000475947.7:648-ENST00000652379.1:25317|649
MIDVGVCVIQINTHRSIKK
>ENST00000449914.5|SNV-1567-A-G|6
TLATDGTADMFGVRFK
>ENST00000343257.7|SNV-7223-A-G|1
EGPFVHIASVCAAVLSK
>ENST00000472497.1|SNV-13420-G-A|5
QPTHHPHR
>FUSION-ENST00000475947.7:648-ENST00000652379.1:25317|337
PLDVRGCTR
>FUSION-ENST00000475947.7:648-ENST00000652379.1:25317|494
AGLWPTGDPASRPR
>ENST00000575838.1|SNV-15443-G-T|10
MSFSTNGDTPAM
>FUSION-ENST00000475947.7:648-ENST00000652379.1:25317|196
GPCLGKR
>FUSION-ENST00000475947.7:648-ENST00000652379.1:25317|34
DPPASASRSAVMTR
>FUSION-ENST00000475947.7:648-ENST00000652379.1:25317|1013
MYLFFLIYFS
>ENST00000328736.7|INDEL-75872-A-ACGTCCCA|17
GEEDDGQQPRPHDRR
>FUSION-ENST00000475947.7:648-ENST00000652379.1:25317|1476
MPSFPSVCLQLPQA
>FUSION-ENST00000475947.7:648-ENST00000652379.1:25317|353
NESRRFEDDQIPS
>FUSION-ENST00000475947.7:648-ENST00000652379.1:25317|1536
MTRVGTVR
>ENST00000649225.1|INDEL-444794-G-GA|1
ICRIKHI
>FUSION-ENST00000475947.7:648-ENST00000652379.1:25317|137
EGPVPWK
>FUSION-ENST00000475947.7:648-ENST00000652379.1:25317|199
VVCVGGR
>FUSION-ENST00000475947.7:648-ENST00000652379.1:25317|504
VAFLGTGVR
>ENST00000302125.9|SNV-1557-C-G|1
GELSELVYTDVLDRSCSR
>FUSION-ENST00000475947.7:648-ENST00000652379.1:25317|53
LPTLVSNSCPQAIR
>FUSION-ENST00000475947.7:648-ENST00000652379.1:25317|1276
MHTDIQER
>ENST00000615845.4|SNV-23757-G-A|3
IVFQAKNKR
>FUSION-ENST00000475947.7:648-ENST00000652379.1:25317|42
GLFSNFYDYYYCRRHLTCR
>FUSION-ENST00000475947.7:648-ENST00000652379.1:25317|952
EFSGRIESQYRVPVADR
>ENST00000301031.8|SNV-474-A-C|6
TFCEEQKKGSTSSVPK
>ENST00000613206.2|SNV-358589-G-A|3
GFVPNTPVGVAHFLLQR
>FUSION-ENST00000475947.7:648-ENST00000652379.1:25317|1524
AALGSPHPPPPRFK
>FUSION-ENST00000475947.7:648-ENST00000652379.1:25317|403
SLGSGGSMVAKLK
>FUSION-ENST00000475947.7:648-ENST00000652379.1:25317|657
MEIDFCMIDVGVCVIQINTHRSIK
>ENST00000487028.1|SNV-6647-G-A|1
NSELVIAISFIVTSRIYTGK
>ENST00000272117.7|SNV-3511-C-G|3
QDSDALPSPELLRQDPDKPFLRK
>FUSION-ENST00000475947.7:648-ENST00000652379.1:25317|1
IIIIVGVISRVEVISNF
>FUSION-ENST00000475947.7:648-ENST00000652379.1:25317|1522
VAGMTEMSHR
>FUSION-ENST00000668333.1:648-ENST00000652379.1:25317|1566
FPGSLSR
>FUSION-ENST00000668333.1:648-ENST00000652379.1:25317|1532
SAVMTRVGTVR
>ENST00000474237.2|SNV-144950-T-C|2
MPQAQEQCHREQLVAAVEVTEQETK
>ENST00000615845.4|SNV-23757-G-A|1
RNYHIFYELLAGLPAQLR
>ENST00000541354.5|SNV-345641-C-A|1
CEGHCPCPSDKPNSTSRNVKR
>FUSION-ENST00000475947.7:648-ENST00000652379.1:25317|209
EWTGAAGAARAR
>FUSION-ENST00000475947.7:648-ENST00000652379.1:25317|1389
GTAHRFGSRGNAFQSPIR
>ENST00000310397.13|SNV-53510-C-T|3
YKCDCPSGFSGRHCEIAPSPCFR
>FUSION-ENST00000475947.7:648-ENST00000652379.1:25317|583
AVAPEARAATRGDPPR
>ENST00000261483.4|SNV-85569-A-G|2
NYQQLFDCMNSQSKFK
>FUSION-ENST00000475947.7:648-ENST00000652379.1:25317|191
MALERRAHTRPSPAVESGR
>FUSION-ENST00000475947.7:648-ENST00000652379.1:25317|460
WGPRAVRRPR
>FUSION-ENST00000475947.7:648-ENST00000652379.1:25317|793
GVPWSVYHRTVHVR
>FUSION-ENST00000475947.7:648-ENST00000652379.1:25317|314
RGRPTALAER
>FUSION-ENST00000475947.7:648-ENST00000652379.1:25317|330
MNEEFPVSAGHKLALIK
>ENST00000301923.13|INDEL-206372-C-CA|15
NQSARSDETKFKPTNGR
>FUSION-ENST00000475947.7:648-ENST00000652379.1:25317|1129
NKDPILKSGVASPSTVSK
>FUSION-ENST00000475947.7:648-ENST00000652379.1:25317|1496
GRNSSIDTADLHLWNPQSSTHK
>FUSION-ENST00000475947.7:648-ENST00000652379.1:25317|694
SRLTAPSASQVQAILLPQPPD
>FUSION-ENST00000475947.7:648-ENST00000652379.1:25317|1484
VDWQPQHCK
>FUSION-ENST00000475947.7:648-ENST00000652379.1:25317|333
GLQLFPMNEEFPVSAGHKLALIK
>FUSION-ENST00000475947.7:648-ENST00000652379.1:25317|1070
TGELISGLGYLIETTYE
>ENST00000301923.13|INDEL-206372-C-CA|10
GGSAERTTAK
>ENST00000328736.7|INDEL-75872-A-ACGTCCCA|4
GNEKDSSR
>FUSION-ENST00000475947.7:648-ENST00000652379.1:25317|1449
DPVSRES
>FUSION-ENST00000475947.7:648-ENST00000652379.1:25317|1308
TAGSYSYFQ
>FUSION-ENST00000475947.7:648-ENST00000652379.1:25317|279
AGEVEHER
>FUSION-ENST00000475947.7:648-ENST00000652379.1:25317|813
RGFTVLPRLGPR
>ENST00000321725.10|SNV-21083-C-A|2
VGWQGLRCDQK
>ENST00000575838.1|SNV-15443-G-T|4
TRWFSAWPFGRVAAEGSADPR
>ENST00000485760.5|SNV-1474399-G-A|1
TLQITGPLDIFVGRKGITDLWP
>FUSION-ENST00000475947.7:648-ENST00000652379.1:25317|1252
SVSFSVSLSDTPVPGRALPLPR
>ENST00000464589.1|SNV-4878-C-T|2
MDKPQNLIQLPGDLPGTSYDANR
>ENST00000312481.11|SNV-45796-G-A|2
ADVGRDQVQFGALK
>ENST00000616380.4|SNV-10454-C-A|1
IPAHHALPAVTLPTQQPPFAPAWR
>ENST00000310397.13|SNV-53510-C-T|1
CDCPSGFSGRHCEIAPSPCFR
>FUSION-ENST00000475947.7:648-ENST00000652379.1:25317|597
FTLCIYVF
>FUSION-ENST00000475947.7:648-ENST00000652379.1:25317|705
ETDPGWARLFFSLVRGFLVFLR
>FUSION-ENST00000475947.7:648-ENST00000652379.1:25317|682
MARSWLTAPSASRVR
>ENST00000389378.6|SNV-61218-C-G|2
VEGFEIQIR
>FUSION-ENST00000475947.7:648-ENST00000652379.1:25317|927
MTEESNFVTSR
>FUSION-ENST00000475947.7:648-ENST00000652379.1:25317|1465
IWAGHASSRLSLRHFGRPR
>FUSION-ENST00000475947.7:648-ENST00000652379.1:25317|606
VSFLPVCLLKNGVFQK
>FUSION-ENST00000475947.7:648-ENST00000652379.1:25317|523
LPAPALETR
>FUSION-ENST00000475947.7:648-ENST00000652379.1:25317|1296
ALYTERSGSR
>ENST00000575838.1|SNV-15443-G-T|9
SFSTNGDTPAM
>ENST00000358984.9|SNV-123986-A-G|4
WLRQQLVCAHKK
>FUSION-ENST00000475947.7:648-ENST00000652379.1:25317|514
AAGRASPAR
>ENST00000625191.3|SNV-240-A-G|3
EEDGENDQAEVGEWLR
>FUSION-ENST00000475947.7:648-ENST00000652379.1:25317|487
ASERPDSRCRPGSGSLTHPGAAGK
>ENST00000358993.3|SNV-882-G-T|1
NLKRTSPEELVNDHAR
>FUSION-ENST00000475947.7:648-ENST00000652379.1:25317|556
AWPAFGPSCVPVVGGAGRKCFR
>FUSION-ENST00000475947.7:648-ENST00000652379.1:25317|247
LIEPSSSWFPPKFPSG
>FUSION-ENST00000475947.7:648-ENST00000652379.1:25317|464
GSRGGSRWGPR
>FUSION-ENST00000475947.7:648-ENST00000652379.1:25317|1415
MSIGLVSNSRPQVIRPPRPPEVLG
>FUSION-ENST00000475947.7:648-ENST00000652379.1:25317|1368
PLSPPPPPPK
>FUSION-ENST00000475947.7:648-ENST00000652379.1:25317|580
GDPPRVAR
>FUSION-ENST00000475947.7:648-ENST00000652379.1:25317|528
GSGLPVTR
>FUSION-ENST00000475947.7:648-ENST00000652379.1:25317|767
ADTLTGR
>ENST00000644900.1|SNV-73492-G-A|4
SQLKGVSTFMAEMLETTSILR
>ENST00000327702.12|SNV-684437-G-A|1
NNNFQTFPQAMLLLFR
>FUSION-ENST00000475947.7:648-ENST00000652379.1:25317|410
TRRAASGKPK
>FUSION-ENST00000569282.2:949-ENST00000309865.11:34620|37
VIRTFLYTNR
>FUSION-ENST00000475947.7:648-ENST00000652379.1:25317|1220
CPSLSFYVCLFLCQSVRHPRAG
>FUSION-ENST00000475947.7:648-ENST00000652379.1:25317|1181
MIHLPGPPK
>FUSION-ENST00000475947.7:648-ENST00000652379.1:25317|644
RPPRPLEVLG
>FUSION-ENST00000475947.7:648-ENST00000652379.1:25317|1360
VDLVSCLFHHHHHHRR
>FUSION-ENST00000475947.7:648-ENST00000652379.1:25317|1086
MWSVGQRGDQEGRRPDR
>FUSION-ENST00000475947.7:648-ENST00000652379.1:25317|111
KTLLSLTLVWHGEET
>ENST00000449914.5|SNV-1567-A-G|8
TLATDGTADMFGVR
>FUSION-ENST00000475947.7:648-ENST00000652379.1:25317|577
EAGDALPGPVAGPR
>FUSION-ENST00000475947.7:648-ENST00000652379.1:25317|543
VAWAGGVVGDATSRPRGRYIFR
>FUSION-ENST00000475947.7:648-ENST00000652379.1:25317|828
MGFHCGSQDGLDLLTP
>FUSION-ENST00000475947.7:648-ENST00000652379.1:25317|935
IDPDSISK
>FUSION-ENST00000475947.7:648-ENST00000652379.1:25317|342
LSNNRSVMPLDVR
>ENST00000405369.3|SNV-170-G-A|1
EGRESSPHSKVQEK
>ENST00000284110.2|SNV-1286-G-T|2
NGGTRALLEFLR
>ENST00000537473.2|SNV-16645-A-G|4
MAKVNER
>ENST00000431676.6|INDEL-182785-A-AA|2
EIKEREK
>FUSION-ENST00000475947.7:648-ENST00000652379.1:25317|208
EWTGAAGAARARAR
>FUSION-ENST00000475947.7:648-ENST00000652379.1:25317|722
MVKPRLYSQYTTLAGRCAVLYCL
>ENST00000301923.13|INDEL-206372-C-CA|1
TSDRSAAAE
>FUSION-ENST00000475947.7:648-ENST00000652379.1:25317|1385
GNAFQSPIRMHR
>FUSION-ENST00000475947.7:648-ENST00000652379.1:25317|650
IDVGVCVIQINTHRSIK
>FUSION-ENST00000475947.7:648-ENST00000652379.1:25317|244
MGKKPGSLAWSRAWNASA
>FUSION-ENST00000475947.7:648-ENST00000652379.1:25317|159
MGQSVLRDGRAPFR
>FUSION-ENST00000475947.7:648-ENST00000652379.1:25317|629
LYGNRLLYDR
>ENST00000272117.7|SNV-3511-C-G|4
QDSDALPSPELLRQDPDKPFLR
>FUSION-ENST00000475947.7:648-ENST00000652379.1:25317|661
MLLRLVSNSRPPVMRPPRPLEVLG
>FUSION-ENST00000475947.7:648-ENST00000652379.1:25317|474
DENHERR
>FUSION-ENST00000475947.7:648-ENST00000652379.1:25317|897
LNLFRSYGSSCSQWDSIR
>FUSION-ENST00000346786.2:3572-ENST00000373913.7:125310|2
DGFIDKEDLHDMLASLG
>FUSION-ENST00000475947.7:648-ENST00000652379.1:25317|796
TLSRGVPWSVYHR
>FUSION-ENST00000475947.7:648-ENST00000652379.1:25317|1217
MSQSCSCMLERQIK
>ENST00000649783.1|SNV-133096-G-T|1
ASLPDTVTQNYR
>FUSION-ENST00000475947.7:648-ENST00000652379.1:25317|174
ASVALGR
>FUSION-ENST00000475947.7:648-ENST00000652379.1:25317|287
AGALAGR
>FUSION-ENST00000475947.7:648-ENST00000652379.1:25317|601
NGVFQKFTLCIYVF
>FUSION-ENST00000475947.7:648-ENST00000652379.1:25317|253
SVVRPGYR
>FUSION-ENST00000475947.7:648-ENST00000652379.1:25317|267
GNSGGGP
>FUSION-ENST00000475947.7:648-ENST00000652379.1:25317|58
TTTPADFYVVSHVFR
>FUSION-ENST00000475947.7:648-ENST00000652379.1:25317|832
KTTAVLCSSQGRK
>ENST00000554395.1|MNV-19474-TT-T|3
SGDLAEQSWMTPQPCTLLDTRGK
>FUSION-ENST00000668333.1:648-ENST00000652379.1:25317|1565
MFPGSLSRGR
>ENST00000571185.1|SNV-76688-A-G|1
QAEVPVEMTLSLGVGDPGQGEAR
>FUSION-ENST00000475947.7:648-ENST00000652379.1:25317|204
GSPRERGPCLGK
>FUSION-ENST00000475947.7:648-ENST00000652379.1:25317|1501
MLPSDPPAK
>FUSION-ENST00000475947.7:648-ENST00000652379.1:25317|21
YVSEMGFGVLSCCPR
>ENST00000371833.4|SNV-356-C-A|5
APRDWGALLLHKAQILELAEDK
>ENST00000367682.6|SNV-89883-T-C|3
GDLTTATDQIK
>FUSION-ENST00000475947.7:648-ENST00000652379.1:25317|467
VGFVAAVAPGPPVAGPRGSR
>ENST00000371833.4|SNV-356-C-A|4
DWGALLLHKAQILELAEDK
>FUSION-ENST00000569282.2:949-ENST00000309865.11:34620|15
HCLNGESR
>FUSION-ENST00000475947.7:648-ENST00000652379.1:25317|1347
GTGDAEACLREEGWK
>FUSION-ENST00000475947.7:648-ENST00000652379.1:25317|1315
VPVILLR
>FUSION-ENST00000475947.7:648-ENST00000652379.1:25317|500
VAFLGTGVRVARR
>ENST00000497495.1|SNV-68288-G-A|4
MGSCFSPEAPDRPTISTASK
>FUSION-ENST00000475947.7:648-ENST00000652379.1:25317|950
NSSLQHTRPLAGEFLSMSVK
>ENST00000625191.3|SNV-240-A-G|1
EEDGENDQAEVGEWLRIGNKYITLK
>FUSION-ENST00000569282.2:949-ENST00000309865.11:34620|71
KSETYAPLFCLPSFHKFCK
>FUSION-ENST00000475947.7:648-ENST00000652379.1:25317|341
LSNNRSVMPLDVRGCTR
>FUSION-ENST00000475947.7:648-ENST00000652379.1:25317|915
LRDLGFLMAK
>FUSION-ENST00000475947.7:648-ENST00000652379.1:25317|243
GKKPGSLAWSRAWNASA
>FUSION-ENST00000475947.7:648-ENST00000652379.1:25317|849
TSPETLEISPLR
>FUSION-ENST00000475947.7:648-ENST00000652379.1:25317|121
VNSLWHVGTM
>FUSION-ENST00000475947.7:648-ENST00000652379.1:25317|106
MCCCHGNPAQYERNR
>FUSION-ENST00000475947.7:648-ENST00000652379.1:25317|89
MSALPIIVKQNSPSVGLFTH
>FUSION-ENST00000475947.7:648-ENST00000652379.1:25317|1448
MTGGRHHACLAQR
>FUSION-ENST00000475947.7:648-ENST00000652379.1:25317|1239
MISGGRGRVPAWMR
>FUSION-ENST00000475947.7:648-ENST00000652379.1:25317|864
TRLLLSVLLHKGVLR
>FUSION-ENST00000475947.7:648-ENST00000652379.1:25317|1067
MSLWKDARDSAK
>ENST00000393540.7|SNV-12934-A-G|1
EMLEEKTHQLLKEK
>ENST00000393540.7|SNV-12934-A-G|4
TNILLIQDEKEMLEEK
>FUSION-ENST00000475947.7:648-ENST00000652379.1:25317|511
RCSRVCPGVDQR
>FUSION-ENST00000475947.7:648-ENST00000652379.1:25317|1497
TRGRNSSIDTADLHLWNPQSSTHK
>FUSION-ENST00000475947.7:648-ENST00000652379.1:25317|618
CLCYTNK
>FUSION-ENST00000475947.7:648-ENST00000652379.1:25317|168
GSRVQIPESGVAEMGAAR
>ENST00000418721.5|SNV-114549-C-T|1
ILTLRGQCQD
>FUSION-ENST00000475947.7:648-ENST00000652379.1:25317|198
VVCVGGRR
>ENST00000215855.7|SNV-7311-C-T|1
ICDQKWHKR
>FUSION-ENST00000475947.7:648-ENST00000652379.1:25317|278
AGEVEHERTC
>FUSION-ENST00000475947.7:648-ENST00000652379.1:25317|800
NLGRQLLASR
>FUSION-ENST00000475947.7:648-ENST00000652379.1:25317|825
WVRLVSNWRPQWICPPRPPK
>FUSION-ENST00000475947.7:648-ENST00000652379.1:25317|1121
NRTSVPLGCRK
>FUSION-ENST00000475947.7:648-ENST00000652379.1:25317|912
DLGFLMAKCQHLGLMD
>ENST00000496023.1|SNV-77260-C-T|2
MWRAQPCWTWAARPEVMQPR
>ENST00000360822.7|SNV-41053-C-T|4
ASKAVESLAEAGGSEIQWVKEDAR
>FUSION-ENST00000475947.7:648-ENST00000652379.1:25317|930
SSLQSLFK
>ENST00000559189.5|SNV-23573-G-A|1
SINYSGVTR
>ENST00000421285.3|SNV-7728-T-C|3
EQEVQRAR
>ENST00000409559.7|SNV-704-C-A|6
GDLPGLVRLSIALRIQHNDGPVFYK
>ENST00000651965.1|SNV-7758-T-C|1
SCLGQELAQAVLQLLAVEPVRTAR
>ENST00000514031.5|SNV-2971-C-T|7
LSFLTHQRFQFSR
>FUSION-ENST00000475947.7:648-ENST00000652379.1:25317|1098
APPPGRLLGARPSSAK
>FUSION-ENST00000475947.7:648-ENST00000652379.1:25317|635
VNTYRLYGNR
>ENST00000636805.1|MNV-102050-CA-C|1
MTFSNAANSWIVM
>ENST00000296318.12|SNV-72208-G-T|4
QGSRRNYFLSK
>FUSION-ENST00000475947.7:648-ENST00000652379.1:25317|585
AVAPEAR
>ENST00000569446.3|SNV-3263-C-T|1
GGAGGPAASAPPQLSPVQA
>FUSION-ENST00000475947.7:648-ENST00000652379.1:25317|57
TTTPADFYVVSHVFRR
>FUSION-ENST00000475947.7:648-ENST00000652379.1:25317|449
LVSKIKPCMSEYARPVQ
>ENST00000483962.1|SNV-53510-C-T|3
YKCDCPSGFSGRHCEIGK
>ENST00000514031.5|SNV-2971-C-T|10
MLSFLTHQR
>FUSION-ENST00000475947.7:648-ENST00000652379.1:25317|260
SQRKLWWR
>ENST00000480399.1|SNV-356-C-A|2
AQILELAGLSGEILICSPR
>FUSION-ENST00000569282.2:949-ENST00000309865.11:34620|73
LLMTWALEVAVVMKK
>FUSION-ENST00000475947.7:648-ENST00000652379.1:25317|890
MEVPVPSGTVSGER
>FUSION-ENST00000475947.7:648-ENST00000652379.1:25317|1052
HQPSPSASL
>FUSION-ENST00000668333.1:648-ENST00000652379.1:25317|1558
AAVEMAWLPGSCAR
>FUSION-ENST00000475947.7:648-ENST00000652379.1:25317|1328
GEKRGER
>FUSION-ENST00000475947.7:648-ENST00000652379.1:25317|1033
MIVKVKTK
>FUSION-ENST00000475947.7:648-ENST00000652379.1:25317|1393
EPLRLDSGE
>FUSION-ENST00000475947.7:648-ENST00000652379.1:25317|983
LALSPRLECDGVISAHCNRHLPGFK
>FUSION-ENST00000475947.7:648-ENST00000652379.1:25317|968
MSTVRMVLRQK
>FUSION-ENST00000475947.7:648-ENST00000652379.1:25317|479
SRSARWPAGRPPLPGGSS
>FUSION-ENST00000475947.7:648-ENST00000652379.1:25317|1307
MIRLPGPPK
>FUSION-ENST00000475947.7:648-ENST00000652379.1:25317|655
MEIDFCMIDVGVCVIQINTHRSIKK
>FUSION-ENST00000475947.7:648-ENST00000652379.1:25317|1154
LLDFNINC
>ENST00000371833.4|SNV-356-C-A|3
AQILELAEDK
>FUSION-ENST00000475947.7:648-ENST00000652379.1:25317|633
VNTYRLYGNRLLYDR
>FUSION-ENST00000475947.7:648-ENST00000652379.1:25317|116
MNEIPTVPTYYPAKPQPRERAWR
>FUSION-ENST00000475947.7:648-ENST00000652379.1:25317|1176
IHLPGPPKVLETTGLSRR
>FUSION-ENST00000475947.7:648-ENST00000652379.1:25317|885
EYFELEDSKFHPFHSTVSWGVSVR
>ENST00000487028.1|SNV-6647-G-A|5
LVHCALRKNSELVIAISFIVTSR
>FUSION-ENST00000475947.7:648-ENST00000652379.1:25317|145
SPNPEWR
>FUSION-ENST00000475947.7:648-ENST00000652379.1:25317|461
WGPRAVR
>FUSION-ENST00000475947.7:648-ENST00000652379.1:25317|259
KLWWRSVAVLTCK
>FUSION-ENST00000475947.7:648-ENST00000652379.1:25317|78
MGRSYHLWDYD
>ENST00000537473.2|SNV-16645-A-G|7
RIWPVMAKVNER
>FUSION-ENST00000569282.2:949-ENST00000309865.11:34620|67
CVDVCRVQLVHRGTCIR
>FUSION-ENST00000475947.7:648-ENST00000652379.1:25317|136
EGPVPWKASR
>ENST00000591464.5|SNV-27253-G-A|4
MSEESFENEESDYHTLPRARIMQR
>FUSION-ENST00000475947.7:648-ENST00000652379.1:25317|1101
GLRSTSPSPTVTVSILVSLPK
>ENST00000399759.7|SNV-18418-A-G|2
ELVDASYTDSYYKGQTALHIAIER
>FUSION-ENST00000475947.7:648-ENST00000652379.1:25317|356
MFSLIKNESRR
>FUSION-ENST00000475947.7:648-ENST00000652379.1:25317|1338
MLERQIKVR
>ENST00000575838.1|SNV-15443-G-T|3
WFSAWPFGR
>FUSION-ENST00000475947.7:648-ENST00000652379.1:25317|1011
MRLLQNS
>FUSION-ENST00000475947.7:648-ENST00000652379.1:25317|1410
CWRDGREPLR
>ENST00000473755.5|SNV-19302-C-T|8
KTAASTSASCILGTEGLTMSTCWLR
>FUSION-ENST00000475947.7:648-ENST00000652379.1:25317|1402
IYLCTYFQTESR
>FUSION-ENST00000475947.7:648-ENST00000652379.1:25317|1283
GAGTCNPSYSGGWGGR
>FUSION-ENST00000475947.7:648-ENST00000652379.1:25317|548
WWRFWGQVSVSR
>ENST00000371380.7|SNV-291119-T-G|2
TQQENLEEKNIVQEDK
>FUSION-ENST00000475947.7:648-ENST00000652379.1:25317|214
EASSAVTRPIPEKPAGAPGR
>ENST00000287020.7|SNV-491-C-T|4
LGINASFFQSSKSANMITSFVDR
>FUSION-ENST00000475947.7:648-ENST00000652379.1:25317|44
GLFSNFYDYYYCR
>FUSION-ENST00000475947.7:648-ENST00000652379.1:25317|766
ADTLTGRR
>ENST00000394518.7|SNV-360772-G-T|2
EEEVQQGQQDLENEREELQQK
>FUSION-ENST00000475947.7:648-ENST00000652379.1:25317|827
GFHCGSQDGLDLLTP
>FUSION-ENST00000475947.7:648-ENST00000652379.1:25317|455
GAAGPPSCLWR
>ENST00000389378.6|SNV-61218-C-G|6
SRNTPGVYRVEGFEIQIR
>FUSION-ENST00000475947.7:648-ENST00000652379.1:25317|1405
MNYLMIYLCTYFQTESRSGRGEAR
>FUSION-ENST00000475947.7:648-ENST00000652379.1:25317|347
SGAARALH
>ENST00000303965.9|SNV-111157-G-T|2
TLYIHGHTKLYFTVWHTAIEK
>FUSION-ENST00000475947.7:648-ENST00000652379.1:25317|1439
LSLPKCWDDWREAPCLLGPK
>FUSION-ENST00000475947.7:648-ENST00000652379.1:25317|30
FKQTASFLFRVK
>FUSION-ENST00000475947.7:648-ENST00000652379.1:25317|1031
TKERLSILWLE
>FUSION-ENST00000475947.7:648-ENST00000652379.1:25317|632
MKSVVFMCVNER
>FUSION-ENST00000569282.2:949-ENST00000309865.11:34620|66
VQLVHRGTCIR
>ENST00000370397.8|INDEL-78-C-CC|10
MERPPGAAAGRGRALGDAGAAGHR
>ENST00000487028.1|SNV-6647-G-A|4
KNSELVIAISFIVTSR
>FUSION-ENST00000475947.7:648-ENST00000652379.1:25317|908
MPKCCRVDLHAFDSVILNPPNL
>FUSION-ENST00000475947.7:648-ENST00000652379.1:25317|1404
NYLMIYLCTYFQTESRSGRGEAR
>FUSION-ENST00000475947.7:648-ENST00000652379.1:25317|489
LPGPAGLLFSRASERPDSR
>FUSION-ENST00000475947.7:648-ENST00000652379.1:25317|784
IVTFKVSHFVIQK
>ENST00000369577.8|SNV-108839-T-C|6
IVLDKNLKDCTELALK
>FUSION-ENST00000475947.7:648-ENST00000652379.1:25317|920
MTDGVSYQCSFVNRVR
>FUSION-ENST00000569282.2:949-ENST00000309865.11:34620|85
KHFSIILNLLGMLLK
>ENST00000519541.1|SNV-2618-C-T|2
VGNDTHCQLTK
>FUSION-ENST00000475947.7:648-ENST00000652379.1:25317|1523
LTAPSASQVQVILLPQPSR
>FUSION-ENST00000475947.7:648-ENST00000652379.1:25317|285
GGIPRPLQSAEGAPPAR
>FUSION-ENST00000668333.1:648-ENST00000652379.1:25317|1541
TGRHLTCRGDLELLGSR
>ENST00000485760.5|SNV-1474399-G-A|6
KYPTLQRTLQITGPLDIFVGR
>FUSION-ENST00000475947.7:648-ENST00000652379.1:25317|84
VILLSTR
>FUSION-ENST00000475947.7:648-ENST00000652379.1:25317|117
NEIPTVPTYYPAKPQPRER
>ENST00000454682.6|SNV-13431-C-T|3
GGPATPSPKGAPMPPAATPLSPK
>FUSION-ENST00000475947.7:648-ENST00000652379.1:25317|1321
VMKSSAH
>ENST00000334018.11|SNV-26370-G-A|3
GPMGMRGPPGPQDPPGSPGR
>FUSION-ENST00000475947.7:648-ENST00000652379.1:25317|118
MNEIPTVPTYYPAKPQPRER
>FUSION-ENST00000475947.7:648-ENST00000652379.1:25317|1196
MPLSPPPPKMK
>FUSION-ENST00000569282.2:949-ENST00000309865.11:34620|72
KSETYAPLFCLPSFHK
>FUSION-ENST00000475947.7:648-ENST00000652379.1:25317|190
ALERRAHTRPSPAVESGR
>ENST00000473755.5|SNV-19302-C-T|4
MSTCWLRK
>FUSION-ENST00000475947.7:648-ENST00000652379.1:25317|70
LFIFFSFGAGPPGLLSLR
>FUSION-ENST00000475947.7:648-ENST00000652379.1:25317|838
PCHRQAGR
>FUSION-ENST00000475947.7:648-ENST00000652379.1:25317|1293
SGSRLSSR
>ENST00000674084.1|SNV-20719-G-A|1
ALAAVPSTGSVQRVPSGAAGGK
>FUSION-ENST00000668333.1:648-ENST00000652379.1:25317|1542
TGRHLTCR
>FUSION-ENST00000569282.2:949-ENST00000309865.11:34620|18
SVLTLASAGCKSASLKHCLNGESR
>ENST00000591464.5|SNV-27253-G-A|12
PLMMSEESFENEESDYHTLPR
>FUSION-ENST00000475947.7:648-ENST00000652379.1:25317|1186
VLYTERSGSR
>FUSION-ENST00000475947.7:648-ENST00000652379.1:25317|589
WGRGCRCASGPAAGVGLPGPVDQR
>FUSION-ENST00000475947.7:648-ENST00000652379.1:25317|801
LILNRNLGRQLLASR
>FUSION-ENST00000475947.7:648-ENST00000652379.1:25317|688
MLVRLVSHSQPQVVRLP
>ENST00000461325.1|SNV-21083-C-A|6
GCKGTEAVSVKWAGR
>ENST00000355265.7|SNV-499-G-A|2
MEGEDQSEEEPRER
>ENST00000358984.9|SNV-123986-A-G|3
QQLVCAHK
>ENST00000456609.6|SNV-19812-C-A|1
ETSFERSRFSSR
>FUSION-ENST00000475947.7:648-ENST00000652379.1:25317|598
DVYFTYEKRR
>FUSION-ENST00000475947.7:648-ENST00000652379.1:25317|1253
MSVSFSVSLSDTPVPGRALPLPR
>FUSION-ENST00000475947.7:648-ENST00000652379.1:25317|1461
HFGRPRRVDR
>FUSION-ENST00000475947.7:648-ENST00000652379.1:25317|666
LYANNDNVYLCIEYSCVW
>FUSION-ENST00000475947.7:648-ENST00000652379.1:25317|274
RVPSGPLLVSRTGAAG
>FUSION-ENST00000475947.7:648-ENST00000652379.1:25317|676
ALLLPQPPD
>FUSION-ENST00000475947.7:648-ENST00000652379.1:25317|1027
RYDPLNNIFANQK
>FUSION-ENST00000475947.7:648-ENST00000652379.1:25317|218
IRSGGDGR
>FUSION-ENST00000475947.7:648-ENST00000652379.1:25317|1302
LPGPPKVLETTGLSRR
>FUSION-ENST00000475947.7:648-ENST00000652379.1:25317|778
YTDSPKTQKAVF
>ENST00000399759.7|SNV-18418-A-G|3
ELVDASYTDSYYK
>ENST00000367682.6|SNV-89883-T-C|5
LHTPAEHVDRGDLTTATDQIK
>ENST00000268489.10|SNV-1104199-G-A|3
SALCGEEALSQHLESALHK
>FUSION-ENST00000475947.7:648-ENST00000652379.1:25317|172
ASVALGRSK
>FUSION-ENST00000475947.7:648-ENST00000652379.1:25317|1508
EINTKTESTV
>ENST00000302125.9|SNV-1557-C-G|2
GELSELVYTDVLDR
>ENST00000646859.1|SNV-221048-C-T|3
RATFFHHQGLWIPGYSVFELYSKK
>FUSION-ENST00000475947.7:648-ENST00000652379.1:25317|683
ARSWLTAPSASR
>FUSION-ENST00000475947.7:648-ENST00000652379.1:25317|1540
FPGPQWGCANPRELGVISR
>FUSION-ENST00000475947.7:648-ENST00000652379.1:25317|530
GWASGCARGSGLPVTR
>ENST00000472497.1|SNV-13420-G-A|8
MGQGACMQPTHHPHRSAPLMPSR
>FUSION-ENST00000475947.7:648-ENST00000652379.1:25317|859
GVLRGKPHLGRHSGLVLAI
>ENST00000369577.8|SNV-108839-T-C|4
NLKDCTELALKQLQEMKPTVSLK
>FUSION-ENST00000475947.7:648-ENST00000652379.1:25317|1396
DGREPLRLDSGE
>ENST00000479373.1|SNV-10694-G-A|2
CHSGLTWFWDFK
>ENST00000338560.12|SNV-2201-G-A|8
LETLDGGQEDGSEADRGKLDFGSR
>ENST00000367506.10|SNV-6647-G-A|1
LHRHLQNLHWKVSVEFEGYR
>FUSION-ENST00000475947.7:648-ENST00000652379.1:25317|275
MRVPSGPLLVSRTGAAG
>ENST00000276594.3|SNV-2371-G-C|1
QSEHGPKPSNQEGKSPAR
>FUSION-ENST00000475947.7:648-ENST00000652379.1:25317|914
LRDLGFLMAKCQHLGLMD
>FUSION-ENST00000569282.2:949-ENST00000309865.11:34620|83
HFSIILNLLGMLLK
>ENST00000369577.8|SNV-108839-T-C|2
DCTELALKQLQEMKPTVSLK
>ENST00000625203.2|SNV-945-T-C|2
VATVFYTVVTPMLNSVIYSLR
>FUSION-ENST00000475947.7:648-ENST00000652379.1:25317|703
LFFSLVRGFLVFLR
>FUSION-ENST00000475947.7:648-ENST00000652379.1:25317|1453
MTERDPVSR
>FUSION-ENST00000475947.7:648-ENST00000652379.1:25317|396
GIDGRAPPGVEPAA
>FUSION-ENST00000475947.7:648-ENST00000652379.1:25317|713
DGVSEARPPWLPR
>ENST00000454682.6|SNV-14802-A-G|2
TPAIPTPR
>FUSION-ENST00000475947.7:648-ENST00000652379.1:25317|978
HLPGFKRFSCLSLPSSWDYR
>ENST00000646253.1|SNV-264249-A-G|2
HRLAVKPK
>FUSION-ENST00000475947.7:648-ENST00000652379.1:25317|308
WRTEDPLPGAAR
>FUSION-ENST00000475947.7:648-ENST00000652379.1:25317|85
MVILLSTR
>FUSION-ENST00000475947.7:648-ENST00000652379.1:25317|564
ALPERACGPR
>ENST00000220676.2|SNV-118710-C-G|3
KHSSVDDFENCSLRK
>ENST00000216446.9|MNV-19474-TT-T|1
SGDLAEQSWMTPQPCTLLLRATKR
>FUSION-ENST00000475947.7:648-ENST00000652379.1:25317|312
MKNAASCEN
>ENST00000479373.1|SNV-10694-G-A|4
KCHSGLTWFWDFK
>ENST00000372189.7|SNV-137959-G-A|6
QLEPPAGKDGHPRNPSAVSGVPGK
>FUSION-ENST00000668333.1:648-ENST00000652379.1:25317|1543
DPVPRPTVGVCKPERTGRHLTCR
>FUSION-ENST00000475947.7:648-ENST00000652379.1:25317|1109
MDTSALAR
>FUSION-ENST00000475947.7:648-ENST00000652379.1:25317|737
GPARWLKPVIPSLWEAK
>FUSION-ENST00000475947.7:648-ENST00000652379.1:25317|1167
RLQGAEIAPLHYGPGCR
>FUSION-ENST00000475947.7:648-ENST00000652379.1:25317|226
SEGTGDGLRCPRPIER
>FUSION-ENST00000475947.7:648-ENST00000652379.1:25317|883
FHPFHSTVSWGVSVRTVSGCL
>FUSION-ENST00000475947.7:648-ENST00000652379.1:25317|721
VKPRLYSQYTTLAGRCAVLYCL
>FUSION-ENST00000475947.7:648-ENST00000652379.1:25317|696
MVRSRLTAPSASQVQAILLPQPPD
>FUSION-ENST00000475947.7:648-ENST00000652379.1:25317|874
MGESETE
>ENST00000647410.1|SNV-143641-T-A|3
RIFGSNFPRSK
>FUSION-ENST00000475947.7:648-ENST00000652379.1:25317|167
GSRVQIPESGVAEMGAARRPVR
>FUSION-ENST00000475947.7:648-ENST00000652379.1:25317|979
HLPGFKR
>ENST00000268489.10|SNV-1104199-G-A|2
SALCGEEALSQHLESALHKHR
>ENST00000370359.5|SNV-25429-C-A|2
LPLTPPQIR
>FUSION-ENST00000569282.2:949-ENST00000309865.11:34620|94
AVYQAVLSLKNIPVLETAYK
>FUSION-ENST00000475947.7:648-ENST00000652379.1:25317|1336
EEGWKER
>FUSION-ENST00000475947.7:648-ENST00000652379.1:25317|735
GPARWLKPVIPSLWEAKAGGSR
>ENST00000641334.1|SNV-27924-C-T|9
SMPVSSSTMAPSSK
>FUSION-ENST00000475947.7:648-ENST00000652379.1:25317|432
VVAVPTMVTTGDGESGFDSGEGA
>FUSION-ENST00000475947.7:648-ENST00000652379.1:25317|7
QSACLPRPPTLLLLQA
>FUSION-ENST00000475947.7:648-ENST00000652379.1:25317|1019
IELHCCNK
>FUSION-ENST00000475947.7:648-ENST00000652379.1:25317|283
GGIPRPLQSAEGAPPARLARR
>FUSION-ENST00000475947.7:648-ENST00000652379.1:25317|547
FWGQVSVSR
>ENST00000372189.7|SNV-137959-G-A|4
DGHPRNPSAVSGVPGKDSR
>ENST00000563281.2|SNV-141-C-G|5
QSERDCSPSGR
>FUSION-ENST00000569282.2:949-ENST00000309865.11:34620|95
AVYQAVLSLK
>FUSION-ENST00000475947.7:648-ENST00000652379.1:25317|616
CLCYTNKYTSLYKEGIVDK
>FUSION-ENST00000569282.2:949-ENST00000309865.11:34620|20
SVLTLASAGCK
>FUSION-ENST00000475947.7:648-ENST00000652379.1:25317|76
SYHLWDYD
>ENST00000370359.5|SNV-25429-C-A|1
LPLTPPQIRIRPWWFPVQELR
>FUSION-ENST00000475947.7:648-ENST00000652379.1:25317|1371
MRVCVGRGCGVGTEGSVLR
>FUSION-ENST00000475947.7:648-ENST00000652379.1:25317|1435
EAPCLLGPKRPSWK
>FUSION-ENST00000319518.13:14194-ENST00000563749.1:1678|1
SVGEHVGI
>FUSION-ENST00000475947.7:648-ENST00000652379.1:25317|785
TGVSHRPRPIYLFINFESRL
>FUSION-ENST00000475947.7:648-ENST00000652379.1:25317|1198
MPLSPPPPK
>FUSION-ENST00000475947.7:648-ENST00000652379.1:25317|1024
YDPLNNIFANQK
>ENST00000409559.7|SNV-704-C-A|3
IQHNDGPVFYK
>ENST00000638025.2|SNV-60015-G-A|4
ETNIKISIAEK
>ENST00000338560.12|SNV-2201-G-A|5
LDFGSRLPPMESQFQGEDR
>FUSION-ENST00000475947.7:648-ENST00000652379.1:25317|8
TPVLKQSACLPRPPTLLLLQA
>FUSION-ENST00000475947.7:648-ENST00000652379.1:25317|1108
DTSALAR
>FUSION-ENST00000475947.7:648-ENST00000652379.1:25317|1538
ELGVISRVEVISNF
>ENST00000328736.7|INDEL-75872-A-ACGTCCCA|12
GPAALERR
>FUSION-ENST00000475947.7:648-ENST00000652379.1:25317|188
RAHTRPSPAVESGR
>FUSION-ENST00000475947.7:648-ENST00000652379.1:25317|73
FLPFFNLIF
>ENST00000673951.1|SNV-54193-C-T|2
GLSGDCLRHQVFR
>FUSION-ENST00000475947.7:648-ENST00000652379.1:25317|769
GGGLRLRPPRSPGR
>FUSION-ENST00000475947.7:648-ENST00000652379.1:25317|166
VQIPESGVAEMGAAR
>FUSION-ENST00000475947.7:648-ENST00000652379.1:25317|1403
MIYLCTYFQTESR
>ENST00000513845.4|SNV-240-A-G|4
EPSSVPPREEDGENRR
>FUSION-ENST00000475947.7:648-ENST00000652379.1:25317|992
YVFIFFNLFLLR
>FUSION-ENST00000475947.7:648-ENST00000652379.1:25317|806
DPPALGLPKVR
>FUSION-ENST00000475947.7:648-ENST00000652379.1:25317|28
QTASFLFRVK
>FUSION-ENST00000475947.7:648-ENST00000652379.1:25317|1238
ISGGRGRVPAWMR
>FUSION-ENST00000475947.7:648-ENST00000652379.1:25317|1115
TSVPLGCRKSFLNVHLPVS
>ENST00000334018.11|SNV-26370-G-A|1
GPPGPQDPPGSPGRAGAVGTPGER
>FUSION-ENST00000475947.7:648-ENST00000652379.1:25317|294
LNTGTRPIVNK
>FUSION-ENST00000475947.7:648-ENST00000652379.1:25317|1211
VRGGEERR
>FUSION-ENST00000475947.7:648-ENST00000652379.1:25317|563
ALPERACGPRGR
>FUSION-ENST00000475947.7:648-ENST00000652379.1:25317|375
KLECSKQAR
>ENST00000409559.7|SNV-704-C-A|4
LSIALRIQHNDGPVFYKVDGQR
>FUSION-ENST00000475947.7:648-ENST00000652379.1:25317|1034
VPTERRR
>FUSION-ENST00000475947.7:648-ENST00000652379.1:25317|493
AGLWPTGDPASRPRSCLSR
>FUSION-ENST00000569282.2:949-ENST00000309865.11:34620|100
YHKEKEVVAVAR
>ENST00000513845.4|SNV-240-A-G|5
EPSSVPPREEDGENR
>ENST00000541076.6|SNV-49415-A-G|3
NNLLEIEVSDLR
>FUSION-ENST00000475947.7:648-ENST00000652379.1:25317|728
GGQTNRASMVKPRLYSQYTTLAGR
>ENST00000487028.1|SNV-6647-G-A|2
NSELVIAISFIVTSR
>FUSION-ENST00000475947.7:648-ENST00000652379.1:25317|1169
EAEAGESLEPGKRR
>FUSION-ENST00000475947.7:648-ENST00000652379.1:25317|1105
MFTILHHDILFSR
>FUSION-ENST00000475947.7:648-ENST00000652379.1:25317|980
LECDGVISAHCNRHLPGFKR
>ENST00000398246.8|SNV-32919-G-A|1
RLTKIQHILTYFSR
>FUSION-ENST00000475947.7:648-ENST00000652379.1:25317|1250
SVSFSVSLSDTPVPGRALPLPRK
>ENST00000556615.5|MNV-69111-GA-G|1
VCIGNPLN
>ENST00000559789.1|SNV-7532-A-T|3
VGLGPGASPVRVRSEALGVLEATLR
>FUSION-ENST00000475947.7:648-ENST00000652379.1:25317|738
MGPARWLKPVIPSLWEAK
>FUSION-ENST00000475947.7:648-ENST00000652379.1:25317|919
TDGVSYQCSFVNRVR
>ENST00000284110.2|SNV-1286-G-T|1
NGGTRALLEFLRVHPDVR
>ENST00000496023.1|SNV-77260-C-T|1
WRAQPCWTWAARPEVMQPR
>ENST00000513845.4|SNV-240-A-G|3
EEDGENR
>FUSION-ENST00000475947.7:648-ENST00000652379.1:25317|360
KHLPRMFSLIK
>FUSION-ENST00000475947.7:648-ENST00000652379.1:25317|1457
LGPGVRDQAGR
>FUSION-ENST00000475947.7:648-ENST00000652379.1:25317|1287
IRNGVRR
>FUSION-ENST00000475947.7:648-ENST00000652379.1:25317|215
REASSAVTRPIPEKPAGAPGR
>FUSION-ENST00000569282.2:949-ENST00000309865.11:34620|98
EKEVVAVARAVYQAVLSLK
>FUSION-ENST00000475947.7:648-ENST00000652379.1:25317|844
VSCRLSLDLSSSWVR
>FUSION-ENST00000475947.7:648-ENST00000652379.1:25317|788
MTGVSHRPRPIYLFINFESR
>ENST00000338560.12|SNV-2201-G-A|1
LPPMESQFQGEDRKFAPQIR
>FUSION-ENST00000475947.7:648-ENST00000652379.1:25317|51
LPASAAHTAAITGVRR
>FUSION-ENST00000475947.7:648-ENST00000652379.1:25317|1377
PSVALGFSPFGSFDRR
>FUSION-ENST00000475947.7:648-ENST00000652379.1:25317|695
VRSRLTAPSASQVQAILLPQPPD
>FUSION-ENST00000475947.7:648-ENST00000652379.1:25317|316
LDGLVRPSDRPRR
>FUSION-ENST00000475947.7:648-ENST00000652379.1:25317|639
GSSIKTFILRMK
>FUSION-ENST00000475947.7:648-ENST00000652379.1:25317|1133
EAQVHLI
>FUSION-ENST00000475947.7:648-ENST00000652379.1:25317|1397
DGREPLR
>FUSION-ENST00000475947.7:648-ENST00000652379.1:25317|1189
TCPLCHRLTP
>FUSION-ENST00000475947.7:648-ENST00000652379.1:25317|1361
VDLVSCLFHHHHHHR
>FUSION-ENST00000475947.7:648-ENST00000652379.1:25317|886
EYFELEDSK
>ENST00000220676.2|SNV-118710-C-G|1
HSSVDDFENCSLRK
>FUSION-ENST00000475947.7:648-ENST00000652379.1:25317|440
AFIRSKPTR
>FUSION-ENST00000475947.7:648-ENST00000652379.1:25317|853
MPRVTVARTSPETLEISPLR
>FUSION-ENST00000475947.7:648-ENST00000652379.1:25317|820
MKPVSFCNFFFFFFFLR
>FUSION-ENST00000569282.2:949-ENST00000309865.11:34620|69
SETYAPLFCLPSFHKFCK
>FUSION-ENST00000475947.7:648-ENST00000652379.1:25317|1151
MGAARSHFPGGSLGRWHSPLTR
>FUSION-ENST00000475947.7:648-ENST00000652379.1:25317|453
GAAGPPSCLWRWDPAAVFSWWPGRA
>FUSION-ENST00000475947.7:648-ENST00000652379.1:25317|1265
LSLSPGLCLCLCLSLSR
>FUSION-ENST00000475947.7:648-ENST00000652379.1:25317|619
CRCLCYTNKYTSLYK
>ENST00000431676.6|INDEL-182785-A-AA|7
TCLGDNRR
>ENST00000215727.10|INDEL-10114-C-CA|4
VVERWQKK
>FUSION-ENST00000319518.13:14194-ENST00000563749.1:1678|14
FSALGFGARIPPKYEAEELK
>ENST00000301923.13|INDEL-206372-C-CA|9
GGSAERTTAKR
>FUSION-ENST00000475947.7:648-ENST00000652379.1:25317|917
TDGVSYQCSFVNRVRLR
>FUSION-ENST00000475947.7:648-ENST00000652379.1:25317|753
PRWTHHLK
>FUSION-ENST00000475947.7:648-ENST00000652379.1:25317|672
TGVSHRARPVDSFRFFISFVSTR
>FUSION-ENST00000475947.7:648-ENST00000652379.1:25317|1212
VRGGEER
>FUSION-ENST00000475947.7:648-ENST00000652379.1:25317|669
FFISFVSTR
>FUSION-ENST00000475947.7:648-ENST00000652379.1:25317|1170
EAEAGESLEPGKR
>FUSION-ENST00000475947.7:648-ENST00000652379.1:25317|1442
MAACSRGYSGG
>FUSION-ENST00000475947.7:648-ENST00000652379.1:25317|395
APPGVEPAA
>FUSION-ENST00000475947.7:648-ENST00000652379.1:25317|1356
TVLAWAER
>ENST00000472497.1|SNV-13420-G-A|4
MQPTHHPHRSAPLMPSR
>FUSION-ENST00000475947.7:648-ENST00000652379.1:25317|613
MQTTTTCISALNTLAYGK
>ENST00000296318.12|SNV-72208-G-T|1
NYFLSKSGR
>FUSION-ENST00000475947.7:648-ENST00000652379.1:25317|934
IDPDSISKTS
>FUSION-ENST00000475947.7:648-ENST00000652379.1:25317|1085
WSVGQRGDQEGRRPDR
>ENST00000418766.5|INDEL-78730-C-CA|5
VSTRKNGGGLK
>ENST00000407559.8|SNV-57729-C-A|4
DTSDAVVMPKIDTTR
>ENST00000370759.4|SNV-66638-G-T|1
ETAGLVEGEPTGAGCGSLSASR
>ENST00000647410.1|SNV-143637-C-T|2
IFGSNFPRLNR
>FUSION-ENST00000475947.7:648-ENST00000652379.1:25317|544
VAWAGGVVGDATSRPRGR
>ENST00000522008.1|SNV-16203-C-T|3
SPTPSSSGGCR
>FUSION-ENST00000475947.7:648-ENST00000652379.1:25317|354
FSLIKNESRR
>ENST00000579310.5|SNV-474-A-C|6
GEEQKKGSTSSVPK
>FUSION-ENST00000475947.7:648-ENST00000652379.1:25317|628
LYGNRLLYDRCR
>FUSION-ENST00000475947.7:648-ENST00000652379.1:25317|79
CLAEEPMGRSYHLWDYD
>FUSION-ENST00000569282.2:949-ENST00000309865.11:34620|75
KLLMTWALEVAVVMKK
>FUSION-ENST00000475947.7:648-ENST00000652379.1:25317|224
CPRPIER
>ENST00000377567.6|SNV-8252-C-T|1
MPGLCFR
>FUSION-ENST00000475947.7:648-ENST00000652379.1:25317|415
TSALSTFDGSRR
>FUSION-ENST00000475947.7:648-ENST00000652379.1:25317|1445
TGGRHHACLAQRDPLGK
>FUSION-ENST00000475947.7:648-ENST00000652379.1:25317|664
FVFLVGTPCLSMLLR
>FUSION-ENST00000475947.7:648-ENST00000652379.1:25317|519
LPAPALETRAGPLRVAR
>FUSION-ENST00000475947.7:648-ENST00000652379.1:25317|1527
MAALGSPHPPPPR
>ENST00000427949.1|SNV-997-C-T|4
MVAAPAMAALTCPGAELAVATLK
>ENST00000372189.7|SNV-137959-G-A|2
NPSAVSGVPGKDSR
>FUSION-ENST00000475947.7:648-ENST00000652379.1:25317|641
KGSSIKTFILR
>ENST00000511186.5|SNV-21976-T-C|4
VVKTALDALGR
>ENST00000496023.1|SNV-77260-C-T|3
MMWRAQPCWTWAARPEVMQPR
>ENST00000647410.1|SNV-143637-C-T|1
IFGSNFPRLNRM
>FUSION-ENST00000475947.7:648-ENST00000652379.1:25317|301
QPKAGGK
>FUSION-ENST00000475947.7:648-ENST00000652379.1:25317|1530
SFFLFSLDGVSLLSPR
>ENST00000395487.6|SNV-145819-A-T|1
NCSCLNGTIQCETLICPNPDCPLK
>FUSION-ENST00000475947.7:648-ENST00000652379.1:25317|48
CSRFIVHALGTRGLFSNFYDYYYCR
>FUSION-ENST00000475947.7:648-ENST00000652379.1:25317|1076
NPRTHAGGSKTTR
>FUSION-ENST00000475947.7:648-ENST00000652379.1:25317|187
RAHTRPSPAVESGRER
>ENST00000554930.5|MNV-69111-GA-G|2
NSEKVCIGNPLN
>FUSION-ENST00000475947.7:648-ENST00000652379.1:25317|620
CRCLCYTNK
>ENST00000483655.5|SNV-1562-C-A|2
VSLYCDEVLQDCKYRWGFSSW
>FUSION-ENST00000475947.7:648-ENST00000652379.1:25317|671
ARPVDSFR
>ENST00000370359.5|SNV-25429-C-A|5
QTPAHSLEQLRRLPLTPPQIR
>FUSION-ENST00000475947.7:648-ENST00000652379.1:25317|135
EGPVPWKASRFR
>FUSION-ENST00000475947.7:648-ENST00000652379.1:25317|954
HHLDPLREFSGRIESQYR
>FUSION-ENST00000475947.7:648-ENST00000652379.1:25317|1218
SQSCSCMLER
>FUSION-ENST00000475947.7:648-ENST00000652379.1:25317|857
GKPHLGRHSGLVLAI
>ENST00000523493.5|SNV-67692-C-A|1
QHYSDIFNTTEPIKPEQWCPVLMR
>FUSION-ENST00000475947.7:648-ENST00000652379.1:25317|427
MPTGADPLRGGDACIYQIK
>ENST00000301923.13|INDEL-206372-C-CA|12
QPNWQLSIATSQWWQQCQK
>FUSION-ENST00000475947.7:648-ENST00000652379.1:25317|749
MPIIPAAR
>FUSION-ENST00000475947.7:648-ENST00000652379.1:25317|445
MVPLVAR
>FUSION-ENST00000475947.7:648-ENST00000652379.1:25317|704
LFFSLVR
>FUSION-ENST00000475947.7:648-ENST00000652379.1:25317|984
LALSPRLECDGVISAHCNR
>ENST00000554395.1|MNV-19474-TT-T|4
SGDLAEQSWMTPQPCTLLDTR
>ENST00000454682.6|SNV-14802-A-G|1
TPAIPTPREAPATPSSK
>FUSION-ENST00000475947.7:648-ENST00000652379.1:25317|134
FRRRPVSSR
>FUSION-ENST00000569282.2:949-ENST00000309865.11:34620|79
KDNQDTRK
>FUSION-ENST00000475947.7:648-ENST00000652379.1:25317|382
MLLAECPAGPEAFTLK
>FUSION-ENST00000475947.7:648-ENST00000652379.1:25317|1040
MVTSTHKVPTER
>FUSION-ENST00000475947.7:648-ENST00000652379.1:25317|959
YRHKHHLDPLR
>ENST00000495514.5|SNV-68288-G-A|3
TSVYVTWIPR
>FUSION-ENST00000475947.7:648-ENST00000652379.1:25317|428
PTGADPLR
>FUSION-ENST00000475947.7:648-ENST00000652379.1:25317|75
MPGRFLPFFNLIF
>FUSION-ENST00000475947.7:648-ENST00000652379.1:25317|125
SRAGPYPYPQQVSK
>FUSION-ENST00000475947.7:648-ENST00000652379.1:25317|761
QARPTWRNPVSIENTK
>FUSION-ENST00000569282.2:949-ENST00000309865.11:34620|76
KLLMTWALEVAVVMK
>ENST00000215727.10|INDEL-10114-C-CA|2
KHDKQNSR
>ENST00000449914.5|SNV-1567-A-G|4
TLATDGTADMFGVRFKR
>ENST00000371224.7|SNV-19515-G-T|2
QALHSGQNQLKEMSIPVLEAR
>FUSION-ENST00000475947.7:648-ENST00000652379.1:25317|896
SYGSSCSQWDSIR
>FUSION-ENST00000475947.7:648-ENST00000652379.1:25317|527
GSGLPVTRLAGR
>ENST00000472497.1|SNV-13420-G-A|2
MQPTHHPHRSAPLMPSRALCAP
>FUSION-ENST00000475947.7:648-ENST00000652379.1:25317|384
VFGFRGEYGCK
>FUSION-ENST00000475947.7:648-ENST00000652379.1:25317|1145
WHSPLTRVGK
>FUSION-ENST00000475947.7:648-ENST00000652379.1:25317|1354
TVLAWAERGGPGTR
>FUSION-ENST00000475947.7:648-ENST00000652379.1:25317|781
VSHFVIQKYTDSPK
>FUSION-ENST00000475947.7:648-ENST00000652379.1:25317|999
NTTKETHTQTKDNYSVCK
>FUSION-ENST00000475947.7:648-ENST00000652379.1:25317|229
MPTLIRPQKRCWLI
>ENST00000304236.2|SNV-19299-T-G|1
GLSLQDLCCRTIVSCTPVHLVDK
>ENST00000301031.8|SNV-474-A-C|1
GSTSSVPKSKEK
>FUSION-ENST00000475947.7:648-ENST00000652379.1:25317|300
MQPKAGGKLHLR
>ENST00000485760.5|SNV-1474399-G-A|5
YPTLQRTLQITGPLDIFVGR
>FUSION-ENST00000668333.1:648-ENST00000652379.1:25317|1567
MFPGSLSR
>FUSION-ENST00000475947.7:648-ENST00000652379.1:25317|237
MGERRSEGTGDGLR
>ENST00000511186.5|SNV-21976-T-C|5
AVANYDSVEEGEKVVKTALDALGR
>ENST00000546121.1|SNV-245-A-C|10
RRGSLAPGPK
>FUSION-ENST00000475947.7:648-ENST00000652379.1:25317|1482
GCVGMEMSPR
>FUSION-ENST00000475947.7:648-ENST00000652379.1:25317|335
DGDRGLQLFPMNEEFPVSAGHK
>FUSION-ENST00000475947.7:648-ENST00000652379.1:25317|472
DENHERRWCGR
>FUSION-ENST00000475947.7:648-ENST00000652379.1:25317|420
APAALVTLDNLGPIARPPWRRRPIR
>ENST00000328736.7|INDEL-75872-A-ACGTCCCA|3
GNEKDSSRCK
>FUSION-ENST00000475947.7:648-ENST00000652379.1:25317|938
SRIDPDSISK
>FUSION-ENST00000475947.7:648-ENST00000652379.1:25317|1142
MTSYFLEIR
>ENST00000418766.5|INDEL-78730-C-CA|3
KNGGGLKR
>FUSION-ENST00000475947.7:648-ENST00000652379.1:25317|497
RAGLWPTGDPASRPR
>ENST00000525024.5|SNV-26839-C-T|2
MAYPTVPCPLHVFEPRYRLMI
>ENST00000405369.3|SNV-170-G-A|11
HLCWASSRKL
>FUSION-ENST00000475947.7:648-ENST00000652379.1:25317|877
DFNEGSFGHILILW
>ENST00000647672.1|INDEL-444794-G-GA|2
ICRYFPFLGITCQVTYF
>FUSION-ENST00000475947.7:648-ENST00000652379.1:25317|93
GTGLAESAGK
>ENST00000389378.6|SNV-61218-C-G|4
NTPGVYRVEGFEIQIR
>ENST00000522008.1|SNV-16203-C-T|4
MSPTPSSSGGCR
>ENST00000278550.12|SNV-771482-G-A|1
GSDIFEYNSAGLLIKAYNR
>FUSION-ENST00000475947.7:648-ENST00000652379.1:25317|46
FIVHALGTRGLFSNFYDYYYCR
>FUSION-ENST00000475947.7:648-ENST00000652379.1:25317|909
CQHLGLMD
>FUSION-ENST00000475947.7:648-ENST00000652379.1:25317|1489
VGRLGSDWTTPDRAVLGGGLTYR
>FUSION-ENST00000475947.7:648-ENST00000652379.1:25317|848
TSPETLEISPLRAAT
>FUSION-ENST00000475947.7:648-ENST00000652379.1:25317|1062
LTCPTEVK
>FUSION-ENST00000668333.1:648-ENST00000652379.1:25317|1547
MDHSFVVGPHLPEPGVCEGR
>ENST00000641334.1|SNV-27924-C-T|4
MPVSSSTMAPSSKR
>FUSION-ENST00000475947.7:648-ENST00000652379.1:25317|281
RAGEVEHER
>FUSION-ENST00000475947.7:648-ENST00000652379.1:25317|1493
NSSIDTADLHLWNPQSSTHKTGD
>FUSION-ENST00000475947.7:648-ENST00000652379.1:25317|40
HLTCRGDLELLGSR
>FUSION-ENST00000475947.7:648-ENST00000652379.1:25317|754
MPRWTHHLK
>ENST00000284548.16|SNV-144950-T-C|1
IQSPMPQAQEQCHR
>ENST00000392717.6|SNV-147889-A-G|1
SLGPNQENVQNEIIVYPENTEDSMK
>FUSION-ENST00000475947.7:648-ENST00000652379.1:25317|433
MVVAVPTMVTTGDGESGFDSGEGA
>FUSION-ENST00000475947.7:648-ENST00000652379.1:25317|958
HKHHLDPLR
>FUSION-ENST00000475947.7:648-ENST00000652379.1:25317|550
VWLRWWR
>FUSION-ENST00000475947.7:648-ENST00000652379.1:25317|1006
MLFLSSLPSTSCPHHHFGARR
>FUSION-ENST00000475947.7:648-ENST00000652379.1:25317|1228
VDLVSCLFHRHHRR
>FUSION-ENST00000475947.7:648-ENST00000652379.1:25317|750
SGVGDKPDQHGEIPSQLKIQN
>FUSION-ENST00000475947.7:648-ENST00000652379.1:25317|392
RRYSHDPPGSFR
>FUSION-ENST00000475947.7:648-ENST00000652379.1:25317|1344
SQSCTCMLER
>ENST00000409974.7|SNV-1287-G-C|1
WALTQSDWCPFKKR
>FUSION-ENST00000475947.7:648-ENST00000652379.1:25317|560
GRAWPAFGPSCVPVVGGAGR
>ENST00000548757.6|SNV-13067-A-G|2
MISCPGLEIAKRVK
>ENST00000367682.6|SNV-89883-T-C|4
LHTPAEHVDRGDLTTATDQIKK
>FUSION-ENST00000475947.7:648-ENST00000652379.1:25317|988
YVFIFFNLFLLRRR
>ENST00000446044.5|SNV-36456-C-T|3
TSNNWLLNK
>FUSION-ENST00000475947.7:648-ENST00000652379.1:25317|443
SSPTWITVVILELIHADGR
>FUSION-ENST00000475947.7:648-ENST00000652379.1:25317|1226
SLCLSLFLSVSLSLSVR
>FUSION-ENST00000475947.7:648-ENST00000652379.1:25317|1200
MQYLGPFFFSSSSFLSFFLD
>FUSION-ENST00000475947.7:648-ENST00000652379.1:25317|380
MLLAECPAGPEAFTLKK
>FUSION-ENST00000475947.7:648-ENST00000652379.1:25317|873
MFYRPFLSGK
>ENST00000321725.10|SNV-21083-C-A|1
VGWQGLRCDQKITSPQCPR
>FUSION-ENST00000475947.7:648-ENST00000652379.1:25317|516
VARAAGR
>ENST00000649225.1|INDEL-444794-G-GA|7
DLFEEKNQKEPSHYMLSR
>FUSION-ENST00000475947.7:648-ENST00000652379.1:25317|1348
GTGDAEACLR
>FUSION-ENST00000475947.7:648-ENST00000652379.1:25317|261
VNYAWAGRSQRK
>FUSION-ENST00000475947.7:648-ENST00000652379.1:25317|647
LVSNSRPPVMR
>FUSION-ENST00000668333.1:648-ENST00000652379.1:25317|1550
AWSLRRPGPGSPAHSGGVQTR
>FUSION-ENST00000569282.2:949-ENST00000309865.11:34620|99
EKEVVAVAR
>FUSION-ENST00000475947.7:648-ENST00000652379.1:25317|463
GGSRWGPR
>FUSION-ENST00000475947.7:648-ENST00000652379.1:25317|944
SLDRTER
>FUSION-ENST00000475947.7:648-ENST00000652379.1:25317|234
RSEGTGDGLRCPRPIER
>FUSION-ENST00000475947.7:648-ENST00000652379.1:25317|129
WPLKIRGR
>FUSION-ENST00000475947.7:648-ENST00000652379.1:25317|1201
SATMQYLGPFFFSSSSFLSFFLD
>ENST00000358371.9|SNV-60015-G-A|1
ISIAEKAKPEMSR
>ENST00000514031.5|SNV-2971-C-T|4
FQFSRWVPIWR
>ENST00000328736.7|INDEL-75872-A-ACGTCCCA|8
GRAPASR
>FUSION-ENST00000569282.2:949-ENST00000309865.11:34620|36
VIRTFLYTNRQTCQDWLTR
>FUSION-ENST00000475947.7:648-ENST00000652379.1:25317|345
LTSYATPER
>FUSION-ENST00000569282.2:949-ENST00000309865.11:34620|81
HFSIILNLLGMLLKKDNQDTR
>FUSION-ENST00000475947.7:648-ENST00000652379.1:25317|1100
STSPSPTVTVSILVSLPK
>FUSION-ENST00000475947.7:648-ENST00000652379.1:25317|643
SIKKGSSIK
>ENST00000431676.6|INDEL-182785-A-AA|8
TCLGDNR
>FUSION-ENST00000569282.2:949-ENST00000309865.11:34620|97
EVVAVAR
>ENST00000374662.4|MNV-605-TGCGG-T|2
MSFCCTCLRMTGTK
>FUSION-ENST00000475947.7:648-ENST00000652379.1:25317|817
KPVSFCNFFFFFFFLRR
>ENST00000537473.2|SNV-16645-A-G|5
IWPVMAKVNERK
>FUSION-ENST00000475947.7:648-ENST00000652379.1:25317|1180
IHLPGPPK
>ENST00000328736.7|INDEL-75872-A-ACGTCCCA|7
GRAPASRGNEK
>FUSION-ENST00000475947.7:648-ENST00000652379.1:25317|866
SPVRTRLLLSVLLHK
>FUSION-ENST00000475947.7:648-ENST00000652379.1:25317|222
CPRPIERESGSDPRIR
>FUSION-ENST00000475947.7:648-ENST00000652379.1:25317|332
MNEEFPVSAGHK
>FUSION-ENST00000475947.7:648-ENST00000652379.1:25317|232
PTLIRPQK
>FUSION-ENST00000475947.7:648-ENST00000652379.1:25317|794
GVPWSVYHR
>ENST00000457280.5|SNV-2282-A-G|2
SILWDAISTYDGSKALHVTNIK
>ENST00000615910.4|MNV-12340-TTT-T|3
LSCKYSPALNKMLPTGQDLPCAAVG
>ENST00000298190.10|SNV-25623-A-T|5
KSIYLSTEFDSVWQR
>ENST00000431676.6|INDEL-182785-A-AA|6
TCLGDNRRQHR
>ENST00000649225.1|INDEL-444794-G-GA|4
EPSHYMLSR
>FUSION-ENST00000475947.7:648-ENST00000652379.1:25317|891
LRPVFGLC
>FUSION-ENST00000475947.7:648-ENST00000652379.1:25317|1462
HFGRPRR
>FUSION-ENST00000475947.7:648-ENST00000652379.1:25317|1202
TNHHLLDLSQGVSGLLGER
>ENST00000673951.1|SNV-54193-C-T|5
IVKSLGCAYGCGEGHRGLSGDCLR
>ENST00000566204.1|SNV-474-A-C|6
GGEEQKKGSTSSVPK
>ENST00000418766.5|INDEL-78730-C-CA|1
NGGGLKRK
>FUSION-ENST00000475947.7:648-ENST00000652379.1:25317|1254
SVSFSVSLSDTPVPGR
>FUSION-ENST00000475947.7:648-ENST00000652379.1:25317|932
LIASLPW
>FUSION-ENST00000475947.7:648-ENST00000652379.1:25317|791
TVHVRRR
>ENST00000461325.1|SNV-21083-C-A|7
GCKGTEAVSVK
>FUSION-ENST00000475947.7:648-ENST00000652379.1:25317|305
TEDPLPGAAR
>ENST00000355265.7|SNV-499-G-A|3
EGEDQSEEEPR
>FUSION-ENST00000475947.7:648-ENST00000652379.1:25317|223
CPRPIERESGSDPR
>FUSION-ENST00000475947.7:648-ENST00000652379.1:25317|450
MLVSKIKPCMSEYARPVQ
>FUSION-ENST00000475947.7:648-ENST00000652379.1:25317|1063
DSAKLTCPTEVK
>ENST00000646859.1|SNV-221048-C-T|4
RATFFHHQGLWIPGYSVFELYSK
>FUSION-ENST00000475947.7:648-ENST00000652379.1:25317|1391
RGTAHRFGSR
>FUSION-ENST00000475947.7:648-ENST00000652379.1:25317|837
PCHRQAGRQAGR
>FUSION-ENST00000475947.7:648-ENST00000652379.1:25317|1471
KMIWAGHASSRLSLR
>FUSION-ENST00000475947.7:648-ENST00000652379.1:25317|1401
MIYLCTYFQTESRSGR
>FUSION-ENST00000475947.7:648-ENST00000652379.1:25317|256
SVAVLTCK
>FUSION-ENST00000475947.7:648-ENST00000652379.1:25317|54
MLPTLVSNSCPQAIR
>ENST00000616390.1|SNV-684437-G-A|4
MLLLFRCATGEAWQDIMLACMPGK
>FUSION-ENST00000475947.7:648-ENST00000652379.1:25317|194
RRGSGGVR
>ENST00000215855.7|SNV-7311-C-T|2
ICDQKWHK
>FUSION-ENST00000475947.7:648-ENST00000652379.1:25317|816
MKPVSFCNFFFFFFFLRRGFTVLPR
>FUSION-ENST00000475947.7:648-ENST00000652379.1:25317|269
MPGQGEARGNSGGGP
>FUSION-ENST00000475947.7:648-ENST00000652379.1:25317|739
AEAGESLEPGKRR
>FUSION-ENST00000475947.7:648-ENST00000652379.1:25317|147
GVGFRSPNPEWR
>FUSION-ENST00000475947.7:648-ENST00000652379.1:25317|1409
MNYLMIYLCTYFQTESR
>FUSION-ENST00000475947.7:648-ENST00000652379.1:25317|311
KNAASCEN
>ENST00000575838.1|SNV-15443-G-T|2
WFSAWPFGRVAAEGSADPR
>ENST00000575838.1|SNV-15443-G-T|6
CSQGRTRWFSAWPFGR
>FUSION-ENST00000475947.7:648-ENST00000652379.1:25317|1487
LGSDWTTPDRAVLGGGLTYR
>FUSION-ENST00000475947.7:648-ENST00000652379.1:25317|233
MPTLIRPQK
>FUSION-ENST00000475947.7:648-ENST00000652379.1:25317|685
LVSHSQPQVVRLP
>FUSION-ENST00000475947.7:648-ENST00000652379.1:25317|901
AQDADSFFAVVR
>ENST00000522677.7|INDEL-41745-A-AA|1
NALAAQEKKIWTS
>ENST00000405369.3|SNV-170-G-A|6
MLGFIQEALMEGRESSPHSKVQEK
>ENST00000370397.8|INDEL-78-C-CC|4
ALGDAGAAGHRRLR
>FUSION-ENST00000475947.7:648-ENST00000652379.1:25317|1510
MKEINTKTESTV
>FUSION-ENST00000475947.7:648-ENST00000652379.1:25317|1285
RGAGTCNPSYSGGWGGR
>ENST00000613206.2|SNV-358589-G-A|4
GVQYLIERGFVPNTPVGVAHFLLQR
>ENST00000272117.7|INDEL-90578-A-AA|3
TRREFQGSCQWQDPEEAL
>FUSION-ENST00000475947.7:648-ENST00000652379.1:25317|200
ERGPCLGKR
>FUSION-ENST00000475947.7:648-ENST00000652379.1:25317|235
RSEGTGDGLR
>FUSION-ENST00000475947.7:648-ENST00000652379.1:25317|499
VARRLGR
>FUSION-ENST00000475947.7:648-ENST00000652379.1:25317|551
ALRVWLRWWR
>FUSION-ENST00000475947.7:648-ENST00000652379.1:25317|339
SVMPLDVRGCTR
>ENST00000509028.1|SNV-105709-A-C|2
MAHHVSVLAQ
>FUSION-ENST00000475947.7:648-ENST00000652379.1:25317|1017
IELHCCNKSPQR
>FUSION-ENST00000475947.7:648-ENST00000652379.1:25317|346
MLTSYATPER
>ENST00000472497.1|SNV-13420-G-A|6
MQPTHHPHR
>FUSION-ENST00000475947.7:648-ENST00000652379.1:25317|1112
YPPPSLFLQKKLK
>FUSION-ENST00000475947.7:648-ENST00000652379.1:25317|843
VSCRLSLDLSSSWVRG
>FUSION-ENST00000475947.7:648-ENST00000652379.1:25317|1214
SQSCSCMLERQIKVR
>ENST00000284548.16|SNV-144950-T-C|3
LGSARASAELRIQSPMPQAQEQCHR
>FUSION-ENST00000475947.7:648-ENST00000652379.1:25317|839
RPCHRQAGR
>FUSION-ENST00000475947.7:648-ENST00000652379.1:25317|398
LKGIDGR
>ENST00000380665.3|SNV-2906-G-A|2
SAVGTRGSPETNHLIR
>FUSION-ENST00000475947.7:648-ENST00000652379.1:25317|315
LDGLVRPSDRPRRGRPTALAER
>ENST00000358371.9|SNV-60015-G-A|2
LPEGCSSMETNIKISIAEK
>ENST00000641334.1|SNV-27924-C-T|1
PVSSSTMAPSSKRLLLPRPER
>FUSION-ENST00000475947.7:648-ENST00000652379.1:25317|1363
VCVGRGCGVGTEGSVLR
>FUSION-ENST00000475947.7:648-ENST00000652379.1:25317|418
RPIRTSALSTFDGSR
>FUSION-ENST00000475947.7:648-ENST00000652379.1:25317|29
QTASFLFR
>FUSION-ENST00000475947.7:648-ENST00000652379.1:25317|1092
LLGARPSSAKVQRDGDFHPQGPH
>FUSION-ENST00000475947.7:648-ENST00000652379.1:25317|876
MEGESELNHQTQER
>ENST00000262150.7|SNV-32024-A-C|1
NVKQPVRSHLR
>FUSION-ENST00000475947.7:648-ENST00000652379.1:25317|933
MLIASLPW
>FUSION-ENST00000475947.7:648-ENST00000652379.1:25317|1334
QIKVRGEK
>ENST00000548757.6|SNV-13067-A-G|5
ISCPGLEIAK
>FUSION-ENST00000475947.7:648-ENST00000652379.1:25317|476
MDENHER
>FUSION-ENST00000475947.7:648-ENST00000652379.1:25317|123
AGPYPYPQQVSK
>ENST00000641380.1|SNV-2362-G-A|1
LLILSYVGDLLHALIHEGFLFR
>FUSION-ENST00000475947.7:648-ENST00000652379.1:25317|495
RAGLWPTGDPASRPRSCLSR
>FUSION-ENST00000475947.7:648-ENST00000652379.1:25317|1280
ESGAVGQAPVTPATR
>FUSION-ENST00000475947.7:648-ENST00000652379.1:25317|1438
CWDDWREAPCLLGPK
>FUSION-ENST00000475947.7:648-ENST00000652379.1:25317|39
HLTCRGDLELLGSRDPPASASR
>ENST00000522008.1|SNV-16203-C-T|5
STPMSPTPSSSGGCRSSTPST
>FUSION-ENST00000475947.7:648-ENST00000652379.1:25317|1232
LLDFNINGVLRVDLVSCLFHR
>FUSION-ENST00000475947.7:648-ENST00000652379.1:25317|1131
NKDPILK
>FUSION-ENST00000475947.7:648-ENST00000652379.1:25317|385
ETKVFGFRGEYGCK
>FUSION-ENST00000475947.7:648-ENST00000652379.1:25317|1205
GGERERER
>ENST00000346193.4|SNV-1195-C-A|2
TGVSHISPEPPK
>ENST00000358993.3|SNV-925-G-A|2
RTSPEELVNDHAQENR
>FUSION-ENST00000569282.2:949-ENST00000309865.11:34620|19
SVLTLASAGCKSASLK
>FUSION-ENST00000475947.7:648-ENST00000652379.1:25317|663
MLLRLVSNSRPPVMR
>ENST00000343200.9|INDEL-69645-C-CA|4
KTCWSFFSARILFR
>FUSION-ENST00000475947.7:648-ENST00000652379.1:25317|236
GERRSEGTGDGLR
>ENST00000405369.3|SNV-170-G-A|4
MEGRESSPHSK
>ENST00000619012.4|SNV-10454-C-A|1
ASAGNDPCSPCPAR
>FUSION-ENST00000475947.7:648-ENST00000652379.1:25317|659
MEIDFCMIDVGVCVIQINTHR
>FUSION-ENST00000475947.7:648-ENST00000652379.1:25317|1282
GAGTCNPSYSGGWGGRIA
>ENST00000625191.3|SNV-240-A-G|4
EPSSVPPREEDGENDQAEVGEWLR
>FUSION-ENST00000475947.7:648-ENST00000652379.1:25317|216
SGGDGRR
>FUSION-ENST00000475947.7:648-ENST00000652379.1:25317|1364
PLSPPPPPPKMTARIG
>FUSION-ENST00000475947.7:648-ENST00000652379.1:25317|662
LLRLVSNSRPPVMR
>ENST00000473341.5|SNV-8236-G-A|2
EGDQICLYHIRK
>ENST00000609590.1|SNV-137845-A-C|2
TYKSSGFSCAGR
>FUSION-ENST00000475947.7:648-ENST00000652379.1:25317|677
VRALLLPQPPD
>ENST00000616390.1|SNV-684437-G-A|1
LLLFRCATGEAWQDIMLACMPGKK
>ENST00000301923.13|INDEL-206372-C-CA|11
QPNWQLSIATSQWWQQCQKGGSAER
>FUSION-ENST00000606221.1:749-ENST00000656150.1:58480|4
EPLPFQLETSTGILEGCG
>FUSION-ENST00000475947.7:648-ENST00000652379.1:25317|943
SLDRTERATSFGGCQSVVE
>FUSION-ENST00000475947.7:648-ENST00000652379.1:25317|221
ESGSDPR
>FUSION-ENST00000475947.7:648-ENST00000652379.1:25317|37
GDLELLGSRDPPASASR
>FUSION-ENST00000475947.7:648-ENST00000652379.1:25317|1103
MFTILHHDILFSRNP
>FUSION-ENST00000475947.7:648-ENST00000652379.1:25317|72
MYILPPFLHSLFINNFR
>ENST00000301923.13|INDEL-206372-C-CA|6
TWAAPSTVLHAPWGWGR
>FUSION-ENST00000475947.7:648-ENST00000652379.1:25317|103
CCCHGNPAQYER
>ENST00000272117.7|INDEL-90578-A-AA|2
REFQGSCQWQDPEEAL
>FUSION-ENST00000475947.7:648-ENST00000652379.1:25317|1517
MGFLHLGQAGLQLPTVGES
>ENST00000591464.5|SNV-27253-G-A|8
MSEESFENEESDYHTLPR
>FUSION-ENST00000606221.1:749-ENST00000656150.1:58480|6
GRREPLPFQLETSTGILEGCG
>FUSION-ENST00000475947.7:648-ENST00000652379.1:25317|951
IESQYRVPVADR
>FUSION-ENST00000475947.7:648-ENST00000652379.1:25317|158
GQSVLRDGRAPFR
>FUSION-ENST00000475947.7:648-ENST00000652379.1:25317|1007
LFLSSLPSTSCPHHHFGAR
>ENST00000379388.7|INDEL-112233-C-CA|1
DQKPKKTR
>FUSION-ENST00000475947.7:648-ENST00000652379.1:25317|946
MSVKSLDRTER
>FUSION-ENST00000475947.7:648-ENST00000652379.1:25317|68
SGDLSLPNSWDYRDLLSPGGR
>FUSION-ENST00000475947.7:648-ENST00000652379.1:25317|565
RALPERACGPR
>ENST00000554930.5|MNV-69111-GA-G|3
MNSEKVCIGNPLN
>ENST00000380665.3|SNV-2906-G-A|4
RSAVGTR
>FUSION-ENST00000475947.7:648-ENST00000652379.1:25317|1060
MPEEFSQCASAR
>FUSION-ENST00000475947.7:648-ENST00000652379.1:25317|99
FRHLVYVLG
>FUSION-ENST00000475947.7:648-ENST00000652379.1:25317|364
GHSYCAARGEILGPAQDGPERK
>FUSION-ENST00000475947.7:648-ENST00000652379.1:25317|180
LLPSSRPRPAPRPRSPADATPRR
>FUSION-ENST00000475947.7:648-ENST00000652379.1:25317|974
DGVSPCRPGWSR
>ENST00000647410.1|SNV-143641-T-A|1
IFGSNFPRSKR
>FUSION-ENST00000475947.7:648-ENST00000652379.1:25317|6
MLWAHVVSFQTSMIIIIVGVISR
>FUSION-ENST00000475947.7:648-ENST00000652379.1:25317|14
MGFGVLSCCPRWSR
>FUSION-ENST00000475947.7:648-ENST00000652379.1:25317|590
MWGRGCRCASGPAAGVGLPGPVDQR
>ENST00000328736.7|INDEL-75872-A-ACGTCCCA|16
GEEDDGQQPRPHDRRGPAALER
>ENST00000561920.5|SNV-14727-C-T|1
FLRMQWCLPLTWLLPWQVLPPK
>ENST00000647672.1|INDEL-444794-G-GA|1
YFPFLGITCQVTYF
>FUSION-ENST00000475947.7:648-ENST00000652379.1:25317|1183
MTAGSSFYF
>FUSION-ENST00000475947.7:648-ENST00000652379.1:25317|41
RHLTCRGDLELLGSR
>FUSION-ENST00000475947.7:648-ENST00000652379.1:25317|1323
ILSDTALTTRVMKSSAH
>FUSION-ENST00000475947.7:648-ENST00000652379.1:25317|45
FIVHALGTRGLFSNFYDYYYCRR
>ENST00000371380.7|SNV-291119-T-G|3
IVLKTQQENLEEKNIVQEDK
>FUSION-ENST00000475947.7:648-ENST00000652379.1:25317|509
VCPGVDQR
>FUSION-ENST00000475947.7:648-ENST00000652379.1:25317|611
MQTTTTCISALNTLAYGKYVSVVWK
>ENST00000449914.5|SNV-1567-A-G|3
MFGVRFK
>FUSION-ENST00000475947.7:648-ENST00000652379.1:25317|1135
YTPATVYGIKSIIK
>FUSION-ENST00000475947.7:648-ENST00000652379.1:25317|1023
YDPLNNIFANQKVFQ
>FUSION-ENST00000475947.7:648-ENST00000652379.1:25317|571
SLCRDPFWR
>FUSION-ENST00000475947.7:648-ENST00000652379.1:25317|1488
LGSDWTTPDR
>FUSION-ENST00000475947.7:648-ENST00000652379.1:25317|923
GGAFGGDAIVGLNT
>ENST00000649783.1|SNV-133096-G-T|2
MASLPDTVTQNYR
>ENST00000328736.7|INDEL-75872-A-ACGTCCCA|18
GEEDDGQQPRPHDR
>FUSION-ENST00000475947.7:648-ENST00000652379.1:25317|588
GCRCASGPAAGVGLPGPVDQR
>FUSION-ENST00000475947.7:648-ENST00000652379.1:25317|1387
FGSRGNAFQSPIRMHR
>ENST00000503481.5|SNV-1557-C-G|3
GRDQTSYLKLWGAGGAER
>FUSION-ENST00000475947.7:648-ENST00000652379.1:25317|637
TFILRMKSVVFMCVNER
>FUSION-ENST00000475947.7:648-ENST00000652379.1:25317|142
GRAPWNGFAPR
>ENST00000646253.1|SNV-264249-A-G|4
LDNSAAKHR
>FUSION-ENST00000475947.7:648-ENST00000652379.1:25317|1425
PAWPKETLLESETQRAPSSDLID
>FUSION-ENST00000475947.7:648-ENST00000652379.1:25317|936
SRIDPDSISKTS
>FUSION-ENST00000475947.7:648-ENST00000652379.1:25317|833
KTTAVLCSSQGR
>ENST00000299155.10|SNV-7532-A-T|1
ALLADVAENGEALGVLEATLR
>ENST00000460538.5|SNV-33037-C-T|6
MSSQRTIAAKNTLGSFCCRPK
>FUSION-ENST00000475947.7:648-ENST00000652379.1:25317|1450
TERDPVSRES
>ENST00000518514.1|SNV-3296-C-T|1
ALPWLGGSVASHPPVPGSAALALP
>ENST00000485760.5|SNV-1474399-G-A|7
MKYPTLQRTLQITGPLDIFVGR
>ENST00000338560.12|SNV-2201-G-A|2
LPPMESQFQGEDRK
>FUSION-ENST00000475947.7:648-ENST00000652379.1:25317|1518
TEMSHRAR
>FUSION-ENST00000475947.7:648-ENST00000652379.1:25317|1029
LSILWLE
>ENST00000358993.3|SNV-925-G-A|1
TSPEELVNDHAQENR
>FUSION-ENST00000475947.7:648-ENST00000652379.1:25317|1519
MTEMSHRAR
>ENST00000591464.5|SNV-27253-G-A|13
MPLMMSEESFENEESDYHTLPR
>ENST00000421285.3|SNV-7728-T-C|1
AREQERLCEQNER
>FUSION-ENST00000475947.7:648-ENST00000652379.1:25317|155
APFRRDGR
>FUSION-ENST00000475947.7:648-ENST00000652379.1:25317|1317
LTETSASR
>FUSION-ENST00000475947.7:648-ENST00000652379.1:25317|404
SLGSGGSMVAK
>FUSION-ENST00000668333.1:648-ENST00000652379.1:25317|1560
RAAVEMAWLPGSCAR
>ENST00000301923.13|INDEL-206372-C-CA|3
ASSLHSTWSKPKQRTSDR
>ENST00000220676.2|SNV-118710-C-G|5
EAELDKKHSSVDDFENCSLR
>FUSION-ENST00000475947.7:648-ENST00000652379.1:25317|1262
SLSFYRFLSVSRSISVFLGR
>FUSION-ENST00000475947.7:648-ENST00000652379.1:25317|1223
SVSLFLPVSVSASLSLSRR
>FUSION-ENST00000475947.7:648-ENST00000652379.1:25317|924
EFLRGGAFGGDAIVGLNT
>FUSION-ENST00000475947.7:648-ENST00000652379.1:25317|1012
YLFFLIYFS
>FUSION-ENST00000475947.7:648-ENST00000652379.1:25317|898
MLNLFRSYGSSCSQWDSIR
>FUSION-ENST00000475947.7:648-ENST00000652379.1:25317|1166
RLQGAEIAPLHYGPGCRVSETR
>FUSION-ENST00000475947.7:648-ENST00000652379.1:25317|417
RPIRTSALSTFDGSRR
>FUSION-ENST00000475947.7:648-ENST00000652379.1:25317|673
MTGVSHRARPVDSFRFFISFVSTR
>ENST00000215855.7|SNV-7311-C-T|3
RICDQKWHK
>FUSION-ENST00000475947.7:648-ENST00000652379.1:25317|271
MPGQGEAR
>ENST00000503481.5|SNV-1557-C-G|2
DQTSYLKLWGAGGAER
>ENST00000604348.5|MNV-12340-TTT-T|1
SVTCTMLPTGQDLPCAAVG
>FUSION-ENST00000475947.7:648-ENST00000652379.1:25317|502
VAFLGTGVRVAR
>FUSION-ENST00000569282.2:949-ENST00000309865.11:34620|22
HLLWINSVAQQAEGRFEK
>FUSION-ENST00000475947.7:648-ENST00000652379.1:25317|425
GGDACIYQIK
>ENST00000216446.9|MNV-19474-TT-T|3
SGDLAEQSWMTPQPCTLLLR
>FUSION-ENST00000475947.7:648-ENST00000652379.1:25317|900
MAQDADSFFAVVRTQS
>FUSION-ENST00000475947.7:648-ENST00000652379.1:25317|535
CPLATCRWR
>FUSION-ENST00000475947.7:648-ENST00000652379.1:25317|1184
VLYTERSGSRLSSR
>FUSION-ENST00000475947.7:648-ENST00000652379.1:25317|1318
ENETPPP
>FUSION-ENST00000475947.7:648-ENST00000652379.1:25317|773
ALALVSVPVILFGLDLD
