# Supplementary material for: Identification of non-canonical peptides with moPepGen
Source: Nat Biotechnol. 2025 Jun 16;44(4):568–73. doi: 10.1038/s41587-025-02701-0 (PMC12680078; doi:10.1038/s41587-025-02701-0)
Supplement: Supplementary file 4 — Supplementary Data: Cancer cell line variant peptide database. Custom peptide database FASTA file for each of the 376 cell lines from the Cancer Cell Line Encyclopedia with proteomics characterization or used in the reference channel. Variant peptide FASTA files were produced by moPepGen as the result of cell-line-specific publicly available mutations and fusions. [file 41587_2025_2701_MOESM4_ESM.zip › ACH-000065.fasta]

>ENST00000483591.6|SNV-238849-C-T|1
CCFHRVFLTSL
>ENST00000372517.8|INDEL-25891-G-GA|9
KHSTSSHLFRTTQIR
>ENST00000506361.5|SNV-131850-C-A|2
RGPLPAGLR
>ENST00000226207.6|INDEL-5640-T-TT|2
AERSYHIFLSDHV
>ENST00000518864.5|SNV-492513-A-G|1
DILMIQGQDVICVSGEPFYSGER
>ENST00000372517.8|INDEL-25891-G-GA|7
HSTSSHLFRTTQIR
>ENST00000477218.1|INDEL-14142-C-CA|2
MSYLLSTADINVTQKKLQF
>ENST00000257430.9|INDEL-132869-C-CA|4
SAACVQTSTITK
>ENST00000269141.8|INDEL-29381-G-GAA|1
TLLPLLAALLQASVEASGEIAL
>ENST00000642286.1|SNV-492513-A-G|1
DILMIQGQDVICVSGKNGDHQK
>ENST00000571796.5|SNV-177407-G-A|8
YHVLLGLVMSLGGLTESTVRR
>ENST00000466387.5|SNV-1418902-G-C|2
IAQAGSRMDK
>ENST00000336577.9|SNV-12005-G-T|3
TYLVRGRQYWLYDEAAARPDPGYPR
>ENST00000537881.5|SNV-214593-C-G|2
QLYDEHWSK
>ENST00000563679.5|INDEL-23191-G-GA|2
YSRPTPGQWAR
>ENST00000571796.5|SNV-177407-G-A|3
SLGGLTESTVRR
>ENST00000477218.1|INDEL-14142-C-CA|3
SYLLSTADINVTQKK
>FUSION-ENST00000466801.5:5622-ENST00000322723.9:22077|6
KLWRLHQPK
>ENST00000562119.5|INDEL-23191-G-GA|33
YSRPTPGQWARYGPEYKSMK
>ENST00000381401.11|SNV-186-C-T|5
DFLAGGIAAAISKTAVASIER
>ENST00000627450.2|INDEL-23191-G-GA|14
LEGGSEDAGGQSENRR
>ENST00000530179.1|INDEL-4836-T-TT|2
EKVNQAFGE
>ENST00000381852.4|INDEL-233109-T-TT|3
MPFSLCLFFISVWTSER
>ENST00000552943.5|SNV-7903-G-A|3
SSKWQRTWYAR
>ENST00000404542.5|SNV-593970-C-T|4
VMDFLKIR
>ENST00000257430.9|INDEL-132869-C-CA|15
AKKASPDCFK
>ENST00000528851.5|INDEL-4836-T-TT|2
EKVNQAFGA
>ENST00000393167.7|INDEL-14142-C-CA|2
LQFCQEVLPAPVFR
>ENST00000370225.4|SNV-78319-G-A|1
VVILDKPTSGVDPYSRRSIWDLLLK
>ENST00000503640.5|SNV-6266-T-C|1
NFISYHLQDHMFETLWKSWDSYYSK
>ENST00000576677.5|SNV-177407-G-A|1
RAGWGRR
>ENST00000571796.5|SNV-177407-G-A|5
SLGGLTESTVR
>ENST00000359276.9|INDEL-19737-A-AA|7
NQTHPKQRPRTEGFRPVSR
>ENST00000647989.1|SNV-651930-C-A|4
PWPFPAIQPLPRSSLQR
>ENST00000359276.9|INDEL-19737-A-AA|1
SDCLPKFNAH
>ENST00000620191.4|SNV-4632-C-A|1
KGGVSVR
>ENST00000383836.8|SNV-377183-C-A|3
ELERQNKVK
>ENST00000392597.5|SNV-54631-G-A|2
LLYSQKEGQR
>ENST00000375838.5|SNV-35355-G-T|3
QRKYCVVLLTA
>ENST00000356443.9|SNV-51050-G-A|2
FDMSFGREGETMSLGCR
>ENST00000342623.5|SNV-474-C-A|1
AVMTSGGCYQMAVTTWLS
>ENST00000425535.5|SNV-752-A-G|4
MEPKVAFPGGASRCWNLGADAGSR
>ENST00000343528.10|SNV-36894-A-C|1
PLELRMVQSKR
>ENST00000394877.7|SNV-5870-G-A|1
LEQQCQMEPNSDGHDRKR
>ENST00000563679.5|INDEL-23191-G-GA|13
PGPGSEIADPTLAEMGKK
>ENST00000508261.5|SNV-7491-G-C|1
STPRTPTPPRAR
>ENST00000649135.1|SNV-289365-C-A|4
MSHFPYVLGSLIPLRISR
>ENST00000467821.1|SNV-108378-G-C|2
TPCIPFSLHQK
>ENST00000322213.9|SNV-17641-G-A|5
EAELRQVQSQAHELQMR
>ENST00000494105.2|SNV-931-G-A|3
LAGLADPGTSEQTDLRLYGLIDHK
>ENST00000409947.5|INDEL-49531-A-AA|1
SSSPKKTE
>ENST00000466387.5|SNV-1418902-G-C|6
NTSDVINAAKKIAQAGSR
>ENST00000450735.7|SNV-136384-T-C|4
SFLEVLDGKTDDLHDFRR
>ENST00000279230.10|SNV-15026-G-A|3
HITESVNSIHR
>FUSION-ENST00000466801.5:5622-ENST00000322723.9:22077|12
MRMTMTMR
>ENST00000257430.9|INDEL-132869-C-CA|13
KASPDCFKITSTCGK
>ENST00000467821.1|SNV-108378-G-C|4
GLSTKTPCIPFSLHQK
>ENST00000383836.8|SNV-377183-C-A|1
VKQAPDVVLDTLEPLK
>ENST00000284984.8|SNV-7400-G-T|5
SFSPLKEPLTIQFLTVGNALRPK
>ENST00000450288.3|INDEL-23191-G-GA|3
EAHIRRYSRPTPGQI
>ENST00000548859.1|SNV-7903-G-A|2
SSKWQVGPPAATLGDSSGR
>ENST00000563679.5|INDEL-23191-G-GA|7
GKWKEAHIR
>ENST00000279230.10|SNV-15026-G-A|2
HITESVNSIHRLEEAQK
>ENST00000359276.9|INDEL-19737-A-AA|6
QRPRTEGFRPVSR
>ENST00000228289.9|SNV-22151-T-C|1
AFNTKPNLIVHQR
>ENST00000392597.5|SNV-54631-G-A|3
QGFWEEFETLQQQECKLLYSQK
>ENST00000541292.5|SNV-47405-C-T|5
NVRQPVFEFLGHTYAIR
>ENST00000374144.8|SNV-25393-T-C|3
MKTHQLENGLPRSVSQETEPER
>ENST00000425535.5|SNV-752-A-G|1
VAFPGGASRCWNLGADAGSR
>ENST00000483591.6|SNV-238849-C-T|2
MCCFHRVFLTSL
>ENST00000334463.4|INDEL-30448-A-AA|4
IQKNTGSLGGVGR
>ENST00000257430.9|INDEL-132869-C-CA|2
SAACVQTSTITKQVATPKAC
>ENST00000512091.6|SNV-836589-C-T|3
YSIGSQSR
>ENST00000356239.8|INDEL-155921-C-CA|1
NRITENAI
>ENST00000541292.5|SNV-47405-C-T|6
GWDLRNVRQPVFEFLGHTYAIR
>ENST00000359276.9|INDEL-19737-A-AA|5
QRPRTEGFRPVSRSDCLPK
>ENST00000604036.1|SNV-59539-G-T|5
VFQKIFTNLQIR
>ENST00000263035.9|SNV-15722-G-A|1
QFEELQKETFTTEERK
>ENST00000375838.5|SNV-35355-G-T|1
YCVVLLTA
>ENST00000322213.9|SNV-17641-G-A|6
KEAELRQVQSQAHELQMR
>ENST00000618691.5|SNV-36498-G-A|4
KNQNPAECK
>ENST00000257430.9|INDEL-132869-C-CA|1
QVATPKAC
>ENST00000535621.6|INDEL-23191-G-GA|13
IADPTLAEMGKK
>FUSION-ENST00000466801.5:5622-ENST00000322723.9:22077|5
LWRLHQPK
>ENST00000543378.6|SNV-19957-A-C|2
DSFEGLLSLQYLDLSCNKIR
>ENST00000511072.5|SNV-345458-C-A|2
EKYLRPYPLLFHPQMSAIETMTEK
>ENST00000534093.5|SNV-2968-G-A|3
QHWRGLEGSLMQEERPRAISFPVG
>ENST00000650503.1|SNV-104128-A-G|6
MKTALLAWGPALGRPGLAWARPTR
>ENST00000296839.5|SNV-1223-G-A|2
DNYWMLNPNSEYTFANGVFRR
>ENST00000231357.7|SNV-7491-G-C|6
NATRETTSTLKAWLQEHPK
>ENST00000343528.10|SNV-36894-A-C|2
MPLELRMVQSKR
>ENST00000569715.5|INDEL-23191-G-GA|6
YSRPTPGQNPK
>ENST00000519260.1|SNV-70-T-A|1
FQGTWKLVSSENFDDYMKALEHR
>ENST00000468090.5|SNV-36894-A-C|2
AQAGEGVRPSPMPLELRMVQSK
>ENST00000468090.5|SNV-36894-A-C|3
AQAGEGVRPSPMPLELR
>FUSION-ENST00000466801.5:5622-ENST00000322723.9:22077|15
ASGQLKMMRMTMTMR
>ENST00000072516.7|SNV-134300-A-C|3
DSLPGGIVTDATLSFIQK
>ENST00000484574.1|SNV-26126-A-T|1
TGKPSLFPGLFLFTTPCR
>FUSION-ENST00000551516.1:22994-ENST00000320248.4:32868|2
APGTDTVLAGASDTPSGWIWIER
>ENST00000467821.1|SNV-108378-G-C|8
HWKLSQINSKGLSTK
>ENST00000467821.1|SNV-108378-G-C|1
TPCIPFSLHQKYL
>ENST00000401392.5|SNV-265684-A-G|4
KEALFTRFEK
>ENST00000507383.5|SNV-4318-A-G|1
SGITLFEGINSST
>ENST00000263035.9|SNV-15722-G-A|2
QFEELQKETFTTEER
>ENST00000393165.7|INDEL-14142-C-CA|6
IDADINVTQKK
>ENST00000257430.9|INDEL-132869-C-CA|8
ITSTCGKETK
>ENST00000257430.9|INDEL-132869-C-CA|11
ASPDCFKITSTCGK
>ENST00000645066.1|SNV-78607-G-T|1
YALTGHLRTHSVIK
>ENST00000647989.1|SNV-651930-C-A|6
ASLGSTMPWPFPAIQPLPRSSLQR
>ENST00000484574.1|SNV-26126-A-T|2
MTGKPSLFPGLFLFTTPCR
>FUSION-ENST00000466801.5:5622-ENST00000322723.9:22077|11
MRMTMTMRK
>ENST00000563679.5|INDEL-23191-G-GA|8
LEGGSEDAGGQSEKNRR
>ENST00000649135.1|SNV-289365-C-A|1
SHFPYVLGSLIPLRISRS
>ENST00000467821.1|SNV-108378-G-C|3
GLSTKTPCIPFSLHQKYL
>ENST00000401392.5|SNV-265684-A-G|3
EALFTRFEK
>ENST00000252211.7|SNV-16110-G-A|2
IHTGDKNVQEPEQGEA
>ENST00000477218.1|INDEL-14142-C-CA|1
SYLLSTADINVTQKKLQF
>ENST00000400405.4|SNV-67710-G-A|1
VFSAAGQLVCVVNPTHNLKYVSSQR
>FUSION-ENST00000466801.5:5622-ENST00000322723.9:22077|9
RMTMTMRK
>ENST00000394877.7|SNV-5870-G-A|2
LEQQCQMEPNSDGHDRK
>ENST00000402219.7|SNV-69709-A-T|1
EPFVSYSKLFSANDVENIFSR
>ENST00000258770.8|SNV-6540-C-T|2
RWTEIEDSHILVTVMMK
>ENST00000231357.7|SNV-7491-G-C|4
ETTSTLKAWLQEHPKNPYPTK
>ENST00000337530.10|SNV-158905-C-T|2
ATWYALNVWR
>ENST00000563667.5|INDEL-23191-G-GA|13
GAQIADPTLAEMGKK
>ENST00000404542.5|SNV-593970-C-T|3
VMDFLKIRLLDTLSDQIR
>ENST00000263035.9|SNV-15722-G-A|3
QFEELQK
>ENST00000649135.1|SNV-289365-C-A|2
MSHFPYVLGSLIPLRISRS
>ENST00000450288.3|INDEL-23191-G-GA|2
RYSRPTPGQI
>ENST00000645066.1|SNV-78607-G-T|4
RYALTGHLR
>ENST00000466387.5|SNV-1418902-G-C|1
IAQAGSRMDKLAR
>ENST00000468090.5|SNV-36894-A-C|4
TIQCAKAQAGEGVRPSPMPLELR
>ENST00000620191.4|SNV-4632-C-A|6
DVQTDCTRTGLGGYWGK
>ENST00000404867.7|SNV-538529-G-T|2
CEVTIVDCSNQK
>ENST00000284984.8|SNV-7400-G-T|2
EPLTIQFLTVGNALRPKIK
>ENST00000620191.4|SNV-4632-C-A|2
TGLGGYWGKKGGVSVR
>ENST00000647893.1|SNV-74420-A-C|3
CSFYKHNTK
>ENST00000359276.9|INDEL-19737-A-AA|8
NQTHPKQRPR
>ENST00000402219.7|SNV-69709-A-T|4
VFREPFVSYSK
>ENST00000409122.7|SNV-752-A-G|3
EEGLEPKVAFPGGASR
>ENST00000644939.1|SNV-1175737-C-A|2
TYNPIDVAARPGTVPHTLLQK
>ENST00000650702.1|SNV-18566-C-T|3
MPAAPCRSPSSSFGTLLK
>ENST00000345136.7|SNV-51550-C-T|3
SAEAELQSKCASFAEKTAQLER
>ENST00000404867.7|SNV-538529-G-T|3
CRCEVTIVDCSNQKLVR
>ENST00000393167.7|INDEL-14142-C-CA|6
IDDINVTQKK
>ENST00000503404.5|SNV-38714-C-T|1
CLCTSVASFLQVLSTFWPTA
>ENST00000257430.9|INDEL-132869-C-CA|7
ITSTCGKETKSAACVQTSTITK
>ENST00000529172.1|SNV-77156-A-T|6
DEKISYK
>ENST00000375838.5|SNV-35355-G-T|2
KYCVVLLTA
>ENST00000297689.4|SNV-13369-C-T|1
NNEAAKRSCEK
>ENST00000450735.7|SNV-136384-T-C|3
TDDLHDFR
>ENST00000487556.6|INDEL-25891-G-GA|14
MEEKNTAPLVICSELHK
>ENST00000425535.5|SNV-752-A-G|2
VAFPGGASR
>ENST00000573740.1|SNV-2775-G-A|4
MQGPGAGDEVR
>ENST00000393167.7|INDEL-14142-C-CA|4
KLQFCQEVLPAPVFR
>ENST00000425535.5|SNV-752-A-G|6
MEPKVAFPGGASR
>ENST00000541292.5|SNV-47405-C-T|3
QPVFEFLGHTYAIR
>ENST00000339431.9|SNV-21432-C-T|2
LYDNPWHCTCEIEMLISMLQIPR
>ENST00000393167.7|INDEL-14142-C-CA|3
KLQFCQEVLPAPVFRLGC
>ENST00000529172.1|SNV-77156-A-T|3
KRSVTSIQIYLVSCSLLMSPR
>ENST00000471793.1|SNV-78607-G-T|2
LPPEVRPHWPPEDALR
>ENST00000342992.10|SNV-248433-G-A|1
LIEGHEYQFHICAENK
>ENST00000508261.5|SNV-7491-G-C|4
SRPGCRSTPR
>ENST00000451557.5|INDEL-33965-T-TT|3
TWASVHLHSFFCSWNPAGGFDR
>ENST00000394877.7|SNV-5870-G-A|3
LEQQCQMEPNSDGHDR
>ENST00000279230.10|SNV-15026-G-A|6
EAELTEINRRHITESVNSIHR
>ENST00000334463.4|INDEL-30448-A-AA|3
IQKNTGSLGGVGRTGR
>ENST00000331340.8|SNV-78607-G-T|1
YALTGHLRTHSVGKPHKCGYCGR
>ENST00000563679.5|INDEL-23191-G-GA|1
YGEHPPVSSESHAWR
>ENST00000396268.7|SNV-7752-C-T|1
VQSLTHIFALQEEELTRK
>ENST00000647893.1|SNV-74420-A-C|4
IPLSPVHKCSFYKHNTK
>ENST00000645066.1|SNV-78607-G-T|5
RRYALTGHLR
>ENST00000356239.8|INDEL-155921-C-CA|3
QLLNESQQKNR
>ENST00000449606.7|SNV-22728-A-G|1
GGSKLSKR
>ENST00000643408.1|SNV-492513-A-G|4
IQGQDVICVSGEPFYSGER
>ENST00000394877.7|SNV-5870-G-A|5
KLEQQCQMEPNSDGHDR
>ENST00000643408.1|SNV-492513-A-G|3
MIQGQDVICVSGEPFYSGERTVTIR
>ENST00000649135.1|SNV-289365-C-A|5
SHFPYVLGSLIPLR
>ENST00000563679.5|INDEL-23191-G-GA|10
LEGGSEDAGGQSEK
>ENST00000257430.9|INDEL-132869-C-CA|10
ASPDCFKITSTCGKETK
>ENST00000471793.1|SNV-78607-G-T|3
PPLQLRLPPEVRPHWPPEDALRW
>ENST00000569715.5|INDEL-23191-G-GA|2
TRSYGFVGT
>ENST00000357364.8|SNV-78607-G-T|3
RYALTGHLRTHSGDK
>ENST00000393800.6|SNV-77156-A-T|1
ISYKYPNISCELLTSDVSQMNDR
>ENST00000343528.10|SNV-36894-A-C|3
PLELRMVQSK
>ENST00000231357.7|SNV-7491-G-C|3
AWLQEHPK
>ENST00000450288.3|INDEL-23191-G-GA|1
YSRPTPGQI
>ENST00000508261.5|SNV-7491-G-C|2
STPRTPTPPR
>ENST00000569715.5|INDEL-23191-G-GA|1
SYGFVGT
>ENST00000467821.1|SNV-108378-G-C|5
LSQINSKGLSTKTPCIPFSLHQK
>ENST00000562119.5|INDEL-23191-G-GA|32
YGPEYKSMK
>ENST00000487556.6|INDEL-25891-G-GA|13
EEKNTAPLVICSELHK
>ENST00000534093.5|SNV-2968-G-A|2
GLEGSLMQEERPR
>ENST00000367807.7|SNV-8576-G-A|5
MTTKNLETKVTITSSPIR
>ENST00000563679.5|INDEL-23191-G-GA|11
KLEGGSEDAGGQSEKNR
>ENST00000482282.5|SNV-3824-G-A|1
TSCSSSCPCQYPGSCS
>FUSION-ENST00000466801.5:5622-ENST00000322723.9:22077|13
MMRMTMTMRK
>ENST00000467821.1|SNV-108378-G-C|10
ISNDSFRHWKLSQINSK
>ENST00000543378.6|SNV-19957-A-C|1
DSFEGLLSLQYLDLSCNKIRYIER
>ENST00000449606.7|SNV-22728-A-G|2
GGSKLSK
>ENST00000650503.1|SNV-104128-A-G|4
MKTALLAWGPALGRPGLAWARPTRG
>ENST00000338040.6|SNV-29892-G-A|1
NICATLLQEKGMVLLQWKK
>ENST00000296839.5|SNV-1223-G-A|1
DNYWMLNPNSEYTFANGVFRRR
>ENST00000529172.1|SNV-77156-A-T|2
RSVTSIQIYLVSCSLLMSPR
>ENST00000338040.6|SNV-29892-G-A|3
NICATLLQEK
>ENST00000529906.5|INDEL-4836-T-TT|2
ECHTMQLHRDSIWK
>ENST00000284984.8|SNV-7400-G-T|1
EPLTIQFLTVGNALRPKIKYTYFVK
>ENST00000372731.8|SNV-24823-G-A|2
ALCAEADHLQQSHPLSATQIQVK
>ENST00000279230.10|SNV-15026-G-A|4
RHITESVNSIHRLEEAQK
>ENST00000627450.2|INDEL-23191-G-GA|16
KLEGGSEDAGGQSENRR
>ENST00000477218.1|INDEL-14142-C-CA|4
MSYLLSTADINVTQKK
>ENST00000322213.9|SNV-17641-G-A|2
QVQSQAHELQMRLK
>ENST00000638115.1|SNV-2962-A-G|2
QYTSAHAPAK
>ENST00000404867.7|SNV-538529-G-T|1
CEVTIVDCSNQKLVR
>ENST00000604036.1|SNV-59539-G-T|3
VFQKIFTNLQIRLLL
>ENST00000409842.5|INDEL-14142-C-CA|6
HTATVDGKTILVADINVTQKK
>ENST00000562119.5|INDEL-23191-G-GA|34
YSRPTPGQWARYGPEYK
>ENST00000396259.5|SNV-101865-G-A|3
GFLTEVKNGEKDIQTALSIGMWV
>ENST00000383836.8|SNV-377183-C-A|2
QNKVKQAPDVVLDTLEPLK
>ENST00000263791.10|SNV-51743-C-A|2
TEAVHYLYIQMEYCEK
>ENST00000356443.9|SNV-51050-G-A|1
FDMSFGREGETMSLGCRVVITPEIK
>ENST00000534093.5|SNV-2968-G-A|1
GLEGSLMQEERPRAISFPVG
>ENST00000393167.7|INDEL-14142-C-CA|7
EFRPEIPCIVVANKIDDINVTQKK
>ENST00000563522.5|INDEL-23191-G-GA|13
GKKLEGGSEDAGGQSEK
>ENST00000471793.1|SNV-78607-G-T|6
MPPLQLRLPPEVRPHWPPEDALR
>ENST00000367674.7|SNV-357502-G-A|2
TTFRLQPPLSQYSVQALQPGSR
>ENST00000503640.5|SNV-6266-T-C|2
NFISYHLQDHMFETLWK
>ENST00000467821.1|SNV-108378-G-C|7
LSQINSK
>ENST00000402219.7|SNV-69709-A-T|2
EPFVSYSK
>ENST00000529172.1|SNV-77156-A-T|7
MDEKISYK
>ENST00000296839.5|SNV-1223-G-A|3
DNYWMLNPNSEYTFANGVFR
>ENST00000383836.8|SNV-377183-C-A|5
TMSTALHELRELERQNK
>ENST00000650702.1|SNV-18566-C-T|2
PAAPCRSPSSSFGTLLK
>ENST00000482282.5|SNV-3824-G-A|2
MTSCSSSCPCQYPGSCS
>ENST00000381401.11|SNV-186-C-T|4
DFLAGGIAAAISKTAVASIERVK
>ENST00000377765.8|SNV-95235-C-T|3
AYSCTTAPLSR
>ENST00000511072.5|SNV-345458-C-A|1
YLRPYPLLFHPQMSAIETMTEK
>ENST00000393167.7|INDEL-14142-C-CA|5
IDDINVTQKKLQFCQEVLPAPVFR
>ENST00000489483.5|SNV-3824-G-A|1
TSCSSSCPCQYPGSCSR
>ENST00000396049.5|INDEL-6261-A-AA|1
HAEATLGSGNLRQSCYVA
>ENST00000529906.5|INDEL-4836-T-TT|5
VNQAFGVDVGDYVR
>ENST00000284984.8|SNV-7400-G-T|4
SFSPLKEPLTIQFLTVGNALRPKIK
>ENST00000571796.5|SNV-177407-G-A|4
MSLGGLTESTVRR
>ENST00000219596.5|SNV-13263-C-T|2
ENEYQASSVPPTCLLIKEPPK
>ENST00000252211.7|SNV-16110-G-A|3
HQRIHTGDKNVQEPEQGEA
>ENST00000293761.8|SNV-2775-G-A|1
DDAWFCNWISMQGPGAGDEVR
>ENST00000372517.8|INDEL-25891-G-GA|1
GINCPQARRERPC
>ENST00000512091.6|SNV-836589-C-T|4
TPGRYSIGSQSRIR
>ENST00000495973.5|SNV-6540-C-T|3
GVGQKLKIPTY
>ENST00000622495.4|INDEL-12925-A-AA|2
KNSLLPAATEDLK
>ENST00000367807.7|SNV-8576-G-A|3
NLETKVTITSSPIR
>ENST00000627450.2|INDEL-23191-G-GA|13
LEGGSEDAGGQSENRRGK
>ENST00000336577.9|SNV-12005-G-T|2
GRQYWLYDEAAARPDPGYPR
>ENST00000622495.4|INDEL-12925-A-AA|3
YYAKKNSLLPAATEDLK
>FUSION-ENST00000551516.1:22994-ENST00000320248.4:32868|4
SGHIISTFSTSGRKPGLCSLR
>ENST00000584368.5|SNV-19957-A-C|1
DSFEGLLSLQYLILNR
>FUSION-ENST00000466801.5:5622-ENST00000322723.9:22077|4
LWRLHQPKER
>ENST00000467821.1|SNV-108378-G-C|9
HWKLSQINSK
>ENST00000356443.9|SNV-51050-G-A|4
FEIHFDDKFDMSFGREGETMSLGCR
>ENST00000649135.1|SNV-289365-C-A|7
IFHHPIHQTQMSHFPYVLGSLIPLR
>ENST00000320356.7|SNV-74971-G-A|2
IHFANHSVNPNCYAK
>ENST00000377765.8|SNV-95235-C-T|1
AYSCTTAPLSRKSHIWPEYCSR
>ENST00000279230.10|SNV-15026-G-A|1
HITESVNSIHRLEEAQKQR
>FUSION-ENST00000466801.5:5622-ENST00000322723.9:22077|3
LHQPKER
>ENST00000563679.5|INDEL-23191-G-GA|4
EAHIRRYSRPTPGQWAR
>ENST00000620191.4|SNV-4632-C-A|4
TGLGGYWGK
>ENST00000529906.5|INDEL-4836-T-TT|8
HREKVNQAFGVDVGDYVR
>ENST00000355528.9|SNV-177407-G-A|1
YHVLLGLVMSLGGLTESTIR
>ENST00000649135.1|SNV-289365-C-A|3
SHFPYVLGSLIPLRISR
>ENST00000571796.5|SNV-177407-G-A|1
SLGGLTESTVRRR
>ENST00000381852.4|INDEL-233109-T-TT|2
PFSLCLFFISVWTSER
>ENST00000393167.7|INDEL-14142-C-CA|1
LQFCQEVLPAPVFRLGC
>ENST00000512091.6|SNV-836589-C-T|5
TPGRYSIGSQSR
>ENST00000573740.1|SNV-2775-G-A|2
MQGPGAGDEVRFPCYR
>ENST00000372517.8|INDEL-25891-G-GA|8
HSTSSHLFR
>ENST00000522313.1|SNV-46787-A-C|4
NKVSSGLNANLTVNGGGWNEK
>ENST00000466387.5|SNV-1418902-G-C|4
KIAQAGSRMDK
>ENST00000372517.8|INDEL-25891-G-GA|10
KHSTSSHLFR
>ENST00000508261.5|SNV-7491-G-C|3
SRPGCRSTPRTPTPPR
>ENST00000367662.5|SNV-229126-A-G|1
SLTIHWLPPVSGVVYDR
>ENST00000625275.2|SNV-20121-T-C|1
CENEPLPDPVGPEPLGPESQSGK
>ENST00000569715.5|INDEL-23191-G-GA|8
RYSRPTPGQNPK
>ENST00000643408.1|SNV-492513-A-G|5
MIQGQDVICVSGEPFYSGER
>ENST00000569715.5|INDEL-23191-G-GA|4
YSRPTPGQNPKYWRTR
>FUSION-ENST00000469641.5:18030-ENST00000344099.4:18625|182
TQSPLRMWP
>ENST00000256103.3|SNV-70-T-A|2
SNKFQGTWKLVSSENFDDYMK
>ENST00000371103.8|SNV-116907-C-T|1
ASPVTTSPMAATTQNPVLSK
>ENST00000513237.5|SNV-95498-A-G|2
DEGPFCTHLGAGPNVAAIR
>ENST00000467821.1|SNV-108378-G-C|6
LSQINSKGLSTK
>ENST00000647893.1|SNV-74420-A-C|2
CSFYKHNTKVSYGFLSPPQLNK
>ENST00000573740.1|SNV-2775-G-A|3
QGPGAGDEVR
>ENST00000522313.1|SNV-46787-A-C|1
VSSGLNANLTVNGGGWNEKSVK
>ENST00000494105.2|SNV-931-G-A|1
LYGLIDHKTSVK
>ENST00000324771.12|SNV-16103-C-G|2
FLQCRFLFAGPWLLFR
>ENST00000534093.5|SNV-2968-G-A|4
QHWRGLEGSLMQEERPR
>ENST00000604036.1|SNV-59539-G-T|1
IFTNLQIRLLL
>ENST00000643408.1|SNV-492513-A-G|1
IQGQDVICVSGEPFYSGERTVTIRR
>ENST00000571796.5|SNV-177407-G-A|7
YHVLLGLVMSLGGLTESTVRRR
>ENST00000530179.1|INDEL-4836-T-TT|1
VNQAFGE
>ENST00000396259.5|SNV-101865-G-A|2
NGEKDIQTALSIGMWV
>ENST00000563522.5|INDEL-23191-G-GA|14
MGKKLEGGSEDAGGQSEK
>ENST00000370225.4|SNV-78319-G-A|2
VVILDKPTSGVDPYSRR
>ENST00000377765.8|SNV-95235-C-T|2
AYSCTTAPLSRK
>ENST00000394877.7|SNV-5870-G-A|4
KLEQQCQMEPNSDGHDRK
>ENST00000650503.1|SNV-104128-A-G|2
TALLAWGPALGRPGLAWARPTR
>ENST00000339431.9|SNV-21432-C-T|1
LYDNPWHCTCEIEMLISMLQIPRNR
>ENST00000324771.12|SNV-16103-C-G|1
FLFAGPWLLFR
>ENST00000507383.5|SNV-4318-A-G|2
MSGITLFEGINSST
>ENST00000359276.9|INDEL-19737-A-AA|3
TEGFRPVSRSDCLPK
>ENST00000345136.7|SNV-51550-C-T|4
SAEAELQSKCASFAEK
>ENST00000604036.1|SNV-59539-G-T|6
MVFQKIFTNLQIR
>ENST00000256103.3|SNV-70-T-A|3
MSNKFQGTWKLVSSENFDDYMK
>ENST00000072516.7|SNV-134300-A-C|4
LCIFDRDSLPGGIVTDATLSFIQK
>ENST00000596783.1|SNV-14646-C-G|1
EPAWAIFLAALMTSDVFFNGPLPLK
>ENST00000380249.5|SNV-59539-G-T|1
ENGFSENIHQSTNQTPALNLLWEK
>ENST00000506361.5|SNV-131850-C-A|4
RATHHKR
>ENST00000552943.5|SNV-7903-G-A|5
MSSKWQR
>ENST00000372517.8|INDEL-25891-G-GA|6
HSTSSHLFRTTQIRGINCPQAR
>ENST00000257430.9|INDEL-132869-C-CA|3
SAACVQTSTITKQVATPK
>ENST00000072516.7|SNV-134300-A-C|1
DSLPGGIVTDATLSFIQKSRR
>ENST00000647989.1|SNV-651930-C-A|5
MPWPFPAIQPLPRSSLQR
>ENST00000383836.8|SNV-377183-C-A|4
ELERQNK
>ENST00000357364.8|SNV-78607-G-T|1
YALTGHLRTHSGDK
>ENST00000508261.5|SNV-7491-G-C|5
ARPPARSRPGCRSTPR
>ENST00000503640.5|SNV-6266-T-C|3
IRNFISYHLQDHMFETLWK
>ENST00000512091.6|SNV-836589-C-T|1
YSIGSQSRIRR
>ENST00000247226.13|SNV-34696-G-A|4
SSRRPSGQSPTSTEK
>ENST00000409871.6|INDEL-56218-C-CA|1
LGDPRLQKK
>ENST00000372517.8|INDEL-25891-G-GA|3
GINCPQAR
>ENST00000620191.4|SNV-4632-C-A|5
DVQTDCTRTGLGGYWGKK
>ENST00000372517.8|INDEL-25891-G-GA|2
GINCPQARR
>ENST00000451557.5|INDEL-33965-T-TT|1
DTFLASLRGTI
>ENST00000627450.2|INDEL-23191-G-GA|17
KLEGGSEDAGGQSENR
>ENST00000563667.5|INDEL-23191-G-GA|14
RGAQIADPTLAEMGKK
>ENST00000529172.1|SNV-77156-A-T|1
SVTSIQIYLVSCSLLMSPR
>ENST00000374144.8|SNV-25393-T-C|1
THQLENGLPRSVSQETEPER
>ENST00000642286.1|SNV-492513-A-G|3
LHLAKDILMIQGQDVICVSGK
>FUSION-ENST00000466801.5:5622-ENST00000322723.9:22077|7
MTMTMRKMTLK
>ENST00000506361.5|SNV-131850-C-A|6
MAQKRATHHK
>ENST00000393165.7|INDEL-14142-C-CA|7
EFRPEIPCIVVANKIDADINVTQKK
>ENST00000647989.1|SNV-651930-C-A|2
PWPFPAIQPLPRSSLQRSLF
>ENST00000494105.2|SNV-931-G-A|2
LYGLIDHK
>ENST00000650503.1|SNV-104128-A-G|5
KTALLAWGPALGRPGLAWARPTR
>ENST00000526677.1|INDEL-4836-T-TT|1
FYPSDFYTVELCLPIHRTLFL
>ENST00000374144.8|SNV-25393-T-C|4
MKTHQLENGLPR
>ENST00000541292.5|SNV-47405-C-T|2
QPVFEFLGHTYAIRR
>ENST00000257430.9|INDEL-132869-C-CA|5
ETKSAACVQTSTITKQVATPK
>ENST00000569715.5|INDEL-23191-G-GA|3
YWRTRSYGFVGT
>ENST00000334463.4|INDEL-30448-A-AA|5
VLSRIQKNTGSLGGVGR
>ENST00000571796.5|SNV-177407-G-A|2
MSLGGLTESTVRRR
>ENST00000484026.6|SNV-186-C-T|1
TAVASIERVKLLLQQGGMSQR
>ENST00000381852.4|INDEL-233109-T-TT|1
SVITFFLLYAIFSLSFFHISLDL
>ENST00000247226.13|SNV-34696-G-A|5
ESESSRSSRRPSGQSPTSTEK
>ENST00000356239.8|INDEL-155921-C-CA|4
NLQLNLLLEQQKQLLNESQQKNR
>ENST00000344691.8|INDEL-1124045-A-ATGCTA|1
NAMLPQP
>ENST00000571796.5|SNV-177407-G-A|9
YHVLLGLVMSLGGLTESTVR
>ENST00000367674.7|SNV-357502-G-A|1
LQPPLSQYSVQALQPGSR
>ENST00000466387.5|SNV-1418902-G-C|5
KIAQAGSR
>ENST00000638115.1|SNV-2962-A-G|3
VRQYTSAHAPAKWVTCLR
>ENST00000529906.5|INDEL-4836-T-TT|1
ECHTMQLHRDSIWKLWLQK
>ENST00000647893.1|SNV-74420-A-C|1
HNTKVSYGFLSPPQLNK
>ENST00000396268.7|SNV-7752-C-T|2
VQSLTHIFALQEEELTR
>ENST00000528851.5|INDEL-4836-T-TT|3
HREKVNQAFGA
>ENST00000450735.7|SNV-136384-T-C|5
SFLEVLDGKTDDLHDFR
>ENST00000337975.6|SNV-25740-G-A|2
MVFEAILQWVKHDLEPR
>ENST00000322213.9|SNV-17641-G-A|3
QVQSQAHELQMR
>ENST00000381401.11|SNV-186-C-T|1
TAVASIERVKLLLQVQHASK
>ENST00000451557.5|INDEL-33965-T-TT|2
DTFLASLR
>ENST00000650503.1|SNV-104128-A-G|3
KTALLAWGPALGRPGLAWARPTRG
>ENST00000450735.7|SNV-136384-T-C|6
VELKSFLEVLDGKTDDLHDFR
>ENST00000322213.9|SNV-17641-G-A|1
QVQSQAHELQMRLKYSQSDLEQTK
>ENST00000650503.1|SNV-104128-A-G|1
TALLAWGPALGRPGLAWARPTRG
>ENST00000393165.7|INDEL-14142-C-CA|5
IDADINVTQKKLQFCQEVLPAPVFR
>ENST00000367807.7|SNV-8576-G-A|4
TTKNLETKVTITSSPIR
>FUSION-ENST00000466801.5:5622-ENST00000322723.9:22077|10
RMTMTMR
>ENST00000647989.1|SNV-651930-C-A|1
SSLQRSLF
>ENST00000359276.9|INDEL-19737-A-AA|2
TEGFRPVSRSDCLPKFNAH
>ENST00000642286.1|SNV-492513-A-G|4
VRLHLAKDILMIQGQDVICVSGK
>ENST00000404542.5|SNV-593970-C-T|2
IRLLDTLSDQIR
>ENST00000381401.11|SNV-186-C-T|3
TAVASIER
>ENST00000471793.1|SNV-78607-G-T|4
MPPLQLRLPPEVRPHWPPEDALRW
>ENST00000263035.9|SNV-15722-G-A|5
DWFAKQFEELQK
>ENST00000356443.9|SNV-51050-G-A|5
FEIHFDDKFDMSFGR
>ENST00000345136.7|SNV-51550-C-T|1
CASFAEKTAQLER
>ENST00000620191.4|SNV-4632-C-A|3
TGLGGYWGKK
>ENST00000552943.5|SNV-7903-G-A|1
WQRTWYARMPPR
>ENST00000320356.7|SNV-74971-G-A|3
GNKIHFANHSVNPNCYAK
>ENST00000569715.5|INDEL-23191-G-GA|5
YSRPTPGQNPKYWR
>ENST00000257430.9|INDEL-132869-C-CA|9
ITSTCGK
>FUSION-ENST00000466801.5:5622-ENST00000322723.9:22077|8
MTMTMRK
>ENST00000370225.4|SNV-78319-G-A|3
VVILDKPTSGVDPYSR
>ENST00000529906.5|INDEL-4836-T-TT|6
EKVNQAFGVDVGDYVRECHTMQLHR
>ENST00000541292.5|SNV-47405-C-T|4
NVRQPVFEFLGHTYAIRR
>ENST00000425535.5|SNV-752-A-G|3
EPKVAFPGGASRCWNLGADAGSR
>ENST00000541292.5|SNV-47405-C-T|1
QPVFEFLGHTYAIRRVK
>ENST00000563679.5|INDEL-23191-G-GA|6
WKEAHIR
>ENST00000563679.5|INDEL-23191-G-GA|9
LEGGSEDAGGQSEKNR
>ENST00000643408.1|SNV-492513-A-G|2
IQGQDVICVSGEPFYSGERTVTIR
>ENST00000231357.7|SNV-7491-G-C|5
ETTSTLKAWLQEHPK
>ENST00000519486.5|SNV-538529-G-T|6
MDLVCPEKCRCEVTIVDCSNQK
>ENST00000650702.1|SNV-18566-C-T|1
SPSSSFGTLLK
>ENST00000336273.8|SNV-46787-A-C|1
GDSTLQVSSGLNANLTVNGGGWNEK
>ENST00000404542.5|SNV-593970-C-T|1
IRLLDTLSDQIRK
>ENST00000252211.7|SNV-16110-G-A|1
NVQEPEQGEA
>ENST00000337530.10|SNV-158905-C-T|1
ATWYALNVWRYWCMTNGLK
>ENST00000356443.9|SNV-51050-G-A|3
FDMSFGR
>ENST00000334463.4|INDEL-30448-A-AA|1
NTGSLGGVGRTGR
>ENST00000604036.1|SNV-59539-G-T|4
MVFQKIFTNLQIRLLL
>ENST00000072516.7|SNV-134300-A-C|2
DSLPGGIVTDATLSFIQKSR
>ENST00000383263.7|SNV-95796-G-A|1
KVEEKLY
>ENST00000324771.12|SNV-16103-C-G|3
VARFLQCRFLFAGPWLLFR
>ENST00000247226.13|SNV-34696-G-A|2
RPSGQSPTSTEK
>ENST00000618691.5|SNV-36498-G-A|3
KNQNPAECKQQ
>FUSION-ENST00000551516.1:22994-ENST00000320248.4:32868|3
KPGLCSLR
>ENST00000372517.8|INDEL-25891-G-GA|5
TTQIRGINCPQAR
>ENST00000231357.7|SNV-7491-G-C|1
AWLQEHPKNPYPTKGEK
>ENST00000404867.7|SNV-538529-G-T|4
CRCEVTIVDCSNQK
>ENST00000451557.5|INDEL-33965-T-TT|4
SRTWASVHLHSFFCSWNPAGGFDR
>ENST00000529906.5|INDEL-4836-T-TT|4
VNQAFGVDVGDYVRECHTMQLHR
>FUSION-ENST00000551516.1:22994-ENST00000320248.4:32868|5
SGHIISTFSTSGR
>ENST00000325617.10|INDEL-35414-A-AA|1
AALEKPMDLEEEKKAK
>ENST00000642286.1|SNV-492513-A-G|2
DILMIQGQDVICVSGK
>ENST00000645066.1|SNV-78607-G-T|3
RYALTGHLRTHSVIK
>ENST00000638115.1|SNV-2962-A-G|5
NYYTAFLSIRVRQYTSAHAPAK
>ENST00000274400.9|MNV-31925-TCT-T|1
DQHVYVCAVCQNVLCGL
>ENST00000535621.6|INDEL-23191-G-GA|14
DASLEKIADPTLAEMGKK
>ENST00000219596.5|SNV-13263-C-T|3
ENEYQASSVPPTCLLIK
>ENST00000394877.7|SNV-5870-G-A|6
KKLEQQCQMEPNSDGHDR
>ENST00000563679.5|INDEL-23191-G-GA|5
WKEAHIRR
>ENST00000529906.5|INDEL-4836-T-TT|7
EKVNQAFGVDVGDYVR
>ENST00000537881.5|SNV-214593-C-G|1
QLYDEHWSKHR
>ENST00000279230.10|SNV-15026-G-A|5
RHITESVNSIHR
>ENST00000506361.5|SNV-131850-C-A|5
AQKRATHHK
>ENST00000604036.1|SNV-59539-G-T|2
IFTNLQIR
>ENST00000466387.5|SNV-1418902-G-C|3
IAQAGSR
>ENST00000372517.8|INDEL-25891-G-GA|4
TTQIRGINCPQARR
>ENST00000356239.8|INDEL-155921-C-CA|2
QLLNESQQKNRITENAI
>ENST00000563679.5|INDEL-23191-G-GA|12
KLEGGSEDAGGQSEK
>ENST00000367807.7|SNV-8576-G-A|2
VTITSSPIR
>ENST00000425535.5|SNV-752-A-G|5
EPKVAFPGGASR
>ENST00000231357.7|SNV-7491-G-C|2
AWLQEHPKNPYPTK
>ENST00000522313.1|SNV-46787-A-C|2
VSSGLNANLTVNGGGWNEK
>ENST00000563679.5|INDEL-23191-G-GA|14
ETWKPGPGSEIADPTLAEMGKK
>ENST00000552943.5|SNV-7903-G-A|2
WQRTWYAR
>ENST00000638115.1|SNV-2962-A-G|4
VRQYTSAHAPAK
>ENST00000320356.7|SNV-74971-G-A|1
IHFANHSVNPNCYAKVMMVNGDHR
>ENST00000247226.13|SNV-34696-G-A|3
SSRRPSGQSPTSTEKR
>ENST00000618691.5|SNV-36498-G-A|2
NQNPAECK
>ENST00000644939.1|SNV-1175737-C-A|1
TYNPIDVAARPGTVPHTLLQKDPR
>FUSION-ENST00000551516.1:22994-ENST00000320248.4:32868|1
APGTDTVLAGASDTPSGWIWIERI
>ENST00000401392.5|SNV-265684-A-G|5
KEALFTR
>ENST00000307435.10|SNV-5592-G-A|1
VLFQRLENGR
>ENST00000263791.10|SNV-51743-C-A|4
SQNQDEDCNEKNGCHESEPSVK
>ENST00000337975.6|SNV-25740-G-A|1
MVFEAILQWVKHDLEPRK
>ENST00000374144.8|SNV-25393-T-C|2
THQLENGLPR
>ENST00000226207.6|INDEL-5640-T-TT|1
SYHIFLSDHV
>ENST00000620191.4|SNV-4632-C-A|7
YYHLPFLRDVQTDCTRTGLGGYWGK
>ENST00000571796.5|SNV-177407-G-A|6
MSLGGLTESTVR
>ENST00000550891.4|SNV-109412-C-T|3
TAVVHGEPSK
>ENST00000367807.7|SNV-8576-G-A|1
VTITSSPIRGAGDGMETEEPPK
>ENST00000338040.6|SNV-29892-G-A|2
NICATLLQEKGMVLLQWK
>ENST00000337975.6|SNV-25740-G-A|3
MVFEAILQWVK
>ENST00000331340.8|SNV-78607-G-T|4
RYALTGHLRTHSVGKPHK
>ENST00000396259.5|SNV-101865-G-A|1
DIQTALSIGMWV
>ENST00000552943.5|SNV-7903-G-A|4
MSSKWQRTWYAR
>ENST00000450735.7|SNV-136384-T-C|1
TDDLHDFRRGLSK
>ENST00000257430.9|INDEL-132869-C-CA|6
ETKSAACVQTSTITK
>ENST00000647989.1|SNV-651930-C-A|3
MPWPFPAIQPLPRSSLQRSLF
>ENST00000550891.4|SNV-109412-C-T|1
TAVVHGEPSKQVCCVAHKLQR
>ENST00000506361.5|SNV-131850-C-A|1
RGPLPAGLRHPGDFQPCDSCCP
>ENST00000506361.5|SNV-131850-C-A|3
ATHHKRGPLPAGLR
>ENST00000529906.5|INDEL-4836-T-TT|3
ECHTMQLHR
>ENST00000528851.5|INDEL-4836-T-TT|1
VNQAFGA
>ENST00000336577.9|SNV-12005-G-T|1
QYWLYDEAAARPDPGYPR
>FUSION-ENST00000466801.5:5622-ENST00000322723.9:22077|1
KLQKLFL
>FUSION-ENST00000466801.5:5622-ENST00000322723.9:22077|14
MMRMTMTMR
>ENST00000645066.1|SNV-78607-G-T|2
YALTGHLR
>ENST00000475167.6|SNV-186-C-T|1
TAVASIERVKLLLQGGMSQR
>ENST00000627450.2|INDEL-23191-G-GA|15
LEGGSEDAGGQSENR
>ENST00000489483.5|SNV-3824-G-A|2
MTSCSSSCPCQYPGSCSR
>ENST00000263035.9|SNV-15722-G-A|4
DWFAKQFEELQKETFTTEER
>ENST00000569715.5|INDEL-23191-G-GA|9
EAHIRRYSRPTPGQNPK
>ENST00000563679.5|INDEL-23191-G-GA|3
RYSRPTPGQWAR
>ENST00000404542.5|SNV-593970-C-T|5
VVKVMDFLKIR
>ENST00000468090.5|SNV-36894-A-C|1
AQAGEGVRPSPMPLELRMVQSKR
>ENST00000401392.5|SNV-265684-A-G|1
FEKEKQHDIR
>ENST00000569715.5|INDEL-23191-G-GA|7
RYSRPTPGQNPKYWR
>ENST00000402219.7|SNV-69709-A-T|5
ELNLIIKVFREPFVSYSK
>ENST00000512091.6|SNV-836589-C-T|2
YSIGSQSRIR
>ENST00000359276.9|INDEL-19737-A-AA|4
TEGFRPVSR
>ENST00000372731.8|SNV-24823-G-A|3
VKALCAEADHLQQSHPLSATQIQVK
>ENST00000219596.5|SNV-13263-C-T|1
ENEYQASSVPPTCLLIKEPPKR
>ENST00000256103.3|SNV-70-T-A|4
SNKFQGTWK
>ENST00000381401.11|SNV-186-C-T|2
TAVASIERVK
>ENST00000372731.8|SNV-24823-G-A|1
ALCAEADHLQQSHPLSATQIQVKR
>ENST00000622495.4|INDEL-12925-A-AA|1
NSLLPAATEDLK
>ENST00000334463.4|INDEL-30448-A-AA|2
NTGSLGGVGR
>ENST00000345136.7|SNV-51550-C-T|2
CASFAEK
>ENST00000550891.4|SNV-109412-C-T|2
TAVVHGEPSKQVCCVAHK
>ENST00000537881.5|SNV-214593-C-G|3
DGDVQAGANLSFNRQLYDEHWSKHR
>ENST00000548859.1|SNV-7903-G-A|1
WQVGPPAATLGDSSGR
>ENST00000484574.1|SNV-26126-A-T|3
EVVLIPMTGKPSLFPGLFLFTTPCR
>ENST00000258770.8|SNV-6540-C-T|1
WTEIEDSHILVTVMMK
>ENST00000529172.1|SNV-77156-A-T|4
MKRSVTSIQIYLVSCSLLMSPR
>ENST00000638115.1|SNV-2962-A-G|1
QYTSAHAPAKWVTCLR
>ENST00000522313.1|SNV-46787-A-C|3
NKVSSGLNANLTVNGGGWNEKSVK
>ENST00000562119.5|INDEL-23191-G-GA|36
RYSRPTPGQWARYGPEYK
>ENST00000320356.7|SNV-74971-G-A|4
KGNKIHFANHSVNPNCYAK
>ENST00000618691.5|SNV-36498-G-A|1
NQNPAECKQQ
>ENST00000343528.10|SNV-36894-A-C|4
MPLELRMVQSK
>ENST00000450735.7|SNV-136384-T-C|2
TDDLHDFRR
>ENST00000402219.7|SNV-69709-A-T|3
VFREPFVSYSKLFSANDVENIFSR
>ENST00000522313.1|SNV-46787-A-C|5
KNKVSSGLNANLTVNGGGWNEK
>ENST00000519486.5|SNV-538529-G-T|5
DLVCPEKCRCEVTIVDCSNQK
>ENST00000256103.3|SNV-70-T-A|5
MSNKFQGTWK
>ENST00000401392.5|SNV-265684-A-G|2
EALFTRFEKEK
>ENST00000409842.5|INDEL-14142-C-CA|5
TILVADINVTQKK
>ENST00000535621.6|INDEL-23191-G-GA|15
MDASLEKIADPTLAEMGKK
>ENST00000293761.8|SNV-2775-G-A|2
HLLKDDAWFCNWISMQGPGAGDEVR
>ENST00000573740.1|SNV-2775-G-A|1
QGPGAGDEVRFPCYR
>ENST00000322213.9|SNV-17641-G-A|4
EAELRQVQSQAHELQMRLK
>ENST00000513237.5|SNV-95498-A-G|1
DEGPFCTHLGAGPNVAAIREIMEER
>ENST00000537881.5|SNV-214593-C-G|4
DGDVQAGANLSFNRQLYDEHWSK
>ENST00000257430.9|INDEL-132869-C-CA|14
KASPDCFK
>ENST00000392597.5|SNV-54631-G-A|4
VKQGFWEEFETLQQQECKLLYSQK
>ENST00000512091.6|SNV-836589-C-T|6
TSGSRTPGRYSIGSQSR
>ENST00000487556.6|INDEL-25891-G-GA|15
MMEEKNTAPLVICSELHK
>ENST00000257430.9|INDEL-132869-C-CA|12
ASPDCFK
>ENST00000530179.1|INDEL-4836-T-TT|3
HREKVNQAFGE
>ENST00000649135.1|SNV-289365-C-A|6
MSHFPYVLGSLIPLR
>ENST00000247226.13|SNV-34696-G-A|1
RPSGQSPTSTEKR
>ENST00000374144.8|SNV-25393-T-C|5
DPEPGGATEKMKTHQLENGLPR
>ENST00000548859.1|SNV-7903-G-A|3
MSSKWQVGPPAATLGDSSGR
>ENST00000331340.8|SNV-78607-G-T|2
YALTGHLRTHSVGKPHK
>ENST00000576677.5|SNV-177407-G-A|2
RRAGWGR
>ENST00000471793.1|SNV-78607-G-T|1
LPPEVRPHWPPEDALRW
>ENST00000503404.5|SNV-38714-C-T|2
MCLCTSVASFLQVLSTFWPTA
>ENST00000284984.8|SNV-7400-G-T|6
IRSFSPLKEPLTIQFLTVGNALRPK
>ENST00000263791.10|SNV-51743-C-A|1
TEAVHYLYIQMEYCEKSTLR
>ENST00000256103.3|SNV-70-T-A|1
FQGTWKLVSSENFDDYMK
>ENST00000226207.6|INDEL-5640-T-TT|3
VTFQLKAERSYHIFLSDHV
>ENST00000284984.8|SNV-7400-G-T|3
EPLTIQFLTVGNALRPK
>ENST00000392597.5|SNV-54631-G-A|1
LLYSQKEGQRQENK
>FUSION-ENST00000466801.5:5622-ENST00000322723.9:22077|2
LHQPKERK
>ENST00000263791.10|SNV-51743-C-A|3
NGCHESEPSVK
>ENST00000471793.1|SNV-78607-G-T|5
PPLQLRLPPEVRPHWPPEDALR
