# Supplementary material for: Identification of non-canonical peptides with moPepGen
Source: Nat Biotechnol. 2025 Jun 16;44(4):568–73. doi: 10.1038/s41587-025-02701-0 (PMC12680078; doi:10.1038/s41587-025-02701-0)
Supplement: Supplementary file 4 — Supplementary Data: Cancer cell line variant peptide database. Custom peptide database FASTA file for each of the 376 cell lines from the Cancer Cell Line Encyclopedia with proteomics characterization or used in the reference channel. Variant peptide FASTA files were produced by moPepGen as the result of cell-line-specific publicly available mutations and fusions. [file 41587_2025_2701_MOESM4_ESM.zip › ACH-000068.fasta]

>ENST00000357574.7|SNV-80214-A-G|3
NMAHHKLQALATNLLASEASDK
>ENST00000673038.1|SNV-32781-G-A|6
ALPQNDDHYVMQEHRKVPFAWCAPK
>FUSION-ENST00000298552.9:25512-ENST00000422467.1:85528|2
ALGCPVYLYFIELGGWVSEK
>ENST00000354536.9|SNV-102480-G-A|4
TPRCPGSINEKLPQR
>ENST00000328333.12|MNV-8015-TTCT-T|1
VTGLEPGVSYISLTPVLDGVR
>FUSION-ENST00000645901.1:25512-ENST00000422467.1:85528|262
MVAHTVCKAEAGGLLETR
>FUSION-ENST00000645901.1:25512-ENST00000422467.1:85528|20
SFLCCPHFKNK
>ENST00000587403.5|SNV-80214-A-G|5
MAHHKLQALATNLLASEASDK
>ENST00000503541.1|INDEL-1297-C-CT|6
CLFLCGSSSMGTFFRFWMK
>ENST00000611324.4|MNV-1797-GCTCT-G|8
LHNVFNDFLMLIPSSLRIVYMMKK
>FUSION-ENST00000421745.6:23263-ENST00000402508.5:66729|20
NQVLVHKIVHTNFVEK
>ENST00000306562.8|SNV-9447-C-G|6
RRQHLPERPGR
>FUSION-ENST00000645901.1:25512-ENST00000422467.1:85528|174
MPGTYICAGYKR
>ENST00000586520.5|SNV-12587-A-T|3
AGGGSLSK
>ENST00000329476.4|SNV-5342-C-G|5
MGPIGAEADENQR
>FUSION-ENST00000645901.1:25512-ENST00000422467.1:85528|225
MFAPPFCDRENLSLIVPR
>FUSION-ENST00000645901.1:25512-ENST00000422467.1:85528|132
CPLSLLFPFQEII
>ENST00000434116.6|SNV-39274-C-G|1
GRNSVLKITVKPK
>FUSION-ENST00000645901.1:25512-ENST00000422467.1:85528|209
TLNTLGKACYFQCSLLFIYYCFWR
>FUSION-ENST00000645901.1:25512-ENST00000422467.1:85528|172
MPGTYICAGYKRYR
>ENST00000492914.1|MNV-1797-GCTCT-G|5
LIPSSLRIVYMMK
>FUSION-ENST00000645901.1:25512-ENST00000422467.1:85528|112
LLDPCRPVR
>ENST00000511802.5|SNV-33302-C-T|2
MLHLQVLVYWLRELTTDAAIR
>FUSION-ENST00000645901.1:25512-ENST00000422467.1:85528|38
VACCFANMVFTFTILRASFVVPILK
>FUSION-ENST00000645901.1:25512-ENST00000422467.1:85528|103
GPSNWQPARNSETDKESK
>ENST00000392793.5|SNV-12504-G-T|1
VYGKEIDPANGCTSRGQFLR
>ENST00000300146.10|SNV-17468-G-T|5
KMIDAFVTSR
>ENST00000346872.8|SNV-72790-T-G|5
RSHTGERPFQCNQCGASFTQKGNLR
>ENST00000518074.5|SNV-23152-C-T|6
MAQLLTAEEK
>FUSION-ENST00000265713.8:3617-ENST00000540972.5:1|4
QQEKAAAAARDQTWR
>ENST00000498794.1|MNV-5865-GGTGAGCCTGGGAGCCTGACAGGGCCAGTGTTGGGGCACAGGGTGTGGTGGCTGCCTTCTCTCTCTGCAGCTGTGCTTCTATTCCCCAG-G|6
MLSTAPQSQLFLALADSSISTKGTK
>ENST00000376113.6|SNV-48235-G-A|1
VNHEPEPADGATPGATLPK
>FUSION-ENST00000645901.1:25512-ENST00000422467.1:85528|197
QDSLAPGSWLALPHLVTLGLDC
>ENST00000377976.2|SNV-77351-G-T|1
CPAFNENGLQPCQICNQ
>ENST00000294454.6|SNV-454-G-A|2
ADGLWGLQKGLAASLLYQGLMNGVR
>FUSION-ENST00000645901.1:25512-ENST00000422467.1:85528|25
ASFVVPILKTRK
>ENST00000207157.7|SNV-75400-G-A|1
IDQNPFAKGFRDSGR
>FUSION-ENST00000645901.1:25512-ENST00000422467.1:85528|100
ESKRDFF
>ENST00000344862.9|INDEL-3782-A-AA|4
SSKSVLRR
>ENST00000545968.6|SNV-15228-G-A|3
LNFDLIQELSHEARRMIEGMVYEMR
>ENST00000370765.10|SNV-337329-G-C|3
NPVPSAEEWMLEACR
>ENST00000381158.3|INDEL-268951-G-GT|4
MEDERVISTERGQHLGEQLGFEFF
>ENST00000491944.1|SNV-19347-G-A|3
SSVPSTPSRER
>FUSION-ENST00000645901.1:25512-ENST00000422467.1:85528|168
YPRHLLTK
>FUSION-ENST00000645901.1:25512-ENST00000422467.1:85528|99
MLFFFFFS
>ENST00000442697.7|SNV-45545-A-G|3
ADALSMDSCK
>ENST00000389793.7|SNV-152781-A-G|2
AAGESIRVNR
>FUSION-ENST00000645901.1:25512-ENST00000422467.1:85528|259
AEAGGLLETR
>ENST00000636936.1|SNV-1197121-C-T|1
SLSILMKFVFL
>ENST00000557413.6|SNV-3352-G-A|1
EQREAVKLK
>ENST00000492914.1|MNV-1797-GCTCT-G|7
LIPSSLR
>FUSION-ENST00000645901.1:25512-ENST00000422467.1:85528|94
QSPTLAPTKCR
>ENST00000282878.6|INDEL-268951-G-GT|1
GQHLGEQLGFEFF
>ENST00000491944.1|SNV-19347-G-A|6
MSSVPSTPSR
>FUSION-ENST00000645901.1:25512-ENST00000422467.1:85528|143
MPLHSSLGDRVR
>ENST00000434116.6|SNV-39274-C-G|4
QELSAENHGEAKNDEK
>ENST00000471101.5|SNV-45545-A-G|3
DSCKELER
>FUSION-ENST00000645901.1:25512-ENST00000422467.1:85528|234
CVHKYTLSYLYYFCTCPYWK
>ENST00000504357.1|SNV-141-A-C|5
LKAFSSR
>FUSION-ENST00000645901.1:25512-ENST00000422467.1:85528|238
LGLSSSFL
>ENST00000477157.5|SNV-26963-A-G|3
LWVITLCLTYTAPACSTSTCRR
>ENST00000273047.9|INDEL-28967-C-CA|1
GAQAAIVVYDITNEESFARAKK
>ENST00000344862.9|INDEL-3782-A-AA|7
TKTRSSK
>ENST00000395105.9|MNV-21399-GC-G|2
VCLRHCIYTPQPGFHLPLKLVLSVH
>ENST00000449913.6|SNV-33302-C-T|3
EYCELCKHRFAFTPSCIYK
>ENST00000272852.4|SNV-21357-G-A|1
SHSPHNNGTCFGTDLNR
>FUSION-ENST00000645901.1:25512-ENST00000422467.1:85528|268
LVLSSWAQGILLPQPPKVLR
>ENST00000586520.5|SNV-12587-A-T|2
MAGGGSLSKSSPPP
>ENST00000341776.7|INDEL-266920-C-CA|2
RSHSQYHLSPPG
>ENST00000377252.5|SNV-230665-T-C|2
TYGPSDSASRDLWVNIDQMEK
>FUSION-ENST00000645901.1:25512-ENST00000422467.1:85528|84
MSYRAFAR
>FUSION-ENST00000645901.1:25512-ENST00000422467.1:85528|247
KSTVSILGRDLQA
>ENST00000503541.1|INDEL-1297-C-CT|9
KCLFLCGSSSMGTFFR
>FUSION-ENST00000298552.9:25512-ENST00000422467.1:85528|27
RNSWDPR
>ENST00000393040.7|SNV-48235-G-A|1
VNHEPEPADGATPGATLPKSPSQLR
>ENST00000395105.9|MNV-21399-GC-G|1
HCIYTPQPGFHLPLKLVLSVH
>FUSION-ENST00000645901.1:25512-ENST00000422467.1:85528|226
FAPPFCDR
>ENST00000255476.3|SNV-6288-G-T|2
QRTGSFGDRPARPTLL
>ENST00000494105.2|SNV-1427-T-C|4
LNYTSSQEKTQAIATK
>FUSION-ENST00000645901.1:25512-ENST00000422467.1:85528|193
MKMPLSYSLLIEYLLYAR
>ENST00000358527.6|SNV-6402-C-T|1
TCRRPMLPLEAQKK
>ENST00000424728.6|SNV-62143-A-G|2
EMQSSFIKAR
>FUSION-ENST00000645901.1:25512-ENST00000422467.1:85528|98
LFFFFFS
>ENST00000349139.6|SNV-22909-G-A|2
TKEPLILEEER
>FUSION-ENST00000645901.1:25512-ENST00000422467.1:85528|159
ITSMSQCTWPLLTEFLR
>ENST00000611324.4|MNV-1797-GCTCT-G|2
SQYSRLR
>ENST00000358527.6|SNV-6402-C-T|3
GELELAELKTCRRPMLPLEAQK
>ENST00000424728.6|SNV-62143-A-G|1
EMQSSFIKARK
>FUSION-ENST00000645901.1:25512-ENST00000422467.1:85528|277
DRVSLCCPGLSQTPAQVMPK
>ENST00000587569.5|SNV-4001-C-G|4
VLPPDVGPRVDWARVVEQK
>ENST00000368586.10|SNV-43729-C-T|2
AFTESARFGGIAGSSVLVMLAAR
>FUSION-ENST00000645901.1:25512-ENST00000422467.1:85528|256
GTFHPGNYSYFQEISLDN
>FUSION-ENST00000645901.1:25512-ENST00000422467.1:85528|158
ITSMSQCTWPLLTEFLRK
>FUSION-ENST00000647809.1:3617-ENST00000540972.5:1|9
HRRGGGHR
>ENST00000672614.1|SNV-32781-G-A|6
QEHRKVPFAWCAPK
>ENST00000636203.1|SNV-1202050-C-A|3
VLLSLSDEELQLGLGVCSSLHR
>ENST00000294454.6|SNV-454-G-A|1
GLAASLLYQGLMNGVR
>ENST00000651105.1|SNV-2126580-C-T|2
SSGSQPETKWALGRR
>ENST00000495413.1|SNV-16977-G-A|3
NPHLLQMK
>ENST00000378295.9|SNV-76822-G-A|3
HGDEDTYYLQVRGQENFEILMKLK
>FUSION-ENST00000645901.1:25512-ENST00000422467.1:85528|302
MLPRLVSNSSSSDAKVLGLQV
>FUSION-ENST00000645901.1:25512-ENST00000422467.1:85528|52
MLARLVSNS
>ENST00000403435.5|MNV-54653-TATCTGAAGATAGCTCAGGACCTGGA-T|1
ARDEAEME
>ENST00000482156.5|SNV-490913-G-A|6
MILAGPKEGQTWNCMR
>ENST00000420652.5|SNV-439-C-A|4
RGSTTWGPAPPLHRR
>ENST00000471101.5|SNV-45545-A-G|1
DSCKELERLTSLYK
>FUSION-ENST00000645901.1:25512-ENST00000422467.1:85528|240
MPLKLGLSSSFL
>FUSION-ENST00000495879.1:187414-ENST00000367545.7:175496|531
ASGDPYWAYSELK
>ENST00000482156.5|SNV-490913-G-A|4
MILAGPKEGQTWNCMRSSF
>ENST00000611324.4|MNV-1797-GCTCT-G|1
SQYSRLRQK
>ENST00000572585.5|SNV-219982-A-G|3
MEGIALSDPAAKESCMMHLLR
>FUSION-ENST00000265713.8:3617-ENST00000540972.5:1|8
ESCESLSCLPPVSLLPHEKDKPRR
>ENST00000503541.1|INDEL-1297-C-CT|5
CLFLCGSSSMGTFFRFWMKWLLR
>ENST00000306562.8|SNV-9447-C-G|2
QHLPERPGRCPLCAR
>FUSION-ENST00000645901.1:25512-ENST00000422467.1:85528|14
SDSEFHFPRALSTQGFMYCCAGR
>FUSION-ENST00000416426.6:6342-ENST00000659024.1:49303|9
RAQPKVSICIWLLCGTR
>FUSION-ENST00000647809.1:3617-ENST00000540972.5:1|14
DHQGRPSLLHQRGGQEHHLAAPR
>ENST00000636593.1|SNV-1197121-C-T|3
MKFVFLDTLMQMLSN
>ENST00000445055.6|SNV-41904-C-A|4
NPAGPSAPATPRTSLLRLK
>ENST00000641581.1|INDEL-5241-T-TT|2
RISLAGCGAQLFFFLCCSLH
>ENST00000588005.5|SNV-12587-A-T|4
MAGGGSLSKGHPSK
>FUSION-ENST00000645901.1:25512-ENST00000422467.1:85528|28
LLCKHGFHLHNPKSFLCCPHFK
>FUSION-ENST00000645901.1:25512-ENST00000422467.1:85528|191
MPLSYSLLIEYLLYAR
>FUSION-ENST00000645901.1:25512-ENST00000422467.1:85528|285
WAFLFHFYISSFVKMFFHR
>FUSION-ENST00000645901.1:25512-ENST00000422467.1:85528|276
DRVSLCCPGLSQTPAQVMPKC
>ENST00000297848.8|SNV-187891-G-A|4
VSEEWYNRLHITWDPPSSPVK
>FUSION-ENST00000421745.6:23263-ENST00000402508.5:66729|3
IYQQHLLNSIFRRNCQMK
>ENST00000584361.1|SNV-172-G-A|4
MFLTPKFRALAAPGPLRP
>ENST00000378295.9|SNV-76822-G-A|5
RHGDEDTYYLQVRGQENFEILMK
>ENST00000494105.2|SNV-1427-T-C|3
TQAIATK
>ENST00000329476.4|SNV-5342-C-G|3
MGPIGAEADENQRVEEMK
>ENST00000443185.7|SNV-115167-C-A|3
QEQHRFSMDLKMPAFHTK
>ENST00000571022.5|SNV-219982-A-G|4
LYPAFMEGIALSDPAAKESCMMHLL
>ENST00000511802.5|SNV-33302-C-T|6
MVGSCSSYSMLHLQVLVYWLR
>ENST00000477157.5|SNV-26963-A-G|6
MLWVITLCLTYTAPACSTSTCR
>ENST00000366574.7|SNV-572073-C-A|1
AGYYDLLIDINLSSYATAR
>ENST00000382865.5|SNV-62780-A-G|4
SITVKVSSTYGNSSRNIVNQNVR
>ENST00000354536.9|SNV-102480-G-A|2
CPGSINEKLPQR
>FUSION-ENST00000645901.1:25512-ENST00000422467.1:85528|129
MSHELINTQPLER
>FUSION-ENST00000307564.8:20313-ENST00000394294.7:103439|50
LGAKGRVVENISK
>ENST00000634348.1|SNV-27042-C-T|4
RQAGEVTYADAHKGCK
>FUSION-ENST00000645901.1:25512-ENST00000422467.1:85528|7
YCCAGRSSSFR
>ENST00000395074.6|SNV-27088-C-A|3
ASLDSMLGGLEQELKDLGIATVPK
>ENST00000504357.1|SNV-141-A-C|2
AFSSRWWVLFWPK
>ENST00000432943.6|SNV-187891-G-A|1
NGITGCTLRGTPHLPR
>ENST00000344862.9|INDEL-3782-A-AA|8
ISEIQLEPNNFPKKTK
>ENST00000349139.6|SNV-22909-G-A|3
LWERTKEPLILEEER
>FUSION-ENST00000645901.1:25512-ENST00000422467.1:85528|13
EVRYGELALGLNHISHTAEAR
>ENST00000244364.10|SNV-490913-G-A|2
TNMELHEK
>FUSION-ENST00000645901.1:25512-ENST00000422467.1:85528|51
LARLVSNS
>ENST00000442697.7|SNV-45545-A-G|1
ADALSMDSCKELERLTSLYK
>FUSION-ENST00000645901.1:25512-ENST00000422467.1:85528|204
WSLTLSPGWSAVA
>FUSION-ENST00000645901.1:25512-ENST00000422467.1:85528|70
HAFFFFSPRWSLALLPR
>ENST00000445055.6|SNV-41904-C-A|3
TSLLRLK
>FUSION-ENST00000645901.1:25512-ENST00000422467.1:85528|140
PLHSSLGDRVRLR
>ENST00000344862.9|INDEL-3782-A-AA|3
SVLRRWK
>ENST00000636593.1|SNV-1197121-C-T|4
SLSILMKFVFLDTLMQMLSN
>ENST00000491944.1|SNV-19347-G-A|5
SSVPSTPSR
>ENST00000508373.5|SNV-3364-C-T|2
KPAASPYAGR
>ENST00000432943.6|SNV-187891-G-A|4
TCGCPRNGITGCTLR
>ENST00000445055.6|SNV-41904-C-A|1
LKELESHC
>ENST00000434116.6|SNV-39274-C-G|2
GRNSVLK
>ENST00000382865.5|SNV-62780-A-G|3
VSSTYGNSSR
>FUSION-ENST00000265713.8:3617-ENST00000540972.5:1|7
DKPRRQQEK
>ENST00000371957.4|SNV-14420-G-A|4
AKWNIHAEEDPFR
>FUSION-ENST00000645901.1:25512-ENST00000422467.1:85528|31
MLLCKHGFHLHNPK
>FUSION-ENST00000645901.1:25512-ENST00000422467.1:85528|50
MLNKDHFEALCLTVNFIFLGLFLPR
>ENST00000641980.1|INDEL-5241-T-TT|1
WGSAVFFPVL
>FUSION-ENST00000647809.1:3617-ENST00000540972.5:1|17
LGIRHGGGSEPGVDLPAPVLDLR
>ENST00000367302.5|SNV-25969-C-A|4
APGGGGGMAKASADELKVFK
>ENST00000544460.5|SNV-1789-C-T|6
LRKHNVIFSK
>FUSION-ENST00000647809.1:3617-ENST00000540972.5:1|16
HGGGSEPGVDLPAPVLDLR
>ENST00000469122.5|INDEL-28967-C-CA|2
SPLQEQKNWVK
>ENST00000503541.1|INDEL-1297-C-CT|10
KKCLFLCGSSSMGTFFR
>ENST00000367302.5|SNV-25968-G-C|1
ASAPELKVFKSGSVDSR
>FUSION-ENST00000647809.1:3617-ENST00000540972.5:1|3
TPAAEHRFAYWLGRSIYF
>ENST00000449913.6|SNV-33302-C-T|2
HRFAFTPSCIYK
>FUSION-ENST00000645901.1:25512-ENST00000422467.1:85528|75
AFARHAFFFFSPRWSLALLPR
>FUSION-ENST00000645901.1:25512-ENST00000422467.1:85528|218
MPSSPCLGSNHLECSQPPGLPGTR
>FUSION-ENST00000645901.1:25512-ENST00000422467.1:85528|217
PSSPCLGSNHLECSQPPGLPGTR
>FUSION-ENST00000645901.1:25512-ENST00000422467.1:85528|270
LPRLVLSSWAQGILLPQPPKVLR
>ENST00000434116.6|SNV-39274-C-G|12
MKGNEGETER
>FUSION-ENST00000645901.1:25512-ENST00000422467.1:85528|231
YTLSYLYYFCTCPYWK
>ENST00000370830.4|SNV-120038-C-T|1
NMVVCSCGCH
>ENST00000443185.7|SNV-115167-C-A|1
MPAFHTK
>ENST00000460150.1|SNV-1427-T-C|2
TQAIATKSVQEMMK
>ENST00000635293.1|SNV-13972-C-T|1
ALPNNTSSSP
>ENST00000399852.3|SNV-26963-A-G|1
MPSDNPMSDVYGASLFHQYLQK
>ENST00000463818.1|SNV-10404-C-T|4
LGSDRTR
>FUSION-ENST00000645901.1:25512-ENST00000422467.1:85528|76
AFARHAFFFFSPR
>ENST00000155674.9|SNV-26963-A-G|1
LYAVGDNPMSDVYGASLFHQYLQK
>ENST00000655275.1|SNV-22356-A-G|6
RFTPESLVEIEKR
>ENST00000504357.1|SNV-141-A-C|6
MLKAFSSR
>ENST00000434116.6|SNV-39274-C-G|10
MKGNEGETERQELSAENHGEAK
>ENST00000371007.6|SNV-104641-G-A|2
LNVLDKQAEIILAR
>FUSION-ENST00000645901.1:25512-ENST00000422467.1:85528|329
MSSADSADAK
>FUSION-ENST00000647809.1:3617-ENST00000540972.5:1|5
TPAAEHR
>ENST00000495413.1|SNV-16977-G-A|1
NPHLLQMKEITHMDPHFHK
>FUSION-ENST00000636465.1:48615-ENST00000665145.1:2|11
KLKNPSR
>ENST00000547152.1|MNV-2322-CA-C|15
NQLPWDQLHDR
>ENST00000354546.10|SNV-54114-G-T|3
GAGTDENTLTR
>ENST00000440964.1|SNV-6847-A-G|1
GPTADAATEFAWTTSHVLWDL
>FUSION-ENST00000645901.1:25512-ENST00000422467.1:85528|40
VRVACCFANMVFTFTILR
>ENST00000344862.9|INDEL-3782-A-AA|2
WKKPRSSYFD
>FUSION-ENST00000645901.1:25512-ENST00000422467.1:85528|162
MLLWLVLNS
>ENST00000586520.5|SNV-12587-A-T|4
MAGGGSLSK
>ENST00000525144.7|SNV-578493-C-T|2
EHHSTLTISLSSCQPDLRPAGK
>ENST00000469122.5|INDEL-28967-C-CA|1
SPLQEQKNWVKELQR
>ENST00000420652.5|SNV-439-C-A|2
GSTTWGPAPPLHRR
>ENST00000207157.7|SNV-75400-G-A|3
IDQNPFAK
>FUSION-ENST00000647809.1:3617-ENST00000540972.5:1|6
GGGHRTPAAEHRFAYWLGR
>FUSION-ENST00000307564.8:20313-ENST00000394294.7:103439|49
GRVVENISK
>ENST00000424728.6|SNV-62143-A-G|5
TREMQSSFIK
>ENST00000547152.1|MNV-2322-CA-C|14
NQLPWDQLHDRGGLR
>FUSION-ENST00000421745.6:23263-ENST00000402508.5:66729|13
EQRVPQR
>ENST00000349139.6|SNV-22909-G-A|4
SLRLWERTK
>FUSION-ENST00000421745.6:23263-ENST00000402508.5:66729|17
IVHTNFVEKLFCR
>FUSION-ENST00000645901.1:25512-ENST00000422467.1:85528|170
RYRSETK
>ENST00000333172.11|SNV-19419-C-T|3
QYPSFLRTIPNDKYQVEIMVLLLQK
>ENST00000359242.7|INDEL-20015-A-AA|1
NCSFKKGI
>ENST00000519380.1|INDEL-28419-C-CA|1
IFLYGILLLSEDDQDVSVQC
>FUSION-ENST00000416426.6:6342-ENST00000659024.1:49303|8
AQPKVSICIWLLCGTR
>FUSION-ENST00000645901.1:25512-ENST00000422467.1:85528|214
SGRAGEGGVMTLNTLGK
>FUSION-ENST00000645901.1:25512-ENST00000422467.1:85528|201
TNLISAATLSPLHICSPCPLR
>ENST00000287777.5|SNV-431-T-C|1
FQIPSILTICVSFLQKR
>ENST00000373795.7|SNV-27042-C-T|3
QAGEVTYADAHKGCK
>ENST00000373795.7|SNV-27042-C-T|2
GCKNEGVIEFVSYSDMK
>ENST00000463108.5|SNV-1188-A-G|1
FPWKCQSTQRDLWNIFK
>FUSION-ENST00000298552.9:25512-ENST00000422467.1:85528|25
NSWDPRR
>FUSION-ENST00000645901.1:25512-ENST00000422467.1:85528|88
CPSPTNFR
>FUSION-ENST00000645901.1:25512-ENST00000422467.1:85528|216
LLACIATPSDSGTGLLR
>ENST00000544460.5|SNV-1789-C-T|3
HNVIFSK
>ENST00000672614.1|SNV-32781-G-A|7
MQEHRKVPFAWCAPK
>ENST00000673038.1|SNV-32781-G-A|3
VPFAWCAPK
>ENST00000373019.5|SNV-2436-A-G|5
KEELNAISGPSEFAEFYNR
>ENST00000274712.8|INDEL-2141-C-CA|1
LGLSPKVGQR
>FUSION-ENST00000645901.1:25512-ENST00000422467.1:85528|181
LRLLRIPFFFLFTSQEVVLISIQK
>ENST00000489537.5|SNV-2436-A-G|7
PFQDPVSLLNSIIDSSK
>ENST00000517486.5|SNV-54114-G-T|4
EIKDAISGAGTDENTLTR
>FUSION-ENST00000647809.1:3617-ENST00000540972.5:1|11
GGQEHHLAAPRHR
>ENST00000503541.1|INDEL-1297-C-CT|1
GTFFRFWMKWLLR
>ENST00000639129.1|SNV-336275-A-G|1
TVMPARYEDLLKSLPLPEYCNPEGK
>ENST00000587719.1|SNV-141-G-C|4
RLHDSCPGQARYLLWAYTSSHGK
>ENST00000463042.1|SNV-170454-A-G|5
INWESCR
>ENST00000587719.1|SNV-141-G-C|2
LHDSCPGQARYLLWAYTSSHGK
>FUSION-ENST00000298552.9:25512-ENST00000422467.1:85528|1
ALGCPVYLYFIELGGWVSEKS
>ENST00000359171.8|MNV-53250-CAC-C|1
CFCCPAGCSPAAHQ
>FUSION-ENST00000645901.1:25512-ENST00000422467.1:85528|68
DLGSLQLLPPRFK
>FUSION-ENST00000645901.1:25512-ENST00000422467.1:85528|92
QSPTLAPTKCRNYR
>ENST00000611324.4|MNV-1797-GCTCT-G|12
ETKATDCRLHNVFNDFLMLIPSSLR
>ENST00000196371.10|SNV-7694-T-A|1
GCVCSFTTSAHRHTKFYTDPVEAVK
>FUSION-ENST00000645901.1:25512-ENST00000422467.1:85528|227
MFAPPFCDR
>ENST00000443185.7|SNV-115167-C-A|2
FSMDLKMPAFHTK
>ENST00000588005.5|SNV-12587-A-T|3
AGGGSLSKGHPSK
>ENST00000497119.1|SNV-7249-C-T|2
MWLSTNSAADAINPWPGRSQPSAF
>FUSION-ENST00000636465.1:48615-ENST00000665145.1:2|8
KKLQHFR
>ENST00000517486.5|SNV-54114-G-T|1
DAISGAGTDENTLTRIMVSR
>FUSION-ENST00000645901.1:25512-ENST00000422467.1:85528|324
SSADSADAKRTR
>FUSION-ENST00000645901.1:25512-ENST00000422467.1:85528|19
SFLCCPHFKNKEVR
>FUSION-ENST00000645901.1:25512-ENST00000422467.1:85528|196
MESHSVAR
>ENST00000623524.1|SNV-615-G-C|2
LHDSCPGQAR
>FUSION-ENST00000265713.8:3617-ENST00000540972.5:1|2
AAAAARDQTWRR
>ENST00000378295.9|SNV-76822-G-A|1
GQENFEILMKLK
>FUSION-ENST00000645901.1:25512-ENST00000422467.1:85528|178
IPFFFLFTSQEVVLISIQK
>FUSION-ENST00000645901.1:25512-ENST00000422467.1:85528|265
RLFTLWYLFPTK
>ENST00000469122.5|INDEL-28967-C-CA|4
MRSPLQEQKNWVK
>ENST00000373019.5|SNV-2436-A-G|6
DGLRKEELNAISGPSEFAEFYNR
>FUSION-ENST00000645901.1:25512-ENST00000422467.1:85528|29
MLLCKHGFHLHNPKSFLCCPHFK
>FUSION-ENST00000645901.1:25512-ENST00000422467.1:85528|167
MYPRHLLTKFLSFFLF
>ENST00000354536.9|SNV-102480-G-A|3
CPGSINEK
>ENST00000375735.7|SNV-77962-C-T|1
YAFSQLWSTQIATVHCSAQTTSR
>ENST00000443397.5|SNV-420-G-T|1
LLIYCASTRATGIPAR
>ENST00000382865.5|SNV-62780-A-G|5
SITVKVSSTYGNSSR
>FUSION-ENST00000645901.1:25512-ENST00000422467.1:85528|101
NSETDKESKR
>ENST00000584361.1|SNV-172-G-A|8
IHVSHTEVQGSGSSRSPEALR
>ENST00000389793.7|SNV-152781-A-G|4
DKAAGESIRVNR
>ENST00000260753.8|SNV-22402-A-T|3
KKLINDK
>ENST00000587719.1|SNV-141-G-C|1
LHDSCPGQARYLLWAYTSSHGKK
>ENST00000557413.6|SNV-3352-G-A|4
GIHVDPNKEQR
>ENST00000403435.5|MNV-54653-TATCTGAAGATAGCTCAGGACCTGGA-T|2
GRARDEAEME
>ENST00000471101.5|SNV-45545-A-G|4
MDSCKELER
>ENST00000508373.5|SNV-3364-C-T|4
GLQRQQWEAGKKPAASPYAGR
>ENST00000357574.7|SNV-80214-A-G|2
LQALATNLLASEASDK
>FUSION-ENST00000645901.1:25512-ENST00000422467.1:85528|71
HAFFFFSPR
>FUSION-ENST00000645901.1:25512-ENST00000422467.1:85528|255
SSRPSWPTQ
>ENST00000393923.7|SNV-186645-A-G|4
SQELAAMEETRIVVLNNLEELKQK
>FUSION-ENST00000645901.1:25512-ENST00000422467.1:85528|27
ASFVVPILK
>ENST00000639129.1|SNV-336275-A-G|4
DWPSGEDFKTVMPAR
>FUSION-ENST00000645901.1:25512-ENST00000422467.1:85528|294
YQGPLAVLCICTSLSWVAGFLR
>ENST00000650983.1|SNV-1188-A-G|1
AMMFPWKCQSTQRDLWNIFK
>FUSION-ENST00000298552.9:25512-ENST00000422467.1:85528|28
DHELDPRRNSWDPR
>FUSION-ENST00000645901.1:25512-ENST00000422467.1:85528|153
SQCTWPLLTEFLRK
>FUSION-ENST00000645901.1:25512-ENST00000422467.1:85528|2
MISVWLPVPVLSLGGP
>FUSION-ENST00000645901.1:25512-ENST00000422467.1:85528|165
HLLTKFLSFFLF
>FUSION-ENST00000645901.1:25512-ENST00000422467.1:85528|106
KGPSNWQPARNSETDK
>FUSION-ENST00000647809.1:3617-ENST00000540972.5:1|10
GGQEHHLAAPRHRR
>FUSION-ENST00000647279.1:25512-ENST00000422467.1:85528|1
ENLETFEEVVKVN
>ENST00000555834.5|SNV-3352-G-A|2
AWTCCSVAYTLTPTRSNVR
>FUSION-ENST00000645901.1:25512-ENST00000422467.1:85528|22
HGFHLHNPKSFLCCPHFKNK
>FUSION-ENST00000645901.1:25512-ENST00000422467.1:85528|16
SDSEFHFPR
>ENST00000377252.5|SNV-230665-T-C|1
TYGPSDSASRDLWVNIDQMEKDK
>FUSION-ENST00000416426.6:6342-ENST00000659024.1:49303|2
DQLFASMGLMNAFAQR
>ENST00000495413.1|SNV-16977-G-A|5
DLEIIIIPTSHTNMNPHLLQMK
>ENST00000244364.10|SNV-490913-G-A|4
AKGRTNMELHEK
>FUSION-ENST00000645901.1:25512-ENST00000422467.1:85528|183
PLLLEIILQLIHIFIHMLRLLR
>ENST00000274712.8|INDEL-2141-C-CA|4
ASGSGTKKLGLSPK
>ENST00000460150.1|SNV-1427-T-C|4
LNYTSSQEKTQAIATKSVQEMMK
>FUSION-ENST00000645901.1:25512-ENST00000422467.1:85528|163
MHLASSD
>ENST00000392793.5|SNV-12504-G-T|4
WAFKVYGK
>ENST00000673374.1|SNV-32781-G-A|2
MVCPQEPEDTHLLPCQR
>FUSION-ENST00000645901.1:25512-ENST00000422467.1:85528|243
SLLEIIQFR
>FUSION-ENST00000645901.1:25512-ENST00000422467.1:85528|267
LVLSSWAQGILLPQPPKVLRL
>ENST00000473121.1|SNV-1427-T-C|2
TQAIATKSFMK
>ENST00000619711.5|SNV-1511-G-T|1
VETFLGWETCNRY
>ENST00000380909.8|SNV-9037-C-T|2
TIREVQPDVVVVELCQYCVSMLK
>FUSION-ENST00000421745.6:23263-ENST00000402508.5:66729|14
KEQRVPQR
>FUSION-ENST00000421745.6:23263-ENST00000402508.5:66729|16
IVHTNFVEKLFCRK
>FUSION-ENST00000645901.1:25512-ENST00000422467.1:85528|198
SLLGQLCL
>ENST00000354546.10|SNV-54114-G-T|5
SMKGAGTDENTLTR
>ENST00000651941.1|SNV-490913-G-A|1
ELHEKFILADGASQGMAAFRPRGR
>FUSION-ENST00000645901.1:25512-ENST00000422467.1:85528|176
MPGTYICAGYK
>ENST00000463818.1|SNV-10404-C-T|7
GLNLKLGSDR
>FUSION-ENST00000645901.1:25512-ENST00000422467.1:85528|299
LVSNSSSSDAKVLGLQV
>FUSION-ENST00000421745.6:23263-ENST00000402508.5:66729|23
MMMCLQIWLQK
>ENST00000520379.2|SNV-1197121-C-T|3
MKFVFLDTLMQMLSNFSSLFLLVR
>FUSION-ENST00000645901.1:25512-ENST00000422467.1:85528|182
MLRLLRIPFFFLFTSQEVVLISIQK
>ENST00000380482.9|SNV-14825-C-T|3
IRRQIEQGMDMVIFSVIGESYR
>FUSION-ENST00000645901.1:25512-ENST00000422467.1:85528|325
MSSADSADAKRTR
>ENST00000411789.6|MNV-2322-CA-C|16
EPTSLGSAPRPRGPSRTPR
>ENST00000371957.4|SNV-14420-G-A|3
AKWNIHAEEDPFRK
>FUSION-ENST00000645901.1:25512-ENST00000422467.1:85528|297
PGCSYFF
>ENST00000434116.6|SNV-39274-C-G|11
KGNEGETER
>ENST00000393923.7|SNV-186645-A-G|5
SQELAAMEETRIVVLNNLEELK
>ENST00000274712.8|INDEL-2141-C-CA|7
MASGSGTKK
>ENST00000321063.8|SNV-463283-G-A|2
RSPSYIVCNTTSSDEVLEIK
>FUSION-ENST00000636465.1:48615-ENST00000665145.1:2|4
KQPITEDRMTWPYQR
>ENST00000442697.7|SNV-45545-A-G|6
RKADALSMDSCK
>ENST00000511802.5|SNV-33302-C-T|1
LHLQVLVYWLRELTTDAAIR
>ENST00000650983.1|SNV-1188-A-G|3
AMMFPWK
>ENST00000272852.4|SNV-21357-G-A|3
LWRKSHSPHNNGTCFGTDLNR
>ENST00000544460.5|SNV-1789-C-T|2
HNVIFSKLMR
>ENST00000651941.1|SNV-490913-G-A|2
MELHEKFILADGASQGMAAFRPRGR
>FUSION-ENST00000645901.1:25512-ENST00000422467.1:85528|306
MNWTLEGTVGTLGGSGSCQ
>ENST00000492914.1|MNV-1797-GCTCT-G|8
MLIPSSLR
>FUSION-ENST00000636465.1:48615-ENST00000665145.1:2|9
NPSRQRK
>ENST00000571383.5|SNV-219982-A-G|1
ESCMMHLLRSLPDPN
>FUSION-ENST00000645901.1:25512-ENST00000422467.1:85528|236
GCLPGFML
>ENST00000302538.9|SNV-219982-A-G|1
ESCMMHLLR
>ENST00000346872.8|SNV-72790-T-G|2
GNLRRHIK
>ENST00000497119.1|SNV-7249-C-T|1
WLSTNSAADAINPWPGRSQPSAF
>FUSION-ENST00000645901.1:25512-ENST00000422467.1:85528|87
HELPCLC
>ENST00000673374.1|SNV-32781-G-A|1
MVCPQEPEDTHLLPCQRHLDVR
>ENST00000498794.1|MNV-5865-GGTGAGCCTGGGAGCCTGACAGGGCCAGTGTTGGGGCACAGGGTGTGGTGGCTGCCTTCTCTCTCTGCAGCTGTGCTTCTATTCCCCAG-G|5
LSTAPQSQLFLALADSSISTKGTK
>ENST00000371026.8|SNV-102381-A-G|1
VEIWDLHISTLDPLIVNTANPGIR
>FUSION-ENST00000645901.1:25512-ENST00000422467.1:85528|189
HIHMCWVQEIQK
>FUSION-ENST00000645901.1:25512-ENST00000422467.1:85528|275
VSLCCPGLSQTPAQVMPK
>FUSION-ENST00000645901.1:25512-ENST00000422467.1:85528|73
SVAQAGVQWRDLGSLQLLPPR
>ENST00000511802.5|SNV-33302-C-T|3
LHLQVLVYWLR
>ENST00000637569.1|SNV-161293-G-A|3
YLNEMASTEKLTDIAR
>FUSION-ENST00000416426.6:6342-ENST00000659024.1:49303|1
DQLFASMGLMNAFAQRETAE
>ENST00000357574.7|SNV-80214-A-G|1
LQALATNLLASEASDKGNLPK
>ENST00000367302.5|SNV-25969-C-A|6
AKAPGGGGGMAKASADELK
>FUSION-ENST00000645901.1:25512-ENST00000422467.1:85528|195
ESHSVAR
>ENST00000503788.5|SNV-33302-C-T|1
DTAEEGCIYK
>ENST00000651105.1|SNV-2126580-C-T|5
MSSGSQPETKWALGR
>FUSION-ENST00000645901.1:25512-ENST00000422467.1:85528|47
GLCIVVR
>FUSION-ENST00000645901.1:25512-ENST00000422467.1:85528|23
HGFHLHNPKSFLCCPHFK
>ENST00000358527.6|SNV-6402-C-T|2
TCRRPMLPLEAQK
>FUSION-ENST00000647809.1:3617-ENST00000540972.5:1|18
RLGIRHGGGSEPGVDLPAPVLDLR
>ENST00000463042.1|SNV-170454-A-G|1
INWESCREEMKNWR
>FUSION-ENST00000645901.1:25512-ENST00000422467.1:85528|228
TCLVLGPPFLHEVLVPLSEG
>ENST00000547152.1|MNV-2322-CA-C|13
NQLPWDQLHDRGGLRGHPGSR
>ENST00000519380.1|INDEL-28419-C-CA|3
KWNLRIFLYGILLLSEDDQDVSVQC
>ENST00000495413.1|SNV-16977-G-A|4
MNPHLLQMK
>FUSION-ENST00000645901.1:25512-ENST00000422467.1:85528|222
MHDLSCPGSALSP
>ENST00000392519.7|SNV-2676-A-G|3
MEYVRTFRER
>ENST00000231061.9|SNV-17219-G-A|2
TFNSSCHFFATKCTLEGTK
>FUSION-ENST00000645901.1:25512-ENST00000422467.1:85528|124
DRPSGSMAK
>FUSION-ENST00000421745.6:23263-ENST00000402508.5:66729|26
NTSHETAANHKVAKMMMCLQIWLQK
>ENST00000518074.5|SNV-23152-C-T|1
AQLLTAEEKTITEKHLELCPRPK
>ENST00000236147.6|SNV-1188-A-G|3
MFPWKCQSTQR
>ENST00000495828.1|SNV-70372-G-A|1
SHAPRPVPILGLASGGLLQAVD
>ENST00000301607.8|SNV-4001-C-G|3
VDWARVVEQK
>ENST00000486172.1|SNV-475905-G-A|3
SRTVSLWR
>ENST00000346872.8|SNV-72790-T-G|4
SHTGERPFQCNQCGASFTQKGNLR
>ENST00000655275.1|SNV-22356-A-G|1
IAAKQGTKK
>FUSION-ENST00000645901.1:25512-ENST00000422467.1:85528|164
FLSFFLF
>FUSION-ENST00000645901.1:25512-ENST00000422467.1:85528|33
MVFTFTILRASFVVPILKTR
>ENST00000370765.10|SNV-337329-G-C|5
QEKNPVPSAEEWMLEACR
>ENST00000399277.6|SNV-18656-T-A|1
TYTCLASCHYCSCPAFAFSVQRK
>ENST00000297848.8|SNV-187891-G-A|2
LHITWDPPSSPVK
>FUSION-ENST00000636465.1:48615-ENST00000665145.1:2|10
LKNPSRQR
>ENST00000259119.9|INDEL-33499-G-GA|2
IGADNEAK
>FUSION-ENST00000416426.6:6342-ENST00000659024.1:49303|6
VSICIWLLCGTR
>ENST00000611324.4|MNV-1797-GCTCT-G|3
WRSQYSRLR
>ENST00000389793.7|SNV-152781-A-G|5
DKAAGESIR
>FUSION-ENST00000645901.1:25512-ENST00000422467.1:85528|171
PGTYICAGYKRYR
>ENST00000511802.5|SNV-33302-C-T|4
MLHLQVLVYWLR
>FUSION-ENST00000645901.1:25512-ENST00000422467.1:85528|120
PLNWKFIIL
>ENST00000612439.4|SNV-475905-G-A|2
LQGVLDSTLNSKTYETIQNR
>ENST00000636593.1|SNV-1197121-C-T|1
FVFLDTLMQMLSN
>ENST00000636203.1|SNV-1202050-C-A|2
VLLSLSDEELQLGLGVCSSLHRR
>ENST00000611534.1|SNV-2012-C-T|1
EDDSSKSLEEATPSK
>FUSION-ENST00000421745.6:23263-ENST00000402508.5:66729|12
EQRVPQRTVWR
>ENST00000414099.6|SNV-19347-G-A|4
GKTIFRFSATNALYVLSPFHPIQR
>ENST00000434116.6|SNV-39274-C-G|7
GNEGETERQELSAENHGEAK
>FUSION-ENST00000645901.1:25512-ENST00000422467.1:85528|166
YPRHLLTKFLSFFLF
>FUSION-ENST00000645901.1:25512-ENST00000422467.1:85528|5
SSSFRDPGMISVWLPVPVLSLGGP
>ENST00000354546.10|SNV-54114-G-T|2
GAGTDENTLTRIMVSR
>ENST00000432943.6|SNV-187891-G-A|2
NGITGCTLR
>FUSION-ENST00000645901.1:25512-ENST00000422467.1:85528|93
MQSPTLAPTKCRNYR
>FUSION-ENST00000645901.1:25512-ENST00000422467.1:85528|173
PGTYICAGYKR
>ENST00000506131.1|SNV-33302-C-T|5
MLFFGRLHLQVLVYWLR
>FUSION-ENST00000645901.1:25512-ENST00000422467.1:85528|253
TLRLWKITSQWNAPQIGFIIIFLVK
>ENST00000282878.6|INDEL-268951-G-GT|2
VISTERGQHLGEQLGFEFF
>FUSION-ENST00000645901.1:25512-ENST00000422467.1:85528|21
SFLCCPHFK
>ENST00000244364.10|SNV-490913-G-A|3
GRTNMELHEK
>FUSION-ENST00000645901.1:25512-ENST00000422467.1:85528|252
LWKITSQWNAPQIGFIIIFLVK
>ENST00000414099.6|SNV-19347-G-A|3
TIFRFSATNALYVLSPFHPIQR
>ENST00000636593.1|SNV-1197121-C-T|5
MSLSILMKFVFLDTLMQMLSN
>ENST00000651105.1|SNV-2126580-C-T|1
WALGRRW
>ENST00000555834.5|SNV-3352-G-A|1
AWTCCSVAYTLTPTRSNVRL
>FUSION-ENST00000645901.1:25512-ENST00000422467.1:85528|156
MSQCTWPLLTEFLR
>ENST00000492914.1|MNV-1797-GCTCT-G|2
MSSMTSLC
>ENST00000498794.1|MNV-5865-GGTGAGCCTGGGAGCCTGACAGGGCCAGTGTTGGGGCACAGGGTGTGGTGGCTGCCTTCTCTCTCTGCAGCTGTGCTTCTATTCCCCAG-G|8
MLSTAPQSQLFLALADSSISTK
>ENST00000584361.1|SNV-172-G-A|9
IHVSHTEVQGSGSSR
>ENST00000241051.8|SNV-12898-A-T|1
QSTMVNSSNYLDRGIL
>FUSION-ENST00000421745.6:23263-ENST00000402508.5:66729|6
TLVIVQNVQECLENHK
>ENST00000603364.5|SNV-76822-G-A|1
CEARRTLR
>ENST00000612439.4|SNV-475905-G-A|1
TYETIQNR
>ENST00000555834.5|SNV-3352-G-A|4
MAWTCCSVAYTLTPTRSNVR
>ENST00000442697.7|SNV-45545-A-G|2
ADALSMDSCKELER
>FUSION-ENST00000645901.1:25512-ENST00000422467.1:85528|110
LLDPCRPVRK
>ENST00000442697.7|SNV-45545-A-G|5
KADALSMDSCK
>FUSION-ENST00000645901.1:25512-ENST00000422467.1:85528|300
LVSNSSSSDAK
>FUSION-ENST00000645901.1:25512-ENST00000422467.1:85528|203
LLAAGVSLLPGLLSGQLR
>ENST00000354546.10|SNV-54114-G-T|6
LYKSMKGAGTDENTLTR
>ENST00000463818.1|SNV-10404-C-T|3
LGSDRTRSTTPSSTF
>ENST00000486752.5|SNV-50152-G-C|1
DVEGFLTNCIQLYETTVVR
>FUSION-ENST00000645901.1:25512-ENST00000422467.1:85528|133
MCPLSLLFPFQEII
>ENST00000260753.8|SNV-22402-A-T|1
LINDKKEK
>FUSION-ENST00000645901.1:25512-ENST00000422467.1:85528|62
MLFFFFPPDGVSLCCPGWSAVARSR
>FUSION-ENST00000645901.1:25512-ENST00000422467.1:85528|187
CWVQEIQK
>ENST00000371007.6|SNV-104641-G-A|3
ILEKLNVLDKQAEIILAR
>ENST00000321063.8|SNV-463283-G-A|1
SPSYIVCNTTSSDEVLEIK
>FUSION-ENST00000645901.1:25512-ENST00000422467.1:85528|257
MGTFHPGNYSYFQEISLDN
>ENST00000636203.1|SNV-1202050-C-A|1
VLLSLSDEELQLGLGVCSSLHRRK
>ENST00000557413.6|SNV-3352-G-A|3
GIHVDPNKEQREAVK
>FUSION-ENST00000416426.6:6342-ENST00000659024.1:49303|7
AQPKVSICIWLLCGTRR
>ENST00000306562.8|SNV-9447-C-G|5
RQHLPERPGR
>FUSION-ENST00000645901.1:25512-ENST00000422467.1:85528|81
SYRAFARHAFFFFSPR
>FUSION-ENST00000645901.1:25512-ENST00000422467.1:85528|327
MSSADSADAKR
>ENST00000259119.9|INDEL-33499-G-GA|3
KIGADNEAKMYL
>FUSION-ENST00000645901.1:25512-ENST00000422467.1:85528|90
NYRHELPCLC
>FUSION-ENST00000645901.1:25512-ENST00000422467.1:85528|229
MTCLVLGPPFLHEVLVPLSEG
>FUSION-ENST00000645901.1:25512-ENST00000422467.1:85528|24
HGFHLHNPK
>ENST00000409039.8|SNV-83556-G-A|1
MHQQIDELVTRITMPLSKNDR
>ENST00000329476.4|SNV-5342-C-G|2
GPIGAEADENQRVEEMK
>FUSION-ENST00000645901.1:25512-ENST00000422467.1:85528|45
AGVAVFVTQE
>ENST00000504357.1|SNV-141-A-C|4
MLKAFSSRWWVLFWPK
>FUSION-ENST00000645901.1:25512-ENST00000422467.1:85528|250
ITSQWNAPQIGFIIIFLVK
>FUSION-ENST00000645901.1:25512-ENST00000422467.1:85528|180
LLRIPFFFLFTSQEVVLISIQK
>FUSION-ENST00000645901.1:25512-ENST00000422467.1:85528|126
SHELINTQPLERYG
>FUSION-ENST00000645901.1:25512-ENST00000422467.1:85528|295
AGHQALTTR
>ENST00000650983.1|SNV-1188-A-G|5
EGPSKAMMFPWK
>ENST00000511802.5|SNV-33302-C-T|5
VGSCSSYSMLHLQVLVYWLR
>FUSION-ENST00000645901.1:25512-ENST00000422467.1:85528|272
LPRLVLSSWAQGILLPQPPK
>ENST00000300146.10|SNV-17468-G-T|3
MIDAFVTSR
>FUSION-ENST00000645901.1:25512-ENST00000422467.1:85528|233
MCVHKYTLSYLYYFCTCPYWKLCSH
>ENST00000463042.1|SNV-170454-A-G|2
MINWESCREEMKNWR
>ENST00000373795.7|SNV-27042-C-T|4
DYMRQAGEVTYADAHKGCK
>ENST00000506131.1|SNV-33302-C-T|3
LFFGRLHLQVLVYWLRELTTDAAIR
>ENST00000655275.1|SNV-22356-A-G|4
FTPESLVEIEKRIAAK
>ENST00000489537.5|SNV-2436-A-G|11
DYERRSSMPFQDPVSLLNSIIDSSK
>ENST00000569936.5|MNV-21399-GC-G|4
VCLGMLWGSSKK
>FUSION-ENST00000645901.1:25512-ENST00000422467.1:85528|278
FFHRDRVSLCCPGLSQTPAQVMPK
>FUSION-ENST00000645901.1:25512-ENST00000422467.1:85528|4
AGFEPSSVCHTPVLPLEGA
>ENST00000380482.9|SNV-14825-C-T|1
QIEQGMDMVIFSVIGESYR
>ENST00000650983.1|SNV-1188-A-G|4
EGPSKAMMFPWKCQSTQR
>ENST00000301607.8|SNV-4001-C-G|4
MVLPPDVGPRVDWARVVEQK
>ENST00000469122.5|INDEL-28967-C-CA|6
MISQMRSPLQEQKNWVK
>FUSION-ENST00000645901.1:25512-ENST00000422467.1:85528|273
MLPRLVLSSWAQGILLPQPPK
>FUSION-ENST00000645901.1:25512-ENST00000422467.1:85528|261
VAHTVCKAEAGGLLETR
>ENST00000300146.10|SNV-17468-G-T|4
KMIDAFVTSRSEDDETK
>ENST00000367302.5|SNV-25968-G-C|6
AKAPGGGGGMAKASAPELK
>ENST00000492914.1|MNV-1797-GCTCT-G|3
LIPSSLRIVYMMKK
>FUSION-ENST00000645901.1:25512-ENST00000422467.1:85528|105
GPSNWQPAR
>FUSION-ENST00000421745.6:23263-ENST00000402508.5:66729|25
VAKMMMCLQIWLQK
>ENST00000517486.5|SNV-54114-G-T|2
DAISGAGTDENTLTR
>ENST00000341776.7|INDEL-266920-C-CA|1
SHSQYHLSPPG
>FUSION-ENST00000645901.1:25512-ENST00000422467.1:85528|304
MLPRLVSNSSSSDAK
>ENST00000525144.7|SNV-578493-C-T|1
EHHSTLTISLSSCQPDLRPAGKQR
>FUSION-ENST00000645901.1:25512-ENST00000422467.1:85528|303
LPRLVSNSSSSDAK
>ENST00000584361.1|SNV-172-G-A|2
FRALAAPGPLRP
>FUSION-ENST00000421745.6:23263-ENST00000402508.5:66729|24
VAKMMMCLQIWLQKNQVLVHK
>ENST00000380909.8|SNV-9037-C-T|1
EVQPDVVVVELCQYCVSMLK
>FUSION-ENST00000645901.1:25512-ENST00000422467.1:85528|248
KSTVSILGR
>FUSION-ENST00000645901.1:25512-ENST00000422467.1:85528|194
VAGLQACTTMPG
>FUSION-ENST00000645901.1:25512-ENST00000422467.1:85528|85
WPPQSVGITGMSYRAFAR
>ENST00000463818.1|SNV-10404-C-T|2
TRSTTPSSTF
>ENST00000641980.1|INDEL-5241-T-TT|2
MWGSAVFFPVL
>FUSION-ENST00000645901.1:25512-ENST00000422467.1:85528|291
SPKWAFLFHFYISSFVKMFFHR
>ENST00000395074.6|SNV-27088-C-A|6
HLPDKQDHKASLDSMLGGLEQELK
>FUSION-ENST00000645901.1:25512-ENST00000422467.1:85528|205
NQCLRPSR
>ENST00000382865.5|SNV-62780-A-G|1
VSSTYGNSSRNIVNQNVRENLK
>ENST00000370765.10|SNV-337329-G-C|4
QEKNPVPSAEEWMLEACRASGGLK
>FUSION-ENST00000645901.1:25512-ENST00000422467.1:85528|202
MTNLISAATLSPLHICSPCPLR
>ENST00000612439.4|SNV-475905-G-A|3
DFRLQGVLDSTLNSKTYETIQNR
>FUSION-ENST00000645901.1:25512-ENST00000422467.1:85528|79
ESRSVAQAGVQWR
>ENST00000333891.14|SNV-211900-C-A|1
ASEVFPEVVGDESALLIVPEEDK
>FUSION-ENST00000636465.1:48615-ENST00000665145.1:2|7
KLQHFRK
>FUSION-ENST00000645901.1:25512-ENST00000422467.1:85528|208
MIFRNQCLRPSR
>ENST00000380482.9|SNV-14825-C-T|2
RQIEQGMDMVIFSVIGESYR
>ENST00000329476.4|SNV-5342-C-G|4
GPIGAEADENQR
>ENST00000359242.7|INDEL-20015-A-AA|3
QKNCSFK
>FUSION-ENST00000421745.6:23263-ENST00000402508.5:66729|5
IYQQHLLNSIFR
>ENST00000518074.5|SNV-23152-C-T|2
MAQLLTAEEKTITEKHLELCPRPK
>ENST00000240285.10|INDEL-28419-C-CA|1
QATNNNEAKKWNLR
>ENST00000603364.5|SNV-76822-G-A|3
TTFRCEAR
>ENST00000611324.4|MNV-1797-GCTCT-G|10
LHNVFNDFLMLIPSSLR
>ENST00000637569.1|SNV-161293-G-A|4
WLGERYLNEMASTEKLTDIAR
>ENST00000371007.6|SNV-104641-G-A|6
MAEKILEKLNVLDK
>ENST00000314191.7|SNV-181418-A-G|2
TETVTSFRR
>ENST00000240285.10|INDEL-28419-C-CA|2
QATNNNEAKK
>FUSION-ENST00000645901.1:25512-ENST00000422467.1:85528|188
MCWVQEIQK
>ENST00000635293.1|SNV-13972-C-T|2
RALPNNTSSSP
>FUSION-ENST00000421745.6:23263-ENST00000402508.5:66729|2
RNCQMKWF
>FUSION-ENST00000645901.1:25512-ENST00000422467.1:85528|220
MSLSPLLDALNVPAGPTLPMNVPLI
>FUSION-ENST00000645901.1:25512-ENST00000422467.1:85528|57
ITSKLYV
>ENST00000651105.1|SNV-2126580-C-T|4
SSGSQPETKWALGR
>FUSION-ENST00000645901.1:25512-ENST00000422467.1:85528|119
MYLHASK
>ENST00000647821.1|SNV-272034-G-A|2
TSLNNEELKMHIFK
>FUSION-ENST00000645901.1:25512-ENST00000422467.1:85528|211
TLNTLGK
>ENST00000508373.5|SNV-3364-C-T|3
QQWEAGKKPAASPYAGR
>FUSION-ENST00000645901.1:25512-ENST00000422467.1:85528|147
ILNLASR
>ENST00000492914.1|MNV-1797-GCTCT-G|4
MLIPSSLRIVYMMKK
>FUSION-ENST00000645901.1:25512-ENST00000422467.1:85528|69
DLGSLQLLPPR
>FUSION-ENST00000645901.1:25512-ENST00000422467.1:85528|35
MVFTFTILRASFVVPILK
>FUSION-ENST00000645901.1:25512-ENST00000422467.1:85528|1
ISVWLPVPVLSLGGP
>FUSION-ENST00000645901.1:25512-ENST00000422467.1:85528|43
PISSGGSVCR
>ENST00000354536.9|SNV-102480-G-A|1
CPGSINEKLPQREGTGK
>ENST00000489537.5|SNV-2436-A-G|8
MPFQDPVSLLNSIIDSSK
>ENST00000623524.1|SNV-615-G-C|6
HYLEAAARR
>ENST00000314191.7|SNV-181418-A-G|1
TETVTSFRRR
>ENST00000560927.1|SNV-63779-C-T|1
GHLGTASTPSTEGLGTSQGDK
>ENST00000469122.5|INDEL-28967-C-CA|5
ISQMRSPLQEQKNWVK
>ENST00000346872.8|SNV-72790-T-G|1
RHIKLHTGEKPFK
>FUSION-ENST00000495879.1:187414-ENST00000367545.7:175496|533
RKASGDPYWAYSELK
>FUSION-ENST00000645901.1:25512-ENST00000422467.1:85528|152
MSQCTWPLLTEFLRKFLR
>ENST00000255476.3|SNV-6288-G-T|1
TGSFGDRPARPTLL
>ENST00000261435.11|INDEL-63570-C-CA|5
QKKQIDFGK
>FUSION-ENST00000645901.1:25512-ENST00000422467.1:85528|190
PLSYSLLIEYLLYAR
>FUSION-ENST00000645901.1:25512-ENST00000422467.1:85528|131
MCSGVLNPMG
>ENST00000232003.5|SNV-16977-G-A|1
DHHHPHKPHEHEPPPPPDER
>FUSION-ENST00000647809.1:3617-ENST00000540972.5:1|12
GGQEHHLAAPR
>ENST00000489537.5|SNV-2436-A-G|10
RSSMPFQDPVSLLNSIIDSSK
>ENST00000207157.7|SNV-75400-G-A|2
IDQNPFAKGFR
>FUSION-ENST00000645901.1:25512-ENST00000422467.1:85528|150
KFLRILNLASR
>ENST00000354546.10|SNV-54114-G-T|4
SMKGAGTDENTLTRIMVSR
>ENST00000655275.1|SNV-22356-A-G|3
RIAAKQGTK
>FUSION-ENST00000645901.1:25512-ENST00000422467.1:85528|177
IPFFFLFTSQEVVLISIQKVSL
>ENST00000528977.5|SNV-11058-C-T|1
HPSFTSWASPPWILPIPMTGAR
>FUSION-ENST00000645901.1:25512-ENST00000422467.1:85528|64
MLFFFFPPDGVSLCCPGWSAVAR
>ENST00000584361.1|SNV-172-G-A|6
MFLTPKFR
>FUSION-ENST00000645901.1:25512-ENST00000422467.1:85528|96
QSPTLAPTK
>ENST00000504357.1|SNV-141-A-C|1
AFSSRWWVLFWPKMCLK
>ENST00000196371.10|SNV-7694-T-A|5
GSGATWYKGCVCSFTTSAHR
>ENST00000341776.7|INDEL-266920-C-CA|4
LLYQIAQAEAKKR
>FUSION-ENST00000645901.1:25512-ENST00000422467.1:85528|296
MAGHQALTTR
>ENST00000293756.5|SNV-20002-C-T|3
SPKESLAK
>FUSION-ENST00000298552.9:25512-ENST00000422467.1:85528|24
NSWDPRRQR
>ENST00000382865.5|SNV-62780-A-G|6
YCEKSITVKVSSTYGNSSR
>ENST00000377976.2|SNV-77351-G-T|3
ESYRALRCPAFNENGLQPCQICNQ
>ENST00000293756.5|SNV-20002-C-T|2
SPKESLAKALLR
>FUSION-ENST00000265713.8:3617-ENST00000540972.5:1|6
RQQEKAAAAAR
>ENST00000196371.10|SNV-7694-T-A|4
GSGATWYKGCVCSFTTSAHRHTK
>ENST00000463042.1|SNV-170454-A-G|3
INWESCREEMK
>ENST00000544460.5|SNV-1789-C-T|4
KHNVIFSKLMR
>FUSION-ENST00000645901.1:25512-ENST00000422467.1:85528|289
RHCICLLVIVK
>FUSION-ENST00000645901.1:25512-ENST00000422467.1:85528|212
MTLNTLGK
>ENST00000339475.10|SNV-14948-C-T|2
LNFNADCLDYKDQTSSWKF
>FUSION-ENST00000645901.1:25512-ENST00000422467.1:85528|26
ASFVVPILKTR
>ENST00000635293.1|SNV-13972-C-T|3
GEPHHELPPGSTKRALPNNTSSSP
>ENST00000611534.1|SNV-2012-C-T|3
SPEETIQPKEDDSSK
>ENST00000389793.7|SNV-152781-A-G|1
AAGESIRVNRR
>FUSION-ENST00000645901.1:25512-ENST00000422467.1:85528|107
KGPSNWQPAR
>ENST00000377238.2|SNV-230665-T-C|1
IQTTITIYLEHMVHLILPAGIYG
>ENST00000261435.11|INDEL-63570-C-CA|6
AFGKQKK
>ENST00000393381.3|SNV-9108-C-A|2
DYPDEFPVYVGINEAK
>ENST00000377976.2|SNV-77351-G-T|2
ALRCPAFNENGLQPCQICNQ
>ENST00000319653.14|SNV-78241-C-T|1
VGGRPIVEDVETAAGAQDGQR
>ENST00000368586.10|SNV-43729-C-T|1
FGGIAGSSVLVMLAAR
>ENST00000400546.6|SNV-420147-T-C|1
FQEYTLALADVPSSPYGVK
>ENST00000650983.1|SNV-1188-A-G|2
AMMFPWKCQSTQR
>ENST00000314191.7|SNV-181418-A-G|3
GANRTETVTSFRR
>ENST00000651941.1|SNV-490913-G-A|3
ELHEKFILADGASQGMAAFRPR
>ENST00000639129.1|SNV-336275-A-G|3
DWPSGEDFKTVMPARYEDLLK
>FUSION-ENST00000645901.1:25512-ENST00000422467.1:85528|56
LTATSTSQVQAILLPQFPK
>ENST00000641581.1|INDEL-5241-T-TT|1
ISLAGCGAQLFFFLCCSLH
>ENST00000373019.5|SNV-2436-A-G|4
KEELNAISGPSEFAEFYNRLK
>ENST00000572585.5|SNV-219982-A-G|2
EGIALSDPAAKESCMMHLLR
>FUSION-ENST00000421745.6:23263-ENST00000402508.5:66729|22
MMMCLQIWLQKNQVLVHK
>ENST00000491944.1|SNV-19347-G-A|2
MSSVPSTPSRERL
>FUSION-ENST00000645901.1:25512-ENST00000422467.1:85528|284
WAFLFHFYISSFVKMFFHRDR
>ENST00000274712.8|INDEL-2141-C-CA|5
MASGSGTKKLGLSPK
>ENST00000639129.1|SNV-336275-A-G|2
TVMPARYEDLLK
>ENST00000395074.6|SNV-27088-C-A|5
QDHKASLDSMLGGLEQELK
>FUSION-ENST00000645901.1:25512-ENST00000422467.1:85528|89
MCPSPTNFR
>ENST00000482156.5|SNV-490913-G-A|1
EGQTWNCMRSSF
>FUSION-ENST00000645901.1:25512-ENST00000422467.1:85528|298
MPGCSYFF
>FUSION-ENST00000645901.1:25512-ENST00000422467.1:85528|245
STVSILGRDLQA
>ENST00000473121.1|SNV-1427-T-C|4
LNYTSSQEKTQAIATKSFMK
>ENST00000333149.7|SNV-11485-G-A|1
LTMWKRLFR
>ENST00000611324.4|MNV-1797-GCTCT-G|7
IVYMMKK
>ENST00000409039.8|SNV-83556-G-A|2
MHQQIDELVTRITMPLSK
>ENST00000673038.1|SNV-32781-G-A|2
VPFAWCAPKSLK
>FUSION-ENST00000298552.9:25512-ENST00000422467.1:85528|5
APDPQPPPRKLHGWAPGPDYQVPR
>FUSION-ENST00000645901.1:25512-ENST00000422467.1:85528|154
MSQCTWPLLTEFLRK
>ENST00000389793.7|SNV-152781-A-G|3
AAGESIR
>FUSION-ENST00000645901.1:25512-ENST00000422467.1:85528|215
LLACIATPSDSGTGLLRSGR
>FUSION-ENST00000645901.1:25512-ENST00000422467.1:85528|241
SLLEIIQFRITHL
>FUSION-ENST00000645901.1:25512-ENST00000422467.1:85528|249
ITSQWNAPQIGFIIIFLVKK
>FUSION-ENST00000645901.1:25512-ENST00000422467.1:85528|10
ALSTQGFMYCCAGRSSSFR
>ENST00000411789.6|MNV-2322-CA-C|18
EPTSLGSAPRPR
>FUSION-ENST00000645901.1:25512-ENST00000422467.1:85528|185
PLLLEIILQLIHIFIHMLR
>ENST00000370765.10|SNV-337329-G-C|1
NPVPSAEEWMLEACRASGGLKK
>ENST00000409039.8|SNV-83556-G-A|5
KMHQQIDELVTR
>ENST00000207157.7|SNV-75400-G-A|5
LKIDQNPFAK
>FUSION-ENST00000636465.1:48615-ENST00000665145.1:2|6
LQHFRKQPITEDR
>FUSION-ENST00000421745.6:23263-ENST00000402508.5:66729|9
TVWRAPQLQLQK
>ENST00000274712.8|INDEL-2141-C-CA|2
KLGLSPKVGQR
>ENST00000506131.1|SNV-33302-C-T|4
LFFGRLHLQVLVYWLR
>FUSION-ENST00000645901.1:25512-ENST00000422467.1:85528|77
ESRSVAQAGVQWRDLGSLQLLPPR
>FUSION-ENST00000636465.1:48615-ENST00000665145.1:2|2
QPITEDRMTWPYQR
>ENST00000420652.5|SNV-439-C-A|1
GSTTWGPAPPLHRRSMPVDER
>ENST00000503541.1|INDEL-1297-C-CT|3
GTFFRFWMK
>FUSION-ENST00000421745.6:23263-ENST00000402508.5:66729|4
IYQQHLLNSIFRR
>FUSION-ENST00000645901.1:25512-ENST00000422467.1:85528|274
VSLCCPGLSQTPAQVMPKC
>ENST00000623524.1|SNV-615-G-C|7
QKHYLEAAARR
>ENST00000636203.1|SNV-1202050-C-A|4
SGKVLLSLSDEELQLGLGVCSSLHR
>ENST00000301607.8|SNV-4001-C-G|1
VVEQKQK
>ENST00000477157.5|SNV-26963-A-G|1
LWVITLCLTYTAPACSTSTCRRQR
>ENST00000306562.8|SNV-9447-C-G|1
QHLPERPGRCPLCARTFR
>ENST00000636593.1|SNV-1197121-C-T|2
KFVFLDTLMQMLSN
>ENST00000584361.1|SNV-172-G-A|1
ALAAPGPLRP
>ENST00000611324.4|MNV-1797-GCTCT-G|9
LHNVFNDFLMLIPSSLRIVYMMK
>ENST00000409039.8|SNV-83556-G-A|6
NYGRKMHQQIDELVTR
>FUSION-ENST00000645901.1:25512-ENST00000422467.1:85528|282
HCICLLVIVKK
>ENST00000393503.2|SNV-43480-G-T|1
SQQTEGEGRRLK
>FUSION-ENST00000403359.8:1010-ENST00000421745.6:31722|1
VGHSYISSSSSCVEVHCQCHCK
>FUSION-ENST00000645901.1:25512-ENST00000422467.1:85528|258
AEAGGLLETRSSRPSWPTQ
>ENST00000420652.5|SNV-439-C-A|5
RGSTTWGPAPPLHR
>ENST00000619711.5|SNV-1511-G-T|2
AERVETFLGWETCNRY
>ENST00000518074.5|SNV-23152-C-T|3
AQLLTAEEKTITEK
>FUSION-ENST00000645901.1:25512-ENST00000422467.1:85528|244
MSLLEIIQFR
>FUSION-ENST00000645901.1:25512-ENST00000422467.1:85528|286
WAFLFHFYISSFVK
>FUSION-ENST00000645901.1:25512-ENST00000422467.1:85528|148
FLRILNLASRSGSHL
>ENST00000494068.1|SNV-48517-G-T|1
NLFKKGQK
>ENST00000393381.3|SNV-9108-C-A|3
TQYHMGYFRDYPDEFPVYVGINEAK
>ENST00000647821.1|SNV-272034-G-A|3
SGLSLAMVIRTSLNNEELKMHIFK
>FUSION-ENST00000645901.1:25512-ENST00000422467.1:85528|134
IANFRAF
>FUSION-ENST00000298552.9:25512-ENST00000422467.1:85528|26
RNSWDPRR
>FUSION-ENST00000645901.1:25512-ENST00000422467.1:85528|142
PLHSSLGDRVR
>ENST00000395074.6|SNV-27088-C-A|4
ASLDSMLGGLEQELK
>ENST00000463042.1|SNV-170454-A-G|4
MINWESCREEMK
>ENST00000611324.4|MNV-1797-GCTCT-G|6
IVYMMKKWR
>ENST00000569936.5|MNV-21399-GC-G|5
VCLGMLWGSSK
>ENST00000571120.5|SNV-219982-A-G|1
ESCMMHLLRSLPDPNLI
>ENST00000471101.5|SNV-45545-A-G|2
MDSCKELERLTSLYK
>ENST00000367302.5|SNV-25969-C-A|3
ASADELK
>FUSION-ENST00000647809.1:3617-ENST00000540972.5:1|21
RISRGGSR
>ENST00000519380.1|INDEL-28419-C-CA|2
WNLRIFLYGILLLSEDDQDVSVQC
>ENST00000521013.1|INDEL-28419-C-CA|1
MKQKNGI
>ENST00000259119.9|INDEL-33499-G-GA|1
IGADNEAKMYL
>ENST00000359171.8|MNV-53250-CAC-C|2
SKCFCCPAGCSPAAHQ
>FUSION-ENST00000421745.6:23263-ENST00000402508.5:66729|15
LFCRKEQR
>FUSION-ENST00000645901.1:25512-ENST00000422467.1:85528|139
RSQCKLLCR
>FUSION-ENST00000645901.1:25512-ENST00000422467.1:85528|210
MTLNTLGKACYFQCSLLFIYYCFWR
>FUSION-ENST00000645901.1:25512-ENST00000422467.1:85528|146
ILNLASRSGSHL
>ENST00000297848.8|SNV-187891-G-A|3
VSEEWYNRLHITWDPPSSPVKGYR
>ENST00000557413.6|SNV-3352-G-A|2
EQREAVK
>ENST00000482156.5|SNV-490913-G-A|2
EGQTWNCMR
>ENST00000485120.1|SNV-44465-C-G|2
RLSAGLSLPVL
>FUSION-ENST00000645901.1:25512-ENST00000422467.1:85528|161
LLWLVLNS
>ENST00000492914.1|MNV-1797-GCTCT-G|6
MLIPSSLRIVYMMK
>ENST00000532073.5|INDEL-12429-G-GA|1
SNIVLLSAEEKKR
>ENST00000333172.11|SNV-19419-C-T|1
YQVEIMVLLLQK
>FUSION-ENST00000645901.1:25512-ENST00000422467.1:85528|102
NSETDKESK
>FUSION-ENST00000645901.1:25512-ENST00000422467.1:85528|125
MDRPSGSMAK
>FUSION-ENST00000645901.1:25512-ENST00000422467.1:85528|6
YGELALGLNHISHTAEAR
>ENST00000424728.6|SNV-62143-A-G|3
EMQSSFIK
>ENST00000637569.1|SNV-161293-G-A|2
YLNEMASTEKLTDIARYHIETSTK
>ENST00000367302.5|SNV-25969-C-A|5
APGGGGGMAKASADELK
>ENST00000300146.10|SNV-17468-G-T|2
MIDAFVTSRSEDDETK
>FUSION-ENST00000307564.8:20313-ENST00000394294.7:103439|51
YAEAENTIDQLRLGAKGR
>ENST00000370830.4|SNV-120038-C-T|3
KYRNMVVCSCGCH
>ENST00000520379.2|SNV-1197121-C-T|2
KFVFLDTLMQMLSNFSSLFLLVR
>FUSION-ENST00000645901.1:25512-ENST00000422467.1:85528|53
DGVSPCWPGWSRTPDLR
>FUSION-ENST00000645901.1:25512-ENST00000422467.1:85528|63
LFFFFPPDGVSLCCPGWSAVAR
>FUSION-ENST00000645901.1:25512-ENST00000422467.1:85528|260
LFTLWYLFPTK
>FUSION-ENST00000645901.1:25512-ENST00000422467.1:85528|46
GLCIVVRAGVAVFVTQE
>FUSION-ENST00000645901.1:25512-ENST00000422467.1:85528|86
WPPQSVGITGMSYR
>ENST00000569936.5|MNV-21399-GC-G|2
KEGPPCLPCP
>ENST00000388934.5|SNV-1103-G-A|3
VHALDPRFIVDYSRGLEAFQFTLR
>ENST00000231061.9|SNV-17219-G-A|4
VCSNDNKTFNSSCHFFATK
>ENST00000432943.6|SNV-187891-G-A|3
TCGCPRNGITGCTLRGTPHLPR
>ENST00000495413.1|SNV-16977-G-A|6
MDLEIIIIPTSHTNMNPHLLQMK
>FUSION-ENST00000645901.1:25512-ENST00000422467.1:85528|67
DLGSLQLLPPRFKR
>ENST00000541584.5|SNV-67216-C-T|1
EQVLSTLQLEHTSTQALVSELLPAK
>FUSION-ENST00000416426.6:6342-ENST00000659024.1:49303|4
RDQLFASMGLMNAFAQR
>ENST00000349139.6|SNV-22909-G-A|1
TKEPLILEEEREMER
>FUSION-ENST00000645901.1:25512-ENST00000422467.1:85528|246
STVSILGR
>ENST00000473121.1|SNV-1427-T-C|1
TQAIATKSFMKILTK
>FUSION-ENST00000645901.1:25512-ENST00000422467.1:85528|283
HCICLLVIVK
>ENST00000424728.6|SNV-62143-A-G|4
TREMQSSFIKAR
>FUSION-ENST00000645901.1:25512-ENST00000422467.1:85528|114
ITVLTSGL
>ENST00000522900.5|SNV-23152-C-T|1
CGEGFQNTSGNPLLTAEEKTITEK
>ENST00000503541.1|INDEL-1297-C-CT|7
CLFLCGSSSMGTFFR
>ENST00000367302.5|SNV-25969-C-A|1
ASADELKVFKSGSVDSR
>FUSION-ENST00000645901.1:25512-ENST00000422467.1:85528|135
MIANFRAF
>FUSION-ENST00000645901.1:25512-ENST00000422467.1:85528|116
LEVYNLMITVLTSGL
>ENST00000354536.9|SNV-102480-G-A|5
TPRCPGSINEK
>FUSION-ENST00000645901.1:25512-ENST00000422467.1:85528|78
MESRSVAQAGVQWRDLGSLQLLPPR
>ENST00000584361.1|SNV-172-G-A|7
IHVSHTEVQGSGSSRSPEALRK
>ENST00000377420.1|SNV-1154-A-T|1
SAAASEDARQPA
>FUSION-ENST00000645901.1:25512-ENST00000422467.1:85528|9
MYCCAGR
>ENST00000476779.2|SNV-3364-C-T|3
QQWEAGKKPAASPYAGRESHTLVPK
>FUSION-ENST00000645901.1:25512-ENST00000422467.1:85528|207
IFRNQCLRPSR
>FUSION-ENST00000645901.1:25512-ENST00000422467.1:85528|8
MYCCAGRSSSFR
>FUSION-ENST00000645901.1:25512-ENST00000422467.1:85528|121
MPLNWKFIIL
>ENST00000651105.1|SNV-2126580-C-T|3
MSSGSQPETKWALGRR
>ENST00000673038.1|SNV-32781-G-A|1
VPFAWCAPKSLKTR
>ENST00000504357.1|SNV-141-A-C|3
LKAFSSRWWVLFWPK
>FUSION-ENST00000645901.1:25512-ENST00000422467.1:85528|157
ITSMSQCTWPLLTEFLRKFLR
>FUSION-ENST00000645901.1:25512-ENST00000422467.1:85528|280
MFFHRDR
>FUSION-ENST00000647809.1:3617-ENST00000540972.5:1|1
FAYWLGRSIYF
>ENST00000488217.1|SNV-11485-G-A|1
MWKRLFR
>ENST00000377420.1|SNV-1154-A-T|2
APPRSAAASEDARQPA
>FUSION-ENST00000307564.8:20313-ENST00000394294.7:103439|48
GRVVENISKR
>FUSION-ENST00000645901.1:25512-ENST00000422467.1:85528|3
DPGMISVWLPVPVLSLGGP
>FUSION-ENST00000645901.1:25512-ENST00000422467.1:85528|230
YTLSYLYYFCTCPYWKLCSH
>ENST00000373795.7|SNV-27042-C-T|1
GCKNEGVIEFVSYSDMKR
>FUSION-ENST00000421745.6:23263-ENST00000402508.5:66729|18
IVHTNFVEK
>FUSION-ENST00000645901.1:25512-ENST00000422467.1:85528|111
MLLDPCRPVRK
>FUSION-ENST00000645901.1:25512-ENST00000422467.1:85528|82
MSYRAFARHAFFFFSPR
>FUSION-ENST00000645901.1:25512-ENST00000422467.1:85528|200
CHCPHSWMP
>ENST00000494105.2|SNV-1427-T-C|1
TQAIATKSDEFSEIDQGKGYHIR
>ENST00000491944.1|SNV-19347-G-A|4
MSSVPSTPSRER
>FUSION-ENST00000298552.9:25512-ENST00000422467.1:85528|4
KLHGWAPGPDYQVPR
>FUSION-ENST00000645901.1:25512-ENST00000422467.1:85528|41
PISSGGSVCRVR
>FUSION-ENST00000645901.1:25512-ENST00000422467.1:85528|72
SVAQAGVQWRDLGSLQLLPPRFK
>ENST00000373019.5|SNV-2436-A-G|2
EELNAISGPSEFAEFYNRLK
>ENST00000503541.1|INDEL-1297-C-CT|8
KCLFLCGSSSMGTFFRFWMK
>ENST00000463042.1|SNV-170454-A-G|6
MINWESCR
>ENST00000477157.5|SNV-26963-A-G|2
MLWVITLCLTYTAPACSTSTCRRQR
>ENST00000241051.8|SNV-12898-A-T|2
RQSTMVNSSNYLDRGIL
>FUSION-ENST00000647809.1:3617-ENST00000540972.5:1|7
GGGHRTPAAEHR
>ENST00000428944.1|SNV-14825-C-T|3
RQIEQGMDMVIFSVIGESYRLQVQ
>ENST00000544460.5|SNV-1789-C-T|5
KHNVIFSK
>ENST00000370765.10|SNV-337329-G-C|2
NPVPSAEEWMLEACRASGGLK
>ENST00000434116.6|SNV-39274-C-G|6
GNEGETERQELSAENHGEAKNDEK
>FUSION-ENST00000421745.6:23263-ENST00000402508.5:66729|11
VPQRTVWR
>FUSION-ENST00000645901.1:25512-ENST00000422467.1:85528|293
YQGPLAVLCICTSLSWVAGFLRSPK
>ENST00000225276.10|SNV-12587-A-T|1
GLSLQVIASTLSLLNGSESAK
>FUSION-ENST00000421745.6:23263-ENST00000402508.5:66729|7
APQLQLQKTLVIVQNVQECLENHK
>ENST00000477157.5|SNV-26963-A-G|5
LWVITLCLTYTAPACSTSTCR
>ENST00000359242.7|INDEL-20015-A-AA|2
QKNCSFKK
>ENST00000655275.1|SNV-22356-A-G|2
IAAKQGTK
>ENST00000655275.1|SNV-22356-A-G|5
FTPESLVEIEKR
>ENST00000231061.9|SNV-17219-G-A|1
TFNSSCHFFATKCTLEGTKK
>FUSION-ENST00000645901.1:25512-ENST00000422467.1:85528|15
MSDSEFHFPRALSTQGFMYCCAGR
>ENST00000236147.6|SNV-1188-A-G|1
MFPWKCQSTQRDLWNIFK
>FUSION-ENST00000645901.1:25512-ENST00000422467.1:85528|242
MSLLEIIQFRITHL
>FUSION-ENST00000645901.1:25512-ENST00000422467.1:85528|122
ILYKMYLHASK
>ENST00000411789.6|MNV-2322-CA-C|20
KEPTSLGSAPRPR
>ENST00000300146.10|SNV-17468-G-T|1
MIDAFVTSRSEDDETKEK
>FUSION-ENST00000647809.1:3617-ENST00000540972.5:1|15
DHQGRPSLLHQR
>ENST00000354546.10|SNV-54114-G-T|1
GAGTDENTLTRIMVSRSEIDLLNIR
>ENST00000518074.5|SNV-23152-C-T|4
MAQLLTAEEKTITEK
>FUSION-ENST00000645901.1:25512-ENST00000422467.1:85528|281
HCICLLVIVKKN
>FUSION-ENST00000645901.1:25512-ENST00000422467.1:85528|12
MESWHLA
>ENST00000503541.1|INDEL-1297-C-CT|2
MGTFFRFWMKWLLR
>ENST00000244364.10|SNV-490913-G-A|1
TNMELHEKFILADGASQGMAAFRPR
>FUSION-ENST00000645901.1:25512-ENST00000422467.1:85528|269
LVLSSWAQGILLPQPPK
>ENST00000306562.8|SNV-9447-C-G|3
QHLPERPGR
>ENST00000373019.5|SNV-2436-A-G|3
EELNAISGPSEFAEFYNR
>ENST00000522900.5|SNV-23152-C-T|2
CGEGFQNTSGNPLLTAEEK
>ENST00000494105.2|SNV-1427-T-C|2
TQAIATKSDEFSEIDQGK
>ENST00000651105.1|SNV-2126580-C-T|6
SSGSQPETK
>ENST00000344862.9|INDEL-3782-A-AA|9
ISEIQLEPNNFPKK
>ENST00000569936.5|MNV-21399-GC-G|1
EGPPCLPCP
>ENST00000424728.6|SNV-62143-A-G|6
HLNYRTREMQSSFIK
>ENST00000389793.7|SNV-152781-A-G|6
THSSFSSTVKDKAAGESIR
>FUSION-ENST00000645901.1:25512-ENST00000422467.1:85528|91
CRNYRHELPCLC
>ENST00000520379.2|SNV-1197121-C-T|1
FVFLDTLMQMLSNFSSLFLLVR
>ENST00000367302.5|SNV-25968-G-C|4
APGGGGGMAKASAPELKVFK
>FUSION-ENST00000645901.1:25512-ENST00000422467.1:85528|11
ALSTQGFMYCCAGR
>ENST00000434114.6|MNV-1797-GCTCT-G|1
IVYMMKKR
>ENST00000333172.11|SNV-19419-C-T|2
TIPNDKYQVEIMVLLLQK
>FUSION-ENST00000495879.1:187414-ENST00000367545.7:175496|532
KASGDPYWAYSELK
>FUSION-ENST00000645901.1:25512-ENST00000422467.1:85528|36
VFTFTILR
>ENST00000414099.6|SNV-19347-G-A|1
FSATNALYVLSPFHPIQRAAVK
>ENST00000443397.5|SNV-420-G-T|2
LLIYCASTR
>FUSION-ENST00000636465.1:48615-ENST00000665145.1:2|3
QPITEDR
>FUSION-ENST00000645901.1:25512-ENST00000422467.1:85528|169
MYPRHLLTK
>FUSION-ENST00000645901.1:25512-ENST00000422467.1:85528|301
LPRLVSNSSSSDAKVLGLQV
>FUSION-ENST00000421745.6:23263-ENST00000402508.5:66729|1
NCQMKWF
>FUSION-ENST00000645901.1:25512-ENST00000422467.1:85528|128
SHELINTQPLER
>ENST00000371007.6|SNV-104641-G-A|4
ILEKLNVLDK
>ENST00000555122.1|SNV-31974-T-C|1
VEAEVSLPSTQGDLK
>ENST00000477157.5|SNV-26963-A-G|4
MLWVITLCLTYTAPACSTSTCRR
>ENST00000503023.1|SNV-251-G-T|1
EAAATALDGGK
>ENST00000555834.5|SNV-3352-G-A|3
MAWTCCSVAYTLTPTRSNVRL
>FUSION-ENST00000647809.1:3617-ENST00000540972.5:1|19
ISRGGSRR
>ENST00000486752.5|SNV-50152-G-C|2
NSNLKDVEGFLTNCIQLYETTVVR
>ENST00000432943.6|SNV-187891-G-A|5
GPRTCGCPRNGITGCTLR
>ENST00000637569.1|SNV-161293-G-A|1
LTDIARYHIETSTK
>FUSION-ENST00000645901.1:25512-ENST00000422467.1:85528|160
MVKPHLY
>ENST00000434116.6|SNV-39274-C-G|8
GNEGETER
>ENST00000584361.1|SNV-172-G-A|5
FLTPKFR
>ENST00000287777.5|SNV-431-T-C|2
FQIPSILTICVSFLQK
>FUSION-ENST00000645901.1:25512-ENST00000422467.1:85528|149
FLRILNLASR
>FUSION-ENST00000645901.1:25512-ENST00000422467.1:85528|108
LLDPCRPVRKGPSNWQPAR
>ENST00000359242.7|INDEL-20015-A-AA|4
EASRQKNCSFK
>FUSION-ENST00000645901.1:25512-ENST00000422467.1:85528|80
MESRSVAQAGVQWR
>ENST00000378295.9|SNV-76822-G-A|2
GQENFEILMK
>ENST00000367302.5|SNV-25968-G-C|5
APGGGGGMAKASAPELK
>ENST00000259119.9|INDEL-33499-G-GA|4
KIGADNEAK
>ENST00000463818.1|SNV-10404-C-T|5
GLNLKLGSDRTR
>ENST00000272852.4|SNV-21357-G-A|2
KSHSPHNNGTCFGTDLNR
>FUSION-ENST00000645901.1:25512-ENST00000422467.1:85528|199
MSLLGQLCL
>FUSION-ENST00000265713.8:3617-ENST00000540972.5:1|1
DQTWRRI
>ENST00000388934.5|SNV-1103-G-A|2
FIVDYSRGLEAFQFTLR
>ENST00000517486.5|SNV-54114-G-T|3
EIKDAISGAGTDENTLTRIMVSR
>ENST00000489537.5|SNV-2436-A-G|9
SSMPFQDPVSLLNSIIDSSK
>FUSION-ENST00000645901.1:25512-ENST00000422467.1:85528|237
MGCLPGFML
>FUSION-ENST00000645901.1:25512-ENST00000422467.1:85528|224
FAPPFCDRENLSLIVPR
>ENST00000392793.5|SNV-12504-G-T|2
VYGKEIDPANGCTSR
>ENST00000647821.1|SNV-272034-G-A|1
TSLNNEELKMHIFKK
>ENST00000611324.4|MNV-1797-GCTCT-G|11
ATDCRLHNVFNDFLMLIPSSLR
>ENST00000411789.6|MNV-2322-CA-C|21
GCCRKEPTSLGSAPRPR
>FUSION-ENST00000647809.1:3617-ENST00000540972.5:1|13
DHQGRPSLLHQRGGQEHHLAAPRHR
>ENST00000650983.1|SNV-1188-A-G|6
TREGPSKAMMFPWK
>FUSION-ENST00000645901.1:25512-ENST00000422467.1:85528|292
SPKWAFLFHFYISSFVK
>FUSION-ENST00000645901.1:25512-ENST00000422467.1:85528|151
SQCTWPLLTEFLRKFLR
>ENST00000381158.3|INDEL-268951-G-GT|3
EDERVISTERGQHLGEQLGFEFF
>ENST00000261435.11|INDEL-63570-C-CA|2
QIDFGKVPK
>FUSION-ENST00000645901.1:25512-ENST00000422467.1:85528|18
NKEVRYGELALGLNHISHTAEAR
>ENST00000393923.7|SNV-186645-A-G|1
IVVLNNLEELKQKIK
>ENST00000379297.5|SNV-62522-G-C|2
MGSAISTP
>ENST00000261435.11|INDEL-63570-C-CA|4
KQIDFGK
>ENST00000571022.5|SNV-219982-A-G|2
EGIALSDPAAKESCMMHLL
>FUSION-ENST00000265713.8:3617-ENST00000540972.5:1|9
ESCESLSCLPPVSLLPHEKDKPR
>ENST00000393923.7|SNV-186645-A-G|3
IVVLNNLEELK
>ENST00000623524.1|SNV-615-G-C|3
RLHDSCPGQARYLL
>FUSION-ENST00000645901.1:25512-ENST00000422467.1:85528|326
SSADSADAKR
>ENST00000406785.6|SNV-471437-G-T|1
LPSCFDYLMHFLTVFWK
>ENST00000411789.6|MNV-2322-CA-C|19
KEPTSLGSAPRPRGPSR
>ENST00000409039.8|SNV-83556-G-A|4
KMHQQIDELVTRITMPLSK
>ENST00000371007.6|SNV-104641-G-A|1
LNVLDKQAEIILARR
>FUSION-ENST00000647809.1:3617-ENST00000540972.5:1|8
RGGGHRTPAAEHR
>FUSION-ENST00000645901.1:25512-ENST00000422467.1:85528|264
MVAHTVCK
>FUSION-ENST00000416426.6:6342-ENST00000659024.1:49303|5
VSICIWLLCGTRR
>FUSION-ENST00000645901.1:25512-ENST00000422467.1:85528|109
MLLDPCRPVRKGPSNWQPAR
>ENST00000392519.7|SNV-2676-A-G|2
TFREREDLR
>ENST00000486172.1|SNV-475905-G-A|2
SRTVSLWRKPQHQ
>ENST00000261435.11|INDEL-63570-C-CA|3
KQIDFGKVPK
>ENST00000639129.1|SNV-336275-A-G|5
LKDWPSGEDFKTVMPAR
>ENST00000393923.7|SNV-186645-A-G|2
IVVLNNLEELKQK
>FUSION-ENST00000416426.6:6342-ENST00000659024.1:49303|3
RDQLFASMGLMNAFAQRETAE
>ENST00000603364.5|SNV-76822-G-A|4
TRTTFRCEAR
>ENST00000588005.5|SNV-12587-A-T|1
AGGGSLSKGHPSKVYPVCR
>FUSION-ENST00000645901.1:25512-ENST00000422467.1:85528|235
MCVHKYTLSYLYYFCTCPYWK
>ENST00000611324.4|MNV-1797-GCTCT-G|5
KWRSQYSR
>ENST00000434116.6|SNV-39274-C-G|3
LKGRNSVLK
>ENST00000611324.4|MNV-1797-GCTCT-G|4
WRSQYSR
>ENST00000611534.1|SNV-2012-C-T|2
SPEETIQPKEDDSSKSLEEATPSK
>FUSION-ENST00000645901.1:25512-ENST00000422467.1:85528|55
CTPPCPANFCIFSR
>ENST00000460150.1|SNV-1427-T-C|1
TQAIATKSVQEMMKK
>FUSION-ENST00000645901.1:25512-ENST00000422467.1:85528|113
MLLDPCRPVR
>FUSION-ENST00000645901.1:25512-ENST00000422467.1:85528|287
RHCICLLVIVKK
>FUSION-ENST00000645901.1:25512-ENST00000422467.1:85528|288
MRHCICLLVIVKK
>ENST00000393381.3|SNV-9108-C-A|1
DYPDEFPVYVGINEAKK
>ENST00000492914.1|MNV-1797-GCTCT-G|1
SSMTSLC
>FUSION-ENST00000645901.1:25512-ENST00000422467.1:85528|279
MFFHRDRVSLCCPGLSQTPAQVMPK
>FUSION-ENST00000645901.1:25512-ENST00000422467.1:85528|141
MPLHSSLGDRVRLR
>ENST00000623524.1|SNV-615-G-C|5
HYLEAAARRLHDSCPGQAR
>ENST00000486172.1|SNV-475905-G-A|1
TVSLWRKPQHQ
>ENST00000236147.6|SNV-1188-A-G|4
MMFPWKCQSTQR
>ENST00000476779.2|SNV-3364-C-T|1
KPAASPYAGRESHTLVPK
>ENST00000651105.1|SNV-2126580-C-T|7
MSSGSQPETK
>ENST00000571022.5|SNV-219982-A-G|1
ESCMMHLL
>ENST00000411789.6|MNV-2322-CA-C|17
EPTSLGSAPRPRGPSR
>FUSION-ENST00000645901.1:25512-ENST00000422467.1:85528|184
MPLLLEIILQLIHIFIHMLRLLR
>ENST00000196371.10|SNV-7694-T-A|2
GCVCSFTTSAHRHTK
>ENST00000636936.1|SNV-1197121-C-T|2
MSLSILMKFVFL
>ENST00000498794.1|MNV-5865-GGTGAGCCTGGGAGCCTGACAGGGCCAGTGTTGGGGCACAGGGTGTGGTGGCTGCCTTCTCTCTCTGCAGCTGTGCTTCTATTCCCCAG-G|7
LSTAPQSQLFLALADSSISTK
>ENST00000260753.8|SNV-22402-A-T|2
KLINDKK
>ENST00000587403.5|SNV-80214-A-G|3
AHHKLQALATNLLASEASDKGNLPK
>ENST00000482156.5|SNV-490913-G-A|5
ILAGPKEGQTWNCMR
>ENST00000571022.5|SNV-219982-A-G|3
MEGIALSDPAAKESCMMHLL
>ENST00000344862.9|INDEL-3782-A-AA|1
KPRSSYFD
>ENST00000379297.5|SNV-62522-G-C|1
GSAISTP
>FUSION-ENST00000645901.1:25512-ENST00000422467.1:85528|130
CSGVLNPMG
>ENST00000618673.4|SNV-7639-G-A|1
TASQILENGEEAPGPDPSLDR
>ENST00000300146.10|SNV-17468-G-T|6
LTVSSVNNPRKMIDAFVTSR
>ENST00000623524.1|SNV-615-G-C|1
LHDSCPGQARYLL
>ENST00000611534.1|SNV-2012-C-T|4
EIDIPKSPEETIQPKEDDSSK
>FUSION-ENST00000421745.6:23263-ENST00000402508.5:66729|21
NQVLVHK
>FUSION-ENST00000645901.1:25512-ENST00000422467.1:85528|239
PLKLGLSSSFL
>FUSION-ENST00000495879.1:187414-ENST00000367545.7:175496|530
ASGDPYWAYSELKGQPGHAYLETLK
>FUSION-ENST00000645901.1:25512-ENST00000422467.1:85528|213
AGEGGVMTLNTLGK
>ENST00000371957.4|SNV-14420-G-A|1
WNIHAEEDPFRK
>ENST00000155674.9|SNV-26963-A-G|2
KLYAVGDNPMSDVYGASLFHQYLQK
>ENST00000392519.7|SNV-2676-A-G|1
EREDLRGR
>ENST00000261435.11|INDEL-63570-C-CA|1
QIDFGKVPKT
>ENST00000392793.5|SNV-12504-G-T|3
WAFKVYGKEIDPANGCTSR
>ENST00000274140.10|SNV-33302-C-T|1
YWFHYTLVAFAWLGVVPLTACCIYK
>FUSION-ENST00000645901.1:25512-ENST00000422467.1:85528|17
MSDSEFHFPR
>ENST00000485120.1|SNV-44465-C-G|3
ALAALSVRPFALRRLSAGLSLPVL
>FUSION-ENST00000647809.1:3617-ENST00000540972.5:1|20
ISRGGSR
>FUSION-ENST00000645901.1:25512-ENST00000422467.1:85528|206
ACYFQCSLLFIYYCFWR
>ENST00000367302.5|SNV-25968-G-C|3
ASAPELK
>FUSION-ENST00000636465.1:48615-ENST00000665145.1:2|1
MTWPYQR
>ENST00000395074.6|SNV-27088-C-A|2
DLGIATVPK
>FUSION-ENST00000647809.1:3617-ENST00000540972.5:1|2
FAYWLGR
>FUSION-ENST00000645901.1:25512-ENST00000422467.1:85528|42
MPISSGGSVCRVR
>FUSION-ENST00000421745.6:23263-ENST00000402508.5:66729|19
NQVLVHKIVHTNFVEKLFCR
>ENST00000495413.1|SNV-16977-G-A|2
MNPHLLQMKEITHMDPHFHK
>ENST00000544460.5|SNV-1789-C-T|1
HNVIFSKLMRR
>ENST00000370830.4|SNV-120038-C-T|2
YRNMVVCSCGCH
>FUSION-ENST00000645901.1:25512-ENST00000422467.1:85528|34
VFTFTILRASFVVPILK
>FUSION-ENST00000645901.1:25512-ENST00000422467.1:85528|127
MSHELINTQPLERYG
>ENST00000618334.1|SNV-141-G-C|3
RLHDSCPGQARYLLWAYTSSHDDK
>ENST00000465301.2|SNV-94411-T-C|1
ATSTSQMMPTASGDMCTLPVR
>FUSION-ENST00000645901.1:25512-ENST00000422467.1:85528|61
LFFFFPPDGVSLCCPGWSAVARSR
>FUSION-ENST00000645901.1:25512-ENST00000422467.1:85528|266
MRLFTLWYLFPTK
>ENST00000207157.7|SNV-75400-G-A|4
LKIDQNPFAKGFR
>FUSION-ENST00000645901.1:25512-ENST00000422467.1:85528|221
HDLSCPGSALSP
>ENST00000482156.5|SNV-490913-G-A|3
ILAGPKEGQTWNCMRSSF
>ENST00000420652.5|SNV-439-C-A|6
RRGSTTWGPAPPLHR
>ENST00000587403.5|SNV-80214-A-G|4
AHHKLQALATNLLASEASDK
>ENST00000618334.1|SNV-141-G-C|1
LHDSCPGQARYLLWAYTSSHDDK
>ENST00000503541.1|INDEL-1297-C-CT|4
MGTFFRFWMK
>ENST00000378295.9|SNV-76822-G-A|4
HGDEDTYYLQVRGQENFEILMK
>ENST00000259119.9|INDEL-33499-G-GA|5
DLEKKIGADNEAK
>FUSION-ENST00000265713.8:3617-ENST00000540972.5:1|3
AAAAARDQTWR
>ENST00000358527.6|SNV-6402-C-T|4
GELELAELKTCR
>ENST00000274712.8|INDEL-2141-C-CA|3
KLGLSPK
>ENST00000367302.5|SNV-25969-C-A|2
ASADELKVFK
>FUSION-ENST00000645901.1:25512-ENST00000422467.1:85528|271
MLPRLVLSSWAQGILLPQPPKVLR
>ENST00000382865.5|SNV-62780-A-G|2
VSSTYGNSSRNIVNQNVR
>ENST00000442697.7|SNV-45545-A-G|4
KADALSMDSCKELER
>ENST00000344862.9|INDEL-3782-A-AA|10
TIDEPIFKISEIQLEPNNFPKK
>FUSION-ENST00000421745.6:23263-ENST00000402508.5:66729|8
APQLQLQK
>ENST00000494105.2|SNV-1427-T-C|5
LPSISSKLNYTSSQEKTQAIATK
>ENST00000341776.7|INDEL-266920-C-CA|3
KRSHSQYHLSPPG
>ENST00000651941.1|SNV-490913-G-A|4
MELHEKFILADGASQGMAAFRPR
>FUSION-ENST00000421745.6:23263-ENST00000402508.5:66729|10
VPQRTVWRAPQLQLQK
>ENST00000673038.1|SNV-32781-G-A|4
KVPFAWCAPKSLK
>FUSION-ENST00000645901.1:25512-ENST00000422467.1:85528|136
LLCRTFSL
>FUSION-ENST00000645901.1:25512-ENST00000422467.1:85528|137
SQCKLLCRTFSL
>ENST00000371957.4|SNV-14420-G-A|2
WNIHAEEDPFR
>FUSION-ENST00000645901.1:25512-ENST00000422467.1:85528|117
YLHASKLEVYNLMITVLTSGL
>ENST00000377252.5|SNV-230665-T-C|3
TYGPSDSASR
>ENST00000369796.5|SNV-22254-A-G|1
VDLPGDFQMNYDLWLER
>FUSION-ENST00000647809.1:3617-ENST00000540972.5:1|4
TPAAEHRFAYWLGR
>ENST00000339475.10|SNV-14948-C-T|1
DQTSSWKF
>ENST00000236147.6|SNV-1188-A-G|2
MMFPWKCQSTQRDLWNIFK
>ENST00000344862.9|INDEL-3782-A-AA|6
TRSSKSVLR
>FUSION-ENST00000645901.1:25512-ENST00000422467.1:85528|186
MPLLLEIILQLIHIFIHMLR
>ENST00000367302.5|SNV-25968-G-C|2
ASAPELKVFK
>ENST00000434116.6|SNV-39274-C-G|9
KGNEGETERQELSAENHGEAK
>ENST00000434116.6|SNV-39274-C-G|5
QELSAENHGEAK
>ENST00000420652.5|SNV-439-C-A|3
GSTTWGPAPPLHR
>ENST00000373019.5|SNV-2436-A-G|1
EELNAISGPSEFAEFYNRLKQIK
>ENST00000377238.2|SNV-230665-T-C|2
RIQTTITIYLEHMVHLILPAGIYG
>FUSION-ENST00000645901.1:25512-ENST00000422467.1:85528|32
VFTFTILRASFVVPILKTR
>ENST00000395074.6|SNV-27088-C-A|1
DLGIATVPKGHCASCQKPIAGK
>ENST00000477157.5|SNV-26963-A-G|8
MSDVYGASLFHQYLQK
>FUSION-ENST00000645901.1:25512-ENST00000422467.1:85528|39
VACCFANMVFTFTILR
>ENST00000623524.1|SNV-615-G-C|4
RLHDSCPGQAR
>ENST00000388934.5|SNV-1103-G-A|1
GLEAFQFTLR
>ENST00000344862.9|INDEL-3782-A-AA|5
SSKSVLR
>FUSION-ENST00000265713.8:3617-ENST00000540972.5:1|5
QQEKAAAAAR
>FUSION-ENST00000298552.9:25512-ENST00000422467.1:85528|3
LHGWAPGPDYQVPR
>FUSION-ENST00000645901.1:25512-ENST00000422467.1:85528|138
SQCKLLCR
>ENST00000588005.5|SNV-12587-A-T|2
MAGGGSLSKGHPSKVYPVCR
>FUSION-ENST00000645901.1:25512-ENST00000422467.1:85528|118
MYLHASKLEVYNLMITVLTSGL
>FUSION-ENST00000645901.1:25512-ENST00000422467.1:85528|104
GPSNWQPARNSETDK
>ENST00000274712.8|INDEL-2141-C-CA|6
ASGSGTKK
>ENST00000371007.6|SNV-104641-G-A|5
AEKILEKLNVLDK
>FUSION-ENST00000645901.1:25512-ENST00000422467.1:85528|251
LWKITSQWNAPQIGFIIIFLVKK
>ENST00000449913.6|SNV-33302-C-T|1
FAFTPSCIYK
>FUSION-ENST00000645901.1:25512-ENST00000422467.1:85528|305
NWTLEGTVGTLGGSGSCQ
>ENST00000297848.8|SNV-187891-G-A|1
LHITWDPPSSPVKGYR
>FUSION-ENST00000645901.1:25512-ENST00000422467.1:85528|83
SYRAFAR
>ENST00000503788.5|SNV-33302-C-T|2
MDTAEEGCIYK
>FUSION-ENST00000645901.1:25512-ENST00000422467.1:85528|328
SSADSADAK
>ENST00000445055.6|SNV-41904-C-A|2
TSLLRLKELESHC
>ENST00000485120.1|SNV-44465-C-G|1
LSAGLSLPVL
>ENST00000491944.1|SNV-19347-G-A|1
SSVPSTPSRERL
>ENST00000586520.5|SNV-12587-A-T|1
AGGGSLSKSSPPP
>ENST00000477157.5|SNV-26963-A-G|7
SDVYGASLFHQYLQK
>FUSION-ENST00000645901.1:25512-ENST00000422467.1:85528|179
LLRIPFFFLFTSQEVVLISIQKVSL
>FUSION-ENST00000645901.1:25512-ENST00000422467.1:85528|97
MQSPTLAPTK
>ENST00000301607.8|SNV-4001-C-G|2
VDWARVVEQKQK
>ENST00000469122.5|INDEL-28967-C-CA|3
RSPLQEQKNWVK
>ENST00000634348.1|SNV-27042-C-T|5
MRQAGEVTYADAHKGCK
>FUSION-ENST00000645901.1:25512-ENST00000422467.1:85528|37
MVFTFTILR
>ENST00000240285.10|INDEL-28419-C-CA|3
KQATNNNEAKK
>ENST00000293756.5|SNV-20002-C-T|1
ESLAKALLR
>FUSION-ENST00000645901.1:25512-ENST00000422467.1:85528|290
MRHCICLLVIVK
>FUSION-ENST00000645901.1:25512-ENST00000422467.1:85528|115
MITVLTSGL
>FUSION-ENST00000636465.1:48615-ENST00000665145.1:2|5
KQPITEDR
>ENST00000569936.5|MNV-21399-GC-G|3
VCLGMLWGSSKKEGPPCLPCP
>ENST00000414099.6|SNV-19347-G-A|2
FSATNALYVLSPFHPIQR
>FUSION-ENST00000647279.1:25512-ENST00000422467.1:85528|2
SHYSMKENLETFEEVVKVN
>FUSION-ENST00000645901.1:25512-ENST00000422467.1:85528|123
MILYKMYLHASK
>FUSION-ENST00000645901.1:25512-ENST00000422467.1:85528|263
VAHTVCK
>ENST00000346872.8|SNV-72790-T-G|3
SHTGERPFQCNQCGASFTQKGNLRR
>FUSION-ENST00000645901.1:25512-ENST00000422467.1:85528|95
MQSPTLAPTKCR
>ENST00000329476.4|SNV-5342-C-G|1
VEEMKVEQYGPQTTPR
>ENST00000528977.5|SNV-11058-C-T|2
MHPSFTSWASPPWILPIPMTGAR
>FUSION-ENST00000645901.1:25512-ENST00000422467.1:85528|223
ENLSLIVPR
>FUSION-ENST00000645901.1:25512-ENST00000422467.1:85528|232
CVHKYTLSYLYYFCTCPYWKLCSH
>FUSION-ENST00000645901.1:25512-ENST00000422467.1:85528|219
SLSPLLDALNVPAGPTLPMNVPLI
>FUSION-ENST00000645901.1:25512-ENST00000422467.1:85528|192
KMPLSYSLLIEYLLYAR
>ENST00000603364.5|SNV-76822-G-A|2
TTFRCEARR
>FUSION-ENST00000645901.1:25512-ENST00000422467.1:85528|30
LLCKHGFHLHNPK
>FUSION-ENST00000645901.1:25512-ENST00000422467.1:85528|48
DHFEALCLTVNFIFLGLFLPR
>FUSION-ENST00000645901.1:25512-ENST00000422467.1:85528|59
SRLTATSTSQVQAILLPQFPK
>FUSION-ENST00000645901.1:25512-ENST00000422467.1:85528|49
LNKDHFEALCLTVNFIFLGLFLPR
>ENST00000399277.6|SNV-18656-T-A|2
TYTCLASCHYCSCPAFAFSVQR
>ENST00000545968.6|SNV-15228-G-A|1
MIEGMVYEMR
>ENST00000463818.1|SNV-10404-C-T|6
MGLNLKLGSDRTR
>FUSION-ENST00000645901.1:25512-ENST00000422467.1:85528|155
SQCTWPLLTEFLR
>ENST00000518074.5|SNV-23152-C-T|5
AQLLTAEEK
>FUSION-ENST00000645901.1:25512-ENST00000422467.1:85528|44
MPISSGGSVCR
>ENST00000409039.8|SNV-83556-G-A|3
MHQQIDELVTR
>ENST00000486172.1|SNV-475905-G-A|4
RSRTVSLWR
>ENST00000196371.10|SNV-7694-T-A|3
GCVCSFTTSAHR
>ENST00000231061.9|SNV-17219-G-A|3
TFNSSCHFFATK
>ENST00000545968.6|SNV-15228-G-A|2
RMIEGMVYEMR
>ENST00000584361.1|SNV-172-G-A|3
FLTPKFRALAAPGPLRP
>FUSION-ENST00000645901.1:25512-ENST00000422467.1:85528|254
MTLRLWK
>ENST00000463818.1|SNV-10404-C-T|1
STTPSSTF
>ENST00000306562.8|SNV-9447-C-G|4
RQHLPERPGRCPLCAR
>ENST00000463818.1|SNV-10404-C-T|8
MGLNLKLGSDR
>ENST00000508373.5|SNV-3364-C-T|1
KPAASPYAGRESHTLALEPAFGK
>ENST00000428944.1|SNV-14825-C-T|1
QIEQGMDMVIFSVIGESYRLQVQ
>ENST00000673038.1|SNV-32781-G-A|5
KVPFAWCAPK
>FUSION-ENST00000645901.1:25512-ENST00000422467.1:85528|175
PGTYICAGYK
>ENST00000473429.5|SNV-22254-A-G|2
VSWANGWTSLGTFR
>ENST00000463108.5|SNV-1188-A-G|2
FPWKCQSTQR
