# Supplementary material for: Identification of non-canonical peptides with moPepGen
Source: Nat Biotechnol. 2025 Jun 16;44(4):568–73. doi: 10.1038/s41587-025-02701-0 (PMC12680078; doi:10.1038/s41587-025-02701-0)
Supplement: Supplementary file 4 — Supplementary Data: Cancer cell line variant peptide database. Custom peptide database FASTA file for each of the 376 cell lines from the Cancer Cell Line Encyclopedia with proteomics characterization or used in the reference channel. Variant peptide FASTA files were produced by moPepGen as the result of cell-line-specific publicly available mutations and fusions. [file 41587_2025_2701_MOESM4_ESM.zip › ACH-000070.fasta]

>ENST00000529098.5|SNV-3077-G-A|5
APVSPSLSSTLRQTASSAWCVLR
>ENST00000619836.4|SNV-11228-G-A|7
ELLGSYVKQGTEIVPVGKALLENPK
>ENST00000460447.1|SNV-177233-A-T|7
MPKQGVISEQRDYPGTSGASLLLR
>ENST00000505154.5|INDEL-46184-C-CA|2
YRNRGNK
>ENST00000615648.2|SNV-11171-C-G|4
DPATGDRIPLFQAMQKQLIEK
>FUSION-ENST00000466801.5:5622-ENST00000322723.9:22077|7
MTMTMRKMTLK
>ENST00000443739.6|INDEL-3818-A-AAGAGA|12
SMKDHVTKPTAMGQGRVAHMK
>ENST00000430935.5|INDEL-13413-G-GA|8
IDELSSKSSGCHRR
>FUSION-ENST00000466801.5:5622-ENST00000322723.9:22077|1
KLQKLFL
>ENST00000613482.2|SNV-22357-C-A|4
VRNTVQDTAYLR
>ENST00000475381.7|INDEL-63183-A-AA|5
RVVFCPSEGDR
>ENST00000496855.1|SNV-136995-G-A|7
FQMQLNPFLITWQR
>ENST00000373534.4|SNV-12156-T-C|2
TLDHKNIIQVYETLESADGK
>ENST00000606802.1|SNV-14748-C-T|1
CRRSCLCL
>ENST00000505154.5|INDEL-46184-C-CA|8
KRTNASLVSIQK
>ENST00000395665.9|SNV-5997-G-T|3
YILRMLDIHTLNK
>ENST00000580882.5|SNV-1845-C-T|3
IFYTMWHCALEKCVSER
>ENST00000394863.8|SNV-4461-G-A|3
GLCGSCNKPIAGQVVTALGRAWHPK
>ENST00000473002.1|SNV-36169-T-G|7
MTCKVLVIFTMAVQMGSR
>ENST00000238789.10|SNV-138522-C-G|5
CIFRIQYEEVLYIERPIEEDR
>ENST00000532428.6|SNV-33656-T-C|2
KVGLDPSQLPVGENGTV
>ENST00000505154.5|INDEL-46184-C-CA|7
RTNASLVSIQK
>ENST00000637613.1|SNV-45886-A-C|1
KPAPSNEPAYLWRRYTDK
>ENST00000320574.10|SNV-83-C-G|4
SLRSGGGR
>ENST00000335500.8|SNV-104579-G-A|7
MTVKQQVHLPRTATLAQEEDQK
>ENST00000566735.1|MNV-1755-ACAGTGCTGCTGG-A|5
QCCCARGPLGKAGTR
>ENST00000310430.11|SNV-24462-T-G|1
IEVCIVLLQHGADPNIRNTDGK
>ENST00000431992.5|SNV-100927-G-T|5
LQKAGAATHNLR
>ENST00000473562.1|SNV-3836-T-G|1
GRPNAAPTPSQAPHSACVSLAIR
>ENST00000399134.5|SNV-4807-C-T|3
GAQHCAEGDQRPR
>FUSION-ENST00000466801.5:5083-ENST00000511316.1:2315|3
NKWLSFNDACGMCVCAQAIILLRM
>ENST00000494261.1|SNV-174827-G-A|4
RSPLTRPTPR
>ENST00000431992.5|SNV-100927-G-T|1
AGAATHNLRRASK
>ENST00000399759.7|SNV-35522-T-C|3
NDSLPSESTSHRRR
>ENST00000478035.1|SNV-2170-T-C|15
YMWDMKAQSWQIQILK
>ENST00000374708.8|SNV-19100-G-C|2
GPPAPPGK
>ENST00000482607.1|SNV-252161-C-T|7
YWCLILVVKFMYGMGKK
>ENST00000626874.2|SNV-45885-G-A|6
TSKSTLGQTDFPAHSRKPAPSNEPK
>ENST00000468888.6|SNV-174827-G-A|4
LLHNHLRNTGNGTQSSMR
>ENST00000443739.6|INDEL-3818-A-AAGAGA|10
DHVTKPTAMGQGRVAHMKR
>ENST00000229903.5|SNV-263-C-T|1
SRPASAR
>ENST00000397146.7|SNV-29579-G-A|2
ATFFLSYEELLQRR
>ENST00000637613.1|SNV-45885-G-A|3
KPAPSNEPKYLWR
>ENST00000312428.11|SNV-203854-C-A|4
VYYDRLLDNKDR
>ENST00000238789.10|SNV-138522-C-G|3
IQYEEVLYIERPIEEDR
>ENST00000324803.6|INDEL-3778-C-CAT|4
LLTHVPMWSAR
>ENST00000265104.4|SNV-126900-G-A|1
AITTPQMFGR
>ENST00000443967.5|SNV-51954-C-A|1
ALSCPSQTMQCQLPALTHPPK
>ENST00000265678.9|SNV-488183-G-T|1
YSLSGGNWDSISDAAKDVVSK
>ENST00000482607.1|SNV-252161-C-T|3
MYGMGKK
>ENST00000404739.7|SNV-95957-C-T|4
DGKLPLLLSWMKEVGK
>ENST00000485928.5|SNV-100927-G-T|10
RQELRPTTSVGPAKPVCHHLPR
>ENST00000482607.1|SNV-252161-C-T|2
MYGMGKKSH
>ENST00000394919.5|SNV-20217-C-T|3
NGVISARTRIDVLLDTF
>ENST00000577417.5|SNV-1845-C-T|1
IFCEYPIFSLLP
>ENST00000360803.9|SNV-28694-G-A|1
MNQLGKKGEADR
>ENST00000496855.1|SNV-136995-G-A|1
QLNPFLITWQRE
>ENST00000361874.7|SNV-13987-G-A|2
WVGMILDEAKGK
>ENST00000566735.1|MNV-1755-ACAGTGCTGCTGG-A|1
TVLLRKGAPGQGWDEEHLGR
>ENST00000361558.7|SNV-13390-G-A|8
TTVFIKLAPSYKGTMCGLCGNFDHR
>ENST00000371482.5|SNV-6775-C-T|5
TPPSSPSSTTMSTQPSRISLRR
>ENST00000264501.8|INDEL-207263-C-CA|2
ILSTRPGQKK
>ENST00000197268.13|MNV-26923-GA-G|2
SLSSSSGPKGCQLHLPIPISS
>ENST00000368755.2|SNV-195-C-G|2
YPPVTPSPPCQRKYPPK
>ENST00000397146.7|SNV-29579-G-A|1
ATFFLSYEELLQRRLGK
>ENST00000493991.5|SNV-30252-C-T|5
VASISAMEMTIWLSTLPTSR
>ENST00000419292.1|SNV-6041-T-G|6
NNFLFGSRCWMTRLSAENIFK
>ENST00000554502.5|INDEL-181591-A-AA|6
KTEAKISMFEGSTR
>ENST00000478035.1|SNV-2170-T-C|11
MWDMKAQSWQIQILKTQYMMPK
>ENST00000496855.1|SNV-136995-G-A|6
MFQMQLNPFLITWQRE
>ENST00000272133.4|SNV-250158-G-C|3
LRNIQRICFLLR
>ENST00000478035.1|SNV-2170-T-C|18
MYMWDMKAQSWQIQILK
>ENST00000238789.10|SNV-138522-C-G|1
IQYEEVLYIERPIEEDRRK
>ENST00000645780.1|SNV-428137-A-G|1
KRFCFLTCDAASYLGDNLR
>ENST00000376131.8|SNV-889-C-T|2
LLDCFSLK
>ENST00000335500.8|SNV-104579-G-A|5
QQVHLPRTATLAQEEDQK
>ENST00000269576.6|SNV-2062-C-G|4
ADLEMQIERLTEELAYLKK
>ENST00000431992.5|SNV-100927-G-T|2
AGAATHNLRR
>ENST00000197268.13|MNV-26923-GA-G|9
APCHMKKR
>ENST00000377022.8|SNV-142663-G-A|1
AGCGFTFTSTSQMTSHKHKHER
>ENST00000478035.1|SNV-2170-T-C|4
AQSWQIQILKTQYMMPK
>ENST00000509742.1|SNV-488183-G-T|3
FWRGSAVGSIPFLGETGTRYLTQLK
>ENST00000318160.5|SNV-119153-T-A|6
VKQCRCK
>ENST00000209875.9|SNV-38366-C-A|1
LTWHAYPEDAENKEKEK
>ENST00000547751.5|SNV-145804-G-A|4
MKGTTYREFESWIDSCK
>ENST00000269576.6|SNV-2062-C-G|7
VLDELTLTKADLEMQIER
>ENST00000428135.7|SNV-136995-G-A|5
NSMRNVSNAVKSLPDNLAEGMTK
>ENST00000519161.1|INDEL-3818-A-AAGAGA|2
AGGRHQLFSHNTAMSPCA
>ENST00000486195.6|INDEL-23898-T-TT|2
GREETLFFLEPAIIITITDGSK
>ENST00000541676.5|SNV-8045-G-C|3
LPPQRDTPGCATTPPHSQASTVR
>ENST00000630016.1|SNV-45886-A-C|2
TLGQTDFPAHSRKPAPSNEPAYLCK
>ENST00000309042.12|SNV-24182-C-A|2
GDFVCIFCDSSFRK
>ENST00000428135.7|SNV-136995-G-A|4
NVSNAVKSLPDNLAEGMTK
>ENST00000397146.7|SNV-29579-G-A|6
ASAVIPSKDKATFFLSYEELLQR
>ENST00000401073.7|SNV-29584-A-G|1
DQSPPPSPPPSYHPPPPPTR
>ENST00000361874.7|SNV-13987-G-A|4
GTVAYVGATLFATGKWVGMILDEAK
>ENST00000261534.8|SNV-35317-G-A|5
IEVVNRKFGNQIK
>ENST00000371482.5|SNV-6775-C-T|1
STQPSRISLRR
>ENST00000529098.5|SNV-3077-G-A|4
APVSPSLSSTLRQTASSAWCVLRGR
>ENST00000395665.9|SNV-5997-G-T|1
MLDIHTLNKCASVSQHWAAMAQQVK
>ENST00000493991.5|SNV-30252-C-T|4
MEMTIWLSTLPTSR
>ENST00000577417.5|SNV-1845-C-T|5
FQQHQQTVEIDNLWISSKLLSHDLL
>ENST00000402291.6|SNV-40724-G-A|1
SIECDVLLEPNTPWGPK
>ENST00000482648.5|SNV-47287-G-A|1
CGPYLSSR
>ENST00000368755.2|SNV-195-C-G|4
YPPVTPSPPCQR
>ENST00000335500.8|SNV-104579-G-A|1
TATLAQEEDQKVTAVLKTR
>ENST00000366816.5|SNV-2584-A-T|1
MSAPSTGGVKKPHRYRPGTVALR
>ENST00000320574.10|SNV-83-C-G|2
SLRSGGGRR
>ENST00000474583.5|SNV-138522-C-G|5
MKRSCILK
>ENST00000367033.4|SNV-212684-G-T|1
FVDDLFETLFSTVHLGSALPLAIK
>ENST00000460447.1|SNV-177233-A-T|3
DYPGTSGASLLLR
>ENST00000510448.5|MNV-104716-AA-A|1
YAQAALDGDSQGFFNLALLSRKVR
>ENST00000577417.5|SNV-1845-C-T|4
LLSHDLL
>FUSION-ENST00000466801.5:5622-ENST00000322723.9:22077|6
KLWRLHQPK
>ENST00000475381.7|INDEL-63183-A-AA|2
VVFCPSEGDRHR
>ENST00000361558.7|SNV-13390-G-A|3
CGLCGNFDHR
>ENST00000354545.8|SNV-74309-C-G|1
IPSSTVQEGLHNFLK
>ENST00000509742.1|SNV-488183-G-T|5
RFWRGSAVGSIPFLGETGTR
>ENST00000460447.1|SNV-177233-A-T|2
DYPGTSGASLLLRK
>ENST00000361874.7|SNV-13987-G-A|3
WVGMILDEAK
>ENST00000324803.6|INDEL-3778-C-CAT|3
LLTHVPMWSARLLTR
>ENST00000637613.1|SNV-45885-G-A|2
KPAPSNEPKYLWRR
>ENST00000650716.1|INDEL-161517-C-CCT|1
ETIVKAKTF
>ENST00000229903.5|SNV-263-C-T|2
FLVWKSRPASAR
>ENST00000502536.5|SNV-38240-T-C|2
GIALFVSKVLEEPK
>ENST00000309042.12|SNV-24182-C-A|3
GDFVCIFCDSSFR
>ENST00000265104.4|SNV-73556-G-A|1
FTLTAETKAWMVVIGRHCNK
>ENST00000197268.13|MNV-26923-GA-G|1
GCQLHLPIPISS
>FUSION-ENST00000466801.5:5083-ENST00000511316.1:2315|5
MKNKWLSFNDACGMCVCAQAIILLR
>FUSION-ENST00000466801.5:5622-ENST00000322723.9:22077|3
LHQPKER
>ENST00000419292.1|SNV-6041-T-G|1
LSAENIFKSVSFRLFGVK
>ENST00000371482.5|SNV-6775-C-T|8
MTPPSSPSSTTMSTQPSRISLR
>ENST00000261534.8|SNV-35317-G-A|3
KFGNQIKVLR
>ENST00000374708.8|SNV-19100-G-C|3
GLPGPQGPNGFPGPKGPPAPPGK
>ENST00000368755.2|SNV-195-C-G|3
YPPVTPSPPCQRK
>ENST00000368755.2|SNV-195-C-G|5
CPQPCPPQQCQQKYPPVTPSPPCQR
>ENST00000480453.5|SNV-325151-T-C|1
GPPGAGSIR
>ENST00000510448.5|MNV-104716-AA-A|2
YAQAALDGDSQGFFNLALLSRK
>ENST00000502536.5|SNV-38240-T-C|3
GIALFVSK
>ENST00000335500.8|SNV-104579-G-A|6
TVKQQVHLPRTATLAQEEDQK
>ENST00000492670.5|SNV-100001-A-T|1
LLFPISLALPL
>ENST00000528896.7|SNV-1845-C-T|1
LLSHDLLHYVALCFGEVRIRTDLQK
>ENST00000475381.7|INDEL-63183-A-AA|3
VVFCPSEGDR
>ENST00000482607.1|SNV-252161-C-T|8
YWCLILVVKFMYGMGK
>ENST00000318160.5|SNV-119153-T-A|3
CKSVNLSDSDKQ
>ENST00000306156.8|SNV-325151-T-C|3
KRQGAAR
>ENST00000361558.7|SNV-13390-G-A|6
GTMCGLCGNFDHR
>ENST00000429002.6|SNV-110612-G-A|2
IDLETVGVKINEK
>ENST00000497497.1|INDEL-29332-C-CT|3
RKNGYSHGSQLPY
>ENST00000336596.7|SNV-234284-G-A|4
CGWNIKQCKPCSPNVR
>ENST00000475381.7|INDEL-63183-A-AA|1
VVFCPSEGDRHRL
>ENST00000405053.7|SNV-1306297-C-G|3
SSLQSLCPGTPPLPVIYTEMT
>ENST00000626874.2|SNV-45886-A-C|1
KPAPSNEPAYLCK
>ENST00000396349.3|SNV-7073-A-G|2
MFFGGEGSLTYTLGVR
>ENST00000497497.1|INDEL-29332-C-CT|6
TIIGIIDILFAPLCFFSSKSTCQR
>ENST00000240499.8|INDEL-35855-A-AAC|2
NVTKPLNNFR
>ENST00000428135.7|SNV-136995-G-A|2
SLPDNLAEGMTKMSDNMGK
>ENST00000430935.5|INDEL-13413-G-GA|12
KIDELSSK
>ENST00000431992.5|SNV-100927-G-T|6
SKLQKAGAATHNLR
>ENST00000341511.11|SNV-6141-A-T|1
VVEEGNLFDPARPSLGSVLEALR
>ENST00000580882.5|SNV-1845-C-T|4
MIFYTMWHCALEKCVSER
>ENST00000312428.11|SNV-203854-C-A|6
LWVHEVLRVYYDRLLDNK
>ENST00000529098.5|SNV-3077-G-A|6
GRAPVSPSLSSTLRQTASSAWCVLR
>ENST00000497497.1|INDEL-29332-C-CT|5
TIIGIIDILFAPLCFFSSKSTCQRR
>ENST00000240499.8|INDEL-35855-A-AAC|5
FIVQINPTNVK
>ENST00000486897.5|SNV-100927-G-T|7
QELRPTTSVGPAKPVCHHLPRIPRS
>ENST00000493991.5|SNV-30252-C-T|2
MTIWLSTLPTSR
>ENST00000630790.1|SNV-62662-A-C|2
MSPHIYVNGWDSPIQSVAGK
>ENST00000529098.5|SNV-3077-G-A|1
QTASSAWCVLRGRG
>ENST00000566735.1|MNV-1755-ACAGTGCTGCTGG-A|7
CSRQCCCARGPLGK
>ENST00000366816.5|SNV-2584-A-T|6
QLATKAARMSAPSTGGVK
>ENST00000497497.1|INDEL-29332-C-CT|8
TIIGIIDILFAPLCFFSSK
>ENST00000567670.5|SNV-35474-G-A|1
QVPVEPGPDPELQSWR
>ENST00000272133.4|SNV-250158-G-C|4
ERLRNIQR
>ENST00000405460.9|SNV-146055-G-A|3
LLVIRAQGLLGRVTAK
>ENST00000209668.3|SNV-6391-G-C|1
NDVTNPQGTLQDGTSRFTCRR
>ENST00000651372.2|INDEL-161517-C-CCT|1
NLLIKTLG
>ENST00000591369.5|SNV-121704-G-A|4
KYQNELMEK
>ENST00000545137.5|SNV-31341-G-A|1
EPPLSTPATTHTETS
>ENST00000460447.1|SNV-177233-A-T|6
PKQGVISEQRDYPGTSGASLLLR
>ENST00000514231.1|SNV-1306297-C-G|7
SSLQSLCPGTPPLPVICKYKGR
>ENST00000269576.6|SNV-2062-C-G|8
RVLDELTLTKADLEMQIER
>ENST00000376131.8|SNV-889-C-T|4
VSKLLDCFSLK
>ENST00000651372.2|INDEL-161517-C-CCT|4
DTSERDNSEGKNLLIK
>ENST00000613482.2|SNV-22357-C-A|2
NTVQDTAYLR
>ENST00000320574.10|SNV-83-C-G|1
SGGGRRADPGADGEASR
>FUSION-ENST00000466801.5:5622-ENST00000322723.9:22077|5
LWRLHQPK
>ENST00000615648.2|SNV-11171-C-G|6
DPATGDR
>ENST00000591369.5|SNV-121704-G-A|3
KYQNELMEKFWIPYIHNLK
>ENST00000443739.6|INDEL-3818-A-AAGAGA|4
HQLFSHNTAMSPCAGIR
>ENST00000580882.5|SNV-1845-C-T|1
IFYTMWHCALEKCVSERTYR
>ENST00000381980.9|INDEL-136322-C-CTGAG|1
QGSKKTE
>ENST00000541676.5|SNV-8045-G-C|2
DTPGCATTPPHSQASTVR
>ENST00000434415.6|SNV-20096-G-A|3
GQVSPHFPAAPAR
>ENST00000240499.8|INDEL-35855-A-AAC|11
RSTDRNVNIR
>ENST00000493991.5|SNV-30252-C-T|3
EMTIWLSTLPTSR
>ENST00000505154.5|INDEL-46184-C-CA|5
TNASLVSIQK
>ENST00000503026.5|SNV-13372-A-T|1
EMNPALGIDCLLKGTNDMK
>ENST00000510448.5|MNV-104716-AA-A|3
YAQAALDGDSQGFFNLALLSR
>ENST00000395487.6|SNV-145804-G-A|3
TCTMKGTTYREFESWIDSCK
>ENST00000335500.8|SNV-104579-G-A|8
AEEMTVKQQVHLPRTATLAQEEDQK
>ENST00000478035.1|SNV-2170-T-C|12
WDMKAQSWQIQILK
>ENST00000561603.5|SNV-20970-C-G|1
LSEEVLLPLLSQPTLGSLWDSLR
>ENST00000434415.6|SNV-20096-G-A|1
GQVSPHFPAAPARHGSLPLPWPSRK
>ENST00000310137.5|SNV-8033-A-G|1
AQPSASLGVGCRTQPMTAQAASYR
>ENST00000467635.6|SNV-7348-G-A|5
AEYTNSADVPSLNAALMHTLQR
>ENST00000648804.1|SNV-473047-T-A|1
MEWLSFL
>ENST00000209668.3|SNV-6391-G-C|2
NDVTNPQGTLQDGTSRFTCR
>ENST00000479212.5|SNV-76071-G-A|4
SISFTSESISRVSETESFNGNSSK
>ENST00000473002.1|SNV-36169-T-G|1
VLVIFTMAVQMGSRQPSHRELK
>ENST00000477712.2|SNV-428137-A-G|1
IFGKGSAS
>ENST00000318160.5|SNV-119153-T-A|4
CKSVNLSDSDK
>ENST00000613482.2|SNV-22357-C-A|1
NTVQDTAYLRDIDGMNKPV
>ENST00000490791.5|SNV-36867-T-A|3
MASFSTVTRADDSLVLLGSNSLH
>ENST00000467635.6|SNV-7348-G-A|1
WQNIPTVQMSPP
>ENST00000272133.4|SNV-250158-G-C|2
NIQRICFLLR
>ENST00000485928.5|SNV-100927-G-T|7
QELRPTTSVGPAKPVCHHLPRIPR
>ENST00000509742.1|SNV-488183-G-T|2
GSAVGSIPFLGETGTR
>ENST00000244573.5|SNV-92-G-A|2
MSETVPPAPAASTAPEKPLAGKKAK
>ENST00000473562.1|SNV-3836-T-G|2
MGRPNAAPTPSQAPHSACVSLAIR
>ENST00000467635.6|SNV-7348-G-A|2
IKWQNIPTVQMSPP
>ENST00000478035.1|SNV-2170-T-C|9
MKAQSWQIQILK
>ENST00000473002.1|SNV-36169-T-G|6
MTCKVLVIFTMAVQMGSRQPSHR
>ENST00000619836.4|SNV-11228-G-A|3
ALLENPK
>ENST00000324803.6|INDEL-3778-C-CAT|2
LLTRAHVECLPAHTR
>ENST00000514231.1|SNV-1306297-C-G|1
SDSDYELSPKSMSRNSSIASDM
>ENST00000197268.13|MNV-26923-GA-G|7
RQPPQQLLQTR
>ENST00000505154.5|INDEL-46184-C-CA|1
NRGNKAG
>ENST00000536038.5|SNV-6941-G-A|1
TLGQPLNWEAATEAASR
>ENST00000354545.8|SNV-74309-C-G|2
MAATLFGKIPSSTVQEGLHNFLK
>ENST00000324803.6|INDEL-3778-C-CAT|5
ADVECPPAHVPIWSARLLTR
>ENST00000613482.2|SNV-22357-C-A|3
VRNTVQDTAYLRDIDGMNKPV
>ENST00000486195.6|INDEL-23898-T-TT|3
MGREETLFFLEPAIIITITDGSK
>ENST00000473002.1|SNV-36169-T-G|8
KMTCKVLVIFTMAVQMGSR
>ENST00000440156.5|SNV-52776-A-G|4
SFADIGEGLSASRR
>ENST00000535902.6|SNV-7073-A-G|2
SLEDVVIDIQSSLSKGVR
>ENST00000428135.7|SNV-136995-G-A|1
SLPDNLAEGMTKMSDNMGKMSER
>ENST00000473002.1|SNV-36169-T-G|5
TCKVLVIFTMAVQMGSR
>ENST00000497497.1|INDEL-29332-C-CT|1
NGYSHGSQLPY
>ENST00000366816.5|SNV-2584-A-T|2
MSAPSTGGVKKPHR
>ENST00000482648.5|SNV-47287-G-A|2
SCDQLRCGPYLSSR
>ENST00000478035.1|SNV-2170-T-C|8
KAQSWQIQILK
>ENST00000197268.13|MNV-26923-GA-G|6
RQPPQQLLQTRSLSSSSGPK
>ENST00000310137.5|SNV-8033-A-G|3
AQPSVSLGAAYRAQPSASLGVGCR
>ENST00000360803.9|SNV-28694-G-A|3
KMNQLGKK
>ENST00000443739.6|INDEL-3818-A-AAGAGA|2
MPTPTSAMARR
>ENST00000368693.6|SNV-100001-A-T|2
VVVPNKFGFTALMVAAQK
>ENST00000295736.9|SNV-52776-A-G|5
HSDPHLLERNGEGLSASRR
>ENST00000404739.7|SNV-95957-C-T|6
YVVKDGKLPLLLSWMK
>ENST00000261534.8|SNV-35317-G-A|1
FGNQIKVLRSR
>ENST00000430935.5|INDEL-13413-G-GA|6
SSGCHRRSTQFGLNPLYAISLPR
>ENST00000376131.8|SNV-889-C-T|1
LLDCFSLKSMWFLWNIFSK
>ENST00000511995.1|SNV-13372-A-T|3
NPALGIDCLLK
>ENST00000431992.5|SNV-100927-G-T|3
AGAATHNLR
>ENST00000536038.5|SNV-6941-G-A|3
DTIVHFGERR
>ENST00000269576.6|SNV-2062-C-G|6
ADLEMQIER
>ENST00000368693.6|SNV-100001-A-T|5
ILQGGRVKVVVPNK
>ENST00000257700.7|SNV-15095-C-G|1
AASAPEIYSYLETLFCQLLK
>ENST00000496432.6|SNV-142663-G-A|1
TSHKHKHER
>ENST00000244573.5|SNV-92-G-A|1
SETVPPAPAASTAPEKPLAGKKAK
>ENST00000554502.5|INDEL-181591-A-AA|2
ISMFEGSTRR
>ENST00000519161.1|INDEL-3818-A-AAGAGA|11
MGQGRVAHMK
>ENST00000625243.1|SNV-45885-G-A|5
VIAHSRKPAPSNEPKYLCK
>ENST00000493918.5|SNV-36867-T-A|2
MASFSTVTRAGE
>ENST00000359863.8|SNV-100967-G-A|3
EALMQVEVSCPK
>ENST00000532428.6|SNV-33656-T-C|1
VGLDPSQLPVGENGTV
>ENST00000485928.5|SNV-100927-G-T|8
QELRPTTSVGPAKPVCHHLPR
>ENST00000519161.1|INDEL-3818-A-AAGAGA|15
MKDHVTKPTAMGQGRVAHMK
>FUSION-ENST00000466801.5:5622-ENST00000322723.9:22077|9
RMTMTMRK
>ENST00000496855.1|SNV-136995-G-A|5
FQMQLNPFLITWQRE
>ENST00000368755.2|SNV-195-C-G|1
KYPPKSK
>ENST00000503026.5|SNV-13372-A-T|4
QVKEMNPALGIDCLLK
>ENST00000514231.1|SNV-1306297-C-G|11
SSLQSLCPGTPPLPVICK
>ENST00000630790.1|SNV-62662-A-C|1
SPHIYVNGWDSPIQSVAGK
>ENST00000399759.7|SNV-35522-T-C|2
RRGPACRPPDSSYNSLYSTCLELFK
>ENST00000369535.5|SNV-646-G-A|3
MTEYKLVVVGADGVGK
>ENST00000361874.7|SNV-13987-G-A|1
WVGMILDEAKGKNDGTVQGR
>ENST00000590532.2|SNV-863-G-A|2
TQKDAEAICSLCTSLSTQQIVK
>ENST00000615648.2|SNV-11171-C-G|9
AERAATGYRDPATGDR
>ENST00000615648.2|SNV-11171-C-G|1
IPLFQAMQKQLIEKAEALR
>ENST00000519161.1|INDEL-3818-A-AAGAGA|9
MGQGRVAHMKR
>ENST00000474583.5|SNV-138522-C-G|2
SCILKGLLK
>ENST00000537726.5|SNV-7335-C-T|2
RECSCRICCL
>ENST00000443739.6|INDEL-3818-A-AAGAGA|5
AGGRHQLFSHNTAMSPCAGIR
>ENST00000312428.11|SNV-203854-C-A|2
LLDNKDRSWLINYIQEILR
>ENST00000209668.3|SNV-6391-G-C|4
NPESNYCLKNDVTNPQGTLQDGTSR
>ENST00000496855.1|SNV-136995-G-A|13
RNVSNAVKSLPDNLAEGMTK
>ENST00000509742.1|SNV-488183-G-T|4
FWRGSAVGSIPFLGETGTR
>ENST00000310137.5|SNV-8033-A-G|2
AQPSASLGVGCR
>ENST00000529098.5|SNV-3077-G-A|2
QTASSAWCVLRGR
>ENST00000295736.9|SNV-52776-A-G|3
NGEGLSASRRSLR
>ENST00000443739.6|INDEL-3818-A-AAGAGA|6
LSGRAGGRHQLFSHNTAMSPCAGIR
>ENST00000473002.1|SNV-36169-T-G|2
VLVIFTMAVQMGSRQPSHR
>ENST00000394863.8|SNV-4461-G-A|2
AWHPKHFVCGGCSTALGGSSFFEK
>ENST00000512123.4|SNV-394904-A-T|2
GLVLDVNSVK
>ENST00000613482.2|SNV-22357-C-A|5
QSTSRVRNTVQDTAYLR
>ENST00000265678.9|SNV-488183-G-T|3
IGSGKYSLSGGNWDSISDAAK
>ENST00000534790.5|SNV-3077-G-A|2
QTASSAWFACPHSSSWR
>ENST00000197268.13|MNV-26923-GA-G|8
KRQPPQQLLQTR
>ENST00000240499.8|INDEL-35855-A-AAC|8
NVNIRKFIVQINPTNVK
>ENST00000554502.5|INDEL-181591-A-AA|3
ISMFEGSTR
>ENST00000264501.8|INDEL-207263-C-CA|3
AIFPPRILSTRPGQKK
>ENST00000399218.8|SNV-183851-C-T|1
SEVVREECRLLNAPPVPPR
>ENST00000619836.4|SNV-11228-G-A|5
QGTEIVPVGKALLENPK
>ENST00000590532.2|SNV-863-G-A|3
KTQKDAEAICSLCTSLSTQQIVK
>ENST00000519161.1|INDEL-3818-A-AAGAGA|10
GQGRVAHMK
>ENST00000399134.5|SNV-4807-C-T|1
GAQHCAEGDQRPRRAAAEPGGAGCR
>ENST00000483839.2|SNV-28694-G-A|1
NQLGKKGEADR
>ENST00000460447.1|SNV-177233-A-T|1
DYPGTSGASLLLRKLVQIL
>ENST00000566735.1|MNV-1755-ACAGTGCTGCTGG-A|3
ILSSYVLKTVLLR
>ENST00000324803.6|INDEL-3778-C-CAT|7
LLTRADVECPPAHVPIWSARLLTR
>ENST00000359015.5|SNV-98191-C-T|1
NLPGDRVK
>ENST00000440156.5|SNV-52776-A-G|3
SFADIGEGLSASRRSLR
>ENST00000429002.6|SNV-110612-G-A|6
DACTRKIDLETVGVK
>ENST00000474583.5|SNV-138522-C-G|1
SCILKGLLKK
>ENST00000497497.1|INDEL-29332-C-CT|9
MTIIGIIDILFAPLCFFSSK
>ENST00000240499.8|INDEL-35855-A-AAC|3
FIVQINPTNVKNVTKPLNNFRS
>ENST00000336596.7|SNV-234284-G-A|5
KCGWNIKQCKPCSPNVR
>ENST00000419292.1|SNV-6041-T-G|2
LSAENIFKSVSFR
>ENST00000619836.4|SNV-11228-G-A|8
ELLGSYVKQGTEIVPVGK
>ENST00000651372.2|INDEL-161517-C-CCT|3
DNSEGKNLLIK
>ENST00000366816.5|SNV-2584-A-T|5
AARMSAPSTGGVK
>ENST00000361558.7|SNV-13390-G-A|1
CGLCGNFDHRSNNDFTTR
>ENST00000309042.12|SNV-24182-C-A|5
AAKGDFVCIFCDSSFR
>ENST00000619836.4|SNV-11228-G-A|1
ALLENPKMELLIPVKK
>ENST00000478035.1|SNV-2170-T-C|10
WDMKAQSWQIQILKTQYMMPK
>ENST00000425128.6|SNV-52776-A-G|4
EGLSASRR
>ENST00000566735.1|MNV-1755-ACAGTGCTGCTGG-A|9
CSRQCCCAR
>ENST00000527830.1|SNV-33656-T-C|3
KKVGLDPSQLPVGENGTV
>ENST00000361558.7|SNV-13390-G-A|7
LAPSYKGTMCGLCGNFDHR
>ENST00000534790.5|SNV-3077-G-A|1
QTASSAWFACPHSSSWRTQR
>ENST00000630016.1|SNV-45885-G-A|5
TLGQTDFPAHSRKPAPSNEPKYLCK
>ENST00000482607.1|SNV-252161-C-T|6
FMYGMGK
>ENST00000324803.6|INDEL-3778-C-CAT|9
LLTCADVGCPPAHMCR
>ENST00000369577.8|INDEL-107070-G-GA|1
EASFPIP
>ENST00000361558.7|SNV-13390-G-A|4
MCGLCGNFDHR
>ENST00000419292.1|SNV-6041-T-G|4
CWMTRLSAENIFKSVSFR
>ENST00000395665.9|SNV-5997-G-T|4
YLPIHLSKYILRMLDIHTLNK
>ENST00000324803.6|INDEL-3778-C-CAT|8
LLTRADVECPPAHVPIWSAR
>ENST00000335500.8|SNV-104579-G-A|2
TATLAQEEDQKVTAVLK
>ENST00000564934.1|SNV-20970-C-G|3
QRLSEEVLLPLLSQPTLGSLWDSLR
>ENST00000269576.6|SNV-2062-C-G|2
LTEELAYLKK
>ENST00000335500.8|SNV-104579-G-A|3
TATLAQEEDQK
>ENST00000482607.1|SNV-252161-C-T|4
FMYGMGKKSH
>FUSION-ENST00000585855.2:33505-ENST00000540236.3:236910|41
TLPDLSRPPDSYSVLSIR
>ENST00000368693.6|SNV-100001-A-T|1
VVVPNKFGFTALMVAAQKGYTR
>ENST00000429002.6|SNV-110612-G-A|4
KIDLETVGVKINEK
>ENST00000419292.1|SNV-6041-T-G|3
LSAENIFK
>ENST00000425128.6|SNV-52776-A-G|5
TREGLSASRR
>ENST00000554502.5|INDEL-181591-A-AA|1
ISMFEGSTRRK
>ENST00000490791.5|SNV-36867-T-A|1
ADDSLVLLGSNSLH
>ENST00000240499.8|INDEL-35855-A-AAC|10
STDRNVNIR
>ENST00000405460.9|SNV-146055-G-A|2
AQGLLGRVTAK
>ENST00000361558.7|SNV-13390-G-A|2
MCGLCGNFDHRSNNDFTTR
>ENST00000197268.13|MNV-26923-GA-G|3
SLSSSSGPK
>ENST00000234701.7|SNV-25860-C-A|2
VGTWKYSLQASSQNLTLTVTSR
>ENST00000240499.8|INDEL-35855-A-AAC|9
STDRNVNIRK
>ENST00000583696.1|SNV-183851-C-T|4
AAVKSSDTALPPPPVPPKSEVR
>ENST00000309042.12|SNV-24182-C-A|6
EALAVKAAKGDFVCIFCDSSFR
>ENST00000397146.7|SNV-29579-G-A|4
DKATFFLSYEELLQRR
>ENST00000395665.9|SNV-5997-G-T|2
MLDIHTLNK
>ENST00000394919.5|SNV-20217-C-T|2
TRIDVLLDTF
>ENST00000460447.1|SNV-177233-A-T|4
QGVISEQRDYPGTSGASLLLRK
>ENST00000309042.12|SNV-24182-C-A|4
AAKGDFVCIFCDSSFRK
>ENST00000473002.1|SNV-36169-T-G|3
VLVIFTMAVQMGSR
>ENST00000340635.11|SNV-1306297-C-G|3
ESFLYRSDSDYELSPKSMSR
>ENST00000371482.5|SNV-6775-C-T|3
STQPSRISLR
>ENST00000478035.1|SNV-2170-T-C|16
MYMWDMKAQSWQIQILKTQYMMPK
>ENST00000429002.6|SNV-110612-G-A|3
IDLETVGVK
>ENST00000405460.9|SNV-146055-G-A|1
AQGLLGRVTAKFR
>ENST00000244573.5|SNV-92-G-A|5
SETVPPAPAASTAPEKPLAGK
>ENST00000566735.1|MNV-1755-ACAGTGCTGCTGG-A|2
ILSSYVLKTVLLRK
>ENST00000430935.5|INDEL-13413-G-GA|10
IDELSSK
>ENST00000547751.5|SNV-145804-G-A|3
KGTTYREFESWIDSCK
>ENST00000265104.4|SNV-126900-G-A|2
MNPKAITTPQMFGR
>ENST00000244573.5|SNV-92-G-A|3
SETVPPAPAASTAPEKPLAGKK
>ENST00000546475.1|SNV-52866-T-C|3
MRYSTEDMDGLSCLCK
>ENST00000399759.7|SNV-35522-T-C|1
RGPACRPPDSSYNSLYSTCLELFK
>ENST00000324803.6|INDEL-3778-C-CAT|1
AHVECLPAHTR
>ENST00000626874.2|SNV-45885-G-A|3
KPAPSNEPKYLCK
>ENST00000637613.1|SNV-45885-G-A|1
YLWRRYTDK
>ENST00000269576.6|SNV-2062-C-G|1
LTEELAYLKKNHEEEMK
>ENST00000505154.5|INDEL-46184-C-CA|3
TNASLVSIQKKYR
>ENST00000443739.6|INDEL-3818-A-AAGAGA|7
LSGRAGGR
>ENST00000399218.8|SNV-183851-C-T|4
SSDTALPPPPVPPKSEVVR
>ENST00000310430.11|SNV-24462-T-G|3
GKIEVCIVLLQHGADPNIRNTDGK
>ENST00000372425.8|SNV-293-G-C|1
AAGSSGFQAVEVAWPYAETPEALAR
>ENST00000306156.8|SNV-325151-T-C|2
RQGAARR
>ENST00000371482.5|SNV-6775-C-T|2
MSTQPSRISLRR
>ENST00000625243.1|SNV-45886-A-C|2
VIAHSRKPAPSNEPAYLCK
>ENST00000482607.1|SNV-252161-C-T|1
YGMGKKSH
>ENST00000261534.8|SNV-35317-G-A|4
KFGNQIK
>ENST00000478035.1|SNV-2170-T-C|17
MMYMWDMKAQSWQIQILKTQYMMPK
>ENST00000496855.1|SNV-136995-G-A|4
MQLNPFLITWQR
>ENST00000482607.1|SNV-252161-C-T|9
RYWCLILVVKFMYGMGK
>ENST00000468888.6|SNV-174827-G-A|3
NTGNGTQSSMR
>ENST00000396349.3|SNV-7073-A-G|1
FFGGEGSLTYTLGVR
>ENST00000425128.6|SNV-52776-A-G|2
RSLRTGLSASNLSLR
>ENST00000430935.5|INDEL-13413-G-GA|9
IDELSSKSSGCHR
>ENST00000368693.6|SNV-100001-A-T|3
VKVVVPNKFGFTALMVAAQK
>ENST00000197268.13|MNV-26923-GA-G|5
QPPQQLLQTR
>ENST00000399759.7|SNV-35522-T-C|4
NDSLPSESTSHRR
>ENST00000653960.1|SNV-2584-A-T|1
MSAPSTGGVKKPHRYR
>ENST00000269576.6|SNV-2062-C-G|3
LTEELAYLK
>ENST00000496855.1|SNV-136995-G-A|14
MRNVSNAVKSLPDNLAEGMTK
>ENST00000554502.5|INDEL-181591-A-AA|7
LTEELTQNENENKKTEAK
>ENST00000473002.1|SNV-36169-T-G|4
TCKVLVIFTMAVQMGSRQPSHR
>ENST00000615648.2|SNV-11171-C-G|5
DPATGDRIPLFQAMQK
>ENST00000537726.5|SNV-7335-C-T|1
ECSCRICCL
>FUSION-ENST00000466801.5:5083-ENST00000511316.1:2315|4
NKWLSFNDACGMCVCAQAIILLR
>ENST00000494261.1|SNV-174827-G-A|3
MVLPSFFIITFETLAMEPRVP
>ENST00000265104.4|SNV-73556-G-A|3
FTLTAETK
>ENST00000359863.8|SNV-100967-G-A|1
EALMQVEVSCPKEMAWKVNMYR
>ENST00000369535.5|SNV-646-G-A|2
TEYKLVVVGADGVGK
>ENST00000519161.1|INDEL-3818-A-AAGAGA|14
KDHVTKPTAMGQGRVAHMK
>ENST00000615648.2|SNV-11171-C-G|7
AATGYRDPATGDRIPLFQAMQK
>ENST00000478035.1|SNV-2170-T-C|19
MMYMWDMKAQSWQIQILK
>ENST00000398119.6|INDEL-23898-T-TT|1
NPFFLGASNNYHNY
>ENST00000197268.13|MNV-26923-GA-G|4
QPPQQLLQTRSLSSSSGPK
>ENST00000430935.5|INDEL-13413-G-GA|11
KIDELSSKSSGCHR
>ENST00000474583.5|SNV-138522-C-G|3
RSCILKGLLK
>ENST00000527830.1|SNV-33656-T-C|4
MKKVGLDPSQLPVGENGTV
>ENST00000536038.5|SNV-6941-G-A|4
CGTQLRDTIVHFGERR
>ENST00000583696.1|SNV-183851-C-T|2
SEVRQGFITLPR
>ENST00000374708.8|SNV-19100-G-C|1
GPPAPPGKDGLPGHPGQR
>ENST00000503026.5|SNV-13372-A-T|3
QVKEMNPALGIDCLLKGTNDMK
>ENST00000395487.6|SNV-145804-G-A|1
EFESWIDSCK
>ENST00000512123.4|SNV-394904-A-T|4
SPPVITTNKGLVLDVNSVK
>ENST00000580882.5|SNV-1845-C-T|6
MIFYTMWHCALEK
>ENST00000496855.1|SNV-136995-G-A|8
MFQMQLNPFLITWQR
>ENST00000430935.5|INDEL-13413-G-GA|7
SSGCHRR
>ENST00000519161.1|INDEL-3818-A-AAGAGA|8
GQGRVAHMKR
>ENST00000429002.6|SNV-110612-G-A|1
IDLETVGVKINEKTGK
>FUSION-ENST00000651991.1:33505-ENST00000540236.3:236910|41
SVLSIRGAQEEEPTDPQLMR
>ENST00000480453.5|SNV-325151-T-C|2
GSGRGPPGAGSIR
>FUSION-ENST00000466801.5:5622-ENST00000322723.9:22077|14
MMRMTMTMR
>ENST00000404739.7|SNV-95957-C-T|3
LPLLLSWMK
>ENST00000496855.1|SNV-136995-G-A|2
MQLNPFLITWQRE
>ENST00000443739.6|INDEL-3818-A-AAGAGA|11
DHVTKPTAMGQGRVAHMK
>ENST00000443739.6|INDEL-3818-A-AAGAGA|3
MPTPTSAMAR
>ENST00000366816.5|SNV-2584-A-T|4
AARMSAPSTGGVKKPHR
>ENST00000637613.1|SNV-45886-A-C|3
KPAPSNEPAYLWR
>ENST00000295736.9|SNV-52776-A-G|4
NGEGLSASRR
>ENST00000261534.8|SNV-35317-G-A|2
FGNQIKVLR
>ENST00000492670.5|SNV-100001-A-T|3
ICWSEYFKEAVLRLLFPISLALPL
>ENST00000490791.5|SNV-36867-T-A|4
ASFSTVTR
>ENST00000376131.8|SNV-889-C-T|3
VSKLLDCFSLKSMWFLWNIFSK
>ENST00000265104.4|SNV-73556-G-A|2
FTLTAETKAWMVVIGR
>ENST00000478035.1|SNV-2170-T-C|6
KAQSWQIQILKTQYMMPK
>ENST00000478035.1|SNV-2170-T-C|14
YMWDMKAQSWQIQILKTQYMMPK
>FUSION-ENST00000466801.5:5622-ENST00000322723.9:22077|8
MTMTMRK
>ENST00000615648.2|SNV-11171-C-G|3
IPLFQAMQK
>ENST00000431992.5|SNV-100927-G-T|4
LQKAGAATHNLRR
>ENST00000361558.7|SNV-13390-G-A|5
GTMCGLCGNFDHRSNNDFTTR
>ENST00000535902.6|SNV-7073-A-G|3
KSLEDVVIDIQSSLSKGVR
>ENST00000580882.5|SNV-1845-C-T|7
LITCGFPANSLAMIFYTMWHCALEK
>ENST00000394919.5|SNV-20217-C-T|1
IDVLLDTF
>ENST00000493991.5|SNV-30252-C-T|1
TIWLSTLPTSR
>ENST00000359863.8|SNV-100967-G-A|2
EALMQVEVSCPKEMAWK
>ENST00000394863.8|SNV-4461-G-A|1
HFVCGGCSTALGGSSFFEK
>ENST00000554502.5|INDEL-181591-A-AA|4
TEAKISMFEGSTRR
>FUSION-ENST00000466801.5:5622-ENST00000322723.9:22077|13
MMRMTMTMRK
>ENST00000546475.1|SNV-52866-T-C|1
YSTEDMDGLSCLCK
>ENST00000225724.9|SNV-7348-G-A|2
MAEYTNSADVPSLNAALMHTLQR
>ENST00000335500.8|SNV-104579-G-A|4
QQVHLPRTATLAQEEDQKVTAVLK
>ENST00000360803.9|SNV-28694-G-A|5
NAQKKMNQLGK
>ENST00000234701.7|SNV-25860-C-A|1
YSLQASSQNLTLTVTSR
>ENST00000295720.10|SNV-177233-A-T|1
CLTPVAEARPDIVEVSSMISDVMMK
>ENST00000625243.1|SNV-45885-G-A|7
QYQIVERVIAHSRKPAPSNEPK
>ENST00000229903.5|SNV-263-C-T|3
RFLVWKSRPASAR
>ENST00000419292.1|SNV-6041-T-G|5
CWMTRLSAENIFK
>ENST00000318160.5|SNV-119153-T-A|5
QCRCKSVNLSDSDK
>ENST00000496432.6|SNV-142663-G-A|3
MTSHKHK
>ENST00000336596.7|SNV-234284-G-A|1
QCKPCSPNVRFLPR
>ENST00000404739.7|SNV-95957-C-T|5
DGKLPLLLSWMK
>ENST00000606802.1|SNV-14748-C-T|2
MCRRSCLCL
>ENST00000511995.1|SNV-13372-A-T|2
MNPALGIDCLLKGTNDMK
>ENST00000371482.5|SNV-6775-C-T|4
MSTQPSRISLR
>ENST00000591369.5|SNV-121704-G-A|2
YQNELMEK
>ENST00000514231.1|SNV-1306297-C-G|10
MSSLQSLCPGTPPLPVICKYK
>ENST00000566735.1|MNV-1755-ACAGTGCTGCTGG-A|8
MCSRQCCCARGPLGK
>ENST00000479212.5|SNV-76071-G-A|3
VSETESFNGNSSK
>ENST00000519161.1|INDEL-3818-A-AAGAGA|6
MKRLSGR
>ENST00000399134.5|SNV-4807-C-T|2
GAQHCAEGDQRPRR
>ENST00000425128.6|SNV-52776-A-G|1
SLRTGLSASNLSLR
>ENST00000395487.6|SNV-145804-G-A|2
GTTYREFESWIDSCK
>FUSION-ENST00000466801.5:5622-ENST00000322723.9:22077|2
LHQPKERK
>ENST00000209668.3|SNV-6391-G-C|3
NDVTNPQGTLQDGTSR
>ENST00000615648.2|SNV-11171-C-G|8
AATGYRDPATGDR
>ENST00000580882.5|SNV-1845-C-T|2
MIFYTMWHCALEKCVSERTYR
>ENST00000430935.5|INDEL-13413-G-GA|5
RSTQFGLNPLYAISLPR
>ENST00000570742.1|SNV-35522-T-C|1
RGPACRPPDSSYNSLYSTCLEL
>ENST00000240499.8|INDEL-35855-A-AAC|6
KFIVQINPTNVKNVTKPLNNFR
>ENST00000497497.1|INDEL-29332-C-CT|7
MTIIGIIDILFAPLCFFSSKSTCQR
>ENST00000272133.4|SNV-250158-G-C|1
NIQRICFLLRK
>ENST00000494261.1|SNV-174827-G-A|5
MRSPLTRPTPR
>ENST00000359015.5|SNV-98191-C-T|2
RNLPGDRVK
>ENST00000480453.5|SNV-325151-T-C|3
SVCSGNACGRGSGRGPPGAGSIR
>ENST00000318160.5|SNV-119153-T-A|2
SVNLSDSDK
>FUSION-ENST00000466801.5:5622-ENST00000322723.9:22077|10
RMTMTMR
>ENST00000377022.8|SNV-142663-G-A|2
AGCGFTFTSTSQMTSHKHK
>ENST00000416512.1|SNV-603-A-G|1
LIHLDDVLVVQGTDDLELPR
>ENST00000626874.2|SNV-45885-G-A|1
YLCKWMGLPYSECSWEDEALIGKK
>ENST00000536038.5|SNV-6941-G-A|2
RTLGQPLNWEAATEAASR
>ENST00000626874.2|SNV-45885-G-A|5
STLGQTDFPAHSRKPAPSNEPK
>FUSION-ENST00000466801.5:5083-ENST00000511316.1:2315|1
WLSFNDACGMCVCAQAIILLRM
>ENST00000340635.11|SNV-1306297-C-G|1
SDSDYELSPKSMSR
>ENST00000266058.9|SNV-166888-C-G|1
CDVCLSSPCQNQGTCHNDPLEVYR
>ENST00000583696.1|SNV-183851-C-T|3
SSDTALPPPPVPPKSEVR
>ENST00000590532.2|SNV-863-G-A|1
DAEAICSLCTSLSTQQIVK
>ENST00000541676.5|SNV-8045-G-C|1
DTPGCATTPPHSQASTVRATR
>ENST00000505154.5|INDEL-46184-C-CA|6
RTNASLVSIQKK
>ENST00000318160.5|SNV-119153-T-A|1
SVNLSDSDKQ
>ENST00000310430.11|SNV-24462-T-G|4
GKIEVCIVLLQHGADPNIR
>ENST00000306156.8|SNV-325151-T-C|1
QGAARRR
>ENST00000309042.12|SNV-24182-C-A|1
GDFVCIFCDSSFRKGK
>ENST00000509742.1|SNV-488183-G-T|1
GSAVGSIPFLGETGTRYLTQLK
>ENST00000490791.5|SNV-36867-T-A|2
ASFSTVTRADDSLVLLGSNSLH
>ENST00000430935.5|INDEL-13413-G-GA|2
STQFGLNPLYAISLPRSYR
>ENST00000520908.7|SNV-46963-G-A|1
DQPDYAMYSQISSSPTHSLYVFVR
>ENST00000478035.1|SNV-2170-T-C|13
MWDMKAQSWQIQILK
>ENST00000286349.4|SNV-4463-G-A|1
SIPTNSHLVNHLNCPMCSRLR
>ENST00000564774.5|SNV-8045-G-C|4
AKLPPQRDTPGCATTPPHSQASTVR
>ENST00000494261.1|SNV-174827-G-A|2
VLPSFFIITFETLAMEPRVP
>ENST00000468888.6|SNV-174827-G-A|2
NTGNGTQSSMRSPLTRPTPR
>ENST00000583696.1|SNV-183851-C-T|1
SEVRQGFITLPRLVSK
>ENST00000405053.7|SNV-1306297-C-G|4
MSSLQSLCPGTPPLPVIYTEMT
>ENST00000359863.8|SNV-100967-G-A|5
VSNWTAMKEALMQVEVSCPK
>ENST00000312428.11|SNV-203854-C-A|3
LLDNKDR
>ENST00000265104.4|SNV-126900-G-A|3
EMRMNPKAITTPQMFGR
>ENST00000570742.1|SNV-35522-T-C|2
RRGPACRPPDSSYNSLYSTCLEL
>ENST00000475381.7|INDEL-63183-A-AA|6
KRVVFCPSEGDR
>ENST00000591369.5|SNV-121704-G-A|1
YQNELMEKFWIPYIHNLK
>ENST00000399218.8|SNV-183851-C-T|2
SEVVREECR
>ENST00000430935.5|INDEL-13413-G-GA|3
STQFGLNPLYAISLPR
>ENST00000626874.2|SNV-45885-G-A|4
KPAPSNEPK
>ENST00000324803.6|INDEL-3778-C-CAT|6
ADVECPPAHVPIWSAR
>ENST00000615648.2|SNV-11171-C-G|2
IPLFQAMQKQLIEK
>ENST00000529098.5|SNV-3077-G-A|3
QTASSAWCVLR
>ENST00000467635.6|SNV-7348-G-A|3
MIKWQNIPTVQMSPP
>ENST00000240499.8|INDEL-35855-A-AAC|1
NVTKPLNNFRS
>ENST00000619836.4|SNV-11228-G-A|2
ALLENPKMELLIPVK
>ENST00000566735.1|MNV-1755-ACAGTGCTGCTGG-A|4
GLDSAAATQWGRILSSYVLKTVLLR
>ENST00000503026.5|SNV-13372-A-T|2
EMNPALGIDCLLK
>ENST00000371482.5|SNV-6775-C-T|6
MTPPSSPSSTTMSTQPSRISLRR
>ENST00000541950.1|MNV-26923-GA-G|12
MVVDGDSGSIVWSYRAPCHMKK
>ENST00000503026.5|SNV-13372-A-T|5
ARQVKEMNPALGIDCLLK
>ENST00000430935.5|INDEL-13413-G-GA|1
STQFGLNPLYAISLPRSYRYI
>ENST00000554502.5|INDEL-181591-A-AA|5
TEAKISMFEGSTR
>ENST00000485223.1|SNV-1248-G-A|1
TVGGISRPLLQVISVGPPTAK
>ENST00000512123.4|SNV-394904-A-T|1
GLVLDVNSVKK
>ENST00000512123.4|SNV-394904-A-T|3
SPPVITTNKGLVLDVNSVKK
>FUSION-ENST00000592628.5:33505-ENST00000540236.3:236910|41
SRPPDSYSVLSIR
>ENST00000312428.11|SNV-203854-C-A|1
DRSWLINYIQEILR
>ENST00000564934.1|SNV-20970-C-G|1
GGAAATAESAHTGQPVGFP
>ENST00000630016.1|SNV-45885-G-A|6
TLGQTDFPAHSRKPAPSNEPK
>ENST00000264501.8|INDEL-207263-C-CA|1
ILSTRPGQKKSNYYT
>ENST00000369535.5|SNV-646-G-A|1
LVVVGADGVGK
>ENST00000468888.6|SNV-174827-G-A|1
SPLTRPTPR
>ENST00000244573.5|SNV-92-G-A|6
MSETVPPAPAASTAPEKPLAGK
>ENST00000367409.9|SNV-42281-C-T|1
MKKAAVII
>ENST00000514231.1|SNV-1306297-C-G|9
SSLQSLCPGTPPLPVICKYK
>ENST00000430935.5|INDEL-13413-G-GA|4
RSTQFGLNPLYAISLPRSYR
>ENST00000486195.6|INDEL-23898-T-TT|1
EETLFFLEPAIIITITDGSK
>ENST00000567670.5|SNV-35474-G-A|2
VPSSPAVEKQVPVEPGPDPELQSWR
>ENST00000490791.5|SNV-36867-T-A|5
MASFSTVTR
>FUSION-ENST00000466801.5:5622-ENST00000322723.9:22077|15
ASGQLKMMRMTMTMR
>ENST00000460447.1|SNV-177233-A-T|5
QGVISEQRDYPGTSGASLLLR
>ENST00000619836.4|SNV-11228-G-A|4
QGTEIVPVGKALLENPKMELLIPVK
>ENST00000485928.5|SNV-100927-G-T|9
RQELRPTTSVGPAKPVCHHLPRIPR
>ENST00000637613.1|SNV-45886-A-C|2
KPAPSNEPAYLWRR
>ENST00000197268.13|MNV-26923-GA-G|10
APCHMKK
>ENST00000397146.7|SNV-29579-G-A|3
ATFFLSYEELLQR
>ENST00000369577.8|INDEL-107070-G-GA|2
TKEASFPIP
>ENST00000373534.4|SNV-12156-T-C|1
NIIQVYETLESADGK
>ENST00000416512.1|SNV-603-A-G|3
DIPSLSELHHQADFPVGRLQR
>FUSION-ENST00000466801.5:5622-ENST00000322723.9:22077|12
MRMTMTMR
>ENST00000310430.11|SNV-24462-T-G|2
IEVCIVLLQHGADPNIR
>ENST00000467635.6|SNV-7348-G-A|4
AEYTNSADVPSLNAALMHTLQRHR
>ENST00000368693.6|SNV-100001-A-T|4
VKVVVPNK
>ENST00000443739.6|INDEL-3818-A-AAGAGA|9
VAHMKRLSGR
>ENST00000429002.6|SNV-110612-G-A|5
KIDLETVGVK
>ENST00000493991.5|SNV-30252-C-T|6
MVASISAMEMTIWLSTLPTSR
>ENST00000566735.1|MNV-1755-ACAGTGCTGCTGG-A|6
QCCCARGPLGK
>FUSION-ENST00000466801.5:5083-ENST00000511316.1:2315|2
WLSFNDACGMCVCAQAIILLR
>ENST00000478035.1|SNV-2170-T-C|3
AQSWQIQILKTQYMMPKDS
>ENST00000244573.5|SNV-92-G-A|4
MSETVPPAPAASTAPEKPLAGKK
>ENST00000443739.6|INDEL-3818-A-AAGAGA|8
RLSGRAGGR
>ENST00000359863.8|SNV-100967-G-A|4
VSNWTAMKEALMQVEVSCPKEMAWK
>ENST00000545137.5|SNV-31341-G-A|2
WTSACCHREPPLSTPATTHTETS
>ENST00000399218.8|SNV-183851-C-T|3
SSDTALPPPPVPPKSEVVREECR
>ENST00000514231.1|SNV-1306297-C-G|12
MSSLQSLCPGTPPLPVICK
>ENST00000535902.6|SNV-7073-A-G|1
GVRGNEPVYTSTQEDCINSCCSTK
>ENST00000286349.4|SNV-4463-G-A|2
SIPTNSHLVNHLNCPMCSR
>ENST00000619836.4|SNV-11228-G-A|9
KELLGSYVKQGTEIVPVGK
>ENST00000265678.9|SNV-488183-G-T|2
YSLSGGNWDSISDAAK
>ENST00000240499.8|INDEL-35855-A-AAC|7
KFIVQINPTNVK
>ENST00000626874.2|SNV-45885-G-A|2
YLCKWMGLPYSECSWEDEALIGK
>ENST00000474583.5|SNV-138522-C-G|4
KRSCILK
>ENST00000497497.1|INDEL-29332-C-CT|2
KNGYSHGSQLPY
>ENST00000528896.7|SNV-1845-C-T|3
LLSHDLLHYVALCFGEVR
>ENST00000651372.2|INDEL-161517-C-CCT|2
DNSEGKNLLIKTLG
>ENST00000197268.13|MNV-26923-GA-G|11
MMVVDGDSGSIVWSYRAPCHMKK
>ENST00000402198.7|SNV-36867-T-A|1
SRGMSRGK
>ENST00000505154.5|INDEL-46184-C-CA|4
TNASLVSIQKK
>ENST00000238789.10|SNV-138522-C-G|2
IQYEEVLYIERPIEEDRR
>ENST00000425128.6|SNV-52776-A-G|3
EGLSASRRSLR
>ENST00000430935.5|INDEL-13413-G-GA|13
FNDEKKIDELSSK
>ENST00000478035.1|SNV-2170-T-C|1
TQYMMPKDS
>ENST00000360803.9|SNV-28694-G-A|2
MNQLGKK
>ENST00000269576.6|SNV-2062-C-G|5
ADLEMQIERLTEELAYLK
>FUSION-ENST00000466801.5:5622-ENST00000322723.9:22077|11
MRMTMTMRK
>ENST00000478035.1|SNV-2170-T-C|5
AQSWQIQILK
>ENST00000238789.10|SNV-138522-C-G|4
CIFRIQYEEVLYIERPIEEDRR
>ENST00000479212.5|SNV-76071-G-A|1
VSETESFNGNSSKGGLGKEESQNEK
>ENST00000354545.8|SNV-74309-C-G|3
KMAATLFGKIPSSTVQEGLHNFLK
>ENST00000336596.7|SNV-234284-G-A|2
QCKPCSPNVR
>ENST00000502536.5|SNV-38240-T-C|1
GIALFVSKVLEEPKDFSCETEDFK
>ENST00000528896.7|SNV-1845-C-T|2
LLSHDLLHYVALCFGEVRIR
>ENST00000428135.7|SNV-136995-G-A|3
SLPDNLAEGMTK
>ENST00000492670.5|SNV-100001-A-T|2
EAVLRLLFPISLALPL
>ENST00000497497.1|INDEL-29332-C-CT|4
STCQRRK
>ENST00000511995.1|SNV-13372-A-T|4
MNPALGIDCLLK
>ENST00000360803.9|SNV-28694-G-A|4
KMNQLGK
>ENST00000496855.1|SNV-136995-G-A|3
QLNPFLITWQR
>ENST00000577417.5|SNV-1845-C-T|3
LITCGFPANSLAMIFCEYPIFSLLP
>ENST00000519161.1|INDEL-3818-A-AAGAGA|1
HQLFSHNTAMSPCA
>ENST00000577417.5|SNV-1845-C-T|2
MIFCEYPIFSLLP
>ENST00000475381.7|INDEL-63183-A-AA|4
RVVFCPSEGDRHR
>ENST00000366816.5|SNV-2584-A-T|3
MSAPSTGGVK
>ENST00000478035.1|SNV-2170-T-C|7
MKAQSWQIQILKTQYMMPK
>ENST00000519161.1|INDEL-3818-A-AAGAGA|3
LSGRAGGRHQLFSHNTAMSPCA
>ENST00000397146.7|SNV-29579-G-A|5
DKATFFLSYEELLQR
>ENST00000404739.7|SNV-95957-C-T|2
LPLLLSWMKEVGK
>ENST00000511995.1|SNV-13372-A-T|1
NPALGIDCLLKGTNDMK
>ENST00000566735.1|MNV-1755-ACAGTGCTGCTGG-A|10
MCSRQCCCAR
>ENST00000225724.9|SNV-7348-G-A|1
MAEYTNSADVPSLNAALMHTLQRHR
>ENST00000369577.8|INDEL-107070-G-GA|3
KTKEASFPIP
>ENST00000312428.11|SNV-203854-C-A|5
VYYDRLLDNK
>ENST00000320574.10|SNV-83-C-G|5
MSLRSGGGR
>ENST00000336596.7|SNV-234284-G-A|3
CGWNIKQCKPCSPNVRFLPR
>ENST00000619836.4|SNV-11228-G-A|6
QGTEIVPVGK
>ENST00000496432.6|SNV-142663-G-A|2
MTSHKHKHER
>ENST00000372433.5|SNV-293-G-C|1
AGSSGFQAVEVAWPYAETPEALAR
>ENST00000240499.8|INDEL-35855-A-AAC|4
FIVQINPTNVKNVTKPLNNFR
>ENST00000514231.1|SNV-1306297-C-G|8
MSSLQSLCPGTPPLPVICKYKGR
>ENST00000546475.1|SNV-52866-T-C|2
RYSTEDMDGLSCLCK
>ENST00000376131.8|SNV-889-C-T|5
DLFFLRVSKLLDCFSLK
>ENST00000580882.5|SNV-1845-C-T|5
IFYTMWHCALEK
>ENST00000416512.1|SNV-603-A-G|2
LQRLIHLDDVLVVQGTDDLELPR
>ENST00000482607.1|SNV-252161-C-T|5
FMYGMGKK
>ENST00000440156.5|SNV-52776-A-G|5
IPLVRSFADIGEGLSASRR
>ENST00000541950.1|MNV-26923-GA-G|11
VVDGDSGSIVWSYRAPCHMKK
>ENST00000479212.5|SNV-76071-G-A|2
VSETESFNGNSSKGGLGK
>ENST00000493918.5|SNV-36867-T-A|1
ASFSTVTRAGE
>FUSION-ENST00000466801.5:5622-ENST00000322723.9:22077|4
LWRLHQPKER
>ENST00000556404.1|SNV-35317-G-A|1
IEVVNRKFGNQ
>ENST00000434415.6|SNV-20096-G-A|2
GQVSPHFPAAPARHGSLPLPWPSR
>ENST00000478035.1|SNV-2170-T-C|2
TQYMMPK
>ENST00000404739.7|SNV-95957-C-T|1
LPLLLSWMKEVGKVFLATNSDYK
>ENST00000320574.10|SNV-83-C-G|3
MSLRSGGGRR
>ENST00000367136.5|SNV-17445-G-A|1
VQFHVLSAFDPLPISPSDDK
>ENST00000625243.1|SNV-45885-G-A|6
VIAHSRKPAPSNEPK
>ENST00000443739.6|INDEL-3818-A-AAGAGA|1
MPTPTSAMARRR
>ENST00000371482.5|SNV-6775-C-T|7
TPPSSPSSTTMSTQPSRISLR
