# Supplementary material for: Identification of non-canonical peptides with moPepGen
Source: Nat Biotechnol. 2025 Jun 16;44(4):568–73. doi: 10.1038/s41587-025-02701-0 (PMC12680078; doi:10.1038/s41587-025-02701-0)
Supplement: Supplementary file 4 — Supplementary Data: Cancer cell line variant peptide database. Custom peptide database FASTA file for each of the 376 cell lines from the Cancer Cell Line Encyclopedia with proteomics characterization or used in the reference channel. Variant peptide FASTA files were produced by moPepGen as the result of cell-line-specific publicly available mutations and fusions. [file 41587_2025_2701_MOESM4_ESM.zip › ACH-000075.fasta]

>ENST00000485111.5|SNV-27610-C-T|3
RHICRQQLSLCGQWWPPCR
>ENST00000426333.7|SNV-23460-G-T|4
LILELKLPPTYAYYK
>ENST00000650867.1|SNV-20865-C-T|5
EKVNVLQAQVCELQK
>FUSION-ENST00000450548.5:16079-ENST00000448417.1:3697|9
GALVPRGWHSCLHLLQCDR
>ENST00000505569.5|SNV-30163-C-T|1
VGSCAEAGEGSWGSRPGPGWAGSPK
>ENST00000210444.6|SNV-26124-T-C|5
QLLPCEMACNEKLGKPVVAK
>ENST00000394909.7|MNV-19372-CACAG-C|5
TDAVSVGRPSATAQPSFSTR
>ENST00000517536.5|SNV-53705-C-A|3
WLDYDAR
>ENST00000552527.5|SNV-30100-G-A|2
QCFYPLLREWSK
>ENST00000366771.5|SNV-27649-G-A|2
LFVGRIRMSISST
>FUSION-ENST00000450548.5:16079-ENST00000448417.1:3697|14
MVVNGMLGPGGAGPR
>ENST00000360772.7|SNV-264042-C-T|2
LSSMVMISGLSGR
>ENST00000539881.5|SNV-31236-C-T|5
DLVGLQLGNK
>ENST00000340385.6|INDEL-10453-C-CA|5
KTFPERSLHQR
>FUSION-ENST00000449228.5:6190-ENST00000595881.1:7066|9
TKATSPSCTTLPRCPR
>ENST00000650806.1|SNV-20865-C-T|2
MCCRPRCASCRR
>ENST00000615329.4|SNV-190462-C-T|1
LLEAPDVLCLRLSTE
>ENST00000262738.8|SNV-2576-G-A|2
DTNSVITYQLTGGNTRNR
>ENST00000356175.7|SNV-163575-A-T|3
GLKLMSMILQSIANHVLFTKEEHMR
>ENST00000517536.5|SNV-53705-C-A|2
WLDYDARNPPVVSK
>ENST00000619012.4|SNV-9136-C-A|2
LHFSVRACSSLGVSGGTCRETFTLY
>FUSION-ENST00000450548.5:16079-ENST00000448417.1:3697|7
GWHSCLHLLQCDR
>ENST00000539881.5|SNV-31236-C-T|1
DLVGLQLGNKNLWSCLVRLLTK
>ENST00000493220.5|SNV-163575-A-T|4
MSMILQSIANHVLFTKEEHMR
>ENST00000394909.7|MNV-19372-CACAG-C|13
SPISAVTVGK
>ENST00000512578.1|SNV-12039-T-C|1
MPPLPHW
>FUSION-ENST00000585905.1:1351-ENST00000314121.8:34202|27
MTFRKGPDR
>ENST00000539881.5|SNV-31236-C-T|6
MDLVGLQLGNK
>ENST00000566901.5|SNV-18859-G-A|2
MDGEEQTQKTQGKK
>FUSION-ENST00000450548.5:16079-ENST00000448417.1:3697|11
VVNGMLGPGGAGPR
>ENST00000426333.7|SNV-23460-G-T|3
LILELKLPPTYAYYKLR
>ENST00000302472.4|SNV-12039-T-C|2
CLLCRIGGSR
>ENST00000371818.9|MNV-11468-CCACACCAAACAATGGCTACCTCTAT-C|3
VLESTRLGAATR
>FUSION-ENST00000585905.1:1351-ENST00000314121.8:34202|25
GPDRRLLPAPGSV
>FUSION-ENST00000449228.5:6190-ENST00000595881.1:7066|2
GLLPSGCPAGWAR
>ENST00000650700.1|SNV-153213-T-C|2
CLPVKIIMMSTAPSTSSVK
>ENST00000446444.2|SNV-9215-G-T|5
IPQKVLWRFDGNKPDSLGLNTR
>ENST00000274695.8|SNV-114894-C-G|2
NPGEDHFRNSIK
>ENST00000581302.5|SNV-14165-C-G|5
QLILRHVYLCIKWSTVECWR
>ENST00000373647.9|SNV-149456-G-A|4
FERENRHLQEANMR
>ENST00000513635.1|SNV-12039-T-C|10
MPPLPHWR
>ENST00000561648.5|SNV-219273-A-C|1
CPYCSRLFKHK
>ENST00000638429.1|SNV-160669-T-C|1
FRETEIYQTVLMR
>FUSION-ENST00000300880.11:6203-ENST00000595881.1:19194|2
VCSGPVSKK
>ENST00000262738.8|SNV-2576-G-A|4
DRDTNSVITYQLTGGNTRNR
>ENST00000566901.5|SNV-18859-G-A|6
MDGEEQTQK
>FUSION-ENST00000450548.5:16079-ENST00000448417.1:3697|5
LKLEATLNVHDGCEWDAGPGR
>ENST00000394909.7|MNV-19372-CACAG-C|16
HRFTLERSPISAVTVGK
>ENST00000446444.2|SNV-6297-G-T|1
EMEEFVQSSG
>ENST00000575153.5|SNV-7952-G-A|5
ESAASDPGVLHQTASE
>FUSION-ENST00000585905.1:1351-ENST00000314121.8:34202|33
SSGEAQMPHKFR
>FUSION-ENST00000300880.11:6203-ENST00000595881.1:19194|3
VCSGPVSK
>ENST00000407595.3|SNV-9271-G-A|5
HSGGSPEHLQKHALGGSLEHLPRTR
>ENST00000279441.9|SNV-1078-C-A|9
LDTDTLEVMRKPRCGVPDVGHFR
>FUSION-ENST00000531005.5:2436-ENST00000589074.1:14081|6
NAAWASRSWNDPHLTASKK
>ENST00000358025.7|SNV-262414-T-C|1
QVDSVPKHVKK
>ENST00000418579.1|SNV-5395-C-T|2
YCSLLFQAGRSSAFSSSS
>ENST00000377110.7|SNV-909612-C-T|2
LAQLEDLIGCMATALER
>FUSION-ENST00000450548.5:16079-ENST00000448417.1:3697|10
VVNGMLGPGGAGPRGALVPR
>FUSION-ENST00000449228.5:6190-ENST00000595881.1:7066|12
GPAAADGGRPQRTK
>ENST00000338581.10|SNV-96930-C-T|3
YLFPFDYLVAEEK
>ENST00000554990.5|INDEL-123177-A-AA|7
MPKKPGLAAHIQTHRFPDR
>ENST00000321870.3|SNV-1132-A-C|1
QSKEQKALR
>ENST00000513635.1|SNV-12039-T-C|5
PPLPHWRVPQGALRTALLR
>ENST00000393066.7|SNV-25764-A-G|3
VSEEVAK
>FUSION-ENST00000585905.1:1351-ENST00000314121.8:34202|5
MGSSWATSCPSGTTSPK
>ENST00000461452.1|SNV-26124-T-C|4
ACNEKLGKPVVAKVK
>ENST00000394909.7|MNV-19372-CACAG-C|8
SSTRERSR
>ENST00000561648.5|SNV-219273-A-C|5
HEQIHSDKLPFKCPYCSR
>ENST00000541761.2|SNV-22358-A-G|2
APLAGLSAPAASLACSLRR
>ENST00000311764.3|SNV-3978-C-T|7
DLKEHQVVHSGARLFACDQCGK
>ENST00000493220.5|SNV-163575-A-T|5
SMILQSIANHVLFTK
>ENST00000297591.10|INDEL-26848-T-TT|2
ALDSVISMTEGMEAFFK
>ENST00000519295.5|SNV-113179-G-C|2
LLIRNTKPLLQTR
>ENST00000210444.6|SNV-26124-T-C|4
QLLPCEMACNEKLGKPVVAKVK
>FUSION-ENST00000585905.1:1351-ENST00000314121.8:34202|17
RFPSRGR
>ENST00000402364.1|SNV-96683-C-A|INDEL-96659-C-CGT|2
CHWLLKSFWDYSR
>FUSION-ENST00000598636.1:6190-ENST00000595881.1:7066|3
ADDLNAQKPPLPPVPPYR
>FUSION-ENST00000565915.5:42240-ENST00000261588.9:127596|234
MSASPRAEKKPGT
>FUSION-ENST00000585905.1:1351-ENST00000314121.8:34202|7
SRPRAVAEAAGGCSPN
>FUSION-ENST00000608083.5:1135-ENST00000663444.1:422125|6
SGPDVETPSAIQICRETSGGPK
>ENST00000469372.5|SNV-41534-T-G|6
RNDYRDIYAIGVGK
>FUSION-ENST00000450548.5:16079-ENST00000448417.1:3697|8
GALVPRGWHSCLHLLQCDRL
>ENST00000552527.5|SNV-30100-G-A|1
QCFYPLLREWSKK
>ENST00000262442.9|SNV-54442-C-A|6
DGKREYLLSLDDR
>ENST00000355329.7|INDEL-3174-A-AA|6
VEGQRETRER
>FUSION-ENST00000439096.3:6190-ENST00000595881.1:7066|2
GVLACPGDSCLLGVR
>ENST00000297591.10|INDEL-26848-T-TT|4
LNAFKALDSVISMTEGMEAFFK
>ENST00000575153.5|SNV-7952-G-A|1
DVDLFSQYFNGAPVLYLESR
>ENST00000581585.5|SNV-14165-C-G|2
LLMYKMVNCGMLETITGCISTGK
>ENST00000554990.5|INDEL-123177-A-AA|14
TFQLYSHNLIALFEHAKK
>ENST00000552527.5|SNV-30100-G-A|4
TSQKQCFYPLLREWSK
>ENST00000302472.4|SNV-12039-T-C|3
IKCLLCRIGGSR
>ENST00000304801.6|MNV-1215-GG-G|5
ATSKGCITVIGVETLLLAVPNGTLK
>ENST00000510292.1|SNV-254370-C-T|1
NQQFLCVHGGLSPEINTLDDIRKLD
>ENST00000616380.4|SNV-9136-C-A|1
HLPGDLHPLLTSG
>FUSION-ENST00000449228.5:6190-ENST00000595881.1:7066|6
ATSPSCTTLPRCPRLPR
>ENST00000003302.8|INDEL-72369-G-GG|7
GGQRIRDCFIPK
>ENST00000268097.10|MNV-29764-TAT-T|2
EDIPVNYEGAGTGHQGR
>ENST00000340385.6|INDEL-10453-C-CA|1
APIWQEIPPLHTPALSLLEKLVL
>ENST00000392876.8|INDEL-26147-A-AA|4
STEELVPSIMSNLLKSR
>ENST00000547405.5|SNV-83037-G-A|1
LKVVHKR
>ENST00000355329.7|INDEL-3174-A-AA|9
LLCGRVEGQR
>FUSION-ENST00000585905.1:1351-ENST00000314121.8:34202|9
TTIPTGPEAK
>ENST00000485111.5|SNV-27610-C-T|1
HICRQQLSLCGQWWPPCRL
>ENST00000265732.10|SNV-8127-C-T|1
EVISSVPKPPEDKPEDVYTSHPLK
>ENST00000394909.7|MNV-19372-CACAG-C|12
SPISAVTVGKHLVR
>ENST00000464069.1|SNV-45634-C-G|7
MLSPNAR
>ENST00000210444.6|SNV-26124-T-C|1
LGKPVVAKVKIPEGTILTMDMLTVK
>ENST00000650806.1|SNV-20865-C-T|1
CCRPRCASCRR
>FUSION-ENST00000565915.5:42240-ENST00000261588.9:127596|235
SASPRAEK
>ENST00000297109.11|SNV-9907-G-A|4
LQTRPGFNKAQLAETMSRHFR
>FUSION-ENST00000449228.5:6190-ENST00000595881.1:7066|1
GLLPSGCPAGWARSST
>ENST00000357387.8|INDEL-123876-A-AA|1
ILNSLTLPNKKTS
>FUSION-ENST00000585905.1:1351-ENST00000314121.8:34202|32
MSSGEAQMPHKFRT
>ENST00000552527.5|SNV-30100-G-A|6
KTSQKQCFYPLLR
>ENST00000338581.10|SNV-96930-C-T|1
YLFPFDYLVAEEKIVISKK
>ENST00000374487.6|SNV-27864-C-T|1
GRFPQLK
>FUSION-ENST00000608083.5:1135-ENST00000663444.1:422125|3
ETSGGPKFLSVRR
>ENST00000392876.8|INDEL-26147-A-AA|7
RSTEELVPSIMSNLLK
>ENST00000493220.5|SNV-163575-A-T|6
MSMILQSIANHVLFTK
>ENST00000650867.1|SNV-20865-C-T|6
MACQLYREKVNVLQAQVCELQK
>ENST00000464069.1|SNV-45634-C-G|3
PGYVCECCWLPEPGAPSGK
>ENST00000541761.2|SNV-22358-A-G|3
APLAGLSAPAASLACSLR
>ENST00000263847.6|SNV-35522-T-C|2
LWIDQSGEIDTVNHKTGDK
>FUSION-ENST00000565915.5:42240-ENST00000261588.9:127596|233
SASPRAEKKPGT
>FUSION-ENST00000450548.5:16079-ENST00000448417.1:3697|6
GWHSCLHLLQCDRL
>ENST00000418370.6|SNV-264042-C-T|3
VMISGLSGRK
>FUSION-ENST00000450548.5:16079-ENST00000448417.1:3697|19
MCMMVVNGMLGPGGAGPR
>ENST00000003302.8|INDEL-72369-G-GG|4
DCFIPKK
>ENST00000394909.7|MNV-19372-CACAG-C|2
AQPSFSIR
>ENST00000278836.9|SNV-21333-C-T|2
ELPMFTYR
>ENST00000493220.5|SNV-163575-A-T|3
SMILQSIANHVLFTKEEHMR
>FUSION-ENST00000449228.5:252-ENST00000595881.1:17755|5
AASTTWVPCQICAPSPSTLR
>ENST00000593200.5|SNV-23460-G-T|1
LPPTYAYYKLRHIVDEVNGL
>ENST00000373229.9|SNV-572-G-T|2
DQFHLEK
>FUSION-ENST00000585905.1:1351-ENST00000314121.8:34202|23
LLPAPGSV
>ENST00000554990.5|INDEL-123177-A-AA|5
ISCPYSNSQVSRPNTTK
>ENST00000262432.13|SNV-2621-G-C|2
NNEDRPGLIMEEQHKCSSK
>ENST00000402364.1|INDEL-96659-C-CGT|2
SFWDYSRSQQLIWL
>ENST00000394909.7|MNV-19372-CACAG-C|7
ERSRTDAVSVGRPSATAQPSFSTR
>ENST00000311764.3|SNV-3978-C-T|9
AYGTQRDLKEHQVVHSGAR
>ENST00000394909.7|MNV-19372-CACAG-C|6
SRTDAVSVGRPSATAQPSFSTR
>ENST00000418370.6|SNV-264042-C-T|5
VMISGLSGR
>ENST00000418579.1|SNV-5395-C-T|1
SSAFSSSS
>FUSION-ENST00000575142.5:98-ENST00000575580.1:4632|1
GDCILPDHL
>ENST00000581585.5|SNV-14165-C-G|1
MVNCGMLETITGCISTGK
>FUSION-ENST00000449228.5:252-ENST00000595881.1:17755|1
VTSAPTVTDPSTPRRH
>ENST00000446444.2|SNV-9215-G-T|2
FDGNKPDSLGLNTR
>FUSION-ENST00000450548.5:16079-ENST00000448417.1:3697|16
CMMVVNGMLGPGGAGPRGALVPR
>ENST00000330828.3|INDEL-19443-A-AT|1
NNSYIKDFF
>FUSION-ENST00000450548.5:16079-ENST00000448417.1:3697|4
LEATLNVHDGCEWDAGPGR
>ENST00000262432.13|SNV-2621-G-C|4
SEVCECRNNEDRPGLIMEEQHK
>ENST00000650806.1|SNV-20865-C-T|4
MCCRPRCASCR
>FUSION-ENST00000543915.6:39029-ENST00000261588.9:127596|2
VRAWAQCYNTTWSEWSPSTKWHN
>ENST00000361070.9|SNV-42898-G-A|2
NNYLATLTEKMVHIYK
>ENST00000418579.1|SNV-5395-C-T|3
MYCSLLFQAGRSSAFSSSS
>FUSION-ENST00000565915.5:42240-ENST00000261588.9:127596|236
MSASPRAEK
>FUSION-ENST00000377855.6:8898-ENST00000663444.1:422125|6
ADLPPCGACITGRETSGGPKFLSVR
>ENST00000615606.4|SNV-81298-C-T|3
MHWTSRASLSAAHCMR
>ENST00000256103.3|SNV-114-A-G|3
LVSSENFDDYVK
>ENST00000381127.6|SNV-59688-G-A|4
NNTLVYFTSDHRGHLEAR
>ENST00000255381.2|SNV-15852-G-A|3
NIDDLELTLAK
>FUSION-ENST00000300880.11:6203-ENST00000595881.1:19194|6
AASTTWVPCQICGECGQVCMLRR
>ENST00000255381.2|SNV-15852-G-A|4
KNIDDLELTLAKVEK
>ENST00000575153.5|SNV-7952-G-A|2
MDVDLFSQYFNGAPVLYLESR
>ENST00000554990.5|INDEL-123177-A-AA|8
PKKPGLAAHIQTHR
>ENST00000477310.1|SNV-11621-T-G|2
NDYRDVSK
>ENST00000638429.1|SNV-160669-T-C|2
VFFTTEEASRFRETEIYQTVLMR
>ENST00000581585.5|SNV-14165-C-G|3
TRLLMYKMVNCGMLETITGCISTGK
>ENST00000392876.8|INDEL-26147-A-AA|5
STEELVPSIMSNLLK
>ENST00000673805.1|SNV-170293-G-A|1
TNSSSLPSSAAPSSAVDRRLCR
>ENST00000373229.9|SNV-572-G-T|3
QAEAQSRDQFHLEKLR
>ENST00000394909.7|INDEL-19378-G-GAGAA|2
HHRENSHWREAL
>ENST00000268097.10|MNV-29764-TAT-T|1
LPGPSLCPLVPEPYILWP
>ENST00000615606.4|SNV-81298-C-T|1
HWTSRASLSAAHCMRRPSPFSTSLI
>ENST00000554990.5|INDEL-123177-A-AA|6
PKKPGLAAHIQTHRFPDR
>ENST00000477310.1|SNV-11621-T-G|1
DVSKLTDTICGVGNMSANASDQER
>ENST00000650867.1|SNV-20865-C-T|3
VNVLQAQVCELQK
>ENST00000335730.6|SNV-90912-C-T|3
GAWRWSCIPAR
>ENST00000616380.4|SNV-9136-C-A|4
MLQPGCERRHLPGDLHPLLTSG
>ENST00000262244.6|SNV-199206-T-C|4
KELEPLKETTSR
>ENST00000003302.8|INDEL-72369-G-GG|1
MPSGAECQSSFSF
>FUSION-ENST00000585905.1:1351-ENST00000314121.8:34202|4
GSSWATSCPSGTTSPK
>FUSION-ENST00000563815.5:10663-ENST00000218867.3:139685|3
ASLLQLMAAPTSSCTSLN
>ENST00000615606.4|SNV-81298-C-T|5
MMHWTSR
>ENST00000469372.5|SNV-41534-T-G|1
DIYAIGVGKLDVDWRELNELGSK
>ENST00000394909.7|INDEL-19378-G-GAGAA|4
VSNLIKHHRENSHWR
>ENST00000373647.9|SNV-149456-G-A|1
HLQEANMRLEQENDDLAHELVTSK
>ENST00000272163.9|SNV-4977-G-T|3
YGTELELK
>ENST00000673805.1|SNV-170293-G-A|6
KTWRTNSSSLPSSAAPSSAVDR
>ENST00000464069.1|SNV-45634-C-G|1
PGYVCECCWLPEPGAPSGKG
>FUSION-ENST00000565915.5:42240-ENST00000261588.9:127596|228
LPVVLCQHHQELRR
>FUSION-ENST00000608083.5:1135-ENST00000663444.1:422125|1
WLWMPHPYQFCRPVWSSVAVEEAA
>ENST00000262738.8|SNV-2576-G-A|1
DTNSVITYQLTGGNTRNRFALSSQR
>FUSION-ENST00000608083.5:1135-ENST00000663444.1:422125|4
ETSGGPKFLSVR
>ENST00000530397.1|SNV-37122-A-T|1
SIAGAVVTCYFNRSK
>ENST00000396001.6|SNV-335430-G-A|5
SSTTSWRPTQRSPMMICTTCLER
>ENST00000341948.6|SNV-2361-C-T|1
VASVGRCLVPEGPLPGHLVDMSGTR
>ENST00000343455.7|INDEL-61549-A-AA|1
MPKKILLR
>ENST00000426333.7|SNV-23460-G-T|5
IDRLILELKLPPTYAYYK
>ENST00000302472.4|SNV-12039-T-C|4
IKCLLCR
>ENST00000561648.5|SNV-219273-A-C|2
CPYCSRLFK
>ENST00000493220.5|SNV-163575-A-T|1
MILQSIANHVLFTKEEHMR
>ENST00000464069.1|SNV-45634-C-G|5
LSPNARVCL
>FUSION-ENST00000449228.5:6203-ENST00000595881.1:19194|3
AAAPWISLR
>ENST00000554990.5|INDEL-123177-A-AA|13
TFQLYSHNLIALFEHAKKTR
>FUSION-ENST00000585905.1:1351-ENST00000314121.8:34202|6
AVAEAAGGCSPN
>ENST00000272163.9|SNV-4977-G-T|4
YKYGTELELKENDIKPLTSFR
>FUSION-ENST00000585905.1:1351-ENST00000314121.8:34202|30
MPHKFRT
>ENST00000554990.5|INDEL-123177-A-AA|1
IRFNNKDS
>ENST00000647681.1|SNV-505-A-T|2
RALRFVLS
>ENST00000446444.2|SNV-9215-G-T|1
FDGNKPDSLGLNTRLYK
>ENST00000302472.4|SNV-12039-T-C|1
CLLCRIGGSRR
>ENST00000338581.10|SNV-96930-C-T|2
YLFPFDYLVAEEKIVISK
>ENST00000650700.1|SNV-153213-T-C|5
MKCLPVK
>ENST00000366772.6|SNV-27649-G-A|2
NTHEYQQYLK
>ENST00000554990.5|INDEL-123177-A-AA|2
KIRFNNK
>ENST00000581302.5|SNV-14165-C-G|1
WSTVECWRQSLAVLVQER
>FUSION-ENST00000585905.1:1351-ENST00000314121.8:34202|14
HRGAAPAGSR
>FUSION-ENST00000439096.3:6190-ENST00000595881.1:7066|4
RMADDLNAQKPPLPPVPPYR
>ENST00000541761.2|SNV-22358-A-G|4
TPRAPLAGLSAPAASLACSLRR
>ENST00000392876.8|INDEL-26147-A-AA|6
RSTEELVPSIMSNLLKSR
>ENST00000279441.9|SNV-1078-C-A|3
SFPGMPK
>FUSION-ENST00000565915.5:42240-ENST00000261588.9:127596|229
LPVVLCQHHQELR
>ENST00000361249.4|SNV-57677-G-A|3
HTSLGPLEAKRQNLHR
>ENST00000355329.7|INDEL-3174-A-AA|2
NTGLEEER
>FUSION-ENST00000585905.1:1351-ENST00000314121.8:34202|18
ISRRFPSR
>ENST00000554990.5|INDEL-123177-A-AA|16
MSLSVGKTFQLYSHNLIALFEHAKK
>ENST00000381127.6|SNV-59688-G-A|2
GHLEARR
>ENST00000394909.7|INDEL-19378-G-GAGAA|1
ENSHWREAL
>ENST00000543117.5|SNV-48197-A-T|5
NLDGNKESVITHFKEVIGR
>ENST00000297109.11|SNV-9907-G-A|3
AQLAETMSR
>ENST00000302472.4|SNV-12039-T-C|5
AIEKIKCLLCR
>FUSION-ENST00000566318.5:32951-ENST00000261588.9:127596|2
QGWLGVFPQLPGLRVGWAGEEVGS
>ENST00000392876.8|INDEL-26147-A-AA|1
SRCHFLKQ
>ENST00000355329.7|INDEL-3174-A-AA|5
ETRERNTGLEEER
>ENST00000256103.3|SNV-114-A-G|6
MSNKFLGTWKLVSSENFDDYVK
>ENST00000297109.11|SNV-9907-G-A|6
HYKLQTRPGFNKAQLAETMSR
>FUSION-ENST00000585905.1:1351-ENST00000314121.8:34202|31
SSGEAQMPHKFRT
>ENST00000616380.4|SNV-9136-C-A|2
RHLPGDLHPLLTSG
>FUSION-ENST00000585905.1:1351-ENST00000314121.8:34202|10
GAAPAGSRTTIPTGPEAKSRPR
>FUSION-ENST00000300880.11:6203-ENST00000595881.1:19194|1
VCSGPVSKKLSQV
>ENST00000400473.6|SNV-101440-A-T|2
NTIDSTSSFSQFRNLSHRCLSIGR
>FUSION-ENST00000449228.5:6190-ENST00000595881.1:7066|7
ATSPSCTTLPRCPR
>ENST00000561648.5|SNV-219273-A-C|3
LPFKCPYCSRLFK
>ENST00000581302.5|SNV-14165-C-G|2
WSTVECWR
>ENST00000311764.3|SNV-3978-C-T|8
DLKEHQVVHSGAR
>ENST00000519260.1|SNV-114-A-G|4
FLGTWKLVSSENFDDYVKALEHR
>ENST00000336596.7|SNV-291766-G-T|1
GTNVTISSLNPDTIYVFQIRAR
>FUSION-ENST00000300880.11:6203-ENST00000595881.1:19194|5
RVCSGPVSK
>ENST00000418370.6|SNV-264042-C-T|6
MVMISGLSGR
>ENST00000402364.1|SNV-96750-C-G|3
KPTVDLVIKQLK
>ENST00000557124.1|INDEL-123177-A-AA|1
YLCGALQSGIVLLQWYEPMQKFMLI
>ENST00000358025.7|SNV-262414-T-C|6
NSKIKQVDSVPK
>ENST00000304801.6|MNV-1215-GG-G|1
SAMSALEAVPV
>ENST00000283882.4|SNV-18859-G-A|2
EDEMDGEEQTQKTQGK
>ENST00000394980.5|SNV-56389-C-T|1
TMTIINNAIDFIQDNYVLK
>FUSION-ENST00000585905.1:1351-ENST00000314121.8:34202|8
TTIPTGPEAKSRPR
>FUSION-ENST00000563815.5:10663-ENST00000218867.3:139685|2
MAAPTSSCTSLN
>ENST00000642011.1|SNV-8221-C-T|1
ENYNQTLTDFILLGLFPQSR
>FUSION-ENST00000449228.5:6190-ENST00000595881.1:7066|13
GGGTVGPGDRGPAAADGGRPQRTK
>ENST00000263073.11|SNV-20067-C-T|4
KLDVVYYYMR
>FUSION-ENST00000585905.1:1351-ENST00000314121.8:34202|21
FPLSRISR
>ENST00000355329.7|INDEL-3174-A-AA|8
LLCGRVEGQRETR
>ENST00000464069.1|SNV-45634-C-G|4
MPGYVCECCWLPEPGAPSGK
>ENST00000584124.1|SNV-88638-G-A|3
HQPNRETCK
>ENST00000513635.1|SNV-12039-T-C|7
PPLPHWRVPQGALR
>ENST00000262738.8|SNV-2576-G-A|3
DTNSVITYQLTGGNTR
>ENST00000519260.1|SNV-114-A-G|2
LVSSENFDDYVKALEHR
>ENST00000616380.4|SNV-9136-C-A|3
LQPGCERRHLPGDLHPLLTSG
>ENST00000297591.10|INDEL-26848-T-TT|3
LNAFKALDSVISMTEGMEAFFKR
>ENST00000554990.5|INDEL-123177-A-AA|9
MPKKPGLAAHIQTHR
>ENST00000003302.8|INDEL-72369-G-GG|9
GPRRGGQR
>FUSION-ENST00000450548.5:16079-ENST00000448417.1:3697|15
MMVVNGMLGPGGAGPR
>ENST00000566901.5|SNV-18859-G-A|4
MDGEEQTQKTQGK
>ENST00000371818.9|MNV-11468-CCACACCAAACAATGGCTACCTCTAT-C|4
AIELFQRVLESTRLGAATR
>ENST00000340385.6|INDEL-10453-C-CA|2
APIWQEIPPLHTPALSLLEK
>ENST00000543117.5|SNV-48197-A-T|4
ESVITHFKEVIGR
>ENST00000538273.5|SNV-31236-C-T|8
AGSSWTSLASSSATR
>ENST00000575153.5|SNV-7952-G-A|3
SATMDVDLFSQYFNGAPVLYLESR
>FUSION-ENST00000585905.1:1351-ENST00000314121.8:34202|34
MSSGEAQMPHKFR
>ENST00000311764.3|SNV-3978-C-T|5
EHQVVHSGARLFACDQCGK
>ENST00000402364.1|SNV-96750-C-G|1
QLKEVAK
>ENST00000673805.1|SNV-170293-G-A|5
TWRTNSSSLPSSAAPSSAVDR
>ENST00000336596.7|SNV-291766-G-T|2
GTNVTISSLNPDTIYVFQIR
>FUSION-ENST00000585905.1:1351-ENST00000314121.8:34202|12
GAAPAGSR
>FUSION-ENST00000531005.5:2436-ENST00000589074.1:14081|4
SWNDPHLTASKK
>ENST00000581302.5|SNV-14165-C-G|9
MYKMVNCGMLETITGCISTGK
>ENST00000373344.10|SNV-102669-A-G|1
LSISSKDNRGGIK
>ENST00000381127.6|SNV-59688-G-A|6
ILDAIDDFGLRNNTLVYFTSDHR
>ENST00000279441.9|SNV-1078-C-A|7
KPRCGVPDVGHFRSFPGMPK
>ENST00000652664.2|SNV-21170-G-T|1
ILMNEGGHYNASSVK
>ENST00000355329.7|INDEL-3174-A-AA|7
VEGQRETR
>ENST00000355329.7|INDEL-3174-A-AA|11
CEWRLLCGR
>ENST00000518659.5|MNV-840089-CTG-C|1
MPVQPWLGWSEL
>ENST00000354179.8|SNV-78755-T-G|3
QSDPGKISEKGR
>ENST00000615606.4|SNV-81298-C-T|4
MMHWTSRASLSAAHCMR
>ENST00000255381.2|SNV-15852-G-A|5
KNIDDLELTLAK
>ENST00000371818.9|MNV-11468-CCACACCAAACAATGGCTACCTCTAT-C|6
GDLDKAIELFQRVLESTR
>ENST00000469372.5|SNV-41534-T-G|4
NDYRDIYAIGVGKLDVDWR
>ENST00000650867.1|SNV-20865-C-T|4
EKVNVLQAQVCELQKER
>ENST00000402364.1|INDEL-96659-C-CGT|3
SFWDYSR
>ENST00000262738.8|SNV-2576-G-A|5
DRDTNSVITYQLTGGNTR
>ENST00000262442.9|SNV-335430-G-A|1
VPYDDLHYLFGEIMYGGHITDDWDR
>ENST00000297109.11|SNV-9907-G-A|2
AQLAETMSRHFR
>ENST00000485111.5|SNV-27610-C-T|2
HICRQQLSLCGQWWPPCR
>FUSION-ENST00000585905.1:1351-ENST00000314121.8:34202|22
MFPLSRISR
>FUSION-ENST00000585905.1:1351-ENST00000314121.8:34202|28
GLVDALGGLVSCVGNLDDFQEGT
>FUSION-ENST00000585905.1:1351-ENST00000314121.8:34202|3
VLEATLAPPPHR
>FUSION-ENST00000531005.5:2436-ENST00000589074.1:14081|5
SWNDPHLTASK
>ENST00000278836.9|SNV-21333-C-T|4
WATLYDANYKELPMFTYR
>ENST00000394909.7|MNV-19372-CACAG-C|4
SPMNVLNVEKPSAR
>ENST00000638429.1|SNV-160669-T-C|6
VAVKVFFTTEEASR
>FUSION-ENST00000585905.1:1351-ENST00000314121.8:34202|26
TFRKGPDR
>FUSION-ENST00000450548.5:16079-ENST00000448417.1:3697|12
MVVNGMLGPGGAGPRGALVPR
>ENST00000325719.4|SNV-442-C-A|1
YVAICKPLNYTKVLTGSLITK
>ENST00000256103.3|SNV-114-A-G|4
FLGTWKLVSSENFDDYVK
>ENST00000335730.6|SNV-90912-C-T|5
LMGAWRWSCIPARWWR
>ENST00000581302.5|SNV-14165-C-G|3
HVYLCIKWSTVECWRQSLAVLVQER
>ENST00000272163.9|SNV-4977-G-T|1
YGTELELKENDIKPLTSFRQR
>ENST00000336596.7|SNV-291766-G-T|3
ARGTNVTISSLNPDTIYVFQIRAR
>ENST00000279441.9|SNV-1078-C-A|1
SFPGMPKWRK
>ENST00000552527.5|SNV-30100-G-A|3
QCFYPLLR
>ENST00000647681.1|SNV-505-A-T|1
ALRFVLS
>FUSION-ENST00000543915.6:39029-ENST00000261588.9:127596|1
AWAQCYNTTWSEWSPSTKWHN
>FUSION-ENST00000439096.3:6190-ENST00000595881.1:7066|3
MADDLNAQKPPLPPVPPYR
>ENST00000523198.5|SNV-9907-G-A|2
MSRHFRNIPVNEK
>ENST00000393540.7|INDEL-12940-A-AA|5
EMLEKKNTPASK
>ENST00000400473.6|SNV-101440-A-T|1
NLSHRCLSIGR
>FUSION-ENST00000565915.5:42240-ENST00000261588.9:127596|227
LPVVLCQHHQELRRSLELSVNLQR
>FUSION-ENST00000608083.5:1135-ENST00000663444.1:422125|7
MSGPDVETPSAIQICRETSGGPK
>ENST00000340385.6|INDEL-10453-C-CA|4
TFPERSLHQR
>ENST00000584124.1|SNV-88638-G-A|2
MHQPNRETCKSAHLLAVFHFPLK
>ENST00000381127.6|SNV-59688-G-A|1
GHLEARRGHAQLGGWNGIYK
>ENST00000530397.1|SNV-37122-A-T|4
MSIAGAVVTCYFNR
>FUSION-ENST00000565915.5:42240-ENST00000261588.9:127596|237
QRFLHCHPGRLPVVLCQHHQELR
>ENST00000262442.9|SNV-54442-C-A|1
EYLLSLDDRHDRMEK
>ENST00000519295.5|SNV-113179-G-C|3
KPYTMDPDHRLLIRNTKPLLQTR
>ENST00000402364.1|SNV-96750-C-G|4
KPTVDLVIK
>FUSION-ENST00000585905.1:1351-ENST00000314121.8:34202|19
FPLSRISRR
>ENST00000394909.7|MNV-19372-CACAG-C|3
SPMNVLNVEKPSARAQPSFSIR
>FUSION-ENST00000608083.5:1135-ENST00000663444.1:422125|2
FLSVRRR
>ENST00000356175.7|SNV-163575-A-T|4
GLKLMSMILQSIANHVLFTK
>ENST00000283882.4|SNV-18859-G-A|3
EDEMDGEEQTQK
>ENST00000279441.9|SNV-1078-C-A|5
CGVPDVGHFRSFPGMPK
>ENST00000308448.11|SNV-84501-G-A|1
EMCQDAALLCVR
>FUSION-ENST00000531005.5:2436-ENST00000589074.1:14081|17
MSPTIRTAVWMEEGGPKPR
>ENST00000554990.5|INDEL-123177-A-AA|11
TRISCPYSNSQVSRPNTTK
>ENST00000262244.6|SNV-199206-T-C|2
ELEPLKETTSRMCH
>FUSION-ENST00000531005.5:2436-ENST00000589074.1:14081|7
NAAWASRSWNDPHLTASK
>FUSION-ENST00000566318.5:32951-ENST00000261588.9:127596|4
GSFKPSEHGEQGGVR
>ENST00000262442.9|SNV-54442-C-A|2
EYLLSLDDRHDR
>ENST00000470017.1|INDEL-10453-C-CA|7
MVLPTIPEEEAKKTFPER
>ENST00000360772.7|SNV-264042-C-T|3
AIGRLSSMVMISGLSGRK
>ENST00000321867.6|SNV-22358-A-G|1
LTGLLLK
>ENST00000371818.9|MNV-11468-CCACACCAAACAATGGCTACCTCTAT-C|5
AIELFQRVLESTR
>ENST00000413340.5|SNV-8251-A-C|3
EEEGIQLRKPK
>ENST00000539881.5|SNV-31236-C-T|3
DLVGLQLGNKNLWSCLVR
>FUSION-ENST00000531005.5:2436-ENST00000589074.1:14081|10
MEEGGPKPRNAAWASR
>ENST00000490508.5|SNV-36458-G-A|2
DRPPYWEHR
>FUSION-ENST00000377855.6:8898-ENST00000663444.1:422125|7
ADLPPCGACITGRETSGGPK
>ENST00000393066.7|SNV-25764-A-G|2
VSEEVAKLR
>FUSION-ENST00000300880.11:6203-ENST00000595881.1:19194|7
AASTTWVPCQICGECGQVCMLR
>ENST00000619012.4|SNV-9136-C-A|1
ACSSLGVSGGTCRETFTLY
>ENST00000392876.8|INDEL-26147-A-AA|3
STEELVPSIMSNLLKSRCHFLK
>ENST00000406846.7|SNV-191016-C-T|1
SQYHNYAIDW
>ENST00000541761.2|SNV-22358-A-G|1
APLAGLSAPAASLACSLRRR
>ENST00000543117.5|SNV-48197-A-T|2
EVIGRLQLCLAEK
>FUSION-ENST00000575142.5:98-ENST00000575580.1:4632|2
ARGDCILPDHL
>ENST00000394909.7|MNV-19372-CACAG-C|14
FTLERSPISAVTVGKHLVR
>ENST00000394909.7|INDEL-19378-G-GAGAA|3
HHRENSHWR
>ENST00000407595.3|SNV-9271-G-A|1
TRGTSPEHLKQHYGGSPDHK
>FUSION-ENST00000565915.5:42240-ENST00000261588.9:127596|231
FLHCHPGRLPVVLCQHHQELRR
>ENST00000650867.1|SNV-20865-C-T|1
VNVLQAQVCELQKERDQAYSAR
>ENST00000581302.5|SNV-14165-C-G|8
YKMVNCGMLETITGCISTGK
>ENST00000541761.2|SNV-22358-A-G|5
TPRAPLAGLSAPAASLACSLR
>ENST00000377110.7|SNV-909612-C-T|1
LAQLEDLIGCMATALERLTGLER
>ENST00000402357.6|SNV-218269-G-A|2
SGWTCTQPSGRIK
>ENST00000554990.5|INDEL-123177-A-AA|10
TRISCPYSNSQVSRPNTTKK
>ENST00000513635.1|SNV-12039-T-C|9
PPLPHWR
>ENST00000255381.2|SNV-15852-G-A|6
LEDECSELKKNIDDLELTLAK
>ENST00000407595.3|SNV-9271-G-A|4
HALGGSLEHLPRTR
>ENST00000262244.6|SNV-199206-T-C|1
ETTSRMCH
>ENST00000464069.1|SNV-45634-C-G|6
MLSPNARVCL
>FUSION-ENST00000568968.1:10663-ENST00000218867.3:139685|1
AMASLLQLMAAPTSSCTSLN
>FUSION-ENST00000585905.1:1351-ENST00000314121.8:34202|2
VLEATLAPPPHRDPPPSSPSHVV
>ENST00000638429.1|SNV-160669-T-C|5
VAVKVFFTTEEASRFR
>ENST00000255381.2|SNV-15852-G-A|1
NIDDLELTLAKVEKEK
>ENST00000373647.9|SNV-149456-G-A|3
ENRHLQEANMR
>ENST00000340385.6|INDEL-10453-C-CA|3
SLHQRAPIWQEIPPLHTPALSLLEK
>ENST00000263073.11|SNV-20067-C-T|1
LDVVYYYMRSLAASNPILTAK
>ENST00000581302.5|SNV-14165-C-G|6
VNCGMLETITGCISTGK
>ENST00000523198.5|SNV-9907-G-A|1
SRHFRNIPVNEK
>ENST00000358025.7|SNV-262414-T-C|5
IKQVDSVPK
>FUSION-ENST00000585905.1:1351-ENST00000314121.8:34202|15
ERHRGAAPAGSR
>ENST00000402364.1|INDEL-96659-C-CGT|1
SQQLIWL
>ENST00000543117.5|SNV-48197-A-T|3
ESVITHFKEVIGRLQLCLAEK
>ENST00000283882.4|SNV-18859-G-A|1
EDEMDGEEQTQKTQGKK
>FUSION-ENST00000565696.1:32951-ENST00000261588.9:127596|213
MQSTFGVKTTRQMS
>ENST00000256103.3|SNV-114-A-G|5
SNKFLGTWKLVSSENFDDYVK
>ENST00000355329.7|INDEL-3174-A-AA|13
KVGVPVEGVGPEGPEERPAEPGIR
>ENST00000673805.1|SNV-170293-G-A|2
TNSSSLPSSAAPSSAVDRR
>FUSION-ENST00000450548.5:16079-ENST00000448417.1:3697|13
MMVVNGMLGPGGAGPRGALVPR
>ENST00000361070.9|SNV-42898-G-A|1
NNYLATLTEKMVHIYKWE
>ENST00000003302.8|INDEL-72369-G-GG|6
IRDCFIPK
>ENST00000539881.5|SNV-31236-C-T|2
MDLVGLQLGNKNLWSCLVRLLTK
>FUSION-ENST00000585905.1:1351-ENST00000314121.8:34202|36
MSSGEAQMPHK
>ENST00000263073.11|SNV-20067-C-T|3
KLDVVYYYMRSLAASNPILTAK
>ENST00000331565.5|SNV-16602-G-A|2
QKAVEEELNAEDRPAWNSK
>ENST00000369295.4|SNV-823-T-C|1
GLVCTVWAIPALVSFLPILMHWWR
>ENST00000356175.7|MNV-140712-CTGTT-C|1
VLVTLILGIYSTNCSGTCFLKK
>FUSION-ENST00000366676.5:15942-ENST00000366788.8:48038|4
LRNFLTGTFVSAFTVLCGAR
>ENST00000469372.5|SNV-41534-T-G|5
NDYRDIYAIGVGK
>FUSION-ENST00000531005.5:2436-ENST00000589074.1:14081|11
EEGGPKPR
>ENST00000650867.1|SNV-20865-C-T|2
VNVLQAQVCELQKER
>FUSION-ENST00000449228.5:6190-ENST00000595881.1:7066|10
TKATSPSCTTLPR
>ENST00000418370.6|SNV-264042-C-T|2
MVMISGLSGRKSSTGSPTSPLNAEK
>FUSION-ENST00000531005.5:2436-ENST00000589074.1:14081|12
MEEGGPKPR
>FUSION-ENST00000450548.5:16079-ENST00000448417.1:3697|2
CWSPRGPCTAWLAQLSPSPAM
>ENST00000538273.5|SNV-31236-C-T|10
MNEETKAGSSWTSLASSSATR
>ENST00000477310.1|SNV-11621-T-G|3
RNDYRDVSK
>ENST00000375608.7|SNV-189624-A-G|1
MFLRELENYTDCPELVGRCFLER
>ENST00000262442.9|SNV-54442-C-A|5
REYLLSLDDR
>FUSION-ENST00000531005.5:2436-ENST00000589074.1:14081|1
SGNSVLPE
>ENST00000297109.11|SNV-9907-G-A|5
LQTRPGFNKAQLAETMSR
>ENST00000331565.5|SNV-16602-G-A|1
AVEEELNAEDRPAWNSK
>ENST00000355329.7|INDEL-3174-A-AA|12
VGVPVEGVGPEGPEERPAEPGIR
>FUSION-ENST00000566318.5:32951-ENST00000261588.9:127596|3
QGWLGVFPQLPGLR
>ENST00000426333.7|SNV-23460-G-T|1
LPPTYAYYKLR
>ENST00000356175.7|MNV-140712-CTGTT-C|2
VLVTLILGIYSTNCSGTCFLK
>ENST00000394909.7|MNV-19372-CACAG-C|INDEL-19378-G-GAGAA|5
VSNLIKHR
>ENST00000381127.6|SNV-59688-G-A|5
NNTLVYFTSDHR
>ENST00000517536.5|SNV-53705-C-A|1
WLDYDARNPPVVSKM
>ENST00000446444.2|SNV-9215-G-T|3
VLWRFDGNKPDSLGLNTRLYK
>ENST00000262244.6|SNV-199206-T-C|3
ELEPLKETTSR
>ENST00000274695.8|SNV-114894-C-G|1
NPGEDHFRNSIKK
>ENST00000413340.5|SNV-8251-A-C|2
EEEGIQLRKPKR
>ENST00000469372.5|SNV-41534-T-G|7
EILNINQKRNDYR
>ENST00000358025.7|SNV-262414-T-C|2
QVDSVPKHVK
>ENST00000413340.5|SNV-8251-A-C|4
REEEGIQLRKPK
>ENST00000650700.1|SNV-153213-T-C|4
MKCLPVKIIMMSTAPSTSSVK
>FUSION-ENST00000439096.3:6190-ENST00000595881.1:7066|1
LAGPAAVPELQ
>ENST00000341948.6|SNV-2361-C-T|2
SRVASVGR
>ENST00000272163.9|SNV-4977-G-T|2
YGTELELKENDIKPLTSFR
>ENST00000311764.3|SNV-3978-C-T|1
LFACDQCGKAFARRPSLR
>ENST00000375608.7|SNV-189624-A-G|3
DVLFGNMEEIYHFHNRMFLR
>FUSION-ENST00000449228.5:6203-ENST00000595881.1:19194|4
TVRAAAPWISLR
>ENST00000539881.5|SNV-31236-C-T|4
MDLVGLQLGNKNLWSCLVR
>ENST00000304801.6|MNV-1215-GG-G|4
GCITVIGVETLLLAVPNGTLK
>ENST00000638429.1|SNV-160669-T-C|3
VFFTTEEASRFR
>ENST00000361249.4|SNV-57677-G-A|2
RQNLHRALDQYLMEFNACR
>ENST00000470017.1|INDEL-10453-C-CA|6
VLPTIPEEEAKKTFPER
>ENST00000538273.5|SNV-31236-C-T|7
AGSSWTSLASSSATRTCGAVL
>ENST00000552527.5|SNV-30100-G-A|7
MKTSQKQCFYPLLR
>FUSION-ENST00000366676.5:15942-ENST00000366788.8:48038|3
NFLTGTFVSAFTVLCGAR
>FUSION-ENST00000300880.11:6203-ENST00000595881.1:19194|4
RVCSGPVSKK
>ENST00000356175.7|SNV-163575-A-T|5
IERGLKLMSMILQSIANHVLFTK
>FUSION-ENST00000449228.5:252-ENST00000595881.1:17755|2
VTSAPTVTDPSTPRR
>ENST00000461452.1|SNV-26124-T-C|5
MACNEKLGKPVVAKVK
>ENST00000396001.6|SNV-335430-G-A|6
MSSTTSWRPTQRSPMMICTTCLER
>ENST00000373344.10|SNV-102669-A-G|2
LSISSKDNR
>FUSION-ENST00000563815.5:10663-ENST00000218867.3:139685|4
MASLLQLMAAPTSSCTSLN
>FUSION-ENST00000608083.5:1135-ENST00000663444.1:422125|5
ETSGGPK
>ENST00000396001.6|SNV-335430-G-A|1
ICTTCLER
>ENST00000335730.6|SNV-90912-C-T|4
MGAWRWSCIPAR
>ENST00000375608.7|SNV-189624-A-G|4
KDVLFGNMEEIYHFHNRMFLR
>ENST00000340385.6|INDEL-10453-C-CA|6
DGDSVMVLPTIPEEEAKKTFPER
>ENST00000263073.11|SNV-20067-C-T|2
LDVVYYYMR
>ENST00000336769.9|SNV-218269-G-A|1
SGWTCTQPSGRIKTTTSPSKPPK
>ENST00000543117.5|SNV-48197-A-T|1
EVIGRLQLCLAEKENLQR
>ENST00000620134.4|SNV-45634-C-G|1
AIIIYPLCENNVYMLSPNAR
>ENST00000256103.3|SNV-114-A-G|2
LVSSENFDDYVKALGVGLATR
>ENST00000394909.7|MNV-19372-CACAG-C|18
VSNLIKHRFTLER
>ENST00000354179.8|SNV-78755-T-G|1
GRSFENGK
>ENST00000392876.8|INDEL-26147-A-AA|8
EAKRSTEELVPSIMSNLLK
>ENST00000371208.5|SNV-44233-C-T|2
SYENLVAEIMPVEYR
>ENST00000575153.5|SNV-7952-G-A|4
MSATMDVDLFSQYFNGAPVLYLESR
>ENST00000279441.9|SNV-1078-C-A|2
SFPGMPKWR
>FUSION-ENST00000366676.5:15942-ENST00000366788.8:48038|2
NFLTGTFVSAFTVLCGARTDLPDR
>ENST00000321867.6|SNV-22358-A-G|3
GPFGRSFSTSRLTGLLLK
>ENST00000581302.5|SNV-14165-C-G|4
HVYLCIKWSTVECWR
>ENST00000304801.6|MNV-1215-GG-G|3
GCITVIGVETLLLAVPNGTLKIK
>ENST00000311764.3|SNV-3978-C-T|4
EHQVVHSGARLFACDQCGKAFAR
>ENST00000673805.1|SNV-170293-G-A|4
TWRTNSSSLPSSAAPSSAVDRR
>ENST00000335730.6|SNV-90912-C-T|1
GAWRWSCIPARWWR
>ENST00000361249.4|SNV-57677-G-A|1
QNLHRALDQYLMEFNACR
>ENST00000333813.4|SNV-447-A-G|2
AENRDDK
>ENST00000650806.1|SNV-20865-C-T|10
ACQLYREKVNVLQAQVCELQK
>ENST00000274695.8|SNV-114894-C-G|3
NPGEDHFR
>ENST00000263073.11|SNV-20067-C-T|5
RKLDVVYYYMR
>FUSION-ENST00000449228.5:6190-ENST00000595881.1:7066|3
LPRGLLPSGCPAGWARSST
>ENST00000394909.7|MNV-19372-CACAG-C|1
AQPSFSIRGFIMG
>ENST00000486124.5|SNV-41534-T-G|1
TIGTSMPSGWASWMWTGEN
>ENST00000461452.1|SNV-26124-T-C|6
ACNEKLGKPVVAK
>FUSION-ENST00000531005.5:2436-ENST00000589074.1:14081|14
TAVWMEEGGPKPR
>ENST00000646931.2|SNV-74507-T-G|1
IDPNNPEYSDLMESGTYMRLK
>ENST00000355329.7|INDEL-3174-A-AA|10
CEWRLLCGRVEGQR
>ENST00000262432.13|SNV-2621-G-C|3
NNEDRPGLIMEEQHK
>ENST00000366771.5|SNV-27649-G-A|3
MLFVGRIRMSISST
>FUSION-ENST00000449228.5:6190-ENST00000595881.1:7066|8
ATSPSCTTLPR
>ENST00000615606.4|SNV-81298-C-T|2
HWTSRASLSAAHCMR
>ENST00000393540.7|INDEL-12940-A-AA|1
NTPASKRK
>ENST00000394909.7|MNV-19372-CACAG-C|15
FTLERSPISAVTVGK
>ENST00000361070.9|SNV-42898-G-A|3
NNYLATLTEK
>ENST00000673805.1|SNV-170293-G-A|3
TNSSSLPSSAAPSSAVDR
>FUSION-ENST00000585905.1:1351-ENST00000314121.8:34202|11
GAAPAGSRTTIPTGPEAK
>ENST00000407595.3|SNV-9271-G-A|2
TRGTSPEHLK
>ENST00000513635.1|SNV-12039-T-C|8
MPPLPHWRVPQGALR
>ENST00000263847.6|SNV-35522-T-C|3
LWIDQSGEIDTVNHK
>ENST00000464069.1|SNV-45634-C-G|2
MPGYVCECCWLPEPGAPSGKG
>ENST00000584124.1|SNV-88638-G-A|4
MHQPNRETCK
>FUSION-ENST00000585905.1:1351-ENST00000314121.8:34202|1
DPPPSSPSHVV
>ENST00000519260.1|SNV-114-A-G|1
LVSSENFDDYVKALEHRNPAER
>FUSION-ENST00000449228.5:6190-ENST00000595881.1:7066|5
CPRLPRGLLPSGCPAGWAR
>ENST00000650700.1|SNV-153213-T-C|3
KCLPVKIIMMSTAPSTSSVK
>ENST00000361794.7|SNV-57347-A-T|3
LEAVDKKNPSFFCVATVTDMVDNR
>ENST00000003302.8|INDEL-72369-G-GG|5
IRDCFIPKK
>ENST00000513635.1|SNV-12039-T-C|6
MPPLPHWRVPQGALRTALLR
>ENST00000373647.9|SNV-149456-G-A|2
HLQEANMR
>ENST00000355329.7|INDEL-3174-A-AA|1
NTGLEEERSHL
>FUSION-ENST00000531005.5:2436-ENST00000589074.1:14081|2
KSGNSVLPE
>ENST00000358025.7|SNV-262414-T-C|3
QVDSVPK
>ENST00000652664.2|SNV-21170-G-T|3
LPIKFDKILMNEGGHYNASSVK
>ENST00000354179.8|SNV-78755-T-G|2
ISEKGRSFENGK
>ENST00000371208.5|SNV-44233-C-T|1
SYENLVAEIMPVEYREVFIR
>ENST00000502343.1|SNV-58015-C-G|1
EIERKETSHIR
>ENST00000360772.7|SNV-264042-C-T|5
TGNAVRAIGRLSSMVMISGLSGR
>ENST00000538273.5|SNV-31236-C-T|9
NEETKAGSSWTSLASSSATR
>ENST00000272163.9|SNV-4977-G-T|5
YKYGTELELK
>ENST00000394909.7|MNV-19372-CACAG-C|11
HLVRAPALFSIGEFTLEK
>ENST00000402364.1|SNV-96750-C-G|6
EFLGLLKKPTVDLVIK
>ENST00000360772.7|SNV-264042-C-T|4
AIGRLSSMVMISGLSGR
>ENST00000396001.6|SNV-335430-G-A|3
MMICTTCLER
>ENST00000373229.9|SNV-572-G-T|4
QAEAQSRDQFHLEK
>FUSION-ENST00000450548.5:16079-ENST00000448417.1:3697|1
GPCTAWLAQLSPSPAM
>ENST00000358025.7|SNV-262414-T-C|4
IKQVDSVPKHVK
>ENST00000371818.9|MNV-11468-CCACACCAAACAATGGCTACCTCTAT-C|2
VLESTRLGAATRQK
>FUSION-ENST00000585905.1:1351-ENST00000314121.8:34202|20
MFPLSRISRR
>ENST00000642011.1|SNV-8221-C-T|2
MENYNQTLTDFILLGLFPQSR
>ENST00000394909.7|MNV-19372-CACAG-C|17
HRFTLER
>ENST00000278836.9|SNV-21333-C-T|3
WATLYDANYKELPMFTYRVDADK
>ENST00000566901.5|SNV-18859-G-A|5
DGEEQTQK
>ENST00000269033.7|INDEL-294000-C-CC|1
ADMNVHLLPMEELTSPLKDPPHVP
>ENST00000255381.2|SNV-15852-G-A|2
NIDDLELTLAKVEK
>FUSION-ENST00000307998.11:2436-ENST00000589074.1:14081|1
SQAKECSMGL
>ENST00000355329.7|INDEL-3174-A-AA|3
ERNTGLEEERSHL
>ENST00000355329.7|INDEL-3174-A-AA|4
ERNTGLEEER
>ENST00000554990.5|INDEL-123177-A-AA|4
ISCPYSNSQVSRPNTTKK
>ENST00000396001.6|SNV-335430-G-A|2
MICTTCLER
>FUSION-ENST00000585905.1:1351-ENST00000314121.8:34202|16
FPSRGRER
>ENST00000392876.8|INDEL-26147-A-AA|2
SRCHFLK
>ENST00000366771.5|SNV-27649-G-A|5
MLFVGRIR
>FUSION-ENST00000566318.5:32951-ENST00000261588.9:127596|1
VGWAGEEVGS
>ENST00000519295.5|SNV-113179-G-C|1
NTKPLLQTR
>FUSION-ENST00000585905.1:1351-ENST00000314121.8:34202|29
MGLVDALGGLVSCVGNLDDFQEGT
>ENST00000554990.5|INDEL-123177-A-AA|15
SLSVGKTFQLYSHNLIALFEHAKK
>ENST00000361794.7|SNV-57347-A-T|2
KNPSFFCVATVTDMVDNR
>FUSION-ENST00000531005.5:2436-ENST00000589074.1:14081|13
TAVWMEEGGPKPRNAAWASR
>ENST00000356175.7|SNV-163575-A-T|1
LMSMILQSIANHVLFTKEEHMR
>ENST00000304801.6|MNV-1215-GG-G|2
IKSAMSALEAVPV
>ENST00000566901.5|SNV-18859-G-A|3
DGEEQTQKTQGK
>ENST00000402364.1|SNV-96750-C-G|5
EFLGLLKKPTVDLVIKQLK
>ENST00000566901.5|SNV-18859-G-A|1
DGEEQTQKTQGKK
>ENST00000584124.1|SNV-88638-G-A|1
HQPNRETCKSAHLLAVFHFPLK
>ENST00000356175.7|SNV-163575-A-T|2
LMSMILQSIANHVLFTK
>ENST00000335730.6|SNV-90912-C-T|2
MGAWRWSCIPARWWR
>ENST00000554990.5|INDEL-123177-A-AA|3
ISCPYSNSQVSRPNTTKKIR
>ENST00000493220.5|SNV-163575-A-T|2
MILQSIANHVLFTK
>FUSION-ENST00000449228.5:6190-ENST00000595881.1:7066|11
GPAAADGGRPQRTKATSPSCTTLPR
>ENST00000003302.8|INDEL-72369-G-GG|8
RGGQRIR
>ENST00000330828.3|INDEL-19443-A-AT|2
SMNTQILLMAVKNNSYIKDFF
>ENST00000426333.7|SNV-23460-G-T|2
LPPTYAYYK
>ENST00000561648.5|SNV-219273-A-C|4
LPFKCPYCSR
>ENST00000418370.6|SNV-264042-C-T|4
MVMISGLSGRK
>ENST00000512578.1|SNV-12039-T-C|2
CLLCRIG
>ENST00000396001.6|SNV-335430-G-A|4
SPMMICTTCLER
>ENST00000638429.1|SNV-160669-T-C|7
GEKVAVKVFFTTEEASR
>ENST00000587957.1|SNV-23460-G-T|1
LPPTYAYYKLRHIVDEVNGLIR
>ENST00000374487.6|SNV-27864-C-T|2
KGRFPQLK
>ENST00000366772.6|SNV-27649-G-A|1
NTHEYQQYLKFVK
>FUSION-ENST00000565352.1:39029-ENST00000261588.9:127596|1
PSTKWHN
>FUSION-ENST00000477957.1:15942-ENST00000366788.8:48038|5
TGMCAASSG
>ENST00000003302.8|INDEL-72369-G-GG|2
KMPSGAECQSSFSF
>ENST00000650806.1|SNV-20865-C-T|3
CCRPRCASCR
>ENST00000335730.6|SNV-90912-C-T|8
TRLMGAWR
>ENST00000393540.7|INDEL-12940-A-AA|3
KNTPASKR
>FUSION-ENST00000449228.5:6190-ENST00000595881.1:7066|4
LPRGLLPSGCPAGWAR
>ENST00000638429.1|SNV-160669-T-C|4
VFFTTEEASR
>ENST00000262432.13|SNV-2621-G-C|1
NNEDRPGLIMEEQHKCSSKSLEHK
>ENST00000552527.5|SNV-30100-G-A|5
TSQKQCFYPLLR
>ENST00000336596.7|SNV-291766-G-T|4
ARGTNVTISSLNPDTIYVFQIR
>ENST00000407595.3|SNV-9271-G-A|3
HALGGSLEHLPRTRGTSPEHLK
>ENST00000311764.3|SNV-3978-C-T|6
EHQVVHSGAR
>ENST00000650700.1|SNV-153213-T-C|1
CLPVKIIMMSTAPSTSSVKR
>ENST00000646931.2|SNV-74507-T-G|2
IDPNNPEYSDLMESGTYMR
>ENST00000530397.1|SNV-37122-A-T|3
SIAGAVVTCYFNR
>ENST00000341948.6|SNV-2361-C-T|3
RSRVASVGR
>ENST00000485111.5|SNV-27610-C-T|4
MRHICRQQLSLCGQWWPPCR
>FUSION-ENST00000307998.11:2436-ENST00000589074.1:14081|2
RSQAKECSMGL
>ENST00000393540.7|INDEL-12940-A-AA|4
KNTPASK
>ENST00000311764.3|SNV-3978-C-T|3
LFACDQCGK
>FUSION-ENST00000531005.5:2436-ENST00000589074.1:14081|3
SWNDPHLTASKKSGNSVLPE
>FUSION-ENST00000450548.5:16079-ENST00000448417.1:3697|17
MCMMVVNGMLGPGGAGPRGALVPR
>ENST00000486124.5|SNV-41534-T-G|2
MTIGTSMPSGWASWMWTGEN
>ENST00000262442.9|SNV-54442-C-A|3
EYLLSLDDR
>FUSION-ENST00000531005.5:2436-ENST00000589074.1:14081|15
SPTIRTAVWMEEGGPKPRNAAWASR
>ENST00000381127.6|SNV-59688-G-A|3
NNTLVYFTSDHRGHLEARR
>ENST00000530397.1|SNV-37122-A-T|2
MSIAGAVVTCYFNRSK
>ENST00000394909.7|MNV-19372-CACAG-C|10
APALFSIGEFTLEK
>ENST00000333813.4|SNV-447-A-G|1
AENRDDKTLNLSK
>ENST00000393066.7|SNV-25764-A-G|1
VSEEVAKLRR
>ENST00000325719.4|SNV-442-C-A|2
YVAICKPLNYTK
>ENST00000502343.1|SNV-58015-C-G|2
MEIERKETSHIR
>FUSION-ENST00000450548.5:16079-ENST00000448417.1:3697|3
LEATLNVHDGCEWDAGPGRCWSPR
>FUSION-ENST00000563815.5:10663-ENST00000218867.3:139685|1
AAPTSSCTSLN
>ENST00000446444.2|SNV-9215-G-T|4
VLWRFDGNKPDSLGLNTR
>ENST00000262442.9|SNV-54442-C-A|4
REYLLSLDDRHDR
>ENST00000335730.6|SNV-90912-C-T|9
ASSTPFPPTAGWTRTRLMGAWR
>ENST00000003302.8|INDEL-72369-G-GG|3
DCFIPKKMPSGAECQSSFSF
>ENST00000374487.6|SNV-27864-C-T|3
MKGRFPQLK
>ENST00000402357.6|SNV-218269-G-A|3
SGWTCTQPSGR
>ENST00000335730.6|SNV-90912-C-T|6
LMGAWRWSCIPAR
>ENST00000394909.7|MNV-19372-CACAG-C|INDEL-19378-G-GAGAA|1
RIHTGEKPYKCSDCGK
>ENST00000297109.11|SNV-9907-G-A|1
AQLAETMSRHFRNIPVNEK
>FUSION-ENST00000531005.5:2436-ENST00000589074.1:14081|9
EEGGPKPRNAAWASR
>ENST00000402364.1|SNV-96750-C-G|2
KPTVDLVIKQLKEVAK
>ENST00000315475.7|SNV-19270-C-G|1
IVTLIEHQGIHTGQKPYQCNECEK
>ENST00000361794.7|SNV-57347-A-T|1
NPSFFCVATVTDMVDNR
>ENST00000461452.1|SNV-26124-T-C|7
MACNEKLGKPVVAK
>ENST00000402364.1|SNV-96683-C-A|INDEL-96659-C-CGT|1
CHWLLKSFWDYSRSQQLIWL
>FUSION-ENST00000575142.5:98-ENST00000575580.1:4632|3
KARGDCILPDHL
>FUSION-ENST00000449228.5:252-ENST00000595881.1:17755|3
VTSAPTVTDPSTPR
>ENST00000402357.6|SNV-218269-G-A|1
SGWTCTQPSGRIKTTTVS
>ENST00000652664.2|SNV-21170-G-T|2
FDKILMNEGGHYNASSVK
>ENST00000210444.6|SNV-26124-T-C|2
LGKPVVAKVK
>ENST00000279441.9|SNV-1078-C-A|4
CGVPDVGHFRSFPGMPKWR
>ENST00000393540.7|INDEL-12940-A-AA|2
NTPASKR
>FUSION-ENST00000531005.5:2436-ENST00000589074.1:14081|16
SPTIRTAVWMEEGGPKPR
>ENST00000263847.6|SNV-35522-T-C|1
LWIDQSGEIDTVNHKTGDKCNLK
>ENST00000210444.6|SNV-26124-T-C|3
LGKPVVAK
>ENST00000518659.5|MNV-840089-CTG-C|2
GEHCEEVDCLDPTCSSHGVCEWR
>ENST00000366771.5|SNV-27649-G-A|4
LFVGRIR
>ENST00000413340.5|SNV-8251-A-C|1
KPKREEQLFK
>ENST00000360772.7|SNV-264042-C-T|1
LSSMVMISGLSGRK
>ENST00000418370.6|SNV-264042-C-T|1
VMISGLSGRKSSTGSPTSPLNAEK
>ENST00000366771.5|SNV-27649-G-A|1
IRMSISST
>ENST00000371818.9|MNV-11468-CCACACCAAACAATGGCTACCTCTAT-C|1
LGAATRQK
>ENST00000311764.3|SNV-3978-C-T|2
LFACDQCGKAFAR
>ENST00000490508.5|SNV-36458-G-A|1
DRPPYWEHRSAMGQKPLPSR
>FUSION-ENST00000450548.5:16079-ENST00000448417.1:3697|18
CMMVVNGMLGPGGAGPR
>FUSION-ENST00000585905.1:1351-ENST00000314121.8:34202|35
SSGEAQMPHK
>ENST00000469372.5|SNV-41534-T-G|3
DIYAIGVGK
>ENST00000256103.3|SNV-114-A-G|1
LVSSENFDDYVKALGVGLATRK
>ENST00000278836.9|SNV-21333-C-T|1
ELPMFTYRVDADK
>ENST00000335730.6|SNV-90912-C-T|7
TRLMGAWRWSCIPAR
>ENST00000394909.7|MNV-19372-CACAG-C|9
SLTCVMYVEKPLVIAQCSESTR
>FUSION-ENST00000585905.1:1351-ENST00000314121.8:34202|24
RLLPAPGSV
>ENST00000512578.1|SNV-12039-T-C|3
IKCLLCRIG
>FUSION-ENST00000565915.5:42240-ENST00000261588.9:127596|232
FLHCHPGRLPVVLCQHHQELR
>ENST00000375608.7|SNV-189624-A-G|2
MFLRELENYTDCPELVGR
>FUSION-ENST00000439096.3:6203-ENST00000595881.1:19194|1
RPLGSPFVETTPGSSCPPQGRPR
>ENST00000554990.5|INDEL-123177-A-AA|12
KTRISCPYSNSQVSRPNTTK
>ENST00000321867.6|SNV-22358-A-G|2
SFSTSRLTGLLLK
>ENST00000469372.5|SNV-41534-T-G|2
DIYAIGVGKLDVDWR
>ENST00000297591.10|INDEL-26848-T-TT|1
ALDSVISMTEGMEAFFKR
>FUSION-ENST00000565915.5:42240-ENST00000261588.9:127596|230
AEKKPGT
>FUSION-ENST00000449228.5:6203-ENST00000595881.1:19194|5
GPAAADGGRPQRTVRAAAPWISLR
>FUSION-ENST00000585905.1:1351-ENST00000314121.8:34202|13
HRGAAPAGSRTTIPTGPEAK
>FUSION-ENST00000531005.5:2436-ENST00000589074.1:14081|8
NAAWASR
>ENST00000373229.9|SNV-572-G-T|1
DQFHLEKLR
>ENST00000394909.7|MNV-19372-CACAG-C|INDEL-19378-G-GAGAA|4
VSNLIKHRR
>FUSION-ENST00000565696.1:32951-ENST00000261588.9:127596|212
QSTFGVKTTRQMS
