# Supplementary material for: Identification of non-canonical peptides with moPepGen
Source: Nat Biotechnol. 2025 Jun 16;44(4):568–73. doi: 10.1038/s41587-025-02701-0 (PMC12680078; doi:10.1038/s41587-025-02701-0)
Supplement: Supplementary file 4 — Supplementary Data: Cancer cell line variant peptide database. Custom peptide database FASTA file for each of the 376 cell lines from the Cancer Cell Line Encyclopedia with proteomics characterization or used in the reference channel. Variant peptide FASTA files were produced by moPepGen as the result of cell-line-specific publicly available mutations and fusions. [file 41587_2025_2701_MOESM4_ESM.zip › ACH-000087.fasta]

>ENST00000532885.5|SNV-6284-G-T|2
RNSLGWSLSTHPLSAPHLGTPESFR
>ENST00000638850.1|INDEL-9899-T-TT|3
VTRRWQR
>ENST00000265104.4|SNV-227096-T-C|2
PMLYAVAFPHSTVQERR
>ENST00000520878.5|SNV-13705-C-G|3
KSWTLWVKEPLGK
>ENST00000475390.2|INDEL-9130-A-AA|1
GFTDHQTQKK
>FUSION-ENST00000423112.2:55-ENST00000382276.8:75073|5
MKNMENRHAMSSQYR
>ENST00000442656.6|SNV-26106-G-T|1
ENLELNGSILSSRTFKGFQI
>ENST00000389740.3|INDEL-953-A-AA|1
TGCARCRWG
>ENST00000552641.5|MNV-345678-TTAAG-T|5
EQKPEHRKSLSIFFDLLILSLSK
>ENST00000274063.5|MNV-3183-CAAC-C|2
NDDDDIMETLCKNDFALK
>ENST00000644049.1|INDEL-302601-G-GA|4
IKYEEGKK
>ENST00000276410.7|SNV-31282-C-G|1
LFSHYNQFIRPVENVSDR
>ENST00000354655.8|INDEL-24951-A-AGACTAT|2
TMTMYEVFQR
>ENST00000297990.9|SNV-8035-A-G|2
GGFVFRIR
>ENST00000371847.8|INDEL-72692-A-AA|3
ITLSISLHK
>ENST00000228289.9|SNV-22361-C-T|8
TFSLKSQLIVHQRSHTGVK
>ENST00000357641.10|SNV-17403-G-A|2
LSLMAPDTPASTPLSGVGR
>ENST00000404929.6|SNV-11976-G-A|1
EIQPVVIREDSLSDSSRSVSEK
>ENST00000487694.7|INDEL-1695737-C-CA|1
SDGIWLFST
>ENST00000489540.1|SNV-14885-G-A|2
PQSYKPQR
>ENST00000374752.6|SNV-5508-G-C|3
KQRDHYILNGSK
>ENST00000455147.6|MNV-19113-AT-A|7
HRKLGSIWVPPR
>ENST00000529467.1|SNV-31282-C-G|1
VTVHFEVAITQLANVVSAL
>ENST00000487651.5|SNV-34412-A-G|6
MLPWTCPAWAWSGPRPPTSGERLR
>ENST00000464698.1|SNV-15422-T-C|3
GTWVPCLTRRSSLAPSAWS
>ENST00000612124.4|SNV-7844-G-T|4
FQRVNFGPYDNYIPVSELIK
>ENST00000556972.6|SNV-26106-G-T|3
TGRHGANKENLELNGSILS
>ENST00000371847.8|INDEL-72692-A-AA|2
ITLSISLHKK
>ENST00000493385.5|SNV-40649-C-T|5
QSVQIPVFVMIWPRGGDFLYSDR
>ENST00000494553.1|SNV-68260-G-T|10
MILYCVPKLRLMCQK
>ENST00000612124.4|SNV-7844-G-T|5
SLPRFQRVNFGPYDNYIPVSELIK
>ENST00000481084.5|INDEL-9899-T-TT|6
MIPFFFHHFGIALPQLVPITGVCGR
>ENST00000550433.5|SNV-1913-C-G|4
VILNVGGTRQETYR
>ENST00000456262.5|SNV-11976-G-A|1
EIQPVVIREDSLSDSSRA
>ENST00000591089.1|SNV-55855-G-T|2
MLPALSSGAASGG
>ENST00000508180.1|SNV-120751-C-G|2
MFLLFKRALEHSWENR
>ENST00000336230.10|SNV-25917-C-A|3
SLLIQVR
>ENST00000427937.1|MNV-3738-TC-T|5
CCGPCTPRPR
>ENST00000530656.5|SNV-65-G-A|5
ACLRYSPLFLYQR
>ENST00000301923.13|INDEL-206372-C-CA|14
SDETKFKPTNGR
>ENST00000427937.1|MNV-3738-TC-T|13
QDDFAIRVLTENFTLPFRSPGR
>ENST00000460787.1|SNV-709-C-T|11
VPPAAARGSR
>ENST00000336230.10|SNV-25917-C-A|1
SLLIQVRGSGGARLSTK
>ENST00000253506.9|SNV-55855-G-T|2
SAQELPLVDKQSTDSYPVVGGK
>FUSION-ENST00000423112.2:80016-ENST00000382276.8:75073|8
TSIYPELSFVYGVCQMK
>ENST00000159060.3|MNV-44613-GGGATG-G|1
THFLSYHIFLTG
>ENST00000642064.1|SNV-4847-C-G|2
KMLMSFVLK
>ENST00000555122.1|SNV-24807-G-T|3
LTEEGLK
>ENST00000427937.1|MNV-3738-TC-T|2
QRCASGAWSGWP
>ENST00000602913.1|SNV-268-C-T|8
MLFKAIGDFCKIYMSIYHK
>ENST00000612124.4|SNV-7844-G-T|1
VNFGPYDNYIPVSELIKK
>ENST00000393330.6|INDEL-312522-A-AA|3
DFLAKKFDYSYWNIIWTGSY
>ENST00000301923.13|INDEL-206372-C-CA|7
RPLHASGGAAAIPLPAGPQSVTK
>ENST00000274063.5|MNV-3183-CAAC-C|5
NKNDDDDIMETLCK
>ENST00000487651.5|SNV-34412-A-G|1
SVSPERRR
>ENST00000530776.5|SNV-14175-C-T|2
SWEAVAWIVSLLKVR
>ENST00000486159.5|SNV-30886-T-A|1
DFLSLLQESL
>ENST00000164024.5|SNV-2930-T-C|1
TTYLLEDNLPQFR
>ENST00000534622.5|SNV-31282-C-G|2
VTVHFEVAITQLANVIWNDYK
>ENST00000427937.1|MNV-3738-TC-T|3
CCGPCTPRPRQRCASGAWSGWP
>ENST00000531066.6|SNV-159497-G-A|4
RNPNVPMVVRGWLHK
>ENST00000395872.5|SNV-8983-C-T|4
RAVSEYQLLHDKGK
>FUSION-ENST00000483415.5:19126-ENST00000527786.7:95423|2
AAATGSRVHCWPIIQPPTPTNPHD
>ENST00000522596.6|SNV-19225-G-A|3
DMYILQKSPMALK
>ENST00000354655.8|INDEL-24951-A-AGACTAT|3
NNDLTSCCFSDAKTMTMYEVFQR
>ENST00000647256.1|SNV-29046-C-T|6
VEEGHFAAEDVVSR
>ENST00000376718.8|SNV-199572-C-A|2
NSHEQLWNIKPR
>ENST00000237596.7|SNV-54358-T-A|5
SDLAQQKAEMELSELIR
>ENST00000485207.1|SNV-36780-C-T|6
WWPALTR
>ENST00000591089.1|SNV-55855-G-T|1
LPALSSGAASGG
>FUSION-ENST00000483415.5:19126-ENST00000527786.7:95423|1
VHCWPIIQPPTPTNPHD
>ENST00000346246.9|MNV-50579-AGC-A|4
LVQQAFQQLFQHGTAAPHEDQDQR
>ENST00000638707.1|SNV-5288-C-T|5
TSERPRMCIQHR
>ENST00000528637.5|SNV-159497-G-A|3
VVRGWLHK
>ENST00000427937.1|MNV-3738-TC-T|1
CASGAWSGWP
>ENST00000436874.6|SNV-82753-T-A|3
DSLQPSNK
>ENST00000263734.5|SNV-87940-G-C|2
FGARGPDVLSPAMVALSNK
>ENST00000389740.3|INDEL-953-A-AA|30
ATLLSLLQLLYDAQRCGEPDSLQK
>ENST00000424167.2|SNV-16872-G-T|5
RNLPTSPHR
>ENST00000279230.10|SNV-4985-A-T|4
DPRLNEVLYPPLRPSQARLLIVK
>ENST00000508180.1|SNV-120751-C-G|3
MFLLFKR
>ENST00000294635.4|SNV-36980-G-T|4
NYHTKGYCNCHLTHENEIK
>ENST00000393330.6|INDEL-312522-A-AA|4
ETCISFIKDFLAKK
>ENST00000228289.9|SNV-22361-C-T|7
SQLIVHQRSHTGVK
>FUSION-ENST00000604870.6:64166-ENST00000416899.7:131527|7
PTSMALDRSVCCREANVPAL
>ENST00000261574.10|SNV-64841-C-T|1
LWPDRQWGLCIFDDVIEHCSPASFK
>ENST00000301923.13|INDEL-206372-C-CA|15
NQSARSDETKFKPTNGR
>ENST00000228289.9|SNV-22361-C-T|4
SHTGVKSYGCSECGKAFR
>ENST00000301923.13|INDEL-206372-C-CA|16
NQSARSDETK
>FUSION-ENST00000638707.1:1298-ENST00000357248.8:116367|140
SGWAKERPLCGDPHRGVEYVIK
>ENST00000460787.1|SNV-709-C-T|3
GRCAADPAAEALGLSARQIHGPS
>ENST00000487673.5|SNV-68897-A-C|2
HFPRSSLQPITTLGTSEFGEVFLAK
>FUSION-ENST00000604870.6:64166-ENST00000416899.7:131527|12
SMPTSMALDRSVCCR
>ENST00000335621.10|SNV-4651-T-C|5
EREQLAEPEAAR
>ENST00000263966.8|SNV-89274-G-A|1
VDYLIQLPVAMEAATNK
>ENST00000307033.2|SNV-903-A-G|2
AVSVLYTVVTPMLNPAIYTLR
>ENST00000493385.5|SNV-40649-C-T|6
QSVQIPVFVMIWPR
>ENST00000253506.9|SNV-55855-G-T|3
SAQELPLVDK
>ENST00000477136.5|SNV-12374-G-A|3
MGFEKIK
>ENST00000393330.6|INDEL-312522-A-AA|2
KFDYSYWNIIWTGSY
>ENST00000283195.11|SNV-31839-T-C|5
YDVGAIRAHNGSLQHLTWLGLQR
>ENST00000199389.11|SNV-34421-T-C|2
ETAELKK
>ENST00000262410.9|INDEL-92702-C-CA|2
KSQDIHTFLC
>ENST00000366574.7|INDEL-572174-C-CA|1
DRPQHLPQATDAVFLPQFCKH
>FUSION-ENST00000262455.7:114034-ENST00000437881.1:19005|4
EFHHGPDPTDTAPGEMVTAR
>ENST00000389740.3|INDEL-953-A-AA|29
CGEPDSLQK
>ENST00000286688.6|INDEL-5509-A-AA|1
EDDLDSLINEILEEPNLDKKTL
>ENST00000466465.5|SNV-87940-G-C|5
SPPSRQGLQSVLGLEAQTC
>ENST00000257430.9|INDEL-134448-A-AGCT|1
AIQEGANSIVSSLHQAAAAAACLSR
>ENST00000617101.4|SNV-9130-A-G|3
MSCQNHGRLNIGTCHCHCPPGYTGR
>ENST00000615148.4|SNV-12884-A-G|5
AGTMSKLPKFEVELPAAPK
>ENST00000490523.1|SNV-34421-T-C|5
KIIEQEKETAELK
>ENST00000274063.5|MNV-3183-CAAC-C|6
VCEACKNKNDDDDIMETLCK
>ENST00000301923.13|INDEL-206372-C-CA|19
EATQKVTEQKNQSAR
>ENST00000359534.4|SNV-487-G-C|3
KNYYTHKLHLLK
>ENST00000389740.3|INDEL-953-A-AA|8
GCSRPESAALWGMLSELR
>ENST00000376718.8|SNV-199572-C-A|1
NSHEQLWNIKPRQPDPDADK
>ENST00000360840.9|SNV-25917-C-A|1
ESLLIQVRGSGGARLSTK
>ENST00000360840.9|SNV-25917-C-A|3
ESLLIQVR
>ENST00000320552.6|SNV-13331-A-T|1
ISNLRRHEMIHTGEKPHGCHLCGK
>ENST00000460787.1|SNV-709-C-T|22
APAATGAR
>ENST00000529213.1|SNV-159497-G-A|2
MVVRGWLH
>ENST00000460787.1|SNV-709-C-T|8
GSRLLHPGPRGR
>ENST00000294635.4|SNV-36980-G-T|3
GYCNCHLTHENEIK
>ENST00000389740.3|INDEL-953-A-AA|4
VRTGCAR
>ENST00000487694.7|INDEL-1695737-C-CA|2
NRSDGIWLFST
>ENST00000522596.6|SNV-19225-G-A|5
DMYILQK
>ENST00000587387.5|SNV-4434-G-A|5
FLCVPQAVACR
>ENST00000389740.3|INDEL-953-A-AA|16
LRAHALGLPGGLLQLLRTIPLYR
>ENST00000336230.10|SNV-25917-C-A|4
TRPAISFTTVAAFSRSLLIQVR
>ENST00000530869.1|SNV-31282-C-G|3
TFPTVSRYTLKWPSPSWPT
>ENST00000460787.1|SNV-709-C-T|5
LLHPGPRGRCAADPAAEALGLSAR
>ENST00000522596.6|SNV-19225-G-A|1
YILQKSPMALK
>ENST00000361999.7|SNV-60651-G-T|2
EAERKSQK
>ENST00000199389.11|SNV-34421-T-C|3
IIEQEKETAELKK
>FUSION-ENST00000262455.7:114034-ENST00000437881.1:19005|5
LHREFHHGPDPTDTAPGEMVTARTK
>ENST00000455147.6|MNV-19113-AT-A|5
KLGSIWVPPRQR
>ENST00000375044.5|SNV-27686-T-G|1
EEDEERLARLK
>ENST00000460787.1|SNV-709-C-T|1
CAADPAAEALGLSARQIHGPS
>ENST00000460787.1|SNV-709-C-T|14
RVPPAAAR
>ENST00000442656.6|SNV-26106-G-T|6
TGRHGANKENLELNGSILSSR
>ENST00000375044.5|SNV-27684-A-G|SNV-27686-T-G|3
QLIREGDEERLAR
>ENST00000276602.10|SNV-5034-A-G|3
RTRNSAEAVIHGLSSLTACQLR
>ENST00000487651.5|SNV-34412-A-G|5
LPWTCPAWAWSGPRPPTSGERLR
>ENST00000455147.6|MNV-19113-AT-A|4
LGSIWVPPR
>ENST00000404929.6|SNV-11976-G-A|4
LHLKEIQPVVIREDSLSDSSR
>ENST00000489540.1|SNV-14885-G-A|4
GEIISCCGGTYLPSMPQSYKPQR
>ENST00000395872.5|SNV-8983-C-T|6
LKRAVSEYQLLHDK
>ENST00000531066.6|SNV-159497-G-A|1
NPNVPMVVRGWLHKQDSSGMR
>ENST00000262410.9|INDEL-92702-C-CA|3
DGTGSDDKKSQDIHTFLC
>FUSION-ENST00000638707.1:1298-ENST00000357248.8:116367|138
ERPLCGDPHRGVEYVIKCDMSALQK
>FUSION-ENST00000638707.1:1298-ENST00000357248.8:116367|135
GVEYVIKCDMSALQKILYR
>ENST00000251864.6|INDEL-47989-C-CA|4
HHTSKAECFK
>ENST00000261180.9|SNV-488005-C-G|2
SEHHRISYLDK
>ENST00000262410.9|INDEL-92702-C-CA|1
SQDIHTFLC
>ENST00000301923.13|INDEL-206372-C-CA|11
QPNWQLSIATSQWWQQCQKGGSAER
>ENST00000237596.7|SNV-54358-T-A|1
AEMELSELIRKGYHK
>ENST00000549234.1|INDEL-302601-G-GA|2
EKNKIGLNR
>ENST00000588170.5|SNV-4434-G-A|8
DGHHCCPRGFHCSADGR
>ENST00000366574.7|INDEL-572174-C-CA|4
SITLFPDENKKTRPSR
>ENST00000477474.3|SNV-160189-C-T|4
SRRSIVPSLPQPQR
>ENST00000587958.1|SNV-4434-G-A|7
GMQGWPSLLPTGLPLQCRRAILLPK
>ENST00000636099.1|SNV-251765-C-T|2
LGRSASTLGVPPPSVTPLR
>ENST00000298229.7|SNV-12019-G-T|5
DEAGAKSKSPSVSR
>ENST00000283195.11|SNV-31839-T-C|1
NSLPALPGIRKWLK
>ENST00000667382.1|SNV-27656-C-T|1
PQVLRHRL
>ENST00000438447.2|SNV-418570-C-T|1
GLIFQEAIHTFKQIRSGLFVLTVR
>ENST00000370419.6|SNV-82340-A-C|11
TPRNAETQPHQPSPR
>ENST00000276440.12|SNV-151591-G-A|2
VLNFYVANANDSSK
>ENST00000283195.11|SNV-31839-T-C|4
AHNGSLQHLTWLGLQR
>ENST00000251864.6|INDEL-47989-C-CA|7
LVTFGLAKK
>ENST00000617101.4|SNV-9130-A-G|2
LNIGTCHCHCPPGYTGR
>ENST00000567544.1|MNV-1082-GAGACCAGCTCGGTCGGGCCCAAACCACCGCCCACTGCG-G|1
AQTTAHCGTSSVGPKPLPTAGPAR
>ENST00000265104.4|SNV-227096-T-C|1
PMLYAVAFPHSTVQERRK
>ENST00000494553.1|SNV-68260-G-T|9
ILYCVPKLRLMCQK
>ENST00000263734.5|SNV-87940-G-C|4
SAKRFGAR
>ENST00000409993.6|INDEL-9899-T-TT|2
GGREPPAGDSTPE
>ENST00000335670.11|SNV-725639-C-T|1
QWEVMWQLCAIKITEAIQYVVEFAK
>ENST00000455147.6|MNV-19113-AT-A|2
LGSIWVPPRQRMNK
>ENST00000335621.10|SNV-4651-T-C|6
LREREQLAEPEAAR
>FUSION-ENST00000380050.8:613057-ENST00000417207.5:39079|1
QAWNNYNIKA
>ENST00000370419.6|SNV-82340-A-C|8
NAETQPHQPSPRLHQQFESYK
>ENST00000520878.5|SNV-13705-C-G|4
MKSWTLWVKEPLGK
>ENST00000409177.6|SNV-77199-A-G|2
DDVLCPDCGK
>ENST00000389740.3|INDEL-953-A-AA|10
VRFGLRTPR
>ENST00000368799.2|SNV-11478-A-T|2
GQTASSHELAR
>ENST00000530776.5|SNV-14175-C-T|6
THPRDVRSWEAVAWIVSLLK
>ENST00000263734.5|SNV-87940-G-C|1
FGARGPDVLSPAMVALSNKLK
>ENST00000460787.1|SNV-709-C-T|19
LLPGEGGGGR
>ENST00000517981.5|SNV-24528-T-G|2
KTLCGTPEYIAPEVLLRKPYTR
>ENST00000485207.1|SNV-36780-C-T|5
WWPALTRAAGMPQLLR
>FUSION-ENST00000466801.5:5083-ENST00000511316.1:2315|4
NKWLSFNDACGMCVCAQAIILLR
>ENST00000424167.2|SNV-16872-G-T|2
NLPTSPHRCCLGYVSR
>ENST00000261180.9|SNV-488005-C-G|1
ISYLDKGSWLLGNINQTGYFR
>ENST00000389740.3|INDEL-953-A-AA|24
RGADRVGSQSAALGAPAVR
>ENST00000368799.2|SNV-11478-A-T|1
GQTASSHELARSSPGER
>ENST00000424167.2|SNV-16872-G-T|1
NLPTSPHRCCLGYVSRR
>ENST00000638707.1|SNV-5288-C-T|2
MCIQHRHAGLEV
>ENST00000261180.9|SNV-488005-C-G|3
SHVSSEAIIWVSNKSEHHRISYLDK
>ENST00000322396.7|SNV-11189-A-G|3
MEAGIKLLHTKSLDIEIPEHIPER
>ENST00000490670.1|SNV-25917-C-A|6
SQLCRESLLIQVR
>ENST00000587958.1|SNV-4434-G-A|9
GMQGWPSLLPTGLPLQCR
>ENST00000413465.6|SNV-12466-G-T|3
RFPHHER
>ENST00000642064.1|SNV-4847-C-G|1
KMLMSFVLKK
>ENST00000322396.7|SNV-11189-A-G|2
LLHTKSLDIEIPEHIPER
>ENST00000429976.5|MNV-116799-AA-A|1
ENTNVHTAAASSSFGTFHSDLEF
>ENST00000372731.8|SNV-80387-G-A|6
SSEEIESAFRALSSEGKPYVTKEK
>ENST00000455147.6|MNV-19113-AT-A|8
LQEGDLPNAVLLFEAAVQQDPKHRK
>ENST00000261574.10|SNV-64841-C-T|2
VLPWFEQLLPLIVNLICPHRLWPDR
>FUSION-ENST00000374586.8:613-ENST00000375234.8:544|12
GLDYFSSLWHFLCYICK
>ENST00000550433.5|SNV-1913-C-G|3
VILNVGGTRQETYRSTLK
>ENST00000297990.9|SNV-8035-A-G|3
ATATHTDVLKGGFVFRIR
>ENST00000487651.5|SNV-34412-A-G|3
LRSVSPERR
>ENST00000357641.10|SNV-17403-G-A|1
LSLMAPDTPASTPLSGVGRR
>FUSION-ENST00000466801.5:5083-ENST00000511316.1:2315|2
WLSFNDACGMCVCAQAIILLR
>ENST00000455147.6|MNV-19113-AT-A|3
LGSIWVPPRQR
>ENST00000375044.5|SNV-27686-T-G|2
EEDEERLAR
>ENST00000335621.10|SNV-4651-T-C|2
EQLAEPEAARAR
>ENST00000427937.1|MNV-3738-TC-T|9
SPGRRGPTPPAGR
>ENST00000274063.5|MNV-3183-CAAC-C|4
NKNDDDDIMETLCKNDFALK
>ENST00000587635.5|SNV-55855-G-T|4
NTRPSAQLRSCLWWISRAR
>ENST00000441800.5|MNV-63426-ACTTTTTGC-A|1
LCINTSIIAFNNT
>ENST00000469390.5|SNV-20312-G-T|8
EMKGPPSGSPPRHPPQFWDSQR
>ENST00000643759.2|SNV-29046-C-T|5
IQEITERGNKMVEEGHFAAEDVVSR
>ENST00000511524.1|SNV-531434-C-G|1
NGHHYALYVHNCRLVFLLRK
>ENST00000458420.7|SNV-531434-C-G|2
TEMNGHHYALYVHNCRLVFLLR
>FUSION-ENST00000638707.1:1298-ENST00000357248.8:116367|139
ERPLCGDPHRGVEYVIK
>ENST00000374752.6|SNV-5508-G-C|2
QRDHYILNGSK
>FUSION-ENST00000549620.5:256-ENST00000550558.5:19665|3
AQLAELELELSEGLHTLWK
>ENST00000361999.7|SNV-60651-G-T|1
SQKEKEEWER
>ENST00000375482.8|SNV-68260-G-T|1
LMCQKFSVREK
>ENST00000489540.1|SNV-14885-G-A|3
MPQSYKPQR
>ENST00000441800.5|MNV-63426-ACTTTTTGC-A|3
MQYVGYLLKSRLCINTSIIAFNNT
>ENST00000588170.5|SNV-4434-G-A|5
QGWPSLLPTGLPLQCR
>ENST00000530052.1|INDEL-9899-T-TT|2
YLLLLCWHDLCRGGHLGTL
>ENST00000389740.3|INDEL-953-A-AA|23
GADRVGSQSAALGAPAVR
>ENST00000389740.3|INDEL-953-A-AA|7
GCSRPESAALWGMLSELRHR
>ENST00000301923.13|INDEL-206372-C-CA|4
ASSLHSTWSKPKQR
>ENST00000630981.1|SNV-80387-G-A|3
ALSSEGKPYVTKEKLYQVWASGGG
>ENST00000298229.7|SNV-12019-G-T|4
SKSPSVSR
>ENST00000361234.9|SNV-23432-G-T|2
LQLQDEEDDSLCRICMDAVIDCVLL
>ENST00000301923.13|INDEL-206372-C-CA|8
RRPLHASGGAAAIPLPAGPQSVTK
>ENST00000389740.3|INDEL-953-A-AA|6
GCSRPESAALWGMLSELRHRVR
>ENST00000274063.5|MNV-3183-CAAC-C|3
NDDDDIMETLCK
>ENST00000199389.11|SNV-34421-T-C|4
IIEQEKETAELK
>ENST00000529467.1|SNV-31282-C-G|4
TFPTVSRYTLKWPSPSWPTW
>ENST00000228289.9|SNV-22361-C-T|6
SQLIVHQRSHTGVKSYGCSECGK
>ENST00000602913.1|SNV-268-C-T|4
IYMSIYHK
>ENST00000525513.1|MNV-1747-AAGGTGGGTAGGGGCATCTCCAAGGCGGTGGGGGCTGTGGCTCCCAGCGGATGACTCTGAGCGGCTCCTTCCCC-A|3
MTRASDRPSSARCS
>ENST00000511337.5|SNV-54358-T-A|1
ELSELIRKGYHK
>ENST00000436874.6|SNV-82753-T-A|1
DSLQPSNKQRLAR
>ENST00000409177.6|SNV-77199-A-G|5
CSLSLVGRGFLTERDDVLCPDCGK
>ENST00000429976.5|MNV-116799-AA-A|2
SRNVESR
>ENST00000276410.7|SNV-31282-C-G|2
LFHKLFSHYNQFIRPVENVSDR
>ENST00000630981.1|SNV-80387-G-A|1
LYQVWASGGG
>ENST00000460787.1|SNV-709-C-T|17
LLPGEGGGGRAAAGLRR
>FUSION-ENST00000423112.2:80016-ENST00000382276.8:75073|7
TSIYPELSFVYGVCQMKNMENR
>ENST00000368799.2|SNV-11478-A-T|4
HAETSSRGQTASSHELAR
>FUSION-ENST00000441879.5:40591-ENST00000566813.5:30311|35
YVDEVVRNAPWTLTPEFLAEHRLR
>ENST00000588170.5|SNV-4434-G-A|4
MQGWPSLLPTGLPLQCRR
>ENST00000331264.8|SNV-299-G-A|2
SGCGPRAQPYVPGETAPFQVR
>ENST00000615148.4|SNV-12884-A-G|1
FEVELPAAPKSTKPSLSER
>ENST00000520878.5|SNV-13705-C-G|1
SWTLWVKEPLGKL
>FUSION-ENST00000380050.8:613057-ENST00000417207.5:39079|5
FTLYSSKNLRQAWNNYNIK
>ENST00000490670.1|SNV-25917-C-A|7
MSQLCRESLLIQVR
>ENST00000251864.6|INDEL-47989-C-CA|1
AECFKYRK
>ENST00000260443.9|SNV-11631-C-T|1
TIDVMKRVEEIK
>ENST00000394249.8|SNV-26106-G-T|1
ENLELNGSILSCGYPGSAPLQR
>FUSION-ENST00000638707.1:1298-ENST00000357248.8:116367|136
GVEYVIKCDMSALQK
>ENST00000531066.6|SNV-159497-G-A|5
RNPNVPMVVR
>ENST00000460787.1|SNV-709-C-T|4
GRCAADPAAEALGLSAR
>ENST00000389740.3|INDEL-953-A-AA|17
LRAHALGLPGGLLQLLR
>ENST00000370419.6|SNV-82340-A-C|2
MLKPSPTNLHRDCINSLKAIR
>ENST00000487651.5|SNV-34412-A-G|8
MLPWTCPAWAWSGPRPPTSGER
>ENST00000371847.8|INDEL-72692-A-AA|12
SKYCINAKK
>ENST00000490670.1|SNV-25917-C-A|5
MSQLCRESLLIQVRGSGGAR
>ENST00000424167.2|SNV-16872-G-T|6
KRNLPTSPHR
>ENST00000320552.6|SNV-13331-A-T|2
TFSKISNLRR
>ENST00000413465.6|SNV-12466-G-T|1
FPHHERCSDSDGLAPPQHLIR
>ENST00000458420.7|SNV-531434-C-G|4
ETILCNSDKTEMNGHHYALYVHNCR
>ENST00000460787.1|SNV-709-C-T|23
PAGARAPAATGARLLPGEGGGGR
>ENST00000376292.8|SNV-709-C-T|2
CLLEHVR
>ENST00000494553.1|SNV-68260-G-T|2
MCQKFSVREK
>ENST00000612124.4|SNV-7844-G-T|6
MSLPRFQRVNFGPYDNYIPVSELIK
>ENST00000481084.5|INDEL-9899-T-TT|5
IPFFFHHFGIALPQLVPITGVCGR
>FUSION-ENST00000604870.6:64166-ENST00000416899.7:131527|1
EANVPAL
>ENST00000586536.1|SNV-1335-G-C|3
LPQLPDQR
>ENST00000479127.5|SNV-36780-C-T|3
VASSDQGSGHATTPQDTCGPSR
>ENST00000520309.5|MNV-63426-ACTTTTTGC-A|1
AGYALTLQ
>ENST00000511524.1|SNV-531434-C-G|4
MNGHHYALYVHNCRLVFLLR
>ENST00000644049.1|INDEL-302601-G-GA|2
KQDWSESFAYQWLL
>ENST00000389740.3|INDEL-953-A-AA|31
ATLLSLLQLLYDAQR
>ENST00000360840.9|SNV-25917-C-A|2
ESLLIQVRGSGGAR
>ENST00000479127.5|SNV-36780-C-T|1
VASSDQGSGHATTPQDTCGPSRER
>ENST00000389740.3|INDEL-953-A-AA|3
VRTGCARCR
>ENST00000394048.9|SNV-10373-C-A|1
LRAARQLLDDEEQLTAK
>ENST00000409993.6|INDEL-9899-T-TT|4
YLLLLCWHDLCR
>ENST00000554484.1|SNV-23432-G-T|3
DAVIDCVLL
>ENST00000475469.1|SNV-31792-A-T|1
WDHIWWHLCEPL
>ENST00000460787.1|SNV-709-C-T|2
CAADPAAEALGLSAR
>ENST00000464698.1|SNV-15422-T-C|4
MGTWVPCLTRRSSLAPSAWS
>ENST00000458420.7|SNV-531434-C-G|3
TEMNGHHYALYVHNCR
>ENST00000409177.6|SNV-77199-A-G|3
GFLTERDDVLCPDCGKDI
>ENST00000545355.5|SNV-12019-G-T|3
RQEQRANPPLCPEGAR
>FUSION-ENST00000334810.5:1298-ENST00000357248.8:116367|2
RPPQRRGICDQV
>ENST00000530869.1|SNV-31282-C-G|5
TFPTVSR
>ENST00000389740.3|INDEL-953-A-AA|28
CGEPDSLQKIGPGAR
>ENST00000638850.1|INDEL-9899-T-TT|4
GNRVTRR
>ENST00000442656.6|SNV-26106-G-T|5
HGANKENLELNGSILSSR
>ENST00000376292.8|SNV-709-C-T|1
CLLEHVRLPLLAPAYFLEK
>ENST00000379416.4|SNV-37539-C-T|1
QASWREDDIAKVTSGMR
>ENST00000307033.2|SNV-903-A-G|1
AVSVLYTVVTPMLNPAIYTLRNK
>ENST00000370419.6|SNV-82340-A-C|9
NAETQPHQPSPR
>ENST00000301923.13|INDEL-206372-C-CA|13
FKPTNGR
>ENST00000486159.5|SNV-30886-T-A|2
SKDFLSLLQESL
>ENST00000311277.9|INDEL-23740-A-AA|1
LEEKKQEEN
>ENST00000371847.8|INDEL-72692-A-AA|6
TAYNFFK
>FUSION-ENST00000262455.7:114034-ENST00000437881.1:19005|1
MLLMYTGIAPWFTCDWHPS
>ENST00000450053.8|SNV-21673-T-G|1
EAPVGGLASLTQQALWLLR
>ENST00000630981.1|SNV-80387-G-A|2
EKLYQVWASGGG
>FUSION-ENST00000262455.7:114034-ENST00000437881.1:19005|2
TKMLLMYTGIAPWFTCDWHPS
>ENST00000533910.5|SNV-46677-G-C|3
GHLAQNSMASFPK
>ENST00000286688.6|INDEL-5509-A-AA|3
KEDDLDSLINEILEEPNLDKK
>ENST00000375044.5|SNV-27686-T-G|4
QLIREEDEER
>ENST00000370598.6|INDEL-3846-C-CT|1
GEEDQKSFF
>ENST00000301923.13|INDEL-206372-C-CA|1
TSDRSAAAE
>ENST00000466465.5|SNV-87940-G-C|3
QGLQSVLGLEAQTC
>FUSION-ENST00000441879.5:40591-ENST00000566813.5:30311|34
NAPWTLTPEFLAEHRLR
>FUSION-ENST00000466801.5:5083-ENST00000511316.1:2315|5
MKNKWLSFNDACGMCVCAQAIILLR
>ENST00000368799.2|SNV-11478-A-T|3
HAETSSRGQTASSHELARSSPGER
>ENST00000555122.1|SNV-24807-G-T|4
EQRLTEEGLKDK
>ENST00000389740.3|INDEL-953-A-AA|15
AHALGLPGGLLQLLR
>ENST00000442656.6|SNV-26106-G-T|2
ENLELNGSILSSRTFK
>ENST00000404929.6|SNV-11976-G-A|3
EIQPVVIR
>ENST00000376255.4|SNV-3401-G-T|2
VLAELDDESEPPENPPPFLMEPRK
>ENST00000574684.1|SNV-12466-G-T|1
FPHHERCSDSDGWL
>ENST00000372731.8|SNV-80387-G-A|1
LYQNLTREQADYCVSHMKPYVDGK
>ENST00000319172.10|SNV-30886-T-A|2
SKDFLSLLQESLK
>ENST00000279230.10|SNV-4985-A-T|2
LLIVKYEPNQQFLER
>ENST00000490523.1|SNV-34421-T-C|6
MKIIEQEKETAELK
>ENST00000533910.5|SNV-46677-G-C|2
GHLAQNSMASFPKADWSSSSR
>ENST00000370419.6|SNV-82340-A-C|10
TPRNAETQPHQPSPRLHQQFESYK
>ENST00000286688.6|INDEL-5509-A-AA|2
EDDLDSLINEILEEPNLDKK
>FUSION-ENST00000423112.2:55-ENST00000382276.8:75073|4
KNMENRHAMSSQYR
>ENST00000359534.4|SNV-487-G-C|4
KNYYTHK
>ENST00000376255.4|SNV-3401-G-T|3
VLAELDDESEPPENPPPFLMEPR
>ENST00000460787.1|SNV-709-C-T|7
LLHPGPR
>ENST00000251864.6|INDEL-47989-C-CA|8
CSENGTVDVADKLVTFGLAKK
>ENST00000477136.5|SNV-12374-G-A|1
GFEKIKSPV
>ENST00000647256.1|SNV-29046-C-T|3
MWSLGSR
>ENST00000545355.5|SNV-12019-G-T|2
QEQRANPPLCPEGAR
>ENST00000588170.5|SNV-4434-G-A|9
DGHHCCPR
>ENST00000469390.5|SNV-20312-G-T|6
KGPPSGSPPRHPPQFWDSQR
>ENST00000370598.6|INDEL-3846-C-CT|2
KGEEDQKSFF
>ENST00000602913.1|SNV-268-C-T|1
SIYHKWLHICIVWF
>ENST00000460787.1|SNV-709-C-T|24
MPAGARAPAATGARLLPGEGGGGR
>ENST00000443006.5|SNV-16872-G-T|3
SQETEFTYFSTPLLLGK
>ENST00000370419.6|SNV-82340-A-C|4
MLKPSPTNLHRDCINSLK
>ENST00000493385.5|SNV-40649-C-T|4
MIWPRGGDFLYSDR
>ENST00000511337.5|SNV-54358-T-A|2
MELSELIRKGYHK
>ENST00000488290.5|SNV-37521-G-A|1
ATAYFPDCIVRPFGSSVNTFGK
>ENST00000612124.4|SNV-7844-G-T|3
FQRVNFGPYDNYIPVSELIKK
>ENST00000517390.1|SNV-5034-A-G|1
FTVIHGLSSLTACQLR
>ENST00000438447.2|SNV-418570-C-T|3
GLIFQEAIHTFK
>FUSION-ENST00000604870.6:64166-ENST00000416899.7:131527|6
MALDRSVCCR
>ENST00000530656.5|SNV-65-G-A|4
ACLRYSPLFLYQREK
>ENST00000508244.5|SNV-95499-A-C|2
SDSAEDSLLWK
>ENST00000294635.4|SNV-36980-G-T|2
GYCNCHLTHENEIKVMSTVGSR
>ENST00000371847.8|INDEL-72692-A-AA|5
TAYNFFKITLSISLHK
>ENST00000251864.6|INDEL-47989-C-CA|5
KHHTSKAECFK
>ENST00000490850.1|INDEL-72692-A-AA|11
MQKNYEQPTISSKSHSPSPYTK
>ENST00000298229.7|SNV-12019-G-T|1
SPSVSRGSQEPRSGSR
>ENST00000338302.7|SNV-20312-G-T|2
HPPQFWDSQRR
>FUSION-ENST00000262455.7:114034-ENST00000437881.1:19005|3
EFHHGPDPTDTAPGEMVTARTK
>ENST00000260443.9|SNV-11631-C-T|3
ELWNKTIDVMKR
>ENST00000370419.6|SNV-82340-A-C|6
MLKPSPTNLHR
>ENST00000252037.5|SNV-12500-G-T|3
ALLLLRRLSAPPEEQHLVEAAK
>ENST00000427937.1|MNV-3738-TC-T|8
RGPTPPAGR
>ENST00000375482.8|SNV-68260-G-T|3
LRLMCQKFSVR
>ENST00000230419.9|SNV-68897-A-C|1
SSLQPITTLGTSEFGEVFLAK
>ENST00000427937.1|MNV-3738-TC-T|14
QDDFAIRVLTENFTLPFR
>ENST00000359534.4|SNV-487-G-C|5
EAKKNYYTHK
>ENST00000395872.5|SNV-8983-C-T|2
AVSEYQLLHDKGK
>ENST00000643759.2|SNV-29046-C-T|2
MVEEGHFAAEDVVSR
>ENST00000381470.7|SNV-21282-C-G|1
QPAKIETDYWPCPPSLAVVETEWRK
>ENST00000261574.10|SNV-64841-C-T|4
EKVLPWFEQLLPLIVNLICPHR
>ENST00000522136.5|SNV-13705-C-G|3
SMKSWTLWVKEPLGK
>ENST00000533910.5|SNV-46677-G-C|4
ALCLPFSQRGHLAQNSMASFPK
>ENST00000530776.5|SNV-14175-C-T|3
SWEAVAWIVSLLK
>ENST00000493385.5|SNV-40649-C-T|2
MIWPRGGDFLYSDREIEVMK
>ENST00000360840.9|SNV-25917-C-A|5
RICVQNSTFSATWNRESLLIQVR
>ENST00000359534.4|SNV-487-G-C|1
NYYTHKLHLLKEFPCLGQEGLDK
>ENST00000525456.5|INDEL-9899-T-TT|4
MIPFFFHHFGIALPQLTQYQDR
>ENST00000455147.6|MNV-19113-AT-A|6
KLGSIWVPPR
>ENST00000375044.5|SNV-27684-A-G|SNV-27686-T-G|4
QLIREGDEER
>ENST00000366574.7|INDEL-572174-C-CA|3
TRPSRDRPQHLPQATDAVFLPQFCK
>ENST00000555122.1|SNV-24807-G-T|6
REQRLTEEGLK
>FUSION-ENST00000380050.8:613057-ENST00000417207.5:39079|3
NLRQAWNNYNIKA
>ENST00000647256.1|SNV-29046-C-T|2
MWSLGSRV
>ENST00000413465.6|SNV-12466-G-T|2
RFPHHERCSDSDGLAPPQHLIR
>ENST00000395872.5|SNV-8983-C-T|3
AVSEYQLLHDK
>ENST00000252037.5|SNV-12500-G-T|1
LSAPPEEQHLVEAAK
>ENST00000372731.8|SNV-80387-G-A|5
ALSSEGKPYVTKEK
>ENST00000586536.1|SNV-1335-G-C|5
RLPQLPDQR
>ENST00000602913.1|SNV-268-C-T|2
MSIYHKWLHICIVWF
>ENST00000464698.1|SNV-15422-T-C|1
SSLAPSAWS
>ENST00000494553.1|SNV-68260-G-T|1
CQKFSVREK
>ENST00000237596.7|SNV-54358-T-A|3
AEMELSELIR
>ENST00000413465.6|SNV-12466-G-T|4
QSQHMTEVVRRFPHHER
>FUSION-ENST00000334810.5:1298-ENST00000357248.8:116367|1
RGICDQV
>ENST00000375044.5|SNV-27684-A-G|2
EGYEERLAR
>ENST00000466465.5|SNV-87940-G-C|6
MSPPSRQGLQSVLGLEAQTC
>FUSION-ENST00000604870.6:64166-ENST00000416899.7:131527|5
ALDRSVCCR
>ENST00000336230.10|SNV-25917-C-A|5
CTKTRPAISFTTVAAFSRSLLIQVR
>ENST00000375044.5|SNV-27684-A-G|3
QLIREGYEERLAR
>ENST00000375044.5|SNV-27686-T-G|5
LLPQPVIQHDVEAEKQLIREEDEER
>ENST00000647256.1|SNV-29046-C-T|4
VEEGHFAAEDVVSRVK
>ENST00000304883.3|MNV-128343-TCTGCTGGCTGCCCTATCATATTTACT-T|2
VVKMMIIVVMTFAIHSHCNLSTTK
>ENST00000424167.2|SNV-16872-G-T|7
SQETEFTYFSTPLLLGVR
>ENST00000228289.9|SNV-22361-C-T|1
SYGCSECGKAFRSK
>ENST00000555122.1|SNV-24807-G-T|1
LTEEGLKDKEDSDSMTNTTK
>ENST00000375482.8|SNV-68260-G-T|2
LMCQKFSVR
>ENST00000375044.5|SNV-27684-A-G|1
EGYEERLARLK
>ENST00000395872.5|SNV-8983-C-T|1
AVSEYQLLHDKGKSIQDLR
>ENST00000252037.5|SNV-12500-G-T|2
RLSAPPEEQHLVEAAK
>ENST00000602913.1|SNV-268-C-T|7
LFKAIGDFCKIYMSIYHK
>ENST00000617101.4|SNV-9130-A-G|1
LNIGTCHCHCPPGYTGRYCQVR
>ENST00000648685.1|MNV-70194-TG-T|1
LPSHSDFLAELRKAPV
>ENST00000511524.1|SNV-531434-C-G|2
MNGHHYALYVHNCRLVFLLRK
>ENST00000375044.5|SNV-27684-A-G|5
LLPQPVIQHDVEAEKQLIREGYEER
>ENST00000638850.1|INDEL-9899-T-TT|1
WQRASSW
>ENST00000370419.6|SNV-82340-A-C|5
LKPSPTNLHR
>ENST00000361234.9|SNV-23432-G-T|1
ICMDAVIDCVLL
>ENST00000304883.3|MNV-128343-TCTGCTGGCTGCCCTATCATATTTACT-T|3
KVVKMMIIVVMTFAIHSHCNLSTTK
>ENST00000522596.6|SNV-19225-G-A|6
MDMYILQK
>ENST00000374752.6|SNV-5508-G-C|1
DHYILNGSK
>ENST00000443006.5|SNV-16872-G-T|2
SQETEFTYFSTPLLLGKK
>ENST00000301923.13|INDEL-206372-C-CA|12
QPNWQLSIATSQWWQQCQK
>ENST00000404929.6|SNV-11976-G-A|6
MYQDKLHLKEIQPVVIR
>ENST00000529213.1|SNV-159497-G-A|5
RNPNVPMVVRGWLH
>FUSION-ENST00000423112.2:55-ENST00000382276.8:75073|6
MKNMENR
>ENST00000647256.1|SNV-29046-C-T|1
WSLGSRV
>ENST00000511337.5|SNV-54358-T-A|4
MELSELIRK
>FUSION-ENST00000380050.8:613057-ENST00000417207.5:39079|4
NLRQAWNNYNIK
>ENST00000310018.7|SNV-59947-A-C|1
NGTWNTHVMEER
>ENST00000554484.1|SNV-23432-G-T|4
MDAVIDCVLL
>ENST00000455147.6|MNV-19113-AT-A|9
LQEGDLPNAVLLFEAAVQQDPKHR
>ENST00000409993.6|INDEL-9899-T-TT|1
EPPAGDSTPE
>ENST00000512584.5|SNV-62659-G-C|2
IYFYRQEPR
>ENST00000487694.7|INDEL-1695737-C-CA|3
SSIQQKNRSDGIWLFST
>ENST00000260443.9|SNV-11631-C-T|4
ELWNKTIDVMK
>ENST00000494553.1|SNV-68260-G-T|3
CQKFSVR
>ENST00000301923.13|INDEL-206372-C-CA|18
VTEQKNQSAR
>ENST00000331264.8|SNV-299-G-A|1
AQPYVPGETAPFQVR
>ENST00000376255.4|SNV-3401-G-T|1
VLAELDDESEPPENPPPFLMEPRKK
>ENST00000313511.8|SNV-2330-G-C|2
GLKRDDLR
>ENST00000530656.5|SNV-65-G-A|3
YSPLFLYQR
>ENST00000556972.6|SNV-26106-G-T|2
HGANKENLELNGSILS
>ENST00000370419.6|SNV-82340-A-C|13
MAKPAACKTPRNAETQPHQPSPR
>ENST00000371847.8|INDEL-72692-A-AA|7
LRTAYNFFKITLSISLHK
>ENST00000304301.10|SNV-1335-G-C|3
DRVGGFPNFLTNAFVSTAK
>ENST00000422786.1|SNV-34421-T-C|5
RPVNLTLQMKIIEQEKETAELK
>ENST00000622429.1|MNV-50579-AGC-A|4
QGRRQSR
>ENST00000371847.8|INDEL-72692-A-AA|4
TAYNFFKITLSISLHKK
>ENST00000537935.1|SNV-460-C-A|3
YIAICKPLRYTMILNSK
>ENST00000469390.5|SNV-20312-G-T|7
MKGPPSGSPPRHPPQFWDSQR
>ENST00000372731.8|SNV-80387-G-A|2
LYQNLTR
>ENST00000490850.1|INDEL-72692-A-AA|10
QKNYEQPTISSKSHSPSPYTK
>ENST00000301923.13|INDEL-206372-C-CA|5
ASSLHSTWSKPK
>ENST00000403066.5|SNV-9919-A-G|1
LISPEELPAQFGGTLTDPDGNPR
>ENST00000533910.5|SNV-46677-G-C|1
GHLAQNSMASFPKADWSSSSRAGD
>ENST00000525513.1|MNV-1747-AAGGTGGGTAGGGGCATCTCCAAGGCGGTGGGGGCTGTGGCTCCCAGCGGATGACTCTGAGCGGCTCCTTCCCC-A|2
TRASDRPSSARCS
>ENST00000442656.6|SNV-26106-G-T|3
ENLELNGSILSSR
>ENST00000406175.3|SNV-148123-A-G|1
TTLFTSV
>ENST00000610745.5|SNV-35260-A-C|1
TVGAGSLVDVMPWLQSFPNPVR
>ENST00000508180.1|SNV-120751-C-G|1
FLLFKRALEHSWENR
>ENST00000493385.5|SNV-40649-C-T|7
GVLQVVKQSVQIPVFVMIWPR
>ENST00000460787.1|SNV-709-C-T|13
RVPPAAARGSR
>ENST00000528637.5|SNV-159497-G-A|4
MVVRGWLHK
>ENST00000371847.8|INDEL-72692-A-AA|11
YCINAKK
>ENST00000638707.1|SNV-5288-C-T|7
LAPLLSTSMTSERPRMCIQHR
>ENST00000443006.5|SNV-16872-G-T|1
SQETEFTYFSTPLLLGKKGIEK
>ENST00000389740.3|INDEL-953-A-AA|26
IGPGARR
>ENST00000638680.1|SNV-53451-A-G|2
KWGHTPTGNSETR
>ENST00000477474.3|SNV-160189-C-T|2
SIVPSLPQPQR
>ENST00000550433.5|SNV-1913-C-G|5
IENNERVILNVGGTRQETYR
>ENST00000493385.5|SNV-40649-C-T|3
IWPRGGDFLYSDR
>ENST00000477474.3|SNV-160189-C-T|1
SIVPSLPQPQRAQLAPHAPHPSHPR
>ENST00000319172.10|SNV-30886-T-A|1
DFLSLLQESLK
>ENST00000427937.1|MNV-3738-TC-T|12
VLTENFTLPFR
>ENST00000536354.3|SNV-62659-G-C|3
LSYRALQGALMIYFYRQEPR
>FUSION-ENST00000466801.5:5083-ENST00000511316.1:2315|3
NKWLSFNDACGMCVCAQAIILLRM
>ENST00000455147.6|MNV-19113-AT-A|10
RLQEGDLPNAVLLFEAAVQQDPKHR
>ENST00000493385.5|SNV-40649-C-T|8
MGVLQVVKQSVQIPVFVMIWPR
>ENST00000479936.1|INDEL-24951-A-AGACTAT|2
MTMYEVFQR
>ENST00000380615.8|SNV-97146-G-A|2
AELLKINLHEVELDPDIQLEDIAEK
>ENST00000517390.1|SNV-5034-A-G|2
MFTVIHGLSSLTACQLR
>ENST00000522596.6|SNV-19225-G-A|4
MDMYILQKSPMALK
>FUSION-ENST00000604870.6:64166-ENST00000416899.7:131527|9
PTSMALDRSVCCR
>ENST00000528637.5|SNV-159497-G-A|2
MVVRGWLHKQ
>ENST00000427937.1|MNV-3738-TC-T|11
VLTENFTLPFRSPGR
>ENST00000442656.6|SNV-26106-G-T|4
HGANKENLELNGSILSSRTFK
>FUSION-ENST00000380050.8:613057-ENST00000417207.5:39079|2
QAWNNYNIK
>ENST00000525513.1|MNV-1747-AAGGTGGGTAGGGGCATCTCCAAGGCGGTGGGGGCTGTGGCTCCCAGCGGATGACTCTGAGCGGCTCCTTCCCC-A|1
ASDRPSSARCS
>ENST00000460787.1|SNV-709-C-T|6
LLHPGPRGR
>ENST00000460787.1|SNV-709-C-T|26
MPAGARAPAATGAR
>ENST00000260443.9|SNV-11631-C-T|5
YQRELWNKTIDVMK
>ENST00000276602.10|SNV-5034-A-G|1
NSAEAVIHGLSSLTACQLR
>ENST00000370419.6|SNV-82340-A-C|14
DMAKPAACKTPRNAETQPHQPSPR
>ENST00000638680.1|SNV-53451-A-G|1
WGHTPTGNSETR
>FUSION-ENST00000638707.1:1298-ENST00000357248.8:116367|137
GVEYVIK
>ENST00000461999.1|INDEL-9899-T-TT|1
IPFFFHHFGIALPQLVSRPVDK
>ENST00000379416.4|SNV-37539-C-T|4
EGEYFSAFKQASWR
>ENST00000260443.9|SNV-11631-C-T|2
TIDVMKR
>ENST00000490670.1|SNV-25917-C-A|8
VSSHSSPWFWWSPTEH
>ENST00000477136.5|SNV-12374-G-A|2
MGFEKIKSPV
>ENST00000338566.8|INDEL-7228-C-CA|1
WSYSFIKKTQK
>ENST00000375044.5|SNV-27684-A-G|4
QLIREGYEER
>ENST00000320552.6|SNV-13331-A-T|4
VCGKTFSKISNLR
>ENST00000638707.1|SNV-5288-C-T|6
MTSERPRMCIQHR
>ENST00000251864.6|INDEL-47989-C-CA|2
AECFKYR
>ENST00000643759.2|SNV-29046-C-T|4
GNKMVEEGHFAAEDVVSR
>ENST00000644049.1|INDEL-302601-G-GA|3
YEEGKKQDWSESFAYQWLL
>ENST00000536354.3|SNV-62659-G-C|2
ALQGALMIYFYRQEPR
>ENST00000389740.3|INDEL-953-A-AA|9
FGLRTPR
>ENST00000389740.3|INDEL-953-A-AA|14
AHALGLPGGLLQLLRTIPLYR
>ENST00000485207.1|SNV-36780-C-T|7
ADAGPADAAGRWWPALTR
>ENST00000301923.13|INDEL-206372-C-CA|2
QRTSDRSAAAE
>ENST00000512584.5|SNV-62659-G-C|3
MIYFYRQEPR
>ENST00000251864.6|INDEL-47989-C-CA|3
HHTSKAECFKYR
>ENST00000537935.1|SNV-460-C-A|1
YTMILNSKIISLIAGIAVLR
>ENST00000545355.5|SNV-12019-G-T|4
MRQEQRANPPLCPEGAR
>ENST00000389740.3|INDEL-953-A-AA|12
TIPLYRVR
>ENST00000409993.6|INDEL-9899-T-TT|3
QTGDELFQVQDQEPLFLGHLYFK
>ENST00000588170.5|SNV-4434-G-A|1
QGWPSLLPTGLPLQCRRAILLPK
>ENST00000490850.1|INDEL-72692-A-AA|12
QKNYEQPTISSK
>ENST00000529213.1|SNV-159497-G-A|3
NPNVPMVVRGWLH
>ENST00000587387.5|SNV-4434-G-A|4
FLCVPQAVACRDGHHCCPR
>ENST00000301923.13|INDEL-206372-C-CA|3
ASSLHSTWSKPKQRTSDR
>ENST00000615148.4|SNV-12884-A-G|3
LPKFEVELPAAPKSTKPSLSER
>ENST00000552641.5|MNV-345678-TTAAG-T|3
KSLSIFFDLLILSLSKCSAYEI
>ENST00000259895.9|SNV-4912-T-A|1
ESVQQAIASGITAQQIIQFLRTR
>ENST00000494553.1|SNV-68260-G-T|4
MCQKFSVR
>ENST00000335621.10|SNV-4651-T-C|4
EREQLAEPEAARAR
>ENST00000370419.6|SNV-82340-A-C|12
AKPAACKTPRNAETQPHQPSPR
>ENST00000520309.5|MNV-63426-ACTTTTTGC-A|2
DICLRAGYALTLQ
>ENST00000525513.1|MNV-1747-AAGGTGGGTAGGGGCATCTCCAAGGCGGTGGGGGCTGTGGCTCCCAGCGGATGACTCTGAGCGGCTCCTTCCCC-A|4
TSLPPTGMTRASDRPSSARCS
>ENST00000283195.11|SNV-31839-T-C|2
NSLPALPGIRK
>ENST00000259895.9|SNV-4912-T-A|2
ESVQQAIASGITAQQIIQFLR
>FUSION-ENST00000604870.6:64166-ENST00000416899.7:131527|10
MPTSMALDRSVCCR
>ENST00000511524.1|SNV-531434-C-G|5
NGHHYALYVHNCR
>ENST00000517981.5|SNV-24528-T-G|3
MKTLCGTPEYIAPEVLLRKPYTR
>ENST00000460787.1|SNV-709-C-T|25
PAGARAPAATGAR
>ENST00000375044.5|SNV-27686-T-G|3
QLIREEDEERLAR
>ENST00000469390.5|SNV-20312-G-T|9
MEMKGPPSGSPPRHPPQFWDSQR
>ENST00000523300.5|SNV-21282-C-G|3
HLIEDLIIESSKFPAAQPPDPK
>ENST00000574684.1|SNV-12466-G-T|2
RFPHHERCSDSDGWL
>ENST00000375044.5|SNV-27684-A-G|SNV-27686-T-G|5
LLPQPVIQHDVEAEKQLIREGDEER
>ENST00000475469.1|SNV-31792-A-T|2
CPRWDHIWWHLCEPL
>ENST00000530052.1|INDEL-9899-T-TT|1
GGHLGTL
>ENST00000641652.1|SNV-4762-G-A|1
FPWLLFALILLVFLTSITSNVVK
>ENST00000479127.5|SNV-36780-C-T|4
MVASSDQGSGHATTPQDTCGPSR
>ENST00000667382.1|SNV-27656-C-T|2
MPQVLRHRL
>ENST00000338302.7|SNV-20312-G-T|4
GPPSGSPPRHPPQFWDSQRR
>ENST00000338302.7|SNV-20312-G-T|1
HPPQFWDSQRRR
>ENST00000313511.8|SNV-2330-G-C|1
DDLRRGLVMVKPGSIKPHQK
>ENST00000438447.2|SNV-418570-C-T|2
GLIFQEAIHTFKQIR
>ENST00000372731.8|SNV-80387-G-A|4
ALSSEGKPYVTKEKLYQNLTR
>ENST00000587387.5|SNV-4434-G-A|7
GPCQCRFLCVPQAVACR
>ENST00000552641.5|MNV-345678-TTAAG-T|1
SLSIFFDLLILSLSKCSAYEI
>ENST00000587635.5|SNV-55855-G-T|5
NTRPSAQLRSCLWWISR
>ENST00000389740.3|INDEL-953-A-AA|2
TGCARCR
>ENST00000338302.7|SNV-20312-G-T|3
HPPQFWDSQR
>ENST00000574684.1|SNV-12466-G-T|4
TEVVRRFPHHER
>ENST00000405271.5|SNV-28785-G-A|1
TKQCNGTSMCWCVNTAGVRR
>ENST00000587635.5|SNV-55855-G-T|6
KNTRPSAQLRSCLWWISR
>ENST00000371847.8|INDEL-72692-A-AA|1
ITLSISLHKKTHV
>ENST00000455147.6|MNV-19113-AT-A|1
QRMNKNY
>ENST00000530776.5|SNV-14175-C-T|4
DVRSWEAVAWIVSLLKVR
>ENST00000636099.1|SNV-251765-C-T|3
VSCKLGRSASTLGVPPPSVTPLR
>ENST00000490850.1|INDEL-72692-A-AA|13
MQKNYEQPTISSK
>ENST00000554484.1|SNV-23432-G-T|1
PSSTVSYCSVGTWLPAPSAASA
>ENST00000487651.5|SNV-34412-A-G|7
LPWTCPAWAWSGPRPPTSGER
>ENST00000511524.1|SNV-531434-C-G|6
MNGHHYALYVHNCR
>ENST00000588170.5|SNV-4434-G-A|7
DGHHCCPRGFHCSADGRSCFQR
>ENST00000389740.3|INDEL-953-A-AA|27
CGEPDSLQKIGPGARR
>ENST00000251864.6|INDEL-47989-C-CA|6
LVTFGLAKKHHTSK
>ENST00000479127.5|SNV-36780-C-T|2
MVASSDQGSGHATTPQDTCGPSRER
>ENST00000375482.8|SNV-68260-G-T|4
LRLMCQK
>ENST00000493385.5|SNV-40649-C-T|1
IWPRGGDFLYSDREIEVMK
>ENST00000276440.12|SNV-151591-G-A|3
LSKVLNFYVANANDSSK
>ENST00000552641.5|MNV-345678-TTAAG-T|4
KSLSIFFDLLILSLSK
>ENST00000366574.7|INDEL-572174-C-CA|2
DRPQHLPQATDAVFLPQFCK
>ENST00000588170.5|SNV-4434-G-A|6
MQGWPSLLPTGLPLQCR
>ENST00000511337.5|SNV-54358-T-A|3
ELSELIRK
>ENST00000375044.5|SNV-27684-A-G|SNV-27686-T-G|1
EGDEERLARLK
>ENST00000534622.5|SNV-31282-C-G|1
VTVHFEVAITQLANVIWNDYKLR
>ENST00000487651.5|SNV-34412-A-G|2
SVSPERR
>ENST00000588170.5|SNV-4434-G-A|3
QGWPSLLPTGLPLQCRR
>ENST00000552641.5|MNV-345678-TTAAG-T|2
SLSIFFDLLILSLSK
>ENST00000530869.1|SNV-31282-C-G|4
TFPTVSRYTLK
>ENST00000389740.3|INDEL-953-A-AA|22
GADRVGSQSAALGAPAVRLGR
>ENST00000359534.4|SNV-487-G-C|2
NYYTHKLHLLK
>ENST00000490670.1|SNV-25917-C-A|4
SQLCRESLLIQVRGSGGAR
>ENST00000530776.5|SNV-14175-C-T|1
SWEAVAWIVSLLKVRER
>ENST00000389740.3|INDEL-953-A-AA|19
VGSQSAALGAPAVRLGRLR
>ENST00000587635.5|SNV-55855-G-T|3
SCLWWISR
>ENST00000370419.6|SNV-82340-A-C|3
LKPSPTNLHRDCINSLK
>ENST00000615148.4|SNV-12884-A-G|2
FEVELPAAPK
>ENST00000389740.3|INDEL-953-A-AA|18
LGRLRAHALGLPGGLLQLLR
>ENST00000283195.11|SNV-31839-T-C|3
NSLPALPGIR
>ENST00000554484.1|SNV-23432-G-T|2
MPSSTVSYCSVGTWLPAPSAASA
>ENST00000378588.5|SNV-18920-C-T|3
IVRGQTVESLAVHNITVCEQK
>ENST00000556972.6|SNV-26106-G-T|1
ENLELNGSILS
>ENST00000389740.3|INDEL-953-A-AA|21
VGSQSAALGAPAVR
>ENST00000263734.5|SNV-87940-G-C|3
RFGARGPDVLSPAMVALSNK
>ENST00000228289.9|SNV-22361-C-T|5
SHTGVKSYGCSECGK
>ENST00000279230.10|SNV-4985-A-T|1
LLIVKYEPNQQFLERDQMSMEGFSR
>ENST00000515380.1|SNV-95499-A-C|1
SDSAEDSLLWKRLQG
>ENST00000586536.1|SNV-1335-G-C|4
RLPQLPDQRLR
>FUSION-ENST00000423112.2:80016-ENST00000382276.8:75073|9
EGLLRTSIYPELSFVYGVCQMK
>ENST00000424167.2|SNV-16872-G-T|4
RNLPTSPHRCCLGYVSR
>ENST00000424167.2|SNV-16872-G-T|3
NLPTSPHR
>ENST00000395872.5|SNV-8983-C-T|5
RAVSEYQLLHDK
>ENST00000298229.7|SNV-12019-G-T|2
SPSVSRGSQEPR
>ENST00000346246.9|MNV-50579-AGC-A|1
GLGCSTEPDHE
>ENST00000530869.1|SNV-31282-C-G|6
GSSTNCFLITTSSSGLWKTFPTVSR
>ENST00000550433.5|SNV-1913-C-G|2
QETYRSTLK
>ENST00000511524.1|SNV-531434-C-G|3
NGHHYALYVHNCRLVFLLR
>ENST00000508244.5|SNV-95499-A-C|5
FKGQSTKSDSAEDSLLWK
>ENST00000458420.7|SNV-531434-C-G|1
TEMNGHHYALYVHNCRLVFLLRK
>ENST00000320552.6|SNV-13331-A-T|3
TFSKISNLR
>ENST00000612124.4|SNV-7844-G-T|2
VNFGPYDNYIPVSELIK
>ENST00000475469.1|SNV-31792-A-T|3
MCPRWDHIWWHLCEPL
>ENST00000555122.1|SNV-24807-G-T|2
LTEEGLKDK
>ENST00000360840.9|SNV-25917-C-A|4
ICVQNSTFSATWNRESLLIQVR
>FUSION-ENST00000604870.6:64166-ENST00000416899.7:131527|4
MALDRSVCCREANVPAL
>ENST00000274063.5|MNV-3183-CAAC-C|1
NDDDDIMETLCKNDFALKIK
>ENST00000304301.10|SNV-1335-G-C|2
VGGFPNFLTNAFVSTAK
>ENST00000427937.1|MNV-3738-TC-T|10
VLTENFTLPFRSPGRR
>ENST00000545355.5|SNV-12019-G-T|1
ANPPLCPEGAR
>ENST00000393330.6|INDEL-312522-A-AA|1
FDYSYWNIIWTGSY
>ENST00000371847.8|INDEL-72692-A-AA|10
YCINAKKLR
>ENST00000304883.3|MNV-128343-TCTGCTGGCTGCCCTATCATATTTACT-T|1
MMIIVVMTFAIHSHCNLSTTK
>ENST00000389740.3|INDEL-953-A-AA|20
VGSQSAALGAPAVRLGR
>ENST00000263966.8|SNV-89274-G-A|2
YTERVDYLIQLPVAMEAATNK
>ENST00000638850.1|INDEL-9899-T-TT|2
RWQRASSW
>ENST00000334810.5|SNV-5288-C-T|1
MCIQHRHAGLEVRSLR
>ENST00000511852.5|SNV-120751-C-G|1
EWLWWVGLLSMQYYVPTF
>ENST00000602913.1|SNV-268-C-T|5
AIGDFCKIYMSIYHKWLHICIVWF
>ENST00000261574.10|SNV-64841-C-T|3
VLPWFEQLLPLIVNLICPHR
>ENST00000555544.1|SNV-24807-G-T|1
LTEEGLKDKED
>ENST00000276616.3|SNV-24528-T-G|1
TLCGTPEYIAPEVLLRKPYTR
>FUSION-ENST00000604870.6:64166-ENST00000416899.7:131527|11
SMPTSMALDRSVCCREANVPAL
>ENST00000379416.4|SNV-37539-C-T|3
EGEYFSAFKQASWREDDIAK
>ENST00000276602.10|SNV-5034-A-G|2
TRNSAEAVIHGLSSLTACQLR
>ENST00000460787.1|SNV-709-C-T|15
AAAGLRRVPPAAAR
>ENST00000389740.3|INDEL-953-A-AA|13
AHALGLPGGLLQLLRTIPLYRVR
>ENST00000376292.8|SNV-709-C-T|5
RGQLRCLLEHVR
>ENST00000427937.1|MNV-3738-TC-T|4
CCGPCTPRPRQR
>ENST00000477474.3|SNV-160189-C-T|3
RSIVPSLPQPQR
>FUSION-ENST00000423112.2:80016-ENST00000382276.8:75073|11
SMEGLLRTSIYPELSFVYGVCQMK
>ENST00000460787.1|SNV-709-C-T|9
GSRLLHPGPR
>ENST00000228289.9|SNV-22361-C-T|2
SYGCSECGKAFR
>ENST00000588170.5|SNV-4434-G-A|2
MQGWPSLLPTGLPLQCRRAILLPK
>ENST00000322396.7|SNV-11189-A-G|1
SLDIEIPEHIPER
>ENST00000381470.7|SNV-21282-C-G|2
QPAKIETDYWPCPPSLAVVETEWR
>ENST00000537935.1|SNV-460-C-A|2
YTMILNSK
>ENST00000376292.8|SNV-709-C-T|3
GQLRCLLEHVRLPLLAPAYFLEK
>ENST00000378588.5|SNV-18920-C-T|2
GQTVESLAVHNITVCEQK
>ENST00000370419.6|SNV-82340-A-C|1
LKPSPTNLHRDCINSLKAIR
>ENST00000638707.1|SNV-5288-C-T|3
TSERPRMCIQHRHAGLEV
>ENST00000555122.1|SNV-24807-G-T|5
EQRLTEEGLK
>FUSION-ENST00000462484.5:109538-ENST00000425587.1:2|1
SQTAGKTAMD
>ENST00000587958.1|SNV-4434-G-A|8
GMQGWPSLLPTGLPLQCRR
>ENST00000301923.13|INDEL-206372-C-CA|10
GGSAERTTAK
>ENST00000427937.1|MNV-3738-TC-T|7
GPTPPAGR
>ENST00000351559.9|INDEL-92702-C-CA|1
DGTGSDDKKSQGG
>ENST00000409177.6|SNV-77199-A-G|4
GFLTERDDVLCPDCGK
>ENST00000159060.3|MNV-44613-GGGATG-G|2
MSEQGKTHFLSYHIFLTG
>ENST00000298229.7|SNV-12019-G-T|3
SKSPSVSRGSQEPR
>ENST00000520878.5|SNV-13705-C-G|2
SWTLWVKEPLGK
>ENST00000530776.5|SNV-14175-C-T|5
DVRSWEAVAWIVSLLK
>ENST00000525456.5|INDEL-9899-T-TT|3
IPFFFHHFGIALPQLTQYQDR
>ENST00000643759.2|SNV-29046-C-T|3
GNKMVEEGHFAAEDVVSRVK
>ENST00000532885.5|SNV-6284-G-T|1
NSLGWSLSTHPLSAPHLGTPESFR
>ENST00000487078.5|SNV-12374-G-A|2
EDQEPRLEQLFPDTSTPRPFR
>ENST00000602913.1|SNV-268-C-T|6
AIGDFCKIYMSIYHK
>ENST00000372731.8|SNV-80387-G-A|3
EKLYQNLTR
>ENST00000346246.9|MNV-50579-AGC-A|3
QGRQSRGLGCSTEPDHE
>ENST00000531066.6|SNV-159497-G-A|6
DQAIRRNPNVPMVVR
>ENST00000475390.2|INDEL-9130-A-AA|2
ETLLFSAGKGFTDHQTQKK
>ENST00000586536.1|SNV-1335-G-C|6
AGPAVHPEGPSRRLPQLPDQR
>ENST00000297990.9|SNV-8035-A-G|4
ATATHTDVLKGGFVFR
>ENST00000488290.5|SNV-37521-G-A|2
MATAYFPDCIVRPFGSSVNTFGK
>FUSION-ENST00000604870.6:64166-ENST00000416899.7:131527|2
SVCCREANVPAL
>ENST00000199389.11|SNV-34421-T-C|1
ETAELKKQLNLLSQDK
>ENST00000368799.2|SNV-11478-A-T|5
QSGTRHAETSSRGQTASSHELAR
>ENST00000461999.1|INDEL-9899-T-TT|2
MIPFFFHHFGIALPQLVSRPVDK
>ENST00000301923.13|INDEL-206372-C-CA|6
TWAAPSTVLHAPWGWGR
>ENST00000335621.10|SNV-4651-T-C|1
EQLAEPEAARARLQQLR
>ENST00000511337.5|SNV-54358-T-A|5
ELSELIR
>ENST00000530656.5|SNV-65-G-A|1
YSPLFLYQREKDR
>ENST00000577017.1|INDEL-92702-C-CA|1
DGTGSDDKKSQ
>ENST00000586536.1|SNV-1335-G-C|1
LPQLPDQRLREHG
>ENST00000397454.2|SNV-15699-G-A|1
NNQYHLQGHANIISCLCVSEDKR
>ENST00000436874.6|SNV-82753-T-A|2
DSLQPSNKQR
>ENST00000530656.5|SNV-65-G-A|2
YSPLFLYQREK
>ENST00000574684.1|SNV-12466-G-T|5
MTEVVRRFPHHER
>ENST00000508244.5|SNV-95499-A-C|4
GQSTKSDSAEDSLLWK
>ENST00000587635.5|SNV-55855-G-T|1
SCLWWISRARTAIR
>ENST00000237596.7|SNV-54358-T-A|4
SDLAQQKAEMELSELIRK
>ENST00000429976.5|MNV-116799-AA-A|3
RSRNVESR
>ENST00000522596.6|SNV-19225-G-A|2
MYILQKSPMALK
>ENST00000404929.6|SNV-11976-G-A|5
LHLKEIQPVVIR
>ENST00000354655.8|INDEL-24951-A-AGACTAT|1
TMTMYEVFQRGLAVSDNGPCLGYR
>ENST00000622429.1|MNV-50579-AGC-A|3
RQSRGLGCSTEPDHE
>ENST00000489540.1|SNV-14885-G-A|5
MGEIISCCGGTYLPSMPQSYKPQR
>ENST00000409177.6|SNV-77199-A-G|1
DDVLCPDCGKDI
>ENST00000427937.1|MNV-3738-TC-T|15
ALGKQDDFAIRVLTENFTLPFR
>ENST00000511337.5|SNV-54358-T-A|6
MELSELIR
>ENST00000334810.5|SNV-5288-C-T|2
MCIQHRHAGLEVR
>ENST00000479936.1|INDEL-24951-A-AGACTAT|1
MTMYEVFQRGLAVSDNGPCLGYR
>ENST00000528637.5|SNV-159497-G-A|1
VVRGWLHKQ
>ENST00000460787.1|SNV-709-C-T|18
LLPGEGGGGRAAAGLR
>ENST00000294635.4|SNV-36980-G-T|1
GYCNCHLTHENEIKVMSTVGSRK
>ENST00000379416.4|SNV-37539-C-T|2
QASWREDDIAK
>ENST00000375482.8|SNV-68260-G-T|5
HLFLFNSMILYCVPKLRLMCQK
>ENST00000550433.5|SNV-1913-C-G|1
QETYRSTLKTLPGTR
>ENST00000529213.1|SNV-159497-G-A|1
VVRGWLH
>ENST00000587635.5|SNV-55855-G-T|2
SCLWWISRAR
>ENST00000489540.1|SNV-14885-G-A|1
PQSYKPQRVVITCPQDFPHCSIPLR
>ENST00000587387.5|SNV-4434-G-A|6
GPCQCRFLCVPQAVACRDGHHCCPR
>ENST00000460787.1|SNV-709-C-T|21
APAATGARLLPGEGGGGR
>ENST00000487078.5|SNV-12374-G-A|1
EDQEPRLEQLFPDTSTPRPFRFAGK
>ENST00000638707.1|SNV-5288-C-T|4
MTSERPRMCIQHRHAGLEV
>FUSION-ENST00000374586.8:613-ENST00000375234.8:544|11
GLDYFSSLWHFLCYICKEYVEDLAK
>ENST00000441800.5|MNV-63426-ACTTTTTGC-A|2
SRLCINTSIIAFNNT
>ENST00000263966.8|SNV-89274-G-A|3
VRYTERVDYLIQLPVAMEAATNK
>FUSION-ENST00000604870.6:64166-ENST00000416899.7:131527|3
ALDRSVCCREANVPAL
>ENST00000487651.5|SNV-34412-A-G|4
LRSVSPER
>ENST00000279230.10|SNV-4985-A-T|3
LNEVLYPPLRPSQARLLIVK
>ENST00000304301.10|SNV-1335-G-C|1
VGGFPNFLTNAFVSTAKCQLLFALK
>ENST00000301923.13|INDEL-206372-C-CA|17
VTEQKNQSARSDETK
>FUSION-ENST00000262455.7:114034-ENST00000437881.1:19005|6
LHREFHHGPDPTDTAPGEMVTAR
>ENST00000531066.6|SNV-159497-G-A|2
NPNVPMVVRGWLHK
>ENST00000336230.10|SNV-25917-C-A|2
SLLIQVRGSGGAR
>ENST00000404929.6|SNV-11976-G-A|2
EIQPVVIREDSLSDSSR
>ENST00000638707.1|SNV-5288-C-T|1
CIQHRHAGLEV
>ENST00000536354.3|SNV-62659-G-C|1
QEPRFQVPFQLLTSLMDIDSLMTK
>ENST00000487694.7|INDEL-1695737-C-CA|4
SSIQQKNR
>FUSION-ENST00000604870.6:64166-ENST00000416899.7:131527|8
MPTSMALDRSVCCREANVPAL
>ENST00000644049.1|INDEL-302601-G-GA|1
QDWSESFAYQWLL
>ENST00000335670.11|SNV-725639-C-T|2
QWEVMWQLCAIK
>ENST00000378588.5|SNV-18920-C-T|1
GQTVESLAVHNITVCEQKISEWGK
>ENST00000643759.2|SNV-29046-C-T|1
MVEEGHFAAEDVVSRVK
>ENST00000389740.3|INDEL-953-A-AA|25
IGPGARRGADR
>ENST00000371847.8|INDEL-72692-A-AA|9
KLRTAYNFFK
>ENST00000528057.5|SNV-6284-G-T|1
LEPVYSPPVSPPPGDPR
>ENST00000508244.5|SNV-95499-A-C|3
GQSTKSDSAEDSLLWKR
>ENST00000638680.1|SNV-53451-A-G|3
SSEGRPLGWKKWGHTPTGNSETR
>ENST00000615148.4|SNV-12884-A-G|4
LPKFEVELPAAPK
>ENST00000389740.3|INDEL-953-A-AA|5
HRVRTGCAR
>ENST00000508180.1|SNV-120751-C-G|5
CNIMFLLFKR
>FUSION-ENST00000423112.2:80016-ENST00000382276.8:75073|10
MEGLLRTSIYPELSFVYGVCQMK
>ENST00000636099.1|SNV-251765-C-T|1
SASTLGVPPPSVTPLR
>ENST00000389740.3|INDEL-953-A-AA|11
TIPLYRVRFGLR
>ENST00000531066.6|SNV-159497-G-A|3
NPNVPMVVR
>ENST00000276440.12|SNV-151591-G-A|1
VLNFYVANANDSSKTELLFAALK
>ENST00000508180.1|SNV-120751-C-G|4
CNIMFLLFKRALEHSWENR
>ENST00000523300.5|SNV-21282-C-G|2
FPAAQPPDPK
>ENST00000602913.1|SNV-268-C-T|3
IYMSIYHKWLHICIVWF
>ENST00000370419.6|SNV-82340-A-C|7
NAETQPHQPSPRLHQQFESYKEQVR
>ENST00000238256.8|SNV-21458-G-A|1
VAYTGWLFQNHVLGQVFDSTANKDK
>ENST00000376292.8|SNV-709-C-T|4
GQLRCLLEHVR
>ENST00000265104.4|SNV-227096-T-C|3
PMLYAVAFPHSTVQER
>ENST00000297990.9|SNV-8035-A-G|1
GGFVFRIRVAYQR
>ENST00000397454.2|SNV-15699-G-A|2
NNQYHLQGHANIISCLCVSEDK
>ENST00000523300.5|SNV-21282-C-G|1
FPAAQPPDPKQPAK
>ENST00000425714.2|SNV-9130-A-G|2
SCQNHGRLNIGTCHCHCPPGYTGR
>ENST00000253506.9|SNV-55855-G-T|1
SAQELPLVDKQSTDSYPVVGGKK
>ENST00000464698.1|SNV-15422-T-C|2
RSSLAPSAWS
>ENST00000460787.1|SNV-709-C-T|12
VPPAAAR
>ENST00000335621.10|SNV-4651-T-C|3
EQLAEPEAAR
>ENST00000508244.5|SNV-95499-A-C|1
SDSAEDSLLWKR
>FUSION-ENST00000604870.6:64166-ENST00000416899.7:131527|13
GFGRSMPTSMALDRSVCCR
>FUSION-ENST00000466801.5:5083-ENST00000511316.1:2315|1
WLSFNDACGMCVCAQAIILLRM
>ENST00000371847.8|INDEL-72692-A-AA|8
LRTAYNFFK
>ENST00000346246.9|MNV-50579-AGC-A|2
QSRGLGCSTEPDHE
>ENST00000487078.5|SNV-12374-G-A|3
VDLLTITSCHGLREDQEPR
>ENST00000375044.5|SNV-27684-A-G|SNV-27686-T-G|2
EGDEERLAR
>ENST00000238256.8|SNV-21458-G-A|2
VAYTGWLFQNHVLGQVFDSTANK
>ENST00000237596.7|SNV-54358-T-A|2
AEMELSELIRK
>ENST00000460787.1|SNV-709-C-T|20
APAATGARLLPGEGGGGRAAAGLR
>ENST00000586536.1|SNV-1335-G-C|2
LPQLPDQRLR
>ENST00000301923.13|INDEL-206372-C-CA|9
GGSAERTTAKR
>ENST00000508180.1|SNV-120751-C-G|6
CNIMFLLFK
>ENST00000460787.1|SNV-709-C-T|10
VPPAAARGSRLLHPGPR
>ENST00000460787.1|SNV-709-C-T|16
AAAGLRR
>ENST00000380615.8|SNV-97146-G-A|1
INLHEVELDPDIQLEDIAEK
>ENST00000406175.3|SNV-148123-A-G|2
MTTLFTSV
>ENST00000338302.7|SNV-20312-G-T|5
GPPSGSPPRHPPQFWDSQR
>ENST00000374752.6|SNV-5508-G-C|4
SGSDAASLLTSAKKQR
>ENST00000405271.5|SNV-28785-G-A|2
TKQCNGTSMCWCVNTAGVR
>ENST00000427937.1|MNV-3738-TC-T|6
SSTTPATAQTSTSCCAAPELRPQR
