# Supplementary material for: Identification of non-canonical peptides with moPepGen
Source: Nat Biotechnol. 2025 Jun 16;44(4):568–73. doi: 10.1038/s41587-025-02701-0 (PMC12680078; doi:10.1038/s41587-025-02701-0)
Supplement: Supplementary file 4 — Supplementary Data: Cancer cell line variant peptide database. Custom peptide database FASTA file for each of the 376 cell lines from the Cancer Cell Line Encyclopedia with proteomics characterization or used in the reference channel. Variant peptide FASTA files were produced by moPepGen as the result of cell-line-specific publicly available mutations and fusions. [file 41587_2025_2701_MOESM4_ESM.zip › ACH-000096.fasta]

>ENST00000264094.8|SNV-19229-C-T|5
KQQQSKPQGEARVCLK
>ENST00000635293.1|SNV-13761-G-T|1
VCAFPGRDRR
>ENST00000381418.9|SNV-5639-C-G|3
EPLAAAEPGLFGLKSGGHLQR
>ENST00000513695.5|SNV-267154-C-A|3
MQKSPWLIPECNSWTLH
>ENST00000393087.9|SNV-7615-C-G|1
LAEFAFSLYR
>ENST00000335551.11|SNV-1942436-T-A|1
LETSQQATAVCQEDGLWSNK
>ENST00000311955.4|SNV-8919-A-G|2
GDEGCGRPKEGTK
>ENST00000458643.3|SNV-22001-C-T|1
VAEMEPPPEPKRR
>ENST00000487232.1|SNV-47188-G-A|4
MMASRPTQGPSMTQMLILDTRSQWK
>ENST00000358164.9|SNV-23461-C-A|1
FGEAITALK
>ENST00000311955.4|SNV-8919-A-G|3
GDEGCGRPK
>ENST00000401510.5|SNV-3564-C-G|1
DFHSLWTLCITPPQSPDLVEPSTR
>ENST00000528837.5|SNV-12440-C-T|4
IIVFSACRMPPSHQLDHSKFLGYK
>ENST00000642268.1|SNV-18906-T-C|2
MLFHAKPSREIKK
>ENST00000615845.4|SNV-50222-A-G|4
DPQRRPQGGLRLK
>ENST00000644224.2|SNV-18906-T-C|2
SMLFHAKPSREIK
>ENST00000635293.1|SNV-13761-G-T|4
NSFEVRVCAFPGRDR
>ENST00000544665.9|MNV-37683-AG-A|2
GGLGGSVMLFSTGSRANPGAALGQP
>ENST00000429576.6|SNV-267154-C-A|2
KIINTAGTSNAEVPLADPGM
>ENST00000377765.8|MNV-89303-CG-C|10
QTVPSPRRPTQPTLRAAATGPVAR
>ENST00000297267.14|SNV-56146-G-A|2
QYTMRYR
>ENST00000631148.2|SNV-7587-C-G|1
APEEGDAEVMQLGSSSRPPAR
>ENST00000507214.5|SNV-267154-C-A|2
QKIINTAGTSNAEVPLADPGM
>ENST00000673416.1|SNV-40412-C-G|5
EHLELLKHMDTVGEK
>ENST00000479659.5|SNV-10200-C-T|4
TAGTCACSSTMRR
>ENST00000301894.6|SNV-87773-G-A|1
EGALITYTWPPNDRPSTRMDR
>ENST00000374553.6|SNV-419418-G-A|2
TNYNTCYTAGICLLKAR
>ENST00000479659.5|SNV-10200-C-T|5
TAGTCACSSTMR
>ENST00000428343.6|MNV-64409-ACTTA-A|1
SLPNWPPASS
>ENST00000530918.2|SNV-7-C-T|1
LSLPGELERLGPGA
>ENST00000568012.5|SNV-23461-C-A|1
DINGDGL
>ENST00000389698.7|INDEL-66929-A-AA|2
RGKWDQYC
>ENST00000526770.5|SNV-6266-G-A|6
MDRSTDIVKAITR
>ENST00000374553.6|SNV-419418-G-A|4
SIETGKTNYNTCYTAGICLLKAR
>ENST00000479659.5|SNV-10200-C-T|2
MRRAGPSTPGR
>ENST00000673211.1|SNV-40412-C-G|3
DTVGEKVIVDFAGSSK
>ENST00000614959.1|SNV-959-A-G|5
NVCSFESFEL
>ENST00000458643.3|SNV-22001-C-T|3
VAEMEPPPEPK
>ENST00000545560.6|SNV-115234-C-A|5
CKNSQEIICSNAGTCHCGR
>ENST00000381127.6|SNV-62346-G-T|3
VPGIVLWPGK
>ENST00000648272.1|SNV-38276-G-C|3
LYQQFNENNSIGDTQAR
>ENST00000544665.9|MNV-37683-AG-A|3
GGLGGSVMLFSTGSR
>ENST00000487232.1|SNV-47188-G-A|3
MASRPTQGPSMTQMLILDTRSQWK
>ENST00000561302.5|SNV-109898-A-G|3
DCSTDCGAWDLGLR
>ENST00000377765.8|MNV-89303-CG-C|12
QTVPSPR
>ENST00000356577.10|SNV-6636-A-G|2
TKSHDDGNVDLESDSFLK
>ENST00000432829.6|SNV-205557-C-A|2
YNMLNADTTR
>ENST00000377765.8|MNV-89303-CG-C|3
VSPWTLWK
>ENST00000346128.10|SNV-259937-G-T|1
EDTSQAAFYPQKSFPDK
>ENST00000381418.9|SNV-5639-C-G|1
SGGHLQRAGEAERPSLHQR
>ENST00000420535.1|SNV-19229-C-T|3
GLLQARVCLKGGAHPGEGR
>ENST00000458643.3|SNV-22001-C-T|5
QRVAEMEPPPEPK
>ENST00000352483.3|SNV-25408-A-G|5
KISVNAKDEDR
>ENST00000265036.10|SNV-57361-A-G|2
ELPHWVLSAVK
>ENST00000374553.6|SNV-419418-G-A|3
TNYNTCYTAGICLLK
>ENST00000307720.4|MNV-6299-CAT-C|1
RGVWPSN
>ENST00000260187.7|SNV-9000-G-A|4
GQAPGPSRSSSPGRDSMNSK
>ENST00000374553.6|SNV-419418-G-A|1
TNYNTCYTAGICLLKARQK
>ENST00000673211.1|SNV-40412-C-G|5
MDTVGEK
>ENST00000673416.1|SNV-40412-C-G|6
AVAREHLELLKHMDTVGEK
>ENST00000487232.1|SNV-47188-G-A|1
ASRPTQGPSMTQMLILDTRSQWK
>ENST00000307720.4|MNV-6299-CAT-C|2
NTNGSQFFITTVPTPHLDGKR
>ENST00000377765.8|MNV-89303-CG-C|7
RPTQPTLRAAATGPVARVSPWTLWK
>ENST00000568009.1|SNV-67456-G-C|5
SASDSHDCIIPGPISK
>ENST00000635293.1|SNV-13761-G-T|3
VCAFPGR
>ENST00000408965.4|SNV-701-G-A|1
NQEIQQKLVELSAENEKLHQR
>ENST00000313511.8|MNV-1542-CTG-C|2
ADAVQDSDGGTGGTGDPGAAHR
>ENST00000568009.1|SNV-67456-G-C|3
SASDSHDCIIPGPISKNIK
>ENST00000428343.6|MNV-64409-ACTTA-A|6
FLCWEHQQISGYSSAVCLHISK
>ENST00000342992.10|SNV-100692-G-T|1
STLFVKEPPQFIKKPSPVLVLR
>ENST00000428343.6|MNV-64409-ACTTA-A|7
KFLCWEHQQISGYSSAVCLHISK
>ENST00000622834.4|SNV-115234-C-A|4
SNQMCKNSQEIICSNAGTCHCGR
>ENST00000278937.7|SNV-4444-G-A|1
QWAERAHKVVEIK
>ENST00000642268.1|SNV-18906-T-C|12
PKKSMLFHAKPSR
>ENST00000614959.1|SNV-959-A-G|4
MCAHLSPSNFK
>ENST00000258888.5|SNV-46144-C-G|1
VIYGLEPIFESGGTCIIK
>ENST00000642268.1|SNV-18906-T-C|13
MPKKSMLFHAKPSR
>ENST00000461652.2|SNV-76754-T-G|7
MFVAVKTCK
>ENST00000381418.9|SNV-5639-C-G|7
DPSIPRLAKEPLAAAEPGLFGLK
>ENST00000352483.3|SNV-25408-A-G|3
DEDRWTALHFAAQNGDESSTR
>ENST00000432829.6|SNV-205557-C-A|5
TSGIVLSSLPYKKYNMLNADTTR
>ENST00000283131.4|MNV-32266-AAAG-A|3
NPELPNAAQAQKEQLK
>ENST00000648685.1|MNV-37683-AG-A|3
GLGGSVMLFSTGSR
>ENST00000358794.9|SNV-10492-G-A|6
KKTKPEPMEEDLPENK
>ENST00000673211.1|SNV-40412-C-G|1
DTVGEKVIVDFAGSSKLR
>ENST00000381418.9|SNV-5639-C-G|2
SGGHLQR
>ENST00000374553.6|SNV-419418-G-A|5
SIETGKTNYNTCYTAGICLLK
>ENST00000393087.9|SNV-7615-C-G|2
ITPKLAEFAFSLYR
>ENST00000352483.3|SNV-25408-A-G|4
ISVNAKDEDR
>ENST00000554652.5|INDEL-66929-A-AA|6
MEEGEKK
>ENST00000650372.1|SNV-86422-T-G|2
SQINGVCLR
>ENST00000644224.2|SNV-18906-T-C|5
KSMLFHAKPSR
>ENST00000358130.7|SNV-86761-G-T|4
EENIEDATEKGGENK
>ENST00000504926.5|SNV-104174-T-C|4
QDPDSRTWHHHVYQPKYLDQQK
>ENST00000567031.1|MNV-37683-AG-A|3
VPLAQGDR
>ENST00000343307.5|SNV-76754-T-G|4
KDMFVAVKTCK
>ENST00000343307.5|SNV-76754-T-G|3
DMFVAVK
>ENST00000388942.8|SNV-109898-A-G|1
IVVLGIWDYVENK
>ENST00000561302.5|SNV-109898-A-G|5
VLLRDCSTDCGAWDLGLR
>ENST00000479659.5|SNV-10200-C-T|6
APCIVSRTAGTCACSSTMRR
>ENST00000479659.5|SNV-10200-C-T|1
RRAGPSTPGR
>ENST00000343307.5|SNV-76754-T-G|5
KDMFVAVK
>ENST00000368174.5|SNV-63594-G-T|3
GRVEVNHQNQWYTVCQTGWSLRAAK
>ENST00000432829.6|SNV-205557-C-A|3
KYNMLNADTTRNLMICFLWIMK
>ENST00000471397.1|SNV-6251-C-T|2
CMCVPAMSPSAAERRPMR
>ENST00000504926.5|SNV-104174-T-C|3
TWHHHVYQPK
>ENST00000432829.6|SNV-205557-C-A|6
TSGIVLSSLPYKK
>ENST00000525273.5|MNV-9587-AGGTGCGGGACTACGT-A|3
QAGVLGLNTSWERVSTEYR
>ENST00000317869.7|SNV-852-G-T|1
VPPPPPIALAVLPSKRQR
>ENST00000381127.6|SNV-62346-G-T|6
GGKGMGGWEGGIRVPGIVLWPGK
>ENST00000408965.4|SNV-701-G-A|6
RRNQEIQQK
>ENST00000377765.8|MNV-89303-CG-C|14
GPSTCGPAARQTVPSPR
>ENST00000537222.6|SNV-12418-C-A|3
EFLQLLQHITIGTVLKIK
>ENST00000377765.8|MNV-89303-CG-C|9
RPTQPTLR
>ENST00000615845.4|SNV-50222-A-G|2
RPQGGLRLK
>ENST00000622834.4|SNV-115234-C-A|3
SNQMCKNSQEIICSNAGTCHCGRCK
>ENST00000648272.1|SNV-38276-G-C|6
FKSFQHSRLYQQFNENNSIGDTQAR
>ENST00000525273.5|MNV-9587-AGGTGCGGGACTACGT-A|2
QAGVLGLNTSWERVSTEYRQEAR
>ENST00000377765.8|MNV-89303-CG-C|8
RPTQPTLRAAATGPVAR
>ENST00000298875.9|INDEL-33283-C-CA|5
KVLSYVSCPR
>ENST00000222982.8|SNV-15975-T-C|1
DTINLLSKSVNRMK
>ENST00000366981.8|SNV-52809-G-C|3
AEVAPEEHER
>ENST00000265104.4|SNV-105082-G-C|2
QCRFYFNQDSDK
>ENST00000260187.7|SNV-9000-G-A|1
DSMNSKSAQGLAGLR
>ENST00000567031.1|MNV-37683-AG-A|2
VPLAQGDRSR
>ENST00000377765.8|MNV-89303-CG-C|11
QTVPSPRRPTQPTLR
>ENST00000298875.9|INDEL-33283-C-CA|6
QAKKVLSYVSCPR
>ENST00000510732.5|SNV-267154-C-A|2
LNAVNKIINTAGTSNAEVPLADPGM
>ENST00000527588.5|SNV-12440-C-T|1
PPSHQLDHSKFLG
>ENST00000622834.4|SNV-115234-C-A|1
NSQEIICSNAGTCHCGRCK
>ENST00000513243.5|SNV-12580-C-T|1
TIPDSDISASSSWSDSTAACHSRL
>ENST00000265104.4|SNV-105082-G-C|1
FYFNQDSDK
>ENST00000328405.7|SNV-364593-C-T|1
GSSSCNKKVGSNK
>ENST00000544007.5|SNV-33255-G-A|1
RMYFPVYWQFCVILLGPSTCSNNYI
>ENST00000647561.1|SNV-6266-G-A|1
AITRLIEFYKHESCGQCTPCR
>ENST00000673416.1|SNV-40412-C-G|1
HMDTVGEKVIVDFAGSSKLR
>ENST00000579809.1|SNV-11357-G-T|6
PMFLVLAFATQYR
>ENST00000461652.2|SNV-76754-T-G|2
KFHGDRIN
>ENST00000545560.6|SNV-115234-C-A|3
CKNSQEIICSNAGTCHCGRCK
>ENST00000648272.1|SNV-38276-G-C|4
SFQHSRLYQQFNENNSIGDTQARK
>ENST00000358794.9|SNV-10492-G-A|3
TKPEPMEEDLPENK
>ENST00000622834.4|SNV-115234-C-A|5
KSNQMCKNSQEIICSNAGTCHCGR
>ENST00000544007.5|SNV-33255-G-A|3
MVLQLDVLHPDVNEVIISHVDFK
>ENST00000568009.1|SNV-67456-G-C|6
MSASDSHDCIIPGPISK
>ENST00000554652.5|INDEL-66929-A-AA|4
EEGEKKR
>ENST00000479659.5|SNV-10200-C-T|3
TAGTCACSSTMRRAGPSTPGR
>ENST00000420535.1|SNV-19229-C-T|5
EGQRGLLQARVCLK
>ENST00000461652.2|SNV-76754-T-G|6
FVAVKTCK
>ENST00000262464.9|SNV-320130-G-A|2
CNSGFALDMEERNCTDINECR
>ENST00000525273.5|MNV-9587-AGGTGCGGGACTACGT-A|1
VSTEYRQEAR
>ENST00000317869.7|SNV-852-G-T|3
VPPPPPIALAVLPSK
>ENST00000368174.5|SNV-63594-G-T|2
VEVNHQNQWYTVCQTGWSLR
>ENST00000621385.1|SNV-18503-G-C|3
VNENLTKFILSTTVFLSCGKL
>ENST00000635293.1|SNV-13761-G-T|5
NSFEVRVCAFPGR
>ENST00000428343.6|MNV-64409-ACTTA-A|8
SGADELENNPEMKCLRK
>ENST00000648685.1|MNV-37683-AG-A|2
GLGGSVMLFSTGSRANPGAALGQP
>ENST00000458643.3|SNV-22001-C-T|2
VAEMEPPPEPKR
>ENST00000371817.8|SNV-112067-G-T|1
GPAGPMGLTGRPGPVGPPGSGVLK
>ENST00000458643.3|SNV-22001-C-T|6
RQRVAEMEPPPEPK
>ENST00000301894.6|SNV-87773-G-A|2
EGALITYTWPPNDRPSTR
>ENST00000342992.10|SNV-100692-G-T|2
STLFVKEPPQFIK
>ENST00000377765.8|MNV-89303-CG-C|16
RGPSTCGPAARQTVPSPR
>ENST00000515393.5|SNV-267154-C-A|1
IINTAGTSNAEVPLADPGM
>ENST00000381127.6|SNV-62346-G-T|1
VPGIVLWPGKVPAGRLIK
>ENST00000222982.8|SNV-15975-T-C|3
DTINLLSK
>ENST00000298875.9|INDEL-33283-C-CA|1
VLSYVSCPRRK
>ENST00000673211.1|SNV-40412-C-G|4
MDTVGEKVIVDFAGSSK
>ENST00000283131.4|MNV-32266-AAAG-A|2
EQLKIDEAESLNDEELEEK
>ENST00000528837.5|SNV-12440-C-T|1
FLGYKKNIK
>ENST00000408965.4|SNV-701-G-A|5
RNQEIQQK
>ENST00000471397.1|SNV-6251-C-T|5
MCMCVPAMSPSAAER
>ENST00000281881.7|SNV-228634-A-G|1
VNFSEVSGCPVLQHWKVRSVMYHIK
>ENST00000265036.10|SNV-57361-A-G|4
SKELPHWVLSAVK
>ENST00000258888.5|SNV-46144-C-G|3
KASQAKVIYGLEPIFESGGTCIIK
>ENST00000314706.3|SNV-545-T-G|2
RVCVLMLLAAWIGGFR
>ENST00000328314.3|SNV-662-C-A|2
NILRIPSAQQR
>ENST00000308611.8|SNV-50574-A-T|1
VNGCRKFK
>ENST00000281881.7|SNV-228634-A-G|3
MVNFSEVSGCPVLQHWKVR
>ENST00000297267.14|SNV-56146-G-A|4
VVASRQYTMR
>ENST00000356577.10|SNV-6636-A-G|1
SHDDGNVDLESDSFLK
>ENST00000408965.4|SNV-701-G-A|3
NQEIQQK
>ENST00000264094.8|SNV-19229-C-T|2
VCLKGGAHPGEGR
>ENST00000260187.7|SNV-9000-G-A|2
SSSPGRDSMNSKSAQGLAGLR
>ENST00000393937.6|SNV-19229-C-T|3
LPGFSDSNVIEARVCLK
>ENST00000389698.7|INDEL-66929-A-AA|1
GKWDQYC
>ENST00000551529.5|SNV-2351-G-T|2
MAGMKIQLVCMLLLAFSSWSLCSDS
>ENST00000428343.6|MNV-64409-ACTTA-A|3
QAEAKKSLPNWPPASS
>ENST00000527588.5|SNV-12440-C-T|3
IIVFSACRMPPSHQLDHSKFLG
>ENST00000358130.7|SNV-86761-G-T|1
GGENKEAVAAEVKNEEEDQK
>ENST00000555814.1|INDEL-14564-C-CA|1
ASSPILYHQYSWTLWD
>ENST00000381127.6|SNV-62346-G-T|4
GMGGWEGGIRVPGIVLWPGKVPAGR
>ENST00000648272.1|SNV-38276-G-C|5
SFQHSRLYQQFNENNSIGDTQAR
>ENST00000352483.3|SNV-25408-A-G|2
WTALHFAAQNGDESSTR
>ENST00000471397.1|SNV-6251-C-T|1
CMCVPAMSPSAAERRPMRISELSGK
>ENST00000265036.10|SNV-57361-A-G|3
SKELPHWVLSAVKCLANWPNCSDLK
>ENST00000647561.1|SNV-6266-G-A|3
STDIVKAITRLIEFYK
>ENST00000313511.8|MNV-1542-CTG-C|1
ADAVQDSDGGTGGTGDPGAAHRVWL
>ENST00000471397.1|SNV-6251-C-T|4
CMCVPAMSPSAAER
>ENST00000487232.1|SNV-47188-G-A|6
MMASRPTQGPSMTQMLILDTR
>ENST00000635293.1|SNV-13761-G-T|2
VCAFPGRDR
>ENST00000377047.9|SNV-603528-G-A|2
RYYTGGNVNLEEMLNDFWAQLLER
>ENST00000579809.1|SNV-11357-G-T|3
AGSCRGQRCPCSWCWLLPPSTG
>ENST00000311955.4|SNV-8919-A-G|1
GDEGCGRPKEGTKTAER
>ENST00000377765.8|MNV-89303-CG-C|6
AAATGPVAR
>ENST00000262464.9|SNV-320130-G-A|3
CRCNSGFALDMEERNCTDINECR
>ENST00000377765.8|MNV-89303-CG-C|5
AAATGPVARVSPWTLWK
>ENST00000408965.4|SNV-701-G-A|2
NQEIQQKLVELSAENEK
>ENST00000487232.1|SNV-47188-G-A|2
ASRPTQGPSMTQMLILDTR
>ENST00000530918.2|SNV-7-C-T|4
MLSLPGELER
>ENST00000621385.1|SNV-18503-G-C|1
FILSTTVFLSCGKL
>ENST00000540501.1|SNV-10492-G-A|7
MDEEEEIATPPPPPPPKKK
>ENST00000311956.9|SNV-12440-C-T|1
MPPSHQLDHSKFLGYLK
>ENST00000555814.1|INDEL-14564-C-CA|4
MMAKKQR
>ENST00000568009.1|SNV-67456-G-C|1
SASDSHDCIIPGPISKNIKQTR
>ENST00000648685.1|MNV-37683-AG-A|4
GRGLGGSVMLFSTGSR
>ENST00000471397.1|SNV-6251-C-T|3
MCMCVPAMSPSAAERRPMR
>ENST00000260187.7|SNV-9000-G-A|3
SSSPGRDSMNSK
>ENST00000674083.1|SNV-353342-C-T|1
MPSASAEFVNTSNFTGILTGLLPFK
>ENST00000428343.6|MNV-64409-ACTTA-A|5
HLCSRQAEAK
>ENST00000554652.5|INDEL-66929-A-AA|3
KREEENGTNTADHVR
>ENST00000615845.4|SNV-50222-A-G|3
RPQGGLR
>ENST00000487232.1|SNV-47188-G-A|5
MASRPTQGPSMTQMLILDTR
>ENST00000297267.14|SNV-56146-G-A|1
QYTMRYREK
>ENST00000262464.9|SNV-320130-G-A|1
NCTDINECR
>ENST00000293502.2|SNV-4858-G-A|4
FGVEAFSDSIRHELYYFGVK
>ENST00000622834.4|SNV-115234-C-A|2
NSQEIICSNAGTCHCGR
>ENST00000381127.6|SNV-62346-G-T|5
GMGGWEGGIRVPGIVLWPGK
>ENST00000040738.10|SNV-25651-A-C|1
TKEGESGECAVAESEDR
>ENST00000567031.1|MNV-37683-AG-A|5
GPGVRVPLAQGDR
>ENST00000345254.9|SNV-21731-G-T|2
FPIPPAFIFMIDVSYNAIR
>ENST00000642268.1|SNV-18906-T-C|1
LFHAKPSREIKK
>ENST00000408965.4|SNV-701-G-A|4
RNQEIQQKLVELSAENEK
>ENST00000258888.5|SNV-46144-C-G|2
ASQAKVIYGLEPIFESGGTCIIK
>ENST00000393937.6|SNV-19229-C-T|4
DQRLPGFSDSNVIEARVCLK
>ENST00000567031.1|MNV-37683-AG-A|4
GPGVRVPLAQGDRSR
>ENST00000222982.8|SNV-15975-T-C|2
DTINLLSKSVNR
>ENST00000545560.6|SNV-115234-C-A|6
MCKNSQEIICSNAGTCHCGR
>ENST00000358794.9|SNV-10492-G-A|5
KTKPEPMEEDLPENK
>ENST00000265036.10|SNV-57361-A-G|1
ELPHWVLSAVKCLANWPNCSDLK
>ENST00000544007.5|SNV-33255-G-A|2
VLQLDVLHPDVNEVIISHVDFK
>ENST00000561302.5|SNV-109898-A-G|2
DCSTDCGAWDLGLRR
>ENST00000567031.1|MNV-37683-AG-A|6
ADPRGPGVRVPLAQGDR
>ENST00000361658.6|SNV-70287-T-C|2
SRNSSGSPVPQAQSPQPLLSGAR
>ENST00000569418.5|SNV-49596-G-T|2
NEKVGVPTIQHLLEWSFINSNLK
>ENST00000345254.9|SNV-21731-G-T|1
FPIPPAFIFMIDVSYNAIRTGLVR
>ENST00000264094.8|SNV-19229-C-T|1
VCLKGGAHPGEGRVEVLK
>ENST00000381418.9|SNV-5639-C-G|6
LAKEPLAAAEPGLFGLK
>ENST00000358794.9|SNV-10492-G-A|4
KTKPEPMEEDLPENKK
>ENST00000358130.7|SNV-86761-G-T|3
EENIEDATEKGGENKEAVAAEVK
>ENST00000526169.1|SNV-6266-G-A|1
AITRLIEFYKHESCGQCT
>ENST00000505066.5|SNV-12580-C-T|1
TIPDSDISASSSWSDSTAACHSR
>ENST00000293502.2|SNV-4858-G-A|2
HELYYFGVKVCIIEPGNYR
>ENST00000432829.6|SNV-205557-C-A|4
KYNMLNADTTR
>ENST00000614959.1|SNV-959-A-G|1
CAHLSPSNFKTAIFFLLFIYFP
>ENST00000614959.1|SNV-959-A-G|3
CAHLSPSNFK
>ENST00000504926.5|SNV-104174-T-C|2
TWHHHVYQPKYLDQQK
>ENST00000647561.1|SNV-6266-G-A|4
STDIVKAITR
>ENST00000561302.5|SNV-109898-A-G|4
VLLRDCSTDCGAWDLGLRR
>ENST00000528837.5|SNV-12440-C-T|3
MPPSHQLDHSKFLGYK
>ENST00000376636.7|SNV-140988-A-T|1
IAPTTELVPNGEMIK
>ENST00000648685.1|MNV-37683-AG-A|1
ANPGAALGQP
>ENST00000259335.8|SNV-537-C-G|1
AARRGPAR
>ENST00000644224.2|SNV-18906-T-C|4
KSMLFHAKPSREIK
>ENST00000317869.7|SNV-852-G-T|2
VPPPPPIALAVLPSKR
>ENST00000273859.8|MNV-51432-CTA-C|1
NCEAWTNIFHSK
>ENST00000461652.2|SNV-76754-T-G|4
FVAVKTCKK
>ENST00000298875.9|INDEL-33283-C-CA|2
VLSYVSCPRR
>ENST00000298875.9|INDEL-33283-C-CA|4
KVLSYVSCPRR
>ENST00000650372.1|SNV-86422-T-G|1
FVAMGCVSLFTQFLQGYAFAK
>ENST00000646782.1|SNV-50222-A-G|1
GDPRVASG
>ENST00000479659.5|SNV-10200-C-T|7
APCIVSRTAGTCACSSTMR
>ENST00000555814.1|INDEL-14564-C-CA|3
KQRASSPILYHQYSWTLWD
>ENST00000458643.3|SNV-22001-C-T|4
QRVAEMEPPPEPKR
>ENST00000343307.5|SNV-76754-T-G|1
DMFVAVKTCKK
>ENST00000461652.2|SNV-76754-T-G|5
MFVAVKTCKK
>ENST00000264094.8|SNV-19229-C-T|3
QQQSKPQGEARVCLKGGAHPGEGR
>ENST00000259335.8|SNV-537-C-G|2
GSPGPLGPAPHGLRRAAR
>ENST00000530918.2|SNV-7-C-T|2
MLSLPGELERLGPGA
>ENST00000352483.3|SNV-25408-A-G|1
WTALHFAAQNGDESSTRLLLEK
>ENST00000615845.4|SNV-50222-A-G|6
YFRDPQRRPQGGLR
>ENST00000346128.10|SNV-259937-G-T|2
EDTSQAAFYPQK
>ENST00000526169.1|SNV-6266-G-A|7
ESHHPPH
>ENST00000328405.7|SNV-364593-C-T|3
GSSSCNK
>ENST00000345254.9|SNV-21731-G-T|3
NNKFPIPPAFIFMIDVSYNAIR
>ENST00000278937.7|SNV-4444-G-A|2
QWAERAHK
>ENST00000615845.4|SNV-50222-A-G|1
RPQGGLRLKSK
>ENST00000537222.6|SNV-12418-C-A|4
EFLQLLQHITIGTVLK
>ENST00000579809.1|SNV-11357-G-T|2
GQRCPCSWCWLLPPSTG
>ENST00000642268.1|SNV-18906-T-C|5
LFHAKPSR
>ENST00000554652.5|INDEL-66929-A-AA|5
MEEGEKKR
>ENST00000537222.6|SNV-12418-C-A|2
EFLQLLQHITIGTVLKIKVYR
>ENST00000377765.8|MNV-89303-CG-C|1
VSPWTLWKRMT
>ENST00000297267.14|SNV-56146-G-A|5
KVVASRQYTMR
>ENST00000377765.8|MNV-89303-CG-C|4
AAATGPVARVSPWTLWKR
>ENST00000265104.4|SNV-105082-G-C|3
SPMDFEWLKQCRFYFNQDSDK
>ENST00000579809.1|SNV-11357-G-T|5
MFLVLAFATQYR
>ENST00000614959.1|SNV-959-A-G|2
MCAHLSPSNFKTAIFFLLFIYFP
>ENST00000264094.8|SNV-19229-C-T|4
QQQSKPQGEARVCLK
>ENST00000298875.9|INDEL-33283-C-CA|3
VLSYVSCPR
>ENST00000561302.5|SNV-109898-A-G|1
DCSTDCGAWDLGLRRK
>ENST00000497517.6|SNV-110664-G-A|1
TPPPTPLCPTCSPQPPSTSAMPR
>ENST00000648272.1|SNV-38276-G-C|1
LYQQFNENNSIGDTQARKLSK
>ENST00000615845.4|SNV-50222-A-G|5
DPQRRPQGGLR
>ENST00000343307.5|SNV-76754-T-G|2
DMFVAVKTCK
>ENST00000673416.1|SNV-40412-C-G|2
HMDTVGEKVIVDFAGSSK
>ENST00000281881.7|SNV-228634-A-G|5
MVNFSEVSGCPVLQHWK
>ENST00000568009.1|SNV-67456-G-C|4
MSASDSHDCIIPGPISKNIK
>ENST00000579809.1|SNV-11357-G-T|4
FLVLAFATQYR
>ENST00000460182.5|SNV-28660-C-T|1
LGYYPYIDSITGVIVNGGIPQK
>ENST00000303924.5|SNV-24279-G-T|1
SVDYVQVCDSDTMLDPASSVDMVK
>ENST00000278937.7|SNV-4444-G-A|3
KQWAERAHK
>ENST00000399451.6|SNV-93484-C-T|1
TPLYAAAYLGDAEIIELLILSGAR
>ENST00000614959.1|SNV-959-A-G|6
MNVCSFESFEL
>ENST00000545560.6|SNV-115234-C-A|4
MCKNSQEIICSNAGTCHCGRCK
>ENST00000297267.14|SNV-56146-G-A|3
VVASRQYTMRYR
>ENST00000530918.2|SNV-7-C-T|3
LSLPGELER
>ENST00000328314.3|SNV-662-C-A|1
NILRIPSAQQRK
>ENST00000528837.5|SNV-12440-C-T|2
MPPSHQLDHSKFLGYKK
>ENST00000642268.1|SNV-18906-T-C|4
MLFHAKPSREIK
>ENST00000513695.5|SNV-267154-C-A|2
QKSPWLIPECNSWTLH
>ENST00000358794.9|SNV-10492-G-A|2
TKPEPMEEDLPENKK
>ENST00000568009.1|SNV-67456-G-C|2
MSASDSHDCIIPGPISKNIKQTR
>ENST00000381418.9|SNV-5639-C-G|5
LAKEPLAAAEPGLFGLKSGGHLQR
>ENST00000504926.5|SNV-104174-T-C|6
FKQDPDSRTWHHHVYQPK
>ENST00000621385.1|SNV-18503-G-C|2
FILSTTVFLSCGK
>ENST00000497517.6|SNV-110664-G-A|2
MTPPPTPLCPTCSPQPPSTSAMPR
>ENST00000642268.1|SNV-18906-T-C|3
LFHAKPSREIK
>ENST00000377765.8|MNV-89303-CG-C|17
RGPSTCGPAAR
>ENST00000579809.1|SNV-11357-G-T|7
MPMFLVLAFATQYR
>ENST00000293502.2|SNV-4858-G-A|3
HELYYFGVK
>ENST00000673416.1|SNV-40412-C-G|3
HMDTVGEK
>ENST00000642268.1|SNV-18906-T-C|6
MLFHAKPSR
>ENST00000428343.6|MNV-64409-ACTTA-A|2
KSLPNWPPASS
>ENST00000569418.5|SNV-49596-G-T|1
VGVPTIQHLLEWSFINSNLK
>ENST00000525273.5|MNV-9587-AGGTGCGGGACTACGT-A|4
EEKQAGVLGLNTSWERVSTEYR
>ENST00000311955.4|SNV-8919-A-G|5
LHKGDEGCGRPK
>ENST00000540501.1|SNV-10492-G-A|6
DEEEEIATPPPPPPPKKK
>ENST00000377765.8|MNV-89303-CG-C|15
GPSTCGPAAR
>ENST00000428343.6|MNV-64409-ACTTA-A|4
HLCSRQAEAKK
>ENST00000358130.7|SNV-86761-G-T|2
GGENKEAVAAEVK
>ENST00000368174.5|SNV-63594-G-T|4
GRVEVNHQNQWYTVCQTGWSLR
>ENST00000381127.6|SNV-62346-G-T|2
VPGIVLWPGKVPAGR
>ENST00000314706.3|SNV-545-T-G|1
VCVLMLLAAWIGGFR
>ENST00000526770.5|SNV-6266-G-A|5
DRSTDIVKAITR
>ENST00000366981.8|SNV-52809-G-C|2
AEVAPEEHERK
>ENST00000358130.7|SNV-86761-G-T|5
EIVEVKEENIEDATEKGGENK
>ENST00000281881.7|SNV-228634-A-G|4
VNFSEVSGCPVLQHWK
>ENST00000537222.6|SNV-12418-C-A|1
IKVYRDFINIPEEWQEIYDLIPEAK
>ENST00000368174.5|SNV-63594-G-T|1
VEVNHQNQWYTVCQTGWSLRAAK
>ENST00000603187.5|SNV-15770-G-A|1
LRRLCECDPECPQR
>ENST00000328405.7|SNV-364593-C-T|2
GSSSCNKK
>ENST00000650372.1|SNV-86422-T-G|3
EEQRSQINGVCLR
>ENST00000343307.5|SNV-76754-T-G|6
KKDMFVAVK
>ENST00000293502.2|SNV-4858-G-A|1
HELYYFGVKVCIIEPGNYRTAILGK
>ENST00000579809.1|SNV-11357-G-T|1
CPCSWCWLLPPSTG
>ENST00000647561.1|SNV-6266-G-A|2
AITRLIEFYK
>ENST00000399451.6|SNV-93484-C-T|2
RTPLYAAAYLGDAEIIELLILSGAR
>ENST00000265036.10|SNV-57361-A-G|5
QGVVILDDKSKELPHWVLSAVK
>ENST00000568012.5|SNV-23461-C-A|2
FGEAITALKDINGDGL
>ENST00000526169.1|SNV-6266-G-A|8
HGPLDGHRESHHPPH
>ENST00000361658.6|SNV-70287-T-C|1
NSSGSPVPQAQSPQPLLSGAR
>ENST00000366981.8|SNV-52809-G-C|1
AEVAPEEHERKK
>ENST00000504926.5|SNV-104174-T-C|1
TWHHHVYQPKYLDQQKSEELDR
>ENST00000504926.5|SNV-104174-T-C|5
QDPDSRTWHHHVYQPK
>ENST00000278937.7|SNV-4444-G-A|4
KKQWAER
>ENST00000621385.1|SNV-18503-G-C|5
NVVKVNENLTKFILSTTVFLSCGK
>ENST00000432829.6|SNV-205557-C-A|1
YNMLNADTTRNLMICFLWIMK
>ENST00000379731.4|SNV-46859-C-G|1
DYDYTCFVFSDVDLIAMNDHNAYR
>ENST00000281881.7|SNV-228634-A-G|2
VNFSEVSGCPVLQHWKVR
>ENST00000283131.4|MNV-32266-AAAG-A|4
VPRNPELPNAAQAQKEQLK
>ENST00000311955.4|SNV-8919-A-G|4
LHKGDEGCGRPKEGTK
>ENST00000644224.2|SNV-18906-T-C|1
SMLFHAKPSREIKK
>ENST00000644224.2|SNV-18906-T-C|3
SMLFHAKPSR
>ENST00000646782.1|SNV-50222-A-G|2
SISETLRGDPRVASG
>ENST00000377047.9|SNV-603528-G-A|1
YYTGGNVNLEEMLNDFWAQLLER
>ENST00000527588.5|SNV-12440-C-T|2
MPPSHQLDHSKFLG
>ENST00000551529.5|SNV-2351-G-T|1
IQLVCMLLLAFSSWSLCSDS
>ENST00000377765.8|MNV-89303-CG-C|13
GPSTCGPAARQTVPSPRRPTQPTLR
>ENST00000381418.9|SNV-5639-C-G|4
EPLAAAEPGLFGLK
>ENST00000311956.9|SNV-12440-C-T|2
IIVFSACRMPPSHQLDHSKFLGYLK
>ENST00000283131.4|MNV-32266-AAAG-A|1
EQLKIDEAESLNDEELEEKEK
>ENST00000579016.6|SNV-11357-G-T|1
ELPRPEMPMFLVLAFATQYR
>ENST00000420535.1|SNV-19229-C-T|4
GLLQARVCLK
>ENST00000393087.9|SNV-7615-C-G|3
TDTSHHDQDHPTFNKITPK
>ENST00000621385.1|SNV-18503-G-C|4
VNENLTKFILSTTVFLSCGK
>ENST00000673416.1|SNV-40412-C-G|4
EHLELLKHMDTVGEKVIVDFAGSSK
>ENST00000479659.5|SNV-10200-C-T|8
RAPCIVSRTAGTCACSSTMR
>ENST00000513695.5|SNV-267154-C-A|1
SPWLIPECNSWTLH
>ENST00000673211.1|SNV-40412-C-G|2
MDTVGEKVIVDFAGSSKLR
>ENST00000461652.2|SNV-76754-T-G|1
FHGDRIN
>ENST00000567031.1|MNV-37683-AG-A|1
VPLAQGDRSRVL
>ENST00000358794.9|SNV-10492-G-A|1
TKPEPMEEDLPENKKQALK
>ENST00000497517.6|SNV-110664-G-A|3
AMTPPPTPLCPTCSPQPPSTSAMPR
>ENST00000648272.1|SNV-38276-G-C|2
LYQQFNENNSIGDTQARK
>ENST00000674083.1|SNV-131139-G-A|1
QGDQVYTFNCKPCQCNSHSK
>ENST00000555814.1|INDEL-14564-C-CA|2
QRASSPILYHQYSWTLWD
>ENST00000377765.8|MNV-89303-CG-C|2
VSPWTLWKR
