# Supplementary material for: Identification of non-canonical peptides with moPepGen
Source: Nat Biotechnol. 2025 Jun 16;44(4):568–73. doi: 10.1038/s41587-025-02701-0 (PMC12680078; doi:10.1038/s41587-025-02701-0)
Supplement: Supplementary file 4 — Supplementary Data: Cancer cell line variant peptide database. Custom peptide database FASTA file for each of the 376 cell lines from the Cancer Cell Line Encyclopedia with proteomics characterization or used in the reference channel. Variant peptide FASTA files were produced by moPepGen as the result of cell-line-specific publicly available mutations and fusions. [file 41587_2025_2701_MOESM4_ESM.zip › ACH-000097.fasta]

>ENST00000474865.6|SNV-11567-G-A|6
QKALEVANQLYQARGPCPSALMK
>FUSION-ENST00000525473.1:4896-ENST00000555531.1:6645|135
RKLYLDEPFICIFCE
>FUSION-ENST00000564484.5:17320-ENST00000521545.7:76340|325
MQACRHLGWFK
>FUSION-ENST00000347053.7:10230-ENST00000379083.7:31117|2
IYQDQGRCVYR
>ENST00000472201.1|SNV-14564-G-C|2
MAPLQKNLYR
>FUSION-ENST00000525473.1:4896-ENST00000555531.1:6645|47
PSMGPEHPR
>FUSION-ENST00000580662.5:6557-ENST00000491600.5:22594|1
GYLGDTQCSELQPHLL
>ENST00000266743.6|INDEL-10263-A-AGAGTA|2
KWLCCKK
>ENST00000474865.6|SNV-11567-G-A|5
WPTSCTR
>ENST00000296550.12|SNV-143341-G-A|3
VIGDGNFAVVKECIDKSTGK
>FUSION-ENST00000373864.5:49799-ENST00000449682.2:2699|30
TSAGTPTAQR
>FUSION-ENST00000525473.1:4896-ENST00000555531.1:6645|34
APQRLRWR
>FUSION-ENST00000564484.5:17320-ENST00000521545.7:76340|249
VAHACNPSTLGGRDGR
>ENST00000325568.9|SNV-4008-C-G|1
GEKEELTPQKCSEPQSSK
>ENST00000400105.6|MNV-173826-GAAGGCC-G|6
KDKFVWMDYLCK
>ENST00000522754.1|SNV-432049-C-T|10
MKMLEDESTPEK
>ENST00000520385.1|INDEL-5124-C-CT|9
YYYLNASIPFFDLRK
>FUSION-ENST00000564484.5:17320-ENST00000521545.7:76340|260
LVFSLLMVR
>ENST00000591851.5|SNV-108656-G-A|3
APPPAAPGRTPPK
>ENST00000403897.4|SNV-40565-G-T|4
KDNDGEFCMTLQDFK
>FUSION-ENST00000373864.5:49799-ENST00000449682.2:2699|56
RSSESSVTSPAAGPR
>ENST00000294304.12|SNV-112561-G-A|3
AAKIERTALDGTER
>FUSION-ENST00000525473.1:4896-ENST00000555531.1:6645|182
NSLGIPNTSYWRSYAMKNHEK
>FUSION-ENST00000525473.1:4896-ENST00000555531.1:6645|92
QGLCPGR
>FUSION-ENST00000350842.8:3563-ENST00000546352.1:22920|13
QKFWNTYMQK
>FUSION-ENST00000525473.1:4896-ENST00000555531.1:6645|165
GENSLVVIHFLVDTKFLTLRSYQT
>ENST00000394121.8|SNV-30961-G-A|5
SQKAYLLAFEHYVNHR
>FUSION-ENST00000469794.1:49-ENST00000418623.1:118|33
KGESWMLPILSSFCK
>ENST00000334270.3|INDEL-5037-A-AA|2
KEKVQSPGI
>ENST00000486752.5|SNV-52502-G-A|13
KWYMFDRPVDAIWIENMNTVLDDNK
>ENST00000367607.8|SNV-120383-G-T|4
QMEKQALAAWYKELIKPK
>ENST00000503074.1|SNV-41363-C-G|6
LLIEKGLWQNKPRLTLK
>FUSION-ENST00000564484.5:17320-ENST00000521545.7:76340|363
TGELDVQER
>ENST00000438383.5|INDEL-2559-G-GT|3
NEVFFGCGR
>ENST00000587309.5|SNV-20764-G-A|5
APVPLFTMKGPKPTSSLPGTSAYK
>ENST00000426342.7|SNV-531435-T-G|4
TVFLRCVANSKPPVRYSWR
>FUSION-ENST00000525473.1:4896-ENST00000555531.1:6645|138
FLSVSLHRFSR
>FUSION-ENST00000564484.5:17320-ENST00000521545.7:76340|173
MIYLPRPPK
>ENST00000479916.1|INDEL-2559-G-GT|16
MKFFLDVVERLSVLIASNGSLLK
>FUSION-ENST00000477418.2:6159-ENST00000375375.7:104786|2
GADFHFSSYPCQLPGHSR
>ENST00000478238.1|INDEL-10263-A-AGAGTA|3
IMIIYLLVHK
>FUSION-ENST00000564484.5:17320-ENST00000521545.7:76340|268
LLLPRFRLVFSLLMVR
>ENST00000466229.5|SNV-38171-C-T|5
ENGWFPTPR
>FUSION-ENST00000525473.1:4896-ENST00000555531.1:6645|76
MGFDKCMVADLQPLLKR
>FUSION-ENST00000525473.1:4896-ENST00000555531.1:6645|87
MHNSKVTREK
>FUSION-ENST00000311936.8:25323-ENST00000544698.1:95217|2
QAKILTR
>FUSION-ENST00000525473.1:4896-ENST00000555531.1:6645|63
LVFPPHR
>ENST00000643344.1|SNV-14752-C-T|5
VQLKGRDFLTLK
>ENST00000529230.6|INDEL-38176-A-AA|20
GPGVCRSTNKKPQTGSWR
>FUSION-ENST00000525473.1:4896-ENST00000555531.1:6645|23
MYFSRSKMK
>ENST00000220853.8|SNV-72-C-T|4
AKVLELYDVTWEEMRDK
>ENST00000279394.7|SNV-17232-G-T|5
SERIRILLER
>FUSION-ENST00000564484.5:17320-ENST00000521545.7:76340|149
MFSLHIKFIFFFFFF
>FUSION-ENST00000525473.1:4896-ENST00000555531.1:6645|225
NVEETSAVVVASEHAKGLTF
>ENST00000508503.5|SNV-1823-G-A|1
NSLVMRQIKR
>ENST00000476083.1|SNV-13056-C-T|2
MCLTGPTQIHIVYYNSKYK
>ENST00000403028.8|SNV-22514-A-G|1
CSGGKETGKLTH
>ENST00000443677.6|SNV-257-G-C|1
DARPWACPTCRQGAAQQPHLRK
>ENST00000261609.13|SNV-88682-C-T|3
HRMLPKSVVDVCR
>ENST00000469080.5|SNV-9258-C-A|4
RHGKTTNGGK
>ENST00000451408.2|SNV-89791-G-A|1
WHKVRAR
>ENST00000265441.8|SNV-8042-G-C|2
DATALMNLHNNRAGR
>ENST00000489365.1|SNV-102161-A-G|2
MPPTVKRLLG
>FUSION-ENST00000564484.5:17320-ENST00000521545.7:76340|145
VGTLIYQPSLRPVWNHSSSC
>ENST00000529230.6|INDEL-38176-A-AA|19
STNKKPQTGSWR
>ENST00000545698.1|INDEL-14071-C-CA|3
NLASLQNQKKNK
>ENST00000445067.6|SNV-30150-G-C|2
SEVMLYHTINSLKTK
>ENST00000481848.6|SNV-2643-G-C|4
QQQLQQQQQQGNKTRSR
>ENST00000520385.1|INDEL-5124-C-CT|12
MYYYLNASIPFFDLRK
>ENST00000359276.9|INDEL-19737-A-AA|1
SDCLPKFNAH
>FUSION-ENST00000373864.5:49799-ENST00000449682.2:2699|13
MHNWRRTSAGTQMGIAMGPGATR
>FUSION-ENST00000564484.5:17320-ENST00000521545.7:76340|82
MTTAELGNGASPAARLLRSLFLS
>ENST00000543117.5|SNV-48119-C-G|2
NTEIENSKLMSEVQTLK
>ENST00000489694.5|SNV-286992-C-T|2
MGSVPVRDVRK
>FUSION-ENST00000564484.5:17320-ENST00000521545.7:76340|2
LQGIRDSTEALTTTGHP
>FUSION-ENST00000525473.1:4896-ENST00000555531.1:6645|41
MGPEHPRR
>FUSION-ENST00000564484.5:17320-ENST00000521545.7:76340|29
FILQPRDT
>ENST00000481848.6|SNV-2643-G-C|5
QQQLQQQQQQGNKTR
>FUSION-ENST00000257904.11:4464-ENST00000487509.6:5032|1
CLMSQGVSLVGSVEDCMNLPEASP
>ENST00000606712.1|SNV-181931-T-C|3
MGWFSSEEKVWELTTPSST
>FUSION-ENST00000343067.8:100815-ENST00000648419.1:5698|8
TTEQGLGKPERLERMGK
>FUSION-ENST00000580662.5:6557-ENST00000491600.5:22594|2
MGYLGDTQCSELQPHLL
>ENST00000511469.5|SNV-37521-C-T|3
GYFLFRPWNGR
>FUSION-ENST00000564484.5:17320-ENST00000521545.7:76340|329
MSACLSSAEKDQR
>FUSION-ENST00000373864.5:49799-ENST00000449682.2:2699|48
RPQLSAASAGRVRATGAQPIPPLR
>FUSION-ENST00000564484.5:17320-ENST00000521545.7:76340|99
TLPPAVLGGPEREWATEGLMWSSR
>ENST00000366574.7|SNV-548541-G-A|2
VTQKSFGSQNSNTNIMFYR
>FUSION-ENST00000564484.5:17320-ENST00000521545.7:76340|272
FTVLHFPLPVVWR
>FUSION-ENST00000373864.5:49799-ENST00000449682.2:2699|55
RSSESSVTSPAAGPRHSPAK
>ENST00000592942.1|SNV-3783-A-T|2
MDAASPSGFLGWRLPCPTPSRPR
>FUSION-ENST00000525473.1:4896-ENST00000555531.1:6645|93
FKPLANWLERQGLCPGR
>ENST00000395089.5|SNV-171230-T-G|1
YKRHCEEK
>FUSION-ENST00000525473.1:4896-ENST00000555531.1:6645|188
WESLQSMY
>FUSION-ENST00000525473.1:4896-ENST00000555531.1:6645|223
EDTSVTFILQSTSINSYGR
>ENST00000610020.2|SNV-24648-C-A|4
ANSKHKEK
>FUSION-ENST00000525473.1:4896-ENST00000555531.1:6645|10
MALSMVEIDTSLYFKNSTND
>ENST00000486752.5|SNV-52502-G-A|1
SGTCSIGRWMPSGLRT
>ENST00000261609.13|SNV-88682-C-T|2
MLPKSVVDVCR
>ENST00000505243.5|SNV-1492-A-G|3
NCLTNFHGVDLTR
>FUSION-ENST00000564484.5:17320-ENST00000521545.7:76340|204
KSCSVAR
>ENST00000644635.1|SNV-22797-G-C|2
AFGHKPGLK
>FUSION-ENST00000557334.5:25323-ENST00000544698.1:95217|6
VSLTIFMSTYYKIIMLK
>ENST00000403028.8|SNV-22514-A-G|3
NAKCSGGKETGK
>ENST00000259750.9|SNV-16172-C-T|1
VNSLESERLSTADGRVELPER
>ENST00000359276.9|INDEL-19737-A-AA|5
QRPRTEGFRPVSRSDCLPK
>ENST00000505243.5|SNV-1492-A-G|5
LITEDVQGKNCLTNFHGVDLTR
>FUSION-ENST00000525473.1:4896-ENST00000555531.1:6645|106
IDFTLQPGFMSTVRIMSK
>FUSION-ENST00000343067.8:100815-ENST00000648419.1:5698|1
GPIAPQE
>ENST00000279394.7|SNV-17232-G-T|3
IRILLERQAR
>FUSION-ENST00000334121.11:24927-ENST00000334082.11:57116|84
EQPIFSTRAHVFQIDPNTK
>FUSION-ENST00000564484.5:17320-ENST00000521545.7:76340|250
MVAHACNPSTLGGRDGR
>FUSION-ENST00000508628.6:89531-ENST00000323347.14:7498|1
SCTGLTITWWSGTGCPPPRRQMASK
>ENST00000606712.1|SNV-181931-T-C|2
GWFSSEEKVWELTTPSST
>ENST00000356082.9|SNV-37127-G-A|1
DHINGHVLYYATCK
>FUSION-ENST00000525473.1:4896-ENST00000555531.1:6645|124
HSDKMLLKWK
>FUSION-ENST00000564484.5:17320-ENST00000521545.7:76340|314
LYLLLLLLRWSLALSPR
>FUSION-ENST00000525473.1:4896-ENST00000555531.1:6645|187
MNSLGIPNTSYWR
>ENST00000534940.6|SNV-11567-G-A|6
METAKQKALEVANQLYQK
>ENST00000484628.5|SNV-18874-G-A|10
MRARMIHSLSEK
>ENST00000445838.1|SNV-344-G-A|1
RGGELTEREAAG
>FUSION-ENST00000564484.5:17320-ENST00000521545.7:76340|215
ALGTDYVRCKYSF
>FUSION-ENST00000564484.5:17320-ENST00000521545.7:76340|279
TCVVSDIFSPR
>FUSION-ENST00000564484.5:17320-ENST00000521545.7:76340|185
SLPQCWGYR
>ENST00000393810.5|SNV-2249-G-A|2
KNYLETGILSDLGCAAGK
>FUSION-ENST00000564484.5:17320-ENST00000521545.7:76340|44
FKRFFCLSLPSSWDYR
>ENST00000464060.5|SNV-643-G-A|1
VSVRRSGGGGR
>ENST00000259750.9|SNV-16172-C-T|4
RVNSLESERLSTADGR
>FUSION-ENST00000564484.5:17320-ENST00000521545.7:76340|346
MHSCAIFPSPFADCVLR
>FUSION-ENST00000343067.8:100815-ENST00000648419.1:5698|3
ENLKEPQTRGPIAPQE
>FUSION-ENST00000541930.5:2696-ENST00000534965.5:13279|7
ACSVASPRPTG
>ENST00000266743.6|INDEL-10263-A-AGAGTA|1
WLCCKKK
>ENST00000605202.5|MNV-8913-AG-A|6
QITLCSGMPTLAPNYGK
>ENST00000320256.5|SNV-1196-G-C|2
GKIGKVPLR
>ENST00000345136.7|SNV-43431-G-T|1
AGDVERDLDKADSMIR
>ENST00000529230.6|INDEL-38176-A-AA|21
GPGVCRSTNK
>ENST00000463195.5|INDEL-2559-G-GT|6
MKFFLDVVERLSVLIASNR
>FUSION-ENST00000564484.5:17320-ENST00000521545.7:76340|143
MTDAKNNWK
>ENST00000512095.5|SNV-87522-G-C|10
MFSSVCMQNSNPRRSK
>ENST00000507874.5|SNV-1823-G-A|5
SIWDEFISDEADK
>ENST00000542672.6|SNV-22624-C-T|3
DLFLDPAWEK
>ENST00000358047.5|SNV-2570-C-T|2
ELFQEGTSSTMECVSDFLQRR
>ENST00000489038.5|SNV-31247-G-A|4
IVVPPHLGYGEEGKGGETPSIHPSK
>ENST00000344773.6|INDEL-408493-C-CA|2
KLSVQPQMGWK
>ENST00000367607.8|SNV-120383-G-T|3
QALAAWYK
>FUSION-ENST00000564484.5:17320-ENST00000521545.7:76340|21
GINESRQTALLWILIK
>ENST00000381317.9|SNV-11567-G-A|1
ALEVANQLYQKDLR
>FUSION-ENST00000673650.1:14585-ENST00000409176.6:183264|1
EVLNSITGL
>FUSION-ENST00000564484.5:17320-ENST00000521545.7:76340|123
HPLCAATTCAR
>FUSION-ENST00000564484.5:17320-ENST00000521545.7:76340|347
KGVHGGRK
>ENST00000478300.6|SNV-380929-C-T|2
EVLLLMLACK
>ENST00000474865.6|SNV-11567-G-A|13
MGTPWRPPSRRPWRWPTSCTR
>ENST00000467322.1|SNV-25464-G-A|1
MWKIFWS
>ENST00000330909.12|SNV-677505-A-G|5
MRIGGEILEINGETTK
>FUSION-ENST00000525473.1:4896-ENST00000555531.1:6645|32
WRGGRAR
>ENST00000569364.5|SNV-11687-G-A|2
SSRTLYINSRQLVSLQ
>FUSION-ENST00000564484.5:17320-ENST00000521545.7:76340|355
GTLSLSIVQLCDS
>FUSION-ENST00000564484.5:17320-ENST00000521545.7:76340|134
GLHLLPGCSGR
>ENST00000553616.1|SNV-29692-G-A|4
MYPKDCWSRWSYK
>FUSION-ENST00000564484.5:17320-ENST00000521545.7:76340|165
MYYCRIILWH
>FUSION-ENST00000525473.1:4896-ENST00000555531.1:6645|137
FLSVSLHRFSREMEAVSK
>FUSION-ENST00000564484.5:17320-ENST00000521545.7:76340|119
CLAQEGTASVQRGGTVAVSMCGR
>ENST00000464060.5|SNV-643-G-A|2
GARRVSVR
>FUSION-ENST00000564484.5:17320-ENST00000521545.7:76340|128
FFSLNYATR
>ENST00000537611.3|SNV-14011-A-G|3
GETLQAK
>ENST00000368131.8|SNV-32715-C-G|1
TPQMPPTTPSSSLFTKKSEDTISK
>ENST00000524821.6|SNV-233-G-T|2
MWPPCVTLRTLALARSR
>ENST00000505243.5|SNV-1492-A-G|1
NCLTNFHGVDLTRDKMCSMVK
>ENST00000394468.7|SNV-17845-G-A|2
VAQKTMDYVCCAYNNITSR
>FUSION-ENST00000564484.5:17320-ENST00000521545.7:76340|239
DHPGQHGETPSLLKLQKLPGR
>ENST00000357162.6|SNV-753566-G-A|1
FNLSESKVCELQLPDINLVNDQKK
>ENST00000220616.9|SNV-26955-G-A|3
GSDYAIHLAAQSTLSFYQR
>ENST00000223428.8|SNV-14564-G-C|1
DVTIEFTQEEWQQMAPLQKNLYR
>FUSION-ENST00000525473.1:4896-ENST00000555531.1:6645|145
MLAKPLFHLCSPNKSICICTPWVR
>FUSION-ENST00000564484.5:17320-ENST00000521545.7:76340|311
LECNGLISAHCNLCPPG
>FUSION-ENST00000564484.5:17320-ENST00000521545.7:76340|115
MCGRAEHR
>ENST00000218348.7|SNV-9258-C-A|1
DSVIVDTFHGLFK
>ENST00000331563.7|SNV-10511-A-T|1
VPKGLEWLWSPQIVGLYNRLLQR
>ENST00000478238.1|INDEL-10263-A-AGAGTA|7
VWKSWRR
>ENST00000498426.5|SNV-183290-G-A|8
DVQVRKVLQIPMWSQR
>FUSION-ENST00000564484.5:17320-ENST00000521545.7:76340|259
LVFSLLMVRS
>ENST00000515325.5|SNV-37521-C-T|1
WMPANFPQSNAMEYKMY
>ENST00000445067.6|SNV-30150-G-C|6
VIIKDKSEVMLYHTINSLK
>ENST00000400105.6|MNV-173826-GAAGGCC-G|3
FVWMDYLCK
>ENST00000520385.1|INDEL-5124-C-CT|11
MYYYLNASIPFFDLRKEFK
>FUSION-ENST00000564484.5:17320-ENST00000521545.7:76340|140
TDAKNNWKWVGWR
>ENST00000486752.5|SNV-52502-G-A|12
WYMFDRPVDAIWIENMNTVLDDNK
>FUSION-ENST00000564484.5:17320-ENST00000521545.7:76340|285
SCLQGLESWVR
>ENST00000269205.7|SNV-246-G-C|1
IDSEAHENRPPILTSSK
>FUSION-ENST00000564484.5:17320-ENST00000521545.7:76340|126
FFSLNYATRCVTVRR
>FUSION-ENST00000525473.1:4896-ENST00000555531.1:6645|185
MNSLGIPNTSYWRSYAMK
>FUSION-ENST00000525473.1:4896-ENST00000555531.1:6645|38
GPEHPRRCPPR
>ENST00000389413.7|SNV-98050-G-A|4
QLPGRLGCLLK
>FUSION-ENST00000395395.7:33772-ENST00000372692.8:7746|35
EENEHLLDLCPEK
>ENST00000368170.8|SNV-1466-G-A|3
FYLFGLTREIQDHASQNYSK
>ENST00000517540.5|SNV-131044-G-A|4
MLTLIWTKIK
>ENST00000451194.5|SNV-1061-G-C|3
LSCVHRTQEVQPQSSPLQPGLRV
>ENST00000358047.5|SNV-2570-C-T|1
ELFQEGTSSTMECVSDFLQRRHTSR
>ENST00000508503.5|SNV-1823-G-A|3
NSLVMRQIK
>ENST00000504087.6|INDEL-43311-A-AA|1
SGSAGKKSETK
>FUSION-ENST00000525473.1:4896-ENST00000555531.1:6645|26
QPNLSATLQVFPIFDSMYFSRSK
>FUSION-ENST00000525473.1:4896-ENST00000555531.1:6645|243
LVFYVGRPSVCLPTLDDMR
>ENST00000517540.5|SNV-131044-G-A|2
LTLIWTKIK
>FUSION-ENST00000564484.5:17320-ENST00000521545.7:76340|167
MIGNLACPFTGKSSVLR
>ENST00000436021.6|INDEL-14071-C-CA|3
TTEPKQPVEPKK
>ENST00000371953.8|SNV-69458-T-G|3
DQWLSEDDNHVAAIHCK
>FUSION-ENST00000564484.5:17320-ENST00000521545.7:76340|66
MGFHHVGQDGLYFLIS
>FUSION-ENST00000525473.1:4896-ENST00000555531.1:6645|209
LVSDLSINDMR
>FUSION-ENST00000373864.5:49799-ENST00000449682.2:2699|27
SGVVQTTCGPRTATTAQGSSTAAR
>ENST00000369569.6|SNV-566-C-T|2
LCYRNVIQR
>ENST00000280612.9|SNV-59979-G-A|5
LFYVASRKGHLPEILSMIHVR
>ENST00000265843.9|SNV-54682-C-T|4
MSFRSSFAFLFSFRK
>ENST00000610020.2|SNV-24648-C-A|1
EKEQTVVDVTEQLGDCKLDSQEK
>ENST00000560869.6|SNV-11887-C-T|1
SILDVSMGAQEPSWPLFSLIKVG
>FUSION-ENST00000564484.5:17320-ENST00000521545.7:76340|203
MKSCSVARAGVQWCDLSSLQLLPPR
>FUSION-ENST00000569669.6:15215-ENST00000377307.6:50173|3
TEMASARIGDEYAEDSSDEELFTTR
>FUSION-ENST00000593238.2:74-ENST00000303961.9:8142|1
SSLRAGPW
>ENST00000514403.1|SNV-82622-G-A|4
MIDMAVLYIILVCLFPS
>ENST00000542672.6|SNV-22624-C-T|1
DLFLDPAWEKQQRK
>ENST00000570844.1|SNV-17232-G-T|3
QDAPSESAFCLSGRPVR
>FUSION-ENST00000564484.5:17320-ENST00000521545.7:76340|42
FFCLSLPSSWDYR
>ENST00000466741.5|SNV-30150-G-C|4
MLYHTINSLKTK
>ENST00000282469.10|SNV-41363-C-G|5
LKDFQDALDREGALAK
>ENST00000277225.10|SNV-62803-G-T|6
ASRKLANDFPLYLSPVK
>ENST00000322038.5|SNV-77870-G-A|4
THGKSPEDHLIYVTKLEK
>FUSION-ENST00000564484.5:17320-ENST00000521545.7:76340|132
GLHLLPGCSGRFFSLNYATR
>ENST00000358731.9|SNV-35348-A-G|3
NKCQAVRPELKEGECSK
>ENST00000553616.1|SNV-29692-G-A|5
YPKDCWSR
>ENST00000509371.1|SNV-37521-C-T|6
EEFQSPFASQSRGYFLFRPWNGR
>ENST00000368972.7|SNV-62519-C-A|1
VSRKNLLNV
>ENST00000381333.9|SNV-11567-G-A|1
ALEVANQLYQTVGGLILEKPVDK
>FUSION-ENST00000311713.11:2696-ENST00000534965.5:13279|27
GLAQADGLNVSIECKR
>FUSION-ENST00000373864.5:49799-ENST00000449682.2:2699|18
TSRSSRLPPNR
>FUSION-ENST00000525473.1:4896-ENST00000555531.1:6645|59
LLYTDFCICFFISIFFN
>ENST00000498426.5|SNV-183290-G-A|3
FERYCRFQCGPNELSTFK
>FUSION-ENST00000564484.5:17320-ENST00000521545.7:76340|155
QVHCLFSLN
>ENST00000466229.5|SNV-38171-C-T|10
AGFLLPDASVSKHVPNQV
>ENST00000592942.1|SNV-3783-A-T|3
DAASPSGFLGWR
>ENST00000367433.9|SNV-183290-G-A|1
KVLQIPMWSQRVIYLQGSALK
>FUSION-ENST00000525473.1:4896-ENST00000555531.1:6645|241
MREHTLEK
>ENST00000588096.1|SNV-15964-G-T|5
ILPAGVTR
>ENST00000543117.5|SNV-48117-T-A|SNV-48119-C-G|1
SKLMSEVQTLKNLDGNK
>ENST00000605202.5|MNV-8913-AG-A|1
PTLAPNYGKELCR
>ENST00000220616.9|SNV-26955-G-A|1
GSDYAIHLAAQSTLSFYQRRR
>FUSION-ENST00000525473.1:4896-ENST00000555531.1:6645|13
LAWVGLSPFGGTPGFWCR
>ENST00000366558.7|SNV-18874-G-A|4
ARMIHSLSEKK
>ENST00000478238.1|INDEL-10263-A-AGAGTA|11
TIKQLYEQFIKSR
>ENST00000360790.9|INDEL-199462-G-GA|1
FNALLHR
>ENST00000511469.5|SNV-37521-C-T|1
GYFLFRPWNGRRSAGFI
>ENST00000389413.7|SNV-98050-G-A|2
EGLCGASEACVNDGVFGR
>ENST00000357162.6|SNV-753566-G-A|5
KFNLSESK
>ENST00000321429.8|SNV-5963-G-A|6
LARQHPDWKDEELFQHAR
>ENST00000468510.5|SNV-31247-G-A|1
GISPARLCWCLTSM
>FUSION-ENST00000564484.5:17320-ENST00000521545.7:76340|218
MALGTDYVRCK
>FUSION-ENST00000564484.5:17320-ENST00000521545.7:76340|31
MFILQPR
>ENST00000467511.1|SNV-27736-C-T|2
LGNNFHRK
>FUSION-ENST00000373864.5:49799-ENST00000449682.2:2699|60
VWTTTIAGILTAPSGHGATLR
>FUSION-ENST00000564484.5:17320-ENST00000521545.7:76340|171
MIYLPRPPKALELEA
>FUSION-ENST00000525473.1:4896-ENST00000555531.1:6645|8
MVEIDTSLYFK
>ENST00000520385.1|INDEL-5124-C-CT|14
RMYYYLNASIPFFDLRK
>FUSION-ENST00000564484.5:17320-ENST00000521545.7:76340|181
SLPQCWGYRHEPLHLARNGFR
>ENST00000486752.5|SNV-52502-G-A|7
FDRPVDAIWIENMNTVLDDNKK
>FUSION-ENST00000373864.5:49799-ENST00000449682.2:2699|35
ISTDLRQKNTR
>ENST00000321429.8|SNV-5963-G-A|1
DEELFQHARKR
>FUSION-ENST00000374135.9:6159-ENST00000375375.7:104786|1
EGDEHLGQPQCGAPAATG
>FUSION-ENST00000469794.1:49-ENST00000418623.1:118|27
GESWMLPILSSFCKK
>FUSION-ENST00000525473.1:4896-ENST00000555531.1:6645|82
HGGRSPAIIKA
>ENST00000478238.1|INDEL-10263-A-AGAGTA|10
QLYEQFIKSR
>ENST00000515325.5|SNV-37521-C-T|9
MEWKKVSR
>ENST00000478238.1|INDEL-10263-A-AGAGTA|2
IMIIYLLVHKMNLK
>ENST00000445203.6|SNV-16990-T-C|4
KSTGFQGPRQVPK
>FUSION-ENST00000564484.5:17320-ENST00000521545.7:76340|360
CAWWKENNCISGNEW
>FUSION-ENST00000343067.8:100815-ENST00000648419.1:5698|6
MGKWRENLK
>ENST00000610020.2|SNV-24648-C-A|3
HKEKEQTVVDVTEQLGDCK
>ENST00000558052.1|SNV-46570-G-A|1
DQNDLGEKYQGTV
>FUSION-ENST00000525473.1:4896-ENST00000555531.1:6645|174
SFLHRATLVAHVRFLTGQNMVSILK
>FUSION-ENST00000372715.6:247-ENST00000462978.1:43396|6
ENLFLLRLLSCLK
>ENST00000529230.6|INDEL-38176-A-AA|13
FSKSIKEGCWK
>ENST00000466229.5|SNV-38171-C-T|2
MENGWFPTPRCIRVK
>ENST00000573498.5|SNV-9049-A-G|1
AAPHNPLRPPP
>ENST00000426342.7|SNV-531435-T-G|1
CVANSKPPVRYSWRR
>ENST00000417067.5|SNV-171230-T-G|3
KDIKDIVK
>ENST00000521824.5|SNV-288383-T-C|2
SDRTEDDGPLETHGHSTRKP
>ENST00000397596.6|SNV-4566-G-A|1
IRQHKLR
>ENST00000520385.1|INDEL-5124-C-CT|16
LLFLFLIFEKNSR
>FUSION-ENST00000525473.1:4896-ENST00000555531.1:6645|235
MNAIYVGKPSVNVLILNNIRK
>FUSION-ENST00000524111.5:24927-ENST00000334082.11:57116|4
DHNQNTGNNLSSALELMSSK
>FUSION-ENST00000334121.11:24927-ENST00000334082.11:57116|86
HREQPIFSTRAHVFQIDPNTK
>FUSION-ENST00000564484.5:17320-ENST00000521545.7:76340|133
MGLHLLPGCSGRFFSLNYATR
>ENST00000651487.1|SNV-34532-G-A|1
IGTDGQTVRRTMNIVPR
>ENST00000403897.4|SNV-40565-G-T|1
DNDGEFCMTLQDFKTHFVLLVICK
>ENST00000605202.5|MNV-8913-AG-A|4
MPTLAPNYGK
>FUSION-ENST00000372715.6:247-ENST00000462978.1:43396|10
VKSKENLFLLR
>FUSION-ENST00000564484.5:17320-ENST00000521545.7:76340|196
AGVQWCDLSSLQLLPPRLKR
>FUSION-ENST00000564484.5:17320-ENST00000521545.7:76340|7
GYGIVYM
>ENST00000512095.5|SNV-87522-G-C|19
HTMFSSVCMQNSNPR
>ENST00000529230.6|INDEL-38176-A-AA|4
EEIWTICRTCCANHLGEIQR
>ENST00000322038.5|SNV-77870-G-A|6
LHLSKTHGKSPEDHLIYVTK
>FUSION-ENST00000525473.1:4896-ENST00000555531.1:6645|208
LVSDLSINDMRELK
>ENST00000392869.6|SNV-385516-G-T|2
EDLLQMGLSHK
>FUSION-ENST00000564484.5:17320-ENST00000521545.7:76340|280
MTCVVSDIFSPR
>ENST00000417856.5|SNV-5634-G-A|4
YKVAVPLCK
>FUSION-ENST00000525473.1:4896-ENST00000555531.1:6645|6
MVEIDTSLYFKNSTND
>FUSION-ENST00000525473.1:4896-ENST00000555531.1:6645|97
SKKFKPLANWLER
>ENST00000507874.5|SNV-1823-G-A|1
KTYNDALFRYNGTVGLWR
>FUSION-ENST00000564484.5:17320-ENST00000521545.7:76340|288
GVFPGSQVHSPALPASCCLEVVAS
>ENST00000331563.7|SNV-10511-A-T|2
VPKGLEWLWSPQIVGLYNR
>ENST00000651487.1|SNV-34532-G-A|3
IGTDGQTVR
>FUSION-ENST00000311936.8:25323-ENST00000544698.1:95217|1
QAKILTRVL
>ENST00000392869.6|SNV-385516-G-T|3
SLLTTEPREDLLQMGLSHKLAA
>FUSION-ENST00000593238.2:74-ENST00000303961.9:8142|2
LACMAACCRSSLRAGPW
>ENST00000380249.5|SNV-59526-G-T|2
ENVFSEK
>FUSION-ENST00000373864.5:49799-ENST00000449682.2:2699|51
HSPAKRPQLSAASAGRVR
>ENST00000277225.10|SNV-62803-G-T|1
LANDFPLYLSPVKKR
>ENST00000333151.5|SNV-159-C-G|1
KGNYGER
>ENST00000525003.1|SNV-4008-C-G|8
SSFQSYGAPRGEKEELTPQK
>FUSION-ENST00000593238.2:74-ENST00000303961.9:8142|4
LACMAACCR
>FUSION-ENST00000257904.11:4464-ENST00000487509.6:5032|2
VPNGGGGGGGLPISTVREVAWGR
>ENST00000393810.5|SNV-2249-G-A|1
NYLETGILSDLGCAAGK
>ENST00000651487.1|SNV-34532-G-A|4
YIWRIGTDGQTVRR
>ENST00000467322.1|SNV-25464-G-A|6
KLISVKNVENILVVGIISLFITK
>ENST00000425128.6|SNV-107655-T-C|3
KKYVDAETSLQN
>FUSION-ENST00000373864.5:49799-ENST00000449682.2:2699|40
AYLASVGTRKSR
>FUSION-ENST00000525473.1:4896-ENST00000555531.1:6645|66
MLLLFKLVFPPHRGNQSTFVY
>ENST00000498024.1|SNV-227017-T-C|6
MVRIVLPCHQYERLPAR
>ENST00000370357.5|SNV-61831-G-A|4
TQLLQQLYTSKAVSDEAVLTQDSDK
>FUSION-ENST00000564484.5:17320-ENST00000521545.7:76340|266
FRLVFSLLMVRS
>FUSION-ENST00000373864.5:49799-ENST00000449682.2:2699|26
TATTAQGSSTAAR
>FUSION-ENST00000564484.5:17320-ENST00000521545.7:76340|15
AQSWLTAPSTSQVQAILLP
>ENST00000529230.6|INDEL-38176-A-AA|11
SIKEGCWKGHQCHVGGFGSK
>FUSION-ENST00000525473.1:4896-ENST00000555531.1:6645|203
FLFAIYCQIT
>ENST00000344191.8|MNV-135621-GAACAA-G|2
QEEERTR
>FUSION-ENST00000564484.5:17320-ENST00000521545.7:76340|106
EPAEDHCLPHPRR
>FUSION-ENST00000551888.5:4464-ENST00000487509.6:5032|5
MEEEVEEAFPSAQFVRWHGVGVS
>ENST00000445067.6|SNV-30150-G-C|3
SEVMLYHTINSLK
>ENST00000517540.5|SNV-131044-G-A|6
MLSFISDSPRMLTLIWTKIK
>FUSION-ENST00000593238.2:74-ENST00000303961.9:8142|8
MVRLACMAACCR
>ENST00000380392.4|SNV-956-G-T|2
AGSESPSRAPSSSPLSSR
>FUSION-ENST00000564484.5:17320-ENST00000521545.7:76340|358
MVEGKQLY
>FUSION-ENST00000529428.5:400-ENST00000566978.1:9615|11
TGNPGWFTTK
>ENST00000327702.12|SNV-639756-C-T|1
NCELDKNQ
>ENST00000463195.5|INDEL-2559-G-GT|7
KFFLDVVER
>ENST00000264229.11|SNV-275095-A-T|5
AGSLHKSSALPEEK
>FUSION-ENST00000441562.2:90443-ENST00000395044.7:13821|37
EFTSSGSANTETTKVTGSLETK
>ENST00000220616.9|SNV-26955-G-A|2
GSDYAIHLAAQSTLSFYQRR
>FUSION-ENST00000525473.1:4896-ENST00000555531.1:6645|132
EMEAVSK
>ENST00000484628.5|SNV-18874-G-A|9
RARMIHSLSEK
>ENST00000469080.5|SNV-9258-C-A|3
HGKTTNGGK
>FUSION-ENST00000564484.5:17320-ENST00000521545.7:76340|52
APPHSSLGNR
>FUSION-ENST00000469794.1:49-ENST00000418623.1:118|28
GESWMLPILSSFCK
>ENST00000447018.5|INDEL-7938-G-GGGAG|1
SPSQQEHHL
>ENST00000220853.8|SNV-72-C-T|6
AKVLELYDVTWEEMR
>ENST00000471703.5|SNV-13436-A-G|2
DRLSNESVMLVVELVQR
>ENST00000484628.5|SNV-18874-G-A|2
IHSLSEKK
>FUSION-ENST00000564484.5:17320-ENST00000521545.7:76340|156
NTDSEVPGGSLLRTTVCPTR
>FUSION-ENST00000525473.1:4896-ENST00000555531.1:6645|194
WEGLQSVFRP
>FUSION-ENST00000525473.1:4896-ENST00000555531.1:6645|181
SYAMKNHEK
>ENST00000470688.5|SNV-7532-C-T|1
CLSPLGPSTSALCSGGQMAPAK
>ENST00000489694.5|SNV-286992-C-T|5
MGSVPVR
>FUSION-ENST00000564484.5:17320-ENST00000521545.7:76340|144
MKEPTLQ
>FUSION-ENST00000372715.6:247-ENST00000462978.1:43396|5
ENLFLLRLLSCLKK
>ENST00000344191.8|MNV-135621-GAACAA-G|3
RQEEERTR
>FUSION-ENST00000564484.5:17320-ENST00000521545.7:76340|135
MGLHLLPGCSGR
>ENST00000492251.1|SNV-247448-G-A|4
KEHEKDPK
>FUSION-ENST00000564484.5:17320-ENST00000521545.7:76340|8
MGYGIVYM
>FUSION-ENST00000564484.5:17320-ENST00000521545.7:76340|4
LARMVSIS
>ENST00000327671.10|SNV-19860-C-T|2
LGQCGVDACFFTINR
>ENST00000651091.1|SNV-22624-C-T|4
IQEEEWDRDLFLDPAWEKQQR
>ENST00000524821.6|SNV-233-G-T|3
WPPCVTLRTLALAR
>FUSION-ENST00000564484.5:17320-ENST00000521545.7:76340|130
WVGWRGTR
>FUSION-ENST00000564484.5:17320-ENST00000521545.7:76340|80
LLRSLFLS
>ENST00000542672.6|SNV-22624-C-T|2
DLFLDPAWEKQQR
>ENST00000359276.9|INDEL-19737-A-AA|7
NQTHPKQRPRTEGFRPVSR
>ENST00000368170.8|SNV-1466-G-A|2
EIQDHASQNYSK
>FUSION-ENST00000564484.5:17320-ENST00000521545.7:76340|69
LSPVEMQH
>ENST00000280612.9|SNV-59979-G-A|6
LFYVASRK
>FUSION-ENST00000564484.5:17320-ENST00000521545.7:76340|3
MLQGIRDSTEALTTTGHP
>ENST00000474865.6|SNV-11567-G-A|2
ALEVANQLYQARGPCPSALMK
>FUSION-ENST00000564484.5:17320-ENST00000521545.7:76340|64
MPVVQATQEAEVGGSLETMR
>ENST00000540394.5|SNV-11887-G-A|2
QDACQGDSGGVFAVRDPNTNR
>ENST00000543117.5|SNV-48119-C-G|5
VHLKNTEIENSK
>FUSION-ENST00000564484.5:17320-ENST00000521545.7:76340|207
MCSFYSVFYR
>FUSION-ENST00000373864.5:49799-ENST00000449682.2:2699|37
SRISTDLRQK
>FUSION-ENST00000525473.1:4896-ENST00000555531.1:6645|17
QRGLEDPGYGALGR
>FUSION-ENST00000564484.5:17320-ENST00000521545.7:76340|214
MPPGFMPFSCLSFLSSWDYR
>FUSION-ENST00000372715.6:247-ENST00000462978.1:43396|14
KAYLPQELLGKVK
>ENST00000322313.9|SNV-97217-C-T|3
WHEQSGGPEHGPER
>FUSION-ENST00000525473.1:4896-ENST00000555531.1:6645|154
QNYIRNLIK
>ENST00000550015.1|SNV-409542-G-A|6
MEKHTTTSGHDHK
>FUSION-ENST00000564484.5:17320-ENST00000521545.7:76340|247
VAHACNPSTLGGRDGRITR
>ENST00000357162.6|SNV-753566-G-A|7
VFVAFRK
>FUSION-ENST00000564484.5:17320-ENST00000521545.7:76340|362
TGELDVQERCAWWK
>ENST00000614616.4|INDEL-27742-A-AA|1
QSQKQKTSK
>FUSION-ENST00000564484.5:17320-ENST00000521545.7:76340|30
MFILQPRDT
>ENST00000505243.5|SNV-1492-A-G|2
NCLTNFHGVDLTRDK
>FUSION-ENST00000564484.5:17320-ENST00000521545.7:76340|321
MPPRPATFFFFFF
>ENST00000265441.8|SNV-8042-G-C|5
GKDATALMNLHNNR
>ENST00000279394.7|SNV-17232-G-T|1
ILLERQAREIEAFDAESMR
>FUSION-ENST00000525473.1:4896-ENST00000555531.1:6645|91
QGLCPGRQSSYNYLLFNLFN
>FUSION-ENST00000373864.5:49799-ENST00000449682.2:2699|1
ASISAGGL
>ENST00000525003.1|SNV-4008-C-G|9
MSSFQSYGAPRGEKEELTPQK
>FUSION-ENST00000426263.9:235-ENST00000674390.1:65789|44
EPSSKSDQQLDCALDLMR
>ENST00000007414.8|SNV-1801-G-A|5
VRLGTEGVIPER
>FUSION-ENST00000593238.2:74-ENST00000303961.9:8142|7
VRLACMAACCR
>ENST00000392054.7|SNV-245541-G-A|6
LEAKKLAHTMMEAFR
>ENST00000570844.1|SNV-17232-G-T|1
QDAPSESAFCLSGRPVRSRPSMRK
>ENST00000394121.8|SNV-30961-G-A|2
AYLLAFEHYVNHRK
>ENST00000342741.6|SNV-6869-G-A|1
ASNVAAVRAALGPEGHGIKIISK
>FUSION-ENST00000557334.5:25323-ENST00000544698.1:95217|3
IIMLKVKLSEMYLGFQVICNH
>FUSION-ENST00000525473.1:4896-ENST00000555531.1:6645|173
ATLVAHVR
>ENST00000543117.5|SNV-48117-T-A|SNV-48119-C-G|2
SKLMSEVQTLK
>FUSION-ENST00000564484.5:17320-ENST00000521545.7:76340|210
HLPPCLANFFSIFSR
>FUSION-ENST00000564484.5:17320-ENST00000521545.7:76340|23
RGINESR
>FUSION-ENST00000564484.5:17320-ENST00000521545.7:76340|302
MVSCCHPGK
>ENST00000468510.5|SNV-31247-G-A|4
KEKGISPAR
>ENST00000371953.8|SNV-69458-T-G|4
VAQYPFEDHNPPQLELIKPFCEDR
>FUSION-ENST00000564484.5:17320-ENST00000521545.7:76340|316
NQICIRLYLLLLLLRWSLALSPR
>FUSION-ENST00000525473.1:4896-ENST00000555531.1:6645|177
NHEKSFLHR
>FUSION-ENST00000564484.5:17320-ENST00000521545.7:76340|86
MTTAELGNGASPAAR
>ENST00000543117.5|SNV-48117-T-A|5
VHLKNTEIEKTK
>FUSION-ENST00000564484.5:17320-ENST00000521545.7:76340|254
QCCGLGMVAHACNPSTLGGR
>ENST00000445838.1|SNV-344-G-A|8
FCGKESGSLGTR
>FUSION-ENST00000525473.1:4896-ENST00000555531.1:6645|198
MNPLFVFSVNKHSAKHQA
>ENST00000562140.2|SNV-23525-G-A|1
SEQRTCPTWSARLGVPGPIR
>ENST00000400105.6|MNV-173826-GAAGGCC-G|5
DKFVWMDYLCK
>ENST00000608739.5|SNV-5429-G-A|1
WLASSSADKLIKIWGAYDGK
>ENST00000264229.11|SNV-275095-A-T|3
SSALPEEK
>ENST00000478238.1|INDEL-10263-A-AGAGTA|8
SRVWKSWR
>ENST00000394468.7|SNV-17845-G-A|1
TMDYVCCAYNNITSR
>FUSION-ENST00000564484.5:17320-ENST00000521545.7:76340|152
TTVCPTRGALDLRR
>ENST00000445838.1|SNV-344-G-A|7
MFCGKESGSLGTRR
>FUSION-ENST00000564484.5:17320-ENST00000521545.7:76340|309
ESCSVTQAGVQWPDFGSLQPLPPR
>ENST00000356082.9|SNV-37127-G-A|2
VEQIRDHINGHVLYYATCK
>ENST00000479916.1|INDEL-2559-G-GT|18
RMKFFLDVVER
>FUSION-ENST00000477418.2:6159-ENST00000375375.7:104786|5
MSAAMGADFHFSSYPCQLPGHSR
>ENST00000327155.10|INDEL-199462-G-GA|1
QEQKGEKK
>ENST00000359276.9|INDEL-19737-A-AA|8
NQTHPKQRPR
>ENST00000492251.1|SNV-247448-G-A|7
MATAQMKEHEKDPK
>ENST00000409592.7|SNV-247448-G-A|2
MLVDLQYSLANSYASTPELR
>FUSION-ENST00000469794.1:49-ENST00000418623.1:118|37
MKKGESWMLPILSSFCK
>ENST00000358047.5|SNV-2570-C-T|3
ELFQEGTSSTMECVSDFLQR
>ENST00000302964.4|SNV-195-G-A|4
MKLGTMPLREGFER
>ENST00000538336.5|SNV-31247-G-A|1
IVVPPHLGYGEEGK
>FUSION-ENST00000469141.6:68278-ENST00000374135.9:4150|4
KSPEIHSLQPGLLHRGSGPLLPA
>ENST00000445203.6|SNV-16990-T-C|6
RKSTGFQGPR
>FUSION-ENST00000525473.1:4896-ENST00000555531.1:6645|247
NVITVGKPLVKALALEETK
>FUSION-ENST00000564484.5:17320-ENST00000521545.7:76340|56
MMAPPHSSLGNRAR
>FUSION-ENST00000564484.5:17320-ENST00000521545.7:76340|301
VSCCHPGK
>FUSION-ENST00000564484.5:17320-ENST00000521545.7:76340|282
VSWLSGSQSCTSR
>FUSION-ENST00000564484.5:17320-ENST00000521545.7:76340|222
MSHCTWPGMALGTDYVRCKYSF
>FUSION-ENST00000525473.1:4896-ENST00000555531.1:6645|222
MEDTSVTFILQSTSINSYGREIV
>ENST00000619181.4|SNV-4196-A-G|2
TVLAGVVLEDYLDIK
>FUSION-ENST00000525473.1:4896-ENST00000555531.1:6645|294
THTGERPYTCHLCRKAFTQCSHLR
>FUSION-ENST00000564484.5:17320-ENST00000521545.7:76340|238
LQKLPGR
>ENST00000591851.5|SNV-108656-G-A|4
APPPAAPGR
>FUSION-ENST00000564484.5:17320-ENST00000521545.7:76340|369
MSALTLSHPPSSHVGVW
>ENST00000550735.7|INDEL-26634-G-GATA|4
QASQVTKQIIALALR
>ENST00000529230.6|INDEL-38176-A-AA|15
KPQTGSWRLCRFSK
>FUSION-ENST00000373864.5:49799-ENST00000449682.2:2699|29
RPGASHCGPACARPFATR
>ENST00000443119.7|SNV-71192-G-A|1
SIDVEQVSVVINFDLPVDK
>ENST00000261655.8|INDEL-310080-T-TT|1
ESSPNVDVEAELTFCTGDIITVFW
>FUSION-ENST00000564484.5:17320-ENST00000521545.7:76340|114
CGRAEHR
>ENST00000520385.1|INDEL-5124-C-CT|8
YYYLNASIPFFDLRKEFK
>FUSION-ENST00000416602.6:265-ENST00000361660.8:88257|2
SGGPAPGVGHLQAPHQPR
>ENST00000573498.5|SNV-9049-A-G|2
MAAPHNPLRPPP
>FUSION-ENST00000525473.1:4896-ENST00000555531.1:6645|69
VADLQPLLKR
>ENST00000487005.1|SNV-13446-T-C|1
MPPTMPV
>FUSION-ENST00000373864.5:49799-ENST00000449682.2:2699|12
RTSAGTQMGIAMGPGATR
>ENST00000282469.10|SNV-41363-C-G|1
EGALAKQAKIDFEEQFLK
>FUSION-ENST00000564484.5:17320-ENST00000521545.7:76340|14
MTLALLLCGCALTCHLSFHR
>ENST00000515325.5|SNV-37521-C-T|6
VSRVHLK
>FUSION-ENST00000564484.5:17320-ENST00000521545.7:76340|263
MGESQGQEIETILANMVKPRLY
>FUSION-ENST00000373864.5:49799-ENST00000449682.2:2699|4
GWIGWISGVPSCAWLGAIR
>ENST00000294309.8|SNV-5851-C-T|3
VDASSMWLYRRYYLNVCQR
>ENST00000220853.8|SNV-72-C-T|5
MAKVLELYDVTWEEMRDK
>FUSION-ENST00000525473.1:4896-ENST00000555531.1:6645|228
VRNVEETSAVVVASEHAK
>ENST00000520385.1|INDEL-5124-C-CT|17
MLLFLFLIFEKNSR
>ENST00000007414.8|SNV-1801-G-A|3
LGTEGVIPER
>ENST00000672005.1|SNV-246-G-C|1
ILSNMIDSEAHENRPPILTSSK
>ENST00000409122.7|SNV-11136-T-C|1
YCQENPSASSSFDFSYSGAER
>ENST00000512095.5|SNV-87522-G-C|3
RSKFPPR
>ENST00000472201.1|SNV-14564-G-C|1
APLQKNLYR
>FUSION-ENST00000564484.5:17320-ENST00000521545.7:76340|317
NQICIRLYLLLLLLR
>ENST00000549778.5|SNV-13056-C-T|2
HVIEIHIVYYNSK
>FUSION-ENST00000541930.5:2696-ENST00000534965.5:13279|35
MFRGLAQADGLNVSIECK
>FUSION-ENST00000304457.11:23028-ENST00000373625.8:48797|54
EDNLLGTTCLIATAVITLFNLFKRR
>ENST00000498024.1|SNV-227017-T-C|2
LPARTEK
>ENST00000313367.7|SNV-177257-T-A|1
IEQQQRERR
>FUSION-ENST00000564484.5:17320-ENST00000521545.7:76340|318
HLGWFKNQICIRLYLLLLLLR
>FUSION-ENST00000593238.2:74-ENST00000303961.9:8142|5
VRLACMAACCRSSLR
>FUSION-ENST00000373864.5:49799-ENST00000449682.2:2699|39
KSRISTDLR
>FUSION-ENST00000564484.5:17320-ENST00000521545.7:76340|213
PPGFMPFSCLSFLSSWDYR
>ENST00000457361.5|SNV-102571-C-A|2
CGASFTQKGNLLR
>FUSION-ENST00000562337.5:1337-ENST00000529009.1:18899|23
FFASQGCAQSPFQVSR
>FUSION-ENST00000508628.6:89531-ENST00000323347.14:7498|6
GSFLHSLR
>FUSION-ENST00000525473.1:4896-ENST00000555531.1:6645|14
GLEDPGYGALGR
>FUSION-ENST00000564484.5:17320-ENST00000521545.7:76340|306
MESLSCCPGWSAVAR
>ENST00000486752.5|SNV-52502-G-A|2
SGTCSIGRWMPSGLR
>ENST00000356082.9|SNV-37127-G-A|3
RVEQIRDHINGHVLYYATCK
>ENST00000543117.5|SNV-48117-T-A|4
NTEIEKTK
>FUSION-ENST00000525473.1:4896-ENST00000555531.1:6645|98
MSKKFKPLANWLER
>FUSION-ENST00000525473.1:4896-ENST00000555531.1:6645|21
SKMKVLTEGPSSALSSELENVLSVK
>ENST00000550735.7|INDEL-26634-G-GATA|1
QIIALALRHCHLLNIAHR
>ENST00000537611.3|SNV-14011-A-G|2
GETLQAKR
>ENST00000479916.1|INDEL-2559-G-GT|14
KFFLDVVERLSVLIASNGSLLK
>FUSION-ENST00000480945.6:20977-ENST00000602433.1:19614|4
HSYSGESR
>ENST00000514403.1|SNV-82622-G-A|3
IDMAVLYIILVCLFPS
>ENST00000368346.7|SNV-81481-G-A|4
EMFNEGTCIQQDSFSSSEKGSYK
>ENST00000522754.1|SNV-432049-C-T|1
LEDESTPEKRTEK
>ENST00000381317.9|SNV-11567-G-A|2
ALEVANQLYQK
>FUSION-ENST00000564484.5:17320-ENST00000521545.7:76340|79
MSRKAGCGGSCV
>ENST00000330909.12|SNV-677505-A-G|4
MRIGGEILEINGETTKNMK
>ENST00000545698.1|INDEL-14071-C-CA|1
KLQTHLK
>FUSION-ENST00000564484.5:17320-ENST00000521545.7:76340|366
VKTGELDVQER
>FUSION-ENST00000480945.6:20977-ENST00000602433.1:19614|1
LDPRSAGG
>FUSION-ENST00000564484.5:17320-ENST00000521545.7:76340|195
MVVPPNFL
>ENST00000525003.1|SNV-4008-C-G|3
VSAALCQSSSCPLSSPTEPHGGR
>FUSION-ENST00000564484.5:17320-ENST00000521545.7:76340|61
PVVQATQEAEVGGSLETMRSR
>FUSION-ENST00000525473.1:4896-ENST00000555531.1:6645|107
MIDFTLQPGFMSTVRIMSK
>ENST00000342002.6|SNV-102571-C-A|4
SHTGERPFHCNKCGASFTQKGNLLR
>FUSION-ENST00000541930.5:2696-ENST00000534965.5:13279|32
FRGLAQADGLNVSIECKR
>ENST00000587309.5|SNV-20764-G-A|4
APVPLFTMKGPKPTSSLPGTSAYKK
>ENST00000392054.7|SNV-245541-G-A|4
KLAHTMMEAFRK
>ENST00000567596.5|SNV-78826-G-C|5
VKISLWLLPIVPK
>ENST00000265441.8|SNV-8042-G-C|3
DATALMNLHNNR
>ENST00000232501.8|SNV-1061-G-C|4
KYSRNPLLFNLGFVCDAQAK
>ENST00000335568.10|SNV-384-C-T|1
DSFWLYFSQEQEILWEFYDIFR
>ENST00000366558.7|SNV-18874-G-A|3
MIHSLSEK
>FUSION-ENST00000525473.1:4896-ENST00000555531.1:6645|170
MVSILKGENSLVVIHFLVDTK
>ENST00000451194.5|SNV-1061-G-C|4
LSCVHRTQEVQPQSSPLQPGLR
>FUSION-ENST00000564484.5:17320-ENST00000521545.7:76340|107
EPAEDHCLPHPR
>ENST00000357162.6|SNV-753566-G-A|3
FNLSESK
>ENST00000366558.7|SNV-18874-G-A|5
ARMIHSLSEK
>FUSION-ENST00000350842.8:3563-ENST00000546352.1:22920|1
TCTVTRPAQRPSSLVS
>ENST00000493884.5|SNV-32715-C-G|1
PPTTPSSSLFTKKSEDTISK
>ENST00000443677.6|SNV-257-G-C|3
DARPWACPTCR
>ENST00000304646.2|SNV-838-G-C|1
DTMATVLYTLVTPMLNPFIYSLRNR
>ENST00000537611.3|SNV-14011-A-G|6
DFAHVFTEYGNCFTFNR
>FUSION-ENST00000525473.1:4896-ENST00000555531.1:6645|95
KFKPLANWLERQGLCPGR
>ENST00000445838.1|SNV-344-G-A|6
FCGKESGSLGTRR
>ENST00000484628.5|SNV-18874-G-A|1
IHSLSEKKSAIPYGTK
>FUSION-ENST00000564484.5:17320-ENST00000521545.7:76340|227
NGFIFYILEIGSCLL
>ENST00000445203.6|SNV-16990-T-C|5
KSTGFQGPR
>FUSION-ENST00000564484.5:17320-ENST00000521545.7:76340|345
HSCAIFPSPFADCVLR
>ENST00000545698.1|INDEL-14071-C-CA|2
KKLQTHLK
>FUSION-ENST00000564484.5:17320-ENST00000521545.7:76340|118
GGTVAVSMCGR
>FUSION-ENST00000562337.5:1337-ENST00000529009.1:18899|18
GGPGWGGTPARTR
>FUSION-ENST00000564484.5:17320-ENST00000521545.7:76340|32
WMFILQPRDT
>FUSION-ENST00000525473.1:4896-ENST00000555531.1:6645|1
KPIFPAMQGA
>FUSION-ENST00000564484.5:17320-ENST00000521545.7:76340|248
MVAHACNPSTLGGRDGRITR
>ENST00000322313.9|SNV-97217-C-T|1
WHEQSGGPEHGPERGPFRGGQDCR
>FUSION-ENST00000525473.1:4896-ENST00000555531.1:6645|7
VEIDTSLYFK
>ENST00000503074.1|SNV-41363-C-G|1
GLWQNKPRLTLKNNSLK
>FUSION-ENST00000564484.5:17320-ENST00000521545.7:76340|116
GGTVAVSMCGRAEHRLR
>ENST00000494374.5|SNV-31247-G-A|4
LTWGMERKEK
>ENST00000423620.6|INDEL-5124-C-CT|3
QILHPEASKKNVLLPECFYSFF
>FUSION-ENST00000564484.5:17320-ENST00000521545.7:76340|157
NTDSEVPGGSLLR
>ENST00000402775.6|SNV-8455-G-A|2
AALRIHATHLGR
>FUSION-ENST00000541930.5:2696-ENST00000534965.5:13279|14
DTARAGRACSVASPRPTG
>FUSION-ENST00000562337.5:1337-ENST00000529009.1:18899|20
AGRGGPGWGGTPARTR
>FUSION-ENST00000469794.1:49-ENST00000418623.1:118|38
HEERRIMDAANFEQFLQER
>FUSION-ENST00000480945.6:20977-ENST00000602433.1:19614|3
HSYSGESRLDPR
>ENST00000330909.12|SNV-677505-A-G|6
CGKMRIGGEILEINGETTK
>FUSION-ENST00000525473.1:4896-ENST00000555531.1:6645|207
LVSDLSINDMRELKLST
>FUSION-ENST00000525473.1:4896-ENST00000555531.1:6645|42
MGPEHPR
>ENST00000451408.2|SNV-89791-G-A|2
ETKWHKVR
>ENST00000265441.8|SNV-8042-G-C|1
DATALMNLHNNRAGRK
>ENST00000409592.7|SNV-247448-G-A|4
DPKMLVDLQYSLANSYASTPELR
>FUSION-ENST00000564484.5:17320-ENST00000521545.7:76340|356
MGTLSLSIVQLCDS
>ENST00000512095.5|SNV-87522-G-C|2
SKFPPRWPPTS
>FUSION-ENST00000562337.5:1337-ENST00000529009.1:18899|19
GGPGWGGTPAR
>ENST00000529230.6|INDEL-38176-A-AA|14
LCRFSKSIK
>FUSION-ENST00000469141.6:68278-ENST00000374135.9:4150|5
KSPEIHSLQPGLLHR
>FUSION-ENST00000529428.5:400-ENST00000566978.1:9615|1
TFSLEFLDPSKSSV
>ENST00000621418.4|SNV-682281-C-G|1
AGSPERRR
>ENST00000570844.1|SNV-17232-G-T|4
SCWPCRQDAPSESAFCLSGRPVR
>FUSION-ENST00000564484.5:17320-ENST00000521545.7:76340|244
ITRSGDRDHPGQHGETPSLLK
>ENST00000405460.9|SNV-124435-A-T|1
SLGSNATYIAKTTVMK
>FUSION-ENST00000334082.11:1365-ENST00000519259.5:30080|67
GSRSHNRSR
>ENST00000343053.5|INDEL-1506-G-GA|2
VPEKKTEAGYG
>FUSION-ENST00000564484.5:17320-ENST00000521545.7:76340|96
EWATEGLMWSSRWCLMTRQGCR
>FUSION-ENST00000525473.1:4896-ENST00000555531.1:6645|53
SSLPPSAGRVSREDLIFLHP
>FUSION-ENST00000564484.5:17320-ENST00000521545.7:76340|158
RQVHCLFSLN
>ENST00000348367.9|SNV-58050-C-T|2
LLEPLSWR
>ENST00000493857.1|SNV-128683-C-T|2
QCPGPRTPLSPACPRPLR
>ENST00000265843.9|SNV-54682-C-T|2
SSFAFLFSFRK
>FUSION-ENST00000334082.11:1365-ENST00000519259.5:30080|69
GSRSHNR
>ENST00000261609.13|SNV-88682-C-T|1
MLPKSVVDVCRVVYQAK
>ENST00000562225.1|SNV-32715-C-G|4
MPPTTPSSSLFTKLKPR
>FUSION-ENST00000564484.5:17320-ENST00000521545.7:76340|10
MTLALLLCGCALTCHLSFHRRW
>ENST00000409592.7|SNV-247448-G-A|1
MLVDLQYSLANSYASTPELRR
>FUSION-ENST00000564484.5:17320-ENST00000521545.7:76340|177
HEPLHLARNGFR
>FUSION-ENST00000525473.1:4896-ENST00000555531.1:6645|280
VNHINVIYVKRPILIAFTLDGPR
>ENST00000423620.6|INDEL-5124-C-CT|2
KNVLLPECFYSFF
>FUSION-ENST00000564484.5:17320-ENST00000521545.7:76340|180
MPPRLANFYIFSTDR
>FUSION-ENST00000525473.1:4896-ENST00000555531.1:6645|54
MSSLPPSAGRVSREDLIFLHP
>FUSION-ENST00000564484.5:17320-ENST00000521545.7:76340|172
IYLPRPPK
>ENST00000438383.5|INDEL-2559-G-GT|2
NEVFFGCGREIVCTDSI
>ENST00000296550.12|SNV-143341-G-A|1
ECIDKSTGKEFALK
>ENST00000321429.8|SNV-5963-G-A|4
QHPDWKDEELFQHARK
>FUSION-ENST00000564484.5:17320-ENST00000521545.7:76340|179
PPRLANFYIFSTDR
>FUSION-ENST00000373864.5:49799-ENST00000449682.2:2699|6
CSLRSVAR
>ENST00000608739.5|SNV-5429-G-A|4
FSPNGKWLASSSADKLIK
>FUSION-ENST00000525473.1:4896-ENST00000555531.1:6645|80
SPAIIKA
>ENST00000264229.11|SNV-275095-A-T|1
SSALPEEKRPETAVSRLER
>ENST00000261167.7|INDEL-3767-A-AA|6
TAHDGSSCSFK
>ENST00000559255.1|SNV-11887-C-T|2
IRSILDVSMGAQEPSWPLFSLIKPR
>FUSION-ENST00000564484.5:17320-ENST00000521545.7:76340|136
NNWKWVGWRGTR
>FUSION-ENST00000564484.5:17320-ENST00000521545.7:76340|276
LVGTCLFPSPV
>ENST00000472007.5|SNV-31247-G-A|3
KEKDGVSLCCPG
>ENST00000569364.5|SNV-11687-G-A|3
MSSRTLYINSRQLVSLQ
>ENST00000417856.5|SNV-5634-G-A|3
YKVAVPLCKQALEDLEK
>ENST00000489038.5|SNV-31247-G-A|1
AEKLHLSIHQR
>ENST00000279394.7|SNV-17232-G-T|4
IRILLER
>FUSION-ENST00000469141.6:68278-ENST00000374135.9:4150|3
SPEIHSLQPGLLHR
>FUSION-ENST00000334121.11:24927-ENST00000334082.11:57116|88
SQSKHREQPIFSTR
>ENST00000538336.5|SNV-31247-G-A|2
RIVVPPHLGYGEEGK
>FUSION-ENST00000564484.5:17320-ENST00000521545.7:76340|253
QCCGLGMVAHACNPSTLGGRDGR
>FUSION-ENST00000525473.1:4896-ENST00000555531.1:6645|48
MPSMGPEHPR
>ENST00000392114.6|SNV-11683-C-T|1
QYPPSTQVEVQNDGAESAVF
>FUSION-ENST00000373864.5:49799-ENST00000449682.2:2699|54
SSESSVTSPAAGPR
>ENST00000259750.9|SNV-16172-C-T|5
RVNSLESER
>FUSION-ENST00000525473.1:4896-ENST00000555531.1:6645|67
LLLFKLVFPPHR
>ENST00000425128.6|SNV-107655-T-C|1
YVDAETSLQN
>ENST00000366542.6|SNV-89791-G-A|1
GDKVAQSESKR
>ENST00000522754.1|SNV-432049-C-T|7
KMLEDESTPEKR
>ENST00000443677.6|SNV-257-G-C|4
HCLEALWGARDARPWACPTCR
>FUSION-ENST00000372715.6:247-ENST00000462978.1:43396|7
ENLFLLR
>ENST00000433948.5|SNV-35939-G-A|2
HAHTLER
>ENST00000545698.1|INDEL-14071-C-CA|8
TTSGTQKNLLSQKNLASLQNQK
>ENST00000451194.5|SNV-1061-G-C|2
TQEVQPQSSPLQPGLR
>ENST00000527039.1|SNV-2488-G-T|2
EILKVLFNITLDSIKGEVD
>FUSION-ENST00000564484.5:17320-ENST00000521545.7:76340|199
MALFFIF
>FUSION-ENST00000564484.5:17320-ENST00000521545.7:76340|103
DVCRPLK
>ENST00000321429.8|SNV-5963-G-A|2
DEELFQHARK
>ENST00000357162.6|SNV-753566-G-A|4
KFNLSESKVCELQLPDINLVNDQK
>FUSION-ENST00000564484.5:17320-ENST00000521545.7:76340|209
HLPPCLANFFSIFSRNR
>ENST00000359276.9|INDEL-19737-A-AA|6
QRPRTEGFRPVSR
>FUSION-ENST00000350842.8:3563-ENST00000546352.1:22920|2
GVGPGASASTK
>ENST00000489365.1|SNV-102161-A-G|3
HPYQGICFSSMPPTVKRLLG
>ENST00000605202.5|MNV-8913-AG-A|3
PTLAPNYGK
>ENST00000522754.1|SNV-432049-C-T|9
KMLEDESTPEK
>FUSION-ENST00000564484.5:17320-ENST00000521545.7:76340|71
DPGQGGR
>FUSION-ENST00000525473.1:4896-ENST00000555531.1:6645|192
ENKRGKPS
>ENST00000476083.1|SNV-13056-C-T|1
CLTGPTQIHIVYYNSKYK
>ENST00000220853.8|SNV-72-C-T|3
VLELYDVTWEEMR
>ENST00000302964.4|SNV-195-G-A|2
LGTMPLREGFER
>FUSION-ENST00000564484.5:17320-ENST00000521545.7:76340|19
QTALLWILIK
>ENST00000640552.1|SNV-3132-C-T|4
MKPLWPVWIWRGR
>ENST00000443677.6|SNV-257-G-C|2
DARPWACPTCRQGAAQQPHLR
>ENST00000588096.1|SNV-15964-G-T|2
MILPAGVTRCSAGSSCRAAPAR
>ENST00000562140.2|SNV-23525-G-A|4
VLVTTNVCARSEQR
>ENST00000514403.1|SNV-82622-G-A|6
MTSSYMIDMAVLYIILVCLFPS
>FUSION-ENST00000269143.8:259-ENST00000449797.5:111230|36
TVIESLGIIIYKALDYGLK
>ENST00000489365.1|SNV-102161-A-G|1
PPTVKRLLG
>FUSION-ENST00000545521.5:1337-ENST00000529009.1:18899|3
HEAIHTGAKAGRVSGLPPIGCAP
>FUSION-ENST00000311713.11:2696-ENST00000534965.5:13279|28
GLAQADGLNVSIECK
>FUSION-ENST00000525473.1:4896-ENST00000555531.1:6645|18
KVLTEGPSSALSSELENVLSVK
>ENST00000264229.11|SNV-275095-A-T|2
SSALPEEKRPETAVSR
>ENST00000544060.1|INDEL-14071-C-CA|3
EEKENPEQQNQNNQWNPKKPVESK
>FUSION-ENST00000373871.8:49799-ENST00000449682.2:2699|80
SSNDYTSQMYSAKFLDQGLDDNYCR
>ENST00000640552.1|SNV-3132-C-T|2
MKPLWPVWIWRGRLSR
>ENST00000567596.5|SNV-78826-G-C|6
MVKISLWLLPIVPK
>ENST00000528652.2|SNV-4008-C-G|5
SLGRAFVTSPTEPHGGR
>ENST00000370357.5|SNV-61831-G-A|2
EPFVGELSSSQGQR
>ENST00000543117.5|SNV-48119-C-G|4
VHLKNTEIENSKLMSEVQTLK
>FUSION-ENST00000524111.5:24927-ENST00000334082.11:57116|1
TGYPPASMQLLCLISMTAQEMCIG
>ENST00000558052.1|SNV-46570-G-A|4
QELKDQNDLGEK
>ENST00000366542.6|SNV-89791-G-A|5
QESQPPEKNSGHSTSKGDK
>ENST00000350811.7|SNV-114385-C-G|2
LTEYIDGQGRPRTSQSEETR
>FUSION-ENST00000525473.1:4896-ENST00000555531.1:6645|104
IDFTLQPGFMSTVRIMSKK
>FUSION-ENST00000373864.5:49799-ENST00000449682.2:2699|63
MIIPHKCILQSSSTK
>FUSION-ENST00000564484.5:17320-ENST00000521545.7:76340|166
IGNLACPFTGKSSVLR
>ENST00000342741.6|SNV-6869-G-A|6
FGVEHGVDIVFASFVRKASNVAAVR
>ENST00000529230.6|INDEL-38176-A-AA|1
EETSSGTSPAGGN
>FUSION-ENST00000564484.5:17320-ENST00000521545.7:76340|192
RFSCLSLPSSWVYR
>ENST00000370397.8|INDEL-25033-T-TT|5
NTLISASQQLKAKLEFFSQK
>ENST00000484628.5|SNV-18874-G-A|3
IHSLSEK
>ENST00000369569.6|SNV-566-C-T|5
KALCNPHIQADRLCYR
>ENST00000285093.15|SNV-16436-C-A|1
INRLCGSGFQSIVNGCQEICVK
>FUSION-ENST00000564484.5:17320-ENST00000521545.7:76340|344
MHSCAIFPSPFADCVLRTHLLMK
>ENST00000672005.1|SNV-246-G-C|2
KILSNMIDSEAHENRPPILTSSK
>FUSION-ENST00000564484.5:17320-ENST00000521545.7:76340|50
APPHSSLGNRARR
>ENST00000496863.5|SNV-29098-G-A|4
MGTQARQSITAHLDNQVPVESPR
>ENST00000261167.7|INDEL-3767-A-AA|8
KTAHDGSSCSFK
>FUSION-ENST00000564484.5:17320-ENST00000521545.7:76340|290
EGAACRGWSHGSGLR
>ENST00000367429.9|SNV-38171-C-T|3
AQTTVTCMENGWFPTPR
>FUSION-ENST00000525473.1:4896-ENST00000555531.1:6645|205
RELKLST
>ENST00000497311.5|SNV-2680-G-A|2
SLEKILNSIPPPPPPAMTNEAGAPR
>FUSION-ENST00000564484.5:17320-ENST00000521545.7:76340|26
SHACRPSYSGG
>FUSION-ENST00000436342.6:49799-ENST00000449682.2:2699|83
MTCTDYIPRSSNDYTSQMYSAK
>ENST00000261167.7|INDEL-3767-A-AA|4
TAHDGSSCSFKDEGSKTDNPR
>FUSION-ENST00000564484.5:17320-ENST00000521545.7:76340|111
AEHRLRGAGR
>ENST00000342002.6|SNV-102571-C-A|7
RSHTGERPFHCNKCGASFTQK
>FUSION-ENST00000373864.5:49799-ENST00000449682.2:2699|44
ATGAQPIPPLRAYLASVGTR
>ENST00000259750.9|SNV-16172-C-T|3
VNSLESER
>ENST00000498426.5|SNV-183290-G-A|9
MDVQVRKVLQIPMWSQR
>ENST00000448393.6|SNV-32715-C-G|1
TPQMPPTTPSSSLFTKLKPRLK
>FUSION-ENST00000564484.5:17320-ENST00000521545.7:76340|189
FSCLSLPSSWVYRR
>FUSION-ENST00000350842.8:3563-ENST00000546352.1:22920|9
FWNTYMQKDGTFAAGGYMPPLRFK
>ENST00000271588.9|SNV-188061-C-G|2
AGFSGKPTLDFK
>ENST00000345136.7|SNV-43431-G-T|4
VPQRAGDVER
>FUSION-ENST00000525473.1:4896-ENST00000555531.1:6645|12
MALSMVEIDTSLYFK
>ENST00000380392.4|SNV-956-G-T|3
AGSESPSR
>ENST00000358731.9|SNV-35348-A-G|1
CQAVRPELKEGECSK
>FUSION-ENST00000373864.5:49799-ENST00000449682.2:2699|2
ATHPGQSACGIGRASISAGGL
>ENST00000366574.7|SNV-618633-G-A|1
IYRWPIKESLK
>ENST00000469080.5|SNV-9258-C-A|1
TTNGGKIL
>ENST00000436021.6|INDEL-14071-C-CA|1
QPVEPKKTC
>ENST00000348367.9|SNV-58050-C-T|4
KLLEPLSWR
>ENST00000567596.5|SNV-78826-G-C|3
VKISLWLLPIVPKHPS
>FUSION-ENST00000416602.6:3463-ENST00000361660.8:88257|3
QDFWSLLTFSSDLVDVKAPHQPR
>ENST00000007414.8|SNV-1801-G-A|4
VRLGTEGVIPERQEGHLLK
>ENST00000511469.5|SNV-37521-C-T|4
VDEEFQSPFASQSRGYFLFRPWNGR
>ENST00000544007.5|SNV-34456-G-A|2
SPCCKNTWFHR
>FUSION-ENST00000525473.1:4896-ENST00000555531.1:6645|30
MIKQPNLSATLQVFPIFDSMYFSR
>FUSION-ENST00000525473.1:4896-ENST00000555531.1:6645|232
KFTLERK
>ENST00000322313.9|SNV-97217-C-T|2
WHEQSGGPEHGPERGPFR
>FUSION-ENST00000564484.5:17320-ENST00000521545.7:76340|58
MMAPPHSSLGNR
>ENST00000417856.5|SNV-5634-G-A|6
TLHNLVIQYASQGRYK
>FUSION-ENST00000529428.5:400-ENST00000566978.1:9615|13
SWNDWQPRLVYNKTSR
>FUSION-ENST00000350842.8:3563-ENST00000546352.1:22920|5
ALTLSVVFGTMVGGILIPNGK
>ENST00000378330.7|SNV-207801-G-C|3
EKSHKEHSK
>ENST00000366574.7|SNV-618633-G-A|3
KIYRWPIK
>FUSION-ENST00000525473.1:4896-ENST00000555531.1:6645|29
IKQPNLSATLQVFPIFDSMYFSR
>FUSION-ENST00000545521.5:1337-ENST00000529009.1:18899|2
AGRVSGLPPIGCAP
>FUSION-ENST00000564484.5:17320-ENST00000521545.7:76340|353
LTPPRPTVWTR
>ENST00000459831.1|SNV-6198-G-T|1
DQLYYVT
>FUSION-ENST00000373864.5:49799-ENST00000449682.2:2699|50
RPQLSAASAGR
>ENST00000503074.1|SNV-41363-C-G|12
ISRMLLIEKGLWQNKPR
>ENST00000392869.6|SNV-385516-G-T|4
SLLTTEPREDLLQMGLSHK
>ENST00000394121.8|SNV-30961-G-A|6
IEKSQKAYLLAFEHYVNHR
>ENST00000313367.7|SNV-177257-T-A|3
QRIEQQQRER
>FUSION-ENST00000525473.1:4896-ENST00000555531.1:6645|167
GENSLVVIHFLVDTK
>ENST00000395089.5|SNV-171230-T-G|4
KVRSQER
>FUSION-ENST00000525473.1:4896-ENST00000555531.1:6645|152
QNYIRNLIKLFQK
>FUSION-ENST00000564484.5:17320-ENST00000521545.7:76340|310
MESCSVTQAGVQWPDFGSLQPLPPR
>ENST00000550015.1|SNV-409542-G-A|4
EKHTTTSGHDHK
>FUSION-ENST00000564484.5:17320-ENST00000521545.7:76340|269
LLLPRFR
>ENST00000389413.7|SNV-98050-G-A|5
GRQLPGRLGCLLK
>FUSION-ENST00000436342.6:49799-ENST00000449682.2:2699|82
TCTDYIPRSSNDYTSQMYSAK
>ENST00000567596.5|SNV-78826-G-C|4
MVKISLWLLPIVPKHPS
>ENST00000529230.6|INDEL-38176-A-AA|7
MSYWPGCWAK
>FUSION-ENST00000525473.1:4896-ENST00000555531.1:6645|148
LFQKINTYKY
>ENST00000457361.5|SNV-102571-C-A|3
CGASFTQK
>FUSION-ENST00000525473.1:4896-ENST00000555531.1:6645|114
MRNPFFIEQHLWHM
>FUSION-ENST00000564484.5:17320-ENST00000521545.7:76340|72
PLGALQSGEAGLRDPGQGGR
>ENST00000643344.1|SNV-14752-C-T|2
DFLTLKNFTGEEIK
>FUSION-ENST00000311713.11:2696-ENST00000534965.5:13279|29
HCPGGEGMFRGLAQADGLNVSIECK
>FUSION-ENST00000564484.5:17320-ENST00000521545.7:76340|124
CVTVRRSWAA
>ENST00000285093.15|SNV-16436-C-A|4
VGIPKETPALK
>FUSION-ENST00000564484.5:17320-ENST00000521545.7:76340|361
TGELDVQERCAWWKENNCISGNEW
>FUSION-ENST00000564484.5:17320-ENST00000521545.7:76340|175
LANFYIFSTDR
>FUSION-ENST00000525473.1:4896-ENST00000555531.1:6645|68
MLLLFKLVFPPHR
>ENST00000498024.1|SNV-227017-T-C|1
LPARTEKGAL
>FUSION-ENST00000373864.5:49799-ENST00000449682.2:2699|21
VSSASAGPLRR
>FUSION-ENST00000525473.1:4896-ENST00000555531.1:6645|60
GNQSTFVY
>FUSION-ENST00000525473.1:4896-ENST00000555531.1:6645|3
YYLCCEILWDLTNAWWQISSHY
>ENST00000381317.9|SNV-11567-G-A|4
QKALEVANQLYQK
>ENST00000588096.1|SNV-15964-G-T|1
ILPAGVTRCSAGSSCRAAPAR
>ENST00000472220.1|SNV-55567-A-G|1
SHRAENS
>FUSION-ENST00000564484.5:17320-ENST00000521545.7:76340|46
SVVQAGVQWHSLGSLHPPPPRFK
>ENST00000373635.8|INDEL-10102-G-GA|3
CIDHYTKQCVENADLPEGEKK
>FUSION-ENST00000525473.1:4896-ENST00000555531.1:6645|240
REHTLEK
>FUSION-ENST00000541930.5:2696-ENST00000534965.5:13279|34
FRGLAQADGLNVSIECK
>FUSION-ENST00000525473.1:4896-ENST00000555531.1:6645|196
HSAKHQA
>ENST00000261167.7|INDEL-3767-A-AA|5
TAHDGSSCSFKDEGSK
>ENST00000524821.6|SNV-233-G-T|6
MWPPCVTLR
>FUSION-ENST00000525473.1:4896-ENST00000555531.1:6645|99
IMSKKFKPLANWLER
>FUSION-ENST00000269143.8:259-ENST00000449797.5:111230|35
TVIESLGIIIYKALDYGLKENEER
>ENST00000550015.1|SNV-409542-G-A|7
RMEKHTTTSGHDHK
>ENST00000507193.5|SNV-12139-A-G|3
DETKTQAVVCQQLDLTHLKER
>ENST00000377200.9|SNV-27736-C-T|2
GNLGTISTER
>FUSION-ENST00000564484.5:17320-ENST00000521545.7:76340|59
PVVQATQEAEVGGSLETMRSRLQ
>FUSION-ENST00000525473.1:4896-ENST00000555531.1:6645|46
MPSMGPEHPRR
>FUSION-ENST00000525473.1:4896-ENST00000555531.1:6645|258
MRELTLEKSGMNVITVGKPLVK
>ENST00000597623.3|SNV-79125-G-A|2
MIGHTTVFLVI
>ENST00000538336.5|SNV-31247-G-A|3
RRIVVPPHLGYGEEGK
>ENST00000356448.8|SNV-31841-A-C|1
MFNNSKELSDTMTKTER
>ENST00000417856.5|SNV-5634-G-A|2
VAVPLCK
>ENST00000644635.1|SNV-22797-G-C|3
TKAFGHKPGLKK
>ENST00000463195.5|INDEL-2559-G-GT|4
FFLDVVER
>ENST00000302964.4|SNV-195-G-A|6
FKMKLGTMPLR
>FUSION-ENST00000564484.5:17320-ENST00000521545.7:76340|219
ALGTDYVR
>FUSION-ENST00000525473.1:4896-ENST00000555531.1:6645|191
MPFMWESLQSMY
>ENST00000537541.1|SNV-131044-G-A|2
LTTDVDPDLDQDK
>ENST00000529230.6|INDEL-38176-A-AA|18
STNKKPQTGSWRLCR
>FUSION-ENST00000593238.2:74-ENST00000303961.9:8142|3
LACMAACCRSSLR
>ENST00000493884.5|SNV-32715-C-G|2
MPPTTPSSSLFTKKSEDTISK
>ENST00000520200.5|SNV-43064-C-T|1
VLQLILSDPDSPENGPPYSF
>ENST00000367607.8|SNV-120383-G-T|1
QALAAWYKELIKPKTPK
>FUSION-ENST00000525473.1:4896-ENST00000555531.1:6645|260
MRELTLEK
>ENST00000524821.6|SNV-233-G-T|5
WPPCVTLR
>FUSION-ENST00000564484.5:17320-ENST00000521545.7:76340|36
ALSTCKWMFILQPR
>FUSION-ENST00000564484.5:17320-ENST00000521545.7:76340|108
GAGREPAEDHCLPHPRR
>ENST00000512095.5|SNV-87522-G-C|18
MHTMFSSVCMQNSNPRR
>FUSION-ENST00000525473.1:4896-ENST00000555531.1:6645|101
MSTVRIMSKK
>ENST00000370397.8|INDEL-25033-T-TT|4
AKLEFFSQK
>ENST00000466229.5|SNV-38171-C-T|4
MENGWFPTPRCIR
>FUSION-ENST00000525473.1:4896-ENST00000555531.1:6645|214
TCMYQRLVSDLSINDMRELK
>FUSION-ENST00000564484.5:17320-ENST00000521545.7:76340|217
ALGTDYVRCK
>ENST00000567596.5|SNV-78826-G-C|2
ISLWLLPIVPK
>FUSION-ENST00000372715.6:247-ENST00000462978.1:43396|19
WETIAPEELALVHNLRKMMK
>FUSION-ENST00000525473.1:4896-ENST00000555531.1:6645|11
ALSMVEIDTSLYFK
>FUSION-ENST00000343067.8:100815-ENST00000648419.1:5698|4
ENLKEPQTR
>FUSION-ENST00000525473.1:4896-ENST00000555531.1:6645|113
RNPFFIEQHLWHM
>ENST00000621418.4|SNV-682281-C-G|2
AGSPERR
>ENST00000520385.1|INDEL-5124-C-CT|13
MYYYLNASIPFFDLR
>FUSION-ENST00000564484.5:17320-ENST00000521545.7:76340|90
WCLMTRQGCRCF
>FUSION-ENST00000525473.1:4896-ENST00000555531.1:6645|25
QPNLSATLQVFPIFDSMYFSRSKMK
>FUSION-ENST00000335289.5:140469-ENST00000473746.1:75062|3
RTQLEEIQQKVMQVGV
>FUSION-ENST00000525473.1:4896-ENST00000555531.1:6645|110
FPEYQVG
>FUSION-ENST00000564484.5:17320-ENST00000521545.7:76340|225
SHCTWPGMALGTDYVR
>FUSION-ENST00000525473.1:4896-ENST00000555531.1:6645|153
MQNYIRNLIKLFQK
>FUSION-ENST00000525473.1:4896-ENST00000555531.1:6645|224
MEDTSVTFILQSTSINSYGR
>FUSION-ENST00000564484.5:17320-ENST00000521545.7:76340|255
LKQCCGLGMVAHACNPSTLGGRDGR
>ENST00000296550.12|SNV-143341-G-A|2
ECIDKSTGK
>ENST00000514985.6|SNV-82622-G-A|1
YGRLVYHLGLPFSFLTFPYVEEAIK
>ENST00000392446.10|SNV-15964-G-T|1
AAAGIQPPGYLIHDSACWSDTLQR
>ENST00000472007.5|SNV-31247-G-A|2
EKDGVSLCCPG
>FUSION-ENST00000529428.5:400-ENST00000566978.1:9615|3
VPGFGKTFSLEFLDPSKSSV
>ENST00000621418.4|SNV-682281-C-G|3
RAGSPERR
>FUSION-ENST00000564484.5:17320-ENST00000521545.7:76340|307
LARLVSNS
>FUSION-ENST00000564484.5:17320-ENST00000521545.7:76340|368
SALTLSHPPSSHVGVW
>ENST00000493884.5|SNV-32715-C-G|6
MPPTTPSSSLFTK
>ENST00000467322.1|SNV-25464-G-A|3
NVENILVVGIISLFITKAYTLER
>FUSION-ENST00000564484.5:17320-ENST00000521545.7:76340|183
SLPQCWGYRHEPLHLAR
>ENST00000369569.6|SNV-566-C-T|1
LCYRNVIQRVIR
>FUSION-ENST00000525473.1:4896-ENST00000555531.1:6645|212
YQRLVSDLSINDMR
>FUSION-ENST00000525473.1:4896-ENST00000555531.1:6645|70
MVADLQPLLKR
>FUSION-ENST00000564484.5:17320-ENST00000521545.7:76340|121
HLFHANWSVHVCVLSIVFFTVDVLL
>ENST00000558052.1|SNV-46570-G-A|2
DQNDLGEK
>FUSION-ENST00000525473.1:4896-ENST00000555531.1:6645|73
CMVADLQPLLKR
>ENST00000522754.1|SNV-432049-C-T|3
LEDESTPEK
>ENST00000280612.9|SNV-59979-G-A|4
KGHLPEILSMIHVR
>ENST00000497311.5|SNV-2680-G-A|3
TESPATAAETASEELDNRSLEK
>FUSION-ENST00000564484.5:17320-ENST00000521545.7:76340|57
MAPPHSSLGNR
>ENST00000366542.6|SNV-89791-G-A|3
NSGHSTSKGDKVAQSESK
>ENST00000356448.8|SNV-31841-A-C|2
MFNNSKELSDTMTK
>ENST00000467038.6|SNV-30150-G-C|1
LYHTINSLKTKFHPMVDSSTSR
>FUSION-ENST00000469794.1:49-ENST00000418623.1:118|32
KGESWMLPILSSFCKK
>FUSION-ENST00000508628.6:89531-ENST00000323347.14:7498|19
SESFGSTFPIRSVPARR
>ENST00000478300.6|SNV-380929-C-T|1
EVLLLMLACKQPSNK
>ENST00000567596.5|SNV-78826-G-C|1
ISLWLLPIVPKHPS
>FUSION-ENST00000525473.1:4896-ENST00000555531.1:6645|166
GENSLVVIHFLVDTKFLTLR
>FUSION-ENST00000564484.5:17320-ENST00000521545.7:76340|233
MVLISWPR
>ENST00000358731.9|SNV-35348-A-G|4
NKCQAVRPELK
>ENST00000587309.5|SNV-20764-G-A|2
GPKPTSSLPGTSAYKK
>ENST00000323777.8|SNV-193-G-T|4
EALLSTPINPNNFPAKLWLLVNSPR
>ENST00000493884.5|SNV-32715-C-G|4
MPPTTPSSSLFTKK
>ENST00000380392.4|SNV-956-G-T|6
SVSSGNEDEERRAGSESPSR
>ENST00000396887.7|SNV-4008-C-G|3
SYGAPRGEKEELTPQK
>ENST00000566690.1|SNV-78826-G-C|1
ISLWLLPIVPKHP
>ENST00000342741.6|SNV-6869-G-A|5
KASNVAAVR
>ENST00000467322.1|SNV-25464-G-A|10
TGEKAHQCEECGKYFGR
>ENST00000378330.7|SNV-207627-G-C|1
VFQKHKEK
>ENST00000392054.7|SNV-245541-G-A|2
LAHTMMEAFRK
>ENST00000408939.4|SNV-653-C-T|3
QYASVLK
>FUSION-ENST00000372715.6:247-ENST00000462978.1:43396|4
LLSCLKK
>FUSION-ENST00000564484.5:17320-ENST00000521545.7:76340|208
HLPPCLANFFSIFSRNRVSPC
>FUSION-ENST00000564484.5:17320-ENST00000521545.7:76340|367
MVKTGELDVQER
>ENST00000478238.1|INDEL-10263-A-AGAGTA|5
RIMIIYLLVHK
>ENST00000512095.5|SNV-87522-G-C|9
FSSVCMQNSNPRRSK
>ENST00000553616.1|SNV-29692-G-A|9
MYLRNVPEGLLE
>ENST00000433948.5|SNV-35939-G-A|1
HAHTLEREVPGIEELLVSGR
>ENST00000587309.5|SNV-20764-G-A|3
GPKPTSSLPGTSAYK
>ENST00000503074.1|SNV-41363-C-G|9
MLLIEKGLWQNKPR
>ENST00000545698.1|INDEL-14071-C-CA|9
TTSGTQKNLLSQK
>FUSION-ENST00000525473.1:4896-ENST00000555531.1:6645|86
HNSKVTREK
>ENST00000515325.5|SNV-37521-C-T|3
VHLKWMPANFPQSNAMEYKMY
>FUSION-ENST00000525473.1:4896-ENST00000555531.1:6645|270
MRKLTQER
>ENST00000344191.8|MNV-135621-GAACAA-G|1
QEEERTRR
>ENST00000392869.6|SNV-385516-G-T|5
FRSLLTTEPREDLLQMGLSHK
>ENST00000417856.5|SNV-5634-G-A|7
LRTLHNLVIQYASQGRYK
>ENST00000265843.9|SNV-54682-C-T|6
KPTPFSSRMSFRSSFAFLFSFR
>FUSION-ENST00000525473.1:4896-ENST00000555531.1:6645|55
SSLPPSAGRVSR
>ENST00000277225.10|SNV-62803-G-T|4
KLANDFPLYLSPVKK
>FUSION-ENST00000477418.2:6159-ENST00000375375.7:104786|3
MGADFHFSSYPCQLPGHSR
>ENST00000651091.1|SNV-22624-C-T|6
IQEEEWDRDLFLDPAWEK
>ENST00000294304.12|SNV-112561-G-A|2
IERTALDGTER
>ENST00000587309.5|SNV-20764-G-A|1
GPKPTSSLPGTSAYKKK
>ENST00000277225.10|SNV-62803-G-T|2
LANDFPLYLSPVKK
>FUSION-ENST00000524111.5:24927-ENST00000334082.11:57116|2
RTGYPPASMQLLCLISMTAQEMCIG
>ENST00000512095.5|SNV-87522-G-C|17
HTMFSSVCMQNSNPRR
>ENST00000367607.8|SNV-120383-G-T|5
QMEKQALAAWYK
>ENST00000525003.1|SNV-4008-C-G|4
SPTGGEGGADTPEVL
>FUSION-ENST00000564484.5:17320-ENST00000521545.7:76340|241
DHPGQHGETPSLLK
>ENST00000476083.1|SNV-13056-C-T|4
MCLTGPTQIHIVYYNSK
>ENST00000296550.12|SNV-143341-G-A|5
IGKVIGDGNFAVVKECIDK
>ENST00000408939.4|SNV-653-C-T|1
QYASVLKHIAEIIERGIR
>ENST00000290607.12|SNV-119645-G-A|1
AQDQLRERTEQEK
>FUSION-ENST00000525473.1:4896-ENST00000555531.1:6645|133
KLYLDEPFICIFCE
>FUSION-ENST00000564484.5:17320-ENST00000521545.7:76340|323
MQACRHLGWFKNQICIR
>FUSION-ENST00000469794.1:49-ENST00000418623.1:118|26
GESWMLPILSSFCKKGSK
>FUSION-ENST00000343067.8:100815-ENST00000648419.1:5698|11
TDPSLDLHSLSSAETQGPPGR
>ENST00000366558.7|SNV-18874-G-A|2
MIHSLSEKK
>ENST00000545698.1|INDEL-14071-C-CA|7
NLLSQKNLASLQNQK
>ENST00000512095.5|SNV-87522-G-C|1
FPPRWPPTS
>FUSION-ENST00000564484.5:17320-ENST00000521545.7:76340|226
MSHCTWPGMALGTDYVR
>ENST00000529230.6|INDEL-38176-A-AA|8
GHQCHVGGFGSKMSYWPGCWAK
>FUSION-ENST00000525473.1:4896-ENST00000555531.1:6645|233
NAIYVGKPSVNVLILNNIRKFTLER
>ENST00000573498.5|SNV-9049-A-G|3
SLLSDMAAPHNPLRPPP
>FUSION-ENST00000617872.4:112707-ENST00000375433.3:10478|2
WDRCLADAVVKIET
>ENST00000591851.5|SNV-108656-G-A|8
MLLPKKAPPPAAPGR
>ENST00000474865.6|SNV-11567-G-A|8
RPWRWPTSCTRQGAPALRPL
>ENST00000511469.5|SNV-37521-C-T|2
GYFLFRPWNGRR
>ENST00000543117.5|SNV-48117-T-A|SNV-48119-C-G|5
VHLKNTEIEKSK
>ENST00000522754.1|SNV-432049-C-T|2
LEDESTPEKR
>ENST00000486752.5|SNV-52502-G-A|6
SSGRGPSPPTPTRSGTCSIGR
>ENST00000605202.5|MNV-8913-AG-A|2
MPTLAPNYGKELCR
>ENST00000325568.9|SNV-4008-C-G|2
GEKEELTPQK
>FUSION-ENST00000564484.5:17320-ENST00000521545.7:76340|25
MIARRGINESR
>ENST00000356889.8|SNV-97246-G-A|2
TVRPSVSPKDLELYEN
>ENST00000498024.1|SNV-227017-T-C|4
IVLPCHQYERLPAR
>FUSION-ENST00000564484.5:17320-ENST00000521545.7:76340|267
FRLVFSLLMVR
>ENST00000402775.6|SNV-8455-G-A|5
VEGFASQPK
>FUSION-ENST00000525473.1:4896-ENST00000555531.1:6645|58
MSSLPPSAGR
>ENST00000512095.5|SNV-87522-G-C|12
MFSSVCMQNSNPRR
>ENST00000498024.1|SNV-227017-T-C|5
VRIVLPCHQYERLPAR
>FUSION-ENST00000525473.1:4896-ENST00000555531.1:6645|234
NAIYVGKPSVNVLILNNIRK
>FUSION-ENST00000525473.1:4896-ENST00000555531.1:6645|24
MYFSRSK
>FUSION-ENST00000564484.5:17320-ENST00000521545.7:76340|63
PVVQATQEAEVGGSLETMR
>FUSION-ENST00000373864.5:49799-ENST00000449682.2:2699|61
CILQSSSTK
>ENST00000466229.5|SNV-38171-C-T|6
MENGWFPTPR
>ENST00000591851.5|SNV-108656-G-A|7
LLPKKAPPPAAPGR
>FUSION-ENST00000508628.6:89531-ENST00000323347.14:7498|23
SAQLIASANK
>ENST00000471214.5|SNV-29098-G-A|1
QSITAHLDNQVPVESPRAISR
>ENST00000330909.12|SNV-677505-A-G|3
IGGEILEINGETTK
>ENST00000486752.5|SNV-52502-G-A|11
WYMFDRPVDAIWIENMNTVLDDNKK
>FUSION-ENST00000525473.1:4896-ENST00000555531.1:6645|230
MTKVRNVEETSAVVVASEHAK
>ENST00000438383.5|INDEL-2559-G-GT|4
SDQSQKNEVFFGCGREIVCTDSI
>ENST00000529230.6|INDEL-38176-A-AA|12
SIKEGCWK
>FUSION-ENST00000525473.1:4896-ENST00000555531.1:6645|81
VTREKIECR
>ENST00000481848.6|SNV-2643-G-C|1
SRTGPPASIRGGGGGAEK
>FUSION-ENST00000541930.5:2696-ENST00000534965.5:13279|10
AGRACSVASPRPTG
>ENST00000436021.6|INDEL-14071-C-CA|2
QPVEPKK
>FUSION-ENST00000373864.5:49799-ENST00000449682.2:2699|15
LPPNRMHNWR
>FUSION-ENST00000564484.5:17320-ENST00000521545.7:76340|328
SACLSSAEKDQR
>FUSION-ENST00000564484.5:17320-ENST00000521545.7:76340|194
VVPPNFL
>FUSION-ENST00000525473.1:4896-ENST00000555531.1:6645|269
RKLTQER
>FUSION-ENST00000525473.1:4896-ENST00000555531.1:6645|9
ALSMVEIDTSLYFKNSTND
>ENST00000543117.5|SNV-48117-T-A|SNV-48119-C-G|7
ELYKVHLKNTEIEK
>ENST00000322038.5|SNV-77870-G-A|2
SPEDHLIYVTKLEK
>FUSION-ENST00000564484.5:17320-ENST00000521545.7:76340|339
THLLMKLVW
>ENST00000280612.9|SNV-59979-G-A|3
KGHLPEILSMIHVRK
>FUSION-ENST00000373864.5:49799-ENST00000449682.2:2699|16
SSRLPPNRMHNWR
>FUSION-ENST00000525473.1:4896-ENST00000555531.1:6645|45
PSMGPEHPRR
>FUSION-ENST00000525473.1:4896-ENST00000555531.1:6645|295
THTGERPYTCHLCRK
>FUSION-ENST00000525473.1:4896-ENST00000555531.1:6645|151
NLIKLFQK
>FUSION-ENST00000416602.6:265-ENST00000361660.8:88257|1
SGGPAPGVGHLQAPHQPRGH
>ENST00000591851.5|SNV-108656-G-A|9
GTCGIMLLPKKAPPPAAPGR
>FUSION-ENST00000373864.5:49799-ENST00000449682.2:2699|17
SSRLPPNR
>ENST00000493884.5|SNV-32715-C-G|3
PPTTPSSSLFTKK
>FUSION-ENST00000564484.5:17320-ENST00000521545.7:76340|73
MPLGALQSGEAGLRDPGQGGR
>ENST00000543117.5|SNV-48119-C-G|1
NTEIENSKLMSEVQTLKNLDGNK
>ENST00000515325.5|SNV-37521-C-T|2
WMPANFPQSNAMEYK
>ENST00000543117.5|SNV-48117-T-A|3
NTEIEKTKLMSEVQTLK
>FUSION-ENST00000525473.1:4896-ENST00000555531.1:6645|71
VADLQPLLK
>FUSION-ENST00000373864.5:49799-ENST00000449682.2:2699|42
AYLASVGTR
>ENST00000570844.1|SNV-17232-G-T|5
RSCWPCRQDAPSESAFCLSGRPVR
>FUSION-ENST00000564484.5:17320-ENST00000521545.7:76340|330
SACLSSAEK
>FUSION-ENST00000564484.5:17320-ENST00000521545.7:76340|160
IKRQVHCLFSLN
>ENST00000478238.1|INDEL-10263-A-AGAGTA|4
RIMIIYLLVHKMNLK
>FUSION-ENST00000525473.1:4896-ENST00000555531.1:6645|141
SICICTPWVR
>ENST00000467511.1|SNV-27736-C-T|3
LGNNFHR
>ENST00000558052.1|SNV-46570-G-A|3
QELKDQNDLGEKYQGTV
>ENST00000449193.7|SNV-10795-C-G|4
EEDALLTTAKEGFACPEKETPSLNR
>FUSION-ENST00000564484.5:17320-ENST00000521545.7:76340|178
HEPLHLAR
>ENST00000321429.8|SNV-5963-G-A|3
DEELFQHAR
>ENST00000550015.1|SNV-409542-G-A|2
HTTTSGHDHK
>FUSION-ENST00000426263.9:235-ENST00000674390.1:65789|1
LVEVSDLGSGWLLQ
>FUSION-ENST00000529428.5:400-ENST00000566978.1:9615|14
SWNDWQPRLVYNK
>ENST00000529230.6|INDEL-38176-A-AA|17
KPQTGSWR
>FUSION-ENST00000401061.9:114-ENST00000314028.10:20487|76
IEDTLCPFGFEVYPFQISR
>FUSION-ENST00000372715.6:247-ENST00000462978.1:43396|20
WETIAPEELALVHNLRK
>ENST00000264229.11|SNV-275095-A-T|4
AGSLHKSSALPEEKRPETAVSR
>FUSION-ENST00000564484.5:17320-ENST00000521545.7:76340|324
QACRHLGWFK
>ENST00000588096.1|SNV-15964-G-T|3
ILPAGVTRCSAGSSCR
>ENST00000512095.5|SNV-87522-G-C|7
MQNSNPRR
>ENST00000478238.1|INDEL-10263-A-AGAGTA|1
IMIIYLLVHKMNLKK
>ENST00000438383.5|INDEL-2559-G-GT|1
EIVCTDSI
>FUSION-ENST00000525473.1:4896-ENST00000555531.1:6645|155
MQNYIRNLIK
>FUSION-ENST00000564484.5:17320-ENST00000521545.7:76340|261
MVKPRLY
>ENST00000313367.7|SNV-177257-T-A|2
IEQQQRER
>FUSION-ENST00000334121.11:24927-ENST00000334082.11:57116|87
HREQPIFSTR
>ENST00000403897.4|SNV-40565-G-T|3
KDNDGEFCMTLQDFKTHFVLLVICK
>FUSION-ENST00000564484.5:17320-ENST00000521545.7:76340|342
HSCAIFPSPFADCVLRTHLLMKLVW
>ENST00000400105.6|MNV-173826-GAAGGCC-G|1
FVWMDYLCKLQNAPKK
>FUSION-ENST00000469794.1:49-ENST00000418623.1:118|31
IMDAANFEQFLQER
>ENST00000376990.8|SNV-3132-C-T|6
QKKQMKPLWPVWIWR
>ENST00000545698.1|INDEL-14071-C-CA|6
NLLSQKNLASLQNQKK
>ENST00000517540.5|SNV-131044-G-A|3
MLTLIWTKIKIS
>ENST00000261167.7|INDEL-3767-A-AA|9
NKKTAHDGSSCSFK
>ENST00000445067.6|SNV-30150-G-C|4
DKSEVMLYHTINSLKTK
>ENST00000451194.5|SNV-1061-G-C|1
TQEVQPQSSPLQPGLRV
>ENST00000467511.1|SNV-27736-C-T|4
KLGNNFHRK
>ENST00000526104.5|SNV-2488-G-T|2
AMEILKVLFNITLDSIKGEVD
>ENST00000586539.6|SNV-14566-G-A|1
FSVIYTPVTNTTQQIMNK
>FUSION-ENST00000508628.6:89531-ENST00000323347.14:7498|21
SESFGSTFPIR
>ENST00000543117.5|SNV-48119-C-G|6
ELYKVHLKNTEIENSK
>ENST00000370540.2|SNV-9516-G-T|2
NNAYGDHVNYSDTMK
>ENST00000614616.4|INDEL-27742-A-AA|3
SSCDETESDYEPKKQSQK
>FUSION-ENST00000525473.1:4896-ENST00000555531.1:6645|244
MLVFYVGRPSVCLPTLDDMR
>ENST00000506885.5|SNV-1823-G-A|7
KSIWDEFISDEADK
>ENST00000544007.5|SNV-34456-G-A|1
NTWFHRDCLQVQAINAGVFFFR
>FUSION-ENST00000525473.1:4896-ENST00000555531.1:6645|120
IREESLHK
>FUSION-ENST00000525473.1:4896-ENST00000555531.1:6645|44
MPSMGPEHPRRCPPR
>ENST00000368346.7|SNV-81481-G-A|3
GSYKTSK
>FUSION-ENST00000372715.6:247-ENST00000462978.1:43396|22
AVQGIRWETIAPEELALVHNLRK
>ENST00000457361.5|SNV-102571-C-A|8
KVQELQGEGGIRLPNGERPFHCNK
>ENST00000457361.5|SNV-102571-C-A|6
LPNGERPFHCNK
>ENST00000529230.6|INDEL-38176-A-AA|2
TCCANHLGEIQREETSSGTSPAGGN
>ENST00000555059.2|SNV-285-C-G|2
MDWLVPATCEPIQSVLFFSGDK
>FUSION-ENST00000508628.6:89531-ENST00000323347.14:7498|16
KAIVQELQGPLGEPQQGTR
>FUSION-ENST00000525473.1:4896-ENST00000555531.1:6645|84
HGGRSPAIIK
>FUSION-ENST00000525473.1:4896-ENST00000555531.1:6645|143
MWDFQVENL
>FUSION-ENST00000564484.5:17320-ENST00000521545.7:76340|354
MLTPPRPTVWTR
>ENST00000323777.8|SNV-193-G-T|1
LWLLVNSPRYRSIR
>ENST00000448393.6|SNV-32715-C-G|2
TPQMPPTTPSSSLFTKLKPR
>ENST00000558052.1|SNV-46570-G-A|5
EACPLTNGKQELKDQNDLGEK
>ENST00000367405.4|SNV-25464-G-A|2
AHQCEECGKYFGRR
>FUSION-ENST00000525473.1:4896-ENST00000555531.1:6645|116
KGKSFQGQ
>FUSION-ENST00000525473.1:4896-ENST00000555531.1:6645|4
MYYLCCEILWDLTNAWWQISSHY
>FUSION-ENST00000469141.6:68278-ENST00000374135.9:4150|2
SPEIHSLQPGLLHRGSGPLLPA
>ENST00000368346.7|SNV-81481-G-A|2
GSYKTSKHEK
>FUSION-ENST00000564484.5:17320-ENST00000521545.7:76340|331
MSACLSSAEK
>FUSION-ENST00000525473.1:4896-ENST00000555531.1:6645|128
MFTRKHSDK
>ENST00000494374.5|SNV-31247-G-A|3
KEKVSISITCLPH
>ENST00000389658.4|SNV-175570-C-A|1
KCLRSQTSFR
>ENST00000304646.2|SNV-838-G-C|2
DTMATVLYTLVTPMLNPFIYSLR
>FUSION-ENST00000525473.1:4896-ENST00000555531.1:6645|215
MTCMYQRLVSDLSINDMRELK
>ENST00000560869.6|SNV-11887-C-T|3
IRSILDVSMGAQEPSWPLFSLIKVG
>FUSION-ENST00000564484.5:17320-ENST00000521545.7:76340|298
SWLTATSAS
>FUSION-ENST00000564484.5:17320-ENST00000521545.7:76340|125
GTRHPLCAATTCAR
>FUSION-ENST00000564484.5:17320-ENST00000521545.7:76340|246
DGRITRSGDR
>FUSION-ENST00000564484.5:17320-ENST00000521545.7:76340|184
MSLPQCWGYRHEPLHLAR
>FUSION-ENST00000372715.6:247-ENST00000462978.1:43396|12
AYLPQELLGKVK
>FUSION-ENST00000569669.6:15215-ENST00000377307.6:50173|2
IGDEYAEDSSDEELFTTR
>ENST00000560869.6|SNV-11887-C-T|4
IRSILDVSMGAQEPSWPLFSLIK
>FUSION-ENST00000373864.5:49799-ENST00000449682.2:2699|11
TSAGTQMGIAMGPGATR
>FUSION-ENST00000564484.5:17320-ENST00000521545.7:76340|1
DSTEALTTTGHP
>ENST00000309602.5|SNV-1921-G-A|6
YFWAVPEGK
>ENST00000367405.4|SNV-25464-G-A|4
IHSGEKAHQCEECGKYFGR
>ENST00000261167.7|INDEL-3767-A-AA|1
TDNPRHGEIG
>ENST00000397596.6|SNV-4566-G-A|3
QGVEDAFYTLVRK
>ENST00000377126.3|SNV-1752-A-T|2
AHFRVHTGERPFPCTWPDCLK
>ENST00000329697.10|SNV-11687-G-A|1
TLYINSRQLVSLQ
>FUSION-ENST00000564484.5:17320-ENST00000521545.7:76340|365
MVKTGELDVQERCAWWK
>ENST00000285093.15|SNV-16436-C-A|5
HVGLRVGIPKETPALK
>ENST00000507193.5|SNV-12139-A-G|4
DETKTQAVVCQQLDLTHLK
>ENST00000529230.6|INDEL-38176-A-AA|24
EKRGPGVCR
>ENST00000417856.5|SNV-5634-G-A|1
VAVPLCKQALEDLEK
>ENST00000528652.2|SNV-4008-C-G|2
AFVTSPTEPHGGRR
>FUSION-ENST00000564484.5:17320-ENST00000521545.7:76340|104
MDVCRPLK
>ENST00000261167.7|INDEL-3767-A-AA|2
DEGSKTDNPRHGEIG
>ENST00000220931.11|SNV-432049-C-T|3
MLEDESTPEK
>ENST00000380392.4|SNV-956-G-T|1
AGSESPSRAPSSSPLSSRAPLPER
>FUSION-ENST00000525473.1:4896-ENST00000555531.1:6645|236
NAIYVGKPSVNVLILNNIR
>FUSION-ENST00000525473.1:4896-ENST00000555531.1:6645|259
RELTLEK
>ENST00000543117.5|SNV-48117-T-A|1
TKLMSEVQTLKNLDGNK
>ENST00000403028.8|SNV-22514-A-G|4
NAKCSGGK
>FUSION-ENST00000564484.5:17320-ENST00000521545.7:76340|150
MFSLHIK
>ENST00000478300.6|SNV-380929-C-T|3
VATDPKEVLLLMLACKQPSNK
>FUSION-ENST00000564484.5:17320-ENST00000521545.7:76340|292
TTCPACAPCPCSR
>FUSION-ENST00000525473.1:4896-ENST00000555531.1:6645|189
MWESLQSMY
>FUSION-ENST00000564484.5:17320-ENST00000521545.7:76340|336
TIVLAETSGNR
>FUSION-ENST00000525473.1:4896-ENST00000555531.1:6645|252
SGMNVITVGKPLVK
>FUSION-ENST00000525473.1:4896-ENST00000555531.1:6645|162
MEEKLYDMYVPK
>FUSION-ENST00000428443.8:140469-ENST00000473746.1:75062|35
QNLLQAALEFHGVAQDEAAVK
>FUSION-ENST00000564484.5:17320-ENST00000521545.7:76340|335
TIVLAETSGNRITEK
>FUSION-ENST00000564484.5:17320-ENST00000521545.7:76340|54
MMAPPHSSLGNRARR
>ENST00000468510.5|SNV-31247-G-A|3
EKGISPAR
>FUSION-ENST00000525473.1:4896-ENST00000555531.1:6645|74
CMVADLQPLLK
>ENST00000321844.6|SNV-22385-C-T|1
ETEPHYVAQVGLELLVSR
>FUSION-ENST00000480945.6:20977-ENST00000602433.1:19614|2
HSYSGESRLDPRSAGG
>FUSION-ENST00000564484.5:17320-ENST00000521545.7:76340|305
ESLSCCPGWSAVAR
>FUSION-ENST00000564484.5:17320-ENST00000521545.7:76340|270
FTVLHFPLPVVWRLLLPRFR
>ENST00000651487.1|SNV-34532-G-A|2
IGTDGQTVRR
>FUSION-ENST00000343067.8:100815-ENST00000648419.1:5698|9
TTEQGLGKPERLER
>ENST00000509371.1|SNV-37521-C-T|7
REEFQSPFASQSRGYFLFRPWNGR
>FUSION-ENST00000564484.5:17320-ENST00000521545.7:76340|11
TLALLLCGCALTCHLSFHRR
>FUSION-ENST00000564484.5:17320-ENST00000521545.7:76340|243
SGDRDHPGQHGETPSLLK
>ENST00000478300.6|SNV-380929-C-T|4
VATDPKEVLLLMLACK
>FUSION-ENST00000373864.5:49799-ENST00000449682.2:2699|43
ATGAQPIPPLRAYLASVGTRK
>ENST00000309602.5|SNV-1921-G-A|1
FSCEPPLIARHTQRLWVLEGQR
>FUSION-ENST00000564484.5:17320-ENST00000521545.7:76340|87
TRQGCRCF
>ENST00000537611.3|SNV-14011-A-G|5
DFAHVFTEYGNCFTFNRGETLQAK
>ENST00000433948.5|SNV-35939-G-A|4
VPRHAHTLER
>FUSION-ENST00000525473.1:4896-ENST00000555531.1:6645|206
MRELKLST
>FUSION-ENST00000564484.5:17320-ENST00000521545.7:76340|17
QTALLWILIKGKHC
>ENST00000395089.5|SNV-171230-T-G|3
VRSQERYK
>FUSION-ENST00000525473.1:4896-ENST00000555531.1:6645|27
QPNLSATLQVFPIFDSMYFSR
>FUSION-ENST00000525473.1:4896-ENST00000555531.1:6645|146
LAKPLFHLCSPNK
>ENST00000342741.6|SNV-6869-G-A|2
ASNVAAVRAALGPEGHGIK
>ENST00000606712.1|SNV-181931-T-C|4
KMGWFSSEEKVWELTTPSST
>ENST00000463195.5|INDEL-2559-G-GT|5
KFFLDVVERLSVLIASNR
>FUSION-ENST00000564484.5:17320-ENST00000521545.7:76340|289
GWSHGSGLR
>FUSION-ENST00000373864.5:49799-ENST00000449682.2:2699|58
VWTTTIAGILTAPSGHGATLRIRR
>FUSION-ENST00000564484.5:17320-ENST00000521545.7:76340|40
MPPCPANVCIFSR
>ENST00000377126.3|SNV-1752-A-T|4
VYGKSSHLKAHFR
>FUSION-ENST00000541930.5:2696-ENST00000534965.5:13279|33
MFRGLAQADGLNVSIECKR
>FUSION-ENST00000426263.9:235-ENST00000674390.1:65789|43
MEPSSKSDQQLDCALDLMRR
>FUSION-ENST00000525473.1:4896-ENST00000555531.1:6645|65
LLLFKLVFPPHRGNQSTFVY
>FUSION-ENST00000564484.5:17320-ENST00000521545.7:76340|101
DVCRPLKTLPPAVLGGPER
>FUSION-ENST00000564484.5:17320-ENST00000521545.7:76340|236
LPGRRGACL
>ENST00000555059.2|SNV-285-C-G|1
MDWLVPATCEPIQSVLFFSGDKYYR
>FUSION-ENST00000525473.1:4896-ENST00000555531.1:6645|130
TLSICIWVSPALSSVSEQLPGIR
>ENST00000445838.1|SNV-344-G-A|2
RGGELTER
>FUSION-ENST00000469794.1:49-ENST00000418623.1:118|36
KKGESWMLPILSSFCK
>ENST00000370397.8|INDEL-25033-T-TT|3
AKLEFFSQKHSA
>ENST00000463195.5|INDEL-2559-G-GT|8
MKFFLDVVER
>ENST00000504292.1|SNV-12139-A-G|3
KDETKTQAVVCQQLVSCLMSLLVT
>ENST00000591851.5|SNV-108656-G-A|6
KAPPPAAPGR
>ENST00000220853.8|SNV-72-C-T|7
MAKVLELYDVTWEEMR
>FUSION-ENST00000525473.1:4896-ENST00000555531.1:6645|102
STVRIMSK
>FUSION-ENST00000508628.6:89531-ENST00000323347.14:7498|11
ENCWMILANR
>ENST00000376234.7|SNV-70066-G-A|2
ENYGLLRKK
>FUSION-ENST00000525473.1:4896-ENST00000555531.1:6645|72
MVADLQPLLK
>ENST00000232501.8|SNV-1061-G-C|2
NPLLFNLGFVCDAQAK
>FUSION-ENST00000567298.5:17320-ENST00000521545.7:76340|3
TWEQVKCCYPR
>ENST00000505243.5|SNV-1492-A-G|6
FKLITEDVQGKNCLTNFHGVDLTR
>ENST00000330909.12|SNV-677505-A-G|1
IGGEILEINGETTKNMKHSR
>FUSION-ENST00000564484.5:17320-ENST00000521545.7:76340|231
VLISWPRDPPASASQSAGITGVSHR
>ENST00000512095.5|SNV-87522-G-C|6
QNSNPRR
>FUSION-ENST00000529428.5:400-ENST00000566978.1:9615|12
MTGNPGWFTTK
>ENST00000520257.5|SNV-288383-T-C|5
MAPWKHMVTLPQRKP
>ENST00000445203.6|SNV-16990-T-C|2
STGFQGPRQVPK
>FUSION-ENST00000525473.1:4896-ENST00000555531.1:6645|190
PFMWESLQSMY
>ENST00000445838.1|SNV-344-G-A|9
MFCGKESGSLGTR
>FUSION-ENST00000564484.5:17320-ENST00000521545.7:76340|49
MESRSVVQAGVQWHSLGSLHPPPPR
>FUSION-ENST00000525473.1:4896-ENST00000555531.1:6645|158
LYDMYVPK
>FUSION-ENST00000564484.5:17320-ENST00000521545.7:76340|163
KEPHRCR
>ENST00000451408.2|SNV-89791-G-A|3
IQDILQAKETKWHK
>ENST00000359276.9|INDEL-19737-A-AA|3
TEGFRPVSRSDCLPK
>ENST00000520257.5|SNV-288383-T-C|3
HMVTLPQRKP
>FUSION-ENST00000525473.1:4896-ENST00000555531.1:6645|50
MHLGVPSPFLCL
>FUSION-ENST00000525473.1:4896-ENST00000555531.1:6645|144
LAKPLFHLCSPNKSICICTPWVR
>FUSION-ENST00000373864.5:49799-ENST00000449682.2:2699|36
ISTDLRQK
>FUSION-ENST00000564484.5:17320-ENST00000521545.7:76340|65
GFHHVGQDGLYFLIS
>FUSION-ENST00000350842.8:3563-ENST00000546352.1:22920|10
FWNTYMQKDGTFAAGGYMPPLR
>ENST00000586029.1|SNV-17855-G-C|1
GRPQGGDDLPGVLGQPTYHQQPHR
>FUSION-ENST00000564484.5:17320-ENST00000521545.7:76340|202
KSCSVARAGVQWCDLSSLQLLPPR
>ENST00000550735.7|INDEL-26634-G-GATA|2
QIIALALR
>FUSION-ENST00000525473.1:4896-ENST00000555531.1:6645|251
SGMNVITVGKPLVKALALEETK
>ENST00000480001.5|SNV-286992-C-T|2
MGSVPVRDVRAFSAEVFR
>FUSION-ENST00000564484.5:17320-ENST00000521545.7:76340|12
MTLALLLCGCALTCHLSFHRR
>ENST00000334270.3|INDEL-5037-A-AA|1
EKVQSPGI
>FUSION-ENST00000525473.1:4896-ENST00000555531.1:6645|242
LVFYVGRPSVCLPTLDDMREHTLEK
>ENST00000643344.1|SNV-14752-C-T|1
DFLTLKNFTGEEIKYMLWLSADLK
>ENST00000342741.6|SNV-6869-G-A|4
KASNVAAVRAALGPEGHGIK
>FUSION-ENST00000350842.8:3563-ENST00000546352.1:22920|6
FKALTLSVVFGTMVGGILIPNGK
>ENST00000608739.5|SNV-5429-G-A|7
AVSSVKFSPNGK
>ENST00000313367.7|SNV-177257-T-A|4
QRIEQQQR
>ENST00000369569.6|SNV-566-C-T|3
ALCNPHIQADRLCYRNVIQR
>ENST00000538318.5|SNV-8740-G-A|2
SCARVDATQWVVWRPSTASRTW
>FUSION-ENST00000564484.5:17320-ENST00000521545.7:76340|252
MVAHACNPSTLGGR
>ENST00000522754.1|SNV-432049-C-T|8
MKMLEDESTPEKR
>ENST00000378330.7|SNV-207627-G-C|3
KEKVFQK
>ENST00000263461.11|MNV-8913-AG-A|1
AMQITFFLFLLTLLIPHI
>FUSION-ENST00000564484.5:17320-ENST00000521545.7:76340|33
WMFILQPR
>ENST00000282469.10|SNV-41363-C-G|4
DFQDALDREGALAK
>FUSION-ENST00000525473.1:4896-ENST00000555531.1:6645|16
VLTEGPSSALSSELENVLSVK
>ENST00000345136.7|SNV-43431-G-T|5
LLAAGKVPQRAGDVER
>ENST00000438383.5|INDEL-2559-G-GT|5
SDQSQKNEVFFGCGR
>FUSION-ENST00000373864.5:49799-ENST00000449682.2:2699|10
WTQGPHSTTVPCDAALMTSR
>ENST00000265843.9|SNV-54682-C-T|1
SSFAFLFSFRKSGK
>ENST00000265843.9|SNV-54682-C-T|5
MSFRSSFAFLFSFR
>ENST00000342002.6|SNV-102571-C-A|5
SHTGERPFHCNKCGASFTQK
>FUSION-ENST00000525473.1:4896-ENST00000555531.1:6645|186
NSLGIPNTSYWR
>ENST00000463195.5|INDEL-2559-G-GT|3
FFLDVVERLSVLIASNR
>FUSION-ENST00000564484.5:17320-ENST00000521545.7:76340|297
MLLSSQWWFLGLTLPGCSLVYR
>FUSION-ENST00000469141.6:68278-ENST00000374135.9:4150|6
NKKSPEIHSLQPGLLHR
>ENST00000367433.9|SNV-183290-G-A|2
KVLQIPMWSQR
>ENST00000397596.6|SNV-4566-G-A|2
QGVEDAFYTLVRKIR
>FUSION-ENST00000508628.6:89531-ENST00000323347.14:7498|22
SAQLIASANKSESFGSTFPIR
>FUSION-ENST00000525473.1:4896-ENST00000555531.1:6645|249
NVITVGKPLVK
>ENST00000466229.5|SNV-38171-C-T|11
MAGFLLPDASVSKHVPNQV
>ENST00000512095.5|SNV-87522-G-C|8
MQNSNPR
>ENST00000543117.5|SNV-48117-T-A|SNV-48119-C-G|6
VHLKNTEIEK
>ENST00000553616.1|SNV-29692-G-A|6
MYPKDCWSR
>FUSION-ENST00000564484.5:17320-ENST00000521545.7:76340|20
GINESRQTALLWILIKGK
>FUSION-ENST00000525473.1:4896-ENST00000555531.1:6645|229
TKVRNVEETSAVVVASEHAK
>FUSION-ENST00000525473.1:4896-ENST00000555531.1:6645|140
ITCFHPTLELTHQGSSAPLAR
>FUSION-ENST00000525473.1:4896-ENST00000555531.1:6645|178
KNHEKSFLHR
>FUSION-ENST00000564484.5:17320-ENST00000521545.7:76340|120
CLAQEGTASVQR
>FUSION-ENST00000564484.5:17320-ENST00000521545.7:76340|198
AGVQWCDLSSLQLLPPR
>ENST00000366574.7|SNV-618633-G-A|2
IYRWPIK
>FUSION-ENST00000525473.1:4896-ENST00000555531.1:6645|19
MKVLTEGPSSALSSELENVLSVK
>ENST00000466741.5|SNV-30150-G-C|5
LYHTINSLK
>ENST00000643344.1|SNV-14752-C-T|4
GRDFLTLK
>ENST00000327671.10|SNV-19860-C-T|1
LGQCGVDACFFTINRTYLHHHMTK
>FUSION-ENST00000564484.5:17320-ENST00000521545.7:76340|350
MFRKGVHGGR
>FUSION-ENST00000564484.5:17320-ENST00000521545.7:76340|340
GVHGGRKTIVLAETSGNR
>ENST00000474865.6|SNV-11567-G-A|9
RPWRWPTSCTR
>ENST00000402775.6|SNV-8455-G-A|1
AALRIHATHLGRSPPPR
>ENST00000331563.7|SNV-10511-A-T|3
ELPLAADALTFAEVSKVPK
>FUSION-ENST00000508628.6:89531-ENST00000323347.14:7498|12
WLPGNSEWKENCWMILANRR
>FUSION-ENST00000525473.1:4896-ENST00000555531.1:6645|5
VEIDTSLYFKNSTND
>FUSION-ENST00000311936.8:25323-ENST00000544698.1:95217|4
SYGIPFIETSAKTRQAK
>ENST00000504292.1|SNV-12139-A-G|2
DETKTQAVVCQQLVSCLMSLLVT
>FUSION-ENST00000508628.6:89531-ENST00000323347.14:7498|9
ENCWMILANRRGSFLHSLR
>ENST00000494374.5|SNV-31247-G-A|2
EKVSISITCLPH
>FUSION-ENST00000556746.2:443-ENST00000361084.10:7110|2
MSTIVVQWGPSWCLT
>FUSION-ENST00000529428.5:400-ENST00000566978.1:9615|15
LSSGGTNYSRSWNDWQPRLVYNK
>ENST00000562225.1|SNV-32715-C-G|1
PPTTPSSSLFTKLKPRLK
>FUSION-ENST00000564484.5:17320-ENST00000521545.7:76340|174
VSPCWSGWSQTPDLMIYLPRPPK
>FUSION-ENST00000564484.5:17320-ENST00000521545.7:76340|216
MALGTDYVRCKYSF
>ENST00000489245.5|SNV-63536-T-G|3
MRALYAYSPLEDSWCLGTQLSHER
>ENST00000498024.1|SNV-227017-T-C|3
IVLPCHQYERLPARTEK
>FUSION-ENST00000567298.5:17320-ENST00000521545.7:76340|1
CCYPRMMMPL
>ENST00000640552.1|SNV-3132-C-T|5
KPLWPVWIWR
>ENST00000570844.1|SNV-17232-G-T|2
QDAPSESAFCLSGRPVRSRPSMR
>FUSION-ENST00000590513.2:431-ENST00000565396.5:10187|2
QPGPSPSPNPSPSPNHGPAPAR
>FUSION-ENST00000564484.5:17320-ENST00000521545.7:76340|47
SVVQAGVQWHSLGSLHPPPPR
>FUSION-ENST00000508628.6:89531-ENST00000323347.14:7498|14
WLPGNSEWK
>ENST00000367429.9|SNV-38171-C-T|2
AQTTVTCMENGWFPTPRCIR
>FUSION-ENST00000564484.5:17320-ENST00000521545.7:76340|312
WSLALSPRLECNGLISAHCNLCPPG
>ENST00000621418.4|SNV-682281-C-G|5
RRAGSPER
>ENST00000529230.6|INDEL-38176-A-AA|5
EEIWTICR
>ENST00000651091.1|SNV-22624-C-T|5
MIQEEEWDRDLFLDPAWEKQQR
>ENST00000545698.1|INDEL-14071-C-CA|4
NLASLQNQKK
>ENST00000345136.7|SNV-43431-G-T|2
AGDVERDLDK
>ENST00000474865.6|SNV-11567-G-A|7
QKALEVANQLYQAR
>FUSION-ENST00000525473.1:4896-ENST00000555531.1:6645|202
MNPLFVFSVNK
>ENST00000335568.10|SNV-383-T-A|1
DSFWLYFSQEQEILWELHDIFR
>FUSION-ENST00000564484.5:17320-ENST00000521545.7:76340|41
CMPPCPANVCIFSR
>FUSION-ENST00000564484.5:17320-ENST00000521545.7:76340|230
DPPASASQSAGITGVSHR
>ENST00000259750.9|SNV-16172-C-T|2
VNSLESERLSTADGR
>ENST00000378330.7|SNV-207627-G-C|2
EKVFQKHK
>ENST00000360790.9|INDEL-199462-G-GA|3
GEKKFNALLHR
>ENST00000369230.4|SNV-16618-A-G|1
EYIHAVNSLRVVGAEVAYFIDVLMK
>FUSION-ENST00000525473.1:4896-ENST00000555531.1:6645|238
SHMNAIYVGKPSVNVLILNNIRK
>ENST00000488265.1|SNV-9862-T-C|4
FWPARSRSSLQIAPYSTPQGLR
>ENST00000378330.7|SNV-207801-G-C|1
SHKEHSKER
>FUSION-ENST00000441562.2:90443-ENST00000395044.7:13821|38
EFTSSGSANTETTK
>FUSION-ENST00000477418.2:6159-ENST00000375375.7:104786|4
SAAMGADFHFSSYPCQLPGHSR
>FUSION-ENST00000373864.5:49799-ENST00000449682.2:2699|41
AYLASVGTRK
>ENST00000488265.1|SNV-9862-T-C|1
EDLIAWLSSCQVQELN
>FUSION-ENST00000525473.1:4896-ENST00000555531.1:6645|277
RPILIAFTLDGPR
>FUSION-ENST00000564484.5:17320-ENST00000521545.7:76340|332
IHAFLCNISFPLC
>FUSION-ENST00000525473.1:4896-ENST00000555531.1:6645|163
MWKRLQL
>ENST00000512095.5|SNV-87522-G-C|11
FSSVCMQNSNPRR
>FUSION-ENST00000525473.1:4896-ENST00000555531.1:6645|218
MTCMYQR
>FUSION-ENST00000525473.1:4896-ENST00000555531.1:6645|285
FILKVNHINVIYVK
>ENST00000285093.15|SNV-16436-C-A|3
VGIPKETPALKINR
>ENST00000451408.2|SNV-89791-G-A|4
IQDILQAKETK
>ENST00000350811.7|SNV-114385-C-G|1
LTEYIDGQGRPRTSQSEETRVWHR
>FUSION-ENST00000334121.11:24927-ENST00000334082.11:57116|83
EQPIFSTRAHVFQIDPNTKK
>ENST00000492251.1|SNV-247448-G-A|6
ATAQMKEHEKDPK
>ENST00000479916.1|INDEL-2559-G-GT|12
FFLDVVERLSVLIASNGSLLK
>FUSION-ENST00000564484.5:17320-ENST00000521545.7:76340|256
LKQCCGLGMVAHACNPSTLGGR
>ENST00000433948.5|SNV-35939-G-A|3
VPRHAHTLEREVPGIEELLVSGR
>FUSION-ENST00000304457.11:23028-ENST00000373625.8:48797|55
EDNLLGTTCLIATAVITLFNLFKR
>ENST00000493532.5|SNV-380929-C-T|3
MLACKQPSNK
>ENST00000503074.1|SNV-41363-C-G|8
MLLIEKGLWQNKPRLTLK
>FUSION-ENST00000564484.5:17320-ENST00000521545.7:76340|35
MALSTCKWMFILQPRDT
>FUSION-ENST00000525473.1:4896-ENST00000555531.1:6645|31
GGRARLR
>ENST00000515325.5|SNV-37521-C-T|7
KVSRVHLK
>FUSION-ENST00000525473.1:4896-ENST00000555531.1:6645|142
WDFQVENL
>ENST00000466741.5|SNV-30150-G-C|6
MLYHTINSLK
>ENST00000508503.5|SNV-1823-G-A|4
MNSLVMRQIK
>ENST00000486752.5|SNV-52502-G-A|10
MFDRPVDAIWIENMNTVLDDNK
>ENST00000330909.12|SNV-677505-A-G|2
IGGEILEINGETTKNMK
>ENST00000506885.5|SNV-1823-G-A|6
KSIWDEFISDEADKK
>ENST00000309602.5|SNV-1921-G-A|5
YFWAVPEGKFSCEPPLIAR
>FUSION-ENST00000564484.5:17320-ENST00000521545.7:76340|291
TTCPACAPCPCSREGAACR
>FUSION-ENST00000525473.1:4896-ENST00000555531.1:6645|64
RNTECFSYSSSSSLHIEGINR
>ENST00000285093.15|SNV-16436-C-A|2
ETPALKINR
>ENST00000480001.5|SNV-286992-C-T|1
GSVPVRDVRAFSAEVFR
>ENST00000529230.6|INDEL-38176-A-AA|6
MSYWPGCWAKEEIWTICR
>ENST00000220853.8|SNV-72-C-T|1
VLELYDVTWEEMRDKMR
>ENST00000366574.7|SNV-618633-G-A|4
LLSEKEKK
>ENST00000517540.5|SNV-131044-G-A|5
LSFISDSPRMLTLIWTKIK
>ENST00000545698.1|INDEL-14071-C-CA|5
NLASLQNQK
>ENST00000381333.9|SNV-11567-G-A|2
QKALEVANQLYQTVGGLILEKPVDK
>ENST00000544060.1|INDEL-14071-C-CA|2
ENPEQQNQNNQWNPKKPVESK
>ENST00000524821.6|SNV-233-G-T|4
MWPPCVTLRTLALAR
>ENST00000503074.1|SNV-41363-C-G|7
LLIEKGLWQNKPR
>FUSION-ENST00000524111.5:24927-ENST00000334082.11:57116|3
LTQTQRR
>FUSION-ENST00000525473.1:4896-ENST00000555531.1:6645|161
EEKLYDMYVPK
>ENST00000507193.5|SNV-12139-A-G|1
TQAVVCQQLDLTHLKER
>ENST00000445838.1|SNV-344-G-A|3
ESGSLGTRRGGELTER
>FUSION-ENST00000525473.1:4896-ENST00000555531.1:6645|62
LVFPPHRGNQSTFVY
>ENST00000367607.8|SNV-120383-G-T|2
QALAAWYKELIKPK
>ENST00000258455.8|SNV-55567-A-G|3
HGSGRIKVNGIDYQLYFPITQGR
>FUSION-ENST00000373864.5:49799-ENST00000449682.2:2699|9
HQSWTPQTR
>ENST00000377126.3|SNV-1752-A-T|3
SSHLKAHFR
>ENST00000474865.6|SNV-11567-G-A|1
ALEVANQLYQARGPCPSALMKIPLL
>ENST00000553616.1|SNV-29692-G-A|2
DCWSRWSYK
>ENST00000392054.7|SNV-245541-G-A|5
KLAHTMMEAFR
>ENST00000265843.9|SNV-54682-C-T|3
SSFAFLFSFR
>ENST00000321429.8|SNV-5963-G-A|7
LARQHPDWK
>FUSION-ENST00000426263.9:235-ENST00000674390.1:65789|42
EPSSKSDQQLDCALDLMRR
>FUSION-ENST00000343067.8:100815-ENST00000648419.1:5698|5
WRENLKEPQTR
>FUSION-ENST00000564484.5:17320-ENST00000521545.7:76340|300
MVSCCHPGKSTMV
>FUSION-ENST00000508628.6:89531-ENST00000323347.14:7498|10
ENCWMILANRR
>ENST00000512095.5|SNV-87522-G-C|16
MHTMFSSVCMQNSNPRRSK
>FUSION-ENST00000416602.6:265-ENST00000361660.8:88257|3
LSNVQGRSGGPAPGVGHLQAPHQPR
>FUSION-ENST00000373864.5:49799-ENST00000449682.2:2699|34
QKNTRAK
>ENST00000467322.1|SNV-25464-G-A|4
NVENILVVGIISLFITK
>ENST00000359276.9|INDEL-19737-A-AA|4
TEGFRPVSR
>ENST00000591327.2|SNV-3132-C-T|11
KQMKPLWPVWIWR
>ENST00000608739.5|SNV-5429-G-A|8
FTLAGHTKAVSSVKFSPNGK
>FUSION-ENST00000564484.5:17320-ENST00000521545.7:76340|127
FFSLNYATRCVTVR
>FUSION-ENST00000564484.5:17320-ENST00000521545.7:76340|182
MSLPQCWGYRHEPLHLARNGFR
>FUSION-ENST00000525473.1:4896-ENST00000555531.1:6645|131
LYLDEPFICIFCE
>ENST00000373635.8|INDEL-10102-G-GA|1
QCVENADLPEGEKKTN
>FUSION-ENST00000564484.5:17320-ENST00000521545.7:76340|105
EPAEDHCLPHPRRT
>ENST00000474865.6|SNV-11567-G-A|3
ALEVANQLYQAR
>FUSION-ENST00000525473.1:4896-ENST00000555531.1:6645|109
MIDFTLQPGFMSTVR
>ENST00000345136.7|SNV-43431-G-T|3
VPQRAGDVERDLDK
>FUSION-ENST00000525473.1:4896-ENST00000555531.1:6645|199
NPLFVFSVNKHSAK
>FUSION-ENST00000373864.5:49799-ENST00000449682.2:2699|14
LPPNRMHNWRR
>FUSION-ENST00000525473.1:4896-ENST00000555531.1:6645|79
EKIECRII
>FUSION-ENST00000416602.6:3463-ENST00000361660.8:88257|2
QDFWSLLTFSSDLVDVKAPHQPRGH
>ENST00000425128.6|SNV-107655-T-C|2
KYVDAETSLQN
>ENST00000445203.6|SNV-16990-T-C|3
STGFQGPR
>ENST00000515325.5|SNV-37521-C-T|4
VHLKWMPANFPQSNAMEYK
>ENST00000280612.9|SNV-59979-G-A|2
GHLPEILSMIHVR
>ENST00000403897.4|SNV-40565-G-T|5
ILLLRKDNDGEFCMTLQDFK
>ENST00000562140.2|SNV-23525-G-A|3
VLVTTNVCARSEQRTCPTWSAR
>FUSION-ENST00000564484.5:17320-ENST00000521545.7:76340|139
MLVRLVSNS
>ENST00000496863.5|SNV-29098-G-A|3
GTQARQSITAHLDNQVPVESPR
>ENST00000520385.1|INDEL-5124-C-CT|15
RMYYYLNASIPFFDLR
>FUSION-ENST00000525473.1:4896-ENST00000555531.1:6645|90
QSSYNYLLFNLFN
>ENST00000605069.5|MNV-8913-AG-A|2
ALNKVKILITQ
>FUSION-ENST00000564484.5:17320-ENST00000521545.7:76340|265
MGESQGQEIETILANMVKPR
>FUSION-ENST00000525473.1:4896-ENST00000555531.1:6645|156
MYVPKTC
>FUSION-ENST00000525473.1:4896-ENST00000555531.1:6645|40
GPEHPRR
>ENST00000650162.1|SNV-40791-G-T|1
KASTKDS
>ENST00000543117.5|SNV-48117-T-A|SNV-48119-C-G|4
NTEIEKSK
>ENST00000450892.7|SNV-13436-A-G|1
LSNESVMLVVELVQR
>ENST00000294309.8|SNV-5851-C-T|2
RYYLNVCQR
>ENST00000367433.9|SNV-183290-G-A|3
LQDYYVVILCPTEMDVQVRK
>FUSION-ENST00000564484.5:17320-ENST00000521545.7:76340|257
MLKQCCGLGMVAHACNPSTLGGR
>FUSION-ENST00000469794.1:49-ENST00000418623.1:118|35
RIMDAANFEQFLQER
>FUSION-ENST00000564484.5:17320-ENST00000521545.7:76340|168
IGNLACPFTGK
>ENST00000223428.8|SNV-14564-G-C|2
DVTIEFTQEEWQQMAPLQK
>FUSION-ENST00000564484.5:17320-ENST00000521545.7:76340|13
TLALLLCGCALTCHLSFHR
>FUSION-ENST00000551888.5:4464-ENST00000487509.6:5032|3
WHGVGVS
>ENST00000375688.5|SNV-1091-G-A|1
LEDFLGQTLLADDLFAAYFGPGSSR
>ENST00000498426.5|SNV-183290-G-A|2
YCRFQCGPNELSTFK
>ENST00000520385.1|INDEL-5124-C-CT|19
MLLFLFLIFEK
>ENST00000505243.5|SNV-1492-A-G|4
LITEDVQGKNCLTNFHGVDLTRDK
>ENST00000630130.2|SNV-38171-C-T|1
AQTTVTCMENGWFPTPRCIRVSFTL
>FUSION-ENST00000564484.5:17320-ENST00000521545.7:76340|60
MPVVQATQEAEVGGSLETMRSRLQ
>FUSION-ENST00000564484.5:17320-ENST00000521545.7:76340|6
MDVYLAT
>FUSION-ENST00000564484.5:17320-ENST00000521545.7:76340|223
SHCTWPGMALGTDYVRCK
>ENST00000529230.6|INDEL-38176-A-AA|25
IEAKKMAR
>FUSION-ENST00000525473.1:4896-ENST00000555531.1:6645|281
VNHINVIYVK
>ENST00000423620.6|INDEL-5124-C-CT|1
NVLLPECFYSFF
>ENST00000526104.5|SNV-2488-G-T|1
VLFNITLDSIKGEVD
>ENST00000472007.5|SNV-31247-G-A|5
IVVPPHLGYGEEGKGRSLTLLPR
>FUSION-ENST00000564484.5:17320-ENST00000521545.7:76340|129
WVGWRGTRHPLCAATTCAR
>FUSION-ENST00000564484.5:17320-ENST00000521545.7:76340|278
MTCVVSDIFSPRLVGTCLFPSPV
>ENST00000376234.7|SNV-70066-G-A|4
HYEISLQLDPTASGTKENYGLLRK
>FUSION-ENST00000525473.1:4896-ENST00000555531.1:6645|179
MKNHEKSFLHR
>FUSION-ENST00000564484.5:17320-ENST00000521545.7:76340|94
WSSRWCLMTR
>FUSION-ENST00000525473.1:4896-ENST00000555531.1:6645|296
THTGERPYTCHLCR
>FUSION-ENST00000373864.5:49799-ENST00000449682.2:2699|24
SARPARVSSASAGPLR
>FUSION-ENST00000525473.1:4896-ENST00000555531.1:6645|169
VSILKGENSLVVIHFLVDTK
>FUSION-ENST00000469794.1:49-ENST00000418623.1:118|34
RIMDAANFEQFLQERIK
>FUSION-ENST00000525473.1:4896-ENST00000555531.1:6645|75
GFDKCMVADLQPLLKR
>FUSION-ENST00000564484.5:17320-ENST00000521545.7:76340|38
MALSTCK
>ENST00000529230.6|INDEL-38176-A-AA|9
GHQCHVGGFGSK
>FUSION-ENST00000469794.1:49-ENST00000418623.1:118|30
IMDAANFEQFLQERIK
>ENST00000512095.5|SNV-87522-G-C|13
FSSVCMQNSNPR
>ENST00000619181.4|SNV-4196-A-G|1
TVLAGVVLEDYLDIKNFGAK
>FUSION-ENST00000564484.5:17320-ENST00000521545.7:76340|232
VLISWPR
>FUSION-ENST00000525473.1:4896-ENST00000555531.1:6645|118
EESLHKLNK
>FUSION-ENST00000525473.1:4896-ENST00000555531.1:6645|85
MHGGRSPAIIK
>ENST00000604036.1|SNV-59526-G-T|1
FFQKRFTNLQIR
>FUSION-ENST00000508628.6:89531-ENST00000323347.14:7498|15
AIVQELQGPLGEPQQGTR
>ENST00000498426.5|SNV-183290-G-A|4
YRFERYCR
>FUSION-ENST00000564484.5:17320-ENST00000521545.7:76340|43
RFFCLSLPSSWDYR
>FUSION-ENST00000373864.5:49799-ENST00000449682.2:2699|8
HQSWTPQTRCSLR
>FUSION-ENST00000525473.1:4896-ENST00000555531.1:6645|36
CPPRAPQR
>ENST00000644635.1|SNV-22797-G-C|5
YPGRTKAFGHKPGLK
>ENST00000367405.4|SNV-25464-G-A|1
YFGRRDHLTVHYK
>ENST00000591327.2|SNV-3132-C-T|8
QMKPLWPVWIWRGR
>ENST00000417067.5|SNV-171230-T-G|4
DLKKDIK
>ENST00000472007.5|SNV-31247-G-A|8
RIVVPPHLGYGEEGKGR
>ENST00000381317.9|SNV-11567-G-A|3
QKALEVANQLYQKDLR
>ENST00000488265.1|SNV-9862-T-C|3
SRSSLQIAPYSTPQGLR
>FUSION-ENST00000564484.5:17320-ENST00000521545.7:76340|277
TCVVSDIFSPRLVGTCLFPSPV
>FUSION-ENST00000564484.5:17320-ENST00000521545.7:76340|162
EPHRCRGAALWPFLCAGGR
>FUSION-ENST00000564484.5:17320-ENST00000521545.7:76340|274
GQGCVACFLALR
>ENST00000466229.5|SNV-38171-C-T|13
MAGFLLPDASVSK
>ENST00000507193.5|SNV-12139-A-G|2
TQAVVCQQLDLTHLK
>FUSION-ENST00000564484.5:17320-ENST00000521545.7:76340|326
SACLSSAEKDQRIR
>ENST00000377126.3|SNV-1752-A-T|1
AHFRVHTGERPFPCTWPDCLKK
>FUSION-ENST00000564484.5:17320-ENST00000521545.7:76340|364
VKTGELDVQERCAWWK
>FUSION-ENST00000564484.5:17320-ENST00000521545.7:76340|77
KAGCGGSCV
>FUSION-ENST00000525473.1:4896-ENST00000555531.1:6645|37
RCPPRAPQR
>ENST00000520385.1|INDEL-5124-C-CT|20
LPRRMYYYLNASIPFFDLR
>FUSION-ENST00000508628.6:89531-ENST00000323347.14:7498|24
ILIFQTDFEDGIRSAQLIASANK
>ENST00000368170.8|SNV-1466-G-A|1
EIQDHASQNYSKYPFEVQVK
>FUSION-ENST00000525473.1:4896-ENST00000555531.1:6645|28
IKQPNLSATLQVFPIFDSMYFSRSK
>FUSION-ENST00000564484.5:17320-ENST00000521545.7:76340|273
GQGCVACFLALRFTVLHFPLPVVWR
>ENST00000377200.9|SNV-27736-C-T|1
GNLGTISTERAQR
>FUSION-ENST00000525473.1:4896-ENST00000555531.1:6645|197
NPLFVFSVNKHSAKHQA
>ENST00000562140.2|SNV-23525-G-A|2
SEQRTCPTWSAR
>FUSION-ENST00000551888.5:4464-ENST00000487509.6:5032|4
EEEVEEAFPSAQFVRWHGVGVS
>FUSION-ENST00000525473.1:4896-ENST00000555531.1:6645|172
ATLVAHVRFLTGQNMVSILK
>FUSION-ENST00000508628.6:89531-ENST00000323347.14:7498|3
SCTGLTITWWSGTGCPPPR
>ENST00000366542.6|SNV-89791-G-A|4
NSGHSTSKGDK
>ENST00000515325.5|SNV-37521-C-T|8
EWKKVSR
>ENST00000591851.5|SNV-108656-G-A|1
TPPKKDFK
>ENST00000366558.7|SNV-18874-G-A|1
MIHSLSEKKSAIPYGTK
>FUSION-ENST00000564484.5:17320-ENST00000521545.7:76340|333
MIHAFLCNISFPLC
>FUSION-ENST00000525473.1:4896-ENST00000555531.1:6645|255
ELTLEKSGMNVITVGKPLVK
>ENST00000367429.9|SNV-38171-C-T|1
AQTTVTCMENGWFPTPRCIRVK
>ENST00000478300.6|SNV-380929-C-T|5
GLSDVKVATDPKEVLLLMLACK
>ENST00000405460.9|SNV-124435-A-T|2
SLGSNATYIAK
>ENST00000514403.1|SNV-82622-G-A|7
EAKMTSSYMIDMAVLYIILVCLFPS
>ENST00000467511.1|SNV-27736-C-T|5
KLGNNFHR
>ENST00000331563.7|SNV-10511-A-T|4
LRELPLAADALTFAEVSKVPK
>FUSION-ENST00000564484.5:17320-ENST00000521545.7:76340|85
TTAELGNGASPAAR
>FUSION-ENST00000428443.8:140469-ENST00000473746.1:75062|1
DTEEVELKFPAPG
>FUSION-ENST00000350842.8:3563-ENST00000546352.1:22920|4
AGGLPCCR
>ENST00000489694.5|SNV-286992-C-T|4
MGSVPVRDVR
>ENST00000481848.6|SNV-2643-G-C|2
SRTGPPASIR
>ENST00000549778.5|SNV-13056-C-T|1
HVIEIHIVYYNSKYK
>FUSION-ENST00000564484.5:17320-ENST00000521545.7:76340|191
RFSCLSLPSSWVYRR
>FUSION-ENST00000525473.1:4896-ENST00000555531.1:6645|211
MYQRLVSDLSINDMRELK
>FUSION-ENST00000564484.5:17320-ENST00000521545.7:76340|284
SCLQGLESWVRAAWR
>FUSION-ENST00000564484.5:17320-ENST00000521545.7:76340|102
MDVCRPLKTLPPAVLGGPER
>ENST00000543117.5|SNV-48119-C-G|3
NTEIENSK
>ENST00000258455.8|SNV-55567-A-G|2
IKVNGIDYQLYFPITQGR
>ENST00000426342.7|SNV-531435-T-G|3
CVANSKPPVR
>ENST00000481848.6|SNV-2643-G-C|3
TRSRTGPPASIR
>FUSION-ENST00000564484.5:17320-ENST00000521545.7:76340|34
ALSTCKWMFILQPRDT
>ENST00000528652.2|SNV-4008-C-G|1
AFVTSPTEPHGGRRR
>ENST00000417067.5|SNV-171230-T-G|2
DIKDIVK
>ENST00000550735.7|INDEL-26634-G-GATA|5
HFTEKQASQVTKQIIALALR
>FUSION-ENST00000416602.6:3463-ENST00000361660.8:88257|4
MQDFWSLLTFSSDLVDVKAPHQPR
>ENST00000371953.8|SNV-69458-T-G|1
DQWLSEDDNHVAAIHCKAGKGR
>FUSION-ENST00000564484.5:17320-ENST00000521545.7:76340|170
IYLPRPPKALELEA
>FUSION-ENST00000564484.5:17320-ENST00000521545.7:76340|251
VAHACNPSTLGGR
>FUSION-ENST00000564484.5:17320-ENST00000521545.7:76340|303
ESLSCCPGWSAVARSWLTATSAS
>FUSION-ENST00000525473.1:4896-ENST00000555531.1:6645|51
EDLIFLHP
>ENST00000489038.5|SNV-31247-G-A|2
EKAEKLHLSIHQR
>FUSION-ENST00000564484.5:17320-ENST00000521545.7:76340|262
GESQGQEIETILANMVKPRLY
>ENST00000344773.6|INDEL-408493-C-CA|1
LSVQPQMGWK
>ENST00000402775.6|SNV-8455-G-A|4
VEGFASQPKAALR
>ENST00000290607.12|SNV-119645-G-A|3
VEIARAQDQLRER
>ENST00000232501.8|SNV-1061-G-C|3
YSRNPLLFNLGFVCDAQAK
>ENST00000265441.8|SNV-8042-G-C|6
KGKDATALMNLHNNR
>ENST00000449193.7|SNV-10795-C-G|1
LAQSQGLSCTLGSPKPEDGEYK
>ENST00000528652.2|SNV-4008-C-G|6
IPQPRSLGRAFVTSPTEPHGGR
>ENST00000376234.7|SNV-70066-G-A|3
ENYGLLRK
>FUSION-ENST00000373864.5:49799-ENST00000449682.2:2699|23
SARPARVSSASAGPLRR
>FUSION-ENST00000564484.5:17320-ENST00000521545.7:76340|341
GVHGGRK
>ENST00000577730.5|SNV-219550-C-A|1
DPDITSSTIRFSIDRHTDLER
>FUSION-ENST00000564484.5:17320-ENST00000521545.7:76340|188
FSCLSLPSSWVYRRMPPR
>FUSION-ENST00000471498.5:49799-ENST00000449682.2:2699|143
YSAKFLDQGLDDNYCR
>ENST00000486752.5|SNV-52502-G-A|5
GPSPPTPTRSGTCSIGR
>ENST00000369569.6|SNV-566-C-T|4
ALCNPHIQADRLCYR
>ENST00000529230.6|INDEL-38176-A-AA|16
KPQTGSWRLCR
>ENST00000507874.5|SNV-1823-G-A|6
SPVQENSSDLNKSIWDEFISDEADK
>ENST00000521824.5|SNV-288383-T-C|1
TEDDGPLETHGHSTRKP
>FUSION-ENST00000564484.5:17320-ENST00000521545.7:76340|295
MLLSSQWWFLGLTLPGCSLVYRDSR
>FUSION-ENST00000416602.6:3463-ENST00000361660.8:88257|1
APHQPRGH
>FUSION-ENST00000557334.5:25323-ENST00000544698.1:95217|2
VKLSEMYLGFQVICNH
>ENST00000520257.5|SNV-288383-T-C|4
APWKHMVTLPQRKP
>ENST00000370357.5|SNV-61831-G-A|1
EPFVGELSSSQGQRGHTSMK
>FUSION-ENST00000373864.5:49799-ENST00000449682.2:2699|62
IIPHKCILQSSSTK
>ENST00000507193.5|SNV-12139-A-G|5
KDETKTQAVVCQQLDLTHLK
>FUSION-ENST00000564484.5:17320-ENST00000521545.7:76340|315
LYLLLLLLR
>ENST00000592942.1|SNV-3783-A-T|1
DAASPSGFLGWRLPCPTPSRPR
>FUSION-ENST00000508628.6:89531-ENST00000323347.14:7498|13
WLPGNSEWKENCWMILANR
>FUSION-ENST00000525473.1:4896-ENST00000555531.1:6645|100
STVRIMSKK
>ENST00000266743.6|INDEL-10263-A-AGAGTA|3
KKWLCCK
>ENST00000498426.5|SNV-183290-G-A|5
MYRFERYCR
>ENST00000588096.1|SNV-15964-G-T|4
MILPAGVTRCSAGSSCR
>FUSION-ENST00000373864.5:49799-ENST00000449682.2:2699|5
SVARGWIGWISGVPSCAWLGAIR
>ENST00000651091.1|SNV-22624-C-T|7
MIQEEEWDRDLFLDPAWEK
>FUSION-ENST00000350842.8:3563-ENST00000546352.1:22920|11
FWNTYMQK
>ENST00000643344.1|SNV-14752-C-T|3
GRDFLTLKNFTGEEIK
>FUSION-ENST00000347053.7:10230-ENST00000379083.7:31117|4
HEDLLAQATGIESLEDFAR
>ENST00000409592.7|SNV-247448-G-A|5
EHEKDPK
>FUSION-ENST00000564484.5:17320-ENST00000521545.7:76340|62
MPVVQATQEAEVGGSLETMRSR
>FUSION-ENST00000564484.5:17320-ENST00000521545.7:76340|193
LKRFSCLSLPSSWVYR
>FUSION-ENST00000564484.5:17320-ENST00000521545.7:76340|67
FVFLVEMGFHHVGQDGLYFLIS
>ENST00000514985.6|SNV-82622-G-A|2
DDFLIYDRYGR
>ENST00000232501.8|SNV-1061-G-C|1
NPLLFNLGFVCDAQAKTCALEPIVK
>FUSION-ENST00000673650.1:14585-ENST00000409176.6:183264|2
DPLLHSFGHLKEVLNSITGL
>ENST00000608739.5|SNV-5429-G-A|3
WLASSSADK
>ENST00000550015.1|SNV-409542-G-A|3
EKHTTTSGHDHKIVPFQAK
>ENST00000368346.7|SNV-81481-G-A|1
TSKHEKQPPVYCTSPDFK
>FUSION-ENST00000525473.1:4896-ENST00000555531.1:6645|20
QRQRGLEDPGYGALGR
>FUSION-ENST00000525473.1:4896-ENST00000555531.1:6645|227
VRNVEETSAVVVASEHAKGLTF
>ENST00000417067.5|SNV-171230-T-G|1
DIKDIVKK
>ENST00000466229.5|SNV-38171-C-T|1
ENGWFPTPRCIRVK
>ENST00000259750.9|SNV-16172-C-T|6
YRRVNSLESER
>ENST00000566690.1|SNV-78826-G-C|3
VKISLWLLPIVPKHP
>FUSION-ENST00000564484.5:17320-ENST00000521545.7:76340|206
CSFYSVFYR
>ENST00000489245.5|SNV-63536-T-G|2
RALYAYSPLEDSWCLGTQLSHER
>FUSION-ENST00000343067.8:100815-ENST00000648419.1:5698|10
TTEQGLGKPER
>FUSION-ENST00000508628.6:89531-ENST00000323347.14:7498|4
ASSLSWTR
>FUSION-ENST00000373864.5:49799-ENST00000449682.2:2699|7
HQSWTPQTRCSLRSVAR
>FUSION-ENST00000525473.1:4896-ENST00000555531.1:6645|78
MGFDKCMVADLQPLLK
>ENST00000400588.5|SNV-16146-C-T|2
KPLCTINLNLCEQLDVDVTLNFNK
>FUSION-ENST00000471498.5:49799-ENST00000449682.2:2699|144
MYSAKFLDQGLDDNYCR
>ENST00000392114.6|SNV-11683-C-T|2
AKQYPPSTQVEVQNDGAESAVF
>FUSION-ENST00000525473.1:4896-ENST00000555531.1:6645|139
FLSVSLHR
>FUSION-ENST00000525473.1:4896-ENST00000555531.1:6645|226
NVEETSAVVVASEHAK
>FUSION-ENST00000525473.1:4896-ENST00000555531.1:6645|33
LRWRGGR
>ENST00000517540.5|SNV-131044-G-A|1
LTLIWTKIKIS
>FUSION-ENST00000564484.5:17320-ENST00000521545.7:76340|37
MALSTCKWMFILQPR
>FUSION-ENST00000373864.5:49799-ENST00000449682.2:2699|57
IRRSSESSVTSPAAGPR
>FUSION-ENST00000564484.5:17320-ENST00000521545.7:76340|351
LTPPRPTVWTRW
>FUSION-ENST00000373864.5:49799-ENST00000449682.2:2699|45
ATGAQPIPPLR
>ENST00000478238.1|INDEL-10263-A-AGAGTA|6
SWRRIMIIYLLVHK
>ENST00000370540.2|SNV-9516-G-T|3
LDSRNNAYGDHVNYSDTMK
>FUSION-ENST00000525473.1:4896-ENST00000555531.1:6645|210
YQRLVSDLSINDMRELK
>ENST00000529230.6|INDEL-38176-A-AA|3
TCCANHLGEIQR
>ENST00000445067.6|SNV-30150-G-C|1
SEVMLYHTINSLKTKNPK
>FUSION-ENST00000564484.5:17320-ENST00000521545.7:76340|304
MESLSCCPGWSAVARSWLTATSAS
>FUSION-ENST00000525473.1:4896-ENST00000555531.1:6645|15
VLTEGPSSALSSELENVLSVKEPHH
>ENST00000271588.9|SNV-188061-C-G|4
ITGLSTIDFRAGFSGKPTLDFK
>FUSION-ENST00000373864.5:49799-ENST00000449682.2:2699|19
RTSRSSR
>ENST00000605202.5|MNV-8913-AG-A|5
QITLCSGMPTLAPNYGKELCR
>FUSION-ENST00000564484.5:17320-ENST00000521545.7:76340|337
KTIVLAETSGNRITEK
>ENST00000380392.4|SNV-956-G-T|5
RAGSESPSR
>ENST00000512095.5|SNV-87522-G-C|5
MQNSNPRRSK
>ENST00000514403.1|SNV-82622-G-A|5
TSSYMIDMAVLYIILVCLFPS
>ENST00000543117.5|SNV-48117-T-A|SNV-48119-C-G|3
NTEIEKSKLMSEVQTLK
>ENST00000356889.8|SNV-97246-G-A|1
DLELYEN
>FUSION-ENST00000525473.1:4896-ENST00000555531.1:6645|52
VSREDLIFLHP
>FUSION-ENST00000564484.5:17320-ENST00000521545.7:76340|161
CRGAALWPFLCAGGR
>ENST00000560869.6|SNV-11887-C-T|5
RIRSILDVSMGAQEPSWPLFSLIK
>FUSION-ENST00000525473.1:4896-ENST00000555531.1:6645|257
RELTLEKSGMNVITVGKPLVK
>ENST00000591851.5|SNV-108656-G-A|2
APPPAAPGRTPPKK
>ENST00000389413.7|SNV-98050-G-A|3
LGCLLKEGLCGASEACVNDGVFGR
>FUSION-ENST00000564484.5:17320-ENST00000521545.7:76340|112
CGRAEHRLR
>ENST00000309602.5|SNV-1921-G-A|4
YFWAVPEGKFSCEPPLIARHTQR
>FUSION-ENST00000564484.5:17320-ENST00000521545.7:76340|75
MPLGALQSGEAGLR
>FUSION-ENST00000373871.8:49799-ENST00000449682.2:2699|81
SSNDYTSQMYSAK
>ENST00000394121.8|SNV-30961-G-A|1
AYLLAFEHYVNHRKHNIPHFWPK
>ENST00000294309.8|SNV-5851-C-T|1
YYLNVCQR
>ENST00000378330.7|SNV-207801-G-C|2
SHKEHSK
>ENST00000481848.6|SNV-2643-G-C|6
LNSVRQQQLQQQQQQGNKTR
>ENST00000396887.7|SNV-4008-C-G|4
SYGAPRGEK
>ENST00000519292.5|SNV-27682-G-C|3
SQTKLTIMLQK
>FUSION-ENST00000525473.1:4896-ENST00000555531.1:6645|77
GFDKCMVADLQPLLK
>ENST00000302964.4|SNV-195-G-A|1
LGTMPLREGFERIPR
>FUSION-ENST00000564484.5:17320-ENST00000521545.7:76340|78
SRKAGCGGSCV
>ENST00000372299.4|SNV-11743-G-A|1
HTGERPYSCNWESCSWSFFHSDELR
>FUSION-ENST00000564484.5:17320-ENST00000521545.7:76340|235
MLARMVLISWPR
>FUSION-ENST00000564484.5:17320-ENST00000521545.7:76340|169
MIGNLACPFTGK
>ENST00000369230.4|SNV-16618-A-G|2
EYIHAVNSLR
>FUSION-ENST00000347053.7:10230-ENST00000379083.7:31117|1
IYQDQGRCVYRWN
>FUSION-ENST00000508628.6:89531-ENST00000323347.14:7498|2
SCTGLTITWWSGTGCPPPRR
>FUSION-ENST00000567298.5:17320-ENST00000521545.7:76340|2
TWEQVKCCYPRMMMPL
>ENST00000366574.7|SNV-548541-G-A|1
SFGSQNSNTNIMFYR
>FUSION-ENST00000562337.5:1337-ENST00000529009.1:18899|22
FFASQGCAQSPFQVSRAGR
>ENST00000371953.8|SNV-69458-T-G|2
DQWLSEDDNHVAAIHCKAGK
>FUSION-ENST00000525473.1:4896-ENST00000555531.1:6645|195
MWEGLQSVFRP
>FUSION-ENST00000564484.5:17320-ENST00000521545.7:76340|242
SGDRDHPGQHGETPSLLKLQK
>ENST00000605069.5|MNV-8913-AG-A|1
VKILITQ
>ENST00000258455.8|SNV-55567-A-G|1
VNGIDYQLYFPITQGR
>ENST00000007414.8|SNV-1801-G-A|2
LGTEGVIPERQEGHLLK
>ENST00000466229.5|SNV-38171-C-T|12
AGFLLPDASVSK
>FUSION-ENST00000347053.7:10230-ENST00000379083.7:31117|3
IYQDQGR
>ENST00000322038.5|SNV-77870-G-A|3
SPEDHLIYVTK
>FUSION-ENST00000525473.1:4896-ENST00000555531.1:6645|136
MRKLYLDEPFICIFCE
>FUSION-ENST00000525473.1:4896-ENST00000555531.1:6645|160
MEEKLYDMYVPKTC
>ENST00000409592.7|SNV-247448-G-A|6
TVLMATAQMKEHEKDPK
>ENST00000608739.5|SNV-5429-G-A|2
WLASSSADKLIK
>FUSION-ENST00000525473.1:4896-ENST00000555531.1:6645|49
HLGVPSPFLCL
>ENST00000537611.3|SNV-14011-A-G|1
GETLQAKRK
>ENST00000343053.5|INDEL-1506-G-GA|1
KTEAGYG
>FUSION-ENST00000564484.5:17320-ENST00000521545.7:76340|271
FTVLHFPLPVVWRLLLPR
>ENST00000493532.5|SNV-380929-C-T|2
LACKQPSNK
>ENST00000280612.9|SNV-59979-G-A|1
GHLPEILSMIHVRK
>ENST00000220931.11|SNV-432049-C-T|2
MLEDESTPEKR
>FUSION-ENST00000525473.1:4896-ENST00000555531.1:6645|125
HSDKMLLK
>FUSION-ENST00000564484.5:17320-ENST00000521545.7:76340|308
MLARLVSNS
>FUSION-ENST00000557334.5:25323-ENST00000544698.1:95217|7
VSLTIFMSTYYK
>FUSION-ENST00000373864.5:49799-ENST00000449682.2:2699|46
VRATGAQPIPPLRAYLASVGTR
>ENST00000644635.1|SNV-22797-G-C|4
TKAFGHKPGLK
>FUSION-ENST00000372715.6:247-ENST00000462978.1:43396|8
SKENLFLLRLLSCLK
>ENST00000478238.1|INDEL-10263-A-AGAGTA|9
QLYEQFIKSRVWK
>ENST00000313367.7|SNV-177257-T-A|5
FLEEGNLEEAEIQKQRIEQQQR
>ENST00000220931.11|SNV-432049-C-T|1
MLEDESTPEKRTEK
>FUSION-ENST00000525473.1:4896-ENST00000555531.1:6645|217
MTCMYQRLVSDLSINDMR
>FUSION-ENST00000373864.5:49799-ENST00000449682.2:2699|38
SRISTDLR
>ENST00000321429.8|SNV-5963-G-A|8
YHNLWAQRLARQHPDWK
>FUSION-ENST00000525473.1:4896-ENST00000555531.1:6645|96
KFKPLANWLER
>ENST00000471214.5|SNV-29098-G-A|2
QSITAHLDNQVPVESPR
>FUSION-ENST00000564484.5:17320-ENST00000521545.7:76340|201
SCSVARAGVQWCDLSSLQLLPPR
>ENST00000512095.5|SNV-87522-G-C|14
MFSSVCMQNSNPR
>FUSION-ENST00000564484.5:17320-ENST00000521545.7:76340|359
ENNCISGNEW
>FUSION-ENST00000525473.1:4896-ENST00000555531.1:6645|129
TLSICIWVSPALSSVSEQLPGIRE
>ENST00000358731.9|SNV-35348-A-G|2
CQAVRPELK
>FUSION-ENST00000564484.5:17320-ENST00000521545.7:76340|200
SCSVARAGVQWCDLSSLQLLPPRLK
>ENST00000614616.4|INDEL-27742-A-AA|5
EKSSCDETESDYEPKK
>ENST00000524821.6|SNV-233-G-T|1
WPPCVTLRTLALARSR
>FUSION-ENST00000525473.1:4896-ENST00000555531.1:6645|61
NTECFSYSSSSSLHIEGINR
>ENST00000640552.1|SNV-3132-C-T|1
KPLWPVWIWRGRLSR
>FUSION-ENST00000426263.9:235-ENST00000674390.1:65789|45
MEPSSKSDQQLDCALDLMR
>ENST00000400105.6|MNV-173826-GAAGGCC-G|4
DKFVWMDYLCKLQNAPK
>ENST00000529230.6|INDEL-38176-A-AA|22
RGPGVCRSTNK
>FUSION-ENST00000525473.1:4896-ENST00000555531.1:6645|150
NLIKLFQKINTYK
>ENST00000359276.9|INDEL-19737-A-AA|2
TEGFRPVSRSDCLPKFNAH
>FUSION-ENST00000557334.5:25323-ENST00000544698.1:95217|1
LSEMYLGFQVICNH
>FUSION-ENST00000372715.6:247-ENST00000462978.1:43396|21
WETIAPEELALVHNLR
>ENST00000562140.2|SNV-23525-G-A|5
EKVLVTTNVCARSEQR
>ENST00000417856.5|SNV-5634-G-A|5
TLHNLVIQYASQGRYKVAVPLCK
>ENST00000468734.1|SNV-63536-T-G|1
ALYAYSPLEDSWCLGTQLSHER
>FUSION-ENST00000564484.5:17320-ENST00000521545.7:76340|22
RGINESRQTALLWILIK
>ENST00000474865.6|SNV-11567-G-A|4
WPTSCTRQGAPALRPL
>FUSION-ENST00000343067.8:100815-ENST00000648419.1:5698|2
EPQTRGPIAPQE
>ENST00000520257.5|SNV-288383-T-C|1
VTLPQRKP
>FUSION-ENST00000564484.5:17320-ENST00000521545.7:76340|9
TLALLLCGCALTCHLSFHRRW
>FUSION-ENST00000557334.5:25323-ENST00000544698.1:95217|4
IIMLKVK
>ENST00000559255.1|SNV-11887-C-T|1
SILDVSMGAQEPSWPLFSLIKPR
>FUSION-ENST00000372715.6:247-ENST00000462978.1:43396|3
LLSCLKKNIFINLCILT
>FUSION-ENST00000508628.6:89531-ENST00000323347.14:7498|20
SESFGSTFPIRSVPAR
>ENST00000358731.9|SNV-35348-A-G|5
HKNKCQAVRPELK
>FUSION-ENST00000564484.5:17320-ENST00000521545.7:76340|228
ARPTSFFKNGFIFYILEIGSCLL
>FUSION-ENST00000564484.5:17320-ENST00000521545.7:76340|159
GAALWPFLCAGGR
>FUSION-ENST00000564484.5:17320-ENST00000521545.7:76340|264
GESQGQEIETILANMVKPR
>ENST00000271588.9|SNV-188061-C-G|3
ITGLSTIDFRAGFSGKPTLDFKK
>FUSION-ENST00000564484.5:17320-ENST00000521545.7:76340|84
MTTAELGNGASPAARLLR
>FUSION-ENST00000590811.1:259-ENST00000449797.5:111230|38
VGPGEQPCLRTVIESLGIIIYK
>ENST00000529230.6|INDEL-38176-A-AA|23
RGPGVCR
>ENST00000380392.4|SNV-956-G-T|4
RAGSESPSRAPSSSPLSSR
>FUSION-ENST00000508628.6:89531-ENST00000323347.14:7498|5
GSFLHSLRASSLSWTR
>ENST00000560869.6|SNV-11887-C-T|2
SILDVSMGAQEPSWPLFSLIK
>ENST00000498545.5|SNV-28123-G-A|2
MSWIPVFTFST
>ENST00000400588.5|SNV-16146-C-T|1
KPLCTINLNLCEQLDVDVTLNFNKK
>FUSION-ENST00000508628.6:89531-ENST00000323347.14:7498|18
SVPARRK
>ENST00000466741.5|SNV-30150-G-C|1
LYHTINSLKTKNPK
>ENST00000007414.8|SNV-1801-G-A|1
LGTEGVIPERQEGHLLKK
>ENST00000553616.1|SNV-29692-G-A|7
NVPEGLLE
>FUSION-ENST00000525473.1:4896-ENST00000555531.1:6645|239
SHMNAIYVGKPSVNVLILNNIR
>FUSION-ENST00000469141.6:68278-ENST00000374135.9:4150|1
GSGPLLPA
>ENST00000459831.1|SNV-6198-G-T|2
MDQLYYVT
>ENST00000489694.5|SNV-286992-C-T|3
GSVPVRDVR
>ENST00000302964.4|SNV-195-G-A|3
LGTMPLR
>FUSION-ENST00000564484.5:17320-ENST00000521545.7:76340|296
LLSSQWWFLGLTLPGCSLVYR
>ENST00000591327.2|SNV-3132-C-T|7
QMKPLWPVWIWRGRLSR
>ENST00000512980.5|SNV-82622-G-A|2
MAVLYIILVCLFPS
>ENST00000512095.5|SNV-87522-G-C|20
MHTMFSSVCMQNSNPR
>FUSION-ENST00000525473.1:4896-ENST00000555531.1:6645|220
MWESLYSIL
>ENST00000397596.6|SNV-4566-G-A|4
TRQGVEDAFYTLVRK
>ENST00000522754.1|SNV-432049-C-T|11
VSSVMKMLEDESTPEKR
>ENST00000357162.6|SNV-753566-G-A|6
VFVAFRKFNLSESK
>ENST00000566690.1|SNV-78826-G-C|4
MVKISLWLLPIVPKHP
>ENST00000445067.6|SNV-30150-G-C|5
DKSEVMLYHTINSLK
>ENST00000614616.4|INDEL-27742-A-AA|4
SSCDETESDYEPKK
>FUSION-ENST00000564484.5:17320-ENST00000521545.7:76340|187
RMPPRLANFYIFSTDR
>ENST00000488265.1|SNV-9862-T-C|5
MFWPARSRSSLQIAPYSTPQGLR
>ENST00000504292.1|SNV-12139-A-G|1
TQAVVCQQLVSCLMSLLVT
>ENST00000466741.5|SNV-30150-G-C|2
MLYHTINSLKTKNPK
>ENST00000498426.5|SNV-183290-G-A|10
MDVQVRK
>ENST00000527039.1|SNV-2488-G-T|3
MEILKVLFNITLDSIKGEVD
>FUSION-ENST00000372715.6:247-ENST00000462978.1:43396|1
NIFINLCILT
>ENST00000520385.1|INDEL-5124-C-CT|18
LLFLFLIFEK
>ENST00000367405.4|SNV-25464-G-A|3
AHQCEECGKYFGR
>ENST00000457361.5|SNV-102571-C-A|1
CGASFTQKGNLLRHIK
>FUSION-ENST00000508628.6:89531-ENST00000323347.14:7498|25
CKILIFQTDFEDGIRSAQLIASANK
>FUSION-ENST00000564484.5:17320-ENST00000521545.7:76340|97
EWATEGLMWSSRWCLMTR
>ENST00000577730.5|SNV-219550-C-A|3
DPDITSSTIR
>ENST00000525003.1|SNV-4008-C-G|10
SSFQSYGAPRGEK
>ENST00000357162.6|SNV-753566-G-A|2
FNLSESKVCELQLPDINLVNDQK
>FUSION-ENST00000564484.5:17320-ENST00000521545.7:76340|148
FSLHIKFIFFFFFF
>FUSION-ENST00000564484.5:17320-ENST00000521545.7:76340|113
MCGRAEHRLR
>ENST00000342002.6|SNV-102571-C-A|8
RSHTGERPFHCNK
>ENST00000467322.1|SNV-25464-G-A|5
LISVKNVENILVVGIISLFITK
>ENST00000445203.6|SNV-16990-T-C|1
STGFQGPRQVPKK
>ENST00000493884.5|SNV-32715-C-G|5
PPTTPSSSLFTK
>ENST00000290607.12|SNV-119645-G-A|2
AQDQLRER
>FUSION-ENST00000564484.5:17320-ENST00000521545.7:76340|51
APPHSSLGNRAR
>ENST00000348367.9|SNV-58050-C-T|1
LLEPLSWRSDEEDEDSDFGEEQR
>ENST00000302964.4|SNV-195-G-A|5
MKLGTMPLR
>FUSION-ENST00000564484.5:17320-ENST00000521545.7:76340|229
ARPTSFFK
>ENST00000467511.1|SNV-27736-C-T|1
LGNNFHRKGTATHTR
>ENST00000402775.6|SNV-8455-G-A|6
NLLQGSGLDLGAIYQRVEGFASQPK
>FUSION-ENST00000269143.8:259-ENST00000449797.5:111230|37
TVIESLGIIIYK
>ENST00000462734.1|SNV-4566-G-A|4
DPCDPAAPRAGVEDAFYTLVRK
>FUSION-ENST00000564484.5:17320-ENST00000521545.7:76340|258
MEERMLK
>FUSION-ENST00000508628.6:89531-ENST00000323347.14:7498|8
RGSFLHSLR
>ENST00000472220.1|SNV-55567-A-G|3
MELITSFTSRSHRAENS
>FUSION-ENST00000564484.5:17320-ENST00000521545.7:76340|138
LVRLVSNS
>ENST00000277225.10|SNV-62803-G-T|3
LANDFPLYLSPVK
>ENST00000360790.9|INDEL-199462-G-GA|2
KFNALLHR
>ENST00000640552.1|SNV-3132-C-T|3
KPLWPVWIWRGR
>ENST00000294304.12|SNV-112561-G-A|1
TALDGTER
>ENST00000525003.1|SNV-4008-C-G|11
MSSFQSYGAPRGEK
>FUSION-ENST00000564484.5:17320-ENST00000521545.7:76340|88
MTRQGCRCF
>FUSION-ENST00000564484.5:17320-ENST00000521545.7:76340|110
LRGAGREPAEDHCLPHPR
>FUSION-ENST00000525473.1:4896-ENST00000555531.1:6645|126
KHSDKMLLK
>FUSION-ENST00000373864.5:49799-ENST00000449682.2:2699|52
HSPAKRPQLSAASAGR
>FUSION-ENST00000564484.5:17320-ENST00000521545.7:76340|294
LLSSQWWFLGLTLPGCSLVYRDSR
>FUSION-ENST00000373864.5:49799-ENST00000449682.2:2699|20
VSSASAGPLRRR
>ENST00000621418.4|SNV-682281-C-G|4
RAGSPER
>ENST00000614616.4|INDEL-27742-A-AA|2
KQSQKQK
>ENST00000366542.6|SNV-89791-G-A|2
GDKVAQSESK
>FUSION-ENST00000525473.1:4896-ENST00000555531.1:6645|83
MHGGRSPAIIKA
>ENST00000522756.6|INDEL-5124-C-CT|1
LLPECFYSFF
>FUSION-ENST00000564484.5:17320-ENST00000521545.7:76340|24
IARRGINESR
>ENST00000486752.5|SNV-52502-G-A|4
GPSPPTPTRSGTCSIGRWMPSGLR
>ENST00000263461.11|MNV-8913-AG-A|3
LWKRAMQITFFLFLLTLLIPHI
>ENST00000394121.8|SNV-30961-G-A|7
SGLLCVDKIEKSQK
>FUSION-ENST00000477418.2:6159-ENST00000375375.7:104786|6
MMSAAMGADFHFSSYPCQLPGHSR
>ENST00000651487.1|SNV-34532-G-A|5
YIWRIGTDGQTVR
>ENST00000445838.1|SNV-344-G-A|5
ESGSLGTR
>ENST00000321844.6|SNV-22385-C-T|2
VISGVLKETEPHYVAQVGLELLVSR
>FUSION-ENST00000480945.6:20977-ENST00000602433.1:19614|7
AFVDSGCSPSR
>ENST00000279394.7|SNV-17232-G-T|2
ILLERQAR
>FUSION-ENST00000564484.5:17320-ENST00000521545.7:76340|322
QACRHLGWFKNQICIR
>ENST00000606712.1|SNV-181931-T-C|1
VWELTTPSST
>FUSION-ENST00000564484.5:17320-ENST00000521545.7:76340|186
MSLPQCWGYR
>FUSION-ENST00000525473.1:4896-ENST00000555531.1:6645|221
EDTSVTFILQSTSINSYGREIV
>ENST00000507874.5|SNV-1823-G-A|4
SIWDEFISDEADKK
>FUSION-ENST00000525473.1:4896-ENST00000555531.1:6645|56
MSSLPPSAGRVSR
>ENST00000503074.1|SNV-41363-C-G|2
GLWQNKPRLTLK
>ENST00000400105.6|MNV-173826-GAAGGCC-G|2
FVWMDYLCKLQNAPK
>ENST00000296550.12|SNV-143341-G-A|4
VIGDGNFAVVKECIDK
>FUSION-ENST00000373864.5:49799-ENST00000449682.2:2699|32
AKTFGRTSAGTPTAQR
>FUSION-ENST00000564484.5:17320-ENST00000521545.7:76340|211
PFSCLSFLSSWDYR
>ENST00000503074.1|SNV-41363-C-G|3
GLWQNKPR
>ENST00000488265.1|SNV-9862-T-C|2
SSLQIAPYSTPQGLR
>FUSION-ENST00000564484.5:17320-ENST00000521545.7:76340|16
MAQSWLTAPSTSQVQAILLP
>FUSION-ENST00000564484.5:17320-ENST00000521545.7:76340|319
HLGWFKNQICIR
>ENST00000538318.5|SNV-8740-G-A|1
VDATQWVVWRPSTASRTW
>ENST00000348367.9|SNV-58050-C-T|3
KLLEPLSWRSDEEDEDSDFGEEQR
>ENST00000463195.5|INDEL-2559-G-GT|2
FFLDVVERLSVLIASNRCALA
>FUSION-ENST00000401061.9:114-ENST00000314028.10:20487|77
QKIEDTLCPFGFEVYPFQISR
>ENST00000309602.5|SNV-1921-G-A|3
FSCEPPLIAR
>FUSION-ENST00000301012.8:151-ENST00000467211.1:2107|1
YWLFRGR
>ENST00000350811.7|SNV-114385-C-G|3
LTEYIDGQGRPR
>ENST00000486752.5|SNV-52502-G-A|3
SGTCSIGR
>FUSION-ENST00000343067.8:100815-ENST00000648419.1:5698|7
LERMGKWR
>FUSION-ENST00000564484.5:17320-ENST00000521545.7:76340|142
TDAKNNWK
>FUSION-ENST00000525473.1:4896-ENST00000555531.1:6645|216
TCMYQRLVSDLSINDMR
>ENST00000474865.6|SNV-11567-G-A|10
ETAKQKALEVANQLYQAR
>FUSION-ENST00000525473.1:4896-ENST00000555531.1:6645|105
MIDFTLQPGFMSTVRIMSKK
>FUSION-ENST00000564484.5:17320-ENST00000521545.7:76340|147
RVGTLIYQPSLRPVWNHSSSC
>ENST00000588096.1|SNV-15964-G-T|6
MILPAGVTR
>FUSION-ENST00000564484.5:17320-ENST00000521545.7:76340|27
MSHACRPSYSGG
>ENST00000540394.5|SNV-11887-G-A|1
DPNTNRWVATGIVSWGIGCSR
>FUSION-ENST00000525473.1:4896-ENST00000555531.1:6645|149
LFQKINTYK
>FUSION-ENST00000564484.5:17320-ENST00000521545.7:76340|281
FLLSGGCCFLDFVWFFPC
>FUSION-ENST00000525473.1:4896-ENST00000555531.1:6645|123
MLLKWKIR
>ENST00000403897.4|SNV-40565-G-T|2
DNDGEFCMTLQDFK
>ENST00000492251.1|SNV-247448-G-A|5
MKEHEKDPK
>FUSION-ENST00000350842.8:3563-ENST00000546352.1:22920|12
QKFWNTYMQKDGTFAAGGYMPPLR
>FUSION-ENST00000564484.5:17320-ENST00000521545.7:76340|18
QTALLWILIKGK
>FUSION-ENST00000373864.5:49799-ENST00000449682.2:2699|25
TATTAQGSSTAARSARPAR
>FUSION-ENST00000545521.5:1337-ENST00000529009.1:18899|1
VSGLPPIGCAP
>ENST00000610020.2|SNV-24648-C-A|2
EKEQTVVDVTEQLGDCK
>ENST00000562225.1|SNV-32715-C-G|3
PPTTPSSSLFTKLKPR
>ENST00000367607.8|SNV-120383-G-T|6
LDAEEAEIRQMEKQALAAWYK
>FUSION-ENST00000564484.5:17320-ENST00000521545.7:76340|352
MLTPPRPTVWTRW
>ENST00000522754.1|SNV-432049-C-T|13
VSSVMKMLEDESTPEK
>FUSION-ENST00000564484.5:17320-ENST00000521545.7:76340|224
MSHCTWPGMALGTDYVRCK
>FUSION-ENST00000350842.8:3563-ENST00000546352.1:22920|3
AGGLPCCRGVGPGASASTK
>FUSION-ENST00000525473.1:4896-ENST00000555531.1:6645|201
NPLFVFSVNK
>ENST00000322038.5|SNV-77870-G-A|5
THGKSPEDHLIYVTK
>FUSION-ENST00000525473.1:4896-ENST00000555531.1:6645|35
CPPRAPQRLR
>FUSION-ENST00000525473.1:4896-ENST00000555531.1:6645|157
LYDMYVPKTC
>FUSION-ENST00000564484.5:17320-ENST00000521545.7:76340|293
DSRGRPR
>ENST00000640552.1|SNV-3132-C-T|6
MKPLWPVWIWR
>ENST00000493532.5|SNV-380929-C-T|1
LACKQPSNKCMAIHSPVMSSLNTSV
>ENST00000537541.1|SNV-131044-G-A|1
LTTDVDPDLDQDKD
>FUSION-ENST00000525473.1:4896-ENST00000555531.1:6645|57
SSLPPSAGR
>ENST00000320256.5|SNV-1196-G-C|1
IGKVPLR
>FUSION-ENST00000508628.6:89531-ENST00000323347.14:7498|7
RGSFLHSLRASSLSWTR
>ENST00000550015.1|SNV-409542-G-A|5
MEKHTTTSGHDHKIVPFQAK
>ENST00000497311.5|SNV-2680-G-A|1
ILNSIPPPPPPAMTNEAGAPR
>FUSION-ENST00000564484.5:17320-ENST00000521545.7:76340|93
MWSSRWCLMTRQGCR
>ENST00000507874.5|SNV-1823-G-A|3
SIWDEFISDEADKKTYNDALFR
>FUSION-ENST00000480945.6:20977-ENST00000602433.1:19614|6
AFVDSGCSPSRHSYSGESR
>ENST00000426342.7|SNV-531435-T-G|2
CVANSKPPVRYSWR
>FUSION-ENST00000564484.5:17320-ENST00000521545.7:76340|68
MFVFLVEMGFHHVGQDGLYFLIS
>ENST00000462734.1|SNV-4566-G-A|3
AGVEDAFYTLVRK
>ENST00000220853.8|SNV-72-C-T|2
VLELYDVTWEEMRDK
>ENST00000457361.5|SNV-102571-C-A|4
LPNGERPFHCNKCGASFTQKGNLLR
>ENST00000277225.10|SNV-62803-G-T|5
KLANDFPLYLSPVK
>FUSION-ENST00000564484.5:17320-ENST00000521545.7:76340|299
VSCCHPGKSTMV
>FUSION-ENST00000525473.1:4896-ENST00000555531.1:6645|171
FLTGQNMVSILK
>FUSION-ENST00000564484.5:17320-ENST00000521545.7:76340|220
MALGTDYVR
>ENST00000608739.5|SNV-5429-G-A|6
AVSSVKFSPNGKWLASSSADK
>FUSION-ENST00000564484.5:17320-ENST00000521545.7:76340|45
SVVQAGVQWHSLGSLHPPPPRFKR
>ENST00000592942.1|SNV-3783-A-T|4
MDAASPSGFLGWR
>ENST00000368131.8|SNV-32715-C-G|2
TPQMPPTTPSSSLFTKK
>ENST00000220931.11|SNV-432049-C-T|4
MVSSVMKMLEDESTPEKR
>ENST00000402775.6|SNV-8455-G-A|3
VEGFASQPKAALRIHATHLGR
>FUSION-ENST00000525473.1:4896-ENST00000555531.1:6645|119
IREESLHKLNK
>ENST00000534940.6|SNV-11567-G-A|5
ETAKQKALEVANQLYQK
>FUSION-ENST00000564484.5:17320-ENST00000521545.7:76340|320
PPRPATFFFFFF
>FUSION-ENST00000525473.1:4896-ENST00000555531.1:6645|112
NPFFIEQHLWHM
>ENST00000591327.2|SNV-3132-C-T|9
QMKPLWPVWIWR
>ENST00000466229.5|SNV-38171-C-T|3
ENGWFPTPRCIR
>ENST00000282469.10|SNV-41363-C-G|2
EGALAKQAK
>ENST00000544060.1|INDEL-14071-C-CA|1
ENPEQQNQNNQWNPKKPVESKK
>FUSION-ENST00000469794.1:49-ENST00000418623.1:118|29
IMDAANFEQFLQERIKVNGK
>FUSION-ENST00000372715.6:247-ENST00000462978.1:43396|9
SKENLFLLR
>FUSION-ENST00000525473.1:4896-ENST00000555531.1:6645|164
FLTLRSYQT
>ENST00000591851.5|SNV-108656-G-A|5
KAPPPAAPGRTPPK
>FUSION-ENST00000564484.5:17320-ENST00000521545.7:76340|92
WSSRWCLMTRQGCR
>FUSION-ENST00000525473.1:4896-ENST00000555531.1:6645|159
EEKLYDMYVPKTC
>ENST00000218348.7|SNV-9258-C-A|2
KDSVIVDTFHGLFK
>FUSION-ENST00000525473.1:4896-ENST00000555531.1:6645|184
NSLGIPNTSYWRSYAMK
>ENST00000342741.6|SNV-6869-G-A|3
ASNVAAVR
>ENST00000380249.5|SNV-59526-G-T|1
ENVFSEKIHQSTNQTPALNLLWEK
>ENST00000265441.8|SNV-8042-G-C|4
GKDATALMNLHNNRAGR
>ENST00000421471.1|SNV-20147-G-A|1
VSMVEGIQGGPLGCVPGSSCTVNR
>ENST00000591327.2|SNV-3132-C-T|10
KQMKPLWPVWIWRGR
>FUSION-ENST00000373864.5:49799-ENST00000449682.2:2699|59
VWTTTIAGILTAPSGHGATLRIR
>FUSION-ENST00000373864.5:49799-ENST00000449682.2:2699|3
ATHPGQSACGIGR
>ENST00000553616.1|SNV-29692-G-A|8
YLRNVPEGLLE
>ENST00000342002.6|SNV-102571-C-A|6
SHTGERPFHCNK
>ENST00000472007.5|SNV-31247-G-A|1
DGVSLCCPG
>ENST00000537611.3|SNV-14011-A-G|4
DFAHVFTEYGNCFTFNRGETLQAKR
>ENST00000261167.7|INDEL-3767-A-AA|3
DEGSKTDNPR
>FUSION-ENST00000350842.8:3563-ENST00000546352.1:22920|14
DDIFLDLKQKFWNTYMQK
>ENST00000368131.8|SNV-32715-C-G|3
TPQMPPTTPSSSLFTK
>FUSION-ENST00000525473.1:4896-ENST00000555531.1:6645|168
VSILKGENSLVVIHFLVDTKFLTLR
>ENST00000651487.1|SNV-34532-G-A|6
VIKYIWRIGTDGQTVR
>ENST00000472007.5|SNV-31247-G-A|6
IVVPPHLGYGEEGKGR
>FUSION-ENST00000564484.5:17320-ENST00000521545.7:76340|109
GAGREPAEDHCLPHPR
>FUSION-ENST00000480945.6:20977-ENST00000602433.1:19614|5
AFVDSGCSPSRHSYSGESRLDPR
>FUSION-ENST00000525473.1:4896-ENST00000555531.1:6645|43
PSMGPEHPRRCPPR
>FUSION-ENST00000564484.5:17320-ENST00000521545.7:76340|5
MLARMVSIS
>ENST00000498426.5|SNV-183290-G-A|1
YCRFQCGPNELSTFKVQPLK
>ENST00000604036.1|SNV-59526-G-T|2
MFFQKRFTNLQIR
>FUSION-ENST00000525473.1:4896-ENST00000555531.1:6645|108
IDFTLQPGFMSTVR
>ENST00000323777.8|SNV-193-G-T|2
LWLLVNSPRYR
>FUSION-ENST00000564484.5:17320-ENST00000521545.7:76340|348
KGVHGGR
>ENST00000597623.3|SNV-79125-G-A|1
IGHTTVFLVI
>ENST00000408939.4|SNV-653-C-T|2
QYASVLKHIAEIIER
>FUSION-ENST00000564484.5:17320-ENST00000521545.7:76340|141
MTDAKNNWKWVGWR
>FUSION-ENST00000525473.1:4896-ENST00000555531.1:6645|103
MSTVRIMSK
>ENST00000553616.1|SNV-29692-G-A|1
DCWSRWSYKSTL
>ENST00000468510.5|SNV-31247-G-A|2
EKGISPARLCWCLTSM
>FUSION-ENST00000564484.5:17320-ENST00000521545.7:76340|151
GALDLRR
>FUSION-ENST00000564484.5:17320-ENST00000521545.7:76340|221
SHCTWPGMALGTDYVRCKYSF
>ENST00000528652.2|SNV-4008-C-G|4
SLGRAFVTSPTEPHGGRR
>FUSION-ENST00000564484.5:17320-ENST00000521545.7:76340|240
DHPGQHGETPSLLKLQK
>ENST00000409592.7|SNV-247448-G-A|3
DPKMLVDLQYSLANSYASTPELRR
>ENST00000403028.8|SNV-22514-A-G|2
CSGGKETGK
>ENST00000457361.5|SNV-102571-C-A|5
LPNGERPFHCNKCGASFTQK
>ENST00000474865.6|SNV-11567-G-A|12
GTPWRPPSRRPWRWPTSCTR
>ENST00000519292.5|SNV-27682-G-C|2
LTIMLQK
>ENST00000392869.6|SNV-385516-G-T|1
EDLLQMGLSHKLAA
>FUSION-ENST00000525473.1:4896-ENST00000555531.1:6645|22
YFSRSKMK
>ENST00000373635.8|INDEL-10102-G-GA|2
QCVENADLPEGEKK
>FUSION-ENST00000525473.1:4896-ENST00000555531.1:6645|88
HNSKVTR
>FUSION-ENST00000373864.5:49799-ENST00000449682.2:2699|53
SSESSVTSPAAGPRHSPAK
>ENST00000321429.8|SNV-5963-G-A|5
QHPDWKDEELFQHAR
>FUSION-ENST00000525473.1:4896-ENST00000555531.1:6645|175
SFLHRATLVAHVR
>ENST00000469080.5|SNV-9258-C-A|2
HGKTTNGGKIL
>FUSION-ENST00000564484.5:17320-ENST00000521545.7:76340|70
DPGQGGRLSPVEMQH
>ENST00000309602.5|SNV-1921-G-A|2
FSCEPPLIARHTQR
>FUSION-ENST00000564484.5:17320-ENST00000521545.7:76340|81
TTAELGNGASPAARLLRSLFLS
>ENST00000508503.5|SNV-1823-G-A|2
MNSLVMRQIKR
>FUSION-ENST00000480945.6:20977-ENST00000602433.1:19614|8
VNGHPVKAFVDSGCSPSR
>ENST00000451408.2|SNV-89791-G-A|5
KIQDILQAKETK
>ENST00000269205.7|SNV-246-G-C|2
MIDSEAHENRPPILTSSK
>FUSION-ENST00000525473.1:4896-ENST00000555531.1:6645|183
MNSLGIPNTSYWRSYAMKNHEK
>FUSION-ENST00000564484.5:17320-ENST00000521545.7:76340|327
MSACLSSAEKDQRIR
>FUSION-ENST00000564484.5:17320-ENST00000521545.7:76340|91
WCLMTRQGCR
>FUSION-ENST00000564484.5:17320-ENST00000521545.7:76340|164
YYCRIILWH
>ENST00000525003.1|SNV-4008-C-G|5
ALHVLFPVLRSPTGGEGGADTPEVL
>FUSION-ENST00000304457.11:23028-ENST00000373625.8:48797|56
EDNLLGTTCLIATAVITLFNLFK
>FUSION-ENST00000373864.5:49799-ENST00000449682.2:2699|28
SGVVQTTCGPR
>ENST00000486752.5|SNV-52502-G-A|8
MFDRPVDAIWIENMNTVLDDNKK
>ENST00000445838.1|SNV-344-G-A|4
ESGSLGTRR
>ENST00000370397.8|INDEL-25033-T-TT|2
LEFFSQK
>FUSION-ENST00000556746.2:443-ENST00000361084.10:7110|1
STIVVQWGPSWCLT
>ENST00000512095.5|SNV-87522-G-C|15
HTMFSSVCMQNSNPRRSK
>ENST00000608739.5|SNV-5429-G-A|5
FSPNGKWLASSSADK
>ENST00000525003.1|SNV-4008-C-G|1
VSAALCQSSSCPLSSPTEPHGGRRR
>ENST00000476083.1|SNV-13056-C-T|3
CLTGPTQIHIVYYNSK
>ENST00000392054.7|SNV-245541-G-A|3
LAHTMMEAFR
>FUSION-ENST00000525473.1:4896-ENST00000555531.1:6645|94
FKPLANWLER
>ENST00000545698.1|INDEL-14071-C-CA|10
TKTTSGTQKNLLSQK
>FUSION-ENST00000508628.6:89531-ENST00000323347.14:7498|17
RKAIVQELQGPLGEPQQGTR
>ENST00000543117.5|SNV-48117-T-A|2
TKLMSEVQTLK
>FUSION-ENST00000525473.1:4896-ENST00000555531.1:6645|147
MLAKPLFHLCSPNK
>FUSION-ENST00000525473.1:4896-ENST00000555531.1:6645|111
MFPEYQVG
>ENST00000512095.5|SNV-87522-G-C|4
QNSNPRRSK
>FUSION-ENST00000564484.5:17320-ENST00000521545.7:76340|117
GGTVAVSMCGRAEHR
>FUSION-ENST00000525473.1:4896-ENST00000555531.1:6645|248
MNVITVGKPLVKALALEETK
>ENST00000466741.5|SNV-30150-G-C|3
LYHTINSLKTK
>ENST00000220931.11|SNV-432049-C-T|5
MVSSVMKMLEDESTPEK
>FUSION-ENST00000525473.1:4896-ENST00000555531.1:6645|39
MGPEHPRRCPPR
>FUSION-ENST00000525473.1:4896-ENST00000555531.1:6645|219
WESLYSIL
>ENST00000457361.5|SNV-102571-C-A|7
VQELQGEGGIRLPNGERPFHCNK
>FUSION-ENST00000525473.1:4896-ENST00000555531.1:6645|134
FSREMEAVSK
>ENST00000644635.1|SNV-22797-G-C|1
AFGHKPGLKK
>FUSION-ENST00000593238.2:74-ENST00000303961.9:8142|6
MVRLACMAACCRSSLR
>ENST00000509371.1|SNV-37521-C-T|5
EEFQSPFASQSRGYFLFRPWNGRR
>ENST00000449193.7|SNV-10795-C-G|2
ETPSLNR
>ENST00000494374.5|SNV-31247-G-A|1
VSISITCLPH
>FUSION-ENST00000564484.5:17320-ENST00000521545.7:76340|48
ESRSVVQAGVQWHSLGSLHPPPPR
>ENST00000394121.8|SNV-30961-G-A|4
SQKAYLLAFEHYVNHRK
>FUSION-ENST00000525473.1:4896-ENST00000555531.1:6645|176
NHEKSFLHRATLVAHVR
>ENST00000282469.10|SNV-41363-C-G|3
DFQDALDREGALAKQAK
>ENST00000263461.11|MNV-8913-AG-A|2
RAMQITFFLFLLTLLIPHI
>ENST00000370540.2|SNV-9516-G-T|4
KLDSRNNAYGDHVNYSDTMK
>FUSION-ENST00000372715.6:247-ENST00000462978.1:43396|23
AVQGIRWETIAPEELALVHNLR
>FUSION-ENST00000564484.5:17320-ENST00000521545.7:76340|131
GLHLLPGCSGRFFSLNYATRCVTVR
>ENST00000471703.5|SNV-13436-A-G|3
MDRLSNESVMLVVELVQR
>FUSION-ENST00000334082.11:1365-ENST00000519259.5:30080|70
MGSRSHNR
>ENST00000550015.1|SNV-409542-G-A|1
HTTTSGHDHKIVPFQAK
>FUSION-ENST00000373864.5:49799-ENST00000449682.2:2699|22
VSSASAGPLR
>FUSION-ENST00000373864.5:49799-ENST00000449682.2:2699|33
NTRAKTFGR
>ENST00000474865.6|SNV-11567-G-A|11
METAKQKALEVANQLYQAR
>FUSION-ENST00000525473.1:4896-ENST00000555531.1:6645|127
FTRKHSDK
>FUSION-ENST00000525473.1:4896-ENST00000555531.1:6645|245
ALALEETK
>ENST00000467038.6|SNV-30150-G-C|2
MLYHTINSLKTKFHPMVDSSTSR
>FUSION-ENST00000525473.1:4896-ENST00000555531.1:6645|117
EESLHKLNKK
>FUSION-ENST00000525473.1:4896-ENST00000555531.1:6645|89
MHNSKVTR
>FUSION-ENST00000373864.5:49799-ENST00000449682.2:2699|47
VRATGAQPIPPLR
>ENST00000529230.6|INDEL-38176-A-AA|10
EGCWKGHQCHVGGFGSK
>FUSION-ENST00000564484.5:17320-ENST00000521545.7:76340|334
TIVLAETSGNRITEKWH
>ENST00000467322.1|SNV-25464-G-A|2
NVENILVVGIISLFITKAYTLERK
>FUSION-ENST00000525473.1:4896-ENST00000555531.1:6645|213
MYQRLVSDLSINDMR
>ENST00000472220.1|SNV-55567-A-G|2
ELITSFTSRSHRAENS
>FUSION-ENST00000525473.1:4896-ENST00000555531.1:6645|237
MNAIYVGKPSVNVLILNNIR
>ENST00000512980.5|SNV-82622-G-A|1
AVLYIILVCLFPS
>FUSION-ENST00000562337.5:1337-ENST00000529009.1:18899|21
AGRGGPGWGGTPAR
>FUSION-ENST00000557334.5:25323-ENST00000544698.1:95217|5
VSLTIFMSTYYKIIMLKVK
>FUSION-ENST00000525473.1:4896-ENST00000555531.1:6645|180
SYAMKNHEKSFLHR
>ENST00000520385.1|INDEL-5124-C-CT|10
YYYLNASIPFFDLR
>ENST00000261167.7|INDEL-3767-A-AA|7
KTAHDGSSCSFKDEGSK
>FUSION-ENST00000567298.5:17320-ENST00000521545.7:76340|4
DLWVLHLATKTWEQVKCCYPR
>ENST00000378330.7|SNV-207801-G-C|4
HKEKSHK
>FUSION-ENST00000564484.5:17320-ENST00000521545.7:76340|122
HPLCAATTCARCLAQEGTASVQR
>ENST00000489694.5|SNV-286992-C-T|1
GSVPVRDVRK
>FUSION-ENST00000564484.5:17320-ENST00000521545.7:76340|153
TTVCPTRGALDLR
>FUSION-ENST00000564484.5:17320-ENST00000521545.7:76340|100
TLPPAVLGGPER
>ENST00000370540.2|SNV-9516-G-T|1
NNAYGDHVNYSDTMKYYSEVDSDK
>FUSION-ENST00000564484.5:17320-ENST00000521545.7:76340|154
TTVCPTR
>FUSION-ENST00000525473.1:4896-ENST00000555531.1:6645|231
FTLERKL
>FUSION-ENST00000564484.5:17320-ENST00000521545.7:76340|146
FIFFFFFF
>ENST00000394121.8|SNV-30961-G-A|3
AYLLAFEHYVNHR
>FUSION-ENST00000564484.5:17320-ENST00000521545.7:76340|89
MTRQGCR
>FUSION-ENST00000311936.8:25323-ENST00000544698.1:95217|3
TRQAKILTR
>ENST00000426342.7|SNV-531435-T-G|5
TVFLRCVANSKPPVR
>FUSION-ENST00000564484.5:17320-ENST00000521545.7:76340|176
HEPLHLARNGFRD
>ENST00000449193.7|SNV-10795-C-G|3
EGFACPEKETPSLNR
>FUSION-ENST00000564484.5:17320-ENST00000521545.7:76340|286
QDHLPCLCPLSLLQGR
>ENST00000392054.7|SNV-245541-G-A|1
LAHTMMEAFRKTFHSMK
>ENST00000528652.2|SNV-4008-C-G|3
AFVTSPTEPHGGR
>FUSION-ENST00000441562.2:90443-ENST00000395044.7:13821|36
EFTSSGSANTETTKVTGSLETKYR
>ENST00000493857.1|SNV-128683-C-T|1
TPLSPACPRPLR
>FUSION-ENST00000525473.1:4896-ENST00000555531.1:6645|193
MENKRGKPS
>ENST00000393810.5|SNV-2249-G-A|3
RKNYLETGILSDLGCAAGK
>FUSION-ENST00000564484.5:17320-ENST00000521545.7:76340|237
LQKLPGRR
>ENST00000486752.5|SNV-52502-G-A|9
FDRPVDAIWIENMNTVLDDNK
>FUSION-ENST00000564484.5:17320-ENST00000521545.7:76340|275
MGQGCVACFLALR
>FUSION-ENST00000564484.5:17320-ENST00000521545.7:76340|205
MKSCSVAR
>FUSION-ENST00000569669.6:15215-ENST00000377307.6:50173|1
IGDEYAEDSSDEELFTTRSVP
>ENST00000498545.5|SNV-28123-G-A|1
SWIPVFTFST
>FUSION-ENST00000564484.5:17320-ENST00000521545.7:76340|28
MMSHACRPSYSGG
>FUSION-ENST00000525473.1:4896-ENST00000555531.1:6645|200
MNPLFVFSVNKHSAK
>FUSION-ENST00000564484.5:17320-ENST00000521545.7:76340|343
HSCAIFPSPFADCVLRTHLLMK
>FUSION-ENST00000564484.5:17320-ENST00000521545.7:76340|53
MAPPHSSLGNRARR
>ENST00000507874.5|SNV-1823-G-A|2
KTYNDALFR
>FUSION-ENST00000564484.5:17320-ENST00000521545.7:76340|55
MAPPHSSLGNRAR
>ENST00000389413.7|SNV-98050-G-A|1
EGLCGASEACVNDGVFGRCQK
>FUSION-ENST00000525473.1:4896-ENST00000555531.1:6645|115
GKSFQGQ
>FUSION-ENST00000564484.5:17320-ENST00000521545.7:76340|98
EWATEGLMWSSR
>FUSION-ENST00000564484.5:17320-ENST00000521545.7:76340|190
FSCLSLPSSWVYR
>FUSION-ENST00000564484.5:17320-ENST00000521545.7:76340|212
MPFSCLSFLSSWDYR
>ENST00000462734.1|SNV-4566-G-A|2
AGVEDAFYTLVRKIR
>ENST00000218348.7|SNV-9258-C-A|3
RKDSVIVDTFHGLFK
>ENST00000333151.5|SNV-159-C-G|2
LLRKGNYGER
>FUSION-ENST00000564484.5:17320-ENST00000521545.7:76340|349
FRKGVHGGR
>FUSION-ENST00000564484.5:17320-ENST00000521545.7:76340|83
TTAELGNGASPAARLLR
>ENST00000271588.9|SNV-188061-C-G|1
AGFSGKPTLDFKK
>ENST00000553616.1|SNV-29692-G-A|3
YPKDCWSRWSYK
>ENST00000525003.1|SNV-4008-C-G|2
VSAALCQSSSCPLSSPTEPHGGRR
>FUSION-ENST00000564484.5:17320-ENST00000521545.7:76340|338
KTIVLAETSGNR
>FUSION-ENST00000525473.1:4896-ENST00000555531.1:6645|121
WKIREESLHK
>ENST00000323777.8|SNV-193-G-T|3
LWLLVNSPR
>FUSION-ENST00000564484.5:17320-ENST00000521545.7:76340|39
PPCPANVCIFSR
>ENST00000290607.12|SNV-119645-G-A|4
VEIARAQDQLR
>ENST00000426342.7|SNV-531435-T-G|6
EQFYYERTVFLRCVANSKPPVR
>FUSION-ENST00000564484.5:17320-ENST00000521545.7:76340|234
LARMVLISWPR
>FUSION-ENST00000334082.11:1365-ENST00000519259.5:30080|68
MGSRSHNRSR
>FUSION-ENST00000617872.4:112707-ENST00000375433.3:10478|1
CLADAVVKIET
>FUSION-ENST00000564484.5:17320-ENST00000521545.7:76340|95
MWSSRWCLMTR
>FUSION-ENST00000525473.1:4896-ENST00000555531.1:6645|261
DHISVINVGKPLFNPLTFEDMR
>FUSION-ENST00000525473.1:4896-ENST00000555531.1:6645|2
MKPIFPAMQGA
>FUSION-ENST00000373864.5:49799-ENST00000449682.2:2699|49
RPQLSAASAGRVR
>ENST00000577730.5|SNV-219550-C-A|2
DPDITSSTIRFSIDR
>ENST00000376234.7|SNV-70066-G-A|1
KKLELMQK
>FUSION-ENST00000564484.5:17320-ENST00000521545.7:76340|137
NNWKWVGWR
>FUSION-ENST00000372715.6:247-ENST00000462978.1:43396|2
KNIFINLCILT
>FUSION-ENST00000564484.5:17320-ENST00000521545.7:76340|197
AGVQWCDLSSLQLLPPRLK
>ENST00000550735.7|INDEL-26634-G-GATA|3
QASQVTKQIIALALRHCHLLNIAHR
>FUSION-ENST00000564484.5:17320-ENST00000521545.7:76340|76
AGCGGSCV
>ENST00000370357.5|SNV-61831-G-A|3
AVSDEAVLTQDSDK
>ENST00000520257.5|SNV-288383-T-C|2
MVTLPQRKP
>ENST00000322038.5|SNV-77870-G-A|1
SPEDHLIYVTKLEKQ
>FUSION-ENST00000373864.5:49799-ENST00000449682.2:2699|31
TFGRTSAGTPTAQR
>ENST00000515325.5|SNV-37521-C-T|5
VSRVHLKWMPANFPQSNAMEYK
>FUSION-ENST00000564484.5:17320-ENST00000521545.7:76340|357
VEGKQLY
>FUSION-ENST00000564484.5:17320-ENST00000521545.7:76340|287
MQDHLPCLCPLSLLQGR
>ENST00000562225.1|SNV-32715-C-G|2
MPPTTPSSSLFTKLKPRLK
>FUSION-ENST00000525473.1:4896-ENST00000555531.1:6645|122
LLKWKIR
>ENST00000395089.5|SNV-171230-T-G|2
SQERYKR
>FUSION-ENST00000525473.1:4896-ENST00000555531.1:6645|204
MFLFAIYCQIT
>FUSION-ENST00000335289.5:140469-ENST00000473746.1:75062|1
TQLEEIQQKVMQVGV
>FUSION-ENST00000525473.1:4896-ENST00000555531.1:6645|250
MNVITVGKPLVK
>FUSION-ENST00000564484.5:17320-ENST00000521545.7:76340|74
PLGALQSGEAGLR
>FUSION-ENST00000564484.5:17320-ENST00000521545.7:76340|283
AAWRVSWLSGSQSCTSR
>ENST00000370397.8|INDEL-25033-T-TT|1
LEFFSQKHSA
>ENST00000519292.5|SNV-27682-G-C|4
VPRSQTKLTIMLQK
>FUSION-ENST00000372715.6:247-ENST00000462978.1:43396|11
AYLPQELLGKVKSK
>ENST00000519292.5|SNV-27682-G-C|1
LTIMLQKLGMDYDGRPHCGLDDSK
