# Supplementary material for: Identification of non-canonical peptides with moPepGen
Source: Nat Biotechnol. 2025 Jun 16;44(4):568–73. doi: 10.1038/s41587-025-02701-0 (PMC12680078; doi:10.1038/s41587-025-02701-0)
Supplement: Supplementary file 4 — Supplementary Data: Cancer cell line variant peptide database. Custom peptide database FASTA file for each of the 376 cell lines from the Cancer Cell Line Encyclopedia with proteomics characterization or used in the reference channel. Variant peptide FASTA files were produced by moPepGen as the result of cell-line-specific publicly available mutations and fusions. [file 41587_2025_2701_MOESM4_ESM.zip › ACH-000098.fasta]

>ENST00000298910.12|SNV-111858-A-G|5
SDLGMRSATVGIDVK
>ENST00000640804.1|SNV-27772-G-T|1
LKVEILFIK
>ENST00000409195.6|INDEL-360558-G-GA|1
TPLMIAEEKI
>ENST00000635293.1|SNV-13725-T-C|2
RPILTIITLEDSSGNLPGR
>ENST00000535676.1|SNV-11191-G-A|1
TDPKAPNVVVTR
>ENST00000407381.7|SNV-31210-A-G|1
SVSESHASCPAEELRR
>ENST00000380995.5|SNV-31210-A-G|2
LVKSVSESHASCPAESASDAAPLQR
>ENST00000317025.13|MNV-34202-TT-T|11
LLCSKAFSTQLQQK
>ENST00000567887.5|INDEL-253780-C-CA|3
EQGNFLK
>ENST00000513342.5|SNV-18669-G-T|4
QKCTLIAVHLGQR
>ENST00000480144.5|SNV-33894-C-T|5
MTTSRSQFR
>ENST00000379274.6|SNV-154904-C-A|2
SPDARASYGHSQNDSVPGPAVAASK
>ENST00000579875.5|SNV-2349-G-A|1
QGVIYPSYDPS
>ENST00000479187.5|SNV-107225-G-A|3
NSNDIQYLPGPAHWK
>ENST00000265109.8|SNV-167976-G-T|5
EKVHSEFVQIR
>ENST00000342992.10|SNV-66126-T-C|3
ISWYKEEQLLPTGFKCK
>ENST00000219611.7|SNV-19294-G-A|2
WPCARCTFHNFLGK
>ENST00000479049.6|SNV-205274-C-T|3
MPPRQFHQLAAQGPQECLVRIYIV
>ENST00000327761.7|SNV-9354-G-A|4
AREVIEALLQKFLVVDDPR
>ENST00000496323.1|SNV-197399-C-G|3
TRSWKPGSASWTPVR
>ENST00000498255.6|SNV-154904-C-A|2
ILSLVQLWQPAKK
>ENST00000219611.7|SNV-19294-G-A|1
CTFHNFLGK
>ENST00000521381.6|MNV-78045-ATAG-A|2
EYELYEEYTRTSQEIQMK
>ENST00000536717.5|INDEL-11481-C-CATTGG|16
YHWATNGGSPSSTPLFVGNRHLK
>ENST00000502346.2|SNV-12778-C-G|2
MSAIFNFQSLLSVILLLICTCAYIR
>ENST00000397510.7|SNV-408-C-T|1
MAVPRRGR
>ENST00000558890.5|SNV-110086-C-T|1
SSLCRNWL
>ENST00000317025.13|MNV-34202-TT-T|6
FQTQDHMKFWKNLPLHSHHLLLR
>ENST00000526170.5|SNV-408-C-T|4
RDGPAGGAGKMAVPR
>ENST00000609879.2|SNV-17-A-C|2
TKPTARK
>ENST00000319518.13|SNV-15438-G-T|2
VQLYGPTNLAPIISK
>ENST00000513342.5|SNV-18668-G-C|2
STLIAVHLGQR
>ENST00000470268.2|INDEL-18315-A-AA|9
LLVPLPKKLSSWDQAETPGHTPSLR
>ENST00000261439.9|SNV-123542-C-G|4
KFEVLFWGRVTVAHK
>ENST00000498255.6|SNV-154904-C-A|11
PGQVMAIPKMILSLVQLWQPAKK
>ENST00000276440.12|INDEL-215224-C-CT|1
KVLAGAS
>ENST00000634938.1|SNV-55407-T-C|2
FTHNQERK
>ENST00000312814.11|INDEL-23056-A-AA|2
LVMRSEPFLDLQNLF
>ENST00000276440.12|SNV-204435-T-G|1
IFIYRGKE
>ENST00000640804.1|SNV-27772-G-T|4
KFSGIKLK
>ENST00000479187.5|SNV-107225-G-A|4
MNSNDIQYLPGPAHWK
>ENST00000317025.13|MNV-34202-TT-T|1
NLPLHSHHLLLRYHKL
>ENST00000672277.1|INDEL-360558-G-GA|1
MIAEEKI
>ENST00000405573.2|SNV-55407-T-C|1
FTHNQVGASGSTRLPVVPSVRR
>ENST00000650689.1|SNV-270728-G-C|1
GPCWQTMVGQVMPPTEVYGN
>ENST00000397510.7|SNV-408-C-T|4
DRDGPAGGAGKMAVPR
>ENST00000610256.1|SNV-5124-A-G|1
STSVFKEEWRKP
>ENST00000567887.5|INDEL-253780-C-CA|6
VSDGEQAKKEQGNFLK
>ENST00000638926.1|SNV-3824-G-C|1
GYFDSADYNMAKAKMK
>ENST00000369016.8|SNV-3824-G-C|2
YFDSADYNMAKAK
>ENST00000498255.6|SNV-154904-C-A|13
PGQVMAIPKMILSLVQLWQPAK
>ENST00000455250.1|INDEL-19111-C-CA|1
FVMQEEFSRD
>ENST00000515078.5|SNV-60997-C-T|2
METRGQNTAVPGCRLVSYR
>ENST00000496323.1|SNV-197399-C-G|1
PGSASWTPVR
>ENST00000615901.4|SNV-197399-C-G|4
ENEVLEAWKCLLDACESRR
>FUSION-ENST00000596318.1:438-ENST00000301408.7:94|5
KARLVPSTR
>ENST00000335508.11|INDEL-18315-A-AA|5
TIKLGSGRDPWAYSFLK
>ENST00000473125.5|SNV-38289-C-T|1
NPVCIVWRSIMY
>ENST00000529745.5|SNV-11700-G-A|1
CYQERHGHPREK
>ENST00000367765.5|SNV-60739-T-C|3
DNFELLILAVSFLK
>ENST00000194155.7|MNV-1227-GAACT-G|3
HLSIRSQK
>ENST00000266037.10|SNV-484321-C-G|6
NPEKIERMCALFTDVSSK
>ENST00000298910.12|SNV-111858-A-G|6
KSDLGMRSATVGIDVK
>ENST00000342992.10|SNV-66126-T-C|2
EEQLLPTGFK
>ENST00000447353.6|SNV-19391-C-T|1
EQKLEVKK
>ENST00000261439.9|SNV-123542-C-G|5
KFEVLFWGR
>ENST00000563181.1|SNV-3470-C-G|1
PWFPPSEDPEGDLPGGGGPAAEI
>ENST00000521381.6|MNV-78045-ATAG-A|1
EYELYEEYTRTSQEIQMKR
>ENST00000410075.5|SNV-79217-A-T|4
QLRLQYPDWNPEILPSRR
>ENST00000539372.5|INDEL-11481-C-CATTGG|4
EDMGGCDGHVWR
>FUSION-ENST00000596318.1:438-ENST00000301408.7:94|3
ARLVPSTRR
>ENST00000300896.9|SNV-127706-A-G|4
AKYIFSLFSSESGNCVIR
>FUSION-ENST00000647097.2:46557-ENST00000647068.1:42960|2
IEAYNICHLNYFTFSPIYVSICR
>ENST00000228945.9|SNV-11191-G-A|1
TLLGDGPVMTDPKAPNVVVTR
>ENST00000372544.6|SNV-666-C-T|1
VHQEKPERPLRGGK
>ENST00000317025.13|MNV-34202-TT-T|12
HHMKLLCSKAFSTQLQQK
>ENST00000513342.5|SNV-18669-G-T|6
MQKCTLIAVHLGQR
>ENST00000435680.6|SNV-811-C-T|3
SYLLPPPQTDDKINLEPKIK
>ENST00000513342.5|SNV-18668-G-C|7
RMQKSTLIAVHLGQR
>ENST00000245441.9|SNV-78414-A-C|5
QISELKIKNPQLDLENTELSQK
>ENST00000317025.13|MNV-34202-TT-T|17
QEDALITTVTLLKMVAR
>ENST00000312579.4|SNV-346-G-A|5
ELRNLCCFLDSER
>ENST00000369014.10|SNV-3824-G-C|4
GQKYFDSADYNMAKAK
>ENST00000493837.6|SNV-9288-G-T|1
PGAAVQAGHP
>ENST00000410075.5|SNV-79217-A-T|1
LQYPDWNPEILPSRRNEGNR
>ENST00000405573.2|SNV-55407-T-C|2
FTHNQVGASGSTRLPVVPSVR
>ENST00000647779.1|SNV-94862-T-G|1
EENIIYSFLGWAPPPDSKGSEK
>ENST00000513342.5|SNV-18668-G-C|1
STLIAVHLGQRQTFMGA
>ENST00000470290.1|INDEL-76624-G-GT|19
GFFEEIRQGNIERECK
>ENST00000220597.4|SNV-135495-G-T|3
ENDYESISDFQQGR
>ENST00000372544.6|SNV-666-C-T|3
NRVHQEKPERPLRGGK
>ENST00000376828.6|SNV-1318-C-A|1
MNLQNLR
>ENST00000375366.4|SNV-1645-G-A|1
ADVGEEAAGTSINHSQAVLQR
>ENST00000342992.10|SNV-66126-T-C|4
ISWYKEEQLLPTGFK
>ENST00000640804.1|SNV-27772-G-T|3
FSGIKLK
>ENST00000368553.5|SNV-98276-T-C|5
GRKHTSTPR
>ENST00000503432.5|SNV-60997-C-T|2
FPPLVMETRGQNTAVPGCR
>ENST00000447353.6|SNV-19391-C-T|3
HWTNTYAGMKEQKLEVK
>ENST00000638767.1|SNV-70335-G-T|5
GPFKEVQWNKIEGR
>ENST00000410075.5|SNV-79217-A-T|2
LQYPDWNPEILPSRR
>ENST00000496323.1|SNV-197399-C-G|2
SWKPGSASWTPVR
>ENST00000477628.1|SNV-16212-G-A|4
MFAQSVGEQIYPTK
>ENST00000317025.13|MNV-34202-TT-T|3
NLPLHSHHLLLR
>ENST00000376815.3|SNV-1318-C-A|1
MNLQNLRGYYNQSEAK
>ENST00000615901.4|SNV-197399-C-G|2
CLLDACESRR
>ENST00000216268.6|SNV-32140-A-G|1
VDCDYSGNSIQK
>ENST00000259457.8|SNV-33-C-T|2
MAAVLVYAPPVGGFSFDNCRR
>ENST00000488769.1|SNV-408-C-T|3
PAGGAGKMAVPR
>ENST00000647779.1|SNV-94862-T-G|2
EENIIYSFLGWAPPPDSK
>ENST00000368559.7|SNV-98276-T-C|4
KHTSTPR
>ENST00000537335.5|SNV-31803-C-G|1
LDEDGLPFIGAK
>ENST00000335508.11|INDEL-18315-A-AA|1
DPWAYSFLKMG
>ENST00000525781.5|SNV-213365-A-G|2
MENAWNECLKLENDVEQLK
>ENST00000373476.5|SNV-9886-G-T|1
EDCLSPNESK
>ENST00000498255.6|SNV-154904-C-A|9
AIPKMILSLVQLWQPAK
>ENST00000487093.5|SNV-94499-G-T|9
AKVMADWVSEGCVLLMGYEMYR
>ENST00000513110.1|INDEL-45502-A-AC|40
MVHGGLSPRNEPFGIQEK
>ENST00000470290.1|INDEL-76624-G-GT|22
MGFFEEIRQGNIER
>ENST00000323997.10|INDEL-8752-G-GC|2
TGAPLPLGASGQIQPTHEDR
>ENST00000579875.5|SNV-2349-G-A|4
ITVHVIWMPAPDLLSYCCLASR
>ENST00000518813.5|MNV-78045-ATAG-A|10
KKVENMNYMK
>ENST00000444228.2|SNV-14546-C-T|1
VDNFAALGSI
>ENST00000327761.7|SNV-9354-G-A|6
TRAREVIEALLQK
>ENST00000216268.6|SNV-32140-A-G|2
CDDHHCSALLDVSR
>ENST00000521381.6|MNV-78045-ATAG-A|5
SREYELYEEYTR
>ENST00000517780.1|SNV-3587-C-T|6
GQTPLFSRQRYFYHNNQGYK
>ENST00000487093.5|SNV-94499-G-T|7
VMADWVSEGCVLLMGYEMYRLLTLK
>ENST00000327761.7|SNV-9354-G-A|3
EVIEALLQK
>ENST00000389793.7|SNV-142086-T-C|5
ILWSCKETFRTQLGR
>ENST00000522917.5|SNV-161530-T-A|5
MKTVLSDYISR
>FUSION-ENST00000596318.1:438-ENST00000301408.7:94|2
LVPSTRR
>ENST00000470290.1|INDEL-76624-G-GT|24
MGFFEEIR
>ENST00000317025.13|MNV-34202-TT-T|10
AFSTQLQQK
>ENST00000513110.1|INDEL-45502-A-AC|39
MVHGGLSPRNEPFGIQEKSENK
>ENST00000539372.5|INDEL-11481-C-CATTGG|8
ERELVGVR
>ENST00000435680.6|SNV-811-C-T|1
INLEPKIKK
>ENST00000162749.7|INDEL-11481-C-CATTGG|2
TAPTSHR
>ENST00000539372.5|INDEL-11481-C-CATTGG|3
EDMGGCDGHVWREVR
>ENST00000381130.3|SNV-8644-C-A|1
FDRWFSVPWK
>ENST00000515078.5|SNV-60997-C-T|11
MASPLVQTSRSRFPPLVMETR
>ENST00000283025.7|SNV-18794-T-A|3
FSNDNNK
>ENST00000162749.7|INDEL-11481-C-CATTGG|4
SGRTAPTSHR
>ENST00000535676.1|SNV-11191-G-A|2
MTDPKAPNVVVTR
>ENST00000298910.12|SNV-107225-G-A|1
SLDMNSNDIQYLPGPAHWKSLNLR
>ENST00000367302.5|SNV-26272-C-T|1
TPLALLAPNLGKPSRIPR
>ENST00000517780.1|SNV-3587-C-T|1
YFYHNNQGYKYRSLFPK
>ENST00000470290.1|INDEL-76624-G-GT|23
GFFEEIR
>ENST00000531079.1|SNV-213365-A-G|7
AELSRESTEMENAWNECLKLENDVE
>ENST00000513342.5|SNV-18669-G-T|5
MQKCTLIAVHLGQRQTFMGA
>ENST00000342922.8|SNV-55407-T-C|1
FTHNQVFIELNHIKKCNTVR
>ENST00000537842.5|INDEL-11481-C-CATTGG|1
EVAPPYQGAD
>ENST00000245441.9|SNV-78414-A-C|1
NPQLDLENTELSQKNSQNQEK
>ENST00000634938.1|SNV-55407-T-C|5
TGEGGLLQVTLEGINLKFTHNQER
>ENST00000531079.1|SNV-213365-A-G|5
ESTEMENAWNECLKLENDVE
>ENST00000298910.12|SNV-111858-A-G|3
SATVGIDVK
>ENST00000567887.5|INDEL-253780-C-CA|4
KEQGNFLKGIWVQGST
>ENST00000406482.5|SNV-55407-T-C|2
FTHNQFLKLK
>ENST00000265602.11|SNV-44369-T-C|1
NNPEVQNQECGFRKIAWAFLK
>ENST00000317025.13|MNV-34202-TT-T|9
IFLHSQMGIHHQSVCMK
>ENST00000474292.1|SNV-60739-T-C|2
ALDRDNFELLILA
>ENST00000519560.6|SNV-492-C-T|1
LALALVLASVLSGPPAVACPTK
>ENST00000379554.7|SNV-64725-C-T|3
CSELLAVTER
>ENST00000480144.5|SNV-33894-C-T|2
TTSRSQFRLK
>ENST00000513342.5|SNV-18669-G-T|10
MYSDSSSSGTETDLHGSLRV
>ENST00000567887.5|INDEL-253780-C-CA|1
GIWVQGST
>ENST00000539372.5|INDEL-11481-C-CATTGG|5
ELVGVREDMGGCDGHVWREVR
>ENST00000522917.5|SNV-161530-T-A|1
TVLSDYISRSSAFISEAEKKPK
>ENST00000529856.5|SNV-11700-G-A|6
RGNNSTTANGSFRCYQER
>ENST00000361820.6|SNV-959-G-T|1
CLGSTLHGRGPPGSRKPGEGAR
>ENST00000283025.7|SNV-18794-T-A|4
IDGTISVPETWAKFSNDNNK
>ENST00000482158.1|INDEL-18315-A-AA|5
LGSGRGNFFLFFVITVKK
>ENST00000326775.9|SNV-26571-C-A|4
NVSQVKDFGEGCEFQGKLDR
>ENST00000264956.11|SNV-97030-C-A|2
RFLDQFPVHQQMR
>ENST00000300119.8|SNV-13158-C-T|3
NLYSKSPNYIRCIKPNEHQQ
>ENST00000368559.7|SNV-98276-T-C|5
MGRKHTSTPR
>ENST00000389793.7|SNV-142086-T-C|4
ETFRTQLGR
>ENST00000323997.10|INDEL-8752-G-GC|1
GGSWGQGNLCWTQVP
>ENST00000368559.7|SNV-98276-T-C|1
HTSTPRHIEVFPPFRLLPEK
>ENST00000327761.7|SNV-9354-G-A|5
AREVIEALLQK
>ENST00000369519.4|SNV-177189-G-T|1
ALGNGAAEISLKSPR
>ENST00000367765.5|SNV-60739-T-C|1
DNFELLILAVSFLKKLSIFMENK
>ENST00000282466.3|INDEL-21485-A-ATCA|1
GIISGESLSLHCVSDGIPKPNIK
>FUSION-ENST00000596318.1:438-ENST00000301408.7:94|4
ARLVPSTR
>ENST00000338343.8|SNV-4857-C-G|3
GPLPAGPPPEDVPGPR
>ENST00000482158.1|INDEL-18315-A-AA|9
TIKLGSGRGNFFLFFVITVK
>ENST00000259457.8|SNV-33-C-T|1
AAVLVYAPPVGGFSFDNCRR
>ENST00000567887.5|INDEL-253780-C-CA|5
KEQGNFLK
>ENST00000474292.1|SNV-60739-T-C|3
LVKALDRDNFELLILA
>ENST00000265109.8|SNV-167976-G-T|1
VHSEFVQIRSEVSQVKR
>ENST00000515078.5|SNV-60997-C-T|1
ETRGQNTAVPGCRLVSYR
>ENST00000498255.6|SNV-154904-C-A|6
MILSLVQLWQPAK
>ENST00000326775.9|SNV-26571-C-A|7
TQRNVSQVK
>ENST00000378628.8|INDEL-76624-G-GT|2
RYPRANGFF
>ENST00000595437.5|SNV-252825-G-A|2
AASAPTEEEEEVVK
>ENST00000638767.1|SNV-70335-G-T|3
EVQWNKIEGRNFVYK
>ENST00000487093.5|SNV-94499-G-T|3
ADWVSEGCVLLMGYEMYRLLTLK
>ENST00000370110.5|SNV-36-A-C|4
MAAGPAAALAFLSQESR
>ENST00000297029.10|SNV-81306-A-T|3
DANEVENK
>ENST00000326775.9|SNV-26571-C-A|8
ISEYSEADMELSGKTQRNVSQVK
>ENST00000487093.5|SNV-94499-G-T|6
MADWVSEGCVLLMGYEMYR
>ENST00000498255.6|SNV-154904-C-A|8
MAIPKMILSLVQLWQPAKK
>ENST00000525781.5|SNV-213365-A-G|4
MENAWNECLK
>ENST00000318238.9|INDEL-16227-T-TT|2
NLQSDLKRCFDFFY
>ENST00000479049.6|SNV-205274-C-T|2
PPRQFHQLAAQGPQECLVRIYIV
>ENST00000409762.5|SNV-205274-C-T|1
QFHQLAAQGPQECLVRIYIV
>ENST00000645787.1|SNV-270728-G-C|1
GPCWQTMVGQSSSQYFFR
>ENST00000342992.10|SNV-66126-T-C|1
EEQLLPTGFKCK
>ENST00000517780.1|SNV-3587-C-T|3
YFYHNNQGYK
>ENST00000194155.7|MNV-1227-GAACT-G|2
HLSIRSQKTCR
>ENST00000276440.12|INDEL-215224-C-CT|2
AFFYRKVLAGAS
>ENST00000369014.10|SNV-3824-G-C|6
LQKGQKYFDSADYNMAK
>ENST00000487093.5|SNV-94499-G-T|5
ADWVSEGCVLLMGYEMYR
>ENST00000251691.5|SNV-48036-A-G|2
FVSMETDSDEKQLLSQILNAVK
>ENST00000529856.5|SNV-11700-G-A|7
RGNNSTTANGSFR
>ENST00000482158.1|INDEL-18315-A-AA|4
GNFFLFFVITVK
>ENST00000312579.4|SNV-346-G-A|6
LQAENRELRNLCCFLDSER
>ENST00000480144.5|SNV-33894-C-T|3
MTTSRSQFRLK
>FUSION-ENST00000651894.2:949-ENST00000411546.3:49106|1
FEGKPLLQRHRLLNR
>ENST00000254579.11|INDEL-49424-C-CT|1
SLAAIEEAALLRSPTV
>ENST00000477628.1|SNV-16212-G-A|1
FAQSVGEQIYPTKIHF
>ENST00000361820.6|SNV-959-G-T|4
SPAPSPGARCLGSTLHGRGPPGSR
>ENST00000467336.6|SNV-134427-G-T|4
GSHRLRSGCCPLICSHR
>ENST00000389793.7|SNV-142086-T-C|1
TQLGRLLVHILSPAHAAQERK
>ENST00000644474.1|SNV-219401-A-G|2
RGLCAVMVFAVVER
>ENST00000319518.13|SNV-15438-G-T|1
VQLYGPTNLAPIISKVAR
>ENST00000162749.7|INDEL-11481-C-CATTGG|13
LPAERWHHPIR
>ENST00000356527.9|SNV-3824-G-C|5
SVEQKYFDSADYNMAK
>ENST00000610256.1|SNV-5124-A-G|4
MTTGFGIRSTSVFKEEWR
>ENST00000367302.5|SNV-26272-C-T|2
TPLALLAPNLGKPSR
>ENST00000409195.6|SNV-357570-A-T|2
VEKIEIIGKSI
>ENST00000595437.5|SNV-252825-G-A|3
QADRAASAPTEEEEEVVKDR
>ENST00000228945.9|SNV-11191-G-A|3
KTLLGDGPVMTDPKAPNVVVTR
>ENST00000332272.9|SNV-16693-G-A|1
VQELCAGALQLLGYQPVYSEDEQR
>ENST00000539372.5|INDEL-11481-C-CATTGG|6
ELVGVREDMGGCDGHVWR
>ENST00000563181.1|SNV-3470-C-G|2
MPWFPPSEDPEGDLPGGGGPAAEI
>ENST00000444228.2|SNV-14546-C-T|2
VQGGQLCSPWQHLEAAAGEDLCS
>ENST00000467456.1|SNV-96156-G-A|4
VALSKLPNQAATGGQPR
>ENST00000261439.9|SNV-123542-C-G|1
FEVLFWGRVTVAHKK
>ENST00000525875.1|SNV-39097-G-A|4
ASLGSLEGEAEAKASSPK
>ENST00000254579.11|INDEL-49424-C-CT|2
CQKPRSLAAIEEAALLRSPTV
>ENST00000479187.5|SNV-107225-G-A|1
NSNDIQYLPGPAHWKSLNLR
>ENST00000264956.11|SNV-97030-C-A|1
FLDQFPVHQQMR
>ENST00000162749.7|INDEL-11481-C-CATTGG|9
GLTPSLRQPSPPTPSPTPFR
>ENST00000640804.1|SNV-27772-G-T|2
FSGIKLKVEILFIK
>ENST00000266037.10|SNV-484321-C-G|5
IERMCALFTDVSSK
>ENST00000404360.5|SNV-15812-G-T|2
HQRTHTGDKAYECYECGK
>ENST00000251691.5|SNV-48036-A-G|1
QLLSQILNAVK
>ENST00000530116.1|INDEL-252839-G-GTGA|5
DEEEAFLDWSDDDDDD
>ENST00000474292.1|SNV-60739-T-C|4
MLVKALDRDNFELLILA
>ENST00000477628.1|SNV-16212-G-A|3
FAQSVGEQIYPTK
>ENST00000435680.6|SNV-811-C-T|2
INLEPKIK
>ENST00000300896.9|SNV-127706-A-G|1
YIFSLFSSESGNCVIREEMER
>ENST00000513342.5|SNV-18669-G-T|3
QKCTLIAVHLGQRQTFMGA
>ENST00000493837.6|SNV-9288-G-T|4
LSGRGLVPMPGAAVQAGHP
>ENST00000518813.5|MNV-78045-ATAG-A|8
KVENMNYMKNIPAHPR
>ENST00000228945.9|SNV-11191-G-A|2
TLLGDGPVMTDPK
>ENST00000615901.4|SNV-197399-C-G|6
RENEVLEAWKCLLDACESR
>ENST00000634938.1|SNV-55407-T-C|1
FTHNQERKVFIELNHIK
>ENST00000312828.4|SNV-77831-T-G|5
METLSQDSLLECQICCNYYSPR
>ENST00000530116.1|INDEL-252839-G-GTGA|4
MKRKPFWIGVMMMMMM
>ENST00000449022.7|SNV-493452-G-T|2
GFEQETWQPVKNISNSLPNVALPK
>ENST00000522917.5|SNV-161530-T-A|2
TVLSDYISRSSAFISEAEK
>ENST00000517780.1|SNV-3587-C-T|4
QRYFYHNNQGYKYR
>ENST00000455250.1|INDEL-19111-C-CA|3
GEKFVMQEEFSRD
>ENST00000369519.4|SNV-177189-G-T|2
ALGNGAAEISLK
>ENST00000470268.2|INDEL-18315-A-AA|11
QLIRLLVPLPKK
>ENST00000487093.5|SNV-94499-G-T|1
ADWVSEGCVLLMGYEMYRLLTLKK
>ENST00000388975.4|SNV-16212-G-A|1
FTFNILCVGETGIGK
>ENST00000567887.5|INDEL-253780-C-CA|2
EQGNFLKGIWVQGST
>ENST00000338343.8|SNV-4857-C-G|5
KGPLPAGPPPEDVPGPR
>ENST00000479187.5|SNV-111858-A-G|5
MRSATVGIDVKDWPIQIR
>ENST00000536717.5|INDEL-11482-G-GA|3
MYRLPTVEVQALLHCLWEIDT
>ENST00000425217.5|SNV-444057-G-A|2
REVMTYRQTR
>ENST00000379274.6|SNV-154904-C-A|1
ASYGHSQNDSVPGPAVAASK
>ENST00000300289.10|INDEL-19111-C-CA|1
TVAYTEQKNDQWQN
>ENST00000326775.9|SNV-26571-C-A|5
NVSQVKDFGEGCEFQGK
>ENST00000579875.5|SNV-2349-G-A|3
MLYGCQHQTYYLIVAWPHGNK
>ENST00000536717.5|INDEL-11481-C-CATTGG|18
YHWATNGGSPSSTPLFVGNR
>ENST00000360509.10|SNV-47626-T-G|1
ASQFPDWINCMCIVHSMR
>ENST00000479187.5|SNV-107225-G-A|2
MNSNDIQYLPGPAHWKSLNLR
>ENST00000230419.9|SNV-65760-C-A|4
GKDRILDPNK
>ENST00000312814.11|INDEL-23056-A-AA|1
SEPFLDLQNLF
>ENST00000531066.6|SNV-213365-A-G|1
ESTEMENAWNECLKLENDVEQLK
>ENST00000595437.5|SNV-252825-G-A|1
AASAPTEEEEEVVKDR
>ENST00000467456.1|SNV-96156-G-A|1
LPNQAATGGQPRR
>ENST00000498255.6|SNV-154904-C-A|10
MAIPKMILSLVQLWQPAK
>ENST00000162749.7|INDEL-11481-C-CATTGG|5
QPSPPTPSPTPFRSGRTAPTSHR
>ENST00000518813.5|MNV-78045-ATAG-A|1
NYMKNIPAHPRK
>ENST00000529856.5|SNV-11700-G-A|4
GNNSTTANGSFRCYQER
>ENST00000513342.5|SNV-18669-G-T|1
CTLIAVHLGQRQTFMGA
>ENST00000397354.7|SNV-104911-G-A|2
RIANSAGYVGDQFK
>ENST00000558890.5|SNV-110086-C-T|3
IMSSLCRNWL
>ENST00000298910.12|SNV-111858-A-G|1
SATVGIDVKDWPIQIRDK
>ENST00000518813.5|MNV-78045-ATAG-A|3
NYMKNIPAHPR
>ENST00000610256.1|SNV-5124-A-G|3
TTGFGIRSTSVFKEEWR
>ENST00000379554.7|SNV-64725-C-T|4
LLMEKCSELLAVTER
>ENST00000473125.5|SNV-38289-C-T|2
MNPVCIVWRSIMY
>ENST00000531123.5|SNV-9886-G-T|2
REDCLSPNESK
>ENST00000513342.5|SNV-18668-G-C|6
MQKSTLIAVHLGQR
>ENST00000498255.6|SNV-154904-C-A|1
ILSLVQLWQPAKKTSLCSIPE
>ENST00000261439.9|SNV-123542-C-G|3
FEVLFWGR
>ENST00000529856.5|SNV-11700-G-A|3
GNNSTTANGSFRCYQERHGHPR
>ENST00000517780.1|SNV-3587-C-T|5
QRYFYHNNQGYK
>ENST00000265109.8|SNV-167976-G-T|4
EKVHSEFVQIRSEVSQVK
>ENST00000356527.9|SNV-3824-G-C|6
MKSVEQKYFDSADYNMAK
>ENST00000404360.5|SNV-15812-G-T|3
HQRTHTGDK
>ENST00000380995.5|SNV-31210-A-G|1
SVSESHASCPAESASDAAPLQR
>ENST00000474292.1|SNV-60739-T-C|1
DNFELLILA
>FUSION-ENST00000569282.2:949-ENST00000411546.3:49106|22
GETAASETQIVEQINTK
>ENST00000381130.3|SNV-8644-C-A|2
LWISTVALALVPFLLLIPKFDR
>ENST00000530116.1|INDEL-252839-G-GTGA|7
RTDAKDEEEAFLDWSDDDDDD
>ENST00000406482.5|SNV-55407-T-C|1
FTHNQFLKLKK
>ENST00000317025.13|MNV-34202-TT-T|14
MVARHHMKLLCSK
>ENST00000513110.1|INDEL-45502-A-AC|38
NEPFGIQEK
>ENST00000245441.9|SNV-78414-A-C|4
IKNPQLDLENTELSQK
>ENST00000162749.7|INDEL-11481-C-CATTGG|1
TAPTSHRA
>ENST00000480144.5|SNV-33894-C-T|4
TTSRSQFR
>ENST00000531079.1|SNV-213365-A-G|1
ENAWNECLKLENDVE
>ENST00000449022.7|SNV-493452-G-T|1
NISNSLPNVALPK
>ENST00000638767.1|SNV-70335-G-T|4
EVQWNKIEGR
>ENST00000498255.6|SNV-154904-C-A|5
MILSLVQLWQPAKK
>ENST00000525875.1|SNV-39097-G-A|3
ASLGSLEGEAEAKASSPKGK
>ENST00000558890.5|SNV-110086-C-T|2
MSSLCRNWL
>ENST00000513342.5|SNV-18669-G-T|12
MYSDSSSSGTETDLHGSLR
>ENST00000370110.5|SNV-36-A-C|2
MAAGPAAALAFLSQESRTR
>ENST00000610256.1|SNV-5124-A-G|2
STSVFKEEWR
>ENST00000379554.7|SNV-64725-C-T|5
EMGEIEKLLMEKCSELLAVTER
>ENST00000318238.9|INDEL-16227-T-TT|1
RCFDFFY
>ENST00000536717.5|INDEL-11482-G-GA|2
YRLPTVEVQALLHCLWEIDT
>ENST00000298910.12|SNV-111858-A-G|7
KSDLGMR
>ENST00000425217.5|SNV-444057-G-A|3
REVMTYR
>ENST00000470290.1|INDEL-76624-G-GT|20
MGFFEEIRQGNIERECK
>ENST00000300896.9|SNV-127706-A-G|2
YIFSLFSSESGNCVIR
>ENST00000579875.5|SNV-2349-G-A|5
MITVHVIWMPAPDLLSYCCLASR
>ENST00000406482.5|SNV-55407-T-C|3
FTHNQFLK
>ENST00000518813.5|MNV-78045-ATAG-A|9
KVENMNYMK
>ENST00000505893.6|SNV-7998-C-T|1
GHTDGGVWDEAA
>ENST00000513342.5|SNV-18669-G-T|2
CTLIAVHLGQR
>ENST00000638767.1|SNV-70335-G-T|1
IEGRNFVYKMELLMSALSPCLL
>ENST00000525781.5|SNV-213365-A-G|3
ENAWNECLK
>ENST00000513342.5|SNV-18669-G-T|8
MRMQKCTLIAVHLGQR
>ENST00000376828.6|SNV-1318-C-A|2
AHAQTDRMNLQNLR
>ENST00000194155.7|MNV-1227-GAACT-G|1
TPSLLYSAFQILTPETTEGWCAPSK
>ENST00000338343.8|SNV-4857-C-G|1
GPLPAGPPPEDVPGPRKR
>ENST00000300896.9|SNV-127706-A-G|3
AKYIFSLFSSESGNCVIREEMER
>ENST00000436639.6|SNV-107262-C-T|1
AITCYMT
>ENST00000539372.5|INDEL-11481-C-CATTGG|2
EVRSVPSVHTAGDSGQK
>ENST00000425217.5|SNV-444057-G-A|1
EVMTYRQTR
>ENST00000502346.2|SNV-12778-C-G|1
SAIFNFQSLLSVILLLICTCAYIR
>ENST00000515078.5|SNV-60997-C-T|4
METRGQNTAVPGCR
>ENST00000539372.5|INDEL-11481-C-CATTGG|7
ERELVGVREDMGGCDGHVWR
>ENST00000525875.1|SNV-39097-G-A|2
ASSPKGK
>ENST00000498255.6|SNV-154904-C-A|4
MILSLVQLWQPAKKTSLCSIPE
>ENST00000482158.1|INDEL-18315-A-AA|2
KFFSVMDCISLLGLP
>ENST00000536717.5|INDEL-11481-C-CATTGG|15
MYHWATNGGSPSSTPLFVGNRHLKK
>ENST00000488769.1|SNV-408-C-T|2
PAGGAGKMAVPRR
>ENST00000312828.4|SNV-77831-T-G|3
METLSQDSLLECQICCNYYSPRR
>ENST00000266037.10|SNV-484321-C-G|2
MCALFTDVSSKDMK
>ENST00000389793.7|SNV-142086-T-C|3
ETFRTQLGRLLVHILSPAHAAQER
>ENST00000312579.4|SNV-346-G-A|4
ELRNLCCFLDSERQR
>FUSION-ENST00000569282.2:949-ENST00000411546.3:49106|21
GETAASETQIVEQINTKLPSSFVEK
>ENST00000326775.9|SNV-26571-C-A|3
DFGEGCEFQGK
>ENST00000480144.5|SNV-33894-C-T|1
SQFRLKMPSLWILMVMTS
>ENST00000454784.9|SNV-49734-C-A|1
ILTESVQCCEDGLTCSRK
>ENST00000609879.2|SNV-17-A-C|1
TKPTARKSTGGK
>ENST00000335508.11|INDEL-18315-A-AA|3
LGSGRDPWAYSFLKMG
>ENST00000282849.10|SNV-99254-C-T|2
WSECSRTCGGGVKF
>ENST00000361820.6|SNV-959-G-T|2
CLGSTLHGRGPPGSR
>ENST00000368559.7|SNV-98276-T-C|2
HTSTPRHIEVFPPFR
>ENST00000266037.10|SNV-484321-C-G|4
IERMCALFTDVSSKDMK
>ENST00000283357.10|INDEL-45502-A-AC|4
IETASSEQTSNLKMVHGGLSPR
>ENST00000283357.10|INDEL-45502-A-AC|1
NEPFGIQISFTFK
>ENST00000595437.5|SNV-252825-G-A|6
SPAGNKQADR
>ENST00000283025.7|SNV-18794-T-A|2
FSNDNNKHSQNMR
>ENST00000467336.6|SNV-134427-G-T|1
SGCCPLICSHRQHCIPVIATISQHR
>ENST00000335508.11|INDEL-18315-A-AA|8
WDQTADQTPGATPKKTIK
>ENST00000376815.3|SNV-1318-C-A|3
AHAQTDRMNLQNLRGYYNQSEAK
>ENST00000369016.8|SNV-3824-G-C|1
YFDSADYNMAKAKMK
>ENST00000289893.8|INDEL-253780-C-CA|1
MGSRQKK
>ENST00000397510.7|SNV-408-C-T|3
DGPAGGAGKMAVPR
>ENST00000521381.6|MNV-78045-ATAG-A|4
SREYELYEEYTRTSQEIQMK
>ENST00000316623.10|SNV-220330-A-G|1
EDGRSCKDLDECATK
>ENST00000312579.4|SNV-346-G-A|2
NLCCFLDSERQR
>ENST00000282849.10|SNV-99254-C-T|1
TCGGGVKF
>FUSION-ENST00000596318.1:438-ENST00000301408.7:94|1
LVPSTRRLSL
>ENST00000369519.4|SNV-177189-G-T|4
EGVKALGNGAAEISLK
>ENST00000317025.13|MNV-34202-TT-T|15
MVARHHMK
>ENST00000638926.1|SNV-3824-G-C|6
RLQKGYFDSADYNMAK
>ENST00000536717.5|INDEL-11481-C-CATTGG|14
YHWATNGGSPSSTPLFVGNRHLKK
>ENST00000425217.5|SNV-444057-G-A|4
AFKREVMTYR
>ENST00000335508.11|INDEL-18315-A-AA|2
DPWAYSFLK
>ENST00000335508.11|INDEL-18315-A-AA|6
TIKLGSGR
>ENST00000518813.5|MNV-78045-ATAG-A|5
VENMNYMKNIPAHPRK
>ENST00000326775.9|SNV-26571-C-A|2
DFGEGCEFQGKLDR
>ENST00000162749.7|INDEL-11482-G-GA|1
LPTVEVQALLHCLWEIDT
>ENST00000405573.2|SNV-55407-T-C|3
FTHNQVGASGSTR
>ENST00000635293.1|SNV-13725-T-C|1
RPILTIITLEDSSGNLPGRNSFEVR
>ENST00000261439.9|SNV-123542-C-G|6
QEELHCPSEFDDTFSKKFEVLFWGR
>ENST00000283025.7|SNV-18794-T-A|1
FSNDNNKHSQNMRANSIQLR
>ENST00000389793.7|SNV-142086-T-C|2
TQLGRLLVHILSPAHAAQER
>ENST00000487093.5|SNV-94499-G-T|2
MADWVSEGCVLLMGYEMYRLLTLKK
>ENST00000530116.1|INDEL-252839-G-GTGA|1
KPFWIGVMMMMMM
>ENST00000317025.13|MNV-34202-TT-T|13
HHMKLLCSK
>ENST00000609879.2|SNV-17-A-C|6
MARTKPTAR
>ENST00000373476.5|SNV-9886-G-T|3
DTEKLSSLGEEMREDCLSPNESK
>ENST00000259457.8|SNV-33-C-T|4
MAAVLVYAPPVGGFSFDNCR
>ENST00000298910.12|SNV-107225-G-A|2
SLDMNSNDIQYLPGPAHWK
>ENST00000332272.9|SNV-16693-G-A|2
RVQELCAGALQLLGYQPVYSEDEQR
>ENST00000482158.1|INDEL-18315-A-AA|1
FFSVMDCISLLGLP
>ENST00000513342.5|SNV-18668-G-C|8
MRMQKSTLIAVHLGQR
>FUSION-ENST00000647097.2:46557-ENST00000647068.1:42960|1
TVSERAGL
>ENST00000513110.1|INDEL-45502-A-AC|37
NEPFGIQEKSENK
>ENST00000515078.5|SNV-60997-C-T|10
ASPLVQTSRSRFPPLVMETR
>ENST00000367765.5|SNV-60739-T-C|4
ALDRDNFELLILAVSFLKK
>ENST00000503432.5|SNV-60997-C-T|3
FPPLVMETR
>ENST00000454784.9|SNV-49734-C-A|2
ILTESVQCCEDGLTCSR
>ENST00000435680.6|SNV-811-C-T|4
SYLLPPPQTDDKINLEPK
>ENST00000525875.1|SNV-39097-G-A|6
SSKASLGSLEGEAEAKASSPK
>ENST00000513342.5|SNV-18668-G-C|4
QKSTLIAVHLGQR
>ENST00000300896.9|SNV-127706-A-G|5
DEEKAKYIFSLFSSESGNCVIR
>ENST00000513342.5|SNV-18669-G-T|7
RMQKCTLIAVHLGQR
>ENST00000513110.1|INDEL-45502-A-AC|36
NEPFGIQEKSENKMEEK
>ENST00000503432.5|SNV-60997-C-T|5
SRFPPLVMETR
>ENST00000609879.2|SNV-17-A-C|3
ARTKPTARK
>ENST00000298910.12|SNV-111858-A-G|8
TKKSDLGMR
>ENST00000388975.4|SNV-16212-G-A|2
QRFTFNILCVGETGIGK
>ENST00000326775.9|SNV-26571-C-A|1
DFGEGCEFQGKLDRK
>ENST00000487093.5|SNV-94499-G-T|10
ASRAKVMADWVSEGCVLLMGYEMYR
>ENST00000162749.7|INDEL-11481-C-CATTGG|6
QPSPPTPSPTPFRSGR
>ENST00000467336.6|SNV-134427-G-T|2
SGCCPLICSHR
>ENST00000298910.12|SNV-111858-A-G|2
SATVGIDVKDWPIQIR
>ENST00000498255.6|SNV-154904-C-A|14
MPGQVMAIPKMILSLVQLWQPAK
>ENST00000356527.9|SNV-3824-G-C|4
SVEQKYFDSADYNMAKAK
>ENST00000312828.4|SNV-77831-T-G|1
ETLSQDSLLECQICCNYYSPRRRPK
>ENST00000554372.5|SNV-5498-A-G|1
VEVGGDGQTTDIL
>ENST00000368559.7|SNV-98276-T-C|3
KHTSTPRHIEVFPPFR
>ENST00000521381.6|MNV-78045-ATAG-A|6
LHEYNTQFQEKSREYELYEEYTR
>ENST00000372544.6|SNV-666-C-T|2
VHQEKPERPLR
>ENST00000609879.2|SNV-17-A-C|4
MARTKPTARK
>ENST00000162749.7|INDEL-11481-C-CATTGG|7
QPSPPTPSPTPFR
>ENST00000404360.5|SNV-15812-G-T|1
THTGDKAYECYECGK
>ENST00000539372.5|INDEL-11481-C-CATTGG|1
SVPSVHTAGDSGQK
>ENST00000638926.1|SNV-3824-G-C|5
LQKGYFDSADYNMAK
>ENST00000317025.13|MNV-34202-TT-T|7
FQTQDHMKFWK
>ENST00000300119.8|SNV-13158-C-T|1
CIKPNEHQQ
>ENST00000342922.8|SNV-55407-T-C|3
FTHNQVFIELNHIK
>ENST00000638926.1|SNV-3824-G-C|2
GYFDSADYNMAKAK
>ENST00000415673.6|INDEL-74230-C-CT|1
VYCCSESSFFCQDSILLLY
>ENST00000498255.6|SNV-154904-C-A|7
AIPKMILSLVQLWQPAKK
>ENST00000245441.9|SNV-78414-A-C|3
IKNPQLDLENTELSQKNSQNQEK
>ENST00000367302.5|SNV-26272-C-T|3
GSPAGGAKTPLALLAPNLGKPSR
>ENST00000230419.9|SNV-65760-C-A|2
DRILDPNKLGPR
>ENST00000531079.1|SNV-213365-A-G|2
MENAWNECLKLENDVE
>ENST00000530116.1|INDEL-252839-G-GTGA|3
KRKPFWIGVMMMMMM
>ENST00000317025.13|MNV-34202-TT-T|8
FQTQDHMK
>ENST00000162749.7|INDEL-11481-C-CATTGG|8
GLTPSLRQPSPPTPSPTPFRSGR
>ENST00000455250.1|INDEL-19111-C-CA|35
KMTSGKIK
>ENST00000493837.6|SNV-9288-G-T|2
MPGAAVQAGHP
>ENST00000297029.10|SNV-81306-A-T|2
DANEVENKESLK
>ENST00000361820.6|SNV-959-G-T|5
SPAPSPGARCLGSTLHGR
>ENST00000338343.8|SNV-4857-C-G|4
KGPLPAGPPPEDVPGPRK
>ENST00000477628.1|SNV-16212-G-A|2
MFAQSVGEQIYPTKIHF
>ENST00000531066.6|SNV-213365-A-G|2
ESTEMENAWNECLK
>ENST00000525781.5|SNV-213365-A-G|1
ENAWNECLKLENDVEQLK
>ENST00000327761.7|SNV-9354-G-A|1
EVIEALLQKFLVVDDPRK
>ENST00000369016.8|SNV-3824-G-C|3
YFDSADYNMAK
>ENST00000467456.1|SNV-96156-G-A|2
LPNQAATGGQPR
>ENST00000503432.5|SNV-60997-C-T|1
FPPLVMETRGQNTAVPGCRLVSYR
>ENST00000525875.1|SNV-39097-G-A|7
SSKASLGSLEGEAEAK
>ENST00000531066.6|SNV-213365-A-G|3
AELSRESTEMENAWNECLK
>ENST00000264956.11|SNV-97030-C-A|3
MLSQQKRFLDQFPVHQQMR
>ENST00000409195.6|SNV-357570-A-T|1
IEIIGKSI
>ENST00000397510.7|SNV-408-C-T|2
DGPAGGAGKMAVPRR
>ENST00000634938.1|SNV-55407-T-C|4
TGEGGLLQVTLEGINLKFTHNQERK
>ENST00000369014.10|SNV-3824-G-C|5
GQKYFDSADYNMAK
>ENST00000638926.1|SNV-3824-G-C|4
LQKGYFDSADYNMAKAK
>ENST00000319715.10|INDEL-34710-A-AG|2
DKEKEEGER
>ENST00000283357.10|INDEL-45502-A-AC|2
MVHGGLSPRNEPFGIQISFTFK
>ENST00000518813.5|MNV-78045-ATAG-A|6
VENMNYMKNIPAHPR
>ENST00000558890.5|SNV-110086-C-T|5
IMSSLCR
>ENST00000381130.3|SNV-8644-C-A|3
IKLWISTVALALVPFLLLIPKFDR
>ENST00000513342.5|SNV-18668-G-C|3
QKSTLIAVHLGQRQTFMGA
>ENST00000487093.5|SNV-94499-G-T|4
MADWVSEGCVLLMGYEMYRLLTLK
>ENST00000407381.7|SNV-31210-A-G|4
LVKSVSESHASCPAEELR
>ENST00000373476.5|SNV-9886-G-T|2
LSSLGEEMREDCLSPNESK
>ENST00000300289.10|INDEL-19111-C-CA|2
FEDKTVAYTEQKNDQWQN
>ENST00000644474.1|SNV-219401-A-G|1
GLCAVMVFAVVER
>ENST00000541110.5|SNV-223462-C-A|1
KAAFAAEMAATIER
>ENST00000404360.5|SNV-15812-G-T|4
TFCQNSALNRHQRTHTGDK
>ENST00000379554.7|SNV-64725-C-T|2
CSELLAVTERCLQVENEHVLK
>ENST00000297784.10|SNV-270728-G-C|1
GPCWQTMVGQEFVR
>ENST00000525875.1|SNV-39097-G-A|5
ASLGSLEGEAEAK
>FUSION-ENST00000514430.5:46557-ENST00000647068.1:42960|1
MSVSAEQ
>ENST00000638767.1|SNV-70335-G-T|2
IEGRNFVYK
>ENST00000595437.5|SNV-252825-G-A|5
SPAGNKQADRAASAPTEEEEEVVK
>ENST00000406482.5|SNV-55407-T-C|4
TGEGGLLQVTLEGINLKFTHNQFLK
>ENST00000498255.6|SNV-154904-C-A|3
ILSLVQLWQPAK
>ENST00000445392.5|SNV-47211-G-A|2
GTPTPALGDARSSPPPRLHR
>ENST00000562430.5|INDEL-34710-A-AG|1
KEKDDQK
>ENST00000297029.10|SNV-81306-A-T|1
DANEVENKESLKSAK
>ENST00000317025.13|MNV-34202-TT-T|16
QEDALITTVTLLKMVARHHMK
>ENST00000407381.7|SNV-31210-A-G|3
LVKSVSESHASCPAEELRR
>ENST00000230419.9|SNV-65760-C-A|1
ILDPNKLGPR
>ENST00000335508.11|INDEL-18315-A-AA|4
LGSGRDPWAYSFLK
>ENST00000312814.11|INDEL-23056-A-AA|4
HWMLTLSSYYISPSAFGK
>ENST00000479187.5|SNV-111858-A-G|6
RSATVGIDVK
>ENST00000467456.1|SNV-96156-G-A|3
VALSKLPNQAATGGQPRR
>ENST00000259457.8|SNV-33-C-T|3
AAVLVYAPPVGGFSFDNCR
>ENST00000518813.5|MNV-78045-ATAG-A|2
MNYMKNIPAHPRK
>ENST00000467336.6|SNV-134427-G-T|5
MGSHRLRSGCCPLICSHR
>ENST00000257408.5|SNV-520-C-A|1
LFPDGIVTVDNAK
>ENST00000595437.5|SNV-252825-G-A|7
RSPAGNKQADR
>ENST00000338343.8|SNV-4857-C-G|2
GPLPAGPPPEDVPGPRK
>ENST00000467336.6|SNV-134427-G-T|3
LRSGCCPLICSHR
>ENST00000265602.11|SNV-44369-T-C|3
NNPEVQNQECGFR
>ENST00000376828.6|SNV-1318-C-A|3
NTKAHAQTDRMNLQNLR
>ENST00000522917.5|SNV-161530-T-A|4
MKTVLSDYISRSSAFISEAEK
>ENST00000479187.5|SNV-111858-A-G|4
RSATVGIDVKDWPIQIR
>ENST00000634938.1|SNV-55407-T-C|3
FTHNQER
>ENST00000376818.7|SNV-1318-C-A|1
MNLQNLRGYYNQSEANPPK
>ENST00000638926.1|SNV-3824-G-C|3
GYFDSADYNMAK
>ENST00000536717.5|INDEL-11481-C-CATTGG|19
MYHWATNGGSPSSTPLFVGNR
>ENST00000370110.5|SNV-36-A-C|3
AAGPAAALAFLSQESR
>ENST00000370110.5|SNV-36-A-C|1
AAGPAAALAFLSQESRTR
>ENST00000493837.6|SNV-9288-G-T|3
GLVPMPGAAVQAGHP
>ENST00000220597.4|SNV-135495-G-T|2
ENDYESISDFQQGRDITR
>ENST00000162749.7|INDEL-11481-C-CATTGG|12
LPAERWHHPIRGLTPSLR
>ENST00000300119.8|SNV-13158-C-T|2
SPNYIRCIKPNEHQQ
>ENST00000436639.6|SNV-107262-C-T|2
MQAELLYALRAITCYMT
>ENST00000482158.1|INDEL-18315-A-AA|3
GNFFLFFVITVKK
>ENST00000266037.10|SNV-484321-C-G|3
MCALFTDVSSK
>ENST00000470268.2|INDEL-18315-A-AA|10
LLVPLPKK
>ENST00000220597.4|SNV-135495-G-T|1
ENDYESISDFQQGRDITRL
>ENST00000615901.4|SNV-197399-C-G|5
ENEVLEAWKCLLDACESR
>ENST00000445392.5|SNV-47211-G-A|1
SSPPPRLHR
>ENST00000317025.13|MNV-34202-TT-T|5
FWKNLPLHSHHLLLR
>ENST00000529856.5|SNV-11700-G-A|5
GNNSTTANGSFR
>ENST00000317025.13|MNV-34202-TT-T|18
QEDALITTVTLLK
>ENST00000541110.5|SNV-223462-C-A|3
QQEEQQRQKAK
>ENST00000316623.10|SNV-220330-A-G|5
NTEGSYQCSCPKGYILREDGR
>ENST00000162749.7|INDEL-11481-C-CATTGG|11
WHHPIRGLTPSLR
>ENST00000326775.9|SNV-26571-C-A|6
TQRNVSQVKDFGEGCEFQGK
>ENST00000539372.5|INDEL-11482-G-GA|1
LPTVEVQALLHW
>ENST00000521381.6|MNV-78045-ATAG-A|3
EYELYEEYTR
>ENST00000421028.1|SNV-19391-C-T|4
MKEQKLEVK
>ENST00000595437.5|SNV-252825-G-A|4
QADRAASAPTEEEEEVVK
>ENST00000421028.1|SNV-19391-C-T|3
KEQKLEVK
>ENST00000409195.6|INDEL-360558-G-GA|2
FKTPLMIAEEKI
>ENST00000230419.9|SNV-65760-C-A|3
DRILDPNK
>ENST00000372544.6|SNV-666-C-T|4
NRVHQEKPERPLR
>ENST00000541110.5|SNV-223462-C-A|2
AKKAAFAAEMAATIER
>ENST00000517780.1|SNV-3587-C-T|2
YFYHNNQGYKYR
>ENST00000537842.5|INDEL-11481-C-CATTGG|2
REVAPPYQGAD
>ENST00000529856.5|SNV-11700-G-A|8
GHFSPALRRGNNSTTANGSFR
>ENST00000312814.11|INDEL-23056-A-AA|3
HWMLTLSSYYISPSAFGKLVMR
>ENST00000579875.5|SNV-2349-G-A|2
LYGCQHQTYYLIVAWPHGNK
>ENST00000312828.4|SNV-77831-T-G|4
ETLSQDSLLECQICCNYYSPR
>ENST00000530116.1|INDEL-252839-G-GTGA|6
TDAKDEEEAFLDWSDDDDDD
>ENST00000407381.7|SNV-31210-A-G|2
SVSESHASCPAEELR
>ENST00000265109.8|SNV-167976-G-T|6
EKEKVHSEFVQIR
>ENST00000470290.1|INDEL-76624-G-GT|21
GFFEEIRQGNIER
>ENST00000474292.1|SNV-60739-T-C|5
NIVHMLVKALDRDNFELLILA
>ENST00000228945.9|SNV-11191-G-A|4
KTLLGDGPVMTDPK
>ENST00000513342.5|SNV-18669-G-T|9
YSDSSSSGTETDLHGSLRV
>ENST00000558890.5|SNV-110086-C-T|4
MIMSSLCRNWL
>ENST00000283357.10|INDEL-45502-A-AC|3
MVHGGLSPR
>ENST00000397354.7|SNV-104911-G-A|1
IANSAGYVGDQFK
>ENST00000615901.4|SNV-197399-C-G|3
CLLDACESR
>ENST00000519560.6|SNV-492-C-T|2
ARLALALVLASVLSGPPAVACPTK
>ENST00000317025.13|MNV-34202-TT-T|4
FWKNLPLHSHHLLLRYHK
>ENST00000615901.4|SNV-197399-C-G|1
CLLDACESRRVR
>ENST00000367765.5|SNV-60739-T-C|2
DNFELLILAVSFLKK
>ENST00000513342.5|SNV-18668-G-C|5
MQKSTLIAVHLGQRQTFMGA
>ENST00000455250.1|INDEL-19111-C-CA|36
LWHIQSKKMTSGK
>ENST00000558890.5|SNV-110086-C-T|6
MIMSSLCR
>ENST00000518813.5|MNV-78045-ATAG-A|4
MNYMKNIPAHPR
>ENST00000388975.4|SNV-16212-G-A|3
SIRQRFTFNILCVGETGIGK
>ENST00000361820.6|SNV-959-G-T|3
CLGSTLHGR
>ENST00000505893.6|SNV-7998-C-T|2
MGHTDGGVWDEAA
>ENST00000610256.1|SNV-5124-A-G|6
MVMTTGFGIRSTSVFKEEWR
>ENST00000531123.5|SNV-9886-G-T|3
MREDCLSPNESK
>ENST00000252512.14|SNV-74771-A-G|1
TSFVMLFEWIYPSYMPILQR
>ENST00000358691.10|SNV-79382-G-T|1
ECCEELNLRPDCDTQFELQFQLNR
>ENST00000219611.7|SNV-19294-G-A|3
LSVEEQKWPCARCTFHNFLGK
>ENST00000513342.5|SNV-18669-G-T|11
YSDSSSSGTETDLHGSLR
>ENST00000265109.8|SNV-167976-G-T|3
VHSEFVQIR
>ENST00000525875.1|SNV-39097-G-A|1
ASSPKGKFSLFK
>ENST00000312579.4|SNV-346-G-A|3
NLCCFLDSER
>ENST00000316623.10|SNV-220330-A-G|4
GYILREDGR
>ENST00000545002.1|SNV-444057-G-A|1
MTYRQTR
>ENST00000261439.9|SNV-123542-C-G|2
FEVLFWGRVTVAHK
>ENST00000367765.5|SNV-60739-T-C|5
ALDRDNFELLILAVSFLK
>ENST00000397354.7|SNV-104911-G-A|3
LAKRIANSAGYVGDQFK
>ENST00000298910.12|SNV-111858-A-G|4
SDLGMRSATVGIDVKDWPIQIR
>ENST00000378628.8|INDEL-76624-G-GT|1
YPRANGFF
>ENST00000479187.5|SNV-111858-A-G|7
MRSATVGIDVK
>ENST00000312828.4|SNV-77831-T-G|2
ETLSQDSLLECQICCNYYSPRR
>ENST00000487093.5|SNV-94499-G-T|8
VMADWVSEGCVLLMGYEMYR
>ENST00000342922.8|SNV-55407-T-C|2
FTHNQVFIELNHIKK
>ENST00000162749.7|INDEL-11481-C-CATTGG|3
SGRTAPTSHRA
>ENST00000316623.10|SNV-220330-A-G|3
GYILREDGRSCK
>ENST00000537335.5|SNV-31803-C-G|2
VLQKLDEDGLPFIGAK
>ENST00000245441.9|SNV-78414-A-C|2
NPQLDLENTELSQK
>ENST00000361820.6|SNV-959-G-T|6
RSPAPSPGARCLGSTLHGR
>ENST00000447353.6|SNV-19391-C-T|2
EQKLEVK
>ENST00000316623.10|SNV-220330-A-G|6
NTEGSYQCSCPKGYILR
>ENST00000482158.1|INDEL-18315-A-AA|6
LGSGRGNFFLFFVITVK
>ENST00000530116.1|INDEL-252839-G-GTGA|2
RKPFWIGVMMMMMM
>ENST00000503432.5|SNV-60997-C-T|4
SRFPPLVMETRGQNTAVPGCR
>ENST00000162749.7|INDEL-11481-C-CATTGG|10
GLTPSLR
>ENST00000265109.8|SNV-167976-G-T|2
VHSEFVQIRSEVSQVK
>ENST00000266037.10|SNV-484321-C-G|1
MCALFTDVSSKDMKR
>ENST00000525875.1|SNV-39097-G-A|8
GDLKSSKASLGSLEGEAEAK
>ENST00000498255.6|SNV-154904-C-A|12
MPGQVMAIPKMILSLVQLWQPAKK
>ENST00000428675.6|SNV-281015-C-T|1
LSIMRDEVSYFSANTK
>ENST00000317025.13|MNV-34202-TT-T|2
NLPLHSHHLLLRYHK
>ENST00000492023.1|SNV-408-C-T|1
AVPRRGR
>ENST00000258301.6|SNV-17787-G-A|1
NNLQSIEWDLEDLDETISIVEANPR
>ENST00000609879.2|SNV-17-A-C|5
ARTKPTAR
>ENST00000522917.5|SNV-161530-T-A|3
TVLSDYISR
>ENST00000369519.4|SNV-177189-G-T|3
EGVKALGNGAAEISLKSPR
>ENST00000536717.5|INDEL-11481-C-CATTGG|17
MYHWATNGGSPSSTPLFVGNRHLK
>ENST00000529745.5|SNV-11700-G-A|2
CYQERHGHPR
>ENST00000312579.4|SNV-346-G-A|1
NLCCFLDSERQRGR
>ENST00000537842.5|INDEL-11481-C-CATTGG|3
KREVAPPYQGAD
>ENST00000410075.5|SNV-79217-A-T|3
LQYPDWNPEILPSR
>ENST00000265602.11|SNV-44369-T-C|2
NNPEVQNQECGFRK
>ENST00000338343.8|SNV-4857-C-G|6
RKGPLPAGPPPEDVPGPR
>ENST00000410075.5|SNV-79217-A-T|5
QLRLQYPDWNPEILPSR
>ENST00000327761.7|SNV-9354-G-A|2
EVIEALLQKFLVVDDPR
>ENST00000515078.5|SNV-60997-C-T|3
ETRGQNTAVPGCR
>ENST00000379554.7|SNV-64725-C-T|1
CSELLAVTERCLQVENEHVLKSMK
>ENST00000610256.1|SNV-5124-A-G|5
VMTTGFGIRSTSVFKEEWR
>ENST00000335508.11|INDEL-18315-A-AA|7
KTIKLGSGR
>ENST00000497212.1|INDEL-74230-C-CT|1
VYCCSESSFFCQDSILLLCK
>ENST00000388975.4|SNV-16212-G-A|4
CLTTIGHFGFECLPNQLVSRSIRQR
>ENST00000228945.9|SNV-11191-G-A|5
YKKTLLGDGPVMTDPK
>ENST00000522917.5|SNV-161530-T-A|6
ISQEAPEEKMKTVLSDYISR
>ENST00000518813.5|MNV-78045-ATAG-A|7
VENMNYMK
