# Supplementary material for: Identification of non-canonical peptides with moPepGen
Source: Nat Biotechnol. 2025 Jun 16;44(4):568–73. doi: 10.1038/s41587-025-02701-0 (PMC12680078; doi:10.1038/s41587-025-02701-0)
Supplement: Supplementary file 4 — Supplementary Data: Cancer cell line variant peptide database. Custom peptide database FASTA file for each of the 376 cell lines from the Cancer Cell Line Encyclopedia with proteomics characterization or used in the reference channel. Variant peptide FASTA files were produced by moPepGen as the result of cell-line-specific publicly available mutations and fusions. [file 41587_2025_2701_MOESM4_ESM.zip › ACH-000100.fasta]

>ENST00000361558.7|SNV-12951-C-T|4
GVTCSKAIKIFMGR
>ENST00000368081.9|SNV-19676-A-C|4
VAEIPFNSTNKYQMSIPLR
>ENST00000409039.8|MNV-25760-TCGAGAGGA-T|1
SADFGGIL
>ENST00000514866.5|SNV-15604-G-T|2
NEENIDGTNGCSKVRTGIQN
>ENST00000308683.3|INDEL-12737-G-GA|14
NRKADGPSTSAVQSPGMDWQHR
>ENST00000517425.5|SNV-118334-G-T|3
KMLREDFPVNVAR
>FUSION-ENST00000561338.5:7658-ENST00000558747.5:45734|2
DSPETCRTCAELKFDNV
>ENST00000370119.8|MNV-129-AAG-A|5
PGNGRDPWSLK
>ENST00000445164.6|INDEL-25806-G-GG|4
WGPWRSTQVVGR
>ENST00000648198.1|MNV-39102-CA-C|5
KSIQAHLHEIDTLLLR
>ENST00000359520.12|INDEL-68945-A-AG|2
LRAPAPWAPGHP
>ENST00000425179.2|SNV-288167-C-T|3
HTVFDRK
>ENST00000295888.8|SNV-288167-C-T|4
SKLTMHTVFDRK
>ENST00000514866.5|SNV-15604-G-T|3
MNEENIDGTNGCSKVRTGIQN
>FUSION-ENST00000555936.5:215836-ENST00000266058.9:151417|43
ENTSSQRLTSHLGDLSNNK
>ENST00000558598.1|MNV-15746-GGAA-G|2
DLLVWNFLVITGGIQVSHLGECEK
>FUSION-ENST00000261488.10:517439-ENST00000392070.7:1785|1
LAPYVLVPSAAASPSR
>ENST00000359520.12|INDEL-68945-A-AG|5
EQEQLAQLHRQR
>ENST00000297347.7|MNV-8067-CTG-C|1
ATYSICGRRWLK
>ENST00000484724.5|SNV-40541-T-C|9
KGGFPSSGRMTVWTPETCCCR
>FUSION-ENST00000485177.1:597-ENST00000648430.1:490821|49
ALHASAAGGRARR
>ENST00000358204.9|SNV-41447-C-A|1
HYCDSEKTR
>ENST00000409039.8|MNV-25760-TCGAGAGGA-T|8
KRLFGLYGHHLPGPLR
>ENST00000652134.1|SNV-18854-C-T|3
MYFYEYEPIYRQDFHFILR
>ENST00000396879.8|SNV-20661-G-A|3
ELLDPSHQK
>ENST00000283928.10|MNV-246-TTCT-T|2
MTGIAAASFSNTCR
>ENST00000481546.1|SNV-28204-C-T|9
QAMTPWAMRAAR
>FUSION-ENST00000464706.6:78859-ENST00000379561.6:105781|24
VARAGNLLGEELHPWTTTVNLLR
>ENST00000519879.1|MNV-8067-CTG-C|10
TNAMKTGGMDPIPVEVIFCDR
>ENST00000312358.12|SNV-43086-G-A|5
LSDFYDIHQEIGRGAFSYLRHIVER
>ENST00000299237.2|SNV-3719-G-A|2
KPYKCPNCDK
>ENST00000576629.5|SNV-37486-A-G|1
DLTHAISILESARARVTNTK
>ENST00000461003.5|SNV-21701-G-A|2
MPLFSWPRWR
>FUSION-ENST00000485177.1:597-ENST00000648430.1:490821|111
MRALRPDAGAPGSRPAPPSGIQRGR
>ENST00000229330.9|SNV-30853-G-A|2
KNEGPHTSANVSVLSSCLDVR
>ENST00000393276.7|SNV-70138-G-T|5
CLFKFLSVCHLIR
>ENST00000449833.6|MNV-766131-CG-C|7
RQETENKYRPTWAETGK
>ENST00000517646.1|SNV-118334-G-T|1
MLREGSPT
>ENST00000352483.3|SNV-26229-C-T|2
FQGGHGPAATFLRR
>FUSION-ENST00000485177.1:597-ENST00000648430.1:490821|110
RALRPDAGAPGSRPAPPSGIQRGR
>ENST00000352131.7|SNV-22253-A-G|2
EIGCTHMK
>ENST00000530508.1|SNV-10431-G-A|15
WGKARMLHTPTLCGELGQRPAR
>ENST00000483022.5|MNV-18493-TG-T|5
HGASPEACLCAE
>ENST00000561483.5|SNV-238760-C-A|2
MFDCPKWIAMEWSQCTVTCGRGLR
>ENST00000443035.7|SNV-101404-A-C|3
EEEEEDEDASK
>ENST00000283928.10|MNV-246-TTCT-T|1
TGIAAASFSNTCR
>ENST00000308683.3|INDEL-12737-G-GA|8
ARHAVCPK
>ENST00000376468.4|SNV-137-C-T|1
DPQTAPSWALLLLLFLHLAFLGGR
>ENST00000576629.5|SNV-37486-A-G|5
WKDLTHAISILESAR
>ENST00000527416.2|SNV-66775-C-G|3
SLETVWEVYYPMMR
>FUSION-ENST00000560555.1:7658-ENST00000558747.5:45734|1
LAGPVPN
>ENST00000410010.1|SNV-51868-G-A|4
MKSSKSFVLQK
>FUSION-ENST00000485177.1:597-ENST00000648430.1:490821|35
GAADLHPPFRLPKSK
>ENST00000484724.5|SNV-40541-T-C|8
GGFPSSGRMTVWTPETCCCR
>ENST00000481546.1|SNV-28204-C-T|3
TPWAMRAARSGGVLCR
>ENST00000299237.2|SNV-3719-G-A|6
HRRVHTGK
>ENST00000333050.7|MNV-1265-AC-A|1
TFGFLSD
>ENST00000440664.6|SNV-10072-G-C|3
RQKLQSDGEGR
>ENST00000561483.5|SNV-238760-C-A|7
MQTCNMFDCPK
>FUSION-ENST00000485177.1:597-ENST00000648430.1:490821|79
AVGHGQALQGPRAPLPVGAR
>ENST00000560833.1|MNV-15746-GGAA-G|3
VMDLLVWNFLVITGGIQLQMK
>FUSION-ENST00000485177.1:597-ENST00000648430.1:490821|115
LSSAPPSARLGHAGRPTGMR
>ENST00000375116.3|SNV-1302-G-A|8
LGCEPKLEKYLFSVSK
>ENST00000471889.5|SNV-17657-A-G|1
YESELAGSSERAEQPLSVGR
>ENST00000297848.8|SNV-218388-C-A|1
TEFKLNA
>ENST00000633556.3|SNV-159920-T-G|2
ARMPNSPAPHFAMPPSHEDHLEK
>ENST00000519879.1|MNV-8067-CTG-C|3
TGGMDPIPVEVIFCDR
>ENST00000561483.5|SNV-238760-C-A|10
MYAPKPKVMQTCNMFDCPK
>ENST00000308683.3|INDEL-12737-G-GA|7
ARHAVCPKDEIK
>FUSION-ENST00000464706.6:78859-ENST00000379561.6:105781|38
IQFVIICPYTASSFVCRMK
>ENST00000389420.8|SNV-59603-C-A|1
EEEGPVINFDGDTTLK
>ENST00000375512.3|SNV-45309-G-A|6
EKAGLLATLQDTQKQLK
>ENST00000405876.9|MNV-15193-AGAG-A|4
RLQAWEADQQEEEEEEAR
>ENST00000376064.7|SNV-8499-A-C|1
YSNDGAALAELEEQAASANKPTFR
>ENST00000393276.7|SNV-70138-G-T|2
FLSVCHLIRVCASLLLER
>ENST00000445164.6|INDEL-25806-G-GG|2
STQVVGRGPLSVPIFGGCSGQGQM
>FUSION-ENST00000485177.1:597-ENST00000648430.1:490821|26
HLLLEAVPAVAPQTSILLSGCPRAK
>ENST00000652134.1|SNV-18854-C-T|5
TFTSYFESIQTALIKIHFWSFW
>ENST00000648198.1|MNV-39102-CA-C|3
SIQAHLHEIDTLLLR
>ENST00000265293.8|SNV-118334-G-T|2
LRYEDAKR
>FUSION-ENST00000560555.1:7658-ENST00000558747.5:45734|5
KEIRTAQK
>ENST00000297848.8|SNV-218388-C-A|2
IGTDGTQVAMVQFTDDPRTEFKLNA
>ENST00000483022.5|MNV-18493-TG-T|3
APHQKHVFVLSEAGKPVYSR
>ENST00000304623.13|SNV-886444-T-C|4
VVKAASQVLNSMWQHRDLR
>ENST00000361558.7|SNV-12951-C-T|1
TSPVALWASPAPRPSRSSWGGRS
>ENST00000370119.8|MNV-129-AAG-A|4
MPGNGRDPWSLKYTLDNVCSFSSF
>ENST00000528585.5|SNV-8731-T-C|4
MTAGGTGITPMLQLIRHITK
>ENST00000372873.8|INDEL-15687-C-CCCCCA|3
RANDSLGGLSPAPPPFLSSPSR
>ENST00000506502.2|SNV-26293-G-T|4
SKSLGLSR
>ENST00000310380.11|SNV-463-C-T|2
VVLRSLLR
>FUSION-ENST00000261488.10:517439-ENST00000392070.7:1785|10
SWRWPTTASGPASSR
>ENST00000310715.7|SNV-104872-A-G|1
DEALLAEIHTLQETVGFGSPSF
>ENST00000306329.15|SNV-78834-C-G|1
HEGQRLERTVER
>ENST00000674006.1|SNV-1178880-G-T|2
GCCRSLTIGKSPAK
>ENST00000525975.5|SNV-95518-A-G|3
SAPGRLSQPSAVGTRQQK
>ENST00000320963.9|MNV-15746-GGAA-G|1
NGDGFVSLEFLGDYR
>FUSION-ENST00000485177.1:597-ENST00000648430.1:490821|57
RVSEPLPVLPHHRALHASAAGGR
>ENST00000542267.7|SNV-501018-A-G|1
EITDQGATLIAQGSKSLRYLGLMR
>ENST00000656214.1|MNV-65308-CAAAGAAAACTCTA-C|7
QNIQKVNVNNETLLLNINK
>ENST00000532917.3|SNV-7288-C-T|1
ALDKQTLLPNDQLYQPLKDR
>FUSION-ENST00000261488.10:517439-ENST00000392070.7:1785|6
ASCACPTAASPRSCAGTR
>ENST00000553041.5|SNV-24679-A-T|4
MSYWSCHHPSLMVAWR
>ENST00000229330.9|SNV-30853-G-A|1
NEGPHTSANVSVLSSCLDVR
>ENST00000306329.15|SNV-78834-C-G|3
EDSEYLVTLKHEGQRLER
>FUSION-ENST00000464706.6:78859-ENST00000379561.6:105781|23
AGNLLGEELHPWTTTVNLLR
>ENST00000378743.9|SNV-56637-C-G|2
IAIGAEIVLKGQR
>ENST00000368081.9|SNV-19676-A-C|2
YQMSIPLREDSSQTHVLMMK
>ENST00000299237.2|SNV-3719-G-A|1
KPYKCPNCDKAFK
>ENST00000477338.5|SNV-19676-A-C|2
CPSPFGR
>FUSION-ENST00000464706.6:78859-ENST00000379561.6:105781|58
MNPTIGNGLSPQNSIRHNLSLHSK
>ENST00000520539.6|MNV-118683-CCAAAACAAA-C|3
ELYTPGR
>FUSION-ENST00000485177.1:597-ENST00000648430.1:490821|43
RRPPSSFQVAQEQRK
>ENST00000542267.7|SNV-501018-A-G|2
EITDQGATLIAQGSKSLR
>ENST00000304623.13|SNV-886444-T-C|6
HSPKVVKAASQVLNSMWQHR
>ENST00000304623.13|SNV-886444-T-C|5
VVKAASQVLNSMWQHR
>FUSION-ENST00000485177.1:597-ENST00000648430.1:490821|106
EEPRACAQLAPPAPR
>ENST00000630152.1|SNV-14980-A-G|1
TTLNNCNQIFADAFDILAENCEFR
>ENST00000530508.1|SNV-10431-G-A|4
GTRAEAGQDGIR
>ENST00000533310.5|SNV-9225-A-G|2
LNSMEVTTEDTSRTDAYESYK
>ENST00000396879.8|SNV-20661-G-A|1
ELLDPSHQKKLVLGDQHQLVR
>ENST00000551627.1|MNV-15193-AGAG-A|7
GSRPAGGGGRGGPAGRAALR
>ENST00000286398.11|SNV-44996-G-T|3
FTQCQNGNISK
>ENST00000359520.12|INDEL-68945-A-AG|10
LFHGQLRGQRAK
>ENST00000482175.5|SNV-17099-T-C|4
MFLKAAAENQEYPIDK
>ENST00000375120.4|INDEL-8057-A-AC|5
NHLKHRPGDSGLHDK
>ENST00000530508.1|SNV-10431-G-A|3
GTRAEAGQDGIRWEAEAHHDQK
>ENST00000460265.5|SNV-971-C-T|5
AGGPTTPLSPTRLSWLQEK
>ENST00000295269.5|MNV-656-CATCTA-C|3
LVCCCQLRAR
>ENST00000565631.5|MNV-92235-CCAT-C|5
MSAAIISGTLFIFWK
>ENST00000306329.15|SNV-78834-C-G|5
AREDSEYLVTLKHEGQR
>ENST00000463428.5|SNV-96853-A-T|2
MFPNHLYFLPKDPCPLLMKQVK
>FUSION-ENST00000561338.5:7658-ENST00000558747.5:45734|7
EQICEVEEGDK
>ENST00000333050.7|MNV-1265-AC-A|3
FWMFYRFDAIRTFGFLSD
>FUSION-ENST00000560555.1:7658-ENST00000558747.5:45734|4
EIRTAQK
>ENST00000376468.4|SNV-137-C-T|2
MDPQTAPSWALLLLLFLHLAFLGGR
>ENST00000310380.11|SNV-463-C-T|3
ARVVLRSLLR
>ENST00000599314.5|SNV-55369-T-G|2
FQVPRTVIPGLNLVAAWSR
>ENST00000332783.12|SNV-27073-C-G|3
AEVDPVSDK
>ENST00000505084.1|SNV-120459-A-T|8
KGCLRALVAQLK
>ENST00000674006.1|SNV-1178880-G-T|6
MGGVLCPRPGCGAGLLPEPDHRK
>ENST00000297347.7|MNV-8067-CTG-C|7
LVYDKCNENWWDGSHSSR
>ENST00000226207.6|SNV-2611-C-A|2
RQEAPPHIFSISDNAYQFMMTDR
>ENST00000656214.1|MNV-65308-CAAAGAAAACTCTA-C|3
VPCSSGSLRNASTFR
>ENST00000410075.5|SNV-72966-C-T|5
MGRRLPNLPFQSR
>ENST00000320474.10|SNV-18854-C-T|2
VNWMYFYEYEPIYRQDFHFILR
>ENST00000506502.2|SNV-26293-G-T|3
SKSLGLSRSR
>ENST00000553041.5|SNV-24679-A-T|5
YGDSMSYWSCHHPSLMVAWR
>ENST00000517646.1|SNV-118334-G-T|3
MKMLREGSPT
>ENST00000561976.5|SNV-9983-G-A|1
AAAPTPGCCPPTPNPGSRR
>FUSION-ENST00000485177.1:597-ENST00000648430.1:490821|81
AQSGAGRGGSVRPSVRPRR
>FUSION-ENST00000485177.1:597-ENST00000648430.1:490821|104
MRAAPPG
>ENST00000656214.1|MNV-65308-CAAAGAAAACTCTA-C|8
YFVTTVSTSWYIFCTRQNIQK
>ENST00000295256.10|SNV-8309-T-G|1
FAYLDIQYEDHRIEQADWPEIK
>ENST00000282908.10|SNV-346765-G-A|1
HVHITDFNIATVVKGAER
>FUSION-ENST00000485177.1:597-ENST00000648430.1:490821|75
APLPVGAR
>ENST00000361558.7|SNV-12951-C-T|6
GVTCSKAIK
>ENST00000261168.8|INDEL-112690-C-CA|3
ECNTSSSNSGDHKTPCTK
>ENST00000551627.1|MNV-15193-AGAG-A|10
MGSRPAGGGGRGGPAGR
>ENST00000368141.5|SNV-14397-C-T|1
IQYFHVKVFDINLKEK
>ENST00000425179.2|SNV-288167-C-T|1
HTVFDRKDNAHPAEVTALGISK
>FUSION-ENST00000485177.1:597-ENST00000648430.1:490821|84
ASVRAVGHGQALQGPRAPLPVGAR
>FUSION-ENST00000485177.1:597-ENST00000648430.1:490821|58
RVSEPLPVLPHHR
>ENST00000394864.2|SNV-1198-T-C|4
ERNSESHAENCSAGGVSERWTSK
>ENST00000522839.1|MNV-8067-CTG-C|3
ETQTEESTAETNYGSITKSHLGYK
>ENST00000367267.5|SNV-108456-G-A|3
VPYQELGGKTLVMAIYDFDHFSK
>ENST00000297347.7|MNV-8067-CTG-C|2
ATYSICGRR
>FUSION-ENST00000557183.1:215836-ENST00000266058.9:151417|46
MENTSSQR
>ENST00000358598.6|SNV-14105-A-G|1
LWGIGRDSYRR
>ENST00000481546.1|SNV-28204-C-T|11
GESAFPSSTRQAMTPWAMRAAR
>ENST00000519879.1|MNV-8067-CTG-C|9
MTNAMKTGGMDPIPVEVIFCDRGR
>ENST00000329312.5|SNV-13174-G-T|2
TCFKTSTK
>FUSION-ENST00000485177.1:597-ENST00000648430.1:490821|50
ALHASAAGGRAR
>ENST00000639290.1|SNV-248816-A-G|1
LRKPKNFLER
>ENST00000265198.8|SNV-110077-G-A|5
ISCKDLSHADCQGWLYK
>ENST00000517942.1|SNV-84104-G-A|3
GSARHQPGQLHRCI
>FUSION-ENST00000485177.1:597-ENST00000648430.1:490821|91
MCTAGAPRPPRTAGTWAAAGR
>FUSION-ENST00000485177.1:597-ENST00000648430.1:490821|63
GGPEAGR
>ENST00000558598.1|MNV-15746-GGAA-G|3
MDLLVWNFLVITGGIQVSHLGECEK
>ENST00000622836.1|SNV-35060-C-T|2
MGLSACYGPQFTLQHVPDYR
>ENST00000401035.7|SNV-29700-T-C|3
TEQDMLEK
>ENST00000507379.5|SNV-120459-A-T|1
GCLRALVAQLK
>ENST00000481546.1|SNV-28204-C-T|2
MRAARSGGVLCR
>ENST00000405876.9|MNV-15193-AGAG-A|1
LQAWEADQQEEEEEEARR
>ENST00000530508.1|SNV-10431-G-A|9
LHTPTLCGELGQRPAR
>ENST00000409039.8|MNV-25760-TCGAGAGGA-T|7
RLFGLYGHHLPGPLR
>FUSION-ENST00000464706.6:78859-ENST00000379561.6:105781|16
KHLSSLAR
>ENST00000463428.5|SNV-96853-A-T|4
MFPNHLYFLPKDPCPLLMK
>ENST00000309675.2|SNV-897-A-G|2
VLSLFYTVITPMLNPVIYTLR
>ENST00000410010.1|SNV-51868-G-A|2
SSKSFVLQK
>ENST00000226207.6|SNV-2611-C-A|1
QEAPPHIFSISDNAYQFMMTDR
>ENST00000551627.1|MNV-15193-AGAG-A|5
GGPAGRAALRCPAAAGGGDYG
>ENST00000318357.9|SNV-17099-T-C|1
AAAENQEYPIDKYLTDGGDPNAHDK
>ENST00000445164.6|INDEL-25806-G-GG|3
STQVVGR
>ENST00000355151.9|SNV-368-C-G|1
LQQGLAANPSGYGPLTELPDW
>ENST00000561483.5|SNV-238760-C-A|3
FDCPKWIAMEWSQCTVTCGR
>ENST00000642691.1|MNV-18493-TG-T|2
EGTTEGDEEDATEAWRLTRSMSLC
>ENST00000530166.5|SNV-9225-A-G|3
AAASPVTLTKGTSAAR
>ENST00000567107.6|SNV-6913-G-A|1
SCGNTRRYR
>ENST00000359520.12|INDEL-68945-A-AG|16
LPGATVSETRAQR
>ENST00000517942.1|SNV-84104-G-A|1
HQPGQLHRCI
>ENST00000396879.8|SNV-20661-G-A|4
HTIRELLDPSHQKK
>ENST00000332783.12|SNV-27073-C-G|4
LLLEFKAEVDPVSDK
>ENST00000370119.8|MNV-129-AAG-A|1
YTLDNVCSFSSF
>FUSION-ENST00000261488.10:517439-ENST00000392070.7:1785|9
WPTTASGPASSR
>ENST00000496912.1|SNV-41447-C-A|2
SYTVADITVTARKPDVLAVTS
>ENST00000282908.10|SNV-346765-G-A|2
HVHITDFNIATVVK
>ENST00000401035.7|SNV-29700-T-C|4
RTEQDMLEKR
>FUSION-ENST00000485177.1:597-ENST00000648430.1:490821|40
RPPSSFQVAQEQR
>ENST00000227665.9|SNV-1828-T-A|7
HVQELHRR
>ENST00000532917.3|SNV-7288-C-T|4
QSRALDK
>ENST00000517425.5|SNV-118334-G-T|1
MLREDFPVNVARQLPAIR
>ENST00000261168.8|INDEL-112690-C-CA|2
SSCKPPGGLYNSSCTTSSGSLAR
>ENST00000460265.5|SNV-971-C-T|4
AGGPTTPLSPTRLSWLQEKEELR
>ENST00000550335.5|SNV-30853-G-A|4
MLRKNEGPHTSANVSVLSSCLDVR
>ENST00000532903.1|SNV-7288-C-T|2
MEFASREL
>ENST00000429544.6|INDEL-3380-A-AA|2
ADAESEPVAQKK
>ENST00000527416.2|SNV-66775-C-G|2
MSLETVWEVYYPMMRPLIEK
>ENST00000527416.2|SNV-66775-C-G|4
MSLETVWEVYYPMMR
>ENST00000665223.1|SNV-145166-G-A|2
MVGSLPSSSA
>ENST00000295256.10|SNV-8309-T-G|5
AEIIRYRFAYLDIQYEDHR
>ENST00000227665.9|SNV-1828-T-A|3
VAPHAPASPAR
>FUSION-ENST00000561338.5:7658-ENST00000558747.5:45734|5
EQICEVEEGDKDSPETCRTCAELK
>FUSION-ENST00000464706.6:78859-ENST00000379561.6:105781|39
IQFVIICPYTASSFVCR
>ENST00000393143.5|MNV-785-GG-G|3
CCCTARSTR
>ENST00000484724.5|SNV-40541-T-C|1
TVWTPETCCCRRSVR
>FUSION-ENST00000561338.5:7658-ENST00000558747.5:45734|6
EQICEVEEGDKDSPETCR
>FUSION-ENST00000560555.1:7658-ENST00000558747.5:45734|3
EIRTAQKLAGPVPN
>ENST00000310380.11|SNV-463-C-T|1
VVLRSLLRLAK
>ENST00000468662.5|SNV-86662-C-T|1
DIEAPGFSWSCHEGLG
>ENST00000416284.7|SNV-524274-T-G|1
AAPSCGDASIVEQK
>ENST00000329312.5|SNV-13174-G-T|1
TCFKTSTKIK
>FUSION-ENST00000464706.6:78859-ENST00000379561.6:105781|15
KHLSSLARR
>ENST00000477338.5|SNV-19676-A-C|4
YQVQNPQRCPSPFGR
>ENST00000576629.5|SNV-37486-A-G|4
WKDLTHAISILESARAR
>ENST00000367267.5|SNV-108456-G-A|2
TLVMAIYDFDHFSK
>ENST00000652134.1|SNV-18854-C-T|9
MSRFTDKTFTSYFESIQTALIK
>ENST00000253255.7|SNV-5264-C-G|5
HTDCFYYNQFIRDRFCMDLATVTK
>ENST00000261168.8|INDEL-112690-C-CA|4
ECNTSSSNSGDHK
>FUSION-ENST00000464706.6:78859-ENST00000379561.6:105781|13
HLSSLAR
>ENST00000265198.8|SNV-110077-G-A|6
RISCKDLSHADCQGWLYK
>ENST00000656214.1|MNV-65308-CAAAGAAAACTCTA-C|1
NASTFRL
>ENST00000511023.1|SNV-115891-G-A|2
VHRDLLVAQEPEENLGLGSGQASR
>ENST00000481546.1|SNV-28204-C-T|4
MTPWAMRAARSGGVLCR
>ENST00000375116.3|SNV-1302-G-A|3
YLFSVSKRGIFCAGR
>ENST00000376840.8|SNV-202253-T-C|3
LVVPWVDTQK
>FUSION-ENST00000485177.1:597-ENST00000648430.1:490821|55
VSEPLPVLPHHR
>ENST00000250693.2|SNV-14822-C-G|3
EAGRSRADYLHHFSFK
>ENST00000485773.5|SNV-7958-C-T|3
TPLPTISVTAVSQLGMMRWR
>ENST00000250693.2|SNV-14822-C-G|2
SRADYLHHFSFK
>ENST00000265198.8|SNV-110077-G-A|4
ISCKDLSHADCQGWLYKK
>ENST00000463428.5|SNV-96853-A-T|1
FPNHLYFLPKDPCPLLMKQVK
>ENST00000312358.12|SNV-43086-G-A|3
GAFSYLRHIVERSSGLEFAAK
>ENST00000530508.1|SNV-10431-G-A|5
RGTRAEAGQDGIR
>FUSION-ENST00000271234.11:99311-ENST00000592174.1:9870|2
RHSSDINHLVTQGRESS
>ENST00000359520.12|INDEL-68945-A-AG|1
APAPWAPGHP
>ENST00000359520.12|INDEL-68945-A-AG|11
LFHGQLRGQR
>ENST00000519659.5|SNV-118334-G-T|3
KMLREGNWAGAR
>FUSION-ENST00000485177.1:597-ENST00000648430.1:490821|70
AVLRLGDAGRGGPEAGR
>ENST00000567476.1|SNV-238760-C-A|1
VMQTCNMFDCPK
>ENST00000468662.5|SNV-86662-C-T|2
FALLPASWKDIEAPGFSWSCHEGLG
>ENST00000505084.1|SNV-120459-A-T|4
MLYERLLESTCGPTKI
>ENST00000378743.9|SNV-56637-C-G|1
IAIGAEIVLKGQREVHR
>ENST00000449833.6|MNV-766131-CG-C|2
YRPTWAETGKAMTRR
>ENST00000368141.5|SNV-14397-C-T|2
IQYFHVKVFDINLK
>ENST00000306329.15|SNV-78834-C-G|2
HEGQRLER
>FUSION-ENST00000261488.10:517439-ENST00000392070.7:1785|4
SCAGTRR
>ENST00000359520.12|INDEL-68945-A-AG|9
GQRAKEQEQLAQLHR
>ENST00000425146.5|SNV-251558-T-G|1
EGLQALDFLHSNQVIHRDIK
>ENST00000530508.1|SNV-10431-G-A|1
AEAGQDGIRWEAEAHHDQK
>ENST00000505084.1|SNV-120459-A-T|5
LYERLLESTCGPTK
>FUSION-ENST00000485177.1:597-ENST00000648430.1:490821|67
LGDAGRGGPEAGRR
>ENST00000375116.3|SNV-1302-G-A|6
LEKYLFSVSKR
>ENST00000517425.5|SNV-118334-G-T|4
MKMLREDFPVNVAR
>ENST00000652134.1|SNV-18854-C-T|7
FTDKTFTSYFESIQTALIK
>ENST00000483022.5|MNV-18493-TG-T|1
APHQKHVFVLSEAGKPVYSRY
>ENST00000368081.9|SNV-19676-A-C|1
YQMSIPLREDSSQTHVLMMKGAPER
>ENST00000444204.2|SNV-11958-A-T|1
NGLYADNDNVSTFTGFLLYHDTN
>ENST00000388914.7|SNV-52301-G-A|4
EQNKHLWDR
>ENST00000306329.15|SNV-78834-C-G|4
EDSEYLVTLKHEGQR
>ENST00000308683.3|INDEL-12737-G-GA|9
SGSYARARHAVCPK
>FUSION-ENST00000485177.1:597-ENST00000648430.1:490821|65
SCCSAPGGRWPWWPR
>FUSION-ENST00000485177.1:597-ENST00000648430.1:490821|53
VSEPLPVLPHHRALHASAAGGRAR
>ENST00000483022.5|MNV-18493-TG-T|6
RHGASPEACLCAE
>ENST00000218436.7|SNV-9651-A-T|2
TNAHASEVDSPPSTRIERGESCVR
>ENST00000375120.4|INDEL-8057-A-AC|3
HRPGDSGLHDK
>ENST00000530508.1|SNV-10431-G-A|6
MRGTRAEAGQDGIR
>ENST00000484724.5|SNV-40541-T-C|3
TVWTPETCCCR
>ENST00000359520.12|INDEL-68945-A-AG|4
EQEQLAQLHRQRLR
>ENST00000532903.1|SNV-7288-C-T|3
SSAFSSLLLGSTSLLDRMEFASREL
>ENST00000538466.5|MNV-179059-TGAGT-T|2
VQSSPSSGRPPR
>ENST00000261168.8|INDEL-112690-C-CA|1
NCYAGSCCSAGQSPK
>ENST00000461003.5|SNV-21701-G-A|3
PLFSWPR
>ENST00000507379.5|SNV-120459-A-T|2
ATLCSMKGCLRALVAQLK
>ENST00000312358.12|SNV-43086-G-A|1
HIVERSSGLEFAAKFIPSQAKPK
>ENST00000530508.1|SNV-10431-G-A|10
MLHTPTLCGELGQRPARMGSDGKR
>ENST00000530508.1|SNV-10431-G-A|12
MLHTPTLCGELGQRPAR
>ENST00000297591.10|INDEL-26848-T-TT|4
LNAFKALDSVISMTEGMEAFFK
>ENST00000370119.8|MNV-129-AAG-A|3
PGNGRDPWSLKYTLDNVCSFSSF
>ENST00000372771.5|SNV-78976-T-C|1
QLHYLRPVVALERSK
>ENST00000312358.12|SNV-43086-G-A|2
HIVERSSGLEFAAK
>FUSION-ENST00000464706.6:78859-ENST00000379561.6:105781|41
ASHLRIQFVIICPYTASSFVCRMK
>ENST00000368081.9|SNV-19676-A-C|5
NPKVAEIPFNSTNKYQMSIPLR
>ENST00000425443.6|SNV-115891-G-A|1
GEPGPGERPGFPGTPGMQGPPGER
>FUSION-ENST00000557183.1:215836-ENST00000266058.9:151417|47
CEFCFLLFF
>FUSION-ENST00000464706.6:78859-ENST00000379561.6:105781|59
NPTIGNGLSPQNSIR
>ENST00000519879.1|MNV-8067-CTG-C|8
TNAMKTGGMDPIPVEVIFCDRGR
>ENST00000530508.1|SNV-10431-G-A|14
ARMLHTPTLCGELGQRPAR
>ENST00000517942.1|SNV-84104-G-A|4
MGSARHQPGQLHRCI
>ENST00000520401.1|SNV-744-A-T|4
TNLTFGDVANKATLCSMKGCLR
>ENST00000369769.4|SNV-915-G-A|2
DKKDYPASTSQDSFEAAGNSTSGSR
>ENST00000388914.7|SNV-52301-G-A|1
HLWDRDTGNSITIDHLRR
>ENST00000361558.7|SNV-12951-C-T|8
MGVTCSK
>FUSION-ENST00000425159.7:35809-ENST00000575039.1:4993|9
MEPIVLQSVPHDHCNKNFR
>ENST00000615606.4|SNV-81316-C-T|4
MTHWTSRVSLSAAHCMR
>FUSION-ENST00000404537.6:20331-ENST00000635838.1:83440|2
LLVEDLTPVQYPLR
>ENST00000463428.5|SNV-96853-A-T|3
FPNHLYFLPKDPCPLLMK
>ENST00000405876.9|MNV-15193-AGAG-A|2
LQAWEADQQEEEEEEAR
>ENST00000497451.1|SNV-326518-G-A|5
MLALKVITWAGWTR
>ENST00000410075.5|SNV-72966-C-T|2
LPNLPFQSR
>ENST00000674083.1|SNV-748713-G-T|1
YLVIYDNK
>ENST00000359520.12|INDEL-68945-A-AG|8
AKEQEQLAQLHR
>ENST00000393143.5|MNV-785-GG-G|6
DLCCAVAAAGPR
>ENST00000650360.1|SNV-21906-C-T|3
KVEASTTRVAVASSPSIGL
>ENST00000297347.7|MNV-8067-CTG-C|5
CNENWWDGSHSSRATYSICGR
>ENST00000398571.7|SNV-120811-C-A|5
AQLSKQSSFASLLNTNIHIGNK
>ENST00000528585.5|SNV-8731-T-C|2
MTAGGTGITPMLQLIRHITKDPSDR
>FUSION-ENST00000261488.10:517439-ENST00000392070.7:1785|16
VLQEQCPLPSAR
>ENST00000308683.3|INDEL-12737-G-GA|5
HAVCPKDEIKMDAEDR
>ENST00000361558.7|SNV-12951-C-T|3
TSPVALWASPAPRPSR
>ENST00000368141.5|SNV-14397-C-T|3
IQYFHVK
>ENST00000497660.5|SNV-17657-A-G|10
GCCSSTQTSWAR
>ENST00000394864.2|SNV-1198-T-C|3
NSESHAENCSAGGVSERWTSK
>ENST00000558598.1|MNV-15746-GGAA-G|1
DLLVWNFLVITGGIQVSHLGECEKR
>ENST00000398571.7|SNV-120811-C-A|4
AQLSKQSSFASLLNTNIHIGNKK
>ENST00000358204.9|SNV-41447-C-A|2
HYCDSEK
>FUSION-ENST00000261488.10:517439-ENST00000392070.7:1785|8
WPTTASGPASSRASCACPTAASPR
>ENST00000393143.5|MNV-785-GG-G|7
LLRDLCCAVAAAGPRCCCTAR
>ENST00000372873.8|INDEL-15687-C-CCCCCA|MNV-15691-GGGG-G|2
QSLVPPAPHAPR
>ENST00000506502.2|SNV-26293-G-T|5
SRSKSLGLSR
>FUSION-ENST00000485177.1:597-ENST00000648430.1:490821|107
GREEPRACAQLAPPAPR
>ENST00000410075.5|SNV-72966-C-T|1
LPNLPFQSRNK
>ENST00000392883.6|SNV-7288-C-T|4
GSQNKSKPLQVYYRTLDK
>FUSION-ENST00000485177.1:597-ENST00000648430.1:490821|86
TAGTWAAAGRAQSGAGR
>FUSION-ENST00000485177.1:597-ENST00000648430.1:490821|71
AVLRLGDAGR
>ENST00000519879.1|MNV-8067-CTG-C|6
KTGGMDPIPVEVIFCDR
>ENST00000449833.6|MNV-766131-CG-C|1
AMTRRTC
>ENST00000332783.12|SNV-27073-C-G|1
AEVDPVSDKGTTPLQLAIIRER
>ENST00000481402.5|SNV-8499-A-C|1
QISPLSGAPDAFTVVQCHRTIK
>ENST00000530508.1|SNV-10431-G-A|2
AEAGQDGIR
>FUSION-ENST00000356218.8:215836-ENST00000266058.9:151417|1
YFEPEAYFPSWGPEQQQDQFLK
>FUSION-ENST00000485177.1:597-ENST00000648430.1:490821|101
ACAQLAPPAPRAQLGRGPRPGGR
>ENST00000484567.6|SNV-68845-C-T|4
STCWPWPPTALHGGSWPACSRASR
>ENST00000250693.2|SNV-14822-C-G|1
ADYLHHFSFK
>FUSION-ENST00000261488.10:517439-ENST00000392070.7:1785|11
CPTTSATRSWRWPTTASGPASSR
>ENST00000328114.11|INDEL-12242-C-CGGTG|4
HPTYDVPPPCLSDAFHHHHSGR
>ENST00000359520.12|INDEL-68945-A-AG|13
AQRLFHGQLRGQR
>ENST00000525975.5|SNV-95518-A-G|4
SAPGRLSQPSAVGTR
>ENST00000648198.1|MNV-39102-CA-C|2
SIQAHLHEIDTLLLRLWK
>ENST00000375116.3|SNV-1302-G-A|7
LEKYLFSVSK
>ENST00000262429.8|MNV-92235-CCAT-C|3
ALILKILMSAAIISGTLFIFWK
>FUSION-ENST00000485177.1:597-ENST00000648430.1:490821|61
GGPEAGRRVSEPLPVLPHHR
>ENST00000565631.5|MNV-92235-CCAT-C|1
SAAIISGTLFIFWKEMPEDRASTPR
>ENST00000484724.5|SNV-40541-T-C|5
MTVWTPETCCCRR
>ENST00000308683.3|INDEL-12737-G-GA|4
DEIKMDAEDR
>ENST00000253255.7|SNV-5264-C-G|2
FCMDLATVTK
>FUSION-ENST00000425159.7:35809-ENST00000575039.1:4993|1
IIVIRTSD
>ENST00000445164.6|INDEL-25806-G-GG|5
IPAAGHCTQQAGNFLRWGPWR
>ENST00000461003.5|SNV-21701-G-A|1
PLFSWPRWR
>ENST00000375120.4|INDEL-8057-A-AC|1
HRPGDSGLHDKAAGRF
>ENST00000517562.3|SNV-14157-G-C|2
TNGMQAFSQGLNEQQQQHSPVKK
>ENST00000368141.5|SNV-14397-C-T|4
STMFHATVASKIQYFHVKVFDINLK
>FUSION-ENST00000261488.10:517439-ENST00000392070.7:1785|7
ASCACPTAASPR
>ENST00000520539.6|MNV-118683-CCAAAACAAA-C|5
CTADILLLDTLLGTLVKELYTPGR
>ENST00000332783.12|SNV-27073-C-G|5
DSFVRLLLEFKAEVDPVSDK
>FUSION-ENST00000425159.7:35809-ENST00000575039.1:4993|3
SMYLSSCI
>ENST00000427980.7|SNV-5594-G-A|2
ERPEKTVLGSR
>ENST00000410010.1|SNV-51868-G-A|3
KSSKSFVLQK
>ENST00000445164.6|INDEL-25806-G-GG|8
MEGKIPAAGHCTQQAGNFLR
>ENST00000524790.5|SNV-8731-T-C|1
TLADHLGMTAGGTGITPMLQLIR
>ENST00000477918.6|SNV-27138-A-G|1
SPNCHSAWTTSMS
>FUSION-ENST00000485177.1:597-ENST00000648430.1:490821|25
WYQDSTEQR
>ENST00000497660.5|SNV-17657-A-G|15
APASARSSLCPWGASAPPSATCPRR
>ENST00000448228.6|SNV-10431-G-A|1
NPETCQLFTTELGQDGIR
>FUSION-ENST00000425159.7:35809-ENST00000575039.1:4993|8
EPIVLQSVPHDHCNKNFR
>ENST00000265854.11|SNV-334933-C-A|3
EVFQTKIQELR
>ENST00000361558.7|SNV-12951-C-T|7
MGVTCSKAIK
>ENST00000358598.6|SNV-14105-A-G|2
LWGIGRDSYR
>ENST00000450961.5|SNV-50874-G-A|5
VVNDDCTHEADVYIENGIIQQVGRK
>ENST00000485813.5|SNV-43086-G-A|1
SAGVLSPTCGT
>FUSION-ENST00000485177.1:597-ENST00000648430.1:490821|66
SCCSAPGGR
>ENST00000352483.3|SNV-26229-C-T|1
FQGGHGPAATFLRRSK
>ENST00000372771.5|SNV-78976-T-C|3
ALTDCGELALKQLHYLRPVVALER
>ENST00000551627.1|MNV-15193-AGAG-A|8
MGSRPAGGGGRGGPAGRAALR
>FUSION-ENST00000485177.1:597-ENST00000648430.1:490821|38
RPPSSFQVAQEQRKVVSG
>ENST00000445164.6|INDEL-25806-G-GG|9
VTEVLPWIYSKMEGK
>FUSION-ENST00000261488.10:517439-ENST00000392070.7:1785|15
AASTSSAVFLSTAGR
>ENST00000393276.7|SNV-70138-G-T|6
LEHVDFKCLFKFLSVCHLIR
>ENST00000520539.6|MNV-118683-CCAAAACAAA-C|4
CTADILLLDTLLGTLVKELYTPGRR
>ENST00000497660.5|SNV-17657-A-G|3
THQRRIR
>ENST00000398571.7|SNV-120811-C-A|1
QSSFASLLNTNIHIGNKKEEEELR
>ENST00000485813.5|SNV-43086-G-A|3
TSTRRSAGVLSPTCGT
>ENST00000312481.11|SNV-34053-G-A|1
ENCMQLGLMSYSNSAKTISFLK
>ENST00000261200.8|SNV-104365-T-G|1
YFRVASKDR
>FUSION-ENST00000557183.1:215836-ENST00000266058.9:151417|49
RIWVLFTCHWIIPSKCEFCFLLFF
>ENST00000265293.8|SNV-118334-G-T|4
LRLRYEDAK
>ENST00000497660.5|SNV-17657-A-G|2
RIRSTTAA
>FUSION-ENST00000561338.5:7658-ENST00000558747.5:45734|1
TCAELKFDNV
>ENST00000450961.5|SNV-50874-G-A|4
KLMIPGGAK
>ENST00000450050.6|SNV-1611-G-A|1
HGTNLNFEDPVTYYTALHIAVLR
>FUSION-ENST00000485177.1:597-ENST00000648430.1:490821|74
APLPVGARAVLR
>ENST00000327671.10|SNV-84104-G-A|2
KWGVQDINQDNYIDAFECMVCTK
>ENST00000477954.5|SNV-28204-C-T|16
SRSTLMGESAFPSSTRQAMTPWAMR
>ENST00000483022.5|MNV-18493-TG-T|8
MPRRHGASPEACLCAE
>ENST00000495388.6|SNV-886444-T-C|2
MWQHRDLRSLYK
>ENST00000286398.11|SNV-44996-G-T|5
FVDGVSTVARFTQCQNGNISK
>ENST00000301015.14|SNV-68845-C-T|2
QLASLLEGISDQSVVIPNLFPK
>ENST00000520539.6|MNV-118683-CCAAAACAAA-C|1
ELYTPGRREEAIAVTMR
>ENST00000497451.1|SNV-326518-G-A|4
LALKVITWAGWTR
>ENST00000505084.1|SNV-120459-A-T|6
MLYERLLESTCGPTK
>FUSION-ENST00000464706.6:78859-ENST00000379561.6:105781|18
RKHLSSLAR
>ENST00000376840.8|SNV-202253-T-C|5
ELKLVVPWVDTQK
>ENST00000560833.1|MNV-15746-GGAA-G|2
MDLLVWNFLVITGGIQLQMK
>ENST00000553505.1|SNV-1451-G-A|1
ANTAAAGHTASSHWASSR
>ENST00000674006.1|SNV-1178880-G-T|8
MGGVLCPRPGCGAGLLPEPDHR
>ENST00000497660.5|SNV-17657-A-G|12
RYAPSASTTSWGGSHSR
>ENST00000295269.5|MNV-656-CATCTA-C|2
LVCCCQLRARGR
>ENST00000371839.6|SNV-326518-G-A|1
GHLIFDACFESDNLGR
>ENST00000375512.3|SNV-45309-G-A|3
QLKHTRGSLSEQQEK
>FUSION-ENST00000485177.1:597-ENST00000648430.1:490821|37
GAADLHPPFR
>ENST00000308683.3|INDEL-12737-G-GA|6
HAVCPKDEIK
>ENST00000674006.1|SNV-1178880-G-T|4
WGACYAPALAVERGCCRSLTIGK
>ENST00000297591.10|INDEL-26848-T-TT|3
LNAFKALDSVISMTEGMEAFFKR
>ENST00000561483.5|SNV-238760-C-A|1
FDCPKWIAMEWSQCTVTCGRGLR
>ENST00000484724.5|SNV-40541-T-C|6
MTVWTPETCCCR
>ENST00000506502.2|SNV-26293-G-T|2
SLGLSRSR
>ENST00000576629.5|SNV-37486-A-G|2
DLTHAISILESARAR
>FUSION-ENST00000485177.1:597-ENST00000648430.1:490821|85
ASVRAVGHGQALQGPR
>ENST00000481546.1|SNV-28204-C-T|12
MGESAFPSSTRQAMTPWAMRAAR
>ENST00000355485.7|SNV-49327-C-A|2
ITFIILSEEFIDPKSHK
>FUSION-ENST00000261488.10:517439-ENST00000392070.7:1785|14
AASTSSAVFLSTAGRCPTTSATR
>ENST00000333050.7|MNV-1265-AC-A|2
FDAIRTFGFLSD
>FUSION-ENST00000485177.1:597-ENST00000648430.1:490821|83
AQSGAGR
>FUSION-ENST00000485177.1:597-ENST00000648430.1:490821|62
GGPEAGRR
>ENST00000299237.2|SNV-3719-G-A|5
RVHTGKKPYK
>ENST00000359520.12|INDEL-68945-A-AG|17
VHVQQAEKLPGATVSETRAQR
>ENST00000511023.1|SNV-115891-G-A|1
DLLVAQEPEENLGLGSGQASR
>FUSION-ENST00000485177.1:597-ENST00000648430.1:490821|24
WYQDSTEQRR
>ENST00000505084.1|SNV-120459-A-T|2
LLESTCGPTK
>ENST00000295256.10|SNV-8309-T-G|7
GRAEIIRYR
>FUSION-ENST00000485177.1:597-ENST00000648430.1:490821|56
SRAQGVR
>ENST00000560833.1|MNV-15746-GGAA-G|4
MVMDLLVWNFLVITGGIQLQMK
>ENST00000464721.5|SNV-20661-G-A|2
MILPTRRNLYWEINTS
>ENST00000561483.5|SNV-238760-C-A|6
QTCNMFDCPK
>ENST00000308683.3|INDEL-12737-G-GA|13
KADGPSTSAVQSPGMDWQHR
>ENST00000368141.5|SNV-14397-C-T|5
STMFHATVASKIQYFHVK
>ENST00000375116.3|SNV-1302-G-A|1
RGIFCAGRTTCQR
>ENST00000443035.7|SNV-101404-A-C|2
EEEEEDEDASKSISTPSAR
>ENST00000287957.5|SNV-7179-A-T|1
DHFDPASYIIGPEEDLPRK
>ENST00000517942.1|SNV-84104-G-A|2
HQPGQLHR
>FUSION-ENST00000464706.6:78859-ENST00000379561.6:105781|57
NPTIGNGLSPQNSIRHNLSLHSK
>ENST00000375512.3|SNV-45309-G-A|5
AGLLATLQDTQKQLK
>ENST00000517562.3|SNV-14157-G-C|1
TNGMQAFSQGLNEQQQQHSPVKKER
>ENST00000295256.10|SNV-8309-T-G|2
FAYLDIQYEDHR
>ENST00000413465.6|MNV-12392-CCCGCCCGGCACCC-C|1
TCPVQLWVDSTPASAPWPSTSSHST
>ENST00000517562.3|SNV-14157-G-C|3
TNGMQAFSQGLNEQQQQHSPVK
>ENST00000358204.9|SNV-41447-C-A|3
LYCGRHYCDSEKTR
>ENST00000483022.5|MNV-18493-TG-T|7
PRRHGASPEACLCAE
>ENST00000375120.4|INDEL-8057-A-AC|2
HRPGDSGLHDKAAGR
>ENST00000375120.4|INDEL-8057-A-AC|4
NHLKHRPGDSGLHDKAAGR
>ENST00000295888.8|SNV-288167-C-T|2
LTMHTVFDRK
>ENST00000449771.7|SNV-22213-G-A|1
ASQGAGPSRPPTPDRNR
>ENST00000308683.3|INDEL-12737-G-GA|2
NEEQCHQADALSGPSEILR
>FUSION-ENST00000261488.10:517439-ENST00000392070.7:1785|5
ASCACPTAASPRSCAGTRR
>ENST00000396879.8|SNV-20661-G-A|2
ELLDPSHQKK
>ENST00000372873.8|INDEL-15687-C-CCCCCA|MNV-15691-GGGG-G|1
QSLVPPAPHAPRAL
>ENST00000359520.12|INDEL-68945-A-AG|7
AKEQEQLAQLHRQR
>ENST00000565631.5|MNV-92235-CCAT-C|2
SAAIISGTLFIFWKEMPEDR
>FUSION-ENST00000485177.1:597-ENST00000648430.1:490821|112
RALRPDAGAPGSRPAPPSGIQR
>ENST00000460265.5|SNV-971-C-T|6
MGSRAGGPTTPLSPTRLSWLQEK
>ENST00000272367.7|SNV-3519-G-A|1
EAEIRELIQTFK
>ENST00000497660.5|SNV-17657-A-G|16
APASARSSLCPWGASAPPSATCPR
>ENST00000328114.11|INDEL-12242-C-CGGTG|2
HCPAQCSEVPHQPVLWEPHR
>FUSION-ENST00000485177.1:597-ENST00000648430.1:490821|95
SREPAVVAPCVR
>ENST00000512636.5|SNV-346765-G-A|1
DIKPDNILLDEHTPEVFQVYMDR
>ENST00000650360.1|SNV-21906-C-T|2
VEASTTRVAVASSPSIGL
>ENST00000265854.11|SNV-334933-C-A|2
EVFQTKIQELRK
>ENST00000443035.7|SNV-101404-A-C|1
EEEEEDEDASKSISTPSARR
>ENST00000393276.7|SNV-70138-G-T|1
FLSVCHLIRVCASLLLERR
>ENST00000355485.7|SNV-49327-C-A|4
KITFIILSEEFIDPKSHK
>ENST00000457147.1|SNV-1198-T-C|1
DGLPKPTVSCSVWISASR
>FUSION-ENST00000425159.7:35809-ENST00000575039.1:4993|7
MEPIVLQSVPHDHCNKNFRLK
>FUSION-ENST00000485177.1:597-ENST00000648430.1:490821|94
SREPAVVAPCVRASVR
>FUSION-ENST00000464706.6:78859-ENST00000379561.6:105781|42
MASHLRIQFVIICPYTASSFVCRMK
>FUSION-ENST00000485177.1:597-ENST00000648430.1:490821|92
CTAGAPRPPR
>ENST00000599314.5|SNV-55369-T-G|3
EWYLSFHKFQVPR
>ENST00000449771.7|SNV-22213-G-A|3
VVLVLERASQGAGPSRPPTPDRNR
>ENST00000226207.6|SNV-2611-C-A|3
KRQEAPPHIFSISDNAYQFMMTDR
>ENST00000409039.8|MNV-25760-TCGAGAGGA-T|3
LFGLYGHHLPGPLRRSADFGGIL
>ENST00000530508.1|SNV-10431-G-A|7
LHTPTLCGELGQRPARMGSDGKR
>FUSION-ENST00000485177.1:597-ENST00000648430.1:490821|39
RPPSSFQVAQEQRK
>ENST00000295888.8|SNV-288167-C-T|1
LTMHTVFDRKDNAHPAEVTALGISK
>FUSION-ENST00000485177.1:597-ENST00000648430.1:490821|42
RGAADLHPPFR
>ENST00000352483.3|SNV-26229-C-T|5
HGAHINLQSLKFQGGHGPAATFLR
>ENST00000367267.5|SNV-108456-G-A|1
TLVMAIYDFDHFSKHDIIGEVK
>FUSION-ENST00000485177.1:597-ENST00000648430.1:490821|60
WPWWPRSR
>ENST00000282908.10|SNV-346765-G-A|3
DIKPDNILLDEHR
>ENST00000674006.1|SNV-1178880-G-T|7
GGVLCPRPGCGAGLLPEPDHR
>ENST00000376840.8|SNV-202253-T-C|1
LVVPWVDTQKLERTSNVFLTDTIR
>ENST00000538466.5|MNV-179059-TGAGT-T|3
LIEDNTQQDKVQSSPSSGRPPR
>ENST00000297347.7|MNV-8067-CTG-C|6
CNENWWDGSHSSR
>ENST00000560833.1|MNV-15746-GGAA-G|5
TKMVMDLLVWNFLVITGGIQLQMK
>FUSION-ENST00000561338.5:7658-ENST00000558747.5:45734|8
FATCNPSTREQICEVEEGDK
>FUSION-ENST00000261488.10:517439-ENST00000392070.7:1785|2
RLAPYVLVPSAAASPSR
>FUSION-ENST00000485177.1:597-ENST00000648430.1:490821|87
TAGTWAAAGR
>FUSION-ENST00000485177.1:597-ENST00000648430.1:490821|31
EKWYQDSTEQR
>ENST00000450961.5|SNV-50874-G-A|2
LMIPGGAK
>ENST00000352131.7|SNV-22253-A-G|4
TFQMAEYLKLEFIKEIGCTHMK
>ENST00000615606.4|SNV-81316-C-T|1
VSLSAAHCMRRPSPFSTSLI
>ENST00000553041.5|SNV-24679-A-T|3
SYWSCHHPSLMVAWR
>ENST00000538466.5|MNV-179059-TGAGT-T|5
IADFGLARLIEDNTQQDK
>ENST00000375512.3|SNV-45309-G-A|4
AGLLATLQDTQKQLKHTR
>ENST00000532917.3|SNV-7288-C-T|2
ALDKQTLLPNDQLYQPLK
>ENST00000450961.5|SNV-50874-G-A|3
KLMIPGGAKVIDATGK
>ENST00000605952.5|SNV-8579-C-T|1
ELDRASCTD
>ENST00000561483.5|SNV-238760-C-A|9
YAPKPKVMQTCNMFDCPK
>ENST00000427980.7|SNV-5594-G-A|1
ERPEKTVLGSRELCDSEGK
>FUSION-ENST00000485177.1:597-ENST00000648430.1:490821|64
SCCSAPGGRWPWWPRSR
>ENST00000401035.7|SNV-29700-T-C|5
RTEQDMLEK
>FUSION-ENST00000485177.1:597-ENST00000648430.1:490821|72
RRPWPSAPGAPGAAACWR
>ENST00000517646.1|SNV-118334-G-T|2
KMLREGSPT
>ENST00000642691.1|MNV-18493-TG-T|1
LTRSMSLC
>ENST00000530508.1|SNV-10431-G-A|11
MLHTPTLCGELGQRPARMGSDGK
>ENST00000517562.3|SNV-14157-G-C|4
CKTNGMQAFSQGLNEQQQQHSPVKK
>FUSION-ENST00000561338.5:7658-ENST00000558747.5:45734|4
DSPETCR
>ENST00000358598.6|SNV-14105-A-G|3
TNVKLWGIGRDSYR
>FUSION-ENST00000261488.10:517439-ENST00000392070.7:1785|12
CPTTSATRSWR
>ENST00000265198.8|SNV-110077-G-A|2
DLSHADCQGWLYKK
>FUSION-ENST00000425159.7:35809-ENST00000575039.1:4993|2
MIIVIRTSD
>ENST00000464721.5|SNV-20661-G-A|3
MILPTRR
>ENST00000393276.7|SNV-70138-G-T|3
FLSVCHLIR
>ENST00000429544.6|INDEL-3380-A-AA|1
ADAESEPVAQKKSA
>ENST00000497660.5|SNV-17657-A-G|18
RASWRAPASAR
>ENST00000393143.5|MNV-785-GG-G|8
MLLRDLCCAVAAAGPRCCCTAR
>ENST00000215957.10|SNV-21763-G-A|3
KRPAPRAPSASPLALHTSR
>ENST00000409039.8|MNV-25760-TCGAGAGGA-T|6
RLFGLYGHHLPGPLRR
>ENST00000318357.9|SNV-17099-T-C|2
AAAENQEYPIDK
>ENST00000615606.4|SNV-81316-C-T|2
VSLSAAHCMR
>ENST00000639290.1|SNV-248816-A-G|2
CKLRKPK
>ENST00000463428.5|SNV-96853-A-T|5
FPNHLYFLPK
>ENST00000560833.1|MNV-15746-GGAA-G|6
MTKMVMDLLVWNFLVITGGIQLQMK
>ENST00000265293.8|SNV-118334-G-T|3
LRYEDAK
>ENST00000410010.1|SNV-51868-G-A|1
SSKSFVLQKMFSCSK
>ENST00000375116.3|SNV-1302-G-A|2
RGIFCAGR
>ENST00000369769.4|SNV-915-G-A|1
KDYPASTSQDSFEAAGNSTSGSR
>FUSION-ENST00000464706.6:78859-ENST00000379561.6:105781|20
AEAELPRRK
>ENST00000497660.5|SNV-17657-A-G|14
SSLCPWGASAPPSATCPR
>ENST00000449833.6|MNV-766131-CG-C|5
QETENKYRPTWAETGKAMTR
>ENST00000369466.9|MNV-28483-CA-C|1
QEAEIPGANLNVEGTSHLCFE
>ENST00000425179.2|SNV-288167-C-T|4
MHTVFDRK
>ENST00000463428.5|SNV-96853-A-T|6
MFPNHLYFLPK
>ENST00000398571.7|SNV-120811-C-A|3
QSSFASLLNTNIHIGNK
>ENST00000519879.1|MNV-8067-CTG-C|11
MTNAMKTGGMDPIPVEVIFCDR
>ENST00000525975.5|SNV-95518-A-G|1
LSQPSAVGTRQQK
>ENST00000553041.5|SNV-24679-A-T|6
MYGDSMSYWSCHHPSLMVAWR
>ENST00000332783.12|SNV-27073-C-G|2
AEVDPVSDKGTTPLQLAIIR
>ENST00000622836.1|SNV-35060-C-T|1
GLSACYGPQFTLQHVPDYR
>ENST00000460265.5|SNV-971-C-T|3
LSWLQEK
>FUSION-ENST00000485177.1:597-ENST00000648430.1:490821|30
EKWYQDSTEQRR
>ENST00000358120.3|MNV-4572-ACTCT-A|1
YLAICHSIILSA
>ENST00000496912.1|SNV-41447-C-A|4
MRSYTVADITVTARKPDVLAVTS
>ENST00000519879.1|MNV-8067-CTG-C|14
LVYDKCNENWWDGSHSSRGNFL
>ENST00000372873.8|INDEL-15687-C-CCCCCA|1
GPPLCPASLQGFPATR
>FUSION-ENST00000485177.1:597-ENST00000648430.1:490821|51
ALHASAAGGR
>FUSION-ENST00000561338.5:7658-ENST00000558747.5:45734|3
DSPETCRTCAELK
>ENST00000558598.1|MNV-15746-GGAA-G|4
NGDGFVSLEFLGDYRWDPSKSPGR
>ENST00000297591.10|INDEL-26848-T-TT|1
ALDSVISMTEGMEAFFKR
>ENST00000560833.1|MNV-15746-GGAA-G|1
DLLVWNFLVITGGIQLQMK
>ENST00000481894.1|SNV-70138-G-T|1
LILNVSLSS
>ENST00000519659.5|SNV-118334-G-T|2
MLREGNWAGAR
>ENST00000467594.1|SNV-35008-C-A|1
MWSSVVF
>ENST00000449771.7|SNV-22213-G-A|2
ASQGAGPSRPPTPDR
>ENST00000312358.12|SNV-43086-G-A|4
GAFSYLRHIVER
>ENST00000633556.3|SNV-159920-T-G|1
MPNSPAPHFAMPPSHEDHLEK
>ENST00000567476.1|SNV-238760-C-A|2
CMYAPKPKVMQTCNMFDCPK
>ENST00000295888.8|SNV-288167-C-T|5
SKLTMHTVFDR
>ENST00000528585.5|SNV-8731-T-C|1
TAGGTGITPMLQLIRHITKDPSDR
>ENST00000376840.8|SNV-202253-T-C|4
ELKLVVPWVDTQKLER
>FUSION-ENST00000485177.1:597-ENST00000648430.1:490821|103
ACAQLAPPAPR
>ENST00000286398.11|SNV-44996-G-T|4
FVDGVSTVARFTQCQNGNISKEAK
>ENST00000564996.6|SNV-8922-G-A|2
ECEHNLLQAALQWLTQQPER
>ENST00000511023.1|SNV-115891-G-A|3
RVHRDLLVAQEPEENLGLGSGQASR
>ENST00000355485.7|SNV-49327-C-A|1
ITFIILSEEFIDPKSHKFVLR
>ENST00000497660.5|SNV-17657-A-G|4
GTPRPRTHQRR
>ENST00000410075.5|SNV-72966-C-T|3
RLPNLPFQSRNK
>ENST00000605952.5|SNV-8579-C-T|3
NLFPGGFQVTTDTQKELDR
>ENST00000561483.5|SNV-238760-C-A|5
QTCNMFDCPKWIAMEWSQCTVTCGR
>FUSION-ENST00000261488.10:517439-ENST00000392070.7:1785|3
SCAGTRRLAPYVLVPSAAASPSR
>ENST00000528585.5|SNV-8731-T-C|3
TAGGTGITPMLQLIRHITK
>ENST00000297591.10|INDEL-26848-T-TT|2
ALDSVISMTEGMEAFFK
>ENST00000517425.5|SNV-118334-G-T|2
MLREDFPVNVAR
>ENST00000497660.5|SNV-17657-A-G|13
SSLCPWGASAPPSATCPRR
>ENST00000261168.8|INDEL-112690-C-CA|5
WTISDHHTLTTYSSNYR
>FUSION-ENST00000485177.1:597-ENST00000648430.1:490821|80
AVGHGQALQGPR
>ENST00000460265.5|SNV-971-C-T|2
LSWLQEKEELR
>ENST00000477338.5|SNV-19676-A-C|1
CPSPFGRTAPRPTY
>ENST00000485813.5|SNV-43086-G-A|2
RSAGVLSPTCGT
>ENST00000639290.1|SNV-248816-A-G|3
IQCQNWKCKLR
>FUSION-ENST00000485177.1:597-ENST00000648430.1:490821|89
EPAVVAPCVR
>ENST00000481894.1|SNV-70138-G-T|2
MLILNVSLSS
>ENST00000445164.6|INDEL-25806-G-GG|7
MEGKIPAAGHCTQQAGNFLRWGPWR
>FUSION-ENST00000557183.1:215836-ENST00000266058.9:151417|50
SLDYSIKM
>ENST00000527416.2|SNV-66775-C-G|6
MDSGMSLETVWEVYYPMMRPLIEK
>ENST00000352483.3|SNV-26229-C-T|3
FQGGHGPAATFLR
>ENST00000308683.3|INDEL-12737-G-GA|10
SGSYARAR
>ENST00000497660.5|SNV-17657-A-G|1
IRSTTAA
>ENST00000517942.1|SNV-84104-G-A|5
GSARHQPGQLHR
>ENST00000471889.5|SNV-17657-A-G|2
YESELAGSSER
>ENST00000460265.5|SNV-971-C-T|1
LSWLQEKEELRELNDR
>FUSION-ENST00000557183.1:215836-ENST00000266058.9:151417|51
MSLDYSIKM
>ENST00000565631.5|MNV-92235-CCAT-C|3
MSAAIISGTLFIFWKEMPEDR
>FUSION-ENST00000485177.1:597-ENST00000648430.1:490821|46
AAACASAPPCAACICCWRPCPPWRR
>ENST00000227665.9|SNV-1828-T-A|2
VAPHAPASPARLSR
>FUSION-ENST00000261488.10:517439-ENST00000392070.7:1785|13
CPTTSATR
>ENST00000481402.5|SNV-8499-A-C|2
QISPLSGAPDAFTVVQCHR
>FUSION-ENST00000261488.10:517439-ENST00000392070.7:1785|17
EEQSHTQALLKVLQEQCPLPSAR
>ENST00000403714.8|SNV-93468-C-T|1
LLSTVLMEDAEIR
>ENST00000401035.7|SNV-29700-T-C|1
TEQDMLEKRK
>ENST00000476975.5|SNV-17099-T-C|2
FLKAAAENQEYPIDNSTAPPCTGPV
>FUSION-ENST00000464706.6:78859-ENST00000379561.6:105781|60
MNPTIGNGLSPQNSIR
>ENST00000295256.10|SNV-8309-T-G|6
AEIIRYR
>ENST00000497451.1|SNV-326518-G-A|2
VITWAGWTR
>ENST00000533310.5|SNV-9225-A-G|1
LNSMEVTTEDTSRTDAYESYKK
>FUSION-ENST00000485177.1:597-ENST00000648430.1:490821|117
LSSAPPSAR
>ENST00000262429.8|MNV-92235-CCAT-C|2
ILMSAAIISGTLFIFWK
>ENST00000393143.5|MNV-785-GG-G|1
STRSGASCR
>ENST00000497660.5|SNV-17657-A-G|19
MRASWRAPASAR
>ENST00000483022.5|MNV-18493-TG-T|2
MAPHQKHVFVLSEAGKPVYSRY
>ENST00000449833.6|MNV-766131-CG-C|4
YRPTWAETGK
>ENST00000507379.5|SNV-120459-A-T|3
ATLCSMKGCLR
>ENST00000304623.13|SNV-886444-T-C|2
AASQVLNSMWQHRDLR
>FUSION-ENST00000485177.1:597-ENST00000648430.1:490821|96
GPRPGGRSREPAVVAPCVR
>ENST00000301015.14|SNV-68845-C-T|1
QLASLLEGISDQSVVIPNLFPKYIR
>ENST00000505084.1|SNV-120459-A-T|3
LYERLLESTCGPTKI
>ENST00000329312.5|SNV-13174-G-T|3
DTESTDAEFDESSKTCFKTSTK
>ENST00000265854.11|SNV-334933-C-A|4
LKEVFQTKIQELR
>ENST00000389420.8|SNV-59603-C-A|2
LVMIHREEEGPVINFDGDTTLK
>ENST00000227665.9|SNV-1828-T-A|1
VAPHAPASPARLSRCVQVLSR
>FUSION-ENST00000485177.1:597-ENST00000648430.1:490821|76
GGSVRPSVRPRR
>ENST00000295888.8|SNV-288167-C-T|6
QLVFRSKLTMHTVFDR
>FUSION-ENST00000464706.6:78859-ENST00000379561.6:105781|37
IQFVIICPYTASSFVCRMKELEK
>FUSION-ENST00000485177.1:597-ENST00000648430.1:490821|36
GAADLHPPFRLPK
>ENST00000485773.5|SNV-7958-C-T|1
TPLPTISVTAVSQLGMMRWRLLLR
>ENST00000264954.5|SNV-7072-C-T|1
FDPYEYEALFHTPVEGK
>FUSION-ENST00000485177.1:597-ENST00000648430.1:490821|28
MHLLLEAVPAVAPQTSILLSGCPR
>ENST00000485773.5|SNV-7958-C-T|2
MTPLPTISVTAVSQLGMMRWRLLLR
>ENST00000505084.1|SNV-120459-A-T|1
LLESTCGPTKI
>ENST00000359520.12|INDEL-68945-A-AG|12
LFHGQLR
>ENST00000359520.12|INDEL-68945-A-AG|14
AQRLFHGQLR
>ENST00000410075.5|SNV-72966-C-T|4
RLPNLPFQSR
>ENST00000376840.8|SNV-202253-T-C|2
LVVPWVDTQKLER
>FUSION-ENST00000485177.1:597-ENST00000648430.1:490821|116
MLSSAPPSARLGHAGRPTGMR
>ENST00000295256.10|SNV-8309-T-G|3
YRFAYLDIQYEDHRIEQADWPEIK
>ENST00000525975.5|SNV-95518-A-G|5
GRSAPGRLSQPSAVGTR
>ENST00000565631.5|MNV-92235-CCAT-C|4
SAAIISGTLFIFWK
>ENST00000440664.6|SNV-10072-G-C|4
EKKTEITE
>ENST00000359520.12|INDEL-68945-A-AG|3
QRLRAPAPWAPGHP
>ENST00000652134.1|SNV-18854-C-T|6
TFTSYFESIQTALIK
>ENST00000522839.1|MNV-8067-CTG-C|4
ETQTEESTAETNYGSITK
>ENST00000551627.1|MNV-15193-AGAG-A|6
GGPAGRAALR
>ENST00000484724.5|SNV-40541-T-C|7
GGFPSSGRMTVWTPETCCCRR
>ENST00000481546.1|SNV-28204-C-T|5
TPWAMRAAR
>ENST00000481402.5|SNV-8499-A-C|4
QPRQISPLSGAPDAFTVVQCHR
>ENST00000484724.5|SNV-40541-T-C|4
MTVWTPETCCCRRSVR
>ENST00000359520.12|INDEL-68945-A-AG|6
EQEQLAQLHR
>ENST00000561483.5|SNV-238760-C-A|4
MFDCPKWIAMEWSQCTVTCGR
>FUSION-ENST00000485177.1:597-ENST00000648430.1:490821|59
WPWWPRSRAQGVR
>FUSION-ENST00000485177.1:597-ENST00000648430.1:490821|77
GGSVRPSVRPR
>FUSION-ENST00000464706.6:78859-ENST00000379561.6:105781|44
MASHLRIQFVIICPYTASSFVCR
>ENST00000519659.5|SNV-118334-G-T|1
MLREGNWAGARGGMVPK
>ENST00000482175.5|SNV-17099-T-C|3
FLKAAAENQEYPIDK
>ENST00000315567.13|SNV-86972-A-G|1
IATLGMSSDQIAANLQAVINEVCR
>ENST00000449833.6|MNV-766131-CG-C|6
QETENKYRPTWAETGK
>ENST00000215957.10|SNV-21763-G-A|1
APSASPLALHTSR
>ENST00000329312.5|SNV-13174-G-T|4
DTESTDAEFDESSKTCFK
>ENST00000327671.10|SNV-84104-G-A|1
WGVQDINQDNYIDAFECMVCTK
>ENST00000265854.11|SNV-334933-C-A|1
IQELRKACYTLTGYQIDITTENQYR
>ENST00000425179.2|SNV-288167-C-T|5
MHTVFDR
>ENST00000497660.5|SNV-17657-A-G|11
YAPSASTTSWGGSHSR
>ENST00000522839.1|MNV-8067-CTG-C|1
CHVGNEEL
>ENST00000396879.8|SNV-20661-G-A|5
HTIRELLDPSHQK
>ENST00000262429.8|MNV-92235-CCAT-C|1
ILMSAAIISGTLFIFWKEMPEDR
>ENST00000361558.7|SNV-12951-C-T|2
TSPVALWASPAPRPSRSSWGGR
>ENST00000599314.5|SNV-55369-T-G|1
FQVPRTVIPGLNLVAAWSRGK
>FUSION-ENST00000404537.6:20331-ENST00000635838.1:83440|1
LLVEDLTPVQYPLRSLL
>FUSION-ENST00000555936.5:215836-ENST00000266058.9:151417|44
MENTSSQRLTSHLGDLSNNK
>ENST00000282908.10|SNV-346765-G-A|4
YHIIHRDIKPDNILLDEHR
>ENST00000605952.5|SNV-8579-C-T|2
NLFPGGFQVTTDTQKELDRASCTD
>FUSION-ENST00000485177.1:597-ENST00000648430.1:490821|78
AVGHGQALQGPRAPLPVGARAVLR
>ENST00000497451.1|SNV-326518-G-A|1
VITWAGWTRSLSLSMICSLGR
>ENST00000261800.5|SNV-521-G-T|1
LTATDADLGQNAEFYYAFNTR
>FUSION-ENST00000464706.6:78859-ENST00000379561.6:105781|34
MKELEKVLGGCSIQR
>ENST00000674083.1|SNV-748713-G-T|2
ITKYLVIYDNK
>ENST00000253255.7|SNV-5264-C-G|4
DRFCMDLATVTK
>ENST00000519879.1|MNV-8067-CTG-C|1
TGGMDPIPVEVIFCDRGRMNIR
>ENST00000401035.7|SNV-29700-T-C|6
RRTEQDMLEK
>ENST00000409039.8|MNV-25760-TCGAGAGGA-T|4
LFGLYGHHLPGPLRR
>ENST00000527416.2|SNV-66775-C-G|8
MDSGMSLETVWEVYYPMMR
>ENST00000481402.5|SNV-8499-A-C|5
NKQPRQISPLSGAPDAFTVVQCHR
>ENST00000286398.11|SNV-44996-G-T|6
TKFVDGVSTVARFTQCQNGNISK
>ENST00000481265.1|SNV-17657-A-G|1
YAPSASTTSWSLSAVEWLNI
>ENST00000525975.5|SNV-95518-A-G|2
LSQPSAVGTR
>ENST00000297347.7|MNV-8067-CTG-C|8
LRLVYDKCNENWWDGSHSSR
>FUSION-ENST00000464706.6:78859-ENST00000379561.6:105781|43
ASHLRIQFVIICPYTASSFVCR
>ENST00000358598.6|SNV-14105-A-G|5
AKTNVKLWGIGR
>ENST00000358204.9|SNV-41447-C-A|5
NEKLYCGRHYCDSEK
>ENST00000392883.6|SNV-7288-C-T|2
TLDKQTLLPNDQLYQPLK
>ENST00000481546.1|SNV-28204-C-T|14
MGESAFPSSTRQAMTPWAMR
>ENST00000286398.11|SNV-44996-G-T|1
FTQCQNGNISKEAKSK
>FUSION-ENST00000485177.1:597-ENST00000648430.1:490821|105
EEPRACAQLAPPAPRAQLGR
>ENST00000298912.9|SNV-96087-G-A|3
CNPPLEVKDLFIDIQDGK
>ENST00000530508.1|SNV-10431-G-A|13
ARMLHTPTLCGELGQRPARMGSDGK
>FUSION-ENST00000485177.1:597-ENST00000648430.1:490821|99
AQLGRGPRPGGRSR
>ENST00000530166.5|SNV-9225-A-G|4
MAAASPVTLTKGTSAAR
>ENST00000576629.5|SNV-37486-A-G|3
DLTHAISILESAR
>FUSION-ENST00000464706.6:78859-ENST00000379561.6:105781|21
AEAELPRR
>ENST00000656214.1|MNV-65308-CAAAGAAAACTCTA-C|2
VPCSSGSLRNASTFRL
>ENST00000520539.6|MNV-118683-CCAAAACAAA-C|2
ELYTPGRR
>ENST00000393143.5|MNV-785-GG-G|5
DLCCAVAAAGPRCCCTAR
>ENST00000538466.5|MNV-179059-TGAGT-T|1
EECHTQA
>FUSION-ENST00000557183.1:215836-ENST00000266058.9:151417|48
IWVLFTCHWIIPSKCEFCFLLFF
>ENST00000527416.2|SNV-66775-C-G|7
DSGMSLETVWEVYYPMMR
>ENST00000368081.9|SNV-19676-A-C|3
YQMSIPLR
>ENST00000304623.13|SNV-886444-T-C|1
AASQVLNSMWQHRDLRSLYK
>ENST00000648198.1|MNV-39102-CA-C|1
SIQAHLHEIDTLLLRLWKS
>ENST00000392883.6|SNV-7288-C-T|3
SKPLQVYYRTLDK
>ENST00000298912.9|SNV-96087-G-A|2
DLFIDIQDGK
>ENST00000561976.5|SNV-9983-G-A|2
AAAPTPGCCPPTPNPGSR
>ENST00000674006.1|SNV-1178880-G-T|5
GGVLCPRPGCGAGLLPEPDHRK
>ENST00000553041.5|SNV-24679-A-T|2
MSYWSCHHPSLMVAWRILALLL
>ENST00000378743.9|SNV-56637-C-G|4
MFTYNIPTCLATWKIAIGAEIVLK
>ENST00000589042.5|SNV-72927-G-A|1
FEENTSNSQ
>ENST00000264638.9|SNV-7614-T-G|1
TSGNVTIDPDGSGPLKPFVVYCDIR
>ENST00000538466.5|MNV-179059-TGAGT-T|4
LIEDNTQQDK
>ENST00000481265.1|SNV-17657-A-G|2
RYAPSASTTSWSLSAVEWLNI
>ENST00000398571.7|SNV-120811-C-A|2
QSSFASLLNTNIHIGNKK
>ENST00000308683.3|INDEL-12737-G-GA|11
ADGPSTSAVQSPGMDWQHRSGSYAR
>ENST00000393143.5|MNV-785-GG-G|9
LLRDLCCAVAAAGPR
>FUSION-ENST00000485177.1:597-ENST00000648430.1:490821|118
MLSSAPPSAR
>FUSION-ENST00000485177.1:597-ENST00000648430.1:490821|108
ALRPDAGAPGSRPAPPSGIQRGR
>ENST00000295269.5|MNV-656-CATCTA-C|1
ARGRDICF
>ENST00000498697.3|SNV-32582-C-T|1
HVSLETPWELTVHLPVDASR
>ENST00000527416.2|SNV-66775-C-G|5
DSGMSLETVWEVYYPMMRPLIEK
>ENST00000176183.6|SNV-2774-C-G|1
LPQDPCGPDCAPAAPGLPR
>FUSION-ENST00000485177.1:597-ENST00000648430.1:490821|82
AQSGAGRGGSVRPSVRPR
>ENST00000304623.13|SNV-886444-T-C|3
AASQVLNSMWQHR
>ENST00000290650.9|SNV-103433-G-A|1
YFEAVQLNSQQR
>ENST00000253255.7|SNV-5264-C-G|1
FCMDLATVTKLEDIYR
>ENST00000497660.5|SNV-17657-A-G|17
ASWRAPASAR
>ENST00000308683.3|INDEL-12737-G-GA|12
ADGPSTSAVQSPGMDWQHR
>FUSION-ENST00000523678.1:171531-ENST00000588388.5:20524|1
SNTRIERGL
>ENST00000393143.5|MNV-785-GG-G|10
MLLRDLCCAVAAAGPR
>ENST00000656214.1|MNV-65308-CAAAGAAAACTCTA-C|5
VNVNNETLLLNINKVPCSSGSLR
>ENST00000519659.5|SNV-118334-G-T|4
MKMLREGNWAGAR
>FUSION-ENST00000485177.1:597-ENST00000648430.1:490821|93
MCTAGAPRPPR
>ENST00000359520.12|INDEL-68945-A-AG|15
LPGATVSETRAQRLFHGQLR
>ENST00000393143.5|MNV-785-GG-G|2
CCCTARSTRSGASCR
>FUSION-ENST00000485177.1:597-ENST00000648430.1:490821|102
ACAQLAPPAPRAQLGR
>ENST00000295888.8|SNV-288167-C-T|3
LTMHTVFDR
>ENST00000527416.2|SNV-66775-C-G|1
SLETVWEVYYPMMRPLIEK
>ENST00000650360.1|SNV-21906-C-T|1
VAVASSPSIGL
>ENST00000265198.8|SNV-110077-G-A|1
DLSHADCQGWLYKKK
>ENST00000320474.10|SNV-18854-C-T|1
QDFHFILR
>ENST00000648198.1|MNV-39102-CA-C|4
KSIQAHLHEIDTLLLRLWK
>FUSION-ENST00000560555.1:7658-ENST00000558747.5:45734|2
TAQKLAGPVPN
>ENST00000370119.8|MNV-129-AAG-A|2
DPWSLKYTLDNVCSFSSF
>ENST00000528585.5|SNV-8731-T-C|6
MTAGGTGITPMLQLIR
>FUSION-ENST00000485177.1:597-ENST00000648430.1:490821|73
APLPVGARAVLRLGDAGR
>ENST00000309675.2|SNV-897-A-G|1
VLSLFYTVITPMLNPVIYTLRNK
>ENST00000328114.11|INDEL-12242-C-CGGTG|3
AVPIQVHHPVR
>ENST00000401035.7|SNV-29700-T-C|2
TEQDMLEKR
>ENST00000425146.5|SNV-251558-T-G|2
EGLQALDFLHSNQVIHR
>ENST00000586098.1|SNV-19140-A-G|1
QIYSEDPQNCQEFLGSPELINWK
>ENST00000642691.1|MNV-18493-TG-T|3
EGTTEGDEEDATEAWRLTR
>ENST00000496912.1|SNV-41447-C-A|1
KPDVLAVTS
>ENST00000553505.1|SNV-1451-G-A|2
APAPRANTAAAGHTASSHWASSR
>ENST00000674006.1|SNV-1178880-G-T|1
SLTIGKSPAK
>ENST00000496912.1|SNV-41447-C-A|3
RSYTVADITVTARKPDVLAVTS
>FUSION-ENST00000485177.1:597-ENST00000648430.1:490821|90
CTAGAPRPPRTAGTWAAAGR
>ENST00000310380.11|SNV-463-C-T|4
AEHNAALQAKARVVLR
>ENST00000355485.7|SNV-49327-C-A|3
ITFIILSEEFIDPK
>ENST00000519879.1|MNV-8067-CTG-C|12
CNENWWDGSHSSRGNFL
>ENST00000375512.3|SNV-45309-G-A|1
HTRGSLSEQQEKVTR
>FUSION-ENST00000557183.1:215836-ENST00000266058.9:151417|45
ENTSSQR
>FUSION-ENST00000464706.6:78859-ENST00000379561.6:105781|30
ELEKVLGGCSIQR
>ENST00000481546.1|SNV-28204-C-T|8
QAMTPWAMRAARSGGVLCR
>ENST00000227665.9|SNV-1828-T-A|8
ELFHPYAESLVSGIGRHVQELHRR
>ENST00000218436.7|SNV-9651-A-T|1
IERGESCVR
>ENST00000352483.3|SNV-26229-C-T|4
HGAHINLQSLKFQGGHGPAATFLRR
>FUSION-ENST00000485177.1:597-ENST00000648430.1:490821|44
RRPPSSFQVAQEQR
>ENST00000652134.1|SNV-18854-C-T|8
SRFTDKTFTSYFESIQTALIK
>ENST00000481546.1|SNV-28204-C-T|6
MTPWAMRAAR
>FUSION-ENST00000485177.1:597-ENST00000648430.1:490821|34
LPKSKEK
>ENST00000449771.7|SNV-22213-G-A|4
VVLVLERASQGAGPSRPPTPDR
>ENST00000506502.2|SNV-26293-G-T|1
SLGLSRSRSR
>ENST00000312481.11|SNV-34053-G-A|2
ENCMQLGLMSYSNSAK
>ENST00000481546.1|SNV-28204-C-T|7
MTPWAMR
>ENST00000481546.1|SNV-28204-C-T|10
QAMTPWAMR
>ENST00000519879.1|MNV-8067-CTG-C|5
MKTGGMDPIPVEVIFCDRGR
>FUSION-ENST00000485177.1:597-ENST00000648430.1:490821|68
LGDAGRGGPEAGR
>ENST00000485813.5|SNV-43086-G-A|4
MTSTRRSAGVLSPTCGT
>ENST00000519879.1|MNV-8067-CTG-C|2
TGGMDPIPVEVIFCDRGR
>FUSION-ENST00000485177.1:597-ENST00000648430.1:490821|109
ALRPDAGAPGSRPAPPSGIQR
>ENST00000495388.6|SNV-886444-T-C|1
WQHRDLRSLYK
>FUSION-ENST00000425159.7:35809-ENST00000575039.1:4993|5
NFRLKSMYLSSCI
>ENST00000506331.1|SNV-8309-T-G|1
FAYLDIQYEDHRIEQADWPEIKSSK
>ENST00000361558.7|SNV-12951-C-T|5
MGVTCSKAIKIFMGR
>ENST00000630152.1|SNV-14980-A-G|2
RTTLNNCNQIFADAFDILAENCEFR
>ENST00000355485.7|SNV-49327-C-A|5
KITFIILSEEFIDPK
>ENST00000497660.5|SNV-17657-A-G|8
GCCSSTQTSWARWCFRGTPRPR
>ENST00000556654.5|SNV-368-C-G|1
DWLPTPPATGPLPSSQTGDMR
>ENST00000394864.2|SNV-1198-T-C|2
WTSKANCFL
>FUSION-ENST00000485177.1:597-ENST00000648430.1:490821|41
RGAADLHPPFRLPK
>ENST00000485773.5|SNV-7958-C-T|4
MTPLPTISVTAVSQLGMMRWR
>ENST00000445164.6|INDEL-25806-G-GG|6
IPAAGHCTQQAGNFLR
>ENST00000227665.9|SNV-1828-T-A|4
RVAPHAPASPARLSR
>ENST00000265198.8|SNV-110077-G-A|3
DLSHADCQGWLYK
>FUSION-ENST00000485177.1:597-ENST00000648430.1:490821|88
EPAVVAPCVRASVR
>ENST00000478945.1|SNV-8476-G-A|1
ALNSCSIPVSVEAFLIQASGVR
>ENST00000656214.1|MNV-65308-CAAAGAAAACTCTA-C|6
VNVNNETLLLNINK
>ENST00000553041.5|SNV-24679-A-T|8
RQVTLQCHCT
>ENST00000481402.5|SNV-8499-A-C|3
QPRQISPLSGAPDAFTVVQCHRTIK
>ENST00000370119.8|MNV-129-AAG-A|6
MPGNGRDPWSLK
>ENST00000485773.5|SNV-7958-C-T|6
MTPLPTISVTAVSQLGMMR
>ENST00000576629.5|SNV-37486-A-G|6
DRWKDLTHAISILESAR
>ENST00000461003.5|SNV-21701-G-A|4
MPLFSWPR
>ENST00000476975.5|SNV-17099-T-C|1
AAAENQEYPIDNSTAPPCTGPV
>FUSION-ENST00000464706.6:78859-ENST00000379561.6:105781|27
VLGGCSIQR
>ENST00000497451.1|SNV-326518-G-A|3
LALKVITWAGWTRSLSLSMICSLGR
>ENST00000297347.7|MNV-8067-CTG-C|3
ATYSICGR
>ENST00000329312.5|SNV-13174-G-T|5
KDTESTDAEFDESSKTCFK
>ENST00000371839.6|SNV-326518-G-A|2
KGHLIFDACFESDNLGR
>FUSION-ENST00000485177.1:597-ENST00000648430.1:490821|98
GPRPGGR
>ENST00000264954.5|SNV-7072-C-T|2
LNPVGAKFDPYEYEALFHTPVEGK
>ENST00000295269.5|MNV-656-CATCTA-C|4
LVCCCQLR
>ENST00000485773.5|SNV-7958-C-T|5
TPLPTISVTAVSQLGMMR
>ENST00000584170.5|INDEL-12242-C-CGGTG|1
WVPFSQP
>ENST00000484724.5|SNV-40541-T-C|2
TVWTPETCCCRR
>ENST00000409039.8|MNV-25760-TCGAGAGGA-T|2
RSADFGGIL
>ENST00000532903.1|SNV-7288-C-T|1
EFASREL
>ENST00000528585.5|SNV-8731-T-C|5
TAGGTGITPMLQLIR
>ENST00000393143.5|MNV-785-GG-G|4
DLCCAVAAAGPRCCCTARSTR
>ENST00000445164.6|INDEL-25806-G-GG|1
GPLSVPIFGGCSGQGQM
>ENST00000519879.1|MNV-8067-CTG-C|4
KTGGMDPIPVEVIFCDRGR
>FUSION-ENST00000561338.5:7658-ENST00000558747.5:45734|9
KFATCNPSTREQICEVEEGDK
>FUSION-ENST00000485177.1:597-ENST00000648430.1:490821|54
VSEPLPVLPHHRALHASAAGGR
>ENST00000358204.9|SNV-41447-C-A|4
LYCGRHYCDSEK
>ENST00000633556.3|SNV-159920-T-G|3
KARMPNSPAPHFAMPPSHEDHLEK
>ENST00000495388.6|SNV-886444-T-C|3
WQHRDLR
>ENST00000551627.1|MNV-15193-AGAG-A|9
GSRPAGGGGRGGPAGR
>FUSION-ENST00000485177.1:597-ENST00000648430.1:490821|100
AQLGRGPRPGGR
>ENST00000487543.2|SNV-20645-A-G|1
VFPDAVDPGDVVAQLEWYLSCSG
>ENST00000497660.5|SNV-17657-A-G|6
WCFRGTPRPRTHQR
>ENST00000652134.1|SNV-18854-C-T|11
MSMSRFTDKTFTSYFESIQTALIK
>ENST00000308683.3|INDEL-12737-G-GA|1
NEEQCHQADALSGPSEILRVCWD
>ENST00000215957.10|SNV-21763-G-A|2
RPAPRAPSASPLALHTSR
>FUSION-ENST00000425159.7:35809-ENST00000575039.1:4993|4
LKSMYLSSCI
>ENST00000615606.4|SNV-81316-C-T|3
THWTSRVSLSAAHCMR
>FUSION-ENST00000485177.1:597-ENST00000648430.1:490821|69
RPWPSAPGAPGAAACWR
>ENST00000564996.6|SNV-8922-G-A|1
ECEHNLLQAALQWLTQQPEREAHAR
>ENST00000388914.7|SNV-52301-G-A|5
ELSLEKEQNKHLWDR
>ENST00000464721.5|SNV-20661-G-A|1
ILPTRRNLYWEINTS
>ENST00000308683.3|INDEL-12737-G-GA|3
MDAEDRNEEQCHQADALSGPSEILR
>FUSION-ENST00000271234.11:99311-ENST00000592174.1:9870|1
HSSDINHLVTQGRESS
>ENST00000505084.1|SNV-120459-A-T|9
MKGCLRALVAQLK
>ENST00000497660.5|SNV-17657-A-G|9
GCCSSTQTSWARWCFR
>FUSION-ENST00000464706.6:78859-ENST00000379561.6:105781|22
AEAELPR
>ENST00000327671.10|SNV-84104-G-A|3
ERKWGVQDINQDNYIDAFECMVCTK
>ENST00000299237.2|SNV-3719-G-A|3
VHTGKKPYKCPNCDK
>ENST00000550335.5|SNV-30853-G-A|3
LRKNEGPHTSANVSVLSSCLDVR
>ENST00000517562.3|SNV-14157-G-C|5
CKTNGMQAFSQGLNEQQQQHSPVK
>ENST00000477338.5|SNV-19676-A-C|3
YQVQNPQRCPSPFGRTAPRPTY
>ENST00000304271.11|SNV-9225-A-G|2
GTSAARLNSMEVTTEDTSR
>ENST00000665223.1|SNV-145166-G-A|1
VGSLPSSSA
>FUSION-ENST00000252804.9:597-ENST00000648430.1:490821|24
CMHLLLEAVPAVAPQTSILLSGCPR
>FUSION-ENST00000485177.1:597-ENST00000648430.1:490821|32
SKEKWYQDSTEQR
>FUSION-ENST00000464706.6:78859-ENST00000379561.6:105781|26
VLGGCSIQRVAR
>ENST00000514866.5|SNV-15604-G-T|1
VRTGIQN
>ENST00000656214.1|MNV-65308-CAAAGAAAACTCTA-C|9
AKHTKSQC
>ENST00000287957.5|SNV-7179-A-T|2
DHFDPASYIIGPEEDLPR
>FUSION-ENST00000485177.1:597-ENST00000648430.1:490821|27
HLLLEAVPAVAPQTSILLSGCPR
>ENST00000310715.7|SNV-104872-A-G|2
LKDEALLAEIHTLQETVGFGSPSF
>FUSION-ENST00000485177.1:597-ENST00000648430.1:490821|114
LGHAGRPTGMR
>ENST00000227665.9|SNV-1828-T-A|6
HVQELHRRVAPHAPASPAR
>ENST00000352131.7|SNV-22253-A-G|1
EIGCTHMKIAEGVNSLLQMAGLLAR
>ENST00000558598.1|MNV-15746-GGAA-G|5
NGDGFVSLEFLGDYRWDPSK
>ENST00000375116.3|SNV-1302-G-A|5
YLFSVSK
>ENST00000372873.8|INDEL-15687-C-CCCCCA|2
ANDSLGGLSPAPPPFLSSPSR
>ENST00000375512.3|SNV-45309-G-A|2
HTRGSLSEQQEK
>ENST00000297347.7|MNV-8067-CTG-C|4
CNENWWDGSHSSRATYSICGRR
>ENST00000519879.1|MNV-8067-CTG-C|7
MKTGGMDPIPVEVIFCDR
>FUSION-ENST00000485177.1:597-ENST00000648430.1:490821|97
GPRPGGRSR
>FUSION-ENST00000464706.6:78859-ENST00000379561.6:105781|12
HLSSLARR
>ENST00000298912.9|SNV-96087-G-A|1
DLFIDIQDGKILMALLEVLSGR
>ENST00000440664.6|SNV-10072-G-C|1
QKLQSDGEGRHHATCSR
>ENST00000481546.1|SNV-28204-C-T|13
GESAFPSSTRQAMTPWAMR
>ENST00000358598.6|SNV-14105-A-G|4
TNVKLWGIGR
>ENST00000388914.7|SNV-52301-G-A|2
HLWDRDTGNSITIDHLR
>ENST00000479054.5|SNV-35008-C-A|1
HLMWSSVVF
>ENST00000481546.1|SNV-28204-C-T|1
RAARSGGVLCR
>ENST00000425179.2|SNV-288167-C-T|2
MHTVFDRKDNAHPAEVTALGISK
>ENST00000449833.6|MNV-766131-CG-C|3
YRPTWAETGKAMTR
>ENST00000440664.6|SNV-10072-G-C|2
QKLQSDGEGR
>ENST00000497660.5|SNV-17657-A-G|5
GTPRPRTHQR
>ENST00000378743.9|SNV-56637-C-G|3
IAIGAEIVLK
>ENST00000674006.1|SNV-1178880-G-T|3
GCCRSLTIGK
>ENST00000497660.5|SNV-17657-A-G|7
WCFRGTPRPR
>ENST00000393276.7|SNV-70138-G-T|4
CLFKFLSVCHLIRVCASLLLER
>FUSION-ENST00000464706.6:78859-ENST00000379561.6:105781|29
ELEKVLGGCSIQRVAR
>ENST00000392883.6|SNV-7288-C-T|1
TLDKQTLLPNDQLYQPLKDR
>ENST00000450961.5|SNV-50874-G-A|1
LMIPGGAKVIDATGK
>ENST00000265293.8|SNV-118334-G-T|1
YEDAKRR
>ENST00000445164.6|INDEL-25806-G-GG|10
NKPGVYTKVTEVLPWIYSKMEGK
>ENST00000405876.9|MNV-15193-AGAG-A|3
RLQAWEADQQEEEEEEARR
>ENST00000328114.11|INDEL-12242-C-CGGTG|1
LPHEPPF
>ENST00000522839.1|MNV-8067-CTG-C|2
SHLGYKCHVGNEEL
>ENST00000375116.3|SNV-1302-G-A|4
YLFSVSKR
>ENST00000477918.6|SNV-27138-A-G|3
MRSPNCHSAWTTSMS
>ENST00000227665.9|SNV-1828-T-A|5
RVAPHAPASPAR
>ENST00000477954.5|SNV-28204-C-T|15
STLMGESAFPSSTRQAMTPWAMR
>ENST00000352131.7|SNV-22253-A-G|3
LEFIKEIGCTHMK
>FUSION-ENST00000425159.7:35809-ENST00000575039.1:4993|6
EPIVLQSVPHDHCNKNFRLK
>ENST00000253255.7|SNV-5264-C-G|3
DRFCMDLATVTKLEDIYR
>ENST00000372771.5|SNV-78976-T-C|2
QLHYLRPVVALER
>FUSION-ENST00000485177.1:597-ENST00000648430.1:490821|47
AAACASAPPCAACICCWRPCPPWR
>ENST00000532917.3|SNV-7288-C-T|3
QSRALDKQTLLPNDQLYQPLK
>ENST00000524790.5|SNV-8731-T-C|2
KTLADHLGMTAGGTGITPMLQLIR
>ENST00000530508.1|SNV-10431-G-A|8
LHTPTLCGELGQRPARMGSDGK
>ENST00000495388.6|SNV-886444-T-C|4
MWQHRDLR
>ENST00000584170.5|INDEL-12242-C-CGGTG|2
AVPVQPAFSTVGAVLPA
>ENST00000388914.7|SNV-52301-G-A|3
EQNKHLWDRDTGNSITIDHLR
>ENST00000304271.11|SNV-9225-A-G|3
TSEDVTMAAASPVTLTKGTSAAR
>ENST00000301015.14|SNV-68845-C-T|3
RQLASLLEGISDQSVVIPNLFPK
>ENST00000517942.1|SNV-84104-G-A|6
MGSARHQPGQLHR
>FUSION-ENST00000485177.1:597-ENST00000648430.1:490821|45
ARRGAADLHPPFR
>ENST00000286398.11|SNV-44996-G-T|2
FTQCQNGNISKEAK
>ENST00000477918.6|SNV-27138-A-G|2
RSPNCHSAWTTSMS
>ENST00000553041.5|SNV-24679-A-T|1
SYWSCHHPSLMVAWRILALLL
>ENST00000656214.1|MNV-65308-CAAAGAAAACTCTA-C|4
VPCSSGSLR
>ENST00000429544.6|INDEL-3380-A-AA|3
ESVCNKADAESEPVAQKK
>ENST00000304271.11|SNV-9225-A-G|1
LNSMEVTTEDTSR
>ENST00000409039.8|MNV-25760-TCGAGAGGA-T|5
LFGLYGHHLPGPLR
>ENST00000652134.1|SNV-18854-C-T|10
SMSRFTDKTFTSYFESIQTALIK
>ENST00000542267.7|SNV-501018-A-G|3
EITDQGATLIAQGSK
>ENST00000584170.5|INDEL-12242-C-CGGTG|3
IPAQSPFSLPSPRWVPFSQP
>ENST00000652134.1|SNV-18854-C-T|2
YFYEYEPIYRQDFHFILR
>ENST00000553041.5|SNV-24679-A-T|7
QVTLQCHCT
>FUSION-ENST00000555936.5:215836-ENST00000266058.9:151417|42
LTSHLGDLSNNK
>ENST00000656214.1|MNV-65308-CAAAGAAAACTCTA-C|10
LVHLLYKAKHTK
>FUSION-ENST00000485177.1:597-ENST00000648430.1:490821|113
MRALRPDAGAPGSRPAPPSGIQR
>ENST00000295256.10|SNV-8309-T-G|4
YRFAYLDIQYEDHR
>ENST00000483022.5|MNV-18493-TG-T|4
MAPHQKHVFVLSEAGKPVYSR
>ENST00000605952.5|SNV-8579-C-T|4
ARNLFPGGFQVTTDTQKELDR
