# Supplementary material for: Identification of non-canonical peptides with moPepGen
Source: Nat Biotechnol. 2025 Jun 16;44(4):568–73. doi: 10.1038/s41587-025-02701-0 (PMC12680078; doi:10.1038/s41587-025-02701-0)
Supplement: Supplementary file 4 — Supplementary Data: Cancer cell line variant peptide database. Custom peptide database FASTA file for each of the 376 cell lines from the Cancer Cell Line Encyclopedia with proteomics characterization or used in the reference channel. Variant peptide FASTA files were produced by moPepGen as the result of cell-line-specific publicly available mutations and fusions. [file 41587_2025_2701_MOESM4_ESM.zip › ACH-000109.fasta]

>FUSION-ENST00000570299.5:102283-ENST00000527095.7:802208|1510
FCICMGFYSR
>FUSION-ENST00000570299.5:102283-ENST00000527095.7:802208|4747
HHSWTSHST
>FUSION-ENST00000570299.5:102283-ENST00000527095.7:802208|719
LLDVWSAQRSVHYVPDLK
>ENST00000630384.2|SNV-27003-G-C|3
DEWVKRSLK
>ENST00000400023.5|SNV-33044-G-A|3
CAHPLCLARGLDK
>FUSION-ENST00000570299.5:102283-ENST00000527095.7:802208|2528
HLNHILCK
>ENST00000378695.9|SNV-9177-C-G|1
CYAAFEYVGENIWLGGIKSFTAR
>FUSION-ENST00000485410.5:18453-ENST00000533770.5:454511|288
SEVFVKTTK
>FUSION-ENST00000570299.5:102283-ENST00000527095.7:802208|3519
GCSELRWRHCILAWAMR
>ENST00000321169.10|SNV-15264-G-T|1
NQETMGAFQEFPQVEACILYTK
>FUSION-ENST00000570299.5:102283-ENST00000527095.7:802208|758
MSTKVIVR
>FUSION-ENST00000570299.5:102283-ENST00000527095.7:802208|3482
EAEAGEWHEPGRQR
>FUSION-ENST00000570299.5:102283-ENST00000527095.7:802208|1369
VCPQVLCKYSSPSCLSYYNEFCK
>FUSION-ENST00000570299.5:102283-ENST00000527095.7:802208|2892
FWSPVAPVK
>FUSION-ENST00000570299.5:102283-ENST00000527095.7:802208|723
MKLLDVWSAQRSVHYVPDLK
>FUSION-ENST00000570299.5:102283-ENST00000527095.7:802208|4796
LEVSDSSVAIEVCNLK
>FUSION-ENST00000570299.5:102283-ENST00000527095.7:802208|2980
KAFYIKVAPSMLLSYGPR
>FUSION-ENST00000570299.5:102283-ENST00000527095.7:802208|2390
MLSEFKAGPYLDRGLR
>FUSION-ENST00000570299.5:102283-ENST00000527095.7:802208|298
VRRVVLMGR
>FUSION-ENST00000570299.5:102283-ENST00000527095.7:802208|2637
GLMMDLGR
>FUSION-ENST00000570299.5:102283-ENST00000527095.7:802208|932
VWATEAESPYSSSLTSLSSFILL
>FUSION-ENST00000570299.5:102283-ENST00000527095.7:802208|338
GPGDILDLKIDDTYPC
>FUSION-ENST00000485410.5:18453-ENST00000533770.5:454511|149
RILMVGLDAAGKTTILYK
>FUSION-ENST00000570299.5:102283-ENST00000527095.7:802208|17
LQNLLLGE
>FUSION-ENST00000570299.5:102283-ENST00000527095.7:802208|2561
PFPSQTENLCNSRHK
>FUSION-ENST00000570299.5:102283-ENST00000527095.7:802208|1420
HCKHSMAFWFLVL
>FUSION-ENST00000570299.5:102283-ENST00000527095.7:802208|5151
KKEGCPHDSVNSHR
>FUSION-ENST00000570299.5:102283-ENST00000527095.7:802208|4917
SLPYGTL
>FUSION-ENST00000570299.5:102283-ENST00000527095.7:802208|5667
MSPHSTSSALSFLLVVVMHAEG
>FUSION-ENST00000570299.5:102283-ENST00000527095.7:802208|4960
AAQPQARGSLESFMETAPGASSPK
>FUSION-ENST00000570299.5:102283-ENST00000527095.7:802208|4509
TRAVYKL
>FUSION-ENST00000570299.5:102283-ENST00000527095.7:802208|3835
YSYPKHPYAQLK
>FUSION-ENST00000570299.5:102283-ENST00000527095.7:802208|2748
MSAESRHRVANS
>FUSION-ENST00000485410.5:18453-ENST00000533770.5:454511|1010
MAVCIFSVK
>FUSION-ENST00000570299.5:102283-ENST00000527095.7:802208|3313
MSTLMPVPHSLN
>FUSION-ENST00000570299.5:102283-ENST00000527095.7:802208|1427
ACSELRSRHCAPAWATEQDSVSK
>FUSION-ENST00000570299.5:102283-ENST00000527095.7:802208|1907
VSNWGQELTGRGI
>FUSION-ENST00000570299.5:102283-ENST00000527095.7:802208|1707
ACSELRSR
>FUSION-ENST00000485410.5:18453-ENST00000533770.5:454511|998
AGVRRGVGG
>FUSION-ENST00000485410.5:18453-ENST00000533770.5:454511|128
LLAEQGSLVFTALSLFPK
>FUSION-ENST00000570299.5:102283-ENST00000527095.7:802208|1439
MTFSPTPSPPPTMNLHCFHCV
>FUSION-ENST00000570299.5:102283-ENST00000527095.7:802208|618
MFRILNMRVVLLSFRPFK
>FUSION-ENST00000570299.5:102283-ENST00000527095.7:802208|208
GPCHMPKKR
>FUSION-ENST00000570299.5:102283-ENST00000527095.7:802208|5814
LWNKLFLSTHVCAVCQGWF
>FUSION-ENST00000570299.5:102283-ENST00000527095.7:802208|5525
MVLFSYF
>FUSION-ENST00000570299.5:102283-ENST00000527095.7:802208|889
ITLEEWPNSTLSGYCHNIVRK
>FUSION-ENST00000485410.5:18453-ENST00000533770.5:454511|776
ICHTMWTRKEMAQNVR
>FUSION-ENST00000570299.5:102283-ENST00000527095.7:802208|5798
MPLLVISSTSYTEK
>FUSION-ENST00000570299.5:102283-ENST00000527095.7:802208|2264
MYLYYSY
>FUSION-ENST00000570299.5:102283-ENST00000527095.7:802208|2064
YKVQYYLQFQASAR
>FUSION-ENST00000570299.5:102283-ENST00000527095.7:802208|1741
SIPFLMQKVLVFSVSSTVK
>FUSION-ENST00000485410.5:18453-ENST00000533770.5:454511|559
EPKNLRL
>FUSION-ENST00000570299.5:102283-ENST00000527095.7:802208|3361
NCQTVFQSKHTILYSHRQCMR
>FUSION-ENST00000570299.5:102283-ENST00000527095.7:802208|2274
MSMINVKR
>FUSION-ENST00000570299.5:102283-ENST00000527095.7:802208|3423
MFPPSGKPR
>FUSION-ENST00000570299.5:102283-ENST00000527095.7:802208|2498
TSSLSER
>FUSION-ENST00000570299.5:102283-ENST00000527095.7:802208|5481
MHILNLIFSLH
>FUSION-ENST00000570299.5:102283-ENST00000527095.7:802208|5398
MLIYTHK
>FUSION-ENST00000485410.5:18453-ENST00000533770.5:454511|369
MGLHHVGQAGVK
>FUSION-ENST00000570299.5:102283-ENST00000527095.7:802208|66
QQSPTRL
>FUSION-ENST00000570299.5:102283-ENST00000527095.7:802208|3348
LFCLFIIFLLLGTK
>FUSION-ENST00000570299.5:102283-ENST00000527095.7:802208|1350
HLFLTPRQK
>FUSION-ENST00000570299.5:102283-ENST00000527095.7:802208|1370
MVCPQVLCKYSSPSCLSYYNEFCK
>FUSION-ENST00000570299.5:102283-ENST00000527095.7:802208|5684
MSLDAVRNYLWCHSMEGPGES
>FUSION-ENST00000570299.5:102283-ENST00000527095.7:802208|3554
KILKVADF
>FUSION-ENST00000570299.5:102283-ENST00000527095.7:802208|2435
TQFVFLLAILPSIL
>FUSION-ENST00000485410.5:18453-ENST00000533770.5:454511|476
CLMNEARHGGPRL
>FUSION-ENST00000570299.5:102283-ENST00000527095.7:802208|4505
MFYLGYERVCP
>FUSION-ENST00000570299.5:102283-ENST00000527095.7:802208|21
ERAHLGSK
>FUSION-ENST00000570299.5:102283-ENST00000527095.7:802208|3246
GQNMRGSLAL
>FUSION-ENST00000485410.5:18453-ENST00000533770.5:454511|163
ELQKYRK
>FUSION-ENST00000570299.5:102283-ENST00000527095.7:802208|214
CQEPQQMFTLS
>FUSION-ENST00000570299.5:102283-ENST00000527095.7:802208|5714
IFYSSLK
>ENST00000367511.4|SNV-75330-G-C|2
TNPPLAPGTILYEAELSQFSEDIK
>FUSION-ENST00000570299.5:102283-ENST00000527095.7:802208|71
RLALEWKQQSPTR
>FUSION-ENST00000485410.5:18453-ENST00000533770.5:454511|225
MVWALGFTEKEL
>FUSION-ENST00000485410.5:18453-ENST00000533770.5:454511|575
PVISVLWEAEVGGLLEVR
>FUSION-ENST00000570299.5:102283-ENST00000527095.7:802208|2547
ASVGPSSGAW
>FUSION-ENST00000398092.4:18331-ENST00000533770.5:454511|3
LLPTPEFGR
>FUSION-ENST00000570299.5:102283-ENST00000527095.7:802208|5763
MYGGLQHK
>FUSION-ENST00000570299.5:102283-ENST00000527095.7:802208|5337
NSCVCTNT
>FUSION-ENST00000570299.5:102283-ENST00000527095.7:802208|3668
MWQVTGLLLCFMIWVR
>FUSION-ENST00000570299.5:102283-ENST00000527095.7:802208|1948
PQVENSTPDLM
>FUSION-ENST00000570299.5:102283-ENST00000527095.7:802208|2872
IKISTNYDYTQIL
>FUSION-ENST00000570299.5:102283-ENST00000527095.7:802208|621
DQFIMFRILNMRVVLLSFRPFK
>ENST00000304685.8|SNV-280583-A-T|1
ISVVDNNGNMYKSIMLTSQDK
>FUSION-ENST00000570299.5:102283-ENST00000527095.7:802208|1338
THLQLFTYRSVSSIR
>FUSION-ENST00000485410.5:18453-ENST00000533770.5:454511|368
GLHHVGQAGVK
>FUSION-ENST00000570299.5:102283-ENST00000527095.7:802208|1306
IQTSSDFK
>FUSION-ENST00000570299.5:102283-ENST00000527095.7:802208|4269
TIVLQQSTDLLNIWG
>FUSION-ENST00000570299.5:102283-ENST00000527095.7:802208|3017
NKTKLIVTHQHQK
>FUSION-ENST00000570299.5:102283-ENST00000527095.7:802208|2374
CCGKPRSLKPR
>FUSION-ENST00000485410.5:18453-ENST00000533770.5:454511|608
MPVIPELWEAEVGGSLEPRSLR
>FUSION-ENST00000570299.5:102283-ENST00000527095.7:802208|5780
YTEKREK
>FUSION-ENST00000570299.5:102283-ENST00000527095.7:802208|5730
TMRTETGEEQRSR
>FUSION-ENST00000570299.5:102283-ENST00000527095.7:802208|5258
KGILKLFDNCNK
>FUSION-ENST00000570299.5:102283-ENST00000527095.7:802208|5188
DVQSVINVTCQVGILHR
>FUSION-ENST00000570299.5:102283-ENST00000527095.7:802208|2272
MSMINVKRK
>FUSION-ENST00000570299.5:102283-ENST00000527095.7:802208|807
QISVNDRTVKLAT
>FUSION-ENST00000570299.5:102283-ENST00000527095.7:802208|59
MKQMGPTR
>FUSION-ENST00000570299.5:102283-ENST00000527095.7:802208|5406
GCPVLCPFCFHSKIGSARSK
>ENST00000515145.1|SNV-1603-G-A|1
CQQFTLLLPTIPRLRGPAP
>FUSION-ENST00000570299.5:102283-ENST00000527095.7:802208|3599
LVLSVFTLTPKTVSQPPEISS
>ENST00000397501.5|SNV-142725-A-G|1
TDDLVYLSVMELVRAVLELK
>FUSION-ENST00000570299.5:102283-ENST00000527095.7:802208|1697
PEVRNVQLQH
>FUSION-ENST00000570299.5:102283-ENST00000527095.7:802208|2071
YVWEKHGMYKVQYYLQFQASAR
>FUSION-ENST00000570299.5:102283-ENST00000527095.7:802208|595
GEAHKGTNYMELMLPGVSR
>FUSION-ENST00000570299.5:102283-ENST00000527095.7:802208|152
MQPLKIVFFFLSGCSGGK
>ENST00000651943.2|SNV-147519-T-G|4
AFLSDMIKRFNNSR
>FUSION-ENST00000570299.5:102283-ENST00000527095.7:802208|3473
RNFFFLSFFFFYYTLSSR
>FUSION-ENST00000570299.5:102283-ENST00000527095.7:802208|3840
RGWRMYSYPK
>FUSION-ENST00000570299.5:102283-ENST00000527095.7:802208|3603
ITKLWVQK
>FUSION-ENST00000570299.5:102283-ENST00000527095.7:802208|352
GWGHAICR
>ENST00000628166.1|SNV-410118-G-T|3
CMPTWESSTRWV
>FUSION-ENST00000485410.5:18453-ENST00000533770.5:454511|659
ELRSCHR
>FUSION-ENST00000570299.5:102283-ENST00000527095.7:802208|981
PLHSSLGNRARTCLNK
>FUSION-ENST00000570299.5:102283-ENST00000527095.7:802208|3996
LYTKVSFCIQVFYIRK
>FUSION-ENST00000570299.5:102283-ENST00000527095.7:802208|2530
TVCLVSLYFHLPTFDR
>ENST00000252713.9|SNV-14664-C-T|4
VFSRSVHLTQYQKIHK
>FUSION-ENST00000570299.5:102283-ENST00000527095.7:802208|738
MPHMISVSDR
>FUSION-ENST00000570299.5:102283-ENST00000527095.7:802208|2032
MPPRLLLYKTLVIITLSSSG
>FUSION-ENST00000570299.5:102283-ENST00000527095.7:802208|3764
SHSFRALSI
>ENST00000616440.4|SNV-149388-T-C|2
QAAYIFKCEK
>FUSION-ENST00000570299.5:102283-ENST00000527095.7:802208|4605
MVVCTCSPSDLGGWGRRNT
>ENST00000393265.6|SNV-133867-C-G|2
LINSANGVSSKR
>FUSION-ENST00000570299.5:102283-ENST00000527095.7:802208|123
GQEIETILANMVKPCLY
>FUSION-ENST00000570299.5:102283-ENST00000527095.7:802208|987
IMPLHSSLGNRARTCLNK
>ENST00000641575.1|SNV-156840-C-G|2
YFVSPTVFRVIR
>FUSION-ENST00000570299.5:102283-ENST00000527095.7:802208|3963
DILLSLLW
>FUSION-ENST00000570299.5:102283-ENST00000527095.7:802208|3436
MAGSNGISSSRSLRNCHTVFHNG
>FUSION-ENST00000570299.5:102283-ENST00000527095.7:802208|1668
MDCSLFSMLK
>FUSION-ENST00000570299.5:102283-ENST00000527095.7:802208|3713
AEFFIISRSTLLL
>FUSION-ENST00000570299.5:102283-ENST00000527095.7:802208|5305
LISYMSRIHFSSYSFFKK
>FUSION-ENST00000570299.5:102283-ENST00000527095.7:802208|3922
MLLCLNAK
>FUSION-ENST00000570299.5:102283-ENST00000527095.7:802208|2500
DSSFIVINPHINKLK
>FUSION-ENST00000570299.5:102283-ENST00000527095.7:802208|4066
TVILHMGPLLTGGP
>FUSION-ENST00000570299.5:102283-ENST00000527095.7:802208|5239
RLHGLHLKK
>FUSION-ENST00000570299.5:102283-ENST00000527095.7:802208|206
VERSWGHIR
>FUSION-ENST00000570299.5:102283-ENST00000527095.7:802208|3601
LVLSVFTLTPK
>FUSION-ENST00000570299.5:102283-ENST00000527095.7:802208|4612
IPNLMCKIAMPIY
>FUSION-ENST00000570299.5:102283-ENST00000527095.7:802208|3457
MVPSFVHVPAK
>ENST00000312015.6|MNV-7507-CACAC-C|5
RTTPLHRR
>FUSION-ENST00000570299.5:102283-ENST00000527095.7:802208|4511
MTRAVYK
>FUSION-ENST00000570299.5:102283-ENST00000527095.7:802208|3629
IVIITILLLCRE
>FUSION-ENST00000570299.5:102283-ENST00000527095.7:802208|924
MDLFLLPILIEQSTAPR
>FUSION-ENST00000570299.5:102283-ENST00000527095.7:802208|5209
MSRAFAARSSGTVGGPR
>FUSION-ENST00000570299.5:102283-ENST00000527095.7:802208|1077
LAIDYRFLSGLRH
>FUSION-ENST00000570299.5:102283-ENST00000527095.7:802208|5910
TSATSEGTGMTALRPGNRGT
>FUSION-ENST00000570299.5:102283-ENST00000527095.7:802208|891
KITLEEWPNSTLSGYCHNIVRK
>ENST00000588629.1|SNV-11271-G-A|4
IDLEANFEKIENKLK
>FUSION-ENST00000570299.5:102283-ENST00000527095.7:802208|3745
RARNYFPSHPQQISPQSHWPK
>ENST00000293805.10|SNV-3704-C-A|5
TVHTGEKPYHCSICGARFNRQANLK
>FUSION-ENST00000485410.5:18453-ENST00000533770.5:454511|582
YSFSLGR
>FUSION-ENST00000570299.5:102283-ENST00000527095.7:802208|5156
MFWELQLQFLLLPWLCCR
>FUSION-ENST00000485410.5:18453-ENST00000533770.5:454511|864
FLVKLLVFSLYFLHL
>FUSION-ENST00000485410.5:18453-ENST00000533770.5:454511|379
MISTRCNLHLPGSSNSPASASR
>FUSION-ENST00000570299.5:102283-ENST00000527095.7:802208|520
MVFSIFIRLCTSSNSR
>FUSION-ENST00000570299.5:102283-ENST00000527095.7:802208|1393
DSYTLLF
>FUSION-ENST00000570299.5:102283-ENST00000527095.7:802208|1822
LNDLLRSHLNLKLNTFYGK
>FUSION-ENST00000570299.5:102283-ENST00000527095.7:802208|1961
PVLLVATIQVEHSSTPK
>FUSION-ENST00000570299.5:102283-ENST00000527095.7:802208|1876
MIDFDFK
>FUSION-ENST00000570299.5:102283-ENST00000527095.7:802208|424
FKSFRLLTL
>FUSION-ENST00000570299.5:102283-ENST00000527095.7:802208|29
MKAVFHICKK
>FUSION-ENST00000570299.5:102283-ENST00000527095.7:802208|3724
MSHKPYHLINFPQAPGLCRRN
>FUSION-ENST00000570299.5:102283-ENST00000527095.7:802208|1833
WQWHLLTVSSHSR
>FUSION-ENST00000570299.5:102283-ENST00000527095.7:802208|942
MCTSACLLLAPK
>FUSION-ENST00000570299.5:102283-ENST00000527095.7:802208|1841
KFEGTTFRP
>FUSION-ENST00000570299.5:102283-ENST00000527095.7:802208|1141
EWEEAFSTSGILSDCE
>FUSION-ENST00000570299.5:102283-ENST00000527095.7:802208|1412
MSPTHTPPAPTHCR
>FUSION-ENST00000570299.5:102283-ENST00000527095.7:802208|1635
GIALDCNLNLR
>FUSION-ENST00000570299.5:102283-ENST00000527095.7:802208|1267
EYRSFLWPNVSAQLR
>FUSION-ENST00000485410.5:18453-ENST00000533770.5:454511|673
RFGSPSDRAVR
>FUSION-ENST00000570299.5:102283-ENST00000527095.7:802208|1687
RAGEQLSSLAARFPAQAVPLR
>FUSION-ENST00000570299.5:102283-ENST00000527095.7:802208|1782
AVLSWKVFFILNRFPLHLICYLAK
>FUSION-ENST00000570299.5:102283-ENST00000527095.7:802208|1676
WMLRACPPQPRSAVLR
>FUSION-ENST00000570299.5:102283-ENST00000527095.7:802208|5078
VRVLSTFSYKLLYQIAGS
>FUSION-ENST00000570299.5:102283-ENST00000527095.7:802208|1602
MHQKLQIEKS
>ENST00000453237.5|SNV-9940-G-T|2
VVSLLKEVNFYSGILLLACISVYR
>FUSION-ENST00000570299.5:102283-ENST00000527095.7:802208|4497
IPWASLFGTIPLFVHSWR
>FUSION-ENST00000485410.5:18453-ENST00000533770.5:454511|496
AETVSLSVSLVQYAQ
>FUSION-ENST00000570299.5:102283-ENST00000527095.7:802208|4724
MQSLHLKSWPVDRNK
>FUSION-ENST00000570299.5:102283-ENST00000527095.7:802208|1040
MLGWAWCFTSIISVLLEAKIGR
>FUSION-ENST00000570299.5:102283-ENST00000527095.7:802208|3218
MCDVLLWSQLLRRLR
>FUSION-ENST00000570299.5:102283-ENST00000527095.7:802208|2774
MIRSCMGQSR
>FUSION-ENST00000570299.5:102283-ENST00000527095.7:802208|2740
MQDCWRR
>FUSION-ENST00000570299.5:102283-ENST00000527095.7:802208|1576
MCRQNSTFHK
>FUSION-ENST00000570299.5:102283-ENST00000527095.7:802208|612
MRVVLLSFRPFKYLPQAK
>FUSION-ENST00000570299.5:102283-ENST00000527095.7:802208|2705
MTLQDMR
>FUSION-ENST00000570299.5:102283-ENST00000527095.7:802208|4878
VLNHGAR
>FUSION-ENST00000570299.5:102283-ENST00000527095.7:802208|5604
PSKINISGITVCVDFCVASLTQK
>FUSION-ENST00000570299.5:102283-ENST00000527095.7:802208|3488
PVIPVTR
>FUSION-ENST00000570299.5:102283-ENST00000527095.7:802208|548
SLPLCGPGSPFLKKK
>FUSION-ENST00000570299.5:102283-ENST00000527095.7:802208|730
ISVSDRLVQK
>FUSION-ENST00000570299.5:102283-ENST00000527095.7:802208|3879
MVQVGSLK
>ENST00000421085.6|SNV-63924-C-T|3
LGLRQCLVMRSGR
>FUSION-ENST00000570299.5:102283-ENST00000527095.7:802208|4891
RLQGEPK
>FUSION-ENST00000570299.5:102283-ENST00000527095.7:802208|2883
DNNSLSS
>FUSION-ENST00000570299.5:102283-ENST00000527095.7:802208|43
VTFLKLGFVLARQK
>ENST00000394835.7|SNV-151706-G-A|2
IFEVLAVDTLR
>FUSION-ENST00000570299.5:102283-ENST00000527095.7:802208|1976
SDIGDIALSKPTKM
>FUSION-ENST00000485410.5:18453-ENST00000533770.5:454511|363
CGKWLRMDR
>FUSION-ENST00000570299.5:102283-ENST00000527095.7:802208|320
QKTPNLPLVNLR
>FUSION-ENST00000570299.5:102283-ENST00000527095.7:802208|5726
RTETGEEQRSR
>FUSION-ENST00000570299.5:102283-ENST00000527095.7:802208|3122
MCLKSLPFPSQMPPPFCK
>FUSION-ENST00000570299.5:102283-ENST00000527095.7:802208|4448
MVGLTTK
>FUSION-ENST00000570299.5:102283-ENST00000527095.7:802208|1829
GKVALLGLF
>FUSION-ENST00000570299.5:102283-ENST00000527095.7:802208|4760
DYYSSQIIQIEPKWIHMDLSCY
>FUSION-ENST00000570299.5:102283-ENST00000527095.7:802208|1566
MCLIVLK
>FUSION-ENST00000570299.5:102283-ENST00000527095.7:802208|2807
MLNVAHR
>FUSION-ENST00000570299.5:102283-ENST00000527095.7:802208|3856
SFVQGNTEIIILATIF
>FUSION-ENST00000570299.5:102283-ENST00000527095.7:802208|2841
IPLRYLLNMQVEMSSR
>FUSION-ENST00000570299.5:102283-ENST00000527095.7:802208|5235
MVKPCLYQK
>FUSION-ENST00000570299.5:102283-ENST00000527095.7:802208|4361
IVPTGEWDRYFCWLNFQMRLTDAK
>ENST00000393829.6|SNV-11271-G-A|4
DMIDLEANFEKIENKLK
>FUSION-ENST00000485410.5:18453-ENST00000533770.5:454511|537
MFQICPLLSISTCS
>FUSION-ENST00000570299.5:102283-ENST00000527095.7:802208|3089
CVSNHSPSHPR
>ENST00000334463.4|INDEL-30448-A-AA|5
VLSRIQKNTGSLGGVGR
>FUSION-ENST00000570299.5:102283-ENST00000527095.7:802208|2214
MGLWRKVL
>FUSION-ENST00000570299.5:102283-ENST00000527095.7:802208|1416
MPQAEMSPTHTPPAPTHCR
>FUSION-ENST00000485410.5:18453-ENST00000533770.5:454511|240
MVINVVK
>FUSION-ENST00000570299.5:102283-ENST00000527095.7:802208|4110
QQIWILER
>FUSION-ENST00000570299.5:102283-ENST00000527095.7:802208|5631
VAQACNPSTLGGQGRR
>FUSION-ENST00000570299.5:102283-ENST00000527095.7:802208|127
WAGIYVK
>FUSION-ENST00000570299.5:102283-ENST00000527095.7:802208|1346
RQFSVLFYR
>FUSION-ENST00000570299.5:102283-ENST00000527095.7:802208|78
MKASPSL
>FUSION-ENST00000570299.5:102283-ENST00000527095.7:802208|3413
HCTPAWAMRAKLHLK
>FUSION-ENST00000485410.5:18453-ENST00000533770.5:454511|601
PVVPATPEAEVGGLLEPGR
>FUSION-ENST00000570299.5:102283-ENST00000527095.7:802208|5821
VTMSSIIQK
>ENST00000635406.1|MNV-806-ACA-A|9
RGQSEKPQQAHLPDR
>ENST00000357700.11|SNV-25839-G-T|2
GLENIAKLNIPPR
>FUSION-ENST00000570299.5:102283-ENST00000527095.7:802208|3785
MIFLSFEFIHHCLGRGRK
>FUSION-ENST00000570299.5:102283-ENST00000527095.7:802208|791
YMLICPQKPKTHTMSFPLHYLPQVK
>FUSION-ENST00000570299.5:102283-ENST00000527095.7:802208|4821
KQNLLILYWLE
>FUSION-ENST00000570299.5:102283-ENST00000527095.7:802208|4286
MLRCLDLGR
>FUSION-ENST00000570299.5:102283-ENST00000527095.7:802208|3333
SIFSVFPFMDYAVAVVFK
>FUSION-ENST00000570299.5:102283-ENST00000527095.7:802208|3617
TWGSCQPTHLHTCFHKHLTR
>FUSION-ENST00000570299.5:102283-ENST00000527095.7:802208|234
DTTMLLVR
>FUSION-ENST00000570299.5:102283-ENST00000527095.7:802208|5240
MRLHGLHLKK
>FUSION-ENST00000570299.5:102283-ENST00000527095.7:802208|2052
MYTTWIR
>FUSION-ENST00000570299.5:102283-ENST00000527095.7:802208|2006
VFIENQVLCQTLGI
>FUSION-ENST00000485410.5:18453-ENST00000533770.5:454511|110
HHHPYHW
>FUSION-ENST00000570299.5:102283-ENST00000527095.7:802208|1266
MEYRSFLWPNVSAQLRYHTQHIK
>FUSION-ENST00000570299.5:102283-ENST00000527095.7:802208|5362
SGEIVEVRNLK
>FUSION-ENST00000485410.5:18453-ENST00000533770.5:454511|884
VEVSEILSAQR
>FUSION-ENST00000570299.5:102283-ENST00000527095.7:802208|1476
MGASGAIPLK
>ENST00000367058.7|SNV-18590-G-A|1
SSLEDFPYGTTVTYTCNPGPER
>FUSION-ENST00000570299.5:102283-ENST00000527095.7:802208|3502
MTTKNPSLYQPR
>FUSION-ENST00000570299.5:102283-ENST00000527095.7:802208|825
KNKIPSIMGLEMK
>FUSION-ENST00000570299.5:102283-ENST00000527095.7:802208|4862
NKTVESFKLSNSQK
>FUSION-ENST00000570299.5:102283-ENST00000527095.7:802208|5410
GCPVLCPFCFHSK
>FUSION-ENST00000570299.5:102283-ENST00000527095.7:802208|1182
AVGDEGLIRMK
>FUSION-ENST00000570299.5:102283-ENST00000527095.7:802208|5266
NIYPILSPNLQTLLRFILAFEIKK
>FUSION-ENST00000570299.5:102283-ENST00000527095.7:802208|3584
AQPSSCCLRNKNTNNK
>FUSION-ENST00000570299.5:102283-ENST00000527095.7:802208|3877
MVQVGSLKTCYCVVIDCR
>FUSION-ENST00000485410.5:18453-ENST00000533770.5:454511|521
PVIPALWEAEVGGS
>FUSION-ENST00000570299.5:102283-ENST00000527095.7:802208|5294
MCTHGLWR
>FUSION-ENST00000570299.5:102283-ENST00000527095.7:802208|5399
GRPEQGW
>FUSION-ENST00000570299.5:102283-ENST00000527095.7:802208|3107
NVTLSSF
>ENST00000326402.9|SNV-29960-G-T|1
IYMLCFLPFIILLVFILELK
>FUSION-ENST00000485410.5:18453-ENST00000533770.5:454511|507
CFTLTLTLFCSPVFTSLFH
>FUSION-ENST00000570299.5:102283-ENST00000527095.7:802208|2450
MSFKNPVCLPTGHFAFYSLIRK
>FUSION-ENST00000570299.5:102283-ENST00000527095.7:802208|3447
DIWVGSKSLLL
>FUSION-ENST00000570299.5:102283-ENST00000527095.7:802208|1631
EFQRKICLESHIDNTEK
>FUSION-ENST00000570299.5:102283-ENST00000527095.7:802208|2785
DSTERNCHQLK
>FUSION-ENST00000570299.5:102283-ENST00000527095.7:802208|3006
PELWLVFLHGLLKK
>FUSION-ENST00000570299.5:102283-ENST00000527095.7:802208|5020
IQCALLS
>FUSION-ENST00000570299.5:102283-ENST00000527095.7:802208|5634
MVAQACNPSTLGGQGR
>FUSION-ENST00000485410.5:18453-ENST00000533770.5:454511|410
PVIPATREAEAQESLELGR
>FUSION-ENST00000485410.5:18453-ENST00000533770.5:454511|54
CLPRAPGSA
>FUSION-ENST00000570299.5:102283-ENST00000527095.7:802208|1155
HGQFILER
>FUSION-ENST00000570299.5:102283-ENST00000527095.7:802208|4840
CHIRTVVQHLNLIVFLRSITK
>FUSION-ENST00000570299.5:102283-ENST00000527095.7:802208|3501
TTKNPSLYQPR
>ENST00000492914.1|SNV-23587-G-A|12
EADLHRLQMSWLPTSRGMPWVEW
>FUSION-ENST00000485410.5:18453-ENST00000533770.5:454511|860
RIIIFLVVSR
>FUSION-ENST00000570299.5:102283-ENST00000527095.7:802208|1817
LNTFYGKGSCEDLRR
>FUSION-ENST00000570299.5:102283-ENST00000527095.7:802208|4577
MESLALKPLLRNQNVA
>FUSION-ENST00000485410.5:18453-ENST00000533770.5:454511|702
PFLQFVRYREK
>FUSION-ENST00000485410.5:18453-ENST00000533770.5:454511|459
LSTGVLCFCFFK
>FUSION-ENST00000570299.5:102283-ENST00000527095.7:802208|3215
LRWEDHLRPGVR
>FUSION-ENST00000570299.5:102283-ENST00000527095.7:802208|374
LDVVSVGVISELVLR
>FUSION-ENST00000570299.5:102283-ENST00000527095.7:802208|4375
EVCWGVVSDGGENAF
>FUSION-ENST00000570299.5:102283-ENST00000527095.7:802208|5606
SCLSSKEVLFYFAIT
>FUSION-ENST00000570299.5:102283-ENST00000527095.7:802208|5318
MIYFLLFINNK
>FUSION-ENST00000570299.5:102283-ENST00000527095.7:802208|4200
PLHSRLGNR
>FUSION-ENST00000570299.5:102283-ENST00000527095.7:802208|5389
MKIADNFFSLCSLT
>FUSION-ENST00000570299.5:102283-ENST00000527095.7:802208|3162
MLLFLLSSLRRGCNPNHLNPSGR
>FUSION-ENST00000570299.5:102283-ENST00000527095.7:802208|146
IVFFFLSGCSGGKNFKR
>FUSION-ENST00000570299.5:102283-ENST00000527095.7:802208|5702
TTTQPIPNPTPILQLRK
>FUSION-ENST00000485410.5:18453-ENST00000533770.5:454511|957
GQCYGTVDYHSPLDLSLK
>FUSION-ENST00000485410.5:18453-ENST00000533770.5:454511|188
TNEMTASLQRPCGTAPSLDGPQ
>FUSION-ENST00000570299.5:102283-ENST00000527095.7:802208|998
VAYTCNPSILGGQGGWIT
>FUSION-ENST00000570299.5:102283-ENST00000527095.7:802208|4904
IAMCYTR
>ENST00000522455.5|SNV-679568-C-A|5
VPPPPRAVIPLKSPR
>FUSION-ENST00000570299.5:102283-ENST00000527095.7:802208|734
MPHMISVSDRLVQKNCK
>FUSION-ENST00000570299.5:102283-ENST00000527095.7:802208|3429
APLYSSLGNESK
>FUSION-ENST00000470487.6:826-ENST00000464219.1:37852|1
YQQHQESLSAQLQGVFLRH
>FUSION-ENST00000570299.5:102283-ENST00000527095.7:802208|4039
ESESGPA
>FUSION-ENST00000570299.5:102283-ENST00000527095.7:802208|5474
LFSFFSYSWGIFPVK
>FUSION-ENST00000570299.5:102283-ENST00000527095.7:802208|4863
NKTVESFK
>ENST00000523520.1|SNV-29213-G-C|5
RSEPHRPGRDR
>FUSION-ENST00000570299.5:102283-ENST00000527095.7:802208|2897
MALLFICLTVTCMFWSPVAPVK
>FUSION-ENST00000570299.5:102283-ENST00000527095.7:802208|102
LFLICSVVSR
>FUSION-ENST00000570299.5:102283-ENST00000527095.7:802208|3024
GALSMTAALSR
>FUSION-ENST00000570299.5:102283-ENST00000527095.7:802208|1446
RNSPTEFFMVVCFVFK
>FUSION-ENST00000570299.5:102283-ENST00000527095.7:802208|3481
EAEAGEWHEPGRQRLQ
>FUSION-ENST00000570299.5:102283-ENST00000527095.7:802208|627
MCGVLRDQFIMFR
>FUSION-ENST00000570299.5:102283-ENST00000527095.7:802208|3335
MKSIFSVFPFMDYAVAVVFK
>FUSION-ENST00000570299.5:102283-ENST00000527095.7:802208|5616
MDTCIHFIYLFLG
>FUSION-ENST00000570299.5:102283-ENST00000527095.7:802208|3802
MSSSVFLPQLSILGPLPLIYLLL
>FUSION-ENST00000570299.5:102283-ENST00000527095.7:802208|4794
LEVSDSSVAIEVCNLKQVIL
>FUSION-ENST00000570299.5:102283-ENST00000527095.7:802208|1734
MSLLIFLI
>FUSION-ENST00000570299.5:102283-ENST00000527095.7:802208|1067
MEPGAEYCFAATVKEPFVWSLELFK
>ENST00000566261.5|SNV-15643-C-G|2
EPMQPSVLR
>ENST00000526926.5|SNV-14609-T-G|4
GFSQSSLR
>FUSION-ENST00000570299.5:102283-ENST00000527095.7:802208|5346
RNNNIQR
>FUSION-ENST00000570299.5:102283-ENST00000527095.7:802208|1175
MQFLIQWFWSGTGGLTFLESSQCC
>FUSION-ENST00000570299.5:102283-ENST00000527095.7:802208|808
QISVNDRTVK
>FUSION-ENST00000570299.5:102283-ENST00000527095.7:802208|3072
DRISSCRPGWS
>FUSION-ENST00000485410.5:18453-ENST00000533770.5:454511|481
DESWYQK
>FUSION-ENST00000570299.5:102283-ENST00000527095.7:802208|3532
MTMRARTHTSVVEAK
>FUSION-ENST00000570299.5:102283-ENST00000527095.7:802208|4912
EHCRSCLNGK
>FUSION-ENST00000485410.5:18453-ENST00000533770.5:454511|911
VQRPLAFVIKK
>FUSION-ENST00000570299.5:102283-ENST00000527095.7:802208|2974
MLLSYGPR
>FUSION-ENST00000570299.5:102283-ENST00000527095.7:802208|939
CTSACLLLAPKHPPAVGLFPLFSK
>FUSION-ENST00000570299.5:102283-ENST00000527095.7:802208|4004
QFLIICGLDSSFIFSK
>FUSION-ENST00000485410.5:18453-ENST00000533770.5:454511|892
VAAIIILNASIK
>FUSION-ENST00000570299.5:102283-ENST00000527095.7:802208|3655
HHLSFPLFTEEEKNGQISIIAVR
>FUSION-ENST00000570299.5:102283-ENST00000527095.7:802208|3080
FCPLYLFLAQLIPTHH
>FUSION-ENST00000485410.5:18453-ENST00000533770.5:454511|742
GSHRCLK
>FUSION-ENST00000485410.5:18453-ENST00000533770.5:454511|828
SFCAGRRLMSSEIFFQLQHQHR
>FUSION-ENST00000570299.5:102283-ENST00000527095.7:802208|557
GAVSSVVHPIMVK
>FUSION-ENST00000570299.5:102283-ENST00000527095.7:802208|74
MRLALEWK
>FUSION-ENST00000570299.5:102283-ENST00000527095.7:802208|827
HTCCYSEVEKILLCI
>FUSION-ENST00000570299.5:102283-ENST00000527095.7:802208|3145
TFCRVGILPSPR
>FUSION-ENST00000570299.5:102283-ENST00000527095.7:802208|2991
KENHLECLAGFK
>FUSION-ENST00000485410.5:18453-ENST00000533770.5:454511|904
RHRIGIDNGNLRPK
>FUSION-ENST00000570299.5:102283-ENST00000527095.7:802208|2829
SSRWLDK
>FUSION-ENST00000570299.5:102283-ENST00000527095.7:802208|4696
SVGLKVCSHLSGKHLL
>FUSION-ENST00000398092.4:18331-ENST00000533770.5:454511|1
QQTGCGNCWLLGLLYG
>FUSION-ENST00000570299.5:102283-ENST00000527095.7:802208|4775
MQLIFSLPLWGKSK
>FUSION-ENST00000485410.5:18453-ENST00000533770.5:454511|946
MIDLGFSQERLPCITYSHASCFPA
>FUSION-ENST00000570299.5:102283-ENST00000527095.7:802208|4087
SFMVHRWYLEQERELCIK
>FUSION-ENST00000570299.5:102283-ENST00000527095.7:802208|5071
LLYQIAGS
>FUSION-ENST00000570299.5:102283-ENST00000527095.7:802208|2172
MKNTQRLQHNPLK
>FUSION-ENST00000570299.5:102283-ENST00000527095.7:802208|3240
VLASSQLQVR
>FUSION-ENST00000485410.5:18453-ENST00000533770.5:454511|166
FYLLGSPDKQMMV
>FUSION-ENST00000570299.5:102283-ENST00000527095.7:802208|4426
SIWDPLLEILI
>FUSION-ENST00000570299.5:102283-ENST00000527095.7:802208|4578
ESLALKPLLR
>FUSION-ENST00000570299.5:102283-ENST00000527095.7:802208|4204
QFLIVKNTLVRLK
>FUSION-ENST00000570299.5:102283-ENST00000527095.7:802208|3130
RTPKVCLGCGNK
>FUSION-ENST00000570299.5:102283-ENST00000527095.7:802208|4597
TILSAWEGQSILWAAPLK
>FUSION-ENST00000570299.5:102283-ENST00000527095.7:802208|2262
YRTFDIFFS
>FUSION-ENST00000570299.5:102283-ENST00000527095.7:802208|2404
SIQSSGANQR
>FUSION-ENST00000570299.5:102283-ENST00000527095.7:802208|3906
LYCGWNSFWRL
>FUSION-ENST00000570299.5:102283-ENST00000527095.7:802208|5292
MCTHGLWRVNLQ
>FUSION-ENST00000485410.5:18453-ENST00000533770.5:454511|752
GSETTYRIQSSSTPQVFCHPQ
>FUSION-ENST00000570299.5:102283-ENST00000527095.7:802208|4333
KGTPELR
>FUSION-ENST00000570299.5:102283-ENST00000527095.7:802208|5255
SPARCSGSR
>FUSION-ENST00000485410.5:18453-ENST00000533770.5:454511|86
QNQTHCGGVCGASV
>FUSION-ENST00000570299.5:102283-ENST00000527095.7:802208|1252
GKQIYSIPIDTRTSED
>FUSION-ENST00000570299.5:102283-ENST00000527095.7:802208|4233
SLTFLKKQTYK
>FUSION-ENST00000570299.5:102283-ENST00000527095.7:802208|852
LLHEILRNDQLKGEK
>ENST00000409198.5|SNV-220817-A-G|5
RDLGLEVK
>FUSION-ENST00000570299.5:102283-ENST00000527095.7:802208|524
MCSAHYFPALL
>FUSION-ENST00000570299.5:102283-ENST00000527095.7:802208|5216
LAGHGGTHL
>FUSION-ENST00000570299.5:102283-ENST00000527095.7:802208|2878
TSMAPKEQP
>FUSION-ENST00000570299.5:102283-ENST00000527095.7:802208|5573
VLIIGYFQCIIL
>FUSION-ENST00000570299.5:102283-ENST00000527095.7:802208|3544
LLRLPCSYK
>ENST00000612619.1|SNV-17048-G-A|1
NFLVPDCKHARMK
>FUSION-ENST00000570299.5:102283-ENST00000527095.7:802208|5508
LFSKEETK
>FUSION-ENST00000570299.5:102283-ENST00000527095.7:802208|3567
QVLLLLYRGGN
>FUSION-ENST00000485410.5:18453-ENST00000533770.5:454511|756
ETISSVCQIQGK
>ENST00000252677.4|SNV-5636-C-G|1
QLGWDHWIIAPPLYTPNYCKGTCLR
>FUSION-ENST00000485410.5:18453-ENST00000533770.5:454511|688
VYTKNGNSET
>FUSION-ENST00000570299.5:102283-ENST00000527095.7:802208|58
KQMGPTR
>FUSION-ENST00000570299.5:102283-ENST00000527095.7:802208|1702
HSPLHSSLGNRVR
>FUSION-ENST00000485410.5:18453-ENST00000533770.5:454511|527
PLHSSLSGR
>FUSION-ENST00000485410.5:18453-ENST00000533770.5:454511|619
YLTLLNCILKK
>FUSION-ENST00000570299.5:102283-ENST00000527095.7:802208|5326
KLQYCSVILR
>FUSION-ENST00000570299.5:102283-ENST00000527095.7:802208|766
TSVAISYFCYFQCQR
>FUSION-ENST00000570299.5:102283-ENST00000527095.7:802208|1630
KICLESHIDNTEK
>FUSION-ENST00000570299.5:102283-ENST00000527095.7:802208|2598
MGSPRQTVDVKVLVWEAR
>FUSION-ENST00000485410.5:18453-ENST00000533770.5:454511|311
GQQDKCVA
>ENST00000473401.5|SNV-9104-G-T|2
VLYKAPFWPHSCPVDQPMSTDL
>FUSION-ENST00000485410.5:18453-ENST00000533770.5:454511|925
MPMQTVGTHDEFR
>ENST00000511601.5|SNV-39200-T-A|1
AAPDEPGSAAMGSVGSSDPENK
>FUSION-ENST00000570299.5:102283-ENST00000527095.7:802208|2800
MGDEQRRSL
>FUSION-ENST00000570299.5:102283-ENST00000527095.7:802208|1636
FPHQLTAFIKHQKVTPAPD
>ENST00000471850.1|SNV-8403-G-T|4
MIAYDAVLAAGDSLKELAHR
>FUSION-ENST00000570299.5:102283-ENST00000527095.7:802208|4123
MALNLAHK
>FUSION-ENST00000570299.5:102283-ENST00000527095.7:802208|4730
EGKFTKLILSFFLL
>FUSION-ENST00000570299.5:102283-ENST00000527095.7:802208|3144
TFCRVGILPSPRCSVCK
>FUSION-ENST00000570299.5:102283-ENST00000527095.7:802208|158
SDEKKQK
>FUSION-ENST00000570299.5:102283-ENST00000527095.7:802208|2875
RVSPQLIPA
>FUSION-ENST00000570299.5:102283-ENST00000527095.7:802208|1931
QIFQNPGQFWSQALWIR
>FUSION-ENST00000570299.5:102283-ENST00000527095.7:802208|5657
GLGSPDGNTLVTGSLLHLRAGGSR
>FUSION-ENST00000570299.5:102283-ENST00000527095.7:802208|4308
MTEIFWTSTTVSFFPMMSFG
>FUSION-ENST00000570299.5:102283-ENST00000527095.7:802208|1503
LAKLVSNT
>ENST00000672018.1|SNV-27453-C-T|1
FVTGITPFEFENMAESTGMYLRIR
>ENST00000453237.5|SNV-9940-G-T|1
EVNFYSGILLLACISVYR
>ENST00000643308.1|SNV-45638-C-T|4
MLRPLQRPPWR
>FUSION-ENST00000570299.5:102283-ENST00000527095.7:802208|5302
MSRIHFSSYSFFKK
>FUSION-ENST00000570299.5:102283-ENST00000527095.7:802208|5766
DGSECCSYTSVHMGLKFW
>FUSION-ENST00000570299.5:102283-ENST00000527095.7:802208|5222
GYIIGNSQR
>FUSION-ENST00000570299.5:102283-ENST00000527095.7:802208|5307
LISYMSRIHFSSYSFFK
>FUSION-ENST00000570299.5:102283-ENST00000527095.7:802208|4395
MQEAAQGR
>FUSION-ENST00000570299.5:102283-ENST00000527095.7:802208|4264
IPTSCSFLL
>FUSION-ENST00000570299.5:102283-ENST00000527095.7:802208|1778
IWDTIVR
>FUSION-ENST00000485410.5:18453-ENST00000533770.5:454511|10
GVLEAFKKS
>FUSION-ENST00000570299.5:102283-ENST00000527095.7:802208|850
NDQLKGEKSK
>ENST00000563893.5|SNV-2298-G-C|1
WPVTGSTSTGLLR
>FUSION-ENST00000570299.5:102283-ENST00000527095.7:802208|4680
QIFQNPTK
>FUSION-ENST00000570299.5:102283-ENST00000527095.7:802208|3954
WLVVMMNRENINSGYSKVSVWIR
>FUSION-ENST00000570299.5:102283-ENST00000527095.7:802208|5793
PLLVISSTSYTEKFRFHCVK
>FUSION-ENST00000570299.5:102283-ENST00000527095.7:802208|1505
MPRFLNG
>FUSION-ENST00000570299.5:102283-ENST00000527095.7:802208|3623
CVFVCVC
>FUSION-ENST00000570299.5:102283-ENST00000527095.7:802208|5728
RTETGEEQR
>FUSION-ENST00000570299.5:102283-ENST00000527095.7:802208|4952
SLLILGELEWSGEWSLLGK
>FUSION-ENST00000467290.1:132-ENST00000493879.5:74|4
MTASEAEAPR
>ENST00000343959.5|SNV-99-G-A|3
TEKATEEAIHAVEEVVKEVVGHAK
>FUSION-ENST00000570299.5:102283-ENST00000527095.7:802208|4196
VRLCLKK
>FUSION-ENST00000570299.5:102283-ENST00000527095.7:802208|1826
AFCCWACHNFLRPWFPYLNNNSVR
>FUSION-ENST00000570299.5:102283-ENST00000527095.7:802208|2007
HLFNCFKVFIENQVLCQTLGI
>FUSION-ENST00000570299.5:102283-ENST00000527095.7:802208|1759
KQLFKLCTAWK
>FUSION-ENST00000570299.5:102283-ENST00000527095.7:802208|944
MQLILFGTEVGQ
>FUSION-ENST00000570299.5:102283-ENST00000527095.7:802208|958
MGVVLHIYNLSTFGGQDRKIT
>FUSION-ENST00000570299.5:102283-ENST00000527095.7:802208|5752
FWFVFEQNY
>FUSION-ENST00000570299.5:102283-ENST00000527095.7:802208|4118
ALNLAHKIYVYPIKVSLLPS
>FUSION-ENST00000570299.5:102283-ENST00000527095.7:802208|4242
FYITISITQTGK
>FUSION-ENST00000570299.5:102283-ENST00000527095.7:802208|5598
IMNIFSIPK
>FUSION-ENST00000570299.5:102283-ENST00000527095.7:802208|5792
KYPFPTLCLR
>FUSION-ENST00000570299.5:102283-ENST00000527095.7:802208|340
IPVTFPGGCC
>FUSION-ENST00000570299.5:102283-ENST00000527095.7:802208|4541
MATVPLLISSK
>FUSION-ENST00000570299.5:102283-ENST00000527095.7:802208|3210
SHHCTPAWATE
>FUSION-ENST00000570299.5:102283-ENST00000527095.7:802208|1984
MAHDRSLFQLQKSR
>FUSION-ENST00000570299.5:102283-ENST00000527095.7:802208|5063
MGASQEGDNGARSGQTHTKPDLR
>FUSION-ENST00000570299.5:102283-ENST00000527095.7:802208|240
MLKASCFR
>FUSION-ENST00000570299.5:102283-ENST00000527095.7:802208|169
DSISPKKK
>FUSION-ENST00000570299.5:102283-ENST00000527095.7:802208|3711
LSKHLYE
>FUSION-ENST00000570299.5:102283-ENST00000527095.7:802208|1108
CSITCLCIVLIR
>FUSION-ENST00000570299.5:102283-ENST00000527095.7:802208|1377
IPPCLLLHPENFPK
>FUSION-ENST00000570299.5:102283-ENST00000527095.7:802208|1333
QASSFFFFF
>FUSION-ENST00000485410.5:18453-ENST00000533770.5:454511|879
MRVPPCPANFFFYFL
>FUSION-ENST00000570299.5:102283-ENST00000527095.7:802208|2874
VSPQLIPA
>FUSION-ENST00000570299.5:102283-ENST00000527095.7:802208|2393
NSMLSEFKAGPYLDRGLR
>FUSION-ENST00000570299.5:102283-ENST00000527095.7:802208|4258
MIMMVKKFGVLIWGIR
>FUSION-ENST00000570299.5:102283-ENST00000527095.7:802208|5144
MIIGIKTTSFTA
>FUSION-ENST00000570299.5:102283-ENST00000527095.7:802208|5695
MTEVSKMG
>FUSION-ENST00000570299.5:102283-ENST00000527095.7:802208|4245
ASYKFYITISITQTGK
>FUSION-ENST00000570299.5:102283-ENST00000527095.7:802208|4287
DCVFCLFCFVKSSRLIGGNSTTHF
>FUSION-ENST00000570299.5:102283-ENST00000527095.7:802208|2312
MRNFLNSIALGQSK
>FUSION-ENST00000485410.5:18453-ENST00000533770.5:454511|923
MPMQTVGTHDEFRM
>FUSION-ENST00000570299.5:102283-ENST00000527095.7:802208|304
MIPTHAEHFALYFITECPSLFLSR
>FUSION-ENST00000570299.5:102283-ENST00000527095.7:802208|5542
EHCILEQSLK
>FUSION-ENST00000570299.5:102283-ENST00000527095.7:802208|5661
QSAFSLLLLQDLSASL
>FUSION-ENST00000570299.5:102283-ENST00000527095.7:802208|2674
EKDGIYRPK
>ENST00000306336.6|SNV-95-C-G|1
EAGAHPRPGHCCKPGGR
>FUSION-ENST00000570299.5:102283-ENST00000527095.7:802208|3809
IGILEQTCGCKS
>FUSION-ENST00000570299.5:102283-ENST00000527095.7:802208|2284
LCKFFSLLFYVILQNNFFENRSL
>FUSION-ENST00000570299.5:102283-ENST00000527095.7:802208|1107
CSITCLCIVLIREHLR
>ENST00000403662.8|SNV-24192-G-A|2
GGPAPPALGPR
>FUSION-ENST00000570299.5:102283-ENST00000527095.7:802208|1274
EFSQDEPHGLSPSALQVLISK
>FUSION-ENST00000485410.5:18453-ENST00000533770.5:454511|808
LERVPQMFEGFIL
>FUSION-ENST00000570299.5:102283-ENST00000527095.7:802208|5091
MTWEPLPPGGNTPGELSSLKS
>FUSION-ENST00000570299.5:102283-ENST00000527095.7:802208|3721
GKYSNNPK
>FUSION-ENST00000570299.5:102283-ENST00000527095.7:802208|4043
MRRDLWGYLLPG
>FUSION-ENST00000570299.5:102283-ENST00000527095.7:802208|2131
ASCGSDDLVCHEY
>FUSION-ENST00000485410.5:18453-ENST00000533770.5:454511|69
VDICGRQQ
>FUSION-ENST00000570299.5:102283-ENST00000527095.7:802208|2353
MIESGAAG
>FUSION-ENST00000570299.5:102283-ENST00000527095.7:802208|686
NWSWCPLSDHFSDRR
>FUSION-ENST00000485410.5:18453-ENST00000533770.5:454511|183
MSELKGLQK
>FUSION-ENST00000570299.5:102283-ENST00000527095.7:802208|3782
RNGHFQELSQK
>ENST00000564731.5|SNV-52394-C-T|6
MVFLAQSR
>FUSION-ENST00000570299.5:102283-ENST00000527095.7:802208|1060
GKQAHLHVARAGGR
>FUSION-ENST00000570299.5:102283-ENST00000527095.7:802208|3814
FRSSETKSHN
>FUSION-ENST00000570299.5:102283-ENST00000527095.7:802208|922
AEGSFSVLEVNFSLVLELLPDETFT
>FUSION-ENST00000570299.5:102283-ENST00000527095.7:802208|3353
MYEAYGFFIFLSK
>FUSION-ENST00000570299.5:102283-ENST00000527095.7:802208|1821
SHLNLKLNTFYGK
>FUSION-ENST00000570299.5:102283-ENST00000527095.7:802208|1206
HNEDIKIGSTWKLCDGHQSDHS
>FUSION-ENST00000570299.5:102283-ENST00000527095.7:802208|2755
ADKGRHCIFFSSHICQLR
>ENST00000339364.10|SNV-71762-C-T|1
NLTALLLTCPGALQVYSVANK
>FUSION-ENST00000570299.5:102283-ENST00000527095.7:802208|4723
QSLHLKSWPVDRNK
>FUSION-ENST00000570299.5:102283-ENST00000527095.7:802208|1584
MLLPCVR
>FUSION-ENST00000570299.5:102283-ENST00000527095.7:802208|2900
ADNFPQCW
>FUSION-ENST00000570299.5:102283-ENST00000527095.7:802208|870
EWMTSSVK
>FUSION-ENST00000485410.5:18453-ENST00000533770.5:454511|492
EAEAGESLELGR
>FUSION-ENST00000570299.5:102283-ENST00000527095.7:802208|3743
NYFPSHPQQISPQSHWPK
>FUSION-ENST00000570299.5:102283-ENST00000527095.7:802208|3039
VAKTTGK
>FUSION-ENST00000570299.5:102283-ENST00000527095.7:802208|3573
EHLFSLVFLNRVRDSFSGALMLSLK
>FUSION-ENST00000570299.5:102283-ENST00000527095.7:802208|4529
EILFGVGCRDVFCSSG
>FUSION-ENST00000570299.5:102283-ENST00000527095.7:802208|2524
CQHFRMK
>FUSION-ENST00000570299.5:102283-ENST00000527095.7:802208|2712
GRLEDEIMEGMKLLVMAK
>FUSION-ENST00000570299.5:102283-ENST00000527095.7:802208|5768
VLSAVVTHQSTWG
>ENST00000368898.8|SNV-29211-G-A|1
IHNTLKAAKEPEAVAVK
>FUSION-ENST00000570299.5:102283-ENST00000527095.7:802208|272
MNYNATIYHRLTLPQVR
>FUSION-ENST00000570299.5:102283-ENST00000527095.7:802208|5102
MGFHYVGQAGLELLISGDPYTLAS
>FUSION-ENST00000570299.5:102283-ENST00000527095.7:802208|2458
LNEESTR
>ENST00000343959.5|SNV-99-G-A|4
TEKATEEAIHAVEEVVK
>FUSION-ENST00000570299.5:102283-ENST00000527095.7:802208|1318
HSSLPRDNALR
>FUSION-ENST00000570299.5:102283-ENST00000527095.7:802208|4892
IKRLQGEPK
>FUSION-ENST00000570299.5:102283-ENST00000527095.7:802208|2345
MQICTSSASCSSSQLTLEIRGHEK
>FUSION-ENST00000570299.5:102283-ENST00000527095.7:802208|5376
MRISWGK
>FUSION-ENST00000485410.5:18453-ENST00000533770.5:454511|852
MNTQGCLRGK
>FUSION-ENST00000570299.5:102283-ENST00000527095.7:802208|4659
ELVHAVSR
>ENST00000635406.1|MNV-806-ACA-A|6
AERHPHQGR
>FUSION-ENST00000485410.5:18453-ENST00000533770.5:454511|74
PQERPPSYTS
>FUSION-ENST00000570299.5:102283-ENST00000527095.7:802208|461
SILHRRLR
>FUSION-ENST00000570299.5:102283-ENST00000527095.7:802208|2490
MGRAGMHTRLDR
>FUSION-ENST00000570299.5:102283-ENST00000527095.7:802208|3275
MACISSPNEPCPYSQYRMYISQ
>FUSION-ENST00000570299.5:102283-ENST00000527095.7:802208|1498
HIFVLLYR
>FUSION-ENST00000570299.5:102283-ENST00000527095.7:802208|3296
MDFLIHKAKLNS
>FUSION-ENST00000485410.5:18453-ENST00000533770.5:454511|313
HLISNSFSHKGQQDK
>FUSION-ENST00000485410.5:18453-ENST00000533770.5:454511|388
MLSGISK
>FUSION-ENST00000570299.5:102283-ENST00000527095.7:802208|843
SAFKLYCFRFVMGYPAFNSVVK
>ENST00000650623.2|SNV-55621-G-A|2
IQLHSDLPWWLILIQQK
>FUSION-ENST00000485410.5:18453-ENST00000533770.5:454511|770
VYVLFLKK
>FUSION-ENST00000485410.5:18453-ENST00000533770.5:454511|543
DHSGQHGETPSLLKIQK
>FUSION-ENST00000570299.5:102283-ENST00000527095.7:802208|1199
AFLAIRIL
>FUSION-ENST00000570299.5:102283-ENST00000527095.7:802208|2644
REVGEKTATS
>FUSION-ENST00000570299.5:102283-ENST00000527095.7:802208|5375
MRISWGKVGPFAK
>FUSION-ENST00000570299.5:102283-ENST00000527095.7:802208|3505
ETFFFFLFFFFIIL
>FUSION-ENST00000485410.5:18453-ENST00000533770.5:454511|565
MPGVVVHAYSPSYSGLR
>FUSION-ENST00000570299.5:102283-ENST00000527095.7:802208|1169
MNFAQKK
>FUSION-ENST00000570299.5:102283-ENST00000527095.7:802208|4003
MQFLIICGLDSSFIFSKAAL
>FUSION-ENST00000570299.5:102283-ENST00000527095.7:802208|4837
TVVQHLNLIVFLR
>FUSION-ENST00000570299.5:102283-ENST00000527095.7:802208|4591
VLLSAPQTLLSSWAQSS
>FUSION-ENST00000570299.5:102283-ENST00000527095.7:802208|3339
MFLEAQK
>FUSION-ENST00000570299.5:102283-ENST00000527095.7:802208|536
KELAWSVLDVINIKLPGSWFR
>FUSION-ENST00000339464.9:46065-ENST00000398319.6:153208|91
LMNLHNNEAGRKGIWR
>FUSION-ENST00000570299.5:102283-ENST00000527095.7:802208|3196
MEATAQTLDSSSIYR
>FUSION-ENST00000570299.5:102283-ENST00000527095.7:802208|5191
GHIGNTLLYILRFFLL
>FUSION-ENST00000570299.5:102283-ENST00000527095.7:802208|401
HILTSTPDFLETEK
>FUSION-ENST00000570299.5:102283-ENST00000527095.7:802208|1845
APPFNTIILVIRFPHMK
>FUSION-ENST00000485410.5:18453-ENST00000533770.5:454511|962
TESSRCIPPSLSSIR
>FUSION-ENST00000570299.5:102283-ENST00000527095.7:802208|4902
IAMCYTRNMKYFVR
>FUSION-ENST00000570299.5:102283-ENST00000527095.7:802208|1681
RLISETASILICGEPLPYQGVLSAR
>FUSION-ENST00000485410.5:18453-ENST00000533770.5:454511|185
MILQCLWV
>FUSION-ENST00000570299.5:102283-ENST00000527095.7:802208|4390
QEAAQGRGKAPGSGFQL
>FUSION-ENST00000570299.5:102283-ENST00000527095.7:802208|2904
EEERDGWMKLLCLF
>FUSION-ENST00000570299.5:102283-ENST00000527095.7:802208|2118
PETVDSPKPNILWFFPIHTYYK
>FUSION-ENST00000570299.5:102283-ENST00000527095.7:802208|4256
MMVKKFGVLIWGIR
>ENST00000651943.2|SNV-147519-T-G|3
RFNNSRENR
>ENST00000475313.5|SNV-86603-C-T|3
EQRREQASVGEAF
>FUSION-ENST00000485410.5:18453-ENST00000533770.5:454511|421
QFMVCLLCHSAS
>FUSION-ENST00000570299.5:102283-ENST00000527095.7:802208|2326
LRRTAHFYLDLLSK
>FUSION-ENST00000485410.5:18453-ENST00000533770.5:454511|467
SSYVLISVLLR
>FUSION-ENST00000570299.5:102283-ENST00000527095.7:802208|2544
MVPHFHFAQSPAK
>FUSION-ENST00000570299.5:102283-ENST00000527095.7:802208|3582
RTCSLLVHETGLCHCSVSCEGEK
>FUSION-ENST00000570299.5:102283-ENST00000527095.7:802208|531
LPGSWFR
>FUSION-ENST00000570299.5:102283-ENST00000527095.7:802208|4024
NVNKTQITL
>ENST00000360028.4|SNV-1264-C-A|4
ARSTLSRLLYIR
>ENST00000641575.1|SNV-156840-C-G|3
YFVSPTVFR
>FUSION-ENST00000485410.5:18453-ENST00000533770.5:454511|804
DLCKGSATPCGPER
>FUSION-ENST00000570299.5:102283-ENST00000527095.7:802208|1519
ESHSVAQAGVQWRNLSGAIK
>FUSION-ENST00000570299.5:102283-ENST00000527095.7:802208|1533
SLTHNTELEGR
>FUSION-ENST00000570299.5:102283-ENST00000527095.7:802208|522
MVFSIFIR
>FUSION-ENST00000570299.5:102283-ENST00000527095.7:802208|70
LALEWKQQSPTR
>FUSION-ENST00000570299.5:102283-ENST00000527095.7:802208|3968
VSSSISVCLCFGIIKFYITS
>FUSION-ENST00000570299.5:102283-ENST00000527095.7:802208|1170
PHIIGNSQIF
>FUSION-ENST00000570299.5:102283-ENST00000527095.7:802208|3439
AGSNGISSSR
>FUSION-ENST00000570299.5:102283-ENST00000527095.7:802208|5494
MCENFLFR
>FUSION-ENST00000570299.5:102283-ENST00000527095.7:802208|1395
NIVNLKAQV
>FUSION-ENST00000570299.5:102283-ENST00000527095.7:802208|4457
SLTSSHLWSPFCHVK
>FUSION-ENST00000570299.5:102283-ENST00000527095.7:802208|76
VLLKAFVISQN
>FUSION-ENST00000570299.5:102283-ENST00000527095.7:802208|124
LISGQAWWLTLVIPALWEAEAGGSR
>FUSION-ENST00000485410.5:18453-ENST00000533770.5:454511|50
WRQWSIRTSALQCGMWVAR
>FUSION-ENST00000485410.5:18453-ENST00000533770.5:454511|367
MSHHAWPAI
>FUSION-ENST00000570299.5:102283-ENST00000527095.7:802208|3894
EKGENILGKD
>ENST00000293805.10|SNV-3704-C-A|2
QANLKTHSR
>FUSION-ENST00000570299.5:102283-ENST00000527095.7:802208|984
MPLHSSLGNRAR
>FUSION-ENST00000570299.5:102283-ENST00000527095.7:802208|1834
FLIYRWQWHLLTVSSHSRR
>FUSION-ENST00000570299.5:102283-ENST00000527095.7:802208|2299
LILLRMNLL
>FUSION-ENST00000570299.5:102283-ENST00000527095.7:802208|5214
QPVEQMPLRM
>FUSION-ENST00000570299.5:102283-ENST00000527095.7:802208|3065
DLALTPK
>FUSION-ENST00000570299.5:102283-ENST00000527095.7:802208|3408
PVILALWEAEAGGSFEPR
>FUSION-ENST00000570299.5:102283-ENST00000527095.7:802208|3221
CDVLLWSQLLR
>FUSION-ENST00000570299.5:102283-ENST00000527095.7:802208|3469
MLSLPQPPTPR
>FUSION-ENST00000485410.5:18453-ENST00000533770.5:454511|446
CDSQKHLEIEAGTFLQHM
>FUSION-ENST00000485410.5:18453-ENST00000533770.5:454511|265
MPAAGIW
>FUSION-ENST00000485410.5:18453-ENST00000533770.5:454511|169
MNSSHDLGKFYLLGSPDKQMMV
>FUSION-ENST00000570299.5:102283-ENST00000527095.7:802208|467
MSLCPPPPDPR
>FUSION-ENST00000262410.9:102283-ENST00000527095.7:802208|13
NQGQARTNSTSVSWPGCVPTRAHTR
>FUSION-ENST00000485410.5:18453-ENST00000533770.5:454511|300
AVLSWVGRSGVLR
>ENST00000342887.1|SNV-228915-C-G|2
EVHFIILENLKMR
>FUSION-ENST00000570299.5:102283-ENST00000527095.7:802208|3577
NTNNKEHLFSLVFLNRVR
>FUSION-ENST00000570299.5:102283-ENST00000527095.7:802208|24
AVFHICKKNK
>FUSION-ENST00000485410.5:18453-ENST00000533770.5:454511|341
ISAHCNLCLLDSSGSPASAS
>FUSION-ENST00000570299.5:102283-ENST00000527095.7:802208|162
LCQCFLFF
>FUSION-ENST00000570299.5:102283-ENST00000527095.7:802208|3401
MVKPCLYKK
>FUSION-ENST00000570299.5:102283-ENST00000527095.7:802208|1807
SLCYKDYALHK
>FUSION-ENST00000570299.5:102283-ENST00000527095.7:802208|4251
FGVLIWGIR
>ENST00000369235.1|SNV-7-G-A|1
GNWSFLGNILEEVNEHSTVIGR
>FUSION-ENST00000570299.5:102283-ENST00000527095.7:802208|5889
LGAGAVAAAR
>FUSION-ENST00000570299.5:102283-ENST00000527095.7:802208|4209
EQNEYSNKLSRGS
>FUSION-ENST00000570299.5:102283-ENST00000527095.7:802208|1080
MLAIDYRFLSGLR
>FUSION-ENST00000570299.5:102283-ENST00000527095.7:802208|5314
MIYFLLFINNKKGR
>FUSION-ENST00000570299.5:102283-ENST00000527095.7:802208|1798
MSLGAYVIYPIVFSFQKR
>ENST00000630384.2|SNV-27003-G-C|1
SLKNNREISR
>FUSION-ENST00000570299.5:102283-ENST00000527095.7:802208|5387
IADNFFSLCSLT
>FUSION-ENST00000570299.5:102283-ENST00000527095.7:802208|2758
RVTWTQHCDTATVHLITKPATK
>FUSION-ENST00000570299.5:102283-ENST00000527095.7:802208|2809
EPEENVVLEASYVER
>FUSION-ENST00000570299.5:102283-ENST00000527095.7:802208|2278
LYIIYYCYIVLLMWKTHDIK
>FUSION-ENST00000570299.5:102283-ENST00000527095.7:802208|5600
MNIKIMNIFSIPK
>ENST00000342992.10|SNV-50635-G-T|1
SQQEILYQTQVTAFVQEPK
>FUSION-ENST00000570299.5:102283-ENST00000527095.7:802208|1664
MDCSLFSMLKVLKLSLR
>FUSION-ENST00000570299.5:102283-ENST00000527095.7:802208|3132
MRQEDFMVK
>FUSION-ENST00000570299.5:102283-ENST00000527095.7:802208|442
MQSTLGKTILTVSYYK
>FUSION-ENST00000485410.5:18453-ENST00000533770.5:454511|833
IVTMSFCAGRR
>FUSION-ENST00000570299.5:102283-ENST00000527095.7:802208|501
FLALCMALGSPKGD
>FUSION-ENST00000570299.5:102283-ENST00000527095.7:802208|3285
ENLNKWR
>FUSION-ENST00000570299.5:102283-ENST00000527095.7:802208|4328
QVGGSRRENSR
>FUSION-ENST00000570299.5:102283-ENST00000527095.7:802208|2066
HGMYKVQYYLQFQASAR
>FUSION-ENST00000570299.5:102283-ENST00000527095.7:802208|2725
FLPLLPMAK
>FUSION-ENST00000485410.5:18453-ENST00000533770.5:454511|935
RPVSQHRIITLHS
>FUSION-ENST00000570299.5:102283-ENST00000527095.7:802208|1649
CFAYFVRLQKR
>FUSION-ENST00000570299.5:102283-ENST00000527095.7:802208|3019
MMNKTKLIVTHQHQK
>FUSION-ENST00000570299.5:102283-ENST00000527095.7:802208|886
SVCLYVHFCLSASCTK
>FUSION-ENST00000570299.5:102283-ENST00000527095.7:802208|2956
QSPFIYPMVRQAISSCSR
>FUSION-ENST00000570299.5:102283-ENST00000527095.7:802208|2793
GTFHHPQWMPDTMDSTERNCHQLK
>FUSION-ENST00000570299.5:102283-ENST00000527095.7:802208|502
MFLALCMALGSPKGD
>FUSION-ENST00000570299.5:102283-ENST00000527095.7:802208|5047
LRVLKLWQSAGPPTFH
>FUSION-ENST00000570299.5:102283-ENST00000527095.7:802208|1068
EPGAEYCFAATVK
>ENST00000360564.5|SNV-208-G-A|3
LPLPLLLLLALGTRGSCAAPAPAPR
>FUSION-ENST00000570299.5:102283-ENST00000527095.7:802208|5937
DWEALEK
>FUSION-ENST00000485410.5:18453-ENST00000533770.5:454511|350
LFPNQSCVKYVWKMAENGQDS
>FUSION-ENST00000570299.5:102283-ENST00000527095.7:802208|427
MENVTNTK
>FUSION-ENST00000570299.5:102283-ENST00000527095.7:802208|200
MLYFCFMR
>ENST00000378982.4|SNV-144-G-C|1
PPGQKSKLR
>FUSION-ENST00000570299.5:102283-ENST00000527095.7:802208|3262
EKTELLHGVHIQSK
>FUSION-ENST00000570299.5:102283-ENST00000527095.7:802208|5640
AGGSPEVRSSRPAWPTW
>FUSION-ENST00000570299.5:102283-ENST00000527095.7:802208|5099
PLFFLHNFTQ
>FUSION-ENST00000570299.5:102283-ENST00000527095.7:802208|1019
MVLLAVQEAWWGRPQETYNYDRR
>FUSION-ENST00000262410.9:102283-ENST00000527095.7:802208|8
THPAHSPHAPSLRSRPPAAPFILPR
>FUSION-ENST00000570299.5:102283-ENST00000527095.7:802208|4139
LSSTWGLMYANERSWVMKR
>ENST00000271588.9|SNV-283900-A-G|1
LVIAQAQVSNTGLCR
>FUSION-ENST00000570299.5:102283-ENST00000527095.7:802208|610
VVLLSFRPFK
>FUSION-ENST00000570299.5:102283-ENST00000527095.7:802208|2256
GIIEMLMRKCIVLLTFFFHNTIPNR
>FUSION-ENST00000570299.5:102283-ENST00000527095.7:802208|5944
SPSRSTRR
>FUSION-ENST00000570299.5:102283-ENST00000527095.7:802208|493
AFLKIEI
>ENST00000268130.12|SNV-24236-A-T|3
LELPQLTSNPK
>FUSION-ENST00000570299.5:102283-ENST00000527095.7:802208|5
SSEELKFKPEETGK
>FUSION-ENST00000570299.5:102283-ENST00000527095.7:802208|1190
DVKAEEKAVGDEGLIR
>FUSION-ENST00000485410.5:18453-ENST00000533770.5:454511|365
MCGKWLR
>ENST00000479898.5|SNV-240708-C-G|1
FSVSAWNTSRPPSPALRRHSR
>FUSION-ENST00000570299.5:102283-ENST00000527095.7:802208|1573
CRQNSTFHKTQGSGFSAK
>FUSION-ENST00000570299.5:102283-ENST00000527095.7:802208|1352
ARHLFLTPRQK
>FUSION-ENST00000485410.5:18453-ENST00000533770.5:454511|767
KEMAQNVR
>FUSION-ENST00000570299.5:102283-ENST00000527095.7:802208|2276
WKTHDIK
>FUSION-ENST00000570299.5:102283-ENST00000527095.7:802208|2482
HLSFIWTEGILASFHSPAGK
>FUSION-ENST00000570299.5:102283-ENST00000527095.7:802208|4530
MEILFGVGCRDVFCSSG
>FUSION-ENST00000570299.5:102283-ENST00000527095.7:802208|1672
LRACPPQPRSAVLR
>ENST00000299855.10|SNV-4378-G-A|1
HFWHKSLRK
>FUSION-ENST00000570299.5:102283-ENST00000527095.7:802208|1485
TDHVPYLK
>FUSION-ENST00000570299.5:102283-ENST00000527095.7:802208|5819
VTMSSIIQKLWNK
>FUSION-ENST00000570299.5:102283-ENST00000527095.7:802208|4319
GRGKGEALR
>FUSION-ENST00000570299.5:102283-ENST00000527095.7:802208|3188
LGHEGLDLSPGLDPL
>FUSION-ENST00000485410.5:18453-ENST00000533770.5:454511|4
NAAEITDKLGLHSLRHR
>FUSION-ENST00000570299.5:102283-ENST00000527095.7:802208|3169
MGSPQKAVAGPCAAHFAE
>FUSION-ENST00000570299.5:102283-ENST00000527095.7:802208|1087
LWGKQDDK
>FUSION-ENST00000485410.5:18453-ENST00000533770.5:454511|786
MNVLELYHGLMQRICHTMWTR
>FUSION-ENST00000570299.5:102283-ENST00000527095.7:802208|5275
MGTRHSFVANR
>FUSION-ENST00000570299.5:102283-ENST00000527095.7:802208|5014
FSRGSER
>FUSION-ENST00000372072.7:168890-ENST00000373212.6:74882|16
WALLSTGLMFFYHFSVLQILGLIKK
>FUSION-ENST00000570299.5:102283-ENST00000527095.7:802208|4104
MSHLLQQPFLGLPPPSLTSTRR
>FUSION-ENST00000570299.5:102283-ENST00000527095.7:802208|2930
TGGWSPQFLTTWPSPWAVCVFS
>FUSION-ENST00000570299.5:102283-ENST00000527095.7:802208|3071
ISSCRPGWS
>FUSION-ENST00000485410.5:18453-ENST00000533770.5:454511|502
PGTVAHACNPSTLGGR
>FUSION-ENST00000570299.5:102283-ENST00000527095.7:802208|4295
AICLATAPLS
>FUSION-ENST00000485410.5:18453-ENST00000533770.5:454511|819
SSEIFFQLQHQHRR
>ENST00000492914.1|SNV-23587-G-A|14
ILDLKEADLHRLQMSWLPTSR
>FUSION-ENST00000570299.5:102283-ENST00000527095.7:802208|5745
MGRCYKR
>FUSION-ENST00000570299.5:102283-ENST00000527095.7:802208|1031
TNPCPLR
>FUSION-ENST00000570299.5:102283-ENST00000527095.7:802208|2557
VELSVGAR
>FUSION-ENST00000570299.5:102283-ENST00000527095.7:802208|2448
NPVCLPTGHFAFYSLIR
>FUSION-ENST00000570299.5:102283-ENST00000527095.7:802208|1258
FLLEKVVNSLLCPDSSGSLMVNKGK
>FUSION-ENST00000570299.5:102283-ENST00000527095.7:802208|699
TYTQIDILENKMFKI
>FUSION-ENST00000570299.5:102283-ENST00000527095.7:802208|3858
LENVFLS
>FUSION-ENST00000570299.5:102283-ENST00000527095.7:802208|4093
GQNIVMSFMVHRWYLEQER
>FUSION-ENST00000570299.5:102283-ENST00000527095.7:802208|453
SLPCSIRR
>FUSION-ENST00000485410.5:18453-ENST00000533770.5:454511|921
MQTVGTHDEFR
>FUSION-ENST00000570299.5:102283-ENST00000527095.7:802208|4194
MIRKCHLHFSK
>FUSION-ENST00000570299.5:102283-ENST00000527095.7:802208|4934
VRARPMNCNK
>FUSION-ENST00000570299.5:102283-ENST00000527095.7:802208|4966
KLFKSSNELVLNF
>FUSION-ENST00000570299.5:102283-ENST00000527095.7:802208|3230
AENQKGKQECAER
>FUSION-ENST00000570299.5:102283-ENST00000527095.7:802208|3630
IVIITILLLCR
>FUSION-ENST00000570299.5:102283-ENST00000527095.7:802208|1534
MSLTHNTELEGR
>FUSION-ENST00000570299.5:102283-ENST00000527095.7:802208|3949
NRENINSGYSK
>FUSION-ENST00000570299.5:102283-ENST00000527095.7:802208|5149
KEGCPHDSVNSHRASGFANR
>FUSION-ENST00000570299.5:102283-ENST00000527095.7:802208|1879
FILVYSFGVNFMYKEMHIS
>FUSION-ENST00000485410.5:18453-ENST00000533770.5:454511|675
SQTLPRRFGSPSDR
>FUSION-ENST00000570299.5:102283-ENST00000527095.7:802208|3133
SVMRQEDFMVK
>FUSION-ENST00000570299.5:102283-ENST00000527095.7:802208|4141
LSSTWGLMYANER
>FUSION-ENST00000570299.5:102283-ENST00000527095.7:802208|3103
LLSQAFRLGR
>FUSION-ENST00000570299.5:102283-ENST00000527095.7:802208|1639
MFPHQLTAFIKHQKVTPAPD
>FUSION-ENST00000570299.5:102283-ENST00000527095.7:802208|5202
SVDCCQTHAMK
>FUSION-ENST00000570299.5:102283-ENST00000527095.7:802208|1550
AWLQVIELL
>FUSION-ENST00000485410.5:18453-ENST00000533770.5:454511|520
MVKPRLY
>FUSION-ENST00000570299.5:102283-ENST00000527095.7:802208|846
HLCYRSAFK
>ENST00000371237.9|MNV-20238-GA-G|1
LCLGAFMNTPSL
>ENST00000403437.2|SNV-9235-C-A|1
EAYLQSLNSADLLKALCYPRVK
>FUSION-ENST00000570299.5:102283-ENST00000527095.7:802208|1706
ACSELRSRHSPLHSSLGNR
>ENST00000303391.11|SNV-106708-C-T|3
DIVSSSMPRPNREEPVDSWTPVTER
>ENST00000492803.1|INDEL-39733-G-GA|26
IEKNYSEVQIRCQR
>FUSION-ENST00000570299.5:102283-ENST00000527095.7:802208|1922
LYVYLLSPIS
>FUSION-ENST00000570299.5:102283-ENST00000527095.7:802208|3651
MCYQDCHYYNFVTL
>FUSION-ENST00000570299.5:102283-ENST00000527095.7:802208|1341
MFVGLNCTLCNC
>FUSION-ENST00000485410.5:18453-ENST00000533770.5:454511|447
MCDSQKHLEIEAGTFLQHM
>FUSION-ENST00000570299.5:102283-ENST00000527095.7:802208|3267
MNLVLTVSTVCI
>FUSION-ENST00000570299.5:102283-ENST00000527095.7:802208|1880
MFILVYSFGVNFMYKEMHIS
>FUSION-ENST00000570299.5:102283-ENST00000527095.7:802208|4481
ESLLPCEVAYSQVLGIRT
>FUSION-ENST00000570299.5:102283-ENST00000527095.7:802208|3387
AVLYFGRPFTS
>FUSION-ENST00000570299.5:102283-ENST00000527095.7:802208|1839
MRPRFLIYR
>ENST00000375743.8|SNV-32283-C-G|6
FNQVGNLKAHLKIHIADGALK
>FUSION-ENST00000570299.5:102283-ENST00000527095.7:802208|4813
TSRVPTECCCL
>FUSION-ENST00000570299.5:102283-ENST00000527095.7:802208|42
LGFVLAR
>ENST00000360128.11|SNV-13333-G-A|2
ALNAKHK
>FUSION-ENST00000570299.5:102283-ENST00000527095.7:802208|3138
CFWLFTFGK
>FUSION-ENST00000570299.5:102283-ENST00000527095.7:802208|3864
LQERLENVFLS
>FUSION-ENST00000570299.5:102283-ENST00000527095.7:802208|1422
HCAPAWATEQDSVSKKK
>FUSION-ENST00000570299.5:102283-ENST00000527095.7:802208|3430
MAPLYSSLGNESK
>FUSION-ENST00000485410.5:18453-ENST00000533770.5:454511|192
ENRPKGLGKK
>ENST00000360564.5|SNV-208-G-A|1
GSCAAPAPAPRAEDLSLGVEWLSR
>FUSION-ENST00000485410.5:18453-ENST00000533770.5:454511|693
MVGLVHIMSSCLSSLLSAPS
>FUSION-ENST00000485410.5:18453-ENST00000533770.5:454511|910
VQRPLAFVIKKFLCLCLPK
>FUSION-ENST00000570299.5:102283-ENST00000527095.7:802208|973
RTLITRAALGGWC
>FUSION-ENST00000485410.5:18453-ENST00000533770.5:454511|552
FRPGAVAHACNPSTLGGR
>FUSION-ENST00000570299.5:102283-ENST00000527095.7:802208|4754
MDFVLLK
>FUSION-ENST00000570299.5:102283-ENST00000527095.7:802208|3989
NFQLGMVTVTVSKIWL
>FUSION-ENST00000570299.5:102283-ENST00000527095.7:802208|4976
ETVTEGPGRETR
>FUSION-ENST00000570299.5:102283-ENST00000527095.7:802208|62
HTDLTSLQNMKQMGPTR
>FUSION-ENST00000570299.5:102283-ENST00000527095.7:802208|2239
MYCFSKMHLYW
>FUSION-ENST00000570299.5:102283-ENST00000527095.7:802208|15
LFVFCSSFIFNQGNHF
>FUSION-ENST00000570299.5:102283-ENST00000527095.7:802208|2559
LKLINDLS
>FUSION-ENST00000485410.5:18453-ENST00000533770.5:454511|778
ICHTMWTR
>ENST00000252713.9|SNV-14664-C-T|6
CSSCERVFSRSVHLTQYQK
>FUSION-ENST00000485410.5:18453-ENST00000533770.5:454511|351
MLFPNQSCVKYVWKMAENGQDS
>FUSION-ENST00000570299.5:102283-ENST00000527095.7:802208|2819
MFSIVTVQYNSH
>ENST00000242839.10|MNV-806-ACA-A|2
RGQSENLI
>FUSION-ENST00000570299.5:102283-ENST00000527095.7:802208|5221
GYIIGNSQRCK
>FUSION-ENST00000570299.5:102283-ENST00000527095.7:802208|4929
MHEPSLWNIVDLV
>FUSION-ENST00000570299.5:102283-ENST00000527095.7:802208|4732
MEGKFTK
>FUSION-ENST00000570299.5:102283-ENST00000527095.7:802208|1999
VICIYSIVSKYLLRTR
>FUSION-ENST00000570299.5:102283-ENST00000527095.7:802208|3094
MMVVVSR
>FUSION-ENST00000485410.5:18453-ENST00000533770.5:454511|286
SEVFVKTTKLPPNPHALACK
>FUSION-ENST00000570299.5:102283-ENST00000527095.7:802208|5675
SSPGTAISPVVRIVPGTNKCLK
>FUSION-ENST00000485410.5:18453-ENST00000533770.5:454511|584
GIGDPLFNRYSFSLGR
>FUSION-ENST00000570299.5:102283-ENST00000527095.7:802208|2038
MGKTWYV
>FUSION-ENST00000570299.5:102283-ENST00000527095.7:802208|1768
LLQFGKLF
>FUSION-ENST00000570299.5:102283-ENST00000527095.7:802208|4890
RLQGEPKIL
>FUSION-ENST00000570299.5:102283-ENST00000527095.7:802208|1585
KPTCHLHIIQNLRVGDVKYP
>FUSION-ENST00000570299.5:102283-ENST00000527095.7:802208|486
DLNDTNGER
>FUSION-ENST00000570299.5:102283-ENST00000527095.7:802208|5713
MIFYSSLKCLV
>FUSION-ENST00000465369.5:669-ENST00000256496.8:48258|42
GPSGQFSEDMIPTVGFNMR
>ENST00000461137.5|INDEL-74763-A-AA|6
GNVCQKGKER
>FUSION-ENST00000485410.5:18453-ENST00000533770.5:454511|754
ETISSVCQIQGKGSETTYR
>FUSION-ENST00000485410.5:18453-ENST00000533770.5:454511|765
EMAQNVR
>FUSION-ENST00000570299.5:102283-ENST00000527095.7:802208|309
PYAEKKGGK
>FUSION-ENST00000570299.5:102283-ENST00000527095.7:802208|1101
VSGVCRVLGLPFHR
>FUSION-ENST00000570299.5:102283-ENST00000527095.7:802208|2907
SVGAWGREREEER
>FUSION-ENST00000485410.5:18453-ENST00000533770.5:454511|871
MCGVRYR
>FUSION-ENST00000485410.5:18453-ENST00000533770.5:454511|744
RECLNFSMSLR
>FUSION-ENST00000570299.5:102283-ENST00000527095.7:802208|3380
FPFLLGR
>FUSION-ENST00000570299.5:102283-ENST00000527095.7:802208|5016
MILRFSRGSER
>ENST00000461137.5|INDEL-74763-A-AA|8
GQRGNVCQKGK
>FUSION-ENST00000570299.5:102283-ENST00000527095.7:802208|131
MSGQHVVEH
>FUSION-ENST00000485410.5:18453-ENST00000533770.5:454511|861
VFKRIIIFLVVSR
>FUSION-ENST00000570299.5:102283-ENST00000527095.7:802208|5068
MELVVTQGR
>FUSION-ENST00000570299.5:102283-ENST00000527095.7:802208|4625
MLITSKAHLHSNISPGIDK
>FUSION-ENST00000570299.5:102283-ENST00000527095.7:802208|5513
LPVLSAQMHFLLSQGDYFALNLCR
>FUSION-ENST00000570299.5:102283-ENST00000527095.7:802208|4368
EIFQAEGTTCVKLWRQGR
>FUSION-ENST00000570299.5:102283-ENST00000527095.7:802208|689
MVLSPCL
>ENST00000368012.4|SNV-9921-A-C|4
NAVQADEGEYECRVSPFPAGSFQAR
>FUSION-ENST00000570299.5:102283-ENST00000527095.7:802208|5776
MYVLCAR
>ENST00000645038.1|SNV-188702-A-G|1
ASYDLYLCQWSIIGWGTMKIQIR
>FUSION-ENST00000570299.5:102283-ENST00000527095.7:802208|5588
LLSSSDSPASAS
>FUSION-ENST00000570299.5:102283-ENST00000527095.7:802208|1004
IWKMLIQLLILLYRELY
>FUSION-ENST00000485410.5:18453-ENST00000533770.5:454511|439
SCNICKERWLSSQLQQQPASPGGMR
>FUSION-ENST00000570299.5:102283-ENST00000527095.7:802208|5592
MMLSWLTATSACSVQVILLPQPPE
>FUSION-ENST00000570299.5:102283-ENST00000527095.7:802208|2281
MLYIIYYCYIVLLMWK
>FUSION-ENST00000485410.5:18453-ENST00000533770.5:454511|100
QVKGFDVPAK
>FUSION-ENST00000485410.5:18453-ENST00000533770.5:454511|677
VVCGKSQTLPRR
>FUSION-ENST00000485410.5:18453-ENST00000533770.5:454511|638
LKCQAGFCLCPFLLSHCVHYP
>FUSION-ENST00000485410.5:18453-ENST00000533770.5:454511|524
MPLHSSLSGRVRLCF
>FUSION-ENST00000570299.5:102283-ENST00000527095.7:802208|3119
CLKSLPFPSQMPPPFCKCY
>ENST00000366923.8|INDEL-62295-A-AA|1
LGLEAKKR
>FUSION-ENST00000570299.5:102283-ENST00000527095.7:802208|3522
MNLGDRGCSELRWR
>FUSION-ENST00000570299.5:102283-ENST00000527095.7:802208|219
AAPSYIAGGHVDWNSFFR
>FUSION-ENST00000570299.5:102283-ENST00000527095.7:802208|4229
QANLKIFFFFLR
>FUSION-ENST00000570299.5:102283-ENST00000527095.7:802208|4089
SFMVHRWYLEQER
>FUSION-ENST00000570299.5:102283-ENST00000527095.7:802208|2851
YICMYFQMSLSIWYRIF
>FUSION-ENST00000570299.5:102283-ENST00000527095.7:802208|1181
AVGDEGLIRMKSSFHV
>FUSION-ENST00000398092.4:18331-ENST00000533770.5:454511|7
MLAEDELRDAVLLVFANKQVR
>FUSION-ENST00000570299.5:102283-ENST00000527095.7:802208|4996
GMTWEPLPPQHTQRALLPEVLK
>FUSION-ENST00000570299.5:102283-ENST00000527095.7:802208|2301
MCRLILLRMNLL
>FUSION-ENST00000570299.5:102283-ENST00000527095.7:802208|2358
MEGKPLIFCITLGTKSR
>FUSION-ENST00000570299.5:102283-ENST00000527095.7:802208|1361
VLIHPSAL
>FUSION-ENST00000570299.5:102283-ENST00000527095.7:802208|5893
MELLMETR
>FUSION-ENST00000570299.5:102283-ENST00000527095.7:802208|4249
FGVLIWGIRCNAKN
>FUSION-ENST00000570299.5:102283-ENST00000527095.7:802208|4550
QVPAVAQA
>FUSION-ENST00000485410.5:18453-ENST00000533770.5:454511|386
LSGISKGQGKPR
>FUSION-ENST00000485410.5:18453-ENST00000533770.5:454511|877
VPPCPANFFFYFL
>FUSION-ENST00000570299.5:102283-ENST00000527095.7:802208|5898
AVPGAPAGRSK
>FUSION-ENST00000570299.5:102283-ENST00000527095.7:802208|4777
MQLIFSLPLWGK
>FUSION-ENST00000570299.5:102283-ENST00000527095.7:802208|1812
KSLCYKDYALHK
>FUSION-ENST00000570299.5:102283-ENST00000527095.7:802208|620
MFRILNMR
>FUSION-ENST00000570299.5:102283-ENST00000527095.7:802208|3642
IQLDSCLILPRK
>FUSION-ENST00000570299.5:102283-ENST00000527095.7:802208|4367
LWRQGRAVCSGDHMAME
>FUSION-ENST00000485410.5:18453-ENST00000533770.5:454511|554
APVNSHCISSWAT
>FUSION-ENST00000485410.5:18453-ENST00000533770.5:454511|561
MPGVVVHAYSPSYSGLREPKNLR
>FUSION-ENST00000570299.5:102283-ENST00000527095.7:802208|1723
LYQKKYK
>ENST00000418664.2|SNV-42088-G-T|2
DVSLARGLIDR
>FUSION-ENST00000570299.5:102283-ENST00000527095.7:802208|2718
MNWNDNARLLEK
>FUSION-ENST00000485410.5:18453-ENST00000533770.5:454511|121
AWNYLGLDLWWPILVTVC
>FUSION-ENST00000570299.5:102283-ENST00000527095.7:802208|3513
SFSLSSLSPHLARK
>FUSION-ENST00000485410.5:18453-ENST00000533770.5:454511|929
IFIVVYLAFPKRLDAFR
>FUSION-ENST00000570299.5:102283-ENST00000527095.7:802208|977
MPQVFYKLNF
>FUSION-ENST00000372072.7:168890-ENST00000373212.6:74882|17
WALLSTGLMFFYHFSVLQILGLIK
>FUSION-ENST00000570299.5:102283-ENST00000527095.7:802208|4867
AFFILKTCYR
>ENST00000562274.1|SNV-15643-C-G|3
QPSVLRR
>FUSION-ENST00000570299.5:102283-ENST00000527095.7:802208|5065
MGASQEGDNGAR
>ENST00000555122.1|SNV-35213-T-C|1
SLPSMEVDVQAPRAK
>FUSION-ENST00000485410.5:18453-ENST00000533770.5:454511|1000
EALLWLHPLPHHRAGVRR
>FUSION-ENST00000570299.5:102283-ENST00000527095.7:802208|1489
STICKID
>FUSION-ENST00000570299.5:102283-ENST00000527095.7:802208|2031
PPRLLLYKTLVIITLSSSG
>FUSION-ENST00000570299.5:102283-ENST00000527095.7:802208|1587
KPTCHLHIIQNLR
>FUSION-ENST00000570299.5:102283-ENST00000527095.7:802208|1174
QFLIQWFWSGTGGLTFLESSQCC
>FUSION-ENST00000570299.5:102283-ENST00000527095.7:802208|2779
TVKLAQIYFSFFTISQIK
>FUSION-ENST00000570299.5:102283-ENST00000527095.7:802208|613
RVVLLSFRPFK
>FUSION-ENST00000570299.5:102283-ENST00000527095.7:802208|5504
MTCAPTSVLQQMPPF
>FUSION-ENST00000570299.5:102283-ENST00000527095.7:802208|4708
HGEPNYYILGTEHTVLK
>FUSION-ENST00000570299.5:102283-ENST00000527095.7:802208|3391
LARLVLNS
>FUSION-ENST00000570299.5:102283-ENST00000527095.7:802208|914
SAAVQMPKGYLE
>ENST00000641661.1|INDEL-2097-A-AA|3
DSMKKNVWEK
>FUSION-ENST00000570299.5:102283-ENST00000527095.7:802208|2065
MYKVQYYLQFQASAR
>ENST00000275493.7|SNV-172806-T-G|4
ITDFGRAK
>FUSION-ENST00000570299.5:102283-ENST00000527095.7:802208|3605
LAVRKITK
>FUSION-ENST00000570299.5:102283-ENST00000527095.7:802208|3750
MVTSKNSLK
>FUSION-ENST00000570299.5:102283-ENST00000527095.7:802208|3766
NYRKSHSFR
>FUSION-ENST00000570299.5:102283-ENST00000527095.7:802208|119
LKGGAIYIDR
>FUSION-ENST00000570299.5:102283-ENST00000527095.7:802208|3615
HLTRHLPFLMCQVHNLSDSVKR
>FUSION-ENST00000570299.5:102283-ENST00000527095.7:802208|585
TLMEREK
>FUSION-ENST00000467290.1:132-ENST00000493879.5:74|2
MTASEAEAPRVI
>FUSION-ENST00000570299.5:102283-ENST00000527095.7:802208|5215
QPVEQMPLR
>FUSION-ENST00000570299.5:102283-ENST00000527095.7:802208|2294
MSLLNSP
>FUSION-ENST00000570299.5:102283-ENST00000527095.7:802208|4632
YPVNHDSKPDV
>FUSION-ENST00000570299.5:102283-ENST00000527095.7:802208|1492
MDMSTICKID
>FUSION-ENST00000485410.5:18453-ENST00000533770.5:454511|364
MCGKWLRMDR
>FUSION-ENST00000570299.5:102283-ENST00000527095.7:802208|4705
MHGEPNYYILGTEHTVLKIKK
>FUSION-ENST00000570299.5:102283-ENST00000527095.7:802208|370
VQEFVHLTFNSIQFLFF
>ENST00000257100.7|SNV-25424-A-C|3
DSSLGPTDEAGSACPFPR
>FUSION-ENST00000570299.5:102283-ENST00000527095.7:802208|4729
FTKLILSFFLL
>FUSION-ENST00000570299.5:102283-ENST00000527095.7:802208|63
MHTDLTSLQNMKQMGPTR
>FUSION-ENST00000570299.5:102283-ENST00000527095.7:802208|3224
KLRFTEIK
>FUSION-ENST00000570299.5:102283-ENST00000527095.7:802208|2375
DLGFYPKCCGKPRSLKPR
>ENST00000524981.9|SNV-228915-C-G|4
DDGSSFYNLR
>FUSION-ENST00000485410.5:18453-ENST00000533770.5:454511|932
YHIFTCVLFPSIELLPCIVR
>FUSION-ENST00000570299.5:102283-ENST00000527095.7:802208|5896
SKSPSRLGAGAVAAAR
>FUSION-ENST00000570299.5:102283-ENST00000527095.7:802208|5698
LKPREVK
>FUSION-ENST00000570299.5:102283-ENST00000527095.7:802208|3614
HLPFLMCQVHNLSDSVK
>FUSION-ENST00000485410.5:18453-ENST00000533770.5:454511|199
KPRVGFEQR
>FUSION-ENST00000570299.5:102283-ENST00000527095.7:802208|459
LRTPASWLLIK
>FUSION-ENST00000570299.5:102283-ENST00000527095.7:802208|641
KKSADLSR
>FUSION-ENST00000570299.5:102283-ENST00000527095.7:802208|5217
CKQPVEQMPLRM
>FUSION-ENST00000485410.5:18453-ENST00000533770.5:454511|129
RGWCCLAYYQVLR
>FUSION-ENST00000485410.5:18453-ENST00000533770.5:454511|428
LKSTDVLN
>ENST00000416476.6|SNV-255580-C-T|2
LKPVKVLSSLR
>FUSION-ENST00000570299.5:102283-ENST00000527095.7:802208|4346
QRIENHCLTAKY
>FUSION-ENST00000570299.5:102283-ENST00000527095.7:802208|3625
QGCVTAV
>ENST00000503528.1|SNV-62050-A-G|2
STSFFASGR
>FUSION-ENST00000570299.5:102283-ENST00000527095.7:802208|4871
HNQASINVVKAFFILKTCYR
>ENST00000605286.5|SNV-6312-C-T|1
KPPWLAKMNVQPRSLR
>FUSION-ENST00000570299.5:102283-ENST00000527095.7:802208|4429
MLSNLPKTSRPVRGQSWDWK
>FUSION-ENST00000485410.5:18453-ENST00000533770.5:454511|686
SLVFILSLFYLTR
>FUSION-ENST00000262410.9:102283-ENST00000527095.7:802208|12
TNSTSVSWPGCVPTR
>FUSION-ENST00000570299.5:102283-ENST00000527095.7:802208|1424
HCAPAWATEQDSVSK
>FUSION-ENST00000570299.5:102283-ENST00000527095.7:802208|2769
SCMGQSRMV
>FUSION-ENST00000570299.5:102283-ENST00000527095.7:802208|1747
MGRGRVFETAT
>ENST00000550433.5|SNV-2262-G-A|1
ELAFWGIDETDVEPCCWMTYRQHR
>FUSION-ENST00000570299.5:102283-ENST00000527095.7:802208|1564
CLIVLKYLLLIFTIK
>FUSION-ENST00000570299.5:102283-ENST00000527095.7:802208|460
RLRTPASWLLIK
>FUSION-ENST00000570299.5:102283-ENST00000527095.7:802208|2624
VGQSHMERR
>FUSION-ENST00000570299.5:102283-ENST00000527095.7:802208|5105
SLSSVGVNVLNPFWSK
>FUSION-ENST00000485410.5:18453-ENST00000533770.5:454511|843
TTCCLRCLCRGMIVTMSFCAGR
>FUSION-ENST00000570299.5:102283-ENST00000527095.7:802208|5423
NVTGFCFLLGLPYMERTLLSEK
>FUSION-ENST00000485410.5:18453-ENST00000533770.5:454511|793
MVHSSRKEHPDDLGQGFR
>FUSION-ENST00000570299.5:102283-ENST00000527095.7:802208|301
LGNCSRTGHIRK
>FUSION-ENST00000570299.5:102283-ENST00000527095.7:802208|2884
CRDNNSLSS
>FUSION-ENST00000570299.5:102283-ENST00000527095.7:802208|2497
TSSLSERFFIYCH
>FUSION-ENST00000570299.5:102283-ENST00000527095.7:802208|2041
CPLSCILSGGSR
>FUSION-ENST00000570299.5:102283-ENST00000527095.7:802208|184
WIGTAFFESNVTKCVKSLNK
>FUSION-ENST00000570299.5:102283-ENST00000527095.7:802208|2226
GKIIGLCPINKYSGR
>FUSION-ENST00000570299.5:102283-ENST00000527095.7:802208|213
MGPCHMPK
>FUSION-ENST00000570299.5:102283-ENST00000527095.7:802208|2905
EEERDGWMK
>FUSION-ENST00000570299.5:102283-ENST00000527095.7:802208|2600
MGSPRQTVDVK
>FUSION-ENST00000570299.5:102283-ENST00000527095.7:802208|3861
GMTDESILHL
>FUSION-ENST00000485410.5:18453-ENST00000533770.5:454511|820
MSSEIFFQLQHQHRR
>FUSION-ENST00000570299.5:102283-ENST00000527095.7:802208|1871
MPLPGQFLTQAIHFQNCMLDGLR
>FUSION-ENST00000570299.5:102283-ENST00000527095.7:802208|2429
TAGHRHTPALDPKALK
>FUSION-ENST00000570299.5:102283-ENST00000527095.7:802208|5701
MTTTQPIPNPTPILQLRKLKPR
>FUSION-ENST00000570299.5:102283-ENST00000527095.7:802208|989
IMPLHSSLGNRAR
>FUSION-ENST00000570299.5:102283-ENST00000527095.7:802208|2363
FLEVFLIHK
>ENST00000616365.2|INDEL-199-G-GC|7
EIRRYQQVDR
>FUSION-ENST00000570299.5:102283-ENST00000527095.7:802208|191
VLPVISAAR
>FUSION-ENST00000570299.5:102283-ENST00000527095.7:802208|2787
PDTMDSTERNCHQLKHVSVHVFNP
>FUSION-ENST00000570299.5:102283-ENST00000527095.7:802208|239
LKASCFR
>FUSION-ENST00000570299.5:102283-ENST00000527095.7:802208|3687
KTQLLFSSPFLSPSIAMAFSYK
>ENST00000435159.2|SNV-147995-G-A|1
GNTIRPGKDGLEETTSHLQR
>FUSION-ENST00000570299.5:102283-ENST00000527095.7:802208|4153
CKCDNKGICGSGENVWK
>FUSION-ENST00000570299.5:102283-ENST00000527095.7:802208|701
TYTQIDILENK
>FUSION-ENST00000570299.5:102283-ENST00000527095.7:802208|834
FINMLQQQLKHTCCYSEVEKILLCI
>FUSION-ENST00000570299.5:102283-ENST00000527095.7:802208|838
MFINMLQQQLK
>FUSION-ENST00000485410.5:18453-ENST00000533770.5:454511|321
TAEQRSK
>FUSION-ENST00000570299.5:102283-ENST00000527095.7:802208|1828
VALLGLF
>FUSION-ENST00000570299.5:102283-ENST00000527095.7:802208|5228
SSGSPGR
>FUSION-ENST00000570299.5:102283-ENST00000527095.7:802208|1673
MLRACPPQPRSAVLR
>ENST00000526926.5|SNV-14609-T-G|6
ECGKGFSQSSLR
>FUSION-ENST00000570299.5:102283-ENST00000527095.7:802208|885
TSSSCGPFPSL
>FUSION-ENST00000570299.5:102283-ENST00000527095.7:802208|2539
KGSCLSIGICMPK
>FUSION-ENST00000570299.5:102283-ENST00000527095.7:802208|5822
MVTMSSIIQK
>ENST00000589727.5|SNV-11271-G-A|6
VQFRDANFEKIENK
>FUSION-ENST00000570299.5:102283-ENST00000527095.7:802208|3381
MFPFLLGR
>FUSION-ENST00000570299.5:102283-ENST00000527095.7:802208|4082
WYLEQER
>FUSION-ENST00000485410.5:18453-ENST00000533770.5:454511|510
MIWARRSF
>FUSION-ENST00000570299.5:102283-ENST00000527095.7:802208|1985
AHDRSLFQLQK
>FUSION-ENST00000485410.5:18453-ENST00000533770.5:454511|448
LGCVTLKSTWRLR
>FUSION-ENST00000570299.5:102283-ENST00000527095.7:802208|4017
VGQPKRTSIALCMASCLWLYQK
>FUSION-ENST00000570299.5:102283-ENST00000527095.7:802208|5703
MTTTQPIPNPTPILQLRK
>FUSION-ENST00000570299.5:102283-ENST00000527095.7:802208|10
ETTVPNK
>FUSION-ENST00000570299.5:102283-ENST00000527095.7:802208|4121
MALNLAHKIYVYPIK
>ENST00000605286.5|SNV-6312-C-T|2
KPPWLAKMNVQPR
>FUSION-ENST00000570299.5:102283-ENST00000527095.7:802208|2378
LDNSIRDLGFYPKCCGKPR
>ENST00000275493.7|SNV-172806-T-G|1
AKLLGAEEKEYHAEGGK
>ENST00000482165.1|SNV-75409-C-T|2
MCRPKNHSPSP
>FUSION-ENST00000570299.5:102283-ENST00000527095.7:802208|2906
EREEERDGWMK
>FUSION-ENST00000570299.5:102283-ENST00000527095.7:802208|3152
RPVPSHNGQLTNLKLDSLDYR
>FUSION-ENST00000485410.5:18453-ENST00000533770.5:454511|339
MLARLVSNSQPQVIRPPQPPK
>FUSION-ENST00000570299.5:102283-ENST00000527095.7:802208|2982
MKKAFYIK
>FUSION-ENST00000570299.5:102283-ENST00000527095.7:802208|4993
MTWEPLPPQHTQRALLPEVLK
>FUSION-ENST00000570299.5:102283-ENST00000527095.7:802208|1710
NPGGRACSELR
>FUSION-ENST00000570299.5:102283-ENST00000527095.7:802208|4403
GPSMAQK
>FUSION-ENST00000570299.5:102283-ENST00000527095.7:802208|1010
HIFTWPEQEEGKEWGGATRF
>FUSION-ENST00000570299.5:102283-ENST00000527095.7:802208|2596
QTVDVKVLVWEAR
>FUSION-ENST00000570299.5:102283-ENST00000527095.7:802208|4533
ELVLIVPSLYCIQLSSMSLY
>ENST00000570698.5|SNV-24302-C-G|3
AQTGLDIRESYGETETGLTCMVSK
>FUSION-ENST00000570299.5:102283-ENST00000527095.7:802208|1041
LGWAWCFTSIISVLLEAK
>FUSION-ENST00000570299.5:102283-ENST00000527095.7:802208|3620
MTWGSCQPTHLHTCFHK
>FUSION-ENST00000570299.5:102283-ENST00000527095.7:802208|1496
HIFVLLYRCTSLLSWLLLSS
>FUSION-ENST00000570299.5:102283-ENST00000527095.7:802208|2051
MYTTWIRR
>ENST00000343508.7|SNV-1118100-C-G|2
LGERLQMDGAPPVCEVLCPANELR
>FUSION-ENST00000485410.5:18453-ENST00000533770.5:454511|735
CLKVSYYSLVKN
>FUSION-ENST00000485410.5:18453-ENST00000533770.5:454511|281
KHFISTHCFCFFGQTSTLVFRDC
>FUSION-ENST00000570299.5:102283-ENST00000527095.7:802208|802
MSSNQGTGQLAHQPIRIHGRLFLK
>FUSION-ENST00000570299.5:102283-ENST00000527095.7:802208|1677
WMLRACPPQPR
>FUSION-ENST00000485410.5:18453-ENST00000533770.5:454511|403
MYCESENRLYSQRFVFMAQSR
>FUSION-ENST00000570299.5:102283-ENST00000527095.7:802208|5039
SMYFYIRFFHK
>FUSION-ENST00000570299.5:102283-ENST00000527095.7:802208|4494
MCSVLVARVLN
>FUSION-ENST00000485410.5:18453-ENST00000533770.5:454511|268
DAFLWLSCAIEK
>FUSION-ENST00000570299.5:102283-ENST00000527095.7:802208|2782
NCHQLKHVSVHVFNP
>FUSION-ENST00000570299.5:102283-ENST00000527095.7:802208|3594
TVSQPPEISS
>FUSION-ENST00000570299.5:102283-ENST00000527095.7:802208|820
IPSIMGLEMKTSLPQRQISVNDR
>FUSION-ENST00000570299.5:102283-ENST00000527095.7:802208|2292
KDVRTVHVAA
>FUSION-ENST00000570299.5:102283-ENST00000527095.7:802208|3849
EVWRSGVLR
>FUSION-ENST00000570299.5:102283-ENST00000527095.7:802208|396
FRQVGTR
>FUSION-ENST00000570299.5:102283-ENST00000527095.7:802208|2713
GRLEDEIMEGMK
>FUSION-ENST00000570299.5:102283-ENST00000527095.7:802208|5166
GWDDRAEPRVAPVTLER
>FUSION-ENST00000485410.5:18453-ENST00000533770.5:454511|815
DSSCCLSGR
>FUSION-ENST00000570299.5:102283-ENST00000527095.7:802208|505
SPLMFLALCMALGSPKGD
>FUSION-ENST00000570299.5:102283-ENST00000527095.7:802208|970
WREISRH
>FUSION-ENST00000570299.5:102283-ENST00000527095.7:802208|1364
MRSTVRNL
>FUSION-ENST00000570299.5:102283-ENST00000527095.7:802208|765
TGHGVLCQTISQIEEDR
>FUSION-ENST00000570299.5:102283-ENST00000527095.7:802208|3461
QCLVFCPCDSLLR
>FUSION-ENST00000570299.5:102283-ENST00000527095.7:802208|4882
PYQNSCATSQFDSFSKK
>FUSION-ENST00000485410.5:18453-ENST00000533770.5:454511|176
WDSPLLGWATVSQGCT
>FUSION-ENST00000570299.5:102283-ENST00000527095.7:802208|4752
DFVLLKLK
>FUSION-ENST00000570299.5:102283-ENST00000527095.7:802208|1148
MYDRKIF
>FUSION-ENST00000570299.5:102283-ENST00000527095.7:802208|4713
KVNQGMFTFSDFI
>FUSION-ENST00000570299.5:102283-ENST00000527095.7:802208|1644
TRMFPHQLTAFIKHQK
>FUSION-ENST00000570299.5:102283-ENST00000527095.7:802208|3131
RQEDFMVK
>FUSION-ENST00000570299.5:102283-ENST00000527095.7:802208|3217
CDVLLWSQLLRRLR
>FUSION-ENST00000570299.5:102283-ENST00000527095.7:802208|5863
HTHTFACPHHRSGSGVRSVLC
>FUSION-ENST00000570299.5:102283-ENST00000527095.7:802208|720
LLDVWSAQR
>FUSION-ENST00000570299.5:102283-ENST00000527095.7:802208|2220
NPGLLEIFLEINLYLLYER
>FUSION-ENST00000570299.5:102283-ENST00000527095.7:802208|2569
MTMSGPAWVPAVVLGR
>FUSION-ENST00000485410.5:18453-ENST00000533770.5:454511|237
MVINVVKKSK
>ENST00000636215.2|SNV-81180-C-T|1
ESIEPKTCIESMEKK
>FUSION-ENST00000570299.5:102283-ENST00000527095.7:802208|5404
IGSARSKR
>FUSION-ENST00000570299.5:102283-ENST00000527095.7:802208|266
MYALPVFSLFLR
>FUSION-ENST00000570299.5:102283-ENST00000527095.7:802208|1658
VLKLSLR
>FUSION-ENST00000570299.5:102283-ENST00000527095.7:802208|379
MHLSKILR
>ENST00000264501.8|INDEL-207263-C-CA|1
ILSTRPGQKKSNYYT
>FUSION-ENST00000570299.5:102283-ENST00000527095.7:802208|2946
QDRSVDRGVSCCGVEISCILK
>FUSION-ENST00000570299.5:102283-ENST00000527095.7:802208|3796
CMYTLGMFR
>FUSION-ENST00000570299.5:102283-ENST00000527095.7:802208|4699
MSVGLKVCSHLSGK
>FUSION-ENST00000570299.5:102283-ENST00000527095.7:802208|2293
MFLSCVQ
>FUSION-ENST00000570299.5:102283-ENST00000527095.7:802208|2653
QESSKEDTYSSNRLFGK
>FUSION-ENST00000570299.5:102283-ENST00000527095.7:802208|1006
IWKMLIQLLILLYR
>FUSION-ENST00000570299.5:102283-ENST00000527095.7:802208|3288
MLRPNGALCKRTVSQWK
>FUSION-ENST00000570299.5:102283-ENST00000527095.7:802208|793
LNYKYMLICPQKPK
>FUSION-ENST00000570299.5:102283-ENST00000527095.7:802208|5724
TETGEEQRSR
>FUSION-ENST00000570299.5:102283-ENST00000527095.7:802208|875
HLTARQAFYVKEFFK
>FUSION-ENST00000485410.5:18453-ENST00000533770.5:454511|803
MDLCKGSATPCGPERK
>FUSION-ENST00000570299.5:102283-ENST00000527095.7:802208|5760
YGGLQHKVYFSLWVAVIK
>FUSION-ENST00000570299.5:102283-ENST00000527095.7:802208|4052
SELGACHTVWWECKREPGTQK
>FUSION-ENST00000485410.5:18453-ENST00000533770.5:454511|662
ARPIYYLFIYLFIFVMELR
>FUSION-ENST00000570299.5:102283-ENST00000527095.7:802208|4534
MELVLIVPSLYCIQLSSMSLY
>FUSION-ENST00000570299.5:102283-ENST00000527095.7:802208|5851
IREGFFPRSPDSLPLL
>FUSION-ENST00000570299.5:102283-ENST00000527095.7:802208|5610
MFTCVRSCLSSK
>FUSION-ENST00000485410.5:18453-ENST00000533770.5:454511|391
KLLPSWW
>FUSION-ENST00000570299.5:102283-ENST00000527095.7:802208|4684
LWNISDFQIR
>FUSION-ENST00000570299.5:102283-ENST00000527095.7:802208|3779
VGFIHSHFTDLEAQK
>FUSION-ENST00000570299.5:102283-ENST00000527095.7:802208|5377
TILTITYWQTTLNIHIHL
>FUSION-ENST00000570299.5:102283-ENST00000527095.7:802208|5936
MDWEALEKHLAGLQFR
>FUSION-ENST00000570299.5:102283-ENST00000527095.7:802208|5069
LTGSCHVMELVVTQGR
>ENST00000357489.7|SNV-47987-T-G|1
CVTQQQYRDHLFDK
>FUSION-ENST00000570299.5:102283-ENST00000527095.7:802208|3918
APDLLECIVSN
>FUSION-ENST00000485410.5:18453-ENST00000533770.5:454511|329
PGQLFRYFISYSSVPLYIKWQER
>FUSION-ENST00000570299.5:102283-ENST00000527095.7:802208|1305
MIQTSSDFKK
>FUSION-ENST00000570299.5:102283-ENST00000527095.7:802208|2025
ISSILQR
>FUSION-ENST00000570299.5:102283-ENST00000527095.7:802208|5212
RNRLEMA
>FUSION-ENST00000570299.5:102283-ENST00000527095.7:802208|5544
QTTCKQFLKF
>FUSION-ENST00000570299.5:102283-ENST00000527095.7:802208|1204
LCDGHQSDHS
>FUSION-ENST00000570299.5:102283-ENST00000527095.7:802208|2242
HDPYSPTHIHACTQTLC
>FUSION-ENST00000570299.5:102283-ENST00000527095.7:802208|3239
MVLASSQLQVRALCCITTWQR
>FUSION-ENST00000570299.5:102283-ENST00000527095.7:802208|1788
VIDCQGSNLSKVLTAFEVRAVLSWK
>FUSION-ENST00000570299.5:102283-ENST00000527095.7:802208|3127
TPKVCLGCGNKSAMMH
>FUSION-ENST00000570299.5:102283-ENST00000527095.7:802208|4722
SWPVDRNK
>FUSION-ENST00000570299.5:102283-ENST00000527095.7:802208|1222
MHIHNAQIYK
>FUSION-ENST00000570299.5:102283-ENST00000527095.7:802208|2261
TFDIFFS
>FUSION-ENST00000570299.5:102283-ENST00000527095.7:802208|2018
TLFLGQLMLFLIRR
>FUSION-ENST00000570299.5:102283-ENST00000527095.7:802208|1758
QLFKLCTAWK
>FUSION-ENST00000570299.5:102283-ENST00000527095.7:802208|5055
SSKETLTERPK
>ENST00000545381.5|SNV-126641-A-G|4
TSLETQKLDLMAEISSLKLK
>ENST00000503528.1|SNV-62050-A-G|6
MISQNRSTSFFASGR
>FUSION-ENST00000570299.5:102283-ENST00000527095.7:802208|2279
MLYIIYYCYIVLLMWKTHDIK
>FUSION-ENST00000570299.5:102283-ENST00000527095.7:802208|2759
MRVTWTQHCDTATVHLITKPATK
>FUSION-ENST00000570299.5:102283-ENST00000527095.7:802208|1982
SLFQLQK
>FUSION-ENST00000570299.5:102283-ENST00000527095.7:802208|5488
LVCHLLVLR
>FUSION-ENST00000570299.5:102283-ENST00000527095.7:802208|1347
MRQFSVLFYR
>ENST00000526926.5|SNV-14609-T-G|1
IRHQRIHTGERPYECNECGK
>FUSION-ENST00000570299.5:102283-ENST00000527095.7:802208|4339
MHSSGEILVLR
>FUSION-ENST00000570299.5:102283-ENST00000527095.7:802208|5632
MVAQACNPSTLGGQGRR
>FUSION-ENST00000570299.5:102283-ENST00000527095.7:802208|3706
MGLPLMRITAAVTHSHTQGGCK
>ENST00000545381.5|SNV-126641-A-G|3
LDLMAEISSLK
>ENST00000635406.1|MNV-806-ACA-A|4
HPHQGRQAPGDGAQDK
>FUSION-ENST00000570299.5:102283-ENST00000527095.7:802208|863
MTSSVKNPHWIWRGIIK
>FUSION-ENST00000485410.5:18453-ENST00000533770.5:454511|461
KLSTGVLCFCFFK
>FUSION-ENST00000570299.5:102283-ENST00000527095.7:802208|2784
MDSTERNCHQLKHVSVHVFNP
>FUSION-ENST00000570299.5:102283-ENST00000527095.7:802208|317
TPNLPLVNLR
>FUSION-ENST00000570299.5:102283-ENST00000527095.7:802208|506
SPLMFLALCMALGSPK
>FUSION-ENST00000485410.5:18453-ENST00000533770.5:454511|919
MQTVGTHDEFRM
>ENST00000531056.5|MNV-624-GTCCTGACTGAGGGTCCACGGTGTGATTATTCAGGAGGGTCCGAGGAGAATCTGAAGGGATAATAATACCGATTGTTTGTTTGTAGG-G|1
RMLELVAQKQ
>FUSION-ENST00000485410.5:18453-ENST00000533770.5:454511|862
MVFKRIIIFLVVSR
>FUSION-ENST00000570299.5:102283-ENST00000527095.7:802208|2370
MLWKTEEFETKM
>FUSION-ENST00000570299.5:102283-ENST00000527095.7:802208|329
MCAQLQKNQLCVSSSYLIFSICLK
>FUSION-ENST00000570299.5:102283-ENST00000527095.7:802208|1046
FWWGHRSKPHIWSSTR
>FUSION-ENST00000570299.5:102283-ENST00000527095.7:802208|4075
MCHALTSKGMVVNK
>FUSION-ENST00000570299.5:102283-ENST00000527095.7:802208|762
VVYILYTYMCVCECGDCFK
>FUSION-ENST00000570299.5:102283-ENST00000527095.7:802208|5895
SPSRLGAGAVAAAR
>FUSION-ENST00000570299.5:102283-ENST00000527095.7:802208|5912
RTSATSEGTGMTALRPGNRGT
>ENST00000540114.5|SNV-126641-A-G|3
AEISSLKLK
>FUSION-ENST00000570299.5:102283-ENST00000527095.7:802208|3536
MISELLDGASQKDP
>FUSION-ENST00000570299.5:102283-ENST00000527095.7:802208|1362
DRAIDLHFPVLGGSQSLQER
>FUSION-ENST00000570299.5:102283-ENST00000527095.7:802208|2440
LFFSFLFNLLFFSHLNPHSR
>FUSION-ENST00000570299.5:102283-ENST00000527095.7:802208|2834
MQVEMSSRWLDK
>FUSION-ENST00000485410.5:18453-ENST00000533770.5:454511|706
TWKPFLQFVR
>FUSION-ENST00000485410.5:18453-ENST00000533770.5:454511|98
GFDVPAK
>FUSION-ENST00000570299.5:102283-ENST00000527095.7:802208|3232
KAENQKGK
>FUSION-ENST00000570299.5:102283-ENST00000527095.7:802208|2859
MITHRSFK
>FUSION-ENST00000570299.5:102283-ENST00000527095.7:802208|1769
MLLQFGKLF
>FUSION-ENST00000570299.5:102283-ENST00000527095.7:802208|2088
IVCLFTYSLSKCNTYISPVSYK
>FUSION-ENST00000570299.5:102283-ENST00000527095.7:802208|3211
GCTEERSHHCTPAWATE
>FUSION-ENST00000570299.5:102283-ENST00000527095.7:802208|4280
CLDLGRATAGQIDHWTQCRR
>FUSION-ENST00000570299.5:102283-ENST00000527095.7:802208|4554
LPEPSRQVPAVAQA
>FUSION-ENST00000570299.5:102283-ENST00000527095.7:802208|3589
MAQPSSCCLR
>FUSION-ENST00000570299.5:102283-ENST00000527095.7:802208|2629
NRSWPER
>FUSION-ENST00000570299.5:102283-ENST00000527095.7:802208|1355
MAFKARHLFLTPR
>FUSION-ENST00000570299.5:102283-ENST00000527095.7:802208|151
QPLKIVFFFLSGCSGGK
>FUSION-ENST00000570299.5:102283-ENST00000527095.7:802208|3111
MIDVFLVIYIW
>FUSION-ENST00000570299.5:102283-ENST00000527095.7:802208|995
QTVGPPSGVR
>FUSION-ENST00000570299.5:102283-ENST00000527095.7:802208|1075
MVGEASGNLQLR
>FUSION-ENST00000485410.5:18453-ENST00000533770.5:454511|83
AGLSHFVGGSTK
>ENST00000316341.8|SNV-23069-G-T|2
VREGLAHLIQSFGLGGMR
>FUSION-ENST00000570299.5:102283-ENST00000527095.7:802208|2048
YTTWIRRDY
>ENST00000264717.7|MNV-26455-CT-C|5
LSGVLLLGQVR
>FUSION-ENST00000570299.5:102283-ENST00000527095.7:802208|4861
EMECFLLPT
>FUSION-ENST00000570299.5:102283-ENST00000527095.7:802208|1793
FLSLRVIDCQGSNLSK
>FUSION-ENST00000570299.5:102283-ENST00000527095.7:802208|4029
VINVVSLRGEISDV
>FUSION-ENST00000570299.5:102283-ENST00000527095.7:802208|549
SLPLCGPGSPFLKK
>FUSION-ENST00000570299.5:102283-ENST00000527095.7:802208|3243
PLKGSTTSQHHYVGDQAST
>FUSION-ENST00000570299.5:102283-ENST00000527095.7:802208|1965
MMPVLLVATIQVEHSSTPKSK
>FUSION-ENST00000570299.5:102283-ENST00000527095.7:802208|1479
ISAVEWLSETSPPFYKDLLIF
>FUSION-ENST00000570299.5:102283-ENST00000527095.7:802208|3790
DLATSLFSSVTAFLRPGEY
>FUSION-ENST00000570299.5:102283-ENST00000527095.7:802208|1499
MHIFVLLYR
>ENST00000275364.8|SNV-112631-G-A|4
ATKGIVEHDFIIKK
>FUSION-ENST00000570299.5:102283-ENST00000527095.7:802208|3044
LLDSRDPLALASK
>FUSION-ENST00000570299.5:102283-ENST00000527095.7:802208|4812
VPTECCCL
>FUSION-ENST00000570299.5:102283-ENST00000527095.7:802208|1583
MLLPCVRSVT
>FUSION-ENST00000570299.5:102283-ENST00000527095.7:802208|1477
SLLGEALSGCNL
>FUSION-ENST00000570299.5:102283-ENST00000527095.7:802208|5647
MGRVPPCLACSLSLETQPILTLFFK
>FUSION-ENST00000570299.5:102283-ENST00000527095.7:802208|1380
LAKRLLR
>FUSION-ENST00000485410.5:18453-ENST00000533770.5:454511|358
IAKQLAVHYTEIPNPTGQKK
>FUSION-ENST00000570299.5:102283-ENST00000527095.7:802208|3792
FRDLATSLFSSVTAFLRPGEY
>FUSION-ENST00000485410.5:18453-ENST00000533770.5:454511|330
MPGQLFRYFISYSSVPLYIKWQER
>FUSION-ENST00000485410.5:18453-ENST00000533770.5:454511|823
LMSSEIFFQLQHQHRRDSSCCLSGR
>FUSION-ENST00000570299.5:102283-ENST00000527095.7:802208|1257
VVNSLLCPDSSGSLMVNK
>FUSION-ENST00000570299.5:102283-ENST00000527095.7:802208|496
VREWAVSGN
>FUSION-ENST00000570299.5:102283-ENST00000527095.7:802208|4484
MESLLPCEVAYSQVLGIR
>FUSION-ENST00000570299.5:102283-ENST00000527095.7:802208|4132
ERETLNR
>FUSION-ENST00000570299.5:102283-ENST00000527095.7:802208|1898
MYFKVSCR
>FUSION-ENST00000570299.5:102283-ENST00000527095.7:802208|5472
LFSFFSYSWGIFPVKCR
>FUSION-ENST00000570299.5:102283-ENST00000527095.7:802208|1783
AVLSWKVFFILNR
>FUSION-ENST00000570299.5:102283-ENST00000527095.7:802208|2253
MRKCIVLLTFFFHNTIPNR
>ENST00000303115.8|INDEL-21794-G-GT|3
SVGHLGLCVMEK
>FUSION-ENST00000570299.5:102283-ENST00000527095.7:802208|4860
MECFLLPT
>FUSION-ENST00000570299.5:102283-ENST00000527095.7:802208|2060
FSTIFSFRHPLGVLECIPHG
>FUSION-ENST00000570299.5:102283-ENST00000527095.7:802208|537
KELAWSVLDVINIK
>FUSION-ENST00000570299.5:102283-ENST00000527095.7:802208|3771
MFLFCIMT
>FUSION-ENST00000570299.5:102283-ENST00000527095.7:802208|1523
ILQWLKANFLD
>FUSION-ENST00000570299.5:102283-ENST00000527095.7:802208|2438
QANLKVCLSK
>FUSION-ENST00000570299.5:102283-ENST00000527095.7:802208|3609
MCQVHNLSDSVKR
>FUSION-ENST00000570299.5:102283-ENST00000527095.7:802208|2588
RVMKETSSK
>FUSION-ENST00000570299.5:102283-ENST00000527095.7:802208|2552
TNDDNVRASVGPSSGAW
>FUSION-ENST00000570299.5:102283-ENST00000527095.7:802208|3109
MYVLKNVTLSSF
>FUSION-ENST00000570299.5:102283-ENST00000527095.7:802208|3074
MPPHQANFCTFSRDRISSCRPGWS
>FUSION-ENST00000570299.5:102283-ENST00000527095.7:802208|2108
ERIHILGRMAR
>FUSION-ENST00000570299.5:102283-ENST00000527095.7:802208|3266
NLVLTVSTVCI
>FUSION-ENST00000485410.5:18453-ENST00000533770.5:454511|703
PFLQFVRYR
>FUSION-ENST00000570299.5:102283-ENST00000527095.7:802208|3556
MGLPRKILK
>FUSION-ENST00000570299.5:102283-ENST00000527095.7:802208|3268
AYPVQMNLVLTVSTVCI
>FUSION-ENST00000485410.5:18453-ENST00000533770.5:454511|950
MSVKVHSKK
>ENST00000367058.7|SNV-18590-G-A|3
LCKEITCPPPPVIYNGAHTR
>FUSION-ENST00000570299.5:102283-ENST00000527095.7:802208|4447
MVGLTTKMTFR
>FUSION-ENST00000570299.5:102283-ENST00000527095.7:802208|5061
SGQTHTKPDLR
>FUSION-ENST00000570299.5:102283-ENST00000527095.7:802208|1695
FNCNIDLCLSLSLSLAGLFLVNED
>FUSION-ENST00000485410.5:18453-ENST00000533770.5:454511|204
SLGPAWATR
>FUSION-ENST00000570299.5:102283-ENST00000527095.7:802208|677
MLLFFFRGEGFDCK
>FUSION-ENST00000570299.5:102283-ENST00000527095.7:802208|3708
FEQFSCLSVPSSWD
>FUSION-ENST00000570299.5:102283-ENST00000527095.7:802208|1739
SIPFLMQKVLVFSVSSTVKLR
>ENST00000310597.6|SNV-254-G-T|4
GCSAPPSRLASALLRLR
>FUSION-ENST00000570299.5:102283-ENST00000527095.7:802208|422
MVLTGEDNHLVFHCIP
>FUSION-ENST00000570299.5:102283-ENST00000527095.7:802208|4668
YTGCVCVSIYTERER
>FUSION-ENST00000485410.5:18453-ENST00000533770.5:454511|980
MWSGVRRNSK
>FUSION-ENST00000570299.5:102283-ENST00000527095.7:802208|4417
MHVRYHSEK
>FUSION-ENST00000570299.5:102283-ENST00000527095.7:802208|3649
MRNVGKIQLDSCLILPR
>FUSION-ENST00000485410.5:18453-ENST00000533770.5:454511|130
VRLLAEQGSLVFTALSLFPK
>FUSION-ENST00000570299.5:102283-ENST00000527095.7:802208|327
NQLCVSSSYLIFSICLK
>FUSION-ENST00000570299.5:102283-ENST00000527095.7:802208|526
LPALLIFVCVYGFFK
>FUSION-ENST00000570299.5:102283-ENST00000527095.7:802208|2813
SKGEAFNEGKEPEENVVLEASYVER
>FUSION-ENST00000570299.5:102283-ENST00000527095.7:802208|4453
GGWGVIILPTRAR
>ENST00000378982.4|SNV-144-G-C|3
PPGQKSK
>FUSION-ENST00000570299.5:102283-ENST00000527095.7:802208|4326
ENSRNTSHIK
>FUSION-ENST00000570299.5:102283-ENST00000527095.7:802208|3222
MCDVLLWSQLLR
>FUSION-ENST00000570299.5:102283-ENST00000527095.7:802208|5637
EYNYTSFSLCLSLR
>FUSION-ENST00000570299.5:102283-ENST00000527095.7:802208|3826
YISLKLQSSLNGR
>FUSION-ENST00000485410.5:18453-ENST00000533770.5:454511|982
EPLLTRIV
>FUSION-ENST00000485410.5:18453-ENST00000533770.5:454511|676
SQTLPRR
>FUSION-ENST00000570299.5:102283-ENST00000527095.7:802208|5036
MYFYIRFFHK
>FUSION-ENST00000570299.5:102283-ENST00000527095.7:802208|2922
SLLLFVSVE
>FUSION-ENST00000262410.9:102283-ENST00000527095.7:802208|4
GWGPGQR
>ENST00000312015.6|MNV-7507-CACAC-C|8
LGRVLRR
>FUSION-ENST00000485410.5:18453-ENST00000533770.5:454511|34
MRMLAEDELR
>FUSION-ENST00000570299.5:102283-ENST00000527095.7:802208|5790
FRFHCVK
>FUSION-ENST00000570299.5:102283-ENST00000527095.7:802208|1
PQPIYLFFI
>FUSION-ENST00000570299.5:102283-ENST00000527095.7:802208|4562
EAEETQAVWKSMAWGIGQTWL
>FUSION-ENST00000485410.5:18453-ENST00000533770.5:454511|314
HLISNSFSHK
>FUSION-ENST00000570299.5:102283-ENST00000527095.7:802208|5311
LARMVSIS
>FUSION-ENST00000570299.5:102283-ENST00000527095.7:802208|3773
MTLLMFLFCIMT
>FUSION-ENST00000570299.5:102283-ENST00000527095.7:802208|3106
MLLSQAFR
>FUSION-ENST00000570299.5:102283-ENST00000527095.7:802208|2659
DHLTDMEISRIYIGWCKSR
>FUSION-ENST00000570299.5:102283-ENST00000527095.7:802208|201
SWWLAWHH
>FUSION-ENST00000570299.5:102283-ENST00000527095.7:802208|1373
NLMVCPQVLCK
>FUSION-ENST00000570299.5:102283-ENST00000527095.7:802208|2754
GRHCIFFSSHICQLR
>FUSION-ENST00000570299.5:102283-ENST00000527095.7:802208|4611
MCKIAMPIY
>FUSION-ENST00000570299.5:102283-ENST00000527095.7:802208|4629
MQFRGLASPGQQAGNSFKS
>FUSION-ENST00000570299.5:102283-ENST00000527095.7:802208|3392
MLARLVLNS
>ENST00000641575.1|SNV-156840-C-G|1
YFVSPTVFRVIRLAR
>FUSION-ENST00000434243.5:669-ENST00000256496.8:48258|5
GRGPDRGDPQVNSVK
>FUSION-ENST00000570299.5:102283-ENST00000527095.7:802208|122
MLAPSMMQFH
>ENST00000461137.5|INDEL-74763-A-AA|2
KNWLQKK
>FUSION-ENST00000485410.5:18453-ENST00000533770.5:454511|340
LKSANVLN
>FUSION-ENST00000485410.5:18453-ENST00000533770.5:454511|986
GQQVGRGWRGGR
>FUSION-ENST00000570299.5:102283-ENST00000527095.7:802208|133
VYSHIHTLG
>FUSION-ENST00000485410.5:18453-ENST00000533770.5:454511|799
GSATPCGPERKWLR
>FUSION-ENST00000570299.5:102283-ENST00000527095.7:802208|3691
MWQLSGLEKLCTNPILEVNCH
>FUSION-ENST00000570299.5:102283-ENST00000527095.7:802208|3485
MPVIPVTREAEAGEWHEPGRQR
>FUSION-ENST00000570299.5:102283-ENST00000527095.7:802208|4971
GKLRVHK
>ENST00000545381.5|SNV-126641-A-G|1
LDLMAEISSLKLKLTAVEK
>FUSION-ENST00000570299.5:102283-ENST00000527095.7:802208|114
MLMVSKD
>FUSION-ENST00000485410.5:18453-ENST00000533770.5:454511|203
MGHSKPR
>FUSION-ENST00000570299.5:102283-ENST00000527095.7:802208|436
RKCPDLLSVQ
>FUSION-ENST00000570299.5:102283-ENST00000527095.7:802208|1911
GFWTINIVVKSHILRPSEHTVSK
>FUSION-ENST00000570299.5:102283-ENST00000527095.7:802208|2750
MSAESRHR
>FUSION-ENST00000570299.5:102283-ENST00000527095.7:802208|2647
SRCGFCHYFQWQKPQLLLHQPSNR
>FUSION-ENST00000570299.5:102283-ENST00000527095.7:802208|3662
MIWVRKR
>FUSION-ENST00000485410.5:18453-ENST00000533770.5:454511|452
MCGRLGCVTLKSTWR
>FUSION-ENST00000570299.5:102283-ENST00000527095.7:802208|2014
LFLIRRR
>FUSION-ENST00000570299.5:102283-ENST00000527095.7:802208|521
VFSIFIR
>FUSION-ENST00000570299.5:102283-ENST00000527095.7:802208|1752
LLLYSSSFHCAASEQA
>FUSION-ENST00000570299.5:102283-ENST00000527095.7:802208|5458
IPTSVLFSPRLIVF
>FUSION-ENST00000570299.5:102283-ENST00000527095.7:802208|5371
VGPFAKR
>FUSION-ENST00000570299.5:102283-ENST00000527095.7:802208|2417
WAMVDVIHMALALSR
>FUSION-ENST00000485410.5:18453-ENST00000533770.5:454511|170
NSSHDLGKFYLLGSPDK
>FUSION-ENST00000570299.5:102283-ENST00000527095.7:802208|5120
RWLSAAPGIR
>FUSION-ENST00000570299.5:102283-ENST00000527095.7:802208|328
CAQLQKNQLCVSSSYLIFSICLK
>FUSION-ENST00000570299.5:102283-ENST00000527095.7:802208|2619
RDDLELR
>FUSION-ENST00000570299.5:102283-ENST00000527095.7:802208|305
GTSVFISFWDDAAHNP
>FUSION-ENST00000485410.5:18453-ENST00000533770.5:454511|841
TYGFQENYYFFGCQ
>FUSION-ENST00000570299.5:102283-ENST00000527095.7:802208|2183
FNEEYAEIAT
>FUSION-ENST00000570299.5:102283-ENST00000527095.7:802208|5438
TLPYRNKCLSYSQS
>FUSION-ENST00000570299.5:102283-ENST00000527095.7:802208|4820
QNLLILYWLE
>FUSION-ENST00000485410.5:18453-ENST00000533770.5:454511|994
MGAIVVEVALSSLGNRR
>FUSION-ENST00000570299.5:102283-ENST00000527095.7:802208|4789
GIGICLFK
>FUSION-ENST00000570299.5:102283-ENST00000527095.7:802208|5867
HTHTFACPHHR
>FUSION-ENST00000570299.5:102283-ENST00000527095.7:802208|2685
MEWKKTEFTGQNFAGTI
>FUSION-ENST00000570299.5:102283-ENST00000527095.7:802208|5883
LGGSAFSPQTAGRASPK
>FUSION-ENST00000485410.5:18453-ENST00000533770.5:454511|570
AKLQLNKN
>FUSION-ENST00000570299.5:102283-ENST00000527095.7:802208|3756
EQINKKGFSANWK
>FUSION-ENST00000485410.5:18453-ENST00000533770.5:454511|210
GDSKYESFGPGMVAHACNPSALGG
>FUSION-ENST00000570299.5:102283-ENST00000527095.7:802208|2580
GGRWSYEEDEGHEGNLLENYRIPLR
>FUSION-ENST00000570299.5:102283-ENST00000527095.7:802208|1518
MESHSVAQAGVQWRNLSGAIKLSC
>FUSION-ENST00000570299.5:102283-ENST00000527095.7:802208|711
LKLKYVK
>FUSION-ENST00000485410.5:18453-ENST00000533770.5:454511|914
AWLSAEVPGNSLARVQRPLAFVIK
>FUSION-ENST00000570299.5:102283-ENST00000527095.7:802208|2934
MAPECCA
>FUSION-ENST00000570299.5:102283-ENST00000527095.7:802208|3801
SSSVFLPQLSILGPLPLIYLLL
>FUSION-ENST00000570299.5:102283-ENST00000527095.7:802208|936
HPPAVGLFPLFSKACKQNQKPWEK
>FUSION-ENST00000485410.5:18453-ENST00000533770.5:454511|211
LVIPVPWEAKAGGLLEPR
>FUSION-ENST00000485410.5:18453-ENST00000533770.5:454511|5
MNAAEITDKLGLHSLRHR
>FUSION-ENST00000570299.5:102283-ENST00000527095.7:802208|2188
LMTYCKFGYSVLSCL
>FUSION-ENST00000570299.5:102283-ENST00000527095.7:802208|5595
MYTLYLFIFGVK
>FUSION-ENST00000570299.5:102283-ENST00000527095.7:802208|1698
MPEVRNVQLQH
>FUSION-ENST00000570299.5:102283-ENST00000527095.7:802208|2935
VSCVQHGGPALVHGHITGPFPF
>FUSION-ENST00000570299.5:102283-ENST00000527095.7:802208|1949
MPQVENSTPDLM
>FUSION-ENST00000570299.5:102283-ENST00000527095.7:802208|1386
MNDWDAQTFQPSQRQCIK
>ENST00000503528.1|SNV-62050-A-G|7
TLMISQNRSTSFFASGRNR
>FUSION-ENST00000570299.5:102283-ENST00000527095.7:802208|3405
LIFKIALLTYDL
>FUSION-ENST00000570299.5:102283-ENST00000527095.7:802208|3411
RAKLHLK
>FUSION-ENST00000570299.5:102283-ENST00000527095.7:802208|4500
MTHFLLKIR
>FUSION-ENST00000570299.5:102283-ENST00000527095.7:802208|5772
YVLCARDGSECCSYTSVHMGLKFW
>FUSION-ENST00000485410.5:18453-ENST00000533770.5:454511|457
LYWSVWLAVLK
>ENST00000479898.5|SNV-240708-C-G|3
FSVSAWNTSRPPSPALR
>FUSION-ENST00000570299.5:102283-ENST00000527095.7:802208|5803
AINRRGIFPLQSILSLIPCNR
>ENST00000473401.5|SNV-9104-G-T|3
MVLYKAPFWPHSCPVDQPMSTDL
>FUSION-ENST00000570299.5:102283-ENST00000527095.7:802208|2331
VFIFLDFK
>FUSION-ENST00000570299.5:102283-ENST00000527095.7:802208|1781
SLSNIFIFFHLVYTSWESFFDR
>FUSION-ENST00000570299.5:102283-ENST00000527095.7:802208|4178
QPNKAYFSRGLLQFSMPSWL
>ENST00000276054.9|INDEL-13043-T-TT|1
THWGETLQMQ
>FUSION-ENST00000485410.5:18453-ENST00000533770.5:454511|381
MARRGGSCL
>FUSION-ENST00000570299.5:102283-ENST00000527095.7:802208|950
MKACPLNSFLTYFSCK
>FUSION-ENST00000570299.5:102283-ENST00000527095.7:802208|1484
TDHVPYLKNFSLSSCSE
>FUSION-ENST00000570299.5:102283-ENST00000527095.7:802208|2419
MPGTVPDARWAMVDVIHMALALSR
>FUSION-ENST00000570299.5:102283-ENST00000527095.7:802208|4332
KGTPELRQVGGSR
>FUSION-ENST00000570299.5:102283-ENST00000527095.7:802208|4809
MLIYDAECKYR
>FUSION-ENST00000570299.5:102283-ENST00000527095.7:802208|1850
AWIPFVR
>FUSION-ENST00000570299.5:102283-ENST00000527095.7:802208|2381
MLDNSIRDLGFYPK
>FUSION-ENST00000570299.5:102283-ENST00000527095.7:802208|347
ATTTFLK
>FUSION-ENST00000570299.5:102283-ENST00000527095.7:802208|3437
AGSNGISSSRSLR
>FUSION-ENST00000570299.5:102283-ENST00000527095.7:802208|4503
MFRPKKSHPPP
>FUSION-ENST00000570299.5:102283-ENST00000527095.7:802208|4653
SRPAGWKFLQK
>ENST00000461137.5|INDEL-74763-A-AA|13
NDAIKSELK
>FUSION-ENST00000570299.5:102283-ENST00000527095.7:802208|5355
GAAAVTCRLTSCHAR
>FUSION-ENST00000570299.5:102283-ENST00000527095.7:802208|4549
NLNLFLK
>FUSION-ENST00000570299.5:102283-ENST00000527095.7:802208|277
NCWSMNYNATIYHR
>FUSION-ENST00000485410.5:18453-ENST00000533770.5:454511|182
SELKGLQK
>FUSION-ENST00000570299.5:102283-ENST00000527095.7:802208|4397
CRFWASPQA
>FUSION-ENST00000570299.5:102283-ENST00000527095.7:802208|842
LYCFRFVMGYPAFNSVVK
>FUSION-ENST00000570299.5:102283-ENST00000527095.7:802208|1646
LQKRGIALDCNLNLR
>FUSION-ENST00000570299.5:102283-ENST00000527095.7:802208|188
WIGTAFFESNVTK
>FUSION-ENST00000570299.5:102283-ENST00000527095.7:802208|138
LFFLSENVQC
>FUSION-ENST00000570299.5:102283-ENST00000527095.7:802208|4398
MCRFWASPQA
>FUSION-ENST00000485410.5:18453-ENST00000533770.5:454511|480
MDESWYQKLFLNFGK
>FUSION-ENST00000570299.5:102283-ENST00000527095.7:802208|176
MVPLHSSLVTERDSISPK
>FUSION-ENST00000570299.5:102283-ENST00000527095.7:802208|3377
MDMWIVFTF
>FUSION-ENST00000570299.5:102283-ENST00000527095.7:802208|4407
METRKSSLLWGPYGHGVGCVDGSQ
>FUSION-ENST00000485410.5:18453-ENST00000533770.5:454511|63
GGQLLPCCSSWGQKKGR
>FUSION-ENST00000570299.5:102283-ENST00000527095.7:802208|3397
MKPCLKK
>FUSION-ENST00000570299.5:102283-ENST00000527095.7:802208|578
FNIEYGRR
>ENST00000276054.9|INDEL-13043-T-TT|2
TPECAESGMTFFLEITDDYISEK
>ENST00000283943.9|SNV-112051-G-C|2
KSVQSTCLCFAR
>FUSION-ENST00000485410.5:18453-ENST00000533770.5:454511|834
MIVTMSFCAGRR
>FUSION-ENST00000570299.5:102283-ENST00000527095.7:802208|1930
YCIKLPSGDVYK
>ENST00000473542.1|SNV-255580-C-T|6
MCPQNRLKPVK
>FUSION-ENST00000485410.5:18453-ENST00000533770.5:454511|1009
AVCIFSVK
>FUSION-ENST00000570299.5:102283-ENST00000527095.7:802208|5594
YTLYLFIFGVK
>FUSION-ENST00000570299.5:102283-ENST00000527095.7:802208|5351
MLKIMRNNNIQR
>FUSION-ENST00000570299.5:102283-ENST00000527095.7:802208|3067
AGTVSYLCIP
>FUSION-ENST00000570299.5:102283-ENST00000527095.7:802208|2857
MITHRSFKEK
>ENST00000503528.1|SNV-62050-A-G|3
ISQNRSTSFFASGRNR
>FUSION-ENST00000485410.5:18453-ENST00000533770.5:454511|393
MAQSRKLLPSWW
>FUSION-ENST00000570299.5:102283-ENST00000527095.7:802208|3042
DPLALASK
>ENST00000368898.8|SNV-29211-G-A|2
IHNTLKAAK
>FUSION-ENST00000570299.5:102283-ENST00000527095.7:802208|727
LVQKNCK
>FUSION-ENST00000570299.5:102283-ENST00000527095.7:802208|1827
MAFCCWACHNFLRPWFPYLNNNSVR
>FUSION-ENST00000570299.5:102283-ENST00000527095.7:802208|1799
SLGAYVIYPIVFSFQK
>FUSION-ENST00000570299.5:102283-ENST00000527095.7:802208|4828
YAVDIFPPSMGKIKDNNFYYISFC
>FUSION-ENST00000570299.5:102283-ENST00000527095.7:802208|51
MGPTRILQLFRTLLSR
>FUSION-ENST00000570299.5:102283-ENST00000527095.7:802208|5150
KEGCPHDSVNSHR
>FUSION-ENST00000570299.5:102283-ENST00000527095.7:802208|3863
MMGMTDESILHL
>FUSION-ENST00000570299.5:102283-ENST00000527095.7:802208|3497
NPSLYQPRVWLSADTSLYTK
>ENST00000461371.5|SNV-50793-T-A|3
IEQLRYSQHVLCETVRTAK
>FUSION-ENST00000570299.5:102283-ENST00000527095.7:802208|91
RVYYKTVLFK
>FUSION-ENST00000570299.5:102283-ENST00000527095.7:802208|33
TMKAVFHICK
>FUSION-ENST00000570299.5:102283-ENST00000527095.7:802208|1053
CYTLLNNQIS
>FUSION-ENST00000485410.5:18453-ENST00000533770.5:454511|282
MKHFISTHCFCFFGQTSTLVFRDC
>FUSION-ENST00000570299.5:102283-ENST00000527095.7:802208|247
CVPENPRGPPDFPTKNIVC
>FUSION-ENST00000570299.5:102283-ENST00000527095.7:802208|680
HTIANALTMK
>FUSION-ENST00000570299.5:102283-ENST00000527095.7:802208|242
MLPSITDLHYHRSGTAAK
>FUSION-ENST00000570299.5:102283-ENST00000527095.7:802208|4943
GFFLKPFCALQAGPR
>FUSION-ENST00000570299.5:102283-ENST00000527095.7:802208|3105
LLSQAFR
>FUSION-ENST00000570299.5:102283-ENST00000527095.7:802208|3804
RASQPTGK
>FUSION-ENST00000570299.5:102283-ENST00000527095.7:802208|2972
MLLSYGPRVLCLMLK
>FUSION-ENST00000570299.5:102283-ENST00000527095.7:802208|5652
MLETCREGEGLYPKTR
>FUSION-ENST00000570299.5:102283-ENST00000527095.7:802208|2572
QLCLNSSTTSVRFLFCSVELILW
>FUSION-ENST00000570299.5:102283-ENST00000527095.7:802208|5197
LCWRMGHIGNTLLYILR
>FUSION-ENST00000570299.5:102283-ENST00000527095.7:802208|2949
QAISSCSR
>FUSION-ENST00000570299.5:102283-ENST00000527095.7:802208|371
MVQEFVHLTFNSIQFLFF
>FUSION-ENST00000485410.5:18453-ENST00000533770.5:454511|975
AVPVREK
>FUSION-ENST00000570299.5:102283-ENST00000527095.7:802208|4824
DNNFYYISFC
>FUSION-ENST00000570299.5:102283-ENST00000527095.7:802208|3010
YNQYLGKEFSFAD
>FUSION-ENST00000570299.5:102283-ENST00000527095.7:802208|5831
MKVAPLFSTALR
>FUSION-ENST00000485410.5:18453-ENST00000533770.5:454511|194
ENRPKGLGK
>FUSION-ENST00000570299.5:102283-ENST00000527095.7:802208|3992
KNFQLGMVTVTVSK
>FUSION-ENST00000570299.5:102283-ENST00000527095.7:802208|5146
ASGFANR
>FUSION-ENST00000570299.5:102283-ENST00000527095.7:802208|4569
NVCAHNNYFHLCVSILGLEK
>FUSION-ENST00000485410.5:18453-ENST00000533770.5:454511|250
SVETLGISSVFEVLCARHYSWYWR
>FUSION-ENST00000570299.5:102283-ENST00000527095.7:802208|4592
FSVESFGIYWAER
>FUSION-ENST00000485410.5:18453-ENST00000533770.5:454511|64
MGGQLLPCCSSWGQKKGR
>ENST00000303115.8|INDEL-21794-G-GT|2
SVGHLGLCVMEKK
>ENST00000574591.1|SNV-5262-G-A|3
MEKYNFLDISIVGQSNER
>FUSION-ENST00000485410.5:18453-ENST00000533770.5:454511|122
FLPKAWNYLGLDLWWPILVTVC
>FUSION-ENST00000570299.5:102283-ENST00000527095.7:802208|4975
ETVTEGPGRETRLGR
>FUSION-ENST00000570299.5:102283-ENST00000527095.7:802208|1998
YLLRTRYYVR
>FUSION-ENST00000485410.5:18453-ENST00000533770.5:454511|856
MPELSSPFLLR
>FUSION-ENST00000570299.5:102283-ENST00000527095.7:802208|3829
GVYVCVCVCCKGQGEFYQ
>FUSION-ENST00000570299.5:102283-ENST00000527095.7:802208|4964
SSNELVLNF
>FUSION-ENST00000570299.5:102283-ENST00000527095.7:802208|576
RLAPTLFQSR
>FUSION-ENST00000570299.5:102283-ENST00000527095.7:802208|5097
MGMTWEPLPPGGNTPGELSSLK
>FUSION-ENST00000570299.5:102283-ENST00000527095.7:802208|5272
GTRHSFVANRR
>FUSION-ENST00000570299.5:102283-ENST00000527095.7:802208|5797
PLLVISSTSYTEK
>FUSION-ENST00000485410.5:18453-ENST00000533770.5:454511|443
LRQARSCNICK
>FUSION-ENST00000485410.5:18453-ENST00000533770.5:454511|449
LGCVTLKSTWR
>FUSION-ENST00000570299.5:102283-ENST00000527095.7:802208|560
AGPAARFALFLRGAVSSVVHPIMVK
>FUSION-ENST00000570299.5:102283-ENST00000527095.7:802208|4532
MEILFGVGCR
>FUSION-ENST00000570299.5:102283-ENST00000527095.7:802208|731
MISVSDRLVQK
>FUSION-ENST00000570299.5:102283-ENST00000527095.7:802208|2543
VPHFHFAQSPAK
>ENST00000636215.2|SNV-81180-C-T|3
KESIEPKTCIESMEK
>FUSION-ENST00000570299.5:102283-ENST00000527095.7:802208|2104
MARGFIR
>FUSION-ENST00000570299.5:102283-ENST00000527095.7:802208|4344
IENHCLTAKY
>ENST00000376705.3|SNV-742347-T-G|1
EDGAAEGTVTEDYNSQGVRW
>FUSION-ENST00000570299.5:102283-ENST00000527095.7:802208|3388
MAVLYFGRPFTS
>FUSION-ENST00000570299.5:102283-ENST00000527095.7:802208|1351
HLFLTPR
>FUSION-ENST00000570299.5:102283-ENST00000527095.7:802208|2743
TMQDCWRR
>FUSION-ENST00000570299.5:102283-ENST00000527095.7:802208|2908
SVGAWGRER
>FUSION-ENST00000485410.5:18453-ENST00000533770.5:454511|392
AQSRKLLPSWW
>FUSION-ENST00000570299.5:102283-ENST00000527095.7:802208|5407
MGCPVLCPFCFHSKIGSARSK
>FUSION-ENST00000570299.5:102283-ENST00000527095.7:802208|2430
MTAGHRHTPALDPKALK
>FUSION-ENST00000485410.5:18453-ENST00000533770.5:454511|594
MPIVPVTQDCVSPRI
>FUSION-ENST00000464177.1:168890-ENST00000373212.6:74882|19
MFFYHFSVLQILGLIKK
>FUSION-ENST00000570299.5:102283-ENST00000527095.7:802208|2432
MTAGHRHTPALDPK
>FUSION-ENST00000570299.5:102283-ENST00000527095.7:802208|4575
MPGNILI
>FUSION-ENST00000570299.5:102283-ENST00000527095.7:802208|698
MLGTLCR
>ENST00000612619.1|SNV-17048-G-A|2
NFLVPDCKHAR
>FUSION-ENST00000485410.5:18453-ENST00000533770.5:454511|872
YMCGVRYRIGTSEW
>FUSION-ENST00000570299.5:102283-ENST00000527095.7:802208|710
LKYVKAVSVTCHVAVCVFHPL
>ENST00000471850.1|SNV-8403-G-T|1
LFLLQETP
>FUSION-ENST00000570299.5:102283-ENST00000527095.7:802208|5771
MCCVPGMVLSAVVTHQSTWG
>ENST00000562274.1|SNV-15679-C-T|1
TISGSSNPTCTPSTPTATMWTL
>FUSION-ENST00000570299.5:102283-ENST00000527095.7:802208|4268
GLLGSGV
>FUSION-ENST00000485410.5:18453-ENST00000533770.5:454511|406
YCESENR
>ENST00000303115.8|INDEL-21794-G-GT|1
SVGHLGLCVMEKKD
>ENST00000503528.1|SNV-62050-A-G|5
ISQNRSTSFFASGR
>FUSION-ENST00000570299.5:102283-ENST00000527095.7:802208|246
GPPDFPTK
>FUSION-ENST00000485410.5:18453-ENST00000533770.5:454511|997
SLAVVTPPPPS
>FUSION-ENST00000570299.5:102283-ENST00000527095.7:802208|2816
NQRRTLS
>FUSION-ENST00000570299.5:102283-ENST00000527095.7:802208|674
LLFFFRGEGFDCKK
>FUSION-ENST00000570299.5:102283-ENST00000527095.7:802208|5602
INISGITVCVDFCVASLTQK
>FUSION-ENST00000570299.5:102283-ENST00000527095.7:802208|449
RNAVNTRQNHPHS
>FUSION-ENST00000485410.5:18453-ENST00000533770.5:454511|318
SKSKDSVPVFWGK
>ENST00000507492.5|SNV-5120-G-A|6
VYEKMASKLFEMTGEHR
>ENST00000299855.10|SNV-4378-G-A|3
DRHFWHKSLR
>FUSION-ENST00000570299.5:102283-ENST00000527095.7:802208|4980
MSSKETVTEGPGRETR
>FUSION-ENST00000570299.5:102283-ENST00000527095.7:802208|4953
MSLLILGELEWSGEWSLLGK
>FUSION-ENST00000485410.5:18453-ENST00000533770.5:454511|855
PELSSPFLLR
>FUSION-ENST00000570299.5:102283-ENST00000527095.7:802208|3740
MLLFFFFK
>ENST00000252713.9|SNV-14664-C-T|1
SVHLTQYQKIHKEMPCK
>FUSION-ENST00000570299.5:102283-ENST00000527095.7:802208|4836
TVVQHLNLIVFLRSITK
>ENST00000542735.2|SNV-826-T-C|4
LMMTFSGLNRGLAYAR
>FUSION-ENST00000570299.5:102283-ENST00000527095.7:802208|3442
MVFLVLDP
>FUSION-ENST00000570299.5:102283-ENST00000527095.7:802208|3931
EVKSLTKVTLQVNGK
>FUSION-ENST00000570299.5:102283-ENST00000527095.7:802208|2504
NAQPLILFFQHEK
>FUSION-ENST00000570299.5:102283-ENST00000527095.7:802208|2414
VDVIHMALALSR
>FUSION-ENST00000570299.5:102283-ENST00000527095.7:802208|3417
WRHCTPAWAMR
>FUSION-ENST00000570299.5:102283-ENST00000527095.7:802208|5432
MLLPLSSTHPLLPPLR
>FUSION-ENST00000570299.5:102283-ENST00000527095.7:802208|1406
LMQLSRLK
>FUSION-ENST00000570299.5:102283-ENST00000527095.7:802208|2222
MYYISNCVCR
>FUSION-ENST00000570299.5:102283-ENST00000527095.7:802208|2981
KKAFYIK
>FUSION-ENST00000570299.5:102283-ENST00000527095.7:802208|3844
MVVTSHTCCKR
>FUSION-ENST00000570299.5:102283-ENST00000527095.7:802208|2285
MLCKFFSLLFYVILQNNFFENRSL
>FUSION-ENST00000570299.5:102283-ENST00000527095.7:802208|1243
MLYHKRSTMIR
>FUSION-ENST00000570299.5:102283-ENST00000527095.7:802208|231
MLLVRWAGPEAGR
>FUSION-ENST00000570299.5:102283-ENST00000527095.7:802208|330
MCAQLQK
>FUSION-ENST00000485410.5:18453-ENST00000533770.5:454511|596
MPIVPVTQDCVSPR
>FUSION-ENST00000485410.5:18453-ENST00000533770.5:454511|66
MGGQLLPCCSSWGQKK
>FUSION-ENST00000570299.5:102283-ENST00000527095.7:802208|1905
EGVLDNK
>FUSION-ENST00000570299.5:102283-ENST00000527095.7:802208|1975
MLRKTLCVSAK
>FUSION-ENST00000570299.5:102283-ENST00000527095.7:802208|1964
MPVLLVATIQVEHSSTPKSK
>FUSION-ENST00000485410.5:18453-ENST00000533770.5:454511|936
MRPVSQHRIITLHS
>FUSION-ENST00000570299.5:102283-ENST00000527095.7:802208|3901
MCVCVCVAKGRGSSINK
>FUSION-ENST00000570299.5:102283-ENST00000527095.7:802208|3341
MLLLLCLRTLCLT
>FUSION-ENST00000570299.5:102283-ENST00000527095.7:802208|2661
DHLTDMEISR
>FUSION-ENST00000570299.5:102283-ENST00000527095.7:802208|4753
MDFVLLKLK
>FUSION-ENST00000570299.5:102283-ENST00000527095.7:802208|616
ILNMRVVLLSFRPFK
>ENST00000577730.5|SNV-212018-G-T|1
FSQSLYHFSVPEDVVLGTAIGRVK
>FUSION-ENST00000570299.5:102283-ENST00000527095.7:802208|4715
MMKVNQGMFTFSDFI
>FUSION-ENST00000485410.5:18453-ENST00000533770.5:454511|37
FDPSGDTTSRTPKVCSGLAWVGWV
>FUSION-ENST00000570299.5:102283-ENST00000527095.7:802208|622
DQFIMFRILNMR
>FUSION-ENST00000570299.5:102283-ENST00000527095.7:802208|3741
CLFHWPNGASPGMLLFFFFK
>FUSION-ENST00000485410.5:18453-ENST00000533770.5:454511|634
CNLRPPPGFK
>FUSION-ENST00000570299.5:102283-ENST00000527095.7:802208|4939
PGANRKSGILMPAT
>FUSION-ENST00000485410.5:18453-ENST00000533770.5:454511|750
MRSVWKGSHR
>ENST00000312156.8|SNV-8488-G-A|3
GEADRTLEVMHQQLTELYR
>FUSION-ENST00000485410.5:18453-ENST00000533770.5:454511|499
MKAETVSLSVSLVQYAQ
>FUSION-ENST00000570299.5:102283-ENST00000527095.7:802208|514
LCTSSNSRIFHQPKK
>FUSION-ENST00000570299.5:102283-ENST00000527095.7:802208|4682
DASPVSIMQIFQNPTKSNI
>FUSION-ENST00000570299.5:102283-ENST00000527095.7:802208|591
MLPGVSR
>FUSION-ENST00000570299.5:102283-ENST00000527095.7:802208|3516
MSFSLSSLSPHLAR
>FUSION-ENST00000570299.5:102283-ENST00000527095.7:802208|2768
MGQSRMV
>FUSION-ENST00000570299.5:102283-ENST00000527095.7:802208|5836
SHPYIGLFLCTR
>FUSION-ENST00000570299.5:102283-ENST00000527095.7:802208|3379
MFPFLLGRFSGEELQDHMVNLCFIL
>FUSION-ENST00000485410.5:18453-ENST00000533770.5:454511|432
AGIRSYFLTLGNL
>FUSION-ENST00000485410.5:18453-ENST00000533770.5:454511|175
MYLSGPWYL
>FUSION-ENST00000570299.5:102283-ENST00000527095.7:802208|5418
MERTLLSEKF
>FUSION-ENST00000570299.5:102283-ENST00000527095.7:802208|2098
MAQNLKLMNCLFLEFSI
>ENST00000641661.1|INDEL-2097-A-AA|1
NVWEKSGYQ
>FUSION-ENST00000570299.5:102283-ENST00000527095.7:802208|4088
MSFMVHRWYLEQERELCIK
>FUSION-ENST00000570299.5:102283-ENST00000527095.7:802208|5566
FFFLFTVTGNYQGEMYSVFQPFTLK
>FUSION-ENST00000570299.5:102283-ENST00000527095.7:802208|1414
MPQAEMSPTHTPPAPTHCRLMQLSR
>FUSION-ENST00000570299.5:102283-ENST00000527095.7:802208|2953
MVRQAISSCSR
>FUSION-ENST00000570299.5:102283-ENST00000527095.7:802208|498
ALGSPKGD
>FUSION-ENST00000570299.5:102283-ENST00000527095.7:802208|3686
TQLLFSSPFLSPSIAMAFSYK
>FUSION-ENST00000570299.5:102283-ENST00000527095.7:802208|5586
LVKLILNS
>FUSION-ENST00000570299.5:102283-ENST00000527095.7:802208|5247
MALQSMR
>FUSION-ENST00000570299.5:102283-ENST00000527095.7:802208|1283
GHLYGKYHIALMLA
>FUSION-ENST00000570299.5:102283-ENST00000527095.7:802208|1223
MENITLH
>FUSION-ENST00000570299.5:102283-ENST00000527095.7:802208|5871
SIWPGCSSGSR
>FUSION-ENST00000570299.5:102283-ENST00000527095.7:802208|1392
MCSINVCWIELHFMQLLMF
>FUSION-ENST00000570299.5:102283-ENST00000527095.7:802208|4227
IFFFFLR
>FUSION-ENST00000570299.5:102283-ENST00000527095.7:802208|4228
QANLKIFFFFLRQCLALLPR
>ENST00000424656.1|SNV-4889-G-A|1
DSLMAEHSATWYMPADK
>FUSION-ENST00000485410.5:18453-ENST00000533770.5:454511|85
MGAPVSIVSWLCLWGSR
>FUSION-ENST00000570299.5:102283-ENST00000527095.7:802208|2648
EDTYSSNRLFGKR
>FUSION-ENST00000570299.5:102283-ENST00000527095.7:802208|960
MGVVLHIYNLSTFGGQDRK
>FUSION-ENST00000570299.5:102283-ENST00000527095.7:802208|4940
MPGANRKSGILMPAT
>FUSION-ENST00000570299.5:102283-ENST00000527095.7:802208|796
GEVMKLNYKYMLICPQKPK
>FUSION-ENST00000570299.5:102283-ENST00000527095.7:802208|3415
HCTPAWAMR
>ENST00000409198.5|SNV-220817-A-G|4
RDLGLEVKGR
>FUSION-ENST00000570299.5:102283-ENST00000527095.7:802208|2870
MIFLATGQMAQVTR
>ENST00000340465.2|SNV-71745-C-A|6
KSCFNYPTLSNVKGMELYTR
>FUSION-ENST00000570299.5:102283-ENST00000527095.7:802208|1606
MGQKTLLPWPLKHL
>FUSION-ENST00000570299.5:102283-ENST00000527095.7:802208|1900
YSGKKSYPQAI
>ENST00000368318.5|SNV-800-T-G|3
QDSRGVAR
>FUSION-ENST00000570299.5:102283-ENST00000527095.7:802208|2607
LDGVSKTDSRR
>FUSION-ENST00000485410.5:18453-ENST00000533770.5:454511|896
TQSHYLQSQISCFPIVGK
>FUSION-ENST00000485410.5:18453-ENST00000533770.5:454511|945
IDLGFSQERLPCITYSHASCFPA
>FUSION-ENST00000570299.5:102283-ENST00000527095.7:802208|1994
MHPSVFALPFP
>FUSION-ENST00000570299.5:102283-ENST00000527095.7:802208|3898
GRGSSINKEK
>ENST00000339381.6|SNV-1000-G-C|3
GICIAHEGLVPLPRADHSR
>FUSION-ENST00000570299.5:102283-ENST00000527095.7:802208|3255
LYHNMAEKGREPEGK
>ENST00000511718.5|SNV-25707-G-T|5
DQNTASQLCPIPLKQTVIILYRSG
>FUSION-ENST00000570299.5:102283-ENST00000527095.7:802208|3985
VTVTVSKIWL
>FUSION-ENST00000570299.5:102283-ENST00000527095.7:802208|856
NPHWIWRGIIK
>FUSION-ENST00000570299.5:102283-ENST00000527095.7:802208|2487
ALNSFFRAFLTWM
>FUSION-ENST00000570299.5:102283-ENST00000527095.7:802208|5288
NVQWKSWER
>FUSION-ENST00000570299.5:102283-ENST00000527095.7:802208|5677
SSPGTAISPVVRIVPGTNK
>FUSION-ENST00000570299.5:102283-ENST00000527095.7:802208|4707
MHGEPNYYILGTEHTVLKIK
>FUSION-ENST00000570299.5:102283-ENST00000527095.7:802208|3291
LRPNGALCK
>FUSION-ENST00000570299.5:102283-ENST00000527095.7:802208|2431
TAGHRHTPALDPK
>FUSION-ENST00000570299.5:102283-ENST00000527095.7:802208|4506
FYLGYER
>FUSION-ENST00000570299.5:102283-ENST00000527095.7:802208|869
MEWMTSSVKNPHWIWR
>FUSION-ENST00000570299.5:102283-ENST00000527095.7:802208|2442
ILTFYTYQ
>FUSION-ENST00000485410.5:18453-ENST00000533770.5:454511|593
PIVPVTQDCVSPRI
>FUSION-ENST00000570299.5:102283-ENST00000527095.7:802208|2668
DGIYRPKFCRDHLTDMEISR
>FUSION-ENST00000485410.5:18453-ENST00000533770.5:454511|740
ECLNFSMSLR
>FUSION-ENST00000570299.5:102283-ENST00000527095.7:802208|4172
MPAKTGLFGNLAVMFLCWFLER
>FUSION-ENST00000570299.5:102283-ENST00000527095.7:802208|447
MSANTEVK
>FUSION-ENST00000570299.5:102283-ENST00000527095.7:802208|3788
IFLSFEFIHHCLGR
>FUSION-ENST00000570299.5:102283-ENST00000527095.7:802208|466
SLCPPPPDPR
>FUSION-ENST00000570299.5:102283-ENST00000527095.7:802208|1163
CLSIQIMAQQETKALHASP
>ENST00000624978.1|SNV-940-A-C|2
QIGDRVIQGCCGNLP
>FUSION-ENST00000570299.5:102283-ENST00000527095.7:802208|5072
EYREEWKLTGSCHVMELVVTQGR
>FUSION-ENST00000570299.5:102283-ENST00000527095.7:802208|2823
MDDLTQKVSLD
>FUSION-ENST00000570299.5:102283-ENST00000527095.7:802208|2475
RCSLEMR
>FUSION-ENST00000570299.5:102283-ENST00000527095.7:802208|2525
MCQHFRMK
>FUSION-ENST00000570299.5:102283-ENST00000527095.7:802208|728
ISVSDRLVQKNCK
>FUSION-ENST00000570299.5:102283-ENST00000527095.7:802208|4459
VIQDSLPIAR
>ENST00000403662.8|SNV-24192-G-A|1
GGPAPPALGPRVGGQDQK
>FUSION-ENST00000570299.5:102283-ENST00000527095.7:802208|2839
IPLRYLLNMQVEMSSRWLDK
>FUSION-ENST00000485410.5:18453-ENST00000533770.5:454511|663
SHRARPIYYLFIYLFIFVMELR
>FUSION-ENST00000570299.5:102283-ENST00000527095.7:802208|3142
VGILPSPRCSVCK
>FUSION-ENST00000570299.5:102283-ENST00000527095.7:802208|4741
PDLWRANCQVNGGQIHQTNS
>FUSION-ENST00000570299.5:102283-ENST00000527095.7:802208|645
TKIRFHR
>FUSION-ENST00000570299.5:102283-ENST00000527095.7:802208|4005
MQFLIICGLDSSFIFSK
>FUSION-ENST00000570299.5:102283-ENST00000527095.7:802208|5348
IMRNNNIQRK
>FUSION-ENST00000570299.5:102283-ENST00000527095.7:802208|1201
MAFLAIR
>FUSION-ENST00000570299.5:102283-ENST00000527095.7:802208|811
TSLPQRQISVNDR
>FUSION-ENST00000570299.5:102283-ENST00000527095.7:802208|3816
QHRKITSIPASIPEYLPSPLPR
>FUSION-ENST00000570299.5:102283-ENST00000527095.7:802208|4496
MCSVLVAR
>FUSION-ENST00000485410.5:18453-ENST00000533770.5:454511|562
PGVVVHAYSPSYSGLREPK
>FUSION-ENST00000570299.5:102283-ENST00000527095.7:802208|670
KDVSLRTSGLFNSNSK
>FUSION-ENST00000570299.5:102283-ENST00000527095.7:802208|565
MQGIWYCLLFLGYCAQNQGADSR
>FUSION-ENST00000570299.5:102283-ENST00000527095.7:802208|1959
PVLLVATIQVEHSSTPKSKI
>ENST00000522455.5|SNV-679568-C-A|1
SPRVAVTTTRR
>FUSION-ENST00000570299.5:102283-ENST00000527095.7:802208|4634
LIGNAVEYFRFSD
>FUSION-ENST00000570299.5:102283-ENST00000527095.7:802208|2089
MIVCLFTYSLSKCNTYISPVSYK
>FUSION-ENST00000485410.5:18453-ENST00000533770.5:454511|983
MEPLLTRIV
>FUSION-ENST00000570299.5:102283-ENST00000527095.7:802208|4751
MVINHSLVSHL
>FUSION-ENST00000570299.5:102283-ENST00000527095.7:802208|4624
LITSKAHLHSNISPGIDK
>FUSION-ENST00000570299.5:102283-ENST00000527095.7:802208|3282
RTVSQWK
>ENST00000372829.8|SNV-2760-G-T|1
WARVGTISGNRTLAPSLPCPGGR
>FUSION-ENST00000570299.5:102283-ENST00000527095.7:802208|4324
NTSHIKHVESSEAR
>FUSION-ENST00000570299.5:102283-ENST00000527095.7:802208|4058
PDLSFVVKGP
>ENST00000414979.1|SNV-15264-G-T|1
NEQAVEACILYTK
>FUSION-ENST00000570299.5:102283-ENST00000527095.7:802208|1671
ACPPQPR
>FUSION-ENST00000570299.5:102283-ENST00000527095.7:802208|3328
DYAVAVVFKNSLSNLR
>FUSION-ENST00000570299.5:102283-ENST00000527095.7:802208|2585
MKETSSK
>FUSION-ENST00000570299.5:102283-ENST00000527095.7:802208|4166
NNSILVLVCWV
>FUSION-ENST00000570299.5:102283-ENST00000527095.7:802208|1164
MCLSIQIMAQQETKALHASP
>FUSION-ENST00000570299.5:102283-ENST00000527095.7:802208|5084
MVQEVDRHTLNLT
>FUSION-ENST00000570299.5:102283-ENST00000527095.7:802208|1934
MHMQIFQNPGQFWSQALWIR
>FUSION-ENST00000570299.5:102283-ENST00000527095.7:802208|5628
MYNLMSFDICMAYVCVLTHL
>ENST00000283943.9|SNV-112051-G-C|1
SVQSTCLCFAR
>FUSION-ENST00000570299.5:102283-ENST00000527095.7:802208|3932
EVKSLTK
>FUSION-ENST00000570299.5:102283-ENST00000527095.7:802208|334
MLFPEVCS
>ENST00000371429.4|SNV-66100-C-G|3
FAFRASLKTAMYR
>FUSION-ENST00000570299.5:102283-ENST00000527095.7:802208|2847
YFQMSLSIWYRIF
>FUSION-ENST00000570299.5:102283-ENST00000527095.7:802208|20
MHFCHCDTVMLQNLLLGE
>FUSION-ENST00000570299.5:102283-ENST00000527095.7:802208|4320
HVESSEARGRGK
>FUSION-ENST00000570299.5:102283-ENST00000527095.7:802208|2579
ETSSKITEYPSGVLQFLHLLTCFF
>FUSION-ENST00000485410.5:18453-ENST00000533770.5:454511|151
RILMVGLDAAGK
>FUSION-ENST00000570299.5:102283-ENST00000527095.7:802208|4701
KDKILVLM
>FUSION-ENST00000570299.5:102283-ENST00000527095.7:802208|4147
IVAKLLEFSTKLSSTWGLMYANER
>FUSION-ENST00000570299.5:102283-ENST00000527095.7:802208|4987
SHLAIASSAAACPAKR
>FUSION-ENST00000570299.5:102283-ENST00000527095.7:802208|5787
YPFPTLCLRK
>FUSION-ENST00000570299.5:102283-ENST00000527095.7:802208|1599
TLLPWPLKHL
>FUSION-ENST00000570299.5:102283-ENST00000527095.7:802208|1680
LISETASILICGEPLPYQGVLSAR
>FUSION-ENST00000570299.5:102283-ENST00000527095.7:802208|2003
MRVICIYSIVSKYLLR
>FUSION-ENST00000570299.5:102283-ENST00000527095.7:802208|5392
MFSNSFRTNSVSCFSLHDTSS
>FUSION-ENST00000570299.5:102283-ENST00000527095.7:802208|2558
MVELSVGAR
>FUSION-ENST00000570299.5:102283-ENST00000527095.7:802208|1162
MAQQETK
>FUSION-ENST00000570299.5:102283-ENST00000527095.7:802208|5333
KECCSYLLTPE
>FUSION-ENST00000570299.5:102283-ENST00000527095.7:802208|577
FNIEYGRRLAPTLFQSR
>FUSION-ENST00000570299.5:102283-ENST00000527095.7:802208|1662
MLKVLKLSLR
>FUSION-ENST00000570299.5:102283-ENST00000527095.7:802208|5477
MFSTDPYHLSLSVLIYAYT
>FUSION-ENST00000570299.5:102283-ENST00000527095.7:802208|3866
KNTSPFL
>FUSION-ENST00000570299.5:102283-ENST00000527095.7:802208|60
HTDLTSLQNMKQMGPTRILQLFR
>FUSION-ENST00000570299.5:102283-ENST00000527095.7:802208|5694
TEVSKMG
>FUSION-ENST00000570299.5:102283-ENST00000527095.7:802208|2675
MEKDGIYRPK
>FUSION-ENST00000570299.5:102283-ENST00000527095.7:802208|90
MTLVTTILDR
>FUSION-ENST00000570299.5:102283-ENST00000527095.7:802208|1577
VNMCRQNSTFHKTQGSGFSAK
>FUSION-ENST00000570299.5:102283-ENST00000527095.7:802208|5806
MNLSFLGSL
>FUSION-ENST00000570299.5:102283-ENST00000527095.7:802208|5582
ITAQLLLPHQ
>FUSION-ENST00000570299.5:102283-ENST00000527095.7:802208|84
EALTYCILSFTWE
>FUSION-ENST00000570299.5:102283-ENST00000527095.7:802208|3035
HHSTWLFK
>FUSION-ENST00000485410.5:18453-ENST00000533770.5:454511|123
MFLPKAWNYLGLDLWWPILVTVC
>FUSION-ENST00000485410.5:18453-ENST00000533770.5:454511|943
LPCITYSHASCFPA
>FUSION-ENST00000570299.5:102283-ENST00000527095.7:802208|3125
VCLGCGNKSAMMH
>FUSION-ENST00000570299.5:102283-ENST00000527095.7:802208|636
IRGVCVQPIISLPCCEQVLIP
>FUSION-ENST00000570299.5:102283-ENST00000527095.7:802208|5577
CLFICLYY
>FUSION-ENST00000570299.5:102283-ENST00000527095.7:802208|1130
MYIYIIMR
>FUSION-ENST00000570299.5:102283-ENST00000527095.7:802208|1426
SRHCAPAWATEQDSVSK
>FUSION-ENST00000570299.5:102283-ENST00000527095.7:802208|4915
FSATCHPVEQVYTCSSGHGLAER
>FUSION-ENST00000570299.5:102283-ENST00000527095.7:802208|1738
MQKVLVFSVSSTVK
>FUSION-ENST00000570299.5:102283-ENST00000527095.7:802208|4647
MNPVFVRVLQR
>FUSION-ENST00000570299.5:102283-ENST00000527095.7:802208|3904
CVCVCVAK
>FUSION-ENST00000570299.5:102283-ENST00000527095.7:802208|4552
KNLNLFLK
>FUSION-ENST00000570299.5:102283-ENST00000527095.7:802208|534
ELAWSVLDVINIK
>FUSION-ENST00000570299.5:102283-ENST00000527095.7:802208|3425
APLYSSLGNESKTPSQKK
>FUSION-ENST00000570299.5:102283-ENST00000527095.7:802208|517
VFSIFIRLCTSSNSRIFHQPK
>FUSION-ENST00000570299.5:102283-ENST00000527095.7:802208|1029
TNPCPLRK
>FUSION-ENST00000570299.5:102283-ENST00000527095.7:802208|4311
TGREMTEIFWTSTTVSFFPMMSFG
>FUSION-ENST00000570299.5:102283-ENST00000527095.7:802208|3738
MLLFFFFKLLCSVFCR
>FUSION-ENST00000570299.5:102283-ENST00000527095.7:802208|5220
GYIIGNSQRCKQPVEQMPLR
>FUSION-ENST00000570299.5:102283-ENST00000527095.7:802208|238
MLKASCFRDTTMLLVR
>FUSION-ENST00000570299.5:102283-ENST00000527095.7:802208|1744
MSIPFLMQK
>FUSION-ENST00000570299.5:102283-ENST00000527095.7:802208|2542
MVPHFHFAQSPAKCPF
>FUSION-ENST00000570299.5:102283-ENST00000527095.7:802208|601
FMCIVIIMKTSL
>FUSION-ENST00000570299.5:102283-ENST00000527095.7:802208|267
LTLPQVRYSC
>FUSION-ENST00000570299.5:102283-ENST00000527095.7:802208|2940
MQPSYCKQHLLEQPVQGHRAK
>FUSION-ENST00000570299.5:102283-ENST00000527095.7:802208|5953
MPPPVPNGNLHQHDPQDLR
>FUSION-ENST00000570299.5:102283-ENST00000527095.7:802208|3007
MPELWLVFLHGLLKK
>FUSION-ENST00000570299.5:102283-ENST00000527095.7:802208|4667
MYTGCVCVSIYTEREREIDFK
>FUSION-ENST00000570299.5:102283-ENST00000527095.7:802208|3870
TCYCVVIDCRK
>FUSION-ENST00000537495.2:18331-ENST00000533770.5:454511|1
LGLHSLRHRNCFR
>FUSION-ENST00000485410.5:18453-ENST00000533770.5:454511|97
GFDVPAKGLELLGFR
>FUSION-ENST00000570299.5:102283-ENST00000527095.7:802208|5137
MPSWHPT
>ENST00000339364.10|SNV-71762-C-T|2
YGLKNLTALLLTCPGALQVYSVANK
>FUSION-ENST00000570299.5:102283-ENST00000527095.7:802208|5934
MDWEALEKHLAGLQFREQEVR
>FUSION-ENST00000570299.5:102283-ENST00000527095.7:802208|5534
MYFVPAFLFSSLIYSK
>FUSION-ENST00000485410.5:18453-ENST00000533770.5:454511|48
QWSIRTSALQCGMWVARTR
>FUSION-ENST00000570299.5:102283-ENST00000527095.7:802208|4360
YFCWLNFQMR
>FUSION-ENST00000570299.5:102283-ENST00000527095.7:802208|1956
MIGACFNYKNQGR
>FUSION-ENST00000570299.5:102283-ENST00000527095.7:802208|77
MVLLKAFVISQN
>FUSION-ENST00000570299.5:102283-ENST00000527095.7:802208|2564
MPFPSQTENLCNSR
>FUSION-ENST00000570299.5:102283-ENST00000527095.7:802208|3553
ILKVADF
>FUSION-ENST00000570299.5:102283-ENST00000527095.7:802208|1997
TRYYVRHWGYSTE
>FUSION-ENST00000570299.5:102283-ENST00000527095.7:802208|2081
SPLHPLAL
>FUSION-ENST00000570299.5:102283-ENST00000527095.7:802208|2577
WSYEEDEGHEGNLLENYRIPLR
>FUSION-ENST00000570299.5:102283-ENST00000527095.7:802208|3917
DLLLCCN
>FUSION-ENST00000570299.5:102283-ENST00000527095.7:802208|4573
MWPESGRTPHTLPALDFL
>FUSION-ENST00000570299.5:102283-ENST00000527095.7:802208|3489
MPVIPVTR
>FUSION-ENST00000570299.5:102283-ENST00000527095.7:802208|5211
MSRAFAAR
>FUSION-ENST00000570299.5:102283-ENST00000527095.7:802208|5878
SPRCHLWIGRR
>FUSION-ENST00000570299.5:102283-ENST00000527095.7:802208|2969
LLSYGPRVLCLMLKFWGEK
>FUSION-ENST00000570299.5:102283-ENST00000527095.7:802208|2690
GAGIIEMEWK
>FUSION-ENST00000570299.5:102283-ENST00000527095.7:802208|294
MGRYLYCGYLWL
>FUSION-ENST00000570299.5:102283-ENST00000527095.7:802208|3043
LLDSRDPLALASKVAK
>ENST00000005340.10|SNV-5262-G-A|1
YNFLDISIVGQSNER
>FUSION-ENST00000570299.5:102283-ENST00000527095.7:802208|2366
TEEFETK
>FUSION-ENST00000570299.5:102283-ENST00000527095.7:802208|1552
EPNLHMAWLQVIELL
>FUSION-ENST00000485410.5:18453-ENST00000533770.5:454511|822
MSSEIFFQLQHQHR
>ENST00000490012.6|SNV-254497-C-G|1
SVFINHHPPGQIARK
>FUSION-ENST00000570299.5:102283-ENST00000527095.7:802208|5687
MMSLDAVR
>FUSION-ENST00000570299.5:102283-ENST00000527095.7:802208|1926
LPSGDVYKVHMK
>ENST00000507492.5|SNV-5120-G-A|4
MASKLFEMTGEHRLGEEIK
>FUSION-ENST00000570299.5:102283-ENST00000527095.7:802208|1287
EMGHLYGK
>FUSION-ENST00000570299.5:102283-ENST00000527095.7:802208|209
MGPCHMPKKR
>FUSION-ENST00000570299.5:102283-ENST00000527095.7:802208|1030
MTNPCPLRK
>FUSION-ENST00000570299.5:102283-ENST00000527095.7:802208|2061
FSTIFSFR
>FUSION-ENST00000485410.5:18453-ENST00000533770.5:454511|789
FLDALILGLSQYMGIFI
>FUSION-ENST00000485410.5:18453-ENST00000533770.5:454511|425
STICGER
>FUSION-ENST00000570299.5:102283-ENST00000527095.7:802208|2724
FLPLLPMAKTATTFAPT
>FUSION-ENST00000570299.5:102283-ENST00000527095.7:802208|3445
ICNPLGIYPVMGWLDQMVFLVLDP
>FUSION-ENST00000570299.5:102283-ENST00000527095.7:802208|1537
DAEKKTNMSLTHNTELEGR
>FUSION-ENST00000570299.5:102283-ENST00000527095.7:802208|4244
MASYKFYITISITQTGKLALR
>ENST00000564731.5|SNV-52394-C-T|2
MVFLAQSRHSLATCPCPQRWK
>FUSION-ENST00000570299.5:102283-ENST00000527095.7:802208|2259
YIYTHIHIHTNVAEDLCIYITVIK
>FUSION-ENST00000570299.5:102283-ENST00000527095.7:802208|1238
MIRAPHGK
>FUSION-ENST00000485410.5:18453-ENST00000533770.5:454511|821
SSEIFFQLQHQHR
>FUSION-ENST00000570299.5:102283-ENST00000527095.7:802208|1797
SLGAYVIYPIVFSFQKR
>FUSION-ENST00000570299.5:102283-ENST00000527095.7:802208|4538
ATVPLLISSKDLK
>FUSION-ENST00000570299.5:102283-ENST00000527095.7:802208|2265
LITFTLIKFL
>FUSION-ENST00000570299.5:102283-ENST00000527095.7:802208|2510
KKHHLFQK
>FUSION-ENST00000485410.5:18453-ENST00000533770.5:454511|486
MPNKCLMNEAR
>FUSION-ENST00000570299.5:102283-ENST00000527095.7:802208|2521
MKGILKVMENTLTISFVNK
>FUSION-ENST00000570299.5:102283-ENST00000527095.7:802208|1717
YCLTCISFEYCPQVQNYSVSGR
>FUSION-ENST00000485410.5:18453-ENST00000533770.5:454511|304
LPRLVRAVLSWVGR
>FUSION-ENST00000570299.5:102283-ENST00000527095.7:802208|5103
SLSSVGVNVLNPFWSKSYLFIY
>FUSION-ENST00000570299.5:102283-ENST00000527095.7:802208|5284
SWERVHYRQLTEV
>ENST00000371311.4|SNV-716-G-T|1
LMLGPHAAVPNLWDNPPLLLLSQR
>FUSION-ENST00000570299.5:102283-ENST00000527095.7:802208|2976
VAPSMLLSYGPRVLCLMLK
>FUSION-ENST00000485410.5:18453-ENST00000533770.5:454511|964
VLLGGDLLQESDCLGQCNR
>FUSION-ENST00000485410.5:18453-ENST00000533770.5:454511|471
LFLNFGK
>FUSION-ENST00000570299.5:102283-ENST00000527095.7:802208|3716
QLLLCCGIPTIWSVEK
>FUSION-ENST00000570299.5:102283-ENST00000527095.7:802208|3999
MEKLYTKVSFCIQVFYIR
>FUSION-ENST00000570299.5:102283-ENST00000527095.7:802208|5585
MMLKSLK
>FUSION-ENST00000570299.5:102283-ENST00000527095.7:802208|2606
RKGASVGGK
>FUSION-ENST00000570299.5:102283-ENST00000527095.7:802208|125
WAGIYVKR
>FUSION-ENST00000570299.5:102283-ENST00000527095.7:802208|3571
QVFTPAAFLSPPNNPVRQVLLLLYR
>FUSION-ENST00000570299.5:102283-ENST00000527095.7:802208|3867
KKNTSPFL
>FUSION-ENST00000570299.5:102283-ENST00000527095.7:802208|2235
LCVSLSLALLDMTTQLIFIWK
>FUSION-ENST00000485410.5:18453-ENST00000533770.5:454511|915
MAWLSAEVPGNSLARVQRPLAFVIK
>FUSION-ENST00000570299.5:102283-ENST00000527095.7:802208|2359
EGKPLIFCITLGTK
>FUSION-ENST00000570299.5:102283-ENST00000527095.7:802208|3016
TKLIVTHQHQK
>FUSION-ENST00000485410.5:18453-ENST00000533770.5:454511|171
MNSSHDLGKFYLLGSPDK
>FUSION-ENST00000570299.5:102283-ENST00000527095.7:802208|350
GWGHAICRKK
>FUSION-ENST00000570299.5:102283-ENST00000527095.7:802208|1113
SRCSITCLCIVLIREHLR
>FUSION-ENST00000570299.5:102283-ENST00000527095.7:802208|2656
MEISRIYIGWCKSR
>FUSION-ENST00000570299.5:102283-ENST00000527095.7:802208|1371
VCPQVLCK
>FUSION-ENST00000570299.5:102283-ENST00000527095.7:802208|1027
TNPCPLRKELATTVAVGK
>ENST00000535484.5|SNV-13339-T-C|2
MDTYVSKDSSQK
>FUSION-ENST00000570299.5:102283-ENST00000527095.7:802208|3034
HHSTWLFKN
>FUSION-ENST00000570299.5:102283-ENST00000527095.7:802208|2209
PVHAQAIKLR
>FUSION-ENST00000485410.5:18453-ENST00000533770.5:454511|531
IMPLHSSLSGRVR
>FUSION-ENST00000485410.5:18453-ENST00000533770.5:454511|627
MEVAVSR
>FUSION-ENST00000570299.5:102283-ENST00000527095.7:802208|1473
MSHISKILVYHPAQSK
>FUSION-ENST00000485410.5:18453-ENST00000533770.5:454511|9
MNAAEITDK
>FUSION-ENST00000570299.5:102283-ENST00000527095.7:802208|2236
TLIPLHTYTHAHK
>FUSION-ENST00000570299.5:102283-ENST00000527095.7:802208|2893
MFWSPVAPVK
>FUSION-ENST00000570299.5:102283-ENST00000527095.7:802208|5622
MVAGACNPSYSGG
>FUSION-ENST00000570299.5:102283-ENST00000527095.7:802208|407
MMQPIILRK
>FUSION-ENST00000570299.5:102283-ENST00000527095.7:802208|5178
GFGTQHELPFLRAPSFR
>FUSION-ENST00000485410.5:18453-ENST00000533770.5:454511|532
MIMPLHSSLSGRVR
>FUSION-ENST00000570299.5:102283-ENST00000527095.7:802208|1955
IGACFNYKNQGR
>ENST00000496972.6|SNV-240708-C-G|1
LEHEQASQPSPEKAQQNPTLLAELR
>FUSION-ENST00000485410.5:18453-ENST00000533770.5:454511|546
DRDHSGQHGETPSLLK
>FUSION-ENST00000570299.5:102283-ENST00000527095.7:802208|562
AVSGPRAGPAARFALFLR
>ENST00000496972.6|SNV-240708-C-G|2
LEHEQASQPSPEK
>FUSION-ENST00000485410.5:18453-ENST00000533770.5:454511|75
MPQERPPSYTS
>FUSION-ENST00000570299.5:102283-ENST00000527095.7:802208|4565
MEAEETQAVWK
>FUSION-ENST00000570299.5:102283-ENST00000527095.7:802208|1991
NKIVAVSWFTLAER
>FUSION-ENST00000570299.5:102283-ENST00000527095.7:802208|2555
VELSVGARTNDDNVR
>FUSION-ENST00000570299.5:102283-ENST00000527095.7:802208|4359
YFCWLNFQMRLTDAK
>FUSION-ENST00000485410.5:18453-ENST00000533770.5:454511|725
TGCGRSLGTF
>FUSION-ENST00000570299.5:102283-ENST00000527095.7:802208|1703
HSPLHSSLGNR
>FUSION-ENST00000570299.5:102283-ENST00000527095.7:802208|2026
MISSILQR
>FUSION-ENST00000485410.5:18453-ENST00000533770.5:454511|227
MVWALGFTEK
>FUSION-ENST00000570299.5:102283-ENST00000527095.7:802208|877
HLTARQAFYVK
>FUSION-ENST00000570299.5:102283-ENST00000527095.7:802208|5293
CTHGLWR
>FUSION-ENST00000570299.5:102283-ENST00000527095.7:802208|5618
MLLYISVVRLNSC
>FUSION-ENST00000570299.5:102283-ENST00000527095.7:802208|5139
MTVEDPVLINTFLLPNH
>FUSION-ENST00000570299.5:102283-ENST00000527095.7:802208|2413
MVDVIHMALALSRSIQSSGANQR
>FUSION-ENST00000570299.5:102283-ENST00000527095.7:802208|4740
ANCQVNGGQIHQTNS
>ENST00000360079.7|SNV-15475-G-A|3
RFQDMMGHR
>FUSION-ENST00000570299.5:102283-ENST00000527095.7:802208|1914
LKSYYLRW
>ENST00000523520.1|SNV-29213-G-C|3
SEPHRPGRDR
>FUSION-ENST00000570299.5:102283-ENST00000527095.7:802208|4563
MEAEETQAVWKSMAWGIGQTWL
>FUSION-ENST00000570299.5:102283-ENST00000527095.7:802208|5671
CLKHAER
>FUSION-ENST00000570299.5:102283-ENST00000527095.7:802208|626
CGVLRDQFIMFR
>FUSION-ENST00000570299.5:102283-ENST00000527095.7:802208|3269
IITWRAYPVQMNLVLTVSTVCI
>ENST00000461137.5|INDEL-74763-A-AA|3
MKNWLQKK
>FUSION-ENST00000570299.5:102283-ENST00000527095.7:802208|1892
YTHLYSQTLNQLTQLMPESFLCPFR
>FUSION-ENST00000485410.5:18453-ENST00000533770.5:454511|540
MAHACHLSTLGG
>FUSION-ENST00000570299.5:102283-ENST00000527095.7:802208|1849
AWIPFVRASPS
>FUSION-ENST00000570299.5:102283-ENST00000527095.7:802208|1256
VVNSLLCPDSSGSLMVNKGK
>FUSION-ENST00000570299.5:102283-ENST00000527095.7:802208|4317
GKGEALRNR
>FUSION-ENST00000485410.5:18453-ENST00000533770.5:454511|538
PPSPRPETWESSLIILLFCVHLSTH
>FUSION-ENST00000485410.5:18453-ENST00000533770.5:454511|422
EKQFMVCLLCHSAS
>FUSION-ENST00000570299.5:102283-ENST00000527095.7:802208|5339
TRPTTHLYFT
>FUSION-ENST00000570299.5:102283-ENST00000527095.7:802208|2034
MPPRLLLYK
>FUSION-ENST00000570299.5:102283-ENST00000527095.7:802208|1195
RTLKLVPLGSCAMVIR
>FUSION-ENST00000570299.5:102283-ENST00000527095.7:802208|1139
FQEQMFYHLSLYSAY
>FUSION-ENST00000570299.5:102283-ENST00000527095.7:802208|4064
GPLLTGGP
>FUSION-ENST00000570299.5:102283-ENST00000527095.7:802208|3050
MAYCSLKLLDSR
>FUSION-ENST00000570299.5:102283-ENST00000527095.7:802208|310
MPYAEKKGGK
>FUSION-ENST00000570299.5:102283-ENST00000527095.7:802208|3631
PANSPAHLLSQALDKAPTFLNVPST
>FUSION-ENST00000570299.5:102283-ENST00000527095.7:802208|5789
FRFHCVKAR
>FUSION-ENST00000570299.5:102283-ENST00000527095.7:802208|4170
TGLFGNLAVMFLCWFLER
>FUSION-ENST00000570299.5:102283-ENST00000527095.7:802208|4382
MQRVPGLSNKCGK
>FUSION-ENST00000570299.5:102283-ENST00000527095.7:802208|314
SPVPQLPFVFASNTNFR
>FUSION-ENST00000570299.5:102283-ENST00000527095.7:802208|2010
MHLFNCFK
>ENST00000550433.5|SNV-2262-G-A|3
LHCPADVCGPLFEK
>FUSION-ENST00000485410.5:18453-ENST00000533770.5:454511|374
LARLVSNS
>FUSION-ENST00000485410.5:18453-ENST00000533770.5:454511|426
HRSTICGERE
>FUSION-ENST00000570299.5:102283-ENST00000527095.7:802208|4927
MIGLGSLG
>FUSION-ENST00000570299.5:102283-ENST00000527095.7:802208|4908
SCLNGKNISSSADQFIRIAMCYTR
>FUSION-ENST00000485410.5:18453-ENST00000533770.5:454511|530
MIMPLHSSLSGRVRLCF
>FUSION-ENST00000570299.5:102283-ENST00000527095.7:802208|3761
IMENQTNLASQ
>FUSION-ENST00000485410.5:18453-ENST00000533770.5:454511|79
MLRPSVGWLGMSRECGCLC
>ENST00000461137.5|INDEL-74763-A-AA|20
NTRPLKNCGEASER
>FUSION-ENST00000570299.5:102283-ENST00000527095.7:802208|4638
MLIGNAVEYFR
>FUSION-ENST00000485410.5:18453-ENST00000533770.5:454511|574
SSRPAWVT
>FUSION-ENST00000485410.5:18453-ENST00000533770.5:454511|104
AWHSTAALRHGVGFFSVLFGKQVK
>FUSION-ENST00000570299.5:102283-ENST00000527095.7:802208|2604
KGASVGGKR
>FUSION-ENST00000570299.5:102283-ENST00000527095.7:802208|3538
MISELLDGASQK
>ENST00000605286.5|SNV-6312-C-T|5
EFAFRKPPWLAK
>FUSION-ENST00000570299.5:102283-ENST00000527095.7:802208|4610
CKIAMPIY
>FUSION-ENST00000570299.5:102283-ENST00000527095.7:802208|5572
MKSSLPTFLFMMIFA
>FUSION-ENST00000570299.5:102283-ENST00000527095.7:802208|660
VRQTAFRGK
>FUSION-ENST00000485410.5:18453-ENST00000533770.5:454511|440
SCNICKER
>FUSION-ENST00000570299.5:102283-ENST00000527095.7:802208|1775
MGREAVKI
>FUSION-ENST00000570299.5:102283-ENST00000527095.7:802208|5298
MVLIYLLCK
>FUSION-ENST00000570299.5:102283-ENST00000527095.7:802208|1063
EPFVWSLELFKL
>FUSION-ENST00000570299.5:102283-ENST00000527095.7:802208|3876
VQVGSLKTCYCVVIDCR
>FUSION-ENST00000570299.5:102283-ENST00000527095.7:802208|2045
GLTGLKSR
>FUSION-ENST00000570299.5:102283-ENST00000527095.7:802208|1078
MLAIDYRFLSGLRH
>FUSION-ENST00000570299.5:102283-ENST00000527095.7:802208|5718
VEEKACLEGTVQIQ
>FUSION-ENST00000485410.5:18453-ENST00000533770.5:454511|68
MGGQLLPCCSSWGQK
>FUSION-ENST00000570299.5:102283-ENST00000527095.7:802208|4070
VVNKTKPLPQWSYIQHK
>FUSION-ENST00000570299.5:102283-ENST00000527095.7:802208|4455
GGWGVIILPTR
>ENST00000357816.2|SNV-1142-C-G|2
AAGPGGGSLASSSVGK
>FUSION-ENST00000570299.5:102283-ENST00000527095.7:802208|2269
KNKLITFTLIK
>ENST00000291358.10|SNV-1887-C-T|1
SGPPSSIPLNSQALGDRLTK
>FUSION-ENST00000485410.5:18453-ENST00000533770.5:454511|296
MCGINLIQNLGQSLIPNL
>FUSION-ENST00000570299.5:102283-ENST00000527095.7:802208|2625
VGQSHMER
>ENST00000376705.3|SNV-742347-T-G|3
DHQWPKEDGAAEGTVTEDYNSQGVR
>FUSION-ENST00000570299.5:102283-ENST00000527095.7:802208|608
YLPQAKCFQMFMCIVIIMK
>FUSION-ENST00000570299.5:102283-ENST00000527095.7:802208|474
MGFQASKMAPVK
>FUSION-ENST00000485410.5:18453-ENST00000533770.5:454511|253
MPGIASSLSELSVK
>FUSION-ENST00000570299.5:102283-ENST00000527095.7:802208|4134
SWVMKRER
>FUSION-ENST00000570299.5:102283-ENST00000527095.7:802208|3517
WRHCILAWAMRVK
>FUSION-ENST00000570299.5:102283-ENST00000527095.7:802208|3256
MLYHNMAEKGREPEGK
>FUSION-ENST00000570299.5:102283-ENST00000527095.7:802208|1732
VLVFSVSSTVK
>FUSION-ENST00000485410.5:18453-ENST00000533770.5:454511|222
MMVIWKRSIPGR
>FUSION-ENST00000570299.5:102283-ENST00000527095.7:802208|1100
VSGVCRVLGLPFHRAFLR
>FUSION-ENST00000570299.5:102283-ENST00000527095.7:802208|3518
WRHCILAWAMR
>FUSION-ENST00000570299.5:102283-ENST00000527095.7:802208|193
AVLGVDMVLPVISAAR
>FUSION-ENST00000570299.5:102283-ENST00000527095.7:802208|1501
NGGFRGHSPENCMHIFVLLYR
>ENST00000357700.11|SNV-25839-G-T|5
ATGVRGLENIAK
>FUSION-ENST00000485410.5:18453-ENST00000533770.5:454511|857
IIIFLVVSRIK
>FUSION-ENST00000570299.5:102283-ENST00000527095.7:802208|1438
TFSPTPSPPPTMNLHCFHCV
>FUSION-ENST00000570299.5:102283-ENST00000527095.7:802208|606
CFQMFMCIVIIMK
>ENST00000479898.5|SNV-240708-C-G|4
RFSVSAWNTSRPPSPALRR
>FUSION-ENST00000570299.5:102283-ENST00000527095.7:802208|3907
MLYCGWNSFWRL
>FUSION-ENST00000570299.5:102283-ENST00000527095.7:802208|4193
IRKCHLHFSK
>FUSION-ENST00000570299.5:102283-ENST00000527095.7:802208|4074
CHALTSKGMVVNK
>FUSION-ENST00000570299.5:102283-ENST00000527095.7:802208|5323
LYLILAVVHNTVEDLLKI
>FUSION-ENST00000570299.5:102283-ENST00000527095.7:802208|4504
FYLGYERVCP
>FUSION-ENST00000570299.5:102283-ENST00000527095.7:802208|5356
GAAAVTCR
>FUSION-ENST00000570299.5:102283-ENST00000527095.7:802208|4545
SWKMECRVIFLFNF
>FUSION-ENST00000570299.5:102283-ENST00000527095.7:802208|1367
HVLSFVVLALLKDR
>FUSION-ENST00000485410.5:18453-ENST00000533770.5:454511|76
SRECGCLC
>FUSION-ENST00000570299.5:102283-ENST00000527095.7:802208|3057
RGLNEGIK
>FUSION-ENST00000485410.5:18453-ENST00000533770.5:454511|763
MAQNVRDPPLLPYS
>FUSION-ENST00000570299.5:102283-ENST00000527095.7:802208|3924
KMLLCLNAK
>FUSION-ENST00000570299.5:102283-ENST00000527095.7:802208|1332
MESCSVAQAGVLWR
>FUSION-ENST00000485410.5:18453-ENST00000533770.5:454511|505
RPGTVAHACNPSTLGGR
>FUSION-ENST00000570299.5:102283-ENST00000527095.7:802208|799
MGEVMKLNYK
>ENST00000542735.2|SNV-826-T-C|5
LYEFRLMMTFSGLNRGLAYAR
>ENST00000316843.9|SNV-12969-C-T|2
SADDSLSGVVRCLYFADTFL
>FUSION-ENST00000570299.5:102283-ENST00000527095.7:802208|5777
EVAFEVNGGFFHVLVCV
>FUSION-ENST00000570299.5:102283-ENST00000527095.7:802208|1701
HSPLHSSLGNRVRLHLK
>FUSION-ENST00000485410.5:18453-ENST00000533770.5:454511|81
MLRPSVGWLGMSR
>FUSION-ENST00000570299.5:102283-ENST00000527095.7:802208|1596
MYLYTLSCLITR
>FUSION-ENST00000485410.5:18453-ENST00000533770.5:454511|273
MGDSESSFYYCFK
>FUSION-ENST00000570299.5:102283-ENST00000527095.7:802208|2639
EGPPKGLMMDLGR
>ENST00000360128.11|SNV-13333-G-A|3
SSSEEEEEKALNAKHK
>FUSION-ENST00000570299.5:102283-ENST00000527095.7:802208|3994
VSFCIQVFYIRK
>FUSION-ENST00000570299.5:102283-ENST00000527095.7:802208|3061
DLALTPKLKCSGAVMAYCSLK
>FUSION-ENST00000570299.5:102283-ENST00000527095.7:802208|2340
KASVDIWAW
>FUSION-ENST00000570299.5:102283-ENST00000527095.7:802208|3116
MPPPFCK
>FUSION-ENST00000570299.5:102283-ENST00000527095.7:802208|293
GRYLYCGYLWL
>ENST00000615329.4|SNV-189685-C-T|2
ALPLKSSLTPSS
>FUSION-ENST00000570299.5:102283-ENST00000527095.7:802208|332
MEQMCAQLQK
>FUSION-ENST00000485410.5:18453-ENST00000533770.5:454511|135
WAFTPAAEAGQGPIPGSPTWPLLPR
>FUSION-ENST00000485410.5:18453-ENST00000533770.5:454511|984
MEPLLTR
>FUSION-ENST00000570299.5:102283-ENST00000527095.7:802208|3819
LYPFPFYRFR
>FUSION-ENST00000570299.5:102283-ENST00000527095.7:802208|3426
MAPLYSSLGNESKTPSQKK
>FUSION-ENST00000570299.5:102283-ENST00000527095.7:802208|4847
MAMHLKCHIRTVVQHLNLIVFLR
>FUSION-ENST00000570299.5:102283-ENST00000527095.7:802208|5865
HTHTFACPHHRSGSGVR
>FUSION-ENST00000570299.5:102283-ENST00000527095.7:802208|2771
IRSCMGQSRMV
>FUSION-ENST00000262410.9:102283-ENST00000527095.7:802208|2
GWGPGQRACRLLPWG
>FUSION-ENST00000570299.5:102283-ENST00000527095.7:802208|5531
YFVPAFLFSSLIYSKLLHYK
>FUSION-ENST00000570299.5:102283-ENST00000527095.7:802208|1007
MIWKMLIQLLILLYR
>FUSION-ENST00000570299.5:102283-ENST00000527095.7:802208|5708
FMTTTQPIPNPTPILQLRK
>FUSION-ENST00000570299.5:102283-ENST00000527095.7:802208|5256
MSPARCSGSRL
>FUSION-ENST00000570299.5:102283-ENST00000527095.7:802208|1729
MVVGACSPSYSGG
>FUSION-ENST00000570299.5:102283-ENST00000527095.7:802208|4571
TPHTLPALDFL
>FUSION-ENST00000570299.5:102283-ENST00000527095.7:802208|1626
ICLESHIDNTEKRDFCSLHR
>FUSION-ENST00000570299.5:102283-ENST00000527095.7:802208|5833
MLLYLNGLIFLL
>FUSION-ENST00000570299.5:102283-ENST00000527095.7:802208|3540
LPCSYKCSCGKVLAHDI
>FUSION-ENST00000570299.5:102283-ENST00000527095.7:802208|5435
MKVTVHLSSLGY
>ENST00000605286.5|SNV-6312-C-T|4
EFAFRKPPWLAKMNVQPR
>ENST00000368086.5|SNV-5888-G-C|5
LRLQAARPGDAGTYR
>FUSION-ENST00000570299.5:102283-ENST00000527095.7:802208|1083
MYLTESCSL
>FUSION-ENST00000570299.5:102283-ENST00000527095.7:802208|1312
LARLVSNF
>FUSION-ENST00000570299.5:102283-ENST00000527095.7:802208|1616
FKVALVCLSELIFTSMLF
>FUSION-ENST00000570299.5:102283-ENST00000527095.7:802208|779
MLPFVFFIPCDPQDR
>FUSION-ENST00000485410.5:18453-ENST00000533770.5:454511|746
SVWKGSHR
>FUSION-ENST00000570299.5:102283-ENST00000527095.7:802208|5877
CHLWIGR
>FUSION-ENST00000570299.5:102283-ENST00000527095.7:802208|1611
VHQDNCSYQVKFK
>FUSION-ENST00000570299.5:102283-ENST00000527095.7:802208|4521
MVTCCYYFDNHLWFGYRLFSHCK
>FUSION-ENST00000570299.5:102283-ENST00000527095.7:802208|2844
MSLSIWYRIF
>ENST00000275364.8|SNV-112631-G-A|5
ATKGIVEHDFIIK
>FUSION-ENST00000570299.5:102283-ENST00000527095.7:802208|5317
IYFLLFINNK
>FUSION-ENST00000570299.5:102283-ENST00000527095.7:802208|5948
MRSPSRSTR
>FUSION-ENST00000570299.5:102283-ENST00000527095.7:802208|2297
SLPGVMCWE
>ENST00000613455.4|MNV-8938-CAAG-C|1
LDKDFFGKSDPFLVFYR
>FUSION-ENST00000570299.5:102283-ENST00000527095.7:802208|5465
LGKAQVVGMIPTSVLFSPR
>ENST00000267984.4|SNV-2017-C-T|1
CMSISASALLACVREVKVAPSELAR
>FUSION-ENST00000570299.5:102283-ENST00000527095.7:802208|4108
TKLIPTSLNPPLEGEVECN
>FUSION-ENST00000570299.5:102283-ENST00000527095.7:802208|2999
KELNTYDE
>FUSION-ENST00000570299.5:102283-ENST00000527095.7:802208|5352
LTSCHART
>FUSION-ENST00000570299.5:102283-ENST00000527095.7:802208|2078
MASGCFSPPRPCSI
>FUSION-ENST00000570299.5:102283-ENST00000527095.7:802208|2196
HPIYQMRRYCYR
>FUSION-ENST00000485410.5:18453-ENST00000533770.5:454511|937
RPVSQHR
>ENST00000291358.10|SNV-1887-C-T|4
CREPCYSKSGPPSSIPLNSQALGDR
>FUSION-ENST00000570299.5:102283-ENST00000527095.7:802208|4750
VINHSLVSHL
>FUSION-ENST00000570299.5:102283-ENST00000527095.7:802208|1049
RFWWGHR
>FUSION-ENST00000570299.5:102283-ENST00000527095.7:802208|1186
AEEKAVGDEGLIR
>ENST00000392676.8|SNV-29963-G-A|1
SKRNYEK
>ENST00000357700.11|SNV-25839-G-T|3
GLENIAK
>FUSION-ENST00000570299.5:102283-ENST00000527095.7:802208|1536
KTNMSLTHNTELEGR
>FUSION-ENST00000570299.5:102283-ENST00000527095.7:802208|2957
MQSPFIYPMVRQAISSCSR
>FUSION-ENST00000485410.5:18453-ENST00000533770.5:454511|458
LSTGVLCFCFFKLYWSVWLAVLK
>FUSION-ENST00000485410.5:18453-ENST00000533770.5:454511|927
LQELDFVSSSTMPMQTVGTHDEFR
>FUSION-ENST00000570299.5:102283-ENST00000527095.7:802208|1269
HFSALFDGGF
>FUSION-ENST00000570299.5:102283-ENST00000527095.7:802208|3075
PPHQANFCTFSRDR
>FUSION-ENST00000570299.5:102283-ENST00000527095.7:802208|4615
MIPNLMCK
>FUSION-ENST00000570299.5:102283-ENST00000527095.7:802208|828
HTCCYSEVEK
>FUSION-ENST00000570299.5:102283-ENST00000527095.7:802208|5180
GFGTQHELPFLR
>FUSION-ENST00000570299.5:102283-ENST00000527095.7:802208|4208
MQFLIVK
>FUSION-ENST00000570299.5:102283-ENST00000527095.7:802208|882
IKCIKLGK
>FUSION-ENST00000570299.5:102283-ENST00000527095.7:802208|4734
MNVFPCILCLKPPG
>FUSION-ENST00000570299.5:102283-ENST00000527095.7:802208|4949
YVGRSCLNPVMN
>FUSION-ENST00000485410.5:18453-ENST00000533770.5:454511|413
MPVIPATR
>FUSION-ENST00000570299.5:102283-ENST00000527095.7:802208|4827
MGKIKDNNFYYISFC
>FUSION-ENST00000570299.5:102283-ENST00000527095.7:802208|3719
GKYSNNPKYTSK
>FUSION-ENST00000570299.5:102283-ENST00000527095.7:802208|5676
MSSPGTAISPVVRIVPGTNKCLK
>FUSION-ENST00000570299.5:102283-ENST00000527095.7:802208|1522
MESHSVAQAGVQWR
>FUSION-ENST00000570299.5:102283-ENST00000527095.7:802208|4347
MQRIENHCLTAKY
>FUSION-ENST00000570299.5:102283-ENST00000527095.7:802208|1447
SAAYPNISIMLL
>FUSION-ENST00000570299.5:102283-ENST00000527095.7:802208|1689
FLSLPHWFRRAGEQLSSLAAR
>FUSION-ENST00000570299.5:102283-ENST00000527095.7:802208|2411
MVDVIHMALALSRSIQSSGANQRYK
>FUSION-ENST00000570299.5:102283-ENST00000527095.7:802208|1310
YLHAYFFIQRIFPR
>FUSION-ENST00000570299.5:102283-ENST00000527095.7:802208|4018
VKVGQPKR
>FUSION-ENST00000570299.5:102283-ENST00000527095.7:802208|737
PHMISVSDR
>FUSION-ENST00000570299.5:102283-ENST00000527095.7:802208|3559
IQLFCFYFDK
>FUSION-ENST00000570299.5:102283-ENST00000527095.7:802208|4487
LLKNCMW
>ENST00000438447.2|SNV-451454-C-A|1
SSGSIVYGSLGHPGDAAARLLRR
>FUSION-ENST00000570299.5:102283-ENST00000527095.7:802208|2601
GASVGGKRR
>FUSION-ENST00000262410.9:102283-ENST00000527095.7:802208|50
IGSTENLKHQPGGGKDYR
>FUSION-ENST00000570299.5:102283-ENST00000527095.7:802208|1504
MLAKLVSNT
>FUSION-ENST00000570299.5:102283-ENST00000527095.7:802208|4602
IRLHNSGSDP
>FUSION-ENST00000570299.5:102283-ENST00000527095.7:802208|3358
HTILYSHRQCMRLTVFSYSYQK
>FUSION-ENST00000570299.5:102283-ENST00000527095.7:802208|2642
MREGPPK
>FUSION-ENST00000570299.5:102283-ENST00000527095.7:802208|1443
VVCFVFK
>FUSION-ENST00000485410.5:18453-ENST00000533770.5:454511|766
KEMAQNVRDPPLLPYS
>FUSION-ENST00000570299.5:102283-ENST00000527095.7:802208|3980
MTCSFPNIHFYTGQRYVCELRYLK
>FUSION-ENST00000570299.5:102283-ENST00000527095.7:802208|988
MIMPLHSSLGNRARTCLNK
>FUSION-ENST00000485410.5:18453-ENST00000533770.5:454511|343
RLKSANVLN
>FUSION-ENST00000570299.5:102283-ENST00000527095.7:802208|1553
AGPNLGELILGYYSTD
>FUSION-ENST00000570299.5:102283-ENST00000527095.7:802208|1559
MFSEKLLFAAAGR
>FUSION-ENST00000570299.5:102283-ENST00000527095.7:802208|5617
LLYISVVRLNSC
>FUSION-ENST00000570299.5:102283-ENST00000527095.7:802208|747
MFYMVMFW
>FUSION-ENST00000570299.5:102283-ENST00000527095.7:802208|3683
YQLYQLNCTPFFFFFLR
>ENST00000556611.5|SNV-15976-G-A|2
EIYGRHQR
>FUSION-ENST00000570299.5:102283-ENST00000527095.7:802208|4880
KHNQASINVVKAFFILK
>FUSION-ENST00000570299.5:102283-ENST00000527095.7:802208|3486
PVIPVTREAEAGEWHEPGR
>FUSION-ENST00000570299.5:102283-ENST00000527095.7:802208|3114
PPPFCKCY
>FUSION-ENST00000570299.5:102283-ENST00000527095.7:802208|4444
VGLTTKMTFRCK
>FUSION-ENST00000570299.5:102283-ENST00000527095.7:802208|5629
VAQACNPSTLGGQGRRIT
>FUSION-ENST00000570299.5:102283-ENST00000527095.7:802208|600
MCIVIIMK
>FUSION-ENST00000570299.5:102283-ENST00000527095.7:802208|251
MALGSGLGCYFLKCVPENPR
>ENST00000375441.7|SNV-34887-A-G|2
DERFVNLMK
>FUSION-ENST00000570299.5:102283-ENST00000527095.7:802208|5767
DGSECCSYTSVHMGLK
>FUSION-ENST00000570299.5:102283-ENST00000527095.7:802208|2408
MALALSRSIQSSGANQR
>FUSION-ENST00000570299.5:102283-ENST00000527095.7:802208|2509
KHHLFQK
>FUSION-ENST00000570299.5:102283-ENST00000527095.7:802208|1156
MHGQFILER
>FUSION-ENST00000570299.5:102283-ENST00000527095.7:802208|4979
SSKETVTEGPGRETR
>FUSION-ENST00000570299.5:102283-ENST00000527095.7:802208|1725
TILANTVKPRLYQK
>FUSION-ENST00000570299.5:102283-ENST00000527095.7:802208|2372
MLWKTEEFETK
>FUSION-ENST00000570299.5:102283-ENST00000527095.7:802208|5660
MLSGTIFGVTAWK
>FUSION-ENST00000570299.5:102283-ENST00000527095.7:802208|2195
MRRYCYR
>FUSION-ENST00000570299.5:102283-ENST00000527095.7:802208|3869
TCYCVVIDCRKEK
>FUSION-ENST00000570299.5:102283-ENST00000527095.7:802208|3830
GVYVCVCVCCK
>FUSION-ENST00000570299.5:102283-ENST00000527095.7:802208|3365
MFHFIRNCQTVFQSKHTILYSHR
>FUSION-ENST00000485410.5:18453-ENST00000533770.5:454511|184
ILQCLWV
>FUSION-ENST00000570299.5:102283-ENST00000527095.7:802208|3634
DDLGFMPANSPAHLLSQALDK
>ENST00000479898.5|SNV-240708-C-G|5
RFSVSAWNTSRPPSPALR
>ENST00000435159.2|SNV-147995-G-A|3
KGNTIRPGKDGLEETTSHLQR
>FUSION-ENST00000570299.5:102283-ENST00000527095.7:802208|4510
MTRAVYKL
>FUSION-ENST00000570299.5:102283-ENST00000527095.7:802208|3723
SHKPYHLINFPQAPGLCRRN
>ENST00000368086.5|SNV-5888-G-C|2
LQAARPGDAGTYRCLAK
>ENST00000534797.5|SNV-6684-G-T|5
LDDCGLTEARCKYISSALR
>FUSION-ENST00000570299.5:102283-ENST00000527095.7:802208|3143
VGILPSPR
>FUSION-ENST00000570299.5:102283-ENST00000527095.7:802208|4049
EPGTQKFR
>FUSION-ENST00000570299.5:102283-ENST00000527095.7:802208|2825
GVWSSEEGLG
>FUSION-ENST00000570299.5:102283-ENST00000527095.7:802208|835
FINMLQQQLKHTCCYSEVEK
>FUSION-ENST00000570299.5:102283-ENST00000527095.7:802208|589
CTFLGQGK
>FUSION-ENST00000570299.5:102283-ENST00000527095.7:802208|3827
MYISLKLQSSLNGR
>FUSION-ENST00000485410.5:18453-ENST00000533770.5:454511|125
TQYVSEWALVFIVPSGSPFVMNEL
>FUSION-ENST00000570299.5:102283-ENST00000527095.7:802208|4197
LGNRVRLCLK
>FUSION-ENST00000570299.5:102283-ENST00000527095.7:802208|1441
TAHIVVIFIYFSSLQDLC
>FUSION-ENST00000570299.5:102283-ENST00000527095.7:802208|4145
GICGSGENVWKT
>FUSION-ENST00000485410.5:18453-ENST00000533770.5:454511|491
EAEAGESLELGRR
>FUSION-ENST00000570299.5:102283-ENST00000527095.7:802208|1754
GVYCLLFLIPEK
>FUSION-ENST00000570299.5:102283-ENST00000527095.7:802208|1250
QIYSIPIDTRTSED
>FUSION-ENST00000570299.5:102283-ENST00000527095.7:802208|5484
NIRTGKYIWIFICVFPQLNL
>FUSION-ENST00000485410.5:18453-ENST00000533770.5:454511|573
MAKLQLNK
>FUSION-ENST00000570299.5:102283-ENST00000527095.7:802208|469
MAPVKNRVAR
>FUSION-ENST00000570299.5:102283-ENST00000527095.7:802208|2132
RASCGSDDLVCHEY
>FUSION-ENST00000570299.5:102283-ENST00000527095.7:802208|2621
RVNKEVNEG
>FUSION-ENST00000570299.5:102283-ENST00000527095.7:802208|4152
CDNKGICGSGENVWK
>FUSION-ENST00000485410.5:18453-ENST00000533770.5:454511|103
HGVGFFSVLFGK
>FUSION-ENST00000570299.5:102283-ENST00000527095.7:802208|380
SQIQNEKKVS
>ENST00000275493.7|SNV-172806-T-G|3
ITDFGRAKLLGAEEK
>FUSION-ENST00000262410.9:102283-ENST00000527095.7:802208|9
THPAHSPHAPSLR
>FUSION-ENST00000570299.5:102283-ENST00000527095.7:802208|3658
MHHLSFPLFTEEEK
>ENST00000393265.6|SNV-133867-C-G|4
QRLINSANGVSSKR
>FUSION-ENST00000570299.5:102283-ENST00000527095.7:802208|2159
NIDLNSE
>FUSION-ENST00000570299.5:102283-ENST00000527095.7:802208|2151
MFRSHSSLPLFK
>FUSION-ENST00000570299.5:102283-ENST00000527095.7:802208|3373
MVNLCFIL
>FUSION-ENST00000570299.5:102283-ENST00000527095.7:802208|5313
IYFLLFINNKKGR
>ENST00000392745.8|SNV-92892-G-A|1
TMEDKYKCEK
>FUSION-ENST00000485410.5:18453-ENST00000533770.5:454511|695
CFATLSRTVLNTPVSH
>FUSION-ENST00000570299.5:102283-ENST00000527095.7:802208|2386
AGPYLDRGLRK
>ENST00000435159.2|SNV-147995-G-A|4
KGNTIRPGK
>FUSION-ENST00000570299.5:102283-ENST00000527095.7:802208|4356
YAKVLGFGQSHCR
>FUSION-ENST00000570299.5:102283-ENST00000527095.7:802208|1265
EYRSFLWPNVSAQLRYHTQHIK
>ENST00000421085.6|SNV-63924-C-T|4
LGLRQCLVMR
>FUSION-ENST00000570299.5:102283-ENST00000527095.7:802208|4025
MNVNKTQITL
>FUSION-ENST00000570299.5:102283-ENST00000527095.7:802208|5624
MAYVCVLTHL
>FUSION-ENST00000570299.5:102283-ENST00000527095.7:802208|167
HLCKEANFWSGMVAHACNPSTLGG
>FUSION-ENST00000570299.5:102283-ENST00000527095.7:802208|4063
TKPLPQWSYIQHK
>FUSION-ENST00000570299.5:102283-ENST00000527095.7:802208|722
KLLDVWSAQR
>ENST00000655275.1|SNV-87540-A-C|1
QLLGETYRNNRK
>FUSION-ENST00000570299.5:102283-ENST00000527095.7:802208|1062
AKGKQAHLHVAR
>FUSION-ENST00000485410.5:18453-ENST00000533770.5:454511|244
MYQMVINVVKK
>FUSION-ENST00000485410.5:18453-ENST00000533770.5:454511|319
TAEQRSKSK
>FUSION-ENST00000570299.5:102283-ENST00000527095.7:802208|1261
MIFLKFLLEK
>FUSION-ENST00000570299.5:102283-ENST00000527095.7:802208|1953
IGACFNYKNQGRC
>FUSION-ENST00000485410.5:18453-ENST00000533770.5:454511|938
MRPVSQHR
>FUSION-ENST00000570299.5:102283-ENST00000527095.7:802208|3657
HHLSFPLFTEEEK
>FUSION-ENST00000485410.5:18453-ENST00000533770.5:454511|117
RKDHHPIQAETR
>FUSION-ENST00000570299.5:102283-ENST00000527095.7:802208|607
YLPQAKCFQMFMCIVIIMKTSL
>FUSION-ENST00000485410.5:18453-ENST00000533770.5:454511|217
KALGQAWWLMLVIPVPWEAK
>FUSION-ENST00000570299.5:102283-ENST00000527095.7:802208|100
LFLICSVVSRDRER
>FUSION-ENST00000485410.5:18453-ENST00000533770.5:454511|337
LVSNSQPQVIRPPQPPK
>FUSION-ENST00000570299.5:102283-ENST00000527095.7:802208|2824
MDDLTQK
>FUSION-ENST00000570299.5:102283-ENST00000527095.7:802208|975
MRTLITR
>FUSION-ENST00000570299.5:102283-ENST00000527095.7:802208|3234
ALCCITTWQRK
>FUSION-ENST00000570299.5:102283-ENST00000527095.7:802208|3545
MLLRLPCSYK
>ENST00000360128.11|SNV-13333-G-A|1
ALNAKHKGK
>FUSION-ENST00000485410.5:18453-ENST00000533770.5:454511|248
HYSWYWRQSSEQNT
>FUSION-ENST00000570299.5:102283-ENST00000527095.7:802208|5141
MDVHGFWYPA
>FUSION-ENST00000570299.5:102283-ENST00000527095.7:802208|5347
MRNNNIQR
>FUSION-ENST00000570299.5:102283-ENST00000527095.7:802208|3334
KSIFSVFPFMDYAVAVVFK
>FUSION-ENST00000570299.5:102283-ENST00000527095.7:802208|4838
NICLGNFK
>FUSION-ENST00000570299.5:102283-ENST00000527095.7:802208|4910
EHCRSCLNGKNISSSADQFIR
>FUSION-ENST00000570299.5:102283-ENST00000527095.7:802208|2636
GLMMDLGRNR
>FUSION-ENST00000570299.5:102283-ENST00000527095.7:802208|4101
REPIQSQGRK
>FUSION-ENST00000570299.5:102283-ENST00000527095.7:802208|703
MCVCKTYTQIDILENKMFK
>FUSION-ENST00000570299.5:102283-ENST00000527095.7:802208|3399
MVKPCLYKKYK
>FUSION-ENST00000570299.5:102283-ENST00000527095.7:802208|5860
YGTRARR
>FUSION-ENST00000570299.5:102283-ENST00000527095.7:802208|974
MRTLITRAALGGWC
>FUSION-ENST00000570299.5:102283-ENST00000527095.7:802208|895
GESSFVYKQLNHFSNWRK
>FUSION-ENST00000570299.5:102283-ENST00000527095.7:802208|4790
DSYGFELLLIPIRGIGICLFK
>ENST00000492914.1|SNV-23587-G-A|1
SRPTSFADELAAHIKGDAVGRVD
>FUSION-ENST00000570299.5:102283-ENST00000527095.7:802208|2086
MSFIHLLFLVHL
>FUSION-ENST00000570299.5:102283-ENST00000527095.7:802208|603
FMCIVIIMK
>FUSION-ENST00000570299.5:102283-ENST00000527095.7:802208|2030
LLLYKTLVIITLSSSG
>FUSION-ENST00000570299.5:102283-ENST00000527095.7:802208|3161
LLFLLSSLRRGCNPNHLNPSGR
>FUSION-ENST00000570299.5:102283-ENST00000527095.7:802208|5824
TLIRAEGR
>FUSION-ENST00000570299.5:102283-ENST00000527095.7:802208|5876
CHLWIGRR
>FUSION-ENST00000570299.5:102283-ENST00000527095.7:802208|3009
MPELWLVFLHGLLK
>FUSION-ENST00000570299.5:102283-ENST00000527095.7:802208|3168
GSPQKAVAGPCAAHFAE
>FUSION-ENST00000570299.5:102283-ENST00000527095.7:802208|2103
MARGFIRR
>FUSION-ENST00000570299.5:102283-ENST00000527095.7:802208|3611
MCQVHNLSDSVK
>ENST00000343677.4|SNV-592-A-G|5
AKVAKPKEAAK
>FUSION-ENST00000570299.5:102283-ENST00000527095.7:802208|1906
MEGVLDNK
>FUSION-ENST00000570299.5:102283-ENST00000527095.7:802208|1877
YKEMHIS
>FUSION-ENST00000570299.5:102283-ENST00000527095.7:802208|2506
HHLFQKDSSFIVINPHINKLK
>FUSION-ENST00000570299.5:102283-ENST00000527095.7:802208|2493
PNRALNSFFRAFLTWM
>FUSION-ENST00000570299.5:102283-ENST00000527095.7:802208|99
MKLFSVRPSHR
>FUSION-ENST00000570299.5:102283-ENST00000527095.7:802208|3237
MVLASSQLQVRALCCITTWQRK
>FUSION-ENST00000570299.5:102283-ENST00000527095.7:802208|1617
MFKVALVCLSELIFTSMLF
>FUSION-ENST00000570299.5:102283-ENST00000527095.7:802208|261
YALPVFSLFLRKHHIHLR
>FUSION-ENST00000570299.5:102283-ENST00000527095.7:802208|4798
YNEIKRYF
>FUSION-ENST00000570299.5:102283-ENST00000527095.7:802208|2028
MSLFLFSSVSTISPLI
>FUSION-ENST00000570299.5:102283-ENST00000527095.7:802208|93
GGKRVYYK
>FUSION-ENST00000570299.5:102283-ENST00000527095.7:802208|3135
MLKRTPK
>FUSION-ENST00000570299.5:102283-ENST00000527095.7:802208|4853
MLSGDGMFPSSYITEQ
>FUSION-ENST00000570299.5:102283-ENST00000527095.7:802208|3967
MSECQGS
>FUSION-ENST00000570299.5:102283-ENST00000527095.7:802208|3088
CVSNHSPSHPRCHPR
>FUSION-ENST00000570299.5:102283-ENST00000527095.7:802208|2752
HCIFFSSHICQLR
>FUSION-ENST00000570299.5:102283-ENST00000527095.7:802208|3129
QEDFMVK
>FUSION-ENST00000485410.5:18453-ENST00000533770.5:454511|1008
GLGNAAFFYSLSLPHLSNR
>ENST00000513135.5|SNV-1603-G-A|2
CQQFTLLLPTIPRLR
>FUSION-ENST00000570299.5:102283-ENST00000527095.7:802208|2803
MASATGKLNF
>ENST00000511718.5|SNV-25707-G-T|3
SHPPETNSDNTLQEWLTEVMK
>FUSION-ENST00000485410.5:18453-ENST00000533770.5:454511|33
RMLAEDELR
>FUSION-ENST00000570299.5:102283-ENST00000527095.7:802208|5241
RLHGLHLK
>ENST00000378982.4|SNV-144-G-C|2
MPPGQKSKLR
>FUSION-ENST00000570299.5:102283-ENST00000527095.7:802208|538
LSALPTQLLRKNSR
>FUSION-ENST00000485410.5:18453-ENST00000533770.5:454511|509
IWARRSF
>FUSION-ENST00000570299.5:102283-ENST00000527095.7:802208|2860
SNPKVNSVV
>FUSION-ENST00000570299.5:102283-ENST00000527095.7:802208|5012
GSERLKDDSMCAALLTSDIK
>ENST00000357816.2|SNV-1142-C-G|1
AAGPGGGSLASSSVGKSHSFFSLLK
>FUSION-ENST00000570299.5:102283-ENST00000527095.7:802208|254
VPTIIISLNTLLFNVEK
>FUSION-ENST00000570299.5:102283-ENST00000527095.7:802208|37
GWLKGRVK
>FUSION-ENST00000485410.5:18453-ENST00000533770.5:454511|939
FSFSPNE
>FUSION-ENST00000570299.5:102283-ENST00000527095.7:802208|5243
ALQSMRLHGLHLKK
>FUSION-ENST00000570299.5:102283-ENST00000527095.7:802208|2077
ASGCFSPPRPCSI
>FUSION-ENST00000570299.5:102283-ENST00000527095.7:802208|5847
GGEEGGAAR
>FUSION-ENST00000570299.5:102283-ENST00000527095.7:802208|1202
CDTLSTPSTATSPPHTFNTIILIF
>FUSION-ENST00000570299.5:102283-ENST00000527095.7:802208|94
LFSVRPSHRLCIFVIVTQ
>FUSION-ENST00000570299.5:102283-ENST00000527095.7:802208|739
MPGISKQ
>FUSION-ENST00000485410.5:18453-ENST00000533770.5:454511|254
LARLFSNS
>FUSION-ENST00000570299.5:102283-ENST00000527095.7:802208|4518
VTCCYYFDNHLWFGYRLFSHCKI
>FUSION-ENST00000570299.5:102283-ENST00000527095.7:802208|3181
MQKMLSGSPDLQHSLHPLPGGK
>FUSION-ENST00000570299.5:102283-ENST00000527095.7:802208|4675
MCMYTGCVCVSIYTERER
>FUSION-ENST00000570299.5:102283-ENST00000527095.7:802208|499
MALGSPKGD
>FUSION-ENST00000570299.5:102283-ENST00000527095.7:802208|5755
MVDFFMFWFVFEQNY
>FUSION-ENST00000570299.5:102283-ENST00000527095.7:802208|880
LGKFFLLFPAYVH
>FUSION-ENST00000570299.5:102283-ENST00000527095.7:802208|528
MSWSSSTALSTWSLSLLLASCLR
>FUSION-ENST00000570299.5:102283-ENST00000527095.7:802208|4688
FSISLFPEKQSTDR
>FUSION-ENST00000570299.5:102283-ENST00000527095.7:802208|1234
APHGKKK
>FUSION-ENST00000570299.5:102283-ENST00000527095.7:802208|394
FRQVGTRMQR
>FUSION-ENST00000570299.5:102283-ENST00000527095.7:802208|3909
MLYCGWNSFWR
>ENST00000375743.8|SNV-32283-C-G|2
IHIADGALKCR
>FUSION-ENST00000570299.5:102283-ENST00000527095.7:802208|2336
MASVVVTVLLQKSR
>FUSION-ENST00000570299.5:102283-ENST00000527095.7:802208|4636
MLIGNAVEYFRFSD
>ENST00000275364.8|SNV-112631-G-A|3
GIVEHDFIIK
>FUSION-ENST00000570299.5:102283-ENST00000527095.7:802208|4618
LPFTETFYWI
>FUSION-ENST00000570299.5:102283-ENST00000527095.7:802208|4408
VPKGPSMAQK
>FUSION-ENST00000570299.5:102283-ENST00000527095.7:802208|5850
EGFFPRSPDSLPLL
>FUSION-ENST00000485410.5:18453-ENST00000533770.5:454511|889
MVAAIIILNASIKESRLER
>FUSION-ENST00000485410.5:18453-ENST00000533770.5:454511|881
YKGEQTGKSGSE
>FUSION-ENST00000570299.5:102283-ENST00000527095.7:802208|4547
NLNLFLKSWKMECR
>FUSION-ENST00000570299.5:102283-ENST00000527095.7:802208|4060
PDLSFVVK
>FUSION-ENST00000570299.5:102283-ENST00000527095.7:802208|1235
IRAPHGKK
>FUSION-ENST00000570299.5:102283-ENST00000527095.7:802208|4195
LCLKKQK
>FUSION-ENST00000570299.5:102283-ENST00000527095.7:802208|510
KPRTHQESLPNPFFS
>FUSION-ENST00000570299.5:102283-ENST00000527095.7:802208|5706
FMTTTQPIPNPTPILQLRKLKPR
>FUSION-ENST00000570299.5:102283-ENST00000527095.7:802208|2478
CMSKRCSLEMR
>ENST00000357700.11|SNV-25839-G-T|6
KATGVRGLENIAK
>FUSION-ENST00000570299.5:102283-ENST00000527095.7:802208|5743
MSCMNIFK
>FUSION-ENST00000570299.5:102283-ENST00000527095.7:802208|69
LALEWKQQSPTRL
>FUSION-ENST00000570299.5:102283-ENST00000527095.7:802208|5384
MPEHDVSVLMCQEKPKIQA
>FUSION-ENST00000570299.5:102283-ENST00000527095.7:802208|5181
MGFGTQHELPFLR
>FUSION-ENST00000570299.5:102283-ENST00000527095.7:802208|5915
RRTSATSEGTGMTALRPGNR
>FUSION-ENST00000570299.5:102283-ENST00000527095.7:802208|1480
MISAVEWLSETSPPFYKDLLIF
>FUSION-ENST00000570299.5:102283-ENST00000527095.7:802208|687
NWSWCPLSDHFSDR
>FUSION-ENST00000570299.5:102283-ENST00000527095.7:802208|1737
QKVLVFSVSSTVK
>ENST00000523520.1|SNV-29213-G-C|6
MRSEPHRPGRDR
>FUSION-ENST00000570299.5:102283-ENST00000527095.7:802208|4098
EPIQSQGRKLR
>ENST00000511718.5|SNV-25707-G-T|12
MSFFQVMDQNTASQLCPIPLK
>FUSION-ENST00000570299.5:102283-ENST00000527095.7:802208|3002
MPAFISSA
>FUSION-ENST00000570299.5:102283-ENST00000527095.7:802208|5300
IHFSSYSFFK
>FUSION-ENST00000570299.5:102283-ENST00000527095.7:802208|4246
MASYKFYITISITQTGK
>FUSION-ENST00000570299.5:102283-ENST00000527095.7:802208|2595
QTVDVKVLVWEAREEFILR
>FUSION-ENST00000485410.5:18453-ENST00000533770.5:454511|764
EMAQNVRDPPLLPYS
>FUSION-ENST00000570299.5:102283-ENST00000527095.7:802208|5800
GIFPLQSILSLIPCNR
>FUSION-ENST00000570299.5:102283-ENST00000527095.7:802208|3812
SSETKSHN
>ENST00000540550.6|SNV-384-G-A|3
TGSYPAGSLLRQSPQPKHTFYAGPR
>ENST00000645038.1|SNV-188702-A-G|4
MASYDLYLCQWSIIGWGTMK
>FUSION-ENST00000570299.5:102283-ENST00000527095.7:802208|2594
VLVWEAR
>ENST00000635406.1|MNV-806-ACA-A|1
QAPGDGAQDKDCDV
>FUSION-ENST00000570299.5:102283-ENST00000527095.7:802208|3661
REERQQHGNYNIE
>FUSION-ENST00000570299.5:102283-ENST00000527095.7:802208|2726
RFLPLLPMAKTATTFAPT
>FUSION-ENST00000485410.5:18453-ENST00000533770.5:454511|396
FVFMAQSR
>ENST00000628166.1|SNV-410118-G-T|17
HAYMGKFNQMGVDDALLSLK
>FUSION-ENST00000570299.5:102283-ENST00000527095.7:802208|2354
SRSMKPSK
>FUSION-ENST00000570299.5:102283-ENST00000527095.7:802208|337
IDDTYPC
>FUSION-ENST00000570299.5:102283-ENST00000527095.7:802208|3778
MVGFIHSHFTDLEAQKQSHTTSK
>FUSION-ENST00000570299.5:102283-ENST00000527095.7:802208|5244
MALQSMRLHGLHLKK
>FUSION-ENST00000570299.5:102283-ENST00000527095.7:802208|3678
LPGSSNSPASASR
>FUSION-ENST00000570299.5:102283-ENST00000527095.7:802208|273
NYNATIYHR
>FUSION-ENST00000570299.5:102283-ENST00000527095.7:802208|61
MHTDLTSLQNMKQMGPTRILQLFR
>FUSION-ENST00000485410.5:18453-ENST00000533770.5:454511|78
LRPSVGWLGMSRECGCLC
>FUSION-ENST00000485410.5:18453-ENST00000533770.5:454511|113
DHHPIQAETRGDR
>FUSION-ENST00000570299.5:102283-ENST00000527095.7:802208|1390
MTCFHTFLAIA
>ENST00000538116.5|SNV-27453-C-T|3
SKFVTGITPFEFENMAESTGMYLR
>FUSION-ENST00000570299.5:102283-ENST00000527095.7:802208|1326
MTGMHRHSSLPR
>ENST00000628426.1|SNV-72318-A-G|1
ACVYSNTLNNAMPVCTPPPRTPR
>FUSION-ENST00000485410.5:18453-ENST00000533770.5:454511|623
NSCDSYTTV
>FUSION-ENST00000570299.5:102283-ENST00000527095.7:802208|411
MMPDITRQ
>FUSION-ENST00000570299.5:102283-ENST00000527095.7:802208|4046
CASSDTLNSYAFNTIQADF
>FUSION-ENST00000570299.5:102283-ENST00000527095.7:802208|4105
SHLLQQPFLGLPPPSLTSTR
>ENST00000375441.7|SNV-34887-A-G|5
DKVDHVIEVCFQKDER
>FUSION-ENST00000570299.5:102283-ENST00000527095.7:802208|478
TVMGFQASKMAPVK
>FUSION-ENST00000570299.5:102283-ENST00000527095.7:802208|4520
VTCCYYFDNHLWFGYRLFSHCK
>FUSION-ENST00000570299.5:102283-ENST00000527095.7:802208|1705
SRHSPLHSSLGNR
>FUSION-ENST00000570299.5:102283-ENST00000527095.7:802208|2792
MPDTMDSTER
>FUSION-ENST00000570299.5:102283-ENST00000527095.7:802208|268
LTLPQVR
>FUSION-ENST00000485410.5:18453-ENST00000533770.5:454511|631
MPHHAQLILYF
>FUSION-ENST00000570299.5:102283-ENST00000527095.7:802208|343
EEYFSTESFRIPVTFPGGCC
>ENST00000673490.1|SNV-156840-C-G|5
MFLAELIEKYFVSPTVFRVIR
>ENST00000416476.6|SNV-255580-C-T|1
LKPVKVLSSLRK
>FUSION-ENST00000570299.5:102283-ENST00000527095.7:802208|364
MLPINVR
>FUSION-ENST00000570299.5:102283-ENST00000527095.7:802208|3832
HPYAQLKGVYVCVCVCCK
>FUSION-ENST00000485410.5:18453-ENST00000533770.5:454511|641
ARSWLTAASTSQVQTILLPQLME
>FUSION-ENST00000570299.5:102283-ENST00000527095.7:802208|794
KLNYKYMLICPQKPK
>ENST00000375441.7|SNV-34887-A-G|4
VDHVIEVCFQKDER
>FUSION-ENST00000570299.5:102283-ENST00000527095.7:802208|3997
LYTKVSFCIQVFYIR
>ENST00000461371.5|SNV-50793-T-A|1
YSQHVLCETVRTAK
>FUSION-ENST00000570299.5:102283-ENST00000527095.7:802208|5873
WRSIWPGCSSGSR
>FUSION-ENST00000570299.5:102283-ENST00000527095.7:802208|2717
NWNDNARLLEK
>ENST00000264717.7|MNV-26455-CT-C|2
SALRTPSR
>FUSION-ENST00000570299.5:102283-ENST00000527095.7:802208|3699
RITAAVTHSHTQGGCKQIK
>FUSION-ENST00000570299.5:102283-ENST00000527095.7:802208|2347
MQICTSSASCSSSQLTLEIR
>FUSION-ENST00000262410.9:102283-ENST00000527095.7:802208|48
DYREDGMDLGSDAGSSSSSSR
>FUSION-ENST00000570299.5:102283-ENST00000527095.7:802208|3576
QTHRQVFTPAAFLSPPNNPVR
>FUSION-ENST00000570299.5:102283-ENST00000527095.7:802208|5345
MRNNNIQRK
>FUSION-ENST00000570299.5:102283-ENST00000527095.7:802208|1743
SIPFLMQK
>FUSION-ENST00000570299.5:102283-ENST00000527095.7:802208|555
MFFLKGEWK
>FUSION-ENST00000570299.5:102283-ENST00000527095.7:802208|3947
ENINSGYSK
>FUSION-ENST00000570299.5:102283-ENST00000527095.7:802208|5183
MFMGFGTQHELPFLRAPSFR
>ENST00000357489.7|SNV-47987-T-G|3
KCVTQQQYRDHLFDK
>ENST00000574788.6|SNV-52920-G-T|3
ILAIEVK
>FUSION-ENST00000570299.5:102283-ENST00000527095.7:802208|3355
RLTVFSYSYQK
>FUSION-ENST00000485410.5:18453-ENST00000533770.5:454511|1004
LLSSTPSPSPTLAIGDGR
>FUSION-ENST00000570299.5:102283-ENST00000527095.7:802208|3121
CLKSLPFPSQMPPPFCK
>FUSION-ENST00000570299.5:102283-ENST00000527095.7:802208|2364
MFLEVFLIHK
>ENST00000367511.4|SNV-75330-G-C|1
TNPPLAPGTILYEAELSQFSEDIKK
>FUSION-ENST00000570299.5:102283-ENST00000527095.7:802208|3911
DLKSITFHLYQ
>FUSION-ENST00000570299.5:102283-ENST00000527095.7:802208|1093
CIYMCMYIITILLVHIY
>FUSION-ENST00000570299.5:102283-ENST00000527095.7:802208|3128
TPKVCLGCGNK
>ENST00000450629.6|SNV-9104-G-T|1
HPFGHIPVL
>FUSION-ENST00000570299.5:102283-ENST00000527095.7:802208|2955
MQSPFIYPMVRQAISSCSRLKPR
>FUSION-ENST00000570299.5:102283-ENST00000527095.7:802208|781
SFPLHYLPQVKCSSQHGIT
>FUSION-ENST00000570299.5:102283-ENST00000527095.7:802208|4120
ALNLAHKIYVYPIK
>ENST00000569316.1|SNV-714-C-A|2
KDALPFIDT
>FUSION-ENST00000570299.5:102283-ENST00000527095.7:802208|5050
ETLTERPKRETR
>FUSION-ENST00000570299.5:102283-ENST00000527095.7:802208|399
HAPPWSPLGQPVSQQPLAS
>FUSION-ENST00000570299.5:102283-ENST00000527095.7:802208|3055
RGLNEGIKYL
>FUSION-ENST00000570299.5:102283-ENST00000527095.7:802208|2080
MWASYPYLQSHFP
>FUSION-ENST00000570299.5:102283-ENST00000527095.7:802208|2520
KGILKVMENTLTISFVNK
>FUSION-ENST00000570299.5:102283-ENST00000527095.7:802208|2864
RLLWPQK
>FUSION-ENST00000570299.5:102283-ENST00000527095.7:802208|1795
QSPGSSFLSFAQLGNMFLSLR
>FUSION-ENST00000570299.5:102283-ENST00000527095.7:802208|3343
MLLLLCLR
>FUSION-ENST00000570299.5:102283-ENST00000527095.7:802208|658
TSGLFNSNSKTALNR
>FUSION-ENST00000485410.5:18453-ENST00000533770.5:454511|602
MPVVPATPEAEVGGLLEPGR
>FUSION-ENST00000570299.5:102283-ENST00000527095.7:802208|5236
LHGLHLKKK
>FUSION-ENST00000485410.5:18453-ENST00000533770.5:454511|628
LARLVSNP
>ENST00000375743.8|SNV-32283-C-G|1
IHIADGALKCRECGK
>FUSION-ENST00000570299.5:102283-ENST00000527095.7:802208|3887
PRLLISWSALYLIDSCK
>FUSION-ENST00000570299.5:102283-ENST00000527095.7:802208|2072
MYVWEKHGMYKVQYYLQFQASAR
>FUSION-ENST00000570299.5:102283-ENST00000527095.7:802208|4218
AEAGGSLEVR
>FUSION-ENST00000570299.5:102283-ENST00000527095.7:802208|4236
MSLTFLKK
>FUSION-ENST00000570299.5:102283-ENST00000527095.7:802208|3076
MPPHQANFCTFSRDR
>FUSION-ENST00000570299.5:102283-ENST00000527095.7:802208|550
SLPLCGPGSPFLK
>FUSION-ENST00000570299.5:102283-ENST00000527095.7:802208|2094
NCLFLEFSI
>FUSION-ENST00000570299.5:102283-ENST00000527095.7:802208|3091
MIPTWSSFPITHQSPSLANLPSK
>FUSION-ENST00000570299.5:102283-ENST00000527095.7:802208|398
MAYCFPF
>ENST00000562041.1|SNV-2298-G-C|4
MWPVTGSTSTVLWSEAVR
>FUSION-ENST00000570299.5:102283-ENST00000527095.7:802208|3961
NPYSICK
>ENST00000438447.2|SNV-451454-C-A|3
SSGSIVYGSLGHPGDAAAR
>FUSION-ENST00000570299.5:102283-ENST00000527095.7:802208|435
MQLVINCK
>FUSION-ENST00000570299.5:102283-ENST00000527095.7:802208|103
FIFFKLFLICSVVSRDR
>FUSION-ENST00000570299.5:102283-ENST00000527095.7:802208|1271
EKGISKHFSALFDGGF
>ENST00000508541.1|SNV-365219-T-A|6
MAHASPAARQATPASAR
>FUSION-ENST00000485410.5:18453-ENST00000533770.5:454511|696
CFATLSR
>FUSION-ENST00000570299.5:102283-ENST00000527095.7:802208|4270
WNERGLLGSGV
>FUSION-ENST00000485410.5:18453-ENST00000533770.5:454511|111
GDRHHHPYHW
>ENST00000349792.9|INDEL-34606-T-TC|2
YFRELFGIRPDDYLYSPLQ
>FUSION-ENST00000570299.5:102283-ENST00000527095.7:802208|2428
HTPALDPK
>FUSION-ENST00000570299.5:102283-ENST00000527095.7:802208|2691
MGAGIIEMEWK
>FUSION-ENST00000570299.5:102283-ENST00000527095.7:802208|2423
SLRHICRVSGPL
>FUSION-ENST00000570299.5:102283-ENST00000527095.7:802208|3099
NVAFQGIHSPLEQ
>FUSION-ENST00000570299.5:102283-ENST00000527095.7:802208|4692
IFEAKFSISLFPEK
>FUSION-ENST00000570299.5:102283-ENST00000527095.7:802208|1938
IIMKYCIK
>FUSION-ENST00000570299.5:102283-ENST00000527095.7:802208|3652
NKRASNG
>FUSION-ENST00000570299.5:102283-ENST00000527095.7:802208|4620
AHLHSNISPGIDKQLCTMA
>FUSION-ENST00000570299.5:102283-ENST00000527095.7:802208|4601
MISTKTTVVSR
>ENST00000616440.4|SNV-149388-T-C|5
NDLVISETELKQAAYIFK
>FUSION-ENST00000570299.5:102283-ENST00000527095.7:802208|2862
LLWPQKSNPK
>FUSION-ENST00000570299.5:102283-ENST00000527095.7:802208|1623
DFCSLHR
>FUSION-ENST00000485410.5:18453-ENST00000533770.5:454511|303
LVRAVLSWVGR
>FUSION-ENST00000570299.5:102283-ENST00000527095.7:802208|128
MWAGIYVK
>FUSION-ENST00000570299.5:102283-ENST00000527095.7:802208|1128
MYIYIIMRVQFFSF
>FUSION-ENST00000570299.5:102283-ENST00000527095.7:802208|3108
YVLKNVTLSSF
>FUSION-ENST00000570299.5:102283-ENST00000527095.7:802208|1665
DCSLFSMLKVLK
>FUSION-ENST00000570299.5:102283-ENST00000527095.7:802208|1098
VLGLPFHRAFLR
>FUSION-ENST00000570299.5:102283-ENST00000527095.7:802208|2638
EGPPKGLMMDLGRNR
>FUSION-ENST00000570299.5:102283-ENST00000527095.7:802208|3774
NSTMTLLMFLFCIMT
>FUSION-ENST00000434243.5:669-ENST00000256496.8:48258|3
GPDRGDPQVNSVKI
>FUSION-ENST00000570299.5:102283-ENST00000527095.7:802208|153
DLDPTAPA
>FUSION-ENST00000570299.5:102283-ENST00000527095.7:802208|2315
ETLFAIHQGKLV
>FUSION-ENST00000570299.5:102283-ENST00000527095.7:802208|2791
PDTMDSTER
>FUSION-ENST00000485410.5:18453-ENST00000533770.5:454511|680
QTLSSFLTHLLRVVCGK
>FUSION-ENST00000570299.5:102283-ENST00000527095.7:802208|3628
APTFLNVPST
>FUSION-ENST00000570299.5:102283-ENST00000527095.7:802208|2004
RVICIYSIVSK
>FUSION-ENST00000570299.5:102283-ENST00000527095.7:802208|4012
TSIALCMASCLWLYQKCRS
>FUSION-ENST00000570299.5:102283-ENST00000527095.7:802208|5006
MCAALLTSDIK
>ENST00000450629.6|SNV-9104-G-T|2
NKPEWYYTKHPFGHIPVL
>FUSION-ENST00000485410.5:18453-ENST00000533770.5:454511|127
GWCCLAYYQVLR
>FUSION-ENST00000570299.5:102283-ENST00000527095.7:802208|3943
CWVHCPY
>FUSION-ENST00000485410.5:18453-ENST00000533770.5:454511|465
QKLGVYTGHEPAAPR
>FUSION-ENST00000570299.5:102283-ENST00000527095.7:802208|5530
MYFVPAFLFSSLIYSKLLHYKLSY
>FUSION-ENST00000570299.5:102283-ENST00000527095.7:802208|2701
TLQDMRQSNLGRNR
>FUSION-ENST00000570299.5:102283-ENST00000527095.7:802208|2941
QPSYCKQHLLEQPVQGHR
>FUSION-ENST00000570299.5:102283-ENST00000527095.7:802208|4423
GQSWDWK
>FUSION-ENST00000570299.5:102283-ENST00000527095.7:802208|2083
NACQTLLTQFF
>ENST00000482543.1|SNV-142725-A-G|2
MTWCTSVSWSWCGPCWSSR
>FUSION-ENST00000570299.5:102283-ENST00000527095.7:802208|1092
MCMYIITILLVHIY
>FUSION-ENST00000570299.5:102283-ENST00000527095.7:802208|3875
MVQVGSLKTCYCVVIDCRK
>FUSION-ENST00000570299.5:102283-ENST00000527095.7:802208|5257
MSPARCSGSR
>FUSION-ENST00000570299.5:102283-ENST00000527095.7:802208|4657
ELVHAVSRAGKSRPAGWK
>ENST00000531388.1|SNV-4829-T-C|2
VLHPAPAWPCESVPWCVGHR
>ENST00000572919.1|SNV-25519-G-A|2
ALCRGIVQNLHSMLPIQQLQE
>FUSION-ENST00000570299.5:102283-ENST00000527095.7:802208|637
SADLSRIR
>FUSION-ENST00000570299.5:102283-ENST00000527095.7:802208|462
SLCPPPPDPRSILHRR
>FUSION-ENST00000570299.5:102283-ENST00000527095.7:802208|5613
YGICMCFDTPVKPS
>ENST00000545381.5|SNV-126641-A-G|2
LDLMAEISSLKLK
>FUSION-ENST00000570299.5:102283-ENST00000527095.7:802208|5278
TKPLMGTR
>FUSION-ENST00000570299.5:102283-ENST00000527095.7:802208|3958
MNPYSICKWLVVMMNRENINSGYSK
>FUSION-ENST00000570299.5:102283-ENST00000527095.7:802208|2287
MLCKFFSLLFYVILQNNFFENR
>FUSION-ENST00000485410.5:18453-ENST00000533770.5:454511|45
TSALQCGMWVARTRFDPSGDTTSR
>FUSION-ENST00000485410.5:18453-ENST00000533770.5:454511|894
GVSPSDLSLSKCYI
>FUSION-ENST00000570299.5:102283-ENST00000527095.7:802208|4849
MAMHLKCHIR
>FUSION-ENST00000570299.5:102283-ENST00000527095.7:802208|2761
MALNLNFINCLFLEFSI
>FUSION-ENST00000570299.5:102283-ENST00000527095.7:802208|584
MTLMEREKR
>FUSION-ENST00000570299.5:102283-ENST00000527095.7:802208|688
CSHLILLLFSVSK
>FUSION-ENST00000570299.5:102283-ENST00000527095.7:802208|2314
QVWIFGHGR
>FUSION-ENST00000485410.5:18453-ENST00000533770.5:454511|699
EKDQRPPIEYSLLQPHKCFATLSR
>FUSION-ENST00000485410.5:18453-ENST00000533770.5:454511|320
MTAEQRSKSK
>ENST00000371237.9|MNV-20238-GA-G|5
DLFRDFGPTTSQR
>FUSION-ENST00000570299.5:102283-ENST00000527095.7:802208|3702
MRITAAVTHSHTQGGCK
>FUSION-ENST00000570299.5:102283-ENST00000527095.7:802208|3492
MCHVAFLHPSTHHLH
>FUSION-ENST00000485410.5:18453-ENST00000533770.5:454511|518
LARLILIF
>FUSION-ENST00000570299.5:102283-ENST00000527095.7:802208|1111
VFRAFQAVVCR
>FUSION-ENST00000570299.5:102283-ENST00000527095.7:802208|4282
SSRLIGGNSTTHF
>ENST00000393829.6|SNV-11271-G-A|1
LKEINTNQEALKR
>FUSION-ENST00000570299.5:102283-ENST00000527095.7:802208|2291
DVRTVHVAA
>FUSION-ENST00000570299.5:102283-ENST00000527095.7:802208|207
RVERSWGHIR
>FUSION-ENST00000570299.5:102283-ENST00000527095.7:802208|5190
DLKAHLAQTPILSSSGEEINTPSER
>FUSION-ENST00000570299.5:102283-ENST00000527095.7:802208|4290
FNLKPFTIIFYIKDCVFCLFCFVK
>FUSION-ENST00000570299.5:102283-ENST00000527095.7:802208|210
GPCHMPKK
>ENST00000461137.5|INDEL-74763-A-AA|10
SELKGQRGNVCQK
>FUSION-ENST00000570299.5:102283-ENST00000527095.7:802208|2664
FCRDHLTDMEISRIYIGWCK
>FUSION-ENST00000570299.5:102283-ENST00000527095.7:802208|4432
MLSNLPK
>FUSION-ENST00000570299.5:102283-ENST00000527095.7:802208|3688
RKTQLLFSSPFLSPSIAMAFSYK
>FUSION-ENST00000570299.5:102283-ENST00000527095.7:802208|1138
MFYHLSLYSAY
>FUSION-ENST00000570299.5:102283-ENST00000527095.7:802208|38
MGWLKGRVK
>FUSION-ENST00000485410.5:18453-ENST00000533770.5:454511|246
MYQMVINVVK
>FUSION-ENST00000485410.5:18453-ENST00000533770.5:454511|604
LAWATWR
>FUSION-ENST00000570299.5:102283-ENST00000527095.7:802208|3547
WLSPQVVVLEIKIQTTRNICSA
>FUSION-ENST00000570299.5:102283-ENST00000527095.7:802208|1058
QAHLHVARAGGR
>FUSION-ENST00000570299.5:102283-ENST00000527095.7:802208|5164
VMCDFGGRVITSS
>FUSION-ENST00000570299.5:102283-ENST00000527095.7:802208|2322
MCLKETLFAIHQGK
>FUSION-ENST00000570299.5:102283-ENST00000527095.7:802208|3647
NVGKIQLDSCLILPR
>FUSION-ENST00000570299.5:102283-ENST00000527095.7:802208|2040
CPLSCILSGGSREISVSLPFPSSR
>FUSION-ENST00000570299.5:102283-ENST00000527095.7:802208|3247
KGQNMRGSLAL
>FUSION-ENST00000570299.5:102283-ENST00000527095.7:802208|5627
YNLMSFDICMAYVCVLTHL
>FUSION-ENST00000485410.5:18453-ENST00000533770.5:454511|229
EVGECRSCR
>FUSION-ENST00000485410.5:18453-ENST00000533770.5:454511|792
VHSSRKEHPDDLGQGFR
>FUSION-ENST00000570299.5:102283-ENST00000527095.7:802208|2954
QSPFIYPMVRQAISSCSRLKPR
>ENST00000572919.1|SNV-25519-G-A|1
GIVQNLHSMLPIQQLQE
>FUSION-ENST00000570299.5:102283-ENST00000527095.7:802208|3529
RARTHTSVVEAK
>FUSION-ENST00000570299.5:102283-ENST00000527095.7:802208|4384
MQRVPGLSNK
>FUSION-ENST00000570299.5:102283-ENST00000527095.7:802208|229
MLLVRWAGPEAGRQNLGR
>FUSION-ENST00000570299.5:102283-ENST00000527095.7:802208|844
SAFKLYCFR
>FUSION-ENST00000570299.5:102283-ENST00000527095.7:802208|2721
TATTFAPT
>ENST00000397501.5|SNV-142725-A-G|2
TDDLVYLSVMELVR
>ENST00000523520.1|SNV-29213-G-C|4
TAPTWAGQTACALRPAVPP
>FUSION-ENST00000570299.5:102283-ENST00000527095.7:802208|2361
FLEVFLIHKG
>FUSION-ENST00000570299.5:102283-ENST00000527095.7:802208|5523
KRAFAGAFP
>FUSION-ENST00000570299.5:102283-ENST00000527095.7:802208|3690
WQLSGLEKLCTNPILEVNCH
>ENST00000556611.5|SNV-15976-G-A|1
EIYGRHQREIVEK
>FUSION-ENST00000570299.5:102283-ENST00000527095.7:802208|5417
ERTLLSEKF
>ENST00000534797.5|SNV-6684-G-T|2
YISSALR
>FUSION-ENST00000570299.5:102283-ENST00000527095.7:802208|1761
INVFGSLCNISHCLQFSEKTESRK
>FUSION-ENST00000570299.5:102283-ENST00000527095.7:802208|2921
SAVSSMEALL
>ENST00000470197.5|INDEL-21011-A-AA|2
MIDFQKKPR
>FUSION-ENST00000485410.5:18453-ENST00000533770.5:454511|230
WLWEASLVGDIETDN
>FUSION-ENST00000570299.5:102283-ENST00000527095.7:802208|1661
LKVLKLSLR
>FUSION-ENST00000485410.5:18453-ENST00000533770.5:454511|261
DSRPVTQAGAQWR
>FUSION-ENST00000570299.5:102283-ENST00000527095.7:802208|3598
MQCAQSIAK
>ENST00000507492.5|SNV-5120-G-A|3
LFEMTGEHR
>FUSION-ENST00000485410.5:18453-ENST00000533770.5:454511|598
MPVVPATPEAEVGGLLEPGRWRLQ
>FUSION-ENST00000570299.5:102283-ENST00000527095.7:802208|5283
VHYRQLTEV
>FUSION-ENST00000570299.5:102283-ENST00000527095.7:802208|3945
ENINSGYSKVSVWIRFR
>FUSION-ENST00000570299.5:102283-ENST00000527095.7:802208|135
MEIFLRSPPISVALVYQER
>FUSION-ENST00000570299.5:102283-ENST00000527095.7:802208|2762
SSTHKFNAFPS
>FUSION-ENST00000570299.5:102283-ENST00000527095.7:802208|2732
VKSGQYMGYKA
>FUSION-ENST00000570299.5:102283-ENST00000527095.7:802208|362
LPINVRIK
>FUSION-ENST00000485410.5:18453-ENST00000533770.5:454511|96
GLELLGFR
>FUSION-ENST00000485410.5:18453-ENST00000533770.5:454511|174
YLSGPWYL
>FUSION-ENST00000570299.5:102283-ENST00000527095.7:802208|4314
NRRSVGCWAGTK
>FUSION-ENST00000570299.5:102283-ENST00000527095.7:802208|308
KGGKVLGTY
>FUSION-ENST00000570299.5:102283-ENST00000527095.7:802208|4179
QPNKAYFSR
>FUSION-ENST00000570299.5:102283-ENST00000527095.7:802208|5427
QCISLQLISANSSIQEGFIAHV
>FUSION-ENST00000570299.5:102283-ENST00000527095.7:802208|5506
MNGCSPNLIWSTDPVS
>FUSION-ENST00000570299.5:102283-ENST00000527095.7:802208|865
MTSSVKNPHWIWR
>ENST00000369235.1|SNV-7-G-A|2
MGNWSFLGNILEEVNEHSTVIGR
>ENST00000312015.6|MNV-7507-CACAC-C|2
RSCSCFVG
>FUSION-ENST00000570299.5:102283-ENST00000527095.7:802208|2002
RVICIYSIVSKYLLR
>ENST00000562041.1|SNV-2298-G-C|3
WPVTGSTSTVLWSEAVR
>FUSION-ENST00000570299.5:102283-ENST00000527095.7:802208|5782
ARMYTEKR
>FUSION-ENST00000570299.5:102283-ENST00000527095.7:802208|5852
IREGFFPR
>FUSION-ENST00000570299.5:102283-ENST00000527095.7:802208|1751
MSVLVSASR
>ENST00000473361.5|SNV-25424-A-C|4
MKLALRVPSLERPDPPYPPEQGF
>FUSION-ENST00000570299.5:102283-ENST00000527095.7:802208|1613
VHQDNCSYQVK
>ENST00000628166.1|SNV-410118-G-T|13
GKFNQMGVDDALLSLK
>FUSION-ENST00000570299.5:102283-ENST00000527095.7:802208|2678
GGLTGVGISSLQVGDSEQGVR
>FUSION-ENST00000570299.5:102283-ENST00000527095.7:802208|168
HVGRHLCK
>FUSION-ENST00000467290.1:132-ENST00000493879.5:74|3
TASEAEAPR
>FUSION-ENST00000570299.5:102283-ENST00000527095.7:802208|3185
MPKVGAVATHIQRQVDAGT
>FUSION-ENST00000570299.5:102283-ENST00000527095.7:802208|4392
QEAAQGRGK
>FUSION-ENST00000570299.5:102283-ENST00000527095.7:802208|2233
MTTQLIFIWK
>ENST00000376656.8|SNV-9430-G-A|2
QDLAHLAAEVEGK
>ENST00000326402.9|SNV-29960-G-T|2
SVDLRIYMLCFLPFIILLVFILELK
>FUSION-ENST00000570299.5:102283-ENST00000527095.7:802208|4199
MPLHSRLGNRVR
>FUSION-ENST00000570299.5:102283-ENST00000527095.7:802208|4156
MVKPCLY
>FUSION-ENST00000570299.5:102283-ENST00000527095.7:802208|4792
DSYGFELLLIPIR
>ENST00000569316.1|SNV-714-C-A|1
DALPFIDT
>FUSION-ENST00000570299.5:102283-ENST00000527095.7:802208|1150
EVKLITVLIPSM
>FUSION-ENST00000485410.5:18453-ENST00000533770.5:454511|370
ESQCYTGWSAVA
>FUSION-ENST00000570299.5:102283-ENST00000527095.7:802208|2257
GIIEMLMRK
>FUSION-ENST00000570299.5:102283-ENST00000527095.7:802208|917
MSAAVQMPK
>FUSION-ENST00000570299.5:102283-ENST00000527095.7:802208|3149
GLHCPNLKPS
>FUSION-ENST00000570299.5:102283-ENST00000527095.7:802208|1832
WQWHLLTVSSHSRR
>FUSION-ENST00000570299.5:102283-ENST00000527095.7:802208|1172
ACIFSWLF
>ENST00000461137.5|INDEL-74763-A-AA|5
GKERCFALK
>ENST00000643308.1|SNV-45638-C-T|3
LRPLQRPPWR
>FUSION-ENST00000570299.5:102283-ENST00000527095.7:802208|5761
MYGGLQHKVYFSLWVAVIK
>FUSION-ENST00000570299.5:102283-ENST00000527095.7:802208|4967
EPFREVRGK
>FUSION-ENST00000570299.5:102283-ENST00000527095.7:802208|297
RVVLMGR
>FUSION-ENST00000570299.5:102283-ENST00000527095.7:802208|4941
MPGANRK
>FUSION-ENST00000570299.5:102283-ENST00000527095.7:802208|1044
SKPHIWSSTR
>FUSION-ENST00000570299.5:102283-ENST00000527095.7:802208|761
MCVCECGDCFK
>ENST00000473542.1|SNV-255580-C-T|4
MCPQNRLKPVKVLSSLR
>FUSION-ENST00000570299.5:102283-ENST00000527095.7:802208|1971
TLCVSAK
>FUSION-ENST00000570299.5:102283-ENST00000527095.7:802208|1411
SPTHTPPAPTHCR
>ENST00000511718.5|SNV-25707-G-T|1
SHPPETNSDNTLQEWLTEVMKSNK
>FUSION-ENST00000570299.5:102283-ENST00000527095.7:802208|5342
NNNIQRKK
>FUSION-ENST00000570299.5:102283-ENST00000527095.7:802208|1468
ILVYHPAQSKNPSPNR
>FUSION-ENST00000570299.5:102283-ENST00000527095.7:802208|5741
MSCMNIFKWH
>FUSION-ENST00000570299.5:102283-ENST00000527095.7:802208|3337
FLEAQKFLILMK
>FUSION-ENST00000570299.5:102283-ENST00000527095.7:802208|1874
IDFDFKSSLSWLSQK
>FUSION-ENST00000570299.5:102283-ENST00000527095.7:802208|4780
QTGRNIR
>ENST00000360079.7|SNV-15475-G-A|4
GQQGQKRFQDMMGHR
>FUSION-ENST00000570299.5:102283-ENST00000527095.7:802208|1913
TEWKGFWTINIVVK
>FUSION-ENST00000570299.5:102283-ENST00000527095.7:802208|3934
ETEKEVK
>FUSION-ENST00000570299.5:102283-ENST00000527095.7:802208|750
MFNLFFQFFV
>FUSION-ENST00000570299.5:102283-ENST00000527095.7:802208|41
LGFVLARQK
>FUSION-ENST00000485410.5:18453-ENST00000533770.5:454511|372
IATGYLFFEMESQCYTGWSAVA
>ENST00000636215.2|SNV-81180-C-T|2
ESIEPKTCIESMEK
>FUSION-ENST00000485410.5:18453-ENST00000533770.5:454511|858
IIIFLVVSR
>FUSION-ENST00000570299.5:102283-ENST00000527095.7:802208|3742
MCLFHWPNGASPGMLLFFFFK
>FUSION-ENST00000570299.5:102283-ENST00000527095.7:802208|3510
HCILAWAMR
>FUSION-ENST00000570299.5:102283-ENST00000527095.7:802208|656
QTAFRGK
>FUSION-ENST00000570299.5:102283-ENST00000527095.7:802208|2965
MLKFWGEK
>FUSION-ENST00000485410.5:18453-ENST00000533770.5:454511|847
EVYRRTTCCLR
>FUSION-ENST00000570299.5:102283-ENST00000527095.7:802208|3278
KPNYYMACISSPNEPCPYSQYR
>ENST00000570698.5|SNV-24302-C-G|2
ESYGETETGLTCMVSK
>FUSION-ENST00000570299.5:102283-ENST00000527095.7:802208|356
MILVCKGWGHAICRK
>FUSION-ENST00000570299.5:102283-ENST00000527095.7:802208|22
IRERAHLGSK
>FUSION-ENST00000485410.5:18453-ENST00000533770.5:454511|700
EKDQRPPIEYSLLQPHK
>FUSION-ENST00000570299.5:102283-ENST00000527095.7:802208|1642
RGIALDCNLNLREFQR
>FUSION-ENST00000570299.5:102283-ENST00000527095.7:802208|2185
FGYSVLSCL
>FUSION-ENST00000485410.5:18453-ENST00000533770.5:454511|990
RLGRGQQVGR
>FUSION-ENST00000570299.5:102283-ENST00000527095.7:802208|5502
MPGVVRICVR
>FUSION-ENST00000485410.5:18453-ENST00000533770.5:454511|580
YSFSLGRLKS
>FUSION-ENST00000570299.5:102283-ENST00000527095.7:802208|2433
IILPSSAAGR
>FUSION-ENST00000570299.5:102283-ENST00000527095.7:802208|3735
LLCSVFCRQFHLQLSSHTFR
>FUSION-ENST00000570299.5:102283-ENST00000527095.7:802208|397
MFRQVGTR
>FUSION-ENST00000570299.5:102283-ENST00000527095.7:802208|1415
PQAEMSPTHTPPAPTHCR
>FUSION-ENST00000570299.5:102283-ENST00000527095.7:802208|2307
LSNSNVFVTFFFYFRKLFR
>FUSION-ENST00000570299.5:102283-ENST00000527095.7:802208|1097
VLGLPFHRAFLRGCAGAGIIGE
>ENST00000312156.8|SNV-8488-G-A|1
TLEVMHQQLTELYRDIFQHLR
>FUSION-ENST00000570299.5:102283-ENST00000527095.7:802208|1802
MFVSLFSLL
>FUSION-ENST00000570299.5:102283-ENST00000527095.7:802208|1816
GSCEDLR
>FUSION-ENST00000570299.5:102283-ENST00000527095.7:802208|5887
LGAGAVAAARRLGGSAFSPQTAGR
>FUSION-ENST00000570299.5:102283-ENST00000527095.7:802208|4237
MSLTFLK
>FUSION-ENST00000485410.5:18453-ENST00000533770.5:454511|1007
GLGNAAFFYSLSLPHLSNRR
>FUSION-ENST00000570299.5:102283-ENST00000527095.7:802208|1749
MSVLVSASRESN
>FUSION-ENST00000570299.5:102283-ENST00000527095.7:802208|446
SANTEVK
>FUSION-ENST00000570299.5:102283-ENST00000527095.7:802208|322
RTKTSWG
>FUSION-ENST00000570299.5:102283-ENST00000527095.7:802208|1733
SLLIFLI
>FUSION-ENST00000570299.5:102283-ENST00000527095.7:802208|1184
VTTVEFLVLGFSWTGR
>FUSION-ENST00000570299.5:102283-ENST00000527095.7:802208|1762
MINVFGSLCNISHCLQFSEKTESRK
>FUSION-ENST00000485410.5:18453-ENST00000533770.5:454511|683
ILKQTLSSFLTHLLR
>FUSION-ENST00000570299.5:102283-ENST00000527095.7:802208|5509
MLFSKEETK
>FUSION-ENST00000570299.5:102283-ENST00000527095.7:802208|2822
DDLTQKVSLD
>FUSION-ENST00000570299.5:102283-ENST00000527095.7:802208|4879
MVLNHGAR
>FUSION-ENST00000570299.5:102283-ENST00000527095.7:802208|5187
DVQSVINVTCQVGILHRDIR
>FUSION-ENST00000570299.5:102283-ENST00000527095.7:802208|934
ACKQNQKPWEK
>ENST00000507492.5|SNV-5120-G-A|2
LFEMTGEHRLGEEIK
>FUSION-ENST00000570299.5:102283-ENST00000527095.7:802208|5238
LHGLHLK
>FUSION-ENST00000570299.5:102283-ENST00000527095.7:802208|5514
MLPVLSAQMHFLLSQGDYFALNLCR
>FUSION-ENST00000570299.5:102283-ENST00000527095.7:802208|4301
MTSAGDREK
>ENST00000310597.6|SNV-254-G-T|2
LASALLRLR
>FUSION-ENST00000570299.5:102283-ENST00000527095.7:802208|2513
MENTLTISFVNKNVIEYI
>FUSION-ENST00000570299.5:102283-ENST00000527095.7:802208|5625
SFDICMAYVCVLTHL
>FUSION-ENST00000570299.5:102283-ENST00000527095.7:802208|3810
IGILEQTCGCK
>FUSION-ENST00000570299.5:102283-ENST00000527095.7:802208|4691
MIFEAKFSISLFPEKQSTDR
>FUSION-ENST00000570299.5:102283-ENST00000527095.7:802208|519
VFSIFIRLCTSSNSR
>FUSION-ENST00000485410.5:18453-ENST00000533770.5:454511|769
MVYVLFLKKK
>FUSION-ENST00000570299.5:102283-ENST00000527095.7:802208|3440
MAGSNGISSSR
>FUSION-ENST00000485410.5:18453-ENST00000533770.5:454511|382
QESQHPL
>FUSION-ENST00000485410.5:18453-ENST00000533770.5:454511|189
QRTNEMTASLQRPCGTAPSLDGPQ
>FUSION-ENST00000485410.5:18453-ENST00000533770.5:454511|705
TWKPFLQFVRYR
>FUSION-ENST00000570299.5:102283-ENST00000527095.7:802208|3021
MTAALSRF
>FUSION-ENST00000570299.5:102283-ENST00000527095.7:802208|1885
MKLSGISRVS
>FUSION-ENST00000570299.5:102283-ENST00000527095.7:802208|5587
MLVKLILNS
>FUSION-ENST00000570299.5:102283-ENST00000527095.7:802208|82
TVLFKLLVKYLGVK
>FUSION-ENST00000570299.5:102283-ENST00000527095.7:802208|464
SLCPPPPDPRSILHR
>FUSION-ENST00000570299.5:102283-ENST00000527095.7:802208|5330
WPQLFHLLEIHLRPLNSK
>FUSION-ENST00000570299.5:102283-ENST00000527095.7:802208|281
MQSLRPCL
>FUSION-ENST00000570299.5:102283-ENST00000527095.7:802208|713
MFFLHKLKLK
>FUSION-ENST00000570299.5:102283-ENST00000527095.7:802208|3956
WLVVMMNR
>ENST00000611324.4|SNV-23587-G-A|1
SRPTSFADELAAHIKGDAVGR
>FUSION-ENST00000485410.5:18453-ENST00000533770.5:454511|60
QVWSFGWGEGVTCHLSAAHALPS
>FUSION-ENST00000485410.5:18453-ENST00000533770.5:454511|324
WQERIPPILVF
>FUSION-ENST00000570299.5:102283-ENST00000527095.7:802208|4288
DCVFCLFCFVKSSR
>FUSION-ENST00000570299.5:102283-ENST00000527095.7:802208|5557
LQRNMVRFLSLLFFFFFK
>FUSION-ENST00000570299.5:102283-ENST00000527095.7:802208|5512
MHFLLSQGDYFALNLCR
>FUSION-ENST00000570299.5:102283-ENST00000527095.7:802208|1622
DFCSLHRM
>FUSION-ENST00000570299.5:102283-ENST00000527095.7:802208|1008
EWGGATRF
>FUSION-ENST00000485410.5:18453-ENST00000533770.5:454511|143
MVGLDAAGKTTILYK
>FUSION-ENST00000570299.5:102283-ENST00000527095.7:802208|5857
MKPELLLTWGNGVNGPVR
>ENST00000275364.8|SNV-112631-G-A|1
GIVEHDFIIKKIPFK
>FUSION-ENST00000485410.5:18453-ENST00000533770.5:454511|557
EAAVSHDHATAL
>FUSION-ENST00000570299.5:102283-ENST00000527095.7:802208|3137
MCFWLFTFGKL
>FUSION-ENST00000570299.5:102283-ENST00000527095.7:802208|2614
DDLELRSINWSKK
>FUSION-ENST00000570299.5:102283-ENST00000527095.7:802208|574
LAPTLFQSR
>FUSION-ENST00000570299.5:102283-ENST00000527095.7:802208|3459
MMVPSFVHVPAK
>FUSION-ENST00000570299.5:102283-ENST00000527095.7:802208|4225
QCLALLPR
>FUSION-ENST00000570299.5:102283-ENST00000527095.7:802208|634
GVCVQPIISLPCCEQVLIP
>FUSION-ENST00000570299.5:102283-ENST00000527095.7:802208|1295
MVVMGGGKEMGHLYGK
>FUSION-ENST00000570299.5:102283-ENST00000527095.7:802208|3421
MFPPSGKPRWR
>FUSION-ENST00000570299.5:102283-ENST00000527095.7:802208|992
MIMPLHSSLGNR
>FUSION-ENST00000570299.5:102283-ENST00000527095.7:802208|255
MVPTIIISLNTLLFNVEK
>FUSION-ENST00000570299.5:102283-ENST00000527095.7:802208|4465
MLPRLVSNSWPQVIHLPQYLK
>FUSION-ENST00000570299.5:102283-ENST00000527095.7:802208|836
MFINMLQQQLKHTCCYSEVEK
>FUSION-ENST00000570299.5:102283-ENST00000527095.7:802208|2993
ATWTLNCIWFPMKENHLECLAGFK
>FUSION-ENST00000570299.5:102283-ENST00000527095.7:802208|2465
SPHGLSR
>FUSION-ENST00000570299.5:102283-ENST00000527095.7:802208|2962
LKFWGEKVVEK
>FUSION-ENST00000570299.5:102283-ENST00000527095.7:802208|563
AVSGPRAGPAAR
>FUSION-ENST00000570299.5:102283-ENST00000527095.7:802208|721
KLLDVWSAQRSVHYVPDLK
>FUSION-ENST00000485410.5:18453-ENST00000533770.5:454511|263
NLILSVGAMAGVSR
>FUSION-ENST00000570299.5:102283-ENST00000527095.7:802208|3364
FHFIRNCQTVFQSKHTILYSHR
>FUSION-ENST00000570299.5:102283-ENST00000527095.7:802208|2715
NWNDNARLLEKGR
>FUSION-ENST00000570299.5:102283-ENST00000527095.7:802208|2973
LLSYGPR
>ENST00000392745.8|SNV-92892-G-A|3
FVKTMEDKYK
>FUSION-ENST00000485410.5:18453-ENST00000533770.5:454511|671
FGSPSDRAVR
>FUSION-ENST00000570299.5:102283-ENST00000527095.7:802208|3515
SFSLSSLSPHLAR
>FUSION-ENST00000570299.5:102283-ENST00000527095.7:802208|198
MLYFCFMRVFPK
>FUSION-ENST00000570299.5:102283-ENST00000527095.7:802208|2786
MDSTERNCHQLK
>FUSION-ENST00000570299.5:102283-ENST00000527095.7:802208|2043
GLTGLKSRCPLSCILSGGSR
>FUSION-ENST00000570299.5:102283-ENST00000527095.7:802208|5162
MCDFGGRVITSS
>FUSION-ENST00000485410.5:18453-ENST00000533770.5:454511|829
MSFCAGRRLMSSEIFFQLQHQHR
>FUSION-ENST00000485410.5:18453-ENST00000533770.5:454511|876
MYMCGVR
>FUSION-ENST00000570299.5:102283-ENST00000527095.7:802208|4749
MKHHSWTSHST
>FUSION-ENST00000570299.5:102283-ENST00000527095.7:802208|571
ENAGNLVLPSVPRLLCTESGS
>FUSION-ENST00000467290.1:132-ENST00000493879.5:74|1
TASEAEAPRVI
>FUSION-ENST00000570299.5:102283-ENST00000527095.7:802208|1290
GGGKEMGHLYGK
>FUSION-ENST00000570299.5:102283-ENST00000527095.7:802208|542
PAAIPDKLSALPTQLLRK
>FUSION-ENST00000570299.5:102283-ENST00000527095.7:802208|2133
MRASCGSDDLVCHEY
>FUSION-ENST00000570299.5:102283-ENST00000527095.7:802208|4528
DVFCSSG
>FUSION-ENST00000570299.5:102283-ENST00000527095.7:802208|357
ILVCKGWGHAICR
>FUSION-ENST00000570299.5:102283-ENST00000527095.7:802208|867
MEWMTSSVKNPHWIWRGIIK
>FUSION-ENST00000485410.5:18453-ENST00000533770.5:454511|999
ERSLAVVTPPPPS
>FUSION-ENST00000570299.5:102283-ENST00000527095.7:802208|3147
MCRTFCRVGILPSPR
>FUSION-ENST00000570299.5:102283-ENST00000527095.7:802208|655
QTAFRGKGHFLMTK
>FUSION-ENST00000570299.5:102283-ENST00000527095.7:802208|861
MRLLHEILR
>FUSION-ENST00000485410.5:18453-ENST00000533770.5:454511|91
SLVANLGYSLLKGGLPTFAM
>ENST00000264717.7|MNV-26455-CT-C|8
LRHTWLQLLLSVRLSGVLLLGQVR
>FUSION-ENST00000570299.5:102283-ENST00000527095.7:802208|1039
LGWAWCFTSIISVLLEAKIGR
>FUSION-ENST00000570299.5:102283-ENST00000527095.7:802208|5066
VTEITSTHMGASQEGDNGAR
>FUSION-ENST00000570299.5:102283-ENST00000527095.7:802208|893
QLNHFSNWRK
>FUSION-ENST00000339464.9:46065-ENST00000398319.6:153208|90
KGIWRIPVDEIDRPGSFAWHMNR
>FUSION-ENST00000570299.5:102283-ENST00000527095.7:802208|2479
MCMSKRCSLEMR
>FUSION-ENST00000485410.5:18453-ENST00000533770.5:454511|971
WWWRWRIVVCGQE
>FUSION-ENST00000570299.5:102283-ENST00000527095.7:802208|2097
AQNLKLMNCLFLEFSI
>FUSION-ENST00000570299.5:102283-ENST00000527095.7:802208|5802
RGIFPLQSILSLIPCNR
>FUSION-ENST00000570299.5:102283-ENST00000527095.7:802208|3462
SENKQCLVFCPCDSLLR
>FUSION-ENST00000485410.5:18453-ENST00000533770.5:454511|993
GAIVVEVALSSLGNRR
>FUSION-ENST00000570299.5:102283-ENST00000527095.7:802208|2260
MYIYTHIHIHTNVAEDLCIYITVIK
>FUSION-ENST00000570299.5:102283-ENST00000527095.7:802208|404
MPHGTDVCSITEEPTLCFI
>ENST00000404241.6|SNV-2738-C-T|2
TAATRYCQK
>FUSION-ENST00000570299.5:102283-ENST00000527095.7:802208|5381
MCQEKPKIQA
>FUSION-ENST00000570299.5:102283-ENST00000527095.7:802208|935
VRVWATEAESPYSSSLTSLSSFILL
>ENST00000511718.5|SNV-25707-G-T|6
MDQNTASQLCPIPLKQTVIILYRSG
>ENST00000628166.1|SNV-410118-G-T|12
MGKFNQMGVDDALLSLKTGK
>ENST00000275493.7|SNV-172806-T-G|2
AKLLGAEEK
>FUSION-ENST00000570299.5:102283-ENST00000527095.7:802208|1952
MNLVFRPGYHP
>FUSION-ENST00000570299.5:102283-ENST00000527095.7:802208|4954
LEMSLLILGELEWSGEWSLLGK
>FUSION-ENST00000570299.5:102283-ENST00000527095.7:802208|2379
MLDNSIRDLGFYPKCCGKPR
>FUSION-ENST00000485410.5:18453-ENST00000533770.5:454511|694
TVLNTPVSH
>FUSION-ENST00000570299.5:102283-ENST00000527095.7:802208|1903
EGVLDNKYSGK
>FUSION-ENST00000570299.5:102283-ENST00000527095.7:802208|3725
SHKPYHLINFPQAPGLCRR
>FUSION-ENST00000570299.5:102283-ENST00000527095.7:802208|3990
NFQLGMVTVTVSK
>FUSION-ENST00000570299.5:102283-ENST00000527095.7:802208|2531
MTVCLVSLYFHLPTFDR
>ENST00000642853.1|SNV-188702-A-G|3
VPPTLRASYDLYLCQWSIIGWGTMK
>FUSION-ENST00000570299.5:102283-ENST00000527095.7:802208|732
MISVSDR
>FUSION-ENST00000570299.5:102283-ENST00000527095.7:802208|5524
MKRAFAGAFP
>FUSION-ENST00000570299.5:102283-ENST00000527095.7:802208|5269
MNIYPILSPNLQTLLRFILAFEIK
>FUSION-ENST00000570299.5:102283-ENST00000527095.7:802208|5132
MTGQNLGWHQ
>FUSION-ENST00000570299.5:102283-ENST00000527095.7:802208|5716
ACLEGTVQIQ
>FUSION-ENST00000570299.5:102283-ENST00000527095.7:802208|4183
QNNNNNNQKK
>ENST00000582580.1|SNV-1164-C-A|5
MGSPGCCCLLLSSCR
>ENST00000460797.5|SNV-136971-C-T|5
TGGSLQSFR
>FUSION-ENST00000570299.5:102283-ENST00000527095.7:802208|1389
TCFHTFLAIA
>FUSION-ENST00000570299.5:102283-ENST00000527095.7:802208|3855
MPNQLHVYFT
>FUSION-ENST00000570299.5:102283-ENST00000527095.7:802208|955
MQMWFMRDNLLL
>FUSION-ENST00000570299.5:102283-ENST00000527095.7:802208|2616
VNKEVNEG
>FUSION-ENST00000570299.5:102283-ENST00000527095.7:802208|4788
GIGICLFKNINAS
>FUSION-ENST00000570299.5:102283-ENST00000527095.7:802208|3303
MLARLVSNYWPQVIHPPWPPK
>FUSION-ENST00000570299.5:102283-ENST00000527095.7:802208|795
MKLNYKYMLICPQKPK
>FUSION-ENST00000570299.5:102283-ENST00000527095.7:802208|1895
YFKVSCRHQ
>FUSION-ENST00000570299.5:102283-ENST00000527095.7:802208|4175
MGVLILLNFTGFLGGLNGNVCTWLK
>FUSION-ENST00000570299.5:102283-ENST00000527095.7:802208|5425
NVTGFCFLLGLPYMER
>FUSION-ENST00000570299.5:102283-ENST00000527095.7:802208|3141
VGILPSPRCSVCKVGV
>FUSION-ENST00000485410.5:18453-ENST00000533770.5:454511|90
GGLPTFAM
>FUSION-ENST00000485410.5:18453-ENST00000533770.5:454511|785
NVLELYHGLMQRICHTMWTR
>FUSION-ENST00000570299.5:102283-ENST00000527095.7:802208|1353
ARHLFLTPR
>FUSION-ENST00000570299.5:102283-ENST00000527095.7:802208|5603
EVLFYFAIT
>FUSION-ENST00000485410.5:18453-ENST00000533770.5:454511|190
KQRTNEMTASLQRPCGTAPSLDGPQ
>FUSION-ENST00000570299.5:102283-ENST00000527095.7:802208|3530
MRARTHTSVVEAK
>FUSION-ENST00000570299.5:102283-ENST00000527095.7:802208|2997
MTSLWYK
>ENST00000502536.5|SNV-35772-C-G|2
WNQVVHWSWESELPLECATHFVR
>FUSION-ENST00000570299.5:102283-ENST00000527095.7:802208|1302
IQTSSDFKKYICETYFNPK
>FUSION-ENST00000570299.5:102283-ENST00000527095.7:802208|2719
NWNDNAR
>FUSION-ENST00000570299.5:102283-ENST00000527095.7:802208|3818
LYPFPFYRFRSSETK
>FUSION-ENST00000485410.5:18453-ENST00000533770.5:454511|71
MLCLPRVDICGRQQ
>FUSION-ENST00000570299.5:102283-ENST00000527095.7:802208|3321
SSAFFYK
>FUSION-ENST00000485410.5:18453-ENST00000533770.5:454511|39
FDPSGDTTSR
>FUSION-ENST00000570299.5:102283-ENST00000527095.7:802208|3191
EATAQTLDSSSIYRKQTTIQT
>FUSION-ENST00000570299.5:102283-ENST00000527095.7:802208|3077
PPHQANFCTFSR
>FUSION-ENST00000570299.5:102283-ENST00000527095.7:802208|2568
TMSGPAWVPAVVLGR
>FUSION-ENST00000570299.5:102283-ENST00000527095.7:802208|1592
NLYLQIYFIVFSFYGTFRAIDPKY
>FUSION-ENST00000570299.5:102283-ENST00000527095.7:802208|3056
MRGLNEGIKYL
>FUSION-ENST00000570299.5:102283-ENST00000527095.7:802208|3908
LYCGWNSFWR
>ENST00000242839.10|MNV-806-ACA-A|1
GQSENLI
>FUSION-ENST00000570299.5:102283-ENST00000527095.7:802208|822
IPSIMGLEMK
>FUSION-ENST00000570299.5:102283-ENST00000527095.7:802208|5161
CDFGGRVITSS
>FUSION-ENST00000570299.5:102283-ENST00000527095.7:802208|957
GVVLHIYNLSTFGGQDRKIT
>FUSION-ENST00000570299.5:102283-ENST00000527095.7:802208|5689
FRWDLKPSTDLHFAMGLEN
>FUSION-ENST00000570299.5:102283-ENST00000527095.7:802208|5489
CENFLFRLVCHLLVLRI
>ENST00000628166.1|SNV-410118-G-T|7
MGVDDALLSLKTGK
>FUSION-ENST00000570299.5:102283-ENST00000527095.7:802208|888
ITLEEWPNSTLSGYCHNIVRKN
>FUSION-ENST00000570299.5:102283-ENST00000527095.7:802208|2401
YKSHKLEGK
>FUSION-ENST00000570299.5:102283-ENST00000527095.7:802208|925
VGRPESASQVSGAE
>ENST00000638920.1|SNV-22681-A-C|1
GPPPGSVSPAASGQVHHQSVLL
>FUSION-ENST00000570299.5:102283-ENST00000527095.7:802208|3360
HTILYSHR
>FUSION-ENST00000570299.5:102283-ENST00000527095.7:802208|2854
EKYICMYFQMSLSIWYR
>ENST00000299855.10|SNV-4378-G-A|2
HFWHKSLR
>FUSION-ENST00000485410.5:18453-ENST00000533770.5:454511|255
MLARLFSNS
>ENST00000375647.5|SNV-72704-G-A|6
GPQKEMIVKCFEGEGGHSAFQK
>FUSION-ENST00000570299.5:102283-ENST00000527095.7:802208|1569
MKCIYILCLA
>FUSION-ENST00000570299.5:102283-ENST00000527095.7:802208|1693
FLSLPHWFR
>FUSION-ENST00000570299.5:102283-ENST00000527095.7:802208|5196
MLCWRMGHIGNTLLYILRFFLL
>FUSION-ENST00000570299.5:102283-ENST00000527095.7:802208|4214
MEQNEYSNK
>FUSION-ENST00000570299.5:102283-ENST00000527095.7:802208|2205
LPRGPAWFSAR
>FUSION-ENST00000570299.5:102283-ENST00000527095.7:802208|1251
QIYSIPIDTR
>FUSION-ENST00000570299.5:102283-ENST00000527095.7:802208|4984
LSPKDQEGR
>ENST00000360079.7|SNV-15475-G-A|1
SDYSLSEVLWVCANLFSDVQFK
>ENST00000655275.1|SNV-87540-A-C|3
QLLGETYR
>FUSION-ENST00000570299.5:102283-ENST00000527095.7:802208|130
SGQHVVEH
>ENST00000293805.10|SNV-3704-C-A|1
QANLKTHSRIHSGEKPYK
>FUSION-ENST00000570299.5:102283-ENST00000527095.7:802208|2238
YCFSKMHLYW
>FUSION-ENST00000570299.5:102283-ENST00000527095.7:802208|4103
SHLLQQPFLGLPPPSLTSTRR
>FUSION-ENST00000570299.5:102283-ENST00000527095.7:802208|2400
SHKLEGK
>FUSION-ENST00000485410.5:18453-ENST00000533770.5:454511|361
MDRIAKQLAVHYTEIPNPTGQK
>ENST00000396197.8|SNV-13339-T-C|3
NVNVFFPHFKYSMDTYVSKDSSQK
>FUSION-ENST00000485410.5:18453-ENST00000533770.5:454511|51
MWRQWSIRTSALQCGMWVAR
>FUSION-ENST00000570299.5:102283-ENST00000527095.7:802208|72
MRLALEWKQQSPTR
>FUSION-ENST00000485410.5:18453-ENST00000533770.5:454511|400
EAEAQESLELGRQK
>FUSION-ENST00000570299.5:102283-ENST00000527095.7:802208|2203
LGSGTSVWHSLSSSLTVGCAMTSK
>FUSION-ENST00000570299.5:102283-ENST00000527095.7:802208|678
MLLFFFR
>FUSION-ENST00000570299.5:102283-ENST00000527095.7:802208|5834
QMLLYLNGLIFLL
>FUSION-ENST00000570299.5:102283-ENST00000527095.7:802208|956
MQMWFMR
>FUSION-ENST00000570299.5:102283-ENST00000527095.7:802208|929
QNQKPWEKCKESSR
>ENST00000471850.1|SNV-8403-G-T|2
MLFLLQETP
>FUSION-ENST00000570299.5:102283-ENST00000527095.7:802208|4262
CCLQGRPAR
>FUSION-ENST00000570299.5:102283-ENST00000527095.7:802208|4302
MTSAGDR
>FUSION-ENST00000570299.5:102283-ENST00000527095.7:802208|4129
MGWGQIK
>FUSION-ENST00000570299.5:102283-ENST00000527095.7:802208|4131
ERETLNRAII
>FUSION-ENST00000570299.5:102283-ENST00000527095.7:802208|1237
IRAPHGK
>FUSION-ENST00000570299.5:102283-ENST00000527095.7:802208|5840
SGEILAPKVSACGGYFKS
>FUSION-ENST00000570299.5:102283-ENST00000527095.7:802208|1830
RGKVALLGLF
>FUSION-ENST00000570299.5:102283-ENST00000527095.7:802208|5731
MTMRTETGEEQRSR
>FUSION-ENST00000570299.5:102283-ENST00000527095.7:802208|2282
FFSLLFYVILQNNFFENRSL
>FUSION-ENST00000570299.5:102283-ENST00000527095.7:802208|3942
VSVWIRFR
>FUSION-ENST00000570299.5:102283-ENST00000527095.7:802208|4348
QRIENHCLTAK
>FUSION-ENST00000570299.5:102283-ENST00000527095.7:802208|5296
MVLIYLLCKCF
>FUSION-ENST00000485410.5:18453-ENST00000533770.5:454511|214
MLVIPVPWEAK
>ENST00000482165.1|SNV-75409-C-T|1
CRPKNHSPSP
>FUSION-ENST00000570299.5:102283-ENST00000527095.7:802208|5740
SCMNIFKWH
>FUSION-ENST00000570299.5:102283-ENST00000527095.7:802208|2858
ITHRSFK
>FUSION-ENST00000570299.5:102283-ENST00000527095.7:802208|2663
QLIVCKQESSK
>FUSION-ENST00000570299.5:102283-ENST00000527095.7:802208|3712
MLSKHLYE
>FUSION-ENST00000570299.5:102283-ENST00000527095.7:802208|4111
MQQIWILER
>FUSION-ENST00000570299.5:102283-ENST00000527095.7:802208|222
MTDEASY
>FUSION-ENST00000570299.5:102283-ENST00000527095.7:802208|2348
VDGVHFPRF
>FUSION-ENST00000570299.5:102283-ENST00000527095.7:802208|5567
FISLISCVILQPGAQH
>FUSION-ENST00000570299.5:102283-ENST00000527095.7:802208|235
ASCFRDTTMLLVRWAGPEAGR
>FUSION-ENST00000570299.5:102283-ENST00000527095.7:802208|3151
LDSLDYR
>FUSION-ENST00000485410.5:18453-ENST00000533770.5:454511|883
VEVSEILSAQRVIL
>FUSION-ENST00000570299.5:102283-ENST00000527095.7:802208|3003
KKNTFFY
>FUSION-ENST00000485410.5:18453-ENST00000533770.5:454511|415
QNLQISF
>FUSION-ENST00000570299.5:102283-ENST00000527095.7:802208|2736
GGLKMKLWR
>FUSION-ENST00000570299.5:102283-ENST00000527095.7:802208|4406
ETRKSSLLWGPYGHGVGCVDGSQ
>FUSION-ENST00000570299.5:102283-ENST00000527095.7:802208|2334
MASVVVTVLLQKSRLSFGK
>FUSION-ENST00000485410.5:18453-ENST00000533770.5:454511|956
MGQCYGTVDYHSPLDLSLKNMSVK
>FUSION-ENST00000570299.5:102283-ENST00000527095.7:802208|2925
GFAILILCSLHTASSTCWSSLSK
>FUSION-ENST00000570299.5:102283-ENST00000527095.7:802208|475
MGFQASK
>ENST00000502536.5|SNV-35772-C-G|1
WNQVVHWSWESELPLECATHFVRIK
>FUSION-ENST00000570299.5:102283-ENST00000527095.7:802208|344
EEYFSTESFR
>FUSION-ENST00000570299.5:102283-ENST00000527095.7:802208|1655
SFSFFFFFFFFFLISTSQAALVGRK
>FUSION-ENST00000570299.5:102283-ENST00000527095.7:802208|4001
MVSGART
>FUSION-ENST00000570299.5:102283-ENST00000527095.7:802208|468
APVKNRVAR
>FUSION-ENST00000570299.5:102283-ENST00000527095.7:802208|4936
SGILMPAT
>FUSION-ENST00000570299.5:102283-ENST00000527095.7:802208|232
DTTMLLVRWAGPEAGRQNLGR
>ENST00000461137.5|INDEL-74763-A-AA|7
GNVCQKGK
>FUSION-ENST00000485410.5:18453-ENST00000533770.5:454511|7
MNAAEITDKLGLHSLR
>FUSION-ENST00000570299.5:102283-ENST00000527095.7:802208|4644
NPVFVRVLQRNITNR
>ENST00000543354.5|SNV-189685-C-T|3
GSDGGSMLKALPLKSSLTPSS
>FUSION-ENST00000485410.5:18453-ENST00000533770.5:454511|464
QKLGVYTGHEPAAPRK
>FUSION-ENST00000570299.5:102283-ENST00000527095.7:802208|4458
VIQDSLPIARSLTSSHLWSPFCHVK
>FUSION-ENST00000570299.5:102283-ENST00000527095.7:802208|4428
LSNLPKTSRPVRGQSWDWK
>FUSION-ENST00000485410.5:18453-ENST00000533770.5:454511|466
SSYVLISVLLRQK
>FUSION-ENST00000485410.5:18453-ENST00000533770.5:454511|362
WLRMDRIAK
>FUSION-ENST00000570299.5:102283-ENST00000527095.7:802208|4239
LALRNKSR
>FUSION-ENST00000570299.5:102283-ENST00000527095.7:802208|5186
DVQSVINVTCQVGILHRDIRVHSSR
>FUSION-ENST00000570299.5:102283-ENST00000527095.7:802208|5390
TNSVSCFSLHDTSS
>FUSION-ENST00000570299.5:102283-ENST00000527095.7:802208|4845
MHLKCHIR
>FUSION-ENST00000570299.5:102283-ENST00000527095.7:802208|874
QAFYVKEFFK
>FUSION-ENST00000570299.5:102283-ENST00000527095.7:802208|5035
YFYIRFFHK
>FUSION-ENST00000570299.5:102283-ENST00000527095.7:802208|3868
IVRSPHL
>FUSION-ENST00000570299.5:102283-ENST00000527095.7:802208|2230
TTQLIFIWKVLP
>FUSION-ENST00000570299.5:102283-ENST00000527095.7:802208|2211
PVHAQAIK
>FUSION-ENST00000570299.5:102283-ENST00000527095.7:802208|4422
GQSWDWKLYL
>FUSION-ENST00000570299.5:102283-ENST00000527095.7:802208|256
HHIHLREEVDP
>FUSION-ENST00000485410.5:18453-ENST00000533770.5:454511|777
ICHTMWTRK
>FUSION-ENST00000570299.5:102283-ENST00000527095.7:802208|965
HASFILTNLLWQDLTYTGSFK
>FUSION-ENST00000485410.5:18453-ENST00000533770.5:454511|89
MATTGGK
>FUSION-ENST00000485410.5:18453-ENST00000533770.5:454511|14
GVLEAFK
>ENST00000304611.13|SNV-12329-T-A|2
CAGLVVGDLYALLTHSSRAACTR
>FUSION-ENST00000570299.5:102283-ENST00000527095.7:802208|4922
MSNMVCTFEVK
>FUSION-ENST00000485410.5:18453-ENST00000533770.5:454511|655
GSWHNNSGLSLNTTN
>FUSION-ENST00000570299.5:102283-ENST00000527095.7:802208|5301
SRIHFSSYSFFKK
>FUSION-ENST00000570299.5:102283-ENST00000527095.7:802208|1167
NFAQKKK
>FUSION-ENST00000570299.5:102283-ENST00000527095.7:802208|3241
MVLASSQLQVR
>FUSION-ENST00000570299.5:102283-ENST00000527095.7:802208|810
TSLPQRQISVNDRTVK
>FUSION-ENST00000570299.5:102283-ENST00000527095.7:802208|4260
CCLQGRPAREE
>ENST00000635406.1|MNV-806-ACA-A|10
DHSQRRGQSEKPQQAHLPDR
>FUSION-ENST00000570299.5:102283-ENST00000527095.7:802208|4480
MQSGLKTTGVK
>FUSION-ENST00000570299.5:102283-ENST00000527095.7:802208|3964
MDILLSLLW
>FUSION-ENST00000570299.5:102283-ENST00000527095.7:802208|5169
MGWDDRAEPR
>FUSION-ENST00000570299.5:102283-ENST00000527095.7:802208|3366
FHFIRNCQTVFQSK
>FUSION-ENST00000570299.5:102283-ENST00000527095.7:802208|4587
YVLHMLGFLSW
>FUSION-ENST00000485410.5:18453-ENST00000533770.5:454511|38
FDPSGDTTSRTPK
>FUSION-ENST00000570299.5:102283-ENST00000527095.7:802208|3376
DMWIVFTF
>FUSION-ENST00000485410.5:18453-ENST00000533770.5:454511|816
RDSSCCLSGR
>FUSION-ENST00000570299.5:102283-ENST00000527095.7:802208|712
FFLHKLKLK
>FUSION-ENST00000570299.5:102283-ENST00000527095.7:802208|45
VTFLKLGFVLAR
>FUSION-ENST00000570299.5:102283-ENST00000527095.7:802208|1457
ICFEKESFAATK
>ENST00000635406.1|MNV-806-ACA-A|2
QAPGDGAQDK
>FUSION-ENST00000570299.5:102283-ENST00000527095.7:802208|2246
MIKGKHDPYSPTHIHACTQTLC
>ENST00000542735.2|SNV-826-T-C|1
GLAYARYSSRR
>FUSION-ENST00000570299.5:102283-ENST00000527095.7:802208|4191
KCHLHFSK
>ENST00000461137.5|INDEL-74763-A-AA|15
QKNDAIK
>FUSION-ENST00000570299.5:102283-ENST00000527095.7:802208|4135
YANERSWVMKR
>FUSION-ENST00000570299.5:102283-ENST00000527095.7:802208|2734
VKSGQYMGYK
>FUSION-ENST00000485410.5:18453-ENST00000533770.5:454511|697
DQRPPIEYSLLQPHKCFATLSR
>FUSION-ENST00000570299.5:102283-ENST00000527095.7:802208|3663
WQVTGLLLCFMIWVRKR
>FUSION-ENST00000570299.5:102283-ENST00000527095.7:802208|4889
LQGEPKIL
>FUSION-ENST00000570299.5:102283-ENST00000527095.7:802208|3175
MVVDFKR
>FUSION-ENST00000570299.5:102283-ENST00000527095.7:802208|3389
SHHARPQIHLF
>FUSION-ENST00000570299.5:102283-ENST00000527095.7:802208|3817
MQHRKITSIPASIPEYLPSPLPR
>FUSION-ENST00000570299.5:102283-ENST00000527095.7:802208|4645
MNPVFVRVLQRNITNR
>FUSION-ENST00000570299.5:102283-ENST00000527095.7:802208|3596
MQCAQSIAKQCGQFLNPDVSNSR
>FUSION-ENST00000570299.5:102283-ENST00000527095.7:802208|3178
LSGSPDLQHSLHPLPGGK
>FUSION-ENST00000570299.5:102283-ENST00000527095.7:802208|5199
CSIYCGL
>FUSION-ENST00000570299.5:102283-ENST00000527095.7:802208|3236
VLASSQLQVRALCCITTWQRK
>FUSION-ENST00000570299.5:102283-ENST00000527095.7:802208|4946
STPPRGFFLKPFCALQAGPR
>FUSION-ENST00000570299.5:102283-ENST00000527095.7:802208|1215
ADNDHLK
>FUSION-ENST00000570299.5:102283-ENST00000527095.7:802208|4440
LPKGGERLLAVVSNSSYLLG
>FUSION-ENST00000485410.5:18453-ENST00000533770.5:454511|581
YSFSLGRLK
>FUSION-ENST00000570299.5:102283-ENST00000527095.7:802208|4526
KMFATSVFLSWMTR
>FUSION-ENST00000485410.5:18453-ENST00000533770.5:454511|302
LVRAVLSWVGRSGVLR
>FUSION-ENST00000570299.5:102283-ENST00000527095.7:802208|4662
ESLTTTY
>FUSION-ENST00000570299.5:102283-ENST00000527095.7:802208|706
PVIYIYFIQK
>ENST00000550433.5|SNV-2262-G-A|2
ELAFWGIDETDVEPCCWMTYR
>FUSION-ENST00000570299.5:102283-ENST00000527095.7:802208|4471
GGHYSAYQSKNK
>FUSION-ENST00000570299.5:102283-ENST00000527095.7:802208|4036
MQVIGFLCENFYI
>FUSION-ENST00000570299.5:102283-ENST00000527095.7:802208|3694
TFRSTLMSK
>ENST00000624978.1|SNV-940-A-C|3
TKQIGDRVIQGCCGNLP
>FUSION-ENST00000570299.5:102283-ENST00000527095.7:802208|291
MVACMASLK
>FUSION-ENST00000485410.5:18453-ENST00000533770.5:454511|101
HGVGFFSVLFGKQVKGFDVPAK
>FUSION-ENST00000570299.5:102283-ENST00000527095.7:802208|241
LPSITDLHYHRSGTAAK
>FUSION-ENST00000485410.5:18453-ENST00000533770.5:454511|647
SGRFLPLPFSSIPLCTLSLDISVR
>FUSION-ENST00000570299.5:102283-ENST00000527095.7:802208|5285
SWERVHYR
>FUSION-ENST00000485410.5:18453-ENST00000533770.5:454511|723
AGPRAVATPSPAQPSSG
>FUSION-ENST00000570299.5:102283-ENST00000527095.7:802208|341
GWKGPGDILDLKIDDTYPC
>FUSION-ENST00000570299.5:102283-ENST00000527095.7:802208|1280
CQNWGCSAR
>ENST00000574591.1|SNV-5262-G-A|2
EKYNFLDISIVGQSNER
>FUSION-ENST00000570299.5:102283-ENST00000527095.7:802208|3534
MVNVFLTLQSFSSSSQEGR
>ENST00000616365.2|INDEL-199-G-GC|4
YQQVDRAANPEATFSALGTGDR
>ENST00000613455.4|MNV-8938-CAAG-C|3
DIATMQLCANKLDKDFFGK
>FUSION-ENST00000570299.5:102283-ENST00000527095.7:802208|4085
VHRWYLEQER
>ENST00000361203.7|SNV-346666-C-T|1
LFLSYLMINSYMDANIGQR
>FUSION-ENST00000570299.5:102283-ENST00000527095.7:802208|5290
MLLKTSL
>FUSION-ENST00000570299.5:102283-ENST00000527095.7:802208|4603
MIRLHNSGSDP
>FUSION-ENST00000485410.5:18453-ENST00000533770.5:454511|200
MKPRVGFEQR
>FUSION-ENST00000570299.5:102283-ENST00000527095.7:802208|2597
GSPRQTVDVKVLVWEAR
>FUSION-ENST00000570299.5:102283-ENST00000527095.7:802208|5028
WKLFFNLQK
>FUSION-ENST00000570299.5:102283-ENST00000527095.7:802208|3372
VNLCFIL
>FUSION-ENST00000485410.5:18453-ENST00000533770.5:454511|409
MPVIPATREAEAQESLELGRQK
>FUSION-ENST00000570299.5:102283-ENST00000527095.7:802208|1014
GSRHIFTWPEQEEGK
>FUSION-ENST00000570299.5:102283-ENST00000527095.7:802208|2994
ATWTLNCIWFPMK
>FUSION-ENST00000570299.5:102283-ENST00000527095.7:802208|3720
MGKYSNNPKYTSK
>FUSION-ENST00000570299.5:102283-ENST00000527095.7:802208|801
SSNQGTGQLAHQPIRIHGRLFLK
>FUSION-ENST00000570299.5:102283-ENST00000527095.7:802208|772
CLGHSAVRVR
>FUSION-ENST00000485410.5:18453-ENST00000533770.5:454511|738
ECLNFSMSLRCRR
>FUSION-ENST00000570299.5:102283-ENST00000527095.7:802208|5886
RLGGSAFSPQTAGR
>FUSION-ENST00000570299.5:102283-ENST00000527095.7:802208|4608
VVCTCSPSDLGGWGR
>FUSION-ENST00000485410.5:18453-ENST00000533770.5:454511|267
DAFLWLSCAIEKR
>ENST00000635406.1|MNV-806-ACA-A|3
HPHQGRQAPGDGAQDKDCDV
>FUSION-ENST00000570299.5:102283-ENST00000527095.7:802208|5261
FILAFEIKK
>FUSION-ENST00000570299.5:102283-ENST00000527095.7:802208|3768
SIQCLPQFFFPS
>FUSION-ENST00000570299.5:102283-ENST00000527095.7:802208|1125
RVQFFSF
>FUSION-ENST00000570299.5:102283-ENST00000527095.7:802208|3865
MLQERLENVFLS
>ENST00000381486.7|SNV-98475-C-T|1
NNLLALLRPSALGILSNSGPPKKR
>FUSION-ENST00000570299.5:102283-ENST00000527095.7:802208|5042
MSMYFYIR
>FUSION-ENST00000570299.5:102283-ENST00000527095.7:802208|598
MCIVIIMKTSL
>FUSION-ENST00000570299.5:102283-ENST00000527095.7:802208|717
SVHYVPDLKHEGCSLVIPAF
>FUSION-ENST00000570299.5:102283-ENST00000527095.7:802208|2012
KHPFLFLS
>FUSION-ENST00000570299.5:102283-ENST00000527095.7:802208|5052
ETLTERPK
>FUSION-ENST00000570299.5:102283-ENST00000527095.7:802208|3407
SSRPAWATW
>FUSION-ENST00000570299.5:102283-ENST00000527095.7:802208|5010
LKDDSMCAALLTSDIKLAAPCK
>FUSION-ENST00000570299.5:102283-ENST00000527095.7:802208|2319
CLKETLFAIHQGKLV
>ENST00000540114.5|SNV-126641-A-G|4
MAEISSLKLK
>FUSION-ENST00000570299.5:102283-ENST00000527095.7:802208|1565
MCLIVLKYLLLIFTIK
>FUSION-ENST00000570299.5:102283-ENST00000527095.7:802208|3340
LLLLCLRTLCLT
>FUSION-ENST00000570299.5:102283-ENST00000527095.7:802208|1765
INVFGSLCNISHCLQFSEK
>FUSION-ENST00000570299.5:102283-ENST00000527095.7:802208|5648
EGEGLYPKTRTTPR
>FUSION-ENST00000570299.5:102283-ENST00000527095.7:802208|3543
MLLRLPCSYKCSCGK
>FUSION-ENST00000570299.5:102283-ENST00000527095.7:802208|2853
EKYICMYFQMSLSIWYRIF
>FUSION-ENST00000570299.5:102283-ENST00000527095.7:802208|690
SQIAYPALQNKCSHLILLLFSVSK
>ENST00000316843.9|SNV-12969-C-T|3
IEPRSADDSLSGVVRCLYFADTFL
>FUSION-ENST00000570299.5:102283-ENST00000527095.7:802208|1437
MNLHCFHCV
>ENST00000473361.5|SNV-25424-A-C|3
KLALRVPSLERPDPPYPPEQGF
>FUSION-ENST00000570299.5:102283-ENST00000527095.7:802208|3951
MMNRENINSGYSKVSVWIR
>FUSION-ENST00000570299.5:102283-ENST00000527095.7:802208|4223
LECSGTILAHCK
>FUSION-ENST00000570299.5:102283-ENST00000527095.7:802208|126
MWAGIYVKR
>FUSION-ENST00000570299.5:102283-ENST00000527095.7:802208|5786
YPFPTLCLRKIPH
>FUSION-ENST00000570299.5:102283-ENST00000527095.7:802208|4279
LIGGNSTTHF
>FUSION-ENST00000485410.5:18453-ENST00000533770.5:454511|441
QARSCNICKER
>FUSION-ENST00000485410.5:18453-ENST00000533770.5:454511|805
MDLCKGSATPCGPER
>FUSION-ENST00000570299.5:102283-ENST00000527095.7:802208|2037
LWFFLLCLPDFYFIRPL
>FUSION-ENST00000485410.5:18453-ENST00000533770.5:454511|586
DRGIGDPLFNRYSFSLGR
>ENST00000496447.5|SNV-80251-T-C|3
PHVQDPSPVR
>FUSION-ENST00000570299.5:102283-ENST00000527095.7:802208|3023
GALSMTAALSRF
>FUSION-ENST00000570299.5:102283-ENST00000527095.7:802208|3213
WEDHLRPGVR
>ENST00000334463.4|INDEL-30448-A-AA|2
NTGSLGGVGR
>FUSION-ENST00000570299.5:102283-ENST00000527095.7:802208|3704
MGLPLMRITAAVTHSHTQGGCKQIK
>FUSION-ENST00000485410.5:18453-ENST00000533770.5:454511|664
MSHRARPIYYLFIYLFIFVMELR
>FUSION-ENST00000570299.5:102283-ENST00000527095.7:802208|2249
CIVLLTFFFHNTIPNR
>FUSION-ENST00000570299.5:102283-ENST00000527095.7:802208|552
LSYRSLGPSPTSATWEK
>FUSION-ENST00000570299.5:102283-ENST00000527095.7:802208|5874
RWRSIWPGCSSGSR
>FUSION-ENST00000570299.5:102283-ENST00000527095.7:802208|1324
MTGMHRHSSLPRDNALR
>ENST00000496447.5|SNV-80251-T-C|1
PHVQDPSPVRWFYIVVVPIDR
>FUSION-ENST00000570299.5:102283-ENST00000527095.7:802208|1950
MMPQVENSTPDLM
>FUSION-ENST00000570299.5:102283-ENST00000527095.7:802208|5748
YDSVLQGVIVKLVIFK
>FUSION-ENST00000570299.5:102283-ENST00000527095.7:802208|3852
HVKEVWR
>FUSION-ENST00000570299.5:102283-ENST00000527095.7:802208|3393
INQRDIIYIP
>FUSION-ENST00000485410.5:18453-ENST00000533770.5:454511|643
SHRAWLPLL
>FUSION-ENST00000570299.5:102283-ENST00000527095.7:802208|150
MQPLKIVFFFLSGCSGGKNFK
>FUSION-ENST00000570299.5:102283-ENST00000527095.7:802208|1627
ICLESHIDNTEKR
>FUSION-ENST00000570299.5:102283-ENST00000527095.7:802208|1270
GISKHFSALFDGGF
>FUSION-ENST00000570299.5:102283-ENST00000527095.7:802208|2880
KTSMAPK
>FUSION-ENST00000570299.5:102283-ENST00000527095.7:802208|2074
MYVWEKHGMYK
>FUSION-ENST00000570299.5:102283-ENST00000527095.7:802208|2343
MQICTSSASCSSSQLTLEIRGHEKK
>ENST00000570698.5|SNV-24302-C-G|1
ESYGETETGLTCMVSKTMK
>FUSION-ENST00000570299.5:102283-ENST00000527095.7:802208|1405
MQLSRLK
>FUSION-ENST00000570299.5:102283-ENST00000527095.7:802208|4056
SELGACHTVWWECK
>FUSION-ENST00000485410.5:18453-ENST00000533770.5:454511|266
DAFLWLSCAIEKRGK
>FUSION-ENST00000570299.5:102283-ENST00000527095.7:802208|1488
CSTYPCPCPHSIVYFQHSFQNELLK
>FUSION-ENST00000570299.5:102283-ENST00000527095.7:802208|4561
SMAWGIGQTWL
>FUSION-ENST00000485410.5:18453-ENST00000533770.5:454511|1003
RERSLAVVTPPPPS
>FUSION-ENST00000485410.5:18453-ENST00000533770.5:454511|916
AWLSAEVPGNSLAR
>FUSION-ENST00000485410.5:18453-ENST00000533770.5:454511|108
AWHSTAALR
>FUSION-ENST00000485410.5:18453-ENST00000533770.5:454511|514
LPRLALNSWPQAIFLHQPPK
>FUSION-ENST00000570299.5:102283-ENST00000527095.7:802208|420
MLLMVMMPDITR
>FUSION-ENST00000570299.5:102283-ENST00000527095.7:802208|2141
MRSWGLHLHFLGR
>FUSION-ENST00000485410.5:18453-ENST00000533770.5:454511|727
AFALCCNGLCPFFKKK
>FUSION-ENST00000570299.5:102283-ENST00000527095.7:802208|3645
MEEAPRWLSHTDV
>FUSION-ENST00000570299.5:102283-ENST00000527095.7:802208|4020
WRVKVGQPK
>FUSION-ENST00000570299.5:102283-ENST00000527095.7:802208|2341
GHEKKASVDIWAW
>ENST00000650623.2|SNV-55621-G-A|1
IQLHSDLPWWLILIQQKALVGK
>FUSION-ENST00000570299.5:102283-ENST00000527095.7:802208|390
MHLGGGEAQSREEQK
>FUSION-ENST00000485410.5:18453-ENST00000533770.5:454511|898
KNITRTQSHYLQSQISCFPIVGK
>FUSION-ENST00000570299.5:102283-ENST00000527095.7:802208|5125
SAKNFLNICHYFFFITLLNE
>FUSION-ENST00000570299.5:102283-ENST00000527095.7:802208|5478
SSMFSTDPYHLSLSVLIYAYT
>FUSION-ENST00000570299.5:102283-ENST00000527095.7:802208|218
AAPSYIAGGHVDWNSFFREQCDK
>FUSION-ENST00000570299.5:102283-ENST00000527095.7:802208|116
GGAIYIDR
>FUSION-ENST00000570299.5:102283-ENST00000527095.7:802208|5490
MCENFLFRLVCHLLVLRI
>FUSION-ENST00000570299.5:102283-ENST00000527095.7:802208|4248
MNNLVSTWWHGTSA
>ENST00000616365.2|INDEL-199-G-GC|6
RYQQVDR
>FUSION-ENST00000570299.5:102283-ENST00000527095.7:802208|3332
SIFSVFPFMDYAVAVVFKNSLSNLR
>FUSION-ENST00000570299.5:102283-ENST00000527095.7:802208|2058
VQYYLQFQASARGLGMYTTWIR
>FUSION-ENST00000570299.5:102283-ENST00000527095.7:802208|418
MLLMVMMPDITRQ
>FUSION-ENST00000570299.5:102283-ENST00000527095.7:802208|5550
FLSLLFFFFFK
>FUSION-ENST00000485410.5:18453-ENST00000533770.5:454511|762
AQNVRDPPLLPYS
>FUSION-ENST00000570299.5:102283-ENST00000527095.7:802208|3166
MLLFLLSSLR
>FUSION-ENST00000570299.5:102283-ENST00000527095.7:802208|2373
CCGKPRSLKPRCDK
>FUSION-ENST00000570299.5:102283-ENST00000527095.7:802208|4924
VKTSPAQLTSSLE
>FUSION-ENST00000570299.5:102283-ENST00000527095.7:802208|5475
MLFSFFSYSWGIFPVK
>FUSION-ENST00000570299.5:102283-ENST00000527095.7:802208|4586
MLGFLSW
>ENST00000555122.1|SNV-35213-T-C|4
MSLPSMEVDVQAPR
>FUSION-ENST00000570299.5:102283-ENST00000527095.7:802208|5041
SMYFYIR
>FUSION-ENST00000570299.5:102283-ENST00000527095.7:802208|3648
RNVGKIQLDSCLILPR
>FUSION-ENST00000570299.5:102283-ENST00000527095.7:802208|3677
LPGSSNSPASASRVAGTR
>FUSION-ENST00000570299.5:102283-ENST00000527095.7:802208|1417
AFWFLVL
>FUSION-ENST00000570299.5:102283-ENST00000527095.7:802208|4540
ATVPLLISSK
>FUSION-ENST00000570299.5:102283-ENST00000527095.7:802208|788
MLICPQKPKTHTMSFPLHYLPQVK
>FUSION-ENST00000570299.5:102283-ENST00000527095.7:802208|2169
LQHNPLK
>FUSION-ENST00000570299.5:102283-ENST00000527095.7:802208|3896
GSSINKEKGENILGK
>FUSION-ENST00000570299.5:102283-ENST00000527095.7:802208|1177
MKSSFHV
>FUSION-ENST00000570299.5:102283-ENST00000527095.7:802208|4077
MCHALTSK
>FUSION-ENST00000570299.5:102283-ENST00000527095.7:802208|4454
MGGWGVIILPTRAR
>ENST00000360028.4|SNV-1264-C-A|1
LLYIRLPYCR
>FUSION-ENST00000570299.5:102283-ENST00000527095.7:802208|257
FKILRPL
>FUSION-ENST00000570299.5:102283-ENST00000527095.7:802208|3008
PELWLVFLHGLLK
>FUSION-ENST00000485410.5:18453-ENST00000533770.5:454511|1005
MLLSSTPSPSPTLAIGDGR
>FUSION-ENST00000570299.5:102283-ENST00000527095.7:802208|4126
MGWGQIKRAFSASF
>FUSION-ENST00000485410.5:18453-ENST00000533770.5:454511|550
FRPGAVAHACNPSTLGGRGGWIMR
>FUSION-ENST00000570299.5:102283-ENST00000527095.7:802208|2338
MASVVVTVLLQK
>FUSION-ENST00000570299.5:102283-ENST00000527095.7:802208|5842
SGEILAPK
>ENST00000534797.5|SNV-6684-G-T|3
CKYISSALRVNPALAELNLR
>FUSION-ENST00000570299.5:102283-ENST00000527095.7:802208|3928
VTLQVNGK
>FUSION-ENST00000570299.5:102283-ENST00000527095.7:802208|4163
QKLVGRGGAHL
>FUSION-ENST00000570299.5:102283-ENST00000527095.7:802208|1120
SPPLRTALNCLHSCFR
>FUSION-ENST00000570299.5:102283-ENST00000527095.7:802208|4738
TVSLTWALPQR
>FUSION-ENST00000570299.5:102283-ENST00000527095.7:802208|5580
FKLHKCLFL
>FUSION-ENST00000570299.5:102283-ENST00000527095.7:802208|2376
DLGFYPKCCGKPR
>FUSION-ENST00000485410.5:18453-ENST00000533770.5:454511|633
CNLRPPPGFKQSSSLAS
>FUSION-ENST00000570299.5:102283-ENST00000527095.7:802208|3140
CSVCKVGV
>FUSION-ENST00000570299.5:102283-ENST00000527095.7:802208|3551
FLTQEPCSSYYTK
>FUSION-ENST00000570299.5:102283-ENST00000527095.7:802208|823
NKIPSIMGLEMKTSLPQR
>FUSION-ENST00000570299.5:102283-ENST00000527095.7:802208|4884
MPYQNSCATSQFDSFSKK
>FUSION-ENST00000570299.5:102283-ENST00000527095.7:802208|2924
VTEQRSAVSSMEALL
>FUSION-ENST00000570299.5:102283-ENST00000527095.7:802208|4622
LITSKAHLHSNISPGIDKQLCTMA
>FUSION-ENST00000570299.5:102283-ENST00000527095.7:802208|5654
MLETCREGEGLYPK
>FUSION-ENST00000570299.5:102283-ENST00000527095.7:802208|2439
LFFSFLFNLLFFSHLNPHSRQANLK
>FUSION-ENST00000570299.5:102283-ENST00000527095.7:802208|3978
YVCELRYLK
>ENST00000368318.5|SNV-800-T-G|2
QDSRGVARSVR
>FUSION-ENST00000570299.5:102283-ENST00000527095.7:802208|3367
MFHFIRNCQTVFQSK
>FUSION-ENST00000570299.5:102283-ENST00000527095.7:802208|2069
VCIRFSTIFSFR
>FUSION-ENST00000485410.5:18453-ENST00000533770.5:454511|775
MWTRKEMAQNVR
>FUSION-ENST00000570299.5:102283-ENST00000527095.7:802208|1690
MFLSLPHWFRRAGEQLSSLAAR
>FUSION-ENST00000570299.5:102283-ENST00000527095.7:802208|4136
MYANERSWVMKR
>FUSION-ENST00000570299.5:102283-ENST00000527095.7:802208|1993
HPSVFALPFP
>FUSION-ENST00000570299.5:102283-ENST00000527095.7:802208|2707
MKLLVMAK
>FUSION-ENST00000570299.5:102283-ENST00000527095.7:802208|3744
ARNYFPSHPQQISPQSHWPK
>FUSION-ENST00000485410.5:18453-ENST00000533770.5:454511|232
REVGECRSCR
>FUSION-ENST00000570299.5:102283-ENST00000527095.7:802208|3443
GWLDQMVFLVLDP
>FUSION-ENST00000570299.5:102283-ENST00000527095.7:802208|515
LCTSSNSRIFHQPK
>ENST00000589727.5|SNV-11271-G-A|5
DANFEKIENK
>FUSION-ENST00000570299.5:102283-ENST00000527095.7:802208|1524
MILQWLKANFLD
>FUSION-ENST00000570299.5:102283-ENST00000527095.7:802208|4027
MPLIQSRQISK
>FUSION-ENST00000570299.5:102283-ENST00000527095.7:802208|1051
VQSPHTRPYLQHW
>FUSION-ENST00000570299.5:102283-ENST00000527095.7:802208|5717
FTSHYGSLL
>ENST00000264717.7|MNV-26455-CT-C|11
EQVIPIALLSPYSGARSLRLR
>ENST00000539008.6|SNV-57979-G-A|4
RNLNPIFNESFTFDIPTEK
>FUSION-ENST00000570299.5:102283-ENST00000527095.7:802208|2106
IHILGRMARGFIR
>FUSION-ENST00000570299.5:102283-ENST00000527095.7:802208|2248
CIVLLTFFFHNTIPNRLK
>ENST00000342992.10|SNV-235197-C-T|3
RAWTPVTYTVTRQNATVQGLI
>FUSION-ENST00000570299.5:102283-ENST00000527095.7:802208|4125
GWGQIKRAFSASF
>FUSION-ENST00000570299.5:102283-ENST00000527095.7:802208|2270
MINVKRK
>FUSION-ENST00000570299.5:102283-ENST00000527095.7:802208|1022
ELATTVAVGKKQQWC
>FUSION-ENST00000570299.5:102283-ENST00000527095.7:802208|5561
MYSRLQR
>FUSION-ENST00000570299.5:102283-ENST00000527095.7:802208|1643
RGIALDCNLNLR
>FUSION-ENST00000570299.5:102283-ENST00000527095.7:802208|1927
LPSGDVYK
>FUSION-ENST00000570299.5:102283-ENST00000527095.7:802208|5872
WRSIWPGCSSGSRR
>FUSION-ENST00000485410.5:18453-ENST00000533770.5:454511|416
FLTVKQNLQISF
>FUSION-ENST00000570299.5:102283-ENST00000527095.7:802208|4151
CDNKGICGSGENVWKT
>FUSION-ENST00000570299.5:102283-ENST00000527095.7:802208|3624
MCVFVCVC
>FUSION-ENST00000485410.5:18453-ENST00000533770.5:454511|802
DLCKGSATPCGPERK
>FUSION-ENST00000570299.5:102283-ENST00000527095.7:802208|1428
TAPDIDHTLTFLATVGMET
>FUSION-ENST00000570299.5:102283-ENST00000527095.7:802208|3619
TWGSCQPTHLHTCFHK
>FUSION-ENST00000570299.5:102283-ENST00000527095.7:802208|2912
VISQVLFLFDSIWLL
>ENST00000511718.5|SNV-25707-G-T|7
DQNTASQLCPIPLKQTVIILYR
>FUSION-ENST00000570299.5:102283-ENST00000527095.7:802208|715
MFFLHKLK
>FUSION-ENST00000570299.5:102283-ENST00000527095.7:802208|2352
IESGAAG
>FUSION-ENST00000485410.5:18453-ENST00000533770.5:454511|840
CLCRGMIVTMSFCAGR
>FUSION-ENST00000570299.5:102283-ENST00000527095.7:802208|2049
MYTTWIRRDY
>FUSION-ENST00000570299.5:102283-ENST00000527095.7:802208|5597
MNIFSIPK
>FUSION-ENST00000570299.5:102283-ENST00000527095.7:802208|2633
MDLGRNR
>FUSION-ENST00000485410.5:18453-ENST00000533770.5:454511|326
YFISYSSVPLYIKWQER
>FUSION-ENST00000570299.5:102283-ENST00000527095.7:802208|1897
YFKVSCR
>ENST00000560829.5|MNV-33082-ATTC-A|3
EDSSAEFLEK
>FUSION-ENST00000570299.5:102283-ENST00000527095.7:802208|1632
HQKVTPAPD
>FUSION-ENST00000570299.5:102283-ENST00000527095.7:802208|1161
MAQQETKALHASP
>FUSION-ENST00000485410.5:18453-ENST00000533770.5:454511|385
MLSGISKGQGKPRQESQHPL
>FUSION-ENST00000570299.5:102283-ENST00000527095.7:802208|3479
APLHSSLGNESETPSQK
>FUSION-ENST00000570299.5:102283-ENST00000527095.7:802208|2989
AVSSLLCGHSGCLPVSVLL
>FUSION-ENST00000570299.5:102283-ENST00000527095.7:802208|792
YMLICPQKPK
>FUSION-ENST00000570299.5:102283-ENST00000527095.7:802208|2328
SRLSFGK
>FUSION-ENST00000570299.5:102283-ENST00000527095.7:802208|4969
EPFREVR
>FUSION-ENST00000570299.5:102283-ENST00000527095.7:802208|665
MCIGIILQGCFKVRQTAFR
>FUSION-ENST00000570299.5:102283-ENST00000527095.7:802208|1590
LRKKPTCHLHIIQNLR
>FUSION-ENST00000570299.5:102283-ENST00000527095.7:802208|2365
TEEFETKM
>FUSION-ENST00000570299.5:102283-ENST00000527095.7:802208|2017
TLFLGQLMLFLIRRR
>FUSION-ENST00000570299.5:102283-ENST00000527095.7:802208|5666
SPHSTSSALSFLLVVVMHAEG
>ENST00000215730.12|SNV-24527-C-A|2
NPHIRAYHQK
>FUSION-ENST00000570299.5:102283-ENST00000527095.7:802208|4769
IIIFITFLSVNKVHYK
>FUSION-ENST00000570299.5:102283-ENST00000527095.7:802208|2966
VLCLMLKFWGEKVVEK
>FUSION-ENST00000485410.5:18453-ENST00000533770.5:454511|728
AFALCCNGLCPFFKK
>ENST00000342887.1|SNV-228915-C-G|3
EVHFIILENLK
>FUSION-ENST00000570299.5:102283-ENST00000527095.7:802208|963
LEHTLTPKS
>FUSION-ENST00000570299.5:102283-ENST00000527095.7:802208|1149
LITVLIPSM
>FUSION-ENST00000570299.5:102283-ENST00000527095.7:802208|1910
SHILRPSEHTVSK
>FUSION-ENST00000570299.5:102283-ENST00000527095.7:802208|3638
LCVIKIVIITILLLCR
>FUSION-ENST00000570299.5:102283-ENST00000527095.7:802208|81
LLVKYLGVK
>FUSION-ENST00000570299.5:102283-ENST00000527095.7:802208|4016
RTSIALCMASCLWLYQK
>FUSION-ENST00000570299.5:102283-ENST00000527095.7:802208|1089
YIITILLVHIY
>FUSION-ENST00000570299.5:102283-ENST00000527095.7:802208|2016
MLFLIRR
>FUSION-ENST00000570299.5:102283-ENST00000527095.7:802208|4585
MVKPHLY
>FUSION-ENST00000570299.5:102283-ENST00000527095.7:802208|1968
LQSPKFFEY
>ENST00000299855.10|SNV-4378-G-A|4
DRHFWHK
>FUSION-ENST00000570299.5:102283-ENST00000527095.7:802208|5037
SMYFYIRFFHKWK
>ENST00000556611.5|SNV-15976-G-A|4
YITEADSKEIYGR
>FUSION-ENST00000570299.5:102283-ENST00000527095.7:802208|1567
CIYILCLA
>FUSION-ENST00000570299.5:102283-ENST00000527095.7:802208|1776
MGREAVK
>FUSION-ENST00000485410.5:18453-ENST00000533770.5:454511|312
HLISNSFSHKGQQDKCVA
>FUSION-ENST00000570299.5:102283-ENST00000527095.7:802208|2296
MYEQSMSLLNSP
>FUSION-ENST00000570299.5:102283-ENST00000527095.7:802208|5312
MLARMVSIS
>FUSION-ENST00000570299.5:102283-ENST00000527095.7:802208|4446
VGLTTKMTFR
>FUSION-ENST00000570299.5:102283-ENST00000527095.7:802208|1863
AMASSYCVFTQQKGQGSSLGPLLK
>FUSION-ENST00000570299.5:102283-ENST00000527095.7:802208|243
LPSITDLHYHR
>FUSION-ENST00000570299.5:102283-ENST00000527095.7:802208|3292
MLRPNGALCK
>FUSION-ENST00000570299.5:102283-ENST00000527095.7:802208|5501
PGVVRICVR
>FUSION-ENST00000570299.5:102283-ENST00000527095.7:802208|113
KYTKMLAIMSL
>FUSION-ENST00000570299.5:102283-ENST00000527095.7:802208|5086
SWSLWSHREE
>FUSION-ENST00000570299.5:102283-ENST00000527095.7:802208|4217
AEAGGSLEVRSSRPAWPTW
>FUSION-ENST00000570299.5:102283-ENST00000527095.7:802208|746
FYMVMFW
>FUSION-ENST00000570299.5:102283-ENST00000527095.7:802208|1460
METFPVNFLA
>FUSION-ENST00000570299.5:102283-ENST00000527095.7:802208|5519
SHCARPTFAL
>FUSION-ENST00000485410.5:18453-ENST00000533770.5:454511|875
MYMCGVRYR
>FUSION-ENST00000485410.5:18453-ENST00000533770.5:454511|309
TKSHYYK
>FUSION-ENST00000570299.5:102283-ENST00000527095.7:802208|638
KSADLSRIR
>FUSION-ENST00000570299.5:102283-ENST00000527095.7:802208|624
CGVLRDQFIMFRILNMR
>FUSION-ENST00000570299.5:102283-ENST00000527095.7:802208|54
QMGPTRILQLFRTLLSR
>ENST00000511718.5|SNV-25707-G-T|9
DQNTASQLCPIPLK
>FUSION-ENST00000570299.5:102283-ENST00000527095.7:802208|5174
APSFRLGDYLFR
>FUSION-ENST00000570299.5:102283-ENST00000527095.7:802208|3320
FYSFSFYIWHMIHFEFIFVYSVR
>FUSION-ENST00000570299.5:102283-ENST00000527095.7:802208|5246
MALQSMRLHGLHLK
>FUSION-ENST00000485410.5:18453-ENST00000533770.5:454511|57
NCLKSFFHLACYLL
>FUSION-ENST00000570299.5:102283-ENST00000527095.7:802208|3930
SLTKVTLQVNGK
>FUSION-ENST00000570299.5:102283-ENST00000527095.7:802208|416
MVMMPDITR
>FUSION-ENST00000570299.5:102283-ENST00000527095.7:802208|2599
GSPRQTVDVK
>FUSION-ENST00000570299.5:102283-ENST00000527095.7:802208|4811
MLIYDAECK
>FUSION-ENST00000570299.5:102283-ENST00000527095.7:802208|5723
TETGEEQRSRVEEK
>FUSION-ENST00000570299.5:102283-ENST00000527095.7:802208|4711
MFTFSDFI
>FUSION-ENST00000485410.5:18453-ENST00000533770.5:454511|681
QTLSSFLTHLLR
>FUSION-ENST00000570299.5:102283-ENST00000527095.7:802208|1137
FYHLSLYSAY
>ENST00000312156.8|SNV-8488-G-A|4
ARGEADRTLEVMHQQLTELYR
>FUSION-ENST00000570299.5:102283-ENST00000527095.7:802208|1933
HMQIFQNPGQFWSQALWIR
>FUSION-ENST00000570299.5:102283-ENST00000527095.7:802208|4524
KMFATSVFLSWMTRAVYK
>FUSION-ENST00000485410.5:18453-ENST00000533770.5:454511|588
GWRDRGIGDPLFNR
>FUSION-ENST00000570299.5:102283-ENST00000527095.7:802208|1957
IGACFNYK
>FUSION-ENST00000570299.5:102283-ENST00000527095.7:802208|5843
GGEEGGAARGQRK
>ENST00000616365.2|INDEL-199-G-GC|5
RYQQVDRAANPEATFSALGTGDR
>ENST00000335295.4|SNV-2766-A-C|1
GTFAPLSELHCDKLHVDPENFR
>FUSION-ENST00000570299.5:102283-ENST00000527095.7:802208|1458
MICFEKESFAATK
>FUSION-ENST00000570299.5:102283-ENST00000527095.7:802208|2218
LNISSPSPPKK
>FUSION-ENST00000570299.5:102283-ENST00000527095.7:802208|2075
LNFITDMYVWEKHGMYK
>FUSION-ENST00000570299.5:102283-ENST00000527095.7:802208|1893
FYSMCIDK
>FUSION-ENST00000570299.5:102283-ENST00000527095.7:802208|1344
RQFSVLFYRFF
>FUSION-ENST00000570299.5:102283-ENST00000527095.7:802208|3595
QCAQSIAKQCGQFLNPDVSNSR
>FUSION-ENST00000570299.5:102283-ENST00000527095.7:802208|2046
MGLTGLKSR
>FUSION-ENST00000570299.5:102283-ENST00000527095.7:802208|2122
FFSLFIPFYAWHLHT
>FUSION-ENST00000570299.5:102283-ENST00000527095.7:802208|2812
GEAFNEGK
>FUSION-ENST00000570299.5:102283-ENST00000527095.7:802208|3403
MVKPCLYK
>FUSION-ENST00000570299.5:102283-ENST00000527095.7:802208|1831
WQWHLLTVSSHSRRGK
>FUSION-ENST00000570299.5:102283-ENST00000527095.7:802208|1463
AGILSLFCLLSQCLE
>FUSION-ENST00000570299.5:102283-ENST00000527095.7:802208|594
GTNYMELMLPGVSR
>FUSION-ENST00000570299.5:102283-ENST00000527095.7:802208|2444
LIVILYYSLDIR
>FUSION-ENST00000570299.5:102283-ENST00000527095.7:802208|5482
YIWIFICVFPQLNL
>FUSION-ENST00000570299.5:102283-ENST00000527095.7:802208|2494
MPNRALNSFFRAFLTWM
>FUSION-ENST00000570299.5:102283-ENST00000527095.7:802208|3081
MFCPLYLFLAQLIPTHH
>FUSION-ENST00000570299.5:102283-ENST00000527095.7:802208|5135
SASSCIHR
>FUSION-ENST00000570299.5:102283-ENST00000527095.7:802208|5609
FTCVRSCLSSK
>FUSION-ENST00000570299.5:102283-ENST00000527095.7:802208|4154
MCKCDNKGICGSGENVWK
>FUSION-ENST00000570299.5:102283-ENST00000527095.7:802208|3916
MVIKLVNFR
>FUSION-ENST00000570299.5:102283-ENST00000527095.7:802208|1452
MHCSLNNVNQGGINR
>FUSION-ENST00000570299.5:102283-ENST00000527095.7:802208|3558
IQLFCFYFDKNPLILSIFWFITL
>FUSION-ENST00000570299.5:102283-ENST00000527095.7:802208|3280
TVSQWKQWR
>FUSION-ENST00000570299.5:102283-ENST00000527095.7:802208|4568
MNVCAHNNYFHLCVSILGLEKK
>FUSION-ENST00000570299.5:102283-ENST00000527095.7:802208|918
GGYFLSEILKS
>FUSION-ENST00000570299.5:102283-ENST00000527095.7:802208|4914
FSATCHPVEQVYTCSSGHGLAERMK
>FUSION-ENST00000570299.5:102283-ENST00000527095.7:802208|28
KAVFHICKK
>FUSION-ENST00000570299.5:102283-ENST00000527095.7:802208|1343
QFSVLFYR
>FUSION-ENST00000570299.5:102283-ENST00000527095.7:802208|4221
IYFVFITAK
>FUSION-ENST00000485410.5:18453-ENST00000533770.5:454511|150
MRILMVGLDAAGKTTILYK
>ENST00000342887.1|SNV-228915-C-G|7
MMEVHFIILENLKMR
>FUSION-ENST00000570299.5:102283-ENST00000527095.7:802208|2277
MWKTHDIK
>FUSION-ENST00000570299.5:102283-ENST00000527095.7:802208|4639
MMLIGNAVEYFR
>FUSION-ENST00000570299.5:102283-ENST00000527095.7:802208|1289
MGGGKEMGHLYGKYHIALMLA
>FUSION-ENST00000570299.5:102283-ENST00000527095.7:802208|954
QMWFMRDNLLL
>FUSION-ENST00000485410.5:18453-ENST00000533770.5:454511|436
WLSSQLQQQPASPGGMR
>FUSION-ENST00000570299.5:102283-ENST00000527095.7:802208|438
TILTVSYYK
>FUSION-ENST00000570299.5:102283-ENST00000527095.7:802208|2310
NFLNSIALGQSK
>FUSION-ENST00000570299.5:102283-ENST00000527095.7:802208|1114
SRCSITCLCIVLIR
>FUSION-ENST00000570299.5:102283-ENST00000527095.7:802208|3959
NPYSICKWLVVMMNR
>FUSION-ENST00000570299.5:102283-ENST00000527095.7:802208|1712
KTFQLRV
>ENST00000264717.7|MNV-26455-CT-C|7
HTWLQLLLSVR
>FUSION-ENST00000570299.5:102283-ENST00000527095.7:802208|2649
EDTYSSNRLFGK
>FUSION-ENST00000570299.5:102283-ENST00000527095.7:802208|5394
NNMFSNSFRTNSVSCFSLHDTSS
>FUSION-ENST00000570299.5:102283-ENST00000527095.7:802208|5002
MCAALLTSDIKLAAPCKLIYM
>FUSION-ENST00000570299.5:102283-ENST00000527095.7:802208|1011
HIFTWPEQEEGKEWGGATR
>FUSION-ENST00000570299.5:102283-ENST00000527095.7:802208|4584
MKNGICFLIL
>FUSION-ENST00000570299.5:102283-ENST00000527095.7:802208|769
VRLLIQLCRTSVAISYFCYFQCQR
>FUSION-ENST00000570299.5:102283-ENST00000527095.7:802208|185
MWIGTAFFESNVTKCVKSLNK
>FUSION-ENST00000485410.5:18453-ENST00000533770.5:454511|366
SHHAWPAI
>FUSION-ENST00000570299.5:102283-ENST00000527095.7:802208|1735
QKVLVFSVSSTVKLR
>FUSION-ENST00000570299.5:102283-ENST00000527095.7:802208|1683
FPAQAVPLR
>FUSION-ENST00000570299.5:102283-ENST00000527095.7:802208|2959
MQSPFIYPMVR
>FUSION-ENST00000570299.5:102283-ENST00000527095.7:802208|1400
VFDRQLR
>FUSION-ENST00000485410.5:18453-ENST00000533770.5:454511|926
LQELDFVSSSTMPMQTVGTHDEFRM
>FUSION-ENST00000570299.5:102283-ENST00000527095.7:802208|4854
GSQQVVAYA
>FUSION-ENST00000262410.9:102283-ENST00000527095.7:802208|14
NQGQARTNSTSVSWPGCVPTR
>FUSION-ENST00000570299.5:102283-ENST00000527095.7:802208|1610
MVHQDNCSYQVKFKA
>FUSION-ENST00000570299.5:102283-ENST00000527095.7:802208|1042
MLGWAWCFTSIISVLLEAK
>FUSION-ENST00000570299.5:102283-ENST00000527095.7:802208|915
MSAAVQMPKGYLE
>FUSION-ENST00000570299.5:102283-ENST00000527095.7:802208|1153
HGQFILERAAAEEVPETIPIEG
>ENST00000269197.12|SNV-164698-T-A|4
IQLSKIGPPYIIK
>FUSION-ENST00000570299.5:102283-ENST00000527095.7:802208|1597
LICYWSYELNT
>FUSION-ENST00000570299.5:102283-ENST00000527095.7:802208|2127
NIRRFFSLFIPFYAWHLHT
>FUSION-ENST00000570299.5:102283-ENST00000527095.7:802208|3787
MIFLSFEFIHHCLGRGR
>ENST00000393829.6|SNV-11271-G-A|5
DMIDLEANFEKIENK
>FUSION-ENST00000570299.5:102283-ENST00000527095.7:802208|3828
GQGEFYQ
>FUSION-ENST00000570299.5:102283-ENST00000527095.7:802208|2984
GPFGKVLSRLILLFS
>FUSION-ENST00000570299.5:102283-ENST00000527095.7:802208|1335
SVSSIRRQASSFFFFF
>FUSION-ENST00000485410.5:18453-ENST00000533770.5:454511|649
SQVTRPPWPSNVLGL
>FUSION-ENST00000485410.5:18453-ENST00000533770.5:454511|238
VINVVKK
>FUSION-ENST00000485410.5:18453-ENST00000533770.5:454511|564
PGVVVHAYSPSYSGLR
>FUSION-ENST00000570299.5:102283-ENST00000527095.7:802208|1303
MIQTSSDFKKYICETYFNPK
>FUSION-ENST00000570299.5:102283-ENST00000527095.7:802208|2879
KTSMAPKEQP
>FUSION-ENST00000485410.5:18453-ENST00000533770.5:454511|670
WEAGITILA
>FUSION-ENST00000570299.5:102283-ENST00000527095.7:802208|4109
MTKLIPTSLNPPLEGEVECN
>FUSION-ENST00000570299.5:102283-ENST00000527095.7:802208|1183
AVGDEGLIR
>FUSION-ENST00000570299.5:102283-ENST00000527095.7:802208|1494
MDMSTICK
>ENST00000367409.9|SNV-24146-A-G|1
VLCCLIHHYHPCYVPFDAICQR
>FUSION-ENST00000570299.5:102283-ENST00000527095.7:802208|4476
TTGVKDK
>FUSION-ENST00000570299.5:102283-ENST00000527095.7:802208|4852
LSGDGMFPSSYITEQ
>FUSION-ENST00000485410.5:18453-ENST00000533770.5:454511|882
YKGEQTGK
>FUSION-ENST00000570299.5:102283-ENST00000527095.7:802208|3537
ISELLDGASQK
>FUSION-ENST00000570299.5:102283-ENST00000527095.7:802208|3912
MDLKSITFHLYQ
>FUSION-ENST00000485410.5:18453-ENST00000533770.5:454511|501
PGTVAHACNPSTLGGRGGQITR
>FUSION-ENST00000570299.5:102283-ENST00000527095.7:802208|1595
YLYTLSCLITR
>FUSION-ENST00000570299.5:102283-ENST00000527095.7:802208|142
MHTYDKN
>FUSION-ENST00000570299.5:102283-ENST00000527095.7:802208|4032
MVINVVSLR
>ENST00000651943.2|SNV-147519-T-G|1
FNNSRENRR
>FUSION-ENST00000570299.5:102283-ENST00000527095.7:802208|97
MKLFSVRPSHRLCIFVIVTQ
>FUSION-ENST00000570299.5:102283-ENST00000527095.7:802208|735
PHMISVSDRLVQK
>FUSION-ENST00000485410.5:18453-ENST00000533770.5:454511|687
MSLVFILSLFYLTR
>FUSION-ENST00000570299.5:102283-ENST00000527095.7:802208|908
DDIISQESSLDMEGNYK
>FUSION-ENST00000570299.5:102283-ENST00000527095.7:802208|3966
MCLQLLLLQLIISLLSL
>FUSION-ENST00000570299.5:102283-ENST00000527095.7:802208|3005
MPELWLVFLHGLLKKK
>ENST00000435159.2|SNV-147995-G-A|5
GDCAGGDFRKGNTIRPGK
>FUSION-ENST00000485410.5:18453-ENST00000533770.5:454511|498
KAETVSLSVSLVQYAQ
>FUSION-ENST00000570299.5:102283-ENST00000527095.7:802208|4495
CSVLVAR
>ENST00000628166.1|SNV-410118-G-T|5
MQKCMPTWESSTRWV
>ENST00000283943.9|SNV-112051-G-C|3
LTHQDKKSVQSTCLCFAR
>FUSION-ENST00000570299.5:102283-ENST00000527095.7:802208|4271
ELRTIVLQQSTDLLNIWG
>FUSION-ENST00000570299.5:102283-ENST00000527095.7:802208|3063
DLALTPKLK
>FUSION-ENST00000570299.5:102283-ENST00000527095.7:802208|2627
SWPERVGQSHMER
>FUSION-ENST00000570299.5:102283-ENST00000527095.7:802208|756
MYGSRSFK
>FUSION-ENST00000570299.5:102283-ENST00000527095.7:802208|3001
PAFISSA
>FUSION-ENST00000570299.5:102283-ENST00000527095.7:802208|5571
KSSLPTFLFMMIFA
>FUSION-ENST00000570299.5:102283-ENST00000527095.7:802208|413
VMMPDITRQ
>FUSION-ENST00000570299.5:102283-ENST00000527095.7:802208|1966
MPVLLVATIQVEHSSTPK
>FUSION-ENST00000570299.5:102283-ENST00000527095.7:802208|5431
LLPLSSTHPLLPPLR
>FUSION-ENST00000570299.5:102283-ENST00000527095.7:802208|2289
RSGDRDHPG
>FUSION-ENST00000570299.5:102283-ENST00000527095.7:802208|3283
ENLNKWRCT
>ENST00000367577.7|SNV-301-A-C|4
LHKTLLVSLVLR
>FUSION-ENST00000570299.5:102283-ENST00000527095.7:802208|1157
RQWEMKG
>FUSION-ENST00000570299.5:102283-ENST00000527095.7:802208|5005
CAALLTSDIK
>FUSION-ENST00000570299.5:102283-ENST00000527095.7:802208|249
CVPENPR
>FUSION-ENST00000485410.5:18453-ENST00000533770.5:454511|508
MCFTLTLTLFCSPVFTSLFH
>FUSION-ENST00000570299.5:102283-ENST00000527095.7:802208|3100
LGRNVAFQGIHSPLEQ
>FUSION-ENST00000570299.5:102283-ENST00000527095.7:802208|4404
WLISPLALPVSAPILLLNTVC
>FUSION-ENST00000570299.5:102283-ENST00000527095.7:802208|5291
CTHGLWRVNLQ
>FUSION-ENST00000570299.5:102283-ENST00000527095.7:802208|754
MYGSRSFKTSTTTK
>FUSION-ENST00000570299.5:102283-ENST00000527095.7:802208|4778
NIRFILGT
>FUSION-ENST00000570299.5:102283-ENST00000527095.7:802208|4232
KQTYKQANLK
>FUSION-ENST00000570299.5:102283-ENST00000527095.7:802208|2491
GRAGMHTR
>FUSION-ENST00000570299.5:102283-ENST00000527095.7:802208|2810
GEAFNEGKEPEENVVLEASYVERCS
>FUSION-ENST00000570299.5:102283-ENST00000527095.7:802208|182
SLNKCSHLADLLIPLPGTYPEEIIR
>FUSION-ENST00000570299.5:102283-ENST00000527095.7:802208|1538
GVRDAEKK
>FUSION-ENST00000570299.5:102283-ENST00000527095.7:802208|3784
IFLSFEFIHHCLGRGRK
>FUSION-ENST00000570299.5:102283-ENST00000527095.7:802208|4304
CEHSVTGAMTSAGDR
>FUSION-ENST00000570299.5:102283-ENST00000527095.7:802208|3621
WGKYSWTAV
>FUSION-ENST00000485410.5:18453-ENST00000533770.5:454511|870
MCGVRYRIGTSEW
>FUSION-ENST00000570299.5:102283-ENST00000527095.7:802208|4140
LSSTWGLMYANERSWVMK
>FUSION-ENST00000570299.5:102283-ENST00000527095.7:802208|3299
MDFLIHK
>FUSION-ENST00000570299.5:102283-ENST00000527095.7:802208|5230
VKPCLYQKKK
>FUSION-ENST00000570299.5:102283-ENST00000527095.7:802208|2330
MVFIFLDFKNLIESQE
>FUSION-ENST00000570299.5:102283-ENST00000527095.7:802208|2739
MQDCWRRGGLK
>FUSION-ENST00000570299.5:102283-ENST00000527095.7:802208|2657
EISRIYIGWCK
>FUSION-ENST00000570299.5:102283-ENST00000527095.7:802208|5206
AFAARSSGTVGGPRSVDCCQTHAMK
>FUSION-ENST00000485410.5:18453-ENST00000533770.5:454511|606
SLRLAWATWR
>FUSION-ENST00000570299.5:102283-ENST00000527095.7:802208|1226
FNETIFCFIL
>FUSION-ENST00000570299.5:102283-ENST00000527095.7:802208|1837
PRFLIYR
>ENST00000655275.1|SNV-87540-A-C|2
QLLGETYRNNR
>ENST00000372829.8|SNV-2760-G-T|4
EQASAKAGKWAR
>FUSION-ENST00000570299.5:102283-ENST00000527095.7:802208|2120
NEGLMWLR
>FUSION-ENST00000485410.5:18453-ENST00000533770.5:454511|294
MPPAGTENWFVWVILNPHFIIVSK
>FUSION-ENST00000570299.5:102283-ENST00000527095.7:802208|920
GGYFLSEILK
>FUSION-ENST00000570299.5:102283-ENST00000527095.7:802208|890
ITLEEWPNSTLSGYCHNIVR
>FUSION-ENST00000570299.5:102283-ENST00000527095.7:802208|3820
LYPFPFYR
>FUSION-ENST00000570299.5:102283-ENST00000527095.7:802208|2200
MTSKHPIYQMRR
>FUSION-ENST00000485410.5:18453-ENST00000533770.5:454511|124
LLFAHLTWLSLMR
>FUSION-ENST00000570299.5:102283-ENST00000527095.7:802208|2679
WLQRGGLTGVGISSLQVGDSEQGVR
>ENST00000361203.7|SNV-346666-C-T|2
KLFLSYLMINSYMDANIGQR
>FUSION-ENST00000570299.5:102283-ENST00000527095.7:802208|5082
ETEAYGGITER
>ENST00000343677.4|SNV-592-A-G|2
EAAKSAAK
>FUSION-ENST00000570299.5:102283-ENST00000527095.7:802208|3590
ALFFLLYQMAQPSSCCLRNKNTNNK
>FUSION-ENST00000570299.5:102283-ENST00000527095.7:802208|3767
MNYRKSHSFR
>FUSION-ENST00000570299.5:102283-ENST00000527095.7:802208|5451
MVHESDCASFFLGILA
>FUSION-ENST00000570299.5:102283-ENST00000527095.7:802208|1486
LKTDHVPYLKNFSLSSCSE
>FUSION-ENST00000570299.5:102283-ENST00000527095.7:802208|4646
NPVFVRVLQR
>FUSION-ENST00000570299.5:102283-ENST00000527095.7:802208|2426
MSLRHICR
>FUSION-ENST00000570299.5:102283-ENST00000527095.7:802208|4857
LSNSQKANVNFFPWYGCFAS
>FUSION-ENST00000570299.5:102283-ENST00000527095.7:802208|1038
IGRSPEPR
>FUSION-ENST00000570299.5:102283-ENST00000527095.7:802208|279
MVTFHLPQFPHIQSR
>ENST00000376705.3|SNV-742347-T-G|2
EDGAAEGTVTEDYNSQGVR
>FUSION-ENST00000570299.5:102283-ENST00000527095.7:802208|1767
MFRLFFF
>FUSION-ENST00000570299.5:102283-ENST00000527095.7:802208|2461
AYWPHSTHQLGRTNSLHR
>ENST00000460797.5|SNV-136971-C-T|1
ASDPGPAMKWLQIHYTESLSPR
>FUSION-ENST00000570299.5:102283-ENST00000527095.7:802208|14
MGRLMRSQAL
>FUSION-ENST00000570299.5:102283-ENST00000527095.7:802208|192
MVLPVISAAR
>ENST00000526926.5|SNV-14609-T-G|3
GFSQSSLRIR
>FUSION-ENST00000570299.5:102283-ENST00000527095.7:802208|3535
ISELLDGASQKDP
>FUSION-ENST00000570299.5:102283-ENST00000527095.7:802208|4419
KAGQKSGTQ
>FUSION-ENST00000570299.5:102283-ENST00000527095.7:802208|4877
MVLNHGARSEEIIYK
>FUSION-ENST00000570299.5:102283-ENST00000527095.7:802208|4370
EIFQAEGTTCVK
>FUSION-ENST00000570299.5:102283-ENST00000527095.7:802208|1365
YSSPSCLSYYNEFCKVLIHPSAL
>ENST00000342887.1|SNV-228915-C-G|4
MEVHFIILENLKMRSLLAC
>FUSION-ENST00000570299.5:102283-ENST00000527095.7:802208|5112
PAQMRPLDEAETVHEEVVISSSR
>FUSION-ENST00000570299.5:102283-ENST00000527095.7:802208|1288
GGGKEMGHLYGKYHIALMLA
>FUSION-ENST00000570299.5:102283-ENST00000527095.7:802208|2022
MISSILQRTLFLGQLMLFLIRR
>FUSION-ENST00000570299.5:102283-ENST00000527095.7:802208|283
VIVSLICSGTAGGSR
>FUSION-ENST00000570299.5:102283-ENST00000527095.7:802208|129
MLLNINH
>FUSION-ENST00000570299.5:102283-ENST00000527095.7:802208|4704
HGEPNYYILGTEHTVLKIKK
>FUSION-ENST00000570299.5:102283-ENST00000527095.7:802208|4107
LIPTSLNPPLEGEVECN
>FUSION-ENST00000570299.5:102283-ENST00000527095.7:802208|5083
VQEVDRHTLNLT
>FUSION-ENST00000570299.5:102283-ENST00000527095.7:802208|5106
MSLSSVGVNVLNPFWSK
>FUSION-ENST00000570299.5:102283-ENST00000527095.7:802208|2856
ITHRSFKEK
>FUSION-ENST00000570299.5:102283-ENST00000527095.7:802208|5720
MVGCNIKFTSHYGSLL
>FUSION-ENST00000570299.5:102283-ENST00000527095.7:802208|1005
MIWKMLIQLLILLYRELY
>FUSION-ENST00000570299.5:102283-ENST00000527095.7:802208|2783
DSTERNCHQLKHVSVHVFNP
>FUSION-ENST00000570299.5:102283-ENST00000527095.7:802208|1645
TRMFPHQLTAFIK
>FUSION-ENST00000570299.5:102283-ENST00000527095.7:802208|4437
MFRILIL
>FUSION-ENST00000485410.5:18453-ENST00000533770.5:454511|969
WRIVVCGQE
>FUSION-ENST00000570299.5:102283-ENST00000527095.7:802208|1572
QNSTFHK
>FUSION-ENST00000570299.5:102283-ENST00000527095.7:802208|561
AGPAARFALFLR
>ENST00000628166.1|SNV-410118-G-T|6
EIFAITMQKCMPTWESSTRWV
>FUSION-ENST00000485410.5:18453-ENST00000533770.5:454511|102
HGVGFFSVLFGKQVK
>ENST00000338682.8|MNV-11586-CCCAAACC-C|3
RGSGAFPLDHSVTDKGFSHP
>FUSION-ENST00000570299.5:102283-ENST00000527095.7:802208|39
MGWLKGR
>FUSION-ENST00000485410.5:18453-ENST00000533770.5:454511|940
ETNPLRFSFSPNE
>FUSION-ENST00000570299.5:102283-ENST00000527095.7:802208|5274
GTRHSFVANR
>FUSION-ENST00000570299.5:102283-ENST00000527095.7:802208|1919
MSTCFPQFPEEKLK
>FUSION-ENST00000570299.5:102283-ENST00000527095.7:802208|2660
DHLTDMEISRIYIGWCK
>FUSION-ENST00000485410.5:18453-ENST00000533770.5:454511|621
YLTLLNCILK
>FUSION-ENST00000570299.5:102283-ENST00000527095.7:802208|4965
LFKSSNELVLNF
>FUSION-ENST00000485410.5:18453-ENST00000533770.5:454511|654
MLVRLVSNSR
>FUSION-ENST00000570299.5:102283-ENST00000527095.7:802208|1981
SLFQLQKSR
>FUSION-ENST00000570299.5:102283-ENST00000527095.7:802208|1727
WLTPIIPALWEAEAGGSQGQEIK
>FUSION-ENST00000570299.5:102283-ENST00000527095.7:802208|4035
QVIGFLCENFYI
>FUSION-ENST00000570299.5:102283-ENST00000527095.7:802208|1866
MAMASSYCVFTQQK
>FUSION-ENST00000570299.5:102283-ENST00000527095.7:802208|4315
GEALRNRR
>FUSION-ENST00000570299.5:102283-ENST00000527095.7:802208|2283
FFSLLFYVILQNNFFENR
>FUSION-ENST00000570299.5:102283-ENST00000527095.7:802208|3136
CFWLFTFGKL
>FUSION-ENST00000570299.5:102283-ENST00000527095.7:802208|1803
MEHTYLV
>FUSION-ENST00000570299.5:102283-ENST00000527095.7:802208|2349
MVDGVHFPRF
>FUSION-ENST00000570299.5:102283-ENST00000527095.7:802208|5526
LHLHFIYLFIF
>FUSION-ENST00000570299.5:102283-ENST00000527095.7:802208|1535
TNMSLTHNTELEGR
>FUSION-ENST00000485410.5:18453-ENST00000533770.5:454511|180
SELKGLQKSSSSIPLPFTGADMEK
>ENST00000252713.9|SNV-14664-C-T|5
VFSRSVHLTQYQK
>FUSION-ENST00000570299.5:102283-ENST00000527095.7:802208|361
MLPINVRIKLSYK
>ENST00000264717.7|MNV-26455-CT-C|1
SALRTPSRS
>FUSION-ENST00000485410.5:18453-ENST00000533770.5:454511|611
VNFVYILL
>FUSION-ENST00000570299.5:102283-ENST00000527095.7:802208|2335
ASVVVTVLLQKSR
>FUSION-ENST00000570299.5:102283-ENST00000527095.7:802208|4637
MMLIGNAVEYFRFSD
>FUSION-ENST00000570299.5:102283-ENST00000527095.7:802208|3197
VNIMEATAQTLDSSSIYRKQTTIQT
>FUSION-ENST00000262410.9:102283-ENST00000527095.7:802208|3
GWGPGQRACR
>FUSION-ENST00000570299.5:102283-ENST00000527095.7:802208|966
MHASFILTNLLWQDLTYTGSFK
>FUSION-ENST00000570299.5:102283-ENST00000527095.7:802208|2362
MFLEVFLIHKG
>FUSION-ENST00000570299.5:102283-ENST00000527095.7:802208|2696
MAMGAGIIEMEWK
>FUSION-ENST00000570299.5:102283-ENST00000527095.7:802208|4019
VKVGQPK
>FUSION-ENST00000485410.5:18453-ENST00000533770.5:454511|105
MAWHSTAALRHGVGFFSVLFGKQVK
>ENST00000636215.2|SNV-81180-C-T|4
KESIEPK
>FUSION-ENST00000570299.5:102283-ENST00000527095.7:802208|2527
HLNHILCKQER
>FUSION-ENST00000485410.5:18453-ENST00000533770.5:454511|867
MPSEFFFLLFVEISLCC
>FUSION-ENST00000485410.5:18453-ENST00000533770.5:454511|966
KVLLGGDLLQESDCLGQCNR
>FUSION-ENST00000570299.5:102283-ENST00000527095.7:802208|733
PHMISVSDRLVQKNCK
>FUSION-ENST00000570299.5:102283-ENST00000527095.7:802208|5110
RPLDEAETVHEEVVISSSR
>FUSION-ENST00000570299.5:102283-ENST00000527095.7:802208|2995
TSLWYKATWTLNCIWFPMK
>FUSION-ENST00000570299.5:102283-ENST00000527095.7:802208|1383
NDWDAQTFQPSQRQCIKK
>FUSION-ENST00000570299.5:102283-ENST00000527095.7:802208|5415
MQSYIIFGPF
>FUSION-ENST00000570299.5:102283-ENST00000527095.7:802208|2165
CGTTKQNLIPDVALHLVLCK
>FUSION-ENST00000570299.5:102283-ENST00000527095.7:802208|5131
TGQNLGWHQ
>FUSION-ENST00000570299.5:102283-ENST00000527095.7:802208|2056
HPLGVLECIPHG
>FUSION-ENST00000570299.5:102283-ENST00000527095.7:802208|3976
YLKFICL
>FUSION-ENST00000485410.5:18453-ENST00000533770.5:454511|292
MHFCGYPVP
>FUSION-ENST00000570299.5:102283-ENST00000527095.7:802208|2166
EPLPFTTTYLCETGFFRCGTTK
>FUSION-ENST00000570299.5:102283-ENST00000527095.7:802208|1543
MLHSNSFHEKGVR
>FUSION-ENST00000570299.5:102283-ENST00000527095.7:802208|862
TSSVKNPHWIWRGIIK
>FUSION-ENST00000570299.5:102283-ENST00000527095.7:802208|5668
TYYWVLQSR
>FUSION-ENST00000570299.5:102283-ENST00000527095.7:802208|3452
MNSSFFMAA
>FUSION-ENST00000570299.5:102283-ENST00000527095.7:802208|1495
CTSLLSWLLLSS
>FUSION-ENST00000570299.5:102283-ENST00000527095.7:802208|5322
MIHLPRPPK
>FUSION-ENST00000570299.5:102283-ENST00000527095.7:802208|3270
VHCVNEQFHSGNNGENRIITWR
>FUSION-ENST00000570299.5:102283-ENST00000527095.7:802208|1678
RWMLRACPPQPR
>FUSION-ENST00000570299.5:102283-ENST00000527095.7:802208|928
CKESSRK
>FUSION-ENST00000570299.5:102283-ENST00000527095.7:802208|3527
ARTHTSVVEAKI
>FUSION-ENST00000570299.5:102283-ENST00000527095.7:802208|3646
NVGKIQLDSCLILPRK
>FUSION-ENST00000570299.5:102283-ENST00000527095.7:802208|487
VVYVYILGAGKDLNDTNGEREK
>FUSION-ENST00000570299.5:102283-ENST00000527095.7:802208|4709
MHGEPNYYILGTEHTVLK
>ENST00000304611.13|SNV-12329-T-A|1
CAGLVVGDLYALLTHSSRAACTRIK
>FUSION-ENST00000570299.5:102283-ENST00000527095.7:802208|5626
MSFDICMAYVCVLTHL
>FUSION-ENST00000570299.5:102283-ENST00000527095.7:802208|623
DQFIMFR
>FUSION-ENST00000570299.5:102283-ENST00000527095.7:802208|2346
QICTSSASCSSSQLTLEIR
>FUSION-ENST00000570299.5:102283-ENST00000527095.7:802208|1461
HPHLPYPPPPRPTV
>FUSION-ENST00000570299.5:102283-ENST00000527095.7:802208|2502
NAQPLILFFQHEKTSSLSER
>FUSION-ENST00000570299.5:102283-ENST00000527095.7:802208|3446
MICNPLGIYPVMGWLDQMVFLVLDP
>FUSION-ENST00000570299.5:102283-ENST00000527095.7:802208|4226
IFFFFLRQCLALLPR
>FUSION-ENST00000570299.5:102283-ENST00000527095.7:802208|4846
AMHLKCHIRTVVQHLNLIVFLR
>FUSION-ENST00000570299.5:102283-ENST00000527095.7:802208|898
VRGESSFVYKQLNHFSNWR
>FUSION-ENST00000570299.5:102283-ENST00000527095.7:802208|3208
FVIVYVHK
>FUSION-ENST00000570299.5:102283-ENST00000527095.7:802208|1245
MSENLIYMLYHKRSTMIR
>FUSION-ENST00000570299.5:102283-ENST00000527095.7:802208|2681
KTEFTGQNFAGTI
>FUSION-ENST00000570299.5:102283-ENST00000527095.7:802208|5725
TETGEEQR
>FUSION-ENST00000570299.5:102283-ENST00000527095.7:802208|1958
MIGACFNYK
>FUSION-ENST00000570299.5:102283-ENST00000527095.7:802208|2975
VAPSMLLSYGPRVLCLMLKFWGEK
>FUSION-ENST00000570299.5:102283-ENST00000527095.7:802208|1037
IGRSPEPRSSRPAWAT
>FUSION-ENST00000570299.5:102283-ENST00000527095.7:802208|997
MVKPRFY
>FUSION-ENST00000570299.5:102283-ENST00000527095.7:802208|98
KLFSVRPSHR
>FUSION-ENST00000485410.5:18453-ENST00000533770.5:454511|73
MLCLPRVDICGR
>ENST00000409198.5|SNV-220817-A-G|2
DLGLEVKGR
>FUSION-ENST00000570299.5:102283-ENST00000527095.7:802208|3233
ALCCITTWQRKAENQK
>FUSION-ENST00000570299.5:102283-ENST00000527095.7:802208|5611
CFDTPVKPS
>FUSION-ENST00000570299.5:102283-ENST00000527095.7:802208|897
GESSFVYK
>FUSION-ENST00000570299.5:102283-ENST00000527095.7:802208|2666
DRQLIVCKQESSK
>FUSION-ENST00000570299.5:102283-ENST00000527095.7:802208|4341
MVVRMHSSGEILVLRK
>FUSION-ENST00000570299.5:102283-ENST00000527095.7:802208|3015
TKLIVTHQHQKYNQYLGK
>FUSION-ENST00000570299.5:102283-ENST00000527095.7:802208|3422
FPPSGKPR
>FUSION-ENST00000570299.5:102283-ENST00000527095.7:802208|4641
VLQRNITNR
>FUSION-ENST00000570299.5:102283-ENST00000527095.7:802208|971
MWREISRH
>FUSION-ENST00000570299.5:102283-ENST00000527095.7:802208|3093
MLLTVTSTST
>ENST00000522455.5|SNV-679568-C-A|4
AVIPLKSPR
>FUSION-ENST00000570299.5:102283-ENST00000527095.7:802208|4962
ARAAQPQAR
>FUSION-ENST00000485410.5:18453-ENST00000533770.5:454511|483
PNKCLMNEARHGGPR
>ENST00000304611.13|SNV-12329-T-A|5
RCAGLVVGDLYALLTHSSR
>FUSION-ENST00000570299.5:102283-ENST00000527095.7:802208|2817
MKEKNQR
>FUSION-ENST00000570299.5:102283-ENST00000527095.7:802208|1853
GQGSSLGPLLKRAWIPFVR
>FUSION-ENST00000485410.5:18453-ENST00000533770.5:454511|107
MAWHSTAALRHGVGFFSVLFGK
>FUSION-ENST00000570299.5:102283-ENST00000527095.7:802208|391
HLGGGEAQSR
>FUSION-ENST00000570299.5:102283-ENST00000527095.7:802208|1016
VLLAVQEAWWGRPQETYNYDRRQR
>FUSION-ENST00000570299.5:102283-ENST00000527095.7:802208|684
MKHTIANALTMK
>ENST00000316843.9|SNV-12969-C-T|1
CLYFADTFL
>FUSION-ENST00000485410.5:18453-ENST00000533770.5:454511|249
HYSWYWR
>FUSION-ENST00000570299.5:102283-ENST00000527095.7:802208|3013
LIVTHQHQKYNQYLGK
>FUSION-ENST00000570299.5:102283-ENST00000527095.7:802208|5854
KPELLLTWGNGVNGPVRIR
>ENST00000302326.5|SNV-4889-G-A|1
SAMSTIDLDSLMAEHSATWYMPADK
>FUSION-ENST00000570299.5:102283-ENST00000527095.7:802208|1291
MGGGKEMGHLYGK
>FUSION-ENST00000465369.5:669-ENST00000256496.8:48258|41
GPSGQFSEDMIPTVGFNMRK
>FUSION-ENST00000485410.5:18453-ENST00000533770.5:454511|32
MRMLAEDELRDAVLLVFANK
>FUSION-ENST00000570299.5:102283-ENST00000527095.7:802208|4042
RRDLWGYLLPG
>FUSION-ENST00000570299.5:102283-ENST00000527095.7:802208|2757
VTWTQHCDTATVHLITKPATK
>FUSION-ENST00000485410.5:18453-ENST00000533770.5:454511|419
VCLLCHSAS
>FUSION-ENST00000570299.5:102283-ENST00000527095.7:802208|488
VVYVYILGAGKDLNDTNGER
>FUSION-ENST00000570299.5:102283-ENST00000527095.7:802208|962
MGVVLHIYNLSTFGGQDR
>FUSION-ENST00000570299.5:102283-ENST00000527095.7:802208|1327
YLASQPLGQLPAL
>FUSION-ENST00000570299.5:102283-ENST00000527095.7:802208|5044
MPILGQVNTIHPIL
>FUSION-ENST00000485410.5:18453-ENST00000533770.5:454511|46
TSALQCGMWVARTR
>FUSION-ENST00000570299.5:102283-ENST00000527095.7:802208|1224
GNFFSIVNSAEEYLVFIVLPV
>FUSION-ENST00000570299.5:102283-ENST00000527095.7:802208|2877
MAPKEQP
>FUSION-ENST00000570299.5:102283-ENST00000527095.7:802208|1325
TGMHRHSSLPR
>FUSION-ENST00000570299.5:102283-ENST00000527095.7:802208|3406
KLIFKIALLTYDL
>FUSION-ENST00000570299.5:102283-ENST00000527095.7:802208|4274
MQCKELRTIVLQQSTDLLNIWG
>FUSION-ENST00000570299.5:102283-ENST00000527095.7:802208|5691
VLFFLVTPD
>FUSION-ENST00000570299.5:102283-ENST00000527095.7:802208|5646
GRVPPCLACSLSLETQPILTLFFK
>FUSION-ENST00000570299.5:102283-ENST00000527095.7:802208|4055
MSELGACHTVWWECKR
>FUSION-ENST00000570299.5:102283-ENST00000527095.7:802208|1667
DCSLFSMLK
>FUSION-ENST00000570299.5:102283-ENST00000527095.7:802208|4508
LFSHCKI
>FUSION-ENST00000570299.5:102283-ENST00000527095.7:802208|4435
RTHVTTFGPPG
>FUSION-ENST00000485410.5:18453-ENST00000533770.5:454511|65
GGQLLPCCSSWGQKK
>FUSION-ENST00000570299.5:102283-ENST00000527095.7:802208|2020
DSIPWTVDVVLN
>ENST00000524981.9|SNV-228915-C-G|3
DDGSSFYNLRK
>FUSION-ENST00000570299.5:102283-ENST00000527095.7:802208|4130
ETLNRAII
>ENST00000613455.4|MNV-8938-CAAG-C|2
LDKDFFGK
>FUSION-ENST00000485410.5:18453-ENST00000533770.5:454511|528
MPLHSSLSGR
>FUSION-ENST00000570299.5:102283-ENST00000527095.7:802208|2190
YCYRLMTYCKFGYSVLSCL
>FUSION-ENST00000570299.5:102283-ENST00000527095.7:802208|2608
LDGVSKTDSR
>FUSION-ENST00000570299.5:102283-ENST00000527095.7:802208|1050
MRFWWGHR
>FUSION-ENST00000570299.5:102283-ENST00000527095.7:802208|4215
WSLYSHL
>FUSION-ENST00000570299.5:102283-ENST00000527095.7:802208|4856
ANVNFFPWYGCFAS
>FUSION-ENST00000485410.5:18453-ENST00000533770.5:454511|120
PSQEPDWEEGDAHPDGGPGCR
>FUSION-ENST00000570299.5:102283-ENST00000527095.7:802208|771
CLGHSAVRVRLLIQLCR
>FUSION-ENST00000570299.5:102283-ENST00000527095.7:802208|1483
NFSLSSCSE
>FUSION-ENST00000570299.5:102283-ENST00000527095.7:802208|5077
VLSTFSYK
>FUSION-ENST00000570299.5:102283-ENST00000527095.7:802208|3851
MHVKEVWRSGVLR
>ENST00000534797.5|SNV-6684-G-T|4
CKYISSALR
>FUSION-ENST00000570299.5:102283-ENST00000527095.7:802208|2909
SVGAWGR
>FUSION-ENST00000570299.5:102283-ENST00000527095.7:802208|2368
SLKPRCDK
>FUSION-ENST00000570299.5:102283-ENST00000527095.7:802208|3086
RVSCFSLPSS
>FUSION-ENST00000570299.5:102283-ENST00000527095.7:802208|4589
KEELEQH
>ENST00000612484.4|SNV-102409-G-A|3
HPVMLTLLR
>FUSION-ENST00000570299.5:102283-ENST00000527095.7:802208|2820
EMFSIVTVQYNSH
>FUSION-ENST00000570299.5:102283-ENST00000527095.7:802208|2801
MGDEQRR
>FUSION-ENST00000570299.5:102283-ENST00000527095.7:802208|2295
YEQSMSLLNSP
>FUSION-ENST00000570299.5:102283-ENST00000527095.7:802208|5704
TTTQPIPNPTPILQLR
>FUSION-ENST00000570299.5:102283-ENST00000527095.7:802208|2210
MPVHAQAIKLR
>FUSION-ENST00000570299.5:102283-ENST00000527095.7:802208|4831
CIFFFVVLNIYLKYAVDIFPPSMGK
>FUSION-ENST00000570299.5:102283-ENST00000527095.7:802208|3027
VAGSRRGALSMTAALSR
>FUSION-ENST00000570299.5:102283-ENST00000527095.7:802208|2889
MFWSPVAPVKKTFPLP
>FUSION-ENST00000570299.5:102283-ENST00000527095.7:802208|2899
MDEAAVPLLT
>FUSION-ENST00000570299.5:102283-ENST00000527095.7:802208|417
LLMVMMPDITRQ
>FUSION-ENST00000570299.5:102283-ENST00000527095.7:802208|2928
LSVISTR
>FUSION-ENST00000570299.5:102283-ENST00000527095.7:802208|2744
MTMQDCWRR
>FUSION-ENST00000570299.5:102283-ENST00000527095.7:802208|5148
EGCPHDSVNSHR
>FUSION-ENST00000485410.5:18453-ENST00000533770.5:454511|112
DHHPIQAETRGDRHHHPYHW
>FUSION-ENST00000570299.5:102283-ENST00000527095.7:802208|2138
GHIGPEWVSSMGNQHK
>FUSION-ENST00000570299.5:102283-ENST00000527095.7:802208|3290
MLRPNGALCKR
>FUSION-ENST00000570299.5:102283-ENST00000527095.7:802208|4335
HSSGEILVLRK
>FUSION-ENST00000570299.5:102283-ENST00000527095.7:802208|2173
MFSLRDT
>ENST00000338682.8|MNV-11586-CCCAAACC-C|1
GSGAFPLDHSVTDKGFSHP
>FUSION-ENST00000485410.5:18453-ENST00000533770.5:454511|164
MELQKYRK
>FUSION-ENST00000570299.5:102283-ENST00000527095.7:802208|108
MYFILCCLVQYPLATCDG
>FUSION-ENST00000570299.5:102283-ENST00000527095.7:802208|4531
EILFGVGCR
>FUSION-ENST00000570299.5:102283-ENST00000527095.7:802208|605
CFQMFMCIVIIMKTSL
>FUSION-ENST00000570299.5:102283-ENST00000527095.7:802208|2029
TLVIITLSSSG
>FUSION-ENST00000485410.5:18453-ENST00000533770.5:454511|298
SGVLRSLSTWVG
>FUSION-ENST00000570299.5:102283-ENST00000527095.7:802208|5864
MHTHTFACPHHRSGSGVRSVLC
>FUSION-ENST00000570299.5:102283-ENST00000527095.7:802208|5559
YSRLQRNMVR
>FUSION-ENST00000485410.5:18453-ENST00000533770.5:454511|759
DKSGVTLYWWWK
>FUSION-ENST00000570299.5:102283-ENST00000527095.7:802208|40
LGFVLARQKIR
>FUSION-ENST00000570299.5:102283-ENST00000527095.7:802208|5382
MCQEKPK
>ENST00000368012.4|SNV-9921-A-C|3
VSPFPAGSFQAR
>FUSION-ENST00000485410.5:18453-ENST00000533770.5:454511|977
NSKAVPVR
>FUSION-ENST00000570299.5:102283-ENST00000527095.7:802208|134
EIFLRSPPISVALVYQER
>ENST00000486048.2|INDEL-34606-T-TC|2
EAEFLQKLLPGYYMSLALLSK
>FUSION-ENST00000485410.5:18453-ENST00000533770.5:454511|429
RLKSTDVLN
>FUSION-ENST00000570299.5:102283-ENST00000527095.7:802208|5167
MGWDDRAEPRVAPVTLER
>FUSION-ENST00000570299.5:102283-ENST00000527095.7:802208|3418
FPPSGKPRWRHCTPAWAMR
>FUSION-ENST00000570299.5:102283-ENST00000527095.7:802208|1399
MVFDRQLRNIVNLK
>FUSION-ENST00000570299.5:102283-ENST00000527095.7:802208|2518
GILKVMENTLTISFVNKNVIEYI
>FUSION-ENST00000570299.5:102283-ENST00000527095.7:802208|951
MRDNLLL
>ENST00000461137.5|INDEL-74763-A-AA|23
KERNTRPLK
>FUSION-ENST00000485410.5:18453-ENST00000533770.5:454511|782
MQRICHTMWTR
>FUSION-ENST00000570299.5:102283-ENST00000527095.7:802208|4948
SCLNPVMN
>FUSION-ENST00000570299.5:102283-ENST00000527095.7:802208|1023
ELATTVAVGKK
>FUSION-ENST00000570299.5:102283-ENST00000527095.7:802208|2223
IIGLCPINKYSGRFY
>FUSION-ENST00000570299.5:102283-ENST00000527095.7:802208|1593
NLYLQIYFIVFSFYGTFRAIDPK
>FUSION-ENST00000570299.5:102283-ENST00000527095.7:802208|5828
MMTLIRAEGR
>FUSION-ENST00000570299.5:102283-ENST00000527095.7:802208|4343
MVVRMHSSGEILVLR
>ENST00000343508.7|SNV-1118100-C-G|1
LQMDGAPPVCEVLCPANELR
>FUSION-ENST00000570299.5:102283-ENST00000527095.7:802208|4596
GEQSVIGR
>FUSION-ENST00000570299.5:102283-ENST00000527095.7:802208|2570
MMTMSGPAWVPAVVLGR
>FUSION-ENST00000570299.5:102283-ENST00000527095.7:802208|1205
IGSTWKLCDGHQSDHS
>FUSION-ENST00000570299.5:102283-ENST00000527095.7:802208|3209
MFVIVYVHK
>FUSION-ENST00000570299.5:102283-ENST00000527095.7:802208|1160
AQQETKALHASP
>FUSION-ENST00000570299.5:102283-ENST00000527095.7:802208|1376
LLRHVLSFVVLALLK
>FUSION-ENST00000570299.5:102283-ENST00000527095.7:802208|4363
IVPTGEWDR
>FUSION-ENST00000570299.5:102283-ENST00000527095.7:802208|5445
MSEMIDPFKTLPYRNK
>FUSION-ENST00000485410.5:18453-ENST00000533770.5:454511|494
QKISQVWWHAPVVPSTR
>FUSION-ENST00000570299.5:102283-ENST00000527095.7:802208|2114
VFSYTYLL
>FUSION-ENST00000570299.5:102283-ENST00000527095.7:802208|1750
SVLVSASR
>FUSION-ENST00000570299.5:102283-ENST00000527095.7:802208|5329
MWPQLFHLLEIHLRPLNSKVWW
>FUSION-ENST00000570299.5:102283-ENST00000527095.7:802208|1316
DNALRKYLHAYFFIQR
>FUSION-ENST00000570299.5:102283-ENST00000527095.7:802208|812
KTSLPQRQISVNDR
>FUSION-ENST00000570299.5:102283-ENST00000527095.7:802208|147
IVFFFLSGCSGGKNFK
>FUSION-ENST00000570299.5:102283-ENST00000527095.7:802208|5532
MYFVPAFLFSSLIYSKLLHYK
>FUSION-ENST00000570299.5:102283-ENST00000527095.7:802208|933
ACKQNQKPWEKCK
>FUSION-ENST00000570299.5:102283-ENST00000527095.7:802208|2252
RKCIVLLTFFFHNTIPNR
>FUSION-ENST00000570299.5:102283-ENST00000527095.7:802208|5541
MEHCILEQSLKM
>FUSION-ENST00000570299.5:102283-ENST00000527095.7:802208|5952
PPPVPNGNLHQHDPQDLR
>FUSION-ENST00000570299.5:102283-ENST00000527095.7:802208|5762
YGGLQHK
>FUSION-ENST00000570299.5:102283-ENST00000527095.7:802208|3689
LCTNPILEVNCH
>FUSION-ENST00000570299.5:102283-ENST00000527095.7:802208|1015
QRGSRHIFTWPEQEEGK
>FUSION-ENST00000570299.5:102283-ENST00000527095.7:802208|1366
YSSPSCLSYYNEFCK
>FUSION-ENST00000570299.5:102283-ENST00000527095.7:802208|1136
MADNDFFFQVLEQPFYTLR
>FUSION-ENST00000570299.5:102283-ENST00000527095.7:802208|3315
QISSCPSTIC
>FUSION-ENST00000570299.5:102283-ENST00000527095.7:802208|5619
LLYISVVR
>FUSION-ENST00000570299.5:102283-ENST00000527095.7:802208|2704
MTLQDMRQSNLGR
>FUSION-ENST00000570299.5:102283-ENST00000527095.7:802208|278
VTFHLPQFPHIQSR
>FUSION-ENST00000570299.5:102283-ENST00000527095.7:802208|270
MNYNATIYHRLTLPQVRYSC
>FUSION-ENST00000570299.5:102283-ENST00000527095.7:802208|3914
MVIKLVNFRD
>FUSION-ENST00000570299.5:102283-ENST00000527095.7:802208|2035
DKEGLLS
>FUSION-ENST00000570299.5:102283-ENST00000527095.7:802208|541
KKELAWSVLDVINIK
>FUSION-ENST00000570299.5:102283-ENST00000527095.7:802208|2410
VDVIHMALALSRSIQSSGANQRYK
>FUSION-ENST00000570299.5:102283-ENST00000527095.7:802208|3839
GWRMYSYPK
>FUSION-ENST00000485410.5:18453-ENST00000533770.5:454511|615
MVRMVNFVYILL
>FUSION-ENST00000570299.5:102283-ENST00000527095.7:802208|1594
NLYLQIYFIVFSFYGTFR
>FUSION-ENST00000464177.1:168890-ENST00000373212.6:74882|17
MFFYHFSVLQILGLIKKK
>FUSION-ENST00000485410.5:18453-ENST00000533770.5:454511|846
RTTCCLR
>FUSION-ENST00000570299.5:102283-ENST00000527095.7:802208|2436
VCLSKTQFVFLLAILPSIL
>FUSION-ENST00000485410.5:18453-ENST00000533770.5:454511|553
MFRPGAVAHACNPSTLGGR
>FUSION-ENST00000570299.5:102283-ENST00000527095.7:802208|3226
QECAERDKT
>FUSION-ENST00000570299.5:102283-ENST00000527095.7:802208|432
CPDLLSVQ
>ENST00000396197.8|SNV-13339-T-C|2
YSMDTYVSK
>FUSION-ENST00000570299.5:102283-ENST00000527095.7:802208|3653
MNKRASNG
>FUSION-ENST00000570299.5:102283-ENST00000527095.7:802208|5680
MSSPGTAISPVVR
>FUSION-ENST00000570299.5:102283-ENST00000527095.7:802208|2582
MGGRWSYEEDEGHEGNLLENYR
>FUSION-ENST00000570299.5:102283-ENST00000527095.7:802208|258
MFKILRPL
>FUSION-ENST00000570299.5:102283-ENST00000527095.7:802208|2298
MSLPGVMCWE
>FUSION-ENST00000485410.5:18453-ENST00000533770.5:454511|352
LFPNQSCVKYVWK
>FUSION-ENST00000570299.5:102283-ENST00000527095.7:802208|3324
NSLSNLRLQR
>FUSION-ENST00000570299.5:102283-ENST00000527095.7:802208|2868
MYVFSNEFINMV
>FUSION-ENST00000570299.5:102283-ENST00000527095.7:802208|4835
TVVQHLNLIVFLRSITKLP
>FUSION-ENST00000570299.5:102283-ENST00000527095.7:802208|1166
MCLSIQIMAQQETK
>FUSION-ENST00000570299.5:102283-ENST00000527095.7:802208|5858
RGPTPPP
>FUSION-ENST00000570299.5:102283-ENST00000527095.7:802208|1718
MYCLTCISFEYCPQVQNYSVSGR
>FUSION-ENST00000570299.5:102283-ENST00000527095.7:802208|4122
ALNLAHK
>FUSION-ENST00000570299.5:102283-ENST00000527095.7:802208|5450
VHESDCASFFLGILA
>ENST00000360028.4|SNV-1264-C-A|3
STLSRLLYIR
>FUSION-ENST00000570299.5:102283-ENST00000527095.7:802208|4881
KHNQASINVVK
>FUSION-ENST00000570299.5:102283-ENST00000527095.7:802208|941
CTSACLLLAPK
>ENST00000267430.10|SNV-64069-C-A|1
YIHYVFDIQMLPNDLNQDRLKYDI
>FUSION-ENST00000570299.5:102283-ENST00000527095.7:802208|5045
LWQSAGPPTFH
>FUSION-ENST00000570299.5:102283-ENST00000527095.7:802208|1558
FSEKLLFAAAGR
>FUSION-ENST00000485410.5:18453-ENST00000533770.5:454511|274
CLPYARHSIQSE
>FUSION-ENST00000570299.5:102283-ENST00000527095.7:802208|1715
GLFQELYVLHWGVSIFSSHSVG
>FUSION-ENST00000570299.5:102283-ENST00000527095.7:802208|4686
QSTDRDLL
>FUSION-ENST00000570299.5:102283-ENST00000527095.7:802208|2215
IKLEIKEL
>FUSION-ENST00000570299.5:102283-ENST00000527095.7:802208|5540
EHCILEQSLKM
>FUSION-ENST00000570299.5:102283-ENST00000527095.7:802208|132
SPPISVALVYQER
>ENST00000392745.8|SNV-92892-G-A|2
TMEDKYK
>FUSION-ENST00000570299.5:102283-ENST00000527095.7:802208|2488
ALNSFFR
>FUSION-ENST00000570299.5:102283-ENST00000527095.7:802208|4030
MVINVVSLRGEISDV
>FUSION-ENST00000570299.5:102283-ENST00000527095.7:802208|1045
FWWGHRSKPHIWSSTRFVCVEL
>FUSION-ENST00000570299.5:102283-ENST00000527095.7:802208|943
QLILFGTEVGQ
>FUSION-ENST00000570299.5:102283-ENST00000527095.7:802208|2574
CPTVPASLNLLFLNLK
>FUSION-ENST00000570299.5:102283-ENST00000527095.7:802208|2111
MLDKERIHILGR
>FUSION-ENST00000485410.5:18453-ENST00000533770.5:454511|516
AHCSHNFLGSGDSLVSAS
>FUSION-ENST00000570299.5:102283-ENST00000527095.7:802208|236
ASCFRDTTMLLVR
>FUSION-ENST00000485410.5:18453-ENST00000533770.5:454511|463
LGVYTGHEPAAPR
>FUSION-ENST00000570299.5:102283-ENST00000527095.7:802208|68
MVSFYGAFNEKPSIVNISK
>FUSION-ENST00000570299.5:102283-ENST00000527095.7:802208|4281
CLDLGRATAGQIDHWTQCR
>FUSION-ENST00000570299.5:102283-ENST00000527095.7:802208|4462
LVSNSWPQVIHLPQYLKVLGLQA
>FUSION-ENST00000570299.5:102283-ENST00000527095.7:802208|2095
MNCLFLEFSI
>FUSION-ENST00000570299.5:102283-ENST00000527095.7:802208|4441
LPKGGER
>FUSION-ENST00000570299.5:102283-ENST00000527095.7:802208|5744
RLKSTDLNPV
>FUSION-ENST00000570299.5:102283-ENST00000527095.7:802208|564
QGIWYCLLFLGYCAQNQGADSR
>FUSION-ENST00000485410.5:18453-ENST00000533770.5:454511|395
FVFMAQSRK
>FUSION-ENST00000570299.5:102283-ENST00000527095.7:802208|949
KACPLNSFLTYFSCK
>FUSION-ENST00000570299.5:102283-ENST00000527095.7:802208|3919
LLCLNAKAPDLLECIVSN
>FUSION-ENST00000570299.5:102283-ENST00000527095.7:802208|1401
MVFDRQLR
>FUSION-ENST00000570299.5:102283-ENST00000527095.7:802208|3665
WQVTGLLLCFMIWVRK
>FUSION-ENST00000570299.5:102283-ENST00000527095.7:802208|5643
MGSPCSSGVSVLLTVLPWACIPSCA
>FUSION-ENST00000485410.5:18453-ENST00000533770.5:454511|851
NTQGCLRGK
>FUSION-ENST00000570299.5:102283-ENST00000527095.7:802208|5159
AEPRVAPVTLERVTAN
>FUSION-ENST00000485410.5:18453-ENST00000533770.5:454511|221
MVIWKRSIPGR
>FUSION-ENST00000570299.5:102283-ENST00000527095.7:802208|5331
MWPQLFHLLEIHLRPLNSK
>FUSION-ENST00000570299.5:102283-ENST00000527095.7:802208|4974
QGWEGGS
>FUSION-ENST00000570299.5:102283-ENST00000527095.7:802208|694
LGTLCRKSQIAYPALQNK
>FUSION-ENST00000570299.5:102283-ENST00000527095.7:802208|2534
MPKVEDAFSFPD
>FUSION-ENST00000570299.5:102283-ENST00000527095.7:802208|1789
VIDCQGSNLSKVLTAFEVR
>FUSION-ENST00000485410.5:18453-ENST00000533770.5:454511|168
NSSHDLGKFYLLGSPDKQMMV
>FUSION-ENST00000570299.5:102283-ENST00000527095.7:802208|512
IFHQPKKKPR
>FUSION-ENST00000485410.5:18453-ENST00000533770.5:454511|979
WSGVRRNSK
>FUSION-ENST00000570299.5:102283-ENST00000527095.7:802208|1562
CLIVLKYLLLIFTIKLSVLVG
>FUSION-ENST00000570299.5:102283-ENST00000527095.7:802208|4211
EQNEYSNKLSR
>FUSION-ENST00000485410.5:18453-ENST00000533770.5:454511|59
MLYSLSLQTNR
>FUSION-ENST00000570299.5:102283-ENST00000527095.7:802208|837
FINMLQQQLK
>ENST00000376656.8|SNV-9430-G-A|3
RQDLAHLAAEVEGKCLQSGFEMLK
>FUSION-ENST00000485410.5:18453-ENST00000533770.5:454511|72
LCLPRVDICGR
>FUSION-ENST00000570299.5:102283-ENST00000527095.7:802208|1547
QLDSEKVLS
>FUSION-ENST00000485410.5:18453-ENST00000533770.5:454511|233
MREVGECRSCR
>FUSION-ENST00000570299.5:102283-ENST00000527095.7:802208|3004
PELWLVFLHGLLKKK
>FUSION-ENST00000570299.5:102283-ENST00000527095.7:802208|2927
MLSVISTRSCAR
>ENST00000495264.1|INDEL-4946-A-AA|1
SKIKLTTV
>FUSION-ENST00000570299.5:102283-ENST00000527095.7:802208|5527
MLHLHFIYLFIF
>FUSION-ENST00000570299.5:102283-ENST00000527095.7:802208|155
DLVLGSMDLDPTAPA
>ENST00000367577.7|SNV-301-A-C|5
GGIKLHKTLLVSLVLR
>ENST00000582580.1|SNV-1164-C-A|3
MGSPGCCCLLLSSCRWDSQLTP
>FUSION-ENST00000570299.5:102283-ENST00000527095.7:802208|2459
MLNEESTR
>FUSION-ENST00000570299.5:102283-ENST00000527095.7:802208|3139
MCFWLFTFGK
>FUSION-ENST00000570299.5:102283-ENST00000527095.7:802208|3974
SSQFTNLCSR
>FUSION-ENST00000570299.5:102283-ENST00000527095.7:802208|1284
MGHLYGKYHIALMLA
>FUSION-ENST00000570299.5:102283-ENST00000527095.7:802208|4773
QLIFSLPLWGKSKIIIFITFLSVNK
>ENST00000511718.5|SNV-25707-G-T|4
MSHPPETNSDNTLQEWLTEVMK
>FUSION-ENST00000570299.5:102283-ENST00000527095.7:802208|3164
MLLFLLSSLRR
>FUSION-ENST00000570299.5:102283-ENST00000527095.7:802208|4477
QSGLKTTGVKDK
>FUSION-ENST00000485410.5:18453-ENST00000533770.5:454511|850
MNTQGCLRGKEVYR
>FUSION-ENST00000570299.5:102283-ENST00000527095.7:802208|3957
NPYSICKWLVVMMNRENINSGYSK
>FUSION-ENST00000570299.5:102283-ENST00000527095.7:802208|1455
ICFEKESFAATKSLNTPV
>FUSION-ENST00000570299.5:102283-ENST00000527095.7:802208|2826
WLDKGVWSSEEGLG
>FUSION-ENST00000570299.5:102283-ENST00000527095.7:802208|3427
APLYSSLGNESKTPSQK
>FUSION-ENST00000570299.5:102283-ENST00000527095.7:802208|953
MWFMRDNLLL
>FUSION-ENST00000570299.5:102283-ENST00000527095.7:802208|3229
GKQECAER
>ENST00000535484.5|SNV-13339-T-C|1
DTYVSKDSSQK
>FUSION-ENST00000570299.5:102283-ENST00000527095.7:802208|3025
RGALSMTAALSRF
>FUSION-ENST00000485410.5:18453-ENST00000533770.5:454511|279
HFISTHCFCFFGQTSTLVFR
>FUSION-ENST00000570299.5:102283-ENST00000527095.7:802208|3204
HSKARVNIMEATAQTLDSSSIYR
>FUSION-ENST00000570299.5:102283-ENST00000527095.7:802208|1178
AHDLLDVGK
>FUSION-ENST00000570299.5:102283-ENST00000527095.7:802208|5732
TMRTETGEEQR
>FUSION-ENST00000570299.5:102283-ENST00000527095.7:802208|5817
MSSIIQKLWNK
>FUSION-ENST00000485410.5:18453-ENST00000533770.5:454511|733
VSYYSLVK
>FUSION-ENST00000570299.5:102283-ENST00000527095.7:802208|5805
NLSFLGSL
>FUSION-ENST00000570299.5:102283-ENST00000527095.7:802208|2508
KHHLFQKDSSFIVINPHINK
>FUSION-ENST00000570299.5:102283-ENST00000527095.7:802208|2327
NLIESQE
>FUSION-ENST00000570299.5:102283-ENST00000527095.7:802208|1381
MLAKRLLR
>FUSION-ENST00000570299.5:102283-ENST00000527095.7:802208|2688
GAGIIEMEWKK
>FUSION-ENST00000570299.5:102283-ENST00000527095.7:802208|5128
LRLCMRR
>FUSION-ENST00000570299.5:102283-ENST00000527095.7:802208|3710
MQWSDLGSLQPPPPR
>FUSION-ENST00000570299.5:102283-ENST00000527095.7:802208|3656
MHHLSFPLFTEEEKNGQISIIAVR
>FUSION-ENST00000485410.5:18453-ENST00000533770.5:454511|824
LMSSEIFFQLQHQHRR
>FUSION-ENST00000570299.5:102283-ENST00000527095.7:802208|4068
VVNKTKPLPQWSYIQHKTQMSL
>FUSION-ENST00000570299.5:102283-ENST00000527095.7:802208|4069
MVVNKTKPLPQWSYIQHKTQMSL
>ENST00000509668.1|INDEL-21794-G-GT|5
MDPILLTISILSFFLCR
>FUSION-ENST00000485410.5:18453-ENST00000533770.5:454511|187
MTASLQRPCGTAPSLDGPQ
>ENST00000492914.1|SNV-23587-G-A|8
SWLPTSR
>FUSION-ENST00000570299.5:102283-ENST00000527095.7:802208|174
MVPLHSSLVTERDSISPKK
>FUSION-ENST00000570299.5:102283-ENST00000527095.7:802208|4727
MQSLHLK
>FUSION-ENST00000485410.5:18453-ENST00000533770.5:454511|13
MGVLEAFKK
>ENST00000460797.5|SNV-136971-C-T|6
MTGGSLQSFR
>FUSION-ENST00000570299.5:102283-ENST00000527095.7:802208|1112
MVFRAFQAVVCR
>FUSION-ENST00000570299.5:102283-ENST00000527095.7:802208|4702
TFDPSSIALQQSPQPGD
>FUSION-ENST00000570299.5:102283-ENST00000527095.7:802208|764
TGHGVLCQTISQIEEDRSVCT
>FUSION-ENST00000570299.5:102283-ENST00000527095.7:802208|403
PHGTDVCSITEEPTLCFI
>ENST00000511718.5|SNV-25707-G-T|2
MSHPPETNSDNTLQEWLTEVMKSNK
>FUSION-ENST00000570299.5:102283-ENST00000527095.7:802208|4983
LSPKDQEGRQGWEGGS
>FUSION-ENST00000570299.5:102283-ENST00000527095.7:802208|1848
MAPPFNTIILVIR
>FUSION-ENST00000570299.5:102283-ENST00000527095.7:802208|3496
NPSLYQPRVWLSADTSLYTKNK
>FUSION-ENST00000570299.5:102283-ENST00000527095.7:802208|1724
TILANTVKPRLYQKK
>FUSION-ENST00000570299.5:102283-ENST00000527095.7:802208|4710
FTFSDFI
>FUSION-ENST00000570299.5:102283-ENST00000527095.7:802208|4114
MCTPLGHSDTGMLSWLLC
>FUSION-ENST00000570299.5:102283-ENST00000527095.7:802208|1517
ESHSVAQAGVQWRNLSGAIKLSC
>FUSION-ENST00000570299.5:102283-ENST00000527095.7:802208|4771
SKIIIFITFLSVNKVHYK
>FUSION-ENST00000570299.5:102283-ENST00000527095.7:802208|1296
VVMGGGK
>FUSION-ENST00000570299.5:102283-ENST00000527095.7:802208|3286
MENLNKWR
>FUSION-ENST00000570299.5:102283-ENST00000527095.7:802208|1925
LPSGDVYKVHMKQK
>FUSION-ENST00000570299.5:102283-ENST00000527095.7:802208|2939
QPSYCKQHLLEQPVQGHRAK
>FUSION-ENST00000570299.5:102283-ENST00000527095.7:802208|1070
VGEASGNLQLRQKAK
>FUSION-ENST00000570299.5:102283-ENST00000527095.7:802208|1076
FLSGLRH
>FUSION-ENST00000570299.5:102283-ENST00000527095.7:802208|3718
YSNNPKYTSK
>FUSION-ENST00000570299.5:102283-ENST00000527095.7:802208|2387
AGPYLDRGLR
>FUSION-ENST00000570299.5:102283-ENST00000527095.7:802208|695
MLGTLCRKSQIAYPALQNK
>FUSION-ENST00000570299.5:102283-ENST00000527095.7:802208|1192
DVKAEEK
>FUSION-ENST00000485410.5:18453-ENST00000533770.5:454511|455
IASLSDISI
>FUSION-ENST00000570299.5:102283-ENST00000527095.7:802208|4266
LLNLNIYFVPLGNSI
>FUSION-ENST00000570299.5:102283-ENST00000527095.7:802208|196
MRVFPKAVLGVDMVLPVISAAR
>FUSION-ENST00000570299.5:102283-ENST00000527095.7:802208|900
KVRGESSFVYK
>FUSION-ENST00000570299.5:102283-ENST00000527095.7:802208|704
CVCKTYTQIDILENK
>FUSION-ENST00000570299.5:102283-ENST00000527095.7:802208|2470
MKSPHGLSR
>FUSION-ENST00000485410.5:18453-ENST00000533770.5:454511|672
FGSPSDR
>ENST00000267984.4|SNV-2017-C-T|5
LGVKCMSISASALLACVR
>FUSION-ENST00000485410.5:18453-ENST00000533770.5:454511|947
IDLGFSQER
>FUSION-ENST00000570299.5:102283-ENST00000527095.7:802208|1824
LQRLCFT
>FUSION-ENST00000570299.5:102283-ENST00000527095.7:802208|3037
TTGKHHSTWLFK
>FUSION-ENST00000485410.5:18453-ENST00000533770.5:454511|307
TKSHYYKLPR
>FUSION-ENST00000570299.5:102283-ENST00000527095.7:802208|1935
KYCIKLPSGDVYK
>FUSION-ENST00000570299.5:102283-ENST00000527095.7:802208|2843
SLSIWYRIF
>FUSION-ENST00000570299.5:102283-ENST00000527095.7:802208|4793
MDSYGFELLLIPIR
>FUSION-ENST00000570299.5:102283-ENST00000527095.7:802208|2747
SAESRHRVANS
>FUSION-ENST00000570299.5:102283-ENST00000527095.7:802208|4895
VLFYFGDGVL
>ENST00000264717.7|MNV-26455-CT-C|6
HTWLQLLLSVRLSGVLLLGQVR
>FUSION-ENST00000570299.5:102283-ENST00000527095.7:802208|387
HLGGGEAQSREEQKDR
>FUSION-ENST00000570299.5:102283-ENST00000527095.7:802208|1731
VLVFSVSSTVKLR
>FUSION-ENST00000570299.5:102283-ENST00000527095.7:802208|2988
MIALHGW
>FUSION-ENST00000570299.5:102283-ENST00000527095.7:802208|276
NCWSMNYNATIYHRLTLPQVR
>ENST00000312156.8|SNV-8488-G-A|2
TLEVMHQQLTELYR
>FUSION-ENST00000485410.5:18453-ENST00000533770.5:454511|116
KDHHPIQAETR
>FUSION-ENST00000570299.5:102283-ENST00000527095.7:802208|1625
RDFCSLHR
>FUSION-ENST00000570299.5:102283-ENST00000527095.7:802208|1855
GQGSSLGPLLK
>FUSION-ENST00000570299.5:102283-ENST00000527095.7:802208|4192
KQKQNNNNNNQK
>FUSION-ENST00000570299.5:102283-ENST00000527095.7:802208|2268
NKLITFTLIK
>FUSION-ENST00000570299.5:102283-ENST00000527095.7:802208|1820
SHLNLKLNTFYGKGSCEDLR
>FUSION-ENST00000570299.5:102283-ENST00000527095.7:802208|4007
MASCLWLYQKCRS
>FUSION-ENST00000570299.5:102283-ENST00000527095.7:802208|1713
KKTFQLR
>FUSION-ENST00000570299.5:102283-ENST00000527095.7:802208|2670
DGIYRPK
>FUSION-ENST00000570299.5:102283-ENST00000527095.7:802208|3499
TTKNPSLYQPRVWLSADTSLYTK
>FUSION-ENST00000570299.5:102283-ENST00000527095.7:802208|5421
NVTGFCFLLGLPYMERTLLSEKF
>ENST00000461137.5|INDEL-74763-A-AA|11
SELKGQR
>ENST00000539008.6|SNV-57979-G-A|1
NLNPIFNESFTFDIPTEKLR
>FUSION-ENST00000570299.5:102283-ENST00000527095.7:802208|3244
MPLKGSTTSQHHYVGDQAST
>FUSION-ENST00000570299.5:102283-ENST00000527095.7:802208|2441
MLFFSFLFNLLFFSHLNPHSR
>ENST00000310597.6|SNV-254-G-T|3
LASALLR
>FUSION-ENST00000570299.5:102283-ENST00000527095.7:802208|3981
TCSFPNIHFYTGQRYVCELR
>FUSION-ENST00000570299.5:102283-ENST00000527095.7:802208|3696
ITAAVTHSHTQGGCKQIKTFR
>FUSION-ENST00000570299.5:102283-ENST00000527095.7:802208|1603
HQKLQIEK
>FUSION-ENST00000570299.5:102283-ENST00000527095.7:802208|2902
MKLLCLF
>FUSION-ENST00000485410.5:18453-ENST00000533770.5:454511|373
MIATGYLFFEMESQCYTGWSAVA
>FUSION-ENST00000570299.5:102283-ENST00000527095.7:802208|5913
RTSATSEGTGMTALRPGNR
>FUSION-ENST00000570299.5:102283-ENST00000527095.7:802208|3374
FSGEELQDHMVNLCFIL
>FUSION-ENST00000570299.5:102283-ENST00000527095.7:802208|5832
LLYLNGLIFLL
>FUSION-ENST00000570299.5:102283-ENST00000527095.7:802208|2998
ELNTYDE
>FUSION-ENST00000570299.5:102283-ENST00000527095.7:802208|1435
MQENGVNPGGR
>FUSION-ENST00000570299.5:102283-ENST00000527095.7:802208|4839
MNICLGNFK
>FUSION-ENST00000485410.5:18453-ENST00000533770.5:454511|12
GVLEAFKK
>FUSION-ENST00000570299.5:102283-ENST00000527095.7:802208|2620
MRDDLELR
>FUSION-ENST00000570299.5:102283-ENST00000527095.7:802208|5268
NIYPILSPNLQTLLRFILAFEIK
>FUSION-ENST00000570299.5:102283-ENST00000527095.7:802208|4119
MALNLAHKIYVYPIKVSLLPS
>FUSION-ENST00000570299.5:102283-ENST00000527095.7:802208|1002
MLIQLLILLYRELY
>FUSION-ENST00000570299.5:102283-ENST00000527095.7:802208|4950
SLLILGELEWSGEWSLLGKYVGR
>FUSION-ENST00000470487.6:826-ENST00000464219.1:37852|2
YQQHQESLSAQLQGVFLR
>FUSION-ENST00000570299.5:102283-ENST00000527095.7:802208|3546
IQTTRNICSA
>FUSION-ENST00000485410.5:18453-ENST00000533770.5:454511|577
LDKRTLP
>ENST00000376042.6|SNV-108669-C-A|2
YSIATMTSVGK
>FUSION-ENST00000262410.9:102283-ENST00000527095.7:802208|10
AHTRTHPAHSPHAPSLR
>ENST00000357345.7|SNV-62995-A-G|3
KLSFPMGRMLFSHDCVFWCGDFNYR
>FUSION-ENST00000570299.5:102283-ENST00000527095.7:802208|2840
MIPLRYLLNMQVEMSSRWLDK
>FUSION-ENST00000570299.5:102283-ENST00000527095.7:802208|5023
MHGFMPFFLP
>FUSION-ENST00000485410.5:18453-ENST00000533770.5:454511|899
IGIDNGNLRPKKK
>FUSION-ENST00000570299.5:102283-ENST00000527095.7:802208|1309
MHFFFSSDV
>FUSION-ENST00000485410.5:18453-ENST00000533770.5:454511|488
SQLRYDLR
>FUSION-ENST00000485410.5:18453-ENST00000533770.5:454511|729
AFALCCNGLCPFFK
>FUSION-ENST00000485410.5:18453-ENST00000533770.5:454511|114
DHHPIQAETR
>FUSION-ENST00000570299.5:102283-ENST00000527095.7:802208|1943
LCFMYKIIMK
>FUSION-ENST00000570299.5:102283-ENST00000527095.7:802208|1340
FVGLNCTLCNC
>FUSION-ENST00000570299.5:102283-ENST00000527095.7:802208|1276
CQNWGCSARHKINE
>FUSION-ENST00000570299.5:102283-ENST00000527095.7:802208|3254
MAEKGREPEGK
>FUSION-ENST00000570299.5:102283-ENST00000527095.7:802208|3600
MLVLSVFTLTPKTVSQPPEISS
>FUSION-ENST00000485410.5:18453-ENST00000533770.5:454511|1001
EALLWLHPLPHHRAGVR
>FUSION-ENST00000485410.5:18453-ENST00000533770.5:454511|585
GIGDPLFNR
>FUSION-ENST00000485410.5:18453-ENST00000533770.5:454511|484
MPNKCLMNEARHGGPR
>FUSION-ENST00000570299.5:102283-ENST00000527095.7:802208|2695
AMGAGIIEMEWK
>FUSION-ENST00000570299.5:102283-ENST00000527095.7:802208|2484
LDRHLSFIWTEGILASFHSPAGK
>FUSION-ENST00000570299.5:102283-ENST00000527095.7:802208|545
MPAAIPDKLSALPTQLLR
>FUSION-ENST00000570299.5:102283-ENST00000527095.7:802208|3199
VNIMEATAQTLDSSSIYR
>FUSION-ENST00000570299.5:102283-ENST00000527095.7:802208|2144
MQGKKQGK
>FUSION-ENST00000570299.5:102283-ENST00000527095.7:802208|4267
MLLNLNIYFVPLGNSI
>FUSION-ENST00000570299.5:102283-ENST00000527095.7:802208|3568
QVLLLLYR
>FUSION-ENST00000570299.5:102283-ENST00000527095.7:802208|3987
VTVTVSK
>FUSION-ENST00000570299.5:102283-ENST00000527095.7:802208|5560
MYSRLQRNMVR
>FUSION-ENST00000570299.5:102283-ENST00000527095.7:802208|2140
RSWGLHLHFLGR
>ENST00000340465.2|SNV-71745-C-A|5
SCFNYPTLSNVKGMELYTR
>FUSION-ENST00000570299.5:102283-ENST00000527095.7:802208|4198
PLHSRLGNRVR
>FUSION-ENST00000570299.5:102283-ENST00000527095.7:802208|1545
MLHSNSFHEK
>FUSION-ENST00000570299.5:102283-ENST00000527095.7:802208|4092
GQNIVMSFMVHRWYLEQERELCIK
>FUSION-ENST00000570299.5:102283-ENST00000527095.7:802208|288
VACMASLKVIVSLICSGTAGGSR
>FUSION-ENST00000570299.5:102283-ENST00000527095.7:802208|3038
VAKTTGKHHSTWLFK
>FUSION-ENST00000570299.5:102283-ENST00000527095.7:802208|1375
LLRHVLSFVVLALLKDR
>FUSION-ENST00000570299.5:102283-ENST00000527095.7:802208|5521
AFAGAFP
>FUSION-ENST00000570299.5:102283-ENST00000527095.7:802208|5365
MVSWKVCPRGK
>FUSION-ENST00000570299.5:102283-ENST00000527095.7:802208|1699
MMPEVRNVQLQH
>FUSION-ENST00000570299.5:102283-ENST00000527095.7:802208|5165
VMCDFGGR
>FUSION-ENST00000570299.5:102283-ENST00000527095.7:802208|2194
RYCYRLMTYCK
>FUSION-ENST00000570299.5:102283-ENST00000527095.7:802208|3564
MWQGFSS
>FUSION-ENST00000485410.5:18453-ENST00000533770.5:454511|383
GQGKPRQESQHPL
>FUSION-ENST00000570299.5:102283-ENST00000527095.7:802208|5354
GAAAVTCRLTSCHART
>FUSION-ENST00000485410.5:18453-ENST00000533770.5:454511|315
AYWLVISFSATTILTVGK
>FUSION-ENST00000570299.5:102283-ENST00000527095.7:802208|5470
VLLLFVVCVFVLS
>FUSION-ENST00000570299.5:102283-ENST00000527095.7:802208|4216
MWSLYSHL
>FUSION-ENST00000570299.5:102283-ENST00000527095.7:802208|1726
TILANTVKPR
>FUSION-ENST00000570299.5:102283-ENST00000527095.7:802208|2053
GLGMYTTWIRRDY
>FUSION-ENST00000485410.5:18453-ENST00000533770.5:454511|716
MVIVRLEI
>ENST00000375743.8|SNV-32283-C-G|3
IHIADGALK
>FUSION-ENST00000570299.5:102283-ENST00000527095.7:802208|4439
GGERLLAVVSNSSYLLG
>FUSION-ENST00000570299.5:102283-ENST00000527095.7:802208|1756
LCTAWKHVPES
>FUSION-ENST00000570299.5:102283-ENST00000527095.7:802208|853
LLHEILRNDQLK
>ENST00000414979.1|SNV-15264-G-T|2
YIGMRNEQAVEACILYTK
>FUSION-ENST00000570299.5:102283-ENST00000527095.7:802208|4982
MSSKETVTEGPGR
>FUSION-ENST00000570299.5:102283-ENST00000527095.7:802208|3096
MGVLLCCPGWSQTLGFK
>FUSION-ENST00000570299.5:102283-ENST00000527095.7:802208|5473
MLFSFFSYSWGIFPVKCR
>FUSION-ENST00000570299.5:102283-ENST00000527095.7:802208|2987
MGPFGKVLSR
>FUSION-ENST00000570299.5:102283-ENST00000527095.7:802208|5087
MSWSLWSHREE
>FUSION-ENST00000570299.5:102283-ENST00000527095.7:802208|4516
MFATSVFLSWMTRAVYK
>FUSION-ENST00000570299.5:102283-ENST00000527095.7:802208|1556
LLFAAAGRAGPNLGELILGYYSTD
>FUSION-ENST00000570299.5:102283-ENST00000527095.7:802208|5710
FMTTTQPIPNPTPILQLR
>ENST00000375647.5|SNV-72704-G-A|3
CFEGEGGHSAFQK
>FUSION-ENST00000570299.5:102283-ENST00000527095.7:802208|1773
MLYIKSSSIFFS
>FUSION-ENST00000570299.5:102283-ENST00000527095.7:802208|5441
MIDPFKTLPYRNK
>FUSION-ENST00000570299.5:102283-ENST00000527095.7:802208|4859
ECFLLPT
>FUSION-ENST00000570299.5:102283-ENST00000527095.7:802208|89
TLVTTILDR
>FUSION-ENST00000570299.5:102283-ENST00000527095.7:802208|583
TLMEREKR
>FUSION-ENST00000570299.5:102283-ENST00000527095.7:802208|4679
MQIFQNPTKSNI
>FUSION-ENST00000570299.5:102283-ENST00000527095.7:802208|5495
TSYSDLYATYLYLEFKRLADL
>FUSION-ENST00000570299.5:102283-ENST00000527095.7:802208|5160
AEPRVAPVTLER
>FUSION-ENST00000485410.5:18453-ENST00000533770.5:454511|988
LGRGQQVGRGWR
>FUSION-ENST00000485410.5:18453-ENST00000533770.5:454511|712
ISPLFKQNLWALR
>FUSION-ENST00000485410.5:18453-ENST00000533770.5:454511|639
MLKCQAGFCLCPFLLSHCVHYP
>FUSION-ENST00000570299.5:102283-ENST00000527095.7:802208|1134
MADNDFFFQVLEQPFYTLRYIQK
>FUSION-ENST00000570299.5:102283-ENST00000527095.7:802208|4558
MRKNLNLFLK
>FUSION-ENST00000570299.5:102283-ENST00000527095.7:802208|716
HEGCSLVIPAF
>FUSION-ENST00000570299.5:102283-ENST00000527095.7:802208|2143
QGKKQGK
>FUSION-ENST00000485410.5:18453-ENST00000533770.5:454511|478
CLMNEAR
>FUSION-ENST00000570299.5:102283-ENST00000527095.7:802208|569
MAEDWLQLCSR
>FUSION-ENST00000570299.5:102283-ENST00000527095.7:802208|4537
MATVPLLISSKDLKWLDCHL
>FUSION-ENST00000570299.5:102283-ENST00000527095.7:802208|179
WATERKLGSHC
>FUSION-ENST00000570299.5:102283-ENST00000527095.7:802208|5605
MPSKINISGITVCVDFCVASLTQK
>ENST00000628166.1|SNV-410118-G-T|1
PTWESSTRWV
>FUSION-ENST00000570299.5:102283-ENST00000527095.7:802208|4804
MVIWTSTLLSSK
>FUSION-ENST00000570299.5:102283-ENST00000527095.7:802208|1785
VLTAFEVRAVLSWKVFFILNR
>FUSION-ENST00000570299.5:102283-ENST00000527095.7:802208|3693
MWQLSGLEK
>FUSION-ENST00000570299.5:102283-ENST00000527095.7:802208|4903
IAMCYTRNMK
>FUSION-ENST00000570299.5:102283-ENST00000527095.7:802208|3854
PNQLHVYFT
>FUSION-ENST00000570299.5:102283-ENST00000527095.7:802208|4014
TSIALCMASCLWLYQK
>FUSION-ENST00000570299.5:102283-ENST00000527095.7:802208|88
MTLVTTILDREALTYCILSFTWE
>FUSION-ENST00000570299.5:102283-ENST00000527095.7:802208|3975
MSSQFTNLCSR
>FUSION-ENST00000570299.5:102283-ENST00000527095.7:802208|3684
AFSYKYQLYQLNCTPFFFFFLR
>FUSION-ENST00000570299.5:102283-ENST00000527095.7:802208|395
MFRQVGTRMQR
>FUSION-ENST00000570299.5:102283-ENST00000527095.7:802208|366
MVCLSEKITRK
>FUSION-ENST00000570299.5:102283-ENST00000527095.7:802208|4377
MKEVCWGVVSDGGENAF
>ENST00000531388.1|SNV-4829-T-C|3
MVLHPAPAWPCESVPWCVGHR
>ENST00000340465.2|SNV-71745-C-A|4
SCFNYPTLSNVKGMELYTRK
>FUSION-ENST00000485410.5:18453-ENST00000533770.5:454511|959
GQWIIIAHWT
>FUSION-ENST00000570299.5:102283-ENST00000527095.7:802208|2958
QSPFIYPMVR
>FUSION-ENST00000485410.5:18453-ENST00000533770.5:454511|178
SSSSIPLPFTGADMEK
>FUSION-ENST00000570299.5:102283-ENST00000527095.7:802208|4416
HVRYHSEK
>ENST00000492914.1|SNV-23587-G-A|13
EADLHRLQMSWLPTSR
>FUSION-ENST00000570299.5:102283-ENST00000527095.7:802208|2170
NTQRLQHNPLK
>FUSION-ENST00000570299.5:102283-ENST00000527095.7:802208|4627
GLASPGQQAGNSFK
>ENST00000215730.12|SNV-24527-C-A|4
GAGSAMSTDAYPKNPHIR
>FUSION-ENST00000570299.5:102283-ENST00000527095.7:802208|4669
MYTGCVCVSIYTERER
>FUSION-ENST00000570299.5:102283-ENST00000527095.7:802208|5353
LTSCHAR
>FUSION-ENST00000570299.5:102283-ENST00000527095.7:802208|3700
MRITAAVTHSHTQGGCKQIK
>FUSION-ENST00000570299.5:102283-ENST00000527095.7:802208|5048
ETRLGRR
>ENST00000368318.5|SNV-800-T-G|1
GVARSVR
>FUSION-ENST00000485410.5:18453-ENST00000533770.5:454511|306
SHYYKLPR
>FUSION-ENST00000570299.5:102283-ENST00000527095.7:802208|217
GCRNDLGV
>FUSION-ENST00000570299.5:102283-ENST00000527095.7:802208|4334
HSSGEILVLRKGTPELR
>FUSION-ENST00000570299.5:102283-ENST00000527095.7:802208|4719
NKAEEWPAECRAFFHL
>FUSION-ENST00000485410.5:18453-ENST00000533770.5:454511|504
MRPGTVAHACNPSTLGGRGGQITR
>FUSION-ENST00000570299.5:102283-ENST00000527095.7:802208|3578
NTNNKEHLFSLVFLNR
>FUSION-ENST00000570299.5:102283-ENST00000527095.7:802208|3565
FMWQGFSS
>FUSION-ENST00000570299.5:102283-ENST00000527095.7:802208|5127
MMSAKNFLNICHYFFFITLLNE
>FUSION-ENST00000485410.5:18453-ENST00000533770.5:454511|838
GMIVTMSFCAGR
>FUSION-ENST00000570299.5:102283-ENST00000527095.7:802208|4745
NEASQLDQPQHVESFPGASVYK
>FUSION-ENST00000485410.5:18453-ENST00000533770.5:454511|566
HTCSSSYLGG
>FUSION-ENST00000570299.5:102283-ENST00000527095.7:802208|1686
AGEQLSSLAAR
>FUSION-ENST00000570299.5:102283-ENST00000527095.7:802208|2680
TEFTGQNFAGTI
>FUSION-ENST00000570299.5:102283-ENST00000527095.7:802208|1796
RQSPGSSFLSFAQLGNMFLSLR
>FUSION-ENST00000570299.5:102283-ENST00000527095.7:802208|3362
NCQTVFQSKHTILYSHR
>FUSION-ENST00000570299.5:102283-ENST00000527095.7:802208|335
PLFVLVQIGELQ
>FUSION-ENST00000570299.5:102283-ENST00000527095.7:802208|5551
VRFLSLLFFFFFKLGCR
>FUSION-ENST00000570299.5:102283-ENST00000527095.7:802208|3124
SCQFTFQMCLK
>FUSION-ENST00000570299.5:102283-ENST00000527095.7:802208|5808
MVLSESALG
>FUSION-ENST00000570299.5:102283-ENST00000527095.7:802208|2548
SGFSLLPSAHL
>FUSION-ENST00000570299.5:102283-ENST00000527095.7:802208|1413
PQAEMSPTHTPPAPTHCRLMQLSR
>FUSION-ENST00000570299.5:102283-ENST00000527095.7:802208|2463
SPHGLSRFSRARPVLYVLLTQIQN
>FUSION-ENST00000570299.5:102283-ENST00000527095.7:802208|189
MWIGTAFFESNVTK
>FUSION-ENST00000570299.5:102283-ENST00000527095.7:802208|1247
MSENLIYMLYHKR
>FUSION-ENST00000570299.5:102283-ENST00000527095.7:802208|1857
MASSYCVFTQQKGQGSSLGPLLKR
>FUSION-ENST00000570299.5:102283-ENST00000527095.7:802208|2914
ERKSVGAWGR
>ENST00000409573.7|INDEL-4946-A-AA|1
LECEQIPKKI
>FUSION-ENST00000570299.5:102283-ENST00000527095.7:802208|2323
RKQVWIFGHGR
>FUSION-ENST00000570299.5:102283-ENST00000527095.7:802208|1451
HCSLNNVNQGGINR
>FUSION-ENST00000485410.5:18453-ENST00000533770.5:454511|140
VGLDAAGKTTILYKLK
>FUSION-ENST00000570299.5:102283-ENST00000527095.7:802208|2536
GSCLSIGICMPK
>FUSION-ENST00000570299.5:102283-ENST00000527095.7:802208|5056
MSSKETLTERPK
>FUSION-ENST00000570299.5:102283-ENST00000527095.7:802208|1869
MPLPGQFLTQAIHFQNCMLDGLRM
>FUSION-ENST00000570299.5:102283-ENST00000527095.7:802208|489
VVYVYILGAGK
>FUSION-ENST00000570299.5:102283-ENST00000527095.7:802208|4959
GSLESFMETAPGASSPK
>FUSION-ENST00000570299.5:102283-ENST00000527095.7:802208|2689
MGAGIIEMEWKK
>FUSION-ENST00000570299.5:102283-ENST00000527095.7:802208|5338
MNSCVCTNT
>FUSION-ENST00000570299.5:102283-ENST00000527095.7:802208|3507
KKETFFFFLFFFFIIL
>FUSION-ENST00000570299.5:102283-ENST00000527095.7:802208|4097
LRHLKGQNIVMSFMVHR
>FUSION-ENST00000570299.5:102283-ENST00000527095.7:802208|5552
MVRFLSLLFFFFFKLGCR
>FUSION-ENST00000570299.5:102283-ENST00000527095.7:802208|4714
MKVNQGMFTFSDFI
>FUSION-ENST00000485410.5:18453-ENST00000533770.5:454511|417
EPWHFAL
>FUSION-ENST00000570299.5:102283-ENST00000527095.7:802208|2830
MSSRWLDK
>FUSION-ENST00000570299.5:102283-ENST00000527095.7:802208|2228
GKIIGLCPINK
>FUSION-ENST00000570299.5:102283-ENST00000527095.7:802208|5518
MNGLVFLLLK
>FUSION-ENST00000570299.5:102283-ENST00000527095.7:802208|3300
LVSNYWPQVIHPPWPPKVLGLQV
>FUSION-ENST00000570299.5:102283-ENST00000527095.7:802208|3311
MPVPHSLN
>FUSION-ENST00000485410.5:18453-ENST00000533770.5:454511|890
VAAIIILNASIKESR
>FUSION-ENST00000570299.5:102283-ENST00000527095.7:802208|1963
MMPVLLVATIQVEHSSTPKSKI
>FUSION-ENST00000485410.5:18453-ENST00000533770.5:454511|355
MLFPNQSCVK
>FUSION-ENST00000570299.5:102283-ENST00000527095.7:802208|269
NYNATIYHRLTLPQVRYSC
>FUSION-ENST00000570299.5:102283-ENST00000527095.7:802208|4698
SVGLKVCSHLSGK
>FUSION-ENST00000570299.5:102283-ENST00000527095.7:802208|2113
MPASWLLHFEVVIK
>FUSION-ENST00000570299.5:102283-ENST00000527095.7:802208|1609
VHQDNCSYQVKFKA
>FUSION-ENST00000570299.5:102283-ENST00000527095.7:802208|1656
SFSFFFFFFFFFLISTSQAALVGR
>FUSION-ENST00000570299.5:102283-ENST00000527095.7:802208|5460
IPTSVLFSPR
>ENST00000616440.4|SNV-149388-T-C|6
VEYQEDRNDLVISETELKQAAYIFK
>FUSION-ENST00000570299.5:102283-ENST00000527095.7:802208|4728
LILSFFLL
>FUSION-ENST00000570299.5:102283-ENST00000527095.7:802208|2996
MTSLWYKATWTLNCIWFPMK
>FUSION-ENST00000570299.5:102283-ENST00000527095.7:802208|700
TYTQIDILENKMFK
>FUSION-ENST00000570299.5:102283-ENST00000527095.7:802208|4144
LLEFSTK
>FUSION-ENST00000570299.5:102283-ENST00000527095.7:802208|4655
AGKSRPAGWKFLQK
>FUSION-ENST00000570299.5:102283-ENST00000527095.7:802208|2474
RCSLEMRK
>FUSION-ENST00000570299.5:102283-ENST00000527095.7:802208|4490
NTGTARLLK
>FUSION-ENST00000570299.5:102283-ENST00000527095.7:802208|5593
SILALLCNTTILSLGNQLI
>FUSION-ENST00000570299.5:102283-ENST00000527095.7:802208|3754
KGFSANWKR
>FUSION-ENST00000570299.5:102283-ENST00000527095.7:802208|783
SFPLHYLPQVK
>FUSION-ENST00000570299.5:102283-ENST00000527095.7:802208|3194
MEATAQTLDSSSIYRK
>ENST00000274364.11|SNV-237793-C-G|5
KSFLHEEEENVVK
>FUSION-ENST00000570299.5:102283-ENST00000527095.7:802208|3295
DFLIHKAKLNS
>FUSION-ENST00000570299.5:102283-ENST00000527095.7:802208|3265
MYWLNIFFL
>FUSION-ENST00000570299.5:102283-ENST00000527095.7:802208|4330
GTPELRQVGGSRR
>FUSION-ENST00000570299.5:102283-ENST00000527095.7:802208|4430
LSNLPKTSRPVR
>ENST00000490012.6|SNV-254497-C-G|4
KSVFINHHPPGQIAR
>FUSION-ENST00000570299.5:102283-ENST00000527095.7:802208|959
GVVLHIYNLSTFGGQDRK
>FUSION-ENST00000570299.5:102283-ENST00000527095.7:802208|3635
MDDLGFMPANSPAHLLSQALDK
>FUSION-ENST00000570299.5:102283-ENST00000527095.7:802208|5536
MSLNSPTILSPPSPLNTYYTFPEV
>FUSION-ENST00000570299.5:102283-ENST00000527095.7:802208|5765
MIVYCRES
>FUSION-ENST00000570299.5:102283-ENST00000527095.7:802208|2149
MFRSHSSLPLFKMQGK
>FUSION-ENST00000570299.5:102283-ENST00000527095.7:802208|5861
SGSGVRSVLC
>FUSION-ENST00000570299.5:102283-ENST00000527095.7:802208|2706
KLLVMAK
>FUSION-ENST00000570299.5:102283-ENST00000527095.7:802208|1482
MISAVEWLSETSPPFYK
>FUSION-ENST00000570299.5:102283-ENST00000527095.7:802208|323
MRTKTSWG
>FUSION-ENST00000570299.5:102283-ENST00000527095.7:802208|1106
CSITCLCIVLIREHLRQK
>FUSION-ENST00000570299.5:102283-ENST00000527095.7:802208|2603
GASVGGK
>FUSION-ENST00000570299.5:102283-ENST00000527095.7:802208|3431
NCHTVFHNG
>FUSION-ENST00000485410.5:18453-ENST00000533770.5:454511|27
LAEDELR
>ENST00000461137.5|INDEL-74763-A-AA|4
ERCFALK
>FUSION-ENST00000570299.5:102283-ENST00000527095.7:802208|2697
RQSNLGRNR
>FUSION-ENST00000570299.5:102283-ENST00000527095.7:802208|4772
SKIIIFITFLSVNK
>FUSION-ENST00000485410.5:18453-ENST00000533770.5:454511|761
DPPLLPYS
>FUSION-ENST00000570299.5:102283-ENST00000527095.7:802208|4331
GTPELRQVGGSR
>ENST00000252677.4|SNV-5636-C-G|2
QLGWDHWIIAPPLYTPNYCK
>FUSION-ENST00000570299.5:102283-ENST00000527095.7:802208|3971
MVSSSISVCLCFGIIK
>FUSION-ENST00000541860.1:459-ENST00000534981.5:8931|2
INLGRAPQCMGFDRP
>FUSION-ENST00000570299.5:102283-ENST00000527095.7:802208|3732
LPNDFPFL
>FUSION-ENST00000570299.5:102283-ENST00000527095.7:802208|4023
MLPHKWR
>FUSION-ENST00000570299.5:102283-ENST00000527095.7:802208|4054
SELGACHTVWWECKR
>FUSION-ENST00000485410.5:18453-ENST00000533770.5:454511|734
CRRAFALCCNGLCPFFK
>FUSION-ENST00000485410.5:18453-ENST00000533770.5:454511|223
MMVIWKR
>FUSION-ENST00000485410.5:18453-ENST00000533770.5:454511|424
STICGERE
>FUSION-ENST00000570299.5:102283-ENST00000527095.7:802208|5891
MELLMETRL
>FUSION-ENST00000570299.5:102283-ENST00000527095.7:802208|648
GHFLMTKIR
>FUSION-ENST00000485410.5:18453-ENST00000533770.5:454511|427
HRSTICGER
>FUSION-ENST00000570299.5:102283-ENST00000527095.7:802208|2275
MSMINVK
>ENST00000508541.1|SNV-365219-T-A|1
QATPASARK
>FUSION-ENST00000570299.5:102283-ENST00000527095.7:802208|683
KHTIANALTMK
>FUSION-ENST00000570299.5:102283-ENST00000527095.7:802208|4717
AEEWPAECRAFFHL
>ENST00000349792.9|INDEL-34606-T-TC|1
ELFGIRPDDYLYSPLQ
>FUSION-ENST00000570299.5:102283-ENST00000527095.7:802208|3597
QCAQSIAK
>FUSION-ENST00000570299.5:102283-ENST00000527095.7:802208|3310
PVPHSLN
>FUSION-ENST00000570299.5:102283-ENST00000527095.7:802208|4338
MHSSGEILVLRK
>FUSION-ENST00000570299.5:102283-ENST00000527095.7:802208|4635
LIGNAVEYFR
>FUSION-ENST00000570299.5:102283-ENST00000527095.7:802208|2
MPQPIYLFFI
>FUSION-ENST00000570299.5:102283-ENST00000527095.7:802208|4257
IMMVKKFGVLIWGIR
>FUSION-ENST00000485410.5:18453-ENST00000533770.5:454511|179
GLQKSSSSIPLPFTGADMEK
>FUSION-ENST00000570299.5:102283-ENST00000527095.7:802208|5109
PLDEAETVHEEVVISSSR
>FUSION-ENST00000570299.5:102283-ENST00000527095.7:802208|4080
WYLEQERELCIKTIGSEEQ
>FUSION-ENST00000570299.5:102283-ENST00000527095.7:802208|4479
QSGLKTTGVK
>FUSION-ENST00000570299.5:102283-ENST00000527095.7:802208|3733
QFHLQLSSHTFRLPNDFPFL
>ENST00000403662.8|SNV-24192-G-A|3
RPSQGAAGSPSLESR
>FUSION-ENST00000570299.5:102283-ENST00000527095.7:802208|4117
IYVYPIK
>FUSION-ENST00000570299.5:102283-ENST00000527095.7:802208|2985
MGPFGKVLSRLILLFS
>FUSION-ENST00000570299.5:102283-ENST00000527095.7:802208|1374
MNLMVCPQVLCK
>ENST00000438447.2|SNV-451454-C-A|5
RSSGSIVYGSLGHPGDAAAR
>FUSION-ENST00000570299.5:102283-ENST00000527095.7:802208|5785
FHCVKAR
>FUSION-ENST00000485410.5:18453-ENST00000533770.5:454511|264
MNLILSVGAMAGVSR
>FUSION-ENST00000570299.5:102283-ENST00000527095.7:802208|5897
AVPGAPAGRSKSPSR
>FUSION-ENST00000570299.5:102283-ENST00000527095.7:802208|507
THQESLPNPFFS
>FUSION-ENST00000570299.5:102283-ENST00000527095.7:802208|1091
CMYIITILLVHIY
>FUSION-ENST00000570299.5:102283-ENST00000527095.7:802208|3747
VTSKNSLKR
>FUSION-ENST00000570299.5:102283-ENST00000527095.7:802208|3316
MQISSCPSTIC
>FUSION-ENST00000485410.5:18453-ENST00000533770.5:454511|118
PSQEPDWEEGDAHPDGGPGCRRK
>FUSION-ENST00000485410.5:18453-ENST00000533770.5:454511|589
VVARGWRDR
>FUSION-ENST00000485410.5:18453-ENST00000533770.5:454511|338
LARLVSNSQPQVIRPPQPPK
>FUSION-ENST00000570299.5:102283-ENST00000527095.7:802208|1818
LNTFYGKGSCEDLR
>FUSION-ENST00000570299.5:102283-ENST00000527095.7:802208|3873
MIKIVRSPHL
>FUSION-ENST00000570299.5:102283-ENST00000527095.7:802208|1814
GSCEDLRRK
>FUSION-ENST00000570299.5:102283-ENST00000527095.7:802208|5379
MRTILTITYWQTTLNIHIHL
>FUSION-ENST00000570299.5:102283-ENST00000527095.7:802208|2452
MSFKNPVCLPTGHFAFYSLIR
>FUSION-ENST00000570299.5:102283-ENST00000527095.7:802208|5107
NQIIISL
>FUSION-ENST00000570299.5:102283-ENST00000527095.7:802208|504
MFLALCMALGSPK
>FUSION-ENST00000570299.5:102283-ENST00000527095.7:802208|3979
TCSFPNIHFYTGQRYVCELRYLK
>FUSION-ENST00000485410.5:18453-ENST00000533770.5:454511|832
MSFCAGR
>FUSION-ENST00000570299.5:102283-ENST00000527095.7:802208|5809
EIAMVLSESALG
>FUSION-ENST00000570299.5:102283-ENST00000527095.7:802208|5623
AYVCVLTHL
>FUSION-ENST00000485410.5:18453-ENST00000533770.5:454511|545
DRDHSGQHGETPSLLKIQK
>FUSION-ENST00000570299.5:102283-ENST00000527095.7:802208|2351
MVDGVHFPR
>FUSION-ENST00000570299.5:102283-ENST00000527095.7:802208|171
CSHLADLLIPLPGTYPEEIIRHVGR
>FUSION-ENST00000570299.5:102283-ENST00000527095.7:802208|3592
ALFFLLYQMAQPSSCCLR
>FUSION-ENST00000570299.5:102283-ENST00000527095.7:802208|2720
MNWNDNAR
>FUSION-ENST00000570299.5:102283-ENST00000527095.7:802208|2920
MTWQITSPSAGDQR
>FUSION-ENST00000570299.5:102283-ENST00000527095.7:802208|4595
GEQSVIGRNWGSQPMIQNR
>FUSION-ENST00000570299.5:102283-ENST00000527095.7:802208|385
MSQIQNEK
>FUSION-ENST00000570299.5:102283-ENST00000527095.7:802208|1520
MESHSVAQAGVQWRNLSGAIK
>FUSION-ENST00000570299.5:102283-ENST00000527095.7:802208|419
LLMVMMPDITR
>FUSION-ENST00000485410.5:18453-ENST00000533770.5:454511|119
PSQEPDWEEGDAHPDGGPGCRR
>ENST00000469416.1|SNV-12874-G-A|4
AFSQSSSLIPHQRIHTSEKPYECK
>ENST00000252713.9|SNV-14664-C-T|3
SVHLTQYQK
>FUSION-ENST00000485410.5:18453-ENST00000533770.5:454511|473
MNEARHGGPRL
>FUSION-ENST00000570299.5:102283-ENST00000527095.7:802208|4207
MQFLIVKNTLVR
>FUSION-ENST00000570299.5:102283-ENST00000527095.7:802208|4297
MEAKSRS
>FUSION-ENST00000485410.5:18453-ENST00000533770.5:454511|616
KMVRMVNFVYILL
>FUSION-ENST00000485410.5:18453-ENST00000533770.5:454511|397
LYSQRFVFMAQSRK
>FUSION-ENST00000570299.5:102283-ENST00000527095.7:802208|5303
SRIHFSSYSFFK
>FUSION-ENST00000570299.5:102283-ENST00000527095.7:802208|3160
RGCNPNHLNPSGR
>ENST00000486048.2|INDEL-34606-T-TC|1
LLPGYYMSLALLSK
>FUSION-ENST00000570299.5:102283-ENST00000527095.7:802208|4079
ELCIKTIGSEEQ
>FUSION-ENST00000570299.5:102283-ENST00000527095.7:802208|5546
LGCRQTTCKQFLK
>FUSION-ENST00000570299.5:102283-ENST00000527095.7:802208|3177
MLAADSAQLRPSSGLPVAEEN
>FUSION-ENST00000570299.5:102283-ENST00000527095.7:802208|3542
LLRLPCSYKCSCGK
>FUSION-ENST00000570299.5:102283-ENST00000527095.7:802208|5104
MSLSSVGVNVLNPFWSKSYLFIY
>FUSION-ENST00000570299.5:102283-ENST00000527095.7:802208|1356
WFLIDSLEIL
>FUSION-ENST00000570299.5:102283-ENST00000527095.7:802208|4978
DQEGRQGWEGGS
>FUSION-ENST00000570299.5:102283-ENST00000527095.7:802208|2180
MWHNQTK
>ENST00000473542.1|SNV-255580-C-T|3
CPQNRLKPVKVLSSLR
>FUSION-ENST00000570299.5:102283-ENST00000527095.7:802208|4544
MECRVIFLFNF
>FUSION-ENST00000570299.5:102283-ENST00000527095.7:802208|5635
SSLFPVSGDSAYFDAFL
>FUSION-ENST00000570299.5:102283-ENST00000527095.7:802208|4548
NLNLFLKSWK
>FUSION-ENST00000485410.5:18453-ENST00000533770.5:454511|868
YRIGTSEW
>FUSION-ENST00000570299.5:102283-ENST00000527095.7:802208|1033
SSRPAWAT
>FUSION-ENST00000570299.5:102283-ENST00000527095.7:802208|2021
ISSILQRTLFLGQLMLFLIRR
>FUSION-ENST00000570299.5:102283-ENST00000527095.7:802208|1244
SENLIYMLYHKRSTMIR
>FUSION-ENST00000570299.5:102283-ENST00000527095.7:802208|492
MCTLNTR
>FUSION-ENST00000485410.5:18453-ENST00000533770.5:454511|757
METISSVCQIQGK
>FUSION-ENST00000570299.5:102283-ENST00000527095.7:802208|4781
KQTGRNIR
>FUSION-ENST00000570299.5:102283-ENST00000527095.7:802208|5672
IVPGTNKCLKHAER
>ENST00000612484.4|SNV-102409-G-A|2
HPVMLTLLRVPR
>FUSION-ENST00000570299.5:102283-ENST00000527095.7:802208|2788
MPDTMDSTERNCHQLKHVSVHVFNP
>FUSION-ENST00000485410.5:18453-ENST00000533770.5:454511|375
MLARLVSNS
>FUSION-ENST00000570299.5:102283-ENST00000527095.7:802208|1791
FLSLRVIDCQGSNLSKVLTAFEVR
>FUSION-ENST00000570299.5:102283-ENST00000527095.7:802208|2422
HICRVSGPL
>FUSION-ENST00000570299.5:102283-ENST00000527095.7:802208|614
MRVVLLSFRPFK
>FUSION-ENST00000570299.5:102283-ENST00000527095.7:802208|3252
GREPEGK
>FUSION-ENST00000570299.5:102283-ENST00000527095.7:802208|5452
CNQITSLAYPSSAISH
>FUSION-ENST00000570299.5:102283-ENST00000527095.7:802208|3309
MFCSFFCFCFCFFFWQSLALLPR
>FUSION-ENST00000570299.5:102283-ENST00000527095.7:802208|5297
VLIYLLCK
>FUSION-ENST00000570299.5:102283-ENST00000527095.7:802208|4689
FSISLFPEK
>ENST00000264717.7|MNV-26455-CT-C|3
LSGVLLLGQVRSALRTPSR
>FUSION-ENST00000570299.5:102283-ENST00000527095.7:802208|3886
LLISWSALYLIDSCK
>FUSION-ENST00000485410.5:18453-ENST00000533770.5:454511|751
MHRSVKR
>FUSION-ENST00000570299.5:102283-ENST00000527095.7:802208|4525
MKMFATSVFLSWMTRAVYK
>FUSION-ENST00000570299.5:102283-ENST00000527095.7:802208|682
MKHTIANALTMKS
>FUSION-ENST00000570299.5:102283-ENST00000527095.7:802208|2164
QNLIPDVALHLVLCK
>FUSION-ENST00000570299.5:102283-ENST00000527095.7:802208|4947
MSTPPRGFFLKPFCALQAGPR
>FUSION-ENST00000570299.5:102283-ENST00000527095.7:802208|4806
LIYDAECKYRAILSGP
>FUSION-ENST00000485410.5:18453-ENST00000533770.5:454511|142
VGLDAAGKTTILYK
>FUSION-ENST00000570299.5:102283-ENST00000527095.7:802208|3448
MDIWVGSKSLLL
>ENST00000400023.5|SNV-33044-G-A|1
GLDKRASEEMPILQALCLLPK
>FUSION-ENST00000570299.5:102283-ENST00000527095.7:802208|1530
FVVTDDICS
>FUSION-ENST00000570299.5:102283-ENST00000527095.7:802208|3326
DYAVAVVFKNSLSNLRLQR
>FUSION-ENST00000570299.5:102283-ENST00000527095.7:802208|904
DDIISQESSLDMEGNYKKVR
>ENST00000526926.5|SNV-14609-T-G|7
ERPFECKECGKGFSQSSLR
>FUSION-ENST00000570299.5:102283-ENST00000527095.7:802208|4474
MGGHYSAYQSK
>FUSION-ENST00000570299.5:102283-ENST00000527095.7:802208|5719
VGCNIKFTSHYGSLL
>ENST00000242839.10|MNV-806-ACA-A|7
MPEQERDHSQR
>FUSION-ENST00000485410.5:18453-ENST00000533770.5:454511|115
KDHHPIQAETRGDR
>FUSION-ENST00000570299.5:102283-ENST00000527095.7:802208|3666
MWQVTGLLLCFMIWVRK
>FUSION-ENST00000570299.5:102283-ENST00000527095.7:802208|3982
MTCSFPNIHFYTGQRYVCELR
>ENST00000456909.6|SNV-286-C-A|1
DYLLWKLAGLLR
>FUSION-ENST00000570299.5:102283-ENST00000527095.7:802208|4782
MKQTGRNIR
>FUSION-ENST00000570299.5:102283-ENST00000527095.7:802208|1432
QENGVNPGGRACSELR
>FUSION-ENST00000570299.5:102283-ENST00000527095.7:802208|5075
MEYREEWK
>FUSION-ENST00000570299.5:102283-ENST00000527095.7:802208|945
ACPLNSFLTYFSCKQ
>FUSION-ENST00000570299.5:102283-ENST00000527095.7:802208|5089
MSWSLWSHR
>FUSION-ENST00000570299.5:102283-ENST00000527095.7:802208|5011
LKDDSMCAALLTSDIK
>FUSION-ENST00000570299.5:102283-ENST00000527095.7:802208|787
LICPQKPKTHTMSFPLHYLPQVK
>FUSION-ENST00000485410.5:18453-ENST00000533770.5:454511|356
QLAVHYTEIPNPTGQKK
>FUSION-ENST00000570299.5:102283-ENST00000527095.7:802208|4410
GSTGFPRVPK
>ENST00000651943.2|SNV-147519-T-G|5
AFLSDMIKR
>ENST00000268130.12|SNV-24236-A-T|1
LELPQLTSNPKKK
>FUSION-ENST00000570299.5:102283-ENST00000527095.7:802208|3998
EKLYTKVSFCIQVFYIR
>FUSION-ENST00000570299.5:102283-ENST00000527095.7:802208|2290
MRSGDRDHPG
>FUSION-ENST00000570299.5:102283-ENST00000527095.7:802208|4350
SDRSLDTV
>FUSION-ENST00000570299.5:102283-ENST00000527095.7:802208|221
QNLGRGCR
>FUSION-ENST00000570299.5:102283-ENST00000527095.7:802208|4173
ITVSYFSLSFSSSLS
>FUSION-ENST00000570299.5:102283-ENST00000527095.7:802208|1508
MGFYSRTTYMCMFF
>FUSION-ENST00000570299.5:102283-ENST00000527095.7:802208|1969
MLQSPKFFEY
>FUSION-ENST00000485410.5:18453-ENST00000533770.5:454511|555
RAPVNSHCISSWAT
>FUSION-ENST00000570299.5:102283-ENST00000527095.7:802208|5264
HSFVANRR
>FUSION-ENST00000570299.5:102283-ENST00000527095.7:802208|1620
SAPSPSPVPAPCS
>FUSION-ENST00000485410.5:18453-ENST00000533770.5:454511|17
MPLFLCPTPSFI
>FUSION-ENST00000570299.5:102283-ENST00000527095.7:802208|5903
MATWWWLAGRAVPGAPAGR
>ENST00000651943.2|SNV-147519-T-G|6
RAFLSDMIKR
>FUSION-ENST00000570299.5:102283-ENST00000527095.7:802208|3113
MLALMIDVFLVIYIW
>FUSION-ENST00000570299.5:102283-ENST00000527095.7:802208|2067
VCIRFSTIFSFRHPLGVLECIPHG
>FUSION-ENST00000570299.5:102283-ENST00000527095.7:802208|4858
TVESFKLSNSQK
>FUSION-ENST00000570299.5:102283-ENST00000527095.7:802208|3593
QCGQFLNPDVSNSR
>FUSION-ENST00000570299.5:102283-ENST00000527095.7:802208|3837
MYSYPKHPYAQLK
>FUSION-ENST00000485410.5:18453-ENST00000533770.5:454511|423
MEKQFMVCLLCHSAS
>FUSION-ENST00000570299.5:102283-ENST00000527095.7:802208|1065
EPGAEYCFAATVKEPFVWSLELFKL
>FUSION-ENST00000570299.5:102283-ENST00000527095.7:802208|1546
MMYAKIS
>FUSION-ENST00000570299.5:102283-ENST00000527095.7:802208|4886
YYSFYTPTNGNALK
>FUSION-ENST00000570299.5:102283-ENST00000527095.7:802208|4124
RAFSASF
>FUSION-ENST00000570299.5:102283-ENST00000527095.7:802208|527
SWSSSTALSTWSLSLLLASCLR
>FUSION-ENST00000570299.5:102283-ENST00000527095.7:802208|3259
LYHNMAEK
>FUSION-ENST00000570299.5:102283-ENST00000527095.7:802208|3983
TCSFPNIHFYTGQR
>FUSION-ENST00000570299.5:102283-ENST00000527095.7:802208|2745
TMQDCWR
>FUSION-ENST00000570299.5:102283-ENST00000527095.7:802208|1928
FTQPVVTSNSLGAAFK
>FUSION-ENST00000570299.5:102283-ENST00000527095.7:802208|5172
LGDYLFR
>FUSION-ENST00000570299.5:102283-ENST00000527095.7:802208|2402
SIQSSGANQRYKSHK
>FUSION-ENST00000570299.5:102283-ENST00000527095.7:802208|211
MGPCHMPKK
>FUSION-ENST00000485410.5:18453-ENST00000533770.5:454511|667
YFIYLFIYFN
>ENST00000574788.6|SNV-52920-G-T|1
ILAIEVKKVDAQSSAGK
>FUSION-ENST00000485410.5:18453-ENST00000533770.5:454511|795
LEIHHYYHIPEES
>FUSION-ENST00000570299.5:102283-ENST00000527095.7:802208|1253
GKQIYSIPIDTR
>FUSION-ENST00000570299.5:102283-ENST00000527095.7:802208|3640
WLSHTDV
>FUSION-ENST00000570299.5:102283-ENST00000527095.7:802208|4355
MYAKVLGFGQSHCRSDR
>FUSION-ENST00000570299.5:102283-ENST00000527095.7:802208|650
KHILVFKK
>FUSION-ENST00000570299.5:102283-ENST00000527095.7:802208|2845
SLSIWYR
>FUSION-ENST00000570299.5:102283-ENST00000527095.7:802208|671
GEGFDCKKDVSLR
>FUSION-ENST00000570299.5:102283-ENST00000527095.7:802208|2409
MALALSR
>FUSION-ENST00000570299.5:102283-ENST00000527095.7:802208|3890
AKPKKCSYV
>FUSION-ENST00000570299.5:102283-ENST00000527095.7:802208|2918
MTWQITSPSAGDQRER
>FUSION-ENST00000570299.5:102283-ENST00000527095.7:802208|2117
MPETVDSPKPNILWFFPIHTYYKV
>FUSION-ENST00000570299.5:102283-ENST00000527095.7:802208|575
RLAPTLFQSRENAGNLVLPSVPR
>ENST00000492692.1|SNV-1118100-C-G|1
DGAPPVCEVLCPANELR
>FUSION-ENST00000570299.5:102283-ENST00000527095.7:802208|425
MFKSFRLLTL
>FUSION-ENST00000485410.5:18453-ENST00000533770.5:454511|780
MQRICHTMWTRK
>ENST00000271588.9|SNV-283900-A-G|3
ILLNGRKLVIAQAQVSNTGLCR
>FUSION-ENST00000485410.5:18453-ENST00000533770.5:454511|93
TLGNSIYLEVLTSK
>FUSION-ENST00000570299.5:102283-ENST00000527095.7:802208|1176
CVILCLLPALPPPHPTLLIPLF
>FUSION-ENST00000570299.5:102283-ENST00000527095.7:802208|1551
MAWLQVIELL
>FUSION-ENST00000570299.5:102283-ENST00000527095.7:802208|4275
MQCKELR
>FUSION-ENST00000485410.5:18453-ENST00000533770.5:454511|678
VVCGKSQTLPR
>ENST00000471850.1|SNV-8403-G-T|6
MIAYDAVLAAGDSLK
>FUSION-ENST00000570299.5:102283-ENST00000527095.7:802208|4648
MNPVFVR
>ENST00000470025.1|SNV-254497-C-G|3
RKSVFINHVSEAVSLCSS
>FUSION-ENST00000570299.5:102283-ENST00000527095.7:802208|4190
KCHLHFSKNK
>FUSION-ENST00000570299.5:102283-ENST00000527095.7:802208|4034
MLATKSVFFFF
>FUSION-ENST00000570299.5:102283-ENST00000527095.7:802208|5904
ATWWWLAGR
>FUSION-ENST00000570299.5:102283-ENST00000527095.7:802208|740
TVLVFSYLETEGTQMPGISKQ
>FUSION-ENST00000485410.5:18453-ENST00000533770.5:454511|779
QRICHTMWTRK
>FUSION-ENST00000485410.5:18453-ENST00000533770.5:454511|617
YLTLLNCILKKMVR
>ENST00000264717.7|MNV-26455-CT-C|13
EQVIPIALLSPYSGAR
>FUSION-ENST00000570299.5:102283-ENST00000527095.7:802208|4832
CIFFFVVLNIYLK
>FUSION-ENST00000485410.5:18453-ENST00000533770.5:454511|924
PMQTVGTHDEFR
>ENST00000371237.9|MNV-20238-GA-G|3
DFGPTTSQR
>FUSION-ENST00000570299.5:102283-ENST00000527095.7:802208|4566
MPPIGKI
>FUSION-ENST00000570299.5:102283-ENST00000527095.7:802208|3977
YVCELRYLKFICL
>FUSION-ENST00000570299.5:102283-ENST00000527095.7:802208|4421
MGRPKKAGQK
>FUSION-ENST00000485410.5:18453-ENST00000533770.5:454511|771
MVYVLFLKK
>FUSION-ENST00000570299.5:102283-ENST00000527095.7:802208|307
GGKVLGTY
>FUSION-ENST00000434243.5:669-ENST00000256496.8:48258|2
GDPQVNSVK
>FUSION-ENST00000570299.5:102283-ENST00000527095.7:802208|1859
MASSYCVFTQQKGQGSSLGPLLK
>FUSION-ENST00000485410.5:18453-ENST00000533770.5:454511|49
QWSIRTSALQCGMWVAR
>FUSION-ENST00000570299.5:102283-ENST00000527095.7:802208|2199
TSKHPIYQMRR
>FUSION-ENST00000570299.5:102283-ENST00000527095.7:802208|4053
MSELGACHTVWWECKREPGTQK
>FUSION-ENST00000570299.5:102283-ENST00000527095.7:802208|5022
HGFMPFFLP
>FUSION-ENST00000485410.5:18453-ENST00000533770.5:454511|360
DRIAKQLAVHYTEIPNPTGQK
>FUSION-ENST00000570299.5:102283-ENST00000527095.7:802208|5520
MSHCARPTFAL
>FUSION-ENST00000570299.5:102283-ENST00000527095.7:802208|1888
PESFLCPFRVSS
>FUSION-ENST00000570299.5:102283-ENST00000527095.7:802208|2586
VMKETSSK
>FUSION-ENST00000570299.5:102283-ENST00000527095.7:802208|4761
DYYSSQIIQIEPK
>FUSION-ENST00000570299.5:102283-ENST00000527095.7:802208|2628
NRSWPERVGQSHMER
>FUSION-ENST00000570299.5:102283-ENST00000527095.7:802208|999
MVAYTCNPSILGGQGGWIT
>ENST00000562041.1|SNV-2298-G-C|2
MWPVTGSTSTVLWSEAVRVTR
>FUSION-ENST00000485410.5:18453-ENST00000533770.5:454511|456
LYWSVWLAVLKIASLSDISI
>FUSION-ENST00000570299.5:102283-ENST00000527095.7:802208|4900
CYTRNMK
>FUSION-ENST00000570299.5:102283-ENST00000527095.7:802208|5749
MYDSVLQGVIVKLVIFK
>ENST00000461137.5|INDEL-74763-A-AA|12
NDAIKSELKGQR
>ENST00000368012.4|SNV-9921-A-C|2
VSPFPAGSFQARLR
>FUSION-ENST00000570299.5:102283-ENST00000527095.7:802208|4379
VPGLSNKCGK
>FUSION-ENST00000570299.5:102283-ENST00000527095.7:802208|409
MMQPIILR
>FUSION-ENST00000485410.5:18453-ENST00000533770.5:454511|813
SAFEYLFQNIMA
>FUSION-ENST00000485410.5:18453-ENST00000533770.5:454511|863
LLVFSLYFLHL
>FUSION-ENST00000570299.5:102283-ENST00000527095.7:802208|5198
MLCWRMGHIGNTLLYILR
>FUSION-ENST00000570299.5:102283-ENST00000527095.7:802208|1774
GREAVKI
>FUSION-ENST00000570299.5:102283-ENST00000527095.7:802208|5888
LGAGAVAAARR
>ENST00000534797.5|SNV-6684-G-T|1
YISSALRVNPALAELNLR
>FUSION-ENST00000570299.5:102283-ENST00000527095.7:802208|5655
QTSSTWSSPPL
>FUSION-ENST00000570299.5:102283-ENST00000527095.7:802208|3083
MYFIYPFLRWILP
>FUSION-ENST00000570299.5:102283-ENST00000527095.7:802208|1674
LRACPPQPR
>FUSION-ENST00000570299.5:102283-ENST00000527095.7:802208|1286
EMGHLYGKYHIALMLA
>FUSION-ENST00000570299.5:102283-ENST00000527095.7:802208|630
LCFCSFSVGKVLTVR
>FUSION-ENST00000570299.5:102283-ENST00000527095.7:802208|199
LYFCFMR
>FUSION-ENST00000570299.5:102283-ENST00000527095.7:802208|5746
TLVLYVWWVAT
>FUSION-ENST00000570299.5:102283-ENST00000527095.7:802208|372
LDVVSVGVISELVLRQ
>FUSION-ENST00000570299.5:102283-ENST00000527095.7:802208|3969
MVSSSISVCLCFGIIKFYITS
>FUSION-ENST00000570299.5:102283-ENST00000527095.7:802208|2885
GTGKCRDNNSLSS
>FUSION-ENST00000570299.5:102283-ENST00000527095.7:802208|3330
DYAVAVVFK
>ENST00000492692.1|SNV-1118100-C-G|2
MDGAPPVCEVLCPANELR
>FUSION-ENST00000570299.5:102283-ENST00000527095.7:802208|4887
IKYYSFYTPTNGNALK
>FUSION-ENST00000570299.5:102283-ENST00000527095.7:802208|2163
QNLIPDVALHLVLCKAISGIR
>FUSION-ENST00000570299.5:102283-ENST00000527095.7:802208|5032
MVESQRECVCFPLSVINYYTK
>FUSION-ENST00000570299.5:102283-ENST00000527095.7:802208|73
RLALEWK
>FUSION-ENST00000570299.5:102283-ENST00000527095.7:802208|1992
MNKIVAVSWFTLAER
>FUSION-ENST00000570299.5:102283-ENST00000527095.7:802208|679
HTIANALTMKS
>FUSION-ENST00000570299.5:102283-ENST00000527095.7:802208|5503
TCAPTSVLQQMPPF
>FUSION-ENST00000570299.5:102283-ENST00000527095.7:802208|3993
VSFCIQVFYIRKNFQLGMVTVTVSK
>FUSION-ENST00000570299.5:102283-ENST00000527095.7:802208|2651
IYIGWCKSR
>FUSION-ENST00000570299.5:102283-ENST00000527095.7:802208|3988
MVTVTVSK
>FUSION-ENST00000570299.5:102283-ENST00000527095.7:802208|1152
AAAEEVPETIPIEG
>FUSION-ENST00000570299.5:102283-ENST00000527095.7:802208|4918
MSLPYGTL
>FUSION-ENST00000570299.5:102283-ENST00000527095.7:802208|3078
MPPHQANFCTFSR
>FUSION-ENST00000570299.5:102283-ENST00000527095.7:802208|1126
MRVQFFSF
>FUSION-ENST00000570299.5:102283-ENST00000527095.7:802208|809
QISVNDR
>FUSION-ENST00000570299.5:102283-ENST00000527095.7:802208|1692
MFLSLPHWFRR
>FUSION-ENST00000570299.5:102283-ENST00000527095.7:802208|215
MCQEPQQMFTLS
>FUSION-ENST00000570299.5:102283-ENST00000527095.7:802208|940
MCTSACLLLAPKHPPAVGLFPLFSK
>FUSION-ENST00000570299.5:102283-ENST00000527095.7:802208|2147
SHSSLPLFK
>FUSION-ENST00000570299.5:102283-ENST00000527095.7:802208|4658
ELVHAVSRAGK
>FUSION-ENST00000570299.5:102283-ENST00000527095.7:802208|5788
YPFPTLCLR
>FUSION-ENST00000570299.5:102283-ENST00000527095.7:802208|818
GLEMKTSLPQR
>FUSION-ENST00000570299.5:102283-ENST00000527095.7:802208|5596
NIFSIPK
>FUSION-ENST00000570299.5:102283-ENST00000527095.7:802208|3884
AFCLMVQVGSLK
>FUSION-ENST00000570299.5:102283-ENST00000527095.7:802208|2587
ARSLDLWTDSNGR
>FUSION-ENST00000570299.5:102283-ENST00000527095.7:802208|3082
YFIYPFLRWILP
>ENST00000274364.11|SNV-237793-C-G|3
SFLHEEEENVVK
>FUSION-ENST00000570299.5:102283-ENST00000527095.7:802208|2963
MLKFWGEKVVEK
>FUSION-ENST00000570299.5:102283-ENST00000527095.7:802208|1450
MHCSLNNVNQGGINRR
>FUSION-ENST00000570299.5:102283-ENST00000527095.7:802208|6
MSSEELKFKPEETGK
>FUSION-ENST00000570299.5:102283-ENST00000527095.7:802208|4380
VPGLSNK
>FUSION-ENST00000570299.5:102283-ENST00000527095.7:802208|2135
MSSLSATTAFPVEDMVMNHS
>FUSION-ENST00000570299.5:102283-ENST00000527095.7:802208|3900
CVCVCVAKGRGSSINK
>FUSION-ENST00000570299.5:102283-ENST00000527095.7:802208|46
MVTFLKLGFVLAR
>FUSION-ENST00000570299.5:102283-ENST00000527095.7:802208|805
SSNQGTGQLAHQPIR
>FUSION-ENST00000570299.5:102283-ENST00000527095.7:802208|5515
NGLVFLLLKIGP
>FUSION-ENST00000570299.5:102283-ENST00000527095.7:802208|1191
MDVKAEEKAVGDEGLIR
>FUSION-ENST00000570299.5:102283-ENST00000527095.7:802208|4539
MATVPLLISSKDLK
>FUSION-ENST00000570299.5:102283-ENST00000527095.7:802208|3195
EATAQTLDSSSIYR
>FUSION-ENST00000570299.5:102283-ENST00000527095.7:802208|5281
VRISKTKPLMGTR
>FUSION-ENST00000570299.5:102283-ENST00000527095.7:802208|443
MQSTLGK
>FUSION-ENST00000570299.5:102283-ENST00000527095.7:802208|1542
LHSNSFHEKGVR
>FUSION-ENST00000570299.5:102283-ENST00000527095.7:802208|4062
TKPLPQWSYIQHKTQMSL
>FUSION-ENST00000570299.5:102283-ENST00000527095.7:802208|1996
YYVRHWGYSTE
>FUSION-ENST00000570299.5:102283-ENST00000527095.7:802208|490
CTLNTRVVYVYILGAGK
>FUSION-ENST00000570299.5:102283-ENST00000527095.7:802208|2019
TLFLGQLMLFLIR
>FUSION-ENST00000570299.5:102283-ENST00000527095.7:802208|2551
MFCCYHPK
>FUSION-ENST00000570299.5:102283-ENST00000527095.7:802208|4472
MGGHYSAYQSKNK
>FUSION-ENST00000570299.5:102283-ENST00000527095.7:802208|4415
MHVRYHSEKGSTGFPR
>FUSION-ENST00000570299.5:102283-ENST00000527095.7:802208|5263
HSFVANRRMSPAR
>FUSION-ENST00000570299.5:102283-ENST00000527095.7:802208|3521
NLGDRGCSELRWR
>FUSION-ENST00000570299.5:102283-ENST00000527095.7:802208|3018
MNKTKLIVTHQHQK
>FUSION-ENST00000485410.5:18453-ENST00000533770.5:454511|901
IGIDNGNLRPK
>FUSION-ENST00000570299.5:102283-ENST00000527095.7:802208|4078
TIGSEEQ
>FUSION-ENST00000570299.5:102283-ENST00000527095.7:802208|786
THTMSFPLHYLPQVK
>FUSION-ENST00000570299.5:102283-ENST00000527095.7:802208|2383
LDGQWLT
>FUSION-ENST00000570299.5:102283-ENST00000527095.7:802208|4464
LPRLVSNSWPQVIHLPQYLK
>FUSION-ENST00000570299.5:102283-ENST00000527095.7:802208|1872
GFISPSLVGPQLVFVLVC
>FUSION-ENST00000570299.5:102283-ENST00000527095.7:802208|4926
IGLGSLG
>FUSION-ENST00000570299.5:102283-ENST00000527095.7:802208|143
QAIDLTT
>FUSION-ENST00000570299.5:102283-ENST00000527095.7:802208|3068
IYSIILCLCVYLCLKAGTVSYLCIP
>FUSION-ENST00000570299.5:102283-ENST00000527095.7:802208|625
MCGVLRDQFIMFRILNMR
>FUSION-ENST00000570299.5:102283-ENST00000527095.7:802208|5795
PLLVISSTSYTEKFR
>FUSION-ENST00000570299.5:102283-ENST00000527095.7:802208|2070
MVCIRFSTIFSFR
>FUSION-ENST00000570299.5:102283-ENST00000527095.7:802208|4050
REPGTQKFR
>ENST00000368086.5|SNV-488-C-T|1
LTLLPPSLPLLLLLMLGMGCWAR
>FUSION-ENST00000570299.5:102283-ENST00000527095.7:802208|817
MGLEMKTSLPQRQISVNDR
>FUSION-ENST00000570299.5:102283-ENST00000527095.7:802208|4574
MWPESGR
>FUSION-ENST00000570299.5:102283-ENST00000527095.7:802208|2486
AGMHTRLDR
>FUSION-ENST00000485410.5:18453-ENST00000533770.5:454511|978
RNSKAVPVR
>FUSION-ENST00000570299.5:102283-ENST00000527095.7:802208|2514
ENTLTISFVNK
>FUSION-ENST00000570299.5:102283-ENST00000527095.7:802208|3574
EHLFSLVFLNRVR
>FUSION-ENST00000570299.5:102283-ENST00000527095.7:802208|5007
DDSMCAALLTSDIKLAAPCKLIYM
>FUSION-ENST00000570299.5:102283-ENST00000527095.7:802208|2828
MSSRWLDKGVWSSEEGLG
>FUSION-ENST00000570299.5:102283-ENST00000527095.7:802208|3692
WQLSGLEK
>FUSION-ENST00000570299.5:102283-ENST00000527095.7:802208|5753
MFWFVFEQNY
>FUSION-ENST00000570299.5:102283-ENST00000527095.7:802208|5350
LKIMRNNNIQR
>FUSION-ENST00000570299.5:102283-ENST00000527095.7:802208|4623
MLITSKAHLHSNISPGIDKQLCTMA
>ENST00000264717.7|MNV-26455-CT-C|12
EQVIPIALLSPYSGARSLR
>FUSION-ENST00000570299.5:102283-ENST00000527095.7:802208|5101
GFHYVGQAGLELLISGDPYTLAS
>FUSION-ENST00000570299.5:102283-ENST00000527095.7:802208|4907
NISSSADQFIR
>FUSION-ENST00000570299.5:102283-ENST00000527095.7:802208|4606
VVCTCSPSDLGGWGRR
>FUSION-ENST00000570299.5:102283-ENST00000527095.7:802208|3606
CQVHNLSDSVKRLAVR
>FUSION-ENST00000570299.5:102283-ENST00000527095.7:802208|685
NWSWCPLSDHFSDRRG
>FUSION-ENST00000570299.5:102283-ENST00000527095.7:802208|5245
ALQSMRLHGLHLK
>FUSION-ENST00000485410.5:18453-ENST00000533770.5:454511|549
GGWIMRSR
>FUSION-ENST00000570299.5:102283-ENST00000527095.7:802208|115
GGAIYIDRDNH
>FUSION-ENST00000570299.5:102283-ENST00000527095.7:802208|3561
MLSLKIQLFCFYFDK
>FUSION-ENST00000570299.5:102283-ENST00000527095.7:802208|806
MSSNQGTGQLAHQPIR
>FUSION-ENST00000570299.5:102283-ENST00000527095.7:802208|5734
GYTMKRG
>FUSION-ENST00000570299.5:102283-ENST00000527095.7:802208|5459
MIPTSVLFSPRLIVF
>FUSION-ENST00000570299.5:102283-ENST00000527095.7:802208|4028
MPLIQSR
>FUSION-ENST00000570299.5:102283-ENST00000527095.7:802208|1865
AMASSYCVFTQQK
>FUSION-ENST00000570299.5:102283-ENST00000527095.7:802208|5173
APSFRLGDYLFRVMCDFGGR
>FUSION-ENST00000570299.5:102283-ENST00000527095.7:802208|3471
MLLFCIHQLIIYIR
>FUSION-ENST00000570299.5:102283-ENST00000527095.7:802208|5621
VAGACNPSYSGG
>FUSION-ENST00000570299.5:102283-ENST00000527095.7:802208|5124
LCMRRWLSAAPGIR
>FUSION-ENST00000570299.5:102283-ENST00000527095.7:802208|3030
GWGGGLRVAGSR
>FUSION-ENST00000570299.5:102283-ENST00000527095.7:802208|4371
WKEIFQAEGTTCVKLWR
>FUSION-ENST00000570299.5:102283-ENST00000527095.7:802208|5370
VGPFAKRSGEIVEVR
>FUSION-ENST00000570299.5:102283-ENST00000527095.7:802208|3409
MPVILALWEAEAGGSFEPR
>FUSION-ENST00000570299.5:102283-ENST00000527095.7:802208|202
AEHWCSESASAQWSVLRSWWLAWHH
>FUSION-ENST00000485410.5:18453-ENST00000533770.5:454511|431
SYFLTLGNL
>FUSION-ENST00000570299.5:102283-ENST00000527095.7:802208|4991
ALLPEVLK
>FUSION-ENST00000570299.5:102283-ENST00000527095.7:802208|1408
MSPTHTPPAPTHCRLMQLSRLK
>FUSION-ENST00000570299.5:102283-ENST00000527095.7:802208|3897
GSSINKEK
>FUSION-ENST00000570299.5:102283-ENST00000527095.7:802208|2888
FWSPVAPVKKTFPLP
>FUSION-ENST00000570299.5:102283-ENST00000527095.7:802208|4294
LSVAQEIHIYMFNLKPFTIIFYIK
>FUSION-ENST00000570299.5:102283-ENST00000527095.7:802208|3509
HCILAWAMRVK
>FUSION-ENST00000570299.5:102283-ENST00000527095.7:802208|5143
IIGIKTTSFTA
>FUSION-ENST00000570299.5:102283-ENST00000527095.7:802208|3581
NKNTNNK
>FUSION-ENST00000570299.5:102283-ENST00000527095.7:802208|164
VAHACNPSTLGG
>FUSION-ENST00000570299.5:102283-ENST00000527095.7:802208|3555
GLPRKILK
>FUSION-ENST00000570299.5:102283-ENST00000527095.7:802208|3438
MAGSNGISSSRSLR
>FUSION-ENST00000570299.5:102283-ENST00000527095.7:802208|4834
TSYFCCMCIFFFVVLNIYLK
>FUSION-ENST00000570299.5:102283-ENST00000527095.7:802208|1104
AFQAVVCRVSGVCR
>FUSION-ENST00000570299.5:102283-ENST00000527095.7:802208|1637
FPHQLTAFIKHQK
>FUSION-ENST00000570299.5:102283-ENST00000527095.7:802208|1589
KKPTCHLHIIQNLR
>FUSION-ENST00000570299.5:102283-ENST00000527095.7:802208|2063
MYKVQYYLQFQASARGLGMYTTWIR
>FUSION-ENST00000485410.5:18453-ENST00000533770.5:454511|548
GGWIMRSRDR
>FUSION-ENST00000570299.5:102283-ENST00000527095.7:802208|2168
LQHNPLKEPLPFTTTYLCETGFFR
>FUSION-ENST00000570299.5:102283-ENST00000527095.7:802208|3186
PKVGAVATHIQR
>FUSION-ENST00000570299.5:102283-ENST00000527095.7:802208|4546
SWKMECR
>FUSION-ENST00000570299.5:102283-ENST00000527095.7:802208|1388
MNDWDAQTFQPSQR
>FUSION-ENST00000570299.5:102283-ENST00000527095.7:802208|2798
MNLNETS
>FUSION-ENST00000570299.5:102283-ENST00000527095.7:802208|4073
GMVVNKTKPLPQWSYIQHK
>FUSION-ENST00000570299.5:102283-ENST00000527095.7:802208|5630
MVAQACNPSTLGGQGRRIT
>ENST00000638920.1|SNV-22681-A-C|2
IARGPPPGSVSPAASGQVHHQSVLL
>FUSION-ENST00000485410.5:18453-ENST00000533770.5:454511|278
HFISTHCFCFFGQTSTLVFRDC
>FUSION-ENST00000570299.5:102283-ENST00000527095.7:802208|3396
MKPCLKKINQR
>FUSION-ENST00000570299.5:102283-ENST00000527095.7:802208|3368
YVSISLG
>FUSION-ENST00000570299.5:102283-ENST00000527095.7:802208|1612
MVHQDNCSYQVKFK
>FUSION-ENST00000570299.5:102283-ENST00000527095.7:802208|1385
NDWDAQTFQPSQRQCIK
>FUSION-ENST00000570299.5:102283-ENST00000527095.7:802208|3650
CYQDCHYYNFVTL
>FUSION-ENST00000570299.5:102283-ENST00000527095.7:802208|2384
MLDGQWLT
>FUSION-ENST00000570299.5:102283-ENST00000527095.7:802208|681
KHTIANALTMKS
>FUSION-ENST00000570299.5:102283-ENST00000527095.7:802208|4958
METAPGASSPK
>FUSION-ENST00000570299.5:102283-ENST00000527095.7:802208|4182
QNNNNNNQKKQPNK
>ENST00000374144.8|SNV-26987-C-T|1
HGELQEGKPCPEDLEQTQQRPLCPR
>FUSION-ENST00000570299.5:102283-ENST00000527095.7:802208|5721
MVGCNIK
>FUSION-ENST00000570299.5:102283-ENST00000527095.7:802208|4919
VCTFEVK
>FUSION-ENST00000570299.5:102283-ENST00000527095.7:802208|1708
NPGGRACSELRSR
>FUSION-ENST00000570299.5:102283-ENST00000527095.7:802208|5343
NNNIQRK
>FUSION-ENST00000570299.5:102283-ENST00000527095.7:802208|4491
MNTGTARLLK
>FUSION-ENST00000570299.5:102283-ENST00000527095.7:802208|4369
EIFQAEGTTCVKLWR
>FUSION-ENST00000570299.5:102283-ENST00000527095.7:802208|4174
GVLILLNFTGFLGGLNGNVCTWLK
>FUSION-ENST00000570299.5:102283-ENST00000527095.7:802208|3838
GWRMYSYPKHPYAQLK
>FUSION-ENST00000570299.5:102283-ENST00000527095.7:802208|5742
SCMNIFK
>FUSION-ENST00000570299.5:102283-ENST00000527095.7:802208|3847
SGVLRQVQDD
>FUSION-ENST00000570299.5:102283-ENST00000527095.7:802208|5483
TGKYIWIFICVFPQLNL
>FUSION-ENST00000570299.5:102283-ENST00000527095.7:802208|2562
MPFPSQTENLCNSRHK
>FUSION-ENST00000570299.5:102283-ENST00000527095.7:802208|4739
MTVSLTWALPQR
>FUSION-ENST00000570299.5:102283-ENST00000527095.7:802208|5517
NGLVFLLLK
>FUSION-ENST00000570299.5:102283-ENST00000527095.7:802208|3126
VCLGCGNK
>FUSION-ENST00000570299.5:102283-ENST00000527095.7:802208|1021
MVLLAVQEAWWGRPQETYNYDR
>FUSION-ENST00000570299.5:102283-ENST00000527095.7:802208|2796
RPVSVIIQSFPLIHR
>FUSION-ENST00000485410.5:18453-ENST00000533770.5:454511|887
ESRLERVEVSEILSAQR
>FUSION-ENST00000570299.5:102283-ENST00000527095.7:802208|1684
AGEQLSSLAARFPAQAVPLRR
>FUSION-ENST00000470487.6:826-ENST00000464219.1:37852|3
AEAVALKYQQHQESLSAQLQGVFLR
>FUSION-ENST00000570299.5:102283-ENST00000527095.7:802208|5813
LFLSTHVCAVCQGWF
>FUSION-ENST00000570299.5:102283-ENST00000527095.7:802208|5001
CAALLTSDIKLAAPCKLIYM
>FUSION-ENST00000485410.5:18453-ENST00000533770.5:454511|798
KWLRMLEIHHYYHIPEES
>FUSION-ENST00000570299.5:102283-ENST00000527095.7:802208|2217
LNISSPSPPKKIK
>FUSION-ENST00000570299.5:102283-ENST00000527095.7:802208|967
KMHASFILTNLLWQDLTYTGSFK
>ENST00000268130.12|SNV-24236-A-T|5
KLELPQLTSNPK
>FUSION-ENST00000570299.5:102283-ENST00000527095.7:802208|5935
DWEALEKHLAGLQFR
>FUSION-ENST00000485410.5:18453-ENST00000533770.5:454511|715
VIVRLEI
>ENST00000475313.5|SNV-86603-C-T|1
EQASVGEAF
>ENST00000457227.2|SNV-115142-C-A|2
SRRPSGTTVVQRESSRPG
>FUSION-ENST00000570299.5:102283-ENST00000527095.7:802208|4473
GGHYSAYQSK
>ENST00000568430.1|SNV-556-G-T|2
MGHRMKVMYL
>ENST00000524981.9|SNV-228915-C-G|5
SKPNLPNLEEIYSKDDGSSFYNLRK
>FUSION-ENST00000570299.5:102283-ENST00000527095.7:802208|4277
ATAGQIDHWTQCRR
>FUSION-ENST00000570299.5:102283-ENST00000527095.7:802208|2171
KNTQRLQHNPLK
>FUSION-ENST00000570299.5:102283-ENST00000527095.7:802208|56
KQMGPTRILQLFR
>ENST00000588629.1|SNV-11271-G-A|7
MIDLEANFEKIENK
>FUSION-ENST00000570299.5:102283-ENST00000527095.7:802208|3794
YTLGMFR
>FUSION-ENST00000570299.5:102283-ENST00000527095.7:802208|662
DVSLRTSGLFNSNSKTALNR
>FUSION-ENST00000570299.5:102283-ENST00000527095.7:802208|1127
YIYIIMRVQFFSF
>FUSION-ENST00000570299.5:102283-ENST00000527095.7:802208|2886
MGTGKCRDNNSLSS
>FUSION-ENST00000485410.5:18453-ENST00000533770.5:454511|788
MNVLELYHGLMQR
>FUSION-ENST00000570299.5:102283-ENST00000527095.7:802208|1313
MLARLVSNF
>FUSION-ENST00000485410.5:18453-ENST00000533770.5:454511|418
MEPWHFAL
>FUSION-ENST00000570299.5:102283-ENST00000527095.7:802208|2495
PNRALNSFFR
>FUSION-ENST00000485410.5:18453-ENST00000533770.5:454511|212
MLVIPVPWEAKAGGLLEPR
>ENST00000636215.2|SNV-81180-C-T|5
SRKESIEPK
>FUSION-ENST00000570299.5:102283-ENST00000527095.7:802208|3250
EPEGKAGVCR
>FUSION-ENST00000570299.5:102283-ENST00000527095.7:802208|3833
HPYAQLK
>FUSION-ENST00000570299.5:102283-ENST00000527095.7:802208|265
YALPVFSLFLR
>FUSION-ENST00000570299.5:102283-ENST00000527095.7:802208|2496
MPNRALNSFFR
>FUSION-ENST00000485410.5:18453-ENST00000533770.5:454511|297
SLSTWVG
>FUSION-ENST00000570299.5:102283-ENST00000527095.7:802208|4779
QTGRNIRFILGT
>FUSION-ENST00000570299.5:102283-ENST00000527095.7:802208|1466
MRAGILSLFCLLSQCLE
>FUSION-ENST00000570299.5:102283-ENST00000527095.7:802208|2567
MSGPAWVPAVVLGR
>FUSION-ENST00000570299.5:102283-ENST00000527095.7:802208|2148
FRSHSSLPLFKMQGK
>FUSION-ENST00000570299.5:102283-ENST00000527095.7:802208|4609
MVVCTCSPSDLGGWGR
>FUSION-ENST00000570299.5:102283-ENST00000527095.7:802208|18
MLQNLLLGE
>FUSION-ENST00000570299.5:102283-ENST00000527095.7:802208|2234
LCVSLSLALLDMTTQLIFIWKVLP
>FUSION-ENST00000570299.5:102283-ENST00000527095.7:802208|3097
SARLVLNS
>FUSION-ENST00000570299.5:102283-ENST00000527095.7:802208|523
CSAHYFPALL
>FUSION-ENST00000570299.5:102283-ENST00000527095.7:802208|1453
ESFAATKSLNTPV
>FUSION-ENST00000570299.5:102283-ENST00000527095.7:802208|3825
MYISLKLQSSLNGRLYPFPFYR
>FUSION-ENST00000570299.5:102283-ENST00000527095.7:802208|5378
RTILTITYWQTTLNIHIHL
>FUSION-ENST00000485410.5:18453-ENST00000533770.5:454511|207
YESFGPGMVAHACNPSALGG
>FUSION-ENST00000570299.5:102283-ENST00000527095.7:802208|5791
KYPFPTLCLRK
>FUSION-ENST00000570299.5:102283-ENST00000527095.7:802208|1230
MEAFKYK
>FUSION-ENST00000570299.5:102283-ENST00000527095.7:802208|1142
LVLEIQSREWEEAFSTSGILSDCE
>FUSION-ENST00000570299.5:102283-ENST00000527095.7:802208|3913
VIKLVNFRD
>FUSION-ENST00000570299.5:102283-ENST00000527095.7:802208|2421
MPGTVPDAR
>FUSION-ENST00000485410.5:18453-ENST00000533770.5:454511|201
GHSKPRMHLAEE
>ENST00000268130.12|SNV-24236-A-T|2
LELPQLTSNPKK
>FUSION-ENST00000570299.5:102283-ENST00000527095.7:802208|938
HPPAVGLFPLFSK
>FUSION-ENST00000485410.5:18453-ENST00000533770.5:454511|737
MSLRCRR
>FUSION-ENST00000570299.5:102283-ENST00000527095.7:802208|4322
HVESSEAR
>FUSION-ENST00000570299.5:102283-ENST00000527095.7:802208|5373
ISWGKVGPFAK
>FUSION-ENST00000570299.5:102283-ENST00000527095.7:802208|1525
MILQWLK
>FUSION-ENST00000570299.5:102283-ENST00000527095.7:802208|1605
GQKTLLPWPLKHL
>FUSION-ENST00000570299.5:102283-ENST00000527095.7:802208|3926
VTLQVNGKAKK
>FUSION-ENST00000570299.5:102283-ENST00000527095.7:802208|5147
EGCPHDSVNSHRASGFANR
>FUSION-ENST00000570299.5:102283-ENST00000527095.7:802208|346
ATTTFLKEEYFSTESFR
>FUSION-ENST00000570299.5:102283-ENST00000527095.7:802208|1304
IQTSSDFKK
>FUSION-ENST00000570299.5:102283-ENST00000527095.7:802208|1987
IVAVSWFTLAERSLLLNF
>ENST00000513135.5|SNV-1603-G-A|3
MCQQFTLLLPTIPRLR
>FUSION-ENST00000570299.5:102283-ENST00000527095.7:802208|5175
DIRVHSSR
>FUSION-ENST00000570299.5:102283-ENST00000527095.7:802208|5838
VSACGGYFKS
>FUSION-ENST00000570299.5:102283-ENST00000527095.7:802208|1158
RRQWEMK
>FUSION-ENST00000570299.5:102283-ENST00000527095.7:802208|3533
VNVFLTLQSFSSSSQEGR
>FUSION-ENST00000570299.5:102283-ENST00000527095.7:802208|5461
MIPTSVLFSPR
>FUSION-ENST00000570299.5:102283-ENST00000527095.7:802208|2723
MAKTATTFAPT
>FUSION-ENST00000485410.5:18453-ENST00000533770.5:454511|880
GEQTGKSGSE
>FUSION-ENST00000570299.5:102283-ENST00000527095.7:802208|4619
MLPFTETFYWI
>FUSION-ENST00000570299.5:102283-ENST00000527095.7:802208|2729
MRFLPLLPMAK
>FUSION-ENST00000570299.5:102283-ENST00000527095.7:802208|331
EQMCAQLQK
>FUSION-ENST00000570299.5:102283-ENST00000527095.7:802208|2124
GVINGKST
>FUSION-ENST00000570299.5:102283-ENST00000527095.7:802208|4909
SCLNGKNISSSADQFIR
>FUSION-ENST00000570299.5:102283-ENST00000527095.7:802208|5711
MFMTTTQPIPNPTPILQLR
>FUSION-ENST00000570299.5:102283-ENST00000527095.7:802208|159
WKSDEKK
>FUSION-ENST00000570299.5:102283-ENST00000527095.7:802208|3616
HLTRHLPFLMCQVHNLSDSVK
>FUSION-ENST00000570299.5:102283-ENST00000527095.7:802208|1878
MYKEMHIS
>ENST00000340465.2|SNV-71745-C-A|1
GMELYTRKHANK
>FUSION-ENST00000570299.5:102283-ENST00000527095.7:802208|1188
MVIRVTTVEFLVLGFSWTGR
>FUSION-ENST00000570299.5:102283-ENST00000527095.7:802208|1071
MVGEASGNLQLRQKAK
>FUSION-ENST00000485410.5:18453-ENST00000533770.5:454511|36
TPKVCSGLAWVGWV
>FUSION-ENST00000570299.5:102283-ENST00000527095.7:802208|1000
LIQLLILLYRELY
>FUSION-ENST00000570299.5:102283-ENST00000527095.7:802208|1810
DPICEGFTLMT
>FUSION-ENST00000485410.5:18453-ENST00000533770.5:454511|873
MYMCGVRYRIGTSEW
>FUSION-ENST00000570299.5:102283-ENST00000527095.7:802208|4498
IRIPWASLFGTIPLFVHSWR
>FUSION-ENST00000570299.5:102283-ENST00000527095.7:802208|5000
LAAPCKLIYM
>FUSION-ENST00000485410.5:18453-ENST00000533770.5:454511|718
LKLQHELKM
>FUSION-ENST00000570299.5:102283-ENST00000527095.7:802208|3331
MDYAVAVVFK
>ENST00000645038.1|SNV-188702-A-G|5
APQLMASYDLYLCQWSIIGWGTMK
>FUSION-ENST00000570299.5:102283-ENST00000527095.7:802208|5543
MEHCILEQSLK
>FUSION-ENST00000570299.5:102283-ENST00000527095.7:802208|3970
VSSSISVCLCFGIIK
>FUSION-ENST00000570299.5:102283-ENST00000527095.7:802208|3378
FPFLLGRFSGEELQDHMVNLCFIL
>FUSION-ENST00000570299.5:102283-ENST00000527095.7:802208|3026
RGALSMTAALSR
>FUSION-ENST00000570299.5:102283-ENST00000527095.7:802208|2158
MLVFILIFILK
>FUSION-ENST00000570299.5:102283-ENST00000527095.7:802208|1421
KHCKHSMAFWFLVL
>FUSION-ENST00000570299.5:102283-ENST00000527095.7:802208|5248
VAHTCNPSYLRG
>FUSION-ENST00000485410.5:18453-ENST00000533770.5:454511|842
MTYGFQENYYFFGCQ
>FUSION-ENST00000570299.5:102283-ENST00000527095.7:802208|7
MSSEELK
>FUSION-ENST00000570299.5:102283-ENST00000527095.7:802208|5397
MLIYTHKNNMFSNSFR
>FUSION-ENST00000570299.5:102283-ENST00000527095.7:802208|2091
MIVCLFTYSLSK
>ENST00000582580.1|SNV-1164-C-A|2
GSPGCCCLLLSSCRWDSQLTP
>FUSION-ENST00000570299.5:102283-ENST00000527095.7:802208|5133
SASSCIHRCACVL
>FUSION-ENST00000570299.5:102283-ENST00000527095.7:802208|5204
SSGTVGGPRSVDCCQTHAMK
>FUSION-ENST00000570299.5:102283-ENST00000527095.7:802208|2861
LLWPQKSNPKVNSVV
>ENST00000456909.6|SNV-286-C-A|3
MTTAQRDYLLWKLAGLLR
>ENST00000548213.2|SNV-41364-C-T|1
DLDSLQAPSHSHHSLASASR
>FUSION-ENST00000570299.5:102283-ENST00000527095.7:802208|5467
MFRLGKAQVVGMIPTSVLFSPR
>FUSION-ENST00000570299.5:102283-ENST00000527095.7:802208|3028
GWGGGLRVAGSRR
>FUSION-ENST00000570299.5:102283-ENST00000527095.7:802208|2457
MLNEESTRAF
>FUSION-ENST00000570299.5:102283-ENST00000527095.7:802208|180
MWATERKLGSHC
>FUSION-ENST00000570299.5:102283-ENST00000527095.7:802208|4899
MCYTRNMKYFVR
>FUSION-ENST00000570299.5:102283-ENST00000527095.7:802208|485
DLNDTNGEREK
>FUSION-ENST00000570299.5:102283-ENST00000527095.7:802208|2000
VICIYSIVSKYLLR
>FUSION-ENST00000570299.5:102283-ENST00000527095.7:802208|647
GHFLMTKIRFHR
>FUSION-ENST00000570299.5:102283-ENST00000527095.7:802208|4300
TSAGDREK
>FUSION-ENST00000485410.5:18453-ENST00000533770.5:454511|599
PVVPATPEAEVGGLLEPGRWR
>FUSION-ENST00000570299.5:102283-ENST00000527095.7:802208|5043
PILGQVNTIHPIL
>ENST00000563893.5|SNV-2298-G-C|2
MWPVTGSTSTGLLR
>FUSION-ENST00000570299.5:102283-ENST00000527095.7:802208|4945
MSTPPRGFFLKPFCALQAGPRR
>FUSION-ENST00000570299.5:102283-ENST00000527095.7:802208|4433
GRFCKVS
>FUSION-ENST00000485410.5:18453-ENST00000533770.5:454511|783
NVLELYHGLMQRICHTMWTRK
>FUSION-ENST00000570299.5:102283-ENST00000527095.7:802208|5185
MFMGFGTQHELPFLR
>ENST00000615329.4|SNV-189685-C-T|3
LKALPLKSSLTPSS
>FUSION-ENST00000570299.5:102283-ENST00000527095.7:802208|4212
MEQNEYSNKLSR
>FUSION-ENST00000485410.5:18453-ENST00000533770.5:454511|333
MPGQLFR
>FUSION-ENST00000570299.5:102283-ENST00000527095.7:802208|1135
ADNDFFFQVLEQPFYTLR
>ENST00000673490.1|SNV-156840-C-G|7
MFLAELIEKYFVSPTVFR
>FUSION-ENST00000570299.5:102283-ENST00000527095.7:802208|5738
LKSTDLNPV
>FUSION-ENST00000570299.5:102283-ENST00000527095.7:802208|1105
AFQAVVCR
>FUSION-ENST00000570299.5:102283-ENST00000527095.7:802208|4240
FYITISITQTGKLALRNK
>FUSION-ENST00000570299.5:102283-ENST00000527095.7:802208|3602
MLVLSVFTLTPK
>FUSION-ENST00000570299.5:102283-ENST00000527095.7:802208|2150
FRSHSSLPLFK
>FUSION-ENST00000570299.5:102283-ENST00000527095.7:802208|4146
GICGSGENVWK
>FUSION-ENST00000570299.5:102283-ENST00000527095.7:802208|3493
VWLSADTSLYTKNKLITPLY
>FUSION-ENST00000570299.5:102283-ENST00000527095.7:802208|4364
MSQTASR
>FUSION-ENST00000570299.5:102283-ENST00000527095.7:802208|3965
CLQLLLLQLIISLLSL
>FUSION-ENST00000570299.5:102283-ENST00000527095.7:802208|187
MWIGTAFFESNVTKCVK
>FUSION-ENST00000570299.5:102283-ENST00000527095.7:802208|377
MQLKDTIF
>FUSION-ENST00000485410.5:18453-ENST00000533770.5:454511|691
MSSCLSSLLSAPS
>FUSION-ENST00000570299.5:102283-ENST00000527095.7:802208|1315
KYLHAYFFIQR
>FUSION-ENST00000570299.5:102283-ENST00000527095.7:802208|3020
TAALSRF
>FUSION-ENST00000570299.5:102283-ENST00000527095.7:802208|628
VLTVRKMFH
>FUSION-ENST00000570299.5:102283-ENST00000527095.7:802208|3498
NPSLYQPR
>FUSION-ENST00000570299.5:102283-ENST00000527095.7:802208|1493
DMSTICK
>FUSION-ENST00000570299.5:102283-ENST00000527095.7:802208|1478
MSLLGEALSGCNL
>FUSION-ENST00000570299.5:102283-ENST00000527095.7:802208|2933
MCIGAAVI
>FUSION-ENST00000570299.5:102283-ENST00000527095.7:802208|3046
GLNEGIK
>ENST00000357489.7|SNV-47987-T-G|2
CVTQQQYR
>FUSION-ENST00000570299.5:102283-ENST00000527095.7:802208|3607
MCQVHNLSDSVKRLAVR
>FUSION-ENST00000485410.5:18453-ENST00000533770.5:454511|711
MISPLFKQNLWALRTWK
>FUSION-ENST00000570299.5:102283-ENST00000527095.7:802208|4600
ISTKTTVVSR
>FUSION-ENST00000570299.5:102283-ENST00000527095.7:802208|5658
GLGSPDGNTLVTGSLLHLR
>FUSION-ENST00000570299.5:102283-ENST00000527095.7:802208|3772
TLLMFLFCIMT
>FUSION-ENST00000570299.5:102283-ENST00000527095.7:802208|3654
NGQISIIAVR
>FUSION-ENST00000570299.5:102283-ENST00000527095.7:802208|780
CSSQHGIT
>FUSION-ENST00000570299.5:102283-ENST00000527095.7:802208|5449
MSEMIDPFK
>FUSION-ENST00000570299.5:102283-ENST00000527095.7:802208|3682
YQLYQLNCTPFFFFFLRGSLALSPR
>ENST00000503528.1|SNV-62050-A-G|4
MISQNRSTSFFASGRNR
>FUSION-ENST00000570299.5:102283-ENST00000527095.7:802208|1212
GKEHTEK
>FUSION-ENST00000570299.5:102283-ENST00000527095.7:802208|36
QKIRTMK
>FUSION-ENST00000570299.5:102283-ENST00000527095.7:802208|2612
SINWSKKYLEVK
>FUSION-ENST00000570299.5:102283-ENST00000527095.7:802208|3878
VQVGSLK
>FUSION-ENST00000570299.5:102283-ENST00000527095.7:802208|376
QLKDTIF
>FUSION-ENST00000570299.5:102283-ENST00000527095.7:802208|2309
LSNSNVFVTFFFYFR
>FUSION-ENST00000570299.5:102283-ENST00000527095.7:802208|4677
MCMYTGCVCVSIYTER
>FUSION-ENST00000570299.5:102283-ENST00000527095.7:802208|5645
VPPCLACSLSLETQPILTLFFK
>FUSION-ENST00000570299.5:102283-ENST00000527095.7:802208|1704
SRHSPLHSSLGNRVR
>FUSION-ENST00000570299.5:102283-ENST00000527095.7:802208|2533
PKVEDAFSFPD
>FUSION-ENST00000485410.5:18453-ENST00000533770.5:454511|995
GAIVVEVALSSLGNR
>FUSION-ENST00000485410.5:18453-ENST00000533770.5:454511|40
TRFDPSGDTTSRTPK
>ENST00000525522.5|SNV-6684-G-T|6
LWPHGSTVQVHQLCTSSQPCTGR
>FUSION-ENST00000570299.5:102283-ENST00000527095.7:802208|3454
VPSFVHVPAKDMNSSFFMAA
>FUSION-ENST00000570299.5:102283-ENST00000527095.7:802208|1618
HLMFKVALVCLSELIFTSMLF
>FUSION-ENST00000570299.5:102283-ENST00000527095.7:802208|2873
MIKISTNYDYTQIL
>FUSION-ENST00000570299.5:102283-ENST00000527095.7:802208|47
TLLSRFLTF
>FUSION-ENST00000570299.5:102283-ENST00000527095.7:802208|3118
SLPFPSQMPPPFCK
>FUSION-ENST00000485410.5:18453-ENST00000533770.5:454511|989
LGRGQQVGR
>ENST00000461371.5|SNV-50793-T-A|2
YSQHVLCETVR
>FUSION-ENST00000570299.5:102283-ENST00000527095.7:802208|3022
MTAALSR
>FUSION-ENST00000570299.5:102283-ENST00000527095.7:802208|1069
MEPGAEYCFAATVK
>FUSION-ENST00000485410.5:18453-ENST00000533770.5:454511|289
MSEVFVKTTK
>FUSION-ENST00000570299.5:102283-ENST00000527095.7:802208|5259
RMSPARCSGSR
>FUSION-ENST00000570299.5:102283-ENST00000527095.7:802208|759
YILYFLEEFTTAYVLSPQAET
>FUSION-ENST00000485410.5:18453-ENST00000533770.5:454511|384
LSGISKGQGKPRQESQHPL
>ENST00000628377.2|SNV-15264-G-T|1
LVYYIPSSLPAQAA
>FUSION-ENST00000570299.5:102283-ENST00000527095.7:802208|1660
SAVLRWGLRPR
>FUSION-ENST00000485410.5:18453-ENST00000533770.5:454511|327
YFISYSSVPLYIK
>ENST00000367577.7|SNV-301-A-C|3
LHKTLLVSLVLRSAR
>FUSION-ENST00000570299.5:102283-ENST00000527095.7:802208|1896
MYFKVSCRHQ
>FUSION-ENST00000570299.5:102283-ENST00000527095.7:802208|2139
SWGLHLHFLGR
>FUSION-ENST00000570299.5:102283-ENST00000527095.7:802208|2538
MKGSCLSIGICMPKVEDAFSFPD
>FUSION-ENST00000570299.5:102283-ENST00000527095.7:802208|5650
EGEGLYPK
>FUSION-ENST00000570299.5:102283-ENST00000527095.7:802208|2833
QVEMSSRWLDK
>FUSION-ENST00000570299.5:102283-ENST00000527095.7:802208|3347
LFCLFIIFLLLGTKYNSISL
>FUSION-ENST00000570299.5:102283-ENST00000527095.7:802208|2575
IPLRCPTVPASLNLLFLNLK
>FUSION-ENST00000570299.5:102283-ENST00000527095.7:802208|3047
AYCSLKLLDSRDPLALASK
>FUSION-ENST00000570299.5:102283-ENST00000527095.7:802208|4805
YRAILSGP
>FUSION-ENST00000570299.5:102283-ENST00000527095.7:802208|2225
IIGLCPINK
>FUSION-ENST00000570299.5:102283-ENST00000527095.7:802208|1719
MYSELFY
>ENST00000403437.2|SNV-9235-C-A|3
EAYLQSLNSADLLK
>FUSION-ENST00000570299.5:102283-ENST00000527095.7:802208|2652
IYIGWCK
>FUSION-ENST00000570299.5:102283-ENST00000527095.7:802208|5400
ILELRGRPEQGW
>FUSION-ENST00000570299.5:102283-ENST00000527095.7:802208|774
RCLGHSAVRVR
>FUSION-ENST00000570299.5:102283-ENST00000527095.7:802208|5080
ETEAYGGITERVRVLSTFSYK
>FUSION-ENST00000485410.5:18453-ENST00000533770.5:454511|801
GSATPCGPER
>FUSION-ENST00000570299.5:102283-ENST00000527095.7:802208|5529
YFVPAFLFSSLIYSKLLHYKLSY
>FUSION-ENST00000570299.5:102283-ENST00000527095.7:802208|4186
CHLHFSKNK
>FUSION-ENST00000570299.5:102283-ENST00000527095.7:802208|1467
NPSPNRALYQLVPASSWTPLLHS
>FUSION-ENST00000570299.5:102283-ENST00000527095.7:802208|2511
MKKHHLFQK
>FUSION-ENST00000570299.5:102283-ENST00000527095.7:802208|4555
MLPEPSRQVPAVAQA
>FUSION-ENST00000570299.5:102283-ENST00000527095.7:802208|4706
HGEPNYYILGTEHTVLKIK
>FUSION-ENST00000485410.5:18453-ENST00000533770.5:454511|412
PVIPATR
>FUSION-ENST00000570299.5:102283-ENST00000527095.7:802208|2090
IVCLFTYSLSK
>FUSION-ENST00000570299.5:102283-ENST00000527095.7:802208|5497
TSYSDLYATYLYLEFK
>FUSION-ENST00000570299.5:102283-ENST00000527095.7:802208|1960
PVLLVATIQVEHSSTPKSK
>FUSION-ENST00000570299.5:102283-ENST00000527095.7:802208|1207
HNEDIKIGSTWK
>FUSION-ENST00000570299.5:102283-ENST00000527095.7:802208|2472
RKEITWAGQACIPDWIVICHLSGQK
>FUSION-ENST00000570299.5:102283-ENST00000527095.7:802208|5262
FILAFEIK
>FUSION-ENST00000570299.5:102283-ENST00000527095.7:802208|3895
EKGENILGK
>FUSION-ENST00000570299.5:102283-ENST00000527095.7:802208|5098
MFTLCGN
>FUSION-ENST00000570299.5:102283-ENST00000527095.7:802208|2662
QLIVCKQESSKEDTYSSNR
>FUSION-ENST00000570299.5:102283-ENST00000527095.7:802208|5849
SPDSLPLL
>ENST00000274364.11|SNV-237793-C-G|6
EEFEARKSFLHEEEENVVK
>FUSION-ENST00000570299.5:102283-ENST00000527095.7:802208|225
WAGPEAGRQNLGRGCR
>FUSION-ENST00000570299.5:102283-ENST00000527095.7:802208|659
TSGLFNSNSK
>FUSION-ENST00000570299.5:102283-ENST00000527095.7:802208|4009
MASCLWLYQKCR
>FUSION-ENST00000570299.5:102283-ENST00000527095.7:802208|2263
MYRTFDIFFS
>FUSION-ENST00000570299.5:102283-ENST00000527095.7:802208|2591
EEFILRAR
>FUSION-ENST00000570299.5:102283-ENST00000527095.7:802208|5433
VTVHLSSLGY
>FUSION-ENST00000570299.5:102283-ENST00000527095.7:802208|4616
SFICSVSFLGNNLSEVTIFL
>FUSION-ENST00000570299.5:102283-ENST00000527095.7:802208|4318
GKGEALR
>FUSION-ENST00000570299.5:102283-ENST00000527095.7:802208|27
QREDKIR
>FUSION-ENST00000570299.5:102283-ENST00000527095.7:802208|1918
STCFPQFPEEKLK
>FUSION-ENST00000485410.5:18453-ENST00000533770.5:454511|869
CGVRYRIGTSEW
>FUSION-ENST00000570299.5:102283-ENST00000527095.7:802208|4868
SEEIIYKALSKNK
>FUSION-ENST00000570299.5:102283-ENST00000527095.7:802208|3888
MPRLLISWSALYLIDSCK
>FUSION-ENST00000570299.5:102283-ENST00000527095.7:802208|3087
FKRVSCFSLPSS
>FUSION-ENST00000570299.5:102283-ENST00000527095.7:802208|3476
MAPLHSSLGNESETPSQKKR
>FUSION-ENST00000570299.5:102283-ENST00000527095.7:802208|3786
IFLSFEFIHHCLGRGR
>ENST00000392745.8|SNV-92892-G-A|5
EKFVKTMEDK
>FUSION-ENST00000570299.5:102283-ENST00000527095.7:802208|5947
RSPSRSTR
>ENST00000393829.6|SNV-11271-G-A|2
LKEINTNQEALK
>FUSION-ENST00000570299.5:102283-ENST00000527095.7:802208|1861
MASSYCVFTQQK
>FUSION-ENST00000570299.5:102283-ENST00000527095.7:802208|5846
MGGEEGGAARGQR
>FUSION-ENST00000570299.5:102283-ENST00000527095.7:802208|5208
SRAFAARSSGTVGGPR
>FUSION-ENST00000570299.5:102283-ENST00000527095.7:802208|5570
SSLPTFLFMMIFA
>FUSION-ENST00000570299.5:102283-ENST00000527095.7:802208|3728
MSHKPYHLINFPQAPGLCR
>FUSION-ENST00000570299.5:102283-ENST00000527095.7:802208|2059
VQYYLQFQASAR
>FUSION-ENST00000485410.5:18453-ENST00000533770.5:454511|437
ERWLSSQLQQQPASPGGMRWEQ
>FUSION-ENST00000570299.5:102283-ENST00000527095.7:802208|2360
MEGKPLIFCITLGTK
>FUSION-ENST00000485410.5:18453-ENST00000533770.5:454511|52
WRQWSIR
>ENST00000269197.12|SNV-164698-T-A|1
IGPPYIIKSQPVSKPESR
>FUSION-ENST00000485410.5:18453-ENST00000533770.5:454511|888
VAAIIILNASIKESRLER
>FUSION-ENST00000570299.5:102283-ENST00000527095.7:802208|664
CIGIILQGCFKVRQTAFR
>FUSION-ENST00000570299.5:102283-ENST00000527095.7:802208|1168
MNFAQKKK
>FUSION-ENST00000570299.5:102283-ENST00000527095.7:802208|1941
MYKIIMK
>FUSION-ENST00000570299.5:102283-ENST00000527095.7:802208|5140
DVHGFWYPA
>FUSION-ENST00000570299.5:102283-ENST00000527095.7:802208|2300
CRLILLRMNLL
>FUSION-ENST00000570299.5:102283-ENST00000527095.7:802208|2499
DSSFIVINPHINKLKI
>FUSION-ENST00000570299.5:102283-ENST00000527095.7:802208|753
YGSRSFKTSTTTK
>FUSION-ENST00000485410.5:18453-ENST00000533770.5:454511|826
RLMSSEIFFQLQHQHRR
>FUSION-ENST00000570299.5:102283-ENST00000527095.7:802208|4712
VNQGMFTFSDFI
>FUSION-ENST00000570299.5:102283-ENST00000527095.7:802208|5237
LHGLHLKK
>ENST00000400023.5|SNV-33044-G-A|2
CAHPLCLARGLDKR
>FUSION-ENST00000485410.5:18453-ENST00000533770.5:454511|572
AKLQLNK
>FUSION-ENST00000570299.5:102283-ENST00000527095.7:802208|1544
LHSNSFHEK
>FUSION-ENST00000485410.5:18453-ENST00000533770.5:454511|82
AGLSHFVGGSTKD
>FUSION-ENST00000570299.5:102283-ENST00000527095.7:802208|4894
MAALLHSSETEPELEVMN
>FUSION-ENST00000570299.5:102283-ENST00000527095.7:802208|1915
LKSYYLR
>FUSION-ENST00000570299.5:102283-ENST00000527095.7:802208|3435
AGSNGISSSRSLRNCHTVFHNG
>FUSION-ENST00000570299.5:102283-ENST00000527095.7:802208|5374
RISWGKVGPFAK
>FUSION-ENST00000570299.5:102283-ENST00000527095.7:802208|1809
MNDYKEKPV
>FUSION-ENST00000570299.5:102283-ENST00000527095.7:802208|178
MVPLHSSLVTER
>FUSION-ENST00000570299.5:102283-ENST00000527095.7:802208|969
TLITRAALGGWC
>FUSION-ENST00000570299.5:102283-ENST00000527095.7:802208|798
GEVMKLNYK
>FUSION-ENST00000570299.5:102283-ENST00000527095.7:802208|4985
RLSPKDQEGR
>FUSION-ENST00000570299.5:102283-ENST00000527095.7:802208|2355
EGKPLIFCITLGTKSRSMKPSK
>FUSION-ENST00000570299.5:102283-ENST00000527095.7:802208|1688
RAGEQLSSLAAR
>FUSION-ENST00000485410.5:18453-ENST00000533770.5:454511|755
METISSVCQIQGKGSETTYR
>ENST00000635406.1|MNV-806-ACA-A|8
GQSEKPQQAHLPDR
>FUSION-ENST00000570299.5:102283-ENST00000527095.7:802208|1456
MICFEKESFAATKSLNTPV
>FUSION-ENST00000570299.5:102283-ENST00000527095.7:802208|2682
QSNLGRNRWLQR
>FUSION-ENST00000570299.5:102283-ENST00000527095.7:802208|1217
IGKSFDSA
>FUSION-ENST00000570299.5:102283-ENST00000527095.7:802208|426
ENVTNTK
>FUSION-ENST00000570299.5:102283-ENST00000527095.7:802208|31
MKAVFHICK
>FUSION-ENST00000262410.9:102283-ENST00000527095.7:802208|6
SRPPAAPFILPRGWGPGQR
>ENST00000269197.12|SNV-164698-T-A|3
IQLSKIGPPYIIKSQPVSKPESR
>FUSION-ENST00000570299.5:102283-ENST00000527095.7:802208|1970
TLCVSAKHF
>FUSION-ENST00000485410.5:18453-ENST00000533770.5:454511|399
EAEAQESLELGRQKLQ
>FUSION-ENST00000570299.5:102283-ENST00000527095.7:802208|1159
MLRPRRR
>FUSION-ENST00000485410.5:18453-ENST00000533770.5:454511|679
QTLSSFLTHLLRVVCGKSQTLPR
>FUSION-ENST00000570299.5:102283-ENST00000527095.7:802208|3225
MKLRFTEIK
>FUSION-ENST00000570299.5:102283-ENST00000527095.7:802208|5250
VAHTCNPSYLR
>FUSION-ENST00000570299.5:102283-ENST00000527095.7:802208|1607
GQKTLLPWPLK
>FUSION-ENST00000570299.5:102283-ENST00000527095.7:802208|3098
MSARLVLNS
>FUSION-ENST00000570299.5:102283-ENST00000527095.7:802208|5074
EYREEWK
>FUSION-ENST00000570299.5:102283-ENST00000527095.7:802208|1491
DMSTICKID
>FUSION-ENST00000485410.5:18453-ENST00000533770.5:454511|348
MAENGQDS
>FUSION-ENST00000570299.5:102283-ENST00000527095.7:802208|947
KACPLNSFLTYFSCKQ
>FUSION-ENST00000570299.5:102283-ENST00000527095.7:802208|5279
ISKTKPLMGTRHSFVANR
>FUSION-ENST00000570299.5:102283-ENST00000527095.7:802208|2356
MEGKPLIFCITLGTKSRSMKPSK
>FUSION-ENST00000570299.5:102283-ENST00000527095.7:802208|751
SFKTSTTTKQNCTV
>FUSION-ENST00000570299.5:102283-ENST00000527095.7:802208|3463
MSENKQCLVFCPCDSLLR
>FUSION-ENST00000570299.5:102283-ENST00000527095.7:802208|4164
MQKLVGRGGAHL
>ENST00000361371.10|SNV-49179-A-G|1
LPARLVAGQK
>FUSION-ENST00000570299.5:102283-ENST00000527095.7:802208|2602
GASVGGKR
>FUSION-ENST00000485410.5:18453-ENST00000533770.5:454511|674
RFGSPSDR
>FUSION-ENST00000570299.5:102283-ENST00000527095.7:802208|2766
FLSMSSTHK
>FUSION-ENST00000570299.5:102283-ENST00000527095.7:802208|1659
SAVLRWGLRPRMH
>FUSION-ENST00000570299.5:102283-ENST00000527095.7:802208|5232
VKPCLYQKK
>FUSION-ENST00000570299.5:102283-ENST00000527095.7:802208|5363
SGEIVEVR
>FUSION-ENST00000570299.5:102283-ENST00000527095.7:802208|3453
DMNSSFFMAA
>FUSION-ENST00000570299.5:102283-ENST00000527095.7:802208|1028
MTNPCPLRKELATTVAVGK
>FUSION-ENST00000570299.5:102283-ENST00000527095.7:802208|672
GEGFDCKK
>FUSION-ENST00000570299.5:102283-ENST00000527095.7:802208|383
MSQIQNEKK
>FUSION-ENST00000570299.5:102283-ENST00000527095.7:802208|4259
MIMMVKK
>FUSION-ENST00000570299.5:102283-ENST00000527095.7:802208|1851
RAWIPFVRASPS
>FUSION-ENST00000570299.5:102283-ENST00000527095.7:802208|4643
MLQNSKLFEG
>ENST00000357700.11|SNV-25839-G-T|1
GLENIAKLNIPPRLIDYLSYN
>FUSION-ENST00000570299.5:102283-ENST00000527095.7:802208|3995
VSFCIQVFYIR
>FUSION-ENST00000485410.5:18453-ENST00000533770.5:454511|495
MQKISQVWWHAPVVPSTR
>FUSION-ENST00000570299.5:102283-ENST00000527095.7:802208|2245
IKGKHDPYSPTHIHACTQTLC
>FUSION-ENST00000570299.5:102283-ENST00000527095.7:802208|5812
MVTVFHR
>FUSION-ENST00000570299.5:102283-ENST00000527095.7:802208|2403
SIQSSGANQRYK
>FUSION-ENST00000570299.5:102283-ENST00000527095.7:802208|4676
CMYTGCVCVSIYTER
>FUSION-ENST00000570299.5:102283-ENST00000527095.7:802208|3548
WLSPQVVVLEIKIQTTR
>ENST00000376042.6|SNV-108669-C-A|1
YSIATMTSVGKSR
>FUSION-ENST00000570299.5:102283-ENST00000527095.7:802208|5562
YSVFQPFTLKYLVL
>FUSION-ENST00000570299.5:102283-ENST00000527095.7:802208|1322
MHRHSSLPR
>FUSION-ENST00000570299.5:102283-ENST00000527095.7:802208|4095
HLKGQNIVMSFMVHRWYLEQER
>FUSION-ENST00000570299.5:102283-ENST00000527095.7:802208|5129
RLRLCMR
>ENST00000306336.6|SNV-95-C-G|2
MEAGAHPRPGHCCKPGGR
>FUSION-ENST00000570299.5:102283-ENST00000527095.7:802208|4354
YAKVLGFGQSHCRSDR
>FUSION-ENST00000570299.5:102283-ENST00000527095.7:802208|3386
MNTYTSLCR
>FUSION-ENST00000570299.5:102283-ENST00000527095.7:802208|3458
MMVPSFVHVPAKDMNSSFFMAA
>FUSION-ENST00000570299.5:102283-ENST00000527095.7:802208|1531
MFVVTDDICS
>FUSION-ENST00000570299.5:102283-ENST00000527095.7:802208|1368
HVLSFVVLALLK
>FUSION-ENST00000570299.5:102283-ENST00000527095.7:802208|3948
NRENINSGYSKVSVWIR
>FUSION-ENST00000570299.5:102283-ENST00000527095.7:802208|2592
VLVWEAREEFILRAR
>FUSION-ENST00000570299.5:102283-ENST00000527095.7:802208|2303
MCRLILLR
>FUSION-ENST00000570299.5:102283-ENST00000527095.7:802208|582
KSGKFNIEYGR
>FUSION-ENST00000570299.5:102283-ENST00000527095.7:802208|5436
CLSYSQS
>FUSION-ENST00000570299.5:102283-ENST00000527095.7:802208|3660
EERQQHGNYNIE
>ENST00000616440.4|SNV-149388-T-C|1
QAAYIFKCEKSTIQIK
>FUSION-ENST00000570299.5:102283-ENST00000527095.7:802208|4776
QLIFSLPLWGK
>FUSION-ENST00000570299.5:102283-ENST00000527095.7:802208|5358
GKGAAAVTCR
>ENST00000540114.5|SNV-126641-A-G|2
MAEISSLKLKLTAVEK
>FUSION-ENST00000570299.5:102283-ENST00000527095.7:802208|1868
PLPGQFLTQAIHFQNCMLDGLRM
>FUSION-ENST00000570299.5:102283-ENST00000527095.7:802208|4703
MTFDPSSIALQQSPQPGD
>FUSION-ENST00000570299.5:102283-ENST00000527095.7:802208|5176
GFGTQHELPFLRAPSFRLGDYLFR
>FUSION-ENST00000570299.5:102283-ENST00000527095.7:802208|5845
GGEEGGAARGQR
>FUSION-ENST00000570299.5:102283-ENST00000527095.7:802208|5304
MSRIHFSSYSFFK
>FUSION-ENST00000570299.5:102283-ENST00000527095.7:802208|1657
WGLRPRMH
>FUSION-ENST00000485410.5:18453-ENST00000533770.5:454511|542
DHSGQHGETPSLLKIQKISWV
>FUSION-ENST00000570299.5:102283-ENST00000527095.7:802208|3084
YFIYPFLR
>FUSION-ENST00000485410.5:18453-ENST00000533770.5:454511|732
VSYYSLVKN
>FUSION-ENST00000570299.5:102283-ENST00000527095.7:802208|226
WAGPEAGRQNLGR
>FUSION-ENST00000485410.5:18453-ENST00000533770.5:454511|515
MLPRLALNSWPQAIFLHQPPK
>FUSION-ENST00000570299.5:102283-ENST00000527095.7:802208|1633
GIALDCNLNLREFQRK
>FUSION-ENST00000570299.5:102283-ENST00000527095.7:802208|1180
FTTMAHDLLDVGK
>FUSION-ENST00000570299.5:102283-ENST00000527095.7:802208|5568
SLVFLQNTVK
>FUSION-ENST00000570299.5:102283-ENST00000527095.7:802208|1945
SKLCFMYK
>FUSION-ENST00000570299.5:102283-ENST00000527095.7:802208|2047
MGLTGLK
>FUSION-ENST00000570299.5:102283-ENST00000527095.7:802208|4243
ASYKFYITISITQTGKLALR
>FUSION-ENST00000570299.5:102283-ENST00000527095.7:802208|814
KTSLPQR
>FUSION-ENST00000570299.5:102283-ENST00000527095.7:802208|1554
SSIHREPNLHMAWLQVIELL
>FUSION-ENST00000570299.5:102283-ENST00000527095.7:802208|5747
LVIFKTLVLYVWWVAT
>FUSION-ENST00000570299.5:102283-ENST00000527095.7:802208|2208
MPVHAQAIKLRK
>ENST00000310597.6|SNV-254-G-T|1
LASALLRLRQQR
>FUSION-ENST00000570299.5:102283-ENST00000527095.7:802208|4374
MWKEIFQAEGTTCVK
>FUSION-ENST00000570299.5:102283-ENST00000527095.7:802208|4291
MFNLKPFTIIFYIKDCVFCLFCFVK
>FUSION-ENST00000570299.5:102283-ENST00000527095.7:802208|4999
MGMTWEPLPPQHTQR
>FUSION-ENST00000570299.5:102283-ENST00000527095.7:802208|204
SWGHIRFEDR
>FUSION-ENST00000570299.5:102283-ENST00000527095.7:802208|2855
SFKEKYICMYFQMSLSIWYR
>FUSION-ENST00000570299.5:102283-ENST00000527095.7:802208|3503
CTTCRFVT
>FUSION-ENST00000570299.5:102283-ENST00000527095.7:802208|2676
GGLTGVGISSLQVGDSEQGVRKDR
>FUSION-ENST00000570299.5:102283-ENST00000527095.7:802208|2964
LKFWGEK
>FUSION-ENST00000485410.5:18453-ENST00000533770.5:454511|648
MSGRFLPLPFSSIPLCTLSLDISVR
>FUSION-ENST00000570299.5:102283-ENST00000527095.7:802208|423
SFRLLTL
>ENST00000360128.11|SNV-13333-G-A|4
SSSEEEEEKALNAK
>FUSION-ENST00000485410.5:18453-ENST00000533770.5:454511|934
PVSQHRIITLHS
>FUSION-ENST00000570299.5:102283-ENST00000527095.7:802208|2447
NPVCLPTGHFAFYSLIRK
>FUSION-ENST00000570299.5:102283-ENST00000527095.7:802208|3920
LLCLNAK
>FUSION-ENST00000570299.5:102283-ENST00000527095.7:802208|3424
TPSQKKK
>FUSION-ENST00000570299.5:102283-ENST00000527095.7:802208|5764
IVYCRES
>FUSION-ENST00000570299.5:102283-ENST00000527095.7:802208|5349
IMRNNNIQR
>FUSION-ENST00000570299.5:102283-ENST00000527095.7:802208|494
MAFLKIEI
>FUSION-ENST00000570299.5:102283-ENST00000527095.7:802208|4065
MGPLLTGGP
>FUSION-ENST00000485410.5:18453-ENST00000533770.5:454511|539
AHACHLSTLGG
>FUSION-ENST00000570299.5:102283-ENST00000527095.7:802208|2109
ERIHILGR
>FUSION-ENST00000570299.5:102283-ENST00000527095.7:802208|445
MVIFYSTLYLVSFPSPR
>ENST00000257100.7|SNV-25424-A-C|2
DSSLGPTDEAGSACPFPRK
>ENST00000342887.1|SNV-228915-C-G|1
EVHFIILENLKMRSLLAC
>FUSION-ENST00000570299.5:102283-ENST00000527095.7:802208|1629
KICLESHIDNTEKR
>FUSION-ENST00000570299.5:102283-ENST00000527095.7:802208|619
FRILNMR
>FUSION-ENST00000570299.5:102283-ENST00000527095.7:802208|2160
MNIDLNSE
>FUSION-ENST00000485410.5:18453-ENST00000533770.5:454511|827
RLMSSEIFFQLQHQHR
>FUSION-ENST00000570299.5:102283-ENST00000527095.7:802208|5254
SPARCSGSRL
>FUSION-ENST00000570299.5:102283-ENST00000527095.7:802208|916
SAAVQMPK
>FUSION-ENST00000485410.5:18453-ENST00000533770.5:454511|739
ECLNFSMSLRCR
>FUSION-ENST00000570299.5:102283-ENST00000527095.7:802208|1598
MLICYWSYELNT
>FUSION-ENST00000570299.5:102283-ENST00000527095.7:802208|3824
YISLKLQSSLNGRLYPFPFYR
>FUSION-ENST00000570299.5:102283-ENST00000527095.7:802208|2709
MEGMKLLVMAK
>FUSION-ENST00000570299.5:102283-ENST00000527095.7:802208|5017
MILRFSR
>FUSION-ENST00000570299.5:102283-ENST00000527095.7:802208|964
LEHTLTPK
>FUSION-ENST00000570299.5:102283-ENST00000527095.7:802208|5081
ETEAYGGITERVR
>FUSION-ENST00000570299.5:102283-ENST00000527095.7:802208|1967
MMPVLLVATIQVEHSSTPK
>FUSION-ENST00000485410.5:18453-ENST00000533770.5:454511|438
ERWLSSQLQQQPASPGGMR
>FUSION-ENST00000570299.5:102283-ENST00000527095.7:802208|5273
MGTRHSFVANRR
>FUSION-ENST00000570299.5:102283-ENST00000527095.7:802208|652
GKGHFLMTKIR
>FUSION-ENST00000570299.5:102283-ENST00000527095.7:802208|5759
MYGGLQHKVYFSLWVAVIKD
>FUSION-ENST00000570299.5:102283-ENST00000527095.7:802208|375
MLDVVSVGVISELVLR
>FUSION-ENST00000570299.5:102283-ENST00000527095.7:802208|4718
AEEWPAECR
>FUSION-ENST00000570299.5:102283-ENST00000527095.7:802208|5299
IHFSSYSFFKK
>FUSION-ENST00000570299.5:102283-ENST00000527095.7:802208|3404
IALLTYDL
>FUSION-ENST00000570299.5:102283-ENST00000527095.7:802208|4127
GWGQIKR
>FUSION-ENST00000570299.5:102283-ENST00000527095.7:802208|3703
GLPLMRITAAVTHSHTQGGCKQIK
>ENST00000539008.6|SNV-57979-G-A|2
NLNPIFNESFTFDIPTEK
>FUSION-ENST00000570299.5:102283-ENST00000527095.7:802208|691
SQIAYPALQNK
>FUSION-ENST00000570299.5:102283-ENST00000527095.7:802208|3483
EAEAGEWHEPGR
>FUSION-ENST00000570299.5:102283-ENST00000527095.7:802208|5403
MRILELR
>ENST00000271588.9|SNV-283900-A-G|2
KLVIAQAQVSNTGLCR
>FUSION-ENST00000570299.5:102283-ENST00000527095.7:802208|1528
AFGNFPTILQGLTYFLR
>FUSION-ENST00000570299.5:102283-ENST00000527095.7:802208|3763
MKIMENQTNLASQ
>ENST00000566261.5|SNV-15643-C-G|4
KEPMQPSVLR
>FUSION-ENST00000570299.5:102283-ENST00000527095.7:802208|53
MGPTRILQLFR
>ENST00000375647.5|SNV-72704-G-A|2
CFEGEGGHSAFQKILGK
>ENST00000616440.4|SNV-149388-T-C|4
NDLVISETELKQAAYIFKCEK
>FUSION-ENST00000570299.5:102283-ENST00000527095.7:802208|5583
YYSVRITAQLLLPHQ
>FUSION-ENST00000570299.5:102283-ENST00000527095.7:802208|4897
NMKYFVR
>FUSION-ENST00000570299.5:102283-ENST00000527095.7:802208|1013
GSRHIFTWPEQEEGKEWGGATR
>FUSION-ENST00000570299.5:102283-ENST00000527095.7:802208|3284
MENLNKWRCT
>FUSION-ENST00000570299.5:102283-ENST00000527095.7:802208|657
TSGLFNSNSKTALNRK
>FUSION-ENST00000485410.5:18453-ENST00000533770.5:454511|493
ISQVWWHAPVVPSTR
>FUSION-ENST00000570299.5:102283-ENST00000527095.7:802208|3466
CSHCSTTTDE
>FUSION-ENST00000485410.5:18453-ENST00000533770.5:454511|753
GSETTYR
>FUSION-ENST00000570299.5:102283-ENST00000527095.7:802208|4386
MGGGGVMSS
>FUSION-ENST00000570299.5:102283-ENST00000527095.7:802208|3319
MIHFEFIFVYSVR
>FUSION-ENST00000570299.5:102283-ENST00000527095.7:802208|4873
HNQASINVVK
>FUSION-ENST00000570299.5:102283-ENST00000527095.7:802208|105
FIFFKLFLICSVVSR
>FUSION-ENST00000485410.5:18453-ENST00000533770.5:454511|295
CGINLIQNLGQSLIPNL
>FUSION-ENST00000570299.5:102283-ENST00000527095.7:802208|990
MIMPLHSSLGNRAR
>FUSION-ENST00000570299.5:102283-ENST00000527095.7:802208|2686
GAGIIEMEWKKTEFTGQNFAGTI
>FUSION-ENST00000570299.5:102283-ENST00000527095.7:802208|4358
MRLTDAK
>FUSION-ENST00000570299.5:102283-ENST00000527095.7:802208|5306
MLISYMSRIHFSSYSFFKK
>FUSION-ENST00000570299.5:102283-ENST00000527095.7:802208|4427
MSIWDPLLEILI
>ENST00000264501.8|INDEL-207263-C-CA|3
AIFPPRILSTRPGQKK
>FUSION-ENST00000570299.5:102283-ENST00000527095.7:802208|919
MGGYFLSEILKS
>FUSION-ENST00000570299.5:102283-ENST00000527095.7:802208|3150
LDSLDYRGLHCPNLKPS
>FUSION-ENST00000570299.5:102283-ENST00000527095.7:802208|2009
HLFNCFK
>FUSION-ENST00000570299.5:102283-ENST00000527095.7:802208|3356
MRLTVFSYSYQK
>FUSION-ENST00000485410.5:18453-ENST00000533770.5:454511|377
CNLHLPGSSNSPASASR
>FUSION-ENST00000570299.5:102283-ENST00000527095.7:802208|5907
MTALRPGNRGT
>FUSION-ENST00000485410.5:18453-ENST00000533770.5:454511|758
SGVTLYWWWK
>FUSION-ENST00000570299.5:102283-ENST00000527095.7:802208|2746
MTMQDCWR
>FUSION-ENST00000485410.5:18453-ENST00000533770.5:454511|583
GIGDPLFNRYSFSLGRLK
>FUSION-ENST00000570299.5:102283-ENST00000527095.7:802208|5153
MDSISKKK
>FUSION-ENST00000570299.5:102283-ENST00000527095.7:802208|3012
LIVTHQHQKYNQYLGKEFSFAD
>FUSION-ENST00000570299.5:102283-ENST00000527095.7:802208|1474
IACTFLCFCIDVHHCCR
>ENST00000545381.5|SNV-126641-A-G|5
TSLETQKLDLMAEISSLK
>FUSION-ENST00000570299.5:102283-ENST00000527095.7:802208|4325
ENSRNTSHIKHVESSEAR
>FUSION-ENST00000485410.5:18453-ENST00000533770.5:454511|353
MLFPNQSCVKYVWK
>FUSION-ENST00000570299.5:102283-ENST00000527095.7:802208|5018
FPPPLCAYL
>FUSION-ENST00000570299.5:102283-ENST00000527095.7:802208|5024
LFFNLQKKSFK
>FUSION-ENST00000570299.5:102283-ENST00000527095.7:802208|4337
MHSSGEILVLRKGTPELR
>FUSION-ENST00000570299.5:102283-ENST00000527095.7:802208|2838
YLLNMQVEMSSR
>FUSION-ENST00000570299.5:102283-ENST00000527095.7:802208|587
CTFLGQGKI
>ENST00000361371.10|SNV-49179-A-G|2
EQLLSHKLPARLVAGQK
>FUSION-ENST00000570299.5:102283-ENST00000527095.7:802208|3261
TELLHGVHIQSK
>FUSION-ENST00000570299.5:102283-ENST00000527095.7:802208|4957
ETAPGASSPK
>FUSION-ENST00000570299.5:102283-ENST00000527095.7:802208|456
MSLPCSIR
>FUSION-ENST00000570299.5:102283-ENST00000527095.7:802208|3327
MDYAVAVVFKNSLSNLRLQR
>FUSION-ENST00000570299.5:102283-ENST00000527095.7:802208|86
VYYKTVLFK
>ENST00000469416.1|SNV-12874-G-A|1
IHTSEKPYECKECGKTFR
>FUSION-ENST00000485410.5:18453-ENST00000533770.5:454511|208
AGGLLEPRSLGPAWATR
>FUSION-ENST00000570299.5:102283-ENST00000527095.7:802208|5633
VAQACNPSTLGGQGR
>ENST00000368086.5|SNV-5888-G-C|4
LRLQAARPGDAGTYRCLAK
>FUSION-ENST00000570299.5:102283-ENST00000527095.7:802208|1197
MIFFFKF
>FUSION-ENST00000570299.5:102283-ENST00000527095.7:802208|2977
VAPSMLLSYGPR
>FUSION-ENST00000570299.5:102283-ENST00000527095.7:802208|2042
SRCPLSCILSGGSR
>ENST00000312015.6|MNV-7507-CACAC-C|9
VLCNMSLAVWSLQEERLGRVLR
>FUSION-ENST00000570299.5:102283-ENST00000527095.7:802208|3939
RFHFIDK
>FUSION-ENST00000570299.5:102283-ENST00000527095.7:802208|2394
NSMLSEFKAGPYLDR
>FUSION-ENST00000570299.5:102283-ENST00000527095.7:802208|3032
GWGGGLR
>FUSION-ENST00000570299.5:102283-ENST00000527095.7:802208|3214
LRWEDHLRPGVRGCTEER
>FUSION-ENST00000570299.5:102283-ENST00000527095.7:802208|4303
CEHSVTGAMTSAGDREK
>FUSION-ENST00000570299.5:102283-ENST00000527095.7:802208|1870
PLPGQFLTQAIHFQNCMLDGLR
>ENST00000339381.6|SNV-1000-G-C|2
GICIAHEGLVPLPRADHSRLGK
>FUSION-ENST00000570299.5:102283-ENST00000527095.7:802208|2420
PGTVPDAR
>FUSION-ENST00000570299.5:102283-ENST00000527095.7:802208|3159
GCNPNHLNPSGR
>FUSION-ENST00000570299.5:102283-ENST00000527095.7:802208|2733
MVKSGQYMGYKA
>FUSION-ENST00000485410.5:18453-ENST00000533770.5:454511|523
PLHSSLSGRVRLCF
>FUSION-ENST00000485410.5:18453-ENST00000533770.5:454511|922
PMQTVGTHDEFRM
>FUSION-ENST00000570299.5:102283-ENST00000527095.7:802208|2728
RFLPLLPMAK
>FUSION-ENST00000570299.5:102283-ENST00000527095.7:802208|1506
TTYMCMFF
>FUSION-ENST00000570299.5:102283-ENST00000527095.7:802208|3450
MDIWVGSK
>FUSION-ENST00000570299.5:102283-ENST00000527095.7:802208|4180
KQPNKAYFSR
>FUSION-ENST00000570299.5:102283-ENST00000527095.7:802208|1328
MYLASQPLGQLPAL
>FUSION-ENST00000570299.5:102283-ENST00000527095.7:802208|2764
FLSMSSTHKFNAFPS
>FUSION-ENST00000570299.5:102283-ENST00000527095.7:802208|5469
MMFRLGK
>FUSION-ENST00000570299.5:102283-ENST00000527095.7:802208|405
QPIILRK
>FUSION-ENST00000570299.5:102283-ENST00000527095.7:802208|4461
MTLLPLSYEDPCNYIRPTR
>FUSION-ENST00000570299.5:102283-ENST00000527095.7:802208|4681
MQIFQNPTK
>FUSION-ENST00000570299.5:102283-ENST00000527095.7:802208|2815
MSKGEAFNEGK
>ENST00000396197.8|SNV-13339-T-C|4
NVNVFFPHFKYSMDTYVSK
>FUSION-ENST00000485410.5:18453-ENST00000533770.5:454511|252
PGIASSLSELSVK
>ENST00000312015.6|MNV-7507-CACAC-C|10
VLCNMSLAVWSLQEERLGR
>FUSION-ENST00000570299.5:102283-ENST00000527095.7:802208|264
MYALPVFSLFLRK
>FUSION-ENST00000570299.5:102283-ENST00000527095.7:802208|1301
KYICETYFNPK
>FUSION-ENST00000570299.5:102283-ENST00000527095.7:802208|1403
LLLFFFFFRWSLAPLPR
>ENST00000508541.1|SNV-365219-T-A|2
QATPASAR
>ENST00000611324.4|SNV-23587-G-A|4
RSRPTSFADELAAHIK
>ENST00000461371.5|SNV-50793-T-A|4
IEQLRYSQHVLCETVR
>FUSION-ENST00000485410.5:18453-ENST00000533770.5:454511|954
NMSVKVHSK
>FUSION-ENST00000570299.5:102283-ENST00000527095.7:802208|4656
AGKSRPAGWK
>FUSION-ENST00000570299.5:102283-ENST00000527095.7:802208|3973
MSSQFTNLCSRT
>FUSION-ENST00000570299.5:102283-ENST00000527095.7:802208|302
LGNCSRTGHIR
>FUSION-ENST00000570299.5:102283-ENST00000527095.7:802208|2967
VLCLMLKFWGEK
>FUSION-ENST00000570299.5:102283-ENST00000527095.7:802208|2622
MERRVNK
>FUSION-ENST00000570299.5:102283-ENST00000527095.7:802208|4094
GQNIVMSFMVHR
>FUSION-ENST00000570299.5:102283-ENST00000527095.7:802208|2846
MSLSIWYR
>FUSION-ENST00000570299.5:102283-ENST00000527095.7:802208|5750
YDSVLQGVIVK
>FUSION-ENST00000570299.5:102283-ENST00000527095.7:802208|866
EWMTSSVKNPHWIWRGIIK
>FUSION-ENST00000485410.5:18453-ENST00000533770.5:454511|609
PVIPELWEAEVGGSLEPR
>FUSION-ENST00000570299.5:102283-ENST00000527095.7:802208|1846
MAPPFNTIILVIRFPHMK
>FUSION-ENST00000570299.5:102283-ENST00000527095.7:802208|2503
MNAQPLILFFQHEKTSSLSER
>FUSION-ENST00000570299.5:102283-ENST00000527095.7:802208|3170
QDELSALMGSPQKAVAGPCAAHFAE
>FUSION-ENST00000570299.5:102283-ENST00000527095.7:802208|4409
GSTGFPRVPKGPSMAQK
>ENST00000267984.4|SNV-2017-C-T|2
CMSISASALLACVREVK
>FUSION-ENST00000570299.5:102283-ENST00000527095.7:802208|451
SLPCSIRRNAVNTR
>FUSION-ENST00000570299.5:102283-ENST00000527095.7:802208|2036
MDKEGLLS
>FUSION-ENST00000570299.5:102283-ENST00000527095.7:802208|1143
MLVLEIQSREWEEAFSTSGILSDCE
>FUSION-ENST00000570299.5:102283-ENST00000527095.7:802208|4412
YHSEKGSTGFPRVPK
>FUSION-ENST00000570299.5:102283-ENST00000527095.7:802208|4888
MIKYYSFYTPTNGNALK
>FUSION-ENST00000570299.5:102283-ENST00000527095.7:802208|4864
TCYREMECFLLPT
>FUSION-ENST00000485410.5:18453-ENST00000533770.5:454511|224
VWALGFTEKEL
>FUSION-ENST00000570299.5:102283-ENST00000527095.7:802208|879
FFLLFPAYVH
>FUSION-ENST00000570299.5:102283-ENST00000527095.7:802208|1694
MFLSLPHWFR
>FUSION-ENST00000570299.5:102283-ENST00000527095.7:802208|1084
QDDKSLSP
>FUSION-ENST00000570299.5:102283-ENST00000527095.7:802208|3212
WEDHLRPGVRGCTEER
>FUSION-ENST00000570299.5:102283-ENST00000527095.7:802208|5599
NIKIMNIFSIPK
>FUSION-ENST00000570299.5:102283-ENST00000527095.7:802208|5253
GILKLFDNCNK
>FUSION-ENST00000485410.5:18453-ENST00000533770.5:454511|378
ISTRCNLHLPGSSNSPASASR
>FUSION-ENST00000570299.5:102283-ENST00000527095.7:802208|5193
MGHIGNTLLYILRFFLL
>FUSION-ENST00000570299.5:102283-ENST00000527095.7:802208|5697
MNVYDNNTTHT
>FUSION-ENST00000570299.5:102283-ENST00000527095.7:802208|3610
CQVHNLSDSVK
>FUSION-ENST00000485410.5:18453-ENST00000533770.5:454511|853
NTQGCLR
>FUSION-ENST00000570299.5:102283-ENST00000527095.7:802208|845
HLCYRSAFKLYCFR
>FUSION-ENST00000485410.5:18453-ENST00000533770.5:454511|134
QVHTICGVQK
>FUSION-ENST00000570299.5:102283-ENST00000527095.7:802208|3395
KPCLKKINQR
>FUSION-ENST00000570299.5:102283-ENST00000527095.7:802208|3531
TMRARTHTSVVEAK
>FUSION-ENST00000570299.5:102283-ENST00000527095.7:802208|516
LCTSSNSR
>FUSION-ENST00000570299.5:102283-ENST00000527095.7:802208|286
ASLKVIVSLICSGTAGGSR
>FUSION-ENST00000570299.5:102283-ENST00000527095.7:802208|2901
MADNFPQCW
>FUSION-ENST00000570299.5:102283-ENST00000527095.7:802208|2516
VMENTLTISFVNKNVIEYI
>FUSION-ENST00000262410.9:102283-ENST00000527095.7:802208|7
SRPPAAPFILPR
>FUSION-ENST00000570299.5:102283-ENST00000527095.7:802208|1397
QLRNIVNLK
>FUSION-ENST00000570299.5:102283-ENST00000527095.7:802208|1653
CFAYFVR
>FUSION-ENST00000570299.5:102283-ENST00000527095.7:802208|1608
MGQKTLLPWPLK
>FUSION-ENST00000570299.5:102283-ENST00000527095.7:802208|2990
ENHLECLAGFK
>ENST00000616440.4|SNV-149388-T-C|3
QAAYIFK
>FUSION-ENST00000570299.5:102283-ENST00000527095.7:802208|707
MPVIYIYFIQK
>FUSION-ENST00000485410.5:18453-ENST00000533770.5:454511|620
MYLTLLNCILKK
>FUSION-ENST00000570299.5:102283-ENST00000527095.7:802208|797
MGEVMKLNYKYMLICPQKPK
>FUSION-ENST00000570299.5:102283-ENST00000527095.7:802208|1588
KKPTCHLHIIQNLRVGDVK
>FUSION-ENST00000570299.5:102283-ENST00000527095.7:802208|3613
HLPFLMCQVHNLSDSVKR
>FUSION-ENST00000570299.5:102283-ENST00000527095.7:802208|5210
SRAFAAR
>FUSION-ENST00000570299.5:102283-ENST00000527095.7:802208|4033
LATKSVFFFF
>FUSION-ENST00000570299.5:102283-ENST00000527095.7:802208|5344
RNNNIQRK
>FUSION-ENST00000485410.5:18453-ENST00000533770.5:454511|529
IMPLHSSLSGRVRLCF
>FUSION-ENST00000570299.5:102283-ENST00000527095.7:802208|5751
MYDSVLQGVIVK
>FUSION-ENST00000570299.5:102283-ENST00000527095.7:802208|1299
YICETYFNPK
>ENST00000393829.6|SNV-11271-G-A|3
IENKLKEINTNQEALK
>FUSION-ENST00000570299.5:102283-ENST00000527095.7:802208|455
SLPCSIR
>FUSION-ENST00000570299.5:102283-ENST00000527095.7:802208|2836
MQVEMSSR
>FUSION-ENST00000570299.5:102283-ENST00000527095.7:802208|4557
RKNLNLFLK
>ENST00000645489.1|SNV-8798-G-C|1
KPPAVSGEATGAHAGRLCPPPRSR
>FUSION-ENST00000570299.5:102283-ENST00000527095.7:802208|477
MTVMGFQASKMAPVKNR
>FUSION-ENST00000485410.5:18453-ENST00000533770.5:454511|299
AVLSWVGRSGVLRSLSTWVG
>FUSION-ENST00000485410.5:18453-ENST00000533770.5:454511|560
PGVVVHAYSPSYSGLREPKNLR
>FUSION-ENST00000570299.5:102283-ENST00000527095.7:802208|3528
ARTHTSVVEAK
>FUSION-ENST00000570299.5:102283-ENST00000527095.7:802208|1638
FPHQLTAFIK
>FUSION-ENST00000570299.5:102283-ENST00000527095.7:802208|2658
MEISRIYIGWCK
>FUSION-ENST00000570299.5:102283-ENST00000527095.7:802208|227
WAGPEAGR
>FUSION-ENST00000570299.5:102283-ENST00000527095.7:802208|741
MTVLVFSYLETEGTQMPGISKQ
>FUSION-ENST00000570299.5:102283-ENST00000527095.7:802208|3249
EPEGKAGVCRK
>ENST00000340465.2|SNV-71745-C-A|2
GMELYTRK
>FUSION-ENST00000570299.5:102283-ENST00000527095.7:802208|4143
LLEFSTKLSSTWGLMYANER
>FUSION-ENST00000570299.5:102283-ENST00000527095.7:802208|640
FHRSKGR
>FUSION-ENST00000485410.5:18453-ENST00000533770.5:454511|1002
EALLWLHPLPHHR
>FUSION-ENST00000570299.5:102283-ENST00000527095.7:802208|4443
MTFRCKK
>ENST00000628426.1|SNV-72318-A-G|2
ACVYSNTLNNAMPVCTPPPR
>FUSION-ENST00000570299.5:102283-ENST00000527095.7:802208|1497
MHIFVLLYRCTSLLSWLLLSS
>ENST00000616365.2|INDEL-199-G-GC|1
AANPEATFSALGTGDRTGL
>FUSION-ENST00000570299.5:102283-ENST00000527095.7:802208|3277
MACISSPNEPCPYSQYR
>FUSION-ENST00000570299.5:102283-ENST00000527095.7:802208|2581
GGRWSYEEDEGHEGNLLENYR
>FUSION-ENST00000485410.5:18453-ENST00000533770.5:454511|141
MVGLDAAGKTTILYKLK
>FUSION-ENST00000570299.5:102283-ENST00000527095.7:802208|476
TVMGFQASKMAPVKNR
>FUSION-ENST00000485410.5:18453-ENST00000533770.5:454511|707
QNLWALRTWKPFLQFVR
>ENST00000381486.7|SNV-98475-C-T|3
NNLLALLRPSALGILSNSGPPK
>ENST00000538116.5|SNV-27453-C-T|4
MSKFVTGITPFEFENMAESTGMYLR
>FUSION-ENST00000570299.5:102283-ENST00000527095.7:802208|4449
FKSILFLI
>FUSION-ENST00000570299.5:102283-ENST00000527095.7:802208|1924
DLVSLISTVLIFLVIPFLSLPSK
>FUSION-ENST00000570299.5:102283-ENST00000527095.7:802208|3803
ASQPTGK
>FUSION-ENST00000570299.5:102283-ENST00000527095.7:802208|2669
DGIYRPKFCR
>FUSION-ENST00000485410.5:18453-ENST00000533770.5:454511|814
MSAFEYLFQNIMA
>FUSION-ENST00000570299.5:102283-ENST00000527095.7:802208|175
VPLHSSLVTERDSISPK
>FUSION-ENST00000570299.5:102283-ENST00000527095.7:802208|4593
MFSVESFGIYWAER
>FUSION-ENST00000570299.5:102283-ENST00000527095.7:802208|902
MEGNYKKVR
>FUSION-ENST00000485410.5:18453-ENST00000533770.5:454511|220
VIWKRSIPGR
>FUSION-ENST00000570299.5:102283-ENST00000527095.7:802208|5242
MRLHGLHLK
>FUSION-ENST00000485410.5:18453-ENST00000533770.5:454511|665
FYPHWCL
>FUSION-ENST00000570299.5:102283-ENST00000527095.7:802208|4321
HVESSEARGR
>ENST00000522455.5|SNV-679568-C-A|3
AVIPLKSPRVAVTTTR
>ENST00000641661.1|INDEL-2097-A-AA|2
KNVWEKSGYQ
>FUSION-ENST00000570299.5:102283-ENST00000527095.7:802208|1800
MSLGAYVIYPIVFSFQK
>FUSION-ENST00000570299.5:102283-ENST00000527095.7:802208|457
AWLFHNHAVGVWDCCVPVSDTE
>FUSION-ENST00000570299.5:102283-ENST00000527095.7:802208|1336
SVSSIRR
>FUSION-ENST00000570299.5:102283-ENST00000527095.7:802208|3950
MNRENINSGYSKVSVWIR
>FUSION-ENST00000570299.5:102283-ENST00000527095.7:802208|1379
KIPPCLLLHPENFPK
>FUSION-ENST00000570299.5:102283-ENST00000527095.7:802208|1102
EHLRQKR
>FUSION-ENST00000570299.5:102283-ENST00000527095.7:802208|4829
YAVDIFPPSMGKIK
>FUSION-ENST00000485410.5:18453-ENST00000533770.5:454511|845
RTTCCLRCLCR
>FUSION-ENST00000570299.5:102283-ENST00000527095.7:802208|52
GPTRILQLFR
>FUSION-ENST00000570299.5:102283-ENST00000527095.7:802208|4666
YTGCVCVSIYTEREREIDFK
>FUSION-ENST00000570299.5:102283-ENST00000527095.7:802208|1988
IVAVSWFTLAER
>FUSION-ENST00000570299.5:102283-ENST00000527095.7:802208|3938
MRFHFIDKETEK
>FUSION-ENST00000570299.5:102283-ENST00000527095.7:802208|3287
LRPNGALCKRTVSQWK
>FUSION-ENST00000570299.5:102283-ENST00000527095.7:802208|1889
MPESFLCPFRVSS
>FUSION-ENST00000570299.5:102283-ENST00000527095.7:802208|166
EANFWSGMVAHACNPSTLGG
>FUSION-ENST00000570299.5:102283-ENST00000527095.7:802208|5013
FSRGSERLK
>ENST00000359947.9|SNV-80251-T-C|1
FDLSMPHVQDPSPVR
>FUSION-ENST00000485410.5:18453-ENST00000533770.5:454511|568
VMHTCSSSYLGG
>FUSION-ENST00000570299.5:102283-ENST00000527095.7:802208|4992
TWEPLPPQHTQRALLPEVLK
>FUSION-ENST00000570299.5:102283-ENST00000527095.7:802208|4567
NVCAHNNYFHLCVSILGLEKK
>FUSION-ENST00000464177.1:168890-ENST00000373212.6:74882|16
FFYHFSVLQILGLIKKK
>FUSION-ENST00000570299.5:102283-ENST00000527095.7:802208|1472
SHISKILVYHPAQSK
>FUSION-ENST00000570299.5:102283-ENST00000527095.7:802208|5584
MYYSVRITAQLLLPHQ
>FUSION-ENST00000570299.5:102283-ENST00000527095.7:802208|3060
LKCSGAVMAYCSLK
>FUSION-ENST00000570299.5:102283-ENST00000527095.7:802208|1064
EPFVWSLELFK
>FUSION-ENST00000570299.5:102283-ENST00000527095.7:802208|5067
ELVVTQGR
>FUSION-ENST00000485410.5:18453-ENST00000533770.5:454511|389
VAHACNPSYSGG
>FUSION-ENST00000570299.5:102283-ENST00000527095.7:802208|2308
LSNSNVFVTFFFYFRK
>FUSION-ENST00000485410.5:18453-ENST00000533770.5:454511|283
KHFISTHCFCFFGQTSTLVFR
>FUSION-ENST00000570299.5:102283-ENST00000527095.7:802208|848
SKHLCYR
>FUSION-ENST00000485410.5:18453-ENST00000533770.5:454511|216
SIPGRGDSK
>FUSION-ENST00000570299.5:102283-ENST00000527095.7:802208|1801
FVSLFSLL
>ENST00000421085.6|SNV-63924-C-T|1
QCLVMRSGRLLGIITK
>FUSION-ENST00000570299.5:102283-ENST00000527095.7:802208|5784
FHCVKARMYTEK
>FUSION-ENST00000570299.5:102283-ENST00000527095.7:802208|5280
ISKTKPLMGTR
>FUSION-ENST00000570299.5:102283-ENST00000527095.7:802208|2271
SMINVKRK
>FUSION-ENST00000570299.5:102283-ENST00000527095.7:802208|4142
LLEFSTKLSSTWGLMYANERSWVMK
>FUSION-ENST00000570299.5:102283-ENST00000527095.7:802208|4206
QFLIVKNTLVR
>FUSION-ENST00000570299.5:102283-ENST00000527095.7:802208|5781
MYTEKREK
>FUSION-ENST00000570299.5:102283-ENST00000527095.7:802208|2867
YVFSNEFINMV
>FUSION-ENST00000570299.5:102283-ENST00000527095.7:802208|3079
VSCFSLPSS
>FUSION-ENST00000570299.5:102283-ENST00000527095.7:802208|5092
TWEPLPPGGNTPGELSSLK
>FUSION-ENST00000570299.5:102283-ENST00000527095.7:802208|2212
MPVHAQAIK
>FUSION-ENST00000570299.5:102283-ENST00000527095.7:802208|5816
SSIIQKLWNK
>FUSION-ENST00000485410.5:18453-ENST00000533770.5:454511|136
LGEIVTTIPTIGK
>FUSION-ENST00000570299.5:102283-ENST00000527095.7:802208|367
VCLSEKITR
>FUSION-ENST00000262410.9:102283-ENST00000527095.7:802208|1
ACRLLPWG
>FUSION-ENST00000570299.5:102283-ENST00000527095.7:802208|4720
NKAEEWPAECR
>FUSION-ENST00000570299.5:102283-ENST00000527095.7:802208|1017
MVLLAVQEAWWGRPQETYNYDRRQR
>FUSION-ENST00000570299.5:102283-ENST00000527095.7:802208|1144
LVLEIQSR
>FUSION-ENST00000570299.5:102283-ENST00000527095.7:802208|2130
MNSDYSSLPLGLPGILSR
>ENST00000368318.5|SNV-800-T-G|4
RQDSRGVAR
>FUSION-ENST00000485410.5:18453-ENST00000533770.5:454511|624
MNSCDSYTTV
>ENST00000371237.9|MNV-20238-GA-G|4
DLFRDFGPTTSQRLCLGAFMNTPSL
>FUSION-ENST00000570299.5:102283-ENST00000527095.7:802208|1402
WSLAPLPR
>FUSION-ENST00000570299.5:102283-ENST00000527095.7:802208|1012
HIFTWPEQEEGK
>FUSION-ENST00000485410.5:18453-ENST00000533770.5:454511|719
MLKLQHELKM
>FUSION-ENST00000570299.5:102283-ENST00000527095.7:802208|2445
KLIVILYYSLDIRILTFYTYQ
>FUSION-ENST00000485410.5:18453-ENST00000533770.5:454511|536
FQICPLLSISTCS
>FUSION-ENST00000570299.5:102283-ENST00000527095.7:802208|5638
MEYNYTSFSLCLSLR
>FUSION-ENST00000570299.5:102283-ENST00000527095.7:802208|4731
MEGKFTKLILSFFLL
>FUSION-ENST00000570299.5:102283-ENST00000527095.7:802208|1372
MVCPQVLCK
>FUSION-ENST00000570299.5:102283-ENST00000527095.7:802208|3172
RQDELSALMGSPQK
>FUSION-ENST00000570299.5:102283-ENST00000527095.7:802208|551
SLGPSPTSATWEK
>ENST00000303391.11|SNV-106708-C-T|2
EEPVDSWTPVTER
>FUSION-ENST00000485410.5:18453-ENST00000533770.5:454511|317
SKDSVPVFWGK
>FUSION-ENST00000570299.5:102283-ENST00000527095.7:802208|5171
LGDYLFRVMCDFGGR
>FUSION-ENST00000570299.5:102283-ENST00000527095.7:802208|3153
RPVPSHNGQLTNLK
>FUSION-ENST00000570299.5:102283-ENST00000527095.7:802208|4559
AWGIGQTWL
>FUSION-ENST00000570299.5:102283-ENST00000527095.7:802208|4040
MESESGPA
>FUSION-ENST00000570299.5:102283-ENST00000527095.7:802208|5656
AGGSRQTSSTWSSPPL
>FUSION-ENST00000570299.5:102283-ENST00000527095.7:802208|5420
MERTLLSEK
>FUSION-ENST00000570299.5:102283-ENST00000527095.7:802208|2931
MTGGWSPQFLTTWPSPWAVCVFS
>FUSION-ENST00000485410.5:18453-ENST00000533770.5:454511|31
RMLAEDELRDAVLLVFANK
>ENST00000343677.4|SNV-592-A-G|4
VAKPKEAAK
>ENST00000555122.1|SNV-35213-T-C|3
MSLPSMEVDVQAPRAK
>FUSION-ENST00000570299.5:102283-ENST00000527095.7:802208|4420
GRPKKAGQK
>FUSION-ENST00000570299.5:102283-ENST00000527095.7:802208|5361
SGEIVEVRNLKEENP
>FUSION-ENST00000570299.5:102283-ENST00000527095.7:802208|5227
MSSGSPGRGYIIGNSQR
>FUSION-ENST00000570299.5:102283-ENST00000527095.7:802208|5207
AFAARSSGTVGGPR
>FUSION-ENST00000570299.5:102283-ENST00000527095.7:802208|1151
MEVKLITVLIPSM
>FUSION-ENST00000485410.5:18453-ENST00000533770.5:454511|830
SFCAGRR
>FUSION-ENST00000570299.5:102283-ENST00000527095.7:802208|5116
WLSAAPGIRSSSPYDYWDKNN
>FUSION-ENST00000570299.5:102283-ENST00000527095.7:802208|26
AVFHICK
>ENST00000312015.6|MNV-7507-CACAC-C|3
TTPLHRRSCSCFVG
>FUSION-ENST00000570299.5:102283-ENST00000527095.7:802208|4488
NTGTARLLKNCMW
>FUSION-ENST00000485410.5:18453-ENST00000533770.5:454511|722
AVATPSPAQPSSG
>FUSION-ENST00000570299.5:102283-ENST00000527095.7:802208|2623
VGQSHMERRVNK
>FUSION-ENST00000570299.5:102283-ENST00000527095.7:802208|5649
EGEGLYPKTR
>FUSION-ENST00000485410.5:18453-ENST00000533770.5:454511|500
GGQITRSGDQDHPG
>FUSION-ENST00000570299.5:102283-ENST00000527095.7:802208|5548
FLSLLFFFFFKLGCRQTTCK
>FUSION-ENST00000485410.5:18453-ENST00000533770.5:454511|489
MVKSCLY
>FUSION-ENST00000570299.5:102283-ENST00000527095.7:802208|729
MISVSDRLVQKNCK
>FUSION-ENST00000570299.5:102283-ENST00000527095.7:802208|2609
YLEVKLDGVSKTDSR
>FUSION-ENST00000570299.5:102283-ENST00000527095.7:802208|673
GEGFDCK
>FUSION-ENST00000570299.5:102283-ENST00000527095.7:802208|5369
RSGEIVEVR
>FUSION-ENST00000570299.5:102283-ENST00000527095.7:802208|2945
SVDRGVSCCGVEISCILK
>FUSION-ENST00000570299.5:102283-ENST00000527095.7:802208|1651
CFAYFVRLQK
>FUSION-ENST00000570299.5:102283-ENST00000527095.7:802208|5909
MTALRPGNR
>FUSION-ENST00000570299.5:102283-ENST00000527095.7:802208|2979
AFYIKVAPSMLLSYGPR
>FUSION-ENST00000570299.5:102283-ENST00000527095.7:802208|5511
HFLLSQGDYFALNLCR
>FUSION-ENST00000570299.5:102283-ENST00000527095.7:802208|2641
MREGPPKGLMMDLGR
>FUSION-ENST00000570299.5:102283-ENST00000527095.7:802208|2763
MSSTHKFNAFPS
>FUSION-ENST00000570299.5:102283-ENST00000527095.7:802208|1792
MFLSLRVIDCQGSNLSKVLTAFEVR
>FUSION-ENST00000570299.5:102283-ENST00000527095.7:802208|2671
KDRQLIVCK
>FUSION-ENST00000485410.5:18453-ENST00000533770.5:454511|632
QSSSLAS
>FUSION-ENST00000570299.5:102283-ENST00000527095.7:802208|868
EWMTSSVKNPHWIWR
>FUSION-ENST00000570299.5:102283-ENST00000527095.7:802208|2593
VLVWEAREEFILR
>FUSION-ENST00000570299.5:102283-ENST00000527095.7:802208|3494
VWLSADTSLYTKNK
>FUSION-ENST00000570299.5:102283-ENST00000527095.7:802208|905
MDDIISQESSLDMEGNYKKVR
>FUSION-ENST00000485410.5:18453-ENST00000533770.5:454511|535
ALHDPVPAYLSSPIPHHFLSFFFF
>FUSION-ENST00000485410.5:18453-ENST00000533770.5:454511|930
IFIVVYLAFPKR
>FUSION-ENST00000570299.5:102283-ENST00000527095.7:802208|2092
SVYLLII
>FUSION-ENST00000570299.5:102283-ENST00000527095.7:802208|1099
VLGLPFHR
>FUSION-ENST00000570299.5:102283-ENST00000527095.7:802208|190
GLVEDIFALQV
>FUSION-ENST00000485410.5:18453-ENST00000533770.5:454511|991
GAIVVEVALSSLGNRRLGR
>FUSION-ENST00000570299.5:102283-ENST00000527095.7:802208|1804
DYALHKKFINIF
>FUSION-ENST00000570299.5:102283-ENST00000527095.7:802208|4284
MLRCLDLGRATAGQIDHWTQCR
>FUSION-ENST00000570299.5:102283-ENST00000527095.7:802208|5413
MIPVAKNYPT
>FUSION-ENST00000570299.5:102283-ENST00000527095.7:802208|4434
THVTTFGPPG
>FUSION-ENST00000570299.5:102283-ENST00000527095.7:802208|2767
MFLSMSSTHK
>FUSION-ENST00000570299.5:102283-ENST00000527095.7:802208|532
NSRRPPLTLTSSCL
>ENST00000628166.1|SNV-410118-G-T|18
MHAYMGKFNQMGVDDALLSLK
>FUSION-ENST00000570299.5:102283-ENST00000527095.7:802208|5899
AVPGAPAGR
>FUSION-ENST00000485410.5:18453-ENST00000533770.5:454511|470
LFLNFGKSLSLVEIVQISSR
>FUSION-ENST00000570299.5:102283-ENST00000527095.7:802208|4762
DTFKDYYSSQIIQIEPK
>FUSION-ENST00000485410.5:18453-ENST00000533770.5:454511|635
LECNGAISARCNLRPPPGFK
>FUSION-ENST00000570299.5:102283-ENST00000527095.7:802208|4045
MRDASPQMESESGPA
>FUSION-ENST00000570299.5:102283-ENST00000527095.7:802208|1122
QYVLGVPDV
>ENST00000522455.5|SNV-679568-C-A|2
SPRVAVTTTR
>FUSION-ENST00000570299.5:102283-ENST00000527095.7:802208|5642
GSPCSSGVSVLLTVLPWACIPSCA
>FUSION-ENST00000570299.5:102283-ENST00000527095.7:802208|389
HLGGGEAQSREEQK
>FUSION-ENST00000570299.5:102283-ENST00000527095.7:802208|1459
ETFPVNFLA
>FUSION-ENST00000570299.5:102283-ENST00000527095.7:802208|1277
MCQNWGCSARHKINE
>FUSION-ENST00000570299.5:102283-ENST00000527095.7:802208|289
MVACMASLKVIVSLICSGTAGGSR
>ENST00000523520.1|SNV-29213-G-C|2
SEPHRPGRDRQPVPSDR
>FUSION-ENST00000570299.5:102283-ENST00000527095.7:802208|351
GWGHAICRK
>FUSION-ENST00000570299.5:102283-ENST00000527095.7:802208|2476
SKRCSLEMR
>FUSION-ENST00000570299.5:102283-ENST00000527095.7:802208|3110
IDVFLVIYIW
>FUSION-ENST00000570299.5:102283-ENST00000527095.7:802208|4990
ALLPEVLKSHLAIASSAAACPAK
>FUSION-ENST00000570299.5:102283-ENST00000527095.7:802208|1228
EAFKYKFNETIFCFIL
>FUSION-ENST00000485410.5:18453-ENST00000533770.5:454511|490
EAEAGESLELGRRR
>ENST00000310597.6|SNV-254-G-T|6
DQVLGELRGCSAPPSRLASALLR
>FUSION-ENST00000570299.5:102283-ENST00000527095.7:802208|3274
ACISSPNEPCPYSQYRMYISQ
>FUSION-ENST00000570299.5:102283-ENST00000527095.7:802208|4
FKPEETGK
>FUSION-ENST00000570299.5:102283-ENST00000527095.7:802208|4013
TSIALCMASCLWLYQKCR
>FUSION-ENST00000570299.5:102283-ENST00000527095.7:802208|5426
MNVTGFCFLLGLPYMER
>FUSION-ENST00000570299.5:102283-ENST00000527095.7:802208|145
MKQAIDLTT
>FUSION-ENST00000485410.5:18453-ENST00000533770.5:454511|743
RECLNFSMSLRCR
>FUSION-ENST00000570299.5:102283-ENST00000527095.7:802208|4766
ILLFLSQDF
>FUSION-ENST00000570299.5:102283-ENST00000527095.7:802208|2871
ISTNYDYTQIL
>FUSION-ENST00000570299.5:102283-ENST00000527095.7:802208|5179
MGFGTQHELPFLRAPSFR
>FUSION-ENST00000570299.5:102283-ENST00000527095.7:802208|285
MASLKVIVSLICSGTAGGSREFSNR
>FUSION-ENST00000485410.5:18453-ENST00000533770.5:454511|571
MAKLQLNKN
>FUSION-ENST00000485410.5:18453-ENST00000533770.5:454511|109
MAWHSTAALR
>FUSION-ENST00000485410.5:18453-ENST00000533770.5:454511|970
CNLKPVSAVVGLGHPWSMA
>FUSION-ENST00000485410.5:18453-ENST00000533770.5:454511|380
ARRGGSCL
>FUSION-ENST00000570299.5:102283-ENST00000527095.7:802208|4470
CISYILSH
>ENST00000556611.5|SNV-15976-G-A|3
YITEADSKEIYGRHQR
>FUSION-ENST00000485410.5:18453-ENST00000533770.5:454511|981
MWSGVRR
>FUSION-ENST00000570299.5:102283-ENST00000527095.7:802208|1319
HRHSSLPRDNALR
>FUSION-ENST00000570299.5:102283-ENST00000527095.7:802208|2316
ETLFAIHQGK
>FUSION-ENST00000570299.5:102283-ENST00000527095.7:802208|3400
VKPCLYKK
>FUSION-ENST00000570299.5:102283-ENST00000527095.7:802208|2760
ALNLNFINCLFLEFSI
>FUSION-ENST00000570299.5:102283-ENST00000527095.7:802208|4157
NPSILEGRSGGIT
>FUSION-ENST00000398092.4:18331-ENST00000533770.5:454511|6
DAVLLVFANKQVR
>FUSION-ENST00000570299.5:102283-ENST00000527095.7:802208|2849
YFQMSLSIWYR
>FUSION-ENST00000570299.5:102283-ENST00000527095.7:802208|4816
LVRSFSKTSR
>FUSION-ENST00000570299.5:102283-ENST00000527095.7:802208|325
NQLCVSSSYLIFSICLKLWFSKCLC
>FUSION-ENST00000570299.5:102283-ENST00000527095.7:802208|2737
RGGLKMK
>ENST00000492914.1|SNV-23587-G-A|11
LQMSWLPTSR
>FUSION-ENST00000570299.5:102283-ENST00000527095.7:802208|2948
QAISSCSRLKPR
>FUSION-ENST00000570299.5:102283-ENST00000527095.7:802208|4614
IPNLMCK
>FUSION-ENST00000570299.5:102283-ENST00000527095.7:802208|1239
STMIRAPHGKK
>FUSION-ENST00000485410.5:18453-ENST00000533770.5:454511|16
PLFLCPTPSFI
>FUSION-ENST00000485410.5:18453-ENST00000533770.5:454511|284
MKHFISTHCFCFFGQTSTLVFR
>FUSION-ENST00000485410.5:18453-ENST00000533770.5:454511|913
AWLSAEVPGNSLARVQRPLAFVIKK
>FUSION-ENST00000570299.5:102283-ENST00000527095.7:802208|386
EEQKDRK
>FUSION-ENST00000570299.5:102283-ENST00000527095.7:802208|632
RLCFCSFSVGKVLTVR
>FUSION-ENST00000570299.5:102283-ENST00000527095.7:802208|3923
KMLLCLNAKAPDLLECIVSN
>ENST00000555122.1|SNV-35213-T-C|6
AEVTAPDVKMSLPSMEVDVQAPR
>FUSION-ENST00000570299.5:102283-ENST00000527095.7:802208|1032
MTNPCPLR
>FUSION-ENST00000570299.5:102283-ENST00000527095.7:802208|1444
MVVCFVFK
>FUSION-ENST00000570299.5:102283-ENST00000527095.7:802208|1320
MHRHSSLPRDNALR
>FUSION-ENST00000570299.5:102283-ENST00000527095.7:802208|3279
QWRKPNYYMACISSPNEPCPYSQYR
>FUSION-ENST00000570299.5:102283-ENST00000527095.7:802208|3899
GRGSSINK
>ENST00000511718.5|SNV-25707-G-T|11
SFFQVMDQNTASQLCPIPLK
>FUSION-ENST00000570299.5:102283-ENST00000527095.7:802208|5396
LIYTHKNNMFSNSFR
>FUSION-ENST00000570299.5:102283-ENST00000527095.7:802208|5310
MLISYMSR
>FUSION-ENST00000570299.5:102283-ENST00000527095.7:802208|1777
FPLHLICYLAK
>FUSION-ENST00000570299.5:102283-ENST00000527095.7:802208|4425
TSRPVRGQSWDWK
>FUSION-ENST00000570299.5:102283-ENST00000527095.7:802208|230
LLVRWAGPEAGR
>FUSION-ENST00000570299.5:102283-ENST00000527095.7:802208|5336
LRSKEAK
>FUSION-ENST00000570299.5:102283-ENST00000527095.7:802208|1882
MFILVYSFGVNFMYK
>FUSION-ENST00000570299.5:102283-ENST00000527095.7:802208|224
MFSVSQDVVK
>FUSION-ENST00000570299.5:102283-ENST00000527095.7:802208|5620
MLLYISVVR
>FUSION-ENST00000570299.5:102283-ENST00000527095.7:802208|2085
SFIHLLFLVHL
>FUSION-ENST00000570299.5:102283-ENST00000527095.7:802208|3591
ALFFLLYQMAQPSSCCLRNK
>FUSION-ENST00000570299.5:102283-ENST00000527095.7:802208|1187
VIRVTTVEFLVLGFSWTGR
>ENST00000371429.4|SNV-66100-C-G|1
TAMYRITTTFGEHLNAVQASAEHQK
>FUSION-ENST00000570299.5:102283-ENST00000527095.7:802208|5405
IGSARSK
>FUSION-ENST00000570299.5:102283-ENST00000527095.7:802208|3805
LIKRASQPTGK
>FUSION-ENST00000570299.5:102283-ENST00000527095.7:802208|1300
KYICETYFNPKV
>FUSION-ENST00000570299.5:102283-ENST00000527095.7:802208|5145
MAVTSAS
>FUSION-ENST00000570299.5:102283-ENST00000527095.7:802208|112
YTKMLAIMSL
>FUSION-ENST00000570299.5:102283-ENST00000527095.7:802208|1858
ASSYCVFTQQKGQGSSLGPLLK
>FUSION-ENST00000570299.5:102283-ENST00000527095.7:802208|5359
NLKEENP
>FUSION-ENST00000570299.5:102283-ENST00000527095.7:802208|5564
YSVFQPFTLK
>FUSION-ENST00000485410.5:18453-ENST00000533770.5:454511|258
DLGSLQPPPSR
>ENST00000526926.5|SNV-14609-T-G|2
GFSQSSLRIRHQR
>FUSION-ENST00000570299.5:102283-ENST00000527095.7:802208|2101
GFIRRMAQNLK
>FUSION-ENST00000570299.5:102283-ENST00000527095.7:802208|121
LAPSMMQFH
>FUSION-ENST00000570299.5:102283-ENST00000527095.7:802208|1378
RLLRHVLSFVVLALLK
>FUSION-ENST00000570299.5:102283-ENST00000527095.7:802208|3245
MRGSLAL
>ENST00000450689.7|SNV-120831-C-A|1
EDSQFSEEGSSECTERPPCTTK
>FUSION-ENST00000570299.5:102283-ENST00000527095.7:802208|4735
LPQHLVGA
>FUSION-ENST00000570299.5:102283-ENST00000527095.7:802208|4896
MVLFYFGDGVL
>FUSION-ENST00000485410.5:18453-ENST00000533770.5:454511|745
SVWKGSHRCLK
>FUSION-ENST00000570299.5:102283-ENST00000527095.7:802208|3643
IQLDSCLILPR
>FUSION-ENST00000570299.5:102283-ENST00000527095.7:802208|5424
MNVTGFCFLLGLPYMERTLLSEK
>FUSION-ENST00000570299.5:102283-ENST00000527095.7:802208|3398
VKPCLYKKYK
>FUSION-ENST00000570299.5:102283-ENST00000527095.7:802208|4626
GLASPGQQAGNSFKS
>FUSION-ENST00000570299.5:102283-ENST00000527095.7:802208|4583
KNGICFLIL
>FUSION-ENST00000570299.5:102283-ENST00000527095.7:802208|826
MKNKIPSIMGLEMK
>FUSION-ENST00000570299.5:102283-ENST00000527095.7:802208|1856
ASSYCVFTQQKGQGSSLGPLLKR
>FUSION-ENST00000570299.5:102283-ENST00000527095.7:802208|5226
SSGSPGRGYIIGNSQR
>FUSION-ENST00000570299.5:102283-ENST00000527095.7:802208|2023
ISSILQRTLFLGQLMLFLIR
>FUSION-ENST00000485410.5:18453-ENST00000533770.5:454511|334
PGNNRCNTGISF
>FUSION-ENST00000570299.5:102283-ENST00000527095.7:802208|5429
SPHCGPQPACFAFLSCAGYQFKVPK
>FUSION-ENST00000570299.5:102283-ENST00000527095.7:802208|2550
FCCYHPK
>FUSION-ENST00000570299.5:102283-ENST00000527095.7:802208|4588
MYVLHMLGFLSW
>FUSION-ENST00000570299.5:102283-ENST00000527095.7:802208|3206
FVIVYVHKWQFCDC
>FUSION-ENST00000485410.5:18453-ENST00000533770.5:454511|77
MSRECGCLC
>FUSION-ENST00000570299.5:102283-ENST00000527095.7:802208|3736
LLCSVFCR
>FUSION-ENST00000570299.5:102283-ENST00000527095.7:802208|913
MPKGYLE
>ENST00000438447.2|SNV-451454-C-A|2
SSGSIVYGSLGHPGDAAARLLR
>FUSION-ENST00000570299.5:102283-ENST00000527095.7:802208|5774
YVLCARDGSECCSYTSVHMGLK
>ENST00000471850.1|SNV-8403-G-T|5
IAYDAVLAAGDSLK
>FUSION-ENST00000570299.5:102283-ENST00000527095.7:802208|4231
QTYKQANLK
>FUSION-ENST00000570299.5:102283-ENST00000527095.7:802208|1780
VFFILNR
>FUSION-ENST00000570299.5:102283-ENST00000527095.7:802208|4261
MCCLQGRPAREE
>FUSION-ENST00000570299.5:102283-ENST00000527095.7:802208|1840
FEGTTFRP
>FUSION-ENST00000570299.5:102283-ENST00000527095.7:802208|5130
MRLRLCMR
>FUSION-ENST00000570299.5:102283-ENST00000527095.7:802208|3892
GENILGKD
>ENST00000456909.6|SNV-286-C-A|2
TTAQRDYLLWKLAGLLR
>FUSION-ENST00000570299.5:102283-ENST00000527095.7:802208|2339
ASVDIWAW
>FUSION-ENST00000570299.5:102283-ENST00000527095.7:802208|533
ELAWSVLDVINIKLPGSWFR
>ENST00000531388.1|SNV-4829-T-C|6
WSFTRPRPGRANLCR
>FUSION-ENST00000570299.5:102283-ENST00000527095.7:802208|2062
YKVQYYLQFQASARGLGMYTTWIR
>FUSION-ENST00000570299.5:102283-ENST00000527095.7:802208|1020
VLLAVQEAWWGRPQETYNYDR
>ENST00000461137.5|INDEL-74763-A-AA|16
NCGEASERQKNDAIK
>FUSION-ENST00000570299.5:102283-ENST00000527095.7:802208|2337
ASVVVTVLLQK
>FUSION-ENST00000485410.5:18453-ENST00000533770.5:454511|974
EKCNLKPVSAVVGLGHPWSMA
>FUSION-ENST00000485410.5:18453-ENST00000533770.5:454511|985
GWRGGRR
>FUSION-ENST00000570299.5:102283-ENST00000527095.7:802208|1109
VFRAFQAVVCRVSGVCR
>ENST00000380320.9|SNV-5073-C-A|1
LQQEATEHATESEESFR
>ENST00000372829.8|SNV-2760-G-T|3
AGKWARVGTISGNR
>FUSION-ENST00000570299.5:102283-ENST00000527095.7:802208|1819
LNTFYGK
>FUSION-ENST00000570299.5:102283-ENST00000527095.7:802208|428
LFLYSGLVTNSWFVSVRK
>FUSION-ENST00000570299.5:102283-ENST00000527095.7:802208|5453
MCNQITSLAYPSSAISH
>FUSION-ENST00000570299.5:102283-ENST00000527095.7:802208|1024
ELATTVAVGK
>ENST00000267984.4|SNV-2017-C-T|3
CMSISASALLACVR
>FUSION-ENST00000485410.5:18453-ENST00000533770.5:454511|831
MSFCAGRR
>FUSION-ENST00000570299.5:102283-ENST00000527095.7:802208|3915
VIKLVNFR
>FUSION-ENST00000570299.5:102283-ENST00000527095.7:802208|4220
IYFVFITAKQGQAQWFTPVIPAFWK
>FUSION-ENST00000570299.5:102283-ENST00000527095.7:802208|5447
MSEMIDPFKTLPYR
>FUSION-ENST00000570299.5:102283-ENST00000527095.7:802208|2772
MIRSCMGQSRMV
>FUSION-ENST00000570299.5:102283-ENST00000527095.7:802208|927
ESSRKER
>FUSION-ENST00000570299.5:102283-ENST00000527095.7:802208|2344
QICTSSASCSSSQLTLEIRGHEK
>ENST00000542735.2|SNV-826-T-C|3
LMMTFSGLNRGLAYARYSSR
>FUSION-ENST00000570299.5:102283-ENST00000527095.7:802208|3783
KRNGHFQELSQK
>FUSION-ENST00000570299.5:102283-ENST00000527095.7:802208|4670
YTGCVCVSIYTER
>FUSION-ENST00000570299.5:102283-ENST00000527095.7:802208|4389
GKAPGSGFQL
>FUSION-ENST00000570299.5:102283-ENST00000527095.7:802208|5554
MVRFLSLLFFFFFK
>FUSION-ENST00000570299.5:102283-ENST00000527095.7:802208|3726
MSHKPYHLINFPQAPGLCRR
>ENST00000450689.7|SNV-120831-C-A|2
CKEDSQFSEEGSSECTERPPCTTK
>FUSION-ENST00000570299.5:102283-ENST00000527095.7:802208|5038
MSMYFYIRFFHKWK
>FUSION-ENST00000570299.5:102283-ENST00000527095.7:802208|2626
SWPERVGQSHMERR
>FUSION-ENST00000485410.5:18453-ENST00000533770.5:454511|796
MLEIHHYYHIPEES
>FUSION-ENST00000570299.5:102283-ENST00000527095.7:802208|1867
MLDGLRM
>FUSION-ENST00000570299.5:102283-ENST00000527095.7:802208|5825
MTLIRAEGRS
>FUSION-ENST00000570299.5:102283-ENST00000527095.7:802208|5659
LSGTIFGVTAWK
>FUSION-ENST00000570299.5:102283-ENST00000527095.7:802208|2391
LSEFKAGPYLDR
>FUSION-ENST00000570299.5:102283-ENST00000527095.7:802208|3575
EHLFSLVFLNR
>FUSION-ENST00000570299.5:102283-ENST00000527095.7:802208|101
LFLICSVVSRDR
>FUSION-ENST00000570299.5:102283-ENST00000527095.7:802208|5775
MYVLCARDGSECCSYTSVHMGLK
>FUSION-ENST00000570299.5:102283-ENST00000527095.7:802208|3257
LYHNMAEKGR
>FUSION-ENST00000485410.5:18453-ENST00000533770.5:454511|912
VQRPLAFVIK
>FUSION-ENST00000485410.5:18453-ENST00000533770.5:454511|547
SRDRDHSGQHGETPSLLK
>FUSION-ENST00000485410.5:18453-ENST00000533770.5:454511|245
YQMVINVVK
>FUSION-ENST00000570299.5:102283-ENST00000527095.7:802208|5479
MSSMFSTDPYHLSLSVLIYAYT
>FUSION-ENST00000570299.5:102283-ENST00000527095.7:802208|3508
HCILAWAMRVKLR
>FUSION-ENST00000570299.5:102283-ENST00000527095.7:802208|4372
MWKEIFQAEGTTCVKLWR
>FUSION-ENST00000485410.5:18453-ENST00000533770.5:454511|344
MRLKSANVLN
>FUSION-ENST00000570299.5:102283-ENST00000527095.7:802208|4222
MIYFVFITAK
>FUSION-ENST00000570299.5:102283-ENST00000527095.7:802208|2865
KRLLWPQK
>FUSION-ENST00000485410.5:18453-ENST00000533770.5:454511|407
MYCESENR
>FUSION-ENST00000570299.5:102283-ENST00000527095.7:802208|4106
MSHLLQQPFLGLPPPSLTSTR
>FUSION-ENST00000570299.5:102283-ENST00000527095.7:802208|5155
FWELQLQFLLLPWLCCR
>FUSION-ENST00000570299.5:102283-ENST00000527095.7:802208|3872
IKIVRSPHL
>FUSION-ENST00000485410.5:18453-ENST00000533770.5:454511|235
MREVGECR
>FUSION-ENST00000570299.5:102283-ENST00000527095.7:802208|3390
MSHHARPQIHLF
>FUSION-ENST00000570299.5:102283-ENST00000527095.7:802208|4876
VLNHGARSEEIIYK
>FUSION-ENST00000570299.5:102283-ENST00000527095.7:802208|4438
LLAVVSNSSYLLG
>FUSION-ENST00000570299.5:102283-ENST00000527095.7:802208|3449
DIWVGSK
>FUSION-ENST00000570299.5:102283-ENST00000527095.7:802208|5136
MSASSCIHR
>FUSION-ENST00000570299.5:102283-ENST00000527095.7:802208|160
MWKSDEKK
>FUSION-ENST00000570299.5:102283-ENST00000527095.7:802208|2481
HLSFIWTEGILASFHSPAGKNK
>ENST00000376656.8|SNV-9430-G-A|5
ENAAHLGDKRQDLAHLAAEVEGK
>FUSION-ENST00000570299.5:102283-ENST00000527095.7:802208|4519
MVTCCYYFDNHLWFGYRLFSHCKI
>FUSION-ENST00000570299.5:102283-ENST00000527095.7:802208|2467
KSPHGLSRFSR
>FUSION-ENST00000570299.5:102283-ENST00000527095.7:802208|1209
EHTEKHNEDIK
>FUSION-ENST00000570299.5:102283-ENST00000527095.7:802208|4442
KLPKGGER
>FUSION-ENST00000570299.5:102283-ENST00000527095.7:802208|5454
PLYLHPNISYVCVIK
>FUSION-ENST00000570299.5:102283-ENST00000527095.7:802208|2741
TMQDCWRRGGLK
>FUSION-ENST00000570299.5:102283-ENST00000527095.7:802208|359
IKLSYKLGEEIR
>FUSION-ENST00000570299.5:102283-ENST00000527095.7:802208|5192
GHIGNTLLYILR
>ENST00000461137.5|INDEL-74763-A-AA|9
GQRGNVCQK
>FUSION-ENST00000570299.5:102283-ENST00000527095.7:802208|2751
HCIFFSSHICQLRAGTE
>FUSION-ENST00000570299.5:102283-ENST00000527095.7:802208|3073
PPHQANFCTFSRDRISSCRPGWS
>FUSION-ENST00000570299.5:102283-ENST00000527095.7:802208|144
KQAIDLTT
>FUSION-ENST00000570299.5:102283-ENST00000527095.7:802208|3806
WNKLIKR
>FUSION-ENST00000570299.5:102283-ENST00000527095.7:802208|5134
MSASSCIHRCACVL
>FUSION-ENST00000570299.5:102283-ENST00000527095.7:802208|3293
IHILITK
>FUSION-ENST00000570299.5:102283-ENST00000527095.7:802208|4607
MVVCTCSPSDLGGWGRR
>FUSION-ENST00000570299.5:102283-ENST00000527095.7:802208|1464
ALYQLVPASSWTPLLHS
>FUSION-ENST00000485410.5:18453-ENST00000533770.5:454511|186
TASLQRPCGTAPSLDGPQ
>FUSION-ENST00000570299.5:102283-ENST00000527095.7:802208|2915
TWQITSPSAGDQRERK
>FUSION-ENST00000570299.5:102283-ENST00000527095.7:802208|653
GKGHFLMTK
>ENST00000461137.5|INDEL-74763-A-AA|14
QKNDAIKSELK
>FUSION-ENST00000570299.5:102283-ENST00000527095.7:802208|1574
MCRQNSTFHKTQGSGFSAK
>FUSION-ENST00000570299.5:102283-ENST00000527095.7:802208|3823
LQSSLNGR
>FUSION-ENST00000485410.5:18453-ENST00000533770.5:454511|644
MSHRAWLPLL
>FUSION-ENST00000485410.5:18453-ENST00000533770.5:454511|519
MLARLILIF
>FUSION-ENST00000570299.5:102283-ENST00000527095.7:802208|4394
QEAAQGR
>FUSION-ENST00000570299.5:102283-ENST00000527095.7:802208|873
QAFYVKEFFKNY
>FUSION-ENST00000570299.5:102283-ENST00000527095.7:802208|353
LSYKLGEEIRATTTFLK
>FUSION-ENST00000570299.5:102283-ENST00000527095.7:802208|4205
MQFLIVKNTLVRLK
>ENST00000334463.4|INDEL-30448-A-AA|1
NTGSLGGVGRTGR
>FUSION-ENST00000570299.5:102283-ENST00000527095.7:802208|4116
IYVYPIKVSLLPS
>FUSION-ENST00000570299.5:102283-ENST00000527095.7:802208|646
MTKIRFHR
>FUSION-ENST00000570299.5:102283-ENST00000527095.7:802208|1890
PESFLCPFR
>ENST00000376656.8|SNV-9430-G-A|4
RQDLAHLAAEVEGK
>FUSION-ENST00000570299.5:102283-ENST00000527095.7:802208|250
ALGSGLGCYFLKCVPENPR
>ENST00000371237.9|MNV-20238-GA-G|6
LPLEYSYGEYRDLFRDFGPTTSQR
>FUSION-ENST00000570299.5:102283-ENST00000527095.7:802208|5229
MSSGSPGR
>FUSION-ENST00000570299.5:102283-ENST00000527095.7:802208|1500
GHSPENCMHIFVLLYR
>FUSION-ENST00000570299.5:102283-ENST00000527095.7:802208|4733
NVFPCILCLKPPG
>FUSION-ENST00000570299.5:102283-ENST00000527095.7:802208|3570
VRDSFSGALMLSLK
>FUSION-ENST00000570299.5:102283-ENST00000527095.7:802208|19
HFCHCDTVMLQNLLLGE
>FUSION-ENST00000570299.5:102283-ENST00000527095.7:802208|3336
FLILMKSIFSVFPFMDYAVAVVFK
>FUSION-ENST00000485410.5:18453-ENST00000533770.5:454511|198
MKPRVGFEQRTHMT
>FUSION-ENST00000485410.5:18453-ENST00000533770.5:454511|276
MCLPYAR
>FUSION-ENST00000570299.5:102283-ENST00000527095.7:802208|1218
MIGKSFDSA
>FUSION-ENST00000570299.5:102283-ENST00000527095.7:802208|2178
WHNQTKSYSR
>FUSION-ENST00000570299.5:102283-ENST00000527095.7:802208|972
MWREISR
>FUSION-ENST00000570299.5:102283-ENST00000527095.7:802208|5286
NVQWKSWERVHYR
>FUSION-ENST00000570299.5:102283-ENST00000527095.7:802208|5727
MRTETGEEQRSR
>FUSION-ENST00000570299.5:102283-ENST00000527095.7:802208|480
TVMGFQASK
>FUSION-ENST00000570299.5:102283-ENST00000527095.7:802208|5493
CENFLFR
>FUSION-ENST00000570299.5:102283-ENST00000527095.7:802208|5558
LQRNMVR
>FUSION-ENST00000570299.5:102283-ENST00000527095.7:802208|237
LKASCFRDTTMLLVR
>FUSION-ENST00000570299.5:102283-ENST00000527095.7:802208|901
EGNYKKVR
>FUSION-ENST00000570299.5:102283-ENST00000527095.7:802208|4021
LPHKWRVK
>FUSION-ENST00000570299.5:102283-ENST00000527095.7:802208|631
LCFCSFSVGK
>FUSION-ENST00000570299.5:102283-ENST00000527095.7:802208|3272
VHCVNEQFHSGNNGENR
>FUSION-ENST00000570299.5:102283-ENST00000527095.7:802208|495
EWAVSGN
>FUSION-ENST00000570299.5:102283-ENST00000527095.7:802208|667
MCIGIILQGCFKVR
>FUSION-ENST00000570299.5:102283-ENST00000527095.7:802208|5644
NSFIGQAWWLRPVIPALWEAK
>FUSION-ENST00000570299.5:102283-ENST00000527095.7:802208|1337
THLQLFTYRSVSSIRR
>FUSION-ENST00000570299.5:102283-ENST00000527095.7:802208|4310
SVGCWAGTK
>FUSION-ENST00000570299.5:102283-ENST00000527095.7:802208|5457
MEDKKIIK
>FUSION-ENST00000570299.5:102283-ENST00000527095.7:802208|5811
MVTVFHREIAMVLSESALG
>ENST00000645489.1|SNV-8798-G-C|2
KPPAVSGEATGAHAGRLCPPPR
>FUSION-ENST00000485410.5:18453-ENST00000533770.5:454511|80
LRPSVGWLGMSR
>FUSION-ENST00000570299.5:102283-ENST00000527095.7:802208|776
CKRCLGHSAVR
>FUSION-ENST00000570299.5:102283-ENST00000527095.7:802208|4376
KEVCWGVVSDGGENAF
>FUSION-ENST00000570299.5:102283-ENST00000527095.7:802208|104
MFIFFKLFLICSVVSRDR
>FUSION-ENST00000570299.5:102283-ENST00000527095.7:802208|617
FRILNMRVVLLSFRPFK
>FUSION-ENST00000570299.5:102283-ENST00000527095.7:802208|3751
GFSANWKRGRP
>ENST00000496972.6|SNV-240708-C-G|3
LRLEHEQASQPSPEK
>FUSION-ENST00000570299.5:102283-ENST00000527095.7:802208|2891
MFWSPVAPVKK
>FUSION-ENST00000570299.5:102283-ENST00000527095.7:802208|2107
IHILGRMAR
>ENST00000540550.6|SNV-384-G-A|2
QSPQPKHTFYAGPR
>FUSION-ENST00000570299.5:102283-ENST00000527095.7:802208|1285
MGHLYGK
>FUSION-ENST00000570299.5:102283-ENST00000527095.7:802208|3434
MVELIYVPTIR
>FUSION-ENST00000570299.5:102283-ENST00000527095.7:802208|2112
PASWLLHFEVVIK
>FUSION-ENST00000570299.5:102283-ENST00000527095.7:802208|1211
MGKEHTEKHNEDIK
>ENST00000342887.1|SNV-228915-C-G|5
MMEVHFIILENLKMRSLLAC
>FUSION-ENST00000570299.5:102283-ENST00000527095.7:802208|3253
AEKGREPEGK
>FUSION-ENST00000570299.5:102283-ENST00000527095.7:802208|4466
GCQFLDFQVL
>FUSION-ENST00000570299.5:102283-ENST00000527095.7:802208|1242
LYHKRSTMIR
>FUSION-ENST00000570299.5:102283-ENST00000527095.7:802208|393
QVGTRMQR
>FUSION-ENST00000570299.5:102283-ENST00000527095.7:802208|676
LLFFFRGEGFDCK
>FUSION-ENST00000570299.5:102283-ENST00000527095.7:802208|4649
SSTDWMR
>FUSION-ENST00000570299.5:102283-ENST00000527095.7:802208|2087
CNTYISPVSYK
>FUSION-ENST00000570299.5:102283-ENST00000527095.7:802208|2311
RNFLNSIALGQSK
>ENST00000264717.7|MNV-26455-CT-C|9
LRHTWLQLLLSVR
>FUSION-ENST00000485410.5:18453-ENST00000533770.5:454511|444
HLEIEAGTFLQHM
>FUSION-ENST00000485410.5:18453-ENST00000533770.5:454511|477
CLMNEARHGGPR
>FUSION-ENST00000570299.5:102283-ENST00000527095.7:802208|4184
QNNNNNNQK
>FUSION-ENST00000570299.5:102283-ENST00000527095.7:802208|4388
APGSGFQL
>FUSION-ENST00000570299.5:102283-ENST00000527095.7:802208|2566
SGPAWVPAVVLGR
>ENST00000461137.5|INDEL-74763-A-AA|17
NCGEASERQK
>FUSION-ENST00000570299.5:102283-ENST00000527095.7:802208|324
LWFSKCLC
>FUSION-ENST00000570299.5:102283-ENST00000527095.7:802208|2775
LAQIYFSFFTISQIKDLVLL
>FUSION-ENST00000570299.5:102283-ENST00000527095.7:802208|743
MTVLVFSYLETEGTQMPGISK
>FUSION-ENST00000570299.5:102283-ENST00000527095.7:802208|2455
FSRARPVLYVLLTQIQN
>FUSION-ENST00000485410.5:18453-ENST00000533770.5:454511|772
VYVLFLK
>FUSION-ENST00000570299.5:102283-ENST00000527095.7:802208|1675
MLRACPPQPR
>ENST00000503528.1|SNV-62050-A-G|8
TLMISQNRSTSFFASGR
>FUSION-ENST00000570299.5:102283-ENST00000527095.7:802208|4342
VVRMHSSGEILVLR
>FUSION-ENST00000570299.5:102283-ENST00000527095.7:802208|5900
ATWWWLAGRAVPGAPAGRSK
>FUSION-ENST00000570299.5:102283-ENST00000527095.7:802208|2983
VLSRLILLFS
>FUSION-ENST00000570299.5:102283-ENST00000527095.7:802208|4844
HLKCHIR
>FUSION-ENST00000570299.5:102283-ENST00000527095.7:802208|2672
EKDGIYRPKFCR
>FUSION-ENST00000485410.5:18453-ENST00000533770.5:454511|357
QLAVHYTEIPNPTGQK
>FUSION-ENST00000570299.5:102283-ENST00000527095.7:802208|3841
VVTSHTCCKRGWR
>FUSION-ENST00000570299.5:102283-ENST00000527095.7:802208|4091
MSFMVHR
>FUSION-ENST00000570299.5:102283-ENST00000527095.7:802208|5468
MMFRLGKAQVVGMIPTSVLFSPR
>FUSION-ENST00000570299.5:102283-ENST00000527095.7:802208|3562
DSFSGALMLSLKIQLFCFYFDK
>FUSION-ENST00000570299.5:102283-ENST00000527095.7:802208|4865
ALSKNKTVESFK
>ENST00000635406.1|MNV-806-ACA-A|7
GGRAERHPHQGR
>FUSION-ENST00000570299.5:102283-ENST00000527095.7:802208|1391
CSINVCWIELHFMQLLMF
>FUSION-ENST00000570299.5:102283-ENST00000527095.7:802208|1787
VLTAFEVR
>FUSION-ENST00000570299.5:102283-ENST00000527095.7:802208|3369
MYVSISLG
>FUSION-ENST00000570299.5:102283-ENST00000527095.7:802208|5395
NNMFSNSFR
>FUSION-ENST00000570299.5:102283-ENST00000527095.7:802208|4786
MLLFVETK
>FUSION-ENST00000570299.5:102283-ENST00000527095.7:802208|4599
LHNSGSDP
>FUSION-ENST00000570299.5:102283-ENST00000527095.7:802208|757
STKVIVR
>FUSION-ENST00000570299.5:102283-ENST00000527095.7:802208|2317
KQVWIFGHGRWCSFS
>FUSION-ENST00000485410.5:18453-ENST00000533770.5:454511|469
SLSLVEIVQISSR
>FUSION-ENST00000570299.5:102283-ENST00000527095.7:802208|2306
KLFRIVFLLLFR
>FUSION-ENST00000570299.5:102283-ENST00000527095.7:802208|3048
MAYCSLKLLDSRDPLALASK
>FUSION-ENST00000485410.5:18453-ENST00000533770.5:454511|293
PPAGTENWFVWVILNPHFIIVSK
>FUSION-ENST00000570299.5:102283-ENST00000527095.7:802208|2684
EWKKTEFTGQNFAGTI
>FUSION-ENST00000570299.5:102283-ENST00000527095.7:802208|373
MLDVVSVGVISELVLRQ
>FUSION-ENST00000570299.5:102283-ENST00000527095.7:802208|3798
MRLVGSWLGK
>FUSION-ENST00000570299.5:102283-ENST00000527095.7:802208|5324
LYLILAVVHNTVEDLLK
>FUSION-ENST00000570299.5:102283-ENST00000527095.7:802208|4756
RTLKPRK
>FUSION-ENST00000570299.5:102283-ENST00000527095.7:802208|2926
LSVISTRSCAR
>FUSION-ENST00000570299.5:102283-ENST00000527095.7:802208|1081
MLAIDYR
>FUSION-ENST00000570299.5:102283-ENST00000527095.7:802208|4932
ARPMNCNK
>FUSION-ENST00000570299.5:102283-ENST00000527095.7:802208|4543
ECRVIFLFNF
>FUSION-ENST00000570299.5:102283-ENST00000527095.7:802208|2329
VFIFLDFKNLIESQE
>FUSION-ENST00000570299.5:102283-ENST00000527095.7:802208|4235
SLTFLKK
>FUSION-ENST00000570299.5:102283-ENST00000527095.7:802208|345
KGWKGPGDILDLK
>FUSION-ENST00000485410.5:18453-ENST00000533770.5:454511|291
HFCGYPVP
>FUSION-ENST00000570299.5:102283-ENST00000527095.7:802208|5830
KVAPLFSTALR
>FUSION-ENST00000485410.5:18453-ENST00000533770.5:454511|138
TTILYKLKLGEIVTTIPTIGK
>ENST00000393265.6|SNV-133867-C-G|3
LINSANGVSSK
>FUSION-ENST00000570299.5:102283-ENST00000527095.7:802208|2753
GRHCIFFSSHICQLRAGTE
>FUSION-ENST00000570299.5:102283-ENST00000527095.7:802208|5093
MTWEPLPPGGNTPGELSSLK
>FUSION-ENST00000570299.5:102283-ENST00000527095.7:802208|778
LPFVFFIPCDPQDR
>FUSION-ENST00000485410.5:18453-ENST00000533770.5:454511|6
NAAEITDKLGLHSLR
>FUSION-ENST00000570299.5:102283-ENST00000527095.7:802208|5901
MATWWWLAGRAVPGAPAGRSK
>FUSION-ENST00000570299.5:102283-ENST00000527095.7:802208|3729
LLTSGDPPASASQSTGLQA
>FUSION-ENST00000485410.5:18453-ENST00000533770.5:454511|445
STWRLRQAR
>FUSION-ENST00000570299.5:102283-ENST00000527095.7:802208|1208
EHTEKHNEDIKIGSTWK
>FUSION-ENST00000485410.5:18453-ENST00000533770.5:454511|197
KPRVGFEQRTHMT
>FUSION-ENST00000485410.5:18453-ENST00000533770.5:454511|656
MGSWHNNSGLSLNTTN
>FUSION-ENST00000570299.5:102283-ENST00000527095.7:802208|2434
MIILPSSAAGR
>FUSION-ENST00000570299.5:102283-ENST00000527095.7:802208|2244
LKNTIVH
>FUSION-ENST00000570299.5:102283-ENST00000527095.7:802208|1294
VVMGGGKEMGHLYGK
>FUSION-ENST00000570299.5:102283-ENST00000527095.7:802208|4995
MTWEPLPPQHTQR
>FUSION-ENST00000570299.5:102283-ENST00000527095.7:802208|2241
MHTNFVLV
>FUSION-ENST00000485410.5:18453-ENST00000533770.5:454511|195
MENRPKGLGK
>FUSION-ENST00000570299.5:102283-ENST00000527095.7:802208|518
MVFSIFIRLCTSSNSRIFHQPK
>FUSION-ENST00000485410.5:18453-ENST00000533770.5:454511|394
FVFMAQSRKLLPSWW
>FUSION-ENST00000570299.5:102283-ENST00000527095.7:802208|4099
EPIQSQGRK
>ENST00000562274.1|SNV-15679-C-T|2
MTISGSSNPTCTPSTPTATMWTL
>FUSION-ENST00000570299.5:102283-ENST00000527095.7:802208|592
ELMLPGVSR
>FUSION-ENST00000570299.5:102283-ENST00000527095.7:802208|639
KSADLSR
>FUSION-ENST00000485410.5:18453-ENST00000533770.5:454511|453
CGRLGCVTLK
>FUSION-ENST00000570299.5:102283-ENST00000527095.7:802208|3298
MDFLIHKAK
>FUSION-ENST00000570299.5:102283-ENST00000527095.7:802208|559
FALFLRGAVSSVVHPIMVK
>FUSION-ENST00000485410.5:18453-ENST00000533770.5:454511|668
SCSLDFPSASLVASYSFLACFSAR
>FUSION-ENST00000570299.5:102283-ENST00000527095.7:802208|5203
SSGTVGGPRSVDCCQTHAMKGPWL
>FUSION-ENST00000570299.5:102283-ENST00000527095.7:802208|4502
FRPKKSHPPP
>FUSION-ENST00000570299.5:102283-ENST00000527095.7:802208|2804
MASATGK
>FUSION-ENST00000570299.5:102283-ENST00000527095.7:802208|5029
ECVCFPLSVINYYTK
>FUSION-ENST00000570299.5:102283-ENST00000527095.7:802208|3349
IILSFYYIPSTGHEV
>FUSION-ENST00000570299.5:102283-ENST00000527095.7:802208|2970
MLLSYGPRVLCLMLKFWGEK
>FUSION-ENST00000570299.5:102283-ENST00000527095.7:802208|5205
SSGTVGGPR
>ENST00000564731.5|SNV-52394-C-T|1
VFLAQSRHSLATCPCPQRWK
>FUSION-ENST00000485410.5:18453-ENST00000533770.5:454511|544
DHSGQHGETPSLLK
>FUSION-ENST00000570299.5:102283-ENST00000527095.7:802208|4665
EREIDFK
>FUSION-ENST00000570299.5:102283-ENST00000527095.7:802208|5933
DWEALEKHLAGLQFREQEVR
>FUSION-ENST00000485410.5:18453-ENST00000533770.5:454511|335
MPGNNRCNTGISF
>ENST00000524981.9|SNV-228915-C-G|6
SKPNLPNLEEIYSKDDGSSFYNLR
>FUSION-ENST00000570299.5:102283-ENST00000527095.7:802208|4613
MIPNLMCKIAMPIY
>FUSION-ENST00000570299.5:102283-ENST00000527095.7:802208|1978
SDIGDIALSKPTK
>FUSION-ENST00000570299.5:102283-ENST00000527095.7:802208|2711
LEDEIMEGMK
>FUSION-ENST00000570299.5:102283-ENST00000527095.7:802208|1048
MRFWWGHRSKPHIWSSTR
>FUSION-ENST00000570299.5:102283-ENST00000527095.7:802208|2698
MRQSNLGRNR
>FUSION-ENST00000570299.5:102283-ENST00000527095.7:802208|2250
KCIVLLTFFFHNTIPNRLK
>FUSION-ENST00000570299.5:102283-ENST00000527095.7:802208|4523
MVTCCYYFDNHLWFGYR
>FUSION-ENST00000570299.5:102283-ENST00000527095.7:802208|5796
MPLLVISSTSYTEKFR
>FUSION-ENST00000570299.5:102283-ENST00000527095.7:802208|4188
QKQNNNNNNQKK
>FUSION-ENST00000570299.5:102283-ENST00000527095.7:802208|3205
MKHSKAR
>FUSION-ENST00000570299.5:102283-ENST00000527095.7:802208|1009
EWGGATR
>FUSION-ENST00000570299.5:102283-ENST00000527095.7:802208|2079
WASYPYLQSHFP
>FUSION-ENST00000570299.5:102283-ENST00000527095.7:802208|5841
SGEILAPKVSACGGYFK
>FUSION-ENST00000570299.5:102283-ENST00000527095.7:802208|849
GEKSKHLCYR
>FUSION-ENST00000570299.5:102283-ENST00000527095.7:802208|5334
MKECCSYLLTPE
>FUSION-ENST00000570299.5:102283-ENST00000527095.7:802208|2480
NKLPTQI
[truncated: 177,465 more chars]
