# Supplementary material for: Identification of non-canonical peptides with moPepGen
Source: Nat Biotechnol. 2025 Jun 16;44(4):568–73. doi: 10.1038/s41587-025-02701-0 (PMC12680078; doi:10.1038/s41587-025-02701-0)
Supplement: Supplementary file 4 — Supplementary Data: Cancer cell line variant peptide database. Custom peptide database FASTA file for each of the 376 cell lines from the Cancer Cell Line Encyclopedia with proteomics characterization or used in the reference channel. Variant peptide FASTA files were produced by moPepGen as the result of cell-line-specific publicly available mutations and fusions. [file 41587_2025_2701_MOESM4_ESM.zip › ACH-000111.fasta]

>ENST00000465741.1|SNV-46714-A-T|5
MKEHLEQLKEHWDHLLER
>ENST00000666617.1|MNV-5399-TTGAAGTTA-T|2
RHLYYERVCY
>FUSION-ENST00000564521.6:1764-ENST00000639941.1:6881|591
PEAEQRPVHSRAFWFSVAQR
>FUSION-ENST00000475947.7:648-ENST00000652379.1:25317|10
WSRTPVLK
>ENST00000389811.8|SNV-200973-G-A|1
ELVNNRSLQALVAGLKAYSTWENIR
>FUSION-ENST00000475947.7:648-ENST00000652379.1:25317|812
GFTVLPR
>FUSION-ENST00000475947.7:648-ENST00000652379.1:25317|1058
LTCPTEVK
>FUSION-ENST00000475947.7:648-ENST00000652379.1:25317|146
GVGFRSPNPEWRR
>FUSION-ENST00000324093.8:31350-ENST00000393238.7:222342|12
FLDSPEPMTDR
>ENST00000542328.5|SNV-16789-C-G|2
VWEGGTHEELLKK
>FUSION-ENST00000564521.6:1764-ENST00000639941.1:6881|363
QTILFQHNSPELGGR
>FUSION-ENST00000475947.7:648-ENST00000652379.1:25317|94
DSHCPYLLSSETTAKGTGLAESAGK
>ENST00000673384.1|MNV-27822-CC-C|3
RTKLIFGGIK
>FUSION-ENST00000475947.7:648-ENST00000652379.1:25317|867
NRSPVRTR
>FUSION-ENST00000475947.7:648-ENST00000652379.1:25317|567
VPVRSRR
>FUSION-ENST00000475947.7:648-ENST00000652379.1:25317|474
DENHERR
>ENST00000503890.5|SNV-58665-G-C|2
MLHGLESLNPTCTKACGIWMITVLK
>ENST00000530125.1|MNV-56501-ATGTCT-A|5
KWNEGDHSFYLSCR
>FUSION-ENST00000564521.6:1764-ENST00000639941.1:6881|616
MGLGLGQQGPDGVQVRRGDLDDR
>ENST00000301923.13|INDEL-206372-C-CA|3
ASSLHSTWSKPKQRTSDR
>FUSION-ENST00000475947.7:648-ENST00000652379.1:25317|906
CCRVDLHAFDSVILNPPNL
>ENST00000301923.13|INDEL-206372-C-CA|1
TSDRSAAAE
>FUSION-ENST00000475947.7:648-ENST00000652379.1:25317|631
KSVVFMCVNER
>FUSION-ENST00000564521.6:1764-ENST00000639941.1:6881|556
LRDVAPMVTR
>FUSION-ENST00000475947.7:648-ENST00000652379.1:25317|131
RPVSSRWPLK
>FUSION-ENST00000475947.7:648-ENST00000652379.1:25317|592
EASPNTHAPWVVF
>ENST00000429899.1|INDEL-29486-G-GATTCC|1
SPTGRRHGD
>FUSION-ENST00000475947.7:648-ENST00000652379.1:25317|966
MLCPVLQ
>FUSION-ENST00000475947.7:648-ENST00000652379.1:25317|42
GLFSNFYDYYYCRRHLTCR
>ENST00000266718.5|SNV-7257-G-A|1
LDGNHISETSLPPDMYECLR
>FUSION-ENST00000475947.7:648-ENST00000652379.1:25317|1346
GTGDAEACLREEGWKER
>FUSION-ENST00000475947.7:648-ENST00000652379.1:25317|188
RAHTRPSPAVESGR
>ENST00000375445.7|SNV-13858-T-A|2
TGLVLTDKQREQQELK
>FUSION-ENST00000475947.7:648-ENST00000652379.1:25317|1343
MSQSCTCMLERQIK
>FUSION-ENST00000475947.7:648-ENST00000652379.1:25317|937
MSRIDPDSISKTS
>ENST00000649720.1|SNV-144811-A-G|1
GCQDPWGPQAPHLLITASLWPGIVK
>FUSION-ENST00000564521.6:1764-ENST00000639941.1:6881|382
QDTGTLSSVWK
>FUSION-ENST00000475947.7:648-ENST00000652379.1:25317|1356
TVLAWAERGGPGTR
>FUSION-ENST00000475947.7:648-ENST00000652379.1:25317|824
MWVRLVSNWRPQWICPPRPPKVLG
>FUSION-ENST00000475947.7:648-ENST00000652379.1:25317|1299
VLETTGLSRRDFSL
>FUSION-ENST00000564521.6:1764-ENST00000639941.1:6881|491
HRFLSKR
>FUSION-ENST00000475947.7:648-ENST00000652379.1:25317|321
SLPFVHTARRYYR
>ENST00000374423.9|INDEL-35461-C-CA|5
KSFFEGEK
>ENST00000619719.1|SNV-8699-A-G|4
SHTCHPVDLVTRQLLFELERR
>FUSION-ENST00000475947.7:648-ENST00000652379.1:25317|1287
IRNGVRR
>FUSION-ENST00000475947.7:648-ENST00000652379.1:25317|545
VAWAGGVVGDATSRPR
>FUSION-ENST00000564521.6:1764-ENST00000639941.1:6881|170
GLLLLWLLTTQLL
>FUSION-ENST00000475947.7:648-ENST00000652379.1:25317|1029
LSILWLE
>FUSION-ENST00000475947.7:648-ENST00000652379.1:25317|1394
SGRGEARR
>FUSION-ENST00000564521.6:1764-ENST00000639941.1:6881|506
SPVRRLPLDAAR
>FUSION-ENST00000564521.6:1764-ENST00000639941.1:6881|167
SRLTATPASR
>FUSION-ENST00000475947.7:648-ENST00000652379.1:25317|861
LLLSVLLHKGVLRGKPHLGR
>FUSION-ENST00000475947.7:648-ENST00000652379.1:25317|275
MRVPSGPLLVSRTGAAG
>FUSION-ENST00000475947.7:648-ENST00000652379.1:25317|772
MGGGLRLRPPR
>ENST00000539861.5|SNV-55225-C-T|3
PVLPQVSQAGR
>FUSION-ENST00000564521.6:1764-ENST00000639941.1:6881|208
MCGLLYLASFTGNNIFKIHLRCSR
>FUSION-ENST00000475947.7:648-ENST00000652379.1:25317|989
MYVFIFFNLFLLRRR
>FUSION-ENST00000475947.7:648-ENST00000652379.1:25317|820
MKPVSFCNFFFFFFFLR
>ENST00000301923.13|INDEL-206372-C-CA|5
ASSLHSTWSKPK
>FUSION-ENST00000564521.6:1764-ENST00000639941.1:6881|164
LTATPASRVQAIVLPQPPE
>ENST00000619719.1|SNV-8699-A-G|6
SHTCHPVDLVTR
>ENST00000502294.5|INDEL-24985-G-GT|3
GFPFVPPSRFFFSSCSTRCPTYCS
>FUSION-ENST00000475947.7:648-ENST00000652379.1:25317|370
MIKRDGR
>FUSION-ENST00000564521.6:1764-ENST00000639941.1:6881|142
GGGGRIS
>FUSION-ENST00000475947.7:648-ENST00000652379.1:25317|267
GNSGGGP
>FUSION-ENST00000475947.7:648-ENST00000652379.1:25317|318
YYRLDGLVRPSDRPRR
>FUSION-ENST00000475947.7:648-ENST00000652379.1:25317|512
ASPARRCSR
>ENST00000462275.5|SNV-134191-C-T|4
MVLSWSLDVYCYF
>FUSION-ENST00000564521.6:1764-ENST00000639941.1:6881|313
HEPTNND
>FUSION-ENST00000475947.7:648-ENST00000652379.1:25317|659
LVSNSRPPVMR
>FUSION-ENST00000475947.7:648-ENST00000652379.1:25317|527
GSGLPVTRLAGR
>FUSION-ENST00000564521.6:1764-ENST00000639941.1:6881|486
PCKQQLMHR
>FUSION-ENST00000475947.7:648-ENST00000652379.1:25317|1169
EAEAGESLEPGKRR
>FUSION-ENST00000374270.8:51041-ENST00000334318.10:35751|3
ITSVCTEKGTWRESTLTCTAGI
>FUSION-ENST00000475947.7:648-ENST00000652379.1:25317|893
MPTLGVNGLTAAGPPNKLRPVFGLC
>FUSION-ENST00000564521.6:1764-ENST00000639941.1:6881|55
EITNGADSLLVCNDGSCL
>FUSION-ENST00000564521.6:1764-ENST00000639941.1:6881|514
RPPLPSAASGLRLSGAAR
>FUSION-ENST00000475947.7:648-ENST00000652379.1:25317|661
MLLRLVSNSRPPVMRPPRPLEVLG
>FUSION-ENST00000564521.6:1764-ENST00000639941.1:6881|340
SKISRASVLVQV
>FUSION-ENST00000564521.6:1764-ENST00000639941.1:6881|77
MEGFHIQQYG
>FUSION-ENST00000475947.7:648-ENST00000652379.1:25317|1461
HFGRPRRVDR
>FUSION-ENST00000475947.7:648-ENST00000652379.1:25317|1288
GQEFETSPANVVKPPSLLKIRNGVR
>FUSION-ENST00000475947.7:648-ENST00000652379.1:25317|33
MLPPFLLFGFALR
>ENST00000397852.5|MNV-30295-GTGAACACGCACCCTGATAAGCTGCG-G|1
SASPRLPSGTC
>ENST00000627109.2|SNV-319528-C-T|2
TSVQTEDDQLIAGQSARAIMAQLP
>FUSION-ENST00000475947.7:648-ENST00000652379.1:25317|1293
SGSRLSSR
>FUSION-ENST00000475947.7:648-ENST00000652379.1:25317|1466
IWAGHASSRLSLR
>FUSION-ENST00000507114.1:394-ENST00000300458.1:6051|6
WKLQIDRICAISDR
>FUSION-ENST00000475947.7:648-ENST00000652379.1:25317|917
TDGVSYQCSFVNRVRLR
>FUSION-ENST00000475947.7:648-ENST00000652379.1:25317|1047
SGFGFLAR
>ENST00000392882.7|SNV-41880-G-C|2
EVTDDIVKEFMTPR
>ENST00000374423.9|INDEL-35461-C-CA|4
KSFFEGEKK
>FUSION-ENST00000475947.7:648-ENST00000652379.1:25317|679
SWLTAPSASRVR
>FUSION-ENST00000475947.7:648-ENST00000652379.1:25317|163
GAARRPVR
>FUSION-ENST00000475947.7:648-ENST00000652379.1:25317|280
RAGEVEHERTC
>FUSION-ENST00000564521.6:1764-ENST00000639941.1:6881|437
NAFYIGPGRPRRLGGGVGEK
>FUSION-ENST00000564521.6:1764-ENST00000639941.1:6881|267
MAEPTKFTVAILITYFVILSKA
>ENST00000585333.1|INDEL-3862-C-CC|3
VWTPTCRSGPSR
>FUSION-ENST00000564521.6:1764-ENST00000639941.1:6881|427
SPCVHASTVGHRK
>ENST00000636870.1|SNV-2056370-C-G|3
LGPLQQLWNK
>FUSION-ENST00000475947.7:648-ENST00000652379.1:25317|1046
SGFGFLARRPKPAENFPAQDPV
>FUSION-ENST00000475947.7:648-ENST00000652379.1:25317|1327
TRILSDTALTTR
>FUSION-ENST00000475947.7:648-ENST00000652379.1:25317|590
MWGRGCRCASGPAAGVGLPGPVDQR
>FUSION-ENST00000564521.6:1764-ENST00000639941.1:6881|417
PIALAFLKNN
>FUSION-ENST00000475947.7:648-ENST00000652379.1:25317|1128
DPILKSGVASPSTVSK
>FUSION-ENST00000475947.7:648-ENST00000652379.1:25317|788
MTGVSHRPRPIYLFINFESR
>ENST00000373760.6|MNV-5893-TGACAAGGACA-T|3
TLLLKHSHPNDVASFPETHRAPA
>FUSION-ENST00000564521.6:1764-ENST00000639941.1:6881|582
ARTHARPSPACQPGTRMGR
>FUSION-ENST00000564521.6:1764-ENST00000639941.1:6881|333
QPVLLSLLISMLIYFK
>FUSION-ENST00000475947.7:648-ENST00000652379.1:25317|734
WLKPVIPSLWEAK
>ENST00000409968.6|SNV-897951-A-C|1
TLSGKNRPVNSKIHDIFK
>FUSION-ENST00000475947.7:648-ENST00000652379.1:25317|1212
VRGGEER
>FUSION-ENST00000475947.7:648-ENST00000652379.1:25317|441
RAFIRSKPTR
>ENST00000674003.1|SNV-188068-A-G|2
VQARWQMSAGK
>FUSION-ENST00000475947.7:648-ENST00000652379.1:25317|106
MCCCHGNPAQYERNR
>FUSION-ENST00000475947.7:648-ENST00000652379.1:25317|381
LLAECPAGPEAFTLK
>ENST00000549670.5|SNV-123442-A-G|4
QCSVSCGRGTQARCVSCR
>ENST00000542400.5|SNV-38414-C-G|3
VETTKMYMK
>FUSION-ENST00000475947.7:648-ENST00000652379.1:25317|1067
MSLWKDARDSAK
>FUSION-ENST00000564521.6:1764-ENST00000639941.1:6881|159
AWGYIPKHGNSTCGFAPWRTSLWYR
>FUSION-ENST00000475947.7:648-ENST00000652379.1:25317|126
GCKSRAGPYPYPQQVSK
>FUSION-ENST00000475947.7:648-ENST00000652379.1:25317|1253
MSVSFSVSLSDTPVPGRALPLPR
>FUSION-ENST00000475947.7:648-ENST00000652379.1:25317|1239
MISGGRGRVPAWMR
>FUSION-ENST00000564521.6:1764-ENST00000639941.1:6881|59
ELNLWSADTLYVFII
>ENST00000641659.1|MNV-1295-GA-G|4
LMKKMQVLK
>ENST00000167588.4|SNV-4489-G-A|1
IRLTVEADLQGLNKVFDDLTLHK
>FUSION-ENST00000475947.7:648-ENST00000652379.1:25317|1333
ERQLQEENK
>FUSION-ENST00000564521.6:1764-ENST00000639941.1:6881|289
MVSQVKSIRSVQE
>FUSION-ENST00000564521.6:1764-ENST00000639941.1:6881|64
SLYLVLDIKR
>FUSION-ENST00000475947.7:648-ENST00000652379.1:25317|1191
TCPLCHR
>FUSION-ENST00000475947.7:648-ENST00000652379.1:25317|1266
SFSVRLSLSPGLCLCLCLSLSR
>FUSION-ENST00000475947.7:648-ENST00000652379.1:25317|328
NEEFPVSAGHKLALIKSLPFVHTAR
>FUSION-ENST00000475947.7:648-ENST00000652379.1:25317|983
LALSPRLECDGVISAHCNRHLPGFK
>ENST00000517857.1|SNV-49763-T-C|1
GASRPPLLLPASWRRR
>ENST00000376087.4|SNV-39340-C-T|3
LEDTRNVGMSVAHMESPER
>ENST00000496959.5|MNV-5399-TTGAAGTTA-T|9
RHLYYERESSDSGTSVSENR
>FUSION-ENST00000475947.7:648-ENST00000652379.1:25317|103
CCCHGNPAQYER
>FUSION-ENST00000475947.7:648-ENST00000652379.1:25317|1457
LGPGVRDQAGR
>FUSION-ENST00000475947.7:648-ENST00000652379.1:25317|1184
VLYTERSGSRLSSR
>FUSION-ENST00000475947.7:648-ENST00000652379.1:25317|1451
MTERDPVSRES
>ENST00000311420.13|MNV-5399-TTGAAGTTA-T|1
HLYYERGKYIP
>FUSION-ENST00000475947.7:648-ENST00000652379.1:25317|180
LLPSSRPRPAPRPRSPADATPRR
>ENST00000502294.5|INDEL-24985-G-GT|1
FFFSSCSTRCPTYCS
>FUSION-ENST00000475947.7:648-ENST00000652379.1:25317|61
SASDPSHPHYLRLQAR
>FUSION-ENST00000564521.6:1764-ENST00000639941.1:6881|445
KSRNAFYIGPGRPR
>ENST00000465703.5|SNV-1927-C-G|1
AWTLHQKVSFSF
>ENST00000585333.1|INDEL-3862-C-CC|4
VWTPTCR
>FUSION-ENST00000564521.6:1764-ENST00000639941.1:6881|205
IHLRCSRY
>FUSION-ENST00000358487.10:114761-ENST00000309791.8:229828|28
ILTLTTNELHIVVSETLVKVVIDCK
>FUSION-ENST00000475947.7:648-ENST00000652379.1:25317|721
VKPRLYSQYTTLAGRCAVLYCL
>FUSION-ENST00000564521.6:1764-ENST00000639941.1:6881|600
MRDPARPASLELGWGGLASAR
>FUSION-ENST00000475947.7:648-ENST00000652379.1:25317|932
LIASLPW
>ENST00000432564.3|INDEL-672-A-AA|4
TWKPSTVYLFKFGR
>FUSION-ENST00000564521.6:1764-ENST00000639941.1:6881|41
VSHSAIWLTLTCEQRKK
>FUSION-ENST00000475947.7:648-ENST00000652379.1:25317|972
SLDLVTRPPRPPK
>FUSION-ENST00000532348.1:51041-ENST00000334318.10:35751|1
HSGDLMSFFLLASLTDLLP
>FUSION-ENST00000475947.7:648-ENST00000652379.1:25317|119
NEIPTVPTYYPAKPQPR
>ENST00000460680.6|SNV-3754-C-T|1
QTVLEALQ
>FUSION-ENST00000475947.7:648-ENST00000652379.1:25317|496
MRAGLWPTGDPASRPRSCLSR
>FUSION-ENST00000475947.7:648-ENST00000652379.1:25317|975
CPPPRPANLYTFNR
>FUSION-ENST00000475947.7:648-ENST00000652379.1:25317|1415
MSIGLVSNSRPQVIRPPRPPEVLG
>FUSION-ENST00000475947.7:648-ENST00000652379.1:25317|892
PTLGVNGLTAAGPPNKLRPVFGLC
>FUSION-ENST00000475947.7:648-ENST00000652379.1:25317|120
MNEIPTVPTYYPAKPQPR
>ENST00000409968.6|SNV-897951-A-C|4
ADVKTLSGK
>ENST00000539253.5|SNV-18566-A-G|3
RRADFVAGSLGGR
>FUSION-ENST00000664190.1:4098-ENST00000304457.11:28896|4
AKLQQNRPSPSDSR
>FUSION-ENST00000564521.6:1764-ENST00000639941.1:6881|84
MCFVLFCLVK
>ENST00000544440.7|SNV-228979-C-A|3
SSFLFKGDGYKPLEPAK
>FUSION-ENST00000475947.7:648-ENST00000652379.1:25317|101
CCCHGNPAQYERNRR
>FUSION-ENST00000564521.6:1764-ENST00000639941.1:6881|627
YRSLPEDPWR
>FUSION-ENST00000475947.7:648-ENST00000652379.1:25317|1534
MTRVGTVRSGR
>ENST00000370626.4|SNV-7430-C-T|1
QASANIF
>ENST00000313735.11|SNV-32693-G-T|3
SACETFDVR
>ENST00000280871.9|SNV-325-G-T|3
ILSSLMGER
>FUSION-ENST00000507114.1:394-ENST00000300458.1:6051|4
LQIDRICAISDRK
>FUSION-ENST00000475947.7:648-ENST00000652379.1:25317|418
RPIRTSALSTFDGSR
>FUSION-ENST00000475947.7:648-ENST00000652379.1:25317|1447
TGGRHHACLAQR
>ENST00000405546.7|INDEL-29486-G-GATTCC|1
TSTRPTWRR
>FUSION-ENST00000475947.7:648-ENST00000652379.1:25317|68
SGDLSLPNSWDYRDLLSPGGR
>ENST00000485732.5|SNV-6513-A-C|4
MWPCGRAPAGPLLTAPLR
>FUSION-ENST00000475947.7:648-ENST00000652379.1:25317|52
LPASAAHTAAITGVR
>FUSION-ENST00000564521.6:1764-ENST00000639941.1:6881|628
SGASGFPKYRSLPEDPWR
>FUSION-ENST00000518327.1:33110-ENST00000521175.1:236398|4
LGLMLLSK
>FUSION-ENST00000475947.7:648-ENST00000652379.1:25317|1065
DARDSAK
>FUSION-ENST00000475947.7:648-ENST00000652379.1:25317|170
ASVALGRSKGSR
>ENST00000284311.5|SNV-810-G-C|2
SIKIIFIVVAAFLLSWLPFNTFK
>FUSION-ENST00000475947.7:648-ENST00000652379.1:25317|1244
VLRCLERPR
>FUSION-ENST00000564521.6:1764-ENST00000639941.1:6881|435
LGGGVGEK
>FUSION-ENST00000564521.6:1764-ENST00000639941.1:6881|28
FKFFLLSGPLR
>FUSION-ENST00000475947.7:648-ENST00000652379.1:25317|763
PVIPSLWDAEVDASPEVGSWR
>FUSION-ENST00000564521.6:1764-ENST00000639941.1:6881|442
SRNAFYIGPGRPRR
>FUSION-ENST00000564521.6:1764-ENST00000639941.1:6881|26
FFLLSGPLR
>FUSION-ENST00000475947.7:648-ENST00000652379.1:25317|130
RPVSSRWPLKIR
>FUSION-ENST00000475947.7:648-ENST00000652379.1:25317|55
LFLMFSVGR
>ENST00000477136.5|SNV-14354-G-C|9
PQTVEMASLKR
>FUSION-ENST00000475947.7:648-ENST00000652379.1:25317|22
MYVSEMGFGVLSCCPR
>ENST00000294954.12|SNV-67624-G-A|3
NPELMATNKNTK
>ENST00000477136.5|SNV-14354-G-C|1
YAPDRRDGQSK
>ENST00000258149.10|MNV-5399-TTGAAGTTA-T|4
RHLYYER
>FUSION-ENST00000475947.7:648-ENST00000652379.1:25317|137
EGPVPWK
>ENST00000375826.4|SNV-7257-C-A|2
VVLAEDCWMKSLVPLMGEVRK
>ENST00000405546.7|INDEL-29486-G-GATTCC|2
TSTRPTWR
>FUSION-ENST00000564521.6:1764-ENST00000639941.1:6881|116
GWGVGDHLDGHNYGNNK
>FUSION-ENST00000564521.6:1764-ENST00000639941.1:6881|477
MHRGQFK
>ENST00000614778.4|SNV-35140-G-T|1
QALSGFCYRLSDQFHDILIRK
>FUSION-ENST00000475947.7:648-ENST00000652379.1:25317|353
NESRRFEDDQIPS
>FUSION-ENST00000475947.7:648-ENST00000652379.1:25317|1160
SLNKYGN
>ENST00000494465.5|INDEL-29486-G-GATTCC|2
FLQIPFRPALQRIPCR
>FUSION-ENST00000564521.6:1764-ENST00000639941.1:6881|405
HLLLATEKS
>FUSION-ENST00000564521.6:1764-ENST00000639941.1:6881|492
TICCLWRHRFLSK
>ENST00000521987.1|MNV-30295-GTGAACACGCACCCTGATAAGCTGCG-G|13
GQDRAAVRNPCPNK
>FUSION-ENST00000564521.6:1764-ENST00000639941.1:6881|608
LAGTVTPHAR
>FUSION-ENST00000475947.7:648-ENST00000652379.1:25317|1503
HVPLPSPGWPLPGDPR
>FUSION-ENST00000475947.7:648-ENST00000652379.1:25317|378
MLLAECPAGPEAFTLKKLECSK
>FUSION-ENST00000475947.7:648-ENST00000652379.1:25317|320
RYYRLDGLVRPSDRPR
>ENST00000511482.1|SNV-35140-G-T|6
IDKNELKQALSGFCYR
>ENST00000258149.10|MNV-5399-TTGAAGTTA-T|3
RHLYYERGSFLSWPVYYD
>FUSION-ENST00000475947.7:648-ENST00000652379.1:25317|783
IVTFKVSHFVIQKYTDSPK
>ENST00000393412.7|MNV-5399-TTGAAGTTA-T|1
GLLEMHFMQ
>FUSION-ENST00000475947.7:648-ENST00000652379.1:25317|1418
MRCHVWLISYF
>FUSION-ENST00000564521.6:1764-ENST00000639941.1:6881|248
AALGKSVLGLWG
>FUSION-ENST00000475947.7:648-ENST00000652379.1:25317|1259
SISVFLGR
>FUSION-ENST00000324093.8:31350-ENST00000393238.7:222342|7
QPCPNIQCSGLQYRWQHPHR
>FUSION-ENST00000668333.1:648-ENST00000652379.1:25317|1560
RAAVEMAWLPGSCAR
>FUSION-ENST00000475947.7:648-ENST00000652379.1:25317|885
EYFELEDSKFHPFHSTVSWGVSVR
>FUSION-ENST00000475947.7:648-ENST00000652379.1:25317|940
MYFSIIQ
>FUSION-ENST00000564521.6:1764-ENST00000639941.1:6881|165
LTATPASR
>FUSION-ENST00000475947.7:648-ENST00000652379.1:25317|183
AHTRPSPAVESGRERR
>FUSION-ENST00000475947.7:648-ENST00000652379.1:25317|595
MECFRSLLCVSTFSK
>FUSION-ENST00000475947.7:648-ENST00000652379.1:25317|334
GLQLFPMNEEFPVSAGHK
>ENST00000376919.3|SNV-2542-T-A|4
NYKAMTKQGFK
>FUSION-ENST00000518327.1:33110-ENST00000521175.1:236398|12
SLGSCGCVVLR
>FUSION-ENST00000475947.7:648-ENST00000652379.1:25317|44
GLFSNFYDYYYCR
>FUSION-ENST00000475947.7:648-ENST00000652379.1:25317|810
GFTVLPRLGPRDPPALGLPK
>FUSION-ENST00000564521.6:1764-ENST00000639941.1:6881|211
CGLLYLASFTGNNIFK
>FUSION-ENST00000475947.7:648-ENST00000652379.1:25317|902
MAQDADSFFAVVR
>ENST00000487078.5|SNV-14354-G-C|2
NMYAPDRR
>FUSION-ENST00000475947.7:648-ENST00000652379.1:25317|1118
LSVSVSGSRYPPPSLFLQKK
>FUSION-ENST00000564521.6:1764-ENST00000639941.1:6881|332
MQPVLLSLLISMLIYFKSTLTETPR
>FUSION-ENST00000475947.7:648-ENST00000652379.1:25317|310
NAASCEN
>ENST00000301923.13|INDEL-206372-C-CA|10
GGSAERTTAK
>FUSION-ENST00000475947.7:648-ENST00000652379.1:25317|1320
RERENETPPP
>FUSION-ENST00000475947.7:648-ENST00000652379.1:25317|343
SASPNFLEGQVAFSHPRLSNNR
>FUSION-ENST00000475947.7:648-ENST00000652379.1:25317|1040
MVTSTHKVPTER
>FUSION-ENST00000475947.7:648-ENST00000652379.1:25317|1043
ESCSVPQAGVQWR
>FUSION-ENST00000475947.7:648-ENST00000652379.1:25317|1110
SFLNVHLPVS
>FUSION-ENST00000564521.6:1764-ENST00000639941.1:6881|377
YWCHIFVIVIGKKR
>FUSION-ENST00000564521.6:1764-ENST00000639941.1:6881|535
VLGARPFLARPLGCASR
>FUSION-ENST00000564521.6:1764-ENST00000639941.1:6881|319
LGSCHSECGL
>FUSION-ENST00000324093.8:33225-ENST00000393238.7:222342|1
YTVSEESNGWK
>FUSION-ENST00000564521.6:1764-ENST00000639941.1:6881|312
MFFCMHPNICTFISICMNPR
>ENST00000614778.4|SNV-35140-G-T|3
QALSGFCYR
>FUSION-ENST00000564521.6:1764-ENST00000639941.1:6881|58
MAIIMEITNGADSLLVCNDGSCL
>FUSION-ENST00000475947.7:648-ENST00000652379.1:25317|1254
SVSFSVSLSDTPVPGR
>FUSION-ENST00000475947.7:648-ENST00000652379.1:25317|862
LLLSVLLHKGVLR
>FUSION-ENST00000475947.7:648-ENST00000652379.1:25317|1539
ELGVISR
>FUSION-ENST00000564521.6:1764-ENST00000639941.1:6881|146
YEDVYWPAAVARACNPNTLRGGGGR
>FUSION-ENST00000475947.7:648-ENST00000652379.1:25317|481
ATVPPCALRCGRPGRPR
>FUSION-ENST00000475947.7:648-ENST00000652379.1:25317|25
YVCMYVSEMGFGVLSCCPR
>FUSION-ENST00000475947.7:648-ENST00000652379.1:25317|489
LPGPAGLLFSRASERPDSR
>FUSION-ENST00000564521.6:1764-ENST00000639941.1:6881|112
MLGACVALAR
>FUSION-ENST00000475947.7:648-ENST00000652379.1:25317|269
MPGQGEARGNSGGGP
>FUSION-ENST00000564521.6:1764-ENST00000639941.1:6881|266
AEPTKFTVAILITYFVILSKA
>FUSION-ENST00000475947.7:648-ENST00000652379.1:25317|809
LGPRDPPALGLPK
>FUSION-ENST00000564521.6:1764-ENST00000639941.1:6881|108
MGVYPQTR
>FUSION-ENST00000475947.7:648-ENST00000652379.1:25317|462
GGSRWGPRAVR
>FUSION-ENST00000564521.6:1764-ENST00000639941.1:6881|30
MNRFKFFLLSGPLR
>FUSION-ENST00000564521.6:1764-ENST00000639941.1:6881|429
ALTSFPGWRSPCVHASTVGHRK
>FUSION-ENST00000475947.7:648-ENST00000652379.1:25317|314
RGRPTALAER
>FUSION-ENST00000564521.6:1764-ENST00000639941.1:6881|188
AKVAILFALI
>FUSION-ENST00000475947.7:648-ENST00000652379.1:25317|827
GFHCGSQDGLDLLTP
>FUSION-ENST00000475947.7:648-ENST00000652379.1:25317|470
WCGRVGFVAAVAPGPPVAGPR
>FUSION-ENST00000518327.1:33110-ENST00000521175.1:236398|10
SLGSCGCVVLRLRVGPAAPFPAPR
>ENST00000389420.8|SNV-123442-A-G|2
GTQARCVSCRDALDR
>FUSION-ENST00000475947.7:648-ENST00000652379.1:25317|1472
KMIWAGHASSR
>FUSION-ENST00000475947.7:648-ENST00000652379.1:25317|610
FFPHSFSLFRVSFLPVCLLK
>ENST00000280871.9|SNV-325-G-T|1
ILSSLMGERRR
>FUSION-ENST00000564521.6:1764-ENST00000639941.1:6881|622
SLPEDPWREK
>FUSION-ENST00000475947.7:648-ENST00000652379.1:25317|1414
SIGLVSNSRPQVIRPPRPPEVLG
>FUSION-ENST00000664190.1:4930-ENST00000304457.11:28896|30
MYIAFSLDSLMDSQGYCIPVFYHS
>ENST00000429899.1|INDEL-29486-G-GATTCC|2
FHSDRHCNGFPAGAEVTNRPSPWRP
>ENST00000643759.2|SNV-46714-A-T|3
EHLEQLK
>FUSION-ENST00000475947.7:648-ENST00000652379.1:25317|1238
ISGGRGRVPAWMR
>FUSION-ENST00000475947.7:648-ENST00000652379.1:25317|428
PTGADPLR
>FUSION-ENST00000564521.6:1764-ENST00000639941.1:6881|610
RLAGTVTPHAR
>FUSION-ENST00000475947.7:648-ENST00000652379.1:25317|168
GSRVQIPESGVAEMGAAR
>ENST00000405854.5|SNV-36927-C-A|10
KISMMPAGVSTEEGEK
>ENST00000396947.7|INDEL-2910-G-GA|5
KMPNEQEEQTPLR
>ENST00000393417.8|MNV-5399-TTGAAGTTA-T|3
RHLYYERGLLGHPWIPG
>FUSION-ENST00000564521.6:1764-ENST00000639941.1:6881|441
MTLGTEAHM
>FUSION-ENST00000475947.7:648-ENST00000652379.1:25317|118
MNEIPTVPTYYPAKPQPRER
>FUSION-ENST00000475947.7:648-ENST00000652379.1:25317|46
FIVHALGTRGLFSNFYDYYYCR
>FUSION-ENST00000475947.7:648-ENST00000652379.1:25317|490
LPGPAGLLFSR
>ENST00000539253.5|SNV-18566-A-G|2
RADFVAGSLGGR
>FUSION-ENST00000475947.7:648-ENST00000652379.1:25317|81
CLAEEPMGR
>FUSION-ENST00000475947.7:648-ENST00000652379.1:25317|1121
NRTSVPLGCRK
>FUSION-ENST00000475947.7:648-ENST00000652379.1:25317|1470
MIWAGHASSR
>FUSION-ENST00000475947.7:648-ENST00000652379.1:25317|305
TEDPLPGAAR
>ENST00000374704.8|SNV-90033-G-T|1
WNTTSCCVSSSPKLRR
>FUSION-ENST00000564521.6:1764-ENST00000639941.1:6881|173
ALYSAWHIVDDKYLLK
>FUSION-ENST00000475947.7:648-ENST00000652379.1:25317|1241
MISGGRGR
>ENST00000673384.1|MNV-27822-CC-C|1
LIFGGIK
>ENST00000261588.9|SNV-200088-G-A|2
SRIHSFQGVK
>FUSION-ENST00000475947.7:648-ENST00000652379.1:25317|1337
LERQIKVR
>FUSION-ENST00000475947.7:648-ENST00000652379.1:25317|689
LVRLVSHSQPQVVR
>FUSION-ENST00000564521.6:1764-ENST00000639941.1:6881|516
GRAPPSACPPPAPPLPRLNR
>FUSION-ENST00000564521.6:1764-ENST00000639941.1:6881|465
EHMSLFCPPSNRIGNPSGKWQIR
>FUSION-ENST00000475947.7:648-ENST00000652379.1:25317|406
AASGKPKSLGSGGSMVAK
>FUSION-ENST00000475947.7:648-ENST00000652379.1:25317|1187
MVLYTERSGSR
>FUSION-ENST00000475947.7:648-ENST00000652379.1:25317|1198
PLSPPPPKMK
>ENST00000548071.1|SNV-7257-G-A|3
AITSQKPVFHR
>FUSION-ENST00000564521.6:1764-ENST00000639941.1:6881|400
MSLDKCLYLCNHYSRK
>FUSION-ENST00000475947.7:648-ENST00000652379.1:25317|787
TGVSHRPRPIYLFINFESR
>FUSION-ENST00000475947.7:648-ENST00000652379.1:25317|601
NGVFQKFTLCIYVF
>FUSION-ENST00000475947.7:648-ENST00000652379.1:25317|49
CSRFIVHALGTR
>FUSION-ENST00000475947.7:648-ENST00000652379.1:25317|150
WPPLPSADRK
>ENST00000619719.1|SNV-8699-A-G|8
KSHTCHPVDLVTR
>FUSION-ENST00000475947.7:648-ENST00000652379.1:25317|57
TTTPADFYVVSHVFRR
>FUSION-ENST00000475947.7:648-ENST00000652379.1:25317|648
IDVGVCVIQINTHR
>FUSION-ENST00000564521.6:1764-ENST00000639941.1:6881|250
DSSFLPHTLGRAALGKSVLGLWG
>FUSION-ENST00000664190.1:4930-ENST00000304457.11:28896|35
ANTYQNG
>FUSION-ENST00000475947.7:648-ENST00000652379.1:25317|1209
RGERGER
>FUSION-ENST00000475947.7:648-ENST00000652379.1:25317|171
MASVALGRSKGSR
>FUSION-ENST00000564521.6:1764-ENST00000639941.1:6881|453
VLCVFKTCFR
>ENST00000343999.1|SNV-36927-C-A|2
PAGVSTEEGEK
>ENST00000204549.9|SNV-15046-C-G|3
GNFVPQGWVLPRLPSNDIWATAVK
>FUSION-ENST00000475947.7:648-ENST00000652379.1:25317|712
DGVSEARPPWLPRQPR
>ENST00000272167.9|SNV-35063-T-C|5
MKAYVPTGFSAFPFELLHTPEK
>ENST00000530125.1|MNV-56501-ATGTCT-A|1
WNEGDHSFYLSCRCGGKYSVSK
>FUSION-ENST00000475947.7:648-ENST00000652379.1:25317|78
MGRSYHLWDYD
>FUSION-ENST00000564521.6:1764-ENST00000639941.1:6881|156
CTSPRKVPM
>FUSION-ENST00000564521.6:1764-ENST00000639941.1:6881|454
WQIRVLCVFKTCFR
>FUSION-ENST00000564521.6:1764-ENST00000639941.1:6881|597
RDPARPASLELGWGGLASARR
>FUSION-ENST00000475947.7:648-ENST00000652379.1:25317|1076
NPRTHAGGSKTTR
>FUSION-ENST00000475947.7:648-ENST00000652379.1:25317|841
LSLDLSSSWVRG
>FUSION-ENST00000664190.1:4098-ENST00000304457.11:28896|6
LPGNRQRR
>ENST00000405854.5|SNV-36927-C-A|9
KISMMPAGVSTEEGEKK
>ENST00000526301.6|SNV-14937-G-A|10
MTSAGPMCQTSAWATTTRPCAR
>FUSION-ENST00000475947.7:648-ENST00000652379.1:25317|923
GGAFGGDAIVGLNT
>FUSION-ENST00000564521.6:1764-ENST00000639941.1:6881|177
SSPIEYK
>FUSION-ENST00000564521.6:1764-ENST00000639941.1:6881|587
TTSLAAAAR
>FUSION-ENST00000324093.8:31053-ENST00000393238.7:222342|87
CDQVVIER
>FUSION-ENST00000564521.6:1764-ENST00000639941.1:6881|131
ITPLHSSLGDR
>FUSION-ENST00000564521.6:1764-ENST00000639941.1:6881|102
QFYLWVCTLENFSVVQR
>ENST00000503890.5|SNV-58665-G-C|3
LHGLESLNPTCTK
>ENST00000276282.7|SNV-2239-G-A|4
ELEEKCLDIHHQIALQEK
>FUSION-ENST00000475947.7:648-ENST00000652379.1:25317|403
SLGSGGSMVAKLK
>FUSION-ENST00000475947.7:648-ENST00000652379.1:25317|1207
GERGGER
>FUSION-ENST00000564521.6:1764-ENST00000639941.1:6881|489
DALQTTAHASGPVQEATVR
>ENST00000587860.1|SNV-222453-G-C|5
DKLIEILNSMRNNSSDLDTK
>FUSION-ENST00000324093.8:31350-ENST00000393238.7:222342|4
GCHCSPAAEDPEAHR
>ENST00000414383.1|SNV-8699-A-G|5
MSHTCHPVDLVTRQLLFELERR
>FUSION-ENST00000475947.7:648-ENST00000652379.1:25317|430
VTTGDGESGFDSGEGA
>FUSION-ENST00000475947.7:648-ENST00000652379.1:25317|859
GVLRGKPHLGRHSGLVLAI
>FUSION-ENST00000475947.7:648-ENST00000652379.1:25317|1189
TCPLCHRLTP
>FUSION-ENST00000475947.7:648-ENST00000652379.1:25317|1094
LLGARPSSAK
>FUSION-ENST00000668333.1:648-ENST00000652379.1:25317|1565
MFPGSLSRGR
>FUSION-ENST00000564521.6:1764-ENST00000639941.1:6881|346
QNKYTKR
>FUSION-ENST00000564521.6:1764-ENST00000639941.1:6881|39
MMECKEKK
>ENST00000645361.2|SNV-214-G-A|3
LGNLLHVDFQNTPYCFDQLR
>FUSION-ENST00000475947.7:648-ENST00000652379.1:25317|367
DGRGHSYCAARGEILGPAQDGPER
>FUSION-ENST00000564521.6:1764-ENST00000639941.1:6881|245
KSLFTSEK
>FUSION-ENST00000475947.7:648-ENST00000652379.1:25317|424
GGDACIYQIKTNPVSPSPAPAGGR
>FUSION-ENST00000475947.7:648-ENST00000652379.1:25317|439
AFIRSKPTRSAPLRPRPGGGR
>FUSION-ENST00000564521.6:1764-ENST00000639941.1:6881|49
MTEYYAAAAR
>FUSION-ENST00000507114.1:394-ENST00000300458.1:6051|13
STAGQRHSKTAGLSGSGTHFNEK
>FUSION-ENST00000475947.7:648-ENST00000652379.1:25317|76
SYHLWDYD
>FUSION-ENST00000475947.7:648-ENST00000652379.1:25317|652
EIDFCMIDVGVCVIQINTHRSIK
>FUSION-ENST00000564521.6:1764-ENST00000639941.1:6881|174
ALYSAWHIVDDK
>ENST00000373839.8|SNV-106643-G-T|3
LPQCLREEEEKDSDSDSEGPIQYR
>ENST00000524747.1|MNV-56501-ATGTCT-A|1
WNEGWIFFFS
>ENST00000587860.1|SNV-222453-G-C|2
RNNSSDLDTK
>ENST00000542502.5|MNV-5399-TTGAAGTTA-T|45
HLYYEREENSDELSGER
>ENST00000389811.8|SNV-200973-G-A|3
YAGALLDEDVFQGKELVNNR
>FUSION-ENST00000564521.6:1764-ENST00000639941.1:6881|611
GLSIWEADQFGDGFSFGEGSQAQGR
>ENST00000381990.6|SNV-38131-G-T|6
KHKEYNPIENIPGNVVR
>FUSION-ENST00000475947.7:648-ENST00000652379.1:25317|166
VQIPESGVAEMGAAR
>FUSION-ENST00000336334.8:4454-ENST00000622827.4:344774|182
AGRDSCQNVGGGTAVVQVRATDR
>FUSION-ENST00000564521.6:1764-ENST00000639941.1:6881|544
WSESRPR
>FUSION-ENST00000475947.7:648-ENST00000652379.1:25317|716
FRDGVSEARPPWLPR
>FUSION-ENST00000475947.7:648-ENST00000652379.1:25317|1492
MPRVGRLGSDWTTPDR
>ENST00000280871.9|SNV-326-C-A|5
RLSSLMGER
>ENST00000672178.1|INDEL-5561-G-GA|5
IKEGAPR
>FUSION-ENST00000564521.6:1764-ENST00000639941.1:6881|4
MYSSFNPLK
>FUSION-ENST00000475947.7:648-ENST00000652379.1:25317|607
YVSVVWK
>FUSION-ENST00000564521.6:1764-ENST00000639941.1:6881|497
MTICCLWR
>FUSION-ENST00000475947.7:648-ENST00000652379.1:25317|816
MKPVSFCNFFFFFFFLRRGFTVLPR
>ENST00000308377.8|SNV-20228-T-C|6
KNRESFVHGLPGSGK
>FUSION-ENST00000475947.7:648-ENST00000652379.1:25317|961
MCLLIHEYKRVK
>ENST00000262041.6|SNV-739-C-T|2
QVLSPAEAEKR
>FUSION-ENST00000475947.7:648-ENST00000652379.1:25317|1005
LFLSSLPSTSCPHHHFGARR
>FUSION-ENST00000475947.7:648-ENST00000652379.1:25317|1279
EAGVEELLEPGR
>FUSION-ENST00000475947.7:648-ENST00000652379.1:25317|683
ARSWLTAPSASR
>FUSION-ENST00000475947.7:648-ENST00000652379.1:25317|646
IDVGVCVIQINTHRSIK
>FUSION-ENST00000518327.1:33110-ENST00000521175.1:236398|1
VGADARFK
>FUSION-ENST00000475947.7:648-ENST00000652379.1:25317|1296
ALYTERSGSR
>ENST00000397852.5|MNV-30295-GTGAACACGCACCCTGATAAGCTGCG-G|2
KSASPRLPSGTC
>FUSION-ENST00000564521.6:1764-ENST00000639941.1:6881|99
DLKICILTSSQATLLGH
>FUSION-ENST00000475947.7:648-ENST00000652379.1:25317|447
MSEYARPVQ
>ENST00000300113.3|SNV-1374-C-T|6
RNKLHYAFQFYDLDR
>ENST00000409359.6|SNV-204532-C-G|3
YRHPQHRDFK
>ENST00000542050.5|MNV-31538-ACT-A|6
LLASACKAAK
>FUSION-ENST00000475947.7:648-ENST00000652379.1:25317|858
GKPHLGR
>ENST00000259727.5|SNV-35862-G-A|2
LILSGADIIKVGVGPGSVCTTR
>ENST00000631199.2|SNV-2056370-C-G|5
VTSGFISGCSGHCSSYGTN
>FUSION-ENST00000475947.7:648-ENST00000652379.1:25317|821
LVSNWRPQWICPPRPPKVLG
>ENST00000542050.5|MNV-31538-ACT-A|7
LLASACK
>FUSION-ENST00000475947.7:648-ENST00000652379.1:25317|939
MSRIDPDSISK
>FUSION-ENST00000564521.6:1764-ENST00000639941.1:6881|366
FQHNCCFKQTILFQHNSPELGGR
>FUSION-ENST00000475947.7:648-ENST00000652379.1:25317|352
RFEDDQIPS
>FUSION-ENST00000475947.7:648-ENST00000652379.1:25317|918
MTDGVSYQCSFVNRVRLR
>FUSION-ENST00000475947.7:648-ENST00000652379.1:25317|1507
MRPPPPR
>FUSION-ENST00000475947.7:648-ENST00000652379.1:25317|1141
TSYFLEIR
>ENST00000502294.5|INDEL-24985-G-GT|4
GFPFVPPSRFFFSSCSTR
>ENST00000551781.2|SNV-138519-G-C|2
RLTTVIGQYQLQVQPLHPLHFLL
>FUSION-ENST00000475947.7:648-ENST00000652379.1:25317|73
FLPFFNLIF
>FUSION-ENST00000475947.7:648-ENST00000652379.1:25317|1112
YPPPSLFLQKKLK
>ENST00000619719.1|SNV-8699-A-G|2
QLLFELERR
>FUSION-ENST00000475947.7:648-ENST00000652379.1:25317|1398
IYLCTYFQTESRSGRGEAR
>FUSION-ENST00000475947.7:648-ENST00000652379.1:25317|703
LFFSLVRGFLVFLR
>FUSION-ENST00000475947.7:648-ENST00000652379.1:25317|253
SVVRPGYR
>FUSION-ENST00000475947.7:648-ENST00000652379.1:25317|85
MVILLSTR
>ENST00000310597.6|SNV-223-G-C|2
GCSPPPSRLASALR
>ENST00000618050.4|SNV-36823-A-C|4
VSDFGLSRYVLDAEYTSSVGSK
>ENST00000526301.6|SNV-14937-G-A|7
TSAGPMCQTSAWATTTRPCARSWR
>FUSION-ENST00000475947.7:648-ENST00000652379.1:25317|946
MSVKSLDRTER
>ENST00000232888.7|SNV-59-C-G|6
MSATAAAGK
>ENST00000380262.7|SNV-12383-C-T|2
LAWEQAR
>FUSION-ENST00000475947.7:648-ENST00000652379.1:25317|1480
MEMSPRMPSFPSVCLQLPQA
>ENST00000649786.1|SNV-96968-G-A|2
RMQIKEPEK
>FUSION-ENST00000564521.6:1764-ENST00000639941.1:6881|19
LAWCLAYGKYSINVIYCY
>FUSION-ENST00000475947.7:648-ENST00000652379.1:25317|27
QTASFLFRVKT
>ENST00000464926.1|SNV-10372-G-A|5
ASEFGLK
>FUSION-ENST00000475947.7:648-ENST00000652379.1:25317|215
REASSAVTRPIPEKPAGAPGR
>FUSION-ENST00000475947.7:648-ENST00000652379.1:25317|904
MFGQDLAFPPYFTS
>FUSION-ENST00000475947.7:648-ENST00000652379.1:25317|1424
LPVISLTDLETASR
>FUSION-ENST00000564521.6:1764-ENST00000639941.1:6881|450
RTGTPWK
>FUSION-ENST00000475947.7:648-ENST00000652379.1:25317|501
MVAFLGTGVRVARR
>ENST00000405546.7|INDEL-29486-G-GATTCC|7
RHGDPWYFSFPCAWGSR
>FUSION-ENST00000564521.6:1764-ENST00000639941.1:6881|154
HGNSTCGFAPWRTSLWYR
>FUSION-ENST00000507114.1:394-ENST00000300458.1:6051|12
HSKTAGLSGSGTHFNEK
>FUSION-ENST00000564521.6:1764-ENST00000639941.1:6881|216
HFLIYTESLPPFYL
>FUSION-ENST00000564521.6:1764-ENST00000639941.1:6881|122
IAVVILLSLSR
>FUSION-ENST00000475947.7:648-ENST00000652379.1:25317|410
TRRAASGKPK
>ENST00000375759.8|SNV-94609-G-T|3
VDSAPIPIPSWYMK
>FUSION-ENST00000475947.7:648-ENST00000652379.1:25317|1380
MPSVALGFSPFGSFDR
>FUSION-ENST00000475947.7:648-ENST00000652379.1:25317|759
NPVSIENTK
>FUSION-ENST00000668333.1:648-ENST00000652379.1:25317|1549
RPGPGSPAHSGGVQTR
>ENST00000232888.7|SNV-59-C-G|5
SATAAAGK
>FUSION-ENST00000475947.7:648-ENST00000652379.1:25317|1120
LSVSVSGSR
>FUSION-ENST00000324093.8:31350-ENST00000393238.7:222342|13
GRPARFLDSPEPMTDRTVGSK
>FUSION-ENST00000564521.6:1764-ENST00000639941.1:6881|287
SIRSVQE
>FUSION-ENST00000475947.7:648-ENST00000652379.1:25317|905
VDLHAFDSVILNPPNL
>FUSION-ENST00000564521.6:1764-ENST00000639941.1:6881|103
CSRFLQVAG
>FUSION-ENST00000664190.1:4930-ENST00000304457.11:28896|15
VSFFALI
>FUSION-ENST00000564521.6:1764-ENST00000639941.1:6881|181
FVYFFFK
>ENST00000313735.11|SNV-32693-G-T|1
SACETFDVRGKQHIQIPK
>FUSION-ENST00000564521.6:1764-ENST00000639941.1:6881|384
NSIQVFKSQHIDWTLGYLEALK
>FUSION-ENST00000564521.6:1764-ENST00000639941.1:6881|16
ECRHIICIHHLILLK
>FUSION-ENST00000564521.6:1764-ENST00000639941.1:6881|100
MDLKICILTSSQATLLGH
>FUSION-ENST00000475947.7:648-ENST00000652379.1:25317|1256
SLSFSRSR
>FUSION-ENST00000505505.1:32483-ENST00000393238.7:222342|66
MAAACGGLCSPWLAPAPPPRSTR
>FUSION-ENST00000475947.7:648-ENST00000652379.1:25317|1319
ERENETPPP
>FUSION-ENST00000564521.6:1764-ENST00000639941.1:6881|87
MMAAVCSCHPF
>FUSION-ENST00000475947.7:648-ENST00000652379.1:25317|1082
RVPKALATPPTPHAPRPGHPR
>FUSION-ENST00000664190.1:4930-ENST00000304457.11:28896|44
HWKVSFLVNQILDSAGFAK
>FUSION-ENST00000475947.7:648-ENST00000652379.1:25317|979
HLPGFKR
>FUSION-ENST00000507114.1:394-ENST00000300458.1:6051|17
RSTAGQR
>FUSION-ENST00000475947.7:648-ENST00000652379.1:25317|475
MDENHERR
>ENST00000494465.5|INDEL-29486-G-GATTCC|1
FLQIPFRPALQRIPCRS
>FUSION-ENST00000475947.7:648-ENST00000652379.1:25317|605
VSFLPVCLLKNGVFQK
>FUSION-ENST00000564521.6:1764-ENST00000639941.1:6881|613
RGDLDDRSR
>FUSION-ENST00000564521.6:1764-ENST00000639941.1:6881|436
RLGGGVGEK
>FUSION-ENST00000564521.6:1764-ENST00000639941.1:6881|326
IMFDEISGHPVTQSS
>FUSION-ENST00000564521.6:1764-ENST00000639941.1:6881|189
MAKVAILFALI
>FUSION-ENST00000564521.6:1764-ENST00000639941.1:6881|341
NWKSKISR
>ENST00000488648.5|SNV-1927-C-G|2
CSPGPSKQLGRPSVE
>FUSION-ENST00000564521.6:1764-ENST00000639941.1:6881|241
SLFTSEKGK
>FUSION-ENST00000475947.7:648-ENST00000652379.1:25317|1369
VCVGRGCGVGTEGSVLR
>FUSION-ENST00000664190.1:4098-ENST00000304457.11:28896|10
HWKLPGNR
>FUSION-ENST00000475947.7:648-ENST00000652379.1:25317|204
MGSPRER
>FUSION-ENST00000564521.6:1764-ENST00000639941.1:6881|290
VSQVKSIR
>ENST00000414383.1|SNV-8699-A-G|9
MSHTCHPVDLVTR
>FUSION-ENST00000375749.8:20576-ENST00000398022.7:33268|35
IGSDWIYLHNHLSFILYYHR
>FUSION-ENST00000564521.6:1764-ENST00000639941.1:6881|406
MHLLLATEKS
>FUSION-ENST00000564521.6:1764-ENST00000639941.1:6881|83
CFVLFCLVK
>FUSION-ENST00000475947.7:648-ENST00000652379.1:25317|895
MPTLGVNGLTAAGPPNK
>FUSION-ENST00000475947.7:648-ENST00000652379.1:25317|300
MQPKAGGKLHLR
>FUSION-ENST00000564521.6:1764-ENST00000639941.1:6881|240
SLFTSEKGKLGLEGLCLLSQNFLSL
>FUSION-ENST00000564521.6:1764-ENST00000639941.1:6881|365
AIPALEEQTAK
>FUSION-ENST00000505505.1:32483-ENST00000393238.7:222342|65
AAACGGLCSPWLAPAPPPRSTR
>FUSION-ENST00000564521.6:1764-ENST00000639941.1:6881|547
AAAAKTGSWGGPGPR
>FUSION-ENST00000564521.6:1764-ENST00000639941.1:6881|24
MRLAWCLAYGK
>FUSION-ENST00000475947.7:648-ENST00000652379.1:25317|900
MAQDADSFFAVVRTQS
>FUSION-ENST00000475947.7:648-ENST00000652379.1:25317|857
GKPHLGRHSGLVLAI
>ENST00000343999.1|SNV-36927-C-A|1
PAGVSTEEGEKK
>FUSION-ENST00000475947.7:648-ENST00000652379.1:25317|1195
SATMQYLGPFFFSSSSFLSFFLD
>FUSION-ENST00000475947.7:648-ENST00000652379.1:25317|292
LNTGTRPIVNKYRK
>ENST00000561648.5|SNV-219078-G-A|1
CPGDGDDDPQLSWVTSSPSSK
>FUSION-ENST00000475947.7:648-ENST00000652379.1:25317|1013
MYLFFLIYFS
>ENST00000482517.5|SNV-228979-C-A|1
GDGYKPLEPAKQAMSPSVA
>FUSION-ENST00000475947.7:648-ENST00000652379.1:25317|731
AGGSRGGQTNR
>FUSION-ENST00000475947.7:648-ENST00000652379.1:25317|741
AEAGESLEPGK
>FUSION-ENST00000475947.7:648-ENST00000652379.1:25317|1326
TRILSDTALTTRVMK
>ENST00000470487.6|SNV-63163-G-C|1
EPEFQAPPEPIQQEVERR
>FUSION-ENST00000475947.7:648-ENST00000652379.1:25317|1159
MSLSLSHSLSLR
>ENST00000367466.4|SNV-121770-C-G|1
HIVSNDSSDSDDESQEPK
>FUSION-ENST00000429361.5:114761-ENST00000309791.8:229828|1
MDKPANCTNEL
>FUSION-ENST00000475947.7:648-ENST00000652379.1:25317|297
AGGKLHLRLNTGTRPIVNK
>FUSION-ENST00000475947.7:648-ENST00000652379.1:25317|99
FRHLVYVLG
>FUSION-ENST00000475947.7:648-ENST00000652379.1:25317|1106
DTSALARGLR
>FUSION-ENST00000336334.8:4454-ENST00000622827.4:344774|180
DSCQNVGGGTAVVQVRATDR
>ENST00000294954.12|SNV-67624-G-A|1
NTKIAKK
>FUSION-ENST00000564521.6:1764-ENST00000639941.1:6881|82
MCFVLFCLVKT
>FUSION-ENST00000564521.6:1764-ENST00000639941.1:6881|460
MSLFCPPSNRIGNPSGKWQIR
>FUSION-ENST00000564521.6:1764-ENST00000639941.1:6881|354
KSLASSSGNCKR
>FUSION-ENST00000475947.7:648-ENST00000652379.1:25317|8
TPVLKQSACLPRPPTLLLLQA
>ENST00000673384.1|MNV-27822-CC-C|14
DQLGKAPR
>FUSION-ENST00000475947.7:648-ENST00000652379.1:25317|508
APGAPCVAAMVAFLGTGVR
>FUSION-ENST00000475947.7:648-ENST00000652379.1:25317|1033
MIVKVKTK
>FUSION-ENST00000475947.7:648-ENST00000652379.1:25317|425
GGDACIYQIK
>FUSION-ENST00000564521.6:1764-ENST00000639941.1:6881|586
TTSLAAAARR
>FUSION-ENST00000475947.7:648-ENST00000652379.1:25317|913
DLGFLMAK
>FUSION-ENST00000475947.7:648-ENST00000652379.1:25317|1490
VGRLGSDWTTPDR
>FUSION-ENST00000564521.6:1764-ENST00000639941.1:6881|162
GLPPNSSSSDSVSQCVGLEGSGQLR
>ENST00000498578.5|SNV-16789-C-G|1
TVLGGTHEELLKKGGLYAELIR
>FUSION-ENST00000475947.7:648-ENST00000652379.1:25317|632
MKSVVFMCVNER
>FUSION-ENST00000564521.6:1764-ENST00000639941.1:6881|595
DPARPASLELGWGGLASARR
>FUSION-ENST00000564521.6:1764-ENST00000639941.1:6881|603
PFPPPPLR
>FUSION-ENST00000475947.7:648-ENST00000652379.1:25317|1436
EAPCLLGPK
>FUSION-ENST00000564521.6:1764-ENST00000639941.1:6881|56
MEITNGADSLLVCNDGSCL
>ENST00000523374.5|SNV-17123-G-A|4
TCAGEDRPK
>FUSION-ENST00000475947.7:648-ENST00000652379.1:25317|386
ETKVFGFR
>FUSION-ENST00000564521.6:1764-ENST00000639941.1:6881|152
TSLWYRGGR
>FUSION-ENST00000475947.7:648-ENST00000652379.1:25317|625
MCVNERAYVVISVFFLPLLR
>FUSION-ENST00000475947.7:648-ENST00000652379.1:25317|1526
AALGSPHPPPPR
>FUSION-ENST00000564521.6:1764-ENST00000639941.1:6881|247
SVLGLWG
>FUSION-ENST00000564521.6:1764-ENST00000639941.1:6881|149
GGRYEDVYWPAAVARACNPNTLR
>ENST00000373965.6|SNV-1100102-T-C|2
LARGGPPATTVAIDEESR
>ENST00000380262.7|SNV-12383-C-T|4
EERQQQVAEDYELRLAWEQAR
>FUSION-ENST00000475947.7:648-ENST00000652379.1:25317|1516
GFLHLGQAGLQLPTVGES
>FUSION-ENST00000475947.7:648-ENST00000652379.1:25317|309
MWRTEDPLPGAAR
>FUSION-ENST00000475947.7:648-ENST00000652379.1:25317|562
ACGPRGR
>FUSION-ENST00000664190.1:4930-ENST00000304457.11:28896|21
LNPSVNFSVYLIHHK
>FUSION-ENST00000475947.7:648-ENST00000652379.1:25317|261
VNYAWAGRSQRK
>ENST00000405854.5|SNV-36927-C-A|7
ISMMPAGVSTEEGEKK
>FUSION-ENST00000564521.6:1764-ENST00000639941.1:6881|394
MSSSLRSRP
>FUSION-ENST00000475947.7:648-ENST00000652379.1:25317|948
MSVKSLDR
>ENST00000672178.1|INDEL-5561-G-GA|6
KIKEGAPR
>FUSION-ENST00000475947.7:648-ENST00000652379.1:25317|1338
MLERQIKVR
>FUSION-ENST00000475947.7:648-ENST00000652379.1:25317|558
AWPAFGPSCVPVVGGAGR
>FUSION-ENST00000475947.7:648-ENST00000652379.1:25317|1384
GNAFQSPIRMHRALFPSWSWS
>FUSION-ENST00000475947.7:648-ENST00000652379.1:25317|32
LPPFLLFGFALR
>ENST00000470487.6|SNV-63164-C-T|4
LYAPTHKEVEFQAPPEPIQQEVER
>FUSION-ENST00000475947.7:648-ENST00000652379.1:25317|450
MLVSKIKPCMSEYARPVQ
>ENST00000257981.7|SNV-4306-C-T|1
SSFILLHCGALR
>FUSION-ENST00000505505.1:31053-ENST00000393238.7:222342|68
SLLYAVTRW
>ENST00000462275.5|SNV-134191-C-T|2
WYYLGRWMFIVISEPDMIK
>FUSION-ENST00000564521.6:1764-ENST00000639941.1:6881|53
MWGLLMTEYYAAAAR
>FUSION-ENST00000564521.6:1764-ENST00000639941.1:6881|320
TLTITVRLGSCHSECGL
>FUSION-ENST00000475947.7:648-ENST00000652379.1:25317|1119
LSVSVSGSRYPPPSLFLQK
>FUSION-ENST00000475947.7:648-ENST00000652379.1:25317|1366
MPLSPPPPPPKMTAR
>FUSION-ENST00000475947.7:648-ENST00000652379.1:25317|566
SRRALPER
>FUSION-ENST00000475947.7:648-ENST00000652379.1:25317|1297
MALYTERSGSR
>FUSION-ENST00000475947.7:648-ENST00000652379.1:25317|1496
GRNSSIDTADLHLWNPQSSTHK
>ENST00000460680.6|SNV-3754-C-T|3
LHVLKVNRQTVLEALQ
>FUSION-ENST00000475947.7:648-ENST00000652379.1:25317|845
LRVSCRLSLDLSSSWVR
>FUSION-ENST00000564521.6:1764-ENST00000639941.1:6881|371
MNSTKAIPALEEQTAK
>FUSION-ENST00000564521.6:1764-ENST00000639941.1:6881|161
AWGYIPK
>FUSION-ENST00000564521.6:1764-ENST00000639941.1:6881|422
MLTSLWALSPCILKINFIEV
>FUSION-ENST00000475947.7:648-ENST00000652379.1:25317|329
NEEFPVSAGHKLALIK
>FUSION-ENST00000475947.7:648-ENST00000652379.1:25317|1272
MHTDIQERKK
>FUSION-ENST00000664190.1:4930-ENST00000304457.11:28896|24
MPGNPTAAI
>FUSION-ENST00000475947.7:648-ENST00000652379.1:25317|1225
LSLSASLFLFLR
>FUSION-ENST00000475947.7:648-ENST00000652379.1:25317|963
MCLLIHEYKR
>ENST00000490948.5|SNV-8459-G-A|11
VSWSSSPFMTFTTTQK
>FUSION-ENST00000475947.7:648-ENST00000652379.1:25317|1376
MPSVALGFSPFGSFDRRNPTQR
>FUSION-ENST00000475947.7:648-ENST00000652379.1:25317|138
APWNGFAPREGPVPWKASR
>FUSION-ENST00000668333.1:648-ENST00000652379.1:25317|1533
DPPASASRSAVMTRVGTVR
>FUSION-ENST00000475947.7:648-ENST00000652379.1:25317|854
PRVTVAR
>ENST00000542050.5|MNV-31538-ACT-A|11
MKYFVLLVTVQRLLASACK
>FUSION-ENST00000475947.7:648-ENST00000652379.1:25317|1462
HFGRPRR
>ENST00000524747.1|MNV-56501-ATGTCT-A|3
YILKKWNEGWIFFFS
>ENST00000631040.2|SNV-1088787-A-G|2
MCGEGESFLCEWR
>ENST00000496261.6|SNV-66591-A-T|5
TGDKHVLEPSGLVPK
>ENST00000615910.4|MNV-11503-CGGT-C|1
TYQGSYFRLSCKYSPALNK
>ENST00000477136.5|SNV-14354-G-C|2
MYAPDRRDGQSK
>FUSION-ENST00000475947.7:648-ENST00000652379.1:25317|286
AGALAGRGGIPRPLQSAEGAPPAR
>FUSION-ENST00000475947.7:648-ENST00000652379.1:25317|448
IKPCMSEYARPVQ
>FUSION-ENST00000475947.7:648-ENST00000652379.1:25317|92
GTGLAESAGKEDPVELDSSLAR
>FUSION-ENST00000564521.6:1764-ENST00000639941.1:6881|231
MLFPSSSR
>FUSION-ENST00000475947.7:648-ENST00000652379.1:25317|1524
AALGSPHPPPPRFK
>FUSION-ENST00000475947.7:648-ENST00000652379.1:25317|933
MLIASLPW
>FUSION-ENST00000564521.6:1764-ENST00000639941.1:6881|625
MWGGQELPYNQPGNP
>FUSION-ENST00000564521.6:1764-ENST00000639941.1:6881|580
THARPSPACQPGTRMGR
>FUSION-ENST00000475947.7:648-ENST00000652379.1:25317|143
SPNPEWRRWAPR
>FUSION-ENST00000475947.7:648-ENST00000652379.1:25317|1318
ENETPPP
>ENST00000486733.2|SNV-2125-G-C|5
DVISIDKTGQNFRLIYDTK
>FUSION-ENST00000475947.7:648-ENST00000652379.1:25317|756
LAGRGGTCL
>FUSION-ENST00000564521.6:1764-ENST00000639941.1:6881|425
VLIYFSLQGMLTSLWALSPCILK
>FUSION-ENST00000475947.7:648-ENST00000652379.1:25317|614
QTTTTCISALNTLAYGK
>FUSION-ENST00000475947.7:648-ENST00000652379.1:25317|799
NLGRQLLASRTLSR
>FUSION-ENST00000564521.6:1764-ENST00000639941.1:6881|336
ASVLVQV
>FUSION-ENST00000564521.6:1764-ENST00000639941.1:6881|612
GDLDDRSR
>FUSION-ENST00000475947.7:648-ENST00000652379.1:25317|1500
LPSDPPAK
>FUSION-ENST00000475947.7:648-ENST00000652379.1:25317|587
CASGPAAGVGLPGPVDQR
>ENST00000271588.9|SNV-374122-G-A|2
DITVLQNR
>FUSION-ENST00000564521.6:1764-ENST00000639941.1:6881|253
HKHNFYAVSEDSAIP
>FUSION-ENST00000475947.7:648-ENST00000652379.1:25317|505
MVAFLGTGVR
>FUSION-ENST00000564521.6:1764-ENST00000639941.1:6881|8
AAVRSICSSLRK
>ENST00000301923.13|INDEL-206372-C-CA|16
NQSARSDETK
>FUSION-ENST00000475947.7:648-ENST00000652379.1:25317|1441
AACSRGYSGG
>FUSION-ENST00000564521.6:1764-ENST00000639941.1:6881|269
MAEPTKFTVAILITYFVILSK
>FUSION-ENST00000475947.7:648-ENST00000652379.1:25317|446
SEYARPVQ
>ENST00000409359.6|SNV-204532-C-G|1
HPQHRDFKDVEAALHAMK
>FUSION-ENST00000564521.6:1764-ENST00000639941.1:6881|414
MLQKNWHPLER
>FUSION-ENST00000475947.7:648-ENST00000652379.1:25317|1203
SKTNHHLLDLSQGVSGLLGER
>FUSION-ENST00000429361.5:114761-ENST00000309791.8:229828|2
EGHRMDKPANCTNEL
>FUSION-ENST00000475947.7:648-ENST00000652379.1:25317|47
FIVHALGTR
>FUSION-ENST00000475947.7:648-ENST00000652379.1:25317|901
AQDADSFFAVVR
>FUSION-ENST00000475947.7:648-ENST00000652379.1:25317|311
KNAASCEN
>ENST00000585333.1|INDEL-3862-C-CC|5
ALALLCYSSLPSSWRVWTPTCR
>FUSION-ENST00000475947.7:648-ENST00000652379.1:25317|488
ASERPDSR
>ENST00000308377.8|SNV-20228-T-C|1
ESFVHGLPGSGKTIMAMKIMEK
>ENST00000409359.6|SNV-204532-C-G|4
YRHPQHR
>FUSION-ENST00000564521.6:1764-ENST00000639941.1:6881|573
APLVPPPSRAPCVSSR
>FUSION-ENST00000475947.7:648-ENST00000652379.1:25317|1208
GERGERGGER
>FUSION-ENST00000564521.6:1764-ENST00000639941.1:6881|314
MHEPTNND
>FUSION-ENST00000564521.6:1764-ENST00000639941.1:6881|449
RTGTPWKEIATNNDK
>ENST00000254816.6|INDEL-3862-C-CC|1
QDEPPAEAEGLPAPPGWHPGLPH
>FUSION-ENST00000475947.7:648-ENST00000652379.1:25317|830
TTAVLCSSQGRK
>FUSION-ENST00000475947.7:648-ENST00000652379.1:25317|949
NSSLQHTRPLAGEFLSMSVKSLDR
>FUSION-ENST00000564521.6:1764-ENST00000639941.1:6881|143
ACNPNTLRGGGGRIS
>FUSION-ENST00000564521.6:1764-ENST00000639941.1:6881|31
MKVTVTG
>FUSION-ENST00000475947.7:648-ENST00000652379.1:25317|1190
MTCPLCHRLTP
>ENST00000542451.1|SNV-15940-G-T|1
SWNTEAVVPLATLCSNLYHRER
>FUSION-ENST00000475947.7:648-ENST00000652379.1:25317|971
SLDLVTRPPRPPKVLG
>FUSION-ENST00000475947.7:648-ENST00000652379.1:25317|926
TEESNFVTSR
>FUSION-ENST00000475947.7:648-ENST00000652379.1:25317|1019
IELHCCNK
>FUSION-ENST00000564521.6:1764-ENST00000639941.1:6881|66
KSLYLVLDIKR
>ENST00000392882.7|SNV-41880-G-C|1
EVTDDIVKEFMTPRK
>FUSION-ENST00000475947.7:648-ENST00000652379.1:25317|423
TNPVSPSPAPAGGR
>FUSION-ENST00000564521.6:1764-ENST00000639941.1:6881|145
ACNPNTLR
>ENST00000490948.5|SNV-8459-G-A|6
TFTTTQKCGPT
>ENST00000370626.4|SNV-7430-C-T|3
GRKQASANIF
>FUSION-ENST00000475947.7:648-ENST00000652379.1:25317|1226
SLCLSLFLSVSLSLSVR
>FUSION-ENST00000475947.7:648-ENST00000652379.1:25317|332
MNEEFPVSAGHK
>ENST00000673384.1|MNV-27822-CC-C|5
TFLVQTKGHWRR
>FUSION-ENST00000475947.7:648-ENST00000652379.1:25317|780
VSHFVIQKYTDSPKTQK
>ENST00000488648.5|SNV-1927-C-G|16
DVLTIPPGFKK
>FUSION-ENST00000475947.7:648-ENST00000652379.1:25317|1521
VAGMTEMSHRAR
>ENST00000396947.7|INDEL-2910-G-GA|3
LRPGLFQHHLEGSSLR
>FUSION-ENST00000664190.1:4930-ENST00000304457.11:28896|26
DVESEFLCAYLVR
>FUSION-ENST00000475947.7:648-ENST00000652379.1:25317|1458
VDRLGPGVRDQAGR
>FUSION-ENST00000564521.6:1764-ENST00000639941.1:6881|11
MAAVRSICSSLR
>FUSION-ENST00000475947.7:648-ENST00000652379.1:25317|1177
MIHLPGPPKVLETTGLSRR
>ENST00000498578.5|SNV-16789-C-G|2
TVLGGTHEELLKK
>ENST00000464926.1|SNV-10372-G-A|1
ASEFGLKISFVDCSKIK
>FUSION-ENST00000475947.7:648-ENST00000652379.1:25317|1265
LSLSPGLCLCLCLSLSR
>FUSION-ENST00000564521.6:1764-ENST00000639941.1:6881|67
MKSLYLVLDIKR
>FUSION-ENST00000475947.7:648-ENST00000652379.1:25317|1374
RNPTQRLAAAED
>FUSION-ENST00000475947.7:648-ENST00000652379.1:25317|1475
PSFPSVCLQLPQA
>FUSION-ENST00000475947.7:648-ENST00000652379.1:25317|1010
MTSESYFLLIFTYVCIYFF
>FUSION-ENST00000564521.6:1764-ENST00000639941.1:6881|471
STYVKLSTLEASR
>FUSION-ENST00000475947.7:648-ENST00000652379.1:25317|598
DVYFTYEKRR
>ENST00000261207.9|SNV-138519-G-C|1
TYDETYHR
>ENST00000263239.7|SNV-2789-G-A|1
DVSEETMGSRKVK
>FUSION-ENST00000475947.7:648-ENST00000652379.1:25317|1148
SHFPGGSLGRWHSPLTR
>ENST00000310597.6|SNV-223-G-C|1
GCSPPPSRLASALRR
>FUSION-ENST00000475947.7:648-ENST00000652379.1:25317|969
STVRMVLR
>FUSION-ENST00000475947.7:648-ENST00000652379.1:25317|1156
SVSFSVSLSDTPVPGRALPLPRE
>ENST00000523991.5|MNV-5399-TTGAAGTTA-T|1
HLYYERGS
>FUSION-ENST00000475947.7:648-ENST00000652379.1:25317|829
TTAVLCSSQGRKQK
>FUSION-ENST00000664190.1:4930-ENST00000304457.11:28896|11
GSAWPPSGPCCSNFALLIEEMQV
>FUSION-ENST00000475947.7:648-ENST00000652379.1:25317|1197
MPLSPPPPKMKAK
>FUSION-ENST00000475947.7:648-ENST00000652379.1:25317|365
GHSYCAARGEILGPAQDGPER
>FUSION-ENST00000475947.7:648-ENST00000652379.1:25317|957
HKHHLDPLREFSGR
>ENST00000259727.5|SNV-35862-G-A|3
LILSGADIIK
>FUSION-ENST00000475947.7:648-ENST00000652379.1:25317|1308
TAGSYSYFQ
>ENST00000470487.6|SNV-63163-G-C|3
LYAPTHKEPEFQAPPEPIQQEVERR
>ENST00000551781.2|SNV-138519-G-C|3
MRLTTVIGQYQLQVQPLHPLHFLL
>FUSION-ENST00000564521.6:1764-ENST00000639941.1:6881|132
MITPLHSSLGDR
>ENST00000261207.9|SNV-138519-G-C|2
YSRTYDETYHR
>FUSION-ENST00000475947.7:648-ENST00000652379.1:25317|273
VPSGPLLVSR
>FUSION-ENST00000475947.7:648-ENST00000652379.1:25317|719
LYSQYTTLAGRCAVLYCL
>FUSION-ENST00000475947.7:648-ENST00000652379.1:25317|883
FHPFHSTVSWGVSVRTVSGCL
>FUSION-ENST00000475947.7:648-ENST00000652379.1:25317|258
LWWRSVAVLTCK
>FUSION-ENST00000475947.7:648-ENST00000652379.1:25317|863
LLLSVLLHK
>FUSION-ENST00000507114.1:394-ENST00000300458.1:6051|14
STAGQRHSK
>FUSION-ENST00000475947.7:648-ENST00000652379.1:25317|1276
MHTDIQER
>ENST00000373965.6|SNV-1100102-T-C|1
GGPPATTVAIDEESR
>FUSION-ENST00000564521.6:1764-ENST00000639941.1:6881|144
ACNPNTLRGGGGR
>FUSION-ENST00000475947.7:648-ENST00000652379.1:25317|767
ADTLTGR
>FUSION-ENST00000475947.7:648-ENST00000652379.1:25317|461
WGPRAVR
>ENST00000486733.2|SNV-2125-G-C|1
SSALTRRDR
>FUSION-ENST00000664190.1:4930-ENST00000304457.11:28896|20
MLNPSVNFSVYLIHHKENGDAEGD
>FUSION-ENST00000475947.7:648-ENST00000652379.1:25317|509
VCPGVDQR
>FUSION-ENST00000564521.6:1764-ENST00000639941.1:6881|426
KVLIYFSLQGMLTSLWALSPCILK
>FUSION-ENST00000475947.7:648-ENST00000652379.1:25317|12
MGFGVLSCCPRWSRTPVLK
>FUSION-ENST00000475947.7:648-ENST00000652379.1:25317|1322
GERERER
>ENST00000526301.6|SNV-14937-G-A|9
TSAGPMCQTSAWATTTRPCAR
>ENST00000266718.5|SNV-7257-G-A|3
IKHLRLDGNHISETSLPPDMYECLR
>FUSION-ENST00000564521.6:1764-ENST00000639941.1:6881|71
MLSTVTNTGPLLYMKSLYLVLDIKR
>FUSION-ENST00000475947.7:648-ENST00000652379.1:25317|140
APWNGFAPR
>ENST00000301923.13|INDEL-206372-C-CA|13
FKPTNGR
>FUSION-ENST00000668333.1:648-ENST00000652379.1:25317|1543
DPVPRPTVGVCKPERTGRHLTCR
>FUSION-ENST00000564521.6:1764-ENST00000639941.1:6881|444
CTSSSCLLPSSFSPASHLSMHLWLS
>FUSION-ENST00000475947.7:648-ENST00000652379.1:25317|1402
IYLCTYFQTESR
>FUSION-ENST00000475947.7:648-ENST00000652379.1:25317|1315
VPVILLR
>FUSION-ENST00000475947.7:648-ENST00000652379.1:25317|1031
TKERLSILWLE
>FUSION-ENST00000475947.7:648-ENST00000652379.1:25317|1537
VEVISNF
>FUSION-ENST00000668333.1:648-ENST00000652379.1:25317|1567
MFPGSLSR
>ENST00000204549.9|SNV-15046-C-G|2
LPSNDIWATAVK
>ENST00000464926.1|SNV-10372-G-A|6
MASEFGLK
>ENST00000645361.2|SNV-214-G-A|6
QRWAARYPPGPLPLPR
>FUSION-ENST00000486717.5:20576-ENST00000398022.7:33268|15
STRTVSSASR
>FUSION-ENST00000475947.7:648-ENST00000652379.1:25317|1074
THAGGSKTTR
>FUSION-ENST00000475947.7:648-ENST00000652379.1:25317|738
MGPARWLKPVIPSLWEAK
>ENST00000411986.6|SNV-10372-G-A|2
QMASEFGLKISFVDCSK
>FUSION-ENST00000505505.1:32483-ENST00000393238.7:222342|90
AGTCPAPEIHAIER
>FUSION-ENST00000564521.6:1764-ENST00000639941.1:6881|262
KVPKDSSFLPHTLGR
>FUSION-ENST00000285518.11:33110-ENST00000521175.1:236398|2
DSITQHKVCAPENYLLSQ
>ENST00000548071.1|SNV-7257-G-A|2
MAITSQKPVFHRICMNVYVLLTK
>FUSION-ENST00000564521.6:1764-ENST00000639941.1:6881|175
LQEGSNLVHLGHCCIFR
>FUSION-ENST00000475947.7:648-ENST00000652379.1:25317|664
FVFLVGTPCLSMLLR
>FUSION-ENST00000475947.7:648-ENST00000652379.1:25317|657
MRPPRPLEVLG
>FUSION-ENST00000475947.7:648-ENST00000652379.1:25317|517
AGPLRVARAAGR
>ENST00000280871.9|SNV-325-G-T|5
ASENVEYTLRILSSLMGER
>FUSION-ENST00000475947.7:648-ENST00000652379.1:25317|415
TSALSTFDGSRR
>FUSION-ENST00000475947.7:648-ENST00000652379.1:25317|1057
LTCPTEVKWIPLHWPEASEVHHR
>FUSION-ENST00000475947.7:648-ENST00000652379.1:25317|359
HLPRMFSLIK
>FUSION-ENST00000475947.7:648-ENST00000652379.1:25317|577
EAGDALPGPVAGPR
>FUSION-ENST00000475947.7:648-ENST00000652379.1:25317|277
MRVPSGPLLVSR
>FUSION-ENST00000475947.7:648-ENST00000652379.1:25317|72
MYILPPFLHSLFINNFR
>FUSION-ENST00000564521.6:1764-ENST00000639941.1:6881|214
LCHHHHYLLQVQYLILIR
>FUSION-ENST00000475947.7:648-ENST00000652379.1:25317|1389
GTAHRFGSRGNAFQSPIR
>FUSION-ENST00000475947.7:648-ENST00000652379.1:25317|569
DPFWRVPVR
>FUSION-ENST00000564521.6:1764-ENST00000639941.1:6881|322
TLTITVR
>ENST00000517857.1|SNV-49763-T-C|2
GASRPPLLLPASWRR
>FUSION-ENST00000668333.1:648-ENST00000652379.1:25317|1563
MFPGSLSRGRR
>FUSION-ENST00000475947.7:648-ENST00000652379.1:25317|911
MAKCQHLGLMD
>FUSION-ENST00000564521.6:1764-ENST00000639941.1:6881|224
LMDTLSR
>ENST00000375759.8|SNV-94609-G-T|1
VDSAPIPIPSWYMKKK
>ENST00000519301.6|SNV-1088787-A-G|6
CAEKEKAFCVNGGECFMVK
>FUSION-ENST00000475947.7:648-ENST00000652379.1:25317|837
PCHRQAGRQAGR
>FUSION-ENST00000475947.7:648-ENST00000652379.1:25317|621
AYVVISVFFLPLLR
>FUSION-ENST00000475947.7:648-ENST00000652379.1:25317|630
KSVVFMCVNERAYVVISVFFLPLLR
>FUSION-ENST00000475947.7:648-ENST00000652379.1:25317|1214
SQSCSCMLERQIKVR
>FUSION-ENST00000475947.7:648-ENST00000652379.1:25317|656
RPPRPLEVLG
>FUSION-ENST00000475947.7:648-ENST00000652379.1:25317|122
AGPYPYPQQVSKVNSLWHVGTM
>FUSION-ENST00000475947.7:648-ENST00000652379.1:25317|114
ERAWRNQR
>ENST00000521626.5|SNV-17123-G-A|6
ADGGTPVRTCAGEDRPK
>ENST00000584217.1|SNV-76279-C-T|4
IPSPRPLAK
>FUSION-ENST00000475947.7:648-ENST00000652379.1:25317|708
MIDVSRR
>ENST00000216797.10|INDEL-1480-C-CC|1
YPPTPCL
>FUSION-ENST00000564521.6:1764-ENST00000639941.1:6881|101
QFYLWVCTLENFSVVQRRPV
>ENST00000367478.9|SNV-14822-T-G|2
AIQDHLLEGEQSKDQMEK
>ENST00000618050.4|SNV-36823-A-C|1
YVLDAEYTSSVGSKFPVRWSPPES
>FUSION-ENST00000475947.7:648-ENST00000652379.1:25317|91
MSALPIIVK
>FUSION-ENST00000475947.7:648-ENST00000652379.1:25317|380
MLLAECPAGPEAFTLKK
>FUSION-ENST00000475947.7:648-ENST00000652379.1:25317|1481
GCVGMEMSPRMPSFPSVCLQLPQA
>FUSION-ENST00000564521.6:1764-ENST00000639941.1:6881|618
MGLGLGQQGPDGVQVRR
>FUSION-ENST00000475947.7:648-ENST00000652379.1:25317|694
SRLTAPSASQVQAILLPQPPD
>ENST00000673384.1|MNV-27822-CC-C|7
TFLVQTK
>FUSION-ENST00000564521.6:1764-ENST00000639941.1:6881|421
LTSLWALSPCILKINFIEV
>FUSION-ENST00000475947.7:648-ENST00000652379.1:25317|643
PPRPLEVLG
>FUSION-ENST00000475947.7:648-ENST00000652379.1:25317|218
IRSGGDGR
>FUSION-ENST00000475947.7:648-ENST00000652379.1:25317|953
EFSGRIESQYR
>FUSION-ENST00000564521.6:1764-ENST00000639941.1:6881|138
CLWSQLFR
>FUSION-ENST00000475947.7:648-ENST00000652379.1:25317|1399
MIYLCTYFQTESRSGRGEAR
>FUSION-ENST00000475947.7:648-ENST00000652379.1:25317|1324
ILSDTALTTRVMK
>ENST00000343999.1|SNV-36927-C-A|5
MPAGVSTEEGEK
>FUSION-ENST00000564521.6:1764-ENST00000639941.1:6881|372
LARLVSNS
>FUSION-ENST00000475947.7:648-ENST00000652379.1:25317|934
IDPDSISKTS
>FUSION-ENST00000664190.1:4930-ENST00000304457.11:28896|29
YIAFSLDSLMDSQGYCIPVFYHS
>FUSION-ENST00000564521.6:1764-ENST00000639941.1:6881|35
CIGRSDLGCGICLTALWSVLR
>ENST00000413465.6|MNV-11503-CGGT-C|1
TYQGSYFRLGFLHSGTAK
>FUSION-ENST00000564521.6:1764-ENST00000639941.1:6881|527
EGPSDPR
>FUSION-ENST00000475947.7:648-ENST00000652379.1:25317|408
RAASGKPKSLGSGGSMVAK
>FUSION-ENST00000475947.7:648-ENST00000652379.1:25317|640
GSSIKTFILR
>FUSION-ENST00000564521.6:1764-ENST00000639941.1:6881|136
CLWSQLFRR
>FUSION-ENST00000475947.7:648-ENST00000652379.1:25317|327
LALIKSLPFVHTAR
>FUSION-ENST00000475947.7:648-ENST00000652379.1:25317|1422
ETLLESETQR
>ENST00000411986.6|SNV-10372-G-A|4
YFRQMASEFGLKISFVDCSK
>FUSION-ENST00000475947.7:648-ENST00000652379.1:25317|722
MVKPRLYSQYTTLAGRCAVLYCL
>FUSION-ENST00000475947.7:648-ENST00000652379.1:25317|312
MKNAASCEN
>ENST00000300113.3|SNV-1374-C-T|4
NKLHYAFQFYDLDRDGK
>ENST00000311856.9|SNV-10532-G-A|1
MATAATFTISYVYSAELFPTILR
>FUSION-ENST00000475947.7:648-ENST00000652379.1:25317|938
SRIDPDSISK
>FUSION-ENST00000475947.7:648-ENST00000652379.1:25317|117
NEIPTVPTYYPAKPQPRER
>ENST00000584217.1|SNV-76279-C-T|9
MTAPREGWTFSSPWRIPSPRPLAK
>FUSION-ENST00000475947.7:648-ENST00000652379.1:25317|523
LPAPALETR
>ENST00000496261.6|SNV-66591-A-T|2
HVLEPSGLVPKYINK
>FUSION-ENST00000475947.7:648-ENST00000652379.1:25317|1045
RPKPAENFPAQDPV
>FUSION-ENST00000475947.7:648-ENST00000652379.1:25317|1328
GEKRGER
>ENST00000280871.9|SNV-326-C-A|3
LSSLMGER
>FUSION-ENST00000475947.7:648-ENST00000652379.1:25317|553
GPRALRVWLR
>ENST00000313735.11|SNV-32693-G-T|2
SACETFDVRGK
>ENST00000361727.8|SNV-2056370-C-G|1
VTSGFISGCSGHCSSYGTNCENGGK
>FUSION-ENST00000475947.7:648-ENST00000652379.1:25317|1491
PRVGRLGSDWTTPDR
>FUSION-ENST00000475947.7:648-ENST00000652379.1:25317|800
NLGRQLLASR
>FUSION-ENST00000475947.7:648-ENST00000652379.1:25317|1199
MPLSPPPPKMK
>ENST00000641659.1|MNV-1295-GA-G|2
MQVLKTSFFYLDFLTGLIWK
>ENST00000308377.8|SNV-20228-T-C|3
ESFVHGLPGSGK
>FUSION-ENST00000475947.7:648-ENST00000652379.1:25317|950
NSSLQHTRPLAGEFLSMSVK
>FUSION-ENST00000475947.7:648-ENST00000652379.1:25317|974
DGVSPCRPGWSR
>FUSION-ENST00000475947.7:648-ENST00000652379.1:25317|303
TEDPLPGAARGGPKSF
>FUSION-ENST00000475947.7:648-ENST00000652379.1:25317|740
AEAGESLEPGKR
>FUSION-ENST00000564521.6:1764-ENST00000639941.1:6881|234
QFQRIQRSPEAQHEEPVYK
>ENST00000374423.9|INDEL-35461-C-CA|3
SFFEGEK
>ENST00000530125.1|MNV-56501-ATGTCT-A|2
WNEGDHSFYLSCRCGGK
>ENST00000517852.5|MNV-5399-TTGAAGTTA-T|1
HLYYERV
>FUSION-ENST00000564521.6:1764-ENST00000639941.1:6881|36
KCIGRSDLGCGICLTALWSVLR
>FUSION-ENST00000564521.6:1764-ENST00000639941.1:6881|558
QANARLR
>FUSION-ENST00000475947.7:648-ENST00000652379.1:25317|1459
VDRLGPGVR
>FUSION-ENST00000475947.7:648-ENST00000652379.1:25317|765
ADTLTGRRR
>FUSION-ENST00000564521.6:1764-ENST00000639941.1:6881|107
GVYPQTR
>ENST00000256413.8|SNV-222453-G-C|2
LIEILNSMRNNSSDLDTK
>FUSION-ENST00000475947.7:648-ENST00000652379.1:25317|1175
MPAPREAEAGESLEPGK
>FUSION-ENST00000564521.6:1764-ENST00000639941.1:6881|85
AAVCSCHPF
>FUSION-ENST00000564521.6:1764-ENST00000639941.1:6881|589
AFWFSVAQRTTSLAAAAR
>FUSION-ENST00000324093.8:31350-ENST00000393238.7:222342|9
TVGSKQPCPNIQCSGLQYRWQHPHR
>FUSION-ENST00000564521.6:1764-ENST00000639941.1:6881|385
NSIQVFK
>ENST00000645361.2|SNV-214-G-A|2
LGNLLHVDFQNTPYCFDQLRR
>FUSION-ENST00000475947.7:648-ENST00000652379.1:25317|1185
MVLYTERSGSRLSSR
>FUSION-ENST00000475947.7:648-ENST00000652379.1:25317|768
LRPPRSPGR
>FUSION-ENST00000475947.7:648-ENST00000652379.1:25317|435
SAPLRPRPGGGRR
>FUSION-ENST00000564521.6:1764-ENST00000639941.1:6881|283
MGLLGVGASINTR
>ENST00000375759.8|SNV-94609-G-T|6
DKEKVDSAPIPIPSWYMK
>FUSION-ENST00000475947.7:648-ENST00000652379.1:25317|458
RPRRGAAGPPSCLWR
>FUSION-ENST00000564521.6:1764-ENST00000639941.1:6881|550
VTRAAAAK
>FUSION-ENST00000475947.7:648-ENST00000652379.1:25317|638
TFILRMK
>ENST00000306862.7|SNV-9267-C-G|2
NMSKIDAHITQSR
>FUSION-ENST00000475947.7:648-ENST00000652379.1:25317|453
GAAGPPSCLWRWDPAAVFSWWPGRA
>FUSION-ENST00000564521.6:1764-ENST00000639941.1:6881|128
MITPLHSSLGDRARPYLKK
>FUSION-ENST00000475947.7:648-ENST00000652379.1:25317|546
FWGQVSVSRVAWAGGVVGDATSRPR
>FUSION-ENST00000475947.7:648-ENST00000652379.1:25317|393
AVLSWWSDLSG
>ENST00000301923.13|INDEL-206372-C-CA|19
EATQKVTEQKNQSAR
>ENST00000470487.6|SNV-63164-C-T|1
EVEFQAPPEPIQQEVERR
>FUSION-ENST00000475947.7:648-ENST00000652379.1:25317|360
KHLPRMFSLIK
>FUSION-ENST00000475947.7:648-ENST00000652379.1:25317|1153
MGAARSHFPGGSLGR
>FUSION-ENST00000475947.7:648-ENST00000652379.1:25317|156
DGRAPFRR
>FUSION-ENST00000475947.7:648-ENST00000652379.1:25317|344
SASPNFLEGQVAFSHPR
>FUSION-ENST00000475947.7:648-ENST00000652379.1:25317|1035
AGSFFFFFFFFFFFFFFW
>FUSION-ENST00000564521.6:1764-ENST00000639941.1:6881|570
APCVSSRCPFLR
>FUSION-ENST00000475947.7:648-ENST00000652379.1:25317|479
SRSARWPAGRPPLPGGSS
>FUSION-ENST00000564521.6:1764-ENST00000639941.1:6881|127
ITPLHSSLGDRARPYLKK
>FUSION-ENST00000564521.6:1764-ENST00000639941.1:6881|220
DTLSRAPAR
>FUSION-ENST00000564521.6:1764-ENST00000639941.1:6881|284
TTITFTPS
>FUSION-ENST00000475947.7:648-ENST00000652379.1:25317|148
KGVGFRSPNPEWR
>FUSION-ENST00000475947.7:648-ENST00000652379.1:25317|735
GPARWLKPVIPSLWEAKAGGSR
>ENST00000465741.1|SNV-46714-A-T|6
KEHLEQLK
>FUSION-ENST00000475947.7:648-ENST00000652379.1:25317|943
SLDRTERATSFGGCQSVVE
>ENST00000666617.1|MNV-5399-TTGAAGTTA-T|1
HLYYERVCY
>FUSION-ENST00000475947.7:648-ENST00000652379.1:25317|600
DVYFTYEK
>FUSION-ENST00000475947.7:648-ENST00000652379.1:25317|714
FRDGVSEARPPWLPRQPR
>FUSION-ENST00000475947.7:648-ENST00000652379.1:25317|417
RPIRTSALSTFDGSRR
>ENST00000381990.6|SNV-38131-G-T|3
EYNPIENIPGNVVR
>ENST00000541750.1|SNV-55225-C-T|4
MPVLPQLPFQANHK
>FUSION-ENST00000475947.7:648-ENST00000652379.1:25317|158
GQSVLRDGRAPFR
>FUSION-ENST00000475947.7:648-ENST00000652379.1:25317|1344
SQSCTCMLER
>FUSION-ENST00000564521.6:1764-ENST00000639941.1:6881|565
LPYAWASDRVSAPR
>FUSION-ENST00000475947.7:648-ENST00000652379.1:25317|1139
TSYFLEIRR
>ENST00000344293.6|MNV-146098-AC-A|3
ISKETIQVKQIQTPLMLGN
>FUSION-ENST00000564521.6:1764-ENST00000639941.1:6881|88
GLIVCWFAMMAAVCSCHPF
>FUSION-ENST00000475947.7:648-ENST00000652379.1:25317|457
RGAAGPPSCLWR
>FUSION-ENST00000475947.7:648-ENST00000652379.1:25317|965
MCLLIHEYK
>FUSION-ENST00000475947.7:648-ENST00000652379.1:25317|1166
RLQGAEIAPLHYGPGCRVSETR
>FUSION-ENST00000475947.7:648-ENST00000652379.1:25317|1469
MIWAGHASSRLSLR
>FUSION-ENST00000564521.6:1764-ENST00000639941.1:6881|617
GLGLGQQGPDGVQVRR
>FUSION-ENST00000475947.7:648-ENST00000652379.1:25317|1168
RRLQGAEIAPLHYGPGCR
>ENST00000494465.5|INDEL-29486-G-GATTCC|3
FLQIPFRPALQR
>FUSION-ENST00000475947.7:648-ENST00000652379.1:25317|1452
TERDPVSR
>ENST00000470487.6|SNV-63164-C-T|2
EVEFQAPPEPIQQEVER
>FUSION-ENST00000564521.6:1764-ENST00000639941.1:6881|182
MFVYFFFK
>FUSION-ENST00000564521.6:1764-ENST00000639941.1:6881|259
MASCSRNMHKHNFYAVSEDSAIP
>FUSION-ENST00000475947.7:648-ENST00000652379.1:25317|225
SEGTGDGLRCPRPIERESGSDPR
>FUSION-ENST00000475947.7:648-ENST00000652379.1:25317|1511
MKEINTK
>ENST00000351393.10|MNV-31538-ACT-A|1
LYGHGYEIFCVTCNSSKTACLSL
>FUSION-ENST00000564521.6:1764-ENST00000639941.1:6881|331
QPVLLSLLISMLIYFKSTLTETPR
>FUSION-ENST00000475947.7:648-ENST00000652379.1:25317|967
STVRMVLRQK
>ENST00000216540.5|SNV-11062-T-C|2
GIVIPLVLVLIPCTIGIVLK
>ENST00000272167.9|SNV-35063-T-C|6
HERMKAYVPTGFSAFPFELLHTPEK
>FUSION-ENST00000595585.1:4454-ENST00000622827.4:344774|186
FCAGDKAGRDSCQNVGGGTAVVQVR
>FUSION-ENST00000475947.7:648-ENST00000652379.1:25317|502
VAFLGTGVRVAR
>FUSION-ENST00000475947.7:648-ENST00000652379.1:25317|1373
NPTQRLAAAED
>FUSION-ENST00000564521.6:1764-ENST00000639941.1:6881|634
MPGPTIV
>FUSION-ENST00000475947.7:648-ENST00000652379.1:25317|495
RAGLWPTGDPASRPRSCLSR
>FUSION-ENST00000475947.7:648-ENST00000652379.1:25317|930
SSLQSLFK
>FUSION-ENST00000664190.1:4098-ENST00000304457.11:28896|7
LPGNRQR
>FUSION-ENST00000564521.6:1764-ENST00000639941.1:6881|511
APPSACPPPAPPLPRLNR
>FUSION-ENST00000475947.7:648-ENST00000652379.1:25317|254
SVAVLTCKSVVRPGYRGER
>ENST00000464926.1|SNV-10372-G-A|4
MASEFGLKISFVDCSK
>FUSION-ENST00000475947.7:648-ENST00000652379.1:25317|139
APWNGFAPREGPVPWK
>FUSION-ENST00000475947.7:648-ENST00000652379.1:25317|662
LLRLVSNSRPPVMR
>FUSION-ENST00000475947.7:648-ENST00000652379.1:25317|1541
AGTRFPGPQWGCANPRELGVISR
>FUSION-ENST00000475947.7:648-ENST00000652379.1:25317|1230
VDLVSCLFHR
>FUSION-ENST00000475947.7:648-ENST00000652379.1:25317|984
LALSPRLECDGVISAHCNR
>FUSION-ENST00000564521.6:1764-ENST00000639941.1:6881|538
ARLGERSR
>FUSION-ENST00000475947.7:648-ENST00000652379.1:25317|95
DSHCPYLLSSETTAK
>FUSION-ENST00000475947.7:648-ENST00000652379.1:25317|1392
GEARRGTAHR
>FUSION-ENST00000564521.6:1764-ENST00000639941.1:6881|297
TMIRYIMKHT
>ENST00000488648.5|SNV-1927-C-G|10
MFLLFHLVSRKAWTLHQK
>ENST00000259727.5|SNV-35862-G-A|6
LVRAKFPEHTIMAGNVVTGEMVEK
>FUSION-ENST00000475947.7:648-ENST00000652379.1:25317|484
AARATVPPCALR
>FUSION-ENST00000475947.7:648-ENST00000652379.1:25317|848
TSPETLEISPLRAAT
>FUSION-ENST00000475947.7:648-ENST00000652379.1:25317|468
VGFVAAVAPGPPVAGPR
>FUSION-ENST00000475947.7:648-ENST00000652379.1:25317|452
WDPAAVFSWWPGR
>FUSION-ENST00000564521.6:1764-ENST00000639941.1:6881|494
TICCLWRHR
>FUSION-ENST00000475947.7:648-ENST00000652379.1:25317|1201
MPLSPPPPK
>FUSION-ENST00000664190.1:4098-ENST00000304457.11:28896|3
AKLQQNRPSPSDSRSC
>FUSION-ENST00000564521.6:1764-ENST00000639941.1:6881|562
RFSPRAR
>ENST00000301923.13|INDEL-206372-C-CA|7
RPLHASGGAAAIPLPAGPQSVTK
>FUSION-ENST00000475947.7:648-ENST00000652379.1:25317|612
QTTTTCISALNTLAYGKYVSVVWK
>ENST00000673384.1|MNV-27822-CC-C|9
QLPSAKTFLVQTK
>ENST00000371244.9|SNV-58980-C-A|2
MTPLIADSPKAR
>FUSION-ENST00000475947.7:648-ENST00000652379.1:25317|473
MDENHERRWCGR
>FUSION-ENST00000475947.7:648-ENST00000652379.1:25317|1407
MNYLMIYLCTYFQTESRSGR
>ENST00000488648.5|SNV-1927-C-G|5
AWTLHQKCSPGPSK
>ENST00000542400.5|SNV-38414-C-G|5
ELPEFVVYQEMVETTKMYMK
>FUSION-ENST00000475947.7:648-ENST00000652379.1:25317|886
EYFELEDSK
>FUSION-ENST00000564521.6:1764-ENST00000639941.1:6881|596
DPARPASLELGWGGLASAR
>FUSION-ENST00000475947.7:648-ENST00000652379.1:25317|1499
TSTGCPGWAGWDQTGPPR
>FUSION-ENST00000324093.8:32483-ENST00000393238.7:222342|87
GPLQPMAGTCPAPEIHAIER
>FUSION-ENST00000475947.7:648-ENST00000652379.1:25317|485
CRPGSGSLTHPGAAGKAAR
>ENST00000505014.5|MNV-11503-CGGT-C|2
KPTRAATSVWASCILGQPSL
>ENST00000300113.3|SNV-1374-C-T|3
LHYAFQFYDLDR
>ENST00000487078.5|SNV-14354-G-C|1
NMYAPDRRDGQSK
>FUSION-ENST00000475947.7:648-ENST00000652379.1:25317|1051
MYVQTLLSISTTTHGPLWNHWLFEK
>ENST00000673384.1|MNV-27822-CC-C|2
TKLIFGGIK
>ENST00000453909.3|SNV-17123-G-A|3
ADGGTPVRTCAGEDRPSESGQGK
>FUSION-ENST00000564521.6:1764-ENST00000639941.1:6881|342
FIIRNWKSK
>FUSION-ENST00000475947.7:648-ENST00000652379.1:25317|1099
STSPSPTVTVSILVSLPKAPPPGR
>ENST00000541750.1|SNV-59542-T-G|4
LNSLISNNSKLGSCQERGLWQGR
>FUSION-ENST00000475947.7:648-ENST00000652379.1:25317|1231
LLDFNINGVLRVDLVSCLFHRHHR
>FUSION-ENST00000475947.7:648-ENST00000652379.1:25317|655
MEIDFCMIDVGVCVIQINTHR
>FUSION-ENST00000564521.6:1764-ENST00000639941.1:6881|373
MLARLVSNS
>FUSION-ENST00000475947.7:648-ENST00000652379.1:25317|1486
AVLGGGLTYR
>FUSION-ENST00000475947.7:648-ENST00000652379.1:25317|161
MGQSVLRDGR
>ENST00000585333.1|INDEL-3862-C-CC|1
SGPSRSPAYPC
>ENST00000542502.5|MNV-5399-TTGAAGTTA-T|44
HLYYEREENSDELSGERQR
>FUSION-ENST00000475947.7:648-ENST00000652379.1:25317|941
ATSFGGCQSVVE
>ENST00000294954.12|SNV-67624-G-A|2
NPELMATNKNTKIAK
>FUSION-ENST00000475947.7:648-ENST00000652379.1:25317|256
SVAVLTCK
>FUSION-ENST00000475947.7:648-ENST00000652379.1:25317|755
MEKSRLN
>FUSION-ENST00000564521.6:1764-ENST00000639941.1:6881|501
SSRNAPQKGSW
>FUSION-ENST00000475947.7:648-ENST00000652379.1:25317|1237
GRVPAWMR
>FUSION-ENST00000475947.7:648-ENST00000652379.1:25317|947
SVKSLDR
>FUSION-ENST00000475947.7:648-ENST00000652379.1:25317|522
MLPAPALETRAGPLR
>FUSION-ENST00000475947.7:648-ENST00000652379.1:25317|1182
TAGSSFYF
>FUSION-ENST00000475947.7:648-ENST00000652379.1:25317|113
AWRNQRGK
>ENST00000280481.9|SNV-3369-T-C|1
ADSFNPSLSDMSQEWR
>FUSION-ENST00000564521.6:1764-ENST00000639941.1:6881|1
YSSFNPLKNSVG
>FUSION-ENST00000564521.6:1764-ENST00000639941.1:6881|590
AFWFSVAQR
>FUSION-ENST00000475947.7:648-ENST00000652379.1:25317|790
RKIVTFK
>FUSION-ENST00000475947.7:648-ENST00000652379.1:25317|396
GIDGRAPPGVEPAA
>FUSION-ENST00000664190.1:4930-ENST00000304457.11:28896|37
SLEVCLLS
>FUSION-ENST00000475947.7:648-ENST00000652379.1:25317|221
ESGSDPR
>FUSION-ENST00000475947.7:648-ENST00000652379.1:25317|374
LECSKQAR
>FUSION-ENST00000475947.7:648-ENST00000652379.1:25317|982
LECDGVISAHCNR
>FUSION-ENST00000564521.6:1764-ENST00000639941.1:6881|257
VPKDSSFLPHTLGR
>FUSION-ENST00000475947.7:648-ENST00000652379.1:25317|1134
YTPATVYGIKSIIKYV
>FUSION-ENST00000475947.7:648-ENST00000652379.1:25317|331
NEEFPVSAGHK
>FUSION-ENST00000475947.7:648-ENST00000652379.1:25317|219
ESGSDPRIRSGGDGR
>FUSION-ENST00000475947.7:648-ENST00000652379.1:25317|123
AGPYPYPQQVSK
>FUSION-ENST00000475947.7:648-ENST00000652379.1:25317|504
VAFLGTGVR
>ENST00000376919.3|SNV-2542-T-A|2
AMTKQGFKVTLPPFMCNK
>FUSION-ENST00000475947.7:648-ENST00000652379.1:25317|1115
TSVPLGCRKSFLNVHLPVS
>FUSION-ENST00000564521.6:1764-ENST00000639941.1:6881|318
MKYLGTL
>FUSION-ENST00000564521.6:1764-ENST00000639941.1:6881|386
LLVQEEVLRNSIQVFK
>FUSION-ENST00000475947.7:648-ENST00000652379.1:25317|833
KTTAVLCSSQGR
>ENST00000276282.7|SNV-2239-G-A|3
CLDIHHQIALQEK
>FUSION-ENST00000564521.6:1764-ENST00000639941.1:6881|176
SSPIEYKLQEGSNLVHLGHCCIFR
>FUSION-ENST00000475947.7:648-ENST00000652379.1:25317|1390
GTAHRFGSR
>FUSION-ENST00000475947.7:648-ENST00000652379.1:25317|271
MPGQGEAR
>FUSION-ENST00000475947.7:648-ENST00000652379.1:25317|1079
DTAALSPPLSTAGPTPPR
>FUSION-ENST00000564521.6:1764-ENST00000639941.1:6881|222
LMDTLSRAPAR
>FUSION-ENST00000564521.6:1764-ENST00000639941.1:6881|265
FTVAILITYFVILSK
>FUSION-ENST00000475947.7:648-ENST00000652379.1:25317|141
GRAPWNGFAPREGPVPWK
>FUSION-ENST00000475947.7:648-ENST00000652379.1:25317|995
DNYSVCK
>FUSION-ENST00000475947.7:648-ENST00000652379.1:25317|1167
RLQGAEIAPLHYGPGCR
>FUSION-ENST00000475947.7:648-ENST00000652379.1:25317|1536
MTRVGTVR
>ENST00000470487.6|SNV-63163-G-C|2
EPEFQAPPEPIQQEVER
>FUSION-ENST00000475947.7:648-ENST00000652379.1:25317|1087
WSVGQRGDQEGR
>FUSION-ENST00000564521.6:1764-ENST00000639941.1:6881|235
MQFQRIQRSPEAQHEEPVYK
>FUSION-ENST00000564521.6:1764-ENST00000639941.1:6881|46
TEYYAAAARDGR
>FUSION-ENST00000564521.6:1764-ENST00000639941.1:6881|388
LLVQEEVLR
>FUSION-ENST00000475947.7:648-ENST00000652379.1:25317|1109
MDTSALAR
>FUSION-ENST00000475947.7:648-ENST00000652379.1:25317|467
VGFVAAVAPGPPVAGPRGSR
>FUSION-ENST00000564521.6:1764-ENST00000639941.1:6881|151
TSLWYRGGRYEDVYWPAAVAR
>FUSION-ENST00000475947.7:648-ENST00000652379.1:25317|1002
SNKSRNTTK
>FUSION-ENST00000475947.7:648-ENST00000652379.1:25317|1030
ERLSILWLE
>ENST00000312295.5|SNV-2163-C-A|4
AQRAGSVSMRVFK
>FUSION-ENST00000564521.6:1764-ENST00000639941.1:6881|52
WGLLMTEYYAAAAR
>FUSION-ENST00000475947.7:648-ENST00000652379.1:25317|1383
MHRALFPSWSWS
>FUSION-ENST00000475947.7:648-ENST00000652379.1:25317|376
GEYGCKAET
>FUSION-ENST00000475947.7:648-ENST00000652379.1:25317|1335
EEGWKERQLQEENK
>FUSION-ENST00000475947.7:648-ENST00000652379.1:25317|1129
NKDPILKSGVASPSTVSK
>ENST00000496261.6|SNV-66591-A-T|4
TGDKHVLEPSGLVPKYINK
>FUSION-ENST00000475947.7:648-ENST00000652379.1:25317|21
YVSEMGFGVLSCCPR
>ENST00000411986.6|SNV-10372-G-A|5
YFRQMASEFGLK
>ENST00000488648.5|SNV-1927-C-G|12
MFLLFHLVSRK
>FUSION-ENST00000564521.6:1764-ENST00000639941.1:6881|54
FRVKTLFM
>FUSION-ENST00000564521.6:1764-ENST00000639941.1:6881|367
MFQHNCCFKQTILFQHNSPELGGR
>FUSION-ENST00000475947.7:648-ENST00000652379.1:25317|771
GGGLRLRPPR
>FUSION-ENST00000518327.1:33110-ENST00000521175.1:236398|25
ELHRGPGEPPPAPGSR
>FUSION-ENST00000475947.7:648-ENST00000652379.1:25317|43
GLFSNFYDYYYCRR
>FUSION-ENST00000564521.6:1764-ENST00000639941.1:6881|317
MHIYKHMHEPTNND
>FUSION-ENST00000475947.7:648-ENST00000652379.1:25317|674
TGVSHRARPVDSFR
>ENST00000523374.5|SNV-17123-G-A|2
VWEVDEQIDHYK
>FUSION-ENST00000564521.6:1764-ENST00000639941.1:6881|256
VPKDSSFLPHTLGRAALGK
>FUSION-ENST00000475947.7:648-ENST00000652379.1:25317|34
DPPASASRSAVMTR
>FUSION-ENST00000475947.7:648-ENST00000652379.1:25317|870
FYRPFLSGKNR
>FUSION-ENST00000475947.7:648-ENST00000652379.1:25317|1304
IRLPGPPKVLETTGLSR
>FUSION-ENST00000564521.6:1764-ENST00000639941.1:6881|601
PFPPPPLRLGQ
>ENST00000584217.1|SNV-76279-C-T|2
LRMVRPHGVATPASMQPTSSR
>FUSION-ENST00000564521.6:1764-ENST00000639941.1:6881|569
APCVSSRCPFLRLPYAWASDR
>FUSION-ENST00000475947.7:648-ENST00000652379.1:25317|1323
ILSDTALTTRVMKSSAH
>FUSION-ENST00000475947.7:648-ENST00000652379.1:25317|1165
LQGAEIAPLHYGPGCR
>FUSION-ENST00000475947.7:648-ENST00000652379.1:25317|39
HLTCRGDLELLGSRDPPASASR
>FUSION-ENST00000475947.7:648-ENST00000652379.1:25317|364
GHSYCAARGEILGPAQDGPERK
>ENST00000488648.5|SNV-1927-C-G|4
AWTLHQKCSPGPSKQLGRPSVE
>FUSION-ENST00000564521.6:1764-ENST00000639941.1:6881|261
MASCSRNMHK
>FUSION-ENST00000475947.7:648-ENST00000652379.1:25317|229
RSEGTGDGLR
>FUSION-ENST00000564521.6:1764-ENST00000639941.1:6881|534
SRREGPSDPR
>FUSION-ENST00000564521.6:1764-ENST00000639941.1:6881|540
WSESRPRGVGRDR
>FUSION-ENST00000475947.7:648-ENST00000652379.1:25317|384
VFGFRGEYGCK
>ENST00000216540.5|SNV-11062-T-C|1
GIVIPLVLVLIPCTIGIVLKSK
>FUSION-ENST00000564521.6:1764-ENST00000639941.1:6881|278
GLLGVGASINTRKTIQK
>FUSION-ENST00000564521.6:1764-ENST00000639941.1:6881|614
RGDLDDR
>FUSION-ENST00000475947.7:648-ENST00000652379.1:25317|832
KTTAVLCSSQGRK
>ENST00000367478.9|SNV-14822-T-G|5
EAGEANKAIQDHLLEGEQSK
>FUSION-ENST00000518327.1:33110-ENST00000521175.1:236398|22
GPGEPPPAPGSRRPPELPGAR
>FUSION-ENST00000475947.7:648-ENST00000652379.1:25317|319
YYRLDGLVRPSDRPR
>FUSION-ENST00000475947.7:648-ENST00000652379.1:25317|1056
WIPLHWPEASEVHHR
>FUSION-ENST00000475947.7:648-ENST00000652379.1:25317|164
MGAARRPVR
>FUSION-ENST00000475947.7:648-ENST00000652379.1:25317|1382
HRALFPSWSWS
>FUSION-ENST00000564521.6:1764-ENST00000639941.1:6881|585
TTSLAAAARRR
>ENST00000358415.9|SNV-26639-G-A|1
LKLSKIQK
>FUSION-ENST00000285518.11:33110-ENST00000521175.1:236398|4
VLSASQAFAAQRDSITQHK
>ENST00000526301.6|SNV-14937-G-A|5
CQTSAWATTTRPCAR
>ENST00000490948.5|SNV-8459-G-A|8
TFTTTQK
>FUSION-ENST00000505505.1:31350-ENST00000393238.7:222342|12
MTDRTVGSKQPCPNIQCSGLQYR
>ENST00000254816.6|INDEL-3862-C-CC|2
ALALLCCTGR
>FUSION-ENST00000518327.1:33110-ENST00000521175.1:236398|19
TSPLPHSWR
>ENST00000542400.5|SNV-38414-C-G|1
VETTKMYMKGAEACGQPLVPR
>ENST00000490948.5|SNV-8459-G-A|2
VLLSIYDLHHNPK
>FUSION-ENST00000475947.7:648-ENST00000652379.1:25317|673
MTGVSHRARPVDSFRFFISFVSTR
>FUSION-ENST00000475947.7:648-ENST00000652379.1:25317|1260
FLSVSRSISVFLGRSLSFSR
>ENST00000619719.1|SNV-8699-A-G|5
SHTCHPVDLVTRQLLFELER
>FUSION-ENST00000475947.7:648-ENST00000652379.1:25317|136
EGPVPWKASR
>FUSION-ENST00000668333.1:648-ENST00000652379.1:25317|1558
AAVEMAWLPGSCAR
>FUSION-ENST00000664190.1:4930-ENST00000304457.11:28896|23
PGNPTAAI
>FUSION-ENST00000475947.7:648-ENST00000652379.1:25317|910
AKCQHLGLMD
>FUSION-ENST00000475947.7:648-ENST00000652379.1:25317|851
VTVARTSPETLEISPLR
>FUSION-ENST00000475947.7:648-ENST00000652379.1:25317|1353
MGRTRGTGDAEACLR
>FUSION-ENST00000664190.1:4098-ENST00000304457.11:28896|1
LQQNRPSPSDSRSC
>ENST00000496261.6|SNV-66591-A-T|6
RTGDKHVLEPSGLVPK
>FUSION-ENST00000475947.7:648-ENST00000652379.1:25317|1027
RYDPLNNIFANQK
>FUSION-ENST00000564521.6:1764-ENST00000639941.1:6881|147
YEDVYWPAAVARACNPNTLR
>FUSION-ENST00000475947.7:648-ENST00000652379.1:25317|1485
AVLGGGLTYRVDWQPQHCK
>FUSION-ENST00000564521.6:1764-ENST00000639941.1:6881|236
QFQRIQR
>FUSION-ENST00000475947.7:648-ENST00000652379.1:25317|1072
MLYRTGELISGLGYLIETTYE
>FUSION-ENST00000285243.7:394-ENST00000300458.1:6051|2
TFEDCGTFRK
>FUSION-ENST00000475947.7:648-ENST00000652379.1:25317|838
PCHRQAGR
>ENST00000392882.7|SNV-41880-G-C|6
RKEVTDDIVK
>FUSION-ENST00000564521.6:1764-ENST00000639941.1:6881|61
FIAVLFIGAGELVTI
>FUSION-ENST00000475947.7:648-ENST00000652379.1:25317|1261
FLSVSRSISVFLGR
>FUSION-ENST00000564521.6:1764-ENST00000639941.1:6881|96
KMFIGQLR
>FUSION-ENST00000475947.7:648-ENST00000652379.1:25317|985
RLALSPRLECDGVISAHCNR
>FUSION-ENST00000278422.9:25076-ENST00000527972.5:7327|2
NCTAALCRK
>FUSION-ENST00000475947.7:648-ENST00000652379.1:25317|247
LIEPSSSWFPPKFPSG
>ENST00000343999.1|SNV-36927-C-A|6
MMPAGVSTEEGEK
>FUSION-ENST00000475947.7:648-ENST00000652379.1:25317|388
YSHDPPGSFRETK
>FUSION-ENST00000668333.1:648-ENST00000652379.1:25317|1541
TGRHLTCRGDLELLGSR
>ENST00000414383.1|SNV-8699-A-G|7
MSHTCHPVDLVTRQLLFELER
>ENST00000548071.1|SNV-7257-G-A|4
MAITSQKPVFHR
>FUSION-ENST00000475947.7:648-ENST00000652379.1:25317|86
QNSPSVGLFTH
>FUSION-ENST00000475947.7:648-ENST00000652379.1:25317|750
SGVGDKPDQHGEIPSQLKIQN
>FUSION-ENST00000475947.7:648-ENST00000652379.1:25317|805
DPPALGLPKVRG
>FUSION-ENST00000475947.7:648-ENST00000652379.1:25317|1505
RPPPPRHVPLPSPGWPLPGDPR
>ENST00000465995.6|MNV-56501-ATGTCT-A|2
CEDDLRNVGPVDAQVYLEEME
>FUSION-ENST00000475947.7:648-ENST00000652379.1:25317|1077
NPRTHAGGSK
>FUSION-ENST00000475947.7:648-ENST00000652379.1:25317|1213
QIKVRGGEER
>FUSION-ENST00000475947.7:648-ENST00000652379.1:25317|1427
PAWPKETLLESETQR
>ENST00000396947.7|INDEL-2910-G-GA|4
MPNEQEEQTPLR
>FUSION-ENST00000475947.7:648-ENST00000652379.1:25317|5
LWAHVVSFQTSMIIIIVGVISR
>FUSION-ENST00000564521.6:1764-ENST00000639941.1:6881|517
GRAPPSACPPPAPPLPR
>ENST00000373760.6|MNV-5893-TGACAAGGACA-T|5
ASVLRTLLLKHSHPNDVASFPETHR
>FUSION-ENST00000564521.6:1764-ENST00000639941.1:6881|251
DSSFLPHTLGRAALGK
>ENST00000649720.1|SNV-144811-A-G|2
GPPGTPSVDHGFLVAR
>FUSION-ENST00000564521.6:1764-ENST00000639941.1:6881|115
GWGVGDHLDGHNYGNNKWG
>FUSION-ENST00000564521.6:1764-ENST00000639941.1:6881|200
MLARLVLKS
>FUSION-ENST00000475947.7:648-ENST00000652379.1:25317|792
GVPWSVYHRTVHVRR
>FUSION-ENST00000475947.7:648-ENST00000652379.1:25317|968
MSTVRMVLRQK
>FUSION-ENST00000564521.6:1764-ENST00000639941.1:6881|307
HPNICTFISICMNPR
>FUSION-ENST00000475947.7:648-ENST00000652379.1:25317|737
GPARWLKPVIPSLWEAK
>FUSION-ENST00000475947.7:648-ENST00000652379.1:25317|1228
VDLVSCLFHRHHRR
>FUSION-ENST00000475947.7:648-ENST00000652379.1:25317|1151
MGAARSHFPGGSLGRWHSPLTR
>FUSION-ENST00000475947.7:648-ENST00000652379.1:25317|266
MVNYAWAGR
>FUSION-ENST00000475947.7:648-ENST00000652379.1:25317|599
DVYFTYEKR
>FUSION-ENST00000475947.7:648-ENST00000652379.1:25317|244
MGKKPGSLAWSRAWNASA
>FUSION-ENST00000475947.7:648-ENST00000652379.1:25317|1453
MTERDPVSR
>FUSION-ENST00000475947.7:648-ENST00000652379.1:25317|1385
GNAFQSPIRMHR
>FUSION-ENST00000475947.7:648-ENST00000652379.1:25317|704
LFFSLVR
>FUSION-ENST00000475947.7:648-ENST00000652379.1:25317|1176
IHLPGPPKVLETTGLSRR
>ENST00000301923.13|INDEL-206372-C-CA|14
SDETKFKPTNGR
>FUSION-ENST00000475947.7:648-ENST00000652379.1:25317|157
DGRAPFR
>ENST00000424484.5|SNV-49463-G-C|1
DLVGYHVRQALLKGLVALLIPSVK
>ENST00000517857.1|SNV-49763-T-C|6
CRSPQVALVQRGASRPPLLLPASWR
>ENST00000485732.5|SNV-6513-A-C|1
APAGPLLTAPLRTQTAASPLEAK
>FUSION-ENST00000475947.7:648-ENST00000652379.1:25317|1049
NPRSGFGFLAR
>FUSION-ENST00000475947.7:648-ENST00000652379.1:25317|609
YTSLYKEGIVDK
>FUSION-ENST00000564521.6:1764-ENST00000639941.1:6881|140
LVGLVSNS
>ENST00000392882.7|SNV-41880-G-C|4
KEVTDDIVKEFMTPR
>ENST00000521987.1|MNV-30295-GTGAACACGCACCCTGATAAGCTGCG-G|8
AAVRNPCPNK
>FUSION-ENST00000564521.6:1764-ENST00000639941.1:6881|43
VSHSAIWLTLTCEQR
>FUSION-ENST00000475947.7:648-ENST00000652379.1:25317|705
ETDPGWARLFFSLVRGFLVFLR
>FUSION-ENST00000475947.7:648-ENST00000652379.1:25317|87
EDPVELDSSLAR
>FUSION-ENST00000475947.7:648-ENST00000652379.1:25317|1107
MDTSALARGLR
>FUSION-ENST00000475947.7:648-ENST00000652379.1:25317|1088
MWSVGQRGDQEGR
>FUSION-ENST00000475947.7:648-ENST00000652379.1:25317|1504
PPPPRHVPLPSPGWPLPGDPR
>FUSION-ENST00000475947.7:648-ENST00000652379.1:25317|313
GRPTALAER
>ENST00000294484.7|SNV-22241-C-T|4
FDALTLALKSQFGSWGWNRR
>FUSION-ENST00000475947.7:648-ENST00000652379.1:25317|1004
MLFLSSLPSTSCPHHHFGARRK
>FUSION-ENST00000564521.6:1764-ENST00000639941.1:6881|228
LFPSSSRVQLLAVQGPSPVSPPHK
>FUSION-ENST00000475947.7:648-ENST00000652379.1:25317|565
RALPERACGPR
>FUSION-ENST00000475947.7:648-ENST00000652379.1:25317|325
MGIGDCNYSP
>FUSION-ENST00000475947.7:648-ENST00000652379.1:25317|593
SLLCVSTFSK
>FUSION-ENST00000475947.7:648-ENST00000652379.1:25317|776
IRWVGDLGCVPPGALVD
>FUSION-ENST00000668333.1:648-ENST00000652379.1:25317|1544
DPVPRPTVGVCKPERTGR
>FUSION-ENST00000564521.6:1764-ENST00000639941.1:6881|630
SGASGFPKYR
>FUSION-ENST00000564521.6:1764-ENST00000639941.1:6881|621
SLPEDPWREKGR
>FUSION-ENST00000278422.9:25076-ENST00000527972.5:7327|1
NCTAALCRKDW
>FUSION-ENST00000324093.8:31350-ENST00000393238.7:222342|10
TVGSKQPCPNIQCSGLQYR
>ENST00000541750.1|SNV-59542-T-G|1
LGSCQERGLWQGRGAGR
>FUSION-ENST00000475947.7:648-ENST00000652379.1:25317|196
GPCLGKR
>FUSION-ENST00000475947.7:648-ENST00000652379.1:25317|1420
SVTPAVVPS
>ENST00000618050.4|SNV-36823-A-C|2
YVLDAEYTSSVGSKFPVR
>ENST00000541750.1|SNV-55225-C-T|1
PVLPQLPFQANHKR
>FUSION-ENST00000475947.7:648-ENST00000652379.1:25317|348
MSGAARALH
>FUSION-ENST00000564521.6:1764-ENST00000639941.1:6881|360
YQETGNTQGNVQES
>FUSION-ENST00000475947.7:648-ENST00000652379.1:25317|1135
YTPATVYGIKSIIK
>FUSION-ENST00000475947.7:648-ENST00000652379.1:25317|1377
PSVALGFSPFGSFDRR
>FUSION-ENST00000475947.7:648-ENST00000652379.1:25317|991
MYVFIFFNLFLLRR
>FUSION-ENST00000475947.7:648-ENST00000652379.1:25317|978
HLPGFKRFSCLSLPSSWDYR
>ENST00000264230.5|SNV-10959-A-G|3
ADALYRKHAGHTLLQIPMGGK
>FUSION-ENST00000475947.7:648-ENST00000652379.1:25317|58
TTTPADFYVVSHVFR
>FUSION-ENST00000475947.7:648-ENST00000652379.1:25317|187
RAHTRPSPAVESGRER
>ENST00000470487.6|SNV-63164-C-T|3
LYAPTHKEVEFQAPPEPIQQEVERR
>FUSION-ENST00000564521.6:1764-ENST00000639941.1:6881|402
MSLDKCLYLCNHYSR
>FUSION-ENST00000475947.7:648-ENST00000652379.1:25317|514
AAGRASPAR
>FUSION-ENST00000564521.6:1764-ENST00000639941.1:6881|381
QDTGTLSSVWKYWCHIFVIVIGK
>FUSION-ENST00000475947.7:648-ENST00000652379.1:25317|1538
ELGVISRVEVISNF
>ENST00000521626.5|SNV-17123-G-A|5
MADGGTPVRTCAGEDRPKR
>FUSION-ENST00000336334.8:4454-ENST00000622827.4:344774|181
DSCQNVGGGTAVVQVR
>FUSION-ENST00000475947.7:648-ENST00000652379.1:25317|1154
LLDFNINC
>FUSION-ENST00000668333.1:648-ENST00000652379.1:25317|1559
RAAVEMAWLPGSCARVAFAAGAAAR
>FUSION-ENST00000564521.6:1764-ENST00000639941.1:6881|577
SRLRAPLVPPPSR
>FUSION-ENST00000475947.7:648-ENST00000652379.1:25317|1181
MIHLPGPPK
>FUSION-ENST00000475947.7:648-ENST00000652379.1:25317|1405
MNYLMIYLCTYFQTESRSGRGEAR
>FUSION-ENST00000475947.7:648-ENST00000652379.1:25317|908
MPKCCRVDLHAFDSVILNPPNL
>FUSION-ENST00000475947.7:648-ENST00000652379.1:25317|88
SALPIIVKQNSPSVGLFTH
>FUSION-ENST00000664190.1:4930-ENST00000304457.11:28896|28
MDSQGYCIPVFYHS
>ENST00000232888.7|SNV-59-C-G|2
MSATAAAGKRGKPASGAGAGAGAGK
>FUSION-ENST00000664190.1:4930-ENST00000304457.11:28896|7
MLPGNRQRR
>FUSION-ENST00000475947.7:648-ENST00000652379.1:25317|232
PTLIRPQKR
>FUSION-ENST00000475947.7:648-ENST00000652379.1:25317|270
PGQGEAR
>ENST00000477136.5|SNV-14354-G-C|10
MPQTVEMASLKR
>FUSION-ENST00000475947.7:648-ENST00000652379.1:25317|579
GDPPRVAREAGDALPGPVAGPR
>FUSION-ENST00000475947.7:648-ENST00000652379.1:25317|154
RDGRWPPLPSADR
>FUSION-ENST00000475947.7:648-ENST00000652379.1:25317|1309
MTAGSYSYFQ
>FUSION-ENST00000475947.7:648-ENST00000652379.1:25317|1255
MSVSFSVSLSDTPVPGR
>FUSION-ENST00000475947.7:648-ENST00000652379.1:25317|547
FWGQVSVSR
>FUSION-ENST00000475947.7:648-ENST00000652379.1:25317|416
TSALSTFDGSR
>FUSION-ENST00000475947.7:648-ENST00000652379.1:25317|1194
MQYLGPFFFSSSSFLSFFLD
>FUSION-ENST00000564521.6:1764-ENST00000639941.1:6881|602
MPFPPPPLRLGQ
>FUSION-ENST00000475947.7:648-ENST00000652379.1:25317|355
FSLIKNESR
>FUSION-ENST00000475947.7:648-ENST00000652379.1:25317|584
AVAPEARAATR
>FUSION-ENST00000475947.7:648-ENST00000652379.1:25317|54
MLPTLVSNSCPQAIR
>FUSION-ENST00000475947.7:648-ENST00000652379.1:25317|1054
MNIASWAEGLP
>ENST00000490948.5|SNV-8459-G-A|7
MTFTTTQKCGPT
>ENST00000482899.1|SNV-16789-C-G|2
AVSGRVGHMKSS
>FUSION-ENST00000475947.7:648-ENST00000652379.1:25317|987
RRLALSPR
>ENST00000503890.5|SNV-58665-G-C|1
LHGLESLNPTCTKACGIWMITVLK
>FUSION-ENST00000475947.7:648-ENST00000652379.1:25317|1085
WSVGQRGDQEGRRPDR
>FUSION-ENST00000475947.7:648-ENST00000652379.1:25317|690
MLVRLVSHSQPQVVR
>ENST00000374662.4|SNV-877-G-T|2
GSIINISSILGK
>ENST00000280241.12|SNV-1310973-G-A|4
TGRSSFNR
>FUSION-ENST00000475947.7:648-ENST00000652379.1:25317|1162
VSETRSLNK
>FUSION-ENST00000475947.7:648-ENST00000652379.1:25317|742
KAEAGESLEPGKR
>FUSION-ENST00000507114.1:394-ENST00000300458.1:6051|11
HSKTAGLSGSGTHFNEKWK
>FUSION-ENST00000564521.6:1764-ENST00000639941.1:6881|615
GLGLGQQGPDGVQVRRGDLDDR
>FUSION-ENST00000475947.7:648-ENST00000652379.1:25317|1283
GAGTCNPSYSGGWGGR
>FUSION-ENST00000475947.7:648-ENST00000652379.1:25317|791
TVHVRRR
>ENST00000446231.7|SNV-114407-A-C|1
NLATSADTPPSTVPGTGQSVACSPK
>FUSION-ENST00000475947.7:648-ENST00000652379.1:25317|582
AATRGDPPR
>FUSION-ENST00000475947.7:648-ENST00000652379.1:25317|1136
YTPATVYGIK
>ENST00000649720.1|SNV-144811-A-G|3
MGPPGTPSVDHGFLVAR
>FUSION-ENST00000475947.7:648-ENST00000652379.1:25317|361
GEILGPAQDGPERKHLPR
>FUSION-ENST00000564521.6:1764-ENST00000639941.1:6881|430
ALTSFPGWRSPCVHASTVGHR
>FUSION-ENST00000475947.7:648-ENST00000652379.1:25317|420
APAALVTLDNLGPIARPPWRRRPIR
>FUSION-ENST00000475947.7:648-ENST00000652379.1:25317|1273
HTDIQERK
>ENST00000542328.5|SNV-16789-C-G|4
GAHCIVVMADGRVWEGGTHEELLKK
>FUSION-ENST00000475947.7:648-ENST00000652379.1:25317|1305
MIRLPGPPKVLETTGLSR
>FUSION-ENST00000475947.7:648-ENST00000652379.1:25317|568
DPFWRVPVRSR
>FUSION-ENST00000475947.7:648-ENST00000652379.1:25317|1484
VDWQPQHCK
>ENST00000374704.8|SNV-90033-G-T|2
MWNTTSCCVSSSPKLRR
>ENST00000542050.5|MNV-31538-ACT-A|10
KYFVLLVTVQRLLASACK
>FUSION-ENST00000475947.7:648-ENST00000652379.1:25317|1271
HTDIQERKK
>FUSION-ENST00000475947.7:648-ENST00000652379.1:25317|1329
QLQEENKTRILSDTALTTR
>FUSION-ENST00000475947.7:648-ENST00000652379.1:25317|1016
MIELHCCNKSPQRSPYLTK
>FUSION-ENST00000564521.6:1764-ENST00000639941.1:6881|199
LARLVLKS
>FUSION-ENST00000475947.7:648-ENST00000652379.1:25317|1157
MSVSFSVSLSDTPVPGRALPLPRE
>ENST00000419533.1|SNV-44581-G-A|3
SSWKVARLIK
>FUSION-ENST00000475947.7:648-ENST00000652379.1:25317|507
APGAPCVAAMVAFLGTGVRVAR
>FUSION-ENST00000475947.7:648-ENST00000652379.1:25317|1535
TRVGTVR
>FUSION-ENST00000564521.6:1764-ENST00000639941.1:6881|606
LAGTVTPHARGRAAAGA
>FUSION-ENST00000564521.6:1764-ENST00000639941.1:6881|560
ARQANAR
>FUSION-ENST00000475947.7:648-ENST00000652379.1:25317|747
MPIIPAARK
>FUSION-ENST00000564521.6:1764-ENST00000639941.1:6881|94
KMFIGQLRWLVLVIPTL
>ENST00000374704.8|SNV-90033-G-T|3
WNTTSCCVSSSPKLR
>ENST00000373760.6|MNV-5893-TGACAAGGACA-T|1
HSHPNDVASFPETHRAPA
>ENST00000312295.5|SNV-2163-C-A|1
AGSVSMRVFKQLCYECGTAR
>ENST00000261588.9|SNV-200088-G-A|1
IHSFQGVK
>FUSION-ENST00000564521.6:1764-ENST00000639941.1:6881|420
MPIALAFLK
>FUSION-ENST00000475947.7:648-ENST00000652379.1:25317|521
LPAPALETRAGPLR
>FUSION-ENST00000564521.6:1764-ENST00000639941.1:6881|502
SSRNAPQK
>ENST00000453909.3|SNV-17123-G-A|1
TCAGEDRPSESGQGKGTR
>FUSION-ENST00000475947.7:648-ENST00000652379.1:25317|1292
LSSRGQEFETSPANVVKPPSLLK
>FUSION-ENST00000564521.6:1764-ENST00000639941.1:6881|48
TEYYAAAAR
>FUSION-ENST00000475947.7:648-ENST00000652379.1:25317|850
VTVARTSPETLEISPLRAAT
>ENST00000488648.5|SNV-1927-C-G|14
MFLLFHLVSR
>FUSION-ENST00000475947.7:648-ENST00000652379.1:25317|914
LRDLGFLMAKCQHLGLMD
>FUSION-ENST00000374270.8:51041-ENST00000334318.10:35751|1
ESTLTCTAGI
>ENST00000316084.10|SNV-2125-G-C|1
TGQNFRLIYDTKGR
>ENST00000619719.1|SNV-8699-A-G|9
LQEAFCGTLLRKSHTCHPVDLVTR
>FUSION-ENST00000475947.7:648-ENST00000652379.1:25317|728
GGQTNRASMVKPRLYSQYTTLAGR
>FUSION-ENST00000664190.1:4930-ENST00000304457.11:28896|10
MPTSHLH
>FUSION-ENST00000475947.7:648-ENST00000652379.1:25317|412
AYHGDHG
>ENST00000542502.5|MNV-5399-TTGAAGTTA-T|42
EENSDELSGERQR
>FUSION-ENST00000475947.7:648-ENST00000652379.1:25317|1278
EAGVEELLEPGRR
>ENST00000673384.1|MNV-27822-CC-C|11
KQLPSAK
>FUSION-ENST00000475947.7:648-ENST00000652379.1:25317|419
RRPIRTSALSTFDGSR
>ENST00000414689.6|SNV-30536-C-G|1
LLTSEELAVCGSR
>FUSION-ENST00000475947.7:648-ENST00000652379.1:25317|990
YVFIFFNLFLLRR
>FUSION-ENST00000564521.6:1764-ENST00000639941.1:6881|539
GVGRDRVLGARPFLARPLGCASR
>FUSION-ENST00000475947.7:648-ENST00000652379.1:25317|1348
GTGDAEACLR
>ENST00000482899.1|SNV-16789-C-G|9
ADGRVWEGGTHEELLKK
>FUSION-ENST00000564521.6:1764-ENST00000639941.1:6881|282
GLLGVGASINTR
>FUSION-ENST00000564521.6:1764-ENST00000639941.1:6881|523
GKSSAEGGVVPLKGR
>ENST00000641659.1|MNV-1295-GA-G|3
KMQVLKTSFFYLDFLTGLIWK
>ENST00000310597.6|SNV-409-C-T|1
GEAGWLLPPWRPWWWNR
>FUSION-ENST00000475947.7:648-ENST00000652379.1:25317|511
RCSRVCPGVDQR
>FUSION-ENST00000475947.7:648-ENST00000652379.1:25317|1456
LGPGVRDQAGRR
>ENST00000375445.7|SNV-13858-T-A|1
QREQQELK
>FUSION-ENST00000564521.6:1764-ENST00000639941.1:6881|493
MTICCLWRHRFLSK
>ENST00000496959.5|MNV-5399-TTGAAGTTA-T|6
ESSDSGTSVSENRCHLEGGSDQK
>FUSION-ENST00000475947.7:648-ENST00000652379.1:25317|1285
RGAGTCNPSYSGGWGGR
>FUSION-ENST00000475947.7:648-ENST00000652379.1:25317|1022
MSALFEWLPISL
>ENST00000585333.1|INDEL-3862-C-CC|6
ALALLCYSSLPSSWR
>FUSION-ENST00000564521.6:1764-ENST00000639941.1:6881|549
MVTRAAAAKTGSWGGPGPR
>ENST00000643759.2|SNV-46714-A-T|2
EHLEQLKEHWDHLLER
>FUSION-ENST00000475947.7:648-ENST00000652379.1:25317|203
MGSPRERGPCLGK
>FUSION-ENST00000475947.7:648-ENST00000652379.1:25317|623
LLYDRCR
>ENST00000308377.8|SNV-20228-T-C|5
NRESFVHGLPGSGK
>FUSION-ENST00000564521.6:1764-ENST00000639941.1:6881|57
AIIMEITNGADSLLVCNDGSCL
>ENST00000371244.9|SNV-58980-C-A|1
MTPLIADSPKARCPLDALNTTKPK
>FUSION-ENST00000564521.6:1764-ENST00000639941.1:6881|498
NAPQKGSW
>ENST00000375832.5|SNV-1198-C-G|2
VQSFWGSEAALLLVCPGEGLSER
>FUSION-ENST00000475947.7:648-ENST00000652379.1:25317|454
GAAGPPSCLWRWDPAAVFSWWPGR
>FUSION-ENST00000668333.1:648-ENST00000652379.1:25317|1553
AWLPGSCARVAFAAGAAAR
>FUSION-ENST00000475947.7:648-ENST00000652379.1:25317|351
FEDDQIPS
>FUSION-ENST00000564521.6:1764-ENST00000639941.1:6881|380
QDTGTLSSVWKYWCHIFVIVIGKK
>ENST00000264230.5|SNV-10959-A-G|4
ADALYRK
>FUSION-ENST00000475947.7:648-ENST00000652379.1:25317|1155
ALPLPRE
>ENST00000256413.8|SNV-222453-G-C|1
NNSSDLDTK
>FUSION-ENST00000475947.7:648-ENST00000652379.1:25317|777
MIRWVGDLGCVPPGALVD
>FUSION-ENST00000475947.7:648-ENST00000652379.1:25317|89
MSALPIIVKQNSPSVGLFTH
>FUSION-ENST00000475947.7:648-ENST00000652379.1:25317|868
FYRPFLSGKNRSPVR
>FUSION-ENST00000564521.6:1764-ENST00000639941.1:6881|479
QQLMHRGQFK
>FUSION-ENST00000564521.6:1764-ENST00000639941.1:6881|92
MFIGQLRWLVLVIPTL
>ENST00000393417.8|MNV-5399-TTGAAGTTA-T|2
HLYYERGLLGHPWIPG
>FUSION-ENST00000475947.7:648-ENST00000652379.1:25317|1460
RVDRLGPGVR
>FUSION-ENST00000475947.7:648-ENST00000652379.1:25317|1513
MEKMKEINTK
>FUSION-ENST00000475947.7:648-ENST00000652379.1:25317|1269
KEKALYCYWAR
>FUSION-ENST00000475947.7:648-ENST00000652379.1:25317|819
KPVSFCNFFFFFFFLR
>FUSION-ENST00000475947.7:648-ENST00000652379.1:25317|9
WSRTPVLKQSACLPRPPTLLLLQA
>FUSION-ENST00000475947.7:648-ENST00000652379.1:25317|15
GFGVLSCCPR
>FUSION-ENST00000507114.1:394-ENST00000300458.1:6051|7
WKLQIDR
>FUSION-ENST00000475947.7:648-ENST00000652379.1:25317|278
AGEVEHERTC
>FUSION-ENST00000475947.7:648-ENST00000652379.1:25317|1300
VLETTGLSRR
>FUSION-ENST00000475947.7:648-ENST00000652379.1:25317|421
APAALVTLDNLGPIARPPWRR
>ENST00000284311.5|SNV-810-G-C|1
IIFIVVAAFLLSWLPFNTFK
>ENST00000641659.1|MNV-1295-GA-G|1
TSFFYLDFLTGLIWK
>FUSION-ENST00000475947.7:648-ENST00000652379.1:25317|245
GKKPGSLAWSR
>ENST00000261588.9|SNV-200088-G-A|3
IWNYNKSRIHSFQGVK
>FUSION-ENST00000324093.8:31350-ENST00000393238.7:222342|8
QPCPNIQCSGLQYR
>FUSION-ENST00000475947.7:648-ENST00000652379.1:25317|899
AQDADSFFAVVRTQS
>FUSION-ENST00000475947.7:648-ENST00000652379.1:25317|1357
MTVLAWAERGGPGTR
>FUSION-ENST00000475947.7:648-ENST00000652379.1:25317|707
ETDPGWAR
>FUSION-ENST00000475947.7:648-ENST00000652379.1:25317|399
LKLKGIDGR
>FUSION-ENST00000475947.7:648-ENST00000652379.1:25317|1386
GNAFQSPIR
>FUSION-ENST00000475947.7:648-ENST00000652379.1:25317|208
EWTGAAGAARARAR
>FUSION-ENST00000324093.8:32483-ENST00000393238.7:222342|88
LRGPLQPMAGTCPAPEIHAIER
>FUSION-ENST00000475947.7:648-ENST00000652379.1:25317|379
LLAECPAGPEAFTLKK
>FUSION-ENST00000475947.7:648-ENST00000652379.1:25317|373
LECSKQARAAWIPQLGIME
>FUSION-ENST00000475947.7:648-ENST00000652379.1:25317|335
DGDRGLQLFPMNEEFPVSAGHK
>FUSION-ENST00000475947.7:648-ENST00000652379.1:25317|463
GGSRWGPR
>FUSION-ENST00000475947.7:648-ENST00000652379.1:25317|242
KPGSLAWSR
>FUSION-ENST00000475947.7:648-ENST00000652379.1:25317|1100
STSPSPTVTVSILVSLPK
>FUSION-ENST00000475947.7:648-ENST00000652379.1:25317|681
ARSWLTAPSASRVR
>FUSION-ENST00000475947.7:648-ENST00000652379.1:25317|1003
LFLSSLPSTSCPHHHFGARRK
>FUSION-ENST00000564521.6:1764-ENST00000639941.1:6881|379
YWCHIFVIVIGK
>FUSION-ENST00000564521.6:1764-ENST00000639941.1:6881|260
ASCSRNMHK
>FUSION-ENST00000564521.6:1764-ENST00000639941.1:6881|448
TGTPWKEIATNNDK
>FUSION-ENST00000475947.7:648-ENST00000652379.1:25317|1454
RGETPSL
>FUSION-ENST00000564521.6:1764-ENST00000639941.1:6881|187
VAILFALI
>FUSION-ENST00000424085.6:124841-ENST00000372917.8:182203|1
FARCERR
>FUSION-ENST00000475947.7:648-ENST00000652379.1:25317|398
LKGIDGR
>FUSION-ENST00000475947.7:648-ENST00000652379.1:25317|513
AAGRASPARR
>FUSION-ENST00000475947.7:648-ENST00000652379.1:25317|445
MVPLVAR
>FUSION-ENST00000475947.7:648-ENST00000652379.1:25317|79
CLAEEPMGRSYHLWDYD
>FUSION-ENST00000475947.7:648-ENST00000652379.1:25317|1347
GTGDAEACLREEGWK
>FUSION-ENST00000475947.7:648-ENST00000652379.1:25317|700
GFLVFLRVFNPR
>FUSION-ENST00000564521.6:1764-ENST00000639941.1:6881|155
HGNSTCGFAPWR
>FUSION-ENST00000564521.6:1764-ENST00000639941.1:6881|186
MESCSVAQAGVQWR
>FUSION-ENST00000475947.7:648-ENST00000652379.1:25317|252
SVVRPGYRGER
>FUSION-ENST00000475947.7:648-ENST00000652379.1:25317|304
TEDPLPGAARGGPK
>FUSION-ENST00000564521.6:1764-ENST00000639941.1:6881|20
LAWCLAYGK
>FUSION-ENST00000564521.6:1764-ENST00000639941.1:6881|89
MGLIVCWFAMMAAVCSCHPF
>FUSION-ENST00000475947.7:648-ENST00000652379.1:25317|1517
MGFLHLGQAGLQLPTVGES
>FUSION-ENST00000475947.7:648-ENST00000652379.1:25317|797
QLLASRTLSRGVPWSVYHR
>FUSION-ENST00000564521.6:1764-ENST00000639941.1:6881|512
APPSACPPPAPPLPR
>FUSION-ENST00000475947.7:648-ENST00000652379.1:25317|1192
MTCPLCHR
>FUSION-ENST00000475947.7:648-ENST00000652379.1:25317|1403
MIYLCTYFQTESR
>FUSION-ENST00000475947.7:648-ENST00000652379.1:25317|110
TLLSLTLVWHGEET
>ENST00000542050.5|MNV-31538-ACT-A|9
YFVLLVTVQRLLASACK
>FUSION-ENST00000564521.6:1764-ENST00000639941.1:6881|195
LIFVFLVEMGFHHVGRAGLELLTS
>FUSION-ENST00000475947.7:648-ENST00000652379.1:25317|929
MSSLQSLFKTYVS
>ENST00000375445.7|SNV-13858-T-A|7
KAAHMYSGAKTGLVLTDK
>ENST00000389420.8|SNV-123442-A-G|4
HGSWTPCSVSCGRGTQARCVSCR
>ENST00000542050.5|MNV-31538-ACT-A|12
GTVMKYFVLLVTVQRLLASACK
>ENST00000356133.3|SNV-7982-G-T|1
LTEPARWARSR
>ENST00000521626.5|SNV-17123-G-A|7
MADGGTPVRTCAGEDRPK
>ENST00000613246.4|SNV-175434-C-G|3
VKLSVQTHSTDDYINANYMPGYDSK
>FUSION-ENST00000475947.7:648-ENST00000652379.1:25317|199
VVCVGGRRR
>FUSION-ENST00000475947.7:648-ENST00000652379.1:25317|1410
CWRDGREPLR
>FUSION-ENST00000475947.7:648-ENST00000652379.1:25317|1316
LTETSASRVPVILLR
>FUSION-ENST00000475947.7:648-ENST00000652379.1:25317|695
VRSRLTAPSASQVQAILLPQPPD
>FUSION-ENST00000475947.7:648-ENST00000652379.1:25317|556
AWPAFGPSCVPVVGGAGRKCFR
>FUSION-ENST00000475947.7:648-ENST00000652379.1:25317|907
PKCCRVDLHAFDSVILNPPNL
>FUSION-ENST00000475947.7:648-ENST00000652379.1:25317|1252
SVSFSVSLSDTPVPGRALPLPR
>FUSION-ENST00000475947.7:648-ENST00000652379.1:25317|429
MPTGADPLR
>FUSION-ENST00000475947.7:648-ENST00000652379.1:25317|817
KPVSFCNFFFFFFFLRR
>FUSION-ENST00000584177.5:648-ENST00000652379.1:25317|1538
ENWASSHVSR
>FUSION-ENST00000475947.7:648-ENST00000652379.1:25317|602
EGIVDKDVYFTYEKR
>FUSION-ENST00000564521.6:1764-ENST00000639941.1:6881|183
DLGSLQPLPPGFKQLSCLSLPSSWD
>FUSION-ENST00000564521.6:1764-ENST00000639941.1:6881|233
IQRSPEAQHEEPVYK
>FUSION-ENST00000564521.6:1764-ENST00000639941.1:6881|258
ASCSRNMHKHNFYAVSEDSAIP
>FUSION-ENST00000475947.7:648-ENST00000652379.1:25317|1419
APSSDLID
>FUSION-ENST00000475947.7:648-ENST00000652379.1:25317|288
VKAGALAGR
>FUSION-ENST00000475947.7:648-ENST00000652379.1:25317|84
VILLSTR
>FUSION-ENST00000475947.7:648-ENST00000652379.1:25317|560
GRAWPAFGPSCVPVVGGAGR
>FUSION-ENST00000475947.7:648-ENST00000652379.1:25317|1339
MLERQIK
>FUSION-ENST00000475947.7:648-ENST00000652379.1:25317|1020
MIELHCCNK
>FUSION-ENST00000475947.7:648-ENST00000652379.1:25317|876
MEGESELNHQTQER
>FUSION-ENST00000564521.6:1764-ENST00000639941.1:6881|268
AEPTKFTVAILITYFVILSK
>FUSION-ENST00000564521.6:1764-ENST00000639941.1:6881|178
QLSCLSLPSSWD
>FUSION-ENST00000475947.7:648-ENST00000652379.1:25317|133
RRPVSSR
>FUSION-ENST00000475947.7:648-ENST00000652379.1:25317|145
SPNPEWR
>FUSION-ENST00000475947.7:648-ENST00000652379.1:25317|1450
TERDPVSRES
>FUSION-ENST00000475947.7:648-ENST00000652379.1:25317|1325
ILSDTALTTR
>ENST00000619719.1|SNV-8699-A-G|7
KSHTCHPVDLVTRQLLFELER
>FUSION-ENST00000475947.7:648-ENST00000652379.1:25317|1395
SGRGEAR
>FUSION-ENST00000475947.7:648-ENST00000652379.1:25317|1009
TSESYFLLIFTYVCIYFF
>ENST00000310597.6|SNV-223-G-C|4
DQVLGELRGCSPPPSRLASALR
>FUSION-ENST00000475947.7:648-ENST00000652379.1:25317|491
SCLSRLPGPAGLLFSRASERPDSR
>FUSION-ENST00000518327.1:33110-ENST00000521175.1:236398|8
LRVGPAAPFPAPRLGLMLLSK
>ENST00000533346.5|SNV-118121-G-T|2
DYLKVFLEDLAPPER
>FUSION-ENST00000475947.7:648-ENST00000652379.1:25317|107
MMCCCHGNPAQYERNR
>FUSION-ENST00000475947.7:648-ENST00000652379.1:25317|1149
SHFPGGSLGR
>FUSION-ENST00000664190.1:4930-ENST00000304457.11:28896|12
VTDFQVYIGCPR
>FUSION-ENST00000475947.7:648-ENST00000652379.1:25317|282
LARRAGEVEHER
>ENST00000298274.12|SNV-98524-T-A|2
MLHLNSARIVVQAC
>FUSION-ENST00000564521.6:1764-ENST00000639941.1:6881|239
GKLGLEGLCLLSQNFLSL
>FUSION-ENST00000564521.6:1764-ENST00000639941.1:6881|481
MLSISAPAGPDVLVEALVRNDLGDR
>FUSION-ENST00000564521.6:1764-ENST00000639941.1:6881|433
CACIYCWPQK
>FUSION-ENST00000475947.7:648-ENST00000652379.1:25317|928
SSLQSLFKTYVS
>FUSION-ENST00000475947.7:648-ENST00000652379.1:25317|115
NEIPTVPTYYPAKPQPRERAWR
>FUSION-ENST00000475947.7:648-ENST00000652379.1:25317|129
WPLKIRGR
>FUSION-ENST00000475947.7:648-ENST00000652379.1:25317|757
NPVSIENTKLAGRGGTCL
>FUSION-ENST00000475947.7:648-ENST00000652379.1:25317|362
GEILGPAQDGPERK
>FUSION-ENST00000564521.6:1764-ENST00000639941.1:6881|117
SCCEKHVH
>FUSION-ENST00000475947.7:648-ENST00000652379.1:25317|1372
MRVCVGR
>ENST00000392882.7|SNV-41880-G-C|3
EVTDDIVK
>FUSION-ENST00000475947.7:648-ENST00000652379.1:25317|842
LSLDLSSSWVR
>FUSION-ENST00000564521.6:1764-ENST00000639941.1:6881|368
FQHNCCFK
>FUSION-ENST00000564521.6:1764-ENST00000639941.1:6881|369
MFQHNCCFK
>FUSION-ENST00000564521.6:1764-ENST00000639941.1:6881|9
MAAVRSICSSLRK
>FUSION-ENST00000475947.7:648-ENST00000652379.1:25317|1245
RVLRCLERPR
>FUSION-ENST00000475947.7:648-ENST00000652379.1:25317|182
LLPSSRPRPAPRPR
>FUSION-ENST00000564521.6:1764-ENST00000639941.1:6881|452
VLCVFKTCFRR
>FUSION-ENST00000475947.7:648-ENST00000652379.1:25317|1145
WHSPLTRVGK
>FUSION-ENST00000564521.6:1764-ENST00000639941.1:6881|98
ICILTSSQATLLGH
>FUSION-ENST00000475947.7:648-ENST00000652379.1:25317|942
TERATSFGGCQSVVE
>FUSION-ENST00000564521.6:1764-ENST00000639941.1:6881|464
MSLFCPPSNR
>FUSION-ENST00000475947.7:648-ENST00000652379.1:25317|751
SGVGDKPDQHGEIPSQLK
>FUSION-ENST00000475947.7:648-ENST00000652379.1:25317|1146
WHSPLTR
>FUSION-ENST00000475947.7:648-ENST00000652379.1:25317|1428
MPAWPKETLLESETQR
>FUSION-ENST00000475947.7:648-ENST00000652379.1:25317|1138
MTSYFLEIRRR
>FUSION-ENST00000475947.7:648-ENST00000652379.1:25317|1432
RPSWKVRR
>FUSION-ENST00000475947.7:648-ENST00000652379.1:25317|1041
MVTSTHK
>FUSION-ENST00000475947.7:648-ENST00000652379.1:25317|1117
TSVPLGCR
>FUSION-ENST00000475947.7:648-ENST00000652379.1:25317|349
PTGDAAALFP
>FUSION-ENST00000475947.7:648-ENST00000652379.1:25317|1397
DGREPLR
>ENST00000610546.4|MNV-7292-GAG-G|2
ETVCFAVSR
>FUSION-ENST00000475947.7:648-ENST00000652379.1:25317|239
IRGLGAETISTYSQTLNG
>FUSION-ENST00000664190.1:4930-ENST00000304457.11:28896|40
AFLPSCILHFLWIVSWILK
>FUSION-ENST00000475947.7:648-ENST00000652379.1:25317|2
MIIIIVGVISRVEVISNF
>FUSION-ENST00000475947.7:648-ENST00000652379.1:25317|753
PRWTHHLK
>FUSION-ENST00000518327.1:33110-ENST00000521175.1:236398|13
DRSLGSCGCVVLRLR
>FUSION-ENST00000475947.7:648-ENST00000652379.1:25317|482
ATVPPCALR
>FUSION-ENST00000475947.7:648-ENST00000652379.1:25317|1140
MTSYFLEIRR
>FUSION-ENST00000475947.7:648-ENST00000652379.1:25317|736
MGPARWLKPVIPSLWEAKAGGSR
>FUSION-ENST00000475947.7:648-ENST00000652379.1:25317|1478
MSPRMPSFPSVCLQLPQA
>FUSION-ENST00000564521.6:1764-ENST00000639941.1:6881|141
MLVGLVSNS
>FUSION-ENST00000475947.7:648-ENST00000652379.1:25317|1321
VMKSSAH
>ENST00000367478.9|SNV-14822-T-G|1
AIQDHLLEGEQSKDQMEKEMLEK
>FUSION-ENST00000564521.6:1764-ENST00000639941.1:6881|362
QTILFQHNSPELGGRLSR
>FUSION-ENST00000564521.6:1764-ENST00000639941.1:6881|272
MISAIFR
>FUSION-ENST00000664190.1:4098-ENST00000304457.11:28896|11
MHWKLPGNR
>FUSION-ENST00000475947.7:648-ENST00000652379.1:25317|1331
QLQEENK
>FUSION-ENST00000564521.6:1764-ENST00000639941.1:6881|273
SSDISFPIPNRFMQSLE
>FUSION-ENST00000564521.6:1764-ENST00000639941.1:6881|34
SDLGCGICLTALWSVLR
>FUSION-ENST00000475947.7:648-ENST00000652379.1:25317|109
MMCCCHGNPAQYER
>FUSION-ENST00000475947.7:648-ENST00000652379.1:25317|1097
APPPGRLLGARPSSAKVQR
>FUSION-ENST00000475947.7:648-ENST00000652379.1:25317|135
EGPVPWKASRFR
>ENST00000380262.7|SNV-12383-C-T|3
QQQVAEDYELRLAWEQAR
>ENST00000531902.1|SNV-20722-G-A|1
TAPSVWNASRPPQATRAHSLR
>FUSION-ENST00000475947.7:648-ENST00000652379.1:25317|64
MGSSVSLSR
>FUSION-ENST00000475947.7:648-ENST00000652379.1:25317|1341
MSQSCTCMLERQIKVR
>ENST00000531902.1|SNV-20722-G-A|3
MRTAPSVWNASRPPQATRAHSLR
>FUSION-ENST00000475947.7:648-ENST00000652379.1:25317|486
CRPGSGSLTHPGAAGK
>FUSION-ENST00000475947.7:648-ENST00000652379.1:25317|500
VAFLGTGVRVARR
>FUSION-ENST00000475947.7:648-ENST00000652379.1:25317|178
SPADATPRR
>FUSION-ENST00000475947.7:648-ENST00000652379.1:25317|651
MEIDFCMIDVGVCVIQINTHRSIKK
>FUSION-ENST00000564521.6:1764-ENST00000639941.1:6881|412
MLQKNWHPLERNSNK
>FUSION-ENST00000475947.7:648-ENST00000652379.1:25317|62
SASDPSHPHYLR
>FUSION-ENST00000475947.7:648-ENST00000652379.1:25317|699
GFLVFLRVFNPRGLFR
>FUSION-ENST00000475947.7:648-ENST00000652379.1:25317|1078
DTAALSPPLSTAGPTPPRNPR
>FUSION-ENST00000475947.7:648-ENST00000652379.1:25317|149
WPPLPSADRKGVGFR
>FUSION-ENST00000564521.6:1764-ENST00000639941.1:6881|135
MCLWSQLFRRLR
>FUSION-ENST00000475947.7:648-ENST00000652379.1:25317|308
WRTEDPLPGAAR
>ENST00000301923.13|INDEL-206372-C-CA|8
RRPLHASGGAAAIPLPAGPQSVTK
>FUSION-ENST00000475947.7:648-ENST00000652379.1:25317|653
MEIDFCMIDVGVCVIQINTHRSIK
>ENST00000316084.10|SNV-2125-G-C|3
TDITYPAGFMDVISIDKTGQNFR
>FUSION-ENST00000564521.6:1764-ENST00000639941.1:6881|298
TMIRYIMK
>FUSION-ENST00000475947.7:648-ENST00000652379.1:25317|1448
MTGGRHHACLAQR
>ENST00000375445.7|SNV-13858-T-A|3
TGLVLTDKQR
>FUSION-ENST00000475947.7:648-ENST00000652379.1:25317|778
YTDSPKTQKAVF
>FUSION-ENST00000475947.7:648-ENST00000652379.1:25317|798
QLLASRTLSR
>FUSION-ENST00000475947.7:648-ENST00000652379.1:25317|28
QTASFLFRVK
>FUSION-ENST00000475947.7:648-ENST00000652379.1:25317|36
GDLELLGSRDPPASASRSAVMTR
>FUSION-ENST00000475947.7:648-ENST00000652379.1:25317|487
ASERPDSRCRPGSGSLTHPGAAGK
>FUSION-ENST00000475947.7:648-ENST00000652379.1:25317|822
LVSNWRPQWICPPRPPK
>FUSION-ENST00000564521.6:1764-ENST00000639941.1:6881|44
DGRVSHSAIWLTLTCEQRK
>FUSION-ENST00000475947.7:648-ENST00000652379.1:25317|1090
DGDFHPQGPH
>FUSION-ENST00000475947.7:648-ENST00000652379.1:25317|1217
MSQSCSCMLERQIK
>FUSION-ENST00000285243.7:394-ENST00000300458.1:6051|4
LVESGVDVNSQNEVNGWTK
>FUSION-ENST00000564521.6:1764-ENST00000639941.1:6881|299
NPRTMIRYIMK
>FUSION-ENST00000475947.7:648-ENST00000652379.1:25317|402
SLGSGGSMVAKLKLK
>ENST00000356133.3|SNV-7982-G-T|4
MLTEPARWAR
>FUSION-ENST00000475947.7:648-ENST00000652379.1:25317|356
MFSLIKNESRR
>FUSION-ENST00000475947.7:648-ENST00000652379.1:25317|745
MPIIPAARKAEAGESLEPGK
>FUSION-ENST00000664190.1:4930-ENST00000304457.11:28896|9
MLPGNRQR
>FUSION-ENST00000475947.7:648-ENST00000652379.1:25317|1413
MTGVSHR
>FUSION-ENST00000564521.6:1764-ENST00000639941.1:6881|65
SLYLVLDIK
>ENST00000521626.5|SNV-17123-G-A|4
ADGGTPVRTCAGEDRPKR
>FUSION-ENST00000475947.7:648-ENST00000652379.1:25317|436
SAPLRPRPGGGR
>FUSION-ENST00000475947.7:648-ENST00000652379.1:25317|1438
CWDDWREAPCLLGPK
>ENST00000308377.8|SNV-20228-T-C|4
NRESFVHGLPGSGKTIMAMK
>ENST00000397852.5|MNV-30295-GTGAACACGCACCCTGATAAGCTGCG-G|7
IGFGSFVDKTVLPFETHAPTRR
>ENST00000424484.5|SNV-49463-G-C|2
DLVGYHVRQALLK
>FUSION-ENST00000475947.7:648-ENST00000652379.1:25317|279
AGEVEHER
>FUSION-ENST00000475947.7:648-ENST00000652379.1:25317|1495
GRNSSIDTADLHLWNPQSSTHKTGD
>ENST00000477136.5|SNV-14354-G-C|11
PQTVEMASLK
>FUSION-ENST00000324093.8:31350-ENST00000393238.7:222342|5
LCGWNTRPSAHK
>FUSION-ENST00000475947.7:648-ENST00000652379.1:25317|709
QPRETDPGWARLFFSLVR
>FUSION-ENST00000475947.7:648-ENST00000652379.1:25317|743
KAEAGESLEPGK
>ENST00000216181.11|MNV-95837-GGCA-G|1
EEKVAAYDKLEK
>FUSION-ENST00000564521.6:1764-ENST00000639941.1:6881|25
FFLLSGPLRMS
>ENST00000375445.7|SNV-13858-T-A|6
AAHMYSGAKTGLVLTDK
>ENST00000618050.4|SNV-36823-A-C|3
YVLDAEYTSSVGSK
>FUSION-ENST00000564521.6:1764-ENST00000639941.1:6881|213
LCHHHHYLLQVQYLILIRF
>ENST00000464926.1|SNV-10372-G-A|3
ASEFGLKISFVDCSK
>FUSION-ENST00000475947.7:648-ENST00000652379.1:25317|793
GVPWSVYHRTVHVR
>FUSION-ENST00000564521.6:1764-ENST00000639941.1:6881|524
GKSSAEGGVVPLK
>FUSION-ENST00000564521.6:1764-ENST00000639941.1:6881|293
MCRKQTPNS
>FUSION-ENST00000475947.7:648-ENST00000652379.1:25317|337
PLDVRGCTR
>ENST00000369681.10|SNV-80403-G-T|2
LQIGYFVSVSSPEGNFK
>FUSION-ENST00000564521.6:1764-ENST00000639941.1:6881|254
MHKHNFYAVSEDSAIP
>FUSION-ENST00000475947.7:648-ENST00000652379.1:25317|366
GHSYCAAR
>FUSION-ENST00000564521.6:1764-ENST00000639941.1:6881|397
CLYLCNHYSRK
>FUSION-ENST00000475947.7:648-ENST00000652379.1:25317|214
EASSAVTRPIPEKPAGAPGR
>FUSION-ENST00000475947.7:648-ENST00000652379.1:25317|1161
VSETRSLNKYGN
>FUSION-ENST00000475947.7:648-ENST00000652379.1:25317|1275
HTDIQER
>FUSION-ENST00000475947.7:648-ENST00000652379.1:25317|105
MMCCCHGNPAQYERNRR
>FUSION-ENST00000475947.7:648-ENST00000652379.1:25317|30
FKQTASFLFRVK
>FUSION-ENST00000475947.7:648-ENST00000652379.1:25317|639
GSSIKTFILRMK
>FUSION-ENST00000475947.7:648-ENST00000652379.1:25317|1421
ETLLESETQRAPSSDLID
>FUSION-ENST00000475947.7:648-ENST00000652379.1:25317|181
LLPSSRPRPAPRPRSPADATPR
>FUSION-ENST00000564521.6:1764-ENST00000639941.1:6881|543
MWSESRPRGVGR
>ENST00000381990.6|SNV-38131-G-T|4
HKEYNPIENIPGNVVRSK
>FUSION-ENST00000564521.6:1764-ENST00000639941.1:6881|324
FDEISGHPVTQSS
>FUSION-ENST00000475947.7:648-ENST00000652379.1:25317|434
SAPLRPRPGGGRRR
>FUSION-ENST00000564521.6:1764-ENST00000639941.1:6881|463
SLFCPPSNR
>FUSION-ENST00000475947.7:648-ENST00000652379.1:25317|1531
VGTVRSGRVCR
>FUSION-ENST00000475947.7:648-ENST00000652379.1:25317|576
VPGSGPR
>ENST00000631040.2|SNV-1088787-A-G|3
AFCVNGGECFMVKDLSNPSRYLC
>FUSION-ENST00000564521.6:1764-ENST00000639941.1:6881|193
GFHHVGR
>ENST00000541750.1|SNV-59542-T-G|9
MCFDMLNSLISNNSKLGSCQER
>FUSION-ENST00000475947.7:648-ENST00000652379.1:25317|259
KLWWRSVAVLTCK
>FUSION-ENST00000564521.6:1764-ENST00000639941.1:6881|114
MGQFLHHTNYCI
>ENST00000521987.1|MNV-30295-GTGAACACGCACCCTGATAAGCTGCG-G|12
MCPAGFGSFVDKTVLPFETHAPTR
>ENST00000593933.1|SNV-71350-G-T|4
ACLAGSKGLYPSPLKR
>FUSION-ENST00000559362.5:105183-ENST00000557957.5:83930|130
KLNPQQAPLYVAVADVQFGPMR
>FUSION-ENST00000475947.7:648-ENST00000652379.1:25317|1152
GAARSHFPGGSLGR
>FUSION-ENST00000475947.7:648-ENST00000652379.1:25317|431
MVTTGDGESGFDSGEGA
>ENST00000280871.9|SNV-326-C-A|4
RLSSLMGERR
>FUSION-ENST00000564521.6:1764-ENST00000639941.1:6881|478
QQLMHRGQFKK
>FUSION-ENST00000475947.7:648-ENST00000652379.1:25317|1220
CPSLSFYVCLFLCQSVRHPRAG
>FUSION-ENST00000564521.6:1764-ENST00000639941.1:6881|389
MLLVQEEVLR
>FUSION-ENST00000564521.6:1764-ENST00000639941.1:6881|598
MRDPARPASLELGWGGLASARR
>FUSION-ENST00000475947.7:648-ENST00000652379.1:25317|635
VNTYRLYGNR
>FUSION-ENST00000475947.7:648-ENST00000652379.1:25317|338
MPLDVRGCTR
>FUSION-ENST00000475947.7:648-ENST00000652379.1:25317|988
YVFIFFNLFLLRRR
>FUSION-ENST00000475947.7:648-ENST00000652379.1:25317|71
YILPPFLHSLFINNFR
>FUSION-ENST00000564521.6:1764-ENST00000639941.1:6881|476
MHRGQFKK
>FUSION-ENST00000475947.7:648-ENST00000652379.1:25317|20
MYVSEMGFGVLSCCPRWSR
>ENST00000544440.7|SNV-228979-C-A|2
GDGYKPLEPAK
>FUSION-ENST00000564521.6:1764-ENST00000639941.1:6881|490
EVRDALQTTAHASGPVQEATVR
>FUSION-ENST00000475947.7:648-ENST00000652379.1:25317|400
VAKLKLK
>FUSION-ENST00000564521.6:1764-ENST00000639941.1:6881|522
DVVRVTSEGGGEGSCSR
>FUSION-ENST00000564521.6:1764-ENST00000639941.1:6881|303
HPNICTFISICMNPRTMIRYIMK
>FUSION-ENST00000564521.6:1764-ENST00000639941.1:6881|633
MSGASGFPK
>ENST00000298274.12|SNV-98524-T-A|4
MLHLNSAR
>FUSION-ENST00000475947.7:648-ENST00000652379.1:25317|869
MFYRPFLSGKNRSPVR
>FUSION-ENST00000564521.6:1764-ENST00000639941.1:6881|455
WQIRVLCVFK
>ENST00000488648.5|SNV-1927-C-G|1
QLGRPSVE
>FUSION-ENST00000564521.6:1764-ENST00000639941.1:6881|315
HMHEPTNND
>FUSION-ENST00000475947.7:648-ENST00000652379.1:25317|1236
MRGAFSDFSLGHVWRPYFSYFPDK
>ENST00000263239.7|SNV-2789-G-A|4
FQGASNLTLSETQNRDVSEETMGSR
>FUSION-ENST00000475947.7:648-ENST00000652379.1:25317|1294
ALYTERSGSRLSSR
>FUSION-ENST00000475947.7:648-ENST00000652379.1:25317|455
GAAGPPSCLWR
>FUSION-ENST00000564521.6:1764-ENST00000639941.1:6881|110
MLGACVALARSQI
>FUSION-ENST00000564521.6:1764-ENST00000639941.1:6881|345
YTKRFIIR
>FUSION-ENST00000475947.7:648-ENST00000652379.1:25317|116
MNEIPTVPTYYPAKPQPRERAWR
>ENST00000496959.5|MNV-5399-TTGAAGTTA-T|8
HLYYERESSDSGTSVSENR
>FUSION-ENST00000564521.6:1764-ENST00000639941.1:6881|378
YWCHIFVIVIGKK
>FUSION-ENST00000475947.7:648-ENST00000652379.1:25317|729
GGQTNRASMVKPR
>FUSION-ENST00000475947.7:648-ENST00000652379.1:25317|1071
LYRTGELISGLGYLIETTYE
>ENST00000325212.11|SNV-36517-C-A|1
SGMVSSSSSPVVVQHSVASQASAK
>ENST00000317829.12|SNV-93686-C-T|5
VLDPRGLPPEYPFK
>FUSION-ENST00000564521.6:1764-ENST00000639941.1:6881|510
APPSACPPPAPPLPRLNRLR
>FUSION-ENST00000475947.7:648-ENST00000652379.1:25317|97
MDERDSHCPYLLSSETTAK
>FUSION-ENST00000475947.7:648-ENST00000652379.1:25317|173
MASVALGRSK
>ENST00000344293.6|MNV-146098-AC-A|1
QIQTPLMLGN
>FUSION-ENST00000475947.7:648-ENST00000652379.1:25317|257
LWWRSVAVLTCKSVVRPGYR
>FUSION-ENST00000475947.7:648-ENST00000652379.1:25317|1059
PEEFSQCASARVLSDL
>FUSION-ENST00000475947.7:648-ENST00000652379.1:25317|955
HHLDPLREFSGR
>FUSION-ENST00000664190.1:4930-ENST00000304457.11:28896|27
DSQGYCIPVFYHS
>FUSION-ENST00000475947.7:648-ENST00000652379.1:25317|283
GGIPRPLQSAEGAPPARLARR
>ENST00000521987.1|MNV-30295-GTGAACACGCACCCTGATAAGCTGCG-G|7
AAVRNPCPNKEK
>FUSION-ENST00000668333.1:648-ENST00000652379.1:25317|1557
AAVEMAWLPGSCARVAFAAGAAAR
>FUSION-ENST00000475947.7:648-ENST00000652379.1:25317|1021
SALFEWLPISL
>ENST00000409359.6|SNV-204532-C-G|7
ICKYPLQLAELLKYR
>FUSION-ENST00000475947.7:648-ENST00000652379.1:25317|108
MCCCHGNPAQYER
>FUSION-ENST00000475947.7:648-ENST00000652379.1:25317|882
MIQRDTR
>ENST00000645361.2|SNV-214-G-A|4
YPPGPLPLPR
>ENST00000561648.5|SNV-219078-G-A|2
AHRCPGDGDDDPQLSWVTSSPSSK
>ENST00000301923.13|INDEL-206372-C-CA|9
GGSAERTTAKR
>FUSION-ENST00000475947.7:648-ENST00000652379.1:25317|541
YIFRSESAFWAAGLLLTR
>FUSION-ENST00000475947.7:648-ENST00000652379.1:25317|559
GRAWPAFGPSCVPVVGGAGRK
>FUSION-ENST00000475947.7:648-ENST00000652379.1:25317|1150
GAARSHFPGGSLGRWHSPLTR
>ENST00000593933.1|SNV-71350-G-T|1
GLYPSPLKRK
>FUSION-ENST00000564521.6:1764-ENST00000639941.1:6881|347
QGSLEKQNKYTK
>FUSION-ENST00000664190.1:4930-ENST00000304457.11:28896|38
MSLEVCLLS
>FUSION-ENST00000564521.6:1764-ENST00000639941.1:6881|533
GRPVAQSVACHWTPPAPR
>FUSION-ENST00000475947.7:648-ENST00000652379.1:25317|16
MGFGVLSCCPR
>FUSION-ENST00000475947.7:648-ENST00000652379.1:25317|992
YVFIFFNLFLLR
>FUSION-ENST00000475947.7:648-ENST00000652379.1:25317|1023
YDPLNNIFANQKVFQ
>ENST00000425687.5|SNV-134191-C-T|2
LYGPLCGYYLGRWMFIVISEPDMIK
>FUSION-ENST00000475947.7:648-ENST00000652379.1:25317|637
TFILRMKSVVFMCVNER
>FUSION-ENST00000564521.6:1764-ENST00000639941.1:6881|529
REGPSDPRDVVR
>ENST00000375759.8|SNV-94609-G-T|4
EKVDSAPIPIPSWYMKK
>FUSION-ENST00000564521.6:1764-ENST00000639941.1:6881|47
MTEYYAAAARDGR
>FUSION-ENST00000475947.7:648-ENST00000652379.1:25317|1026
MRYDPLNNIFANQKVFQ
>FUSION-ENST00000475947.7:648-ENST00000652379.1:25317|1363
PLSPPPPPPKMTARIG
>FUSION-ENST00000564521.6:1764-ENST00000639941.1:6881|339
ISRASVLVQV
>FUSION-ENST00000475947.7:648-ENST00000652379.1:25317|1124
SGVASPSTVSKNRTSVPLGCR
>ENST00000405546.7|INDEL-29486-G-GATTCC|5
HGDPWYFSFPCAWGSR
>ENST00000381990.6|SNV-38131-G-T|1
EYNPIENIPGNVVRSKGLSVFLNR
>ENST00000488648.5|SNV-1927-C-G|15
DVLTIPPGFKKGMDFAPK
>ENST00000672178.1|INDEL-5561-G-GA|3
EGAPRSPR
>FUSION-ENST00000475947.7:648-ENST00000652379.1:25317|1039
VTSTHKVPTER
>FUSION-ENST00000564521.6:1764-ENST00000639941.1:6881|328
STLTETPR
>FUSION-ENST00000564521.6:1764-ENST00000639941.1:6881|97
MKMFIGQLR
>FUSION-ENST00000475947.7:648-ENST00000652379.1:25317|1200
PLSPPPPK
>FUSION-ENST00000564521.6:1764-ENST00000639941.1:6881|321
MTLTITVRLGSCHSECGL
>ENST00000498578.5|SNV-16789-C-G|5
ASAGRTVLGGTHEELLK
>FUSION-ENST00000564521.6:1764-ENST00000639941.1:6881|79
QRLQGMEGFHIQQYG
>ENST00000316084.10|SNV-2125-G-C|2
TGQNFRLIYDTK
>ENST00000307471.8|SNV-45614-G-C|2
TIAVLLDDILQRLVKLDNK
>FUSION-ENST00000564521.6:1764-ENST00000639941.1:6881|432
SLNLFFFAGYVDFSLGTESLHFK
>ENST00000259727.5|SNV-35862-G-A|5
AKFPEHTIMAGNVVTGEMVEK
>FUSION-ENST00000475947.7:648-ENST00000652379.1:25317|1061
PEEFSQCASAR
>FUSION-ENST00000564521.6:1764-ENST00000639941.1:6881|179
FVYFFFKSSPIEYK
>FUSION-ENST00000475947.7:648-ENST00000652379.1:25317|525
LAGRAPA
>FUSION-ENST00000564521.6:1764-ENST00000639941.1:6881|243
KSLFTSEKGK
>ENST00000301923.13|INDEL-206372-C-CA|4
ASSLHSTWSKPKQR
>FUSION-ENST00000475947.7:648-ENST00000652379.1:25317|460
WGPRAVRRPR
>FUSION-ENST00000475947.7:648-ENST00000652379.1:25317|1375
PSVALGFSPFGSFDRRNPTQR
>ENST00000393416.7|MNV-5399-TTGAAGTTA-T|3
EMEFHYVAQAGLELLGSR
>FUSION-ENST00000475947.7:648-ENST00000652379.1:25317|1114
YPPPSLFLQK
>FUSION-ENST00000475947.7:648-ENST00000652379.1:25317|1080
ALATPPTPHAPRPGHPR
>FUSION-ENST00000507114.1:394-ENST00000300458.1:6051|9
TAGLSGSGTHFNEKWK
>FUSION-ENST00000564521.6:1764-ENST00000639941.1:6881|376
KRDAPFSSCSLDK
>FUSION-ENST00000564521.6:1764-ENST00000639941.1:6881|584
RARTHARPSPACQPGTR
>ENST00000551781.2|SNV-138519-G-C|4
MMRLTTVIGQYQLQVQPLHPLHFLL
>FUSION-ENST00000564521.6:1764-ENST00000639941.1:6881|316
HIYKHMHEPTNND
>FUSION-ENST00000475947.7:648-ENST00000652379.1:25317|1221
CPSLSFYVCLFLCQSVRHPR
>FUSION-ENST00000475947.7:648-ENST00000652379.1:25317|804
LAGVLKLILNR
>ENST00000369681.10|SNV-80403-G-T|1
LQIGYFVSVSSPEGNFKISK
>FUSION-ENST00000475947.7:648-ENST00000652379.1:25317|200
VVCVGGRR
>FUSION-ENST00000475947.7:648-ENST00000652379.1:25317|1540
FPGPQWGCANPRELGVISR
>FUSION-ENST00000564521.6:1764-ENST00000639941.1:6881|431
ALTSFPGWR
>ENST00000232888.7|SNV-59-C-G|3
SATAAAGKR
>FUSION-ENST00000475947.7:648-ENST00000652379.1:25317|1349
TRGTGDAEACLREEGWK
>FUSION-ENST00000475947.7:648-ENST00000652379.1:25317|739
AEAGESLEPGKRR
>FUSION-ENST00000475947.7:648-ENST00000652379.1:25317|880
IQRDTRGK
>FUSION-ENST00000475947.7:648-ENST00000652379.1:25317|294
LNTGTRPIVNK
>FUSION-ENST00000475947.7:648-ENST00000652379.1:25317|444
VPLVARSSPTWITVVILELIHADGR
>ENST00000263054.10|SNV-334904-A-C|4
STDYGTTYEKLNDNVGLK
>FUSION-ENST00000475947.7:648-ENST00000652379.1:25317|924
EFLRGGAFGGDAIVGLNT
>FUSION-ENST00000475947.7:648-ENST00000652379.1:25317|789
KIVTFKVSHFVIQK
>ENST00000393412.7|MNV-5399-TTGAAGTTA-T|3
RHLYYERGLLEMHFMQ
>FUSION-ENST00000564521.6:1764-ENST00000639941.1:6881|352
SLASSSGNCKR
>FUSION-ENST00000475947.7:648-ENST00000652379.1:25317|844
VSCRLSLDLSSSWVR
>FUSION-ENST00000475947.7:648-ENST00000652379.1:25317|90
SALPIIVK
>FUSION-ENST00000475947.7:648-ENST00000652379.1:25317|443
SSPTWITVVILELIHADGR
>FUSION-ENST00000475947.7:648-ENST00000652379.1:25317|1381
ALFPSWSWS
>FUSION-ENST00000475947.7:648-ENST00000652379.1:25317|98
HLVYVLG
>FUSION-ENST00000564521.6:1764-ENST00000639941.1:6881|350
RQGSLEK
>ENST00000674003.1|SNV-188068-A-G|3
CSKVQARWQMSAGK
>FUSION-ENST00000475947.7:648-ENST00000652379.1:25317|871
MFYRPFLSGKNR
>ENST00000488648.5|SNV-1927-C-G|9
FLLFHLVSRKAWTLHQK
>FUSION-ENST00000475947.7:648-ENST00000652379.1:25317|1227
LSLFLSVSHCLSLSLSR
>ENST00000482899.1|SNV-16789-C-G|4
AVSGRVGHMK
>FUSION-ENST00000475947.7:648-ENST00000652379.1:25317|828
MGFHCGSQDGLDLLTP
>FUSION-ENST00000475947.7:648-ENST00000652379.1:25317|464
GSRGGSRWGPR
>FUSION-ENST00000475947.7:648-ENST00000652379.1:25317|823
WVRLVSNWRPQWICPPRPPKVLG
>FUSION-ENST00000475947.7:648-ENST00000652379.1:25317|289
KVKAGALAGR
>FUSION-ENST00000564521.6:1764-ENST00000639941.1:6881|578
MGRSRLR
>FUSION-ENST00000475947.7:648-ENST00000652379.1:25317|153
DGRWPPLPSADR
>ENST00000488648.5|SNV-1927-C-G|13
FLLFHLVSR
>ENST00000276282.7|SNV-2239-G-A|2
CLDIHHQIALQEKHDAEGLSR
>FUSION-ENST00000518327.1:33110-ENST00000521175.1:236398|3
LGLMLLSKVGADAR
>FUSION-ENST00000475947.7:648-ENST00000652379.1:25317|649
MIDVGVCVIQINTHR
>FUSION-ENST00000475947.7:648-ENST00000652379.1:25317|1258
SISVFLGRSLSFSR
>ENST00000375832.5|SNV-1198-C-G|3
GRVQSFWGSEAALLLVCPGEGLSER
>FUSION-ENST00000564521.6:1764-ENST00000639941.1:6881|223
MLMDTLSRAPAR
>FUSION-ENST00000475947.7:648-ENST00000652379.1:25317|1471
KMIWAGHASSRLSLR
>FUSION-ENST00000475947.7:648-ENST00000652379.1:25317|240
MIRGLGAETISTYSQTLNG
>FUSION-ENST00000564521.6:1764-ENST00000639941.1:6881|609
RLAGTVTPHARGR
>FUSION-ENST00000564521.6:1764-ENST00000639941.1:6881|467
EHMSLFCPPSNR
>FUSION-ENST00000475947.7:648-ENST00000652379.1:25317|835
QAGRQAGRK
>FUSION-ENST00000475947.7:648-ENST00000652379.1:25317|237
MGERRSEGTGDGLR
>FUSION-ENST00000475947.7:648-ENST00000652379.1:25317|1307
MIRLPGPPK
>ENST00000488648.5|SNV-1927-C-G|19
EEAEEEIDFEKDVLTIPPGFK
>FUSION-ENST00000475947.7:648-ENST00000652379.1:25317|746
PIIPAARK
>FUSION-ENST00000475947.7:648-ENST00000652379.1:25317|1053
NIASWAEGLP
>FUSION-ENST00000475947.7:648-ENST00000652379.1:25317|532
WRGWASGCARGSGLPVTR
>ENST00000280871.9|SNV-326-C-A|7
ASENVEYTLRR
>FUSION-ENST00000475947.7:648-ENST00000652379.1:25317|919
TDGVSYQCSFVNRVR
>FUSION-ENST00000664190.1:4098-ENST00000304457.11:28896|9
MHWKLPGNRQR
>FUSION-ENST00000475947.7:648-ENST00000652379.1:25317|1202
TNHHLLDLSQGVSGLLGER
>FUSION-ENST00000475947.7:648-ENST00000652379.1:25317|175
MASVALGR
>FUSION-ENST00000475947.7:648-ENST00000652379.1:25317|128
IRGRGCK
>FUSION-ENST00000668333.1:648-ENST00000652379.1:25317|1564
FPGSLSRGR
>FUSION-ENST00000518327.1:33110-ENST00000521175.1:236398|17
GSPGRPGGPSTESTCR
>FUSION-ENST00000475947.7:648-ENST00000652379.1:25317|1263
SLSFYRFLSVSR
>FUSION-ENST00000475947.7:648-ENST00000652379.1:25317|879
DTRGKDFNEGSFGHILILW
>FUSION-ENST00000564521.6:1764-ENST00000639941.1:6881|275
TIQKSSDISFPIPNRFMQSLE
>FUSION-ENST00000564521.6:1764-ENST00000639941.1:6881|541
MWSESRPRGVGRDR
>FUSION-ENST00000475947.7:648-ENST00000652379.1:25317|478
SARWPAGRPPLPGGSS
>FUSION-ENST00000475947.7:648-ENST00000652379.1:25317|1446
MTGGRHHACLAQRDPLGK
>FUSION-ENST00000475947.7:648-ENST00000652379.1:25317|404
SLGSGGSMVAK
>FUSION-ENST00000564521.6:1764-ENST00000639941.1:6881|532
GRPVAQSVACHWTPPAPRK
>FUSION-ENST00000564521.6:1764-ENST00000639941.1:6881|306
MHPNICTFISICMNPRTMIR
>ENST00000504926.5|SNV-104418-G-A|1
TPVNWKDSQGTR
>FUSION-ENST00000664190.1:4930-ENST00000304457.11:28896|13
VTPRVTDFQVYIGCPR
>FUSION-ENST00000475947.7:648-ENST00000652379.1:25317|836
QAGRQAGR
>FUSION-ENST00000564521.6:1764-ENST00000639941.1:6881|542
WSESRPRGVGR
>FUSION-ENST00000564521.6:1764-ENST00000639941.1:6881|264
FTVAILITYFVILSKA
>ENST00000542328.5|SNV-16789-C-G|3
VWEGGTHEELLK
>FUSION-ENST00000475947.7:648-ENST00000652379.1:25317|19
YVSEMGFGVLSCCPRWSR
>ENST00000544440.7|SNV-228979-C-A|4
EKSSFLFKGDGYKPLEPAK
>FUSION-ENST00000475947.7:648-ENST00000652379.1:25317|185
AHTRPSPAVESGR
>FUSION-ENST00000668333.1:648-ENST00000652379.1:25317|1550
AWSLRRPGPGSPAHSGGVQTR
>ENST00000308377.8|SNV-20228-T-C|2
ESFVHGLPGSGKTIMAMK
>ENST00000280871.9|SNV-325-G-T|2
ILSSLMGERR
>FUSION-ENST00000564521.6:1764-ENST00000639941.1:6881|557
QANARLRDVAPMVTR
>FUSION-ENST00000475947.7:648-ENST00000652379.1:25317|540
YIFRSESAFWAAGLLLTRCPLATCR
>FUSION-ENST00000424085.6:124841-ENST00000372917.8:182203|4
IVAEIRGNVLVLSQHKFAR
>FUSION-ENST00000475947.7:648-ENST00000652379.1:25317|931
MSSLQSLFK
>ENST00000167588.4|SNV-4489-G-A|3
RIRLTVEADLQGLNK
>FUSION-ENST00000475947.7:648-ENST00000652379.1:25317|341
LSNNRSVMPLDVRGCTR
>FUSION-ENST00000564521.6:1764-ENST00000639941.1:6881|403
HHFLLVLWIS
>FUSION-ENST00000564521.6:1764-ENST00000639941.1:6881|537
DRVLGARPFLARPLGCASR
>FUSION-ENST00000475947.7:648-ENST00000652379.1:25317|40
HLTCRGDLELLGSR
>ENST00000311420.13|MNV-5399-TTGAAGTTA-T|3
RHLYYERGK
>FUSION-ENST00000564521.6:1764-ENST00000639941.1:6881|75
MLSTVTNTGPLLYMK
>FUSION-ENST00000475947.7:648-ENST00000652379.1:25317|1251
MSVSFSVSLSDTPVPGRALPLPRK
>FUSION-ENST00000475947.7:648-ENST00000652379.1:25317|476
MDENHER
>FUSION-ENST00000475947.7:648-ENST00000652379.1:25317|497
RAGLWPTGDPASRPR
>FUSION-ENST00000507114.1:394-ENST00000300458.1:6051|5
LQIDRICAISDR
>FUSION-ENST00000564521.6:1764-ENST00000639941.1:6881|536
LGERSRR
>FUSION-ENST00000564521.6:1764-ENST00000639941.1:6881|118
DVYCSVVYR
>FUSION-ENST00000668333.1:648-ENST00000652379.1:25317|1569
MEVGSLGIWE
>FUSION-ENST00000564521.6:1764-ENST00000639941.1:6881|396
CLYLCNHYSRKLTHAHCPCIFEK
>ENST00000526301.6|SNV-14937-G-A|4
MCQTSAWATTTRPCARSWR
>ENST00000373450.4|SNV-154647-G-T|2
ENIMRLSILHK
>FUSION-ENST00000475947.7:648-ENST00000652379.1:25317|633
VNTYRLYGNRLLYDR
>FUSION-ENST00000564521.6:1764-ENST00000639941.1:6881|428
SPCVHASTVGHR
>FUSION-ENST00000475947.7:648-ENST00000652379.1:25317|1342
SQSCTCMLERQIK
>FUSION-ENST00000475947.7:648-ENST00000652379.1:25317|293
LNTGTRPIVNKYR
>FUSION-ENST00000475947.7:648-ENST00000652379.1:25317|1330
QLQEENKTR
>ENST00000409359.6|SNV-204532-C-G|6
YPLQLAELLKYR
>FUSION-ENST00000475947.7:648-ENST00000652379.1:25317|6
MLWAHVVSFQTSMIIIIVGVISR
>FUSION-ENST00000475947.7:648-ENST00000652379.1:25317|174
ASVALGR
>ENST00000262041.6|SNV-739-C-T|3
QVLSPAEAEK
>FUSION-ENST00000475947.7:648-ENST00000652379.1:25317|459
AVRRPRR
>FUSION-ENST00000475947.7:648-ENST00000652379.1:25317|629
LYGNRLLYDR
>FUSION-ENST00000475947.7:648-ENST00000652379.1:25317|1215
MSQSCSCMLERQIKVR
>ENST00000356133.3|SNV-7982-G-T|5
MLTEPAR
>FUSION-ENST00000564521.6:1764-ENST00000639941.1:6881|408
MHLLLATEK
>FUSION-ENST00000475947.7:648-ENST00000652379.1:25317|936
SRIDPDSISKTS
>FUSION-ENST00000475947.7:648-ENST00000652379.1:25317|539
SESAFWAAGLLLTR
>FUSION-ENST00000336334.8:4454-ENST00000622827.4:344774|183
AGRDSCQNVGGGTAVVQVR
>FUSION-ENST00000475947.7:648-ENST00000652379.1:25317|324
GIGDCNYSP
>FUSION-ENST00000475947.7:648-ENST00000652379.1:25317|1508
EINTKTESTV
>FUSION-ENST00000475947.7:648-ENST00000652379.1:25317|580
GDPPRVAR
>FUSION-ENST00000475947.7:648-ENST00000652379.1:25317|65
DLLSPGGRG
>ENST00000542451.1|SNV-15940-G-T|2
SWNTEAVVPLATLCSNLYHR
>FUSION-ENST00000475947.7:648-ENST00000652379.1:25317|394
MAVLSWWSDLSG
>FUSION-ENST00000564521.6:1764-ENST00000639941.1:6881|353
SLASSSGNCK
>FUSION-ENST00000564521.6:1764-ENST00000639941.1:6881|134
CLWSQLFRRLR
>ENST00000627109.2|SNV-319528-C-T|1
AIMAQLP
>ENST00000453909.3|SNV-17123-G-A|4
MADGGTPVRTCAGEDRPSESGQGK
>FUSION-ENST00000475947.7:648-ENST00000652379.1:25317|347
SGAARALH
>FUSION-ENST00000475947.7:648-ENST00000652379.1:25317|849
TSPETLEISPLR
>ENST00000548071.1|SNV-7257-G-A|1
AITSQKPVFHRICMNVYVLLTK
>FUSION-ENST00000475947.7:648-ENST00000652379.1:25317|725
ASMVKPRLYSQYTTLAGRCAVLYCL
>ENST00000413465.6|MNV-11503-CGGT-C|2
TYQGSYFR
>FUSION-ENST00000475947.7:648-ENST00000652379.1:25317|346
MLTSYATPER
>FUSION-ENST00000475947.7:648-ENST00000652379.1:25317|1091
VQRDGDFHPQGPH
>FUSION-ENST00000475947.7:648-ENST00000652379.1:25317|1298
MALYTER
>FUSION-ENST00000668333.1:648-ENST00000652379.1:25317|1562
FPGSLSRGRR
>ENST00000519301.6|SNV-1088787-A-G|2
AFCVNGGECFMVKDLSNPSR
>FUSION-ENST00000564521.6:1764-ENST00000639941.1:6881|150
GGRYEDVYWPAAVAR
>FUSION-ENST00000564521.6:1764-ENST00000639941.1:6881|484
PCKQQLMHRGQFK
>ENST00000505014.5|MNV-11503-CGGT-C|1
AATSVWASCILGQPSL
>ENST00000263239.7|SNV-2789-G-A|6
NLKFQGASNLTLSETQNR
>FUSION-ENST00000475947.7:648-ENST00000652379.1:25317|492
SCLSRLPGPAGLLFSR
>ENST00000488648.5|SNV-1927-C-G|3
CSPGPSK
>ENST00000541750.1|SNV-59542-T-G|8
CFDMLNSLISNNSKLGSCQER
>FUSION-ENST00000475947.7:648-ENST00000652379.1:25317|354
FSLIKNESRR
>FUSION-ENST00000475947.7:648-ENST00000652379.1:25317|160
GQSVLRDGR
>FUSION-ENST00000475947.7:648-ENST00000652379.1:25317|1442
MAACSRGYSGG
>FUSION-ENST00000664190.1:4930-ENST00000304457.11:28896|18
ENGDAEGD
>FUSION-ENST00000475947.7:648-ENST00000652379.1:25317|1234
GAFSDFSLGHVWRPYFSYFPDK
>FUSION-ENST00000664190.1:4930-ENST00000304457.11:28896|17
MWKVSFFALI
>FUSION-ENST00000564521.6:1764-ENST00000639941.1:6881|281
MGLLGVGASINTRK
>FUSION-ENST00000475947.7:648-ENST00000652379.1:25317|1445
TGGRHHACLAQRDPLGK
>FUSION-ENST00000475947.7:648-ENST00000652379.1:25317|617
CLCYTNKYTSLYK
>ENST00000445597.6|SNV-449904-C-A|2
FSLDWFHQVFVSSVVSK
>FUSION-ENST00000518327.1:33110-ENST00000521175.1:236398|16
LPAFLSACFLPFCR
>FUSION-ENST00000564521.6:1764-ENST00000639941.1:6881|564
LPYAWASDRVSAPRR
>ENST00000263239.7|SNV-2789-G-A|5
FQGASNLTLSETQNR
>FUSION-ENST00000475947.7:648-ENST00000652379.1:25317|31
FKQTASFLFR
>FUSION-ENST00000475947.7:648-ENST00000652379.1:25317|1416
CHVWLISYF
>FUSION-ENST00000564521.6:1764-ENST00000639941.1:6881|10
AAVRSICSSLR
>FUSION-ENST00000564521.6:1764-ENST00000639941.1:6881|458
IGNPSGK
>FUSION-ENST00000475947.7:648-ENST00000652379.1:25317|996
ETHTQTKDNYSVCKSLLED
>FUSION-ENST00000564521.6:1764-ENST00000639941.1:6881|387
MLLVQEEVLRNSIQVFK
>ENST00000216181.11|MNV-95837-GGCA-G|4
DLEGLSQREEK
>ENST00000636870.1|SNV-2056370-C-G|4
MLGPLQQLWNK
>ENST00000381990.6|SNV-38131-G-T|5
HKEYNPIENIPGNVVR
>FUSION-ENST00000475947.7:648-ENST00000652379.1:25317|433
MVVAVPTMVTTGDGESGFDSGEGA
>FUSION-ENST00000475947.7:648-ENST00000652379.1:25317|628
LYGNRLLYDRCR
>FUSION-ENST00000475947.7:648-ENST00000652379.1:25317|1518
TEMSHRAR
>FUSION-ENST00000475947.7:648-ENST00000652379.1:25317|330
MNEEFPVSAGHKLALIK
>FUSION-ENST00000505505.1:31350-ENST00000393238.7:222342|13
TDRTVGSK
>ENST00000631199.2|SNV-2056370-C-G|6
AKVTSGFISGCSGHCSSYGTN
>FUSION-ENST00000475947.7:648-ENST00000652379.1:25317|1042
DFSSLEPLPPGFK
>FUSION-ENST00000564521.6:1764-ENST00000639941.1:6881|76
EGFHIQQYG
>FUSION-ENST00000475947.7:648-ENST00000652379.1:25317|583
AVAPEARAATRGDPPR
>ENST00000539861.5|SNV-55225-C-T|4
MPVLPQVSQAGR
>FUSION-ENST00000475947.7:648-ENST00000652379.1:25317|102
CCCHGNPAQYERNR
>FUSION-ENST00000475947.7:648-ENST00000652379.1:25317|195
GPCLGKRR
>FUSION-ENST00000475947.7:648-ENST00000652379.1:25317|726
ASMVKPRLYSQYTTLAGR
>FUSION-ENST00000475947.7:648-ENST00000652379.1:25317|811
GFTVLPRLGPR
>FUSION-ENST00000559362.5:105183-ENST00000557957.5:83930|129
LNPQQAPLYVAVADVQFGPMR
>FUSION-ENST00000475947.7:648-ENST00000652379.1:25317|41
RHLTCRGDLELLGSR
>FUSION-ENST00000475947.7:648-ENST00000652379.1:25317|524
MLPAPALETR
>ENST00000511482.1|SNV-35140-G-T|7
MIDKNELKQALSGFCYR
>FUSION-ENST00000564521.6:1764-ENST00000639941.1:6881|277
KTIQKSSDISFPIPNR
>FUSION-ENST00000475947.7:648-ENST00000652379.1:25317|1083
GDQEGRRPDRR
>FUSION-ENST00000475947.7:648-ENST00000652379.1:25317|1433
RPSWKVR
>FUSION-ENST00000475947.7:648-ENST00000652379.1:25317|1525
MAALGSPHPPPPRFK
>FUSION-ENST00000475947.7:648-ENST00000652379.1:25317|281
RAGEVEHER
>FUSION-ENST00000475947.7:648-ENST00000652379.1:25317|246
MGKKPGSLAWSR
>FUSION-ENST00000518327.1:33110-ENST00000521175.1:236398|11
SLGSCGCVVLRLR
>FUSION-ENST00000475947.7:648-ENST00000652379.1:25317|711
DGVSEARPPWLPRQPRETDPGWAR
>FUSION-ENST00000668333.1:648-ENST00000652379.1:25317|1566
FPGSLSR
>FUSION-ENST00000475947.7:648-ENST00000652379.1:25317|390
RYSHDPPGSFRETK
>FUSION-ENST00000475947.7:648-ENST00000652379.1:25317|997
ETHTQTKDNYSVCK
>FUSION-ENST00000564521.6:1764-ENST00000639941.1:6881|525
EGPSDPRDVVRVTSEGGGEGSCSR
>FUSION-ENST00000475947.7:648-ENST00000652379.1:25317|702
LFFSLVRGFLVFLRVFNPR
>FUSION-ENST00000475947.7:648-ENST00000652379.1:25317|1523
LTAPSASQVQVILLPQPSR
>FUSION-ENST00000668333.1:648-ENST00000652379.1:25317|1554
MAWLPGSCARVAFAAGAAAR
>ENST00000393412.7|MNV-5399-TTGAAGTTA-T|2
HLYYERGLLEMHFMQ
>ENST00000521626.5|SNV-17123-G-A|1
TCAGEDRPKRNPY
>FUSION-ENST00000475947.7:648-ENST00000652379.1:25317|762
QARPTWR
>ENST00000396947.7|INDEL-2910-G-GA|1
AGWENLPQ
>FUSION-ENST00000475947.7:648-ENST00000652379.1:25317|1345
MSQSCTCMLER
>ENST00000643759.2|SNV-46714-A-T|1
EHLEQLKEHWDHLLERTNDK
>FUSION-ENST00000475947.7:648-ENST00000652379.1:25317|1050
YVQTLLSISTTTHGPLWNHWLFEK
>FUSION-ENST00000475947.7:648-ENST00000652379.1:25317|1267
ALYCYWAR
>FUSION-ENST00000475947.7:648-ENST00000652379.1:25317|1387
FGSRGNAFQSPIRMHR
>FUSION-ENST00000324093.8:31350-ENST00000393238.7:222342|6
WQHPHRLCGWNTRPSAHK
>FUSION-ENST00000564521.6:1764-ENST00000639941.1:6881|424
MLTSLWALSPCILK
>FUSION-ENST00000475947.7:648-ENST00000652379.1:25317|589
WGRGCRCASGPAAGVGLPGPVDQR
>FUSION-ENST00000564521.6:1764-ENST00000639941.1:6881|255
NMHKHNFYAVSEDSAIP
>FUSION-ENST00000475947.7:648-ENST00000652379.1:25317|806
DPPALGLPKVR
>FUSION-ENST00000475947.7:648-ENST00000652379.1:25317|964
CLLIHEYK
>ENST00000465703.5|SNV-1927-C-G|3
KAWTLHQKVSFSF
>FUSION-ENST00000475947.7:648-ENST00000652379.1:25317|210
EWTGAAGAAR
>ENST00000541750.1|SNV-59542-T-G|5
MLNSLISNNSKLGSCQERGLWQGR
>ENST00000306862.7|SNV-9267-C-G|1
NMSKIDAHITQSRFLTSDISEER
>FUSION-ENST00000564521.6:1764-ENST00000639941.1:6881|553
DVAPMVTRAAAAK
>FUSION-ENST00000564521.6:1764-ENST00000639941.1:6881|271
MISAIFRL
>FUSION-ENST00000475947.7:648-ENST00000652379.1:25317|285
GGIPRPLQSAEGAPPAR
>ENST00000593933.1|SNV-71350-G-T|3
GLYPSPLK
>ENST00000374704.8|SNV-90033-G-T|6
MWNTTSCCVSSSPK
>FUSION-ENST00000564521.6:1764-ENST00000639941.1:6881|160
AWGYIPKHGNSTCGFAPWR
>ENST00000542328.5|SNV-16789-C-G|1
VWEGGTHEELLKKGGLYAELIR
>FUSION-ENST00000475947.7:648-ENST00000652379.1:25317|469
WCGRVGFVAAVAPGPPVAGPRGSR
>FUSION-ENST00000475947.7:648-ENST00000652379.1:25317|769
GGGLRLRPPRSPGR
>FUSION-ENST00000475947.7:648-ENST00000652379.1:25317|710
QPRETDPGWAR
>FUSION-ENST00000475947.7:648-ENST00000652379.1:25317|874
MGESETE
>FUSION-ENST00000475947.7:648-ENST00000652379.1:25317|382
MLLAECPAGPEAFTLK
>FUSION-ENST00000564521.6:1764-ENST00000639941.1:6881|169
MARSRLTATPASR
>ENST00000312295.5|SNV-2163-C-A|2
AGSVSMRVFK
>FUSION-ENST00000475947.7:648-ENST00000652379.1:25317|276
RVPSGPLLVSR
>FUSION-ENST00000564521.6:1764-ENST00000639941.1:6881|125
ARPYLKKEK
>FUSION-ENST00000475947.7:648-ENST00000652379.1:25317|1510
MKEINTKTESTV
>FUSION-ENST00000564521.6:1764-ENST00000639941.1:6881|139
MCLWSQLFR
>FUSION-ENST00000475947.7:648-ENST00000652379.1:25317|191
MALERRAHTRPSPAVESGR
>FUSION-ENST00000475947.7:648-ENST00000652379.1:25317|307
MWRTEDPLPGAARGGPK
>FUSION-ENST00000564521.6:1764-ENST00000639941.1:6881|3
YSSFNPLK
>FUSION-ENST00000475947.7:648-ENST00000652379.1:25317|563
ALPERACGPRGR
>ENST00000482899.1|SNV-16789-C-G|10
MADGRVWEGGTHEELLKK
>ENST00000358794.9|SNV-7836-G-T|1
GNNALSVGNIDDALQCYSEAIK
>FUSION-ENST00000475947.7:648-ENST00000652379.1:25317|813
RGFTVLPRLGPR
>FUSION-ENST00000475947.7:648-ENST00000652379.1:25317|1111
KSFLNVHLPVS
>ENST00000376919.3|SNV-2542-T-A|1
QGFKVTLPPFMCNK
>ENST00000490948.5|SNV-8459-G-A|4
GIMVLLSIYDLHHNPK
>FUSION-ENST00000475947.7:648-ENST00000652379.1:25317|730
AGGSRGGQTNRASMVKPR
>FUSION-ENST00000475947.7:648-ENST00000652379.1:25317|650
EIDFCMIDVGVCVIQINTHRSIKK
>FUSION-ENST00000475947.7:648-ENST00000652379.1:25317|226
SEGTGDGLRCPRPIER
>FUSION-ENST00000475947.7:648-ENST00000652379.1:25317|1417
RCHVWLISYF
>FUSION-ENST00000475947.7:648-ENST00000652379.1:25317|665
MFVFLVGTPCLSMLLR
>FUSION-ENST00000668333.1:648-ENST00000652379.1:25317|1531
SAVMTRVGTVRSGR
>FUSION-ENST00000564521.6:1764-ENST00000639941.1:6881|505
LRSSRNAPQK
>FUSION-ENST00000564521.6:1764-ENST00000639941.1:6881|244
MKSLFTSEKGK
>ENST00000649786.1|SNV-96968-G-A|1
MQIKEPEK
>FUSION-ENST00000475947.7:648-ENST00000652379.1:25317|802
LILNRNLGR
>FUSION-ENST00000564521.6:1764-ENST00000639941.1:6881|619
GLGLGQQGPDGVQVR
>FUSION-ENST00000564521.6:1764-ENST00000639941.1:6881|515
RPPLPSAASGLR
>FUSION-ENST00000564521.6:1764-ENST00000639941.1:6881|45
DGRVSHSAIWLTLTCEQR
>FUSION-ENST00000475947.7:648-ENST00000652379.1:25317|369
RDGRGHSYCAAR
>FUSION-ENST00000475947.7:648-ENST00000652379.1:25317|515
VARAAGRASPAR
>FUSION-ENST00000475947.7:648-ENST00000652379.1:25317|998
ETHTQTK
>ENST00000382080.6|SNV-683637-G-T|1
CLYFFVLLLFVTMIVNLAMTIWILK
>FUSION-ENST00000475947.7:648-ENST00000652379.1:25317|1396
DGREPLRLDSGE
>FUSION-ENST00000475947.7:648-ENST00000652379.1:25317|392
RRYSHDPPGSFR
>FUSION-ENST00000475947.7:648-ENST00000652379.1:25317|796
TLSRGVPWSVYHR
>FUSION-ENST00000564521.6:1764-ENST00000639941.1:6881|158
MCTSPRK
>ENST00000576922.5|SNV-12383-C-T|3
ALSHFFSLCFRLAWEQAR
>FUSION-ENST00000475947.7:648-ENST00000652379.1:25317|1037
VTSTHKVPTERR
>FUSION-ENST00000475947.7:648-ENST00000652379.1:25317|1172
PAPREAEAGESLEPGKR
>FUSION-ENST00000475947.7:648-ENST00000652379.1:25317|881
MIQRDTRGK
>FUSION-ENST00000475947.7:648-ENST00000652379.1:25317|1463
LSLRHFGRPRR
>FUSION-ENST00000475947.7:648-ENST00000652379.1:25317|692
AFLFSRFLSFFCFFPACFLA
>FUSION-ENST00000564521.6:1764-ENST00000639941.1:6881|567
CPFLRLPYAWASDRVSAPR
>FUSION-ENST00000475947.7:648-ENST00000652379.1:25317|1108
DTSALAR
>FUSION-ENST00000564521.6:1764-ENST00000639941.1:6881|519
VTSEGGGEGSCSR
>FUSION-ENST00000475947.7:648-ENST00000652379.1:25317|1158
SLSLSHSLSLR
>FUSION-ENST00000564521.6:1764-ENST00000639941.1:6881|456
IGNPSGKWQIRVLCVFK
>ENST00000216797.10|INDEL-1480-C-CC|3
DFPRKYPPTPCL
>FUSION-ENST00000475947.7:648-ENST00000652379.1:25317|75
MPGRFLPFFNLIF
>FUSION-ENST00000564521.6:1764-ENST00000639941.1:6881|571
APCVSSR
>FUSION-ENST00000564521.6:1764-ENST00000639941.1:6881|583
ARTHARPSPACQPGTR
>FUSION-ENST00000475947.7:648-ENST00000652379.1:25317|1032
IVKVKTK
>FUSION-ENST00000475947.7:648-ENST00000652379.1:25317|322
SLPFVHTARR
>FUSION-ENST00000475947.7:648-ENST00000652379.1:25317|251
SVVRPGYRGERLIEPSSSWFPPK
>FUSION-ENST00000475947.7:648-ENST00000652379.1:25317|1144
WHSPLTRVGKR
>FUSION-ENST00000564521.6:1764-ENST00000639941.1:6881|574
APLVPPPSR
>FUSION-ENST00000475947.7:648-ENST00000652379.1:25317|518
AGPLRVAR
>FUSION-ENST00000475947.7:648-ENST00000652379.1:25317|1473
KKMIWAGHASSR
>ENST00000521987.1|MNV-30295-GTGAACACGCACCCTGATAAGCTGCG-G|11
CPAGFGSFVDKTVLPFETHAPTR
>FUSION-ENST00000475947.7:648-ENST00000652379.1:25317|596
RRIYVCK
>FUSION-ENST00000475947.7:648-ENST00000652379.1:25317|713
DGVSEARPPWLPR
>ENST00000485732.5|SNV-6513-A-C|3
WPCGRAPAGPLLTAPLR
>FUSION-ENST00000475947.7:648-ENST00000652379.1:25317|1370
RVCVGRGCGVGTEGSVLR
>ENST00000389420.8|SNV-123442-A-G|1
CVSCRDALDR
>FUSION-ENST00000564521.6:1764-ENST00000639941.1:6881|401
SLDKCLYLCNHYSR
>FUSION-ENST00000564521.6:1764-ENST00000639941.1:6881|95
MKMFIGQLRWLVLVIPTL
>FUSION-ENST00000475947.7:648-ENST00000652379.1:25317|536
CPLATCR
>FUSION-ENST00000564521.6:1764-ENST00000639941.1:6881|27
FKFFLLSGPLRMS
>FUSION-ENST00000475947.7:648-ENST00000652379.1:25317|570
SLCRDPFWRVPVR
>ENST00000541750.1|SNV-59542-T-G|7
MLNSLISNNSKLGSCQER
>FUSION-ENST00000564521.6:1764-ENST00000639941.1:6881|507
LNRLRSSR
>ENST00000539253.5|SNV-18566-A-G|1
ADFVAGSLGGR
>FUSION-ENST00000475947.7:648-ENST00000652379.1:25317|1170
EAEAGESLEPGKR
>FUSION-ENST00000564521.6:1764-ENST00000639941.1:6881|579
THARPSPACQPGTRMGRSR
>FUSION-ENST00000475947.7:648-ENST00000652379.1:25317|1519
MTEMSHRAR
>FUSION-ENST00000475947.7:648-ENST00000652379.1:25317|1216
SQSCSCMLERQIK
>ENST00000523374.5|SNV-17123-G-A|3
TCAGEDRPKVWEVDEQIDHYK
>FUSION-ENST00000475947.7:648-ENST00000652379.1:25317|686
LVSHSQPQVVR
>FUSION-ENST00000564521.6:1764-ENST00000639941.1:6881|296
MIRYIMK
>ENST00000312295.5|SNV-2163-C-A|5
AQRAGSVSMR
>ENST00000374704.8|SNV-90033-G-T|4
MWNTTSCCVSSSPKLR
>ENST00000373760.6|MNV-5893-TGACAAGGACA-T|2
HSHPNDVASFPETHR
>FUSION-ENST00000475947.7:648-ENST00000652379.1:25317|544
VAWAGGVVGDATSRPRGR
>ENST00000294484.7|SNV-22241-C-T|2
SQFGSWGWNRR
>FUSION-ENST00000475947.7:648-ENST00000652379.1:25317|903
FGQDLAFPPYFTS
>FUSION-ENST00000564521.6:1764-ENST00000639941.1:6881|361
QTILFQHNSPELGGRLSRK
>FUSION-ENST00000668333.1:648-ENST00000652379.1:25317|1545
DPVPRPTVGVCKPER
>FUSION-ENST00000475947.7:648-ENST00000652379.1:25317|1126
SGVASPSTVSK
>FUSION-ENST00000475947.7:648-ENST00000652379.1:25317|437
SKPTRSAPLRPRPGGGRR
>FUSION-ENST00000475947.7:648-ENST00000652379.1:25317|1147
SHFPGGSLGRWHSPLTRVGK
>ENST00000482899.1|SNV-16789-C-G|12
MADGRVWEGGTHEELLK
>FUSION-ENST00000564521.6:1764-ENST00000639941.1:6881|485
MPCKQQLMHRGQFK
>FUSION-ENST00000564521.6:1764-ENST00000639941.1:6881|105
GVYPQTRQFYLWVCTLENFSVVQR
>FUSION-ENST00000475947.7:648-ENST00000652379.1:25317|255
SVAVLTCKSVVRPGYR
>ENST00000306862.7|SNV-9267-C-G|5
YPLSLALHFHNKIR
>FUSION-ENST00000475947.7:648-ENST00000652379.1:25317|1011
MRLLQNS
>ENST00000673384.1|MNV-27822-CC-C|6
TFLVQTKGHWR
>ENST00000542502.5|MNV-5399-TTGAAGTTA-T|46
RHLYYEREENSDELSGER
>FUSION-ENST00000564521.6:1764-ENST00000639941.1:6881|548
VTRAAAAKTGSWGGPGPR
>FUSION-ENST00000475947.7:648-ENST00000652379.1:25317|38
GDLELLGSR
>FUSION-ENST00000564521.6:1764-ENST00000639941.1:6881|348
QGSLEKQNK
>FUSION-ENST00000564521.6:1764-ENST00000639941.1:6881|552
DVAPMVTRAAAAKTGSWGGPGPR
>FUSION-ENST00000564521.6:1764-ENST00000639941.1:6881|242
SLFTSEK
>FUSION-ENST00000475947.7:648-ENST00000652379.1:25317|1060
MPEEFSQCASARVLSDL
>FUSION-ENST00000475947.7:648-ENST00000652379.1:25317|1532
VGTVRSGR
>ENST00000301923.13|INDEL-206372-C-CA|2
QRTSDRSAAAE
>FUSION-ENST00000507114.1:394-ENST00000300458.1:6051|15
RSTAGQRHSK
>FUSION-ENST00000564521.6:1764-ENST00000639941.1:6881|300
MNPRTMIRYIMK
>FUSION-ENST00000475947.7:648-ENST00000652379.1:25317|718
CAVLYCL
>FUSION-ENST00000475947.7:648-ENST00000652379.1:25317|250
GERLIEPSSSWFPPK
>FUSION-ENST00000564521.6:1764-ENST00000639941.1:6881|129
ITPLHSSLGDRARPYLK
>FUSION-ENST00000475947.7:648-ENST00000652379.1:25317|672
TGVSHRARPVDSFRFFISFVSTR
>FUSION-ENST00000475947.7:648-ENST00000652379.1:25317|561
ACGPRGRAWPAFGPSCVPVVGGAGR
>ENST00000393416.7|MNV-5399-TTGAAGTTA-T|2
EMEFHYVAQAGLELLGSRDLLTSAS
>ENST00000280241.12|SNV-1310973-G-A|2
SSFNRTLWDSVR
>FUSION-ENST00000475947.7:648-ENST00000652379.1:25317|1479
EMSPRMPSFPSVCLQLPQA
>FUSION-ENST00000475947.7:648-ENST00000652379.1:25317|1123
CLSLSVSVSVSLSLSLSLSLCLSVR
>FUSION-ENST00000475947.7:648-ENST00000652379.1:25317|781
VSHFVIQKYTDSPK
>FUSION-ENST00000475947.7:648-ENST00000652379.1:25317|552
ALRVWLR
>FUSION-ENST00000475947.7:648-ENST00000652379.1:25317|1359
MTVLAWAER
>ENST00000523374.5|SNV-17123-G-A|1
VWEVDEQIDHYKESQDK
>ENST00000374704.8|SNV-90033-G-T|5
WNTTSCCVSSSPK
>FUSION-ENST00000475947.7:648-ENST00000652379.1:25317|896
SYGSSCSQWDSIR
>FUSION-ENST00000475947.7:648-ENST00000652379.1:25317|165
VQIPESGVAEMGAARRPVR
>FUSION-ENST00000564521.6:1764-ENST00000639941.1:6881|29
NRFKFFLLSGPLR
>ENST00000373997.8|SNV-69475-A-T|1
YTRGSGGR
>FUSION-ENST00000564521.6:1764-ENST00000639941.1:6881|60
RELNLWSADTLYVFII
>FUSION-ENST00000475947.7:648-ENST00000652379.1:25317|803
LAGVLKLILNRNLGR
>FUSION-ENST00000475947.7:648-ENST00000652379.1:25317|147
GVGFRSPNPEWR
>FUSION-ENST00000475947.7:648-ENST00000652379.1:25317|1248
VGPCPFHESEK
>FUSION-ENST00000564521.6:1764-ENST00000639941.1:6881|480
LSISAPAGPDVLVEALVRNDLGDR
>FUSION-ENST00000564521.6:1764-ENST00000639941.1:6881|33
MVAPWSNPPCHLFATAVLGA
>ENST00000451237.3|SNV-836-T-C|1
TDDDVYANVPELVSELVLRGGR
>FUSION-ENST00000475947.7:648-ENST00000652379.1:25317|1426
MPAWPKETLLESETQRAPSSDLID
>ENST00000381496.7|SNV-362529-G-A|5
VRTCMVVAEERPR
>ENST00000380262.7|SNV-12383-C-T|1
LAWEQARVCELQSGNQQLEEQR
>FUSION-ENST00000475947.7:648-ENST00000652379.1:25317|14
MGFGVLSCCPRWSR
>FUSION-ENST00000564521.6:1764-ENST00000639941.1:6881|123
MIAVVILLSLSR
>FUSION-ENST00000475947.7:648-ENST00000652379.1:25317|1332
ERQLQEENKTR
>ENST00000519301.6|SNV-1088787-A-G|4
EKAFCVNGGECFMVKDLSNPSR
>FUSION-ENST00000564521.6:1764-ENST00000639941.1:6881|80
MQRLQGMEGFHIQQYG
>ENST00000485732.5|SNV-6513-A-C|2
APAGPLLTAPLR
>FUSION-ENST00000664190.1:4098-ENST00000304457.11:28896|2
LQQNRPSPSDSR
>FUSION-ENST00000475947.7:648-ENST00000652379.1:25317|26
MYVCMYVSEMGFGVLSCCPR
>FUSION-ENST00000518327.1:33110-ENST00000521175.1:236398|23
GPGEPPPAPGSR
>ENST00000258149.10|MNV-5399-TTGAAGTTA-T|2
HLYYERGSFLSWPVYYD
>FUSION-ENST00000664190.1:4098-ENST00000304457.11:28896|5
RAKLQQNRPSPSDSR
>FUSION-ENST00000564521.6:1764-ENST00000639941.1:6881|475
HRGQFKK
>ENST00000465995.6|MNV-56501-ATGTCT-A|1
NVGPVDAQVYLEEME
>FUSION-ENST00000475947.7:648-ENST00000652379.1:25317|535
CPLATCRWR
>FUSION-ENST00000564521.6:1764-ENST00000639941.1:6881|2
MYSSFNPLKNSVG
>FUSION-ENST00000475947.7:648-ENST00000652379.1:25317|748
PIIPAAR
>FUSION-ENST00000475947.7:648-ENST00000652379.1:25317|1081
VPKALATPPTPHAPRPGHPR
>FUSION-ENST00000475947.7:648-ENST00000652379.1:25317|1291
LSSRGQEFETSPANVVKPPSLLKIR
>ENST00000673384.1|MNV-27822-CC-C|10
KQLPSAKTFLVQTK
>ENST00000595437.5|INDEL-297660-G-GC|1
SSSPAPEFLASSPP
>FUSION-ENST00000475947.7:648-ENST00000652379.1:25317|295
LHLRLNTGTRPIVNKYR
>FUSION-ENST00000564521.6:1764-ENST00000639941.1:6881|18
YSINVIYCY
>FUSION-ENST00000475947.7:648-ENST00000652379.1:25317|723
VKPRLYSQYTTLAGR
>FUSION-ENST00000475947.7:648-ENST00000652379.1:25317|520
MLPAPALETRAGPLRVAR
>FUSION-ENST00000475947.7:648-ENST00000652379.1:25317|1250
SVSFSVSLSDTPVPGRALPLPRK
>FUSION-ENST00000475947.7:648-ENST00000652379.1:25317|1098
APPPGRLLGARPSSAK
>FUSION-ENST00000475947.7:648-ENST00000652379.1:25317|980
LECDGVISAHCNRHLPGFKR
>FUSION-ENST00000475947.7:648-ENST00000652379.1:25317|1103
MFTILHHDILFSRNP
>FUSION-ENST00000475947.7:648-ENST00000652379.1:25317|220
ESGSDPRIR
>FUSION-ENST00000475947.7:648-ENST00000652379.1:25317|1247
VGPCPFHESEKR
>FUSION-ENST00000582911.5:648-ENST00000652379.1:25317|1541
FPGPQWGCANPR
>FUSION-ENST00000475947.7:648-ENST00000652379.1:25317|483
AARATVPPCALRCGRPGRPR
>FUSION-ENST00000668333.1:648-ENST00000652379.1:25317|1555
AWLPGSCAR
>FUSION-ENST00000475947.7:648-ENST00000652379.1:25317|372
QARAAWIPQLGIME
>ENST00000587860.1|SNV-222453-G-C|3
MRNNSSDLDTK
>FUSION-ENST00000475947.7:648-ENST00000652379.1:25317|1498
TVLFLGVG
>FUSION-ENST00000475947.7:648-ENST00000652379.1:25317|1178
IHLPGPPKVLETTGLSR
>FUSION-ENST00000475947.7:648-ENST00000652379.1:25317|1113
YPPPSLFLQKK
>ENST00000614778.4|SNV-35140-G-T|5
NELKQALSGFCYR
>FUSION-ENST00000475947.7:648-ENST00000652379.1:25317|342
LSNNRSVMPLDVR
>FUSION-ENST00000564521.6:1764-ENST00000639941.1:6881|626
YRSLPEDPWREK
>FUSION-ENST00000664190.1:4930-ENST00000304457.11:28896|32
MDNLRDVESEFLCAYLVRVIFSQ
>FUSION-ENST00000475947.7:648-ENST00000652379.1:25317|1365
PLSPPPPPPKMTAR
>FUSION-ENST00000564521.6:1764-ENST00000639941.1:6881|22
MRLAWCLAYGKYSINVIYCY
>FUSION-ENST00000475947.7:648-ENST00000652379.1:25317|1515
MSISRKMEK
>FUSION-ENST00000564521.6:1764-ENST00000639941.1:6881|74
LSTVTNTGPLLYMK
>FUSION-ENST00000475947.7:648-ENST00000652379.1:25317|542
GRYIFRSESAFWAAGLLLTR
>FUSION-ENST00000564521.6:1764-ENST00000639941.1:6881|521
SSAEGGVVPLK
>FUSION-ENST00000564521.6:1764-ENST00000639941.1:6881|168
ARSRLTATPASR
>FUSION-ENST00000564521.6:1764-ENST00000639941.1:6881|370
NSTKAIPALEEQTAK
>ENST00000232888.7|SNV-59-C-G|4
MSATAAAGKR
>FUSION-ENST00000475947.7:648-ENST00000652379.1:25317|1360
VDLVSCLFHHHHHHRR
>ENST00000367478.9|SNV-14822-T-G|4
EAGEANKAIQDHLLEGEQSKDQMEK
>ENST00000636870.1|SNV-2056370-C-G|2
MLGPLQQLWNKL
>FUSION-ENST00000564521.6:1764-ENST00000639941.1:6881|357
MPNTVLRDMR
>FUSION-ENST00000475947.7:648-ENST00000652379.1:25317|1102
FTILHHDILFSRNP
>FUSION-ENST00000564521.6:1764-ENST00000639941.1:6881|528
KGKSSAEGGVVPLK
>FUSION-ENST00000475947.7:648-ENST00000652379.1:25317|241
KPGSLAWSRAWNASA
>FUSION-ENST00000475947.7:648-ENST00000652379.1:25317|1130
MNKDPILKSGVASPSTVSK
>FUSION-ENST00000475947.7:648-ENST00000652379.1:25317|641
KGSSIKTFILR
>FUSION-ENST00000475947.7:648-ENST00000652379.1:25317|1006
MLFLSSLPSTSCPHHHFGARR
>ENST00000517857.1|SNV-49763-T-C|4
SPQVALVQRGASRPPLLLPASWRR
>FUSION-ENST00000564521.6:1764-ENST00000639941.1:6881|23
RLAWCLAYGK
>FUSION-ENST00000475947.7:648-ENST00000652379.1:25317|779
YTDSPKTQK
>FUSION-ENST00000475947.7:648-ENST00000652379.1:25317|383
VFGFRGEYGCKAET
>FUSION-ENST00000475947.7:648-ENST00000652379.1:25317|426
PTGADPLRGGDACIYQIK
>FUSION-ENST00000475947.7:648-ENST00000652379.1:25317|986
RLALSPR
>FUSION-ENST00000486717.5:20576-ENST00000398022.7:33268|17
TRSTRTVSSASR
>ENST00000390677.2|SNV-710-A-G|1
VILMILLGTLVFLFLNLIQISMHIK
>FUSION-ENST00000475947.7:648-ENST00000652379.1:25317|962
CLLIHEYKR
>FUSION-ENST00000475947.7:648-ENST00000652379.1:25317|1444
HHACLAQR
>FUSION-ENST00000475947.7:648-ENST00000652379.1:25317|206
ARVVCVGGR
>FUSION-ENST00000475947.7:648-ENST00000652379.1:25317|1163
LQGAEIAPLHYGPGCRVSETRSLNK
>FUSION-ENST00000564521.6:1764-ENST00000639941.1:6881|496
TICCLWR
>FUSION-ENST00000564521.6:1764-ENST00000639941.1:6881|81
CFVLFCLVKT
>FUSION-ENST00000475947.7:648-ENST00000652379.1:25317|1352
GRTRGTGDAEACLR
>FUSION-ENST00000564521.6:1764-ENST00000639941.1:6881|588
AFWFSVAQRTTSLAAAARR
>FUSION-ENST00000564521.6:1764-ENST00000639941.1:6881|457
IGNPSGKWQIR
>FUSION-ENST00000475947.7:648-ENST00000652379.1:25317|554
CFRLPLWR
>FUSION-ENST00000475947.7:648-ENST00000652379.1:25317|922
MTDGVSYQCSFVNR
>ENST00000280241.12|SNV-1310973-G-A|1
SSFNRTLWDSVRK
>FUSION-ENST00000475947.7:648-ENST00000652379.1:25317|1133
EAQVHLI
>FUSION-ENST00000475947.7:648-ENST00000652379.1:25317|1520
MTEMSHR
>ENST00000358794.9|SNV-7836-G-T|2
EKGNNALSVGNIDDALQCYSEAIK
>ENST00000397852.5|MNV-30295-GTGAACACGCACCCTGATAAGCTGCG-G|5
TVLPFETHAPTRR
>FUSION-ENST00000564521.6:1764-ENST00000639941.1:6881|551
MVTRAAAAK
>FUSION-ENST00000475947.7:648-ENST00000652379.1:25317|889
EVPVPSGTVSGER
>FUSION-ENST00000475947.7:648-ENST00000652379.1:25317|189
RGCGVLPPPPPPR
>FUSION-ENST00000475947.7:648-ENST00000652379.1:25317|438
SKPTRSAPLRPRPGGGR
>FUSION-ENST00000475947.7:648-ENST00000652379.1:25317|834
QAGRKTTAVLCSSQGR
>FUSION-ENST00000564521.6:1764-ENST00000639941.1:6881|566
LPYAWASDR
>ENST00000490948.5|SNV-8459-G-A|1
VLLSIYDLHHNPKVWPNLEVFDPSR
>FUSION-ENST00000564521.6:1764-ENST00000639941.1:6881|12
HIICIHHLILLKTPWGR
>FUSION-ENST00000475947.7:648-ENST00000652379.1:25317|1089
MWSVGQR
>FUSION-ENST00000475947.7:648-ENST00000652379.1:25317|586
CASGPAAGVGLPGPVDQRAVAPEAR
>FUSION-ENST00000475947.7:648-ENST00000652379.1:25317|815
KPVSFCNFFFFFFFLRRGFTVLPR
>ENST00000389420.8|SNV-123442-A-G|3
GTQARCVSCR
>FUSION-ENST00000475947.7:648-ENST00000652379.1:25317|1443
HHACLAQRDPLGK
>ENST00000317829.12|SNV-93686-C-T|3
GLPPEYPFK
>FUSION-ENST00000475947.7:648-ENST00000652379.1:25317|1052
HQPSPSASL
>ENST00000397852.5|MNV-30295-GTGAACACGCACCCTGATAAGCTGCG-G|8
IGFGSFVDKTVLPFETHAPTR
>FUSION-ENST00000475947.7:648-ENST00000652379.1:25317|144
SPNPEWRR
>FUSION-ENST00000475947.7:648-ENST00000652379.1:25317|193
RGSGGVR
>FUSION-ENST00000564521.6:1764-ENST00000639941.1:6881|419
PIALAFLK
>FUSION-ENST00000564521.6:1764-ENST00000639941.1:6881|466
EHMSLFCPPSNRIGNPSGK
>FUSION-ENST00000475947.7:648-ENST00000652379.1:25317|770
MGGGLRLRPPRSPGR
>ENST00000613246.4|SNV-175434-C-G|2
LSVQTHSTDDYINANYMPGYDSK
>FUSION-ENST00000475947.7:648-ENST00000652379.1:25317|1530
SFFLFSLDGVSLLSPR
>FUSION-ENST00000664190.1:4930-ENST00000304457.11:28896|34
MDNLRDVESEFLCAYLVR
>FUSION-ENST00000475947.7:648-ENST00000652379.1:25317|414
TSALSTFDGSRRAYHGDHG
>FUSION-ENST00000475947.7:648-ENST00000652379.1:25317|4
MIIIIVGVISR
>FUSION-ENST00000564521.6:1764-ENST00000639941.1:6881|355
KSLASSSGNCK
>ENST00000542502.5|MNV-5399-TTGAAGTTA-T|43
EENSDELSGER
>ENST00000375832.5|SNV-1198-C-G|1
VQSFWGSEAALLLVCPGEGLSERR
>FUSION-ENST00000475947.7:648-ENST00000652379.1:25317|1404
NYLMIYLCTYFQTESRSGRGEAR
>FUSION-ENST00000475947.7:648-ENST00000652379.1:25317|1514
SISRKMEK
>ENST00000358697.5|SNV-1740-A-G|1
SHTGGRPFLCDFDGCGWNFTSMSK
>ENST00000521987.1|MNV-30295-GTGAACACGCACCCTGATAAGCTGCG-G|9
CPAGFGSFVDKTVLPFETHAPTRR
>ENST00000531902.1|SNV-20722-G-A|2
RTAPSVWNASRPPQATRAHSLR
>ENST00000393416.7|MNV-5399-TTGAAGTTA-T|5
RHLYYEREMEFHYVAQAGLELLGSR
>FUSION-ENST00000475947.7:648-ENST00000652379.1:25317|1069
MSLWKDAR
>FUSION-ENST00000564521.6:1764-ENST00000639941.1:6881|288
VSQVKSIRSVQE
>FUSION-ENST00000475947.7:648-ENST00000652379.1:25317|201
VVCVGGR
>FUSION-ENST00000475947.7:648-ENST00000652379.1:25317|1367
PLSPPPPPPK
>ENST00000411986.6|SNV-10372-G-A|1
QMASEFGLKISFVDCSKIK
>FUSION-ENST00000475947.7:648-ENST00000652379.1:25317|1494
NSSIDTADLHLWNPQSSTHK
>FUSION-ENST00000475947.7:648-ENST00000652379.1:25317|1277
EAGVEELLEPGRRR
>FUSION-ENST00000475947.7:648-ENST00000652379.1:25317|169
SKGSRVQIPESGVAEMGAAR
>FUSION-ENST00000475947.7:648-ENST00000652379.1:25317|11
GFGVLSCCPRWSRTPVLK
>FUSION-ENST00000475947.7:648-ENST00000652379.1:25317|920
MTDGVSYQCSFVNRVR
>FUSION-ENST00000475947.7:648-ENST00000652379.1:25317|83
GTAGSDIWCMCLAEEPMGR
>FUSION-ENST00000475947.7:648-ENST00000652379.1:25317|217
IRSGGDGRR
>ENST00000375445.7|SNV-13858-T-A|4
TGLVLTDK
>FUSION-ENST00000475947.7:648-ENST00000652379.1:25317|1364
MPLSPPPPPPKMTARIG
>FUSION-ENST00000564521.6:1764-ENST00000639941.1:6881|263
MKVPKDSSFLPHTLGR
>FUSION-ENST00000564521.6:1764-ENST00000639941.1:6881|509
LSGAARSPVR
>FUSION-ENST00000564521.6:1764-ENST00000639941.1:6881|190
AGLELLTS
>FUSION-ENST00000475947.7:648-ENST00000652379.1:25317|647
MIDVGVCVIQINTHRSIK
>FUSION-ENST00000475947.7:648-ENST00000652379.1:25317|3
IIIIVGVISR
>ENST00000498578.5|SNV-16789-C-G|3
TVLGGTHEELLK
>ENST00000542400.5|SNV-38414-C-G|6
ELPEFVVYQEMVETTK
>FUSION-ENST00000475947.7:648-ENST00000652379.1:25317|620
CRCLCYTNK
>FUSION-ENST00000475947.7:648-ENST00000652379.1:25317|1036
MAGSFFFFFFFFFFFFFFW
>FUSION-ENST00000475947.7:648-ENST00000652379.1:25317|634
MVNTYRLYGNRLLYDR
>FUSION-ENST00000668333.1:648-ENST00000652379.1:25317|1542
TGRHLTCR
>FUSION-ENST00000505505.1:32483-ENST00000393238.7:222342|91
MAGTCPAPEIHAIER
>ENST00000673384.1|MNV-27822-CC-C|8
QLPSAKTFLVQTKGHWR
>ENST00000592942.1|INDEL-3862-C-CC|2
LGSAWNTLTVPWPFYAVRDGK
>FUSION-ENST00000475947.7:648-ENST00000652379.1:25317|852
PRVTVARTSPETLEISPLR
>FUSION-ENST00000475947.7:648-ENST00000652379.1:25317|82
MCLAEEPMGR
>FUSION-ENST00000475947.7:648-ENST00000652379.1:25317|56
MLFLMFSVGR
>ENST00000373760.6|MNV-5893-TGACAAGGACA-T|4
TLLLKHSHPNDVASFPETHR
>ENST00000504926.5|SNV-104418-G-A|2
KTPVNWKDSQGTR
>ENST00000519301.6|SNV-1088787-A-G|1
AFCVNGGECFMVKDLSNPSRYLCK
>ENST00000370626.4|SNV-7430-C-T|2
KQASANIF
>FUSION-ENST00000475947.7:648-ENST00000652379.1:25317|1430
ERLPVISLTDLETASR
>FUSION-ENST00000475947.7:648-ENST00000652379.1:25317|529
GWASGCARGSGLPVTRLAGR
>FUSION-ENST00000475947.7:648-ENST00000652379.1:25317|53
LPTLVSNSCPQAIR
>ENST00000524747.1|MNV-56501-ATGTCT-A|2
KWNEGWIFFFS
>FUSION-ENST00000475947.7:648-ENST00000652379.1:25317|216
SGGDGRR
>FUSION-ENST00000475947.7:648-ENST00000652379.1:25317|211
DGAGASGPYPAVAGSR
>FUSION-ENST00000475947.7:648-ENST00000652379.1:25317|894
PTLGVNGLTAAGPPNK
>ENST00000503890.5|SNV-58665-G-C|4
MLHGLESLNPTCTK
>FUSION-ENST00000475947.7:648-ENST00000652379.1:25317|782
VSHFVIQK
>FUSION-ENST00000564521.6:1764-ENST00000639941.1:6881|210
MCGLLYLASFTGNNIFKIHLR
>FUSION-ENST00000564521.6:1764-ENST00000639941.1:6881|461
SLFCPPSNRIGNPSGK
>FUSION-ENST00000475947.7:648-ENST00000652379.1:25317|855
MPRVTVAR
>FUSION-ENST00000475947.7:648-ENST00000652379.1:25317|1018
MIELHCCNKSPQR
>FUSION-ENST00000475947.7:648-ENST00000652379.1:25317|401
MVAKLKLK
>FUSION-ENST00000564521.6:1764-ENST00000639941.1:6881|623
SLPEDPWR
>FUSION-ENST00000564521.6:1764-ENST00000639941.1:6881|40
MMECKEK
>FUSION-ENST00000564521.6:1764-ENST00000639941.1:6881|404
MHHFLLVLWIS
>FUSION-ENST00000475947.7:648-ENST00000652379.1:25317|422
APAALVTLDNLGPIARPPWR
>FUSION-ENST00000475947.7:648-ENST00000652379.1:25317|1001
SRNTTKETHTQTK
>ENST00000541750.1|SNV-59542-T-G|2
LGSCQERGLWQGR
>FUSION-ENST00000564521.6:1764-ENST00000639941.1:6881|32
VAPWSNPPCHLFATAVLGA
>FUSION-ENST00000324093.8:31350-ENST00000393238.7:222342|1
TNQDCTNSPGRQRC
>FUSION-ENST00000475947.7:648-ENST00000652379.1:25317|466
VGFVAAVAPGPPVAGPRGSRGGSR
>ENST00000487078.5|SNV-14354-G-C|3
NMYAPDR
>FUSION-ENST00000475947.7:648-ENST00000652379.1:25317|1455
DQAGRRGETPSL
>FUSION-ENST00000564521.6:1764-ENST00000639941.1:6881|555
LRDVAPMVTRAAAAK
>FUSION-ENST00000475947.7:648-ENST00000652379.1:25317|345
LTSYATPER
>ENST00000266718.5|SNV-7257-G-A|2
HLRLDGNHISETSLPPDMYECLR
>FUSION-ENST00000564521.6:1764-ENST00000639941.1:6881|68
KSLYLVLDIK
>FUSION-ENST00000664190.1:4930-ENST00000304457.11:28896|45
MHWKVSFLVNQILDSAGFAK
>ENST00000313735.11|SNV-32693-G-T|4
SWAVQTFKSACETFDVRGK
>FUSION-ENST00000475947.7:648-ENST00000652379.1:25317|1522
VAGMTEMSHR
>FUSION-ENST00000564521.6:1764-ENST00000639941.1:6881|62
MFIAVLFIGAGELVTI
>FUSION-ENST00000564521.6:1764-ENST00000639941.1:6881|13
HIICIHHLILLK
>FUSION-ENST00000475947.7:648-ENST00000652379.1:25317|371
AAWIPQLGIME
>FUSION-ENST00000475947.7:648-ENST00000652379.1:25317|1281
MESGAVGQAPVTPATR
>FUSION-ENST00000475947.7:648-ENST00000652379.1:25317|112
GKKTLLSLTLVWHGEET
>ENST00000445597.6|SNV-449904-C-A|3
GALLYFLVADLTQINYMYK
>FUSION-ENST00000475947.7:648-ENST00000652379.1:25317|125
SRAGPYPYPQQVSK
>ENST00000375759.8|SNV-94609-G-T|5
EKVDSAPIPIPSWYMK
>FUSION-ENST00000475947.7:648-ENST00000652379.1:25317|427
MPTGADPLRGGDACIYQIK
>FUSION-ENST00000475947.7:648-ENST00000652379.1:25317|1180
IHLPGPPK
>FUSION-ENST00000475947.7:648-ENST00000652379.1:25317|493
AGLWPTGDPASRPRSCLSR
>FUSION-ENST00000285518.11:33110-ENST00000521175.1:236398|3
DSITQHK
>FUSION-ENST00000564521.6:1764-ENST00000639941.1:6881|212
MCGLLYLASFTGNNIFK
>FUSION-ENST00000564521.6:1764-ENST00000639941.1:6881|593
PEAEQRPVHSR
>FUSION-ENST00000475947.7:648-ENST00000652379.1:25317|1400
IYLCTYFQTESRSGR
>FUSION-ENST00000475947.7:648-ENST00000652379.1:25317|921
TDGVSYQCSFVNR
>FUSION-ENST00000564521.6:1764-ENST00000639941.1:6881|323
MTLTITVR
>ENST00000674003.1|SNV-188068-A-G|1
WQMSAGK
>FUSION-ENST00000475947.7:648-ENST00000652379.1:25317|494
AGLWPTGDPASRPR
>ENST00000167588.4|SNV-4489-G-A|4
YETERRIR
>FUSION-ENST00000475947.7:648-ENST00000652379.1:25317|1302
LPGPPKVLETTGLSRR
>ENST00000672178.1|INDEL-5561-G-GA|2
EGAPRSPRK
>FUSION-ENST00000564521.6:1764-ENST00000639941.1:6881|443
SRNAFYIGPGRPR
>FUSION-ENST00000475947.7:648-ENST00000652379.1:25317|897
LNLFRSYGSSCSQWDSIR
>FUSION-ENST00000475947.7:648-ENST00000652379.1:25317|1468
MIWAGHASSRLSLRHFGRPR
>FUSION-ENST00000475947.7:648-ENST00000652379.1:25317|843
VSCRLSLDLSSSWVRG
>FUSION-ENST00000475947.7:648-ENST00000652379.1:25317|616
CLCYTNKYTSLYKEGIVDK
>ENST00000584217.1|SNV-76279-C-T|10
TAPREGWTFSSPWR
>FUSION-ENST00000564521.6:1764-ENST00000639941.1:6881|120
LSLFLSFIWGSCCCGFSQR
>FUSION-ENST00000564521.6:1764-ENST00000639941.1:6881|180
MFVYFFFKSSPIEYK
>FUSION-ENST00000475947.7:648-ENST00000652379.1:25317|159
MGQSVLRDGRAPFR
>FUSION-ENST00000475947.7:648-ENST00000652379.1:25317|167
GSRVQIPESGVAEMGAARRPVR
>FUSION-ENST00000475947.7:648-ENST00000652379.1:25317|696
MVRSRLTAPSASQVQAILLPQPPD
>FUSION-ENST00000475947.7:648-ENST00000652379.1:25317|268
PGQGEARGNSGGGP
>FUSION-ENST00000475947.7:648-ENST00000652379.1:25317|1388
FGSRGNAFQSPIR
>FUSION-ENST00000475947.7:648-ENST00000652379.1:25317|814
RGFTVLPR
>FUSION-ENST00000475947.7:648-ENST00000652379.1:25317|1193
QYLGPFFFSSSSFLSFFLD
>ENST00000298274.12|SNV-98524-T-A|1
LHLNSARIVVQAC
>FUSION-ENST00000475947.7:648-ENST00000652379.1:25317|916
VRLRDLGFLMAK
>ENST00000373839.8|SNV-106643-G-T|1
DSDSDSEGPIQYR
>ENST00000375254.8|SNV-44581-G-A|1
QLESSQAHK
>FUSION-ENST00000564521.6:1764-ENST00000639941.1:6881|390
SHCTWPFYYS
>FUSION-ENST00000475947.7:648-ENST00000652379.1:25317|1502
GTALMLPSDPPAK
>FUSION-ENST00000564521.6:1764-ENST00000639941.1:6881|561
FSPRARQANAR
>FUSION-ENST00000475947.7:648-ENST00000652379.1:25317|1282
GAGTCNPSYSGGWGGRIA
>FUSION-ENST00000564521.6:1764-ENST00000639941.1:6881|153
HGNSTCGFAPWRTSLWYRGGR
>FUSION-ENST00000564521.6:1764-ENST00000639941.1:6881|504
RLPLDAAR
>FUSION-ENST00000564521.6:1764-ENST00000639941.1:6881|5
SICSSLRKVPM
>FUSION-ENST00000475947.7:648-ENST00000652379.1:25317|179
SPADATPR
>FUSION-ENST00000564521.6:1764-ENST00000639941.1:6881|232
SPEAQHEEPVYK
>ENST00000356133.3|SNV-7982-G-T|3
LTEPARWAR
>ENST00000374423.9|INDEL-35461-C-CA|6
FHCYFDDDCETKKSFFEGEK
>FUSION-ENST00000475947.7:648-ENST00000652379.1:25317|724
MVKPRLYSQYTTLAGR
>FUSION-ENST00000475947.7:648-ENST00000652379.1:25317|248
LIEPSSSWFPPK
>FUSION-ENST00000475947.7:648-ENST00000652379.1:25317|13
GFGVLSCCPRWSR
>ENST00000424484.5|SNV-49463-G-C|5
MHLEVQYEAIELIKDLVGYHVR
>FUSION-ENST00000475947.7:648-ENST00000652379.1:25317|368
DGRGHSYCAAR
>ENST00000294484.7|SNV-22241-C-T|5
FDALTLALKSQFGSWGWNR
>FUSION-ENST00000475947.7:648-ENST00000652379.1:25317|194
RRGSGGVR
>FUSION-ENST00000475947.7:648-ENST00000652379.1:25317|290
MKVKAGALAGR
>FUSION-ENST00000475947.7:648-ENST00000652379.1:25317|774
MALALVSVPVILFGLDLD
>FUSION-ENST00000475947.7:648-ENST00000652379.1:25317|898
MLNLFRSYGSSCSQWDSIR
>FUSION-ENST00000475947.7:648-ENST00000652379.1:25317|298
AGGKLHLR
>FUSION-ENST00000564521.6:1764-ENST00000639941.1:6881|531
GRPVAQSVACHWTPPAPRKGK
>FUSION-ENST00000564521.6:1764-ENST00000639941.1:6881|166
SRLTATPASRVQAIVLPQPPE
>FUSION-ENST00000564521.6:1764-ENST00000639941.1:6881|327
STLTETPRIMFDEISGHPVTQSS
>FUSION-ENST00000564521.6:1764-ENST00000639941.1:6881|572
APLVPPPSRAPCVSSRCPFLR
>FUSION-ENST00000475947.7:648-ENST00000652379.1:25317|1425
PAWPKETLLESETQRAPSSDLID
>ENST00000343999.1|SNV-36927-C-A|3
MPAGVSTEEGEKK
>FUSION-ENST00000475947.7:648-ENST00000652379.1:25317|209
EWTGAAGAARAR
>FUSION-ENST00000475947.7:648-ENST00000652379.1:25317|1044
MESCSVPQAGVQWR
>ENST00000465741.1|SNV-46714-A-T|4
KEHLEQLKEHWDHLLER
>FUSION-ENST00000475947.7:648-ENST00000652379.1:25317|23
YVCMYVSEMGFGVLSCCPRWSR
>ENST00000584217.1|SNV-76279-C-T|7
EGWTFSSPWR
>FUSION-ENST00000475947.7:648-ENST00000652379.1:25317|1164
LQGAEIAPLHYGPGCRVSETR
>FUSION-ENST00000475947.7:648-ENST00000652379.1:25317|773
ALALVSVPVILFGLDLD
>FUSION-ENST00000475947.7:648-ENST00000652379.1:25317|877
DFNEGSFGHILILW
>FUSION-ENST00000475947.7:648-ENST00000652379.1:25317|944
SLDRTER
>ENST00000465741.1|SNV-46714-A-T|7
MKEHLEQLK
>FUSION-ENST00000564521.6:1764-ENST00000639941.1:6881|311
FFCMHPNICTFISICMNPR
>FUSION-ENST00000564521.6:1764-ENST00000639941.1:6881|274
SSDISFPIPNR
>FUSION-ENST00000518327.1:33110-ENST00000521175.1:236398|20
RPPELPGARTSPLPHSWR
>FUSION-ENST00000475947.7:648-ENST00000652379.1:25317|888
TAESIEDTGESVFK
>FUSION-ENST00000564521.6:1764-ENST00000639941.1:6881|395
KLTHAHCPCIFEK
>FUSION-ENST00000475947.7:648-ENST00000652379.1:25317|619
CRCLCYTNKYTSLYK
>ENST00000284311.5|SNV-810-G-C|3
KSIKIIFIVVAAFLLSWLPFNTFK
>ENST00000542328.5|SNV-16789-C-G|5
GAHCIVVMADGRVWEGGTHEELLK
>FUSION-ENST00000564521.6:1764-ENST00000639941.1:6881|137
MCLWSQLFRR
>FUSION-ENST00000475947.7:648-ENST00000652379.1:25317|956
HHLDPLR
>FUSION-ENST00000475947.7:648-ENST00000652379.1:25317|37
GDLELLGSRDPPASASR
>FUSION-ENST00000564521.6:1764-ENST00000639941.1:6881|191
GFHHVGRAGLELLTS
>FUSION-ENST00000564521.6:1764-ENST00000639941.1:6881|530
REGPSDPR
>FUSION-ENST00000564521.6:1764-ENST00000639941.1:6881|304
MHPNICTFISICMNPRTMIRYIMK
>FUSION-ENST00000475947.7:648-ENST00000652379.1:25317|720
LYSQYTTLAGR
>FUSION-ENST00000475947.7:648-ENST00000652379.1:25317|263
VNYAWAGRSQR
>FUSION-ENST00000475947.7:648-ENST00000652379.1:25317|1132
MNKDPILK
>FUSION-ENST00000668333.1:648-ENST00000652379.1:25317|1547
MDHSFVVGPHLPEPGVCEGR
>ENST00000425687.5|SNV-134191-C-T|1
WMFIVISEPDMIK
>ENST00000593933.1|SNV-71350-G-T|5
MACLAGSKGLYPSPLKR
>FUSION-ENST00000564521.6:1764-ENST00000639941.1:6881|276
TIQKSSDISFPIPNR
>ENST00000526301.6|SNV-14937-G-A|3
CQTSAWATTTRPCARSWR
>FUSION-ENST00000564521.6:1764-ENST00000639941.1:6881|416
MADKGPVCF
>FUSION-ENST00000475947.7:648-ENST00000652379.1:25317|945
SVKSLDRTER
>FUSION-ENST00000475947.7:648-ENST00000652379.1:25317|615
MQTTTTCISALNTLAYGK
>FUSION-ENST00000564521.6:1764-ENST00000639941.1:6881|308
MHPNICTFISICMNPR
>FUSION-ENST00000475947.7:648-ENST00000652379.1:25317|766
ADTLTGRR
>FUSION-ENST00000475947.7:648-ENST00000652379.1:25317|1073
THAGGSKTTRCD
>FUSION-ENST00000564521.6:1764-ENST00000639941.1:6881|286
MSKTTITFTPS
>FUSION-ENST00000564521.6:1764-ENST00000639941.1:6881|393
SSSLRSRP
>FUSION-ENST00000475947.7:648-ENST00000652379.1:25317|884
FHPFHSTVSWGVSVR
>FUSION-ENST00000475947.7:648-ENST00000652379.1:25317|451
WDPAAVFSWWPGRA
>FUSION-ENST00000475947.7:648-ENST00000652379.1:25317|846
MLRVSCRLSLDLSSSWVR
>FUSION-ENST00000475947.7:648-ENST00000652379.1:25317|323
SLPFVHTAR
>FUSION-ENST00000475947.7:648-ENST00000652379.1:25317|326
LALIKSLPFVHTARR
>ENST00000488648.5|SNV-1927-C-G|17
DVLTIPPGFK
>FUSION-ENST00000475947.7:648-ENST00000652379.1:25317|17
YVSEMGFGVLSCCPRWSRTPVLK
>FUSION-ENST00000475947.7:648-ENST00000652379.1:25317|685
LVSHSQPQVVRLP
>FUSION-ENST00000475947.7:648-ENST00000652379.1:25317|952
EFSGRIESQYRVPVADR
>FUSION-ENST00000475947.7:648-ENST00000652379.1:25317|970
MSTVRMVLR
>FUSION-ENST00000668333.1:648-ENST00000652379.1:25317|1556
MAWLPGSCAR
>FUSION-ENST00000475947.7:648-ENST00000652379.1:25317|1223
SVSLFLPVSVSASLSLSRR
>FUSION-ENST00000564521.6:1764-ENST00000639941.1:6881|462
MSLFCPPSNRIGNPSGK
>ENST00000405546.7|INDEL-29486-G-GATTCC|4
HGDPWYFSFPCAWGSRTSTRPTWR
>FUSION-ENST00000475947.7:648-ENST00000652379.1:25317|1268
EKALYCYWAR
>FUSION-ENST00000475947.7:648-ENST00000652379.1:25317|1336
EEGWKER
>FUSION-ENST00000475947.7:648-ENST00000652379.1:25317|231
MPTLIRPQKRCWLI
>ENST00000584217.1|SNV-76279-C-T|1
LRMVRPHGVATPASMQPTSSRAP
>FUSION-ENST00000475947.7:648-ENST00000652379.1:25317|840
MRPCHRQAGR
>FUSION-ENST00000475947.7:648-ENST00000652379.1:25317|875
EGESELNHQTQER
>FUSION-ENST00000475947.7:648-ENST00000652379.1:25317|873
MFYRPFLSGK
>ENST00000411986.6|SNV-10372-G-A|6
YCTNRYFRQMASEFGLK
>FUSION-ENST00000664190.1:4930-ENST00000304457.11:28896|41
MAFLPSCILHFLWIVSWILK
>FUSION-ENST00000564521.6:1764-ENST00000639941.1:6881|604
MPFPPPPLR
>FUSION-ENST00000564521.6:1764-ENST00000639941.1:6881|520
SSAEGGVVPLKGR
>ENST00000494465.5|INDEL-29486-G-GATTCC|6
RHCVSCRFHSDR
>FUSION-ENST00000475947.7:648-ENST00000652379.1:25317|890
MEVPVPSGTVSGER
>FUSION-ENST00000475947.7:648-ENST00000652379.1:25317|935
IDPDSISK
>FUSION-ENST00000475947.7:648-ENST00000652379.1:25317|597
FTLCIYVF
>FUSION-ENST00000668333.1:648-ENST00000652379.1:25317|1561
GRRAAVEMAWLPGSCAR
>ENST00000396947.7|INDEL-2910-G-GA|2
LRPGLFQHHLEGSSLRAGWENLPQ
>ENST00000539861.5|SNV-55225-C-T|1
PVLPQVSQAGRLSAGLPPTQR
>FUSION-ENST00000518327.1:33110-ENST00000521175.1:236398|5
VGPAAPFPAPRLGLMLLSKVGADAR
>ENST00000517857.1|SNV-49763-T-C|5
SPQVALVQRGASRPPLLLPASWR
>ENST00000393416.7|MNV-5399-TTGAAGTTA-T|1
DLLTSAS
>FUSION-ENST00000664190.1:4930-ENST00000304457.11:28896|19
LNPSVNFSVYLIHHKENGDAEGD
>FUSION-ENST00000475947.7:648-ENST00000652379.1:25317|717
MFRDGVSEARPPWLPR
>ENST00000584217.1|SNV-76279-C-T|5
EGWTFSSPWRIPSPRPLAKLR
>FUSION-ENST00000475947.7:648-ENST00000652379.1:25317|66
DLLSPGGR
>FUSION-ENST00000475947.7:648-ENST00000652379.1:25317|155
APFRRDGR
>FUSION-ENST00000664190.1:4930-ENST00000304457.11:28896|16
WKVSFFALI
>ENST00000405546.7|INDEL-29486-G-GATTCC|6
RHGDPWYFSFPCAWGSRTSTRPTWR
>FUSION-ENST00000564521.6:1764-ENST00000639941.1:6881|70
LSTVTNTGPLLYMKSLYLVLDIKR
>FUSION-ENST00000475947.7:648-ENST00000652379.1:25317|912
DLGFLMAKCQHLGLMD
>FUSION-ENST00000475947.7:648-ENST00000652379.1:25317|1306
IRLPGPPK
>ENST00000477136.5|SNV-14354-G-C|12
MPQTVEMASLK
>FUSION-ENST00000475947.7:648-ENST00000652379.1:25317|1506
MRPPPPRHVPLPSPGWPLPGDPR
>FUSION-ENST00000475947.7:648-ENST00000652379.1:25317|1219
MSQSCSCMLER
>FUSION-ENST00000475947.7:648-ENST00000652379.1:25317|235
MPTLIRPQK
>FUSION-ENST00000564521.6:1764-ENST00000639941.1:6881|227
VQLLAVQGPSPVSPPHK
>ENST00000311787.6|SNV-1754-G-A|1
EEGLYFAARDQGMR
>FUSION-ENST00000475947.7:648-ENST00000652379.1:25317|1068
SLWKDAR
>ENST00000542050.5|MNV-31538-ACT-A|8
YFVLLVTVQRLLASACKAAK
>ENST00000263054.10|SNV-334904-A-C|1
LNDNVGLKTILSYLYVCPTNKR
>FUSION-ENST00000475947.7:648-ENST00000652379.1:25317|284
GGIPRPLQSAEGAPPARLAR
>ENST00000519301.6|SNV-1088787-A-G|3
AFCVNGGECFMVK
>FUSION-ENST00000475947.7:648-ENST00000652379.1:25317|1000
NTTKETHTQTK
>FUSION-ENST00000564521.6:1764-ENST00000639941.1:6881|109
LGACVALARSQI
>FUSION-ENST00000475947.7:648-ENST00000652379.1:25317|1488
LGSDWTTPDR
>FUSION-ENST00000475947.7:648-ENST00000652379.1:25317|340
SVMPLDVR
>FUSION-ENST00000518327.1:33110-ENST00000521175.1:236398|14
DRSLGSCGCVVLR
>FUSION-ENST00000564521.6:1764-ENST00000639941.1:6881|500
LPLDAAR
>ENST00000272167.9|SNV-35063-T-C|4
MKAYVPTGFSAFPFELLHTPEKWVR
>ENST00000619719.1|SNV-8699-A-G|3
QLLFELER
>FUSION-ENST00000564521.6:1764-ENST00000639941.1:6881|295
MIRYIMKHT
>ENST00000344293.6|MNV-146098-AC-A|2
ETIQVKQIQTPLMLGN
>FUSION-ENST00000475947.7:648-ENST00000652379.1:25317|1368
MPLSPPPPPPK
>FUSION-ENST00000475947.7:648-ENST00000652379.1:25317|706
ETDPGWARLFFSLVR
>FUSION-ENST00000668333.1:648-ENST00000652379.1:25317|1546
DHSFVVGPHLPEPGVCEGR
>ENST00000593933.1|SNV-71350-G-T|7
MACLAGSKGLYPSPLK
>ENST00000376087.4|SNV-39340-C-T|1
NVGMSVAHMESPERYLHLKPTIEMK
>FUSION-ENST00000475947.7:648-ENST00000652379.1:25317|1317
LTETSASR
>FUSION-ENST00000507114.1:394-ENST00000300458.1:6051|1
ICAISDRKALL
>FUSION-ENST00000475947.7:648-ENST00000652379.1:25317|775
WVGDLGCVPPGALVD
>FUSION-ENST00000475947.7:648-ENST00000652379.1:25317|1122
NRTSVPLGCR
>FUSION-ENST00000475947.7:648-ENST00000652379.1:25317|958
HKHHLDPLR
>FUSION-ENST00000475947.7:648-ENST00000652379.1:25317|669
FFISFVSTR
>FUSION-ENST00000475947.7:648-ENST00000652379.1:25317|407
AASGKPK
>FUSION-ENST00000564521.6:1764-ENST00000639941.1:6881|163
VQAIVLPQPPE
>FUSION-ENST00000475947.7:648-ENST00000652379.1:25317|1012
YLFFLIYFS
>FUSION-ENST00000475947.7:648-ENST00000652379.1:25317|1062
MPEEFSQCASAR
>FUSION-ENST00000475947.7:648-ENST00000652379.1:25317|1391
RGTAHRFGSR
>FUSION-ENST00000475947.7:648-ENST00000652379.1:25317|306
WRTEDPLPGAARGGPK
>FUSION-ENST00000564521.6:1764-ENST00000639941.1:6881|157
MCTSPRKVPM
>ENST00000490948.5|SNV-8459-G-A|9
MTFTTTQK
>FUSION-ENST00000475947.7:648-ENST00000652379.1:25317|1476
MPSFPSVCLQLPQA
>FUSION-ENST00000475947.7:648-ENST00000652379.1:25317|1290
GQEFETSPANVVKPPSLLK
>FUSION-ENST00000564521.6:1764-ENST00000639941.1:6881|51
MWGLLMTEYYAAAARDGR
>FUSION-ENST00000475947.7:648-ENST00000652379.1:25317|1204
RSKTNHHLLDLSQGVSGLLGER
>FUSION-ENST00000564521.6:1764-ENST00000639941.1:6881|203
ESYNVWPFVSGLFHGE
>FUSION-ENST00000475947.7:648-ENST00000652379.1:25317|1242
CLERPRGI
>ENST00000673384.1|MNV-27822-CC-C|4
GHWRRTK
>FUSION-ENST00000475947.7:648-ENST00000652379.1:25317|693
LTAPSASQVQAILLPQPPD
>ENST00000539861.5|SNV-55225-C-T|2
MPVLPQVSQAGRLSAGLPPTQR
>ENST00000424484.5|SNV-49463-G-C|3
DLVGYHVR
>FUSION-ENST00000564521.6:1764-ENST00000639941.1:6881|237
MQFQRIQR
>ENST00000301923.13|INDEL-206372-C-CA|18
VTEQKNQSAR
>FUSION-ENST00000475947.7:648-ENST00000652379.1:25317|557
AWPAFGPSCVPVVGGAGRK
>FUSION-ENST00000475947.7:648-ENST00000652379.1:25317|701
GFLVFLR
>FUSION-ENST00000664190.1:4930-ENST00000304457.11:28896|39
DIVFLYFTIHEFR
>FUSION-ENST00000564521.6:1764-ENST00000639941.1:6881|113
GQFLHHTNYCI
>FUSION-ENST00000475947.7:648-ENST00000652379.1:25317|377
LLAECPAGPEAFTLKKLECSK
>FUSION-ENST00000564521.6:1764-ENST00000639941.1:6881|201
LARLVLK
>ENST00000373839.8|SNV-106643-G-T|2
EEEEKDSDSDSEGPIQYR
>FUSION-ENST00000475947.7:648-ENST00000652379.1:25317|715
MFRDGVSEARPPWLPRQPR
>FUSION-ENST00000475947.7:648-ENST00000652379.1:25317|59
LQARTTTPADFYVVSHVFRR
>FUSION-ENST00000564521.6:1764-ENST00000639941.1:6881|63
SLYLVLDIKRELNLWSADTLYVFII
>ENST00000482517.5|SNV-228979-C-A|3
SSFLFKGDGYKPLEPAKQAMSPSVA
>ENST00000496959.5|MNV-5399-TTGAAGTTA-T|7
ESSDSGTSVSENR
>FUSION-ENST00000475947.7:648-ENST00000652379.1:25317|186
GCGVLPPPPPPR
>FUSION-ENST00000475947.7:648-ENST00000652379.1:25317|663
MLLRLVSNSRPPVMR
>ENST00000245105.8|SNV-37407-C-T|1
HAASGWVGFVR
>FUSION-ENST00000507114.1:394-ENST00000300458.1:6051|10
TAGLSGSGTHFNEK
>FUSION-ENST00000475947.7:648-ENST00000652379.1:25317|1439
LSLPKCWDDWREAPCLLGPK
>FUSION-ENST00000475947.7:648-ENST00000652379.1:25317|121
VNSLWHVGTM
>ENST00000498578.5|SNV-16789-C-G|6
VVQEALDRASAGRTVLGGTHEELLK
>ENST00000272167.9|SNV-35063-T-C|2
AYVPTGFSAFPFELLHTPEKWVR
>ENST00000261207.9|SNV-138519-G-C|3
QKYSRTYDETYHR
>FUSION-ENST00000475947.7:648-ENST00000652379.1:25317|397
LKGIDGRAPPGVEPAA
>ENST00000367478.9|SNV-14822-T-G|6
LLKEAGEANKAIQDHLLEGEQSK
>FUSION-ENST00000475947.7:648-ENST00000652379.1:25317|1284
RGAGTCNPSYSGGWGGRIA
>ENST00000477136.5|SNV-14354-G-C|7
PQTVEMASLKREAAVLQSTKPQG
>ENST00000530125.1|MNV-56501-ATGTCT-A|3
WNEGDHSFYLSCR
>FUSION-ENST00000564521.6:1764-ENST00000639941.1:6881|192
MGFHHVGRAGLELLTS
>FUSION-ENST00000475947.7:648-ENST00000652379.1:25317|519
LPAPALETRAGPLRVAR
>FUSION-ENST00000475947.7:648-ENST00000652379.1:25317|274
RVPSGPLLVSRTGAAG
>FUSION-ENST00000475947.7:648-ENST00000652379.1:25317|503
MVAFLGTGVRVAR
>ENST00000272167.9|SNV-35063-T-C|3
AYVPTGFSAFPFELLHTPEK
>FUSION-ENST00000475947.7:648-ENST00000652379.1:25317|260
SQRKLWWR
>ENST00000294484.7|SNV-22241-C-T|3
SQFGSWGWNR
>ENST00000411986.6|SNV-10372-G-A|3
QMASEFGLK
>FUSION-ENST00000564521.6:1764-ENST00000639941.1:6881|14
ECRHIICIHHLILLKTPWGR
>FUSION-ENST00000475947.7:648-ENST00000652379.1:25317|96
DERDSHCPYLLSSETTAK
>ENST00000405546.7|INDEL-29486-G-GATTCC|3
HGDPWYFSFPCAWGSRTSTRPTWRR
>FUSION-ENST00000518327.1:33110-ENST00000521175.1:236398|15
LPAFLSACFLPFCRDR
>ENST00000409968.6|SNV-897951-A-C|2
TLSGKNRPVNSK
>FUSION-ENST00000564521.6:1764-ENST00000639941.1:6881|499
LPLDAARSS
>ENST00000502294.5|INDEL-24985-G-GT|2
FFFSSCSTR
>ENST00000593933.1|SNV-71350-G-T|2
GLYPSPLKR
>FUSION-ENST00000564521.6:1764-ENST00000639941.1:6881|50
WGLLMTEYYAAAARDGR
>FUSION-ENST00000564521.6:1764-ENST00000639941.1:6881|554
DVAPMVTR
>FUSION-ENST00000475947.7:648-ENST00000652379.1:25317|564
ALPERACGPR
>FUSION-ENST00000475947.7:648-ENST00000652379.1:25317|645
MIDVGVCVIQINTHRSIKK
>FUSION-ENST00000475947.7:648-ENST00000652379.1:25317|754
MPRWTHHLK
>FUSION-ENST00000564521.6:1764-ENST00000639941.1:6881|487
MPCKQQLMHR
>FUSION-ENST00000475947.7:648-ENST00000652379.1:25317|831
TTAVLCSSQGR
>ENST00000392882.7|SNV-41880-G-C|5
KEVTDDIVK
>FUSION-ENST00000532348.1:51041-ENST00000334318.10:35751|2
MHSGDLMSFFLLASLTDLLP
>FUSION-ENST00000564521.6:1764-ENST00000639941.1:6881|398
CLYLCNHYSR
>FUSION-ENST00000564521.6:1764-ENST00000639941.1:6881|121
EKDVYCSVVYR
>ENST00000490948.5|SNV-8459-G-A|12
GAPCPKVSWSSSPFMTFTTTQK
>FUSION-ENST00000564521.6:1764-ENST00000639941.1:6881|518
VTSEGGGEGSCSRRPPLPSAASGLR
>ENST00000258149.10|MNV-5399-TTGAAGTTA-T|6
VCWCTKR
>FUSION-ENST00000475947.7:648-ENST00000652379.1:25317|1174
PAPREAEAGESLEPGK
>ENST00000262041.6|SNV-739-C-T|1
QVLSPAEAEKRSGGK
>FUSION-ENST00000475947.7:648-ENST00000652379.1:25317|878
GKDFNEGSFGHILILW
>FUSION-ENST00000475947.7:648-ENST00000652379.1:25317|432
VVAVPTMVTTGDGESGFDSGEGA
>FUSION-ENST00000475947.7:648-ENST00000652379.1:25317|1289
GQEFETSPANVVKPPSLLKIR
>FUSION-ENST00000564521.6:1764-ENST00000639941.1:6881|330
MLIYFKSTLTETPR
>ENST00000167588.4|SNV-4489-G-A|5
LKYETERR
>FUSION-ENST00000475947.7:648-ENST00000652379.1:25317|1467
IWAGHASSR
>ENST00000264230.5|SNV-10959-A-G|2
KHAGHTLLQIPMGGK
>FUSION-ENST00000475947.7:648-ENST00000652379.1:25317|959
YRHKHHLDPLR
>FUSION-ENST00000475947.7:648-ENST00000652379.1:25317|1093
LLGARPSSAKVQR
>FUSION-ENST00000475947.7:648-ENST00000652379.1:25317|611
FFPHSFSLFR
>FUSION-ENST00000475947.7:648-ENST00000652379.1:25317|1431
RERLPVISLTDLETASR
>FUSION-ENST00000475947.7:648-ENST00000652379.1:25317|1301
VLETTGLSR
>FUSION-ENST00000564521.6:1764-ENST00000639941.1:6881|133
LRSSRLL
>FUSION-ENST00000564521.6:1764-ENST00000639941.1:6881|474
NDLGDRSTYVK
>ENST00000280871.9|SNV-325-G-T|6
KASENVEYTLRILSSLMGER
>ENST00000316084.10|SNV-2125-G-C|4
VRTDITYPAGFMDVISIDKTGQNFR
>FUSION-ENST00000475947.7:648-ENST00000652379.1:25317|537
SESAFWAAGLLLTRCPLATCRWR
>FUSION-ENST00000564521.6:1764-ENST00000639941.1:6881|629
MSGASGFPKYRSLPEDPWR
>FUSION-ENST00000564521.6:1764-ENST00000639941.1:6881|42
VSHSAIWLTLTCEQRK
>FUSION-ENST00000278422.9:25076-ENST00000527972.5:7327|3
NCTAALCR
>ENST00000310597.6|SNV-409-C-T|2
LLSRGEAGWLLPPWRPWWWNR
>FUSION-ENST00000475947.7:648-ENST00000652379.1:25317|808
LGPRDPPALGLPKVR
>FUSION-ENST00000475947.7:648-ENST00000652379.1:25317|411
MTRRAASGKPK
>FUSION-ENST00000564521.6:1764-ENST00000639941.1:6881|469
LSTLEASR
>FUSION-ENST00000564521.6:1764-ENST00000639941.1:6881|285
SKTTITFTPS
>FUSION-ENST00000475947.7:648-ENST00000652379.1:25317|533
WRGWASGCAR
>FUSION-ENST00000475947.7:648-ENST00000652379.1:25317|1137
TSYFLEIRRR
>FUSION-ENST00000475947.7:648-ENST00000652379.1:25317|1233
LLDFNINGVLR
>FUSION-ENST00000475947.7:648-ENST00000652379.1:25317|909
CQHLGLMD
>FUSION-ENST00000564521.6:1764-ENST00000639941.1:6881|418
MPIALAFLKNN
>FUSION-ENST00000564521.6:1764-ENST00000639941.1:6881|359
LSRKSLASSSGNCK
>FUSION-ENST00000475947.7:648-ENST00000652379.1:25317|860
GVLRGKPHLGR
>ENST00000298274.12|SNV-98524-T-A|5
INYLLGPDAPPEFSQDCR
>FUSION-ENST00000507114.1:394-ENST00000300458.1:6051|16
MRSTAGQRHSK
>ENST00000488442.1|SNV-214-G-A|1
LGNLLHVDFQNTPYCFDQVR
>FUSION-ENST00000564521.6:1764-ENST00000639941.1:6881|73
MLSTVTNTGPLLYMKSLYLVLDIK
>FUSION-ENST00000475947.7:648-ENST00000652379.1:25317|1171
EAEAGESLEPGK
>FUSION-ENST00000475947.7:648-ENST00000652379.1:25317|575
VPGSGPRAGPR
>FUSION-ENST00000475947.7:648-ENST00000652379.1:25317|801
LILNRNLGRQLLASR
>FUSION-ENST00000475947.7:648-ENST00000652379.1:25317|498
MRAGLWPTGDPASRPR
>FUSION-ENST00000668333.1:648-ENST00000652379.1:25317|1532
SAVMTRVGTVR
>FUSION-ENST00000424085.6:124841-ENST00000372917.8:182203|3
GNVLVLSQHKFAR
>ENST00000294484.7|SNV-22241-C-T|1
SQFGSWGWNRRDLADFTSETLQR
>FUSION-ENST00000475947.7:648-ENST00000652379.1:25317|1070
TGELISGLGYLIETTYE
>FUSION-ENST00000564521.6:1764-ENST00000639941.1:6881|545
MWSESRPR
>FUSION-ENST00000475947.7:648-ENST00000652379.1:25317|1312
TCPLCRR
>FUSION-ENST00000475947.7:648-ENST00000652379.1:25317|1095
CICPCPK
>ENST00000216540.5|SNV-11062-T-C|3
VPYKGIVIPLVLVLIPCTIGIVLK
>FUSION-ENST00000475947.7:648-ENST00000652379.1:25317|152
DGRWPPLPSADRK
>FUSION-ENST00000475947.7:648-ENST00000652379.1:25317|1280
ESGAVGQAPVTPATR
>FUSION-ENST00000475947.7:648-ENST00000652379.1:25317|1351
GGPGTRKPA
>FUSION-ENST00000564521.6:1764-ENST00000639941.1:6881|559
ARQANARLR
>FUSION-ENST00000564521.6:1764-ENST00000639941.1:6881|270
ISAIFRL
>ENST00000565624.3|SNV-54460-G-A|1
TTPSPSPDP
>FUSION-ENST00000475947.7:648-ENST00000652379.1:25317|1355
MTVLAWAERGGPGTRKPA
>FUSION-ENST00000475947.7:648-ENST00000652379.1:25317|1008
MLFLSSLPSTSCPHHHFGAR
>ENST00000263239.7|SNV-2789-G-A|3
DVSEETMGSR
>FUSION-ENST00000564521.6:1764-ENST00000639941.1:6881|90
WLVLVIPTL
>FUSION-ENST00000564521.6:1764-ENST00000639941.1:6881|291
MVSQVKSIR
>FUSION-ENST00000564521.6:1764-ENST00000639941.1:6881|292
CRKQTPNS
>FUSION-ENST00000475947.7:648-ENST00000652379.1:25317|668
FFISFVSTRLLICINVNVSVR
>FUSION-ENST00000518327.1:33110-ENST00000521175.1:236398|2
LGLMLLSKVGADARFK
>ENST00000482899.1|SNV-16789-C-G|5
MAVSGRVGHMK
>FUSION-ENST00000475947.7:648-ENST00000652379.1:25317|550
VWLRWWR
>FUSION-ENST00000475947.7:648-ENST00000652379.1:25317|684
MARSWLTAPSASR
>ENST00000381496.7|SNV-362529-G-A|4
VRTCMVVAEERPRIALTQSFSK
>FUSION-ENST00000475947.7:648-ENST00000652379.1:25317|233
MPTLIRPQKR
>FUSION-ENST00000475947.7:648-ENST00000652379.1:25317|1243
VLRCLERPRGI
>ENST00000533346.5|SNV-118121-G-T|1
VFLEDLAPPER
>FUSION-ENST00000564521.6:1764-ENST00000639941.1:6881|495
MTICCLWRHR
>ENST00000592942.1|INDEL-3862-C-CC|3
LGSAWNTLTVPWPFYAVR
>ENST00000631040.2|SNV-1088787-A-G|1
CGEGESFLCEWR
>FUSION-ENST00000257745.8:67608-ENST00000401970.2:577487|2
GTEITIAFDFDYGNCSAKPIFSR
>FUSION-ENST00000475947.7:648-ENST00000652379.1:25317|1401
MIYLCTYFQTESRSGR
>FUSION-ENST00000475947.7:648-ENST00000652379.1:25317|847
MLRVSCR
>FUSION-ENST00000475947.7:648-ENST00000652379.1:25317|1474
MKKMIWAGHASSR
>FUSION-ENST00000564521.6:1764-ENST00000639941.1:6881|575
LRAPLVPPPSRAPCVSSR
>ENST00000216181.11|MNV-95837-GGCA-G|2
EEKVAAYDK
>FUSION-ENST00000564521.6:1764-ENST00000639941.1:6881|106
MGVYPQTRQFYLWVCTLENFSVVQR
>FUSION-ENST00000475947.7:648-ENST00000652379.1:25317|732
WLKPVIPSLWEAKAGGSRGGQTNR
>ENST00000432564.3|INDEL-672-A-AA|1
PSTVYLFKFGRG
>FUSION-ENST00000475947.7:648-ENST00000652379.1:25317|1379
PSVALGFSPFGSFDR
>FUSION-ENST00000475947.7:648-ENST00000652379.1:25317|1434
EAPCLLGPKRPSWKVR
>ENST00000301923.13|INDEL-206372-C-CA|15
NQSARSDETKFKPTNGR
>FUSION-ENST00000475947.7:648-ENST00000652379.1:25317|48
CSRFIVHALGTRGLFSNFYDYYYCR
>FUSION-ENST00000475947.7:648-ENST00000652379.1:25317|1527
MAALGSPHPPPPR
>FUSION-ENST00000475947.7:648-ENST00000652379.1:25317|555
KCFRLPLWR
>ENST00000526301.6|SNV-14937-G-A|2
MCQTSAWATTTRPCARSWRSSR
>ENST00000312295.5|SNV-2163-C-A|3
AGSVSMR
>ENST00000300113.3|SNV-1374-C-T|1
LHYAFQFYDLDRDGKISR
>FUSION-ENST00000475947.7:648-ENST00000652379.1:25317|395
APPGVEPAA
>FUSION-ENST00000475947.7:648-ENST00000652379.1:25317|825
WVRLVSNWRPQWICPPRPPK
>ENST00000381496.7|SNV-362529-G-A|6
GLDLSRVRTCMVVAEERPR
>FUSION-ENST00000475947.7:648-ENST00000652379.1:25317|1232
LLDFNINGVLRVDLVSCLFHR
>FUSION-ENST00000424085.6:124841-ENST00000372917.8:182203|2
GNVLVLSQHKFARCER
>FUSION-ENST00000475947.7:648-ENST00000652379.1:25317|530
GWASGCARGSGLPVTR
>FUSION-ENST00000475947.7:648-ENST00000652379.1:25317|1262
SLSFYRFLSVSRSISVFLGR
>FUSION-ENST00000564521.6:1764-ENST00000639941.1:6881|423
LTSLWALSPCILK
>FUSION-ENST00000475947.7:648-ENST00000652379.1:25317|1435
EAPCLLGPKRPSWK
>FUSION-ENST00000475947.7:648-ENST00000652379.1:25317|654
EIDFCMIDVGVCVIQINTHR
>FUSION-ENST00000475947.7:648-ENST00000652379.1:25317|197
ERGPCLGKR
>FUSION-ENST00000475947.7:648-ENST00000652379.1:25317|389
YSHDPPGSFR
>FUSION-ENST00000475947.7:648-ENST00000652379.1:25317|954
HHLDPLREFSGRIESQYR
>FUSION-ENST00000475947.7:648-ENST00000652379.1:25317|391
RYSHDPPGSFR
>ENST00000519301.6|SNV-1088787-A-G|5
EKAFCVNGGECFMVK
>FUSION-ENST00000475947.7:648-ENST00000652379.1:25317|1358
TVLAWAER
>ENST00000376958.5|SNV-166-C-A|1
GSFSSNAAQDAQGQR
>FUSION-ENST00000564521.6:1764-ENST00000639941.1:6881|438
NAFYIGPGRPRR
>FUSION-ENST00000475947.7:648-ENST00000652379.1:25317|1371
MRVCVGRGCGVGTEGSVLR
>FUSION-ENST00000475947.7:648-ENST00000652379.1:25317|786
MTGVSHRPRPIYLFINFESRL
>FUSION-ENST00000475947.7:648-ENST00000652379.1:25317|1116
TSVPLGCRK
>FUSION-ENST00000564521.6:1764-ENST00000639941.1:6881|620
MGLGLGQQGPDGVQVR
>FUSION-ENST00000475947.7:648-ENST00000652379.1:25317|74
PGRFLPFFNLIF
>FUSION-ENST00000475947.7:648-ENST00000652379.1:25317|1295
MALYTERSGSRLSSR
>ENST00000301923.13|INDEL-206372-C-CA|12
QPNWQLSIATSQWWQQCQK
>FUSION-ENST00000475947.7:648-ENST00000652379.1:25317|660
LLRLVSNSRPPVMRPPRPLEVLG
>FUSION-ENST00000475947.7:648-ENST00000652379.1:25317|993
MYVFIFFNLFLLR
>FUSION-ENST00000475947.7:648-ENST00000652379.1:25317|51
LPASAAHTAAITGVRR
>ENST00000432564.3|INDEL-672-A-AA|2
PSTVYLFKFGR
>ENST00000263054.10|SNV-334904-A-C|2
LNDNVGLKTILSYLYVCPTNK
>FUSION-ENST00000475947.7:648-ENST00000652379.1:25317|1274
MHTDIQERK
>ENST00000393417.8|MNV-5399-TTGAAGTTA-T|1
GLLGHPWIPG
>ENST00000528896.7|SNV-2287-G-A|1
IFYQLFSIHVDAINIMVLK
>FUSION-ENST00000564521.6:1764-ENST00000639941.1:6881|230
LFPSSSR
>FUSION-ENST00000564521.6:1764-ENST00000639941.1:6881|124
KEKDVYCSVVYR
>FUSION-ENST00000664190.1:4930-ENST00000304457.11:28896|33
DNLRDVESEFLCAYLVR
>FUSION-ENST00000564521.6:1764-ENST00000639941.1:6881|302
MNPRTMIR
>FUSION-ENST00000518327.1:33110-ENST00000521175.1:236398|24
ELHRGPGEPPPAPGSRRPPELPGAR
>FUSION-ENST00000475947.7:648-ENST00000652379.1:25317|93
GTGLAESAGK
>ENST00000375445.7|SNV-13858-T-A|5
AAHMYSGAKTGLVLTDKQR
>FUSION-ENST00000564521.6:1764-ENST00000639941.1:6881|207
CGLLYLASFTGNNIFKIHLRCSR
>FUSION-ENST00000475947.7:648-ENST00000652379.1:25317|671
ARPVDSFR
>ENST00000593933.1|SNV-71350-G-T|6
ACLAGSKGLYPSPLK
>FUSION-ENST00000475947.7:648-ENST00000652379.1:25317|1264
LSLSPGLCLCLCLSLSRSLSFYR
>FUSION-ENST00000475947.7:648-ENST00000652379.1:25317|471
RWCGRVGFVAAVAPGPPVAGPR
>FUSION-ENST00000475947.7:648-ENST00000652379.1:25317|733
WLKPVIPSLWEAKAGGSR
>FUSION-ENST00000564521.6:1764-ENST00000639941.1:6881|301
NPRTMIR
>FUSION-ENST00000475947.7:648-ENST00000652379.1:25317|1529
SFFLFSLDGVSLLSPRVEYDGGSR
>ENST00000216797.10|INDEL-1480-C-CC|2
KYPPTPCL
>FUSION-ENST00000564521.6:1764-ENST00000639941.1:6881|185
ESCSVAQAGVQWR
>FUSION-ENST00000564521.6:1764-ENST00000639941.1:6881|7
SICSSLR
>FUSION-ENST00000475947.7:648-ENST00000652379.1:25317|604
VSFLPVCLLKNGVFQKFTLCIYVF
>ENST00000374662.4|SNV-877-G-T|1
GSIINISSILGKVGNVGQTNYAASK
>FUSION-ENST00000564521.6:1764-ENST00000639941.1:6881|148
YEDVYWPAAVAR
>FUSION-ENST00000475947.7:648-ENST00000652379.1:25317|1354
TVLAWAERGGPGTRKPA
>ENST00000231173.6|SNV-2340-C-T|2
RSRVASVGR
>FUSION-ENST00000475947.7:648-ENST00000652379.1:25317|678
SWLTAPSASRVRALLLPQPPD
>FUSION-ENST00000475947.7:648-ENST00000652379.1:25317|67
SGDLSLPNSWDYRDLLSPGGRG
>ENST00000486733.2|SNV-2125-G-C|8
MDVISIDKTGQNFR
>FUSION-ENST00000475947.7:648-ENST00000652379.1:25317|571
SLCRDPFWR
>FUSION-ENST00000564521.6:1764-ENST00000639941.1:6881|344
RFIIRNWK
>FUSION-ENST00000475947.7:648-ENST00000652379.1:25317|624
CVNERAYVVISVFFLPLLR
>ENST00000521626.5|SNV-17123-G-A|2
TCAGEDRPKR
>FUSION-ENST00000505505.1:31350-ENST00000393238.7:222342|14
MTDRTVGSK
>FUSION-ENST00000564521.6:1764-ENST00000639941.1:6881|383
SQHIDWTLGYLEALK
>ENST00000373450.4|SNV-154647-G-T|1
LSILHKDRPVEPLDLAVFWVEFVMR
>FUSION-ENST00000564521.6:1764-ENST00000639941.1:6881|592
MPEAEQRPVHSRAFWFSVAQR
>ENST00000460680.6|SNV-3754-C-T|2
VNRQTVLEALQ
>FUSION-ENST00000475947.7:648-ENST00000652379.1:25317|350
MPTGDAAALFP
>FUSION-ENST00000475947.7:648-ENST00000652379.1:25317|749
MPIIPAAR
>ENST00000488648.5|SNV-1927-C-G|18
EEAEEEIDFEKDVLTIPPGFKK
>FUSION-ENST00000564521.6:1764-ENST00000639941.1:6881|605
GRAAAGA
>FUSION-ENST00000475947.7:648-ENST00000652379.1:25317|764
MPVIPSLWDAEVDASPEVGSWR
>FUSION-ENST00000475947.7:648-ENST00000652379.1:25317|627
SVVFMCVNER
>FUSION-ENST00000564521.6:1764-ENST00000639941.1:6881|206
IHLRCSR
>FUSION-ENST00000475947.7:648-ENST00000652379.1:25317|1142
MTSYFLEIR
>FUSION-ENST00000564521.6:1764-ENST00000639941.1:6881|576
LRAPLVPPPSR
>ENST00000397852.5|MNV-30295-GTGAACACGCACCCTGATAAGCTGCG-G|6
TVLPFETHAPTR
>ENST00000376087.4|SNV-39340-C-T|2
NVGMSVAHMESPER
>FUSION-ENST00000564521.6:1764-ENST00000639941.1:6881|202
MLARLVLK
>FUSION-ENST00000475947.7:648-ENST00000652379.1:25317|794
GVPWSVYHR
>FUSION-ENST00000507114.1:394-ENST00000300458.1:6051|18
MRSTAGQR
>FUSION-ENST00000564521.6:1764-ENST00000639941.1:6881|21
RLAWCLAYGKYSINVIYCY
>ENST00000584217.1|SNV-76279-C-T|3
IPSPRPLAKLR
>FUSION-ENST00000475947.7:648-ENST00000652379.1:25317|1218
SQSCSCMLER
>ENST00000575829.6|SNV-30536-C-G|1
LLTSELAVCGSR
>FUSION-ENST00000564521.6:1764-ENST00000639941.1:6881|246
MKSLFTSEK
>FUSION-ENST00000475947.7:648-ENST00000652379.1:25317|339
SVMPLDVRGCTR
>ENST00000610546.4|MNV-7292-GAG-G|1
GLTASSGLEPGPAASFPHPCPTHH
>FUSION-ENST00000475947.7:648-ENST00000652379.1:25317|1183
MTAGSSFYF
>ENST00000517857.1|SNV-49763-T-C|3
GASRPPLLLPASWR
>FUSION-ENST00000475947.7:648-ENST00000652379.1:25317|573
AGPRSLCR
>FUSION-ENST00000564521.6:1764-ENST00000639941.1:6881|563
VSAPRRFSPR
>ENST00000409968.6|SNV-897951-A-C|5
KADVKTLSGK
>FUSION-ENST00000475947.7:648-ENST00000652379.1:25317|1334
QIKVRGEK
>FUSION-ENST00000475947.7:648-ENST00000652379.1:25317|440
AFIRSKPTR
>ENST00000672178.1|INDEL-5561-G-GA|4
IKEGAPRSPR
>FUSION-ENST00000475947.7:648-ENST00000652379.1:25317|551
ALRVWLRWWR
>FUSION-ENST00000564521.6:1764-ENST00000639941.1:6881|468
LSTLEASREHMSLFCPPSNR
>FUSION-ENST00000475947.7:648-ENST00000652379.1:25317|1362
GCGVGTEGSVLR
>FUSION-ENST00000564521.6:1764-ENST00000639941.1:6881|252
DSSFLPHTLGR
>FUSION-ENST00000668333.1:648-ENST00000652379.1:25317|1551
ATSARAWSLR
>FUSION-ENST00000564521.6:1764-ENST00000639941.1:6881|229
MLFPSSSRVQLLAVQGPSPVSPPHK
>ENST00000477136.5|SNV-14354-G-C|8
MPQTVEMASLKREAAVLQSTKPQG
>ENST00000313735.11|SNV-32693-G-T|5
SWAVQTFKSACETFDVR
>FUSION-ENST00000475947.7:648-ENST00000652379.1:25317|1240
ISGGRGR
>FUSION-ENST00000475947.7:648-ENST00000652379.1:25317|1048
NPRSGFGFLARRPKPAENFPAQDPV
>FUSION-ENST00000475947.7:648-ENST00000652379.1:25317|606
VSFLPVCLLK
>FUSION-ENST00000475947.7:648-ENST00000652379.1:25317|336
ATLTGSACAYPTPAGAGNPLNPIR
>ENST00000419533.1|SNV-44581-G-A|2
VARLIKLWR
>ENST00000409359.6|SNV-204532-C-G|5
YPLQLAELLKYRHPQHR
>FUSION-ENST00000475947.7:648-ENST00000652379.1:25317|1101
GLRSTSPSPTVTVSILVSLPK
>ENST00000280871.9|SNV-326-C-A|2
LSSLMGERR
>FUSION-ENST00000475947.7:648-ENST00000652379.1:25317|680
SWLTAPSASR
>ENST00000263054.10|SNV-334904-A-C|3
LNDNVGLK
>FUSION-ENST00000475947.7:648-ENST00000652379.1:25317|1412
MTHDHHR
>FUSION-ENST00000564521.6:1764-ENST00000639941.1:6881|411
LQKNWHPLERNSNK
>FUSION-ENST00000564521.6:1764-ENST00000639941.1:6881|15
MECRHIICIHHLILLKTPWGR
>FUSION-ENST00000475947.7:648-ENST00000652379.1:25317|315
LDGLVRPSDRPRRGRPTALAER
>FUSION-ENST00000475947.7:648-ENST00000652379.1:25317|1393
EPLRLDSGE
>ENST00000231173.6|SNV-2340-C-T|1
SRVASVGR
>FUSION-ENST00000475947.7:648-ENST00000652379.1:25317|531
GWASGCAR
>FUSION-ENST00000475947.7:648-ENST00000652379.1:25317|807
DPPALGLPK
>FUSION-ENST00000475947.7:648-ENST00000652379.1:25317|510
CSRVCPGVDQR
>FUSION-ENST00000475947.7:648-ENST00000652379.1:25317|1406
NYLMIYLCTYFQTESRSGR
>ENST00000672178.1|INDEL-5561-G-GA|1
SPRKTEK
>ENST00000486733.2|SNV-2125-G-C|7
DVISIDKTGQNFR
>ENST00000494465.5|INDEL-29486-G-GATTCC|5
HCVSCRFHSDR
>ENST00000280871.9|SNV-326-C-A|6
ASENVEYTLRRLSSLMGER
>FUSION-ENST00000664190.1:4930-ENST00000304457.11:28896|22
MLNPSVNFSVYLIHHK
>ENST00000306862.7|SNV-9267-C-G|4
YPLSLALHFHNKIRNMSK
>ENST00000310597.6|SNV-223-G-C|5
DQVLGELRGCSPPPSR
>FUSION-ENST00000475947.7:648-ENST00000652379.1:25317|925
SREFLRGGAFGGDAIVGLNT
>FUSION-ENST00000475947.7:648-ENST00000652379.1:25317|1408
NYLMIYLCTYFQTESR
>FUSION-ENST00000475947.7:648-ENST00000652379.1:25317|1125
SGVASPSTVSKNR
>FUSION-ENST00000475947.7:648-ENST00000652379.1:25317|1437
CWDDWREAPCLLGPKRPSWK
>FUSION-ENST00000475947.7:648-ENST00000652379.1:25317|1205
GGERERER
>ENST00000482899.1|SNV-16789-C-G|11
ADGRVWEGGTHEELLK
>ENST00000542400.5|SNV-38414-C-G|4
MVETTKMYMK
>ENST00000216181.11|MNV-95837-GGCA-G|3
DLEGLSQREEKVAAYDK
>FUSION-ENST00000475947.7:648-ENST00000652379.1:25317|1014
SPQRSPYLTK
>FUSION-ENST00000475947.7:648-ENST00000652379.1:25317|104
MCCCHGNPAQYERNRR
>FUSION-ENST00000475947.7:648-ENST00000652379.1:25317|212
MDGAGASGPYPAVAGSR
>FUSION-ENST00000475947.7:648-ENST00000652379.1:25317|1186
VLYTERSGSR
>FUSION-ENST00000564521.6:1764-ENST00000639941.1:6881|194
MGFHHVGR
>FUSION-ENST00000475947.7:648-ENST00000652379.1:25317|230
PTLIRPQKRCWLI
>FUSION-ENST00000475947.7:648-ENST00000652379.1:25317|1055
WIPLHWPEASEVHHRHQPSPSASL
>ENST00000496261.6|SNV-66591-A-T|3
HVLEPSGLVPK
>FUSION-ENST00000564521.6:1764-ENST00000639941.1:6881|632
SGASGFPK
>FUSION-ENST00000475947.7:648-ENST00000652379.1:25317|1063
DSAKLTCPTEVK
>FUSION-ENST00000475947.7:648-ENST00000652379.1:25317|69
SGDLSLPNSWDYR
>FUSION-ENST00000507114.1:394-ENST00000300458.1:6051|3
ICAISDR
>ENST00000541750.1|SNV-59542-T-G|3
LGSCQER
>ENST00000645361.2|SNV-214-G-A|1
LGNLLHVDFQNTPYCFDQLRRR
>ENST00000486733.2|SNV-2125-G-C|2
MSSALTRRDR
>FUSION-ENST00000564521.6:1764-ENST00000639941.1:6881|338
MYKKVEPALL
>FUSION-ENST00000475947.7:648-ENST00000652379.1:25317|1015
IELHCCNKSPQRSPYLTK
>ENST00000311420.13|MNV-5399-TTGAAGTTA-T|2
HLYYERGK
>FUSION-ENST00000564521.6:1764-ENST00000639941.1:6881|392
LTHAHCPCIFEK
>FUSION-ENST00000475947.7:648-ENST00000652379.1:25317|1440
LSLPKCWDDWR
>FUSION-ENST00000564521.6:1764-ENST00000639941.1:6881|607
LAGTVTPHARGR
>FUSION-ENST00000559362.5:105183-ENST00000557957.5:83930|131
MKLNPQQAPLYVAVADVQFGPMR
>FUSION-ENST00000564521.6:1764-ENST00000639941.1:6881|325
MFDEISGHPVTQSS
>FUSION-ENST00000475947.7:648-ENST00000652379.1:25317|172
ASVALGRSK
>FUSION-ENST00000475947.7:648-ENST00000652379.1:25317|856
HSGLVLAI
>FUSION-ENST00000475947.7:648-ENST00000652379.1:25317|1257
SISVFLGRSLSFSRSR
>ENST00000272167.9|SNV-35063-T-C|1
AYVPTGFSAFPFELLHTPEKWVRFK
>FUSION-ENST00000564521.6:1764-ENST00000639941.1:6881|410
NWHPLER
>FUSION-ENST00000475947.7:648-ENST00000652379.1:25317|1224
SVSLFLPVSVSASLSLSR
>FUSION-ENST00000475947.7:648-ENST00000652379.1:25317|385
ETKVFGFRGEYGCK
>FUSION-ENST00000475947.7:648-ENST00000652379.1:25317|613
MQTTTTCISALNTLAYGKYVSVVWK
>FUSION-ENST00000475947.7:648-ENST00000652379.1:25317|839
RPCHRQAGR
>FUSION-ENST00000475947.7:648-ENST00000652379.1:25317|864
TRLLLSVLLHKGVLR
>ENST00000503890.5|SNV-58665-G-C|6
MFLEEMLHGLESLNPTCTK
>FUSION-ENST00000564521.6:1764-ENST00000639941.1:6881|93
MFIGQLR
>FUSION-ENST00000475947.7:648-ENST00000652379.1:25317|1409
MNYLMIYLCTYFQTESR
>ENST00000673384.1|MNV-27822-CC-C|13
DQLGKAPRR
>FUSION-ENST00000564521.6:1764-ENST00000639941.1:6881|356
PNTVLRDMR
>FUSION-ENST00000505505.1:32483-ENST00000393238.7:222342|62
STRSNGWK
>FUSION-ENST00000475947.7:648-ENST00000652379.1:25317|132
RRPVSSRWPLK
>FUSION-ENST00000564521.6:1764-ENST00000639941.1:6881|196
LIFVFLVEMGFHHVGR
>FUSION-ENST00000475947.7:648-ENST00000652379.1:25317|177
SPADATPRRVGGPLR
>FUSION-ENST00000475947.7:648-ENST00000652379.1:25317|198
ERGPCLGK
>FUSION-ENST00000475947.7:648-ENST00000652379.1:25317|236
GERRSEGTGDGLR
>FUSION-ENST00000564521.6:1764-ENST00000639941.1:6881|335
KVEPALL
>FUSION-ENST00000475947.7:648-ENST00000652379.1:25317|1196
PLSPPPPKMKAK
>FUSION-ENST00000475947.7:648-ENST00000652379.1:25317|358
HLPRMFSLIKNESR
>FUSION-ENST00000475947.7:648-ENST00000652379.1:25317|1340
SQSCTCMLERQIKVR
>FUSION-ENST00000475947.7:648-ENST00000652379.1:25317|1311
MTCPLCRRLTP
>ENST00000453909.3|SNV-17123-G-A|2
TCAGEDRPSESGQGK
>ENST00000482899.1|SNV-16789-C-G|3
MAVSGRVGHMKSS
>FUSION-ENST00000475947.7:648-ENST00000652379.1:25317|872
FYRPFLSGK
>FUSION-ENST00000564521.6:1764-ENST00000639941.1:6881|17
MECRHIICIHHLILLK
>FUSION-ENST00000475947.7:648-ENST00000652379.1:25317|227
SEGTGDGLR
>FUSION-ENST00000475947.7:648-ENST00000652379.1:25317|999
NTTKETHTQTKDNYSVCK
>FUSION-ENST00000475947.7:648-ENST00000652379.1:25317|675
MTGVSHRARPVDSFR
>ENST00000424484.5|SNV-49463-G-C|4
HLEVQYEAIELIKDLVGYHVR
>FUSION-ENST00000475947.7:648-ENST00000652379.1:25317|222
CPRPIERESGSDPRIR
>FUSION-ENST00000475947.7:648-ENST00000652379.1:25317|761
QARPTWRNPVSIENTK
>FUSION-ENST00000475947.7:648-ENST00000652379.1:25317|499
VARRLGR
>ENST00000259727.5|SNV-35862-G-A|4
FPEHTIMAGNVVTGEMVEK
>FUSION-ENST00000518327.1:33110-ENST00000521175.1:236398|7
VGPAAPFPAPR
>FUSION-ENST00000564521.6:1764-ENST00000639941.1:6881|343
FIIRNWK
>FUSION-ENST00000564521.6:1764-ENST00000639941.1:6881|249
HNFYAVSEDSAIP
>FUSION-ENST00000475947.7:648-ENST00000652379.1:25317|1512
EKMKEINTK
>ENST00000373450.4|SNV-154647-G-T|3
SYKENIMRLSILHK
>FUSION-ENST00000324093.8:31350-ENST00000393238.7:222342|2
TNQDCTNSPGRQR
>FUSION-ENST00000564521.6:1764-ENST00000639941.1:6881|171
MGLLLLWLLTTQLL
>ENST00000542050.5|MNV-31538-ACT-A|13
MGTVMKYFVLLVTVQRLLASACK
>FUSION-ENST00000564521.6:1764-ENST00000639941.1:6881|391
MSHCTWPFYYS
>FUSION-ENST00000664190.1:4930-ENST00000304457.11:28896|42
WPFYPHVYCIFFG
>FUSION-ENST00000475947.7:648-ENST00000652379.1:25317|752
WTHHLKSGVGDKPDQHGEIPSQLK
>FUSION-ENST00000475947.7:648-ENST00000652379.1:25317|1179
MIHLPGPPKVLETTGLSR
>FUSION-ENST00000475947.7:648-ENST00000652379.1:25317|24
MYVCMYVSEMGFGVLSCCPRWSR
>ENST00000256413.8|SNV-222453-G-C|3
MDKLIEILNSMRNNSSDLDTK
>ENST00000259727.5|SNV-35862-G-A|1
LILSGADIIKVGVGPGSVCTTRTK
>FUSION-ENST00000564521.6:1764-ENST00000639941.1:6881|111
LGACVALAR
>FUSION-ENST00000475947.7:648-ENST00000652379.1:25317|626
SVVFMCVNERAYVVISVFFLPLLR
>FUSION-ENST00000475947.7:648-ENST00000652379.1:25317|477
WPAGRPPLPGGSS
>FUSION-ENST00000475947.7:648-ENST00000652379.1:25317|1429
ERLPVISLTDLETASRSVTPAVVPS
>FUSION-ENST00000475947.7:648-ENST00000652379.1:25317|585
AVAPEAR
>FUSION-ENST00000475947.7:648-ENST00000652379.1:25317|887
TAESIEDTGESVFKEYFELEDSK
>FUSION-ENST00000475947.7:648-ENST00000652379.1:25317|960
CLLIHEYKRVK
>FUSION-ENST00000475947.7:648-ENST00000652379.1:25317|1411
STDPFFLSFFLSFFLSFFLSFFLS
>FUSION-ENST00000564521.6:1764-ENST00000639941.1:6881|221
MDTLSRAPAR
>ENST00000371244.9|SNV-58980-C-A|3
MTPLIADSPK
>ENST00000257981.7|SNV-4306-C-T|3
VAAIRKSSFILLHCGALR
>FUSION-ENST00000475947.7:648-ENST00000652379.1:25317|865
TRLLLSVLLHK
>FUSION-ENST00000475947.7:648-ENST00000652379.1:25317|18
MYVSEMGFGVLSCCPRWSRTPVLK
>FUSION-ENST00000564521.6:1764-ENST00000639941.1:6881|38
MECKEKK
>FUSION-ENST00000475947.7:648-ENST00000652379.1:25317|666
LYANNDNVYLCIEYSCVW
>FUSION-ENST00000475947.7:648-ENST00000652379.1:25317|1487
LGSDWTTPDRAVLGGGLTYR
>ENST00000317829.12|SNV-93686-C-T|2
GLPPEYPFKTK
>FUSION-ENST00000564521.6:1764-ENST00000639941.1:6881|451
TCFRRTGTPWK
>FUSION-ENST00000475947.7:648-ENST00000652379.1:25317|1096
MCICPCPK
>FUSION-ENST00000518327.1:33110-ENST00000521175.1:236398|18
TSPLPHSWRGSPGRPGGPSTESTCR
>ENST00000317829.12|SNV-93686-C-T|4
VLDPRGLPPEYPFKTK
>FUSION-ENST00000564521.6:1764-ENST00000639941.1:6881|351
SLASSSGNCKRQGSLEK
>FUSION-ENST00000564521.6:1764-ENST00000639941.1:6881|399
SLDKCLYLCNHYSRK
>FUSION-ENST00000475947.7:648-ENST00000652379.1:25317|1310
TCPLCRRLTP
>FUSION-ENST00000564521.6:1764-ENST00000639941.1:6881|624
WGGQELPYNQPGNP
>FUSION-ENST00000475947.7:648-ENST00000652379.1:25317|516
VARAAGR
>FUSION-ENST00000564521.6:1764-ENST00000639941.1:6881|238
LGLEGLCLLSQNFLSL
>FUSION-ENST00000475947.7:648-ENST00000652379.1:25317|1465
IWAGHASSRLSLRHFGRPR
>FUSION-ENST00000564521.6:1764-ENST00000639941.1:6881|488
EAQISFQEDEPAPGEWSVGLQTWTV
>FUSION-ENST00000475947.7:648-ENST00000652379.1:25317|291
TLKREFK
>ENST00000280871.9|SNV-325-G-T|4
ASENVEYTLRILSSLMGERR
>FUSION-ENST00000475947.7:648-ENST00000652379.1:25317|1533
TRVGTVRSGR
>ENST00000485732.5|SNV-6513-A-C|5
WTMWPCGRAPAGPLLTAPLR
>ENST00000280241.12|SNV-1310973-G-A|3
TGRSSFNRTLWDSVR
>ENST00000584217.1|SNV-76279-C-T|6
EGWTFSSPWRIPSPRPLAK
>FUSION-ENST00000475947.7:648-ENST00000652379.1:25317|1235
RGAFSDFSLGHVWRPYFSYFPDK
>FUSION-ENST00000475947.7:648-ENST00000652379.1:25317|456
RGAAGPPSCLWRWDPAAVFSWWPGR
>FUSION-ENST00000505505.1:31053-ENST00000393238.7:222342|69
MSLLYAVTRW
>FUSION-ENST00000475947.7:648-ENST00000652379.1:25317|951
IESQYRVPVADR
>FUSION-ENST00000475947.7:648-ENST00000652379.1:25317|70
LFIFFSFGAGPPGLLSLR
>FUSION-ENST00000664190.1:4930-ENST00000304457.11:28896|43
VSFLVNQILDSAGFAK
>FUSION-ENST00000475947.7:648-ENST00000652379.1:25317|677
VRALLLPQPPD
>FUSION-ENST00000475947.7:648-ENST00000652379.1:25317|658
LVSNSRPPVMRPPRPLEVLG
>FUSION-ENST00000475947.7:648-ENST00000652379.1:25317|480
CGRPGRPR
>FUSION-ENST00000475947.7:648-ENST00000652379.1:25317|1075
THAGGSK
>FUSION-ENST00000582911.5:648-ENST00000652379.1:25317|1543
AGTRFPGPQWGCANPR
>FUSION-ENST00000475947.7:648-ENST00000652379.1:25317|528
GSGLPVTR
>FUSION-ENST00000475947.7:648-ENST00000652379.1:25317|1477
SPRMPSFPSVCLQLPQA
>FUSION-ENST00000564521.6:1764-ENST00000639941.1:6881|280
GLLGVGASINTRK
>ENST00000263239.7|SNV-2789-G-A|2
DVSEETMGSRK
>FUSION-ENST00000564521.6:1764-ENST00000639941.1:6881|374
DAPFSSCSLDK
>FUSION-ENST00000475947.7:648-ENST00000652379.1:25317|1249
ALPLPRK
>FUSION-ENST00000668333.1:648-ENST00000652379.1:25317|1568
EVGSLGIWE
>FUSION-ENST00000475947.7:648-ENST00000652379.1:25317|272
VPSGPLLVSRTGAAG
>ENST00000396947.7|INDEL-2910-G-GA|6
ETCENVDCGPGKKMPNEQEEQTPLR
>ENST00000367478.9|SNV-14822-T-G|3
AIQDHLLEGEQSK
>FUSION-ENST00000564521.6:1764-ENST00000639941.1:6881|447
EIATNNDK
>FUSION-ENST00000564521.6:1764-ENST00000639941.1:6881|473
NDLGDRSTYVKLSTLEASR
>FUSION-ENST00000664190.1:4930-ENST00000304457.11:28896|36
SVFTFLSFHFLFLLSYVIYR
>ENST00000405854.5|SNV-36927-C-A|8
ISMMPAGVSTEEGEK
>FUSION-ENST00000475947.7:648-ENST00000652379.1:25317|1084
GDQEGRRPDR
>ENST00000490948.5|SNV-8459-G-A|5
SLPKGIMVLLSIYDLHHNPK
>FUSION-ENST00000475947.7:648-ENST00000652379.1:25317|670
ARPVDSFRFFISFVSTR
>FUSION-ENST00000475947.7:648-ENST00000652379.1:25317|622
LLYDRCRCLCYTNK
>FUSION-ENST00000475947.7:648-ENST00000652379.1:25317|265
VNYAWAGR
>FUSION-ENST00000564521.6:1764-ENST00000639941.1:6881|197
LHHARLIFVFLVEMGFHHVGR
>FUSION-ENST00000664190.1:4930-ENST00000304457.11:28896|31
DNLRDVESEFLCAYLVRVIFSQ
>FUSION-ENST00000475947.7:648-ENST00000652379.1:25317|1127
DPILKSGVASPSTVSKNR
>FUSION-ENST00000475947.7:648-ENST00000652379.1:25317|296
LHLRLNTGTRPIVNK
>FUSION-ENST00000564521.6:1764-ENST00000639941.1:6881|446
MKSRNAFYIGPGRPR
>FUSION-ENST00000475947.7:648-ENST00000652379.1:25317|543
VAWAGGVVGDATSRPRGRYIFR
>ENST00000615910.4|MNV-11503-CGGT-C|2
TYQGSYFRLSCK
>FUSION-ENST00000564521.6:1764-ENST00000639941.1:6881|440
TLGTEAHM
>FUSION-ENST00000564521.6:1764-ENST00000639941.1:6881|329
LIYFKSTLTETPR
>FUSION-ENST00000564521.6:1764-ENST00000639941.1:6881|472
GQFKKLP
>ENST00000673384.1|MNV-27822-CC-C|12
KKQLPSAK
>ENST00000641659.1|MNV-1295-GA-G|5
MLMKKMQVLK
>FUSION-ENST00000475947.7:648-ENST00000652379.1:25317|205
ARVVCVGGRR
>FUSION-ENST00000475947.7:648-ENST00000652379.1:25317|760
QARPTWRNPVSIENTKLAGR
>FUSION-ENST00000475947.7:648-ENST00000652379.1:25317|1028
MRYDPLNNIFANQK
>FUSION-ENST00000475947.7:648-ENST00000652379.1:25317|45
FIVHALGTRGLFSNFYDYYYCRR
>FUSION-ENST00000475947.7:648-ENST00000652379.1:25317|818
MKPVSFCNFFFFFFFLRR
>FUSION-ENST00000507114.1:394-ENST00000300458.1:6051|2
ICAISDRK
>ENST00000432564.3|INDEL-672-A-AA|5
TWKPSTVYLFK
>FUSION-ENST00000564521.6:1764-ENST00000639941.1:6881|130
MITPLHSSLGDRARPYLK
>FUSION-ENST00000564521.6:1764-ENST00000639941.1:6881|204
MESYNVWPFVSGLFHGE
>ENST00000258149.10|MNV-5399-TTGAAGTTA-T|1
GSFLSWPVYYD
>FUSION-ENST00000475947.7:648-ENST00000652379.1:25317|151
WPPLPSADR
>FUSION-ENST00000475947.7:648-ENST00000652379.1:25317|192
RRGCGVLPPPPPPR
>FUSION-ENST00000475947.7:648-ENST00000652379.1:25317|1131
NKDPILK
>FUSION-ENST00000664190.1:4930-ENST00000304457.11:28896|14
MVTPRVTDFQVYIGCPR
>ENST00000614778.4|SNV-35140-G-T|4
NELKQALSGFCYRLSDQFHDILIR
>FUSION-ENST00000564521.6:1764-ENST00000639941.1:6881|599
RDPARPASLELGWGGLASAR
>FUSION-ENST00000564521.6:1764-ENST00000639941.1:6881|225
MLMDTLSR
>FUSION-ENST00000475947.7:648-ENST00000652379.1:25317|63
GSSVSLSR
>FUSION-ENST00000564521.6:1764-ENST00000639941.1:6881|86
MAAVCSCHPF
>ENST00000300113.3|SNV-1374-C-T|2
LHYAFQFYDLDRDGK
>ENST00000544440.7|SNV-228979-C-A|1
GDGYKPLEPAKQAMSPSVAECAR
>FUSION-ENST00000475947.7:648-ENST00000652379.1:25317|1066
SLWKDARDSAK
>FUSION-ENST00000475947.7:648-ENST00000652379.1:25317|1423
LPVISLTDLETASRSVTPAVVPS
>FUSION-ENST00000475947.7:648-ENST00000652379.1:25317|264
MVNYAWAGRSQR
>FUSION-ENST00000475947.7:648-ENST00000652379.1:25317|1246
VGPCPFHESEKRVLR
>ENST00000232888.7|SNV-59-C-G|1
SATAAAGKRGKPASGAGAGAGAGK
>ENST00000343999.1|SNV-36927-C-A|4
MMPAGVSTEEGEKK
>FUSION-ENST00000475947.7:648-ENST00000652379.1:25317|578
VAREAGDALPGPVAGPR
>FUSION-ENST00000475947.7:648-ENST00000652379.1:25317|927
MTEESNFVTSR
>ENST00000397852.5|MNV-30295-GTGAACACGCACCCTGATAAGCTGCG-G|4
TVLPFETHAPTRRK
>ENST00000490948.5|SNV-8459-G-A|10
VSWSSSPFMTFTTTQKCGPT
>FUSION-ENST00000564521.6:1764-ENST00000639941.1:6881|91
FIGQLRWLVLVIPTL
>ENST00000490948.5|SNV-8459-G-A|3
MVLLSIYDLHHNPK
>ENST00000673384.1|MNV-27822-CC-C|15
EKDQLGKAPR
>ENST00000496902.7|SNV-3458-G-A|1
VLSQPYPQPELLCAFR
>FUSION-ENST00000475947.7:648-ENST00000652379.1:25317|1449
DPVSRES
>FUSION-ENST00000285243.7:394-ENST00000300458.1:6051|1
TFEDCGTFRKWNSF
>FUSION-ENST00000475947.7:648-ENST00000652379.1:25317|534
CPLATCRWRGWASGCAR
>FUSION-ENST00000564521.6:1764-ENST00000639941.1:6881|69
MKSLYLVLDIK
>FUSION-ENST00000564521.6:1764-ENST00000639941.1:6881|37
EKKCIGR
>ENST00000280871.9|SNV-326-C-A|1
LSSLMGERRR
>FUSION-ENST00000475947.7:648-ENST00000652379.1:25317|682
MARSWLTAPSASRVR
>FUSION-ENST00000564521.6:1764-ENST00000639941.1:6881|594
MPEAEQRPVHSR
>ENST00000167588.4|SNV-4489-G-A|2
IRLTVEADLQGLNK
>FUSION-ENST00000358487.10:114761-ENST00000309791.8:229828|29
ILTLTTNELHIVVSETLVK
>FUSION-ENST00000475947.7:648-ENST00000652379.1:25317|413
RAYHGDHG
>FUSION-ENST00000564521.6:1764-ENST00000639941.1:6881|305
HPNICTFISICMNPRTMIR
>FUSION-ENST00000475947.7:648-ENST00000652379.1:25317|549
VWLRWWRFWGQVSVSR
>ENST00000298274.12|SNV-98524-T-A|3
LHLNSAR
>ENST00000405546.7|INDEL-29486-G-GATTCC|8
SPTGRRHGDPWYFSFPCAWGSR
>FUSION-ENST00000475947.7:648-ENST00000652379.1:25317|29
QTASFLFR
>FUSION-ENST00000475947.7:648-ENST00000652379.1:25317|826
MWVRLVSNWRPQWICPPRPPK
>FUSION-ENST00000324093.8:31350-ENST00000393238.7:222342|11
FLDSPEPMTDRTVGSK
>ENST00000276282.7|SNV-2239-G-A|1
CLDIHHQIALQEKHDAEGLSRLAK
>FUSION-ENST00000564521.6:1764-ENST00000639941.1:6881|513
RPPLPSAASGLRLSGAARSPVR
>FUSION-ENST00000475947.7:648-ENST00000652379.1:25317|249
GERLIEPSSSWFPPKFPSG
>FUSION-ENST00000475947.7:648-ENST00000652379.1:25317|1350
TRGTGDAEACLR
>FUSION-ENST00000475947.7:648-ENST00000652379.1:25317|142
GRAPWNGFAPR
>FUSION-ENST00000475947.7:648-ENST00000652379.1:25317|301
QPKAGGK
>ENST00000381990.6|SNV-38131-G-T|2
EYNPIENIPGNVVRSK
>FUSION-ENST00000475947.7:648-ENST00000652379.1:25317|688
MLVRLVSHSQPQVVRLP
>FUSION-ENST00000475947.7:648-ENST00000652379.1:25317|588
GCRCASGPAAGVGLPGPVDQR
>FUSION-ENST00000475947.7:648-ENST00000652379.1:25317|1483
VDWQPQHCKGCVGMEMSPR
>FUSION-ENST00000564521.6:1764-ENST00000639941.1:6881|126
ARPYLKK
>ENST00000375826.4|SNV-7257-C-A|1
SLVPLMGEVRK
>FUSION-ENST00000564521.6:1764-ENST00000639941.1:6881|434
MCACIYCWPQK
>FUSION-ENST00000475947.7:648-ENST00000652379.1:25317|287
AGALAGR
>FUSION-ENST00000564521.6:1764-ENST00000639941.1:6881|72
LSTVTNTGPLLYMKSLYLVLDIK
>ENST00000526301.6|SNV-14937-G-A|8
MTSAGPMCQTSAWATTTRPCARSWR
>FUSION-ENST00000564521.6:1764-ENST00000639941.1:6881|215
SCNSFCTNLILTK
>FUSION-ENST00000564521.6:1764-ENST00000639941.1:6881|407
HLLLATEK
>FUSION-ENST00000564521.6:1764-ENST00000639941.1:6881|226
VQLLAVQGPSPVSPPHKGIS
>FUSION-ENST00000475947.7:648-ENST00000652379.1:25317|785
TGVSHRPRPIYLFINFESRL
>FUSION-ENST00000285243.7:394-ENST00000300458.1:6051|5
EVQKLVESGVDVNSQNEVNGWTK
>FUSION-ENST00000564521.6:1764-ENST00000639941.1:6881|337
YKKVEPALL
>ENST00000488648.5|SNV-1927-C-G|7
KAWTLHQKCSPGPSK
>FUSION-ENST00000475947.7:648-ENST00000652379.1:25317|317
LDGLVRPSDRPR
>FUSION-ENST00000475947.7:648-ENST00000652379.1:25317|618
CLCYTNK
>FUSION-ENST00000475947.7:648-ENST00000652379.1:25317|262
MVNYAWAGRSQRK
>FUSION-ENST00000475947.7:648-ENST00000652379.1:25317|574
VPGSGPRAGPRSLCR
>FUSION-ENST00000475947.7:648-ENST00000652379.1:25317|409
RAASGKPK
>FUSION-ENST00000564521.6:1764-ENST00000639941.1:6881|172
ALYSAWHIVDDKYLLKQ
>FUSION-ENST00000564521.6:1764-ENST00000639941.1:6881|470
STYVKLSTLEASREHMSLFCPPSNR
>FUSION-ENST00000475947.7:648-ENST00000652379.1:25317|80
MCLAEEPMGRSYHLWDYD
>FUSION-ENST00000475947.7:648-ENST00000652379.1:25317|1034
VPTERRR
>FUSION-ENST00000475947.7:648-ENST00000652379.1:25317|299
QPKAGGKLHLR
>ENST00000488648.5|SNV-1927-C-G|11
FLLFHLVSRK
>FUSION-ENST00000475947.7:648-ENST00000652379.1:25317|1038
MVTSTHKVPTERR
>ENST00000490948.5|SNV-8459-G-A|13
MGAPCPKVSWSSSPFMTFTTTQK
>FUSION-ENST00000475947.7:648-ENST00000652379.1:25317|442
MRAFIRSKPTR
>FUSION-ENST00000475947.7:648-ENST00000652379.1:25317|698
VFNPRGLFR
>FUSION-ENST00000595585.1:4454-ENST00000622827.4:344774|151
TWVEVLLWSR
>FUSION-ENST00000475947.7:648-ENST00000652379.1:25317|758
NPVSIENTKLAGR
>FUSION-ENST00000429361.5:114761-ENST00000309791.8:229828|3
LLKEGHRMDKPANCTNEL
>FUSION-ENST00000475947.7:648-ENST00000652379.1:25317|642
SIKKGSSIK
>FUSION-ENST00000475947.7:648-ENST00000652379.1:25317|603
EGIVDKDVYFTYEK
>FUSION-ENST00000285243.7:394-ENST00000300458.1:6051|3
TFEDCGTFR
>ENST00000462275.5|SNV-134191-C-T|3
VLSWSLDVYCYF
>FUSION-ENST00000475947.7:648-ENST00000652379.1:25317|1064
DARDSAKLTCPTEVK
>FUSION-ENST00000257745.8:67608-ENST00000401970.2:577487|1
MSTKQIE
>ENST00000614778.4|SNV-35140-G-T|6
DNSGMIDKNELKQALSGFCYR
>FUSION-ENST00000475947.7:648-ENST00000652379.1:25317|1497
TRGRNSSIDTADLHLWNPQSSTHK
>ENST00000271588.9|SNV-374122-G-A|1
DITVLQNRQVTLECK
>FUSION-ENST00000475947.7:648-ENST00000652379.1:25317|1501
MLPSDPPAK
>FUSION-ENST00000475947.7:648-ENST00000652379.1:25317|1378
MPSVALGFSPFGSFDRR
>FUSION-ENST00000475947.7:648-ENST00000652379.1:25317|548
WWRFWGQVSVSR
>FUSION-ENST00000475947.7:648-ENST00000652379.1:25317|506
APGAPCVAAMVAFLGTGVRVARR
>ENST00000585333.1|INDEL-3862-C-CC|2
VWTPTCRSGPSRSPAYPC
>FUSION-ENST00000475947.7:648-ENST00000652379.1:25317|60
LQARTTTPADFYVVSHVFR
>ENST00000498578.5|SNV-16789-C-G|4
ASAGRTVLGGTHEELLKK
>FUSION-ENST00000564521.6:1764-ENST00000639941.1:6881|439
NAFYIGPGRPR
>FUSION-ENST00000668333.1:648-ENST00000652379.1:25317|1552
VAFAAGAAAR
>ENST00000310597.6|SNV-223-G-C|3
GCSPPPSR
>FUSION-ENST00000475947.7:648-ENST00000652379.1:25317|697
SGLTDGSSTLGLVVVGDFPDSPQM
>FUSION-ENST00000475947.7:648-ENST00000652379.1:25317|1206
GERGGERER
>FUSION-ENST00000475947.7:648-ENST00000652379.1:25317|1105
MFTILHHDILFSR
>ENST00000523991.5|MNV-5399-TTGAAGTTA-T|2
RHLYYERGS
>FUSION-ENST00000475947.7:648-ENST00000652379.1:25317|691
FLSFFCFFPACFLA
>FUSION-ENST00000564521.6:1764-ENST00000639941.1:6881|78
LQGMEGFHIQQYG
>FUSION-ENST00000475947.7:648-ENST00000652379.1:25317|1361
VDLVSCLFHHHHHHR
>ENST00000409968.6|SNV-897951-A-C|3
ADVKTLSGKNRPVNSK
>ENST00000280871.9|SNV-326-C-A|8
KASENVEYTLRR
>FUSION-ENST00000475947.7:648-ENST00000652379.1:25317|891
LRPVFGLC
>FUSION-ENST00000475947.7:648-ENST00000652379.1:25317|581
AATRGDPPRVAR
>FUSION-ENST00000475947.7:648-ENST00000652379.1:25317|127
GRGCKSR
>ENST00000204549.9|SNV-15046-C-G|4
GNFVPQGWVLPR
>ENST00000541750.1|SNV-55225-C-T|2
MPVLPQLPFQANHKR
>ENST00000496261.6|SNV-66591-A-T|1
HVLEPSGLVPKYINKK
>FUSION-ENST00000564521.6:1764-ENST00000639941.1:6881|364
AIPALEEQTAKYQETGNTQGNVQES
>FUSION-ENST00000518327.1:33110-ENST00000521175.1:236398|21
RPPELPGAR
>ENST00000526301.6|SNV-14937-G-A|6
MCQTSAWATTTRPCAR
>ENST00000376958.5|SNV-166-C-A|2
TLRGSFSSNAAQDAQGQR
>FUSION-ENST00000475947.7:648-ENST00000652379.1:25317|973
DGVSPCRPGWSRSLDLVTRPPRPPK
>ENST00000517852.5|MNV-5399-TTGAAGTTA-T|2
RHLYYERV
>FUSION-ENST00000564521.6:1764-ENST00000639941.1:6881|198
MLHHARLIFVFLVEMGFHHVGR
>FUSION-ENST00000475947.7:648-ENST00000652379.1:25317|1211
VRGGEERR
>FUSION-ENST00000475947.7:648-ENST00000652379.1:25317|190
ALERRAHTRPSPAVESGR
>FUSION-ENST00000475947.7:648-ENST00000652379.1:25317|1229
VDLVSCLFHRHHR
>FUSION-ENST00000475947.7:648-ENST00000652379.1:25317|1024
YDPLNNIFANQK
>FUSION-ENST00000475947.7:648-ENST00000652379.1:25317|915
LRDLGFLMAK
>FUSION-ENST00000564521.6:1764-ENST00000639941.1:6881|334
MQPVLLSLLISMLIYFK
>FUSION-ENST00000475947.7:648-ENST00000652379.1:25317|1303
LPGPPKVLETTGLSR
>FUSION-ENST00000475947.7:648-ENST00000652379.1:25317|184
AHTRPSPAVESGRER
>FUSION-ENST00000564521.6:1764-ENST00000639941.1:6881|482
LSISAPAGPDVLVEALVR
>FUSION-ENST00000475947.7:648-ENST00000652379.1:25317|238
GLGAETISTYSQTLNG
>ENST00000613246.4|SNV-175434-C-G|1
LSVQTHSTDDYINANYMPGYDSKK
>FUSION-ENST00000564521.6:1764-ENST00000639941.1:6881|219
WPSSSSIGLLACSPNISALFCLR
>FUSION-ENST00000475947.7:648-ENST00000652379.1:25317|223
CPRPIERESGSDPR
>FUSION-ENST00000475947.7:648-ENST00000652379.1:25317|594
ECFRSLLCVSTFSK
>ENST00000375759.8|SNV-94609-G-T|2
VDSAPIPIPSWYMKK
>FUSION-ENST00000475947.7:648-ENST00000652379.1:25317|795
TLSRGVPWSVYHRTVHVR
>ENST00000376919.3|SNV-2542-T-A|3
AMTKQGFK
>ENST00000389811.8|SNV-200973-G-A|2
ELVNNRSLQALVAGLK
>FUSION-ENST00000475947.7:648-ENST00000652379.1:25317|387
YSHDPPGSFRETKVFGFR
>FUSION-ENST00000475947.7:648-ENST00000652379.1:25317|176
RVGGPLR
>ENST00000306862.7|SNV-9267-C-G|3
IRNMSKIDAHITQSR
>ENST00000294954.12|SNV-67624-G-A|4
IYFAVRNPELMATNKNTK
>FUSION-ENST00000475947.7:648-ENST00000652379.1:25317|784
IVTFKVSHFVIQK
>FUSION-ENST00000475947.7:648-ENST00000652379.1:25317|981
LECDGVISAHCNRHLPGFK
>FUSION-ENST00000564521.6:1764-ENST00000639941.1:6881|483
MLSISAPAGPDVLVEALVR
>FUSION-ENST00000475947.7:648-ENST00000652379.1:25317|538
SESAFWAAGLLLTRCPLATCR
>ENST00000619719.1|SNV-8699-A-G|1
QLLFELERRTLGFHLMSHSANL
>FUSION-ENST00000564521.6:1764-ENST00000639941.1:6881|508
LSGAARSPVRR
>FUSION-ENST00000324093.8:31350-ENST00000393238.7:222342|3
TNQDCTNSPGR
>FUSION-ENST00000475947.7:648-ENST00000652379.1:25317|1464
LSLRHFGRPR
>FUSION-ENST00000475947.7:648-ENST00000652379.1:25317|111
KTLLSLTLVWHGEET
>FUSION-ENST00000475947.7:648-ENST00000652379.1:25317|1210
GGEERRER
>ENST00000526301.6|SNV-14937-G-A|1
CQTSAWATTTRPCARSWRSSR
>FUSION-ENST00000475947.7:648-ENST00000652379.1:25317|676
ALLLPQPPD
>FUSION-ENST00000564521.6:1764-ENST00000639941.1:6881|413
LQKNWHPLER
>FUSION-ENST00000564521.6:1764-ENST00000639941.1:6881|6
SICSSLRK
>FUSION-ENST00000564521.6:1764-ENST00000639941.1:6881|218
AFALAVLSAWNALPIIFTCPTPR
>FUSION-ENST00000564521.6:1764-ENST00000639941.1:6881|309
FFCMHPNICTFISICMNPRTMIR
>FUSION-ENST00000475947.7:648-ENST00000652379.1:25317|472
DENHERRWCGR
>ENST00000409359.6|SNV-204532-C-G|2
HPQHRDFK
>ENST00000356133.3|SNV-7982-G-T|2
MLTEPARWARSR
>FUSION-ENST00000475947.7:648-ENST00000652379.1:25317|1270
MKEKALYCYWAR
>FUSION-ENST00000475947.7:648-ENST00000652379.1:25317|1025
RYDPLNNIFANQKVFQ
>FUSION-ENST00000664190.1:4930-ENST00000304457.11:28896|25
DVESEFLCAYLVRVIFSQ
>ENST00000258149.10|MNV-5399-TTGAAGTTA-T|5
VCWCTKRHLYYER
>ENST00000584217.1|SNV-76279-C-T|8
TAPREGWTFSSPWRIPSPRPLAK
>FUSION-ENST00000564521.6:1764-ENST00000639941.1:6881|209
CGLLYLASFTGNNIFKIHLR
>ENST00000542050.5|MNV-31538-ACT-A|5
LLASACKAAKK
>FUSION-ENST00000475947.7:648-ENST00000652379.1:25317|608
YTSLYKEGIVDKDVYFTYEK
>FUSION-ENST00000564521.6:1764-ENST00000639941.1:6881|279
MGLLGVGASINTRKTIQK
>FUSION-ENST00000507114.1:394-ENST00000300458.1:6051|8
TAGLSGSGTHFNEKWKLQIDR
>ENST00000645361.2|SNV-214-G-A|5
WAARYPPGPLPLPR
>ENST00000376087.4|SNV-39340-C-T|4
MAKLEDTRNVGMSVAHMESPER
>FUSION-ENST00000475947.7:648-ENST00000652379.1:25317|636
MVNTYRLYGNR
>ENST00000584217.1|SNV-76279-C-T|11
MTAPREGWTFSSPWR
>ENST00000373997.8|SNV-69475-A-T|2
DSYVRYTRGSGGR
>FUSION-ENST00000475947.7:648-ENST00000652379.1:25317|1007
LFLSSLPSTSCPHHHFGAR
>ENST00000263239.7|SNV-2789-G-A|7
QRNLKFQGASNLTLSETQNR
>ENST00000419533.1|SNV-44581-G-A|1
LIKLWRSFSLTVENLYR
>FUSION-ENST00000475947.7:648-ENST00000652379.1:25317|243
GKKPGSLAWSRAWNASA
>FUSION-ENST00000475947.7:648-ENST00000652379.1:25317|853
MPRVTVARTSPETLEISPLR
>ENST00000530125.1|MNV-56501-ATGTCT-A|4
KWNEGDHSFYLSCRCGGK
>ENST00000503890.5|SNV-58665-G-C|5
FLEEMLHGLESLNPTCTK
>FUSION-ENST00000475947.7:648-ENST00000652379.1:25317|234
PTLIRPQK
>ENST00000542502.5|MNV-5399-TTGAAGTTA-T|41
EENSDELSGERQRK
>FUSION-ENST00000475947.7:648-ENST00000652379.1:25317|100
RFRHLVYVLG
>FUSION-ENST00000595585.1:4454-ENST00000622827.4:344774|152
QVETPARTWVEVLLWSR
>ENST00000551781.2|SNV-138519-G-C|1
LTTVIGQYQLQVQPLHPLHFLL
>FUSION-ENST00000475947.7:648-ENST00000652379.1:25317|866
SPVRTRLLLSVLLHK
>FUSION-ENST00000475947.7:648-ENST00000652379.1:25317|572
AGPRSLCRDPFWR
>ENST00000541750.1|SNV-59542-T-G|6
LNSLISNNSKLGSCQER
>FUSION-ENST00000475947.7:648-ENST00000652379.1:25317|591
MWGRGCR
>ENST00000470487.6|SNV-63163-G-C|4
LYAPTHKEPEFQAPPEPIQQEVER
>FUSION-ENST00000475947.7:648-ENST00000652379.1:25317|333
GLQLFPMNEEFPVSAGHKLALIK
>FUSION-ENST00000475947.7:648-ENST00000652379.1:25317|213
EASSAVTRPIPEKPAGAPGRVLFSL
>FUSION-ENST00000475947.7:648-ENST00000652379.1:25317|224
CPRPIER
>FUSION-ENST00000324093.8:31350-ENST00000393238.7:222342|14
GRPARFLDSPEPMTDR
>ENST00000636870.1|SNV-2056370-C-G|1
LGPLQQLWNKL
>ENST00000432564.3|INDEL-672-A-AA|3
PSTVYLFK
>ENST00000301923.13|INDEL-206372-C-CA|17
VTEQKNQSARSDETK
>FUSION-ENST00000475947.7:648-ENST00000652379.1:25317|667
LLICINVNVSVR
>ENST00000451237.3|SNV-836-T-C|2
TDDDVYANVPELVSELVLR
>FUSION-ENST00000564521.6:1764-ENST00000639941.1:6881|526
EGPSDPRDVVR
>FUSION-ENST00000475947.7:648-ENST00000652379.1:25317|316
LDGLVRPSDRPRR
>FUSION-ENST00000475947.7:648-ENST00000652379.1:25317|449
LVSKIKPCMSEYARPVQ
>FUSION-ENST00000564521.6:1764-ENST00000639941.1:6881|415
ADKGPVCF
>FUSION-ENST00000475947.7:648-ENST00000652379.1:25317|228
RSEGTGDGLRCPRPIER
>ENST00000477136.5|SNV-14354-G-C|3
MYAPDRR
>FUSION-ENST00000505505.1:31350-ENST00000393238.7:222342|11
TDRTVGSKQPCPNIQCSGLQYR
>FUSION-ENST00000564521.6:1764-ENST00000639941.1:6881|310
MFFCMHPNICTFISICMNPRTMIR
>FUSION-ENST00000475947.7:648-ENST00000652379.1:25317|1528
VEYDGGSR
>FUSION-ENST00000475947.7:648-ENST00000652379.1:25317|644
IDVGVCVIQINTHRSIKK
>ENST00000374423.9|INDEL-35461-C-CA|1
SFFEGEKKGYLG
>FUSION-ENST00000475947.7:648-ENST00000652379.1:25317|1188
MVLYTER
>ENST00000271588.9|SNV-374122-G-A|3
VHVPPNIAGTDEPRDITVLQNR
>ENST00000541750.1|SNV-55225-C-T|3
PVLPQLPFQANHK
>FUSION-ENST00000475947.7:648-ENST00000652379.1:25317|405
AASGKPKSLGSGGSMVAKLK
>FUSION-ENST00000475947.7:648-ENST00000652379.1:25317|375
KLECSKQAR
>FUSION-ENST00000475947.7:648-ENST00000652379.1:25317|994
DNYSVCKSLLED
>ENST00000445597.6|SNV-449904-C-A|1
FSLDWFHQVFVSSVVSKSK
>FUSION-ENST00000475947.7:648-ENST00000652379.1:25317|202
GSPRERGPCLGK
>FUSION-ENST00000475947.7:648-ENST00000652379.1:25317|134
FRRRPVSSR
>FUSION-ENST00000564521.6:1764-ENST00000639941.1:6881|119
LSLFLSFIWGSCCCGFSQRSCCEK
>FUSION-ENST00000564521.6:1764-ENST00000639941.1:6881|375
RDAPFSSCSLDK
>ENST00000301923.13|INDEL-206372-C-CA|6
TWAAPSTVLHAPWGWGR
>FUSION-ENST00000564521.6:1764-ENST00000639941.1:6881|459
SLFCPPSNRIGNPSGKWQIR
>FUSION-ENST00000475947.7:648-ENST00000652379.1:25317|1
IIIIVGVISRVEVISNF
>FUSION-ENST00000518327.1:33110-ENST00000521175.1:236398|6
VGPAAPFPAPRLGLMLLSK
>FUSION-ENST00000564521.6:1764-ENST00000639941.1:6881|503
RLPLDAARSS
>FUSION-ENST00000564521.6:1764-ENST00000639941.1:6881|409
NWHPLERNSNK
>ENST00000530125.1|MNV-56501-ATGTCT-A|6
YILKKWNEGDHSFYLSCR
>FUSION-ENST00000475947.7:648-ENST00000652379.1:25317|1143
VGKRAGLQL
>ENST00000307471.8|SNV-45614-G-C|1
LVKLDNK
>FUSION-ENST00000475947.7:648-ENST00000652379.1:25317|1482
GCVGMEMSPR
>ENST00000393416.7|MNV-5399-TTGAAGTTA-T|4
HLYYEREMEFHYVAQAGLELLGSR
>FUSION-ENST00000564521.6:1764-ENST00000639941.1:6881|349
RQGSLEKQNK
>FUSION-ENST00000518327.1:33110-ENST00000521175.1:236398|9
LRVGPAAPFPAPR
>FUSION-ENST00000475947.7:648-ENST00000652379.1:25317|744
PIIPAARKAEAGESLEPGK
>FUSION-ENST00000564521.6:1764-ENST00000639941.1:6881|294
IRYIMKHT
>FUSION-ENST00000475947.7:648-ENST00000652379.1:25317|1222
CPSLSFYVCLFLCQSVR
>FUSION-ENST00000475947.7:648-ENST00000652379.1:25317|1086
MWSVGQRGDQEGRRPDR
>FUSION-ENST00000564521.6:1764-ENST00000639941.1:6881|104
MCSRFLQVAG
>FUSION-ENST00000475947.7:648-ENST00000652379.1:25317|1104
FTILHHDILFSR
>ENST00000542400.5|SNV-38414-C-G|2
MVETTKMYMKGAEACGQPLVPR
>FUSION-ENST00000564521.6:1764-ENST00000639941.1:6881|581
THARPSPACQPGTR
>ENST00000374423.9|INDEL-35461-C-CA|2
SFFEGEKK
>ENST00000301923.13|INDEL-206372-C-CA|11
QPNWQLSIATSQWWQQCQKGGSAER
>ENST00000264230.5|SNV-10959-A-G|1
KHAGHTLLQIPMGGKER
>FUSION-ENST00000475947.7:648-ENST00000652379.1:25317|357
MFSLIKNESR
>FUSION-ENST00000475947.7:648-ENST00000652379.1:25317|1509
KEINTKTESTV
>FUSION-ENST00000475947.7:648-ENST00000652379.1:25317|1173
MPAPREAEAGESLEPGKR
>ENST00000433706.5|SNV-200973-G-A|4
YSHRYAGALLDEDVFQGKELVNNR
>FUSION-ENST00000475947.7:648-ENST00000652379.1:25317|1092
LLGARPSSAKVQRDGDFHPQGPH
>FUSION-ENST00000475947.7:648-ENST00000652379.1:25317|1286
RRGAGTCNPSYSGGWGGR
>ENST00000464926.1|SNV-10372-G-A|2
MASEFGLKISFVDCSKIK
>ENST00000216181.11|MNV-95837-GGCA-G|5
LQKDLEGLSQREEK
>FUSION-ENST00000475947.7:648-ENST00000652379.1:25317|1493
NSSIDTADLHLWNPQSSTHKTGD
>ENST00000521987.1|MNV-30295-GTGAACACGCACCCTGATAAGCTGCG-G|10
MCPAGFGSFVDKTVLPFETHAPTRR
>FUSION-ENST00000475947.7:648-ENST00000652379.1:25317|727
ASMVKPR
>ENST00000204549.9|SNV-15046-C-G|1
LPSNDIWATAVKLH
>FUSION-ENST00000564521.6:1764-ENST00000639941.1:6881|546
TGSWGGPGPR
>FUSION-ENST00000475947.7:648-ENST00000652379.1:25317|207
ARARVVCVGGR
>FUSION-ENST00000475947.7:648-ENST00000652379.1:25317|77
GRSYHLWDYD
>FUSION-ENST00000475947.7:648-ENST00000652379.1:25317|302
MQPKAGGK
>ENST00000317829.12|SNV-93686-C-T|1
GLPPEYPFKTKQMMSPVSK
>ENST00000486733.2|SNV-2125-G-C|6
MDVISIDKTGQNFRLIYDTK
>ENST00000451237.3|SNV-836-T-C|3
YVLKTDDDVYANVPELVSELVLR
>FUSION-ENST00000475947.7:648-ENST00000652379.1:25317|7
QSACLPRPPTLLLLQA
>ENST00000614778.4|SNV-35140-G-T|2
QALSGFCYRLSDQFHDILIR
>ENST00000395949.2|MNV-56501-ATGTCT-A|2
DDLRNVGPVDAQVYLEEME
>FUSION-ENST00000475947.7:648-ENST00000652379.1:25317|124
SRAGPYPYPQQVSKVNSLWHVGTM
>FUSION-ENST00000475947.7:648-ENST00000652379.1:25317|1489
VGRLGSDWTTPDRAVLGGGLTYR
>FUSION-ENST00000564521.6:1764-ENST00000639941.1:6881|568
CPFLRLPYAWASDR
>FUSION-ENST00000475947.7:648-ENST00000652379.1:25317|687
LVRLVSHSQPQVVRLP
>FUSION-ENST00000374270.8:51041-ENST00000334318.10:35751|2
GTWRESTLTCTAGI
>FUSION-ENST00000475947.7:648-ENST00000652379.1:25317|363
GEILGPAQDGPER
>ENST00000257981.7|SNV-4306-C-T|2
KSSFILLHCGALR
>ENST00000300113.3|SNV-1374-C-T|5
NKLHYAFQFYDLDR
>ENST00000482899.1|SNV-16789-C-G|1
VGHMKSS
>FUSION-ENST00000564521.6:1764-ENST00000639941.1:6881|631
MSGASGFPKYR
>FUSION-ENST00000564521.6:1764-ENST00000639941.1:6881|217
CSRPISSVTPSQR
>FUSION-ENST00000475947.7:648-ENST00000652379.1:25317|50
MCSRFIVHALGTR
>FUSION-ENST00000475947.7:648-ENST00000652379.1:25317|526
GSGLPVTRLAGRAPA
>FUSION-ENST00000564521.6:1764-ENST00000639941.1:6881|358
MPNTVLR
>FUSION-ENST00000664190.1:4098-ENST00000304457.11:28896|8
HWKLPGNRQR
>FUSION-ENST00000475947.7:648-ENST00000652379.1:25317|1017
IELHCCNKSPQR
>ENST00000395409.7|SNV-136384-C-G|1
GMWQPGMSQQVPSQLGMRQPGTSQ
