# Supplementary material for: Identification of non-canonical peptides with moPepGen
Source: Nat Biotechnol. 2025 Jun 16;44(4):568–73. doi: 10.1038/s41587-025-02701-0 (PMC12680078; doi:10.1038/s41587-025-02701-0)
Supplement: Supplementary file 4 — Supplementary Data: Cancer cell line variant peptide database. Custom peptide database FASTA file for each of the 376 cell lines from the Cancer Cell Line Encyclopedia with proteomics characterization or used in the reference channel. Variant peptide FASTA files were produced by moPepGen as the result of cell-line-specific publicly available mutations and fusions. [file 41587_2025_2701_MOESM4_ESM.zip › ACH-000114.fasta]

>FUSION-ENST00000605031.5:106765-ENST00000584637.5:83540|578
SQKLPGKSLIVSDWR
>FUSION-ENST00000605031.5:106765-ENST00000584637.5:83540|1552
MRVTFLQLKSDLVIPCLK
>ENST00000671733.1|SNV-34010-C-G|5
QLAKIHAIHAHNGWIPKSNVWLK
>FUSION-ENST00000605031.5:106765-ENST00000584637.5:83540|982
MGKLTKMK
>FUSION-ENST00000605031.5:106765-ENST00000584637.5:83540|1222
MLITIFLTTISRLK
>FUSION-ENST00000605031.5:106765-ENST00000584637.5:83540|683
CCSYYDYFLCLAIIVYKCVNHVSR
>FUSION-ENST00000605031.5:106765-ENST00000584637.5:83540|1239
SLSPLIYSWK
>FUSION-ENST00000605031.5:106765-ENST00000584637.5:83540|540
YYLAVPVCQTSRHCVARLGSLLR
>FUSION-ENST00000605031.5:106765-ENST00000584637.5:83540|2466
YRPLEESNKGPLIFSVFTMIK
>ENST00000672995.1|SNV-34010-C-G|5
LFMHTMAGSPNLMFG
>FUSION-ENST00000605031.5:106765-ENST00000584637.5:83540|2555
MGTSRPK
>FUSION-ENST00000605031.5:106765-ENST00000584637.5:83540|2518
WPGAVAHACNPSTLGSR
>ENST00000261833.11|SNV-148800-A-G|4
SLQQKLETERELR
>ENST00000441887.5|SNV-37747-A-G|1
GSVVSKLLASMMCK
>ENST00000373095.6|SNV-36139-C-T|3
KDSVESHPTWVDDMRIDADAIVEK
>FUSION-ENST00000605031.5:106765-ENST00000584637.5:83540|918
KLTKLVNSSE
>FUSION-ENST00000605031.5:106765-ENST00000584637.5:83540|1625
MLGNVER
>FUSION-ENST00000605031.5:106765-ENST00000584637.5:83540|2240
MLSSVLDVLR
>FUSION-ENST00000605031.5:106765-ENST00000584637.5:83540|222
YSLLDVEDR
>FUSION-ENST00000605031.5:106765-ENST00000584637.5:83540|1369
VFCDEMSI
>FUSION-ENST00000605031.5:106765-ENST00000584637.5:83540|913
ECRSDAGSR
>FUSION-ENST00000605031.5:106765-ENST00000584637.5:83540|1727
NLSISSR
>FUSION-ENST00000605031.5:106765-ENST00000584637.5:83540|817
YLEFIEELK
>FUSION-ENST00000605031.5:106765-ENST00000584637.5:83540|2363
TLSSPSLLLFI
>FUSION-ENST00000605031.5:106765-ENST00000584637.5:83540|2
MIYITVVS
>FUSION-ENST00000605031.5:106765-ENST00000584637.5:83540|2282
MECRGCR
>FUSION-ENST00000605031.5:106765-ENST00000584637.5:83540|659
QDLVITNVK
>FUSION-ENST00000605031.5:106765-ENST00000584637.5:83540|755
GFSHHSK
>FUSION-ENST00000605031.5:106765-ENST00000584637.5:83540|1445
MPQVVEKRCAWIDAHVCIHK
>FUSION-ENST00000605031.5:106765-ENST00000584637.5:83540|860
CHLPFSISCVCLFSR
>FUSION-ENST00000605031.5:106765-ENST00000584637.5:83540|2359
IITLIACYMPCPVLRTIR
>FUSION-ENST00000605031.5:106765-ENST00000584637.5:83540|1892
FIDLRMLNKPCIPGMKPT
>FUSION-ENST00000605031.5:106765-ENST00000584637.5:83540|88
SENGERERER
>FUSION-ENST00000605031.5:106765-ENST00000584637.5:83540|1800
GFSRYTIMSSANR
>FUSION-ENST00000605031.5:106765-ENST00000584637.5:83540|1506
VLVQKGHLIELGK
>ENST00000530314.5|SNV-9052-A-G|1
DRLYQAIQRADDILDLK
>FUSION-ENST00000605031.5:106765-ENST00000584637.5:83540|1169
ALWQNKNRK
>FUSION-ENST00000605031.5:106765-ENST00000584637.5:83540|1649
MVIYSMRW
>FUSION-ENST00000605031.5:106765-ENST00000584637.5:83540|672
IQKPYTHLSFLK
>FUSION-ENST00000605031.5:106765-ENST00000584637.5:83540|873
YSMLVMEVRV
>FUSION-ENST00000605031.5:106765-ENST00000584637.5:83540|968
MRYRAQPK
>FUSION-ENST00000605031.5:106765-ENST00000584637.5:83540|1064
KNVEIIK
>FUSION-ENST00000673496.1:18948-ENST00000590779.5:78929|5
MSATQPFSVSSR
>FUSION-ENST00000605031.5:106765-ENST00000584637.5:83540|1346
ATEVTTFNK
>FUSION-ENST00000605031.5:106765-ENST00000584637.5:83540|2528
MKNINIGDHLISLEAGK
>FUSION-ENST00000673496.1:18948-ENST00000590779.5:78929|4
SATQPFSVSSR
>FUSION-ENST00000605031.5:106765-ENST00000584637.5:83540|764
EVQLNHK
>FUSION-ENST00000605031.5:106765-ENST00000584637.5:83540|375
IIYYFQLLVMSC
>FUSION-ENST00000605031.5:106765-ENST00000584637.5:83540|984
HTPPCQVNFCILSKDR
>FUSION-ENST00000605031.5:106765-ENST00000584637.5:83540|2554
MGTSRPKAVVNIWK
>FUSION-ENST00000605031.5:106765-ENST00000584637.5:83540|403
MFGLQMLLCLSHK
>FUSION-ENST00000605031.5:106765-ENST00000584637.5:83540|501
VLCATTVLETVIH
>FUSION-ENST00000605031.5:106765-ENST00000584637.5:83540|652
MPLRPNK
>FUSION-ENST00000361961.7:464-ENST00000261191.12:9421|2
MLGAPDESSVRVAVS
>ENST00000577774.1|SNV-31252-A-G|1
GINGPVWPQPVSFQ
>ENST00000518659.5|SNV-977665-G-A|3
VLESGVNVTVSQPTLLVNSR
>FUSION-ENST00000605031.5:106765-ENST00000584637.5:83540|169
LGVLKECK
>ENST00000184956.11|MNV-34873-CT-C|3
ESSTGLLTSMLGSGMHWSPLYR
>FUSION-ENST00000605031.5:106765-ENST00000584637.5:83540|2300
IPMAYLEYSESESLEYNLVFL
>ENST00000641817.1|SNV-2763-C-A|1
GCTVAKIGLSALTR
>FUSION-ENST00000605031.5:106765-ENST00000584637.5:83540|950
GASGSRTSDRAA
>ENST00000297283.4|SNV-706-A-T|2
VLIAAHGNCLR
>FUSION-ENST00000605031.5:106765-ENST00000584637.5:83540|1304
MHIYVLF
>FUSION-ENST00000605031.5:106765-ENST00000584637.5:83540|2204
TGWLKLIH
>FUSION-ENST00000605031.5:106765-ENST00000584637.5:83540|551
MTFLVYYKESSK
>FUSION-ENST00000605031.5:106765-ENST00000584637.5:83540|2225
MILNLHK
>ENST00000436636.7|SNV-90766-G-A|6
DPAGIFELVELVGNR
>FUSION-ENST00000605031.5:106765-ENST00000584637.5:83540|2287
FGVENERK
>FUSION-ENST00000605031.5:106765-ENST00000584637.5:83540|1561
SMIYIGMRVTFLQLK
>FUSION-ENST00000598707.5:764-ENST00000600636.5:8004|5
FTAVPGSRGGRGVPGNAR
>FUSION-ENST00000605031.5:106765-ENST00000584637.5:83540|1429
KQITPVAFSGGHWVAEGEQR
>ENST00000366977.8|SNV-52185-C-T|1
YDPDPALHMENLKCRGETVAK
>FUSION-ENST00000605031.5:106765-ENST00000584637.5:83540|695
SPKAHIMILFVKY
>ENST00000251636.10|SNV-26193-G-T|4
VCDELGCENGPGGRNSLCVYQIR
>FUSION-ENST00000605031.5:106765-ENST00000584637.5:83540|834
VTTLPSAVPVFK
>FUSION-ENST00000605031.5:106765-ENST00000584637.5:83540|498
MACQILLIL
>FUSION-ENST00000605031.5:106765-ENST00000584637.5:83540|1206
MSILSNVSVLYLVT
>ENST00000411527.5|INDEL-1813-G-GAGT|4
DFLEQERAAELDK
>FUSION-ENST00000605031.5:106765-ENST00000584637.5:83540|230
LLFYYEEKCYASYACR
>FUSION-ENST00000605031.5:106765-ENST00000584637.5:83540|1458
EGTIIYLYMLAFILK
>FUSION-ENST00000600978.1:8424-ENST00000602008.1:6878|6
LETISPPLRKNESGTVSEK
>FUSION-ENST00000605031.5:106765-ENST00000584637.5:83540|1113
MCILAGILWAHDDL
>FUSION-ENST00000605031.5:106765-ENST00000584637.5:83540|1448
MPQVVEK
>FUSION-ENST00000605031.5:106765-ENST00000584637.5:83540|2353
TIRMLSHLNHI
>ENST00000320521.9|SNV-2757-C-T|3
AGDAPGEAEADGAGLQLREASLR
>FUSION-ENST00000605031.5:106765-ENST00000584637.5:83540|152
MHAEEIPIQKTWKMSWVFTIINLLR
>FUSION-ENST00000605031.5:106765-ENST00000584637.5:83540|109
LVGEERRIHTSR
>FUSION-ENST00000605031.5:106765-ENST00000584637.5:83540|1249
LKPSGCEVVLHCGFDFHSPNDQ
>FUSION-ENST00000605031.5:106765-ENST00000584637.5:83540|1297
MGRFGRIGLMVTEMHLNDR
>FUSION-ENST00000605031.5:106765-ENST00000584637.5:83540|1629
SFSPVGQI
>FUSION-ENST00000605031.5:106765-ENST00000584637.5:83540|2218
ERGWAGV
>FUSION-ENST00000605031.5:106765-ENST00000584637.5:83540|1753
VVEFCQRPFLHPLRLSYGFCR
>FUSION-ENST00000605031.5:106765-ENST00000584637.5:83540|1132
MNILITLELRFSFLLSEGMVQR
>FUSION-ENST00000380249.5:106765-ENST00000584637.5:83540|4
GHWTKTQIASFYTR
>FUSION-ENST00000605031.5:106765-ENST00000584637.5:83540|2478
KTNFTESACSSK
>FUSION-ENST00000605031.5:106765-ENST00000584637.5:83540|574
LRYMITPGSPLSEAR
>FUSION-ENST00000605031.5:106765-ENST00000584637.5:83540|608
MNFRGSG
>FUSION-ENST00000605031.5:106765-ENST00000584637.5:83540|647
MGCYNQDSIKNFK
>FUSION-ENST00000605031.5:106765-ENST00000584637.5:83540|960
MIFSQGLSSMGASGSR
>ENST00000392723.5|SNV-35255-T-G|3
GKSRDSEPSVPSAAKPPSPEK
>FUSION-ENST00000605031.5:106765-ENST00000584637.5:83540|1436
CAWIDAHVCIHK
>FUSION-ENST00000605031.5:106765-ENST00000584637.5:83540|2187
VYQLIKS
>FUSION-ENST00000605031.5:106765-ENST00000584637.5:83540|2400
MCLEYFELTL
>FUSION-ENST00000605031.5:106765-ENST00000584637.5:83540|1811
FSAFFRNSFR
>ENST00000278853.9|SNV-2076-C-T|1
VDVAQDATLICPKPDLSR
>ENST00000502489.5|SNV-356490-G-A|2
EDGAAQRIRWAGNSG
>FUSION-ENST00000605031.5:106765-ENST00000584637.5:83540|1015
MQCLLGLHDCMK
>ENST00000672717.1|SNV-36726-G-C|2
ARDWCSTILGDK
>FUSION-ENST00000605031.5:106765-ENST00000584637.5:83540|1583
MYHLYKNKIK
>ENST00000521800.2|MNV-100366-CC-C|15
RPRGGLCGKPLLKQK
>FUSION-ENST00000605031.5:106765-ENST00000584637.5:83540|626
MARNIAASTSR
>ENST00000579520.5|SNV-4783-G-A|1
VDMDQLEKVLPQLLLDF
>FUSION-ENST00000673496.1:18948-ENST00000590779.5:78929|8
NLYKEKHWIQSMSATQPFSVSSR
>FUSION-ENST00000605031.5:106765-ENST00000584637.5:83540|1664
SVGVCWRSTPDAVCLGISSGGCR
>FUSION-ENST00000605031.5:106765-ENST00000584637.5:83540|797
AIDNKWLRLCLQLYQYLSYK
>FUSION-ENST00000605031.5:106765-ENST00000584637.5:83540|1431
MIHKKQITPVAFSGGHWVAEGEQR
>FUSION-ENST00000605031.5:106765-ENST00000584637.5:83540|1220
MLITIFLTTISRLKK
>FUSION-ENST00000605031.5:106765-ENST00000584637.5:83540|1026
RVCVYWLGYCGLMMTCRPR
>ENST00000490135.6|SNV-306360-C-A|2
MADIGLNERQVIQK
>FUSION-ENST00000605031.5:106765-ENST00000584637.5:83540|1071
PHLRNLSKPQHSVDFK
>FUSION-ENST00000605031.5:106765-ENST00000584637.5:83540|1301
MVITQLSDTFCCAHR
>FUSION-ENST00000605031.5:106765-ENST00000584637.5:83540|2196
EHIKVPSLAGRGGSR
>FUSION-ENST00000605031.5:106765-ENST00000584637.5:83540|1537
MTLALSHWHSISNHTELCGVIK
>FUSION-ENST00000605031.5:106765-ENST00000584637.5:83540|1231
SFMLIYLISIPISIPRQP
>ENST00000228264.10|SNV-16039-G-C|5
KAAEEEKPK
>ENST00000301732.10|SNV-55960-G-A|1
LTIFNILSGIATFLMVTIMHIPAVK
>FUSION-ENST00000605031.5:106765-ENST00000584637.5:83540|852
MVPLKGAGAR
>FUSION-ENST00000605031.5:106765-ENST00000584637.5:83540|1133
NILITLELR
>FUSION-ENST00000605031.5:106765-ENST00000584637.5:83540|1695
CVSAHGDGRYWYYKK
>ENST00000490135.6|SNV-306360-C-A|3
ADIGLNER
>FUSION-ENST00000605031.5:106765-ENST00000584637.5:83540|776
MRLFFSPEEKFS
>ENST00000436636.7|SNV-90766-G-A|2
TYGQVYKGR
>FUSION-ENST00000605031.5:106765-ENST00000584637.5:83540|27
MMSASLGPKGLK
>FUSION-ENST00000605031.5:106765-ENST00000584637.5:83540|1454
MLAFILKR
>ENST00000521800.2|MNV-100366-CC-C|17
RRPRGGLCGKPLLK
>ENST00000618043.4|SNV-10658-C-G|1
YIIQPSFPSCDPPYLACR
>FUSION-ENST00000605031.5:106765-ENST00000584637.5:83540|605
MLPISGPIHYYVWLTI
>FUSION-ENST00000605031.5:106765-ENST00000584637.5:83540|2318
MQSAHLWNDFIQERQEGQR
>ENST00000297994.4|SNV-9929-T-C|1
LCIDLSTTHYMSKKELSR
>FUSION-ENST00000605031.5:106765-ENST00000584637.5:83540|2486
LQEQTFPSLAPWSKMAAK
>FUSION-ENST00000605031.5:106765-ENST00000584637.5:83540|293
DLGIIGGFLG
>FUSION-ENST00000605031.5:106765-ENST00000584637.5:83540|1193
MYWNSTAFQ
>FUSION-ENST00000605031.5:106765-ENST00000584637.5:83540|2058
VIQFTPNCG
>FUSION-ENST00000605031.5:106765-ENST00000584637.5:83540|1558
MIYIGMRVTFLQLK
>FUSION-ENST00000605031.5:106765-ENST00000584637.5:83540|1471
NLTINGML
>ENST00000443950.6|SNV-21610-G-A|2
HSGPNSADSANNGFVR
>ENST00000421182.5|SNV-7877-T-C|3
GEWKCERHTSAQTTSSGSGPFTDVR
>FUSION-ENST00000605031.5:106765-ENST00000584637.5:83540|1544
MYFPLHCADHTSITTDVLITSR
>FUSION-ENST00000605031.5:106765-ENST00000584637.5:83540|522
SPQVQNKR
>FUSION-ENST00000605031.5:106765-ENST00000584637.5:83540|1385
MGAYKILSR
>FUSION-ENST00000605031.5:106765-ENST00000584637.5:83540|1550
KPSLRNINWPN
>FUSION-ENST00000605031.5:106765-ENST00000584637.5:83540|369
ITCLLGR
>FUSION-ENST00000600978.1:8424-ENST00000602008.1:6878|7
MLETISPPLRKNESGTVSEK
>ENST00000545913.5|SNV-148800-A-G|1
LNESSDRGFWKSKPNYSSR
>FUSION-ENST00000605031.5:106765-ENST00000584637.5:83540|1988
DQHQQHTTHLLVQPK
>FUSION-ENST00000605031.5:106765-ENST00000584637.5:83540|1525
ETKKPNTR
>ENST00000378402.10|SNV-58130-C-A|1
GIFLEHFQVNQNK
>FUSION-ENST00000605031.5:106765-ENST00000584637.5:83540|1073
SHCARPNFCIFSRDRITPC
>FUSION-ENST00000605031.5:106765-ENST00000584637.5:83540|1803
SLSICFSVK
>FUSION-ENST00000605031.5:106765-ENST00000584637.5:83540|824
SYFLVLDYYK
>FUSION-ENST00000303961.9:8279-ENST00000533472.1:100341|10
LLYFNGTSQNPLR
>FUSION-ENST00000605031.5:106765-ENST00000584637.5:83540|1674
NRHAPSPH
>FUSION-ENST00000605031.5:106765-ENST00000584637.5:83540|45
MLTSLLCALGAIIHQVR
>FUSION-ENST00000605031.5:106765-ENST00000584637.5:83540|2508
MNNHQRR
>FUSION-ENST00000605031.5:106765-ENST00000584637.5:83540|1882
MNSSFFMAA
>FUSION-ENST00000605031.5:106765-ENST00000584637.5:83540|1013
MQCLLGLHDCMKR
>FUSION-ENST00000605031.5:106765-ENST00000584637.5:83540|1182
MQTCLTGK
>FUSION-ENST00000605031.5:106765-ENST00000584637.5:83540|1835
NLGAPVLGAYRFR
>FUSION-ENST00000605031.5:106765-ENST00000584637.5:83540|2090
MCPIENFWKTMVLLLRR
>FUSION-ENST00000605031.5:106765-ENST00000584637.5:83540|2459
MIKLASFPSELKILSYHWLM
>FUSION-ENST00000605031.5:106765-ENST00000584637.5:83540|266
HSKFIALSFLCYFL
>FUSION-ENST00000605031.5:106765-ENST00000584637.5:83540|1963
MKSLPMPMS
>FUSION-ENST00000605031.5:106765-ENST00000584637.5:83540|778
MRLFFSPEEK
>FUSION-ENST00000591827.5:10406-ENST00000593074.5:14037|20
VSLPPCPRSPR
>FUSION-ENST00000605031.5:106765-ENST00000584637.5:83540|1190
MAMFLVRS
>FUSION-ENST00000605031.5:106765-ENST00000584637.5:83540|1887
VSSFIHVPTK
>FUSION-ENST00000605031.5:106765-ENST00000584637.5:83540|1799
MGFSRYTIMSSANRDNLTSSFPN
>FUSION-ENST00000605031.5:106765-ENST00000584637.5:83540|628
FAEVNLVGENGEVHRGAWADCVATM
>FUSION-ENST00000605031.5:106765-ENST00000584637.5:83540|1402
FHTNGIIQKVVFCV
>FUSION-ENST00000605031.5:106765-ENST00000584637.5:83540|2322
MDLEALGRMN
>FUSION-ENST00000605031.5:106765-ENST00000584637.5:83540|426
MVFSFLLSR
>ENST00000369373.9|SNV-11892-C-A|2
EDQEATGHRLSR
>FUSION-ENST00000605031.5:106765-ENST00000584637.5:83540|2304
MKIPMAYLEYSESESLEYNLVFL
>ENST00000258613.5|SNV-37782-C-T|4
FGRPAKCSTPARHNSIHSPSFWK
>ENST00000237837.2|SNV-9137-C-T|1
NEIPLIHFNTPIPWRHTR
>FUSION-ENST00000605031.5:106765-ENST00000584637.5:83540|62
RSWGYNSSS
>ENST00000308979.7|SNV-58075-A-G|2
IQLSEESEFLVGRSK
>FUSION-ENST00000605031.5:106765-ENST00000584637.5:83540|942
MGSGDWHLIEQLLCIDCFR
>FUSION-ENST00000605031.5:106765-ENST00000584637.5:83540|1584
YHLYKNK
>FUSION-ENST00000605031.5:106765-ENST00000584637.5:83540|857
NLALKEIIQK
>FUSION-ENST00000605031.5:106765-ENST00000584637.5:83540|1127
FSFLLSEGMVQRAGK
>FUSION-ENST00000605031.5:106765-ENST00000584637.5:83540|40
LTSLLCALGAIIHQVRRAK
>FUSION-ENST00000605031.5:106765-ENST00000584637.5:83540|2390
LLKNIIKCQLVEK
>ENST00000392723.5|SNV-35255-T-G|1
DSEPSVPSAAKPPSPEK
>FUSION-ENST00000591827.5:10406-ENST00000593074.5:14037|31
MVPRRAHCGSVGPR
>FUSION-ENST00000605031.5:106765-ENST00000584637.5:83540|1821
MMLAGYFAH
>FUSION-ENST00000605031.5:106765-ENST00000584637.5:83540|1017
MVLGMRETQK
>FUSION-ENST00000605031.5:106765-ENST00000584637.5:83540|1000
ALHESLFLHDIFTR
>FUSION-ENST00000605031.5:106765-ENST00000584637.5:83540|553
MTFLVYYK
>FUSION-ENST00000605031.5:106765-ENST00000584637.5:83540|1574
EGAMDTVLK
>FUSION-ENST00000605031.5:106765-ENST00000584637.5:83540|570
YMITPGSPLSEAR
>FUSION-ENST00000605031.5:106765-ENST00000584637.5:83540|937
WAQKYCCGNFLKIK
>FUSION-ENST00000605031.5:106765-ENST00000584637.5:83540|398
LLCLSHK
>FUSION-ENST00000605031.5:106765-ENST00000584637.5:83540|1860
IAILTGVR
>FUSION-ENST00000605031.5:106765-ENST00000584637.5:83540|341
MVCSLPHPTPLPLNR
>FUSION-ENST00000605031.5:106765-ENST00000584637.5:83540|2243
DFRVASRFLNFVTQ
>FUSION-ENST00000605031.5:106765-ENST00000584637.5:83540|1275
SKIKTSDFSLSK
>FUSION-ENST00000605031.5:106765-ENST00000584637.5:83540|640
AVSVKALILT
>FUSION-ENST00000605031.5:106765-ENST00000584637.5:83540|94
VFPLPFVF
>FUSION-ENST00000605031.5:106765-ENST00000584637.5:83540|1381
ILSRGIK
>FUSION-ENST00000605031.5:106765-ENST00000584637.5:83540|2267
LQFSLNN
>FUSION-ENST00000605031.5:106765-ENST00000584637.5:83540|1531
MPYVISRLR
>FUSION-ENST00000591827.5:10406-ENST00000593074.5:14037|12
RPHHPHLWAACSSVTGPRLRLETR
>FUSION-ENST00000605031.5:106765-ENST00000584637.5:83540|1434
NFFFFYHHAF
>ENST00000308973.9|SNV-8353-A-G|4
LEHVHFRVFYIQQDR
>FUSION-ENST00000605031.5:106765-ENST00000584637.5:83540|1047
SMQPATKTTSHRTGNLYHR
>FUSION-ENST00000605031.5:106765-ENST00000584637.5:83540|111
QQLIWKLVGEERR
>ENST00000276297.9|SNV-105447-A-G|4
SGFSQHR
>FUSION-ENST00000605031.5:106765-ENST00000584637.5:83540|2061
CSLTSYR
>FUSION-ENST00000605031.5:106765-ENST00000584637.5:83540|1841
TCFMNLGAPVLGAYR
>FUSION-ENST00000605031.5:106765-ENST00000584637.5:83540|1474
MSQSFYVLLIVQSCDVKQ
>FUSION-ENST00000605031.5:106765-ENST00000584637.5:83540|1406
ALWQSFVMQEK
>FUSION-ENST00000605031.5:106765-ENST00000584637.5:83540|1671
VLWTQCSNP
>FUSION-ENST00000605031.5:106765-ENST00000584637.5:83540|571
SLIVSDWRCCPSLDQYTIMCG
>FUSION-ENST00000605031.5:106765-ENST00000584637.5:83540|2380
QCVLSILN
>FUSION-ENST00000605031.5:106765-ENST00000584637.5:83540|833
MVTTLPSAVPVFKL
>FUSION-ENST00000605031.5:106765-ENST00000584637.5:83540|1065
QLLLRKNVEIIK
>FUSION-ENST00000605031.5:106765-ENST00000584637.5:83540|561
MDIFLESLGLTGRRPFSK
>FUSION-ENST00000605031.5:106765-ENST00000584637.5:83540|581
VFLLKSQKLPGK
>FUSION-ENST00000605031.5:106765-ENST00000584637.5:83540|2544
EALSERWGQVAPK
>FUSION-ENST00000605031.5:106765-ENST00000584637.5:83540|1787
MLNRSGER
>FUSION-ENST00000605031.5:106765-ENST00000584637.5:83540|1615
MRLDTIRSFLTMNLALF
>ENST00000535342.7|SNV-15222-A-G|2
LLLRMLKR
>FUSION-ENST00000605031.5:106765-ENST00000584637.5:83540|526
SKSPQVQNK
>FUSION-ENST00000605031.5:106765-ENST00000584637.5:83540|2113
MPLTYLTCKLKVK
>FUSION-ENST00000605031.5:106765-ENST00000584637.5:83540|1219
LITIFLTTISRLKK
>FUSION-ENST00000605031.5:106765-ENST00000584637.5:83540|1588
QTCLPSIPKAIREFLLSSSPAHS
>FUSION-ENST00000605031.5:106765-ENST00000584637.5:83540|1204
MYFHDNTSINYK
>ENST00000504778.5|SNV-26193-G-T|5
ECVPYNSLCVYQIR
>FUSION-ENST00000605031.5:106765-ENST00000584637.5:83540|1289
MACSLHYLHDSV
>FUSION-ENST00000605031.5:106765-ENST00000584637.5:83540|396
LLCLSHKDSSSLVA
>FUSION-ENST00000605031.5:106765-ENST00000584637.5:83540|145
SWVFTIINLLR
>FUSION-ENST00000605031.5:106765-ENST00000584637.5:83540|939
WAQKYCCGNFLK
>FUSION-ENST00000605031.5:106765-ENST00000584637.5:83540|2409
TVFMGLCPKLLIHSHVIR
>FUSION-ENST00000605031.5:106765-ENST00000584637.5:83540|236
KLLFYYEEKCYASYACR
>FUSION-ENST00000599579.5:8279-ENST00000533472.1:100341|2
NFYILMVLHK
>FUSION-ENST00000605031.5:106765-ENST00000584637.5:83540|933
YCCGNFLKIK
>FUSION-ENST00000605031.5:106765-ENST00000584637.5:83540|871
MLVMEVRV
>FUSION-ENST00000605031.5:106765-ENST00000584637.5:83540|352
LCMTSLVWFYLYFQGGKTGEGVP
>FUSION-ENST00000605031.5:106765-ENST00000584637.5:83540|269
ELGKHSKFIALSFLCYFL
>FUSION-ENST00000605031.5:106765-ENST00000584637.5:83540|1097
EKCQCPEKACGPR
>FUSION-ENST00000605031.5:106765-ENST00000584637.5:83540|2007
MCTTCRFVTYVYMCHVGVLHPVTR
>FUSION-ENST00000605031.5:106765-ENST00000584637.5:83540|1009
MKRGWAAR
>FUSION-ENST00000605031.5:106765-ENST00000584637.5:83540|1676
MRNRHAPSPH
>FUSION-ENST00000605031.5:106765-ENST00000584637.5:83540|1256
FDFLRNCFPKWL
>FUSION-ENST00000605031.5:106765-ENST00000584637.5:83540|59
ILCLSFLIQYGCNNCACLVGLL
>FUSION-ENST00000605031.5:106765-ENST00000584637.5:83540|1721
CLPGYQQR
>FUSION-ENST00000605031.5:106765-ENST00000584637.5:83540|1484
MRSTVIK
>ENST00000404460.5|SNV-248234-C-G|3
TQAVVPTR
>FUSION-ENST00000605031.5:106765-ENST00000584637.5:83540|2131
TITVTHIFIALVCPILSFSCSQGLR
>FUSION-ENST00000605031.5:106765-ENST00000584637.5:83540|1622
MLGNVERWNWRVR
>FUSION-ENST00000605031.5:106765-ENST00000584637.5:83540|2368
MHLSETQVLLPDK
>FUSION-ENST00000605031.5:106765-ENST00000584637.5:83540|400
FGLQMLLCLSHKDSSSLVA
>FUSION-ENST00000605031.5:106765-ENST00000584637.5:83540|1090
MDLRDGPCSHLRLQLGQSEMWEN
>FUSION-ENST00000605031.5:106765-ENST00000584637.5:83540|691
MSKCENYTFHIIHIYVTFFL
>FUSION-ENST00000605031.5:106765-ENST00000584637.5:83540|2493
MSLLHRHSLFSS
>FUSION-ENST00000605031.5:106765-ENST00000584637.5:83540|120
MTTPPPRALK
>FUSION-ENST00000605031.5:106765-ENST00000584637.5:83540|392
DSSSLVA
>FUSION-ENST00000605031.5:106765-ENST00000584637.5:83540|69
MGRYHEND
>FUSION-ENST00000605031.5:106765-ENST00000584637.5:83540|1651
VMVIYSMRW
>FUSION-ENST00000605031.5:106765-ENST00000584637.5:83540|260
HLVTILMTVR
>FUSION-ENST00000605031.5:106765-ENST00000584637.5:83540|573
LRYMITPGSPLSEARET
>FUSION-ENST00000605031.5:106765-ENST00000584637.5:83540|1252
MHFKYVK
>FUSION-ENST00000605031.5:106765-ENST00000584637.5:83540|251
MTTDVHED
>ENST00000475313.5|SNV-77691-A-G|4
QLAVFQRNELHSIFFTQIKSAVFK
>FUSION-ENST00000605031.5:106765-ENST00000584637.5:83540|243
EAGSVER
>FUSION-ENST00000605031.5:106765-ENST00000584637.5:83540|1626
VCYSNAYILPNLCAYNFIICCD
>FUSION-ENST00000605031.5:106765-ENST00000584637.5:83540|2080
MLPVAEDSIAR
>FUSION-ENST00000605031.5:106765-ENST00000584637.5:83540|858
CHLPFSISCVCLFSRNLALKEIIQK
>FUSION-ENST00000605031.5:106765-ENST00000584637.5:83540|2235
MSRAVKNAQGIHYEDWLVK
>FUSION-ENST00000605031.5:106765-ENST00000584637.5:83540|1007
RGWAARALHESLFLHDIFTR
>FUSION-ENST00000605031.5:106765-ENST00000584637.5:83540|1442
RCAWIDAHVCIHKVNVDA
>FUSION-ENST00000605031.5:106765-ENST00000584637.5:83540|542
YYLAVPVCQTSRHCVAR
>FUSION-ENST00000605031.5:106765-ENST00000584637.5:83540|362
GNFISMYQCLDSK
>FUSION-ENST00000605031.5:106765-ENST00000584637.5:83540|867
MLAAGRSVRR
>FUSION-ENST00000605031.5:106765-ENST00000584637.5:83540|1534
VQGTVAIFCNARK
>FUSION-ENST00000605031.5:106765-ENST00000584637.5:83540|115
KQQLIWKLVGEER
>FUSION-ENST00000605031.5:106765-ENST00000584637.5:83540|1690
GLDSLSNLPVCVF
>FUSION-ENST00000605031.5:106765-ENST00000584637.5:83540|2422
SASRKIK
>ENST00000322680.7|SNV-55001-G-T|4
AAPLRTGNGSSVPEGRSSLDR
>ENST00000261674.8|INDEL-67125-C-CA|1
ITFSQVPFVIQVQV
>FUSION-ENST00000605031.5:106765-ENST00000584637.5:83540|455
LENVITVQM
>FUSION-ENST00000599579.5:8279-ENST00000533472.1:100341|8
MPPGHLCPSLIR
>FUSION-ENST00000605031.5:106765-ENST00000584637.5:83540|2565
HSLLLSLFGSHR
>FUSION-ENST00000605031.5:106765-ENST00000584637.5:83540|182
MEERPQVNLTSHK
>FUSION-ENST00000605031.5:106765-ENST00000584637.5:83540|189
MKIKQNMEERPQVNLTSHK
>FUSION-ENST00000605031.5:106765-ENST00000584637.5:83540|1494
MVFSQEERGSSVFQGEGTTCTK
>FUSION-ENST00000303961.9:8279-ENST00000533472.1:100341|9
LLYFNGTSQNPLRR
>FUSION-ENST00000605031.5:106765-ENST00000584637.5:83540|1781
MLNIGPHSLLACRVSTER
>FUSION-ENST00000605031.5:106765-ENST00000584637.5:83540|1924
MNFKVVFSSSVKK
>FUSION-ENST00000605031.5:106765-ENST00000584637.5:83540|905
MVALIQLRNTETSEILKTSVVWVM
>ENST00000521436.5|SNV-13139-C-G|8
MEFSSLEDMPK
>FUSION-ENST00000605031.5:106765-ENST00000584637.5:83540|1919
KVIGSLMGIALNL
>FUSION-ENST00000605031.5:106765-ENST00000584637.5:83540|2399
CLEYFELTL
>FUSION-ENST00000605031.5:106765-ENST00000584637.5:83540|479
GSNHIYQLIYMVPK
>ENST00000568595.1|SNV-10919-T-C|1
STYKLHQTASV
>FUSION-ENST00000605031.5:106765-ENST00000584637.5:83540|584
MVFLLKSQK
>FUSION-ENST00000605031.5:106765-ENST00000584637.5:83540|2012
RMLQCFIILDIEAR
>ENST00000498273.2|MNV-15704-AAC-A|9
KQNSAHR
>FUSION-ENST00000605031.5:106765-ENST00000584637.5:83540|462
GPIGHGKTFGYHSNDSEMLLGSFK
>FUSION-ENST00000605031.5:106765-ENST00000584637.5:83540|1881
NSSFFMAA
>FUSION-ENST00000605031.5:106765-ENST00000584637.5:83540|1854
SRLQIFSPIL
>FUSION-ENST00000303961.9:8279-ENST00000533472.1:100341|8
LLYFNGTSQNPLRRK
>FUSION-ENST00000605031.5:106765-ENST00000584637.5:83540|840
MCIITQGSKWRK
>FUSION-ENST00000605031.5:106765-ENST00000584637.5:83540|1724
RCLPGYQQRR
>ENST00000464074.6|SNV-223970-T-A|2
HTNTTTADTCRPTQNHRR
>FUSION-ENST00000605031.5:106765-ENST00000584637.5:83540|851
VPLKGAGAR
>ENST00000471546.5|INDEL-17166-G-GA|2
QFVQEKTDILWK
>FUSION-ENST00000605031.5:106765-ENST00000584637.5:83540|1344
ATEVTTFNKLNYGCYVNFK
>FUSION-ENST00000605031.5:106765-ENST00000584637.5:83540|1694
YWYYKKLLPR
>FUSION-ENST00000605031.5:106765-ENST00000584637.5:83540|1512
MRVLVQKGHLIELGK
>ENST00000511560.1|SNV-5263-C-T|2
QMSARIFW
>FUSION-ENST00000605031.5:106765-ENST00000584637.5:83540|1635
MVMGGTGITKSFSPVGQI
>FUSION-ENST00000605031.5:106765-ENST00000584637.5:83540|1806
AGLVVTK
>FUSION-ENST00000605031.5:106765-ENST00000584637.5:83540|1815
MLPGFAHSV
>FUSION-ENST00000605031.5:106765-ENST00000584637.5:83540|2562
ELKKSPLWK
>FUSION-ENST00000605031.5:106765-ENST00000584637.5:83540|1597
CICIYSKYITCIYI
>FUSION-ENST00000605031.5:106765-ENST00000584637.5:83540|859
CHLPFSISCVCLFSRNLALK
>FUSION-ENST00000053468.4:60-ENST00000546719.1:169489|1
TAFGAVCRRLWQR
>ENST00000423381.5|SNV-55001-G-T|3
VPEGRSSLDR
>FUSION-ENST00000605031.5:106765-ENST00000584637.5:83540|868
LAAGRSVR
>FUSION-ENST00000605031.5:106765-ENST00000584637.5:83540|250
TTDVHED
>FUSION-ENST00000605031.5:106765-ENST00000584637.5:83540|1747
LSYGFCRWFCLYAGLCLLICVC
>FUSION-ENST00000591827.5:10406-ENST00000593074.5:14037|10
LETRSLSR
>ENST00000421182.5|SNV-7877-T-C|2
CERHTSAQTTSSGSGPFTDVR
>FUSION-ENST00000605031.5:106765-ENST00000584637.5:83540|2404
MGLCPKLLIHSHVIRYFVL
>ENST00000340645.9|SNV-57276-A-C|2
VCDTLQGETK
>FUSION-ENST00000605031.5:106765-ENST00000584637.5:83540|2151
MFDLDMEK
>FUSION-ENST00000605031.5:106765-ENST00000584637.5:83540|1987
MDQHQQHTTHLLVQPKR
>ENST00000464074.6|SNV-223970-T-A|3
HTNTTTADTCRPTQNHR
>FUSION-ENST00000605031.5:106765-ENST00000584637.5:83540|1418
SEPRTGIF
>FUSION-ENST00000605031.5:106765-ENST00000584637.5:83540|2476
KTNFTESACSSKEAR
>FUSION-ENST00000605031.5:106765-ENST00000584637.5:83540|940
MWAQKYCCGNFLK
>FUSION-ENST00000605031.5:106765-ENST00000584637.5:83540|1996
SGSIKENHPTL
>FUSION-ENST00000605031.5:106765-ENST00000584637.5:83540|2520
AEKWPGAVAHACNPSTLGSR
>FUSION-ENST00000605031.5:106765-ENST00000584637.5:83540|2513
PYENEFYR
>FUSION-ENST00000605031.5:106765-ENST00000584637.5:83540|2087
TMVLLLRR
>FUSION-ENST00000605031.5:106765-ENST00000584637.5:83540|603
MSHISVGCK
>FUSION-ENST00000605031.5:106765-ENST00000584637.5:83540|819
IIFCVLQSLCISA
>FUSION-ENST00000605031.5:106765-ENST00000584637.5:83540|1659
FLPDCSSGSFVSEGYPAV
>FUSION-ENST00000605031.5:106765-ENST00000584637.5:83540|2257
RYTTTVAPKSQ
>FUSION-ENST00000605031.5:106765-ENST00000584637.5:83540|2392
LLKNIIK
>FUSION-ENST00000605031.5:106765-ENST00000584637.5:83540|1766
MLACLARLGK
>FUSION-ENST00000605031.5:106765-ENST00000584637.5:83540|1928
MQALFWFHMNFKVVFSSSVKK
>FUSION-ENST00000605031.5:106765-ENST00000584637.5:83540|1707
MAFFVSFDFVGLKSVLSETR
>ENST00000306177.9|SNV-44877-A-C|1
LTISIHNKLPVR
>FUSION-ENST00000605031.5:106765-ENST00000584637.5:83540|1287
IALPIFGCFIQMESYK
>FUSION-ENST00000605031.5:106765-ENST00000584637.5:83540|411
MVIIDSQL
>FUSION-ENST00000605031.5:106765-ENST00000584637.5:83540|326
QQGTCFPVIIPSQSLALGR
>FUSION-ENST00000605031.5:106765-ENST00000584637.5:83540|73
MNHYAIIFHLFLLCYIRKVM
>FUSION-ENST00000605031.5:106765-ENST00000584637.5:83540|2073
HNCTHTQMCKHTHTHTHTQNCHRR
>FUSION-ENST00000221418.9:764-ENST00000600636.5:8004|1
GVPGNARV
>FUSION-ENST00000605031.5:106765-ENST00000584637.5:83540|2227
KLHSFPQAESYS
>ENST00000491021.1|SNV-18730-A-G|5
MSRALVNK
>FUSION-ENST00000591827.5:10406-ENST00000593074.5:14037|7
ARSRGSCASTGR
>FUSION-ENST00000605031.5:106765-ENST00000584637.5:83540|1502
IITTYKAHITSLYH
>FUSION-ENST00000605031.5:106765-ENST00000584637.5:83540|2112
PLTYLTCK
>FUSION-ENST00000605031.5:106765-ENST00000584637.5:83540|1307
SANQTTIEK
>FUSION-ENST00000605031.5:106765-ENST00000584637.5:83540|192
GWGGILT
>FUSION-ENST00000605031.5:106765-ENST00000584637.5:83540|1503
GHLIELGK
>FUSION-ENST00000605031.5:106765-ENST00000584637.5:83540|1798
GFSRYTIMSSANRDNLTSSFPN
>ENST00000635293.1|SNV-16921-G-T|2
DAQAGKEPVGSRAHSR
>FUSION-ENST00000605031.5:106765-ENST00000584637.5:83540|951
MGASGSRTSDRAA
>FUSION-ENST00000605031.5:106765-ENST00000584637.5:83540|1072
MPHLRNLSKPQHSVDFK
>FUSION-ENST00000605031.5:106765-ENST00000584637.5:83540|2342
GSGLRKPIGIK
>FUSION-ENST00000605031.5:106765-ENST00000584637.5:83540|1670
MGFWCGCPFCLLVFLLTVR
>FUSION-ENST00000605031.5:106765-ENST00000584637.5:83540|1106
MKVISVGGFSAYSGFLLLHNK
>FUSION-ENST00000605031.5:106765-ENST00000584637.5:83540|874
MYSMLVMEVRV
>FUSION-ENST00000605031.5:106765-ENST00000584637.5:83540|1218
MILHSFLFVSTK
>FUSION-ENST00000605031.5:106765-ENST00000584637.5:83540|2315
KVYYNSGSQISMSSQFSWR
>ENST00000436738.1|SNV-100621-C-T|2
IPASRTVNILMTL
>FUSION-ENST00000605031.5:106765-ENST00000584637.5:83540|190
YMKIKQNMEERPQVNLTSHK
>FUSION-ENST00000605031.5:106765-ENST00000584637.5:83540|2402
LLIHSHVIR
>FUSION-ENST00000605031.5:106765-ENST00000584637.5:83540|2074
HNCTHTQMCKHTHTHTHTQNCHR
>FUSION-ENST00000605031.5:106765-ENST00000584637.5:83540|108
RIHTSRTGLP
>FUSION-ENST00000605031.5:106765-ENST00000584637.5:83540|900
MLTRLVWNS
>ENST00000546954.2|SNV-1512-G-C|3
EKEIPIEGLEFMGHGKEKPENSSSP
>FUSION-ENST00000605031.5:106765-ENST00000584637.5:83540|2173
MNLGGQKIQTSRI
>FUSION-ENST00000605031.5:106765-ENST00000584637.5:83540|21
SASLGPKGLKAVAIYR
>FUSION-ENST00000605031.5:106765-ENST00000584637.5:83540|1805
AGLVVTKSLSICFSVK
>FUSION-ENST00000605031.5:106765-ENST00000584637.5:83540|163
KNVMHLMHAEEIPIQKTWK
>FUSION-ENST00000605031.5:106765-ENST00000584637.5:83540|1067
NLSKPQHSVDFKQLLLR
>FUSION-ENST00000605031.5:106765-ENST00000584637.5:83540|1140
MAHTLNTVGR
>FUSION-ENST00000605031.5:106765-ENST00000584637.5:83540|2473
TNFTESACSSKEAR
>FUSION-ENST00000605031.5:106765-ENST00000584637.5:83540|1181
QTCLTGK
>FUSION-ENST00000605031.5:106765-ENST00000584637.5:83540|670
NTILPVFR
>FUSION-ENST00000605031.5:106765-ENST00000584637.5:83540|763
EVQLNHKCPGETWMSFLAR
>FUSION-ENST00000605031.5:106765-ENST00000584637.5:83540|2263
NATAGTER
>FUSION-ENST00000599470.5:48241-ENST00000616721.6:54734|1
ELLFNETRATA
>ENST00000464074.6|SNV-223970-T-A|4
FLSISVLRHTNTTTADTCRPTQNHR
>ENST00000488669.5|SNV-1466-C-G|7
QPRVWGEHR
>FUSION-ENST00000605031.5:106765-ENST00000584637.5:83540|2601
MIPASLSCWVLQMMY
>FUSION-ENST00000605031.5:106765-ENST00000584637.5:83540|1321
LMWMHKASLE
>FUSION-ENST00000605031.5:106765-ENST00000584637.5:83540|618
VLRSTTSTTGERLTYGFSVEK
>FUSION-ENST00000605031.5:106765-ENST00000584637.5:83540|305
DRHFSLFFLLK
>ENST00000644699.1|SNV-77630-C-T|2
MVWFSNRCARWR
>FUSION-ENST00000605031.5:106765-ENST00000584637.5:83540|1423
MSCLEHQLCISYFR
>FUSION-ENST00000605031.5:106765-ENST00000584637.5:83540|653
IASHMPLRPNKNL
>FUSION-ENST00000605031.5:106765-ENST00000584637.5:83540|1759
KVVEFCQRPFLHPLR
>FUSION-ENST00000605031.5:106765-ENST00000584637.5:83540|2208
AFIMKTGWLKLIH
>FUSION-ENST00000605031.5:106765-ENST00000584637.5:83540|1165
MVFDFQLSLVNNLFSFIFPSKIITR
>FUSION-ENST00000605031.5:106765-ENST00000584637.5:83540|687
MLHTVTKHVGSCLVFSK
>FUSION-ENST00000605031.5:106765-ENST00000584637.5:83540|2102
VVTPLFLGNV
>FUSION-ENST00000599579.5:8279-ENST00000533472.1:100341|1
NFYILMVLHKIP
>FUSION-ENST00000605031.5:106765-ENST00000584637.5:83540|2485
MLQEQTFPSLAPWSKMAAKVFWNR
>FUSION-ENST00000605031.5:106765-ENST00000584637.5:83540|853
WIATAMVPLKGAGAR
>FUSION-ENST00000605031.5:106765-ENST00000584637.5:83540|1028
IETATATLTLESKVTR
>FUSION-ENST00000605031.5:106765-ENST00000584637.5:83540|629
FAEVNLVGENGEVHR
>ENST00000370689.6|INDEL-104168-G-GA|4
NPWNRFIWKSHVGK
>FUSION-ENST00000605031.5:106765-ENST00000584637.5:83540|906
VALIQLRNTETSEILK
>FUSION-ENST00000605031.5:106765-ENST00000584637.5:83540|296
GWVGPVLPLR
>FUSION-ENST00000605031.5:106765-ENST00000584637.5:83540|2537
MQEVEVTVSRDCASVLQLG
>FUSION-ENST00000605031.5:106765-ENST00000584637.5:83540|254
TVRCYWGVLNWRMS
>FUSION-ENST00000605031.5:106765-ENST00000584637.5:83540|1024
RVCVYWLGYCGLMMTCRPRQLHI
>FUSION-ENST00000605031.5:106765-ENST00000584637.5:83540|538
VFPNYYSKI
>FUSION-ENST00000605031.5:106765-ENST00000584637.5:83540|16
ILSLTALGSWYHLSSR
>FUSION-ENST00000605031.5:106765-ENST00000584637.5:83540|1934
IDLAMQALFWFHMNFKVVFSSSVK
>FUSION-ENST00000605031.5:106765-ENST00000584637.5:83540|1203
YFHDNTSINYK
>FUSION-ENST00000605031.5:106765-ENST00000584637.5:83540|253
CYWGVLNWR
>FUSION-ENST00000605031.5:106765-ENST00000584637.5:83540|2540
WGQVAPKQLSISGR
>FUSION-ENST00000605031.5:106765-ENST00000584637.5:83540|788
IIQFGHSPT
>FUSION-ENST00000605031.5:106765-ENST00000584637.5:83540|44
LTSLLCALGAIIHQVR
>ENST00000455992.6|SNV-37747-A-G|1
GSVVSKLLASMMCKADPR
>FUSION-ENST00000605031.5:106765-ENST00000584637.5:83540|774
MLASLAVNK
>FUSION-ENST00000605031.5:106765-ENST00000584637.5:83540|1031
MIETATATLTLESK
>FUSION-ENST00000605031.5:106765-ENST00000584637.5:83540|2305
PCTKNYTYVIPSKSHLIDSHFSHEK
>FUSION-ENST00000605031.5:106765-ENST00000584637.5:83540|740
GLNNQTILKDSIELDSR
>FUSION-ENST00000605031.5:106765-ENST00000584637.5:83540|116
KQQLIWK
>ENST00000297283.4|SNV-706-A-T|5
AGKRVLIAAHGNCLR
>FUSION-ENST00000605031.5:106765-ENST00000584637.5:83540|617
STTSTTGER
>ENST00000297283.4|SNV-706-A-T|3
RVLIAAHGNCLRGIVK
>FUSION-ENST00000605031.5:106765-ENST00000584637.5:83540|1838
MNLGAPVLGAYR
>FUSION-ENST00000605031.5:106765-ENST00000584637.5:83540|456
NVSIAFIINVFLLAENFNI
>FUSION-ENST00000605031.5:106765-ENST00000584637.5:83540|1672
VWKVLWTQCSNP
>FUSION-ENST00000605031.5:106765-ENST00000584637.5:83540|1120
MQYNSALIRATYIEYH
>FUSION-ENST00000605031.5:106765-ENST00000584637.5:83540|895
MTNSALDW
>ENST00000460699.5|SNV-13053-A-G|1
ALLGSHSIPT
>FUSION-ENST00000605031.5:106765-ENST00000584637.5:83540|49
MYIMLTSLLCALGAIIHQVRR
>FUSION-ENST00000605031.5:106765-ENST00000584637.5:83540|431
MLCILCMQKKFPFK
>FUSION-ENST00000605031.5:106765-ENST00000584637.5:83540|811
NPILISHF
>FUSION-ENST00000605031.5:106765-ENST00000584637.5:83540|2130
MLNASLTVYAYFSEMPSGNFYC
>FUSION-ENST00000605031.5:106765-ENST00000584637.5:83540|165
KKNVMHLMHAEEIPIQK
>ENST00000545913.5|SNV-148800-A-G|5
SWRLNESSDR
>FUSION-ENST00000591827.5:10406-ENST00000593074.5:14037|11
LRLETRSLSR
>FUSION-ENST00000605031.5:106765-ENST00000584637.5:83540|2068
NWIPDDIEPLTESTLEPSGNNP
>FUSION-ENST00000605031.5:106765-ENST00000584637.5:83540|791
VVKLHQCK
>FUSION-ENST00000605031.5:106765-ENST00000584637.5:83540|649
MGCYNQDSIK
>FUSION-ENST00000605031.5:106765-ENST00000584637.5:83540|373
QLESQQGKELA
>FUSION-ENST00000605031.5:106765-ENST00000584637.5:83540|320
NLCGVKR
>FUSION-ENST00000605031.5:106765-ENST00000584637.5:83540|948
PWHKGLAQSR
>FUSION-ENST00000605031.5:106765-ENST00000584637.5:83540|2129
LNASLTVYAYFSEMPSGNFYC
>ENST00000329043.7|INDEL-15866-A-AA|1
CVCGKKSS
>FUSION-ENST00000605031.5:106765-ENST00000584637.5:83540|735
MKIQYFLVFSFCK
>FUSION-ENST00000605031.5:106765-ENST00000584637.5:83540|594
LILNYQGKR
>FUSION-ENST00000605031.5:106765-ENST00000584637.5:83540|2456
LASFPSELK
>FUSION-ENST00000605031.5:106765-ENST00000584637.5:83540|2055
MSEIMLLNICQI
>FUSION-ENST00000605031.5:106765-ENST00000584637.5:83540|864
MRCHLPFSISCVCLFSR
>FUSION-ENST00000605031.5:106765-ENST00000584637.5:83540|2550
AVVNIWK
>ENST00000494151.1|SNV-5638-G-A|4
APATPHQYPRTK
>FUSION-ENST00000605031.5:106765-ENST00000584637.5:83540|389
GKPCGRK
>FUSION-ENST00000605031.5:106765-ENST00000584637.5:83540|2002
HLILGISPNAIPPPSPHPTTGPGV
>FUSION-ENST00000605031.5:106765-ENST00000584637.5:83540|1553
RVTFLQLK
>FUSION-ENST00000605031.5:106765-ENST00000584637.5:83540|2264
GKNATAGTERK
>FUSION-ENST00000605031.5:106765-ENST00000584637.5:83540|1792
YTIMSSANRDNLTSSFPN
>FUSION-ENST00000605031.5:106765-ENST00000584637.5:83540|1836
MNLGAPVLGAYRFR
>FUSION-ENST00000605031.5:106765-ENST00000584637.5:83540|1936
PPALFFWLRIDLAMQALFWFHMNFK
>FUSION-ENST00000605031.5:106765-ENST00000584637.5:83540|2575
MIFFWVSPLSGK
>FUSION-ENST00000605031.5:106765-ENST00000584637.5:83540|1364
IPLPFRDTLQQTALLIFR
>FUSION-ENST00000605031.5:106765-ENST00000584637.5:83540|966
YRAQPKLSDS
>FUSION-ENST00000605031.5:106765-ENST00000584637.5:83540|1488
VNLLPVLMSPLDFP
>FUSION-ENST00000605031.5:106765-ENST00000584637.5:83540|508
MINFLLF
>ENST00000395527.8|SNV-195407-A-G|1
NRNFQKELSDLEEENR
>ENST00000392070.7|SNV-77630-C-T|1
VQVWFSNRCARWR
>FUSION-ENST00000605031.5:106765-ENST00000584637.5:83540|1109
TMEGISSAEMK
>FUSION-ENST00000605031.5:106765-ENST00000584637.5:83540|1660
MFLPDCSSGSFVSEGYPAV
>ENST00000361745.10|SNV-5168-A-C|1
YSHICAKLANVRAVPGTDLK
>FUSION-ENST00000605031.5:106765-ENST00000584637.5:83540|621
NIAASTSRVLR
>FUSION-ENST00000605031.5:106765-ENST00000584637.5:83540|2183
RTGEMLVE
>FUSION-ENST00000605031.5:106765-ENST00000584637.5:83540|567
ITPGSPLSEAR
>FUSION-ENST00000605031.5:106765-ENST00000584637.5:83540|2205
KTGWLKLIH
>ENST00000377921.7|SNV-223970-T-A|4
SETYKYHYGR
>ENST00000466134.5|SNV-25995-G-A|2
MLWLSEKLRK
>FUSION-ENST00000605031.5:106765-ENST00000584637.5:83540|126
LPVRVRGK
>FUSION-ENST00000605031.5:106765-ENST00000584637.5:83540|1948
MVLGLTFK
>FUSION-ENST00000605031.5:106765-ENST00000584637.5:83540|747
SCHLTETLDWSFPGSR
>FUSION-ENST00000605031.5:106765-ENST00000584637.5:83540|2146
FDLDMEKRCNFAYEMGGQIWETLR
>FUSION-ENST00000605031.5:106765-ENST00000584637.5:83540|1251
MHFKYVKR
>FUSION-ENST00000605031.5:106765-ENST00000584637.5:83540|1493
VFSQEERGSSVFQGEGTTCTK
>ENST00000511560.1|SNV-5263-C-T|4
APGSSNMQMSARIFW
>FUSION-ENST00000605031.5:106765-ENST00000584637.5:83540|1507
PTFCQTFVLITSSFAVINKVER
>FUSION-ENST00000605031.5:106765-ENST00000584637.5:83540|1450
MFVLSAAFL
>FUSION-ENST00000605031.5:106765-ENST00000584637.5:83540|2028
NLSKCHAVTSK
>FUSION-ENST00000605031.5:106765-ENST00000584637.5:83540|2510
MPYENEFYRICLFIKGGQTGGEK
>FUSION-ENST00000605031.5:106765-ENST00000584637.5:83540|562
DIFLESLGLTGR
>FUSION-ENST00000605031.5:106765-ENST00000584637.5:83540|1168
NRKMVFDFQLSLVNNLFSFIFPSK
>ENST00000465037.5|SNV-36726-G-C|3
LLHPFLLGPVIGALLFWEIK
>FUSION-ENST00000605031.5:106765-ENST00000584637.5:83540|1665
SVGVCWR
>FUSION-ENST00000605031.5:106765-ENST00000584637.5:83540|78
EREEPLWS
>FUSION-ENST00000605031.5:106765-ENST00000584637.5:83540|1620
WNWRVRQK
>FUSION-ENST00000605031.5:106765-ENST00000584637.5:83540|789
LHQCKIIQFGHSPT
>FUSION-ENST00000605031.5:106765-ENST00000584637.5:83540|2088
TMVLLLR
>FUSION-ENST00000602021.1:9101-ENST00000600636.5:8004|1
NPSEYLCVLQASTW
>ENST00000361852.8|SNV-5638-G-A|2
HTSTREPSAFTLPPPR
>FUSION-ENST00000605031.5:106765-ENST00000584637.5:83540|1116
CVCVCVCVCVCVCVCGA
>ENST00000445215.5|SNV-18730-A-G|1
ALVNKEEPPKELPAAEPIGR
>FUSION-ENST00000605031.5:106765-ENST00000584637.5:83540|1175
SQFYILLPDLNIIPFSK
>FUSION-ENST00000605031.5:106765-ENST00000584637.5:83540|2106
WEGKYGKL
>FUSION-ENST00000605031.5:106765-ENST00000584637.5:83540|752
YFQRKTK
>FUSION-ENST00000605031.5:106765-ENST00000584637.5:83540|836
TTPGCLQT
>ENST00000577379.5|SNV-4783-G-A|1
DQLEKVLPQLVRER
>FUSION-ENST00000605031.5:106765-ENST00000584637.5:83540|1505
VERIITTYK
>FUSION-ENST00000605031.5:106765-ENST00000584637.5:83540|796
WLRLCLQLYQYLSYK
>FUSION-ENST00000605031.5:106765-ENST00000584637.5:83540|646
GCYNQDSIKNFK
>ENST00000280258.6|SNV-17108-C-G|2
HVLTAADCIHDGKTYVK
>ENST00000524124.5|SNV-325100-G-A|5
KTCSTSSAKLNELLETIK
>FUSION-ENST00000605031.5:106765-ENST00000584637.5:83540|110
LVGEERR
>ENST00000504778.5|SNV-26193-G-T|4
MECVPYNSLCVYQIRMESR
>ENST00000466069.5|SNV-27251-A-G|1
SVQENAFSQTHLK
>FUSION-ENST00000605031.5:106765-ENST00000584637.5:83540|2301
NYTYVIPSKSHLIDSHFSHEK
>FUSION-ENST00000605031.5:106765-ENST00000584637.5:83540|70
YVNFTVAFAL
>FUSION-ENST00000605031.5:106765-ENST00000584637.5:83540|2289
FGVENER
>ENST00000373095.6|SNV-36139-C-T|4
KDSVESHPTWVDDMR
>FUSION-ENST00000605031.5:106765-ENST00000584637.5:83540|1813
MFSAFFR
>FUSION-ENST00000605031.5:106765-ENST00000584637.5:83540|300
MGTSTWGSK
>FUSION-ENST00000605031.5:106765-ENST00000584637.5:83540|2560
SPLWKPYQR
>FUSION-ENST00000605031.5:106765-ENST00000584637.5:83540|1376
LTECLPCSGHCGNLL
>FUSION-ENST00000605031.5:106765-ENST00000584637.5:83540|2538
QEVEVTVSR
>FUSION-ENST00000605031.5:106765-ENST00000584637.5:83540|2260
MVRRYTTTVAPK
>FUSION-ENST00000605031.5:106765-ENST00000584637.5:83540|2295
SHLIDSHFSHEKIASYRDELTCSR
>FUSION-ENST00000605031.5:106765-ENST00000584637.5:83540|1054
VLVLIWRVVKD
>ENST00000370689.6|INDEL-104168-G-GA|5
NPWNRFIWK
>FUSION-ENST00000605031.5:106765-ENST00000584637.5:83540|492
GLDYIRLDNLLLKGQLCYIT
>FUSION-ENST00000605031.5:106765-ENST00000584637.5:83540|1437
GKNFFFFYHHAF
>FUSION-ENST00000605031.5:106765-ENST00000584637.5:83540|1027
MRVCVYWLGYCGLMMTCRPR
>ENST00000311936.8|SNV-5587-G-A|3
MTEYKLVVVGADGVGK
>FUSION-ENST00000605031.5:106765-ENST00000584637.5:83540|77
MNHYAIIFHLFLLCYIR
>FUSION-ENST00000605031.5:106765-ENST00000584637.5:83540|1025
MRVCVYWLGYCGLMMTCRPRQLHI
>ENST00000369373.9|SNV-11892-C-A|5
KEDQEATGHR
>FUSION-ENST00000605031.5:106765-ENST00000584637.5:83540|267
CDETQGSLYSP
>FUSION-ENST00000605031.5:106765-ENST00000584637.5:83540|754
GFSHHSKYFQR
>FUSION-ENST00000605031.5:106765-ENST00000584637.5:83540|820
MIIFCVLQSLCISA
>FUSION-ENST00000605031.5:106765-ENST00000584637.5:83540|149
TWKMSWVFTIINLLRYR
>FUSION-ENST00000605031.5:106765-ENST00000584637.5:83540|113
SHSLHIAF
>FUSION-ENST00000605031.5:106765-ENST00000584637.5:83540|1600
MCICIYSK
>FUSION-ENST00000605031.5:106765-ENST00000584637.5:83540|1424
SVACLLSGYIKCIL
>FUSION-ENST00000605031.5:106765-ENST00000584637.5:83540|2592
MPLILCLYYLRQLGLYLLLPTF
>FUSION-ENST00000605031.5:106765-ENST00000584637.5:83540|1874
FSFFCCVSARLWYQDDSGLIK
>ENST00000327946.12|SNV-638915-G-A|7
YEIYQAPDGRYGHQLHNTSWNR
>FUSION-ENST00000605031.5:106765-ENST00000584637.5:83540|1614
RLDTIRSFLTMNLALF
>FUSION-ENST00000605031.5:106765-ENST00000584637.5:83540|122
FKPLKNK
>FUSION-ENST00000605031.5:106765-ENST00000584637.5:83540|2194
VPSLAGRGGSR
>FUSION-ENST00000605031.5:106765-ENST00000584637.5:83540|804
SSAIIPTFPISWLKLIR
>ENST00000498273.2|MNV-15704-AAC-A|2
SRLNRGNR
>ENST00000502489.5|SNV-356490-G-A|4
EDGAAQRIR
>FUSION-ENST00000605031.5:106765-ENST00000584637.5:83540|1460
KEGTIIYLYMLAFILK
>FUSION-ENST00000605031.5:106765-ENST00000584637.5:83540|1372
MISDIFQVLINHSRVFCDEMSI
>FUSION-ENST00000605031.5:106765-ENST00000584637.5:83540|2063
SVGSQALG
>FUSION-ENST00000605031.5:106765-ENST00000584637.5:83540|307
MWKDRHFSLFFLLK
>FUSION-ENST00000605031.5:106765-ENST00000584637.5:83540|1349
YKSTVLKEHSIFEE
>FUSION-ENST00000605031.5:106765-ENST00000584637.5:83540|1679
NEIGHHSFIPDYELGIVLGTR
>FUSION-ENST00000605031.5:106765-ENST00000584637.5:83540|2327
EVLFLFLNEDSHGIP
>FUSION-ENST00000605031.5:106765-ENST00000584637.5:83540|1994
IYNPLGIDPVMGWLGQMVFLVLDP
>FUSION-ENST00000605031.5:106765-ENST00000584637.5:83540|119
TTPPPRALK
>FUSION-ENST00000605031.5:106765-ENST00000584637.5:83540|738
DSIELDSR
>FUSION-ENST00000605031.5:106765-ENST00000584637.5:83540|1952
FSSRVFMVLGLTFKSLIHLELIFV
>FUSION-ENST00000605031.5:106765-ENST00000584637.5:83540|275
MLNILLASLSLSK
>FUSION-ENST00000605031.5:106765-ENST00000584637.5:83540|1754
VVEFCQRPFLHPLR
>ENST00000465037.5|SNV-36726-G-C|2
LLHPFLLGPVIGALLFWEIKK
>FUSION-ENST00000605031.5:106765-ENST00000584637.5:83540|2078
MHNCTHTQMCK
>FUSION-ENST00000605031.5:106765-ENST00000584637.5:83540|1176
MSQFYILLPDLNIIPFSK
>FUSION-ENST00000605031.5:106765-ENST00000584637.5:83540|1262
LMFDFLR
>FUSION-ENST00000605031.5:106765-ENST00000584637.5:83540|2586
DYVLSNK
>FUSION-ENST00000591827.5:10406-ENST00000593074.5:14037|4
GMGSSHQHPVFR
>FUSION-ENST00000605031.5:106765-ENST00000584637.5:83540|2147
MFDLDMEKRCNFAYEMGGQIWETLR
>ENST00000494151.1|SNV-5638-G-A|1
HTSTREPSAFTLPPP
>ENST00000518659.5|SNV-977665-G-A|2
VLESGVNVTVSQPTLLVNSRTR
>FUSION-ENST00000605031.5:106765-ENST00000584637.5:83540|1469
KYSSPGK
>ENST00000409514.5|SNV-16199-G-A|3
WIIRLQK
>ENST00000333129.4|SNV-125301-T-G|4
GNGFDRSAETSSVAFKPTK
>FUSION-ENST00000605031.5:106765-ENST00000584637.5:83540|1605
CYGHSAQIHDLHR
>ENST00000280258.6|SNV-17108-C-G|1
HVLTAADCIHDGKTYVKGTQK
>FUSION-ENST00000605031.5:106765-ENST00000584637.5:83540|1752
ILFFLLCLCQALVSG
>FUSION-ENST00000605031.5:106765-ENST00000584637.5:83540|650
PLRPNKNL
>FUSION-ENST00000605031.5:106765-ENST00000584637.5:83540|2143
RCNFAYEMGGQIWETLR
>FUSION-ENST00000605031.5:106765-ENST00000584637.5:83540|1962
KSLPMPMS
>FUSION-ENST00000605031.5:106765-ENST00000584637.5:83540|1980
TWHLFFTLSTVQK
>FUSION-ENST00000605031.5:106765-ENST00000584637.5:83540|2011
MLQCFIILDIEAR
>FUSION-ENST00000605031.5:106765-ENST00000584637.5:83540|1596
YITCIYI
>FUSION-ENST00000605031.5:106765-ENST00000584637.5:83540|702
MNIHWVPVI
>FUSION-ENST00000605031.5:106765-ENST00000584637.5:83540|746
SCHLTETLDWSFPGSRVQP
>FUSION-ENST00000605031.5:106765-ENST00000584637.5:83540|630
EGLENLK
>FUSION-ENST00000605031.5:106765-ENST00000584637.5:83540|1656
MWSDADLSSIHTK
>ENST00000470000.1|SNV-27251-A-G|1
SVQENAFSQTHLKEL
>ENST00000327946.12|SNV-638915-G-A|2
MIGELISKR
>FUSION-ENST00000605031.5:106765-ENST00000584637.5:83540|193
KGWGGILT
>ENST00000280258.6|SNV-17108-C-G|3
HVLTAADCIHDGK
>FUSION-ENST00000605031.5:106765-ENST00000584637.5:83540|625
ARNIAASTSR
>FUSION-ENST00000605031.5:106765-ENST00000584637.5:83540|2442
MAKPLKLK
>FUSION-ENST00000605031.5:106765-ENST00000584637.5:83540|2152
EVFFILPCQENPIIGQLLVT
>FUSION-ENST00000605031.5:106765-ENST00000584637.5:83540|1864
HTDFHNG
>FUSION-ENST00000605031.5:106765-ENST00000584637.5:83540|2153
REVFFILPCQENPIIGQLLVT
>FUSION-ENST00000605031.5:106765-ENST00000584637.5:83540|2591
PLILCLYYLRQLGLYLLLPTF
>FUSION-ENST00000605031.5:106765-ENST00000584637.5:83540|2025
LQETLRR
>ENST00000379416.4|SNV-34827-T-C|2
KTLPSPEEILLSIEIPYSR
>FUSION-ENST00000605031.5:106765-ENST00000584637.5:83540|423
VFSFLLSRAMSLK
>FUSION-ENST00000605031.5:106765-ENST00000584637.5:83540|1623
LGNVERWNWR
>ENST00000374708.8|SNV-18333-C-T|3
GAWGLSGK
>FUSION-ENST00000605031.5:106765-ENST00000584637.5:83540|2122
LFIYLSIYLF
>FUSION-ENST00000605031.5:106765-ENST00000584637.5:83540|2249
LCQVQEPQLDQPIFRCLGWR
>FUSION-ENST00000605031.5:106765-ENST00000584637.5:83540|2278
GCRVPTYGMISFKR
>FUSION-ENST00000605031.5:106765-ENST00000584637.5:83540|92
LTCTKSENGER
>ENST00000445215.5|SNV-18730-A-G|5
TKALTNMSRALVNK
>FUSION-ENST00000605031.5:106765-ENST00000584637.5:83540|79
MEREEPLWS
>FUSION-ENST00000605031.5:106765-ENST00000584637.5:83540|1046
MQPATKTTSHR
>FUSION-ENST00000605031.5:106765-ENST00000584637.5:83540|2383
KNMAPNP
>FUSION-ENST00000605031.5:106765-ENST00000584637.5:83540|941
GSGDWHLIEQLLCIDCFR
>FUSION-ENST00000605031.5:106765-ENST00000584637.5:83540|298
MGTSTWGSKGWVGPVLPLR
>FUSION-ENST00000605031.5:106765-ENST00000584637.5:83540|2470
NLEMYRPLEESNKGPLIFSVFTMIK
>FUSION-ENST00000605031.5:106765-ENST00000584637.5:83540|355
MLCMTSLVWFYLYFQGGK
>FUSION-ENST00000605031.5:106765-ENST00000584637.5:83540|1094
ACGPRNTVVAIF
>FUSION-ENST00000605031.5:106765-ENST00000584637.5:83540|450
YIEEPGQTVWLLCK
>FUSION-ENST00000605031.5:106765-ENST00000584637.5:83540|1876
DIGLKFSFFCCVSAR
>FUSION-ENST00000605031.5:106765-ENST00000584637.5:83540|2175
MNLGGQKIQTSR
>ENST00000479544.6|SNV-45402-A-C|1
HTVFLES
>FUSION-ENST00000605031.5:106765-ENST00000584637.5:83540|2188
KVYQLIKS
>FUSION-ENST00000605031.5:106765-ENST00000584637.5:83540|308
SHSPDLEYK
>ENST00000537911.5|SNV-9929-T-C|2
LCIDLSTTHYMSK
>ENST00000450295.5|SNV-116951-C-G|1
SRGLIQEMSGDASVCPDKSK
>FUSION-ENST00000605031.5:106765-ENST00000584637.5:83540|1908
YTCAMLVCCTQ
>ENST00000469638.1|SNV-15268-C-A|4
LRLHQQQQGFPWVRAVK
>ENST00000308973.9|SNV-8353-A-G|3
LEHVHFRVFYIQQDRIYLLLTK
>FUSION-ENST00000605031.5:106765-ENST00000584637.5:83540|1245
KCLFEYFAQFKTGLFTSLFLTC
>FUSION-ENST00000605031.5:106765-ENST00000584637.5:83540|1314
ASRFYMYKSANQTTIEK
>FUSION-ENST00000605031.5:106765-ENST00000584637.5:83540|200
QLGPLEGQRQSQCGTTGDEREADWR
>FUSION-ENST00000605031.5:106765-ENST00000584637.5:83540|1572
EGAMDTVLKSMIYIGMR
>FUSION-ENST00000605031.5:106765-ENST00000584637.5:83540|2180
TKRTSIYK
>FUSION-ENST00000605031.5:106765-ENST00000584637.5:83540|1680
MNEIGHHSFIPDYELGIVLGTR
>FUSION-ENST00000605031.5:106765-ENST00000584637.5:83540|753
GFSHHSKYFQRK
>FUSION-ENST00000671733.1:18948-ENST00000590779.5:78929|1
HVCNPAIFSIF
>FUSION-ENST00000605031.5:106765-ENST00000584637.5:83540|1551
RVTFLQLKSDLVIPCLK
>FUSION-ENST00000605031.5:106765-ENST00000584637.5:83540|1051
KSMQPATK
>FUSION-ENST00000605031.5:106765-ENST00000584637.5:83540|812
FKNPILISHF
>FUSION-ENST00000605031.5:106765-ENST00000584637.5:83540|232
KIEQEGKYSLLDVEDR
>FUSION-ENST00000605031.5:106765-ENST00000584637.5:83540|195
EADWRNRQC
>FUSION-ENST00000605031.5:106765-ENST00000584637.5:83540|1969
MVVSFAVQK
>FUSION-ENST00000605031.5:106765-ENST00000584637.5:83540|2472
TNFTESACSSKEARQEVR
>FUSION-ENST00000605031.5:106765-ENST00000584637.5:83540|1045
QPATKTTSHR
>FUSION-ENST00000605031.5:106765-ENST00000584637.5:83540|1581
MKNKVHL
>FUSION-ENST00000605031.5:106765-ENST00000584637.5:83540|1741
VPAPLCTSGRIR
>FUSION-ENST00000605031.5:106765-ENST00000584637.5:83540|721
YNLPEIFSKKQSM
>FUSION-ENST00000605031.5:106765-ENST00000584637.5:83540|2446
EMGCWKEDCISDSLQSQKPVEGFL
>FUSION-ENST00000605031.5:106765-ENST00000584637.5:83540|1359
VINLCITFNAHNNLLNHHKQTEK
>FUSION-ENST00000605031.5:106765-ENST00000584637.5:83540|1150
RSVLVLKNYLGY
>FUSION-ENST00000605031.5:106765-ENST00000584637.5:83540|1466
YSSPGKK
>FUSION-ENST00000605031.5:106765-ENST00000584637.5:83540|1044
MQPATKTTSHRTGNLYHR
>FUSION-ENST00000605031.5:106765-ENST00000584637.5:83540|627
GAWADCVATM
>FUSION-ENST00000605031.5:106765-ENST00000584637.5:83540|199
QSQCGTTGDER
>ENST00000215730.12|SNV-11476-T-G|2
SKPGETPPEQNGTLTSQPNNR
>FUSION-ENST00000605031.5:106765-ENST00000584637.5:83540|1079
ALPYRGGHKEE
>FUSION-ENST00000605031.5:106765-ENST00000584637.5:83540|2384
ENVERKNMAPNP
>FUSION-ENST00000605031.5:106765-ENST00000584637.5:83540|1421
SCLEHQLCISYFRHFLSLSPFSKPF
>FUSION-ENST00000605031.5:106765-ENST00000584637.5:83540|1886
VSSFIHVPTKDMNSSFFMAA
>FUSION-ENST00000605031.5:106765-ENST00000584637.5:83540|8
LSYKSLFEVSSCVILGTDIKPL
>FUSION-ENST00000605031.5:106765-ENST00000584637.5:83540|2105
MIFFSPSLAPVVNQE
>FUSION-ENST00000605031.5:106765-ENST00000584637.5:83540|2494
PMSLLHRHSLFSS
>FUSION-ENST00000605031.5:106765-ENST00000584637.5:83540|1309
MYKSANQTTIEKLR
>FUSION-ENST00000605031.5:106765-ENST00000584637.5:83540|2585
MDYVLSNKFLECLK
>FUSION-ENST00000605031.5:106765-ENST00000584637.5:83540|202
QLGPLEGQR
>FUSION-ENST00000605031.5:106765-ENST00000584637.5:83540|1992
GWLGQMVFLVLDP
>FUSION-ENST00000605031.5:106765-ENST00000584637.5:83540|531
IKVSMGAAVLPSWSLCPF
>FUSION-ENST00000380249.5:106765-ENST00000584637.5:83540|6
SWVIKGHWTK
>FUSION-ENST00000605031.5:106765-ENST00000584637.5:83540|1970
SVCSYPSPTF
>FUSION-ENST00000605031.5:106765-ENST00000584637.5:83540|318
RFMNFFPCNK
>FUSION-ENST00000605031.5:106765-ENST00000584637.5:83540|2195
VPSLAGR
>FUSION-ENST00000605031.5:106765-ENST00000584637.5:83540|136
FISKTDWGHTQGNIRFLPLPGLGR
>FUSION-ENST00000605031.5:106765-ENST00000584637.5:83540|802
MSFYLIVLAT
>FUSION-ENST00000605031.5:106765-ENST00000584637.5:83540|1128
FSFLLSEGMVQR
>FUSION-ENST00000605031.5:106765-ENST00000584637.5:83540|1210
MTNDFGHLSSAY
>FUSION-ENST00000605031.5:106765-ENST00000584637.5:83540|904
VALIQLRNTETSEILKTSVVWVM
>FUSION-ENST00000605031.5:106765-ENST00000584637.5:83540|2021
EGLKEQSAFDCWDYERS
>FUSION-ENST00000591827.5:10406-ENST00000593074.5:14037|2
GLADPLIPPGTALEPKK
>FUSION-ENST00000605031.5:106765-ENST00000584637.5:83540|2507
MNNHQRRELLR
>ENST00000262715.10|SNV-9763-G-A|4
HPRQPPR
>FUSION-ENST00000605031.5:106765-ENST00000584637.5:83540|2036
LPGLGGVHMSPFAKINR
>FUSION-ENST00000605031.5:106765-ENST00000584637.5:83540|558
DIFLESLGLTGRRPFSKQR
>FUSION-ENST00000605031.5:106765-ENST00000584637.5:83540|1513
MRVLVQK
>ENST00000366977.8|SNV-52185-C-T|2
YDPDPALHMENLKCR
>FUSION-ENST00000605031.5:106765-ENST00000584637.5:83540|160
MHLMHAEEIPIQK
>FUSION-ENST00000605031.5:106765-ENST00000584637.5:83540|805
SSAIIPTFPISWLK
>FUSION-ENST00000605031.5:106765-ENST00000584637.5:83540|547
ESSKVFPNYYSK
>FUSION-ENST00000605031.5:106765-ENST00000584637.5:83540|173
MSEIWEINLPLRLL
>FUSION-ENST00000605031.5:106765-ENST00000584637.5:83540|422
RLGKCLGCLL
>FUSION-ENST00000605031.5:106765-ENST00000584637.5:83540|2349
RKLHHTEMN
>FUSION-ENST00000605031.5:106765-ENST00000584637.5:83540|1263
LYGKLMFDFLRNCFPK
>FUSION-ENST00000605031.5:106765-ENST00000584637.5:83540|2316
YGKKVYYNSGSQISMSSQFSWR
>FUSION-ENST00000605031.5:106765-ENST00000584637.5:83540|1278
MYLQFGGRRSK
>FUSION-ENST00000605031.5:106765-ENST00000584637.5:83540|1147
ILCKGLCK
>FUSION-ENST00000605031.5:106765-ENST00000584637.5:83540|101
PSWQMFLTKERVAQGGALLAPLS
>FUSION-ENST00000605031.5:106765-ENST00000584637.5:83540|349
MTSLVWFYLYFQGGKTGEGVP
>FUSION-ENST00000605031.5:106765-ENST00000584637.5:83540|2588
CFVCVYISYSVLN
>FUSION-ENST00000605031.5:106765-ENST00000584637.5:83540|2107
WEGKYGK
>FUSION-ENST00000605031.5:106765-ENST00000584637.5:83540|2523
NINIGDHLISLEAGKDR
>FUSION-ENST00000605031.5:106765-ENST00000584637.5:83540|1292
VTEMHLNDR
>ENST00000361479.10|SNV-13151-C-T|4
TKTREDSK
>ENST00000572795.1|SNV-77997-C-T|2
MGLVSVGR
>FUSION-ENST00000605031.5:106765-ENST00000584637.5:83540|620
NIAASTSRVLRSTTSTTGER
>FUSION-ENST00000605031.5:106765-ENST00000584637.5:83540|822
YLLTVLLSFR
>FUSION-ENST00000605031.5:106765-ENST00000584637.5:83540|495
MGLDYIRLDNLLLK
>FUSION-ENST00000605031.5:106765-ENST00000584637.5:83540|487
WKTGIASLR
>FUSION-ENST00000605031.5:106765-ENST00000584637.5:83540|2199
CACLSQGPSHTYILFWPHTK
>ENST00000303521.10|SNV-524012-T-C|3
IPSKWPLR
>FUSION-ENST00000605031.5:106765-ENST00000584637.5:83540|2515
MVKTHLY
>FUSION-ENST00000605031.5:106765-ENST00000584637.5:83540|1069
PHLRNLSKPQHSVDFKQLLLR
>FUSION-ENST00000605031.5:106765-ENST00000584637.5:83540|1509
PTFCQTFVLITSSFAVINK
>FUSION-ENST00000605031.5:106765-ENST00000584637.5:83540|2457
QEVRKTR
>FUSION-ENST00000605031.5:106765-ENST00000584637.5:83540|282
TQRYLALGTIFYSCSDPFS
>FUSION-ENST00000605031.5:106765-ENST00000584637.5:83540|272
MELGKHSK
>FUSION-ENST00000605031.5:106765-ENST00000584637.5:83540|2247
CLGWRMR
>FUSION-ENST00000605031.5:106765-ENST00000584637.5:83540|184
QNMEERPQVNLTSHKYGR
>FUSION-ENST00000605031.5:106765-ENST00000584637.5:83540|596
WLKLILNYQGKR
>ENST00000475313.5|SNV-77691-A-G|3
NELHSIFFTQIKSAVFK
>FUSION-ENST00000605031.5:106765-ENST00000584637.5:83540|2224
MWVGYIFFTLR
>FUSION-ENST00000605031.5:106765-ENST00000584637.5:83540|2094
MCPIENFWK
>FUSION-ENST00000605031.5:106765-ENST00000584637.5:83540|1688
KFWVENSFL
>FUSION-ENST00000605031.5:106765-ENST00000584637.5:83540|1459
KEGTIIYLYMLAFILKR
>FUSION-ENST00000605031.5:106765-ENST00000584637.5:83540|440
MDSVQTW
>FUSION-ENST00000605031.5:106765-ENST00000584637.5:83540|1475
SQSFYVLLIVQSCDVK
>FUSION-ENST00000605031.5:106765-ENST00000584637.5:83540|1907
MLVCCTQ
>FUSION-ENST00000605031.5:106765-ENST00000584637.5:83540|883
NVLGKAFYISDKELQ
>ENST00000669992.1|SNV-617-G-A|1
EHGPRGWTGGS
>FUSION-ENST00000605031.5:106765-ENST00000584637.5:83540|564
CCPSLDQYTIMCG
>FUSION-ENST00000605031.5:106765-ENST00000584637.5:83540|810
MHYKTEA
>FUSION-ENST00000605031.5:106765-ENST00000584637.5:83540|2126
MITSQSIFFEPQR
>FUSION-ENST00000605031.5:106765-ENST00000584637.5:83540|405
MKLDVQEIRR
>FUSION-ENST00000605031.5:106765-ENST00000584637.5:83540|1624
MLGNVERWNWR
>FUSION-ENST00000605031.5:106765-ENST00000584637.5:83540|2262
NATAGTERK
>FUSION-ENST00000605031.5:106765-ENST00000584637.5:83540|698
PSIFKKSPK
>FUSION-ENST00000605031.5:106765-ENST00000584637.5:83540|2223
WVGYIFFTLR
>FUSION-ENST00000605031.5:106765-ENST00000584637.5:83540|1848
CPIIIVWESK
>FUSION-ENST00000605031.5:106765-ENST00000584637.5:83540|488
MWKTGIASLR
>ENST00000311066.9|INDEL-79908-C-CA|1
LTSMEFVWER
>FUSION-ENST00000605031.5:106765-ENST00000584637.5:83540|2444
GCWKEDCISDSLQSQKPVEGFL
>FUSION-ENST00000591827.5:10406-ENST00000593074.5:14037|30
VPRRAHCGSVGPR
>FUSION-ENST00000605031.5:106765-ENST00000584637.5:83540|700
MPSIFKK
>FUSION-ENST00000605031.5:106765-ENST00000584637.5:83540|2477
MKTNFTESACSSKEAR
>FUSION-ENST00000605031.5:106765-ENST00000584637.5:83540|1756
QGYWSKILFFLLCLCQALVSG
>FUSION-ENST00000605031.5:106765-ENST00000584637.5:83540|214
MKMRETAMANTENLR
>FUSION-ENST00000605031.5:106765-ENST00000584637.5:83540|12
NLSLGSAR
>FUSION-ENST00000605031.5:106765-ENST00000584637.5:83540|273
IGSNDIGHDQLLTVLTNI
>FUSION-ENST00000605031.5:106765-ENST00000584637.5:83540|17
LVVCSKILSLTALGSWYHLSSR
>FUSION-ENST00000605031.5:106765-ENST00000584637.5:83540|801
SFYLIVLAT
>FUSION-ENST00000605031.5:106765-ENST00000584637.5:83540|1476
MSQSFYVLLIVQSCDVK
>FUSION-ENST00000605031.5:106765-ENST00000584637.5:83540|1943
MASQFSQHHLLNR
>FUSION-ENST00000605031.5:106765-ENST00000584637.5:83540|2241
FLNFVTQ
>FUSION-ENST00000605031.5:106765-ENST00000584637.5:83540|470
KGRLIGEIGSAEAIK
>FUSION-ENST00000605031.5:106765-ENST00000584637.5:83540|2030
SDWELWIAFV
>FUSION-ENST00000605031.5:106765-ENST00000584637.5:83540|2338
MGWSAGDAECPLME
>FUSION-ENST00000605031.5:106765-ENST00000584637.5:83540|1117
MCVCVCVCVCVCVCVCGA
>FUSION-ENST00000605031.5:106765-ENST00000584637.5:83540|1514
ELSTMRVLVQKGHLIELGK
>FUSION-ENST00000605031.5:106765-ENST00000584637.5:83540|228
IEQEGKYSLLDVEDR
>ENST00000184956.11|MNV-34873-CT-C|2
ESSTGLLTSMLGSGMHWSPLYRR
>FUSION-ENST00000605031.5:106765-ENST00000584637.5:83540|995
SEKRDSGR
>FUSION-ENST00000605031.5:106765-ENST00000584637.5:83540|1683
YCVSIREKK
>FUSION-ENST00000605031.5:106765-ENST00000584637.5:83540|211
MRETAMANTENLRQLGPLEGQR
>FUSION-ENST00000605031.5:106765-ENST00000584637.5:83540|2290
MFGVENER
>FUSION-ENST00000605031.5:106765-ENST00000584637.5:83540|166
MKKNVMHLMHAEEIPIQK
>FUSION-ENST00000605031.5:106765-ENST00000584637.5:83540|162
NVMHLMHAEEIPIQK
>FUSION-ENST00000605031.5:106765-ENST00000584637.5:83540|569
YMITPGSPLSEARET
>FUSION-ENST00000605031.5:106765-ENST00000584637.5:83540|1343
EHSIFEE
>FUSION-ENST00000605031.5:106765-ENST00000584637.5:83540|329
SQGLFLQLVFTEWSYVPQLFWKL
>FUSION-ENST00000605031.5:106765-ENST00000584637.5:83540|176
IKWKLGVLK
>FUSION-ENST00000605031.5:106765-ENST00000584637.5:83540|2420
IKSLISTPTT
>FUSION-ENST00000605031.5:106765-ENST00000584637.5:83540|943
HFIYKSCDY
>FUSION-ENST00000605031.5:106765-ENST00000584637.5:83540|1001
TDSLEEKMEE
>FUSION-ENST00000605031.5:106765-ENST00000584637.5:83540|437
MTSNNEQKAVILL
>FUSION-ENST00000605031.5:106765-ENST00000584637.5:83540|1246
MKCLFEYFAQFKTGLFTSLFLTC
>FUSION-ENST00000605031.5:106765-ENST00000584637.5:83540|2059
CSLTSYRVIQFTPNCG
>FUSION-ENST00000605031.5:106765-ENST00000584637.5:83540|1075
SHCARPNFCIFSRDR
>FUSION-ENST00000605031.5:106765-ENST00000584637.5:83540|1905
PPCLANISLFFFFPLIL
>ENST00000546954.2|SNV-1512-G-C|2
EIPIEGLEFMGHGKEKPENSSSP
>FUSION-ENST00000605031.5:106765-ENST00000584637.5:83540|689
CENYTFHIIHIYVTFFL
>ENST00000641817.1|SNV-2763-C-A|3
HASVLKGCTVAK
>FUSION-ENST00000605031.5:106765-ENST00000584637.5:83540|325
QQGTCFPVIIPSQSLALGRVTLWR
>FUSION-ENST00000673496.1:18948-ENST00000590779.5:78929|9
MNLYKEKHWIQSMSATQPFSVSSR
>FUSION-ENST00000605031.5:106765-ENST00000584637.5:83540|582
MVFLLKSQKLPGK
>FUSION-ENST00000605031.5:106765-ENST00000584637.5:83540|1162
MACYKMVR
>FUSION-ENST00000605031.5:106765-ENST00000584637.5:83540|1316
ASRFYMYK
>FUSION-ENST00000605031.5:106765-ENST00000584637.5:83540|2239
LSSVLDVLR
>ENST00000265036.10|SNV-94359-C-T|1
VVVEAFQICCLLLPPENRRK
>FUSION-ENST00000605031.5:106765-ENST00000584637.5:83540|588
NILVNGIPERTEQSNHFEGQHR
>FUSION-ENST00000605031.5:106765-ENST00000584637.5:83540|1595
MLRDGTGE
>ENST00000377833.10|SNV-82355-G-A|3
TGQLIAVHFTNFSLK
>ENST00000512097.9|SNV-440187-G-A|2
HVTYNAEQSRSSSR
>FUSION-ENST00000605031.5:106765-ENST00000584637.5:83540|274
LNILLASLSLSK
>ENST00000394417.6|SNV-49143-T-C|1
AQDYLRR
>FUSION-ENST00000605031.5:106765-ENST00000584637.5:83540|2093
CPIENFWK
>FUSION-ENST00000605031.5:106765-ENST00000584637.5:83540|1464
MCVYTFICVYVFIVNISHVFIYSK
>ENST00000279230.10|SNV-10545-C-T|1
VDSSNYMPQLFWNVGCQLVALNF
>ENST00000579520.5|SNV-4783-G-A|4
GVRQAQAEDALRVDMDQLEK
>FUSION-ENST00000605031.5:106765-ENST00000584637.5:83540|1636
VMGGTGITK
>FUSION-ENST00000605031.5:106765-ENST00000584637.5:83540|2324
MDLEALGR
>FUSION-ENST00000605031.5:106765-ENST00000584637.5:83540|1863
MVSHCGFDLHFSDAQ
>ENST00000502489.5|SNV-356490-G-A|8
LAEYGRWSCSKNQMGWEFR
>FUSION-ENST00000605031.5:106765-ENST00000584637.5:83540|2364
MTLSSPSLLLFI
>FUSION-ENST00000605031.5:106765-ENST00000584637.5:83540|845
PNHTHFPLLSQ
>FUSION-ENST00000605031.5:106765-ENST00000584637.5:83540|2594
MPLILCLYYLR
>ENST00000608999.6|SNV-93855-G-A|3
GNEIPQTIAPSTYISTYLK
>FUSION-ENST00000605031.5:106765-ENST00000584637.5:83540|246
MHNRPNRV
>FUSION-ENST00000605031.5:106765-ENST00000584637.5:83540|634
MCKRFAEVNLVGENGEVHR
>ENST00000327946.12|SNV-638915-G-A|4
YGHQLHNTSWNRMIGELISKR
>FUSION-ENST00000605031.5:106765-ENST00000584637.5:83540|1888
MVSSFIHVPTKDMNSSFFMAA
>FUSION-ENST00000605031.5:106765-ENST00000584637.5:83540|706
CTTKLRPR
>FUSION-ENST00000605031.5:106765-ENST00000584637.5:83540|848
GAGARFSMPNHTHFPLLSQ
>FUSION-ENST00000605031.5:106765-ENST00000584637.5:83540|399
MLLCLSHK
>FUSION-ENST00000605031.5:106765-ENST00000584637.5:83540|1890
MMVSSFIHVPTKDMNSSFFMAA
>ENST00000370689.6|INDEL-104168-G-GA|3
FIWKSHVGK
>FUSION-ENST00000605031.5:106765-ENST00000584637.5:83540|2014
CASTHTHTHTHRIATEGQ
>FUSION-ENST00000605031.5:106765-ENST00000584637.5:83540|842
MCIITQGSKWR
>ENST00000404460.5|SNV-248234-C-G|4
IHTTTSAKTQAVVPTR
>ENST00000488669.5|SNV-1466-C-G|1
WGGPQAHVSTFWKSDP
>FUSION-ENST00000605031.5:106765-ENST00000584637.5:83540|510
MTLDMINFLLF
>FUSION-ENST00000605031.5:106765-ENST00000584637.5:83540|1569
MDTVLKSMIYIGMR
>ENST00000375650.5|MNV-1816-AG-A|3
ERCQPRTPWSPTPST
>FUSION-ENST00000605031.5:106765-ENST00000584637.5:83540|2171
MKIRIDTK
>FUSION-ENST00000605031.5:106765-ENST00000584637.5:83540|1641
MLLNSKCSCLIVPLEASSQR
>FUSION-ENST00000605031.5:106765-ENST00000584637.5:83540|2288
MFGVENERK
>FUSION-ENST00000605031.5:106765-ENST00000584637.5:83540|1052
KKSMQPATK
>FUSION-ENST00000605031.5:106765-ENST00000584637.5:83540|2482
MAAKVFWNRNLEMYRPLEESNK
>FUSION-ENST00000605031.5:106765-ENST00000584637.5:83540|102
MPSWQMFLTKERVAQGGALLAPLS
>ENST00000361479.10|SNV-13151-C-T|1
EDSKENRK
>FUSION-ENST00000605031.5:106765-ENST00000584637.5:83540|171
WKLGVLK
>ENST00000441887.5|SNV-37747-A-G|2
RGSVVSKLLASMMCK
>FUSION-ENST00000605031.5:106765-ENST00000584637.5:83540|147
MSWVFTIINLLRYR
>FUSION-ENST00000605031.5:106765-ENST00000584637.5:83540|1926
MNFKVVFSSSVK
>ENST00000530314.5|SNV-9052-A-G|2
DRLYQAIQR
>FUSION-ENST00000605031.5:106765-ENST00000584637.5:83540|798
MAIDNKWLRLCLQLYQYLSYK
>ENST00000494151.1|SNV-5638-G-A|6
AQPPTIPKAPATPHQYPRTK
>FUSION-ENST00000605031.5:106765-ENST00000584637.5:83540|1685
FLQWLVVVVPFHV
>ENST00000264914.10|MNV-100366-CC-C|3
KWSLWEGGVRGVGFVASPC
>FUSION-ENST00000605031.5:106765-ENST00000584637.5:83540|1022
VCVYWLGYCGLMMTCRPRQLHI
>FUSION-ENST00000605031.5:106765-ENST00000584637.5:83540|880
AFYISDKELQ
>FUSION-ENST00000605031.5:106765-ENST00000584637.5:83540|1306
SANQTTIEKLR
>FUSION-ENST00000605031.5:106765-ENST00000584637.5:83540|662
HLISVPIKEIRK
>FUSION-ENST00000605031.5:106765-ENST00000584637.5:83540|270
MELGKHSKFIALSFLCYFL
>ENST00000333129.4|SNV-125301-T-G|3
SAETSSVAFKPTK
>FUSION-ENST00000605031.5:106765-ENST00000584637.5:83540|2317
QSAHLWNDFIQERQEGQR
>FUSION-ENST00000605031.5:106765-ENST00000584637.5:83540|1352
MYKSTVLK
>FUSION-ENST00000605031.5:106765-ENST00000584637.5:83540|255
MTVRCYWGVLNWRMS
>FUSION-ENST00000605031.5:106765-ENST00000584637.5:83540|769
KGIKMEVQLNHK
>FUSION-ENST00000605031.5:106765-ENST00000584637.5:83540|445
THPHEGERRGR
>FUSION-ENST00000605031.5:106765-ENST00000584637.5:83540|1504
VERIITTYKAHITSLYH
>ENST00000498273.2|MNV-15704-AAC-A|1
LNRGNRR
>FUSION-ENST00000605031.5:106765-ENST00000584637.5:83540|2144
EKRCNFAYEMGGQIWETLR
>FUSION-ENST00000605031.5:106765-ENST00000584637.5:83540|1804
AGLVVTKSLSICFSVKYFISPSLMK
>FUSION-ENST00000605031.5:106765-ENST00000584637.5:83540|39
AKKCVGER
>FUSION-ENST00000605031.5:106765-ENST00000584637.5:83540|1257
MFDFLRNCFPKWL
>ENST00000264914.10|MNV-100366-CC-C|1
GVGFVASPC
>FUSION-ENST00000605031.5:106765-ENST00000584637.5:83540|1137
AHTLNTVGRIR
>FUSION-ENST00000605031.5:106765-ENST00000584637.5:83540|2253
LKLCQVQEPQLDQPIFR
>ENST00000568595.1|SNV-10919-T-C|2
FPTISVAPSADTSSERSTYK
>FUSION-ENST00000605031.5:106765-ENST00000584637.5:83540|340
VCSLPHPTPLPLNR
>FUSION-ENST00000605031.5:106765-ENST00000584637.5:83540|135
TDWGHTQGNIR
>FUSION-ENST00000605031.5:106765-ENST00000584637.5:83540|2024
LQETLRRR
>FUSION-ENST00000605031.5:106765-ENST00000584637.5:83540|1261
LMFDFLRNCFPK
>FUSION-ENST00000605031.5:106765-ENST00000584637.5:83540|1254
MYGGSHFSTSLLTLIIACLFGR
>FUSION-ENST00000605031.5:106765-ENST00000584637.5:83540|633
CKRFAEVNLVGENGEVHR
>ENST00000366574.7|SNV-335170-C-A|1
LAFDVGLQEDTTGEACWWTIHPDSK
>FUSION-ENST00000605031.5:106765-ENST00000584637.5:83540|1975
MSNFSCVFWLHKCLLLR
>FUSION-ENST00000605031.5:106765-ENST00000584637.5:83540|737
DSIELDSRTAK
>FUSION-ENST00000605031.5:106765-ENST00000584637.5:83540|1898
MSENMQCLVFCPCDNLLR
>FUSION-ENST00000605031.5:106765-ENST00000584637.5:83540|704
LRPRVTK
>FUSION-ENST00000605031.5:106765-ENST00000584637.5:83540|1398
PWARIFFFFITMLSETTRYVSPL
>FUSION-ENST00000605031.5:106765-ENST00000584637.5:83540|1743
VPAPLCTSGR
>FUSION-ENST00000605031.5:106765-ENST00000584637.5:83540|466
LIGEIGSAEAIKGPIGHGK
>FUSION-ENST00000605031.5:106765-ENST00000584637.5:83540|1995
MIYNPLGIDPVMGWLGQMVFLVLDP
>FUSION-ENST00000605031.5:106765-ENST00000584637.5:83540|1956
MLKELEK
>ENST00000262715.10|SNV-9763-G-A|3
HPRQPPRSPGMEPPFSHR
>ENST00000361852.8|SNV-5638-G-A|1
HTSTREPSAFTLPPPRR
>FUSION-ENST00000605031.5:106765-ENST00000584637.5:83540|1360
VINLCITFNAHNNLLNHHK
>FUSION-ENST00000605031.5:106765-ENST00000584637.5:83540|2099
MHLSQFMLIFQK
>FUSION-ENST00000605031.5:106765-ENST00000584637.5:83540|1312
FYMYKSANQTTIEKLR
>FUSION-ENST00000605031.5:106765-ENST00000584637.5:83540|2085
MVLLLRR
>ENST00000498273.2|MNV-15704-AAC-A|10
TEEKKQNSAHR
>FUSION-ENST00000602004.1:43988-ENST00000638280.1:7932|3
RPKPLVDPACITSIQPGAPKK
>FUSION-ENST00000605031.5:106765-ENST00000584637.5:83540|2162
LMHTMASHVNCLRR
>FUSION-ENST00000605031.5:106765-ENST00000584637.5:83540|839
CIITQGSKWRK
>FUSION-ENST00000605031.5:106765-ENST00000584637.5:83540|1571
MEGAMDTVLKSMIYIGMRVTFLQLK
>FUSION-ENST00000605031.5:106765-ENST00000584637.5:83540|1020
MMTCRPRQLHI
>FUSION-ENST00000605031.5:106765-ENST00000584637.5:83540|514
TLQRLGYK
>ENST00000540935.5|SNV-16039-G-C|1
HVAVLSVFSLCACATLREEESS
>ENST00000298229.7|SNV-5467-G-A|1
DGASHLPHLTRTLATSCRR
>FUSION-ENST00000605031.5:106765-ENST00000584637.5:83540|1303
MNCLWHIP
>ENST00000434615.2|SNV-93855-G-A|1
PQTIAPSTYISTYLKRSIK
>FUSION-ENST00000605031.5:106765-ENST00000584637.5:83540|2103
MVVTPLFLGNV
>FUSION-ENST00000605031.5:106765-ENST00000584637.5:83540|2602
LTIDHNFSPHDTASYF
>FUSION-ENST00000605031.5:106765-ENST00000584637.5:83540|132
FLPLPGLGR
>FUSION-ENST00000605031.5:106765-ENST00000584637.5:83540|2013
KRMLQCFIILDIEAR
>FUSION-ENST00000673496.1:18948-ENST00000590779.5:78929|7
EKHWIQSMSATQPFSVSSR
>ENST00000276297.9|SNV-105447-A-G|1
NKSPPKVK
>FUSION-ENST00000605031.5:106765-ENST00000584637.5:83540|1283
RWCSVSSFFPLG
>ENST00000469638.1|SNV-15268-C-A|5
LRLHQQQQGFPWVR
>FUSION-ENST00000605031.5:106765-ENST00000584637.5:83540|1311
MYKSANQTTIEK
>FUSION-ENST00000605031.5:106765-ENST00000584637.5:83540|658
MQDLVITNVKIASHMPLRPNK
>ENST00000450791.7|SNV-24214-C-A|2
QSCWDLERDMTDLQNMLEAK
>FUSION-ENST00000605031.5:106765-ENST00000584637.5:83540|969
NPTYNPKS
>FUSION-ENST00000605031.5:106765-ENST00000584637.5:83540|988
KHVGPEILLWQFFENQV
>FUSION-ENST00000303961.9:8279-ENST00000533472.1:100341|6
ERGRPTK
>FUSION-ENST00000605031.5:106765-ENST00000584637.5:83540|68
GRYHEND
>FUSION-ENST00000605031.5:106765-ENST00000584637.5:83540|1797
YFISPSLMK
>FUSION-ENST00000605031.5:106765-ENST00000584637.5:83540|1780
LNIGPHSLLACRVSTER
>FUSION-ENST00000605031.5:106765-ENST00000584637.5:83540|1598
MCICIYSKYITCIYI
>FUSION-ENST00000605031.5:106765-ENST00000584637.5:83540|1606
PNALWYGRCYGHSAQIHDLHR
>FUSION-ENST00000605031.5:106765-ENST00000584637.5:83540|959
IFSQGLSSMGASGSR
>FUSION-ENST00000605031.5:106765-ENST00000584637.5:83540|2281
MECRGCRVPTYGMISFK
>FUSION-ENST00000605031.5:106765-ENST00000584637.5:83540|1844
SPCRFLRTCFMNLGAPVLGAYR
>ENST00000672995.1|SNV-34010-C-G|6
MLFMHTMAGSPNLMFG
>FUSION-ENST00000605031.5:106765-ENST00000584637.5:83540|2548
MYDLLLGFPIVW
>ENST00000577774.1|SNV-31252-A-G|2
IQKGINGPVWPQPVSFQ
>FUSION-ENST00000605031.5:106765-ENST00000584637.5:83540|1516
ELSTMRVLVQK
>ENST00000577379.5|SNV-4783-G-A|6
VDMDQLEKVLPQLVR
>FUSION-ENST00000605031.5:106765-ENST00000584637.5:83540|1604
CYGHSAQIHDLHRYESDFSTT
>FUSION-ENST00000605031.5:106765-ENST00000584637.5:83540|242
MEAGSVERM
>FUSION-ENST00000605031.5:106765-ENST00000584637.5:83540|576
LPGKSLIVSDWR
>ENST00000302432.3|SNV-1512-G-C|8
GHGKEKPENSSSP
>FUSION-ENST00000605031.5:106765-ENST00000584637.5:83540|1086
CFDFNYGLYYLLTGLLWLSCLTLVF
>FUSION-ENST00000605031.5:106765-ENST00000584637.5:83540|319
NLCGVKRFMNFFPCNK
>FUSION-ENST00000673496.1:18948-ENST00000590779.5:78929|6
HWIQSMSATQPFSVSSR
>FUSION-ENST00000605031.5:106765-ENST00000584637.5:83540|2269
EFSKYSKLQFSLNN
>FUSION-ENST00000605031.5:106765-ENST00000584637.5:83540|2490
IGFSPSCLVMLQEQTFPSLAPWSK
>ENST00000544440.7|SNV-262364-C-T|2
DMAAGYLSEAWSR
>ENST00000302432.3|SNV-1512-G-C|5
SLKILLHLDSHLEGFR
>FUSION-ENST00000605031.5:106765-ENST00000584637.5:83540|2219
WVGYIFFTLRERGWAGV
>FUSION-ENST00000605031.5:106765-ENST00000584637.5:83540|928
QVKKLSQVDQ
>ENST00000395527.8|SNV-195407-A-G|3
ALEEKNR
>FUSION-ENST00000605031.5:106765-ENST00000584637.5:83540|1619
VRQKLAFIHLFSRPLSITYIALSTV
>FUSION-ENST00000605031.5:106765-ENST00000584637.5:83540|81
MVCDPVGE
>FUSION-ENST00000605031.5:106765-ENST00000584637.5:83540|1807
NSFRAGLVVTKSLSICFSVK
>FUSION-ENST00000605031.5:106765-ENST00000584637.5:83540|444
KTLRFQF
>ENST00000374360.8|SNV-57419-C-T|4
IKQIIEDQSGHYIWVPFPEK
>FUSION-ENST00000605031.5:106765-ENST00000584637.5:83540|660
MQDLVITNVK
>FUSION-ENST00000605031.5:106765-ENST00000584637.5:83540|777
RLFFSPEEK
>FUSION-ENST00000605031.5:106765-ENST00000584637.5:83540|385
PGRMHKLGWF
>FUSION-ENST00000605031.5:106765-ENST00000584637.5:83540|592
RRNILVNGIPER
>FUSION-ENST00000605031.5:106765-ENST00000584637.5:83540|566
MITPGSPLSEARET
>ENST00000306177.9|SNV-44877-A-C|2
LTISIHNK
>FUSION-ENST00000605031.5:106765-ENST00000584637.5:83540|821
HHGATTD
>FUSION-ENST00000605031.5:106765-ENST00000584637.5:83540|2514
MPYENEFYR
>ENST00000441887.5|SNV-37747-A-G|3
RGSVVSK
>FUSION-ENST00000605031.5:106765-ENST00000584637.5:83540|218
NSHSKDLENVLGVYYNKPFK
>ENST00000535342.7|SNV-15222-A-G|6
NRNLYAKLLLR
>FUSION-ENST00000605031.5:106765-ENST00000584637.5:83540|2382
MRQCVLSILN
>FUSION-ENST00000591827.5:10406-ENST00000593074.5:14037|6
SRGSCASTGR
>FUSION-ENST00000605031.5:106765-ENST00000584637.5:83540|206
MANTENLR
>ENST00000572795.1|SNV-77997-C-T|1
GLVSVGR
>FUSION-ENST00000605031.5:106765-ENST00000584637.5:83540|1142
MVAITITNLMAL
>ENST00000530314.5|SNV-9052-A-G|3
QLDLAKDRLYQAIQR
>FUSION-ENST00000605031.5:106765-ENST00000584637.5:83540|2261
NATAGTERKVQI
>FUSION-ENST00000605031.5:106765-ENST00000584637.5:83540|2394
LPLQVLS
>FUSION-ENST00000605031.5:106765-ENST00000584637.5:83540|2076
MHNCTHTQMCKHTHTHTHTQNCHRR
>FUSION-ENST00000605031.5:106765-ENST00000584637.5:83540|1129
NILITLELRFSFLLSEGMVQRAGK
>FUSION-ENST00000605031.5:106765-ENST00000584637.5:83540|2547
YDLLLGFPIVW
>FUSION-ENST00000605031.5:106765-ENST00000584637.5:83540|324
VTLWREK
>FUSION-ENST00000605031.5:106765-ENST00000584637.5:83540|1911
IWLSVCYWCIRMLVIFAH
>FUSION-ENST00000605031.5:106765-ENST00000584637.5:83540|368
MITCLLGRCF
>ENST00000483191.5|SNV-5711-C-T|2
MQSMKNQATEAGQRDL
>FUSION-ENST00000605031.5:106765-ENST00000584637.5:83540|2189
KVYQLIK
>ENST00000377833.10|SNV-82355-G-A|2
EAIGNYYTDFLEIR
>FUSION-ENST00000600978.1:8424-ENST00000602008.1:6878|2
AWPEWSSFSSSPPSCR
>FUSION-ENST00000605031.5:106765-ENST00000584637.5:83540|509
TLDMINFLLF
>FUSION-ENST00000605031.5:106765-ENST00000584637.5:83540|1750
VFSNLVPFCPSLSGTPIRSR
>FUSION-ENST00000605031.5:106765-ENST00000584637.5:83540|1868
MAGSNGISSSRSLRNR
>FUSION-ENST00000605031.5:106765-ENST00000584637.5:83540|1341
MCSTYSVCHK
>FUSION-ENST00000605031.5:106765-ENST00000584637.5:83540|1977
MSNFSCVFWLHK
>FUSION-ENST00000605031.5:106765-ENST00000584637.5:83540|2298
AYLEYSESESLEYNLVFL
>ENST00000537911.5|SNV-9929-T-C|4
HSGPRLCIDLSTTHYMSK
>FUSION-ENST00000605031.5:106765-ENST00000584637.5:83540|1319
WMHKASLE
>ENST00000483191.5|SNV-5711-C-T|1
QSMKNQATEAGQRDL
>FUSION-ENST00000605031.5:106765-ENST00000584637.5:83540|2525
KNINIGDHLISLEAGKDR
>FUSION-ENST00000605031.5:106765-ENST00000584637.5:83540|1428
QITPVAFSGGHWVAEGEQR
>FUSION-ENST00000605031.5:106765-ENST00000584637.5:83540|1061
NVEIIKFIRLK
>FUSION-ENST00000605031.5:106765-ENST00000584637.5:83540|535
LGSLLRISQVK
>FUSION-ENST00000605031.5:106765-ENST00000584637.5:83540|2202
LIPTPPCQVHSLFLR
>FUSION-ENST00000605031.5:106765-ENST00000584637.5:83540|733
MKIQYFLVFSFCKCYK
>FUSION-ENST00000605031.5:106765-ENST00000584637.5:83540|374
QLESQQGK
>FUSION-ENST00000605031.5:106765-ENST00000584637.5:83540|1565
MRKPSLR
>FUSION-ENST00000605031.5:106765-ENST00000584637.5:83540|1456
EGTIIYLYMLAFILKRK
>ENST00000475313.5|SNV-77691-A-G|1
SAVFKGELKPEAAKMLLQNYSK
>FUSION-ENST00000605031.5:106765-ENST00000584637.5:83540|2326
MYFSLKAGFR
>FUSION-ENST00000605031.5:106765-ENST00000584637.5:83540|565
ITPGSPLSEARET
>FUSION-ENST00000605031.5:106765-ENST00000584637.5:83540|1939
ESFPHCLFLSGLSKIRLL
>FUSION-ENST00000605031.5:106765-ENST00000584637.5:83540|559
MDIFLESLGLTGRRPFSKQR
>FUSION-ENST00000605031.5:106765-ENST00000584637.5:83540|1961
SLPMPMS
>ENST00000641817.1|SNV-2763-C-A|5
FVAICHPLRHASVLK
>FUSION-ENST00000605031.5:106765-ENST00000584637.5:83540|439
MTSNNEQK
>FUSION-ENST00000605031.5:106765-ENST00000584637.5:83540|1104
MKVISVGGFSAYSGFLLLHNKSP
>FUSION-ENST00000605031.5:106765-ENST00000584637.5:83540|457
LLGSFKLENVITVQM
>FUSION-ENST00000605031.5:106765-ENST00000584637.5:83540|337
EKVPEENHCYEGHSQLNGCHLV
>ENST00000327946.12|SNV-638915-G-A|3
MIGELISK
>FUSION-ENST00000605031.5:106765-ENST00000584637.5:83540|2314
KVYYNSGSQISMSSQFSWRFCFYF
>ENST00000672995.1|SNV-34010-C-G|3
HTMAGSPNLMFG
>FUSION-ENST00000605031.5:106765-ENST00000584637.5:83540|409
MKFCLFLI
>FUSION-ENST00000605031.5:106765-ENST00000584637.5:83540|1083
LARLVSNS
>FUSION-ENST00000605031.5:106765-ENST00000584637.5:83540|611
SKITWEK
>FUSION-ENST00000605031.5:106765-ENST00000584637.5:83540|661
MCSYWLK
>FUSION-ENST00000605031.5:106765-ENST00000584637.5:83540|1925
NFKVVFSSSVK
>FUSION-ENST00000605031.5:106765-ENST00000584637.5:83540|782
PIKCIRCW
>FUSION-ENST00000605031.5:106765-ENST00000584637.5:83540|1265
LYGKLMFDFLR
>FUSION-ENST00000605031.5:106765-ENST00000584637.5:83540|390
RGKPCGRK
>FUSION-ENST00000605031.5:106765-ENST00000584637.5:83540|2041
TLSLWLAVSVERRD
>FUSION-ENST00000605031.5:106765-ENST00000584637.5:83540|925
ARSWLTATSASR
>FUSION-ENST00000605031.5:106765-ENST00000584637.5:83540|2238
MLSSVLDVLRWTGPVDLVGY
>FUSION-ENST00000605031.5:106765-ENST00000584637.5:83540|1832
FRIVSSSC
>FUSION-ENST00000605031.5:106765-ENST00000584637.5:83540|2356
PCPVLRTIR
>FUSION-ENST00000605031.5:106765-ENST00000584637.5:83540|289
IKEESSYLGVHTCLSDHCT
>FUSION-ENST00000605031.5:106765-ENST00000584637.5:83540|419
SLKELIIQIYAALLTK
>FUSION-ENST00000605031.5:106765-ENST00000584637.5:83540|616
STTSTTGERLTYGFSVEK
>FUSION-ENST00000605031.5:106765-ENST00000584637.5:83540|665
MHLISVPIKEIR
>ENST00000577379.5|SNV-4783-G-A|4
MDQLEKVLPQLVR
>FUSION-ENST00000605031.5:106765-ENST00000584637.5:83540|2430
IGGWAEPDSETIPKVL
>FUSION-ENST00000605031.5:106765-ENST00000584637.5:83540|773
LASLAVNK
>ENST00000327946.12|SNV-638915-G-A|6
YGHQLHNTSWNR
>FUSION-ENST00000605031.5:106765-ENST00000584637.5:83540|818
MYLEFIEELK
>FUSION-ENST00000605031.5:106765-ENST00000584637.5:83540|2079
LPVAEDSIAR
>FUSION-ENST00000605031.5:106765-ENST00000584637.5:83540|1422
SCLEHQLCISYFR
>FUSION-ENST00000605031.5:106765-ENST00000584637.5:83540|667
MHLISVPIK
>FUSION-ENST00000605031.5:106765-ENST00000584637.5:83540|481
RVLLKGSNHIYQLIYMVPK
>FUSION-ENST00000605031.5:106765-ENST00000584637.5:83540|1930
MQALFWFHMNFKVVFSSSVK
>FUSION-ENST00000605031.5:106765-ENST00000584637.5:83540|1288
ACSLHYLHDSV
>FUSION-ENST00000605031.5:106765-ENST00000584637.5:83540|1383
MGAYKILSRGIK
>FUSION-ENST00000605031.5:106765-ENST00000584637.5:83540|1873
LWYQDDSGLIK
>FUSION-ENST00000605031.5:106765-ENST00000584637.5:83540|2086
TMVLLLRRMHNCTHTQMCK
>FUSION-ENST00000605031.5:106765-ENST00000584637.5:83540|2352
MLSHLNHI
>FUSION-ENST00000605031.5:106765-ENST00000584637.5:83540|2004
MCHVGVLHPVTR
>FUSION-ENST00000605031.5:106765-ENST00000584637.5:83540|435
MLCILCMQK
>FUSION-ENST00000605031.5:106765-ENST00000584637.5:83540|54
MLLPLKR
>ENST00000508019.1|SNV-59912-G-A|3
MMSKPQTSD
>ENST00000557627.1|SNV-9763-G-A|1
QPPRSPVSHCPSPRPTPLFSRK
>FUSION-ENST00000605031.5:106765-ENST00000584637.5:83540|181
EERPQVNLTSHK
>ENST00000580624.1|SNV-15222-A-G|3
MQNCYCVCLNEVRLK
>FUSION-ENST00000605031.5:106765-ENST00000584637.5:83540|2296
SHLIDSHFSHEKIASYR
>FUSION-ENST00000591827.5:10406-ENST00000593074.5:14037|8
SLSRARSR
>FUSION-ENST00000605031.5:106765-ENST00000584637.5:83540|642
TLLQFILPLLDI
>ENST00000518659.5|SNV-977665-G-A|5
KVLESGVNVTVSQPTLLVNSR
>FUSION-ENST00000605031.5:106765-ENST00000584637.5:83540|338
VCSLPHPTPLPLNREK
>FUSION-ENST00000605031.5:106765-ENST00000584637.5:83540|739
GLNNQTILKDSIELDSRTAK
>ENST00000671733.1|SNV-34010-C-G|2
SNVWLKMGK
>FUSION-ENST00000605031.5:106765-ENST00000584637.5:83540|2483
MAAKVFWNR
>FUSION-ENST00000605031.5:106765-ENST00000584637.5:83540|2039
NYSWVSRLPGLGGVHMSPFAK
>FUSION-ENST00000605031.5:106765-ENST00000584637.5:83540|1233
RSFMLIYLISIPISIPRQP
>ENST00000370689.6|INDEL-104168-G-GA|1
SHVGKTQSH
>FUSION-ENST00000605031.5:106765-ENST00000584637.5:83540|2176
MNLGGQK
>ENST00000584514.5|SNV-4783-G-A|1
DQLEKVLPQLLLDF
>FUSION-ENST00000605031.5:106765-ENST00000584637.5:83540|1294
IGLMVTEMHLNDR
>FUSION-ENST00000605031.5:106765-ENST00000584637.5:83540|2379
MGTSCGSEHSMQINSTQPLGQAHDQ
>FUSION-ENST00000605031.5:106765-ENST00000584637.5:83540|996
MSEKRDSGR
>FUSION-ENST00000605031.5:106765-ENST00000584637.5:83540|183
QNMEERPQVNLTSHKYGRK
>FUSION-ENST00000605031.5:106765-ENST00000584637.5:83540|1824
ECSSICLYPLLFH
>FUSION-ENST00000605031.5:106765-ENST00000584637.5:83540|2424
ISLCFLKIS
>FUSION-ENST00000605031.5:106765-ENST00000584637.5:83540|2412
MTVFMGLCPK
>FUSION-ENST00000605031.5:106765-ENST00000584637.5:83540|2009
TSNNLLFSPCQWYLPFWNHVPH
>FUSION-ENST00000605031.5:106765-ENST00000584637.5:83540|2454
KTRCVPHQSQ
>FUSION-ENST00000605031.5:106765-ENST00000584637.5:83540|758
SFLARGFSHHSK
>FUSION-ENST00000605031.5:106765-ENST00000584637.5:83540|1444
PQVVEKRCAWIDAHVCIHK
>FUSION-ENST00000605031.5:106765-ENST00000584637.5:83540|1486
GSSVFQGEGTTCTK
>FUSION-ENST00000605031.5:106765-ENST00000584637.5:83540|372
MGSAWILTF
>FUSION-ENST00000599579.5:8279-ENST00000533472.1:100341|7
PPGHLCPSLIR
>FUSION-ENST00000605031.5:106765-ENST00000584637.5:83540|346
ERHTERETHIMVCSLPHPTPLPLNR
>FUSION-ENST00000605031.5:106765-ENST00000584637.5:83540|1774
CLGVALLEEYLCGILCIS
>FUSION-ENST00000605031.5:106765-ENST00000584637.5:83540|507
MQCVMRHK
>ENST00000389017.6|SNV-381-C-A|2
NPEPPEGKPSSGRDCR
>FUSION-ENST00000605031.5:106765-ENST00000584637.5:83540|1356
MACYNFIGSIICLLRAPK
>FUSION-ENST00000605031.5:106765-ENST00000584637.5:83540|1152
LSTWFWG
>FUSION-ENST00000605031.5:106765-ENST00000584637.5:83540|2084
MVLLLRRMHNCTHTQMCK
>FUSION-ENST00000605031.5:106765-ENST00000584637.5:83540|1455
MLAFILK
>ENST00000474895.6|SNV-40705-G-A|3
REPSLLRFYVSHEWLNK
>FUSION-ENST00000605031.5:106765-ENST00000584637.5:83540|2192
MHDKKNFYL
>FUSION-ENST00000605031.5:106765-ENST00000584637.5:83540|1714
TSLFLPSFCYVPSSHSGVGSSVSM
>FUSION-ENST00000605031.5:106765-ENST00000584637.5:83540|850
MVPLKGAGARFSMPNHTHFPLLSQ
>FUSION-ENST00000605031.5:106765-ENST00000584637.5:83540|383
MKEKGEEGK
>FUSION-ENST00000605031.5:106765-ENST00000584637.5:83540|1008
KRGWAAR
>FUSION-ENST00000605031.5:106765-ENST00000584637.5:83540|1010
QCLLGLHDCMKRGWAAR
>FUSION-ENST00000605031.5:106765-ENST00000584637.5:83540|1299
VLFACLVFKPTLK
>FUSION-ENST00000605031.5:106765-ENST00000584637.5:83540|1223
LITIFLTTISR
>FUSION-ENST00000605031.5:106765-ENST00000584637.5:83540|207
ETAMANTENLRQLGPLEGQR
>FUSION-ENST00000605031.5:106765-ENST00000584637.5:83540|505
MYICLIYSNGVYQTDISLSR
>FUSION-ENST00000605031.5:106765-ENST00000584637.5:83540|323
VTLWREKNLCGVK
>FUSION-ENST00000605031.5:106765-ENST00000584637.5:83540|855
YYPNSDLSGFIVGNLK
>FUSION-ENST00000605031.5:106765-ENST00000584637.5:83540|1954
LKELEKFHR
>FUSION-ENST00000605031.5:106765-ENST00000584637.5:83540|208
ETAMANTENLR
>ENST00000392325.9|SNV-31252-A-G|1
SSLASASFLPKYFSSKWSFSK
>FUSION-ENST00000303961.9:2420-ENST00000533472.1:100341|1
TKATCVLH
>FUSION-ENST00000605031.5:106765-ENST00000584637.5:83540|2583
MDYVLSNKFLECLKGF
>FUSION-ENST00000605031.5:106765-ENST00000584637.5:83540|1074
MSHCARPNFCIFSRDRITPC
>FUSION-ENST00000605031.5:106765-ENST00000584637.5:83540|506
QCVMRHK
>FUSION-ENST00000605031.5:106765-ENST00000584637.5:83540|2271
EFSKYSK
>FUSION-ENST00000605031.5:106765-ENST00000584637.5:83540|780
MNKPFWKECLVWQ
>FUSION-ENST00000605031.5:106765-ENST00000584637.5:83540|1417
MYLYIVK
>FUSION-ENST00000605031.5:106765-ENST00000584637.5:83540|265
MERHLVTILMTVR
>FUSION-ENST00000605031.5:106765-ENST00000584637.5:83540|825
RYLLTVLLSFR
>FUSION-ENST00000605031.5:106765-ENST00000584637.5:83540|2330
MNYMIRFVS
>FUSION-ENST00000605031.5:106765-ENST00000584637.5:83540|1481
STVIKLGPFI
>FUSION-ENST00000605031.5:106765-ENST00000584637.5:83540|882
LFKKGSLVVK
>ENST00000394789.7|SNV-109196-G-C|2
RGFLVLTMCVSAVLGTQR
>FUSION-ENST00000605031.5:106765-ENST00000584637.5:83540|2054
SEIMLLNICQI
>FUSION-ENST00000605031.5:106765-ENST00000584637.5:83540|1495
VFSQEER
>ENST00000295321.9|SNV-21819-G-A|4
HQASDSENEELPKPRISDSESK
>FUSION-ENST00000605031.5:106765-ENST00000584637.5:83540|1853
LQIFSPIL
>ENST00000184956.11|MNV-34873-CT-C|5
GRESSTGLLTSMLGSGMHWSPLYR
>FUSION-ENST00000605031.5:106765-ENST00000584637.5:83540|473
MQMNNFRP
>FUSION-ENST00000605031.5:106765-ENST00000584637.5:83540|1618
QKLAFIHLFSRPLSITYIALSTV
>FUSION-ENST00000591827.5:10406-ENST00000593074.5:14037|21
VSLPPCPR
>FUSION-ENST00000605031.5:106765-ENST00000584637.5:83540|2248
LCQVQEPQLDQPIFRCLGWRMR
>ENST00000269216.9|SNV-1762-G-T|2
MAFTDGGWCLPKRFGAAGADASDSR
>FUSION-ENST00000605031.5:106765-ENST00000584637.5:83540|624
MARNIAASTSRVLR
>FUSION-ENST00000605031.5:106765-ENST00000584637.5:83540|1557
IYIGMRVTFLQLK
>ENST00000539049.5|SNV-16039-G-C|2
CVDMQRSRHEESS
>FUSION-ENST00000605031.5:106765-ENST00000584637.5:83540|787
MSSYLALLSLSYK
>FUSION-ENST00000605031.5:106765-ENST00000584637.5:83540|2135
TSLKLLENMK
>FUSION-ENST00000605031.5:106765-ENST00000584637.5:83540|983
DRVSACWPGWSQTLDLMIRPPQPLK
>FUSION-ENST00000605031.5:106765-ENST00000584637.5:83540|1657
LFQDSEI
>ENST00000672717.1|SNV-36726-G-C|3
SLFKARDWCSTILGDK
>FUSION-ENST00000605031.5:106765-ENST00000584637.5:83540|2539
MQEVEVTVSR
>ENST00000502489.5|SNV-356490-G-A|5
MEDGAAQRIR
>FUSION-ENST00000605031.5:106765-ENST00000584637.5:83540|2467
MYRPLEESNKGPLIFSVFTMIK
>FUSION-ENST00000605031.5:106765-ENST00000584637.5:83540|743
MEFQKGLNNQTILKDSIELDSR
>FUSION-ENST00000605031.5:106765-ENST00000584637.5:83540|1524
ETKKPNTRQEVLLMELSTMR
>FUSION-ENST00000605031.5:106765-ENST00000584637.5:83540|2038
NYSWVSRLPGLGGVHMSPFAKINR
>FUSION-ENST00000600978.1:8424-ENST00000602008.1:6878|10
MLQFMMLETISPPLRKNESGTVSEK
>FUSION-ENST00000605031.5:106765-ENST00000584637.5:83540|916
MNSAHCNFHLLGSSHSPASAS
>ENST00000498273.2|MNV-15704-AAC-A|4
TNIQRSR
>FUSION-ENST00000605031.5:106765-ENST00000584637.5:83540|730
IQYFLVFSFCKCYK
>FUSION-ENST00000605031.5:106765-ENST00000584637.5:83540|2325
YFSLKAGFR
>FUSION-ENST00000605031.5:106765-ENST00000584637.5:83540|595
LILNYQGK
>FUSION-ENST00000605031.5:106765-ENST00000584637.5:83540|1834
MNLGAPVLGAYRFRIVSSSC
>FUSION-ENST00000605031.5:106765-ENST00000584637.5:83540|861
RCHLPFSISCVCLFSRNLALK
>FUSION-ENST00000605031.5:106765-ENST00000584637.5:83540|827
RSYFLVLDYYKHHGATTD
>FUSION-ENST00000605031.5:106765-ENST00000584637.5:83540|10
NLSLGSARLSYK
>FUSION-ENST00000605031.5:106765-ENST00000584637.5:83540|1447
MPQVVEKR
>FUSION-ENST00000605031.5:106765-ENST00000584637.5:83540|1347
MATEVTTFNK
>FUSION-ENST00000605031.5:106765-ENST00000584637.5:83540|1816
FLPSLDGLYNLACFCSGW
>ENST00000269216.9|SNV-1762-G-T|4
MAFTDGGWCLPKR
>ENST00000320521.9|SNV-2757-C-T|2
EASLRVRPR
>FUSION-ENST00000605031.5:106765-ENST00000584637.5:83540|1645
VTYRWGFGVDVLSVC
>FUSION-ENST00000605031.5:106765-ENST00000584637.5:83540|1062
NVEIIKFIR
>ENST00000311936.8|SNV-5587-G-A|2
TEYKLVVVGADGVGK
>ENST00000184956.11|MNV-34873-CT-C|8
IRSQLPFPSRGR
>ENST00000289081.8|SNV-309458-A-G|1
TYFPYTSPSLAVVLLQDPQDIPR
>ENST00000671733.1|SNV-34010-C-G|4
IHAIHAHNGWIPKSNVWLK
>FUSION-ENST00000605031.5:106765-ENST00000584637.5:83540|591
RNILVNGIPER
>FUSION-ENST00000605031.5:106765-ENST00000584637.5:83540|381
EKGEEGK
>FUSION-ENST00000605031.5:106765-ENST00000584637.5:83540|1236
MRSFMLIYLISIPISIPR
>ENST00000341594.9|SNV-306360-C-A|4
DADRVMADIGLNER
>FUSION-ENST00000605031.5:106765-ENST00000584637.5:83540|713
NNVALNILILPGVYMYVSVCLFILR
>FUSION-ENST00000605031.5:106765-ENST00000584637.5:83540|1237
SLSPLIYSWKSLVLPC
>FUSION-ENST00000605031.5:106765-ENST00000584637.5:83540|361
GNFISMYQCLDSKCFCV
>FUSION-ENST00000605031.5:106765-ENST00000584637.5:83540|1983
RNPKTWHLFFTLSTVQK
>FUSION-ENST00000605031.5:106765-ENST00000584637.5:83540|945
GLAQSRHFIYK
>FUSION-ENST00000605031.5:106765-ENST00000584637.5:83540|2541
WGQVAPK
>FUSION-ENST00000605031.5:106765-ENST00000584637.5:83540|2268
YSKLQFSLNN
>ENST00000563290.6|SNV-524012-T-C|1
ENYTQNTIQVATQSLR
>ENST00000255381.2|SNV-20689-T-G|1
NCDKVLAEWKQK
>ENST00000580624.1|SNV-15222-A-G|4
QNCYCVCLNEVR
>FUSION-ENST00000605031.5:106765-ENST00000584637.5:83540|1608
PNALWYGR
>FUSION-ENST00000605031.5:106765-ENST00000584637.5:83540|2043
TLSLWLAVSVER
>FUSION-ENST00000605031.5:106765-ENST00000584637.5:83540|1740
MVPAPLCTSGRIRL
>FUSION-ENST00000605031.5:106765-ENST00000584637.5:83540|1284
ESYKRWCSVSSFFPLG
>ENST00000488669.5|SNV-1466-C-G|5
QPRVWGEHRWGGPQAHVSTFWK
>ENST00000295321.9|SNV-21819-G-A|2
ISDSESKDPPR
>FUSION-ENST00000605031.5:106765-ENST00000584637.5:83540|1300
VITQLSDTFCCAHR
>FUSION-ENST00000605031.5:106765-ENST00000584637.5:83540|24
MSASLGPKGLKAVAIYR
>FUSION-ENST00000605031.5:106765-ENST00000584637.5:83540|1490
AHITSLYH
>FUSION-ENST00000605031.5:106765-ENST00000584637.5:83540|1420
HFLSLSPFSKPF
>FUSION-ENST00000605031.5:106765-ENST00000584637.5:83540|2109
MKWEGKYGK
>FUSION-ENST00000605031.5:106765-ENST00000584637.5:83540|386
MPGRMHKLGWF
>FUSION-ENST00000605031.5:106765-ENST00000584637.5:83540|2045
MNFETPLYVPSKNYSWVSR
>FUSION-ENST00000605031.5:106765-ENST00000584637.5:83540|304
DRHFSLFFLLKTSHSFSLCFT
>ENST00000488669.5|SNV-1466-C-G|4
VWGEHRWGGPQAHVSTFWK
>FUSION-ENST00000605031.5:106765-ENST00000584637.5:83540|1673
MVWKVLWTQCSNP
>FUSION-ENST00000605031.5:106765-ENST00000584637.5:83540|1419
MSEPRTGIF
>FUSION-ENST00000605031.5:106765-ENST00000584637.5:83540|1627
KVCYSNAYILPNLCAYNFIICCD
>FUSION-ENST00000605031.5:106765-ENST00000584637.5:83540|2334
LPLGQRGR
>FUSION-ENST00000605031.5:106765-ENST00000584637.5:83540|1818
MKFLPSLDGLYNLACFCSGW
>FUSION-ENST00000605031.5:106765-ENST00000584637.5:83540|1040
TGNLYHR
>FUSION-ENST00000605031.5:106765-ENST00000584637.5:83540|2197
EHIKVPSLAGR
>FUSION-ENST00000605031.5:106765-ENST00000584637.5:83540|992
ACPGSVGSINFTSEWRSANVLK
>FUSION-ENST00000605031.5:106765-ENST00000584637.5:83540|544
YYLAVPVCQTSR
>FUSION-ENST00000605031.5:106765-ENST00000584637.5:83540|1367
KIFKIPLPFR
>FUSION-ENST00000605031.5:106765-ENST00000584637.5:83540|351
MTSLVWFYLYFQGGK
>FUSION-ENST00000605031.5:106765-ENST00000584637.5:83540|1976
MMSNFSCVFWLHKCLLLR
>FUSION-ENST00000605031.5:106765-ENST00000584637.5:83540|1823
MCEFDPVIMMLAGYFAH
>FUSION-ENST00000605031.5:106765-ENST00000584637.5:83540|2265
GKNATAGTER
>FUSION-ENST00000605031.5:106765-ENST00000584637.5:83540|174
SEIWEINLPLR
>FUSION-ENST00000605031.5:106765-ENST00000584637.5:83540|503
YGDEPGFISSTSIY
>FUSION-ENST00000605031.5:106765-ENST00000584637.5:83540|1077
SHCARPNFCIFSR
>FUSION-ENST00000605031.5:106765-ENST00000584637.5:83540|371
GSAWILTF
>ENST00000228264.10|SNV-16039-G-C|6
KKAAEEEKPK
>FUSION-ENST00000605031.5:106765-ENST00000584637.5:83540|2029
MNLSKCHAVTSK
>FUSION-ENST00000605031.5:106765-ENST00000584637.5:83540|979
MIRPPQPLK
>FUSION-ENST00000605031.5:106765-ENST00000584637.5:83540|1617
LAFIHLFSRPLSITYIALSTV
>FUSION-ENST00000605031.5:106765-ENST00000584637.5:83540|85
ERDSYYGMFPAPPHSTPSQQGEST
>FUSION-ENST00000605031.5:106765-ENST00000584637.5:83540|707
YVSVCLFILRCTTKLRPR
>FUSION-ENST00000591827.5:10406-ENST00000593074.5:14037|13
RPHHPHLWAACSSVTGPRLR
>FUSION-ENST00000605031.5:106765-ENST00000584637.5:83540|1501
FMAVFPEMSLEGQMVFSQEER
>FUSION-ENST00000605031.5:106765-ENST00000584637.5:83540|278
MKITQIYLNM
>FUSION-ENST00000605031.5:106765-ENST00000584637.5:83540|2033
MSPFAKINRSDWELWIAFV
>FUSION-ENST00000605031.5:106765-ENST00000584637.5:83540|887
MPLKLFK
>FUSION-ENST00000605031.5:106765-ENST00000584637.5:83540|1416
MYLYIVKK
>FUSION-ENST00000221418.9:764-ENST00000600636.5:8004|3
GGRGVPGNARV
>FUSION-ENST00000605031.5:106765-ENST00000584637.5:83540|1736
MCRGIYPFLLDFLVYLHRGVYSIL
>ENST00000297283.4|SNV-706-A-T|4
RVLIAAHGNCLR
>FUSION-ENST00000605031.5:106765-ENST00000584637.5:83540|609
ITWEKSDCLR
>FUSION-ENST00000605031.5:106765-ENST00000584637.5:83540|2255
YTTTVAPKSQ
>ENST00000333129.4|SNV-125301-T-G|2
SAETSSVAFKPTKQLMSSEQQR
>FUSION-ENST00000605031.5:106765-ENST00000584637.5:83540|89
SENGERER
>ENST00000504778.5|SNV-26193-G-T|1
ECVPYNSLCVYQIRMESRACESTR
>FUSION-ENST00000605031.5:106765-ENST00000584637.5:83540|914
MECRSDAGSR
>FUSION-ENST00000605031.5:106765-ENST00000584637.5:83540|2578
EEPCMIFFWVSPLSGK
>FUSION-ENST00000605031.5:106765-ENST00000584637.5:83540|1318
MHKASLE
>FUSION-ENST00000605031.5:106765-ENST00000584637.5:83540|1184
ANYLLSAMQTCLTGK
>FUSION-ENST00000605031.5:106765-ENST00000584637.5:83540|223
CYASYACRRNSHSK
>FUSION-ENST00000605031.5:106765-ENST00000584637.5:83540|1883
DMNSSFFMAA
>FUSION-ENST00000605031.5:106765-ENST00000584637.5:83540|256
TVRCYWGVLNWR
>FUSION-ENST00000605031.5:106765-ENST00000584637.5:83540|2138
MLLVVFFITST
>FUSION-ENST00000605031.5:106765-ENST00000584637.5:83540|67
MLSFFICFCSVTLGK
>FUSION-ENST00000605031.5:106765-ENST00000584637.5:83540|1377
MLTECLPCSGHCGNLL
>FUSION-ENST00000605031.5:106765-ENST00000584637.5:83540|1953
FSSRVFMVLGLTFK
>FUSION-ENST00000605031.5:106765-ENST00000584637.5:83540|2426
RISLCFLKIS
>FUSION-ENST00000605031.5:106765-ENST00000584637.5:83540|1794
KLSLAGYEILG
>FUSION-ENST00000605031.5:106765-ENST00000584637.5:83540|2125
ITSQSIFFEPQR
>ENST00000276616.3|SNV-24647-A-G|5
ILKGKYNCTGEPWPSISHLAK
>FUSION-ENST00000605031.5:106765-ENST00000584637.5:83540|892
MCLEGQRR
>FUSION-ENST00000605031.5:106765-ENST00000584637.5:83540|715
MCVAIVYSLLLLK
>FUSION-ENST00000605031.5:106765-ENST00000584637.5:83540|370
MITCLLGR
>FUSION-ENST00000605031.5:106765-ENST00000584637.5:83540|546
ESSKVFPNYYSKI
>FUSION-ENST00000605031.5:106765-ENST00000584637.5:83540|1100
MEKCQCPEK
>ENST00000389017.6|SNV-381-C-A|1
NPEPPEGKPSSGRDCRR
>ENST00000521800.2|MNV-100366-CC-C|1
GHTNGTKPLDGFDVWKTIRC
>FUSION-ENST00000605031.5:106765-ENST00000584637.5:83540|557
MERKTAGK
>ENST00000330537.10|SNV-14955-G-A|1
VLPGDYEILTTHPTWALKEASTTVR
>FUSION-ENST00000380249.5:106765-ENST00000584637.5:83540|7
NFLRSWVIKGHWTK
>FUSION-ENST00000605031.5:106765-ENST00000584637.5:83540|1217
ILHSFLFVSTK
>FUSION-ENST00000605031.5:106765-ENST00000584637.5:83540|2579
QSFETLICLR
>FUSION-ENST00000605031.5:106765-ENST00000584637.5:83540|1068
NLSKPQHSVDFK
>FUSION-ENST00000605031.5:106765-ENST00000584637.5:83540|2361
IITLIACYMPCPVLR
>FUSION-ENST00000605031.5:106765-ENST00000584637.5:83540|201
QLGPLEGQRQSQCGTTGDER
>FUSION-ENST00000605031.5:106765-ENST00000584637.5:83540|593
LILNYQGKRR
>ENST00000465821.5|SNV-36139-C-T|1
RIDADAIVEK
>FUSION-ENST00000605031.5:106765-ENST00000584637.5:83540|1443
RCAWIDAHVCIHK
>FUSION-ENST00000605031.5:106765-ENST00000584637.5:83540|1157
MVRSAKETCS
>ENST00000269216.9|SNV-1762-G-T|3
AFTDGGWCLPKR
>FUSION-ENST00000605031.5:106765-ENST00000584637.5:83540|1935
IDLAMQALFWFHMNFK
>FUSION-ENST00000605031.5:106765-ENST00000584637.5:83540|1972
MSFKNTP
>FUSION-ENST00000605031.5:106765-ENST00000584637.5:83540|1358
MACYNFIGSIICLLR
>FUSION-ENST00000605031.5:106765-ENST00000584637.5:83540|1308
YKSANQTTIEKLR
>FUSION-ENST00000605031.5:106765-ENST00000584637.5:83540|655
QDLVITNVKIASHMPLRPNKNL
>FUSION-ENST00000605031.5:106765-ENST00000584637.5:83540|1760
MKVVEFCQRPFLHPLR
>FUSION-ENST00000605031.5:106765-ENST00000584637.5:83540|194
MKGWGGILT
>FUSION-ENST00000605031.5:106765-ENST00000584637.5:83540|644
GCYNQDSIKNFKVFV
>FUSION-ENST00000605031.5:106765-ENST00000584637.5:83540|1244
CLFEYFAQFK
>FUSION-ENST00000605031.5:106765-ENST00000584637.5:83540|2064
RSVGSQALG
>ENST00000535342.7|SNV-15222-A-G|4
NLYAKLLLRMLK
>FUSION-ENST00000605031.5:106765-ENST00000584637.5:83540|1817
KFLPSLDGLYNLACFCSGW
>FUSION-ENST00000605031.5:106765-ENST00000584637.5:83540|2116
KMPLTYLTCKLK
>FUSION-ENST00000605031.5:106765-ENST00000584637.5:83540|287
KNSYSSEFYK
>FUSION-ENST00000605031.5:106765-ENST00000584637.5:83540|2069
CKHTHTHTHTQNCHRR
>FUSION-ENST00000605031.5:106765-ENST00000584637.5:83540|1380
ILSRGIKR
>FUSION-ENST00000605031.5:106765-ENST00000584637.5:83540|636
MNPYFKKEGLENLK
>FUSION-ENST00000605031.5:106765-ENST00000584637.5:83540|2393
MLLKNIIK
>FUSION-ENST00000605031.5:106765-ENST00000584637.5:83540|731
IQYFLVFSFCK
>FUSION-ENST00000605031.5:106765-ENST00000584637.5:83540|1038
TSPTCWV
>FUSION-ENST00000605031.5:106765-ENST00000584637.5:83540|384
MHKLGWF
>FUSION-ENST00000605031.5:106765-ENST00000584637.5:83540|517
LYNIANHIRTLQR
>FUSION-ENST00000605031.5:106765-ENST00000584637.5:83540|1491
VFSQEERGSSVFQGEGTTCTKAQF
>FUSION-ENST00000605031.5:106765-ENST00000584637.5:83540|1401
MPWARIFFFFITMLSETTR
>FUSION-ENST00000605031.5:106765-ENST00000584637.5:83540|1566
DTVLKSMIYIGMRVTFLQLK
>FUSION-ENST00000605031.5:106765-ENST00000584637.5:83540|1141
VAITITNLMAL
>ENST00000506502.2|SNV-59967-G-A|1
MMSKPQTSDAYVLNKVPVKHR
>ENST00000265036.10|SNV-94359-C-T|4
EKVVVEAFQICCLLLPPENRR
>ENST00000445215.5|SNV-18730-A-G|4
ALTNMSRALVNK
>FUSION-ENST00000605031.5:106765-ENST00000584637.5:83540|2104
IFFSPSLAPVVNQE
>ENST00000378402.10|SNV-58130-C-A|3
RLPALANKGIFLEHFQVNQNK
>FUSION-ENST00000605031.5:106765-ENST00000584637.5:83540|484
IRRVLLK
>ENST00000295470.9|MNV-725-GT-G|2
RHCSPPLPLL
>ENST00000377833.10|SNV-82355-G-A|4
ITVRTGQLIAVHFTNFSLK
>FUSION-ENST00000605031.5:106765-ENST00000584637.5:83540|191
MYMKIKQNMEERPQVNLTSHK
>ENST00000408916.1|SNV-519-T-G|3
FSGNMTYKWKTR
>FUSION-ENST00000605031.5:106765-ENST00000584637.5:83540|2407
TVFMGLCPKLLIHSHVIRYFVL
>FUSION-ENST00000605031.5:106765-ENST00000584637.5:83540|1041
TTSHRTGNLYHRTSPTCWV
>FUSION-ENST00000605031.5:106765-ENST00000584637.5:83540|974
MKNPTYNPK
>FUSION-ENST00000605031.5:106765-ENST00000584637.5:83540|529
MGAAVLPSWSLCPF
>FUSION-ENST00000605031.5:106765-ENST00000584637.5:83540|485
WKTGIASLRR
>FUSION-ENST00000605031.5:106765-ENST00000584637.5:83540|2145
MEKRCNFAYEMGGQIWETLR
>FUSION-ENST00000605031.5:106765-ENST00000584637.5:83540|1111
MKTMEGISSAEMK
>ENST00000575741.1|SNV-74-G-A|5
APGSRWQARTHAGHR
>FUSION-ENST00000605031.5:106765-ENST00000584637.5:83540|1242
TGLFTSLFLTC
>FUSION-ENST00000605031.5:106765-ENST00000584637.5:83540|2498
NPSLAGSVQSDVASPVYV
>FUSION-ENST00000605031.5:106765-ENST00000584637.5:83540|2302
NYTYVIPSK
>FUSION-ENST00000605031.5:106765-ENST00000584637.5:83540|2136
MTSLKLLENMK
>FUSION-ENST00000605031.5:106765-ENST00000584637.5:83540|2396
MISELKLPLQVLS
>FUSION-ENST00000605031.5:106765-ENST00000584637.5:83540|1238
MSLSPLIYSWKSLVLPC
>FUSION-ENST00000605031.5:106765-ENST00000584637.5:83540|2561
KSPLWKPYQR
>ENST00000369373.9|SNV-11892-C-A|1
EDQEATGHRLSRELLDEK
>ENST00000255381.2|SNV-20689-T-G|3
QRNCDKVLAEWK
>ENST00000392325.9|SNV-31252-A-G|3
SSLASASFLPK
>ENST00000375650.5|MNV-1816-AG-A|2
CQPRTPWSPTPST
>FUSION-ENST00000605031.5:106765-ENST00000584637.5:83540|1885
MLNKPCIPGMKPT
>ENST00000375650.5|MNV-1816-AG-A|4
AEDEVQRERCQPR
>FUSION-ENST00000605031.5:106765-ENST00000584637.5:83540|2503
GGQTGGEK
>FUSION-ENST00000605031.5:106765-ENST00000584637.5:83540|1862
VSHCGFDLHFSDAQ
>FUSION-ENST00000605031.5:106765-ENST00000584637.5:83540|1755
FSWIISCR
>FUSION-ENST00000605031.5:106765-ENST00000584637.5:83540|997
SLKHGSFR
>FUSION-ENST00000605031.5:106765-ENST00000584637.5:83540|1917
MGIALNL
>FUSION-ENST00000605031.5:106765-ENST00000584637.5:83540|1195
QGDIPNTNRHIGVFWLLK
>FUSION-ENST00000221418.9:764-ENST00000600636.5:8004|10
DADCRAVVISGAGKMFTAVPGSR
>ENST00000369373.9|SNV-11892-C-A|3
EDQEATGHR
>FUSION-ENST00000605031.5:106765-ENST00000584637.5:83540|1396
IFFFFITMLSETTRYVSPL
>FUSION-ENST00000600978.1:8424-ENST00000602008.1:6878|4
NESGTVSEK
>FUSION-ENST00000605031.5:106765-ENST00000584637.5:83540|786
SSYLALLSLSYK
>FUSION-ENST00000591827.5:10406-ENST00000593074.5:14037|5
GSCASTGR
>FUSION-ENST00000605031.5:106765-ENST00000584637.5:83540|2032
SPFAKINRSDWELWIAFV
>ENST00000537911.5|SNV-9929-T-C|5
LLEAKHSGPRLCIDLSTTHYMSK
>FUSION-ENST00000303961.9:8279-ENST00000533472.1:100341|12
RNPHEVKPAYATRPLVSFTNQK
>ENST00000302938.4|SNV-3173-A-T|1
TDGPAVGPLISTLQSEGYMSER
>FUSION-ENST00000605031.5:106765-ENST00000584637.5:83540|2609
MTLLHIFKFFFTK
>FUSION-ENST00000605031.5:106765-ENST00000584637.5:83540|1457
EGTIIYLYMLAFILKR
>ENST00000295470.9|MNV-725-GT-G|7
EARPGFPMCR
>FUSION-ENST00000605031.5:106765-ENST00000584637.5:83540|1563
RKPSLRNINWPN
>ENST00000269216.9|SNV-1762-G-T|6
MAFTDGGWCLPK
>ENST00000469638.1|SNV-15268-C-A|2
LHQQQQGFPWVRAVK
>FUSION-ENST00000605031.5:106765-ENST00000584637.5:83540|1313
FYMYKSANQTTIEK
>FUSION-ENST00000605031.5:106765-ENST00000584637.5:83540|2532
YFSSWPYISFLFSSVLIQFITIKK
>FUSION-ENST00000605031.5:106765-ENST00000584637.5:83540|221
YSLLDVEDRDSLSEEVTFDPRPK
>FUSION-ENST00000605031.5:106765-ENST00000584637.5:83540|1611
MLPPLIEVTA
>FUSION-ENST00000605031.5:106765-ENST00000584637.5:83540|2245
KDFRVASR
>ENST00000545913.5|SNV-148800-A-G|4
SWRLNESSDRGFWK
>FUSION-ENST00000599579.5:8279-ENST00000533472.1:100341|6
MPPGHLCPSLIRNFYILMVLHK
>FUSION-ENST00000605031.5:106765-ENST00000584637.5:83540|607
SDCLRLEMLPISGPIHYYVWLTI
>FUSION-ENST00000605031.5:106765-ENST00000584637.5:83540|714
CVAIVYSLLLLK
>FUSION-ENST00000605031.5:106765-ENST00000584637.5:83540|681
CVNHVSRVYR
>FUSION-ENST00000605031.5:106765-ENST00000584637.5:83540|985
HTPPCQVNFCILSK
>FUSION-ENST00000605031.5:106765-ENST00000584637.5:83540|790
VVKLHQCKIIQFGHSPT
>FUSION-ENST00000605031.5:106765-ENST00000584637.5:83540|645
MGCYNQDSIKNFKVFV
>FUSION-ENST00000605031.5:106765-ENST00000584637.5:83540|1517
MELSTMRVLVQK
>ENST00000579520.5|SNV-4783-G-A|2
VDMDQLEK
>FUSION-ENST00000605031.5:106765-ENST00000584637.5:83540|586
TEQSNHFEGQHR
>FUSION-ENST00000605031.5:106765-ENST00000584637.5:83540|1613
LDTIRSFLTMNLALF
>FUSION-ENST00000605031.5:106765-ENST00000584637.5:83540|494
GLDYIRLDNLLLK
>ENST00000498273.2|MNV-15704-AAC-A|7
QNSAHRR
>FUSION-ENST00000605031.5:106765-ENST00000584637.5:83540|1653
VTNWVKVMVIYSMRW
>FUSION-ENST00000605031.5:106765-ENST00000584637.5:83540|2375
MIRLQPR
>FUSION-ENST00000605031.5:106765-ENST00000584637.5:83540|1858
PSDDEQFFMCLLAA
>FUSION-ENST00000605031.5:106765-ENST00000584637.5:83540|280
MGVITVPVL
>FUSION-ENST00000605031.5:106765-ENST00000584637.5:83540|2121
MAQICITYL
>ENST00000349048.9|SNV-25995-G-A|1
AMLWLSEKLRK
>ENST00000411527.5|INDEL-1813-G-GAGT|5
SIEDWNNYKDFLEQERAAELDK
>FUSION-ENST00000605031.5:106765-ENST00000584637.5:83540|2599
QLLVLYLLAFNFFFSDFGNHCYLTR
>FUSION-ENST00000605031.5:106765-ENST00000584637.5:83540|36
CVGEREMRK
>FUSION-ENST00000605031.5:106765-ENST00000584637.5:83540|1593
MQTCLPSIPK
>FUSION-ENST00000605031.5:106765-ENST00000584637.5:83540|1828
GFLNTAH
>FUSION-ENST00000605031.5:106765-ENST00000584637.5:83540|1345
MATEVTTFNKLNYGCYVNFK
>FUSION-ENST00000605031.5:106765-ENST00000584637.5:83540|2566
RHSLLLSLFGSHRELK
>FUSION-ENST00000605031.5:106765-ENST00000584637.5:83540|140
FTYLELNF
>FUSION-ENST00000605031.5:106765-ENST00000584637.5:83540|1271
IKTSDFSLSKSLCW
>FUSION-ENST00000605031.5:106765-ENST00000584637.5:83540|954
MGASGSR
>FUSION-ENST00000605031.5:106765-ENST00000584637.5:83540|2065
HTHTHTHTQNCHRRSVGSQALG
>FUSION-ENST00000605031.5:106765-ENST00000584637.5:83540|156
MHAEEIPIQK
>FUSION-ENST00000605031.5:106765-ENST00000584637.5:83540|1048
SMQPATKTTSHR
>FUSION-ENST00000605031.5:106765-ENST00000584637.5:83540|931
IKCDKDSIV
>ENST00000421182.5|SNV-7877-T-C|1
HTSAQTTSSGSGPFTDVR
>FUSION-ENST00000605031.5:106765-ENST00000584637.5:83540|401
MFGLQMLLCLSHKDSSSLVA
>FUSION-ENST00000605031.5:106765-ENST00000584637.5:83540|1348
STVLKEHSIFEE
>ENST00000504841.6|SNV-41710-A-G|2
QEMFQRAQELR
>FUSION-ENST00000605031.5:106765-ENST00000584637.5:83540|2563
HSLLLSLFGSHRELKK
>FUSION-ENST00000605031.5:106765-ENST00000584637.5:83540|2343
IVIIRGSGLRKPIGIK
>FUSION-ENST00000605031.5:106765-ENST00000584637.5:83540|2311
MSSQFSWR
>FUSION-ENST00000605031.5:106765-ENST00000584637.5:83540|1984
DQHQQHTTHLLVQPKRNPK
>FUSION-ENST00000605031.5:106765-ENST00000584637.5:83540|684
CCSYYDYFLCLAIIVYK
>FUSION-ENST00000605031.5:106765-ENST00000584637.5:83540|1545
SDLVIPCLKSCSSSQ
>FUSION-ENST00000605031.5:106765-ENST00000584637.5:83540|331
SQGLFLQLVFTEWSYVPQLFWK
>ENST00000322680.7|SNV-55001-G-T|2
SSLDRTAPSAGMQPQPSLCSSAMR
>FUSION-ENST00000605031.5:106765-ENST00000584637.5:83540|694
AHIMILFVK
>ENST00000295470.9|MNV-725-GT-G|1
HCSPPLPLL
>FUSION-ENST00000605031.5:106765-ENST00000584637.5:83540|227
MSLFTANIYYMEQ
>FUSION-ENST00000605031.5:106765-ENST00000584637.5:83540|1098
MEKCQCPEKACGPR
>FUSION-ENST00000605031.5:106765-ENST00000584637.5:83540|277
KITQIYLNM
>FUSION-ENST00000605031.5:106765-ENST00000584637.5:83540|849
VPLKGAGARFSMPNHTHFPLLSQ
>FUSION-ENST00000605031.5:106765-ENST00000584637.5:83540|1374
MISDIFQVLINHSR
>ENST00000502489.5|SNV-356490-G-A|6
NQMGWEFR
>FUSION-ENST00000605031.5:106765-ENST00000584637.5:83540|705
CTTKLRPRVTK
>FUSION-ENST00000605031.5:106765-ENST00000584637.5:83540|1400
PWARIFFFFITMLSETTR
>ENST00000269216.9|SNV-1762-G-T|1
AFTDGGWCLPKRFGAAGADASDSR
>FUSION-ENST00000605031.5:106765-ENST00000584637.5:83540|2127
PSGNFYC
>ENST00000498273.2|MNV-15704-AAC-A|6
QNSAHRRTNIQR
>FUSION-ENST00000605031.5:106765-ENST00000584637.5:83540|712
MYVSVCLFILR
>FUSION-ENST00000605031.5:106765-ENST00000584637.5:83540|1361
ITQVSIININYNFPSSLQTQPR
>FUSION-ENST00000605031.5:106765-ENST00000584637.5:83540|1357
ACYNFIGSIICLLR
>FUSION-ENST00000605031.5:106765-ENST00000584637.5:83540|1351
YKSTVLK
>FUSION-ENST00000605031.5:106765-ENST00000584637.5:83540|1779
SGERGHPCLVPVFK
>FUSION-ENST00000605031.5:106765-ENST00000584637.5:83540|1185
QKANYLLSAMQTCLTGKSR
>FUSION-ENST00000605031.5:106765-ENST00000584637.5:83540|460
TFGYHSNDSEMLLGSFK
>FUSION-ENST00000605031.5:106765-ENST00000584637.5:83540|2303
KIPMAYLEYSESESLEYNLVFL
>FUSION-ENST00000605031.5:106765-ENST00000584637.5:83540|1731
MYVSRNLSISSR
>FUSION-ENST00000605031.5:106765-ENST00000584637.5:83540|314
NFFPCNK
>FUSION-ENST00000605031.5:106765-ENST00000584637.5:83540|1235
RSFMLIYLISIPISIPR
>FUSION-ENST00000605031.5:106765-ENST00000584637.5:83540|1594
LRDGTGE
>FUSION-ENST00000605031.5:106765-ENST00000584637.5:83540|891
CLEGQRR
>FUSION-ENST00000605031.5:106765-ENST00000584637.5:83540|2549
AVVNIWKIFF
>FUSION-ENST00000605031.5:106765-ENST00000584637.5:83540|2484
LQEQTFPSLAPWSKMAAKVFWNR
>FUSION-ENST00000605031.5:106765-ENST00000584637.5:83540|2010
LQCFIILDIEAR
>ENST00000488669.5|SNV-1466-C-G|6
MQPRVWGEHRWGGPQAHVSTFWK
>FUSION-ENST00000605031.5:106765-ENST00000584637.5:83540|2128
MPSGNFYC
>FUSION-ENST00000605031.5:106765-ENST00000584637.5:83540|464
VKEYKNVSIAFIINVFLLAENFNI
>FUSION-ENST00000605031.5:106765-ENST00000584637.5:83540|1330
HMYVFIK
>ENST00000311066.9|INDEL-79908-C-CA|2
SQRLTSMEFVWER
>FUSION-ENST00000605031.5:106765-ENST00000584637.5:83540|1389
MFLDEETK
>ENST00000295321.9|SNV-21819-G-A|1
DPPRNQASDSENEELPKPR
>FUSION-ENST00000605031.5:106765-ENST00000584637.5:83540|1579
FAFRVHQMHSIAQDVPVTLTK
>ENST00000258613.5|SNV-37782-C-T|2
HNSIHSPSFWK
>FUSION-ENST00000605031.5:106765-ENST00000584637.5:83540|2101
MGNFKVSFLSP
>FUSION-ENST00000605031.5:106765-ENST00000584637.5:83540|1761
LGKFSWIISCR
>FUSION-ENST00000605031.5:106765-ENST00000584637.5:83540|1955
MLKELEKFHR
>ENST00000251636.10|SNV-26193-G-T|3
NSLCVYQIR
>FUSION-ENST00000605031.5:106765-ENST00000584637.5:83540|144
SWVFTIINLLRYR
>FUSION-ENST00000605031.5:106765-ENST00000584637.5:83540|1426
SVACLLSGYIK
>FUSION-ENST00000605031.5:106765-ENST00000584637.5:83540|354
LCMTSLVWFYLYFQGGK
>FUSION-ENST00000605031.5:106765-ENST00000584637.5:83540|699
MPSIFKKSPK
>FUSION-ENST00000605031.5:106765-ENST00000584637.5:83540|1763
LACLARLGKFSWIISCR
>FUSION-ENST00000605031.5:106765-ENST00000584637.5:83540|2480
AAKVFWNRNLEMYRPLEESNK
>ENST00000276616.3|SNV-24647-A-G|4
GKYNCTGEPWPSISHLAK
>FUSION-ENST00000591827.5:10406-ENST00000593074.5:14037|27
AHCGSVGPRSLPAASGWAWSWTNLR
>ENST00000379141.8|SNV-6207-T-C|1
SSFIKASSMSHLQSLREVK
>ENST00000544440.7|SNV-262364-C-T|3
LIKDMAAGYLSEAWSRVTK
>FUSION-ENST00000605031.5:106765-ENST00000584637.5:83540|472
QMNNFRP
>FUSION-ENST00000605031.5:106765-ENST00000584637.5:83540|1415
YLYIVKK
>FUSION-ENST00000605031.5:106765-ENST00000584637.5:83540|1014
QCLLGLHDCMK
>FUSION-ENST00000605031.5:106765-ENST00000584637.5:83540|1947
VLGLTFK
>FUSION-ENST00000605031.5:106765-ENST00000584637.5:83540|1772
FCPFSMILAVVLL
>FUSION-ENST00000605031.5:106765-ENST00000584637.5:83540|2141
MGGQIWETLR
>FUSION-ENST00000605031.5:106765-ENST00000584637.5:83540|991
ACPGSVGSINFTSEWRSANVLKK
>ENST00000389017.6|SNV-381-C-A|3
NPEPPEGKPSSGR
>FUSION-ENST00000605031.5:106765-ENST00000584637.5:83540|2319
QSAHLWNDFIQER
>ENST00000361479.10|SNV-13151-C-T|3
TREDSKENR
>FUSION-ENST00000605031.5:106765-ENST00000584637.5:83540|1971
CLLLRSVCSYPSPTF
>FUSION-ENST00000605031.5:106765-ENST00000584637.5:83540|66
LSFFICFCSVTLGK
>FUSION-ENST00000605031.5:106765-ENST00000584637.5:83540|446
THPHEGERR
>ENST00000526355.7|INDEL-39836-T-TGA|1
EEIEDVSGILDSVLLIYSV
>ENST00000389017.6|SNV-381-C-A|4
HKNPEPPEGKPSSGRDCR
>FUSION-ENST00000605031.5:106765-ENST00000584637.5:83540|2448
MEMGCWK
>FUSION-ENST00000605031.5:106765-ENST00000584637.5:83540|528
GAAVLPSWSLCPF
>FUSION-ENST00000605031.5:106765-ENST00000584637.5:83540|1585
MYHLYKNK
>FUSION-ENST00000605031.5:106765-ENST00000584637.5:83540|955
IFSQGLSSMGASGSRTSDRAA
>ENST00000544440.7|SNV-262364-C-T|4
LIKDMAAGYLSEAWSR
>ENST00000543392.5|SNV-14955-G-A|4
ARFAFFKVLPGDYEILTTHPTWALK
>FUSION-ENST00000605031.5:106765-ENST00000584637.5:83540|2277
VPTYGMISFK
>FUSION-ENST00000605031.5:106765-ENST00000584637.5:83540|543
MYYLAVPVCQTSRHCVAR
>ENST00000377921.7|SNV-223970-T-A|1
YHYGRHMQANPEPPKK
>FUSION-ENST00000605031.5:106765-ENST00000584637.5:83540|1342
LNYGCYVNFK
>FUSION-ENST00000605031.5:106765-ENST00000584637.5:83540|1179
QTCLTGKSR
>FUSION-ENST00000605031.5:106765-ENST00000584637.5:83540|632
KEGLENLK
>FUSION-ENST00000605031.5:106765-ENST00000584637.5:83540|1893
MFIDLRMLNKPCIPGMKPT
>FUSION-ENST00000605031.5:106765-ENST00000584637.5:83540|1189
AMFLVRS
>FUSION-ENST00000605031.5:106765-ENST00000584637.5:83540|148
MSWVFTIINLLR
>FUSION-ENST00000605031.5:106765-ENST00000584637.5:83540|342
ETHIMVCSLPHPTPLPLNREK
>FUSION-ENST00000605031.5:106765-ENST00000584637.5:83540|428
QKKFPFK
>FUSION-ENST00000605031.5:106765-ENST00000584637.5:83540|1529
IRVVKTVK
>FUSION-ENST00000605031.5:106765-ENST00000584637.5:83540|2297
SHLIDSHFSHEK
>FUSION-ENST00000605031.5:106765-ENST00000584637.5:83540|1812
MFSAFFRNSFR
>FUSION-ENST00000605031.5:106765-ENST00000584637.5:83540|461
EYKNVSIAFIINVFLLAENFNI
>FUSION-ENST00000605031.5:106765-ENST00000584637.5:83540|2275
VPTYGMISFKRDR
>ENST00000434615.2|SNV-93855-G-A|2
PQTIAPSTYISTYLKR
>FUSION-ENST00000605031.5:106765-ENST00000584637.5:83540|1192
YWNSTAFQ
>FUSION-ENST00000605031.5:106765-ENST00000584637.5:83540|1320
MWMHKASLE
>FUSION-ENST00000605031.5:106765-ENST00000584637.5:83540|635
NPYFKKEGLENLK
>FUSION-ENST00000605031.5:106765-ENST00000584637.5:83540|259
HLVTILMTVRCYWGVLNWR
>FUSION-ENST00000605031.5:106765-ENST00000584637.5:83540|295
FFQNHFYVIISLDHMDLGIIGGFLG
>FUSION-ENST00000605031.5:106765-ENST00000584637.5:83540|1296
GRFGRIGLMVTEMHLNDR
>FUSION-ENST00000605031.5:106765-ENST00000584637.5:83540|1820
MLAGYFAH
>FUSION-ENST00000605031.5:106765-ENST00000584637.5:83540|74
NHYAIIFHLFLLCYIRK
>FUSION-ENST00000605031.5:106765-ENST00000584637.5:83540|1639
CSCLIVPLEASSQR
>FUSION-ENST00000605031.5:106765-ENST00000584637.5:83540|2242
VASRFLNFVTQ
>FUSION-ENST00000605031.5:106765-ENST00000584637.5:83540|1846
CPIIIVWESKSPCRFLR
>ENST00000400331.10|SNV-58389-G-A|1
GERKEIK
>FUSION-ENST00000605031.5:106765-ENST00000584637.5:83540|612
LTYGFSVEKSKITWEK
>FUSION-ENST00000605031.5:106765-ENST00000584637.5:83540|854
WIATAMVPLK
>FUSION-ENST00000600978.1:8424-ENST00000602008.1:6878|9
LQFMMLETISPPLRKNESGTVSEK
>FUSION-ENST00000605031.5:106765-ENST00000584637.5:83540|106
MPSWQMFLTK
>FUSION-ENST00000605031.5:106765-ENST00000584637.5:83540|1998
MRSGSIKENHPTL
>FUSION-ENST00000605031.5:106765-ENST00000584637.5:83540|2251
LKLCQVQEPQLDQPIFRCLGWR
>FUSION-ENST00000605031.5:106765-ENST00000584637.5:83540|1776
GHPCLVPVFKGNASR
>FUSION-ENST00000605031.5:106765-ENST00000584637.5:83540|1266
MLYGKLMFDFLR
>ENST00000308979.7|SNV-58075-A-G|1
IQLSEESEFLVGRSKNGLIHVPK
>FUSION-ENST00000595051.1:8279-ENST00000533472.1:100341|11
PHEVKPAYATRPLVSFTNQK
>FUSION-ENST00000605031.5:106765-ENST00000584637.5:83540|1966
VVSFAVQKFFSLIR
>FUSION-ENST00000605031.5:106765-ENST00000584637.5:83540|2169
IRIDTKNLIAPR
>FUSION-ENST00000605031.5:106765-ENST00000584637.5:83540|587
NILVNGIPERTEQSNHFEGQHRAGL
>FUSION-ENST00000605031.5:106765-ENST00000584637.5:83540|1355
ACYNFIGSIICLLRAPK
>FUSION-ENST00000600978.1:8424-ENST00000602008.1:6878|3
NESGTVSEKAWPEWSSFSSSPPSCR
>FUSION-ENST00000605031.5:106765-ENST00000584637.5:83540|641
MAVSVKALILT
>FUSION-ENST00000605031.5:106765-ENST00000584637.5:83540|572
SLIVSDWR
>ENST00000372429.7|SNV-40705-G-A|2
EPSLLRFYVSHEWLNK
>FUSION-ENST00000605031.5:106765-ENST00000584637.5:83540|1298
VLFACLVFKPTLKMQGI
>FUSION-ENST00000605031.5:106765-ENST00000584637.5:83540|1390
SLCGSIFSFPWVDT
>FUSION-ENST00000605031.5:106765-ENST00000584637.5:83540|521
SPQVQNKRK
>ENST00000306177.9|SNV-44877-A-C|4
QKLTISIHNK
>ENST00000512097.9|SNV-440187-G-A|3
HVTYNAEQSR
>ENST00000392325.9|SNV-31252-A-G|6
NKRSSLASASFLPK
>FUSION-ENST00000605031.5:106765-ENST00000584637.5:83540|179
EERPQVNLTSHKYGR
>ENST00000495369.1|SNV-21819-G-A|1
DPPRNQASDSENEELPKPRVSD
>FUSION-ENST00000605031.5:106765-ENST00000584637.5:83540|1519
QEVLLMELSTMRVLVQKGHLIELGK
>FUSION-ENST00000221418.9:764-ENST00000600636.5:8004|2
GVPGNAR
>FUSION-ENST00000605031.5:106765-ENST00000584637.5:83540|172
SEIWEINLPLRLL
>ENST00000411527.5|INDEL-1813-G-GAGT|1
AAELDKVCRHNYEAELR
>FUSION-ENST00000605031.5:106765-ENST00000584637.5:83540|898
MMWPSGSQGESPYEVLVDCIT
>FUSION-ENST00000605031.5:106765-ENST00000584637.5:83540|167
ECKGNDF
>FUSION-ENST00000221418.9:764-ENST00000600636.5:8004|4
GGRGVPGNAR
>FUSION-ENST00000605031.5:106765-ENST00000584637.5:83540|146
MSWVFTIINLLRYRK
>ENST00000408916.1|SNV-519-T-G|1
TRIETYYFPSLK
>ENST00000341594.9|SNV-306360-C-A|3
DADRVMADIGLNERQVIQK
>ENST00000577379.5|SNV-4783-G-A|2
MDQLEKVLPQLVRER
>FUSION-ENST00000605031.5:106765-ENST00000584637.5:83540|2401
LLIHSHVIRYFVL
>FUSION-ENST00000605031.5:106765-ENST00000584637.5:83540|1940
ESFPHCLFLSGLSKIR
>FUSION-ENST00000605031.5:106765-ENST00000584637.5:83540|2370
LQPRKLVY
>FUSION-ENST00000605031.5:106765-ENST00000584637.5:83540|1012
QCLLGLHDCMKR
>FUSION-ENST00000605031.5:106765-ENST00000584637.5:83540|869
MLAAGRSVR
>FUSION-ENST00000605031.5:106765-ENST00000584637.5:83540|1555
IYIGMRVTFLQLKSDLVIPCLK
>FUSION-ENST00000605031.5:106765-ENST00000584637.5:83540|2419
SLISTPTT
>FUSION-ENST00000605031.5:106765-ENST00000584637.5:83540|434
LCILCMQK
>FUSION-ENST00000605031.5:106765-ENST00000584637.5:83540|534
LGSLLRISQVKIK
>FUSION-ENST00000605031.5:106765-ENST00000584637.5:83540|1902
MLLRLVLNSWAQVILLPQPPKVLEL
>FUSION-ENST00000605031.5:106765-ENST00000584637.5:83540|2003
CHVGVLHPVTR
>FUSION-ENST00000605031.5:106765-ENST00000584637.5:83540|986
MNCWVKV
>FUSION-ENST00000605031.5:106765-ENST00000584637.5:83540|2526
MKNINIGDHLISLEAGKDR
>FUSION-ENST00000605031.5:106765-ENST00000584637.5:83540|496
MGLDYIR
>FUSION-ENST00000605031.5:106765-ENST00000584637.5:83540|178
MEERPQVNLTSHKYGRK
>FUSION-ENST00000673496.1:18948-ENST00000590779.5:78929|1
YETLFLELSIQQ
>FUSION-ENST00000605031.5:106765-ENST00000584637.5:83540|395
LDVQEIR
>FUSION-ENST00000605031.5:106765-ENST00000584637.5:83540|1528
DLVPQPVLFPLPSSTWPSPAHSSIY
>FUSION-ENST00000605031.5:106765-ENST00000584637.5:83540|1408
MLTVFRALWQSFVMQEK
>FUSION-ENST00000605031.5:106765-ENST00000584637.5:83540|676
MCNSSYTNITVSHWGYEALHT
>FUSION-ENST00000605031.5:106765-ENST00000584637.5:83540|1607
MPNALWYGRCYGHSAQIHDLHR
>ENST00000393313.5|INDEL-58430-A-AA|4
YEVADVGIEVKVTKK
>FUSION-ENST00000605031.5:106765-ENST00000584637.5:83540|376
MIIYYFQLLVMSC
>FUSION-ENST00000605031.5:106765-ENST00000584637.5:83540|1205
SILSNVSVLYLVT
>FUSION-ENST00000605031.5:106765-ENST00000584637.5:83540|2266
VRGKNATAGTER
>ENST00000504841.6|SNV-41710-A-G|3
KQEMFQRAQELR
>FUSION-ENST00000605031.5:106765-ENST00000584637.5:83540|2524
NINIGDHLISLEAGK
>FUSION-ENST00000605031.5:106765-ENST00000584637.5:83540|233
MKIEQEGKYSLLDVEDR
>FUSION-ENST00000605031.5:106765-ENST00000584637.5:83540|348
TSLVWFYLYFQGGKTGEGVP
>FUSION-ENST00000605031.5:106765-ENST00000584637.5:83540|1520
QEVLLMELSTMRVLVQK
>FUSION-ENST00000605031.5:106765-ENST00000584637.5:83540|1637
MVMGGTGITK
>FUSION-ENST00000605031.5:106765-ENST00000584637.5:83540|1323
MYVFIKLMWMHKASLE
>FUSION-ENST00000605031.5:106765-ENST00000584637.5:83540|2542
EALSERWGQVAPKQLSISGR
>FUSION-ENST00000605031.5:106765-ENST00000584637.5:83540|781
MNKPFWK
>FUSION-ENST00000605031.5:106765-ENST00000584637.5:83540|2018
MSVVFTFLESCAPLR
>FUSION-ENST00000605031.5:106765-ENST00000584637.5:83540|1880
MFVRDIGLK
>ENST00000392325.9|SNV-31252-A-G|5
RSSLASASFLPK
>FUSION-ENST00000303961.9:8279-ENST00000533472.1:100341|5
ERGRPTKK
>FUSION-ENST00000605031.5:106765-ENST00000584637.5:83540|1661
TSQGPLLFVSGHLSNFSP
>FUSION-ENST00000605031.5:106765-ENST00000584637.5:83540|1630
GGTGITKSFSPVGQI
>FUSION-ENST00000605031.5:106765-ENST00000584637.5:83540|32
MTILQKCLFSIIL
>FUSION-ENST00000605031.5:106765-ENST00000584637.5:83540|734
KIQYFLVFSFCK
>ENST00000445215.5|SNV-18730-A-G|2
ALVNKEEPPK
>FUSION-ENST00000605031.5:106765-ENST00000584637.5:83540|807
NFGLVLSWFK
>ENST00000511232.5|SNV-6700-C-T|1
LTECLQQLYRHSILGHLMPIPAI
>ENST00000308511.8|SNV-13139-C-G|1
SVASNQSEMEFSSLEDMPK
>FUSION-ENST00000605031.5:106765-ENST00000584637.5:83540|911
ECRSDAGSREIS
>FUSION-ENST00000605031.5:106765-ENST00000584637.5:83540|2582
DYVLSNKFLECLKGF
>FUSION-ENST00000605031.5:106765-ENST00000584637.5:83540|57
ILLIQGQAFQFNGVR
>FUSION-ENST00000605031.5:106765-ENST00000584637.5:83540|783
MPIKCIRCW
>FUSION-ENST00000605031.5:106765-ENST00000584637.5:83540|279
GVITVPVL
>FUSION-ENST00000605031.5:106765-ENST00000584637.5:83540|1002
MTDSLEEKMEE
>FUSION-ENST00000605031.5:106765-ENST00000584637.5:83540|1035
MLSHFINEEM
>ENST00000465037.5|SNV-36726-G-C|1
LLHPFLLGPVIGALLFWEIKKNLIK
>FUSION-ENST00000605031.5:106765-ENST00000584637.5:83540|757
MSFLARGFSHHSKYFQR
>FUSION-ENST00000605031.5:106765-ENST00000584637.5:83540|2048
KTLSLWLAVSVERR
>FUSION-ENST00000605031.5:106765-ENST00000584637.5:83540|1107
EGISSAEMK
>FUSION-ENST00000605031.5:106765-ENST00000584637.5:83540|744
EFQKGLNNQTILK
>ENST00000369373.9|SNV-11892-C-A|6
WDQVKKEDQEATGHR
>FUSION-ENST00000303961.9:8279-ENST00000533472.1:100341|7
KERGRPTK
>FUSION-ENST00000605031.5:106765-ENST00000584637.5:83540|235
MKIEQEGK
>FUSION-ENST00000605031.5:106765-ENST00000584637.5:83540|2083
VLLLRRMHNCTHTQMCK
>FUSION-ENST00000605031.5:106765-ENST00000584637.5:83540|1795
MKLSLAGYEILG
>ENST00000460699.5|SNV-13053-A-G|2
FAASLISGVLSYKALLGSHSIPT
>FUSION-ENST00000605031.5:106765-ENST00000584637.5:83540|2572
IFFWVSPLSGKMR
>FUSION-ENST00000605031.5:106765-ENST00000584637.5:83540|1213
NNAVINVYV
>ENST00000471546.5|INDEL-17166-G-GA|3
NRYFMEEL
>FUSION-ENST00000605031.5:106765-ENST00000584637.5:83540|761
CPGETWMSFLARGFSHHSK
>FUSION-ENST00000605031.5:106765-ENST00000584637.5:83540|1675
RNRHAPSPH
>FUSION-ENST00000605031.5:106765-ENST00000584637.5:83540|2034
SPFAKINR
>FUSION-ENST00000605031.5:106765-ENST00000584637.5:83540|1633
MGGTGITK
>FUSION-ENST00000605031.5:106765-ENST00000584637.5:83540|204
MANTENLRQLGPLEGQR
>ENST00000269216.9|SNV-1762-G-T|5
AFTDGGWCLPK
>FUSION-ENST00000605031.5:106765-ENST00000584637.5:83540|516
MLYNIANHIRTLQRLGYK
>FUSION-ENST00000605031.5:106765-ENST00000584637.5:83540|1837
NLGAPVLGAYR
>ENST00000504937.5|SNV-16921-G-T|3
DAQAGKEPVGSRAHSSHLK
>ENST00000504778.5|SNV-26193-G-T|2
MECVPYNSLCVYQIRMESRACESTR
>FUSION-ENST00000605031.5:106765-ENST00000584637.5:83540|1386
FLDEETKS
>FUSION-ENST00000605031.5:106765-ENST00000584637.5:83540|793
LCLQLYQYLSYKVVK
>ENST00000303521.10|SNV-524012-T-C|1
WPLRVYVSSTALQLFICLLFR
>FUSION-ENST00000605031.5:106765-ENST00000584637.5:83540|359
YQCLDSK
>FUSION-ENST00000605031.5:106765-ENST00000584637.5:83540|237
KLLFYYEEK
>ENST00000537016.5|SNV-9929-T-C|1
LCIDLSTTHYMSKKT
>FUSION-ENST00000605031.5:106765-ENST00000584637.5:83540|316
FMNFFPCNKSVTAVPQADGFPFTFR
>FUSION-ENST00000605031.5:106765-ENST00000584637.5:83540|1686
MFLQWLVVVVPFHV
>ENST00000340645.9|SNV-57276-A-C|1
VCDTLQGETKELLSQLEETR
>ENST00000566579.5|SNV-10658-C-G|1
YIIQPSFPSCDPPYLACRLLAAACI
>ENST00000308973.9|SNV-8353-A-G|1
VFYIQQDRIYLLLTK
>FUSION-ENST00000605031.5:106765-ENST00000584637.5:83540|1578
VHQMHSIAQDVPVTLTK
>FUSION-ENST00000605031.5:106765-ENST00000584637.5:83540|901
TSVVWVM
>FUSION-ENST00000605031.5:106765-ENST00000584637.5:83540|1214
MNNAVINVYV
>FUSION-ENST00000605031.5:106765-ENST00000584637.5:83540|264
ERHLVTILMTVR
>FUSION-ENST00000605031.5:106765-ENST00000584637.5:83540|1281
YLQFGGR
>FUSION-ENST00000605031.5:106765-ENST00000584637.5:83540|806
NFGLVLSWFKSSAIIPTFPISWLK
>FUSION-ENST00000605031.5:106765-ENST00000584637.5:83540|580
MVLRKLR
>FUSION-ENST00000605031.5:106765-ENST00000584637.5:83540|1449
FVLSAAFL
>ENST00000608999.6|SNV-93855-G-A|2
GNEIPQTIAPSTYISTYLKR
>FUSION-ENST00000673496.1:18948-ENST00000590779.5:78929|2
SATQPFSVSSRYETLFLELSIQQ
>FUSION-ENST00000605031.5:106765-ENST00000584637.5:83540|1366
IFKIPLPFR
>FUSION-ENST00000605031.5:106765-ENST00000584637.5:83540|1796
YFISPSLMKLSLAGYEILG
>ENST00000320521.9|SNV-2757-C-T|1
EASLRVRPRR
>FUSION-ENST00000605031.5:106765-ENST00000584637.5:83540|549
MTFLVYYKESSKVFPNYYSK
>FUSION-ENST00000605031.5:106765-ENST00000584637.5:83540|2119
MKMPLTYLTCK
>ENST00000436738.1|SNV-100621-C-T|1
TVNILMTL
>FUSION-ENST00000605031.5:106765-ENST00000584637.5:83540|2479
MKTNFTESACSSK
>FUSION-ENST00000605031.5:106765-ENST00000584637.5:83540|197
QSQCGTTGDEREADWRNR
>FUSION-ENST00000605031.5:106765-ENST00000584637.5:83540|1412
MNSVIFSR
>FUSION-ENST00000605031.5:106765-ENST00000584637.5:83540|579
SQKLPGK
>FUSION-ENST00000605031.5:106765-ENST00000584637.5:83540|877
GSLVVKFAL
>ENST00000504778.5|SNV-26193-G-T|3
ECVPYNSLCVYQIRMESR
>FUSION-ENST00000605031.5:106765-ENST00000584637.5:83540|1945
VLGLTFKSLIHLELIFV
>ENST00000498273.2|MNV-15704-AAC-A|8
KQNSAHRR
>FUSION-ENST00000605031.5:106765-ENST00000584637.5:83540|1112
CILAGILWAHDDL
>FUSION-ENST00000605031.5:106765-ENST00000584637.5:83540|648
GCYNQDSIK
>FUSION-ENST00000605031.5:106765-ENST00000584637.5:83540|999
ALHESLFLHDIFTRSLK
>FUSION-ENST00000605031.5:106765-ENST00000584637.5:83540|1601
CIFIYVCVYIYMCICIYSK
>FUSION-ENST00000605031.5:106765-ENST00000584637.5:83540|2023
REGLKEQSAFDCWDYER
>FUSION-ENST00000605031.5:106765-ENST00000584637.5:83540|1879
FVRDIGLK
>FUSION-ENST00000591827.5:10406-ENST00000593074.5:14037|26
SLPAASGWAWSWTNLR
>FUSION-ENST00000605031.5:106765-ENST00000584637.5:83540|2244
DFRVASR
>FUSION-ENST00000605031.5:106765-ENST00000584637.5:83540|2273
ISFKRDR
>FUSION-ENST00000605031.5:106765-ENST00000584637.5:83540|1591
MQTCLPSIPKAIR
>FUSION-ENST00000605031.5:106765-ENST00000584637.5:83540|292
MKMIKEESSYLGVHTCLSDHCT
>ENST00000443950.6|SNV-21610-G-A|3
TEMDWVLKHSGPNSADSANNGFVR
>FUSION-ENST00000605031.5:106765-ENST00000584637.5:83540|1404
FHTNGIIQK
>ENST00000641817.1|SNV-2763-C-A|2
HASVLKGCTVAKIGLSALTR
>FUSION-ENST00000605031.5:106765-ENST00000584637.5:83540|2605
MITELGISYEAG
>FUSION-ENST00000605031.5:106765-ENST00000584637.5:83540|2272
MEFSKYSK
>FUSION-ENST00000605031.5:106765-ENST00000584637.5:83540|622
NIAASTSR
>FUSION-ENST00000605031.5:106765-ENST00000584637.5:83540|107
IHTSRTGLP
>FUSION-ENST00000605031.5:106765-ENST00000584637.5:83540|2425
ISLCFLK
>FUSION-ENST00000605031.5:106765-ENST00000584637.5:83540|306
WKDRHFSLFFLLK
>FUSION-ENST00000605031.5:106765-ENST00000584637.5:83540|717
PCISSPISSRSYS
>FUSION-ENST00000605031.5:106765-ENST00000584637.5:83540|99
MFLTKERVAQGGALLAPLS
>FUSION-ENST00000605031.5:106765-ENST00000584637.5:83540|1277
YLQFGGRRSK
>FUSION-ENST00000605031.5:106765-ENST00000584637.5:83540|2216
TTSILPS
>ENST00000504841.6|SNV-41710-A-G|4
KQEMFQR
>FUSION-ENST00000605031.5:106765-ENST00000584637.5:83540|771
LFFSPEEKFS
>FUSION-ENST00000605031.5:106765-ENST00000584637.5:83540|1163
VFDFQLSLVNNLFSFIFPSKIITR
>FUSION-ENST00000605031.5:106765-ENST00000584637.5:83540|1144
GLCKFSMVAITITNLMAL
>FUSION-ENST00000605031.5:106765-ENST00000584637.5:83540|2414
FLMTVFMGLCPKLLIHSHVIR
>FUSION-ENST00000605031.5:106765-ENST00000584637.5:83540|1174
MSQFYILLPDLNIIPFSKISIK
>FUSION-ENST00000605031.5:106765-ENST00000584637.5:83540|1884
LNKPCIPGMKPT
>FUSION-ENST00000605031.5:106765-ENST00000584637.5:83540|2403
GLCPKLLIHSHVIRYFVL
>FUSION-ENST00000605031.5:106765-ENST00000584637.5:83540|327
SISHSRQQGTCFPVIIPSQSLALGR
>FUSION-ENST00000605031.5:106765-ENST00000584637.5:83540|899
LTRLVWNS
>FUSION-ENST00000605031.5:106765-ENST00000584637.5:83540|1130
MNILITLELRFSFLLSEGMVQRAGK
>FUSION-ENST00000605031.5:106765-ENST00000584637.5:83540|1091
DLRDGPCSHLR
>FUSION-ENST00000605031.5:106765-ENST00000584637.5:83540|2134
MTSLKLLENMKFLK
>ENST00000545913.5|SNV-148800-A-G|6
PEAYSRSWRLNESSDR
>ENST00000530314.5|SNV-9052-A-G|5
VRQLDLAKDR
>FUSION-ENST00000605031.5:106765-ENST00000584637.5:83540|64
LSFFICFCSVTLGKLCR
>FUSION-ENST00000605031.5:106765-ENST00000584637.5:83540|87
ERERETHR
>FUSION-ENST00000605031.5:106765-ENST00000584637.5:83540|164
KNVMHLMHAEEIPIQK
>FUSION-ENST00000605031.5:106765-ENST00000584637.5:83540|1166
MVFDFQLSLVNNLFSFIFPSK
>FUSION-ENST00000605031.5:106765-ENST00000584637.5:83540|1790
SSANRDNLTSSFPN
>FUSION-ENST00000605031.5:106765-ENST00000584637.5:83540|2115
MPLTYLTCK
>FUSION-ENST00000605031.5:106765-ENST00000584637.5:83540|2505
ICLFIKGGQTGGEK
>FUSION-ENST00000605031.5:106765-ENST00000584637.5:83540|518
MLYNIANHIRTLQR
>FUSION-ENST00000599470.5:48241-ENST00000616721.6:54734|5
QQRRELLFNETR
>FUSION-ENST00000605031.5:106765-ENST00000584637.5:83540|600
SHISVGCKWLK
>ENST00000511560.1|SNV-5263-C-T|1
MSARIFW
>FUSION-ENST00000605031.5:106765-ENST00000584637.5:83540|2529
KPMKNINIGDHLISLEAGKDR
>ENST00000322937.10|SNV-11177-T-C|1
QSPLYPGMSYVPFGANQLNAPAR
>ENST00000339797.5|SNV-13053-A-G|1
ALLGSHSIPTDCAKGQLSGQPLCMK
>FUSION-ENST00000605031.5:106765-ENST00000584637.5:83540|1547
VTFLQLKSDLVIPCLKSCSSSQ
>FUSION-ENST00000605031.5:106765-ENST00000584637.5:83540|760
CPGETWMSFLARGFSHHSKYFQR
>ENST00000389658.4|SNV-94580-G-C|1
CLGNTDGAHCQRCADGFYGDAVTAK
>FUSION-ENST00000605031.5:106765-ENST00000584637.5:83540|1783
MLNIGPHSLLACR
>ENST00000465821.5|SNV-36139-C-T|2
MRIDADAIVEK
>FUSION-ENST00000605031.5:106765-ENST00000584637.5:83540|1198
MLRQGDIPNTNRHIGVFWLLK
>FUSION-ENST00000605031.5:106765-ENST00000584637.5:83540|2590
QLGLYLLLPTF
>FUSION-ENST00000605031.5:106765-ENST00000584637.5:83540|1751
VFSNLVPFCPSLSGTPIR
>FUSION-ENST00000605031.5:106765-ENST00000584637.5:83540|2137
LLVVFFITST
>FUSION-ENST00000605031.5:106765-ENST00000584637.5:83540|1654
VTNWVKVMVIYSMR
>FUSION-ENST00000605031.5:106765-ENST00000584637.5:83540|1145
ILCKGLCKFSMVAITITNLMAL
>FUSION-ENST00000605031.5:106765-ENST00000584637.5:83540|283
RTQRYLALGTIFYSCSDPFS
>FUSION-ENST00000605031.5:106765-ENST00000584637.5:83540|2378
GTSCGSEHSMQINSTQPLGQAHDQ
>ENST00000342992.10|SNV-118590-A-T|1
DSCSAQILILEPPFFVKQLEPVK
>ENST00000392070.7|SNV-77630-C-T|2
VQVWFSNRCAR
>FUSION-ENST00000605031.5:106765-ENST00000584637.5:83540|2427
MRISLCFLKIS
>FUSION-ENST00000605031.5:106765-ENST00000584637.5:83540|465
MVKEYKNVSIAFIINVFLLAENFNI
>FUSION-ENST00000605031.5:106765-ENST00000584637.5:83540|1253
YGGSHFSTSLLTLIIACLFGR
>FUSION-ENST00000605031.5:106765-ENST00000584637.5:83540|1135
AFYSAPLVSPLGCFL
>FUSION-ENST00000605031.5:106765-ENST00000584637.5:83540|989
SANVLKKHVGPEILLWQFFENQV
>FUSION-ENST00000605031.5:106765-ENST00000584637.5:83540|560
DIFLESLGLTGRRPFSK
>FUSION-ENST00000605031.5:106765-ENST00000584637.5:83540|1209
TNDFGHLSSAY
>FUSION-ENST00000605031.5:106765-ENST00000584637.5:83540|2337
GWSAGDAECPLME
>FUSION-ENST00000605031.5:106765-ENST00000584637.5:83540|72
NHYAIIFHLFLLCYIRKVM
>FUSION-ENST00000605031.5:106765-ENST00000584637.5:83540|962
NLYFCMIFSQGLSSMGASGSR
>FUSION-ENST00000591827.5:10406-ENST00000593074.5:14037|14
RPHHPHLWAACSSVTGPR
>FUSION-ENST00000605031.5:106765-ENST00000584637.5:83540|703
LRPRVTKQLV
>FUSION-ENST00000605031.5:106765-ENST00000584637.5:83540|2191
HDKKNFYL
>FUSION-ENST00000591827.5:10406-ENST00000593074.5:14037|18
AAGNTKARR
>FUSION-ENST00000605031.5:106765-ENST00000584637.5:83540|1964
SHLSILAFVAIAFGVLDMK
>ENST00000580624.1|SNV-15222-A-G|5
MQNCYCVCLNEVR
>FUSION-ENST00000605031.5:106765-ENST00000584637.5:83540|1989
MDQHQQHTTHLLVQPK
>FUSION-ENST00000605031.5:106765-ENST00000584637.5:83540|1725
RCLPGYQQR
>FUSION-ENST00000605031.5:106765-ENST00000584637.5:83540|1384
GAYKILSR
>FUSION-ENST00000605031.5:106765-ENST00000584637.5:83540|2556
LNSDSAGLE
>FUSION-ENST00000605031.5:106765-ENST00000584637.5:83540|393
LDVQEIRRGKPCGR
>FUSION-ENST00000605031.5:106765-ENST00000584637.5:83540|1102
VISVGGFSAYSGFLLLHNK
>FUSION-ENST00000605031.5:106765-ENST00000584637.5:83540|669
MYVSLGNTWLSYTCF
>FUSION-ENST00000605031.5:106765-ENST00000584637.5:83540|610
SKITWEKSDCLR
>ENST00000373095.6|SNV-36139-C-T|1
DSVESHPTWVDDMRIDADAIVEK
>ENST00000303521.10|SNV-524012-T-C|2
IPSKWPLRVYVSSTALQLFICLLFR
>FUSION-ENST00000605031.5:106765-ENST00000584637.5:83540|1875
FSFFCCVSAR
>FUSION-ENST00000605031.5:106765-ENST00000584637.5:83540|843
CIITQGSK
>FUSION-ENST00000605031.5:106765-ENST00000584637.5:83540|2211
MHRAFIMKTGWLK
>FUSION-ENST00000605031.5:106765-ENST00000584637.5:83540|1029
MIETATATLTLESKVTR
>FUSION-ENST00000605031.5:106765-ENST00000584637.5:83540|29
MMSASLGPK
>ENST00000475550.5|SNV-49143-T-C|2
FLLFCKAQDYLRR
>FUSION-ENST00000605031.5:106765-ENST00000584637.5:83540|1003
TDSLEEK
>FUSION-ENST00000591827.5:10406-ENST00000593074.5:14037|3
GLADPLIPPGTALEPK
>FUSION-ENST00000605031.5:106765-ENST00000584637.5:83540|1895
QCLVFCPCDNLLR
>FUSION-ENST00000605031.5:106765-ENST00000584637.5:83540|391
RGKPCGR
>FUSION-ENST00000605031.5:106765-ENST00000584637.5:83540|829
RSYFLVLDYYK
>FUSION-ENST00000605031.5:106765-ENST00000584637.5:83540|1979
TWHLFFTLSTVQKYHDSNL
>FUSION-ENST00000605031.5:106765-ENST00000584637.5:83540|2553
GTSRPKAVVNIWK
>FUSION-ENST00000605031.5:106765-ENST00000584637.5:83540|1291
LSRILKPEFLC
>FUSION-ENST00000605031.5:106765-ENST00000584637.5:83540|28
MSASLGPK
>ENST00000511560.1|SNV-5263-C-T|6
MQIYRAPGSSNMQMSARIFW
>ENST00000518659.5|SNV-977665-G-A|1
VLESGVNVTVSQPTLLVNSRTRR
>FUSION-ENST00000605031.5:106765-ENST00000584637.5:83540|1033
MVKTIRCH
>FUSION-ENST00000605031.5:106765-ENST00000584637.5:83540|2190
EKKVYQLIK
>ENST00000404460.5|SNV-248234-C-G|1
TQAVVPTRCFFPSESPIRR
>FUSION-ENST00000605031.5:106765-ENST00000584637.5:83540|2213
MHRAFIMK
>FUSION-ENST00000605031.5:106765-ENST00000584637.5:83540|75
MNHYAIIFHLFLLCYIRK
>FUSION-ENST00000605031.5:106765-ENST00000584637.5:83540|180
MEERPQVNLTSHKYGR
>FUSION-ENST00000605031.5:106765-ENST00000584637.5:83540|35
EEKKGHELIHCQYLLYGTMTILQK
>FUSION-ENST00000605031.5:106765-ENST00000584637.5:83540|2552
MGTSRPKAVVNIWKIFF
>FUSION-ENST00000605031.5:106765-ENST00000584637.5:83540|226
SLFTANIYYMEQ
>FUSION-ENST00000605031.5:106765-ENST00000584637.5:83540|229
LLFYYEEKCYASYACRR
>ENST00000336349.6|SNV-18849-A-G|2
RQAAESHTSQGTDR
>ENST00000333129.4|SNV-125301-T-G|1
SAETSSVAFKPTKQLMSSEQQRK
>FUSION-ENST00000605031.5:106765-ENST00000584637.5:83540|1392
MFKSLCGSIFSFPWVDT
>FUSION-ENST00000605031.5:106765-ENST00000584637.5:83540|1786
LNRSGER
>ENST00000374360.8|SNV-57419-C-T|2
QIIEDQSGHYIWVPFPEK
>FUSION-ENST00000605031.5:106765-ENST00000584637.5:83540|896
WPSGSQGESPYEVLVDCIT
>FUSION-ENST00000605031.5:106765-ENST00000584637.5:83540|1154
EVTFLTILPSGLDCQDQNISLAQVR
>FUSION-ENST00000605031.5:106765-ENST00000584637.5:83540|1851
YPVVIQEWVVQFPCR
>FUSION-ENST00000605031.5:106765-ENST00000584637.5:83540|1709
MAFFVSFDFVGLK
>ENST00000228264.10|SNV-16039-G-C|3
AAEEEKPK
>FUSION-ENST00000605031.5:106765-ENST00000584637.5:83540|2502
ELLRNPSLAGSVQSDVASPVYV
>FUSION-ENST00000303961.9:8279-ENST00000533472.1:100341|2
RQGLKTNSTLD
>FUSION-ENST00000605031.5:106765-ENST00000584637.5:83540|2057
MVLNISIN
>FUSION-ENST00000605031.5:106765-ENST00000584637.5:83540|262
ERHLVTILMTVRCYWGVLNWR
>FUSION-ENST00000605031.5:106765-ENST00000584637.5:83540|602
SHISVGCK
>FUSION-ENST00000605031.5:106765-ENST00000584637.5:83540|1715
RLQNGECC
>FUSION-ENST00000605031.5:106765-ENST00000584637.5:83540|438
TSNNEQK
>ENST00000184956.11|MNV-34873-CT-C|10
VRIRSQLPFPSR
>FUSION-ENST00000605031.5:106765-ENST00000584637.5:83540|1215
FCFLTFMNNAVINVYV
>FUSION-ENST00000605031.5:106765-ENST00000584637.5:83540|1717
MLCLCCLWFQR
>FUSION-ENST00000605031.5:106765-ENST00000584637.5:83540|1180
MQTCLTGKSR
>ENST00000394789.7|SNV-109196-G-C|3
LTLKRGFLVLTMCVSAVLGTQR
>FUSION-ENST00000605031.5:106765-ENST00000584637.5:83540|1302
NCLWHIP
>ENST00000537911.5|SNV-9929-T-C|1
LCIDLSTTHYMSKK
>FUSION-ENST00000605031.5:106765-ENST00000584637.5:83540|847
FSMPNHTHFPLLSQ
>FUSION-ENST00000605031.5:106765-ENST00000584637.5:83540|339
MVCSLPHPTPLPLNREK
>ENST00000471546.5|INDEL-17166-G-GA|7
VISPIQNEAICAGKNR
>ENST00000548383.5|SNV-3288-A-C|1
EEETGGGGQNGPEVGEDGIGQAGNR
>FUSION-ENST00000605031.5:106765-ENST00000584637.5:83540|1931
QALFWFHMNFK
>FUSION-ENST00000605031.5:106765-ENST00000584637.5:83540|2584
DYVLSNKFLECLK
>FUSION-ENST00000605031.5:106765-ENST00000584637.5:83540|2462
GPLIFSVFTMIKLASFPSELK
>FUSION-ENST00000605031.5:106765-ENST00000584637.5:83540|1478
MWTSSCSNGSLQNFK
>FUSION-ENST00000673496.1:18948-ENST00000590779.5:78929|3
MSATQPFSVSSRYETLFLELSIQQ
>ENST00000327946.12|SNV-638915-G-A|1
MIGELISKRADLAISAITITPER
>FUSION-ENST00000605031.5:106765-ENST00000584637.5:83540|1706
AFFVSFDFVGLKSVLSETR
>FUSION-ENST00000605031.5:106765-ENST00000584637.5:83540|417
ELIIQIYAALLTK
>FUSION-ENST00000605031.5:106765-ENST00000584637.5:83540|1063
KNVEIIKFIR
>FUSION-ENST00000605031.5:106765-ENST00000584637.5:83540|1870
MAGSNGISSSRSLR
>FUSION-ENST00000605031.5:106765-ENST00000584637.5:83540|1859
MPSDDEQFFMCLLAA
>FUSION-ENST00000605031.5:106765-ENST00000584637.5:83540|382
KEKGEEGK
>FUSION-ENST00000605031.5:106765-ENST00000584637.5:83540|932
YCCGNFLKIKCDK
>FUSION-ENST00000605031.5:106765-ENST00000584637.5:83540|2543
MEALSERWGQVAPKQLSISGR
>FUSION-ENST00000605031.5:106765-ENST00000584637.5:83540|2291
DELTCSRL
>ENST00000450791.7|SNV-24214-C-A|1
DMTDLQNMLEAK
>ENST00000524124.5|SNV-325100-G-A|1
LNELLETIKSR
>FUSION-ENST00000605031.5:106765-ENST00000584637.5:83540|1967
MVVSFAVQKFFSLIR
>FUSION-ENST00000605031.5:106765-ENST00000584637.5:83540|443
MGGRSNGSWEC
>FUSION-ENST00000605031.5:106765-ENST00000584637.5:83540|897
MWPSGSQGESPYEVLVDCIT
>FUSION-ENST00000605031.5:106765-ENST00000584637.5:83540|524
SKSPQVQNKR
>FUSION-ENST00000605031.5:106765-ENST00000584637.5:83540|2387
KNRENVER
>FUSION-ENST00000605031.5:106765-ENST00000584637.5:83540|2040
NYSWVSR
>FUSION-ENST00000605031.5:106765-ENST00000584637.5:83540|1081
ALPYRGGHK
>FUSION-ENST00000605031.5:106765-ENST00000584637.5:83540|480
VLLKGSNHIYQLIYMVPK
>FUSION-ENST00000380249.5:106765-ENST00000584637.5:83540|5
SWVIKGHWTKTQIASFYTR
>FUSION-ENST00000605031.5:106765-ENST00000584637.5:83540|404
KLDVQEIRR
>FUSION-ENST00000605031.5:106765-ENST00000584637.5:83540|1334
GRDLNATFSYVDFIL
>FUSION-ENST00000605031.5:106765-ENST00000584637.5:83540|1712
MYILLIWGGEFCR
>ENST00000672717.1|SNV-36726-G-C|4
MSLFKARDWCSTILGDK
>FUSION-ENST00000605031.5:106765-ENST00000584637.5:83540|1734
GIYPFLLDFLVYLHR
>FUSION-ENST00000605031.5:106765-ENST00000584637.5:83540|1646
MVTYRWGFGVDVLSVC
>FUSION-ENST00000605031.5:106765-ENST00000584637.5:83540|2178
TSIYKELLYTFPILGL
>FUSION-ENST00000605031.5:106765-ENST00000584637.5:83540|1200
MLRQGDIPNTNR
>FUSION-ENST00000605031.5:106765-ENST00000584637.5:83540|2453
ILSYHWLM
>FUSION-ENST00000605031.5:106765-ENST00000584637.5:83540|1746
SRFGLFT
>FUSION-ENST00000605031.5:106765-ENST00000584637.5:83540|1282
MYLQFGGR
>FUSION-ENST00000605031.5:106765-ENST00000584637.5:83540|1666
TLSCRSVGVCWR
>FUSION-ENST00000605031.5:106765-ENST00000584637.5:83540|815
YLEFIEELKFK
>FUSION-ENST00000605031.5:106765-ENST00000584637.5:83540|2531
KKPMKNINIGDHLISLEAGK
>FUSION-ENST00000254260.8:20640-ENST00000538596.6:229876|20
TGAENLLKYASSVK
>FUSION-ENST00000605031.5:106765-ENST00000584637.5:83540|2022
EGLKEQSAFDCWDYER
>FUSION-ENST00000605031.5:106765-ENST00000584637.5:83540|2519
AEKWPGAVAHACNPSTLGSRGGR
>FUSION-ENST00000605031.5:106765-ENST00000584637.5:83540|276
ITQIYLNM
>FUSION-ENST00000605031.5:106765-ENST00000584637.5:83540|1451
LAFILKRK
>FUSION-ENST00000605031.5:106765-ENST00000584637.5:83540|1732
MGSNFLL
>FUSION-ENST00000605031.5:106765-ENST00000584637.5:83540|1039
TGNLYHRTSPTCWV
>FUSION-ENST00000605031.5:106765-ENST00000584637.5:83540|2451
CVPHQSQ
>FUSION-ENST00000605031.5:106765-ENST00000584637.5:83540|2209
AFIMKTGWLK
>FUSION-ENST00000605031.5:106765-ENST00000584637.5:83540|1499
AVFPEMSLEGQMVFSQEER
>FUSION-ENST00000605031.5:106765-ENST00000584637.5:83540|2042
TLSLWLAVSVERR
>FUSION-ENST00000605031.5:106765-ENST00000584637.5:83540|1164
VFDFQLSLVNNLFSFIFPSK
>FUSION-ENST00000605031.5:106765-ENST00000584637.5:83540|1084
MLARLVSNS
>FUSION-ENST00000605031.5:106765-ENST00000584637.5:83540|216
DLENVLGVYYNKPFK
>FUSION-ENST00000605031.5:106765-ENST00000584637.5:83540|168
LGVLKECKGNDF
>ENST00000608999.6|SNV-93855-G-A|1
GNEIPQTIAPSTYISTYLKRTPHK
>FUSION-ENST00000605031.5:106765-ENST00000584637.5:83540|1433
MQFLCGSL
>FUSION-ENST00000605031.5:106765-ENST00000584637.5:83540|1958
MVLPRFSSRVFMVLGLTFK
>ENST00000184956.11|MNV-34873-CT-C|7
SQLPFPSR
>FUSION-ENST00000605031.5:106765-ENST00000584637.5:83540|1826
SMECSSICLYPLLFH
>FUSION-ENST00000605031.5:106765-ENST00000584637.5:83540|1465
YSSPGKKY
>FUSION-ENST00000605031.5:106765-ENST00000584637.5:83540|2333
MLPLGQRGRYR
>FUSION-ENST00000605031.5:106765-ENST00000584637.5:83540|1567
MDTVLKSMIYIGMRVTFLQLK
>ENST00000540935.5|SNV-16039-G-C|2
SRHVAVLSVFSLCACATLREEESS
>FUSION-ENST00000605031.5:106765-ENST00000584637.5:83540|2114
MPLTYLTCKLK
>FUSION-ENST00000605031.5:106765-ENST00000584637.5:83540|1425
MSVACLLSGYIKCIL
>ENST00000303521.10|SNV-524012-T-C|4
ITLKIPSKWPLR
>FUSION-ENST00000605031.5:106765-ENST00000584637.5:83540|1959
VLPRFSSR
>FUSION-ENST00000605031.5:106765-ENST00000584637.5:83540|1350
MYKSTVLKEHSIFEE
>FUSION-ENST00000605031.5:106765-ENST00000584637.5:83540|597
WLKLILNYQGK
>FUSION-ENST00000605031.5:106765-ENST00000584637.5:83540|1260
LMFDFLRNCFPKWL
>ENST00000577379.5|SNV-4783-G-A|5
VDMDQLEKVLPQLVRER
>FUSION-ENST00000605031.5:106765-ENST00000584637.5:83540|554
RPFSKQRK
>FUSION-ENST00000605031.5:106765-ENST00000584637.5:83540|3
MGNKPST
>FUSION-ENST00000605031.5:106765-ENST00000584637.5:83540|137
MFISKTDWGHTQGNIRFLPLPGLGR
>FUSION-ENST00000605031.5:106765-ENST00000584637.5:83540|1602
MCIFIYVCVYIYMCICIYSK
>FUSION-ENST00000605031.5:106765-ENST00000584637.5:83540|257
MTVRCYWGVLNWR
>FUSION-ENST00000605031.5:106765-ENST00000584637.5:83540|2475
VFWNRNLEMYRPLEESNK
>FUSION-ENST00000605031.5:106765-ENST00000584637.5:83540|2443
EDCISDSLQSQKPVEGFL
>FUSION-ENST00000605031.5:106765-ENST00000584637.5:83540|2201
MGFCLWEFCCMI
>FUSION-ENST00000605031.5:106765-ENST00000584637.5:83540|794
LCLQLYQYLSYK
>FUSION-ENST00000605031.5:106765-ENST00000584637.5:83540|2527
KNINIGDHLISLEAGK
>FUSION-ENST00000605031.5:106765-ENST00000584637.5:83540|872
MLVMEVR
>FUSION-ENST00000605031.5:106765-ENST00000584637.5:83540|1315
MASRFYMYKSANQTTIEK
>FUSION-ENST00000605031.5:106765-ENST00000584637.5:83540|458
MLLGSFKLENVITVQM
>FUSION-ENST00000605031.5:106765-ENST00000584637.5:83540|129
GSRIKDK
>FUSION-ENST00000605031.5:106765-ENST00000584637.5:83540|2481
AAKVFWNR
>FUSION-ENST00000605031.5:106765-ENST00000584637.5:83540|1317
MASRFYMYK
>ENST00000308973.9|SNV-8353-A-G|2
VFYIQQDR
>FUSION-ENST00000605031.5:106765-ENST00000584637.5:83540|2512
MPYENEFYRICLFIK
>FUSION-ENST00000605031.5:106765-ENST00000584637.5:83540|692
MILFVKY
>ENST00000370689.6|INDEL-104168-G-GA|2
FIWKSHVGKTQSH
>FUSION-ENST00000605031.5:106765-ENST00000584637.5:83540|1229
LIYLISIPISIPR
>FUSION-ENST00000605031.5:106765-ENST00000584637.5:83540|745
MEFQKGLNNQTILK
>ENST00000479544.6|SNV-45402-A-C|3
ASLPCTQKIPLLRHTVFLES
>FUSION-ENST00000605031.5:106765-ENST00000584637.5:83540|987
HVGPEILLWQFFENQV
>FUSION-ENST00000605031.5:106765-ENST00000584637.5:83540|1207
DVMSILSNVSVLYLVT
>ENST00000577379.5|SNV-4783-G-A|3
DQLEKVLPQLVR
>ENST00000483191.5|SNV-5711-C-T|4
MQSMKNQATEAGQR
>FUSION-ENST00000605031.5:106765-ENST00000584637.5:83540|923
ARSWLTATSASRIQAILMP
>FUSION-ENST00000605031.5:106765-ENST00000584637.5:83540|1719
CLPGYQQRRLQNGECC
>FUSION-ENST00000605031.5:106765-ENST00000584637.5:83540|1748
LSYGFCR
>FUSION-ENST00000605031.5:106765-ENST00000584637.5:83540|975
LTKMKNPTYNPK
>FUSION-ENST00000605031.5:106765-ENST00000584637.5:83540|127
DKLPVRVR
>FUSION-ENST00000605031.5:106765-ENST00000584637.5:83540|2163
MLMHTMASHVNCLRR
>ENST00000511560.1|SNV-5263-C-T|3
MQMSARIFW
>FUSION-ENST00000605031.5:106765-ENST00000584637.5:83540|336
VPEENHCYEGHSQLNGCHLV
>ENST00000394789.7|SNV-109196-G-C|1
GFLVLTMCVSAVLGTQR
>FUSION-ENST00000605031.5:106765-ENST00000584637.5:83540|1286
IALPIFGCFIQMESYKR
>FUSION-ENST00000605031.5:106765-ENST00000584637.5:83540|482
TGIASLRR
>FUSION-ENST00000605031.5:106765-ENST00000584637.5:83540|1687
FWVENSFL
>FUSION-ENST00000605031.5:106765-ENST00000584637.5:83540|476
VPKTMESFQIL
>FUSION-ENST00000605031.5:106765-ENST00000584637.5:83540|2026
IIWCALFPLGGDLGLASQTIHTGVK
>FUSION-ENST00000605031.5:106765-ENST00000584637.5:83540|2569
MRSITKR
>ENST00000575741.1|SNV-74-G-A|2
THAGHRAGGER
>FUSION-ENST00000605031.5:106765-ENST00000584637.5:83540|1655
WSDADLSSIHTK
>FUSION-ENST00000605031.5:106765-ENST00000584637.5:83540|2557
MLNSDSAGLE
>ENST00000535342.7|SNV-15222-A-G|3
LLLRMLK
>ENST00000504841.6|SNV-41710-A-G|1
QEMFQRAQELRR
>ENST00000475313.5|SNV-77691-A-G|2
SAVFKGELKPEAAK
>FUSION-ENST00000605031.5:106765-ENST00000584637.5:83540|1034
LSHFINEEM
>FUSION-ENST00000605031.5:106765-ENST00000584637.5:83540|902
NTETSEILKTSVVWVM
>FUSION-ENST00000605031.5:106765-ENST00000584637.5:83540|2274
MISFKRDR
>FUSION-ENST00000605031.5:106765-ENST00000584637.5:83540|224
CYASYACRR
>FUSION-ENST00000605031.5:106765-ENST00000584637.5:83540|1161
ACYKMVR
>FUSION-ENST00000605031.5:106765-ENST00000584637.5:83540|143
SWVFTIINLLRYRK
>FUSION-ENST00000605031.5:106765-ENST00000584637.5:83540|575
LPGKSLIVSDWRCCPSLDQYTIMCG
>FUSION-ENST00000605031.5:106765-ENST00000584637.5:83540|50
YIMLTSLLCALGAIIHQVR
>ENST00000669992.1|SNV-617-G-A|3
DREHGPR
>FUSION-ENST00000605031.5:106765-ENST00000584637.5:83540|536
HCVARLGSLLRISQVK
>ENST00000521436.5|SNV-13139-C-G|1
WSSLHLRTCPRSWIPLLCSP
>ENST00000336349.6|SNV-18849-A-G|3
KRQAAESHTSQGTDR
>FUSION-ENST00000605031.5:106765-ENST00000584637.5:83540|90
LTCTKSENGERER
>FUSION-ENST00000605031.5:106765-ENST00000584637.5:83540|1393
LSETTRYVSPL
>FUSION-ENST00000605031.5:106765-ENST00000584637.5:83540|1704
SVLSETRIATPAFFCFPFAW
>FUSION-ENST00000605031.5:106765-ENST00000584637.5:83540|675
CNSSYTNITVSHWGYEALHT
>ENST00000302432.3|SNV-1512-G-C|6
KSLKILLHLDSHLEGFR
>FUSION-ENST00000605031.5:106765-ENST00000584637.5:83540|766
MEVQLNHK
>FUSION-ENST00000605031.5:106765-ENST00000584637.5:83540|350
TSLVWFYLYFQGGK
>FUSION-ENST00000605031.5:106765-ENST00000584637.5:83540|1310
YKSANQTTIEK
>FUSION-ENST00000605031.5:106765-ENST00000584637.5:83540|1643
MYILLFWGGEFCR
>FUSION-ENST00000605031.5:106765-ENST00000584637.5:83540|2308
SSQFSWRFCFYF
>FUSION-ENST00000605031.5:106765-ENST00000584637.5:83540|2450
MSSSEAHQGEENQTQWEMFNN
>FUSION-ENST00000605031.5:106765-ENST00000584637.5:83540|414
YFHLSYFILKYFNSWPDDFQLTK
>FUSION-ENST00000605031.5:106765-ENST00000584637.5:83540|2373
IRLQPRK
>FUSION-ENST00000605031.5:106765-ENST00000584637.5:83540|568
MITPGSPLSEAR
>ENST00000579520.5|SNV-4783-G-A|3
QAQAEDALRVDMDQLEK
>FUSION-ENST00000605031.5:106765-ENST00000584637.5:83540|2017
SVVFTFLESCAPLR
>FUSION-ENST00000605031.5:106765-ENST00000584637.5:83540|1328
HMYVFIKLMWMHK
>ENST00000392070.7|SNV-77630-C-T|3
LTEARVQVWFSNRCAR
>FUSION-ENST00000605031.5:106765-ENST00000584637.5:83540|583
VFLLKSQK
>FUSION-ENST00000605031.5:106765-ENST00000584637.5:83540|2035
MSPFAKINR
>FUSION-ENST00000605031.5:106765-ENST00000584637.5:83540|1114
TGQLCHYHH
>FUSION-ENST00000599579.5:8279-ENST00000533472.1:100341|3
PPGHLCPSLIRNFYILMVLHKIP
>FUSION-ENST00000605031.5:106765-ENST00000584637.5:83540|1496
MVFSQEER
>FUSION-ENST00000605031.5:106765-ENST00000584637.5:83540|1324
YVFIKLMWMHK
>FUSION-ENST00000605031.5:106765-ENST00000584637.5:83540|321
EKNLCGVKR
>ENST00000557627.1|SNV-9763-G-A|3
HPRQPPRSPVSHCPSPRPTPLFSR
>FUSION-ENST00000605031.5:106765-ENST00000584637.5:83540|244
MEAGSVER
>FUSION-ENST00000605031.5:106765-ENST00000584637.5:83540|1391
FKSLCGSIFSFPWVDT
>FUSION-ENST00000605031.5:106765-ENST00000584637.5:83540|1735
CRGIYPFLLDFLVYLHRGVYSIL
>FUSION-ENST00000605031.5:106765-ENST00000584637.5:83540|803
SSAIIPTFPISWLKLIRS
>FUSION-ENST00000605031.5:106765-ENST00000584637.5:83540|139
MFISKTDWGHTQGNIR
>FUSION-ENST00000605031.5:106765-ENST00000584637.5:83540|1479
PHSVMWTSSCSNGSLQNFK
>FUSION-ENST00000605031.5:106765-ENST00000584637.5:83540|2604
ITELGISYEAG
>FUSION-ENST00000605031.5:106765-ENST00000584637.5:83540|2160
HTMASHVNCLR
>FUSION-ENST00000605031.5:106765-ENST00000584637.5:83540|1938
MPPALFFWLR
>ENST00000408916.1|SNV-519-T-G|5
KFSGNMTYKWK
>FUSION-ENST00000605031.5:106765-ENST00000584637.5:83540|2469
MYRPLEESNK
>FUSION-ENST00000605031.5:106765-ENST00000584637.5:83540|1894
QCLVFCPCDNLLRMMVSSFIHVPTK
>FUSION-ENST00000605031.5:106765-ENST00000584637.5:83540|2596
MVLRYLDQ
>ENST00000261833.11|SNV-148800-A-G|1
ELRQRLLEEQAK
>ENST00000392325.9|SNV-31252-A-G|4
RSSLASASFLPKYFSSK
>ENST00000672717.1|SNV-36726-G-C|1
DWCSTILGDK
>FUSION-ENST00000605031.5:106765-ENST00000584637.5:83540|2421
KIKSLISTPTT
>FUSION-ENST00000605031.5:106765-ENST00000584637.5:83540|1946
MVLGLTFKSLIHLELIFV
>ENST00000340645.9|SNV-57276-A-C|3
AQTEVQLQQKVCDTLQGETK
>ENST00000635293.1|SNV-16921-G-T|4
ELNEALELKDAQAGKEPVGSR
>FUSION-ENST00000605031.5:106765-ENST00000584637.5:83540|2417
MYILSYKFLMTVFMGLCPK
>FUSION-ENST00000605031.5:106765-ENST00000584637.5:83540|415
YFHLSYFILK
>FUSION-ENST00000605031.5:106765-ENST00000584637.5:83540|1533
VQGTVAIFCNARKIR
>ENST00000262715.10|SNV-9763-G-A|1
QPPRSPGMEPPFSHRCFPR
>FUSION-ENST00000605031.5:106765-ENST00000584637.5:83540|1492
MVFSQEERGSSVFQGEGTTCTKAQF
>FUSION-ENST00000605031.5:106765-ENST00000584637.5:83540|1511
RVLVQKGHLIELGK
>FUSION-ENST00000605031.5:106765-ENST00000584637.5:83540|723
YNLPEIFSKK
>FUSION-ENST00000605031.5:106765-ENST00000584637.5:83540|112
QQLIWKLVGEER
>FUSION-ENST00000605031.5:106765-ENST00000584637.5:83540|862
MRCHLPFSISCVCLFSRNLALK
>FUSION-ENST00000605031.5:106765-ENST00000584637.5:83540|768
GIKMEVQLNHK
>ENST00000276297.9|SNV-105447-A-G|2
SGFSQHRNKSPPK
>FUSION-ENST00000605031.5:106765-ENST00000584637.5:83540|51
MYIMLTSLLCALGAIIHQVR
>FUSION-ENST00000605031.5:106765-ENST00000584637.5:83540|2458
IKLASFPSELKILSYHWLM
>FUSION-ENST00000605031.5:106765-ENST00000584637.5:83540|433
MLCILCMQKK
>FUSION-ENST00000605031.5:106765-ENST00000584637.5:83540|830
MRSYFLVLDYYK
>FUSION-ENST00000605031.5:106765-ENST00000584637.5:83540|1234
MRSFMLIYLISIPISIPRQP
>FUSION-ENST00000605031.5:106765-ENST00000584637.5:83540|1461
CVYTFICVYVFIVNISHVFIYSKK
>ENST00000498273.2|MNV-15704-AAC-A|5
RTNIQRSR
>FUSION-ENST00000605031.5:106765-ENST00000584637.5:83540|2056
VLNISIN
>FUSION-ENST00000605031.5:106765-ENST00000584637.5:83540|412
FSLTILVAPSVFSLEMLL
>ENST00000322680.7|SNV-55001-G-T|1
SSLDRTAPSAGMQPQPSLCSSAMRK
>FUSION-ENST00000605031.5:106765-ENST00000584637.5:83540|303
HFSLFFLLK
>FUSION-ENST00000605031.5:106765-ENST00000584637.5:83540|878
KGSLVVKFAL
>FUSION-ENST00000605031.5:106765-ENST00000584637.5:83540|25
MMSASLGPKGLKAVAIYR
>FUSION-ENST00000605031.5:106765-ENST00000584637.5:83540|678
LFALLASQDLNIDVR
>FUSION-ENST00000605031.5:106765-ENST00000584637.5:83540|1891
MMVSSFIHVPTK
>ENST00000474895.6|SNV-40705-G-A|4
MREPSLLRFYVSHEWLNK
>FUSION-ENST00000605031.5:106765-ENST00000584637.5:83540|993
ACPGSVGSINFTSEWR
>FUSION-ENST00000605031.5:106765-ENST00000584637.5:83540|1632
GGTGITK
>ENST00000237837.2|SNV-9137-C-T|4
RNEIPLIHFNTPIPWR
>FUSION-ENST00000605031.5:106765-ENST00000584637.5:83540|656
MQDLVITNVKIASHMPLRPNKNL
>FUSION-ENST00000605031.5:106765-ENST00000584637.5:83540|76
NHYAIIFHLFLLCYIR
>FUSION-ENST00000605031.5:106765-ENST00000584637.5:83540|4
IAFILFFPCLVLPSILQTAS
>FUSION-ENST00000605031.5:106765-ENST00000584637.5:83540|601
MSHISVGCKWLK
>FUSION-ENST00000605031.5:106765-ENST00000584637.5:83540|1711
YILLIWGGEFCR
>FUSION-ENST00000605031.5:106765-ENST00000584637.5:83540|427
FPFKRLGK
>FUSION-ENST00000605031.5:106765-ENST00000584637.5:83540|447
THPHEGER
>ENST00000320743.7|SNV-6207-T-C|4
LDLSHNRSSFIK
>FUSION-ENST00000598707.5:764-ENST00000600636.5:8004|6
FTAVPGSRGGR
>FUSION-ENST00000605031.5:106765-ENST00000584637.5:83540|322
EKNLCGVK
>ENST00000302432.3|SNV-1512-G-C|9
MGHGKEKPENSSSP
>FUSION-ENST00000605031.5:106765-ENST00000584637.5:83540|2455
LASFPSELKILSYHWLM
>FUSION-ENST00000605031.5:106765-ENST00000584637.5:83540|2587
MDYVLSNK
>ENST00000502489.5|SNV-356490-G-A|7
WSCSKNQMGWEFR
>FUSION-ENST00000605031.5:106765-ENST00000584637.5:83540|196
EADWRNR
>FUSION-ENST00000605031.5:106765-ENST00000584637.5:83540|1066
NLSKPQHSVDFKQLLLRK
>FUSION-ENST00000605031.5:106765-ENST00000584637.5:83540|952
GASGSRTSDR
>FUSION-ENST00000605031.5:106765-ENST00000584637.5:83540|170
WKLGVLKECK
>FUSION-ENST00000605031.5:106765-ENST00000584637.5:83540|2156
ASHVNCLR
>FUSION-ENST00000605031.5:106765-ENST00000584637.5:83540|15
ILSLTALGSWYHLSSRVLQWA
>FUSION-ENST00000605031.5:106765-ENST00000584637.5:83540|1375
FHLKLRK
>FUSION-ENST00000605031.5:106765-ENST00000584637.5:83540|2534
DCASVLQLG
>FUSION-ENST00000605031.5:106765-ENST00000584637.5:83540|497
ACQILLIL
>ENST00000375067.7|SNV-1466-C-G|1
TAPMQPR
>FUSION-ENST00000605031.5:106765-ENST00000584637.5:83540|420
MSLKELIIQIYAALLTK
>FUSION-ENST00000605031.5:106765-ENST00000584637.5:83540|1745
WFCLYAGLCLLICVC
>FUSION-ENST00000605031.5:106765-ENST00000584637.5:83540|1070
MPHLRNLSKPQHSVDFKQLLLR
>ENST00000580624.1|SNV-15222-A-G|2
QNCYCVCLNEVRLK
>FUSION-ENST00000605031.5:106765-ENST00000584637.5:83540|2413
FLMTVFMGLCPKLLIHSHVIRYFVL
>FUSION-ENST00000605031.5:106765-ENST00000584637.5:83540|1831
MCVSAHEMGFLNTAH
>FUSION-ENST00000605031.5:106765-ENST00000584637.5:83540|2372
MLFPPFVDHDIEAQ
>ENST00000369373.9|SNV-11892-C-A|4
KEDQEATGHRLSR
>FUSION-ENST00000605031.5:106765-ENST00000584637.5:83540|2161
MHTMASHVNCLR
>FUSION-ENST00000605031.5:106765-ENST00000584637.5:83540|212
MRETAMANTENLR
>FUSION-ENST00000605031.5:106765-ENST00000584637.5:83540|1764
MLACLARLGKFSWIISCR
>ENST00000302432.3|SNV-1512-G-C|1
ILLHLDSHLEGFRKSR
>FUSION-ENST00000605031.5:106765-ENST00000584637.5:83540|1225
LTSSFEVAALW
>FUSION-ENST00000605031.5:106765-ENST00000584637.5:83540|1435
CAWIDAHVCIHKVNVDA
>FUSION-ENST00000605031.5:106765-ENST00000584637.5:83540|844
MCIITQGSK
>FUSION-ENST00000605031.5:106765-ENST00000584637.5:83540|736
DSIELDSRTAKTR
>ENST00000545913.5|SNV-148800-A-G|3
LNESSDR
>FUSION-ENST00000605031.5:106765-ENST00000584637.5:83540|2589
MCFVCVYISYSVLN
>ENST00000392325.9|SNV-31252-A-G|2
SSLASASFLPKYFSSK
>ENST00000488669.5|SNV-1466-C-G|8
MQPRVWGEHR
>FUSION-ENST00000605031.5:106765-ENST00000584637.5:83540|1999
MRSGSIK
>FUSION-ENST00000605031.5:106765-ENST00000584637.5:83540|402
FGLQMLLCLSHK
>FUSION-ENST00000605031.5:106765-ENST00000584637.5:83540|1092
MDLRDGPCSHLR
>FUSION-ENST00000605031.5:106765-ENST00000584637.5:83540|493
MGLDYIRLDNLLLKGQLCYIT
>FUSION-ENST00000605031.5:106765-ENST00000584637.5:83540|441
SNGSWEC
>FUSION-ENST00000605031.5:106765-ENST00000584637.5:83540|1146
MILCKGLCKFSMVAITITNLMAL
>ENST00000298229.7|SNV-5467-G-A|2
DGASHLPHLTRTLATSCR
>FUSION-ENST00000605031.5:106765-ENST00000584637.5:83540|1167
KMVFDFQLSLVNNLFSFIFPSK
>FUSION-ENST00000605031.5:106765-ENST00000584637.5:83540|2228
TDTLKKLHSFPQAESYS
>FUSION-ENST00000605031.5:106765-ENST00000584637.5:83540|2496
PMSLLHR
>FUSION-ENST00000605031.5:106765-ENST00000584637.5:83540|2198
CACLSQGPSHTYILFWPHTKEHIK
>FUSION-ENST00000605031.5:106765-ENST00000584637.5:83540|1549
VTFLQLK
>FUSION-ENST00000605031.5:106765-ENST00000584637.5:83540|1723
MCPRDSGMLCLCCLWFQR
>FUSION-ENST00000605031.5:106765-ENST00000584637.5:83540|589
NILVNGIPER
>FUSION-ENST00000605031.5:106765-ENST00000584637.5:83540|1697
CVSAHGDGRYWYYK
>FUSION-ENST00000605031.5:106765-ENST00000584637.5:83540|1280
MYLQFGGRR
>FUSION-ENST00000605031.5:106765-ENST00000584637.5:83540|442
GGRSNGSWEC
>FUSION-ENST00000605031.5:106765-ENST00000584637.5:83540|1869
AGSNGISSSRSLR
>FUSION-ENST00000605031.5:106765-ENST00000584637.5:83540|1621
LGNVERWNWRVR
>FUSION-ENST00000605031.5:106765-ENST00000584637.5:83540|1441
MGNAMGK
>FUSION-ENST00000605031.5:106765-ENST00000584637.5:83540|2256
YTTTVAPK
>FUSION-ENST00000605031.5:106765-ENST00000584637.5:83540|2050
KTLSLWLAVSVER
>FUSION-ENST00000605031.5:106765-ENST00000584637.5:83540|65
MLSFFICFCSVTLGKLCR
>FUSION-ENST00000605031.5:106765-ENST00000584637.5:83540|520
MLYNIANHIR
>FUSION-ENST00000605031.5:106765-ENST00000584637.5:83540|1912
MIWLSVCYWCIRMLVIFAH
>FUSION-ENST00000605031.5:106765-ENST00000584637.5:83540|297
GTSTWGSKGWVGPVLPLR
>FUSION-ENST00000605031.5:106765-ENST00000584637.5:83540|1842
FLRTCFMNLGAPVLGAYRFR
>FUSION-ENST00000605031.5:106765-ENST00000584637.5:83540|1480
MPHSVMWTSSCSNGSLQNFK
>ENST00000237837.2|SNV-9137-C-T|2
NEIPLIHFNTPIPWR
>FUSION-ENST00000605031.5:106765-ENST00000584637.5:83540|2580
MQSFETLICLR
>FUSION-ENST00000605031.5:106765-ENST00000584637.5:83540|1726
NLSISSRFSSLFA
>FUSION-ENST00000605031.5:106765-ENST00000584637.5:83540|2607
FFFTKYFVLLSPSPETFFLPQT
>FUSION-ENST00000605031.5:106765-ENST00000584637.5:83540|2381
RQCVLSILN
>FUSION-ENST00000605031.5:106765-ENST00000584637.5:83540|967
RYRAQPK
>FUSION-ENST00000605031.5:106765-ENST00000584637.5:83540|963
MNLYFCMIFSQGLSSMGASGSR
>FUSION-ENST00000605031.5:106765-ENST00000584637.5:83540|748
VFCRSCHLTETLDWSFPGSRVQP
>ENST00000311066.9|INDEL-79908-C-CA|5
AAWTDAGLTSKKIQIR
>ENST00000408916.1|SNV-519-T-G|4
FSGNMTYKWK
>FUSION-ENST00000605031.5:106765-ENST00000584637.5:83540|2299
MAYLEYSESESLEYNLVFL
>FUSION-ENST00000605031.5:106765-ENST00000584637.5:83540|1030
IETATATLTLESK
>FUSION-ENST00000605031.5:106765-ENST00000584637.5:83540|1037
MSLHNTDVLE
>FUSION-ENST00000605031.5:106765-ENST00000584637.5:83540|1899
LVLNSWAQVILLPQPPKVLEL
>ENST00000184956.11|MNV-34873-CT-C|6
SQLPFPSRGR
>FUSION-ENST00000605031.5:106765-ENST00000584637.5:83540|720
MPCISSPISSR
>FUSION-ENST00000605031.5:106765-ENST00000584637.5:83540|291
KMIKEESSYLGVHTCLSDHCT
>FUSION-ENST00000605031.5:106765-ENST00000584637.5:83540|1362
MITQVSIININYNFPSSLQTQPR
>FUSION-ENST00000605031.5:106765-ENST00000584637.5:83540|1056
VLVLIWR
>FUSION-ENST00000605031.5:106765-ENST00000584637.5:83540|1006
GWAARALHESLFLHDIFTR
>FUSION-ENST00000605031.5:106765-ENST00000584637.5:83540|1713
LQNGECC
>FUSION-ENST00000605031.5:106765-ENST00000584637.5:83540|301
TSHSFSLCFT
>ENST00000361852.8|SNV-5638-G-A|3
TLEHSLPPSPRPLPRHTSTR
>FUSION-ENST00000605031.5:106765-ENST00000584637.5:83540|1078
MSHCARPNFCIFSR
>FUSION-ENST00000605031.5:106765-ENST00000584637.5:83540|1586
EFLLSSSPAHS
>FUSION-ENST00000605031.5:106765-ENST00000584637.5:83540|879
KGSLVVK
>ENST00000475550.5|SNV-49143-T-C|3
MFLLFCKAQDYLRR
>FUSION-ENST00000605031.5:106765-ENST00000584637.5:83540|1105
KVISVGGFSAYSGFLLLHNK
>FUSION-ENST00000605031.5:106765-ENST00000584637.5:83540|430
LCILCMQKKFPFK
>ENST00000394417.6|SNV-49143-T-C|2
LGSSFTKAQDYLRR
>FUSION-ENST00000605031.5:106765-ENST00000584637.5:83540|657
QDLVITNVKIASHMPLRPNK
>FUSION-ENST00000605031.5:106765-ENST00000584637.5:83540|1125
MVQRAGK
>ENST00000504937.5|SNV-16921-G-T|1
EPVGSRAHSSHLKSK
>FUSION-ENST00000605031.5:106765-ENST00000584637.5:83540|2001
MYLVKIIPG
>FUSION-ENST00000605031.5:106765-ENST00000584637.5:83540|151
HAEEIPIQKTWKMSWVFTIINLLR
>FUSION-ENST00000605031.5:106765-ENST00000584637.5:83540|1196
QGDIPNTNR
>FUSION-ENST00000605031.5:106765-ENST00000584637.5:83540|2166
MSICCLD
>FUSION-ENST00000605031.5:106765-ENST00000584637.5:83540|1487
MSPLDFP
>FUSION-ENST00000605031.5:106765-ENST00000584637.5:83540|977
MIRPPQPLKVLGLQA
>FUSION-ENST00000605031.5:106765-ENST00000584637.5:83540|832
VTTLPSAVPVFKL
>ENST00000641817.1|SNV-2763-C-A|4
FVAICHPLRHASVLKGCTVAK
>ENST00000297283.4|SNV-706-A-T|1
VLIAAHGNCLRGIVK
>FUSION-ENST00000605031.5:106765-ENST00000584637.5:83540|1483
MRSTVIKLGPFI
>FUSION-ENST00000605031.5:106765-ENST00000584637.5:83540|809
MSPDRNFGLVLSWFK
>ENST00000502489.5|SNV-356490-G-A|1
IRWAGNSG
>FUSION-ENST00000605031.5:106765-ENST00000584637.5:83540|1060
MKVLVLIWR
>FUSION-ENST00000605031.5:106765-ENST00000584637.5:83540|2155
MASHVNCLRR
>FUSION-ENST00000605031.5:106765-ENST00000584637.5:83540|2294
IASYRDELTCSR
>FUSION-ENST00000605031.5:106765-ENST00000584637.5:83540|56
MILLIQGQAFQFNGVRQTQ
>FUSION-ENST00000605031.5:106765-ENST00000584637.5:83540|2533
YFSSWPYISFLFSSVLIQFITIK
>FUSION-ENST00000605031.5:106765-ENST00000584637.5:83540|728
MTSHLSFYLV
>FUSION-ENST00000605031.5:106765-ENST00000584637.5:83540|637
MNPYFKK
>ENST00000508019.1|SNV-59912-G-A|1
SKPQTSD
>FUSION-ENST00000605031.5:106765-ENST00000584637.5:83540|454
MERYIEEPGQTVWLLCK
>FUSION-ENST00000605031.5:106765-ENST00000584637.5:83540|2391
MLLKNIIKCQLVEK
>FUSION-ENST00000605031.5:106765-ENST00000584637.5:83540|474
MESFQIL
>ENST00000255381.2|SNV-20689-T-G|4
KQRNCDK
>FUSION-ENST00000605031.5:106765-ENST00000584637.5:83540|1822
CEFDPVIMMLAGYFAH
>FUSION-ENST00000605031.5:106765-ENST00000584637.5:83540|489
GQLCYIT
>FUSION-ENST00000605031.5:106765-ENST00000584637.5:83540|2440
GNYLIVLMTTGHQTAGSWNYSYMTK
>FUSION-ENST00000605031.5:106765-ENST00000584637.5:83540|177
EERPQVNLTSHKYGRK
>ENST00000436636.7|SNV-90766-G-A|1
TYGQVYKGRHVK
>FUSION-ENST00000605031.5:106765-ENST00000584637.5:83540|1268
MYIPPFVFLFIS
>ENST00000255381.2|SNV-20689-T-G|2
NCDKVLAEWK
>FUSION-ENST00000605031.5:106765-ENST00000584637.5:83540|623
ARNIAASTSRVLR
>ENST00000184956.11|MNV-34873-CT-C|4
GRESSTGLLTSMLGSGMHWSPLYRR
>ENST00000374708.8|SNV-18333-C-T|2
GAWGLSGKSGPR
>ENST00000479544.6|SNV-45402-A-C|2
IPLLRHTVFLES
>FUSION-ENST00000605031.5:106765-ENST00000584637.5:83540|1199
LRQGDIPNTNR
>FUSION-ENST00000605031.5:106765-ENST00000584637.5:83540|1411
NSVIFSR
>FUSION-ENST00000605031.5:106765-ENST00000584637.5:83540|46
YIMLTSLLCALGAIIHQVRRAK
>FUSION-ENST00000605031.5:106765-ENST00000584637.5:83540|2285
FGVENERKK
>FUSION-ENST00000605031.5:106765-ENST00000584637.5:83540|2340
KPIGIKK
>FUSION-ENST00000605031.5:106765-ENST00000584637.5:83540|1773
GNASRFCPFSMILAVVLL
>ENST00000339861.8|SNV-116951-C-G|1
DPYCAWSPPTATCVALHQTESRSR
>FUSION-ENST00000605031.5:106765-ENST00000584637.5:83540|1521
QEVLLMELSTMR
>ENST00000265036.10|SNV-94359-C-T|3
VVVEAFQICCLLLPPENR
>FUSION-ENST00000605031.5:106765-ENST00000584637.5:83540|2111
PLTYLTCKLK
>FUSION-ENST00000605031.5:106765-ENST00000584637.5:83540|1913
IWLSVCYWCIR
>FUSION-ENST00000605031.5:106765-ENST00000584637.5:83540|1814
LPGFAHSV
>ENST00000311066.9|INDEL-79908-C-CA|4
IQIRKSQR
>FUSION-ENST00000605031.5:106765-ENST00000584637.5:83540|663
MHLISVPIKEIRK
>FUSION-ENST00000605031.5:106765-ENST00000584637.5:83540|1577
MHSIAQDVPVTLTK
>FUSION-ENST00000605031.5:106765-ENST00000584637.5:83540|1590
QTCLPSIPKAIR
>ENST00000374360.8|SNV-57419-C-T|3
IKQIIEDQSGHYIWVPFPEKL
>FUSION-ENST00000605031.5:106765-ENST00000584637.5:83540|302
HFSLFFLLKTSHSFSLCFT
>FUSION-ENST00000605031.5:106765-ENST00000584637.5:83540|1914
MIWLSVCYWCIR
>FUSION-ENST00000605031.5:106765-ENST00000584637.5:83540|935
HIAWSFNK
>FUSION-ENST00000605031.5:106765-ENST00000584637.5:83540|234
KIEQEGK
>ENST00000535342.7|SNV-15222-A-G|5
NLYAKLLLR
>FUSION-ENST00000605031.5:106765-ENST00000584637.5:83540|2501
NQVCPTPVSMKPFGVSCALD
>FUSION-ENST00000605031.5:106765-ENST00000584637.5:83540|2016
ISGKPWFFYSGECTIAHIHK
>ENST00000336349.6|SNV-18849-A-G|1
QAAESHTSQGTDR
>FUSION-ENST00000605031.5:106765-ENST00000584637.5:83540|1923
NFKVVFSSSVKK
>FUSION-ENST00000605031.5:106765-ENST00000584637.5:83540|1927
QALFWFHMNFKVVFSSSVKK
>FUSION-ENST00000605031.5:106765-ENST00000584637.5:83540|1482
RSTVIKLGPFI
>FUSION-ENST00000605031.5:106765-ENST00000584637.5:83540|1430
IHKKQITPVAFSGGHWVAEGEQR
>ENST00000469638.1|SNV-15268-C-A|3
LHQQQQGFPWVR
>FUSION-ENST00000605031.5:106765-ENST00000584637.5:83540|638
YLSVCSS
>FUSION-ENST00000605031.5:106765-ENST00000584637.5:83540|1644
WGFGVDVLSVC
>FUSION-ENST00000605031.5:106765-ENST00000584637.5:83540|1489
MVNLLPVLMSPLDFP
>FUSION-ENST00000605031.5:106765-ENST00000584637.5:83540|1201
YFHDNTSINYKY
>FUSION-ENST00000605031.5:106765-ENST00000584637.5:83540|2571
MIFFWVSPLSGKMRSITK
>FUSION-ENST00000605031.5:106765-ENST00000584637.5:83540|2293
IASYRDELTCSRL
>FUSION-ENST00000605031.5:106765-ENST00000584637.5:83540|548
TFLVYYKESSKVFPNYYSK
>FUSION-ENST00000605031.5:106765-ENST00000584637.5:83540|1957
VLPRFSSRVFMVLGLTFK
>FUSION-ENST00000605031.5:106765-ENST00000584637.5:83540|1889
MVSSFIHVPTK
>FUSION-ENST00000605031.5:106765-ENST00000584637.5:83540|511
IFGVIPR
>FUSION-ENST00000605031.5:106765-ENST00000584637.5:83540|1716
LCLCCLWFQR
>FUSION-ENST00000605031.5:106765-ENST00000584637.5:83540|1916
MFFHLFVSSFISLSSGL
>FUSION-ENST00000605031.5:106765-ENST00000584637.5:83540|311
SVTAVPQADGFPFTFR
>ENST00000262442.9|SNV-333641-G-A|1
FRPQGWNR
>FUSION-ENST00000605031.5:106765-ENST00000584637.5:83540|2214
KLYLKLS
>FUSION-ENST00000605031.5:106765-ENST00000584637.5:83540|1076
MSHCARPNFCIFSRDR
>FUSION-ENST00000605031.5:106765-ENST00000584637.5:83540|775
RLFFSPEEKFS
>ENST00000575741.1|SNV-74-G-A|3
WQARTHAGHRAGGER
>FUSION-ENST00000605031.5:106765-ENST00000584637.5:83540|1337
MCSTYSVCHKLWKK
>FUSION-ENST00000605031.5:106765-ENST00000584637.5:83540|1250
HFKYVKR
>FUSION-ENST00000605031.5:106765-ENST00000584637.5:83540|709
YVSVCLFILRCTTK
>FUSION-ENST00000605031.5:106765-ENST00000584637.5:83540|1395
MLSETTR
>FUSION-ENST00000605031.5:106765-ENST00000584637.5:83540|2237
LSSVLDVLRWTGPVDLVGY
>FUSION-ENST00000605031.5:106765-ENST00000584637.5:83540|2165
MLMHTMASHVNCLR
>FUSION-ENST00000605031.5:106765-ENST00000584637.5:83540|2092
MCPIENFWKTMVLLLR
>FUSION-ENST00000605031.5:106765-ENST00000584637.5:83540|2358
MPCPVLR
>FUSION-ENST00000605031.5:106765-ENST00000584637.5:83540|749
VFCRSCHLTETLDWSFPGSR
>FUSION-ENST00000600978.1:8424-ENST00000602008.1:6878|5
KNESGTVSEK
>FUSION-ENST00000605031.5:106765-ENST00000584637.5:83540|1541
GQSTHSSNKCLLNAYR
>FUSION-ENST00000605031.5:106765-ENST00000584637.5:83540|865
SVRRWLL
>FUSION-ENST00000605031.5:106765-ENST00000584637.5:83540|1667
GFWCGCPFCLLVFLLTVRTLSCR
>FUSION-ENST00000605031.5:106765-ENST00000584637.5:83540|387
MPGRMHK
>FUSION-ENST00000605031.5:106765-ENST00000584637.5:83540|1405
MFHTNGIIQK
>ENST00000228264.10|SNV-16039-G-C|2
AAEEEKPKR
>ENST00000608999.6|SNV-93855-G-A|4
DEAKGNEIPQTIAPSTYISTYLKR
>FUSION-ENST00000605031.5:106765-ENST00000584637.5:83540|313
MNFFPCNKSVTAVPQADGFPFTFR
>FUSION-ENST00000605031.5:106765-ENST00000584637.5:83540|1211
WYFIVGLTSIPLMTNDFGHLSSAY
>FUSION-ENST00000605031.5:106765-ENST00000584637.5:83540|2185
SPVPNVYLLPGLGFDLFFYFFASR
>FUSION-ENST00000605031.5:106765-ENST00000584637.5:83540|1043
QPATKTTSHRTGNLYHR
>FUSION-ENST00000605031.5:106765-ENST00000584637.5:83540|397
MLLCLSHKDSSSLVA
>FUSION-ENST00000605031.5:106765-ENST00000584637.5:83540|2474
TNFTESACSSK
>FUSION-ENST00000605031.5:106765-ENST00000584637.5:83540|128
IKDKLPVR
>FUSION-ENST00000605031.5:106765-ENST00000584637.5:83540|491
LDNLLLK
>FUSION-ENST00000605031.5:106765-ENST00000584637.5:83540|1771
MILAVVLL
>ENST00000295470.9|MNV-725-GT-G|5
EARPGFPMCRR
>FUSION-ENST00000605031.5:106765-ENST00000584637.5:83540|1290
ILKPEFLC
>ENST00000575741.1|SNV-74-G-A|1
THAGHRAGGERR
>ENST00000524124.5|SNV-325100-G-A|2
LNELLETIK
>ENST00000521800.2|MNV-100366-CC-C|12
GGLCGKPLLKQKGVK
>FUSION-ENST00000605031.5:106765-ENST00000584637.5:83540|881
AFYISDK
>FUSION-ENST00000605031.5:106765-ENST00000584637.5:83540|1702
MLCVNLILSL
>FUSION-ENST00000605031.5:106765-ENST00000584637.5:83540|1468
MKYSSPGKK
>FUSION-ENST00000605031.5:106765-ENST00000584637.5:83540|1126
FSFLLSEGMVQRAGKM
>FUSION-ENST00000605031.5:106765-ENST00000584637.5:83540|1059
KVLVLIWR
>ENST00000521436.5|SNV-13139-C-G|6
RSGPLPQTSQRWSSLHLR
>FUSION-ENST00000605031.5:106765-ENST00000584637.5:83540|1582
YHLYKNKIK
>FUSION-ENST00000605031.5:106765-ENST00000584637.5:83540|2434
TKKIGGWAEPDSETIPK
>FUSION-ENST00000605031.5:106765-ENST00000584637.5:83540|841
CIITQGSKWR
>FUSION-ENST00000605031.5:106765-ENST00000584637.5:83540|1985
MDQHQQHTTHLLVQPKRNPK
>FUSION-ENST00000605031.5:106765-ENST00000584637.5:83540|2411
TVFMGLCPK
>FUSION-ENST00000605031.5:106765-ENST00000584637.5:83540|1663
STPDAVCLGISSGGCR
>FUSION-ENST00000605031.5:106765-ENST00000584637.5:83540|1865
NRHTDFHNG
>ENST00000393313.5|INDEL-58430-A-AA|2
KLFSSQMQ
>ENST00000258613.5|SNV-37782-C-T|3
CSTPARHNSIHSPSFWK
>FUSION-ENST00000605031.5:106765-ENST00000584637.5:83540|117
NKKQQLIWK
>FUSION-ENST00000605031.5:106765-ENST00000584637.5:83540|1122
MQYNSALIR
>FUSION-ENST00000605031.5:106765-ENST00000584637.5:83540|1652
VMVIYSMR
>FUSION-ENST00000605031.5:106765-ENST00000584637.5:83540|60
SWGYNSSS
>FUSION-ENST00000605031.5:106765-ENST00000584637.5:83540|863
RCHLPFSISCVCLFSR
>ENST00000265036.10|SNV-94359-C-T|5
EKVVVEAFQICCLLLPPENR
>ENST00000478622.6|SNV-37747-A-G|1
GSVVSKL
>FUSION-ENST00000605031.5:106765-ENST00000584637.5:83540|599
MSHISVGCKWLKLILNYQGK
>FUSION-ENST00000605031.5:106765-ENST00000584637.5:83540|792
LCLQLYQYLSYKVVKLHQCK
>FUSION-ENST00000605031.5:106765-ENST00000584637.5:83540|1295
FGRIGLMVTEMHLNDR
>FUSION-ENST00000605031.5:106765-ENST00000584637.5:83540|1498
MSLEGQMVFSQEER
>FUSION-ENST00000605031.5:106765-ENST00000584637.5:83540|103
PSWQMFLTKER
>ENST00000671733.1|SNV-34010-C-G|1
SNVWLKMGKYFSLIPTGFADEDINK
>FUSION-ENST00000605031.5:106765-ENST00000584637.5:83540|210
RETAMANTENLR
>FUSION-ENST00000605031.5:106765-ENST00000584637.5:83540|981
GKLTKMK
>FUSION-ENST00000605031.5:106765-ENST00000584637.5:83540|1270
TSDFSLSK
>FUSION-ENST00000605031.5:106765-ENST00000584637.5:83540|2231
NAQGIHYEDWLVK
>FUSION-ENST00000591827.5:10406-ENST00000593074.5:14037|28
AHCGSVGPR
>FUSION-ENST00000605031.5:106765-ENST00000584637.5:83540|58
MILLIQGQAFQFNGVR
>ENST00000494151.1|SNV-5638-G-A|7
AQPPTIPKAPATPHQYPR
>ENST00000518659.5|SNV-977665-G-A|4
KVLESGVNVTVSQPTLLVNSRTR
>FUSION-ENST00000591827.5:10406-ENST00000593074.5:14037|22
TMAALGAFGTSSALPSRVSLPPCPR
>FUSION-ENST00000303961.9:8279-ENST00000533472.1:100341|1
QGLKTNSTLD
>FUSION-ENST00000605031.5:106765-ENST00000584637.5:83540|1722
CPRDSGMLCLCCLWFQR
>FUSION-ENST00000605031.5:106765-ENST00000584637.5:83540|155
HAEEIPIQK
>FUSION-ENST00000605031.5:106765-ENST00000584637.5:83540|1689
MKFWVENSFL
>FUSION-ENST00000605031.5:106765-ENST00000584637.5:83540|2215
YRKLYLK
>FUSION-ENST00000605031.5:106765-ENST00000584637.5:83540|2369
RIMILMF
>FUSION-ENST00000605031.5:106765-ENST00000584637.5:83540|1241
MHLFLYL
>FUSION-ENST00000605031.5:106765-ENST00000584637.5:83540|2234
SRAVKNAQGIHYEDWLVK
>FUSION-ENST00000605031.5:106765-ENST00000584637.5:83540|727
TSHLSFYLV
>FUSION-ENST00000605031.5:106765-ENST00000584637.5:83540|2600
IPASLSCWVLQMMY
>FUSION-ENST00000605031.5:106765-ENST00000584637.5:83540|1226
MLTSSFEVAALW
>FUSION-ENST00000605031.5:106765-ENST00000584637.5:83540|2360
MIITLIACYMPCPVLRTIR
>FUSION-ENST00000605031.5:106765-ENST00000584637.5:83540|1669
GFWCGCPFCLLVFLLTVR
>ENST00000311936.8|SNV-5587-G-A|1
LVVVGADGVGK
>FUSION-ENST00000605031.5:106765-ENST00000584637.5:83540|343
ETHIMVCSLPHPTPLPLNR
>ENST00000618043.4|SNV-10658-C-G|2
LWVSLLVVEPTGQAIIAITFAK
>FUSION-ENST00000605031.5:106765-ENST00000584637.5:83540|2210
HRAFIMKTGWLK
>FUSION-ENST00000605031.5:106765-ENST00000584637.5:83540|1272
IKTSDFSLSK
>FUSION-ENST00000605031.5:106765-ENST00000584637.5:83540|697
KSPKAHIMILFVK
>FUSION-ENST00000605031.5:106765-ENST00000584637.5:83540|118
MFPRKEK
>FUSION-ENST00000605031.5:106765-ENST00000584637.5:83540|1340
CSTYSVCHK
>FUSION-ENST00000605031.5:106765-ENST00000584637.5:83540|2279
GCRVPTYGMISFK
>FUSION-ENST00000605031.5:106765-ENST00000584637.5:83540|1371
ISDIFQVLINHSRVFCDEMSI
>FUSION-ENST00000605031.5:106765-ENST00000584637.5:83540|2047
MNFETPLYVPSK
>ENST00000370689.6|INDEL-104168-G-GA|7
KKNPWNR
>FUSION-ENST00000605031.5:106765-ENST00000584637.5:83540|198
QSQCGTTGDEREADWR
>ENST00000265036.10|SNV-94359-C-T|2
VVVEAFQICCLLLPPENRR
>FUSION-ENST00000605031.5:106765-ENST00000584637.5:83540|1285
MESYKRWCSVSSFFPLG
>FUSION-ENST00000605031.5:106765-ENST00000584637.5:83540|43
MLTSLLCALGAIIHQVRR
>FUSION-ENST00000605031.5:106765-ENST00000584637.5:83540|1336
CSTYSVCHKLWKK
>FUSION-ENST00000605031.5:106765-ENST00000584637.5:83540|2564
HSLLLSLFGSHRELK
>ENST00000423381.5|SNV-55001-G-T|4
GRVPEGRSSLDR
>FUSION-ENST00000605031.5:106765-ENST00000584637.5:83540|330
MSQGLFLQLVFTEWSYVPQLFWKL
>FUSION-ENST00000605031.5:106765-ENST00000584637.5:83540|2082
RMHNCTHTQMCK
>FUSION-ENST00000605031.5:106765-ENST00000584637.5:83540|677
RIKIQKPYTHLSFLK
>FUSION-ENST00000605031.5:106765-ENST00000584637.5:83540|917
LTKLVNSSE
>FUSION-ENST00000605031.5:106765-ENST00000584637.5:83540|2031
INRSDWELWIAFV
>FUSION-ENST00000605031.5:106765-ENST00000584637.5:83540|1749
VFSNLVPFCPSLSGTPIRSRFGLFT
>FUSION-ENST00000605031.5:106765-ENST00000584637.5:83540|1115
MTGQLCHYHH
>FUSION-ENST00000605031.5:106765-ENST00000584637.5:83540|502
MVLCATTVLETVIH
>FUSION-ENST00000605031.5:106765-ENST00000584637.5:83540|1951
ELEKFHR
>FUSION-ENST00000605031.5:106765-ENST00000584637.5:83540|1160
MACYKMVRSAK
>FUSION-ENST00000605031.5:106765-ENST00000584637.5:83540|915
NSAHCNFHLLGSSHSPASAS
>FUSION-ENST00000605031.5:106765-ENST00000584637.5:83540|2429
MRISLCFLK
>FUSION-ENST00000605031.5:106765-ENST00000584637.5:83540|490
LDNLLLKGQLCYIT
>ENST00000436636.7|SNV-90766-G-A|3
TYGQVYK
>FUSION-ENST00000605031.5:106765-ENST00000584637.5:83540|1049
SMQPATK
>FUSION-ENST00000605031.5:106765-ENST00000584637.5:83540|1212
MLPNQKM
>FUSION-ENST00000221418.9:764-ENST00000600636.5:8004|9
AVVISGAGKMFTAVPGSR
>ENST00000469638.1|SNV-15268-C-A|1
LHQQQQGFPWVRAVKLPQAVTTR
>FUSION-ENST00000605031.5:106765-ENST00000584637.5:83540|1909
MYTCAMLVCCTQ
>FUSION-ENST00000605031.5:106765-ENST00000584637.5:83540|2546
MEALSER
>FUSION-ENST00000605031.5:106765-ENST00000584637.5:83540|2577
EEPCMIFFWVSPLSGKMR
>FUSION-ENST00000605031.5:106765-ENST00000584637.5:83540|1042
TTSHRTGNLYHR
>FUSION-ENST00000605031.5:106765-ENST00000584637.5:83540|2581
FLECLKGF
>FUSION-ENST00000605031.5:106765-ENST00000584637.5:83540|2423
MSASRKIK
>FUSION-ENST00000605031.5:106765-ENST00000584637.5:83540|425
VFSFLLSR
>ENST00000502489.5|SNV-356490-G-A|3
MEDGAAQRIRWAGNSG
>FUSION-ENST00000605031.5:106765-ENST00000584637.5:83540|1933
IDLAMQALFWFHMNFKVVFSSSVKK
>FUSION-ENST00000605031.5:106765-ENST00000584637.5:83540|334
EMSQGLFLQLVFTEWSYVPQLFWK
>FUSION-ENST00000605031.5:106765-ENST00000584637.5:83540|1609
MPNALWYGR
>ENST00000580624.1|SNV-15222-A-G|1
QNCYCVCLNEVRLKALLHTDLNPGH
>FUSION-ENST00000605031.5:106765-ENST00000584637.5:83540|1897
SENMQCLVFCPCDNLLR
>FUSION-ENST00000605031.5:106765-ENST00000584637.5:83540|20
GLKAVAIYR
>FUSION-ENST00000605031.5:106765-ENST00000584637.5:83540|1610
LPPLIEVTA
>FUSION-ENST00000605031.5:106765-ENST00000584637.5:83540|333
EMSQGLFLQLVFTEWSYVPQLFWKL
>FUSION-ENST00000605031.5:106765-ENST00000584637.5:83540|205
ANTENLR
>FUSION-ENST00000605031.5:106765-ENST00000584637.5:83540|1353
VNLVELFYFIMLL
>FUSION-ENST00000605031.5:106765-ENST00000584637.5:83540|1131
NILITLELRFSFLLSEGMVQR
>FUSION-ENST00000605031.5:106765-ENST00000584637.5:83540|1332
DLNATFSYVDFIL
>FUSION-ENST00000605031.5:106765-ENST00000584637.5:83540|504
YICLIYSNGVYQTDISLSR
>FUSION-ENST00000605031.5:106765-ENST00000584637.5:83540|889
CLEGQRRNVLGK
>FUSION-ENST00000605031.5:106765-ENST00000584637.5:83540|258
HLVTILMTVRCYWGVLNWRMS
>FUSION-ENST00000605031.5:106765-ENST00000584637.5:83540|1801
MGFSRYTIMSSANR
>FUSION-ENST00000605031.5:106765-ENST00000584637.5:83540|1728
YVSRNLSISSRFSSLFA
>FUSION-ENST00000605031.5:106765-ENST00000584637.5:83540|1915
FFHLFVSSFISLSSGL
>FUSION-ENST00000605031.5:106765-ENST00000584637.5:83540|1628
MKVCYSNAYILPNLCAYNFIICCD
>FUSION-ENST00000605031.5:106765-ENST00000584637.5:83540|2077
MHNCTHTQMCKHTHTHTHTQNCHR
>FUSION-ENST00000605031.5:106765-ENST00000584637.5:83540|2097
MLIFQKCLVEISIADYNICPK
>FUSION-ENST00000605031.5:106765-ENST00000584637.5:83540|215
DLENVLGVYYNKPFKI
>FUSION-ENST00000605031.5:106765-ENST00000584637.5:83540|2521
KAEKWPGAVAHACNPSTLGSR
>FUSION-ENST00000605031.5:106765-ENST00000584637.5:83540|856
EIIQKYYPNSDLSGFIVGNLK
>FUSION-ENST00000605031.5:106765-ENST00000584637.5:83540|770
MKGIKMEVQLNHK
>FUSION-ENST00000605031.5:106765-ENST00000584637.5:83540|1693
KLLPRGSNLS
>ENST00000545913.5|SNV-148800-A-G|2
LNESSDRGFWK
>FUSION-ENST00000605031.5:106765-ENST00000584637.5:83540|1032
VKTIRCH
>ENST00000504841.6|SNV-41710-A-G|5
TARKQEMFQR
>FUSION-ENST00000605031.5:106765-ENST00000584637.5:83540|332
MSQGLFLQLVFTEWSYVPQLFWK
>FUSION-ENST00000605031.5:106765-ENST00000584637.5:83540|1981
NPKTWHLFFTLSTVQKYHDSNL
>ENST00000327946.12|SNV-638915-G-A|5
YGHQLHNTSWNRMIGELISK
>FUSION-ENST00000605031.5:106765-ENST00000584637.5:83540|1678
DIIMRNR
>FUSION-ENST00000605031.5:106765-ENST00000584637.5:83540|2432
KIGGWAEPDSETIPKVL
>FUSION-ENST00000605031.5:106765-ENST00000584637.5:83540|2203
MLIPTPPCQVHSLFLR
>ENST00000491021.1|SNV-18730-A-G|4
SRALVNK
>FUSION-ENST00000605031.5:106765-ENST00000584637.5:83540|1452
MLAFILKRK
>FUSION-ENST00000605031.5:106765-ENST00000584637.5:83540|1099
EKCQCPEK
>FUSION-ENST00000605031.5:106765-ENST00000584637.5:83540|2052
LLNICQI
>FUSION-ENST00000605031.5:106765-ENST00000584637.5:83540|1573
MEGAMDTVLKSMIYIGMR
>FUSION-ENST00000605031.5:106765-ENST00000584637.5:83540|664
HLISVPIKEIR
>FUSION-ENST00000605031.5:106765-ENST00000584637.5:83540|1527
VVKTVKETK
>FUSION-ENST00000605031.5:106765-ENST00000584637.5:83540|436
TSNNEQKAVILL
>ENST00000512097.9|SNV-440187-G-A|1
HVTYNAEQSRSSSRR
>FUSION-ENST00000605031.5:106765-ENST00000584637.5:83540|1221
LITIFLTTISRLK
>FUSION-ENST00000605031.5:106765-ENST00000584637.5:83540|1463
CVYTFICVYVFIVNISHVFIYSK
>FUSION-ENST00000605031.5:106765-ENST00000584637.5:83540|741
GLNNQTILK
>FUSION-ENST00000605031.5:106765-ENST00000584637.5:83540|1538
CLLNAYRVQGTVAIFCNARK
>FUSION-ENST00000605031.5:106765-ENST00000584637.5:83540|2049
MKTLSLWLAVSVERR
>FUSION-ENST00000605031.5:106765-ENST00000584637.5:83540|2465
EARQEVR
>ENST00000544440.7|SNV-262364-C-T|1
DMAAGYLSEAWSRVTK
>FUSION-ENST00000605031.5:106765-ENST00000584637.5:83540|875
YSMLVMEVR
>ENST00000302432.3|SNV-1512-G-C|4
SLKILLHLDSHLEGFRK
>FUSION-ENST00000591827.5:10406-ENST00000593074.5:14037|16
RRPHHPHLWAACSSVTGPR
>FUSION-ENST00000591827.5:10406-ENST00000593074.5:14037|23
TMAALGAFGTSSALPSR
>FUSION-ENST00000605031.5:106765-ENST00000584637.5:83540|1570
EGAMDTVLKSMIYIGMRVTFLQLK
>FUSION-ENST00000605031.5:106765-ENST00000584637.5:83540|813
YLEFIEELKFKNPILISHF
>FUSION-ENST00000605031.5:106765-ENST00000584637.5:83540|286
EESSYLGVHTCLSDHCT
>ENST00000475550.5|SNV-49143-T-C|5
MFLLFCKAQDYLR
>FUSION-ENST00000605031.5:106765-ENST00000584637.5:83540|1692
LLPRGSNLS
>FUSION-ENST00000605031.5:106765-ENST00000584637.5:83540|1696
MCVSAHGDGRYWYYKK
>FUSION-ENST00000605031.5:106765-ENST00000584637.5:83540|680
CVNHVSRVYRR
>FUSION-ENST00000605031.5:106765-ENST00000584637.5:83540|719
PCISSPISSR
>FUSION-ENST00000605031.5:106765-ENST00000584637.5:83540|1335
MGRDLNATFSYVDFIL
>FUSION-ENST00000605031.5:106765-ENST00000584637.5:83540|2019
EQSAFDCWDYERS
>FUSION-ENST00000605031.5:106765-ENST00000584637.5:83540|998
ALHESLFLHDIFTRSLKHGSFR
>FUSION-ENST00000605031.5:106765-ENST00000584637.5:83540|2410
MTVFMGLCPKLLIHSHVIR
>ENST00000434615.2|SNV-93855-G-A|3
PQTIAPSTYISTYLK
>FUSION-ENST00000605031.5:106765-ENST00000584637.5:83540|2428
RISLCFLK
>FUSION-ENST00000605031.5:106765-ENST00000584637.5:83540|767
GIKMEVQLNHKCPGETWMSFLAR
>FUSION-ENST00000588268.6:10406-ENST00000593074.5:14037|1
WCPDGHTAVLWDHGVCQRPVGGR
>ENST00000395527.8|SNV-195407-A-G|2
ALEEKNRNFQK
>FUSION-ENST00000605031.5:106765-ENST00000584637.5:83540|1802
SLSICFSVKYFISPSLMK
>FUSION-ENST00000605031.5:106765-ENST00000584637.5:83540|2139
MEAIFRP
>FUSION-ENST00000605031.5:106765-ENST00000584637.5:83540|1718
DSGMLCLCCLWFQR
>FUSION-ENST00000605031.5:106765-ENST00000584637.5:83540|1407
LTVFRALWQSFVMQEK
>FUSION-ENST00000605031.5:106765-ENST00000584637.5:83540|1744
MVPAPLCTSGR
>FUSION-ENST00000605031.5:106765-ENST00000584637.5:83540|1634
VMGGTGITKSFSPVGQI
>FUSION-ENST00000605031.5:106765-ENST00000584637.5:83540|345
HTERETHIMVCSLPHPTPLPLNR
>FUSION-ENST00000605031.5:106765-ENST00000584637.5:83540|33
GHELIHCQYLLYGTMTILQK
>FUSION-ENST00000605031.5:106765-ENST00000584637.5:83540|2037
LPGLGGVHMSPFAK
>ENST00000311066.9|INDEL-79908-C-CA|3
KSQRLTSMEFVWER
>ENST00000521436.5|SNV-13139-C-G|5
SGPLPQTSQRWSSLHLR
>FUSION-ENST00000605031.5:106765-ENST00000584637.5:83540|1944
SLIHLELIFV
>FUSION-ENST00000605031.5:106765-ENST00000584637.5:83540|18
AVAIYRLVVCSK
>FUSION-ENST00000605031.5:106765-ENST00000584637.5:83540|63
MRSWGYNSSS
>FUSION-ENST00000605031.5:106765-ENST00000584637.5:83540|1170
ALWQNKNR
>ENST00000308973.9|SNV-8353-A-G|5
TIKLEHVHFRVFYIQQDR
>FUSION-ENST00000605031.5:106765-ENST00000584637.5:83540|1273
DRCTCMYS
>FUSION-ENST00000605031.5:106765-ENST00000584637.5:83540|2439
MTTGHQTAGSWNYSYMTK
>FUSION-ENST00000605031.5:106765-ENST00000584637.5:83540|2246
CLGWRMRER
>ENST00000671733.1|SNV-34010-C-G|3
IHAIHAHNGWIPKSNVWLKMGK
>FUSION-ENST00000605031.5:106765-ENST00000584637.5:83540|1612
SFLTMNLALF
>FUSION-ENST00000605031.5:106765-ENST00000584637.5:83540|1148
MILCKGLCK
>FUSION-ENST00000605031.5:106765-ENST00000584637.5:83540|1500
MAVFPEMSLEGQMVFSQEER
>FUSION-ENST00000605031.5:106765-ENST00000584637.5:83540|1194
HIGVFWLLK
>FUSION-ENST00000605031.5:106765-ENST00000584637.5:83540|1089
DLRDGPCSHLRLQLGQSEMWEN
>FUSION-ENST00000605031.5:106765-ENST00000584637.5:83540|365
SDKGNFISMYQCLDSK
>FUSION-ENST00000605031.5:106765-ENST00000584637.5:83540|37
CVGEREMR
>FUSION-ENST00000605031.5:106765-ENST00000584637.5:83540|19
GLKAVAIYRLVVCSK
>FUSION-ENST00000605031.5:106765-ENST00000584637.5:83540|263
MERHLVTILMTVRCYWGVLNWR
>FUSION-ENST00000605031.5:106765-ENST00000584637.5:83540|2386
NRENVER
>FUSION-ENST00000605031.5:106765-ENST00000584637.5:83540|1110
KTMEGISSAEMK
>FUSION-ENST00000221418.9:764-ENST00000600636.5:8004|8
AVVISGAGKMFTAVPGSRGGR
>ENST00000465393.1|SNV-90766-G-A|1
TYGQVYKQMNQ
>FUSION-ENST00000605031.5:106765-ENST00000584637.5:83540|1139
AHTLNTVGR
>FUSION-ENST00000605031.5:106765-ENST00000584637.5:83540|2060
MCSLTSYRVIQFTPNCG
>ENST00000306177.9|SNV-45402-A-C|1
AHGLPGKLMPAPLLSLPEDK
>FUSION-ENST00000605031.5:106765-ENST00000584637.5:83540|1932
MQALFWFHMNFK
>FUSION-ENST00000605031.5:106765-ENST00000584637.5:83540|225
CYASYACR
>FUSION-ENST00000605031.5:106765-ENST00000584637.5:83540|367
ITCLLGRCF
>FUSION-ENST00000605031.5:106765-ENST00000584637.5:83540|48
YIMLTSLLCALGAIIHQVRR
>ENST00000261674.8|INDEL-67125-C-CA|2
ISNKITFSQVPFVIQVQV
>FUSION-ENST00000605031.5:106765-ENST00000584637.5:83540|1830
CVSAHEMGFLNTAH
>FUSION-ENST00000605031.5:106765-ENST00000584637.5:83540|47
MYIMLTSLLCALGAIIHQVRRAK
>ENST00000394417.6|SNV-49143-T-C|4
EFPTVPLVKLGSSFTKAQDYLR
>FUSION-ENST00000605031.5:106765-ENST00000584637.5:83540|1990
VFLVLDP
>FUSION-ENST00000605031.5:106765-ENST00000584637.5:83540|1134
MNILITLELR
>FUSION-ENST00000605031.5:106765-ENST00000584637.5:83540|2536
QEVEVTVSRDCASVLQLG
>ENST00000391620.2|SNV-724-C-T|2
LSSACCGLSLGQK
>FUSION-ENST00000605031.5:106765-ENST00000584637.5:83540|2574
IFFWVSPLSGK
>FUSION-ENST00000605031.5:106765-ENST00000584637.5:83540|2081
RMHNCTHTQMCKHTHTHTHTQNCHR
>FUSION-ENST00000605031.5:106765-ENST00000584637.5:83540|1986
DQHQQHTTHLLVQPKR
>FUSION-ENST00000605031.5:106765-ENST00000584637.5:83540|1155
SAKETCS
>FUSION-ENST00000602004.1:43988-ENST00000638280.1:7932|1
GQGVIVGHAQDFSPNNSQH
>FUSION-ENST00000303961.9:8279-ENST00000533472.1:100341|3
VKRQGLK
>ENST00000504778.5|SNV-26193-G-T|6
MECVPYNSLCVYQIR
>FUSION-ENST00000605031.5:106765-ENST00000584637.5:83540|957
IFSQGLSSMGASGSRTSDR
>FUSION-ENST00000605031.5:106765-ENST00000584637.5:83540|679
MLFALLASQDLNIDVR
>FUSION-ENST00000605031.5:106765-ENST00000584637.5:83540|1159
ACYKMVRSAK
>FUSION-ENST00000605031.5:106765-ENST00000584637.5:83540|421
AMSLKELIIQIYAALLTK
>ENST00000258201.9|SNV-10919-T-C|1
STYKARFLENVAAAETEK
>FUSION-ENST00000605031.5:106765-ENST00000584637.5:83540|1631
MGGTGITKSFSPVGQI
>FUSION-ENST00000605031.5:106765-ENST00000584637.5:83540|1539
CLLNAYRVQGTVAIFCNAR
>FUSION-ENST00000605031.5:106765-ENST00000584637.5:83540|2184
MRTGEMLVE
>FUSION-ENST00000605031.5:106765-ENST00000584637.5:83540|2388
MKNRENVER
>ENST00000302432.3|SNV-1512-G-C|2
ILLHLDSHLEGFRK
>FUSION-ENST00000605031.5:106765-ENST00000584637.5:83540|1603
YESDFSTT
>FUSION-ENST00000605031.5:106765-ENST00000584637.5:83540|1700
MCVSAHGDGR
>FUSION-ENST00000605031.5:106765-ENST00000584637.5:83540|1559
MIYIGMR
>ENST00000276616.3|SNV-24647-A-G|2
YNCTGEPWPSISHLAK
>FUSION-ENST00000605031.5:106765-ENST00000584637.5:83540|1699
CVSAHGDGR
>ENST00000298229.7|SNV-5467-G-A|3
DGASHLPHLTR
>FUSION-ENST00000605031.5:106765-ENST00000584637.5:83540|750
KVFCRSCHLTETLDWSFPGSR
>FUSION-ENST00000605031.5:106765-ENST00000584637.5:83540|1258
FDFLRNCFPK
>ENST00000377921.7|SNV-223970-T-A|3
SETYKYHYGRHMQANPEPPK
>FUSION-ENST00000605031.5:106765-ENST00000584637.5:83540|358
MYQCLDSKCFCV
>ENST00000228264.10|SNV-16039-G-C|4
KAAEEEKPKR
>FUSION-ENST00000605031.5:106765-ENST00000584637.5:83540|2067
HTHTHTHTQNCHR
>FUSION-ENST00000361961.7:464-ENST00000261191.12:9421|1
LGAPDESSVRVAVS
>ENST00000545913.5|SNV-148800-A-G|7
MPEAYSRSWRLNESSDR
>ENST00000475550.5|SNV-49143-T-C|4
FLLFCKAQDYLR
>FUSION-ENST00000605031.5:106765-ENST00000584637.5:83540|100
MFLTKER
>FUSION-ENST00000605031.5:106765-ENST00000584637.5:83540|837
KTTPGCLQT
>FUSION-ENST00000605031.5:106765-ENST00000584637.5:83540|2336
MLPLGQR
>FUSION-ENST00000605031.5:106765-ENST00000584637.5:83540|866
LAAGRSVRR
>ENST00000370689.6|INDEL-104168-G-GA|6
KNPWNRFIWK
>FUSION-ENST00000605031.5:106765-ENST00000584637.5:83540|1543
YFPLHCADHTSITTDVLITSR
>FUSION-ENST00000605031.5:106765-ENST00000584637.5:83540|2222
MWVGYIFFTLRER
>FUSION-ENST00000605031.5:106765-ENST00000584637.5:83540|1446
PQVVEKR
>FUSION-ENST00000605031.5:106765-ENST00000584637.5:83540|2489
MLQEQTFPSLAPWSK
>ENST00000490135.6|SNV-306360-C-A|1
ADIGLNERQVIQK
>FUSION-ENST00000605031.5:106765-ENST00000584637.5:83540|2098
HLSQFMLIFQK
>ENST00000330537.10|SNV-14955-G-A|3
FAFFKVLPGDYEILTTHPTWALK
>FUSION-ENST00000605031.5:106765-ENST00000584637.5:83540|1730
YVSRNLSISSR
>FUSION-ENST00000591827.5:10406-ENST00000593074.5:14037|9
LETRSLSRAR
>FUSION-ENST00000605031.5:106765-ENST00000584637.5:83540|2598
MTSTLLSWSLSIECVLFVSIFLIVS
>FUSION-ENST00000605031.5:106765-ENST00000584637.5:83540|1279
YLQFGGRR
>FUSION-ENST00000605031.5:106765-ENST00000584637.5:83540|217
NSHSKDLENVLGVYYNKPFKI
>FUSION-ENST00000605031.5:106765-ENST00000584637.5:83540|231
LLFYYEEK
>FUSION-ENST00000605031.5:106765-ENST00000584637.5:83540|1833
NLGAPVLGAYRFRIVSSSC
>FUSION-ENST00000605031.5:106765-ENST00000584637.5:83540|2100
GNFKVSFLSP
>FUSION-ENST00000221418.9:764-ENST00000600636.5:8004|6
MFTAVPGSRGGR
>FUSION-ENST00000605031.5:106765-ENST00000584637.5:83540|1968
VVSFAVQK
>FUSION-ENST00000605031.5:106765-ENST00000584637.5:83540|1808
NSFRAGLVVTK
>FUSION-ENST00000605031.5:106765-ENST00000584637.5:83540|1325
MYVFIKLMWMHK
>ENST00000493882.1|SNV-7905-C-T|1
MSSPTRV
>ENST00000644699.1|SNV-77630-C-T|1
VWFSNRCARWR
>FUSION-ENST00000605031.5:106765-ENST00000584637.5:83540|2167
ALPLFSYLSSDPTQPFILFCSFWSR
>FUSION-ENST00000605031.5:106765-ENST00000584637.5:83540|154
MHAEEIPIQKTWK
>FUSION-ENST00000605031.5:106765-ENST00000584637.5:83540|1843
FLRTCFMNLGAPVLGAYR
>FUSION-ENST00000605031.5:106765-ENST00000584637.5:83540|2066
HTHTHTHTQNCHRR
>FUSION-ENST00000599470.5:48241-ENST00000616721.6:54734|2
ELLFNETR
>FUSION-ENST00000605031.5:106765-ENST00000584637.5:83540|1333
LWKKGVHG
>FUSION-ENST00000605031.5:106765-ENST00000584637.5:83540|1232
SFMLIYLISIPISIPR
>FUSION-ENST00000605031.5:106765-ENST00000584637.5:83540|539
VFPNYYSK
>FUSION-ENST00000605031.5:106765-ENST00000584637.5:83540|2416
YILSYKFLMTVFMGLCPK
>FUSION-ENST00000605031.5:106765-ENST00000584637.5:83540|831
MLETFPT
>ENST00000471546.5|INDEL-17166-G-GA|6
VISPIQNEAICAGKNRYFMEEL
>FUSION-ENST00000605031.5:106765-ENST00000584637.5:83540|1871
AGSNGISSSR
>FUSION-ENST00000605031.5:106765-ENST00000584637.5:83540|978
IRPPQPLK
>FUSION-ENST00000605031.5:106765-ENST00000584637.5:83540|751
MKVFCRSCHLTETLDWSFPGSR
>FUSION-ENST00000605031.5:106765-ENST00000584637.5:83540|2154
ASHVNCLRR
>FUSION-ENST00000605031.5:106765-ENST00000584637.5:83540|6
SLFEVSSCVILGTDIKPL
>FUSION-ENST00000605031.5:106765-ENST00000584637.5:83540|2258
RYTTTVAPK
>FUSION-ENST00000605031.5:106765-ENST00000584637.5:83540|2015
CASTHTHTHTHR
>FUSION-ENST00000605031.5:106765-ENST00000584637.5:83540|1532
MPYVISR
>FUSION-ENST00000605031.5:106765-ENST00000584637.5:83540|1850
MSIRSAWCR
>FUSION-ENST00000605031.5:106765-ENST00000584637.5:83540|11
MNLSLGSARLSYK
>FUSION-ENST00000605031.5:106765-ENST00000584637.5:83540|2551
GTSRPKAVVNIWKIFF
>FUSION-ENST00000605031.5:106765-ENST00000584637.5:83540|2447
MEMGCWKEDCISDSLQSQKPVEGFL
>FUSION-ENST00000605031.5:106765-ENST00000584637.5:83540|1508
MPTFCQTFVLITSSFAVINKVER
>FUSION-ENST00000605031.5:106765-ENST00000584637.5:83540|71
MYVNFTVAFAL
>FUSION-ENST00000605031.5:106765-ENST00000584637.5:83540|1410
MNSVIFSRVIE
>ENST00000488669.5|SNV-1466-C-G|3
VWGEHRWGGPQAHVSTFWKSDP
>ENST00000375650.5|MNV-1816-AG-A|1
TPWSPTPST
>FUSION-ENST00000605031.5:106765-ENST00000584637.5:83540|2511
PYENEFYRICLFIK
>ENST00000443950.6|SNV-21610-G-A|1
HSGPNSADSANNGFVRLR
>FUSION-ENST00000605031.5:106765-ENST00000584637.5:83540|1087
DGPCSHLRLQLGQSEMWEN
>FUSION-ENST00000605031.5:106765-ENST00000584637.5:83540|613
LTYGFSVEKSK
>FUSION-ENST00000605031.5:106765-ENST00000584637.5:83540|2435
MTKKIGGWAEPDSETIPK
>FUSION-ENST00000605031.5:106765-ENST00000584637.5:83540|252
CYWGVLNWRMS
>FUSION-ENST00000605031.5:106765-ENST00000584637.5:83540|42
LTSLLCALGAIIHQVRR
>FUSION-ENST00000605031.5:106765-ENST00000584637.5:83540|1861
MIAILTGVR
>FUSION-ENST00000605031.5:106765-ENST00000584637.5:83540|1080
MALPYRGGHKEE
>FUSION-ENST00000605031.5:106765-ENST00000584637.5:83540|203
ANTENLRQLGPLEGQR
>FUSION-ENST00000605031.5:106765-ENST00000584637.5:83540|515
LYNIANHIRTLQRLGYK
>FUSION-ENST00000605031.5:106765-ENST00000584637.5:83540|2603
MLTIDHNFSPHDTASYF
>ENST00000542953.1|SNV-41710-A-G|1
QEMFQRAQEL
>ENST00000521800.2|MNV-100366-CC-C|13
GGLCGKPLLKQK
>FUSION-ENST00000605031.5:106765-ENST00000584637.5:83540|23
SASLGPK
>FUSION-ENST00000605031.5:106765-ENST00000584637.5:83540|799
AIDNKWLR
>FUSION-ENST00000605031.5:106765-ENST00000584637.5:83540|2172
NLGGQKIQTSRI
>FUSION-ENST00000605031.5:106765-ENST00000584637.5:83540|2610
TLLHIFK
>ENST00000374708.8|SNV-18333-C-T|4
GSLGFPGFPGASGEKGAWGLSGK
>FUSION-ENST00000605031.5:106765-ENST00000584637.5:83540|2558
PYQRDGDK
>ENST00000672995.1|SNV-34010-C-G|4
MHTMAGSPNLMFG
>FUSION-ENST00000605031.5:106765-ENST00000584637.5:83540|2186
MSRQVSR
>ENST00000361745.10|SNV-5168-A-C|3
YSHICAK
>FUSION-ENST00000605031.5:106765-ENST00000584637.5:83540|964
MYFFVIY
>ENST00000491021.1|SNV-18730-A-G|3
MSRALVNKEEPPK
>FUSION-ENST00000605031.5:106765-ENST00000584637.5:83540|1580
MFAFRVHQMHSIAQDVPVTLTK
>FUSION-ENST00000605031.5:106765-ENST00000584637.5:83540|2164
LMHTMASHVNCLR
>FUSION-ENST00000605031.5:106765-ENST00000584637.5:83540|756
SFLARGFSHHSKYFQR
>FUSION-ENST00000605031.5:106765-ENST00000584637.5:83540|1467
KYSSPGKK
>FUSION-ENST00000380249.5:106765-ENST00000584637.5:83540|1
TQIASFYTRIHH
>FUSION-ENST00000605031.5:106765-ENST00000584637.5:83540|2376
QINSTQPLGQAHDQ
>ENST00000262715.10|SNV-9763-G-A|5
RHPRQPPR
>FUSION-ENST00000605031.5:106765-ENST00000584637.5:83540|453
ERYIEEPGQTVWLLCK
>FUSION-ENST00000605031.5:106765-ENST00000584637.5:83540|1171
ISIKALWQNKNR
>FUSION-ENST00000605031.5:106765-ENST00000584637.5:83540|1982
NPKTWHLFFTLSTVQK
>FUSION-ENST00000605031.5:106765-ENST00000584637.5:83540|83
MFPAPPHSTPSQQGEST
>FUSION-ENST00000605031.5:106765-ENST00000584637.5:83540|38
KCVGEREMR
>ENST00000258613.5|SNV-37782-C-T|1
HNSIHSPSFWKNSDEENICELSEQR
>FUSION-ENST00000605031.5:106765-ENST00000584637.5:83540|335
MEMSQGLFLQLVFTEWSYVPQLFWK
>ENST00000372429.7|SNV-40705-G-A|1
FYVSHEWLNK
>FUSION-ENST00000599579.5:8279-ENST00000533472.1:100341|5
PPGHLCPSLIRNFYILMVLHK
>ENST00000341594.9|SNV-306360-C-A|5
SLIKDADRVMADIGLNER
>FUSION-ENST00000605031.5:106765-ENST00000584637.5:83540|2220
MWVGYIFFTLRERGWAGV
>FUSION-ENST00000605031.5:106765-ENST00000584637.5:83540|1354
QTEKVNLVELFYFIMLL
>ENST00000374708.8|SNV-18333-C-T|1
GAWGLSGKSGPRGER
>FUSION-ENST00000605031.5:106765-ENST00000584637.5:83540|722
MYNLPEIFSKKQSM
>FUSION-ENST00000605031.5:106765-ENST00000584637.5:83540|1739
VPAPLCTSGRIRL
>ENST00000394417.6|SNV-49143-T-C|3
LGSSFTKAQDYLR
>FUSION-ENST00000605031.5:106765-ENST00000584637.5:83540|1920
VVFSSSVKKVIGSLMGIALNL
>FUSION-ENST00000605031.5:106765-ENST00000584637.5:83540|513
TLQRLGYKIFGVIPR
>FUSION-ENST00000605031.5:106765-ENST00000584637.5:83540|14
MRKLCLK
>FUSION-ENST00000605031.5:106765-ENST00000584637.5:83540|2355
MPCPVLRTIRMLSHLNHI
>FUSION-ENST00000605031.5:106765-ENST00000584637.5:83540|1720
CLPGYQQRR
>FUSION-ENST00000605031.5:106765-ENST00000584637.5:83540|1793
YTIMSSANR
>FUSION-ENST00000605031.5:106765-ENST00000584637.5:83540|1877
FVRDIGLKFSFFCCVSAR
>FUSION-ENST00000605031.5:106765-ENST00000584637.5:83540|2075
HNCTHTQMCK
>ENST00000375067.7|SNV-1466-C-G|3
HRALRTAPMQPR
>FUSION-ENST00000605031.5:106765-ENST00000584637.5:83540|1088
DGPCSHLR
>FUSION-ENST00000605031.5:106765-ENST00000584637.5:83540|2344
MIVIIRGSGLRKPIGIK
>ENST00000521436.5|SNV-13139-C-G|4
SGPLPQTSQRWSSLHLRTCPR
>FUSION-ENST00000605031.5:106765-ENST00000584637.5:83540|134
TDWGHTQGNIRFLPLPGLGR
>FUSION-ENST00000605031.5:106765-ENST00000584637.5:83540|1036
SLHNTDVLE
>FUSION-ENST00000605031.5:106765-ENST00000584637.5:83540|1535
VQGTVAIFCNAR
>ENST00000411527.5|INDEL-1813-G-GAGT|3
DFLEQERAAELDKVCR
>FUSION-ENST00000605031.5:106765-ENST00000584637.5:83540|310
FLTAMSHSPDLEYK
>FUSION-ENST00000605031.5:106765-ENST00000584637.5:83540|1379
GIKRFHLK
>FUSION-ENST00000605031.5:106765-ENST00000584637.5:83540|61
LCRILCLSFLIQYGCNNCACLVGLL
>FUSION-ENST00000605031.5:106765-ENST00000584637.5:83540|150
TWKMSWVFTIINLLR
>FUSION-ENST00000605031.5:106765-ENST00000584637.5:83540|284
MRTQRYLALGTIFYSCSDPFS
>FUSION-ENST00000605031.5:106765-ENST00000584637.5:83540|357
YQCLDSKCFCV
>FUSION-ENST00000605031.5:106765-ENST00000584637.5:83540|1187
RQKANYLLSAMQTCLTGK
>FUSION-ENST00000605031.5:106765-ENST00000584637.5:83540|930
CDKDSIV
>FUSION-ENST00000605031.5:106765-ENST00000584637.5:83540|1568
DTVLKSMIYIGMR
>FUSION-ENST00000605031.5:106765-ENST00000584637.5:83540|1592
QTCLPSIPK
>FUSION-ENST00000605031.5:106765-ENST00000584637.5:83540|1178
SRVPSIALPPYGIAISWRP
>FUSION-ENST00000605031.5:106765-ENST00000584637.5:83540|1960
MVLPRFSSR
>FUSION-ENST00000303961.9:2420-ENST00000533472.1:100341|2
LGSYVINGRTKATCVLH
>FUSION-ENST00000605031.5:106765-ENST00000584637.5:83540|598
SHISVGCKWLKLILNYQGK
>ENST00000306177.9|SNV-44877-A-C|5
KQKLTISIHNK
>FUSION-ENST00000605031.5:106765-ENST00000584637.5:83540|241
EAGSVERM
>FUSION-ENST00000605031.5:106765-ENST00000584637.5:83540|1472
MNLTINGML
>FUSION-ENST00000605031.5:106765-ENST00000584637.5:83540|1742
MVPAPLCTSGRIR
>FUSION-ENST00000605031.5:106765-ENST00000584637.5:83540|2005
FVTYVYMCHVGVLHPVTR
>FUSION-ENST00000605031.5:106765-ENST00000584637.5:83540|347
EKERHTER
>ENST00000537911.5|SNV-9929-T-C|3
HSGPRLCIDLSTTHYMSKK
>FUSION-ENST00000605031.5:106765-ENST00000584637.5:83540|2535
QLSISGR
>FUSION-ENST00000605031.5:106765-ENST00000584637.5:83540|1825
MECSSICLYPLLFH
>FUSION-ENST00000605031.5:106765-ENST00000584637.5:83540|682
CVNHVSR
>ENST00000391620.2|SNV-724-C-T|1
LSSACCGLSLGQKSSC
>FUSION-ENST00000605031.5:106765-ENST00000584637.5:83540|1922
VVFSSSVK
>FUSION-ENST00000605031.5:106765-ENST00000584637.5:83540|1267
YIPPFVFLFIS
>FUSION-ENST00000605031.5:106765-ENST00000584637.5:83540|1554
MRVTFLQLK
>FUSION-ENST00000599470.5:48241-ENST00000616721.6:54734|3
RELLFNETRATA
>ENST00000306177.9|SNV-45402-A-C|2
AHGLPGK
>FUSION-ENST00000605031.5:106765-ENST00000584637.5:83540|448
YIEEPGQTVWLLCKTHPHEGERR
>FUSION-ENST00000605031.5:106765-ENST00000584637.5:83540|1173
SQFYILLPDLNIIPFSKISIK
>FUSION-ENST00000605031.5:106765-ENST00000584637.5:83540|41
MLTSLLCALGAIIHQVRRAK
>FUSION-ENST00000605031.5:106765-ENST00000584637.5:83540|976
IRPPQPLKVLGLQA
>FUSION-ENST00000605031.5:106765-ENST00000584637.5:83540|1186
QKANYLLSAMQTCLTGK
>ENST00000295470.9|MNV-725-GT-G|4
MEARPGFPMCRRHCSPPLPLL
>FUSION-ENST00000605031.5:106765-ENST00000584637.5:83540|141
KFTYLELNF
>FUSION-ENST00000605031.5:106765-ENST00000584637.5:83540|512
LGYKIFGVIPR
>FUSION-ENST00000605031.5:106765-ENST00000584637.5:83540|2488
LQEQTFPSLAPWSK
>FUSION-ENST00000605031.5:106765-ENST00000584637.5:83540|2385
NRENVERK
>FUSION-ENST00000605031.5:106765-ENST00000584637.5:83540|2070
MCKHTHTHTHTQNCHRR
>FUSION-ENST00000605031.5:106765-ENST00000584637.5:83540|1855
MSRLQIFSPIL
>FUSION-ENST00000605031.5:106765-ENST00000584637.5:83540|1878
MFVRDIGLKFSFFCCVSAR
>ENST00000379141.8|SNV-6207-T-C|2
SSFIKASSMSHLQSLR
>FUSION-ENST00000605031.5:106765-ENST00000584637.5:83540|1872
MAGSNGISSSR
>ENST00000512097.9|SNV-440187-G-A|4
DFIEAQMESYDKHVTYNAEQSR
>ENST00000557627.1|SNV-9763-G-A|2
QPPRSPVSHCPSPRPTPLFSR
>FUSION-ENST00000605031.5:106765-ENST00000584637.5:83540|1151
RSVLVLK
>ENST00000349607.8|SNV-48477-C-G|1
TAQTGSGQATNFIAFAAQYR
>FUSION-ENST00000605031.5:106765-ENST00000584637.5:83540|1708
AFFVSFDFVGLK
>FUSION-ENST00000605031.5:106765-ENST00000584637.5:83540|1124
MVQRAGKM
>ENST00000521800.2|MNV-100366-CC-C|16
RPRGGLCGKPLLK
>FUSION-ENST00000605031.5:106765-ENST00000584637.5:83540|53
MLLPLKRQSSSI
>FUSION-ENST00000605031.5:106765-ENST00000584637.5:83540|1782
LNIGPHSLLACR
>FUSION-ENST00000605031.5:106765-ENST00000584637.5:83540|2168
IDTKNLIAPR
>FUSION-ENST00000605031.5:106765-ENST00000584637.5:83540|1172
ISIKALWQNK
>FUSION-ENST00000605031.5:106765-ENST00000584637.5:83540|2120
AQICITYL
>FUSION-ENST00000605031.5:106765-ENST00000584637.5:83540|846
MPNHTHFPLLSQ
>FUSION-ENST00000605031.5:106765-ENST00000584637.5:83540|2226
LHSFPQAESYS
>FUSION-ENST00000605031.5:106765-ENST00000584637.5:83540|924
MARSWLTATSASRIQAILMP
>FUSION-ENST00000605031.5:106765-ENST00000584637.5:83540|1021
MMTCRPR
>FUSION-ENST00000605031.5:106765-ENST00000584637.5:83540|1177
VPSIALPPYGIAISWRP
>FUSION-ENST00000605031.5:106765-ENST00000584637.5:83540|378
MYLPVCDFISSSCQSNEILRPVTVR
>FUSION-ENST00000605031.5:106765-ENST00000584637.5:83540|890
MCLEGQRRNVLGK
>FUSION-ENST00000605031.5:106765-ENST00000584637.5:83540|133
TDWGHTQGNIRFLPLPGLGRGSR
>FUSION-ENST00000605031.5:106765-ENST00000584637.5:83540|1121
QYNSALIR
>FUSION-ENST00000605031.5:106765-ENST00000584637.5:83540|1370
LRKITLAG
>FUSION-ENST00000605031.5:106765-ENST00000584637.5:83540|1363
DTLQQTALLIFR
>FUSION-ENST00000605031.5:106765-ENST00000584637.5:83540|1587
AIREFLLSSSPAHS
>FUSION-ENST00000605031.5:106765-ENST00000584637.5:83540|973
MKNPTYNPKS
>FUSION-ENST00000605031.5:106765-ENST00000584637.5:83540|953
MGASGSRTSDR
>FUSION-ENST00000605031.5:106765-ENST00000584637.5:83540|131
FLPLPGLGRGSR
>FUSION-ENST00000605031.5:106765-ENST00000584637.5:83540|2276
VPTYGMISFKR
>FUSION-ENST00000605031.5:106765-ENST00000584637.5:83540|919
MKLTKLVNSSE
>FUSION-ENST00000605031.5:106765-ENST00000584637.5:83540|451
ERYIEEPGQTVWLLCKTHPHEGER
>FUSION-ENST00000605031.5:106765-ENST00000584637.5:83540|711
YVSVCLFILR
>FUSION-ENST00000605031.5:106765-ENST00000584637.5:83540|1974
SNFSCVFWLHK
>ENST00000450295.5|SNV-116951-C-G|2
SRGLIQEMSGDASVCPDK
>FUSION-ENST00000605031.5:106765-ENST00000584637.5:83540|2217
MTTSILPS
>FUSION-ENST00000605031.5:106765-ENST00000584637.5:83540|2573
MIFFWVSPLSGKMR
>FUSION-ENST00000605031.5:106765-ENST00000584637.5:83540|1230
MLIYLISIPISIPR
>FUSION-ENST00000591827.5:10406-ENST00000593074.5:14037|24
ARTMAALGAFGTSSALPSR
>FUSION-ENST00000605031.5:106765-ENST00000584637.5:83540|1216
YSILCIYHLLFFCSSVEEHCSR
>ENST00000409514.5|SNV-16199-G-A|2
WIIRLQKGLASR
>FUSION-ENST00000605031.5:106765-ENST00000584637.5:83540|1896
MQCLVFCPCDNLLR
>FUSION-ENST00000605031.5:106765-ENST00000584637.5:83540|213
KMRETAMANTENLR
>FUSION-ENST00000605031.5:106765-ENST00000584637.5:83540|486
MWKTGIASLRR
>FUSION-ENST00000605031.5:106765-ENST00000584637.5:83540|1642
YILLFWGGEFCR
>FUSION-ENST00000605031.5:106765-ENST00000584637.5:83540|808
SPDRNFGLVLSWFK
>FUSION-ENST00000605031.5:106765-ENST00000584637.5:83540|1387
MFLDEETKS
>FUSION-ENST00000605031.5:106765-ENST00000584637.5:83540|2570
IFFWVSPLSGKMRSITK
>ENST00000441887.5|SNV-37747-A-G|4
KRGSVVSK
>FUSION-ENST00000605031.5:106765-ENST00000584637.5:83540|2362
MIITLIACYMPCPVLR
>FUSION-ENST00000605031.5:106765-ENST00000584637.5:83540|1470
MKYSSPGK
>FUSION-ENST00000605031.5:106765-ENST00000584637.5:83540|432
LCILCMQKK
>FUSION-ENST00000605031.5:106765-ENST00000584637.5:83540|710
MYVSVCLFILRCTTK
>FUSION-ENST00000605031.5:106765-ENST00000584637.5:83540|1542
GQSTHSSNK
>FUSION-ENST00000605031.5:106765-ENST00000584637.5:83540|1053
MKKSMQPATK
>ENST00000262442.9|SNV-333641-G-A|2
KFRPQGWNR
>FUSION-ENST00000605031.5:106765-ENST00000584637.5:83540|907
MVALIQLRNTETSEILK
>FUSION-ENST00000605031.5:106765-ENST00000584637.5:83540|1240
MSLSPLIYSWK
>FUSION-ENST00000605031.5:106765-ENST00000584637.5:83540|1901
LLRLVLNSWAQVILLPQPPKVLEL
>FUSION-ENST00000605031.5:106765-ENST00000584637.5:83540|1866
SLRNRHTDFHNG
>FUSION-ENST00000605031.5:106765-ENST00000584637.5:83540|1785
MLNRSGERGHPCLVPVFK
>ENST00000530307.1|SNV-129815-A-T|1
GVIIVPSAGVGIVLGGYIIKKL
>FUSION-ENST00000605031.5:106765-ENST00000584637.5:83540|55
ILLIQGQAFQFNGVRQTQ
>FUSION-ENST00000591827.5:10406-ENST00000593074.5:14037|25
SLPAASGWAWSWTNLRAR
>FUSION-ENST00000605031.5:106765-ENST00000584637.5:83540|123
GKFKPLKNK
>FUSION-ENST00000605031.5:106765-ENST00000584637.5:83540|2593
PLILCLYYLR
>FUSION-ENST00000605031.5:106765-ENST00000584637.5:83540|1757
KVVEFCQRPFLHPLRLSYGFCR
>ENST00000471546.5|INDEL-17166-G-GA|1
QFVQEKTDILWKNCEFLVNR
>FUSION-ENST00000605031.5:106765-ENST00000584637.5:83540|449
YIEEPGQTVWLLCKTHPHEGER
>FUSION-ENST00000605031.5:106765-ENST00000584637.5:83540|2398
MSELLSDLEI
>FUSION-ENST00000605031.5:106765-ENST00000584637.5:83540|2517
WPGAVAHACNPSTLGSRGGR
>FUSION-ENST00000605031.5:106765-ENST00000584637.5:83540|1684
YCVSIREK
>FUSION-ENST00000605031.5:106765-ENST00000584637.5:83540|285
NSYSSEFYK
>FUSION-ENST00000605031.5:106765-ENST00000584637.5:83540|1810
MFSAFFRNSFRAGLVVTK
>ENST00000361745.10|SNV-5168-A-C|6
SVEDLKERYSHICAK
>FUSION-ENST00000605031.5:106765-ENST00000584637.5:83540|1778
SGERGHPCLVPVFKGNASR
>FUSION-ENST00000605031.5:106765-ENST00000584637.5:83540|315
MNFFPCNK
>FUSION-ENST00000605031.5:106765-ENST00000584637.5:83540|990
SANVLKK
>FUSION-ENST00000605031.5:106765-ENST00000584637.5:83540|519
LYNIANHIR
>FUSION-ENST00000605031.5:106765-ENST00000584637.5:83540|2071
CKHTHTHTHTQNCHR
>FUSION-ENST00000605031.5:106765-ENST00000584637.5:83540|142
YRKFTYLELNF
>FUSION-ENST00000605031.5:106765-ENST00000584637.5:83540|615
STTSTTGERLTYGFSVEKSK
>ENST00000264914.10|MNV-100366-CC-C|2
WSLWEGGVRGVGFVASPC
>FUSION-ENST00000605031.5:106765-ENST00000584637.5:83540|1658
MLFQDSEI
>ENST00000521436.5|SNV-13139-C-G|2
WSSLHLRTCPR
>FUSION-ENST00000605031.5:106765-ENST00000584637.5:83540|685
HVGSCLVFSK
>ENST00000494151.1|SNV-5638-G-A|3
APATPHQYPRTKCLYSASS
>FUSION-ENST00000605031.5:106765-ENST00000584637.5:83540|1143
FSMVAITITNLMAL
>FUSION-ENST00000605031.5:106765-ENST00000584637.5:83540|1057
KVLVLIWRVVK
>FUSION-ENST00000605031.5:106765-ENST00000584637.5:83540|2347
LHHTEMN
>FUSION-ENST00000598707.5:764-ENST00000600636.5:8004|7
FTAVPGSR
>ENST00000339797.5|SNV-13053-A-G|2
ALLGSHSIPTDCAK
>FUSION-ENST00000605031.5:106765-ENST00000584637.5:83540|2351
LSHLNHI
>FUSION-ENST00000605031.5:106765-ENST00000584637.5:83540|765
MEVQLNHKCPGETWMSFLAR
>FUSION-ENST00000605031.5:106765-ENST00000584637.5:83540|2286
MFGVENERKK
>FUSION-ENST00000605031.5:106765-ENST00000584637.5:83540|34
KGHELIHCQYLLYGTMTILQK
>FUSION-ENST00000605031.5:106765-ENST00000584637.5:83540|1515
MELSTMRVLVQKGHLIELGK
>FUSION-ENST00000591827.5:10406-ENST00000593074.5:14037|1
GLADPLIPPGTALEPKKCIK
>FUSION-ENST00000605031.5:106765-ENST00000584637.5:83540|2345
IVIIRGSGLR
>ENST00000490135.6|SNV-306360-C-A|4
MADIGLNER
>ENST00000361745.10|SNV-5168-A-C|4
ERYSHICAKLANVR
>FUSION-ENST00000605031.5:106765-ENST00000584637.5:83540|550
TFLVYYKESSK
>FUSION-ENST00000605031.5:106765-ENST00000584637.5:83540|668
YVSLGNTWLSYTCF
>FUSION-ENST00000605031.5:106765-ENST00000584637.5:83540|688
MLHTVTK
>ENST00000295470.9|MNV-725-GT-G|3
EARPGFPMCRRHCSPPLPLL
>FUSION-ENST00000605031.5:106765-ENST00000584637.5:83540|1473
SQSFYVLLIVQSCDVKQ
>FUSION-ENST00000605031.5:106765-ENST00000584637.5:83540|1827
MSMECSSICLYPLLFH
>ENST00000379416.4|SNV-34827-T-C|1
TLPSPEEILLSIEIPYSR
>FUSION-ENST00000605031.5:106765-ENST00000584637.5:83540|762
CPGETWMSFLAR
>FUSION-ENST00000605031.5:106765-ENST00000584637.5:83540|1840
TCFMNLGAPVLGAYRFR
>FUSION-ENST00000605031.5:106765-ENST00000584637.5:83540|1
IYITVVS
>ENST00000498273.2|MNV-15704-AAC-A|3
TNIQRSRLNR
>ENST00000672995.1|SNV-34010-C-G|1
AGSPNLMFG
>FUSION-ENST00000380249.5:106765-ENST00000584637.5:83540|2
TQIASFYTR
>ENST00000584600.5|SNV-4783-G-A|3
QAQAEDALRVDMDQLEKLLDF
>FUSION-ENST00000605031.5:106765-ENST00000584637.5:83540|26
MSASLGPKGLK
>FUSION-ENST00000605031.5:106765-ENST00000584637.5:83540|1701
LCVNLILSL
>FUSION-ENST00000605031.5:106765-ENST00000584637.5:83540|1274
MDRCTCMYS
>FUSION-ENST00000605031.5:106765-ENST00000584637.5:83540|1453
LAFILKR
>ENST00000184956.11|MNV-34873-CT-C|1
ESSTGLLTSMLGSGMHWSPLYRRVK
>FUSION-ENST00000605031.5:106765-ENST00000584637.5:83540|1562
SMIYIGMR
>FUSION-ENST00000605031.5:106765-ENST00000584637.5:83540|1191
MAMFLVR
>FUSION-ENST00000605031.5:106765-ENST00000584637.5:83540|1993
MGWLGQMVFLVLDP
>FUSION-ENST00000605031.5:106765-ENST00000584637.5:83540|2405
GLCPKLLIHSHVIR
>FUSION-ENST00000605031.5:106765-ENST00000584637.5:83540|317
FMNFFPCNK
>ENST00000524124.5|SNV-325100-G-A|4
TCSTSSAKLNELLETIK
>FUSION-ENST00000380249.5:106765-ENST00000584637.5:83540|8
NFLRSWVIK
>FUSION-ENST00000605031.5:106765-ENST00000584637.5:83540|2200
GFCLWEFCCMI
>FUSION-ENST00000605031.5:106765-ENST00000584637.5:83540|388
GKPCGRKWR
>FUSION-ENST00000605031.5:106765-ENST00000584637.5:83540|1829
MGFLNTAH
>FUSION-ENST00000605031.5:106765-ENST00000584637.5:83540|1016
VLGMRETQK
>FUSION-ENST00000605031.5:106765-ENST00000584637.5:83540|2568
SITKRHSLLLSLFGSHR
>FUSION-ENST00000605031.5:106765-ENST00000584637.5:83540|1681
KMNEIGHHSFIPDYELGIVLGTR
>FUSION-ENST00000605031.5:106765-ENST00000584637.5:83540|530
VSMGAAVLPSWSLCPF
>FUSION-ENST00000605031.5:106765-ENST00000584637.5:83540|1103
KVISVGGFSAYSGFLLLHNKSP
>FUSION-ENST00000605031.5:106765-ENST00000584637.5:83540|1018
TCRPRQLHI
>FUSION-ENST00000605031.5:106765-ENST00000584637.5:83540|1599
CICIYSK
>FUSION-ENST00000605031.5:106765-ENST00000584637.5:83540|1095
CQCPEKACGPRNTVVAIF
>FUSION-ENST00000605031.5:106765-ENST00000584637.5:83540|2150
FDLDMEK
>ENST00000330537.10|SNV-14955-G-A|2
VLPGDYEILTTHPTWALK
>FUSION-ENST00000605031.5:106765-ENST00000584637.5:83540|157
HLMHAEEIPIQKTWK
>FUSION-ENST00000605031.5:106765-ENST00000584637.5:83540|1004
MTDSLEEK
>FUSION-ENST00000605031.5:106765-ENST00000584637.5:83540|2332
LPLGQRGRYR
>FUSION-ENST00000605031.5:106765-ENST00000584637.5:83540|523
SPQVQNK
>FUSION-ENST00000605031.5:106765-ENST00000584637.5:83540|238
NKKLLFYYEEK
>FUSION-ENST00000605031.5:106765-ENST00000584637.5:83540|312
NFFPCNKSVTAVPQADGFPFTFR
>FUSION-ENST00000605031.5:106765-ENST00000584637.5:83540|463
GPIGHGK
>FUSION-ENST00000605031.5:106765-ENST00000584637.5:83540|2133
TSLKLLENMKFLK
>FUSION-ENST00000605031.5:106765-ENST00000584637.5:83540|759
MSFLARGFSHHSK
>ENST00000295321.9|SNV-21819-G-A|3
ISDSESK
>FUSION-ENST00000605031.5:106765-ENST00000584637.5:83540|30
CLFSIIL
>FUSION-ENST00000605031.5:106765-ENST00000584637.5:83540|1153
MLSTWFWG
>FUSION-ENST00000605031.5:106765-ENST00000584637.5:83540|239
MNKKLLFYYEEK
>FUSION-ENST00000605031.5:106765-ENST00000584637.5:83540|2089
CPIENFWKTMVLLLRR
>FUSION-ENST00000605031.5:106765-ENST00000584637.5:83540|394
LDVQEIRR
>FUSION-ENST00000605031.5:106765-ENST00000584637.5:83540|1648
VIYSMRW
>FUSION-ENST00000605031.5:106765-ENST00000584637.5:83540|52
LLPLKRQSSSI
>ENST00000361479.10|SNV-13151-C-T|2
EDSKENR
>FUSION-ENST00000605031.5:106765-ENST00000584637.5:83540|1530
PYVISRLR
>FUSION-ENST00000605031.5:106765-ENST00000584637.5:83540|2207
MKTGWLK
>ENST00000400384.7|SNV-161859-T-A|1
MLFAGAQELEQMQLILETIPVIR
>FUSION-ENST00000605031.5:106765-ENST00000584637.5:83540|93
MLTCTKSENGER
>FUSION-ENST00000605031.5:106765-ENST00000584637.5:83540|2354
PCPVLRTIRMLSHLNHI
>FUSION-ENST00000605031.5:106765-ENST00000584637.5:83540|1208
MDVMSILSNVSVLYLVT
>FUSION-ENST00000605031.5:106765-ENST00000584637.5:83540|716
MNFLRLD
>FUSION-ENST00000605031.5:106765-ENST00000584637.5:83540|2307
MPCTKNYTYVIPSK
>FUSION-ENST00000605031.5:106765-ENST00000584637.5:83540|1677
DIIMRNRHAPSPH
>FUSION-ENST00000605031.5:106765-ENST00000584637.5:83540|1942
ASQFSQHHLLNR
>ENST00000488669.5|SNV-1466-C-G|2
WGGPQAHVSTFWK
>ENST00000302432.3|SNV-1512-G-C|3
ILLHLDSHLEGFR
>ENST00000608999.6|SNV-93855-G-A|5
DEAKGNEIPQTIAPSTYISTYLK
>FUSION-ENST00000605031.5:106765-ENST00000584637.5:83540|894
TNSALDW
>FUSION-ENST00000605031.5:106765-ENST00000584637.5:83540|500
MIPSIFRPAMACQILLIL
>FUSION-ENST00000591827.5:10406-ENST00000593074.5:14037|17
ARRRPHHPHLWAACSSVTGPR
>FUSION-ENST00000605031.5:106765-ENST00000584637.5:83540|1522
KPNTRQEVLLMELSTMRVLVQK
>FUSION-ENST00000605031.5:106765-ENST00000584637.5:83540|1698
MCVSAHGDGRYWYYK
>FUSION-ENST00000605031.5:106765-ENST00000584637.5:83540|2606
YFVLLSPSPETFFLPQT
>FUSION-ENST00000605031.5:106765-ENST00000584637.5:83540|1339
MCSTYSVCHKLWK
>FUSION-ENST00000605031.5:106765-ENST00000584637.5:83540|468
GRLIGEIGSAEAIKGPIGHGK
>ENST00000466069.5|SNV-27251-A-G|2
MSVQENAFSQTHLK
>ENST00000672995.1|SNV-34010-C-G|2
MAGSPNLMFG
>FUSION-ENST00000605031.5:106765-ENST00000584637.5:83540|1255
NCFPKWL
>FUSION-ENST00000605031.5:106765-ENST00000584637.5:83540|1518
MELSTMR
>FUSION-ENST00000605031.5:106765-ENST00000584637.5:83540|2233
AVKNAQGIHYEDWLVK
>FUSION-ENST00000605031.5:106765-ENST00000584637.5:83540|2452
TRCVPHQSQ
>FUSION-ENST00000605031.5:106765-ENST00000584637.5:83540|125
VRGKFKPLK
>FUSION-ENST00000605031.5:106765-ENST00000584637.5:83540|2367
HLSETQVLLPDK
>FUSION-ENST00000605031.5:106765-ENST00000584637.5:83540|686
LHTVTKHVGSCLVFSK
>FUSION-ENST00000605031.5:106765-ENST00000584637.5:83540|2149
MFDLDMEKR
>FUSION-ENST00000605031.5:106765-ENST00000584637.5:83540|121
MTTPPPR
>ENST00000320743.7|SNV-6207-T-C|3
LDLSHNRSSFIKASSMSHLQSLR
>FUSION-ENST00000605031.5:106765-ENST00000584637.5:83540|921
SWLTATSASRIQAILMP
>FUSION-ENST00000605031.5:106765-ENST00000584637.5:83540|2374
MIRLQPRK
>FUSION-ENST00000605031.5:106765-ENST00000584637.5:83540|1156
VRSAKETCS
>FUSION-ENST00000605031.5:106765-ENST00000584637.5:83540|2123
ITSQSIFFEPQRLFIYLSIYLF
>FUSION-ENST00000605031.5:106765-ENST00000584637.5:83540|469
GRLIGEIGSAEAIK
>FUSION-ENST00000605031.5:106765-ENST00000584637.5:83540|1438
MGKNFFFFYHHAF
>FUSION-ENST00000605031.5:106765-ENST00000584637.5:83540|934
YCCGNFLK
>FUSION-ENST00000605031.5:106765-ENST00000584637.5:83540|970
NPTYNPK
>FUSION-ENST00000605031.5:106765-ENST00000584637.5:83540|732
KIQYFLVFSFCKCYK
>FUSION-ENST00000605031.5:106765-ENST00000584637.5:83540|2418
MYILSYK
>FUSION-ENST00000605031.5:106765-ENST00000584637.5:83540|2516
WPGAVAHACNPSTLGSRGGRIT
>FUSION-ENST00000605031.5:106765-ENST00000584637.5:83540|2415
FLMTVFMGLCPK
>FUSION-ENST00000605031.5:106765-ENST00000584637.5:83540|7
LCLKYGK
>FUSION-ENST00000605031.5:106765-ENST00000584637.5:83540|654
IASHMPLRPNK
>FUSION-ENST00000605031.5:106765-ENST00000584637.5:83540|2232
AVKNAQGIHYEDWLVKTDTLK
>FUSION-ENST00000605031.5:106765-ENST00000584637.5:83540|407
MKLDVQEIR
>ENST00000507131.5|INDEL-15866-A-AA|1
SVSVAKKVAER
>FUSION-ENST00000605031.5:106765-ENST00000584637.5:83540|604
LPISGPIHYYVWLTI
>FUSION-ENST00000605031.5:106765-ENST00000584637.5:83540|2504
RELLRNPSLAGSVQSDVASPVYV
>FUSION-ENST00000599579.5:8279-ENST00000533472.1:100341|4
MPPGHLCPSLIRNFYILMVLHKIP
>FUSION-ENST00000605031.5:106765-ENST00000584637.5:83540|2174
NLGGQKIQTSR
>ENST00000342922.8|SNV-40235-T-A|2
EGMGMDQGPQEMNDRYLSLGEHDR
>FUSION-ENST00000605031.5:106765-ENST00000584637.5:83540|2062
MCSLTSYR
>FUSION-ENST00000605031.5:106765-ENST00000584637.5:83540|1991
MVFLVLDP
>ENST00000392723.5|SNV-35255-T-G|2
SRDSEPSVPSAAKPPSPEK
>ENST00000409514.5|SNV-16199-G-A|1
LQKGLASR
>FUSION-ENST00000605031.5:106765-ENST00000584637.5:83540|2221
WVGYIFFTLRER
>FUSION-ENST00000605031.5:106765-ENST00000584637.5:83540|1978
MMSNFSCVFWLHK
>FUSION-ENST00000605031.5:106765-ENST00000584637.5:83540|1548
VTFLQLKSDLVIPCLK
>FUSION-ENST00000605031.5:106765-ENST00000584637.5:83540|541
MYYLAVPVCQTSRHCVARLGSLLR
>FUSION-ENST00000605031.5:106765-ENST00000584637.5:83540|2463
GPLIFSVFTMIK
>FUSION-ENST00000605031.5:106765-ENST00000584637.5:83540|1247
KCLFEYFAQFK
>FUSION-ENST00000605031.5:106765-ENST00000584637.5:83540|2495
MPMSLLHRHSLFSS
>FUSION-ENST00000605031.5:106765-ENST00000584637.5:83540|2406
MGLCPKLLIHSHVIR
>FUSION-ENST00000605031.5:106765-ENST00000584637.5:83540|1638
GTQPCEVSVCPYWGVPHS
>FUSION-ENST00000605031.5:106765-ENST00000584637.5:83540|1921
VVFSSSVKK
>ENST00000409514.5|SNV-16199-G-A|4
NGGKWIIRLQK
>ENST00000478622.6|SNV-37747-A-G|2
RGSVVSKL
>FUSION-ENST00000605031.5:106765-ENST00000584637.5:83540|1682
EKKMNEIGHHSFIPDYELGIVLGTR
>FUSION-ENST00000605031.5:106765-ENST00000584637.5:83540|1368
MKIFKIPLPFR
>FUSION-ENST00000605031.5:106765-ENST00000584637.5:83540|1904
MLLRLVLNSWAQVILLPQPPK
>ENST00000436738.1|SNV-100621-C-T|3
MIPASRTVNILMTL
>FUSION-ENST00000605031.5:106765-ENST00000584637.5:83540|2389
NIIKCQLVEK
>FUSION-ENST00000605031.5:106765-ENST00000584637.5:83540|2436
TTGHQTAGSWNYSYMTKK
>FUSION-ENST00000605031.5:106765-ENST00000584637.5:83540|1023
VCVYWLGYCGLMMTCRPR
>FUSION-ENST00000605031.5:106765-ENST00000584637.5:83540|1485
GSSVFQGEGTTCTKAQF
>FUSION-ENST00000605031.5:106765-ENST00000584637.5:83540|2280
ECRGCRVPTYGMISFK
>ENST00000521800.2|MNV-100366-CC-C|14
GGLCGKPLLK
>FUSION-ENST00000605031.5:106765-ENST00000584637.5:83540|870
LVMEVRV
>FUSION-ENST00000605031.5:106765-ENST00000584637.5:83540|1965
FFSLIRSHLSILAFVAIAFGVLDMK
>ENST00000231137.6|SNV-1106-C-T|1
VQLDYEAIQTYTLTIQAK
>FUSION-ENST00000605031.5:106765-ENST00000584637.5:83540|1123
VQRAGKM
>FUSION-ENST00000605031.5:106765-ENST00000584637.5:83540|1329
MHMYVFIKLMWMHK
>FUSION-ENST00000605031.5:106765-ENST00000584637.5:83540|1188
MRQKANYLLSAMQTCLTGK
>FUSION-ENST00000605031.5:106765-ENST00000584637.5:83540|467
LIGEIGSAEAIK
>FUSION-ENST00000605031.5:106765-ENST00000584637.5:83540|499
IPSIFRPAMACQILLIL
>FUSION-ENST00000605031.5:106765-ENST00000584637.5:83540|800
MAIDNKWLR
>FUSION-ENST00000605031.5:106765-ENST00000584637.5:83540|2530
KPMKNINIGDHLISLEAGK
>ENST00000342992.10|SNV-118590-A-T|2
DSCSAQILILEPPFFVK
>ENST00000546954.2|SNV-1512-G-C|1
EKPENSSSP
>FUSION-ENST00000605031.5:106765-ENST00000584637.5:83540|1510
MPTFCQTFVLITSSFAVINK
>FUSION-ENST00000605031.5:106765-ENST00000584637.5:83540|360
MYQCLDSK
>FUSION-ENST00000605031.5:106765-ENST00000584637.5:83540|2124
MITSQSIFFEPQRLFIYLSIYLF
>FUSION-ENST00000591827.5:10406-ENST00000593074.5:14037|15
RRPHHPHLWAACSSVTGPRLR
>FUSION-ENST00000605031.5:106765-ENST00000584637.5:83540|2193
VPSLAGRGGSRL
>FUSION-ENST00000605031.5:106765-ENST00000584637.5:83540|1616
MRLDTIR
>FUSION-ENST00000605031.5:106765-ENST00000584637.5:83540|947
MPWHKGLAQSRHFIYK
>FUSION-ENST00000605031.5:106765-ENST00000584637.5:83540|2449
SSSEAHQGEENQTQWEMFNN
>FUSION-ENST00000605031.5:106765-ENST00000584637.5:83540|701
NIHWVPVI
>FUSION-ENST00000605031.5:106765-ENST00000584637.5:83540|1973
SNFSCVFWLHKCLLLR
>FUSION-ENST00000605031.5:106765-ENST00000584637.5:83540|1910
MLVIFAH
>FUSION-ENST00000605031.5:106765-ENST00000584637.5:83540|927
KLSQVDQ
>FUSION-ENST00000605031.5:106765-ENST00000584637.5:83540|1293
MVTEMHLNDR
>FUSION-ENST00000605031.5:106765-ENST00000584637.5:83540|1770
ILAVVLL
>FUSION-ENST00000605031.5:106765-ENST00000584637.5:83540|910
SDAGSREIS
>FUSION-ENST00000605031.5:106765-ENST00000584637.5:83540|2597
TSTLLSWSLSIECVLFVSIFLIVS
>FUSION-ENST00000605031.5:106765-ENST00000584637.5:83540|2046
NFETPLYVPSK
>ENST00000635293.1|SNV-16921-G-T|1
EPVGSRAHSR
>FUSION-ENST00000605031.5:106765-ENST00000584637.5:83540|2254
MLKLCQVQEPQLDQPIFR
>FUSION-ENST00000605031.5:106765-ENST00000584637.5:83540|82
FPAPPHSTPSQQGEST
>ENST00000575741.1|SNV-74-G-A|4
WQARTHAGHR
>FUSION-ENST00000605031.5:106765-ENST00000584637.5:83540|153
HAEEIPIQKTWK
>FUSION-ENST00000591827.5:10406-ENST00000593074.5:14037|19
AAGNTKAR
>FUSION-ENST00000605031.5:106765-ENST00000584637.5:83540|1903
LLRLVLNSWAQVILLPQPPK
>FUSION-ENST00000605031.5:106765-ENST00000584637.5:83540|2229
NAQGIHYEDWLVKTDTLKK
>FUSION-ENST00000605031.5:106765-ENST00000584637.5:83540|1769
MVFVVGSVYMLDYVY
>FUSION-ENST00000380249.5:106765-ENST00000584637.5:83540|3
GHWTKTQIASFYTRIHH
>FUSION-ENST00000605031.5:106765-ENST00000584637.5:83540|2522
NINIGDHLISLEAGKDRK
>ENST00000320743.7|SNV-6207-T-C|5
LPEPLPSWVARLDLSHNRSSFIK
>FUSION-ENST00000605031.5:106765-ENST00000584637.5:83540|2179
RTSIYKELLYTFPILGL
>FUSION-ENST00000605031.5:106765-ENST00000584637.5:83540|556
ERKTAGK
>FUSION-ENST00000605031.5:106765-ENST00000584637.5:83540|268
MCDETQGSLYSP
>ENST00000535342.7|SNV-15222-A-G|1
MLKRGALEGPFTHRPEPGTLK
>FUSION-ENST00000605031.5:106765-ENST00000584637.5:83540|2182
TGEMLVE
>FUSION-ENST00000605031.5:106765-ENST00000584637.5:83540|690
SKCENYTFHIIHIYVTFFL
>FUSION-ENST00000605031.5:106765-ENST00000584637.5:83540|2181
MTKRTSIYK
>FUSION-ENST00000605031.5:106765-ENST00000584637.5:83540|2309
MSSQFSWRFCFYF
>FUSION-ENST00000605031.5:106765-ENST00000584637.5:83540|1338
CSTYSVCHKLWK
>FUSION-ENST00000605031.5:106765-ENST00000584637.5:83540|2096
LIFQKCLVEISIADYNICPK
>FUSION-ENST00000605031.5:106765-ENST00000584637.5:83540|2320
MQSAHLWNDFIQER
>FUSION-ENST00000605031.5:106765-ENST00000584637.5:83540|1737
CRGIYPFLLDFLVYLHR
>ENST00000530314.5|SNV-9052-A-G|4
QLDLAKDR
>FUSION-ENST00000605031.5:106765-ENST00000584637.5:83540|2431
IGGWAEPDSETIPK
>FUSION-ENST00000605031.5:106765-ENST00000584637.5:83540|1096
CQCPEKACGPR
>FUSION-ENST00000605031.5:106765-ENST00000584637.5:83540|1775
MCLGVALLEEYLCGILCIS
>ENST00000511560.1|SNV-5263-C-T|5
QIYRAPGSSNMQMSARIFW
>FUSION-ENST00000602004.1:43988-ENST00000638280.1:7932|2
KGQGVIVGHAQDFSPNNSQH
>ENST00000373381.8|SNV-541269-T-C|1
GTILSPGFPEPYPNSLNCVWK
>FUSION-ENST00000605031.5:106765-ENST00000584637.5:83540|563
MDIFLESLGLTGR
>FUSION-ENST00000605031.5:106765-ENST00000584637.5:83540|408
KFCLFLI
>FUSION-ENST00000605031.5:106765-ENST00000584637.5:83540|220
RNSHSKDLENVLGVYYNKPFK
>FUSION-ENST00000605031.5:106765-ENST00000584637.5:83540|1050
KSMQPATKTTSHR
>FUSION-ENST00000605031.5:106765-ENST00000584637.5:83540|2157
MASHVNCLR
>FUSION-ENST00000605031.5:106765-ENST00000584637.5:83540|209
RETAMANTENLRQLGPLEGQR
>FUSION-ENST00000605031.5:106765-ENST00000584637.5:83540|80
VCDPVGE
>ENST00000542953.1|SNV-41710-A-G|2
KQEMFQRAQEL
>FUSION-ENST00000605031.5:106765-ENST00000584637.5:83540|619
VLRSTTSTTGER
>FUSION-ENST00000605031.5:106765-ENST00000584637.5:83540|328
MSISHSR
>ENST00000361745.10|SNV-5168-A-C|2
YSHICAKLANVR
>FUSION-ENST00000605031.5:106765-ENST00000584637.5:83540|835
MVTTLPSAVPVFK
>FUSION-ENST00000605031.5:106765-ENST00000584637.5:83540|1536
TLALSHWHSISNHTELCGVIK
>FUSION-ENST00000605031.5:106765-ENST00000584637.5:83540|1327
MHMYVFIKLMWMHKASLE
>ENST00000504937.5|SNV-16921-G-T|2
EPVGSRAHSSHLK
>FUSION-ENST00000605031.5:106765-ENST00000584637.5:83540|410
VIIDSQL
>FUSION-ENST00000303961.9:8279-ENST00000533472.1:100341|11
NPHEVKPAYATRPLVSFTNQK
>ENST00000613258.4|SNV-78017-T-C|1
GGFSFGNVEPASLPSASAFVLGR
>FUSION-ENST00000605031.5:106765-ENST00000584637.5:83540|1564
MRKPSLRNINWPN
>FUSION-ENST00000605031.5:106765-ENST00000584637.5:83540|344
HTERETHIMVCSLPHPTPLPLNREK
>FUSION-ENST00000605031.5:106765-ENST00000584637.5:83540|2377
MQINSTQPLGQAHDQ
>FUSION-ENST00000605031.5:106765-ENST00000584637.5:83540|406
KLDVQEIR
>FUSION-ENST00000605031.5:106765-ENST00000584637.5:83540|2252
MLKLCQVQEPQLDQPIFRCLGWR
>FUSION-ENST00000605031.5:106765-ENST00000584637.5:83540|1082
MALPYRGGHK
>FUSION-ENST00000605031.5:106765-ENST00000584637.5:83540|532
ISQVKIKVSMGAAVLPSWSLCPF
>FUSION-ENST00000605031.5:106765-ENST00000584637.5:83540|876
MYSMLVMEVR
>FUSION-ENST00000605031.5:106765-ENST00000584637.5:83540|929
CKIKQVK
>FUSION-ENST00000605031.5:106765-ENST00000584637.5:83540|2348
KLHHTEMN
>FUSION-ENST00000605031.5:106765-ENST00000584637.5:83540|828
MRSYFLVLDYYKHHGATTD
>FUSION-ENST00000605031.5:106765-ENST00000584637.5:83540|2397
SELLSDLEI
>FUSION-ENST00000605031.5:106765-ENST00000584637.5:83540|971
KNPTYNPKS
>FUSION-ENST00000605031.5:106765-ENST00000584637.5:83540|1556
MIYIGMRVTFLQLKSDLVIPCLK
>FUSION-ENST00000605031.5:106765-ENST00000584637.5:83540|779
NKPFWKECLVWQ
>FUSION-ENST00000605031.5:106765-ENST00000584637.5:83540|124
GKFKPLK
>FUSION-ENST00000605031.5:106765-ENST00000584637.5:83540|1202
MYFHDNTSINYKY
>FUSION-ENST00000605031.5:106765-ENST00000584637.5:83540|2000
YLVKIIPG
>FUSION-ENST00000605031.5:106765-ENST00000584637.5:83540|2118
KMPLTYLTCK
>ENST00000328090.9|INDEL-46127-C-CA|1
ETETKKGF
>FUSION-ENST00000605031.5:106765-ENST00000584637.5:83540|2310
SSQFSWR
>FUSION-ENST00000605031.5:106765-ENST00000584637.5:83540|1373
ISDIFQVLINHSR
>FUSION-ENST00000605031.5:106765-ENST00000584637.5:83540|1767
MLACLAR
>FUSION-ENST00000605031.5:106765-ENST00000584637.5:83540|2212
HRAFIMK
>FUSION-ENST00000605031.5:106765-ENST00000584637.5:83540|1546
SDLVIPCLK
>FUSION-ENST00000605031.5:106765-ENST00000584637.5:83540|31
TILQKCLFSIIL
>FUSION-ENST00000605031.5:106765-ENST00000584637.5:83540|91
MLTCTKSENGERER
>FUSION-ENST00000605031.5:106765-ENST00000584637.5:83540|13
MNLSLGSAR
>ENST00000411527.5|INDEL-1813-G-GAGT|2
AAELDKVCR
>FUSION-ENST00000600978.1:8424-ENST00000602008.1:6878|8
MMLETISPPLRKNESGTVSEK
>FUSION-ENST00000605031.5:106765-ENST00000584637.5:83540|2321
DLEALGRMN
>FUSION-ENST00000605031.5:106765-ENST00000584637.5:83540|537
HCVARLGSLLR
>FUSION-ENST00000605031.5:106765-ENST00000584637.5:83540|2445
MGCWKEDCISDSLQSQKPVEGFL
>ENST00000445215.5|SNV-18730-A-G|3
ALTNMSRALVNKEEPPK
>ENST00000441802.7|SNV-90004-G-T|1
YEGPNAEISYSIEDGNEHGK
>FUSION-ENST00000605031.5:106765-ENST00000584637.5:83540|888
RNVLGKAFYISDK
>FUSION-ENST00000605031.5:106765-ENST00000584637.5:83540|96
VAQGGALLAPLS
>FUSION-ENST00000605031.5:106765-ENST00000584637.5:83540|2331
GRYRYEIW
>FUSION-ENST00000605031.5:106765-ENST00000584637.5:83540|1852
MYPVVIQEWVVQFPCR
>ENST00000377921.7|SNV-223970-T-A|2
YHYGRHMQANPEPPK
>ENST00000393313.5|INDEL-58430-A-AA|1
LFSSQMQ
>ENST00000306177.9|SNV-44877-A-C|3
QKLTISIHNKLPVR
>FUSION-ENST00000605031.5:106765-ENST00000584637.5:83540|2292
DELTCSR
>FUSION-ENST00000605031.5:106765-ENST00000584637.5:83540|1403
MFHTNGIIQKVVFCV
>FUSION-ENST00000605031.5:106765-ENST00000584637.5:83540|1900
LVLNSWAQVILLPQPPK
>FUSION-ENST00000605031.5:106765-ENST00000584637.5:83540|290
MIKEESSYLGVHTCLSDHCT
>FUSION-ENST00000605031.5:106765-ENST00000584637.5:83540|1949
VFMVLGLTFKSLIHLELIFV
>FUSION-ENST00000605031.5:106765-ENST00000584637.5:83540|1849
SIRSAWCR
>FUSION-ENST00000605031.5:106765-ENST00000584637.5:83540|1950
VFMVLGLTFK
>ENST00000506502.2|SNV-59967-G-A|3
MMSKPQTSDAYVLNK
>FUSION-ENST00000605031.5:106765-ENST00000584637.5:83540|631
RFAEVNLVGENGEVHR
>FUSION-ENST00000591827.5:10406-ENST00000593074.5:14037|29
RAHCGSVGPR
>FUSION-ENST00000605031.5:106765-ENST00000584637.5:83540|1705
SVLSETR
>ENST00000521436.5|SNV-13139-C-G|3
WSSLHLR
>FUSION-ENST00000605031.5:106765-ENST00000584637.5:83540|1197
LRQGDIPNTNRHIGVFWLLK
>ENST00000215730.12|SNV-11476-T-G|1
SKPGETPPEQNGTLTSQPNNRLK
>FUSION-ENST00000605031.5:106765-ENST00000584637.5:83540|1576
HSIAQDVPVTLTK
>FUSION-ENST00000605031.5:106765-ENST00000584637.5:83540|380
EKGEEGKEEKP
>FUSION-ENST00000605031.5:106765-ENST00000584637.5:83540|729
YLHVITSSLWIPSFNESLVYATHCH
>ENST00000295470.9|MNV-725-GT-G|8
MEARPGFPMCR
>ENST00000366977.8|SNV-52185-C-T|3
YDPDPALHMENLK
>FUSION-ENST00000605031.5:106765-ENST00000584637.5:83540|956
MIFSQGLSSMGASGSRTSDRAA
>ENST00000276297.9|SNV-105447-A-G|3
SGFSQHRNK
>ENST00000436636.7|SNV-90766-G-A|5
DPAGIFELVELVGNRTYGQVYK
>FUSION-ENST00000605031.5:106765-ENST00000584637.5:83540|2487
MLQEQTFPSLAPWSKMAAK
>FUSION-ENST00000605031.5:106765-ENST00000584637.5:83540|674
IKIQKPYTHLSFLK
>FUSION-ENST00000605031.5:106765-ENST00000584637.5:83540|2460
IKLASFPSELK
>FUSION-ENST00000605031.5:106765-ENST00000584637.5:83540|980
VSACWPGWSQTLDLMIRPPQPLK
>FUSION-ENST00000605031.5:106765-ENST00000584637.5:83540|424
MVFSFLLSRAMSLK
>FUSION-ENST00000605031.5:106765-ENST00000584637.5:83540|1365
IFKIPLPFRDTLQQTALLIFR
>FUSION-ENST00000605031.5:106765-ENST00000584637.5:83540|1856
GLFFFLVNLFEFIVDSGY
>FUSION-ENST00000605031.5:106765-ENST00000584637.5:83540|1575
MEGAMDTVLK
>FUSION-ENST00000605031.5:106765-ENST00000584637.5:83540|1248
MKCLFEYFAQFK
>ENST00000373095.6|SNV-36139-C-T|5
KKDSVESHPTWVDDMR
>ENST00000491021.1|SNV-18730-A-G|2
SRALVNKEEPPK
>ENST00000377833.10|SNV-82355-G-A|1
EAIGNYYTDFLEIRDGGYEK
>FUSION-ENST00000605031.5:106765-ENST00000584637.5:83540|784
MPIKCIR
>ENST00000436636.7|SNV-90766-G-A|4
DPAGIFELVELVGNRTYGQVYKGR
>FUSION-ENST00000221418.9:764-ENST00000600636.5:8004|5
MFTAVPGSRGGRGVPGNAR
>FUSION-ENST00000605031.5:106765-ENST00000584637.5:83540|2051
MKTLSLWLAVSVER
>FUSION-ENST00000605031.5:106765-ENST00000584637.5:83540|185
QNMEERPQVNLTSHK
>FUSION-ENST00000605031.5:106765-ENST00000584637.5:83540|814
MYLEFIEELKFKNPILISHF
>FUSION-ENST00000605031.5:106765-ENST00000584637.5:83540|1440
MGNAMGKNFFFFYHHAF
>FUSION-ENST00000605031.5:106765-ENST00000584637.5:83540|772
LFFSPEEK
>ENST00000308979.7|SNV-58075-A-G|3
IQLSEESEFLVGR
>FUSION-ENST00000605031.5:106765-ENST00000584637.5:83540|1085
LQLGQSEMWEN
>ENST00000644699.1|SNV-77630-C-T|4
MVWFSNRCAR
>FUSION-ENST00000605031.5:106765-ENST00000584637.5:83540|418
LGKCLGCLL
>FUSION-ENST00000605031.5:106765-ENST00000584637.5:83540|2132
LLENMKFLK
>FUSION-ENST00000605031.5:106765-ENST00000584637.5:83540|245
HNRPNRV
>FUSION-ENST00000605031.5:106765-ENST00000584637.5:83540|22
SASLGPKGLK
>FUSION-ENST00000605031.5:106765-ENST00000584637.5:83540|693
AHIMILFVKY
>FUSION-ENST00000605031.5:106765-ENST00000584637.5:83540|1269
TSDFSLSKSLCW
>ENST00000584600.5|SNV-4783-G-A|1
VDMDQLEKLLDF
>ENST00000184956.11|MNV-34873-CT-C|9
IRSQLPFPSR
>FUSION-ENST00000605031.5:106765-ENST00000584637.5:83540|1183
ANYLLSAMQTCLTGKSR
>FUSION-ENST00000605031.5:106765-ENST00000584637.5:83540|2491
MPLVWFR
>FUSION-ENST00000605031.5:106765-ENST00000584637.5:83540|1847
CPIIIVWESKSPCR
>FUSION-ENST00000605031.5:106765-ENST00000584637.5:83540|1540
CLLNAYR
>ENST00000483191.5|SNV-5711-C-T|3
QSMKNQATEAGQR
>FUSION-ENST00000605031.5:106765-ENST00000584637.5:83540|294
MDLGIIGGFLG
>ENST00000276616.3|SNV-24647-A-G|1
YNCTGEPWPSISHLAKDFIDK
>FUSION-ENST00000605031.5:106765-ENST00000584637.5:83540|2559
SPLWKPYQRDGDK
>ENST00000669992.1|SNV-617-G-A|4
SSKDREHGPR
>FUSION-ENST00000605031.5:106765-ENST00000584637.5:83540|938
MWAQKYCCGNFLKIK
>FUSION-ENST00000605031.5:106765-ENST00000584637.5:83540|1439
GNAMGKNFFFFYHHAF
>ENST00000471546.5|INDEL-17166-G-GA|4
KQFVQEKTDILWK
>FUSION-ENST00000605031.5:106765-ENST00000584637.5:83540|1462
MCVYTFICVYVFIVNISHVFIYSKK
>FUSION-ENST00000605031.5:106765-ENST00000584637.5:83540|2545
MEALSERWGQVAPK
>FUSION-ENST00000605031.5:106765-ENST00000584637.5:83540|555
RPFSKQR
>FUSION-ENST00000605031.5:106765-ENST00000584637.5:83540|1149
SVLVLKNYLGY
>FUSION-ENST00000605031.5:106765-ENST00000584637.5:83540|299
GTSTWGSK
>ENST00000261833.11|SNV-148800-A-G|3
LETERELR
>ENST00000262715.10|SNV-9763-G-A|2
QPPRSPGMEPPFSHR
>FUSION-ENST00000605031.5:106765-ENST00000584637.5:83540|2500
MKPFGVSCALD
>ENST00000669992.1|SNV-617-G-A|2
DREHGPRGWTGGS
>ENST00000374360.8|SNV-57419-C-T|1
QIIEDQSGHYIWVPFPEKL
>FUSION-ENST00000605031.5:106765-ENST00000584637.5:83540|525
MSKSPQVQNKR
>FUSION-ENST00000605031.5:106765-ENST00000584637.5:83540|2341
GSGLRKPIGIKK
>FUSION-ENST00000605031.5:106765-ENST00000584637.5:83540|1839
TCFMNLGAPVLGAYRFRIVSSSC
>FUSION-ENST00000605031.5:106765-ENST00000584637.5:83540|606
LEMLPISGPIHYYVWLTI
>FUSION-ENST00000605031.5:106765-ENST00000584637.5:83540|1224
MLITIFLTTISR
>ENST00000508019.1|SNV-59912-G-A|2
MSKPQTSD
>FUSION-ENST00000605031.5:106765-ENST00000584637.5:83540|240
MYIQTSK
>FUSION-ENST00000605031.5:106765-ENST00000584637.5:83540|1394
MLSETTRYVSPL
>FUSION-ENST00000605031.5:106765-ENST00000584637.5:83540|552
TFLVYYK
>FUSION-ENST00000605031.5:106765-ENST00000584637.5:83540|104
MPSWQMFLTKER
>FUSION-ENST00000605031.5:106765-ENST00000584637.5:83540|2357
MPCPVLRTIR
>FUSION-ENST00000605031.5:106765-ENST00000584637.5:83540|527
MSKSPQVQNK
>FUSION-ENST00000605031.5:106765-ENST00000584637.5:83540|219
DSLSEEVTFDPRPK
>FUSION-ENST00000605031.5:106765-ENST00000584637.5:83540|366
MSDKGNFISMYQCLDSK
>FUSION-ENST00000605031.5:106765-ENST00000584637.5:83540|2346
MIVIIRGSGLR
>FUSION-ENST00000605031.5:106765-ENST00000584637.5:83540|1409
NSVIFSRVIE
>FUSION-ENST00000605031.5:106765-ENST00000584637.5:83540|2270
MEFSKYSKLQFSLNN
>FUSION-ENST00000605031.5:106765-ENST00000584637.5:83540|912
MECRSDAGSREIS
>ENST00000361745.10|SNV-5168-A-C|5
ERYSHICAK
>FUSION-ENST00000605031.5:106765-ENST00000584637.5:83540|475
TMESFQIL
>FUSION-ENST00000605031.5:106765-ENST00000584637.5:83540|353
MLCMTSLVWFYLYFQGGKTGEGVP
>FUSION-ENST00000605031.5:106765-ENST00000584637.5:83540|651
MPLRPNKNL
>FUSION-ENST00000605031.5:106765-ENST00000584637.5:83540|726
MYNLPEIFSK
>FUSION-ENST00000605031.5:106765-ENST00000584637.5:83540|2313
VYYNSGSQISMSSQFSWR
>FUSION-ENST00000605031.5:106765-ENST00000584637.5:83540|1322
YVFIKLMWMHKASLE
>FUSION-ENST00000605031.5:106765-ENST00000584637.5:83540|2395
ISELKLPLQVLS
>FUSION-ENST00000605031.5:106765-ENST00000584637.5:83540|1867
AGSNGISSSRSLRNR
>FUSION-ENST00000605031.5:106765-ENST00000584637.5:83540|2283
DWSCGFSWILESNA
>FUSION-ENST00000605031.5:106765-ENST00000584637.5:83540|838
KKTTPGCLQT
>FUSION-ENST00000605031.5:106765-ENST00000584637.5:83540|926
MARSWLTATSASR
>ENST00000251636.10|SNV-26193-G-T|1
NSLCVYQIRMESRACESTR
>FUSION-ENST00000605031.5:106765-ENST00000584637.5:83540|1788
DNLTSSFPN
>FUSION-ENST00000605031.5:106765-ENST00000584637.5:83540|1560
SMIYIGMRVTFLQLKSDLVIPCLK
>FUSION-ENST00000605031.5:106765-ENST00000584637.5:83540|1378
RFHLKLR
>FUSION-ENST00000605031.5:106765-ENST00000584637.5:83540|1791
MSSANRDNLTSSFPN
>FUSION-ENST00000605031.5:106765-ENST00000584637.5:83540|105
PSWQMFLTK
>ENST00000389658.4|SNV-94580-G-C|2
CLGNTDGAHCQR
>FUSION-ENST00000605031.5:106765-ENST00000584637.5:83540|1918
VIGSLMGIALNL
>FUSION-ENST00000605031.5:106765-ENST00000584637.5:83540|1243
CLFEYFAQFKTGLFTSLFLTC
>ENST00000511232.5|SNV-6700-C-T|2
LTECLQQLYR
>FUSION-ENST00000605031.5:106765-ENST00000584637.5:83540|5
MIAFILFFPCLVLPSILQTAS
>FUSION-ENST00000605031.5:106765-ENST00000584637.5:83540|2329
NYMIRFVS
>FUSION-ENST00000605031.5:106765-ENST00000584637.5:83540|2437
MTTGHQTAGSWNYSYMTKK
>FUSION-ENST00000605031.5:106765-ENST00000584637.5:83540|1119
QYNSALIRATYIEYH
>ENST00000373095.6|SNV-36139-C-T|2
DSVESHPTWVDDMR
>FUSION-ENST00000605031.5:106765-ENST00000584637.5:83540|1762
VDKPFGVLLDSVCQYFIEDFCIDVR
>FUSION-ENST00000605031.5:106765-ENST00000584637.5:83540|2339
KPIGIKKA
>FUSION-ENST00000605031.5:106765-ENST00000584637.5:83540|994
CYIAFCDQALEITSLSCVEVVIR
>FUSION-ENST00000605031.5:106765-ENST00000584637.5:83540|936
MHIAWSFNK
>FUSION-ENST00000605031.5:106765-ENST00000584637.5:83540|175
MSEIWEINLPLR
>FUSION-ENST00000605031.5:106765-ENST00000584637.5:83540|893
MCLEGQR
>FUSION-ENST00000605031.5:106765-ENST00000584637.5:83540|2072
MCKHTHTHTHTQNCHR
>FUSION-ENST00000605031.5:106765-ENST00000584637.5:83540|1331
MHMYVFIK
>ENST00000506502.2|SNV-59967-G-A|2
MMSKPQTSDAYVLNKVPVK
>FUSION-ENST00000605031.5:106765-ENST00000584637.5:83540|1733
GIYPFLLDFLVYLHRGVYSIL
>FUSION-ENST00000605031.5:106765-ENST00000584637.5:83540|1158
FIATLTLFNTHTHTHTHTHTHGF
>FUSION-ENST00000605031.5:106765-ENST00000584637.5:83540|671
IQKPYTHLSFLKNTILPVFR
>FUSION-ENST00000605031.5:106765-ENST00000584637.5:83540|614
LTYGFSVEK
>FUSION-ENST00000605031.5:106765-ENST00000584637.5:83540|1650
MVIYSMR
>FUSION-ENST00000605031.5:106765-ENST00000584637.5:83540|2350
MRKLHHTEMN
>FUSION-ENST00000605031.5:106765-ENST00000584637.5:83540|2468
YRPLEESNK
>FUSION-ENST00000605031.5:106765-ENST00000584637.5:83540|1413
YLYIVKKR
>ENST00000471546.5|INDEL-17166-G-GA|5
MKQFVQEKTDILWK
>FUSION-ENST00000605031.5:106765-ENST00000584637.5:83540|2328
MEVLFLFLNEDSHGIP
>FUSION-ENST00000605031.5:106765-ENST00000584637.5:83540|2170
KIRIDTK
>FUSION-ENST00000605031.5:106765-ENST00000584637.5:83540|909
MVALIQLR
>FUSION-ENST00000605031.5:106765-ENST00000584637.5:83540|585
TEQSNHFEGQHRAGL
>FUSION-ENST00000605031.5:106765-ENST00000584637.5:83540|1427
MSVACLLSGYIK
>FUSION-ENST00000605031.5:106765-ENST00000584637.5:83540|2492
SLLHRHSLFSS
>FUSION-ENST00000605031.5:106765-ENST00000584637.5:83540|1662
MTSQGPLLFVSGHLSNFSP
>FUSION-ENST00000605031.5:106765-ENST00000584637.5:83540|1784
LNRSGERGHPCLVPVFK
>ENST00000378402.10|SNV-58130-C-A|2
LPALANKGIFLEHFQVNQNK
>FUSION-ENST00000605031.5:106765-ENST00000584637.5:83540|2595
VLRYLDQ
>ENST00000391959.5|SNV-93855-G-A|1
GNEIPQTIAPSTYISTYLKSASFGR
>FUSION-ENST00000605031.5:106765-ENST00000584637.5:83540|1789
LSLAGYEILG
>FUSION-ENST00000599470.5:48241-ENST00000616721.6:54734|4
RELLFNETR
>FUSION-ENST00000605031.5:106765-ENST00000584637.5:83540|158
MHLMHAEEIPIQKTWK
>FUSION-ENST00000605031.5:106765-ENST00000584637.5:83540|1399
MPWARIFFFFITMLSETTRYVSPL
>FUSION-ENST00000605031.5:106765-ENST00000584637.5:83540|1108
MEGISSAEMK
>ENST00000237837.2|SNV-9137-C-T|3
RNEIPLIHFNTPIPWRHTR
>FUSION-ENST00000605031.5:106765-ENST00000584637.5:83540|785
MVQELNK
>FUSION-ENST00000605031.5:106765-ENST00000584637.5:83540|249
MCHNCSGNCDTLINR
>FUSION-ENST00000605031.5:106765-ENST00000584637.5:83540|86
ERETHRER
>FUSION-ENST00000605031.5:106765-ENST00000584637.5:83540|1857
MGLFFFLVNLFEFIVDSGY
>FUSION-ENST00000605031.5:106765-ENST00000584637.5:83540|188
KIKQNMEERPQVNLTSHK
>ENST00000464074.6|SNV-223970-T-A|1
HTNTTTADTCRPTQNHRRR
>ENST00000470673.5|INDEL-104168-G-GA|8
GKKTLGTGSFGR
>FUSION-ENST00000605031.5:106765-ENST00000584637.5:83540|2142
CNFAYEMGGQIWETLR
>FUSION-ENST00000605031.5:106765-ENST00000584637.5:83540|2259
VRRYTTTVAPK
>FUSION-ENST00000605031.5:106765-ENST00000584637.5:83540|186
IKQNMEERPQVNLTSHKYGR
>ENST00000373381.8|SNV-541269-T-C|2
RGTILSPGFPEPYPNSLNCVWK
>FUSION-ENST00000605031.5:106765-ENST00000584637.5:83540|2110
PLTYLTCKLKVK
>FUSION-ENST00000605031.5:106765-ENST00000584637.5:83540|545
MYYLAVPVCQTSR
>FUSION-ENST00000605031.5:106765-ENST00000584637.5:83540|130
FLPLPGLGRGSRIK
>FUSION-ENST00000605031.5:106765-ENST00000584637.5:83540|2497
MPMSLLHR
>FUSION-ENST00000605031.5:106765-ENST00000584637.5:83540|478
GSNHIYQLIYMVPKTMESFQIL
>FUSION-ENST00000605031.5:106765-ENST00000584637.5:83540|1523
KPNTRQEVLLMELSTMR
>FUSION-ENST00000605031.5:106765-ENST00000584637.5:83540|2576
EEPCMIFFWVSPLSGKMRSITK
>FUSION-ENST00000605031.5:106765-ENST00000584637.5:83540|98
FLTKERVAQGGALLAPLS
>FUSION-ENST00000605031.5:106765-ENST00000584637.5:83540|2006
CTTCRFVTYVYMCHVGVLHPVTR
>FUSION-ENST00000605031.5:106765-ENST00000584637.5:83540|1136
MAFYSAPLVSPLGCFL
>ENST00000322680.7|SNV-55001-G-T|3
TGNGSSVPEGRSSLDR
>FUSION-ENST00000605031.5:106765-ENST00000584637.5:83540|1118
ATYIEYH
>FUSION-ENST00000605031.5:106765-ENST00000584637.5:83540|1055
VLVLIWRVVK
>FUSION-ENST00000605031.5:106765-ENST00000584637.5:83540|1011
MQCLLGLHDCMKRGWAAR
>FUSION-ENST00000605031.5:106765-ENST00000584637.5:83540|114
MSHSLHIAF
>FUSION-ENST00000605031.5:106765-ENST00000584637.5:83540|1497
SLEGQMVFSQEER
>FUSION-ENST00000605031.5:106765-ENST00000584637.5:83540|1093
NTVVAIF
>FUSION-ENST00000605031.5:106765-ENST00000584637.5:83540|95
MVFPLPFVF
>ENST00000375067.7|SNV-1466-C-G|2
ALRTAPMQPR
>FUSION-ENST00000605031.5:106765-ENST00000584637.5:83540|429
MQKKFPFK
>FUSION-ENST00000605031.5:106765-ENST00000584637.5:83540|187
IKQNMEERPQVNLTSHK
>FUSION-ENST00000605031.5:106765-ENST00000584637.5:83540|2366
GIDLLLVSSSRPTYT
>FUSION-ENST00000221418.9:764-ENST00000600636.5:8004|7
MFTAVPGSR
>FUSION-ENST00000605031.5:106765-ENST00000584637.5:83540|2499
KPFGVSCALD
>FUSION-ENST00000605031.5:106765-ENST00000584637.5:83540|261
FIALSFLCYFL
>FUSION-ENST00000605031.5:106765-ENST00000584637.5:83540|1101
VISVGGFSAYSGFLLLHNKSP
>ENST00000524124.5|SNV-325100-G-A|3
TCSTSSAKLNELLETIKSR
>FUSION-ENST00000605031.5:106765-ENST00000584637.5:83540|2438
TTGHQTAGSWNYSYMTK
>FUSION-ENST00000605031.5:106765-ENST00000584637.5:83540|281
YLALGTIFYSCSDPFS
>FUSION-ENST00000605031.5:106765-ENST00000584637.5:83540|795
WLRLCLQLYQYLSYKVVK
>FUSION-ENST00000605031.5:106765-ENST00000584637.5:83540|2608
TLLHIFKFFFTK
>FUSION-ENST00000605031.5:106765-ENST00000584637.5:83540|271
ELGKHSK
>FUSION-ENST00000605031.5:106765-ENST00000584637.5:83540|1526
TVKETKKPNTR
>FUSION-ENST00000605031.5:106765-ENST00000584637.5:83540|1264
MLYGKLMFDFLRNCFPK
>FUSION-ENST00000605031.5:106765-ENST00000584637.5:83540|1729
MYVSRNLSISSRFSSLFA
>FUSION-ENST00000605031.5:106765-ENST00000584637.5:83540|159
HLMHAEEIPIQK
>FUSION-ENST00000605031.5:106765-ENST00000584637.5:83540|920
IQAILMP
>ENST00000366977.8|SNV-52185-C-T|4
QYHPVVHPLDLKYDPDPALHMENLK
>ENST00000261674.8|INDEL-67125-C-CA|3
KISNKITFSQVPFVIQVQV
>FUSION-ENST00000605031.5:106765-ENST00000584637.5:83540|309
MSHSPDLEYK
>ENST00000404460.5|SNV-248234-C-G|2
TQAVVPTRCFFPSESPIR
>FUSION-ENST00000605031.5:106765-ENST00000584637.5:83540|577
KLRYMITPGSPLSEAR
>FUSION-ENST00000605031.5:106765-ENST00000584637.5:83540|2027
CHAVTSK
>FUSION-ENST00000303961.9:8279-ENST00000533472.1:100341|4
GRPTKKR
>ENST00000408916.1|SNV-519-T-G|2
WKTRIETYYFPSLK
>FUSION-ENST00000605031.5:106765-ENST00000584637.5:83540|643
MTLLQFILPLLDI
>FUSION-ENST00000605031.5:106765-ENST00000584637.5:83540|452
MERYIEEPGQTVWLLCKTHPHEGER
>FUSION-ENST00000605031.5:106765-ENST00000584637.5:83540|2044
NFETPLYVPSKNYSWVSR
>FUSION-ENST00000605031.5:106765-ENST00000584637.5:83540|908
VALIQLR
>FUSION-ENST00000254260.8:20640-ENST00000538596.6:229876|21
MRTGAENLLKYASSVK
>FUSION-ENST00000605031.5:106765-ENST00000584637.5:83540|884
NVLGKAFYISDK
>ENST00000470000.1|SNV-27251-A-G|2
MSVQENAFSQTHLKEL
>FUSION-ENST00000605031.5:106765-ENST00000584637.5:83540|1997
RSGSIKENHPTL
>FUSION-ENST00000605031.5:106765-ENST00000584637.5:83540|2053
MLLNICQI
>ENST00000342922.8|SNV-40235-T-A|1
EGMGMDQGPQEMNDRYLSLGEHDRK
>FUSION-ENST00000605031.5:106765-ENST00000584637.5:83540|2230
NAQGIHYEDWLVKTDTLK
>FUSION-ENST00000605031.5:106765-ENST00000584637.5:83540|708
MYVSVCLFILRCTTKLRPR
>FUSION-ENST00000605031.5:106765-ENST00000584637.5:83540|590
RNILVNGIPERTEQSNHFEGQHR
>ENST00000644699.1|SNV-77630-C-T|3
VWFSNRCAR
>FUSION-ENST00000605031.5:106765-ENST00000584637.5:83540|639
MYLSVCSS
>FUSION-ENST00000605031.5:106765-ENST00000584637.5:83540|1941
ESFPHCLFLSGLSK
>FUSION-ENST00000605031.5:106765-ENST00000584637.5:83540|483
TGIASLR
>FUSION-ENST00000605031.5:106765-ENST00000584637.5:83540|949
MPWHKGLAQSR
>ENST00000342922.8|SNV-40235-T-A|3
EGMGMDQGPQEMNDR
>FUSION-ENST00000605031.5:106765-ENST00000584637.5:83540|2335
MLPLGQRGR
>FUSION-ENST00000605031.5:106765-ENST00000584637.5:83540|1477
WTSSCSNGSLQNFK
>FUSION-ENST00000605031.5:106765-ENST00000584637.5:83540|2284
MDWSCGFSWILESNA
>ENST00000584514.5|SNV-4783-G-A|2
MDQLEKVLPQLLLDF
>FUSION-ENST00000605031.5:106765-ENST00000584637.5:83540|2471
NLEMYRPLEESNK
>FUSION-ENST00000605031.5:106765-ENST00000584637.5:83540|972
KNPTYNPK
>FUSION-ENST00000605031.5:106765-ENST00000584637.5:83540|742
EFQKGLNNQTILKDSIELDSR
>FUSION-ENST00000605031.5:106765-ENST00000584637.5:83540|2611
MTLLHIFK
>FUSION-ENST00000605031.5:106765-ENST00000584637.5:83540|1668
MGFWCGCPFCLLVFLLTVRTLSCR
>FUSION-ENST00000605031.5:106765-ENST00000584637.5:83540|961
NLYFCMIFSQGLSSMGASGSRTSDR
>FUSION-ENST00000605031.5:106765-ENST00000584637.5:83540|2108
KWEGKYGK
>ENST00000251636.10|SNV-26193-G-T|2
NSLCVYQIRMESR
>FUSION-ENST00000605031.5:106765-ENST00000584637.5:83540|2159
MHTMASHVNCLRR
>FUSION-ENST00000605031.5:106765-ENST00000584637.5:83540|2509
PYENEFYRICLFIKGGQTGGEK
>ENST00000341594.9|SNV-306360-C-A|1
VMADIGLNERQVIQK
>FUSION-ENST00000605031.5:106765-ENST00000584637.5:83540|724
MYNLPEIFSKK
>FUSION-ENST00000605031.5:106765-ENST00000584637.5:83540|471
MKGRLIGEIGSAEAIK
>ENST00000521436.5|SNV-13139-C-G|7
EFSSLEDMPK
>ENST00000494151.1|SNV-5638-G-A|5
APATPHQYPR
>FUSION-ENST00000605031.5:106765-ENST00000584637.5:83540|1937
PPALFFWLR
>FUSION-ENST00000605031.5:106765-ENST00000584637.5:83540|1305
SANQTTIEKLRR
>ENST00000228264.10|SNV-16039-G-C|1
AAEEEKPKRR
>FUSION-ENST00000605031.5:106765-ENST00000584637.5:83540|2095
CLVEISIADYNICPK
>FUSION-ENST00000605031.5:106765-ENST00000584637.5:83540|1906
MPPCLANISLFFFFPLIL
>FUSION-ENST00000605031.5:106765-ENST00000584637.5:83540|666
HLISVPIK
>FUSION-ENST00000605031.5:106765-ENST00000584637.5:83540|1710
CLLGPLGAELTSIPGYPC
>FUSION-ENST00000605031.5:106765-ENST00000584637.5:83540|2020
EQSAFDCWDYER
>FUSION-ENST00000605031.5:106765-ENST00000584637.5:83540|826
MRYLLTVLLSFR
>ENST00000295470.9|MNV-725-GT-G|6
MEARPGFPMCRR
>FUSION-ENST00000605031.5:106765-ENST00000584637.5:83540|2365
MAHDSDH
>FUSION-ENST00000605031.5:106765-ENST00000584637.5:83540|696
SPKAHIMILFVK
>FUSION-ENST00000605031.5:106765-ENST00000584637.5:83540|2250
LCQVQEPQLDQPIFR
>FUSION-ENST00000605031.5:106765-ENST00000584637.5:83540|1758
MKVVEFCQRPFLHPLRLSYGFCR
>FUSION-ENST00000605031.5:106765-ENST00000584637.5:83540|84
DSYYGMFPAPPHSTPSQQGEST
>FUSION-ENST00000605031.5:106765-ENST00000584637.5:83540|1276
WCSVSSFFPLG
>FUSION-ENST00000605031.5:106765-ENST00000584637.5:83540|1414
MYLYIVKKR
>FUSION-ENST00000600978.1:8424-ENST00000602008.1:6878|1
AWPEWSSFSSSPPSCRT
>FUSION-ENST00000605031.5:106765-ENST00000584637.5:83540|1738
MCRGIYPFLLDFLVYLHR
>FUSION-ENST00000605031.5:106765-ENST00000584637.5:83540|886
MPLKLFKK
>FUSION-ENST00000605031.5:106765-ENST00000584637.5:83540|1768
VFVVGSVYMLDYVY
>FUSION-ENST00000605031.5:106765-ENST00000584637.5:83540|377
YLPVCDFISSSCQSNEILRPVTVR
>FUSION-ENST00000605031.5:106765-ENST00000584637.5:83540|1326
HMYVFIKLMWMHKASLE
>FUSION-ENST00000605031.5:106765-ENST00000584637.5:83540|1777
GHPCLVPVFK
>ENST00000389017.6|SNV-381-C-A|5
HKNPEPPEGKPSSGR
>FUSION-ENST00000605031.5:106765-ENST00000584637.5:83540|2567
RHSLLLSLFGSHR
>FUSION-ENST00000605031.5:106765-ENST00000584637.5:83540|416
ELIIQIYAALLTKYFHLSYFILK
>FUSION-ENST00000605031.5:106765-ENST00000584637.5:83540|2140
GGQIWETLR
>FUSION-ENST00000605031.5:106765-ENST00000584637.5:83540|2408
MTVFMGLCPKLLIHSHVIRYFVL
>FUSION-ENST00000605031.5:106765-ENST00000584637.5:83540|2008
MTNFKHL
>ENST00000261833.11|SNV-148800-A-G|2
LETERELRQR
>ENST00000635293.1|SNV-16921-G-T|3
DAQAGKEPVGSR
>FUSION-ENST00000605031.5:106765-ENST00000584637.5:83540|946
PWHKGLAQSRHFIYK
>FUSION-ENST00000605031.5:106765-ENST00000584637.5:83540|363
SDKGNFISMYQCLDSKCFCV
>FUSION-ENST00000605031.5:106765-ENST00000584637.5:83540|2506
NNHQRRELLR
>FUSION-ENST00000605031.5:106765-ENST00000584637.5:83540|1138
MAHTLNTVGRIR
>ENST00000276616.3|SNV-24647-A-G|3
GKYNCTGEPWPSISHLAKDFIDK
>FUSION-ENST00000605031.5:106765-ENST00000584637.5:83540|673
IKIQKPYTHLSFLKNTILPVFR
>FUSION-ENST00000605031.5:106765-ENST00000584637.5:83540|2306
PCTKNYTYVIPSK
>FUSION-ENST00000605031.5:106765-ENST00000584637.5:83540|2371
LFPPFVDHDIEAQ
>FUSION-ENST00000605031.5:106765-ENST00000584637.5:83540|885
PLKLFKK
>FUSION-ENST00000605031.5:106765-ENST00000584637.5:83540|356
MGRERER
>ENST00000298229.7|SNV-5467-G-A|4
GSYGLDLEAVRDGASHLPHLTR
>FUSION-ENST00000605031.5:106765-ENST00000584637.5:83540|2323
DLEALGR
>FUSION-ENST00000605031.5:106765-ENST00000584637.5:83540|1432
QFLCGSL
>FUSION-ENST00000605031.5:106765-ENST00000584637.5:83540|725
YNLPEIFSK
>FUSION-ENST00000605031.5:106765-ENST00000584637.5:83540|533
ISQVKIK
>FUSION-ENST00000605031.5:106765-ENST00000584637.5:83540|1765
LACLARLGK
>FUSION-ENST00000605031.5:106765-ENST00000584637.5:83540|477
MVPKTMESFQIL
>FUSION-ENST00000605031.5:106765-ENST00000584637.5:83540|965
AQPKLSDS
>FUSION-ENST00000605031.5:106765-ENST00000584637.5:83540|247
MHNRPNR
>FUSION-ENST00000605031.5:106765-ENST00000584637.5:83540|944
GLAQSRHFIYKSCDY
>FUSION-ENST00000605031.5:106765-ENST00000584637.5:83540|718
MPCISSPISSRSYS
>FUSION-ENST00000605031.5:106765-ENST00000584637.5:83540|1703
IATPAFFCFPFAW
>FUSION-ENST00000605031.5:106765-ENST00000584637.5:83540|2117
MKMPLTYLTCKLK
>ENST00000262442.9|SNV-333641-G-A|3
RKFRPQGWNR
>FUSION-ENST00000605031.5:106765-ENST00000584637.5:83540|2464
EARQEVRK
>FUSION-ENST00000605031.5:106765-ENST00000584637.5:83540|2148
FDLDMEKR
>ENST00000577379.5|SNV-4783-G-A|8
QAQAEDALRVDMDQLEKVLPQLVR
>FUSION-ENST00000605031.5:106765-ENST00000584637.5:83540|1227
LIYLISIPISIPRQP
>FUSION-ENST00000605031.5:106765-ENST00000584637.5:83540|2177
ELLYTFPILGL
>FUSION-ENST00000605031.5:106765-ENST00000584637.5:83540|1589
MQTCLPSIPKAIREFLLSSSPAHS
>FUSION-ENST00000605031.5:106765-ENST00000584637.5:83540|1929
QALFWFHMNFKVVFSSSVK
>ENST00000539049.5|SNV-16039-G-C|1
SRHEESS
>FUSION-ENST00000605031.5:106765-ENST00000584637.5:83540|2612
MILKCLP
>FUSION-ENST00000605031.5:106765-ENST00000584637.5:83540|1640
LLNSKCSCLIVPLEASSQR
>FUSION-ENST00000605031.5:106765-ENST00000584637.5:83540|2312
VYYNSGSQISMSSQFSWRFCFYF
>ENST00000393313.5|INDEL-58430-A-AA|3
VTKKLFSSQMQ
>FUSION-ENST00000605031.5:106765-ENST00000584637.5:83540|1005
GWAARALHESLFLHDIFTRSLK
>FUSION-ENST00000605031.5:106765-ENST00000584637.5:83540|138
FISKTDWGHTQGNIR
>FUSION-ENST00000605031.5:106765-ENST00000584637.5:83540|1019
MTCRPRQLHI
>FUSION-ENST00000605031.5:106765-ENST00000584637.5:83540|1259
MFDFLRNCFPK
>FUSION-ENST00000605031.5:106765-ENST00000584637.5:83540|97
ERVAQGGALLAPLS
>FUSION-ENST00000605031.5:106765-ENST00000584637.5:83540|1397
IFFFFITMLSETTR
>FUSION-ENST00000605031.5:106765-ENST00000584637.5:83540|823
SYFLVLDYYKHHGATTD
>FUSION-ENST00000605031.5:106765-ENST00000584637.5:83540|364
MSDKGNFISMYQCLDSKCFCV
>FUSION-ENST00000605031.5:106765-ENST00000584637.5:83540|2206
MKTGWLKLIH
>ENST00000341594.9|SNV-306360-C-A|2
VMADIGLNER
>FUSION-ENST00000605031.5:106765-ENST00000584637.5:83540|161
NVMHLMHAEEIPIQKTWK
>FUSION-ENST00000605031.5:106765-ENST00000584637.5:83540|2158
HTMASHVNCLRR
>FUSION-ENST00000605031.5:106765-ENST00000584637.5:83540|1809
FSAFFRNSFRAGLVVTK
>FUSION-ENST00000605031.5:106765-ENST00000584637.5:83540|248
CHNCSGNCDTLINR
>FUSION-ENST00000605031.5:106765-ENST00000584637.5:83540|1647
MMVTYRWGFGVDVLSVC
>FUSION-ENST00000605031.5:106765-ENST00000584637.5:83540|958
MIFSQGLSSMGASGSRTSDR
>FUSION-ENST00000605031.5:106765-ENST00000584637.5:83540|903
NTETSEILK
>FUSION-ENST00000605031.5:106765-ENST00000584637.5:83540|2461
MIKLASFPSELK
>FUSION-ENST00000605031.5:106765-ENST00000584637.5:83540|1819
LAGYFAH
>FUSION-ENST00000605031.5:106765-ENST00000584637.5:83540|1228
MLIYLISIPISIPRQP
>FUSION-ENST00000605031.5:106765-ENST00000584637.5:83540|9
KLCLKYGK
>FUSION-ENST00000605031.5:106765-ENST00000584637.5:83540|288
MKNSYSSEFYK
>FUSION-ENST00000605031.5:106765-ENST00000584637.5:83540|413
YFNSWPDDFQLTK
>FUSION-ENST00000605031.5:106765-ENST00000584637.5:83540|459
MLLGSFK
>FUSION-ENST00000605031.5:106765-ENST00000584637.5:83540|1845
SPCRFLR
>FUSION-ENST00000605031.5:106765-ENST00000584637.5:83540|1691
MGLDSLSNLPVCVF
>FUSION-ENST00000605031.5:106765-ENST00000584637.5:83540|2091
CPIENFWKTMVLLLR
>ENST00000466134.5|SNV-25995-G-A|1
LWLSEKLRK
>FUSION-ENST00000605031.5:106765-ENST00000584637.5:83540|2236
WTGPVDLVGY
>ENST00000404460.5|SNV-248234-C-G|5
GPKIHTTTSAKTQAVVPTR
>FUSION-ENST00000605031.5:106765-ENST00000584637.5:83540|379
GEEGKEEKP
>FUSION-ENST00000605031.5:106765-ENST00000584637.5:83540|1382
GAYKILSRGIK
>FUSION-ENST00000605031.5:106765-ENST00000584637.5:83540|2433
KIGGWAEPDSETIPK
>FUSION-ENST00000605031.5:106765-ENST00000584637.5:83540|816
MYLEFIEELKFK
>ENST00000339861.8|SNV-116951-C-G|2
DPYCAWSPPTATCVALHQTESR
>FUSION-ENST00000605031.5:106765-ENST00000584637.5:83540|1058
MKVLVLIWRVVK
