# Supplementary material for: Identification of non-canonical peptides with moPepGen
Source: Nat Biotechnol. 2025 Jun 16;44(4):568–73. doi: 10.1038/s41587-025-02701-0 (PMC12680078; doi:10.1038/s41587-025-02701-0)
Supplement: Supplementary file 4 — Supplementary Data: Cancer cell line variant peptide database. Custom peptide database FASTA file for each of the 376 cell lines from the Cancer Cell Line Encyclopedia with proteomics characterization or used in the reference channel. Variant peptide FASTA files were produced by moPepGen as the result of cell-line-specific publicly available mutations and fusions. [file 41587_2025_2701_MOESM4_ESM.zip › ACH-000117.fasta]

>ENST00000471257.5|SNV-114434-C-T|2
VERSFTWCIIADGM
>FUSION-ENST00000478861.1:14958-ENST00000332707.10:43713|4
WLSRGPR
>FUSION-ENST00000371917.5:94705-ENST00000427140.5:103361|8
QDVLNKSAK
>ENST00000376042.6|SNV-107354-A-G|4
MKSTTEEEFLSQEPSALK
>ENST00000458385.7|SNV-18486-A-G|5
DTKNVNSNTGMQTAENYLTEK
>ENST00000397415.7|MNV-6757-GC-G|2
RSHGSCALSTSQWPVMYQK
>ENST00000498186.5|SNV-55535-C-G|3
METIVKK
>ENST00000542817.1|SNV-43285-C-T|2
VAAEHRHSSGLPYWPYLTAETLK
>ENST00000494569.5|SNV-15718-C-A|1
RARCGAATSATR
>ENST00000318217.10|SNV-101249-G-A|2
YMNINFDFK
>FUSION-ENST00000371917.5:83511-ENST00000476049.1:7391|35
KNRYYGCIQGGK
>ENST00000530307.1|INDEL-79521-A-AA|11
GCQRGYYRPQCWCWYCPRR
>FUSION-ENST00000340353.11:257980-ENST00000531994.1:7175|12
CFESAHGHKGER
>FUSION-ENST00000371917.5:83511-ENST00000476049.1:7391|34
NRYYGCIQGGK
>ENST00000376042.6|SNV-107354-A-G|1
STTEEEFLSQEPSALKEK
>ENST00000408999.4|SNV-45026-T-G|1
SALSPSKAPAK
>FUSION-ENST00000340353.11:257980-ENST00000531994.1:7175|29
CPLASGTWQR
>ENST00000253928.13|SNV-25286-A-C|5
EKAAGEKVYWPCR
>ENST00000456735.6|SNV-105648-G-T|1
NWEDNSVIFLLVHSMVVDLK
>ENST00000436817.6|SNV-110040-G-A|3
SANLVAATLGAILNRLHDNKGTPR
>ENST00000258145.8|SNV-160-G-C|1
PLLPLAPGRLRR
>ENST00000649247.1|SNV-505744-G-A|1
SEDESTPKEVSRGCHAPSICK
>ENST00000486350.1|SNV-1715-G-A|2
KACSCRPRPGLGSR
>ENST00000260126.9|INDEL-79521-A-AA|3
SSCQDLK
>ENST00000345317.7|SNV-310404-C-T|1
SIDYANFYQGLWDCTGAFSDELSFK
>ENST00000260126.9|INDEL-79521-A-AA|6
SFFDGIWKGCQRPTKSSCQDLK
>ENST00000374165.5|INDEL-15312-G-GGCA|4
QQQRQQQQQQQQQKK
>ENST00000369849.9|SNV-1017-T-C|1
EEIHEHRRQLQAR
>FUSION-ENST00000340353.11:257980-ENST00000531994.1:7175|10
GERAPDHLNNVK
>ENST00000367342.8|SNV-21071-C-T|2
VLGPRAQVPTVCVLR
>ENST00000649118.1|SNV-12636-C-A|1
NLNLLQPEDGVKHERVK
>ENST00000650263.1|SNV-12636-C-A|3
HAYEESSSTR
>FUSION-ENST00000620225.5:14326-ENST00000465846.6:50817|6
MEEGIGTHLQTSTVSRKFGSIPSPR
>ENST00000331923.9|INDEL-9682-A-AA|1
SQRQKNC
>ENST00000504839.1|SNV-229029-G-A|4
IPSDIEPDGSYSQDISEGHQLLIK
>ENST00000498186.5|SNV-55535-C-G|30
MPLVNIMMMTMMMMETIVK
>ENST00000638025.2|SNV-61125-T-G|4
NLKSDITR
>ENST00000297625.8|SNV-5279-G-A|4
ARNWFQGHLRR
>FUSION-ENST00000616129.4:14326-ENST00000465846.6:50817|2
AWAPGVGHER
>ENST00000296775.7|SNV-18486-A-G|5
CKFEHWNANSR
>ENST00000205557.11|SNV-68516-G-C|2
VGIVGRTGPGKSSLASGLLR
>FUSION-ENST00000462448.1:25643-ENST00000527450.1:19089|10
LMRQILEGVHFLHTRDVVHLDLK
>ENST00000430580.6|SNV-29888-T-G|1
IKSMLRNER
>ENST00000498186.5|SNV-55535-C-G|25
PLVNIMMMTMMMMETIVKKEK
>ENST00000370010.6|SNV-20086-G-T|3
RDGGFKNNWSFDH
>ENST00000479412.2|SNV-141345-T-A|1
ESVWKALIATVVSAHQDSQGR
>ENST00000569008.2|SNV-100755-A-G|2
QIEGLDQSMLPQYCTTVKK
>ENST00000318217.10|SNV-101249-G-A|3
FGKYMNINFDFK
>FUSION-ENST00000371941.4:82975-ENST00000504307.1:9001|12
AGAQEEASARTRNR
>ENST00000470434.1|SNV-20009-G-A|12
MSTLSWGCCMR
>ENST00000268489.10|MNV-1104570-CGACT-C|10
SLTRISAK
>ENST00000494253.1|SNV-110040-G-A|1
THSIPGVSTRL
>FUSION-ENST00000534064.6:93251-ENST00000378460.6:12746|1
TTRGSKCA
>FUSION-ENST00000340353.11:257980-ENST00000531994.1:7175|24
NGPVYLR
>ENST00000376557.3|SNV-88-A-G|3
KKQSHHQPPTQQQPPLPER
>ENST00000268489.10|MNV-1104570-CGACT-C|7
ISAKSPTDRR
>ENST00000537335.5|SNV-22575-G-C|2
DLAPGIADSLPHFKVLR
>FUSION-ENST00000340353.11:257980-ENST00000531994.1:7175|25
RNGPVYLRDLIGR
>ENST00000548598.5|SNV-16474-G-A|1
QVEILSEGNEVR
>ENST00000638025.2|SNV-61125-T-G|1
SDITRSHLSLQKTAGQCPVR
>FUSION-ENST00000340353.11:257980-ENST00000531994.1:7175|16
IRNRCFESAHGHK
>ENST00000479449.1|MNV-47160-CCACAGCCTTCCCC-C|2
TSASKFFEARR
>ENST00000264335.13|SNV-39099-C-A|1
LGLALNFSVFY
>ENST00000418766.5|INDEL-78730-C-CA|3
KNGGGLKR
>ENST00000511933.1|SNV-8102-G-A|1
SGGSQTSGSAGSREGQICGGKG
>FUSION-ENST00000578649.1:1561-ENST00000430157.6:3173|46
MGFLFRESCGFGFVFSLPNTVLR
>ENST00000402538.7|SNV-85738-C-T|2
GKACLLFDHLEPIELAEYLTFLEHK
>ENST00000513821.5|SNV-4917-C-T|4
KEGVYIKVGSASPFSICLK
>ENST00000493650.5|SNV-24358-G-A|4
MFDSNFK
>ENST00000569008.2|SNV-100755-A-G|5
LKQIEGLDQSMLPQYCTTVK
>ENST00000486779.1|SNV-55252-G-T|1
LQCFLWGKM
>ENST00000575604.1|SNV-25286-A-C|2
GEGVLALPGPGPHGLPQPR
>ENST00000479412.2|SNV-141345-T-A|2
MESVWKALIATVVSAHQDSQGR
>FUSION-ENST00000371941.4:82975-ENST00000504307.1:9001|14
AGAQEEASAR
>ENST00000646253.1|SNV-258592-C-A|2
ANSGEASLEEDLFLTSPMEIVTK
>ENST00000494253.1|SNV-110040-G-A|4
RTHSIPGVSTR
>FUSION-ENST00000620225.5:14326-ENST00000465846.6:50817|3
FGSIPSPR
>FUSION-ENST00000616129.4:14326-ENST00000465846.6:50817|9
GVRVLLVWR
>ENST00000402538.7|SNV-85738-C-T|1
ACLLFDHLEPIELAEYLTFLEHK
>FUSION-ENST00000340353.11:257980-ENST00000531994.1:7175|14
NRCFESAHGHKGER
>ENST00000650263.1|SNV-12636-C-A|4
THVTRHAYEESSSTRGR
>ENST00000498186.5|SNV-55535-C-G|15
TMMMMETIVK
>ENST00000374469.6|SNV-110863-G-A|2
QLECKLCPSGMYTEYIHSR
>FUSION-ENST00000486676.5:69439-ENST00000491793.1:5947|11
NRLSHPNILREPAHMILTVGNK
>ENST00000649096.1|SNV-97026-C-A|2
VTGVYEISLCHVADAGSPGMQRR
>ENST00000268489.10|MNV-1104570-CGACT-C|8
ISAKSPTDR
>ENST00000318217.10|SNV-101249-G-A|4
NDNSSRFGKYMNINFDFK
>FUSION-ENST00000478861.1:14958-ENST00000332707.10:43713|11
RTPRPTWR
>ENST00000260126.9|INDEL-79521-A-AA|7
SFFDGIWKGCQRPTK
>ENST00000377307.6|SNV-58379-G-A|2
GATEPFLAQAR
>ENST00000374165.5|INDEL-15312-G-GGCA|5
QQQRQQQQQQQQQK
>ENST00000494812.1|SNV-55481-G-A|5
MGLSTAAPGWRLQCPTSGRTTR
>ENST00000383075.7|SNV-15718-C-A|2
KHSHVHTSDKP
>ENST00000479449.1|MNV-47160-CCACAGCCTTCCCC-C|6
LNHSHSR
>ENST00000458385.7|SNV-18486-A-G|4
DTKNVNSNTGMQTAENYLTEKGNER
>ENST00000337344.9|SNV-24358-G-A|2
AMFDSNFK
>ENST00000479449.1|MNV-47160-CCACAGCCTTCCCC-C|7
LLKLNHSHSRTSASK
>ENST00000479449.1|MNV-47160-CCACAGCCTTCCCC-C|3
TSASKFFEAR
>ENST00000383075.7|SNV-15718-C-A|3
KKHSHVHTSDKP
>ENST00000615648.2|SNV-11324-A-G|4
LPLETAYRRGCLR
>ENST00000368198.7|SNV-1715-G-A|2
AEEVPGEESLFLQAETR
>ENST00000478404.1|SNV-19696-A-C|5
MLMLKIVQCVLKISQ
>ENST00000367733.6|SNV-191731-G-A|3
FFLSHPAYRHIADQMGTPHLQK
>ENST00000361255.7|SNV-159772-C-T|1
GMVFGSANLGEDAIRNFIAK
>ENST00000267426.5|INDEL-1028-G-GTAAC|6
VAGSRPGLPAHRGPDWLLLR
>FUSION-ENST00000371917.5:94705-ENST00000427140.5:103361|1
NSSAFGMYENEDRCRR
>ENST00000649096.1|SNV-97026-C-A|1
VTGVYEISLCHVADAGSPGMQRRR
>ENST00000537611.3|SNV-2614-C-A|1
FDHDFAIYTSFHGIHNIVQNRSKIR
>FUSION-ENST00000620225.5:14326-ENST00000465846.6:50817|9
SRMEEGIGTHLQTSTVSRK
>ENST00000494253.1|SNV-110040-G-A|12
MITRAHPGCGPRLVSTDLFTR
>FUSION-ENST00000478861.1:14958-ENST00000332707.10:43713|9
RTPRPTWRR
>ENST00000646253.1|SNV-258592-C-A|1
QDIVLSDAENK
>ENST00000563328.4|MNV-122175-TAGTC-T|2
MSVGIEG
>ENST00000337344.9|SNV-24358-G-A|1
AMFDSNFKQAEEYLSFAFEHCHR
>ENST00000475988.1|SNV-34219-G-A|1
QGPCATWYSGAPPTSWRPGGR
>ENST00000448770.5|SNV-22575-G-C|1
ILLQASQILFLILRC
>ENST00000440465.1|SNV-1255-G-T|15
GRLSLHRTPAWNFVTLEEGK
>ENST00000470434.1|SNV-20009-G-A|7
STLSWGCCMRRR
>ENST00000479449.1|MNV-47160-CCACAGCCTTCCCC-C|8
LLKLNHSHSR
>FUSION-ENST00000371917.5:94705-ENST00000427140.5:103361|3
NSSAFGMYENEDR
>ENST00000530307.1|INDEL-79521-A-AA|7
LHYKKIETWCQR
>FUSION-ENST00000371917.5:94705-ENST00000427140.5:103361|2
NSSAFGMYENEDRCR
>ENST00000465475.5|SNV-128849-G-A|2
SSWHRPWLRLTWR
>ENST00000359863.8|SNV-77194-C-G|5
IVLQVFHSLLKAHGMEAR
>ENST00000569008.2|SNV-100755-A-G|3
QIEGLDQSMLPQYCTTVK
>ENST00000494812.1|SNV-55481-G-A|6
GLSTAAPGWRLQCPTSGR
>FUSION-ENST00000397786.7:35738-ENST00000611592.4:95377|64
YKEMVELVISPSLTVNSDCLDKLK
>ENST00000369733.8|SNV-12636-C-A|5
KEFESSSTR
>ENST00000293670.3|SNV-4497-C-T|4
DLNMDCIVAEIKAQYDDIVTRSR
>FUSION-ENST00000265036.10:145-ENST00000532864.6:252087|4
LMTQLVLPGMVER
>FUSION-ENST00000462448.1:25643-ENST00000527450.1:19089|5
DVVHLDLKNLGPLEQSR
>ENST00000392833.6|SNV-272328-C-G|3
RDGSLPRAFEIFTDNK
>ENST00000470434.1|SNV-20009-G-A|9
STLSWGCCMRR
>FUSION-ENST00000371917.5:94705-ENST00000427140.5:103361|4
KNSSAFGMYENEDRCR
>ENST00000295408.9|SNV-111400-C-A|1
LLGVCIEMSSQGIPKPMVILPLMK
>ENST00000481691.5|SNV-100636-G-A|4
CQLDVLDDENR
>ENST00000519589.1|SNV-296754-G-T|2
ETGFCYWRHLLFSSL
>FUSION-ENST00000371941.4:82975-ENST00000504307.1:9001|3
KALRHCLHQCC
>ENST00000260126.9|INDEL-79521-A-AA|10
KSFFDGIWK
>ENST00000486350.1|SNV-1715-G-A|1
ACSCRPRPGLGSR
>ENST00000258145.8|SNV-160-G-C|5
PLLPLAPGR
>ENST00000376042.6|SNV-107354-A-G|2
STTEEEFLSQEPSALK
>ENST00000498186.5|SNV-55535-C-G|4
MMETIVKKEK
>ENST00000493763.7|MNV-6757-GC-G|6
HVPKIEWASSRR
>ENST00000511933.1|SNV-8102-G-A|4
EGVHRSGGSQTSGSAGSR
>ENST00000479449.1|MNV-47160-CCACAGCCTTCCCC-C|9
LSRLLKLNHSHSR
>ENST00000424392.5|SNV-85942-A-C|1
EAWEKGVQVPASPDTVPQPSLR
>ENST00000253928.13|SNV-25286-A-C|1
VYWPCRDQARMGCR
>ENST00000367733.6|SNV-191731-G-A|2
HIADQMGTPHLQK
>ENST00000361255.7|SNV-159772-C-T|3
QSRGMVFGSANLGEDAIRNFIAK
>ENST00000427314.6|SNV-16474-G-A|2
QVEILSEGNEVQFIQLAKDFEDFR
>ENST00000369373.9|SNV-11892-C-A|5
KEDQEATGHR
>ENST00000376454.8|SNV-848801-C-A|4
KEMTPRK
>ENST00000470434.1|SNV-20009-G-A|11
STLSWGCCMR
>ENST00000479412.2|SNV-141345-T-A|4
MTVQVTLVSMESVWK
>FUSION-ENST00000340353.11:257980-ENST00000531994.1:7175|18
MVANYTLSPIRR
>FUSION-ENST00000371941.4:82975-ENST00000504307.1:9001|2
ALRHCLHQCC
>FUSION-ENST00000620225.5:13728-ENST00000465846.6:50817|4
RVACLEMEPLQAGLGAWSR
>ENST00000297625.8|SNV-5279-G-A|6
WWNGIGAVLDFTHPKARNWFQGHLR
>FUSION-ENST00000340353.11:257980-ENST00000531994.1:7175|8
APDHLNNVK
>ENST00000310045.8|SNV-4058-A-G|2
EAEQAAEFKK
>ENST00000470434.1|SNV-20009-G-A|8
MSTLSWGCCMRRR
>ENST00000424392.5|SNV-85942-A-C|2
LPDSHHINPDSYYLFADTWKEAWEK
>ENST00000327532.7|SNV-48167-G-T|1
VHRVSLQPPKVPSR
>ENST00000454784.9|SNV-48501-G-A|7
EVSLLLAAMNVPALKGLGIVPK
>FUSION-ENST00000371941.4:82975-ENST00000504307.1:9001|8
DTPQPSCEGQPSGDFQPPWRSLHPR
>ENST00000338970.10|INDEL-4713-C-CA|1
ASPKKSTWY
>ENST00000298283.5|SNV-557-G-T|3
KLGFTKFNADEFEDMVAK
>FUSION-ENST00000462448.1:25643-ENST00000527450.1:19089|9
MRQILEGVHFLHTRDVVHLDLK
>ENST00000418766.5|INDEL-78730-C-CA|6
EAKKVSTR
>ENST00000263967.4|SNV-62079-T-C|1
EEHRPLAWGNINLFDYTDTLVSGK
>ENST00000552648.5|SNV-7795-C-T|2
SFSLEAAEVLVEHTCHRGVVTGLT
>ENST00000296775.7|SNV-18486-A-G|3
FEHWNANSR
>ENST00000461013.5|SNV-8680-G-A|2
QDGKEACSLPSCPVEPGM
>ENST00000635293.1|INDEL-13741-T-TT|1
RPILTIITLEDSSGNLLGRNSF
>ENST00000454784.9|SNV-48501-G-A|5
NVPALKGLGIVPK
>FUSION-ENST00000371917.5:94705-ENST00000427140.5:103361|5
KNSSAFGMYENEDR
>ENST00000641276.1|SNV-7863-C-A|3
MEMRNNTPDFILLGLFNHTR
>ENST00000265755.7|SNV-76070-G-A|2
RPCTYGIPKLK
>ENST00000359863.8|SNV-77194-C-G|1
AHGMEARAIVRQAMAILTPAVPAR
>ENST00000359863.8|SNV-77194-C-G|3
AHGMEAR
>ENST00000233969.3|INDEL-82867-G-GA|1
NKEGHVQ
>ENST00000467224.5|SNV-60752-A-T|7
MGLISREKKPCLFPVNMR
>ENST00000380026.8|INDEL-2518-A-AA|1
AIHDIFQKN
>ENST00000649273.1|SNV-505744-G-A|2
ESTPKEVSR
>FUSION-ENST00000620225.5:13728-ENST00000465846.6:50817|2
VACLEMEPLQAGLGAWSR
>ENST00000649118.1|SNV-12636-C-A|5
STLGRNLNLLQPEDGVK
>FUSION-ENST00000486676.5:69439-ENST00000491793.1:5947|17
MLKEVQLMNRLSHPNILR
>FUSION-ENST00000578649.1:1561-ENST00000430157.6:3173|42
MTNFVLSDLAL
>ENST00000551260.5|SNV-16474-G-A|1
QVEILSEGNENLSSWRRTLR
>FUSION-ENST00000578649.1:1561-ENST00000430157.6:3173|45
GFLFRESCGFGFVFSLPNTVLR
>ENST00000380026.8|INDEL-2518-A-AA|2
TYTMMGSEDHLGVIPRAIHDIFQKN
>ENST00000647989.1|SNV-505744-G-A|1
SEDESTPKEVSR
>ENST00000532255.5|MNV-51120-TG-T|2
MPSWLHCTPRSVCL
>ENST00000267426.5|INDEL-1028-G-GTAAC|5
GPDWLLLR
>ENST00000583493.1|SNV-6075-T-C|1
FSSLLCFPYTGHGTIAMMIKPK
>ENST00000647989.1|SNV-505744-G-A|3
NNKSEDESTPKEVSR
>ENST00000576204.5|SNV-68516-G-C|3
AGGHRWQDRAR
>ENST00000280979.9|SNV-494715-G-C|2
EIIDMPSTALK
>FUSION-ENST00000340353.11:257980-ENST00000531994.1:7175|21
DLIGRMVANYTLSPIR
>FUSION-ENST00000578649.1:1561-ENST00000430157.6:3173|13
MAALFLTTTSRR
>ENST00000530307.1|INDEL-79521-A-AA|2
ICKTSNDLQWCVFTMFFNPIYCWM
>ENST00000374165.5|INDEL-15312-G-GGCA|3
QQQQQQQQQK
>ENST00000398155.4|SNV-47868-C-A|4
EFLLKEAK
>FUSION-ENST00000371917.5:94705-ENST00000427140.5:103361|6
SAKKNSSAFGMYENEDR
>FUSION-ENST00000478861.1:14958-ENST00000332707.10:43713|6
TPRPTWRRWLR
>ENST00000296499.6|SNV-193298-C-A|3
HREIWSKEK
>ENST00000486779.1|SNV-55252-G-T|5
KLQCFLWGK
>FUSION-ENST00000372084.5:69439-ENST00000491793.1:5947|8
EPAHMILTVGNK
>ENST00000615648.2|SNV-11324-A-G|2
KDIYALISDQK
>ENST00000530307.1|INDEL-79521-A-AA|5
KIETWCQRICK
>ENST00000367733.6|SNV-191731-G-A|4
KFFLSHPAYRHIADQMGTPHLQK
>ENST00000479412.2|SNV-141345-T-A|8
MEGINRYSCVCSPGFTGQR
>ENST00000484574.1|SNV-22575-G-C|7
MVGWVDKDLAPGIADSLPHFK
>ENST00000260126.9|INDEL-79521-A-AA|11
SNNSEQADKKSFFDGIWK
>ENST00000359863.8|SNV-77194-C-G|6
KIVLQVFHSLLKAHGMEAR
>ENST00000368801.4|SNV-5383-C-A|3
SSSSGRHGSGSGQSSGFGHKSSSGK
>ENST00000374165.5|INDEL-15312-G-GGCA|6
KQQQRQQQQQQQQQK
>ENST00000494812.1|SNV-55481-G-A|4
GLSTAAPGWRLQCPTSGRTTR
>ENST00000641276.1|SNV-7863-C-A|1
NNTPDFILLGLFNHTR
>ENST00000379980.8|INDEL-138464-A-AA|2
ADMEDLMSSKDDVGKK
>ENST00000481691.5|SNV-100636-G-A|1
MMKTGPF
>FUSION-ENST00000340353.11:257980-ENST00000531994.1:7175|32
DGLKGFTFSALRCPLASGTWQR
>ENST00000498186.5|SNV-55535-C-G|6
MMETIVK
>ENST00000265755.7|SNV-76070-G-A|4
IPFKRPCTYGIPKLK
>ENST00000623478.1|SNV-2212-G-A|2
RPQPRPRPTLSPSTWWWRWPR
>ENST00000492143.5|SNV-55535-C-G|1
EEREEKQK
>ENST00000534313.6|SNV-3027-G-T|1
SGSDAGEARPPTPASPLAR
>ENST00000536534.7|SNV-400204-G-A|1
TKSQAFVSNSPKLFCPK
>ENST00000397415.7|MNV-6757-GC-G|3
VLVPFPPLSGPSCTKNRVGFLK
>ENST00000358371.9|SNV-61125-T-G|4
DISNNQILTTSLRDLQELEER
>ENST00000498186.5|SNV-55535-C-G|10
MMMMETIVKK
>ENST00000493763.7|MNV-6757-GC-G|3
IEWASSRRWAHLAIGVNASISSSVS
>FUSION-ENST00000616129.4:14326-ENST00000465846.6:50817|5
WSHYRRAWAPGVGHER
>ENST00000257901.7|SNV-5140-C-A|1
QDMACLIKEYQEVMNSK
>ENST00000400445.7|SNV-216755-A-T|1
EFLAKMYEEYQRQEEENIK
>ENST00000409484.5|SNV-19387-T-C|2
LPWTWKCSKLPMK
>ENST00000354624.6|SNV-30306-G-T|1
HMSIDKGTLIGWTKGFK
>ENST00000493763.7|MNV-6757-GC-G|5
IEWASSR
>ENST00000380817.8|SNV-20009-G-A|3
TFLLDSDYEHIELGLLYEEK
>ENST00000369849.9|SNV-1017-T-C|2
EEIHEHRR
>ENST00000296775.7|SNV-18486-A-G|6
DTKCKFEHWNANSR
>ENST00000536534.7|SNV-400204-G-A|5
LQLQLNK
>ENST00000368801.4|SNV-5383-C-A|1
SSGYTQHGSGSGHSSSYEQHGSR
>ENST00000358371.9|SNV-61125-T-G|1
HHQIPFIPSEDSWAVPSEKNSNK
>FUSION-ENST00000521689.5:110169-ENST00000518838.1:178768|1
TCTIMFQ
>ENST00000478404.1|SNV-19696-A-C|6
ELMLMLKIVQCVLKISQ
>ENST00000486350.1|SNV-1715-G-A|3
CLEKKACSCRPRPGLGSR
>FUSION-ENST00000265036.10:145-ENST00000532864.6:252087|3
LMTQLVLPGMVERSK
>FUSION-ENST00000340353.11:257980-ENST00000531994.1:7175|15
NRCFESAHGHK
>ENST00000471685.1|SNV-100755-A-G|4
MLPQYCTTVKK
>ENST00000467224.5|SNV-60752-A-T|3
KPCLFPVNMR
>ENST00000563328.4|MNV-122175-TAGTC-T|5
SVSDSSECLLASR
>ENST00000267426.5|INDEL-1028-G-GTAAC|8
GSRVAGSRPGLPAHRGPDWLLLR
>ENST00000464066.5|SNV-119203-C-T|3
PASGSWQPASCSSPSTKLR
>ENST00000641276.1|SNV-7863-C-A|2
EMRNNTPDFILLGLFNHTR
>ENST00000536534.7|SNV-400204-G-A|7
KLQLQLNK
>ENST00000397415.7|MNV-6757-GC-G|7
VLVPFPPLSGPSCTK
>FUSION-ENST00000340353.11:257980-ENST00000531994.1:7175|22
NGPVYLRDLIGRMVANYTLSPIR
>FUSION-ENST00000620225.5:14326-ENST00000465846.6:50817|5
KFGSIPSPR
>ENST00000638025.2|SNV-61125-T-G|2
SDITRSHLSLQK
>ENST00000321521.13|SNV-33755-C-G|2
TPKEKMK
>FUSION-ENST00000340353.11:257980-ENST00000531994.1:7175|9
GERAPDHLNNVKVDTGNTR
>ENST00000549319.2|SNV-924-C-T|3
VVPNPHHSGSVPAPSSK
>ENST00000376042.6|SNV-107354-A-G|3
MKSTTEEEFLSQEPSALKEK
>ENST00000494253.1|SNV-110040-G-A|5
LVSTDLFTRRTHSIPGVSTR
>ENST00000536534.7|SNV-400204-G-A|8
LYGVYDNEKKLQLQLNK
>FUSION-ENST00000620225.5:14326-ENST00000465846.6:50817|1
SWQNPLTNQENTDPVCLLTTEWN
>ENST00000296499.6|SNV-193298-C-A|2
EIWSKEK
>ENST00000327532.7|SNV-48167-G-T|2
VHRVSLQPPK
>FUSION-ENST00000462448.1:25643-ENST00000527450.1:19089|3
NLGPLEQSR
>ENST00000454784.9|SNV-48501-G-A|1
GSWNCTQNECQTICHIYGEGHVR
>FUSION-ENST00000340353.11:257980-ENST00000531994.1:7175|5
VDTGNTR
>ENST00000296499.6|SNV-193298-C-A|4
HREIWSK
>ENST00000265755.7|SNV-76070-G-A|5
IPFKRPCTYGIPK
>ENST00000494253.1|SNV-110040-G-A|11
ITRAHPGCGPRLVSTDLFTR
>FUSION-ENST00000462448.1:25643-ENST00000527450.1:19089|6
DVVHLDLK
>ENST00000267426.5|INDEL-1028-G-GTAAC|1
ATAPGSAAPRAA
>ENST00000358371.9|SNV-61125-T-G|3
DLQELEER
>FUSION-ENST00000371941.4:82975-ENST00000504307.1:9001|16
VRAGAQEEASAR
>ENST00000513821.5|SNV-4917-C-T|2
VGSASPFSICLK
>ENST00000649118.1|SNV-12636-C-A|2
NLNLLQPEDGVKHER
>ENST00000530124.5|SNV-21195-C-T|1
SPEPGQTWTCEVFSSCSSEVVLDCR
>ENST00000369849.9|SNV-1017-T-C|6
STEAIRASREEIHEHR
>ENST00000359863.8|SNV-77194-C-G|2
AHGMEARAIVR
>ENST00000471685.1|SNV-100755-A-G|2
MLPQYCTTVKKANINGR
>ENST00000440465.1|SNV-1255-G-T|14
LSLHRTPAWNFVTLEEGK
>FUSION-ENST00000578649.1:1561-ENST00000430157.6:3173|49
MGEVKVEASWGWVGR
>ENST00000467224.5|SNV-60752-A-T|5
EKKPCLFPVNMR
>ENST00000536534.7|SNV-400204-G-A|6
KLQLQLNKTK
>ENST00000369733.8|SNV-12636-C-A|1
EFESSSTRGRSQTR
>ENST00000513821.5|SNV-4917-C-T|3
EGVYIKVGSASPFSICLK
>ENST00000440465.1|SNV-1255-G-T|12
RADYLYIGRQHGILLHWK
>ENST00000550149.5|SNV-16474-G-A|4
CGICLSSLCARWR
>ENST00000424632.5|SNV-19696-A-C|2
GIDVDAENCAVCIENFTVK
>ENST00000369849.9|SNV-1017-T-C|4
ASREEIHEHRR
>ENST00000280979.9|SNV-494715-G-C|3
DAEDCSVHNFVKEIIDMPSTALKSK
>FUSION-ENST00000397786.7:35738-ENST00000611592.4:95377|65
YKEMVELVISPSLTVNSDCLDK
>ENST00000358371.9|SNV-61125-T-G|2
HHQIPFIPSEDSWAVPSEK
>ENST00000268489.10|MNV-1104570-CGACT-C|6
SPTDRRAR
>ENST00000409530.5|SNV-590924-G-A|2
RQWSCRK
>ENST00000383075.7|SNV-15718-C-A|1
HSHVHTSDKP
>ENST00000427314.6|SNV-16474-G-A|3
QVEILSEGNEVQFIQLAK
>ENST00000233969.3|INDEL-82867-G-GA|2
EEKNKEGHVQ
>ENST00000280979.9|SNV-494715-G-C|1
EIIDMPSTALKSK
>ENST00000563240.1|SNV-5778-C-T|1
QLQLSDPQTVAGVFGYFQQVK
>FUSION-ENST00000620225.5:14326-ENST00000465846.6:50817|2
FGSIPSPRTHQPR
>ENST00000374469.6|SNV-110863-G-A|1
QLECKLCPSGMYTEYIHSRNISDCK
>ENST00000454784.9|SNV-48501-G-A|4
NVPALKGLGIVPKMNVKPSATSMGK
>ENST00000513821.5|SNV-4917-C-T|1
VGSASPFSICLKMVASPDSHAR
>FUSION-ENST00000478861.1:14958-ENST00000332707.10:43713|10
MRTPRPTWRR
>ENST00000368198.7|SNV-1715-G-A|1
AEEVPGEESLFLQAETRAWFQK
>ENST00000550149.5|SNV-16474-G-A|6
CGICLSSLCAR
>ENST00000650263.1|SNV-12636-C-A|1
HAYEESSSTRGRSQTR
>ENST00000498186.5|SNV-55535-C-G|17
MTMMMMETIVKK
>ENST00000471685.1|SNV-100755-A-G|3
LPQYCTTVKK
>FUSION-ENST00000616129.4:14326-ENST00000465846.6:50817|3
RAWAPGVGHERK
>ENST00000296775.7|SNV-18486-A-G|2
FEHWNANSRK
>FUSION-ENST00000371941.4:82975-ENST00000504307.1:9001|6
SLHPRHFTYPRER
>FUSION-ENST00000478861.1:14958-ENST00000332707.10:43713|1
GPRRGSA
>ENST00000486779.1|SNV-55252-G-T|6
MKLQCFLWGK
>ENST00000293670.3|SNV-4497-C-T|5
DLNMDCIVAEIKAQYDDIVTR
>ENST00000280700.10|SNV-60752-A-T|4
KETLFIPCEYEKISK
>ENST00000430580.6|SNV-29888-T-G|5
YKYEECKDR
>FUSION-ENST00000371941.4:82975-ENST00000504307.1:9001|9
DTPQPSCEGQPSGDFQPPWR
>FUSION-ENST00000340353.11:257980-ENST00000531994.1:7175|4
VDTGNTRHPEK
>FUSION-ENST00000616129.4:14326-ENST00000465846.6:50817|10
GHQHQRGVRVLLVWR
>ENST00000650263.1|SNV-12636-C-A|6
KTHVTRHAYEESSSTR
>ENST00000430580.6|SNV-29888-T-G|4
YEECKDR
>ENST00000569008.2|SNV-100755-A-G|1
QIEGLDQSMLPQYCTTVKKANINGR
>ENST00000268489.10|MNV-1104570-CGACT-C|9
SLTRISAKSPTDR
>ENST00000498186.5|SNV-55535-C-G|23
MMTMMMMETIVK
>ENST00000296499.6|SNV-193298-C-A|1
EIWSKEKTCDR
>FUSION-ENST00000578649.1:1561-ENST00000430157.6:3173|39
AVLFLTTTSR
>ENST00000494812.1|SNV-55481-G-A|7
MGLSTAAPGWRLQCPTSGR
>ENST00000575604.1|SNV-25286-A-C|1
GEGVLALPGPGPHGLPQPRHHP
>ENST00000550149.5|SNV-16474-G-A|3
MCGICLSSLCARWRFSVK
>ENST00000403729.7|SNV-70016-G-T|3
LANEQIQKAGVLK
>ENST00000454784.9|SNV-48501-G-A|6
MNVPALKGLGIVPK
>ENST00000436817.6|SNV-110040-G-A|2
LHDNKGTPR
>ENST00000296775.7|SNV-18486-A-G|4
CKFEHWNANSRK
>ENST00000519589.1|SNV-296754-G-T|3
LSRETGFCYWRHLLFSSL
>ENST00000409484.5|SNV-19387-T-C|1
CSKLPMK
>ENST00000484574.1|SNV-22575-G-C|4
VGWVDKDLAPGIADSLPHFKVLR
>ENST00000337344.9|SNV-24358-G-A|4
KAMFDSNFK
>ENST00000498186.5|SNV-55535-C-G|19
MMTMMMMETIVKKEK
>ENST00000647989.1|SNV-505744-G-A|5
KNNKSEDESTPK
>ENST00000260126.9|INDEL-79521-A-AA|4
GCQRPTKSSCQDLK
>ENST00000536534.7|SNV-400204-G-A|2
TKSQAFVSNSPK
>FUSION-ENST00000578649.1:1561-ENST00000430157.6:3173|44
ESCGFGFVFSLPNTVLR
>FUSION-ENST00000371941.4:82975-ENST00000504307.1:9001|5
HFTYPRER
>ENST00000486779.1|SNV-55252-G-T|3
KLQCFLWGKM
>FUSION-ENST00000340353.11:257980-ENST00000531994.1:7175|17
MVANYTLSPIRRIR
>FUSION-ENST00000478861.1:14958-ENST00000332707.10:43713|8
TPRPTWR
>ENST00000485760.5|SNV-1536006-G-T|3
LLMDHRPHPTVIHLVSPVGSPLVII
>ENST00000498186.5|SNV-55535-C-G|9
MMMETIVKK
>ENST00000380817.8|SNV-20009-G-A|6
RFRTFLLDSDYEHIELGLLYEEK
>ENST00000494253.1|SNV-110040-G-A|6
LVSTDLFTRR
>ENST00000498186.5|SNV-55535-C-G|29
PLVNIMMMTMMMMETIVK
>ENST00000649118.1|SNV-12636-C-A|3
NLNLLQPEDGVK
>ENST00000380817.8|SNV-20009-G-A|4
FRTFLLDSDYEHIELGLLYEEKGER
>FUSION-ENST00000620225.5:14326-ENST00000465846.6:50817|13
ENSASSLLSKPRGR
>ENST00000329957.7|SNV-14800-A-G|3
MVLQAVSKVLGK
>FUSION-ENST00000371941.4:200139-ENST00000371917.5:83359|111
KQVGCNPNEDVAIFAVDSLRQLSMK
>ENST00000280700.10|SNV-60752-A-T|1
ETLFIPCEYEKISKQLHLCYNIVK
>ENST00000504839.1|SNV-229029-G-A|5
MIPSDIEPDGSYSQDISEGHQLLIK
>ENST00000478404.1|SNV-19696-A-C|4
LMLKIVQCVLKISQ
>FUSION-ENST00000340353.11:257980-ENST00000531994.1:7175|6
APDHLNNVKVDTGNTRHPEK
>ENST00000337344.9|SNV-24358-G-A|3
KAMFDSNFKQAEEYLSFAFEHCHR
>ENST00000268489.10|MNV-1104570-CGACT-C|2
VPKTPAAPRTVV
>ENST00000440465.1|SNV-1255-G-T|9
QHGILLHWK
>ENST00000418766.5|INDEL-78730-C-CA|5
VSTRKNGGGLK
>ENST00000361255.7|SNV-159772-C-T|4
QSRGMVFGSANLGEDAIR
>ENST00000564184.1|SNV-34497-C-T|3
STGELRLWDYWLLKVFFVLTSR
>ENST00000479412.2|SNV-141345-T-A|7
EGINRYSCVCSPGFTGQR
>ENST00000260126.9|INDEL-79521-A-AA|5
GCQRPTK
>ENST00000267426.5|INDEL-1028-G-GTAAC|7
VAGSRPGLPAHR
>FUSION-ENST00000578649.1:1561-ENST00000430157.6:3173|35
AVLFLTTTSRRSRPCTWSCV
>ENST00000498186.5|SNV-55535-C-G|5
MMETIVKK
>ENST00000485760.5|SNV-1536006-G-T|2
MDHRPHPTVIHLVSPVGSPLVII
>FUSION-ENST00000486676.5:69439-ENST00000491793.1:5947|16
LKEVQLMNRLSHPNILR
>ENST00000493650.5|SNV-24358-G-A|1
FDSNFKQAEEYLSFAFEHCHRSSQK
>ENST00000358164.9|SNV-23550-G-A|2
GLSPQPSQR
>ENST00000297625.8|SNV-5279-G-A|5
ARNWFQGHLR
>ENST00000205557.11|SNV-68516-G-C|3
VGIVGRTGPGK
>FUSION-ENST00000620225.5:14326-ENST00000465846.6:50817|4
KFGSIPSPRTHQPR
>ENST00000395871.7|SNV-9575-G-A|1
LTSQGLPEK
>ENST00000400445.7|SNV-216755-A-T|3
VTYEAHKEFLAKMYEEYQR
>ENST00000484574.1|SNV-22575-G-C|5
MVGWVDKDLAPGIADSLPHFKVLR
>ENST00000479449.1|MNV-47160-CCACAGCCTTCCCC-C|4
LNHSHSRTSASKFFEAR
>ENST00000493324.5|SNV-60752-A-T|7
MGLQRKETLFIPCEYEK
>FUSION-ENST00000578649.1:1561-ENST00000430157.6:3173|38
MAVLFLTTTSRR
>FUSION-ENST00000340353.11:257980-ENST00000531994.1:7175|7
APDHLNNVKVDTGNTR
>ENST00000310045.8|SNV-4058-A-G|1
EAEQAAEFKKR
>ENST00000519589.1|SNV-296754-G-T|1
HLLFSSL
>ENST00000674316.1|SNV-267278-A-T|4
LLQHIRDHEFVDFLGLVSEMR
>ENST00000549319.2|SNV-924-C-T|2
VVPNPHHSGSVPAPSSKDLK
>ENST00000467224.5|SNV-60752-A-T|6
GLISREKKPCLFPVNMR
>ENST00000537335.5|SNV-22575-G-C|1
DLAPGIADSLPHFKVLREK
>ENST00000337344.9|SNV-24358-G-A|5
YYVGRKAMFDSNFK
>FUSION-ENST00000620225.5:14326-ENST00000465846.6:50817|12
ENSASSLLSKPRGRLR
>FUSION-ENST00000397786.7:35738-ENST00000611592.4:95377|67
VASWDFVEATQRTNCSCLRYK
>ENST00000471257.5|SNV-114434-C-T|5
ILMSKVERSFTWCIIADGM
>ENST00000323084.9|SNV-185831-A-C|2
LKFTPSQSIATHSAR
>FUSION-ENST00000620225.5:14326-ENST00000465846.6:50817|8
MEEGIGTHLQTSTVSR
>FUSION-ENST00000371941.4:200139-ENST00000371917.5:83359|112
KQVGCNPNEDVAIFAVDSLR
>ENST00000494569.5|SNV-15718-C-A|7
AASGASPTAATVRSIRTCTLATSHK
>ENST00000297625.8|SNV-5279-G-A|1
NWFQGHLRRLR
>ENST00000471685.1|SNV-100755-A-G|6
MLPQYCTTVK
>ENST00000376454.8|SNV-848801-C-A|3
EMTPRKEGTDNEDPVVCLDK
>ENST00000440465.1|SNV-1255-G-T|7
QHGILLHWKKEK
>ENST00000458385.7|SNV-18486-A-G|1
NVNSNTGMQTAENYLTEKGNERNVK
>ENST00000265755.7|SNV-76070-G-A|1
RPCTYGIPKLKR
>ENST00000376042.6|SNV-107354-A-G|5
LLPFKMKSTTEEEFLSQEPSALK
>ENST00000361609.4|SNV-2061-G-C|1
FQQTQYLPLPER
>ENST00000392833.6|SNV-272328-C-G|5
RRDGSLPR
>ENST00000498186.5|SNV-55535-C-G|14
TMMMMETIVKK
>ENST00000458385.7|SNV-18486-A-G|2
NVNSNTGMQTAENYLTEKGNER
>FUSION-ENST00000371941.4:200139-ENST00000371917.5:83359|110
QVGCNPNEDVAIFAVDSLR
>ENST00000469286.1|INDEL-82867-G-GA|6
MAETGMISTVPTFASLNDCREEKNK
>ENST00000535987.5|SNV-2234-A-G|1
SIGSMELK
>ENST00000258145.8|SNV-160-G-C|4
MPLLPLAPGRLR
>ENST00000296499.6|SNV-193298-C-A|5
RHREIWSK
>ENST00000650263.1|SNV-12636-C-A|2
HAYEESSSTRGR
>ENST00000367733.6|SNV-191731-G-A|1
HIADQMGTPHLQKVLNQQLTNHIR
>ENST00000494253.1|SNV-110040-G-A|14
MITRAHPGCGPR
>FUSION-ENST00000340353.11:257980-ENST00000531994.1:7175|20
DLIGRMVANYTLSPIRR
>ENST00000537611.3|SNV-2614-C-A|4
KFDHDFAIYTSFHGIHNIVQNRSK
>ENST00000467224.5|SNV-60752-A-T|2
KPCLFPVNMRR
>ENST00000358164.9|SNV-23550-G-A|1
GLSPQPSQRIEGTQVLSGIQWFGR
>ENST00000530307.1|INDEL-79521-A-AA|10
GYYRPQCWCWYCPR
>ENST00000418766.5|INDEL-78730-C-CA|4
KNGGGLK
>ENST00000280700.10|SNV-60752-A-T|3
ETLFIPCEYEK
>ENST00000647989.1|SNV-505744-G-A|2
SEDESTPK
>FUSION-ENST00000486676.5:69439-ENST00000491793.1:5947|13
NRLSHPNILR
>ENST00000540335.1|SNV-14887-G-A|2
MYMCNLAASDLLFTLSLPVR
>FUSION-ENST00000340811.9:269-ENST00000377970.6:2817|1
SSVGNASRDDAPQR
>ENST00000395871.7|SNV-9575-G-A|3
LHRLETLNLQNNRLTSQGLPEK
>ENST00000649273.1|SNV-505744-G-A|1
ESTPKEVSRFWR
>ENST00000440465.1|SNV-1255-G-T|10
ADYLYIGRQHGILLHWKK
>ENST00000440465.1|SNV-1255-G-T|11
ADYLYIGRQHGILLHWK
>FUSION-ENST00000616129.4:14326-ENST00000465846.6:50817|7
VLLVWRWSHYR
>FUSION-ENST00000578649.1:1561-ENST00000430157.6:3173|11
MAALFLTTTSRRSRPCTWSCV
>ENST00000479412.2|SNV-141345-T-A|5
LILMTVQVTLVSMESVWK
>ENST00000493650.5|SNV-24358-G-A|2
FDSNFKQAEEYLSFAFEHCHR
>ENST00000523175.6|SNV-3886-A-C|1
GWFNDLKITVSLEIVPPK
>ENST00000498186.5|SNV-55535-C-G|27
PLVNIMMMTMMMMETIVKK
>ENST00000498186.5|SNV-55535-C-G|22
MMMTMMMMETIVKK
>FUSION-ENST00000478861.1:14958-ENST00000332707.10:43713|5
MWLSRGPR
>ENST00000440465.1|SNV-1255-G-T|4
MEFCYTGRR
>ENST00000481691.5|SNV-100636-G-A|3
CQLDVLDDENRTILMK
>ENST00000374469.6|SNV-110863-G-A|4
IGSYQDEER
>ENST00000298283.5|SNV-557-G-T|4
IHISKKLGFTK
>ENST00000257901.7|SNV-5140-C-A|3
AKQDMACLIKEYQEVMNSK
>ENST00000494812.1|SNV-55481-G-A|1
LQCPTSGRTTRR
>ENST00000377307.6|SNV-58379-G-A|1
GATEPFLAQARLAWEAQQAHFHMK
>ENST00000283943.9|INDEL-63745-A-AA|2
ANTSERQKNGAGA
>ENST00000367178.7|INDEL-40720-T-TTACTAAG|2
AKMTQITKY
>ENST00000418766.5|INDEL-78730-C-CA|1
NGGGLKRK
>ENST00000674316.1|SNV-267278-A-T|2
DHEFVDFLGLVSEMR
>ENST00000454784.9|SNV-48501-G-A|3
GLGIVPK
>ENST00000260126.9|INDEL-79521-A-AA|9
KSFFDGIWKGCQRPTK
>ENST00000310045.8|SNV-4058-A-G|5
MFWFDHHGNSPMASIR
>ENST00000454784.9|SNV-48501-G-A|10
MMKEVSLLLAAMNVPALKGLGIVPK
>ENST00000494253.1|SNV-110040-G-A|2
THSIPGVSTR
>FUSION-ENST00000371941.4:82975-ENST00000504307.1:9001|13
AGAQEEASARTR
>ENST00000494253.1|SNV-110040-G-A|7
LVSTDLFTR
>ENST00000469286.1|INDEL-82867-G-GA|5
AETGMISTVPTFASLNDCREEKNK
>ENST00000377307.6|SNV-58379-G-A|4
RAEGEAEGARGATEPFLAQAR
>ENST00000257901.7|SNV-5140-C-A|5
LAELEGALQKAKQDMACLIK
>ENST00000280700.10|SNV-60752-A-T|2
ETLFIPCEYEKISK
>FUSION-ENST00000478861.1:14958-ENST00000332707.10:43713|3
MWLSRGPRR
>ENST00000283943.9|INDEL-63745-A-AA|1
QKNGAGA
>ENST00000397415.7|MNV-6757-GC-G|1
SHGSCALSTSQWPVMYQK
>ENST00000504841.6|SNV-43285-C-T|4
KALCNWVRMVAAEHR
>ENST00000494812.1|SNV-55481-G-A|3
LQCPTSGR
>FUSION-ENST00000578649.1:1561-ENST00000430157.6:3173|36
MAVLFLTTTSRRSRPCTWSCV
>ENST00000309731.12|SNV-34497-C-T|2
STGELRLWDYWLLK
>ENST00000392833.6|SNV-272328-C-G|1
DGSLPRAFEIFTDNKTYVFK
>ENST00000493763.7|MNV-6757-GC-G|8
HFQEISWFLCPFHLSVARHVPK
>ENST00000536534.7|SNV-400204-G-A|4
LQLQLNKTK
>FUSION-ENST00000578649.1:1561-ENST00000430157.6:3173|30
SRPCTWSCV
>ENST00000367245.5|SNV-76-G-T|2
TQVYEGLCKNYFSLAVLQRDIIK
>FUSION-ENST00000578649.1:1561-ENST00000430157.6:3173|41
TNFVLSDLAL
>ENST00000403665.7|SNV-20230-C-T|2
LETTVNYTDFQRPICLPSK
>FUSION-ENST00000486676.5:69439-ENST00000491793.1:5947|12
MNRLSHPNILREPAHMILTVGNK
>ENST00000478404.1|SNV-19696-A-C|3
MLKIVQCVLKISQ
>ENST00000479449.1|MNV-47160-CCACAGCCTTCCCC-C|1
FFEARRR
>ENST00000498186.5|SNV-55535-C-G|26
MPLVNIMMMTMMMMETIVKKEK
>ENST00000253928.13|SNV-25286-A-C|2
VYWPCRDQAR
>ENST00000268489.10|MNV-1104570-CGACT-C|3
VPKTPAAPR
>FUSION-ENST00000578649.1:1561-ENST00000430157.6:3173|37
AVLFLTTTSRR
>ENST00000398155.4|SNV-47868-C-A|1
ESRHKYEQMK
>FUSION-ENST00000620225.5:14326-ENST00000465846.6:50817|14
ENSASSLLSKPR
>FUSION-ENST00000225648.4:7257-ENST00000613478.2:419|1
MNSCNRPEPAAGHLLLAGPVVP
>ENST00000367178.7|INDEL-40720-T-TTACTAAG|1
MTQITKY
>FUSION-ENST00000521689.5:110169-ENST00000518838.1:178768|2
KTCTIMFQ
>ENST00000424632.5|SNV-19696-A-C|1
GIDVDAENCAVCIENFTVKDIIR
>ENST00000369849.9|SNV-1017-T-C|5
ASREEIHEHR
>ENST00000552943.5|SNV-7795-C-T|1
GVVTGLTATPDGR
>ENST00000498186.5|SNV-55535-C-G|18
MTMMMMETIVK
>ENST00000537335.5|SNV-22575-G-C|3
DLAPGIADSLPHFK
>ENST00000354624.6|SNV-30306-G-T|2
HMSIDKGTLIGWTK
>ENST00000374165.5|INDEL-15312-G-GGCA|2
QQQQQQQQQKK
>ENST00000548598.5|SNV-16474-G-A|2
NLFEQLVRQVEILSEGNEVR
>FUSION-ENST00000616129.4:14326-ENST00000465846.6:50817|1
AWAPGVGHERK
>FUSION-ENST00000578649.1:1561-ENST00000430157.6:3173|33
RSRPCTWSCV
>ENST00000494253.1|SNV-110040-G-A|13
ITRAHPGCGPR
>ENST00000498186.5|SNV-55535-C-G|20
MMMTMMMMETIVKKEK
>ENST00000498186.5|SNV-55535-C-G|1
ETIVKKEK
>FUSION-ENST00000462448.1:25643-ENST00000527450.1:19089|8
RQILEGVHFLHTRDVVHLDLK
>ENST00000376454.8|SNV-848801-C-A|2
KEGTDNEDPVVCLDK
>ENST00000491718.5|INDEL-167111-C-CA|2
NLGSAVKVLNSQSESSALTNQQPQK
>ENST00000550149.5|SNV-16474-G-A|7
MCGICLSSLCAR
>ENST00000329957.7|SNV-14800-A-G|1
VLGKSKAKPNGK
>ENST00000268489.10|MNV-1104570-CGACT-C|4
WRVPKTPAAPR
>ENST00000551260.5|SNV-16474-G-A|5
NLFEQLVRQVEILSEGNENLSSWR
>ENST00000615648.2|SNV-11324-A-G|1
KDIYALISDQKHMR
>ENST00000296775.7|SNV-18486-A-G|1
FEHWNANSRKLSY
>ENST00000298283.5|SNV-557-G-T|2
LGFTKFNADEFEDMVAK
>ENST00000478404.1|SNV-19696-A-C|1
IVQCVLKISQ
>ENST00000638025.2|SNV-61125-T-G|3
NLKSDITRSHLSLQK
>ENST00000523175.6|SNV-3886-A-C|2
GWFNDLK
>ENST00000623478.1|SNV-2212-G-A|1
RPQPRPRPTLSPSTWWWRWPRCR
>FUSION-ENST00000340811.9:269-ENST00000377970.6:2817|2
SSVGNASR
>FUSION-ENST00000371941.4:200139-ENST00000371917.5:83359|109
QVGCNPNEDVAIFAVDSLRQLSMK
>ENST00000481691.5|SNV-100636-G-A|5
KCQLDVLDDENRTILMK
>ENST00000548256.5|SNV-1607-G-T|1
VIELGAGTCIVGILAALQGAYGLVR
>ENST00000267426.5|INDEL-1028-G-GTAAC|3
GPDWLLLRATAPGSAAPRAA
>ENST00000376557.3|SNV-88-A-G|1
QSHHQPPTQQQPPLPER
>ENST00000321521.13|SNV-33755-C-G|3
HGDRTPKEK
>ENST00000464066.5|SNV-119203-C-T|6
MPASGSWQPASCSSPSTK
>ENST00000465475.5|SNV-128849-G-A|4
SRSSWHRPWLRLTWR
>ENST00000498186.5|SNV-55535-C-G|16
MTMMMMETIVKKEK
>ENST00000440465.1|SNV-1255-G-T|6
MEFCYTGR
>ENST00000492009.1|SNV-848801-C-A|4
MTPRKEGTDNEDPVVCLDK
>ENST00000563328.4|MNV-122175-TAGTC-T|3
SVSDSSECLLASRAEPLRCCMNLR
>FUSION-ENST00000372084.5:69439-ENST00000491793.1:5947|7
EPAHMILTVGNKADGVLVGTDGR
>FUSION-ENST00000578649.1:1561-ENST00000430157.6:3173|10
AALFLTTTSRRSRPCTWSCV
>ENST00000504839.1|SNV-229029-G-A|2
VVTAKILVKGISFS
>ENST00000623478.1|SNV-2212-G-A|3
RPQPRPRPTLSPSTWWWR
>ENST00000493763.7|MNV-6757-GC-G|2
RWAHLAIGVNASISSSVS
>ENST00000498186.5|SNV-55535-C-G|28
MPLVNIMMMTMMMMETIVKK
>ENST00000369733.8|SNV-12636-C-A|2
EFESSSTRGR
>ENST00000451905.4|SNV-66976-C-A|2
WRTETKR
>ENST00000494569.5|SNV-15718-C-A|3
TCTLATSHKR
>ENST00000550149.5|SNV-16474-G-A|1
WRFSVKEMK
>ENST00000674316.1|SNV-267278-A-T|3
LLQHIRDHEFVDFLGLVSEMRSYR
>ENST00000530307.1|INDEL-79521-A-AA|6
KIETWCQR
>ENST00000400445.7|SNV-216755-A-T|4
VTYEAHKEFLAK
>ENST00000374869.8|SNV-13120-A-G|1
ENANPQGAPGPK
>FUSION-ENST00000371941.4:82975-ENST00000504307.1:9001|17
FVKVRAGAQEEASAR
>FUSION-ENST00000371917.5:94705-ENST00000427140.5:103361|7
QDVLNKSAKK
>ENST00000332517.4|SNV-7403-C-G|2
KFSTEITLDPGTANAYLVLSEDLK
>ENST00000485760.5|SNV-1536006-G-T|1
DHRPHPTVIHLVSPVGSPLVII
>FUSION-ENST00000462448.1:25643-ENST00000527450.1:19089|2
NLGPLEQSRGR
>ENST00000297625.8|SNV-5279-G-A|3
NWFQGHLR
>ENST00000376840.8|SNV-230511-G-A|1
QFAHLFQLVSPWTCGAHTEILTER
>ENST00000479412.2|SNV-141345-T-A|6
QGLIVKLILMTVQVTLVSMESVWK
>FUSION-ENST00000340353.11:257980-ENST00000531994.1:7175|19
MVANYTLSPIR
>ENST00000205557.11|SNV-68516-G-C|1
TGPGKSSLASGLLR
>FUSION-ENST00000578649.1:1561-ENST00000430157.6:3173|43
FEADWSSVGGV
>ENST00000379980.8|INDEL-138464-A-AA|1
DDVGKKR
>ENST00000523175.6|SNV-3886-A-C|3
VEHRGWFNDLKITVSLEIVPPK
>ENST00000397415.7|MNV-6757-GC-G|5
VLVPFPPLSGPSCTKNR
>ENST00000552648.5|SNV-7795-C-T|1
GVVTGLT
>ENST00000323084.9|SNV-185831-A-C|1
FTPSQSIATHSAR
>ENST00000440465.1|SNV-1255-G-T|8
QHGILLHWKK
>ENST00000569008.2|SNV-100755-A-G|4
LKQIEGLDQSMLPQYCTTVKK
>ENST00000465475.5|SNV-128849-G-A|3
SSWHRPWLR
>FUSION-ENST00000578649.1:1561-ENST00000430157.6:3173|40
MAVLFLTTTSR
>ENST00000454784.9|SNV-48501-G-A|8
KEVSLLLAAMNVPALKGLGIVPK
>ENST00000354624.6|SNV-30306-G-T|3
GASLPLGFTFSFPCRHMSIDK
>ENST00000257901.7|SNV-5140-C-A|2
QDMACLIK
>ENST00000467224.5|SNV-60752-A-T|1
KPCLFPVNMRRFLNSSTFVTIL
>FUSION-ENST00000620225.5:14326-ENST00000465846.6:50817|16
LESGMKENSASSLLSKPR
>ENST00000367342.8|SNV-21071-C-T|1
VLGPRAQVPTVCVLRR
>ENST00000430580.6|SNV-29888-T-G|2
DRIKSMLR
>ENST00000461013.5|SNV-8680-G-A|1
EACSLPSCPVEPGM
>FUSION-ENST00000486676.5:69439-ENST00000491793.1:5947|14
MNRLSHPNILR
>ENST00000622339.4|MNV-7111-CTA-C|1
QFQNGNDVNDWVGPPNNNGVIKEVT
>ENST00000542817.1|SNV-43285-C-T|1
VAAEHRHSSGLPYWPYLTAETLKNR
>FUSION-ENST00000478861.1:14958-ENST00000332707.10:43713|7
TPRPTWRR
>ENST00000563328.4|MNV-122175-TAGTC-T|4
SVSDSSECLLASRAEPLR
>FUSION-ENST00000340811.9:269-ENST00000377970.6:2817|3
GRSSVGNASRDDAPQR
>ENST00000440465.1|SNV-1255-G-T|2
MEFCYTGRRK
>ENST00000367187.7|SNV-61304-T-A|1
HTHLFLNLLGLM
>ENST00000295321.9|SNV-21507-G-A|3
HPASDSEIEELQKSPASDSETK
>ENST00000649118.1|SNV-12636-C-A|4
STLGRNLNLLQPEDGVKHER
>ENST00000469286.1|INDEL-82867-G-GA|3
ISTVPTFASLNDCREEKNK
>ENST00000479449.1|MNV-47160-CCACAGCCTTCCCC-C|5
LNHSHSRTSASK
>ENST00000493763.7|MNV-6757-GC-G|1
WAHLAIGVNASISSSVS
>ENST00000465475.5|SNV-128849-G-A|5
SRSSWHRPWLR
>ENST00000361609.4|SNV-2061-G-C|2
RFQQTQYLPLPER
>FUSION-ENST00000427522.6:14958-ENST00000332707.10:43713|1
SLLDFCEAQQTLVPAGQVFFQRAKP
>FUSION-ENST00000616129.4:14326-ENST00000465846.6:50817|8
GVRVLLVWRWSHYR
>ENST00000237696.10|SNV-243-A-G|3
GLLQQAAR
>ENST00000257901.7|SNV-5140-C-A|4
AKQDMACLIK
>ENST00000403729.7|SNV-70016-G-T|2
LANEQIQKAGVLKTSSIIIALTDGK
>ENST00000369733.8|SNV-12636-C-A|3
EFESSSTR
>ENST00000430580.6|SNV-29888-T-G|3
YEECKDRIK
>ENST00000454784.9|SNV-48501-G-A|2
GLGIVPKMNVKPSATSMGK
>ENST00000267426.5|INDEL-1028-G-GTAAC|12
RVAVTNCQTPEPTGSRGSR
>ENST00000494253.1|SNV-110040-G-A|8
AHPGCGPRLVSTDLFTRR
>ENST00000267426.5|INDEL-1028-G-GTAAC|4
GPDWLLLRATAPGSAAPR
>ENST00000304460.11|SNV-11888-C-T|1
AVYITSMLPYVVLTIFLIRGLTLK
>ENST00000481691.5|SNV-100636-G-A|2
CQLDVLDDENRTILMKALQCQR
>ENST00000464066.5|SNV-119203-C-T|1
PASGSWQPASCSSPSTKLRSSL
>ENST00000376454.8|SNV-848801-C-A|1
EGTDNEDPVVCLDK
>ENST00000310045.8|SNV-4058-A-G|4
MFWFDHHGNSPMASIREAEQAAEFK
>ENST00000498186.5|SNV-55535-C-G|12
MMMMETIVK
>ENST00000253928.13|SNV-25286-A-C|4
AAGEKVYWPCR
>ENST00000367342.8|SNV-21071-C-T|3
EGFGRVLGPRAQVPTVCVLR
>FUSION-ENST00000340353.11:257980-ENST00000531994.1:7175|31
GFTFSALRCPLASGTWQR
>FUSION-ENST00000462448.1:25643-ENST00000527450.1:19089|1
NLGPLEQSRGRWWCC
>ENST00000260126.9|INDEL-79521-A-AA|2
SSCQDLKQHDIPFCEFVIHS
>ENST00000494569.5|SNV-15718-C-A|2
TCTLATSHKRAR
>ENST00000418766.5|INDEL-78730-C-CA|2
NGGGLKR
>FUSION-ENST00000397786.7:35738-ENST00000611592.4:95377|66
TNCSCLRYK
>ENST00000479412.2|SNV-141345-T-A|3
TVQVTLVSMESVWK
>ENST00000638025.2|SNV-61125-T-G|5
YSPQASEICKNLKSDITR
>FUSION-ENST00000265036.10:145-ENST00000532864.6:252087|6
ATRLMTQLVLPGMVER
>ENST00000265755.7|SNV-76070-G-A|3
RPCTYGIPK
>ENST00000484574.1|SNV-22575-G-C|6
VGWVDKDLAPGIADSLPHFK
>ENST00000551260.5|SNV-16474-G-A|4
NLFEQLVRQVEILSEGNENLSSWRR
>ENST00000436817.6|SNV-110040-G-A|1
LHDNKGTPRLR
>ENST00000295321.9|SNV-21507-G-A|2
SPASDSETK
>ENST00000380817.8|SNV-20009-G-A|2
TFLLDSDYEHIELGLLYEEKGER
>ENST00000458385.7|SNV-18486-A-G|3
NVNSNTGMQTAENYLTEK
>FUSION-ENST00000340353.11:257980-ENST00000531994.1:7175|28
CPLASGTWQRR
>ENST00000471685.1|SNV-100755-A-G|1
LPQYCTTVKKANINGR
>ENST00000465475.5|SNV-128849-G-A|1
ELAVPSGADHLGTVPG
>ENST00000493324.5|SNV-60752-A-T|6
GLQRKETLFIPCEYEK
>ENST00000440465.1|SNV-1255-G-T|13
TPAWNFVTLEEGK
>FUSION-ENST00000340353.11:257980-ENST00000531994.1:7175|11
CFESAHGHKGERAPDHLNNVK
>ENST00000464066.5|SNV-119203-C-T|2
MPASGSWQPASCSSPSTKLRSSL
>ENST00000471257.5|SNV-114434-C-T|4
MSKVERSFTWCIIADGM
>ENST00000492009.1|SNV-848801-C-A|3
TPRKEGTDNEDPVVCLDK
>ENST00000329957.7|SNV-14800-A-G|2
MVLQAVSKVLGKSK
>ENST00000370010.6|SNV-20086-G-T|2
DGGFKNNWSFDH
>ENST00000427314.6|SNV-16474-G-A|1
QVEILSEGNEVQFIQLAKDFEDFRK
>ENST00000641663.1|SNV-5107-G-T|1
IQSGEGFQK
>ENST00000424632.5|SNV-19696-A-C|3
HGEKGIDVDAENCAVCIENFTVK
>ENST00000451905.4|SNV-66976-C-A|1
TETKRTNELSYR
>ENST00000258145.8|SNV-160-G-C|3
PLLPLAPGRLR
>ENST00000258145.8|SNV-160-G-C|2
MPLLPLAPGRLRR
>FUSION-ENST00000534064.6:93251-ENST00000378460.6:12746|2
ALQLIVTARTTRGSK
>ENST00000537611.3|SNV-2614-C-A|6
KKFDHDFAIYTSFHGIHNIVQNR
>ENST00000649096.1|SNV-97026-C-A|3
VTGVYEISLCHVADAGSPGMQR
>ENST00000540335.1|SNV-14887-G-A|1
YMCNLAASDLLFTLSLPVR
>ENST00000530307.1|INDEL-79521-A-AA|4
IETWCQR
>ENST00000295321.9|SNV-21507-G-A|1
DALKPQISDSESEEPPR
>FUSION-ENST00000340353.11:257980-ENST00000531994.1:7175|30
GFTFSALRCPLASGTWQRR
>ENST00000403729.7|SNV-70016-G-T|1
AGVLKTSSIIIALTDGK
>ENST00000440465.1|SNV-1255-G-T|1
EFCYTGRRK
>ENST00000332517.4|SNV-7403-C-G|1
FSTEITLDPGTANAYLVLSEDLK
>ENST00000498186.5|SNV-55535-C-G|13
TMMMMETIVKKEK
>ENST00000310045.8|SNV-4058-A-G|3
EAEQAAEFK
>ENST00000486779.1|SNV-55252-G-T|2
LQCFLWGK
>ENST00000494253.1|SNV-110040-G-A|10
AHPGCGPR
>ENST00000367187.7|SNV-61304-T-A|2
KHTHLFLNLLGLM
>ENST00000392833.6|SNV-272328-C-G|2
DGSLPRAFEIFTDNK
>FUSION-ENST00000578649.1:1561-ENST00000430157.6:3173|48
GEVKVEASWGWVGR
>FUSION-ENST00000371941.4:82975-ENST00000504307.1:9001|4
HFTYPRERSR
>FUSION-ENST00000620225.5:14326-ENST00000465846.6:50817|15
LESGMKENSASSLLSKPRGR
>ENST00000369849.9|SNV-1017-T-C|3
EEIHEHR
>ENST00000498186.5|SNV-55535-C-G|8
MMMMETIVKKEK
>ENST00000494569.5|SNV-15718-C-A|4
TCTLATSHK
>ENST00000358164.9|SNV-23550-G-A|3
HRGLSPQPSQR
>FUSION-ENST00000478861.1:14958-ENST00000332707.10:43713|13
ANLEEVAEVVSVWCL
>ENST00000369373.9|SNV-11892-C-A|1
EDQEATGHRLSRELLDEK
>FUSION-ENST00000578649.1:1561-ENST00000430157.6:3173|12
AALFLTTTSRR
>ENST00000530307.1|INDEL-79521-A-AA|3
IETWCQRICK
>ENST00000374869.8|SNV-13120-A-G|2
KENANPQGAPGPK
>ENST00000323084.9|SNV-185831-A-C|3
KLKFTPSQSIATHSAR
>ENST00000493763.7|MNV-6757-GC-G|4
IEWASSRR
>FUSION-ENST00000340811.9:269-ENST00000377970.6:2817|4
GRSSVGNASR
>ENST00000268489.10|MNV-1104570-CGACT-C|1
TPAAPRTVV
>ENST00000397415.7|MNV-6757-GC-G|4
MVLVPFPPLSGPSCTKNRVGFLK
>ENST00000550149.5|SNV-16474-G-A|5
MCGICLSSLCARWR
>ENST00000267426.5|INDEL-1028-G-GTAAC|9
GSRVAGSRPGLPAHR
>ENST00000647989.1|SNV-505744-G-A|4
NNKSEDESTPK
>ENST00000395799.8|INDEL-167111-C-CA|1
VLNSQSESSALTNQQPQK
>ENST00000551260.5|SNV-16474-G-A|3
QVEILSEGNENLSSWR
>ENST00000478404.1|SNV-19696-A-C|2
LKIVQCVLKISQ
>ENST00000397415.7|MNV-6757-GC-G|6
MVLVPFPPLSGPSCTKNR
>ENST00000550149.5|SNV-16474-G-A|2
CGICLSSLCARWRFSVK
>ENST00000487476.5|SNV-105648-G-T|1
ASTYINWEDNSVIFLLVHSMVVDLK
>ENST00000470434.1|SNV-20009-G-A|10
MSTLSWGCCMRR
>ENST00000481691.5|SNV-100636-G-A|6
KCQLDVLDDENR
>ENST00000530307.1|INDEL-79521-A-AA|1
TSNDLQWCVFTMFFNPIYCWM
>ENST00000280979.9|SNV-494715-G-C|4
DAEDCSVHNFVKEIIDMPSTALK
>ENST00000498186.5|SNV-55535-C-G|7
MMMETIVKKEK
>FUSION-ENST00000340353.11:257980-ENST00000531994.1:7175|1
WSPNVSTS
>ENST00000313164.10|SNV-55252-G-T|1
DGFVQDEVTMFPVGK
>ENST00000470434.1|SNV-20009-G-A|15
MCPAVSGPSCSTLTMSTLSWGCCMR
>ENST00000537611.3|SNV-2614-C-A|5
KFDHDFAIYTSFHGIHNIVQNR
>ENST00000237696.10|SNV-243-A-G|1
GLLQQAARAALHFFNFRSGSPSALR
>ENST00000615648.2|SNV-11324-A-G|3
GCLRKDIYALISDQK
>ENST00000674316.1|SNV-267278-A-T|1
DHEFVDFLGLVSEMRSYR
>ENST00000314891.11|SNV-5778-C-T|1
QLQLSDPQTVAGVFGYFQQDTK
>ENST00000376557.3|SNV-88-A-G|2
KQSHHQPPTQQQPPLPER
>FUSION-ENST00000616129.4:14326-ENST00000465846.6:50817|4
RAWAPGVGHER
>ENST00000530307.1|INDEL-79521-A-AA|8
GYYRPQCWCWYCPRRLHYK
>ENST00000397415.7|MNV-6757-GC-G|8
MVLVPFPPLSGPSCTK
>FUSION-ENST00000397786.7:35738-ENST00000611592.4:95377|63
EMVELVISPSLTVNSDCLDK
>FUSION-ENST00000340353.11:257980-ENST00000531994.1:7175|26
RNGPVYLR
>FUSION-ENST00000371941.4:82975-ENST00000504307.1:9001|15
VRAGAQEEASARTR
>ENST00000549319.2|SNV-924-C-T|1
VVPNPHHSGSVPAPSSKDLKFGIDR
>FUSION-ENST00000620225.5:13728-ENST00000465846.6:50817|3
RVACLEMEPLQAGLGAWSRA
>ENST00000537611.3|SNV-2614-C-A|2
FDHDFAIYTSFHGIHNIVQNRSK
>ENST00000398155.4|SNV-47868-C-A|3
EFLLKEAKESR
>FUSION-ENST00000340353.11:257980-ENST00000531994.1:7175|2
HPEKWSPNVSTS
>ENST00000380817.8|SNV-20009-G-A|5
FRTFLLDSDYEHIELGLLYEEK
>ENST00000440465.1|SNV-1255-G-T|3
EFCYTGRR
>ENST00000307599.5|SNV-5672-A-T|1
KLIYIPK
>ENST00000267426.5|INDEL-1028-G-GTAAC|2
ATAPGSAAPR
>ENST00000471257.5|SNV-114434-C-T|1
SFTWCIIADGM
>ENST00000380817.8|SNV-20009-G-A|1
TFLLDSDYEHIELGLLYEEKGERR
>FUSION-ENST00000616129.4:14326-ENST00000465846.6:50817|6
VLLVWRWSHYRR
>ENST00000398155.4|SNV-47868-C-A|2
EAKESRHK
>FUSION-ENST00000478861.1:14958-ENST00000332707.10:43713|2
WLSRGPRR
>ENST00000469286.1|INDEL-82867-G-GA|4
MISTVPTFASLNDCREEKNK
>ENST00000494569.5|SNV-15718-C-A|5
SIRTCTLATSHKR
>ENST00000534313.6|SNV-3027-G-T|2
GPLLRSGSDAGEARPPTPASPLAR
>ENST00000436817.6|SNV-110040-G-A|4
SANLVAATLGAILNRLHDNK
>ENST00000498186.5|SNV-55535-C-G|11
MMMETIVK
>ENST00000454784.9|SNV-48501-G-A|9
MKEVSLLLAAMNVPALKGLGIVPK
>FUSION-ENST00000620225.5:14326-ENST00000465846.6:50817|10
SRMEEGIGTHLQTSTVSR
>ENST00000400445.7|SNV-216755-A-T|5
VWVDTLSIAHSKVTYEAHKEFLAK
>FUSION-ENST00000340811.9:269-ENST00000377970.6:2817|5
KGRSSVGNASR
>FUSION-ENST00000340353.11:257980-ENST00000531994.1:7175|27
CPLASGTWQRRNGPVYLR
>FUSION-ENST00000340353.11:257980-ENST00000531994.1:7175|3
VDTGNTRHPEKWSPNVSTS
>ENST00000369373.9|SNV-11892-C-A|6
WDQVKKEDQEATGHR
>FUSION-ENST00000371941.4:82975-ENST00000504307.1:9001|11
TRNRDTPQPSCEGQPSGDFQPPWR
>ENST00000564184.1|SNV-34497-C-T|1
LWDYWLLKVFFVLTSR
>ENST00000551260.5|SNV-16474-G-A|2
QVEILSEGNENLSSWRR
>ENST00000470434.1|SNV-20009-G-A|14
CPAVSGPSCSTLTMSTLSWGCCMR
>ENST00000494812.1|SNV-55481-G-A|2
LQCPTSGRTTR
>ENST00000470434.1|SNV-20009-G-A|13
CPAVSGPSCSTLTMSTLSWGCCMRR
>ENST00000530307.1|INDEL-79521-A-AA|13
SFFDGIWKGCQR
>ENST00000493763.7|MNV-6757-GC-G|7
HVPKIEWASSR
>ENST00000298283.5|SNV-557-G-T|1
LGFTKFNADEFEDMVAKK
>FUSION-ENST00000620225.5:14326-ENST00000465846.6:50817|11
RSRMEEGIGTHLQTSTVSR
>ENST00000498186.5|SNV-55535-C-G|24
MMMTMMMMETIVK
>ENST00000504841.6|SNV-43285-C-T|3
ALCNWVRMVAAEHR
>FUSION-ENST00000372084.5:69439-ENST00000491793.1:5947|9
LSHPNILREPAHMILTVGNK
>ENST00000359863.8|SNV-77194-C-G|4
IVLQVFHSLLKAHGMEARAIVR
>FUSION-ENST00000427522.6:14958-ENST00000332707.10:43713|2
SLLDFCEAQQTLVPAGQVFFQR
>ENST00000267426.5|INDEL-1028-G-GTAAC|13
RVAVTNCQTPEPTGSR
>ENST00000280700.10|SNV-60752-A-T|5
KETLFIPCEYEK
>ENST00000440465.1|SNV-1255-G-T|5
EFCYTGR
>ENST00000304460.11|SNV-11888-C-T|2
AVYITSMLPYVVLTIFLIR
>ENST00000398155.4|SNV-47868-C-A|5
EREFLLKEAK
>ENST00000464066.5|SNV-119203-C-T|5
PASGSWQPASCSSPSTK
>ENST00000530307.1|INDEL-79521-A-AA|9
GYYRPQCWCWYCPRR
>ENST00000268489.10|MNV-1104570-CGACT-C|5
ARWRVPK
>FUSION-ENST00000397786.7:35738-ENST00000611592.4:95377|61
EMVELVISPSLTVNSDCLDKLKFNR
>ENST00000367342.8|SNV-21071-C-T|4
EGFGRVLGPR
>ENST00000374469.6|SNV-110863-G-A|3
IGSYQDEERQLECK
>ENST00000253928.13|SNV-25286-A-C|3
AAGEKVYWPCRDQAR
>ENST00000392833.6|SNV-272328-C-G|4
RDGSLPR
>ENST00000537611.3|SNV-2614-C-A|3
FDHDFAIYTSFHGIHNIVQNR
>FUSION-ENST00000340353.11:257980-ENST00000531994.1:7175|13
CFESAHGHK
>ENST00000395871.7|SNV-9575-G-A|2
LETLNLQNNRLTSQGLPEK
>ENST00000650263.1|SNV-12636-C-A|5
THVTRHAYEESSSTR
>ENST00000260126.9|INDEL-79521-A-AA|1
QHDIPFCEFVIHS
>FUSION-ENST00000371941.4:82975-ENST00000504307.1:9001|1
HCLHQCC
>ENST00000297625.8|SNV-5279-G-A|2
NWFQGHLRR
>ENST00000448770.5|SNV-22575-G-C|2
ILLQASQILFLILR
>ENST00000445597.6|SNV-289036-G-A|1
IIQFYNQLQVCIGVMLVGPTGGGK
>ENST00000409530.5|SNV-590924-G-A|3
RRQWSCR
>ENST00000493650.5|SNV-24358-G-A|3
MFDSNFKQAEEYLSFAFEHCHR
>FUSION-ENST00000371917.5:83511-ENST00000476049.1:7391|33
NRYYGCIQGGKK
>FUSION-ENST00000578649.1:1561-ENST00000430157.6:3173|47
VEASWGWVGR
>ENST00000361255.7|SNV-159772-C-T|2
GMVFGSANLGEDAIR
>ENST00000504839.1|SNV-229029-G-A|3
MVVTAKILVKGISFS
>ENST00000471685.1|SNV-100755-A-G|5
LPQYCTTVK
>ENST00000321521.13|SNV-33755-C-G|1
EKMKMEVR
>ENST00000267426.5|INDEL-1028-G-GTAAC|11
VAVTNCQTPEPTGSR
>FUSION-ENST00000371941.4:82975-ENST00000504307.1:9001|10
NRDTPQPSCEGQPSGDFQPPWR
>ENST00000532255.5|MNV-51120-TG-T|1
PSWLHCTPRSVCL
>ENST00000494569.5|SNV-15718-C-A|6
SIRTCTLATSHK
>ENST00000523175.6|SNV-3886-A-C|4
VEHRGWFNDLK
>FUSION-ENST00000462448.1:25643-ENST00000527450.1:19089|4
DVVHLDLKNLGPLEQSRGR
>ENST00000576204.5|SNV-68516-G-C|2
WQDRAREVLPGQWAAAAPGGS
>ENST00000504839.1|SNV-229029-G-A|1
ILVKGISFS
>ENST00000467224.5|SNV-60752-A-T|4
EKKPCLFPVNMRR
>ENST00000530307.1|INDEL-79521-A-AA|12
GCQRGYYRPQCWCWYCPR
>ENST00000498186.5|SNV-55535-C-G|2
METIVKKEK
>ENST00000511933.1|SNV-8102-G-A|3
SGGSQTSGSAGSR
>ENST00000494253.1|SNV-110040-G-A|9
AHPGCGPRLVSTDLFTR
>ENST00000494253.1|SNV-110040-G-A|3
RTHSIPGVSTRL
>FUSION-ENST00000462448.1:25643-ENST00000527450.1:19089|7
QILEGVHFLHTRDVVHLDLK
>ENST00000369373.9|SNV-11892-C-A|4
KEDQEATGHRLSR
>FUSION-ENST00000478861.1:14958-ENST00000332707.10:43713|12
MRTPRPTWR
>ENST00000258145.8|SNV-160-G-C|6
MPLLPLAPGR
>ENST00000400445.7|SNV-216755-A-T|2
EFLAKMYEEYQR
>ENST00000318217.10|SNV-101249-G-A|1
YMNINFDFKGDPIGGHINNYLLEK
>ENST00000576204.5|SNV-68516-G-C|1
AREVLPGQWAAAAPGGS
>FUSION-ENST00000371941.4:82975-ENST00000504307.1:9001|7
SLHPRHFTYPR
>ENST00000367245.5|SNV-76-G-T|1
NYFSLAVLQRDIIK
>ENST00000458385.7|SNV-18486-A-G|6
IDKDTKNVNSNTGMQTAENYLTEK
>ENST00000377307.6|SNV-58379-G-A|3
AEGEAEGARGATEPFLAQAR
>ENST00000486779.1|SNV-55252-G-T|4
MKLQCFLWGKM
>ENST00000563328.4|MNV-122175-TAGTC-T|1
AEPLRCCMNLR
>FUSION-ENST00000265036.10:145-ENST00000532864.6:252087|7
IVGPGPYRATRLMTQLVLPGMVER
>FUSION-ENST00000620225.5:13728-ENST00000465846.6:50817|1
VACLEMEPLQAGLGAWSRA
>ENST00000471257.5|SNV-114434-C-T|3
SKVERSFTWCIIADGM
>FUSION-ENST00000340353.11:257980-ENST00000531994.1:7175|23
NGPVYLRDLIGR
>ENST00000309731.12|SNV-34497-C-T|1
LWDYWLLK
>ENST00000367342.8|SNV-21071-C-T|5
SLPLGREGFGRVLGPR
>ENST00000369373.9|SNV-11892-C-A|3
EDQEATGHR
>ENST00000403665.7|SNV-20230-C-T|1
LETTVNYTDFQRPICLPSKGDR
>FUSION-ENST00000265036.10:145-ENST00000532864.6:252087|5
ATRLMTQLVLPGMVERSK
>ENST00000260126.9|INDEL-79521-A-AA|8
SFFDGIWK
>ENST00000409530.5|SNV-590924-G-A|1
QWSCRKK
>ENST00000511933.1|SNV-8102-G-A|2
SGGSQTSGSAGSREGQICGGK
>FUSION-ENST00000616129.4:13728-ENST00000465846.6:50817|17
LHLPLAAGCLSGDGATTGGPGR
>ENST00000369373.9|SNV-11892-C-A|2
EDQEATGHRLSR
>ENST00000307599.5|SNV-5672-A-T|2
KKLIYIPK
>ENST00000464066.5|SNV-119203-C-T|4
MPASGSWQPASCSSPSTKLR
>ENST00000280700.10|SNV-60752-A-T|6
GEMGLQRKETLFIPCEYEK
>FUSION-ENST00000265036.10:145-ENST00000532864.6:252087|1
TFVDFFSQCL
>ENST00000205557.11|SNV-68516-G-C|4
IHAGEKVGIVGRTGPGK
>ENST00000368801.4|SNV-5383-C-A|2
HGSGSGQSSGFGHKSSSGK
>FUSION-ENST00000397786.7:35738-ENST00000611592.4:95377|62
EMVELVISPSLTVNSDCLDKLK
>ENST00000498186.5|SNV-55535-C-G|21
MMTMMMMETIVKK
>ENST00000530307.1|INDEL-79521-A-AA|15
KSFFDGIWKGCQR
>ENST00000536534.7|SNV-400204-G-A|3
LQLQLNKTKSQAFVSNSPK
>ENST00000369733.8|SNV-12636-C-A|4
KEFESSSTRGR
>ENST00000237696.10|SNV-243-A-G|2
GLLQQAARAALHFFNFR
>ENST00000267426.5|INDEL-1028-G-GTAAC|10
VAVTNCQTPEPTGSRGSR
>ENST00000268489.10|MNV-1104570-CGACT-C|11
RSLTRISAK
>ENST00000374165.5|INDEL-15312-G-GGCA|1
QQQQQQQQQKKVK
>FUSION-ENST00000620225.5:14326-ENST00000465846.6:50817|7
MEEGIGTHLQTSTVSRK
>ENST00000370010.6|SNV-20086-G-T|1
NNWSFDH
