# Supplementary material for: Identification of non-canonical peptides with moPepGen
Source: Nat Biotechnol. 2025 Jun 16;44(4):568–73. doi: 10.1038/s41587-025-02701-0 (PMC12680078; doi:10.1038/s41587-025-02701-0)
Supplement: Supplementary file 4 — Supplementary Data: Cancer cell line variant peptide database. Custom peptide database FASTA file for each of the 376 cell lines from the Cancer Cell Line Encyclopedia with proteomics characterization or used in the reference channel. Variant peptide FASTA files were produced by moPepGen as the result of cell-line-specific publicly available mutations and fusions. [file 41587_2025_2701_MOESM4_ESM.zip › ACH-000138.fasta]

>ENST00000391984.7|SNV-11306-C-T|1
VVPSTYLLDTEGAFTVTIATR
>ENST00000342219.9|SNV-22891-G-A|6
SFRWRDASGPHER
>ENST00000427949.1|SNV-279-G-T|11
MTFTSLPCGVPTTFLVRLALTFLR
>ENST00000481136.1|SNV-24-T-G|1
PDNAWFLLGPSGVAGVN
>ENST00000377031.7|SNV-35543-A-T|5
LHDGVCQRCKVVLEWR
>ENST00000358432.8|INDEL-20366-C-CC|2
TTEAPEDIR
>FUSION-ENST00000619548.1:21713-ENST00000616987.5:18389|8
RPHQSPSR
>ENST00000358432.8|INDEL-20366-C-CC|9
IPDAVPGGIWQLGGDWRRGCR
>ENST00000469132.1|SNV-12008-A-G|4
MRKQSRPLHSK
>ENST00000306085.11|SNV-3442-A-G|3
ALKRFSLSGDYK
>ENST00000522515.5|INDEL-6863-A-AA|21
MWAKKYGDIPR
>ENST00000354212.9|MNV-446502-AC-A|20
HYLNLDFKR
>ENST00000358432.8|INDEL-20366-C-CC|16
DPGRPGPR
>ENST00000272067.10|SNV-8131-A-T|6
SPDPRAVSCLRYHGIHTAHK
>ENST00000342219.9|SNV-22891-G-A|4
WRDASGPHERLDIYQPTAR
>FUSION-ENST00000291572.13:102893-ENST00000340648.6:27244|4
MTKSSVK
>ENST00000534836.6|SNV-64018-A-G|2
ESVDKIIVK
>ENST00000556459.1|SNV-63550-A-G|5
TEEKTSSTDLSDVPA
>ENST00000493683.5|SNV-6976-G-A|1
AAEHKAKAEVDELR
>ENST00000311160.14|SNV-214185-G-A|1
RQGSSAEQPLGGRLR
>ENST00000479818.5|SNV-29786-G-A|1
TPSTSGKRTAYR
>ENST00000553940.1|SNV-63550-A-G|4
MSLLSLQILFLLSR
>ENST00000426297.1|SNV-11306-C-T|1
STYLLDTEGAFTVTIATR
>FUSION-ENST00000429002.6:123495-ENST00000547750.2:86037|1
QLDSTIGIHPVCAEI
>ENST00000389484.8|SNV-1228005-G-T|4
TCEIVDYCSNHLKCIQVCEQHK
>ENST00000487738.1|SNV-22891-G-A|2
MPVALTSAWTSTSPRR
>ENST00000540608.5|SNV-25079-A-G|8
TLTPVMPPAGLNTCSIR
>ENST00000354536.9|SNV-102480-G-A|5
TPRCPGSINEK
>ENST00000389658.4|SNV-103939-G-C|3
DFPDCVPCDCDLRGTSGDACNLEQR
>ENST00000354212.9|MNV-446502-AC-A|5
SLEWIIFSSLLK
>ENST00000494317.1|SNV-4043-C-T|5
MAECTVSVAGRLRGGLWEAR
>ENST00000311160.14|SNV-214185-G-A|3
ATRRQGSSAEQPLGGR
>ENST00000262738.8|SNV-98318-C-G|1
AYCEVTTRSFPPQSFVTFRGLR
>ENST00000311160.14|SNV-214185-G-A|5
LPDTGEGPSRATR
>ENST00000358432.8|INDEL-20366-C-CC|19
LQQLQCAPHRGFLR
>ENST00000311160.14|SNV-214185-G-A|2
RQGSSAEQPLGGR
>ENST00000249344.7|MNV-22029-CATCTGCAGACT-C|3
VVMFTLGGFEPQSTEAGR
>FUSION-ENST00000619548.1:21713-ENST00000616987.5:18389|6
GAQERQSCTQPALYFFCPLK
>ENST00000354536.9|SNV-102480-G-A|4
TPRCPGSINEKLPQR
>ENST00000463574.1|MNV-2023-TAGCAGT-T|2
GHCCWPGCPCGHRSCGR
>FUSION-ENST00000271277.11:20051-ENST00000551082.2:53009|3
LRKICLLPVCLMP
>ENST00000411527.5|INDEL-1813-G-GAGT|4
DFLEQERAAELDK
>ENST00000354212.9|MNV-446502-AC-A|8
RVRSLEWIIFSSLLK
>ENST00000556459.1|SNV-63550-A-G|4
TEEKTSSTDLSDVPALPANPIPVIK
>ENST00000361518.10|SNV-3903-G-A|5
HRIPSTICFGQSAAR
>ENST00000641654.1|SNV-104660-C-G|2
VVSIGLPVAR
>ENST00000324685.10|SNV-6976-G-A|5
DKVQLMAAEHK
>ENST00000367682.6|SNV-69137-A-G|1
APSSICFCESK
>ENST00000291386.4|SNV-29976-G-T|1
DLFDLILTCEDRVYDQVVEDLNSR
>ENST00000261588.9|MNV-148236-CAAAACTCT-C|1
ERPLSATRLRG
>ENST00000470902.5|SNV-4043-C-T|1
AECTGAASCR
>ENST00000311180.9|SNV-310-C-G|3
DQREPLGRVLSR
>FUSION-ENST00000479117.5:102893-ENST00000340648.6:27244|15
MCERFGVLGEAVYLNSVLR
>ENST00000216277.12|SNV-63550-A-G|2
TSSTDLSDVPALPANPIPVIK
>ENST00000328188.1|SNV-29-T-G|2
NNMTECVLLGLTENPK
>ENST00000649406.1|SNV-305489-A-T|2
RLSLETGLEISEEINEEDLK
>ENST00000491431.2|INDEL-19778-G-GA|6
QALSREGR
>FUSION-ENST00000619548.1:21713-ENST00000616987.5:18389|11
NHLLSNK
>ENST00000427949.1|SNV-279-G-T|3
WCAHYFFSKVGSDVPQER
>ENST00000315519.3|MNV-695-TC-T|1
LSPHVGPT
>ENST00000311180.9|SNV-310-C-G|1
EPLGRVLSRIATNALK
>ENST00000520345.5|SNV-11231-A-G|3
LQVTQRSLEESR
>ENST00000549539.1|SNV-104660-C-G|1
ETSSILSPQSCFYWATCCPAACFFW
>ENST00000540608.5|SNV-25079-A-G|6
MPPAGLNTCSIR
>ENST00000328188.1|SNV-29-T-G|3
ENRNNMTECVLLGLTENPKMQK
>FUSION-ENST00000429002.6:123495-ENST00000547750.2:86037|3
CGLTKKQLDSTIGIHPVCAEI
>ENST00000520345.5|SNV-11231-A-G|2
LQVTQRSLEESRGK
>ENST00000465294.5|SNV-16014-G-A|3
YNVRIIR
>ENST00000474707.1|INDEL-135896-C-CA|3
KTNGISLQHEGKIILH
>ENST00000589410.2|SNV-2293-A-C|3
IAALPGAR
>ENST00000464383.1|SNV-21867-G-A|5
PDLTPQYVNDMDGLYTK
>ENST00000354212.9|MNV-446502-AC-A|12
SFVTTSTSARCHAPQGHIRR
>ENST00000361518.10|SNV-3903-G-A|4
HRIPSTICFGQSAARGFK
>FUSION-ENST00000619548.1:21713-ENST00000616987.5:18389|7
RPHQSPSRGAQER
>ENST00000311180.9|SNV-310-C-G|6
NMQRDQR
>ENST00000532725.1|SNV-15544-C-G|2
WTAASGCCCPCRR
>ENST00000491431.2|MNV-19773-AG-A|INDEL-19778-G-GA|4
LTEHLRVHTGERPFQCPECNRSFR
>ENST00000491431.2|INDEL-19778-G-GA|3
EGRHEGPPAAAQRGDAFLL
>ENST00000534927.5|SNV-87362-C-T|4
MLVAATFLR
>ENST00000291386.4|SNV-29976-G-T|2
DLFDLILTCEDR
>ENST00000358432.8|INDEL-20366-C-CC|21
GHLPQEGRLQQLQCAPHRGFLR
>ENST00000481900.5|SNV-19203-T-G|4
MRFLLLKSEK
>ENST00000367918.1|SNV-39086-C-G|3
MASGVWQLNHSRVLHAVRAC
>ENST00000306085.11|SNV-3442-A-G|1
FSLSGDYK
>ENST00000427949.1|SNV-279-G-T|9
MTFTSLPCGVPTTFLVRLALTFLRK
>ENST00000328188.1|SNV-29-T-G|6
MENRNNMTECVLLGLTENPK
>ENST00000428154.5|SNV-48-T-G|4
AAAAARGVLSSAARR
>ENST00000494317.1|SNV-4043-C-T|7
MAECTVSVAGRLR
>ENST00000239891.4|SNV-50280-C-G|3
YLSGAWR
>FUSION-ENST00000619548.1:21713-ENST00000616987.5:18389|12
LHTLVTEHCFPLFSAAINR
>ENST00000377705.6|SNV-21867-G-A|3
YMPDLTPQYVNDMDGLYTK
>ENST00000342219.9|SNV-22891-G-A|1
DASGPHERLDIYQPTARFCLR
>ENST00000491431.2|INDEL-19778-G-GA|12
VHSGRETLPVPR
>FUSION-ENST00000619548.1:21713-ENST00000616987.5:18389|4
QSCTQPALYFFCPLK
>FUSION-ENST00000479117.5:102893-ENST00000340648.6:27244|13
MCERFGVLGEAVYLNSVLRR
>ENST00000618427.4|MNV-10846-CTTC-C|1
GNKSRKPK
>ENST00000313965.4|SNV-1223-C-A|2
YMTSHLTPR
>ENST00000481136.1|SNV-24-T-G|2
MPDNAWFLLGPSGVAGVN
>ENST00000491073.5|SNV-39511-C-T|1
SLPVRVQTFGLLDA
>ENST00000474707.1|INDEL-135896-C-CA|7
SEENAKKTNGISLQHEGK
>ENST00000649849.1|SNV-37663-C-T|3
FRVGQVLR
>ENST00000641371.1|SNV-78451-C-T|1
THLWNDHVPGQADSLGDGFDEGR
>ENST00000294829.5|SNV-2020-C-A|5
NVRANLTK
>ENST00000389793.7|SNV-75002-C-G|1
GNIVVEWKLYNYIFNPVLQR
>ENST00000358432.8|INDEL-20366-C-CC|8
RGCRCGPASGAGR
>ENST00000262113.9|SNV-12331-G-A|3
YQSLVAAYGK
>ENST00000354212.9|MNV-446502-AC-A|7
VRSLEWIIFSSLLK
>ENST00000428154.5|SNV-48-T-G|3
GVLSSAAR
>ENST00000617923.4|SNV-16572-C-T|4
HQRVHMGEKPFECTVCGK
>ENST00000534836.6|SNV-64018-A-G|1
ESVDKIIVKVANTR
>ENST00000370440.5|INDEL-84767-A-AA|1
NGLDYALSLRL
>ENST00000358025.7|INDEL-265694-A-ACAC|5
KQEAGFALHQHGLQEK
>ENST00000642021.1|SNV-78451-C-T|3
IMCLARQIP
>ENST00000491431.2|MNV-19773-AG-A|INDEL-19778-G-GA|2
VHTGERPFQCPECNRSFR
>ENST00000547451.1|SNV-3845-C-A|3
GSARLALGLPGGSSATRHGELHPR
>ENST00000481900.5|SNV-19203-T-G|1
FLLLKSEKACSK
>ENST00000494317.1|SNV-4043-C-T|4
AECTVSVAGRLRGGLWEAR
>ENST00000637795.1|SNV-940743-C-T|1
GLQFGSSFQWHSEPSTPTQYSAVR
>ENST00000475477.5|SNV-4735-C-T|1
FLAPWIGYGLLLLNGQTWFQYRR
>FUSION-ENST00000611553.4:53981-ENST00000413632.6:128504|6
CQEHNLTLIRPLRGTPLSTGSK
>ENST00000389793.7|SNV-75002-C-G|3
LHSIQIANHICNLIQKGNIVVEWK
>ENST00000481900.5|SNV-19203-T-G|9
MCLQQIMRFLLLK
>ENST00000264279.10|SNV-34573-T-C|5
RKIEQADK
>FUSION-ENST00000611553.4:53981-ENST00000413632.6:128504|3
GTPLSTGSK
>ENST00000358432.8|INDEL-20366-C-CC|13
QQGARIPDAVPGGIWQLGGDWR
>FUSION-ENST00000479117.5:102893-ENST00000340648.6:27244|14
CERFGVLGEAVYLNSVLR
>ENST00000276282.7|SNV-1559-C-A|4
NQLTSVPSLISGLGRLLTLWLDNKR
>ENST00000356396.8|SNV-13039-A-G|1
QELCVEDFASIDWLAQR
>FUSION-ENST00000291572.13:102893-ENST00000340648.6:27244|7
RTFLLMKMTK
>ENST00000465294.5|SNV-16014-G-A|4
MYNVRIIR
>ENST00000494317.1|SNV-4043-C-T|6
AECTVSVAGRLR
>ENST00000491431.2|MNV-19773-AG-A|1
DPSSAQSATGASA
>ENST00000464383.1|SNV-21867-G-A|4
MPDLTPQYVNDMDGLYTKSK
>ENST00000619183.1|SNV-49663-G-T|4
LTLFEKLCGPLDVVPSR
>ENST00000334744.8|SNV-17394-C-T|1
NMAIWSHCLTWTQYASMKEESVFR
>ENST00000532725.1|SNV-15544-C-G|1
WTAASGCCCPCRRRPTGGC
>ENST00000355014.6|SNV-27725-C-T|1
NLQLAPTQGVVFVGFSGGVWRVPR
>ENST00000491431.2|INDEL-19778-G-GA|1
HEGPPAAAQRGDAFLL
>ENST00000464383.1|SNV-21867-G-A|3
PDLTPQYVNDMDGLYTKSK
>ENST00000341460.6|SNV-42016-T-A|2
ENLNDVDNDDVPSEDRK
>ENST00000617923.4|SNV-16572-C-T|2
VHMGEKPFECTVCGK
>ENST00000617923.4|SNV-16572-C-T|3
HQRVHMGEKPFECTVCGKVFSSK
>ENST00000311180.9|SNV-310-C-G|4
DQREPLGR
>ENST00000262113.9|SNV-12331-G-A|6
VSTQEDEEQENRSRYQSLVAAYGK
>ENST00000464383.1|SNV-21867-G-A|1
PDLTPQYVNDMDGLYTKSKTK
>FUSION-ENST00000525265.1:123495-ENST00000547750.2:86037|5
MWTDQKAAGQHNWNPPCLCRDLNNK
>ENST00000354212.9|MNV-446502-AC-A|6
VRSLEWIIFSSLLKILWNWR
>ENST00000249344.7|MNV-22029-CATCTGCAGACT-C|4
VLLLLWKVVMFTLGGFEPQSTEAGR
>ENST00000532725.1|SNV-15544-C-G|3
WTAASGCCCPCR
>ENST00000380794.5|SNV-4136-C-T|3
LRSCCSR
>ENST00000566659.1|SNV-39511-C-T|1
SLPVRDLWALGCIIYQLVAGLPPFR
>ENST00000358025.7|INDEL-265694-A-ACAC|6
KKQEAGFALHQHGLQEK
>ENST00000377705.6|SNV-21867-G-A|1
YMPDLTPQYVNDMDGLYTKSKTK
>ENST00000617923.4|SNV-16572-C-T|5
LTRHQRVHMGEKPFECTVCGK
>ENST00000534927.5|SNV-87362-C-T|3
LVAATFLR
>ENST00000358432.8|INDEL-20366-C-CC|7
GCRCGPASGAGR
>ENST00000474707.1|INDEL-135896-C-CA|6
MQKKLMELACNMK
>ENST00000540608.5|SNV-25079-A-G|7
TLTPVMPPAGLNTCSIRTMDR
>ENST00000648588.1|SNV-5307-G-T|1
SANTGNNESIINVSIKKLK
>ENST00000358432.8|INDEL-20366-C-CC|22
GHLPQEGRLQQLQCAPHR
>ENST00000479818.5|SNV-29786-G-A|5
MKTPSTSGKR
>FUSION-ENST00000452400.7:282507-ENST00000642720.2:747120|37
IVYMGWCEAREQDPLQDR
>ENST00000361518.10|SNV-3903-G-A|6
IYRHRIPSTICFGQSAAR
>FUSION-ENST00000619548.1:21713-ENST00000616987.5:18389|1
EECYRAS
>ENST00000293760.10|SNV-61-T-C|5
RELQAPGFQPGPITDTTR
>ENST00000619183.1|SNV-49663-G-T|8
MLQRWMLTLFEKLCGPLDVVPSR
>ENST00000388742.8|SNV-376565-C-T|1
TNCVNILVTTTQLIPVLAK
>ENST00000481900.5|SNV-19203-T-G|5
MRFLLLK
>ENST00000255189.8|SNV-191616-G-A|2
ELPVLHDLEGSYYLR
>ENST00000619183.1|SNV-49663-G-T|2
LCGPLDVVPSR
>ENST00000411527.5|INDEL-1813-G-GAGT|2
AAELDKVCR
>ENST00000313965.4|SNV-1223-C-A|1
YMTSHLTPRQAQADPNYD
>ENST00000487738.1|SNV-22891-G-A|1
PVALTSAWTSTSPRR
>ENST00000358432.8|INDEL-20366-C-CC|5
SWLLYPPQEEEPACPPVPGGR
>ENST00000354212.9|MNV-446502-AC-A|24
QGGIVDKDLRHYLNLDFK
>ENST00000389484.8|SNV-1228005-G-T|3
CIQVCEQHK
>ENST00000620933.1|SNV-524-T-G|2
ILQKTDLYLFQCYLPVLSWLMFQ
>ENST00000547451.1|SNV-3845-C-A|1
HGELHPR
>ENST00000493683.5|SNV-6976-G-A|4
MAAEHKAK
>ENST00000311160.14|SNV-214185-G-A|4
LPDTGEGPSRATRR
>ENST00000553940.1|SNV-63550-A-G|5
HPVQTFLMSLLSLQILFLLSRIQ
>ENST00000239891.4|SNV-50280-C-G|6
DLLFIRLRYLSGAWR
>ENST00000469132.1|SNV-12008-A-G|3
RKQSRPLHSK
>ENST00000342219.9|SNV-22891-G-A|5
WRDASGPHER
>ENST00000465294.5|SNV-16014-G-A|1
IIRVEFYFLSQYVSPADSPFR
>ENST00000272067.10|SNV-8131-A-T|2
YHGIHTAHKAR
>ENST00000427949.1|SNV-279-G-T|5
WCAHYFFSK
>ENST00000510297.1|SNV-1102506-G-T|4
MRVRYQK
>ENST00000354212.9|MNV-446502-AC-A|17
RVLWTMSFSKSFVTTSTSAR
>ENST00000354212.9|MNV-446502-AC-A|4
SLEWIIFSSLLKILWNWR
>ENST00000463574.1|MNV-2023-TAGCAGT-T|5
MGAVFPVHRPHRGHCCWPGCPCGHR
>ENST00000427949.1|SNV-279-G-T|13
MTFTSLPCGVPTTFLVR
>ENST00000264279.10|SNV-34573-T-C|2
IEQADKEDEITEK
>FUSION-ENST00000271277.11:20051-ENST00000551082.2:53009|2
KICLLPVCLMP
>ENST00000264279.10|SNV-34573-T-C|1
IEQADKEDEITEKK
>ENST00000427949.1|SNV-279-G-T|2
MWCAHYFFSKVGSDVPQERADPAK
>ENST00000421745.6|INDEL-58938-G-GA|1
NGFEREKNV
>ENST00000411527.5|INDEL-1813-G-GAGT|1
AAELDKVCRHNYEAELR
>ENST00000354212.9|MNV-446502-AC-A|19
HYLNLDFKRVLWTMSFSK
>ENST00000618427.4|MNV-10846-CTTC-C|2
MGNKSRKPK
>ENST00000274764.5|SNV-203-A-G|2
KAVVKTR
>ENST00000641654.1|SNV-104660-C-G|1
VVSIGLPVARQHASSGK
>ENST00000358432.8|INDEL-20366-C-CC|11
IPDAVPGGIWQLGGDWR
>ENST00000369733.8|SNV-29902-C-T|3
LKVRVDELER
>ENST00000487738.1|SNV-22891-G-A|4
MPVALTSAWTSTSPR
>ENST00000358432.8|INDEL-20366-C-CC|12
QQGARIPDAVPGGIWQLGGDWRR
>ENST00000589410.2|SNV-2293-A-C|6
THVKRIAALPGAR
>ENST00000491431.2|MNV-19773-AG-A|INDEL-19778-G-GA|3
VHTGERPFQCPECNR
>ENST00000269228.10|SNV-25079-A-G|1
DADACNATSWIEYMFNK
>ENST00000553940.1|SNV-63550-A-G|8
KHPVQTFLMSLLSLQILFLLSR
>ENST00000354212.9|MNV-446502-AC-A|23
DLRHYLNLDFK
>ENST00000262113.9|SNV-12331-G-A|1
YQSLVAAYGKAKR
>ENST00000369733.8|SNV-29902-C-T|2
VRVDELER
>ENST00000641272.1|SNV-78451-C-T|2
KGILVMKQIP
>ENST00000280772.7|SNV-661558-C-T|1
MLSSNIPDGFCEQLAFPKHELSQK
>ENST00000494317.1|SNV-4043-C-T|9
MAECTVSVAGR
>ENST00000290216.14|SNV-2965-G-A|3
FQTQVDRQHTLYRGHQAALGLMER
>ENST00000427949.1|SNV-279-G-T|1
WCAHYFFSKVGSDVPQERADPAK
>ENST00000566659.1|SNV-39511-C-T|2
STFLQSCSRRSLPVR
>ENST00000481900.5|SNV-19203-T-G|10
CLQQIMR
>ENST00000358432.8|INDEL-20366-C-CC|18
LQQLQCAPHRGFLRDPGRPGPR
>ENST00000534927.5|SNV-87362-C-T|1
LVAATFLRLSGLPPA
>ENST00000553940.1|SNV-63550-A-G|7
KHPVQTFLMSLLSLQILFLLSRIQ
>ENST00000525754.5|SNV-8675-G-A|2
TAPGMGDQSGCYQCGK
>ENST00000519926.5|SNV-39708-G-T|2
MPSWFDIIVLSPDSQEDESGIK
>ENST00000491431.2|INDEL-19778-G-GA|10
VQQELPPEGAAAQPSAPAHGR
>ENST00000377031.7|SNV-35543-A-T|1
VVLEWRVKYSK
>ENST00000617923.4|SNV-16572-C-T|1
VHMGEKPFECTVCGKVFSSK
>ENST00000479818.5|SNV-29786-G-A|6
KTPSTSGK
>ENST00000464383.1|SNV-21867-G-A|2
MPDLTPQYVNDMDGLYTKSKTK
>ENST00000276282.7|SNV-1559-C-A|2
LLTLWLDNKR
>ENST00000313965.4|SNV-1223-C-A|5
TVEGIRSAMRYMTSHLTPR
>ENST00000479818.5|SNV-29786-G-A|4
KTPSTSGKR
>ENST00000358025.7|INDEL-265694-A-ACAC|4
KQEAGFALHQHGLQEKK
>ENST00000525754.5|SNV-8675-G-A|3
LRTAPGMGDQSGCYQCGKEGHWSK
>ENST00000361518.10|SNV-3903-G-A|1
IPSTICFGQSAARGFKSNK
>ENST00000481900.5|SNV-19203-T-G|3
RFLLLKSEK
>ENST00000380794.5|SNV-4136-C-T|4
MLRSCCSR
>ENST00000491431.2|MNV-19773-AG-A|INDEL-19778-G-GA|5
LTEHLRVHTGERPFQCPECNR
>ENST00000253925.11|SNV-91418-C-T|2
KHELLEEAWR
>ENST00000641371.1|SNV-78451-C-T|2
RTHLWNDHVPGQADSLGDGFDEGR
>ENST00000373647.9|INDEL-135896-C-CA|2
KTNGISLQHED
>ENST00000389658.4|SNV-103939-G-C|1
LCGCVEETGACPCK
>ENST00000255189.8|SNV-191616-G-A|5
ALKRELPVLHDLEGSYYLR
>ENST00000534836.6|SNV-64018-A-G|4
QRESVDK
>ENST00000358432.8|INDEL-20366-C-CC|10
IPDAVPGGIWQLGGDWRR
>ENST00000344743.8|SNV-22105-T-C|2
LGKLGFPVYPHVDYSNEAMQK
>ENST00000481900.5|SNV-19203-T-G|7
MCLQQIMRFLLLKSEK
>FUSION-ENST00000271277.11:20051-ENST00000551082.2:53009|5
DLVIEALKLR
>ENST00000358432.8|INDEL-20366-C-CC|24
STTSLSVSWSIPPAAAEPSVEVR
>ENST00000491431.2|INDEL-19778-G-GA|5
QALSREGRHEGPPAAAQR
>ENST00000354212.9|MNV-446502-AC-A|1
ILWNWRKVVLS
>ENST00000239891.4|SNV-50280-C-G|4
LRYLSGAWRLEQTR
>ENST00000294829.5|SNV-2020-C-A|3
ANLTKKVVGTPHGR
>ENST00000510297.1|SNV-1102506-G-T|1
YQKLGLSARWIQQR
>ENST00000324685.10|SNV-6976-G-A|3
VQLMAAEHK
>ENST00000261588.9|MNV-148236-CAAAACTCT-C|2
ERPLSATRLR
>ENST00000280772.7|SNV-661558-C-T|5
VADERRMLSSNIPDGFCEQLAFPK
>ENST00000276282.7|SNV-1559-C-A|3
LLTLWLDNK
>ENST00000641847.1|SNV-78451-C-T|1
DPLNLCLSLQADSLGDGFDEGR
>ENST00000334744.8|SNV-17394-C-T|2
NMAIWSHCLTWTQYASMK
>ENST00000249344.7|MNV-22029-CATCTGCAGACT-C|1
IGPASTG
>ENST00000367918.1|SNV-39086-C-G|1
VLHAVRAC
>ENST00000328188.1|SNV-29-T-G|4
MENRNNMTECVLLGLTENPKMQK
>ENST00000294829.5|SNV-2020-C-A|2
KVVGTPHGR
>ENST00000354212.9|MNV-446502-AC-A|13
SFVTTSTSARCHAPQGHIR
>FUSION-ENST00000611553.4:53981-ENST00000413632.6:128504|2
GTPLSTGSKR
>ENST00000463574.1|MNV-2023-TAGCAGT-T|1
GHCCWPGCPCGHRSCGRCCDV
>ENST00000377705.6|SNV-21867-G-A|4
SDHSKYMPDLTPQYVNDMDGLYTK
>ENST00000649406.1|SNV-305489-A-T|1
LSLETGLEISEEINEEDLK
>ENST00000491431.2|INDEL-19778-G-GA|15
QSKLTEHLRVHSGR
>ENST00000641272.1|SNV-78451-C-T|1
GILVMKQIP
>ENST00000479818.5|SNV-29786-G-A|7
MKTPSTSGK
>ENST00000311180.9|SNV-310-C-G|2
EPLGRVLSR
>ENST00000262113.9|SNV-12331-G-A|5
SRYQSLVAAYGK
>ENST00000372587.5|SNV-2175-G-T|5
SLPRRCQCSSSR
>ENST00000272067.10|SNV-8131-A-T|5
AVSCLRYHGIHTAHK
>ENST00000525754.5|SNV-8675-G-A|4
LRTAPGMGDQSGCYQCGK
>ENST00000389484.8|SNV-1228005-G-T|1
CIQVCEQHKHTVKCSCYEGWK
>ENST00000377705.6|SNV-21867-G-A|2
YMPDLTPQYVNDMDGLYTKSK
>ENST00000470902.5|SNV-4043-C-T|2
MAECTGAASCR
>ENST00000343231.10|SNV-39708-G-T|1
YICPHAFDIIVLSPDSQEDESGIK
>ENST00000540608.5|SNV-25079-A-G|5
PPAGLNTCSIR
>ENST00000276282.7|SNV-1559-C-A|1
LLTLWLDNKRIR
>ENST00000641654.1|SNV-104660-C-G|3
LAVSSLLRVVSIGLPVARQHASSGK
>ENST00000354212.9|MNV-446502-AC-A|9
CHAPQGHIRRVR
>ENST00000540608.5|SNV-25079-A-G|3
PPAGLNTCSIRTMDR
>ENST00000619183.1|SNV-49663-G-T|1
LCGPLDVVPSRWSNLQSAV
>ENST00000355014.6|SNV-27725-C-T|2
NLQLAPTQGVVFVGFSGGVWR
>ENST00000294829.5|SNV-2020-C-A|1
KVVGTPHGRDVNVMAK
>ENST00000619183.1|SNV-49663-G-T|7
LQRWMLTLFEKLCGPLDVVPSR
>ENST00000475477.5|SNV-4735-C-T|2
FLAPWIGYGLLLLNGQTWFQYR
>ENST00000404753.7|SNV-11306-C-T|1
VVPSTYLLDTEGAFTVTIATRIDR
>FUSION-ENST00000291572.13:102893-ENST00000340648.6:27244|2
SSVKESIR
>ENST00000344743.8|SNV-22105-T-C|1
LGFPVYPHVDYSNEAMQK
>ENST00000372587.5|SNV-2175-G-T|1
CQCSSSRDPACATFCLR
>ENST00000253925.11|SNV-91418-C-T|3
LQKKHELLEEAWR
>FUSION-ENST00000619548.1:21713-ENST00000616987.5:18389|3
QSCTQPALYFFCPLKEECYR
>ENST00000262738.8|SNV-98318-C-G|2
AYCEVTTRSFPPQSFVTFR
>ENST00000424970.6|SNV-86708-G-C|1
ANLSLSAAQLQHLLEQMGAASR
>ENST00000354212.9|MNV-446502-AC-A|11
CHAPQGHIR
>ENST00000314191.7|SNV-30219-T-C|1
QAEFFEPWVYSLSYELILQSTR
>FUSION-ENST00000271277.11:20051-ENST00000551082.2:53009|4
DLVIEALKLRK
>FUSION-ENST00000611553.4:53981-ENST00000413632.6:128504|7
MCQEHNLTLIRPLRGTPLSTGSK
>ENST00000290216.14|SNV-2965-G-A|5
TLPRFQTQVDRQHTLYR
>ENST00000264279.10|SNV-34573-T-C|3
KIEQADKEDEITEK
>ENST00000367918.1|SNV-39086-C-G|5
MASGVWQLNHSRVLHAVR
>ENST00000358432.8|INDEL-20366-C-CC|17
GFLRDPGRPGPR
>ENST00000353866.7|SNV-11231-A-G|2
GKIAQLEGK
>ENST00000311160.14|SNV-214185-G-A|6
ASSRLPDTGEGPSRATR
>ENST00000478693.1|SNV-13210-G-A|1
PHMVLVEGTMMPSEAREVILGN
>ENST00000469132.1|SNV-12008-A-G|2
KQSRPLHSK
>ENST00000439645.6|SNV-8131-A-T|1
YHGIHTAHKARQVDK
>FUSION-ENST00000452400.7:282507-ENST00000642720.2:747120|38
IVYMGWCEAR
>ENST00000491431.2|MNV-19773-AG-A|2
VHTGRDPSSAQSATGASA
>ENST00000510297.1|SNV-1102506-G-T|5
PMRVRYQK
>ENST00000481900.5|SNV-19203-T-G|2
FLLLKSEK
>ENST00000641841.1|MNV-5856-AA-A|1
GKPSAPASPTSV
>ENST00000353866.7|SNV-11231-A-G|3
SLEESRGKIAQLEGK
>ENST00000264279.10|SNV-34573-T-C|4
KIEQADK
>ENST00000389793.7|SNV-75002-C-G|2
GNIVVEWK
>ENST00000341460.6|SNV-42016-T-A|1
ENLNDVDNDDVPSEDRKIGENYSK
>ENST00000343200.9|INDEL-69645-C-CA|2
TCWSFFSARILFR
>ENST00000428154.5|SNV-48-T-G|5
MAAAAARGVLSSAARR
>ENST00000328188.1|SNV-29-T-G|1
NNMTECVLLGLTENPKMQK
>ENST00000413465.6|SNV-13312-T-C|1
MGGMNRRPILTIITLEDSRPR
>ENST00000619183.1|SNV-49663-G-T|3
LTLFEKLCGPLDVVPSRWSNLQSAV
>ENST00000361518.10|SNV-3903-G-A|2
IPSTICFGQSAARGFK
>FUSION-ENST00000291572.13:102893-ENST00000340648.6:27244|10
FGVLGEAVYLNSVLRR
>FUSION-ENST00000291572.13:102893-ENST00000340648.6:27244|1
SSVKESIRR
>ENST00000272067.10|SNV-8131-A-T|3
YHGIHTAHK
>ENST00000553940.1|SNV-63550-A-G|6
HPVQTFLMSLLSLQILFLLSR
>ENST00000358432.8|INDEL-20366-C-CC|20
LQQLQCAPHR
>ENST00000463574.1|MNV-2023-TAGCAGT-T|4
GAVFPVHRPHRGHCCWPGCPCGHR
>ENST00000641841.1|MNV-5856-AA-A|2
EFRGKPSAPASPTSV
>ENST00000648588.1|SNV-5307-G-T|2
SANTGNNESIINVSIKK
>ENST00000648588.1|SNV-5307-G-T|3
SANTGNNESIINVSIK
>ENST00000255189.8|SNV-191616-G-A|1
ELPVLHDLEGSYYLRQER
>FUSION-ENST00000613716.4:53981-ENST00000413632.6:128504|38
KLQHVPGTQPHLDQAIAWYTPIHWK
>ENST00000649849.1|SNV-37663-C-T|4
KFRVGQVLR
>ENST00000280772.7|SNV-661558-C-T|4
RMLSSNIPDGFCEQLAFPK
>FUSION-ENST00000619548.1:21713-ENST00000616987.5:18389|9
NHLLSNKRPHQSPSRGAQER
>ENST00000389484.8|SNV-1228005-G-T|2
CIQVCEQHKHTVK
>ENST00000239891.4|SNV-50280-C-G|2
YLSGAWRLEQTR
>ENST00000358025.7|INDEL-265694-A-ACAC|3
QEAGFALHQHGLQEK
>ENST00000491431.2|MNV-19773-AG-A|INDEL-19778-G-GA|6
QSKLTEHLRVHTGERPFQCPECNR
>FUSION-ENST00000429002.6:123495-ENST00000547750.2:86037|2
KQLDSTIGIHPVCAEI
>ENST00000428154.5|SNV-48-T-G|7
MAAAAARGVLSSAAR
>ENST00000491431.2|INDEL-19778-G-GA|13
LTEHLRVHSGRETLPVPR
>ENST00000255189.8|SNV-191616-G-A|3
RELPVLHDLEGSYYLRQER
>ENST00000491431.2|INDEL-19778-G-GA|7
EALPVSGVRQALSREGR
>ENST00000510297.1|SNV-1102506-G-T|2
YQKLGLSAR
>ENST00000479818.5|SNV-29786-G-A|2
TPSTSGKR
>ENST00000261588.9|MNV-148236-CAAAACTCT-C|3
RERPLSATRLR
>ENST00000493683.5|SNV-6976-G-A|2
MAAEHKAKAEVDELR
>FUSION-ENST00000291572.13:102893-ENST00000340648.6:27244|11
FGVLGEAVYLNSVLR
>FUSION-ENST00000525265.1:123495-ENST00000547750.2:86037|1
DLNNKIH
>ENST00000253925.11|SNV-91418-C-T|1
HELLEEAWR
>ENST00000494317.1|SNV-4043-C-T|3
LRGGLWEAR
>ENST00000474707.1|INDEL-135896-C-CA|4
KTNGISLQHEGK
>ENST00000427949.1|SNV-279-G-T|12
TFTSLPCGVPTTFLVR
>ENST00000249344.7|MNV-22029-CATCTGCAGACT-C|2
VVMFTLGGFEPQSTEAGRIGPASTG
>ENST00000358432.8|INDEL-20366-C-CC|3
LLLQVRTTEAPEDIRGPPHI
>ENST00000215885.4|SNV-2728-C-G|4
RPSKANTTALQDR
>ENST00000324685.10|SNV-6976-G-A|1
VQLMAAEHKAKAEVDELR
>ENST00000372587.5|SNV-2175-G-T|3
RCQCSSSRDPACATFCLR
>ENST00000215885.4|SNV-2728-C-G|5
GSKRPSKANTTALQDR
>ENST00000649849.1|SNV-37663-C-T|2
FRVGQVLRATVVGPDSSK
>FUSION-ENST00000291572.13:102893-ENST00000340648.6:27244|9
FGVLGEAVYLNSVLRRTFLLMK
>ENST00000525754.5|SNV-8675-G-A|1
TAPGMGDQSGCYQCGKEGHWSK
>ENST00000262113.9|SNV-12331-G-A|4
SRYQSLVAAYGKAK
>ENST00000520345.5|SNV-11231-A-G|1
SLEESRGK
>ENST00000491431.2|MNV-19773-AG-A|3
LTEHLRVHTGRDPSSAQSATGASA
>ENST00000341460.6|SNV-42016-T-A|3
ENLNDVDNDDVPSEDR
>ENST00000427949.1|SNV-279-G-T|7
HLSHDVHISAMWCAHYFFSK
>FUSION-ENST00000452400.7:282507-ENST00000642720.2:747120|40
QEGDTTRIVYMGWCEAR
>ENST00000291386.4|SNV-29976-G-T|3
FQNCKDLFDLILTCEDR
>ENST00000522515.5|INDEL-6863-A-AA|20
WAKKYGDIPR
>ENST00000358025.7|INDEL-265694-A-ACAC|2
QEAGFALHQHGLQEKK
>ENST00000372587.5|SNV-2175-G-T|4
RCQCSSSR
>ENST00000427949.1|SNV-279-G-T|6
MWCAHYFFSK
>ENST00000343200.9|INDEL-69645-C-CA|6
TQEEYEDKKTCWSFFSAR
>ENST00000469132.1|SNV-12008-A-G|1
QSRPLHSK
>FUSION-ENST00000525265.1:123495-ENST00000547750.2:86037|4
WTDQKAAGQHNWNPPCLCRDLNNK
>ENST00000328188.1|SNV-29-T-G|5
ENRNNMTECVLLGLTENPK
>ENST00000474707.1|INDEL-135896-C-CA|2
TNGISLQHEGK
>ENST00000303545.4|SNV-283-T-G|1
MAHQQGWAALEVALR
>ENST00000389484.8|SNV-1228005-G-T|5
DNKTCEIVDYCSNHLKCIQVCEQHK
>ENST00000358432.8|INDEL-20366-C-CC|6
CGPASGAGR
>ENST00000562955.2|SNV-30403-C-T|2
HTEKEVPADLVSTVSVRL
>ENST00000377031.7|SNV-35543-A-T|2
VVLEWRVK
>ENST00000341165.10|INDEL-23958-C-CA|1
QLGEVTEQTEGTAACIPQKAKK
>ENST00000534927.5|SNV-87362-C-T|2
MLVAATFLRLSGLPPA
>ENST00000478693.1|SNV-13210-G-A|3
PHMVLVEGTMMPSEAR
>ENST00000464383.1|SNV-21867-G-A|6
MPDLTPQYVNDMDGLYTK
>ENST00000373647.9|INDEL-135896-C-CA|1
TNGISLQHED
>ENST00000481900.5|SNV-19203-T-G|6
CLQQIMRFLLLKSEK
>ENST00000635293.1|SNV-13312-T-C|1
MGGMNRRPILTIITLEDSSGNLLGR
>ENST00000389658.4|SNV-103939-G-C|2
GTSGDACNLEQR
>ENST00000223051.8|SNV-16014-G-A|3
LTRMYNVRIIR
>ENST00000274764.5|SNV-203-A-G|1
AVVKTRK
>ENST00000519926.5|SNV-39708-G-T|1
PSWFDIIVLSPDSQEDESGIK
>ENST00000478693.1|SNV-13210-G-A|4
MPHMVLVEGTMMPSEAR
>ENST00000491431.2|MNV-19773-AG-A|INDEL-19778-G-GA|1
VHTGERPFQCPECNRSFRLK
>ENST00000641847.1|SNV-78451-C-T|2
MDPLNLCLSLQADSLGDGFDEGR
>ENST00000311180.9|SNV-310-C-G|7
LSLSFALADGSHKNMQRDQR
>ENST00000648588.1|SNV-5307-G-T|5
AQLKSANTGNNESIINVSIK
>ENST00000463574.1|MNV-2023-TAGCAGT-T|3
GHCCWPGCPCGHR
>ENST00000367918.1|SNV-39086-C-G|4
ASGVWQLNHSRVLHAVR
>ENST00000215885.4|SNV-2728-C-G|1
ANTTALQDRMVSPR
>ENST00000354212.9|MNV-446502-AC-A|10
CHAPQGHIRR
>ENST00000272067.10|SNV-8131-A-T|4
AVSCLRYHGIHTAHKAR
>ENST00000353866.7|SNV-11231-A-G|1
GKIAQLEGKLVSIEK
>ENST00000293760.10|SNV-61-T-C|2
ELQAPGFQPGPITDTTRDVYR
>ENST00000648588.1|SNV-5307-G-T|4
AQLKSANTGNNESIINVSIKK
>ENST00000361518.10|SNV-3903-G-A|3
IPSTICFGQSAAR
>ENST00000324685.10|SNV-6976-G-A|4
DKVQLMAAEHKAK
>ENST00000491431.2|INDEL-19778-G-GA|11
ETLPVPR
>ENST00000494317.1|SNV-4043-C-T|1
QLPHQPEHH
>ENST00000311936.8|SNV-5587-G-T|1
LVVVGAVGVGK
>FUSION-ENST00000611553.4:53981-ENST00000413632.6:128504|5
MCQEHNLTLIRPLRGTPLSTGSKR
>ENST00000280772.7|SNV-661558-C-T|2
MLSSNIPDGFCEQLAFPK
>ENST00000311936.8|SNV-5587-G-T|2
TEYKLVVVGAVGVGK
>ENST00000619183.1|SNV-49663-G-T|6
WMLTLFEKLCGPLDVVPSR
>FUSION-ENST00000271277.11:20051-ENST00000551082.2:53009|1
ICLLPVCLMP
>ENST00000343200.9|INDEL-69645-C-CA|1
TCWSFFSARILFRS
>ENST00000358025.7|INDEL-265694-A-ACAC|1
QEAGFALHQHGLQEKKAQLK
>ENST00000589410.2|SNV-2293-A-C|4
RIAALPGARSAR
>ENST00000480202.1|INDEL-20366-C-CC|1
IPDAVPG
>ENST00000380794.5|SNV-4136-C-T|2
MLRSCCSRSGALLLALLLQASMEVR
>ENST00000491431.2|MNV-19773-AG-A|4
LTEHLRVHTGR
>ENST00000215885.4|SNV-2728-C-G|3
RPSKANTTALQDRMVSPR
>ENST00000290216.14|SNV-2965-G-A|1
QHTLYRGHQAALGLMERDQDR
>ENST00000354212.9|MNV-446502-AC-A|3
SLEWIIFSSLLKILWNWRK
>ENST00000491431.2|INDEL-19778-G-GA|4
EGRHEGPPAAAQR
>ENST00000369733.8|SNV-29902-C-T|1
VRVDELERIR
>ENST00000324685.10|SNV-6976-G-A|2
VQLMAAEHKAK
>FUSION-ENST00000525265.1:123495-ENST00000547750.2:86037|3
AAGQHNWNPPCLCRDLNNK
>ENST00000262738.8|SNV-98318-C-G|4
NGGTCVNLLIGGFHCVCPPGEYER
>ENST00000370440.5|INDEL-84767-A-AA|2
NGLDYALSLR
>ENST00000215885.4|SNV-2728-C-G|2
ANTTALQDR
>ENST00000354536.9|SNV-102480-G-A|3
CPGSINEK
>FUSION-ENST00000452400.7:282507-ENST00000642720.2:747120|39
QEGDTTRIVYMGWCEAREQDPLQDR
>FUSION-ENST00000611553.4:53981-ENST00000413632.6:128504|9
MCQEHNLTLIRPLR
>ENST00000354536.9|SNV-102480-G-A|1
CPGSINEKLPQREGTGK
>ENST00000373647.9|INDEL-135896-C-CA|3
SEENAKKTNGISLQHED
>ENST00000479818.5|SNV-29786-G-A|3
TPSTSGK
>ENST00000642021.1|SNV-78451-C-T|1
CLARQIP
>ENST00000293760.10|SNV-61-T-C|3
ELQAPGFQPGPITDTTR
>ENST00000555626.5|SNV-63550-A-G|1
HPVQTFLMSL
>ENST00000491431.2|INDEL-19778-G-GA|8
EALPVSGVRQALSR
>ENST00000354536.9|SNV-102480-G-A|2
CPGSINEKLPQR
>ENST00000555626.5|SNV-63550-A-G|4
TSSTDLSDVP
>ENST00000642021.1|SNV-78451-C-T|2
MCLARQIP
>ENST00000311351.9|INDEL-6863-A-AA|1
IHVGKKIR
>ENST00000311936.8|SNV-5587-G-T|3
MTEYKLVVVGAVGVGK
>ENST00000255189.8|SNV-191616-G-A|4
RELPVLHDLEGSYYLR
>FUSION-ENST00000619548.1:21713-ENST00000616987.5:18389|10
NHLLSNKRPHQSPSR
>ENST00000354212.9|MNV-446502-AC-A|22
DLRHYLNLDFKR
>ENST00000367918.1|SNV-39086-C-G|2
ASGVWQLNHSRVLHAVRAC
>FUSION-ENST00000291572.13:102893-ENST00000340648.6:27244|8
RTFLLMK
>ENST00000313965.4|SNV-1223-C-A|3
SAMRYMTSHLTPRQAQADPNYD
>ENST00000290216.14|SNV-2965-G-A|2
QHTLYRGHQAALGLMER
>ENST00000358432.8|INDEL-20366-C-CC|23
GHLPQEGR
>ENST00000411527.5|INDEL-1813-G-GAGT|3
DFLEQERAAELDKVCR
>ENST00000589410.2|SNV-2293-A-C|1
IAALPGARSARQR
>ENST00000272067.10|SNV-8131-A-T|1
YHGIHTAHKARQITK
>ENST00000491431.2|INDEL-19778-G-GA|2
HEGPPAAAQR
>ENST00000294829.5|SNV-2020-C-A|4
NVRANLTKK
>ENST00000369303.9|SNV-161374-C-A|2
VGYTEKK
>FUSION-ENST00000611553.4:53981-ENST00000413632.6:128504|4
CQEHNLTLIRPLRGTPLSTGSKR
>ENST00000642021.1|SNV-78451-C-T|4
MIMCLARQIP
>ENST00000618741.1|SNV-39708-G-T|1
NVAMPSWFDIIVLSPDSQEDESGIK
>ENST00000372587.5|SNV-2175-G-T|2
CQCSSSR
>ENST00000239891.4|SNV-50280-C-G|5
LRYLSGAWR
>ENST00000510297.1|SNV-1102506-G-T|6
MPMRVRYQK
>ENST00000334744.8|SNV-17394-C-T|3
ERNMAIWSHCLTWTQYASMK
>ENST00000262113.9|SNV-12331-G-A|2
YQSLVAAYGKAK
>ENST00000553940.1|SNV-63550-A-G|2
MSLLSLQILFLLSRIQ
>ENST00000520345.5|SNV-11231-A-G|4
QEGMEMKLQVTQRSLEESR
>FUSION-ENST00000611553.4:53981-ENST00000413632.6:128504|1
GTPLSTGSKRGK
>ENST00000540608.5|SNV-25079-A-G|4
MPPAGLNTCSIRTMDR
>ENST00000354212.9|MNV-446502-AC-A|18
RVLWTMSFSK
>ENST00000369303.9|SNV-161374-C-A|1
VGYTEKKR
>ENST00000553940.1|SNV-63550-A-G|1
SLLSLQILFLLSRIQ
>ENST00000428154.5|SNV-48-T-G|2
GVLSSAARR
>ENST00000491431.2|INDEL-19778-G-GA|9
EALPVSGVR
>ENST00000343200.9|INDEL-69645-C-CA|5
KTCWSFFSAR
>ENST00000291386.4|SNV-29976-G-T|4
IKPRPERFQNCKDLFDLILTCEDR
>ENST00000555626.5|SNV-63550-A-G|2
KHPVQTFLMSL
>ENST00000354212.9|MNV-446502-AC-A|15
VLWTMSFSKSFVTTSTSAR
>ENST00000427949.1|SNV-279-G-T|10
TFTSLPCGVPTTFLVRLALTFLR
>ENST00000354212.9|MNV-446502-AC-A|2
ILWNWRK
>FUSION-ENST00000619548.1:21713-ENST00000616987.5:18389|2
QSCTQPALYFFCPLKEECYRAS
>FUSION-ENST00000613716.4:53981-ENST00000413632.6:128504|37
LQHVPGTQPHLDQAIAWYTPIHWK
>ENST00000620933.1|SNV-524-T-G|1
TDLYLFQCYLPVLSWLMFQ
>ENST00000216277.12|SNV-63550-A-G|1
TSSTDLSDVPALPANPIPVIKNSIK
>ENST00000411527.5|INDEL-1813-G-GAGT|5
SIEDWNNYKDFLEQERAAELDK
>ENST00000620933.1|SNV-524-T-G|3
MILQKTDLYLFQCYLPVLSWLMFQ
>ENST00000534836.6|SNV-64018-A-G|5
KQRESVDK
>FUSION-ENST00000619548.1:21713-ENST00000616987.5:18389|5
GAQERQSCTQPALYFFCPLKEECYR
>ENST00000428154.5|SNV-48-T-G|6
AAAAARGVLSSAAR
>ENST00000280772.7|SNV-661558-C-T|3
RMLSSNIPDGFCEQLAFPKHELSQK
>ENST00000262738.8|SNV-98318-C-G|3
AYCEVTTR
>ENST00000380794.5|SNV-4136-C-T|1
LRSCCSRSGALLLALLLQASMEVR
>ENST00000474707.1|INDEL-135896-C-CA|1
TNGISLQHEGKIILH
>ENST00000589410.2|SNV-2293-A-C|5
RIAALPGAR
>ENST00000276282.7|SNV-1559-C-A|5
NQLTSVPSLISGLGRLLTLWLDNK
>ENST00000491073.5|SNV-39511-C-T|2
RSLPVRVQTFGLLDA
>ENST00000649849.1|SNV-37663-C-T|1
VGQVLRATVVGPDSSK
>ENST00000269228.10|SNV-25079-A-G|2
ALGLLCGKDADACNATSWIEYMFNK
>ENST00000491431.2|INDEL-19778-G-GA|14
LTEHLRVHSGR
>ENST00000407215.7|SNV-2965-G-A|1
QHTLYRGHQAALGLMERDQVSPR
>ENST00000293760.10|SNV-61-T-C|1
ELQAPGFQPGPITDTTRDVYRNK
>ENST00000534836.6|SNV-64018-A-G|3
QRESVDKIIVK
>ENST00000342219.9|SNV-22891-G-A|3
DASGPHER
>ENST00000494317.1|SNV-4043-C-T|2
GGLWEAR
>ENST00000480202.1|INDEL-20366-C-CC|2
QQGARIPDAVPG
>ENST00000358432.8|INDEL-20366-C-CC|15
HHLPGPGAGTDAGGPGGR
>ENST00000427949.1|SNV-279-G-T|8
TFTSLPCGVPTTFLVRLALTFLRK
>ENST00000478693.1|SNV-13210-G-A|2
MPHMVLVEGTMMPSEAREVILGN
>ENST00000562955.2|SNV-30403-C-T|1
EVPADLVSTVSVRL
>ENST00000494317.1|SNV-4043-C-T|8
AECTVSVAGR
>ENST00000428154.5|SNV-48-T-G|1
GVLSSAARRR
>ENST00000641654.1|SNV-104660-C-G|4
LAVSSLLRVVSIGLPVAR
>ENST00000293760.10|SNV-61-T-C|4
RELQAPGFQPGPITDTTRDVYR
>ENST00000306085.11|SNV-3442-A-G|2
RFSLSGDYK
>ENST00000556459.1|SNV-63550-A-G|6
TKTEEKTSSTDLSDVPA
>ENST00000555626.5|SNV-63550-A-G|3
LLCWPLRKHPVQTFLMSL
>ENST00000358432.8|INDEL-20366-C-CC|14
HHLPGPGAGTDAGGPGGRQQGAR
>ENST00000547451.1|SNV-3845-C-A|2
LALGLPGGSSATRHGELHPR
>ENST00000358432.8|INDEL-20366-C-CC|1
TTEAPEDIRGPPHI
>ENST00000239891.4|SNV-50280-C-G|1
YLSGAWRLEQTRK
>ENST00000343200.9|INDEL-69645-C-CA|3
TCWSFFSAR
>ENST00000354212.9|MNV-446502-AC-A|14
SFVTTSTSAR
>ENST00000510297.1|SNV-1102506-G-T|3
VRYQKLGLSAR
>ENST00000553940.1|SNV-63550-A-G|3
SLLSLQILFLLSR
>FUSION-ENST00000479117.5:102893-ENST00000340648.6:27244|12
CERFGVLGEAVYLNSVLRR
>ENST00000487738.1|SNV-22891-G-A|3
PVALTSAWTSTSPR
>ENST00000605952.5|SNV-5240-C-A|1
SGGLCVQPRPLTELDIHHSILR
>FUSION-ENST00000611553.4:53981-ENST00000413632.6:128504|8
CQEHNLTLIRPLR
>ENST00000619183.1|SNV-49663-G-T|5
MLTLFEKLCGPLDVVPSR
>FUSION-ENST00000291572.13:102893-ENST00000340648.6:27244|3
MTKSSVKESIR
>ENST00000354212.9|MNV-446502-AC-A|16
VLWTMSFSK
>ENST00000481900.5|SNV-19203-T-G|11
MCLQQIMR
>ENST00000465294.5|SNV-16014-G-A|2
YNVRIIRVEFYFLSQYVSPADSPFR
>ENST00000358432.8|INDEL-20366-C-CC|4
LLLQVRTTEAPEDIR
>ENST00000377031.7|SNV-35543-A-T|4
CKVVLEWR
>ENST00000589410.2|SNV-2293-A-C|2
IAALPGARSAR
>ENST00000377031.7|SNV-35543-A-T|3
CKVVLEWRVK
>ENST00000354212.9|MNV-446502-AC-A|21
HYLNLDFK
>ENST00000481900.5|SNV-19203-T-G|8
CLQQIMRFLLLK
>FUSION-ENST00000525265.1:123495-ENST00000547750.2:86037|2
AAGQHNWNPPCLCRDLNNKIH
>FUSION-ENST00000291572.13:102893-ENST00000340648.6:27244|5
TFLLMKMTKSSVK
>FUSION-ENST00000291572.13:102893-ENST00000340648.6:27244|6
TFLLMKMTK
>ENST00000311180.9|SNV-310-C-G|5
NMQRDQREPLGR
>ENST00000474707.1|INDEL-135896-C-CA|5
QKKLMELACNMK
>ENST00000427949.1|SNV-279-G-T|4
MWCAHYFFSKVGSDVPQER
>ENST00000290216.14|SNV-2965-G-A|4
FQTQVDRQHTLYR
>ENST00000556459.1|SNV-63550-A-G|3
TSSTDLSDVPA
>ENST00000294829.5|SNV-2020-C-A|6
VSSFLRNVRANLTK
>ENST00000491431.2|MNV-19773-AG-A|5
QSKLTEHLRVHTGR
>ENST00000342219.9|SNV-22891-G-A|2
DASGPHERLDIYQPTAR
>ENST00000313965.4|SNV-1223-C-A|4
SAMRYMTSHLTPR
>ENST00000510297.1|SNV-1102506-G-T|7
LMPMRVRYQK
>ENST00000369303.9|SNV-161374-C-A|3
TLKVGYTEKK
>ENST00000343200.9|INDEL-69645-C-CA|4
KTCWSFFSARILFR
>ENST00000324685.10|SNV-6976-G-A|6
EQRDKVQLMAAEHK
>ENST00000228606.9|SNV-3845-C-A|1
LGCLEAQVPPDTENFIR
