# Supplementary material for: Identification of non-canonical peptides with moPepGen
Source: Nat Biotechnol. 2025 Jun 16;44(4):568–73. doi: 10.1038/s41587-025-02701-0 (PMC12680078; doi:10.1038/s41587-025-02701-0)
Supplement: Supplementary file 4 — Supplementary Data: Cancer cell line variant peptide database. Custom peptide database FASTA file for each of the 376 cell lines from the Cancer Cell Line Encyclopedia with proteomics characterization or used in the reference channel. Variant peptide FASTA files were produced by moPepGen as the result of cell-line-specific publicly available mutations and fusions. [file 41587_2025_2701_MOESM4_ESM.zip › ACH-000147.fasta]

>FUSION-ENST00000503278.1:23232-ENST00000504989.1:15416|352
MIVEKEAHIYKI
>FUSION-ENST00000503278.1:23232-ENST00000504989.1:15416|213
AEMSFGNILYSFGSHRK
>FUSION-ENST00000503278.1:23232-ENST00000504989.1:15416|1006
RPRQRGQAGSLGR
>FUSION-ENST00000503278.1:23232-ENST00000504989.1:15416|206
MSFGNILYSFGSHRKCR
>ENST00000309575.5|SNV-2050-G-A|6
DPALDLKVIHLVRDPHAVASSR
>ENST00000303177.8|INDEL-61668-C-CA|1
AVAVSSRCHP
>FUSION-ENST00000599069.5:225-ENST00000466256.6:184052|247
GVPPSCCP
>FUSION-ENST00000599069.5:225-ENST00000466256.6:184052|318
TVESSFPQGLQRVCRAR
>FUSION-ENST00000503278.1:23232-ENST00000504989.1:15416|369
ETEAPLTGTYLGLAR
>FUSION-ENST00000503278.1:23232-ENST00000504989.1:15416|91
FSQGRKK
>FUSION-ENST00000599069.5:225-ENST00000466256.6:184052|365
MCQARAECFTFNTPRSGPL
>FUSION-ENST00000503278.1:23232-ENST00000504989.1:15416|219
LCEGGDTKSPVR
>FUSION-ENST00000503278.1:23232-ENST00000504989.1:15416|905
QDSNPLKILA
>FUSION-ENST00000503278.1:23232-ENST00000504989.1:15416|405
RSQRGCGLGEER
>FUSION-ENST00000503278.1:23232-ENST00000504989.1:15416|1066
AGEAGRSPPWGSGASPREAGPQPK
>FUSION-ENST00000503278.1:23232-ENST00000504989.1:15416|535
WRYLRSR
>ENST00000375254.8|SNV-49301-G-C|3
VADEEKPKKTSLCR
>ENST00000464651.1|SNV-3592-A-C|4
MIFMCWVGDVYPVSQPVGPK
>FUSION-ENST00000503278.1:23232-ENST00000504989.1:15416|161
PLHCSLGDR
>FUSION-ENST00000503278.1:23232-ENST00000504989.1:15416|642
SHRARPFLVIFELR
>FUSION-ENST00000503278.1:23232-ENST00000504989.1:15416|615
MLEPLKNNCLFEIHTESVCIFLK
>FUSION-ENST00000497564.5:9536-ENST00000242505.11:39747|306
GALWEAEAGGSR
>FUSION-ENST00000497564.5:9536-ENST00000242505.11:39747|369
MLLSKQNK
>FUSION-ENST00000599069.5:225-ENST00000466256.6:184052|173
MGSMQAWR
>FUSION-ENST00000497564.5:9536-ENST00000242505.11:39747|14
MTSGHLK
>FUSION-ENST00000599069.5:225-ENST00000466256.6:184052|42
RRSPGGWYGR
>FUSION-ENST00000599069.5:225-ENST00000466256.6:184052|412
SSPLSTMRSARGWVPPR
>FUSION-ENST00000599069.5:225-ENST00000466256.6:184052|268
ETEALPEATSQPRER
>FUSION-ENST00000503278.1:23232-ENST00000504989.1:15416|631
MASSWLTASSASWVHAILLPQPPE
>FUSION-ENST00000503278.1:23232-ENST00000504989.1:15416|418
MTGIILLLK
>FUSION-ENST00000503278.1:23232-ENST00000504989.1:15416|834
LVYYDSVHIFISGVCVK
>FUSION-ENST00000599069.5:225-ENST00000466256.6:184052|123
EASWGWR
>FUSION-ENST00000599069.5:225-ENST00000466256.6:184052|399
GREASRPGPHTGQKMGPGVR
>FUSION-ENST00000503278.1:23232-ENST00000504989.1:15416|304
MNPRGGACSELR
>FUSION-ENST00000497564.5:9536-ENST00000242505.11:39747|128
HHHARLIFVLK
>FUSION-ENST00000610256.1:1190-ENST00000661316.1:11878|28
LAPSPRLR
>FUSION-ENST00000497564.5:9536-ENST00000242505.11:39747|248
MRKLILRPSK
>FUSION-ENST00000497564.5:9536-ENST00000242505.11:39747|95
DSVLLPTDVFWH
>FUSION-ENST00000599069.5:225-ENST00000466256.6:184052|324
RTVESSFPQGLQR
>FUSION-ENST00000503278.1:23232-ENST00000504989.1:15416|692
VKSVLVSLFKQTLNFVSWNAFHIR
>FUSION-ENST00000503278.1:23232-ENST00000504989.1:15416|840
GFLLPRFLPWKCYHTPPLVEN
>ENST00000510801.5|SNV-15519-C-A|9
KIGEMQPKCWWELLWK
>FUSION-ENST00000503278.1:23232-ENST00000504989.1:15416|982
EGAPSCCGA
>FUSION-ENST00000503278.1:23232-ENST00000504989.1:15416|911
MTPVSQNSWDDHLREDVKCR
>FUSION-ENST00000503278.1:23232-ENST00000504989.1:15416|1044
ETGPPPGAPGPA
>FUSION-ENST00000503278.1:23232-ENST00000504989.1:15416|492
MFCFVLFLRWSLTLSPR
>FUSION-ENST00000503278.1:23232-ENST00000504989.1:15416|368
METEAPLTGTYLGLARVGK
>FUSION-ENST00000503278.1:23232-ENST00000504989.1:15416|189
LARIVSIS
>FUSION-ENST00000503278.1:23232-ENST00000504989.1:15416|141
GAIKWLTVLR
>FUSION-ENST00000503278.1:23232-ENST00000504989.1:15416|123
MLIRACS
>FUSION-ENST00000503278.1:23232-ENST00000504989.1:15416|207
SFGNILYSFGSHRK
>FUSION-ENST00000497564.5:9536-ENST00000242505.11:39747|382
QRREGNQCSHHSPR
>FUSION-ENST00000610256.1:1190-ENST00000661316.1:11878|56
MLQQTQCLISGISDEGR
>FUSION-ENST00000503278.1:23232-ENST00000504989.1:15416|1122
TGLGVTFREGR
>FUSION-ENST00000503278.1:23232-ENST00000504989.1:15416|996
MARGAAR
>FUSION-ENST00000503278.1:23232-ENST00000504989.1:15416|814
MTVFTYLFLVCV
>FUSION-ENST00000503278.1:23232-ENST00000504989.1:15416|108
MCVCVLCTNRVTVHN
>ENST00000373807.5|SNV-110936-A-G|2
AVRPHCSSSSSRTGGAQTR
>FUSION-ENST00000503278.1:23232-ENST00000504989.1:15416|12
IYKKGITNFIFDMSHLEVDFYV
>ENST00000515057.1|SNV-265207-C-T|3
GTSPMTLFGSCPAG
>ENST00000264914.10|SNV-205569-A-G|6
DPEERHDLSREYPHVVTK
>FUSION-ENST00000497564.5:9536-ENST00000242505.11:39747|23
ALYCLCDSEFP
>ENST00000461979.1|SNV-1908-C-G|1
LPAKPPPPLQPLLRGKAR
>FUSION-ENST00000503278.1:23232-ENST00000504989.1:15416|73
MSVTSWVLWEGGYFGK
>FUSION-ENST00000503278.1:23232-ENST00000504989.1:15416|835
MLVYYDSVHIFISGVCVK
>FUSION-ENST00000503278.1:23232-ENST00000504989.1:15416|1107
MERAPGWRGAEASCR
>FUSION-ENST00000503278.1:23232-ENST00000504989.1:15416|805
SRFFAYGLR
>FUSION-ENST00000610256.1:1190-ENST00000661316.1:11878|46
KGQGPAGLRGENSEEK
>FUSION-ENST00000497564.5:9536-ENST00000242505.11:39747|77
KSTLLTLYLSCSVLM
>FUSION-ENST00000503278.1:23232-ENST00000504989.1:15416|741
LLLASIFPKYFNGEKVEIE
>FUSION-ENST00000503278.1:23232-ENST00000504989.1:15416|203
CRARLAPGLITLK
>ENST00000612946.4|SNV-572140-C-A|3
AEECQKYLLSLAQSMNNSQAKFR
>FUSION-ENST00000503278.1:23232-ENST00000504989.1:15416|821
IFLPRPPK
>FUSION-ENST00000503278.1:23232-ENST00000504989.1:15416|371
QHVDFFLICW
>FUSION-ENST00000599069.5:225-ENST00000466256.6:184052|380
HCLLWASGWPGGGPGKLVVAEDW
>FUSION-ENST00000503278.1:23232-ENST00000504989.1:15416|243
PVIPALWEAKAGGSPEVR
>FUSION-ENST00000599069.5:225-ENST00000466256.6:184052|371
CSAAHLGQPQDLPPLPIGMSSRQGR
>FUSION-ENST00000599069.5:225-ENST00000466256.6:184052|243
REGQVCVLLTACPAGK
>FUSION-ENST00000610256.1:1190-ENST00000661316.1:11878|36
LCGTAFR
>FUSION-ENST00000497564.5:9536-ENST00000242505.11:39747|37
DVPCLRGDVGLWTFELTLE
>ENST00000466088.5|SNV-3592-A-C|7
IFMCWVGDVYPVSQPVVSIR
>FUSION-ENST00000497564.5:9536-ENST00000242505.11:39747|135
TFCVFLLCLASFTQHYVYEIHSCV
>FUSION-ENST00000599069.5:225-ENST00000466256.6:184052|283
VSPGEGHDRPK
>FUSION-ENST00000503278.1:23232-ENST00000504989.1:15416|961
MTEPISESVPLHIYR
>FUSION-ENST00000497564.5:9536-ENST00000242505.11:39747|235
LQSAEIIPLHSSLGDRVR
>FUSION-ENST00000503278.1:23232-ENST00000504989.1:15416|592
KLVLNCSFRFCIGLCLK
>ENST00000476402.1|SNV-46278-C-T|5
GHCTASIWRSK
>ENST00000479136.5|MNV-15021-GG-G|2
LLSLSCWSWLRAYLCLFLTTK
>FUSION-ENST00000599069.5:225-ENST00000466256.6:184052|76
ATPVCTSYKS
>FUSION-ENST00000599069.5:225-ENST00000466256.6:184052|211
GGSGHASLGSR
>FUSION-ENST00000503278.1:23232-ENST00000504989.1:15416|675
SLSALQK
>FUSION-ENST00000503278.1:23232-ENST00000504989.1:15416|82
TERGFCYNIEYRVVIQV
>FUSION-ENST00000503278.1:23232-ENST00000504989.1:15416|946
MNFFFFFF
>ENST00000296946.6|INDEL-1984-G-GG|1
GPDHAELLA
>ENST00000312428.11|SNV-111428-C-A|1
LLLLQEIMDEWLK
>FUSION-ENST00000503278.1:23232-ENST00000504989.1:15416|494
MFCFVLFLR
>FUSION-ENST00000503278.1:23232-ENST00000504989.1:15416|471
WLLNFACS
>FUSION-ENST00000610256.1:1190-ENST00000661316.1:11878|12
ISPQPWER
>ENST00000263640.7|SNV-95961-A-G|1
TPPSPGQAVECCQGDWCDR
>FUSION-ENST00000503278.1:23232-ENST00000504989.1:15416|137
TLISISMFLNVEHR
>FUSION-ENST00000599069.5:225-ENST00000466256.6:184052|128
MCGMEASWGWRKGSSNR
>FUSION-ENST00000503278.1:23232-ENST00000504989.1:15416|195
LAPGLITLKGYVR
>FUSION-ENST00000503278.1:23232-ENST00000504989.1:15416|245
PVIPALWEAK
>FUSION-ENST00000503278.1:23232-ENST00000504989.1:15416|99
LPQGHKDRK
>FUSION-ENST00000610256.1:1190-ENST00000661316.1:11878|74
MLQSLILGSLSVECAK
>ENST00000476402.1|SNV-46278-C-T|7
ASTSTWATCAYRGHCTASIWRSK
>ENST00000271588.9|SNV-354239-C-T|5
NHKRIENSDSLEVCILSGGSK
>FUSION-ENST00000497564.5:9536-ENST00000242505.11:39747|421
MVSARRPARSPPALVPER
>ENST00000312428.11|SNV-111428-C-A|3
QMREWEGKLLLLQEIMDEWLK
>FUSION-ENST00000503278.1:23232-ENST00000504989.1:15416|132
FLNVEHRVFIK
>ENST00000479534.5|SNV-50265-C-T|7
MLPGDARVWPPGAPGPRMHLHR
>FUSION-ENST00000503278.1:23232-ENST00000504989.1:15416|69
MLVVPATVEGEVGGSLEPR
>ENST00000241305.4|SNV-171638-G-A|3
ELLLLLVQFVCQKYLARNAR
>FUSION-ENST00000503278.1:23232-ENST00000504989.1:15416|527
VARNSLR
>FUSION-ENST00000503278.1:23232-ENST00000504989.1:15416|119
PVILALWEAEVGGLLEPRSS
>ENST00000456447.5|SNV-3941-C-A|5
VTAETKKISEVYSYVSANNK
>FUSION-ENST00000497564.5:9536-ENST00000242505.11:39747|126
AQPDMFFK
>ENST00000559814.5|SNV-217210-T-C|2
PRPASQDCIETTPGAQEGKK
>FUSION-ENST00000503278.1:23232-ENST00000504989.1:15416|270
IPPPRPPKVLG
>FUSION-ENST00000503278.1:23232-ENST00000504989.1:15416|226
RPCSLYLFEFCK
>FUSION-ENST00000503278.1:23232-ENST00000504989.1:15416|188
GVIRRAQLGR
>FUSION-ENST00000503278.1:23232-ENST00000504989.1:15416|948
MSLPYDRTYFRECAFAYL
>FUSION-ENST00000610256.1:1190-ENST00000661316.1:11878|11
ISPQPWERK
>FUSION-ENST00000503278.1:23232-ENST00000504989.1:15416|734
MSHHARQALY
>FUSION-ENST00000599069.5:225-ENST00000466256.6:184052|374
HAGGNNVLTVATVY
>FUSION-ENST00000599069.5:225-ENST00000466256.6:184052|149
PCLGCSRPGPEDADGECRASIR
>FUSION-ENST00000503278.1:23232-ENST00000504989.1:15416|383
CVPPPLANFCIFNR
>FUSION-ENST00000497564.5:9536-ENST00000242505.11:39747|114
MAVVPATWEAEAGEWCEPGRRSL
>ENST00000480769.5|SNV-19226-T-G|1
EFPVLTNLRPSQTNRLSDVIMVSR
>FUSION-ENST00000503278.1:23232-ENST00000504989.1:15416|92
LIGVRFSQGRK
>FUSION-ENST00000503278.1:23232-ENST00000504989.1:15416|788
MCLGNMVKPCFYKKILK
>FUSION-ENST00000503278.1:23232-ENST00000504989.1:15416|1000
LARRPMAR
>FUSION-ENST00000503278.1:23232-ENST00000504989.1:15416|980
LRLALEFSLR
>FUSION-ENST00000497564.5:9536-ENST00000242505.11:39747|124
FFKDHSEPGAVAHAHNPNTLGGR
>FUSION-ENST00000497564.5:9536-ENST00000242505.11:39747|167
MYLTCFLLTM
>FUSION-ENST00000610256.1:1190-ENST00000661316.1:11878|68
MYVNSFAQCQVSTFLEPSVSY
>FUSION-ENST00000599069.5:225-ENST00000466256.6:184052|105
DQPGQHSETPSLLK
>FUSION-ENST00000503278.1:23232-ENST00000504989.1:15416|362
MSQPPKSLGLQVCATTPG
>FUSION-ENST00000503278.1:23232-ENST00000504989.1:15416|672
MSLSALQKQTNTQIYFRYR
>FUSION-ENST00000503278.1:23232-ENST00000504989.1:15416|1060
ASGSAQGR
>FUSION-ENST00000503278.1:23232-ENST00000504989.1:15416|166
FTVFSIQYPLATWGY
>FUSION-ENST00000503278.1:23232-ENST00000504989.1:15416|732
VQWHNYGSL
>ENST00000483396.5|SNV-475483-C-A|6
VPTKSPVKPVVVEGGWTEQTQQEIK
>ENST00000322734.2|SNV-16386-T-C|2
ERGKAFSR
>ENST00000296585.10|SNV-83352-G-C|2
QIPAPQEQPFIVSNQNK
>FUSION-ENST00000503278.1:23232-ENST00000504989.1:15416|282
SKCWQGWFLLEILR
>FUSION-ENST00000503278.1:23232-ENST00000504989.1:15416|341
PIVPVTWEAEVVGLLEPR
>FUSION-ENST00000497564.5:9536-ENST00000242505.11:39747|368
MMLLSKQNKTK
>FUSION-ENST00000503278.1:23232-ENST00000504989.1:15416|236
VASITGAR
>FUSION-ENST00000503278.1:23232-ENST00000504989.1:15416|234
LYFLDVF
>ENST00000420652.5|SNV-1952-G-A|5
ARQTNDVPIILVGNK
>FUSION-ENST00000599069.5:225-ENST00000466256.6:184052|227
MTQHAISHLMGAHGQEK
>FUSION-ENST00000503278.1:23232-ENST00000504989.1:15416|722
MSHRAWPVFIYFK
>ENST00000647821.1|SNV-528939-A-C|2
TINKVLLPYAAIVSSDFSSHCDK
>FUSION-ENST00000503278.1:23232-ENST00000504989.1:15416|681
MRFDGFKK
>ENST00000327946.12|SNV-764305-G-C|1
EYQNTQLSVSTFLPEQSSHRTSR
>FUSION-ENST00000497564.5:9536-ENST00000242505.11:39747|312
MLVGRGALWEAEAGGSR
>FUSION-ENST00000599069.5:225-ENST00000466256.6:184052|314
AQCHTPR
>FUSION-ENST00000497564.5:9536-ENST00000242505.11:39747|66
GKPGKWQK
>ENST00000263967.4|SNV-86184-A-G|5
QMNDARHGGWTTK
>FUSION-ENST00000503278.1:23232-ENST00000504989.1:15416|395
GCGLGEERMMR
>FUSION-ENST00000497564.5:9536-ENST00000242505.11:39747|354
FLQWGLK
>FUSION-ENST00000599069.5:225-ENST00000466256.6:184052|151
PCLGCSRPGPEDADGECR
>FUSION-ENST00000503278.1:23232-ENST00000504989.1:15416|1124
ILICFFRTGLGVTFREGR
>FUSION-ENST00000503278.1:23232-ENST00000504989.1:15416|463
YQMPKTV
>FUSION-ENST00000497564.5:9536-ENST00000242505.11:39747|373
FKSSLYFQVTQTETKL
>FUSION-ENST00000503278.1:23232-ENST00000504989.1:15416|442
MRHCIQLIYFFCR
>FUSION-ENST00000503278.1:23232-ENST00000504989.1:15416|890
MVKPHLY
>FUSION-ENST00000599069.5:225-ENST00000466256.6:184052|309
TVGCARVLGFAWLDKPTTSWDL
>FUSION-ENST00000497564.5:9536-ENST00000242505.11:39747|42
LIAGRDVPCLR
>FUSION-ENST00000497564.5:9536-ENST00000242505.11:39747|89
MPPRPANFCVFSR
>FUSION-ENST00000599069.5:225-ENST00000466256.6:184052|406
CLAPGVFCSHLSQAC
>ENST00000476781.6|INDEL-1972-A-AA|9
KGLEEFFDDPKK
>FUSION-ENST00000497564.5:9536-ENST00000242505.11:39747|104
RLNFIVAKIIHNYIQYQNC
>FUSION-ENST00000503278.1:23232-ENST00000504989.1:15416|503
EAWLGVSAVVVLNM
>FUSION-ENST00000503278.1:23232-ENST00000504989.1:15416|87
LHLHVFPKDIK
>FUSION-ENST00000503278.1:23232-ENST00000504989.1:15416|44
FGLLAIFFPCLFFLF
>ENST00000296585.10|SNV-83352-G-C|1
QIPAPQEQPFIVSNQNKR
>FUSION-ENST00000503278.1:23232-ENST00000504989.1:15416|330
EGRVWWLTSVIPALWEAK
>FUSION-ENST00000497564.5:9536-ENST00000242505.11:39747|254
VIIFPFLCK
>FUSION-ENST00000599069.5:225-ENST00000466256.6:184052|394
MGPGVRLAWAWIEALPP
>FUSION-ENST00000503278.1:23232-ENST00000504989.1:15416|178
MGLLTLEMWLVPLK
>FUSION-ENST00000503278.1:23232-ENST00000504989.1:15416|831
MLVYYDSVHIFISGVCVKKK
>ENST00000283875.6|INDEL-28150-C-CA|6
CTFCHTEVEEDESAMPKKR
>FUSION-ENST00000503278.1:23232-ENST00000504989.1:15416|378
WNWLFVEVNESWRWSVGSG
>FUSION-ENST00000503278.1:23232-ENST00000504989.1:15416|496
AATSHMFCFVLFLR
>FUSION-ENST00000497564.5:9536-ENST00000242505.11:39747|347
ICCFIACVWAK
>FUSION-ENST00000503278.1:23232-ENST00000504989.1:15416|879
GLLKRILELDLK
>FUSION-ENST00000503278.1:23232-ENST00000504989.1:15416|487
LECNCMISAYCK
>ENST00000480769.5|SNV-19226-T-G|5
VSSFNKFKTLSN
>ENST00000456447.5|SNV-3941-C-A|3
KISEVYSYVSANNKK
>ENST00000611776.4|SNV-220473-G-T|1
FTGLHPPTSGTIIINGKNLQTDLSR
>ENST00000479534.5|SNV-50265-C-T|2
MHVCGLLEPLGLECTFIDDISAYHK
>FUSION-ENST00000497564.5:9536-ENST00000242505.11:39747|11
VCGTSLAPAPT
>FUSION-ENST00000599069.5:225-ENST00000466256.6:184052|205
GQTPWAPSCP
>FUSION-ENST00000503278.1:23232-ENST00000504989.1:15416|947
SLPYDRTYFRECAFAYL
>FUSION-ENST00000503278.1:23232-ENST00000504989.1:15416|406
SSQRRSQR
>ENST00000264914.10|SNV-205569-A-G|3
EYPHVVTK
>FUSION-ENST00000503278.1:23232-ENST00000504989.1:15416|177
GLLTLEMWLVPLK
>FUSION-ENST00000503278.1:23232-ENST00000504989.1:15416|633
LHNGSRMLQTFRT
>FUSION-ENST00000610256.1:1190-ENST00000661316.1:11878|69
LRNQIDIRFVPLSSTTFK
>ENST00000480769.5|SNV-19226-T-G|3
EPLYKEFPVLTNLRPSQTNR
>FUSION-ENST00000497564.5:9536-ENST00000242505.11:39747|405
SEPLPAFFDCLLGLWLGTR
>FUSION-ENST00000503278.1:23232-ENST00000504989.1:15416|523
SLYSSEK
>FUSION-ENST00000503278.1:23232-ENST00000504989.1:15416|801
FFAYGLRK
>FUSION-ENST00000497564.5:9536-ENST00000242505.11:39747|196
KPPRNGQCV
>ENST00000476402.1|SNV-46278-C-T|16
MSGPVPKR
>FUSION-ENST00000503278.1:23232-ENST00000504989.1:15416|448
VMVVRIQGCVVWL
>ENST00000471841.6|SNV-44338-A-G|3
NKAVQLENELENFTKQFLPSSSEES
>FUSION-ENST00000503278.1:23232-ENST00000504989.1:15416|644
IFLVAILVLLLLLRPDVLFSEVVL
>FUSION-ENST00000599069.5:225-ENST00000466256.6:184052|65
MHRQIDTSVLNVFP
>FUSION-ENST00000497564.5:9536-ENST00000242505.11:39747|96
MDSVLLPTDVFWH
>FUSION-ENST00000599069.5:225-ENST00000466256.6:184052|317
EAGAGPGSPVW
>FUSION-ENST00000503278.1:23232-ENST00000504989.1:15416|48
YEQSYSAQLTFSSDGS
>FUSION-ENST00000599069.5:225-ENST00000466256.6:184052|281
VSGGPGMR
>FUSION-ENST00000369878.9:1808-ENST00000356133.3:8927|1
LDAMLEEFKKE
>FUSION-ENST00000599069.5:225-ENST00000466256.6:184052|297
RGRPLLQLSSIHHGLNEAPPGGR
>FUSION-ENST00000503278.1:23232-ENST00000504989.1:15416|348
ALKSLVTR
>FUSION-ENST00000503278.1:23232-ENST00000504989.1:15416|221
QSQVGSWAHHSERLCEGGDTKSPVR
>ENST00000476402.1|SNV-46278-C-T|13
SGPVPKRK
>ENST00000472100.5|SNV-14287-G-A|2
AQEANKARPSAWEPAAGNSPTR
>FUSION-ENST00000264674.7:520078-ENST00000462684.5:102443|7
FAGCYDQHNLVACQINDQVGR
>FUSION-ENST00000599069.5:225-ENST00000466256.6:184052|136
VLWLVGTAR
>ENST00000611914.1|SNV-1304-A-G|2
SVDNYCHLLTTR
>FUSION-ENST00000599069.5:225-ENST00000466256.6:184052|14
MCVHIFK
>FUSION-ENST00000503278.1:23232-ENST00000504989.1:15416|693
MVKSVLVSLFKQTLNFVSWNAFHIR
>ENST00000476402.1|SNV-46278-C-T|15
SGPVPKR
>FUSION-ENST00000497564.5:9536-ENST00000242505.11:39747|322
ETLGRDLSLSVLSKR
>FUSION-ENST00000503278.1:23232-ENST00000504989.1:15416|331
YKEGRVWWLTSVIPALWEAK
>FUSION-ENST00000497564.5:9536-ENST00000242505.11:39747|252
VIIFPFLCKTIFIVFKSHFSFK
>FUSION-ENST00000497564.5:9536-ENST00000242505.11:39747|146
YLCIKCSVIKK
>ENST00000263967.4|SNV-86184-A-G|4
QMNDARHGGWTTKMDWIFHTIK
>ENST00000241305.4|SNV-171638-G-A|1
YLARNARIVHLVEETR
>FUSION-ENST00000497564.5:9536-ENST00000242505.11:39747|180
VCVCSKLTFNR
>ENST00000476458.1|SNV-340472-G-T|7
AIKAANLMTPWK
>FUSION-ENST00000610256.1:1190-ENST00000661316.1:11878|65
FVPLSSTTFK
>ENST00000399438.8|SNV-37094-T-G|1
LSLEAIPETVNLEEPFHITCK
>FUSION-ENST00000503278.1:23232-ENST00000504989.1:15416|899
NYSFPQS
>ENST00000561069.5|SNV-217210-T-C|4
RMPRPASQDCIETTPGAQEGKK
>FUSION-ENST00000599069.5:225-ENST00000466256.6:184052|103
DQPGQHSETPSLLKIQKISQVWWR
>FUSION-ENST00000599069.5:225-ENST00000466256.6:184052|67
NKYLLSVSHAIPQPPF
>FUSION-ENST00000503278.1:23232-ENST00000504989.1:15416|63
MSAYSWGQWLMLVIPTL
>FUSION-ENST00000599069.5:225-ENST00000466256.6:184052|127
CGMEASWGWR
>FUSION-ENST00000503278.1:23232-ENST00000504989.1:15416|858
FSTFPSIPSHLRDTTVLLVR
>FUSION-ENST00000503278.1:23232-ENST00000504989.1:15416|314
MLFHVVK
>FUSION-ENST00000503278.1:23232-ENST00000504989.1:15416|756
LPRLISNSWPQAILPPWPLK
>FUSION-ENST00000503278.1:23232-ENST00000504989.1:15416|1092
SGAGAAAAALR
>FUSION-ENST00000497564.5:9536-ENST00000242505.11:39747|184
MTLLSEDRTEV
>FUSION-ENST00000503278.1:23232-ENST00000504989.1:15416|578
LPSFQLKSSCSFRFPTLPR
>FUSION-ENST00000599069.5:225-ENST00000466256.6:184052|278
WQCLPLWPSLACWAGLVGSQR
>ENST00000469772.5|INDEL-28150-C-CA|1
CTHTFGKV
>FUSION-ENST00000497564.5:9536-ENST00000242505.11:39747|234
LQSAEIIPLHSSLGDRVRLCLK
>FUSION-ENST00000599069.5:225-ENST00000466256.6:184052|84
TPRPANFCIFSRDGVSSR
>ENST00000376113.6|SNV-58753-G-A|5
ELEKCRGVFPENFTEK
>ENST00000373823.7|SNV-110936-A-G|2
NWRGPDQTDGLGLSYLSSHIANVER
>FUSION-ENST00000497564.5:9536-ENST00000242505.11:39747|50
MTENPFQER
>ENST00000314332.5|SNV-245-G-A|1
ITGEASRLAHYNKR
>FUSION-ENST00000503278.1:23232-ENST00000504989.1:15416|686
MAHCSLGHLPGSIDPPTSAS
>ENST00000540185.5|SNV-1908-C-G|2
LRLPAKPPPPLQPLLR
>FUSION-ENST00000503278.1:23232-ENST00000504989.1:15416|57
EGSLEVKSSGPA
>FUSION-ENST00000503278.1:23232-ENST00000504989.1:15416|1043
MSPHNGLPLAASCLGQVSPR
>FUSION-ENST00000599069.5:225-ENST00000466256.6:184052|236
HSQRPPPSRER
>FUSION-ENST00000497564.5:9536-ENST00000242505.11:39747|156
NNTCEHFFSGDK
>FUSION-ENST00000497564.5:9536-ENST00000242505.11:39747|307
PFDCFQF
>FUSION-ENST00000599069.5:225-ENST00000466256.6:184052|341
LGAHSQLKLDTRSSNSQPR
>FUSION-ENST00000599069.5:225-ENST00000466256.6:184052|131
GLRMCGMEASWGWRK
>ENST00000274813.4|MNV-5323-AA-A|2
GDVGMAGVAIDTVEDTKFFLMEFL
>FUSION-ENST00000356133.3:9865-ENST00000372950.6:3326|21
QFQAQEEAKEAEMSRK
>FUSION-ENST00000503278.1:23232-ENST00000504989.1:15416|179
WNCQHFPKS
>FUSION-ENST00000503278.1:23232-ENST00000504989.1:15416|750
PGKPFIRCLISMLLLASIFPK
>FUSION-ENST00000503278.1:23232-ENST00000504989.1:15416|765
EKIGKTSSNYFR
>FUSION-ENST00000503278.1:23232-ENST00000504989.1:15416|898
MHHHAQLIK
>FUSION-ENST00000599069.5:225-ENST00000466256.6:184052|150
MPCLGCSRPGPEDADGECRASIR
>FUSION-ENST00000503278.1:23232-ENST00000504989.1:15416|22
FKGLSHSSQVIWLLVVR
>FUSION-ENST00000599069.5:225-ENST00000466256.6:184052|366
CQARAECFTFNTPR
>FUSION-ENST00000503278.1:23232-ENST00000504989.1:15416|469
VHLRGFADGRDVGCAR
>FUSION-ENST00000497564.5:9536-ENST00000242505.11:39747|245
KLILRPSKVAHACNPSILGG
>FUSION-ENST00000497564.5:9536-ENST00000242505.11:39747|205
ILSCYTFSFL
>FUSION-ENST00000503278.1:23232-ENST00000504989.1:15416|214
MAEMSFGNILYSFGSHRK
>FUSION-ENST00000497564.5:9536-ENST00000242505.11:39747|346
MNFESQPSTSEMQ
>FUSION-ENST00000503278.1:23232-ENST00000504989.1:15416|23
MFKGLSHSSQVIWLLVVR
>FUSION-ENST00000497564.5:9536-ENST00000242505.11:39747|60
MKTEDGK
>ENST00000241305.4|SNV-171638-G-A|2
YLARNAR
>ENST00000388782.8|MNV-30304-GG-G|7
SGDKEMSR
>FUSION-ENST00000599069.5:225-ENST00000466256.6:184052|2
APGYQPTRHCGSGPSLPRPTEA
>FUSION-ENST00000599069.5:225-ENST00000466256.6:184052|143
GHLGPAGALRELR
>ENST00000370809.4|INDEL-7798-C-CT|2
HWKENMFTPFF
>FUSION-ENST00000503278.1:23232-ENST00000504989.1:15416|680
RFDGFKK
>FUSION-ENST00000503278.1:23232-ENST00000504989.1:15416|148
IAPLHSRLGDRTK
>ENST00000483396.5|SNV-475483-C-A|3
SASHHGSYQEPCEAR
>FUSION-ENST00000503278.1:23232-ENST00000504989.1:15416|641
ARPFLVIFELR
>FUSION-ENST00000497564.5:9536-ENST00000242505.11:39747|244
LILRPSK
>ENST00000418766.5|INDEL-78730-C-CA|4
KNGGGLK
>FUSION-ENST00000503278.1:23232-ENST00000504989.1:15416|986
SDRPTVIRALRGKPCR
>FUSION-ENST00000503278.1:23232-ENST00000504989.1:15416|191
GYVRGVIRR
>ENST00000312156.8|SNV-8529-C-G|2
QQLTELYRDIFQHVR
>FUSION-ENST00000503278.1:23232-ENST00000504989.1:15416|654
KIDQQVSNYSE
>FUSION-ENST00000497564.5:9536-ENST00000242505.11:39747|168
YTNRCIA
>FUSION-ENST00000497564.5:9536-ENST00000242505.11:39747|99
MCFGIDKQLIFVPYICHIQDL
>ENST00000296946.6|INDEL-1984-G-GG|6
GPLDEGSRLLQQSQAHQQAQRR
>FUSION-ENST00000503278.1:23232-ENST00000504989.1:15416|274
SLCEFPSSYKDIRSLN
>ENST00000584052.5|INDEL-10799-G-GA|1
KKFNGDSK
>FUSION-ENST00000503278.1:23232-ENST00000504989.1:15416|283
SPKSKCWQGWFLLEILR
>FUSION-ENST00000599069.5:225-ENST00000466256.6:184052|51
MPRLRAR
>FUSION-ENST00000503278.1:23232-ENST00000504989.1:15416|827
KISFSFFFFYFYFETESRSVAQAR
>FUSION-ENST00000503278.1:23232-ENST00000504989.1:15416|590
LVLNCSFRFCIGLCLK
>FUSION-ENST00000503278.1:23232-ENST00000504989.1:15416|990
VTAGARSDRPTVIR
>ENST00000244364.10|SNV-323399-A-C|1
SELNVVLQNLNQVYSMSSTYIDKLK
>FUSION-ENST00000503278.1:23232-ENST00000504989.1:15416|627
IKFIHQSGSIE
>FUSION-ENST00000503278.1:23232-ENST00000504989.1:15416|876
ILELDLK
>FUSION-ENST00000497564.5:9536-ENST00000242505.11:39747|302
SILANTVKPR
>FUSION-ENST00000503278.1:23232-ENST00000504989.1:15416|900
MNYSFPQS
>FUSION-ENST00000503278.1:23232-ENST00000504989.1:15416|501
MEQSLHR
>FUSION-ENST00000503278.1:23232-ENST00000504989.1:15416|210
MSFGNILYSFGSHR
>ENST00000003302.8|SNV-21291-C-A|1
EITGIQDPYFLHEALK
>ENST00000368174.5|SNV-64970-G-T|2
IWLDNVRFSGEEQSLEQCQHR
>ENST00000402918.7|SNV-52307-G-T|1
LSNLTEVMLRGMSR
>FUSION-ENST00000503278.1:23232-ENST00000504989.1:15416|5
CFPDSRMP
>ENST00000472100.5|SNV-14287-G-A|1
ARPSAWEPAAGNSPTR
>FUSION-ENST00000503278.1:23232-ENST00000504989.1:15416|530
SRAFRGVEESK
>FUSION-ENST00000497564.5:9536-ENST00000242505.11:39747|186
MTLLSEDR
>FUSION-ENST00000503278.1:23232-ENST00000504989.1:15416|305
LSRCSDVD
>FUSION-ENST00000503278.1:23232-ENST00000504989.1:15416|721
SHRAWPVFIYFK
>FUSION-ENST00000599069.5:225-ENST00000466256.6:184052|169
MGSMQAWRAPSLPLTWPGPKTR
>FUSION-ENST00000599069.5:225-ENST00000466256.6:184052|359
KEKQACLHVQAGFTSPVLQACGGPR
>FUSION-ENST00000497564.5:9536-ENST00000242505.11:39747|422
VSARRPAR
>ENST00000494667.5|SNV-44900-G-C|1
ENLPVWEHIQIYQWILTIMT
>FUSION-ENST00000599069.5:225-ENST00000466256.6:184052|305
MPPSEASPAPRLAGK
>FUSION-ENST00000599069.5:225-ENST00000466256.6:184052|23
GFLRVLR
>FUSION-ENST00000503278.1:23232-ENST00000504989.1:15416|1025
CRRAGAALLGETR
>FUSION-ENST00000503278.1:23232-ENST00000504989.1:15416|752
PGKPFIR
>FUSION-ENST00000503278.1:23232-ENST00000504989.1:15416|19
GLSHSSQVIWLLVVR
>FUSION-ENST00000497564.5:9536-ENST00000242505.11:39747|84
PPRPANFCVFSRDRVSSYWSGWS
>FUSION-ENST00000497564.5:9536-ENST00000242505.11:39747|293
FYKMNLVYTILIGGNFSSIK
>FUSION-ENST00000497564.5:9536-ENST00000242505.11:39747|220
DSVCDLSLMIFILFFLN
>ENST00000359568.10|SNV-67146-G-T|3
QLQQASQEQAALR
>ENST00000296096.6|SNV-155-C-T|2
GSPAMPGVGHSQTQAKAR
>FUSION-ENST00000599069.5:225-ENST00000466256.6:184052|180
QCVHDMGYTGPHTDTQMHKTFHK
>FUSION-ENST00000503278.1:23232-ENST00000504989.1:15416|115
PNYSIALANPIRIAR
>FUSION-ENST00000503278.1:23232-ENST00000504989.1:15416|1062
EAGPQPKASGSAQGR
>FUSION-ENST00000503278.1:23232-ENST00000504989.1:15416|392
MRGVVCA
>FUSION-ENST00000503278.1:23232-ENST00000504989.1:15416|1054
MAPGPAEGGLTGPDPGGAR
>FUSION-ENST00000599069.5:225-ENST00000466256.6:184052|375
LARGWCGHPR
>FUSION-ENST00000599069.5:225-ENST00000466256.6:184052|139
CLKGVERVLWLVGTAR
>FUSION-ENST00000599069.5:225-ENST00000466256.6:184052|155
HQTVDVNSAPTHYTHSVLR
>ENST00000471841.6|SNV-44338-A-G|2
AVQLENELENFTKQFLPSSSEES
>FUSION-ENST00000503278.1:23232-ENST00000504989.1:15416|1090
SGAGAAAAALRKAQAR
>FUSION-ENST00000503278.1:23232-ENST00000504989.1:15416|287
MLLMLTPTLFFLLSYMLYF
>ENST00000388782.8|MNV-30304-GG-G|5
EMSRWGVGGNEEVK
>FUSION-ENST00000599069.5:225-ENST00000466256.6:184052|224
GAHGQEK
>FUSION-ENST00000503278.1:23232-ENST00000504989.1:15416|664
MGTGLSHAVLMIVNTSHEI
>FUSION-ENST00000503278.1:23232-ENST00000504989.1:15416|1102
GAEASCRVTER
>FUSION-ENST00000599069.5:225-ENST00000466256.6:184052|343
LGAHSQLKLDTR
>FUSION-ENST00000503278.1:23232-ENST00000504989.1:15416|878
RILELDLK
>FUSION-ENST00000599069.5:225-ENST00000466256.6:184052|148
MRGHLGPAGALR
>FUSION-ENST00000503278.1:23232-ENST00000504989.1:15416|1074
RPAASAGTAGRR
>FUSION-ENST00000503278.1:23232-ENST00000504989.1:15416|942
MLYGSTLQK
>FUSION-ENST00000570001.5:55466-ENST00000550690.1:127|5
MDLEAEGTCLRFSPLMTAAGMIS
>ENST00000526104.5|SNV-5169-T-C|1
NKPVRLMTHLDTDVKR
>FUSION-ENST00000503278.1:23232-ENST00000504989.1:15416|852
INVKELGNHCK
>FUSION-ENST00000503278.1:23232-ENST00000504989.1:15416|714
RGVSLHNLSSFDCHHPCK
>FUSION-ENST00000497564.5:9536-ENST00000242505.11:39747|68
MMGKPGKWQK
>FUSION-ENST00000599069.5:225-ENST00000466256.6:184052|170
GSMQAWRAPSLPLTWPGPK
>FUSION-ENST00000497564.5:9536-ENST00000242505.11:39747|334
MKNPKLT
>FUSION-ENST00000599069.5:225-ENST00000466256.6:184052|378
MCADERHAGGNNVLTVATVY
>FUSION-ENST00000599069.5:225-ENST00000466256.6:184052|75
MFEVACMCYVCAYL
>ENST00000435803.6|SNV-220473-G-T|1
TTIISMFTGLHPPTSGTIIINGK
>FUSION-ENST00000497564.5:9536-ENST00000242505.11:39747|5
QMPALCFYSLQNCEPIKSLFL
>FUSION-ENST00000503278.1:23232-ENST00000504989.1:15416|390
MVCRIRIGLR
>FUSION-ENST00000503278.1:23232-ENST00000504989.1:15416|636
MYFPEKLHNGSRMLQTFR
>ENST00000264463.8|SNV-157044-C-T|3
RDIIPETLFIPWRTPTAPDNTDVR
>FUSION-ENST00000497564.5:9536-ENST00000242505.11:39747|241
MLSSTLS
>ENST00000371839.6|SNV-1489056-T-A|2
EIEDQRR
>ENST00000584403.5|SNV-16763-C-T|1
SFTIECRVPTVES
>FUSION-ENST00000599069.5:225-ENST00000466256.6:184052|85
MTPRPANFCIFSRDGVSSR
>FUSION-ENST00000503278.1:23232-ENST00000504989.1:15416|1110
SHFFSLSSGFLNNNNKKLK
>FUSION-ENST00000497564.5:9536-ENST00000242505.11:39747|350
YLPCIFANW
>ENST00000399899.2|INDEL-794-A-AA|6
LSHRKEVTER
>FUSION-ENST00000599069.5:225-ENST00000466256.6:184052|230
CRRSWEWK
>FUSION-ENST00000497564.5:9536-ENST00000242505.11:39747|407
TPVQAFC
>FUSION-ENST00000503278.1:23232-ENST00000504989.1:15416|248
MWWFMPVIPALWEAKAGGSPEVR
>FUSION-ENST00000503278.1:23232-ENST00000504989.1:15416|1116
SFQNLFLPS
>FUSION-ENST00000599069.5:225-ENST00000466256.6:184052|253
LPWLQRTDPLGSLVSIATWKE
>FUSION-ENST00000599069.5:225-ENST00000466256.6:184052|291
GGTGMTSK
>FUSION-ENST00000497564.5:9536-ENST00000242505.11:39747|67
MGKPGKWQK
>FUSION-ENST00000503278.1:23232-ENST00000504989.1:15416|832
LVYYDSVHIFISGVCVKK
>FUSION-ENST00000503278.1:23232-ENST00000504989.1:15416|349
MALKSLVTR
>FUSION-ENST00000503278.1:23232-ENST00000504989.1:15416|416
MTGIILLLKALVEEANGNR
>FUSION-ENST00000503278.1:23232-ENST00000504989.1:15416|671
SLSALQKQTNTQIYFRYR
>FUSION-ENST00000503278.1:23232-ENST00000504989.1:15416|482
MISAYCKLRLPGSCHSLASAS
>FUSION-ENST00000497564.5:9536-ENST00000242505.11:39747|391
FILRAFFLSFNK
>FUSION-ENST00000497564.5:9536-ENST00000242505.11:39747|282
SQVELCVFRYMHVEK
>ENST00000388782.8|MNV-30304-GG-G|6
SGDKEMSRWGVGGNEEVK
>FUSION-ENST00000503278.1:23232-ENST00000504989.1:15416|350
EAHIYKI
>FUSION-ENST00000599069.5:225-ENST00000466256.6:184052|156
MHQTVDVNSAPTHYTHSVLR
>FUSION-ENST00000599069.5:225-ENST00000466256.6:184052|112
WSLGPDAVAHTCNPSTLGGR
>FUSION-ENST00000503278.1:23232-ENST00000504989.1:15416|55
EKLNYLACPIIA
>FUSION-ENST00000497564.5:9536-ENST00000242505.11:39747|224
NEPGVVAHACSPSYLGGLR
>FUSION-ENST00000430365.7:169518-ENST00000465894.6:10802|1
IFNPHLENWRS
>ENST00000647510.1|SNV-35023-C-T|4
MLPAPAGFSRAAPVPPR
>FUSION-ENST00000610256.1:1190-ENST00000661316.1:11878|2
VPRAPAARPGWGG
>FUSION-ENST00000599069.5:225-ENST00000466256.6:184052|286
AFPGGWVPRELQSLEITSSQIGK
>FUSION-ENST00000503278.1:23232-ENST00000504989.1:15416|742
MLLLASIFPKYFNGEKVEIE
>FUSION-ENST00000503278.1:23232-ENST00000504989.1:15416|285
MLTPTLFFLLSYMLYF
>ENST00000479534.5|SNV-50265-C-T|8
LPGDARVWPPGAPGPR
>FUSION-ENST00000503278.1:23232-ENST00000504989.1:15416|998
RPMARGAAR
>FUSION-ENST00000497564.5:9536-ENST00000242505.11:39747|408
MTPVQAFC
>FUSION-ENST00000503278.1:23232-ENST00000504989.1:15416|806
MSRFFAYGLR
>FUSION-ENST00000497564.5:9536-ENST00000242505.11:39747|352
SCLFMYLPCIFANW
>FUSION-ENST00000599069.5:225-ENST00000466256.6:184052|82
SHCTQPEGGINMQAPYR
>FUSION-ENST00000599069.5:225-ENST00000466256.6:184052|395
RSLKIPAP
>FUSION-ENST00000503278.1:23232-ENST00000504989.1:15416|1130
SMILICFFRTGLGVTFREGR
>ENST00000495736.1|SNV-131-A-T|3
KSPHGYFWCCAVLRPGPWCPRK
>FUSION-ENST00000497564.5:9536-ENST00000242505.11:39747|30
MGEDPLWLCTVFAIVSSHDIWSFK
>FUSION-ENST00000503278.1:23232-ENST00000504989.1:15416|763
IGKTSSNYFRIVHPVWR
>FUSION-ENST00000503278.1:23232-ENST00000504989.1:15416|422
CWGYRNEPLHLA
>FUSION-ENST00000503278.1:23232-ENST00000504989.1:15416|260
SVSSHSSGGQK
>FUSION-ENST00000503278.1:23232-ENST00000504989.1:15416|168
EMFTVFSIQYPLATWGY
>FUSION-ENST00000503278.1:23232-ENST00000504989.1:15416|205
SFGNILYSFGSHRKCR
>FUSION-ENST00000503278.1:23232-ENST00000504989.1:15416|888
SHRTRPR
>ENST00000613455.4|SNV-14311-G-A|1
AVGEIIQDYDSNKLFPAYGFGAK
>FUSION-ENST00000503278.1:23232-ENST00000504989.1:15416|1029
GCRWLPPAWGRCR
>FUSION-ENST00000497564.5:9536-ENST00000242505.11:39747|18
MRFGRSQGQDAQISC
>FUSION-ENST00000599069.5:225-ENST00000466256.6:184052|116
GSSNRGFPAVRMEGTFFFLR
>FUSION-ENST00000497564.5:9536-ENST00000242505.11:39747|292
MNLVYTILIGGNFSSIK
>ENST00000257552.7|SNV-104-G-A|1
ETDAPQPGLTSPDSPHDPCK
>FUSION-ENST00000599069.5:225-ENST00000466256.6:184052|179
MGYTGPHTDTQMHK
>FUSION-ENST00000503278.1:23232-ENST00000504989.1:15416|728
NNKSLSSSPFLSCIHLALK
>FUSION-ENST00000497564.5:9536-ENST00000242505.11:39747|380
REGNQCSHHSPRK
>FUSION-ENST00000503278.1:23232-ENST00000504989.1:15416|924
LKPFKNTR
>FUSION-ENST00000503278.1:23232-ENST00000504989.1:15416|147
MATHLSS
>FUSION-ENST00000599069.5:225-ENST00000466256.6:184052|435
MASLLSLQEENQLLQQELSR
>FUSION-ENST00000503278.1:23232-ENST00000504989.1:15416|241
PVIPALWEAKAGGSPEVRSSRPA
>FUSION-ENST00000503278.1:23232-ENST00000504989.1:15416|558
GWLSFYK
>FUSION-ENST00000503278.1:23232-ENST00000504989.1:15416|690
SVLVSLFKQTLNFVSWNAFHIR
>FUSION-ENST00000503278.1:23232-ENST00000504989.1:15416|376
LPRLSSNSCSHAVR
>FUSION-ENST00000497564.5:9536-ENST00000242505.11:39747|25
CLGHGGGSLMALYCLCDSEFP
>FUSION-ENST00000497564.5:9536-ENST00000242505.11:39747|247
RKLILRPSK
>FUSION-ENST00000599069.5:225-ENST00000466256.6:184052|29
RASSGRPSLCSGCR
>FUSION-ENST00000599069.5:225-ENST00000466256.6:184052|193
EPRHTPQTHPHAVVHLPHR
>ENST00000261170.5|MNV-79880-AA-A|1
MESTGLPLRFT
>FUSION-ENST00000503278.1:23232-ENST00000504989.1:15416|921
GRLMTPVSQNSWDDHLR
>ENST00000381341.6|SNV-14974-A-G|4
NQALFPACVLKSAELK
>FUSION-ENST00000497564.5:9536-ENST00000242505.11:39747|140
SSLCAFFQSLPDL
>FUSION-ENST00000599069.5:225-ENST00000466256.6:184052|183
MQCVHDMGYTGPHTDTQMHK
>FUSION-ENST00000503278.1:23232-ENST00000504989.1:15416|345
MQGKRLR
>FUSION-ENST00000599069.5:225-ENST00000466256.6:184052|396
MRSLKIPAP
>FUSION-ENST00000497564.5:9536-ENST00000242505.11:39747|165
MLSYKKNSQNITSSQK
>FUSION-ENST00000503278.1:23232-ENST00000504989.1:15416|488
WSLTLSPRLECNCMISAYCKLR
>FUSION-ENST00000503278.1:23232-ENST00000504989.1:15416|420
MPFSCLSLLSS
>FUSION-ENST00000497564.5:9536-ENST00000242505.11:39747|337
LNIGFRNYMKNPK
>FUSION-ENST00000503278.1:23232-ENST00000504989.1:15416|987
SDRPTVIRALR
>FUSION-ENST00000503278.1:23232-ENST00000504989.1:15416|800
FFAYGLRKSGK
>FUSION-ENST00000503278.1:23232-ENST00000504989.1:15416|1047
GGRAAAEGSGASLR
>ENST00000373807.5|SNV-110936-A-G|1
TGGAQTR
>FUSION-ENST00000497564.5:9536-ENST00000242505.11:39747|69
MMGKPGK
>FUSION-ENST00000503278.1:23232-ENST00000504989.1:15416|917
LMTPVSQNSWDDHLREDVK
>ENST00000300456.5|SNV-19931-A-C|1
YVPLDQEASSRIQAGEEKL
>FUSION-ENST00000503278.1:23232-ENST00000504989.1:15416|212
MAEMSFGNILYSFGSHRKCR
>FUSION-ENST00000503278.1:23232-ENST00000504989.1:15416|1093
AASRPPRSGAGAAAAALRK
>FUSION-ENST00000497564.5:9536-ENST00000242505.11:39747|359
HSCSFLELFFFHSTNNCSGVPRGPQ
>FUSION-ENST00000599069.5:225-ENST00000466256.6:184052|198
HKVCITHTR
>FUSION-ENST00000497564.5:9536-ENST00000242505.11:39747|143
TARTLLAAR
>ENST00000479701.5|SNV-25583-C-T|5
CSTMTPR
>FUSION-ENST00000497564.5:9536-ENST00000242505.11:39747|169
KYTNRCIA
>FUSION-ENST00000497564.5:9536-ENST00000242505.11:39747|324
NFERETLGRDLSLSVLSK
>ENST00000469772.5|INDEL-28150-C-CA|2
CTHTFGK
>FUSION-ENST00000503278.1:23232-ENST00000504989.1:15416|1069
SSPSAGWAR
>FUSION-ENST00000497564.5:9536-ENST00000242505.11:39747|141
TLLAARSSLCAFFQSLPDL
>FUSION-ENST00000599069.5:225-ENST00000466256.6:184052|90
ESCSVAQAGVQWHDLGSLQPPPPR
>FUSION-ENST00000503278.1:23232-ENST00000504989.1:15416|155
KENLEEK
>FUSION-ENST00000599069.5:225-ENST00000466256.6:184052|354
QACLHVQAGFTSPVLQACGGPR
>FUSION-ENST00000503278.1:23232-ENST00000504989.1:15416|1084
SAAARSPSEPEER
>FUSION-ENST00000503278.1:23232-ENST00000504989.1:15416|477
LPGSCHSLASAS
>FUSION-ENST00000599069.5:225-ENST00000466256.6:184052|390
MGRGIVGIK
>FUSION-ENST00000503278.1:23232-ENST00000504989.1:15416|31
LHVNLSLKYLYLRF
>FUSION-ENST00000503278.1:23232-ENST00000504989.1:15416|1048
GLWGQPKGGRAAAEGSGASLR
>ENST00000510801.5|SNV-15519-C-A|7
IGEMQPKCWWELLWKQDK
>FUSION-ENST00000503278.1:23232-ENST00000504989.1:15416|340
MPIVPVTWEAEVVGLLEPRNSR
>FUSION-ENST00000599069.5:225-ENST00000466256.6:184052|364
CQARAECFTFNTPRSGPL
>FUSION-ENST00000503278.1:23232-ENST00000504989.1:15416|96
MKLIGVR
>FUSION-ENST00000497564.5:9536-ENST00000242505.11:39747|45
TENPFQERLIAGRDVPCLR
>ENST00000561069.5|SNV-217210-T-C|3
MPRPASQDCIETTPGAQEGK
>ENST00000510801.5|SNV-15519-C-A|5
QPKCWWELLWK
>ENST00000530149.1|SNV-5169-T-C|3
LRNKPVRLMTHLDTDVK
>ENST00000649591.1|SNV-22604-G-A|2
YLELHIVGDEDVVLR
>FUSION-ENST00000503278.1:23232-ENST00000504989.1:15416|71
MSVTSWVLWEGGYFGKQMQTI
>ENST00000476458.1|SNV-340472-G-T|1
TPWKKQK
>ENST00000300456.5|SNV-19931-A-C|6
DPLFYLDAQKGRYVPLDQEASSR
>ENST00000521959.5|INDEL-61668-C-CA|13
MLTTPPRTPIPR
>FUSION-ENST00000497564.5:9536-ENST00000242505.11:39747|217
KELILIFLSLFYNSNEL
>FUSION-ENST00000599069.5:225-ENST00000466256.6:184052|348
DALDALSALGLRVAGRWPWEVGGG
>FUSION-ENST00000503278.1:23232-ENST00000504989.1:15416|559
MGWLSFYK
>FUSION-ENST00000503278.1:23232-ENST00000504989.1:15416|976
LALEFSLRLVVR
>FUSION-ENST00000503278.1:23232-ENST00000504989.1:15416|943
ECAFAYL
>FUSION-ENST00000503278.1:23232-ENST00000504989.1:15416|851
INVKELGNHCKIFAI
>FUSION-ENST00000599069.5:225-ENST00000466256.6:184052|83
MSHCTQPEGGINMQAPYR
>ENST00000360688.3|SNV-1171-G-A|9
RMVRLEDLFQK
>FUSION-ENST00000503278.1:23232-ENST00000504989.1:15416|622
VVILQMRK
>FUSION-ENST00000503278.1:23232-ENST00000504989.1:15416|199
ECSGNTNINIDR
>ENST00000261170.5|MNV-79880-AA-A|2
YCLFGDTVNTASRMESTGLPLRFT
>FUSION-ENST00000599069.5:225-ENST00000466256.6:184052|118
KGSSNRGFPAVR
>FUSION-ENST00000599069.5:225-ENST00000466256.6:184052|24
RGFLRVLR
>FUSION-ENST00000503278.1:23232-ENST00000504989.1:15416|1027
WLPPAWGRCR
>ENST00000314393.6|SNV-169980-G-A|5
AKEKGIGTPQPDMAK
>FUSION-ENST00000497564.5:9536-ENST00000242505.11:39747|288
ILFNFGI
>ENST00000399899.2|INDEL-794-A-AA|8
YSIPSHRTTQKK
>ENST00000479701.5|SNV-25583-C-T|1
CSTMTPRSSSCPRLCLR
>ENST00000513567.5|SNV-167626-G-T|1
VAYQLWVPDTYFLNDKK
>FUSION-ENST00000497564.5:9536-ENST00000242505.11:39747|351
MYLPCIFANW
>FUSION-ENST00000503278.1:23232-ENST00000504989.1:15416|534
SLLTSTWSDSR
>FUSION-ENST00000503278.1:23232-ENST00000504989.1:15416|355
LNAGKKTSL
>FUSION-ENST00000503278.1:23232-ENST00000504989.1:15416|938
MLYGSTLQKKLDCSCSLFFIVWK
>FUSION-ENST00000503278.1:23232-ENST00000504989.1:15416|608
NSIMDHECYRLSEHR
>FUSION-ENST00000599069.5:225-ENST00000466256.6:184052|421
MLFKPVFCSGDCNGTWNCRNQGDNR
>FUSION-ENST00000599069.5:225-ENST00000466256.6:184052|228
QMTQHAISHLMGAHGQEK
>FUSION-ENST00000497564.5:9536-ENST00000242505.11:39747|121
DHSEPGAVAHAHNPNTLGGRGR
>FUSION-ENST00000503278.1:23232-ENST00000504989.1:15416|1067
AGEAGRSPPWGSGASPR
>FUSION-ENST00000503278.1:23232-ENST00000504989.1:15416|399
SQRGCGLGEERMMR
>FUSION-ENST00000599069.5:225-ENST00000466256.6:184052|301
LAGKGRGGR
>FUSION-ENST00000503278.1:23232-ENST00000504989.1:15416|342
MPIVPVTWEAEVVGLLEPR
>FUSION-ENST00000503278.1:23232-ENST00000504989.1:15416|230
SCHCTAAWATEGNSVSKK
>FUSION-ENST00000497564.5:9536-ENST00000242505.11:39747|1
PALCFYSLQNCEPIKSLFL
>FUSION-ENST00000503278.1:23232-ENST00000504989.1:15416|598
VHVLSASLLYLEIYSFIK
>FUSION-ENST00000503278.1:23232-ENST00000504989.1:15416|449
ARVMVVRIQGCVVWL
>FUSION-ENST00000503278.1:23232-ENST00000504989.1:15416|1039
SPHNGLPLAASCLGQVSPRRGGSSR
>ENST00000300456.5|SNV-19931-A-C|2
YVPLDQEASSRIQAGEEK
>FUSION-ENST00000503278.1:23232-ENST00000504989.1:15416|838
CYHTPPLVEN
>FUSION-ENST00000503278.1:23232-ENST00000504989.1:15416|100
LPQGHKDR
>FUSION-ENST00000503278.1:23232-ENST00000504989.1:15416|857
DTTVLLVR
>ENST00000462484.5|SNV-97778-G-T|1
HTQDSSRVNPQDGTNTLTR
>FUSION-ENST00000610256.1:1190-ENST00000661316.1:11878|26
EEEGAGSSR
>ENST00000420571.6|SNV-339204-G-A|3
QLLYDKNGEETGQDVLQDLQR
>FUSION-ENST00000599069.5:225-ENST00000466256.6:184052|186
WTPLTIDLSGLGTDA
>ENST00000274813.4|MNV-5323-AA-A|1
FFLMEFL
>ENST00000314332.5|SNV-245-G-A|2
ITGEASRLAHYNK
>FUSION-ENST00000503278.1:23232-ENST00000504989.1:15416|660
MSNHLTLSSLK
>FUSION-ENST00000503278.1:23232-ENST00000504989.1:15416|295
HCIPAWVTEPDSVSK
>FUSION-ENST00000610256.1:1190-ENST00000661316.1:11878|47
KGQGPAGLR
>FUSION-ENST00000503278.1:23232-ENST00000504989.1:15416|39
MSSWKYR
>FUSION-ENST00000503278.1:23232-ENST00000504989.1:15416|18
TTNFIFYSVGLPI
>FUSION-ENST00000599069.5:225-ENST00000466256.6:184052|72
CYVCAYL
>FUSION-ENST00000503278.1:23232-ENST00000504989.1:15416|536
MWRYLRSR
>FUSION-ENST00000503278.1:23232-ENST00000504989.1:15416|387
ATRNIFIYFLS
>FUSION-ENST00000503278.1:23232-ENST00000504989.1:15416|646
SPDLVIRLPQPPKVLGLQA
>FUSION-ENST00000503278.1:23232-ENST00000504989.1:15416|830
LVYYDSVHIFISGVCVKKK
>ENST00000494667.5|SNV-44900-G-C|2
MENLPVWEHIQIYQWILTIMT
>FUSION-ENST00000599069.5:225-ENST00000466256.6:184052|120
MEASWGWRKGSSNR
>FUSION-ENST00000599069.5:225-ENST00000466256.6:184052|93
DGSFLGVEEGQQQQR
>ENST00000375254.8|SNV-49301-G-C|1
TSLCRTVEGCR
>ENST00000476402.1|SNV-46278-C-T|4
GHCTASIWRSKR
>FUSION-ENST00000503278.1:23232-ENST00000504989.1:15416|1030
MGCRWLPPAWGRCR
>ENST00000354772.8|SNV-4997-A-C|1
HLLILGFTNFIAHAIR
>FUSION-ENST00000599069.5:225-ENST00000466256.6:184052|37
SPGGWYGRAWSCGGSCRR
>FUSION-ENST00000503278.1:23232-ENST00000504989.1:15416|755
LISNSWPQAILPPWPLK
>FUSION-ENST00000503278.1:23232-ENST00000504989.1:15416|72
SVTSWVLWEGGYFGK
>FUSION-ENST00000497564.5:9536-ENST00000242505.11:39747|343
MVTDVIYV
>FUSION-ENST00000503278.1:23232-ENST00000504989.1:15416|632
MLQTFRT
>FUSION-ENST00000503278.1:23232-ENST00000504989.1:15416|1037
GGSSRGDEAGVLR
>ENST00000420652.5|SNV-1952-G-A|4
ARQTNDVPIILVGNKSDLVR
>FUSION-ENST00000599069.5:225-ENST00000466256.6:184052|263
MGSGGRVRSVSC
>ENST00000296096.6|SNV-155-C-T|3
GSPAMPGVGHSQTQAK
>FUSION-ENST00000497564.5:9536-ENST00000242505.11:39747|151
MNFHQVKYLCIK
>FUSION-ENST00000610256.1:1190-ENST00000661316.1:11878|18
AATSPGSPPLQSSDLPALPR
>FUSION-ENST00000497564.5:9536-ENST00000242505.11:39747|305
GALWEAEAGGSRGQEIK
>ENST00000577532.5|MNV-1470-CC-C|1
VNAVNPTVVMTSMGQATWSDPTRPR
>FUSION-ENST00000497564.5:9536-ENST00000242505.11:39747|319
DLSLSVLSKRQAFFLSYFFLFVLYL
>FUSION-ENST00000497564.5:9536-ENST00000242505.11:39747|341
MLNIGFR
>FUSION-ENST00000599069.5:225-ENST00000466256.6:184052|201
LYTCLTDTQTYTLIHTARPNTR
>FUSION-ENST00000497564.5:9536-ENST00000242505.11:39747|366
LLSKQNK
>FUSION-ENST00000503278.1:23232-ENST00000504989.1:15416|157
PLHCSLGDRGKLR
>FUSION-ENST00000503278.1:23232-ENST00000504989.1:15416|845
VMGFLLPRFLPWKCYHTPPLVEN
>FUSION-ENST00000599069.5:225-ENST00000466256.6:184052|303
MPPSEASPAPRLAGKGR
>FUSION-ENST00000599069.5:225-ENST00000466256.6:184052|244
IGPRSVVVLG
>FUSION-ENST00000497564.5:9536-ENST00000242505.11:39747|330
MTEVAHLRK
>FUSION-ENST00000503278.1:23232-ENST00000504989.1:15416|706
MLPRLVSNS
>ENST00000376365.7|MNV-30304-GG-G|1
SGDKEMSS
>ENST00000309575.5|SNV-2050-G-A|3
DPHAVASSR
>FUSION-ENST00000503278.1:23232-ENST00000504989.1:15416|581
AEQEPRLPSFQLKSSCSFR
>FUSION-ENST00000599069.5:225-ENST00000466256.6:184052|397
EASRPGPHTGQKMGPGVR
>FUSION-ENST00000497564.5:9536-ENST00000242505.11:39747|260
MWKKVIIFPFLCK
>ENST00000619747.1|SNV-847-A-G|2
AGRGPER
>FUSION-ENST00000503278.1:23232-ENST00000504989.1:15416|1041
MSPHNGLPLAASCLGQVSPRR
>ENST00000360688.3|SNV-1171-G-A|5
VRLEDLFQKFPR
>FUSION-ENST00000503278.1:23232-ENST00000504989.1:15416|724
SLSSSPFLSCIHLALKTTDK
>FUSION-ENST00000497564.5:9536-ENST00000242505.11:39747|102
LNFIVAKIIHNYIQYQNC
>FUSION-ENST00000503278.1:23232-ENST00000504989.1:15416|485
MISAYCK
>FUSION-ENST00000503278.1:23232-ENST00000504989.1:15416|860
THFPSIHQRFSTFPSIPSHLR
>FUSION-ENST00000610256.1:1190-ENST00000661316.1:11878|67
YVNSFAQCQVSTFLEPSVSY
>FUSION-ENST00000503278.1:23232-ENST00000504989.1:15416|637
YFPEKLHNGSR
>FUSION-ENST00000599069.5:225-ENST00000466256.6:184052|1
HCGSGPSLPRPTEA
>FUSION-ENST00000503278.1:23232-ENST00000504989.1:15416|1091
SGAGAAAAALRK
>FUSION-ENST00000503278.1:23232-ENST00000504989.1:15416|764
IGKTSSNYFR
>ENST00000476458.1|SNV-340472-G-T|9
MAIKAANLMTPWK
>ENST00000376113.6|SNV-58753-G-A|4
CRGVFPENFTEK
>FUSION-ENST00000599069.5:225-ENST00000466256.6:184052|59
HRHQCNKQKPR
>FUSION-ENST00000503278.1:23232-ENST00000504989.1:15416|746
MLLLASIFPK
>ENST00000413465.6|SNV-12600-C-T|1
CSDSDGLAPPQHFIRVEGNLR
>ENST00000314393.6|SNV-169980-G-A|2
GIGTPQPDMAK
>ENST00000359568.10|SNV-67146-G-T|2
QLQQASQEQAALREECTR
>FUSION-ENST00000599069.5:225-ENST00000466256.6:184052|134
VLWLVGTARAHRGLR
>FUSION-ENST00000497564.5:9536-ENST00000242505.11:39747|200
MYYSISEFTILSLRLGVRKPPR
>ENST00000303177.8|INDEL-61668-C-CA|3
GQAEHCPGHRAVAVSSRCHP
>FUSION-ENST00000503278.1:23232-ENST00000504989.1:15416|185
AQLGRAGRFLR
>FUSION-ENST00000497564.5:9536-ENST00000242505.11:39747|399
GDIFNSR
>FUSION-ENST00000497564.5:9536-ENST00000242505.11:39747|4
MPALCFYSLQNCEPIK
>ENST00000470754.1|SNV-3941-C-A|5
SQRSILMSLLTIK
>FUSION-ENST00000599069.5:225-ENST00000466256.6:184052|349
DALDALSALGLRVAGR
>ENST00000483396.5|SNV-475483-C-A|1
SASHHGSYQEPCEARGG
>FUSION-ENST00000503278.1:23232-ENST00000504989.1:15416|1016
GCLDLIGRR
>FUSION-ENST00000503278.1:23232-ENST00000504989.1:15416|1083
SAAARSPSEPEERRPR
>ENST00000647510.1|SNV-35023-C-T|1
LPAPAGFSRAAPVPPRCGR
>ENST00000360688.3|SNV-1171-G-A|7
MVRLEDLFQKFPR
>FUSION-ENST00000599069.5:225-ENST00000466256.6:184052|427
DELAIKYNAVSERVGAAQVVD
>FUSION-ENST00000503278.1:23232-ENST00000504989.1:15416|508
MDEMWDVRGGAIIAWGCP
>ENST00000486372.1|SNV-203-C-A|1
TYTAASPSAAARSGRSTLR
>ENST00000368799.2|SNV-16770-G-C|1
HSASQEGQDTIPGHPGPSRGGR
>FUSION-ENST00000503278.1:23232-ENST00000504989.1:15416|45
MFGLLAIFFPCLFFLF
>FUSION-ENST00000599069.5:225-ENST00000466256.6:184052|420
LFKPVFCSGDCNGTWNCRNQGDNR
>FUSION-ENST00000503278.1:23232-ENST00000504989.1:15416|555
FFPLPYST
>FUSION-ENST00000503278.1:23232-ENST00000504989.1:15416|674
MSLSALQKQTNTQIYFR
>FUSION-ENST00000599069.5:225-ENST00000466256.6:184052|54
CPCMPRLR
>FUSION-ENST00000503278.1:1467-ENST00000504989.1:15416|2
RPPRRPAASADFIFYSVGLPI
>FUSION-ENST00000599069.5:225-ENST00000466256.6:184052|15
LPVCVMCVHIFKVRYA
>FUSION-ENST00000503278.1:23232-ENST00000504989.1:15416|932
GLHRVSQDGLSLLTS
>ENST00000479701.5|SNV-25583-C-T|2
MCSTMTPRSSSCPRLCLR
>FUSION-ENST00000503278.1:23232-ENST00000504989.1:15416|360
SLGLQVCATTPG
>ENST00000611914.1|SNV-1304-A-G|5
NLPFKLEKSVDNYCHLLTTR
>FUSION-ENST00000497564.5:9536-ENST00000242505.11:39747|215
MSYKCGCHK
>FUSION-ENST00000503278.1:23232-ENST00000504989.1:15416|896
MHHHAQLIKTICFFVETGLPVLPR
>FUSION-ENST00000503278.1:23232-ENST00000504989.1:15416|17
MLKNLTR
>FUSION-ENST00000503278.1:23232-ENST00000504989.1:15416|653
IDQQVSNYSE
>ENST00000483591.6|SNV-238849-C-T|2
MCCFHRVFLTSL
>FUSION-ENST00000497564.5:9536-ENST00000242505.11:39747|316
MLARLVSNS
>ENST00000263967.4|SNV-86184-A-G|3
HGGWTTK
>ENST00000402918.7|SNV-52307-G-T|2
LSNLTEVMLR
>FUSION-ENST00000503278.1:23232-ENST00000504989.1:15416|425
NHCTWPRK
>FUSION-ENST00000503278.1:23232-ENST00000504989.1:15416|6
MCFPDSRMP
>FUSION-ENST00000503278.1:23232-ENST00000504989.1:15416|131
MIILCMC
>FUSION-ENST00000503278.1:23232-ENST00000504989.1:15416|713
RGVSLHNLSSFDCHHPCKR
>FUSION-ENST00000599069.5:225-ENST00000466256.6:184052|260
TSGPPWGSPLLAVPEKQM
>FUSION-ENST00000497564.5:9536-ENST00000242505.11:39747|166
YLTCFLLTM
>ENST00000442668.7|SNV-6960-G-T|4
AVPGTEVPGHKNWVLSK
>FUSION-ENST00000497564.5:9536-ENST00000242505.11:39747|272
YFLHPENNR
>FUSION-ENST00000497564.5:9536-ENST00000242505.11:39747|377
EGNQCSHHSPRKH
>FUSION-ENST00000503278.1:23232-ENST00000504989.1:15416|386
RFLCLSLPSHWDYR
>FUSION-ENST00000503278.1:23232-ENST00000504989.1:15416|334
FNPQQMYK
>FUSION-ENST00000503278.1:23232-ENST00000504989.1:15416|705
LPRLVSNS
>FUSION-ENST00000503278.1:23232-ENST00000504989.1:15416|51
MSAYIYIYIYMDFLI
>FUSION-ENST00000503278.1:23232-ENST00000504989.1:15416|453
VMARVMVVRIQGCVVWL
>FUSION-ENST00000503278.1:23232-ENST00000504989.1:15416|596
YLLTAYTGLGTDAR
>FUSION-ENST00000497564.5:9536-ENST00000242505.11:39747|86
PPRPANFCVFSRDR
>FUSION-ENST00000599069.5:225-ENST00000466256.6:184052|8
PFHSHHSSTK
>ENST00000480769.5|SNV-19226-T-G|6
VSSFNKFK
>FUSION-ENST00000599069.5:225-ENST00000466256.6:184052|255
EWSRLPWLQRTDPLGSLVSIATWK
>FUSION-ENST00000497564.5:9536-ENST00000242505.11:39747|268
VSKHCLSLWC
>FUSION-ENST00000503278.1:23232-ENST00000504989.1:15416|995
MARGAARGAGLAGGAGAAQGLAK
>FUSION-ENST00000497564.5:9536-ENST00000242505.11:39747|314
MPYCHGITG
>FUSION-ENST00000610256.1:1190-ENST00000661316.1:11878|70
LRNQIDIR
>ENST00000263967.4|SNV-86184-A-G|2
HGGWTTKMDWIFHTIK
>FUSION-ENST00000599069.5:225-ENST00000466256.6:184052|347
VAGRWPWEVGGG
>FUSION-ENST00000503278.1:23232-ENST00000504989.1:15416|829
KKISFSFFFFYFYFETESR
>FUSION-ENST00000503278.1:23232-ENST00000504989.1:15416|541
EEAGVVCRK
>FUSION-ENST00000599069.5:225-ENST00000466256.6:184052|20
VLRECLRLPVCVMCVHIFK
>FUSION-ENST00000599069.5:225-ENST00000466256.6:184052|109
SGVRDQPGQHSETPSLLK
>ENST00000647510.1|SNV-35023-C-T|11
ALCQPMRECCR
>FUSION-ENST00000599069.5:225-ENST00000466256.6:184052|126
CGMEASWGWRK
>ENST00000354577.8|INDEL-26011-C-CC|4
ALILTLARANSCNR
>FUSION-ENST00000599069.5:225-ENST00000466256.6:184052|258
ERREWSR
>FUSION-ENST00000599069.5:225-ENST00000466256.6:184052|219
RSWEWKGGSGHASLGSR
>FUSION-ENST00000503278.1:23232-ENST00000504989.1:15416|599
LSEHRGSKK
>FUSION-ENST00000599069.5:225-ENST00000466256.6:184052|270
SCRETEALPEATSQPRER
>FUSION-ENST00000503278.1:23232-ENST00000504989.1:15416|798
LARHAGLPIIPALWESEVGGSLEPR
>FUSION-ENST00000610256.1:1190-ENST00000661316.1:11878|58
LQMLQQTQCLISGISDEGR
>FUSION-ENST00000503278.1:23232-ENST00000504989.1:15416|780
KILKISQVWWHMSVVPAT
>FUSION-ENST00000497564.5:9536-ENST00000242505.11:39747|297
LTQCHIVME
>FUSION-ENST00000599069.5:225-ENST00000466256.6:184052|200
LYTCLTDTQTYTLIHTARPNTRATT
>ENST00000264914.10|SNV-205569-A-G|2
EYPHVVTKLLSR
>FUSION-ENST00000503278.1:23232-ENST00000504989.1:15416|106
MEVDSNQNASSSR
>FUSION-ENST00000503278.1:23232-ENST00000504989.1:15416|451
ARVMVVR
>FUSION-ENST00000599069.5:225-ENST00000466256.6:184052|368
SSRQGRK
>ENST00000271588.9|SNV-354239-C-T|4
RIENSDSLEVCILSGGSK
>FUSION-ENST00000610256.1:1190-ENST00000661316.1:11878|32
VYLEIILLLLLLLLLLSRGR
>FUSION-ENST00000599069.5:225-ENST00000466256.6:184052|70
YSHELIPLIHYR
>FUSION-ENST00000599069.5:225-ENST00000466256.6:184052|171
MGSMQAWRAPSLPLTWPGPK
>FUSION-ENST00000503278.1:23232-ENST00000504989.1:15416|566
AWCQCCCGSEHVAT
>FUSION-ENST00000503278.1:23232-ENST00000504989.1:15416|423
NHCTWPRKF
>FUSION-ENST00000610256.1:1190-ENST00000661316.1:11878|54
MLQQTQCLISGISDEGRHALSWR
>ENST00000466493.5|SNV-23430-G-T|4
VDVETELQTYKHSLQGLDEMYNEAR
>ENST00000464651.1|SNV-3592-A-C|3
IFMCWVGDVYPVSQPVGPK
>FUSION-ENST00000503278.1:23232-ENST00000504989.1:15416|1103
GAEASCR
>FUSION-ENST00000599069.5:225-ENST00000466256.6:184052|187
MWTPLTIDLSGLGTDA
>FUSION-ENST00000503278.1:23232-ENST00000504989.1:15416|1088
AQARAAR
>ENST00000316157.8|SNV-86659-G-A|2
SQPDSQEDPREVLK
>FUSION-ENST00000503278.1:23232-ENST00000504989.1:15416|571
VFVDCLHWAR
>FUSION-ENST00000599069.5:225-ENST00000466256.6:184052|209
CTKCVSHIPGSPGTPPRPTHMR
>FUSION-ENST00000503278.1:23232-ENST00000504989.1:15416|960
TEPISESVPLHIYR
>FUSION-ENST00000503278.1:23232-ENST00000504989.1:15416|302
MNPRGGACSELRLR
>FUSION-ENST00000497564.5:9536-ENST00000242505.11:39747|409
VTFFDFMTPVQAFC
>FUSION-ENST00000599069.5:225-ENST00000466256.6:184052|372
CSAAHLGQPQDLPPLPIGMSSR
>FUSION-ENST00000497564.5:9536-ENST00000242505.11:39747|3
PALCFYSLQNCEPIK
>FUSION-ENST00000497564.5:9536-ENST00000242505.11:39747|112
MIGDCSLCK
>FUSION-ENST00000503278.1:23232-ENST00000504989.1:15416|364
MLVSILWHCLLS
>ENST00000303177.8|INDEL-61668-C-CA|7
KPLLHSHQPLQR
>FUSION-ENST00000503278.1:23232-ENST00000504989.1:15416|121
PVILALWEAEVGGLLEPR
>FUSION-ENST00000503278.1:23232-ENST00000504989.1:15416|626
FIHQSGSIE
>FUSION-ENST00000503278.1:23232-ENST00000504989.1:15416|30
MMVGTSLILK
>FUSION-ENST00000503278.1:23232-ENST00000504989.1:15416|59
EGSLEVK
>ENST00000509093.5|SNV-15519-C-A|1
NAAQVLVGITLETGQKQYNVDYK
>FUSION-ENST00000503278.1:23232-ENST00000504989.1:15416|531
YLRSRAFR
>FUSION-ENST00000503278.1:23232-ENST00000504989.1:15416|127
MTCLEEGKMSGEAVLCSHSST
>FUSION-ENST00000503278.1:23232-ENST00000504989.1:15416|639
THIIVLHWVPQIM
>FUSION-ENST00000503278.1:23232-ENST00000504989.1:15416|958
MQNKTRSR
>ENST00000264463.8|SNV-157044-C-T|5
LRRDIIPETLFIPWR
>ENST00000312428.11|SNV-111428-C-A|2
EWEGKLLLLQEIMDEWLK
>FUSION-ENST00000503278.1:23232-ENST00000504989.1:15416|529
AFRGVEESK
>ENST00000476781.6|INDEL-1972-A-AA|6
LGARKSK
>FUSION-ENST00000503278.1:23232-ENST00000504989.1:15416|172
WLVPLKN
>FUSION-ENST00000599069.5:225-ENST00000466256.6:184052|357
EKQACLHVQAGFTSPVLQACGGPR
>FUSION-ENST00000503278.1:23232-ENST00000504989.1:15416|521
VLTKLMGNSHAEAVHPAPDR
>FUSION-ENST00000570001.5:55466-ENST00000550690.1:127|2
MTAAGMIS
>FUSION-ENST00000599069.5:225-ENST00000466256.6:184052|409
IKCLAPGVFCSHLSQAC
>FUSION-ENST00000497564.5:9536-ENST00000242505.11:39747|278
HVEKSYNISFSL
>ENST00000469772.5|INDEL-28150-C-CA|4
RCTHTFGK
>FUSION-ENST00000503278.1:23232-ENST00000504989.1:15416|361
SQPPKSLGLQVCATTPG
>FUSION-ENST00000503278.1:23232-ENST00000504989.1:15416|77
MVVGIYLCNKGALDPDR
>FUSION-ENST00000497564.5:9536-ENST00000242505.11:39747|355
SCISLHPLDLVKFLQWGLK
>FUSION-ENST00000503278.1:23232-ENST00000504989.1:15416|197
ECSGNTNINIDRVLDNLVIG
>FUSION-ENST00000503278.1:23232-ENST00000504989.1:15416|319
MPPGLLGQ
>FUSION-ENST00000503278.1:23232-ENST00000504989.1:15416|10
GITNFIFDMSHLEVDFYV
>ENST00000296946.6|INDEL-1984-G-GG|11
LHPPRLAQLR
>FUSION-ENST00000610256.1:1190-ENST00000661316.1:11878|60
CKIMFPI
>FUSION-ENST00000497564.5:9536-ENST00000242505.11:39747|76
MNSQICSLFNR
>FUSION-ENST00000497564.5:9536-ENST00000242505.11:39747|344
MAKPRLH
>FUSION-ENST00000503278.1:23232-ENST00000504989.1:15416|926
MSSRLKPFKNTR
>FUSION-ENST00000503278.1:23232-ENST00000504989.1:15416|217
SPVRKGR
>FUSION-ENST00000503278.1:23232-ENST00000504989.1:15416|634
LHNGSRMLQTFR
>ENST00000298838.11|SNV-3720-G-A|1
TPEEDAGGEALGGSFWEAGNYRR
>FUSION-ENST00000599069.5:225-ENST00000466256.6:184052|86
TPRPANFCIFSR
>FUSION-ENST00000503278.1:23232-ENST00000504989.1:15416|747
CLISMLLLASIFPKYFNGEKVEIE
>FUSION-ENST00000503278.1:23232-ENST00000504989.1:15416|454
VMARVMVVR
>ENST00000442668.7|SNV-6960-G-T|1
NWVLSKFGRVLPVLHLK
>FUSION-ENST00000373382.5:9536-ENST00000242505.11:39747|9
VEKHYLFYDGESVSGKAHSWK
>FUSION-ENST00000503278.1:23232-ENST00000504989.1:15416|139
WLTVLRTLISISMFLNVEHR
>FUSION-ENST00000610256.1:1190-ENST00000661316.1:11878|20
LRAATSPGSPPLQSSDLPALPRGR
>FUSION-ENST00000599069.5:225-ENST00000466256.6:184052|99
APVVPATWETEAGESFEPGR
>ENST00000466088.5|SNV-3592-A-C|3
CWVGDVYPVSQPVVSIR
>FUSION-ENST00000599069.5:225-ENST00000466256.6:184052|138
GVERVLWLVGTAR
>FUSION-ENST00000503278.1:23232-ENST00000504989.1:15416|3
NCDCFVKC
>FUSION-ENST00000497564.5:9536-ENST00000242505.11:39747|127
GQEIETVLANIVKPCLY
>FUSION-ENST00000503278.1:23232-ENST00000504989.1:15416|208
MSFGNILYSFGSHRK
>FUSION-ENST00000599069.5:225-ENST00000466256.6:184052|73
MCYVCAYL
>FUSION-ENST00000503278.1:23232-ENST00000504989.1:15416|259
SVSSHSSGGQKSK
>FUSION-ENST00000503278.1:23232-ENST00000504989.1:15416|556
MFFPLPYST
>FUSION-ENST00000599069.5:225-ENST00000466256.6:184052|202
RLYTCLTDTQTYTLIHTARPNTR
>FUSION-ENST00000503278.1:23232-ENST00000504989.1:15416|124
SGEAVLCSHSST
>FUSION-ENST00000599069.5:225-ENST00000466256.6:184052|18
ECLRLPVCVMCVHIFKVR
>FUSION-ENST00000599069.5:225-ENST00000466256.6:184052|385
MLLMHCLLWASGWPGGGPGK
>FUSION-ENST00000599069.5:225-ENST00000466256.6:184052|212
PRCTKCVSHIPGSPGTPPRPTHMR
>FUSION-ENST00000503278.1:23232-ENST00000504989.1:15416|290
MIERAPALEIGHIHDGPGFDSP
>FUSION-ENST00000610256.1:1190-ENST00000661316.1:11878|30
GRGRHAR
>FUSION-ENST00000610256.1:1190-ENST00000661316.1:11878|63
LCDLWHATIFNSGIFICRMCK
>FUSION-ENST00000599069.5:225-ENST00000466256.6:184052|81
MQAPYRATPVCTSYK
>FUSION-ENST00000599069.5:225-ENST00000466256.6:184052|323
MRTVESSFPQGLQRVCR
>FUSION-ENST00000503278.1:23232-ENST00000504989.1:15416|1078
RPRRPPRRPAASAGTAGR
>FUSION-ENST00000461943.1:471-ENST00000469268.1:158|2
SPAEPLVPASLEGTSGHIR
>FUSION-ENST00000503278.1:23232-ENST00000504989.1:15416|21
MKTTNFIFYSVGLPI
>FUSION-ENST00000497564.5:9536-ENST00000242505.11:39747|179
MVCVCSKLTFNRYFNAFC
>FUSION-ENST00000599069.5:225-ENST00000466256.6:184052|217
HTVQHSHQSAHKGMPR
>FUSION-ENST00000503278.1:23232-ENST00000504989.1:15416|916
LMTPVSQNSWDDHLREDVKCR
>FUSION-ENST00000503278.1:23232-ENST00000504989.1:15416|771
IAPLDSSLGD
>FUSION-ENST00000503278.1:23232-ENST00000504989.1:15416|184
FLRVCSVQQCFSNSLLTWNVVGIQI
>FUSION-ENST00000503278.1:23232-ENST00000504989.1:15416|826
ISFSFFFFYFYFETESR
>FUSION-ENST00000503278.1:23232-ENST00000504989.1:15416|928
MSSRLKPFK
>FUSION-ENST00000503278.1:23232-ENST00000504989.1:15416|760
IVHPVWR
>FUSION-ENST00000599069.5:225-ENST00000466256.6:184052|353
GVRDALDALSALGLR
>FUSION-ENST00000497564.5:9536-ENST00000242505.11:39747|79
LIFDYSGFVWK
>ENST00000303177.8|INDEL-61668-C-CA|9
RCIPASLDAYYSSQDPNSK
>FUSION-ENST00000503278.1:23232-ENST00000504989.1:15416|398
CVNYVPDAK
>FUSION-ENST00000503278.1:23232-ENST00000504989.1:15416|567
MAWCQCCCGSEHVAT
>FUSION-ENST00000503278.1:23232-ENST00000504989.1:15416|885
MLNIVTI
>FUSION-ENST00000599069.5:225-ENST00000466256.6:184052|393
GPGVRLAWAWIEALPP
>FUSION-ENST00000503278.1:23232-ENST00000504989.1:15416|893
LISNSWAQAILPPQPPK
>FUSION-ENST00000503278.1:23232-ENST00000504989.1:15416|777
MSVVPAT
>ENST00000466493.5|SNV-23430-G-T|1
HSLQGLDEMYNEARRQLR
>ENST00000296946.6|INDEL-1984-G-GG|7
GPLDEGSRLLQQSQAHQQAQR
>FUSION-ENST00000503278.1:23232-ENST00000504989.1:15416|54
LNYLACPIIA
>FUSION-ENST00000497564.5:9536-ENST00000242505.11:39747|147
YLCIKCSVIK
>FUSION-ENST00000503278.1:23232-ENST00000504989.1:15416|366
METEAPLTGTYLGLARVGKR
>ENST00000241305.4|SNV-171638-G-A|5
ELLLLLVQFVCQK
>ENST00000612503.1|SNV-225-G-C|1
ESNDCSGLVLLCLFFGIPWEAGAR
>FUSION-ENST00000503278.1:23232-ENST00000504989.1:15416|970
MLWIKLCGK
>FUSION-ENST00000497564.5:9536-ENST00000242505.11:39747|240
MRQKLQSAEIIPLHSSLGDR
>FUSION-ENST00000503278.1:23232-ENST00000504989.1:15416|1132
SMILICFFR
>FUSION-ENST00000497564.5:9536-ENST00000242505.11:39747|109
IGDCSLCKLK
>FUSION-ENST00000503278.1:23232-ENST00000504989.1:15416|568
CQDGLDIQEVYWGN
>FUSION-ENST00000503278.1:23232-ENST00000504989.1:15416|500
MEQSLHRWYL
>FUSION-ENST00000497564.5:9536-ENST00000242505.11:39747|279
MHVEKSYNISFSL
>ENST00000530149.1|SNV-5169-T-C|4
MLRNKPVRLMTHLDTDVK
>ENST00000476402.1|SNV-46278-C-T|8
ASTSTWATCAYRGHCTASIWR
>FUSION-ENST00000497564.5:9536-ENST00000242505.11:39747|100
MCFGIDK
>FUSION-ENST00000503278.1:23232-ENST00000504989.1:15416|659
SNHLTLSSLK
>FUSION-ENST00000503278.1:23232-ENST00000504989.1:15416|159
PLHCSLGDRGK
>ENST00000495736.1|SNV-131-A-T|1
SPHGYFWCCAVLRPGPWCPRK
>FUSION-ENST00000503278.1:23232-ENST00000504989.1:15416|50
SAYIYIYIYMDFLI
>FUSION-ENST00000503278.1:23232-ENST00000504989.1:15416|662
MIVNTSHEI
>FUSION-ENST00000503278.1:23232-ENST00000504989.1:15416|761
TSSNYFRIVHPVWR
>FUSION-ENST00000497564.5:9536-ENST00000242505.11:39747|85
MPPRPANFCVFSRDRVSSYWSGWS
>FUSION-ENST00000497564.5:9536-ENST00000242505.11:39747|73
NSQICSLFNRSS
>FUSION-ENST00000503278.1:23232-ENST00000504989.1:15416|223
MQSQVGSWAHHSERLCEGGDTK
>FUSION-ENST00000503278.1:23232-ENST00000504989.1:15416|992
GAGLAGGAGAAQGLAK
>FUSION-ENST00000503278.1:23232-ENST00000504989.1:15416|308
KWEVWLSLCFFML
>FUSION-ENST00000503278.1:23232-ENST00000504989.1:15416|570
VFVDCLHWARYR
>FUSION-ENST00000599069.5:225-ENST00000466256.6:184052|25
MRGFLRVLR
>FUSION-ENST00000599069.5:225-ENST00000466256.6:184052|71
MYSHELIPLIHYR
>ENST00000450521.5|SNV-6540-A-T|2
IFFESVYGQCKAIFYMNIPSR
>FUSION-ENST00000503278.1:23232-ENST00000504989.1:15416|561
LKLCILHRTERPESVIPFGLNH
>FUSION-ENST00000599069.5:225-ENST00000466256.6:184052|325
MRTVESSFPQGLQR
>ENST00000309575.5|SNV-2050-G-A|2
DPHAVASSRIR
>FUSION-ENST00000503278.1:23232-ENST00000504989.1:15416|731
MFLILSLVVFLATAFFG
>FUSION-ENST00000503278.1:23232-ENST00000504989.1:15416|1026
WLPPAWGRCRR
>FUSION-ENST00000503278.1:23232-ENST00000504989.1:15416|935
LDCSCSLFFIVWK
>FUSION-ENST00000497564.5:9536-ENST00000242505.11:39747|144
KTARTLLAAR
>ENST00000322734.2|SNV-16386-T-C|1
GKAFSRSSGLISHHR
>FUSION-ENST00000599069.5:225-ENST00000466256.6:184052|328
GRDTGLGISGHSWPPQSWKGPR
>ENST00000521959.5|INDEL-61668-C-CA|11
MLTTPPRTPIPRSR
>FUSION-ENST00000503278.1:23232-ENST00000504989.1:15416|89
LHLHVFPK
>FUSION-ENST00000599069.5:225-ENST00000466256.6:184052|282
VSPGEGHDRPKVSGGPGMR
>FUSION-ENST00000503278.1:23232-ENST00000504989.1:15416|1076
RPPRRPAASAGTAGRR
>FUSION-ENST00000503278.1:23232-ENST00000504989.1:15416|111
GSCPGLGWVARPVRSLSQSG
>FUSION-ENST00000610256.1:1190-ENST00000661316.1:11878|13
KISPQPWERK
>FUSION-ENST00000503278.1:23232-ENST00000504989.1:15416|490
WSLTLSPR
>FUSION-ENST00000503278.1:23232-ENST00000504989.1:15416|1056
RGLWGQPK
>FUSION-ENST00000599069.5:225-ENST00000466256.6:184052|174
QHSETLKPGHTETLQFTEYAQC
>FUSION-ENST00000599069.5:225-ENST00000466256.6:184052|110
GGWITRSGVRDQPGQHSETPSLLK
>ENST00000611776.4|SNV-220473-G-T|2
FTGLHPPTSGTIIINGK
>ENST00000354577.8|INDEL-26011-C-CC|1
ANSCNRFFYRL
>FUSION-ENST00000599069.5:225-ENST00000466256.6:184052|239
LRHSQRPPPSR
>FUSION-ENST00000503278.1:23232-ENST00000504989.1:15416|1058
ASGSAQGRQGRR
>ENST00000264914.10|SNV-205569-A-G|1
EYPHVVTKLLSRLQFYHK
>FUSION-ENST00000497564.5:9536-ENST00000242505.11:39747|185
TLLSEDR
>FUSION-ENST00000503278.1:23232-ENST00000504989.1:15416|751
MPGKPFIRCLISMLLLASIFPK
>FUSION-ENST00000497564.5:9536-ENST00000242505.11:39747|131
PVIPALWEAKASGSR
>FUSION-ENST00000503278.1:23232-ENST00000504989.1:15416|717
AWPVFIYFKV
>FUSION-ENST00000503278.1:23232-ENST00000504989.1:15416|762
TSSNYFR
>FUSION-ENST00000503278.1:23232-ENST00000504989.1:15416|42
TEEYFTS
>FUSION-ENST00000503278.1:23232-ENST00000504989.1:15416|484
MISAYCKLR
>ENST00000264057.6|SNV-35951-A-T|1
SIIFDEVDLTDASVAESSSK
>FUSION-ENST00000497564.5:9536-ENST00000242505.11:39747|237
QKLQSAEIIPLHSSLGDRVR
>FUSION-ENST00000503278.1:23232-ENST00000504989.1:15416|685
AHCSLGHLPGSIDPPTSAS
>FUSION-ENST00000503278.1:23232-ENST00000504989.1:15416|507
DEMWDVRGGAIIAWGCP
>FUSION-ENST00000599069.5:225-ENST00000466256.6:184052|403
WWTRPGFPSFK
>FUSION-ENST00000497564.5:9536-ENST00000242505.11:39747|263
PPRLANLFCFCRDGVSPC
>FUSION-ENST00000503278.1:23232-ENST00000504989.1:15416|768
LSPYLSLPQCCPWLNR
>ENST00000647510.1|SNV-35023-C-T|6
MLPAPAGFSR
>FUSION-ENST00000599069.5:225-ENST00000466256.6:184052|189
YTPLAPSESHQHQCTACVAASGHR
>FUSION-ENST00000503278.1:23232-ENST00000504989.1:15416|861
MTHFPSIHQRFSTFPSIPSHLR
>FUSION-ENST00000503278.1:23232-ENST00000504989.1:15416|258
SKIQVLAGLVPSGDSER
>ENST00000264914.10|SNV-205569-A-G|4
HDLSREYPHVVTKLLSR
>FUSION-ENST00000610256.1:1190-ENST00000661316.1:11878|49
HALSWRWRK
>FUSION-ENST00000503278.1:23232-ENST00000504989.1:15416|481
ISAYCKLRLPGSCHSLASAS
>FUSION-ENST00000503278.1:23232-ENST00000504989.1:15416|181
WNCQHFPK
>FUSION-ENST00000503278.1:23232-ENST00000504989.1:15416|638
MYFPEKLHNGSR
>ENST00000264914.10|SNV-205569-A-G|5
HDLSREYPHVVTK
>ENST00000521959.5|INDEL-61668-C-CA|8
TPIPRSRFYTVISHYSVAK
>FUSION-ENST00000503278.1:23232-ENST00000504989.1:15416|269
MESHSVAPVR
>ENST00000495736.1|SNV-131-A-T|5
FLNKKSPHGYFWCCAVLRPGPWCPR
>FUSION-ENST00000497564.5:9536-ENST00000242505.11:39747|101
IIHNYIQYQNC
>ENST00000303177.8|INDEL-61668-C-CA|4
GQAEHCPGHRAVAVSSR
>FUSION-ENST00000599069.5:225-ENST00000466256.6:184052|333
GMQVAITY
>FUSION-ENST00000503278.1:23232-ENST00000504989.1:15416|703
LLPLPPK
>ENST00000476402.1|SNV-46278-C-T|10
KASTSTWATCAYRGHCTASIWR
>FUSION-ENST00000503278.1:23232-ENST00000504989.1:15416|1125
MILICFFRTGLGVTFREGR
>FUSION-ENST00000497564.5:9536-ENST00000242505.11:39747|267
HCLSLWC
>FUSION-ENST00000503278.1:23232-ENST00000504989.1:15416|1040
SPHNGLPLAASCLGQVSPRR
>FUSION-ENST00000503278.1:23232-ENST00000504989.1:15416|344
SLVTRFSFSL
>FUSION-ENST00000503278.1:23232-ENST00000504989.1:15416|303
NPRGGACSELR
>FUSION-ENST00000599069.5:225-ENST00000466256.6:184052|125
CGMEASWGWRKGSSNR
>ENST00000298838.11|SNV-3720-G-A|2
MTPEEDAGGEALGGSFWEAGNYRR
>FUSION-ENST00000599069.5:225-ENST00000466256.6:184052|296
GRPLLQLSSIHHGLNEAPPGGR
>FUSION-ENST00000599069.5:225-ENST00000466256.6:184052|284
ELQSLEITSSQIGKVSPGEGHDRPK
>FUSION-ENST00000599069.5:225-ENST00000466256.6:184052|95
AGRDSQSPQGSEDVR
>FUSION-ENST00000497564.5:9536-ENST00000242505.11:39747|323
ETLGRDLSLSVLSK
>ENST00000388782.8|MNV-30304-GG-G|8
EENCKSGDKEMSR
>FUSION-ENST00000599069.5:225-ENST00000466256.6:184052|321
GPREAGAGPGSPVW
>ENST00000541522.5|SNV-10314-C-T|1
GEVLLIP
>FUSION-ENST00000373382.5:9536-ENST00000242505.11:39747|7
HYLFYDGESVSGKAHSWKGCALSQR
>ENST00000303177.8|INDEL-61668-C-CA|8
CIPASLDAYYSSQDPNSK
>ENST00000360688.3|SNV-1171-G-A|8
MVRLEDLFQK
>ENST00000579334.5|MNV-1470-CC-C|8
MTSMGQATWSDPTRPR
>FUSION-ENST00000599069.5:225-ENST00000466256.6:184052|339
LDTRSSNSQPR
>FUSION-ENST00000503278.1:23232-ENST00000504989.1:15416|937
LYGSTLQKKLDCSCSLFFIVWK
>ENST00000263967.4|SNV-86184-A-G|1
HGGWTTKMDWIFHTIKQHALN
>ENST00000507065.5|SNV-23736-C-A|2
SETITDMLLQKCHTDLSCVIR
>FUSION-ENST00000503278.1:23232-ENST00000504989.1:15416|537
KSLLTSTWSDSREER
>FUSION-ENST00000497564.5:9536-ENST00000242505.11:39747|158
LPLCFLSVTA
>FUSION-ENST00000599069.5:225-ENST00000466256.6:184052|254
LPWLQRTDPLGSLVSIATWK
>FUSION-ENST00000503278.1:23232-ENST00000504989.1:15416|563
LKLCILHR
>FUSION-ENST00000599069.5:225-ENST00000466256.6:184052|13
MCVHIFKVR
>ENST00000296946.6|INDEL-1984-G-GG|4
LLQQSQAHQQAQRR
>FUSION-ENST00000503278.1:23232-ENST00000504989.1:15416|502
GGAIIAWGCP
>FUSION-ENST00000503278.1:23232-ENST00000504989.1:15416|1013
APKVGAGGR
>FUSION-ENST00000503278.1:23232-ENST00000504989.1:15416|1082
SPSEPEER
>FUSION-ENST00000503278.1:23232-ENST00000504989.1:15416|859
FSTFPSIPSHLR
>FUSION-ENST00000599069.5:225-ENST00000466256.6:184052|157
VSAGLASE
>FUSION-ENST00000503278.1:23232-ENST00000504989.1:15416|2
MPASLLCR
>FUSION-ENST00000503278.1:23232-ENST00000504989.1:15416|649
LEWSRSPDLVIRLPQPPK
>FUSION-ENST00000497564.5:9536-ENST00000242505.11:39747|192
CLFKINIQ
>FUSION-ENST00000503278.1:23232-ENST00000504989.1:15416|993
GAARGAGLAGGAGAAQGLAK
>ENST00000392679.5|SNV-9926-T-C|5
AAYPPELRFTYYVDGR
>FUSION-ENST00000503278.1:23232-ENST00000504989.1:15416|293
HCIPAWVTEPDSVSKKK
>FUSION-ENST00000599069.5:225-ENST00000466256.6:184052|410
RSARGWVPPR
>FUSION-ENST00000503278.1:23232-ENST00000504989.1:15416|778
ISQVWWHMSVVPAT
>FUSION-ENST00000599069.5:225-ENST00000466256.6:184052|137
GVERVLWLVGTARAHR
>ENST00000476781.6|INDEL-1972-A-AA|1
IWSSMDLSATKEQK
>FUSION-ENST00000599069.5:225-ENST00000466256.6:184052|256
EWSRLPWLQR
>ENST00000480769.5|SNV-19226-T-G|10
MNGAPIQRVSSFNK
>FUSION-ENST00000503278.1:23232-ENST00000504989.1:15416|695
MVKSVLVSLFK
>FUSION-ENST00000599069.5:225-ENST00000466256.6:184052|340
WPWEVGGG
>FUSION-ENST00000503278.1:23232-ENST00000504989.1:15416|1098
SGSRRAASRPPR
>FUSION-ENST00000503278.1:23232-ENST00000504989.1:15416|102
MEVDSNQNASSSRLPQGHKDR
>FUSION-ENST00000503278.1:23232-ENST00000504989.1:15416|610
NFPVVTGNIWQNRSPDFRPSNLK
>FUSION-ENST00000503278.1:23232-ENST00000504989.1:15416|506
MWDVRGGAIIAWGCP
>FUSION-ENST00000599069.5:225-ENST00000466256.6:184052|315
MAQCHTPR
>ENST00000381341.6|SNV-14974-A-G|3
NQALFPACVLKSAELKFNFGEEEFK
>FUSION-ENST00000610256.1:1190-ENST00000661316.1:11878|14
KISPQPWER
>FUSION-ENST00000503278.1:23232-ENST00000504989.1:15416|149
MIAPLHSRLGDRTK
>FUSION-ENST00000503278.1:23232-ENST00000504989.1:15416|533
SLLTSTWSDSREER
>ENST00000524974.5|SNV-200302-C-T|1
DQAGLESLALRLSRELQEK
>FUSION-ENST00000503278.1:23232-ENST00000504989.1:15416|704
MLLPLPPK
>FUSION-ENST00000610256.1:1190-ENST00000661316.1:11878|33
VYLEIILLLLLLLLLLSR
>ENST00000298838.11|SNV-3720-G-A|4
MTPEEDAGGEALGGSFWEAGNYR
>ENST00000413465.6|SNV-12600-C-T|3
CPHHERCSDSDGLAPPQHFIR
>ENST00000579334.5|MNV-1470-CC-C|4
MGQATWSDPTRPR
>ENST00000287777.5|SNV-2759-G-A|3
DGERCLDSVMCYNRLSFK
>FUSION-ENST00000503278.1:23232-ENST00000504989.1:15416|656
MSNHLTLSSLKKIDQQVSNYSE
>FUSION-ENST00000503278.1:23232-ENST00000504989.1:15416|991
GAGLAGGAGAAQGLAKVTAGAR
>FUSION-ENST00000497564.5:9536-ENST00000242505.11:39747|295
VLIVKFYK
>FUSION-ENST00000503278.1:23232-ENST00000504989.1:15416|475
MMKVHLRGFADGR
>FUSION-ENST00000599069.5:225-ENST00000466256.6:184052|216
HTVQHSHQSAHKGMPRCTK
>ENST00000382136.3|SNV-6540-A-T|2
VYGQCKAIFYMNIPSR
>FUSION-ENST00000503278.1:23232-ENST00000504989.1:15416|32
MLHVNLSLKYLYLRF
>FUSION-ENST00000497564.5:9536-ENST00000242505.11:39747|233
VRLCLKK
>FUSION-ENST00000503278.1:23232-ENST00000504989.1:15416|1019
RGCLDLIGR
>FUSION-ENST00000503278.1:23232-ENST00000504989.1:15416|658
MSNHLTLSSLKK
>FUSION-ENST00000503278.1:23232-ENST00000504989.1:15416|204
KGRQVLK
>ENST00000561069.5|SNV-217210-T-C|1
MPRPASQDCIETTPGAQEGKKQYK
>FUSION-ENST00000497564.5:9536-ENST00000242505.11:39747|223
WEACLSP
>FUSION-ENST00000497564.5:9536-ENST00000242505.11:39747|229
WQKPCLYKK
>FUSION-ENST00000497564.5:9536-ENST00000242505.11:39747|259
WKKVIIFPFLCK
>ENST00000476402.1|SNV-46278-C-T|11
KASTSTWATCAYR
>FUSION-ENST00000503278.1:23232-ENST00000504989.1:15416|374
LSSNSCSHAVRLPWPPQVLGLQE
>FUSION-ENST00000599069.5:225-ENST00000466256.6:184052|106
LWLTPVIPALWEAEAGGLR
>FUSION-ENST00000503278.1:23232-ENST00000504989.1:15416|239
AGGSPEVRSSRPA
>ENST00000611914.1|SNV-1304-A-G|1
SVDNYCHLLTTRDLDR
>FUSION-ENST00000497564.5:9536-ENST00000242505.11:39747|363
MYENLLFHCLCMG
>FUSION-ENST00000503278.1:23232-ENST00000504989.1:15416|538
KSLLTSTWSDSR
>FUSION-ENST00000497564.5:9536-ENST00000242505.11:39747|419
RPARSPPALVPER
>FUSION-ENST00000503278.1:23232-ENST00000504989.1:15416|786
MVKPCFYK
>ENST00000344191.8|INDEL-90182-T-TA|2
QGLELAADCHLSRIVQATTLLNHG
>FUSION-ENST00000497564.5:9536-ENST00000242505.11:39747|329
TEVAHLRK
>FUSION-ENST00000599069.5:225-ENST00000466256.6:184052|10
CVHIFKVRYA
>FUSION-ENST00000503278.1:23232-ENST00000504989.1:15416|981
MLRLALEFSLR
>FUSION-ENST00000610256.1:1190-ENST00000661316.1:11878|19
AERREFR
>FUSION-ENST00000599069.5:225-ENST00000466256.6:184052|386
GIVGIKEIIE
>FUSION-ENST00000497564.5:9536-ENST00000242505.11:39747|398
MGDIFNSRDTR
>ENST00000479534.5|SNV-50265-C-T|5
VWPPGAPGPR
>FUSION-ENST00000599069.5:225-ENST00000466256.6:184052|261
TSGPPWGSPLLAVPEK
>FUSION-ENST00000503278.1:23232-ENST00000504989.1:15416|326
IALLCSS
>FUSION-ENST00000503278.1:23232-ENST00000504989.1:15416|28
MMVGTSLILKCLLHCCVGSVH
>ENST00000649591.1|SNV-22604-G-A|1
YLELHIVGDEDVVLREALQDDLQR
>FUSION-ENST00000503278.1:23232-ENST00000504989.1:15416|854
MLLLLFL
>FUSION-ENST00000610256.1:1190-ENST00000661316.1:11878|24
EEEGAGSSRAER
>FUSION-ENST00000599069.5:225-ENST00000466256.6:184052|220
GAHGQEKHTVQHSHQSAHKGMPR
>FUSION-ENST00000503278.1:23232-ENST00000504989.1:15416|901
ACELISSSVEWED
>ENST00000470754.1|SNV-3941-C-A|1
SILMSLLTIKRTAFGEVGCFIL
>FUSION-ENST00000503278.1:23232-ENST00000504989.1:15416|545
REEAGVVCR
>FUSION-ENST00000599069.5:225-ENST00000466256.6:184052|64
HRQIDTSVLNVFP
>FUSION-ENST00000497564.5:9536-ENST00000242505.11:39747|362
YENLLFHCLCMG
>FUSION-ENST00000610256.1:1190-ENST00000661316.1:11878|16
AATSPGSPPLQSSDLPALPRGRK
>FUSION-ENST00000503278.1:23232-ENST00000504989.1:15416|1052
MAPGPAEGGLTGPDPGGARACG
>FUSION-ENST00000503278.1:23232-ENST00000504989.1:15416|579
LPSFQLKSSCSFR
>ENST00000489662.1|SNV-25300-G-A|2
MALLVLTCL
>ENST00000489662.1|SNV-25300-G-A|1
ALLVLTCL
>FUSION-ENST00000503278.1:23232-ENST00000504989.1:15416|279
MSLCEFPSSYK
>FUSION-ENST00000503278.1:23232-ENST00000504989.1:15416|483
ISAYCKLR
>FUSION-ENST00000503278.1:23232-ENST00000504989.1:15416|613
EIPKNFPVVTGNIWQNR
>ENST00000647510.1|SNV-35023-C-T|3
LPAPAGFSRAAPVPPR
>FUSION-ENST00000610256.1:1190-ENST00000661316.1:11878|27
MEEEGAGSSR
>FUSION-ENST00000503278.1:23232-ENST00000504989.1:15416|841
MGFLLPRFLPWKCYHTPPLVEN
>FUSION-ENST00000599069.5:225-ENST00000466256.6:184052|144
GHLGPAGALR
>FUSION-ENST00000497564.5:9536-ENST00000242505.11:39747|342
VTDVIYV
>FUSION-ENST00000503278.1:23232-ENST00000504989.1:15416|113
IARGSCPGLGWVARPVRSLSQSG
>FUSION-ENST00000503278.1:23232-ENST00000504989.1:15416|855
LWAFSSQDFYLGSATTLLPWLR
>FUSION-ENST00000599069.5:225-ENST00000466256.6:184052|416
SSPLSTMR
>FUSION-ENST00000503278.1:23232-ENST00000504989.1:15416|412
MEIEKSK
>FUSION-ENST00000503278.1:23232-ENST00000504989.1:15416|196
LAPGLITLK
>FUSION-ENST00000503278.1:23232-ENST00000504989.1:15416|920
MGRLMTPVSQNSWDDHLREDVK
>FUSION-ENST00000599069.5:225-ENST00000466256.6:184052|158
MVSAGLASE
>FUSION-ENST00000430365.7:169518-ENST00000465894.6:10802|4
MSRIFNPHLENWR
>ENST00000476402.1|SNV-46278-C-T|12
KKASTSTWATCAYR
>FUSION-ENST00000599069.5:225-ENST00000466256.6:184052|373
GWCGHPR
>FUSION-ENST00000599069.5:225-ENST00000466256.6:184052|62
MVGRHRHQCNK
>FUSION-ENST00000599069.5:225-ENST00000466256.6:184052|355
LVGVPGCGAGAGCEPVRGVR
>FUSION-ENST00000599069.5:225-ENST00000466256.6:184052|306
PPSEASPAPR
>FUSION-ENST00000497564.5:9536-ENST00000242505.11:39747|87
MPPRPANFCVFSRDR
>FUSION-ENST00000503278.1:23232-ENST00000504989.1:15416|118
MPNYSIALANPIR
>FUSION-ENST00000599069.5:225-ENST00000466256.6:184052|77
ATPVCTSYK
>FUSION-ENST00000256953.6:131247-ENST00000561924.6:37698|2
SGIFEGSHDSEWSLCYLER
>ENST00000380060.7|SNV-352585-C-G|1
IIQYGPGPDETVEQVQK
>FUSION-ENST00000503278.1:23232-ENST00000504989.1:15416|443
PVRYLLV
>ENST00000435205.6|SNV-240773-C-T|3
NALLLFKGSYIEELDFQDDVMVYR
>FUSION-ENST00000503278.1:23232-ENST00000504989.1:15416|1023
RAGAALLGETRR
>FUSION-ENST00000503278.1:23232-ENST00000504989.1:15416|53
MIVPLHLQPG
>FUSION-ENST00000497564.5:9536-ENST00000242505.11:39747|389
METAPTCSR
>FUSION-ENST00000503278.1:23232-ENST00000504989.1:15416|1108
ERAPGWR
>FUSION-ENST00000599069.5:225-ENST00000466256.6:184052|210
GGSGHASLGSRGQTPWAPSCP
>FUSION-ENST00000503278.1:23232-ENST00000504989.1:15416|291
GIGHPLLLTCPTLTCVV
>ENST00000579334.5|MNV-1470-CC-C|5
TSMGQATWSDPTRPRLC
>FUSION-ENST00000497564.5:9536-ENST00000242505.11:39747|8
SFVSPLQK
>FUSION-ENST00000497564.5:9536-ENST00000242505.11:39747|249
TIFIVFKSHFSFK
>ENST00000376113.6|SNV-58753-G-A|3
CRGVFPENFTEKVP
>ENST00000466088.5|SNV-3592-A-C|8
MIFMCWVGDVYPVSQPVVSIR
>FUSION-ENST00000599069.5:225-ENST00000466256.6:184052|240
EGQVCVLLTACPAGKLR
>ENST00000464651.1|SNV-3592-A-C|1
CWVGDVYPVSQPVGPK
>ENST00000476402.1|SNV-46278-C-T|14
MSGPVPKRK
>FUSION-ENST00000503278.1:23232-ENST00000504989.1:15416|1106
ERAPGWRGAEASCR
>ENST00000322734.2|SNV-16386-T-C|5
HQGIHSGEKTYECKER
>FUSION-ENST00000503278.1:23232-ENST00000504989.1:15416|696
PGLKPTF
>FUSION-ENST00000599069.5:225-ENST00000466256.6:184052|361
MSRQDSHHPCCR
>FUSION-ENST00000503278.1:23232-ENST00000504989.1:15416|907
CRQDSNPLKILA
>FUSION-ENST00000503278.1:23232-ENST00000504989.1:15416|464
MYQMPKTV
>FUSION-ENST00000497564.5:9536-ENST00000242505.11:39747|2
MPALCFYSLQNCEPIKSLFL
>ENST00000359568.10|SNV-67146-G-T|6
LVLELESLRRQLQQASQEQAALR
>FUSION-ENST00000599069.5:225-ENST00000466256.6:184052|19
ECLRLPVCVMCVHIFK
>FUSION-ENST00000599069.5:225-ENST00000466256.6:184052|417
MSSPLSTMR
>FUSION-ENST00000503278.1:23232-ENST00000504989.1:15416|941
LYGSTLQK
>FUSION-ENST00000497564.5:9536-ENST00000242505.11:39747|299
NPGGGACSEPS
>ENST00000540185.5|SNV-1908-C-G|3
RLRLPAKPPPPLQPLLR
>ENST00000509814.5|SNV-83352-G-C|1
QIPAPQLMGQK
>FUSION-ENST00000503278.1:23232-ENST00000504989.1:15416|912
TPVSQNSWDDHLREDVK
>FUSION-ENST00000599069.5:225-ENST00000466256.6:184052|181
MQCVHDMGYTGPHTDTQMHKTFHK
>FUSION-ENST00000503278.1:23232-ENST00000504989.1:15416|1096
RAASRPPRSGAGAAAAALR
>FUSION-ENST00000503278.1:23232-ENST00000504989.1:15416|758
FFSSPSFFYLIFFF
>FUSION-ENST00000503278.1:23232-ENST00000504989.1:15416|498
MGLEEVSQIAQLNK
>FUSION-ENST00000503278.1:23232-ENST00000504989.1:15416|513
GNSHAEAVHPAPDRK
>FUSION-ENST00000599069.5:225-ENST00000466256.6:184052|165
MQAWRAPSLPLTWPGPKTR
>FUSION-ENST00000503278.1:23232-ENST00000504989.1:15416|957
QNKTRSR
>ENST00000296096.6|SNV-155-C-T|6
KARGSPAMPGVGHSQTQAK
>FUSION-ENST00000503278.1:23232-ENST00000504989.1:15416|182
MWNCQHFPK
>FUSION-ENST00000497564.5:9536-ENST00000242505.11:39747|190
MLICSER
>FUSION-ENST00000599069.5:225-ENST00000466256.6:184052|222
GAHGQEKHTVQHSHQSAHK
>FUSION-ENST00000503278.1:23232-ENST00000504989.1:15416|359
MLTRLASNS
>FUSION-ENST00000503278.1:23232-ENST00000504989.1:15416|1087
AQARAARR
>FUSION-ENST00000497564.5:9536-ENST00000242505.11:39747|275
MKYFLHPENNRG
>FUSION-ENST00000497564.5:9536-ENST00000242505.11:39747|125
MFFKDHSEPGAVAHAHNPNTLGGR
>FUSION-ENST00000503278.1:23232-ENST00000504989.1:15416|117
PNYSIALANPIR
>FUSION-ENST00000497564.5:9536-ENST00000242505.11:39747|16
FGRSQGQDAQISC
>ENST00000647510.1|SNV-35023-C-T|7
GGEVQGLVPAHAGMLPAPAGFSR
>ENST00000472394.2|SNV-23430-G-T|7
LSFKHISILFRG
>FUSION-ENST00000497564.5:9536-ENST00000242505.11:39747|183
TLLSEDRTEV
>FUSION-ENST00000503278.1:23232-ENST00000504989.1:15416|434
QSACLGLR
>FUSION-ENST00000599069.5:225-ENST00000466256.6:184052|295
MHGTVPHPQGR
>ENST00000495736.1|SNV-131-A-T|2
SPHGYFWCCAVLRPGPWCPR
>FUSION-ENST00000599069.5:225-ENST00000466256.6:184052|344
MLGAHSQLKLDTR
>ENST00000244364.10|SNV-323399-A-C|2
SELNVVLQNLNQVYSMSSTYIDK
>FUSION-ENST00000503278.1:23232-ENST00000504989.1:15416|745
LLLASIFPK
>ENST00000397412.8|SNV-43723-G-C|1
HSAKDAHVLPPAQILGIQSGQGTAR
>FUSION-ENST00000497564.5:9536-ENST00000242505.11:39747|289
NLVYTILIGGNFSSIKILFNFGI
>FUSION-ENST00000497564.5:9536-ENST00000242505.11:39747|340
MLNIGFRNYMK
>FUSION-ENST00000503278.1:23232-ENST00000504989.1:15416|252
MFTGNGVRT
>FUSION-ENST00000503278.1:23232-ENST00000504989.1:15416|377
MLPRLSSNSCSHAVR
>ENST00000322734.2|SNV-16386-T-C|3
TYECKERGK
>FUSION-ENST00000503278.1:23232-ENST00000504989.1:15416|1105
APGWRGAEASCR
>FUSION-ENST00000503278.1:23232-ENST00000504989.1:15416|93
LIGVRFSQGR
>FUSION-ENST00000497564.5:9536-ENST00000242505.11:39747|207
LVNVSCMILSCYTFSFL
>FUSION-ENST00000599069.5:225-ENST00000466256.6:184052|369
MSSRQGRK
>FUSION-ENST00000503278.1:23232-ENST00000504989.1:15416|1111
MSHFFSLSSGFLNNNNKKLK
>FUSION-ENST00000599069.5:225-ENST00000466256.6:184052|36
AWSCGGSCR
>FUSION-ENST00000503278.1:23232-ENST00000504989.1:15416|76
VVGIYLCNKGALDPDR
>FUSION-ENST00000497564.5:9536-ENST00000242505.11:39747|309
LVGRGALWEAEAGGSRGQEIK
>FUSION-ENST00000503278.1:23232-ENST00000504989.1:15416|107
CVCVLCTNRVTVHN
>FUSION-ENST00000599069.5:225-ENST00000466256.6:184052|389
GRGIVGIK
>FUSION-ENST00000503278.1:23232-ENST00000504989.1:15416|1065
SPPWGSGASPR
>FUSION-ENST00000503278.1:23232-ENST00000504989.1:15416|254
MFTGNGVR
>FUSION-ENST00000503278.1:23232-ENST00000504989.1:15416|772
MIAPLDSSLGD
>FUSION-ENST00000497564.5:9536-ENST00000242505.11:39747|348
KICCFIACVWAK
>FUSION-ENST00000599069.5:225-ENST00000466256.6:184052|271
MSCRETEALPEATSQPRER
>FUSION-ENST00000497564.5:9536-ENST00000242505.11:39747|123
FFKDHSEPGAVAHAHNPNTLGGRGR
>FUSION-ENST00000503278.1:23232-ENST00000504989.1:15416|37
SSWKYRLR
>FUSION-ENST00000503278.1:23232-ENST00000504989.1:15416|677
KPLSFLNYPVLGMSLSALQK
>FUSION-ENST00000503278.1:23232-ENST00000504989.1:15416|512
MGNSHAEAVHPAPDRKA
>ENST00000329474.7|SNV-340472-G-T|3
DGHQGSKSNDSVEEAEKEFIFV
>FUSION-ENST00000497564.5:9536-ENST00000242505.11:39747|285
MSAFKSQVELCVFRYMHVEK
>FUSION-ENST00000503278.1:23232-ENST00000504989.1:15416|619
MRKLQLR
>FUSION-ENST00000599069.5:225-ENST00000466256.6:184052|350
DALDALSALGLR
>FUSION-ENST00000503278.1:23232-ENST00000504989.1:15416|1035
GDEAGVLR
>FUSION-ENST00000497564.5:9536-ENST00000242505.11:39747|273
SYNISFSL
>ENST00000370809.4|INDEL-7798-C-CT|3
KHWKENMFTPFF
>ENST00000314393.6|SNV-169980-G-A|1
GIGTPQPDMAKDSWAAELENSSK
>FUSION-ENST00000503278.1:23232-ENST00000504989.1:15416|444
MPVRYLLV
>FUSION-ENST00000503278.1:23232-ENST00000504989.1:15416|817
PGLFFFFFSR
>ENST00000392679.5|SNV-9926-T-C|3
FTYYVDGR
>FUSION-ENST00000503278.1:23232-ENST00000504989.1:15416|396
GCGLGEER
>FUSION-ENST00000503278.1:23232-ENST00000504989.1:15416|1131
SMILICFFRTGLGVTFR
>FUSION-ENST00000503278.1:23232-ENST00000504989.1:15416|329
VWWLTSVIPALWEAK
>FUSION-ENST00000503278.1:23232-ENST00000504989.1:15416|572
DLFIHKVFVDCLHWARYR
>ENST00000612946.4|SNV-572140-C-A|1
YLLSLAQSMNNSQAKFR
>FUSION-ENST00000503278.1:23232-ENST00000504989.1:15416|257
IQVLAGLVPSGDSER
>FUSION-ENST00000599069.5:225-ENST00000466256.6:184052|87
MTPRPANFCIFSR
>FUSION-ENST00000610256.1:1190-ENST00000661316.1:11878|5
LPPTHSSDDTQGFGD
>FUSION-ENST00000503278.1:23232-ENST00000504989.1:15416|408
GRAWKAGK
>FUSION-ENST00000503278.1:23232-ENST00000504989.1:15416|883
MHQKQLRLR
>FUSION-ENST00000503278.1:23232-ENST00000504989.1:15416|194
LAPGLITLKGYVRGVIR
>FUSION-ENST00000497564.5:9536-ENST00000242505.11:39747|94
MEMIEIIAC
>FUSION-ENST00000503278.1:23232-ENST00000504989.1:15416|548
HPGGLLGELRVR
>FUSION-ENST00000497564.5:9536-ENST00000242505.11:39747|110
MIGDCSLCKLK
>FUSION-ENST00000497564.5:9536-ENST00000242505.11:39747|70
FLSFPYELTDLQSI
>ENST00000388782.8|MNV-30304-GG-G|1
WGVGGNEEVKRK
>FUSION-ENST00000503278.1:23232-ENST00000504989.1:15416|146
ENLEEKTLLIILV
>FUSION-ENST00000503278.1:23232-ENST00000504989.1:15416|833
MLVYYDSVHIFISGVCVKK
>FUSION-ENST00000503278.1:23232-ENST00000504989.1:15416|459
SHHSVGLPLTDMGKVMAR
>FUSION-ENST00000503278.1:23232-ENST00000504989.1:15416|754
LISNSWPQAILPPWPLKVLGLWV
>FUSION-ENST00000503278.1:23232-ENST00000504989.1:15416|621
MVVILQMRKLQLR
>FUSION-ENST00000497564.5:9536-ENST00000242505.11:39747|277
MKYFLHPENNR
>FUSION-ENST00000599069.5:225-ENST00000466256.6:184052|28
RASSGRPSLCSGCRAR
>FUSION-ENST00000610256.1:1190-ENST00000661316.1:11878|4
DWSRRVPR
>ENST00000418766.5|INDEL-78730-C-CA|1
NGGGLKRK
>FUSION-ENST00000503278.1:23232-ENST00000504989.1:15416|1038
RGGSSRGDEAGVLR
>ENST00000399899.2|INDEL-794-A-AA|4
EVTERLLQK
>FUSION-ENST00000461943.1:471-ENST00000469268.1:158|3
IPESLRSPAEPLVPASLEGTSGHIR
>FUSION-ENST00000503278.1:23232-ENST00000504989.1:15416|211
AEMSFGNILYSFGSHRKCR
>FUSION-ENST00000599069.5:225-ENST00000466256.6:184052|7
MPFHSHHSSTKIQ
>FUSION-ENST00000503278.1:23232-ENST00000504989.1:15416|587
FCIGLCLKK
>ENST00000579334.5|MNV-1470-CC-C|7
TSMGQATWSDPTRPR
>FUSION-ENST00000503278.1:23232-ENST00000504989.1:15416|153
MIAPLHSR
>FUSION-ENST00000503278.1:23232-ENST00000504989.1:15416|967
LWIKLCGKMPK
>FUSION-ENST00000599069.5:225-ENST00000466256.6:184052|329
MGRDTGLGISGHSWPPQSWKGPR
>FUSION-ENST00000497564.5:9536-ENST00000242505.11:39747|178
VCVCSKLTFNRYFNAFC
>ENST00000470754.1|SNV-3941-C-A|2
SILMSLLTIKR
>ENST00000312481.11|SNV-46125-G-A|4
KLEGMAGNKNNTIYVDNFDK
>FUSION-ENST00000503278.1:23232-ENST00000504989.1:15416|183
VCSVQQCFSNSLLTWNVVGIQI
>ENST00000483396.5|SNV-475483-C-A|4
MSASHHGSYQEPCEAR
>FUSION-ENST00000599069.5:225-ENST00000466256.6:184052|48
ALPCSWSR
>FUSION-ENST00000503278.1:23232-ENST00000504989.1:15416|504
MEAWLGVSAVVVLNM
>FUSION-ENST00000503278.1:23232-ENST00000504989.1:15416|187
RAQLGRAGR
>FUSION-ENST00000503278.1:23232-ENST00000504989.1:15416|151
MIAPLHSRLGDR
>FUSION-ENST00000503278.1:23232-ENST00000504989.1:15416|357
MLNAGKK
>FUSION-ENST00000610256.1:1190-ENST00000661316.1:11878|71
CDGYDHRLRNQIDIR
>FUSION-ENST00000497564.5:9536-ENST00000242505.11:39747|46
MTENPFQERLIAGRDVPCLR
>FUSION-ENST00000610256.1:1190-ENST00000661316.1:11878|62
MGPEALR
>FUSION-ENST00000256953.6:131247-ENST00000561924.6:37698|3
AGVGKSGIFEGSHDSEWSLCYLER
>FUSION-ENST00000503278.1:23232-ENST00000504989.1:15416|66
LVVPATVEGEVGGSLEPRSSR
>FUSION-ENST00000503278.1:23232-ENST00000504989.1:15416|869
MFCFIAFLSYLLPSLETFRDFLS
>FUSION-ENST00000503278.1:23232-ENST00000504989.1:15416|1113
MSHFFSLSSGFLNNNNKK
>FUSION-ENST00000503278.1:23232-ENST00000504989.1:15416|697
MPGLKPTF
>FUSION-ENST00000497564.5:9536-ENST00000242505.11:39747|364
QNKTKSR
>FUSION-ENST00000497564.5:9536-ENST00000242505.11:39747|296
MVLIVKFYK
>ENST00000312481.11|SNV-46125-G-A|1
LEGMAGNKNNTIYVDNFDKLK
>FUSION-ENST00000497564.5:9536-ENST00000242505.11:39747|411
ASPEEGTGEQGGERG
>FUSION-ENST00000599069.5:225-ENST00000466256.6:184052|312
AQCHTPRAAS
>FUSION-ENST00000497564.5:9536-ENST00000242505.11:39747|149
MNFHQVKYLCIKCSVIK
>FUSION-ENST00000599069.5:225-ENST00000466256.6:184052|213
MPRCTKCVSHIPGSPGTPPRPTHMR
>FUSION-ENST00000503278.1:23232-ENST00000504989.1:15416|1063
EAGPQPK
>FUSION-ENST00000599069.5:225-ENST00000466256.6:184052|423
MLFKPVFCSGDCNGTWNCR
>ENST00000476781.6|INDEL-1972-A-AA|4
SKIWSSMDLSATK
>FUSION-ENST00000497564.5:9536-ENST00000242505.11:39747|357
SCISLHPLDLVK
>FUSION-ENST00000497564.5:9536-ENST00000242505.11:39747|31
PKSHAEL
>FUSION-ENST00000503278.1:23232-ENST00000504989.1:15416|156
KKENLEEK
>ENST00000296946.6|INDEL-1984-G-GG|14
WKYVNGEWVPGGKPGAAGAQLR
>ENST00000479136.5|MNV-15021-GG-G|3
MLLSLSCWSWLRAYLCLFLTTK
>FUSION-ENST00000503278.1:23232-ENST00000504989.1:15416|557
TERPESVIPFGLNH
>FUSION-ENST00000503278.1:23232-ENST00000504989.1:15416|509
DEMWDVR
>FUSION-ENST00000497564.5:9536-ENST00000242505.11:39747|21
CLVSEETWDFGLLN
>FUSION-ENST00000599069.5:225-ENST00000466256.6:184052|276
LGWVGGQSAR
>FUSION-ENST00000503278.1:23232-ENST00000504989.1:15416|294
HCIPAWVTEPDSVSKK
>ENST00000371839.6|SNV-1489056-T-A|3
NKEIEDQRR
>ENST00000378486.8|SNV-78005-G-A|1
DTRPLSTQRPLPPLCSLETIAK
>ENST00000479701.5|SNV-25583-C-T|6
MCSTMTPR
>FUSION-ENST00000503278.1:23232-ENST00000504989.1:15416|101
EVDSNQNASSSRLPQGHKDR
>FUSION-ENST00000503278.1:23232-ENST00000504989.1:15416|1133
SLLPLDLFLLSNLPSFSR
>FUSION-ENST00000503278.1:23232-ENST00000504989.1:15416|154
KENLEEKTLLIILV
>ENST00000476402.1|SNV-46278-C-T|1
VNWLESVAVWEVEKPLSFQPF
>FUSION-ENST00000497564.5:9536-ENST00000242505.11:39747|88
PPRPANFCVFSR
>FUSION-ENST00000503278.1:23232-ENST00000504989.1:15416|401
RCVNYVPDAKDSVK
>FUSION-ENST00000599069.5:225-ENST00000466256.6:184052|194
VCITHTREPR
>FUSION-ENST00000599069.5:225-ENST00000466256.6:184052|166
QAWRAPSLPLTWPGPK
>FUSION-ENST00000503278.1:23232-ENST00000504989.1:15416|465
DVGCARRSHHSVGLPLTDMGK
>FUSION-ENST00000497564.5:9536-ENST00000242505.11:39747|395
NKRTLEWGISLTPETPVWCPPF
>FUSION-ENST00000497564.5:9536-ENST00000242505.11:39747|27
MLEVGPGGR
>ENST00000399899.2|INDEL-794-A-AA|7
TTQKKLSHR
>ENST00000524974.5|SNV-200302-C-T|6
DHKSEKDQAGLESLALR
>FUSION-ENST00000503278.1:23232-ENST00000504989.1:15416|112
GSCPGLGWVARPVR
>FUSION-ENST00000503278.1:23232-ENST00000504989.1:15416|647
SPDLVIRLPQPPK
>FUSION-ENST00000497564.5:9536-ENST00000242505.11:39747|15
SQGQDAQISC
>FUSION-ENST00000497564.5:9536-ENST00000242505.11:39747|413
AAGRPTAGRASPEEGTGEQGGERG
>ENST00000303177.8|INDEL-61668-C-CA|2
AVAVSSR
>FUSION-ENST00000610256.1:1190-ENST00000661316.1:11878|64
LCDLWHATIFNSGIFICR
>FUSION-ENST00000503278.1:23232-ENST00000504989.1:15416|276
SLCEFPSSYKDIR
>FUSION-ENST00000503278.1:23232-ENST00000504989.1:15416|887
MVEHAYSPSYLGG
>FUSION-ENST00000599069.5:225-ENST00000466256.6:184052|419
NQGDNRIK
>FUSION-ENST00000599069.5:225-ENST00000466256.6:184052|233
GPQGPHGGPPFLLSLR
>FUSION-ENST00000503278.1:23232-ENST00000504989.1:15416|918
LMTPVSQNSWDDHLR
>FUSION-ENST00000503278.1:23232-ENST00000504989.1:15416|1042
SPHNGLPLAASCLGQVSPR
>FUSION-ENST00000503278.1:23232-ENST00000504989.1:15416|228
IWRKRPCSLYLFEFCK
>ENST00000461979.1|SNV-1908-C-G|4
LRLPAKPPPPLQPLLRGK
>ENST00000300456.5|SNV-19931-A-C|3
YVPLDQEASSR
>FUSION-ENST00000599069.5:225-ENST00000466256.6:184052|414
SSPLSTMRSAR
>ENST00000512009.5|SNV-37094-T-G|2
MLGCLWRQYQRP
>FUSION-ENST00000599069.5:225-ENST00000466256.6:184052|57
HQCNKQKPRQG
>FUSION-ENST00000497564.5:9536-ENST00000242505.11:39747|397
GDIFNSRDTR
>ENST00000487456.1|SNV-95961-A-G|2
TCKTPPSPGQAVECCQGDWCDR
>ENST00000476402.1|SNV-46278-C-T|6
GHCTASIWR
>FUSION-ENST00000503278.1:23232-ENST00000504989.1:15416|903
SCLTPTPSSS
>FUSION-ENST00000503278.1:23232-ENST00000504989.1:15416|288
APALEIGHIHDGPGFDSP
>FUSION-ENST00000503278.1:23232-ENST00000504989.1:15416|1064
SPPWGSGASPREAGPQPK
>FUSION-ENST00000503278.1:23232-ENST00000504989.1:15416|1033
GDEAGVLRLDRT
>FUSION-ENST00000503278.1:23232-ENST00000504989.1:15416|950
MSLPYDRTYFR
>FUSION-ENST00000599069.5:225-ENST00000466256.6:184052|407
SARGWVPPRWWTRPGFPSFK
>FUSION-ENST00000503278.1:23232-ENST00000504989.1:15416|379
MWNWLFVEVNESWRWSVGSG
>FUSION-ENST00000503278.1:23232-ENST00000504989.1:15416|430
QSACLGLRKCWGYR
>FUSION-ENST00000599069.5:225-ENST00000466256.6:184052|411
MRSARGWVPPR
>FUSION-ENST00000503278.1:23232-ENST00000504989.1:15416|795
HAGLPIIPALWESEVGGSLEPR
>FUSION-ENST00000503278.1:23232-ENST00000504989.1:15416|889
MSHRTRPR
>FUSION-ENST00000599069.5:225-ENST00000466256.6:184052|237
HSQRPPPSR
>FUSION-ENST00000497564.5:9536-ENST00000242505.11:39747|294
VLIVKFYKMNLVYTILIGGNFSSIK
>FUSION-ENST00000497564.5:9536-ENST00000242505.11:39747|308
MPFDCFQF
>FUSION-ENST00000503278.1:23232-ENST00000504989.1:15416|694
VKSVLVSLFK
>FUSION-ENST00000497564.5:9536-ENST00000242505.11:39747|28
SVWHLSCSCSHLTFPHE
>FUSION-ENST00000503278.1:23232-ENST00000504989.1:15416|809
MVVLNYSEDRQTCL
>FUSION-ENST00000503278.1:23232-ENST00000504989.1:15416|819
IFLPRPPKVLGLQV
>FUSION-ENST00000599069.5:225-ENST00000466256.6:184052|94
DSQSPQGSEDVR
>FUSION-ENST00000599069.5:225-ENST00000466256.6:184052|346
MLGAHSQLK
>FUSION-ENST00000599069.5:225-ENST00000466256.6:184052|102
GQEFETSLANIVKPHLY
>FUSION-ENST00000497564.5:9536-ENST00000242505.11:39747|98
CFGIDKQLIFVPYICHIQDL
>FUSION-ENST00000503278.1:23232-ENST00000504989.1:15416|7
MCFPDSR
>FUSION-ENST00000503278.1:23232-ENST00000504989.1:15416|104
MEVDSNQNASSSRLPQGHK
>ENST00000486372.1|SNV-203-C-A|4
MTYTAASPSAAARSGR
>FUSION-ENST00000503278.1:23232-ENST00000504989.1:15416|385
NIFIYFLS
>ENST00000651241.1|MNV-5463-AGGTTGTGTTAACAAACGTTGGGAATTCCGTTTTTGTGGCACAATGTCACCTCCTAAGTCTCCTTTTATCTTATCCCAGGTA-A|60
MTTQIQSI
>FUSION-ENST00000503278.1:23232-ENST00000504989.1:15416|715
VLKRGVSLHNLSSFDCHHPCK
>FUSION-ENST00000610256.1:1190-ENST00000661316.1:11878|43
GQGPAGLRGENSEEKSLPSPGK
>FUSION-ENST00000503278.1:23232-ENST00000504989.1:15416|902
MACELISSSVEWED
>FUSION-ENST00000503278.1:23232-ENST00000504989.1:15416|589
LVLNCSFRFCIGLCLKK
>FUSION-ENST00000497564.5:9536-ENST00000242505.11:39747|153
FLLCCPG
>FUSION-ENST00000599069.5:225-ENST00000466256.6:184052|363
AECFTFNTPR
>FUSION-ENST00000503278.1:23232-ENST00000504989.1:15416|564
MLKLCILHR
>ENST00000309575.5|SNV-2050-G-A|1
DPHAVASSRIRSR
>FUSION-ENST00000503278.1:23232-ENST00000504989.1:15416|616
LQLREIPKNFPVVTGNIWQNR
>FUSION-ENST00000599069.5:225-ENST00000466256.6:184052|391
LAWAWIEALPP
>ENST00000322734.2|SNV-16386-T-C|4
TYECKER
>ENST00000450521.5|SNV-6540-A-T|1
AIFYMNIPSR
>FUSION-ENST00000503278.1:23232-ENST00000504989.1:15416|198
MECSGNTNINIDRVLDNLVIG
>FUSION-ENST00000503278.1:23232-ENST00000504989.1:15416|749
CLISMLLLASIFPK
>FUSION-ENST00000503278.1:23232-ENST00000504989.1:15416|629
MKIKFIHQSGSIE
>FUSION-ENST00000610256.1:1190-ENST00000661316.1:11878|52
MLQQTQCLISGISDEGRHALSWRWR
>FUSION-ENST00000599069.5:225-ENST00000466256.6:184052|248
MGVPPSCCP
>ENST00000486372.1|SNV-203-C-A|5
TYTAASPSAAAR
>FUSION-ENST00000599069.5:225-ENST00000466256.6:184052|58
HQCNKQKPR
>ENST00000264463.8|SNV-157044-C-T|2
DIIPETLFIPWR
>ENST00000360688.3|SNV-1171-G-A|1
TCSRSFQGHP
>FUSION-ENST00000497564.5:9536-ENST00000242505.11:39747|325
NFERETLGR
>FUSION-ENST00000503278.1:23232-ENST00000504989.1:15416|46
NVQGSVTQLSSYLVTGS
>FUSION-ENST00000503278.1:23232-ENST00000504989.1:15416|286
LLMLTPTLFFLLSYMLYF
>FUSION-ENST00000497564.5:9536-ENST00000242505.11:39747|176
MPYAALDEPHGVYSSVGESGTK
>ENST00000354772.8|SNV-4997-A-C|2
NIWKHLLILGFTNFIAHAIR
>ENST00000420652.5|SNV-1952-G-A|1
QTNDVPIILVGNKSDLVRSR
>FUSION-ENST00000503278.1:23232-ENST00000504989.1:15416|978
LRLALEFSLRLVVR
>ENST00000354577.8|INDEL-26011-C-CC|3
ALILTLARANSCNRFFYR
>FUSION-ENST00000497564.5:9536-ENST00000242505.11:39747|154
NNTCEHFFSGDKFLLCCPG
>FUSION-ENST00000503278.1:23232-ENST00000504989.1:15416|1071
ARSSPSAGWAR
>FUSION-ENST00000503278.1:23232-ENST00000504989.1:15416|436
DWVSLCCPG
>FUSION-ENST00000599069.5:225-ENST00000466256.6:184052|272
SCRETEALPEATSQPR
>FUSION-ENST00000503278.1:23232-ENST00000504989.1:15416|86
MLHLHVFPKDIKTER
>FUSION-ENST00000599069.5:225-ENST00000466256.6:184052|336
SSNSQPRALFGF
>FUSION-ENST00000503278.1:23232-ENST00000504989.1:15416|251
FTGNGVRT
>FUSION-ENST00000503278.1:23232-ENST00000504989.1:15416|739
MLFSGKR
>FUSION-ENST00000599069.5:225-ENST00000466256.6:184052|3
APGYQPTR
>FUSION-ENST00000503278.1:23232-ENST00000504989.1:15416|439
RHCIQLIYFFCRDWVSLCCPG
>FUSION-ENST00000503278.1:23232-ENST00000504989.1:15416|473
KVHLRGFADGR
>FUSION-ENST00000599069.5:225-ENST00000466256.6:184052|35
AWSCGGSCRR
>ENST00000611914.1|SNV-1304-A-G|3
LEKSVDNYCHLLTTRDLDR
>ENST00000381341.6|SNV-14974-A-G|2
SAELKFNFGEEEFK
>FUSION-ENST00000497564.5:9536-ENST00000242505.11:39747|375
FKSSLYFQVTQTETK
>FUSION-ENST00000503278.1:23232-ENST00000504989.1:15416|94
KLIGVRFSQGR
>FUSION-ENST00000503278.1:23232-ENST00000504989.1:15416|872
DSGLLLGREQVC
>FUSION-ENST00000599069.5:225-ENST00000466256.6:184052|434
ASLLSLQEENQLLQQELSR
>FUSION-ENST00000599069.5:225-ENST00000466256.6:184052|88
ESWAGCCGSHL
>ENST00000257552.7|SNV-104-G-A|2
METDAPQPGLTSPDSPHDPCK
>FUSION-ENST00000503278.1:23232-ENST00000504989.1:15416|803
SRFFAYGLRK
>FUSION-ENST00000503278.1:23232-ENST00000504989.1:15416|122
MPVILALWEAEVGGLLEPR
>FUSION-ENST00000461943.1:471-ENST00000469268.1:158|1
SMDGAPPAYT
>ENST00000276054.9|INDEL-13043-T-TT|2
TPECAESGMTFFLEITDDYISEK
>ENST00000522317.5|SNV-85601-G-T|4
YKADVPYLQSVCSCTCYR
>FUSION-ENST00000497564.5:9536-ENST00000242505.11:39747|349
MKICCFIACVWAK
>FUSION-ENST00000503278.1:23232-ENST00000504989.1:15416|842
GFLLPRFLPWK
>FUSION-ENST00000503278.1:23232-ENST00000504989.1:15416|41
YRYSCSSGPPSTSPWSAPSCSGT
>FUSION-ENST00000503278.1:23232-ENST00000504989.1:15416|874
ILELDLKDSGLLLGREQVC
>FUSION-ENST00000503278.1:23232-ENST00000504989.1:15416|965
LCGKMPKLDSSYAK
>FUSION-ENST00000503278.1:23232-ENST00000504989.1:15416|273
MIPPPRPPK
>FUSION-ENST00000503278.1:23232-ENST00000504989.1:15416|584
MAEQEPRLPSFQLK
>FUSION-ENST00000503278.1:23232-ENST00000504989.1:15416|193
VLDNLVIG
>FUSION-ENST00000503278.1:23232-ENST00000504989.1:15416|83
TERGFCYNIEYR
>FUSION-ENST00000503278.1:23232-ENST00000504989.1:15416|678
MKPLSFLNYPVLGMSLSALQK
>FUSION-ENST00000497564.5:9536-ENST00000242505.11:39747|188
LICSERLILLTIPDFS
>ENST00000479534.5|SNV-50265-C-T|6
LPGDARVWPPGAPGPRMHLHR
>ENST00000526104.5|SNV-5169-T-C|4
TRPEVGEMLRNKPVR
>FUSION-ENST00000497564.5:9536-ENST00000242505.11:39747|48
MTENPFQERLIAGR
>FUSION-ENST00000503278.1:23232-ENST00000504989.1:15416|886
VEHAYSPSYLGG
>FUSION-ENST00000497564.5:9536-ENST00000242505.11:39747|22
MCLVSEETWDFGLLN
>FUSION-ENST00000356133.3:9865-ENST00000372950.6:3326|22
MQFQAQEEAKEAEMSRK
>FUSION-ENST00000497564.5:9536-ENST00000242505.11:39747|203
YYSISEFTILSLR
>FUSION-ENST00000599069.5:225-ENST00000466256.6:184052|331
MGRDTGLGISGHSWPPQSWK
>FUSION-ENST00000610256.1:1190-ENST00000661316.1:11878|73
LQSLILGSLSVECAK
>FUSION-ENST00000599069.5:225-ENST00000466256.6:184052|6
PFHSHHSSTKIQ
>FUSION-ENST00000503278.1:23232-ENST00000504989.1:15416|209
SFGNILYSFGSHR
>FUSION-ENST00000503278.1:23232-ENST00000504989.1:15416|710
MIVRPLQPR
>FUSION-ENST00000503278.1:23232-ENST00000504989.1:15416|114
IARGSCPGLGWVARPVR
>FUSION-ENST00000610256.1:1190-ENST00000661316.1:11878|7
GTKDWSRR
>ENST00000531864.6|SNV-80539-G-A|3
DCLTLEKKPKTSDTVHISEMR
>FUSION-ENST00000599069.5:225-ENST00000466256.6:184052|172
GSMQAWR
>FUSION-ENST00000497564.5:9536-ENST00000242505.11:39747|206
MILSCYTFSFL
>FUSION-ENST00000599069.5:225-ENST00000466256.6:184052|38
SPGGWYGRAWSCGGSCR
>FUSION-ENST00000503278.1:23232-ENST00000504989.1:15416|850
YTPEVLNISLYSITPEGYDSFVGK
>ENST00000581585.5|INDEL-10799-G-GA|1
EEKKIQWR
>FUSION-ENST00000503278.1:23232-ENST00000504989.1:15416|784
MVKPCFYKK
>FUSION-ENST00000503278.1:23232-ENST00000504989.1:15416|1034
GDEAGVLRLDR
>FUSION-ENST00000503278.1:23232-ENST00000504989.1:15416|651
LEWSRSPDLVIR
>FUSION-ENST00000503278.1:23232-ENST00000504989.1:15416|271
MIPPPRPPKVLG
>ENST00000541522.5|SNV-10314-C-T|2
KGEVLLIP
>ENST00000314393.6|SNV-169980-G-A|3
EKGIGTPQPDMAKDSWAAELENSSK
>FUSION-ENST00000599069.5:225-ENST00000466256.6:184052|175
MHKTFHK
>FUSION-ENST00000503278.1:23232-ENST00000504989.1:15416|24
CLLHCCVGSVH
>FUSION-ENST00000503278.1:23232-ENST00000504989.1:15416|684
MHHHTQLIFK
>FUSION-ENST00000503278.1:23232-ENST00000504989.1:15416|964
MPKLDSSYAK
>ENST00000370440.5|INDEL-84767-A-AA|1
NGLDYALSLRL
>ENST00000492783.1|INDEL-24910-T-TT|2
FGTSQDRLTFFDPTFDYEMIFR
>ENST00000476781.6|INDEL-1972-A-AA|5
KSKIWSSMDLSATK
>FUSION-ENST00000503278.1:23232-ENST00000504989.1:15416|822
MIFLPRPPK
>ENST00000510801.5|SNV-15519-C-A|2
CWWELLWK
>ENST00000329474.7|SNV-340472-G-T|4
DGHQGSKSNDSVEEAEK
>FUSION-ENST00000503278.1:23232-ENST00000504989.1:15416|554
MCEEEPS
>FUSION-ENST00000503278.1:23232-ENST00000504989.1:15416|862
THFPSIHQR
>ENST00000354386.10|SNV-47395-A-G|3
VIERKETLGNSLIQWVEQEIMSR
>FUSION-ENST00000503278.1:23232-ENST00000504989.1:15416|170
LGQFLYF
>ENST00000392679.5|SNV-9926-T-C|1
FTYYVDGRGPDGGFRQVK
>FUSION-ENST00000503278.1:23232-ENST00000504989.1:15416|824
SVAQARVQWR
>FUSION-ENST00000373382.5:9536-ENST00000242505.11:39747|8
HYLFYDGESVSGKAHSWK
>FUSION-ENST00000503278.1:23232-ENST00000504989.1:15416|1059
ASGSAQGRQGR
>FUSION-ENST00000497564.5:9536-ENST00000242505.11:39747|358
MSCISLHPLDLVK
>FUSION-ENST00000503278.1:23232-ENST00000504989.1:15416|268
ESHSVAPVR
>FUSION-ENST00000497564.5:9536-ENST00000242505.11:39747|115
AVVPATWEAEAGEWCEPGRR
>FUSION-ENST00000503278.1:23232-ENST00000504989.1:15416|173
MWLVPLKN
>FUSION-ENST00000503278.1:23232-ENST00000504989.1:15416|825
ISFSFFFFYFYFETESRSVAQAR
>FUSION-ENST00000503278.1:23232-ENST00000504989.1:15416|247
WWFMPVIPALWEAKAGGSPEVR
>FUSION-ENST00000503278.1:23232-ENST00000504989.1:15416|1002
GKPPGGGGGPQAGGAGRPAER
>FUSION-ENST00000503278.1:23232-ENST00000504989.1:15416|1050
GLWGQPK
>FUSION-ENST00000497564.5:9536-ENST00000242505.11:39747|301
SILANTVKPRLH
>ENST00000371839.6|SNV-1489056-T-A|5
LRNKEIEDQR
>FUSION-ENST00000503278.1:23232-ENST00000504989.1:15416|1085
RSAAARSPSEPEER
>FUSION-ENST00000497564.5:9536-ENST00000242505.11:39747|255
GFHRVSQDGLDLLTL
>FUSION-ENST00000373382.5:9536-ENST00000242505.11:39747|3
GCALSQRR
>FUSION-ENST00000503278.1:23232-ENST00000504989.1:15416|1061
EAGPQPKASGSAQGRQGR
>FUSION-ENST00000503278.1:23232-ENST00000504989.1:15416|1126
ILICFFRTGLGVTFR
>FUSION-ENST00000497564.5:9536-ENST00000242505.11:39747|218
IFILFFLN
>FUSION-ENST00000599069.5:225-ENST00000466256.6:184052|208
THSQMPHNPTQAQNSPPTTGDL
>FUSION-ENST00000503278.1:23232-ENST00000504989.1:15416|1001
GKPPGGGGGPQAGGAGRPAERLAR
>FUSION-ENST00000503278.1:23232-ENST00000504989.1:15416|1109
MERAPGWR
>FUSION-ENST00000503278.1:23232-ENST00000504989.1:15416|322
MLVTWLC
>FUSION-ENST00000599069.5:225-ENST00000466256.6:184052|11
MCVHIFKVRYA
>FUSION-ENST00000373382.5:9536-ENST00000242505.11:39747|2
GCALSQRRR
>FUSION-ENST00000599069.5:225-ENST00000466256.6:184052|63
QIDTSVLNVFP
>FUSION-ENST00000599069.5:225-ENST00000466256.6:184052|392
SLKIPAP
>FUSION-ENST00000503278.1:23232-ENST00000504989.1:15416|873
DSGLLLGR
>ENST00000420571.6|SNV-339204-G-A|1
NGEETGQDVLQDLQRTLAIR
>FUSION-ENST00000503278.1:23232-ENST00000504989.1:15416|446
VVRIQGCVVWL
>ENST00000619747.1|SNV-847-A-G|3
AHGRAGRGPER
>ENST00000531864.6|SNV-80539-G-A|1
TSDTVHISEMR
>FUSION-ENST00000599069.5:225-ENST00000466256.6:184052|161
APSLPLTWPGPKTRDER
>FUSION-ENST00000503278.1:23232-ENST00000504989.1:15416|895
HHHAQLIKTICFFVETGLPVLPR
>ENST00000397412.8|SNV-43723-G-C|2
AFCTVHWQEGGRCKHSAK
>FUSION-ENST00000497564.5:9536-ENST00000242505.11:39747|199
YYSISEFTILSLRLGVRKPPR
>FUSION-ENST00000503278.1:23232-ENST00000504989.1:15416|848
ELGNHCKIFAI
>FUSION-ENST00000503278.1:23232-ENST00000504989.1:15416|781
VKPCFYKKILK
>FUSION-ENST00000430365.7:169518-ENST00000465894.6:10802|3
MSRIFNPHLENWRS
>FUSION-ENST00000610256.1:1190-ENST00000661316.1:11878|57
LQMLQQTQCLISGISDEGRHALSWR
>FUSION-ENST00000503278.1:23232-ENST00000504989.1:15416|727
MNNKSLSSSPFLSCIHLALKTTDK
>FUSION-ENST00000503278.1:23232-ENST00000504989.1:15416|945
NFFFFFF
>FUSION-ENST00000503278.1:23232-ENST00000504989.1:15416|807
VVLNYSEDRQTCL
>FUSION-ENST00000497564.5:9536-ENST00000242505.11:39747|317
QAFFLSYFFLFVLYL
>ENST00000418488.6|SNV-28735-C-T|1
HSAIRPFDQLFALYAIGNDEHKPLR
>ENST00000540185.5|SNV-1908-C-G|1
LPAKPPPPLQPLLR
>FUSION-ENST00000599069.5:225-ENST00000466256.6:184052|121
EASWGWRK
>FUSION-ENST00000599069.5:225-ENST00000466256.6:184052|250
MRPHLEAGVEQE
>FUSION-ENST00000503278.1:23232-ENST00000504989.1:15416|126
TCLEEGKMSGEAVLCSHSST
>ENST00000378115.3|SNV-8621-G-A|4
GVPVSGQEAKEPESWDGGRLGAVR
>FUSION-ENST00000610256.1:1190-ENST00000661316.1:11878|15
RKISPQPWER
>ENST00000542033.5|SNV-21291-C-A|3
MLLNQLREITGIQDPYFLHEALK
>FUSION-ENST00000503278.1:23232-ENST00000504989.1:15416|216
MAEMSFGNILYSFGSHR
>FUSION-ENST00000599069.5:225-ENST00000466256.6:184052|98
APVVPATWETEAGESFEPGRCR
>FUSION-ENST00000503278.1:23232-ENST00000504989.1:15416|26
VGTSLILK
>ENST00000287777.5|SNV-2759-G-A|1
CLDSVMCYNRLSFK
>FUSION-ENST00000503278.1:23232-ENST00000504989.1:15416|849
ELGNHCK
>FUSION-ENST00000503278.1:23232-ENST00000504989.1:15416|847
VMGFLLPR
>ENST00000555414.5|SNV-1634-T-C|2
EGYSGVGLLPR
>FUSION-ENST00000503278.1:23232-ENST00000504989.1:15416|15
LKNLTRIYK
>FUSION-ENST00000503278.1:23232-ENST00000504989.1:15416|655
SNHLTLSSLKKIDQQVSNYSE
>FUSION-ENST00000599069.5:225-ENST00000466256.6:184052|226
TQHAISHLMGAHGQEK
>FUSION-ENST00000503278.1:23232-ENST00000504989.1:15416|582
MAEQEPRLPSFQLKSSCSFR
>FUSION-ENST00000497564.5:9536-ENST00000242505.11:39747|300
MNPGGGACSEPS
>ENST00000456447.5|SNV-3941-C-A|4
KISEVYSYVSANNK
>FUSION-ENST00000503278.1:23232-ENST00000504989.1:15416|280
AQLLCTIY
>FUSION-ENST00000610256.1:1190-ENST00000661316.1:11878|9
KGTKDWSR
>FUSION-ENST00000599069.5:225-ENST00000466256.6:184052|384
LLMHCLLWASGWPGGGPGK
>FUSION-ENST00000503278.1:23232-ENST00000504989.1:15416|432
QSACLGLRK
>FUSION-ENST00000497564.5:9536-ENST00000242505.11:39747|139
MLARLVPNC
>FUSION-ENST00000599069.5:225-ENST00000466256.6:184052|32
RSRPPTGASCRPTRR
>FUSION-ENST00000599069.5:225-ENST00000466256.6:184052|352
GVRDALDALSALGLRVAGR
>FUSION-ENST00000503278.1:23232-ENST00000504989.1:15416|353
IVEKEAHIYK
>ENST00000300456.5|SNV-19931-A-C|4
GRYVPLDQEASSRIQAGEEK
>FUSION-ENST00000503278.1:23232-ENST00000504989.1:15416|140
GAIKWLTVLRTLISISMFLNVEHR
>FUSION-ENST00000503278.1:23232-ENST00000504989.1:15416|1080
SPSEPEERRPRRPPR
>FUSION-ENST00000503278.1:23232-ENST00000504989.1:15416|759
IVHPVWRFFSSPSFFYLIFFF
>ENST00000495736.1|SNV-131-A-T|4
KSPHGYFWCCAVLRPGPWCPR
>FUSION-ENST00000503278.1:23232-ENST00000504989.1:15416|748
CLISMLLLASIFPKYFNGEK
>FUSION-ENST00000503278.1:23232-ENST00000504989.1:15416|586
FCIGLCLKKYA
>ENST00000579334.5|MNV-1470-CC-C|6
MTSMGQATWSDPTRPRLC
>FUSION-ENST00000599069.5:225-ENST00000466256.6:184052|229
MQMTQHAISHLMGAHGQEK
>FUSION-ENST00000497564.5:9536-ENST00000242505.11:39747|339
LNIGFRNYMK
>FUSION-ENST00000503278.1:23232-ENST00000504989.1:15416|339
PIVPVTWEAEVVGLLEPRNSR
>ENST00000512009.5|SNV-37094-T-G|1
LGCLWRQYQRP
>ENST00000376365.7|MNV-30304-GG-G|5
DSREENCK
>FUSION-ENST00000503278.1:23232-ENST00000504989.1:15416|103
EVDSNQNASSSRLPQGHK
>FUSION-ENST00000503278.1:23232-ENST00000504989.1:15416|493
FCFVLFLR
>FUSION-ENST00000497564.5:9536-ENST00000242505.11:39747|333
MVKLRLN
>FUSION-ENST00000599069.5:225-ENST00000466256.6:184052|290
GGTGMTSKAFPGGWVPR
>ENST00000399899.2|INDEL-794-A-AA|5
KEVTERLLQK
>FUSION-ENST00000503278.1:23232-ENST00000504989.1:15416|52
IVPLHLQPG
>FUSION-ENST00000503278.1:23232-ENST00000504989.1:15416|1004
GQAGSLGR
>FUSION-ENST00000503278.1:23232-ENST00000504989.1:15416|528
GRVARNSLR
>FUSION-ENST00000503278.1:23232-ENST00000504989.1:15416|630
ASSWLTASSASWVHAILLPQPPE
>FUSION-ENST00000503278.1:23232-ENST00000504989.1:15416|540
EEAGVVCRKSLLTSTWSDSR
>ENST00000264463.8|SNV-157044-C-T|4
RDIIPETLFIPWR
>ENST00000561069.5|SNV-217210-T-C|2
MPRPASQDCIETTPGAQEGKK
>FUSION-ENST00000599069.5:225-ENST00000466256.6:184052|12
CVHIFKVR
>FUSION-ENST00000503278.1:23232-ENST00000504989.1:15416|753
MPGKPFIR
>ENST00000510801.5|SNV-15519-C-A|11
EEDWRNAAQVLVGITLETGQ
>ENST00000552278.2|SNV-764305-G-C|2
AAIAPAGHSHQGPAATCR
>FUSION-ENST00000497564.5:9536-ENST00000242505.11:39747|400
MGDIFNSR
>FUSION-ENST00000599069.5:225-ENST00000466256.6:184052|141
ELRGFYGW
>ENST00000507065.5|SNV-23736-C-A|1
CHTDLSCVIR
>FUSION-ENST00000503278.1:23232-ENST00000504989.1:15416|158
MPLHCSLGDRGKLR
>FUSION-ENST00000497564.5:9536-ENST00000242505.11:39747|116
MAVVPATWEAEAGEWCEPGRR
>FUSION-ENST00000497564.5:9536-ENST00000242505.11:39747|195
MFSRDGVSPC
>FUSION-ENST00000497564.5:9536-ENST00000242505.11:39747|120
DHSEPGAVAHAHNPNTLGGRGRR
>FUSION-ENST00000497564.5:9536-ENST00000242505.11:39747|365
LLSKQNKTK
>FUSION-ENST00000503278.1:23232-ENST00000504989.1:15416|499
EQSLHRWYL
>FUSION-ENST00000599069.5:225-ENST00000466256.6:184052|101
IQKISQVWWR
>FUSION-ENST00000497564.5:9536-ENST00000242505.11:39747|213
MSYKCGCHKEGELILIALSAN
>FUSION-ENST00000599069.5:225-ENST00000466256.6:184052|311
MTVGCAR
>FUSION-ENST00000599069.5:225-ENST00000466256.6:184052|320
TVESSFPQGLQR
>FUSION-ENST00000503278.1:23232-ENST00000504989.1:15416|929
PPPPANFLHF
>ENST00000368174.5|SNV-64970-G-T|1
FSGEEQSLEQCQHR
>FUSION-ENST00000503278.1:23232-ENST00000504989.1:15416|914
TPVSQNSWDDHLR
>FUSION-ENST00000503278.1:23232-ENST00000504989.1:15416|661
IVNTSHEI
>FUSION-ENST00000497564.5:9536-ENST00000242505.11:39747|119
MKGCRMT
>FUSION-ENST00000497564.5:9536-ENST00000242505.11:39747|174
MPSAKCHTLP
>FUSION-ENST00000356133.3:9865-ENST00000372950.6:3326|23
QFQAQEEAKEAEMSR
>ENST00000378115.3|SNV-8621-G-A|1
LGAVRRAR
>FUSION-ENST00000497564.5:9536-ENST00000242505.11:39747|385
METAPTCSRSLQCRER
>FUSION-ENST00000503278.1:23232-ENST00000504989.1:15416|673
SLSALQKQTNTQIYFR
>FUSION-ENST00000503278.1:23232-ENST00000504989.1:15416|1081
SPSEPEERRPR
>FUSION-ENST00000503278.1:23232-ENST00000504989.1:15416|47
MNVQGSVTQLSSYLVTGS
>ENST00000524974.5|SNV-200302-C-T|5
SEKDQAGLESLALR
>FUSION-ENST00000503278.1:23232-ENST00000504989.1:15416|34
MLHVNLSLKYLYLR
>FUSION-ENST00000503278.1:23232-ENST00000504989.1:15416|202
ARLAPGLITLK
>FUSION-ENST00000503278.1:23232-ENST00000504989.1:15416|244
MPVIPALWEAKAGGSPEVR
>FUSION-ENST00000503278.1:23232-ENST00000504989.1:15416|389
VCRIRIGLR
>FUSION-ENST00000503278.1:23232-ENST00000504989.1:15416|33
LHVNLSLKYLYLR
>FUSION-ENST00000503278.1:23232-ENST00000504989.1:15416|969
LWIKLCGK
>FUSION-ENST00000497564.5:9536-ENST00000242505.11:39747|159
NSQNITSSQKLPLCFLSVTA
>ENST00000376113.6|SNV-58753-G-A|2
GVFPENFTEK
>FUSION-ENST00000599069.5:225-ENST00000466256.6:184052|351
VWGGSWV
>FUSION-ENST00000503278.1:23232-ENST00000504989.1:15416|595
YLLTAYTGLGTDARMD
>FUSION-ENST00000503278.1:23232-ENST00000504989.1:15416|576
SSCSFRFPTLPRDLFIHK
>FUSION-ENST00000497564.5:9536-ENST00000242505.11:39747|313
PYCHGITG
>ENST00000314332.5|SNV-245-G-A|4
AMGIMNSFVNDIFERITGEASR
>FUSION-ENST00000497564.5:9536-ENST00000242505.11:39747|35
GDVGLWTFELTLE
>FUSION-ENST00000599069.5:225-ENST00000466256.6:184052|316
VCRARWPQS
>ENST00000479701.5|SNV-25583-C-T|3
CSTMTPRSSSCPR
>ENST00000469772.5|INDEL-28150-C-CA|5
KRCTHTFGK
>FUSION-ENST00000503278.1:23232-ENST00000504989.1:15416|163
VAHACNPGPLGG
>FUSION-ENST00000599069.5:225-ENST00000466256.6:184052|334
RGMQVAITY
>FUSION-ENST00000497564.5:9536-ENST00000242505.11:39747|225
YKNEPGVVAHACSPSYLGGLR
>FUSION-ENST00000503278.1:23232-ENST00000504989.1:15416|9
MSHLEVDFYV
>FUSION-ENST00000503278.1:23232-ENST00000504989.1:15416|246
MPVIPALWEAK
>FUSION-ENST00000503278.1:23232-ENST00000504989.1:15416|1073
RPAASAGTAGRRR
>ENST00000521959.5|INDEL-61668-C-CA|12
LTTPPRTPIPR
>FUSION-ENST00000503278.1:23232-ENST00000504989.1:15416|884
MHQKQLR
>FUSION-ENST00000599069.5:225-ENST00000466256.6:184052|113
EGTFFFLR
>FUSION-ENST00000503278.1:23232-ENST00000504989.1:15416|818
MPGLFFFFFSR
>FUSION-ENST00000497564.5:9536-ENST00000242505.11:39747|92
MIEIIAC
>FUSION-ENST00000503278.1:23232-ENST00000504989.1:15416|511
GNSHAEAVHPAPDRKA
>FUSION-ENST00000599069.5:225-ENST00000466256.6:184052|89
MESWAGCCGSHL
>FUSION-ENST00000497564.5:9536-ENST00000242505.11:39747|284
SAFKSQVELCVFRYMHVEK
>FUSION-ENST00000497564.5:9536-ENST00000242505.11:39747|403
SEPLPAFFDCLLGLWLGTRTPPLR
>ENST00000497596.2|INDEL-90182-T-TA|2
AADCHLSRIVQATTLLNHG
>FUSION-ENST00000503278.1:23232-ENST00000504989.1:15416|1032
MGCRWLPPAWGR
>FUSION-ENST00000503278.1:23232-ENST00000504989.1:15416|560
LCILHRTERPESVIPFGLNH
>FUSION-ENST00000503278.1:23232-ENST00000504989.1:15416|585
MAEQEPR
>ENST00000371839.6|SNV-1489056-T-A|1
EIEDQRRK
>FUSION-ENST00000503278.1:23232-ENST00000504989.1:15416|489
WSLTLSPRLECNCMISAYCK
>FUSION-ENST00000599069.5:225-ENST00000466256.6:184052|279
PLVQGSAVGQHSLSLPPPCPHGHR
>FUSION-ENST00000503278.1:23232-ENST00000504989.1:15416|775
TVEISVSDIFPK
>FUSION-ENST00000503278.1:23232-ENST00000504989.1:15416|648
SPDLVIR
>ENST00000296946.6|INDEL-1984-G-GG|9
LAQLRGPLDEGSR
>FUSION-ENST00000497564.5:9536-ENST00000242505.11:39747|356
MSCISLHPLDLVKFLQWGLK
>FUSION-ENST00000503278.1:23232-ENST00000504989.1:15416|367
ETEAPLTGTYLGLARVGK
>FUSION-ENST00000599069.5:225-ENST00000466256.6:184052|330
GRDTGLGISGHSWPPQSWK
>FUSION-ENST00000599069.5:225-ENST00000466256.6:184052|241
EGQVCVLLTACPAGK
>FUSION-ENST00000503278.1:23232-ENST00000504989.1:15416|1053
APGPAEGGLTGPDPGGAR
>FUSION-ENST00000503278.1:23232-ENST00000504989.1:15416|171
MLGQFLYF
>FUSION-ENST00000503278.1:23232-ENST00000504989.1:15416|351
IVEKEAHIYKI
>ENST00000479534.5|SNV-50265-C-T|1
HVCGLLEPLGLECTFIDDISAYHK
>FUSION-ENST00000497564.5:9536-ENST00000242505.11:39747|211
CGCHKEGELILIALSAN
>FUSION-ENST00000503278.1:23232-ENST00000504989.1:15416|438
HCIQLIYFFCR
>FUSION-ENST00000503278.1:23232-ENST00000504989.1:15416|999
LARRPMARGAAR
>FUSION-ENST00000497564.5:9536-ENST00000242505.11:39747|228
MWQKPCLYKKYK
>FUSION-ENST00000599069.5:225-ENST00000466256.6:184052|117
GSSNRGFPAVR
>FUSION-ENST00000599069.5:225-ENST00000466256.6:184052|319
TVESSFPQGLQRVCR
>FUSION-ENST00000503278.1:23232-ENST00000504989.1:15416|682
MRFDGFK
>FUSION-ENST00000599069.5:225-ENST00000466256.6:184052|147
RGHLGPAGALR
>FUSION-ENST00000503278.1:23232-ENST00000504989.1:15416|625
MVVILQMR
>FUSION-ENST00000503278.1:23232-ENST00000504989.1:15416|510
MDEMWDVR
>FUSION-ENST00000503278.1:23232-ENST00000504989.1:15416|609
NSIMDHECYR
>FUSION-ENST00000503278.1:23232-ENST00000504989.1:15416|363
LVSILWHCLLS
>FUSION-ENST00000599069.5:225-ENST00000466256.6:184052|168
GSMQAWRAPSLPLTWPGPKTR
>FUSION-ENST00000497564.5:9536-ENST00000242505.11:39747|97
QLIFVPYICHIQDL
>FUSION-ENST00000503278.1:23232-ENST00000504989.1:15416|36
MLHVNLSLK
>ENST00000442668.7|SNV-6960-G-T|3
AVPGTEVPGHKNWVLSKFGR
>FUSION-ENST00000599069.5:225-ENST00000466256.6:184052|43
LCGWSLGSWRRR
>ENST00000515057.1|SNV-265207-C-T|2
MTLFGSCPAG
>ENST00000419533.1|SNV-49301-G-C|2
SPRRPASAAQ
>FUSION-ENST00000503278.1:23232-ENST00000504989.1:15416|1031
GCRWLPPAWGR
>FUSION-ENST00000503278.1:23232-ENST00000504989.1:15416|618
KLQLREIPK
>FUSION-ENST00000610256.1:1190-ENST00000661316.1:11878|61
MCKIMFPI
>FUSION-ENST00000599069.5:225-ENST00000466256.6:184052|130
MCGMEASWGWR
>FUSION-ENST00000503278.1:23232-ENST00000504989.1:15416|1123
TGLGVTFR
>FUSION-ENST00000497564.5:9536-ENST00000242505.11:39747|262
LANLFCFCR
>FUSION-ENST00000503278.1:23232-ENST00000504989.1:15416|617
LQLREIPK
>ENST00000392679.5|SNV-9926-T-C|2
FTYYVDGRGPDGGFR
>FUSION-ENST00000503278.1:23232-ENST00000504989.1:15416|939
LYGSTLQKK
>ENST00000300456.5|SNV-19931-A-C|5
GRYVPLDQEASSR
>FUSION-ENST00000497564.5:9536-ENST00000242505.11:39747|74
MNSQICSLFNRSS
>FUSION-ENST00000503278.1:23232-ENST00000504989.1:15416|520
VLTKLMGNSHAEAVHPAPDRK
>ENST00000484928.5|SNV-3323-G-C|2
LWNEDFRYGYSYYNSPCR
>FUSION-ENST00000503278.1:23232-ENST00000504989.1:15416|875
ILELDLKDSGLLLGR
>FUSION-ENST00000503278.1:23232-ENST00000504989.1:15416|670
QTNTQIYFR
>FUSION-ENST00000497564.5:9536-ENST00000242505.11:39747|367
MLLSKQNKTK
>ENST00000378115.3|SNV-8621-G-A|3
EPESWDGGRLGAVR
>FUSION-ENST00000503278.1:23232-ENST00000504989.1:15416|1022
AGAALLGETR
>FUSION-ENST00000503278.1:23232-ENST00000504989.1:15416|650
MLEWSRSPDLVIRLPQPPK
>FUSION-ENST00000599069.5:225-ENST00000466256.6:184052|370
MSSRQGR
>FUSION-ENST00000497564.5:9536-ENST00000242505.11:39747|187
LILLTIPDFS
>FUSION-ENST00000497564.5:9536-ENST00000242505.11:39747|189
MLICSERLILLTIPDFS
>FUSION-ENST00000497564.5:9536-ENST00000242505.11:39747|201
YYSISEFTILSLRLGVR
>ENST00000578379.5|SNV-16763-C-T|2
SFTIECRVPTVESLDSLTLFLFR
>FUSION-ENST00000497564.5:9536-ENST00000242505.11:39747|214
SYKCGCHK
>ENST00000369415.9|INDEL-24910-T-TT|1
EDVSNSSFVNFQIWDFPGQIDFF
>FUSION-ENST00000503278.1:23232-ENST00000504989.1:15416|347
MALKSLVTRFSFSL
>FUSION-ENST00000497564.5:9536-ENST00000242505.11:39747|401
GLVAASPS
>ENST00000470754.1|SNV-3941-C-A|3
SILMSLLTIK
>FUSION-ENST00000503278.1:23232-ENST00000504989.1:15416|120
MPVILALWEAEVGGLLEPRSS
>ENST00000360688.3|SNV-1171-G-A|3
LEDLFQKFPR
>FUSION-ENST00000610256.1:1190-ENST00000661316.1:11878|45
GQGPAGLR
>FUSION-ENST00000503278.1:23232-ENST00000504989.1:15416|321
MLVAITV
>FUSION-ENST00000497564.5:9536-ENST00000242505.11:39747|106
IRRLNFIVAK
>FUSION-ENST00000503278.1:23232-ENST00000504989.1:15416|1101
GAEASCRVTERSGSR
>FUSION-ENST00000503278.1:23232-ENST00000504989.1:15416|133
MFLNVEHRVFIK
>FUSION-ENST00000503278.1:23232-ENST00000504989.1:15416|856
QIKSYHDPFPK
>FUSION-ENST00000497564.5:9536-ENST00000242505.11:39747|193
MCLFKINIQ
>ENST00000312481.11|SNV-46125-G-A|7
GITIFAVGVGKANQKK
>FUSION-ENST00000503278.1:23232-ENST00000504989.1:15416|263
MAFNNRSVSSHSSGGQKSK
>FUSION-ENST00000503278.1:23232-ENST00000504989.1:15416|150
IAPLHSRLGDR
>FUSION-ENST00000503278.1:23232-ENST00000504989.1:15416|458
SHHSVGLPLTDMGKVMARVMVVR
>FUSION-ENST00000503278.1:23232-ENST00000504989.1:15416|925
SSRLKPFKNTR
>FUSION-ENST00000503278.1:23232-ENST00000504989.1:15416|785
VKPCFYK
>ENST00000376113.6|SNV-58753-G-A|1
GVFPENFTEKVP
>FUSION-ENST00000503278.1:23232-ENST00000504989.1:15416|144
TLLIILV
>FUSION-ENST00000497564.5:9536-ENST00000242505.11:39747|145
CSVIKKTAR
>ENST00000522317.5|SNV-85601-G-T|2
ADVPYLQSVCSCTCYR
>FUSION-ENST00000503278.1:23232-ENST00000504989.1:15416|1119
HIFGFHFR
>FUSION-ENST00000503278.1:23232-ENST00000504989.1:15416|231
SCHCTAAWATEGNSVSK
>ENST00000316157.8|SNV-86659-G-A|3
SQPDSQEDPR
>FUSION-ENST00000497564.5:9536-ENST00000242505.11:39747|19
LLQPPEL
>FUSION-ENST00000599069.5:225-ENST00000466256.6:184052|206
PHNPTQAQNSPPTTGDL
>ENST00000512009.5|SNV-37094-T-G|4
MEMLGCLWRQYQRP
>FUSION-ENST00000497564.5:9536-ENST00000242505.11:39747|331
TEVAHLR
>FUSION-ENST00000503278.1:23232-ENST00000504989.1:15416|40
YSCSSGPPSTSPWSAPSCSGT
>FUSION-ENST00000503278.1:23232-ENST00000504989.1:15416|8
SHLEVDFYV
>FUSION-ENST00000497564.5:9536-ENST00000242505.11:39747|155
MNNTCEHFFSGDKFLLCCPG
>FUSION-ENST00000503278.1:23232-ENST00000504989.1:15416|544
REEAGVVCRK
>FUSION-ENST00000497564.5:9536-ENST00000242505.11:39747|103
LNFIVAK
>FUSION-ENST00000599069.5:225-ENST00000466256.6:184052|119
EASWGWRKGSSNR
>ENST00000651438.1|SNV-63572-G-A|2
SSRGLELEPGTGLFVAQAGGADPDK
>FUSION-ENST00000503278.1:23232-ENST00000504989.1:15416|867
MFPLPLPSLK
>FUSION-ENST00000599069.5:225-ENST00000466256.6:184052|207
MPHNPTQAQNSPPTTGDL
>FUSION-ENST00000610256.1:1190-ENST00000661316.1:11878|41
GENSEEKSLPSPGK
>FUSION-ENST00000610256.1:1190-ENST00000661316.1:11878|31
VYLEIILLLLLLLLLLSRGRGR
>FUSION-ENST00000497564.5:9536-ENST00000242505.11:39747|236
LQSAEIIPLHSSLGDR
>FUSION-ENST00000503278.1:23232-ENST00000504989.1:15416|1010
VGAGGRLRPVGGARRPR
>FUSION-ENST00000503278.1:23232-ENST00000504989.1:15416|312
LFHVVKAVFDAE
>FUSION-ENST00000503278.1:23232-ENST00000504989.1:15416|643
MSHRARPFLVIFELR
>ENST00000296946.6|INDEL-1984-G-GG|10
LHPPRLAQLRGPLDEGSR
>FUSION-ENST00000503278.1:23232-ENST00000504989.1:15416|868
FCFIAFLSYLLPSLETFRDFLS
>FUSION-ENST00000503278.1:23232-ENST00000504989.1:15416|13
NLTRIYKK
>ENST00000476458.1|SNV-340472-G-T|5
AANLMTPWK
>FUSION-ENST00000503278.1:23232-ENST00000504989.1:15416|669
QTNTQIYFRYR
>ENST00000466088.5|SNV-3592-A-C|5
IFMCWVGDVYPVSQPVVSIREVLP
>FUSION-ENST00000503278.1:23232-ENST00000504989.1:15416|628
KIKFIHQSGSIE
>ENST00000371839.6|SNV-1489056-T-A|4
NKEIEDQR
>ENST00000296946.6|INDEL-1984-G-GG|3
LLQQSQAHQQAQRRGPDHAELLA
>FUSION-ENST00000503278.1:23232-ENST00000504989.1:15416|1099
VTERSGSRR
>FUSION-ENST00000497564.5:9536-ENST00000242505.11:39747|239
RQKLQSAEIIPLHSSLGDR
>FUSION-ENST00000599069.5:225-ENST00000466256.6:184052|61
VGRHRHQCNK
>ENST00000388782.8|MNV-30304-GG-G|2
WGVGGNEEVKR
>FUSION-ENST00000497564.5:9536-ENST00000242505.11:39747|230
MWQKPCLYKK
>ENST00000418766.5|INDEL-78730-C-CA|3
KNGGGLKR
>FUSION-ENST00000503278.1:23232-ENST00000504989.1:15416|237
ISADCNLHLPGSSDSPASASR
>FUSION-ENST00000503278.1:23232-ENST00000504989.1:15416|569
YRCQDGLDIQEVYWGN
>FUSION-ENST00000599069.5:225-ENST00000466256.6:184052|21
VLRECLR
>FUSION-ENST00000503278.1:23232-ENST00000504989.1:15416|250
MWWFMPVIPALWEAK
>FUSION-ENST00000503278.1:23232-ENST00000504989.1:15416|238
MISADCNLHLPGSSDSPASASR
>FUSION-ENST00000503278.1:23232-ENST00000504989.1:15416|14
NLTRIYK
>FUSION-ENST00000503278.1:23232-ENST00000504989.1:15416|719
SHRAWPVFIYFKV
>ENST00000613455.4|SNV-14311-G-A|2
AVGEIIQDYDSNK
>FUSION-ENST00000503278.1:23232-ENST00000504989.1:15416|190
MLARIVSIS
>ENST00000561069.5|SNV-217210-T-C|5
RMPRPASQDCIETTPGAQEGK
>FUSION-ENST00000599069.5:225-ENST00000466256.6:184052|424
VGAAQVVD
>FUSION-ENST00000599069.5:225-ENST00000466256.6:184052|124
MEASWGWR
>FUSION-ENST00000599069.5:225-ENST00000466256.6:184052|257
REWSRLPWLQR
>FUSION-ENST00000503278.1:23232-ENST00000504989.1:15416|324
AGGSLEPRNSRPAWAT
>ENST00000466088.5|SNV-3592-A-C|6
MIFMCWVGDVYPVSQPVVSIREVLP
>ENST00000303177.8|INDEL-61668-C-CA|5
GQAEHCPGHR
>ENST00000476458.1|SNV-340472-G-T|3
AANLMTPWKKQK
>FUSION-ENST00000599069.5:225-ENST00000466256.6:184052|45
LCGWSLGSWR
>ENST00000271588.9|SNV-354239-C-T|3
RIENSDSLEVCILSGGSKLQIAR
>FUSION-ENST00000503278.1:23232-ENST00000504989.1:15416|736
LPLLANFYSFYVETGFCHVAQADIK
>FUSION-ENST00000599069.5:225-ENST00000466256.6:184052|235
ERGPQGPHGGPPFLLSLR
>ENST00000376365.7|MNV-30304-GG-G|3
EENCKSGDK
>FUSION-ENST00000503278.1:23232-ENST00000504989.1:15416|787
CLGNMVKPCFYKKILK
>FUSION-ENST00000503278.1:23232-ENST00000504989.1:15416|43
MTEEYFTS
>FUSION-ENST00000503278.1:23232-ENST00000504989.1:15416|813
TVFTYLFLVCV
>FUSION-ENST00000503278.1:23232-ENST00000504989.1:15416|1068
SSPSAGWARAGEAGR
>FUSION-ENST00000497564.5:9536-ENST00000242505.11:39747|338
MLNIGFRNYMKNPK
>FUSION-ENST00000503278.1:23232-ENST00000504989.1:15416|320
MTLKKIR
>FUSION-ENST00000497564.5:9536-ENST00000242505.11:39747|130
ASGSRGQEIETVLANIVKPCLY
>ENST00000492783.1|INDEL-24910-T-TT|1
LTFFDPTFDYEMIFR
>ENST00000509093.5|SNV-15519-C-A|2
NAAQVLVGITLETGQK
>ENST00000476458.1|SNV-340472-G-T|8
MAIKAANLMTPWKK
>FUSION-ENST00000599069.5:225-ENST00000466256.6:184052|245
MIGPRSVVVLG
>FUSION-ENST00000503278.1:23232-ENST00000504989.1:15416|606
MDHECYR
>ENST00000296946.6|INDEL-1984-G-GG|5
LLQQSQAHQQAQR
>FUSION-ENST00000497564.5:9536-ENST00000242505.11:39747|7
SFVSPLQKQMPALCFYSLQNCEPIK
>FUSION-ENST00000599069.5:225-ENST00000466256.6:184052|322
RTVESSFPQGLQRVCR
>ENST00000303177.8|INDEL-61668-C-CA|10
HKRCIPASLDAYYSSQDPNSK
>ENST00000303177.8|INDEL-61668-C-CA|6
KPLLHSHQPLQRGQAEHCPGHR
>FUSION-ENST00000497564.5:9536-ENST00000242505.11:39747|392
MFILRAFFLSFNK
>FUSION-ENST00000497564.5:9536-ENST00000242505.11:39747|75
NSQICSLFNR
>FUSION-ENST00000503278.1:23232-ENST00000504989.1:15416|80
GFCYNIEYRVVIQV
>FUSION-ENST00000599069.5:225-ENST00000466256.6:184052|223
MGAHGQEKHTVQHSHQSAHK
>FUSION-ENST00000497564.5:9536-ENST00000242505.11:39747|194
FSRDGVSPC
>FUSION-ENST00000497564.5:9536-ENST00000242505.11:39747|326
KNFERETLGR
>FUSION-ENST00000497564.5:9536-ENST00000242505.11:39747|181
MVCVCSKLTFNR
>FUSION-ENST00000599069.5:225-ENST00000466256.6:184052|402
WWTRPGFPSFKGR
>FUSION-ENST00000599069.5:225-ENST00000466256.6:184052|203
MRLYTCLTDTQTYTLIHTARPNTR
>FUSION-ENST00000503278.1:23232-ENST00000504989.1:15416|478
WWTGKASVDT
>FUSION-ENST00000503278.1:23232-ENST00000504989.1:15416|744
MLLLASIFPKYFNGEK
>FUSION-ENST00000503278.1:23232-ENST00000504989.1:15416|1104
APGWRGAEASCRVTER
>FUSION-ENST00000503278.1:23232-ENST00000504989.1:15416|701
LLPLPPKMLGLQA
>ENST00000476402.1|SNV-46278-C-T|17
MSGPVPK
>FUSION-ENST00000503278.1:23232-ENST00000504989.1:15416|56
MEKLNYLACPIIA
>ENST00000647510.1|SNV-35023-C-T|8
ECCRRLQASR
>FUSION-ENST00000503278.1:23232-ENST00000504989.1:15416|985
ALRGKPCR
>FUSION-ENST00000497564.5:9536-ENST00000242505.11:39747|132
MPVIPALWEAKASGSR
>FUSION-ENST00000599069.5:225-ENST00000466256.6:184052|356
LVGVPGCGAGAGCEPVR
>FUSION-ENST00000503278.1:23232-ENST00000504989.1:15416|979
MLRLALEFSLRLVVR
>ENST00000329474.7|SNV-340472-G-T|1
SNDSVEEAEKEFIFV
>FUSION-ENST00000503278.1:23232-ENST00000504989.1:15416|356
MLNAGKKTSL
>ENST00000647510.1|SNV-35023-C-T|10
ALCQPMRECCRR
>FUSION-ENST00000599069.5:225-ENST00000466256.6:184052|41
RSPGGWYGR
>FUSION-ENST00000599069.5:225-ENST00000466256.6:184052|400
GREASRPGPHTGQK
>ENST00000466088.5|SNV-3592-A-C|4
MCWVGDVYPVSQPVVSIR
>FUSION-ENST00000503278.1:23232-ENST00000504989.1:15416|318
PPGLLGQ
>FUSION-ENST00000663257.1:471-ENST00000469268.1:158|3
SHQEHGWGPTCIHMTSLPLVLSCGQ
>FUSION-ENST00000503278.1:23232-ENST00000504989.1:15416|611
NFPVVTGNIWQNR
>ENST00000375254.8|SNV-49301-G-C|2
KTSLCRTVEGCR
>FUSION-ENST00000599069.5:225-ENST00000466256.6:184052|294
HGTVPHPQGR
>ENST00000263967.4|SNV-86184-A-G|6
TEQEALEYFMKQMNDARHGGWTTK
>FUSION-ENST00000610256.1:1190-ENST00000661316.1:11878|34
MAINNGT
>FUSION-ENST00000503278.1:23232-ENST00000504989.1:15416|767
LSPYLSLPQCCPWLNREK
>FUSION-ENST00000503278.1:23232-ENST00000504989.1:15416|1095
AASRPPR
>FUSION-ENST00000503278.1:23232-ENST00000504989.1:15416|242
MPVIPALWEAKAGGSPEVRSSRPA
>FUSION-ENST00000497564.5:9536-ENST00000242505.11:39747|197
LGVRKPPRNGQCV
>FUSION-ENST00000503278.1:23232-ENST00000504989.1:15416|797
MLARLVLNS
>ENST00000480769.5|SNV-19226-T-G|8
MNGAPIQRVSSFNKFK
>FUSION-ENST00000599069.5:225-ENST00000466256.6:184052|232
GPQGPHGGPPFLLSLRSR
>FUSION-ENST00000497564.5:9536-ENST00000242505.11:39747|328
MTEVAHLRKNFER
>FUSION-ENST00000503278.1:23232-ENST00000504989.1:15416|729
MNNKSLSSSPFLSCIHLALK
>FUSION-ENST00000503278.1:23232-ENST00000504989.1:15416|421
NEPLHLA
>ENST00000484928.5|SNV-3323-G-C|1
YGYSYYNSPCR
>FUSION-ENST00000503278.1:23232-ENST00000504989.1:15416|966
LCGKMPK
>FUSION-ENST00000503278.1:23232-ENST00000504989.1:15416|723
SLSSSPFLSCIHLALKTTDKF
>FUSION-ENST00000503278.1:23232-ENST00000504989.1:15416|910
TPVSQNSWDDHLREDVKCR
>ENST00000462484.5|SNV-97778-G-T|2
HTQDSSR
>FUSION-ENST00000503278.1:23232-ENST00000504989.1:15416|142
EKGAIKWLTVLR
>FUSION-ENST00000599069.5:225-ENST00000466256.6:184052|381
MHCLLWASGWPGGGPGKLVVAEDW
>FUSION-ENST00000497564.5:9536-ENST00000242505.11:39747|376
MFKSSLYFQVTQTETK
>ENST00000611776.4|SNV-220473-G-T|3
MFTGLHPPTSGTIIINGK
>FUSION-ENST00000497564.5:9536-ENST00000242505.11:39747|90
ARSWLTATSASWIQVIPLSQPPE
>FUSION-ENST00000503278.1:23232-ENST00000504989.1:15416|470
VHLRGFADGR
>FUSION-ENST00000503278.1:23232-ENST00000504989.1:15416|315
ALVLTLHETLNTCLNFLIHEMGGLA
>FUSION-ENST00000503278.1:23232-ENST00000504989.1:15416|699
KSFQVFVICNTVLQ
>FUSION-ENST00000503278.1:23232-ENST00000504989.1:15416|220
LCEGGDTK
>ENST00000579334.5|MNV-1470-CC-C|3
GQATWSDPTRPR
>FUSION-ENST00000503278.1:23232-ENST00000504989.1:15416|922
MGRLMTPVSQNSWDDHLR
>FUSION-ENST00000599069.5:225-ENST00000466256.6:184052|249
RPHLEAGVEQE
>FUSION-ENST00000503278.1:23232-ENST00000504989.1:15416|791
CLGNMVKPCFYK
>FUSION-ENST00000503278.1:23232-ENST00000504989.1:15416|1020
AGAALLGETRRGCLDLIGR
>ENST00000471841.6|SNV-44338-A-G|1
QFLPSSSEES
>FUSION-ENST00000599069.5:225-ENST00000466256.6:184052|197
MHKVCITHTREPR
>FUSION-ENST00000503278.1:23232-ENST00000504989.1:15416|323
NSRPAWAT
>FUSION-ENST00000503278.1:23232-ENST00000504989.1:15416|691
SVLVSLFK
>FUSION-ENST00000497564.5:9536-ENST00000242505.11:39747|26
LEVGPGGR
>ENST00000549518.6|SNV-39124-C-A|2
VKDSQTPTPSSTLFQAELWIK
>ENST00000276054.9|INDEL-13043-T-TT|3
EKTPECAESGMTFFLEITDDYISEK
>FUSION-ENST00000599069.5:225-ENST00000466256.6:184052|26
ASSGRPSLCSGCRAR
>FUSION-ENST00000503278.1:23232-ENST00000504989.1:15416|743
LLLASIFPKYFNGEK
>FUSION-ENST00000503278.1:23232-ENST00000504989.1:15416|255
ICLHVGFSPACLCVNFPLLIRTSDH
>FUSION-ENST00000503278.1:23232-ENST00000504989.1:15416|810
MMVVLNYSEDRQTCL
>FUSION-ENST00000503278.1:23232-ENST00000504989.1:15416|709
IVRPLQPR
>ENST00000435205.6|SNV-240773-C-T|1
GSYIEELDFQDDVMVYRLCAEK
>ENST00000480769.5|SNV-19226-T-G|2
EFPVLTNLRPSQTNR
>FUSION-ENST00000610256.1:1190-ENST00000661316.1:11878|22
EEEGAGSSRAERR
>FUSION-ENST00000497564.5:9536-ENST00000242505.11:39747|173
PSAKCHTLP
>FUSION-ENST00000599069.5:225-ENST00000466256.6:184052|251
TDPLGSLVSIATWKE
>FUSION-ENST00000599069.5:225-ENST00000466256.6:184052|74
FEVACMCYVCAYL
>FUSION-ENST00000503278.1:23232-ENST00000504989.1:15416|956
MTLTEVK
>FUSION-ENST00000599069.5:225-ENST00000466256.6:184052|9
MPFHSHHSSTK
>FUSION-ENST00000503278.1:23232-ENST00000504989.1:15416|16
MLKNLTRIYK
>FUSION-ENST00000503278.1:23232-ENST00000504989.1:15416|306
MLSRCSDVD
>FUSION-ENST00000503278.1:23232-ENST00000504989.1:15416|215
AEMSFGNILYSFGSHR
>FUSION-ENST00000503278.1:23232-ENST00000504989.1:15416|668
YRFALPCSFFNMPSITLCEGA
>FUSION-ENST00000503278.1:23232-ENST00000504989.1:15416|424
MNHCTWPRKF
>FUSION-ENST00000503278.1:23232-ENST00000504989.1:15416|897
HHHAQLIK
>FUSION-ENST00000599069.5:225-ENST00000466256.6:184052|135
VLWLVGTARAHR
>FUSION-ENST00000503278.1:23232-ENST00000504989.1:15416|135
MFLNVEHR
>FUSION-ENST00000503278.1:23232-ENST00000504989.1:15416|808
VVLNYSEDR
>FUSION-ENST00000503278.1:23232-ENST00000504989.1:15416|85
LHLHVFPKDIKTER
>FUSION-ENST00000373382.5:9536-ENST00000242505.11:39747|5
AHSWKGCALSQRR
>FUSION-ENST00000503278.1:23232-ENST00000504989.1:15416|870
FCFIAFLSYLLPSLETFR
>FUSION-ENST00000497564.5:9536-ENST00000242505.11:39747|108
MIGDCSLCKLKK
>FUSION-ENST00000599069.5:225-ENST00000466256.6:184052|92
LSCSEDGGDLFFFK
>FUSION-ENST00000503278.1:23232-ENST00000504989.1:15416|1028
WLPPAWGR
>ENST00000312156.8|SNV-8529-C-G|1
DIFQHVR
>FUSION-ENST00000503278.1:23232-ENST00000504989.1:15416|1014
RAPKVGAGGR
>ENST00000340738.9|MNV-12512-GC-G|2
YRWLPYYSAPNKCELN
>ENST00000531864.6|SNV-80539-G-A|2
KPKTSDTVHISEMR
>FUSION-ENST00000503278.1:23232-ENST00000504989.1:15416|1115
MSHFFSLSSGFLNNNNK
>FUSION-ENST00000599069.5:225-ENST00000466256.6:184052|274
LGWVGGQSARLF
>FUSION-ENST00000599069.5:225-ENST00000466256.6:184052|192
HTPQTHPHAVVHLPHR
>FUSION-ENST00000599069.5:225-ENST00000466256.6:184052|164
QAWRAPSLPLTWPGPKTR
>ENST00000382136.3|SNV-6540-A-T|3
RVYGQCKAIFYMNIPSR
>FUSION-ENST00000503278.1:23232-ENST00000504989.1:15416|612
NNCLFEIHTESVCIFLK
>FUSION-ENST00000503278.1:23232-ENST00000504989.1:15416|1118
MHIFGFHFRSFQNLFLPS
>FUSION-ENST00000497564.5:9536-ENST00000242505.11:39747|161
KNSQNITSSQKLPLCFLSVTA
>FUSION-ENST00000503278.1:23232-ENST00000504989.1:15416|605
MDHECYRLSEHR
>FUSION-ENST00000497564.5:9536-ENST00000242505.11:39747|381
REGNQCSHHSPR
>FUSION-ENST00000497564.5:9536-ENST00000242505.11:39747|182
MVCVCSK
>FUSION-ENST00000503278.1:23232-ENST00000504989.1:15416|67
MLVVPATVEGEVGGSLEPRSSR
>ENST00000524974.5|SNV-200302-C-T|2
DQAGLESLALRLSR
>FUSION-ENST00000599069.5:225-ENST00000466256.6:184052|242
REGQVCVLLTACPAGKLR
>ENST00000359568.10|SNV-67146-G-T|5
RQLQQASQEQAALR
>FUSION-ENST00000503278.1:23232-ENST00000504989.1:15416|328
VWWLTSVIPALWEAKAGGSLEPR
>ENST00000418766.5|INDEL-78730-C-CA|2
NGGGLKR
>FUSION-ENST00000503278.1:23232-ENST00000504989.1:15416|1070
ARSSPSAGWARAGEAGR
>FUSION-ENST00000503278.1:23232-ENST00000504989.1:15416|78
VVGIYLCNK
>FUSION-ENST00000503278.1:23232-ENST00000504989.1:15416|645
LPQPPKVLGLQA
>ENST00000354386.10|SNV-47395-A-G|2
KETLGNSLIQWVEQEIMSR
>FUSION-ENST00000599069.5:225-ENST00000466256.6:184052|377
CADERHAGGNNVLTVATVY
>FUSION-ENST00000599069.5:225-ENST00000466256.6:184052|264
GSGGRVR
>FUSION-ENST00000610256.1:1190-ENST00000661316.1:11878|29
VGASGPGPPAGSGPAPPATYRPR
>FUSION-ENST00000503278.1:23232-ENST00000504989.1:15416|58
MEGSLEVKSSGPA
>ENST00000480769.5|SNV-19226-T-G|9
NGAPIQRVSSFNK
>FUSION-ENST00000503278.1:23232-ENST00000504989.1:15416|707
IVRPLQPRGTVSQ
>FUSION-ENST00000497564.5:9536-ENST00000242505.11:39747|107
IGDCSLCKLKK
>FUSION-ENST00000599069.5:225-ENST00000466256.6:184052|266
ERTSGPPWGSPLLAVPEKQM
>FUSION-ENST00000503278.1:23232-ENST00000504989.1:15416|959
VVYSFLGYNGFYVSPLHQ
>FUSION-ENST00000497564.5:9536-ENST00000242505.11:39747|227
WQKPCLYKKYK
>FUSION-ENST00000503278.1:23232-ENST00000504989.1:15416|427
NHCTWPR
>FUSION-ENST00000503278.1:23232-ENST00000504989.1:15416|1079
RPRRPPR
>ENST00000619747.1|SNV-847-A-G|1
AGRGPERR
>FUSION-ENST00000503278.1:23232-ENST00000504989.1:15416|549
HPGGLLGELR
>ENST00000472394.2|SNV-23430-G-T|8
LSFKHISILFR
>ENST00000509093.5|SNV-15519-C-A|3
EEDWRNAAQVLVGITLETGQK
>FUSION-ENST00000503278.1:23232-ENST00000504989.1:15416|720
MSHRAWPVFIYFKV
>FUSION-ENST00000497564.5:9536-ENST00000242505.11:39747|111
IGDCSLCK
>ENST00000476402.1|SNV-46278-C-T|9
ASTSTWATCAYR
>FUSION-ENST00000610256.1:1190-ENST00000661316.1:11878|25
MEEEGAGSSRAER
>FUSION-ENST00000503278.1:23232-ENST00000504989.1:15416|457
MGKVMAR
>FUSION-ENST00000599069.5:225-ENST00000466256.6:184052|153
HQTVDVNSAPTHYTHSVLRGDK
>FUSION-ENST00000503278.1:23232-ENST00000504989.1:15416|716
MVLKRGVSLHNLSSFDCHHPCK
>FUSION-ENST00000503278.1:23232-ENST00000504989.1:15416|174
MWLVPLK
>ENST00000647510.1|SNV-35023-C-T|2
MLPAPAGFSRAAPVPPRCGR
>FUSION-ENST00000599069.5:225-ENST00000466256.6:184052|46
ALPCSWSRLCGWSLGSWRR
>FUSION-ENST00000373382.5:9536-ENST00000242505.11:39747|4
GCALSQR
>FUSION-ENST00000503278.1:23232-ENST00000504989.1:15416|261
VQWHDLG
>FUSION-ENST00000599069.5:225-ENST00000466256.6:184052|69
MYSHELIPLIHYRNK
>ENST00000264057.6|SNV-35951-A-T|2
TAKSIIFDEVDLTDASVAESSSK
>FUSION-ENST00000503278.1:23232-ENST00000504989.1:15416|844
MGFLLPR
>FUSION-ENST00000503278.1:23232-ENST00000504989.1:15416|1072
GGRARSSPSAGWAR
>ENST00000526104.5|SNV-5169-T-C|2
NKPVRLMTHLDTDVK
>FUSION-ENST00000610256.1:1190-ENST00000661316.1:11878|50
HALSWRWR
>FUSION-ENST00000503278.1:23232-ENST00000504989.1:15416|417
TGIILLLK
>FUSION-ENST00000503278.1:23232-ENST00000504989.1:15416|843
MGFLLPRFLPWK
>FUSION-ENST00000503278.1:23232-ENST00000504989.1:15416|577
SSCSFRFPTLPR
>FUSION-ENST00000599069.5:225-ENST00000466256.6:184052|162
APSLPLTWPGPKTR
>ENST00000271588.9|SNV-354239-C-T|2
IENSDSLEVCILSGGSK
>FUSION-ENST00000503278.1:23232-ENST00000504989.1:15416|552
PGWIRHPGGLLGELR
>FUSION-ENST00000503278.1:23232-ENST00000504989.1:15416|891
LVIVNSGCGVYPIILPPTPCSGV
>ENST00000561069.5|SNV-217210-T-C|6
RRMPRPASQDCIETTPGAQEGK
>FUSION-ENST00000497564.5:9536-ENST00000242505.11:39747|423
MVSARRPAR
>FUSION-ENST00000599069.5:225-ENST00000466256.6:184052|191
HTDIYPDTHSQAQHPR
>ENST00000524974.5|SNV-200302-C-T|3
DQAGLESLALR
>FUSION-ENST00000503278.1:23232-ENST00000504989.1:15416|38
MSSWKYRLR
>FUSION-ENST00000503278.1:23232-ENST00000504989.1:15416|931
VSQDGLSLLTS
>FUSION-ENST00000503278.1:23232-ENST00000504989.1:15416|930
MPPPPANFLHF
>FUSION-ENST00000503278.1:23232-ENST00000504989.1:15416|90
MLHLHVFPK
>FUSION-ENST00000599069.5:225-ENST00000466256.6:184052|80
QAPYRATPVCTSYK
>FUSION-ENST00000599069.5:225-ENST00000466256.6:184052|404
GWVPPRWWTRPGFPSFKGR
>FUSION-ENST00000503278.1:23232-ENST00000504989.1:15416|152
IAPLHSR
>ENST00000388782.8|MNV-30304-GG-G|3
WGVGGNEEVK
>FUSION-ENST00000599069.5:225-ENST00000466256.6:184052|288
TSKAFPGGWVPR
>ENST00000479136.5|MNV-15021-GG-G|4
CMLLSLSCWSWLRAYLCLFLTTK
>ENST00000510801.5|SNV-15519-C-A|1
CWWELLWKQDK
>FUSION-ENST00000503278.1:23232-ENST00000504989.1:15416|1121
TGLGVTFREGRWL
>FUSION-ENST00000503278.1:23232-ENST00000504989.1:15416|593
KLVLNCSFR
>FUSION-ENST00000503278.1:23232-ENST00000504989.1:15416|1009
LRPVGGAR
>FUSION-ENST00000497564.5:9536-ENST00000242505.11:39747|81
VSSYWSGWS
>FUSION-ENST00000503278.1:23232-ENST00000504989.1:15416|575
FPTLPRDLFIHK
>FUSION-ENST00000497564.5:9536-ENST00000242505.11:39747|216
ELILIFLSLFYNSNEL
>ENST00000472394.2|SNV-23430-G-T|9
WKLSFKHISILFR
>FUSION-ENST00000503278.1:23232-ENST00000504989.1:15416|64
LVVPATVEGEVGGSLEPRSSRL
>FUSION-ENST00000503278.1:23232-ENST00000504989.1:15416|105
EVDSNQNASSSR
>FUSION-ENST00000503278.1:23232-ENST00000504989.1:15416|337
PIVPVTWEAEVVGLLEPRNSRLQ
>FUSION-ENST00000503278.1:23232-ENST00000504989.1:15416|573
DLFIHKVFVDCLHWAR
>FUSION-ENST00000503278.1:23232-ENST00000504989.1:15416|594
LSLKKLVLNCSFR
>ENST00000530149.1|SNV-5169-T-C|6
MLRNKPVR
>FUSION-ENST00000503278.1:23232-ENST00000504989.1:15416|265
MAFNNRSVSSHSSGGQK
>FUSION-ENST00000503278.1:23232-ENST00000504989.1:15416|388
MATRNIFIYFLS
>FUSION-ENST00000503278.1:23232-ENST00000504989.1:15416|700
MKSFQVFVICNTVLQ
>FUSION-ENST00000503278.1:23232-ENST00000504989.1:15416|909
EDVKCRQDSNPLK
>FUSION-ENST00000503278.1:23232-ENST00000504989.1:15416|68
LVVPATVEGEVGGSLEPR
>ENST00000549518.6|SNV-39124-C-A|1
DSQTPTPSSTLFQAELWIK
>FUSION-ENST00000497564.5:9536-ENST00000242505.11:39747|129
MHHHARLIFVLK
>FUSION-ENST00000503278.1:23232-ENST00000504989.1:15416|256
ICLHVGFSPACLCVNFPLLIR
>FUSION-ENST00000497564.5:9536-ENST00000242505.11:39747|374
MFKSSLYFQVTQTETKL
>FUSION-ENST00000503278.1:23232-ENST00000504989.1:15416|955
MTLTEVKSK
>ENST00000513567.5|SNV-167626-G-T|2
VAYQLWVPDTYFLNDK
>FUSION-ENST00000610256.1:1190-ENST00000661316.1:11878|8
GTKDWSR
>FUSION-ENST00000503278.1:23232-ENST00000504989.1:15416|4
NCDCFVK
>FUSION-ENST00000497564.5:9536-ENST00000242505.11:39747|24
MALYCLCDSEFP
>FUSION-ENST00000599069.5:225-ENST00000466256.6:184052|342
MLGAHSQLKLDTRSSNSQPR
>FUSION-ENST00000503278.1:23232-ENST00000504989.1:15416|663
GTGLSHAVLMIVNTSHEI
>ENST00000552278.2|SNV-764305-G-C|1
AAIAPAGHSHQGPAATCRCR
>FUSION-ENST00000503278.1:23232-ENST00000504989.1:15416|620
VVILQMRKLQLR
>ENST00000312481.11|SNV-46125-G-A|3
LEGMAGNK
>ENST00000413465.6|SNV-12600-C-T|4
RCPHHERCSDSDGLAPPQHFIR
>ENST00000649591.1|SNV-22604-G-A|3
QNRYLELHIVGDEDVVLR
>FUSION-ENST00000497564.5:9536-ENST00000242505.11:39747|13
MTSGHLKVCGTSLAPAPT
>FUSION-ENST00000503278.1:23232-ENST00000504989.1:15416|292
MGIGHPLLLTCPTLTCVV
>FUSION-ENST00000599069.5:225-ENST00000466256.6:184052|292
HGTVPHPQGRLLNATF
>FUSION-ENST00000503278.1:23232-ENST00000504989.1:15416|486
LECNCMISAYCKLR
>ENST00000567791.1|SNV-1952-G-A|7
TAGPAAACTANK
>FUSION-ENST00000497564.5:9536-ENST00000242505.11:39747|265
PPRLANLFCFCR
>FUSION-ENST00000503278.1:23232-ENST00000504989.1:15416|1127
MILICFFRTGLGVTFR
>FUSION-ENST00000497564.5:9536-ENST00000242505.11:39747|204
MYYSISEFTILSLR
>ENST00000466088.5|SNV-3592-A-C|2
MCWVGDVYPVSQPVVSIREVLP
>FUSION-ENST00000503278.1:23232-ENST00000504989.1:15416|1005
QRGQAGSLGR
>FUSION-ENST00000503278.1:23232-ENST00000504989.1:15416|954
TLTEVKSK
>FUSION-ENST00000497564.5:9536-ENST00000242505.11:39747|415
AAGRPTAGR
>FUSION-ENST00000599069.5:225-ENST00000466256.6:184052|129
MCGMEASWGWRK
>ENST00000341509.9|SNV-12916-G-C|2
QGPSYQNDRDLIELVHPNWPDLGSK
>ENST00000466493.5|SNV-23430-G-T|2
HSLQGLDEMYNEARR
>FUSION-ENST00000503278.1:23232-ENST00000504989.1:15416|440
MRHCIQLIYFFCRDWVSLCCPG
>FUSION-ENST00000503278.1:23232-ENST00000504989.1:15416|516
MGNSHAEAVHPAPDR
>FUSION-ENST00000503278.1:23232-ENST00000504989.1:15416|1012
APKVGAGGRLRPVGGAR
>FUSION-ENST00000599069.5:225-ENST00000466256.6:184052|408
SARGWVPPR
>FUSION-ENST00000497564.5:9536-ENST00000242505.11:39747|412
ASPEEGTGEQGGER
>FUSION-ENST00000599069.5:225-ENST00000466256.6:184052|285
ELQSLEITSSQIGK
>FUSION-ENST00000503278.1:23232-ENST00000504989.1:15416|429
KCWGYRNEPLHLA
>FUSION-ENST00000599069.5:225-ENST00000466256.6:184052|178
GYTGPHTDTQMHK
>FUSION-ENST00000503278.1:23232-ENST00000504989.1:15416|792
MCLGNMVKPCFYK
>ENST00000515057.1|SNV-265207-C-T|1
TLFGSCPAG
>FUSION-ENST00000503278.1:23232-ENST00000504989.1:15416|403
RCVNYVPDAK
>FUSION-ENST00000503278.1:23232-ENST00000504989.1:15416|975
LALEFSLRLVVRR
>FUSION-ENST00000599069.5:225-ENST00000466256.6:184052|234
ERGPQGPHGGPPFLLSLRSR
>FUSION-ENST00000503278.1:23232-ENST00000504989.1:15416|61
MLVIPTL
>FUSION-ENST00000503278.1:23232-ENST00000504989.1:15416|373
LPWPPQVLGLQE
>FUSION-ENST00000497564.5:9536-ENST00000242505.11:39747|379
EGNQCSHHSPR
>FUSION-ENST00000599069.5:225-ENST00000466256.6:184052|33
RSRPPTGASCRPTR
>FUSION-ENST00000599069.5:225-ENST00000466256.6:184052|267
ERTSGPPWGSPLLAVPEK
>FUSION-ENST00000497564.5:9536-ENST00000242505.11:39747|281
SQVELCVFRYMHVEKSYNISFSL
>FUSION-ENST00000497564.5:9536-ENST00000242505.11:39747|212
SYKCGCHKEGELILIALSAN
>FUSION-ENST00000503278.1:23232-ENST00000504989.1:15416|472
MWLLNFACS
>FUSION-ENST00000503278.1:23232-ENST00000504989.1:15416|311
MFEGKATS
>FUSION-ENST00000599069.5:225-ENST00000466256.6:184052|152
MPCLGCSRPGPEDADGECR
>FUSION-ENST00000503278.1:23232-ENST00000504989.1:15416|338
MPIVPVTWEAEVVGLLEPRNSRLQ
>FUSION-ENST00000503278.1:23232-ENST00000504989.1:15416|110
MCVCVLCTNR
>FUSION-ENST00000503278.1:23232-ENST00000504989.1:15416|866
FPLPLPSLK
>FUSION-ENST00000599069.5:225-ENST00000466256.6:184052|362
AECFTFNTPRSGPL
>FUSION-ENST00000503278.1:23232-ENST00000504989.1:15416|125
MSGEAVLCSHSST
>FUSION-ENST00000503278.1:23232-ENST00000504989.1:15416|461
RSHHSVGLPLTDMGKVMAR
>FUSION-ENST00000497564.5:9536-ENST00000242505.11:39747|256
MGFHRVSQDGLDLLTL
>FUSION-ENST00000599069.5:225-ENST00000466256.6:184052|44
LCGWSLGSWRR
>FUSION-ENST00000497564.5:9536-ENST00000242505.11:39747|9
SKSFVSPLQK
>FUSION-ENST00000503278.1:23232-ENST00000504989.1:15416|284
LTPTLFFLLSYMLYF
>ENST00000470754.1|SNV-3941-C-A|6
KSQRSILMSLLTIK
>FUSION-ENST00000503278.1:23232-ENST00000504989.1:15416|526
VARNSLRSLYSSEK
>ENST00000354386.10|SNV-47395-A-G|1
ETLGNSLIQWVEQEIMSR
>FUSION-ENST00000610256.1:1190-ENST00000661316.1:11878|48
KKGQGPAGLR
>FUSION-ENST00000503278.1:23232-ENST00000504989.1:15416|435
MQSACLGLR
>FUSION-ENST00000503278.1:23232-ENST00000504989.1:15416|988
SDRPTVIR
>FUSION-ENST00000503278.1:23232-ENST00000504989.1:15416|29
MVGTSLILK
>FUSION-ENST00000610256.1:1190-ENST00000661316.1:11878|21
LRAATSPGSPPLQSSDLPALPR
>FUSION-ENST00000503278.1:23232-ENST00000504989.1:15416|994
ARGAARGAGLAGGAGAAQGLAK
>FUSION-ENST00000503278.1:23232-ENST00000504989.1:15416|327
MIALLCSS
>FUSION-ENST00000503278.1:23232-ENST00000504989.1:15416|977
LALEFSLR
>FUSION-ENST00000503278.1:23232-ENST00000504989.1:15416|428
MNHCTWPR
>FUSION-ENST00000503278.1:23232-ENST00000504989.1:15416|109
CVCVLCTNR
>FUSION-ENST00000599069.5:225-ENST00000466256.6:184052|163
APSLPLTWPGPK
>FUSION-ENST00000497564.5:9536-ENST00000242505.11:39747|416
SPPALVPERAAGRPTAGR
>FUSION-ENST00000503278.1:23232-ENST00000504989.1:15416|698
SFQVFVICNTVLQ
>FUSION-ENST00000503278.1:23232-ENST00000504989.1:15416|162
MPLHCSLGDR
>FUSION-ENST00000610256.1:1190-ENST00000661316.1:11878|3
RVPRAPAARPGWGG
>FUSION-ENST00000503278.1:23232-ENST00000504989.1:15416|892
LISNSWAQAILPPQPPKVLGLQA
>FUSION-ENST00000503278.1:23232-ENST00000504989.1:15416|603
MDHECYRLSEHRGSK
>FUSION-ENST00000599069.5:225-ENST00000466256.6:184052|146
MRGHLGPAGALRELR
>FUSION-ENST00000497564.5:9536-ENST00000242505.11:39747|291
MNLVYTILIGGNFSSIKILFNFGI
>FUSION-ENST00000503278.1:23232-ENST00000504989.1:15416|953
MTLTEVKSKDN
>FUSION-ENST00000503278.1:23232-ENST00000504989.1:15416|562
MLKLCILHRTERPESVIPFGLNH
>FUSION-ENST00000599069.5:225-ENST00000466256.6:184052|401
WWTRPGFPSFKGREASRPGPHTGQK
>FUSION-ENST00000503278.1:23232-ENST00000504989.1:15416|79
MVVGIYLCNK
>FUSION-ENST00000503278.1:23232-ENST00000504989.1:15416|1114
SHFFSLSSGFLNNNNK
>FUSION-ENST00000610256.1:1190-ENST00000661316.1:11878|17
AATSPGSPPLQSSDLPALPRGR
>FUSION-ENST00000599069.5:225-ENST00000466256.6:184052|225
MGAHGQEK
>ENST00000287777.5|SNV-2759-G-A|2
CLDSVMCYNR
>FUSION-ENST00000599069.5:225-ENST00000466256.6:184052|367
MCQARAECFTFNTPR
>FUSION-ENST00000503278.1:23232-ENST00000504989.1:15416|881
QLRLRGLLK
>ENST00000578379.5|SNV-16763-C-T|1
VPTVESLDSLTLFLFR
>ENST00000309575.5|SNV-2050-G-A|5
VIHLVRDPHAVASSR
>FUSION-ENST00000599069.5:225-ENST00000466256.6:184052|60
HRHQCNK
>ENST00000522317.5|SNV-85601-G-T|1
ADVPYLQSVCSCTCYRSQDYGGR
>ENST00000341509.9|SNV-12916-G-C|1
DLIELVHPNWPDLGSK
>FUSION-ENST00000503278.1:23232-ENST00000504989.1:15416|97
MVGQYFS
>ENST00000296096.6|SNV-155-C-T|5
ARGSPAMPGVGHSQTQAK
>FUSION-ENST00000503278.1:23232-ENST00000504989.1:15416|913
MTPVSQNSWDDHLREDVK
>ENST00000329474.7|SNV-340472-G-T|5
SSSKDGHQGSKSNDSVEEAEK
>ENST00000456447.5|SNV-3941-C-A|1
ISEVYSYVSANNKK
>FUSION-ENST00000599069.5:225-ENST00000466256.6:184052|337
SSNSQPR
>FUSION-ENST00000599069.5:225-ENST00000466256.6:184052|40
RSPGGWYGRAWSCGGSCR
>FUSION-ENST00000503278.1:23232-ENST00000504989.1:15416|460
SHHSVGLPLTDMGK
>FUSION-ENST00000503278.1:23232-ENST00000504989.1:15416|726
NNKSLSSSPFLSCIHLALKTTDK
>FUSION-ENST00000503278.1:23232-ENST00000504989.1:15416|553
MPGWIRHPGGLLGELR
>FUSION-ENST00000503278.1:23232-ENST00000504989.1:15416|232
QENHFNPGGGGCGETR
>FUSION-ENST00000503278.1:23232-ENST00000504989.1:15416|431
MQSACLGLRKCWGYR
>FUSION-ENST00000599069.5:225-ENST00000466256.6:184052|298
ARRGRPLLQLSSIHHGLNEAPPGGR
>ENST00000476458.1|SNV-340472-G-T|6
AIKAANLMTPWKK
>FUSION-ENST00000599069.5:225-ENST00000466256.6:184052|338
LDTRSSNSQPRALFGF
>FUSION-ENST00000503278.1:23232-ENST00000504989.1:15416|479
MWWTGKASVDT
>FUSION-ENST00000503278.1:23232-ENST00000504989.1:15416|1007
LRPVGGARRPRQR
>FUSION-ENST00000497564.5:9536-ENST00000242505.11:39747|271
YFLHPENNRG
>FUSION-ENST00000497564.5:9536-ENST00000242505.11:39747|321
DLSLSVLSK
>FUSION-ENST00000503278.1:23232-ENST00000504989.1:15416|984
ALRGKPCREGAPSCCGA
>FUSION-ENST00000503278.1:23232-ENST00000504989.1:15416|382
CVPPPLANFCIFNRDSILPC
>ENST00000647821.1|SNV-528939-A-C|1
VLLPYAAIVSSDFSSHCDK
>ENST00000359568.10|SNV-67146-G-T|1
QLQQASQEQAALREECTRLWSR
>ENST00000479534.5|SNV-50265-C-T|4
VWPPGAPGPRMHLHR
>FUSION-ENST00000503278.1:23232-ENST00000504989.1:15416|730
FLILSLVVFLATAFFG
>FUSION-ENST00000497564.5:9536-ENST00000242505.11:39747|221
MDSVCDLSLMIFILFFLN
>FUSION-ENST00000599069.5:225-ENST00000466256.6:184052|190
HNIDLQPQMPP
>ENST00000567791.1|SNV-1952-G-A|8
EGLRTAGPAAACTANK
>FUSION-ENST00000503278.1:23232-ENST00000504989.1:15416|400
SQRGCGLGEER
>FUSION-ENST00000503278.1:23232-ENST00000504989.1:15416|711
GVSLHNLSSFDCHHPCKR
>FUSION-ENST00000503278.1:23232-ENST00000504989.1:15416|298
GGACSELRLRHCIPAWVTEPDSVSK
>FUSION-ENST00000503278.1:23232-ENST00000504989.1:15416|683
HHHTQLIFK
>FUSION-ENST00000599069.5:225-ENST00000466256.6:184052|376
MLARGWCGHPR
>FUSION-ENST00000497564.5:9536-ENST00000242505.11:39747|387
METAPTCSRSLQCR
>ENST00000483396.5|SNV-475483-C-A|2
MSASHHGSYQEPCEARGG
>FUSION-ENST00000503278.1:23232-ENST00000504989.1:15416|70
SVTSWVLWEGGYFGKQMQTI
>FUSION-ENST00000503278.1:23232-ENST00000504989.1:15416|591
LVLNCSFR
>FUSION-ENST00000599069.5:225-ENST00000466256.6:184052|383
MHCLLWASGWPGGGPGK
>FUSION-ENST00000503278.1:23232-ENST00000504989.1:15416|62
SAYSWGQWLMLVIPTL
>FUSION-ENST00000503278.1:23232-ENST00000504989.1:15416|365
ETEAPLTGTYLGLARVGKR
>FUSION-ENST00000497564.5:9536-ENST00000242505.11:39747|113
AVVPATWEAEAGEWCEPGRRSL
>FUSION-ENST00000356133.3:9865-ENST00000372950.6:3326|26
MQFQAQEEAK
>FUSION-ENST00000503278.1:23232-ENST00000504989.1:15416|272
IPPPRPPK
>ENST00000476781.6|INDEL-1972-A-AA|2
IWSSMDLSATK
>FUSION-ENST00000599069.5:225-ENST00000466256.6:184052|66
YLLSVSHAIPQPPF
>FUSION-ENST00000503278.1:23232-ENST00000504989.1:15416|310
FEGKATS
>FUSION-ENST00000610256.1:1190-ENST00000661316.1:11878|66
NQIDIRFVPLSSTTFK
>FUSION-ENST00000503278.1:23232-ENST00000504989.1:15416|882
HQKQLRLR
>ENST00000298838.11|SNV-3720-G-A|3
TPEEDAGGEALGGSFWEAGNYR
>FUSION-ENST00000599069.5:225-ENST00000466256.6:184052|259
MERREWSR
>FUSION-ENST00000503278.1:23232-ENST00000504989.1:15416|1045
AAAEGSGASLRETGPPPGAPGPA
>FUSION-ENST00000497564.5:9536-ENST00000242505.11:39747|410
MVTFFDFMTPVQAFC
>FUSION-ENST00000497564.5:9536-ENST00000242505.11:39747|198
LGVRKPPR
>FUSION-ENST00000503278.1:23232-ENST00000504989.1:15416|783
VKPCFYKK
>FUSION-ENST00000503278.1:23232-ENST00000504989.1:15416|688
QTLNFVSWNAFHIR
>FUSION-ENST00000610256.1:1190-ENST00000661316.1:11878|23
MEEEGAGSSRAERR
>ENST00000559814.5|SNV-217210-T-C|3
PRPASQDCIETTPGAQEGK
>FUSION-ENST00000497564.5:9536-ENST00000242505.11:39747|162
KNSQNITSSQK
>FUSION-ENST00000599069.5:225-ENST00000466256.6:184052|214
GMPRCTK
>FUSION-ENST00000599069.5:225-ENST00000466256.6:184052|335
MRGMQVAITY
>FUSION-ENST00000503278.1:23232-ENST00000504989.1:15416|84
DIKTERGFCYNIEYR
>ENST00000276054.9|INDEL-13043-T-TT|1
THWGETLQMQ
>ENST00000506443.5|SNV-15519-C-A|11
NAAQVLVGITLETGQKYNSTM
>FUSION-ENST00000599069.5:225-ENST00000466256.6:184052|108
SGVRDQPGQHSETPSLLKIQK
>FUSION-ENST00000503278.1:23232-ENST00000504989.1:15416|1017
GCLDLIGR
>ENST00000262464.9|SNV-387082-G-T|1
GFSLDATGLNCEDVDECYGNHR
>FUSION-ENST00000599069.5:225-ENST00000466256.6:184052|398
EASRPGPHTGQK
>FUSION-ENST00000503278.1:23232-ENST00000504989.1:15416|267
MESHSVAPVRVQWHDLG
>FUSION-ENST00000497564.5:9536-ENST00000242505.11:39747|417
SPPALVPER
>FUSION-ENST00000503278.1:23232-ENST00000504989.1:15416|546
VRREEAGVVCR
>FUSION-ENST00000503278.1:23232-ENST00000504989.1:15416|782
MVKPCFYKKILK
>FUSION-ENST00000497564.5:9536-ENST00000242505.11:39747|250
TIFIVFK
>FUSION-ENST00000503278.1:23232-ENST00000504989.1:15416|894
TICFFVETGLPVLPR
>FUSION-ENST00000503278.1:23232-ENST00000504989.1:15416|409
SKGRAWK
>FUSION-ENST00000503278.1:23232-ENST00000504989.1:15416|60
MEGSLEVK
>FUSION-ENST00000599069.5:225-ENST00000466256.6:184052|145
RGHLGPAGALRELR
>ENST00000312481.11|SNV-46125-G-A|5
KLEGMAGNK
>FUSION-ENST00000599069.5:225-ENST00000466256.6:184052|327
DTGLGISGHSWPPQSWK
>FUSION-ENST00000610256.1:1190-ENST00000661316.1:11878|39
SLPSPGK
>FUSION-ENST00000610256.1:1190-ENST00000661316.1:11878|42
GENSEEK
>FUSION-ENST00000599069.5:225-ENST00000466256.6:184052|78
QAPYRATPVCTSYKS
>ENST00000579334.5|MNV-1470-CC-C|2
MGQATWSDPTRPRLC
>FUSION-ENST00000503278.1:23232-ENST00000504989.1:15416|962
LDSSYAK
>FUSION-ENST00000503278.1:23232-ENST00000504989.1:15416|515
GNSHAEAVHPAPDR
>FUSION-ENST00000329245.9:30630-ENST00000528185.1:11394|1
NFFNDWRKGEGAR
>FUSION-ENST00000503278.1:23232-ENST00000504989.1:15416|1036
GGSSRGDEAGVLRLDR
>FUSION-ENST00000503278.1:23232-ENST00000504989.1:15416|437
HCIQLIYFFCRDWVSLCCPG
>ENST00000430948.6|SNV-62492-A-G|1
TVEELTVSAGDNLIITLPDNEVELK
>FUSION-ENST00000503278.1:23232-ENST00000504989.1:15416|375
LSSNSCSHAVR
>FUSION-ENST00000497564.5:9536-ENST00000242505.11:39747|32
MPKSHAEL
>FUSION-ENST00000599069.5:225-ENST00000466256.6:184052|160
MQMVSAGLASE
>ENST00000360688.3|SNV-1171-G-A|4
LEDLFQK
>ENST00000506443.5|SNV-15519-C-A|1
CWWELLWKQDKSITVQCR
>FUSION-ENST00000599069.5:225-ENST00000466256.6:184052|47
ALPCSWSRLCGWSLGSWR
>FUSION-ENST00000503278.1:23232-ENST00000504989.1:15416|565
MDKGRVS
>FUSION-ENST00000599069.5:225-ENST00000466256.6:184052|22
GFLRVLRECLR
>FUSION-ENST00000599069.5:225-ENST00000466256.6:184052|262
GSGGRVRSVSC
>FUSION-ENST00000503278.1:23232-ENST00000504989.1:15416|413
EVQGQSLESWEEEEQPAEEPAR
>FUSION-ENST00000503278.1:23232-ENST00000504989.1:15416|547
HPGGLLGELRVRR
>ENST00000389834.9|SNV-44829-C-G|2
RNIVKLCLYR
>FUSION-ENST00000503278.1:23232-ENST00000504989.1:15416|974
MRDSLEK
>FUSION-ENST00000503278.1:23232-ENST00000504989.1:15416|49
MYEQSYSAQLTFSSDGS
>FUSION-ENST00000503278.1:23232-ENST00000504989.1:15416|776
MTVEISVSDIFPK
>FUSION-ENST00000599069.5:225-ENST00000466256.6:184052|53
MCPCMPRLRAR
>FUSION-ENST00000503278.1:23232-ENST00000504989.1:15416|1077
RPPRRPAASAGTAGR
>FUSION-ENST00000497564.5:9536-ENST00000242505.11:39747|269
MVSKHCLSLWC
>FUSION-ENST00000599069.5:225-ENST00000466256.6:184052|265
MGSGGRVR
>FUSION-ENST00000503278.1:23232-ENST00000504989.1:15416|332
MYKEGRVWWLTSVIPALWEAK
>FUSION-ENST00000599069.5:225-ENST00000466256.6:184052|182
QCVHDMGYTGPHTDTQMHK
>FUSION-ENST00000610256.1:1190-ENST00000661316.1:11878|38
SLPSPGKGK
>ENST00000521959.5|INDEL-61668-C-CA|10
LTTPPRTPIPRSR
>FUSION-ENST00000503278.1:23232-ENST00000504989.1:15416|574
FPTLPRDLFIHKVFVDCLHWAR
>FUSION-ENST00000503278.1:23232-ENST00000504989.1:15416|708
MIVRPLQPRGTVSQ
>ENST00000419533.1|SNV-49301-G-C|1
RPASAAQ
>ENST00000469772.5|INDEL-28150-C-CA|3
RCTHTFGKV
>FUSION-ENST00000503278.1:23232-ENST00000504989.1:15416|773
TVEISVSDIFPKCLPVAR
>FUSION-ENST00000503278.1:23232-ENST00000504989.1:15416|853
SYHDPFPK
>FUSION-ENST00000599069.5:225-ENST00000466256.6:184052|300
MGPLSWTCPGWSPHWQEGVCSCV
>FUSION-ENST00000503278.1:23232-ENST00000504989.1:15416|74
AVSSFMSVTSWVLWEGGYFGK
>FUSION-ENST00000599069.5:225-ENST00000466256.6:184052|422
LFKPVFCSGDCNGTWNCR
>FUSION-ENST00000503278.1:1467-ENST00000504989.1:15416|3
RPRRPPRRPAASADFIFYSVGLPI
>FUSION-ENST00000503278.1:23232-ENST00000504989.1:15416|192
GYVRGVIR
>FUSION-ENST00000503278.1:23232-ENST00000504989.1:15416|253
FTGNGVR
>FUSION-ENST00000503278.1:23232-ENST00000504989.1:15416|972
RDSLEKII
>ENST00000399899.2|INDEL-794-A-AA|3
EVTERLLQKSVCVVVYVFLTLL
>ENST00000479534.5|SNV-50265-C-T|3
VWPPGAPGPRMHLHRR
>FUSION-ENST00000503278.1:23232-ENST00000504989.1:15416|665
PSITLCEGA
>FUSION-ENST00000503278.1:23232-ENST00000504989.1:15416|455
GKVMARVMVVR
>FUSION-ENST00000497564.5:9536-ENST00000242505.11:39747|202
MYYSISEFTILSLRLGVR
>FUSION-ENST00000497564.5:9536-ENST00000242505.11:39747|261
LANLFCFCRDGVSPC
>FUSION-ENST00000497564.5:9536-ENST00000242505.11:39747|136
FFAYYVSGVIR
>FUSION-ENST00000610256.1:1190-ENST00000661316.1:11878|40
GENSEEKSLPSPGKGK
>ENST00000359568.10|SNV-67146-G-T|4
RQLQQASQEQAALREECTR
>ENST00000476781.6|INDEL-1972-A-AA|7
GLEEFFDDPKKLGAR
>FUSION-ENST00000503278.1:23232-ENST00000504989.1:15416|225
MQSQVGSWAHHSER
>FUSION-ENST00000610256.1:1190-ENST00000661316.1:11878|55
LQQTQCLISGISDEGR
>FUSION-ENST00000497564.5:9536-ENST00000242505.11:39747|142
TARTLLAARSSLCAFFQSLPDL
>FUSION-ENST00000599069.5:225-ENST00000466256.6:184052|114
MEGTFFFLR
>FUSION-ENST00000503278.1:23232-ENST00000504989.1:15416|138
WLTVLRTLISISMFLNVEHRVFIK
>FUSION-ENST00000503278.1:23232-ENST00000504989.1:15416|505
WDVRGGAIIAWGCP
>FUSION-ENST00000503278.1:23232-ENST00000504989.1:15416|309
MKWEVWLSLCFFML
>FUSION-ENST00000503278.1:23232-ENST00000504989.1:15416|275
MSLCEFPSSYKDIRSLN
>FUSION-ENST00000503278.1:23232-ENST00000504989.1:15416|1086
AARRSAAAR
>FUSION-ENST00000503278.1:23232-ENST00000504989.1:15416|354
MIVEKEAHIYK
>ENST00000647510.1|SNV-35023-C-T|9
MRECCRR
>FUSION-ENST00000503278.1:23232-ENST00000504989.1:15416|906
QDSNPLK
>FUSION-ENST00000599069.5:225-ENST00000466256.6:184052|5
MAASPHTHVHCPWACPHVLLPR
>FUSION-ENST00000503278.1:23232-ENST00000504989.1:15416|160
MPLHCSLGDRGK
>FUSION-ENST00000599069.5:225-ENST00000466256.6:184052|177
MGYTGPHTDTQMHKTFHK
>FUSION-ENST00000503278.1:23232-ENST00000504989.1:15416|497
GLEEVSQIAQLNK
>ENST00000413465.6|SNV-12600-C-T|2
CSDSDGLAPPQHFIR
>FUSION-ENST00000503278.1:23232-ENST00000504989.1:15416|456
MGKVMARVMVVR
>FUSION-ENST00000599069.5:225-ENST00000466256.6:184052|293
MHGTVPHPQGRLLNATF
>FUSION-ENST00000497564.5:9536-ENST00000242505.11:39747|137
MFFAYYVSGVIR
>FUSION-ENST00000599069.5:225-ENST00000466256.6:184052|382
HCLLWASGWPGGGPGK
>FUSION-ENST00000503278.1:23232-ENST00000504989.1:15416|963
PKLDSSYAK
>FUSION-ENST00000503278.1:23232-ENST00000504989.1:15416|249
WWFMPVIPALWEAK
>FUSION-ENST00000497564.5:9536-ENST00000242505.11:39747|222
KKELILIFLSLFYNSNEL
>ENST00000530149.1|SNV-5169-T-C|5
LRNKPVR
>FUSION-ENST00000497564.5:9536-ENST00000242505.11:39747|71
MFLSFPYELTDLQSI
>FUSION-ENST00000503278.1:23232-ENST00000504989.1:15416|790
MCLGNMVKPCFYKK
>FUSION-ENST00000503278.1:23232-ENST00000504989.1:15416|1008
LRPVGGARRPR
>FUSION-ENST00000497564.5:9536-ENST00000242505.11:39747|372
SSLYFQVTQTETK
>FUSION-ENST00000497564.5:9536-ENST00000242505.11:39747|396
MGEKNKR
>FUSION-ENST00000599069.5:225-ENST00000466256.6:184052|307
MPPSEASPAPR
>FUSION-ENST00000503278.1:23232-ENST00000504989.1:15416|11
KGITNFIFDMSHLEVDFYV
>FUSION-ENST00000503278.1:23232-ENST00000504989.1:15416|468
GFADGRDVGCAR
>FUSION-ENST00000503278.1:23232-ENST00000504989.1:15416|411
MEIEKSKGR
>FUSION-ENST00000503278.1:23232-ENST00000504989.1:15416|229
SCHCTAAWATEGNSVSKKK
>FUSION-ENST00000497564.5:9536-ENST00000242505.11:39747|242
VAHACNPSILGG
>ENST00000480769.5|SNV-19226-T-G|7
NGAPIQRVSSFNKFK
>FUSION-ENST00000503278.1:1467-ENST00000504989.1:15416|1
RPAASADFIFYSVGLPI
>FUSION-ENST00000503278.1:23232-ENST00000504989.1:15416|936
KLDCSCSLFFIVWK
>FUSION-ENST00000599069.5:225-ENST00000466256.6:184052|302
PPSEASPAPRLAGKGR
>FUSION-ENST00000599069.5:225-ENST00000466256.6:184052|238
LRHSQRPPPSRER
>FUSION-ENST00000497564.5:9536-ENST00000242505.11:39747|406
MSEPLPAFFDCLLGLWLGTR
>FUSION-ENST00000503278.1:23232-ENST00000504989.1:15416|402
MRCVNYVPDAKDSVK
>FUSION-ENST00000599069.5:225-ENST00000466256.6:184052|388
MGRGIVGIKEIIE
>FUSION-ENST00000599069.5:225-ENST00000466256.6:184052|425
YNAVSERVGAAQVVD
>FUSION-ENST00000503278.1:23232-ENST00000504989.1:15416|983
GKPCREGAPSCCGA
>FUSION-ENST00000503278.1:23232-ENST00000504989.1:15416|65
MLVVPATVEGEVGGSLEPRSSRL
>FUSION-ENST00000599069.5:225-ENST00000466256.6:184052|176
GYTGPHTDTQMHKTFHK
>FUSION-ENST00000503278.1:23232-ENST00000504989.1:15416|725
SLSSSPFLSCIHLALK
>FUSION-ENST00000503278.1:23232-ENST00000504989.1:15416|180
MWNCQHFPKS
>ENST00000579334.5|MNV-1470-CC-C|1
GQATWSDPTRPRLC
>FUSION-ENST00000497564.5:9536-ENST00000242505.11:39747|152
MNFHQVK
>FUSION-ENST00000599069.5:225-ENST00000466256.6:184052|195
VCITHTR
>FUSION-ENST00000503278.1:23232-ENST00000504989.1:15416|75
GALDPDR
>FUSION-ENST00000503278.1:23232-ENST00000504989.1:15416|733
SHHARQALY
>FUSION-ENST00000373382.5:9536-ENST00000242505.11:39747|1
RRGTLDF
>ENST00000419533.1|SNV-49301-G-C|3
RSPRRPASAAQ
>ENST00000483591.6|SNV-238849-C-T|1
CCFHRVFLTSL
>FUSION-ENST00000599069.5:225-ENST00000466256.6:184052|379
LVVAEDW
>FUSION-ENST00000599069.5:225-ENST00000466256.6:184052|104
DQPGQHSETPSLLKIQK
>FUSION-ENST00000503278.1:23232-ENST00000504989.1:15416|689
SVLVSLFKQTLNFVSWNAFHIRHTD
>FUSION-ENST00000497564.5:9536-ENST00000242505.11:39747|93
EMIEIIAC
>FUSION-ENST00000570001.5:55466-ENST00000550690.1:127|4
DLEAEGTCLRFSPLMTAAGMIS
>FUSION-ENST00000497564.5:9536-ENST00000242505.11:39747|34
MLNCNPQC
>FUSION-ENST00000503278.1:23232-ENST00000504989.1:15416|735
LLASSDPPALASQSAGTVGMSHHAR
>FUSION-ENST00000503278.1:23232-ENST00000504989.1:15416|130
MPPLPSR
>FUSION-ENST00000599069.5:225-ENST00000466256.6:184052|27
ASSGRPSLCSGCR
>FUSION-ENST00000503278.1:23232-ENST00000504989.1:15416|25
VGTSLILKCLLHCCVGSVH
>FUSION-ENST00000599069.5:225-ENST00000466256.6:184052|204
CVSHIPGSPGTPPRPTHMR
>FUSION-ENST00000599069.5:225-ENST00000466256.6:184052|358
QDSHHPCCR
>FUSION-ENST00000497564.5:9536-ENST00000242505.11:39747|243
LILRPSKVAHACNPSILGG
>FUSION-ENST00000497564.5:9536-ENST00000242505.11:39747|6
QMPALCFYSLQNCEPIK
>ENST00000612946.4|SNV-572140-C-A|2
YLLSLAQSMNNSQAK
>FUSION-ENST00000503278.1:23232-ENST00000504989.1:15416|433
MQSACLGLRK
>FUSION-ENST00000503278.1:23232-ENST00000504989.1:15416|934
SAEPALCPCFCSI
>FUSION-ENST00000503278.1:23232-ENST00000504989.1:15416|466
DVGCARR
>FUSION-ENST00000503278.1:23232-ENST00000504989.1:15416|88
MLHLHVFPKDIK
>FUSION-ENST00000503278.1:23232-ENST00000504989.1:15416|218
LCEGGDTKSPVRK
>ENST00000466493.5|SNV-23430-G-T|3
HSLQGLDEMYNEAR
>FUSION-ENST00000373382.5:9536-ENST00000242505.11:39747|6
AHSWKGCALSQR
>FUSION-ENST00000503278.1:23232-ENST00000504989.1:15416|779
ILKISQVWWHMSVVPAT
>FUSION-ENST00000503278.1:23232-ENST00000504989.1:15416|316
AKLKTLR
>ENST00000263640.7|SNV-95961-A-G|2
MTCKTPPSPGQAVECCQGDWCDR
>ENST00000373823.7|SNV-110936-A-G|1
GPDQTDGLGLSYLSSHIANVER
>FUSION-ENST00000503278.1:23232-ENST00000504989.1:15416|1051
APGPAEGGLTGPDPGGARACG
>FUSION-ENST00000503278.1:23232-ENST00000504989.1:15416|997
RPMARGAARGAGLAGGAGAAQGLAK
>FUSION-ENST00000497564.5:9536-ENST00000242505.11:39747|171
SLMEFTVQ
>ENST00000510801.5|SNV-15519-C-A|4
MQPKCWWELLWKQDK
>FUSION-ENST00000503278.1:23232-ENST00000504989.1:15416|828
KISFSFFFFYFYFETESR
>FUSION-ENST00000503278.1:23232-ENST00000504989.1:15416|770
CLPVARLSPYLSLPQCCPWLNR
>ENST00000542033.5|SNV-21291-C-A|2
LLNQLREITGIQDPYFLHEALK
>FUSION-ENST00000503278.1:23232-ENST00000504989.1:15416|277
MSLCEFPSSYKDIR
>FUSION-ENST00000599069.5:225-ENST00000466256.6:184052|289
MTSKAFPGGWVPR
>FUSION-ENST00000503278.1:23232-ENST00000504989.1:15416|426
MNHCTWPRK
>FUSION-ENST00000503278.1:23232-ENST00000504989.1:15416|519
LMGNSHAEAVHPAPDR
>ENST00000472394.2|SNV-23430-G-T|10
MWKLSFKHISILFR
>FUSION-ENST00000503278.1:23232-ENST00000504989.1:15416|623
MVVILQMRK
>FUSION-ENST00000497564.5:9536-ENST00000242505.11:39747|264
MPPRLANLFCFCRDGVSPC
>ENST00000370809.4|INDEL-7798-C-CT|1
ENMFTPFF
>FUSION-ENST00000503278.1:23232-ENST00000504989.1:15416|116
MPNYSIALANPIRIAR
>FUSION-ENST00000503278.1:23232-ENST00000504989.1:15416|518
LMGNSHAEAVHPAPDRK
>FUSION-ENST00000503278.1:23232-ENST00000504989.1:15416|904
MSCLTPTPSSS
>FUSION-ENST00000497564.5:9536-ENST00000242505.11:39747|219
MIFILFFLN
>FUSION-ENST00000503278.1:23232-ENST00000504989.1:15416|407
AWKAGKR
>FUSION-ENST00000503278.1:23232-ENST00000504989.1:15416|812
MMVVLNYSEDR
>FUSION-ENST00000503278.1:23232-ENST00000504989.1:15416|391
NYNVTYIINFYLHYIWSDIILDILG
>FUSION-ENST00000497564.5:9536-ENST00000242505.11:39747|402
TPPLRGLVAASPS
>FUSION-ENST00000503278.1:23232-ENST00000504989.1:15416|450
MARVMVVRIQGCVVWL
>ENST00000479136.5|MNV-15021-GG-G|1
AYLCLFLTTK
>FUSION-ENST00000497564.5:9536-ENST00000242505.11:39747|105
RLNFIVAK
>FUSION-ENST00000610256.1:1190-ENST00000661316.1:11878|59
MLQMLQQTQCLISGISDEGR
>FUSION-ENST00000497564.5:9536-ENST00000242505.11:39747|287
MSAFKSQVELCVFR
>FUSION-ENST00000503278.1:23232-ENST00000504989.1:15416|1011
VGAGGRLRPVGGAR
>ENST00000316157.8|SNV-86659-G-A|1
SQPDSQEDPREVLKK
>FUSION-ENST00000497564.5:9536-ENST00000242505.11:39747|371
SSLYFQVTQTETKL
>FUSION-ENST00000503278.1:23232-ENST00000504989.1:15416|525
NSLRSLYSSEK
>ENST00000521959.5|INDEL-61668-C-CA|9
TPIPRSR
>FUSION-ENST00000503278.1:23232-ENST00000504989.1:15416|919
GRLMTPVSQNSWDDHLREDVK
>FUSION-ENST00000503278.1:23232-ENST00000504989.1:15416|384
FLCLSLPSHWDYR
>FUSION-ENST00000503278.1:23232-ENST00000504989.1:15416|175
GLLTLEMWLVPLKN
>FUSION-ENST00000497564.5:9536-ENST00000242505.11:39747|298
MLTQCHIVME
>FUSION-ENST00000503278.1:23232-ENST00000504989.1:15416|702
MLLPLPPKMLGLQA
>FUSION-ENST00000503278.1:23232-ENST00000504989.1:15416|419
PFSCLSLLSS
>FUSION-ENST00000503278.1:23232-ENST00000504989.1:15416|815
PGLFFFFFSRD
>FUSION-ENST00000503278.1:23232-ENST00000504989.1:15416|1
PASLLCR
>ENST00000510801.5|SNV-15519-C-A|6
MQPKCWWELLWK
>FUSION-ENST00000503278.1:23232-ENST00000504989.1:15416|607
NSIMDHECYRLSEHRGSK
>ENST00000344191.8|INDEL-90182-T-TA|1
IVQATTLLNHG
>FUSION-ENST00000497564.5:9536-ENST00000242505.11:39747|290
NLVYTILIGGNFSSIK
>FUSION-ENST00000497564.5:9536-ENST00000242505.11:39747|280
YMHVEKSYNISFSL
>FUSION-ENST00000503278.1:23232-ENST00000504989.1:15416|372
MQHVDFFLICW
>FUSION-ENST00000503278.1:23232-ENST00000504989.1:15416|666
MPSITLCEGA
>FUSION-ENST00000497564.5:9536-ENST00000242505.11:39747|311
LVGRGALWEAEAGGSR
>FUSION-ENST00000503278.1:23232-ENST00000504989.1:15416|542
EEAGVVCR
>FUSION-ENST00000497564.5:9536-ENST00000242505.11:39747|150
NFHQVKYLCIK
>FUSION-ENST00000503278.1:23232-ENST00000504989.1:15416|167
MFTVFSIQYPLATWGY
>ENST00000340738.9|MNV-12512-GC-G|1
WLPYYSAPNKCELN
>FUSION-ENST00000503278.1:23232-ENST00000504989.1:15416|495
AATSHMFCFVLFLRWSLTLSPR
>FUSION-ENST00000503278.1:23232-ENST00000504989.1:15416|447
MVVRIQGCVVWL
>FUSION-ENST00000497564.5:9536-ENST00000242505.11:39747|148
NFHQVKYLCIKCSVIK
>FUSION-ENST00000570001.5:55466-ENST00000550690.1:127|1
TAAGMIS
>FUSION-ENST00000503278.1:23232-ENST00000504989.1:15416|1097
RAASRPPR
>ENST00000476781.6|INDEL-1972-A-AA|8
GLEEFFDDPKK
>FUSION-ENST00000497564.5:9536-ENST00000242505.11:39747|172
MSLMEFTVQ
>ENST00000476402.1|SNV-46278-C-T|2
RVNWLESVAVWEVEKPLSFQPF
>FUSION-ENST00000503278.1:23232-ENST00000504989.1:15416|313
MLFHVVKAVFDAE
>FUSION-ENST00000497564.5:9536-ENST00000242505.11:39747|274
KYFLHPENNRG
>ENST00000651241.1|MNV-5463-AGGTTGTGTTAACAAACGTTGGGAATTCCGTTTTTGTGGCACAATGTCACCTCCTAAGTCTCCTTTTATCTTATCCCAGGTA-A|59
TTQIQSI
>ENST00000373807.5|SNV-110936-A-G|3
SFLRAVRPHCSSSSSRTGGAQTR
>FUSION-ENST00000503278.1:23232-ENST00000504989.1:15416|491
FCFVLFLRWSLTLSPR
>ENST00000559814.5|SNV-217210-T-C|1
PRPASQDCIETTPGAQEGKKQYK
>FUSION-ENST00000497564.5:9536-ENST00000242505.11:39747|360
HSCSFLELFFFHSTNNCSGVPR
>ENST00000486372.1|SNV-203-C-A|6
MTYTAASPSAAAR
>ENST00000512009.5|SNV-37094-T-G|3
EMLGCLWRQYQRP
>FUSION-ENST00000503278.1:23232-ENST00000504989.1:15416|846
VMGFLLPRFLPWK
>FUSION-ENST00000497564.5:9536-ENST00000242505.11:39747|210
EGELILIALSAN
>ENST00000296096.6|SNV-155-C-T|4
ARGSPAMPGVGHSQTQAKAR
>ENST00000418766.5|INDEL-78730-C-CA|6
EAKKVSTR
>ENST00000470754.1|SNV-3941-C-A|4
SQRSILMSLLTIKR
>ENST00000612946.4|SNV-572140-C-A|4
AEECQKYLLSLAQSMNNSQAK
>FUSION-ENST00000599069.5:225-ENST00000466256.6:184052|332
MQVAITY
>FUSION-ENST00000599069.5:225-ENST00000466256.6:184052|415
MSSPLSTMRSAR
>ENST00000399899.2|INDEL-794-A-AA|1
SVCVVVYVFLTLL
>FUSION-ENST00000503278.1:23232-ENST00000504989.1:15416|333
FNPQQMYKEGR
>FUSION-ENST00000503278.1:23232-ENST00000504989.1:15416|600
LSEHRGSK
>FUSION-ENST00000599069.5:225-ENST00000466256.6:184052|252
TDPLGSLVSIATWK
>FUSION-ENST00000503278.1:23232-ENST00000504989.1:15416|624
VVILQMR
>FUSION-ENST00000497564.5:9536-ENST00000242505.11:39747|332
MTEVAHLR
>FUSION-ENST00000503278.1:23232-ENST00000504989.1:15416|415
TGIILLLKALVEEANGNR
>FUSION-ENST00000503278.1:23232-ENST00000504989.1:15416|971
DSLEKII
>FUSION-ENST00000497564.5:9536-ENST00000242505.11:39747|80
MLIFDYSGFVWK
>FUSION-ENST00000599069.5:225-ENST00000466256.6:184052|111
GGWITRSGVR
>FUSION-ENST00000503278.1:23232-ENST00000504989.1:15416|1094
AASRPPRSGAGAAAAALR
>FUSION-ENST00000497564.5:9536-ENST00000242505.11:39747|29
GEDPLWLCTVFAIVSSHDIWSFK
>FUSION-ENST00000497564.5:9536-ENST00000242505.11:39747|253
VIIFPFLCKTIFIVFK
>FUSION-ENST00000503278.1:23232-ENST00000504989.1:15416|820
MIFLPRPPKVLGLQV
>ENST00000388782.8|MNV-30304-GG-G|4
EMSRWGVGGNEEVKR
>FUSION-ENST00000503278.1:23232-ENST00000504989.1:15416|543
GCCIVCGGQGKPLLTLEQRPEEEER
>FUSION-ENST00000503278.1:23232-ENST00000504989.1:15416|635
YFPEKLHNGSRMLQTFR
>FUSION-ENST00000497564.5:9536-ENST00000242505.11:39747|59
MKTEDGKVEK
>FUSION-ENST00000599069.5:225-ENST00000466256.6:184052|277
MLGWVGGQSAR
>ENST00000510801.5|SNV-15519-C-A|10
NAAQVLVGITLETGQ
>FUSION-ENST00000599069.5:225-ENST00000466256.6:184052|96
MAGRDSQSPQGSEDVR
>ENST00000271588.9|SNV-354239-C-T|1
IENSDSLEVCILSGGSKLQIAR
>FUSION-ENST00000503278.1:23232-ENST00000504989.1:15416|769
CLPVARLSPYLSLPQCCPWLNREK
>FUSION-ENST00000503278.1:23232-ENST00000504989.1:15416|687
QTLNFVSWNAFHIRHTD
>FUSION-ENST00000503278.1:23232-ENST00000504989.1:15416|1018
RGCLDLIGRR
>ENST00000381341.6|SNV-14974-A-G|1
SAELKFNFGEEEFKFPPK
>FUSION-ENST00000503278.1:23232-ENST00000504989.1:15416|299
GGACSELRLR
>FUSION-ENST00000503278.1:23232-ENST00000504989.1:15416|864
FPLPLPSLKLLLLMK
>FUSION-ENST00000497564.5:9536-ENST00000242505.11:39747|33
LNCNPQC
>FUSION-ENST00000503278.1:23232-ENST00000504989.1:15416|766
LSPYLSLPQCCPWLNREKIGK
>FUSION-ENST00000503278.1:23232-ENST00000504989.1:15416|802
FFAYGLR
>FUSION-ENST00000497564.5:9536-ENST00000242505.11:39747|226
KYKNEPGVVAHACSPSYLGGLR
>FUSION-ENST00000497564.5:9536-ENST00000242505.11:39747|383
SLQCRER
>FUSION-ENST00000503278.1:23232-ENST00000504989.1:15416|467
GFADGRDVGCARR
>FUSION-ENST00000599069.5:225-ENST00000466256.6:184052|100
ISQVWWR
>FUSION-ENST00000599069.5:225-ENST00000466256.6:184052|185
MHVSRGWGG
>ENST00000399899.2|INDEL-794-A-AA|2
LLQKSVCVVVYVFLTLL
>ENST00000296946.6|INDEL-1984-G-GG|12
YVNGEWVPGGKPGAAGAQLRLHPPR
>FUSION-ENST00000497564.5:9536-ENST00000242505.11:39747|327
TEVAHLRKNFER
>FUSION-ENST00000503278.1:23232-ENST00000504989.1:15416|186
AQLGRAGR
>FUSION-ENST00000503278.1:23232-ENST00000504989.1:15416|346
ALKSLVTRFSFSL
>FUSION-ENST00000503278.1:23232-ENST00000504989.1:15416|657
SNHLTLSSLKK
>ENST00000476458.1|SNV-340472-G-T|2
MTPWKKQK
>FUSION-ENST00000503278.1:23232-ENST00000504989.1:15416|718
AWPVFIYFK
>FUSION-ENST00000503278.1:23232-ENST00000504989.1:15416|262
AFNNRSVSSHSSGGQKSK
>ENST00000476402.1|SNV-46278-C-T|3
SKRVNWLESVAVWEVEKPLSFQPF
>ENST00000314393.6|SNV-169980-G-A|4
EKGIGTPQPDMAK
>FUSION-ENST00000599069.5:225-ENST00000466256.6:184052|269
ETEALPEATSQPR
>FUSION-ENST00000497564.5:9536-ENST00000242505.11:39747|160
NSQNITSSQK
>FUSION-ENST00000503278.1:23232-ENST00000504989.1:15416|652
MLEWSRSPDLVIR
>FUSION-ENST00000503278.1:23232-ENST00000504989.1:15416|539
KMWRYLR
>FUSION-ENST00000497564.5:9536-ENST00000242505.11:39747|404
MSEPLPAFFDCLLGLWLGTRTPPLR
>FUSION-ENST00000503278.1:23232-ENST00000504989.1:15416|145
LGDRTKR
>FUSION-ENST00000503278.1:23232-ENST00000504989.1:15416|1046
AAAEGSGASLR
>FUSION-ENST00000356133.3:9865-ENST00000372950.6:3326|24
MQFQAQEEAKEAEMSR
>ENST00000480769.5|SNV-19226-T-G|4
MEPLYKEFPVLTNLRPSQTNR
>FUSION-ENST00000503278.1:23232-ENST00000504989.1:15416|816
MPGLFFFFFSRD
>FUSION-ENST00000497564.5:9536-ENST00000242505.11:39747|122
DHSEPGAVAHAHNPNTLGGR
>FUSION-ENST00000497564.5:9536-ENST00000242505.11:39747|335
NYMKNPKLT
>FUSION-ENST00000610256.1:1190-ENST00000661316.1:11878|44
GQGPAGLRGENSEEK
>FUSION-ENST00000497564.5:9536-ENST00000242505.11:39747|58
KTEDGKVEK
>FUSION-ENST00000503278.1:23232-ENST00000504989.1:15416|517
LMGNSHAEAVHPAPDRKA
>FUSION-ENST00000610256.1:1190-ENST00000661316.1:11878|1
APAARPGWGG
>FUSION-ENST00000356133.3:9865-ENST00000372950.6:3326|25
QFQAQEEAK
>FUSION-ENST00000497564.5:9536-ENST00000242505.11:39747|418
RPARSPPALVPERAAGRPTAGR
>ENST00000312481.11|SNV-46125-G-A|2
LEGMAGNKNNTIYVDNFDK
>FUSION-ENST00000503278.1:23232-ENST00000504989.1:15416|381
MWNWLFVEVNESWR
>FUSION-ENST00000599069.5:225-ENST00000466256.6:184052|79
MQAPYRATPVCTSYKS
>ENST00000329474.7|SNV-340472-G-T|2
SNDSVEEAEK
>FUSION-ENST00000599069.5:225-ENST00000466256.6:184052|218
HTVQHSHQSAHK
>ENST00000541522.5|SNV-10314-C-T|3
DSVERKGEVLLIP
>FUSION-ENST00000503278.1:23232-ENST00000504989.1:15416|1135
MTPGKSLLPLDLFLLSNLPSFSR
>FUSION-ENST00000599069.5:225-ENST00000466256.6:184052|387
GRGIVGIKEIIE
>FUSION-ENST00000599069.5:225-ENST00000466256.6:184052|188
HHTQMWTPLTIDLSGLGTDA
>FUSION-ENST00000497564.5:9536-ENST00000242505.11:39747|283
SQVELCVFR
>ENST00000486372.1|SNV-203-C-A|2
MTYTAASPSAAARSGRSTLR
>FUSION-ENST00000497564.5:9536-ENST00000242505.11:39747|270
MVRNLNI
>FUSION-ENST00000503278.1:23232-ENST00000504989.1:15416|944
TYFRECAFAYL
>FUSION-ENST00000503278.1:23232-ENST00000504989.1:15416|394
GCGLGEERMMRGVVCA
>FUSION-ENST00000503278.1:23232-ENST00000504989.1:15416|923
LKPFKNTRLV
>ENST00000461979.1|SNV-1908-C-G|2
LPAKPPPPLQPLLRGK
>FUSION-ENST00000503278.1:23232-ENST00000504989.1:15416|201
ARLAPGLITLKGYVR
>FUSION-ENST00000503278.1:23232-ENST00000504989.1:15416|452
MARVMVVR
>FUSION-ENST00000599069.5:225-ENST00000466256.6:184052|280
RPLVQGSAVGQHSLSLPPPCPHGHR
>FUSION-ENST00000610256.1:1190-ENST00000661316.1:11878|53
LQQTQCLISGISDEGRHALSWR
>FUSION-ENST00000599069.5:225-ENST00000466256.6:184052|287
AFPGGWVPR
>FUSION-ENST00000503278.1:23232-ENST00000504989.1:15416|27
MVGTSLILKCLLHCCVGSVH
>FUSION-ENST00000503278.1:23232-ENST00000504989.1:15416|588
FCIGLCLK
>ENST00000464651.1|SNV-3592-A-C|2
MCWVGDVYPVSQPVGPK
>FUSION-ENST00000497564.5:9536-ENST00000242505.11:39747|258
KVIIFPFLCK
>ENST00000466088.5|SNV-3592-A-C|1
CWVGDVYPVSQPVVSIREVLP
>FUSION-ENST00000503278.1:23232-ENST00000504989.1:15416|823
RPTTTPG
>FUSION-ENST00000503278.1:23232-ENST00000504989.1:15416|404
MRCVNYVPDAK
>FUSION-ENST00000503278.1:23232-ENST00000504989.1:15416|1021
AGAALLGETRR
>ENST00000314332.5|SNV-245-G-A|3
ITGEASR
>ENST00000354577.8|INDEL-26011-C-CC|2
ANSCNRFFYR
>FUSION-ENST00000503278.1:23232-ENST00000504989.1:15416|336
LRFNPQQMYK
>FUSION-ENST00000503278.1:23232-ENST00000504989.1:15416|583
AEQEPRLPSFQLK
>ENST00000420652.5|SNV-1952-G-A|3
QTNDVPIILVGNK
>ENST00000309575.5|SNV-2050-G-A|4
VIHLVRDPHAVASSRIR
>FUSION-ENST00000599069.5:225-ENST00000466256.6:184052|154
MHQTVDVNSAPTHYTHSVLRGDK
>FUSION-ENST00000503278.1:23232-ENST00000504989.1:15416|877
RILELDLKDSGLLLGR
>ENST00000476458.1|SNV-340472-G-T|4
AANLMTPWKK
>FUSION-ENST00000599069.5:225-ENST00000466256.6:184052|184
HVSRGWGG
>FUSION-ENST00000497564.5:9536-ENST00000242505.11:39747|47
TENPFQERLIAGR
>FUSION-ENST00000497564.5:9536-ENST00000242505.11:39747|318
RQAFFLSYFFLFVLYL
>FUSION-ENST00000599069.5:225-ENST00000466256.6:184052|167
MQAWRAPSLPLTWPGPK
>FUSION-ENST00000599069.5:225-ENST00000466256.6:184052|31
SRPPTGASCRPTR
>FUSION-ENST00000599069.5:225-ENST00000466256.6:184052|122
MEASWGWRK
>FUSION-ENST00000610256.1:1190-ENST00000661316.1:11878|72
MCDGYDHRLRNQIDIR
>FUSION-ENST00000503278.1:23232-ENST00000504989.1:15416|614
LEPLKNNCLFEIHTESVCIFLK
>FUSION-ENST00000497564.5:9536-ENST00000242505.11:39747|10
MSKSFVSPLQK
>FUSION-ENST00000503278.1:23232-ENST00000504989.1:15416|134
FLNVEHR
>ENST00000526104.5|SNV-5169-T-C|3
TRPEVGEMLRNKPVRLMTHLDTDVK
>ENST00000263967.4|SNV-86184-A-G|7
TEQEALEYFMKQMNDAR
>FUSION-ENST00000503278.1:23232-ENST00000504989.1:15416|640
ARPFLVIFELRTHIIVLHWVPQIM
>FUSION-ENST00000599069.5:225-ENST00000466256.6:184052|304
PPSEASPAPRLAGK
>FUSION-ENST00000503278.1:23232-ENST00000504989.1:15416|474
MKVHLRGFADGR
>FUSION-ENST00000503278.1:23232-ENST00000504989.1:15416|233
MQENHFNPGGGGCGETR
>FUSION-ENST00000503278.1:23232-ENST00000504989.1:15416|602
DHECYRLSEHRGSK
>FUSION-ENST00000610256.1:1190-ENST00000661316.1:11878|35
LCGTAFRVYLEIILLLLLLLLLLSR
>ENST00000360688.3|SNV-1171-G-A|2
LEDLFQKFPRTPMSVEIK
>ENST00000559093.1|SNV-528939-A-C|3
AKTINKVLLPYAAIVSSDFSSHCDK
>FUSION-ENST00000503278.1:23232-ENST00000504989.1:15416|222
QSQVGSWAHHSERLCEGGDTK
>FUSION-ENST00000503278.1:23232-ENST00000504989.1:15416|774
MTVEISVSDIFPKCLPVAR
>ENST00000472394.2|SNV-23430-G-T|5
HISILFRG
>FUSION-ENST00000503278.1:23232-ENST00000504989.1:15416|968
MLWIKLCGKMPK
>FUSION-ENST00000497564.5:9536-ENST00000242505.11:39747|175
PYAALDEPHGVYSSVGESGTK
>FUSION-ENST00000503278.1:23232-ENST00000504989.1:15416|445
IQGCVVWL
>ENST00000476781.6|INDEL-1972-A-AA|3
SKIWSSMDLSATKEQK
>FUSION-ENST00000497564.5:9536-ENST00000242505.11:39747|266
MPPRLANLFCFCR
>FUSION-ENST00000503278.1:23232-ENST00000504989.1:15416|989
VTAGARSDRPTVIRALR
>ENST00000651438.1|SNV-63572-G-A|1
GLELEPGTGLFVAQAGGADPDK
>FUSION-ENST00000503278.1:23232-ENST00000504989.1:15416|952
TLTEVKSKDN
>FUSION-ENST00000599069.5:225-ENST00000466256.6:184052|326
DTGLGISGHSWPPQSWKGPR
>ENST00000287777.5|SNV-2759-G-A|5
EIKDGERCLDSVMCYNR
>ENST00000510801.5|SNV-15519-C-A|3
QPKCWWELLWKQDK
>FUSION-ENST00000503278.1:23232-ENST00000504989.1:15416|927
SSRLKPFK
>ENST00000611914.1|SNV-1304-A-G|4
LEKSVDNYCHLLTTR
>ENST00000486372.1|SNV-203-C-A|3
TYTAASPSAAARSGR
>FUSION-ENST00000497564.5:9536-ENST00000242505.11:39747|388
ETAPTCSR
>FUSION-ENST00000563679.5:55466-ENST00000550690.1:127|1
FSPLMTAAGMIS
>FUSION-ENST00000497564.5:9536-ENST00000242505.11:39747|315
LARLVSNS
>FUSION-ENST00000503278.1:23232-ENST00000504989.1:15416|128
TCLEEGK
>FUSION-ENST00000503278.1:23232-ENST00000504989.1:15416|235
MLYFLDVF
>FUSION-ENST00000503278.1:23232-ENST00000504989.1:15416|580
LPSFQLK
>ENST00000376365.7|MNV-30304-GG-G|2
EENCKSGDKEMSS
>FUSION-ENST00000503278.1:23232-ENST00000504989.1:15416|441
RHCIQLIYFFCR
>FUSION-ENST00000503278.1:23232-ENST00000504989.1:15416|836
MGFCSVA
>FUSION-ENST00000497564.5:9536-ENST00000242505.11:39747|170
MKKYTNR
>FUSION-ENST00000503278.1:23232-ENST00000504989.1:15416|794
HAGLPIIPALWESEVGGSLEPRSLR
>FUSION-ENST00000503278.1:23232-ENST00000504989.1:15416|200
MECSGNTNINIDR
>FUSION-ENST00000599069.5:225-ENST00000466256.6:184052|418
NQGDNRIKCLAPGVFCSHLSQAC
>ENST00000296946.6|INDEL-1984-G-GG|13
YVNGEWVPGGKPGAAGAQLR
>FUSION-ENST00000497564.5:9536-ENST00000242505.11:39747|82
DRVSSYWSGWS
>ENST00000673875.1|INDEL-73324-G-GA|1
SVQSAAVPAPTSQLLSSLEKR
>FUSION-ENST00000503278.1:23232-ENST00000504989.1:15416|551
MPGWIRHPGGLLGELRVR
>FUSION-ENST00000430365.7:169518-ENST00000465894.6:10802|2
IFNPHLENWR
>FUSION-ENST00000503278.1:23232-ENST00000504989.1:15416|514
MGNSHAEAVHPAPDRK
>FUSION-ENST00000497564.5:9536-ENST00000242505.11:39747|420
VSARRPARSPPALVPER
>ENST00000555414.5|SNV-1634-T-C|1
EGYSGVGLLPRQCPLK
>FUSION-ENST00000599069.5:225-ENST00000466256.6:184052|196
HKVCITHTREPR
>ENST00000430291.2|SNV-73083-C-T|1
MAGMINP
>FUSION-ENST00000497564.5:9536-ENST00000242505.11:39747|320
DLSLSVLSKR
>ENST00000647510.1|SNV-35023-C-T|12
FRALCQPMRECCR
>ENST00000522317.5|SNV-85601-G-T|3
YKADVPYLQSVCSCTCYRSQDYGGR
>FUSION-ENST00000503278.1:23232-ENST00000504989.1:15416|865
MFPLPLPSLKLLLLMK
>FUSION-ENST00000503278.1:23232-ENST00000504989.1:15416|804
MSRFFAYGLRK
>FUSION-ENST00000599069.5:225-ENST00000466256.6:184052|17
LPVCVMCVHIFK
>FUSION-ENST00000497564.5:9536-ENST00000242505.11:39747|286
SAFKSQVELCVFR
>FUSION-ENST00000503278.1:23232-ENST00000504989.1:15416|676
MSLSALQK
>FUSION-ENST00000497564.5:9536-ENST00000242505.11:39747|257
KVIIFPFLCKTIFIVFK
>FUSION-ENST00000599069.5:225-ENST00000466256.6:184052|199
MHKVCITHTR
>FUSION-ENST00000599069.5:225-ENST00000466256.6:184052|215
SWEWKGGSGHASLGSR
>ENST00000420652.5|SNV-1952-G-A|2
QTNDVPIILVGNKSDLVR
>FUSION-ENST00000503278.1:23232-ENST00000504989.1:15416|1112
SHFFSLSSGFLNNNNKK
>FUSION-ENST00000503278.1:23232-ENST00000504989.1:15416|1075
RPAASAGTAGR
>FUSION-ENST00000503278.1:23232-ENST00000504989.1:15416|973
MRDSLEKII
>FUSION-ENST00000503278.1:23232-ENST00000504989.1:15416|908
CRQDSNPLK
>FUSION-ENST00000503278.1:23232-ENST00000504989.1:15416|789
CLGNMVKPCFYKK
>FUSION-ENST00000503278.1:23232-ENST00000504989.1:15416|949
SLPYDRTYFR
>FUSION-ENST00000503278.1:23232-ENST00000504989.1:15416|1057
RRGLWGQPK
>FUSION-ENST00000599069.5:225-ENST00000466256.6:184052|39
SPGGWYGR
>FUSION-ENST00000599069.5:225-ENST00000466256.6:184052|4
AASPHTHVHCPWACPHVLLPR
>FUSION-ENST00000497564.5:9536-ENST00000242505.11:39747|238
QKLQSAEIIPLHSSLGDR
>FUSION-ENST00000497564.5:9536-ENST00000242505.11:39747|208
IAPPTQPLYPASSAHIR
>ENST00000370440.5|INDEL-84767-A-AA|2
NGLDYALSLR
>ENST00000312481.11|SNV-46125-G-A|6
ANQKKLEGMAGNK
>FUSION-ENST00000610256.1:1190-ENST00000661316.1:11878|51
LQQTQCLISGISDEGRHALSWRWR
>FUSION-ENST00000497564.5:9536-ENST00000242505.11:39747|118
MAVVPATWEAEAGEWCEPGR
>ENST00000264463.8|SNV-157044-C-T|1
DIIPETLFIPWRTPTAPDNTDVR
>FUSION-ENST00000497564.5:9536-ENST00000242505.11:39747|72
STLLTLYLSCSVLM
>FUSION-ENST00000497564.5:9536-ENST00000242505.11:39747|386
ETAPTCSRSLQCR
>FUSION-ENST00000503278.1:23232-ENST00000504989.1:15416|301
NPRGGACSELRLR
>FUSION-ENST00000503278.1:23232-ENST00000504989.1:15416|522
SLYSSEKVLTK
>FUSION-ENST00000599069.5:225-ENST00000466256.6:184052|221
MGAHGQEKHTVQHSHQSAHKGMPR
>FUSION-ENST00000497564.5:9536-ENST00000242505.11:39747|336
NYMKNPK
>FUSION-ENST00000599069.5:225-ENST00000466256.6:184052|313
MAQCHTPRAAS
>FUSION-ENST00000497564.5:9536-ENST00000242505.11:39747|345
NFESQPSTSEMQ
>FUSION-ENST00000599069.5:225-ENST00000466256.6:184052|413
MSSPLSTMRSARGWVPPR
>FUSION-ENST00000503278.1:23232-ENST00000504989.1:15416|793
SLRCAWATW
>FUSION-ENST00000497564.5:9536-ENST00000242505.11:39747|393
TLEWGISLTPETPVWCPPF
>FUSION-ENST00000497564.5:9536-ENST00000242505.11:39747|164
LSYKKNSQNITSSQK
>FUSION-ENST00000503278.1:23232-ENST00000504989.1:15416|667
FALPCSFFNMPSITLCEGA
>FUSION-ENST00000503278.1:23232-ENST00000504989.1:15416|880
LRGLLKR
>FUSION-ENST00000503278.1:23232-ENST00000504989.1:15416|317
MAKLKTLR
>FUSION-ENST00000599069.5:225-ENST00000466256.6:184052|56
MCPCMPR
>FUSION-ENST00000503278.1:23232-ENST00000504989.1:15416|240
AGGSPEVR
>FUSION-ENST00000497564.5:9536-ENST00000242505.11:39747|157
MNNTCEHFFSGDK
>FUSION-ENST00000599069.5:225-ENST00000466256.6:184052|115
GFPAVRMEGTFFFLR
>FUSION-ENST00000503278.1:23232-ENST00000504989.1:15416|462
RSHHSVGLPLTDMGK
>FUSION-ENST00000497564.5:9536-ENST00000242505.11:39747|378
EGNQCSHHSPRK
>FUSION-ENST00000599069.5:225-ENST00000466256.6:184052|50
AWLHHPIHTCTAPGLAHMCCSPGR
>FUSION-ENST00000599069.5:225-ENST00000466256.6:184052|52
CPCMPRLRAR
>ENST00000376365.7|MNV-30304-GG-G|4
DSREENCKSGDK
>FUSION-ENST00000599069.5:225-ENST00000466256.6:184052|49
MCCSPGR
>FUSION-ENST00000503278.1:23232-ENST00000504989.1:15416|1134
TPGKSLLPLDLFLLSNLPSFSR
>ENST00000510801.5|SNV-15519-C-A|8
IGEMQPKCWWELLWK
>FUSION-ENST00000503278.1:23232-ENST00000504989.1:15416|1120
MHIFGFHFR
>FUSION-ENST00000503278.1:23232-ENST00000504989.1:15416|169
MEMFTVFSIQYPLATWGY
>FUSION-ENST00000599069.5:225-ENST00000466256.6:184052|273
MSCRETEALPEATSQPR
>ENST00000526104.5|SNV-5169-T-C|5
DVRTRPEVGEMLRNKPVR
>FUSION-ENST00000503278.1:23232-ENST00000504989.1:15416|679
FDGFKKGSFPA
>ENST00000442668.7|SNV-6960-G-T|2
NWVLSKFGR
>FUSION-ENST00000503278.1:23232-ENST00000504989.1:15416|129
MTCLEEGK
>FUSION-ENST00000497564.5:9536-ENST00000242505.11:39747|310
MLVGRGALWEAEAGGSRGQEIK
>ENST00000389834.9|SNV-44829-C-G|1
NIVKLCLYR
>FUSION-ENST00000503278.1:23232-ENST00000504989.1:15416|799
KSGKLAR
>ENST00000472394.2|SNV-23430-G-T|6
HISILFR
>FUSION-ENST00000503278.1:23232-ENST00000504989.1:15416|35
LHVNLSLK
>FUSION-ENST00000503278.1:23232-ENST00000504989.1:15416|524
NSLRSLYSSEKVLTK
>FUSION-ENST00000503278.1:23232-ENST00000504989.1:15416|737
LFSGKRMFSL
>FUSION-ENST00000610256.1:1190-ENST00000661316.1:11878|10
ISPQPWERKGTK
>FUSION-ENST00000503278.1:23232-ENST00000504989.1:15416|601
SPDFRPSNLK
>FUSION-ENST00000503278.1:23232-ENST00000504989.1:15416|604
DHECYRLSEHR
>FUSION-ENST00000599069.5:225-ENST00000466256.6:184052|140
CLKGVER
>FUSION-ENST00000503278.1:23232-ENST00000504989.1:15416|393
MMRGVVCA
>FUSION-ENST00000503278.1:23232-ENST00000504989.1:15416|1003
SLAFPPFPSPPALSFWGPGK
>FUSION-ENST00000503278.1:23232-ENST00000504989.1:15416|176
MGLLTLEMWLVPLKN
>FUSION-ENST00000497564.5:9536-ENST00000242505.11:39747|138
LARLVPNC
>FUSION-ENST00000599069.5:225-ENST00000466256.6:184052|246
PHLEAGVEQE
>ENST00000360688.3|SNV-1171-G-A|6
VRLEDLFQK
>FUSION-ENST00000503278.1:23232-ENST00000504989.1:15416|839
FLPWKCYHTPPLVEN
>FUSION-ENST00000599069.5:225-ENST00000466256.6:184052|345
LGAHSQLK
>FUSION-ENST00000503278.1:23232-ENST00000504989.1:15416|1117
HIFGFHFRSFQNLFLPS
>FUSION-ENST00000599069.5:225-ENST00000466256.6:184052|275
MLGWVGGQSARLF
>ENST00000524974.5|SNV-200302-C-T|4
SEKDQAGLESLALRLSR
>FUSION-ENST00000497564.5:9536-ENST00000242505.11:39747|12
TSGHLKVCGTSLAPAPT
>FUSION-ENST00000497564.5:9536-ENST00000242505.11:39747|41
LIAGRDVPCLRGDVGLWTFELTLE
>FUSION-ENST00000503278.1:23232-ENST00000504989.1:15416|940
MLYGSTLQKK
>ENST00000296096.6|SNV-155-C-T|1
GSPAMPGVGHSQTQAKARLLPGADR
>ENST00000296946.6|INDEL-1984-G-GG|8
GPLDEGSR
>FUSION-ENST00000503278.1:23232-ENST00000504989.1:15416|266
ESHSVAPVRVQWHDLG
>FUSION-ENST00000503278.1:23232-ENST00000504989.1:15416|20
KTTNFIFYSVGLPI
>FUSION-ENST00000503278.1:23232-ENST00000504989.1:15416|915
MTPVSQNSWDDHLR
>FUSION-ENST00000503278.1:23232-ENST00000504989.1:15416|1128
ILICFFR
>FUSION-ENST00000599069.5:225-ENST00000466256.6:184052|405
GWVPPRWWTRPGFPSFK
>FUSION-ENST00000503278.1:23232-ENST00000504989.1:15416|281
CWQGWFLLEILR
>FUSION-ENST00000503278.1:23232-ENST00000504989.1:15416|397
CVNYVPDAKDSVK
>FUSION-ENST00000503278.1:23232-ENST00000504989.1:15416|871
MFCFIAFLSYLLPSLETFR
>FUSION-ENST00000497564.5:9536-ENST00000242505.11:39747|246
KLILRPSK
>ENST00000263967.4|SNV-86184-A-G|8
TLALDKTEQEALEYFMKQMNDAR
>ENST00000327946.12|SNV-764305-G-C|2
EYQNTQLSVSTFLPEQSSHR
>FUSION-ENST00000497564.5:9536-ENST00000242505.11:39747|191
MSKVLIW
>FUSION-ENST00000503278.1:23232-ENST00000504989.1:15416|370
METEAPLTGTYLGLAR
>FUSION-ENST00000503278.1:23232-ENST00000504989.1:15416|1049
GLWGQPKGGR
>ENST00000378115.3|SNV-8621-G-A|2
EPESWDGGRLGAVRR
>ENST00000479534.5|SNV-50265-C-T|9
MLPGDARVWPPGAPGPR
>FUSION-ENST00000503278.1:23232-ENST00000504989.1:15416|296
LRHCIPAWVTEPDSVSKK
>FUSION-ENST00000497564.5:9536-ENST00000242505.11:39747|49
TENPFQER
>FUSION-ENST00000503278.1:23232-ENST00000504989.1:15416|164
MVAHACNPGPLGG
>FUSION-ENST00000599069.5:225-ENST00000466256.6:184052|68
YSHELIPLIHYRNK
>FUSION-ENST00000497564.5:9536-ENST00000242505.11:39747|209
MIAPPTQPLYPASSAHIR
>FUSION-ENST00000610256.1:1190-ENST00000661316.1:11878|6
MLPPTHSSDDTQGFGD
>FUSION-ENST00000503278.1:23232-ENST00000504989.1:15416|278
SLCEFPSSYK
>FUSION-ENST00000599069.5:225-ENST00000466256.6:184052|16
LPVCVMCVHIFKVR
>FUSION-ENST00000503278.1:23232-ENST00000504989.1:15416|98
DRKGILL
>FUSION-ENST00000264674.7:520078-ENST00000462684.5:102443|8
YIRFAGCYDQHNLVACQINDQVGR
>FUSION-ENST00000599069.5:225-ENST00000466256.6:184052|299
GPLSWTCPGWSPHWQEGVCSCV
>ENST00000479701.5|SNV-25583-C-T|4
MCSTMTPRSSSCPR
>FUSION-ENST00000497564.5:9536-ENST00000242505.11:39747|231
WQKPCLYK
>FUSION-ENST00000503278.1:23232-ENST00000504989.1:15416|343
RLRFNPQQMYK
>ENST00000476458.1|SNV-340472-G-T|10
SNGPPVKMAIKAANLMTPWK
>FUSION-ENST00000503278.1:23232-ENST00000504989.1:15416|480
LRLPGSCHSLASAS
>ENST00000418766.5|INDEL-78730-C-CA|5
VSTRKNGGGLK
>FUSION-ENST00000599069.5:225-ENST00000466256.6:184052|231
GPQGPHGGPPFLLSLRSRCR
>FUSION-ENST00000599069.5:225-ENST00000466256.6:184052|360
SRQDSHHPCCR
>FUSION-ENST00000503278.1:23232-ENST00000504989.1:15416|712
GVSLHNLSSFDCHHPCK
>ENST00000420571.6|SNV-339204-G-A|2
NGEETGQDVLQDLQR
>FUSION-ENST00000503278.1:23232-ENST00000504989.1:15416|811
MVVLNYSEDR
>FUSION-ENST00000256953.6:131247-ENST00000561924.6:37698|1
SGIFEGSHDSEWSLCYLERLD
>FUSION-ENST00000497564.5:9536-ENST00000242505.11:39747|177
LTFNRYFNAFC
>FUSION-ENST00000497564.5:9536-ENST00000242505.11:39747|370
MMLLSKQNK
>FUSION-ENST00000599069.5:225-ENST00000466256.6:184052|97
APVVPATWETEAGESFEPGRCRLQ
>FUSION-ENST00000503278.1:23232-ENST00000504989.1:15416|81
GFCYNIEYR
>FUSION-ENST00000503278.1:23232-ENST00000504989.1:15416|740
YFNGEKVEIE
>FUSION-ENST00000497564.5:9536-ENST00000242505.11:39747|276
KYFLHPENNR
>FUSION-ENST00000503278.1:23232-ENST00000504989.1:15416|532
SLLTSTWSDSREERR
>FUSION-ENST00000599069.5:225-ENST00000466256.6:184052|132
GLRMCGMEASWGWR
>FUSION-ENST00000503278.1:23232-ENST00000504989.1:15416|1129
MILICFFR
>FUSION-ENST00000497564.5:9536-ENST00000242505.11:39747|394
RTLEWGISLTPETPVWCPPF
>ENST00000444572.6|SNV-475483-C-A|1
SPVKPVVVEGGWTEQTQQEIK
>FUSION-ENST00000503278.1:23232-ENST00000504989.1:15416|165
MEKPHLY
>FUSION-ENST00000497564.5:9536-ENST00000242505.11:39747|303
GQEIKSILANTVKPRLH
>FUSION-ENST00000503278.1:23232-ENST00000504989.1:15416|738
MLFSGKRMFSL
>FUSION-ENST00000503278.1:23232-ENST00000504989.1:15416|358
LTRLASNS
>FUSION-ENST00000503278.1:23232-ENST00000504989.1:15416|1100
VTERSGSR
>FUSION-ENST00000599069.5:225-ENST00000466256.6:184052|142
GHLGPAGALRELRGFYGW
>FUSION-ENST00000503278.1:23232-ENST00000504989.1:15416|837
MKVFPGL
>FUSION-ENST00000503278.1:23232-ENST00000504989.1:15416|224
QSQVGSWAHHSER
>FUSION-ENST00000503278.1:23232-ENST00000504989.1:15416|951
MSLPYDR
>FUSION-ENST00000503278.1:23232-ENST00000504989.1:15416|297
LRHCIPAWVTEPDSVSK
>FUSION-ENST00000497564.5:9536-ENST00000242505.11:39747|304
GQEIKSILANTVKPR
>ENST00000420652.5|SNV-1952-G-A|6
RARQTNDVPIILVGNK
>FUSION-ENST00000503278.1:23232-ENST00000504989.1:15416|325
AGGSLEPR
>FUSION-ENST00000503278.1:23232-ENST00000504989.1:15416|933
MGLHRVSQDGLSLLTS
>FUSION-ENST00000503278.1:23232-ENST00000504989.1:15416|410
EIEKSKGR
>FUSION-ENST00000503278.1:23232-ENST00000504989.1:15416|307
WEVWLSLCFFML
>FUSION-ENST00000497564.5:9536-ENST00000242505.11:39747|78
MKSTLLTLYLSCSVLM
>FUSION-ENST00000503278.1:23232-ENST00000504989.1:15416|95
MKLIGVRFSQGR
>FUSION-ENST00000503278.1:23232-ENST00000504989.1:15416|335
LRFNPQQMYKEGR
>FUSION-ENST00000503278.1:23232-ENST00000504989.1:15416|796
LARLVLNS
>FUSION-ENST00000497564.5:9536-ENST00000242505.11:39747|414
AAGRPTAGRASPEEGTGEQGGER
>FUSION-ENST00000503278.1:23232-ENST00000504989.1:15416|227
KRPCSLYLFEFCK
>FUSION-ENST00000497564.5:9536-ENST00000242505.11:39747|232
MWQKPCLYK
>FUSION-ENST00000599069.5:225-ENST00000466256.6:184052|308
VLGFAWLDKPTTSWDL
>FUSION-ENST00000503278.1:23232-ENST00000504989.1:15416|863
MTHFPSIHQR
>ENST00000647510.1|SNV-35023-C-T|5
LPAPAGFSR
>FUSION-ENST00000503278.1:23232-ENST00000504989.1:15416|597
GSKKLSLK
>FUSION-ENST00000599069.5:225-ENST00000466256.6:184052|91
MESCSVAQAGVQWHDLGSLQPPPPR
>FUSION-ENST00000503278.1:23232-ENST00000504989.1:15416|1089
KAQARAAR
>ENST00000241305.4|SNV-171638-G-A|4
ELLLLLVQFVCQKYLAR
>FUSION-ENST00000599069.5:225-ENST00000466256.6:184052|310
MTVGCARVLGFAWLDKPTTSWDL
>FUSION-ENST00000599069.5:225-ENST00000466256.6:184052|34
AWSCGGSCRRSRPPTGASCRPTR
>FUSION-ENST00000503278.1:23232-ENST00000504989.1:15416|300
GGACSELR
>FUSION-ENST00000497564.5:9536-ENST00000242505.11:39747|17
RFGRSQGQDAQISC
>FUSION-ENST00000599069.5:225-ENST00000466256.6:184052|55
MCPCMPRLR
>FUSION-ENST00000497564.5:9536-ENST00000242505.11:39747|163
MTSVRYM
>FUSION-ENST00000610256.1:1190-ENST00000661316.1:11878|37
SLPSPGKGKER
>FUSION-ENST00000497564.5:9536-ENST00000242505.11:39747|353
FLQWGLKSCLFMYLPCIFANW
>FUSION-ENST00000599069.5:225-ENST00000466256.6:184052|133
AHRGLRMCGMEASWGWR
>FUSION-ENST00000503278.1:23232-ENST00000504989.1:15416|1024
RAGAALLGETR
>ENST00000392679.5|SNV-9926-T-C|4
AAYPPELRFTYYVDGRGPDGGFR
>FUSION-ENST00000503278.1:23232-ENST00000504989.1:15416|136
TLISISMFLNVEHRVFIK
>FUSION-ENST00000503278.1:23232-ENST00000504989.1:15416|264
AFNNRSVSSHSSGGQK
>FUSION-ENST00000497564.5:9536-ENST00000242505.11:39747|83
SWLTATSASWIQVIPLSQPPE
>ENST00000435205.6|SNV-240773-C-T|2
GSYIEELDFQDDVMVYR
>FUSION-ENST00000503278.1:23232-ENST00000504989.1:15416|476
MMKVHLR
>FUSION-ENST00000497564.5:9536-ENST00000242505.11:39747|117
AVVPATWEAEAGEWCEPGR
>FUSION-ENST00000497564.5:9536-ENST00000242505.11:39747|91
MARSWLTATSASWIQVIPLSQPPE
>FUSION-ENST00000599069.5:225-ENST00000466256.6:184052|107
MLWLTPVIPALWEAEAGGLR
>ENST00000287777.5|SNV-2759-G-A|4
DGERCLDSVMCYNR
>ENST00000296946.6|INDEL-1984-G-GG|2
RGPDHAELLA
>ENST00000312156.8|SNV-8529-C-G|3
TLEVMRQQLTELYRDIFQHVR
>FUSION-ENST00000599069.5:225-ENST00000466256.6:184052|30
SRPPTGASCRPTRR
>FUSION-ENST00000503278.1:23232-ENST00000504989.1:15416|414
ALVEEANGNR
>FUSION-ENST00000503278.1:23232-ENST00000504989.1:15416|380
WNWLFVEVNESWR
>ENST00000368799.2|SNV-16770-G-C|2
HSASQEGQDTIPGHPGPSR
>FUSION-ENST00000503278.1:23232-ENST00000504989.1:15416|1015
GCLDLIGRRAPK
>ENST00000435205.6|SNV-240773-C-T|4
KNALLLFKGSYIEELDFQDDVMVYR
>FUSION-ENST00000497564.5:9536-ENST00000242505.11:39747|390
AFFLSFNK
>FUSION-ENST00000497564.5:9536-ENST00000242505.11:39747|20
MLLQPPEL
>FUSION-ENST00000503278.1:23232-ENST00000504989.1:15416|1055
RGLWGQPKGGR
>FUSION-ENST00000503278.1:23232-ENST00000504989.1:15416|550
PGWIRHPGGLLGELRVR
>FUSION-ENST00000503278.1:23232-ENST00000504989.1:15416|757
MLPRLISNSWPQAILPPWPLK
>FUSION-ENST00000497564.5:9536-ENST00000242505.11:39747|384
ETAPTCSRSLQCRER
>FUSION-ENST00000503278.1:23232-ENST00000504989.1:15416|143
KEKGAIK
>ENST00000456447.5|SNV-3941-C-A|2
ISEVYSYVSANNK
>FUSION-ENST00000497564.5:9536-ENST00000242505.11:39747|361
SRHSCSFLELFFFHSTNNCSGVPR
>ENST00000555839.5|SNV-1634-T-C|1
EGYSGVGLLPRQCPLKVSYGIGR
>FUSION-ENST00000599069.5:225-ENST00000466256.6:184052|159
QMVSAGLASE
>FUSION-ENST00000503278.1:23232-ENST00000504989.1:15416|289
IERAPALEIGHIHDGPGFDSP
