# Supplementary material for: Identification of non-canonical peptides with moPepGen
Source: Nat Biotechnol. 2025 Jun 16;44(4):568–73. doi: 10.1038/s41587-025-02701-0 (PMC12680078; doi:10.1038/s41587-025-02701-0)
Supplement: Supplementary file 4 — Supplementary Data: Cancer cell line variant peptide database. Custom peptide database FASTA file for each of the 376 cell lines from the Cancer Cell Line Encyclopedia with proteomics characterization or used in the reference channel. Variant peptide FASTA files were produced by moPepGen as the result of cell-line-specific publicly available mutations and fusions. [file 41587_2025_2701_MOESM4_ESM.zip › ACH-000153.fasta]

>ENST00000342992.10|SNV-265685-T-A|2
SNYIVEKR
>ENST00000372731.8|SNV-52520-G-A|1
NQTLNTDNYGHDLASVQALQRK
>ENST00000402838.3|SNV-95307-C-G|5
QIYKQQLQCVVVGSENAK
>ENST00000481376.7|SNV-235625-G-C|2
MLSVAFGANNLTFTAAINGDVYVWK
>ENST00000292246.8|INDEL-114349-A-AA|1
YQPIDSIRG
>ENST00000539074.1|SNV-3953-T-C|2
QSDLAWQYGPCTVSGISIPYEAPR
>ENST00000528440.1|SNV-47245-G-T|4
MAFKDSVK
>ENST00000610546.4|SNV-9953-T-G|2
ETVRASSTLLFTLSYPDGSK
>ENST00000452236.3|SNV-44019-C-A|5
DNLNLTVTLQDKLLKLANDEGLK
>ENST00000261609.13|SNV-143182-G-A|1
ATNGRLGLGISSGTVPIPR
>ENST00000522676.5|SNV-430719-A-G|3
SCPIPLFVEASK
>ENST00000554484.1|SNV-23472-G-A|1
PSSTVSYWSVGTWLPAPSAAST
>ENST00000334128.6|SNV-7298-C-T|1
AQREYEAQK
>ENST00000566479.5|SNV-5970-T-G|4
WEADTLDKEGLSESGR
>ENST00000400191.7|INDEL-202932-G-GA|4
ENRSWEGAGNTR
>ENST00000366574.7|INDEL-617852-T-TC|MNV-617845-CT-C|2
FQPLMKPYKLLSEK
>ENST00000467219.5|SNV-23632-T-G|6
SALRMGWIISRHYNK
>ENST00000336148.10|SNV-83279-C-G|5
RAAELTCLTGLFMLR
>ENST00000480682.5|SNV-2859-A-G|5
WNFHLTGWSCRLYILSLK
>ENST00000649279.2|SNV-269752-C-T|1
HSTLHYDMGLPQDFTGDTLKPK
>ENST00000459915.2|SNV-557201-G-T|3
SCSPPLCYQPGRLPLK
>ENST00000347667.5|INDEL-107607-C-CT|4
GCSQQLCPRSVFER
>ENST00000256362.5|SNV-55364-G-T|1
VWPRGLSKLQVPVPTLGK
>ENST00000508173.5|SNV-10166-G-T|7
NGKDVLAIIMAVNK
>ENST00000389851.10|SNV-36661-A-C|6
RRSPSLTNLK
>ENST00000460376.5|INDEL-66390-C-CC|4
MGTSMAFQPWLKPWGYPPAMAAK
>ENST00000298310.10|SNV-14641-C-A|2
LTEIVASATKGELLK
>ENST00000338977.5|SNV-55424-G-A|5
HEKIHTEEKPYK
>ENST00000366757.3|INDEL-489-A-AG|7
ILGGVPAPERKWPWQVSVHYAGPPR
>ENST00000452236.3|SNV-44019-C-A|4
LLKLANDEGLK
>ENST00000530071.5|SNV-103821-G-C|4
MQAIREDSRLGPAAVESVFTV
>ENST00000397700.6|SNV-102386-G-A|5
GKTGPLGLASEK
>ENST00000359988.4|SNV-55581-A-C|3
YRQHPPSFKYTAVTDTPNLLHAK
>ENST00000300127.2|SNV-263-G-C|2
SVLDIVFSSITVPNFLVDLLSDR
>ENST00000159060.3|INDEL-32999-G-GG|8
CISLPSVCVR
>ENST00000307564.8|SNV-17114-T-G|1
GWGASGEQASGDK
>ENST00000557380.5|SNV-14641-C-A|4
MIGLTEIVASATKGELLK
>ENST00000415149.6|SNV-206005-A-G|1
AKTEEMPR
>ENST00000465252.5|INDEL-39600-T-TT|9
ALAVPLSGLGWGRSLAPR
>ENST00000354914.8|SNV-87846-G-C|4
GFKGDPGPK
>ENST00000360168.7|INDEL-29616-A-AA|3
MGKGSGSCSKNSS
>ENST00000485151.1|SNV-32170-C-T|6
MEVVGAQPPLAR
>ENST00000553310.6|INDEL-52680-G-GC|12
AQSPMHHHR
>ENST00000529013.1|SNV-1402-C-A|1
TDAQGFLPAREKR
>FUSION-ENST00000253669.10:6595-ENST00000588079.1:1329|5
KTTQKGIK
>ENST00000504853.3|SNV-55730-C-A|2
MDNSSRLDKPRP
>ENST00000594199.3|SNV-52674-T-G|7
KRSPQSLHSFSSLR
>ENST00000519051.5|SNV-183313-G-C|2
ACQSSAPHGR
>ENST00000260702.4|SNV-10055-G-A|6
LRSRAQVGEGR
>ENST00000476396.1|SNV-36854-C-G|7
KREIYDQFGEEGIVWLVN
>ENST00000399132.6|SNV-362128-C-G|3
RLIKGDQGQAGAPGPPGPPGPR
>ENST00000553310.6|INDEL-52680-G-GC|2
GLHRQGALPGAAEQTAGDK
>ENST00000465252.5|INDEL-39600-T-TT|8
ALAVPLSGLGWGRSLAPRLPR
>ENST00000563859.5|SNV-57958-T-C|4
MANLVAAFPSGYLLMDISYK
>ENST00000553310.6|INDEL-52680-G-GC|4
EAGGEGADQVPQQQVR
>ENST00000352312.6|SNV-21511-A-G|4
RQLQLEGKQEDLEAR
>ENST00000416215.6|SNV-10055-A-C|8
AWQETSR
>ENST00000361924.6|SNV-81823-G-A|1
QELNDVISIWEKK
>ENST00000522676.5|SNV-430719-A-G|4
KSCPIPLFVEASKR
>ENST00000347667.5|INDEL-107607-C-CT|2
AHFVDCVLCAHER
>ENST00000471827.1|SNV-2028-C-G|3
MSEARSSALTFLLFSTGRGMG
>ENST00000360168.7|INDEL-29616-A-AA|15
ERFLTPRQMLLWWEGAGPGK
>ENST00000540449.5|SNV-17660-G-T|3
AAAVLMNIQMLLEAADYLERR
>ENST00000496857.5|SNV-371647-G-T|4
RNVFFISHQIRK
>ENST00000415149.6|SNV-206005-A-G|2
KAKTEEMPR
>ENST00000594199.3|SNV-52674-T-G|3
SPQSLHSFSSLRAR
>ENST00000330212.7|SNV-5853-C-A|2
IMDKISDRLR
>ENST00000412155.6|SNV-26475-G-C|3
LENITHPVWLLR
>ENST00000377071.9|SNV-136530-T-C|5
ESEGVVNDELPNR
>ENST00000375751.8|SNV-60448-T-C|4
ARDNNGSHALCLLHEGKVLHYR
>ENST00000330212.7|SNV-5853-C-A|6
WITCKSLQPETCERIMDK
>ENST00000252242.9|SNV-3377-C-T|4
NTKHEISEMNWMIQRLR
>ENST00000561947.5|SNV-50229-A-G|1
FVVVFDLSALTTIGNAKNSLIGVSL
>ENST00000645635.1|SNV-55550-C-A|4
THRYQIWTTVVDWINPDLKR
>ENST00000647693.1|INDEL-48705-G-GG|2
LQKGLGDDALGK
>ENST00000447932.6|SNV-69015-G-C|1
QAHILTE
>ENST00000347667.5|INDEL-107607-C-CT|5
GCSQQLCPR
>ENST00000534803.1|SNV-59530-A-G|2
MTVLRFVMETTAMAR
>ENST00000247087.10|INDEL-54186-C-CC|2
LAFLNPPEPVRWTVLTAPLLDTQ
>ENST00000298767.10|SNV-50707-C-A|3
CLSVISLANK
>ENST00000553310.6|INDEL-52680-G-GC|19
LLRTQLRLPLR
>ENST00000631193.1|SNV-75307-G-A|3
KELNPIMLLLDNK
>ENST00000528440.1|SNV-47245-G-T|12
PLSSLPFLSSWGSLMCMAFK
>ENST00000352312.6|SNV-21511-A-G|1
QLQLEGKQEDLEARAEAEHQR
>ENST00000356998.8|INDEL-6998-C-CC|2
AFPLARDVYVGRPQPEPAHPCLR
>ENST00000389851.10|SNV-36661-A-C|2
SPSLTNLKAQADTAR
>ENST00000555245.5|SNV-57770-G-A|3
HAGLEQNRIR
>ENST00000508804.5|SNV-302817-C-A|2
MDQSDTLSAGHSSPVTLALCLKEG
>ENST00000367478.9|SNV-34395-G-A|2
TETMNVVMETNKMLRK
>ENST00000461292.3|SNV-353147-C-T|2
MAFLGPGVQ
>ENST00000331664.6|INDEL-3121-G-GG|5
GLSHEDTLGASSR
>ENST00000399849.4|SNV-4437-G-A|4
GKLDFPEGVFAVTRLTAEQLSLK
>ENST00000465252.5|INDEL-39600-T-TT|2
ASSPASSTVSMVLRK
>ENST00000298767.10|SNV-50707-C-A|1
CLSVISLANKCAMPSFRMHLR
>ENST00000577830.6|SNV-84046-C-T|2
NRDFLLALERD
>ENST00000557380.5|SNV-14641-C-A|5
IGLTEIVASATK
>ENST00000039989.9|INDEL-91281-C-CG|8
SQPALHR
>ENST00000553310.6|INDEL-52680-G-GC|27
GLRQPQR
>ENST00000249923.7|SNV-16881-C-G|3
AGAQCYIDLIIK
>ENST00000372731.8|SNV-52520-G-A|2
NQTLNTDNYGHDLASVQALQR
>ENST00000296721.9|SNV-38125-C-G|5
SSKDRQAHLR
>ENST00000331664.6|INDEL-3121-G-GG|13
QDLRVQPGQTKAEPR
>ENST00000255266.10|INDEL-245-C-CC|6
AKLISDLLGAKEACR
>ENST00000652736.1|SNV-41422-C-A|9
IMVIIYNTTRGR
>ENST00000530071.5|SNV-103821-G-C|3
QAIREDSRLGPAAVESVFTV
>ENST00000281455.7|SNV-60180-A-G|4
NNSLWDRLVFHK
>ENST00000361524.8|SNV-127083-G-A|1
CNVCSQTFFSENGLR
>ENST00000360168.7|INDEL-29616-A-AA|14
FLTPRQMLLWWEGAGPGK
>ENST00000399132.6|SNV-362128-C-G|2
LIKGDQGQAGAPGPPGPPGPR
>ENST00000396573.6|SNV-353147-C-T|2
AIWLFWGLVFNNSVPVQNPK
>ENST00000370992.9|SNV-52970-C-G|2
NFLPILFNLYGQPVAAGDTRAPRR
>ENST00000360104.7|SNV-273834-A-G|1
SSSLLNQKPEGSICSEGDCTKDNK
>ENST00000297857.3|SNV-21436-C-T|4
REIDVWFTEKK
>ENST00000397700.6|SNV-102386-G-A|3
TGPLGLASEK
>ENST00000237247.10|SNV-110307-A-G|2
ASMGNIALSPSPVRK
>ENST00000360013.7|SNV-557201-G-T|1
IFDNDPTQDEMSSSLLSAR
>ENST00000462460.6|SNV-23927-C-A|4
VGSSLRQNFSFLSGMTGKAK
>ENST00000255266.10|SNV-10166-G-T|5
TKNILASPIMNGKDVLAIIMAVNK
>ENST00000466182.5|INDEL-24474-G-GG|2
APLCCLDTAATSRVQVPRGR
>ENST00000553310.6|INDEL-52680-G-GC|21
LSGRLLRTQLR
>ENST00000483060.1|SNV-110307-A-G|3
GNIALSPSPVVSVVCVCVK
>ENST00000354124.7|SNV-21211-C-T|1
GQGLLLAYCLLLAFVSGLVLSR
>ENST00000361524.8|SNV-127083-G-A|2
GNYKCNVCSQTFFSENGLR
>ENST00000483782.1|SNV-5517-G-C|6
MKWLKDNQPMDAK
>ENST00000359988.4|SNV-55581-A-C|2
QHPPSFK
>ENST00000399151.3|SNV-124813-A-C|1
QAFAVFSGELDQYHLSLPLIQER
>ENST00000494710.6|SNV-136045-G-C|1
AASSILVGAMFIFCNLYSTPAPAIR
>ENST00000397022.7|SNV-5517-G-C|3
WLKDNQPMDAKEFEPK
>ENST00000480682.5|SNV-2859-A-G|1
LYILSLKETMSF
>ENST00000405015.7|SNV-371647-G-T|2
KEEKCVLH
>ENST00000233623.11|INDEL-9326-T-TG|1
GSCCVSGNSERWVPA
>ENST00000360168.7|INDEL-29616-A-AA|18
GQFLHLSSGGALRGKER
>ENST00000281455.7|SNV-60180-A-G|3
NNSLWDRLVFHKVQSSLGGR
>ENST00000448078.1|SNV-89700-T-A|1
VENTIFHGQLLSQANDENPIPNPLF
>ENST00000474122.1|SNV-62662-A-T|1
NDSLNSSHPI
>ENST00000039989.9|INDEL-91281-C-CG|5
GESVNRGITK
>ENST00000522676.5|SNV-430719-A-G|5
KSCPIPLFVEASK
>ENST00000329734.4|SNV-1494-G-C|4
ENKMTWAPPSR
>ENST00000481726.1|SNV-29044-C-T|4
MALLLSAYLKYWGK
>ENST00000480682.5|SNV-2859-A-G|3
WNFHLTGWSCRLYILSLKETMSF
>ENST00000312106.6|SNV-410-G-A|1
AHGPTGFGLAPSQGTVPSHR
>ENST00000334586.10|INDEL-10016-C-CA|5
ERPQPSPERGTAR
>ENST00000298310.10|SNV-14641-C-A|3
LTEIVASATK
>ENST00000610546.4|SNV-9953-T-G|4
CGRETVR
>ENST00000255266.10|INDEL-245-C-CC|4
EACRGLQQLPLPEQHGGER
>ENST00000412155.6|SNV-26475-G-C|1
LENITHPVWLLRGIFQVLGRMK
>ENST00000312106.6|SNV-410-G-A|2
NHGRAHGPTGFGLAPSQGTVPSHR
>ENST00000496857.5|SNV-371647-G-T|11
CSSLAIR
>ENST00000310715.7|SNV-61722-G-C|1
IVRDKYFK
>ENST00000039989.9|INDEL-91281-C-CG|6
SQPALHRGESVNRGITK
>ENST00000564054.1|SNV-170888-G-A|8
MDQPCCHGLYDFEPENQGELGFK
>ENST00000243346.10|SNV-18169-A-G|1
QSGSAVITFVEIGVAGKILKK
>ENST00000594199.3|SNV-52674-T-G|14
FPTTNLLSK
>ENST00000375023.3|INDEL-1502-C-CC|1
LPHPGLGPPTVLLHAWMDR
>ENST00000432999.6|MNV-5194-GTCGTG-G|3
VLVRLFELRTFGFHGFCFSTI
>ENST00000339992.3|INDEL-1472-T-TC|2
GSGGSGPGRLGAHAFPLSFALGL
>ENST00000331664.6|INDEL-3121-G-GG|18
QAPEGHRLAPLRPSIWTKQDLR
>ENST00000554484.1|SNV-23472-G-A|8
VTCTKCGKHMSECPICR
>ENST00000360168.7|INDEL-29616-A-AA|11
IEGCAGLPLR
>ENST00000489152.5|INDEL-9326-T-TG|3
GLFRLGKALMGLQVIGLGLETGEI
>ENST00000547525.6|SNV-118941-A-G|4
KLECDPYTADMQK
>ENST00000308508.5|SNV-36436-T-C|1
GVNAPAVVNVTVR
>ENST00000329734.4|SNV-1494-G-C|3
ENKMTWAPPSRTDEEGNAYGSER
>ENST00000616986.4|INDEL-25228-T-TG|2
WLVIFSFWK
>ENST00000555245.5|SNV-57770-G-A|7
APAAFGLVSFLMHAGLEQNRIRK
>ENST00000159060.3|INDEL-32999-G-GG|5
CRGDRSHSLR
>ENST00000249923.7|SNV-16881-C-G|2
AGAQCYIDLIIKESDNNVK
>ENST00000529933.5|SNV-76745-C-T|3
TDYTVNVTLLRSPK
>ENST00000295025.12|MNV-40879-TA-T|2
IVSIQVLAVCK
>ENST00000553310.6|INDEL-52680-G-GC|7
EPPHAPQPGDRPQRAVR
>ENST00000650358.1|INDEL-16177-C-CG|6
RASPARPKSPSTASR
>ENST00000308508.5|SNV-36436-T-C|2
VLALARGVNAPAVVNVTVR
>ENST00000564054.1|SNV-170888-G-A|7
DQPCCHGLYDFEPENQGELGFK
>ENST00000555245.5|SNV-57770-G-A|2
MHAGLEQNRIRK
>ENST00000508804.5|SNV-302817-C-A|4
MDQSDTLSAGHSSPVTLALCLK
>ENST00000519051.5|SNV-183313-G-C|1
ACQSSAPHGRLHPPGHGGPALSAR
>ENST00000580520.5|SNV-63952-C-T|1
VLVPRGADQVVQQEGLMCNTKLK
>ENST00000334586.10|INDEL-10016-C-CA|7
GNLGAKERPQPSPERGTAR
>ENST00000460376.5|INDEL-66390-C-CC|1
AFQPWLKPWGYPPAMAAK
>ENST00000375023.3|MNV-1487-TT-T|14
SSATAHR
>ENST00000424728.6|SNV-56505-T-A|2
LLDTKLPTSELK
>ENST00000252242.9|SNV-3377-C-T|6
HGDDLRNTKHEISEMNWMIQR
>ENST00000506482.1|SNV-430719-A-G|7
EILPHTLICGSIK
>ENST00000485675.1|INDEL-2782-G-GG|1
HFFFQAFSGGYYRGGV
>ENST00000404922.8|SNV-88694-C-T|2
AVLEPWDFALDVEMK
>ENST00000495184.5|SNV-224468-C-A|7
TPCHLTRMGCAK
>ENST00000372486.5|SNV-25246-C-G|5
ITKRLVLPLFR
>ENST00000371117.8|SNV-296262-C-A|1
DLPFFKGLYVMGTLDFPVDR
>ENST00000489152.5|INDEL-9326-T-TG|14
SGWVSQRGPWLMPRWPLPYGLAGPR
>ENST00000402838.3|SNV-95307-C-G|3
QQLQCVVVGSENAK
>ENST00000371039.5|SNV-110307-A-G|2
ASMGNIALSPSPVGAIK
>ENST00000645237.2|SNV-93612-A-G|3
TMNEVITGVR
>ENST00000360168.7|INDEL-29616-A-AA|8
AAQTAVDVWR
>ENST00000367360.7|SNV-3845-G-A|3
EPLTLQARMSCEQKAER
>ENST00000577827.5|SNV-820335-C-T|2
MDIGWCSNSSSWVGR
>ENST00000481726.1|SNV-29044-C-T|9
QMALLLSAYLK
>ENST00000378024.9|SNV-29044-C-T|2
GEVDVDVSK
>ENST00000652736.1|SNV-41422-C-A|4
MVIIYNTTRGR
>ENST00000375023.3|MNV-1487-TT-T|2
VHVVSCGQDPALLGAVR
>ENST00000546188.5|INDEL-25016-T-TT|1
QGASCWGPR
>ENST00000465252.5|INDEL-39600-T-TT|7
SLAPRLPR
>ENST00000622144.4|SNV-59530-A-G|1
FVMLSLEFDYMCQYDCVEVRDGDNR
>ENST00000331664.6|INDEL-3121-G-GG|9
AEPREKPPCGQK
>ENST00000477357.5|SNV-18000-C-A|5
DRKACHLETR
>ENST00000332853.9|INDEL-95809-C-CC|7
IAEENLTYAELELIKPHRACQR
>ENST00000360168.7|INDEL-29616-A-AA|17
GKERFLTPR
>ENST00000300648.7|SNV-40816-G-T|1
CGFALALNK
>ENST00000330212.7|SNV-5853-C-A|1
ISDRLRIPWLR
>ENST00000429001.7|SNV-68866-G-A|1
NFPAEQHNPTVTGHQEQTYLQK
>ENST00000505194.5|SNV-45582-G-A|1
MPYWRIF
>FUSION-ENST00000253669.10:6595-ENST00000588079.1:1329|3
TTQKGIKAQGPAVLL
>ENST00000529579.5|SNV-103821-G-C|2
EDSRLGPAAVESVFTV
>ENST00000506482.1|SNV-430719-A-G|6
EILPHTLICGSIKAL
>ENST00000553310.6|INDEL-52680-G-GC|5
AVREAGGEGADQVPQQQVRGLHR
>ENST00000610546.4|SNV-9953-T-G|3
CGRETVRASSTLLFTLSYPDGSK
>ENST00000647693.1|INDEL-48705-G-GG|1
GLGDDALGK
>ENST00000616986.4|INDEL-25228-T-TG|1
WLVIFSFWKK
>ENST00000338977.5|SNV-55424-G-A|6
AFMHSSHLNKHEKIHTEEKPYK
>ENST00000656021.1|SNV-853-C-T|6
EAGVPLGLPAPGARRCGGSASR
>ENST00000252242.9|SNV-3377-C-T|2
HEISEMNWMIQRLR
>ENST00000650358.1|INDEL-16177-C-CG|1
LSAGFPSQAQVTVHCLKMPK
>ENST00000394236.9|SNV-102855-C-A|5
SQDILLSVENTVIYRIK
>ENST00000460376.5|INDEL-66390-C-CC|11
MAKTVGLPTR
>ENST00000159060.3|INDEL-32999-G-GG|7
CISLPSVCVRCR
>ENST00000504248.5|SNV-21987-C-G|1
GASALLYAGESMFTRYLWPAPR
>ENST00000336148.10|SNV-83279-C-G|6
ELGERRAAELTCLTGLFMLR
>ENST00000375751.8|SNV-60448-T-C|1
DNNGSHALCLLHEGKVLHYRIDK
>ENST00000503153.5|SNV-302817-C-A|3
MSPSPSSYRQDTHPPLL
>ENST00000237247.10|SNV-110307-A-G|3
ASMGNIALSPSPVR
>ENST00000490115.5|MNV-22293-AATTTTGGAGAACA-A|3
FLMPQTPPENGERPSLEWLQDLFCR
>ENST00000260702.4|SNV-10055-G-A|4
SRAQVGEGRVEVLMNR
>ENST00000331664.6|INDEL-3121-G-GG|3
ECTCSVQGPQPPNPAPR
>ENST00000402838.3|SNV-95307-C-G|2
QQLQCVVVGSENAKR
>ENST00000645237.2|SNV-93612-A-G|5
IRTMNEVITGVR
>ENST00000616986.4|INDEL-25228-T-TG|3
LAHHRWLVIFSFWKK
>ENST00000546188.5|INDEL-25016-T-TT|7
KRGVHLAQGFPWPLAGYR
>ENST00000494294.5|SNV-1402-C-A|3
DSCRPGKR
>ENST00000371253.7|SNV-16405-A-C|3
HLGPVEEYQLLLQVTYRDSKETR
>ENST00000374807.9|SNV-4925-A-C|6
MPHINDCRRGCYFVLDWLPK
>ENST00000643816.1|SNV-93612-A-G|5
NEVITGVR
>ENST00000594199.3|SNV-52674-T-G|4
SPQSLHSFSSLR
>ENST00000645237.2|SNV-93612-A-G|1
TMNEVITGVRIIKMYAWEK
>ENST00000631193.1|SNV-75307-G-A|1
ELNPIMLLLDNKTAVPTGPTTTSWK
>ENST00000332853.9|INDEL-95809-C-CC|1
FYLIPATQ
>ENST00000281455.7|SNV-60180-A-G|1
LVFHKVQSSLGGRVR
>ENST00000540449.5|SNV-17660-G-T|5
AAAVLMNIQMLLEAADYLER
>ENST00000594199.3|SNV-52674-T-G|16
LIAWEKFPTTNLLSK
>ENST00000375654.5|SNV-3982-C-A|1
ANAGDTHLGGEDFDNR
>ENST00000513610.6|SNV-264755-C-G|3
FEKLAGTSEVGDLPWKFYFK
>ENST00000498720.1|SNV-136045-G-C|4
MFIFCNLYSTPAPAIR
>ENST00000452236.3|SNV-44019-C-A|3
LANDEGLK
>ENST00000553310.6|INDEL-52680-G-GC|26
GLRQPQRVR
>ENST00000556664.1|SNV-1928-C-A|1
ANWASWSFWCPWVLMSMLRSPV
>ENST00000400191.7|INDEL-202932-G-GA|3
ENRSWEGAGNTRNIF
>ENST00000573619.1|SNV-307786-T-C|1
TQFPLFFLTAAYLMTGSLLLLQRVR
>ENST00000366574.7|MNV-617845-CT-C|1
LANGWIYGEIYSDSSRFSH
>ENST00000392464.3|SNV-23472-G-A|3
CGKHMRMSSCK
>ENST00000255266.10|SNV-10166-G-T|4
NILASPIMNGKDVLAIIMAVNK
>ENST00000424728.6|SNV-56505-T-A|4
TAIGLSHIMSAGDAKKLLDTK
>ENST00000550722.5|SNV-138966-C-T|2
WRWGNTRK
>ENST00000346178.8|SNV-11744-G-A|1
LSVSGHDENSVELTMAEGPYK
>ENST00000443081.5|SNV-32132-C-T|4
LIRLSGVPEDAIK
>ENST00000412155.6|SNV-26475-G-C|2
LENITHPVWLLRGIFQVLGR
>ENST00000360168.7|INDEL-29616-A-AA|2
GSGSCSK
>ENST00000424728.6|SNV-56505-T-A|3
KLLDTKLPTSELK
>ENST00000243346.10|SNV-18169-A-G|3
QSGSAVITFVEIGVAGK
>ENST00000237247.10|SNV-110307-A-G|5
NAATVDELKASMGNIALSPSPVR
>ENST00000260702.4|SNV-10055-G-A|1
AQVGEGRVEVLMNRQWGTVCDHR
>ENST00000331664.6|INDEL-3121-G-GG|10
VQPGQTKAEPREKPPCGQK
>ENST00000594199.3|SNV-52674-T-G|5
RSPQSLHSFSSLRAR
>ENST00000369209.7|SNV-166380-C-A|3
KLRLNQMIELSSK
>ENST00000460376.5|INDEL-66390-C-CC|3
GTSMAFQPWLKPWGYPPAMAAK
>ENST00000495184.5|SNV-224468-C-A|5
MGCAKASTSPR
>ENST00000594199.3|SNV-52674-T-G|12
FPTTNLLSKDKAQK
>ENST00000392464.3|SNV-23472-G-A|1
HMRMSSCKGR
>ENST00000555371.1|SNV-1928-C-A|1
ANWASWSFWCPWVLMSMLR
>ENST00000555245.5|SNV-57770-G-A|1
HAGLEQNRIRK
>ENST00000334586.10|INDEL-10016-C-CA|2
ARQPRASSC
>ENST00000282406.9|INDEL-128286-A-AC|7
MMGTPASSVKQQTDQRPHLTLK
>ENST00000394253.7|SNV-89700-T-A|1
VENTIFHGQLLSQVTCISCNYK
>ENST00000460376.5|INDEL-66390-C-CC|10
AKTVGLPTR
>ENST00000159060.3|INDEL-32999-G-GG|6
CISLPSVCVRCRGDR
>ENST00000652736.1|SNV-41422-C-A|1
VIIYNTTRGRGTNEAHR
>ENST00000374807.9|SNV-4925-A-C|3
GCYFVLDWLPK
>ENST00000459915.2|SNV-557201-G-T|2
LPLKYLLLQTLSMQ
>ENST00000423955.7|INDEL-52680-G-GC|1
VLPEQPGAPV
>ENST00000252242.9|SNV-3377-C-T|5
NTKHEISEMNWMIQR
>ENST00000622144.4|SNV-59530-A-G|2
FVMLSLEFDYMCQYDCVEVR
>ENST00000376477.5|INDEL-5207-G-GG|1
QNGGLEDSGSGEEQALCVREPFCL
>ENST00000417368.7|INDEL-66390-C-CC|1
HGSQNVA
>ENST00000485151.1|SNV-32170-C-T|4
MEVVGAQPPLARVGR
>ENST00000263025.9|SNV-305-C-A|4
MAEAAAQGGGGGEPR
>ENST00000504884.6|SNV-114067-G-A|3
QSITYCSVTGTR
>ENST00000555405.5|INDEL-36071-G-GG|3
GPAAPVLAGFGK
>ENST00000550722.5|SNV-138966-C-T|1
WGNTRKQALVHMR
>ENST00000496133.5|SNV-12114-G-A|1
LNYVSMMCNEQAYSLAVEK
>ENST00000282120.6|SNV-1335-C-T|2
VVPEQLSRK
>ENST00000330212.7|SNV-5853-C-A|4
SLQPETCERIMDKISDR
>ENST00000495712.1|SNV-24334-C-A|5
CLLRCSLQPPLWLK
>ENST00000529933.5|SNV-76745-C-T|1
TDYTVNVTLLRSPKR
>ENST00000394236.9|SNV-102855-C-A|1
ALSLCSDQQSHLEFRVNR
>ENST00000480682.5|SNV-2859-A-G|9
PCMWNFHLTGWSCRLYILSLK
>ENST00000360168.7|INDEL-29616-A-AA|5
GSKMGKGSGSCSK
>ENST00000331664.6|INDEL-3121-G-GG|14
QDLRVQPGQTK
>ENST00000339992.3|INDEL-1472-T-TC|1
LGAHAFPLSFALGL
>ENST00000232375.8|MNV-22293-AATTTTGGAGAACA-A|2
MATRPFLSSPSVWILR
>ENST00000298310.10|SNV-14641-C-A|4
AAEPLLTLERLTEIVASATKGELLK
>ENST00000566479.5|SNV-5970-T-G|3
WEADTLDKEGLSESGRSSCTLQ
>ENST00000375735.7|SNV-60759-C-A|4
CYLTLTKAMK
>ENST00000555837.5|SNV-14636-A-G|3
LEEMSKKIQEN
>ENST00000371039.5|SNV-110307-A-G|1
ASMGNIALSPSPVGAIKR
>ENST00000233623.11|INDEL-9326-T-TG|2
GSCCVSGNSER
>ENST00000510003.5|SNV-114067-G-A|3
ETIYYILQRHR
>ENST00000650358.1|INDEL-16177-C-CG|7
RASPARPK
>ENST00000331664.6|INDEL-3121-G-GG|7
EKPPCGQK
>ENST00000397022.7|SNV-5517-G-C|4
WLKDNQPMDAK
>ENST00000506617.1|SNV-23854-G-A|1
WINDCEEEELLYNWSDKNTNIAQK
>ENST00000256362.5|SNV-55364-G-T|4
SLARVWPR
>ENST00000331664.6|INDEL-3121-G-GG|16
LAPLRPSIWTKQDLR
>ENST00000673384.1|INDEL-54779-C-CC|5
SLKCLASR
>ENST00000449132.6|SNV-1562-C-T|1
FHHPHQEQHPLPQILLLQGQHR
>ENST00000477069.5|SNV-40376-C-G|1
ARGRGSC
>ENST00000366757.3|INDEL-489-A-AG|1
LRRLHPQ
>ENST00000397700.6|SNV-102386-G-A|6
GTAGLRGKTGPLGLASEK
>ENST00000551359.5|SNV-9953-T-G|6
MENCSLCRCGRETVR
>ENST00000375023.3|MNV-1487-TT-T|11
ASRAMPVNVMSTSASR
>ENST00000475745.5|SNV-16405-A-C|3
EYQLLLQVTYRDSKETR
>ENST00000555837.5|SNV-14636-A-G|4
MLEEMSKKIQEN
>ENST00000481726.1|SNV-29044-C-T|6
MALLLSAYLK
>ENST00000378024.9|SNV-29044-C-T|5
SPKAKGEVDVDVSK
>ENST00000360168.7|INDEL-29616-A-AA|19
GQFLHLSSGGALRGK
>ENST00000616986.4|INDEL-25228-T-TG|4
LAHHRWLVIFSFWK
>ENST00000274576.9|SNV-64874-C-G|1
QEWNDPR
>ENST00000540449.5|SNV-17660-G-T|4
MAAAVLMNIQMLLEAADYLERR
>ENST00000553310.6|INDEL-52680-G-GC|14
VRAQSPMHHHR
>ENST00000367742.7|SNV-59983-C-G|5
RGPFDDQPAGTTGVDLINGR
>ENST00000498720.1|SNV-136045-G-C|3
FIFCNLYSTPAPAIR
>ENST00000504248.5|SNV-21987-C-G|3
GLARGASALLYAGESMFTR
>ENST00000394236.9|SNV-102855-C-A|4
IKALSLCSDQQSHLEFR
>ENST00000540449.5|SNV-17660-G-T|1
AAAVLMNIQMLLEAADYLERRER
>ENST00000534779.5|SNV-11744-G-A|3
RRLSVSGHDENSVELTMAEGPYK
>ENST00000473231.5|SNV-2859-A-G|4
VKAETAGDNLSVLLCSLQTGWSCR
>ENST00000523488.5|SNV-1627805-C-T|4
MEVFLSPLPGSPGRCCLIR
>ENST00000306051.3|SNV-797-C-A|2
NLYEMHRR
>FUSION-ENST00000484374.1:444-ENST00000276935.6:715680|67
EELALCQIVGCDHQLGSTVK
>ENST00000417856.5|INDEL-8826-C-CG|2
RSGFLWETPGCPEAQQ
>ENST00000312106.6|SNV-3431-A-C|1
TGRLPRTR
>ENST00000375023.3|MNV-1487-TT-T|16
LEDPCPPSFCPKGAAATSRPR
>ENST00000539074.1|SNV-3953-T-C|1
QSDLAWQYGPCTVSGISIPYEAPRK
>ENST00000557380.5|SNV-14641-C-A|6
MIGLTEIVASATK
>ENST00000417996.2|SNV-239-G-C|1
SGAGGFGSPSLYNLGGNK
>ENST00000534803.1|SNV-59530-A-G|7
CQYDCVEVR
>ENST00000555245.5|SNV-57770-G-A|11
LHKAPAAFGLVSFLMHAGLEQNR
>ENST00000476396.1|SNV-36854-C-G|2
KALCGWSINVPTLDGR
>ENST00000418132.7|SNV-23215-C-A|4
YGSPPQRDPNWNGERLK
>ENST00000652736.1|SNV-41422-C-A|3
VIIYNTTRGR
>ENST00000555245.5|SNV-57770-G-A|12
MLHKAPAAFGLVSFLMHAGLEQNR
>ENST00000611205.4|SNV-14636-A-G|1
DTGELKSCGIQDIFVFCTRGELSK
>ENST00000467219.5|SNV-23632-T-G|10
MSALRMGWIISR
>ENST00000645237.2|SNV-93612-A-G|6
TATFTDARIRTMNEVITGVR
>ENST00000483782.1|SNV-5517-G-C|5
KWLKDNQPMDAK
>ENST00000375735.7|SNV-60759-C-A|6
LVYTPLTDKCYLTLTKAMK
>ENST00000370992.9|SNV-52970-C-G|3
NFLPILFNLYGQPVAAGDTRAPR
>ENST00000375023.3|MNV-1487-TT-T|7
TQDPAPK
>ENST00000229955.4|INDEL-38075-C-CC|1
ACHEVCN
>ENST00000039989.9|INDEL-91281-C-CG|3
GITKSRQRPISTTVA
>ENST00000159060.3|INDEL-32999-G-GG|3
GDRSHSLRCSSEIYMVQMQ
>ENST00000392668.8|SNV-102637-C-T|1
YENDYPSVIL
>ENST00000534803.1|SNV-59530-A-G|11
LSLEFDYMCQYDCVEVR
>ENST00000481726.1|SNV-29044-C-T|3
ALLLSAYLKYWGK
>ENST00000452236.3|SNV-44019-C-A|1
LANDEGLKISFENTASLPSFWIKAK
>ENST00000320531.3|SNV-4068-G-T|1
LMWAGIWGSTK
>ENST00000247087.10|INDEL-54186-C-CC|3
LAFLNPPEPVR
>ENST00000399849.4|SNV-4437-G-A|5
GKLDFPEGVFAVTR
>ENST00000465252.5|INDEL-39600-T-TT|3
ASSPASSTVSMVLR
>ENST00000342992.10|SNV-265685-T-A|1
SNYIVEKRDTTTTTWHMVSATVAR
>ENST00000546188.5|INDEL-25016-T-TT|2
LQWGDRQGASCWGPR
>ENST00000336148.10|SNV-83279-C-G|2
AAELTCLTGLFMLRR
>ENST00000360104.7|SNV-273834-A-G|3
KSSSLLNQKPEGSICSEGDCTKDNK
>ENST00000367210.2|SNV-54187-G-T|1
GDLASCNTQVAEKPVLTAVPGITR
>ENST00000656021.1|SNV-853-C-T|1
CGGSASRSLPLPKRPR
>ENST00000656021.1|SNV-853-C-T|3
CGGSASR
>ENST00000424728.6|SNV-56505-T-A|5
TAIGLSHIMSAGDAKK
>ENST00000341394.9|SNV-44923-G-C|1
APANGFR
>ENST00000583535.6|SNV-12614-A-G|2
QREEQAEPDGTEVAGK
>ENST00000557380.5|SNV-14641-C-A|3
IGLTEIVASATKGELLK
>ENST00000361234.9|SNV-23472-G-A|1
HMSECPICRQYVVRAVHVFK
>ENST00000495184.5|SNV-224468-C-A|1
ASTSPRVAW
>ENST00000558180.2|SNV-1494-G-C|1
TWAPPSRTDEEGNAYGSER
>ENST00000645635.1|SNV-55550-C-A|2
YQIWTTVVDWINPDLKR
>ENST00000461624.1|SNV-63718-G-C|2
LLEKHLPLQKV
>ENST00000652736.1|SNV-41422-C-A|7
IMVIIYNTTRGRGTNEAHR
>ENST00000645635.1|SNV-55550-C-A|3
YQIWTTVVDWINPDLK
>ENST00000529933.5|SNV-76745-C-T|6
MTDYTVNVTLLR
>ENST00000656021.1|SNV-853-C-T|5
RCGGSASR
>ENST00000366574.7|MNV-617845-CT-C|INDEL-617852-T-TC|1
LANGWIYGEIYSDSSRFQPLMKPYK
>ENST00000594199.3|SNV-52674-T-G|8
YSLVKKK
>ENST00000459915.2|SNV-557201-G-T|1
YLLLQTLSMQ
>ENST00000354914.8|SNV-87846-G-C|1
GDPGPKGEKGEK
>ENST00000360168.7|INDEL-29616-A-AA|24
FRKPILVSRPR
>ENST00000282120.6|SNV-1335-C-T|3
VVPEQLSR
>ENST00000261609.13|SNV-143182-G-A|3
VYACGKATNGR
>ENST00000479276.5|SNV-8748-G-A|1
KPSPSWCPSARSR
>ENST00000331664.6|INDEL-3121-G-GG|12
VQPGQTK
>ENST00000529933.5|SNV-76745-C-T|4
MTDYTVNVTLLRSPK
>ENST00000367360.7|SNV-3845-G-A|1
HGSGSWQLSFDGQIFLLFDSENR
>ENST00000370992.9|SNV-52970-C-G|5
FAKNFLPILFNLYGQPVAAGDTR
>ENST00000423955.7|INDEL-52680-G-GC|4
QGALPGAAEQTAGDKAAVLPEPR
>ENST00000528440.1|SNV-47245-G-T|6
MCMAFKDSVKI
>FUSION-ENST00000253669.10:6595-ENST00000588079.1:1329|2
GIKAQGPAVLL
>ENST00000532006.1|SNV-1402-C-A|7
ESHALNWNKGK
>ENST00000498720.1|SNV-136045-G-C|2
MFIFCNLYSTPAPAIRLLYAK
>ENST00000557380.5|SNV-14641-C-A|1
IGLTEIVASATKGELLKR
>ENST00000312419.8|SNV-3953-T-C|1
QSDLAWQYGPCTGITRLQRWCR
>ENST00000473231.5|SNV-2859-A-G|3
AETAGDNLSVLLCSLQTGWSCR
>ENST00000397022.7|SNV-5517-G-C|2
DNQPMDAK
>ENST00000232375.8|MNV-22293-AATTTTGGAGAACA-A|5
RATIFRMATRPFLSSPSVWILR
>ENST00000631193.1|SNV-75307-G-A|4
SRKELNPIMLLLDNK
>ENST00000656021.1|SNV-853-C-T|2
CGGSASRSLPLPK
>ENST00000264705.9|SNV-24645-G-A|1
ATSSVQK
>ENST00000282406.9|INDEL-128286-A-AC|4
FVYTWQHGSHTPVFQTLTMK
>ENST00000481726.1|SNV-29044-C-T|13
MTSVKQMALLLSAYLK
>ENST00000402802.7|SNV-9466-G-A|1
CQPSHVHHRSVKVAK
>ENST00000341040.11|SNV-1402-C-A|1
FSGFWYILATATDAQGFLPAREKR
>ENST00000510003.5|SNV-114067-G-A|5
ETIYYILQR
>ENST00000652736.1|SNV-41422-C-A|13
VHFQSCSIHMIMVIIYNTTRGR
>ENST00000246662.9|SNV-561-C-G|1
LGSYLDKVQALEEANNDLENK
>ENST00000331664.6|INDEL-3121-G-GG|2
SKPPFLDSLPITPNVPFSGAQGNK
>ENST00000278353.10|SNV-174475-T-A|1
TNGYLIHALMGSINSNLPSWIYLK
>ENST00000337872.9|SNV-30702-A-T|1
LPVHPVENSVAEFVSHSGGSYCKLR
>ENST00000480682.5|SNV-2859-A-G|8
MWNFHLTGWSCR
>ENST00000496767.5|MNV-22293-AATTTTGGAGAACA-A|4
WRFLMPQTPPENGERPSLEWLQ
>ENST00000479276.5|SNV-8748-G-A|4
MKPSPSWCPSAR
>ENST00000506617.1|SNV-23854-G-A|4
MWINDCEEEELLYNWSDK
>ENST00000489152.5|INDEL-9326-T-TG|1
ALMGLQVIGLGLETGEI
>ENST00000563859.5|SNV-57958-T-C|2
MANLVAAFPSGYLLMDISYKAA
>ENST00000467219.5|SNV-23632-T-G|1
GWIISRHYNKDER
>ENST00000378024.9|SNV-29044-C-T|1
GEVDVDVSKLEGDLK
>ENST00000479089.5|SNV-8748-G-A|2
MKPSPSWCPSARSRWATGR
>ENST00000566479.5|SNV-5970-T-G|1
EGLSESGRSSCTLQ
>ENST00000402802.7|SNV-9466-G-A|5
CTGCCNTSSVKCQPSHVHHR
>ENST00000354124.7|SNV-21211-C-T|2
GSRGQGLLLAYCLLLAFVSGLVLSR
>ENST00000374807.9|SNV-4925-A-C|2
GCYFVLDWLPKTYWCR
>ENST00000371253.7|SNV-16405-A-C|1
ETRDLRNFLK
>ENST00000480682.5|SNV-2859-A-G|12
MPCMWNFHLTGWSCR
>ENST00000416215.6|SNV-10055-A-C|4
AWQETSRVIVMTTREVEK
>ENST00000466840.5|SNV-95307-C-G|7
MYLRQIYKQQLQCVVVGSENAK
>ENST00000510003.5|SNV-114067-G-A|1
ETIYYILQRHRDTQSVYSTSLL
>ENST00000511027.1|SNV-41287-C-T|1
AFGITQIVAQPPPQATNGHAHIPR
>ENST00000360168.7|INDEL-29616-A-AA|6
AAQTAVDVWRGSKMGK
>ENST00000539953.1|INDEL-29616-A-AA|1
KPILVSRPRGQ
>ENST00000449343.6|SNV-5157-G-A|2
MFPIEAGTINPENRIIPHLPAPK
>ENST00000489852.1|SNV-41-C-T|1
TSNPWATST
>ENST00000399132.6|SNV-362128-C-G|1
GDQGQAGAPGPPGPPGPR
>ENST00000261883.6|INDEL-3785-C-CC|3
KNPSIFAKPCRHPGEPW
>ENST00000300127.2|SNV-263-G-C|3
NKSVLDIVFSSITVPNFLVDLLSDR
>ENST00000352312.6|SNV-21511-A-G|2
QLQLEGKQEDLEAR
>ENST00000553310.6|INDEL-52680-G-GC|22
LSGRLLR
>ENST00000481347.1|SNV-34395-G-A|2
ETNKMLRK
>ENST00000466840.5|SNV-95307-C-G|6
YLRQIYKQQLQCVVVGSENAK
>ENST00000297857.3|SNV-21436-C-T|2
EIDVWFTEKK
>ENST00000594199.3|SNV-52674-T-G|2
SPQSLHSFSSLRARRPLNNM
>ENST00000334586.10|INDEL-10016-C-CA|6
ERPQPSPER
>ENST00000255266.10|INDEL-245-C-CC|1
GLQQLPLPEQHGGERNHL
>ENST00000375023.3|MNV-1487-TT-T|3
RVHVVSCGQDPALLGAVRMGAPAS
>ENST00000247087.10|INDEL-54186-C-CC|1
WTVLTAPLLDTQ
>ENST00000511027.1|SNV-41287-C-T|2
MAFGITQIVAQPPPQATNGHAHIPR
>ENST00000564054.1|SNV-170888-G-A|5
VSMTLSQK
>ENST00000528440.1|SNV-47245-G-T|5
CMAFKDSVKI
>ENST00000577827.5|SNV-820335-C-T|3
PPDPKMDIGWCSNSSSWVGR
>ENST00000375023.3|MNV-1487-TT-T|6
APPAITPWAPSSASALWGR
>ENST00000481726.1|SNV-29044-C-T|11
MTSVKQMALLLSAYLKYWGK
>ENST00000652736.1|SNV-41422-C-A|12
MIMVIIYNTTR
>ENST00000447932.6|SNV-69015-G-C|3
EIFSLVLRRQAHILTE
>ENST00000564054.1|SNV-170888-G-A|1
VSMTLSQKTKEN
>ENST00000481189.1|SNV-25246-C-G|2
TRQERPVPWTVELALGGSPSGWSCR
>ENST00000528440.1|SNV-47245-G-T|15
MLPPMPLSSLPFLSSWGSLMCMAFK
>ENST00000652736.1|SNV-41422-C-A|6
MVIIYNTTR
>ENST00000534803.1|SNV-59530-A-G|4
MCQYDCVEVRDGDNRDGQIIK
>ENST00000529579.5|SNV-103821-G-C|1
LGPAAVESVFTV
>ENST00000580520.5|SNV-63952-C-T|2
VLVPRGADQVVQQEGLMCNTK
>ENST00000555245.5|SNV-57770-G-A|10
LHKAPAAFGLVSFLMHAGLEQNRIR
>ENST00000510084.2|SNV-20633-A-G|2
QLIDQGKTVLFAFEEAVGSSH
>ENST00000489852.1|SNV-41-C-T|2
FLESGHCTSASCSCTVFCPR
>ENST00000485151.1|SNV-32170-C-T|3
EVVGAQPPLARVGR
>ENST00000496857.5|SNV-371647-G-T|9
CSSLAIRSER
>ENST00000220562.9|SNV-116375-T-C|1
QLYPLPHWRTDGHNHVIINLSRK
>ENST00000297857.3|SNV-21436-C-T|5
REIDVWFTEK
>ENST00000296721.9|SNV-38125-C-G|3
DRQAHLRLALDTCSIIYVPK
>ENST00000524871.6|SNV-1053303-A-G|1
DQEVVIECKPQGSPKPTVSWKKGDR
>ENST00000404922.8|SNV-88694-C-T|1
AVLEPWDFALDVEMKLWR
>ENST00000525364.5|SNV-10926-C-T|2
ATRDLFAPSR
>ENST00000583535.6|SNV-12614-A-G|3
QKQREEQAEPDGTEVAGK
>ENST00000532006.1|SNV-1402-C-A|6
ESHALNWNKGKEEAGGVR
>ENST00000366574.7|MNV-617845-CT-C|INDEL-617852-T-TC|2
LANGWIYGEIYSDSSR
>ENST00000282406.9|INDEL-128286-A-AC|9
GPQARMMGTPASSVK
>ENST00000547525.6|SNV-118941-A-G|2
LECDPYTADMQK
>ENST00000360104.7|SNV-273834-A-G|4
KSSSLLNQKPEGSICSEGDCTK
>ENST00000508173.5|SNV-10166-G-T|1
MGRMCWP
>ENST00000289473.10|SNV-5157-G-A|1
EMFPIEAGTINPENRIIPHLPAPK
>ENST00000496857.5|SNV-371647-G-T|12
MCSSLAIR
>ENST00000375023.3|MNV-1487-TT-T|13
SSATAHRASR
>ENST00000489152.5|INDEL-9326-T-TG|2
LGKALMGLQVIGLGLETGEI
>ENST00000580520.5|SNV-63952-C-T|3
QQWPAKVLVPR
>ENST00000402802.7|SNV-9466-G-A|3
CQPSHVHHR
>ENST00000340308.7|SNV-69015-G-C|3
AKETGSHIDGVTGARETER
>ENST00000551359.5|SNV-9953-T-G|8
MENCSLCRCGR
>ENST00000495712.1|SNV-24334-C-A|4
CSLQPPLWLK
>ENST00000377071.9|SNV-136530-T-C|7
IKESEGVVNDELPNR
>ENST00000512345.5|SNV-302817-C-A|3
MNINGKCYRQDTHPPLL
>ENST00000652736.1|SNV-41422-C-A|10
MIMVIIYNTTRGR
>ENST00000460376.5|INDEL-66390-C-CC|9
MAKTVGLPTRHGSQNVA
>ENST00000495184.5|SNV-224468-C-A|3
GCAKASTSPR
>ENST00000282406.9|INDEL-128286-A-AC|1
GVSLFYLILKYSNKY
>ENST00000495712.1|SNV-24334-C-A|6
MCLLRCSLQPPLWLK
>ENST00000547525.6|SNV-118941-A-G|1
LECDPYTADMQKTISAYIK
>ENST00000674505.1|SNV-166380-C-A|3
LRLNQMIELSSKAAVNG
>ENST00000563859.5|SNV-57958-T-C|1
ANLVAAFPSGYLLMDISYKAA
>ENST00000372486.5|SNV-25246-C-G|1
LVLPLFREVDMVDITEDFLVQAK
>ENST00000561738.5|INDEL-41017-A-AC|3
VVIRGSPKGNPPSHPHLP
>ENST00000159060.3|INDEL-32999-G-GG|11
LAVDGALWNCPDR
>ENST00000377071.9|SNV-136530-T-C|1
WECPKCNHAGKTGK
>ENST00000314888.10|SNV-24334-C-A|1
NTSALCNSCRLASARTTNPTAK
>ENST00000331664.6|INDEL-3121-G-GG|4
AANFPTAPAQVAQPSPR
>ENST00000555245.5|SNV-57770-G-A|4
MHAGLEQNRIR
>ENST00000296721.9|SNV-38125-C-G|4
DRQAHLR
>ENST00000471827.1|SNV-2028-C-G|2
SEARSSALTFLLFSTGRGMG
>ENST00000534803.1|SNV-59530-A-G|8
MCQYDCVEVR
>ENST00000295025.12|MNV-40879-TA-T|3
DHQTVLIQTVMVLFK
>ENST00000289473.10|SNV-5157-G-A|3
TLKEMFPIEAGTINPENR
>ENST00000551359.5|SNV-9953-T-G|5
ENCSLCRCGRETVR
>ENST00000360168.7|INDEL-29616-A-AA|4
MGKGSGSCSK
>ENST00000652736.1|SNV-41422-C-A|5
VIIYNTTR
>ENST00000572693.1|SNV-11569-C-T|2
KAQPECMHVLVLSSWR
>ENST00000534803.1|SNV-59530-A-G|3
CQYDCVEVRDGDNRDGQIIK
>ENST00000402838.3|SNV-95307-C-G|4
QIYKQQLQCVVVGSENAKR
>ENST00000643816.1|SNV-93612-A-G|4
MNEVITGVRIIK
>ENST00000567514.1|SNV-20689-T-C|1
YEDNHHNCYSYALTFINCVLTAEGR
>ENST00000534803.1|SNV-59530-A-G|6
MCQYDCVEVRDGDNR
>ENST00000360168.7|INDEL-29616-A-AA|16
ERFLTPR
>ENST00000367742.7|SNV-59983-C-G|6
SGKRGPFDDQPAGTTGVDLINGR
>ENST00000553310.6|INDEL-52680-G-GC|24
VRRLSGR
>ENST00000282120.6|SNV-1335-C-T|1
VVPEQLSRKDHSKPISNPSDNK
>ENST00000159060.3|INDEL-32999-G-GG|10
LAVDGALWNCPDRCISLPSVCVR
>ENST00000487673.5|SNV-53434-T-G|2
SLEKKPAVPTPPSTSNGLRQGLWS
>ENST00000443081.5|SNV-32132-C-T|1
LSGVPEDAIKEEILNAFR
>ENST00000668691.1|SNV-117292-A-G|1
LGVEPCR
>ENST00000508173.5|SNV-10166-G-T|8
MNGKDVLAIIMAVNK
>ENST00000375023.3|MNV-1487-TT-T|10
ASRAMPVNVMSTSASRTQDPAPK
>ENST00000341394.9|SNV-44923-G-C|2
GLMNGYRAPANGFR
>ENST00000529933.5|SNV-76745-C-T|5
TDYTVNVTLLR
>ENST00000510084.2|SNV-20633-A-G|1
TVLFAFEEAVGSSH
>ENST00000334586.10|INDEL-10016-C-CA|3
GTARARQPR
>ENST00000466182.5|INDEL-24474-G-GG|5
MPRAPLCCLDTAATSRVQVPR
>ENST00000416215.6|SNV-10055-A-C|1
RPAVSSS
>ENST00000412155.6|SNV-26475-G-C|4
DEAVQKLENITHPVWLLR
>ENST00000528440.1|SNV-47245-G-T|11
MPLSSLPFLSSWGSLMCMAFKDSVK
>ENST00000367478.9|SNV-34395-G-A|1
EKERLEQDLQQMQAK
>ENST00000261609.13|SNV-143182-G-A|4
SLFAVTVEGKVYACGKATNGR
>ENST00000533090.6|SNV-174475-T-A|4
MGSINSNLPSWIYLKIVMNMNK
>ENST00000299752.9|INDEL-6866-G-GG|3
HGDCASGESDATPQVGPGELR
>ENST00000347667.5|INDEL-107607-C-CT|1
LWSHPPCLNRPAAAAVPVSASPP
>ENST00000553310.6|INDEL-52680-G-GC|10
VGQREPPHAPQPGDRPQR
>ENST00000539041.5|SNV-20200-A-G|1
QFTILDSRQFIK
>ENST00000249923.7|SNV-16881-C-G|1
AGAQCYIDLIIKESDNNVKLIVLDR
>ENST00000553310.6|INDEL-52680-G-GC|31
AFSCISACGPRPRPLLHHR
>ENST00000489852.1|SNV-41-C-T|3
MFLESGHCTSASCSCTVFCPR
>ENST00000366757.3|INDEL-489-A-AG|6
KWPWQVSVHYAGPPR
>ENST00000490115.5|MNV-22293-AATTTTGGAGAACA-A|2
MPQTPPENGERPSLEWLQDLFCR
>ENST00000645635.1|SNV-55550-C-A|6
ASKTHRYQIWTTVVDWINPDLK
>ENST00000668691.1|SNV-117292-A-G|2
MLGVEPCR
>ENST00000479089.5|SNV-8748-G-A|1
KPSPSWCPSARSRWATGR
>ENST00000533208.5|SNV-8753-A-G|3
KWPSSCLSTARAQYPSDQGMWLS
>ENST00000471890.6|MNV-22293-AATTTTGGAGAACA-A|1
APFTACLCMRGMGLAWLLSVIWDER
>ENST00000476396.1|SNV-36854-C-G|1
ALCGWSINVPTLDGR
>ENST00000650358.1|INDEL-16177-C-CG|9
MGPLSSTGCRRASPARPK
>ENST00000540449.5|SNV-17660-G-T|2
MAAAVLMNIQMLLEAADYLERRER
>ENST00000409039.8|SNV-23632-T-G|3
MGWIISR
>ENST00000480682.5|SNV-2859-A-G|7
WNFHLTGWSCR
>ENST00000405000.6|INDEL-128286-A-AC|7
MGTPASSVK
>ENST00000305476.10|SNV-10083-A-G|1
QRQPLPDSNPEESSV
>ENST00000481726.1|SNV-29044-C-T|5
ALLLSAYLK
>ENST00000504884.6|SNV-114067-G-A|6
KWKQSITYCSVTGTR
>ENST00000404929.6|SNV-13826-G-A|3
KQKEWVPTITVPEPFQMMIR
>ENST00000392056.8|SNV-49694-A-C|1
GCGSSGSGPGNSIPACKKVLR
>ENST00000274576.9|SNV-64874-C-G|2
VNIFLRQEWNDPR
>ENST00000467219.5|SNV-23632-T-G|9
MMSALRMGWIISRHYNK
>ENST00000555245.5|SNV-57770-G-A|5
HAGLEQNR
>ENST00000553310.6|INDEL-52680-G-GC|20
LLRTQLR
>ENST00000347667.5|INDEL-107607-C-CT|3
SVFERAHFVDCVLCAHER
>ENST00000260702.4|SNV-10055-G-A|2
AQVGEGRVEVLMNR
>ENST00000534803.1|SNV-59530-A-G|12
MLSLEFDYMCQYDCVEVR
>ENST00000331664.6|INDEL-3121-G-GG|15
LAPLRPSIWTKQDLRVQPGQTK
>ENST00000366574.7|INDEL-617852-T-TC|MNV-617845-CT-C|1
FQPLMKPYKLLSEKEK
>ENST00000359988.4|SNV-55581-A-C|1
QHPPSFKYTAVTDTPNLLHAK
>ENST00000504886.5|SNV-302817-C-A|3
MSDPSYRQDTHPPLL
>ENST00000423565.5|INDEL-24474-G-GG|2
QGSSPQGPTLR
>ENST00000367742.7|SNV-59983-C-G|2
SAHHQEGVPNGTGQKNSK
>ENST00000553310.6|INDEL-52680-G-GC|1
QGALPGAAEQTAGDK
>ENST00000334586.10|INDEL-10016-C-CA|8
GNLGAKERPQPSPER
>ENST00000375023.3|MNV-1487-TT-T|1
VHVVSCGQDPALLGAVRMGAPAS
>ENST00000297857.3|SNV-21436-C-T|3
EIDVWFTEK
>ENST00000389851.10|SNV-36661-A-C|4
RSPSLTNLKAQADTAR
>ENST00000539953.1|INDEL-29616-A-AA|3
FRKPILVSRPRGQ
>ENST00000417368.7|INDEL-66390-C-CC|3
TVGLPTR
>ENST00000489152.5|INDEL-9326-T-TG|9
MPRWPLPYGLAGPRGLFR
>ENST00000477357.5|SNV-18000-C-A|1
ACHLETRLWGLQHGCDH
>ENST00000261883.6|INDEL-3785-C-CC|5
VQPGKKNPSIFAKPCR
>ENST00000594199.3|SNV-52674-T-G|18
KELKTDELQK
>ENST00000332853.9|INDEL-95809-C-CC|4
RPHQHCLRPDPLRGEQAVVQRPPPR
>ENST00000672461.1|SNV-68292-C-T|1
QMERQRLA
>ENST00000540449.5|SNV-17660-G-T|6
MAAAVLMNIQMLLEAADYLER
>ENST00000489152.5|INDEL-9326-T-TG|5
WPLPYGLAGPRGLFRLGK
>ENST00000375023.3|MNV-1487-TT-T|9
AMPVNVMSTSASR
>ENST00000566479.5|SNV-5970-T-G|2
EGLSESGR
>ENST00000243346.10|SNV-18169-A-G|4
VDYDRQSGSAVITFVEIGVAGKILK
>ENST00000650358.1|INDEL-16177-C-CG|4
ASPARPKSPSTASR
>ENST00000494294.5|SNV-1402-C-A|7
PRDSCRPGK
>ENST00000528440.1|SNV-47245-G-T|10
PLSSLPFLSSWGSLMCMAFKDSVK
>ENST00000525364.5|SNV-10926-C-T|3
VLTSAFSRATRDLFAPSR
>ENST00000594199.3|SNV-52674-T-G|1
ARRPLNNM
>ENST00000513610.6|SNV-264755-C-G|5
TVVADVLAKFEKLAGTSEVGDLPWK
>ENST00000577827.5|SNV-820335-C-T|1
DIGWCSNSSSWVGR
>ENST00000496857.5|SNV-371647-G-T|7
CSSLAIRSERISPNILESCFPNQK
>ENST00000490815.1|SNV-52970-C-G|2
GSPWQPGTLEPLAGLCWKPSELTS
>ENST00000652736.1|SNV-41422-C-A|11
IMVIIYNTTR
>ENST00000479481.5|SNV-52970-C-G|2
MGSPWQPGTLEPLAGLCWK
>ENST00000331664.6|INDEL-3121-G-GG|19
QAPEGHRLAPLRPSIWTK
>ENST00000674468.1|SNV-166380-C-A|4
QPLSTAESCG
>ENST00000666250.1|INDEL-206-C-CG|1
SAPVGAPGPPGSHPGGLSAASAAR
>ENST00000377071.9|SNV-136530-T-C|3
ESEGVVNDELPNRWECPKCNHAGK
>ENST00000525931.1|SNV-56020-T-C|4
MGWKMRCTR
>ENST00000495184.5|SNV-224468-C-A|8
SLWSLRTPCHLTRMGCAK
>ENST00000312419.8|SNV-3953-T-C|3
QSDLAWQYGPCTGITR
>ENST00000547525.6|SNV-118941-A-G|5
SGLRKLECDPYTADMQK
>ENST00000340308.7|SNV-69015-G-C|1
ETGSHIDGVTGARETER
>ENST00000282406.9|INDEL-128286-A-AC|6
QQTDQRPHLTLK
>ENST00000375751.8|SNV-60448-T-C|3
DNNGSHALCLLHEGK
>ENST00000360168.7|INDEL-29616-A-AA|10
IEGCAGLPLRAAQTAVDVWR
>ENST00000354924.2|SNV-8-G-A|2
MAKENHSLAAEFILIGFTNYPELK
>ENST00000331664.6|INDEL-3121-G-GG|20
QAPEGHR
>ENST00000580520.5|SNV-63952-C-T|4
QKQQWPAKVLVPR
>ENST00000487673.5|SNV-53434-T-G|1
KPAVPTPPSTSNGLRQGLWS
>ENST00000673384.1|INDEL-54779-C-CC|4
SLKCLASRDYR
>ENST00000583535.6|SNV-12614-A-G|1
EEQAEPDGTEVAGK
>ENST00000534803.1|SNV-59530-A-G|5
CQYDCVEVRDGDNR
>ENST00000397022.7|SNV-5517-G-C|5
ALNYYPQNITMKWLKDNQPMDAK
>ENST00000652736.1|SNV-41422-C-A|8
MIMVIIYNTTRGRGTNEAHR
>ENST00000568999.5|INDEL-41017-A-AC|2
GSPKGNPPSHPHLP
>ENST00000523488.5|SNV-1627805-C-T|3
EVFLSPLPGSPGRCCLIR
>ENST00000652736.1|SNV-41422-C-A|14
MVHFQSCSIHMIMVIIYNTTRGR
>ENST00000366574.7|MNV-617845-CT-C|3
WSMDKLANGWIYGEIYSDSSRFSH
>ENST00000378024.9|SNV-29044-C-T|4
AKGEVDVDVSK
>ENST00000416215.6|SNV-10055-A-C|3
WRGRRPAVSSS
>ENST00000039989.9|INDEL-91281-C-CG|1
QRPISTTVA
>ENST00000553310.6|INDEL-52680-G-GC|8
EPPHAPQPGDRPQR
>ENST00000639715.1|SNV-54876-C-T|2
TLNIPVLSGPRCTSSGRSLRPC
>ENST00000652736.1|SNV-41422-C-A|2
MVIIYNTTRGRGTNEAHR
>ENST00000405015.7|SNV-371647-G-T|1
EEKCVLH
>ENST00000341040.11|SNV-1402-C-A|2
FSGFWYILATATDAQGFLPAREK
>ENST00000532006.1|SNV-1402-C-A|1
EEAGGVRGKGEQSGPAPR
>ENST00000459915.2|SNV-557201-G-T|6
MSCSPPLCYQPGR
>ENST00000264705.9|SNV-24645-G-A|3
LGGAVLSFSK
>ENST00000496767.5|MNV-22293-AATTTTGGAGAACA-A|3
FLMPQTPPENGERPSLEWLQ
>ENST00000461292.3|SNV-353147-C-T|1
AFLGPGVQ
>ENST00000553310.6|INDEL-52680-G-GC|18
TQLRLPLR
>ENST00000529013.1|SNV-1402-C-A|2
TDAQGFLPAREK
>ENST00000375751.8|SNV-60448-T-C|5
ARDNNGSHALCLLHEGK
>ENST00000374807.9|SNV-4925-A-C|5
RGCYFVLDWLPK
>ENST00000416215.6|SNV-10055-A-C|2
GRRPAVSSS
>ENST00000408962.6|SNV-7443-C-G|1
LVTYLPGRPIAELPVSPQLLYEIGK
>ENST00000477006.1|SNV-69015-G-C|1
LGWMWVFYFFILMTGSHIDGVTGAR
>ENST00000366757.3|INDEL-489-A-AG|3
WPWQVSVHYAGPPRLR
>ENST00000361524.8|SNV-127083-G-A|3
AELIKGNYKCNVCSQTFFSENGLR
>ENST00000396573.6|SNV-353147-C-T|1
AIWLFWGLVFNNSVPVQNPKGTTSK
>ENST00000459915.2|SNV-557201-G-T|5
SCSPPLCYQPGR
>ENST00000650358.1|INDEL-16177-C-CG|3
ASPARPKSPSTASRCPR
>ENST00000481376.7|SNV-235625-G-C|1
LSVAFGANNLTFTAAINGDVYVWK
>ENST00000297857.3|SNV-21436-C-T|1
EIDVWFTEKKK
>ENST00000389851.10|SNV-36661-A-C|5
RSPSLTNLK
>ENST00000525931.1|SNV-56020-T-C|2
RCTRFVLLLWRPSACWPSLHPLLLR
>ENST00000370992.9|SNV-52970-C-G|4
NFLPILFNLYGQPVAAGDTR
>ENST00000650358.1|INDEL-16177-C-CG|2
LSAGFPSQAQVTVHCLK
>ENST00000375735.7|SNV-60759-C-A|7
LVYTPLTDKCYLTLTK
>ENST00000159060.3|INDEL-32999-G-GG|9
LAVDGALWNCPDRCISLPSVCVRCR
>ENST00000477357.5|SNV-18000-C-A|2
ACHLETR
>ENST00000534803.1|SNV-59530-A-G|1
TVLRFVMETTAMAR
>ENST00000525135.5|INDEL-91281-C-CG|10
HTLDHLHGVSNRSQPALHR
>ENST00000255266.10|INDEL-245-C-CC|2
GLQQLPLPEQHGGER
>ENST00000360168.7|INDEL-29616-A-AA|13
QMLLWWEGAGPGK
>ENST00000372486.5|SNV-25246-C-G|2
LVLPLFR
>ENST00000375023.3|MNV-1487-TT-T|19
CQAKLEDPCPPSFCPK
>ENST00000423955.7|INDEL-52680-G-GC|2
AAVLPEPRVLPEQPGAPV
>ENST00000523488.5|SNV-1627805-C-T|6
MEVFLSPLPGSPGR
>ENST00000442506.5|SNV-285711-C-G|1
LFWTGDPHVIK
>ENST00000354914.8|SNV-87846-G-C|5
LGATGPMGMRGFKGDPGPK
>ENST00000263025.9|SNV-305-C-A|3
AEAAAQGGGGGEPR
>ENST00000417368.7|INDEL-66390-C-CC|4
TIDLVAYGDINGFSAMAKTVGLPTR
>FUSION-ENST00000253669.10:6595-ENST00000588079.1:1329|4
TTQKGIK
>ENST00000555405.5|INDEL-36071-G-GG|6
GNSNGASSSCPGWLRKGAGK
>ENST00000360168.7|INDEL-29616-A-AA|25
RFRKPILVSRPR
>ENST00000512345.5|SNV-302817-C-A|1
QDTHPPLL
>ENST00000306051.3|SNV-797-C-A|3
NLYEMHR
>ENST00000372486.5|SNV-25246-C-G|3
RLVLPLFREVDMVDITEDFLVQAK
>ENST00000611205.4|SNV-14636-A-G|4
NVQKDTGELK
>ENST00000337872.9|SNV-30702-A-T|2
LPVHPVENSVAEFVSHSGGSYCK
>ENST00000553310.6|INDEL-52680-G-GC|23
RLSGRLLR
>ENST00000281455.7|SNV-60180-A-G|5
SGIIRNNSLWDRLVFHK
>ENST00000382564.8|INDEL-2782-G-GG|2
QVFQSLPKSAFSGGYYRGGV
>ENST00000247087.10|INDEL-54186-C-CC|4
AEYSDVLAKLAFLNPPEPVR
>ENST00000534803.1|SNV-59530-A-G|10
MLSLEFDYMCQYDCVEVRDGDNR
>ENST00000442021.6|SNV-5157-G-A|4
LLGLQKTLKEMFPIEAGTINPENR
>ENST00000504884.6|SNV-114067-G-A|4
WKQSITYCSVTGTRR
>ENST00000465252.5|INDEL-39600-T-TT|4
LPRASSPASSTVSMVLRK
>ENST00000220562.9|SNV-116375-T-C|3
QLYPLPHWR
>ENST00000397700.6|SNV-102386-G-A|2
TGPLGLASEKGDQGETGK
>ENST00000392464.3|SNV-23472-G-A|2
HMRMSSCK
>ENST00000496857.5|SNV-371647-G-T|2
NVFFISHQIRK
>ENST00000528856.5|SNV-44923-G-C|2
NGYRAPANGFR
>ENST00000389851.10|SNV-36661-A-C|3
SPSLTNLK
>ENST00000528440.1|SNV-47245-G-T|8
MCMAFKDSVK
>ENST00000594199.3|SNV-52674-T-G|10
AQKYSLVK
>ENST00000643471.2|SNV-1562-C-T|3
NSIHYPKFYFSKGNIADR
>ENST00000503829.5|SNV-302817-C-A|2
LPYLISSHLSYRQDTHPPLL
>ENST00000485675.1|INDEL-2782-G-GG|2
MHFFFQAFSGGYYRGGV
>ENST00000360168.7|INDEL-29616-A-AA|12
QMLLWWEGAGPGKIEGCAGLPLR
>ENST00000485151.1|SNV-32170-C-T|2
MEVVGAQPPLARVGRSSR
>ENST00000510003.5|SNV-114067-G-A|2
METIYYILQRHRDTQSVYSTSLL
>ENST00000332853.9|INDEL-95809-C-CC|3
GEQAVVQRPPPR
>ENST00000400191.7|INDEL-202932-G-GA|2
SWEGAGNTR
>ENST00000237247.10|SNV-110307-A-G|4
NAATVDELKASMGNIALSPSPVRK
>ENST00000341394.9|SNV-44923-G-C|3
GARGLMNGYRAPANGFR
>ENST00000494294.5|SNV-1402-C-A|4
DSCRPGK
>ENST00000528440.1|SNV-47245-G-T|3
AFKDSVK
>ENST00000479276.5|SNV-8748-G-A|2
MKPSPSWCPSARSR
>ENST00000374807.9|SNV-4925-A-C|4
RGCYFVLDWLPKTYWCR
>ENST00000513610.6|SNV-264755-C-G|2
LAGTSEVGDLPWK
>ENST00000554484.1|SNV-23472-G-A|9
MVTCTKCGKHMSECPICR
>ENST00000468286.5|SNV-110307-A-G|4
MGNIALSPSPVGAIK
>ENST00000467219.5|SNV-23632-T-G|2
GWIISRHYNK
>ENST00000264705.9|SNV-24645-G-A|4
TSSSFAAAMARLGGAVLSFSK
>ENST00000533208.5|SNV-8753-A-G|2
WPSSCLSTARAQYPSDQGMWLS
>ENST00000372486.5|SNV-25246-C-G|4
RLVLPLFR
>ENST00000523488.5|SNV-1627805-C-T|2
MEVFLSPLPGSPGRCCLIRSR
>ENST00000366574.7|MNV-617845-CT-C|INDEL-617852-T-TC|3
WSMDKLANGWIYGEIYSDSSR
>ENST00000532006.1|SNV-1402-C-A|5
GKEEAGGVR
>ENST00000645237.2|SNV-93612-A-G|4
IRTMNEVITGVRIIK
>ENST00000243346.10|SNV-18169-A-G|2
QSGSAVITFVEIGVAGKILK
>ENST00000555245.5|SNV-57770-G-A|6
MHAGLEQNR
>ENST00000550023.5|SNV-123-A-T|3
MMNQNSLR
>ENST00000647693.1|INDEL-48705-G-GG|3
GLWRLQKGLGDDALGK
>ENST00000375735.7|SNV-60759-C-A|1
AMKMGLGGNPYGPAGTGKTESVK
>ENST00000330212.7|SNV-5853-C-A|5
SLQPETCERIMDK
>ENST00000375751.8|SNV-60448-T-C|6
FLIRARDNNGSHALCLLHEGK
>ENST00000282406.9|INDEL-128286-A-AC|5
AGEPEHSLLVLHAVAVSAPYK
>ENST00000528440.1|SNV-47245-G-T|13
MPLSSLPFLSSWGSLMCMAFK
>ENST00000366574.7|INDEL-617852-T-TC|1
VPAINEAI
>ENST00000460376.5|INDEL-66390-C-CC|2
MAFQPWLKPWGYPPAMAAK
>ENST00000366574.7|INDEL-617852-T-TC|MNV-617845-CT-C|3
FQPLMKPYK
>ENST00000256362.5|SNV-55364-G-T|3
SLARVWPRGLSK
>ENST00000481726.1|SNV-29044-C-T|12
TSVKQMALLLSAYLK
>ENST00000549511.5|SNV-3377-C-T|4
MNWMIQRLR
>ENST00000643471.2|SNV-1562-C-T|4
NSIHYPKFYFSK
>ENST00000467219.5|SNV-23632-T-G|7
SALRMGWIISR
>ENST00000392056.8|SNV-49694-A-C|2
GCGSSGSGPGNSIPACKK
>ENST00000614341.5|SNV-2993-A-C|4
RLPHLALGSHLPYSQATLHGTAR
>ENST00000263025.9|SNV-305-C-A|2
MAEAAAQGGGGGEPRR
>ENST00000298767.10|SNV-50707-C-A|2
CLSVISLANKCAMPSFR
>ENST00000594199.3|SNV-52674-T-G|6
RSPQSLHSFSSLR
>ENST00000468286.5|SNV-110307-A-G|1
GNIALSPSPVGAIKR
>ENST00000186436.10|INDEL-233879-C-CC|1
GQLQQHRQQQLQQ
>ENST00000643816.1|SNV-93612-A-G|3
NEVITGVRIIK
>ENST00000256362.5|SNV-55364-G-T|5
YPSLSPSAFWVWKSLARVWPR
>ENST00000282120.6|SNV-1335-C-T|6
SGAEEQTSKDSPNKVVPEQLSR
>ENST00000401669.7|SNV-1172106-T-G|2
VLNRAAENDANIAIVGNVR
>ENST00000289473.10|SNV-5157-G-A|2
EMFPIEAGTINPENR
>ENST00000506617.1|SNV-23854-G-A|3
WINDCEEEELLYNWSDK
>ENST00000375023.3|MNV-1487-TT-T|8
AMPVNVMSTSASRTQDPAPK
>ENST00000529933.5|SNV-76745-C-T|2
MTDYTVNVTLLRSPKR
>ENST00000039989.9|INDEL-91281-C-CG|2
SRQRPISTTVA
>ENST00000510003.5|SNV-114067-G-A|4
METIYYILQRHR
>ENST00000460376.5|INDEL-66390-C-CC|8
AKTVGLPTRHGSQNVA
>ENST00000652736.1|SNV-41422-C-A|15
VHFQSCSIHMIMVIIYNTTR
>ENST00000340308.7|SNV-69015-G-C|2
ETGSHIDGVTGAR
>ENST00000251691.5|SNV-161822-T-A|1
LACCALQDAFSATHKPVK
>ENST00000462460.6|SNV-23927-C-A|5
VGSSLRQNFSFLSGMTGK
>ENST00000480682.5|SNV-2859-A-G|4
MWNFHLTGWSCRLYILSLKETMSF
>ENST00000293760.10|INDEL-11904-T-TT|4
ISVAKVR
>ENST00000400191.7|INDEL-202932-G-GA|5
KENRSWEGAGNTR
>ENST00000242310.4|INDEL-293-T-TT|1
HLAGFGGFGAGQPNH
>ENST00000331664.6|INDEL-3121-G-GG|6
EKPPCGQKGLSHEDTLGASSR
>ENST00000528856.5|SNV-44923-G-C|3
MNGYRAPANGFR
>ENST00000555837.5|SNV-14636-A-G|2
MSKKIQEN
>ENST00000483060.1|SNV-110307-A-G|2
MGNIALSPSPVVSVVCVCVKL
>ENST00000381967.9|SNV-20633-A-G|1
TVLFAFEEAVGYMCCPFVLDK
>ENST00000549511.5|SNV-3377-C-T|2
MNWMIQRLRAEIDNVK
>ENST00000378024.9|SNV-29044-C-T|3
AKGEVDVDVSKLEGDLK
>ENST00000614341.5|SNV-2993-A-C|3
RLPHLALGSHLPYSQATLHGTARGK
>ENST00000361924.6|SNV-81823-G-A|2
QELNDVISIWEK
>ENST00000361820.6|SNV-68417-G-T|2
SKVFSFSSALNICYALFFGR
>ENST00000292246.8|INDEL-114349-A-AA|2
FALKYQPIDSIRG
>ENST00000494294.5|SNV-1402-C-A|8
MPRDSCRPGK
>ENST00000378814.9|SNV-208027-G-T|1
NIFYSCGVTYEILSNIPK
>ENST00000643471.2|SNV-1562-C-T|2
FYFSKGNIADR
>ENST00000220562.9|SNV-116375-T-C|2
QLYPLPHWRTDGHNHVIINLSR
>ENST00000504886.5|SNV-302817-C-A|2
SDPSYRQDTHPPLL
>ENST00000522676.5|SNV-430719-A-G|2
SCPIPLFVEASKR
>ENST00000533090.6|SNV-174475-T-A|3
GSINSNLPSWIYLKIVMNMNK
>ENST00000361924.6|SNV-81823-G-A|4
EQIESLTEVHRQELNDVISIWEK
>ENST00000555245.5|SNV-57770-G-A|9
APAAFGLVSFLMHAGLEQNR
>ENST00000553310.6|INDEL-52680-G-GC|25
QPQRVRR
>ENST00000389851.10|SNV-36661-A-C|1
SPSLTNLKAQADTARAR
>ENST00000260702.4|SNV-10055-G-A|5
SRAQVGEGR
>ENST00000449343.6|SNV-5157-G-A|4
MFPIEAGTINPENR
>ENST00000375751.8|SNV-60448-T-C|2
DNNGSHALCLLHEGKVLHYR
>ENST00000379780.6|INDEL-16177-C-CG|1
GQFFSDGEIPLSTPRPATFCSLHI
>ENST00000490815.1|SNV-52970-C-G|3
MGSPWQPGTLEPLAGLCWKPSELTS
>ENST00000409039.8|SNV-23632-T-G|2
MGWIISRHYNK
>ENST00000255266.10|SNV-10166-G-T|3
DVLAIIMAVNK
>ENST00000377071.9|SNV-136530-T-C|6
IKESEGVVNDELPNRWECPK
>ENST00000523488.5|SNV-1627805-C-T|1
EVFLSPLPGSPGRCCLIRSR
>ENST00000480682.5|SNV-2859-A-G|2
LYILSLK
>ENST00000494294.5|SNV-1402-C-A|5
PRDSCRPGKR
>ENST00000401669.7|SNV-1172106-T-G|3
EQGQPFQGQLSGLYYNGLKVLNR
>ENST00000489152.5|INDEL-9326-T-TG|10
PRWPLPYGLAGPR
>ENST00000400191.7|INDEL-202932-G-GA|1
SWEGAGNTRNIF
>ENST00000572693.1|SNV-11569-C-T|3
MKAQPECMHVLVLSSWR
>ENST00000553310.6|INDEL-52680-G-GC|29
RPLPWHLLLPRPHRGLR
>ENST00000443081.5|SNV-32132-C-T|2
LSGVPEDAIK
>ENST00000496767.5|MNV-22293-AATTTTGGAGAACA-A|2
MPQTPPENGERPSLEWLQ
>ENST00000452236.3|SNV-44019-C-A|2
LANDEGLKISFENTASLPSFWIK
>ENST00000321895.7|INDEL-3218-G-GG|1
GRAKGIC
>ENST00000504248.5|SNV-21987-C-G|4
SSLKGLARGASALLYAGESMFTR
>ENST00000481726.1|SNV-29044-C-T|2
MALLLSAYLKYWGKR
>ENST00000361820.6|SNV-68417-G-T|1
VFSFSSALNICYALFFGR
>ENST00000216797.10|SNV-1928-C-A|1
ATNYNGHTCLHLASIHG
>ENST00000522943.5|SNV-2028-C-G|1
ALLLAGLISTALAGAWANICAGK
>ENST00000674468.1|SNV-166380-C-A|6
TRSSSSLPWSLRQPLSTAESCG
>ENST00000229214.9|SNV-123-A-T|1
NQKPKPENHDESELLTVPDGWK
>ENST00000525135.5|INDEL-91281-C-CG|11
MHTLDHLHGVSNRSQPALHR
>ENST00000402802.7|SNV-9466-G-A|2
CQPSHVHHRSVK
>ENST00000477357.5|SNV-18000-C-A|4
KACHLETR
>ENST00000652736.1|SNV-41422-C-A|16
MVHFQSCSIHMIMVIIYNTTR
>ENST00000504884.6|SNV-114067-G-A|1
QSITYCSVTGTRRVSTAPHFFDGR
>ENST00000378814.9|SNV-208027-G-T|3
RISLKNIFYSCGVTYEILSNIPK
>ENST00000564054.1|SNV-170888-G-A|4
MVSMTLSQKTK
>ENST00000558180.2|SNV-1494-G-C|2
TWAPPSR
>ENST00000423955.7|INDEL-52680-G-GC|3
AAVLPEPR
>ENST00000465252.5|INDEL-39600-T-TT|5
LPRASSPASSTVSMVLR
>ENST00000360168.7|INDEL-29616-A-AA|22
GLCRGQFLHLSSGGALR
>ENST00000525364.5|SNV-10926-C-T|1
DLFAPSR
>ENST00000573619.1|SNV-307786-T-C|3
RTQFPLFFLTAAYLMTGSLLLLQR
>ENST00000361234.9|SNV-23472-G-A|4
CGKHMSECPICRQYVVR
>ENST00000639715.1|SNV-54876-C-T|1
CTSSGRSLRPC
>ENST00000551359.5|SNV-9953-T-G|1
ETVRASSTLLFTLSYPDDKTGK
>ENST00000477357.5|SNV-18000-C-A|3
KACHLETRLWGLQHGCDH
>ENST00000553310.6|INDEL-52680-G-GC|17
TQLRLPLRGR
>ENST00000360104.7|SNV-273834-A-G|5
NKKSSSLLNQKPEGSICSEGDCTK
>ENST00000366757.3|INDEL-489-A-AG|5
KWPWQVSVHYAGPPRLR
>ENST00000630813.1|SNV-109136-G-T|1
AYSDQEHIKLWRS
>ENST00000494253.1|SNV-112783-C-T|1
CCPPLSGELPTGPR
>ENST00000564054.1|SNV-170888-G-A|2
MVSMTLSQKTKEN
>ENST00000534779.5|SNV-11744-G-A|2
RLSVSGHDENSVELTMAEGPYK
>ENST00000643816.1|SNV-93612-A-G|2
MNEVITGVRIIKMYAWEK
>ENST00000331664.6|INDEL-3121-G-GG|23
GGTWSQAEKATSLYRQAPEGHR
>ENST00000645237.2|SNV-93612-A-G|2
TMNEVITGVRIIK
>ENST00000643471.2|SNV-1562-C-T|1
FYFSKGNIADRTDGYLK
>ENST00000159060.3|INDEL-32999-G-GG|4
GDRSHSLR
>ENST00000508804.5|SNV-302817-C-A|1
DQSDTLSAGHSSPVTLALCLKEG
>ENST00000329734.4|SNV-1494-G-C|2
MTWAPPSR
>ENST00000510084.2|SNV-20633-A-G|3
AKQLIDQGKTVLFAFEEAVGSSH
>ENST00000496767.5|MNV-22293-AATTTTGGAGAACA-A|1
PQTPPENGERPSLEWLQ
>ENST00000255266.10|INDEL-245-C-CC|5
LISDLLGAKEACR
>ENST00000361234.9|SNV-23472-G-A|3
HMSECPICR
>ENST00000375023.3|MNV-1487-TT-T|5
APPAITPWAPSSASALWGRR
>ENST00000645635.1|SNV-55550-C-A|5
THRYQIWTTVVDWINPDLK
>ENST00000481347.1|SNV-34395-G-A|5
MNVVMETNKMLRK
>ENST00000528440.1|SNV-47245-G-T|2
MAFKDSVKI
>ENST00000367742.7|SNV-59983-C-G|4
GPFDDQPAGTTGVDLINGR
>ENST00000528440.1|SNV-47245-G-T|7
CMAFKDSVK
>ENST00000332853.9|INDEL-95809-C-CC|2
GEQAVVQRPPPRFYLIPATQ
>ENST00000504884.6|SNV-114067-G-A|2
QSITYCSVTGTRR
>ENST00000557380.5|SNV-14641-C-A|2
MIGLTEIVASATKGELLKR
>ENST00000246662.9|SNV-561-C-G|2
LGSYLDK
>ENST00000577827.5|SNV-820335-C-T|4
MPPDPKMDIGWCSNSSSWVGR
>ENST00000375735.7|SNV-60759-C-A|5
CYLTLTK
>ENST00000298310.10|SNV-14641-C-A|1
LTEIVASATKGELLKR
>ENST00000467219.5|SNV-23632-T-G|8
MSALRMGWIISRHYNK
>ENST00000159060.3|INDEL-32999-G-GG|2
SHSLRCSSEIYMVQMQ
>ENST00000232375.8|MNV-22293-AATTTTGGAGAACA-A|6
ERRATIFR
>ENST00000246662.9|SNV-561-C-G|3
STMQELNSRLGSYLDK
>ENST00000424728.6|SNV-56505-T-A|1
LLDTKLPTSELKIYAK
>ENST00000466182.5|INDEL-24474-G-GG|4
PRAPLCCLDTAATSRVQVPR
>ENST00000495184.5|SNV-224468-C-A|6
TPCHLTRMGCAKASTSPR
>ENST00000498472.1|INDEL-32957-G-GG|2
EGPGHWIWRESHLHGEGPP
>ENST00000375023.3|MNV-1487-TT-T|18
CQAKLEDPCPPSFCPKGAAATSRPR
>ENST00000489152.5|INDEL-9326-T-TG|7
WPLPYGLAGPR
>ENST00000522698.1|SNV-116375-T-C|1
QLYPLPHWRTDGHNHVIINLSRGPY
>ENST00000416215.6|SNV-10055-A-C|6
AWQETSRVIVMTTR
>ENST00000459915.2|SNV-557201-G-T|4
MSCSPPLCYQPGRLPLK
>ENST00000519051.5|SNV-183313-G-C|3
LPGDRACQSSAPHGR
>ENST00000533090.6|SNV-174475-T-A|5
GSINSNLPSWIYLK
>ENST00000474122.1|SNV-62662-A-T|4
TMKNDSLNSSHPI
>ENST00000611205.4|SNV-14636-A-G|5
RNVQKDTGELK
>ENST00000360104.7|SNV-273834-A-G|2
SSSLLNQKPEGSICSEGDCTK
>ENST00000397700.6|SNV-102386-G-A|1
TGPLGLASEKGDQGETGKK
>ENST00000354914.8|SNV-87846-G-C|2
GDPGPKGEK
>ENST00000466182.5|INDEL-24474-G-GG|1
VQVPRGR
>ENST00000443081.5|SNV-32132-C-T|5
TGPSEEKPSRLIRLSGVPEDAIK
>ENST00000243346.10|SNV-18169-A-G|5
VDYDRQSGSAVITFVEIGVAGK
>ENST00000498720.1|SNV-136045-G-C|1
FIFCNLYSTPAPAIRLLYAK
>FUSION-ENST00000253669.10:6595-ENST00000588079.1:1329|1
AQGPAVLL
>ENST00000505139.1|SNV-22741-A-C|1
EPLPLAVGIAFFLMTFLAS
>ENST00000485151.1|SNV-32170-C-T|5
EVVGAQPPLAR
>ENST00000462460.6|SNV-23927-C-A|2
QNFSFLSGMTGKAK
>ENST00000282120.6|SNV-1335-C-T|4
DSPNKVVPEQLSRK
>ENST00000494294.5|SNV-1402-C-A|6
MPRDSCRPGKR
>ENST00000508208.5|SNV-7425-G-A|1
ILWMVPIYSLDSWITLK
>ENST00000269081.8|MNV-62055-CCTCG-C|1
TPLTSLLIVNNTGSNIEDCIH
>ENST00000611205.4|SNV-14636-A-G|2
DTGELKSCGIQDIFVFCTR
>ENST00000553310.6|INDEL-52680-G-GC|30
RPLPWHLLLPRPHR
>ENST00000382564.8|INDEL-2782-G-GG|1
SAFSGGYYRGGV
>ENST00000416215.6|SNV-10055-A-C|5
MAWQETSRVIVMTTREVEK
>ENST00000504884.6|SNV-114067-G-A|5
WKQSITYCSVTGTR
>ENST00000359988.4|SNV-55581-A-C|5
ASELISESKYRQHPPSFK
>ENST00000360168.7|INDEL-29616-A-AA|23
KPILVSRPR
>ENST00000462460.6|SNV-23927-C-A|1
QNFSFLSGMTGKAKTR
>ENST00000631193.1|SNV-75307-G-A|2
ELNPIMLLLDNK
>ENST00000336148.10|SNV-83279-C-G|1
AAELTCLTGLFMLRRTQEIINK
>ENST00000647789.2|SNV-24171-C-A|1
YTPEQVAMANVTALHR
>ENST00000424728.6|SNV-56505-T-A|6
SKTAIGLSHIMSAGDAKK
>ENST00000282406.9|INDEL-128286-A-AC|2
GVSLFYLILKYSNK
>ENST00000298767.10|SNV-50707-C-A|5
STQPLNTRCLSVISLANK
>ENST00000555405.5|INDEL-36071-G-GG|7
MGNSNGASSSCPGWLRKGAGK
>ENST00000495712.1|SNV-24334-C-A|7
GSSMCLLRCSLQPPLWLK
>ENST00000339992.3|INDEL-1472-T-TC|4
HHPPIPFPCLGTPKGSGGSGPGR
>ENST00000489152.5|INDEL-9326-T-TG|13
GPWLMPRWPLPYGLAGPR
>ENST00000237247.10|SNV-110307-A-G|1
ASMGNIALSPSPVRKSPR
>ENST00000252242.9|SNV-3377-C-T|3
HEISEMNWMIQR
>ENST00000553310.6|INDEL-52680-G-GC|16
LPLRGRVR
>ENST00000525931.1|SNV-56020-T-C|1
CTRFVLLLWRPSACWPSLHPLLLR
>ENST00000336148.10|SNV-83279-C-G|4
RAAELTCLTGLFMLRR
>ENST00000186436.10|INDEL-233879-C-CC|2
GQLQQHR
>ENST00000404929.6|SNV-13826-G-A|2
QKEWVPTITVPEPFQMMIR
>ENST00000550722.5|SNV-138966-C-T|3
WRWGNTR
>ENST00000489152.5|INDEL-9326-T-TG|8
PRWPLPYGLAGPRGLFR
>ENST00000297857.3|SNV-21436-C-T|6
LTRREIDVWFTEK
>ENST00000666250.1|INDEL-206-C-CG|2
MSAPVGAPGPPGSHPGGLSAASAAR
>ENST00000483060.1|SNV-110307-A-G|4
MGNIALSPSPVVSVVCVCVK
>ENST00000361234.9|SNV-23472-G-A|5
CGKHMSECPICR
>ENST00000506482.1|SNV-430719-A-G|9
GEGSCSIQSCFKEILPHTLICGSIK
>ENST00000489152.5|INDEL-9326-T-TG|6
WPLPYGLAGPRGLFR
>ENST00000471351.2|SNV-64874-C-G|4
MDYRVNIFLRQEWNDPR
>ENST00000530071.5|SNV-103821-G-C|5
QHMQAIREDSRLGPAAVESVFTV
>ENST00000471827.1|SNV-2028-C-G|1
SSALTFLLFSTGRGMG
>ENST00000261883.6|INDEL-3785-C-CC|4
KNPSIFAKPCR
>ENST00000352312.6|SNV-21511-A-G|5
RQLQLEGK
>ENST00000510003.5|SNV-114067-G-A|6
METIYYILQR
>ENST00000397700.6|SNV-102386-G-A|4
GKTGPLGLASEKGDQGETGK
>ENST00000643759.2|SNV-63718-G-C|1
HLPLQKAEDLFVEFAHK
>ENST00000374807.9|SNV-4925-A-C|1
GCYFVLDWLPKTYWCRQLENSLR
>ENST00000330212.7|SNV-5853-C-A|3
IMDKISDR
>ENST00000503829.5|SNV-302817-C-A|3
MLPYLISSHLSYRQDTHPPLL
>ENST00000528440.1|SNV-47245-G-T|9
PLSSLPFLSSWGSLMCMAFKDSVKI
>ENST00000360168.7|INDEL-29616-A-AA|1
GSGSCSKNSS
>ENST00000471890.6|MNV-22293-AATTTTGGAGAACA-A|2
APFTACLCMR
>ENST00000366574.7|INDEL-617852-T-TC|2
LANGWIYGEIYSDSSKVPAINEAI
>ENST00000264705.9|SNV-24645-G-A|2
LGGAVLSFSKATSSVQK
>ENST00000485151.1|SNV-32170-C-T|1
EVVGAQPPLARVGRSSR
>ENST00000297591.10|SNV-64674-C-A|1
GPLPPLRPLSSTG
>ENST00000394236.9|SNV-102855-C-A|3
IKALSLCSDQQSHLEFRVNR
>ENST00000643816.1|SNV-93612-A-G|6
MNEVITGVR
>ENST00000579455.2|SNV-22947-G-T|1
HAVIEIHSILSNWCYVLPSMK
>ENST00000643759.2|SNV-63718-G-C|4
QKLLEKHLPLQK
>ENST00000652736.1|SNV-41422-C-A|17
NIVMVHFQSCSIHMIMVIIYNTTR
>ENST00000553310.6|INDEL-52680-G-GC|15
GRVRAQSPMHHHR
>ENST00000673384.1|INDEL-54779-C-CC|2
CLASRDYRECCQV
>ENST00000519051.5|SNV-183313-G-C|4
HLGHGGPHRLPGDRACQSSAPHGR
>ENST00000300648.7|SNV-40816-G-T|2
VISESPPDQWEARCGFALALNK
>ENST00000375023.3|INDEL-1502-C-CC|2
GRLPHPGLGPPTVLLHAWMDR
>ENST00000532006.1|SNV-1402-C-A|3
EEAGGVR
>ENST00000533090.6|SNV-174475-T-A|6
MGSINSNLPSWIYLK
>ENST00000232375.8|MNV-22293-AATTTTGGAGAACA-A|1
MATRPFLSSPSVWILRS
>ENST00000306051.3|SNV-797-C-A|1
NLYEMHRRLQR
>ENST00000496767.5|MNV-22293-AATTTTGGAGAACA-A|5
MWRFLMPQTPPENGERPSLEWLQ
>ENST00000508173.5|SNV-10166-G-T|5
NGKDVLAIIMAVNKVDGSHFTK
>ENST00000331664.6|INDEL-3121-G-GG|21
ATSLYRQAPEGHRLAPLRPSIWTK
>ENST00000371117.8|SNV-296262-C-A|2
TVLVDKDLPFFK
>ENST00000321895.7|INDEL-3218-G-GG|2
TQPRGRGR
>ENST00000555837.5|SNV-14636-A-G|1
SKKIQEN
>ENST00000404929.6|SNV-13826-G-A|1
QKEWVPTITVPEPFQMMIREQK
>ENST00000418132.7|SNV-23215-C-A|2
DPNWNGERLKK
>ENST00000261883.6|INDEL-3785-C-CC|1
NPSIFAKPCRHPGEPW
>ENST00000528440.1|SNV-47245-G-T|14
LPPMPLSSLPFLSSWGSLMCMAFK
>ENST00000354924.2|SNV-8-G-A|1
AKENHSLAAEFILIGFTNYPELK
>ENST00000474122.1|SNV-62662-A-T|3
MKNDSLNSSHPI
>ENST00000296721.9|SNV-38125-C-G|2
QAHLRLALDTCSIIYVPK
>ENST00000481726.1|SNV-29044-C-T|7
QMALLLSAYLKYWGKR
>ENST00000643759.2|SNV-63718-G-C|2
LLEKHLPLQKAEDLFVEFAHK
>ENST00000494294.5|SNV-1402-C-A|2
DSCRPGKRGSWGRPW
>ENST00000299752.9|INDEL-6866-G-GG|1
LFPADHPALRPHQPNPQVLPSQ
>ENST00000494294.5|SNV-1402-C-A|1
RGSWGRPW
>ENST00000359988.4|SNV-55581-A-C|4
YRQHPPSFK
>ENST00000293760.10|INDEL-11904-T-TT|3
ISVAKVRR
>ENST00000508804.5|SNV-302817-C-A|3
DQSDTLSAGHSSPVTLALCLK
>ENST00000556664.1|SNV-1928-C-A|2
MANWASWSFWCPWVLMSMLRSPV
>ENST00000417368.7|INDEL-66390-C-CC|2
TVGLPTRHGSQNVA
>ENST00000553310.6|INDEL-52680-G-GC|11
AQSPMHHHRVGQR
>ENST00000449343.6|SNV-5157-G-A|1
FPIEAGTINPENRIIPHLPAPK
>ENST00000293760.10|INDEL-11904-T-TT|2
VRRGGTSHV
>ENST00000481347.1|SNV-34395-G-A|4
NVVMETNKMLRK
>ENST00000446231.7|SNV-50229-A-G|1
FVVVFDLSALTTIGNAK
>ENST00000232375.8|MNV-22293-AATTTTGGAGAACA-A|3
ATIFRMATRPFLSSPSVWILRS
>ENST00000467219.5|SNV-23632-T-G|11
MMSALRMGWIISR
>ENST00000546188.5|INDEL-25016-T-TT|3
GVHLAQGFPWPLAGYRLQWGDR
>ENST00000563859.5|SNV-57958-T-C|3
ANLVAAFPSGYLLMDISYK
>ENST00000539041.5|SNV-20200-A-G|2
QFTILDSR
>ENST00000332853.9|INDEL-95809-C-CC|5
RPHQHCLRPDPLR
>ENST00000255266.10|SNV-10166-G-T|1
DVLAIIMAVNKVDGSHFTKR
>ENST00000566479.5|SNV-5970-T-G|5
ESRWEADTLDKEGLSESGR
>ENST00000397022.7|SNV-5517-G-C|1
DNQPMDAKEFEPK
>ENST00000614341.5|SNV-2993-A-C|1
LPHLALGSHLPYSQATLHGTARGK
>ENST00000331664.6|INDEL-3121-G-GG|1
SKPPFLDSLPITPNVPFSGAQGNKR
>ENST00000532006.1|SNV-1402-C-A|4
GKEEAGGVRGK
>ENST00000370992.9|SNV-52970-C-G|1
APRRAVLETIR
>ENST00000573619.1|SNV-307786-T-C|2
TQFPLFFLTAAYLMTGSLLLLQR
>ENST00000564054.1|SNV-170888-G-A|3
VSMTLSQKTK
>ENST00000367742.7|SNV-59983-C-G|1
SAHHQEGVPNGTGQKNSKDSTGK
>ENST00000300127.2|SNV-263-G-C|1
SVLDIVFSSITVPNFLVDLLSDRK
>ENST00000329734.4|SNV-1494-G-C|5
KENKMTWAPPSR
>ENST00000645635.1|SNV-55550-C-A|1
YQIWTTVVDWINPDLKRIVIEYVDR
>ENST00000594199.3|SNV-52674-T-G|11
DKAQKYSLVK
>ENST00000594199.3|SNV-52674-T-G|9
AQKYSLVKK
>ENST00000255266.10|INDEL-245-C-CC|3
EACRGLQQLPLPEQHGGERNHL
>ENST00000375023.3|INDEL-1502-C-CC|3
RGRLPHPGLGPPTVLLHAWMDR
>ENST00000481189.1|SNV-25246-C-G|1
QERPVPWTVELALGGSPSGWSCR
>ENST00000447932.6|SNV-69015-G-C|2
RQAHILTE
>ENST00000508173.5|SNV-10166-G-T|6
MNGKDVLAIIMAVNKVDGSHFTK
>ENST00000238616.10|INDEL-36071-G-GG|3
KGAGKCR
>ENST00000532006.1|SNV-1402-C-A|2
EEAGGVRGK
>ENST00000498472.1|INDEL-32957-G-GG|3
EGPGHWIWR
>ENST00000551359.5|SNV-9953-T-G|3
CGRETVRASSTLLFTLSYPDDK
>ENST00000369209.7|SNV-166380-C-A|2
LRLNQMIELSSK
>ENST00000555245.5|SNV-57770-G-A|8
APAAFGLVSFLMHAGLEQNRIR
>ENST00000546188.5|INDEL-25016-T-TT|4
GVHLAQGFPWPLAGYR
>ENST00000504853.3|SNV-55730-C-A|1
DNSSRLDKPRP
>ENST00000405000.6|INDEL-128286-A-AC|6
MGTPASSVKQQTDQRPHLTLK
>ENST00000375735.7|SNV-60759-C-A|3
CYLTLTKAMKMGLGGNPYGPAGTGK
>ENST00000656021.1|SNV-853-C-T|4
RCGGSASRSLPLPK
>ENST00000549511.5|SNV-3377-C-T|3
NWMIQRLR
>ENST00000489152.5|INDEL-9326-T-TG|12
GPWLMPRWPLPYGLAGPRGLFR
>ENST00000354914.8|SNV-87846-G-C|3
GFKGDPGPKGEK
>ENST00000674468.1|SNV-166380-C-A|5
SSSSLPWSLRQPLSTAESCG
>ENST00000312106.6|SNV-3431-A-C|2
KTGRLPR
>ENST00000473043.5|SNV-232145-C-T|1
TPCCCCHRWAPTLT
>ENST00000418664.2|SNV-23854-G-A|1
EIMWINDCEEEELLYNWSDK
>ENST00000614341.5|SNV-2993-A-C|2
LPHLALGSHLPYSQATLHGTAR
>ENST00000399151.3|SNV-124813-A-C|2
RQAFAVFSGELDQYHLSLPLIQER
>ENST00000553310.6|INDEL-52680-G-GC|9
VGQREPPHAPQPGDRPQRAVR
>ENST00000334586.10|INDEL-10016-C-CA|1
QPRASSC
>ENST00000329734.4|SNV-1494-G-C|1
MTWAPPSRTDEEGNAYGSER
>ENST00000495184.5|SNV-224468-C-A|4
MGCAKASTSPRVAW
>ENST00000338977.5|SNV-55424-G-A|4
HEKIHTEEKPYKCK
>ENST00000367360.7|SNV-3845-G-A|2
MSCEQKAER
>ENST00000643816.1|SNV-93612-A-G|1
NEVITGVRIIKMYAWEK
>ENST00000377071.9|SNV-136530-T-C|2
WECPKCNHAGK
>ENST00000402802.7|SNV-9466-G-A|4
CTGCCNTSSVKCQPSHVHHRSVK
>ENST00000418132.7|SNV-23215-C-A|3
DPNWNGERLK
>ENST00000594199.3|SNV-52674-T-G|17
ELKTDELQK
>ENST00000314888.10|SNV-24334-C-A|3
NTSALCNSCR
>ENST00000555405.5|INDEL-36071-G-GG|4
MGPAAPVLAGFGK
>ENST00000473043.5|SNV-232145-C-T|2
SSRTPCCCCHRWAPTLT
>ENST00000375023.3|MNV-1487-TT-T|15
GAAATSRPR
>ENST00000400960.7|INDEL-118300-T-TG|3
LKGRSASHCVLAGNESPLE
>ENST00000550023.5|SNV-123-A-T|2
MMNQNSLRFLMVGR
>ENST00000312419.8|SNV-3953-T-C|2
QSDLAWQYGPCTGITRLQR
>ENST00000524871.6|SNV-1053303-A-G|2
DQEVVIECKPQGSPKPTVSWKK
>ENST00000650358.1|INDEL-16177-C-CG|8
GPLSSTGCRRASPARPK
>ENST00000505139.1|SNV-22741-A-C|2
REPLPLAVGIAFFLMTFLAS
>ENST00000260702.4|SNV-10055-G-A|3
AQVGEGR
>ENST00000594199.3|SNV-52674-T-G|15
LIAWEKFPTTNLLSKDK
>ENST00000551359.5|SNV-9953-T-G|2
ETVRASSTLLFTLSYPDDK
>ENST00000332853.9|INDEL-95809-C-CC|6
ACQRRPHQHCLRPDPLR
>ENST00000461624.1|SNV-63718-G-C|1
HLPLQKV
>ENST00000523488.5|SNV-1627805-C-T|5
EVFLSPLPGSPGR
>ENST00000399849.4|SNV-4437-G-A|1
LDFPEGVFAVTRLTAEQLSLKQQDK
>ENST00000480682.5|SNV-2859-A-G|11
PCMWNFHLTGWSCR
>ENST00000481726.1|SNV-29044-C-T|10
TSVKQMALLLSAYLKYWGK
>ENST00000352312.6|SNV-21511-A-G|6
HTSLRRQLQLEGK
>ENST00000375023.3|MNV-1487-TT-T|4
RVHVVSCGQDPALLGAVR
>ENST00000417856.5|INDEL-8826-C-CG|1
SGFLWETPGCPEAQQ
>ENST00000293760.10|INDEL-11904-T-TT|1
RGGTSHV
>ENST00000481726.1|SNV-29044-C-T|8
QMALLLSAYLKYWGK
>ENST00000480682.5|SNV-2859-A-G|6
MWNFHLTGWSCRLYILSLK
>ENST00000394236.9|SNV-102855-C-A|2
ALSLCSDQQSHLEFR
>ENST00000342992.10|SNV-265685-T-A|4
FDEVSADFVVISWEPPAYTGGCQK
>ENST00000334583.11|INDEL-4526-C-CT|2
LKLGASVLLRALSHQS
>ENST00000674505.1|SNV-166380-C-A|1
LNQMIELSSKAAVNG
>ENST00000525931.1|SNV-56020-T-C|3
GWKMRCTR
>ENST00000495184.5|SNV-224468-C-A|2
GCAKASTSPRVAW
>ENST00000553310.6|INDEL-52680-G-GC|13
VRAQSPMHHHRVGQR
>ENST00000352312.6|SNV-21511-A-G|3
QLQLEGK
>ENST00000549511.5|SNV-3377-C-T|1
NWMIQRLRAEIDNVK
>ENST00000465252.5|INDEL-39600-T-TT|1
ASSPASSTVSMVLRKSSSSR
>ENST00000534803.1|SNV-59530-A-G|9
LSLEFDYMCQYDCVEVRDGDNR
>ENST00000299752.9|INDEL-6866-G-GG|4
LVGPGPGPGSHR
>ENST00000314888.10|SNV-24334-C-A|2
NTSALCNSCRLASAR
>ENST00000159060.3|INDEL-32999-G-GG|1
CSSEIYMVQMQ
>ENST00000446198.5|INDEL-47170-C-CC|1
SQPQCDHRPHIH
>ENST00000481347.1|SNV-34395-G-A|3
METNKMLRK
>ENST00000398531.3|INDEL-323-T-TC|1
WLWFLWGLQGGLWFLWLLPVQLL
>ENST00000374270.8|SNV-76745-C-T|1
EQVPVVCLDLYPMTDYTVNVTLLR
>ENST00000443081.5|SNV-32132-C-T|3
LIRLSGVPEDAIKEEILNAFR
>ENST00000361820.6|SNV-68417-G-T|3
NRSKVFSFSSALNICYALFFGR
>ENST00000366757.3|INDEL-489-A-AG|2
WPWQVSVHYAGPPRLRR
>ENST00000512345.5|SNV-302817-C-A|2
CYRQDTHPPLL
>ENST00000550023.5|SNV-123-A-T|1
MMNQNSLRFLMVGRNQLFPK
>ENST00000553310.6|INDEL-52680-G-GC|6
AVREAGGEGADQVPQQQVR
>ENST00000611205.4|SNV-14636-A-G|3
NVQKDTGELKSCGIQDIFVFCTR
>ENST00000366757.3|INDEL-489-A-AG|4
WPWQVSVHYAGPPR
>ENST00000487673.5|SNV-53434-T-G|3
MSLEKKPAVPTPPSTSNGLRQGLWS
>ENST00000371253.7|SNV-16405-A-C|2
DSKETRDLR
>ENST00000496857.5|SNV-371647-G-T|3
NVFFISHQIR
>ENST00000506617.1|SNV-23854-G-A|2
MWINDCEEEELLYNWSDKNTNIAQK
>ENST00000281455.7|SNV-60180-A-G|2
LVFHKVQSSLGGR
>ENST00000568999.5|INDEL-41017-A-AC|1
GNPPSHPHLP
>ENST00000513610.6|SNV-264755-C-G|4
FEKLAGTSEVGDLPWK
>ENST00000298310.10|SNV-14641-C-A|5
AAEPLLTLERLTEIVASATK
>ENST00000377071.9|SNV-136530-T-C|4
ESEGVVNDELPNRWECPK
>ENST00000496857.5|SNV-371647-G-T|8
MCSSLAIRSERISPNILESCFPNQK
>ENST00000296721.9|SNV-38125-C-G|1
QAHLRLALDTCSIIYVPKDSR
>ENST00000449343.6|SNV-5157-G-A|3
FPIEAGTINPENR
>ENST00000360168.7|INDEL-29616-A-AA|7
AAQTAVDVWRGSK
>ENST00000331664.6|INDEL-3121-G-GG|11
VQPGQTKAEPR
>ENST00000547525.6|SNV-118941-A-G|3
KLECDPYTADMQKTISAYIK
>ENST00000361924.6|SNV-81823-G-A|3
EQIESLTEVHRQELNDVISIWEKK
>ENST00000498472.1|INDEL-32957-G-GG|1
ESHLHGEGPP
>ENST00000261609.13|SNV-143182-G-A|2
VYACGKATNGRLGLGISSGTVPIPR
>ENST00000555371.1|SNV-1928-C-A|2
MANWASWSFWCPWVLMSMLR
>ENST00000392056.8|SNV-49694-A-C|3
GCGSSGSGPGNSIPACK
>ENST00000546188.5|INDEL-25016-T-TT|6
RGVHLAQGFPWPLAGYR
>ENST00000263025.9|SNV-305-C-A|1
AEAAAQGGGGGEPRR
>ENST00000238616.10|INDEL-36071-G-GG|1
CRIYPHA
>ENST00000577830.6|SNV-84046-C-T|1
DFLLALERD
>ENST00000643759.2|SNV-63718-G-C|3
LLEKHLPLQK
>ENST00000400191.7|INDEL-202932-G-GA|6
GMGKKENR
>ENST00000399849.4|SNV-4437-G-A|3
LDFPEGVFAVTR
>ENST00000416215.6|SNV-10055-A-C|9
MAWQETSR
>ENST00000477357.5|SNV-18000-C-A|6
SEAGSRDRK
>ENST00000295025.12|MNV-40879-TA-T|1
IVSIQVLAVCKMSN
>ENST00000490115.5|MNV-22293-AATTTTGGAGAACA-A|1
PQTPPENGERPSLEWLQDLFCR
>ENST00000331664.6|INDEL-3121-G-GG|22
ATSLYRQAPEGHR
>ENST00000647789.2|SNV-24171-C-A|2
KYTPEQVAMANVTALHR
>ENST00000650358.1|INDEL-16177-C-CG|5
ASPARPK
>ENST00000334586.10|INDEL-10016-C-CA|4
ERPQPSPERGTARAR
>ENST00000533090.6|SNV-174475-T-A|2
MGSINSNLPSWIYLKIVMNMNKSTR
>ENST00000423565.5|INDEL-24474-G-GG|1
QGSSPQGPTLRF
>ENST00000340308.7|SNV-69015-G-C|4
AKETGSHIDGVTGAR
>ENST00000564054.1|SNV-170888-G-A|6
MVSMTLSQK
>ENST00000402838.3|SNV-95307-C-G|1
QQLQCVVVGSENAKRYFEAVQGSK
>ENST00000331664.6|INDEL-3121-G-GG|8
AEPREKPPCGQKGLSHEDTLGASSR
>ENST00000553310.6|INDEL-52680-G-GC|28
RPLPWHLLLPRPHRGLRQPQR
>ENST00000533208.5|SNV-8753-A-G|1
AQYPSDQGMWLS
>ENST00000405000.6|INDEL-128286-A-AC|5
GTPASSVK
>ENST00000476396.1|SNV-36854-C-G|4
MISLGRKALCGWSINVPTLDGR
>ENST00000455574.6|SNV-38125-C-G|1
LQGSAGTSEVGTGYLQHHLR
>ENST00000375023.3|MNV-1487-TT-T|12
SSATAHRASRAMPVNVMSTSASR
>ENST00000400960.7|INDEL-118300-T-TG|1
SASHCVLAGNESPLE
>ENST00000261883.6|INDEL-3785-C-CC|2
NPSIFAKPCR
>ENST00000242310.4|INDEL-293-T-TT|2
KHLAGFGGFGAGQPNH
>ENST00000533090.6|SNV-174475-T-A|1
GSINSNLPSWIYLKIVMNMNKSTR
>ENST00000360168.7|INDEL-29616-A-AA|21
GLCRGQFLHLSSGGALRGK
>ENST00000549511.5|SNV-3377-C-T|5
MNWMIQR
>ENST00000496857.5|SNV-371647-G-T|10
MCSSLAIRSER
>ENST00000522676.5|SNV-430719-A-G|1
SCPIPLFVEASKRFEESK
>ENST00000039989.9|INDEL-91281-C-CG|7
SQPALHRGESVNR
>ENST00000553310.6|INDEL-52680-G-GC|3
EAGGEGADQVPQQQVRGLHR
>ENST00000334583.11|INDEL-4526-C-CT|1
LGASVLLRALSHQS
>ENST00000418132.7|SNV-23215-C-A|1
KSHRHQGLGGTLPPR
>ENST00000466182.5|INDEL-24474-G-GG|3
APLCCLDTAATSRVQVPR
>ENST00000524871.6|SNV-1053303-A-G|3
DQEVVIECKPQGSPKPTVSWK
>ENST00000503153.5|SNV-302817-C-A|2
SPSPSSYRQDTHPPLL
>ENST00000039989.9|INDEL-91281-C-CG|4
GESVNRGITKSR
>ENST00000238616.10|INDEL-36071-G-GG|2
GAGKCRIYPHA
>ENST00000361234.9|SNV-23472-G-A|2
HMSECPICRQYVVR
>ENST00000479276.5|SNV-8748-G-A|3
KPSPSWCPSAR
>ENST00000367742.7|SNV-59983-C-G|3
SAHHQEGVPNGTGQK
>ENST00000487931.1|SNV-36854-C-G|1
EALCGWSINVPTLDGR
>ENST00000594199.3|SNV-52674-T-G|13
FPTTNLLSKDK
>ENST00000282406.9|INDEL-128286-A-AC|3
GVSLFYLILK
>ENST00000471351.2|SNV-64874-C-G|3
DYRVNIFLRQEWNDPR
>ENST00000506482.1|SNV-430719-A-G|8
GPAAYNPVLRKSCPIPLFVEASK
>ENST00000546188.5|INDEL-25016-T-TT|5
RGVHLAQGFPWPLAGYRLQWGDR
>ENST00000474122.1|SNV-62662-A-T|2
KNDSLNSSHPI
>ENST00000255266.10|SNV-10166-G-T|2
DVLAIIMAVNKVDGSHFTK
>ENST00000652736.1|SNV-41422-C-A|18
KNIVMVHFQSCSIHMIMVIIYNTTR
>ENST00000504248.5|SNV-21987-C-G|2
GASALLYAGESMFTR
>ENST00000480682.5|SNV-2859-A-G|10
MPCMWNFHLTGWSCRLYILSLK
>ENST00000297591.10|SNV-64674-C-A|2
GGQSNFNRGPLPPLRPLSSTG
>ENST00000489152.5|INDEL-9326-T-TG|11
MPRWPLPYGLAGPR
>ENST00000534422.5|SNV-11744-G-A|1
MMRTVWS
>ENST00000261609.13|SNV-143182-G-A|5
SLFAVTVEGKVYACGK
>ENST00000465252.5|INDEL-39600-T-TT|6
SLAPRLPRASSPASSTVSMVLR
>ENST00000432999.6|MNV-5194-GTCGTG-G|2
LFELRTFGFHGFCFSTI
>ENST00000339992.3|INDEL-1472-T-TC|3
GSGGSGPGR
>ENST00000375023.3|MNV-1487-TT-T|17
LEDPCPPSFCPK
>ENST00000252242.9|SNV-3377-C-T|1
HEISEMNWMIQRLRAEIDNVK
>ENST00000673384.1|INDEL-54779-C-CC|1
DYRECCQV
>ENST00000525135.5|INDEL-91281-C-CG|12
GFPTGASLHYTGESQLTEVLQNLGK
>ENST00000476396.1|SNV-36854-C-G|3
ISLGRKALCGWSINVPTLDGR
>ENST00000525135.5|INDEL-91281-C-CG|9
HTLDHLHGVSNRSQPALHRGESVNR
>ENST00000473231.5|SNV-2859-A-G|5
KVKAETAGDNLSVLLCSLQTGWSCR
>ENST00000400960.7|INDEL-118300-T-TG|2
GRSASHCVLAGNESPLE
>ENST00000232375.8|MNV-22293-AATTTTGGAGAACA-A|4
ATIFRMATRPFLSSPSVWILR
>ENST00000494253.1|SNV-112783-C-T|2
PWLRCCPPLSGELPTGPR
>ENST00000360168.7|INDEL-29616-A-AA|9
IEGCAGLPLRAAQTAVDVWRGSK
>ENST00000282406.9|INDEL-128286-A-AC|8
MMGTPASSVK
>ENST00000338482.5|SNV-11569-C-T|1
AQPECMHVLVLSSWR
>ENST00000494253.1|SNV-112783-C-T|3
MPWLRCCPPLSGELPTGPR
>ENST00000474122.1|SNV-62662-A-T|5
FKTMKNDSLNSSHPI
>ENST00000496857.5|SNV-371647-G-T|6
RRNVFFISHQIR
>ENST00000342992.10|SNV-265685-T-A|3
SNYIVEK
>ENST00000336148.10|SNV-83279-C-G|3
AAELTCLTGLFMLR
>ENST00000551359.5|SNV-9953-T-G|7
ENCSLCRCGR
>ENST00000299752.9|INDEL-6866-G-GG|2
GQCPHQCPSR
>ENST00000305476.10|SNV-10083-A-G|2
LRQRQPLPDSNPEESSV
>ENST00000528440.1|SNV-47245-G-T|1
AFKDSVKI
>ENST00000369209.7|SNV-166380-C-A|1
LNQMIELSSK
>ENST00000610546.4|SNV-9953-T-G|1
ETVRASSTLLFTLSYPDGSKSDK
>ENST00000476396.1|SNV-36854-C-G|5
EIYDQFGEEGIVWLVN
>ENST00000409039.8|SNV-23632-T-G|1
MGWIISRHYNKDER
>ENST00000554484.1|SNV-23472-G-A|2
MPSSTVSYWSVGTWLPAPSAAST
>ENST00000282120.6|SNV-1335-C-T|5
DSPNKVVPEQLSR
>ENST00000476396.1|SNV-36854-C-G|6
REIYDQFGEEGIVWLVN
>ENST00000402802.7|SNV-9466-G-A|6
RCTGCCNTSSVKCQPSHVHHR
>ENST00000468286.5|SNV-110307-A-G|3
GNIALSPSPVGAIK
>ENST00000504764.5|INDEL-94169-A-AA|1
SDQALHSFSEAKKIVFK
>ENST00000256362.5|SNV-55364-G-T|2
VWPRGLSK
>ENST00000298767.10|SNV-50707-C-A|4
STQPLNTRCLSVISLANKCAMPSFR
>ENST00000231198.12|SNV-3228-A-C|1
DYFEAQPLLYPPGFDGR
>ENST00000479481.5|SNV-52970-C-G|1
GSPWQPGTLEPLAGLCWK
>ENST00000487931.1|SNV-36854-C-G|2
ISLREALCGWSINVPTLDGR
>ENST00000647693.1|INDEL-48705-G-GG|4
MGLWRLQKGLGDDALGK
>ENST00000468286.5|SNV-110307-A-G|2
MGNIALSPSPVGAIKR
>ENST00000378814.9|SNV-208027-G-T|2
ISLKNIFYSCGVTYEILSNIPK
>ENST00000496857.5|SNV-371647-G-T|5
RNVFFISHQIR
>ENST00000356998.8|INDEL-6998-C-CC|1
DVYVGRPQPEPAHPCLR
>ENST00000360168.7|INDEL-29616-A-AA|20
GQFLHLSSGGALR
>ENST00000530071.5|SNV-103821-G-C|6
MQHMQAIREDSRLGPAAVESVFTV
>ENST00000481726.1|SNV-29044-C-T|1
ALLLSAYLKYWGKR
>ENST00000496857.5|SNV-371647-G-T|1
NVFFISHQIRKNLSQHFR
>ENST00000375735.7|SNV-60759-C-A|2
AMKMGLGGNPYGPAGTGK
>ENST00000331664.6|INDEL-3121-G-GG|17
LAPLRPSIWTK
>ENST00000462460.6|SNV-23927-C-A|3
QNFSFLSGMTGK
>ENST00000483060.1|SNV-110307-A-G|1
GNIALSPSPVVSVVCVCVKL
>ENST00000432999.6|MNV-5194-GTCGTG-G|1
TFGFHGFCFSTI
>ENST00000399849.4|SNV-4437-G-A|2
LDFPEGVFAVTRLTAEQLSLK
>ENST00000513610.6|SNV-264755-C-G|1
LAGTSEVGDLPWKFYFK
>ENST00000416215.6|SNV-10055-A-C|7
MAWQETSRVIVMTTR
>ENST00000405000.6|INDEL-128286-A-AC|4
GTPASSVKQQTDQRPHLTLK
>ENST00000673384.1|INDEL-54779-C-CC|3
CLASRDYR
