# Supplementary material for: Identification of non-canonical peptides with moPepGen
Source: Nat Biotechnol. 2025 Jun 16;44(4):568–73. doi: 10.1038/s41587-025-02701-0 (PMC12680078; doi:10.1038/s41587-025-02701-0)
Supplement: Supplementary file 4 — Supplementary Data: Cancer cell line variant peptide database. Custom peptide database FASTA file for each of the 376 cell lines from the Cancer Cell Line Encyclopedia with proteomics characterization or used in the reference channel. Variant peptide FASTA files were produced by moPepGen as the result of cell-line-specific publicly available mutations and fusions. [file 41587_2025_2701_MOESM4_ESM.zip › ACH-000155.fasta]

>FUSION-ENST00000425604.5:39974-ENST00000376724.6:9870|608
NISHYIQIFIGY
>FUSION-ENST00000425604.5:26733-ENST00000376724.6:9870|986
LMGTNVQSDRRNK
>FUSION-ENST00000425604.5:39974-ENST00000376724.6:9870|186
VPPEYGLQDEEKMSGYEIQK
>FUSION-ENST00000425604.5:39974-ENST00000376724.6:9870|612
GSHSVPQAR
>FUSION-ENST00000425604.5:26733-ENST00000376724.6:9870|1082
YPINMCK
>FUSION-ENST00000425604.5:39974-ENST00000376724.6:9870|676
ECQRNGAVIGGRHGIR
>FUSION-ENST00000425604.5:39974-ENST00000376724.6:9870|426
YETRLLSLTIHK
>FUSION-ENST00000425604.5:39974-ENST00000376724.6:9870|786
MESGNGFIYFIFNCFAST
>FUSION-ENST00000425604.5:39974-ENST00000376724.6:9870|8
LQIHKNRII
>ENST00000498332.5|SNV-5780-T-C|6
MEASVRTQPSVTADASMPLDRAAR
>FUSION-ENST00000425604.5:26733-ENST00000376724.6:9870|1225
MFQELSLSKPASIIYLK
>ENST00000378466.9|SNV-4857-C-T|5
LAYYSTVQHKVAKVWSFDHSGK
>FUSION-ENST00000425604.5:26733-ENST00000376724.6:9870|499
LFSPPSHTNPHIPQQTIIVPFSEKK
>FUSION-ENST00000425604.5:39974-ENST00000376724.6:9870|806
CLHKDEVGRTR
>ENST00000027335.8|SNV-51346-T-G|2
TAHDRDEENTANSFLNYR
>FUSION-ENST00000425604.5:26733-ENST00000376724.6:9870|807
TGVYHHAPLIFIFCRDR
>FUSION-ENST00000425604.5:39974-ENST00000376724.6:9870|637
VRLSDQIGQNLDLRAIIEGIPVQQK
>FUSION-ENST00000425604.5:39974-ENST00000376724.6:9870|408
AFDKIQYHFMIK
>ENST00000464291.1|SNV-265359-G-A|3
GTSILGR
>ENST00000465063.5|INDEL-14135-A-AA|7
ASILPRSSPCPCISSR
>FUSION-ENST00000425604.5:26733-ENST00000376724.6:9870|1373
MIKSYLLSEPFFFSNAR
>FUSION-ENST00000425604.5:26733-ENST00000376724.6:9870|360
MDLAMWVLDISLK
>FUSION-ENST00000425604.5:26733-ENST00000376724.6:9870|1009
MGFHHVGQAGLELLTLRSTHLGLPK
>FUSION-ENST00000425604.5:26733-ENST00000376724.6:9870|587
GHPRACEDNDRK
>FUSION-ENST00000425604.5:26733-ENST00000376724.6:9870|1311
NQCRPLLCENKMTEFALIGIR
>FUSION-ENST00000425604.5:39974-ENST00000376724.6:9870|581
IEGGRSSFKFILGSK
>ENST00000520164.6|SNV-4460-C-T|SNV-4449-A-T|1
LQFLYSNGVRTEQDLYVRLIDSVTK
>ENST00000554026.5|SNV-181142-C-T|1
SGRMMSAGTGTICSLRCPQR
>ENST00000554922.5|SNV-104358-G-A|1
NDTMMCAVYG
>ENST00000651436.1|SNV-99474-T-C|3
AVSTTFGRRVNVAICLQPNR
>FUSION-ENST00000425604.5:26733-ENST00000376724.6:9870|336
YISHYLAQEKVFIEVAI
>FUSION-ENST00000425604.5:39974-ENST00000376724.6:9870|708
LRMPCKWVTAK
>FUSION-ENST00000425604.5:26733-ENST00000376724.6:9870|217
MKNGYTLGGRGR
>FUSION-ENST00000425604.5:26733-ENST00000376724.6:9870|405
MILWTQTF
>ENST00000378466.9|SNV-4858-G-T|4
VAKVLSFDHSGK
>FUSION-ENST00000229239.10:2840-ENST00000343262.9:2034|39
IISNASCTTNCLAPLAKLSIVPVR
>FUSION-ENST00000425604.5:26733-ENST00000376724.6:9870|575
GDWRLGDQNSDTRR
>FUSION-ENST00000425604.5:39974-ENST00000376724.6:9870|576
HYLVIKTR
>FUSION-ENST00000425604.5:39974-ENST00000376724.6:9870|211
IFQNQISTPWPEASHAEIQSS
>FUSION-ENST00000425604.5:26733-ENST00000376724.6:9870|412
MFVFEKVSAK
>FUSION-ENST00000425604.5:26733-ENST00000376724.6:9870|624
MRLRFHQADNHLLDSDSAW
>FUSION-ENST00000425604.5:26733-ENST00000376724.6:9870|998
MYPNFIIR
>FUSION-ENST00000425604.5:26733-ENST00000376724.6:9870|477
IIISVIHSFK
>FUSION-ENST00000425604.5:26733-ENST00000376724.6:9870|222
MISILSRGRENTLS
>FUSION-ENST00000425604.5:26733-ENST00000376724.6:9870|792
MDHLAFFYIK
>ENST00000616559.4|SNV-144427-G-T|2
LVGLEPFSTYSIR
>FUSION-ENST00000514134.1:3214-ENST00000658342.1:24839|2
SIFSWRAIASCCEIFGNLQKP
>FUSION-ENST00000425604.5:39974-ENST00000376724.6:9870|202
CFHLLVSSVISFSR
>ENST00000562430.5|SNV-33385-G-T|1
LNPHILYQV
>ENST00000457779.6|SNV-1138-C-G|6
RRDHGDDSWDEEDK
>FUSION-ENST00000425604.5:26733-ENST00000376724.6:9870|4
TLQNFSGSRLSR
>FUSION-ENST00000462877.5:12568-ENST00000421355.1:23074|6
VRTKLDCFGICLTEYK
>FUSION-ENST00000615182.5:35767-ENST00000358062.6:2015783|11
VPGREPSR
>FUSION-ENST00000425604.5:26733-ENST00000376724.6:9870|1436
PEGHGIQNAQRR
>FUSION-ENST00000425604.5:26733-ENST00000376724.6:9870|1189
MCDTVVHFHDMNMPQLNYIFC
>FUSION-ENST00000425604.5:26733-ENST00000376724.6:9870|701
NGITAFIRKTPGSSLHLSAM
>ENST00000337940.4|SNV-2326-G-T|1
APSIPLHSAAAELASNHPR
>FUSION-ENST00000425604.5:39974-ENST00000376724.6:9870|116
QRPSRYLYIMFITTLFTTAK
>ENST00000505303.5|INDEL-12526-C-CA|3
AAGSPCGHIGLWDLEDKKINQPNEK
>FUSION-ENST00000425604.5:26733-ENST00000376724.6:9870|646
NFILKESL
>FUSION-ENST00000425604.5:26733-ENST00000376724.6:9870|820
RCFETGKNEFYFVLFFLLFIF
>FUSION-ENST00000425604.5:39974-ENST00000376724.6:9870|613
MGSHSVPQAR
>FUSION-ENST00000425604.5:26733-ENST00000376724.6:9870|1471
MEEKTTQSVEGLKQYCLVPER
>FUSION-ENST00000425604.5:26733-ENST00000376724.6:9870|1069
KMLNITNYQGNLK
>FUSION-ENST00000425604.5:39974-ENST00000376724.6:9870|443
MTTTKTHSTGPTQSN
>FUSION-ENST00000425604.5:39974-ENST00000376724.6:9870|545
FPSKNWNKIR
>FUSION-ENST00000425604.5:39974-ENST00000376724.6:9870|560
QKKHLVK
>FUSION-ENST00000425604.5:26733-ENST00000376724.6:9870|1105
LLKENIGEMLK
>FUSION-ENST00000425604.5:26733-ENST00000376724.6:9870|592
MCLKSNHFPLFSLLTPQAK
>FUSION-ENST00000425604.5:26733-ENST00000376724.6:9870|1152
SSPQGTCSTK
>FUSION-ENST00000422224.5:3526-ENST00000376724.6:9870|35
ILERLNRR
>FUSION-ENST00000425604.5:26733-ENST00000376724.6:9870|79
DEERLNR
>FUSION-ENST00000425604.5:26733-ENST00000376724.6:9870|308
KQPSLILASRGR
>ENST00000674182.1|SNV-2897-G-A|4
RSENSRIIQAICALLNSGGGVIK
>FUSION-ENST00000425604.5:26733-ENST00000376724.6:9870|608
MFKLEKIAFK
>FUSION-ENST00000425604.5:26733-ENST00000376724.6:9870|32
KNVFNTEFHTKSR
>FUSION-ENST00000466525.1:2840-ENST00000343262.9:2034|1
LCAGTPHPCTQGHWHRLRTCA
>FUSION-ENST00000425604.5:26733-ENST00000376724.6:9870|119
ITAHILK
>FUSION-ENST00000425604.5:26733-ENST00000376724.6:9870|952
MICKSFLLSCGFFSLLK
>FUSION-ENST00000425604.5:39974-ENST00000376724.6:9870|279
ISCTAMKTINRDK
>FUSION-ENST00000425604.5:26733-ENST00000376724.6:9870|1463
QYCLVPER
>ENST00000259211.7|SNV-1164-G-A|4
DRMSPVTIALISCQHVETLEK
>FUSION-ENST00000425604.5:39974-ENST00000376724.6:9870|547
VERFPSKNWNK
>FUSION-ENST00000425604.5:26733-ENST00000376724.6:9870|1024
HIYTMEYYLAIKRMESCHFH
>ENST00000523485.5|SNV-54374-C-T|2
WTCGAPAVCSTRLPVCSPSFLE
>FUSION-ENST00000425604.5:39974-ENST00000376724.6:9870|379
FLFALLK
>FUSION-ENST00000425604.5:26733-ENST00000376724.6:9870|983
MGTNVQSDRR
>FUSION-ENST00000425604.5:26733-ENST00000376724.6:9870|351
WVLDISLKYSRPK
>FUSION-ENST00000425604.5:26733-ENST00000376724.6:9870|1014
VSSFLIS
>ENST00000561810.1|SNV-112878-A-G|4
MWRKGSWPPTPSWR
>FUSION-ENST00000425604.5:26733-ENST00000376724.6:9870|861
SSTLFFSSFFLFFRDSFLPCNPR
>ENST00000650225.1|SNV-198354-G-T|16
MGPQGPPGEPGFRGAPWK
>ENST00000380817.8|SNV-18498-C-T|3
DALAPPQANGGPPDPGFLRLQR
>FUSION-ENST00000425604.5:26733-ENST00000376724.6:9870|602
CGLKTLSHPR
>FUSION-ENST00000425604.5:39974-ENST00000376724.6:9870|567
VTYLQINKR
>ENST00000261883.6|SNV-4438-C-A|1
TWFNIDYPGGKGDYERLDAIR
>ENST00000461253.1|SNV-268760-C-T|1
EEEKAPLALFGHTLVASLEDMKQK
>FUSION-ENST00000425604.5:26733-ENST00000376724.6:9870|812
SHCAWPFVLFFKIVCIVCVPLISL
>FUSION-ENST00000425604.5:39974-ENST00000376724.6:9870|584
LFQKIEGGR
>FUSION-ENST00000425604.5:26733-ENST00000376724.6:9870|1232
MLIFQLRY
>FUSION-ENST00000425604.5:26733-ENST00000376724.6:9870|688
YTFMKQER
>ENST00000459720.5|SNV-4156-C-T|2
APELLYGVR
>FUSION-ENST00000425604.5:26733-ENST00000376724.6:9870|515
HETPPQLILFIFCRDGGLIR
>FUSION-ENST00000425604.5:26733-ENST00000376724.6:9870|1349
MAFMEGLFFL
>FUSION-ENST00000425604.5:26733-ENST00000376724.6:9870|1031
MYHICLFIGL
>FUSION-ENST00000466525.1:2840-ENST00000343262.9:2034|6
LLGEQDR
>FUSION-ENST00000465556.1:29713-ENST00000409738.4:9835|9
MAVMPTLIQAGASASSRYGSDR
>FUSION-ENST00000425604.5:39974-ENST00000376724.6:9870|706
MPCKWVTAKCSNLISLQSK
>FUSION-ENST00000425604.5:26733-ENST00000376724.6:9870|1310
NQCRPLLCENKMTEFALIGIRN
>FUSION-ENST00000425604.5:26733-ENST00000376724.6:9870|98
MFYDRRS
>FUSION-ENST00000425604.5:39974-ENST00000376724.6:9870|769
GSYTLRMIHKSEK
>ENST00000529794.5|SNV-47677-C-T|5
MQHILKIMNVISNWQ
>FUSION-ENST00000425604.5:26733-ENST00000376724.6:9870|754
MMLAVAFL
>FUSION-ENST00000425604.5:39974-ENST00000376724.6:9870|433
MMLGKLDIHIRK
>FUSION-ENST00000425604.5:26733-ENST00000376724.6:9870|150
MRYSAQENIK
>ENST00000558252.5|SNV-96154-T-A|3
MMHLILRMAWL
>FUSION-ENST00000425604.5:26733-ENST00000376724.6:9870|728
LGSVPFSFLGEFVKKWFDISYS
>FUSION-ENST00000425604.5:26733-ENST00000376724.6:9870|284
GATSYMWLLSTWNVASVIK
>FUSION-ENST00000425604.5:39974-ENST00000376724.6:9870|538
NPDLLSSESSAVRASVWNLLSHK
>ENST00000257626.12|SNV-11760-G-T|3
DDKGNVVFVLYDCQTR
>ENST00000523485.5|SNV-54374-C-T|3
TRWTCGAPAVCSTRLPVCSPSFLE
>FUSION-ENST00000615182.5:35767-ENST00000358062.6:2015783|2
LKQLAGTIPK
>FUSION-ENST00000425604.5:26733-ENST00000376724.6:9870|1274
MEIDALRNIMLKL
>FUSION-ENST00000425604.5:26733-ENST00000376724.6:9870|1106
KLLKENIGEMLK
>ENST00000305560.11|SNV-13400-G-C|4
TGCDVQERVLSVLLNELDGVALK
>FUSION-ENST00000425604.5:26733-ENST00000376724.6:9870|720
GFPKIGLQKHK
>FUSION-ENST00000425604.5:39974-ENST00000376724.6:9870|114
YLYIMFITTLFTTAK
>FUSION-ENST00000425604.5:39974-ENST00000376724.6:9870|542
IRMPAFTKFNIVLD
>ENST00000491927.1|SNV-432845-G-T|3
QMPFVKLSM
>ENST00000259989.7|INDEL-6408-G-GG|3
NTDQTYWCEYRGAAQHVPGFRC
>FUSION-ENST00000425604.5:26733-ENST00000376724.6:9870|1324
LVSPLGKTGVGQWW
>FUSION-ENST00000425604.5:26733-ENST00000376724.6:9870|1076
MANMYVKK
>FUSION-ENST00000425604.5:26733-ENST00000376724.6:9870|793
VSNLIKTFFCIY
>FUSION-ENST00000425604.5:26733-ENST00000376724.6:9870|175
MRKNENMTLEMR
>FUSION-ENST00000425604.5:26733-ENST00000376724.6:9870|794
CPPVDCFYYERVSNLIKTFFCIY
>FUSION-ENST00000425604.5:26733-ENST00000376724.6:9870|319
MAEGPRQLSR
>FUSION-ENST00000581444.5:16595-ENST00000591051.1:41357|55
LGWVEINSSSRFINFVKNYK
>FUSION-ENST00000425604.5:26733-ENST00000376724.6:9870|313
QLSRISFIR
>FUSION-ENST00000425604.5:26733-ENST00000376724.6:9870|686
MKQERGLHQT
>FUSION-ENST00000425604.5:26733-ENST00000376724.6:9870|1498
MLPSYIHSCKTK
>FUSION-ENST00000425604.5:39974-ENST00000376724.6:9870|272
CPFPTLCFCLLC
>FUSION-ENST00000425604.5:26733-ENST00000376724.6:9870|840
CSAPLLK
>FUSION-ENST00000425604.5:26733-ENST00000376724.6:9870|1022
EYYLAIK
>FUSION-ENST00000425604.5:26733-ENST00000376724.6:9870|1330
FCVCAPQYSSPCYTWLLR
>FUSION-ENST00000425604.5:26733-ENST00000376724.6:9870|1502
STLANVTQLYPQLQNK
>ENST00000461253.1|SNV-268760-C-T|6
QGMEEEK
>FUSION-ENST00000425604.5:26733-ENST00000376724.6:9870|471
CLIRRLMNFLLLHLICYFG
>FUSION-ENST00000425604.5:39974-ENST00000376724.6:9870|837
MASGSRARER
>FUSION-ENST00000615182.5:35767-ENST00000358062.6:2015783|1
QLAGTIPK
>FUSION-ENST00000425604.5:26733-ENST00000376724.6:9870|1234
RLRSANQ
>FUSION-ENST00000425604.5:39974-ENST00000376724.6:9870|464
WDLFQGCK
>FUSION-ENST00000425604.5:26733-ENST00000376724.6:9870|994
MYPNFIIRYYVCIKISHVPHK
>FUSION-ENST00000425604.5:26733-ENST00000376724.6:9870|195
AGTFLRLSQ
>FUSION-ENST00000425604.5:26733-ENST00000376724.6:9870|748
PFIRLRK
>FUSION-ENST00000425604.5:26733-ENST00000376724.6:9870|1093
DFMVKTSKA
>FUSION-ENST00000425604.5:39974-ENST00000376724.6:9870|31
ALICWRNCYQK
>FUSION-ENST00000425604.5:39974-ENST00000376724.6:9870|127
MVHFLQLLNQY
>ENST00000462263.1|SNV-8933-T-A|8
GDELEFEVFRLDSDAAGEFCIR
>ENST00000644876.1|SNV-11932-A-G|1
MLGMGFEPQIRRIVEQDTMPPK
>FUSION-ENST00000425604.5:39974-ENST00000376724.6:9870|264
MTLNNLRNNIMDQGMRK
>ENST00000487411.5|SNV-1138-C-G|1
QGDDSWDEEDKERVALVVHPGTAR
>FUSION-ENST00000425604.5:26733-ENST00000376724.6:9870|727
KWFDISYS
>FUSION-ENST00000425604.5:26733-ENST00000376724.6:9870|394
GSHSVTQARVQWHDNGSL
>ENST00000560626.6|SNV-240988-C-T|5
RAADAKPKCWISFK
>FUSION-ENST00000425604.5:26733-ENST00000376724.6:9870|376
LARLVLNS
>FUSION-ENST00000425604.5:26733-ENST00000376724.6:9870|1248
MHIKISFLPS
>FUSION-ENST00000425604.5:26733-ENST00000376724.6:9870|457
LSITISHAVTLK
>FUSION-ENST00000425604.5:39974-ENST00000376724.6:9870|659
MSQFDFAMQFSSLKRPVWR
>FUSION-ENST00000425604.5:26733-ENST00000376724.6:9870|192
MEKQCQERQK
>ENST00000561810.1|SNV-112878-A-G|1
GSWPPTPSWR
>FUSION-ENST00000425604.5:26733-ENST00000376724.6:9870|1291
FVFSSQFIFFPDTR
>FUSION-ENST00000615182.5:35767-ENST00000358062.6:2015783|4
CPTISTTRLK
>ENST00000465403.1|SNV-4247-C-G|9
LASRLADAPR
>FUSION-ENST00000425604.5:26733-ENST00000376724.6:9870|1280
QGFRVGK
>FUSION-ENST00000477053.5:16595-ENST00000591051.1:41357|1
FTYPTLFQG
>FUSION-ENST00000425604.5:26733-ENST00000376724.6:9870|1313
FKNQCRPLLCENKMTEFALIGIR
>FUSION-ENST00000425604.5:26733-ENST00000376724.6:9870|302
MFPECPCLMLCNMVYVQEK
>ENST00000522291.5|SNV-372409-G-C|5
SPVDHRTRDVDSQYLSEQDTMHR
>FUSION-ENST00000425604.5:39974-ENST00000376724.6:9870|367
MVVQLLVL
>ENST00000263665.6|SNV-155532-C-T|1
LSYRWLKNGAALVLEER
>ENST00000617288.4|SNV-6859-G-A|2
QLLHDTLAQDLHKATQLDSAFIR
>ENST00000650225.1|SNV-198354-G-T|15
GPQGPPGEPGFRGAPWK
>FUSION-ENST00000425604.5:26733-ENST00000376724.6:9870|907
TVHIFCSFYFYLFI
>ENST00000257626.12|SNV-11760-G-T|4
NGNIIYTYKDDKGNVVFVLYDCQTR
>ENST00000409198.5|SNV-203465-G-A|1
GYTTIHDTPMLLHIRKVK
>FUSION-ENST00000425604.5:26733-ENST00000376724.6:9870|1224
FQELSLSKPASIIYLK
>ENST00000380320.9|SNV-5245-G-T|1
HVAGLWAGLLETNTTSQMQAALLEK
>ENST00000585104.2|SNV-4326-C-T|2
MVYSFENFKPVA
>FUSION-ENST00000425604.5:39974-ENST00000376724.6:9870|602
NLSIPIMSNELESGIKSLPTKK
>FUSION-ENST00000425604.5:26733-ENST00000376724.6:9870|248
QVDHEVRR
>FUSION-ENST00000425604.5:26733-ENST00000376724.6:9870|286
SNISVCFSSLWDFPLFISSVPR
>ENST00000646822.1|SNV-11932-A-G|11
KLIGCWVWGLSLRFVE
>FUSION-ENST00000425604.5:26733-ENST00000376724.6:9870|683
EAPCSFPDTSPYTYFHLYPL
>ENST00000255622.10|SNV-40960-C-T|1
TVLDQQPIPMMDWNKAAELPK
>FUSION-ENST00000425604.5:26733-ENST00000376724.6:9870|901
NFVISPLTFR
>FUSION-ENST00000425604.5:39974-ENST00000376724.6:9870|288
YEWDYIK
>FUSION-ENST00000425604.5:26733-ENST00000376724.6:9870|764
MWFGFVYPPKSYVKL
>FUSION-ENST00000425604.5:26733-ENST00000376724.6:9870|1251
MSFSCFQFLFYFSFKNDT
>ENST00000563674.1|SNV-26954-A-G|12
WRRQQPQQPK
>FUSION-ENST00000425604.5:39974-ENST00000376724.6:9870|639
FIKVRLSDQIGQNLDLR
>ENST00000256640.9|SNV-49786-G-A|2
HHDQRGDFDWGGCSDNIHYGVHFAK
>FUSION-ENST00000425604.5:26733-ENST00000376724.6:9870|385
MSSLYYK
>FUSION-ENST00000425604.5:26733-ENST00000376724.6:9870|1469
MCSKEKDDHIINF
>ENST00000255622.10|SNV-40960-C-T|2
TVLDQQPIPMMDWNK
>FUSION-ENST00000425604.5:26733-ENST00000376724.6:9870|13
GSVFTKMRNDSIAGAGSSER
>FUSION-ENST00000425604.5:39974-ENST00000376724.6:9870|156
MNIVRKMSIFLLK
>FUSION-ENST00000425604.5:26733-ENST00000376724.6:9870|700
KTPGSSLHLSAM
>FUSION-ENST00000425604.5:39974-ENST00000376724.6:9870|445
SENIRCLVFHS
>FUSION-ENST00000425604.5:26733-ENST00000376724.6:9870|151
FLGKMFSIQNSIPSPGWNKC
>FUSION-ENST00000425604.5:26733-ENST00000376724.6:9870|494
MDPIFQPTVN
>FUSION-ENST00000425604.5:26733-ENST00000376724.6:9870|1140
VPREGDKESPFSTR
>FUSION-ENST00000425604.5:26733-ENST00000376724.6:9870|1207
MSVDLCVLNHSCIPGMNPN
>FUSION-ENST00000425604.5:39974-ENST00000376724.6:9870|681
ELFYKECQRNGAVIGGR
>FUSION-ENST00000425604.5:26733-ENST00000376724.6:9870|83
TILEISPDVHAPVHVWQDQGK
>FUSION-ENST00000425604.5:26733-ENST00000376724.6:9870|1360
GMASRTHREESR
>FUSION-ENST00000425604.5:26733-ENST00000376724.6:9870|1386
VNTIVKPYQRK
>FUSION-ENST00000425604.5:26733-ENST00000376724.6:9870|960
LLYILETSLVK
>FUSION-ENST00000425604.5:26733-ENST00000376724.6:9870|759
YFFKAMHKWTNTSMMLAVAFL
>FUSION-ENST00000425604.5:26733-ENST00000376724.6:9870|409
VSAKYSSLNDNHFCHSFFQVKR
>ENST00000673243.1|SNV-47212-C-T|3
MFQCAQELR
>FUSION-ENST00000425604.5:26733-ENST00000376724.6:9870|633
VRTLPVSSSLHDLPK
>FUSION-ENST00000425604.5:26733-ENST00000376724.6:9870|558
CQVSTLLTAVCVSPISLRAK
>FUSION-ENST00000425604.5:39974-ENST00000376724.6:9870|227
ILNVSITK
>FUSION-ENST00000425604.5:39974-ENST00000376724.6:9870|293
FFSILSSRICIVSGLSFK
>ENST00000459720.5|SNV-4156-C-T|4
WYRAPELLYGVR
>FUSION-ENST00000425604.5:26733-ENST00000376724.6:9870|1004
SIIFFMNLLAICISSLGK
>FUSION-ENST00000425604.5:39974-ENST00000376724.6:9870|235
LSAFPHSVLCWLWVSHR
>FUSION-ENST00000425604.5:26733-ENST00000376724.6:9870|916
MPSLHCGFK
>FUSION-ENST00000425604.5:26733-ENST00000376724.6:9870|1355
MRGNRCR
>FUSION-ENST00000425604.5:26733-ENST00000376724.6:9870|1460
DDHIINF
>ENST00000673243.1|SNV-47212-C-T|4
EIHTYMKMFQCAQELRR
>FUSION-ENST00000425604.5:39974-ENST00000376724.6:9870|448
EILKFVWNHKRP
>ENST00000623361.3|MNV-27301-TTGTCCCGGAG-T|2
MGSALLSLSRSSR
>ENST00000337940.4|SNV-2326-G-T|2
EGSLRAPSIPLHSAAAELASNHPR
>FUSION-ENST00000425604.5:39974-ENST00000376724.6:9870|468
MIKWDLFQGCK
>ENST00000361138.7|SNV-46292-A-C|2
DNKTAKYIENHIPSNDLR
>FUSION-ENST00000425604.5:26733-ENST00000376724.6:9870|1344
MFLPAFFVTSYHPLK
>FUSION-ENST00000425604.5:39974-ENST00000376724.6:9870|152
MSIFLLK
>ENST00000502947.1|SNV-24546-G-C|2
VLPGLGPSVRTPK
>ENST00000653257.1|SNV-1730-A-C|1
SAASSGGFASLRPAHCPLRSGKR
>ENST00000295031.9|SNV-68285-A-G|3
LRPGDGTVSK
>FUSION-ENST00000425604.5:39974-ENST00000376724.6:9870|136
SDDKCISESNHVSR
>ENST00000220616.9|SNV-56519-C-G|6
RLPWWEREAPLEDSQCLMMQK
>FUSION-ENST00000425604.5:39974-ENST00000376724.6:9870|143
GVGADKLILAIFFR
>FUSION-ENST00000425604.5:39974-ENST00000376724.6:9870|241
MLNLFFK
>FUSION-ENST00000425604.5:26733-ENST00000376724.6:9870|314
IKLWLVKK
>ENST00000644876.1|SNV-11932-A-G|2
MLGMGFEPQIRR
>FUSION-ENST00000425604.5:39974-ENST00000376724.6:9870|261
YSSDKGLIARIYK
>ENST00000356023.5|SNV-47212-C-T|18
MCARVAAAGR
>FUSION-ENST00000425604.5:26733-ENST00000376724.6:9870|1245
FCIEMDHQNATGR
>FUSION-ENST00000425604.5:26733-ENST00000376724.6:9870|176
NMRKNENMTLEMR
>FUSION-ENST00000425604.5:39974-ENST00000376724.6:9870|441
THSTGPTQSN
>ENST00000527068.1|SNV-47677-C-T|3
IMNVISNWQGIVS
>ENST00000441892.6|SNV-51346-T-G|5
YEGSVRQNSRPGNSIGTRTAHDR
>ENST00000476824.1|SNV-65098-C-A|7
MCPCLMLEMMHMKRLYM
>FUSION-ENST00000425604.5:39974-ENST00000376724.6:9870|651
QFSSLKRPVWRGK
>FUSION-ENST00000425604.5:26733-ENST00000376724.6:9870|502
VTPTAVLEEIGDLETRTQIQEEEQA
>ENST00000453654.6|SNV-455769-C-G|5
TDSKGKTPEER
>FUSION-ENST00000425604.5:26733-ENST00000376724.6:9870|253
CLSPELILVNISLR
>FUSION-ENST00000425604.5:26733-ENST00000376724.6:9870|1168
IENPEIISYTYSQLTFNKGTK
>FUSION-ENST00000425604.5:39974-ENST00000376724.6:9870|756
MDLFILFLIVLLPLK
>FUSION-ENST00000425604.5:26733-ENST00000376724.6:9870|117
ITAHILKNICSRMFLEFWFIK
>FUSION-ENST00000425604.5:26733-ENST00000376724.6:9870|1182
IYKLWYIYLTGLILKPVR
>ENST00000498332.5|SNV-5780-T-C|1
TQPSVTADASMPLDRAAR
>FUSION-ENST00000615182.5:35767-ENST00000358062.6:2015783|8
EPSRQTKCPTISTTR
>FUSION-ENST00000425604.5:26733-ENST00000376724.6:9870|110
MAFINDE
>FUSION-ENST00000425604.5:39974-ENST00000376724.6:9870|701
FLPGLFVCEMR
>FUSION-ENST00000425604.5:26733-ENST00000376724.6:9870|1466
TTQSVEGLKQYCLVPER
>ENST00000569722.5|SNV-200-C-T|1
VLFRSRDAALFPGCER
>FUSION-ENST00000425604.5:39974-ENST00000376724.6:9870|378
MFLFALLKNNWL
>FUSION-ENST00000425604.5:26733-ENST00000376724.6:9870|721
GFPKIGLQK
>ENST00000261883.6|SNV-4438-C-A|2
TWFNIDYPGGKGDYER
>FUSION-ENST00000425604.5:39974-ENST00000376724.6:9870|348
MTFISFPCLTALAR
>FUSION-ENST00000425604.5:39974-ENST00000376724.6:9870|539
MNPDLLSSESSAVRASVWNLLSHK
>FUSION-ENST00000425604.5:26733-ENST00000376724.6:9870|182
LSVKDFLQLNNTNSK
>FUSION-ENST00000425604.5:26733-ENST00000376724.6:9870|1272
MFFFWSFFFLM
>FUSION-ENST00000425604.5:26733-ENST00000376724.6:9870|467
NFLLLHLICYFG
>ENST00000581484.5|SNV-6795-A-G|3
FASLPNNAK
>FUSION-ENST00000425604.5:26733-ENST00000376724.6:9870|353
WVLDISLK
>FUSION-ENST00000425604.5:39974-ENST00000376724.6:9870|380
MFLFALLK
>FUSION-ENST00000425604.5:26733-ENST00000376724.6:9870|293
MVYVQEKNNMA
>FUSION-ENST00000425604.5:39974-ENST00000376724.6:9870|423
LLSLTIHKNQLK
>FUSION-ENST00000425604.5:26733-ENST00000376724.6:9870|1026
HIYTMEYYLAIK
>FUSION-ENST00000599944.1:47604-ENST00000435100.1:330|6
HHQQWSPGGLHTHWVRR
>ENST00000281523.8|SNV-952074-C-T|1
IAHTPVLFAPY
>FUSION-ENST00000425604.5:26733-ENST00000376724.6:9870|167
TLEMRMK
>FUSION-ENST00000425604.5:26733-ENST00000376724.6:9870|485
SLDLSQH
>FUSION-ENST00000425604.5:26733-ENST00000376724.6:9870|72
TEKLYEY
>FUSION-ENST00000425604.5:26733-ENST00000376724.6:9870|436
AQNRDFTPDPL
>FUSION-ENST00000425604.5:39974-ENST00000376724.6:9870|622
MKENSELKWSLFLK
>FUSION-ENST00000425604.5:26733-ENST00000376724.6:9870|1002
NLLAICISSLGK
>FUSION-ENST00000425604.5:26733-ENST00000376724.6:9870|791
DHLAFFYIK
>FUSION-ENST00000425604.5:26733-ENST00000376724.6:9870|178
DFLQLNNTNSKRMER
>ENST00000563674.1|SNV-26954-A-G|5
GVEGARSGGGSSR
>ENST00000354869.7|INDEL-14135-A-AA|7
EFRPEIPCIVVANKIDADINVTQKK
>FUSION-ENST00000425604.5:26733-ENST00000376724.6:9870|389
MGSCYVPQAGFK
>FUSION-ENST00000425604.5:39974-ENST00000376724.6:9870|457
IKNSQPTRYR
>FUSION-ENST00000425604.5:26733-ENST00000376724.6:9870|219
MKNGYTLGGR
>FUSION-ENST00000425604.5:26733-ENST00000376724.6:9870|749
MPFIRLRK
>FUSION-ENST00000425604.5:39974-ENST00000376724.6:9870|401
TSNQLGIDGMYLNTIKAIEANSK
>ENST00000476824.1|SNV-65098-C-A|2
MHMKRLYM
>FUSION-ENST00000425604.5:26733-ENST00000376724.6:9870|1066
SHTVQFLFVNYTSINLEKNK
>FUSION-ENST00000425604.5:39974-ENST00000376724.6:9870|438
YPLWDCGIAGSNGSSTFSSLK
>FUSION-ENST00000425604.5:26733-ENST00000376724.6:9870|434
MWKGQGYVR
>ENST00000444129.7|SNV-10144-T-A|6
IKQCLEDSDAGASNEYDSSPAAWK
>FUSION-ENST00000425604.5:26733-ENST00000376724.6:9870|1246
MFCIEMDHQNATGR
>ENST00000462263.1|SNV-8933-T-A|9
MGDELEFEVFRLDSDAAGEFCIR
>FUSION-ENST00000425604.5:26733-ENST00000376724.6:9870|1370
SLQGSVNIPICIR
>FUSION-ENST00000425604.5:26733-ENST00000376724.6:9870|1445
QVLQPPNETKLPK
>ENST00000342992.10|SNV-282256-G-T|2
VLDTPGPPGPITFKYVTR
>FUSION-ENST00000425604.5:39974-ENST00000376724.6:9870|336
MLAVGFS
>ENST00000225792.10|SNV-3389-G-C|5
GFGAPRFGGSRPGPLSGK
>FUSION-ENST00000425604.5:26733-ENST00000376724.6:9870|114
MFLEFWFIK
>FUSION-ENST00000425604.5:39974-ENST00000376724.6:9870|215
METLEFPQRCWTFHQDLMALEADK
>FUSION-ENST00000425604.5:26733-ENST00000376724.6:9870|315
IKLWLVK
>FUSION-ENST00000425604.5:26733-ENST00000376724.6:9870|296
MLCNMVYVQEKNNMA
>FUSION-ENST00000425604.5:26733-ENST00000376724.6:9870|737
VSTHRPRCPR
>FUSION-ENST00000425604.5:39974-ENST00000376724.6:9870|247
MGIWVGSTFLQL
>FUSION-ENST00000425604.5:26733-ENST00000376724.6:9870|1282
LGKQGFRVGK
>ENST00000470731.5|MNV-27301-TTGTCCCGGAG-T|2
GSALLSLSRSSR
>FUSION-ENST00000425604.5:39974-ENST00000376724.6:9870|165
INKNSSHDFK
>FUSION-ENST00000425604.5:26733-ENST00000376724.6:9870|541
HCMLEIFLCKVSISQSK
>FUSION-ENST00000425604.5:39974-ENST00000376724.6:9870|48
YHFHYMISR
>FUSION-ENST00000425604.5:26733-ENST00000376724.6:9870|1305
TEFALIGIR
>FUSION-ENST00000425604.5:26733-ENST00000376724.6:9870|1046
MSYLYGFAYFGK
>ENST00000563674.1|SNV-26954-A-G|8
QQPQQPKR
>FUSION-ENST00000425604.5:39974-ENST00000376724.6:9870|460
MIKNSQPTR
>FUSION-ENST00000425604.5:26733-ENST00000376724.6:9870|446
WQMCFHFGAGNGLR
>FUSION-ENST00000425604.5:26733-ENST00000376724.6:9870|1482
AESYYNK
>FUSION-ENST00000425604.5:39974-ENST00000376724.6:9870|519
MGFVPGMQEWLHICK
>FUSION-ENST00000425604.5:39974-ENST00000376724.6:9870|37
MHLSQNRVFKK
>FUSION-ENST00000425604.5:39974-ENST00000376724.6:9870|559
KHLVKFNITS
>FUSION-ENST00000425604.5:39974-ENST00000376724.6:9870|678
TFLQVLR
>FUSION-ENST00000425604.5:26733-ENST00000376724.6:9870|539
HCMLEIFLCKVSISQSKQYSEK
>FUSION-ENST00000425604.5:26733-ENST00000376724.6:9870|1041
FPSVIYIIACISISLLFMAK
>FUSION-ENST00000599944.1:47604-ENST00000435100.1:330|1
VPTSPCESGHLAAVHRCS
>FUSION-ENST00000425604.5:26733-ENST00000376724.6:9870|1446
QVLQPPNETK
>FUSION-ENST00000425604.5:26733-ENST00000376724.6:9870|797
MCPPVDCFYYERVSNLIK
>FUSION-ENST00000425604.5:26733-ENST00000376724.6:9870|1233
MLIFQLR
>FUSION-ENST00000434316.7:29713-ENST00000409738.4:9835|1
YGSDRRLAE
>FUSION-ENST00000425604.5:39974-ENST00000376724.6:9870|629
AIIEGIPVQQKNFVFCAMQKPKR
>ENST00000475044.5|SNV-79008-G-A|4
TMTRSGSSRDTSWCR
>FUSION-ENST00000425604.5:26733-ENST00000376724.6:9870|1020
EYYLAIKR
>FUSION-ENST00000425604.5:26733-ENST00000376724.6:9870|1268
WLVQLWNGMFN
>ENST00000517825.1|SNV-4449-A-T|4
ATRRPTTALTSSYSSSTATVSAR
>FUSION-ENST00000425604.5:26733-ENST00000376724.6:9870|1288
KLGKQGFR
>FUSION-ENST00000425604.5:26733-ENST00000376724.6:9870|924
GESYGIFIFNQLSHSLTPSK
>FUSION-ENST00000615182.5:35767-ENST00000358062.6:2015783|10
VPGREPSRQTK
>FUSION-ENST00000425604.5:26733-ENST00000376724.6:9870|252
CLSPELILVNISLRLLVLLFSITW
>FUSION-ENST00000425604.5:26733-ENST00000376724.6:9870|1122
MVEFDRKAIWSWAFLY
>FUSION-ENST00000425604.5:39974-ENST00000376724.6:9870|568
MVTYLQINKR
>FUSION-ENST00000425604.5:26733-ENST00000376724.6:9870|1209
MLMSVDLCVLNHSCIPGMNPN
>FUSION-ENST00000425604.5:39974-ENST00000376724.6:9870|724
METVLVHLCCYNRMP
>FUSION-ENST00000425604.5:26733-ENST00000376724.6:9870|1210
SLVCSHSYLSPLQPEATTILNFV
>ENST00000558912.1|SNV-4303-G-T|2
GLFSPWPTISCMSGR
>FUSION-ENST00000425604.5:26733-ENST00000376724.6:9870|553
SLSTEGPGFSPCPFSLL
>FUSION-ENST00000425604.5:39974-ENST00000376724.6:9870|477
MMKNQER
>ENST00000344111.4|SNV-6108-A-C|5
KLMLPEPLEK
>ENST00000371477.4|SNV-35072-G-C|4
DKLNINPEDGMAHYSDPSYVK
>FUSION-ENST00000425604.5:39974-ENST00000376724.6:9870|311
MFFLHLLR
>ENST00000286657.10|SNV-20520-C-T|1
DVSSNPEQLFFNITAFGKDFHL
>FUSION-ENST00000425604.5:26733-ENST00000376724.6:9870|1331
MFCVCAPQYSSPCYTWLLR
>FUSION-ENST00000425604.5:26733-ENST00000376724.6:9870|1010
GFHHVGQAGLELLTLR
>ENST00000616559.4|SNV-144427-G-T|4
TEAKLVGLEPFSTYSIR
>FUSION-ENST00000425604.5:39974-ENST00000376724.6:9870|190
NILNVIELYT
>FUSION-ENST00000425604.5:26733-ENST00000376724.6:9870|1131
MAEWGPK
>FUSION-ENST00000425604.5:39974-ENST00000376724.6:9870|595
SLPTKKSPVLDAFIVQFHQTFK
>FUSION-ENST00000425604.5:26733-ENST00000376724.6:9870|1434
PEGHGIQNAQRRK
>FUSION-ENST00000425604.5:26733-ENST00000376724.6:9870|106
CFTERVKFDLQCKPMR
>FUSION-ENST00000425604.5:26733-ENST00000376724.6:9870|1162
VLGKLDIHMQKIAAR
>FUSION-ENST00000425604.5:26733-ENST00000376724.6:9870|959
LLYILETSLVKCMICK
>FUSION-ENST00000425604.5:26733-ENST00000376724.6:9870|564
MNKMGAEGQT
>FUSION-ENST00000425604.5:39974-ENST00000376724.6:9870|134
QPHPWPFQINLHVESFL
>ENST00000027335.8|SNV-51346-T-G|3
LGNSIGTRTAHDR
>FUSION-ENST00000425604.5:26733-ENST00000376724.6:9870|1443
LPKIMPEGHGIQNAQRR
>ENST00000535057.5|SNV-9261-C-T|2
FFMLLSQYRYAYLLQPS
>FUSION-ENST00000425604.5:39974-ENST00000376724.6:9870|635
FKINVNFLVHIYK
>ENST00000520164.6|SNV-4459-G-T|2
EQGNEKTNNGTHYKLHLLYSNGVR
>FUSION-ENST00000425604.5:26733-ENST00000376724.6:9870|214
NGYTLGGRGR
>FUSION-ENST00000425604.5:26733-ENST00000376724.6:9870|39
APTKFLL
>FUSION-ENST00000465556.1:29713-ENST00000409738.4:9835|4
PTLIQAGASASSRYGSDR
>FUSION-ENST00000425604.5:26733-ENST00000376724.6:9870|254
VYFGRPRQVDHEVRR
>FUSION-ENST00000425604.5:26733-ENST00000376724.6:9870|1223
NGSSECNR
>ENST00000461253.1|SNV-268760-C-T|3
EEEKAPLALFGHTLVASLEDMK
>ENST00000505014.5|MNV-12591-CCTC-C|2
MVWPLSILSEWK
>ENST00000493902.5|SNV-1138-C-G|4
GMTAGTKRTR
>FUSION-ENST00000425604.5:26733-ENST00000376724.6:9870|466
MGVSFELLGGTPR
>FUSION-ENST00000599944.1:47604-ENST00000435100.1:330|10
MDPSAGPGER
>ENST00000395591.5|INDEL-14135-A-AA|5
TILVADINVTQKK
>FUSION-ENST00000425604.5:26733-ENST00000376724.6:9870|519
MSSCDHR
>ENST00000519752.1|SNV-4859-C-T|2
MNLSYLSGRL
>FUSION-ENST00000425604.5:26733-ENST00000376724.6:9870|1368
MKQNYQK
>FUSION-ENST00000615182.5:35767-ENST00000358062.6:2015783|9
EPSRQTK
>FUSION-ENST00000425604.5:26733-ENST00000376724.6:9870|129
GHMGSRQ
>FUSION-ENST00000425604.5:39974-ENST00000376724.6:9870|624
MKENSELK
>FUSION-ENST00000425604.5:39974-ENST00000376724.6:9870|541
MNPDLLSSESSAVR
>FUSION-ENST00000425604.5:39974-ENST00000376724.6:9870|63
FKREESEK
>FUSION-ENST00000425604.5:39974-ENST00000376724.6:9870|113
YLYIMFITTLFTTAKR
>FUSION-ENST00000425604.5:26733-ENST00000376724.6:9870|236
HIFLFQEFFLRR
>FUSION-ENST00000425604.5:26733-ENST00000376724.6:9870|1159
LDIHMQKIAARLISLTILK
>FUSION-ENST00000425604.5:26733-ENST00000376724.6:9870|1053
TKMVARI
>FUSION-ENST00000425604.5:26733-ENST00000376724.6:9870|1089
MCVSKYHMYPINMCK
>ENST00000644876.1|SNV-11932-A-G|3
MLGMGFEPQIR
>FUSION-ENST00000425604.5:39974-ENST00000376724.6:9870|838
ASGSRAR
>FUSION-ENST00000425604.5:26733-ENST00000376724.6:9870|138
MRNKNDGENQK
>ENST00000561810.1|SNV-112878-A-G|2
KGSWPPTPSWR
>FUSION-ENST00000425604.5:26733-ENST00000376724.6:9870|1083
MYPINMCK
>FUSION-ENST00000425604.5:26733-ENST00000376724.6:9870|868
SILCKYHTVLITITLCDVLKLER
>ENST00000417379.6|SNV-46173-C-T|1
ELGEPFLGAKESPPTFLR
>FUSION-ENST00000425604.5:26733-ENST00000376724.6:9870|906
TRPVHKDLSPR
>ENST00000646822.1|SNV-11932-A-G|10
LIGCWVWGLSLR
>FUSION-ENST00000425604.5:26733-ENST00000376724.6:9870|838
CSAPLLKIS
>FUSION-ENST00000425604.5:26733-ENST00000376724.6:9870|779
LNVCVSNPPPKFLCLKLNPQCDDT
>ENST00000335238.4|SNV-893-C-T|1
AVAVFYTMVVPMLNPVVYTFR
>FUSION-ENST00000425604.5:26733-ENST00000376724.6:9870|144
FSIQNSIPSPGWNK
>FUSION-ENST00000425604.5:26733-ENST00000376724.6:9870|264
MKADEKR
>ENST00000563674.1|SNV-26954-A-G|4
GVEGARSGGGSSRSSQR
>ENST00000567298.5|SNV-51423-G-T|2
SGCQMSVTPQGGIVVYGGYSKQRFK
>ENST00000563674.1|SNV-26954-A-G|11
RQQPQQPK
>FUSION-ENST00000425604.5:26733-ENST00000376724.6:9870|965
CVLQLSCRR
>ENST00000476824.1|SNV-65098-C-A|3
MMHMKRLYM
>FUSION-ENST00000425604.5:26733-ENST00000376724.6:9870|1401
VIAYLLFQPCSRSR
>ENST00000225792.10|SNV-3389-G-C|6
DRGFGAPRFGGSRPGPLSGK
>FUSION-ENST00000425604.5:26733-ENST00000376724.6:9870|133
NDGENQKR
>FUSION-ENST00000425604.5:26733-ENST00000376724.6:9870|657
MLGRISYLKSMISYLK
>ENST00000459720.5|SNV-4156-C-T|5
RWYRAPELLYGVR
>ENST00000636127.1|SNV-45489-A-G|1
IWYPPNHVFHIDESARHNVLYRIR
>ENST00000520164.6|SNV-4449-A-T|3
EQGNEKTNNGTHFKLQLLYSNGVR
>FUSION-ENST00000425604.5:26733-ENST00000376724.6:9870|1000
FSLMCEL
>ENST00000344111.4|SNV-6108-A-C|3
LMLPEPLEK
>FUSION-ENST00000425604.5:39974-ENST00000376724.6:9870|522
PSLFSSTKHLK
>FUSION-ENST00000425604.5:26733-ENST00000376724.6:9870|194
MEKQCQER
>FUSION-ENST00000425604.5:26733-ENST00000376724.6:9870|622
LMHSHLGILVYILATK
>ENST00000470731.5|MNV-27301-TTGTCCCGGAG-T|1
GSALLSLSRSSRK
>FUSION-ENST00000425604.5:26733-ENST00000376724.6:9870|11
MRNDSIAGAGSSERTLQNFSGSR
>ENST00000422127.5|SNV-158763-T-G|3
AELLVLGGDNEPDAEK
>FUSION-ENST00000425604.5:39974-ENST00000376724.6:9870|170
ETPPLESGPILVLRFSQR
>FUSION-ENST00000425604.5:26733-ENST00000376724.6:9870|1314
FKNQCRPLLCENK
>ENST00000502947.1|SNV-24546-G-C|6
GTVWVGGVPSPR
>ENST00000520164.6|SNV-4449-A-T|4
EQGNEKTNNGTHFK
>ENST00000560626.6|SNV-240988-C-T|1
CWISFKSFFRR
>ENST00000306675.5|SNV-107388-T-C|1
SNTPLAPGQF
>FUSION-ENST00000425604.5:26733-ENST00000376724.6:9870|626
NNKPQVR
>ENST00000251076.9|SNV-123754-G-A|5
AKAILSHLVKCIAGEVAIIR
>FUSION-ENST00000425604.5:39974-ENST00000376724.6:9870|364
MRQNREPR
>ENST00000562430.5|SNV-33385-G-T|3
KMLNPHILYQV
>FUSION-ENST00000425604.5:26733-ENST00000376724.6:9870|227
TLNIPQGIIPCVLLRESNLIFNANP
>ENST00000487195.5|SNV-87964-C-T|2
MSAISPNSCSTAYGTSPFSIC
>FUSION-ENST00000425604.5:26733-ENST00000376724.6:9870|1257
FINLVRITVVK
>FUSION-ENST00000425604.5:26733-ENST00000376724.6:9870|340
ANPCQYFIETLGVTVFYNLVNTRR
>ENST00000581484.5|SNV-6795-A-G|1
FASLPNNAKLEMVPASRSR
>FUSION-ENST00000425604.5:26733-ENST00000376724.6:9870|1301
RNLILRASYMLGIMLVTEGE
>FUSION-ENST00000425604.5:26733-ENST00000376724.6:9870|1073
ANMYVKKMLNITNYQGNLK
>FUSION-ENST00000425604.5:39974-ENST00000376724.6:9870|257
GLIARIYK
>FUSION-ENST00000466525.1:2840-ENST00000343262.9:2034|8
AQRLLGEQDR
>FUSION-ENST00000425604.5:39974-ENST00000376724.6:9870|269
VFAKYSSDK
>FUSION-ENST00000425604.5:26733-ENST00000376724.6:9870|1385
VNTIVKPYQRKFLAMPPFLR
>FUSION-ENST00000425604.5:39974-ENST00000376724.6:9870|728
EVNSALAQMLHESV
>ENST00000520164.6|SNV-4460-C-T|1
TNNGTHYKLQFLYSNGVR
>ENST00000272433.7|SNV-34743-C-T|2
HGTLCPGVTNEQLWSAQK
>FUSION-ENST00000425604.5:26733-ENST00000376724.6:9870|378
HHTWLVFVFFGEYTMLARLVLNS
>ENST00000334003.11|SNV-11760-G-T|12
MIREMSSLYYMIVKPDKMSFYIPLR
>FUSION-ENST00000425604.5:26733-ENST00000376724.6:9870|437
LKAQNRDFTPDPL
>ENST00000521493.5|SNV-54374-C-T|1
WTCGAPAVCSTRLP
>FUSION-ENST00000425604.5:39974-ENST00000376724.6:9870|305
MKSLPKPMSR
>FUSION-ENST00000425604.5:39974-ENST00000376724.6:9870|124
IQQFLFWVQTQK
>FUSION-ENST00000425604.5:39974-ENST00000376724.6:9870|399
YLNTIKAIEANSK
>ENST00000342992.10|SNV-283306-A-G|2
YVEYSFR
>FUSION-ENST00000425604.5:26733-ENST00000376724.6:9870|27
CMHQSTCGR
>ENST00000409198.5|SNV-203465-G-A|4
AKPRGYTTIHDTPMLLHIRK
>FUSION-ENST00000425604.5:26733-ENST00000376724.6:9870|1173
MERIENPEIISYTYSQLTFNK
>ENST00000520164.6|SNV-4449-A-T|SNV-4459-G-T|2
EQGNEKTNNGTHFKLHLLYSNGVR
>FUSION-ENST00000425604.5:39974-ENST00000376724.6:9870|540
NPDLLSSESSAVR
>ENST00000465063.5|INDEL-14135-A-AA|4
SSPCPCISSRLLMVPML
>FUSION-ENST00000425604.5:26733-ENST00000376724.6:9870|89
GDTWDPGNRRASIR
>FUSION-ENST00000425604.5:26733-ENST00000376724.6:9870|251
MQYRIWSFSGCFWGELTR
>ENST00000259211.7|SNV-1164-G-A|1
MSPVTIALISCQHVETLEKDR
>FUSION-ENST00000425604.5:39974-ENST00000376724.6:9870|642
MEFVVTQIQ
>FUSION-ENST00000425604.5:26733-ENST00000376724.6:9870|970
SHCTIFICQLYFNKSGK
>FUSION-ENST00000425604.5:26733-ENST00000376724.6:9870|181
LSVKDFLQLNNTNSKR
>FUSION-ENST00000425604.5:39974-ENST00000376724.6:9870|334
MALITLRYVPCMPILLR
>FUSION-ENST00000425604.5:39974-ENST00000376724.6:9870|836
ASGSRARER
>FUSION-ENST00000425604.5:39974-ENST00000376724.6:9870|3
SHYSLFFYTIPPTLPIFFFSR
>FUSION-ENST00000425604.5:39974-ENST00000376724.6:9870|657
MSQFDFAMQFSSLKRPVWRGK
>FUSION-ENST00000425604.5:26733-ENST00000376724.6:9870|962
RLLYILETSLVK
>FUSION-ENST00000425604.5:26733-ENST00000376724.6:9870|877
MIFSWEPELNFIYKDTISK
>FUSION-ENST00000425604.5:39974-ENST00000376724.6:9870|692
MLESEACFAGPMSTT
>FUSION-ENST00000425604.5:26733-ENST00000376724.6:9870|843
LNRHSGSGYSCFNC
>ENST00000485089.5|SNV-85573-G-A|3
RGKGHNGLYQGLSTATK
>FUSION-ENST00000425604.5:39974-ENST00000376724.6:9870|340
TVLKRSGESGHHCLVPVLR
>FUSION-ENST00000425604.5:39974-ENST00000376724.6:9870|421
MIEHISGMK
>ENST00000441892.6|SNV-51346-T-G|6
YEGSVRQNSRPGNSIGTR
>ENST00000378466.9|SNV-4857-C-T|1
VWSFDHSGKDTER
>FUSION-ENST00000425604.5:26733-ENST00000376724.6:9870|1211
NGTLLHPR
>FUSION-ENST00000425604.5:26733-ENST00000376724.6:9870|1030
YHICLFIGL
>FUSION-ENST00000425604.5:26733-ENST00000376724.6:9870|137
RNKNDGENQK
>FUSION-ENST00000434316.7:12568-ENST00000421355.1:23074|70
ALVRMVKLFIGNLPR
>FUSION-ENST00000425604.5:26733-ENST00000376724.6:9870|1284
QQAEDLEVQISRVMTSPLS
>FUSION-ENST00000425604.5:26733-ENST00000376724.6:9870|526
SASFYILYVCKSFSYVSH
>ENST00000472364.1|SNV-99474-T-C|2
KHHVRAQGQR
>FUSION-ENST00000425604.5:39974-ENST00000376724.6:9870|463
WDLFQGCKNGYISANQ
>FUSION-ENST00000425604.5:39974-ENST00000376724.6:9870|369
MNFKIFFLVL
>FUSION-ENST00000425604.5:26733-ENST00000376724.6:9870|521
CSCSGAFALGVPLPGKNLPQTSS
>ENST00000574799.5|SNV-21866-C-T|2
SWWLCRLR
>FUSION-ENST00000425604.5:26733-ENST00000376724.6:9870|242
KRIIWPSVEQ
>FUSION-ENST00000425604.5:26733-ENST00000376724.6:9870|839
MCSAPLLKIS
>FUSION-ENST00000425604.5:39974-ENST00000376724.6:9870|589
ERLTPIHLK
>ENST00000539111.7|SNV-4326-C-T|1
TEASLVWFTPSRTSNQWLDFWLRHR
>FUSION-ENST00000425604.5:26733-ENST00000376724.6:9870|1147
LISLTILK
>FUSION-ENST00000425604.5:26733-ENST00000376724.6:9870|800
PMCPPVDCFYYERVSNLIKTFFCIY
>ENST00000381486.7|SNV-158080-G-T|4
DEFQTANAREDLPLFFLTGR
>ENST00000673243.1|SNV-47212-C-T|5
EIHTYMKMFQCAQELR
>FUSION-ENST00000425604.5:39974-ENST00000376724.6:9870|11
VTQHEYT
>ENST00000461253.1|SNV-268760-C-T|5
QGMEEEKAPLALFGHTLVASLEDMK
>FUSION-ENST00000425604.5:26733-ENST00000376724.6:9870|1389
SQNGEKVNTIVKPYQR
>FUSION-ENST00000425604.5:26733-ENST00000376724.6:9870|407
YSSLNDNHFCHSFFQVKR
>FUSION-ENST00000425604.5:26733-ENST00000376724.6:9870|1216
MSRCPLLRLR
>FUSION-ENST00000425604.5:39974-ENST00000376724.6:9870|382
MQYLSKYQCHSL
>ENST00000381486.7|SNV-158080-G-T|2
EDLPLFFLTGR
>FUSION-ENST00000425604.5:26733-ENST00000376724.6:9870|1304
TEFALIGIRN
>FUSION-ENST00000425604.5:26733-ENST00000376724.6:9870|1372
IKSYLLSEPFFFSNAR
>FUSION-ENST00000425604.5:26733-ENST00000376724.6:9870|489
SSSVDTFNYKLSK
>ENST00000498332.5|SNV-5780-T-C|7
EASVRTQPSVTADASMPLDR
>FUSION-ENST00000425604.5:39974-ENST00000376724.6:9870|14
WRVVMVTQHEYT
>ENST00000371477.4|SNV-35072-G-C|3
DKLNINPEDGMAHYSDPSYVKQMER
>FUSION-ENST00000425604.5:39974-ENST00000376724.6:9870|482
NLTATESALPK
>FUSION-ENST00000425604.5:26733-ENST00000376724.6:9870|816
AHCSLNLLG
>FUSION-ENST00000425604.5:26733-ENST00000376724.6:9870|1323
MWQVTTLLHSVALDK
>FUSION-ENST00000425604.5:26733-ENST00000376724.6:9870|211
YFKSSDESCDLLDPEDTVK
>FUSION-ENST00000425604.5:26733-ENST00000376724.6:9870|1357
ASRTHREESR
>FUSION-ENST00000425604.5:39974-ENST00000376724.6:9870|414
KDKTNIIISIAAEK
>ENST00000617288.4|SNV-6859-G-A|1
QLLHDTLAQDLHKATQLDSAFIRK
>FUSION-ENST00000425604.5:39974-ENST00000376724.6:9870|533
ASVWNLLSHKYNDVLIGLKCSK
>FUSION-ENST00000425604.5:26733-ENST00000376724.6:9870|631
TLPVSSSLHDLPK
>ENST00000378466.9|SNV-4857-C-T|3
VAKVWSFDHSGKDTER
>FUSION-ENST00000425604.5:26733-ENST00000376724.6:9870|533
LEIFLCKVSISQSKQYSEK
>FUSION-ENST00000425604.5:26733-ENST00000376724.6:9870|224
MISILSRGR
>ENST00000342992.10|SNV-283306-A-G|1
YVEYSFRVSSENR
>ENST00000379888.9|SNV-24529-C-G|1
CPSKVVLLR
>ENST00000527068.1|SNV-47677-C-T|4
QHILKIMNVISNWQGIVS
>ENST00000334003.11|SNV-11760-G-T|8
EMSSLYYMIVKPDKMSFYIPLR
>FUSION-ENST00000425604.5:39974-ENST00000376724.6:9870|572
EGYNNKK
>ENST00000476824.1|SNV-65098-C-A|6
CPCLMLEMMHMKRLYM
>FUSION-ENST00000425604.5:26733-ENST00000376724.6:9870|126
MDLHFNAYISLSRIFPK
>FUSION-ENST00000425604.5:26733-ENST00000376724.6:9870|270
STTDSQIYKHMPVIKFK
>FUSION-ENST00000425604.5:26733-ENST00000376724.6:9870|694
MLFISHPV
>FUSION-ENST00000425604.5:39974-ENST00000376724.6:9870|485
KEVFLKNLTATESALPK
>ENST00000517825.1|SNV-4449-A-T|3
ATRRPTTALTSSYSSSTATVSARNR
>FUSION-ENST00000425604.5:26733-ENST00000376724.6:9870|277
MLSFTIVR
>FUSION-ENST00000425604.5:26733-ENST00000376724.6:9870|325
KQEHFYDCLNKSYP
>FUSION-ENST00000425604.5:39974-ENST00000376724.6:9870|101
VDPYSGIFFR
>FUSION-ENST00000425604.5:39974-ENST00000376724.6:9870|389
RLFVLFLANLYEFVVDSGY
>FUSION-ENST00000425604.5:39974-ENST00000376724.6:9870|427
KYETRLLSLTIHK
>FUSION-ENST00000425604.5:26733-ENST00000376724.6:9870|588
GHPRACEDNDR
>FUSION-ENST00000425604.5:39974-ENST00000376724.6:9870|753
LVSSRLR
>FUSION-ENST00000425604.5:26733-ENST00000376724.6:9870|742
MVYNYFCTLLGCLLVFS
>FUSION-ENST00000599944.1:47604-ENST00000435100.1:330|9
DPSAGPGER
>FUSION-ENST00000425604.5:26733-ENST00000376724.6:9870|20
MHQSTCGRTK
>FUSION-ENST00000425604.5:26733-ENST00000376724.6:9870|722
WFDISYS
>FUSION-ENST00000425604.5:26733-ENST00000376724.6:9870|671
GLKTLSGEGPTLYIGRR
>FUSION-ENST00000425604.5:26733-ENST00000376724.6:9870|1013
MENSMEIS
>FUSION-ENST00000425604.5:39974-ENST00000376724.6:9870|601
MSNELESGIK
>ENST00000380817.8|SNV-18498-C-T|1
LQRAALYILGDKAQLK
>FUSION-ENST00000425604.5:39974-ENST00000376724.6:9870|645
HLIEKLVT
>FUSION-ENST00000425604.5:26733-ENST00000376724.6:9870|240
IIWPSVEQ
>FUSION-ENST00000425604.5:26733-ENST00000376724.6:9870|1467
TTQSVEGLK
>FUSION-ENST00000425604.5:26733-ENST00000376724.6:9870|506
TSVQHLPILETVSLLM
>FUSION-ENST00000425604.5:39974-ENST00000376724.6:9870|577
FILGSKHYLVIKTR
>FUSION-ENST00000425604.5:26733-ENST00000376724.6:9870|438
CFHFGAGNGLRLKAQNR
>FUSION-ENST00000425604.5:39974-ENST00000376724.6:9870|234
MLSAFPHSVLCWLWVSHRWL
>FUSION-ENST00000425604.5:26733-ENST00000376724.6:9870|390
IHLPRPPTVLELIAGGSHCAWPQTS
>ENST00000517825.1|SNV-4459-G-T|3
ATRRPTTALTTSYISSTATVSARNR
>FUSION-ENST00000425604.5:26733-ENST00000376724.6:9870|849
SLKSRCWQD
>FUSION-ENST00000425604.5:26733-ENST00000376724.6:9870|207
SSDESCDLLDPEDTVK
>FUSION-ENST00000425604.5:26733-ENST00000376724.6:9870|15
TKGSVFTKMR
>ENST00000498332.5|SNV-5780-T-C|5
EASVRTQPSVTADASMPLDRAAR
>FUSION-ENST00000425604.5:26733-ENST00000376724.6:9870|922
MDLPILENSYVNIIIYGLL
>ENST00000459720.5|SNV-4156-C-T|3
WYRAPELLYGVRQYDQGVDLW
>FUSION-ENST00000425604.5:26733-ENST00000376724.6:9870|1462
QYCLVPEREMK
>ENST00000274532.7|SNV-8717-C-G|6
YRLQGTIPRGDVSLTILNR
>FUSION-ENST00000425604.5:26733-ENST00000376724.6:9870|1352
GNRCRLR
>FUSION-ENST00000425604.5:26733-ENST00000376724.6:9870|318
AEGPRQLSR
>FUSION-ENST00000425604.5:26733-ENST00000376724.6:9870|771
DPRQFSSPFCHVRPLGEDIRL
>FUSION-ENST00000425604.5:39974-ENST00000376724.6:9870|94
EIIFLYYV
>FUSION-ENST00000375784.7:5928-ENST00000352983.7:4128|34
YPNLKSVNELIYK
>ENST00000491927.1|SNV-432845-G-T|1
PFVKLSM
>FUSION-ENST00000425604.5:39974-ENST00000376724.6:9870|771
KGSYTLRMIHK
>FUSION-ENST00000425604.5:26733-ENST00000376724.6:9870|1378
PPFLRSQIGK
>FUSION-ENST00000425604.5:26733-ENST00000376724.6:9870|2
RNCRLCSFR
>FUSION-ENST00000425604.5:26733-ENST00000376724.6:9870|104
VKFDLQCKPMRSPICDIFV
>FUSION-ENST00000425604.5:39974-ENST00000376724.6:9870|90
GYGFGGRK
>FUSION-ENST00000425604.5:39974-ENST00000376724.6:9870|267
MTLNNLR
>FUSION-ENST00000425604.5:26733-ENST00000376724.6:9870|291
MLKLHLR
>FUSION-ENST00000425604.5:26733-ENST00000376724.6:9870|87
ASIRESQR
>ENST00000334003.11|SNV-11760-G-T|6
MSSLYYMIVKPDK
>FUSION-ENST00000425604.5:26733-ENST00000376724.6:9870|1056
VCMQSKF
>FUSION-ENST00000425604.5:26733-ENST00000376724.6:9870|808
MTGVYHHAPLIFIFCRDR
>FUSION-ENST00000425604.5:39974-ENST00000376724.6:9870|688
MVIIFKNQQL
>FUSION-ENST00000425604.5:39974-ENST00000376724.6:9870|721
FCRTHVDYLVVIK
>FUSION-ENST00000425604.5:26733-ENST00000376724.6:9870|1292
KFVFSSQFIFFPDTRK
>FUSION-ENST00000425604.5:26733-ENST00000376724.6:9870|699
TPGSSLHLSAM
>ENST00000618385.1|SNV-41331-C-T|2
WPRPKEPVAPGCCRPLS
>FUSION-ENST00000425604.5:26733-ENST00000376724.6:9870|1359
MASRTHR
>FUSION-ENST00000425604.5:39974-ENST00000376724.6:9870|57
SYFPPSLPR
>FUSION-ENST00000425604.5:26733-ENST00000376724.6:9870|1427
MQTKDHQER
>FUSION-ENST00000425604.5:39974-ENST00000376724.6:9870|71
VNFIIYFFNHNLKKQLL
>ENST00000358842.5|SNV-234-C-T|2
EILQSVYECIVR
>FUSION-ENST00000425604.5:26733-ENST00000376724.6:9870|454
QSQYFPK
>FUSION-ENST00000425604.5:26733-ENST00000376724.6:9870|430
GQGYVRF
>FUSION-ENST00000425604.5:39974-ENST00000376724.6:9870|329
KLDCYLSPFTK
>FUSION-ENST00000619777.4:35767-ENST00000358062.6:2015783|7
QAEEAKTADTAIPFHCK
>ENST00000485089.5|SNV-85573-G-A|1
GHNGLYQGLSTATK
>ENST00000183605.10|SNV-11675-G-A|4
SCVRQSSGFTK
>FUSION-ENST00000425604.5:26733-ENST00000376724.6:9870|630
TLPVSSSLHDLPKSLTLYQ
>FUSION-ENST00000425604.5:26733-ENST00000376724.6:9870|124
MDLHFNAYISLSRIFPKK
>FUSION-ENST00000425604.5:26733-ENST00000376724.6:9870|1244
MFCIEMDHQNATGRR
>FUSION-ENST00000425604.5:26733-ENST00000376724.6:9870|817
MAHCSLNLLG
>FUSION-ENST00000425604.5:26733-ENST00000376724.6:9870|282
GATSYMWLLSTWNVASVIKS
>ENST00000644876.1|SNV-11932-A-G|4
YLVLDEADRMLGMGFEPQIRR
>FUSION-ENST00000425604.5:26733-ENST00000376724.6:9870|1193
LSFISLSPAARGNHYPEFCITVT
>FUSION-ENST00000425604.5:26733-ENST00000376724.6:9870|204
WITRSGDQDHPG
>FUSION-ENST00000425604.5:39974-ENST00000376724.6:9870|770
GSYTLRMIHK
>FUSION-ENST00000425604.5:39974-ENST00000376724.6:9870|732
SMLLGLDAGE
>FUSION-ENST00000425604.5:39974-ENST00000376724.6:9870|778
QCTGPNAS
>FUSION-ENST00000425604.5:39974-ENST00000376724.6:9870|281
ISCTAMK
>FUSION-ENST00000425604.5:26733-ENST00000376724.6:9870|1242
MFCIEMDHQNATGRRLR
>ENST00000517951.5|SNV-4859-C-T|5
LQHELIIPQWKTLESPVR
>ENST00000417564.3|SNV-99474-T-C|5
DLGLPARAVSTTFGR
>FUSION-ENST00000425604.5:39974-ENST00000376724.6:9870|404
IKTSNQLGIDGMYLNTIK
>FUSION-ENST00000425604.5:39974-ENST00000376724.6:9870|266
MTLNNLRNNIMDQGMR
>ENST00000520164.6|SNV-4449-A-T|2
TNNGTHFK
>ENST00000562430.5|SNV-33385-G-T|2
MLNPHILYQV
>FUSION-ENST00000599944.1:47604-ENST00000435100.1:330|5
RDCETTGCGR
>ENST00000610772.4|SNV-38908-T-C|2
TPYANALSSLEQLMESLLQR
>FUSION-ENST00000425604.5:26733-ENST00000376724.6:9870|685
KQERGLHQT
>FUSION-ENST00000425604.5:39974-ENST00000376724.6:9870|515
MQEWLHICK
>ENST00000529794.5|SNV-47677-C-T|3
IMNVISNWQ
>FUSION-ENST00000425604.5:26733-ENST00000376724.6:9870|35
MEIPRKNVFNTEFHTK
>FUSION-ENST00000425604.5:39974-ENST00000376724.6:9870|402
TSNQLGIDGMYLNTIK
>FUSION-ENST00000425604.5:39974-ENST00000376724.6:9870|88
KATSEVPFSLHDIK
>FUSION-ENST00000425604.5:26733-ENST00000376724.6:9870|1166
GTKKGHPFQ
>ENST00000316853.10|SNV-51423-G-T|9
SVTPQGGIVVYGGYSKQRFK
>FUSION-ENST00000425604.5:26733-ENST00000376724.6:9870|964
MCVLQLSCRRLLYILETSLVK
>ENST00000316853.10|SNV-51423-G-T|10
MSVTPQGGIVVYGGYSKQRFK
>ENST00000563674.1|SNV-26954-A-G|7
QQPQQPKRGK
>FUSION-ENST00000425604.5:26733-ENST00000376724.6:9870|1289
FVFSSQFIFFPDTRKLGK
>FUSION-ENST00000425604.5:39974-ENST00000376724.6:9870|294
FFSILSSR
>FUSION-ENST00000425604.5:26733-ENST00000376724.6:9870|889
TPVTRFRSHPK
>FUSION-ENST00000425604.5:39974-ENST00000376724.6:9870|322
PILLRALIIK
>FUSION-ENST00000425604.5:26733-ENST00000376724.6:9870|16
TKGSVFTK
>ENST00000376636.7|SNV-162384-G-A|2
ADRIHRK
>FUSION-ENST00000425604.5:26733-ENST00000376724.6:9870|915
PSLHCGFK
>FUSION-ENST00000425604.5:26733-ENST00000376724.6:9870|358
MDLAMWVLDISLKYSRPK
>FUSION-ENST00000425604.5:26733-ENST00000376724.6:9870|1156
QKIAARLISLTILK
>FUSION-ENST00000425604.5:39974-ENST00000376724.6:9870|579
SSFKFILGSKHYLVIK
>FUSION-ENST00000425604.5:26733-ENST00000376724.6:9870|988
LMGTNVQSDR
>FUSION-ENST00000425604.5:26733-ENST00000376724.6:9870|637
PIVPPPQICPFQNFPHLC
>FUSION-ENST00000425604.5:26733-ENST00000376724.6:9870|424
RNKISPHYVFQC
>FUSION-ENST00000425604.5:39974-ENST00000376724.6:9870|197
NLEDMKLD
>FUSION-ENST00000425604.5:26733-ENST00000376724.6:9870|954
CMICKSFLLSCGFFSLLK
>FUSION-ENST00000425604.5:26733-ENST00000376724.6:9870|348
YSRPKKVQYVF
>FUSION-ENST00000425604.5:39974-ENST00000376724.6:9870|513
MQEWLHICKSINVIDHINR
>FUSION-ENST00000425604.5:26733-ENST00000376724.6:9870|856
MNFTPFI
>ENST00000502947.1|SNV-24546-G-C|5
GTVWVGGVPSPRVLPGLGPSVR
>FUSION-ENST00000425604.5:26733-ENST00000376724.6:9870|1028
IRHIYTMEYYLAIK
>FUSION-ENST00000425604.5:26733-ENST00000376724.6:9870|102
FDLQCKPMRSPICDIFV
>ENST00000342992.10|SNV-282256-G-T|3
SITFTVKVLDTPGPPGPITFKYVTR
>FUSION-ENST00000425604.5:26733-ENST00000376724.6:9870|639
MCIYKEI
>FUSION-ENST00000425604.5:26733-ENST00000376724.6:9870|1262
FLALIDKSESKFINLVR
>FUSION-ENST00000434316.7:19404-ENST00000396053.9:11069|1
EDIQLCHPSCSVVA
>FUSION-ENST00000425604.5:26733-ENST00000376724.6:9870|837
MSNCSPQCWR
>FUSION-ENST00000425604.5:26733-ENST00000376724.6:9870|312
QLSRISFIRVQVQFMGVLTS
>ENST00000434980.5|SNV-29645-G-A|12
RPQQLSGR
>ENST00000319715.10|SNV-33385-G-T|1
STHPISSVGKPASVIK
>FUSION-ENST00000425604.5:26733-ENST00000376724.6:9870|1102
ENIGEMLKNIGLGK
>ENST00000554922.5|SNV-104358-G-A|2
GYIGTLGKNDTMMCAVYG
>FUSION-ENST00000425604.5:39974-ENST00000376724.6:9870|490
DFPLRIGTR
>FUSION-ENST00000425604.5:26733-ENST00000376724.6:9870|875
IFSWEPELNFIYKDTISK
>FUSION-ENST00000425604.5:26733-ENST00000376724.6:9870|191
EKQCQERQK
>FUSION-ENST00000425604.5:26733-ENST00000376724.6:9870|292
VYVQEKNNMA
>FUSION-ENST00000425604.5:26733-ENST00000376724.6:9870|594
NWSLDTTETPVCRGHPR
>ENST00000636127.1|SNV-45489-A-G|2
IWYPPNHVFHIDESARHNVLYR
>FUSION-ENST00000425604.5:26733-ENST00000376724.6:9870|1332
CRYVLVVS
>FUSION-ENST00000425604.5:26733-ENST00000376724.6:9870|1199
STKITKISWVWWHVHVVPAT
>FUSION-ENST00000425604.5:39974-ENST00000376724.6:9870|73
VNFIIYFFNHNLKK
>FUSION-ENST00000425604.5:26733-ENST00000376724.6:9870|568
TGIVFCQNK
>ENST00000220616.9|SNV-56519-C-G|8
AFCVDGEGRRLPWWER
>FUSION-ENST00000425604.5:39974-ENST00000376724.6:9870|656
SQFDFAMQFSSLKRPVWRGK
>FUSION-ENST00000425604.5:39974-ENST00000376724.6:9870|68
TSWLTAALAFWAQVILSPQPPE
>FUSION-ENST00000425604.5:39974-ENST00000376724.6:9870|663
MFYFSQSQQ
>FUSION-ENST00000425604.5:39974-ENST00000376724.6:9870|5
LLLAVTIPQIFLVFDDLDVIEEY
>ENST00000409785.9|SNV-56941-G-A|1
HTTDHPMQYILTR
>FUSION-ENST00000425604.5:26733-ENST00000376724.6:9870|982
GTNVQSDRR
>FUSION-ENST00000425604.5:39974-ENST00000376724.6:9870|713
NRNLFSQL
>FUSION-ENST00000425604.5:26733-ENST00000376724.6:9870|320
ARIKLWLVK
>FUSION-ENST00000425604.5:39974-ENST00000376724.6:9870|691
LESEACFAGPMSTT
>FUSION-ENST00000425604.5:39974-ENST00000376724.6:9870|195
WCVTFIDLSVFNHPFFPGMKPT
>FUSION-ENST00000425604.5:39974-ENST00000376724.6:9870|289
MYEWDYIK
>FUSION-ENST00000425604.5:26733-ENST00000376724.6:9870|387
MRTSHLLI
>ENST00000465063.5|INDEL-14135-A-AA|2
MSYLLSTADINVTQKK
>ENST00000456682.1|SNV-56941-G-A|1
MQYILTR
>ENST00000473051.1|SNV-18577-T-A|5
QSSGMWKKIISPTSGTTAGR
>FUSION-ENST00000425604.5:39974-ENST00000376724.6:9870|569
VTYLQINK
>FUSION-ENST00000425604.5:26733-ENST00000376724.6:9870|524
MCSCSGAFALGVPLPGK
>ENST00000551624.1|SNV-144427-G-T|2
LKPNLLDWNHSAPTLSVYLR
>FUSION-ENST00000425604.5:26733-ENST00000376724.6:9870|1296
MLVTEGE
>ENST00000263665.6|SNV-155532-C-T|3
ASGKPKLSYRWLK
>ENST00000371477.4|SNV-35072-G-C|5
TPLRDKLNINPEDGMAHYSDPSYVK
>FUSION-ENST00000425604.5:26733-ENST00000376724.6:9870|152
FLGKMFSIQNSIPSPGWNK
>FUSION-ENST00000425604.5:39974-ENST00000376724.6:9870|133
MFPLFSR
>FUSION-ENST00000425604.5:26733-ENST00000376724.6:9870|600
TLSHPRHC
>ENST00000381486.7|SNV-158080-G-T|3
DEFQTANAREDLPLFFLTGRHI
>ENST00000674182.1|SNV-2897-G-A|1
IIQAICALLNSGGGVIKAEIDDK
>FUSION-ENST00000425604.5:39974-ENST00000376724.6:9870|546
FPSKNWNK
>ENST00000569722.5|SNV-200-C-T|4
SRAGLRVLFR
>FUSION-ENST00000425604.5:26733-ENST00000376724.6:9870|1271
FFFWSFFFLM
>ENST00000399391.7|SNV-5780-T-C|2
CAPSYLFSCFNGGECAHPAFCDCR
>ENST00000334003.11|SNV-11760-G-T|3
SSLYYMIVKPDKMSFYIPLR
>ENST00000649951.1|SNV-198354-G-T|3
PPGEPGFRGAPWKAGPQGR
>FUSION-ENST00000425604.5:26733-ENST00000376724.6:9870|627
DPRNNKPQVR
>ENST00000522291.5|SNV-372409-G-C|1
DVDSQYLSEQDTMHRQR
>FUSION-ENST00000425604.5:26733-ENST00000376724.6:9870|712
ICAYTKK
>FUSION-ENST00000425604.5:39974-ENST00000376724.6:9870|149
MSFIAYFTSFLSYII
>ENST00000251127.11|SNV-313309-T-C|1
EPFSGFK
>FUSION-ENST00000425604.5:26733-ENST00000376724.6:9870|160
IKICQFGICESK
>FUSION-ENST00000425604.5:39974-ENST00000376724.6:9870|509
SINVIDHINR
>FUSION-ENST00000425604.5:26733-ENST00000376724.6:9870|1343
FLPAFFVTSYHPLK
>FUSION-ENST00000425604.5:26733-ENST00000376724.6:9870|305
QPSLILASRGR
>FUSION-ENST00000425604.5:26733-ENST00000376724.6:9870|557
AKSEPFQYPQAYMISPNL
>FUSION-ENST00000425604.5:39974-ENST00000376724.6:9870|607
MNQEEIK
>ENST00000517825.1|SNV-4459-G-T|1
RPTTALTTSYISSTATVSARNR
>ENST00000476824.1|SNV-65098-C-A|5
MLEMMHMKRLYM
>FUSION-ENST00000425604.5:26733-ENST00000376724.6:9870|257
VIHFQKCLSPELILVNISLR
>ENST00000417564.3|SNV-99474-T-C|3
AVSTTFGR
>FUSION-ENST00000425604.5:26733-ENST00000376724.6:9870|1214
CPLLRLR
>FUSION-ENST00000425604.5:26733-ENST00000376724.6:9870|752
MLVSRSFHK
>FUSION-ENST00000425604.5:39974-ENST00000376724.6:9870|20
MEVIRGWGGGESEEMLLNRPSI
>ENST00000395925.8|SNV-265359-G-A|3
KQQGDIHPRPPPPRDSGSHSQSR
>FUSION-ENST00000425604.5:26733-ENST00000376724.6:9870|1276
MEIDALRNIMLK
>FUSION-ENST00000465556.1:29713-ENST00000409738.4:9835|5
MPTLIQAGASASSRYGSDR
>ENST00000356023.5|SNV-47212-C-T|16
MCARVAAAGRGLPQMQNPPFCK
>ENST00000367009.2|SNV-136364-C-T|2
RLDGLTPPALPCCVSTMFSFTGMWR
>FUSION-ENST00000425604.5:39974-ENST00000376724.6:9870|79
EGGDGYTA
>FUSION-ENST00000425604.5:26733-ENST00000376724.6:9870|775
QSPHEWDHCLYQK
>FUSION-ENST00000425604.5:26733-ENST00000376724.6:9870|1342
QDLPNAWIHSGIIK
>ENST00000562590.5|SNV-22090-C-T|1
TVPPSPPSPLAVGSAAAPPCPKAAR
>FUSION-ENST00000425604.5:26733-ENST00000376724.6:9870|1038
FTVVLFTIAKTGNQPNCPSMDEWIK
>FUSION-ENST00000425604.5:39974-ENST00000376724.6:9870|694
MNFGEHIQTIAEALEGNLEEIL
>FUSION-ENST00000425604.5:39974-ENST00000376724.6:9870|32
HIQISVLSFSIGLSETEAR
>FUSION-ENST00000425604.5:26733-ENST00000376724.6:9870|512
ILLPWPPK
>ENST00000261883.6|SNV-4438-C-A|6
VQPGKKNPSIFAKPADTLESPGEWK
>FUSION-ENST00000425604.5:26733-ENST00000376724.6:9870|333
FLGRANEVGVDCR
>FUSION-ENST00000425604.5:39974-ENST00000376724.6:9870|83
NSHFQKR
>ENST00000520164.6|SNV-4449-A-T|SNV-4459-G-T|1
TNNGTHFKLHLLYSNGVR
>FUSION-ENST00000425604.5:26733-ENST00000376724.6:9870|335
VFIEVAI
>FUSION-ENST00000425604.5:26733-ENST00000376724.6:9870|1145
LISLTILKNQPKMD
>FUSION-ENST00000425604.5:39974-ENST00000376724.6:9870|318
LSIFSYVCWPAVYLLLR
>FUSION-ENST00000425604.5:39974-ENST00000376724.6:9870|733
MSMLLGLDAGE
>FUSION-ENST00000425604.5:39974-ENST00000376724.6:9870|375
GPFSYQYHAVLVTLAL
>ENST00000453654.6|SNV-455769-C-G|3
GKTPEERAQQAGDPDLAAYLESR
>FUSION-ENST00000425604.5:26733-ENST00000376724.6:9870|346
FPRLVSNF
>ENST00000491927.1|SNV-432845-G-T|4
QRQMPFVKLSM
>FUSION-ENST00000425604.5:39974-ENST00000376724.6:9870|537
MPAFTKFNIVLD
>ENST00000220616.9|SNV-56519-C-G|4
LPWWEREAPLEDSQCLMMQKFEK
>FUSION-ENST00000425604.5:39974-ENST00000376724.6:9870|435
MMLGKLDIHIR
>FUSION-ENST00000425604.5:39974-ENST00000376724.6:9870|201
MCFHLLVSSVISFSRVL
>FUSION-ENST00000425604.5:26733-ENST00000376724.6:9870|1340
MAIIFDGIYGR
>FUSION-ENST00000620086.4:35767-ENST00000358062.6:2015783|4
QSALLYQPR
>FUSION-ENST00000425604.5:26733-ENST00000376724.6:9870|678
RAEGKCGLR
>ENST00000502947.1|SNV-24546-G-C|4
GTVWVGGVPSPRVLPGLGPSVRTPK
>FUSION-ENST00000425604.5:26733-ENST00000376724.6:9870|897
LVRLISNS
>ENST00000492023.1|SNV-408-C-T|1
AVPRRGR
>ENST00000517825.1|SNV-4449-A-T|1
RPTTALTSSYSSSTATVSARNR
>FUSION-ENST00000425604.5:26733-ENST00000376724.6:9870|669
TLSGEGPTLYIGRR
>FUSION-ENST00000425604.5:26733-ENST00000376724.6:9870|672
MGLKTLSGEGPTLYIGRR
>FUSION-ENST00000425604.5:26733-ENST00000376724.6:9870|831
MGVDFPLAVLMIVNFR
>FUSION-ENST00000425604.5:39974-ENST00000376724.6:9870|343
TFISFPCLTALARTFRTVLK
>FUSION-ENST00000425604.5:26733-ENST00000376724.6:9870|977
ISHVPHKYVQILCTNKK
>ENST00000616559.4|SNV-144427-G-T|1
LVGLEPFSTYSIRVSAFTK
>FUSION-ENST00000425604.5:39974-ENST00000376724.6:9870|722
MFCRTHVDYLVVIK
>FUSION-ENST00000425604.5:39974-ENST00000376724.6:9870|112
MFITTLFTTAK
>FUSION-ENST00000425604.5:26733-ENST00000376724.6:9870|1411
SQSQLLTYEK
>FUSION-ENST00000425604.5:26733-ENST00000376724.6:9870|917
LVRLVSNS
>FUSION-ENST00000619777.4:35767-ENST00000358062.6:2015783|5
TADTAIPFHCK
>FUSION-ENST00000425604.5:26733-ENST00000376724.6:9870|654
ISYLKSMISYLKNFILK
>ENST00000493902.5|SNV-1138-C-G|1
TAGTKRTR
>FUSION-ENST00000425604.5:26733-ENST00000376724.6:9870|1080
YPINMCKYYVQIK
>FUSION-ENST00000425604.5:39974-ENST00000376724.6:9870|370
QAFFGFYMNFKIFFLVL
>FUSION-ENST00000425604.5:26733-ENST00000376724.6:9870|642
SQIFFPENMCIYK
>FUSION-ENST00000425604.5:26733-ENST00000376724.6:9870|537
LEIFLCK
>FUSION-ENST00000425604.5:39974-ENST00000376724.6:9870|655
MQFSSLK
>FUSION-ENST00000425604.5:26733-ENST00000376724.6:9870|613
ILGLWTLFSNQL
>FUSION-ENST00000425604.5:39974-ENST00000376724.6:9870|65
CQAMRFK
>FUSION-ENST00000425604.5:26733-ENST00000376724.6:9870|328
ANEVGVDCRWGVVKK
>ENST00000568768.5|SNV-75855-C-T|2
MAQSQSRTRLPVAWVTLCKPR
>FUSION-ENST00000425604.5:26733-ENST00000376724.6:9870|418
KGFQQPTRVPQIAL
>FUSION-ENST00000425604.5:39974-ENST00000376724.6:9870|19
EVIRGWGGGESEEMLLNRPSI
>FUSION-ENST00000425604.5:39974-ENST00000376724.6:9870|207
MYLQYLAQDEFYCILYFIFIIYYLK
>FUSION-ENST00000425604.5:26733-ENST00000376724.6:9870|479
MISNSRI
>ENST00000527068.1|SNV-47677-C-T|5
MQHILKIMNVISNWQGIVS
>FUSION-ENST00000425604.5:39974-ENST00000376724.6:9870|176
SGYEIQKR
>FUSION-ENST00000425604.5:39974-ENST00000376724.6:9870|381
QYLSKYQCHSL
>FUSION-ENST00000425604.5:26733-ENST00000376724.6:9870|111
FLEFWFIKAK
>ENST00000560626.6|SNV-240988-C-T|2
CWISFKSFFR
>ENST00000673243.1|SNV-47212-C-T|2
MFQCAQELRR
>FUSION-ENST00000425604.5:39974-ENST00000376724.6:9870|238
MFSPSVSYNY
>FUSION-ENST00000425604.5:39974-ENST00000376724.6:9870|801
MKDWGHLCS
>FUSION-ENST00000425604.5:39974-ENST00000376724.6:9870|530
YNDVLIGLKCSKSMLTFLCTFISR
>FUSION-ENST00000425604.5:26733-ENST00000376724.6:9870|1474
EETGNEI
>FUSION-ENST00000425604.5:26733-ENST00000376724.6:9870|1261
SESKFINLVR
>FUSION-ENST00000425604.5:26733-ENST00000376724.6:9870|1260
SESKFINLVRITVVK
>FUSION-ENST00000425604.5:26733-ENST00000376724.6:9870|120
KITAHILKNICSR
>FUSION-ENST00000425604.5:26733-ENST00000376724.6:9870|614
MILGLWTLFSNQL
>FUSION-ENST00000425604.5:26733-ENST00000376724.6:9870|439
MCFHFGAGNGLRLKAQNR
>FUSION-ENST00000425604.5:26733-ENST00000376724.6:9870|1222
NGSSECNRQK
>FUSION-ENST00000425604.5:39974-ENST00000376724.6:9870|391
SLAHFLMR
>FUSION-ENST00000425604.5:26733-ENST00000376724.6:9870|1231
LIFQLRY
>FUSION-ENST00000425604.5:26733-ENST00000376724.6:9870|573
LGDQNSDTRR
>ENST00000493902.5|SNV-1138-C-G|8
GMTAGTK
>FUSION-ENST00000425604.5:26733-ENST00000376724.6:9870|975
YVQILCTNKK
>FUSION-ENST00000425604.5:26733-ENST00000376724.6:9870|863
MSSTLFFSSFFLFFRDSFLPCNPR
>FUSION-ENST00000425604.5:26733-ENST00000376724.6:9870|1369
SLQGSVNIPICIRYR
>FUSION-ENST00000425604.5:26733-ENST00000376724.6:9870|1118
EPQKSPIQ
>FUSION-ENST00000425604.5:26733-ENST00000376724.6:9870|135
NKNDGENQKR
>FUSION-ENST00000425604.5:39974-ENST00000376724.6:9870|666
QWIYLFYF
>FUSION-ENST00000425604.5:26733-ENST00000376724.6:9870|375
MMKLIYICTVQYGSH
>FUSION-ENST00000425604.5:26733-ENST00000376724.6:9870|583
ACEDNDRK
>FUSION-ENST00000425604.5:26733-ENST00000376724.6:9870|1151
MSSPQGTCSTKVLFLNK
>FUSION-ENST00000425604.5:26733-ENST00000376724.6:9870|228
TLNIPQGIIPCVLLR
>FUSION-ENST00000425604.5:39974-ENST00000376724.6:9870|205
EHGMCFHLLVSSVISFSR
>FUSION-ENST00000425604.5:26733-ENST00000376724.6:9870|92
KGDTWDPGNRR
>FUSION-ENST00000425604.5:39974-ENST00000376724.6:9870|610
MKNISHYIQIFIGY
>FUSION-ENST00000425604.5:26733-ENST00000376724.6:9870|22
MHQSTCGR
>ENST00000344111.4|SNV-6108-A-C|4
KLMLPEPLEKLGFGDLTSGK
>FUSION-ENST00000425604.5:26733-ENST00000376724.6:9870|1497
LPSYIHSCKTK
>FUSION-ENST00000425604.5:26733-ENST00000376724.6:9870|449
VSLVWEQR
>FUSION-ENST00000425604.5:26733-ENST00000376724.6:9870|740
MVSTHRPR
>FUSION-ENST00000425604.5:26733-ENST00000376724.6:9870|75
KTEKLYEY
>FUSION-ENST00000425604.5:26733-ENST00000376724.6:9870|371
MKIDVKFYNCEVEK
>FUSION-ENST00000425604.5:26733-ENST00000376724.6:9870|267
MPVIKFK
>FUSION-ENST00000425604.5:26733-ENST00000376724.6:9870|1449
AGEFKNKPFRQVLQPPNETK
>FUSION-ENST00000425604.5:26733-ENST00000376724.6:9870|212
MYFKSSDESCDLLDPEDTVK
>FUSION-ENST00000425604.5:39974-ENST00000376724.6:9870|75
VNFIIYFFNHNLK
>FUSION-ENST00000425604.5:39974-ENST00000376724.6:9870|220
YQNITLYYINMYNYVN
>FUSION-ENST00000425604.5:39974-ENST00000376724.6:9870|42
ISRIHTSRR
>ENST00000462263.1|SNV-8933-T-A|2
MLLENSAFGEN
>FUSION-ENST00000425604.5:39974-ENST00000376724.6:9870|551
AAYDNSIVDNIHNGKK
>FUSION-ENST00000425604.5:26733-ENST00000376724.6:9870|490
MSSSVDTFNYKLSK
>FUSION-ENST00000425604.5:26733-ENST00000376724.6:9870|1264
FLALIDKSESK
>FUSION-ENST00000620086.4:37883-ENST00000358062.6:2015783|73
TFYMRLSRVPGR
>ENST00000502770.2|SNV-4858-G-T|3
VAKVLSFDHSGKVSLHCGHPGQGSR
>FUSION-ENST00000425604.5:26733-ENST00000376724.6:9870|1040
MFTVVLFTIAK
>ENST00000614987.5|SNV-188523-C-A|4
TTPTKTLQPSNPADR
>FUSION-ENST00000425604.5:26733-ENST00000376724.6:9870|632
VRTLPVSSSLHDLPKSLTLYQ
>FUSION-ENST00000425604.5:26733-ENST00000376724.6:9870|392
MLAKLVLNS
>ENST00000558912.1|SNV-4303-G-T|3
MGLFSPWPTISCMSGR
>ENST00000274532.7|SNV-8717-C-G|3
GDVSLTILNRSESDSGVYCCR
>ENST00000623361.3|MNV-27301-TTGTCCCGGAG-T|1
MGSALLSLSRSSRK
>FUSION-ENST00000425604.5:26733-ENST00000376724.6:9870|306
QPSLILASR
>FUSION-ENST00000425604.5:39974-ENST00000376724.6:9870|718
THVDYLVVIK
>FUSION-ENST00000425604.5:39974-ENST00000376724.6:9870|199
MNLEDMK
>ENST00000517825.1|SNV-4449-A-T|SNV-4459-G-T|2
RPTTALTSSYISSTATVSAR
>FUSION-ENST00000425604.5:26733-ENST00000376724.6:9870|908
MTVHIFCSFYFYLFI
>ENST00000251127.11|SNV-313309-T-C|2
VVREPFSGFK
>FUSION-ENST00000425604.5:26733-ENST00000376724.6:9870|486
MSLDLSQH
>FUSION-ENST00000425604.5:26733-ENST00000376724.6:9870|1452
HIHQTGKAGEFK
>FUSION-ENST00000425604.5:26733-ENST00000376724.6:9870|951
ICKSFLLSCGFFSLLK
>FUSION-ENST00000425604.5:39974-ENST00000376724.6:9870|715
MKNRNLFSQL
>FUSION-ENST00000425604.5:26733-ENST00000376724.6:9870|930
FIDIWIVSVFWLIQIMHL
>FUSION-ENST00000425604.5:26733-ENST00000376724.6:9870|18
MHQSTCGRTKGSVFTK
>FUSION-ENST00000425604.5:26733-ENST00000376724.6:9870|347
MFPRLVSNF
>ENST00000562590.5|SNV-22090-C-T|2
TVPPSPPSPLAVGSAAAPPCPK
>FUSION-ENST00000425604.5:39974-ENST00000376724.6:9870|731
MLLGLDAGE
>FUSION-ENST00000425604.5:26733-ENST00000376724.6:9870|531
VSISQSKQYSEK
>ENST00000356020.2|SNV-112-C-T|5
MHTPAVCEAR
>FUSION-ENST00000425604.5:26733-ENST00000376724.6:9870|827
MQVPHCLDYHYFMR
>ENST00000397146.7|SNV-29645-G-A|4
LGKYEHSISMRPQQLSGR
>FUSION-ENST00000425604.5:26733-ENST00000376724.6:9870|813
MSHCAWPFVLFFKIVCIVCVPLISL
>FUSION-ENST00000425604.5:39974-ENST00000376724.6:9870|358
NKSIYLQLISFFFFFNLR
>FUSION-ENST00000425604.5:26733-ENST00000376724.6:9870|920
MNVHLQIFV
>FUSION-ENST00000425604.5:39974-ENST00000376724.6:9870|252
VPRVHCVILMPLYPHSFAPT
>FUSION-ENST00000425604.5:39974-ENST00000376724.6:9870|523
MPSLFSSTKHLK
>FUSION-ENST00000425604.5:26733-ENST00000376724.6:9870|505
MTEKVTPTAVLEEIGDLETR
>FUSION-ENST00000425604.5:26733-ENST00000376724.6:9870|763
WFGFVYPPKSYVKL
>ENST00000614987.5|SNV-188523-C-A|1
NNPETLFQFSDSVA
>FUSION-ENST00000425604.5:39974-ENST00000376724.6:9870|593
KSPVLDAFIVQFHQTFKER
>FUSION-ENST00000425604.5:26733-ENST00000376724.6:9870|760
MYFFKAMHKWTNTSMMLAVAFL
>FUSION-ENST00000425604.5:39974-ENST00000376724.6:9870|578
FILGSKHYLVIK
>FUSION-ENST00000425604.5:26733-ENST00000376724.6:9870|258
RVYFGRPRQVDHEVR
>ENST00000674182.1|SNV-2897-G-A|3
SENSRIIQAICALLNSGGGVIK
>FUSION-ENST00000425604.5:26733-ENST00000376724.6:9870|1379
MPPFLRSQIGK
>ENST00000306534.8|SNV-13449-C-A|4
GMPPWPPDSQISSQRSQLHCRMHK
>FUSION-ENST00000425604.5:39974-ENST00000376724.6:9870|213
CWTFHQDLMALEADK
>ENST00000563674.1|SNV-26954-A-G|1
SGGGSSRSSQREAR
>FUSION-ENST00000425604.5:39974-ENST00000376724.6:9870|469
NLIHSNYKKAWE
>FUSION-ENST00000425604.5:26733-ENST00000376724.6:9870|321
QSRARIK
>FUSION-ENST00000425604.5:39974-ENST00000376724.6:9870|783
CLQTDGSK
>ENST00000356023.5|SNV-47212-C-T|10
KMFQCAQELRR
>ENST00000487411.5|SNV-1138-C-G|2
QGDDSWDEEDKER
>ENST00000435118.5|INDEL-14135-A-AA|5
IDDINVTQKKLQFCQEVLPAPVFR
>FUSION-ENST00000425604.5:39974-ENST00000376724.6:9870|752
LVSSRLRLLGPLSEH
>FUSION-ENST00000425604.5:39974-ENST00000376724.6:9870|70
MVFKMKR
>FUSION-ENST00000425604.5:39974-ENST00000376724.6:9870|295
RFFSILSSRICIVSGLSFK
>FUSION-ENST00000425604.5:39974-ENST00000376724.6:9870|802
VYMKDWGHLCS
>FUSION-ENST00000425604.5:26733-ENST00000376724.6:9870|887
SHPKSRMIFSWEPELNFIYK
>FUSION-ENST00000425604.5:26733-ENST00000376724.6:9870|334
MFLGRANEVGVDCR
>ENST00000356023.5|SNV-47212-C-T|15
CARVAAAGRGLPQMQNPPFCK
>FUSION-ENST00000425604.5:26733-ENST00000376724.6:9870|1364
QNYQKLCQKGMASR
>FUSION-ENST00000425604.5:39974-ENST00000376724.6:9870|385
KQIEKDTK
>FUSION-ENST00000425604.5:39974-ENST00000376724.6:9870|250
MPLYPHSFAPT
>FUSION-ENST00000425604.5:26733-ENST00000376724.6:9870|382
NTFNLVDL
>FUSION-ENST00000425604.5:26733-ENST00000376724.6:9870|802
MPMCPPVDCFYYERVSNLIK
>ENST00000517825.1|SNV-4449-A-T|SNV-4459-G-T|3
ATRRPTTALTSSYISSTATVSARNR
>FUSION-ENST00000425604.5:26733-ENST00000376724.6:9870|884
MYDLQIFSPFLWVFFTFK
>FUSION-ENST00000425604.5:26733-ENST00000376724.6:9870|415
MMVDTSSPGF
>FUSION-ENST00000425604.5:39974-ENST00000376724.6:9870|321
MPILLRALIIKDAR
>ENST00000502947.1|SNV-24546-G-C|7
ADTAPEAARGTVWVGGVPSPR
>FUSION-ENST00000425604.5:26733-ENST00000376724.6:9870|365
DSVSMTQI
>FUSION-ENST00000425604.5:39974-ENST00000376724.6:9870|341
TFRTVLKR
>FUSION-ENST00000425604.5:26733-ENST00000376724.6:9870|574
LGDQNSDTR
>FUSION-ENST00000425604.5:39974-ENST00000376724.6:9870|21
SILGSCTGRN
>FUSION-ENST00000425604.5:26733-ENST00000376724.6:9870|186
NYTNTRLSVK
>FUSION-ENST00000425604.5:26733-ENST00000376724.6:9870|1321
TGVGQWW
>FUSION-ENST00000425604.5:26733-ENST00000376724.6:9870|210
MYFKSSDESCDLLDPEDTVKSK
>FUSION-ENST00000425604.5:26733-ENST00000376724.6:9870|746
KFLSIPSLLTLFFLK
>FUSION-ENST00000425604.5:26733-ENST00000376724.6:9870|937
FLIFKTILIF
>FUSION-ENST00000425604.5:26733-ENST00000376724.6:9870|1458
EMKHIERHIHQTGK
>FUSION-ENST00000425604.5:26733-ENST00000376724.6:9870|902
FSSKNFVISPLTFR
>FUSION-ENST00000425604.5:26733-ENST00000376724.6:9870|1479
IIVEMMK
>FUSION-ENST00000615182.5:35767-ENST00000358062.6:2015783|14
ADFIERLSRVPGR
>FUSION-ENST00000425604.5:26733-ENST00000376724.6:9870|339
RYISHYLAQEK
>ENST00000311936.8|SNV-5587-G-A|1
LVVVGADGVGK
>FUSION-ENST00000425604.5:39974-ENST00000376724.6:9870|596
SNELESGIKSLPTKK
>FUSION-ENST00000425604.5:39974-ENST00000376724.6:9870|150
SIFLLKLLR
>FUSION-ENST00000425604.5:39974-ENST00000376724.6:9870|188
VPRVPPEYGLQDEEKMSGYEIQK
>FUSION-ENST00000425604.5:26733-ENST00000376724.6:9870|1421
MIRGRELAEQR
>ENST00000329312.5|SNV-13297-G-T|2
KIDESDGTSANSKME
>FUSION-ENST00000425604.5:39974-ENST00000376724.6:9870|633
LSDQIGQNLDLRAIIEGIPVQQK
>FUSION-ENST00000425604.5:39974-ENST00000376724.6:9870|609
KNISHYIQIFIGY
>ENST00000358842.5|SNV-234-C-T|3
EGWVEQDPKEILQSVYECIVRTCEK
>FUSION-ENST00000425604.5:39974-ENST00000376724.6:9870|338
SGESGHHCLVPVLR
>FUSION-ENST00000425604.5:26733-ENST00000376724.6:9870|540
MHCMLEIFLCKVSISQSKQYSEK
>FUSION-ENST00000425604.5:39974-ENST00000376724.6:9870|429
LDIHIRK
>FUSION-ENST00000425604.5:26733-ENST00000376724.6:9870|1269
MWLVQLWNGMFN
>FUSION-ENST00000425604.5:26733-ENST00000376724.6:9870|1255
ITVVKQNEICVF
>FUSION-ENST00000425604.5:26733-ENST00000376724.6:9870|1286
QQAEDLEVQISR
>ENST00000491927.1|SNV-432845-G-T|6
QRQMPFVK
>FUSION-ENST00000425604.5:26733-ENST00000376724.6:9870|1236
MDHQNATGRRLR
>FUSION-ENST00000425604.5:39974-ENST00000376724.6:9870|641
EFVVTQIQ
>ENST00000360351.8|SNV-268760-C-T|3
TYPDKKDMQGMEEEK
>FUSION-ENST00000425604.5:26733-ENST00000376724.6:9870|1334
TVFFVKCR
>FUSION-ENST00000425604.5:39974-ENST00000376724.6:9870|444
MEMDRKF
>FUSION-ENST00000425604.5:26733-ENST00000376724.6:9870|1092
MVKTSKA
>ENST00000395925.8|SNV-265359-G-A|5
TVHGPEAHVTKKQQGDIHPRPPPPR
>FUSION-ENST00000425604.5:26733-ENST00000376724.6:9870|229
SSRTLNIPQGIIPCVLLR
>FUSION-ENST00000425604.5:26733-ENST00000376724.6:9870|542
MHCMLEIFLCKVSISQSK
>FUSION-ENST00000425604.5:39974-ENST00000376724.6:9870|450
SFFIEIEKEILKFVWNHK
>FUSION-ENST00000425604.5:26733-ENST00000376724.6:9870|739
VSTHRPR
>FUSION-ENST00000425604.5:26733-ENST00000376724.6:9870|250
QYRIWSFSGCFWGELTR
>FUSION-ENST00000425604.5:26733-ENST00000376724.6:9870|3
TLQNFSGSRLSRR
>ENST00000311936.8|SNV-5587-G-A|3
MTEYKLVVVGADGVGK
>ENST00000481721.1|SNV-415499-G-T|1
VQFILGTEYDDEEHIPHDLFTEL
>FUSION-ENST00000425604.5:39974-ENST00000376724.6:9870|483
EVFLKNLTATESALPKILVHSSH
>FUSION-ENST00000425604.5:26733-ENST00000376724.6:9870|1366
KQNYQKLCQK
>ENST00000334003.11|SNV-11760-G-T|9
EMSSLYYMIVKPDK
>FUSION-ENST00000425604.5:39974-ENST00000376724.6:9870|51
DSGGGKPQVRYHFHYMISR
>ENST00000397146.7|SNV-29645-G-A|6
RLGKYEHSISMR
>FUSION-ENST00000425604.5:26733-ENST00000376724.6:9870|1064
MLNITNYQGNLKQTTIIYHLTLAR
>FUSION-ENST00000425604.5:39974-ENST00000376724.6:9870|536
PAFTKFNIVLD
>FUSION-ENST00000425604.5:26733-ENST00000376724.6:9870|367
FYNCEVEK
>FUSION-ENST00000425604.5:26733-ENST00000376724.6:9870|1270
MLGSTQG
>FUSION-ENST00000425604.5:26733-ENST00000376724.6:9870|1475
KEETGNEI
>FUSION-ENST00000425604.5:26733-ENST00000376724.6:9870|303
GLVFCEVHSALVFVCAYTK
>FUSION-ENST00000425604.5:39974-ENST00000376724.6:9870|363
RQNREPR
>ENST00000378466.9|SNV-4858-G-T|2
VLSFDHSGK
>FUSION-ENST00000425604.5:26733-ENST00000376724.6:9870|511
MILLPWPPKMLGLQV
>FUSION-ENST00000425604.5:39974-ENST00000376724.6:9870|413
DKTNIIISIAAEK
>ENST00000394903.6|SNV-18577-T-A|5
TVERNVEEDYIANLR
>FUSION-ENST00000425604.5:26733-ENST00000376724.6:9870|1125
TNLPIPNSVLSTFSNKIK
>FUSION-ENST00000425604.5:26733-ENST00000376724.6:9870|1402
VIAYLLFQPCSR
>ENST00000520164.6|SNV-4459-G-T|SNV-4449-A-T|3
LHLLYSNGVR
>FUSION-ENST00000425604.5:39974-ENST00000376724.6:9870|475
MKNQERNLIHSNYK
>FUSION-ENST00000425604.5:26733-ENST00000376724.6:9870|609
SFFSSIAIFPLATHACSML
>ENST00000263665.6|SNV-155532-C-T|6
DVEIAVEDSLYWECRASGKPK
>FUSION-ENST00000425604.5:26733-ENST00000376724.6:9870|230
MSSRTLNIPQGIIPCVLLR
>FUSION-ENST00000425604.5:26733-ENST00000376724.6:9870|824
QVPHCLDYHYFMRCFETGK
>FUSION-ENST00000425604.5:26733-ENST00000376724.6:9870|1406
EIKEFER
>FUSION-ENST00000425604.5:39974-ENST00000376724.6:9870|627
NFVFCAMQKPKR
>FUSION-ENST00000425604.5:39974-ENST00000376724.6:9870|24
SRPQKSILGSCTGR
>FUSION-ENST00000425604.5:39974-ENST00000376724.6:9870|233
LSAFPHSVLCWLWVSHRWL
>FUSION-ENST00000425604.5:26733-ENST00000376724.6:9870|1203
MLLDSVC
>FUSION-ENST00000425604.5:26733-ENST00000376724.6:9870|566
TGIVFCQNKTMNKMGAEGQT
>FUSION-ENST00000425604.5:26733-ENST00000376724.6:9870|143
FSIQNSIPSPGWNKC
>FUSION-ENST00000425604.5:26733-ENST00000376724.6:9870|523
CSCSGAFALGVPLPGK
>FUSION-ENST00000425604.5:39974-ENST00000376724.6:9870|346
MTFISFPCLTALARTFR
>FUSION-ENST00000425604.5:26733-ENST00000376724.6:9870|509
MCPSRPAIFACF
>FUSION-ENST00000425604.5:26733-ENST00000376724.6:9870|1353
VVNKELF
>ENST00000356023.5|SNV-47212-C-T|11
KMFQCAQELR
>FUSION-ENST00000425604.5:26733-ENST00000376724.6:9870|115
NICSRMFLEFWFIKAK
>ENST00000306534.8|SNV-13449-C-A|3
SQLHCRMHK
>FUSION-ENST00000425604.5:39974-ENST00000376724.6:9870|123
MIQQFLFWVQTQKK
>FUSION-ENST00000425604.5:26733-ENST00000376724.6:9870|684
MEAPCSFPDTSPYTYFHLYPL
>FUSION-ENST00000425604.5:26733-ENST00000376724.6:9870|201
MKADNQEI
>FUSION-ENST00000425604.5:26733-ENST00000376724.6:9870|1309
MVFNIIPSSDNY
>FUSION-ENST00000425604.5:39974-ENST00000376724.6:9870|384
QIEKDTK
>ENST00000334003.11|SNV-11760-G-T|4
MSSLYYMIVKPDKMSFYIPLR
>ENST00000465403.1|SNV-4247-C-G|8
LASRLADAPRSSQASF
>FUSION-ENST00000425604.5:26733-ENST00000376724.6:9870|1455
HIERHIHQTGK
>ENST00000529794.5|SNV-47677-C-T|6
RMQHILKIMNVISNWQ
>FUSION-ENST00000425604.5:39974-ENST00000376724.6:9870|555
YLNTIKAAYDNSIVDNIHNGK
>FUSION-ENST00000425604.5:26733-ENST00000376724.6:9870|750
MPFIRLR
>FUSION-ENST00000425604.5:26733-ENST00000376724.6:9870|942
YIPKYVQPSLHSILEYYHRLK
>FUSION-ENST00000425604.5:26733-ENST00000376724.6:9870|465
GVSFELLGGTPR
>ENST00000344111.4|SNV-6108-A-C|6
MERKLMLPEPLEK
>FUSION-ENST00000425604.5:39974-ENST00000376724.6:9870|302
KSLPKPMSRR
>FUSION-ENST00000425604.5:26733-ENST00000376724.6:9870|299
FPECPCLMLCNMVYVQEKNNMA
>FUSION-ENST00000425604.5:26733-ENST00000376724.6:9870|1461
QYCLVPEREMKHIER
>FUSION-ENST00000425604.5:26733-ENST00000376724.6:9870|1390
DKSQNGEKVNTIVKPYQR
>FUSION-ENST00000425604.5:26733-ENST00000376724.6:9870|1329
MFCVCAPQYSSPCYTWLLRHLK
>ENST00000473051.1|SNV-18577-T-A|4
MWKKIISPTSGTTAGR
>FUSION-ENST00000425604.5:26733-ENST00000376724.6:9870|1043
SYLYGFAYFGKFICK
>FUSION-ENST00000425604.5:26733-ENST00000376724.6:9870|122
IFPKKITAHILK
>FUSION-ENST00000434316.7:12568-ENST00000421355.1:23074|71
ALVRMVK
>FUSION-ENST00000496811.6:14835-ENST00000479270.6:90968|2
IVCTQPRRISAISQ
>FUSION-ENST00000425604.5:26733-ENST00000376724.6:9870|1328
FCVCAPQYSSPCYTWLLRHLK
>FUSION-ENST00000425604.5:26733-ENST00000376724.6:9870|1178
MPVSLFCR
>FUSION-ENST00000425604.5:26733-ENST00000376724.6:9870|324
QEHFYDCLNK
>FUSION-ENST00000425604.5:26733-ENST00000376724.6:9870|1358
MASRTHREESR
>ENST00000614987.5|SNV-188523-C-A|2
TLQPSNPADRNNPETLFQFSDSVA
>ENST00000380817.8|SNV-18498-C-T|2
LQRAALYILGDK
>FUSION-ENST00000425604.5:26733-ENST00000376724.6:9870|581
KSNSYGCPR
>FUSION-ENST00000425604.5:39974-ENST00000376724.6:9870|276
TINRDKTAT
>FUSION-ENST00000425604.5:26733-ENST00000376724.6:9870|743
PSNFWPQVILFPQSP
>FUSION-ENST00000425604.5:26733-ENST00000376724.6:9870|696
LTNTLLLDLPASITVR
>FUSION-ENST00000425604.5:26733-ENST00000376724.6:9870|862
SSTLFFSSFFLFFR
>ENST00000534407.5|SNV-13449-C-A|1
HKAGASPVDYS
>FUSION-ENST00000425604.5:26733-ENST00000376724.6:9870|1237
DHQNATGRR
>FUSION-ENST00000425604.5:26733-ENST00000376724.6:9870|878
MIFSWEPELNFIYK
>FUSION-ENST00000425604.5:26733-ENST00000376724.6:9870|1327
MLVSPLGK
>FUSION-ENST00000425604.5:39974-ENST00000376724.6:9870|284
YEWDYIKLKISCTAMK
>FUSION-ENST00000620086.4:37883-ENST00000358062.6:2015783|80
TRTFYMR
>FUSION-ENST00000425604.5:26733-ENST00000376724.6:9870|369
IDVKFYNCEVEK
>FUSION-ENST00000425604.5:26733-ENST00000376724.6:9870|629
MIYQIRF
>FUSION-ENST00000425604.5:26733-ENST00000376724.6:9870|134
NDGENQK
>ENST00000356023.5|SNV-47212-C-T|1
FQCAQELRRR
>FUSION-ENST00000425604.5:26733-ENST00000376724.6:9870|1425
MQTKDHQERMIR
>ENST00000409061.2|SNV-16-A-T|4
MGNITWKGSR
>FUSION-ENST00000425604.5:26733-ENST00000376724.6:9870|572
LGDQNSDTRRR
>ENST00000650225.1|SNV-198354-G-T|7
MESWAPRKR
>FUSION-ENST00000465556.1:29713-ENST00000409738.4:9835|7
MAVMPTLIQAGASASSRYGSDRR
>ENST00000359276.9|INDEL-19737-A-AA|4
TEGFRPVSR
>FUSION-ENST00000620086.4:35767-ENST00000358062.6:2015783|22
PARADFIER
>FUSION-ENST00000425604.5:39974-ENST00000376724.6:9870|646
KHLIEKLVT
>FUSION-ENST00000425604.5:26733-ENST00000376724.6:9870|1279
QGFRVGKQR
>FUSION-ENST00000425604.5:26733-ENST00000376724.6:9870|1187
MNMPQLNYIFC
>FUSION-ENST00000425604.5:39974-ENST00000376724.6:9870|510
QEWLHICKSINVIDHINRMK
>FUSION-ENST00000425604.5:39974-ENST00000376724.6:9870|675
NGAVIGGR
>FUSION-ENST00000425604.5:26733-ENST00000376724.6:9870|1302
MRNLILRASYMLGIMLVTEGE
>FUSION-ENST00000425604.5:39974-ENST00000376724.6:9870|357
NKSIYLQLISFFFFFNLRR
>ENST00000481721.1|SNV-415499-G-T|2
GYSLFLEPSMMTRNTFLMTFSQNW
>FUSION-ENST00000425604.5:26733-ENST00000376724.6:9870|1063
LNITNYQGNLK
>FUSION-ENST00000425604.5:39974-ENST00000376724.6:9870|634
LSDQIGQNLDLR
>FUSION-ENST00000425604.5:26733-ENST00000376724.6:9870|1191
MLMCDTVVHFHDMNMPQLNYIFC
>FUSION-ENST00000425604.5:39974-ENST00000376724.6:9870|495
YVMKTIK
>FUSION-ENST00000425604.5:26733-ENST00000376724.6:9870|530
VSISQSKQYSEKSASFYILYVCK
>FUSION-ENST00000425604.5:39974-ENST00000376724.6:9870|78
MLDISSGPYGAGGR
>FUSION-ENST00000425604.5:39974-ENST00000376724.6:9870|306
NLLGENMQKTL
>FUSION-ENST00000425604.5:26733-ENST00000376724.6:9870|659
MLGRISYLK
>FUSION-ENST00000425604.5:39974-ENST00000376724.6:9870|505
NKMIISR
>FUSION-ENST00000425604.5:26733-ENST00000376724.6:9870|1138
EGDKESPFSTRLLESLEGQR
>FUSION-ENST00000425604.5:26733-ENST00000376724.6:9870|1254
QNEICVF
>ENST00000356023.5|SNV-47212-C-T|2
FQCAQELRR
>FUSION-ENST00000425604.5:26733-ENST00000376724.6:9870|1299
ASYMLGIMLVTEGE
>FUSION-ENST00000425604.5:26733-ENST00000376724.6:9870|404
ILWTQTF
>ENST00000295453.8|SNV-881-G-A|1
FNQCNTTHGNEVISVMNRAKK
>FUSION-ENST00000425604.5:26733-ENST00000376724.6:9870|850
YSVTVLEARSLKSR
>FUSION-ENST00000425604.5:39974-ENST00000376724.6:9870|96
RKEIIFLYYV
>FUSION-ENST00000425604.5:26733-ENST00000376724.6:9870|538
MLEIFLCK
>FUSION-ENST00000425604.5:26733-ENST00000376724.6:9870|1142
RVPREGDK
>ENST00000413465.6|MNV-12591-CCTC-C|2
CSDSDGLAPQHLIR
>FUSION-ENST00000425604.5:26733-ENST00000376724.6:9870|1061
NKVCMQSK
>FUSION-ENST00000425604.5:39974-ENST00000376724.6:9870|151
MSIFLLKLLR
>FUSION-ENST00000425604.5:39974-ENST00000376724.6:9870|654
MQFSSLKRPVWR
>FUSION-ENST00000425604.5:39974-ENST00000376724.6:9870|147
MRGVGADK
>FUSION-ENST00000425604.5:26733-ENST00000376724.6:9870|1055
IAIIKKTK
>ENST00000379410.8|SNV-5887-A-C|1
VVCASYEDYGHWLLCLRAVPHR
>FUSION-ENST00000425604.5:39974-ENST00000376724.6:9870|87
KATSEVPFSLHDIKNSHFQK
>FUSION-ENST00000425604.5:26733-ENST00000376724.6:9870|1018
EYYLAIKRMESCHFH
>FUSION-ENST00000425604.5:39974-ENST00000376724.6:9870|226
MILNVSITKK
>FUSION-ENST00000425604.5:39974-ENST00000376724.6:9870|711
SFHKLRPFL
>FUSION-ENST00000425604.5:26733-ENST00000376724.6:9870|411
FVFEKVSAK
>FUSION-ENST00000425604.5:26733-ENST00000376724.6:9870|384
MSSLYYKNTFNLVDL
>FUSION-ENST00000425604.5:39974-ENST00000376724.6:9870|2
MSHYSLFFYTIPPTLPIFFFSRL
>FUSION-ENST00000425604.5:39974-ENST00000376724.6:9870|462
NGYISANQ
>FUSION-ENST00000425604.5:39974-ENST00000376724.6:9870|82
NSHFQKRELMLFL
>FUSION-ENST00000425604.5:39974-ENST00000376724.6:9870|798
DWGHLCS
>FUSION-ENST00000615182.5:35767-ENST00000358062.6:2015783|7
QTKCPTISTTR
>FUSION-ENST00000425604.5:39974-ENST00000376724.6:9870|403
IKTSNQLGIDGMYLNTIKAIEANSK
>FUSION-ENST00000425604.5:26733-ENST00000376724.6:9870|1119
MEPQKSPIQ
>FUSION-ENST00000425604.5:39974-ENST00000376724.6:9870|562
SYQQNEGQK
>FUSION-ENST00000425604.5:26733-ENST00000376724.6:9870|1
NCRLCSFR
>FUSION-ENST00000425604.5:26733-ENST00000376724.6:9870|768
MWFGFVYPPK
>FUSION-ENST00000425604.5:26733-ENST00000376724.6:9870|1171
MERIENPEIISYTYSQLTFNKGTK
>FUSION-ENST00000425604.5:26733-ENST00000376724.6:9870|778
FLCLKLNPQCDDT
>FUSION-ENST00000425604.5:39974-ENST00000376724.6:9870|630
AIIEGIPVQQKNFVFCAMQKPK
>FUSION-ENST00000425604.5:26733-ENST00000376724.6:9870|842
HSGSGYSCFNC
>FUSION-ENST00000425604.5:26733-ENST00000376724.6:9870|1037
TGNQPNCPSMDEWIK
>FUSION-ENST00000425604.5:39974-ENST00000376724.6:9870|580
SSFKFILGSK
>FUSION-ENST00000425604.5:39974-ENST00000376724.6:9870|805
DEVGRTR
>FUSION-ENST00000425604.5:26733-ENST00000376724.6:9870|535
LEIFLCKVSISQSK
>FUSION-ENST00000425604.5:26733-ENST00000376724.6:9870|1032
DEWIKKIR
>FUSION-ENST00000425604.5:26733-ENST00000376724.6:9870|991
GRLMGTNVQSDRR
>FUSION-ENST00000425604.5:26733-ENST00000376724.6:9870|91
GDTWDPGNR
>FUSION-ENST00000425604.5:39974-ENST00000376724.6:9870|121
MIQQFLFWVQTQKKLK
>FUSION-ENST00000425604.5:39974-ENST00000376724.6:9870|565
VTYLQINKRDR
>FUSION-ENST00000425604.5:26733-ENST00000376724.6:9870|780
LNVCVSNPPPKFLCLK
>FUSION-ENST00000425604.5:26733-ENST00000376724.6:9870|525
SFSYVSH
>FUSION-ENST00000425604.5:26733-ENST00000376724.6:9870|510
ILLPWPPKMLGLQV
>ENST00000457779.6|SNV-1138-C-G|4
RDHGDDSWDEEDKER
>FUSION-ENST00000425604.5:26733-ENST00000376724.6:9870|450
QRVSLVWEQRWQMCFHFGAGNGLR
>FUSION-ENST00000425604.5:26733-ENST00000376724.6:9870|697
KLTNTLLLDLPASITVR
>FUSION-ENST00000425604.5:26733-ENST00000376724.6:9870|17
HQSTCGRTKGSVFTK
>ENST00000356020.2|SNV-112-C-T|1
IVLGSWPSR
>ENST00000334003.11|SNV-11760-G-T|10
IREMSSLYYMIVKPDKMSFYIPLR
>FUSION-ENST00000425604.5:39974-ENST00000376724.6:9870|386
MKQIEKDTK
>ENST00000644876.1|SNV-11932-A-G|5
YLVLDEADRMLGMGFEPQIR
>FUSION-ENST00000425604.5:26733-ENST00000376724.6:9870|1393
MDKSQNGEK
>FUSION-ENST00000425604.5:26733-ENST00000376724.6:9870|416
GFQQPTRVPQIAL
>FUSION-ENST00000425604.5:26733-ENST00000376724.6:9870|173
KNENMTLEMR
>FUSION-ENST00000425604.5:26733-ENST00000376724.6:9870|724
MWFERGFPKIGLQK
>FUSION-ENST00000425604.5:39974-ENST00000376724.6:9870|640
MFIKVRLSDQIGQNLDLR
>FUSION-ENST00000425604.5:39974-ENST00000376724.6:9870|459
IKNSQPTR
>ENST00000517951.5|SNV-4859-C-T|4
LQHELIIPQWKTLESPVREK
>FUSION-ENST00000425604.5:39974-ENST00000376724.6:9870|471
NLIHSNYK
>FUSION-ENST00000425604.5:26733-ENST00000376724.6:9870|255
VYFGRPRQVDHEVR
>FUSION-ENST00000425604.5:26733-ENST00000376724.6:9870|597
RIVQETALEGQELGGSK
>FUSION-ENST00000425604.5:39974-ENST00000376724.6:9870|244
TNVSPNLIMSLGSLTPGLSR
>ENST00000308979.7|SNV-59822-G-A|3
IVCQWTQTR
>FUSION-ENST00000425604.5:26733-ENST00000376724.6:9870|940
YVQPSLHSILEYYHR
>FUSION-ENST00000425604.5:26733-ENST00000376724.6:9870|205
SSDESCDLLDPEDTVKSKSK
>FUSION-ENST00000425604.5:26733-ENST00000376724.6:9870|571
RRTGIVFCQNK
>FUSION-ENST00000425604.5:39974-ENST00000376724.6:9870|361
GCVSICLCHL
>FUSION-ENST00000425604.5:26733-ENST00000376724.6:9870|273
MSTTDSQIYKHMPVIK
>FUSION-ENST00000425604.5:26733-ENST00000376724.6:9870|309
KQPSLILASR
>FUSION-ENST00000425604.5:26733-ENST00000376724.6:9870|847
SYLLLFY
>FUSION-ENST00000425604.5:39974-ENST00000376724.6:9870|617
WSLFLKTSNYRVNM
>FUSION-ENST00000425604.5:39974-ENST00000376724.6:9870|590
SPVLDAFIVQFHQTFKERLTPIHLK
>ENST00000434980.5|SNV-29645-G-A|13
MRPQQLSGR
>FUSION-ENST00000425604.5:39974-ENST00000376724.6:9870|287
MYEWDYIKLK
>FUSION-ENST00000425604.5:39974-ENST00000376724.6:9870|372
QAFFGFYMNFK
>ENST00000558912.1|SNV-4303-G-T|1
MSGRASQQTLGGTSHR
>FUSION-ENST00000425604.5:26733-ENST00000376724.6:9870|1057
QTTIIYHLTLARIAIIKK
>FUSION-ENST00000425604.5:26733-ENST00000376724.6:9870|732
LGSVPFSFLGEFVK
>FUSION-ENST00000425604.5:26733-ENST00000376724.6:9870|9
RNDSIAGAGSSERTLQNFSGSR
>FUSION-ENST00000425604.5:39974-ENST00000376724.6:9870|626
NFVFCAMQKPKRK
>FUSION-ENST00000425604.5:26733-ENST00000376724.6:9870|363
IMAHCSGELSGGSSHPPTSDS
>FUSION-ENST00000425604.5:26733-ENST00000376724.6:9870|139
GQLIKEV
>FUSION-ENST00000425604.5:26733-ENST00000376724.6:9870|1440
IMPEGHGIQNAQRRK
>FUSION-ENST00000425604.5:26733-ENST00000376724.6:9870|1227
FYVLHRNGSSECNR
>FUSION-ENST00000425604.5:26733-ENST00000376724.6:9870|1433
RKQVNER
>FUSION-ENST00000425604.5:39974-ENST00000376724.6:9870|246
GIWVGSTFLQL
>FUSION-ENST00000425604.5:26733-ENST00000376724.6:9870|612
MNSDICAQHQGQ
>FUSION-ENST00000425604.5:39974-ENST00000376724.6:9870|720
MFCRTHVDYLVVIKVK
>FUSION-ENST00000425604.5:26733-ENST00000376724.6:9870|1241
FCIEMDHQNATGRRLR
>FUSION-ENST00000425604.5:26733-ENST00000376724.6:9870|853
MYSVTVLEARSLK
>FUSION-ENST00000425604.5:26733-ENST00000376724.6:9870|406
YSSLNDNHFCHSFFQVKRIFHK
>FUSION-ENST00000425604.5:39974-ENST00000376724.6:9870|703
WVTAKCSNLISLQSK
>FUSION-ENST00000425604.5:26733-ENST00000376724.6:9870|469
LMNFLLLHLICYFG
>FUSION-ENST00000425604.5:26733-ENST00000376724.6:9870|619
HSHLGILVYILATK
>FUSION-ENST00000425604.5:26733-ENST00000376724.6:9870|1136
ESPFSTRLLESLEGQR
>ENST00000646822.1|SNV-11932-A-G|2
LGMGFEPQIRR
>FUSION-ENST00000425604.5:39974-ENST00000376724.6:9870|146
RGVGADK
>FUSION-ENST00000619777.4:35767-ENST00000358062.6:2015783|6
QAEEAKTADTAIPFHCKCLPILIR
>FUSION-ENST00000425604.5:26733-ENST00000376724.6:9870|873
MYILWITFLIVSFEA
>FUSION-ENST00000425604.5:39974-ENST00000376724.6:9870|674
NGAVIGGRHGIR
>FUSION-ENST00000425604.5:26733-ENST00000376724.6:9870|719
IGLQKHK
>FUSION-ENST00000425604.5:39974-ENST00000376724.6:9870|248
FGFPFLSYFTWNNNLQSHPGCCECH
>FUSION-ENST00000425604.5:26733-ENST00000376724.6:9870|86
ASIRESQRDAQDEVK
>FUSION-ENST00000425604.5:39974-ENST00000376724.6:9870|97
VDPYSGIFFRRR
>FUSION-ENST00000425604.5:26733-ENST00000376724.6:9870|984
GTNVQSDR
>FUSION-ENST00000425604.5:26733-ENST00000376724.6:9870|1238
MDHQNATGRR
>FUSION-ENST00000425604.5:26733-ENST00000376724.6:9870|272
STTDSQIYKHMPVIK
>FUSION-ENST00000425604.5:39974-ENST00000376724.6:9870|104
MDEQSMVDPYSGIFFRRR
>FUSION-ENST00000425604.5:39974-ENST00000376724.6:9870|807
CLHKDEVGR
>FUSION-ENST00000425604.5:39974-ENST00000376724.6:9870|172
GVRETPPLESGPILVLRFSQR
>ENST00000568768.5|SNV-75855-C-T|1
AQSQSRTRLPVAWVTLCKPR
>FUSION-ENST00000425604.5:26733-ENST00000376724.6:9870|247
QVDHEVRRSRPSWLTR
>FUSION-ENST00000425604.5:39974-ENST00000376724.6:9870|431
LGKLDIHIR
>FUSION-ENST00000425604.5:26733-ENST00000376724.6:9870|1354
MVVNKELF
>ENST00000420713.2|SNV-18827-G-T|1
HTVKKHFK
>FUSION-ENST00000425604.5:26733-ENST00000376724.6:9870|1258
EHYYIPGASYALIHISLPCSQR
>FUSION-ENST00000425604.5:26733-ENST00000376724.6:9870|1319
IGHCSFYITISLVSFAFQR
>FUSION-ENST00000425604.5:26733-ENST00000376724.6:9870|288
LHLRTLCFLLIPPSFLPK
>ENST00000435118.5|INDEL-14135-A-AA|7
EFRPEIPCIVVANKIDDINVTQKK
>FUSION-ENST00000425604.5:26733-ENST00000376724.6:9870|275
MSTTDSQIYK
>FUSION-ENST00000425604.5:39974-ENST00000376724.6:9870|697
RFILFLLWS
>ENST00000367607.8|SNV-65949-A-C|2
ISLGSSIDSVR
>FUSION-ENST00000425604.5:26733-ENST00000376724.6:9870|815
MSHCAWPFVLFFK
>ENST00000409061.2|SNV-16-A-T|5
MGNITWK
>FUSION-ENST00000425604.5:26733-ENST00000376724.6:9870|153
SWKFLGKMFSIQNSIPSPGWNK
>ENST00000378466.9|SNV-4858-G-T|3
VAKVLSFDHSGKDTER
>FUSION-ENST00000425604.5:26733-ENST00000376724.6:9870|231
QYTLINEYEEK
>FUSION-ENST00000425604.5:26733-ENST00000376724.6:9870|200
KADNQEI
>FUSION-ENST00000425604.5:26733-ENST00000376724.6:9870|1503
MSTLANVTQLYPQLQNK
>FUSION-ENST00000425604.5:26733-ENST00000376724.6:9870|136
NKNDGENQK
>ENST00000360467.7|SNV-198354-G-T|1
GAPWKAGPQGRGGVSAVPGFR
>ENST00000480784.1|SNV-203465-G-A|1
LLHIRKVK
>FUSION-ENST00000425604.5:26733-ENST00000376724.6:9870|957
YAIKVLK
>FUSION-ENST00000425604.5:26733-ENST00000376724.6:9870|1348
AFMEGLFFL
>FUSION-ENST00000425604.5:39974-ENST00000376724.6:9870|516
GFVPGMQEWLHICKSINVIDHINR
>ENST00000534407.5|SNV-13449-C-A|6
MPPWPPDSQISSQRSQLHCRMHK
>FUSION-ENST00000425604.5:26733-ENST00000376724.6:9870|803
PMCPPVDCFYYER
>FUSION-ENST00000425604.5:39974-ENST00000376724.6:9870|299
SLPKPMSRRFFSILSSR
>FUSION-ENST00000425604.5:26733-ENST00000376724.6:9870|1409
SQSQLLTYEKHERVK
>ENST00000520164.6|SNV-4449-A-T|SNV-4460-C-T|2
EQGNEKTNNGTHFKLQFLYSNGVR
>ENST00000334003.11|SNV-11760-G-T|11
IREMSSLYYMIVKPDK
>FUSION-ENST00000425604.5:39974-ENST00000376724.6:9870|292
FFSILSSRICIVSGLSFKCLIHLG
>FUSION-ENST00000425604.5:39974-ENST00000376724.6:9870|141
LILAIFFR
>FUSION-ENST00000425604.5:39974-ENST00000376724.6:9870|64
CQAMRFKR
>FUSION-ENST00000425604.5:39974-ENST00000376724.6:9870|224
MILNVSITKKW
>ENST00000360467.7|SNV-198354-G-T|2
GAPWKAGPQGR
>FUSION-ENST00000425604.5:39974-ENST00000376724.6:9870|597
MSNELESGIKSLPTKK
>FUSION-ENST00000425604.5:26733-ENST00000376724.6:9870|107
MCFTERVKFDLQCKPMR
>FUSION-ENST00000425604.5:26733-ENST00000376724.6:9870|645
MLYALNIINMALTPK
>ENST00000370419.6|SNV-372409-G-C|3
DVDSQYLSEQDTELLMLPRAK
>ENST00000220616.9|SNV-56519-C-G|7
RLPWWER
>FUSION-ENST00000425604.5:26733-ENST00000376724.6:9870|904
DLSPRFSSK
>FUSION-ENST00000425604.5:26733-ENST00000376724.6:9870|833
KGVVGGDWVMGVDFPLAVLMIVNFR
>FUSION-ENST00000425604.5:26733-ENST00000376724.6:9870|37
KTDPHQDTSQ
>FUSION-ENST00000425604.5:39974-ENST00000376724.6:9870|118
LKQRPSR
>FUSION-ENST00000425604.5:39974-ENST00000376724.6:9870|489
MEPQKTLNS
>FUSION-ENST00000425604.5:26733-ENST00000376724.6:9870|1336
MAIIFDGIYGRTVFFVKCR
>FUSION-ENST00000425604.5:39974-ENST00000376724.6:9870|704
PCKWVTAKCSNLISLQSK
>FUSION-ENST00000425604.5:26733-ENST00000376724.6:9870|798
CPPVDCFYYER
>FUSION-ENST00000425604.5:39974-ENST00000376724.6:9870|829
ERTILLLWAHCHNNDINLFMR
>FUSION-ENST00000425604.5:26733-ENST00000376724.6:9870|161
KIKICQFGICESK
>FUSION-ENST00000425604.5:26733-ENST00000376724.6:9870|1134
LLESLEGQRLCNNSSFLSAGQK
>FUSION-ENST00000425604.5:39974-ENST00000376724.6:9870|297
SRRFFSILSSR
>ENST00000379888.9|SNV-24529-C-G|2
SDSNPLTEILKCPSKVVLLR
>FUSION-ENST00000615182.5:35767-ENST00000358062.6:2015783|3
CPTISTTRLKQLAGTIPK
>FUSION-ENST00000425604.5:26733-ENST00000376724.6:9870|377
MLARLVLNS
>FUSION-ENST00000425604.5:26733-ENST00000376724.6:9870|663
MMLSPGR
>FUSION-ENST00000425604.5:39974-ENST00000376724.6:9870|670
AFQSRKENSLK
>FUSION-ENST00000425604.5:26733-ENST00000376724.6:9870|1005
MSIIFFMNLLAICISSLGK
>FUSION-ENST00000425604.5:26733-ENST00000376724.6:9870|443
MCFHFGAGNGLR
>ENST00000409198.5|SNV-203465-G-A|6
LEYNKAKPRGYTTIHDTPMLLHIR
>FUSION-ENST00000425604.5:26733-ENST00000376724.6:9870|1281
VMTSPLS
>FUSION-ENST00000425604.5:26733-ENST00000376724.6:9870|263
ADEKRVYFGRPR
>FUSION-ENST00000462877.5:12568-ENST00000421355.1:23074|1
LDCFGICLTEYKKR
>FUSION-ENST00000425604.5:39974-ENST00000376724.6:9870|326
YVPCMPILLR
>FUSION-ENST00000425604.5:26733-ENST00000376724.6:9870|484
LSKNHIF
>ENST00000541565.5|SNV-136364-C-T|1
LDGLTPPALPCCVSTMFSFTGMWR
>FUSION-ENST00000425604.5:39974-ENST00000376724.6:9870|198
MNLEDMKLD
>FUSION-ENST00000425604.5:39974-ENST00000376724.6:9870|766
IHKSEKQNGTITHYLEAQM
>FUSION-ENST00000425604.5:39974-ENST00000376724.6:9870|631
AIIEGIPVQQK
>FUSION-ENST00000425604.5:39974-ENST00000376724.6:9870|277
KTINRDK
>FUSION-ENST00000425604.5:26733-ENST00000376724.6:9870|14
GSVFTKMR
>FUSION-ENST00000425604.5:39974-ENST00000376724.6:9870|458
MIKNSQPTRYR
>FUSION-ENST00000425604.5:39974-ENST00000376724.6:9870|643
VPTFHHIYFFLCSLS
>FUSION-ENST00000425604.5:39974-ENST00000376724.6:9870|145
MRGVGADKLILAIFFR
>FUSION-ENST00000425604.5:26733-ENST00000376724.6:9870|386
RTSHLLI
>FUSION-ENST00000425604.5:26733-ENST00000376724.6:9870|162
MKIKICQFGICESK
>ENST00000378466.9|SNV-4858-G-T|5
LAYYSTVQHKVAKVLSFDHSGK
>FUSION-ENST00000425604.5:26733-ENST00000376724.6:9870|522
MCSCSGAFALGVPLPGKNLPQTSS
>FUSION-ENST00000425604.5:39974-ENST00000376724.6:9870|466
MIKWDLFQGCKNGYISANQ
>ENST00000356023.5|SNV-47212-C-T|8
GLPQMQNPPFCKK
>ENST00000394903.6|SNV-18577-T-A|1
NVEEDYIANLRNNCWKEK
>FUSION-ENST00000425604.5:39974-ENST00000376724.6:9870|110
MFITTLFTTAKR
>FUSION-ENST00000425604.5:26733-ENST00000376724.6:9870|1100
MLKNIGLGK
>FUSION-ENST00000425604.5:26733-ENST00000376724.6:9870|1077
MANMYVK
>FUSION-ENST00000425604.5:39974-ENST00000376724.6:9870|799
TRGMVEYIHGDCLSSFMLL
>FUSION-ENST00000425604.5:26733-ENST00000376724.6:9870|635
DVPSLYSADSCLCLPHLTQSK
>ENST00000650225.1|SNV-198354-G-T|8
ESWAPRK
>FUSION-ENST00000425604.5:39974-ENST00000376724.6:9870|594
KSPVLDAFIVQFHQTFK
>FUSION-ENST00000425604.5:26733-ENST00000376724.6:9870|1074
MANMYVKKMLNITNYQGNLK
>FUSION-ENST00000425604.5:26733-ENST00000376724.6:9870|681
MSSCQEQS
>ENST00000376636.7|SNV-162384-G-A|5
TGRMLQYKADR
>FUSION-ENST00000425604.5:39974-ENST00000376724.6:9870|652
MQFSSLKRPVWRGK
>FUSION-ENST00000425604.5:39974-ENST00000376724.6:9870|39
MHLSQNRVFK
>FUSION-ENST00000425604.5:39974-ENST00000376724.6:9870|89
GYGFGGRKATSEVPFSLHDIK
>ENST00000395245.9|SNV-3767-A-C|2
INSDDSNLYLTASKKQPTCCP
>FUSION-ENST00000425604.5:39974-ENST00000376724.6:9870|111
FITTLFTTAK
>FUSION-ENST00000425604.5:26733-ENST00000376724.6:9870|232
SNIRQYTLINEYEEK
>FUSION-ENST00000425604.5:39974-ENST00000376724.6:9870|660
SQFDFAMQFSSLK
>ENST00000316853.10|SNV-51423-G-T|2
RLWGLLETEI
>ENST00000285071.9|SNV-23391-C-T|1
VDSRPKEDT
>FUSION-ENST00000425604.5:26733-ENST00000376724.6:9870|784
MFELHFFC
>FUSION-ENST00000425604.5:39974-ENST00000376724.6:9870|795
VEYIHGDCLSSFMLL
>ENST00000488769.1|SNV-408-C-T|3
PAGGAGKMAVPR
>FUSION-ENST00000425604.5:39974-ENST00000376724.6:9870|49
DSGGGKPQVRYHFHYMISRIHTSR
>FUSION-ENST00000425604.5:26733-ENST00000376724.6:9870|429
MFLITFLENWMFILDTTLK
>FUSION-ENST00000425604.5:39974-ENST00000376724.6:9870|474
KNQERNLIHSNYK
>ENST00000396721.6|SNV-4523-C-T|2
SLFSLLEAMIFALLSKPR
>ENST00000394071.6|SNV-50682-C-G|2
GGGGGVSDSSWQQQPGQPPPHSTWK
>FUSION-ENST00000425604.5:39974-ENST00000376724.6:9870|301
SLPKPMSR
>FUSION-ENST00000425604.5:26733-ENST00000376724.6:9870|141
YSAQENIKGQLIK
>FUSION-ENST00000425604.5:26733-ENST00000376724.6:9870|870
SILCKYHTVLITITLCDVLK
>FUSION-ENST00000425604.5:26733-ENST00000376724.6:9870|1017
RMESCHFH
>FUSION-ENST00000425604.5:26733-ENST00000376724.6:9870|730
LGSVPFSFLGEFVKK
>FUSION-ENST00000425604.5:26733-ENST00000376724.6:9870|565
TMNKMGAEGQT
>FUSION-ENST00000425604.5:39974-ENST00000376724.6:9870|208
VIFTILILPIR
>FUSION-ENST00000425604.5:39974-ENST00000376724.6:9870|788
MSTTEIKHMKG
>ENST00000251076.9|SNV-123754-G-A|3
CIAGEVAIIR
>FUSION-ENST00000425604.5:26733-ENST00000376724.6:9870|992
GRLMGTNVQSDR
>FUSION-ENST00000425604.5:26733-ENST00000376724.6:9870|165
TLEMRMKIK
>FUSION-ENST00000425604.5:39974-ENST00000376724.6:9870|529
CSKSMLTFLCTFISR
>FUSION-ENST00000599944.1:47604-ENST00000435100.1:330|4
DCETTGCGR
>ENST00000646822.1|SNV-11932-A-G|1
LGMGFEPQIRRIVEQDTMPPK
>FUSION-ENST00000425604.5:26733-ENST00000376724.6:9870|818
NEFYFVLFFLLFIF
>FUSION-ENST00000425604.5:26733-ENST00000376724.6:9870|373
KLIYICTVQYGSH
>FUSION-ENST00000425604.5:26733-ENST00000376724.6:9870|1371
SYLLSEPFFFSNAR
>FUSION-ENST00000425604.5:26733-ENST00000376724.6:9870|164
MQTHEKPDM
>FUSION-ENST00000425604.5:26733-ENST00000376724.6:9870|127
DLHFNAYISLSR
>FUSION-ENST00000425604.5:26733-ENST00000376724.6:9870|786
MDTFLDFYGCSRLNVCVSNPPPK
>FUSION-ENST00000425604.5:26733-ENST00000376724.6:9870|1146
LISLTILKNQPK
>FUSION-ENST00000462877.5:12568-ENST00000421355.1:23074|2
LDCFGICLTEYKK
>FUSION-ENST00000425604.5:26733-ENST00000376724.6:9870|617
HSHLGILVYILATKSVI
>FUSION-ENST00000425604.5:26733-ENST00000376724.6:9870|433
WKGQGYVR
>FUSION-ENST00000425604.5:26733-ENST00000376724.6:9870|458
KLSITISHAVTLK
>FUSION-ENST00000425604.5:39974-ENST00000376724.6:9870|825
TILLLWAHCHNNDINLFMRALRS
>FUSION-ENST00000425604.5:26733-ENST00000376724.6:9870|189
QCQERQKNYTNTR
>FUSION-ENST00000425604.5:26733-ENST00000376724.6:9870|980
GTNVQSDRRNK
>ENST00000220616.9|SNV-56519-C-G|3
EAPLEDSQCLMMQK
>FUSION-ENST00000425604.5:39974-ENST00000376724.6:9870|323
MPILLRALIIK
>ENST00000646822.1|SNV-11932-A-G|3
LGMGFEPQIR
>FUSION-ENST00000425604.5:26733-ENST00000376724.6:9870|1391
MDKSQNGEKVNTIVKPYQR
>FUSION-ENST00000425604.5:26733-ENST00000376724.6:9870|1086
CVSKYHMYPINMCKYYVQIK
>FUSION-ENST00000425604.5:39974-ENST00000376724.6:9870|365
MASKVLA
>ENST00000673243.1|SNV-47212-C-T|1
MFQCAQELRRR
>FUSION-ENST00000425604.5:39974-ENST00000376724.6:9870|290
ICIVSGLSFKCLIHLG
>ENST00000491927.1|SNV-432845-G-T|7
MQRQMPFVK
>FUSION-ENST00000425604.5:26733-ENST00000376724.6:9870|1459
EMKHIER
>FUSION-ENST00000425604.5:39974-ENST00000376724.6:9870|319
MLSIFSYVCWPAVYLLLR
>FUSION-ENST00000425604.5:39974-ENST00000376724.6:9870|56
MSYFPPSLPRHLL
>FUSION-ENST00000425604.5:26733-ENST00000376724.6:9870|1422
DHQERMIRGR
>FUSION-ENST00000425604.5:26733-ENST00000376724.6:9870|534
MLEIFLCKVSISQSKQYSEK
>FUSION-ENST00000425604.5:26733-ENST00000376724.6:9870|804
MPMCPPVDCFYYER
>FUSION-ENST00000425604.5:26733-ENST00000376724.6:9870|1205
MKVFSAGHINC
>FUSION-ENST00000425604.5:26733-ENST00000376724.6:9870|283
MGATSYMWLLSTWNVASVIKS
>FUSION-ENST00000425604.5:26733-ENST00000376724.6:9870|1011
MGFHHVGQAGLELLTLR
>FUSION-ENST00000425604.5:39974-ENST00000376724.6:9870|514
QEWLHICK
>FUSION-ENST00000425604.5:26733-ENST00000376724.6:9870|1098
MLKNIGLGKDFMVK
>FUSION-ENST00000425604.5:39974-ENST00000376724.6:9870|333
ALITLRYVPCMPILLR
>FUSION-ENST00000425604.5:26733-ENST00000376724.6:9870|1426
QTKDHQER
>FUSION-ENST00000425604.5:26733-ENST00000376724.6:9870|1143
VLFLNKRVPR
>FUSION-ENST00000425604.5:26733-ENST00000376724.6:9870|809
TGVYHHAPLIFIFCR
>FUSION-ENST00000425604.5:26733-ENST00000376724.6:9870|855
MYSVTVLEAR
>FUSION-ENST00000425604.5:39974-ENST00000376724.6:9870|693
NFGEHIQTIAEALEGNLEEIL
>FUSION-ENST00000425604.5:26733-ENST00000376724.6:9870|851
MYSVTVLEARSLKSR
>ENST00000472364.1|SNV-99474-T-C|5
AVSTTFGRRVNVAICLQVR
>ENST00000369583.4|SNV-12171-G-A|1
VLVHCEAGISHSPTICMAYLMKTK
>FUSION-ENST00000425604.5:39974-ENST00000376724.6:9870|507
SINVIDHINRMKDK
>FUSION-ENST00000425604.5:26733-ENST00000376724.6:9870|665
NAGVTKLP
>FUSION-ENST00000425604.5:26733-ENST00000376724.6:9870|1259
MEHYYIPGASYALIHISLPCSQR
>FUSION-ENST00000425604.5:26733-ENST00000376724.6:9870|108
CFTERVK
>FUSION-ENST00000425604.5:39974-ENST00000376724.6:9870|527
MLTFLCTFISR
>FUSION-ENST00000425604.5:26733-ENST00000376724.6:9870|973
KSHCTIFICQLYFNK
>FUSION-ENST00000425604.5:26733-ENST00000376724.6:9870|1485
YQEECEILCREQAVSLDYWLAK
>FUSION-ENST00000425604.5:39974-ENST00000376724.6:9870|50
MDSGGGKPQVRYHFHYMISRIHTSR
>FUSION-ENST00000425604.5:39974-ENST00000376724.6:9870|222
MPTSIIF
>FUSION-ENST00000477053.5:16595-ENST00000591051.1:41357|2
YVLSVLKFTYPTLFQG
>ENST00000623361.3|MNV-27301-TTGTCCCGGAG-T|3
KMGSALLSLSRSSR
>ENST00000420713.2|SNV-18827-G-T|2
TRHTVKK
>FUSION-ENST00000425604.5:26733-ENST00000376724.6:9870|193
EKQCQER
>FUSION-ENST00000425604.5:39974-ENST00000376724.6:9870|774
MKGSYTLR
>FUSION-ENST00000425604.5:39974-ENST00000376724.6:9870|307
MNLLGENMQKTL
>FUSION-ENST00000425604.5:39974-ENST00000376724.6:9870|588
ERLTPIHLKLFQK
>FUSION-ENST00000425604.5:39974-ENST00000376724.6:9870|92
FLYWNSVFFFCFFFFFIISR
>FUSION-ENST00000425604.5:26733-ENST00000376724.6:9870|967
CVLQLSCR
>FUSION-ENST00000425604.5:26733-ENST00000376724.6:9870|455
MQSQYFPK
>ENST00000444129.7|SNV-10144-T-A|5
IKQCLEDSDAGASNEYDSSPAAWKK
>ENST00000559860.2|SNV-13400-G-C|1
MVLHLRQ
>FUSION-ENST00000425604.5:26733-ENST00000376724.6:9870|1400
VIAYLLFQPCSRSRIK
>ENST00000369583.4|SNV-12171-G-A|2
VLVHCEAGISHSPTICMAYLMK
>FUSION-ENST00000425604.5:26733-ENST00000376724.6:9870|601
CGLKTLSHPRHC
>FUSION-ENST00000425604.5:39974-ENST00000376724.6:9870|81
RELMLFL
>FUSION-ENST00000425604.5:39974-ENST00000376724.6:9870|647
MKHLIEKLVT
>ENST00000308979.7|SNV-59822-G-A|1
IVCQWTQTRRR
>FUSION-ENST00000425604.5:26733-ENST00000376724.6:9870|823
MRCFETGK
>FUSION-ENST00000425604.5:39974-ENST00000376724.6:9870|283
LKISCTAMK
>FUSION-ENST00000425604.5:39974-ENST00000376724.6:9870|27
NRSRSRPQK
>ENST00000417379.6|SNV-46173-C-T|2
ELGEPFLGAK
>ENST00000342992.10|SNV-283306-A-G|3
VTHLTKYVEYSFRVSSENR
>ENST00000554026.5|SNV-181142-C-T|3
KSGRMMSAGTGTICSLR
>FUSION-ENST00000425604.5:26733-ENST00000376724.6:9870|184
MIETIQML
>ENST00000488769.1|SNV-408-C-T|2
PAGGAGKMAVPRR
>FUSION-ENST00000425604.5:26733-ENST00000376724.6:9870|859
DSFLPCNPRCSAVA
>FUSION-ENST00000425604.5:26733-ENST00000376724.6:9870|327
WGVVKKQEHFYDCLNK
>FUSION-ENST00000425604.5:26733-ENST00000376724.6:9870|265
PVIKFKDT
>ENST00000435118.5|INDEL-14135-A-AA|2
LQFCQEVLPAPVFR
>FUSION-ENST00000425604.5:26733-ENST00000376724.6:9870|963
CVLQLSCRRLLYILETSLVK
>ENST00000354992.6|SNV-540810-G-T|1
ELMGMLSTSLADQDIFNSVIK
>ENST00000285871.5|SNV-152073-A-T|3
RNLAQQKIISEMES
>FUSION-ENST00000425604.5:26733-ENST00000376724.6:9870|660
LSPGRQC
>FUSION-ENST00000425604.5:39974-ENST00000376724.6:9870|478
TVVCHHAWLIFVF
>FUSION-ENST00000425604.5:26733-ENST00000376724.6:9870|28
MCMHQSTCGR
>FUSION-ENST00000425604.5:26733-ENST00000376724.6:9870|1456
KHIERHIHQTGK
>FUSION-ENST00000425604.5:26733-ENST00000376724.6:9870|934
FPTQRNK
>FUSION-ENST00000425604.5:26733-ENST00000376724.6:9870|492
MSSSVDTFNYK
>FUSION-ENST00000425604.5:26733-ENST00000376724.6:9870|1361
GMASRTHR
>FUSION-ENST00000425604.5:39974-ENST00000376724.6:9870|677
ECQRNGAVIGGR
>FUSION-ENST00000425604.5:26733-ENST00000376724.6:9870|1115
NGLKRYGIYTQWNTI
>FUSION-ENST00000425604.5:26733-ENST00000376724.6:9870|97
MLMECHGNS
>FUSION-ENST00000425604.5:39974-ENST00000376724.6:9870|13
VVMVTQHEYT
>FUSION-ENST00000425604.5:39974-ENST00000376724.6:9870|191
MNILNVIELYT
>FUSION-ENST00000425604.5:26733-ENST00000376724.6:9870|830
GVDFPLAVLMIVNFR
>ENST00000027335.8|SNV-51346-T-G|4
LGNSIGTR
>ENST00000473051.1|SNV-18577-T-A|2
KIISPTSGTTAGR
>FUSION-ENST00000425604.5:26733-ENST00000376724.6:9870|1135
LLESLEGQR
>FUSION-ENST00000425604.5:26733-ENST00000376724.6:9870|36
TDPHQDTSQ
>FUSION-ENST00000425604.5:26733-ENST00000376724.6:9870|953
CMICKSFLLSCGFFSLLKK
>FUSION-ENST00000462877.5:12568-ENST00000421355.1:23074|4
TKLDCFGICLTEYKK
>FUSION-ENST00000425604.5:26733-ENST00000376724.6:9870|941
KFLIFKTILIF
>FUSION-ENST00000425604.5:26733-ENST00000376724.6:9870|1015
MVSSFLIS
>FUSION-ENST00000425604.5:39974-ENST00000376724.6:9870|223
ILNVSITKKW
>ENST00000487195.5|SNV-87964-C-T|1
SAISPNSCSTAYGTSPFSIC
>FUSION-ENST00000425604.5:39974-ENST00000376724.6:9870|473
NQERNLIHSNYK
>FUSION-ENST00000425604.5:26733-ENST00000376724.6:9870|24
MCMHQSTCGRTKGSVFTK
>FUSION-ENST00000425604.5:26733-ENST00000376724.6:9870|78
DEERLNRR
>ENST00000274695.8|SNV-205125-G-T|2
KIVLAGCVPQAQPLQDYLK
>FUSION-ENST00000425604.5:26733-ENST00000376724.6:9870|476
MFVNPFLMCLIR
>FUSION-ENST00000375784.7:5928-ENST00000352983.7:4128|35
IEEFLEAVLCPPRYPNLK
>FUSION-ENST00000425604.5:26733-ENST00000376724.6:9870|341
ANPCQYFIETLGVTVFYNLVNTR
>FUSION-ENST00000425604.5:26733-ENST00000376724.6:9870|473
FVNPFLMCLIRR
>FUSION-ENST00000425604.5:26733-ENST00000376724.6:9870|1428
EQMQTKDHQERMIR
>FUSION-ENST00000425604.5:26733-ENST00000376724.6:9870|460
WNMKLSITISHAVTLK
>ENST00000356023.5|SNV-47212-C-T|17
CARVAAAGR
>FUSION-ENST00000425604.5:39974-ENST00000376724.6:9870|501
IISRCRK
>ENST00000650225.1|SNV-198354-G-T|9
MESWAPRK
>FUSION-ENST00000425604.5:26733-ENST00000376724.6:9870|919
NVHLQIFV
>ENST00000394903.6|SNV-18577-T-A|4
TVERNVEEDYIANLRNNCWK
>FUSION-ENST00000425604.5:39974-ENST00000376724.6:9870|95
KEIIFLYYV
>FUSION-ENST00000425604.5:39974-ENST00000376724.6:9870|58
MSYFPPSLPR
>FUSION-ENST00000425604.5:39974-ENST00000376724.6:9870|454
SFFIEIEK
>FUSION-ENST00000425604.5:39974-ENST00000376724.6:9870|707
MPCKWVTAK
>ENST00000585104.2|SNV-4326-C-T|1
VYSFENFKPVA
>FUSION-ENST00000425604.5:26733-ENST00000376724.6:9870|393
VQWHDNGSL
>FUSION-ENST00000425604.5:26733-ENST00000376724.6:9870|132
NDGENQKRGHMGSR
>ENST00000505014.5|MNV-12591-CCTC-C|4
MSAAQIAMVWPLSILSEWK
>FUSION-ENST00000425604.5:26733-ENST00000376724.6:9870|1447
NKPFRQVLQPPNETKLPK
>FUSION-ENST00000425604.5:26733-ENST00000376724.6:9870|1318
IGHCSFYITISLVSFAFQRLPNPLK
>ENST00000473051.1|SNV-18577-T-A|7
STQAPASKQSSGMWKK
>ENST00000569722.5|SNV-200-C-T|3
AGLRVLFR
>ENST00000329357.6|SNV-1328-G-A|2
VSSLCPEPTKTEASHLK
>ENST00000342992.10|SNV-283306-A-G|4
VTHLTKYVEYSFR
>FUSION-ENST00000425604.5:26733-ENST00000376724.6:9870|971
SHCTIFICQLYFNK
>FUSION-ENST00000425604.5:26733-ENST00000376724.6:9870|529
QYSEKSASFYILYVCK
>FUSION-ENST00000425604.5:26733-ENST00000376724.6:9870|1397
IKVSILMDKSQNGEK
>FUSION-ENST00000425604.5:39974-ENST00000376724.6:9870|218
FVGQLYIFF
>FUSION-ENST00000425604.5:26733-ENST00000376724.6:9870|1295
MKFVFSSQFIFFPDTR
>FUSION-ENST00000425604.5:26733-ENST00000376724.6:9870|188
QKNYTNTR
>FUSION-ENST00000425604.5:39974-ENST00000376724.6:9870|409
TNIIISIAAEKAFDKIQYHFMIK
>ENST00000409198.5|SNV-203465-G-A|3
GYTTIHDTPMLLHIR
>ENST00000261883.6|SNV-4438-C-A|4
NPSIFAKPADTLESPGEWK
>FUSION-ENST00000425604.5:39974-ENST00000376724.6:9870|330
MKLDCYLSPFTK
>FUSION-ENST00000425604.5:26733-ENST00000376724.6:9870|993
YPNFIIRYYVCIKISHVPHK
>FUSION-ENST00000425604.5:26733-ENST00000376724.6:9870|259
RVYFGRPR
>FUSION-ENST00000425604.5:39974-ENST00000376724.6:9870|695
FILFLLWS
>FUSION-ENST00000425604.5:39974-ENST00000376724.6:9870|512
QEWLHICKSINVIDHINR
>FUSION-ENST00000425604.5:39974-ENST00000376724.6:9870|129
FPLFSRRILK
>ENST00000517951.5|SNV-4859-C-T|3
TLESPVR
>ENST00000522291.5|SNV-372409-G-C|3
TRDVDSQYLSEQDTMHRQR
>FUSION-ENST00000425604.5:39974-ENST00000376724.6:9870|472
NQERNLIHSNYKK
>FUSION-ENST00000425604.5:39974-ENST00000376724.6:9870|100
MVDPYSGIFFRR
>FUSION-ENST00000425604.5:39974-ENST00000376724.6:9870|600
SNELESGIK
>FUSION-ENST00000425604.5:26733-ENST00000376724.6:9870|1472
EEKTTQSVEGLK
>FUSION-ENST00000425604.5:26733-ENST00000376724.6:9870|203
SKSKMLAI
>FUSION-ENST00000425604.5:26733-ENST00000376724.6:9870|1465
TTQSVEGLKQYCLVPEREMK
>FUSION-ENST00000425604.5:26733-ENST00000376724.6:9870|298
MLCNMVYVQEK
>FUSION-ENST00000425604.5:39974-ENST00000376724.6:9870|839
MASGSRAR
>FUSION-ENST00000425604.5:26733-ENST00000376724.6:9870|580
KSNSYGCPRGDWR
>FUSION-ENST00000425604.5:39974-ENST00000376724.6:9870|182
MFPSQRNGKR
>FUSION-ENST00000425604.5:26733-ENST00000376724.6:9870|1293
MKFVFSSQFIFFPDTRK
>FUSION-ENST00000425604.5:39974-ENST00000376724.6:9870|615
MALQITIAPW
>ENST00000413465.6|MNV-12591-CCTC-C|4
RCPHHERCSDSDGLAPQHLIR
>FUSION-ENST00000425604.5:39974-ENST00000376724.6:9870|679
MTFLQVLR
>FUSION-ENST00000425604.5:26733-ENST00000376724.6:9870|497
KNDPRLMDPIFQPTVN
>FUSION-ENST00000425604.5:26733-ENST00000376724.6:9870|456
YIGPTSTLNASCIIHDF
>FUSION-ENST00000425604.5:26733-ENST00000376724.6:9870|726
MWFERGFPK
>ENST00000650225.1|SNV-198354-G-T|4
RWCVCCSR
>FUSION-ENST00000425604.5:26733-ENST00000376724.6:9870|769
QFSSPFCHVRPLGEDIRL
>FUSION-ENST00000425604.5:26733-ENST00000376724.6:9870|77
MSRKTEK
>FUSION-ENST00000425604.5:26733-ENST00000376724.6:9870|1481
AESYYNKIIVEMMK
>ENST00000502947.1|SNV-24546-G-C|1
VLPGLGPSVRTPKGAPHLRPLIR
>FUSION-ENST00000425604.5:26733-ENST00000376724.6:9870|810
MTGVYHHAPLIFIFCR
>FUSION-ENST00000425604.5:26733-ENST00000376724.6:9870|349
WVLDISLKYSRPKK
>ENST00000334003.11|SNV-11760-G-T|1
SSLYYMIVKPDKMSFYIPLRK
>FUSION-ENST00000425604.5:26733-ENST00000376724.6:9870|543
HCMLEIFLCK
>FUSION-ENST00000425604.5:39974-ENST00000376724.6:9870|180
MSGYEIQK
>FUSION-ENST00000425604.5:26733-ENST00000376724.6:9870|99
SPICDIFV
>ENST00000558252.5|SNV-96154-T-A|2
MHLILRMAWL
>FUSION-ENST00000425604.5:26733-ENST00000376724.6:9870|225
MISILSR
>ENST00000563674.1|SNV-26954-A-G|2
SGGGSSRSSQR
>FUSION-ENST00000425604.5:39974-ENST00000376724.6:9870|587
LTPIHLK
>FUSION-ENST00000466525.1:2840-ENST00000343262.9:2034|4
QAPHCPLQGDRPLR
>FUSION-ENST00000425604.5:26733-ENST00000376724.6:9870|1111
DRTGGSDIK
>FUSION-ENST00000425604.5:26733-ENST00000376724.6:9870|1496
MLPSYIHSCKTKYHFWK
>FUSION-ENST00000425604.5:26733-ENST00000376724.6:9870|578
SNSYGCPRGDWR
>FUSION-ENST00000425604.5:26733-ENST00000376724.6:9870|1367
MKQNYQKLCQK
>ENST00000306534.8|SNV-13449-C-A|1
MHKAGASPVDYS
>FUSION-ENST00000425604.5:39974-ENST00000376724.6:9870|187
VPPEYGLQDEEK
>FUSION-ENST00000425604.5:26733-ENST00000376724.6:9870|653
SMISYLK
>FUSION-ENST00000425604.5:26733-ENST00000376724.6:9870|883
YDLQIFSPFLWVFFTFK
>FUSION-ENST00000425604.5:26733-ENST00000376724.6:9870|1129
AEWGPKTNLPIPNSVLSTFSNK
>FUSION-ENST00000514134.1:3214-ENST00000658342.1:24839|1
AIASCCEIFGNLQKP
>ENST00000356023.5|SNV-47212-C-T|14
VIVIHRKMFQCAQELR
>FUSION-ENST00000425604.5:26733-ENST00000376724.6:9870|1220
LYPPFHFFALCLLK
>FUSION-ENST00000425604.5:26733-ENST00000376724.6:9870|1154
IAARLISLTILKNQPK
>FUSION-ENST00000425604.5:26733-ENST00000376724.6:9870|125
DLHFNAYISLSRIFPK
>FUSION-ENST00000425604.5:26733-ENST00000376724.6:9870|774
MQSPHEWDHCLYQKDPR
>FUSION-ENST00000425604.5:26733-ENST00000376724.6:9870|680
SSCQEQS
>FUSION-ENST00000425604.5:39974-ENST00000376724.6:9870|55
SYFPPSLPRHLL
>FUSION-ENST00000425604.5:26733-ENST00000376724.6:9870|662
MMLSPGRQC
>ENST00000334003.11|SNV-11760-G-T|5
SSLYYMIVKPDK
>FUSION-ENST00000425604.5:39974-ENST00000376724.6:9870|603
NLSIPIMSNELESGIKSLPTK
>ENST00000464291.1|SNV-265359-G-A|10
LMSPRSSK
>FUSION-ENST00000425604.5:39974-ENST00000376724.6:9870|499
MGINLTKYVMK
>FUSION-ENST00000425604.5:26733-ENST00000376724.6:9870|145
MFSIQNSIPSPGWNKC
>FUSION-ENST00000425604.5:39974-ENST00000376724.6:9870|672
MAFQSRK
>ENST00000568768.5|SNV-75855-C-T|4
MAQSQSRTR
>FUSION-ENST00000425604.5:39974-ENST00000376724.6:9870|650
RPVWRGK
>FUSION-ENST00000425604.5:39974-ENST00000376724.6:9870|138
STERSDDK
>FUSION-ENST00000425604.5:26733-ENST00000376724.6:9870|1439
MPEGHGIQNAQR
>FUSION-ENST00000425604.5:39974-ENST00000376724.6:9870|803
MVYMKDWGHLCS
>FUSION-ENST00000425604.5:26733-ENST00000376724.6:9870|508
CPSRPAIFACF
>ENST00000457779.6|SNV-1138-C-G|5
RDHGDDSWDEEDK
>FUSION-ENST00000425604.5:26733-ENST00000376724.6:9870|199
MGCCQKAGTFLR
>FUSION-ENST00000425604.5:39974-ENST00000376724.6:9870|664
VINHLDTFFFFF
>ENST00000359276.9|INDEL-19737-A-AA|7
NQTHPKQRPRTEGFRPVSR
>FUSION-ENST00000425604.5:26733-ENST00000376724.6:9870|330
ANEVGVDCR
>FUSION-ENST00000425604.5:26733-ENST00000376724.6:9870|1165
MVLGKLDIHMQK
>ENST00000465654.5|SNV-111457-C-T|1
GCCWNPQGAVSVPWCYYFK
>FUSION-ENST00000425604.5:26733-ENST00000376724.6:9870|695
NTFMLFISHPV
>FUSION-ENST00000425604.5:26733-ENST00000376724.6:9870|322
MQSRARIK
>FUSION-ENST00000425604.5:26733-ENST00000376724.6:9870|1407
VKEIKEFER
>FUSION-ENST00000425604.5:39974-ENST00000376724.6:9870|61
EESEKHLPWNQDQF
>FUSION-ENST00000425604.5:26733-ENST00000376724.6:9870|821
MRCFETGKNEFYFVLFFLLFIF
>ENST00000517951.5|SNV-4859-C-T|2
TLESPVREK
>ENST00000263665.6|SNV-155532-C-T|5
DVEIAVEDSLYWECRASGKPKLSYR
>FUSION-ENST00000425604.5:26733-ENST00000376724.6:9870|898
MLVRLISNS
>FUSION-ENST00000425604.5:26733-ENST00000376724.6:9870|788
MDTFLDFYGCSR
>FUSION-ENST00000425604.5:39974-ENST00000376724.6:9870|424
LLSLTIHK
>ENST00000399231.7|SNV-112878-A-G|1
YFATVSGSASEANVEER
>FUSION-ENST00000425604.5:26733-ENST00000376724.6:9870|290
MLKLHLRTLCFLLIPPSFLPK
>FUSION-ENST00000425604.5:39974-ENST00000376724.6:9870|755
DLFILFLIVLLPLK
>FUSION-ENST00000425604.5:39974-ENST00000376724.6:9870|43
MISRIHTSRR
>FUSION-ENST00000425604.5:26733-ENST00000376724.6:9870|197
MGCCQKAGTFLRLSQ
>FUSION-ENST00000425604.5:39974-ENST00000376724.6:9870|278
MKTINRDK
>FUSION-ENST00000425604.5:26733-ENST00000376724.6:9870|84
DAQDEVK
>FUSION-ENST00000425604.5:26733-ENST00000376724.6:9870|26
MCMHQSTCGRTK
>FUSION-ENST00000425604.5:26733-ENST00000376724.6:9870|691
GSLPLSERPQAVLFTFLPCEATWR
>FUSION-ENST00000425604.5:26733-ENST00000376724.6:9870|707
ILRGGAFWR
>FUSION-ENST00000425604.5:26733-ENST00000376724.6:9870|468
MNFLLLHLICYFG
>FUSION-ENST00000425604.5:26733-ENST00000376724.6:9870|166
MTLEMRMKIK
>FUSION-ENST00000615182.5:35767-ENST00000358062.6:2015783|15
ADFIERLSR
>FUSION-ENST00000425604.5:39974-ENST00000376724.6:9870|556
MYLNTIKAAYDNSIVDNIHNGK
>FUSION-ENST00000425604.5:26733-ENST00000376724.6:9870|1052
MCNHHCIQF
>FUSION-ENST00000425604.5:26733-ENST00000376724.6:9870|795
MCPPVDCFYYERVSNLIKTFFCIY
>ENST00000257626.12|SNV-11760-G-T|2
GNVVFVLYDCQTR
>FUSION-ENST00000425604.5:26733-ENST00000376724.6:9870|21
HQSTCGR
>FUSION-ENST00000425604.5:39974-ENST00000376724.6:9870|103
DEQSMVDPYSGIFFRRR
>FUSION-ENST00000425604.5:26733-ENST00000376724.6:9870|447
VSLVWEQRWQMCFHFGAGNGLRLK
>FUSION-ENST00000425604.5:39974-ENST00000376724.6:9870|614
ALQITIAPW
>ENST00000370419.6|SNV-372409-G-C|5
TRDVDSQYLSEQDTELLMLPRAK
>FUSION-ENST00000425604.5:26733-ENST00000376724.6:9870|1432
KQVNEREQMQTK
>ENST00000527068.1|SNV-47677-C-T|2
MNVISNWQGIVS
>FUSION-ENST00000425604.5:26733-ENST00000376724.6:9870|1444
LPKIMPEGHGIQNAQR
>FUSION-ENST00000425604.5:26733-ENST00000376724.6:9870|929
MFIYKFLCDTFLFLLDIYLR
>FUSION-ENST00000425604.5:26733-ENST00000376724.6:9870|1117
AIWSWAFLY
>FUSION-ENST00000425604.5:26733-ENST00000376724.6:9870|356
MDLAMWVLDISLKYSRPKK
>ENST00000399231.7|SNV-112878-A-G|2
YAMRYFATVSGSASEANVEER
>ENST00000183605.10|SNV-11675-G-A|1
CRPYFTILGLPAMLQAVR
>FUSION-ENST00000425604.5:26733-ENST00000376724.6:9870|765
WFGFVYPPKSYVK
>ENST00000517951.5|SNV-4859-C-T|1
TLESPVREKHPLK
>FUSION-ENST00000425604.5:39974-ENST00000376724.6:9870|35
KHKAMLFSH
>FUSION-ENST00000425604.5:26733-ENST00000376724.6:9870|271
MSTTDSQIYKHMPVIKFK
>FUSION-ENST00000425604.5:26733-ENST00000376724.6:9870|1394
VSILMDKSQNGEKVNTIVKPYQR
>FUSION-ENST00000425604.5:26733-ENST00000376724.6:9870|895
LARLVWNS
>FUSION-ENST00000425604.5:39974-ENST00000376724.6:9870|417
MIEHISGMKDKTNIIISIAAEK
>FUSION-ENST00000425604.5:39974-ENST00000376724.6:9870|405
MIKTSNQLGIDGMYLNTIK
>FUSION-ENST00000425604.5:26733-ENST00000376724.6:9870|1347
MEGLFFL
>FUSION-ENST00000425604.5:26733-ENST00000376724.6:9870|487
SSSVDTFNYKLSKNHIF
>ENST00000350997.12|SNV-18444-C-T|1
GVPASWWNHMHFQHHAKPNCFRK
>FUSION-ENST00000425604.5:26733-ENST00000376724.6:9870|690
GSLPLSERPQAVLFTFLPCEATWRR
>ENST00000561810.1|SNV-112878-A-G|7
MRYFATVSGSASEANVEER
>FUSION-ENST00000425604.5:39974-ENST00000376724.6:9870|259
NNIMDQGMRK
>ENST00000395925.8|SNV-265359-G-A|4
KQQGDIHPRPPPPR
>FUSION-ENST00000425604.5:26733-ENST00000376724.6:9870|1408
HERVKEIK
>FUSION-ENST00000425604.5:26733-ENST00000376724.6:9870|582
ACEDNDRKSNSYGCPR
>ENST00000646822.1|SNV-11932-A-G|12
MKLIGCWVWGLSLRFVE
>FUSION-ENST00000425604.5:26733-ENST00000376724.6:9870|1494
TKYHFWK
>FUSION-ENST00000425604.5:26733-ENST00000376724.6:9870|516
HETPPQLILFIFCR
>FUSION-ENST00000425604.5:26733-ENST00000376724.6:9870|554
KSLSTEGPGFSPCPFSLL
>FUSION-ENST00000425604.5:26733-ENST00000376724.6:9870|256
VYFGRPR
>ENST00000259989.7|INDEL-6408-G-GG|2
GAAQHVPGFR
>FUSION-ENST00000425604.5:39974-ENST00000376724.6:9870|45
MISRIHTSR
>FUSION-ENST00000425604.5:26733-ENST00000376724.6:9870|1039
FTVVLFTIAK
>FUSION-ENST00000425604.5:26733-ENST00000376724.6:9870|280
WLLSTWNVASVIK
>FUSION-ENST00000425604.5:26733-ENST00000376724.6:9870|890
TPVTRFR
>FUSION-ENST00000425604.5:26733-ENST00000376724.6:9870|931
YQYFIAFYGQIILYSIDVSHLFIYR
>FUSION-ENST00000425604.5:26733-ENST00000376724.6:9870|480
LLGISEDSEDNFM
>ENST00000377567.6|SNV-7950-T-G|2
GAAINGK
>FUSION-ENST00000425604.5:26733-ENST00000376724.6:9870|828
CATSPFSLLPASAM
>FUSION-ENST00000425604.5:39974-ENST00000376724.6:9870|232
MFLVCRFC
>FUSION-ENST00000425604.5:26733-ENST00000376724.6:9870|950
MICKSFLLSCGFFSLLKK
>FUSION-ENST00000425604.5:39974-ENST00000376724.6:9870|17
MLLNRPSI
>FUSION-ENST00000425604.5:39974-ENST00000376724.6:9870|230
MPDFVECFFCIY
>ENST00000305560.11|SNV-13400-G-C|3
VLSVLLNELDGVALK
>FUSION-ENST00000425604.5:26733-ENST00000376724.6:9870|569
RTGIVFCQNKTMNK
>ENST00000646822.1|SNV-11932-A-G|9
LIGCWVWGLSLRFVE
>FUSION-ENST00000425604.5:26733-ENST00000376724.6:9870|1478
IIVEMMKEETGNEI
>FUSION-ENST00000425604.5:26733-ENST00000376724.6:9870|1453
HIHQTGK
>FUSION-ENST00000425604.5:26733-ENST00000376724.6:9870|391
LAKLVLNS
>FUSION-ENST00000425604.5:39974-ENST00000376724.6:9870|46
YHFHYMISRIHTSRR
>FUSION-ENST00000425604.5:26733-ENST00000376724.6:9870|1197
ISWVWWHVHVVPAT
>FUSION-ENST00000425604.5:39974-ENST00000376724.6:9870|298
MSRRFFSILSSR
>FUSION-ENST00000425604.5:26733-ENST00000376724.6:9870|854
YSVTVLEAR
>ENST00000620285.1|SNV-47212-C-T|4
QKMFQCAQELRR
>FUSION-ENST00000425604.5:26733-ENST00000376724.6:9870|105
VKFDLQCKPMR
>FUSION-ENST00000620086.4:35767-ENST00000358062.6:2015783|25
MAGYMPARADFIERLSR
>ENST00000517825.1|SNV-4449-A-T|5
NKATRRPTTALTSSYSSSTATVSAR
>FUSION-ENST00000425604.5:26733-ENST00000376724.6:9870|307
VQVQFMGVLTS
>FUSION-ENST00000425604.5:39974-ENST00000376724.6:9870|206
YLQYLAQDEFYCILYFIFIIYYLK
>FUSION-ENST00000425604.5:26733-ENST00000376724.6:9870|826
QVPHCLDYHYFMR
>ENST00000453654.6|SNV-455769-C-G|1
TPEERAQQAGDPDLAAYLESRQNYK
>FUSION-ENST00000425604.5:26733-ENST00000376724.6:9870|483
MLFVTHSPLIQS
>FUSION-ENST00000425604.5:26733-ENST00000376724.6:9870|1345
LVLSRVQ
>FUSION-ENST00000425604.5:26733-ENST00000376724.6:9870|1287
MQQAEDLEVQISR
>FUSION-ENST00000425604.5:26733-ENST00000376724.6:9870|666
RNAGVTKLP
>FUSION-ENST00000425604.5:39974-ENST00000376724.6:9870|212
MALEADK
>FUSION-ENST00000425604.5:26733-ENST00000376724.6:9870|1228
ETSLLCLFSGPLLLCLSFRFYVLHR
>FUSION-ENST00000425604.5:39974-ENST00000376724.6:9870|243
MSLGSLTPGLSR
>FUSION-ENST00000425604.5:26733-ENST00000376724.6:9870|1250
SFSCFQFLFYFSFKNDT
>FUSION-ENST00000425604.5:39974-ENST00000376724.6:9870|682
ELFYKECQR
>FUSION-ENST00000425604.5:39974-ENST00000376724.6:9870|400
MYLNTIKAIEANSK
>FUSION-ENST00000425604.5:39974-ENST00000376724.6:9870|467
IKWDLFQGCK
>FUSION-ENST00000425604.5:26733-ENST00000376724.6:9870|751
LVSRSFHK
>FUSION-ENST00000425604.5:26733-ENST00000376724.6:9870|844
MLNRHSGSGYSCFNC
>ENST00000376636.7|SNV-162384-G-A|4
MLQYKADR
>FUSION-ENST00000425604.5:26733-ENST00000376724.6:9870|113
MFLEFWFIKAK
>ENST00000517825.1|SNV-4449-A-T|SNV-4459-G-T|4
ATRRPTTALTSSYISSTATVSAR
>FUSION-ENST00000425604.5:26733-ENST00000376724.6:9870|23
CMHQSTCGRTKGSVFTK
>FUSION-ENST00000425604.5:26733-ENST00000376724.6:9870|1184
PQLNYIFC
>FUSION-ENST00000425604.5:39974-ENST00000376724.6:9870|705
PCKWVTAK
>FUSION-ENST00000425604.5:39974-ENST00000376724.6:9870|797
GMVEYIHGDCLSSFMLL
>FUSION-ENST00000425604.5:26733-ENST00000376724.6:9870|1468
CSKEKDDHIINF
>FUSION-ENST00000425604.5:39974-ENST00000376724.6:9870|169
ETPPLESGPILVLRFSQRK
>FUSION-ENST00000425604.5:39974-ENST00000376724.6:9870|131
FPLFSRR
>FUSION-ENST00000425604.5:26733-ENST00000376724.6:9870|1164
VLGKLDIHMQK
>FUSION-ENST00000425604.5:39974-ENST00000376724.6:9870|520
PSLFSSTKHLKR
>ENST00000493902.5|SNV-1138-C-G|6
GMTAGTKR
>ENST00000359276.9|INDEL-19737-A-AA|8
NQTHPKQRPR
>FUSION-ENST00000425604.5:26733-ENST00000376724.6:9870|709
FVSPIPHPNSYV
>ENST00000334003.11|SNV-11760-G-T|2
MSSLYYMIVKPDKMSFYIPLRK
>FUSION-ENST00000425604.5:26733-ENST00000376724.6:9870|677
AEGKCGLR
>ENST00000295031.9|SNV-68285-A-G|1
LRPGDGTVSKSNRK
>ENST00000618385.1|SNV-41331-C-T|1
EPVAPGCCRPLS
>FUSION-ENST00000425604.5:26733-ENST00000376724.6:9870|1374
SQIGKIRD
>FUSION-ENST00000425604.5:39974-ENST00000376724.6:9870|175
SGYEIQKRGVR
>FUSION-ENST00000425604.5:26733-ENST00000376724.6:9870|1067
SHTVQFLFVNYTSINLEK
>FUSION-ENST00000425604.5:26733-ENST00000376724.6:9870|209
YFKSSDESCDLLDPEDTVKSK
>FUSION-ENST00000425604.5:26733-ENST00000376724.6:9870|943
YIPKYVQPSLHSILEYYHR
>FUSION-ENST00000425604.5:39974-ENST00000376724.6:9870|41
IHTSRRGS
>ENST00000278550.12|SNV-770796-C-T|2
LAETLYDTTKVSFTYDEMAGMLK
>FUSION-ENST00000425604.5:26733-ENST00000376724.6:9870|667
RNAGVTK
>ENST00000567298.5|SNV-51423-G-T|1
FKKDVDK
>FUSION-ENST00000620086.4:37883-ENST00000358062.6:2015783|71
RLSRVPGR
>FUSION-ENST00000425604.5:26733-ENST00000376724.6:9870|933
MFPTQRNKCLR
>FUSION-ENST00000425604.5:39974-ENST00000376724.6:9870|486
MKEVFLKNLTATESALPK
>FUSION-ENST00000425604.5:26733-ENST00000376724.6:9870|147
RYSAQENIKGQLIK
>ENST00000487411.5|SNV-1138-C-G|6
DRTHELRQGDDSWDEEDK
>FUSION-ENST00000425604.5:39974-ENST00000376724.6:9870|525
MPSLFSSTK
>FUSION-ENST00000425604.5:39974-ENST00000376724.6:9870|128
ILKNRLQF
>ENST00000487411.5|SNV-1138-C-G|5
THELRQGDDSWDEEDK
>FUSION-ENST00000425604.5:26733-ENST00000376724.6:9870|1441
IMPEGHGIQNAQRR
>ENST00000342992.10|SNV-283306-A-G|5
TQIKVTHLTKYVEYSFR
>FUSION-ENST00000425604.5:26733-ENST00000376724.6:9870|323
QEHFYDCLNKSYP
>ENST00000308979.7|SNV-59822-G-A|2
IVCQWTQTRR
>FUSION-ENST00000425604.5:26733-ENST00000376724.6:9870|1121
VEFDRKAIWSWAFLY
>FUSION-ENST00000425604.5:26733-ENST00000376724.6:9870|1283
LGKQGFR
>FUSION-ENST00000425604.5:39974-ENST00000376724.6:9870|764
QNGTITHYLEAQM
>FUSION-ENST00000425604.5:26733-ENST00000376724.6:9870|316
AEGPRQLSRISFIR
>ENST00000464291.1|SNV-265359-G-A|8
MSPRSSK
>ENST00000395245.9|SNV-3768-A-C|2
INSDDSNLYLTASKKTPTCCP
>FUSION-ENST00000425604.5:26733-ENST00000376724.6:9870|364
MIMAHCSGELSGGSSHPPTSDS
>FUSION-ENST00000425604.5:39974-ENST00000376724.6:9870|566
MVTYLQINKRDR
>FUSION-ENST00000425604.5:39974-ENST00000376724.6:9870|716
THVDYLVVIKVKK
>ENST00000581484.5|SNV-6795-A-G|5
FQRSVLDLSLQWRFASLPNNAK
>ENST00000464291.1|SNV-265359-G-A|7
MSPRSSKGTSILGR
>ENST00000459720.5|SNV-4156-C-T|7
MVSASMTRASICGETPVGGQR
>FUSION-ENST00000425604.5:26733-ENST00000376724.6:9870|221
ISILSRGRENTLS
>ENST00000457779.6|SNV-1138-C-G|3
DHGDDSWDEEDK
>FUSION-ENST00000425604.5:26733-ENST00000376724.6:9870|338
RYISHYLAQEKVFIEVAI
>FUSION-ENST00000425604.5:26733-ENST00000376724.6:9870|865
LERMSSTLFFSSFFLFFR
>ENST00000608642.5|SNV-540810-G-T|1
LMGMLSTSLADQDIFNSVIK
>FUSION-ENST00000425604.5:26733-ENST00000376724.6:9870|636
ILLKDVPSLYSADSCLCLPHLTQSK
>ENST00000360351.8|SNV-268760-C-T|2
KDMQGMEEEK
>FUSION-ENST00000425604.5:26733-ENST00000376724.6:9870|790
MDHLAFFYIKDHVICEYSFTSFFPI
>FUSION-ENST00000425604.5:39974-ENST00000376724.6:9870|324
YVPCMPILLRALIIKDAR
>FUSION-ENST00000425604.5:26733-ENST00000376724.6:9870|448
VSLVWEQRWQMCFHFGAGNGLR
>FUSION-ENST00000425604.5:26733-ENST00000376724.6:9870|1470
EEKTTQSVEGLKQYCLVPER
>FUSION-ENST00000425604.5:26733-ENST00000376724.6:9870|1430
QVNEREQMQTKDHQER
>ENST00000225792.10|SNV-3389-G-C|2
FGGSRPGPLSGKK
>ENST00000272433.7|SNV-34743-C-T|1
HGTLCPGVTNEQLWSAQKIK
>FUSION-ENST00000425604.5:39974-ENST00000376724.6:9870|40
MHLSQNR
>FUSION-ENST00000425604.5:39974-ENST00000376724.6:9870|160
GPVVQYDPR
>FUSION-ENST00000425604.5:26733-ENST00000376724.6:9870|1213
CPLLRLRNGTLLHPR
>FUSION-ENST00000425604.5:26733-ENST00000376724.6:9870|1029
KIRHIYTMEYYLAIK
>FUSION-ENST00000425604.5:26733-ENST00000376724.6:9870|546
MNDQCTAPPYSR
>ENST00000636127.1|SNV-45489-A-G|3
IWYPPNHVFHIDESAR
>FUSION-ENST00000434316.7:12568-ENST00000421355.1:23074|72
KALVRMVK
>ENST00000464291.1|SNV-265359-G-A|2
GTSILGRHPR
>FUSION-ENST00000425604.5:39974-ENST00000376724.6:9870|98
MVDPYSGIFFRRR
>FUSION-ENST00000425604.5:26733-ENST00000376724.6:9870|1183
MIYKLWYIYLTGLILKPVR
>FUSION-ENST00000425604.5:26733-ENST00000376724.6:9870|1382
FLAMPPFLR
>ENST00000444129.7|SNV-10144-T-A|4
QCLEDSDAGASNEYDSSPAAWK
>FUSION-ENST00000425604.5:39974-ENST00000376724.6:9870|7
MGLSCLLR
>FUSION-ENST00000425604.5:26733-ENST00000376724.6:9870|1297
LGIMLVTEGE
>ENST00000464291.1|SNV-265359-G-A|6
SPRSSKGTSILGR
>FUSION-ENST00000425604.5:26733-ENST00000376724.6:9870|599
MRRIVQETALEGQELGGSK
>FUSION-ENST00000434316.7:12568-ENST00000421355.1:23074|73
LRKALVR
>FUSION-ENST00000425604.5:26733-ENST00000376724.6:9870|885
SRMIFSWEPELNFIYKDTISK
>FUSION-ENST00000425604.5:26733-ENST00000376724.6:9870|1346
MLVLSRVQ
>FUSION-ENST00000425604.5:26733-ENST00000376724.6:9870|432
MWKGQGYVRF
>FUSION-ENST00000425604.5:26733-ENST00000376724.6:9870|1488
MQKYQEECEILCREQAVSLDYWLAK
>ENST00000462263.1|SNV-8933-T-A|1
LLENSAFGEN
>FUSION-ENST00000425604.5:26733-ENST00000376724.6:9870|852
YSVTVLEARSLK
>ENST00000459720.5|SNV-4156-C-T|6
VSASMTRASICGETPVGGQR
>FUSION-ENST00000425604.5:39974-ENST00000376724.6:9870|392
MSLAHFLMR
>FUSION-ENST00000425604.5:39974-ENST00000376724.6:9870|28
NCYQKNRSR
>FUSION-ENST00000425604.5:39974-ENST00000376724.6:9870|304
KSLPKPMSR
>FUSION-ENST00000425604.5:26733-ENST00000376724.6:9870|985
MGTNVQSDR
>ENST00000568768.5|SNV-75855-C-T|5
MAQSQSR
>FUSION-ENST00000620086.4:37883-ENST00000358062.6:2015783|81
MTRTFYMR
>FUSION-ENST00000425604.5:39974-ENST00000376724.6:9870|325
YVPCMPILLRALIIK
>FUSION-ENST00000425604.5:26733-ENST00000376724.6:9870|187
QKNYTNTRLSVK
>FUSION-ENST00000425604.5:39974-ENST00000376724.6:9870|750
LLGPLSEH
>FUSION-ENST00000425604.5:39974-ENST00000376724.6:9870|534
ASVWNLLSHKYNDVLIGLK
>FUSION-ENST00000425604.5:26733-ENST00000376724.6:9870|1499
LPSYIHSCK
>ENST00000417564.3|SNV-99474-T-C|4
DLGLPARAVSTTFGRR
>FUSION-ENST00000425604.5:26733-ENST00000376724.6:9870|82
TILEISPDVHAPVHVWQDQGKCLHK
>FUSION-ENST00000425604.5:39974-ENST00000376724.6:9870|345
TFISFPCLTALARTFR
>FUSION-ENST00000425604.5:26733-ENST00000376724.6:9870|693
LFISHPV
>ENST00000464291.1|SNV-265359-G-A|1
GTSILGRHPREIPAAIHSPGR
>FUSION-ENST00000425604.5:39974-ENST00000376724.6:9870|328
MKLDCYLSPFTKIN
>FUSION-ENST00000425604.5:26733-ENST00000376724.6:9870|782
DHVICEYSFTSFFPI
>FUSION-ENST00000425604.5:26733-ENST00000376724.6:9870|652
SMISYLKNFILK
>FUSION-ENST00000425604.5:26733-ENST00000376724.6:9870|589
CLKSNHFPLFSLLTPQAKQPELLI
>ENST00000574799.5|SNV-21866-C-T|3
SAKSWWLCRLR
>FUSION-ENST00000425604.5:26733-ENST00000376724.6:9870|310
ISFIRVQVQFMGVLTS
>FUSION-ENST00000620086.4:35767-ENST00000358062.6:2015783|21
MPARADFIERLSR
>FUSION-ENST00000425604.5:26733-ENST00000376724.6:9870|1326
LVSPLGK
>FUSION-ENST00000425604.5:26733-ENST00000376724.6:9870|872
YILWITFLIVSFEA
>FUSION-ENST00000425604.5:39974-ENST00000376724.6:9870|67
RKCQAMR
>FUSION-ENST00000425604.5:39974-ENST00000376724.6:9870|575
HYLVIKTREGYNNK
>FUSION-ENST00000425604.5:26733-ENST00000376724.6:9870|946
SFLLSCGFFSLLK
>FUSION-ENST00000425604.5:39974-ENST00000376724.6:9870|671
MAFQSRKENSLK
>FUSION-ENST00000425604.5:39974-ENST00000376724.6:9870|162
AHCSLGLLGSSDPLTSAS
>FUSION-ENST00000425604.5:26733-ENST00000376724.6:9870|785
DTFLDFYGCSRLNVCVSNPPPK
>FUSION-ENST00000425604.5:26733-ENST00000376724.6:9870|130
RGHMGSRQ
>ENST00000256640.9|SNV-49786-G-A|1
GDFDWGGCSDNIHYGVHFAK
>FUSION-ENST00000425604.5:39974-ENST00000376724.6:9870|714
KNRNLFSQL
>FUSION-ENST00000425604.5:26733-ENST00000376724.6:9870|1204
KVFSAGHINC
>FUSION-ENST00000425604.5:39974-ENST00000376724.6:9870|303
MKSLPKPMSRR
>FUSION-ENST00000425604.5:39974-ENST00000376724.6:9870|479
MTVVCHHAWLIFVF
>ENST00000523485.5|SNV-54374-C-T|1
LPVCSPSFLE
>FUSION-ENST00000425604.5:26733-ENST00000376724.6:9870|1208
LMSVDLCVLNHSCIPGMNPN
>ENST00000498332.5|SNV-5780-T-C|8
MEASVRTQPSVTADASMPLDR
>FUSION-ENST00000425604.5:39974-ENST00000376724.6:9870|66
KCQAMRFK
>FUSION-ENST00000425604.5:39974-ENST00000376724.6:9870|497
MGINLTKYVMKTIK
>FUSION-ENST00000425604.5:39974-ENST00000376724.6:9870|342
TFRTVLK
>FUSION-ENST00000425604.5:39974-ENST00000376724.6:9870|1
SHYSLFFYTIPPTLPIFFFSRL
>FUSION-ENST00000425604.5:26733-ENST00000376724.6:9870|1410
SQSQLLTYEKHER
>FUSION-ENST00000425604.5:26733-ENST00000376724.6:9870|426
FILDTTLK
>FUSION-ENST00000425604.5:26733-ENST00000376724.6:9870|966
MCVLQLSCRR
>ENST00000381486.7|SNV-158080-G-T|1
EDLPLFFLTGRHI
>FUSION-ENST00000425604.5:26733-ENST00000376724.6:9870|979
ISHVPHK
>FUSION-ENST00000425604.5:26733-ENST00000376724.6:9870|1243
FCIEMDHQNATGRR
>FUSION-ENST00000425604.5:39974-ENST00000376724.6:9870|785
ESGNGFIYFIFNCFAST
>ENST00000673243.1|SNV-47212-C-T|6
LDMKEIHTYMKMFQCAQELR
>FUSION-ENST00000425604.5:26733-ENST00000376724.6:9870|781
LNVCVSNPPPK
>ENST00000462263.1|SNV-8933-T-A|6
GDELEFEVFRLDSDAAGEFCIRGK
>FUSION-ENST00000425604.5:26733-ENST00000376724.6:9870|399
NNIGPFISVFSK
>ENST00000259211.7|SNV-1164-G-A|3
DRMSPVTIALISCQHVETLEKDR
>FUSION-ENST00000425604.5:39974-ENST00000376724.6:9870|696
CSNLISLQSK
>ENST00000461253.1|SNV-268760-C-T|4
MEEEKAPLALFGHTLVASLEDMK
>FUSION-ENST00000620086.4:35767-ENST00000358062.6:2015783|24
AGYMPARADFIERLSR
>FUSION-ENST00000425604.5:39974-ENST00000376724.6:9870|687
VIIFKNQQL
>FUSION-ENST00000425604.5:26733-ENST00000376724.6:9870|1012
ENSMEIS
>FUSION-ENST00000425604.5:26733-ENST00000376724.6:9870|413
VDTSSPGF
>FUSION-ENST00000425604.5:26733-ENST00000376724.6:9870|1114
RYGIYTQWNTI
>FUSION-ENST00000425604.5:39974-ENST00000376724.6:9870|6
GLSCLLR
>FUSION-ENST00000425604.5:26733-ENST00000376724.6:9870|33
KNVFNTEFHTK
>FUSION-ENST00000375784.7:5928-ENST00000352983.7:4128|33
YPNLKSVNELIYKR
>FUSION-ENST00000425604.5:26733-ENST00000376724.6:9870|1062
LNITNYQGNLKQTTIIYHLTLAR
>ENST00000457779.6|SNV-1138-C-G|1
DHGDDSWDEEDKERVALVVHPGTAR
>ENST00000413465.6|MNV-12591-CCTC-C|1
CSDSDGLAPQHLIRVEGNLR
>FUSION-ENST00000425604.5:39974-ENST00000376724.6:9870|362
MGCVSICLCHL
>ENST00000306534.8|SNV-13449-C-A|2
SQLHCRMHKAGASPVDYS
>ENST00000453654.6|SNV-455769-C-G|2
TPEERAQQAGDPDLAAYLESR
>FUSION-ENST00000425604.5:26733-ENST00000376724.6:9870|1130
MAEWGPKTNLPIPNSVLSTFSNK
>ENST00000465063.5|INDEL-14135-A-AA|10
DPKKASILPR
>FUSION-ENST00000425604.5:39974-ENST00000376724.6:9870|487
MKEVFLK
>FUSION-ENST00000425604.5:26733-ENST00000376724.6:9870|1418
GRELAEQRLK
>ENST00000529794.5|SNV-47677-C-T|2
MNVISNWQ
>FUSION-ENST00000425604.5:26733-ENST00000376724.6:9870|549
MPLSEFSPSVLTTTSFFYLHSLK
>FUSION-ENST00000425604.5:39974-ENST00000376724.6:9870|504
NKMIISRCR
>FUSION-ENST00000425604.5:39974-ENST00000376724.6:9870|300
SLPKPMSRR
>FUSION-ENST00000425604.5:39974-ENST00000376724.6:9870|598
SNELESGIKSLPTK
>FUSION-ENST00000425604.5:39974-ENST00000376724.6:9870|544
NWNKIRMPAFTK
>FUSION-ENST00000425604.5:39974-ENST00000376724.6:9870|85
ATSEVPFSLHDIKNSHFQK
>FUSION-ENST00000425604.5:26733-ENST00000376724.6:9870|832
GVVGGDWVMGVDFPLAVLMIVNFR
>FUSION-ENST00000425604.5:39974-ENST00000376724.6:9870|456
NSQPTRYR
>FUSION-ENST00000615182.5:35767-ENST00000358062.6:2015783|12
LSRVPGREPSR
>FUSION-ENST00000425604.5:26733-ENST00000376724.6:9870|879
YDLQIFSPFLWVFFTFKKILNF
>FUSION-ENST00000425604.5:39974-ENST00000376724.6:9870|174
RGVRETPPLESGPILVLR
>FUSION-ENST00000425604.5:26733-ENST00000376724.6:9870|1087
MCVSKYHMYPINMCKYYVQIK
>FUSION-ENST00000425604.5:39974-ENST00000376724.6:9870|77
LDISSGPYGAGGR
>FUSION-ENST00000425604.5:26733-ENST00000376724.6:9870|1049
PYSYYSLIPPSPSPQTLSK
>FUSION-ENST00000425604.5:26733-ENST00000376724.6:9870|1417
ELAEQRLK
>ENST00000370419.6|SNV-372409-G-C|6
TRDVDSQYLSEQDTELLMLPR
>FUSION-ENST00000425604.5:26733-ENST00000376724.6:9870|801
PMCPPVDCFYYERVSNLIK
>ENST00000473051.1|SNV-18577-T-A|6
QSSGMWKK
>FUSION-ENST00000425604.5:26733-ENST00000376724.6:9870|1172
ERIENPEIISYTYSQLTFNK
>FUSION-ENST00000425604.5:39974-ENST00000376724.6:9870|179
MSGYEIQKR
>FUSION-ENST00000422224.5:3526-ENST00000376724.6:9870|37
KILERLNR
>ENST00000156109.7|SNV-6631-C-T|1
LAVGSWVVTVSEYYLRPVSQQEFDK
>FUSION-ENST00000425604.5:26733-ENST00000376724.6:9870|398
NNIGPFISVFSKMGSHSVTQAR
>FUSION-ENST00000425604.5:26733-ENST00000376724.6:9870|1160
LDIHMQKIAAR
>FUSION-ENST00000425604.5:26733-ENST00000376724.6:9870|981
MGTNVQSDRRNK
>ENST00000558912.1|SNV-4303-G-T|5
MEPAAMGLFSPWPTISCMSGR
>FUSION-ENST00000425604.5:39974-ENST00000376724.6:9870|548
VERFPSK
>FUSION-ENST00000425604.5:26733-ENST00000376724.6:9870|596
IVQETALEGQELGGSK
>FUSION-ENST00000425604.5:26733-ENST00000376724.6:9870|131
RGHMGSR
>FUSION-ENST00000425604.5:26733-ENST00000376724.6:9870|1185
MPQLNYIFC
>FUSION-ENST00000425604.5:39974-ENST00000376724.6:9870|553
YLNTIKAAYDNSIVDNIHNGKK
>ENST00000493902.5|SNV-1138-C-G|3
MTAGTKR
>ENST00000399391.7|SNV-5780-T-C|1
CAPSYLFSCFNGGECAHPAFCDCRR
>FUSION-ENST00000425604.5:39974-ENST00000376724.6:9870|194
MLRYRVPR
>FUSION-ENST00000425604.5:39974-ENST00000376724.6:9870|15
FWRWRVVMVTQHEYT
>FUSION-ENST00000425604.5:26733-ENST00000376724.6:9870|401
MRNNIGPFISVFSKMGSHSVTQAR
>FUSION-ENST00000425604.5:39974-ENST00000376724.6:9870|76
MVNFIIYFFNHNLK
>FUSION-ENST00000425604.5:39974-ENST00000376724.6:9870|406
IQYHFMIKTSNQLGIDGMYLNTIK
>ENST00000370419.6|SNV-372409-G-C|1
TLSFLCCPEQNEDEVQNAYILPGK
>ENST00000379888.9|SNV-24529-C-G|3
SDSNPLTEILKCPSK
>FUSION-ENST00000425604.5:39974-ENST00000376724.6:9870|356
SIYLQLISFFFFFNLR
>FUSION-ENST00000425604.5:39974-ENST00000376724.6:9870|531
YNDVLIGLKCSK
>FUSION-ENST00000425604.5:26733-ENST00000376724.6:9870|216
KNGYTLGGRGR
>FUSION-ENST00000425604.5:39974-ENST00000376724.6:9870|440
MTYFPLGR
>FUSION-ENST00000425604.5:26733-ENST00000376724.6:9870|453
MQRVSLVWEQR
>FUSION-ENST00000425604.5:39974-ENST00000376724.6:9870|59
MIPESQC
>FUSION-ENST00000425604.5:39974-ENST00000376724.6:9870|684
QLTKELFYK
>FUSION-ENST00000425604.5:26733-ENST00000376724.6:9870|570
RTGIVFCQNK
>FUSION-ENST00000425604.5:39974-ENST00000376724.6:9870|36
HLSQNRVFKK
>FUSION-ENST00000425604.5:39974-ENST00000376724.6:9870|667
HGIRQWIYLFYF
>FUSION-ENST00000425604.5:26733-ENST00000376724.6:9870|171
NENMTLEMR
>FUSION-ENST00000425604.5:39974-ENST00000376724.6:9870|204
EHGMCFHLLVSSVISFSRVL
>FUSION-ENST00000425604.5:39974-ENST00000376724.6:9870|481
NLTATESALPKILVHSSH
>FUSION-ENST00000425604.5:39974-ENST00000376724.6:9870|69
MTSWLTAALAFWAQVILSPQPPE
>FUSION-ENST00000425604.5:26733-ENST00000376724.6:9870|30
NVFNTEFHTKSR
>FUSION-ENST00000425604.5:26733-ENST00000376724.6:9870|118
ITAHILKNICSR
>FUSION-ENST00000425604.5:26733-ENST00000376724.6:9870|835
MSNCSPQCWRK
>FUSION-ENST00000425604.5:39974-ENST00000376724.6:9870|658
SQFDFAMQFSSLKRPVWR
>ENST00000222567.6|SNV-8933-T-A|2
LDSDAAGEFCIRGK
>ENST00000480784.1|SNV-203465-G-A|3
MLLHIRK
>FUSION-ENST00000425604.5:26733-ENST00000376724.6:9870|1048
MPYSYYSLIPPSPSPQTLSKS
>ENST00000369393.8|SNV-131169-G-A|2
QCQPVLQGFSK
>FUSION-ENST00000425604.5:26733-ENST00000376724.6:9870|1079
MCKYYVQIK
>FUSION-ENST00000425604.5:26733-ENST00000376724.6:9870|1495
LPSYIHSCKTKYHFWK
>ENST00000397146.7|SNV-29645-G-A|3
YEHSISMR
>FUSION-ENST00000425604.5:26733-ENST00000376724.6:9870|603
IAFKCGLKTLSHPR
>FUSION-ENST00000425604.5:26733-ENST00000376724.6:9870|527
SASFYILYVCK
>ENST00000334003.11|SNV-11760-G-T|14
EILFIPIRMIREMSSLYYMIVKPDK
>ENST00000441892.6|SNV-51346-T-G|4
QNSRPGNSIGTR
>FUSION-ENST00000425604.5:26733-ENST00000376724.6:9870|488
MSSSVDTFNYKLSKNHIF
>ENST00000517825.1|SNV-4449-A-T|SNV-4459-G-T|5
NKATRRPTTALTSSYISSTATVSAR
>FUSION-ENST00000425604.5:39974-ENST00000376724.6:9870|10
KLQIHKNR
>FUSION-ENST00000425604.5:26733-ENST00000376724.6:9870|925
MGESYGIFIFNQLSHSLTPSKVTT
>FUSION-ENST00000425604.5:39974-ENST00000376724.6:9870|768
MIHKSEK
>FUSION-ENST00000425604.5:26733-ENST00000376724.6:9870|585
SNHFPLFSLLTPQAKQPELLI
>FUSION-ENST00000425604.5:26733-ENST00000376724.6:9870|94
TKKGDTWDPGNR
>ENST00000475044.5|SNV-79008-G-A|1
SGSSRDTSWCR
>FUSION-ENST00000425604.5:26733-ENST00000376724.6:9870|463
GVSFELLGGTPRLK
>FUSION-ENST00000425604.5:26733-ENST00000376724.6:9870|903
DLSPRFSSKNFVISPLTFR
>FUSION-ENST00000425604.5:39974-ENST00000376724.6:9870|132
MFPLFSRR
>FUSION-ENST00000425604.5:26733-ENST00000376724.6:9870|281
MWLLSTWNVASVIK
>ENST00000646822.1|SNV-11932-A-G|13
KLIGCWVWGLSLR
>FUSION-ENST00000425604.5:26733-ENST00000376724.6:9870|910
SHRTRPVHKDLSPR
>FUSION-ENST00000425604.5:39974-ENST00000376724.6:9870|74
MVNFIIYFFNHNLKK
>ENST00000610772.4|SNV-38908-T-C|1
TPYANALSSLEQLMESLLQRQLDPK
>FUSION-ENST00000425604.5:26733-ENST00000376724.6:9870|708
MILRGGAFWR
>ENST00000459720.5|SNV-4156-C-T|9
MVSASMTR
>FUSION-ENST00000425604.5:39974-ENST00000376724.6:9870|344
MTFISFPCLTALARTFRTVLK
>FUSION-ENST00000425604.5:26733-ENST00000376724.6:9870|478
MIIISVIHSFK
>ENST00000251076.9|SNV-123754-G-A|2
CIAGEVAIIRDPDAGEGTK
>FUSION-ENST00000383233.8:38396-ENST00000591051.1:41357|1
ALSRLVY
>FUSION-ENST00000425604.5:39974-ENST00000376724.6:9870|217
METLEFPQR
>FUSION-ENST00000425604.5:26733-ENST00000376724.6:9870|871
MSILCKYHTVLITITLCDVLK
>ENST00000295031.9|SNV-68285-A-G|6
EAKETDKLRPGDGTVSK
>FUSION-ENST00000425604.5:26733-ENST00000376724.6:9870|380
LPGSGDSSTSASQVAGPTGTR
>FUSION-ENST00000425604.5:26733-ENST00000376724.6:9870|500
LFSPPSHTNPHIPQQTIIVPFSEK
>FUSION-ENST00000425604.5:39974-ENST00000376724.6:9870|193
LRYRVPR
>FUSION-ENST00000465556.1:29713-ENST00000409738.4:9835|3
MPTLIQAGASASSRYGSDRR
>FUSION-ENST00000425604.5:26733-ENST00000376724.6:9870|196
GCCQKAGTFLRLSQ
>ENST00000618385.1|SNV-41331-C-T|3
GPSGKWPRPKEPVAPGCCRPLS
>ENST00000459720.5|SNV-4156-C-T|8
VSASMTR
>FUSION-ENST00000425604.5:26733-ENST00000376724.6:9870|1415
LKERILR
>FUSION-ENST00000425604.5:26733-ENST00000376724.6:9870|1338
MAIIFDGIYGRTVFFVK
>FUSION-ENST00000425604.5:26733-ENST00000376724.6:9870|1186
NMPQLNYIFC
>FUSION-ENST00000425604.5:26733-ENST00000376724.6:9870|1435
MPEGHGIQNAQRRK
>FUSION-ENST00000425604.5:26733-ENST00000376724.6:9870|658
LGRISYLK
>FUSION-ENST00000425604.5:26733-ENST00000376724.6:9870|939
YVQPSLHSILEYYHRLK
>FUSION-ENST00000425604.5:26733-ENST00000376724.6:9870|163
QTHEKPDM
>FUSION-ENST00000425604.5:39974-ENST00000376724.6:9870|452
SFFIEIEKEILK
>FUSION-ENST00000425604.5:39974-ENST00000376724.6:9870|239
LNLFFKIINL
>FUSION-ENST00000425604.5:26733-ENST00000376724.6:9870|1120
KAIWSWAFLY
>ENST00000506538.6|INDEL-12526-C-CA|7
KINQPNEK
>FUSION-ENST00000425604.5:26733-ENST00000376724.6:9870|146
MFSIQNSIPSPGWNK
>FUSION-ENST00000425604.5:39974-ENST00000376724.6:9870|685
RQLTKELFYK
>ENST00000468990.1|SNV-9261-C-T|2
LLSQYRYAYLLQPS
>FUSION-ENST00000425604.5:26733-ENST00000376724.6:9870|234
GKNKSNIR
>FUSION-ENST00000425604.5:39974-ENST00000376724.6:9870|765
SEKQNGTITHYLEAQM
>FUSION-ENST00000425604.5:26733-ENST00000376724.6:9870|1256
FINLVRITVVKQNEICVF
>FUSION-ENST00000425604.5:26733-ENST00000376724.6:9870|1483
EQAVSLDYWLAKAESYYNK
>ENST00000329357.6|SNV-1328-G-A|1
TEASHLK
>FUSION-ENST00000425604.5:26733-ENST00000376724.6:9870|518
MSSCDHRHETPPQLILFIFCR
>FUSION-ENST00000425604.5:26733-ENST00000376724.6:9870|498
TQIQEEEQA
>FUSION-ENST00000425604.5:26733-ENST00000376724.6:9870|692
MGSLPLSERPQAVLFTFLPCEATWR
>FUSION-ENST00000425604.5:39974-ENST00000376724.6:9870|253
QQQNNNSIILK
>ENST00000342992.10|SNV-282256-G-T|1
YVTRGSATLMWDAPLLDGGAR
>FUSION-ENST00000425604.5:39974-ENST00000376724.6:9870|690
MLLISACSCLVSLSVK
>ENST00000295453.8|SNV-881-G-A|2
FNQCNTTHGNEVISVMNRAK
>ENST00000435118.5|INDEL-14135-A-AA|6
IDDINVTQKK
>FUSION-ENST00000425604.5:26733-ENST00000376724.6:9870|650
MISYLKNFILK
>FUSION-ENST00000425604.5:39974-ENST00000376724.6:9870|368
NFKIFFLVL
>ENST00000316853.10|SNV-51423-G-T|4
DLRKTWTR
>FUSION-ENST00000425604.5:26733-ENST00000376724.6:9870|682
QERGLHQT
>ENST00000361138.7|SNV-46292-A-C|3
VCEPIMLTINMKDNKTAK
>FUSION-ENST00000425604.5:26733-ENST00000376724.6:9870|1493
TKYHFWKLPTPYIFKPSY
>ENST00000370419.6|SNV-372409-G-C|4
DVDSQYLSEQDTELLMLPR
>FUSION-ENST00000425604.5:26733-ENST00000376724.6:9870|155
SWKFLGK
>FUSION-ENST00000425604.5:39974-ENST00000376724.6:9870|33
MHIQISVLSFSIGLSETEAR
>FUSION-ENST00000425604.5:26733-ENST00000376724.6:9870|417
GFQQPTR
>ENST00000637938.1|SNV-48204-C-A|1
NPMPLGSSEEDLGDLACSSLTGASR
>FUSION-ENST00000425604.5:26733-ENST00000376724.6:9870|767
WFGFVYPPK
>FUSION-ENST00000425604.5:39974-ENST00000376724.6:9870|493
KLKDFPLR
>FUSION-ENST00000425604.5:26733-ENST00000376724.6:9870|995
YPNFIIRYYVCIK
>FUSION-ENST00000482411.5:16595-ENST00000591051.1:41357|1
DQQQFKVY
>FUSION-ENST00000425604.5:26733-ENST00000376724.6:9870|723
WFERGFPKIGLQK
>FUSION-ENST00000425604.5:26733-ENST00000376724.6:9870|1169
IENPEIISYTYSQLTFNK
>FUSION-ENST00000425604.5:26733-ENST00000376724.6:9870|481
MLLGISEDSEDNFM
>FUSION-ENST00000425604.5:26733-ENST00000376724.6:9870|285
MGATSYMWLLSTWNVASVIK
>FUSION-ENST00000425604.5:39974-ENST00000376724.6:9870|680
MMTFLQVLR
>FUSION-ENST00000425604.5:39974-ENST00000376724.6:9870|359
EPRNKSIYLQLISFFFFFNLR
>FUSION-ENST00000425604.5:39974-ENST00000376724.6:9870|412
DKTNIIISIAAEKAFDK
>FUSION-ENST00000425604.5:26733-ENST00000376724.6:9870|911
MSHRTRPVHKDLSPR
>FUSION-ENST00000425604.5:26733-ENST00000376724.6:9870|945
SFLLSCGFFSLLKK
>FUSION-ENST00000425604.5:26733-ENST00000376724.6:9870|536
MLEIFLCKVSISQSK
>ENST00000563674.1|SNV-26954-A-G|9
QQPQQPK
>FUSION-ENST00000425604.5:26733-ENST00000376724.6:9870|1413
RSQSQLLTYEK
>FUSION-ENST00000619777.4:35767-ENST00000358062.6:2015783|4
TADTAIPFHCKCLPILIR
>FUSION-ENST00000425604.5:26733-ENST00000376724.6:9870|172
KNENMTLEMRMK
>FUSION-ENST00000425604.5:39974-ENST00000376724.6:9870|549
KVERFPSK
>FUSION-ENST00000425604.5:26733-ENST00000376724.6:9870|1085
YHMYPINMCK
>FUSION-ENST00000425604.5:26733-ENST00000376724.6:9870|7
NDSIAGAGSSERTLQNFSGSR
>FUSION-ENST00000425604.5:39974-ENST00000376724.6:9870|564
RDRSYQQNEGQK
>FUSION-ENST00000425604.5:39974-ENST00000376724.6:9870|791
MSTTEIK
>ENST00000493902.5|SNV-1138-C-G|5
MGMTAGTKRTR
>FUSION-ENST00000425604.5:26733-ENST00000376724.6:9870|1298
MLGIMLVTEGE
>ENST00000493902.5|SNV-1138-C-G|9
MGMTAGTK
>FUSION-ENST00000425604.5:39974-ENST00000376724.6:9870|350
LANFCILVETGFHHVGQAGLK
>FUSION-ENST00000425604.5:26733-ENST00000376724.6:9870|1316
LPNPLKRFK
>FUSION-ENST00000425604.5:26733-ENST00000376724.6:9870|1464
EKDDHIINF
>FUSION-ENST00000425604.5:26733-ENST00000376724.6:9870|208
GRWITRSGDQDHPG
>FUSION-ENST00000425604.5:26733-ENST00000376724.6:9870|1457
MKHIERHIHQTGK
>ENST00000506538.6|INDEL-12526-C-CA|6
KINQPNEKCTLYSNCR
>FUSION-ENST00000425604.5:26733-ENST00000376724.6:9870|561
MCQVSTLLTAVCVSPISLR
>FUSION-ENST00000425604.5:26733-ENST00000376724.6:9870|776
MQSPHEWDHCLYQK
>ENST00000487411.5|SNV-1138-C-G|3
QGDDSWDEEDK
>FUSION-ENST00000425604.5:26733-ENST00000376724.6:9870|972
KSHCTIFICQLYFNKSGK
>FUSION-ENST00000425604.5:26733-ENST00000376724.6:9870|923
GESYGIFIFNQLSHSLTPSKVTT
>FUSION-ENST00000425604.5:26733-ENST00000376724.6:9870|892
MAFLPVSLLCLCHISFSFIKTPVTR
>FUSION-ENST00000425604.5:26733-ENST00000376724.6:9870|206
SSDESCDLLDPEDTVKSK
>FUSION-ENST00000425604.5:26733-ENST00000376724.6:9870|1500
MLPSYIHSCK
>FUSION-ENST00000425604.5:26733-ENST00000376724.6:9870|109
MCFTERVK
>ENST00000376636.7|SNV-162384-G-A|1
IHRKHPPNYK
>FUSION-ENST00000425604.5:26733-ENST00000376724.6:9870|711
ICAYTKKYK
>FUSION-ENST00000425604.5:39974-ENST00000376724.6:9870|327
KLDCYLSPFTKIN
>FUSION-ENST00000425604.5:26733-ENST00000376724.6:9870|1167
IENPEIISYTYSQLTFNKGTKK
>ENST00000444129.7|SNV-10144-T-A|1
KEDFPWSGKVK
>FUSION-ENST00000425604.5:26733-ENST00000376724.6:9870|180
DFLQLNNTNSK
>FUSION-ENST00000425604.5:26733-ENST00000376724.6:9870|408
YSSLNDNHFCHSFFQVK
>FUSION-ENST00000425604.5:26733-ENST00000376724.6:9870|1180
FLFLCGIMPVSLFCR
>FUSION-ENST00000425604.5:26733-ENST00000376724.6:9870|1448
NKPFRQVLQPPNETK
>FUSION-ENST00000425604.5:39974-ENST00000376724.6:9870|648
MKHLIEK
>FUSION-ENST00000425604.5:26733-ENST00000376724.6:9870|651
SMISYLKNFILKESL
>FUSION-ENST00000425604.5:26733-ENST00000376724.6:9870|431
WKGQGYVRF
>ENST00000409198.5|SNV-203465-G-A|5
AKPRGYTTIHDTPMLLHIR
>FUSION-ENST00000425604.5:26733-ENST00000376724.6:9870|1322
WQVTTLLHSVALDK
>FUSION-ENST00000425604.5:26733-ENST00000376724.6:9870|555
MKSLSTEGPGFSPCPFSLL
>FUSION-ENST00000425604.5:26733-ENST00000376724.6:9870|493
DPIFQPTVN
>FUSION-ENST00000425604.5:26733-ENST00000376724.6:9870|425
MCLMHLT
>FUSION-ENST00000425604.5:26733-ENST00000376724.6:9870|1158
MQKIAAR
>FUSION-ENST00000425604.5:39974-ENST00000376724.6:9870|511
MQEWLHICKSINVIDHINRMK
>FUSION-ENST00000425604.5:39974-ENST00000376724.6:9870|351
VPSRLANFCILVETGFHHVGQAGLK
>FUSION-ENST00000425604.5:26733-ENST00000376724.6:9870|1273
EIDALRNIMLKL
>FUSION-ENST00000425604.5:26733-ENST00000376724.6:9870|269
HMPVIKFK
>ENST00000493902.5|SNV-1138-C-G|2
MTAGTKRTR
>FUSION-ENST00000425604.5:26733-ENST00000376724.6:9870|1058
QTTIIYHLTLARIAIIK
>FUSION-ENST00000425604.5:26733-ENST00000376724.6:9870|615
FHQADNHLLDSDSAW
>FUSION-ENST00000425604.5:26733-ENST00000376724.6:9870|1099
LKNIGLGK
>FUSION-ENST00000425604.5:39974-ENST00000376724.6:9870|415
MKDKTNIIISIAAEK
>FUSION-ENST00000425604.5:26733-ENST00000376724.6:9870|1091
MLEVTDILCTLTSLLDTMCVSK
>ENST00000316853.10|SNV-51423-G-T|7
AASSSMGATRNRDLR
>ENST00000220616.9|SNV-56519-C-G|2
EAPLEDSQCLMMQKFEK
>FUSION-ENST00000425604.5:26733-ENST00000376724.6:9870|607
FKLEKIAFK
>FUSION-ENST00000425604.5:26733-ENST00000376724.6:9870|474
MFVNPFLMCLIRR
>ENST00000409061.2|SNV-16-A-T|3
GNITWKGSR
>FUSION-ENST00000425604.5:39974-ENST00000376724.6:9870|171
ETPPLESGPILVLR
>FUSION-ENST00000425604.5:39974-ENST00000376724.6:9870|337
GNAFSFSPLSIMLAVGFS
>FUSION-ENST00000425604.5:39974-ENST00000376724.6:9870|418
IEHISGMKDK
>FUSION-ENST00000425604.5:26733-ENST00000376724.6:9870|713
YSFQKICAYTKK
>FUSION-ENST00000425604.5:26733-ENST00000376724.6:9870|1174
VWHMLAS
>FUSION-ENST00000425604.5:39974-ENST00000376724.6:9870|616
TSNYRVNM
>FUSION-ENST00000425604.5:39974-ENST00000376724.6:9870|410
TNIIISIAAEKAFDK
>FUSION-ENST00000425604.5:39974-ENST00000376724.6:9870|200
CFHLLVSSVISFSRVL
>ENST00000394071.6|SNV-50682-C-G|1
CHSLSLYSATK
>FUSION-ENST00000425604.5:26733-ENST00000376724.6:9870|643
MSQIFFPENMCIYK
>FUSION-ENST00000425604.5:26733-ENST00000376724.6:9870|276
LSFTIVR
>FUSION-ENST00000425604.5:26733-ENST00000376724.6:9870|703
NGITAFIRK
>FUSION-ENST00000425604.5:26733-ENST00000376724.6:9870|845
WLSSFPSTIC
>FUSION-ENST00000425604.5:26733-ENST00000376724.6:9870|556
SEPFQYPQAYMISPNL
>FUSION-ENST00000425604.5:26733-ENST00000376724.6:9870|747
LRKFLSIPSLLTLFFLK
>FUSION-ENST00000425604.5:39974-ENST00000376724.6:9870|719
FCRTHVDYLVVIKVK
>FUSION-ENST00000425604.5:26733-ENST00000376724.6:9870|442
CFHFGAGNGLR
>FUSION-ENST00000425604.5:39974-ENST00000376724.6:9870|316
LSIFSYVCWPAVYLLLRIVYSCP
>FUSION-ENST00000425604.5:39974-ENST00000376724.6:9870|508
SINVIDHINRMK
>FUSION-ENST00000425604.5:26733-ENST00000376724.6:9870|590
MCLKSNHFPLFSLLTPQAKQPELLI
>ENST00000480784.1|SNV-203465-G-A|2
MLLHIRKVK
>FUSION-ENST00000425604.5:26733-ENST00000376724.6:9870|1096
NIGLGKDFMVK
>FUSION-ENST00000425604.5:26733-ENST00000376724.6:9870|80
CLHKDEERLNR
>FUSION-ENST00000425604.5:26733-ENST00000376724.6:9870|1078
CKYYVQIK
>FUSION-ENST00000425604.5:39974-ENST00000376724.6:9870|395
MGLHQTK
>ENST00000568768.5|SNV-75855-C-T|3
AQSQSRTR
>FUSION-ENST00000434316.7:19404-ENST00000396053.9:11069|3
FLMGSARGDKEDIQLCHPSCSVVA
>ENST00000355057.3|SNV-38-C-G|2
MCGRGKGGK
>FUSION-ENST00000425604.5:26733-ENST00000376724.6:9870|1437
MPEGHGIQNAQRR
>FUSION-ENST00000425604.5:39974-ENST00000376724.6:9870|47
YHFHYMISRIHTSR
>FUSION-ENST00000425604.5:26733-ENST00000376724.6:9870|625
NNKPQVRLMHSHLGILVYILATK
>FUSION-ENST00000425604.5:26733-ENST00000376724.6:9870|770
QFSSPFCHVRPLGEDIR
>FUSION-ENST00000425604.5:39974-ENST00000376724.6:9870|296
RFFSILSSR
>FUSION-ENST00000425604.5:26733-ENST00000376724.6:9870|81
CLHKDEER
>FUSION-ENST00000425604.5:39974-ENST00000376724.6:9870|273
WLANYPSTICSIRCPFPTLCFCLLC
>ENST00000491927.1|SNV-432845-G-T|5
MQRQMPFVKLSM
>FUSION-ENST00000425604.5:39974-ENST00000376724.6:9870|291
ICIVSGLSFK
>FUSION-ENST00000425604.5:26733-ENST00000376724.6:9870|958
MYAIKVLK
>FUSION-ENST00000425604.5:26733-ENST00000376724.6:9870|440
CFHFGAGNGLRLK
>FUSION-ENST00000425604.5:26733-ENST00000376724.6:9870|595
NWSLDTTETPVCR
>FUSION-ENST00000425604.5:26733-ENST00000376724.6:9870|702
MNGITAFIRKTPGSSLHLSAM
>FUSION-ENST00000425604.5:26733-ENST00000376724.6:9870|350
MWVLDISLKYSRPKK
>FUSION-ENST00000425604.5:26733-ENST00000376724.6:9870|40
MAPTKFLL
>FUSION-ENST00000425604.5:26733-ENST00000376724.6:9870|427
MFILDTTLK
>FUSION-ENST00000425604.5:39974-ENST00000376724.6:9870|313
ALIIKDAR
>ENST00000415740.6|SNV-152073-A-T|2
LLLEKIISEMES
>FUSION-ENST00000425604.5:39974-ENST00000376724.6:9870|308
NLLGENMQK
>FUSION-ENST00000425604.5:39974-ENST00000376724.6:9870|500
MGINLTK
>ENST00000493021.5|SNV-415499-G-T|2
EGSHLLLTPHHRGYSLFLEPSMMTR
>FUSION-ENST00000425604.5:26733-ENST00000376724.6:9870|100
RSPICDIFV
>FUSION-ENST00000425604.5:26733-ENST00000376724.6:9870|563
NKMGAEGQT
>FUSION-ENST00000425604.5:39974-ENST00000376724.6:9870|484
EVFLKNLTATESALPK
>FUSION-ENST00000425604.5:26733-ENST00000376724.6:9870|445
WQMCFHFGAGNGLRLK
>FUSION-ENST00000425604.5:26733-ENST00000376724.6:9870|1084
YHMYPINMCKYYVQIK
>FUSION-ENST00000425604.5:26733-ENST00000376724.6:9870|689
RYTFMKQER
>FUSION-ENST00000619777.4:35767-ENST00000358062.6:2015783|2
CLPILIR
>FUSION-ENST00000425604.5:26733-ENST00000376724.6:9870|789
DHLAFFYIKDHVICEYSFTSFFPI
>FUSION-ENST00000425604.5:26733-ENST00000376724.6:9870|961
RLLYILETSLVKCMICK
>ENST00000612844.4|SNV-24146-G-A|2
MPAARPAPARSYTR
>ENST00000285071.9|SNV-23391-C-T|2
FTKVDSRPKEDT
>FUSION-ENST00000425604.5:26733-ENST00000376724.6:9870|918
MLVRLVSNS
>FUSION-ENST00000465556.1:29713-ENST00000409738.4:9835|6
AVMPTLIQAGASASSRYGSDRR
>FUSION-ENST00000425604.5:26733-ENST00000376724.6:9870|936
LKKKPHAL
>FUSION-ENST00000425604.5:39974-ENST00000376724.6:9870|393
GLHQTKNFLYSNENNQQR
>ENST00000493902.5|SNV-1138-C-G|7
MGMTAGTKR
>FUSION-ENST00000425604.5:26733-ENST00000376724.6:9870|1215
SRCPLLRLR
>ENST00000371237.9|SNV-9261-C-T|3
RYRYAYLLQPS
>FUSION-ENST00000425604.5:39974-ENST00000376724.6:9870|237
FSPSVSYNY
>FUSION-ENST00000425604.5:26733-ENST00000376724.6:9870|514
DGGLIRTPGWNS
>FUSION-ENST00000425604.5:39974-ENST00000376724.6:9870|38
HLSQNRVFK
>ENST00000027335.8|SNV-51346-T-G|1
TAHDRDEENTANSFLNYRIVEQTPK
>FUSION-ENST00000425604.5:26733-ENST00000376724.6:9870|584
ACEDNDR
>FUSION-ENST00000425604.5:26733-ENST00000376724.6:9870|773
QSPHEWDHCLYQKDPR
>FUSION-ENST00000425604.5:26733-ENST00000376724.6:9870|451
MQRVSLVWEQRWQMCFHFGAGNGLR
>FUSION-ENST00000425604.5:39974-ENST00000376724.6:9870|387
LFVLFLANLYEFVVDSGY
>ENST00000505014.5|MNV-12591-CCTC-C|3
SAAQIAMVWPLSILSEWK
>FUSION-ENST00000425604.5:26733-ENST00000376724.6:9870|1157
MQKIAARLISLTILK
>FUSION-ENST00000425604.5:26733-ENST00000376724.6:9870|857
TSNFSQYYLISFVCALA
>FUSION-ENST00000425604.5:26733-ENST00000376724.6:9870|1383
KFLAMPPFLRSQIGK
>FUSION-ENST00000422224.5:3526-ENST00000376724.6:9870|38
IAAGQQSPLEKKILER
>FUSION-ENST00000425604.5:26733-ENST00000376724.6:9870|1404
EFERVIAYLLFQPCSR
>ENST00000487411.5|SNV-1138-C-G|4
THELRQGDDSWDEEDKER
>FUSION-ENST00000425604.5:26733-ENST00000376724.6:9870|149
RYSAQENIK
>FUSION-ENST00000425604.5:39974-ENST00000376724.6:9870|446
MCTHHPR
>FUSION-ENST00000425604.5:39974-ENST00000376724.6:9870|140
LILAIFFRSTER
>FUSION-ENST00000425604.5:26733-ENST00000376724.6:9870|1103
ENIGEMLK
>FUSION-ENST00000425604.5:39974-ENST00000376724.6:9870|388
NFLYSNENNQQR
>FUSION-ENST00000425604.5:26733-ENST00000376724.6:9870|1219
LYPPFHFFALCLLKS
>ENST00000581484.5|SNV-6795-A-G|4
SVLDLSLQWRFASLPNNAK
>ENST00000397146.7|SNV-29645-G-A|5
LGKYEHSISMR
>FUSION-ENST00000425604.5:26733-ENST00000376724.6:9870|1315
RFKNQCRPLLCENK
>ENST00000413465.6|MNV-12591-CCTC-C|3
CPHHERCSDSDGLAPQHLIR
>FUSION-ENST00000425604.5:26733-ENST00000376724.6:9870|822
RCFETGK
>FUSION-ENST00000425604.5:26733-ENST00000376724.6:9870|944
SFLLSCGFFSLLKKFLIFK
>ENST00000650225.1|SNV-198354-G-T|6
ESWAPRKR
>ENST00000356023.5|SNV-47212-C-T|13
VAAAGRGLPQMQNPPFCK
>ENST00000649951.1|SNV-198354-G-T|4
PPGEPGFRGAPWK
>FUSION-ENST00000425604.5:26733-ENST00000376724.6:9870|1277
MEIDALR
>ENST00000615368.4|SNV-6859-G-A|1
QLLHDTLAQDLHKVGWGWGYER
>FUSION-ENST00000425604.5:26733-ENST00000376724.6:9870|576
GDWRLGDQNSDTR
>FUSION-ENST00000425604.5:26733-ENST00000376724.6:9870|550
HALCFKYH
>FUSION-ENST00000425604.5:26733-ENST00000376724.6:9870|177
MNMRKNENMTLEMR
>FUSION-ENST00000425604.5:39974-ENST00000376724.6:9870|582
IEGGRSSFK
>FUSION-ENST00000425604.5:26733-ENST00000376724.6:9870|562
MGAEGQT
>FUSION-ENST00000425604.5:39974-ENST00000376724.6:9870|126
VHFLQLLNQY
>FUSION-ENST00000425604.5:26733-ENST00000376724.6:9870|295
LCNMVYVQEKNNMA
>FUSION-ENST00000425604.5:26733-ENST00000376724.6:9870|1381
FLAMPPFLRSQIGK
>FUSION-ENST00000425604.5:39974-ENST00000376724.6:9870|219
MFVGQLYIFF
>ENST00000563674.1|SNV-26954-A-G|6
RGVEGARSGGGSSR
>FUSION-ENST00000425604.5:26733-ENST00000376724.6:9870|459
MKLSITISHAVTLK
>FUSION-ENST00000425604.5:26733-ENST00000376724.6:9870|475
FVNPFLMCLIR
>FUSION-ENST00000425604.5:26733-ENST00000376724.6:9870|6
NDSIAGAGSSERTLQNFSGSRLSR
>FUSION-ENST00000425604.5:26733-ENST00000376724.6:9870|799
MCPPVDCFYYER
>FUSION-ENST00000425604.5:26733-ENST00000376724.6:9870|1081
MYPINMCKYYVQIK
>FUSION-ENST00000425604.5:39974-ENST00000376724.6:9870|255
KLKQQQNNNSIILK
>FUSION-ENST00000425604.5:26733-ENST00000376724.6:9870|1044
MSYLYGFAYFGKFICK
>FUSION-ENST00000425604.5:39974-ENST00000376724.6:9870|494
YVMKTIKY
>FUSION-ENST00000425604.5:26733-ENST00000376724.6:9870|1263
MFLALIDKSESKFINLVR
>FUSION-ENST00000425604.5:26733-ENST00000376724.6:9870|1396
VSILMDK
>ENST00000380817.8|SNV-18498-C-T|5
LAGRDALAPPQANGGPPDPGFLR
>FUSION-ENST00000425604.5:26733-ENST00000376724.6:9870|648
MISYLKNFILKESL
>FUSION-ENST00000425604.5:39974-ENST00000376724.6:9870|784
MCLQTDGSK
>FUSION-ENST00000425604.5:39974-ENST00000376724.6:9870|371
MQAFFGFYMNFKIFFLVL
>ENST00000506538.6|INDEL-12526-C-CA|5
INQPNEK
>FUSION-ENST00000425604.5:26733-ENST00000376724.6:9870|978
ISHVPHKYVQILCTNK
>ENST00000444129.7|SNV-10144-T-A|3
QCLEDSDAGASNEYDSSPAAWKK
>FUSION-ENST00000425604.5:39974-ENST00000376724.6:9870|727
LVEHGAWLNIFMETVLVHLCCYNR
>FUSION-ENST00000620086.4:37883-ENST00000358062.6:2015783|74
TFYMRLSR
>FUSION-ENST00000425604.5:39974-ENST00000376724.6:9870|698
MRFILFLLWS
>ENST00000506538.6|INDEL-12526-C-CA|1
CTLYSNCRTDISP
>FUSION-ENST00000620086.4:35767-ENST00000358062.6:2015783|2
DSNNLLGPSQNDR
>ENST00000558252.5|SNV-96154-T-A|1
HLILRMAWL
>FUSION-ENST00000425604.5:26733-ENST00000376724.6:9870|368
IDVKFYNCEVEKDSVSMTQI
>FUSION-ENST00000425604.5:39974-ENST00000376724.6:9870|729
MEVNSALAQMLHESV
>FUSION-ENST00000425604.5:26733-ENST00000376724.6:9870|1392
DKSQNGEK
>FUSION-ENST00000425604.5:39974-ENST00000376724.6:9870|436
KSPPCFP
>FUSION-ENST00000425604.5:26733-ENST00000376724.6:9870|1176
MPVSLFCRVWHMLAS
>FUSION-ENST00000425604.5:26733-ENST00000376724.6:9870|1198
ITKISWVWWHVHVVPAT
>ENST00000502770.2|SNV-4858-G-T|1
VLSFDHSGKVSLHCGHPGQGSR
>FUSION-ENST00000425604.5:39974-ENST00000376724.6:9870|30
ALICWRNCYQKNR
>ENST00000397510.7|SNV-408-C-T|3
DGPAGGAGKMAVPR
>FUSION-ENST00000425604.5:26733-ENST00000376724.6:9870|947
VLKYIPKYVQPSLHSILEYYHR
>FUSION-ENST00000425604.5:39974-ENST00000376724.6:9870|782
MCLQTDGSKQCTGPNAS
>FUSION-ENST00000425604.5:26733-ENST00000376724.6:9870|935
MFPTQRNK
>FUSION-ENST00000425604.5:26733-ENST00000376724.6:9870|441
MCFHFGAGNGLRLK
>ENST00000371237.9|SNV-9261-C-T|2
YRYAYLLQPS
>FUSION-ENST00000425604.5:26733-ENST00000376724.6:9870|452
QRVSLVWEQR
>ENST00000311936.8|SNV-5587-G-A|2
TEYKLVVVGADGVGK
>FUSION-ENST00000425604.5:39974-ENST00000376724.6:9870|62
REESEKHLPWNQDQF
>FUSION-ENST00000425604.5:39974-ENST00000376724.6:9870|599
MSNELESGIKSLPTK
>FUSION-ENST00000425604.5:39974-ENST00000376724.6:9870|117
LKQRPSRYLYIMFITTLFTTAK
>FUSION-ENST00000425604.5:26733-ENST00000376724.6:9870|95
MECHGNS
>FUSION-ENST00000422224.5:3526-ENST00000376724.6:9870|36
ILERLNR
>ENST00000517825.1|SNV-4449-A-T|SNV-4459-G-T|1
RPTTALTSSYISSTATVSARNR
>ENST00000563674.1|SNV-26954-A-G|10
RQQPQQPKR
>FUSION-ENST00000425604.5:26733-ENST00000376724.6:9870|938
YVQPSLHSILEYYHRLKK
>FUSION-ENST00000425604.5:39974-ENST00000376724.6:9870|173
GVRETPPLESGPILVLR
>FUSION-ENST00000425604.5:26733-ENST00000376724.6:9870|1101
ENIGEMLKNIGLGKDFMVK
>FUSION-ENST00000619777.4:35767-ENST00000358062.6:2015783|1
CLPILIRYT
>ENST00000527068.1|SNV-47677-C-T|7
MRMQHILKIMNVISNWQGIVS
>ENST00000263665.6|SNV-155532-C-T|2
LSYRWLK
>FUSION-ENST00000425604.5:26733-ENST00000376724.6:9870|444
WQMCFHFGAGNGLRLKAQNR
>ENST00000650225.1|SNV-198354-G-T|1
WCVCCSRLPGR
>FUSION-ENST00000425604.5:26733-ENST00000376724.6:9870|1124
TNLPIPNSVLSTFSNKIKK
>ENST00000251076.9|SNV-123754-G-A|4
AILSHLVKCIAGEVAIIR
>ENST00000465654.5|SNV-111457-C-T|2
ATCDQRGCCWNPQGAVSVPWCYYFK
>FUSION-ENST00000425604.5:26733-ENST00000376724.6:9870|260
IYQLKVIHFQKCLSPELILVNISLR
>FUSION-ENST00000425604.5:26733-ENST00000376724.6:9870|1356
THREESR
>FUSION-ENST00000425604.5:26733-ENST00000376724.6:9870|586
SNHFPLFSLLTPQAK
>FUSION-ENST00000465556.1:29713-ENST00000409738.4:9835|2
PTLIQAGASASSRYGSDRR
>FUSION-ENST00000425604.5:26733-ENST00000376724.6:9870|1050
MPYSYYSLIPPSPSPQTLSK
>ENST00000274532.7|SNV-8717-C-G|4
GDVSLTILNR
>FUSION-ENST00000425604.5:26733-ENST00000376724.6:9870|1229
ETSLLCLFSGPLLLCLSFR
>FUSION-ENST00000425604.5:39974-ENST00000376724.6:9870|99
VDPYSGIFFRR
>ENST00000562590.5|SNV-22090-C-T|3
MTVPPSPPSPLAVGSAAAPPCPK
>FUSION-ENST00000425604.5:39974-ENST00000376724.6:9870|119
KLKQRPSR
>FUSION-ENST00000425604.5:26733-ENST00000376724.6:9870|374
MKLIYICTVQYGSH
>FUSION-ENST00000425604.5:26733-ENST00000376724.6:9870|1363
LCQKGMASR
>FUSION-ENST00000425604.5:39974-ENST00000376724.6:9870|492
LKDFPLR
>FUSION-ENST00000425604.5:39974-ENST00000376724.6:9870|618
WSLFLKTSNYR
>FUSION-ENST00000425604.5:26733-ENST00000376724.6:9870|673
GLKTLSGEGPTLYIGR
>FUSION-ENST00000425604.5:26733-ENST00000376724.6:9870|462
MIEVLAS
>FUSION-ENST00000615182.5:35767-ENST00000358062.6:2015783|6
QTKCPTISTTRLK
>FUSION-ENST00000425604.5:39974-ENST00000376724.6:9870|439
TYFPLGR
>FUSION-ENST00000425604.5:26733-ENST00000376724.6:9870|402
RNNIGPFISVFSK
>ENST00000356023.5|SNV-47212-C-T|3
FQCAQELR
>ENST00000316853.10|SNV-51423-G-T|1
LWGLLETEI
>FUSION-ENST00000425604.5:26733-ENST00000376724.6:9870|1423
DHQERMIR
>FUSION-ENST00000425604.5:39974-ENST00000376724.6:9870|709
QSKLRMPCK
>ENST00000344111.4|SNV-6108-A-C|1
LMLPEPLEKLGFGDLTSGKSEAK
>ENST00000396721.6|SNV-4523-C-T|3
LFIFLGKSLFSLLEAMIFALLSKPR
>FUSION-ENST00000425604.5:26733-ENST00000376724.6:9870|400
RNNIGPFISVFSKMGSHSVTQAR
>FUSION-ENST00000425604.5:39974-ENST00000376724.6:9870|236
MLSAFPHSVLCWLWVSHR
>FUSION-ENST00000425604.5:39974-ENST00000376724.6:9870|828
ERTILLLWAHCHNNDINLFMRALR
>FUSION-ENST00000425604.5:39974-ENST00000376724.6:9870|268
VFAKYSSDKGLIAR
>FUSION-ENST00000425604.5:26733-ENST00000376724.6:9870|1008
GFHHVGQAGLELLTLRSTHLGLPK
>FUSION-ENST00000425604.5:39974-ENST00000376724.6:9870|831
ARERTILLLWAHCHNNDINLFMR
>ENST00000369583.4|SNV-12171-G-A|3
GGKVLVHCEAGISHSPTICMAYLMK
>FUSION-ENST00000425604.5:39974-ENST00000376724.6:9870|332
MALITLRYVPCMPILLRALIIK
>FUSION-ENST00000425604.5:26733-ENST00000376724.6:9870|755
WTNTSMMLAVAFL
>ENST00000506538.6|INDEL-12526-C-CA|3
INQPNEKCTLYSNCRTDISP
>FUSION-ENST00000425604.5:26733-ENST00000376724.6:9870|990
YYVCIKISHVPHK
>FUSION-ENST00000425604.5:26733-ENST00000376724.6:9870|1035
TGNQPNCPSMDEWIKKIR
>ENST00000295031.9|SNV-68285-A-G|2
LRPGDGTVSKSNR
>FUSION-ENST00000425604.5:26733-ENST00000376724.6:9870|361
AHCSGELSGGSSHPPTSDS
>ENST00000506538.6|INDEL-12526-C-CA|2
CTLYSNCR
>FUSION-ENST00000425604.5:26733-ENST00000376724.6:9870|1033
MDEWIKKIR
>FUSION-ENST00000425604.5:26733-ENST00000376724.6:9870|679
MRAEGKCGLR
>FUSION-ENST00000425604.5:26733-ENST00000376724.6:9870|419
MKGFQQPTRVPQIAL
>ENST00000397510.7|SNV-408-C-T|2
DGPAGGAGKMAVPRR
>FUSION-ENST00000425604.5:26733-ENST00000376724.6:9870|1088
CVSKYHMYPINMCK
>FUSION-ENST00000425604.5:26733-ENST00000376724.6:9870|422
ISPHYVFQC
>FUSION-ENST00000425604.5:26733-ENST00000376724.6:9870|1150
SSPQGTCSTKVLFLNK
>FUSION-ENST00000425604.5:39974-ENST00000376724.6:9870|192
YRVPRVPPEYGLQDEEK
>FUSION-ENST00000425604.5:26733-ENST00000376724.6:9870|1350
LRITRNA
>FUSION-ENST00000620086.4:37883-ENST00000358062.6:2015783|79
MTRTFYMRLSR
>FUSION-ENST00000425604.5:26733-ENST00000376724.6:9870|1240
MDHQNATGR
>FUSION-ENST00000581444.5:38396-ENST00000591051.1:41357|1
YNLSMLDSCMIHTLLAFDII
>FUSION-ENST00000425604.5:26733-ENST00000376724.6:9870|274
STTDSQIYK
>FUSION-ENST00000425604.5:26733-ENST00000376724.6:9870|238
HIFLFQEFFLR
>ENST00000581484.5|SNV-6795-A-G|2
FASLPNNAKLEMVPASR
>FUSION-ENST00000425604.5:26733-ENST00000376724.6:9870|395
GSHSVTQAR
>FUSION-ENST00000425604.5:39974-ENST00000376724.6:9870|558
HLVKFNITS
>FUSION-ENST00000425604.5:39974-ENST00000376724.6:9870|437
YPLWDCGIAGSNGSSTFSSLKK
>ENST00000465063.5|INDEL-14135-A-AA|8
KASILPRSSPCPCISSR
>ENST00000316853.10|SNV-51423-G-T|3
HRRLWGLLETEI
>ENST00000491927.1|SNV-432845-G-T|2
MPFVKLSM
>ENST00000521493.5|SNV-54374-C-T|2
TRWTCGAPAVCSTRLP
>FUSION-ENST00000425604.5:26733-ENST00000376724.6:9870|262
MIYQLKVIHFQK
>ENST00000465403.1|SNV-4247-C-G|6
MLQGPAKPVFEGDLLVLR
>FUSION-ENST00000425604.5:39974-ENST00000376724.6:9870|349
LANFCILVETGFHHVGQAGLKLLTS
>FUSION-ENST00000425604.5:26733-ENST00000376724.6:9870|1126
TNLPIPNSVLSTFSNK
>ENST00000520164.6|SNV-4449-A-T|1
TNNGTHFKLQLLYSNGVR
>FUSION-ENST00000425604.5:39974-ENST00000376724.6:9870|91
GYGFGGR
>FUSION-ENST00000425604.5:26733-ENST00000376724.6:9870|886
SRMIFSWEPELNFIYK
>ENST00000560626.6|SNV-240988-C-T|4
AADAKPKCWISFK
>FUSION-ENST00000620086.4:35767-ENST00000358062.6:2015783|20
PARADFIERLSR
>FUSION-ENST00000425604.5:39974-ENST00000376724.6:9870|800
KDWGHLCS
>FUSION-ENST00000425604.5:26733-ENST00000376724.6:9870|1416
ELAEQRLKER
>ENST00000397510.7|SNV-408-C-T|4
DRDGPAGGAGKMAVPR
>FUSION-ENST00000620086.4:35767-ENST00000358062.6:2015783|27
MAGYMPARADFIER
>FUSION-ENST00000425604.5:26733-ENST00000376724.6:9870|1019
MEYYLAIKRMESCHFH
>FUSION-ENST00000425604.5:26733-ENST00000376724.6:9870|560
CQVSTLLTAVCVSPISLR
>FUSION-ENST00000425604.5:39974-ENST00000376724.6:9870|416
IEHISGMKDKTNIIISIAAEK
>ENST00000257626.12|SNV-11760-G-T|1
GNVVFVLYDCQTRQNELLYTFEK
>FUSION-ENST00000425604.5:26733-ENST00000376724.6:9870|220
GRENTLS
>FUSION-ENST00000425604.5:26733-ENST00000376724.6:9870|829
MCATSPFSLLPASAM
>FUSION-ENST00000425604.5:39974-ENST00000376724.6:9870|25
SRSRPQKSILGSCTGR
>FUSION-ENST00000425604.5:39974-ENST00000376724.6:9870|137
STERSDDKCISESNHVSR
>ENST00000520164.6|SNV-4459-G-T|SNV-4449-A-T|1
LHLLYSNGVRTEQDLYVRLIDSVTK
>FUSION-ENST00000425604.5:26733-ENST00000376724.6:9870|762
MYFFKAMHK
>FUSION-ENST00000425604.5:26733-ENST00000376724.6:9870|1412
RSQSQLLTYEKHER
>FUSION-ENST00000425604.5:26733-ENST00000376724.6:9870|1036
TGNQPNCPSMDEWIKK
>FUSION-ENST00000425604.5:26733-ENST00000376724.6:9870|836
SNCSPQCWR
>FUSION-ENST00000425604.5:39974-ENST00000376724.6:9870|453
MSFFIEIEKEILK
>FUSION-ENST00000425604.5:39974-ENST00000376724.6:9870|710
MQSKLRMPCK
>FUSION-ENST00000425604.5:26733-ENST00000376724.6:9870|1490
MQKYQEECEILCR
>ENST00000344111.4|SNV-6108-A-C|2
LMLPEPLEKLGFGDLTSGK
>ENST00000465063.5|INDEL-14135-A-AA|1
SYLLSTADINVTQKK
>FUSION-ENST00000425604.5:26733-ENST00000376724.6:9870|85
ESQRDAQDEVK
>ENST00000367607.8|SNV-65949-A-C|3
AKISLGSSIDSVR
>FUSION-ENST00000425604.5:39974-ENST00000376724.6:9870|583
LFQKIEGGRSSFK
>FUSION-ENST00000425604.5:26733-ENST00000376724.6:9870|1177
PVSLFCR
>FUSION-ENST00000425604.5:26733-ENST00000376724.6:9870|674
MGLKTLSGEGPTLYIGR
>FUSION-ENST00000425604.5:26733-ENST00000376724.6:9870|1226
FYVLHRNGSSECNRQK
>FUSION-ENST00000425604.5:39974-ENST00000376724.6:9870|506
DKNKMIISR
>FUSION-ENST00000425604.5:26733-ENST00000376724.6:9870|329
ANEVGVDCRWGVVK
>FUSION-ENST00000425604.5:39974-ENST00000376724.6:9870|280
ISCTAMKTINR
>FUSION-ENST00000425604.5:26733-ENST00000376724.6:9870|1362
LCQKGMASRTHR
>FUSION-ENST00000425604.5:26733-ENST00000376724.6:9870|714
YSFQKICAYTK
>ENST00000409198.5|SNV-203465-G-A|2
GYTTIHDTPMLLHIRK
>ENST00000380817.8|SNV-18498-C-T|4
DALAPPQANGGPPDPGFLR
>FUSION-ENST00000620086.4:37883-ENST00000358062.6:2015783|72
MRLSRVPGR
>FUSION-ENST00000425604.5:26733-ENST00000376724.6:9870|128
MDLHFNAYISLSR
>ENST00000519752.1|SNV-4859-C-T|3
TLESPVREKVR
>ENST00000359276.9|INDEL-19737-A-AA|3
TEGFRPVSRSDCLPK
>FUSION-ENST00000425604.5:26733-ENST00000376724.6:9870|1137
ESPFSTR
>FUSION-ENST00000425604.5:39974-ENST00000376724.6:9870|314
LDCYLSPFTKIN
>FUSION-ENST00000425604.5:26733-ENST00000376724.6:9870|1442
IMPEGHGIQNAQR
>ENST00000417564.3|SNV-99474-T-C|2
AVSTTFGRR
>FUSION-ENST00000425604.5:26733-ENST00000376724.6:9870|491
SSSVDTFNYK
>ENST00000584170.5|SNV-12214-G-A|1
TVPVQPAFSTVPFSQP
>FUSION-ENST00000425604.5:26733-ENST00000376724.6:9870|345
MSFSQRPPGTSIAEQLGFITHCHK
>FUSION-ENST00000425604.5:26733-ENST00000376724.6:9870|676
AEGKCGLREGFLK
>FUSION-ENST00000425604.5:39974-ENST00000376724.6:9870|455
MSFFIEIEK
>FUSION-ENST00000425604.5:26733-ENST00000376724.6:9870|1070
YYVQIKSHTVQFLFVNYTSINLEK
>FUSION-ENST00000425604.5:26733-ENST00000376724.6:9870|233
NKSNIRQYTLINEYEEK
>ENST00000356023.5|SNV-47212-C-T|7
GLPQMQNPPFCKKGSLQLGK
>FUSION-ENST00000425604.5:39974-ENST00000376724.6:9870|228
MILNVSITK
>FUSION-ENST00000425604.5:39974-ENST00000376724.6:9870|772
MKGSYTLRMIHK
>FUSION-ENST00000425604.5:26733-ENST00000376724.6:9870|1341
LSLSQTHVFGAH
>FUSION-ENST00000425604.5:26733-ENST00000376724.6:9870|1042
MFPSVIYIIACISISLLFMAK
>FUSION-ENST00000425604.5:39974-ENST00000376724.6:9870|717
THVDYLVVIKVK
>FUSION-ENST00000425604.5:26733-ENST00000376724.6:9870|1128
MAEWGPKTNLPIPNSVLSTFSNKIK
>FUSION-ENST00000425604.5:39974-ENST00000376724.6:9870|157
ISVLTSFQV
>FUSION-ENST00000425604.5:39974-ENST00000376724.6:9870|309
MNLLGENMQK
>FUSION-ENST00000425604.5:39974-ENST00000376724.6:9870|796
MVEYIHGDCLSSFMLL
>FUSION-ENST00000466525.1:2840-ENST00000343262.9:2034|7
AQRLLGEQDRQAPHCPLQGDRPLR
>ENST00000329312.5|SNV-13297-G-T|1
IDESDGTSANSKME
>FUSION-ENST00000425604.5:26733-ENST00000376724.6:9870|1016
MESCHFH
>FUSION-ENST00000425604.5:26733-ENST00000376724.6:9870|90
GDTWDPGNRR
>ENST00000473051.1|SNV-18577-T-A|1
KIISPTSGTTAGRR
>FUSION-ENST00000375391.5:29713-ENST00000409738.4:9835|1
FLMGSARGDKEGR
>FUSION-ENST00000425604.5:39974-ENST00000376724.6:9870|605
NQEEIKNLSIPIMSNELESGIK
>FUSION-ENST00000425604.5:39974-ENST00000376724.6:9870|502
MIISRCRK
>FUSION-ENST00000425604.5:26733-ENST00000376724.6:9870|1132
LLSPQAPCDLVLIEY
>FUSION-ENST00000425604.5:39974-ENST00000376724.6:9870|726
METVLVHLCCYNR
>FUSION-ENST00000425604.5:26733-ENST00000376724.6:9870|1405
EIKEFERVIAYLLFQPCSR
>ENST00000316853.10|SNV-51423-G-T|5
GATRNRDLR
>FUSION-ENST00000425604.5:26733-ENST00000376724.6:9870|1267
MFLALIDK
>FUSION-ENST00000425604.5:26733-ENST00000376724.6:9870|123
DLHFNAYISLSRIFPKK
>FUSION-ENST00000425604.5:39974-ENST00000376724.6:9870|155
NIVRKMSIFLLK
>FUSION-ENST00000425604.5:39974-ENST00000376724.6:9870|554
MYLNTIKAAYDNSIVDNIHNGKK
>FUSION-ENST00000425604.5:26733-ENST00000376724.6:9870|1095
NIGLGKDFMVKTSK
>FUSION-ENST00000425604.5:26733-ENST00000376724.6:9870|1395
VSILMDKSQNGEK
>ENST00000220616.9|SNV-56519-C-G|5
LPWWEREAPLEDSQCLMMQK
>FUSION-ENST00000425604.5:26733-ENST00000376724.6:9870|1365
QNYQKLCQK
>FUSION-ENST00000425604.5:26733-ENST00000376724.6:9870|1424
QTKDHQERMIR
>FUSION-ENST00000425604.5:26733-ENST00000376724.6:9870|948
VLKYIPK
>FUSION-ENST00000425604.5:39974-ENST00000376724.6:9870|183
FPSQRNGK
>FUSION-ENST00000425604.5:26733-ENST00000376724.6:9870|1051
CNHHCIQF
>ENST00000409061.2|SNV-16-A-T|1
GNITWKGSRDLVVDSAK
>FUSION-ENST00000425604.5:26733-ENST00000376724.6:9870|1054
KTKMVAR
>FUSION-ENST00000425604.5:39974-ENST00000376724.6:9870|723
ETVLVHLCCYNRMP
>FUSION-ENST00000425604.5:26733-ENST00000376724.6:9870|593
NWSLDTTETPVCRGHPRACEDNDR
>FUSION-ENST00000425604.5:26733-ENST00000376724.6:9870|976
YVQILCTNK
>FUSION-ENST00000425604.5:26733-ENST00000376724.6:9870|698
MKLTNTLLLDLPASITVR
>FUSION-ENST00000425604.5:39974-ENST00000376724.6:9870|470
NLIHSNYKK
>FUSION-ENST00000425604.5:39974-ENST00000376724.6:9870|142
GVGADKLILAIFFRSTER
>FUSION-ENST00000425604.5:26733-ENST00000376724.6:9870|761
YFFKAMHK
>FUSION-ENST00000425604.5:39974-ENST00000376724.6:9870|524
PSLFSSTK
>FUSION-ENST00000425604.5:39974-ENST00000376724.6:9870|518
GFVPGMQEWLHICK
>FUSION-ENST00000425604.5:26733-ENST00000376724.6:9870|1320
MIGHCSFYITISLVSFAFQR
>FUSION-ENST00000425604.5:26733-ENST00000376724.6:9870|170
NENMTLEMRMK
>FUSION-ENST00000425604.5:26733-ENST00000376724.6:9870|647
ISYLKNFILKESL
>FUSION-ENST00000425604.5:26733-ENST00000376724.6:9870|1377
MPPFLRSQIGKIR
>FUSION-ENST00000425604.5:26733-ENST00000376724.6:9870|825
MQVPHCLDYHYFMRCFETGK
>FUSION-ENST00000425604.5:39974-ENST00000376724.6:9870|209
MVIFTILILPIR
>FUSION-ENST00000425604.5:26733-ENST00000376724.6:9870|420
KGFQQPTR
>FUSION-ENST00000425604.5:26733-ENST00000376724.6:9870|357
DLAMWVLDISLKYSRPK
>FUSION-ENST00000425604.5:26733-ENST00000376724.6:9870|591
CLKSNHFPLFSLLTPQAK
>ENST00000502770.2|SNV-4857-C-T|3
VAKVWSFDHSGKVSLHCGHPGQGSR
>FUSION-ENST00000425604.5:39974-ENST00000376724.6:9870|54
MDSGGGKPQVR
>ENST00000278550.12|SNV-770796-C-T|1
VSFTYDEMAGMLK
>FUSION-ENST00000425604.5:26733-ENST00000376724.6:9870|1107
MKLLKENIGEMLK
>ENST00000422127.5|SNV-158763-T-G|2
AELLVLGGDNEPDAEKQSHR
>FUSION-ENST00000425604.5:26733-ENST00000376724.6:9870|598
RRIVQETALEGQELGGSK
>FUSION-ENST00000425604.5:26733-ENST00000376724.6:9870|675
CGLREGFLK
>FUSION-ENST00000425604.5:39974-ENST00000376724.6:9870|488
EPQKTLNS
>FUSION-ENST00000425604.5:26733-ENST00000376724.6:9870|649
ISYLKNFILK
>ENST00000475044.5|SNV-79008-G-A|2
TRSGSSRDTSWCR
>FUSION-ENST00000425604.5:39974-ENST00000376724.6:9870|476
MMKNQERNLIHSNYK
>FUSION-ENST00000425604.5:39974-ENST00000376724.6:9870|339
RSGESGHHCLVPVLR
>FUSION-ENST00000425604.5:26733-ENST00000376724.6:9870|503
VTPTAVLEEIGDLETR
>FUSION-ENST00000425604.5:26733-ENST00000376724.6:9870|766
MWFGFVYPPKSYVK
>FUSION-ENST00000425604.5:26733-ENST00000376724.6:9870|1133
LCNNSSFLSAGQK
>FUSION-ENST00000425604.5:39974-ENST00000376724.6:9870|355
SIYLQLISFFFFFNLRR
>FUSION-ENST00000425604.5:26733-ENST00000376724.6:9870|1190
LMCDTVVHFHDMNMPQLNYIFC
>FUSION-ENST00000425604.5:39974-ENST00000376724.6:9870|420
IEHISGMK
>FUSION-ENST00000425604.5:39974-ENST00000376724.6:9870|725
ETVLVHLCCYNR
>FUSION-ENST00000425604.5:26733-ENST00000376724.6:9870|482
LFVTHSPLIQS
>ENST00000569722.5|SNV-200-C-T|2
AGLRVLFRSR
>ENST00000435118.5|INDEL-14135-A-AA|3
KLQFCQEVLPAPVFRLGC
>FUSION-ENST00000425604.5:26733-ENST00000376724.6:9870|297
LCNMVYVQEK
>FUSION-ENST00000425604.5:26733-ENST00000376724.6:9870|1021
MEYYLAIKR
>FUSION-ENST00000425604.5:39974-ENST00000376724.6:9870|376
MGPFSYQYHAVLVTLAL
>ENST00000379888.9|SNV-24529-C-G|4
KSDSNPLTEILKCPSK
>FUSION-ENST00000425604.5:26733-ENST00000376724.6:9870|1454
HIERHIHQTGKAGEFK
>FUSION-ENST00000425604.5:26733-ENST00000376724.6:9870|1155
IAARLISLTILK
>FUSION-ENST00000425604.5:26733-ENST00000376724.6:9870|905
TRPVHKDLSPRFSSK
>FUSION-ENST00000425604.5:26733-ENST00000376724.6:9870|461
MWNMKLSITISHAVTLK
>FUSION-ENST00000425604.5:39974-ENST00000376724.6:9870|354
SIYLQLISFFFFFNLRRSLALSPR
>FUSION-ENST00000425604.5:26733-ENST00000376724.6:9870|913
MSHRTRPVHK
>FUSION-ENST00000425604.5:39974-ENST00000376724.6:9870|557
MYLNTIK
>FUSION-ENST00000425604.5:26733-ENST00000376724.6:9870|1071
YVKKMLNITNYQGNLK
>ENST00000465403.1|SNV-4247-C-G|7
LADAPRSSQASF
>FUSION-ENST00000425604.5:26733-ENST00000376724.6:9870|289
LKLHLRTLCFLLIPPSFLPK
>FUSION-ENST00000425604.5:39974-ENST00000376724.6:9870|442
TTTKTHSTGPTQSN
>FUSION-ENST00000425604.5:39974-ENST00000376724.6:9870|331
ALITLRYVPCMPILLRALIIK
>FUSION-ENST00000425604.5:39974-ENST00000376724.6:9870|159
MGPVVQYDPRISVLTSFQV
>ENST00000464291.1|SNV-265359-G-A|12
MAQRLMSPRSSK
>FUSION-ENST00000425604.5:26733-ENST00000376724.6:9870|239
MHIFLFQEFFLR
>FUSION-ENST00000425604.5:26733-ENST00000376724.6:9870|577
SNSYGCPRGDWRLGDQNSDTR
>FUSION-ENST00000425604.5:26733-ENST00000376724.6:9870|1429
EQMQTKDHQER
>FUSION-ENST00000425604.5:26733-ENST00000376724.6:9870|1380
FLAMPPFLRSQIGKIR
>FUSION-ENST00000425604.5:26733-ENST00000376724.6:9870|159
ICQFGICESK
>FUSION-ENST00000425604.5:26733-ENST00000376724.6:9870|1047
PYSYYSLIPPSPSPQTLSKS
>ENST00000350997.12|SNV-18444-C-T|2
GVPASWWNHMHFQHHAKPNCFR
>FUSION-ENST00000425604.5:26733-ENST00000376724.6:9870|157
ESSFTDSLSIWWWI
>ENST00000558912.1|SNV-4303-G-T|4
EPAAMGLFSPWPTISCMSGR
>FUSION-ENST00000425604.5:26733-ENST00000376724.6:9870|1075
ANMYVKK
>FUSION-ENST00000425604.5:26733-ENST00000376724.6:9870|641
MSQIFFPENMCIYKEI
>FUSION-ENST00000425604.5:39974-ENST00000376724.6:9870|503
MIISRCR
>ENST00000614987.5|SNV-188523-C-A|3
TLQPSNPADR
>ENST00000574799.5|SNV-21866-C-T|1
SWWLCRLRWR
>FUSION-ENST00000425604.5:26733-ENST00000376724.6:9870|1492
YHFWKLPTPYIFKPSY
>ENST00000614849.4|SNV-6859-G-A|2
FLQENKQLLHDTLAQDLHK
>FUSION-ENST00000425604.5:26733-ENST00000376724.6:9870|1420
IRGRELAEQR
>FUSION-ENST00000425604.5:26733-ENST00000376724.6:9870|989
YYVCIKISHVPHKYVQILCTNK
>ENST00000561810.1|SNV-112878-A-G|3
WRKGSWPPTPSWR
>ENST00000461253.1|SNV-268760-C-T|2
MEEEKAPLALFGHTLVASLEDMKQK
>FUSION-ENST00000425604.5:39974-ENST00000376724.6:9870|373
MQAFFGFYMNFK
>ENST00000417564.3|SNV-99474-T-C|1
RVNVAICLQGTAGPDPTTVYVDMR
>FUSION-ENST00000425604.5:26733-ENST00000376724.6:9870|1419
GRELAEQR
>FUSION-ENST00000620086.4:35767-ENST00000358062.6:2015783|1
DSNNLLGPSQNDRALPVFS
>FUSION-ENST00000425604.5:26733-ENST00000376724.6:9870|899
SFFHFELIFVYSVK
>FUSION-ENST00000425604.5:39974-ENST00000376724.6:9870|168
MSIKINK
>FUSION-ENST00000599944.1:47604-ENST00000435100.1:330|2
VPTSPCESGHLAAVHR
>ENST00000356020.2|SNV-112-C-T|3
MHTPAVCEARIVLGSWPSR
>FUSION-ENST00000425604.5:39974-ENST00000376724.6:9870|496
GINLTKYVMKTIK
>FUSION-ENST00000425604.5:39974-ENST00000376724.6:9870|360
QNREPRNK
>ENST00000650225.1|SNV-198354-G-T|2
WCVCCSR
>FUSION-ENST00000425604.5:26733-ENST00000376724.6:9870|1192
GNHYPEFCITVT
>FUSION-ENST00000425604.5:39974-ENST00000376724.6:9870|700
MFLPGLFVCEMRFILFLLWS
>ENST00000295031.9|SNV-68285-A-G|4
ETDKLRPGDGTVSKSNR
>FUSION-ENST00000425604.5:26733-ENST00000376724.6:9870|1477
MMKEETGNEI
>FUSION-ENST00000425604.5:39974-ENST00000376724.6:9870|383
QIEKDTKN
>FUSION-ENST00000425604.5:39974-ENST00000376724.6:9870|550
AAYDNSIVDNIHNGKKVER
>ENST00000517825.1|SNV-4459-G-T|2
RPTTALTTSYISSTATVSAR
>ENST00000612844.4|SNV-24146-G-A|1
SYTRTPPACTTLTGITVVR
>FUSION-ENST00000425604.5:39974-ENST00000376724.6:9870|16
LLNRPSI
>FUSION-ENST00000425604.5:26733-ENST00000376724.6:9870|741
VYNYFCTLLGCLLVFS
>FUSION-ENST00000425604.5:26733-ENST00000376724.6:9870|882
MYDLQIFSPFLWVFFTFKK
>FUSION-ENST00000425604.5:26733-ENST00000376724.6:9870|717
HKCHRYSFQK
>FUSION-ENST00000425604.5:39974-ENST00000376724.6:9870|480
ILVHSSH
>ENST00000274532.7|SNV-8717-C-G|5
LQGTIPRGDVSLTILNR
>FUSION-ENST00000425604.5:39974-ENST00000376724.6:9870|422
LLSLTIHKNQLKMS
>FUSION-ENST00000425604.5:39974-ENST00000376724.6:9870|419
MIEHISGMKDK
>FUSION-ENST00000425604.5:39974-ENST00000376724.6:9870|573
TREGYNNKK
>FUSION-ENST00000425604.5:26733-ENST00000376724.6:9870|634
DVPSLYSADSCLCLPHLTQSKVR
>ENST00000274695.8|SNV-205125-G-T|1
IVLAGCVPQAQPLQDYLK
>FUSION-ENST00000425604.5:39974-ENST00000376724.6:9870|163
MAHCSLGLLGSSDPLTSAS
>FUSION-ENST00000462877.5:12568-ENST00000421355.1:23074|5
TKLDCFGICLTEYK
>ENST00000472364.1|SNV-99474-T-C|1
HHVRAQGQR
>FUSION-ENST00000425604.5:26733-ENST00000376724.6:9870|245
IWSFSGCFWGELTR
>FUSION-ENST00000425604.5:39974-ENST00000376724.6:9870|153
KMSIFLLKLLR
>FUSION-ENST00000425604.5:26733-ENST00000376724.6:9870|777
LNPQCDDT
>FUSION-ENST00000425604.5:26733-ENST00000376724.6:9870|213
NGYTLGGRGRWITR
>ENST00000359276.9|INDEL-19737-A-AA|6
QRPRTEGFRPVSR
>FUSION-ENST00000425604.5:26733-ENST00000376724.6:9870|744
MPSNFWPQVILFPQSP
>FUSION-ENST00000425604.5:26733-ENST00000376724.6:9870|841
MCSAPLLK
>FUSION-ENST00000425604.5:26733-ENST00000376724.6:9870|169
NENMTLEMRMKIK
>FUSION-ENST00000425604.5:26733-ENST00000376724.6:9870|241
RIIWPSVEQ
>FUSION-ENST00000425604.5:39974-ENST00000376724.6:9870|434
MLGKLDIHIR
>FUSION-ENST00000620086.4:37883-ENST00000358062.6:2015783|78
TRTFYMRLSR
>ENST00000220616.9|SNV-56519-C-G|1
EAPLEDSQCLMMQKFEKVPESK
>FUSION-ENST00000425604.5:26733-ENST00000376724.6:9870|1325
MLVSPLGKTGVGQWW
>ENST00000305560.11|SNV-13400-G-C|1
VLSVLLNELDGVALKTIERR
>FUSION-ENST00000425604.5:26733-ENST00000376724.6:9870|223
ISILSRGR
>FUSION-ENST00000425604.5:26733-ENST00000376724.6:9870|1303
MRNLILR
>FUSION-ENST00000425604.5:26733-ENST00000376724.6:9870|579
SNSYGCPR
>FUSION-ENST00000425604.5:39974-ENST00000376724.6:9870|274
WLANYPSTICSIR
>ENST00000461253.1|SNV-268760-C-T|7
MQGMEEEK
>FUSION-ENST00000425604.5:39974-ENST00000376724.6:9870|585
LTPIHLKLFQKIEGGR
>FUSION-ENST00000425604.5:26733-ENST00000376724.6:9870|1221
NGSSECNRQKT
>ENST00000653257.1|SNV-1730-A-C|4
RSAASSGGFASLRPAHCPLRSGK
>FUSION-ENST00000425604.5:26733-ENST00000376724.6:9870|893
AFLPVSLLCLCHISFSFIK
>ENST00000371477.4|SNV-35072-G-C|1
LNINPEDGMAHYSDPSYVKQMER
>ENST00000526170.5|SNV-408-C-T|4
RDGPAGGAGKMAVPR
>ENST00000465063.5|INDEL-14135-A-AA|9
KASILPR
>FUSION-ENST00000425604.5:26733-ENST00000376724.6:9870|1307
MTEFALIGIR
>ENST00000465403.1|SNV-4247-C-G|11
MQGKLASRLADAPR
>FUSION-ENST00000425604.5:26733-ENST00000376724.6:9870|846
MWLSSFPSTIC
>FUSION-ENST00000425604.5:26733-ENST00000376724.6:9870|1027
IRHIYTMEYYLAIKR
>ENST00000653257.1|SNV-1730-A-C|3
SAASSGGFASLRPAHCPLR
>FUSION-ENST00000229239.10:2840-ENST00000343262.9:2034|38
IISNASCTTNCLAPLAKLSIVPVRR
>FUSION-ENST00000425604.5:26733-ENST00000376724.6:9870|156
MSWKFLGK
>FUSION-ENST00000425604.5:26733-ENST00000376724.6:9870|300
MFPECPCLMLCNMVYVQEKNNMA
>FUSION-ENST00000425604.5:26733-ENST00000376724.6:9870|379
HHTWLVFVFFGEYTMLAR
>ENST00000620285.1|SNV-47212-C-T|5
QKMFQCAQELR
>FUSION-ENST00000425604.5:26733-ENST00000376724.6:9870|1200
MSTKITKISWVWWHVHVVPAT
>FUSION-ENST00000425604.5:39974-ENST00000376724.6:9870|135
CISESNHVSR
>FUSION-ENST00000425604.5:39974-ENST00000376724.6:9870|767
MIHKSEKQNGTITHYLEAQM
>ENST00000468990.1|SNV-9261-C-T|3
MLLSQYRYAYLLQPS
>FUSION-ENST00000425604.5:26733-ENST00000376724.6:9870|287
TLCFLLIPPSFLPK
>FUSION-ENST00000425604.5:39974-ENST00000376724.6:9870|221
MYQNITLYYINMYNYVN
>ENST00000371237.9|SNV-9261-C-T|1
YAYLLQPS
>ENST00000527068.1|SNV-47677-C-T|6
RMQHILKIMNVISNWQGIVS
>ENST00000472364.1|SNV-99474-T-C|3
RVNVAICLQVRCLGLR
>FUSION-ENST00000425604.5:39974-ENST00000376724.6:9870|271
MKVFAKYSSDK
>ENST00000417564.3|SNV-99474-T-C|6
LFKDLGLPARAVSTTFGR
>ENST00000453654.6|SNV-455769-C-G|4
GKTPEER
>ENST00000539111.7|SNV-4326-C-T|5
NGVKSIGEKTEASLVWFTPSR
>FUSION-ENST00000425604.5:26733-ENST00000376724.6:9870|140
YSAQENIKGQLIKEV
>FUSION-ENST00000425604.5:26733-ENST00000376724.6:9870|734
CPRTSGLK
>ENST00000285871.5|SNV-152073-A-T|1
IISEMES
>FUSION-ENST00000425604.5:39974-ENST00000376724.6:9870|521
MPSLFSSTKHLKR
>FUSION-ENST00000425604.5:39974-ENST00000376724.6:9870|108
MDEQSMVDPYSGIFFR
>FUSION-ENST00000425604.5:26733-ENST00000376724.6:9870|616
LRFHQADNHLLDSDSAW
>FUSION-ENST00000425604.5:39974-ENST00000376724.6:9870|23
SRPQKSILGSCTGRN
>FUSION-ENST00000425604.5:26733-ENST00000376724.6:9870|294
MVYVQEK
>FUSION-ENST00000425604.5:26733-ENST00000376724.6:9870|1230
METSLLCLFSGPLLLCLSFR
>ENST00000395925.8|SNV-265359-G-A|1
QQGDIHPRPPPPRDSGSHSQSR
>FUSION-ENST00000425604.5:26733-ENST00000376724.6:9870|736
MVSTHRPRCPRTSGLK
>ENST00000529794.5|SNV-47677-C-T|7
MRMQHILKIMNVISNWQ
>FUSION-ENST00000425604.5:39974-ENST00000376724.6:9870|827
TILLLWAHCHNNDINLFMR
>FUSION-ENST00000425604.5:26733-ENST00000376724.6:9870|1333
TVFFVKCRYVLVVS
>ENST00000562430.5|SNV-33385-G-T|4
KKMLNPHILYQV
>FUSION-ENST00000425604.5:26733-ENST00000376724.6:9870|559
MCQVSTLLTAVCVSPISLRAK
>ENST00000377567.6|SNV-7950-T-G|4
WLLTTGRLDWGLQELWRGAAINGK
>ENST00000285871.5|SNV-152073-A-T|2
NLAQQKIISEMES
>FUSION-ENST00000425604.5:26733-ENST00000376724.6:9870|96
LMECHGNS
>FUSION-ENST00000425604.5:39974-ENST00000376724.6:9870|231
FLVCRFC
>ENST00000464291.1|SNV-265359-G-A|11
AQRLMSPRSSK
>ENST00000259989.7|INDEL-6408-G-GG|4
NTDQTYWCEYRGAAQHVPGFR
>FUSION-ENST00000425604.5:26733-ENST00000376724.6:9870|735
VSTHRPRCPRTSGLK
>ENST00000653257.1|SNV-1730-A-C|5
RSAASSGGFASLRPAHCPLR
>ENST00000441892.6|SNV-51346-T-G|3
QNSRPGNSIGTRTAHDR
>ENST00000222567.6|SNV-8933-T-A|3
LDSDAAGEFCIR
>FUSION-ENST00000425604.5:26733-ENST00000376724.6:9870|1109
MGTIFSNYPTGD
>FUSION-ENST00000425604.5:26733-ENST00000376724.6:9870|1179
FLFLCGIMPVSLFCRVWHMLAS
>FUSION-ENST00000425604.5:26733-ENST00000376724.6:9870|1065
MLNITNYQGNLK
>ENST00000465063.5|INDEL-14135-A-AA|6
ASILPRSSPCPCISSRLLMVPML
>FUSION-ENST00000425604.5:39974-ENST00000376724.6:9870|669
MSHHARPIN
>FUSION-ENST00000425604.5:26733-ENST00000376724.6:9870|1144
VLFLNKR
>ENST00000612844.4|SNV-24146-G-A|3
RMPAARPAPARSYTR
>ENST00000651436.1|SNV-99474-T-C|2
RVNVAICLQPNR
>FUSION-ENST00000425604.5:26733-ENST00000376724.6:9870|517
SSCDHRHETPPQLILFIFCR
>ENST00000650225.1|SNV-198354-G-T|13
GPQGPPGEPGFRGAPWKAGPQGR
>ENST00000377567.6|SNV-7950-T-G|3
LDWGLQELWRGAAINGK
>ENST00000396721.6|SNV-4523-C-T|1
SLFSLLEAMIFALLSKPRK
>FUSION-ENST00000425604.5:26733-ENST00000376724.6:9870|1489
QKYQEECEILCR
>ENST00000359276.9|INDEL-19737-A-AA|2
TEGFRPVSRSDCLPKFNAH
>FUSION-ENST00000425604.5:39974-ENST00000376724.6:9870|773
KGSYTLR
>FUSION-ENST00000425604.5:26733-ENST00000376724.6:9870|183
IETIQML
>ENST00000257745.8|SNV-93542-C-T|1
TGVNFSVNSNLRDLTPSH
>FUSION-ENST00000425604.5:26733-ENST00000376724.6:9870|1486
YQEECEILCR
>FUSION-ENST00000425604.5:26733-ENST00000376724.6:9870|996
MYPNFIIRYYVCIK
>FUSION-ENST00000425604.5:26733-ENST00000376724.6:9870|656
LGRISYLKSMISYLK
>ENST00000505014.5|MNV-12591-CCTC-C|1
VWPLSILSEWK
>FUSION-ENST00000425604.5:26733-ENST00000376724.6:9870|1480
AESYYNKIIVEMMKEETGNEI
>FUSION-ENST00000425604.5:26733-ENST00000376724.6:9870|1090
LEVTDILCTLTSLLDTMCVSK
>ENST00000498332.5|SNV-5780-T-C|2
TQPSVTADASMPLDR
>ENST00000475044.5|SNV-79008-G-A|3
MTRSGSSRDTSWCR
>FUSION-ENST00000425604.5:39974-ENST00000376724.6:9870|662
FYFSQSQQ
>FUSION-ENST00000425604.5:26733-ENST00000376724.6:9870|1212
LRNGTLLHPR
>FUSION-ENST00000425604.5:26733-ENST00000376724.6:9870|900
NFVISPLTFRSFFHFELIFVYSVK
>ENST00000650225.1|SNV-198354-G-T|3
RWCVCCSRLPGR
>FUSION-ENST00000425604.5:26733-ENST00000376724.6:9870|638
MPIVPPPQICPFQNFPHLC
>FUSION-ENST00000425604.5:39974-ENST00000376724.6:9870|317
MLSIFSYVCWPAVYLLLRIVYSCP
>FUSION-ENST00000425604.5:26733-ENST00000376724.6:9870|5
TLQNFSGSR
>ENST00000551624.1|SNV-144427-G-T|1
LKPNLLDWNHSAPTLSVYLRSPK
>ENST00000422127.5|SNV-158763-T-G|1
AELLVLGGDNEPDAEKQSHRR
>FUSION-ENST00000620086.4:35767-ENST00000358062.6:2015783|23
MPARADFIER
>FUSION-ENST00000425604.5:26733-ENST00000376724.6:9870|1217
SRCPLLR
>FUSION-ENST00000425604.5:26733-ENST00000376724.6:9870|926
MGESYGIFIFNQLSHSLTPSK
>FUSION-ENST00000425604.5:26733-ENST00000376724.6:9870|909
EMTVHIFCSFYFYLFI
>FUSION-ENST00000425604.5:26733-ENST00000376724.6:9870|969
SHCTIFICQLYFNKSGKK
>FUSION-ENST00000425604.5:26733-ENST00000376724.6:9870|796
CPPVDCFYYERVSNLIK
>ENST00000356023.5|SNV-47212-C-T|12
VAAAGRGLPQMQNPPFCKK
>FUSION-ENST00000425604.5:39974-ENST00000376724.6:9870|72
MVNFIIYFFNHNLKKQLL
>FUSION-ENST00000425604.5:39974-ENST00000376724.6:9870|526
LTFLCTFISR
>ENST00000646822.1|SNV-11932-A-G|14
MKLIGCWVWGLSLR
>FUSION-ENST00000425604.5:39974-ENST00000376724.6:9870|310
FFLHLLR
>FUSION-ENST00000425604.5:26733-ENST00000376724.6:9870|121
KITAHILK
>FUSION-ENST00000425604.5:26733-ENST00000376724.6:9870|718
IGLQKHKCHR
>FUSION-ENST00000425604.5:26733-ENST00000376724.6:9870|279
MWLLSTWNVASVIKS
>FUSION-ENST00000425604.5:39974-ENST00000376724.6:9870|109
FITTLFTTAKR
>FUSION-ENST00000425604.5:26733-ENST00000376724.6:9870|997
YPNFIIR
>FUSION-ENST00000425604.5:26733-ENST00000376724.6:9870|1275
EIDALRNIMLK
>FUSION-ENST00000425604.5:39974-ENST00000376724.6:9870|498
GINLTKYVMK
>ENST00000356023.5|SNV-47212-C-T|9
GLPQMQNPPFCK
>ENST00000354869.7|INDEL-14135-A-AA|6
IDADINVTQKK
>ENST00000554922.5|SNV-104358-G-A|3
KGYIGTLGKNDTMMCAVYG
>FUSION-ENST00000620086.4:35767-ENST00000358062.6:2015783|26
AGYMPARADFIER
>FUSION-ENST00000425604.5:26733-ENST00000376724.6:9870|805
ILLCCPGWS
>ENST00000520164.6|SNV-4459-G-T|1
TNNGTHYKLHLLYSNGVR
>FUSION-ENST00000425604.5:26733-ENST00000376724.6:9870|435
DFTPDPL
>FUSION-ENST00000425604.5:26733-ENST00000376724.6:9870|548
PLSEFSPSVLTTTSFFYLHSLK
>FUSION-ENST00000425604.5:26733-ENST00000376724.6:9870|888
FRSHPKSR
>ENST00000295031.9|SNV-68285-A-G|5
ETDKLRPGDGTVSK
>FUSION-ENST00000425604.5:39974-ENST00000376724.6:9870|275
MWLANYPSTICSIR
>FUSION-ENST00000425604.5:39974-ENST00000376724.6:9870|249
PLYPHSFAPT
>FUSION-ENST00000425604.5:39974-ENST00000376724.6:9870|181
FPSQRNGKR
>FUSION-ENST00000425604.5:26733-ENST00000376724.6:9870|1339
AIIFDGIYGR
>ENST00000257745.8|SNV-93542-C-T|2
SPDRTGVNFSVNSNLRDLTPSH
>ENST00000286657.10|SNV-20520-C-T|2
SARDVSSNPEQLFFNITAFGKDFHL
>ENST00000274695.8|SNV-205125-G-T|3
AQEENKKIVLAGCVPQAQPLQDYLK
>FUSION-ENST00000425604.5:26733-ENST00000376724.6:9870|814
SHCAWPFVLFFK
>FUSION-ENST00000425604.5:26733-ENST00000376724.6:9870|874
MGYNVMF
>ENST00000465063.5|INDEL-14135-A-AA|5
SSPCPCISSR
>FUSION-ENST00000425604.5:39974-ENST00000376724.6:9870|532
YNDVLIGLK
>FUSION-ENST00000425604.5:26733-ENST00000376724.6:9870|326
KQEHFYDCLNK
>FUSION-ENST00000425604.5:39974-ENST00000376724.6:9870|432
MLGKLDIHIRK
>FUSION-ENST00000425604.5:26733-ENST00000376724.6:9870|142
YSAQENIK
>FUSION-ENST00000425604.5:39974-ENST00000376724.6:9870|686
MRQLTKELFYK
>FUSION-ENST00000425604.5:39974-ENST00000376724.6:9870|225
ILNVSITKK
>FUSION-ENST00000425604.5:26733-ENST00000376724.6:9870|787
DTFLDFYGCSR
>FUSION-ENST00000425604.5:26733-ENST00000376724.6:9870|1337
AIIFDGIYGRTVFFVK
>ENST00000491239.2|SNV-71673-C-T|1
GLSSGGAGASDDEDSSEGQVQCRPS
>FUSION-ENST00000425604.5:39974-ENST00000376724.6:9870|428
LDIHIRKYETR
>FUSION-ENST00000425604.5:39974-ENST00000376724.6:9870|240
MLNLFFKIINL
>FUSION-ENST00000425604.5:26733-ENST00000376724.6:9870|362
MAHCSGELSGGSSHPPTSDS
>FUSION-ENST00000425604.5:26733-ENST00000376724.6:9870|606
LEKIAFK
>FUSION-ENST00000425604.5:39974-ENST00000376724.6:9870|105
DEQSMVDPYSGIFFRR
>FUSION-ENST00000425604.5:26733-ENST00000376724.6:9870|860
DSFLPCNPR
>FUSION-ENST00000425604.5:26733-ENST00000376724.6:9870|914
LHFPNNVDHLFYELIGYLYIFFR
>FUSION-ENST00000425604.5:26733-ENST00000376724.6:9870|848
MSYLLLFY
>ENST00000376636.7|SNV-162384-G-A|3
MLQYKADRIHR
>FUSION-ENST00000425604.5:26733-ENST00000376724.6:9870|1161
LDIHMQK
>FUSION-ENST00000425604.5:26733-ENST00000376724.6:9870|218
KNGYTLGGR
>FUSION-ENST00000425604.5:26733-ENST00000376724.6:9870|866
YHTVLITITLCDVLKLER
>FUSION-ENST00000425604.5:26733-ENST00000376724.6:9870|185
NYTNTRLSVKDFLQLNNTNSK
>ENST00000616559.4|SNV-144427-G-T|3
TEAKLVGLEPFSTYSIRVSAFTK
>FUSION-ENST00000425604.5:39974-ENST00000376724.6:9870|754
LHVLFLPIPAIAQKPHHIHPK
>FUSION-ENST00000425604.5:39974-ENST00000376724.6:9870|12
MVTQHEYT
>FUSION-ENST00000425604.5:26733-ENST00000376724.6:9870|1181
LWYIYLTGLILKPVR
>FUSION-ENST00000425604.5:39974-ENST00000376724.6:9870|563
DRSYQQNEGQK
>ENST00000464291.1|SNV-265359-G-A|9
LMSPRSSKGTSILGR
>FUSION-ENST00000425604.5:26733-ENST00000376724.6:9870|1139
EGDKESPFSTR
>FUSION-ENST00000425604.5:39974-ENST00000376724.6:9870|411
TNIIISIAAEK
>FUSION-ENST00000425604.5:26733-ENST00000376724.6:9870|1195
LSFISLSPAAR
>ENST00000517825.1|SNV-4459-G-T|4
ATRRPTTALTTSYISSTATVSAR
>FUSION-ENST00000425604.5:26733-ENST00000376724.6:9870|705
NGITAFIR
>FUSION-ENST00000425604.5:26733-ENST00000376724.6:9870|1060
NKVCMQSKF
>FUSION-ENST00000425604.5:26733-ENST00000376724.6:9870|226
ESNLIFNANP
>FUSION-ENST00000425604.5:26733-ENST00000376724.6:9870|611
NSDICAQHQGQ
>FUSION-ENST00000425604.5:26733-ENST00000376724.6:9870|1300
NLILRASYMLGIMLVTEGE
>FUSION-ENST00000425604.5:26733-ENST00000376724.6:9870|1266
FLALIDK
>FUSION-ENST00000425604.5:26733-ENST00000376724.6:9870|354
MWVLDISLK
>FUSION-ENST00000425604.5:39974-ENST00000376724.6:9870|80
MEGGDGYTA
>FUSION-ENST00000425604.5:26733-ENST00000376724.6:9870|806
DRILLCCPGWS
>FUSION-ENST00000425604.5:39974-ENST00000376724.6:9870|390
MRLFVLFLANLYEFVVDSGY
>FUSION-ENST00000620086.4:35767-ENST00000358062.6:2015783|3
QSALLYQPRDSNNLLGPSQNDR
>FUSION-ENST00000425604.5:26733-ENST00000376724.6:9870|1484
EQAVSLDYWLAK
>FUSION-ENST00000425604.5:26733-ENST00000376724.6:9870|772
DPRQFSSPFCHVRPLGEDIR
>FUSION-ENST00000425604.5:39974-ENST00000376724.6:9870|397
MAILADIR
>FUSION-ENST00000425604.5:26733-ENST00000376724.6:9870|1007
STHLGLPK
>FUSION-ENST00000425604.5:26733-ENST00000376724.6:9870|1003
MNLLAICISSLGK
>FUSION-ENST00000425604.5:39974-ENST00000376724.6:9870|9
LQIHKNR
>ENST00000259989.7|INDEL-6408-G-GG|1
GAAQHVPGFRC
>FUSION-ENST00000425604.5:39974-ENST00000376724.6:9870|611
CPPPHPANFLYF
>ENST00000554026.5|SNV-181142-C-T|2
SGRMMSAGTGTICSLR
>ENST00000529794.5|SNV-47677-C-T|1
NVISNWQ
>FUSION-ENST00000599944.1:47604-ENST00000435100.1:330|11
RMDPSAGPGER
>FUSION-ENST00000425604.5:26733-ENST00000376724.6:9870|1123
MVEFDRK
>FUSION-ENST00000425604.5:26733-ENST00000376724.6:9870|1388
SQNGEKVNTIVKPYQRK
>FUSION-ENST00000425604.5:39974-ENST00000376724.6:9870|625
MQKPKRK
>FUSION-ENST00000425604.5:26733-ENST00000376724.6:9870|1450
AGEFKNKPFR
>FUSION-ENST00000615182.5:35767-ENST00000358062.6:2015783|5
CPTISTTR
>FUSION-ENST00000425604.5:26733-ENST00000376724.6:9870|783
FELHFFC
>FUSION-ENST00000425604.5:26733-ENST00000376724.6:9870|1113
YGIYTQWNTI
>FUSION-ENST00000425604.5:26733-ENST00000376724.6:9870|337
YISHYLAQEK
>FUSION-ENST00000425604.5:39974-ENST00000376724.6:9870|790
MSTTEIKHMK
>FUSION-ENST00000425604.5:39974-ENST00000376724.6:9870|52
MDSGGGKPQVRYHFHYMISR
>FUSION-ENST00000425604.5:26733-ENST00000376724.6:9870|423
NKISPHYVFQC
>FUSION-ENST00000466525.1:2840-ENST00000343262.9:2034|3
LCAGTPHPCTQGHWHR
>ENST00000558912.1|SNV-4303-G-T|6
QLKMEPAAMGLFSPWPTISCMSGR
>FUSION-ENST00000425604.5:39974-ENST00000376724.6:9870|347
TFISFPCLTALAR
>FUSION-ENST00000425604.5:39974-ENST00000376724.6:9870|673
NGAVIGGRHGIRQWIYLFYF
>FUSION-ENST00000425604.5:26733-ENST00000376724.6:9870|1491
LPTPYIFKPSY
>FUSION-ENST00000425604.5:39974-ENST00000376724.6:9870|161
MGPVVQYDPR
>ENST00000578804.5|SNV-3389-G-C|4
FGAPRFGGSRPGPLSGKK
>FUSION-ENST00000425604.5:39974-ENST00000376724.6:9870|661
MSQFDFAMQFSSLK
>ENST00000529794.5|SNV-47677-C-T|4
QHILKIMNVISNWQ
>FUSION-ENST00000425604.5:26733-ENST00000376724.6:9870|496
NDPRLMDPIFQPTVN
>ENST00000539111.7|SNV-4326-C-T|2
TEASLVWFTPSRTSNQWLDFWLR
>FUSION-ENST00000425604.5:26733-ENST00000376724.6:9870|428
FLITFLENWMFILDTTLK
>FUSION-ENST00000425604.5:26733-ENST00000376724.6:9870|1025
HIYTMEYYLAIKR
>ENST00000462263.1|SNV-8933-T-A|7
MGDELEFEVFRLDSDAAGEFCIRGK
>FUSION-ENST00000425604.5:39974-ENST00000376724.6:9870|621
KENSELKWSLFLK
>ENST00000444129.7|SNV-10144-T-A|7
KIKQCLEDSDAGASNEYDSSPAAWK
>ENST00000674182.1|SNV-2897-G-A|2
IIQAICALLNSGGGVIK
>FUSION-ENST00000425604.5:39974-ENST00000376724.6:9870|689
LLISACSCLVSLSVK
>FUSION-ENST00000425604.5:26733-ENST00000376724.6:9870|1218
MSRCPLLR
>ENST00000377567.6|SNV-7950-T-G|1
GAAINGKGAVQDTLTPEVLLSAMR
>FUSION-ENST00000615182.5:35767-ENST00000358062.6:2015783|16
DMAGYMPARADFIERLSR
>ENST00000520164.6|SNV-4459-G-T|SNV-4449-A-T|2
LHLLYSNGVRTEQDLYVR
>ENST00000354869.7|INDEL-14135-A-AA|5
IDADINVTQKKLQFCQEVLPAPVFR
>ENST00000486228.7|SNV-4156-C-T|5
MVSASMTRASICGLWAASWGSC
>ENST00000485089.5|SNV-85573-G-A|2
GKGHNGLYQGLSTATK
>FUSION-ENST00000425604.5:39974-ENST00000376724.6:9870|86
ATSEVPFSLHDIK
>FUSION-ENST00000425604.5:26733-ENST00000376724.6:9870|949
ICKSFLLSCGFFSLLKK
>ENST00000527068.1|SNV-47677-C-T|1
NVISNWQGIVS
>FUSION-ENST00000425604.5:26733-ENST00000376724.6:9870|1387
VNTIVKPYQR
>FUSION-ENST00000425604.5:26733-ENST00000376724.6:9870|551
MHALCFKYH
>FUSION-ENST00000425604.5:39974-ENST00000376724.6:9870|189
VPRVPPEYGLQDEEK
>FUSION-ENST00000425604.5:39974-ENST00000376724.6:9870|586
LTPIHLKLFQK
>ENST00000519752.1|SNV-4859-C-T|1
NLSYLSGRL
>FUSION-ENST00000425604.5:39974-ENST00000376724.6:9870|312
ALIIKDARFC
>FUSION-ENST00000425604.5:26733-ENST00000376724.6:9870|1116
MNGLKRYGIYTQWNTI
>FUSION-ENST00000425604.5:26733-ENST00000376724.6:9870|1149
MSSPQGTCSTKVLFLNKR
>FUSION-ENST00000425604.5:26733-ENST00000376724.6:9870|520
NLPQTSS
>FUSION-ENST00000425604.5:39974-ENST00000376724.6:9870|606
MNQEEIKNLSIPIMSNELESGIK
>FUSION-ENST00000425604.5:39974-ENST00000376724.6:9870|620
ENSELKWSLFLK
>FUSION-ENST00000425604.5:39974-ENST00000376724.6:9870|203
MCFHLLVSSVISFSR
>FUSION-ENST00000425604.5:39974-ENST00000376724.6:9870|377
FLFALLKNNWL
>FUSION-ENST00000425604.5:26733-ENST00000376724.6:9870|19
HQSTCGRTK
>FUSION-ENST00000425604.5:26733-ENST00000376724.6:9870|974
YVQILCTNKKSHCTIFICQLYFNK
>FUSION-ENST00000462877.5:12568-ENST00000421355.1:23074|3
LDCFGICLTEYK
>ENST00000520164.6|SNV-4460-C-T|SNV-4449-A-T|2
LQFLYSNGVRTEQDLYVR
>ENST00000465063.5|INDEL-14135-A-AA|3
LLMVPML
>ENST00000359276.9|INDEL-19737-A-AA|5
QRPRTEGFRPVSRSDCLPK
>ENST00000394903.6|SNV-18577-T-A|3
NVEEDYIANLR
>FUSION-ENST00000425604.5:39974-ENST00000376724.6:9870|282
LKISCTAMKTINR
>FUSION-ENST00000425604.5:26733-ENST00000376724.6:9870|388
GSCYVPQAGFK
>ENST00000560626.6|SNV-240988-C-T|3
AADAKPKCWISFKSFFR
>FUSION-ENST00000425604.5:26733-ENST00000376724.6:9870|623
RLRFHQADNHLLDSDSAW
>ENST00000420713.2|SNV-18827-G-T|3
HKTRHTVK
>FUSION-ENST00000425604.5:39974-ENST00000376724.6:9870|139
LILAIFFRSTERSDDK
>FUSION-ENST00000425604.5:26733-ENST00000376724.6:9870|266
MPVIKFKDT
>FUSION-ENST00000425604.5:26733-ENST00000376724.6:9870|731
MLGSVPFSFLGEFVKK
>FUSION-ENST00000425604.5:39974-ENST00000376724.6:9870|398
AIEANSK
>FUSION-ENST00000425604.5:39974-ENST00000376724.6:9870|787
STTEIKHMKG
>FUSION-ENST00000425604.5:26733-ENST00000376724.6:9870|38
MKTDPHQDTSQ
>FUSION-ENST00000425604.5:39974-ENST00000376724.6:9870|517
MGFVPGMQEWLHICKSINVIDHINR
>FUSION-ENST00000425604.5:26733-ENST00000376724.6:9870|8
NDSIAGAGSSER
>FUSION-ENST00000425604.5:26733-ENST00000376724.6:9870|921
DLPILENSYVNIIIYGLL
>FUSION-ENST00000425604.5:39974-ENST00000376724.6:9870|570
MVTYLQINK
>FUSION-ENST00000434316.7:19404-ENST00000396053.9:11069|2
GDKEDIQLCHPSCSVVA
>FUSION-ENST00000425604.5:39974-ENST00000376724.6:9870|751
LRLLGPLSEH
>FUSION-ENST00000425604.5:26733-ENST00000376724.6:9870|1239
DHQNATGR
>ENST00000361138.7|SNV-46292-A-C|1
TAKYIENHIPSNDLR
>FUSION-ENST00000425604.5:39974-ENST00000376724.6:9870|644
MVPTFHHIYFFLCSLS
>FUSION-ENST00000425604.5:39974-ENST00000376724.6:9870|315
LDCYLSPFTK
>FUSION-ENST00000425604.5:26733-ENST00000376724.6:9870|331
FLGRANEVGVDCRWGVVK
>ENST00000295453.8|SNV-881-G-A|3
FNQCNTTHGNEVISVMNR
>FUSION-ENST00000425604.5:26733-ENST00000376724.6:9870|725
WFERGFPK
>FUSION-ENST00000425604.5:26733-ENST00000376724.6:9870|501
MLFSPPSHTNPHIPQQTIIVPFSEK
>FUSION-ENST00000425604.5:39974-ENST00000376724.6:9870|407
IQYHFMIK
>ENST00000369393.8|SNV-131169-G-A|1
AVSHLLQDWPEHPALEQLLVVMDR
>ENST00000394903.6|SNV-18577-T-A|2
NVEEDYIANLRNNCWK
>FUSION-ENST00000425604.5:26733-ENST00000376724.6:9870|733
MLGSVPFSFLGEFVK
>ENST00000378466.9|SNV-4857-C-T|2
VWSFDHSGK
>FUSION-ENST00000425604.5:39974-ENST00000376724.6:9870|804
DEVGRTRGMVEYIHGDCLSSFMLL
>FUSION-ENST00000425604.5:26733-ENST00000376724.6:9870|397
MGSHSVTQAR
>FUSION-ENST00000425604.5:26733-ENST00000376724.6:9870|1153
MSSPQGTCSTK
>FUSION-ENST00000514134.1:3214-ENST00000658342.1:24839|3
SQSESLGPEFQGLWEWLPECR
>FUSION-ENST00000425604.5:26733-ENST00000376724.6:9870|1196
MLSFISLSPAAR
>FUSION-ENST00000425604.5:39974-ENST00000376724.6:9870|256
GLIARIYKK
>ENST00000520164.6|SNV-4460-C-T|2
EQGNEKTNNGTHYKLQFLYSNGVR
>FUSION-ENST00000425604.5:39974-ENST00000376724.6:9870|148
SFIAYFTSFLSYII
>ENST00000534407.5|SNV-13449-C-A|5
PPWPPDSQISSQRSQLHCRMHK
>FUSION-ENST00000425604.5:26733-ENST00000376724.6:9870|1403
EFERVIAYLLFQPCSRSR
>FUSION-ENST00000425604.5:26733-ENST00000376724.6:9870|1312
NQCRPLLCENK
>FUSION-ENST00000425604.5:39974-ENST00000376724.6:9870|107
DEQSMVDPYSGIFFR
>ENST00000520164.6|SNV-4449-A-T|5
TAFVDFVENDKEQGNEKTNNGTHFK
>FUSION-ENST00000425604.5:39974-ENST00000376724.6:9870|216
ETLEFPQR
>FUSION-ENST00000425604.5:26733-ENST00000376724.6:9870|670
TLSGEGPTLYIGR
>FUSION-ENST00000425604.5:39974-ENST00000376724.6:9870|636
MFKINVNFLVHIYK
>ENST00000397146.7|SNV-29645-G-A|2
YEHSISMRPQQLSGR
>FUSION-ENST00000425604.5:26733-ENST00000376724.6:9870|1108
GTIFSNYPTGD
>FUSION-ENST00000425604.5:26733-ENST00000376724.6:9870|261
IYQLKVIHFQK
>FUSION-ENST00000425604.5:26733-ENST00000376724.6:9870|881
YDLQIFSPFLWVFFTFKK
>FUSION-ENST00000425604.5:26733-ENST00000376724.6:9870|547
FWGSSLTPLFHTPDLIY
>FUSION-ENST00000581444.5:16595-ENST00000591051.1:41357|56
LGWVEINSSSRFINFVK
>ENST00000520164.6|SNV-4460-C-T|SNV-4449-A-T|3
LQFLYSNGVR
>FUSION-ENST00000425604.5:26733-ENST00000376724.6:9870|101
MRSPICDIFV
>FUSION-ENST00000425604.5:26733-ENST00000376724.6:9870|34
EIPRKNVFNTEFHTK
>ENST00000522291.5|SNV-372409-G-C|2
DVDSQYLSEQDTMHR
>ENST00000395591.5|INDEL-14135-A-AA|6
HTATVDGRTILVADINVTQKK
>FUSION-ENST00000425604.5:26733-ENST00000376724.6:9870|928
FIYKFLCDTFLFLLDIYLR
>FUSION-ENST00000425604.5:26733-ENST00000376724.6:9870|370
KIDVKFYNCEVEK
>FUSION-ENST00000425604.5:39974-ENST00000376724.6:9870|53
DSGGGKPQVR
>FUSION-ENST00000425604.5:26733-ENST00000376724.6:9870|1110
TGGSDIK
>ENST00000356020.2|SNV-112-C-T|2
HTPAVCEARIVLGSWPSR
>ENST00000305560.11|SNV-13400-G-C|2
VLSVLLNELDGVALKTIER
>FUSION-ENST00000425604.5:26733-ENST00000376724.6:9870|756
HKWTNTSMMLAVAFL
>FUSION-ENST00000425604.5:39974-ENST00000376724.6:9870|158
GPVVQYDPRISVLTSFQV
>FUSION-ENST00000425604.5:26733-ENST00000376724.6:9870|968
MCVLQLSCR
>FUSION-ENST00000425604.5:39974-ENST00000376724.6:9870|245
MTNVSPNLIMSLGSLTPGLSR
>FUSION-ENST00000425604.5:26733-ENST00000376724.6:9870|396
MGSHSVTQARVQWHDNGSL
>FUSION-ENST00000425604.5:26733-ENST00000376724.6:9870|1023
MEYYLAIK
>FUSION-ENST00000425604.5:39974-ENST00000376724.6:9870|683
QLTKELFYKECQR
>ENST00000653257.1|SNV-1730-A-C|2
SAASSGGFASLRPAHCPLRSGK
>FUSION-ENST00000425604.5:26733-ENST00000376724.6:9870|891
AFLPVSLLCLCHISFSFIKTPVTR
>FUSION-ENST00000425604.5:26733-ENST00000376724.6:9870|716
CHRYSFQK
>ENST00000473051.1|SNV-18577-T-A|3
WKKIISPTSGTTAGR
>FUSION-ENST00000425604.5:26733-ENST00000376724.6:9870|620
MHSHLGILVYILATK
>FUSION-ENST00000425604.5:39974-ENST00000376724.6:9870|649
RPVWRGKG
>FUSION-ENST00000425604.5:26733-ENST00000376724.6:9870|1163
MVLGKLDIHMQKIAAR
>FUSION-ENST00000465556.1:29713-ENST00000409738.4:9835|8
AVMPTLIQAGASASSRYGSDR
>ENST00000502770.2|SNV-4857-C-T|1
VWSFDHSGKVSLHCGHPGQGSR
>ENST00000370419.6|SNV-372409-G-C|2
DVDSQYLSEQDTELLMLPRAKR
>ENST00000261883.6|SNV-4438-C-A|5
KNPSIFAKPADTLESPGEWK
>ENST00000486228.7|SNV-4156-C-T|4
VSASMTRASICGLWAASWGSC
>ENST00000616559.4|SNV-144427-G-T|5
NISGFKTEAKLVGLEPFSTYSIR
>FUSION-ENST00000425604.5:26733-ENST00000376724.6:9870|1112
MDRTGGSDIK
>ENST00000561810.1|SNV-112878-A-G|6
RYFATVSGSASEANVEER
>FUSION-ENST00000425604.5:39974-ENST00000376724.6:9870|712
FIVSSLVFHSLEIHLVPQETSNSTK
>FUSION-ENST00000425604.5:26733-ENST00000376724.6:9870|464
MGVSFELLGGTPRLK
>FUSION-ENST00000425604.5:26733-ENST00000376724.6:9870|414
MVDTSSPGF
>ENST00000183605.10|SNV-11675-G-A|2
QSSGFTKCRPYFTILGLPAMLQAVR
>ENST00000465403.1|SNV-4247-C-G|10
QGKLASRLADAPR
>ENST00000517825.1|SNV-4449-A-T|2
RPTTALTSSYSSSTATVSAR
>FUSION-ENST00000425604.5:39974-ENST00000376724.6:9870|164
NSSHDFK
>ENST00000520164.6|SNV-4449-A-T|SNV-4460-C-T|1
TNNGTHFKLQFLYSNGVR
>FUSION-ENST00000425604.5:26733-ENST00000376724.6:9870|352
MWVLDISLKYSRPK
>ENST00000563674.1|SNV-26954-A-G|3
SGGGSSR
>FUSION-ENST00000425604.5:39974-ENST00000376724.6:9870|653
QFSSLKRPVWR
>FUSION-ENST00000425604.5:26733-ENST00000376724.6:9870|190
QCQERQK
>FUSION-ENST00000425604.5:26733-ENST00000376724.6:9870|1072
MYVKKMLNITNYQGNLK
>FUSION-ENST00000425604.5:26733-ENST00000376724.6:9870|301
FPECPCLMLCNMVYVQEK
>FUSION-ENST00000425604.5:26733-ENST00000376724.6:9870|819
CFETGKNEFYFVLFFLLFIF
>FUSION-ENST00000425604.5:26733-ENST00000376724.6:9870|1384
KFLAMPPFLR
>ENST00000459720.5|SNV-4156-C-T|1
APELLYGVRQYDQGVDLW
>FUSION-ENST00000425604.5:26733-ENST00000376724.6:9870|661
MLSPGRQC
>ENST00000539111.7|SNV-4326-C-T|3
TEASLVWFTPSR
>FUSION-ENST00000425604.5:39974-ENST00000376724.6:9870|196
MWCVTFIDLSVFNHPFFPGMKPT
>FUSION-ENST00000425604.5:26733-ENST00000376724.6:9870|10
RNDSIAGAGSSER
>FUSION-ENST00000425604.5:26733-ENST00000376724.6:9870|834
SNCSPQCWRK
>FUSION-ENST00000425604.5:26733-ENST00000376724.6:9870|644
LYALNIINMALTPK
>FUSION-ENST00000425604.5:39974-ENST00000376724.6:9870|265
TLNNLRNNIMDQGMR
>FUSION-ENST00000425604.5:39974-ENST00000376724.6:9870|4
MSHYSLFFYTIPPTLPIFFFSR
>FUSION-ENST00000425604.5:26733-ENST00000376724.6:9870|927
FLCDTFLFLLDIYLR
>FUSION-ENST00000425604.5:26733-ENST00000376724.6:9870|1249
MFNLMFW
>ENST00000378466.9|SNV-4857-C-T|4
VAKVWSFDHSGK
>FUSION-ENST00000425604.5:39974-ENST00000376724.6:9870|84
ATSEVPFSLHDIKNSHFQKR
>FUSION-ENST00000425604.5:39974-ENST00000376724.6:9870|552
AAYDNSIVDNIHNGK
>FUSION-ENST00000425604.5:39974-ENST00000376724.6:9870|632
INVNFLVHIYK
>FUSION-ENST00000425604.5:39974-ENST00000376724.6:9870|543
IRMPAFTK
>ENST00000397510.7|SNV-408-C-T|1
MAVPRRGR
>ENST00000259989.7|INDEL-6408-G-GG|5
VDCRNTDQTYWCEYRGAAQHVPGFR
>FUSION-ENST00000425604.5:26733-ENST00000376724.6:9870|1278
VGKQRSK
>FUSION-ENST00000425604.5:39974-ENST00000376724.6:9870|167
MSIKINKNSSHDFK
>FUSION-ENST00000425604.5:39974-ENST00000376724.6:9870|528
SMLTFLCTFISR
>ENST00000620285.1|SNV-47212-C-T|6
KQKMFQCAQELR
>FUSION-ENST00000425604.5:26733-ENST00000376724.6:9870|532
VSISQSK
>FUSION-ENST00000425604.5:26733-ENST00000376724.6:9870|528
QYSEKSASFYILYVCKSFSYVSH
>ENST00000274532.7|SNV-8717-C-G|2
SESDSGVYCCR
>FUSION-ENST00000425604.5:26733-ENST00000376724.6:9870|1294
KFVFSSQFIFFPDTR
>FUSION-ENST00000425604.5:26733-ENST00000376724.6:9870|876
IFSWEPELNFIYK
>FUSION-ENST00000425604.5:39974-ENST00000376724.6:9870|286
YEWDYIKLK
>ENST00000517825.1|SNV-4459-G-T|5
NKATRRPTTALTTSYISSTATVSAR
>FUSION-ENST00000425604.5:26733-ENST00000376724.6:9870|932
FPTQRNKCLR
>FUSION-ENST00000425604.5:26733-ENST00000376724.6:9870|618
MHSHLGILVYILATKSVI
>FUSION-ENST00000425604.5:39974-ENST00000376724.6:9870|263
TLNNLRNNIMDQGMRK
>FUSION-ENST00000425604.5:26733-ENST00000376724.6:9870|1097
LKNIGLGKDFMVK
>FUSION-ENST00000425604.5:26733-ENST00000376724.6:9870|1308
VFNIIPSSDNY
>FUSION-ENST00000425604.5:26733-ENST00000376724.6:9870|1104
LLKENIGEMLKNIGLGK
>ENST00000650225.1|SNV-198354-G-T|10
MESWAPR
>FUSION-ENST00000425604.5:26733-ENST00000376724.6:9870|628
MDPRNNKPQVR
>FUSION-ENST00000425604.5:26733-ENST00000376724.6:9870|1001
MFSLMCEL
>FUSION-ENST00000425604.5:26733-ENST00000376724.6:9870|112
FLEFWFIK
>FUSION-ENST00000425604.5:39974-ENST00000376724.6:9870|668
SHHARPIN
>FUSION-ENST00000425604.5:26733-ENST00000376724.6:9870|1285
MQQAEDLEVQISRVMTSPLS
>ENST00000476824.1|SNV-65098-C-A|1
HMKRLYM
>FUSION-ENST00000425604.5:26733-ENST00000376724.6:9870|544
MHCMLEIFLCK
>FUSION-ENST00000425604.5:39974-ENST00000376724.6:9870|394
MGLHQTKNFLYSNENNQQR
>FUSION-ENST00000425604.5:26733-ENST00000376724.6:9870|235
MGKNKSNIR
>FUSION-ENST00000425604.5:26733-ENST00000376724.6:9870|1068
KMLNITNYQGNLKQTTIIYHLTLAR
>FUSION-ENST00000425604.5:39974-ENST00000376724.6:9870|178
MSGYEIQKRGVR
>ENST00000225792.10|SNV-3389-G-C|1
FGGSRPGPLSGKKFGNPGEK
>FUSION-ENST00000425604.5:26733-ENST00000376724.6:9870|381
MAHCNLR
>ENST00000395245.9|SNV-3768-A-C|1
KTPTCCP
>FUSION-ENST00000425604.5:26733-ENST00000376724.6:9870|1247
HIKISFLPS
>FUSION-ENST00000425604.5:39974-ENST00000376724.6:9870|177
SGYEIQK
>FUSION-ENST00000425604.5:39974-ENST00000376724.6:9870|34
HKAMLFSH
>FUSION-ENST00000425604.5:39974-ENST00000376724.6:9870|702
MFLPGLFVCEMR
>FUSION-ENST00000425604.5:26733-ENST00000376724.6:9870|246
LLVLLFSITW
>FUSION-ENST00000425604.5:26733-ENST00000376724.6:9870|25
CMHQSTCGRTK
>FUSION-ENST00000425604.5:26733-ENST00000376724.6:9870|745
FLSIPSLLTLFFLK
>FUSION-ENST00000425604.5:26733-ENST00000376724.6:9870|864
MSSTLFFSSFFLFFR
>ENST00000465403.1|SNV-4247-C-G|5
LQGPAKPVFEGDLLVLR
>FUSION-ENST00000425604.5:26733-ENST00000376724.6:9870|604
IAFKCGLK
>FUSION-ENST00000425604.5:39974-ENST00000376724.6:9870|571
EGYNNKKTTR
>FUSION-ENST00000425604.5:26733-ENST00000376724.6:9870|103
FDLQCKPMR
>ENST00000472364.1|SNV-99474-T-C|4
RVNVAICLQVR
>FUSION-ENST00000425604.5:26733-ENST00000376724.6:9870|545
NDQCTAPPYSR
>FUSION-ENST00000425604.5:26733-ENST00000376724.6:9870|29
NVFNTEFHTKSRLE
>FUSION-ENST00000425604.5:39974-ENST00000376724.6:9870|22
SILGSCTGR
>FUSION-ENST00000425604.5:39974-ENST00000376724.6:9870|166
SIKINKNSSHDFK
>FUSION-ENST00000425604.5:26733-ENST00000376724.6:9870|304
GRGLVFCEVHSALVFVCAYTK
>FUSION-ENST00000425604.5:39974-ENST00000376724.6:9870|781
CLQTDGSKQCTGPNAS
>FUSION-ENST00000425604.5:39974-ENST00000376724.6:9870|574
TREGYNNK
>ENST00000222567.6|SNV-8933-T-A|1
LDSDAAGEFCIRGKLNITSLQFK
>FUSION-ENST00000425604.5:26733-ENST00000376724.6:9870|757
MHKWTNTSMMLAVAFL
>ENST00000381461.6|INDEL-88113-A-AA|1
NSHQYQYTFGTWYSDYD
>FUSION-ENST00000425604.5:26733-ENST00000376724.6:9870|1253
MSFSCFQFLFYFSFK
>ENST00000457779.6|SNV-1138-C-G|2
DHGDDSWDEEDKER
>FUSION-ENST00000425604.5:26733-ENST00000376724.6:9870|1501
VSFLETSNTIHF
>FUSION-ENST00000425604.5:26733-ENST00000376724.6:9870|372
LIYICTVQYGSH
>ENST00000614849.4|SNV-6859-G-A|1
QLLHDTLAQDLHK
>FUSION-ENST00000425604.5:26733-ENST00000376724.6:9870|1375
SQIGKIR
>ENST00000325303.8|SNV-4156-C-T|3
LYTHQVATRWYRAPELLYGVR
>FUSION-ENST00000425604.5:26733-ENST00000376724.6:9870|268
HMPVIKFKDT
>FUSION-ENST00000425604.5:26733-ENST00000376724.6:9870|507
MTSVQHLPILETVSLLM
>FUSION-ENST00000619777.4:35767-ENST00000358062.6:2015783|3
TADTAIPFHCKCLPILIRYT
>ENST00000395245.9|SNV-3767-A-C|1
KQPTCCP
>FUSION-ENST00000599944.1:47604-ENST00000435100.1:330|7
HHQQWSPGGLHTHWVR
>FUSION-ENST00000425604.5:39974-ENST00000376724.6:9870|699
FLPGLFVCEMRFILFLLWS
>ENST00000381486.7|SNV-158080-G-T|5
LRDEFQTANAREDLPLFFLTGR
>FUSION-ENST00000425604.5:26733-ENST00000376724.6:9870|472
MCLIRRLMNFLLLHLICYFG
>FUSION-ENST00000425604.5:39974-ENST00000376724.6:9870|258
MDQGMRK
>ENST00000358842.5|SNV-234-C-T|1
EILQSVYECIVRTCEK
>FUSION-ENST00000425604.5:26733-ENST00000376724.6:9870|811
IVCIVCVPLISL
>ENST00000502947.1|SNV-24546-G-C|3
VLPGLGPSVR
>FUSION-ENST00000425604.5:26733-ENST00000376724.6:9870|1201
MSTKITK
>FUSION-ENST00000425604.5:26733-ENST00000376724.6:9870|317
MAEGPRQLSRISFIR
>FUSION-ENST00000425604.5:26733-ENST00000376724.6:9870|1006
STHLGLPKCWNYR
>ENST00000356020.2|SNV-112-C-T|4
HTPAVCEAR
>FUSION-ENST00000425604.5:26733-ENST00000376724.6:9870|1194
MLSFISLSPAARGNHYPEFCITVT
>FUSION-ENST00000425604.5:26733-ENST00000376724.6:9870|605
LEKIAFKCGLK
>ENST00000506538.6|INDEL-12526-C-CA|4
INQPNEKCTLYSNCR
>FUSION-ENST00000496811.6:14835-ENST00000479270.6:90968|1
RISAISQ
>FUSION-ENST00000425604.5:26733-ENST00000376724.6:9870|1188
CDTVVHFHDMNMPQLNYIFC
>FUSION-ENST00000425604.5:26733-ENST00000376724.6:9870|215
NGYTLGGR
>FUSION-ENST00000425604.5:26733-ENST00000376724.6:9870|640
SQIFFPENMCIYKEI
>ENST00000493021.5|SNV-415499-G-T|1
GYSLFLEPSMMTR
>FUSION-ENST00000425604.5:39974-ENST00000376724.6:9870|449
EILKFVWNHK
>FUSION-ENST00000425604.5:39974-ENST00000376724.6:9870|396
AILADIR
>ENST00000263665.6|SNV-155532-C-T|4
ASGKPKLSYR
>FUSION-ENST00000425604.5:39974-ENST00000376724.6:9870|102
MVDPYSGIFFR
>FUSION-ENST00000615182.5:35767-ENST00000358062.6:2015783|13
LSRVPGR
>FUSION-ENST00000425604.5:26733-ENST00000376724.6:9870|421
MKGFQQPTR
>FUSION-ENST00000425604.5:39974-ENST00000376724.6:9870|366
VVQLLVL
>FUSION-ENST00000425604.5:39974-ENST00000376724.6:9870|262
YSSDKGLIAR
>FUSION-ENST00000425604.5:26733-ENST00000376724.6:9870|1252
SFSCFQFLFYFSFK
>FUSION-ENST00000425604.5:26733-ENST00000376724.6:9870|1127
AEWGPKTNLPIPNSVLSTFSNKIK
>FUSION-ENST00000425604.5:26733-ENST00000376724.6:9870|610
MSFFSSIAIFPLATHACSML
>FUSION-ENST00000425604.5:39974-ENST00000376724.6:9870|93
MFLYWNSVFFFCFFFFFIISR
>ENST00000334003.11|SNV-11760-G-T|13
MIREMSSLYYMIVKPDK
>ENST00000554026.5|SNV-181142-C-T|4
MKSGRMMSAGTGTICSLR
>ENST00000225792.10|SNV-3389-G-C|4
GFGAPRFGGSRPGPLSGKK
>FUSION-ENST00000425604.5:26733-ENST00000376724.6:9870|93
KGDTWDPGNR
>FUSION-ENST00000425604.5:26733-ENST00000376724.6:9870|621
LMHSHLGILVYILATKSVI
>ENST00000371477.4|SNV-35072-G-C|2
LNINPEDGMAHYSDPSYVK
>FUSION-ENST00000425604.5:26733-ENST00000376724.6:9870|1351
CRLRITR
>ENST00000650225.1|SNV-198354-G-T|5
KRWCVCCSR
>FUSION-ENST00000425604.5:39974-ENST00000376724.6:9870|665
MVINHLDTFFFFF
>ENST00000360351.8|SNV-268760-C-T|1
DMQGMEEEK
>ENST00000539111.7|SNV-4326-C-T|4
SIGEKTEASLVWFTPSR
>FUSION-ENST00000425604.5:26733-ENST00000376724.6:9870|987
LMGTNVQSDRR
>FUSION-ENST00000425604.5:26733-ENST00000376724.6:9870|1045
SYLYGFAYFGK
>FUSION-ENST00000425604.5:39974-ENST00000376724.6:9870|251
VHCVILMPLYPHSFAPT
>ENST00000444129.7|SNV-10144-T-A|2
KEDFPWSGK
>ENST00000274532.7|SNV-8717-C-G|1
SESDSGVYCCRIEVPGWFNDVK
>FUSION-ENST00000425604.5:39974-ENST00000376724.6:9870|461
MNGTTSN
>FUSION-ENST00000425604.5:39974-ENST00000376724.6:9870|730
LLGLDAGE
>FUSION-ENST00000425604.5:26733-ENST00000376724.6:9870|1141
VPREGDK
>FUSION-ENST00000425604.5:26733-ENST00000376724.6:9870|513
MILLPWPPK
>FUSION-ENST00000425604.5:26733-ENST00000376724.6:9870|704
MNGITAFIRK
>FUSION-ENST00000425604.5:39974-ENST00000376724.6:9870|29
NCYQKNR
>FUSION-ENST00000425604.5:26733-ENST00000376724.6:9870|1451
HIHQTGKAGEFKNKPFR
>ENST00000251076.9|SNV-123754-G-A|1
CIAGEVAIIRDPDAGEGTKR
>ENST00000355057.3|SNV-38-C-G|1
CGRGKGGK
>FUSION-ENST00000425604.5:26733-ENST00000376724.6:9870|355
DLAMWVLDISLKYSRPKK
>FUSION-ENST00000425604.5:26733-ENST00000376724.6:9870|88
RASIRESQR
>FUSION-ENST00000466525.1:2840-ENST00000343262.9:2034|2
LCAGTPHPCTQGHWHRLR
>FUSION-ENST00000425604.5:26733-ENST00000376724.6:9870|174
RKNENMTLEMR
>FUSION-ENST00000425604.5:39974-ENST00000376724.6:9870|26
SRSRPQK
>FUSION-ENST00000425604.5:26733-ENST00000376724.6:9870|1438
PEGHGIQNAQR
>FUSION-ENST00000425604.5:39974-ENST00000376724.6:9870|535
ASVWNLLSHK
>ENST00000578804.5|SNV-3389-G-C|5
FGAPRFGGSRPGPLSGK
>FUSION-ENST00000425604.5:26733-ENST00000376724.6:9870|148
MRYSAQENIKGQLIK
>ENST00000225792.10|SNV-3389-G-C|3
FGGSRPGPLSGK
>FUSION-ENST00000425604.5:39974-ENST00000376724.6:9870|491
LKDFPLRIGTR
>ENST00000464291.1|SNV-265359-G-A|4
SSKGTSILGRHPR
>FUSION-ENST00000425604.5:26733-ENST00000376724.6:9870|867
YHTVLITITLCDVLK
>ENST00000183605.10|SNV-11675-G-A|3
QSSGFTK
>FUSION-ENST00000425604.5:39974-ENST00000376724.6:9870|185
VPPEYGLQDEEKMSGYEIQKR
>FUSION-ENST00000425604.5:39974-ENST00000376724.6:9870|260
NNIMDQGMR
>FUSION-ENST00000425604.5:26733-ENST00000376724.6:9870|1175
PVSLFCRVWHMLAS
>FUSION-ENST00000425604.5:26733-ENST00000376724.6:9870|1476
MKEETGNEI
>ENST00000378466.9|SNV-4858-G-T|1
VLSFDHSGKDTER
>FUSION-ENST00000425604.5:26733-ENST00000376724.6:9870|869
MSILCKYHTVLITITLCDVLKLER
>ENST00000438716.3|SNV-199902-C-T|1
LWIDQSGDIEIVNHKTNDRC
>ENST00000259211.7|SNV-1164-G-A|2
MSPVTIALISCQHVETLEK
>FUSION-ENST00000425604.5:26733-ENST00000376724.6:9870|1034
MDEWIKK
>FUSION-ENST00000425604.5:39974-ENST00000376724.6:9870|125
MIQQFLFWVQTQK
>FUSION-ENST00000466525.1:2840-ENST00000343262.9:2034|5
LLGEQDRQAPHCPLQGDRPLR
>FUSION-ENST00000425604.5:26733-ENST00000376724.6:9870|154
MSWKFLGKMFSIQNSIPSPGWNK
>FUSION-ENST00000425604.5:26733-ENST00000376724.6:9870|1487
QKYQEECEILCREQAVSLDYWLAK
>FUSION-ENST00000425604.5:26733-ENST00000376724.6:9870|729
MLGSVPFSFLGEFVKKWFDISYS
>FUSION-ENST00000425604.5:39974-ENST00000376724.6:9870|623
KENSELK
>ENST00000409061.2|SNV-16-A-T|2
MGNITWKGSRDLVVDSAK
>FUSION-ENST00000425604.5:26733-ENST00000376724.6:9870|912
SHRTRPVHK
>FUSION-ENST00000425604.5:26733-ENST00000376724.6:9870|1431
QVNEREQMQTK
>FUSION-ENST00000425604.5:39974-ENST00000376724.6:9870|120
IQQFLFWVQTQKKLK
>FUSION-ENST00000615182.5:35767-ENST00000358062.6:2015783|17
DMAGYMPARADFIER
>FUSION-ENST00000425604.5:26733-ENST00000376724.6:9870|668
TLSGEGPTLYIGRRNAGVTK
>FUSION-ENST00000425604.5:26733-ENST00000376724.6:9870|1148
SSPQGTCSTKVLFLNKR
>FUSION-ENST00000425604.5:39974-ENST00000376724.6:9870|115
QRPSRYLYIMFITTLFTTAKR
>FUSION-ENST00000425604.5:26733-ENST00000376724.6:9870|168
MTLEMRMK
>ENST00000476824.1|SNV-65098-C-A|4
LEMMHMKRLYM
>FUSION-ENST00000599944.1:47604-ENST00000435100.1:330|3
DCETTGCGRVPTSPCESGHLAAVHR
>FUSION-ENST00000425604.5:39974-ENST00000376724.6:9870|154
KMSIFLLK
>FUSION-ENST00000425604.5:39974-ENST00000376724.6:9870|210
MRIALNL
>FUSION-ENST00000425604.5:26733-ENST00000376724.6:9870|1376
PPFLRSQIGKIR
>FUSION-ENST00000425604.5:26733-ENST00000376724.6:9870|753
MLAVAFL
>FUSION-ENST00000425604.5:26733-ENST00000376724.6:9870|1235
DHQNATGRRLR
>ENST00000367607.8|SNV-65949-A-C|1
EGPLLSEGSLSEEEGDQDGQPLLK
>FUSION-ENST00000425604.5:26733-ENST00000376724.6:9870|880
MYDLQIFSPFLWVFFTFKKILNF
>FUSION-ENST00000425604.5:39974-ENST00000376724.6:9870|826
TILLLWAHCHNNDINLFMRALR
>FUSION-ENST00000425604.5:39974-ENST00000376724.6:9870|591
SPVLDAFIVQFHQTFKER
>FUSION-ENST00000425604.5:39974-ENST00000376724.6:9870|106
MDEQSMVDPYSGIFFRR
>FUSION-ENST00000425604.5:26733-ENST00000376724.6:9870|1306
MTEFALIGIRN
>FUSION-ENST00000425604.5:39974-ENST00000376724.6:9870|734
RLVEHGAWLNIFMETVLVHLCCYNR
>FUSION-ENST00000425604.5:26733-ENST00000376724.6:9870|366
FYNCEVEKDSVSMTQI
>FUSION-ENST00000425604.5:39974-ENST00000376724.6:9870|430
LGKLDIHIRK
>FUSION-ENST00000425604.5:39974-ENST00000376724.6:9870|184
MFPSQRNGK
>FUSION-ENST00000425604.5:26733-ENST00000376724.6:9870|896
MLARLVWNS
>FUSION-ENST00000425604.5:26733-ENST00000376724.6:9870|495
LMDPIFQPTVN
>FUSION-ENST00000425604.5:26733-ENST00000376724.6:9870|237
MHIFLFQEFFLRR
>FUSION-ENST00000425604.5:26733-ENST00000376724.6:9870|956
MYAIKVLKYIPK
>ENST00000522291.5|SNV-372409-G-C|4
TRDVDSQYLSEQDTMHR
>FUSION-ENST00000425604.5:26733-ENST00000376724.6:9870|342
SFSQRPPGTSIAEQLGFITHCHKR
>FUSION-ENST00000425604.5:26733-ENST00000376724.6:9870|311
LWLVKKQPSLILASR
>ENST00000251127.11|SNV-313309-T-C|3
KVVREPFSGFK
>ENST00000435118.5|INDEL-14135-A-AA|1
LQFCQEVLPAPVFRLGC
>FUSION-ENST00000425604.5:26733-ENST00000376724.6:9870|1265
MFLALIDKSESK
>FUSION-ENST00000425604.5:26733-ENST00000376724.6:9870|664
MWSSLGD
>FUSION-ENST00000425604.5:26733-ENST00000376724.6:9870|31
NVFNTEFHTK
>FUSION-ENST00000425604.5:26733-ENST00000376724.6:9870|1317
LPNPLKR
>FUSION-ENST00000425604.5:26733-ENST00000376724.6:9870|715
CHRYSFQKICAYTK
>ENST00000334003.11|SNV-11760-G-T|7
EMSSLYYMIVKPDKMSFYIPLRK
>FUSION-ENST00000425604.5:26733-ENST00000376724.6:9870|1473
MEEKTTQSVEGLK
>FUSION-ENST00000425604.5:26733-ENST00000376724.6:9870|1094
DFMVKTSK
>FUSION-ENST00000425604.5:26733-ENST00000376724.6:9870|359
DLAMWVLDISLK
>FUSION-ENST00000599944.1:47604-ENST00000435100.1:330|8
DPSAGPGERHHQQWSPGGLHTHWVR
>ENST00000435118.5|INDEL-14135-A-AA|4
KLQFCQEVLPAPVFR
>FUSION-ENST00000425604.5:26733-ENST00000376724.6:9870|1398
IKVSILMDK
>FUSION-ENST00000425604.5:26733-ENST00000376724.6:9870|710
MFVSPIPHPNSYV
>FUSION-ENST00000425604.5:26733-ENST00000376724.6:9870|410
VSAKYSSLNDNHFCHSFFQVK
>FUSION-ENST00000425604.5:26733-ENST00000376724.6:9870|332
MFLGRANEVGVDCRWGVVK
>FUSION-ENST00000425604.5:39974-ENST00000376724.6:9870|214
ETLEFPQRCWTFHQDLMALEADK
>FUSION-ENST00000425604.5:26733-ENST00000376724.6:9870|999
RGRLMGTNVQSDR
>FUSION-ENST00000425604.5:26733-ENST00000376724.6:9870|738
MVSTHRPRCPR
>ENST00000358842.5|SNV-234-C-T|4
EGWVEQDPKEILQSVYECIVR
>FUSION-ENST00000425604.5:26733-ENST00000376724.6:9870|403
MRNNIGPFISVFSK
>FUSION-ENST00000425604.5:39974-ENST00000376724.6:9870|320
PILLRALIIKDAR
>FUSION-ENST00000425604.5:26733-ENST00000376724.6:9870|470
RLMNFLLLHLICYFG
>FUSION-ENST00000425604.5:39974-ENST00000376724.6:9870|628
NFVFCAMQKPK
>FUSION-ENST00000425604.5:26733-ENST00000376724.6:9870|344
SFSQRPPGTSIAEQLGFITHCHK
>FUSION-ENST00000425604.5:39974-ENST00000376724.6:9870|242
SLGSLTPGLSR
>FUSION-ENST00000425604.5:26733-ENST00000376724.6:9870|567
TGIVFCQNKTMNK
>FUSION-ENST00000425604.5:26733-ENST00000376724.6:9870|955
YAIKVLKYIPK
>FUSION-ENST00000425604.5:39974-ENST00000376724.6:9870|18
GWGGGESEEMLLNRPSI
>ENST00000464291.1|SNV-265359-G-A|5
SSKGTSILGR
>FUSION-ENST00000425604.5:26733-ENST00000376724.6:9870|343
MSFSQRPPGTSIAEQLGFITHCHKR
>ENST00000329357.6|SNV-1328-G-A|3
RVSSLCPEPTKTEASHLK
>FUSION-ENST00000425604.5:26733-ENST00000376724.6:9870|1399
SRIKVSILMDK
>FUSION-ENST00000425604.5:39974-ENST00000376724.6:9870|44
ISRIHTSR
>FUSION-ENST00000425604.5:39974-ENST00000376724.6:9870|285
MYEWDYIKLKISCTAMK
>FUSION-ENST00000425604.5:26733-ENST00000376724.6:9870|504
TEKVTPTAVLEEIGDLETR
>FUSION-ENST00000425604.5:39974-ENST00000376724.6:9870|144
RGVGADKLILAIFFR
>FUSION-ENST00000425604.5:26733-ENST00000376724.6:9870|858
MTSNFSQYYLISFVCALA
>FUSION-ENST00000425604.5:39974-ENST00000376724.6:9870|592
SPVLDAFIVQFHQTFK
>FUSION-ENST00000425604.5:26733-ENST00000376724.6:9870|116
NICSRMFLEFWFIK
>ENST00000261883.6|SNV-4438-C-A|3
TWFNIDYPGGK
>ENST00000395925.8|SNV-265359-G-A|2
QQGDIHPRPPPPR
>FUSION-ENST00000425604.5:26733-ENST00000376724.6:9870|1170
ERIENPEIISYTYSQLTFNKGTK
>FUSION-ENST00000425604.5:26733-ENST00000376724.6:9870|179
DFLQLNNTNSKR
>FUSION-ENST00000425604.5:39974-ENST00000376724.6:9870|789
STTEIKHMK
>FUSION-ENST00000425604.5:26733-ENST00000376724.6:9870|706
MNGITAFIR
>ENST00000415740.6|SNV-152073-A-T|3
QTQALHQRLLLEKIISEMES
>ENST00000574799.5|SNV-21866-C-T|4
SAKSWWLCR
>FUSION-ENST00000425604.5:39974-ENST00000376724.6:9870|447
FVWNHKRP
>FUSION-ENST00000425604.5:39974-ENST00000376724.6:9870|561
MQKKHLVK
>FUSION-ENST00000425604.5:26733-ENST00000376724.6:9870|1290
FVFSSQFIFFPDTRK
>FUSION-ENST00000425604.5:26733-ENST00000376724.6:9870|758
AMHKWTNTSMMLAVAFL
>FUSION-ENST00000425604.5:39974-ENST00000376724.6:9870|122
IQQFLFWVQTQKK
>FUSION-ENST00000425604.5:26733-ENST00000376724.6:9870|1059
QTTIIYHLTLAR
>FUSION-ENST00000425604.5:26733-ENST00000376724.6:9870|158
MESSFTDSLSIWWWI
>FUSION-ENST00000425604.5:39974-ENST00000376724.6:9870|638
VRLSDQIGQNLDLR
>FUSION-ENST00000615182.5:37883-ENST00000358062.6:2015783|93
DIDFVEDDSDILHASVQGPWER
>FUSION-ENST00000425604.5:26733-ENST00000376724.6:9870|278
WLLSTWNVASVIKS
>FUSION-ENST00000425604.5:26733-ENST00000376724.6:9870|1202
VFSAGHINC
>FUSION-ENST00000425604.5:39974-ENST00000376724.6:9870|465
IKWDLFQGCKNGYISANQ
>FUSION-ENST00000425604.5:26733-ENST00000376724.6:9870|552
MHALCFK
>FUSION-ENST00000425604.5:39974-ENST00000376724.6:9870|229
PDFVECFFCIY
>FUSION-ENST00000425604.5:26733-ENST00000376724.6:9870|894
MAFLPVSLLCLCHISFSFIK
>ENST00000316853.10|SNV-51423-G-T|6
MGATRNRDLR
>ENST00000651436.1|SNV-99474-T-C|1
RVNVAICLQPNRLGK
>FUSION-ENST00000425604.5:26733-ENST00000376724.6:9870|249
QVDHEVR
>FUSION-ENST00000425604.5:39974-ENST00000376724.6:9870|254
LKQQQNNNSIILK
>ENST00000650225.1|SNV-198354-G-T|14
MGPQGPPGEPGFRGAPWKAGPQGR
>FUSION-ENST00000425604.5:26733-ENST00000376724.6:9870|687
YTFMKQERGLHQT
>FUSION-ENST00000425604.5:26733-ENST00000376724.6:9870|198
GCCQKAGTFLR
>FUSION-ENST00000425604.5:26733-ENST00000376724.6:9870|12
MRNDSIAGAGSSER
>FUSION-ENST00000425604.5:26733-ENST00000376724.6:9870|1335
AIIFDGIYGRTVFFVKCR
>FUSION-ENST00000425604.5:39974-ENST00000376724.6:9870|374
PQDLFFLLSLAFAMQAFFGFYMNFK
>FUSION-ENST00000425604.5:39974-ENST00000376724.6:9870|604
NLSIPIMSNELESGIK
>FUSION-ENST00000425604.5:39974-ENST00000376724.6:9870|451
MSFFIEIEKEILKFVWNHK
>FUSION-ENST00000425604.5:26733-ENST00000376724.6:9870|1414
ILRRSQSQLLTYEK
>FUSION-ENST00000425604.5:39974-ENST00000376724.6:9870|425
YETRLLSLTIHKNQLK
>FUSION-ENST00000425604.5:26733-ENST00000376724.6:9870|1206
SVDLCVLNHSCIPGMNPN
>FUSION-ENST00000425604.5:39974-ENST00000376724.6:9870|60
HLPWNQDQF
>FUSION-ENST00000425604.5:39974-ENST00000376724.6:9870|130
MFPLFSRRILK
>ENST00000259211.7|SNV-1164-G-A|5
KDRMSPVTIALISCQHVETLEK
>FUSION-ENST00000425604.5:39974-ENST00000376724.6:9870|270
KVFAKYSSDK
>FUSION-ENST00000425604.5:26733-ENST00000376724.6:9870|383
SSLYYKNTFNLVDL
>FUSION-ENST00000425604.5:39974-ENST00000376724.6:9870|619
ENSELKWSLFLKTSNYR
>FUSION-ENST00000425604.5:26733-ENST00000376724.6:9870|655
ISYLKSMISYLK
>ENST00000397146.7|SNV-29645-G-A|1
PQQLSGR
>ENST00000359276.9|INDEL-19737-A-AA|1
SDCLPKFNAH
