# Supplementary material for: Identification of non-canonical peptides with moPepGen
Source: Nat Biotechnol. 2025 Jun 16;44(4):568–73. doi: 10.1038/s41587-025-02701-0 (PMC12680078; doi:10.1038/s41587-025-02701-0)
Supplement: Supplementary file 4 — Supplementary Data: Cancer cell line variant peptide database. Custom peptide database FASTA file for each of the 376 cell lines from the Cancer Cell Line Encyclopedia with proteomics characterization or used in the reference channel. Variant peptide FASTA files were produced by moPepGen as the result of cell-line-specific publicly available mutations and fusions. [file 41587_2025_2701_MOESM4_ESM.zip › ACH-000158.fasta]

>FUSION-ENST00000560069.5:13772-ENST00000652379.1:25317|1351
TVLAWAERGGPGTRKPA
>FUSION-ENST00000489365.1:94987-ENST00000524715.5:52409|260
LVVCIENHLFR
>ENST00000366639.9|SNV-36297-A-T|1
VRGSEIP
>FUSION-ENST00000560069.5:13772-ENST00000652379.1:25317|1314
MTCPLCRRLTP
>FUSION-ENST00000560069.5:13772-ENST00000652379.1:25317|938
LIASLPW
>ENST00000398145.6|SNV-15228-C-T|1
SPHILAGCILYKGLIVST
>FUSION-ENST00000560069.5:13772-ENST00000652379.1:25317|1210
GGEERRER
>FUSION-ENST00000560069.5:13772-ENST00000652379.1:25317|639
EGIVDKDVYFTYEKR
>FUSION-ENST00000560069.5:13772-ENST00000652379.1:25317|226
ARARVVCVGGR
>ENST00000644646.1|SNV-104364-C-T|3
CLRTDMEHLFPEHEVILSSMIK
>FUSION-ENST00000560069.5:13772-ENST00000652379.1:25317|1386
SGRGEAR
>FUSION-ENST00000560069.5:13772-ENST00000652379.1:25317|111
KTLLSLTLVWHGEET
>FUSION-ENST00000560069.5:13772-ENST00000652379.1:25317|104
MCCCHGNPAQYERNRR
>FUSION-ENST00000489365.1:94987-ENST00000524715.5:52409|379
MNGINFLVKEVPR
>FUSION-ENST00000560069.5:13772-ENST00000652379.1:25317|400
VAKLKLK
>ENST00000355044.8|SNV-193021-G-C|1
EVEFVLDEIQNYTQQKVSPWVGLRK
>FUSION-ENST00000560069.5:13772-ENST00000652379.1:25317|47
LQARTTTPADFYVVSHVFRR
>ENST00000280346.11|SNV-301-G-T|5
NRLLLQLLVSPGR
>FUSION-ENST00000560069.5:13772-ENST00000652379.1:25317|381
MLLAECPAGPEAFTLKK
>FUSION-ENST00000560069.5:13772-ENST00000652379.1:25317|197
RRGCGVLPPPPPPR
>ENST00000276054.9|INDEL-13043-T-TT|1
THWGETLQMQ
>FUSION-ENST00000560069.5:13772-ENST00000652379.1:25317|28
QTASFLFRVK
>FUSION-ENST00000560069.5:13772-ENST00000652379.1:25317|1410
EPLRLDSGE
>FUSION-ENST00000560069.5:13772-ENST00000652379.1:25317|46
GLFSNFYDYYYCR
>ENST00000566339.6|SNV-15394-T-C|6
DCRCGEEDEYFDWVR
>FUSION-ENST00000560069.5:13772-ENST00000652379.1:25317|272
MRVPSGPLLVSR
>FUSION-ENST00000489365.1:94987-ENST00000524715.5:52409|238
WLLPVVCIQDSLTLRVTFQTHQEAN
>FUSION-ENST00000560069.5:13772-ENST00000652379.1:25317|1534
MTRVGTVRSGR
>FUSION-ENST00000560069.5:13772-ENST00000652379.1:25317|1491
KKMIWAGHASSR
>ENST00000265224.9|SNV-10177-C-A|5
NKLLSFWK
>FUSION-ENST00000560069.5:13772-ENST00000652379.1:25317|455
GAAGPPSCLWR
>FUSION-ENST00000560069.5:13772-ENST00000652379.1:25317|1471
AVLGGGLTYR
>FUSION-ENST00000489365.1:94987-ENST00000524715.5:52409|94
MWSYVALQYNYLAA
>ENST00000248594.11|MNV-73538-TACAA-T|8
TQRHSAVQRSNMNLFIELLPNCLK
>ENST00000533035.5|SNV-8750-A-G|1
EQETLLSTIECGRLQRNLGPALSR
>FUSION-ENST00000489365.1:94987-ENST00000524715.5:52409|249
VGSIGFGNTFKRK
>FUSION-ENST00000560069.5:13772-ENST00000652379.1:25317|24
MYVCMYVSEMGFGVLSCCPRWSR
>FUSION-ENST00000560069.5:13772-ENST00000652379.1:25317|1262
SLSFSRSR
>FUSION-ENST00000560069.5:13772-ENST00000652379.1:25317|668
LVSNSRPPVMRPPRPLEVLG
>FUSION-ENST00000560069.5:13772-ENST00000652379.1:25317|133
RRPVSSR
>FUSION-ENST00000560069.5:13772-ENST00000652379.1:25317|1404
MPSVALGFSPFGSFDRR
>FUSION-ENST00000560069.5:13772-ENST00000652379.1:25317|29
QTASFLFR
>ENST00000626945.2|SNV-101400-A-G|6
MELGFEFCHQHRVLALLRLTNPLR
>FUSION-ENST00000560069.5:13772-ENST00000652379.1:25317|933
IDPDSISK
>FUSION-ENST00000560069.5:13772-ENST00000652379.1:25317|1285
RGAGTCNPSYSGGWGGR
>ENST00000470250.1|SNV-218307-G-C|3
NTCVDTYTNRLRSK
>ENST00000263915.8|SNV-126961-T-G|1
LIIQQGLVDGGFLVRDSQSNPK
>ENST00000488149.5|SNV-110620-G-A|1
LQTFESCLATAELPR
>FUSION-ENST00000560069.5:13772-ENST00000652379.1:25317|231
MDGAGASGPYPAVAGSR
>FUSION-ENST00000560069.5:13772-ENST00000652379.1:25317|441
RAFIRSKPTR
>FUSION-ENST00000560069.5:13772-ENST00000652379.1:25317|1414
CHVWLISYF
>ENST00000445552.6|INDEL-3419-A-AA|2
DADSYIEFGYSWK
>FUSION-ENST00000560069.5:13772-ENST00000652379.1:25317|328
MNEEFPVSAGHKLALIK
>FUSION-ENST00000489365.1:94987-ENST00000524715.5:52409|135
CHLIERHISNSEICNVKK
>FUSION-ENST00000560069.5:13772-ENST00000652379.1:25317|616
SIKKGSSIK
>FUSION-ENST00000560069.5:13772-ENST00000652379.1:25317|1166
RLQGAEIAPLHYGPGCRVSETR
>FUSION-ENST00000560069.5:13772-ENST00000652379.1:25317|720
LYSQYTTLAGR
>ENST00000491805.5|SNV-65597-G-A|1
WILQSMLA
>ENST00000411527.5|MNV-1797-GC-G|6
CADTTTRR
>FUSION-ENST00000560069.5:13772-ENST00000652379.1:25317|1178
IHLPGPPKVLETTGLSR
>ENST00000245255.7|SNV-23626-G-T|1
LVIIVGIDCYHDMTAGRR
>FUSION-ENST00000489365.1:94987-ENST00000524715.5:52409|100
MLTDLGEPSSKGSPNRAHVQTEPR
>FUSION-ENST00000560069.5:13772-ENST00000652379.1:25317|727
ASMVKPR
>FUSION-ENST00000489365.1:94987-ENST00000524715.5:52409|231
RIFSILKQLMSLK
>FUSION-ENST00000489365.1:94987-ENST00000524715.5:52409|99
LTDLGEPSSKGSPNRAHVQTEPR
>ENST00000616793.5|SNV-121383-T-C|1
EPEQRKHTVLVTELK
>FUSION-ENST00000560069.5:13772-ENST00000652379.1:25317|224
GERRSEGTGDGLR
>FUSION-ENST00000560069.5:13772-ENST00000652379.1:25317|95
DSHCPYLLSSETTAK
>ENST00000536265.5|SNV-4582-C-T|2
LVPSIFLFLSHPIPSR
>FUSION-ENST00000560069.5:13772-ENST00000652379.1:25317|501
MVAFLGTGVRVARR
>FUSION-ENST00000560069.5:13772-ENST00000652379.1:25317|805
MKPVSFCNFFFFFFFLR
>FUSION-ENST00000560069.5:13772-ENST00000652379.1:25317|422
APAALVTLDNLGPIARPPWR
>ENST00000503303.1|SNV-48117-A-G|3
KTGNLKQR
>ENST00000464395.1|SNV-27140-C-T|5
RCSVNVTPQQMPQTEK
>ENST00000339397.5|SNV-57311-C-T|4
KPDSTATERVIAR
>ENST00000272134.5|SNV-24431-G-T|1
WAENWVLEPPGFLAYDCVGTCR
>FUSION-ENST00000560069.5:13772-ENST00000652379.1:25317|1175
MPAPREAEAGESLEPGK
>ENST00000463410.1|SNV-4354-T-A|2
TSMTSLWARK
>FUSION-ENST00000489365.1:94987-ENST00000524715.5:52409|295
MSGSAILITHILSTLESMAYRTEK
>FUSION-ENST00000560069.5:13772-ENST00000652379.1:25317|841
LSLDLSSSWVRG
>FUSION-ENST00000560069.5:13772-ENST00000652379.1:25317|499
VARRLGR
>FUSION-ENST00000560069.5:13772-ENST00000652379.1:25317|702
GFLVFLR
>FUSION-ENST00000489365.1:94987-ENST00000524715.5:52409|20
ISTSCVFFSVFFFCFFFLR
>ENST00000517748.1|SNV-73278-T-G|11
MFREHMVAICYIDQKEPQR
>FUSION-ENST00000489365.1:94987-ENST00000524715.5:52409|360
LEVVFIISTLSSFSC
>ENST00000647002.2|SNV-20607-A-G|1
FISSRTLGLIVFLGIVLGNLWKEK
>ENST00000482891.5|SNV-23465-G-T|23
SCGYQRR
>FUSION-ENST00000489365.1:94987-ENST00000524715.5:52409|95
GGMWSYVALQYNYLAA
>FUSION-ENST00000560069.5:13772-ENST00000652379.1:25317|310
NAASCEN
>FUSION-ENST00000489365.1:94987-ENST00000524715.5:52409|320
LVPQKVPES
>ENST00000411527.5|INDEL-1803-G-GA|MNV-1797-GC-G|1
RAAVDKVCR
>FUSION-ENST00000475789.1:7623-ENST00000405243.1:39117|11
MERISLYSDSIK
>FUSION-ENST00000489365.1:94987-ENST00000524715.5:52409|120
MYPYTYIHTQHNVHS
>FUSION-ENST00000560069.5:13772-ENST00000652379.1:25317|825
WVRLVSNWRPQWICPPRPPKVLG
>ENST00000355303.9|SNV-104295-A-G|1
NGTMHGFVNR
>FUSION-ENST00000560069.5:13772-ENST00000652379.1:25317|1502
GTALMLPSDPPAK
>FUSION-ENST00000560069.5:13772-ENST00000652379.1:25317|292
LNTGTRPIVNKYRK
>ENST00000445552.6|INDEL-3419-A-AA|4
KDADSYIEFGYSWK
>ENST00000508541.1|SNV-365193-A-C|8
APASPAARQASPASAR
>FUSION-ENST00000560069.5:13772-ENST00000652379.1:25317|277
MPGQGEAR
>FUSION-ENST00000489365.1:94987-ENST00000524715.5:52409|324
DCGARTQTSGQGGTAWLMLVPQK
>FUSION-ENST00000560069.5:13772-ENST00000652379.1:25317|810
GVPWSVYHR
>FUSION-ENST00000560069.5:13772-ENST00000652379.1:25317|930
SSLQSLFK
>FUSION-ENST00000560069.5:13772-ENST00000652379.1:25317|287
AGALAGR
>FUSION-ENST00000560069.5:13772-ENST00000652379.1:25317|1271
LSLSPGLCLCLCLSLSR
>ENST00000345363.8|SNV-4597-C-T|3
LRTKVMAR
>FUSION-ENST00000560069.5:13772-ENST00000652379.1:25317|103
CCCHGNPAQYER
>FUSION-ENST00000560069.5:13772-ENST00000652379.1:25317|1060
NPRSGFGFLARRPKPAENFPAQDPV
>FUSION-ENST00000560069.5:13772-ENST00000652379.1:25317|187
SPADATPRR
>FUSION-ENST00000489365.1:94987-ENST00000524715.5:52409|50
MHYLYILMSFSLPLNVIVYL
>FUSION-ENST00000560069.5:13772-ENST00000652379.1:25317|1255
MSVSFSVSLSDTPVPGR
>FUSION-ENST00000560069.5:13772-ENST00000652379.1:25317|816
NLGRQLLASR
>ENST00000510751.5|SNV-7564-A-G|6
LEEQLSRSHGR
>FUSION-ENST00000560069.5:13772-ENST00000652379.1:25317|1479
LSLRHFGRPRR
>ENST00000539332.2|SNV-32650-C-A|3
MPNSFCR
>ENST00000646253.1|INDEL-264264-C-CA|3
KTEGVKEAQAPCPGSTT
>FUSION-ENST00000560069.5:13772-ENST00000652379.1:25317|1429
EAPCLLGPK
>ENST00000426988.1|SNV-142925-G-A|1
VCMKKVK
>ENST00000398944.7|SNV-2463-A-G|4
RFEELTSLIRTIR
>ENST00000460182.5|SNV-34539-A-G|1
FYCSCYSTLSCKEEADVK
>FUSION-ENST00000560069.5:13772-ENST00000652379.1:25317|49
FIVHALGTRGLFSNFYDYYYCRR
>FUSION-ENST00000560069.5:13772-ENST00000652379.1:25317|1103
STSPSPTVTVSILVSLPKAPPPGR
>FUSION-ENST00000560069.5:13772-ENST00000652379.1:25317|1007
LFLSSLPSTSCPHHHFGARR
>FUSION-ENST00000560069.5:13772-ENST00000652379.1:25317|578
VAREAGDALPGPVAGPR
>ENST00000396634.5|MNV-2129-GCTCTTGGA-G|1
GGHGGSDHQAQVGGGP
>ENST00000504286.1|SNV-294-C-T|5
TQCTAATRCPATGFECR
>FUSION-ENST00000560069.5:13772-ENST00000652379.1:25317|1028
MRYDPLNNIFANQK
>FUSION-ENST00000560069.5:13772-ENST00000652379.1:25317|1140
MTSYFLEIRR
>FUSION-ENST00000560069.5:13772-ENST00000652379.1:25317|1513
MEKMKEINTK
>FUSION-ENST00000489365.1:94987-ENST00000524715.5:52409|357
MYRPALLVKYFSHLA
>ENST00000560626.6|SNV-305439-A-G|5
SRLVDPEILR
>FUSION-ENST00000560069.5:13772-ENST00000652379.1:25317|135
EGPVPWKASRFR
>ENST00000587198.1|SNV-104364-C-T|3
MEHLFPEHEVILSSMIKECEQK
>ENST00000642122.1|SNV-728059-A-T|4
KNIPIAK
>FUSION-ENST00000489365.1:94987-ENST00000524715.5:52409|141
YYVMLRCHLIERHISNSEICNVK
>FUSION-ENST00000560069.5:13772-ENST00000652379.1:25317|191
LLPSSRPRPAPRPR
>FUSION-ENST00000560069.5:13772-ENST00000652379.1:25317|161
MGQSVLRDGR
>ENST00000314332.5|SNV-329-C-T|2
LLFPGELAKHAVSEGTK
>FUSION-ENST00000560069.5:13772-ENST00000652379.1:25317|285
GGIPRPLQSAEGAPPAR
>ENST00000457542.7|SNV-50135-C-T|4
QAVRLYHLVAGCKMPSAEQSR
>FUSION-ENST00000489365.1:94987-ENST00000524715.5:52409|28
IKVCIFR
>ENST00000380956.9|SNV-3151-G-A|2
CTLNKSNDFEELVER
>FUSION-ENST00000560069.5:13772-ENST00000652379.1:25317|650
ARPVDSFR
>FUSION-ENST00000560069.5:13772-ENST00000652379.1:25317|129
WPLKIRGR
>ENST00000572293.7|SNV-21525-T-G|3
DISMNHLPGLLTSLLGR
>ENST00000471232.5|SNV-218307-G-C|5
NTCVDTYTNR
>ENST00000562435.6|SNV-60458-C-A|1
CIHEHHCGSQASSVKQSR
>FUSION-ENST00000489365.1:94987-ENST00000524715.5:52409|354
QKVQPGYQEGSK
>FUSION-ENST00000560069.5:13772-ENST00000652379.1:25317|1243
MRGAFSDFSLGHVWRPYFSYFPDK
>ENST00000461137.5|INDEL-74763-A-AA|17
NCGEASERQK
>FUSION-ENST00000560069.5:13772-ENST00000652379.1:25317|1265
SISVFLGR
>FUSION-ENST00000560069.5:13772-ENST00000652379.1:25317|12
MGFGVLSCCPRWSRTPVLK
>FUSION-ENST00000489365.1:94987-ENST00000524715.5:52409|376
NGINFLVKEVPRR
>ENST00000285274.9|SNV-20120-C-T|4
KLYKCSECGK
>ENST00000571834.5|SNV-4318-C-T|4
WCSPPFFYR
>FUSION-ENST00000560069.5:13772-ENST00000652379.1:25317|1361
MSQSCTCMLERQIKVR
>FUSION-ENST00000560069.5:13772-ENST00000652379.1:25317|1446
MTGGRHHACLAQRDPLGK
>ENST00000642122.1|SNV-728059-A-T|1
NIPIAKKEPHDR
>FUSION-ENST00000489365.1:94987-ENST00000524715.5:52409|275
LGVRHSR
>FUSION-ENST00000560069.5:13772-ENST00000652379.1:25317|689
LVRLVSHSQPQVVRLP
>ENST00000503303.1|SNV-48117-A-G|2
TGNLKQR
>FUSION-ENST00000560069.5:13772-ENST00000652379.1:25317|788
LGPRDPPALGLPK
>FUSION-ENST00000560069.5:13772-ENST00000652379.1:25317|1168
RRLQGAEIAPLHYGPGCR
>FUSION-ENST00000560069.5:13772-ENST00000652379.1:25317|713
DGVSEARPPWLPR
>FUSION-ENST00000560069.5:13772-ENST00000652379.1:25317|1327
ERQLQEENKTR
>FUSION-ENST00000560069.5:13772-ENST00000652379.1:25317|633
QTTTTCISALNTLAYGK
>ENST00000461137.5|INDEL-74763-A-AA|22
ERNTRPLK
>ENST00000466630.5|SNV-35734-G-A|4
MDFTREEWDQLYPAQK
>FUSION-ENST00000560069.5:13772-ENST00000652379.1:25317|109
MMCCCHGNPAQYER
>FUSION-ENST00000560069.5:13772-ENST00000652379.1:25317|1280
KEKALYCYWAR
>ENST00000604567.5|INDEL-10271-G-GC|2
LPLPALHGRCGRR
>FUSION-ENST00000489365.1:94987-ENST00000524715.5:52409|258
LVVCIENHLFRAR
>ENST00000482891.5|SNV-23465-G-T|22
SCGYQRRR
>FUSION-ENST00000560069.5:13772-ENST00000652379.1:25317|607
SVVFMCVNER
>FUSION-ENST00000560069.5:13772-ENST00000652379.1:25317|1330
EEGWKERQLQEENK
>ENST00000411527.5|MNV-1797-GC-G|5
CADTTTRRSCARPCSGK
>FUSION-ENST00000560069.5:13772-ENST00000652379.1:25317|1162
VSETRSLNK
>FUSION-ENST00000560069.5:13772-ENST00000652379.1:25317|1183
MTAGSSFYF
>FUSION-ENST00000560069.5:13772-ENST00000652379.1:25317|800
KPVSFCNFFFFFFFLRRGFTVLPR
>ENST00000333957.8|SNV-26531-G-C|1
QSSSSHTDLSLTPKTGMGSGSAGK
>FUSION-ENST00000489365.1:94987-ENST00000524715.5:52409|206
QWPLSEACFIRLPGLMQVAGGKR
>ENST00000321407.3|SNV-11350-C-T|2
LLEEGEWHREEVAALQSHIEK
>FUSION-ENST00000560069.5:13772-ENST00000652379.1:25317|1302
LPGPPKVLETTGLSRR
>ENST00000411922.5|MNV-661-AGGGACTCTGCAAGCA-A|1
SGSAAQAEWLQRAWQERR
>FUSION-ENST00000560069.5:13772-ENST00000652379.1:25317|1396
MNYLMIYLCTYFQTESRSGR
>FUSION-ENST00000560069.5:13772-ENST00000652379.1:25317|992
YVFIFFNLFLLR
>FUSION-ENST00000560069.5:13772-ENST00000652379.1:25317|685
FLSFFCFFPACFLA
>FUSION-ENST00000560069.5:13772-ENST00000652379.1:25317|1365
MSQSCTCMLER
>FUSION-ENST00000560069.5:13772-ENST00000652379.1:25317|254
SVAVLTCKSVVRPGYRGER
>FUSION-ENST00000560069.5:13772-ENST00000652379.1:25317|83
GTAGSDIWCMCLAEEPMGR
>FUSION-ENST00000489365.1:94987-ENST00000524715.5:52409|19
ISTSCVFFSVFFFCFFFLRR
>ENST00000445552.6|INDEL-3419-A-AA|1
DADSYIEFGYSWKNHHLV
>FUSION-ENST00000560069.5:13772-ENST00000652379.1:25317|544
VAWAGGVVGDATSRPRGR
>FUSION-ENST00000489365.1:94987-ENST00000524715.5:52409|103
LTDLGEPSSK
>FUSION-ENST00000560069.5:13772-ENST00000652379.1:25317|545
VAWAGGVVGDATSRPR
>ENST00000571834.5|SNV-4318-C-T|6
RWCSPPFFYR
>FUSION-ENST00000489365.1:94987-ENST00000524715.5:52409|388
MAHACNPGTLGGRGR
>FUSION-ENST00000560069.5:13772-ENST00000652379.1:25317|1465
LGPGVRDQAGR
>FUSION-ENST00000489365.1:94987-ENST00000524715.5:52409|381
MNGINFLVK
>FUSION-ENST00000560069.5:13772-ENST00000652379.1:25317|636
DVYFTYEKR
>FUSION-ENST00000560069.5:13772-ENST00000652379.1:25317|1264
SISVFLGRSLSFSR
>FUSION-ENST00000560069.5:13772-ENST00000652379.1:25317|230
DGAGASGPYPAVAGSR
>FUSION-ENST00000560069.5:13772-ENST00000652379.1:25317|1283
GAGTCNPSYSGGWGGR
>ENST00000282728.10|SNV-2513-A-T|3
FSNDQTIELEMK
>FUSION-ENST00000560069.5:13772-ENST00000652379.1:25317|498
MRAGLWPTGDPASRPR
>FUSION-ENST00000489365.1:94987-ENST00000524715.5:52409|393
MPRLSFIQYFSLSVEQFGK
>FUSION-ENST00000560069.5:13772-ENST00000652379.1:25317|210
ESGSDPR
>ENST00000406870.7|SNV-18962-G-C|2
RNLASHKTVHTGEKPYR
>FUSION-ENST00000560069.5:13772-ENST00000652379.1:25317|794
GFTVLPR
>FUSION-ENST00000560069.5:13772-ENST00000652379.1:25317|1230
SLCLSLFLSVSLSLSVR
>FUSION-ENST00000560069.5:13772-ENST00000652379.1:25317|1426
RPSWKVR
>FUSION-ENST00000560069.5:13772-ENST00000652379.1:25317|872
MFYRPFLSGKNR
>FUSION-ENST00000560069.5:13772-ENST00000652379.1:25317|647
CLCYTNKYTSLYK
>ENST00000528330.2|SNV-414-T-C|2
DLGLEPLALAEQGVRIVPRGR
>ENST00000339397.5|SNV-57311-C-T|5
IFKKPDSTATERVIAR
>ENST00000447721.6|SNV-23155-G-T|3
LIFLVSPPLHSRPK
>FUSION-ENST00000560069.5:13772-ENST00000652379.1:25317|1389
IYLCTYFQTESRSGR
>FUSION-ENST00000560069.5:13772-ENST00000652379.1:25317|694
SRLTAPSASQVQAILLPQPPD
>FUSION-ENST00000560069.5:13772-ENST00000652379.1:25317|620
MIDVGVCVIQINTHRSIK
>FUSION-ENST00000560069.5:13772-ENST00000652379.1:25317|128
IRGRGCK
>FUSION-ENST00000560069.5:13772-ENST00000652379.1:25317|1249
ALPLPRK
>ENST00000411527.5|MNV-1797-GC-G|9
WTRCADTTTR
>FUSION-ENST00000560069.5:13772-ENST00000652379.1:25317|1440
MPAWPKETLLESETQR
>FUSION-ENST00000560069.5:13772-ENST00000652379.1:25317|1032
VTSTHKVPTER
>ENST00000411527.5|INDEL-1803-G-GA|5
DFLEQETGRGGQGVQTQLR
>ENST00000639555.1|SNV-304-T-G|8
ELLPLAEADKVRLSYLHIR
>FUSION-ENST00000489365.1:94987-ENST00000524715.5:52409|399
IIVFRRQQVNF
>ENST00000482891.5|SNV-23465-G-T|24
FKSCGYQRR
>FUSION-ENST00000560069.5:13772-ENST00000652379.1:25317|363
GEILGPAQDGPER
>FUSION-ENST00000489365.1:94987-ENST00000524715.5:52409|301
MCFAVTSIQHHK
>FUSION-ENST00000560069.5:13772-ENST00000652379.1:25317|1019
IELHCCNKSPQR
>FUSION-ENST00000560069.5:13772-ENST00000652379.1:25317|13
GFGVLSCCPRWSR
>ENST00000265224.9|SNV-10178-A-G|3
NKLFGFWKR
>FUSION-ENST00000489365.1:94987-ENST00000524715.5:52409|168
PHVIFILR
>ENST00000508541.1|SNV-365193-A-C|4
PQEGVCPWHLPAQQPGR
>FUSION-ENST00000489365.1:94987-ENST00000524715.5:52409|334
ADAGASEGP
>FUSION-ENST00000560069.5:13772-ENST00000652379.1:25317|1239
LLDFNINGVLRVDLVSCLFHR
>ENST00000491395.5|SNV-149096-A-C|2
MQMGVKTT
>FUSION-ENST00000560069.5:13772-ENST00000652379.1:25317|928
SSLQSLFKTYVS
>ENST00000488342.5|SNV-126961-T-G|6
MEVSWYGIVRVTPKLSYCQ
>FUSION-ENST00000560069.5:13772-ENST00000652379.1:25317|1525
SFFLFSLDGVSLLSPRVEYDGGSR
>FUSION-ENST00000560069.5:13772-ENST00000652379.1:25317|1309
MTAGSYSYFQ
>ENST00000488653.6|SNV-46205-A-G|1
AATTQLVSDSGLAVSGKENK
>FUSION-ENST00000560069.5:13772-ENST00000652379.1:25317|1113
LSVSVSGSRYPPPSLFLQKK
>FUSION-ENST00000560069.5:13772-ENST00000652379.1:25317|1289
GQEFETSPANVVKPPSLLKIR
>ENST00000460288.1|SNV-7795-T-A|3
NETTEDCPSIMEQFHMR
>FUSION-ENST00000560069.5:13772-ENST00000652379.1:25317|290
MKVKAGALAGR
>ENST00000566339.6|SNV-15394-T-C|2
DDLNKSSATLLSCDNR
>FUSION-ENST00000560069.5:13772-ENST00000652379.1:25317|885
EYFELEDSKFHPFHSTVSWGVSVR
>FUSION-ENST00000560069.5:13772-ENST00000652379.1:25317|1150
GAARSHFPGGSLGRWHSPLTR
>FUSION-ENST00000560069.5:13772-ENST00000652379.1:25317|518
AGPLRVAR
>ENST00000461137.5|INDEL-74763-A-AA|9
GQRGNVCQK
>ENST00000378470.5|SNV-252970-C-T|1
DQVIKQKEEEA
>ENST00000626945.2|SNV-101400-A-G|2
LTNPLRFLSLLSFK
>ENST00000544564.5|SNV-71137-A-G|1
VVADQLCAKYSKEYGK
>FUSION-ENST00000560069.5:13772-ENST00000652379.1:25317|1517
MGFLHLGQAGLQLPTVGES
>FUSION-ENST00000560069.5:13772-ENST00000652379.1:25317|1147
SHFPGGSLGRWHSPLTRVGK
>FUSION-ENST00000560069.5:13772-ENST00000652379.1:25317|1334
GTGDAEACLREEGWK
>ENST00000571170.1|SNV-21525-T-G|6
DISMNHLPGLLTSLLGRRPEVR
>FUSION-ENST00000560069.5:13772-ENST00000652379.1:25317|1323
TRILSDTALTTR
>ENST00000406477.7|SNV-164654-A-C|2
VHHVSFAFELMLDGGLK
>FUSION-ENST00000560069.5:13772-ENST00000652379.1:25317|1189
TCPLCHRLTP
>FUSION-ENST00000560069.5:13772-ENST00000652379.1:25317|940
MYFSIIQ
>FUSION-ENST00000560069.5:13772-ENST00000652379.1:25317|1196
TNHHLLDLSQGVSGLLGER
>ENST00000251108.10|SNV-11474-A-G|7
NMKIVGLR
>FUSION-ENST00000560069.5:13772-ENST00000652379.1:25317|704
LFFSLVRGFLVFLR
>FUSION-ENST00000560069.5:13772-ENST00000652379.1:25317|1443
HHACLAQRDPLGK
>FUSION-ENST00000560069.5:13772-ENST00000652379.1:25317|687
LVSHSQPQVVRLP
>ENST00000245255.7|SNV-23626-G-T|3
VDIPLKLVIIVGIDCYHDMTAGRR
>FUSION-ENST00000560069.5:13772-ENST00000652379.1:25317|1021
IELHCCNK
>ENST00000560626.6|SNV-305439-A-G|1
LVDPEILRDQSRLAPEIITATQYK
>FUSION-ENST00000560069.5:13772-ENST00000652379.1:25317|407
AASGKPK
>ENST00000457542.7|SNV-50135-C-T|3
LYHLVAGCK
>FUSION-ENST00000560069.5:13772-ENST00000652379.1:25317|140
APWNGFAPR
>ENST00000480044.5|SNV-74121-T-A|3
TTAYPACPRTTNTPT
>FUSION-ENST00000560069.5:13772-ENST00000652379.1:25317|954
HHLDPLREFSGRIESQYR
>FUSION-ENST00000560069.5:13772-ENST00000652379.1:25317|680
SWLTAPSASR
>ENST00000265299.6|SNV-110813-A-C|4
FPIWVVCRESHFSILFSLQPGLLR
>FUSION-ENST00000560069.5:13772-ENST00000652379.1:25317|418
RPIRTSALSTFDGSR
>ENST00000482891.5|SNV-23465-G-T|7
CAPAFSENRSVDLGEREGR
>FUSION-ENST00000560069.5:13772-ENST00000652379.1:25317|384
GEYGCKAET
>FUSION-ENST00000560069.5:13772-ENST00000652379.1:25317|1349
GGPGTRKPA
>FUSION-ENST00000560069.5:13772-ENST00000652379.1:25317|892
PTLGVNGLTAAGPPNKLRPVFGLC
>FUSION-ENST00000560069.5:13772-ENST00000652379.1:25317|269
RVPSGPLLVSRTGAAG
>ENST00000263915.8|SNV-126961-T-G|3
DEAQRLIIQQGLVDGGFLVR
>ENST00000405015.7|SNV-319695-C-T|4
AVTESSEQDMKSGTEDFRTER
>FUSION-ENST00000560069.5:13772-ENST00000652379.1:25317|728
GGQTNRASMVKPRLYSQYTTLAGR
>FUSION-ENST00000560069.5:13772-ENST00000652379.1:25317|1494
NSSIDTADLHLWNPQSSTHK
>FUSION-ENST00000489365.1:94987-ENST00000524715.5:52409|342
RYYRTNNAK
>ENST00000404895.7|SNV-490758-G-T|1
TYSGPICLQYPLDK
>FUSION-ENST00000560069.5:13772-ENST00000652379.1:25317|1229
RVLRCLERPR
>FUSION-ENST00000560069.5:13772-ENST00000652379.1:25317|1515
MSISRKMEK
>FUSION-ENST00000560069.5:13772-ENST00000652379.1:25317|331
GLQLFPMNEEFPVSAGHKLALIK
>ENST00000230173.10|SNV-88450-G-A|2
ISVVIQNILHHPEVK
>FUSION-ENST00000560069.5:13772-ENST00000652379.1:25317|27
QTASFLFRVKT
>ENST00000267430.10|SNV-40167-C-A|2
VQIHRSPAQNLVGEK
>FUSION-ENST00000489365.1:94987-ENST00000524715.5:52409|302
EEMCFAVTSIQHHKAE
>FUSION-ENST00000489365.1:94987-ENST00000524715.5:52409|287
QCWGLHPR
>FUSION-ENST00000560069.5:13772-ENST00000652379.1:25317|506
APGAPCVAAMVAFLGTGVRVARR
>FUSION-ENST00000489365.1:94987-ENST00000524715.5:52409|386
MAHACNPGTLGGRGRWIT
>FUSION-ENST00000560069.5:13772-ENST00000652379.1:25317|237
MPTLIRPQK
>FUSION-ENST00000560069.5:13772-ENST00000652379.1:25317|1522
VAGMTEMSHR
>ENST00000491805.5|SNV-65597-G-A|7
LSDTNTDIMQEKLPTMRWILQSMLA
>FUSION-ENST00000560069.5:13772-ENST00000652379.1:25317|1528
MAALGSPHPPPPRFK
>ENST00000380956.9|SNV-3151-G-A|3
LRCTLNKSNDFEELVER
>FUSION-ENST00000489365.1:94987-ENST00000524715.5:52409|331
MEAPCSCDLDLEERVLCCFASEVHK
>ENST00000354852.5|SNV-45755-C-A|1
TVFHAPDMSRMLQMFRELTAVR
>FUSION-ENST00000560069.5:13772-ENST00000652379.1:25317|397
LKGIDGRAPPGVEPAA
>ENST00000461137.5|INDEL-74763-A-AA|4
ERCFALK
>ENST00000282728.10|SNV-2513-A-T|2
FSNDQTIELEMKFETQK
>FUSION-ENST00000560069.5:13772-ENST00000652379.1:25317|121
VNSLWHVGTM
>FUSION-ENST00000560069.5:13772-ENST00000652379.1:25317|486
CRPGSGSLTHPGAAGK
>FUSION-ENST00000489365.1:94987-ENST00000524715.5:52409|383
MVASACNPSYSGG
>FUSION-ENST00000489365.1:94987-ENST00000524715.5:52409|401
MIIVFRR
>FUSION-ENST00000560069.5:13772-ENST00000652379.1:25317|738
MGPARWLKPVIPSLWEAK
>ENST00000370010.6|SNV-22420-G-A|2
DGTNLLSVDENEDSETSKGK
>FUSION-ENST00000560069.5:13772-ENST00000652379.1:25317|1478
VGRLGSDWTTPDR
>FUSION-ENST00000560069.5:13772-ENST00000652379.1:25317|867
SPVRTRLLLSVLLHK
>FUSION-ENST00000560069.5:13772-ENST00000652379.1:25317|306
WRTEDPLPGAARGGPK
>ENST00000652534.1|SNV-2673-T-C|3
FALSLSPGAHQKRPIPIKYK
>FUSION-ENST00000560069.5:13772-ENST00000652379.1:25317|797
RGFTVLPRLGPR
>FUSION-ENST00000560069.5:13772-ENST00000652379.1:25317|549
VWLRWWRFWGQVSVSR
>FUSION-ENST00000560069.5:13772-ENST00000652379.1:25317|1237
VDLVSCLFHR
>FUSION-ENST00000489365.1:94987-ENST00000524715.5:52409|403
MPPTVKRF
>FUSION-ENST00000560069.5:13772-ENST00000652379.1:25317|1027
RYDPLNNIFANQK
>FUSION-ENST00000560069.5:13772-ENST00000652379.1:25317|1130
MNKDPILKSGVASPSTVSK
>FUSION-ENST00000560069.5:13772-ENST00000652379.1:25317|284
GGIPRPLQSAEGAPPARLAR
>FUSION-ENST00000489365.1:94987-ENST00000524715.5:52409|333
MEAPCSCDLDLEER
>FUSION-ENST00000560069.5:13772-ENST00000652379.1:25317|1203
PLSPPPPK
>FUSION-ENST00000560069.5:13772-ENST00000652379.1:25317|995
MTSESYFLLIFTYVCIYFF
>FUSION-ENST00000489365.1:94987-ENST00000524715.5:52409|36
NTQLYIE
>FUSION-ENST00000560069.5:13772-ENST00000652379.1:25317|482
ATVPPCALR
>ENST00000357505.10|SNV-16678-T-G|1
SPVIIDNTNIQAGEMKPYVEVAIGK
>FUSION-ENST00000489365.1:94987-ENST00000524715.5:52409|367
TLSLLSC
>FUSION-ENST00000489365.1:94987-ENST00000524715.5:52409|281
MLGTPPKSQK
>ENST00000406870.7|SNV-18962-G-C|1
NLASHKTVHTGEKPYR
>ENST00000510751.5|SNV-7564-A-G|4
SHGREVNELK
>ENST00000265299.6|SNV-110813-A-C|3
ESHFSILFSLQPGLLR
>FUSION-ENST00000560069.5:13772-ENST00000652379.1:25317|1475
HFGRPRRVDR
>FUSION-ENST00000560069.5:13772-ENST00000652379.1:25317|460
WGPRAVRRPR
>FUSION-ENST00000560069.5:13772-ENST00000652379.1:25317|593
SLLCVSTFSK
>ENST00000466630.5|SNV-35734-G-A|9
MNDGSQMVRSQESLTFQDVAMDFTR
>FUSION-ENST00000489365.1:94987-ENST00000524715.5:52409|280
LGTPPKSQK
>FUSION-ENST00000560069.5:13772-ENST00000652379.1:25317|1169
EAEAGESLEPGKRR
>FUSION-ENST00000560069.5:13772-ENST00000652379.1:25317|1078
NPRTHAGGSKTTR
>FUSION-ENST00000560069.5:13772-ENST00000652379.1:25317|868
NRSPVRTR
>FUSION-ENST00000489365.1:94987-ENST00000524715.5:52409|216
SNLCLLHSNFTPLLYILFFFCK
>FUSION-ENST00000560069.5:13772-ENST00000652379.1:25317|684
MARSWLTAPSASR
>FUSION-ENST00000560069.5:13772-ENST00000652379.1:25317|1038
IVKVKTK
>FUSION-ENST00000560069.5:13772-ENST00000652379.1:25317|375
KLECSKQAR
>FUSION-ENST00000560069.5:13772-ENST00000652379.1:25317|21
YVSEMGFGVLSCCPR
>ENST00000360655.8|SNV-583263-C-T|1
SPSAPVPSKEGERSR
>FUSION-ENST00000560069.5:13772-ENST00000652379.1:25317|1074
THAGGSKTTR
>FUSION-ENST00000560069.5:13772-ENST00000652379.1:25317|1245
ISGGRGRVPAWMR
>FUSION-ENST00000560069.5:13772-ENST00000652379.1:25317|81
CLAEEPMGR
>FUSION-ENST00000489365.1:94987-ENST00000524715.5:52409|181
MNLLGIIFFFLRRSLIL
>FUSION-ENST00000560069.5:13772-ENST00000652379.1:25317|399
LKLKGIDGR
>FUSION-ENST00000560069.5:13772-ENST00000652379.1:25317|1545
EPPPHPAPHRPLTAAASGATAVPAA
>FUSION-ENST00000560069.5:13772-ENST00000652379.1:25317|586
CASGPAAGVGLPGPVDQRAVAPEAR
>FUSION-ENST00000560069.5:13772-ENST00000652379.1:25317|1186
VLYTERSGSR
>FUSION-ENST00000489365.1:94987-ENST00000524715.5:52409|375
EVPRRTLSLLSC
>FUSION-ENST00000560069.5:13772-ENST00000652379.1:25317|663
VNTYRLYGNR
>ENST00000428443.8|SNV-142925-G-A|3
LLEEKLKSVDVGLQGLHEK
>FUSION-ENST00000489365.1:94987-ENST00000524715.5:52409|159
KFQVLGFEFFALLCLSKCLK
>FUSION-ENST00000489365.1:94987-ENST00000524715.5:52409|368
VLGGGALGRGGD
>FUSION-ENST00000560069.5:13772-ENST00000652379.1:25317|558
AWPAFGPSCVPVVGGAGR
>FUSION-ENST00000560069.5:13772-ENST00000652379.1:25317|348
MSGAARALH
>FUSION-ENST00000560069.5:13772-ENST00000652379.1:25317|438
SKPTRSAPLRPRPGGGR
>FUSION-ENST00000475789.1:7623-ENST00000405243.1:39117|64
EFHYIQTLSR
>FUSION-ENST00000560069.5:13772-ENST00000652379.1:25317|1233
VGPCPFHESEK
>ENST00000506729.6|SNV-79112-T-A|1
FIMVTSVITLILLVFIIFVR
>ENST00000467153.5|SNV-4525-C-T|6
MNHCVKTFQEKTQCYK
>FUSION-ENST00000560069.5:13772-ENST00000652379.1:25317|626
MEIDFCMIDVGVCVIQINTHRSIK
>FUSION-ENST00000489365.1:94987-ENST00000524715.5:52409|380
NGINFLVK
>FUSION-ENST00000560069.5:13772-ENST00000652379.1:25317|1088
MWSVGQRGDQEGRRPDR
>ENST00000321407.3|SNV-11350-C-T|1
LLEEGEWHREEVAALQSHIEKNIR
>FUSION-ENST00000560069.5:13772-ENST00000652379.1:25317|1109
MDTSALAR
>FUSION-ENST00000560069.5:13772-ENST00000652379.1:25317|519
LPAPALETRAGPLRVAR
>FUSION-ENST00000560069.5:13772-ENST00000652379.1:25317|505
MVAFLGTGVR
>FUSION-ENST00000560069.5:13772-ENST00000652379.1:25317|969
STVRMVLR
>FUSION-ENST00000560069.5:13772-ENST00000652379.1:25317|847
MLRVSCR
>FUSION-ENST00000489365.1:94987-ENST00000524715.5:52409|378
NGINFLVKEVPR
>FUSION-ENST00000560069.5:13772-ENST00000652379.1:25317|1259
MHTDIQERK
>FUSION-ENST00000560069.5:13772-ENST00000652379.1:25317|1495
GRNSSIDTADLHLWNPQSSTHKTGD
>FUSION-ENST00000560069.5:13772-ENST00000652379.1:25317|693
LTAPSASQVQAILLPQPPD
>ENST00000435359.5|SNV-14498-G-A|2
TSQPLKILR
>FUSION-ENST00000489365.1:94987-ENST00000524715.5:52409|70
MLAHLKR
>FUSION-ENST00000489365.1:94987-ENST00000524715.5:52409|236
MFLVSSVTN
>FUSION-ENST00000560069.5:13772-ENST00000652379.1:25317|1079
NPRTHAGGSK
>FUSION-ENST00000560069.5:13772-ENST00000652379.1:25317|1010
MLFLSSLPSTSCPHHHFGAR
>FUSION-ENST00000560069.5:13772-ENST00000652379.1:25317|480
CGRPGRPR
>ENST00000488653.6|SNV-46205-A-G|2
AATTQLVSDSGLAVSGK
>ENST00000354852.5|SNV-45755-C-A|6
KLKTVFHAPDMSR
>FUSION-ENST00000560069.5:13772-ENST00000652379.1:25317|1195
SATMQYLGPFFFSSSSFLSFFLD
>FUSION-ENST00000489365.1:94987-ENST00000524715.5:52409|298
CFAVTSIQHHKAE
>FUSION-ENST00000560069.5:13772-ENST00000652379.1:25317|365
GHSYCAARGEILGPAQDGPER
>FUSION-ENST00000560069.5:13772-ENST00000652379.1:25317|951
IESQYRVPVADR
>ENST00000509311.7|SNV-3079-C-T|2
EGPTSSATLKDLESPCQE
>FUSION-ENST00000560069.5:13772-ENST00000652379.1:25317|945
SVKSLDRTER
>ENST00000646441.1|SNV-22963-T-G|2
VDMVDKDQADR
>ENST00000405015.7|SNV-319695-C-T|5
AVTESSEQDMKSGTEDFR
>FUSION-ENST00000560069.5:13772-ENST00000652379.1:25317|625
EIDFCMIDVGVCVIQINTHRSIK
>FUSION-ENST00000560069.5:13772-ENST00000652379.1:25317|678
SWLTAPSASRVRALLLPQPPD
>ENST00000652534.1|SNV-2673-T-C|2
RPIPIKYK
>FUSION-ENST00000560069.5:13772-ENST00000652379.1:25317|942
TERATSFGGCQSVVE
>FUSION-ENST00000560069.5:13772-ENST00000652379.1:25317|1144
WHSPLTRVGKR
>FUSION-ENST00000560069.5:13772-ENST00000652379.1:25317|994
TSESYFLLIFTYVCIYFF
>FUSION-ENST00000560069.5:13772-ENST00000652379.1:25317|1273
EAGVEELLEPGRRR
>FUSION-ENST00000560069.5:13772-ENST00000652379.1:25317|207
MALERRAHTRPSPAVESGR
>FUSION-ENST00000489365.1:94987-ENST00000524715.5:52409|313
CPFHISLLDDPK
>FUSION-ENST00000489365.1:94987-ENST00000524715.5:52409|200
QVAGGKR
>ENST00000505905.1|SNV-84811-G-A|3
SVINSAGKAKSDPCTMNC
>ENST00000248594.11|MNV-73538-TACAA-T|7
HSAVQRSNMNLFIELLPNCLK
>FUSION-ENST00000560069.5:13772-ENST00000652379.1:25317|71
SGDLSLPNSWDYRDLLSPGGR
>FUSION-ENST00000560069.5:13772-ENST00000652379.1:25317|97
MDERDSHCPYLLSSETTAK
>ENST00000517748.1|SNV-73278-T-G|2
MVAICYIDQKEPQRNLK
>FUSION-ENST00000560069.5:13772-ENST00000652379.1:25317|1288
GQEFETSPANVVKPPSLLKIRNGVR
>FUSION-ENST00000560069.5:13772-ENST00000652379.1:25317|819
LAGVLKLILNRNLGR
>FUSION-ENST00000560069.5:13772-ENST00000652379.1:25317|1272
SFSVRLSLSPGLCLCLCLSLSR
>ENST00000264382.8|SNV-37405-T-G|1
NHNSDGYEQQDPAFFGQNSLLVK
>FUSION-ENST00000560069.5:13772-ENST00000652379.1:25317|1176
IHLPGPPKVLETTGLSRR
>FUSION-ENST00000489365.1:94987-ENST00000524715.5:52409|6
VSEIGGKKEEDYK
>FUSION-ENST00000560069.5:13772-ENST00000652379.1:25317|999
ETHTQTKDNYSVCK
>FUSION-ENST00000560069.5:13772-ENST00000652379.1:25317|850
VTVARTSPETLEISPLRAAT
>FUSION-ENST00000560069.5:13772-ENST00000652379.1:25317|793
GFTVLPRLGPR
>FUSION-ENST00000489365.1:94987-ENST00000524715.5:52409|145
TKGYQSKYYVMLR
>FUSION-ENST00000560069.5:13772-ENST00000652379.1:25317|1267
FLSVSRSISVFLGR
>FUSION-ENST00000560069.5:13772-ENST00000652379.1:25317|357
MFSLIKNESR
>FUSION-ENST00000560069.5:13772-ENST00000652379.1:25317|423
TNPVSPSPAPAGGR
>ENST00000639555.1|SNV-304-T-G|2
SLACIYTR
>FUSION-ENST00000560069.5:13772-ENST00000652379.1:25317|1085
GDQEGRRPDRR
>ENST00000373509.6|SNV-877-G-C|3
ISDWGDLPNGTR
>ENST00000496857.5|SNV-319695-C-T|6
KSGTEDFR
>FUSION-ENST00000560069.5:13772-ENST00000652379.1:25317|316
LDGLVRPSDRPRR
>ENST00000457542.7|SNV-50135-C-T|5
QAVRLYHLVAGCK
>FUSION-ENST00000489365.1:94987-ENST00000524715.5:52409|117
PHFIKSK
>FUSION-ENST00000560069.5:13772-ENST00000652379.1:25317|1342
PLSPPPPPPKMTARIG
>ENST00000544564.5|SNV-71137-A-G|3
VVADQLCAK
>ENST00000482891.5|SNV-23465-G-T|26
EKFKSCGYQR
>ENST00000310806.9|SNV-29322-A-G|4
AEVKETK
>FUSION-ENST00000560069.5:13772-ENST00000652379.1:25317|1035
LSILWLE
>FUSION-ENST00000560069.5:13772-ENST00000652379.1:25317|73
LFIFFSFGAGPPGLLSLR
>ENST00000409881.1|SNV-110813-A-C|8
MCQVGCFLKTPRFPIWVVCR
>ENST00000216297.7|SNV-13577-A-G|1
MIEAIEESKNGKK
>FUSION-ENST00000560069.5:13772-ENST00000652379.1:25317|670
ALLLPQPPD
>FUSION-ENST00000560069.5:13772-ENST00000652379.1:25317|909
CQHLGLMD
>FUSION-ENST00000560069.5:13772-ENST00000652379.1:25317|828
MWVRLVSNWRPQWICPPRPPK
>ENST00000517748.1|SNV-73278-T-G|13
MFREHMVAICYIDQK
>ENST00000320129.7|SNV-23805-G-T|2
HHKIHNEK
>FUSION-ENST00000560069.5:13772-ENST00000652379.1:25317|1402
MPSVALGFSPFGSFDRRNPTQR
>FUSION-ENST00000560069.5:13772-ENST00000652379.1:25317|1401
PSVALGFSPFGSFDRRNPTQR
>FUSION-ENST00000560069.5:13772-ENST00000652379.1:25317|652
CRCLCYTNK
>FUSION-ENST00000560069.5:13772-ENST00000652379.1:25317|53
SASDPSHPHYLR
>ENST00000314332.5|SNV-329-C-T|5
EIQTAVRLLFPGELAK
>FUSION-ENST00000489365.1:94987-ENST00000524715.5:52409|205
LPGLMQVAGGK
>FUSION-ENST00000560069.5:13772-ENST00000652379.1:25317|603
AYVVISVFFLPLLR
>FUSION-ENST00000373664.8:48945-ENST00000493688.5:23005|1
TMVQIATT
>ENST00000495668.1|SNV-22716-C-A|3
SRMLQMFR
>FUSION-ENST00000560069.5:13772-ENST00000652379.1:25317|666
RPPRPLEVLG
>ENST00000525494.1|SNV-104295-A-G|3
YSKNGTMHGFVNR
>FUSION-ENST00000489365.1:94987-ENST00000524715.5:52409|364
MAFCYSSLNGLIHPPCLNYPLVR
>FUSION-ENST00000560069.5:13772-ENST00000652379.1:25317|215
SEGTGDGLRCPRPIER
>FUSION-ENST00000560069.5:13772-ENST00000652379.1:25317|72
SGDLSLPNSWDYR
>ENST00000517748.1|SNV-73278-T-G|7
EHMVAICYIDQKEPQRNLK
>FUSION-ENST00000560069.5:13772-ENST00000652379.1:25317|766
ADTLTGRR
>ENST00000317447.9|INDEL-56902-T-TG|1
TGDTVGV
>FUSION-ENST00000489365.1:94987-ENST00000524715.5:52409|185
MNLLGIIFFFLR
>ENST00000355303.9|SNV-104295-A-G|2
LVYLYMYSKNGTMHGFVNR
>FUSION-ENST00000560069.5:13772-ENST00000652379.1:25317|1263
SISVFLGRSLSFSRSR
>FUSION-ENST00000560069.5:13772-ENST00000652379.1:25317|1041
WIPLHWPEASEVHHRHQPSPSASL
>FUSION-ENST00000560069.5:13772-ENST00000652379.1:25317|117
NEIPTVPTYYPAKPQPRER
>ENST00000251108.10|SNV-11474-A-G|2
CSSEDLHAGQIALIKHGSR
>FUSION-ENST00000560069.5:13772-ENST00000652379.1:25317|392
RYSHDPPGSFRETK
>FUSION-ENST00000489365.1:94987-ENST00000524715.5:52409|229
IFSILKQLMSLKS
>FUSION-ENST00000560069.5:13772-ENST00000652379.1:25317|372
QARAAWIPQLGIME
>FUSION-ENST00000560069.5:13772-ENST00000652379.1:25317|403
SLGSGGSMVAKLK
>ENST00000324460.7|SNV-334-C-A|1
EDVGTVVGIDLGTT
>FUSION-ENST00000560069.5:13772-ENST00000652379.1:25317|882
MIQRDTR
>ENST00000421745.6|SNV-218307-G-C|3
MNTCVDTYTNR
>FUSION-ENST00000489365.1:94987-ENST00000524715.5:52409|4
EEDYKRIINCK
>FUSION-ENST00000560069.5:13772-ENST00000652379.1:25317|1298
MALYTER
>FUSION-ENST00000560069.5:13772-ENST00000652379.1:25317|1000
ETHTQTK
>FUSION-ENST00000560069.5:13772-ENST00000652379.1:25317|43
TTTPADFYVVSHVFR
>FUSION-ENST00000560069.5:13772-ENST00000652379.1:25317|1046
DARDSAKLTCPTEVK
>FUSION-ENST00000560069.5:13772-ENST00000652379.1:25317|405
AASGKPKSLGSGGSMVAKLK
>FUSION-ENST00000560069.5:13772-ENST00000652379.1:25317|758
NPVSIENTKLAGR
>FUSION-ENST00000560069.5:13772-ENST00000652379.1:25317|764
MPVIPSLWDAEVDASPEVGSWR
>ENST00000405015.7|SNV-319695-C-T|1
SGTEDFRTERLQK
>ENST00000409195.6|SNV-351409-A-T|1
SEQEAIHSSQVGTS
>ENST00000282728.10|SNV-2513-A-T|5
GGQVRFSNDQTIELEMK
>FUSION-ENST00000560069.5:13772-ENST00000652379.1:25317|627
EIDFCMIDVGVCVIQINTHR
>FUSION-ENST00000475789.1:7623-ENST00000405243.1:39117|3
ISLYSDSIKK
>ENST00000488342.5|SNV-126961-T-G|8
MEVSWYGIVRVTPK
>ENST00000251108.10|SNV-11474-A-G|3
CSSEDLHAGQIALIK
>FUSION-ENST00000560069.5:13772-ENST00000652379.1:25317|178
GPCLGKRR
>FUSION-ENST00000560069.5:13772-ENST00000652379.1:25317|1415
CWRDGREPLR
>ENST00000672277.1|SNV-351409-A-T|1
QPGNGKK
>ENST00000482891.5|SNV-23465-G-T|9
CAPAFSENR
>FUSION-ENST00000489365.1:94987-ENST00000524715.5:52409|177
MNASCDFYFKMFR
>FUSION-ENST00000560069.5:13772-ENST00000652379.1:25317|571
SLCRDPFWR
>FUSION-ENST00000560069.5:13772-ENST00000652379.1:25317|1366
VDLVSCLFHHHHHHRR
>FUSION-ENST00000560069.5:13772-ENST00000652379.1:25317|1347
MPLSPPPPPPK
>FUSION-ENST00000560069.5:13772-ENST00000652379.1:25317|502
VAFLGTGVRVAR
>ENST00000562435.6|SNV-60458-C-A|2
CIHEHHCGSQASSVK
>FUSION-ENST00000560069.5:13772-ENST00000652379.1:25317|1468
VDRLGPGVRDQAGR
>FUSION-ENST00000489365.1:94987-ENST00000524715.5:52409|225
MLPRLVSNS
>FUSION-ENST00000560069.5:13772-ENST00000652379.1:25317|823
LVSNWRPQWICPPRPPKVLG
>FUSION-ENST00000560069.5:13772-ENST00000652379.1:25317|642
YTSLYKEGIVDKDVYFTYEK
>FUSION-ENST00000560069.5:13772-ENST00000652379.1:25317|1391
IYLCTYFQTESR
>FUSION-ENST00000489365.1:94987-ENST00000524715.5:52409|237
VTFQTHQEAN
>FUSION-ENST00000489365.1:94987-ENST00000524715.5:52409|127
FVTFRRN
>FUSION-ENST00000489365.1:94987-ENST00000524715.5:52409|133
HISNSEICNVKK
>FUSION-ENST00000560069.5:13772-ENST00000652379.1:25317|1257
MHTDIQERKK
>FUSION-ENST00000560069.5:13772-ENST00000652379.1:25317|924
EFLRGGAFGGDAIVGLNT
>ENST00000483569.1|SNV-188211-G-A|2
AIVLGSSGPWWNLR
>FUSION-ENST00000560069.5:13772-ENST00000652379.1:25317|266
MVNYAWAGR
>FUSION-ENST00000489365.1:94987-ENST00000524715.5:52409|82
MQNFEVLGDKFHKIS
>FUSION-ENST00000560069.5:13772-ENST00000652379.1:25317|1483
IWAGHASSRLSLRHFGRPR
>FUSION-ENST00000560069.5:13772-ENST00000652379.1:25317|1282
GAGTCNPSYSGGWGGRIA
>FUSION-ENST00000560069.5:13772-ENST00000652379.1:25317|308
WRTEDPLPGAAR
>FUSION-ENST00000489365.1:94987-ENST00000524715.5:52409|71
VETEIIILIKMLAHLKR
>ENST00000354852.5|SNV-45755-C-A|2
TVFHAPDMSRMLQMFR
>FUSION-ENST00000560069.5:13772-ENST00000652379.1:25317|492
SCLSRLPGPAGLLFSR
>FUSION-ENST00000560069.5:13772-ENST00000652379.1:25317|453
GAAGPPSCLWRWDPAAVFSWWPGRA
>ENST00000508541.1|SNV-365193-A-C|2
PQEGVCPWHLPAQQPGRLHLR
>FUSION-ENST00000560069.5:13772-ENST00000652379.1:25317|80
MCLAEEPMGRSYHLWDYD
>FUSION-ENST00000560069.5:13772-ENST00000652379.1:25317|871
FYRPFLSGKNR
>FUSION-ENST00000560069.5:13772-ENST00000652379.1:25317|1136
YTPATVYGIK
>ENST00000324460.7|SNV-334-C-A|3
AEEEDKKEDVGTVVGIDLGTT
>FUSION-ENST00000560069.5:13772-ENST00000652379.1:25317|54
CSRFIVHALGTRGLFSNFYDYYYCR
>FUSION-ENST00000560069.5:13772-ENST00000652379.1:25317|1270
LSLSPGLCLCLCLSLSRSLSFYR
>FUSION-ENST00000560069.5:13772-ENST00000652379.1:25317|964
CLLIHEYK
>ENST00000245255.7|SNV-23626-G-T|4
VDIPLKLVIIVGIDCYHDMTAGR
>ENST00000263915.8|SNV-126961-T-G|4
ISRDEAQRLIIQQGLVDGGFLVR
>FUSION-ENST00000560069.5:13772-ENST00000652379.1:25317|575
VPGSGPRAGPR
>FUSION-ENST00000560069.5:13772-ENST00000652379.1:25317|1480
LSLRHFGRPR
>FUSION-ENST00000560069.5:13772-ENST00000652379.1:25317|66
PGRFLPFFNLIF
>FUSION-ENST00000560069.5:13772-ENST00000652379.1:25317|533
WRGWASGCAR
>FUSION-ENST00000560069.5:13772-ENST00000652379.1:25317|366
GHSYCAAR
>FUSION-ENST00000560069.5:13772-ENST00000652379.1:25317|1018
MIELHCCNKSPQRSPYLTK
>FUSION-ENST00000560069.5:13772-ENST00000652379.1:25317|219
VVCVGGR
>FUSION-ENST00000560069.5:13772-ENST00000652379.1:25317|931
MSSLQSLFK
>FUSION-ENST00000560069.5:13772-ENST00000652379.1:25317|1436
ETLLESETQR
>FUSION-ENST00000489365.1:94987-ENST00000524715.5:52409|178
NASCDFYFK
>FUSION-ENST00000560069.5:13772-ENST00000652379.1:25317|864
LLLSVLLHK
>FUSION-ENST00000560069.5:13772-ENST00000652379.1:25317|1308
TAGSYSYFQ
>FUSION-ENST00000560069.5:13772-ENST00000652379.1:25317|476
MDENHER
>FUSION-ENST00000560069.5:13772-ENST00000652379.1:25317|101
CCCHGNPAQYERNRR
>FUSION-ENST00000560069.5:13772-ENST00000652379.1:25317|184
MGSPRER
>FUSION-ENST00000560069.5:13772-ENST00000652379.1:25317|131
RPVSSRWPLK
>FUSION-ENST00000560069.5:13772-ENST00000652379.1:25317|417
RPIRTSALSTFDGSRR
>FUSION-ENST00000489365.1:94987-ENST00000524715.5:52409|207
QWPLSEACFIRLPGLMQVAGGK
>FUSION-ENST00000560069.5:13772-ENST00000652379.1:25317|844
VSCRLSLDLSSSWVR
>FUSION-ENST00000560069.5:13772-ENST00000652379.1:25317|1320
ILSDTALTTRVMK
>FUSION-ENST00000489365.1:94987-ENST00000524715.5:52409|279
MLGTPPKSQKLGVR
>ENST00000331898.11|SNV-875245-G-A|4
VTRVAWLNHSTILYAGNDK
>ENST00000321407.3|SNV-11350-C-T|3
LLEEGEWHR
>FUSION-ENST00000489365.1:94987-ENST00000524715.5:52409|48
MSFSLPLNVIVYL
>ENST00000303965.9|SNV-33968-G-T|3
SRTQKALILYSVNR
>ENST00000490466.1|SNV-1541-G-A|1
ARLSAGTPAAAPWSPRTTTR
>ENST00000396634.5|MNV-2129-GCTCTTGGA-G|2
RGGHGGSDHQAQVGGGP
>ENST00000411527.5|MNV-1797-GC-G|14
SIEDWNNYKDFLERSGPR
>FUSION-ENST00000560069.5:13772-ENST00000652379.1:25317|56
MCSRFIVHALGTR
>ENST00000570069.5|SNV-5498-A-G|11
VADDLFKSSRTQSK
>FUSION-ENST00000489365.1:94987-ENST00000524715.5:52409|33
MTLVYSVSV
>FUSION-ENST00000560069.5:13772-ENST00000652379.1:25317|1256
HTDIQERKK
>FUSION-ENST00000560069.5:13772-ENST00000652379.1:25317|722
MVKPRLYSQYTTLAGRCAVLYCL
>FUSION-ENST00000560069.5:13772-ENST00000652379.1:25317|911
MAKCQHLGLMD
>FUSION-ENST00000560069.5:13772-ENST00000652379.1:25317|1433
LSLPKCWDDWR
>FUSION-ENST00000560069.5:13772-ENST00000652379.1:25317|1399
NPTQRLAAAED
>FUSION-ENST00000560069.5:13772-ENST00000652379.1:25317|491
SCLSRLPGPAGLLFSRASERPDSR
>ENST00000626945.2|SNV-101400-A-G|9
CSGSRILFAS
>ENST00000646441.1|SNV-22963-T-G|5
VDSKTVGQYEYYKVDMVDK
>FUSION-ENST00000560069.5:13772-ENST00000652379.1:25317|1451
MTERDPVSRES
>FUSION-ENST00000560069.5:13772-ENST00000652379.1:25317|1383
RGTAHRFGSR
>ENST00000635990.2|SNV-435779-A-C|2
AHNARER
>FUSION-ENST00000560069.5:13772-ENST00000652379.1:25317|157
DGRAPFR
>ENST00000570478.5|SNV-237-G-A|1
LIILSDLMSRLQPRK
>FUSION-ENST00000560069.5:13772-ENST00000652379.1:25317|611
TFILRMKSVVFMCVNER
>FUSION-ENST00000560069.5:13772-ENST00000652379.1:25317|208
ESGSDPRIRSGGDGR
>FUSION-ENST00000489365.1:94987-ENST00000524715.5:52409|286
MQCWGLHPRVR
>ENST00000331898.11|SNV-875245-G-A|5
CTIDDRVTRVAWLNHSTILYAGNDK
>FUSION-ENST00000560069.5:13772-ENST00000652379.1:25317|371
AAWIPQLGIME
>FUSION-ENST00000560069.5:13772-ENST00000652379.1:25317|1055
DFSSLEPLPPGFK
>FUSION-ENST00000560069.5:13772-ENST00000652379.1:25317|920
MTDGVSYQCSFVNRVR
>FUSION-ENST00000560069.5:13772-ENST00000652379.1:25317|416
TSALSTFDGSR
>FUSION-ENST00000560069.5:13772-ENST00000652379.1:25317|654
MTGVSHRARPVDSFRFFISFVSTR
>FUSION-ENST00000560069.5:13772-ENST00000652379.1:25317|1539
RGVISRVEVISNF
>ENST00000224337.10|INDEL-63695-A-AA|4
KTNDTTEDNSSCLSTECFK
>ENST00000546672.1|SNV-11780-C-T|5
RDADTWCAPQVWDEANLRVQELAK
>FUSION-ENST00000489365.1:94987-ENST00000524715.5:52409|77
IRTNHSTYRVETEIIILIK
>FUSION-ENST00000560069.5:13772-ENST00000652379.1:25317|123
AGPYPYPQQVSK
>FUSION-ENST00000560069.5:13772-ENST00000652379.1:25317|1318
VMKSSAH
>FUSION-ENST00000560069.5:13772-ENST00000652379.1:25317|1220
CPSLSFYVCLFLCQSVRHPRAG
>FUSION-ENST00000560069.5:13772-ENST00000652379.1:25317|531
GWASGCAR
>FUSION-ENST00000560069.5:13772-ENST00000652379.1:25317|513
AAGRASPARR
>ENST00000539332.2|SNV-32650-C-A|6
CTTYLSLTNTPLKCFMPNSFCR
>ENST00000285274.9|SNV-20120-C-T|1
NCTNVVSVEKPSFIHQLLFNIR
>ENST00000396946.8|SNV-104085-T-C|3
LERNQSPKLK
>FUSION-ENST00000560069.5:13772-ENST00000652379.1:25317|177
RRGSGGVR
>ENST00000411922.5|MNV-661-AGGGACTCTGCAAGCA-A|5
GRSGSAAQAEWLQR
>ENST00000248594.11|MNV-73538-TACAA-T|4
NSYNYMK
>ENST00000615612.2|SNV-25280-A-G|4
REIELLLLGTSNSGKSTIVK
>ENST00000508541.1|SNV-365193-A-C|11
MAPASPAAR
>FUSION-ENST00000489365.1:94987-ENST00000524715.5:52409|123
SLLLFSHADLIPVLLSTCTRGGK
>FUSION-ENST00000489365.1:94987-ENST00000524715.5:52409|131
KVVLLENL
>FUSION-ENST00000560069.5:13772-ENST00000652379.1:25317|89
SALPIIVK
>ENST00000566339.6|SNV-15394-T-C|3
CGEEDEYFDWVRDDLNK
>ENST00000490466.1|SNV-1541-G-A|5
GRPARGPR
>FUSION-ENST00000489365.1:94987-ENST00000524715.5:52409|105
LTTYGKK
>FUSION-ENST00000560069.5:13772-ENST00000652379.1:25317|918
MTDGVSYQCSFVNRVRLR
>ENST00000570069.5|SNV-5498-A-G|13
LSQLSRVADDLFKSSR
>ENST00000493076.5|SNV-16660-G-A|2
MNTMRRGM
>FUSION-ENST00000560069.5:13772-ENST00000652379.1:25317|1435
ETLLESETQRAPSSDLID
>ENST00000280346.11|SNV-301-G-T|3
LLLQLLVSPGR
>FUSION-ENST00000489365.1:94987-ENST00000524715.5:52409|160
KFQVLGFEFFALLCLSK
>ENST00000603027.5|SNV-4207-T-A|4
LCLDLDRYILEDIDDIFVGKEGTR
>ENST00000354852.5|SNV-45755-C-A|4
LKTVFHAPDMSRMLQMFR
>FUSION-ENST00000560069.5:13772-ENST00000652379.1:25317|971
SLDLVTRPPRPPKVLG
>ENST00000314332.5|SNV-329-C-T|1
LLFPGELAKHAVSEGTKAVTK
>FUSION-ENST00000489365.1:94987-ENST00000524715.5:52409|257
MLVVCIENHLFRARVGSIGFGNTFK
>ENST00000376081.8|SNV-49304-T-C|3
LSLQNQTLPDTLHQKFFIWLR
>ENST00000368827.10|SNV-12201-A-G|5
IIGRGGETIRSVCK
>ENST00000482891.5|SNV-23465-G-T|21
NRGRQSK
>ENST00000411527.5|MNV-1797-GC-G|4
RSCARPCSGK
>FUSION-ENST00000560069.5:13772-ENST00000652379.1:25317|119
NEIPTVPTYYPAKPQPR
>ENST00000265224.9|SNV-10177-C-A|4
MNKLLSFWKR
>FUSION-ENST00000560069.5:13772-ENST00000652379.1:25317|590
MWGRGCRCASGPAAGVGLPGPVDQR
>FUSION-ENST00000489365.1:94987-ENST00000524715.5:52409|405
MISTASL
>ENST00000373509.6|SNV-877-G-C|1
ISDWGDLPNGTRVPMEVVLLKK
>FUSION-ENST00000560069.5:13772-ENST00000652379.1:25317|787
LGPRDPPALGLPKVR
>FUSION-ENST00000560069.5:13772-ENST00000652379.1:25317|1310
VPVILLR
>FUSION-ENST00000560069.5:13772-ENST00000652379.1:25317|514
AAGRASPAR
>ENST00000310430.11|SNV-151024-A-T|1
VEVCSLLLSHGADPTLVICHGK
>FUSION-ENST00000560069.5:13772-ENST00000652379.1:25317|227
EWTGAAGAARARAR
>ENST00000539332.2|SNV-32650-C-A|5
CFMPNSFCR
>ENST00000405356.5|SNV-10045-G-A|4
GSYREGSISVQVNSIK
>FUSION-ENST00000560069.5:13772-ENST00000652379.1:25317|615
KGSSIKTFILR
>FUSION-ENST00000560069.5:13772-ENST00000652379.1:25317|594
ECFRSLLCVSTFSK
>FUSION-ENST00000560069.5:13772-ENST00000652379.1:25317|958
HKHHLDPLR
>FUSION-ENST00000560069.5:13772-ENST00000652379.1:25317|204
IRSGGDGRR
>FUSION-ENST00000560069.5:13772-ENST00000652379.1:25317|1274
EAGVEELLEPGRR
>FUSION-ENST00000560069.5:13772-ENST00000652379.1:25317|775
WVGDLGCVPPGALVD
>FUSION-ENST00000560069.5:13772-ENST00000652379.1:25317|1222
CPSLSFYVCLFLCQSVR
>ENST00000228682.7|SNV-10602-T-G|1
SSSSSSSSSAYTVSRR
>FUSION-ENST00000560069.5:13772-ENST00000652379.1:25317|1015
SALFEWLPISL
>ENST00000308508.5|SNV-23933-G-T|1
QGSGGVEGAEWWATQAFHQR
>FUSION-ENST00000560069.5:13772-ENST00000652379.1:25317|17
YVSEMGFGVLSCCPRWSRTPVLK
>FUSION-ENST00000489365.1:94987-ENST00000524715.5:52409|305
EPGIKEEMCFAVTSIQHHK
>FUSION-ENST00000560069.5:13772-ENST00000652379.1:25317|776
IRWVGDLGCVPPGALVD
>FUSION-ENST00000560069.5:13772-ENST00000652379.1:25317|880
IQRDTRGK
>FUSION-ENST00000560069.5:13772-ENST00000652379.1:25317|1050
SLWKDAR
>FUSION-ENST00000489365.1:94987-ENST00000524715.5:52409|389
AHACNPGTLGGR
>FUSION-ENST00000560069.5:13772-ENST00000652379.1:25317|730
AGGSRGGQTNRASMVKPR
>FUSION-ENST00000560069.5:13772-ENST00000652379.1:25317|1253
MSVSFSVSLSDTPVPGRALPLPR
>ENST00000603027.5|SNV-4207-T-A|2
YILEDIDDIFVGKEGTR
>FUSION-ENST00000560069.5:13772-ENST00000652379.1:25317|1139
TSYFLEIRR
>FUSION-ENST00000560069.5:13772-ENST00000652379.1:25317|1474
LGSDWTTPDR
>FUSION-ENST00000560069.5:13772-ENST00000652379.1:25317|1487
MIWAGHASSRLSLR
>FUSION-ENST00000560069.5:13772-ENST00000652379.1:25317|682
MARSWLTAPSASRVR
>ENST00000525997.1|SNV-123902-C-T|1
ALEFIPSDQQVFALSTHPYGC
>FUSION-ENST00000489365.1:94987-ENST00000524715.5:52409|88
MCCYYAVMQNFEVLGDKFHKIS
>FUSION-ENST00000489365.1:94987-ENST00000524715.5:52409|228
QLMSLKS
>ENST00000264276.11|SNV-23465-G-T|2
DSREEQVKQESMQ
>FUSION-ENST00000560069.5:13772-ENST00000652379.1:25317|324
LALIKSLPFVHTARR
>FUSION-ENST00000560069.5:13772-ENST00000652379.1:25317|745
AEAGESLEPGKR
>FUSION-ENST00000560069.5:13772-ENST00000652379.1:25317|144
SPNPEWRR
>FUSION-ENST00000489365.1:94987-ENST00000524715.5:52409|398
MLIIKGI
>FUSION-ENST00000560069.5:13772-ENST00000652379.1:25317|410
TRRAASGKPK
>FUSION-ENST00000489365.1:94987-ENST00000524715.5:52409|317
MCLPSLAFRCPFHISLLDDPK
>FUSION-ENST00000560069.5:13772-ENST00000652379.1:25317|421
APAALVTLDNLGPIARPPWRR
>FUSION-ENST00000560069.5:13772-ENST00000652379.1:25317|263
VNYAWAGRSQR
>FUSION-ENST00000560069.5:13772-ENST00000652379.1:25317|592
EASPNTHAPWVVF
>FUSION-ENST00000560069.5:13772-ENST00000652379.1:25317|1377
GNAFQSPIRMHR
>FUSION-ENST00000489365.1:94987-ENST00000524715.5:52409|53
YWHLDNLPFLSLMRYI
>FUSION-ENST00000560069.5:13772-ENST00000652379.1:25317|495
RAGLWPTGDPASRPRSCLSR
>FUSION-ENST00000560069.5:13772-ENST00000652379.1:25317|510
CSRVCPGVDQR
>FUSION-ENST00000560069.5:13772-ENST00000652379.1:25317|1180
IHLPGPPK
>FUSION-ENST00000489365.1:94987-ENST00000524715.5:52409|373
MFVSPDSHVEILTPR
>ENST00000604567.5|INDEL-10271-G-GC|1
AALATTAQV
>FUSION-ENST00000560069.5:13772-ENST00000652379.1:25317|391
YSHDPPGSFR
>ENST00000405356.5|SNV-10045-G-A|1
EGSISVQVNSIKFDSE
>FUSION-ENST00000560069.5:13772-ENST00000652379.1:25317|876
MEGESELNHQTQER
>ENST00000280346.11|SNV-301-G-T|4
NRLLLQLLVSPGRR
>FUSION-ENST00000489365.1:94987-ENST00000524715.5:52409|247
KFTGVEVCR
>ENST00000376901.9|SNV-182-G-A|4
MAYHSGYRAHGSKHR
>FUSION-ENST00000560069.5:13772-ENST00000652379.1:25317|1520
MTEMSHR
>FUSION-ENST00000560069.5:13772-ENST00000652379.1:25317|600
VSFLPVCLLK
>FUSION-ENST00000489365.1:94987-ENST00000524715.5:52409|132
HISNSEICNVKKVVLLENL
>ENST00000466630.5|SNV-35734-G-A|7
MVRSQESLTFQDVAMDFTR
>FUSION-ENST00000560069.5:13772-ENST00000652379.1:25317|957
HKHHLDPLREFSGR
>FUSION-ENST00000489365.1:94987-ENST00000524715.5:52409|39
MILRHVLAFR
>FUSION-ENST00000560069.5:13772-ENST00000652379.1:25317|528
GSGLPVTR
>FUSION-ENST00000560069.5:13772-ENST00000652379.1:25317|785
YTDSPKTQKAVF
>FUSION-ENST00000489365.1:94987-ENST00000524715.5:52409|85
QNFEVLGDK
>FUSION-ENST00000560069.5:13772-ENST00000652379.1:25317|229
EWTGAAGAAR
>FUSION-ENST00000489365.1:94987-ENST00000524715.5:52409|72
VETEIIILIKMLAHLK
>FUSION-ENST00000560069.5:13772-ENST00000652379.1:25317|840
MRPCHRQAGR
>FUSION-ENST00000560069.5:13772-ENST00000652379.1:25317|67
MPGRFLPFFNLIF
>ENST00000504286.1|SNV-294-C-T|3
CPATGFECR
>FUSION-ENST00000560069.5:13772-ENST00000652379.1:25317|1328
ERQLQEENK
>FUSION-ENST00000560069.5:13772-ENST00000652379.1:25317|1496
GRNSSIDTADLHLWNPQSSTHK
>FUSION-ENST00000560069.5:13772-ENST00000652379.1:25317|30
FKQTASFLFRVK
>FUSION-ENST00000560069.5:13772-ENST00000652379.1:25317|941
ATSFGGCQSVVE
>FUSION-ENST00000560069.5:13772-ENST00000652379.1:25317|1486
MIWAGHASSRLSLRHFGRPR
>ENST00000230173.10|SNV-88450-G-A|1
ISVVIQNILHHPEVKVQSK
>FUSION-ENST00000489365.1:94987-ENST00000524715.5:52409|359
MYRPALLVK
>ENST00000421745.6|SNV-218307-G-C|1
MNTCVDTYTNRLRSK
>FUSION-ENST00000560069.5:13772-ENST00000652379.1:25317|225
MGERRSEGTGDGLR
>ENST00000510751.5|SNV-7564-A-G|7
HLEKLEEQLSRSHGR
>FUSION-ENST00000560069.5:13772-ENST00000652379.1:25317|750
MPIIPAARKAEAGESLEPGK
>ENST00000510751.5|SNV-7564-A-G|3
SHGREVNELKTK
>FUSION-ENST00000560069.5:13772-ENST00000652379.1:25317|570
SLCRDPFWRVPVR
>FUSION-ENST00000489365.1:94987-ENST00000524715.5:52409|149
VYHYFKDHFK
>FUSION-ENST00000560069.5:13772-ENST00000652379.1:25317|118
MNEIPTVPTYYPAKPQPRER
>ENST00000464313.1|MNV-73538-TACAA-T|7
MRTQRHSAVQR
>FUSION-ENST00000489365.1:94987-ENST00000524715.5:52409|311
CPFHISLLDDPKREPGIK
>FUSION-ENST00000489365.1:94987-ENST00000524715.5:52409|352
QKVQPGYQEGSKFR
>FUSION-ENST00000560069.5:13772-ENST00000652379.1:25317|1470
AVLGGGLTYRVDWQPQHCK
>FUSION-ENST00000489365.1:94987-ENST00000524715.5:52409|366
MPLLTFIISFSL
>FUSION-ENST00000560069.5:13772-ENST00000652379.1:25317|1077
MCICPCPK
>FUSION-ENST00000489365.1:94987-ENST00000524715.5:52409|299
MCFAVTSIQHHKAE
>ENST00000332375.4|SNV-7419-G-C|1
LYRRQDR
>ENST00000651323.1|SNV-19803-C-T|1
FRLSCLSIRESEYSSSLGILASSC
>ENST00000645828.1|SNV-40374-C-T|1
GPVSPHLR
>FUSION-ENST00000560069.5:13772-ENST00000652379.1:25317|1485
IWAGHASSR
>FUSION-ENST00000560069.5:13772-ENST00000652379.1:25317|913
DLGFLMAK
>ENST00000411922.5|MNV-661-AGGGACTCTGCAAGCA-A|6
RGRSGSAAQAEWLQR
>FUSION-ENST00000560069.5:13772-ENST00000652379.1:25317|602
FFPHSFSLFR
>ENST00000265224.9|SNV-10178-A-G|2
LFGFWKR
>FUSION-ENST00000560069.5:13772-ENST00000652379.1:25317|1086
GDQEGRRPDR
>FUSION-ENST00000560069.5:13772-ENST00000652379.1:25317|125
SRAGPYPYPQQVSK
>FUSION-ENST00000560069.5:13772-ENST00000652379.1:25317|1013
MYLFFLIYFS
>FUSION-ENST00000560069.5:13772-ENST00000652379.1:25317|749
PIIPAARKAEAGESLEPGK
>ENST00000568876.5|SNV-10563-G-A|3
NLEIELLKLEKDTADVIHPFFLAQK
>FUSION-ENST00000560069.5:13772-ENST00000652379.1:25317|617
IDVGVCVIQINTHRSIKK
>FUSION-ENST00000560069.5:13772-ENST00000652379.1:25317|1059
MESCSVPQAGVQWR
>FUSION-ENST00000489365.1:94987-ENST00000524715.5:52409|155
MCWVCVVV
>FUSION-ENST00000560069.5:13772-ENST00000652379.1:25317|676
MFVFLVGTPCLSMLLR
>FUSION-ENST00000489365.1:94987-ENST00000524715.5:52409|310
MILKGSR
>FUSION-ENST00000560069.5:13772-ENST00000652379.1:25317|786
YTDSPKTQK
>ENST00000484421.5|SNV-12201-A-G|1
RDNSFCL
>FUSION-ENST00000560069.5:13772-ENST00000652379.1:25317|1024
YDPLNNIFANQK
>FUSION-ENST00000560069.5:13772-ENST00000652379.1:25317|1340
MGRTRGTGDAEACLR
>FUSION-ENST00000560069.5:13772-ENST00000652379.1:25317|252
SVVRPGYRGER
>FUSION-ENST00000560069.5:13772-ENST00000652379.1:25317|1111
YPPPSLFLQKK
>FUSION-ENST00000560069.5:13772-ENST00000652379.1:25317|1408
MSIGLVSNSRPQVIRPPRPPEVLG
>FUSION-ENST00000489365.1:94987-ENST00000524715.5:52409|25
MILFLFSSLMK
>FUSION-ENST00000489365.1:94987-ENST00000524715.5:52409|345
KHFTVPSS
>FUSION-ENST00000560069.5:13772-ENST00000652379.1:25317|981
LECDGVISAHCNRHLPGFK
>FUSION-ENST00000560069.5:13772-ENST00000652379.1:25317|1268
SLSFYRFLSVSRSISVFLGR
>FUSION-ENST00000560069.5:13772-ENST00000652379.1:25317|818
LILNRNLGR
>FUSION-ENST00000560069.5:13772-ENST00000652379.1:25317|377
MAVLSWWSDLSG
>ENST00000640769.2|SNV-28929-C-A|1
LLLVLGALGETM
>FUSION-ENST00000560069.5:13772-ENST00000652379.1:25317|959
YRHKHHLDPLR
>FUSION-ENST00000560069.5:13772-ENST00000652379.1:25317|853
MPRVTVARTSPETLEISPLR
>FUSION-ENST00000560069.5:13772-ENST00000652379.1:25317|653
TGVSHRARPVDSFRFFISFVSTR
>FUSION-ENST00000560069.5:13772-ENST00000652379.1:25317|124
SRAGPYPYPQQVSKVNSLWHVGTM
>FUSION-ENST00000560069.5:13772-ENST00000652379.1:25317|736
MGPARWLKPVIPSLWEAKAGGSR
>ENST00000463410.1|SNV-4354-T-A|1
TSMTSLWARKGPA
>FUSION-ENST00000489365.1:94987-ENST00000524715.5:52409|294
SGSAILITHILSTLESMAYRTEK
>ENST00000428443.8|SNV-142925-G-A|1
SVDVGLQGLHEK
>FUSION-ENST00000489365.1:94987-ENST00000524715.5:52409|267
ENLQELRSAGLGSWLNMALYKR
>FUSION-ENST00000489365.1:94987-ENST00000524715.5:52409|75
TNHSTYRVETEIIILIK
>ENST00000536612.3|SNV-189064-G-T|3
HMYLGIPK
>ENST00000411527.5|MNV-1797-GC-G|2
SCARPCSGK
>ENST00000570069.5|SNV-5498-A-G|4
SSRTQSK
>FUSION-ENST00000560069.5:13772-ENST00000652379.1:25317|238
GLGAETISTYSQTLNG
>FUSION-ENST00000560069.5:13772-ENST00000652379.1:25317|1346
PLSPPPPPPK
>FUSION-ENST00000560069.5:13772-ENST00000652379.1:25317|1529
AALGSPHPPPPR
>FUSION-ENST00000489365.1:94987-ENST00000524715.5:52409|348
MFHCYQSIFC
>FUSION-ENST00000560069.5:13772-ENST00000652379.1:25317|932
IDPDSISKTS
>ENST00000262410.9|SNV-95528-A-G|2
SSAKTLRNRPCLSPK
>ENST00000510751.5|SNV-7564-A-G|5
LEEQLSRSHGREVNELK
>ENST00000570069.5|SNV-5498-A-G|12
VADDLFKSSR
>ENST00000328913.7|SNV-110620-G-A|1
TTAQMLQTFESCLATAELPR
>ENST00000644646.1|SNV-104364-C-T|1
TDMEHLFPEHEVILSSMIKECEQK
>ENST00000651800.1|SNV-2673-T-C|4
NVTSRPNLHSASLQVPIRSDR
>FUSION-ENST00000560069.5:13772-ENST00000652379.1:25317|1445
TGGRHHACLAQRDPLGK
>FUSION-ENST00000560069.5:13772-ENST00000652379.1:25317|515
VARAAGRASPAR
>FUSION-ENST00000560069.5:13772-ENST00000652379.1:25317|581
AATRGDPPRVAR
>FUSION-ENST00000560069.5:13772-ENST00000652379.1:25317|1532
VGTVRSGR
>FUSION-ENST00000560069.5:13772-ENST00000652379.1:25317|905
VDLHAFDSVILNPPNL
>FUSION-ENST00000560069.5:13772-ENST00000652379.1:25317|172
ASVALGRSK
>FUSION-ENST00000560069.5:13772-ENST00000652379.1:25317|746
AEAGESLEPGK
>FUSION-ENST00000560069.5:13772-ENST00000652379.1:25317|1500
LPSDPPAK
>FUSION-ENST00000489365.1:94987-ENST00000524715.5:52409|358
YRPALLVK
>ENST00000517748.1|SNV-73278-T-G|10
FREHMVAICYIDQKEPQR
>FUSION-ENST00000560069.5:13772-ENST00000652379.1:25317|1112
YPPPSLFLQK
>FUSION-ENST00000560069.5:13772-ENST00000652379.1:25317|247
LIEPSSSWFPPKFPSG
>FUSION-ENST00000560069.5:13772-ENST00000652379.1:25317|706
ETDPGWARLFFSLVRGFLVFLR
>FUSION-ENST00000560069.5:13772-ENST00000652379.1:25317|86
QNSPSVGLFTH
>FUSION-ENST00000560069.5:13772-ENST00000652379.1:25317|1053
MAGSFFFFFFFFFFFFFFW
>ENST00000267430.10|SNV-40167-C-A|1
SPAQNLVGEK
>FUSION-ENST00000560069.5:13772-ENST00000652379.1:25317|899
AQDADSFFAVVRTQS
>ENST00000533035.5|SNV-8750-A-G|3
EQETLLSTIECGR
>ENST00000216297.7|SNV-13577-A-G|3
MIEAIEESK
>FUSION-ENST00000489365.1:94987-ENST00000524715.5:52409|101
LTDLGEPSSKGSPNR
>ENST00000569008.2|SNV-58625-G-A|1
DSNINGHDYMHNIVHLPVFLNSR
>FUSION-ENST00000560069.5:13772-ENST00000652379.1:25317|1442
MAACSRGYSGG
>ENST00000543979.1|SNV-77653-C-T|1
AAQDLFWKFGYNAYLSNQLPLNR
>FUSION-ENST00000560069.5:13772-ENST00000652379.1:25317|34
DPPASASRSAVMTR
>ENST00000604567.5|SNV-1808-G-C|1
NHLGIAKVVFATVRGAK
>ENST00000333957.8|SNV-26531-G-C|2
QSSSSHTDLSLTPK
>FUSION-ENST00000560069.5:13772-ENST00000652379.1:25317|1235
VDLVSCLFHRHHRR
>FUSION-ENST00000560069.5:13772-ENST00000652379.1:25317|1149
SHFPGGSLGR
>FUSION-ENST00000489365.1:94987-ENST00000524715.5:52409|256
LVVCIENHLFRARVGSIGFGNTFK
>FUSION-ENST00000560069.5:13772-ENST00000652379.1:25317|176
RGSGGVR
>ENST00000484421.5|SNV-12201-A-G|2
RRDNSFCL
>ENST00000379980.8|SNV-25804-G-C|1
YYSGLIYTYSGLFCVLINPYK
>ENST00000587198.1|SNV-104364-C-T|4
EHLFPEHEVILSSMIK
>FUSION-ENST00000489365.1:94987-ENST00000524715.5:52409|171
MLARLVLNS
>FUSION-ENST00000560069.5:13772-ENST00000652379.1:25317|521
LPAPALETRAGPLR
>FUSION-ENST00000489365.1:94987-ENST00000524715.5:52409|80
MGKNKIR
>FUSION-ENST00000489365.1:94987-ENST00000524715.5:52409|11
MVSEIGGK
>FUSION-ENST00000489365.1:94987-ENST00000524715.5:52409|26
VCIFRELLDSGK
>ENST00000376901.9|SNV-182-G-A|7
AYHSGYR
>ENST00000639555.1|SNV-304-T-G|3
LSYLHIRSLACIYTRK
>FUSION-ENST00000560069.5:13772-ENST00000652379.1:25317|849
TSPETLEISPLR
>ENST00000570478.5|SNV-237-G-A|5
KLIILSDLMSR
>FUSION-ENST00000489365.1:94987-ENST00000524715.5:52409|326
VLCCFASEVHKRDCGAR
>FUSION-ENST00000560069.5:13772-ENST00000652379.1:25317|1105
GLRSTSPSPTVTVSILVSLPK
>ENST00000375500.8|SNV-83-T-C|1
QDAPLSCPSPTKWSSVSSADSTEK
>FUSION-ENST00000560069.5:13772-ENST00000652379.1:25317|1527
AALGSPHPPPPRFK
>FUSION-ENST00000560069.5:13772-ENST00000652379.1:25317|587
CASGPAAGVGLPGPVDQR
>FUSION-ENST00000560069.5:13772-ENST00000652379.1:25317|552
ALRVWLR
>FUSION-ENST00000560069.5:13772-ENST00000652379.1:25317|806
RKIVTFK
>ENST00000251108.10|SNV-11474-A-G|5
IVGLRCSSEDLHAGQIALIK
>FUSION-ENST00000560069.5:13772-ENST00000652379.1:25317|236
PTLIRPQK
>FUSION-ENST00000560069.5:13772-ENST00000652379.1:25317|966
MLCPVLQ
>ENST00000642122.1|SNV-728059-A-T|2
NIPIAKK
>FUSION-ENST00000560069.5:13772-ENST00000652379.1:25317|577
EAGDALPGPVAGPR
>FUSION-ENST00000560069.5:13772-ENST00000652379.1:25317|1536
MTRVGTVR
>ENST00000216127.5|SNV-11096-C-T|2
EMDAYGMVLPFARRPSVNSDLK
>FUSION-ENST00000560069.5:13772-ENST00000652379.1:25317|253
SVVRPGYR
>ENST00000571170.1|SNV-21525-T-G|2
NHLPGLLTSLLGRRPEVR
>ENST00000262410.9|SNV-95528-A-G|3
SSAKTLR
>FUSION-ENST00000489365.1:94987-ENST00000524715.5:52409|285
QCWGLHPRVR
>FUSION-ENST00000560069.5:13772-ENST00000652379.1:25317|327
NEEFPVSAGHKLALIK
>FUSION-ENST00000560069.5:13772-ENST00000652379.1:25317|1437
PAWPKETLLESETQRAPSSDLID
>FUSION-ENST00000560069.5:13772-ENST00000652379.1:25317|660
LYGNRLLYDR
>ENST00000316407.9|SNV-41396-A-G|1
VSSGSLNNR
>ENST00000466630.5|SNV-35734-G-A|1
DFTREEWDQLYPAQKNLYR
>ENST00000329125.6|SNV-717-C-T|2
LTLLPLGALR
>ENST00000331898.11|SNV-875245-G-A|1
VAWLNHSTILYAGNDKWSIDPR
>ENST00000405356.5|SNV-10045-G-A|3
GSYREGSISVQVNSIKFDSE
>FUSION-ENST00000560069.5:13772-ENST00000652379.1:25317|709
QPRETDPGWARLFFSLVR
>FUSION-ENST00000560069.5:13772-ENST00000652379.1:25317|851
VTVARTSPETLEISPLR
>FUSION-ENST00000560069.5:13772-ENST00000652379.1:25317|1540
RRGVISR
>ENST00000496826.1|SNV-41396-A-G|2
FSNPSTEKVSSGSLNNR
>FUSION-ENST00000560069.5:13772-ENST00000652379.1:25317|241
KPGSLAWSRAWNASA
>ENST00000411527.5|MNV-1797-GC-G|13
DFLERSGPR
>FUSION-ENST00000560069.5:13772-ENST00000652379.1:25317|656
MTGVSHRARPVDSFR
>ENST00000216297.7|SNV-13577-A-G|4
SSFDKMIEAIEESKNGK
>FUSION-ENST00000560069.5:13772-ENST00000652379.1:25317|662
MVNTYRLYGNRLLYDR
>FUSION-ENST00000560069.5:13772-ENST00000652379.1:25317|1312
LTETSASR
>FUSION-ENST00000560069.5:13772-ENST00000652379.1:25317|167
GSRVQIPESGVAEMGAARRPVR
>FUSION-ENST00000560069.5:13772-ENST00000652379.1:25317|37
GDLELLGSRDPPASASR
>FUSION-ENST00000489365.1:94987-ENST00000524715.5:52409|17
SFVLVTQAGVQWR
>FUSION-ENST00000560069.5:13772-ENST00000652379.1:25317|442
MRAFIRSKPTR
>FUSION-ENST00000489365.1:94987-ENST00000524715.5:52409|153
MNCKVYHYFK
>ENST00000626945.2|SNV-101400-A-G|8
MELGFEFCHQHRVLALLR
>FUSION-ENST00000560069.5:13772-ENST00000652379.1:25317|459
AVRRPRR
>FUSION-ENST00000560069.5:13772-ENST00000652379.1:25317|370
MIKRDGR
>FUSION-ENST00000560069.5:13772-ENST00000652379.1:25317|717
MFRDGVSEARPPWLPR
>FUSION-ENST00000560069.5:13772-ENST00000652379.1:25317|695
VRSRLTAPSASQVQAILLPQPPD
>FUSION-ENST00000560069.5:13772-ENST00000652379.1:25317|1142
MTSYFLEIR
>FUSION-ENST00000560069.5:13772-ENST00000652379.1:25317|25
YVCMYVSEMGFGVLSCCPR
>FUSION-ENST00000489365.1:94987-ENST00000524715.5:52409|322
TQTSGQGGTAWLMLVPQKVPES
>FUSION-ENST00000560069.5:13772-ENST00000652379.1:25317|1412
DGREPLRLDSGE
>FUSION-ENST00000560069.5:13772-ENST00000652379.1:25317|317
LDGLVRPSDRPR
>ENST00000570178.1|SNV-10563-G-A|2
LEKDTADVIHPFFLDIWYICWSWL
>FUSION-ENST00000560069.5:13772-ENST00000652379.1:25317|1048
SLWKDARDSAK
>ENST00000406870.7|SNV-18962-G-C|4
YKRNLASHK
>FUSION-ENST00000489365.1:94987-ENST00000524715.5:52409|30
MSCLKIKVCIFR
>ENST00000562435.6|SNV-60458-C-A|5
RSSTASRCIHEHHCGSQASSVK
>FUSION-ENST00000560069.5:13772-ENST00000652379.1:25317|1519
MTEMSHRAR
>FUSION-ENST00000560069.5:13772-ENST00000652379.1:25317|773
ALALVSVPVILFGLDLD
>ENST00000224337.10|INDEL-63695-A-AA|6
SPPPAAPSPLPRAGKK
>FUSION-ENST00000560069.5:13772-ENST00000652379.1:25317|409
RAASGKPK
>ENST00000398944.7|SNV-2463-A-G|1
FEELTSLIRTIRNAMK
>ENST00000637150.1|SNV-1005132-A-G|1
GSLTTWTWTMR
>ENST00000461137.5|INDEL-74763-A-AA|23
KERNTRPLK
>ENST00000355044.8|SNV-193021-G-C|2
EVEFVLDEIQNYTQQKVSPWVGLR
>FUSION-ENST00000560069.5:13772-ENST00000652379.1:25317|1250
SVSFSVSLSDTPVPGRALPLPRK
>ENST00000424485.6|SNV-71137-A-G|4
LQSEVAELKVLCAK
>FUSION-ENST00000560069.5:13772-ENST00000652379.1:25317|688
LVSHSQPQVVR
>FUSION-ENST00000560069.5:13772-ENST00000652379.1:25317|344
SASPNFLEGQVAFSHPR
>FUSION-ENST00000560069.5:13772-ENST00000652379.1:25317|296
LHLRLNTGTRPIVNK
>FUSION-ENST00000560069.5:13772-ENST00000652379.1:25317|596
FTLCIYVF
>ENST00000274695.8|SNV-246768-T-G|1
MRKNPLIEIISINTGCLNACTYCK
>FUSION-ENST00000489365.1:94987-ENST00000524715.5:52409|325
RDCGARTQTSGQGGTAWLMLVPQK
>FUSION-ENST00000489365.1:94987-ENST00000524715.5:52409|42
NLTCFVLL
>FUSION-ENST00000560069.5:13772-ENST00000652379.1:25317|311
KNAASCEN
>FUSION-ENST00000560069.5:13772-ENST00000652379.1:25317|2
MIIIIVGVISRVEVISNF
>FUSION-ENST00000560069.5:13772-ENST00000652379.1:25317|243
GKKPGSLAWSRAWNASA
>FUSION-ENST00000560069.5:13772-ENST00000652379.1:25317|725
ASMVKPRLYSQYTTLAGRCAVLYCL
>ENST00000396946.8|SNV-104085-T-C|4
LERNQSPK
>FUSION-ENST00000560069.5:13772-ENST00000652379.1:25317|1171
EAEAGESLEPGK
>ENST00000639555.1|SNV-304-T-G|1
SLACIYTRK
>ENST00000370010.6|SNV-22420-G-A|1
DGTNLLSVDENEDSETSKGKK
>FUSION-ENST00000560069.5:13772-ENST00000652379.1:25317|1348
GEKRGER
>FUSION-ENST00000560069.5:13772-ENST00000652379.1:25317|1072
MLYRTGELISGLGYLIETTYE
>FUSION-ENST00000489365.1:94987-ENST00000524715.5:52409|338
TNNAKSATRISR
>FUSION-ENST00000489365.1:94987-ENST00000524715.5:52409|316
CLPSLAFRCPFHISLLDDPK
>FUSION-ENST00000560069.5:13772-ENST00000652379.1:25317|424
GGDACIYQIKTNPVSPSPAPAGGR
>ENST00000395472.2|SNV-15924-T-C|1
LPWSKKSESYSDAETVNGIEK
>FUSION-ENST00000560069.5:13772-ENST00000652379.1:25317|801
MKPVSFCNFFFFFFFLRRGFTVLPR
>FUSION-ENST00000560069.5:13772-ENST00000652379.1:25317|771
GGGLRLRPPR
>FUSION-ENST00000489365.1:94987-ENST00000524715.5:52409|341
YYRTNNAK
>FUSION-ENST00000560069.5:13772-ENST00000652379.1:25317|1371
MRVCVGRGCGVGTEGSVLR
>ENST00000376901.9|SNV-182-G-A|5
AYHSGYRAHGSK
>ENST00000372488.8|SNV-3574-C-A|1
MPGCQHGTCHKPWQCICHSGWAGK
>FUSION-ENST00000560069.5:13772-ENST00000652379.1:25317|740
SGVGDKPDQHGEIPSQLK
>FUSION-ENST00000560069.5:13772-ENST00000652379.1:25317|817
LILNRNLGRQLLASR
>FUSION-ENST00000560069.5:13772-ENST00000652379.1:25317|580
GDPPRVAR
>FUSION-ENST00000560069.5:13772-ENST00000652379.1:25317|836
QAGRQAGR
>FUSION-ENST00000560069.5:13772-ENST00000652379.1:25317|628
MEIDFCMIDVGVCVIQINTHR
>ENST00000354452.8|SNV-435779-A-C|5
ERRMAHNAR
>FUSION-ENST00000560069.5:13772-ENST00000652379.1:25317|1297
MALYTERSGSR
>FUSION-ENST00000489365.1:94987-ENST00000524715.5:52409|211
ASQLEETTLLK
>FUSION-ENST00000489365.1:94987-ENST00000524715.5:52409|292
MAYRTEKMIWLY
>FUSION-ENST00000560069.5:13772-ENST00000652379.1:25317|1205
GGERERER
>FUSION-ENST00000560069.5:13772-ENST00000652379.1:25317|1006
MLFLSSLPSTSCPHHHFGARRK
>FUSION-ENST00000560069.5:13772-ENST00000652379.1:25317|618
MIDVGVCVIQINTHRSIKK
>FUSION-ENST00000560069.5:13772-ENST00000652379.1:25317|1530
MAALGSPHPPPPR
>FUSION-ENST00000560069.5:13772-ENST00000652379.1:25317|457
RGAAGPPSCLWR
>FUSION-ENST00000489365.1:94987-ENST00000524715.5:52409|186
LVVHQCFLILPCDMNLLGIIFFFLR
>ENST00000587198.1|SNV-104364-C-T|5
MEHLFPEHEVILSSMIK
>ENST00000376901.9|SNV-182-G-A|6
MAYHSGYRAHGSK
>FUSION-ENST00000560069.5:13772-ENST00000652379.1:25317|1503
HVPLPSPGWPLPGDPR
>FUSION-ENST00000560069.5:13772-ENST00000652379.1:25317|1326
QLQEENK
>FUSION-ENST00000560069.5:13772-ENST00000652379.1:25317|404
SLGSGGSMVAK
>ENST00000588184.2|SNV-4525-C-T|5
EDDMNHCVKTFQEKTQCYK
>FUSION-ENST00000560069.5:13772-ENST00000652379.1:25317|635
DVYFTYEKRR
>FUSION-ENST00000489365.1:94987-ENST00000524715.5:52409|203
LPGLMQVAGGKRAR
>FUSION-ENST00000560069.5:13772-ENST00000652379.1:25317|1204
MPLSPPPPK
>ENST00000411527.5|MNV-1797-GC-G|8
WTRCADTTTRR
>FUSION-ENST00000489365.1:94987-ENST00000524715.5:52409|129
MFVTFRR
>ENST00000411426.1|SNV-17451-A-G|3
QCENPDMECILFHVVAIGR
>FUSION-ENST00000560069.5:13772-ENST00000652379.1:25317|1313
TCPLCRRLTP
>FUSION-ENST00000560069.5:13772-ENST00000652379.1:25317|435
SAPLRPRPGGGRR
>ENST00000535384.5|SNV-205494-C-A|5
MGDSNSDGKTGLEQDEQPLK
>ENST00000545128.5|SNV-205428-A-C|2
KPWYLEECSSTLATTSSSGESYDK
>FUSION-ENST00000560069.5:13772-ENST00000652379.1:25317|201
SGGDGRR
>ENST00000376901.9|SNV-182-G-A|3
AYHSGYRAHGSKHR
>FUSION-ENST00000560069.5:13772-ENST00000652379.1:25317|240
MIRGLGAETISTYSQTLNG
>FUSION-ENST00000560069.5:13772-ENST00000652379.1:25317|401
MVAKLKLK
>FUSION-ENST00000560069.5:13772-ENST00000652379.1:25317|1362
SQSCTCMLERQIK
>FUSION-ENST00000560069.5:13772-ENST00000652379.1:25317|697
MIDVSRR
>FUSION-ENST00000560069.5:13772-ENST00000652379.1:25317|508
APGAPCVAAMVAFLGTGVR
>FUSION-ENST00000489365.1:94987-ENST00000524715.5:52409|269
ENLQELR
>FUSION-ENST00000560069.5:13772-ENST00000652379.1:25317|248
LIEPSSSWFPPK
>ENST00000482891.5|SNV-23465-G-T|12
GCTGENEDSGSDPHIQWRSR
>FUSION-ENST00000560069.5:13772-ENST00000652379.1:25317|1355
TVLAWAER
>FUSION-ENST00000560069.5:13772-ENST00000652379.1:25317|1197
SKTNHHLLDLSQGVSGLLGER
>FUSION-ENST00000560069.5:13772-ENST00000652379.1:25317|1390
MIYLCTYFQTESRSGR
>FUSION-ENST00000560069.5:13772-ENST00000652379.1:25317|214
SEGTGDGLRCPRPIERESGSDPR
>FUSION-ENST00000560069.5:13772-ENST00000652379.1:25317|1052
AGSFFFFFFFFFFFFFFW
>FUSION-ENST00000560069.5:13772-ENST00000652379.1:25317|968
MSTVRMVLRQK
>ENST00000466630.5|SNV-35734-G-A|2
MDFTREEWDQLYPAQKNLYR
>ENST00000374660.6|SNV-32794-C-A|1
ANCGMKVSIPTKALELK
>FUSION-ENST00000560069.5:13772-ENST00000652379.1:25317|271
RVPSGPLLVSR
>ENST00000264276.11|SNV-23465-G-T|1
EEQVKQESMQ
>ENST00000411527.5|INDEL-1803-G-GA|MNV-1797-GC-G|2
RRAAVDK
>FUSION-ENST00000560069.5:13772-ENST00000652379.1:25317|640
EGIVDKDVYFTYEK
>ENST00000263915.8|SNV-126961-T-G|2
LIIQQGLVDGGFLVR
>FUSION-ENST00000560069.5:13772-ENST00000652379.1:25317|345
LTSYATPER
>ENST00000379980.8|SNV-25804-G-C|2
DRYYSGLIYTYSGLFCVLINPYK
>FUSION-ENST00000489365.1:94987-ENST00000524715.5:52409|198
QVAGGKRAR
>ENST00000651800.1|SNV-2673-T-C|3
SDRSPSSTR
>FUSION-ENST00000489365.1:94987-ENST00000524715.5:52409|124
MSLLLFSHADLIPVLLSTCTRGGK
>ENST00000216297.7|SNV-13577-A-G|6
NESNKSSFDKMIEAIEESK
>FUSION-ENST00000560069.5:13772-ENST00000652379.1:25317|820
LAGVLKLILNR
>FUSION-ENST00000560069.5:13772-ENST00000652379.1:25317|917
TDGVSYQCSFVNRVRLR
>FUSION-ENST00000560069.5:13772-ENST00000652379.1:25317|1306
IRLPGPPK
>FUSION-ENST00000489365.1:94987-ENST00000524715.5:52409|306
GSRVSKK
>FUSION-ENST00000489365.1:94987-ENST00000524715.5:52409|217
IRSNLCLLHSNFTPLLYILFFFCKK
>ENST00000555815.6|SNV-138022-G-A|2
GCTLRNTDAVVGIVIYTGHETK
>FUSION-ENST00000489365.1:94987-ENST00000524715.5:52409|110
KLCGLQNYILK
>FUSION-ENST00000560069.5:13772-ENST00000652379.1:25317|1154
LLDFNINC
>FUSION-ENST00000560069.5:13772-ENST00000652379.1:25317|729
GGQTNRASMVKPR
>FUSION-ENST00000489365.1:94987-ENST00000524715.5:52409|235
FLVSSVTN
>ENST00000544564.5|SNV-71137-A-G|2
VVADQLCAKYSK
>FUSION-ENST00000489365.1:94987-ENST00000524715.5:52409|62
KGESLIGDVRK
>FUSION-ENST00000560069.5:13772-ENST00000652379.1:25317|1225
CLERPRGI
>ENST00000406870.7|SNV-18962-G-C|5
CQASFRYKR
>FUSION-ENST00000489365.1:94987-ENST00000524715.5:52409|130
VVLLENL
>ENST00000540200.6|SNV-2958-A-G|1
YETGQLFLHSVFGYRGVVLFPWQAR
>FUSION-ENST00000560069.5:13772-ENST00000652379.1:25317|122
AGPYPYPQQVSKVNSLWHVGTM
>ENST00000588184.2|SNV-4525-C-T|1
TQCYKEQLRELCCAVATAPK
>ENST00000568846.6|SNV-10563-G-A|3
NLEIELLKLEKDTADVIHPFFLEMK
>ENST00000331898.11|SNV-875245-G-A|3
VTRVAWLNHSTILYAGNDKWSIDPR
>FUSION-ENST00000489365.1:94987-ENST00000524715.5:52409|402
PPTVKRF
>FUSION-ENST00000560069.5:13772-ENST00000652379.1:25317|672
MLLRLVSNSRPPVMRPPRPLEVLG
>FUSION-ENST00000560069.5:13772-ENST00000652379.1:25317|582
AATRGDPPR
>FUSION-ENST00000560069.5:13772-ENST00000652379.1:25317|716
FRDGVSEARPPWLPR
>ENST00000651800.1|SNV-2673-T-C|1
SPSSTRQ
>FUSION-ENST00000560069.5:13772-ENST00000652379.1:25317|1512
EKMKEINTK
>FUSION-ENST00000489365.1:94987-ENST00000524715.5:52409|214
KNTILIHL
>FUSION-ENST00000560069.5:13772-ENST00000652379.1:25317|516
VARAAGR
>ENST00000428443.8|SNV-142925-G-A|2
LKSVDVGLQGLHEK
>FUSION-ENST00000560069.5:13772-ENST00000652379.1:25317|1504
PPPPRHVPLPSPGWPLPGDPR
>ENST00000482891.5|SNV-23465-G-T|17
TLPPWIVVTSFPQALK
>FUSION-ENST00000560069.5:13772-ENST00000652379.1:25317|1395
NYLMIYLCTYFQTESRSGR
>FUSION-ENST00000560069.5:13772-ENST00000652379.1:25317|683
ARSWLTAPSASR
>ENST00000328557.5|SNV-21542-A-G|1
NMGLHSSFMALGFSGFGNLR
>ENST00000504286.1|SNV-294-C-T|7
AAQPQASSAGAGR
>FUSION-ENST00000560069.5:13772-ENST00000652379.1:25317|795
IVTFKVSHFVIQKYTDSPK
>ENST00000337343.8|SNV-189064-G-T|2
YLGIPKVGHVK
>FUSION-ENST00000560069.5:13772-ENST00000652379.1:25317|834
QAGRKTTAVLCSSQGR
>FUSION-ENST00000560069.5:13772-ENST00000652379.1:25317|1382
GTAHRFGSR
>FUSION-ENST00000560069.5:13772-ENST00000652379.1:25317|779
DPPALGLPKVR
>FUSION-ENST00000489365.1:94987-ENST00000524715.5:52409|337
SATRISR
>FUSION-ENST00000560069.5:13772-ENST00000652379.1:25317|573
AGPRSLCR
>ENST00000457542.7|SNV-50135-C-T|1
LYHLVAGCKMPSAEQSRIAQLLR
>FUSION-ENST00000489365.1:94987-ENST00000524715.5:52409|35
MMFGSIAE
>FUSION-ENST00000560069.5:13772-ENST00000652379.1:25317|972
SLDLVTRPPRPPK
>ENST00000572293.7|SNV-21525-T-G|1
RPECEQSALEGMKACMTYFPR
>FUSION-ENST00000560069.5:13772-ENST00000652379.1:25317|735
GPARWLKPVIPSLWEAKAGGSR
>FUSION-ENST00000489365.1:94987-ENST00000524715.5:52409|122
RSWGKDVCYF
>FUSION-ENST00000489365.1:94987-ENST00000524715.5:52409|391
LSFIQYFSLSVEQFGK
>FUSION-ENST00000560069.5:13772-ENST00000652379.1:25317|388
ETKVFGFR
>FUSION-ENST00000560069.5:13772-ENST00000652379.1:25317|1248
MISGGRGR
>FUSION-ENST00000560069.5:13772-ENST00000652379.1:25317|494
AGLWPTGDPASRPR
>ENST00000411527.5|MNV-1797-GC-G|11
SGPRWTR
>FUSION-ENST00000489365.1:94987-ENST00000524715.5:52409|243
FTGVEVCRTWKLVEYGFV
>FUSION-ENST00000560069.5:13772-ENST00000652379.1:25317|1287
IRNGVRR
>ENST00000517748.1|SNV-73278-T-G|5
VAICYIDQK
>FUSION-ENST00000560069.5:13772-ENST00000652379.1:25317|916
VRLRDLGFLMAK
>FUSION-ENST00000560069.5:13772-ENST00000652379.1:25317|55
CSRFIVHALGTR
>FUSION-ENST00000560069.5:13772-ENST00000652379.1:25317|761
QARPTWRNPVSIENTK
>FUSION-ENST00000560069.5:13772-ENST00000652379.1:25317|605
MCVNERAYVVISVFFLPLLR
>ENST00000314332.5|SNV-329-C-T|6
STITSREIQTAVRLLFPGELAK
>ENST00000461137.5|INDEL-74763-A-AA|1
NWLQKKR
>FUSION-ENST00000560069.5:13772-ENST00000652379.1:25317|943
SLDRTERATSFGGCQSVVE
>FUSION-ENST00000560069.5:13772-ENST00000652379.1:25317|1092
DGDFHPQGPH
>FUSION-ENST00000560069.5:13772-ENST00000652379.1:25317|979
HLPGFKR
>FUSION-ENST00000560069.5:13772-ENST00000652379.1:25317|1439
PAWPKETLLESETQR
>ENST00000581583.1|SNV-28929-C-A|4
MKEKLLLVLGALGETM
>FUSION-ENST00000560069.5:13772-ENST00000652379.1:25317|860
GVLRGKPHLGRHSGLVLAI
>FUSION-ENST00000489365.1:94987-ENST00000524715.5:52409|34
MFGSIAE
>FUSION-ENST00000560069.5:13772-ENST00000652379.1:25317|1061
NPRSGFGFLAR
>FUSION-ENST00000489365.1:94987-ENST00000524715.5:52409|369
MVLGGGALGRGGD
>ENST00000651323.1|SNV-19803-C-T|2
FRLSCLSIR
>FUSION-ENST00000560069.5:13772-ENST00000652379.1:25317|898
MLNLFRSYGSSCSQWDSIR
>FUSION-ENST00000489365.1:94987-ENST00000524715.5:52409|1
IINCKHLRVGF
>FUSION-ENST00000560069.5:13772-ENST00000652379.1:25317|48
LQARTTTPADFYVVSHVFR
>FUSION-ENST00000560069.5:13772-ENST00000652379.1:25317|1376
GNAFQSPIRMHRALFPSWSWS
>FUSION-ENST00000560069.5:13772-ENST00000652379.1:25317|464
GSRGGSRWGPR
>ENST00000354852.5|SNV-45755-C-A|5
LKTVFHAPDMSR
>FUSION-ENST00000489365.1:94987-ENST00000524715.5:52409|37
MNTQLYIE
>ENST00000455584.2|MNV-22470-AC-A|15
YWTSKPEPSTREQFLQYAYDISLTR
>FUSION-ENST00000560069.5:13772-ENST00000652379.1:25317|396
GIDGRAPPGVEPAA
>FUSION-ENST00000560069.5:13772-ENST00000652379.1:25317|1238
LLDFNINGVLRVDLVSCLFHRHHR
>ENST00000359486.7|INDEL-132190-T-TC|1
EGADQSIQFLCPSFSQSGYQVYP
>FUSION-ENST00000560069.5:13772-ENST00000652379.1:25317|651
CRCLCYTNKYTSLYK
>ENST00000536612.3|SNV-189064-G-T|2
HMYLGIPKVGHVK
>ENST00000424714.1|SNV-27140-C-T|3
VNVTPQQMPQTEK
>FUSION-ENST00000560069.5:13772-ENST00000652379.1:25317|349
PTGDAAALFP
>FUSION-ENST00000560069.5:13772-ENST00000652379.1:25317|1441
AACSRGYSGG
>FUSION-ENST00000560069.5:13772-ENST00000652379.1:25317|84
VILLSTR
>ENST00000466630.5|SNV-35734-G-A|6
VRSQESLTFQDVAMDFTR
>FUSION-ENST00000560069.5:13772-ENST00000652379.1:25317|221
RSEGTGDGLR
>FUSION-ENST00000560069.5:13772-ENST00000652379.1:25317|298
AGGKLHLR
>FUSION-ENST00000560069.5:13772-ENST00000652379.1:25317|601
FFPHSFSLFRVSFLPVCLLK
>FUSION-ENST00000489365.1:94987-ENST00000524715.5:52409|192
VHKVAYR
>FUSION-ENST00000560069.5:13772-ENST00000652379.1:25317|1331
EEGWKER
>ENST00000396946.8|SNV-104085-T-C|5
MEEECKLERNQSPK
>FUSION-ENST00000475789.1:7623-ENST00000405243.1:39117|10
ERISLYSDSIK
>FUSION-ENST00000489365.1:94987-ENST00000524715.5:52409|300
CFAVTSIQHHK
>ENST00000411527.5|MNV-1797-GC-G|1
SCARPCSGKWSPQ
>ENST00000588184.2|SNV-4525-C-T|3
TFQEKTQCYKEQLR
>FUSION-ENST00000560069.5:13772-ENST00000652379.1:25317|1202
MPLSPPPPKMK
>FUSION-ENST00000560069.5:13772-ENST00000652379.1:25317|664
MVNTYRLYGNR
>FUSION-ENST00000560069.5:13772-ENST00000652379.1:25317|1221
CPSLSFYVCLFLCQSVRHPR
>FUSION-ENST00000560069.5:13772-ENST00000652379.1:25317|369
RDGRGHSYCAAR
>FUSION-ENST00000560069.5:13772-ENST00000652379.1:25317|701
GFLVFLRVFNPR
>FUSION-ENST00000489365.1:94987-ENST00000524715.5:52409|194
NEIVKDSF
>FUSION-ENST00000560069.5:13772-ENST00000652379.1:25317|1284
RGAGTCNPSYSGGWGGRIA
>ENST00000672277.1|SNV-351409-A-T|4
KQPGNGK
>ENST00000411922.5|MNV-661-AGGGACTCTGCAAGCA-A|3
SGSAAQAEWLQR
>FUSION-ENST00000560069.5:13772-ENST00000652379.1:25317|1291
LSSRGQEFETSPANVVKPPSLLKIR
>ENST00000366630.5|SNV-46890-C-T|3
GYRVENYDHKVMVPFGFPEFFR
>ENST00000571170.1|SNV-21525-T-G|3
MNHLPGLLTSLLGRRPEVR
>ENST00000228682.7|SNV-10602-T-G|2
SSSSSSSSSAYTVSR
>FUSION-ENST00000560069.5:13772-ENST00000652379.1:25317|1115
LSVSVSGSR
>FUSION-ENST00000560069.5:13772-ENST00000652379.1:25317|356
MFSLIKNESRR
>FUSION-ENST00000560069.5:13772-ENST00000652379.1:25317|82
MCLAEEPMGR
>FUSION-ENST00000560069.5:13772-ENST00000652379.1:25317|1174
PAPREAEAGESLEPGK
>ENST00000216297.7|SNV-13577-A-G|2
MIEAIEESKNGK
>FUSION-ENST00000560069.5:13772-ENST00000652379.1:25317|622
MIDVGVCVIQINTHR
>ENST00000262410.9|SNV-95528-A-G|1
TLRNRPCLSPK
>FUSION-ENST00000560069.5:13772-ENST00000652379.1:25317|1116
CLSLSVSVSVSLSLSLSLSLCLSVR
>FUSION-ENST00000560069.5:13772-ENST00000652379.1:25317|1228
VLRCLERPR
>FUSION-ENST00000560069.5:13772-ENST00000652379.1:25317|75
MYILPPFLHSLFINNFR
>ENST00000616793.5|SNV-121383-T-C|2
IREPEQRK
>ENST00000504286.1|SNV-294-C-T|4
TQCTAATRCPATGFECRR
>FUSION-ENST00000560069.5:13772-ENST00000652379.1:25317|1
IIIIVGVISRVEVISNF
>FUSION-ENST00000489365.1:94987-ENST00000524715.5:52409|13
RFPCLPQPPE
>FUSION-ENST00000560069.5:13772-ENST00000652379.1:25317|809
GVPWSVYHRTVHVR
>FUSION-ENST00000560069.5:13772-ENST00000652379.1:25317|1538
GVISRVEVISNF
>ENST00000265224.9|SNV-10177-C-A|2
LLSFWKR
>ENST00000461137.5|INDEL-74763-A-AA|20
NTRPLKNCGEASER
>FUSION-ENST00000560069.5:13772-ENST00000652379.1:25317|126
GCKSRAGPYPYPQQVSK
>FUSION-ENST00000560069.5:13772-ENST00000652379.1:25317|1023
YDPLNNIFANQKVFQ
>FUSION-ENST00000560069.5:13772-ENST00000652379.1:25317|511
RCSRVCPGVDQR
>ENST00000411527.5|MNV-1797-GC-G|INDEL-1803-G-GA|2
SIEDWNNYKDFLERR
>ENST00000411527.5|INDEL-1803-G-GA|4
GGQGVQTQLR
>FUSION-ENST00000560069.5:13772-ENST00000652379.1:25317|715
MFRDGVSEARPPWLPRQPR
>ENST00000461940.5|SNV-5138-A-T|1
ILKMFGERA
>FUSION-ENST00000560069.5:13772-ENST00000652379.1:25317|350
MPTGDAAALFP
>FUSION-ENST00000560069.5:13772-ENST00000652379.1:25317|65
FLPFFNLIF
>FUSION-ENST00000489365.1:94987-ENST00000524715.5:52409|23
MILFLFSSLMKYG
>ENST00000282728.10|SNV-2513-A-T|1
FSNDQTIELEMKFETQKYLSPPER
>FUSION-ENST00000560069.5:13772-ENST00000652379.1:25317|107
MMCCCHGNPAQYERNR
>ENST00000535384.5|SNV-205494-C-A|4
GDSNSDGKTGLEQDEQPLK
>FUSION-ENST00000560069.5:13772-ENST00000652379.1:25317|1387
IYLCTYFQTESRSGRGEAR
>ENST00000368827.10|SNV-12201-A-G|2
SVCKASGAK
>FUSION-ENST00000560069.5:13772-ENST00000652379.1:25317|1110
YPPPSLFLQKKLK
>FUSION-ENST00000489365.1:94987-ENST00000524715.5:52409|179
MNASCDFYFK
>ENST00000280346.11|SNV-301-G-T|2
LLLQLLVSPGRR
>ENST00000556217.5|SNV-13577-A-G|1
IEAIEESKNGKK
>FUSION-ENST00000560069.5:13772-ENST00000652379.1:25317|579
GDPPRVAREAGDALPGPVAGPR
>FUSION-ENST00000489365.1:94987-ENST00000524715.5:52409|81
QNFEVLGDKFHKIS
>FUSION-ENST00000560069.5:13772-ENST00000652379.1:25317|382
LLAECPAGPEAFTLK
>ENST00000461137.5|INDEL-74763-A-AA|10
SELKGQRGNVCQK
>ENST00000560626.6|SNV-305439-A-G|4
SRLVDPEILRDQSR
>FUSION-ENST00000560069.5:13772-ENST00000652379.1:25317|1127
DPILKSGVASPSTVSKNR
>FUSION-ENST00000489365.1:94987-ENST00000524715.5:52409|58
MFCALIES
>FUSION-ENST00000560069.5:13772-ENST00000652379.1:25317|1380
FGSRGNAFQSPIR
>FUSION-ENST00000560069.5:13772-ENST00000652379.1:25317|986
RLALSPR
>FUSION-ENST00000489365.1:94987-ENST00000524715.5:52409|59
GESLIGDVRKG
>ENST00000555815.6|SNV-138022-G-A|1
NTDAVVGIVIYTGHETK
>FUSION-ENST00000489365.1:94987-ENST00000524715.5:52409|315
MCLPSLAFRCPFHISLLDDPKR
>ENST00000320129.7|SNV-23805-G-T|3
SSTLNKHHKIHNEK
>FUSION-ENST00000560069.5:13772-ENST00000652379.1:25317|904
MFGQDLAFPPYFTS
>FUSION-ENST00000560069.5:13772-ENST00000652379.1:25317|530
GWASGCARGSGLPVTR
>FUSION-ENST00000560069.5:13772-ENST00000652379.1:25317|425
GGDACIYQIK
>FUSION-ENST00000560069.5:13772-ENST00000652379.1:25317|1352
MTVLAWAERGGPGTRKPA
>ENST00000280481.9|SNV-1226-C-G|3
EHFQVLVRIRGGAENTAPK
>FUSION-ENST00000560069.5:13772-ENST00000652379.1:25317|1359
MLERQIK
>FUSION-ENST00000560069.5:13772-ENST00000652379.1:25317|634
MQTTTTCISALNTLAYGK
>ENST00000651323.1|SNV-19802-G-T|3
LQRFQCGELPFLTHVNPSLR
>FUSION-ENST00000560069.5:13772-ENST00000652379.1:25317|950
NSSLQHTRPLAGEFLSMSVK
>FUSION-ENST00000373664.8:48945-ENST00000493688.5:23005|3
TFPWIIEVLNLQPFYFYKMDLK
>FUSION-ENST00000560069.5:13772-ENST00000652379.1:25317|563
ALPERACGPRGR
>FUSION-ENST00000489365.1:94987-ENST00000524715.5:52409|289
MVILDLS
>FUSION-ENST00000489365.1:94987-ENST00000524715.5:52409|347
FHCYQSIFC
>ENST00000491805.5|SNV-65597-G-A|6
MQEKLPTMRWILQSMLA
>FUSION-ENST00000560069.5:13772-ENST00000652379.1:25317|380
LLAECPAGPEAFTLKK
>ENST00000445552.6|INDEL-3419-A-AA|3
KDADSYIEFGYSWKNHHLV
>ENST00000216727.8|SNV-246-G-T|5
AAAAAAAAAAGAAGGRGSGPVR
>FUSION-ENST00000560069.5:13772-ENST00000652379.1:25317|1146
WHSPLTR
>FUSION-ENST00000560069.5:13772-ENST00000652379.1:25317|770
MGGGLRLRPPRSPGR
>FUSION-ENST00000560069.5:13772-ENST00000652379.1:25317|1187
MVLYTERSGSR
>FUSION-ENST00000489365.1:94987-ENST00000524715.5:52409|327
VLCCFASEVHKR
>ENST00000525494.1|SNV-104295-A-G|4
MYSKNGTMHGFVNR
>FUSION-ENST00000489365.1:94987-ENST00000524715.5:52409|183
MNLLGIIFFFLRR
>ENST00000482891.5|SNV-23465-G-T|3
EGRAAGAR
>FUSION-ENST00000560069.5:13772-ENST00000652379.1:25317|1311
LTETSASRVPVILLR
>FUSION-ENST00000560069.5:13772-ENST00000652379.1:25317|802
KPVSFCNFFFFFFFLRR
>FUSION-ENST00000560069.5:13772-ENST00000652379.1:25317|299
QPKAGGKLHLR
>FUSION-ENST00000560069.5:13772-ENST00000652379.1:25317|1546
LNQESCISICEIR
>ENST00000493076.5|SNV-16660-G-A|1
NTMRRGM
>FUSION-ENST00000489365.1:94987-ENST00000524715.5:52409|328
VLCCFASEVHK
>ENST00000482891.5|SNV-23465-G-T|18
QSKTLPPWIVVTSFPQALKK
>FUSION-ENST00000560069.5:13772-ENST00000652379.1:25317|395
RRYSHDPPGSFR
>FUSION-ENST00000560069.5:13772-ENST00000652379.1:25317|733
WLKPVIPSLWEAKAGGSR
>ENST00000463410.1|SNV-4354-T-A|4
LLHTSLASASAWTLTATSWK
>FUSION-ENST00000560069.5:13772-ENST00000652379.1:25317|591
MWGRGCR
>FUSION-ENST00000560069.5:13772-ENST00000652379.1:25317|1477
VGRLGSDWTTPDRAVLGGGLTYR
>FUSION-ENST00000560069.5:13772-ENST00000652379.1:25317|707
ETDPGWARLFFSLVR
>ENST00000488342.5|SNV-126961-T-G|7
EVSWYGIVRVTPK
>ENST00000482891.5|SNV-23465-G-T|2
EGRAAGARR
>ENST00000375715.5|SNV-219242-G-C|2
NPAGQMEGPWCFTQNK
>FUSION-ENST00000560069.5:13772-ENST00000652379.1:25317|1155
ALPLPRE
>ENST00000511608.5|SNV-29279-A-G|1
DNCLLKYSPGGTPTAIK
>FUSION-ENST00000489365.1:94987-ENST00000524715.5:52409|112
DICIPTHTYIHNITCILK
>FUSION-ENST00000560069.5:13772-ENST00000652379.1:25317|1293
SGSRLSSR
>FUSION-ENST00000560069.5:13772-ENST00000652379.1:25317|497
RAGLWPTGDPASRPR
>FUSION-ENST00000560069.5:13772-ENST00000652379.1:25317|1457
DQAGRRGETPSL
>FUSION-ENST00000489365.1:94987-ENST00000524715.5:52409|208
QWPLSEACFIR
>FUSION-ENST00000560069.5:13772-ENST00000652379.1:25317|332
GLQLFPMNEEFPVSAGHK
>FUSION-ENST00000560069.5:13772-ENST00000652379.1:25317|896
SYGSSCSQWDSIR
>FUSION-ENST00000560069.5:13772-ENST00000652379.1:25317|1071
LYRTGELISGLGYLIETTYE
>FUSION-ENST00000489365.1:94987-ENST00000524715.5:52409|154
CWVCVVV
>ENST00000368827.10|SNV-12201-A-G|3
GGETIRSVCKASGAK
>FUSION-ENST00000489365.1:94987-ENST00000524715.5:52409|98
GSPNRAHVQTEPR
>FUSION-ENST00000489365.1:94987-ENST00000524715.5:52409|296
SGSAILITHILSTLESMAYR
>FUSION-ENST00000560069.5:13772-ENST00000652379.1:25317|439
AFIRSKPTRSAPLRPRPGGGR
>ENST00000483569.1|SNV-188211-G-A|1
AIVLGSSGPWWNLRSPSPALGCAW
>FUSION-ENST00000560069.5:13772-ENST00000652379.1:25317|62
MLPTLVSNSCPQAIR
>ENST00000393094.7|SNV-64550-G-A|4
YVEQLLTLFNRFSKLIK
>FUSION-ENST00000560069.5:13772-ENST00000652379.1:25317|333
DGDRGLQLFPMNEEFPVSAGHK
>FUSION-ENST00000560069.5:13772-ENST00000652379.1:25317|791
VSHFVIQK
>ENST00000568876.5|SNV-10563-G-A|1
DTADVIHPFFLAQK
>ENST00000274695.8|SNV-246768-T-G|4
LGGARLDLPKMR
>ENST00000475157.1|SNV-232-G-T|2
VFIGALQEALTEHYK
>FUSION-ENST00000560069.5:13772-ENST00000652379.1:25317|1001
NTTKETHTQTKDNYSVCK
>ENST00000216127.5|SNV-11096-C-T|5
VKEMDAYGMVLPFAR
>FUSION-ENST00000489365.1:94987-ENST00000524715.5:52409|244
FTGVEVCRTWK
>FUSION-ENST00000560069.5:13772-ENST00000652379.1:25317|173
MASVALGRSK
>ENST00000464395.1|SNV-27140-C-T|8
KHLLNGDNMRCSVNVTPQQMPQTEK
>ENST00000570178.1|SNV-10563-G-A|1
DTADVIHPFFLDIWYICWSWL
>FUSION-ENST00000560069.5:13772-ENST00000652379.1:25317|610
MKSVVFMCVNER
>FUSION-ENST00000560069.5:13772-ENST00000652379.1:25317|489
LPGPAGLLFSRASERPDSR
>FUSION-ENST00000560069.5:13772-ENST00000652379.1:25317|307
MWRTEDPLPGAARGGPK
>FUSION-ENST00000560069.5:13772-ENST00000652379.1:25317|1472
RVDRLGPGVR
>FUSION-ENST00000560069.5:13772-ENST00000652379.1:25317|837
PCHRQAGRQAGR
>FUSION-ENST00000560069.5:13772-ENST00000652379.1:25317|1135
YTPATVYGIKSIIK
>FUSION-ENST00000560069.5:13772-ENST00000652379.1:25317|142
GRAPWNGFAPR
>FUSION-ENST00000489365.1:94987-ENST00000524715.5:52409|227
MVLEEYFLFLSS
>FUSION-ENST00000560069.5:13772-ENST00000652379.1:25317|250
GERLIEPSSSWFPPK
>ENST00000560626.6|SNV-305439-A-G|2
LVDPEILRDQSR
>FUSION-ENST00000560069.5:13772-ENST00000652379.1:25317|158
GQSVLRDGRAPFR
>FUSION-ENST00000489365.1:94987-ENST00000524715.5:52409|349
VQPGYQEGSKFRK
>ENST00000376901.9|SNV-182-G-A|8
MAYHSGYR
>ENST00000646253.1|INDEL-264264-C-CA|2
TEGVKEAQAPCPGSTT
>ENST00000482891.5|SNV-23465-G-T|19
QSKTLPPWIVVTSFPQALK
>ENST00000248594.11|MNV-73538-TACAA-T|2
NSYNYMKFMELRK
>FUSION-ENST00000489365.1:94987-ENST00000524715.5:52409|263
MALYKRGIFQR
>FUSION-ENST00000560069.5:13772-ENST00000652379.1:25317|507
APGAPCVAAMVAFLGTGVRVAR
>ENST00000483569.1|SNV-188211-G-A|4
PTRRPARPQRAIVLGSSGPWWNLR
>FUSION-ENST00000560069.5:13772-ENST00000652379.1:25317|699
VFNPRGLFR
>FUSION-ENST00000560069.5:13772-ENST00000652379.1:25317|744
AEAGESLEPGKRR
>FUSION-ENST00000560069.5:13772-ENST00000652379.1:25317|833
KTTAVLCSSQGR
>FUSION-ENST00000560069.5:13772-ENST00000652379.1:25317|195
RGCGVLPPPPPPR
>FUSION-ENST00000560069.5:13772-ENST00000652379.1:25317|1090
MWSVGQRGDQEGR
>FUSION-ENST00000560069.5:13772-ENST00000652379.1:25317|427
MPTGADPLRGGDACIYQIK
>ENST00000406870.7|SNV-18962-G-C|3
RNLASHK
>FUSION-ENST00000560069.5:13772-ENST00000652379.1:25317|1337
TRGTGDAEACLREEGWK
>FUSION-ENST00000560069.5:13772-ENST00000652379.1:25317|217
VVCVGGRRR
>ENST00000265299.6|SNV-110813-A-C|1
ESHFSILFSLQPGLLRDWRTER
>ENST00000262410.9|SNV-95528-A-G|4
TSTRSSAKTLR
>FUSION-ENST00000560069.5:13772-ENST00000652379.1:25317|305
TEDPLPGAAR
>FUSION-ENST00000560069.5:13772-ENST00000652379.1:25317|487
ASERPDSRCRPGSGSLTHPGAAGK
>FUSION-ENST00000560069.5:13772-ENST00000652379.1:25317|260
SQRKLWWR
>FUSION-ENST00000489365.1:94987-ENST00000524715.5:52409|395
MLVVQGLECSVRL
>FUSION-ENST00000560069.5:13772-ENST00000652379.1:25317|390
YSHDPPGSFRETK
>ENST00000426988.1|SNV-142925-G-A|2
QNLLQAALEFHGVAQDMWDCKVCMK
>FUSION-ENST00000489365.1:94987-ENST00000524715.5:52409|276
SQKLGVRHSR
>FUSION-ENST00000652320.1:94987-ENST00000524715.5:52409|4
NLLFKYATNSEEILKMMISTASL
>FUSION-ENST00000560069.5:13772-ENST00000652379.1:25317|589
WGRGCRCASGPAAGVGLPGPVDQR
>FUSION-ENST00000560069.5:13772-ENST00000652379.1:25317|1484
IWAGHASSRLSLR
>ENST00000424485.6|SNV-71137-A-G|1
VLCAKYSKEYGK
>FUSION-ENST00000652320.1:94987-ENST00000524715.5:52409|1
MMISTASL
>FUSION-ENST00000489365.1:94987-ENST00000524715.5:52409|113
LTLYQCCYLLAQEGENR
>ENST00000265224.9|SNV-10178-A-G|6
MNKLFGFWK
>ENST00000403593.9|SNV-11780-C-T|1
VQELAKRDGWENVPPFDHPLIWK
>FUSION-ENST00000560069.5:13772-ENST00000652379.1:25317|890
MEVPVPSGTVSGER
>FUSION-ENST00000560069.5:13772-ENST00000652379.1:25317|302
MQPKAGGK
>FUSION-ENST00000560069.5:13772-ENST00000652379.1:25317|1505
RPPPPRHVPLPSPGWPLPGDPR
>ENST00000488149.5|SNV-110620-G-A|2
MLQTFESCLATAELPR
>ENST00000264042.8|SNV-119606-C-T|1
AITEVTTILQHILIRLENLQK
>FUSION-ENST00000560069.5:13772-ENST00000652379.1:25317|1370
RVCVGRGCGVGTEGSVLR
>ENST00000615612.2|SNV-25280-A-G|5
REIELLLLGTSNSGK
>FUSION-ENST00000489365.1:94987-ENST00000524715.5:52409|187
WARIKGR
>FUSION-ENST00000560069.5:13772-ENST00000652379.1:25317|239
IRGLGAETISTYSQTLNG
>FUSION-ENST00000560069.5:13772-ENST00000652379.1:25317|456
RGAAGPPSCLWRWDPAAVFSWWPGR
>FUSION-ENST00000560069.5:13772-ENST00000652379.1:25317|1363
MSQSCTCMLERQIK
>FUSION-ENST00000560069.5:13772-ENST00000652379.1:25317|743
MPRWTHHLK
>FUSION-ENST00000489365.1:94987-ENST00000524715.5:52409|204
LPGLMQVAGGKR
>ENST00000508541.1|SNV-365193-A-C|3
MPQEGVCPWHLPAQQPGRLHLR
>FUSION-ENST00000560069.5:13772-ENST00000652379.1:25317|937
MSRIDPDSISK
>FUSION-ENST00000560069.5:13772-ENST00000652379.1:25317|686
AFLFSRFLSFFCFFPACFLA
>ENST00000495668.1|SNV-22716-C-A|2
MSRMLQMFRELTAVR
>FUSION-ENST00000560069.5:13772-ENST00000652379.1:25317|1031
MVTSTHKVPTERR
>FUSION-ENST00000560069.5:13772-ENST00000652379.1:25317|153
DGRWPPLPSADR
>FUSION-ENST00000560069.5:13772-ENST00000652379.1:25317|1132
MNKDPILK
>FUSION-ENST00000560069.5:13772-ENST00000652379.1:25317|1211
VRGGEERR
>ENST00000447721.6|SNV-23155-G-T|4
LTSTAGLTFRLIFLVSPPLHSRPK
>FUSION-ENST00000560069.5:13772-ENST00000652379.1:25317|477
WPAGRPPLPGGSS
>ENST00000639555.1|SNV-304-T-G|4
LSYLHIRSLACIYTR
>FUSION-ENST00000560069.5:13772-ENST00000652379.1:25317|1014
SPQRSPYLTK
>FUSION-ENST00000560069.5:13772-ENST00000652379.1:25317|1145
WHSPLTRVGK
>FUSION-ENST00000560069.5:13772-ENST00000652379.1:25317|1224
SVSLFLPVSVSASLSLSR
>ENST00000485974.1|SNV-1716-G-A|2
TTHVVICVSMKIR
>FUSION-ENST00000489365.1:94987-ENST00000524715.5:52409|49
HYLYILMSFSLPLNVIVYL
>FUSION-ENST00000560069.5:13772-ENST00000652379.1:25317|130
RPVSSRWPLKIR
>ENST00000570069.5|SNV-5498-A-G|3
SSRTQSKSAR
>FUSION-ENST00000560069.5:13772-ENST00000652379.1:25317|925
SREFLRGGAFGGDAIVGLNT
>FUSION-ENST00000560069.5:13772-ENST00000652379.1:25317|483
AARATVPPCALRCGRPGRPR
>FUSION-ENST00000560069.5:13772-ENST00000652379.1:25317|700
GFLVFLRVFNPRGLFR
>ENST00000398944.7|SNV-2463-A-G|5
RFEELTSLIR
>ENST00000224337.10|INDEL-63695-A-AA|5
AGKKTNDTTEDNSSCLSTECFK
>FUSION-ENST00000560069.5:13772-ENST00000652379.1:25317|1095
LLGARPSSAKVQR
>FUSION-ENST00000560069.5:13772-ENST00000652379.1:25317|42
TTTPADFYVVSHVFRR
>FUSION-ENST00000560069.5:13772-ENST00000652379.1:25317|1016
MSALFEWLPISL
>FUSION-ENST00000560069.5:13772-ENST00000652379.1:25317|1227
VLRCLERPRGI
>FUSION-ENST00000560069.5:13772-ENST00000652379.1:25317|1185
MVLYTERSGSRLSSR
>FUSION-ENST00000560069.5:13772-ENST00000652379.1:25317|576
VPGSGPR
>FUSION-ENST00000560069.5:13772-ENST00000652379.1:25317|1290
GQEFETSPANVVKPPSLLK
>ENST00000251108.10|SNV-11474-A-G|1
CSSEDLHAGQIALIKHGSRLK
>FUSION-ENST00000560069.5:13772-ENST00000652379.1:25317|31
FKQTASFLFR
>FUSION-ENST00000560069.5:13772-ENST00000652379.1:25317|1190
MTCPLCHRLTP
>FUSION-ENST00000560069.5:13772-ENST00000652379.1:25317|902
MAQDADSFFAVVR
>ENST00000261592.9|SNV-205494-C-A|2
LSDSPLSAQLTSEYR
>FUSION-ENST00000560069.5:13772-ENST00000652379.1:25317|136
EGPVPWKASR
>FUSION-ENST00000560069.5:13772-ENST00000652379.1:25317|1473
LGSDWTTPDRAVLGGGLTYR
>FUSION-ENST00000560069.5:13772-ENST00000652379.1:25317|143
SPNPEWRRWAPR
>FUSION-ENST00000560069.5:13772-ENST00000652379.1:25317|649
ARPVDSFRFFISFVSTR
>FUSION-ENST00000560069.5:13772-ENST00000652379.1:25317|962
CLLIHEYKR
>FUSION-ENST00000560069.5:13772-ENST00000652379.1:25317|631
QTTTTCISALNTLAYGKYVSVVWK
>FUSION-ENST00000560069.5:13772-ENST00000652379.1:25317|1490
KMIWAGHASSR
>FUSION-ENST00000560069.5:13772-ENST00000652379.1:25317|1497
TRGRNSSIDTADLHLWNPQSSTHK
>FUSION-ENST00000560069.5:13772-ENST00000652379.1:25317|209
ESGSDPRIR
>FUSION-ENST00000560069.5:13772-ENST00000652379.1:25317|429
MPTGADPLR
>FUSION-ENST00000560069.5:13772-ENST00000652379.1:25317|228
EWTGAAGAARAR
>FUSION-ENST00000489365.1:94987-ENST00000524715.5:52409|318
CLPSLAFR
>ENST00000488342.5|SNV-126961-T-G|9
EVSWYGIVR
>FUSION-ENST00000489365.1:94987-ENST00000524715.5:52409|308
ILKGSRVSK
>ENST00000245255.7|SNV-23626-G-T|2
LVIIVGIDCYHDMTAGR
>FUSION-ENST00000489365.1:94987-ENST00000524715.5:52409|265
SAGLGSWLNMALYKR
>FUSION-ENST00000560069.5:13772-ENST00000652379.1:25317|609
KSVVFMCVNER
>ENST00000360655.8|SNV-583263-C-T|4
SMPGKSPSAPVPSKEGER
>FUSION-ENST00000489365.1:94987-ENST00000524715.5:52409|218
IRSNLCLLHSNFTPLLYILFFFCK
>FUSION-ENST00000560069.5:13772-ENST00000652379.1:25317|804
KPVSFCNFFFFFFFLR
>FUSION-ENST00000560069.5:13772-ENST00000652379.1:25317|1044
LTCPTEVK
>FUSION-ENST00000560069.5:13772-ENST00000652379.1:25317|294
LNTGTRPIVNK
>FUSION-ENST00000560069.5:13772-ENST00000652379.1:25317|565
RALPERACGPR
>FUSION-ENST00000560069.5:13772-ENST00000652379.1:25317|4
MIIIIVGVISR
>FUSION-ENST00000560069.5:13772-ENST00000652379.1:25317|721
VKPRLYSQYTTLAGRCAVLYCL
>FUSION-ENST00000560069.5:13772-ENST00000652379.1:25317|447
MSEYARPVQ
>FUSION-ENST00000560069.5:13772-ENST00000652379.1:25317|778
DPPALGLPKVRG
>FUSION-ENST00000489365.1:94987-ENST00000524715.5:52409|21
ELLDSGK
>FUSION-ENST00000560069.5:13772-ENST00000652379.1:25317|335
MGIGDCNYSP
>ENST00000396634.5|MNV-2129-GCTCTTGGA-G|4
QDAYDGKDYIALNEDLRR
>ENST00000651323.1|SNV-19803-C-T|4
FQCGELPFLTHVNPRFR
>FUSION-ENST00000560069.5:13772-ENST00000652379.1:25317|398
LKGIDGR
>FUSION-ENST00000560069.5:13772-ENST00000652379.1:25317|223
ARVVCVGGR
>FUSION-ENST00000560069.5:13772-ENST00000652379.1:25317|675
FVFLVGTPCLSMLLR
>FUSION-ENST00000560069.5:13772-ENST00000652379.1:25317|1409
STDPFFLSFFLSFFLSFFLSFFLS
>ENST00000635990.2|SNV-435779-A-C|1
AHNARERLR
>ENST00000604567.5|SNV-1808-G-C|3
NHLGIAK
>FUSION-ENST00000560069.5:13772-ENST00000652379.1:25317|420
APAALVTLDNLGPIARPPWRRRPIR
>FUSION-ENST00000560069.5:13772-ENST00000652379.1:25317|567
VPVRSRR
>FUSION-ENST00000560069.5:13772-ENST00000652379.1:25317|674
MLLRLVSNSRPPVMR
>FUSION-ENST00000560069.5:13772-ENST00000652379.1:25317|1533
TRVGTVRSGR
>FUSION-ENST00000560069.5:13772-ENST00000652379.1:25317|987
RRLALSPR
>FUSION-ENST00000560069.5:13772-ENST00000652379.1:25317|364
GHSYCAARGEILGPAQDGPERK
>ENST00000373555.9|SNV-49132-G-C|1
TRPADQTTAEQGMRQLEQENAALK
>FUSION-ENST00000489365.1:94987-ENST00000524715.5:52409|93
WSYVALQYNYLAA
>FUSION-ENST00000560069.5:13772-ENST00000652379.1:25317|199
AHTRPSPAVESGRER
>FUSION-ENST00000560069.5:13772-ENST00000652379.1:25317|1191
TCPLCHR
>FUSION-ENST00000560069.5:13772-ENST00000652379.1:25317|256
SVAVLTCK
>ENST00000517748.1|SNV-73278-T-G|4
MVAICYIDQKEPQR
>FUSION-ENST00000560069.5:13772-ENST00000652379.1:25317|564
ALPERACGPR
>FUSION-ENST00000560069.5:13772-ENST00000652379.1:25317|557
AWPAFGPSCVPVVGGAGRK
>FUSION-ENST00000560069.5:13772-ENST00000652379.1:25317|623
EIDFCMIDVGVCVIQINTHRSIKK
>FUSION-ENST00000560069.5:13772-ENST00000652379.1:25317|1506
MRPPPPRHVPLPSPGWPLPGDPR
>FUSION-ENST00000489365.1:94987-ENST00000524715.5:52409|61
GESLIGDVR
>FUSION-ENST00000560069.5:13772-ENST00000652379.1:25317|812
TLSRGVPWSVYHR
>ENST00000474136.5|SNV-149096-A-C|3
SGGAEQTQTMQMGVKTT
>FUSION-ENST00000560069.5:13772-ENST00000652379.1:25317|1226
LSLSASLFLFLR
>FUSION-ENST00000560069.5:13772-ENST00000652379.1:25317|1241
GAFSDFSLGHVWRPYFSYFPDK
>FUSION-ENST00000560069.5:13772-ENST00000652379.1:25317|387
ETKVFGFRGEYGCK
>ENST00000216127.5|SNV-11096-C-T|4
VKEMDAYGMVLPFARRPSVNSDLK
>ENST00000466630.5|SNV-35734-G-A|8
NDGSQMVRSQESLTFQDVAMDFTR
>ENST00000464395.1|SNV-27140-C-T|2
CSVNVTPQQMPQTEK
>FUSION-ENST00000475789.1:7623-ENST00000405243.1:39117|8
ERISLYSDSIKK
>FUSION-ENST00000560069.5:13772-ENST00000652379.1:25317|869
FYRPFLSGKNRSPVR
>FUSION-ENST00000560069.5:13772-ENST00000652379.1:25317|322
SLPFVHTARR
>ENST00000216727.8|SNV-246-G-T|6
MAAAAAAAAAAGAAGGRGSGPVR
>ENST00000488342.5|SNV-126961-T-G|10
MEVSWYGIVR
>FUSION-ENST00000560069.5:13772-ENST00000652379.1:25317|1049
MSLWKDARDSAK
>ENST00000651323.1|SNV-19802-G-T|2
FQCGELPFLTHVNPSLR
>ENST00000485974.1|SNV-1716-G-A|1
TTHVVICVSMKIRMK
>FUSION-ENST00000489365.1:94987-ENST00000524715.5:52409|273
HSRCFNKPTGVCSWYALR
>ENST00000421745.6|SNV-218307-G-C|2
MNTCVDTYTNRLR
>FUSION-ENST00000560069.5:13772-ENST00000652379.1:25317|1449
DPVSRES
>FUSION-ENST00000560069.5:13772-ENST00000652379.1:25317|891
LRPVFGLC
>FUSION-ENST00000560069.5:13772-ENST00000652379.1:25317|967
STVRMVLRQK
>FUSION-ENST00000560069.5:13772-ENST00000652379.1:25317|113
AWRNQRGK
>ENST00000588184.2|SNV-4525-C-T|2
TQCYKEQLR
>ENST00000570069.5|SNV-5498-A-G|10
MTYLSHPGPSR
>FUSION-ENST00000560069.5:13772-ENST00000652379.1:25317|1212
VRGGEER
>FUSION-ENST00000489365.1:94987-ENST00000524715.5:52409|385
AHACNPGTLGGRGRWIT
>FUSION-ENST00000560069.5:13772-ENST00000652379.1:25317|1455
PSFPSVCLQLPQA
>FUSION-ENST00000560069.5:13772-ENST00000652379.1:25317|434
SAPLRPRPGGGRRR
>FUSION-ENST00000560069.5:13772-ENST00000652379.1:25317|503
MVAFLGTGVRVAR
>ENST00000626945.2|SNV-101400-A-G|5
ELGFEFCHQHRVLALLRLTNPLR
>ENST00000518476.6|SNV-73278-T-G|1
AHGGHMLYRPKRATEK
>FUSION-ENST00000560069.5:13772-ENST00000652379.1:25317|242
KPGSLAWSR
>FUSION-ENST00000560069.5:13772-ENST00000652379.1:25317|1421
LPVISLTDLETASR
>FUSION-ENST00000560069.5:13772-ENST00000652379.1:25317|291
TLKREFK
>FUSION-ENST00000560069.5:13772-ENST00000652379.1:25317|908
MPKCCRVDLHAFDSVILNPPNL
>FUSION-ENST00000560069.5:13772-ENST00000652379.1:25317|1258
HTDIQERK
>FUSION-ENST00000489365.1:94987-ENST00000524715.5:52409|230
IFSILKQLMSLK
>FUSION-ENST00000560069.5:13772-ENST00000652379.1:25317|283
GGIPRPLQSAEGAPPARLARR
>FUSION-ENST00000560069.5:13772-ENST00000652379.1:25317|500
VAFLGTGVRVARR
>FUSION-ENST00000560069.5:13772-ENST00000652379.1:25317|1128
DPILKSGVASPSTVSK
>FUSION-ENST00000489365.1:94987-ENST00000524715.5:52409|189
VAYRWAR
>ENST00000373509.6|SNV-877-G-C|4
DRISDWGDLPNGTRVPMEVVLLK
>FUSION-ENST00000560069.5:13772-ENST00000652379.1:25317|975
CPPPRPANLYTFNR
>ENST00000435359.5|SNV-14498-G-A|1
TSQPLKILRHQVLNDR
>FUSION-ENST00000560069.5:13772-ENST00000652379.1:25317|1251
MSVSFSVSLSDTPVPGRALPLPRK
>FUSION-ENST00000560069.5:13772-ENST00000652379.1:25317|261
VNYAWAGRSQRK
>FUSION-ENST00000489365.1:94987-ENST00000524715.5:52409|74
TNHSTYRVETEIIILIKMLAHLK
>FUSION-ENST00000560069.5:13772-ENST00000652379.1:25317|471
RWCGRVGFVAAVAPGPPVAGPR
>ENST00000354452.8|SNV-435779-A-C|1
MAHNARERLR
>ENST00000571834.5|SNV-4318-C-T|2
WCSPPFFYRRR
>FUSION-ENST00000560069.5:13772-ENST00000652379.1:25317|1181
MIHLPGPPK
>FUSION-ENST00000489365.1:94987-ENST00000524715.5:52409|248
RKFTGVEVCR
>FUSION-ENST00000560069.5:13772-ENST00000652379.1:25317|1299
VLETTGLSRRDFSL
>ENST00000672277.1|SNV-351409-A-T|3
MKQPGNGKK
>FUSION-ENST00000560069.5:13772-ENST00000652379.1:25317|859
MGESETE
>FUSION-ENST00000560069.5:13772-ENST00000652379.1:25317|386
VFGFRGEYGCK
>ENST00000506729.6|SNV-79112-T-A|2
ALMRFIMVTSVITLILLVFIIFVR
>ENST00000265299.6|SNV-110813-A-C|2
ESHFSILFSLQPGLLRDWR
>ENST00000430324.5|SNV-3574-C-A|1
GCQHGTCHKPWQCICHSGWAGK
>FUSION-ENST00000560069.5:13772-ENST00000652379.1:25317|757
NPVSIENTKLAGRGGTCL
>FUSION-ENST00000560069.5:13772-ENST00000652379.1:25317|548
WWRFWGQVSVSR
>ENST00000539332.2|SNV-32650-C-A|7
WRCTTYLSLTNTPLKCFMPNSFCR
>ENST00000672277.1|SNV-351409-A-T|5
MKQPGNGK
>ENST00000604567.5|INDEL-10271-G-GC|3
LPLPALHGRCGR
>FUSION-ENST00000489365.1:94987-ENST00000524715.5:52409|361
MLEVVFIISTLSSFSC
>ENST00000536612.3|SNV-189064-G-T|1
HMYLGIPKVGHVKR
>FUSION-ENST00000560069.5:13772-ENST00000652379.1:25317|203
RAHTRPSPAVESGR
>ENST00000447721.6|SNV-23155-G-T|2
LIFLVSPPLHSRPKSPR
>ENST00000405356.5|SNV-10045-G-A|5
RGSYREGSISVQVNSIK
>FUSION-ENST00000560069.5:13772-ENST00000652379.1:25317|267
VPSGPLLVSRTGAAG
>FUSION-ENST00000560069.5:13772-ENST00000652379.1:25317|14
MGFGVLSCCPRWSR
>ENST00000570069.5|SNV-5498-A-G|1
TQSKSAREAQAGAALR
>FUSION-ENST00000560069.5:13772-ENST00000652379.1:25317|139
APWNGFAPREGPVPWK
>FUSION-ENST00000560069.5:13772-ENST00000652379.1:25317|376
AVLSWWSDLSG
>FUSION-ENST00000560069.5:13772-ENST00000652379.1:25317|1246
MISGGRGRVPAWMR
>ENST00000424714.1|SNV-27140-C-T|2
VNVTPQQMPQTEKAVEDFLR
>FUSION-ENST00000560069.5:13772-ENST00000652379.1:25317|76
SYHLWDYD
>FUSION-ENST00000560069.5:13772-ENST00000652379.1:25317|1374
HRALFPSWSWS
>ENST00000368827.10|SNV-12201-A-G|1
SVCKASGAKITCDK
>FUSION-ENST00000489365.1:94987-ENST00000524715.5:52409|241
LVEYGFV
>ENST00000396946.8|SNV-104085-T-C|1
NQSPKLKNDIENRPK
>ENST00000248594.11|MNV-73538-TACAA-T|5
SNMNLFIELLPNCLKNSYNYMK
>ENST00000216727.8|SNV-246-G-T|2
GSGPVRR
>FUSION-ENST00000560069.5:13772-ENST00000652379.1:25317|1535
TRVGTVR
>FUSION-ENST00000560069.5:13772-ENST00000652379.1:25317|1089
WSVGQRGDQEGR
>ENST00000503303.1|SNV-48117-A-G|4
RKTGNLK
>FUSION-ENST00000560069.5:13772-ENST00000652379.1:25317|1305
MIRLPGPPKVLETTGLSR
>ENST00000566339.6|SNV-15394-T-C|5
DCRCGEEDEYFDWVRDDLNK
>FUSION-ENST00000560069.5:13772-ENST00000652379.1:25317|193
EASSAVTRPIPEKPAGAPGRVLFSL
>FUSION-ENST00000560069.5:13772-ENST00000652379.1:25317|1295
MALYTERSGSRLSSR
>FUSION-ENST00000560069.5:13772-ENST00000652379.1:25317|897
LNLFRSYGSSCSQWDSIR
>FUSION-ENST00000560069.5:13772-ENST00000652379.1:25317|20
MYVSEMGFGVLSCCPRWSR
>FUSION-ENST00000560069.5:13772-ENST00000652379.1:25317|220
RSEGTGDGLRCPRPIER
>FUSION-ENST00000560069.5:13772-ENST00000652379.1:25317|1070
TGELISGLGYLIETTYE
>FUSION-ENST00000560069.5:13772-ENST00000652379.1:25317|734
WLKPVIPSLWEAK
>FUSION-ENST00000560069.5:13772-ENST00000652379.1:25317|16
MGFGVLSCCPR
>ENST00000216127.5|SNV-11096-C-T|6
RVKEMDAYGMVLPFAR
>ENST00000518476.6|SNV-73278-T-G|2
AHGGHMLYRPKR
>FUSION-ENST00000560069.5:13772-ENST00000652379.1:25317|1194
MQYLGPFFFSSSSFLSFFLD
>FUSION-ENST00000560069.5:13772-ENST00000652379.1:25317|886
EYFELEDSK
>FUSION-ENST00000489365.1:94987-ENST00000524715.5:52409|169
MPHVIFILR
>ENST00000491805.5|SNV-65597-G-A|4
LPTMRWILQSMLA
>ENST00000604567.5|SNV-1808-G-C|4
TKNHLGIAKVVFATVR
>FUSION-ENST00000560069.5:13772-ENST00000652379.1:25317|181
ERGPCLGK
>FUSION-ENST00000560069.5:13772-ENST00000652379.1:25317|462
GGSRWGPRAVR
>FUSION-ENST00000489365.1:94987-ENST00000524715.5:52409|79
NKIRTNHSTYR
>FUSION-ENST00000560069.5:13772-ENST00000652379.1:25317|1448
MTGGRHHACLAQR
>FUSION-ENST00000560069.5:13772-ENST00000652379.1:25317|1489
KMIWAGHASSRLSLR
>FUSION-ENST00000560069.5:13772-ENST00000652379.1:25317|444
VPLVARSSPTWITVVILELIHADGR
>FUSION-ENST00000560069.5:13772-ENST00000652379.1:25317|980
LECDGVISAHCNRHLPGFKR
>ENST00000570069.5|SNV-5498-A-G|9
TYLSHPGPSR
>FUSION-ENST00000489365.1:94987-ENST00000524715.5:52409|193
MVHKVAYR
>FUSION-ENST00000489365.1:94987-ENST00000524715.5:52409|372
FVSPDSHVEILTPR
>FUSION-ENST00000560069.5:13772-ENST00000652379.1:25317|1431
CWDDWREAPCLLGPK
>FUSION-ENST00000489365.1:94987-ENST00000524715.5:52409|266
SAGLGSWLNMALYK
>FUSION-ENST00000560069.5:13772-ENST00000652379.1:25317|1278
ALYCYWAR
>FUSION-ENST00000560069.5:13772-ENST00000652379.1:25317|1184
VLYTERSGSRLSSR
>ENST00000651800.1|SNV-2673-T-C|5
ARNVTSRPNLHSASLQVPIRSDR
>FUSION-ENST00000489365.1:94987-ENST00000524715.5:52409|210
MASQLEETTLLKQWPLSEACFIR
>FUSION-ENST00000560069.5:13772-ENST00000652379.1:25317|1148
SHFPGGSLGRWHSPLTR
>FUSION-ENST00000489365.1:94987-ENST00000524715.5:52409|377
MNGINFLVKEVPRR
>FUSION-ENST00000560069.5:13772-ENST00000652379.1:25317|286
AGALAGRGGIPRPLQSAEGAPPAR
>FUSION-ENST00000560069.5:13772-ENST00000652379.1:25317|529
GWASGCARGSGLPVTRLAGR
>ENST00000517748.1|SNV-73278-T-G|14
LYRPKRATEK
>ENST00000571834.5|SNV-4318-C-T|7
AEDSGQRPRRWCSPPFFYR
>FUSION-ENST00000560069.5:13772-ENST00000652379.1:25317|799
KIVTFKVSHFVIQK
>ENST00000581583.1|SNV-28929-C-A|3
KEKLLLVLGALGETM
>FUSION-ENST00000560069.5:13772-ENST00000652379.1:25317|102
CCCHGNPAQYERNR
>FUSION-ENST00000560069.5:13772-ENST00000652379.1:25317|679
SWLTAPSASRVR
>FUSION-ENST00000489365.1:94987-ENST00000524715.5:52409|202
MQVAGGK
>FUSION-ENST00000560069.5:13772-ENST00000652379.1:25317|621
IDVGVCVIQINTHR
>FUSION-ENST00000560069.5:13772-ENST00000652379.1:25317|947
SVKSLDR
>FUSION-ENST00000560069.5:13772-ENST00000652379.1:25317|632
MQTTTTCISALNTLAYGKYVSVVWK
>ENST00000490466.1|SNV-1541-G-A|4
GRPARGPRAR
>ENST00000224337.10|INDEL-63695-A-AA|2
TNDTTEDNSSCLSTECFK
>ENST00000274695.8|SNV-246768-T-G|3
LDLPKMR
>FUSION-ENST00000560069.5:13772-ENST00000652379.1:25317|1476
HFGRPRR
>FUSION-ENST00000560069.5:13772-ENST00000652379.1:25317|661
VNTYRLYGNRLLYDR
>FUSION-ENST00000489365.1:94987-ENST00000524715.5:52409|400
MIIVFRRQQVNF
>FUSION-ENST00000560069.5:13772-ENST00000652379.1:25317|1030
VTSTHKVPTERR
>FUSION-ENST00000560069.5:13772-ENST00000652379.1:25317|68
DLLSPGGRG
>FUSION-ENST00000560069.5:13772-ENST00000652379.1:25317|965
MCLLIHEYK
>FUSION-ENST00000489365.1:94987-ENST00000524715.5:52409|84
MQNFEVLGDKFHK
>FUSION-ENST00000560069.5:13772-ENST00000652379.1:25317|120
MNEIPTVPTYYPAKPQPR
>FUSION-ENST00000560069.5:13772-ENST00000652379.1:25317|737
GPARWLKPVIPSLWEAK
>FUSION-ENST00000560069.5:13772-ENST00000652379.1:25317|1329
ENETPPP
>FUSION-ENST00000560069.5:13772-ENST00000652379.1:25317|1384
GEARRGTAHR
>FUSION-ENST00000560069.5:13772-ENST00000652379.1:25317|1163
LQGAEIAPLHYGPGCRVSETRSLNK
>FUSION-ENST00000560069.5:13772-ENST00000652379.1:25317|973
DGVSPCRPGWSRSLDLVTRPPRPPK
>ENST00000337343.8|SNV-189064-G-T|4
DLKYLGIPK
>FUSION-ENST00000489365.1:94987-ENST00000524715.5:52409|384
MVKPRLY
>FUSION-ENST00000560069.5:13772-ENST00000652379.1:25317|211
CPRPIERESGSDPRIR
>FUSION-ENST00000560069.5:13772-ENST00000652379.1:25317|1207
GERGGER
>ENST00000366630.5|SNV-46890-C-T|1
VMVPFGFPEFFR
>ENST00000543979.1|SNV-77653-C-T|3
QWGEDLSEAQQKAAQDLFWK
>FUSION-ENST00000489365.1:94987-ENST00000524715.5:52409|351
VQPGYQEGSK
>ENST00000539332.2|SNV-32650-C-A|2
MPNSFCRMNMPSVWFPASWAK
>ENST00000461137.5|INDEL-74763-A-AA|16
NCGEASERQKNDAIK
>ENST00000230173.10|SNV-88450-G-A|3
NDGIIYRISVVIQNILHHPEVK
>ENST00000546672.1|SNV-11780-C-T|3
DADTWCAPQVWDEANLRVQELAKR
>FUSION-ENST00000560069.5:13772-ENST00000652379.1:25317|458
RPRRGAAGPPSCLWR
>FUSION-ENST00000560069.5:13772-ENST00000652379.1:25317|246
MGKKPGSLAWSR
>ENST00000461137.5|INDEL-74763-A-AA|2
KNWLQKK
>FUSION-ENST00000560069.5:13772-ENST00000652379.1:25317|1304
IRLPGPPKVLETTGLSR
>FUSION-ENST00000489365.1:94987-ENST00000524715.5:52409|45
LQSSLVTSVLPQCLLSGITHLAFR
>ENST00000396946.8|SNV-104085-T-C|2
NQSPKLK
>FUSION-ENST00000560069.5:13772-ENST00000652379.1:25317|1143
VGKRAGLQL
>FUSION-ENST00000560069.5:13772-ENST00000652379.1:25317|413
RAYHGDHG
>ENST00000482891.5|SNV-23465-G-T|10
SRCAPAFSENRSVDLGER
>ENST00000615612.2|SNV-25280-A-G|6
QRREIELLLLGTSNSGK
>ENST00000230173.10|SNV-88450-G-A|4
QRNDGIIYRISVVIQNILHHPEVK
>FUSION-ENST00000489365.1:94987-ENST00000524715.5:52409|148
VYHYFKDHFKTK
>FUSION-ENST00000489365.1:94987-ENST00000524715.5:52409|365
PLLTFIISFSL
>ENST00000411527.5|MNV-1797-GC-G|10
SGPRWTRCADTTTR
>FUSION-ENST00000489365.1:94987-ENST00000524715.5:52409|355
MQKVQPGYQEGSK
>FUSION-ENST00000560069.5:13772-ENST00000652379.1:25317|883
FHPFHSTVSWGVSVRTVSGCL
>FUSION-ENST00000560069.5:13772-ENST00000652379.1:25317|1123
NRTSVPLGCR
>ENST00000379274.6|SNV-189064-G-T|2
QKTSSQPVSGDTESGSCEANSPGN
>FUSION-ENST00000489365.1:94987-ENST00000524715.5:52409|92
MCCYYAVMQNFEVLGDK
>FUSION-ENST00000560069.5:13772-ENST00000652379.1:25317|245
GKKPGSLAWSR
>FUSION-ENST00000560069.5:13772-ENST00000652379.1:25317|1054
RPKPAENFPAQDPV
>ENST00000216727.8|SNV-246-G-T|3
AAAAAAAAAAGAAGGRGSGPVRR
>FUSION-ENST00000560069.5:13772-ENST00000652379.1:25317|325
LALIKSLPFVHTAR
>FUSION-ENST00000560069.5:13772-ENST00000652379.1:25317|60
LPASAAHTAAITGVR
>FUSION-ENST00000560069.5:13772-ENST00000652379.1:25317|244
MGKKPGSLAWSRAWNASA
>ENST00000468712.5|SNV-268359-G-A|2
RIYQIVVFMLP
>FUSION-ENST00000560069.5:13772-ENST00000652379.1:25317|1017
IELHCCNKSPQRSPYLTK
>FUSION-ENST00000560069.5:13772-ENST00000652379.1:25317|1356
MTVLAWAER
>ENST00000430356.3|SNV-4071-G-A|2
FFCLRHLLRSHIH
>ENST00000480044.5|SNV-74121-T-A|4
QCGTLTRTTAYPACPRTTNTPT
>ENST00000642324.1|SNV-15471-G-A|1
FCYFPFGSVPDEHGTDIHPISLFFR
>FUSION-ENST00000560069.5:13772-ENST00000652379.1:25317|186
SPADATPRRVGGPLR
>FUSION-ENST00000560069.5:13772-ENST00000652379.1:25317|415
TSALSTFDGSRR
>FUSION-ENST00000560069.5:13772-ENST00000652379.1:25317|148
KGVGFRSPNPEWR
>FUSION-ENST00000489365.1:94987-ENST00000524715.5:52409|262
ALYKRGIFQR
>ENST00000482891.5|SNV-23465-G-T|11
SRCAPAFSENR
>FUSION-ENST00000560069.5:13772-ENST00000652379.1:25317|1464
LGPGVRDQAGRR
>ENST00000525997.1|SNV-123902-C-T|2
VIQKALEFIPSDQQVFALSTHPYGC
>FUSION-ENST00000560069.5:13772-ENST00000652379.1:25317|165
VQIPESGVAEMGAARRPVR
>FUSION-ENST00000560069.5:13772-ENST00000652379.1:25317|36
GDLELLGSRDPPASASRSAVMTR
>FUSION-ENST00000560069.5:13772-ENST00000652379.1:25317|963
MCLLIHEYKR
>FUSION-ENST00000489365.1:94987-ENST00000524715.5:52409|201
MQVAGGKR
>FUSION-ENST00000560069.5:13772-ENST00000652379.1:25317|789
VSHFVIQKYTDSPKTQK
>FUSION-ENST00000489365.1:94987-ENST00000524715.5:52409|14
DLGSLQPPPPGFKRFPCLPQPPE
>FUSION-ENST00000560069.5:13772-ENST00000652379.1:25317|551
ALRVWLRWWR
>FUSION-ENST00000560069.5:13772-ENST00000652379.1:25317|832
KTTAVLCSSQGRK
>FUSION-ENST00000489365.1:94987-ENST00000524715.5:52409|191
MVHKVAYRWAR
>FUSION-ENST00000560069.5:13772-ENST00000652379.1:25317|213
CPRPIER
>FUSION-ENST00000560069.5:13772-ENST00000652379.1:25317|1223
SVSLFLPVSVSASLSLSRR
>FUSION-ENST00000560069.5:13772-ENST00000652379.1:25317|822
MGFHCGSQDGLDLLTP
>FUSION-ENST00000560069.5:13772-ENST00000652379.1:25317|1357
LERQIKVR
>FUSION-ENST00000489365.1:94987-ENST00000524715.5:52409|404
HPYQGICFSSMPPTVKRF
>FUSION-ENST00000560069.5:13772-ENST00000652379.1:25317|23
YVCMYVSEMGFGVLSCCPRWSR
>ENST00000637150.1|SNV-1005132-A-G|2
MGSLTTWTWTMR
>FUSION-ENST00000489365.1:94987-ENST00000524715.5:52409|51
LHFHSPLT
>ENST00000464395.1|SNV-27140-C-T|7
HLLNGDNMRCSVNVTPQQMPQTEK
>FUSION-ENST00000489365.1:94987-ENST00000524715.5:52409|67
RYINFLISTPVNIGFYTFK
>FUSION-ENST00000560069.5:13772-ENST00000652379.1:25317|155
APFRRDGR
>FUSION-ENST00000560069.5:13772-ENST00000652379.1:25317|1075
THAGGSK
>FUSION-ENST00000560069.5:13772-ENST00000652379.1:25317|1332
ERENETPPP
>ENST00000377182.5|SNV-99848-C-T|1
MSDILAVYIFEENHVVQEK
>ENST00000570069.5|SNV-5498-A-G|2
TQSKSAR
>ENST00000544564.5|SNV-71137-A-G|4
LQSEVAELKVVADQLCAKYSK
>FUSION-ENST00000560069.5:13772-ENST00000652379.1:25317|358
HLPRMFSLIKNESR
>FUSION-ENST00000560069.5:13772-ENST00000652379.1:25317|838
PCHRQAGR
>FUSION-ENST00000560069.5:13772-ENST00000652379.1:25317|815
NLGRQLLASRTLSR
>ENST00000411922.5|MNV-661-AGGGACTCTGCAAGCA-A|4
GRSGSAAQAEWLQRAWQER
>ENST00000490466.1|SNV-1541-G-A|3
GPRARLSAGTPAAAPWSPR
>FUSION-ENST00000560069.5:13772-ENST00000652379.1:25317|1153
MGAARSHFPGGSLGR
>ENST00000393094.7|SNV-64550-G-A|1
LIKEAFQDDPRFLTAR
>FUSION-ENST00000560069.5:13772-ENST00000652379.1:25317|1508
EINTKTESTV
>FUSION-ENST00000560069.5:13772-ENST00000652379.1:25317|276
PGQGEAR
>ENST00000329125.6|SNV-717-C-T|1
LTLLPLGALRGLGELQELYLK
>FUSION-ENST00000560069.5:13772-ENST00000652379.1:25317|313
GRPTALAER
>FUSION-ENST00000560069.5:13772-ENST00000652379.1:25317|1201
PLSPPPPKMK
>FUSION-ENST00000560069.5:13772-ENST00000652379.1:25317|961
MCLLIHEYKRVK
>FUSION-ENST00000560069.5:13772-ENST00000652379.1:25317|1097
FTILHHDILFSRNP
>FUSION-ENST00000489365.1:94987-ENST00000524715.5:52409|282
MLGTPPK
>FUSION-ENST00000560069.5:13772-ENST00000652379.1:25317|98
HLVYVLG
>FUSION-ENST00000489365.1:94987-ENST00000524715.5:52409|272
CFNKPTGVCSWYALR
>FUSION-ENST00000560069.5:13772-ENST00000652379.1:25317|1206
GERGGERER
>FUSION-ENST00000489365.1:94987-ENST00000524715.5:52409|290
TEKMIWLY
>FUSION-ENST00000489365.1:94987-ENST00000524715.5:52409|188
VAYRWARIK
>FUSION-ENST00000560069.5:13772-ENST00000652379.1:25317|970
MSTVRMVLR
>FUSION-ENST00000560069.5:13772-ENST00000652379.1:25317|1373
ALFPSWSWS
>FUSION-ENST00000560069.5:13772-ENST00000652379.1:25317|1514
SISRKMEK
>ENST00000445552.6|INDEL-3419-A-AA|5
KKDADSYIEFGYSWK
>FUSION-ENST00000560069.5:13772-ENST00000652379.1:25317|1303
LPGPPKVLETTGLSR
>FUSION-ENST00000489365.1:94987-ENST00000524715.5:52409|3
RIINCKHLR
>FUSION-ENST00000560069.5:13772-ENST00000652379.1:25317|1516
GFLHLGQAGLQLPTVGES
>FUSION-ENST00000489365.1:94987-ENST00000524715.5:52409|164
PHVIFILRCLGNHCRK
>ENST00000265224.9|SNV-10177-C-A|3
NKLLSFWKR
>FUSION-ENST00000560069.5:13772-ENST00000652379.1:25317|527
GSGLPVTRLAGR
>FUSION-ENST00000560069.5:13772-ENST00000652379.1:25317|759
NPVSIENTK
>FUSION-ENST00000489365.1:94987-ENST00000524715.5:52409|12
FPCLPQPPE
>FUSION-ENST00000560069.5:13772-ENST00000652379.1:25317|690
MLVRLVSHSQPQVVRLP
>FUSION-ENST00000560069.5:13772-ENST00000652379.1:25317|732
WLKPVIPSLWEAKAGGSRGGQTNR
>FUSION-ENST00000560069.5:13772-ENST00000652379.1:25317|541
YIFRSESAFWAAGLLLTR
>FUSION-ENST00000560069.5:13772-ENST00000652379.1:25317|1492
MKKMIWAGHASSR
>ENST00000375500.8|SNV-83-T-C|3
QDAPLSCPSPTK
>FUSION-ENST00000489365.1:94987-ENST00000524715.5:52409|343
MRYYRTNNAK
>FUSION-ENST00000560069.5:13772-ENST00000652379.1:25317|1550
MRVSPRWK
>FUSION-ENST00000560069.5:13772-ENST00000652379.1:25317|939
MLIASLPW
>FUSION-ENST00000489365.1:94987-ENST00000524715.5:52409|335
MADAGASEGP
>FUSION-ENST00000560069.5:13772-ENST00000652379.1:25317|88
MSALPIIVKQNSPSVGLFTH
>FUSION-ENST00000560069.5:13772-ENST00000652379.1:25317|1466
VDWQPQHCKGCVGMEMSPR
>FUSION-ENST00000560069.5:13772-ENST00000652379.1:25317|1012
YLFFLIYFS
>FUSION-ENST00000560069.5:13772-ENST00000652379.1:25317|264
MVNYAWAGRSQR
>ENST00000603027.5|SNV-4207-T-A|5
LCLDLDRYILEDIDDIFVGK
>FUSION-ENST00000560069.5:13772-ENST00000652379.1:25317|739
SGVGDKPDQHGEIPSQLKIQN
>FUSION-ENST00000489365.1:94987-ENST00000524715.5:52409|56
MYWHLDNLPFLSLMR
>FUSION-ENST00000560069.5:13772-ENST00000652379.1:25317|807
TVHVRRR
>FUSION-ENST00000560069.5:13772-ENST00000652379.1:25317|251
SVVRPGYRGERLIEPSSSWFPPK
>FUSION-ENST00000560069.5:13772-ENST00000652379.1:25317|94
DSHCPYLLSSETTAKGTGLAESAGK
>FUSION-ENST00000560069.5:13772-ENST00000652379.1:25317|535
CPLATCRWR
>ENST00000474634.1|SNV-490758-G-T|2
QPDLTVSRTYSGPICLQYPLDK
>ENST00000331898.11|SNV-875245-G-A|2
VAWLNHSTILYAGNDK
>FUSION-ENST00000489365.1:94987-ENST00000524715.5:52409|252
GIFQRGDY
>FUSION-ENST00000560069.5:13772-ENST00000652379.1:25317|323
SLPFVHTAR
>FUSION-ENST00000489365.1:94987-ENST00000524715.5:52409|29
SCLKIKVCIFR
>FUSION-ENST00000560069.5:13772-ENST00000652379.1:25317|69
DLLSPGGR
>FUSION-ENST00000560069.5:13772-ENST00000652379.1:25317|78
MGRSYHLWDYD
>FUSION-ENST00000560069.5:13772-ENST00000652379.1:25317|1428
EAPCLLGPKRPSWK
>ENST00000457542.7|SNV-50135-C-T|2
LYHLVAGCKMPSAEQSR
>FUSION-ENST00000560069.5:13772-ENST00000652379.1:25317|479
SRSARWPAGRPPLPGGSS
>ENST00000373509.6|SNV-877-G-C|2
ISDWGDLPNGTRVPMEVVLLK
>ENST00000455584.2|MNV-22470-AC-A|14
EQFLQYAYDISLTR
>ENST00000461137.5|INDEL-74763-A-AA|15
QKNDAIK
>ENST00000467153.5|SNV-4525-C-T|5
NHCVKTFQEKTQCYK
>FUSION-ENST00000489365.1:94987-ENST00000524715.5:52409|46
MLQSSLVTSVLPQCLLSGITHLAFR
>FUSION-ENST00000560069.5:13772-ENST00000652379.1:25317|1036
ERLSILWLE
>FUSION-ENST00000560069.5:13772-ENST00000652379.1:25317|481
ATVPPCALRCGRPGRPR
>FUSION-ENST00000560069.5:13772-ENST00000652379.1:25317|212
CPRPIERESGSDPR
>ENST00000424714.1|SNV-27140-C-T|1
VNVTPQQMPQTEKAVEDFLRSIGR
>ENST00000566339.6|SNV-15394-T-C|7
GRDCRCGEEDEYFDWVR
>FUSION-ENST00000560069.5:13772-ENST00000652379.1:25317|608
KSVVFMCVNERAYVVISVFFLPLLR
>FUSION-ENST00000560069.5:13772-ENST00000652379.1:25317|866
TRLLLSVLLHK
>ENST00000471232.5|SNV-218307-G-C|6
MNTCVDTYTNRLRAVITTR
>ENST00000375500.8|SNV-83-T-C|2
MQDAPLSCPSPTKWSSVSSADSTEK
>FUSION-ENST00000560069.5:13772-ENST00000652379.1:25317|658
LLYDRCR
>FUSION-ENST00000560069.5:13772-ENST00000652379.1:25317|1026
MRYDPLNNIFANQKVFQ
>FUSION-ENST00000560069.5:13772-ENST00000652379.1:25317|553
GPRALRVWLR
>FUSION-ENST00000560069.5:13772-ENST00000652379.1:25317|1300
VLETTGLSRR
>ENST00000411527.5|INDEL-1803-G-GA|6
DFLEQETGR
>FUSION-ENST00000489365.1:94987-ENST00000524715.5:52409|212
MASQLEETTLLK
>FUSION-ENST00000560069.5:13772-ENST00000652379.1:25317|1151
MGAARSHFPGGSLGRWHSPLTR
>FUSION-ENST00000560069.5:13772-ENST00000652379.1:25317|1521
VAGMTEMSHRAR
>FUSION-ENST00000560069.5:13772-ENST00000652379.1:25317|780
DPPALGLPK
>FUSION-ENST00000560069.5:13772-ENST00000652379.1:25317|748
KAEAGESLEPGK
>FUSION-ENST00000560069.5:13772-ENST00000652379.1:25317|185
RVGGPLR
>FUSION-ENST00000560069.5:13772-ENST00000652379.1:25317|490
LPGPAGLLFSR
>FUSION-ENST00000560069.5:13772-ENST00000652379.1:25317|637
DVYFTYEK
>FUSION-ENST00000560069.5:13772-ENST00000652379.1:25317|870
MFYRPFLSGKNRSPVR
>FUSION-ENST00000560069.5:13772-ENST00000652379.1:25317|877
DFNEGSFGHILILW
>ENST00000373555.9|SNV-49132-G-C|2
TRPADQTTAEQGMR
>FUSION-ENST00000560069.5:13772-ENST00000652379.1:25317|1107
MDTSALARGLR
>ENST00000224337.10|INDEL-63695-A-AA|1
TNDTTEDNSSCLSTECFKCL
>FUSION-ENST00000560069.5:13772-ENST00000652379.1:25317|166
VQIPESGVAEMGAAR
>FUSION-ENST00000489365.1:94987-ENST00000524715.5:52409|254
ARVGSIGFGNTFK
>FUSION-ENST00000560069.5:13772-ENST00000652379.1:25317|903
FGQDLAFPPYFTS
>FUSION-ENST00000560069.5:13772-ENST00000652379.1:25317|414
TSALSTFDGSRRAYHGDHG
>ENST00000525494.1|SNV-104295-A-G|1
MHGFVNR
>FUSION-ENST00000560069.5:13772-ENST00000652379.1:25317|159
MGQSVLRDGRAPFR
>FUSION-ENST00000560069.5:13772-ENST00000652379.1:25317|1325
QLQEENKTR
>FUSION-ENST00000560069.5:13772-ENST00000652379.1:25317|329
NEEFPVSAGHK
>FUSION-ENST00000560069.5:13772-ENST00000652379.1:25317|473
MDENHERRWCGR
>FUSION-ENST00000560069.5:13772-ENST00000652379.1:25317|147
GVGFRSPNPEWR
>FUSION-ENST00000560069.5:13772-ENST00000652379.1:25317|536
CPLATCR
>ENST00000393094.7|SNV-64550-G-A|3
FSKLIKEAFQDDPR
>FUSION-ENST00000560069.5:13772-ENST00000652379.1:25317|520
MLPAPALETRAGPLRVAR
>FUSION-ENST00000560069.5:13772-ENST00000652379.1:25317|862
LLLSVLLHKGVLRGKPHLGR
>FUSION-ENST00000489365.1:94987-ENST00000524715.5:52409|9
MVSEIGGKK
>ENST00000546672.1|SNV-11780-C-T|4
DADTWCAPQVWDEANLRVQELAK
>FUSION-ENST00000560069.5:13772-ENST00000652379.1:25317|406
AASGKPKSLGSGGSMVAK
>FUSION-ENST00000560069.5:13772-ENST00000652379.1:25317|1509
KEINTKTESTV
>FUSION-ENST00000560069.5:13772-ENST00000652379.1:25317|1360
SQSCTCMLERQIKVR
>FUSION-ENST00000560069.5:13772-ENST00000652379.1:25317|777
MIRWVGDLGCVPPGALVD
>FUSION-ENST00000560069.5:13772-ENST00000652379.1:25317|665
PPRPLEVLG
>FUSION-ENST00000560069.5:13772-ENST00000652379.1:25317|279
AGEVEHER
>FUSION-ENST00000560069.5:13772-ENST00000652379.1:25317|556
AWPAFGPSCVPVVGGAGRKCFR
>FUSION-ENST00000560069.5:13772-ENST00000652379.1:25317|1296
ALYTERSGSR
>FUSION-ENST00000489365.1:94987-ENST00000524715.5:52409|27
IKVCIFRELLDSGK
>FUSION-ENST00000560069.5:13772-ENST00000652379.1:25317|731
AGGSRGGQTNR
>ENST00000393094.7|SNV-64550-G-A|2
LIKEAFQDDPR
>FUSION-ENST00000560069.5:13772-ENST00000652379.1:25317|249
GERLIEPSSSWFPPKFPSG
>ENST00000463410.1|SNV-4354-T-A|5
MLLHTSLASASAWTLTATSWK
>FUSION-ENST00000560069.5:13772-ENST00000652379.1:25317|1008
MLFLSSLPSTSCPHHHFGARR
>FUSION-ENST00000560069.5:13772-ENST00000652379.1:25317|1456
MPSFPSVCLQLPQA
>ENST00000649046.1|SNV-223843-T-C|1
LPSLSSLAKPSENGNGVTFR
>ENST00000345363.8|SNV-4597-C-T|1
VMARRVLAGIWVLSFLLATPVLAYR
>FUSION-ENST00000489365.1:94987-ENST00000524715.5:52409|161
CLGNHCRKFQVLGFEFFALLCLSK
>FUSION-ENST00000560069.5:13772-ENST00000652379.1:25317|478
SARWPAGRPPLPGGSS
>ENST00000310806.9|SNV-29322-A-G|2
ETKAGNTK
>ENST00000496857.5|SNV-319695-C-T|7
MKSGTEDFR
>FUSION-ENST00000560069.5:13772-ENST00000652379.1:25317|953
EFSGRIESQYR
>ENST00000398944.7|SNV-2463-A-G|6
DKRFEELTSLIR
>FUSION-ENST00000489365.1:94987-ENST00000524715.5:52409|109
KLCGLQNYILKLTTYGK
>ENST00000460288.1|SNV-7795-T-A|2
MNETTEDCPSIMEQFHMREIHSCK
>ENST00000464395.1|SNV-27140-C-T|4
MRCSVNVTPQQMPQTEKAVEDFLR
>FUSION-ENST00000560069.5:13772-ENST00000652379.1:25317|1009
LFLSSLPSTSCPHHHFGAR
>FUSION-ENST00000560069.5:13772-ENST00000652379.1:25317|484
AARATVPPCALR
>FUSION-ENST00000560069.5:13772-ENST00000652379.1:25317|470
WCGRVGFVAAVAPGPPVAGPR
>ENST00000430356.3|SNV-4071-G-A|1
HLLRSHIH
>FUSION-ENST00000560069.5:13772-ENST00000652379.1:25317|997
DNYSVCK
>FUSION-ENST00000560069.5:13772-ENST00000652379.1:25317|813
QLLASRTLSRGVPWSVYHR
>FUSION-ENST00000560069.5:13772-ENST00000652379.1:25317|1537
VEVISNF
>FUSION-ENST00000560069.5:13772-ENST00000652379.1:25317|1444
HHACLAQR
>FUSION-ENST00000560069.5:13772-ENST00000652379.1:25317|644
FFISFVSTRLLICINVNVSVR
>FUSION-ENST00000560069.5:13772-ENST00000652379.1:25317|829
TTAVLCSSQGRKQK
>FUSION-ENST00000560069.5:13772-ENST00000652379.1:25317|1141
TSYFLEIR
>FUSION-ENST00000560069.5:13772-ENST00000652379.1:25317|946
MSVKSLDRTER
>FUSION-ENST00000560069.5:13772-ENST00000652379.1:25317|598
VSFLPVCLLKNGVFQKFTLCIYVF
>FUSION-ENST00000560069.5:13772-ENST00000652379.1:25317|1056
SGFGFLARRPKPAENFPAQDPV
>FUSION-ENST00000489365.1:94987-ENST00000524715.5:52409|143
GYQSKYYVMLRCHLIER
>FUSION-ENST00000489365.1:94987-ENST00000524715.5:52409|116
MPHFIKSKMP
>FUSION-ENST00000560069.5:13772-ENST00000652379.1:25317|835
QAGRQAGRK
>ENST00000570478.5|SNV-237-G-A|4
KLIILSDLMSRLQPR
>ENST00000228682.7|SNV-10602-T-G|4
RSSSSSSSSSAYTVSR
>ENST00000511608.5|SNV-29279-A-G|3
AEYRDNCLLK
>FUSION-ENST00000560069.5:13772-ENST00000652379.1:25317|87
SALPIIVKQNSPSVGLFTH
>ENST00000282728.10|SNV-2513-A-T|6
KGGQVRFSNDQTIELEMK
>FUSION-ENST00000560069.5:13772-ENST00000652379.1:25317|1458
SPRMPSFPSVCLQLPQA
>ENST00000503303.1|SNV-48117-A-G|1
TGNLKQRR
>FUSION-ENST00000560069.5:13772-ENST00000652379.1:25317|1094
LLGARPSSAKVQRDGDFHPQGPH
>ENST00000435359.5|SNV-14498-G-A|4
YLELLERTSQPLK
>ENST00000314332.5|SNV-329-C-T|4
EIQTAVRLLFPGELAKHAVSEGTK
>FUSION-ENST00000560069.5:13772-ENST00000652379.1:25317|855
MPRVTVAR
>ENST00000530669.1|SNV-123902-C-T|2
FIIDAFKGQVFALSTHPYGC
>ENST00000603027.5|SNV-4207-T-A|1
YILEDIDDIFVGKEGTRMK
>FUSION-ENST00000560069.5:13772-ENST00000652379.1:25317|106
MCCCHGNPAQYERNR
>FUSION-ENST00000560069.5:13772-ENST00000652379.1:25317|532
WRGWASGCARGSGLPVTR
>FUSION-ENST00000560069.5:13772-ENST00000652379.1:25317|297
AGGKLHLRLNTGTRPIVNK
>ENST00000461137.5|INDEL-74763-A-AA|13
NDAIKSELK
>FUSION-ENST00000560069.5:13772-ENST00000652379.1:25317|1400
RNPTQRLAAAED
>ENST00000616793.5|SNV-121383-T-C|3
IREPEQR
>FUSION-ENST00000560069.5:13772-ENST00000652379.1:25317|33
MLPPFLLFGFALR
>FUSION-ENST00000560069.5:13772-ENST00000652379.1:25317|9
WSRTPVLKQSACLPRPPTLLLLQA
>FUSION-ENST00000560069.5:13772-ENST00000652379.1:25317|312
MKNAASCEN
>FUSION-ENST00000560069.5:13772-ENST00000652379.1:25317|1301
VLETTGLSR
>FUSION-ENST00000560069.5:13772-ENST00000652379.1:25317|411
MTRRAASGKPK
>FUSION-ENST00000489365.1:94987-ENST00000524715.5:52409|284
MQCWGLHPRVRN
>FUSION-ENST00000489365.1:94987-ENST00000524715.5:52409|283
QCWGLHPRVRN
>FUSION-ENST00000560069.5:13772-ENST00000652379.1:25317|561
ACGPRGRAWPAFGPSCVPVVGGAGR
>ENST00000216127.5|SNV-11096-C-T|1
EMDAYGMVLPFARRPSVNSDLKYIK
>FUSION-ENST00000560069.5:13772-ENST00000652379.1:25317|1152
GAARSHFPGGSLGR
>ENST00000570069.5|SNV-5498-A-G|8
MTYLSHPGPSRNLQERPR
>ENST00000508471.5|SNV-144557-G-A|1
FHGSHNLIHR
>ENST00000483569.1|SNV-188211-G-A|3
RPARPQRAIVLGSSGPWWNLR
>ENST00000482891.5|SNV-23465-G-T|4
SVDLGEREGRAAGAR
>ENST00000228682.7|SNV-10602-T-G|3
RSSSSSSSSSAYTVSRR
>FUSION-ENST00000489365.1:94987-ENST00000524715.5:52409|114
MLTLYQCCYLLAQEGENR
>FUSION-ENST00000560069.5:13772-ENST00000652379.1:25317|1378
GNAFQSPIR
>FUSION-ENST00000489365.1:94987-ENST00000524715.5:52409|184
NLLGIIFFFLR
>FUSION-ENST00000560069.5:13772-ENST00000652379.1:25317|830
TTAVLCSSQGRK
>FUSION-ENST00000489365.1:94987-ENST00000524715.5:52409|8
VSEIGGKK
>FUSION-ENST00000489365.1:94987-ENST00000524715.5:52409|346
FRKHFTVPSS
>FUSION-ENST00000560069.5:13772-ENST00000652379.1:25317|796
IVTFKVSHFVIQK
>FUSION-ENST00000560069.5:13772-ENST00000652379.1:25317|1131
NKDPILK
>FUSION-ENST00000560069.5:13772-ENST00000652379.1:25317|99
FRHLVYVLG
>ENST00000261592.9|SNV-205494-C-A|1
LSDSPLSAQLTSEYRIDDHNSNGK
>FUSION-ENST00000560069.5:13772-ENST00000652379.1:25317|1419
SVTPAVVPS
>FUSION-ENST00000560069.5:13772-ENST00000652379.1:25317|1193
QYLGPFFFSSSSFLSFFLD
>FUSION-ENST00000560069.5:13772-ENST00000652379.1:25317|846
MLRVSCRLSLDLSSSWVR
>ENST00000510751.5|SNV-7564-A-G|1
EVNELKTKIEK
>ENST00000411527.5|INDEL-1803-G-GA|3
GGAAHDLAAASGAHSDHLPIQDR
>FUSION-ENST00000560069.5:13772-ENST00000652379.1:25317|336
ATLTGSACAYPTPAGAGNPLNPIR
>ENST00000380956.9|SNV-3151-G-A|4
LRCTLNK
>ENST00000508541.1|SNV-365193-A-C|1
PQEGVCPWHLPAQQPGRLHLRVPGR
>FUSION-ENST00000560069.5:13772-ENST00000652379.1:25317|572
AGPRSLCRDPFWR
>FUSION-ENST00000560069.5:13772-ENST00000652379.1:25317|873
FYRPFLSGK
>FUSION-ENST00000489365.1:94987-ENST00000524715.5:52409|215
SNLCLLHSNFTPLLYILFFFCKK
>ENST00000672277.1|SNV-351409-A-T|2
KQPGNGKK
>FUSION-ENST00000489365.1:94987-ENST00000524715.5:52409|197
KENRNEIVK
>FUSION-ENST00000560069.5:13772-ENST00000652379.1:25317|1137
TSYFLEIRRR
>FUSION-ENST00000560069.5:13772-ENST00000652379.1:25317|915
LRDLGFLMAK
>ENST00000579219.5|MNV-55128-AC-A|1
MAAISNTVQFLEMRMTSV
>FUSION-ENST00000560069.5:13772-ENST00000652379.1:25317|91
EDPVELDSSLAR
>FUSION-ENST00000489365.1:94987-ENST00000524715.5:52409|329
EAPCSCDLDLEERVLCCFASEVHKR
>ENST00000354852.5|SNV-45755-C-A|3
TVFHAPDMSR
>FUSION-ENST00000560069.5:13772-ENST00000652379.1:25317|646
CLCYTNKYTSLYKEGIVDK
>ENST00000409881.1|SNV-110813-A-C|7
CQVGCFLKTPRFPIWVVCR
>FUSION-ENST00000560069.5:13772-ENST00000652379.1:25317|1083
VPKALATPPTPHAPRPGHPR
>FUSION-ENST00000560069.5:13772-ENST00000652379.1:25317|1247
ISGGRGR
>ENST00000570069.5|SNV-5498-A-G|5
TYLSHPGPSRNLQERPRLGQP
>ENST00000464395.1|SNV-27140-C-T|1
CSVNVTPQQMPQTEKAVEDFLR
>FUSION-ENST00000560069.5:13772-ENST00000652379.1:25317|648
CLCYTNK
>ENST00000303965.9|SNV-33968-G-T|1
ALILYSVNR
>FUSION-ENST00000560069.5:13772-ENST00000652379.1:25317|1216
SQSCSCMLERQIK
>FUSION-ENST00000560069.5:13772-ENST00000652379.1:25317|1367
VDLVSCLFHHHHHHR
>ENST00000652320.1|MNV-111538-CGA-C|1
SNISPLTSEKDL
>FUSION-ENST00000560069.5:13772-ENST00000652379.1:25317|906
CCRVDLHAFDSVILNPPNL
>FUSION-ENST00000489365.1:94987-ENST00000524715.5:52409|362
MAFPLIF
>FUSION-ENST00000489365.1:94987-ENST00000524715.5:52409|219
MIRSNLCLLHSNFTPLLYILFFFCK
>FUSION-ENST00000560069.5:13772-ENST00000652379.1:25317|137
EGPVPWK
>FUSION-ENST00000489365.1:94987-ENST00000524715.5:52409|288
MQCWGLHPR
>FUSION-ENST00000560069.5:13772-ENST00000652379.1:25317|1252
SVSFSVSLSDTPVPGRALPLPR
>FUSION-ENST00000560069.5:13772-ENST00000652379.1:25317|79
CLAEEPMGRSYHLWDYD
>ENST00000536612.3|SNV-189064-G-T|5
ENGKHMYLGIPK
>FUSION-ENST00000560069.5:13772-ENST00000652379.1:25317|1450
TERDPVSRES
>FUSION-ENST00000560069.5:13772-ENST00000652379.1:25317|467
VGFVAAVAPGPPVAGPRGSR
>ENST00000248594.11|MNV-73538-TACAA-T|9
TQRHSAVQR
>FUSION-ENST00000489365.1:94987-ENST00000524715.5:52409|293
MAYRTEK
>FUSION-ENST00000489365.1:94987-ENST00000524715.5:52409|323
TQTSGQGGTAWLMLVPQK
>FUSION-ENST00000560069.5:13772-ENST00000652379.1:25317|1467
VDWQPQHCK
>FUSION-ENST00000489365.1:94987-ENST00000524715.5:52409|174
NASCDFYFKMFRKPL
>FUSION-ENST00000489365.1:94987-ENST00000524715.5:52409|221
MYFVSANMIR
>FUSION-ENST00000489365.1:94987-ENST00000524715.5:52409|261
MLVVCIENHLFR
>FUSION-ENST00000489365.1:94987-ENST00000524715.5:52409|118
MPHFIKSK
>ENST00000251108.10|SNV-11474-A-G|8
TGLVVVKNMKIVGLR
>FUSION-ENST00000560069.5:13772-ENST00000652379.1:25317|1108
DTSALAR
>FUSION-ENST00000560069.5:13772-ENST00000652379.1:25317|566
SRRALPER
>FUSION-ENST00000560069.5:13772-ENST00000652379.1:25317|878
GKDFNEGSFGHILILW
>FUSION-ENST00000560069.5:13772-ENST00000652379.1:25317|543
VAWAGGVVGDATSRPRGRYIFR
>ENST00000368827.10|SNV-12201-A-G|4
GGETIRSVCK
>ENST00000309428.10|SNV-23761-A-G|1
LLGVPELCHHVAEVWVSGTIFIR
>ENST00000528330.2|SNV-414-T-C|1
IVPRGRSQLFALNPR
>FUSION-ENST00000560069.5:13772-ENST00000652379.1:25317|1156
SVSFSVSLSDTPVPGRALPLPRE
>ENST00000265224.9|SNV-10178-A-G|1
LFGFWKRK
>FUSION-ENST00000560069.5:13772-ENST00000652379.1:25317|1161
VSETRSLNKYGN
>FUSION-ENST00000560069.5:13772-ENST00000652379.1:25317|952
EFSGRIESQYRVPVADR
>FUSION-ENST00000560069.5:13772-ENST00000652379.1:25317|560
GRAWPAFGPSCVPVVGGAGR
>ENST00000376081.8|SNV-49304-T-C|6
MLSLQNQTLPDTLHQK
>ENST00000482891.5|SNV-23465-G-T|20
GRQSKTLPPWIVVTSFPQALK
>ENST00000505905.1|SNV-84811-G-A|5
CLMSVINSAGKAKSDPCTMNC
>FUSION-ENST00000560069.5:13772-ENST00000652379.1:25317|991
MYVFIFFNLFLLRR
>ENST00000460288.1|SNV-7795-T-A|1
NETTEDCPSIMEQFHMREIHSCK
>ENST00000571834.5|SNV-4318-C-T|3
WCSPPFFYRR
>FUSION-ENST00000560069.5:13772-ENST00000652379.1:25317|1159
MSLSLSHSLSLR
>ENST00000482891.5|SNV-23465-G-T|6
SVDLGER
>FUSION-ENST00000489365.1:94987-ENST00000524715.5:52409|55
YWHLDNLPFLSLMR
>FUSION-ENST00000560069.5:13772-ENST00000652379.1:25317|1254
SVSFSVSLSDTPVPGR
>FUSION-ENST00000560069.5:13772-ENST00000652379.1:25317|1292
LSSRGQEFETSPANVVKPPSLLK
>FUSION-ENST00000489365.1:94987-ENST00000524715.5:52409|274
LGVRHSRCFNKPTGVCSWYALR
>FUSION-ENST00000560069.5:13772-ENST00000652379.1:25317|346
MLTSYATPER
>FUSION-ENST00000489365.1:94987-ENST00000524715.5:52409|96
AHVQTEPRGGMWSYVALQYNYLAA
>FUSION-ENST00000560069.5:13772-ENST00000652379.1:25317|936
SRIDPDSISK
>FUSION-ENST00000560069.5:13772-ENST00000652379.1:25317|1029
VPTERRR
>FUSION-ENST00000560069.5:13772-ENST00000652379.1:25317|1345
MPLSPPPPPPKMTAR
>FUSION-ENST00000560069.5:13772-ENST00000652379.1:25317|708
ETDPGWAR
>FUSION-ENST00000560069.5:13772-ENST00000652379.1:25317|811
TLSRGVPWSVYHRTVHVR
>ENST00000642825.1|MNV-422813-ACT-A|2
NGTSGKDSATTSTLSKDSQS
>ENST00000261592.9|SNV-205494-C-A|4
EMGDSNSDGKTGLEQDEQPLK
>FUSION-ENST00000489365.1:94987-ENST00000524715.5:52409|162
CLGNHCRK
>FUSION-ENST00000560069.5:13772-ENST00000652379.1:25317|1179
MIHLPGPPKVLETTGLSR
>FUSION-ENST00000560069.5:13772-ENST00000652379.1:25317|275
MPGQGEARGNSGGGP
>FUSION-ENST00000489365.1:94987-ENST00000524715.5:52409|278
LGTPPKSQKLGVR
>FUSION-ENST00000560069.5:13772-ENST00000652379.1:25317|432
VVAVPTMVTTGDGESGFDSGEGA
>FUSION-ENST00000560069.5:13772-ENST00000652379.1:25317|428
PTGADPLR
>FUSION-ENST00000489365.1:94987-ENST00000524715.5:52409|86
MQNFEVLGDK
>FUSION-ENST00000560069.5:13772-ENST00000652379.1:25317|419
RRPIRTSALSTFDGSR
>FUSION-ENST00000560069.5:13772-ENST00000652379.1:25317|831
TTAVLCSSQGR
>FUSION-ENST00000560069.5:13772-ENST00000652379.1:25317|956
HHLDPLR
>FUSION-ENST00000560069.5:13772-ENST00000652379.1:25317|1215
MSQSCSCMLERQIKVR
>FUSION-ENST00000489365.1:94987-ENST00000524715.5:52409|340
YYRTNNAKSATR
>FUSION-ENST00000489365.1:94987-ENST00000524715.5:52409|126
MSLLLFSHADLIPVLLSTCTR
>FUSION-ENST00000560069.5:13772-ENST00000652379.1:25317|798
RGFTVLPR
>FUSION-ENST00000489365.1:94987-ENST00000524715.5:52409|170
LARLVLNS
>ENST00000337343.8|SNV-189064-G-T|5
RDLKYLGIPK
>FUSION-ENST00000560069.5:13772-ENST00000652379.1:25317|692
MLVRLVSHSQPQVVR
>FUSION-ENST00000560069.5:13772-ENST00000652379.1:25317|1087
WSVGQRGDQEGRRPDR
>ENST00000626945.2|SNV-101400-A-G|3
VLALLRLTNPLRFLSLLSFK
>FUSION-ENST00000560069.5:13772-ENST00000652379.1:25317|152
DGRWPPLPSADRK
>FUSION-ENST00000560069.5:13772-ENST00000652379.1:25317|1438
MPAWPKETLLESETQRAPSSDLID
>ENST00000474136.5|SNV-149096-A-C|4
MSGGAEQTQTMQMGVKTT
>FUSION-ENST00000560069.5:13772-ENST00000652379.1:25317|468
VGFVAAVAPGPPVAGPR
>FUSION-ENST00000560069.5:13772-ENST00000652379.1:25317|927
MTEESNFVTSR
>FUSION-ENST00000560069.5:13772-ENST00000652379.1:25317|1531
VGTVRSGRVCR
>ENST00000562435.6|SNV-60458-C-A|4
SSTASRCIHEHHCGSQASSVK
>ENST00000339397.5|SNV-57311-C-T|2
VIARLAVHPLLK
>ENST00000496826.1|SNV-41396-A-G|3
MFSNPSTEKVSSGSLNNR
>ENST00000504286.1|SNV-294-C-T|6
RTQCTAATRCPATGFECR
>FUSION-ENST00000560069.5:13772-ENST00000652379.1:25317|45
GLFSNFYDYYYCRR
>FUSION-ENST00000560069.5:13772-ENST00000652379.1:25317|914
LRDLGFLMAKCQHLGLMD
>FUSION-ENST00000560069.5:13772-ENST00000652379.1:25317|164
MGAARRPVR
>FUSION-ENST00000489365.1:94987-ENST00000524715.5:52409|291
AYRTEKMIWLY
>FUSION-ENST00000560069.5:13772-ENST00000652379.1:25317|475
MDENHERR
>FUSION-ENST00000560069.5:13772-ENST00000652379.1:25317|894
PTLGVNGLTAAGPPNK
>FUSION-ENST00000560069.5:13772-ENST00000652379.1:25317|232
PTLIRPQKRCWLI
>FUSION-ENST00000489365.1:94987-ENST00000524715.5:52409|134
HISNSEICNVK
>FUSION-ENST00000560069.5:13772-ENST00000652379.1:25317|347
SGAARALH
>FUSION-ENST00000560069.5:13772-ENST00000652379.1:25317|984
LALSPRLECDGVISAHCNR
>FUSION-ENST00000489365.1:94987-ENST00000524715.5:52409|156
FQVLGFEFFALLCLSKCLKF
>FUSION-ENST00000560069.5:13772-ENST00000652379.1:25317|1231
VGPCPFHESEKRVLR
>ENST00000373509.6|SNV-877-G-C|5
DRISDWGDLPNGTR
>FUSION-ENST00000560069.5:13772-ENST00000652379.1:25317|669
LVSNSRPPVMR
>FUSION-ENST00000489365.1:94987-ENST00000524715.5:52409|382
VASACNPSYSGG
>ENST00000224337.10|INDEL-63695-A-AA|3
KTNDTTEDNSSCLSTECFKCL
>FUSION-ENST00000560069.5:13772-ENST00000652379.1:25317|1117
SFLNVHLPVS
>FUSION-ENST00000560069.5:13772-ENST00000652379.1:25317|655
TGVSHRARPVDSFR
>FUSION-ENST00000560069.5:13772-ENST00000652379.1:25317|1134
YTPATVYGIKSIIKYV
>ENST00000426595.1|SNV-35913-G-A|1
SQESLTFQDVAMDFTR
>FUSION-ENST00000489365.1:94987-ENST00000524715.5:52409|97
AHVQTEPR
>ENST00000303714.8|SNV-59862-G-C|1
TASLIIALTDGELHEDLFFYSER
>ENST00000310806.9|SNV-29322-A-G|3
AEVKETKAGNTK
>ENST00000375500.8|SNV-83-T-C|4
MQDAPLSCPSPTK
>FUSION-ENST00000560069.5:13772-ENST00000652379.1:25317|265
VNYAWAGR
>FUSION-ENST00000489365.1:94987-ENST00000524715.5:52409|387
AHACNPGTLGGRGR
>ENST00000651323.1|SNV-19803-C-T|5
LQRFQCGELPFLTHVNPRFR
>FUSION-ENST00000560069.5:13772-ENST00000652379.1:25317|1125
SGVASPSTVSKNR
>FUSION-ENST00000560069.5:13772-ENST00000652379.1:25317|584
AVAPEARAATR
>ENST00000320129.7|SNV-23805-G-T|5
VFSKSSTLNKHHK
>FUSION-ENST00000560069.5:13772-ENST00000652379.1:25317|921
TDGVSYQCSFVNR
>FUSION-ENST00000560069.5:13772-ENST00000652379.1:25317|1199
PLSPPPPKMKAK
>ENST00000526047.1|SNV-41943-A-G|2
GGICNVADK
>FUSION-ENST00000489365.1:94987-ENST00000524715.5:52409|41
MPVIFSFAHLYFIYDTQACIGI
>FUSION-ENST00000489365.1:94987-ENST00000524715.5:52409|371
MVLGGGALGR
>FUSION-ENST00000560069.5:13772-ENST00000652379.1:25317|998
ETHTQTKDNYSVCKSLLED
>ENST00000461137.5|INDEL-74763-A-AA|5
GKERCFALK
>FUSION-ENST00000560069.5:13772-ENST00000652379.1:25317|1315
TCPLCRR
>FUSION-ENST00000560069.5:13772-ENST00000652379.1:25317|1548
VSPRWKLNQESCISICEIR
>ENST00000556217.5|SNV-13577-A-G|2
IEAIEESKNGK
>FUSION-ENST00000560069.5:13772-ENST00000652379.1:25317|1434
APSSDLID
>FUSION-ENST00000489365.1:94987-ENST00000524715.5:52409|119
YPYTYIHTQHNVHS
>FUSION-ENST00000560069.5:13772-ENST00000652379.1:25317|112
GKKTLLSLTLVWHGEET
>FUSION-ENST00000560069.5:13772-ENST00000652379.1:25317|38
GDLELLGSR
>ENST00000482891.5|SNV-23465-G-T|16
TLPPWIVVTSFPQALKK
>ENST00000508541.1|SNV-365193-A-C|7
MAPASPAARQASPASARK
>FUSION-ENST00000489365.1:94987-ENST00000524715.5:52409|151
MNCKVYHYFKDHFK
>FUSION-ENST00000560069.5:13772-ENST00000652379.1:25317|11
GFGVLSCCPRWSRTPVLK
>FUSION-ENST00000560069.5:13772-ENST00000652379.1:25317|334
GIGDCNYSP
>ENST00000639555.1|SNV-304-T-G|7
VRLSYLHIR
>FUSION-ENST00000560069.5:13772-ENST00000652379.1:25317|762
QARPTWR
>FUSION-ENST00000489365.1:94987-ENST00000524715.5:52409|60
GESLIGDVRK
>FUSION-ENST00000489365.1:94987-ENST00000524715.5:52409|196
ENRNEIVK
>FUSION-ENST00000560069.5:13772-ENST00000652379.1:25317|1398
MNYLMIYLCTYFQTESR
>FUSION-ENST00000560069.5:13772-ENST00000652379.1:25317|1082
ALATPPTPHAPRPGHPR
>FUSION-ENST00000489365.1:94987-ENST00000524715.5:52409|115
PHFIKSKMP
>FUSION-ENST00000560069.5:13772-ENST00000652379.1:25317|568
DPFWRVPVRSR
>FUSION-ENST00000560069.5:13772-ENST00000652379.1:25317|339
SVMPLDVRGCTR
>ENST00000435359.5|SNV-14498-G-A|5
TVVSHPRYLELLERTSQPLK
>FUSION-ENST00000489365.1:94987-ENST00000524715.5:52409|140
MLRCHLIER
>ENST00000411527.5|MNV-1797-GC-G|INDEL-1803-G-GA|3
SIEDWNNYKDFLER
>FUSION-ENST00000489365.1:94987-ENST00000524715.5:52409|7
MVSEIGGKKEEDYK
>FUSION-ENST00000489365.1:94987-ENST00000524715.5:52409|180
NLLGIIFFFLRRSLIL
>FUSION-ENST00000489365.1:94987-ENST00000524715.5:52409|336
SATRISRR
>FUSION-ENST00000560069.5:13772-ENST00000652379.1:25317|293
LNTGTRPIVNKYR
>FUSION-ENST00000560069.5:13772-ENST00000652379.1:25317|394
APPGVEPAA
>FUSION-ENST00000560069.5:13772-ENST00000652379.1:25317|108
MCCCHGNPAQYER
>ENST00000533035.5|SNV-8750-A-G|2
EQETLLSTIECGRLQR
>ENST00000424085.6|SNV-123902-C-T|1
GQVFALSTHPYGC
>FUSION-ENST00000560069.5:13772-ENST00000652379.1:25317|218
VVCVGGRR
>FUSION-ENST00000560069.5:13772-ENST00000652379.1:25317|340
SVMPLDVR
>ENST00000526047.1|SNV-41943-A-G|1
GGICNVADKQEVHPEVPSAGDTDAG
>FUSION-ENST00000560069.5:13772-ENST00000652379.1:25317|408
RAASGKPKSLGSGGSMVAK
>FUSION-ENST00000560069.5:13772-ENST00000652379.1:25317|1096
LLGARPSSAK
>ENST00000468712.5|SNV-268359-G-A|3
DCCFEISAPDKRIYQIVVFMLP
>FUSION-ENST00000560069.5:13772-ENST00000652379.1:25317|354
FSLIKNESRR
>ENST00000339397.5|SNV-57311-C-T|3
KPDSTATERVIARLAVHPLLK
>FUSION-ENST00000560069.5:13772-ENST00000652379.1:25317|1518
TEMSHRAR
>FUSION-ENST00000560069.5:13772-ENST00000652379.1:25317|765
ADTLTGRRR
>ENST00000642825.1|MNV-422813-ACT-A|1
DSATTSTLSKDSQS
>ENST00000480044.5|SNV-74121-T-A|1
WYSDQNHGLSGLSTNH
>FUSION-ENST00000560069.5:13772-ENST00000652379.1:25317|1236
VDLVSCLFHRHHR
>FUSION-ENST00000560069.5:13772-ENST00000652379.1:25317|1218
SQSCSCMLER
>ENST00000320129.7|SNV-23805-G-T|4
SSTLNKHHK
>ENST00000471232.5|SNV-218307-G-C|4
NTCVDTYTNRLR
>FUSION-ENST00000489365.1:94987-ENST00000524715.5:52409|137
LRCHLIERHISNSEICNVK
>ENST00000276054.9|INDEL-13043-T-TT|3
EKTPECAESGMTFFLEITDDYISEK
>FUSION-ENST00000560069.5:13772-ENST00000652379.1:25317|1260
HTDIQER
>FUSION-ENST00000560069.5:13772-ENST00000652379.1:25317|116
MNEIPTVPTYYPAKPQPRERAWR
>FUSION-ENST00000560069.5:13772-ENST00000652379.1:25317|426
PTGADPLRGGDACIYQIK
>ENST00000560626.6|SNV-305439-A-G|7
LIVSNFSQAKQKSR
>FUSION-ENST00000489365.1:94987-ENST00000524715.5:52409|250
VGSIGFGNTFKR
>ENST00000511608.5|SNV-29279-A-G|4
CQFFSYATQTFHKAEYRDNCLLK
>FUSION-ENST00000489365.1:94987-ENST00000524715.5:52409|173
MSHCAWPE
>FUSION-ENST00000489365.1:94987-ENST00000524715.5:52409|144
GYQSKYYVMLR
>FUSION-ENST00000560069.5:13772-ENST00000652379.1:25317|1099
FTILHHDILFSR
>FUSION-ENST00000560069.5:13772-ENST00000652379.1:25317|1022
MIELHCCNK
>ENST00000471232.5|SNV-218307-G-C|2
MSNFCWYIVSQNEHLC
>FUSION-ENST00000560069.5:13772-ENST00000652379.1:25317|1118
KSFLNVHLPVS
>FUSION-ENST00000560069.5:13772-ENST00000652379.1:25317|826
MWVRLVSNWRPQWICPPRPPKVLG
>ENST00000471232.5|SNV-218307-G-C|1
SNFCWYIVSQNEHLC
>ENST00000488653.6|SNV-46205-A-G|3
LSPQPQIRAATTQLVSDSGLAVSGK
>FUSION-ENST00000560069.5:13772-ENST00000652379.1:25317|827
WVRLVSNWRPQWICPPRPPK
>FUSION-ENST00000560069.5:13772-ENST00000652379.1:25317|1358
MLERQIKVR
>FUSION-ENST00000560069.5:13772-ENST00000652379.1:25317|1488
MIWAGHASSR
>ENST00000560626.6|SNV-305439-A-G|6
QKSRLVDPEILR
>FUSION-ENST00000560069.5:13772-ENST00000652379.1:25317|1368
GCGVGTEGSVLR
>ENST00000317447.9|INDEL-56902-T-TG|2
SAFTLDGWFKTGDTVGV
>ENST00000406477.7|SNV-164654-A-C|1
VHHVSFAFELMLDGGLKKPK
>ENST00000488342.5|SNV-126961-T-G|5
EVSWYGIVRVTPKLSYCQ
>ENST00000571170.1|SNV-21525-T-G|1
RPEVRCLPGPFPMAPR
>FUSION-ENST00000560069.5:13772-ENST00000652379.1:25317|1397
NYLMIYLCTYFQTESR
>FUSION-ENST00000560069.5:13772-ENST00000652379.1:25317|726
ASMVKPRLYSQYTTLAGR
>FUSION-ENST00000560069.5:13772-ENST00000652379.1:25317|378
LLAECPAGPEAFTLKKLECSK
>FUSION-ENST00000560069.5:13772-ENST00000652379.1:25317|1462
GCVGMEMSPRMPSFPSVCLQLPQA
>FUSION-ENST00000560069.5:13772-ENST00000652379.1:25317|526
GSGLPVTRLAGRAPA
>FUSION-ENST00000560069.5:13772-ENST00000652379.1:25317|1388
MIYLCTYFQTESRSGRGEAR
>ENST00000370010.6|SNV-22420-G-A|3
DGTNLLSVDENEDSETSK
>FUSION-ENST00000560069.5:13772-ENST00000652379.1:25317|588
GCRCASGPAAGVGLPGPVDQR
>FUSION-ENST00000489365.1:94987-ENST00000524715.5:52409|195
ENRNEIVKDSF
>ENST00000373509.6|SNV-877-G-C|6
HVEKDRISDWGDLPNGTR
>FUSION-ENST00000560069.5:13772-ENST00000652379.1:25317|1307
MIRLPGPPK
>FUSION-ENST00000489365.1:94987-ENST00000524715.5:52409|142
YYVMLRCHLIER
>FUSION-ENST00000560069.5:13772-ENST00000652379.1:25317|330
MNEEFPVSAGHK
>ENST00000403593.9|SNV-11780-C-T|3
VWDEANLRVQELAKR
>FUSION-ENST00000489365.1:94987-ENST00000524715.5:52409|76
TNHSTYR
>ENST00000228682.7|SNV-10602-T-G|5
VGPPVSLERRSSSSSSSSSAYTVSR
>FUSION-ENST00000489365.1:94987-ENST00000524715.5:52409|309
MILKGSRVSK
>ENST00000216727.8|SNV-246-G-T|1
GSGPVRRR
>FUSION-ENST00000489365.1:94987-ENST00000524715.5:52409|24
ILFLFSSLMK
>FUSION-ENST00000560069.5:13772-ENST00000652379.1:25317|863
LLLSVLLHKGVLR
>ENST00000646441.1|SNV-22963-T-G|3
TVGQYEYYKVDMVDKDQADR
>FUSION-ENST00000489365.1:94987-ENST00000524715.5:52409|64
YINFLISTPVNIGFYTFKK
>FUSION-ENST00000489365.1:94987-ENST00000524715.5:52409|146
TKGYQSK
>FUSION-ENST00000560069.5:13772-ENST00000652379.1:25317|1157
MSVSFSVSLSDTPVPGRALPLPRE
>ENST00000394830.7|SNV-122553-A-G|1
FAELEGGDDDIEEMGEEDSGSTPK
>FUSION-ENST00000560069.5:13772-ENST00000652379.1:25317|839
RPCHRQAGR
>ENST00000320129.7|SNV-23805-G-T|1
HHKIHNEKNANQK
>FUSION-ENST00000560069.5:13772-ENST00000652379.1:25317|206
ALERRAHTRPSPAVESGR
>FUSION-ENST00000560069.5:13772-ENST00000652379.1:25317|1124
SGVASPSTVSKNRTSVPLGCR
>FUSION-ENST00000560069.5:13772-ENST00000652379.1:25317|1002
NTTKETHTQTK
>FUSION-ENST00000560069.5:13772-ENST00000652379.1:25317|1005
LFLSSLPSTSCPHHHFGARRK
>ENST00000333957.8|SNV-26531-G-C|3
SYSRQSSSSHTDLSLTPK
>FUSION-ENST00000560069.5:13772-ENST00000652379.1:25317|472
DENHERRWCGR
>FUSION-ENST00000560069.5:13772-ENST00000652379.1:25317|70
SGDLSLPNSWDYRDLLSPGGRG
>FUSION-ENST00000489365.1:94987-ENST00000524715.5:52409|18
RSFVLVTQAGVQWR
>FUSION-ENST00000560069.5:13772-ENST00000652379.1:25317|671
LLRLVSNSRPPVMRPPRPLEVLG
>FUSION-ENST00000560069.5:13772-ENST00000652379.1:25317|1129
NKDPILKSGVASPSTVSK
>FUSION-ENST00000560069.5:13772-ENST00000652379.1:25317|659
LYGNRLLYDRCR
>FUSION-ENST00000560069.5:13772-ENST00000652379.1:25317|192
GCGVLPPPPPPR
>ENST00000508541.1|SNV-365193-A-C|9
MAPASPAARQASPASAR
>FUSION-ENST00000489365.1:94987-ENST00000524715.5:52409|314
CLPSLAFRCPFHISLLDDPKR
>FUSION-ENST00000560069.5:13772-ENST00000652379.1:25317|1275
EAGVEELLEPGR
>ENST00000642122.1|SNV-728059-A-T|3
KNIPIAKK
>ENST00000495668.1|SNV-22716-C-A|4
MSRMLQMFR
>FUSION-ENST00000560069.5:13772-ENST00000652379.1:25317|1321
ILSDTALTTR
>FUSION-ENST00000560069.5:13772-ENST00000652379.1:25317|3
IIIIVGVISR
>FUSION-ENST00000560069.5:13772-ENST00000652379.1:25317|282
LARRAGEVEHER
>FUSION-ENST00000560069.5:13772-ENST00000652379.1:25317|1322
TRILSDTALTTRVMK
>ENST00000411527.5|INDEL-1803-G-GA|7
SIEDWNNYKDFLEQETGR
>FUSION-ENST00000560069.5:13772-ENST00000652379.1:25317|751
PIIPAARK
>FUSION-ENST00000560069.5:13772-ENST00000652379.1:25317|996
DNYSVCKSLLED
>ENST00000310806.9|SNV-29322-A-G|1
ETKAGNTKEAVVHLR
>FUSION-ENST00000560069.5:13772-ENST00000652379.1:25317|1165
LQGAEIAPLHYGPGCR
>FUSION-ENST00000489365.1:94987-ENST00000524715.5:52409|176
NASCDFYFKMFR
>ENST00000376081.8|SNV-49304-T-C|1
LSLQNQTLPDTLHQKFFIWLRVK
>FUSION-ENST00000560069.5:13772-ENST00000652379.1:25317|174
ASVALGR
>FUSION-ENST00000560069.5:13772-ENST00000652379.1:25317|1452
TERDPVSR
>FUSION-ENST00000560069.5:13772-ENST00000652379.1:25317|368
DGRGHSYCAAR
>FUSION-ENST00000560069.5:13772-ENST00000652379.1:25317|258
LWWRSVAVLTCK
>FUSION-ENST00000560069.5:13772-ENST00000652379.1:25317|1081
DTAALSPPLSTAGPTPPR
>FUSION-ENST00000475789.1:7623-ENST00000405243.1:39117|63
EFHYIQTLSRR
>FUSION-ENST00000560069.5:13772-ENST00000652379.1:25317|1100
MFTILHHDILFSR
>FUSION-ENST00000560069.5:13772-ENST00000652379.1:25317|1392
MIYLCTYFQTESR
>FUSION-ENST00000560069.5:13772-ENST00000652379.1:25317|1034
MVTSTHK
>FUSION-ENST00000560069.5:13772-ENST00000652379.1:25317|754
MPIIPAAR
>ENST00000260731.5|SNV-16006-T-C|1
VSLLEIYNEEPFDLLNPSSDVSER
>ENST00000398145.6|SNV-15228-C-T|2
ILQTCQRSPHILAGCILYKGLIVST
>FUSION-ENST00000560069.5:13772-ENST00000652379.1:25317|767
ADTLTGR
>FUSION-ENST00000489365.1:94987-ENST00000524715.5:52409|73
VETEIIILIK
>FUSION-ENST00000560069.5:13772-ENST00000652379.1:25317|342
LSNNRSVMPLDVR
>FUSION-ENST00000560069.5:13772-ENST00000652379.1:25317|1133
EAQVHLI
>FUSION-ENST00000560069.5:13772-ENST00000652379.1:25317|1058
ESCSVPQAGVQWR
>ENST00000376081.8|SNV-49304-T-C|4
MLSLQNQTLPDTLHQKFFIWLR
>FUSION-ENST00000560069.5:13772-ENST00000652379.1:25317|537
SESAFWAAGLLLTRCPLATCRWR
>ENST00000463410.1|SNV-4354-T-A|3
TSMTSLWAR
>FUSION-ENST00000560069.5:13772-ENST00000652379.1:25317|881
MIQRDTRGK
>FUSION-ENST00000560069.5:13772-ENST00000652379.1:25317|63
LFLMFSVGR
>FUSION-ENST00000560069.5:13772-ENST00000652379.1:25317|1192
MTCPLCHR
>FUSION-ENST00000489365.1:94987-ENST00000524715.5:52409|167
MPHVIFILRCLGNHCR
>ENST00000474136.5|SNV-149096-A-C|6
MTRMSGGAEQTQTMQMGVKTT
>FUSION-ENST00000560069.5:13772-ENST00000652379.1:25317|448
IKPCMSEYARPVQ
>FUSION-ENST00000489365.1:94987-ENST00000524715.5:52409|147
DHFKTKGYQSK
>FUSION-ENST00000489365.1:94987-ENST00000524715.5:52409|370
VLGGGALGR
>FUSION-ENST00000560069.5:13772-ENST00000652379.1:25317|1499
TSTGCPGWAGWDQTGPPR
>ENST00000637555.1|SNV-1005132-A-G|1
GSLTTWTWTMRYM
>FUSION-ENST00000560069.5:13772-ENST00000652379.1:25317|202
RAHTRPSPAVESGRER
>ENST00000482891.5|SNV-23465-G-T|8
CAPAFSENRSVDLGER
>FUSION-ENST00000475789.1:7623-ENST00000405243.1:39117|9
MERISLYSDSIKK
>ENST00000536612.3|SNV-189064-G-T|6
DTKENGKHMYLGIPK
>FUSION-ENST00000560069.5:13772-ENST00000652379.1:25317|874
MFYRPFLSGK
>ENST00000543979.1|SNV-77653-C-T|2
AAQDLFWK
>ENST00000566339.6|SNV-15394-T-C|4
CGEEDEYFDWVR
>FUSION-ENST00000489365.1:94987-ENST00000524715.5:52409|271
TICLGQELVALDLEIHSR
>ENST00000556217.5|SNV-13577-A-G|3
IEAIEESK
>FUSION-ENST00000489365.1:94987-ENST00000524715.5:52409|158
FQVLGFEFFALLCLSK
>FUSION-ENST00000560069.5:13772-ENST00000652379.1:25317|337
PLDVRGCTR
>FUSION-ENST00000560069.5:13772-ENST00000652379.1:25317|1093
VQRDGDFHPQGPH
>ENST00000455584.2|MNV-22470-AC-A|13
EQFLQYAYDISLTRTQHTSISGCR
>FUSION-ENST00000560069.5:13772-ENST00000652379.1:25317|127
GRGCKSR
>FUSION-ENST00000560069.5:13772-ENST00000652379.1:25317|1042
WIPLHWPEASEVHHR
>FUSION-ENST00000560069.5:13772-ENST00000652379.1:25317|517
AGPLRVARAAGR
>ENST00000508471.5|SNV-144557-G-A|2
SRFHGSHNLIHR
>FUSION-ENST00000560069.5:13772-ENST00000652379.1:25317|1057
SGFGFLAR
>FUSION-ENST00000560069.5:13772-ENST00000652379.1:25317|978
HLPGFKRFSCLSLPSSWDYR
>ENST00000491805.5|SNV-65597-G-A|3
MRWILQSMLA
>FUSION-ENST00000560069.5:13772-ENST00000652379.1:25317|436
SAPLRPRPGGGR
>FUSION-ENST00000560069.5:13772-ENST00000652379.1:25317|645
FFISFVSTR
>FUSION-ENST00000560069.5:13772-ENST00000652379.1:25317|985
RLALSPRLECDGVISAHCNR
>ENST00000651323.1|SNV-19802-G-T|1
FQCGELPFLTHVNPSLRLSCLSIR
>FUSION-ENST00000560069.5:13772-ENST00000652379.1:25317|790
VSHFVIQKYTDSPK
>ENST00000424485.6|SNV-71137-A-G|2
VLCAKYSK
>ENST00000435359.5|SNV-14498-G-A|3
YLELLERTSQPLKILR
>ENST00000604567.5|SNV-1808-G-C|2
NHLGIAKVVFATVR
>FUSION-ENST00000489365.1:94987-ENST00000524715.5:52409|165
MPHVIFILRCLGNHCRK
>FUSION-ENST00000560069.5:13772-ENST00000652379.1:25317|315
LDGLVRPSDRPRRGRPTALAER
>FUSION-ENST00000560069.5:13772-ENST00000652379.1:25317|1172
PAPREAEAGESLEPGKR
>FUSION-ENST00000489365.1:94987-ENST00000524715.5:52409|10
VSEIGGK
>ENST00000562435.6|SNV-60458-C-A|3
SSTASRCIHEHHCGSQASSVKQSR
>FUSION-ENST00000489365.1:94987-ENST00000524715.5:52409|239
WLLPVVCIQDSLTLR
>FUSION-ENST00000560069.5:13772-ENST00000652379.1:25317|711
DGVSEARPPWLPRQPRETDPGWAR
>ENST00000339397.5|SNV-57311-C-T|1
VIARLAVHPLLKK
>ENST00000447721.6|SNV-23155-G-T|5
MLTSTAGLTFRLIFLVSPPLHSRPK
>FUSION-ENST00000560069.5:13772-ENST00000652379.1:25317|474
DENHERR
>FUSION-ENST00000560069.5:13772-ENST00000652379.1:25317|1266
FLSVSRSISVFLGRSLSFSR
>FUSION-ENST00000560069.5:13772-ENST00000652379.1:25317|583
AVAPEARAATRGDPPR
>ENST00000570069.5|SNV-5498-A-G|6
MTYLSHPGPSRNLQERPRLGQP
>FUSION-ENST00000560069.5:13772-ENST00000652379.1:25317|1011
MRLLQNS
>FUSION-ENST00000560069.5:13772-ENST00000652379.1:25317|1422
ERLPVISLTDLETASRSVTPAVVPS
>FUSION-ENST00000560069.5:13772-ENST00000652379.1:25317|1084
RVPKALATPPTPHAPRPGHPR
>FUSION-ENST00000489365.1:94987-ENST00000524715.5:52409|83
QNFEVLGDKFHK
>FUSION-ENST00000489365.1:94987-ENST00000524715.5:52409|303
EEMCFAVTSIQHHK
>ENST00000560626.6|SNV-305439-A-G|3
LVDPEILR
>ENST00000303965.9|SNV-33968-G-T|2
TQKALILYSVNR
>ENST00000508541.1|SNV-365193-A-C|6
APASPAARQASPASARK
>FUSION-ENST00000489365.1:94987-ENST00000524715.5:52409|57
FCALIES
>FUSION-ENST00000560069.5:13772-ENST00000652379.1:25317|619
IDVGVCVIQINTHRSIK
>FUSION-ENST00000560069.5:13772-ENST00000652379.1:25317|1269
SLSFYRFLSVSR
>FUSION-ENST00000560069.5:13772-ENST00000652379.1:25317|160
GQSVLRDGR
>FUSION-ENST00000560069.5:13772-ENST00000652379.1:25317|755
MEKSRLN
>FUSION-ENST00000560069.5:13772-ENST00000652379.1:25317|373
LECSKQARAAWIPQLGIME
>ENST00000447721.6|SNV-23155-G-T|1
LIFLVSPPLHSRPKSPRTFSSSC
>FUSION-ENST00000560069.5:13772-ENST00000652379.1:25317|614
GSSIKTFILR
>FUSION-ENST00000560069.5:13772-ENST00000652379.1:25317|58
MGSSVSLSR
>FUSION-ENST00000560069.5:13772-ENST00000652379.1:25317|1065
MPEEFSQCASARVLSDL
>FUSION-ENST00000560069.5:13772-ENST00000652379.1:25317|1501
MLPSDPPAK
>FUSION-ENST00000560069.5:13772-ENST00000652379.1:25317|383
MLLAECPAGPEAFTLK
>FUSION-ENST00000560069.5:13772-ENST00000652379.1:25317|546
FWGQVSVSRVAWAGGVVGDATSRPR
>FUSION-ENST00000560069.5:13772-ENST00000652379.1:25317|559
GRAWPAFGPSCVPVVGGAGRK
>ENST00000360655.8|SNV-583263-C-T|2
SPSAPVPSKEGER
>FUSION-ENST00000560069.5:13772-ENST00000652379.1:25317|114
ERAWRNQR
>ENST00000640769.2|SNV-28929-C-A|2
EKLLLVLGALGETM
>FUSION-ENST00000560069.5:13772-ENST00000652379.1:25317|753
PIIPAAR
>FUSION-ENST00000560069.5:13772-ENST00000652379.1:25317|714
FRDGVSEARPPWLPRQPR
>FUSION-ENST00000560069.5:13772-ENST00000652379.1:25317|1523
LTAPSASQVQVILLPQPSR
>FUSION-ENST00000560069.5:13772-ENST00000652379.1:25317|485
CRPGSGSLTHPGAAGKAAR
>FUSION-ENST00000560069.5:13772-ENST00000652379.1:25317|402
SLGSGGSMVAKLKLK
>FUSION-ENST00000560069.5:13772-ENST00000652379.1:25317|259
KLWWRSVAVLTCK
>FUSION-ENST00000489365.1:94987-ENST00000524715.5:52409|392
PRLSFIQYFSLSVEQFGK
>ENST00000573523.5|SNV-21525-T-G|4
MNHLPGLLTSLLGR
>ENST00000566339.6|SNV-15394-T-C|1
DDLNKSSATLLSCDNRK
>FUSION-ENST00000489365.1:94987-ENST00000524715.5:52409|111
DICIPTHTYIHNITCILKK
>ENST00000505905.1|SNV-84811-G-A|1
SDPCTMNC
>FUSION-ENST00000560069.5:13772-ENST00000652379.1:25317|522
MLPAPALETRAGPLR
>FUSION-ENST00000489365.1:94987-ENST00000524715.5:52409|139
LRCHLIER
>FUSION-ENST00000489365.1:94987-ENST00000524715.5:52409|222
VMYFVSANMIR
>FUSION-ENST00000560069.5:13772-ENST00000652379.1:25317|255
SVAVLTCKSVVRPGYR
>ENST00000374660.6|SNV-32794-C-A|2
LEESPNKDGLLKANCGMK
>FUSION-ENST00000560069.5:13772-ENST00000652379.1:25317|657
LLYDRCRCLCYTNK
>FUSION-ENST00000489365.1:94987-ENST00000524715.5:52409|47
SFSLPLNVIVYL
>FUSION-ENST00000560069.5:13772-ENST00000652379.1:25317|1379
FGSRGNAFQSPIRMHR
>ENST00000505905.1|SNV-84811-G-A|4
MSVINSAGKAKSDPCTMNC
>FUSION-ENST00000560069.5:13772-ENST00000652379.1:25317|1167
RLQGAEIAPLHYGPGCR
>FUSION-ENST00000560069.5:13772-ENST00000652379.1:25317|19
YVSEMGFGVLSCCPRWSR
>FUSION-ENST00000560069.5:13772-ENST00000652379.1:25317|1037
TKERLSILWLE
>FUSION-ENST00000560069.5:13772-ENST00000652379.1:25317|852
PRVTVARTSPETLEISPLR
>FUSION-ENST00000560069.5:13772-ENST00000652379.1:25317|469
WCGRVGFVAAVAPGPPVAGPRGSR
>FUSION-ENST00000560069.5:13772-ENST00000652379.1:25317|353
NESRRFEDDQIPS
>ENST00000366639.9|SNV-36297-A-T|2
VENACYALKVRGSEIP
>FUSION-ENST00000489365.1:94987-ENST00000524715.5:52409|172
SHCAWPE
>ENST00000646253.1|INDEL-264264-C-CA|4
LAVKPKKTEGVK
>FUSION-ENST00000560069.5:13772-ENST00000652379.1:25317|196
REASSAVTRPIPEKPAGAPGR
>FUSION-ENST00000489365.1:94987-ENST00000524715.5:52409|68
LAHLKRYINFLISTPVNIGFYTFK
>FUSION-ENST00000560069.5:13772-ENST00000652379.1:25317|1420
LPVISLTDLETASRSVTPAVVPS
>FUSION-ENST00000560069.5:13772-ENST00000652379.1:25317|512
ASPARRCSR
>ENST00000615612.2|SNV-25280-A-G|3
EIELLLLGTSNSGK
>ENST00000572293.7|SNV-21525-T-G|2
RPECEQSALEGMK
>FUSION-ENST00000489365.1:94987-ENST00000524715.5:52409|374
RTLSLLSC
>ENST00000461137.5|INDEL-74763-A-AA|7
GNVCQKGK
>FUSION-ENST00000489365.1:94987-ENST00000524715.5:52409|138
MLRCHLIERHISNSEICNVK
>ENST00000528330.2|SNV-414-T-C|3
DLGLEPLALAEQGVRIVPR
>FUSION-ENST00000560069.5:13772-ENST00000652379.1:25317|1234
LSLFLSVSHCLSLSLSR
>FUSION-ENST00000560069.5:13772-ENST00000652379.1:25317|1432
LSLPKCWDDWREAPCLLGPK
>FUSION-ENST00000560069.5:13772-ENST00000652379.1:25317|547
FWGQVSVSR
>FUSION-ENST00000560069.5:13772-ENST00000652379.1:25317|1276
ESGAVGQAPVTPATR
>FUSION-ENST00000560069.5:13772-ENST00000652379.1:25317|638
LYANNDNVYLCIEYSCVW
>ENST00000573523.5|SNV-21525-T-G|3
NHLPGLLTSLLGR
>FUSION-ENST00000560069.5:13772-ENST00000652379.1:25317|393
RYSHDPPGSFR
>FUSION-ENST00000560069.5:13772-ENST00000652379.1:25317|445
MVPLVAR
>FUSION-ENST00000560069.5:13772-ENST00000652379.1:25317|1020
MIELHCCNKSPQR
>ENST00000405015.7|SNV-319695-C-T|3
SGTEDFR
>ENST00000604567.5|SNV-1808-G-C|6
YGEVEEVEILYNPKTKNHLGIAK
>FUSION-ENST00000560069.5:13772-ENST00000652379.1:25317|569
DPFWRVPVR
>FUSION-ENST00000373664.8:48945-ENST00000493688.5:23005|2
MDLKTMVQIATT
>FUSION-ENST00000560069.5:13772-ENST00000652379.1:25317|1406
MPSVALGFSPFGSFDR
>FUSION-ENST00000560069.5:13772-ENST00000652379.1:25317|150
WPPLPSADRK
>FUSION-ENST00000560069.5:13772-ENST00000652379.1:25317|1277
MESGAVGQAPVTPATR
>ENST00000652534.1|SNV-2673-T-C|4
FALSLSPGAHQKRPIPIK
>ENST00000526047.1|SNV-41943-A-G|3
MGGICNVADK
>FUSION-ENST00000489365.1:94987-ENST00000524715.5:52409|152
NCKVYHYFK
>FUSION-ENST00000560069.5:13772-ENST00000652379.1:25317|955
HHLDPLREFSGR
>ENST00000646253.1|INDEL-264264-C-CA|1
EAQAPCPGSTT
>FUSION-ENST00000560069.5:13772-ENST00000652379.1:25317|1091
MWSVGQR
>FUSION-ENST00000489365.1:94987-ENST00000524715.5:52409|330
EAPCSCDLDLEERVLCCFASEVHK
>FUSION-ENST00000560069.5:13772-ENST00000652379.1:25317|843
VSCRLSLDLSSSWVRG
>FUSION-ENST00000560069.5:13772-ENST00000652379.1:25317|1510
MKEINTKTESTV
>ENST00000337343.8|SNV-189064-G-T|3
DLKYLGIPKVGHVK
>FUSION-ENST00000560069.5:13772-ENST00000652379.1:25317|712
DGVSEARPPWLPRQPR
>ENST00000545128.5|SNV-205428-A-C|1
KPWYLEECSSTLATTSSSGESYDKK
>FUSION-ENST00000560069.5:13772-ENST00000652379.1:25317|769
GGGLRLRPPRSPGR
>FUSION-ENST00000560069.5:13772-ENST00000652379.1:25317|74
YILPPFLHSLFINNFR
>ENST00000216127.5|SNV-11096-C-T|3
EMDAYGMVLPFAR
>ENST00000360655.8|SNV-583263-C-T|3
SPSAPVPSK
>FUSION-ENST00000652320.1:94987-ENST00000524715.5:52409|2
YATNSEEILKMMISTASL
>FUSION-ENST00000560069.5:13772-ENST00000652379.1:25317|747
KAEAGESLEPGKR
>FUSION-ENST00000560069.5:13772-ENST00000652379.1:25317|115
NEIPTVPTYYPAKPQPRERAWR
>ENST00000248594.11|MNV-73538-TACAA-T|6
SNMNLFIELLPNCLK
>FUSION-ENST00000560069.5:13772-ENST00000652379.1:25317|433
MVVAVPTMVTTGDGESGFDSGEGA
>FUSION-ENST00000560069.5:13772-ENST00000652379.1:25317|304
TEDPLPGAARGGPK
>FUSION-ENST00000560069.5:13772-ENST00000652379.1:25317|1524
VEYDGGSR
>FUSION-ENST00000560069.5:13772-ENST00000652379.1:25317|466
VGFVAAVAPGPPVAGPRGSRGGSR
>ENST00000321407.3|SNV-11350-C-T|5
HRLEVEVHQLQDRLLEEGEWHR
>FUSION-ENST00000560069.5:13772-ENST00000652379.1:25317|138
APWNGFAPREGPVPWKASR
>ENST00000518476.6|SNV-73278-T-G|3
AHGGHMLYRPK
>ENST00000646441.1|SNV-22963-T-G|4
TVGQYEYYKVDMVDK
>FUSION-ENST00000560069.5:13772-ENST00000652379.1:25317|756
LAGRGGTCL
>FUSION-ENST00000560069.5:13772-ENST00000652379.1:25317|1281
MKEKALYCYWAR
>FUSION-ENST00000560069.5:13772-ENST00000652379.1:25317|705
LFFSLVR
>FUSION-ENST00000560069.5:13772-ENST00000652379.1:25317|861
GVLRGKPHLGR
>FUSION-ENST00000560069.5:13772-ENST00000652379.1:25317|1025
RYDPLNNIFANQKVFQ
>FUSION-ENST00000560069.5:13772-ENST00000652379.1:25317|270
MRVPSGPLLVSRTGAAG
>FUSION-ENST00000560069.5:13772-ENST00000652379.1:25317|691
LVRLVSHSQPQVVR
>FUSION-ENST00000560069.5:13772-ENST00000652379.1:25317|523
LPAPALETR
>FUSION-ENST00000560069.5:13772-ENST00000652379.1:25317|183
MGSPRERGPCLGK
>FUSION-ENST00000560069.5:13772-ENST00000652379.1:25317|463
GGSRWGPR
>FUSION-ENST00000560069.5:13772-ENST00000652379.1:25317|61
LPTLVSNSCPQAIR
>FUSION-ENST00000560069.5:13772-ENST00000652379.1:25317|449
LVSKIKPCMSEYARPVQ
>ENST00000517748.1|SNV-73278-T-G|1
VAICYIDQKEPQRNLK
>FUSION-ENST00000560069.5:13772-ENST00000652379.1:25317|385
VFGFRGEYGCKAET
>ENST00000411527.5|MNV-1797-GC-G|INDEL-1803-G-GA|1
DFLERRR
>FUSION-ENST00000560069.5:13772-ENST00000652379.1:25317|1200
MPLSPPPPKMKAK
>FUSION-ENST00000560069.5:13772-ENST00000652379.1:25317|696
MVRSRLTAPSASQVQAILLPQPPD
>FUSION-ENST00000560069.5:13772-ENST00000652379.1:25317|1459
MSPRMPSFPSVCLQLPQA
>FUSION-ENST00000489365.1:94987-ENST00000524715.5:52409|245
FTGVEVCR
>FUSION-ENST00000560069.5:13772-ENST00000652379.1:25317|319
YYRLDGLVRPSDRPR
>FUSION-ENST00000489365.1:94987-ENST00000524715.5:52409|106
LCGLQNYILKLTTYGKK
>FUSION-ENST00000560069.5:13772-ENST00000652379.1:25317|929
MSSLQSLFKTYVS
>ENST00000461137.5|INDEL-74763-A-AA|8
GQRGNVCQKGK
>FUSION-ENST00000489365.1:94987-ENST00000524715.5:52409|91
CCYYAVMQNFEVLGDK
>FUSION-ENST00000560069.5:13772-ENST00000652379.1:25317|912
DLGFLMAKCQHLGLMD
>FUSION-ENST00000489365.1:94987-ENST00000524715.5:52409|31
MSCLKIK
>FUSION-ENST00000489365.1:94987-ENST00000524715.5:52409|304
EPGIKEEMCFAVTSIQHHKAE
>ENST00000615612.2|SNV-25280-A-G|2
EIELLLLGTSNSGKSTIVK
>FUSION-ENST00000560069.5:13772-ENST00000652379.1:25317|1394
MNYLMIYLCTYFQTESRSGRGEAR
>ENST00000495668.1|SNV-22716-C-A|1
SRMLQMFRELTAVR
>ENST00000261592.9|SNV-205494-C-A|3
TGLEQDEQPLK
>ENST00000571834.5|SNV-4318-C-T|5
RWCSPPFFYRR
>ENST00000480044.5|SNV-74121-T-A|2
MWYSDQNHGLSGLSTNH
>FUSION-ENST00000489365.1:94987-ENST00000524715.5:52409|242
TWKLVEYGFV
>FUSION-ENST00000652320.1:94987-ENST00000524715.5:52409|5
NLLFKYATNSEEILK
>FUSION-ENST00000489365.1:94987-ENST00000524715.5:52409|394
LVVQGLECSVRL
>FUSION-ENST00000489365.1:94987-ENST00000524715.5:52409|107
LCGLQNYILKLTTYGK
>ENST00000395472.2|SNV-15924-T-C|2
KLPWSKK
>FUSION-ENST00000560069.5:13772-ENST00000652379.1:25317|8
TPVLKQSACLPRPPTLLLLQA
>FUSION-ENST00000475789.1:7623-ENST00000405243.1:39117|4
ISLYSDSIK
>FUSION-ENST00000560069.5:13772-ENST00000652379.1:25317|934
SRIDPDSISKTS
>FUSION-ENST00000560069.5:13772-ENST00000652379.1:25317|1122
NRTSVPLGCRK
>FUSION-ENST00000560069.5:13772-ENST00000652379.1:25317|15
GFGVLSCCPR
>FUSION-ENST00000489365.1:94987-ENST00000524715.5:52409|52
MLHFHSPLT
>ENST00000282728.10|SNV-2513-A-T|4
GGQVRFSNDQTIELEMKFETQK
>FUSION-ENST00000560069.5:13772-ENST00000652379.1:25317|90
MSALPIIVK
>FUSION-ENST00000560069.5:13772-ENST00000652379.1:25317|948
MSVKSLDR
>FUSION-ENST00000560069.5:13772-ENST00000652379.1:25317|858
GKPHLGR
>ENST00000579219.5|MNV-55128-AC-A|2
QELERMAAISNTVQFLEMRMTSV
>ENST00000637555.1|SNV-1005132-A-G|2
MGSLTTWTWTMRYM
>FUSION-ENST00000560069.5:13772-ENST00000652379.1:25317|760
QARPTWRNPVSIENTKLAGR
>ENST00000461137.5|INDEL-74763-A-AA|21
ERNTRPLKNCGEASER
>FUSION-ENST00000560069.5:13772-ENST00000652379.1:25317|597
NGVFQKFTLCIYVF
>FUSION-ENST00000560069.5:13772-ENST00000652379.1:25317|923
GGAFGGDAIVGLNT
>FUSION-ENST00000489365.1:94987-ENST00000524715.5:52409|253
ARVGSIGFGNTFKR
>FUSION-ENST00000560069.5:13772-ENST00000652379.1:25317|151
WPPLPSADR
>FUSION-ENST00000560069.5:13772-ENST00000652379.1:25317|1063
MYVQTLLSISTTTHGPLWNHWLFEK
>ENST00000397712.7|SNV-28868-A-G|1
STLIDTLFSTNFEDYESSHFCPNVK
>FUSION-ENST00000560069.5:13772-ENST00000652379.1:25317|673
LLRLVSNSRPPVMR
>FUSION-ENST00000560069.5:13772-ENST00000652379.1:25317|1119
TSVPLGCRKSFLNVHLPVS
>FUSION-ENST00000560069.5:13772-ENST00000652379.1:25317|5
LWAHVVSFQTSMIIIIVGVISR
>ENST00000482891.5|SNV-23465-G-T|15
KGCTGENEDSGSDPHIQWR
>ENST00000324460.7|SNV-334-C-A|2
KEDVGTVVGIDLGTT
>FUSION-ENST00000560069.5:13772-ENST00000652379.1:25317|509
VCPGVDQR
>ENST00000251108.10|SNV-11474-A-G|4
IVGLRCSSEDLHAGQIALIKHGSR
>FUSION-ENST00000560069.5:13772-ENST00000652379.1:25317|134
FRRRPVSSR
>FUSION-ENST00000560069.5:13772-ENST00000652379.1:25317|1453
MTERDPVSR
>ENST00000504286.1|SNV-294-C-T|2
CPATGFECRR
>FUSION-ENST00000560069.5:13772-ENST00000652379.1:25317|163
GAARRPVR
>ENST00000647002.2|SNV-20607-A-G|2
FISSRTLGLIVFLGIVLGNLWK
>FUSION-ENST00000489365.1:94987-ENST00000524715.5:52409|213
NTILIHL
>ENST00000517748.1|SNV-73278-T-G|6
MVAICYIDQK
>FUSION-ENST00000489365.1:94987-ENST00000524715.5:52409|190
VHKVAYRWAR
>ENST00000251108.10|SNV-11474-A-G|6
NMKIVGLRCSSEDLHAGQIALIK
>FUSION-ENST00000560069.5:13772-ENST00000652379.1:25317|949
NSSLQHTRPLAGEFLSMSVKSLDR
>FUSION-ENST00000560069.5:13772-ENST00000652379.1:25317|77
GRSYHLWDYD
>ENST00000570478.5|SNV-237-G-A|2
LIILSDLMSRLQPR
>ENST00000508471.5|SNV-144557-G-A|3
IRSRFHGSHNLIHR
>FUSION-ENST00000560069.5:13772-ENST00000652379.1:25317|52
SASDPSHPHYLRLQAR
>FUSION-ENST00000560069.5:13772-ENST00000652379.1:25317|1403
PSVALGFSPFGSFDRR
>FUSION-ENST00000560069.5:13772-ENST00000652379.1:25317|612
TFILRMK
>FUSION-ENST00000560069.5:13772-ENST00000652379.1:25317|960
CLLIHEYKRVK
>ENST00000509311.7|SNV-3079-C-T|1
DLESPCQE
>FUSION-ENST00000560069.5:13772-ENST00000652379.1:25317|179
GPCLGKR
>FUSION-ENST00000560069.5:13772-ENST00000652379.1:25317|355
FSLIKNESR
>FUSION-ENST00000489365.1:94987-ENST00000524715.5:52409|390
MAHACNPGTLGGR
>FUSION-ENST00000560069.5:13772-ENST00000652379.1:25317|907
PKCCRVDLHAFDSVILNPPNL
>FUSION-ENST00000560069.5:13772-ENST00000652379.1:25317|461
WGPRAVR
>FUSION-ENST00000560069.5:13772-ENST00000652379.1:25317|1279
EKALYCYWAR
>FUSION-ENST00000489365.1:94987-ENST00000524715.5:52409|234
MNGFRRIFSILK
>FUSION-ENST00000560069.5:13772-ENST00000652379.1:25317|257
LWWRSVAVLTCKSVVRPGYR
>FUSION-ENST00000560069.5:13772-ENST00000652379.1:25317|303
TEDPLPGAARGGPKSF
>ENST00000403593.9|SNV-11780-C-T|4
VWDEANLRVQELAK
>ENST00000376081.8|SNV-49304-T-C|2
MLSLQNQTLPDTLHQKFFIWLRVK
>ENST00000571834.5|SNV-4318-C-T|1
VLPTLLLPTAVCARPPASQPAAAYR
>FUSION-ENST00000560069.5:13772-ENST00000652379.1:25317|1114
LSVSVSGSRYPPPSLFLQK
>FUSION-ENST00000489365.1:94987-ENST00000524715.5:52409|44
ISHYVFLLCPPF
>ENST00000379274.6|SNV-189064-G-T|1
TSSQPVSGDTESGSCEANSPGN
>ENST00000517748.1|SNV-73278-T-G|3
VAICYIDQKEPQR
>FUSION-ENST00000489365.1:94987-ENST00000524715.5:52409|121
SWGKDVCYF
>FUSION-ENST00000560069.5:13772-ENST00000652379.1:25317|1381
GTAHRFGSRGNAFQSPIR
>FUSION-ENST00000560069.5:13772-ENST00000652379.1:25317|301
QPKAGGK
>FUSION-ENST00000560069.5:13772-ENST00000652379.1:25317|351
FEDDQIPS
>FUSION-ENST00000489365.1:94987-ENST00000524715.5:52409|220
YFVSANMIR
>FUSION-ENST00000560069.5:13772-ENST00000652379.1:25317|10
WSRTPVLK
>ENST00000464395.1|SNV-27140-C-T|6
MRCSVNVTPQQMPQTEK
>FUSION-ENST00000560069.5:13772-ENST00000652379.1:25317|1353
TVLAWAERGGPGTR
>FUSION-ENST00000560069.5:13772-ENST00000652379.1:25317|1405
PSVALGFSPFGSFDR
>FUSION-ENST00000560069.5:13772-ENST00000652379.1:25317|824
LVSNWRPQWICPPRPPK
>FUSION-ENST00000560069.5:13772-ENST00000652379.1:25317|326
NEEFPVSAGHKLALIKSLPFVHTAR
>FUSION-ENST00000560069.5:13772-ENST00000652379.1:25317|1102
APPPGRLLGARPSSAK
>FUSION-ENST00000560069.5:13772-ENST00000652379.1:25317|677
VRALLLPQPPD
>ENST00000411426.1|SNV-17451-A-G|2
QCENPDMECILFHVVAIGRTR
>ENST00000482891.5|SNV-23465-G-T|14
KGCTGENEDSGSDPHIQWRSR
>FUSION-ENST00000560069.5:13772-ENST00000652379.1:25317|814
QLLASRTLSR
>FUSION-ENST00000560069.5:13772-ENST00000652379.1:25317|295
LHLRLNTGTRPIVNKYR
>FUSION-ENST00000489365.1:94987-ENST00000524715.5:52409|350
VQPGYQEGSKFR
>FUSION-ENST00000560069.5:13772-ENST00000652379.1:25317|1482
MPRVGRLGSDWTTPDR
>ENST00000411527.5|INDEL-1803-G-GA|1
FLSSPDQSPVVSE
>FUSION-ENST00000560069.5:13772-ENST00000652379.1:25317|845
LRVSCRLSLDLSSSWVR
>ENST00000536265.5|SNV-4582-C-T|1
LVPSIFLFLSHPIPSRK
>FUSION-ENST00000560069.5:13772-ENST00000652379.1:25317|1493
NSSIDTADLHLWNPQSSTHKTGD
>FUSION-ENST00000560069.5:13772-ENST00000652379.1:25317|1045
DSAKLTCPTEVK
>FUSION-ENST00000560069.5:13772-ENST00000652379.1:25317|989
MYVFIFFNLFLLRRR
>FUSION-ENST00000560069.5:13772-ENST00000652379.1:25317|362
GEILGPAQDGPERK
>ENST00000265299.6|SNV-110813-A-C|6
TPRFPIWVVCR
>ENST00000510751.5|SNV-7564-A-G|8
MHLEKLEEQLSRSHGR
>ENST00000651800.1|SNV-2673-T-C|2
SDRSPSSTRQ
>FUSION-ENST00000560069.5:13772-ENST00000652379.1:25317|146
GVGFRSPNPEWRR
>ENST00000380956.9|SNV-3151-G-A|5
TRLRCTLNK
>FUSION-ENST00000489365.1:94987-ENST00000524715.5:52409|240
MWLLPVVCIQDSLTLR
>ENST00000551956.2|SNV-6319-C-T|2
GENALKDAYSKR
>ENST00000248594.11|MNV-73538-TACAA-T|10
IPEEFNVFNLIQEMRTQRHSAVQR
>FUSION-ENST00000560069.5:13772-ENST00000652379.1:25317|343
SASPNFLEGQVAFSHPRLSNNR
>FUSION-ENST00000560069.5:13772-ENST00000652379.1:25317|710
QPRETDPGWAR
>FUSION-ENST00000560069.5:13772-ENST00000652379.1:25317|110
TLLSLTLVWHGEET
>FUSION-ENST00000560069.5:13772-ENST00000652379.1:25317|741
WTHHLKSGVGDKPDQHGEIPSQLK
>ENST00000536265.5|SNV-4582-C-T|4
RLVPSIFLFLSHPIPSR
>FUSION-ENST00000560069.5:13772-ENST00000652379.1:25317|309
MWRTEDPLPGAAR
>FUSION-ENST00000560069.5:13772-ENST00000652379.1:25317|288
VKAGALAGR
>FUSION-ENST00000560069.5:13772-ENST00000652379.1:25317|742
PRWTHHLK
>ENST00000504286.1|SNV-294-C-T|1
CPATGFECRRGPPGWCR
>FUSION-ENST00000560069.5:13772-ENST00000652379.1:25317|974
DGVSPCRPGWSR
>FUSION-ENST00000560069.5:13772-ENST00000652379.1:25317|524
MLPAPALETR
>ENST00000265224.9|SNV-10178-A-G|4
MNKLFGFWKR
>FUSION-ENST00000560069.5:13772-ENST00000652379.1:25317|430
VTTGDGESGFDSGEGA
>FUSION-ENST00000560069.5:13772-ENST00000652379.1:25317|784
MTGVSHRPRPIYLFINFESR
>FUSION-ENST00000560069.5:13772-ENST00000652379.1:25317|39
HLTCRGDLELLGSRDPPASASR
>FUSION-ENST00000489365.1:94987-ENST00000524715.5:52409|40
PVIFSFAHLYFIYDTQACIGI
>FUSION-ENST00000489365.1:94987-ENST00000524715.5:52409|182
NLLGIIFFFLRR
>ENST00000482891.5|SNV-23465-G-T|5
SVDLGEREGR
>FUSION-ENST00000560069.5:13772-ENST00000652379.1:25317|222
ARVVCVGGRR
>ENST00000464313.1|MNV-73538-TACAA-T|6
RTQRHSAVQR
>FUSION-ENST00000560069.5:13772-ENST00000652379.1:25317|132
RRPVSSRWPLK
>FUSION-ENST00000560069.5:13772-ENST00000652379.1:25317|624
MEIDFCMIDVGVCVIQINTHRSIKK
>FUSION-ENST00000560069.5:13772-ENST00000652379.1:25317|51
FIVHALGTR
>FUSION-ENST00000560069.5:13772-ENST00000652379.1:25317|1043
LTCPTEVKWIPLHWPEASEVHHR
>FUSION-ENST00000560069.5:13772-ENST00000652379.1:25317|1407
SIGLVSNSRPQVIRPPRPPEVLG
>FUSION-ENST00000489365.1:94987-ENST00000524715.5:52409|157
FQVLGFEFFALLCLSKCLK
>ENST00000398944.7|SNV-2463-A-G|2
FEELTSLIRTIR
>ENST00000644646.1|SNV-104364-C-T|2
TDMEHLFPEHEVILSSMIK
>ENST00000539332.2|SNV-32650-C-A|1
PNSFCRMNMPSVWFPASWAK
>ENST00000274695.8|SNV-246768-T-G|2
LDLPKMRK
>ENST00000461137.5|INDEL-74763-A-AA|24
LNEELAAKKER
>FUSION-ENST00000560069.5:13772-ENST00000652379.1:25317|454
GAAGPPSCLWRWDPAAVFSWWPGR
>FUSION-ENST00000560069.5:13772-ENST00000652379.1:25317|180
ERGPCLGKR
>FUSION-ENST00000560069.5:13772-ENST00000652379.1:25317|1375
MHRALFPSWSWS
>FUSION-ENST00000560069.5:13772-ENST00000652379.1:25317|1344
PLSPPPPPPKMTAR
>ENST00000466630.5|SNV-35734-G-A|3
DFTREEWDQLYPAQK
>ENST00000482891.5|SNV-23465-G-T|1
AAGARRCSA
>FUSION-ENST00000560069.5:13772-ENST00000652379.1:25317|200
AHTRPSPAVESGR
>FUSION-ENST00000560069.5:13772-ENST00000652379.1:25317|1364
SQSCTCMLER
>FUSION-ENST00000560069.5:13772-ENST00000652379.1:25317|359
HLPRMFSLIK
>ENST00000652534.1|SNV-2673-T-C|1
RPIPIKYKAMK
>FUSION-ENST00000560069.5:13772-ENST00000652379.1:25317|437
SKPTRSAPLRPRPGGGRR
>FUSION-ENST00000560069.5:13772-ENST00000652379.1:25317|40
HLTCRGDLELLGSR
>FUSION-ENST00000560069.5:13772-ENST00000652379.1:25317|1423
ERLPVISLTDLETASR
>FUSION-ENST00000560069.5:13772-ENST00000652379.1:25317|768
LRPPRSPGR
>FUSION-ENST00000560069.5:13772-ENST00000652379.1:25317|361
GEILGPAQDGPERKHLPR
>ENST00000491395.5|SNV-149096-A-C|1
QMGVKTT
>FUSION-ENST00000560069.5:13772-ENST00000652379.1:25317|1182
TAGSSFYF
>FUSION-ENST00000489365.1:94987-ENST00000524715.5:52409|397
MLVVQGLECSVR
>FUSION-ENST00000489365.1:94987-ENST00000524715.5:52409|312
CPFHISLLDDPKR
>FUSION-ENST00000560069.5:13772-ENST00000652379.1:25317|1040
HQPSPSASL
>ENST00000403593.9|SNV-11780-C-T|2
VQELAKR
>FUSION-ENST00000489365.1:94987-ENST00000524715.5:52409|136
CHLIERHISNSEICNVK
>FUSION-ENST00000489365.1:94987-ENST00000524715.5:52409|307
REPGIKEEMCFAVTSIQHHK
>ENST00000345363.8|SNV-4597-C-T|2
TKVMARR
>ENST00000257600.3|SNV-1584-C-T|1
VVVWEWLNEYSR
>ENST00000355044.8|SNV-193021-G-C|3
EVEFVLDEIQNYTQQK
>FUSION-ENST00000560069.5:13772-ENST00000652379.1:25317|554
CFRLPLWR
>ENST00000411922.5|MNV-661-AGGGACTCTGCAAGCA-A|2
SGSAAQAEWLQRAWQER
>FUSION-ENST00000560069.5:13772-ENST00000652379.1:25317|233
MPTLIRPQKRCWLI
>FUSION-ENST00000560069.5:13772-ENST00000652379.1:25317|280
RAGEVEHERTC
>ENST00000537638.6|SNV-23155-G-T|1
WFNISFDIFGLTTTPQQTK
>FUSION-ENST00000560069.5:13772-ENST00000652379.1:25317|64
MLFLMFSVGR
>FUSION-ENST00000560069.5:13772-ENST00000652379.1:25317|268
VPSGPLLVSR
>ENST00000461137.5|INDEL-74763-A-AA|6
GNVCQKGKER
>FUSION-ENST00000560069.5:13772-ENST00000652379.1:25317|1170
EAEAGESLEPGKR
>ENST00000455584.2|MNV-22470-AC-A|1
VCTCTGCCCVFAGHL
>FUSION-ENST00000560069.5:13772-ENST00000652379.1:25317|190
LLPSSRPRPAPRPRSPADATPR
>FUSION-ENST00000560069.5:13772-ENST00000652379.1:25317|1425
RPSWKVRR
>ENST00000471232.5|SNV-218307-G-C|3
NTCVDTYTNRLRAVITTR
>FUSION-ENST00000560069.5:13772-ENST00000652379.1:25317|1461
MEMSPRMPSFPSVCLQLPQA
>FUSION-ENST00000560069.5:13772-ENST00000652379.1:25317|599
VSFLPVCLLKNGVFQK
>FUSION-ENST00000560069.5:13772-ENST00000652379.1:25317|1244
GRVPAWMR
>FUSION-ENST00000560069.5:13772-ENST00000652379.1:25317|1188
MVLYTER
>FUSION-ENST00000560069.5:13772-ENST00000652379.1:25317|1411
MTHDHHR
>FUSION-ENST00000560069.5:13772-ENST00000652379.1:25317|889
EVPVPSGTVSGER
>FUSION-ENST00000560069.5:13772-ENST00000652379.1:25317|944
SLDRTER
>FUSION-ENST00000560069.5:13772-ENST00000652379.1:25317|848
TSPETLEISPLRAAT
>FUSION-ENST00000560069.5:13772-ENST00000652379.1:25317|1324
QLQEENKTRILSDTALTTR
>ENST00000216727.8|SNV-246-G-T|4
MAAAAAAAAAAGAAGGRGSGPVRR
>FUSION-ENST00000560069.5:13772-ENST00000652379.1:25317|1240
LLDFNINGVLR
>FUSION-ENST00000560069.5:13772-ENST00000652379.1:25317|629
YVSVVWK
>FUSION-ENST00000489365.1:94987-ENST00000524715.5:52409|22
ILFLFSSLMKYG
>FUSION-ENST00000560069.5:13772-ENST00000652379.1:25317|856
HSGLVLAI
>FUSION-ENST00000560069.5:13772-ENST00000652379.1:25317|910
AKCQHLGLMD
>FUSION-ENST00000489365.1:94987-ENST00000524715.5:52409|232
RIFSILK
>FUSION-ENST00000560069.5:13772-ENST00000652379.1:25317|367
DGRGHSYCAARGEILGPAQDGPER
>FUSION-ENST00000560069.5:13772-ENST00000652379.1:25317|443
SSPTWITVVILELIHADGR
>FUSION-ENST00000560069.5:13772-ENST00000652379.1:25317|1261
MHTDIQER
>FUSION-ENST00000560069.5:13772-ENST00000652379.1:25317|1209
RGERGER
>FUSION-ENST00000560069.5:13772-ENST00000652379.1:25317|630
RRIYVCK
>FUSION-ENST00000560069.5:13772-ENST00000652379.1:25317|900
MAQDADSFFAVVRTQS
>FUSION-ENST00000560069.5:13772-ENST00000652379.1:25317|922
MTDGVSYQCSFVNR
>FUSION-ENST00000560069.5:13772-ENST00000652379.1:25317|982
LECDGVISAHCNR
>FUSION-ENST00000560069.5:13772-ENST00000652379.1:25317|1066
PEEFSQCASAR
>FUSION-ENST00000560069.5:13772-ENST00000652379.1:25317|538
SESAFWAAGLLLTRCPLATCR
>FUSION-ENST00000560069.5:13772-ENST00000652379.1:25317|205
IRSGGDGR
>FUSION-ENST00000560069.5:13772-ENST00000652379.1:25317|698
SGLTDGSSTLGLVVVGDFPDSPQM
>FUSION-ENST00000560069.5:13772-ENST00000652379.1:25317|281
RAGEVEHER
>FUSION-ENST00000560069.5:13772-ENST00000652379.1:25317|169
SKGSRVQIPESGVAEMGAAR
>FUSION-ENST00000489365.1:94987-ENST00000524715.5:52409|332
EAPCSCDLDLEER
>ENST00000626945.2|SNV-101400-A-G|4
VLALLRLTNPLR
>ENST00000496857.5|SNV-319695-C-T|5
MKSGTEDFRTER
>FUSION-ENST00000560069.5:13772-ENST00000652379.1:25317|198
AHTRPSPAVESGRERR
>FUSION-ENST00000560069.5:13772-ENST00000652379.1:25317|32
LPPFLLFGFALR
>FUSION-ENST00000489365.1:94987-ENST00000524715.5:52409|43
MNLTCFVLL
>FUSION-ENST00000489365.1:94987-ENST00000524715.5:52409|353
MQKVQPGYQEGSKFR
>FUSION-ENST00000560069.5:13772-ENST00000652379.1:25317|493
AGLWPTGDPASRPRSCLSR
>ENST00000646441.1|SNV-22963-T-G|1
VDMVDKDQADRCTIK
>FUSION-ENST00000560069.5:13772-ENST00000652379.1:25317|1339
GRTRGTGDAEACLR
>FUSION-ENST00000560069.5:13772-ENST00000652379.1:25317|1232
VGPCPFHESEKR
>ENST00000603027.5|SNV-4207-T-A|3
YILEDIDDIFVGK
>ENST00000468252.1|INDEL-63695-A-AA|1
CHGPGKKPTTPLK
>ENST00000321407.3|SNV-11350-C-T|4
LEVEVHQLQDRLLEEGEWHR
>ENST00000280481.9|SNV-1226-C-G|2
IRGGAENTAPK
>ENST00000409404.6|SNV-409965-T-C|1
DEGPNAEIPYSIVDGNDDGK
>ENST00000536612.3|SNV-189064-G-T|4
ENGKHMYLGIPKVGHVK
>ENST00000517748.1|SNV-73278-T-G|16
MLYRPKR
>FUSION-ENST00000560069.5:13772-ENST00000652379.1:25317|1073
THAGGSKTTRCD
>ENST00000517748.1|SNV-73278-T-G|15
MLYRPKRATEK
>FUSION-ENST00000489365.1:94987-ENST00000524715.5:52409|63
KGESLIGDVR
>ENST00000570069.5|SNV-5498-A-G|7
TYLSHPGPSRNLQERPR
>FUSION-ENST00000560069.5:13772-ENST00000652379.1:25317|352
RFEDDQIPS
>FUSION-ENST00000560069.5:13772-ENST00000652379.1:25317|141
GRAPWNGFAPREGPVPWK
>FUSION-ENST00000560069.5:13772-ENST00000652379.1:25317|92
GTGLAESAGKEDPVELDSSLAR
>FUSION-ENST00000560069.5:13772-ENST00000652379.1:25317|534
CPLATCRWRGWASGCAR
>ENST00000482891.5|SNV-23465-G-T|13
GCTGENEDSGSDPHIQWR
>ENST00000411527.5|MNV-1797-GC-G|7
CADTTTR
>FUSION-ENST00000560069.5:13772-ENST00000652379.1:25317|379
MLLAECPAGPEAFTLKKLECSK
>FUSION-ENST00000560069.5:13772-ENST00000652379.1:25317|1418
MTGVSHR
>FUSION-ENST00000560069.5:13772-ENST00000652379.1:25317|1417
MRCHVWLISYF
>FUSION-ENST00000560069.5:13772-ENST00000652379.1:25317|574
VPGSGPRAGPRSLCR
>FUSION-ENST00000489365.1:94987-ENST00000524715.5:52409|396
LVVQGLECSVR
>ENST00000536265.5|SNV-4582-C-T|3
RLVPSIFLFLSHPIPSRK
>FUSION-ENST00000560069.5:13772-ENST00000652379.1:25317|990
YVFIFFNLFLLRR
>FUSION-ENST00000560069.5:13772-ENST00000652379.1:25317|803
MKPVSFCNFFFFFFFLRR
>FUSION-ENST00000560069.5:13772-ENST00000652379.1:25317|842
LSLDLSSSWVR
>FUSION-ENST00000560069.5:13772-ENST00000652379.1:25317|719
LYSQYTTLAGRCAVLYCL
>FUSION-ENST00000560069.5:13772-ENST00000652379.1:25317|1430
CWDDWREAPCLLGPKRPSWK
>FUSION-ENST00000560069.5:13772-ENST00000652379.1:25317|562
ACGPRGR
>FUSION-ENST00000475789.1:7623-ENST00000405243.1:39117|2
ISLYSDSIKKNI
>FUSION-ENST00000560069.5:13772-ENST00000652379.1:25317|446
SEYARPVQ
>ENST00000607467.1|SNV-10563-G-A|1
DVIHPFFLAQK
>FUSION-ENST00000560069.5:13772-ENST00000652379.1:25317|641
LLICINVNVSVR
>FUSION-ENST00000560069.5:13772-ENST00000652379.1:25317|1004
SNKSRNTTK
>ENST00000460288.1|SNV-7795-T-A|4
MNETTEDCPSIMEQFHMR
>FUSION-ENST00000560069.5:13772-ENST00000652379.1:25317|1208
GERGERGGER
>ENST00000457542.7|SNV-50135-C-T|6
GSVRQAVRLYHLVAGCK
>FUSION-ENST00000560069.5:13772-ENST00000652379.1:25317|703
LFFSLVRGFLVFLRVFNPR
>FUSION-ENST00000560069.5:13772-ENST00000652379.1:25317|1526
SFFLFSLDGVSLLSPR
>ENST00000615612.2|SNV-25280-A-G|1
EIELLLLGTSNSGKSTIVKQMK
>FUSION-ENST00000560069.5:13772-ENST00000652379.1:25317|935
MSRIDPDSISKTS
>ENST00000337343.8|SNV-189064-G-T|1
YLGIPKVGHVKR
>FUSION-ENST00000560069.5:13772-ENST00000652379.1:25317|216
SEGTGDGLR
>FUSION-ENST00000489365.1:94987-ENST00000524715.5:52409|226
VLEEYFLFLSS
>FUSION-ENST00000560069.5:13772-ENST00000652379.1:25317|274
PGQGEARGNSGGGP
>FUSION-ENST00000560069.5:13772-ENST00000652379.1:25317|1454
RGETPSL
>FUSION-ENST00000489365.1:94987-ENST00000524715.5:52409|128
MFVTFRRN
>ENST00000639555.1|SNV-304-T-G|6
VRLSYLHIRSLACIYTR
>ENST00000354452.8|SNV-435779-A-C|3
RMAHNARER
>FUSION-ENST00000489365.1:94987-ENST00000524715.5:52409|69
MLAHLKRYINFLISTPVNIGFYTFK
>FUSION-ENST00000560069.5:13772-ENST00000652379.1:25317|1498
TVLFLGVG
>FUSION-ENST00000489365.1:94987-ENST00000524715.5:52409|89
CCYYAVMQNFEVLGDKFHK
>ENST00000544564.5|SNV-71137-A-G|5
LQSEVAELKVVADQLCAK
>ENST00000455584.2|MNV-22470-AC-A|2
CCPSRVCTCTGCCCVFAGHL
>FUSION-ENST00000560069.5:13772-ENST00000652379.1:25317|718
CAVLYCL
>ENST00000405015.7|SNV-319695-C-T|2
SGTEDFRTER
>FUSION-ENST00000560069.5:13772-ENST00000652379.1:25317|808
GVPWSVYHRTVHVRR
>FUSION-ENST00000489365.1:94987-ENST00000524715.5:52409|32
TLVYSVSV
>FUSION-ENST00000560069.5:13772-ENST00000652379.1:25317|555
KCFRLPLWR
>FUSION-ENST00000560069.5:13772-ENST00000652379.1:25317|1214
SQSCSCMLERQIKVR
>ENST00000395472.2|SNV-15924-T-C|3
DGYVWSGKKLPWSK
>FUSION-ENST00000560069.5:13772-ENST00000652379.1:25317|450
MLVSKIKPCMSEYARPVQ
>ENST00000461137.5|INDEL-74763-A-AA|3
MKNWLQKK
>FUSION-ENST00000560069.5:13772-ENST00000652379.1:25317|875
EGESELNHQTQER
>FUSION-ENST00000560069.5:13772-ENST00000652379.1:25317|1511
MKEINTK
>FUSION-ENST00000560069.5:13772-ENST00000652379.1:25317|884
FHPFHSTVSWGVSVR
>ENST00000424485.6|SNV-71137-A-G|3
LQSEVAELKVLCAKYSK
>ENST00000496857.5|SNV-319695-C-T|4
KSGTEDFRTER
>FUSION-ENST00000560069.5:13772-ENST00000652379.1:25317|1369
VCVGRGCGVGTEGSVLR
>FUSION-ENST00000560069.5:13772-ENST00000652379.1:25317|895
MPTLGVNGLTAAGPPNK
>ENST00000587198.1|SNV-104364-C-T|1
EHLFPEHEVILSSMIKECEQKVENK
>FUSION-ENST00000560069.5:13772-ENST00000652379.1:25317|606
SVVFMCVNERAYVVISVFFLPLLR
>FUSION-ENST00000560069.5:13772-ENST00000652379.1:25317|341
LSNNRSVMPLDVRGCTR
>ENST00000461137.5|INDEL-74763-A-AA|19
NTRPLKNCGEASERQK
>FUSION-ENST00000560069.5:13772-ENST00000652379.1:25317|782
MTGVSHRPRPIYLFINFESRL
>FUSION-ENST00000560069.5:13772-ENST00000652379.1:25317|1177
MIHLPGPPKVLETTGLSRR
>FUSION-ENST00000560069.5:13772-ENST00000652379.1:25317|300
MQPKAGGKLHLR
>ENST00000604567.5|INDEL-10271-G-GC|5
HAHVLPDANAGAQPADDGPGR
>ENST00000285274.9|SNV-20120-C-T|2
LYKCSECGKAFIHSSALIQHQR
>FUSION-ENST00000560069.5:13772-ENST00000652379.1:25317|338
MPLDVRGCTR
>ENST00000280346.11|SNV-301-G-T|1
LLLQLLVSPGRRYYSLPPHQK
>ENST00000626945.2|SNV-101400-A-G|7
ELGFEFCHQHRVLALLR
>ENST00000639555.1|SNV-304-T-G|5
LSYLHIR
>ENST00000376081.8|SNV-49304-T-C|5
LSLQNQTLPDTLHQK
>FUSION-ENST00000560069.5:13772-ENST00000652379.1:25317|540
YIFRSESAFWAAGLLLTRCPLATCR
>FUSION-ENST00000560069.5:13772-ENST00000652379.1:25317|440
AFIRSKPTR
>FUSION-ENST00000560069.5:13772-ENST00000652379.1:25317|983
LALSPRLECDGVISAHCNRHLPGFK
>FUSION-ENST00000560069.5:13772-ENST00000652379.1:25317|1003
SRNTTKETHTQTK
>FUSION-ENST00000560069.5:13772-ENST00000652379.1:25317|854
PRVTVAR
>FUSION-ENST00000560069.5:13772-ENST00000652379.1:25317|451
WDPAAVFSWWPGRA
>FUSION-ENST00000560069.5:13772-ENST00000652379.1:25317|59
LPASAAHTAAITGVRR
>ENST00000285274.9|SNV-20120-C-T|5
IHIGKKLYK
>FUSION-ENST00000560069.5:13772-ENST00000652379.1:25317|857
GKPHLGRHSGLVLAI
>ENST00000491805.5|SNV-65597-G-A|2
RWILQSMLA
>FUSION-ENST00000489365.1:94987-ENST00000524715.5:52409|108
LCGLQNYILK
>FUSION-ENST00000560069.5:13772-ENST00000652379.1:25317|821
GFHCGSQDGLDLLTP
>FUSION-ENST00000489365.1:94987-ENST00000524715.5:52409|166
PHVIFILRCLGNHCR
>ENST00000540200.6|SNV-2958-A-G|2
YETGQLFLHSVFGYR
>ENST00000508541.1|SNV-365193-A-C|5
MPQEGVCPWHLPAQQPGR
>FUSION-ENST00000560069.5:13772-ENST00000652379.1:25317|887
TAESIEDTGESVFKEYFELEDSK
>FUSION-ENST00000560069.5:13772-ENST00000652379.1:25317|1336
RERENETPPP
>ENST00000475157.1|SNV-232-G-T|4
GCVSEQRLKVFIGALQEALTEHYK
>ENST00000396634.5|MNV-2129-GCTCTTGGA-G|3
DYIALNEDLRR
>FUSION-ENST00000489365.1:94987-ENST00000524715.5:52409|65
YINFLISTPVNIGFYTFK
>FUSION-ENST00000560069.5:13772-ENST00000652379.1:25317|145
SPNPEWR
>ENST00000461137.5|INDEL-74763-A-AA|14
QKNDAIKSELK
>ENST00000375715.5|SNV-219242-G-C|1
NPAGQMEGPWCFTQNKNVR
>ENST00000392499.6|SNV-7795-T-A|1
GDFSGQMNETTEDCPSIMEQFHMR
>ENST00000314332.5|SNV-329-C-T|3
LLFPGELAK
>FUSION-ENST00000560069.5:13772-ENST00000652379.1:25317|289
KVKAGALAGR
>ENST00000587198.1|SNV-104364-C-T|2
EHLFPEHEVILSSMIKECEQK
>FUSION-ENST00000560069.5:13772-ENST00000652379.1:25317|1106
DTSALARGLR
>FUSION-ENST00000489365.1:94987-ENST00000524715.5:52409|175
MNASCDFYFKMFRKPL
>ENST00000511608.5|SNV-29279-A-G|2
AEYRDNCLLKYSPGGTPTAIK
>FUSION-ENST00000560069.5:13772-ENST00000652379.1:25317|1076
CICPCPK
>FUSION-ENST00000489365.1:94987-ENST00000524715.5:52409|297
MSGSAILITHILSTLESMAYR
>ENST00000265224.9|SNV-10177-C-A|1
LLSFWKRK
>ENST00000475157.1|SNV-232-G-T|1
VFIGALQEALTEHYKHHWFPEKPSK
>ENST00000536265.5|SNV-4582-C-T|5
HRRLVPSIFLFLSHPIPSR
>FUSION-ENST00000560069.5:13772-ENST00000652379.1:25317|1335
GTGDAEACLR
>FUSION-ENST00000560069.5:13772-ENST00000652379.1:25317|595
MECFRSLLCVSTFSK
>FUSION-ENST00000489365.1:94987-ENST00000524715.5:52409|150
NCKVYHYFKDHFK
>ENST00000468712.5|SNV-268359-G-A|1
IYQIVVFMLP
>FUSION-ENST00000560069.5:13772-ENST00000652379.1:25317|320
RYYRLDGLVRPSDRPR
>ENST00000376901.9|SNV-182-G-A|2
AHGSKHR
>FUSION-ENST00000560069.5:13772-ENST00000652379.1:25317|431
MVTTGDGESGFDSGEGA
>FUSION-ENST00000560069.5:13772-ENST00000652379.1:25317|643
YTSLYKEGIVDK
>FUSION-ENST00000560069.5:13772-ENST00000652379.1:25317|273
GNSGGGP
>FUSION-ENST00000560069.5:13772-ENST00000652379.1:25317|901
AQDADSFFAVVR
>FUSION-ENST00000560069.5:13772-ENST00000652379.1:25317|1120
TSVPLGCRK
>FUSION-ENST00000560069.5:13772-ENST00000652379.1:25317|1286
RRGAGTCNPSYSGGWGGR
>ENST00000568846.6|SNV-10563-G-A|1
DTADVIHPFFLEMK
>FUSION-ENST00000560069.5:13772-ENST00000652379.1:25317|389
YSHDPPGSFRETKVFGFR
>ENST00000461137.5|INDEL-74763-A-AA|12
NDAIKSELKGQR
>FUSION-ENST00000560069.5:13772-ENST00000652379.1:25317|168
GSRVQIPESGVAEMGAAR
>FUSION-ENST00000560069.5:13772-ENST00000652379.1:25317|993
MYVFIFFNLFLLR
>ENST00000248594.11|MNV-73538-TACAA-T|3
NSYNYMKFMELR
>FUSION-ENST00000560069.5:13772-ENST00000652379.1:25317|50
FIVHALGTRGLFSNFYDYYYCR
>FUSION-ENST00000560069.5:13772-ENST00000652379.1:25317|926
TEESNFVTSR
>FUSION-ENST00000489365.1:94987-ENST00000524715.5:52409|224
LPRLVSNS
>ENST00000484814.1|SNV-182-G-A|1
AHAAPFCVCEQTQVFFCCGHSLR
>FUSION-ENST00000560069.5:13772-ENST00000652379.1:25317|1064
PEEFSQCASARVLSDL
>ENST00000568846.6|SNV-10563-G-A|2
LEKDTADVIHPFFLEMK
>ENST00000616793.5|SNV-121383-T-C|4
RIREPEQR
>ENST00000604567.5|INDEL-10271-G-GC|4
LPLPALHGR
>ENST00000354452.8|SNV-435779-A-C|4
RMAHNAR
>FUSION-ENST00000489365.1:94987-ENST00000524715.5:52409|277
SQKLGVR
>FUSION-ENST00000560069.5:13772-ENST00000652379.1:25317|888
TAESIEDTGESVFK
>FUSION-ENST00000560069.5:13772-ENST00000652379.1:25317|262
MVNYAWAGRSQRK
>FUSION-ENST00000489365.1:94987-ENST00000524715.5:52409|255
RGIFQRGDY
>FUSION-ENST00000560069.5:13772-ENST00000652379.1:25317|1341
GERERER
>FUSION-ENST00000560069.5:13772-ENST00000652379.1:25317|1069
MNIASWAEGLP
>FUSION-ENST00000560069.5:13772-ENST00000652379.1:25317|865
TRLLLSVLLHKGVLR
>FUSION-ENST00000560069.5:13772-ENST00000652379.1:25317|1047
DARDSAK
>ENST00000461137.5|INDEL-74763-A-AA|11
SELKGQR
>FUSION-ENST00000652320.1:94987-ENST00000524715.5:52409|3
YATNSEEILK
>FUSION-ENST00000560069.5:13772-ENST00000652379.1:25317|100
RFRHLVYVLG
>ENST00000380956.9|SNV-3151-G-A|1
CTLNKSNDFEELVERSQLDISDPYK
>FUSION-ENST00000560069.5:13772-ENST00000652379.1:25317|763
PVIPSLWDAEVDASPEVGSWR
>ENST00000490466.1|SNV-1541-G-A|2
ARLSAGTPAAAPWSPR
>FUSION-ENST00000489365.1:94987-ENST00000524715.5:52409|54
MYWHLDNLPFLSLMRYI
>FUSION-ENST00000560069.5:13772-ENST00000652379.1:25317|175
MASVALGR
>FUSION-ENST00000489365.1:94987-ENST00000524715.5:52409|5
KEEDYKR
>FUSION-ENST00000560069.5:13772-ENST00000652379.1:25317|1385
SGRGEARR
>FUSION-ENST00000560069.5:13772-ENST00000652379.1:25317|1068
NIASWAEGLP
>ENST00000491805.5|SNV-65597-G-A|5
QEKLPTMRWILQSMLA
>FUSION-ENST00000560069.5:13772-ENST00000652379.1:25317|1217
MSQSCSCMLERQIK
>ENST00000517748.1|SNV-73278-T-G|12
FREHMVAICYIDQK
>FUSION-ENST00000489365.1:94987-ENST00000524715.5:52409|344
HFTVPSS
>FUSION-ENST00000489365.1:94987-ENST00000524715.5:52409|270
TICLGQELVALDLEIHSRENLQELR
>FUSION-ENST00000560069.5:13772-ENST00000652379.1:25317|1413
DGREPLR
>FUSION-ENST00000560069.5:13772-ENST00000652379.1:25317|919
TDGVSYQCSFVNRVR
>FUSION-ENST00000560069.5:13772-ENST00000652379.1:25317|550
VWLRWWR
>FUSION-ENST00000489365.1:94987-ENST00000524715.5:52409|2
IINCKHLR
>FUSION-ENST00000560069.5:13772-ENST00000652379.1:25317|681
ARSWLTAPSASRVR
>FUSION-ENST00000560069.5:13772-ENST00000652379.1:25317|1033
MVTSTHKVPTER
>ENST00000652534.1|SNV-2673-T-C|5
ECDFQTKFALSLSPGAHQKRPIPIK
>FUSION-ENST00000560069.5:13772-ENST00000652379.1:25317|1158
SLSLSHSLSLR
>FUSION-ENST00000560069.5:13772-ENST00000652379.1:25317|1164
LQGAEIAPLHYGPGCRVSETR
>FUSION-ENST00000560069.5:13772-ENST00000652379.1:25317|149
WPPLPSADRKGVGFR
>FUSION-ENST00000560069.5:13772-ENST00000652379.1:25317|488
ASERPDSR
>ENST00000411527.5|MNV-1797-GC-G|3
RSCARPCSGKWSPQ
>FUSION-ENST00000560069.5:13772-ENST00000652379.1:25317|1343
MPLSPPPPPPKMTARIG
>FUSION-ENST00000560069.5:13772-ENST00000652379.1:25317|1198
RSKTNHHLLDLSQGVSGLLGER
>ENST00000474634.1|SNV-490758-G-T|3
MQPDLTVSRTYSGPICLQYPLDK
>FUSION-ENST00000560069.5:13772-ENST00000652379.1:25317|667
MRPPRPLEVLG
>FUSION-ENST00000489365.1:94987-ENST00000524715.5:52409|319
MCLPSLAFR
>FUSION-ENST00000489365.1:94987-ENST00000524715.5:52409|251
VGSIGFGNTFK
>ENST00000360655.8|SNV-583263-C-T|5
SMPGKSPSAPVPSK
>FUSION-ENST00000560069.5:13772-ENST00000652379.1:25317|18
MYVSEMGFGVLSCCPRWSRTPVLK
>FUSION-ENST00000560069.5:13772-ENST00000652379.1:25317|1062
YVQTLLSISTTTHGPLWNHWLFEK
>FUSION-ENST00000560069.5:13772-ENST00000652379.1:25317|44
GLFSNFYDYYYCRRHLTCR
>FUSION-ENST00000560069.5:13772-ENST00000652379.1:25317|752
MPIIPAARK
>FUSION-ENST00000560069.5:13772-ENST00000652379.1:25317|7
QSACLPRPPTLLLLQA
>FUSION-ENST00000560069.5:13772-ENST00000652379.1:25317|1121
TSVPLGCR
>ENST00000405356.5|SNV-10045-G-A|2
EGSISVQVNSIK
>FUSION-ENST00000560069.5:13772-ENST00000652379.1:25317|41
RHLTCRGDLELLGSR
>ENST00000461137.5|INDEL-74763-A-AA|18
NCGEASER
>ENST00000248594.11|MNV-73538-TACAA-T|1
FMELRKLLME
>ENST00000216297.7|SNV-13577-A-G|5
SSFDKMIEAIEESK
>FUSION-ENST00000560069.5:13772-ENST00000652379.1:25317|988
YVFIFFNLFLLRRR
>FUSION-ENST00000560069.5:13772-ENST00000652379.1:25317|189
LLPSSRPRPAPRPRSPADATPRR
>FUSION-ENST00000560069.5:13772-ENST00000652379.1:25317|1549
RVSPRWK
>FUSION-ENST00000560069.5:13772-ENST00000652379.1:25317|893
MPTLGVNGLTAAGPPNKLRPVFGLC
>FUSION-ENST00000560069.5:13772-ENST00000652379.1:25317|1481
PRVGRLGSDWTTPDR
>ENST00000403734.2|SNV-4557-T-C|1
VGWSVDFPRPQLGEDEFSYGFDGR
>ENST00000398944.7|SNV-2463-A-G|3
FEELTSLIR
>FUSION-ENST00000560069.5:13772-ENST00000652379.1:25317|1350
QIKVRGEK
>FUSION-ENST00000489365.1:94987-ENST00000524715.5:52409|339
TNNAKSATR
>ENST00000411426.1|SNV-17451-A-G|1
QCENPDMECILFHVVAIGRTRK
>FUSION-ENST00000560069.5:13772-ENST00000652379.1:25317|1333
GTGDAEACLREEGWKER
>ENST00000540200.6|SNV-2958-A-G|3
QNGKYETGQLFLHSVFGYR
>FUSION-ENST00000560069.5:13772-ENST00000652379.1:25317|318
YYRLDGLVRPSDRPRR
>FUSION-ENST00000560069.5:13772-ENST00000652379.1:25317|57
GSSVSLSR
>FUSION-ENST00000560069.5:13772-ENST00000652379.1:25317|278
AGEVEHERTC
>ENST00000280481.9|SNV-1226-C-G|1
GGAENTAPK
>FUSION-ENST00000560069.5:13772-ENST00000652379.1:25317|1067
MPEEFSQCASAR
>FUSION-ENST00000560069.5:13772-ENST00000652379.1:25317|781
TGVSHRPRPIYLFINFESRL
>FUSION-ENST00000560069.5:13772-ENST00000652379.1:25317|105
MMCCCHGNPAQYERNRR
>FUSION-ENST00000489365.1:94987-ENST00000524715.5:52409|356
YRPALLVKYFSHLA
>ENST00000455584.2|MNV-22470-AC-A|12
EQFLQYAYDISLTRTQHTSISGCRR
>FUSION-ENST00000489365.1:94987-ENST00000524715.5:52409|199
MQVAGGKRAR
>ENST00000310806.9|SNV-29322-A-G|5
KAEVKETK
>ENST00000568876.5|SNV-10563-G-A|2
LEKDTADVIHPFFLAQK
>FUSION-ENST00000560069.5:13772-ENST00000652379.1:25317|1219
MSQSCSCMLER
>FUSION-ENST00000489365.1:94987-ENST00000524715.5:52409|264
SAGLGSWLNMALYKRGIFQR
>FUSION-ENST00000560069.5:13772-ENST00000652379.1:25317|22
MYVSEMGFGVLSCCPR
>FUSION-ENST00000560069.5:13772-ENST00000652379.1:25317|1039
MIVKVKTK
>FUSION-ENST00000560069.5:13772-ENST00000652379.1:25317|1098
MFTILHHDILFSRNP
>FUSION-ENST00000560069.5:13772-ENST00000652379.1:25317|170
ASVALGRSKGSR
>ENST00000588184.2|SNV-4525-C-T|4
TFQEKTQCYK
>FUSION-ENST00000560069.5:13772-ENST00000652379.1:25317|1294
ALYTERSGSRLSSR
>ENST00000510751.5|SNV-7564-A-G|2
EVNELKTK
>ENST00000551956.2|SNV-6319-C-T|1
DAYSKRVELEAALQQAK
>ENST00000517748.1|SNV-73278-T-G|9
EHMVAICYIDQK
>FUSION-ENST00000489365.1:94987-ENST00000524715.5:52409|246
KFTGVEVCRTWK
>FUSION-ENST00000489365.1:94987-ENST00000524715.5:52409|259
MLVVCIENHLFRAR
>FUSION-ENST00000560069.5:13772-ENST00000652379.1:25317|496
MRAGLWPTGDPASRPRSCLSR
>FUSION-ENST00000560069.5:13772-ENST00000652379.1:25317|85
MVILLSTR
>FUSION-ENST00000489365.1:94987-ENST00000524715.5:52409|233
NGFRRIFSILK
>ENST00000354452.8|SNV-435779-A-C|2
MAHNARER
>FUSION-ENST00000560069.5:13772-ENST00000652379.1:25317|879
DTRGKDFNEGSFGHILILW
>FUSION-ENST00000489365.1:94987-ENST00000524715.5:52409|321
MLVPQKVPES
>FUSION-ENST00000560069.5:13772-ENST00000652379.1:25317|723
VKPRLYSQYTTLAGR
>ENST00000475157.1|SNV-232-G-T|3
LKVFIGALQEALTEHYK
>FUSION-ENST00000489365.1:94987-ENST00000524715.5:52409|66
RYINFLISTPVNIGFYTFKK
>FUSION-ENST00000560069.5:13772-ENST00000652379.1:25317|1463
GCVGMEMSPR
>FUSION-ENST00000560069.5:13772-ENST00000652379.1:25317|613
GSSIKTFILRMK
>FUSION-ENST00000560069.5:13772-ENST00000652379.1:25317|93
GTGLAESAGK
>FUSION-ENST00000560069.5:13772-ENST00000652379.1:25317|194
EASSAVTRPIPEKPAGAPGR
>ENST00000651323.1|SNV-19803-C-T|3
FQCGELPFLTHVNPRFRLSCLSIR
>FUSION-ENST00000560069.5:13772-ENST00000652379.1:25317|154
RDGRWPPLPSADR
>FUSION-ENST00000560069.5:13772-ENST00000652379.1:25317|1080
DTAALSPPLSTAGPTPPRNPR
>FUSION-ENST00000560069.5:13772-ENST00000652379.1:25317|188
SPADATPR
>FUSION-ENST00000560069.5:13772-ENST00000652379.1:25317|171
MASVALGRSKGSR
>FUSION-ENST00000560069.5:13772-ENST00000652379.1:25317|156
DGRAPFRR
>FUSION-ENST00000560069.5:13772-ENST00000652379.1:25317|234
PTLIRPQKR
>ENST00000464395.1|SNV-27140-C-T|3
RCSVNVTPQQMPQTEKAVEDFLR
>FUSION-ENST00000560069.5:13772-ENST00000652379.1:25317|452
WDPAAVFSWWPGR
>FUSION-ENST00000560069.5:13772-ENST00000652379.1:25317|1547
WKLNQESCISICEIR
>FUSION-ENST00000560069.5:13772-ENST00000652379.1:25317|604
CVNERAYVVISVFFLPLLR
>FUSION-ENST00000489365.1:94987-ENST00000524715.5:52409|363
AFCYSSLNGLIHPPCLNYPLVR
>FUSION-ENST00000489365.1:94987-ENST00000524715.5:52409|163
CLGNHCR
>ENST00000264042.8|SNV-119606-C-T|2
AITEVTTILQHILIR
>ENST00000517748.1|SNV-73278-T-G|8
EHMVAICYIDQKEPQR
>FUSION-ENST00000560069.5:13772-ENST00000652379.1:25317|1138
MTSYFLEIRRR
>FUSION-ENST00000560069.5:13772-ENST00000652379.1:25317|542
GRYIFRSESAFWAAGLLLTR
>FUSION-ENST00000560069.5:13772-ENST00000652379.1:25317|1242
RGAFSDFSLGHVWRPYFSYFPDK
>FUSION-ENST00000560069.5:13772-ENST00000652379.1:25317|1469
VDRLGPGVR
>FUSION-ENST00000560069.5:13772-ENST00000652379.1:25317|783
TGVSHRPRPIYLFINFESR
>FUSION-ENST00000560069.5:13772-ENST00000652379.1:25317|360
KHLPRMFSLIK
>FUSION-ENST00000560069.5:13772-ENST00000652379.1:25317|1173
MPAPREAEAGESLEPGKR
>FUSION-ENST00000560069.5:13772-ENST00000652379.1:25317|1416
RCHVWLISYF
>ENST00000539332.2|SNV-32650-C-A|4
CFMPNSFCRMNMPSVWFPASWAK
>FUSION-ENST00000560069.5:13772-ENST00000652379.1:25317|504
VAFLGTGVR
>FUSION-ENST00000560069.5:13772-ENST00000652379.1:25317|314
RGRPTALAER
>ENST00000411527.5|MNV-1797-GC-G|12
DFLERSGPRWTR
>FUSION-ENST00000489365.1:94987-ENST00000524715.5:52409|38
ILRHVLAFR
>FUSION-ENST00000560069.5:13772-ENST00000652379.1:25317|235
MPTLIRPQKR
>FUSION-ENST00000560069.5:13772-ENST00000652379.1:25317|412
AYHGDHG
>ENST00000276054.9|INDEL-13043-T-TT|2
TPECAESGMTFFLEITDDYISEK
>FUSION-ENST00000560069.5:13772-ENST00000652379.1:25317|792
GFTVLPRLGPRDPPALGLPK
>FUSION-ENST00000489365.1:94987-ENST00000524715.5:52409|223
MVMYFVSANMIR
>FUSION-ENST00000560069.5:13772-ENST00000652379.1:25317|772
MGGGLRLRPPR
>FUSION-ENST00000560069.5:13772-ENST00000652379.1:25317|1424
RERLPVISLTDLETASR
>FUSION-ENST00000560069.5:13772-ENST00000652379.1:25317|374
LECSKQAR
>FUSION-ENST00000560069.5:13772-ENST00000652379.1:25317|1393
NYLMIYLCTYFQTESRSGRGEAR
>ENST00000652320.1|MNV-111538-CGA-C|2
DLYRSNISPLTSEKDL
>FUSION-ENST00000560069.5:13772-ENST00000652379.1:25317|1460
EMSPRMPSFPSVCLQLPQA
>FUSION-ENST00000560069.5:13772-ENST00000652379.1:25317|724
MVKPRLYSQYTTLAGR
>ENST00000604567.5|SNV-1808-G-C|5
TKNHLGIAK
>FUSION-ENST00000560069.5:13772-ENST00000652379.1:25317|321
SLPFVHTARRYYR
>ENST00000411527.5|INDEL-1803-G-GA|2
GPQPPQPAGLLGDR
>ENST00000570478.5|SNV-237-G-A|3
LIILSDLMSR
>ENST00000604567.5|INDEL-10271-G-GC|6
AGWPVGR
>FUSION-ENST00000560069.5:13772-ENST00000652379.1:25317|1051
MSLWKDAR
>ENST00000265224.9|SNV-10177-C-A|6
MNKLLSFWK
>FUSION-ENST00000489365.1:94987-ENST00000524715.5:52409|102
MLTDLGEPSSKGSPNR
>FUSION-ENST00000489365.1:94987-ENST00000524715.5:52409|104
MLTDLGEPSSK
>FUSION-ENST00000560069.5:13772-ENST00000652379.1:25317|6
MLWAHVVSFQTSMIIIIVGVISR
>ENST00000482891.5|SNV-23465-G-T|25
FKSCGYQR
>ENST00000265224.9|SNV-10178-A-G|5
NKLFGFWK
>ENST00000366630.5|SNV-46890-C-T|2
VENYDHKVMVPFGFPEFFR
>ENST00000626945.2|SNV-101400-A-G|1
LTNPLRFLSLLSFKL
>ENST00000310430.11|SNV-151024-A-T|2
NRVEVCSLLLSHGADPTLVICHGK
>ENST00000551956.2|SNV-6319-C-T|3
GENALKDAYSK
>FUSION-ENST00000560069.5:13772-ENST00000652379.1:25317|1338
TRGTGDAEACLR
>FUSION-ENST00000560069.5:13772-ENST00000652379.1:25317|1319
ILSDTALTTRVMKSSAH
>FUSION-ENST00000560069.5:13772-ENST00000652379.1:25317|1160
SLNKYGN
>FUSION-ENST00000560069.5:13772-ENST00000652379.1:25317|1104
STSPSPTVTVSILVSLPK
>FUSION-ENST00000489365.1:94987-ENST00000524715.5:52409|87
CCYYAVMQNFEVLGDKFHKIS
>FUSION-ENST00000560069.5:13772-ENST00000652379.1:25317|1213
QIKVRGGEER
>ENST00000505905.1|SNV-84811-G-A|2
AKSDPCTMNC
>FUSION-ENST00000560069.5:13772-ENST00000652379.1:25317|26
MYVCMYVSEMGFGVLSCCPR
>ENST00000508541.1|SNV-365193-A-C|10
APASPAAR
>FUSION-ENST00000560069.5:13772-ENST00000652379.1:25317|1507
MRPPPPR
>FUSION-ENST00000560069.5:13772-ENST00000652379.1:25317|182
GSPRERGPCLGK
>ENST00000376901.9|SNV-182-G-A|1
AHGSKHRAR
>FUSION-ENST00000489365.1:94987-ENST00000524715.5:52409|209
ASQLEETTLLKQWPLSEACFIR
>FUSION-ENST00000560069.5:13772-ENST00000652379.1:25317|1354
MTVLAWAERGGPGTR
>FUSION-ENST00000489365.1:94987-ENST00000524715.5:52409|268
ENLQELRSAGLGSWLNMALYK
>FUSION-ENST00000560069.5:13772-ENST00000652379.1:25317|1427
EAPCLLGPKRPSWKVR
>FUSION-ENST00000489365.1:94987-ENST00000524715.5:52409|78
IRTNHSTYR
>FUSION-ENST00000489365.1:94987-ENST00000524715.5:52409|90
MCCYYAVMQNFEVLGDKFHK
>FUSION-ENST00000560069.5:13772-ENST00000652379.1:25317|525
LAGRAPA
>FUSION-ENST00000560069.5:13772-ENST00000652379.1:25317|1101
APPPGRLLGARPSSAKVQR
>FUSION-ENST00000560069.5:13772-ENST00000652379.1:25317|539
SESAFWAAGLLLTR
>ENST00000570478.5|SNV-237-G-A|6
SCTRKLIILSDLMSR
>ENST00000603027.5|SNV-4207-T-A|6
RLCLDLDRYILEDIDDIFVGK
>FUSION-ENST00000560069.5:13772-ENST00000652379.1:25317|1372
MRVCVGR
>ENST00000474136.5|SNV-149096-A-C|5
TRMSGGAEQTQTMQMGVKTT
>FUSION-ENST00000560069.5:13772-ENST00000652379.1:25317|585
AVAPEAR
>ENST00000265299.6|SNV-110813-A-C|5
FPIWVVCR
>FUSION-ENST00000489365.1:94987-ENST00000524715.5:52409|125
SLLLFSHADLIPVLLSTCTR
>FUSION-ENST00000560069.5:13772-ENST00000652379.1:25317|96
DERDSHCPYLLSSETTAK
>FUSION-ENST00000560069.5:13772-ENST00000652379.1:25317|1447
TGGRHHACLAQR
>FUSION-ENST00000560069.5:13772-ENST00000652379.1:25317|1126
SGVASPSTVSK
>FUSION-ENST00000560069.5:13772-ENST00000652379.1:25317|774
MALALVSVPVILFGLDLD
