# Supplementary material for: Identification of non-canonical peptides with moPepGen
Source: Nat Biotechnol. 2025 Jun 16;44(4):568–73. doi: 10.1038/s41587-025-02701-0 (PMC12680078; doi:10.1038/s41587-025-02701-0)
Supplement: Supplementary file 4 — Supplementary Data: Cancer cell line variant peptide database. Custom peptide database FASTA file for each of the 376 cell lines from the Cancer Cell Line Encyclopedia with proteomics characterization or used in the reference channel. Variant peptide FASTA files were produced by moPepGen as the result of cell-line-specific publicly available mutations and fusions. [file 41587_2025_2701_MOESM4_ESM.zip › ACH-000159.fasta]

>ENST00000306730.8|SNV-298-G-C|2
GGGGGGGGDAGGRR
>ENST00000366514.5|SNV-14978-G-A|4
IEVNMFIGEKEFQKLMADPR
>ENST00000668145.1|MNV-69382-TCCTGC-T|2
DTNSCNDTR
>ENST00000532687.5|SNV-215-G-A|1
CPPESDWEDRPPR
>ENST00000590630.5|SNV-17283-G-A|8
VEIPNQIMFSEMKR
>ENST00000397264.4|SNV-9412-C-T|6
MLLVSSACK
>ENST00000378526.9|SNV-17283-G-A|4
KFLHDNMVEIPNQIMFSEMKR
>ENST00000520539.6|SNV-51588-A-G|1
YNLNSHPPLNVLEQATVK
>ENST00000378526.9|SNV-17283-G-A|2
FLHDNMVEIPNQIMFSEMKR
>ENST00000316603.12|SNV-39068-T-C|1
NAPEDEIKKAYR
>ENST00000374690.9|SNV-2666-T-C|1
VPHPSPTCVK
>ENST00000423902.7|INDEL-102513-G-GA|2
RAQGTQDPESP
>ENST00000481558.1|SNV-152524-C-T|4
ALSVHIQRSPYLHASWQRRPR
>ENST00000523861.1|SNV-105216-C-T|1
SYGFLFPPYLSSSSEAK
>ENST00000337428.8|SNV-3921-G-A|2
SWKVEER
>ENST00000592105.1|SNV-5198-G-C|4
DLVTYFGKRPPGLLHCTTK
>ENST00000493273.2|SNV-4351-A-G|3
ARRPCRR
>ENST00000366514.5|SNV-14978-G-A|1
NPDLYHVLSVIWQLACEIK
>ENST00000491431.2|INDEL-19778-G-GA|10
VQQELPPEGAAAQPSAPAHGR
>ENST00000433363.7|SNV-10293-C-T|3
AKELPGSQVIFEGPTLGQQEDQEWK
>ENST00000530998.5|SNV-35570-G-A|4
GHSTGYESDNHTTPILCR
>ENST00000341809.8|SNV-7694-G-A|5
KDVDAAYVSKVDLK
>ENST00000531899.5|SNV-4968-A-C|2
ATSAFKLSPTGLSPR
>ENST00000378526.9|SNV-17283-G-A|1
FLHDNMVEIPNQIMFSEMKRVTK
>ENST00000335211.9|SNV-18791-A-T|5
AGYRKDLGAPMGMGSGSK
>ENST00000261569.11|SNV-408694-A-T|2
MDMSDPNFWTVLSNFTLPHLWSGNR
>ENST00000508138.5|SNV-11183-G-A|1
GAPPQDGKEISSNR
>ENST00000259205.5|SNV-6121-C-T|1
SDSVTLVTVAVITCKYPEALEQGR
>ENST00000341809.8|SNV-7694-G-A|2
VDLKSRVDTLTGEVNFLK
>FUSION-ENST00000625598.1:410-ENST00000187830.2:18645|8
VRAGRGFPVLPR
>ENST00000252512.14|SNV-71153-G-T|3
KLVKLSAVQFMLNNHTS
>ENST00000543302.6|MNV-7810-GGAA-G|1
NLEGHSSTVAAHYNELQEVGLEKR
>ENST00000341809.8|SNV-7694-G-A|4
DVDAAYVSKVDLK
>ENST00000539111.7|SNV-4076-A-G|2
ENLLHGALEHYVNCLDLVNR
>ENST00000443868.6|SNV-210-C-A|5
LPRRTLCDLALDVTSVGPPVAACGR
>ENST00000268296.9|SNV-7556-A-T|1
YQHTGMAVIFTQVSRQWRMK
>ENST00000473734.1|SNV-412233-C-T|2
IKNPLGTRDNPA
>ENST00000263461.11|SNV-49785-C-T|2
NLLQEQLNLLSNDIK
>ENST00000216807.12|SNV-39386-C-A|3
EMATLGPHR
>ENST00000475381.7|SNV-63286-G-A|1
HSVVYIHGGGWALASAKIR
>ENST00000579436.7|SNV-256-G-T|2
EGRSSRR
>FUSION-ENST00000495462.5:30536-ENST00000492608.1:6125|21
ATAPGPYPPWRTALPGHGGASRR
>ENST00000241704.8|SNV-45701-G-T|1
LLKMMKIAEIR
>ENST00000564709.5|SNV-15742-C-T|9
SAACWAGMRTAGVSPTR
>ENST00000262483.13|SNV-79452-C-T|2
SNIDISSGLEDEEPKR
>ENST00000583535.6|SNV-23663-A-G|2
TIHELEKSGKQIELEK
>ENST00000378743.9|SNV-35213-C-G|3
LEQDRFGRNK
>FUSION-ENST00000495462.5:30536-ENST00000492608.1:6125|25
MNGCSVAGGRATAPGPYPPWR
>ENST00000420699.9|SNV-48974-C-A|6
EGKALPATGKK
>ENST00000496785.5|SNV-3412-C-T|5
MMGRPCLLIAGRPCLWRRMAPSL
>ENST00000339859.8|SNV-108941-G-A|3
SLAEQFQK
>ENST00000367759.8|MNV-89881-ACATCTGATACCTTACGATT-A|1
NYITDLTCGAPEHILRGHRLF
>ENST00000590630.5|SNV-17283-G-A|4
TTWLKFQTR
>ENST00000305135.10|SNV-102697-C-T|2
VKTEPETPGLSCLSQEGQTAVK
>ENST00000491431.2|MNV-19773-AG-A|1
DPSSAQSATGASA
>ENST00000457542.7|SNV-43842-G-A|2
CVATMFGHSEIVTGMK
>ENST00000464377.1|SNV-240169-C-A|6
PITAADGRSDHTITSPGGGGK
>ENST00000563558.5|SNV-20061-G-A|1
AIPLDENEGIYVQDVKTRK
>ENST00000420699.9|SNV-48974-C-A|5
ALPATGK
>ENST00000532687.5|SNV-215-G-A|2
SDRCPPESDWEDRPPR
>ENST00000264162.7|SNV-32352-T-G|4
ILPDGTTRYIK
>ENST00000569380.5|SNV-15742-C-T|3
RTAGVSPTRVR
>ENST00000256190.12|SNV-506572-C-T|4
EEPRTDCSQR
>ENST00000567729.1|SNV-6053-C-G|3
CLCKGDWTEKPRNN
>ENST00000513847.5|SNV-2666-T-C|3
MVSRVPHPSPTCVK
>ENST00000485487.5|SNV-86315-C-G|4
ARTAVTSSQPAHLCQR
>ENST00000328236.9|SNV-11183-G-A|3
AKGAPPQDGKVPAILAGLDPR
>ENST00000609976.1|SNV-549-T-C|6
CWMFVSLDSLIITAR
>ENST00000405201.5|SNV-240169-C-A|3
SDHTITSPGGGGK
>ENST00000393445.7|SNV-86315-C-G|2
QGENSSHQQSASASVPK
>ENST00000572795.1|SNV-79452-C-T|1
GCCRGNR
>ENST00000397264.4|SNV-9412-C-T|2
LLVSSACKK
>ENST00000394768.6|SNV-426751-A-G|4
MEDKVLQTADISIEEMIEK
>ENST00000379079.8|SNV-35570-G-A|3
WTEGQSNHSTGYESDNHTTPILCR
>ENST00000420699.9|SNV-48974-C-A|8
TENGNMFEDQNVDKEGKALPATGK
>ENST00000461504.5|SNV-46287-G-A|4
HFDFGWGVLLASRADKQHLK
>ENST00000569599.5|SNV-6053-C-G|2
KFMQRGLD
>ENST00000622878.4|SNV-1905-G-A|2
GSGPSRRCDSDCL
>ENST00000493295.5|SNV-21742-G-A|3
MTKQSPPGWWPSSSWPR
>ENST00000488128.6|SNV-50429-C-T|3
AGLARSKR
>ENST00000589306.1|SNV-17560-C-T|4
MHLYLQQVMTPIFLLSSPGELISSC
>ENST00000635792.1|SNV-21677-G-C|1
GHEVTLQALPKDVLLSK
>ENST00000268489.10|SNV-1094889-A-C|6
ESQRERDSAEGGAGNTGPK
>ENST00000495439.5|SNV-66934-G-A|3
MILLIRNQCTEAR
>ENST00000468945.1|SNV-39778-C-T|13
MEIGYIQALHK
>ENST00000488128.6|SNV-50429-C-T|5
AGLARSK
>ENST00000397264.4|SNV-9412-C-T|4
MLLVSSACKKYS
>ENST00000622878.4|SNV-1905-G-A|1
RCDSDCL
>ENST00000443868.6|SNV-210-C-A|4
RTLCDLALDVTSVGPPVAACGR
>ENST00000369704.8|SNV-39513-T-C|2
NLVEAQDEITDTKR
>FUSION-ENST00000495462.5:30536-ENST00000492608.1:6125|16
LVSAPVAWDLGPGAGQR
>ENST00000393567.7|SNV-136856-G-C|1
IHFNFQLLDIGK
>ENST00000268489.10|SNV-1094889-A-C|1
DSAEGGAGNTGPKETLPDALKAK
>ENST00000590630.5|SNV-17283-G-A|1
FQTRSCSQK
>ENST00000609976.1|SNV-549-T-C|5
CWMFVSLDSLIITARQSIL
>ENST00000263461.11|SNV-49785-C-T|1
NLLQEQLNLLSNDIKK
>ENST00000261569.11|SNV-408694-A-T|1
DMSDPNFWTVLSNFTLPHLWSGNR
>ENST00000376085.4|SNV-657-G-A|2
IPEDFFIFYGDLIYLDFR
>ENST00000423902.7|INDEL-102513-G-GA|1
AQGTQDPESP
>ENST00000548758.1|SNV-39386-C-A|7
MLQDLDILEDWTTIRKEMATLGPHR
>ENST00000468945.1|SNV-39778-C-T|11
MEIGYIQALHKTLPVVFDSPR
>ENST00000356770.8|SNV-34160-T-C|5
VQYPDYYAIIKEPIDLKTTAQR
>ENST00000366514.5|SNV-14978-G-A|2
LMADPRNPDLYHVLSVIWQLACEIK
>ENST00000257197.7|SNV-20727-G-T|5
IDVEILRMKLQDQDLPNTPHSK
>ENST00000397977.8|SNV-26754-G-T|2
DDMALGHVIVLLQQDWPR
>ENST00000586058.1|SNV-17283-G-A|6
VEIPNQIMFSEMKRVTK
>ENST00000272164.6|SNV-26035-G-T|1
QLAPFHEVCKHLKHK
>ENST00000366582.8|SNV-23104-T-G|2
LFIKGHLEDVFQLFK
>ENST00000496785.5|SNV-3412-C-T|1
GRPCLLIAGRPCLWRRMAPSL
>ENST00000488128.6|SNV-50429-C-T|2
SKRIAWYQR
>ENST00000619578.4|SNV-237694-C-A|2
EETRNLTTKQCAVLDLALDTIK
>ENST00000534428.5|SNV-1664-G-T|1
AASEFAGVVANAPSPPESSSLCASK
>ENST00000260197.12|SNV-168892-A-G|3
LEPGGKYHIIVQLGNVSKDSSIK
>ENST00000563705.5|SNV-15742-C-T|3
RTAGVSPTRASSTT
>ENST00000563705.5|SNV-15742-C-T|4
MRTAGVSPTRASSTT
>ENST00000567729.1|SNV-6053-C-G|6
MCLCKGDWTEKPR
>ENST00000572919.1|MNV-12157-CC-C|3
SHLSVAR
>ENST00000399975.7|SNV-10232-G-T|4
CGHQGCGRNSQDQHALK
>ENST00000268489.10|SNV-1094889-A-C|4
ERDSAEGGAGNTGPKETLPDALK
>ENST00000418766.5|INDEL-78730-C-CA|4
KNGGGLK
>ENST00000328300.11|SNV-256504-G-A|4
AGDLRTQISR
>ENST00000393445.7|SNV-51138-A-G|2
NPHRTNSFSLSPLHSDTK
>ENST00000485487.5|SNV-86315-C-G|1
TAVTSSQPAHLCQRILYFI
>ENST00000485487.5|SNV-86315-C-G|3
ARTAVTSSQPAHLCQRILYFI
>ENST00000488437.1|SNV-8455-G-A|17
PRLVLADSGFWECRVSTSGGQDSR
>ENST00000264162.7|SNV-32352-T-G|1
EAGLNYYVR
>FUSION-ENST00000644715.2:15567-ENST00000286344.3:164629|3
MNQLYRLSRVSSEVEALPPSTTVS
>ENST00000216807.12|SNV-39386-C-A|5
KEMATLGPHR
>ENST00000451782.7|SNV-33722-C-T|6
NHHELDHRERESSVNNSVSPSESLR
>ENST00000491431.2|MNV-19773-AG-A|INDEL-19778-G-GA|4
LTEHLRVHTGERPFQCPECNRSFR
>ENST00000481558.1|SNV-152524-C-T|6
IQTRALSVHIQRSPYLHASWQR
>ENST00000491431.2|INDEL-19778-G-GA|11
ETLPVPR
>ENST00000458257.5|SNV-1742-A-T|1
VPGAYDWTPAVKFACELEGNR
>ENST00000673661.1|SNV-62256-A-C|3
EPLKGTTPLLQKI
>ENST00000396396.6|SNV-155587-C-T|5
HYYCRFDYEGLDPKMTYYIMR
>ENST00000375688.5|SNV-1294-G-A|5
LVGALRETMVAAR
>ENST00000533603.5|SNV-4842-G-T|5
DKRSALQSINEWAAQTTDVK
>ENST00000378526.9|SNV-17283-G-A|5
KFLHDNMVEIPNQIMFSEMK
>ENST00000581826.1|SNV-63383-A-G|4
MCQGECRTGTIYK
>ENST00000476111.5|SNV-22593-C-A|2
MYGGIYCFLCQDYIYEKDMEIIAK
>ENST00000484756.1|SNV-7257-C-G|1
NSESHSQASAAGCS
>ENST00000571644.1|SNV-7556-A-T|1
MAVIFTQVSRQWRMK
>ENST00000262305.9|SNV-94228-G-T|3
DNEATQELIEDLR
>ENST00000377753.6|INDEL-14321-C-CA|1
LYGSNKKS
>ENST00000534439.5|SNV-173492-G-C|13
NGSWFSSGHK
>ENST00000491431.2|INDEL-19778-G-GA|14
LTEHLRVHSGR
>ENST00000491431.2|MNV-19773-AG-A|INDEL-19778-G-GA|2
VHTGERPFQCPECNRSFR
>ENST00000393892.8|SNV-5198-G-C|3
MDLVTYFGKRPPGLLHCTTK
>ENST00000375688.5|SNV-1294-G-A|4
LVGALRETMVAARALDHTLAR
>ENST00000493891.5|SNV-370766-G-A|3
SNGKNEQSWESCVPETTG
>ENST00000244670.12|SNV-4841-G-T|2
RQCCCIVGYK
>ENST00000485487.5|SNV-86315-C-G|5
GRARTAVTSSQPAHLCQR
>ENST00000312481.11|SNV-45796-G-A|2
ADVGRDQVQFGALK
>ENST00000457542.7|SNV-43842-G-A|1
CVATMFGHSEIVTGMKFSNDCK
>ENST00000449836.5|SNV-8269-G-A|2
NKPALEQDICKIDSSGIVVK
>ENST00000481558.1|SNV-152524-C-T|2
SPYLHASWQRRPR
>ENST00000620985.4|SNV-12504-C-T|1
LDFSLQPETGPGNLIDLIHEFK
>ENST00000251864.6|INDEL-47989-C-CA|5
KHHTSKAECFK
>ENST00000369704.8|SNV-39513-T-C|1
NLVEAQDEITDTKRK
>ENST00000570069.5|SNV-5150-G-A|2
TRVGETPAVLIPAQQAAER
>ENST00000378526.9|SNV-17283-G-A|3
FLHDNMVEIPNQIMFSEMK
>ENST00000468945.1|SNV-39778-C-T|10
EIGYIQALHKTLPVVFDSPR
>ENST00000461999.1|INDEL-9899-T-TT|1
IPFFFHHFGIALPQLVSRPVDK
>ENST00000472639.1|SNV-155587-C-T|1
TYYIMRDLEALVTDK
>ENST00000609976.1|SNV-549-T-C|3
FVSLDSLIITAR
>ENST00000509560.5|SNV-16978-A-G|4
KIPVLGR
>ENST00000418766.5|INDEL-78730-C-CA|6
EAKKVSTR
>ENST00000268296.9|SNV-7556-A-T|3
YQHTGMAVIFTQVSR
>ENST00000337428.8|SNV-3921-G-A|3
EIYIRSWKVEER
>ENST00000393811.6|MNV-150536-GG-G|1
GFSLVLPSSNSSSSSSNFLLSHPR
>ENST00000491064.5|SNV-3412-C-T|6
MMGRPCLLIAGRPCLWR
>ENST00000498371.1|SNV-21742-G-A|2
QPMTKQSPP
>ENST00000434623.6|MNV-550411-TCCCCCGGAGTCTCCTGGA-T|6
MRWPQPGAAARLPPESPGPPER
>ENST00000534754.5|SNV-168892-A-G|1
YHIIVQLGNVSKDSSIKIT
>ENST00000444490.6|SNV-13898-A-T|3
IYHRWLR
>FUSION-ENST00000495462.5:30536-ENST00000492608.1:6125|17
RLVSAPVAWDLGPGAGQRLLR
>ENST00000328300.11|SNV-256504-G-A|3
AGDLRTQISRCQVCMK
>ENST00000434623.6|MNV-550411-TCCCCCGGAGTCTCCTGGA-T|1
LPPESPGPPEREAAAARR
>ENST00000504764.5|SNV-29121-G-A|1
VKDCRSFK
>FUSION-ENST00000625598.1:410-ENST00000187830.2:18645|9
SYQSVNPVRVRAGR
>FUSION-ENST00000495462.5:30536-ENST00000492608.1:6125|24
NGCSVAGGRATAPGPYPPWR
>ENST00000420722.2|SNV-301114-G-T|3
DKELRAVFLR
>FUSION-ENST00000625598.1:410-ENST00000187830.2:18645|4
LVLNSWLQVILLPWPPK
>ENST00000422127.5|SNV-163154-C-G|3
AKSLPPSRVTHSPLLHPR
>ENST00000545450.7|SNV-4982-C-T|1
QCSSRDPSWRQPER
>ENST00000397977.8|SNV-26754-G-T|1
DDMALGHVIVLLQQDWPRGENLFLK
>ENST00000396396.6|SNV-155587-C-T|1
MTYYIMRDLEALVTDK
>ENST00000262305.9|SNV-94228-G-T|6
LSHERHQFQRDNEATQELIEDLR
>ENST00000572795.1|SNV-79452-C-T|4
RSPRGCCR
>ENST00000394768.6|SNV-426751-A-G|1
EDKVLQTADISIEEMIEKLQK
>ENST00000432178.5|SNV-13150-G-A|2
LYAVHQEGNKNVGLDIEAEVPTVK
>ENST00000590630.5|SNV-17283-G-A|7
MVEIPNQIMFSEMKRVT
>ENST00000637271.1|SNV-236634-C-T|3
SSVWCLETVSR
>ENST00000272164.6|SNV-26035-G-T|6
CHGVSGSCTVRTCWRQLAPFHEVCK
>ENST00000526774.5|SNV-55848-G-A|2
MQFYPFLYNITSSICSGNCHEK
>ENST00000380950.7|SNV-17818-T-A|2
YLNHQLVKIKDEK
>ENST00000302006.4|SNV-3707-G-A|2
VTWGARNK
>ENST00000434623.6|MNV-550411-TCCCCCGGAGTCTCCTGGA-T|4
WPQPGAAARLPPESPGPPER
>ENST00000534439.5|SNV-173492-G-C|9
NGSWFSSGHKCRNLPSR
>ENST00000449836.5|SNV-8269-G-A|3
NKPALEQDICK
>ENST00000396444.7|SNV-34779-A-T|1
TLKSNGEKNEK
>ENST00000227524.9|SNV-5943-T-G|5
NVVVFDKSSEQSLATLK
>ENST00000409993.6|INDEL-9899-T-TT|2
GGREPPAGDSTPE
>ENST00000515384.1|SNV-1630-A-T|3
RAEPGPGEVRTAEDASWTGAVPVK
>ENST00000013222.5|SNV-55894-A-T|2
VPGAYDWTPAVK
>ENST00000347140.7|SNV-120596-A-T|1
SNSNTSQETLEIMKESEKK
>ENST00000251864.6|INDEL-47989-C-CA|1
AECFKYRK
>ENST00000241704.8|SNV-45701-G-T|3
LSFLYLITGNLEKLLK
>ENST00000410032.5|SNV-66934-G-A|5
SQGKDDDSFDQK
>ENST00000420699.9|SNV-87340-A-G|6
KKPSLEATSDEKDSFSNITGEK
>ENST00000305135.10|SNV-102697-C-T|1
TEPETPGLSCLSQEGQTAVK
>ENST00000256190.12|SNV-506572-C-T|5
VTVDLKEEPRTDCSQR
>ENST00000328236.9|SNV-11183-G-A|4
AKGAPPQDGK
>ENST00000256190.12|SNV-506572-C-T|1
TDCSQRHLSRSPGIVSTNLPSYQK
>ENST00000547019.1|MNV-150536-GG-G|1
ALGAPEVCNQVTSSQSVRGFS
>ENST00000637271.1|SNV-236634-C-T|4
MSSVWCLETVSR
>ENST00000295619.4|INDEL-200-C-CTGCTGC|3
MRSLCCAPLLLLLLLLLPPLLLTPR
>ENST00000382751.4|SNV-58720-C-T|4
VLLWGPAAVEHHKMCR
>ENST00000424276.6|SNV-19615-C-A|1
PCNCSARPPGETR
>ENST00000013222.5|SNV-55894-A-T|3
KVPGAYDWTPAVKFACELEGNSGR
>ENST00000216181.11|SNV-102231-C-G|4
LEARIGQLEEELEEEQGNTELINDR
>ENST00000306336.6|SNV-105-G-C|2
MEAGPHPPPGHCCKPGGR
>ENST00000405201.5|SNV-240169-C-A|2
SDHTITSPGGGGKAK
>ENST00000652536.1|SNV-77887-G-A|1
MFLDPNILSDDGTVALR
>ENST00000410032.5|SNV-66934-G-A|3
DDDSFDQK
>ENST00000638850.1|INDEL-9899-T-TT|1
WQRASSW
>ENST00000484559.1|SNV-29167-G-A|5
MSTGKSVGKWK
>ENST00000548758.1|SNV-39386-C-A|6
LQDLDILEDWTTIRKEMATLGPHR
>ENST00000564709.5|SNV-15742-C-T|7
MRTAGVSPTR
>ENST00000397264.4|SNV-9412-C-T|7
TTPVFKMLLVSSACKK
>ENST00000615845.4|SNV-49917-C-T|1
DSQRRPQDGLRLK
>FUSION-ENST00000495462.5:30536-ENST00000492608.1:6125|26
NGCSVAGGR
>ENST00000347140.7|SNV-120596-A-T|2
MSNSNTSQETLEIMKESEKK
>ENST00000420699.9|SNV-87340-A-G|4
KPSLEATSDEKDSFSNITGEKK
>ENST00000489356.1|SNV-3284-C-T|8
EKMNVGEAVGSEPR
>ENST00000483206.2|SNV-18145-C-T|1
LLESPTPGEEGMGSWGHGSTPSS
>ENST00000216807.12|SNV-39386-C-A|1
EMATLGPHRVKTEPPVK
>ENST00000447166.2|SNV-44482-C-A|6
SHCSPSERRHCSPSER
>ENST00000568785.5|INDEL-184632-T-TGAG|2
RSASFSNSTR
>ENST00000335211.9|SNV-18791-A-T|2
DLGAPMGMGSGSK
>ENST00000423902.7|INDEL-102513-G-GA|6
RPEGTER
>ENST00000231134.8|SNV-1360-C-A|1
GRMICSIQNDLPFLLKPTLK
>ENST00000366574.7|SNV-618747-A-G|3
TRRVSQTSQVSVDAAHGYSPR
>ENST00000243103.4|SNV-1540-A-G|1
LQLAELEGEFLVNEFITRRR
>ENST00000489356.1|SNV-3284-C-T|1
NVGEAVGSEPRTVSRR
>ENST00000637271.1|SNV-236634-C-T|1
SSVWCLETVSRYGLMSVFDK
>ENST00000303130.4|MNV-305134-TC-T|2
EHRLDYCPEVTFPLTKGFP
>ENST00000341809.8|SNV-7694-G-A|1
SRVDTLTGEVNFLK
>ENST00000342992.10|SNV-221535-A-G|5
GESQLRVRDSLRPDHGLYVIK
>ENST00000342992.10|SNV-221535-A-G|4
VRDSLRPDHGLYVIK
>ENST00000259205.5|SNV-6121-C-T|2
SDSVTLVTVAVITCK
>ENST00000468945.1|SNV-39778-C-T|8
EIGYIQALHKTLPVVFDSPRNR
>ENST00000529919.5|SNV-62256-A-C|2
GTTPLLK
>ENST00000511608.5|SNV-23164-T-G|3
NCIGCLTQRYENAFFR
>ENST00000379079.8|SNV-35570-G-A|2
AQYRIHTHGVFR
>ENST00000529919.5|SNV-62256-A-C|3
SGDLGDMEPLKGTTPLLKI
>ENST00000378526.9|SNV-17283-G-A|6
RKFLHDNMVEIPNQIMFSEMK
>ENST00000539111.7|SNV-4076-A-G|4
LRENLLHGALEHYVNCLDLVNR
>ENST00000423902.7|INDEL-102513-G-GA|10
NSLDGSQEEKKEK
>ENST00000381306.7|SNV-444457-G-A|2
LGPPAEGEVVQVKWPDGKLYGTK
>FUSION-ENST00000296255.8:30536-ENST00000492608.1:6125|9
ATSFLLALEPELEARLAHLGVQGR
>ENST00000433363.7|SNV-10293-C-T|1
ELPGSQVIFEGPTLGQQEDQEWKR
>ENST00000609976.1|SNV-549-T-C|4
MFVSLDSLIITAR
>ENST00000434623.6|MNV-550411-TCCCCCGGAGTCTCCTGGA-T|3
LPPESPGPPER
>ENST00000581826.1|SNV-63383-A-G|3
CQGECRTGTIYK
>ENST00000567019.2|SNV-14531-C-T|1
CWRELRK
>ENST00000637271.1|SNV-236634-C-T|2
MSSVWCLETVSRYGLMSVFDK
>ENST00000322536.8|SNV-173492-G-C|7
KITFTDER
>ENST00000589306.1|SNV-17560-C-T|2
MTPIFLLSSPGELISSC
>ENST00000493891.5|SNV-370766-G-A|9
NPLFVQMHADITRSNGK
>ENST00000449836.5|SNV-8269-G-A|5
RETCPGWVNKNKPALEQDICK
>ENST00000243103.4|SNV-1540-A-G|3
KPYSKLQLAELEGEFLVNEFITRR
>ENST00000399975.7|SNV-10232-G-T|3
CGHQGCGRNSQDQHALKHYLTPR
>ENST00000347140.7|SNV-120596-A-T|3
SNSNTSQETLEIMKESEK
>FUSION-ENST00000296255.8:30536-ENST00000492608.1:6125|8
LAHLGVQGR
>FUSION-ENST00000625598.1:410-ENST00000187830.2:18645|7
AGRGFPVLPR
>ENST00000395353.5|SNV-20061-G-A|3
QAIPLDENEGIYVQDVKTR
>ENST00000468945.1|SNV-39778-C-T|12
EIGYIQALHK
>ENST00000241704.8|SNV-45701-G-T|2
LSFLYLITGNLEKLLKMMK
>ENST00000424276.6|SNV-19615-C-A|2
MPCNCSARPPGETR
>ENST00000356056.10|INDEL-140369-A-AA|3
TEGISWHNIDYIDNTCCINLISKK
>ENST00000272164.6|SNV-26035-G-T|3
QLAPFHEVCK
>ENST00000569380.5|SNV-15742-C-T|7
SAACWAGMRTAGVSPTRVR
>ENST00000531899.5|SNV-4968-A-C|1
LSPTGLSPR
>ENST00000493891.5|SNV-370766-G-A|2
MWRPQQESPFCANACGHY
>ENST00000483634.1|SNV-210-C-A|6
DETSPADAV
>ENST00000316603.12|SNV-39068-T-C|5
ILGVDKNAPEDEIK
>ENST00000569380.5|SNV-15742-C-T|4
MRTAGVSPTRVR
>ENST00000328236.9|SNV-11183-G-A|1
GAPPQDGKVPAILAGLDPR
>ENST00000339859.8|SNV-108941-G-A|1
SLAEQFQKMQGVSMRDSTGFK
>ENST00000638850.1|INDEL-9899-T-TT|4
GNRVTRR
>ENST00000333461.6|SNV-7914-T-C|1
CPTEVLLTPPTPLPPPPPPPTASDR
>ENST00000543302.6|MNV-7810-GGAA-G|2
NLEGHSSTVAAHYNELQEVGLEK
>ENST00000609976.1|SNV-549-T-C|15
MSMMWRCWMFVSLDSLIITARQSIL
>ENST00000488437.1|SNV-8455-G-A|20
MPRLVLADSGFWECR
>ENST00000498371.1|SNV-21742-G-A|3
LGNGVSLSVSKQPMTKQSPP
>ENST00000328300.11|SNV-256504-G-A|2
TQISRCQVCMK
>FUSION-ENST00000495462.5:30536-ENST00000492608.1:6125|29
MEATVKPHLY
>ENST00000394768.6|SNV-426751-A-G|2
MEDKVLQTADISIEEMIEKLQK
>ENST00000475381.7|SNV-63286-G-A|2
HSVVYIHGGGWALASAK
>ENST00000563558.5|SNV-20061-G-A|2
AIPLDENEGIYVQDVKTR
>ENST00000342992.10|SNV-236397-A-G|1
VSAVSIVGQGKPSFCTKPITCK
>ENST00000301019.9|SNV-3592-C-T|1
LPELACVLRSVFVSER
>ENST00000407540.8|SNV-19554-G-A|2
LKINEYGQIHH
>ENST00000301019.9|SNV-3592-C-T|5
LQRLERLPELACVLR
>ENST00000418766.5|INDEL-78730-C-CA|2
NGGGLKR
>ENST00000322536.8|SNV-173492-G-C|8
VNKKITFTDER
>ENST00000527406.1|SNV-22229-C-T|2
RSYIHVCWS
>ENST00000397264.4|SNV-9412-C-T|8
TTPVFKMLLVSSACK
>ENST00000481558.1|SNV-152524-C-T|7
MIQTRALSVHIQRSPYLHASWQR
>ENST00000488569.5|SNV-8412-A-G|2
TEITPSSRPGPRRQGSTPK
>ENST00000399627.3|SNV-7462-G-C|1
RPWYWCRDSTTRR
>ENST00000303130.4|MNV-305134-TC-T|1
LDYCPEVTFPLTKGFP
>ENST00000488128.6|SNV-50429-C-T|1
RIAWYQR
>ENST00000418766.5|INDEL-78730-C-CA|3
KNGGGLKR
>ENST00000396396.6|SNV-155587-C-T|4
FDYEGLDPKMTYYIMR
>ENST00000403305.6|SNV-2157-A-G|2
VMMRESK
>ENST00000005340.10|SNV-8399-G-A|2
GGEASGTSDGGPPPSRGSTR
>ENST00000567729.1|SNV-6053-C-G|2
GDWTEKPR
>ENST00000495994.5|SNV-171738-G-C|4
MVIIYLSAGITSNDSSEEDK
>ENST00000555122.1|SNV-29115-G-C|2
LPEGHVPEAAGLKGHLPK
>FUSION-ENST00000644715.2:15567-ENST00000286344.3:164629|2
LSRVSSEVEALPPSTTVS
>ENST00000422127.5|SNV-163154-C-G|2
SLPPSRVTHSPLLHPR
>ENST00000524630.5|SNV-62256-A-C|2
GTTPLLQK
>ENST00000251076.9|SNV-123341-G-T|1
SIDLVSSVDVTPSLPVSLSWVR
>ENST00000491064.5|SNV-3412-C-T|2
GRPCLLIAGRPCLWR
>ENST00000564709.5|SNV-15742-C-T|5
MRTAGVSPTRASSTTR
>ENST00000396396.6|SNV-155587-C-T|2
MTYYIMR
>ENST00000637271.1|SNV-237694-C-A|4
VREETRNLTTK
>ENST00000668145.1|MNV-69382-TCCTGC-T|5
CTATSSK
>ENST00000262305.9|SNV-94228-G-T|5
HQFQRDNEATQELIEDLR
>ENST00000520827.1|SNV-26754-G-T|2
LLQQDWPRGENLFLK
>ENST00000420699.9|SNV-87340-A-G|2
DSFSNITGEKK
>ENST00000264162.7|SNV-32352-T-G|3
ILPDGTTRYIKEAGLNYYVR
>ENST00000491431.2|INDEL-19778-G-GA|13
LTEHLRVHSGRETLPVPR
>ENST00000654081.1|SNV-33722-C-T|4
RTTMNSITERENPV
>ENST00000441037.7|INDEL-184632-T-TGAG|1
SASFSNSTRTREVVK
>ENST00000228682.7|SNV-4954-C-T|3
KRALSISSLSDASLDLQTVIR
>ENST00000572919.1|MNV-12157-CC-C|1
ASAVQPSSGF
>ENST00000491064.5|SNV-3412-C-T|5
MGRPCLLIAGRPCLWR
>ENST00000529757.5|SNV-160322-G-A|4
MFGDASTSLIVPEKVK
>ENST00000251864.6|INDEL-47989-C-CA|3
HHTSKAECFKYR
>ENST00000261569.11|SNV-408695-G-T|2
MDMSDPNFWTVLSNFTLPHLMSGNR
>ENST00000424276.6|SNV-19615-C-A|5
MLVSTPLLHDAL
>ENST00000563651.5|SNV-4982-C-T|4
LGIVAAWRQCSSR
>ENST00000468945.1|SNV-39778-C-T|6
KWRSATSKPYTK
>ENST00000428196.5|SNV-23164-T-G|4
ILFKQATYFISLFATVSCGCLTQR
>ENST00000529919.5|SNV-62256-A-C|1
GTTPLLKI
>ENST00000627740.1|SNV-178692-C-T|2
TVSFYVSTNALLAIAIDR
>ENST00000403305.6|SNV-2157-A-G|3
TITYTPGTCELLRVMMRESK
>ENST00000564709.5|SNV-15742-C-T|2
TAGVSPTRASSTTR
>ENST00000252519.8|SNV-7257-C-G|3
LQLQAVQQNGSSVLSEDK
>ENST00000347140.7|SNV-120596-A-T|5
SNSNTSQETLEIMK
>ENST00000378714.7|SNV-18926-A-G|2
VSSTEMNKKVTGR
>ENST00000306730.8|SNV-298-G-C|3
GGGGGGGGDAGGR
>ENST00000399627.3|SNV-7462-G-C|2
RPWYWCRDSTTR
>ENST00000579436.7|SNV-256-G-T|3
LCVPAPLSTAPGAREGRSSR
>ENST00000537465.5|SNV-46195-G-A|3
EEAALTGCHLEDTQR
>ENST00000581826.1|SNV-63383-A-G|9
MELVGIMCQGECRTGTIYK
>ENST00000393892.8|SNV-5198-G-C|4
EKMDLVTYFGKRPPGLLHCTTK
>ENST00000645147.1|SNV-26985-G-A|3
TVLSLQNK
>ENST00000396396.6|SNV-155587-C-T|3
FDYEGLDPKMTYYIMRDLEALVTDK
>ENST00000379079.8|SNV-35570-G-A|1
AQYRIHTHGVFRGIQDVR
>ENST00000272164.6|SNV-26035-G-T|2
QLAPFHEVCKHLK
>ENST00000380317.8|SNV-1092-G-A|2
VMATIKK
>ENST00000581826.1|SNV-63383-A-G|2
MCQGECRTGTIYKQIALK
>ENST00000389622.7|INDEL-42350-C-CT|2
QPKESFFSVSW
>ENST00000529757.5|SNV-160322-G-A|3
FGDASTSLIVPEKVK
>ENST00000280346.11|SNV-37012-A-G|1
GFDVAGMMSVTLSCDHR
>ENST00000472860.1|SNV-163681-A-G|2
TYFVIFPKWHPIIQRS
>ENST00000272164.6|SNV-26035-G-T|5
TCWRQLAPFHEVCK
>ENST00000301019.9|SNV-3592-C-T|3
LERLPELACVLRSVFVSER
>FUSION-ENST00000296255.8:30536-ENST00000492608.1:6125|5
LHPDPEPPPPAMEVAPEQPR
>ENST00000342992.10|SNV-221535-A-G|1
DSLRPDHGLYVIKVENDHGIAK
>ENST00000468945.1|SNV-39778-C-T|16
QDEMEIGYIQALHK
>ENST00000380950.7|SNV-17818-T-A|3
YLNHQLVKIK
>ENST00000261937.11|SNV-19615-C-A|1
GMLVSTPLLHDAL
>ENST00000341809.8|SNV-7694-G-A|3
DVDAAYVSKVDLKSR
>ENST00000228682.7|SNV-4954-C-T|2
RALSISSLSDASLDLQTVIR
>FUSION-ENST00000644715.2:15567-ENST00000286344.3:164629|4
MNQLYRLSR
>ENST00000468945.1|SNV-39778-C-T|2
SATSKPYTKR
>ENST00000451002.2|SNV-1742-A-T|1
VPGAYDWTPAVKFACELEGNRA
>ENST00000654081.1|SNV-33722-C-T|2
MNSITERENPV
>ENST00000489356.1|SNV-3284-C-T|5
MNVGEAVGSEPRTVSR
>ENST00000259253.11|SNV-64310-T-A|1
DYLDLTASNNFFVDDNAR
>ENST00000541337.5|SNV-592-A-C|1
SVPDQAYKAPVVVEGK
>ENST00000262305.9|SNV-94228-G-T|4
HQFQRDNEATQELIEDLRK
>ENST00000316603.12|SNV-39068-T-C|4
ILGVDKNAPEDEIKK
>ENST00000428196.5|SNV-23164-T-G|5
MILFKQATYFISLFATVSCGCLTQR
>ENST00000339859.8|SNV-108941-G-A|5
GLVRSLAEQFQK
>ENST00000356770.8|SNV-34160-T-C|2
TTAQRIQNGSYK
>ENST00000483634.1|SNV-210-C-A|8
MPAQFTLPPAPRDETSPADAV
>ENST00000511608.5|SNV-23164-T-G|5
HPYAYVPFSAGPRNCIGCLTQR
>ENST00000421806.3|SNV-152383-A-G|2
AEGSSPPDSKNK
>ENST00000369704.8|SNV-39513-T-C|5
NLYSKNLVEAQDEITDTK
>ENST00000563651.5|SNV-4982-C-T|5
FVAESAEVLLPRLGIVAAWRQCSSR
>ENST00000403305.6|SNV-2157-A-G|5
RPKTITYTPGTCELLRVMMR
>ENST00000347140.7|SNV-120596-A-T|6
MSNSNTSQETLEIMK
>ENST00000542286.5|MNV-17527-AAAG-A|1
LLEQQREKTENEGR
>ENST00000533770.5|SNV-301114-G-T|6
LDKELRAVFLR
>ENST00000493891.5|SNV-370766-G-A|1
WRPQQESPFCANACGHY
>ENST00000243103.4|SNV-1540-A-G|2
LQLAELEGEFLVNEFITRR
>ENST00000405201.5|SNV-240169-C-A|1
SDHTITSPGGGGKAKVSGRPSSR
>ENST00000548758.1|SNV-39386-C-A|1
EMATLGPHRVKTER
>ENST00000444490.6|SNV-13898-A-T|2
IYHRWLRK
>ENST00000509220.1|SNV-3492-T-C|4
MAFVVELILCTKIITLFGNQKNGR
>ENST00000481558.1|SNV-152524-C-T|3
SPYLHASWQR
>ENST00000488569.5|SNV-8412-A-G|1
RQGSTPK
>ENST00000526774.5|SNV-55848-G-A|1
QFYPFLYNITSSICSGNCHEK
>ENST00000312481.11|SNV-45796-G-A|3
KADVGRDQVQFGALK
>ENST00000590630.5|SNV-17283-G-A|9
MVEIPNQIMFSEMKR
>ENST00000397264.4|SNV-9412-C-T|5
MLLVSSACKK
>ENST00000420699.9|SNV-48974-C-A|3
ALPATGKKANVSPEQPPLFTHTVK
>ENST00000257430.9|SNV-135482-T-C|3
RKLEESASSESLSPSSRPASPTR
>ENST00000261497.9|SNV-22593-C-A|1
HNLAIDLMYGGIYCFLCQDYIYEK
>ENST00000359373.9|SNV-95632-G-T|2
AFFPEGPCEEPLQLR
>ENST00000563651.5|SNV-4982-C-T|3
LGIVAAWRQCSSRDPSWR
>ENST00000474835.5|SNV-10232-G-T|1
FSGSACLEALSDAKI
>ENST00000533603.5|SNV-4842-G-T|1
SALQSINEWAAQTTDVKLPEVTK
>ENST00000463659.1|SNV-30503-G-A|3
ALLPCIHVLLMENTLIGFSSQGG
>ENST00000581826.1|SNV-63383-A-G|8
ELVGIMCQGECRTGTIYK
>ENST00000480196.2|SNV-58720-C-T|9
CRSLGRSLWQQPSVGDILR
>ENST00000528339.5|SNV-168892-A-G|1
YHIIVQLGNVSKDSSIKITTG
>ENST00000393892.8|SNV-5198-G-C|1
RPPGLLHCTTKFCDYGK
>ENST00000441037.7|INDEL-184632-T-TGAG|2
SASFSNSTRTR
>ENST00000376085.4|SNV-657-G-A|3
IQRIPEDFFIFYGDLIYLDFR
>ENST00000504764.5|SNV-29121-G-A|2
WKVKDCR
>ENST00000668145.1|MNV-69382-TCCTGC-T|4
CTATSSKDTNSCNDTR
>ENST00000531899.5|SNV-4968-A-C|3
MATSAFKLSPTGLSPR
>ENST00000260197.12|SNV-168892-A-G|1
YHIIVQLGNVSKDSSIK
>ENST00000567019.2|SNV-14531-C-T|2
RCWRELR
>ENST00000542286.5|MNV-17527-AAAG-A|3
QKLLEQQREK
>ENST00000523861.1|SNV-105216-C-T|2
MSYGFLFPPYLSSSSEAK
>ENST00000488128.6|SNV-50429-C-T|4
MAGLARSKR
>ENST00000493891.5|SNV-370766-G-A|7
MHADITRSNGK
>ENST00000378743.9|SNV-35213-C-G|1
NKMMRLDSSPVSSPR
>ENST00000476955.5|SNV-1174-C-T|4
RLMTPTLILATMICTQEIQSR
>ENST00000484756.1|SNV-7257-C-G|2
LQLQAVQ
>ENST00000366574.7|SNV-618747-A-G|2
RVSQTSQVSVDAAHGYSPR
>FUSION-ENST00000495462.5:30536-ENST00000492608.1:6125|14
LLRGTAADQ
>ENST00000463659.1|SNV-30503-G-A|1
ENTLIGFSSQGG
>ENST00000396444.7|SNV-34779-A-T|2
TLKSNGEK
>ENST00000509560.5|SNV-16978-A-G|5
GNLLIYNHQTSRKIPVLGR
>ENST00000637271.1|SNV-237694-C-A|5
MVREETRNLTTK
>ENST00000380950.7|SNV-17818-T-A|4
YLNHQLVK
>ENST00000609976.1|SNV-549-T-C|11
MWRCWMFVSLDSLIITAR
>ENST00000508138.5|SNV-11183-G-A|3
AKGAPPQDGKEISSNR
>ENST00000537465.5|SNV-46195-G-A|1
EEAALTGCHLEDTQRKLQK
>ENST00000612309.4|SNV-1905-G-A|2
ICLFCLAGPSRRCDSDCL
>ENST00000495439.5|SNV-66934-G-A|1
NQCTEAR
>FUSION-ENST00000495462.5:30536-ENST00000492608.1:6125|23
ATAPGPYPPWR
>ENST00000424276.6|SNV-19615-C-A|4
LVSTPLLHDAL
>ENST00000260908.12|MNV-12905-TTGTT-T|2
ENQIFLFVCLFRFCLFVGLFVFS
>ENST00000227524.9|SNV-5943-T-G|1
SSEQSLATLKGHTKK
>ENST00000227524.9|SNV-5943-T-G|2
SSEQSLATLKGHTK
>ENST00000520539.6|SNV-51588-A-G|2
LNKYNLNSHPPLNVLEQATVK
>ENST00000451782.7|SNV-33722-C-T|4
ERESSVNNSVSPSESLRASEK
>ENST00000474835.5|SNV-10232-G-T|3
WPSGLWQKFSGSACLEALSDAKI
>ENST00000555122.1|SNV-29115-G-C|4
VQTGQVDVKLPEGHVPEAAGLK
>ENST00000251864.6|INDEL-47989-C-CA|8
CSENGTVDVADKLVTFGLAKK
>ENST00000251864.6|INDEL-47989-C-CA|2
AECFKYR
>ENST00000407540.8|SNV-19554-G-A|3
LDDILEKLKINEYGQIHH
>ENST00000609976.1|SNV-549-T-C|17
MMSMMWRCWMFVSLDSLIITAR
>ENST00000375688.5|SNV-1294-G-A|3
ETMVAAR
>ENST00000481084.5|INDEL-9899-T-TT|6
MIPFFFHHFGIALPQLVPITGVCGR
>ENST00000373672.8|SNV-50429-C-T|3
EGWQGLPGVR
>FUSION-ENST00000625598.1:410-ENST00000187830.2:18645|2
ERAINLSILSVSGPVEVSLCCPGWS
>ENST00000654081.1|SNV-33722-C-T|3
TTMNSITERENPV
>ENST00000464374.5|SNV-24102-T-G|5
SVDRRASTGCR
>ENST00000342992.10|SNV-221535-A-G|3
VRDSLRPDHGLYVIKVENDHGIAK
>ENST00000524630.5|SNV-62256-A-C|5
TLDRSGDLGDMEPLKGTTPLLQK
>ENST00000605286.5|SNV-6004-T-C|1
LAPGSGGGPGSQVGSSK
>ENST00000358392.6|INDEL-225665-A-AA|1
VYCNFTSGGETCIYPDKKI
>ENST00000484559.1|SNV-29167-G-A|4
STGKSVGKWK
>ENST00000256190.12|SNV-301114-G-T|3
MLDKELRAVFLR
>ENST00000256190.12|SNV-301114-G-T|5
TALSHSKMLDKELR
>ENST00000477409.1|SNV-6047-C-A|1
GCSGGAR
>ENST00000369704.8|SNV-39513-T-C|3
NLVEAQDEITDTK
>ENST00000563705.5|SNV-15742-C-T|1
TAGVSPTRASSTT
>ENST00000228682.7|SNV-4954-C-T|1
ALSISSLSDASLDLQTVIR
>ENST00000382751.4|SNV-58720-C-T|3
VLLWGPAAVEHHKMCRSLGR
>ENST00000380317.8|SNV-1092-G-A|3
KVMATIKK
>ENST00000369704.8|SNV-39513-T-C|6
SDRNLYSKNLVEAQDEITDTK
>ENST00000378743.9|SNV-35213-C-G|2
FGRNKMMR
>ENST00000646782.1|SNV-49917-C-T|6
MLEFAQKYFRDSQR
>ENST00000380317.8|SNV-1092-G-A|1
VMATIKKVR
>ENST00000537465.5|SNV-46195-G-A|2
EEAALTGCHLEDTQRK
>ENST00000498371.1|SNV-21742-G-A|1
MTKQSPP
>ENST00000534439.5|SNV-173492-G-C|11
NGSWFSSGHKCR
>ENST00000423902.7|INDEL-102513-G-GA|7
KRPEGTERTQGEK
>ENST00000372476.8|SNV-8455-G-A|2
TTAEFEMPR
>ENST00000316603.12|SNV-39068-T-C|2
NAPEDEIKK
>ENST00000643460.2|SNV-113-T-G|1
MNSVLEYPILSSGDSGTCSAR
>ENST00000399975.7|SNV-10232-G-T|2
NSQDQHALK
>ENST00000477409.1|SNV-6047-C-A|2
RGCSGGAR
>ENST00000339772.9|SNV-24455-G-C|2
RGGPIIALQVENEYGSYNK
>ENST00000491431.2|INDEL-19778-G-GA|12
VHSGRETLPVPR
>ENST00000615277.5|SNV-209008-G-T|1
IISGQNFPKPKVSGAK
>ENST00000375688.5|SNV-1294-G-A|1
ETMVAARALDHTLARQR
>ENST00000619578.4|SNV-237694-C-A|4
DHMVREETRNLTTK
>ENST00000533770.5|SNV-301114-G-T|1
SCEPFSLDYLHNSSKDIDPACNL
>ENST00000252519.8|SNV-7257-C-G|1
LQLQAVQQNGSSVLSEDKSKR
>ENST00000380950.7|SNV-17818-T-A|5
QIRYLNHQLVKIK
>ENST00000005340.10|SNV-8399-G-A|1
GSTRGAPNLR
>ENST00000468945.1|SNV-39778-C-T|5
WRSATSKPYTK
>ENST00000579436.7|SNV-256-G-T|1
SSRRAAR
>ENST00000397269.7|SNV-46287-G-A|1
SLENILTLAGEYFLQAELTSNILK
>ENST00000461504.5|SNV-46287-G-A|2
ADKQHLKNR
>ENST00000447166.2|SNV-44482-C-A|3
HCSPSER
>ENST00000464377.1|SNV-240169-C-A|5
MPITAADGRSDHTITSPGGGGKAK
>ENST00000572795.1|SNV-79452-C-T|2
SPRGCCRGNR
>ENST00000420699.9|SNV-48974-C-A|4
ALPATGKK
>ENST00000476955.5|SNV-1174-C-T|6
MSLRRLMTPTLILATMICTQEIQSR
>ENST00000654081.1|SNV-33722-C-T|1
NSITERENPV
>ENST00000464377.1|SNV-240169-C-A|4
PITAADGRSDHTITSPGGGGKAK
>ENST00000515384.1|SNV-1630-A-T|2
AEPGPGEVRTAEDASWTGAVPVK
>ENST00000256190.12|SNV-506572-C-T|3
EEPRTDCSQRHLSR
>ENST00000265293.8|SNV-139612-G-A|2
VNIRMAVLPCSESTTCLFR
>ENST00000517871.1|SNV-4592-G-A|7
MGSGQGHLSR
>ENST00000447166.2|SNV-44482-C-A|5
RHCSPSER
>ENST00000301019.9|SNV-3592-C-T|4
LERLPELACVLR
>FUSION-ENST00000495462.5:30536-ENST00000492608.1:6125|27
MNGCSVAGGR
>ENST00000545450.7|SNV-4982-C-T|3
SIPQGIVAAWRQCSSRDPSWR
>ENST00000260229.5|SNV-10736-G-A|3
GRHLWRIYYDITDVEFELIASF
>ENST00000461504.5|SNV-46287-G-A|1
QHLKNRR
>ENST00000476955.5|SNV-1174-C-T|1
TPTLILATMICTQEIQSR
>ENST00000493273.2|SNV-4351-A-G|1
ARQRCLQSGTFLPRPR
>ENST00000491064.5|SNV-3412-C-T|4
MMGRPCLLIAGRPCLWRR
>ENST00000572795.1|SNV-79452-C-T|5
MRSPRGCCR
>ENST00000372476.8|SNV-8455-G-A|1
TTAEFEMPRLVLADSGFWECR
>ENST00000590630.5|SNV-17283-G-A|5
MTTWLKFQTR
>ENST00000489356.1|SNV-3284-C-T|2
NVGEAVGSEPRTVSR
>ENST00000491431.2|MNV-19773-AG-A|2
VHTGRDPSSAQSATGASA
>ENST00000389622.7|INDEL-42350-C-CT|3
IGESDRQPKESFFSVSW
>ENST00000481558.1|SNV-152524-C-T|5
ALSVHIQRSPYLHASWQR
>ENST00000251864.6|INDEL-47989-C-CA|6
LVTFGLAKKHHTSK
>ENST00000342992.10|SNV-286892-A-G|4
VNRCDAGK
>ENST00000589306.1|SNV-17560-C-T|1
TPIFLLSSPGELISSC
>ENST00000227524.9|SNV-5943-T-G|6
ILTGGADKNVVVFDKSSEQSLATLK
>ENST00000316603.12|SNV-39068-T-C|3
NAPEDEIK
>ENST00000443868.6|SNV-210-C-A|1
TLCDLALDVTSVGPPVAACGRR
>ENST00000517876.5|SNV-5754-C-G|2
PAALVENSEVICEVWASNLEEEMR
>ENST00000564996.6|SNV-8922-G-A|1
ECEHNLLQAALQWLTQQPEREAHAR
>ENST00000529757.5|SNV-160322-G-A|2
MFGDASTSLIVPEKVKTPMK
>ENST00000488128.6|SNV-50429-C-T|6
MAGLARSK
>ENST00000583535.6|SNV-23663-A-G|1
SGKQIELEK
>ENST00000328300.11|SNV-256504-G-A|1
TQISRCQVCMKR
>ENST00000481084.5|INDEL-9899-T-TT|5
IPFFFHHFGIALPQLVPITGVCGR
>ENST00000491431.2|INDEL-19778-G-GA|6
QALSREGR
>ENST00000464374.5|SNV-24102-T-G|4
RASTGCR
>ENST00000299240.10|SNV-55848-G-A|1
CMQFYPFLYNITSSICSGNCHEK
>ENST00000495994.5|SNV-171738-G-C|3
VIIYLSAGITSNDSSEEDK
>ENST00000337428.8|SNV-3921-G-A|1
SWKVEERILGVFSK
>ENST00000257197.7|SNV-20727-G-T|4
MKLQDQDLPNTPHSK
>ENST00000491431.2|MNV-19773-AG-A|INDEL-19778-G-GA|3
VHTGERPFQCPECNR
>ENST00000489356.1|SNV-3284-C-T|7
EKMNVGEAVGSEPRTVSR
>ENST00000673661.1|SNV-62256-A-C|5
EPLKGTTPLLQK
>ENST00000381486.7|SNV-132914-A-T|3
LSCTDNEDEELGTEGSTSEK
>FUSION-ENST00000495462.5:30536-ENST00000492608.1:6125|15
LVSAPVAWDLGPGAGQRLLR
>ENST00000481558.1|SNV-152524-C-T|1
SPYLHASWQRRPRR
>ENST00000375688.5|SNV-1294-G-A|2
ETMVAARALDHTLAR
>ENST00000370176.2|SNV-18023-C-T|2
MVIVHSLFLFMTFM
>ENST00000447166.2|SNV-44482-C-A|7
HHSPSERSHCSPSERR
>ENST00000322536.8|SNV-173492-G-C|5
ITFTDER
>ENST00000399975.7|SNV-10232-G-T|1
NSQDQHALKHYLTPR
>ENST00000458257.5|SNV-1742-A-T|3
KVPGAYDWTPAVKFACELEGNR
>ENST00000571644.1|SNV-7556-A-T|3
MAVIFTQVSR
>ENST00000409993.6|INDEL-9899-T-TT|1
EPPAGDSTPE
>ENST00000216807.12|SNV-39386-C-A|4
KEMATLGPHRVK
>ENST00000410032.5|SNV-66934-G-A|2
DDDSFDQKSVYR
>ENST00000464374.5|SNV-24102-T-G|3
RASTGCRSAAR
>ENST00000627740.1|SNV-178692-C-T|1
TVSFYVSTNALLAIAIDRVTVM
>ENST00000533603.5|SNV-4842-G-T|4
RSALQSINEWAAQTTDVK
>ENST00000451782.7|SNV-33722-C-T|2
ESSVNNSVSPSESLRASEK
>ENST00000491431.2|MNV-19773-AG-A|4
LTEHLRVHTGR
>ENST00000524093.5|SNV-139612-G-A|1
AVLPCSESTTCLFR
>ENST00000268296.9|SNV-7556-A-T|2
YQHTGMAVIFTQVSRQWR
>ENST00000609976.1|SNV-549-T-C|9
MWRCWMFVSLDSLIITARQSIL
>ENST00000322536.8|SNV-173492-G-C|3
ITFTDERELVQQWPQMQKSAIK
>ENST00000013222.5|SNV-55894-A-T|1
VPGAYDWTPAVKFACELEGNSGR
>ENST00000635792.1|SNV-21677-G-C|2
GHEVTLQALPK
>ENST00000449836.5|SNV-8269-G-A|1
NKPALEQDICKIDSSGIVVKR
>ENST00000454679.7|SNV-442804-A-G|1
CIASHLLCDCKPDCSDR
>ENST00000327757.10|SNV-147523-G-A|2
SSMRKLVGSGR
>ENST00000257197.7|SNV-20727-G-T|1
LQDQDLPNTPHSKAVYK
>ENST00000489356.1|SNV-3284-C-T|6
MNVGEAVGSEPR
>ENST00000306336.6|SNV-105-G-C|1
EAGPHPPPGHCCKPGGR
>ENST00000376085.4|SNV-657-G-A|1
IPEDFFIFYGDLIYLDFRNNSLR
>ENST00000393437.8|SNV-1066-T-C|4
QQQPEAALLRR
>ENST00000509560.5|SNV-16978-A-G|2
IPVLGRHTK
>ENST00000441037.7|INDEL-184632-T-TGAG|6
ADAWDVDAIFCPRMRSASFSNSTR
>ENST00000609976.1|SNV-549-T-C|12
MMWRCWMFVSLDSLIITAR
>ENST00000393445.7|SNV-51138-A-G|3
NTDALRNPHRTNSFSLSPLHSDTK
>ENST00000476955.5|SNV-1174-C-T|2
MTPTLILATMICTQEIQSR
>ENST00000393445.7|SNV-86315-C-G|3
QRQGENSSHQQSASASVPK
>ENST00000533770.5|SNV-301114-G-T|3
CWIKSCEPFSLDYLHNSSK
>ENST00000615845.4|SNV-49917-C-T|4
YFRDSQR
>ENST00000441802.7|SNV-108898-G-A|1
FTAKIYK
>ENST00000423902.7|INDEL-102513-G-GA|8
KRPEGTER
>ENST00000476111.5|SNV-22593-C-A|1
YGGIYCFLCQDYIYEKDMEIIAK
>ENST00000493891.5|SNV-370766-G-A|6
HADITRSNGK
>ENST00000260229.5|SNV-10736-G-A|2
HLWRIYYDITDVEFELIASF
>ENST00000568785.5|INDEL-184632-T-TGAG|1
RSASFSNSTRTR
>ENST00000581826.1|SNV-63383-A-G|5
MCQGECR
>ENST00000586058.1|SNV-17283-G-A|7
MVEIPNQIMFSEMKRVTK
>ENST00000468945.1|SNV-39778-C-T|15
MQDEMEIGYIQALHKTLPVVFDSPR
>ENST00000468945.1|SNV-39778-C-T|4
WRSATSKPYTKR
>ENST00000370571.7|SNV-412233-C-T|1
NPLGTRDNPA
>ENST00000367759.8|MNV-89881-ACATCTGATACCTTACGATT-A|2
NYITDLTCGAPEHILRGHR
>ENST00000381306.7|SNV-444457-G-A|1
WPDGKLYGTK
>ENST00000493891.5|SNV-370766-G-A|10
NPLFVQMHADITR
>ENST00000585906.5|SNV-107019-A-G|1
ALSGLFMEVLMMMNNATIPTAEFLR
>ENST00000572919.1|MNV-12157-CC-C|2
SHLSVARASAVQPSSGF
>ENST00000366582.8|SNV-23104-T-G|1
GHLEDVFQLFK
>ENST00000322536.8|SNV-173492-G-C|2
ELVQQWPQMQK
>ENST00000476111.5|SNV-22593-C-A|3
YGGIYCFLCQDYIYEK
>ENST00000531007.1|SNV-62256-A-C|1
GTTPLLVNSLYILLSV
>ENST00000517871.1|SNV-4592-G-A|5
MGSGQGHLSRFMALGLGLMVK
>ENST00000420699.9|SNV-48974-C-A|7
EGKALPATGK
>ENST00000511608.5|SNV-23164-T-G|1
YENAFFRGGDVASMYTPNAQYCQMR
>ENST00000013222.5|SNV-55894-A-T|4
KVPGAYDWTPAVK
>ENST00000530998.5|SNV-35570-G-A|3
GHSTGYESDNHTTPILCRAQYR
>ENST00000441037.7|INDEL-184632-T-TGAG|4
MRSASFSNSTRTR
>FUSION-ENST00000625598.1:410-ENST00000187830.2:18645|6
GFPVLPR
>ENST00000643850.1|SNV-10617-C-T|1
VVLNSCWATPLADFMYPLQWQLINK
>ENST00000572919.1|MNV-12157-CC-C|4
CSSEFLASLPQPKSHLSVAR
>ENST00000418766.5|INDEL-78730-C-CA|1
NGGGLKRK
>ENST00000454679.7|SNV-442804-A-G|3
DKKCIASHLLCDCKPDCSDR
>ENST00000335211.9|SNV-18791-A-T|1
DLGAPMGMGSGSKASFR
>ENST00000339859.8|SNV-108941-G-A|4
GLVRSLAEQFQKMQGVSMR
>ENST00000367759.8|MNV-89881-ACATCTGATACCTTACGATT-A|3
NYITDLTCGAPEHILR
>ENST00000495994.5|SNV-171738-G-C|1
VIIYLSAGITSNDSSEEDKK
>ENST00000447166.2|SNV-44482-C-A|4
RHCSPSERR
>ENST00000394768.6|SNV-426751-A-G|3
EDKVLQTADISIEEMIEK
>ENST00000339859.8|SNV-108941-G-A|2
SLAEQFQKMQGVSMR
>ENST00000609976.1|SNV-549-T-C|8
WRCWMFVSLDSLIITAR
>ENST00000463659.1|SNV-30503-G-A|2
MENTLIGFSSQGG
>ENST00000619578.4|SNV-237694-C-A|3
EETRNLTTK
>ENST00000216807.12|SNV-39386-C-A|2
EMATLGPHRVK
>ENST00000403305.6|SNV-2157-A-G|4
TITYTPGTCELLRVMMR
>ENST00000464377.1|SNV-240169-C-A|7
MPITAADGRSDHTITSPGGGGK
>ENST00000259486.10|SNV-105216-C-T|1
QMSYGFLFPPYLSSSSEAK
>ENST00000339777.5|SNV-25237-G-A|1
LRLHIDPR
>ENST00000468945.1|SNV-39778-C-T|18
DDQWMQDEMEIGYIQALHK
>ENST00000322536.8|SNV-173492-G-C|4
ITFTDERELVQQWPQMQK
>ENST00000424276.6|SNV-19615-C-A|3
HCCTMPCNCSARPPGETR
>ENST00000673661.1|SNV-62256-A-C|4
MEPLKGTTPLLQKI
>ENST00000529757.5|SNV-160322-G-A|5
FGDASTSLIVPEK
>ENST00000396444.7|SNV-34779-A-T|4
GSLENVLDSKDKTLK
>ENST00000615845.4|SNV-49917-C-T|2
DSQRRPQDGLR
>ENST00000493295.5|SNV-21742-G-A|4
QPMTKQSPPGWWPSSSWPR
>ENST00000420699.9|SNV-87340-A-G|3
DSFSNITGEK
>ENST00000382082.4|SNV-1161-G-C|3
FFTLEYLLR
>ENST00000609976.1|SNV-549-T-C|16
MSMMWRCWMFVSLDSLIITAR
>ENST00000590630.5|SNV-17283-G-A|3
MTTWLKFQTRSCSQK
>ENST00000609976.1|SNV-549-T-C|14
SMMWRCWMFVSLDSLIITAR
>ENST00000306730.8|SNV-298-G-C|1
GGGGGGGGDAGGRRGR
>ENST00000393437.8|SNV-1066-T-C|3
RDQALELAPDDNSLLLLR
>ENST00000256425.6|SNV-26048-C-G|1
LYQQLSHYHPEILQFF
>ENST00000616559.4|SNV-268270-G-A|1
LVQASRAHDTTPMIVHCSAGVGR
>ENST00000347140.7|SNV-120596-A-T|4
MSNSNTSQETLEIMKESEK
>ENST00000397264.4|SNV-9412-C-T|3
LLVSSACK
>ENST00000262305.9|SNV-94228-G-T|2
DNEATQELIEDLRK
>ENST00000581826.1|SNV-63383-A-G|6
ELVGIMCQGECRTGTIYKQIALK
>ENST00000257197.7|SNV-20727-G-T|3
MKLQDQDLPNTPHSKAVYK
>ENST00000443868.6|SNV-210-C-A|3
RTLCDLALDVTSVGPPVAACGRR
>ENST00000342992.10|SNV-221535-A-G|2
DSLRPDHGLYVIK
>ENST00000555122.1|SNV-29115-G-C|3
LPEGHVPEAAGLK
>ENST00000389622.7|INDEL-42350-C-CT|1
ESFFSVSW
>ENST00000491431.2|INDEL-19778-G-GA|7
EALPVSGVRQALSREGR
>FUSION-ENST00000625598.1:410-ENST00000187830.2:18645|1
AINLSILSVSGPVEVSLCCPGWS
>ENST00000527406.1|SNV-22229-C-T|1
SYIHVCWS
>ENST00000252512.14|SNV-71153-G-T|1
LSAVQFMLNNHTS
>FUSION-ENST00000495462.5:30536-ENST00000492608.1:6125|22
ATAPGPYPPWRTALPGHGGASR
>ENST00000619578.4|SNV-237694-C-A|1
NLTTKQCAVLDLALDTIK
>FUSION-ENST00000644715.2:15567-ENST00000286344.3:164629|1
VSSEVEALPPSTTVS
>ENST00000493891.5|SNV-370766-G-A|5
MHADITRSNGKNEQSWESCVPETTG
>ENST00000575898.5|SNV-13328-G-C|1
MAVSLTAPETLALQGTQGQEK
>ENST00000335211.9|SNV-18791-A-T|4
KDLGAPMGMGSGSK
>ENST00000609976.1|SNV-549-T-C|2
MFVSLDSLIITARQSIL
>ENST00000509220.1|SNV-3492-T-C|3
AFVVELILCTKIITLFGNQKNGR
>ENST00000370571.7|SNV-412233-C-T|2
TLNYLSNLLHSIKNPLGTRDNPA
>ENST00000366574.7|SNV-601205-C-A|1
SLIHLGDLVGVISIAFQMPTIAK
>ENST00000444490.6|SNV-13898-A-T|1
WLRKSSTSHK
>ENST00000397977.8|SNV-26754-G-T|3
AFTDNRDDMALGHVIVLLQQDWPR
>ENST00000380317.8|SNV-1092-G-A|5
DDIKKVMATIK
>ENST00000491431.2|INDEL-19778-G-GA|2
HEGPPAAAQR
>ENST00000441037.7|INDEL-184632-T-TGAG|7
ADAWDVDAIFCPRMR
>ENST00000237353.15|SNV-46195-G-A|4
LAAQQAAQCKEEAALTGCHLEDTQR
>ENST00000493429.5|SNV-32653-G-T|1
YADGEVDVVVLEDPLPGVK
>ENST00000638850.1|INDEL-9899-T-TT|3
VTRRWQR
>ENST00000393567.7|SNV-136856-G-C|2
GEGMGPKIHFNFQLLDIGK
>ENST00000420699.9|SNV-87340-A-G|5
KPSLEATSDEKDSFSNITGEK
>ENST00000491431.2|MNV-19773-AG-A|INDEL-19778-G-GA|1
VHTGERPFQCPECNRSFRLK
>ENST00000510690.2|SNV-256504-G-A|6
MFSKPQSETLKAGDLRTQISR
>ENST00000493295.5|SNV-21742-G-A|1
QSPPGWWPSSSWPR
>ENST00000260908.12|MNV-12905-TTGTT-T|1
FCLFVGLFVFS
>ENST00000272164.6|SNV-26035-G-T|4
TCWRQLAPFHEVCKHLK
>ENST00000342992.10|SNV-286892-A-G|1
CDAGKYTIEAENQSGKK
>ENST00000262305.9|SNV-94228-G-T|1
DNEATQELIEDLRKQLEHLQLLK
>ENST00000216181.11|SNV-102231-C-G|1
IGQLEEELEEEQGNTELINDRLKK
>ENST00000262483.13|SNV-79452-C-T|1
SNIDISSGLEDEEPKRLLPR
>ENST00000484756.1|SNV-7257-C-G|4
MYPLQEIQNLTVKLQLQAVQ
>ENST00000471703.5|SNV-17798-G-A|1
AGAPLSSAL
>ENST00000525456.5|INDEL-9899-T-TT|3
IPFFFHHFGIALPQLTQYQDR
>ENST00000327757.10|SNV-147523-G-A|1
KLVGSGR
>ENST00000543302.6|MNV-7810-GGAA-G|3
QKNLEGHSSTVAAHYNELQEVGLEK
>ENST00000564709.5|SNV-15742-C-T|3
TAGVSPTR
>ENST00000620985.4|SNV-12504-C-T|2
YKLDFSLQPETGPGNLIDLIHEFK
>ENST00000259486.10|SNV-105216-C-T|2
NDKQMSYGFLFPPYLSSSSEAK
>ENST00000491431.2|MNV-19773-AG-A|3
LTEHLRVHTGRDPSSAQSATGASA
>ENST00000509560.5|SNV-16978-A-G|1
IPVLGRHTKR
>ENST00000509220.1|SNV-3492-T-C|2
IITLFGNQKNGR
>ENST00000339772.9|SNV-24455-G-C|1
GGPIIALQVENEYGSYNK
>ENST00000261937.11|SNV-19615-C-A|2
RGMLVSTPLLHDAL
>ENST00000521111.2|SNV-2489-C-T|1
CSLWSSPPPNCRR
>ENST00000461504.5|SNV-46287-G-A|3
ADKQHLK
>ENST00000609976.1|SNV-549-T-C|7
WRCWMFVSLDSLIITARQSIL
>ENST00000322536.8|SNV-173492-G-C|6
KITFTDERELVQQWPQMQK
>ENST00000327757.10|SNV-147523-G-A|3
AYRSSMRK
>ENST00000668145.1|MNV-69382-TCCTGC-T|3
CTATSSKDTNSCNDTRLL
>ENST00000477357.5|SNV-25939-C-A|1
QHPPMILCYSWSILTWW
>ENST00000484756.1|SNV-7257-C-G|3
YPLQEIQNLTVKLQLQAVQ
>ENST00000569380.5|SNV-15742-C-T|1
TAGVSPTRVR
>ENST00000547019.1|MNV-150536-GG-G|2
MALGAPEVCNQVTSSQSVRGFS
>ENST00000491431.2|INDEL-19778-G-GA|4
EGRHEGPPAAAQR
>ENST00000560885.5|SNV-34779-A-T|3
ALWRMFWIPKTKP
>ENST00000474835.5|SNV-10232-G-T|2
FSGSACLEALSDAK
>ENST00000416569.3|SNV-1047-G-A|1
WFMQDYTGGGLGAVEGLTSR
>ENST00000468945.1|SNV-39778-C-T|3
SATSKPYTK
>ENST00000476955.5|SNV-1174-C-T|3
LMTPTLILATMICTQEIQSR
>ENST00000241704.8|SNV-45701-G-T|4
NFDKLSFLYLITGNLEKLLK
>ENST00000493295.5|SNV-21742-G-A|2
TKQSPPGWWPSSSWPR
>ENST00000409993.6|INDEL-9899-T-TT|3
QTGDELFQVQDQEPLFLGHLYFK
>ENST00000530052.1|INDEL-9899-T-TT|2
YLLLLCWHDLCRGGHLGTL
>ENST00000256190.12|SNV-506572-C-T|2
TDCSQRHLSR
>FUSION-ENST00000296255.8:30536-ENST00000492608.1:6125|7
LAHLGVQGRCR
>ENST00000258169.9|SNV-6053-C-G|1
FMQRGLD
>FUSION-ENST00000296255.8:30536-ENST00000492608.1:6125|6
CRLHPDPEPPPPAMEVAPEQPR
>ENST00000491431.2|INDEL-19778-G-GA|3
EGRHEGPPAAAQRGDAFLL
>ENST00000590630.5|SNV-17283-G-A|6
VEIPNQIMFSEMKRVT
>ENST00000316603.12|SNV-39068-T-C|6
DYYKILGVDKNAPEDEIK
>ENST00000492603.1|SNV-58720-C-T|1
LLDRDRMM
>ENST00000587727.6|SNV-39068-T-C|4
DKNAPEDEIKK
>ENST00000533603.5|SNV-4842-G-T|3
RSALQSINEWAAQTTDVKLPEVTK
>ENST00000418766.5|INDEL-78730-C-CA|5
VSTRKNGGGLK
>ENST00000342992.10|SNV-286892-A-G|2
CDAGKYTIEAENQSGK
>FUSION-ENST00000625598.1:410-ENST00000187830.2:18645|5
GFPVLPRLVLNSWLQVILLPWPPK
>ENST00000434623.6|MNV-550411-TCCCCCGGAGTCTCCTGGA-T|5
RWPQPGAAARLPPESPGPPER
>ENST00000421806.3|SNV-152383-A-G|4
RAEGSSPPDSKNK
>ENST00000524630.5|SNV-62256-A-C|1
GTTPLLQKI
>ENST00000532687.5|SNV-215-G-A|3
SGRSDRCPPESDWEDRPPR
>ENST00000648506.1|MNV-43897-GGCAGG-G|1
SLELVSFEEVAVHFTWEE
>ENST00000581826.1|SNV-63383-A-G|1
CQGECRTGTIYKQIALK
>ENST00000534439.5|SNV-173492-G-C|12
MNGSWFSSGHKCR
>ENST00000539111.7|SNV-4076-A-G|1
ENLLHGALEHYVNCLDLVNRR
>ENST00000449836.5|SNV-8269-G-A|4
ETCPGWVNKNKPALEQDICK
>ENST00000342992.10|SNV-286892-A-G|3
VNRCDAGKYTIEAENQSGK
>ENST00000337428.8|SNV-3921-G-A|5
SVKEIYIRSWK
>ENST00000524630.5|SNV-62256-A-C|4
SGDLGDMEPLKGTTPLLQK
>ENST00000444490.6|SNV-13898-A-T|4
KIYHRWLR
>ENST00000673661.1|SNV-62256-A-C|6
MEPLKGTTPLLQK
>ENST00000368218.8|SNV-4592-G-A|2
KLSDFTGCTQVVDMGSGQGHLSR
>ENST00000622090.4|SNV-1905-G-A|2
GSGTACPSRRCDSDCL
>ENST00000493273.2|SNV-4351-A-G|2
RPCRRAR
>ENST00000491431.2|MNV-19773-AG-A|INDEL-19778-G-GA|5
LTEHLRVHTGERPFQCPECNR
>ENST00000261497.9|SNV-22593-C-A|2
RHNLAIDLMYGGIYCFLCQDYIYEK
>ENST00000356770.8|SNV-34160-T-C|4
EPIDLKTTAQR
>ENST00000529919.5|SNV-62256-A-C|5
TLDRSGDLGDMEPLKGTTPLLK
>ENST00000447166.2|SNV-44482-C-A|1
HCSPSERRHR
>ENST00000570069.5|SNV-5150-G-A|1
VGETPAVLIPAQQAAER
>ENST00000441037.7|INDEL-184632-T-TGAG|5
MRSASFSNSTR
>ENST00000420699.9|SNV-87340-A-G|1
DSFSNITGEKKDGEISR
>ENST00000256190.12|SNV-301114-G-T|1
ELRAVFLRLFAQLFQGYR
>ENST00000369704.8|SNV-39513-T-C|4
NLYSKNLVEAQDEITDTKR
>ENST00000395353.5|SNV-20061-G-A|2
QAIPLDENEGIYVQDVKTRK
>ENST00000382751.4|SNV-58720-C-T|5
LSLINFRVLLWGPAAVEHHKMCR
>ENST00000378714.7|SNV-18926-A-G|1
VTGRKLIR
>ENST00000530052.1|INDEL-9899-T-TT|1
GGHLGTL
>ENST00000359373.9|SNV-95632-G-T|1
AFFPEGPCEEPLQLRK
>ENST00000541337.5|SNV-592-A-C|2
SVPDQAYK
>ENST00000380950.7|SNV-17818-T-A|1
IKDEKDGLTLSLR
>ENST00000423902.7|INDEL-102513-G-GA|9
GKKRPEGTER
>ENST00000491431.2|INDEL-19778-G-GA|5
QALSREGRHEGPPAAAQR
>ENST00000668145.1|MNV-69382-TCCTGC-T|1
DTNSCNDTRLL
>ENST00000251864.6|INDEL-47989-C-CA|7
LVTFGLAKK
>ENST00000366514.5|SNV-14978-G-A|3
EFQKLMADPR
>ENST00000227524.9|SNV-5943-T-G|4
NVVVFDKSSEQSLATLKGHTK
>ENST00000495439.5|SNV-66934-G-A|4
MMILLIRNQCTEAR
>ENST00000244670.12|SNV-4841-G-T|1
QCCCIVGYK
>FUSION-ENST00000495462.5:30536-ENST00000492608.1:6125|20
TALPGHGGASR
>ENST00000420699.9|SNV-48974-C-A|1
KANVSPEQPPLFTHTVKDR
>ENST00000370176.2|SNV-18023-C-T|1
VIVHSLFLFMTFM
>ENST00000337428.8|SNV-3921-G-A|4
EIYIRSWK
>FUSION-ENST00000495462.5:30536-ENST00000492608.1:6125|19
TALPGHGGASRR
>ENST00000495439.5|SNV-66934-G-A|2
ILLIRNQCTEAR
>ENST00000517876.5|SNV-5754-C-G|1
PAALVENSEVICEVWASNLEEEMRK
>ENST00000468945.1|SNV-39778-C-T|7
MKWRSATSKPYTK
>ENST00000260197.12|SNV-168892-A-G|2
YHIIVQLGNVSK
>ENST00000396444.7|SNV-34779-A-T|3
DKTLKSNGEK
>ENST00000451782.7|SNV-33722-C-T|1
ESSVNNSVSPSESLRASEKHR
>ENST00000252519.8|SNV-7257-C-G|2
LQLQAVQQNGSSVLSEDKSK
>ENST00000571644.1|SNV-7556-A-T|2
MAVIFTQVSRQWR
>ENST00000564709.5|SNV-15742-C-T|6
RTAGVSPTR
>ENST00000521111.2|SNV-2489-C-T|3
LLCERPLAAASDRCSLWSSPPPNCR
>ENST00000674295.1|SNV-2489-C-T|1
APPSGSLGPVLPVVISASK
>ENST00000423902.7|INDEL-102513-G-GA|5
RPEGTERTQGEK
>ENST00000358025.7|SNV-426751-A-G|3
LNTWVVFNEKNKELCAWLVQMEDK
>ENST00000295619.4|INDEL-200-C-CTGCTGC|1
SLCCAPLLLLLLLLLPPLLLTPR
>ENST00000589306.1|SNV-17560-C-T|3
HLYLQQVMTPIFLLSSPGELISSC
>ENST00000259253.11|SNV-64310-T-A|2
ILTAERDYLDLTASNNFFVDDNAR
>ENST00000560885.5|SNV-34779-A-T|2
MFWIPKTKP
>ENST00000491064.5|SNV-3412-C-T|1
GRPCLLIAGRPCLWRR
>ENST00000423902.7|INDEL-102513-G-GA|4
RPEGTERTQGEKR
>ENST00000342992.10|SNV-286892-A-G|5
AIIDTTESYSLLIVDKVNRCDAGK
>ENST00000483634.1|SNV-210-C-A|7
PAQFTLPPAPRDETSPADAV
>ENST00000489356.1|SNV-3284-C-T|4
MNVGEAVGSEPRTVSRR
>ENST00000382082.4|SNV-1161-G-C|1
FFTLEYLLRLASTPDLRR
>FUSION-ENST00000495462.5:30536-ENST00000492608.1:6125|18
RLVSAPVAWDLGPGAGQR
>ENST00000373672.8|SNV-50429-C-T|1
EGWQGLPGVRGLPGTKGEK
>ENST00000624887.1|SNV-1909-C-T|1
AAESGYLVTK
>ENST00000495994.5|SNV-171738-G-C|2
MVIIYLSAGITSNDSSEEDKK
>ENST00000533770.5|SNV-301114-G-T|2
SCEPFSLDYLHNSSK
>ENST00000252512.14|SNV-71153-G-T|2
LVKLSAVQFMLNNHTS
>ENST00000356770.8|SNV-34160-T-C|3
EPIDLKTTAQRIQNGSYK
>ENST00000474835.5|SNV-10232-G-T|6
MWPSGLWQKFSGSACLEALSDAK
>ENST00000648506.1|MNV-43897-GGCAGG-G|2
NKSLELVSFEEVAVHFTWEE
>ENST00000491431.2|INDEL-19778-G-GA|9
EALPVSGVR
>ENST00000378743.9|SNV-35213-C-G|5
KLEQDRFGR
>ENST00000615845.4|SNV-49917-C-T|3
YFRDSQRRPQDGLR
>ENST00000256190.12|SNV-301114-G-T|4
MLDKELR
>ENST00000403305.6|SNV-2157-A-G|1
VMMRESKLTNIQQR
>ENST00000515384.1|SNV-1630-A-T|1
TAEDASWTGAVPVK
>ENST00000375688.5|SNV-1294-G-A|6
ARLVGALRETMVAAR
>ENST00000534439.5|SNV-173492-G-C|10
MNGSWFSSGHKCRNLPSR
>ENST00000368218.8|SNV-4592-G-A|1
LSDFTGCTQVVDMGSGQGHLSR
>ENST00000496785.5|SNV-3412-C-T|4
MGRPCLLIAGRPCLWRRMAPSL
>ENST00000509220.1|SNV-3492-T-C|1
IITLFGNQKNGRTF
>ENST00000491064.5|SNV-3412-C-T|3
MGRPCLLIAGRPCLWRR
>ENST00000493429.5|SNV-32653-G-T|2
KYADGEVDVVVLEDPLPGVK
>ENST00000422127.5|SNV-163154-C-G|1
VTHSPLLHPR
>ENST00000381486.7|SNV-132914-A-T|2
LSCTDNEDEELGTEGSTSEKR
>ENST00000493891.5|SNV-370766-G-A|8
MHADITR
>ENST00000451782.7|SNV-33722-C-T|5
ERESSVNNSVSPSESLR
>ENST00000668145.1|MNV-69382-TCCTGC-T|6
SPASRPCTGSSEHHPGHSSQVK
>ENST00000257430.9|SNV-135482-T-C|1
LEESASSESLSPSSRPASPTR
>ENST00000468945.1|SNV-39778-C-T|17
MQDEMEIGYIQALHK
>FUSION-ENST00000644715.2:15567-ENST00000286344.3:164629|5
EEIQPGDIVIIDQFIDSHLQPGTR
>ENST00000360639.6|SNV-11596-C-A|1
DDLSLYGASPGLGGKPPSQNNVR
>ENST00000525456.5|INDEL-9899-T-TT|4
MIPFFFHHFGIALPQLTQYQDR
>ENST00000590630.5|SNV-17283-G-A|2
TTWLKFQTRSCSQK
>ENST00000328236.9|SNV-11183-G-A|2
GAPPQDGK
>ENST00000468945.1|SNV-39778-C-T|19
MDDQWMQDEMEIGYIQALHK
>ENST00000491431.2|MNV-19773-AG-A|INDEL-19778-G-GA|6
QSKLTEHLRVHTGERPFQCPECNR
>ENST00000521111.2|SNV-2489-C-T|2
CSLWSSPPPNCR
>ENST00000567729.1|SNV-6053-C-G|1
GDWTEKPRNN
>ENST00000256474.3|MNV-242-CG-C|1
RGPCCAR
>ENST00000257197.7|SNV-20727-G-T|2
LQDQDLPNTPHSK
>ENST00000476955.5|SNV-1174-C-T|5
SLRRLMTPTLILATMICTQEIQSR
>ENST00000645147.1|SNV-26985-G-A|2
TVLSLQNKYPMAQDLGEK
>ENST00000581826.1|SNV-63383-A-G|10
ELVGIMCQGECR
>ENST00000260197.12|SNV-168892-A-G|4
LEPGGKYHIIVQLGNVSK
>ENST00000564996.6|SNV-8922-G-A|2
ECEHNLLQAALQWLTQQPER
>ENST00000265293.8|SNV-139612-G-A|1
MAVLPCSESTTCLFR
>ENST00000260229.5|SNV-10736-G-A|1
IYYDITDVEFELIASF
>ENST00000268489.10|SNV-1094889-A-C|5
ERDSAEGGAGNTGPK
>ENST00000491431.2|MNV-19773-AG-A|5
QSKLTEHLRVHTGR
>ENST00000393445.7|SNV-86315-C-G|1
QGENSSHQQSASASVPKNPLLHLK
>ENST00000463659.1|SNV-30503-G-A|4
MALLPCIHVLLMENTLIGFSSQGG
>ENST00000509560.5|SNV-16978-A-G|3
KIPVLGRHTK
>ENST00000420699.9|SNV-48974-C-A|2
KANVSPEQPPLFTHTVK
>ENST00000451782.7|SNV-33722-C-T|3
ESSVNNSVSPSESLR
>ENST00000227524.9|SNV-5943-T-G|3
SSEQSLATLK
>ENST00000488437.1|SNV-8455-G-A|19
PRLVLADSGFWECR
>ENST00000356056.10|INDEL-140369-A-AA|2
KTNRTASSFG
>ENST00000560885.5|SNV-34779-A-T|1
FWIPKTKP
>ENST00000302006.4|SNV-3707-G-A|3
ENKVTWGARNK
>ENST00000517876.5|SNV-5754-C-G|3
MPAALVENSEVICEVWASNLEEEMR
>ENST00000395353.5|SNV-20061-G-A|1
KVRAVIGSTYMLTQDEVLWEK
>ENST00000587727.6|SNV-39068-T-C|5
DKNAPEDEIK
>ENST00000555122.1|SNV-29115-G-C|1
LPEGHVPEAAGLKGHLPKVEMPSLK
>ENST00000382751.4|SNV-58720-C-T|2
MCRSLGR
>ENST00000372476.8|SNV-8455-G-A|3
AIVEPEKTTAEFEMPR
>ENST00000461999.1|INDEL-9899-T-TT|2
MIPFFFHHFGIALPQLVSRPVDK
>ENST00000268489.10|SNV-1094889-A-C|3
DSAEGGAGNTGPK
>ENST00000541259.1|MNV-17527-AAAG-A|1
LLEQQREKTENE
>ENST00000356056.10|INDEL-140369-A-AA|1
TNRTASSFG
>ENST00000216181.11|SNV-102231-C-G|2
IGQLEEELEEEQGNTELINDRLK
>ENST00000533603.5|SNV-4842-G-T|2
SALQSINEWAAQTTDVK
>ENST00000477409.1|SNV-6047-C-A|3
RRGCSGGAR
>ENST00000378743.9|SNV-35213-C-G|4
LEQDRFGR
>ENST00000244670.12|SNV-4841-G-T|3
RRQCCCIVGYK
>ENST00000264162.7|SNV-32352-T-G|5
FSISWSRILPDGTTRYIK
>ENST00000393437.8|SNV-1066-T-C|5
SLQRQQQPEAALLRR
>ENST00000393437.8|SNV-1066-T-C|1
DQALELAPDDNSLLLLRAELYLTMK
>ENST00000520827.1|SNV-26754-G-T|1
LLQQDWPRGENLFLKAVNK
>ENST00000646782.1|SNV-49917-C-T|5
LEFAQKYFRDSQR
>ENST00000474835.5|SNV-10232-G-T|5
WPSGLWQKFSGSACLEALSDAK
>ENST00000564709.5|SNV-15742-C-T|4
RTAGVSPTRASSTTR
>ENST00000468945.1|SNV-39778-C-T|9
MEIGYIQALHKTLPVVFDSPRNR
>ENST00000380950.7|SNV-17818-T-A|6
QIRYLNHQLVK
>ENST00000517871.1|SNV-4592-G-A|6
GSGQGHLSR
>ENST00000443868.6|SNV-210-C-A|2
TLCDLALDVTSVGPPVAACGR
>ENST00000495439.5|SNV-66934-G-A|5
MMILLIR
>ENST00000609976.1|SNV-549-T-C|1
FVSLDSLIITARQSIL
>ENST00000524871.6|SNV-1172623-G-T|1
AIHYASLDVTFYWTLK
>ENST00000511608.5|SNV-23164-T-G|2
YENAFFR
>ENST00000567729.1|SNV-6053-C-G|5
CLCKGDWTEKPR
>ENST00000539111.7|SNV-4076-A-G|3
LRENLLHGALEHYVNCLDLVNRR
>ENST00000393567.7|SNV-136856-G-C|3
IKGEGMGPKIHFNFQLLDIGK
>ENST00000504764.5|SNV-29121-G-A|3
SVGKWKVK
>ENST00000407540.8|SNV-19554-G-A|1
INEYGQIHH
>ENST00000393445.7|SNV-86315-C-G|4
AAYDQRQRQGENSSHQQSASASVPK
>ENST00000432178.5|SNV-13150-G-A|1
NVGLDIEAEVPTVK
>ENST00000447166.2|SNV-44482-C-A|2
HCSPSERR
>ENST00000358025.7|SNV-426751-A-G|1
ELCAWLVQMEDK
>ENST00000457542.7|SNV-43842-G-A|3
NLSIFDFSSGK
>ENST00000517871.1|SNV-4592-G-A|4
GSGQGHLSRFMALGLGLMVK
>ENST00000564709.5|SNV-15742-C-T|8
SAACWAGMRTAGVSPTRASSTTR
>ENST00000382082.4|SNV-1161-G-C|2
FFTLEYLLRLASTPDLR
>ENST00000564709.5|SNV-15742-C-T|1
TAGVSPTRASSTTRATRPASHR
>ENST00000005340.10|SNV-8399-G-A|3
RGGEASGTSDGGPPPSRGSTR
>ENST00000491431.2|INDEL-19778-G-GA|1
HEGPPAAAQRGDAFLL
>ENST00000409993.6|INDEL-9899-T-TT|4
YLLLLCWHDLCR
>ENST00000301019.9|SNV-3592-C-T|2
LPELACVLR
>ENST00000609976.1|SNV-549-T-C|10
MMWRCWMFVSLDSLIITARQSIL
>ENST00000428196.5|SNV-23164-T-G|3
QATYFISLFATVSCGCLTQR
>ENST00000491431.2|INDEL-19778-G-GA|15
QSKLTEHLRVHSGR
>ENST00000638850.1|INDEL-9899-T-TT|2
RWQRASSW
>ENST00000545450.7|SNV-4982-C-T|2
QCSSRDPSWR
>ENST00000399627.3|SNV-7462-G-C|3
RPWYWCR
>ENST00000256425.6|SNV-26048-C-G|2
NTKLYQQLSHYHPEILQFF
>ENST00000264162.7|SNV-32352-T-G|2
YIKEAGLNYYVR
>ENST00000258169.9|SNV-6053-C-G|2
MKFMQRGLD
>ENST00000262483.13|SNV-79452-C-T|3
LSKSNIDISSGLEDEEPKR
>ENST00000592105.1|SNV-5198-G-C|3
DLVTYFGKRPPGLLHCTTKFCDYGK
>ENST00000311277.9|INDEL-23740-A-AA|1
LEEKKQEEN
>ENST00000280346.11|SNV-37012-A-G|2
LVPADNEKGFDVAGMMSVTLSCDHR
>ENST00000393437.8|SNV-1066-T-C|2
DQALELAPDDNSLLLLR
>ENST00000534439.5|SNV-173492-G-C|14
MNGSWFSSGHK
>ENST00000366574.7|SNV-618747-A-G|1
VSQTSQVSVDAAHGYSPR
>ENST00000216181.11|SNV-102231-C-G|3
IGQLEEELEEEQGNTELINDR
>ENST00000464374.5|SNV-24102-T-G|6
MSVDRRASTGCR
>ENST00000261569.11|SNV-408695-G-T|1
DMSDPNFWTVLSNFTLPHLMSGNR
>ENST00000421806.3|SNV-152383-A-G|1
AEGSSPPDSKNKGPTVK
>ENST00000590630.5|SNV-17283-G-A|12
FLHDNMVEIPNQIMFSEMKRVT
>FUSION-ENST00000625598.1:410-ENST00000187830.2:18645|3
LVLNSWLQVILLPWPPKVLN
>ENST00000524630.5|SNV-62256-A-C|3
SGDLGDMEPLKGTTPLLQKI
>ENST00000510690.2|SNV-256504-G-A|5
FSKPQSETLKAGDLRTQISR
>ENST00000312481.11|SNV-45796-G-A|1
DQVQFGALK
>ENST00000433363.7|SNV-10293-C-T|2
ELPGSQVIFEGPTLGQQEDQEWK
>ENST00000410032.5|SNV-66934-G-A|1
DDDSFDQKSVYRGSLTQR
>ENST00000295619.4|INDEL-200-C-CTGCTGC|2
RSLCCAPLLLLLLLLLPPLLLTPR
>ENST00000511608.5|SNV-23164-T-G|4
NCIGCLTQR
>ENST00000471703.5|SNV-17798-G-A|2
MAGAPLSSAL
>ENST00000485487.5|SNV-86315-C-G|2
TAVTSSQPAHLCQR
>ENST00000491431.2|INDEL-19778-G-GA|8
EALPVSGVRQALSR
>ENST00000441037.7|INDEL-184632-T-TGAG|3
SASFSNSTR
>ENST00000268489.10|SNV-1094889-A-C|2
DSAEGGAGNTGPKETLPDALK
>ENST00000581826.1|SNV-63383-A-G|7
MELVGIMCQGECRTGTIYKQIALK
>ENST00000397264.4|SNV-9412-C-T|1
LLVSSACKKYS
>ENST00000489356.1|SNV-3284-C-T|3
NVGEAVGSEPR
>ENST00000380950.7|SNV-17818-T-A|7
LNESERQIRYLNHQLVK
>ENST00000421806.3|SNV-152383-A-G|5
RAEGSSPPDSK
>ENST00000620220.4|SNV-25939-C-A|1
ATPTYDTVLQLEYLDMVVNETLR
>ENST00000302006.4|SNV-3707-G-A|1
NKDQEDGALFGSDTEGDPEK
>ENST00000335211.9|SNV-18791-A-T|3
KDLGAPMGMGSGSKASFR
>ENST00000381486.7|SNV-132914-A-T|1
LSCTDNEDEELGTEGSTSEKRSPMK
>ENST00000581826.1|SNV-63383-A-G|11
MELVGIMCQGECR
>ENST00000590630.5|SNV-17283-G-A|11
MVEIPNQIMFSEMK
>ENST00000257430.9|SNV-135482-T-C|2
KLEESASSESLSPSSRPASPTR
>ENST00000454679.7|SNV-442804-A-G|2
KCIASHLLCDCKPDCSDR
>ENST00000434623.6|MNV-550411-TCCCCCGGAGTCTCCTGGA-T|2
LPPESPGPPEREAAAAR
>ENST00000397264.4|SNV-9412-C-T|9
ALLHCPTQQRTTPVFKMLLVSSACK
>FUSION-ENST00000495462.5:30536-ENST00000492608.1:6125|28
EATVKPHLY
>ENST00000477357.5|SNV-25939-C-A|2
LIQFYPIRQHPPMILCYSWSILTWW
>ENST00000423902.7|INDEL-102513-G-GA|3
TQGEKRAQGTQDPESP
>ENST00000493891.5|SNV-370766-G-A|4
HADITRSNGKNEQSWESCVPETTG
>ENST00000421806.3|SNV-152383-A-G|3
AEGSSPPDSK
>ENST00000393892.8|SNV-5198-G-C|2
RPPGLLHCTTK
>ENST00000474835.5|SNV-10232-G-T|4
MWPSGLWQKFSGSACLEALSDAKI
>ENST00000542286.5|MNV-17527-AAAG-A|2
LLEQQREK
>ENST00000545450.7|SNV-4982-C-T|4
SIPQGIVAAWRQCSSR
>ENST00000567729.1|SNV-6053-C-G|4
MCLCKGDWTEKPRNN
>ENST00000529757.5|SNV-160322-G-A|1
FGDASTSLIVPEKVKTPMK
>ENST00000464374.5|SNV-24102-T-G|1
ASTGCRSAARIFK
>ENST00000251864.6|INDEL-47989-C-CA|4
HHTSKAECFK
>ENST00000513847.5|SNV-2666-T-C|2
VSRVPHPSPTCVK
>ENST00000393445.7|SNV-51138-A-G|1
TNSFSLSPLHSDTK
>ENST00000643460.2|SNV-113-T-G|2
DNARMNSVLEYPILSSGDSGTCSAR
>ENST00000421806.3|SNV-152383-A-G|6
KRAEGSSPPDSK
>ENST00000476111.5|SNV-22593-C-A|4
MYGGIYCFLCQDYIYEK
>ENST00000645147.1|SNV-26985-G-A|1
TVLSLQNKYPMAQDLGEKQK
>ENST00000609976.1|SNV-549-T-C|13
SMMWRCWMFVSLDSLIITARQSIL
>ENST00000520827.1|SNV-26754-G-T|3
LLQQDWPR
>ENST00000464374.5|SNV-24102-T-G|2
ASTGCRSAAR
>ENST00000468945.1|SNV-39778-C-T|1
SATSKPYTKRCPWSSTLQGTEA
>ENST00000468945.1|SNV-39778-C-T|14
QDEMEIGYIQALHKTLPVVFDSPR
>ENST00000339777.5|SNV-25237-G-A|2
ASAEELAKLRLHIDPR
>ENST00000422127.5|SNV-163154-C-G|4
AKSLPPSR
>ENST00000488437.1|SNV-8455-G-A|18
MPRLVLADSGFWECRVSTSGGQDSR
>ENST00000356770.8|SNV-34160-T-C|1
TTAQRIQNGSYKSIHAMAK
>ENST00000475049.5|SNV-31314-G-A|1
MGLSLND
>ENST00000563705.5|SNV-15742-C-T|7
SAACWAGMRTAGVSPTRASSTT
>ENST00000572795.1|SNV-79452-C-T|3
SPRGCCR
>ENST00000529919.5|SNV-62256-A-C|4
SGDLGDMEPLKGTTPLLK
>ENST00000322536.8|SNV-173492-G-C|1
ELVQQWPQMQKSAIK
>ENST00000373672.8|SNV-50429-C-T|2
EGWQGLPGVRGLPGTK
>ENST00000366582.8|SNV-23104-T-G|3
VLMKLFIKGHLEDVFQLFK
>ENST00000472860.1|SNV-163681-A-G|1
WHPIIQRS
>ENST00000410032.5|SNV-66934-G-A|6
FSNSLKSQGKDDDSFDQK
>ENST00000529757.5|SNV-160322-G-A|6
MFGDASTSLIVPEK
>ENST00000382751.4|SNV-58720-C-T|1
MCRSLGRSLWQQPSVGDILR
>ENST00000013222.5|SNV-55894-A-T|5
WLKKVPGAYDWTPAVK
>ENST00000583535.6|SNV-23663-A-G|3
TIHELEKSGK
>ENST00000380317.8|SNV-1092-G-A|4
KVMATIK
>ENST00000590630.5|SNV-17283-G-A|10
VEIPNQIMFSEMK
>ENST00000358025.7|SNV-426751-A-G|2
NKELCAWLVQMEDK
>ENST00000410032.5|SNV-66934-G-A|4
SQGKDDDSFDQKSVYR
