# Supplementary material for: Identification of non-canonical peptides with moPepGen
Source: Nat Biotechnol. 2025 Jun 16;44(4):568–73. doi: 10.1038/s41587-025-02701-0 (PMC12680078; doi:10.1038/s41587-025-02701-0)
Supplement: Supplementary file 4 — Supplementary Data: Cancer cell line variant peptide database. Custom peptide database FASTA file for each of the 376 cell lines from the Cancer Cell Line Encyclopedia with proteomics characterization or used in the reference channel. Variant peptide FASTA files were produced by moPepGen as the result of cell-line-specific publicly available mutations and fusions. [file 41587_2025_2701_MOESM4_ESM.zip › ACH-000169.fasta]

>ENST00000496768.5|MNV-725-TCA-T|5
VLAISSCLLR
>ENST00000507142.6|SNV-35638-G-T|4
ITKPAAKYGIPLSYKK
>ENST00000394518.7|SNV-277987-A-T|3
VLGVVVR
>FUSION-ENST00000559897.1:88501-ENST00000636219.1:67620|1
TAPTWCSSLS
>ENST00000493220.5|SNV-134987-G-T|3
MKNLLDNHT
>ENST00000567845.5|MNV-34793-TGA-T|1
QLQEQLVLPRNLHSKT
>ENST00000496811.6|SNV-43845-A-G|5
IIKAVVCAGLYPK
>ENST00000252804.9|SNV-95685-G-A|1
NGARCMFFVR
>ENST00000367201.7|SNV-371-C-G|1
DDILPGALRLIQELRPHWKPEQVR
>ENST00000509912.5|SNV-35638-G-T|15
MPAQKITKPAAKYGIPLSYK
>ENST00000521496.5|SNV-66982-G-A|1
LWSLVLQTG
>FUSION-ENST00000455117.6:28009-ENST00000650066.1:29437|215
MCVSVSVR
>ENST00000507142.6|SNV-35638-G-T|5
ITKPAAKYGIPLSYK
>ENST00000269346.9|SNV-40256-C-T|4
NPRYENVPLIGRASPLPTYSPSMR
>ENST00000452681.6|SNV-10971-T-C|1
EVDMWSTGVITYTLLAGSPPFWHRK
>ENST00000334268.9|INDEL-254966-A-AA|7
ERKTCGTSK
>ENST00000258201.9|SNV-9067-C-T|3
LYSSSGPELCR
>FUSION-ENST00000533199.1:15064-ENST00000600349.1:7615|31
KGGEAWLLYPMLMFFRNR
>FUSION-ENST00000455117.6:28009-ENST00000650066.1:29437|285
GRIATGALSVSR
>ENST00000564704.5|SNV-733-G-A|3
GSGRAQDHWSYTAFLQKCFTCLGK
>ENST00000409544.5|SNV-147199-A-T|2
TENQNSFPKSVPR
>FUSION-ENST00000455117.6:28009-ENST00000650066.1:29437|338
EQPQHYLSSPR
>FUSION-ENST00000455117.6:28009-ENST00000650066.1:29437|23
HAGSSLSESGCPYLM
>ENST00000493136.1|SNV-13018-C-T|10
INRKNMVVFFGDGVTFVVVLHQVWK
>ENST00000366662.8|SNV-62613-A-C|3
DGFTVNPK
>FUSION-ENST00000455117.6:28009-ENST00000650066.1:29437|93
DLDMLLR
>ENST00000487909.5|SNV-52220-G-A|5
WKSHKSIHSVK
>FUSION-ENST00000533199.1:15064-ENST00000600349.1:7615|21
NRDKAPSLCNLAR
>ENST00000509996.1|SNV-80420-A-G|8
SANWGSTAVERMPAAR
>ENST00000644974.1|SNV-140962-T-G|1
FNCPAAYFIHHR
>ENST00000674006.1|SNV-1158375-C-T|2
MIGSLFTTLNLATPCLVWLAVPTS
>ENST00000296755.12|INDEL-88368-C-CA|14
KTSCFKTK
>ENST00000566431.5|MNV-34793-TGA-T|3
AGPALCPPSYGGSCRNNLCYR
>FUSION-ENST00000533199.1:15064-ENST00000600349.1:7615|30
GGEAWLLYPMLMFFR
>ENST00000462848.5|SNV-12028-C-T|3
LVGKARMTLHCAFQPTHPIICFR
>ENST00000477639.5|SNV-1116-A-T|5
MLTELQLR
>FUSION-ENST00000416274.7:501-ENST00000479408.6:158362|121
DGVLDLKAEFRELLQYR
>FUSION-ENST00000455117.6:28009-ENST00000650066.1:29437|295
ETRPTRRK
>ENST00000367510.8|MNV-47572-TTC-T|2
ITKARPK
>FUSION-ENST00000455117.6:28009-ENST00000650066.1:29437|261
LSPSISLVCGR
>ENST00000463544.1|SNV-322-G-T|3
TNQSDTDNFPYSKDSPGDVQR
>ENST00000489585.5|SNV-82699-G-T|2
MCFPMYLRVF
>ENST00000368557.6|MNV-13068-AG-A|10
KLSGVKK
>ENST00000564704.5|SNV-733-G-A|6
SASVRRGSGR
>ENST00000398056.6|SNV-36344-C-A|5
NLHFLTTK
>ENST00000424789.6|SNV-345725-G-A|1
MENLSIFLIKRR
>FUSION-ENST00000455117.6:28009-ENST00000650066.1:29437|133
MFNIHVYYGK
>ENST00000515011.5|SNV-1547262-G-T|1
VIQTRKR
>ENST00000220496.9|SNV-30885-A-C|1
QAQAPESEEEEESRSTRTLEQEIER
>ENST00000559036.5|SNV-80300-A-G|8
LALIWTKFFSSIR
>ENST00000647989.1|SNV-559376-T-A|3
QTELNDFLLDVSKT
>FUSION-ENST00000455117.6:28009-ENST00000650066.1:29437|339
SIKGRPSRR
>ENST00000409663.7|SNV-124796-G-T|1
LISEPGLMLNFSATALRSRMIK
>FUSION-ENST00000455117.6:28009-ENST00000650066.1:29437|146
WTMIKEDTFRTFCSK
>ENST00000521722.5|MNV-4998-CAA-C|6
STSPSSSMLAYVLFVNVASY
>ENST00000457408.7|SNV-1116-A-T|1
DMLTELQLRARQLLDQVEQIQK
>ENST00000411829.6|SNV-9939-G-A|2
HEFQDDLDEQIR
>ENST00000509912.5|SNV-35638-G-T|3
EYLYHIRNMEIKNYTK
>ENST00000583545.1|SNV-345725-G-A|2
MGGFSAENGEPLHIPNQAQR
>ENST00000304987.4|INDEL-98494-A-AG|2
SGELLATWCGRPPLCSPR
>ENST00000511955.5|SNV-49151-G-A|1
FDYISSLARSRK
>ENST00000424789.6|SNV-345725-G-A|3
MENLSIFLIK
>ENST00000537897.5|SNV-81-A-T|1
TCSIVLVLLSLLAIHQTTTAEKDHR
>ENST00000373381.8|MNV-564840-CC-C|6
QHHGSASSPGAWPRKQCR
>ENST00000356352.6|SNV-79128-C-A|2
YPESHLRTSVLLEQMMR
>ENST00000641575.1|MNV-157201-GA-G|1
GTVGTHLLEFSFLSVTSSYPSWLW
>FUSION-ENST00000455117.6:28009-ENST00000650066.1:29437|308
METRPTRWK
>FUSION-ENST00000305560.11:15064-ENST00000600349.1:7615|1
IIYIPPPDHKMTPHR
>ENST00000396625.5|SNV-116970-G-A|2
GEPGSPR
>ENST00000367409.9|SNV-53636-G-A|1
GWLVQKRFLEQR
>ENST00000498039.5|SNV-6988-G-A|4
FMEKIIQTFHFQIVTEIILQIDNK
>ENST00000554925.5|SNV-124803-G-T|4
MNKLCGGKALCSSSCMCFIF
>FUSION-ENST00000455117.6:28009-ENST00000650066.1:29437|120
MPHQSLCPHELRAAR
>ENST00000488342.5|SNV-112959-C-T|1
YALTINNVLWPSSLTKREGPEI
>FUSION-ENST00000455117.6:28009-ENST00000650066.1:29437|17
MRNKTALNSVFAQARPLCGF
>ENST00000381627.4|INDEL-156-T-TT|8
PRLFFFPPAR
>FUSION-ENST00000455117.6:28009-ENST00000650066.1:29437|24
MHAGSSLSESGCPYLM
>ENST00000256509.7|SNV-144079-G-A|6
FPKEKIDPLEVEK
>ENST00000664131.1|SNV-477712-T-C|1
GLCAVFHPPSSGVPLAR
>ENST00000509912.5|SNV-35638-G-T|14
PAQKITKPAAKYGIPLSYK
>ENST00000559036.5|SNV-80300-A-G|7
MLALIWTKFFSSIRNIMNLMK
>FUSION-ENST00000455117.6:28009-ENST00000650066.1:29437|334
MLYVNIPPSSQESR
>FUSION-ENST00000455117.6:28009-ENST00000650066.1:29437|294
MNLTPVLHSCLDYSPLK
>ENST00000371117.8|SNV-334381-C-G|6
NIQIQPDVSCRGRLFVGCFR
>ENST00000396625.5|SNV-116970-G-A|1
CPGHFGASGEQGLPGIQGPR
>ENST00000317829.12|SNV-164271-G-A|1
LENSPDHGKSPDHRGR
>ENST00000491192.1|SNV-18208-G-T|4
KPKEIIR
>FUSION-ENST00000455117.6:28009-ENST00000650066.1:29437|72
VPAMCHNCWGHGPNRRK
>FUSION-ENST00000455117.6:28009-ENST00000650066.1:29437|62
KEGAAGK
>ENST00000615280.4|SNV-137186-T-A|3
DMTEEER
>FUSION-ENST00000455117.6:28009-ENST00000650066.1:29437|136
LMFNIHVYYGK
>ENST00000622181.4|MNV-4998-CAA-C|2
QYAGIRPLCQRGQLRPDGPVH
>FUSION-ENST00000455117.6:28009-ENST00000650066.1:29437|188
GKTWRDFWGR
>ENST00000511955.5|SNV-49151-G-A|7
MPSCSQVSNRFDYISSLAR
>ENST00000657244.1|INDEL-27919-C-CT|1
VVSPLFLFLRHNVW
>ENST00000296755.12|INDEL-88368-C-CA|15
SSTPLSEAKKTSCFK
>ENST00000496768.5|MNV-725-TCA-T|2
TAPGGCVPGNIDAR
>ENST00000258201.9|SNV-9067-C-T|4
VNAILEKLYSSSGPELCRSLFSLK
>FUSION-ENST00000455117.6:28009-ENST00000650066.1:29437|59
EGAAGKLVGGCITDFSDKLTCVR
>ENST00000411829.6|SNV-9939-G-A|3
IRHEFQDDLDEQIRHMLFSWAER
>ENST00000436259.6|SNV-16551-C-G|1
EVLQELVMGVLTPER
>ENST00000636298.1|SNV-694230-C-T|16
FMKIQLPVVMHTEAEDVFLRFR
>ENST00000509912.5|SNV-35638-G-T|4
MEYLYHIRNMEIKNYTK
>ENST00000489419.1|MNV-564840-CC-C|1
LHPEHGQENSAEFIQPGPAQVPP
>ENST00000401669.7|SNV-694230-C-T|3
IQLPVVMHTEAEDVFLR
>FUSION-ENST00000455117.6:28009-ENST00000650066.1:29437|248
MHPDRQHSATAFMCKHT
>ENST00000258201.9|SNV-9067-C-T|1
LYSSSGPELCRSLFSLKQIFQEDK
>ENST00000372469.6|SNV-445-G-T|1
EPSVGSSGSEAAPQDGECPSPGR
>ENST00000470610.6|SNV-173062-G-C|1
IDTIAADESFTQMHLGDRILK
>ENST00000371117.8|SNV-334381-C-G|5
GRLFVGCFR
>FUSION-ENST00000455117.6:28009-ENST00000650066.1:29437|175
MNCIVQALTHTPLLR
>ENST00000393004.6|INDEL-180868-A-AA|11
WRYYSWPR
>ENST00000405402.6|SNV-486844-C-T|3
LQMDEELRWER
>FUSION-ENST00000455117.6:28009-ENST00000650066.1:29437|25
STPSPQTLVAADLSSVP
>ENST00000431245.2|SNV-34441-C-A|7
IALPNMISYR
>ENST00000490543.5|SNV-17260-G-T|2
WNPFCFPRTEER
>ENST00000334268.9|INDEL-254966-A-AA|1
ERTLSSK
>ENST00000487909.5|SNV-52220-G-A|2
SIHSVKNSK
>ENST00000636298.1|SNV-694230-C-T|15
MKIQLPVVMHTEAEDVFLR
>FUSION-ENST00000455117.6:28009-ENST00000650066.1:29437|80
FCGTATELSSWTEAIQPAKLK
>ENST00000297933.11|SNV-88516-A-T|3
DAKKILR
>ENST00000544225.1|SNV-14935-C-G|6
EQSHLPRTNFCQRSAMIIPAK
>FUSION-ENST00000455117.6:28009-ENST00000650066.1:29437|94
LRDLDMLLRAEAAQLPQLISR
>ENST00000393004.6|INDEL-180868-A-AA|3
RICRQAHIPYSDNDGVYISSTS
>ENST00000491192.1|SNV-18208-G-T|2
KPKEIIRK
>FUSION-ENST00000455117.6:28009-ENST00000650066.1:29437|268
LFQFAEK
>FUSION-ENST00000455117.6:28009-ENST00000650066.1:29437|31
NCYLSELPR
>ENST00000367201.7|SNV-371-C-G|2
DDILPGALRLIQELRPHWK
>ENST00000570495.5|SNV-33569-T-G|1
IHTGEKPFECNVCGKAVR
>ENST00000551634.6|SNV-865746-G-A|3
QKGGSTSRR
>FUSION-ENST00000455117.6:28009-ENST00000650066.1:29437|15
NKTALNSVFAQARPLCGF
>ENST00000372481.7|SNV-26341-G-C|2
RATSPITTWPSSCGAAR
>ENST00000269346.9|SNV-40256-C-T|3
YENVPLIGRASPLPTYSPSMR
>ENST00000371117.8|SNV-334381-C-G|2
LFVGCFRK
>FUSION-ENST00000455117.6:28009-ENST00000650066.1:29437|75
QIASLWSSLTDFLK
>FUSION-ENST00000455117.6:28009-ENST00000650066.1:29437|216
MMCVSVSVR
>FUSION-ENST00000455117.6:28009-ENST00000650066.1:29437|160
VSSTARSL
>ENST00000294172.7|SNV-10183-G-T|2
HTRLNVVAFLNEFPK
>ENST00000622181.4|MNV-4998-CAA-C|1
GQLRPDGPVH
>ENST00000527805.5|SNV-22459-G-A|1
LNNSLKEVIIELFQLQIYIHHPK
>ENST00000394518.7|SNV-277987-A-T|5
SSMRVLGVVVR
>ENST00000368141.5|SNV-12697-C-A|3
RNKVSQEQSKPPGPSGAR
>ENST00000507142.6|SNV-35638-G-T|1
YGIPLSYKKYGDK
>ENST00000398056.6|SNV-36344-C-A|2
EDYTLKIDLADFEK
>ENST00000296755.12|INDEL-88368-C-CA|16
SSTPLSEAKK
>ENST00000344209.10|SNV-28013-C-T|2
YMKQAQALGPQMMGKPLYWGVDR
>ENST00000583545.1|SNV-345725-G-A|5
ENLSIFLIK
>ENST00000431245.2|SNV-34441-C-A|3
ISYRNTFR
>ENST00000344743.8|SNV-22049-C-T|1
LHGLVMYVIYSHAQKLGK
>ENST00000357512.3|SNV-25895-C-A|1
CGNAFNQSSNLTASKIIYTGEKPYK
>ENST00000638025.2|SNV-59406-A-T|3
MSLMDPTLR
>FUSION-ENST00000455117.6:28009-ENST00000650066.1:29437|258
MSRIKMEFF
>ENST00000610470.4|SNV-1158375-C-T|2
TAGCPNFLIKELHHFR
>ENST00000357512.3|SNV-25895-C-A|4
SYKCEKCGNAFNQSSNLTASK
>FUSION-ENST00000533199.1:15064-ENST00000600349.1:7615|25
MLMFFRNRDK
>FUSION-ENST00000455117.6:28009-ENST00000650066.1:29437|243
PISIYHHSLNILWHTR
>FUSION-ENST00000416274.7:501-ENST00000479408.6:158362|119
AEFRELLQYRDNSDK
>ENST00000400485.6|SNV-52220-G-A|1
SQIHSQCEELKTEVEQLK
>ENST00000463544.1|SNV-322-G-T|6
MTNQSDTDNFPYSK
>ENST00000473980.5|INDEL-201749-G-GTTCTGG|2
SGSGALSRTK
>FUSION-ENST00000455117.6:28009-ENST00000650066.1:29437|237
MSPCPGPRTFLK
>ENST00000397977.8|SNV-6601-G-T|2
LFNILNVVGMRCEWQMDK
>FUSION-ENST00000455117.6:28009-ENST00000650066.1:29437|204
VLGYKYEPLPWP
>FUSION-ENST00000455117.6:28009-ENST00000650066.1:29437|118
MPHQSLCPHELRAARWLFLWAAR
>ENST00000366662.8|SNV-62613-A-C|6
FNTKTKDGFTVNPK
>ENST00000409047.2|SNV-4059-G-A|5
MERLSVDYSKK
>FUSION-ENST00000455117.6:28009-ENST00000650066.1:29437|97
LSPHRLR
>FUSION-ENST00000455117.6:28009-ENST00000650066.1:29437|74
VPAMCHNCWGHGPNR
>FUSION-ENST00000455117.6:28009-ENST00000650066.1:29437|310
STACTHQMETRPTRWKLDPPEGN
>FUSION-ENST00000455117.6:28009-ENST00000650066.1:29437|319
WKLDPPDGN
>ENST00000399975.7|SNV-14860-C-T|3
KAVWFKGYQQQDSQELLR
>ENST00000297933.11|SNV-88516-A-T|1
ILRLALCSADSVAFPVLTHSTR
>ENST00000409047.2|SNV-4059-G-A|4
ERLSVDYSKK
>ENST00000303469.6|SNV-2097-G-A|3
FFSGEWSEFCKLILSSEKLFVK
>ENST00000393215.7|SNV-89366-C-T|4
WNVFKQQPICPHELTRNYIAMNR
>ENST00000296755.12|INDEL-88368-C-CA|8
STQEGRVCQERFCCCR
>FUSION-ENST00000455117.6:28009-ENST00000650066.1:29437|170
NCIVQALTHTPLLRDFFLSDRHR
>ENST00000373381.8|MNV-564840-CC-C|4
QCRVHPTR
>ENST00000228567.7|SNV-32718-C-T|4
IIKVLDLPAKDFTGTSDPYVK
>ENST00000373688.3|SNV-1012-G-C|1
EAFGKLFVSGKTFFL
>ENST00000262424.10|MNV-34793-TGA-T|3
QLQEQLVLPRR
>FUSION-ENST00000455117.6:28009-ENST00000650066.1:29437|150
NLRWTMIK
>ENST00000266041.9|SNV-81-A-T|1
TCSIVLVLLSLLAIHQTTTAEK
>ENST00000462351.5|SNV-7975-T-G|4
LCRGWPLCWRAMGESCVS
>FUSION-ENST00000455117.6:28009-ENST00000650066.1:29437|342
MSIKGRPSR
>ENST00000373295.7|SNV-2442-C-T|5
DLEDRLARYQWK
>ENST00000510590.1|SNV-179587-T-G|3
DNVVLAFKQLSQTFDEK
>ENST00000400485.6|SNV-52220-G-A|2
SQIHSQCEELK
>ENST00000258201.9|SNV-9067-C-T|6
TQLSVRVNAILEKLYSSSGPELCR
>ENST00000493136.1|SNV-13018-C-T|4
VVFFGDGVTFVVVLHQVWK
>FUSION-ENST00000455117.6:28009-ENST00000650066.1:29437|194
MENTVFQK
>ENST00000511955.5|SNV-49151-G-A|2
FDYISSLARSR
>ENST00000389221.9|SNV-17515-G-A|1
CNGGDGCQYCHSRTEQQFHPEIYK
>FUSION-ENST00000600350.1:50946-ENST00000355481.8:26684|3
MAPELISRLPYGPEGAVPPWWPPW
>ENST00000539253.5|SNV-18561-C-T|2
RADFVAGFLSGR
>FUSION-ENST00000533199.1:15064-ENST00000600349.1:7615|8
MPVIPALWEAEAGGSLEVR
>ENST00000321253.7|SNV-3302-G-C|6
EDAANNYARGHYTIGKDIVDLVLDR
>ENST00000366558.7|SNV-34441-C-A|1
LLTSNDVVDFLQKYFPDAIPLIGEK
>ENST00000393335.7|SNV-26166-T-A|1
DLYHLFVPLYPRC
>FUSION-ENST00000455117.6:28009-ENST00000650066.1:29437|128
FNIHVYYGKHSFPKR
>ENST00000498039.5|SNV-6988-G-A|2
EKIIQTFHFQIVTEIILQIDNK
>ENST00000256509.7|SNV-144079-G-A|4
EKIDPLEVEKGDPIVLPCNPPK
>FUSION-ENST00000455117.6:28009-ENST00000650066.1:29437|171
MNCIVQALTHTPLLRDFFLSDRHR
>ENST00000636298.1|SNV-694230-C-T|3
HTEAEDVFLRFRSQR
>ENST00000389793.7|SNV-82699-G-T|5
AKLDVLSHVFESFLK
>ENST00000610470.4|SNV-1158375-C-T|3
TAGCPNFLIK
>ENST00000405402.6|SNV-486844-C-T|1
WERERER
>ENST00000544853.5|SNV-5046-G-C|1
DFLMSQPLLMFSFFWLGLSWHSSGR
>FUSION-ENST00000533199.1:15064-ENST00000600349.1:7615|13
ITNCWAR
>ENST00000393004.6|INDEL-180868-A-AA|1
QAHIPYSDNDGVYISSTS
>FUSION-ENST00000455117.6:28009-ENST00000650066.1:29437|305
ETRPTRWKLDPPEGN
>ENST00000416872.6|SNV-13018-C-T|4
KNMVVFFGDGVTFVVVLHQVWK
>ENST00000445203.6|SNV-51335-C-A|3
VEISFYTSLK
>ENST00000325157.7|SNV-128486-A-G|2
SDSAFHNQASVETLCLSPSFK
>ENST00000312371.8|SNV-30242-T-G|3
RPLDLCPIGLR
>ENST00000435359.5|SNV-18732-C-T|1
LLACLHYIMGDYAEALSNQQK
>ENST00000368557.6|MNV-13068-AG-A|7
KLHWLHRLK
>ENST00000405402.6|SNV-486844-C-T|2
LQMDEELRWERER
>FUSION-ENST00000455117.6:28009-ENST00000650066.1:29437|252
MLLTEMHPDRQHSATAFMCKHT
>ENST00000398056.6|SNV-36344-C-A|1
EDYTLKIDLADFEKNSR
>ENST00000638025.2|SNV-59406-A-T|2
MSLMDPTLRSSDGFIWSR
>ENST00000409123.5|SNV-77424-A-C|2
APSPRLPNKPISGPLIPPASPR
>ENST00000366662.8|SNV-62613-A-C|5
TKDGFTVNPK
>ENST00000264499.9|SNV-41800-A-G|4
GEGVFKSDNISTVSILKDVLSK
>FUSION-ENST00000455117.6:28009-ENST00000650066.1:29437|276
MLCLLKYFEVFR
>FUSION-ENST00000455117.6:28009-ENST00000650066.1:29437|193
ENTVFQK
>ENST00000344743.8|SNV-22049-C-T|3
MAGTLPEYRLHGLVMYVIYSHAQK
>FUSION-ENST00000455117.6:28009-ENST00000650066.1:29437|10
RCWCPWA
>FUSION-ENST00000455117.6:28009-ENST00000650066.1:29437|112
AARWLFLWAARVAFLSTSVPGIR
>FUSION-ENST00000455117.6:28009-ENST00000650066.1:29437|195
SIMENTVFQKGKTWR
>ENST00000361226.8|SNV-71145-G-A|3
GDILQVLGR
>ENST00000289893.8|MNV-305977-CA-C|1
IGAATVSATGE
>ENST00000367201.7|SNV-371-C-G|4
AAAVAYFGISVDRDDILPGALR
>ENST00000489419.1|MNV-564840-CC-C|7
QSPLEISSPSGMGTANSTTARR
>ENST00000264499.9|SNV-41800-A-G|1
SDNISTVSILKDVLSKEATK
>ENST00000356352.6|SNV-79128-C-A|4
FLFRYPESHLRTSVLLEQMMR
>ENST00000373381.8|MNV-564840-CC-C|8
QHHGSASSPGAWPR
>ENST00000278550.12|SNV-771531-A-G|3
GGDIFEYNSAGLLIKAYSR
>ENST00000360581.6|SNV-169218-G-C|1
VLIVIACSLSFLFSIPTLIIFGKR
>ENST00000511955.5|SNV-49151-G-A|4
PSCSQVSNRFDYISSLARSR
>FUSION-ENST00000455117.6:28009-ENST00000650066.1:29437|253
LLTEMHPDRQHSATAFMCK
>FUSION-ENST00000559897.1:88501-ENST00000636219.1:67620|5
SSRCTTSMRTAPTWCSSLS
>ENST00000489419.1|MNV-564840-CC-C|8
QSPLEISSPSGMGTANSTTAR
>ENST00000228567.7|SNV-32718-C-T|2
VLDLPAKDFTGTSDPYVK
>ENST00000636298.1|SNV-694230-C-T|6
MHTEAEDVFLRFR
>ENST00000636298.1|SNV-694230-C-T|12
KIQLPVVMHTEAEDVFLRFR
>ENST00000317829.12|SNV-164271-G-A|3
LENSPDHGK
>ENST00000429849.2|MNV-1281-CTTTC-C|4
RLTEAREFNLK
>ENST00000361473.9|SNV-143062-C-T|3
NQGEFIPPVLR
>ENST00000370397.8|INDEL-25033-T-TT|5
NTLISASQQLKAKLEFFSQK
>FUSION-ENST00000455117.6:28009-ENST00000650066.1:29437|125
CHPPVSSWYASLLHR
>ENST00000438565.1|SNV-327973-T-A|1
FLQVYSFTDYFWMELPGIERSR
>ENST00000431245.2|SNV-34441-C-A|8
MIALPNMISYRNTFRMPSL
>ENST00000431245.2|SNV-34441-C-A|6
IALPNMISYRNTFR
>ENST00000295718.7|SNV-7975-T-G|1
LAAVLAGYGGELR
>ENST00000389221.9|SNV-17515-G-A|2
CNGGDGCQYCHSR
>ENST00000647989.1|SNV-559376-T-A|2
MTSYSTYQKHNLIT
>ENST00000541299.1|SNV-676794-T-C|1
CPAWTVLWIHGMGLQ
>ENST00000493220.5|SNV-134987-G-T|2
KNLLDNHT
>FUSION-ENST00000455117.6:28009-ENST00000650066.1:29437|292
MNLTPVLHSCLDYSPLKTPQCFEK
>FUSION-ENST00000455117.6:28009-ENST00000650066.1:29437|233
RSNSPALTAFSVCVGK
>ENST00000452236.3|SNV-44219-T-C|1
NSLNIHHPLRVALSSIQPRLDK
>ENST00000612966.3|SNV-61-A-G|1
SAGGKAPRK
>ENST00000463544.1|SNV-322-G-T|2
MTNQSDTDNFPYSKDSPGDVQRSK
>ENST00000494503.1|SNV-99843-C-T|6
MLLLTDFISK
>FUSION-ENST00000533199.1:15064-ENST00000600349.1:7615|20
DKAPSLCNLAR
>ENST00000361473.9|SNV-143062-C-T|1
NQGEFIPPVLRFTVTYLREK
>FUSION-ENST00000455117.6:28009-ENST00000650066.1:29437|347
MTGEVASVEACIAARVLGTTSR
>ENST00000322610.12|SNV-19631-C-T|4
RFCLYLASHPQYAGPGAEAAFSR
>ENST00000304987.4|INDEL-98494-A-AG|1
SGELLATWCGRPPLCSPRSL
>ENST00000395867.7|SNV-25759-A-C|3
VSDKTWETSALLKHQIVHMGGK
>ENST00000269346.9|SNV-40255-C-T|2
ASPSPTYSPSMR
>ENST00000498523.1|INDEL-180868-A-AA|13
MPQKQKK
>FUSION-ENST00000455117.6:28009-ENST00000650066.1:29437|71
MCHNCWGHGPNR
>FUSION-ENST00000205061.9:488-ENST00000569949.1:34716|18
EGSMENEPVALEETQK
>ENST00000282470.10|SNV-51616-C-A|1
HITLKEWGH
>ENST00000445203.6|SNV-51335-C-A|5
ALSKVEISFYTSLK
>ENST00000344532.7|SNV-33499-G-A|2
VLLKIRYEHFR
>ENST00000334055.5|SNV-129-G-A|3
CYGYGCGCGSFCK
>ENST00000264499.9|SNV-41800-A-G|5
GEGVFKSDNISTVSILK
>ENST00000393004.6|INDEL-180868-A-AA|9
YYSWPRTSHVPSHNYYIFQR
>FUSION-ENST00000559007.5:88501-ENST00000636219.1:67620|1
TDVVLILELIYLVQ
>FUSION-ENST00000455117.6:28009-ENST00000650066.1:29437|169
HACVTLLCPPGMR
>ENST00000489665.1|SNV-30242-T-G|7
MQGALSLDEALRRPLDLCPIGLR
>ENST00000496811.6|SNV-43845-A-G|2
AVVCAGLYPKVAK
>ENST00000269346.9|SNV-40256-C-T|2
ASPLPTYSPSMR
>ENST00000431245.2|SNV-34441-C-A|15
NTFMMIALPNMISYRNTFR
>ENST00000614343.4|MNV-4998-CAA-C|1
GQLLRPDGPVH
>ENST00000334268.9|INDEL-254966-A-AA|9
SRTTQGKK
>FUSION-ENST00000455117.6:28009-ENST00000650066.1:29437|186
TWRDFWGRTADSEQGEAL
>ENST00000260810.10|SNV-5639-C-G|5
KYLVAGNLK
>FUSION-ENST00000455117.6:28009-ENST00000650066.1:29437|254
MLLTEMHPDRQHSATAFMCK
>FUSION-ENST00000533199.1:15064-ENST00000600349.1:7615|9
MVKPSLY
>ENST00000373880.9|SNV-68440-C-T|3
EYFDYVREHHGNAMQSSVK
>ENST00000534548.7|SNV-63669-C-G|1
ELMHYVREVMQDYRDELK
>FUSION-ENST00000455117.6:28009-ENST00000650066.1:29437|336
GRPSRRK
>FUSION-ENST00000455117.6:28009-ENST00000650066.1:29437|176
VYLPGSERHACVTLLCPPGMR
>ENST00000567887.5|MNV-305977-CA-C|4
TAQFLQNWSGYSLSYRRMK
>ENST00000622652.1|SNV-19870-T-A|1
GVSNGTHVNILFSLKT
>ENST00000298310.10|SNV-12068-A-G|5
ERYPLDRAR
>ENST00000467821.1|SNV-83054-C-A|2
FQQLKTNLVK
>ENST00000252804.9|SNV-95685-G-A|2
ARNGARCMFFVR
>FUSION-ENST00000455117.6:28009-ENST00000650066.1:29437|238
SPCPGPR
>ENST00000341776.7|SNV-250521-C-T|3
LEEAHQAEKPQLPPK
>ENST00000551634.6|SNV-865746-G-A|4
QKGGSTSR
>ENST00000489585.5|SNV-82699-G-T|4
MCFPMYLR
>ENST00000567887.5|MNV-305977-CA-C|2
KVLINTVAPMR
>ENST00000473980.5|INDEL-201749-G-GTTCTGG|1
SGSGALSRTKK
>FUSION-ENST00000455117.6:28009-ENST00000650066.1:29437|327
LNPCQQR
>FUSION-ENST00000455117.6:28009-ENST00000650066.1:29437|167
HACVTLLCPPGMRVSSTARSL
>ENST00000393004.6|INDEL-180868-A-AA|10
WRYYSWPRTSHVPSHNYYIFQR
>ENST00000298310.10|SNV-12068-A-G|2
ARAAEPLLTLER
>ENST00000334268.9|INDEL-254966-A-AA|5
KTCGTSKVTK
>ENST00000475349.5|SNV-84757-A-G|3
EVLNFTTKAK
>FUSION-ENST00000455117.6:28009-ENST00000650066.1:29437|219
MRYLIVFWLE
>ENST00000228567.7|SNV-32718-C-T|3
VLDLPAK
>FUSION-ENST00000455117.6:28009-ENST00000650066.1:29437|300
MLIVVDSDSDIVTGVVYPS
>ENST00000373625.8|SNV-46585-C-G|6
SYKKNALNPEEMR
>ENST00000269346.9|SNV-40255-C-T|4
NPRYENVPLIGRASPSPTYSPSMR
>ENST00000341776.7|SNV-250521-C-T|6
RRLEEAHQAEKPQLPPK
>FUSION-ENST00000533199.1:15064-ENST00000600349.1:7615|10
VSHACHPSTLGG
>ENST00000262424.10|MNV-34793-TGA-T|8
GNWIGEAPYKNGRPCSVPTQLWR
>ENST00000405402.6|SNV-486844-C-T|4
MSGLSAERLQMDEELRWER
>ENST00000673713.1|SNV-18504-A-G|1
QALVSRLKNK
>ENST00000322610.12|SNV-19631-C-T|1
FCLYLASHPQYAGPGAEAAFSRR
>ENST00000374423.9|SNV-30720-G-T|4
SQGKTLSAVLKFHER
>ENST00000366662.8|SNV-62613-A-C|1
DGFTVNPKVPSLKDQGK
>ENST00000373255.9|SNV-47435-C-T|2
KSQGLLEVAEAAVSQSSGLAAK
>ENST00000424789.6|SNV-345725-G-A|2
MENLSIFLIKR
>ENST00000265433.8|SNV-49691-C-A|3
SDNNLFTDTDLK
>FUSION-ENST00000455117.6:28009-ENST00000650066.1:29437|275
LCLLKYFEVFR
>FUSION-ENST00000533199.1:15064-ENST00000600349.1:7615|22
FFRNRDK
>ENST00000405655.8|SNV-8517-G-T|1
VQHLHLETFK
>ENST00000361226.8|SNV-71145-G-A|1
GDILQVLGRAGGDWLRCSR
>ENST00000394427.3|SNV-51562-G-A|2
HGNSGITMMQKK
>FUSION-ENST00000455117.6:28009-ENST00000650066.1:29437|209
LVSNSWAPVILMPWLPRVLGYK
>ENST00000341776.7|SNV-250521-C-T|1
LEEAHQAEKPQLPPKKMK
>FUSION-ENST00000455117.6:28009-ENST00000650066.1:29437|2
LVLGKSSHFYLHVIS
>ENST00000429849.2|MNV-1281-CTTTC-C|1
EFNLKKPLN
>FUSION-ENST00000455117.6:28009-ENST00000650066.1:29437|304
MQSFSLFFISSWLP
>ENST00000559036.5|SNV-80300-A-G|6
LALIWTKFFSSIRNIMNLMK
>ENST00000538971.6|SNV-417700-C-T|5
TTSNPLIPIK
>ENST00000344209.10|SNV-28013-C-T|1
QAQALGPQMMGKPLYWGVDR
>ENST00000409544.5|SNV-147199-A-T|5
ATVSKTENQNSFPK
>FUSION-ENST00000455117.6:28009-ENST00000650066.1:29437|113
AARWLFLWAAR
>FUSION-ENST00000455117.6:28009-ENST00000650066.1:29437|205
PWLPRVLGYKYEPLPWP
>ENST00000496811.6|SNV-43845-A-G|6
DPESNINSDNEKIIKAVVCAGLYPK
>FUSION-ENST00000455117.6:28009-ENST00000650066.1:29437|11
CFPLRRCWCPWA
>ENST00000539253.5|SNV-18561-C-T|3
RRADFVAGFLSGR
>ENST00000393215.7|SNV-89366-C-T|1
QQPICPHELTRNYIAMNRGAVK
>ENST00000296755.12|INDEL-88368-C-CA|6
VCQERFCCCRK
>FUSION-ENST00000455117.6:28009-ENST00000650066.1:29437|309
METRPTR
>ENST00000484203.5|MNV-18788-TGAGA-T|3
LVISLELHGEQKTTLNLFSNAREK
>ENST00000393004.6|INDEL-180868-A-AA|6
TSHVPSHNYYIFQREDSR
>ENST00000368557.6|MNV-13068-AG-A|1
LNDILSDKVFT
>ENST00000489585.5|SNV-82699-G-T|3
CFPMYLR
>FUSION-ENST00000455117.6:28009-ENST00000650066.1:29437|207
PWLPRVLGYK
>ENST00000374423.9|SNV-30720-G-T|5
SQGKTLSAVLK
>ENST00000295408.9|SNV-109828-G-T|1
EIEEFLSEAAFMKDFSHPNVIR
>ENST00000567845.5|MNV-34793-TGA-T|2
QLQEQLVLPRNLHSK
>FUSION-ENST00000455117.6:28009-ENST00000650066.1:29437|32
SVFGPLSVLYQRIIRMDACR
>ENST00000616791.3|SNV-1012-G-C|2
EAFGKLFR
>ENST00000223208.10|MNV-42278-CG-C|2
INGDLPQK
>ENST00000264930.10|SNV-59639-G-A|4
QGDENYMEFLEVLTKGLNR
>ENST00000340635.11|SNV-1547262-G-T|1
FQFELTLEEDGDSDTEK
>ENST00000674006.1|SNV-1158375-C-T|1
IGSLFTTLNLATPCLVWLAVPTS
>FUSION-ENST00000455117.6:28009-ENST00000650066.1:29437|45
MEGVLLGLR
>FUSION-ENST00000455117.6:28009-ENST00000650066.1:29437|355
EIIAKEEQR
>FUSION-ENST00000533199.1:15064-ENST00000600349.1:7615|16
APSLCNLARSHLYKK
>ENST00000409544.5|SNV-147199-A-T|3
TENQNSFPK
>FUSION-ENST00000455117.6:28009-ENST00000650066.1:29437|249
HPDRQHSATAFMCK
>FUSION-ENST00000455117.6:28009-ENST00000650066.1:29437|163
RVSSTARSL
>FUSION-ENST00000455117.6:28009-ENST00000650066.1:29437|20
MMCAFDV
>ENST00000430948.6|SNV-49972-G-T|2
KDLTFLGKDWGLE
>ENST00000324093.8|SNV-1233-G-A|1
SDLYSRLVSVFPARER
>ENST00000381627.4|INDEL-156-T-TT|2
SLFTTEPIFQSSRGLMDGGSY
>FUSION-ENST00000455117.6:28009-ENST00000650066.1:29437|50
LQSHPPSSL
>ENST00000389221.9|SNV-17515-G-A|3
HGDEWGEPSRCNGGDGCQYCHSR
>ENST00000356352.6|SNV-79128-C-A|1
YPESHLRTSVLLEQMMRK
>ENST00000167106.9|SNV-16566-G-T|1
AHSSPHRRNSR
>ENST00000265433.8|SNV-49691-C-A|1
SDNNLFTDTDLKSIVKNSASK
>FUSION-ENST00000455117.6:28009-ENST00000650066.1:29437|272
YFEVFRNVGWHGTSTSER
>ENST00000223208.10|MNV-42278-CG-C|1
INGDLPQKT
>ENST00000296755.12|INDEL-88368-C-CA|12
TSCFKTKSTQEGR
>FUSION-ENST00000455117.6:28009-ENST00000650066.1:29437|58
LVGGCITDFSDK
>ENST00000409047.2|SNV-3302-G-C|2
MQPIITPGAITPSARTLLT
>ENST00000356175.7|SNV-134987-G-T|1
NLLDNHT
>ENST00000394480.6|SNV-121611-C-G|1
NALGTANQTINGHFLK
>FUSION-ENST00000455117.6:28009-ENST00000650066.1:29437|92
DLDMLLRAEAAQLPQLISR
>FUSION-ENST00000455117.6:28009-ENST00000650066.1:29437|26
APPKSTPSPQTLVAADLSSVP
>FUSION-ENST00000416274.7:501-ENST00000479408.6:158362|123
FVSLLQEAKDGVLDLKAEFR
>ENST00000673713.1|SNV-18504-A-G|11
GKFWKLLAGIQYTMQALVSR
>FUSION-ENST00000455117.6:28009-ENST00000650066.1:29437|279
LVGMEQVLLSA
>FUSION-ENST00000455117.6:28009-ENST00000650066.1:29437|109
WLFLWAARVAFLSTSVPGIRAWQR
>FUSION-ENST00000455117.6:28009-ENST00000650066.1:29437|329
LWTVWVMLNPCQQRAPTRWK
>FUSION-ENST00000455117.6:28009-ENST00000650066.1:29437|91
MLLRAEAAQLPQLISR
>FUSION-ENST00000455117.6:28009-ENST00000650066.1:29437|174
NCIVQALTHTPLLR
>ENST00000643421.1|SNV-16374-C-T|2
REPSPFALMIMTQL
>ENST00000544225.1|SNV-14935-C-G|1
SAMIIPAKRTK
>ENST00000337836.9|SNV-84757-A-G|6
DSSFIRIHKVMEVLNFTTK
>FUSION-ENST00000455117.6:28009-ENST00000650066.1:29437|70
CHNCWGHGPNR
>ENST00000438565.1|SNV-327973-T-A|3
LKFLQVYSFTDYFWMELPGIERSR
>ENST00000636298.1|SNV-694230-C-T|2
MFSYGSDPSVHMAF
>FUSION-ENST00000533199.1:15064-ENST00000600349.1:7615|27
MLMFFRNR
>FUSION-ENST00000455117.6:28009-ENST00000650066.1:29437|114
AAFRARR
>FUSION-ENST00000455117.6:28009-ENST00000650066.1:29437|155
GTFLLLCFHLQKK
>ENST00000636298.1|SNV-694230-C-T|13
MKIQLPVVMHTEAEDVFLRFR
>FUSION-ENST00000455117.6:28009-ENST00000650066.1:29437|42
EGVLLGLRLELSCWR
>ENST00000352689.11|SNV-277135-G-A|3
FKVFGGINEENMTELLSSGLK
>ENST00000334268.9|INDEL-254966-A-AA|4
TCGTSKVTK
>FUSION-ENST00000455117.6:28009-ENST00000650066.1:29437|78
LKLFTVQAFQKQIASLWSSLTDFLK
>FUSION-ENST00000495510.1:40819-ENST00000416691.5:63609|1
GLNSHHLILDQVLH
>FUSION-ENST00000559897.1:88501-ENST00000636219.1:67620|3
MRTAPTWCSSLS
>ENST00000533655.6|SNV-34084-A-C|2
LKPIRQGTNK
>FUSION-ENST00000455117.6:28009-ENST00000650066.1:29437|217
YLIVFWLE
>ENST00000258201.9|SNV-9067-C-T|2
LYSSSGPELCRSLFSLK
>ENST00000396625.5|SNV-116970-G-A|4
GNKGDPASHFGPPGPKGEPGSPR
>ENST00000432258.1|SNV-22040-G-A|1
NISCSRSHGATQRA
>FUSION-ENST00000455117.6:28009-ENST00000650066.1:29437|211
LPRLVSNSWAPVILMPWLPRVLGYK
>ENST00000492657.5|SNV-8517-G-T|2
KVQHLHLETFK
>ENST00000534548.7|SNV-63669-C-G|2
ELMHYVREVMQDYR
>FUSION-ENST00000455117.6:28009-ENST00000650066.1:29437|153
KNLRWTMIK
>ENST00000377110.7|SNV-830944-G-A|2
EPEKPTKEK
>ENST00000507142.6|SNV-35638-G-T|2
YGIPLSYKK
>ENST00000219689.11|SNV-79715-C-A|4
SVQRQSLSSRYSVTSPLAVNENCMR
>ENST00000335783.4|SNV-8754-G-T|4
KTLQPLSK
>ENST00000489419.1|MNV-564840-CC-C|4
MGTANSTTARR
>ENST00000509912.5|SNV-35638-G-T|8
MEYLYHIR
>FUSION-ENST00000455117.6:28009-ENST00000650066.1:29437|8
GLSGLASALR
>ENST00000368557.6|MNV-13068-AG-A|3
LKLNDILSDKVFT
>ENST00000431245.2|SNV-34441-C-A|9
MMIALPNMISYRNTFRMPSL
>ENST00000647989.1|SNV-559376-T-A|4
GLAKQTELNDFLLDVSKT
>ENST00000509912.5|SNV-35638-G-T|7
EYLYHIR
>ENST00000487909.5|SNV-52220-G-A|4
SHKSIHSVK
>ENST00000494503.1|SNV-99843-C-T|2
MLLLTDFISKEDSCWELRLR
>FUSION-ENST00000455117.6:28009-ENST00000650066.1:29437|288
TPQCFEKGR
>FUSION-ENST00000455117.6:28009-ENST00000650066.1:29437|132
FNIHVYYGK
>FUSION-ENST00000599470.5:50946-ENST00000355481.8:26684|1
LPYGPEGAVPPWWPPW
>ENST00000636298.1|SNV-694230-C-T|1
FSYGSDPSVHMAF
>ENST00000452236.3|SNV-44219-T-C|5
HRNSLNIHHPLR
>FUSION-ENST00000455117.6:28009-ENST00000650066.1:29437|84
MQPRQLTHVCLVTGR
>FUSION-ENST00000205061.9:488-ENST00000569949.1:34716|17
EGSMENEPVALEETQKTDPAMEPR
>FUSION-ENST00000495510.1:40819-ENST00000416691.5:63609|4
MYVIKENVEKGLNSHHLILDQVLH
>ENST00000336314.9|INDEL-101229-C-CG|3
VKSSLALGLEGGKG
>ENST00000518681.5|SNV-9483-G-T|4
VVRGPDWEWGSHDGKPAELQR
>ENST00000262424.10|MNV-34793-TGA-T|4
QLQEQLVLPR
>ENST00000401669.7|SNV-694230-C-T|1
IQLPVVMHTEAEDVFLRFRSQR
>ENST00000487909.5|SNV-52220-G-A|9
MEKSQIHSQCEELKTEVEQLK
>FUSION-ENST00000455117.6:28009-ENST00000650066.1:29437|311
MSTACTHQMETRPTRWKLDPPEGN
>ENST00000496811.6|SNV-43845-A-G|3
AVVCAGLYPK
>FUSION-ENST00000455117.6:28009-ENST00000650066.1:29437|156
GTFLLLCFHLQK
>ENST00000544225.1|SNV-14935-C-G|3
SAMIIPAK
>ENST00000219689.11|SNV-79715-C-A|1
YSVTSPLAVNENCMRPSWSLSAK
>ENST00000246639.6|SNV-3594-C-G|2
ARLECEINT
>ENST00000567887.5|MNV-305977-CA-C|7
QSQQAKTAQFLQNWSGYSLSYRR
>FUSION-ENST00000455117.6:28009-ENST00000650066.1:29437|69
MCHNCWGHGPNRR
>ENST00000246639.6|SNV-3594-C-G|1
LECEINT
>ENST00000612485.1|SNV-1158375-C-T|3
AGCPNFLIK
>ENST00000515011.5|SNV-1547262-G-T|2
MVIQTRKR
>ENST00000521722.5|MNV-4998-CAA-C|5
MLAYVLFVNVASY
>ENST00000467597.1|SNV-9483-G-T|3
MMPAGGASFPR
>ENST00000673713.1|SNV-18504-A-G|8
LLAGIQYTMQALVSR
>ENST00000647989.1|SNV-559376-T-A|1
TSYSTYQKHNLIT
>ENST00000368141.5|SNV-12697-C-A|2
NKVSQEQSKPPGPSGAR
>ENST00000394518.7|SNV-277987-A-T|6
NAASDAEMNHRSSMRVLGVVVR
>ENST00000409047.2|SNV-4059-G-A|6
ERLSVDYSK
>ENST00000389793.7|SNV-82699-G-T|4
AKLDVLSHVFESFLKIIR
>FUSION-ENST00000455117.6:28009-ENST00000650066.1:29437|89
AEAAQLPQLISR
>ENST00000657244.1|INDEL-27919-C-CT|5
ARSGPRVVSPLFLFLR
>FUSION-ENST00000455117.6:28009-ENST00000650066.1:29437|130
FNIHVYYGKHSFPK
>ENST00000564704.5|SNV-733-G-A|4
GSGRAQDHWSYTAFLQK
>ENST00000262424.10|MNV-34793-TGA-T|5
NGRPCSVPTQLWRQLQEQLVLPRR
>ENST00000381544.6|SNV-169218-G-C|1
LQPVFSVLHSHPDHIWEEDTVQR
>ENST00000673713.1|SNV-18504-A-G|6
LLAGIQYTMQALVSRLKNK
>ENST00000493136.1|SNV-13018-C-T|1
VVFFGDGVTFVVVLHQVWKKHPVHR
>ENST00000393215.7|SNV-89366-C-T|3
QQPICPHELTR
>ENST00000667454.1|SNV-19061-G-C|3
PMWSAGSWPVAGPCQPQEMPSLAR
>ENST00000479659.5|SNV-9483-G-T|3
MMEGKGNRAVWWTSVAGMWR
>ENST00000486247.1|SNV-46959-T-A|3
FSLRSVDIR
>ENST00000393004.6|INDEL-180868-A-AA|12
KWRYYSWPR
>ENST00000394427.3|SNV-51562-G-A|1
HGNSGITMMQKKAK
>ENST00000375377.2|SNV-88249-C-A|4
RHLEVSNGMDEMAGSPFPVTR
>ENST00000431245.2|SNV-34441-C-A|4
MISYRNTFR
>FUSION-ENST00000455117.6:28009-ENST00000650066.1:29437|145
MIKEDTFR
>ENST00000473980.5|INDEL-201749-G-GTTCTGG|4
YPAKSGSGALSRTK
>FUSION-ENST00000455117.6:28009-ENST00000650066.1:29437|47
MHSCVTAATQDEELLPLR
>ENST00000334055.5|SNV-129-G-A|1
CYGYGCGCGSFCKLGYGCGYEGCR
>FUSION-ENST00000455117.6:28009-ENST00000650066.1:29437|88
LVPVLQVPCTGASQQPWPVPIR
>ENST00000477907.5|SNV-34441-C-A|2
PFEEFEKLLTSNDVVDFL
>ENST00000496768.5|MNV-725-TCA-T|4
MVLAISSCLLRFLSLLCPGLR
>FUSION-ENST00000533199.1:15064-ENST00000600349.1:7615|45
MGVAAIVWGAWFWGR
>FUSION-ENST00000455117.6:28009-ENST00000650066.1:29437|28
IIRMDACR
>ENST00000515011.5|SNV-1547262-G-T|3
MVIQTRK
>ENST00000566431.5|MNV-34793-TGA-T|1
AGPALCPPSYGGSCRNNLCYRVLV
>ENST00000280663.12|SNV-40298-C-A|2
IRISEHQQWLHPLPSRPPAPVQR
>ENST00000381627.4|INDEL-156-T-TT|5
LFFFPPAR
>ENST00000317829.12|SNV-164271-G-A|6
HPAAKGTAEKLENSPDHGK
>ENST00000400485.6|SNV-52220-G-A|3
SEVELLEMEKSQIHSQCEELK
>ENST00000398056.6|SNV-36344-C-A|6
HGEYWLGNKNLHFLTTKEDYTLK
>ENST00000533048.5|SNV-10183-G-T|1
SFPKPSTTSIPSW
>ENST00000375377.2|SNV-88248-G-C|4
RHLEVSNGMDDLAGSPFPVTR
>ENST00000491192.1|SNV-18208-G-T|6
VSPFAKPSWMKPKEIIRK
>ENST00000394518.7|SNV-277987-A-T|2
VLGVVVRRPPIHR
>ENST00000231121.3|SNV-661-G-A|1
LATSYIAYLMNVLAK
>FUSION-ENST00000533199.1:15064-ENST00000600349.1:7615|19
DKAPSLCNLARSHLYK
>ENST00000336314.9|INDEL-101229-C-CG|1
SSLALGLEGGKG
>ENST00000409663.7|SNV-124796-G-T|3
LISEPGLMLNFSATALR
>ENST00000352689.11|SNV-277135-G-A|4
KFKVFGGINEENMTELLSSGLK
>ENST00000167106.9|SNV-16566-G-T|5
DVSSPQRAHSSPHR
>FUSION-ENST00000455117.6:28009-ENST00000650066.1:29437|14
TALNSVFAQARPLCGF
>ENST00000554925.5|SNV-124803-G-T|3
NKLCGGKALCSSSCMCFIF
>ENST00000474637.5|SNV-88516-A-T|1
IQLSLTEMQKRY
>ENST00000521496.5|SNV-66982-G-A|3
MDWTAEGKLWSLVLQTG
>ENST00000512982.4|SNV-72556-C-T|2
APSKLTVGGPWGQS
>ENST00000361473.9|SNV-143062-C-T|2
NQGEFIPPVLRFTVTYLR
>ENST00000368557.6|MNV-13068-AG-A|2
LNDILSDK
>ENST00000621525.4|SNV-41341-A-G|1
NLLHQGAVDLFRNAGYAVSLRVQHR
>ENST00000416872.6|SNV-13018-C-T|1
NMVVFFGDGVTFVVVLHQVWKK
>ENST00000647760.1|SNV-24283-T-C|2
LNENLVEPSDYVSTLKHLLR
>ENST00000368557.6|MNV-13068-AG-A|11
HESLTSWNLAKKLSGVK
>FUSION-ENST00000455117.6:28009-ENST00000650066.1:29437|135
LMFNIHVYYGKHSFPK
>ENST00000409663.7|SNV-124796-G-T|2
LISEPGLMLNFSATALRSR
>ENST00000321253.7|SNV-3302-G-C|3
DIVDLVLDR
>ENST00000325212.11|SNV-37700-A-G|2
TQKELVLSKPCKFEGK
>ENST00000389793.7|SNV-82699-G-T|1
LDVLSHVFESFLKIIRQK
>ENST00000377110.7|SNV-830944-G-A|6
DDMPYMSQAQEIHLQEKEAK
>ENST00000289893.8|MNV-305977-CA-C|4
QKLPNFCK
>ENST00000673713.1|SNV-18504-A-G|7
LLAGIQYTMQALVSRLK
>ENST00000374423.9|SNV-30720-G-T|3
TLSAVLK
>FUSION-ENST00000533199.1:15064-ENST00000600349.1:7615|3
GQEFETSLANVVKPHLC
>ENST00000389554.8|SNV-322-G-T|2
GMTNQSDTDNFPYSKDSPGDVQR
>ENST00000167106.9|SNV-16566-G-T|3
AHSSPHR
>ENST00000477907.5|SNV-34441-C-A|3
MPFEEFEKLLTSNDVVDFL
>ENST00000650580.1|SNV-613243-G-A|1
AATPTAHLSIQLYRLQWLR
>ENST00000509996.1|SNV-80420-A-G|3
PAARIQR
>FUSION-ENST00000455117.6:28009-ENST00000650066.1:29437|321
GLQLGQGNNPSIT
>ENST00000373381.8|MNV-564840-CC-C|1
SCSSSTVMQPQGGSSP
>FUSION-ENST00000455117.6:28009-ENST00000650066.1:29437|232
MVVDILQYR
>FUSION-ENST00000455117.6:28009-ENST00000650066.1:29437|115
MAAFRARR
>FUSION-ENST00000455117.6:28009-ENST00000650066.1:29437|229
VVDILQYRSCK
>ENST00000335783.4|SNV-8754-G-T|2
TLQPLSK
>ENST00000644418.1|SNV-140962-T-G|1
FNCPDISAFAHAAPLPEAADGTR
>ENST00000394518.7|SNV-277987-A-T|1
VLGVVVRRPPIHRR
>ENST00000381627.4|INDEL-156-T-TT|9
MPRLFFFPPAR
>FUSION-ENST00000455117.6:28009-ENST00000650066.1:29437|331
LWTVWVMLNPCQQR
>FUSION-ENST00000455117.6:28009-ENST00000650066.1:29437|296
METRPTRRK
>FUSION-ENST00000455117.6:28009-ENST00000650066.1:29437|76
LFTVQAFQKQIASLWSSLTDFLK
>FUSION-ENST00000455117.6:28009-ENST00000650066.1:29437|291
NLTPVLHSCLDYSPLKTPQCFEK
>ENST00000315616.12|SNV-4329-G-A|4
EPILVVSYKVGVYR
>FUSION-ENST00000533199.1:15064-ENST00000600349.1:7615|24
LMFFRNRDK
>ENST00000296755.12|INDEL-88368-C-CA|10
TKSTQEGRVCQER
>ENST00000544225.1|SNV-14935-C-G|5
TNFCQRSAMIIPAK
>FUSION-ENST00000455117.6:28009-ENST00000650066.1:29437|191
ENTVFQKGK
>ENST00000375377.2|SNV-88248-G-C|2
HLEVSNGMDDLAGSPFPVTR
>ENST00000401878.8|MNV-101104-CG-C|5
RTVTHRTNSGGGDGPTSAPR
>FUSION-ENST00000533199.1:15064-ENST00000600349.1:7615|18
APSLCNLAR
>ENST00000374389.8|SNV-23313-C-T|1
HRPSPPVTPPPKTRHSPTPQQSNR
>ENST00000367215.1|SNV-8761-G-C|1
PQSTPWVSMTTPWSPRCVGTSLPR
>ENST00000452681.6|SNV-10971-T-C|2
EVDMWSTGVITYTLLAGSPPFWHR
>ENST00000486247.1|SNV-46959-T-A|4
GRFSLRSVDIR
>ENST00000445597.6|SNV-183153-C-T|1
HHQIHISEEQIAIFQVLLFKFSQLK
>ENST00000389554.8|SNV-322-G-T|3
GMTNQSDTDNFPYSK
>FUSION-ENST00000455117.6:28009-ENST00000650066.1:29437|306
METRPTRWKLDPPEGN
>ENST00000533655.6|SNV-34084-A-C|1
LKPIRQGTNKGLIK
>FUSION-ENST00000533199.1:15064-ENST00000600349.1:7615|11
MVSHACHPSTLGG
>FUSION-ENST00000455117.6:28009-ENST00000650066.1:29437|103
AWQRSEQGVHGCR
>ENST00000453656.6|SNV-845-A-C|2
CCCLQPPRPPARPTSR
>FUSION-ENST00000455117.6:28009-ENST00000650066.1:29437|256
MLLTEMHPDR
>FUSION-ENST00000455117.6:28009-ENST00000650066.1:29437|262
CKLSPSISLVCGRILHVSSHWC
>ENST00000521722.5|MNV-4998-CAA-C|8
MGRSTSPSSSMLAYVLFVNVASY
>FUSION-ENST00000455117.6:28009-ENST00000650066.1:29437|335
AHLQMWG
>FUSION-ENST00000455117.6:28009-ENST00000650066.1:29437|343
VLPLQVPHGPAAGPR
>FUSION-ENST00000455117.6:28009-ENST00000650066.1:29437|259
ILHVSSHWC
>FUSION-ENST00000533199.1:15064-ENST00000600349.1:7615|17
APSLCNLARSHLYK
>ENST00000426174.6|MNV-15861-TC-T|4
YMWILTQKTLQTLVTNK
>ENST00000375254.8|SNV-99843-C-T|1
GHWANPDLASSLQYEMLLLTDFISK
>FUSION-ENST00000455117.6:28009-ENST00000650066.1:29437|231
VVDILQYR
>ENST00000256509.7|SNV-144079-G-A|1
GDPIVLPCNPPK
>ENST00000475349.5|SNV-84757-A-G|2
MEVLNFTTKAKDLHLSDVFLK
>ENST00000431245.2|SNV-34441-C-A|17
EPNYLHIWPRNTFMMIALPNMISYR
>ENST00000286355.10|SNV-204594-G-T|1
LAVLLIMIAIYALLTETVYAVLFLR
>FUSION-ENST00000455117.6:28009-ENST00000650066.1:29437|280
MLVGMEQVLLSA
>FUSION-ENST00000455117.6:28009-ENST00000650066.1:29437|107
VAFLSTSVPGIR
>FUSION-ENST00000455117.6:28009-ENST00000650066.1:29437|337
EQPQHYLSSPRAHLQMWG
>ENST00000463544.1|SNV-322-G-T|1
TNQSDTDNFPYSKDSPGDVQRSK
>ENST00000538971.6|SNV-417700-C-T|6
MTTSNPLIPIK
>ENST00000571720.2|SNV-33569-T-G|4
QCMWKGR
>ENST00000377110.7|SNV-830944-G-A|1
EPEKPTKEKEEEDMELTAMLGR
>FUSION-ENST00000455117.6:28009-ENST00000650066.1:29437|158
MSSLFQEVSAIDFCR
>ENST00000521496.5|SNV-66982-G-A|2
DWTAEGKLWSLVLQTG
>ENST00000477907.5|SNV-34441-C-A|1
LLTSNDVVDFL
>ENST00000566431.5|MNV-34793-TGA-T|10
EPSWTSQPDSAPAPCSSTPR
>ENST00000303469.6|SNV-2097-G-A|1
LILSSEKLFVK
>ENST00000389793.7|SNV-82699-G-T|3
LDVLSHVFESFLK
>FUSION-ENST00000533199.1:15064-ENST00000600349.1:7615|34
MKGGEAWLLYPMLMFFR
>ENST00000374389.8|SNV-23313-C-T|6
RRHRPSPPVTPPPK
>ENST00000373625.8|SNV-46585-C-G|4
KNALNPEEMRR
>ENST00000231121.3|SNV-661-G-A|2
TLRLATSYIAYLMNVLAK
>ENST00000510590.1|SNV-179587-T-G|1
QLSQTFDEKLQEMQIQMSQNHLE
>FUSION-ENST00000438666.7:40819-ENST00000416691.5:63609|7
RVELPPPDLGPSSALNQTLMLLR
>FUSION-ENST00000455117.6:28009-ENST00000650066.1:29437|228
MVVDILQYRSCKSGIK
>FUSION-ENST00000495510.1:40819-ENST00000416691.5:63609|2
ENVEKGLNSHHLILDQVLH
>ENST00000312371.8|SNV-30242-T-G|1
RPLDLCPIGLRKLQHVLGFR
>FUSION-ENST00000455117.6:28009-ENST00000650066.1:29437|119
PHQSLCPHELRAAR
>ENST00000334268.9|INDEL-254966-A-AA|8
TTQGKKTGK
>ENST00000368557.6|MNV-13068-AG-A|4
LKLNDILSDK
>ENST00000564704.5|SNV-733-G-A|5
RGSGRAQDHWSYTAFLQK
>ENST00000373381.8|MNV-564840-CC-C|3
QCRVHPTRSCSSSTVMQPQGGSSP
>FUSION-ENST00000455117.6:28009-ENST00000650066.1:29437|297
ETRPTRR
>FUSION-ENST00000610822.1:5722-ENST00000265872.11:28124|2
SSDNKLEELVYCSLLFV
>ENST00000299977.9|SNV-22074-G-T|1
NNFEHIHHIIIDDAQNFR
>ENST00000297933.11|SNV-88516-A-T|2
KILRLALCSADSVAFPVLTHSTR
>FUSION-ENST00000455117.6:28009-ENST00000650066.1:29437|43
MEGVLLGLRLELSCWR
>FUSION-ENST00000455117.6:28009-ENST00000650066.1:29437|159
QSPSSCLVCEMSSLFQEVSAIDFCR
>ENST00000264930.10|SNV-59639-G-A|2
GLNRVLLVR
>FUSION-ENST00000455117.6:28009-ENST00000650066.1:29437|66
CHNCWGHGPNRRK
>FUSION-ENST00000455117.6:28009-ENST00000650066.1:29437|356
MEIIAKEEQR
>FUSION-ENST00000455117.6:28009-ENST00000650066.1:29437|199
SIMENTVFQK
>ENST00000367201.7|SNV-371-C-G|6
EPPGPPRAAAVAYFGISVDR
>ENST00000260810.10|SNV-5639-C-G|4
KYLVAGNLKKPILLPSWIK
>ENST00000462351.5|SNV-7975-T-G|1
MGESCVS
>ENST00000607941.5|SNV-16316-G-A|1
LHLSVFDFDHFSR
>ENST00000463544.1|SNV-322-G-T|4
MTNQSDTDNFPYSKDSPGDVQR
>ENST00000571720.2|SNV-33569-T-G|2
QCMWKGRQA
>ENST00000409544.5|SNV-147199-A-T|6
AKATVSKTENQNSFPK
>ENST00000489419.1|MNV-564840-CC-C|2
RLHPEHGQENSAEFIQPGPAQVPP
>ENST00000358371.9|SNV-59406-A-T|1
QSDELSPSNEPPGALVMSLMDPTLR
>ENST00000370397.8|INDEL-25033-T-TT|4
AKLEFFSQK
>FUSION-ENST00000455117.6:28009-ENST00000650066.1:29437|73
VPAMCHNCWGHGPNRR
>ENST00000264930.10|SNV-59639-G-A|6
NRQGDENYMEFLEVLTKGLNR
>ENST00000377110.7|SNV-830944-G-A|4
EAKEPEKPTKEK
>ENST00000612966.3|SNV-61-A-G|4
QTARKSAGGK
>FUSION-ENST00000455117.6:28009-ENST00000650066.1:29437|21
SELGSIM
>FUSION-ENST00000455117.6:28009-ENST00000650066.1:29437|284
GRIATGALSVSRIICV
>ENST00000344209.10|SNV-28013-C-T|3
HRYMKQAQALGPQMMGKPLYWGVDR
>ENST00000411829.6|SNV-9939-G-A|4
IRHEFQDDLDEQIR
>ENST00000262464.9|MNV-122733-TACT-T|2
FHSCCPGWK
>ENST00000610470.4|SNV-1158375-C-T|1
TAGCPNFLIKELHHFRILGEEQYNR
>ENST00000426174.6|MNV-15861-TC-T|2
TLQTLVTNK
>FUSION-ENST00000455117.6:28009-ENST00000650066.1:29437|289
TPQCFEK
>ENST00000521722.5|MNV-4998-CAA-C|7
GRSTSPSSSMLAYVLFVNVASY
>ENST00000373625.8|SNV-46585-C-G|2
NALNPEEMRR
>ENST00000534548.7|SNV-63669-C-G|6
NKIPALRELMHYVR
>FUSION-ENST00000455117.6:28009-ENST00000650066.1:29437|129
MFNIHVYYGKHSFPKR
>FUSION-ENST00000455117.6:28009-ENST00000650066.1:29437|316
LSQGAPADVGLNECGEVTPLGDR
>ENST00000296755.12|INDEL-88368-C-CA|7
VCQERFCCCR
>ENST00000432258.1|SNV-22040-G-A|2
NISCSRSHGATQR
>ENST00000673713.1|SNV-18504-A-G|5
MQALVSR
>FUSION-ENST00000533199.1:15064-ENST00000600349.1:7615|37
SCQQRDSGNSPGKGG
>ENST00000475349.5|SNV-84757-A-G|6
MEVLNFTTK
>ENST00000432258.1|SNV-22040-G-A|4
DKNISCSR
>ENST00000414204.5|SNV-1249-A-C|1
LPAAWVLLLLPFLPLLLLAAPAPPR
>ENST00000409047.2|SNV-4059-G-A|7
MERLSVDYSK
>ENST00000167106.9|SNV-16566-G-T|2
AHSSPHRR
>ENST00000571720.2|SNV-33569-T-G|3
MQCMWKGRQA
>FUSION-ENST00000455117.6:28009-ENST00000650066.1:29437|225
SCKSGIK
>ENST00000491192.1|SNV-18208-G-T|12
RCMVSPFAKPSWMKPKEIIR
>ENST00000312371.8|SNV-30242-T-G|2
RPLDLCPIGLRK
>ENST00000477639.5|SNV-1116-A-T|3
MLTELQLRARQLLDQVEQIQK
>ENST00000508917.6|SNV-54481-C-T|2
QLEERVLQGRR
>ENST00000278550.12|SNV-771531-A-G|2
AYSRAGSWSVR
>ENST00000256509.7|SNV-144079-G-A|2
IDPLEVEKGDPIVLPCNPPK
>ENST00000393004.6|INDEL-180868-A-AA|7
TSHVPSHNYYIFQR
>FUSION-ENST00000455117.6:28009-ENST00000650066.1:29437|315
MSTACTHQMETRPTR
>ENST00000400485.6|SNV-52220-G-A|4
DQYKSEVELLEMEKSQIHSQCEELK
>ENST00000373295.7|SNV-2442-C-T|3
LARYQWKWDELAVQEK
>ENST00000220496.9|SNV-30885-A-C|2
QAQAPESEEEEESRSTR
>ENST00000467821.1|SNV-83054-C-A|3
LPGRFQQLKTNLVK
>FUSION-ENST00000455117.6:28009-ENST00000650066.1:29437|22
MSELGSIM
>ENST00000470243.5|SNV-23313-C-T|1
LVGYLLQQVLQGEGTGHHLL
>ENST00000477639.5|SNV-1116-A-T|4
MLTELQLRAR
>FUSION-ENST00000455117.6:28009-ENST00000650066.1:29437|127
HSFPKREDLA
>ENST00000489419.1|MNV-564840-CC-C|3
GTANSTTARR
>ENST00000508917.6|SNV-54481-C-T|5
MQLEERVLQGR
>ENST00000649046.1|SNV-41746-G-T|3
CGSGHCIPADWRCDGTKDCSDDAD
>FUSION-ENST00000455117.6:28009-ENST00000650066.1:29437|218
RYLIVFWLE
>ENST00000426174.6|MNV-15861-TC-T|7
TLPLKYMWILTQK
>FUSION-ENST00000373635.8:23451-ENST00000670110.1:108615|1
NASNDLLQQKKY
>FUSION-ENST00000559897.1:88501-ENST00000636219.1:67620|6
MSSRCTTSMRTAPTWCSSLS
>ENST00000254630.12|MNV-18788-TGAGA-T|2
AKNNAESFL
>FUSION-ENST00000455117.6:28009-ENST00000650066.1:29437|77
LFTVQAFQK
>FUSION-ENST00000455117.6:28009-ENST00000650066.1:29437|87
CSHASSLMSVWSLVAFVGQPQS
>ENST00000373688.3|SNV-1012-G-C|3
DMKEAFGKLFVSGK
>ENST00000621525.4|SNV-41341-A-G|4
ILSVNGQDLKNLLHQGAVDLFR
>FUSION-ENST00000455117.6:28009-ENST00000650066.1:29437|65
RKEGAAGK
>ENST00000583545.1|SNV-345725-G-A|3
ENLSIFLIKRR
>ENST00000336314.9|INDEL-101229-C-CG|6
WTSQHSEHTDFGK
>ENST00000373255.9|SNV-47435-C-T|1
SQGLLEVAEAAVSQSSGLAAK
>FUSION-ENST00000533199.1:15064-ENST00000600349.1:7615|33
KGGEAWLLYPMLMFFR
>ENST00000397977.8|SNV-6601-G-T|4
SSQIVDPWERLFNILNVVGMR
>ENST00000667454.1|SNV-19061-G-C|1
WSAGSWPVAGPCQPQEMPSLAR
>ENST00000367201.7|SNV-371-C-G|5
AAAVAYFGISVDR
>FUSION-ENST00000455117.6:28009-ENST00000650066.1:29437|286
LGESPSSPTAQSDPCHLVSCPHGSR
>FUSION-ENST00000455117.6:28009-ENST00000650066.1:29437|142
IKEDTFRTFCSK
>ENST00000496768.5|MNV-725-TCA-T|1
TAPGGCVPGNIDARQATEL
>ENST00000567887.5|MNV-305977-CA-C|8
QSQQAKTAQFLQNWSGYSLSYR
>ENST00000296755.12|INDEL-88368-C-CA|13
TSCFKTK
>ENST00000479659.5|SNV-9483-G-T|4
MMEGKGNR
>ENST00000657244.1|INDEL-27919-C-CT|6
MARSGPRVVSPLFLFLR
>ENST00000490543.5|SNV-17260-G-T|4
HRWNPFCFPRTEER
>ENST00000484203.5|MNV-18788-TGAGA-T|2
TTLNLFSNAR
>ENST00000393215.7|SNV-89366-C-T|5
WNVFKQQPICPHELTR
>ENST00000289893.8|MNV-305977-CA-C|5
ASKQKLPNFCK
>ENST00000317829.12|SNV-164271-G-A|2
LENSPDHGKSPDHR
>ENST00000377110.7|SNV-830944-G-A|7
NKDDMPYMSQAQEIHLQEKEAK
>FUSION-ENST00000600350.1:50946-ENST00000355481.8:26684|2
APELISRLPYGPEGAVPPWWPPW
>ENST00000521722.5|MNV-4998-CAA-C|4
LAYVLFVNVASY
>ENST00000567887.5|MNV-305977-CA-C|6
TAQFLQNWSGYSLSYR
>ENST00000337836.9|SNV-84757-A-G|2
VMEVLNFTTKAK
>ENST00000621525.4|SNV-41341-A-G|3
NLLHQGAVDLFR
>ENST00000334268.9|INDEL-254966-A-AA|10
SRTTQGK
>ENST00000518681.5|SNV-9483-G-T|1
GPDWEWGSHDGKPAELQRR
>FUSION-ENST00000455117.6:28009-ENST00000650066.1:29437|260
LSPSISLVCGRILHVSSHWC
>FUSION-ENST00000455117.6:28009-ENST00000650066.1:29437|278
MEQVLLSA
>ENST00000361473.9|SNV-143062-C-T|4
DKNQGEFIPPVLRFTVTYLR
>FUSION-ENST00000455117.6:28009-ENST00000650066.1:29437|116
MAAFRAR
>ENST00000381496.7|SNV-412150-C-A|1
SVTECAVFTWTNLLVVVVELDGSEK
>FUSION-ENST00000533199.1:15064-ENST00000600349.1:7615|2
MVAGACSPS
>FUSION-ENST00000455117.6:28009-ENST00000650066.1:29437|187
TWRDFWGR
>ENST00000534548.7|SNV-63669-C-G|4
IPALRELMHYVREVMQDYR
>ENST00000298310.10|SNV-12068-A-G|1
ARAAEPLLTLERLTEIVASAPK
>ENST00000322610.12|SNV-19631-C-T|2
FCLYLASHPQYAGPGAEAAFSR
>FUSION-ENST00000455117.6:28009-ENST00000650066.1:29437|293
NLTPVLHSCLDYSPLK
>FUSION-ENST00000455117.6:28009-ENST00000650066.1:29437|240
MCSATSS
>ENST00000489585.5|SNV-82699-G-T|1
CFPMYLRVF
>ENST00000372481.7|SNV-26341-G-C|3
TYLGEEGKRATSPITTWPSSCGAAR
>ENST00000367409.9|SNV-53636-G-A|5
KSTVILQALVRGWLVQK
>FUSION-ENST00000455117.6:28009-ENST00000650066.1:29437|277
EQVLLSA
>ENST00000452236.3|SNV-44219-T-C|4
HRNSLNIHHPLRVALSSIQPR
>FUSION-ENST00000455117.6:28009-ENST00000650066.1:29437|104
SRLPPQPSPAP
>ENST00000337836.9|SNV-84757-A-G|3
VMEVLNFTTK
>FUSION-ENST00000455117.6:28009-ENST00000650066.1:29437|134
LMFNIHVYYGKHSFPKR
>ENST00000366662.8|SNV-62613-A-C|2
DGFTVNPKVPSLK
>ENST00000491192.1|SNV-18208-G-T|7
MVSPFAKPSWMKPKEIIRK
>ENST00000262424.10|MNV-34793-TGA-T|6
NGRPCSVPTQLWRQLQEQLVLPR
>ENST00000566431.5|MNV-34793-TGA-T|5
AGPALCPPSYGGSCR
>ENST00000477907.5|SNV-32854-T-C|3
MELTIPPKNGDHAMEPNYLHIWPR
>FUSION-ENST00000559897.1:88501-ENST00000636219.1:67620|7
SSRCTTSMR
>ENST00000259750.9|SNV-12118-T-A|2
HDDLWSLFYMLEEFAVGQLPWRK
>ENST00000467597.1|SNV-9483-G-T|2
MMPAGGASFPRR
>ENST00000220496.9|SNV-30885-A-C|5
ERQAQAPESEEEEESR
>ENST00000426174.6|MNV-15861-TC-T|1
TLQTLVTNKEIPL
>ENST00000223208.10|MNV-42278-CG-C|8
KHPAPKGHPYQLR
>ENST00000551634.6|SNV-865746-G-A|1
GGSTSRRR
>ENST00000336314.9|INDEL-101229-C-CG|2
SSLALGLEGGK
>ENST00000487909.5|SNV-52220-G-A|11
MEKSQIHSQCEELK
>ENST00000368799.2|SNV-17883-C-A|1
SDASHGHSGYRSASRQTR
>FUSION-ENST00000455117.6:28009-ENST00000650066.1:29437|271
NVGWHGTSTSER
>ENST00000615052.5|SNV-66632-G-A|1
TSGLLEELNAETGHLDPGFLASDK
>FUSION-ENST00000455117.6:28009-ENST00000650066.1:29437|33
SVFGPLSVLYQRIIR
>ENST00000492657.5|SNV-8517-G-T|3
MKVQHLHLETFK
>ENST00000381627.4|INDEL-156-T-TT|7
MPRLFFFPPARSLFTTEPIFQSSR
>ENST00000559036.5|SNV-80300-A-G|4
FFSSIRNIMNLMKAEPTR
>ENST00000673713.1|SNV-18504-A-G|10
FWKLLAGIQYTMQALVSR
>ENST00000373880.9|SNV-68440-C-T|2
EHHGNAMQSSVK
>ENST00000289893.8|MNV-305977-CA-C|2
LPNFCKIGAATVSATGE
>FUSION-ENST00000455117.6:28009-ENST00000650066.1:29437|6
GLSGLASALRK
>ENST00000375377.2|SNV-88248-G-C|3
RHLEVSNGMDDLAGSPFPVTRMSSR
>ENST00000647760.1|SNV-24283-T-C|1
LNENLVEPSDYVSTLKHLLREVEGK
>FUSION-ENST00000455117.6:28009-ENST00000650066.1:29437|200
MSIMENTVFQK
>ENST00000296755.12|INDEL-88368-C-CA|2
AKGEGENKSH
>ENST00000373381.8|MNV-564840-CC-C|9
LNLSLLQTEPSGDFITIWDGHSK
>ENST00000491192.1|SNV-18208-G-T|11
CMVSPFAKPSWMKPKEIIR
>FUSION-ENST00000455117.6:28009-ENST00000650066.1:29437|213
MLPRLVSNSWAPVILMPWLPR
>ENST00000265433.8|SNV-49691-C-A|2
SDNNLFTDTDLKSIVK
>FUSION-ENST00000455117.6:28009-ENST00000650066.1:29437|351
MQGLVPPQFTCLILQFPHVHQGQTQ
>ENST00000334268.9|INDEL-254966-A-AA|6
KTCGTSK
>FUSION-ENST00000455117.6:28009-ENST00000650066.1:29437|99
SEQGVHGCRLSPHR
>ENST00000462351.5|SNV-7975-T-G|2
AMGESCVS
>ENST00000520777.5|SNV-9483-G-T|1
GPDWEWGSHDGGEGKPGRVVDIR
>ENST00000409874.9|SNV-36935-G-A|2
YKEEVVSLIESNSVVIIHGATGSSK
>FUSION-ENST00000455117.6:28009-ENST00000650066.1:29437|46
HSCVTAATQDEELLPLR
>FUSION-ENST00000455117.6:28009-ENST00000650066.1:29437|157
SSLFQEVSAIDFCR
>ENST00000457408.7|SNV-1116-A-T|3
DMLTELQLR
>ENST00000462848.5|SNV-12028-C-T|4
MLVGKARMTLHCAFQPTHPIICFR
>ENST00000374389.8|SNV-23313-C-T|5
RHRPSPPVTPPPK
>ENST00000334268.9|INDEL-254966-A-AA|11
TCRSRTTQGK
>FUSION-ENST00000455117.6:28009-ENST00000650066.1:29437|100
SEQGVHGCR
>ENST00000636298.1|SNV-694230-C-T|7
HTEAEDVFLR
>FUSION-ENST00000455117.6:28009-ENST00000650066.1:29437|48
SFDECIVV
>FUSION-ENST00000455117.6:28009-ENST00000650066.1:29437|108
RSRLPPQPSPAP
>FUSION-ENST00000455117.6:28009-ENST00000650066.1:29437|173
MNCIVQALTHTPLLRDFFLSDR
>ENST00000381627.4|INDEL-156-T-TT|4
LFFFPPARSLFTTEPIFQSSR
>ENST00000303469.6|SNV-2097-G-A|2
LILSSEK
>FUSION-ENST00000455117.6:28009-ENST00000650066.1:29437|177
MVYLPGSERHACVTLLCPPGMR
>ENST00000538971.6|SNV-417700-C-T|1
TTSNPLIPIKQITSPPQTRMR
>ENST00000164024.5|SNV-2692-A-T|3
NRFAISTQGGVGLVSLALPLDYK
>ENST00000398056.6|SNV-36344-C-A|3
NLHFLTTKEDYTLKIDLADFEK
>FUSION-ENST00000455117.6:28009-ENST00000650066.1:29437|189
ENTVFQKGKTWR
>FUSION-ENST00000533199.1:15064-ENST00000600349.1:7615|29
GGEAWLLYPMLMFFRNR
>ENST00000477639.5|SNV-1116-A-T|2
MPTTTLRLLQKIC
>FUSION-ENST00000455117.6:28009-ENST00000650066.1:29437|236
SPCPGPRTFLK
>FUSION-ENST00000455117.6:28009-ENST00000650066.1:29437|242
MPISIYHHSLNILWHTRF
>FUSION-ENST00000455117.6:28009-ENST00000650066.1:29437|57
LVGGCITDFSDKLTCVR
>ENST00000393004.6|INDEL-180868-A-AA|8
YYSWPRTSHVPSHNYYIFQREDSR
>ENST00000398056.6|SNV-36344-C-A|7
HGEYWLGNKNLHFLTTK
>FUSION-ENST00000455117.6:28009-ENST00000650066.1:29437|30
NCYLSELPRAPPK
>ENST00000621525.4|SNV-41341-A-G|2
NLLHQGAVDLFRNAGYAVSLR
>ENST00000264499.9|SNV-41800-A-G|2
SDNISTVSILKDVLSK
>ENST00000296755.12|INDEL-88368-C-CA|4
KAKGEGENK
>ENST00000344743.8|SNV-22049-C-T|2
LHGLVMYVIYSHAQK
>ENST00000409544.5|SNV-147199-A-T|4
ATVSKTENQNSFPKSVPR
>ENST00000584772.1|SNV-26920-C-T|1
VRFFAPNF
>FUSION-ENST00000455117.6:28009-ENST00000650066.1:29437|182
DFWGRTADSEQGEAL
>ENST00000650580.1|SNV-613243-G-A|3
TCRAATPTAHLSIQLYRLQWLR
>ENST00000336930.11|SNV-553117-A-C|1
SKPQQSASGNNESSQVESPK
>ENST00000647760.1|SNV-24283-T-C|3
LNENLVEPSDYVSTLK
>ENST00000510590.1|SNV-179587-T-G|2
QLSQTFDEK
>ENST00000341776.7|SNV-250521-C-T|5
RLEEAHQAEKPQLPPK
>ENST00000487909.5|SNV-52220-G-A|3
SHKSIHSVKNSK
>ENST00000493136.1|SNV-13018-C-T|5
MVVFFGDGVTFVVVLHQVWK
>FUSION-ENST00000377093.8:21630-ENST00000672724.1:128310|2
ESKCIIQMQGNSTTPGSSLFAI
>ENST00000395867.7|SNV-25759-A-C|4
VSDKTWETSALLK
>ENST00000401878.8|MNV-101104-CG-C|1
TNSGGGDGPTSAPRSG
>ENST00000370397.8|INDEL-25033-T-TT|2
LEFFSQK
>FUSION-ENST00000455117.6:28009-ENST00000650066.1:29437|326
MLNPCQQRAPTR
>ENST00000325212.11|SNV-37700-A-G|1
ELVLSKPCKFEGK
>FUSION-ENST00000455117.6:28009-ENST00000650066.1:29437|9
MGLSGLASALR
>FUSION-ENST00000455117.6:28009-ENST00000650066.1:29437|244
MPISIYHHSLNILWHTR
>ENST00000520777.5|SNV-9483-G-T|2
GPDWEWGSHDGGEGKPGR
>FUSION-ENST00000455117.6:28009-ENST00000650066.1:29437|348
TGEVASVEACIAAR
>FUSION-ENST00000455117.6:28009-ENST00000650066.1:29437|16
RNKTALNSVFAQARPLCGF
>ENST00000473980.5|INDEL-201749-G-GTTCTGG|6
TPVTPSQGTATKYPAKSGSGALSR
>FUSION-ENST00000455117.6:28009-ENST00000650066.1:29437|239
MSPCPGPR
>ENST00000321253.7|SNV-3302-G-C|2
DIVDLVLDRIR
>ENST00000494503.1|SNV-99843-C-T|4
MLLLTDFISKEDSCWELR
>FUSION-ENST00000455117.6:28009-ENST00000650066.1:29437|281
IATGALSVSRIICV
>ENST00000373381.8|MNV-564840-CC-C|5
KQCRVHPTR
>ENST00000219689.11|SNV-79715-C-A|2
YSVTSPLAVNENCMR
>FUSION-ENST00000455117.6:28009-ENST00000650066.1:29437|164
MRVSSTARSL
>ENST00000324093.8|SNV-1233-G-A|2
SDLYSRLVSVFPAR
>ENST00000321253.7|SNV-3302-G-C|5
GHYTIGKDIVDLVLDR
>ENST00000366898.6|SNV-1158375-C-T|1
QFVHDPQLGYSLPCVAGCPNFLIK
>ENST00000622181.4|MNV-4998-CAA-C|3
QYAGIRPLCQR
>ENST00000373688.3|SNV-1012-G-C|5
NRDMKEAFGK
>ENST00000303469.6|SNV-2097-G-A|5
CRFFSGEWSEFCKLILSSEK
>FUSION-ENST00000455117.6:28009-ENST00000650066.1:29437|312
STACTHQMETRPTRWK
>ENST00000477907.5|SNV-32854-T-C|2
ELTIPPKNGDHAMEPNYLHIWPR
>ENST00000262424.10|MNV-34793-TGA-T|7
NGRPCSVPTQLWR
>ENST00000389793.7|SNV-82699-G-T|2
LDVLSHVFESFLKIIR
>ENST00000508917.6|SNV-54481-C-T|1
VLQGRRHQR
>ENST00000509996.1|SNV-80420-A-G|1
IQREAIPACVLDACLNQD
>ENST00000612966.3|SNV-61-A-G|2
SAGGKAPR
>FUSION-ENST00000455117.6:28009-ENST00000650066.1:29437|345
VLGTTSR
>FUSION-ENST00000455117.6:28009-ENST00000650066.1:29437|245
QHSATAFMCKHT
>FUSION-ENST00000455117.6:28009-ENST00000650066.1:29437|168
HACVTLLCPPGMRVSSTAR
>ENST00000269346.9|SNV-40255-C-T|3
YENVPLIGRASPSPTYSPSMR
>ENST00000335783.4|SNV-8754-G-T|5
RKTLQPLSK
>ENST00000264499.9|SNV-41800-A-G|3
SDNISTVSILK
>ENST00000367510.8|MNV-47572-TTC-T|1
ITKARPKL
>FUSION-ENST00000416274.7:501-ENST00000479408.6:158362|120
AEFRELLQYR
>ENST00000264930.10|SNV-59639-G-A|1
GLNRVLLVRGGGR
>ENST00000409123.5|SNV-77424-A-C|1
LPNKPISGPLIPPASPR
>ENST00000487909.5|SNV-52220-G-A|10
EKSQIHSQCEELK
>ENST00000220496.9|SNV-30885-A-C|3
QAQAPESEEEEESR
>ENST00000431245.2|SNV-34441-C-A|10
MIALPNMISYRNTFR
>ENST00000544225.1|SNV-14935-C-G|2
SAMIIPAKR
>ENST00000294172.7|SNV-10183-G-T|3
LLKHTRLNVVAFLNEFPK
>FUSION-ENST00000559897.1:88501-ENST00000636219.1:67620|2
RTAPTWCSSLS
>FUSION-ENST00000455117.6:28009-ENST00000650066.1:29437|60
EGAAGKLVGGCITDFSDK
>ENST00000509996.1|SNV-80420-A-G|7
MSANWGSTAVERMPAARIQR
>ENST00000295408.9|SNV-109828-G-T|2
EIEEFLSEAAFMK
>FUSION-ENST00000455117.6:28009-ENST00000650066.1:29437|184
MLHELHRAGPDPHATSAGLLPV
>ENST00000650580.1|SNV-613243-G-A|4
TCRAATPTAHLSIQLYR
>ENST00000533655.6|SNV-34084-A-C|3
KLKPIRQGTNK
>ENST00000409261.6|SNV-784978-G-A|3
KGQLNDSASTPPKPSFLGVNK
>ENST00000431245.2|SNV-34441-C-A|12
MIALPNMISYR
>FUSION-ENST00000455117.6:28009-ENST00000650066.1:29437|34
SVFGPLSVLYQR
>ENST00000336314.9|INDEL-101229-C-CG|5
WTSQHSEHTDFGKVK
>ENST00000559036.5|SNV-80300-A-G|2
NIMNLMKAEPTR
>ENST00000649046.1|SNV-41746-G-T|2
CDGTKDCSDDAD
>ENST00000358392.6|INDEL-225665-A-AA|1
VYCNFTSGGETCIYPDKKI
>ENST00000373255.9|SNV-47435-C-T|3
ELRKSQGLLEVAEAAVSQSSGLAAK
>ENST00000367201.7|SNV-371-C-G|3
DDILPGALR
>FUSION-ENST00000533199.1:15064-ENST00000600349.1:7615|35
DSGNSPGKGG
>ENST00000489665.1|SNV-30242-T-G|6
QGALSLDEALRRPLDLCPIGLR
>FUSION-ENST00000533199.1:15064-ENST00000600349.1:7615|28
GGEAWLLYPMLMFFRNRDK
>ENST00000264499.9|SNV-41800-A-G|6
KGEGVFKSDNISTVSILK
>ENST00000312371.8|SNV-30242-T-G|4
CLMQGALSLDEALRRPLDLCPIGLR
>FUSION-ENST00000455117.6:28009-ENST00000650066.1:29437|39
KNCYLSELPR
>FUSION-ENST00000455117.6:28009-ENST00000650066.1:29437|53
LFLDSGLLRCK
>FUSION-ENST00000455117.6:28009-ENST00000650066.1:29437|185
MLHELHR
>ENST00000374423.9|SNV-30720-G-T|6
DVKSQGKTLSAVLK
>ENST00000298310.10|SNV-12068-A-G|6
ERYPLDR
>ENST00000538971.6|SNV-417700-C-T|3
TTSNPLIPIKQITSPPQTR
>FUSION-ENST00000455117.6:28009-ENST00000650066.1:29437|147
WTMIKEDTFR
>ENST00000491192.1|SNV-18208-G-T|10
CMVSPFAKPSWMKPKEIIRK
>FUSION-ENST00000455117.6:28009-ENST00000650066.1:29437|105
VAFLSTSVPGIRAWQRSEQGVHGCR
>FUSION-ENST00000438666.7:40819-ENST00000416691.5:63609|8
GKRVELPPPDLGPSSALNQTLMLLR
>ENST00000317829.12|SNV-164271-G-A|4
GTAEKLENSPDHGKSPDHR
>ENST00000475349.5|SNV-84757-A-G|4
MEVLNFTTKAK
>ENST00000498039.5|SNV-6988-G-A|3
MEKIIQTFHFQIVTEIILQIDNK
>FUSION-ENST00000455117.6:28009-ENST00000650066.1:29437|51
CKLQSHPPSSL
>ENST00000445203.6|SNV-51335-C-A|1
VEISFYTSLKGEKLK
>FUSION-ENST00000455117.6:28009-ENST00000650066.1:29437|12
MCFPLRRCWCPWA
>FUSION-ENST00000455117.6:28009-ENST00000650066.1:29437|98
SEQGVHGCRLSPHRLR
>FUSION-ENST00000455117.6:28009-ENST00000650066.1:29437|54
LFLDSGLLR
>ENST00000262424.10|MNV-34793-TGA-T|2
QLQEQLVLPRRNLHSK
>ENST00000361226.8|SNV-71145-G-A|2
GDILQVLGRAGGDWLR
>ENST00000475349.5|SNV-84757-A-G|5
EVLNFTTK
>ENST00000416899.7|SNV-131893-C-T|3
NIYSADYYKANENDAISIR
>ENST00000367409.9|SNV-53636-G-A|2
GWLVQKR
>FUSION-ENST00000559897.1:88501-ENST00000636219.1:67620|4
CTTSMRTAPTWCSSLS
>ENST00000473904.1|SNV-5122-A-T|3
ACPYLQHSSRPAFTAGHPPDYYCR
>ENST00000567887.5|MNV-305977-CA-C|3
SFRKVLINTVAPMR
>FUSION-ENST00000455117.6:28009-ENST00000650066.1:29437|38
MKNCYLSELPRAPPK
>ENST00000373880.9|SNV-68440-C-T|1
EHHGNAMQSSVKDNSGSHGSPISGK
>ENST00000559036.5|SNV-80300-A-G|5
FFSSIRNIMNLMK
>ENST00000298004.9|SNV-7185-C-T|1
YLFILGIQILACALAASILCR
>FUSION-ENST00000533199.1:15064-ENST00000600349.1:7615|41
MGVAAIVWGAWFWGRRSCQQR
>ENST00000373688.3|SNV-1012-G-C|4
DMKEAFGK
>ENST00000373381.8|MNV-564840-CC-C|2
VHPTRSCSSSTVMQPQGGSSP
>FUSION-ENST00000455117.6:28009-ENST00000650066.1:29437|349
MTGEVASVEACIAAR
>ENST00000389554.8|SNV-322-G-T|5
KITRGMTNQSDTDNFPYSK
>ENST00000373688.3|SNV-1012-G-C|2
EAFGKLFVSGK
>ENST00000334055.5|SNV-129-G-A|2
MCYGYGCGCGSFCKLGYGCGYEGCR
>ENST00000657244.1|INDEL-27919-C-CT|4
SGPRVVSPLFLFLR
>FUSION-ENST00000455117.6:28009-ENST00000650066.1:29437|283
TSVGFALAVATVWPHTLVIGYTE
>ENST00000359534.4|SNV-34773-G-A|1
LFCVFYDLFGVPLCLTWISALGK
>ENST00000220496.9|SNV-30885-A-C|6
LDLEARERQAQAPESEEEEESR
>ENST00000296755.12|INDEL-88368-C-CA|11
TKSTQEGR
>FUSION-ENST00000455117.6:28009-ENST00000650066.1:29437|44
EGVLLGLR
>ENST00000673713.1|SNV-18504-A-G|12
MGKFWKLLAGIQYTMQALVSR
>ENST00000612485.1|SNV-1158375-C-T|1
AGCPNFLIKELHHFRILGEEQYNR
>FUSION-ENST00000455117.6:28009-ENST00000650066.1:29437|149
NLRWTMIKEDTFR
>ENST00000393335.7|SNV-26166-T-A|2
DLYHLFVPLYPR
>ENST00000373625.8|SNV-46585-C-G|1
NALNPEEMRRR
>FUSION-ENST00000455117.6:28009-ENST00000650066.1:29437|257
SRIKMEFF
>ENST00000262464.9|MNV-122733-TACT-T|3
GPNVCGSRFHSCCPGWK
>ENST00000636298.1|SNV-694230-C-T|5
HTEAEDVFLRFR
>FUSION-ENST00000455117.6:28009-ENST00000650066.1:29437|344
VLGTTSRVLPLQVPHGPAAGPR
>FUSION-ENST00000455117.6:28009-ENST00000650066.1:29437|210
LVSNSWAPVILMPWLPR
>FUSION-ENST00000455117.6:28009-ENST00000650066.1:29437|251
LLTEMHPDRQHSATAFMCKHT
>FUSION-ENST00000455117.6:28009-ENST00000650066.1:29437|83
QPRQLTHVCLVTGR
>ENST00000395867.7|SNV-25759-A-C|1
TWETSALLKHQIVHMGGK
>FUSION-ENST00000455117.6:28009-ENST00000650066.1:29437|241
PISIYHHSLNILWHTRF
>ENST00000280663.12|SNV-40298-C-A|1
ISEHQQWLHPLPSRPPAPVQR
>FUSION-ENST00000305560.11:15064-ENST00000600349.1:7615|2
LDKIIYIPPPDHKMTPHR
>FUSION-ENST00000455117.6:28009-ENST00000650066.1:29437|234
MRSNSPALTAFSVCVGK
>FUSION-ENST00000455117.6:28009-ENST00000650066.1:29437|197
SIMENTVFQKGK
>ENST00000337836.9|SNV-84757-A-G|5
IHKVMEVLNFTTK
>FUSION-ENST00000455117.6:28009-ENST00000650066.1:29437|198
MSIMENTVFQKGK
>FUSION-ENST00000455117.6:28009-ENST00000650066.1:29437|122
MPHQSLCPHELR
>ENST00000299977.9|SNV-22074-G-T|3
KTFMKNNFEHIHHIIIDDAQNFR
>FUSION-ENST00000533199.1:15064-ENST00000600349.1:7615|44
GVAAIVWGAWFWGR
>ENST00000397977.8|SNV-6601-G-T|1
LFNILNVVGMRCEWQMDKGR
>ENST00000223208.10|MNV-42278-CG-C|7
HPAPKGHPYQLR
>ENST00000258201.9|SNV-9067-C-T|5
VNAILEKLYSSSGPELCR
>FUSION-ENST00000455117.6:28009-ENST00000650066.1:29437|152
MSYALHVGCSCGLHVWR
>FUSION-ENST00000455117.6:28009-ENST00000650066.1:29437|63
QEVAFLNLAVPT
>ENST00000429849.2|MNV-1281-CTTTC-C|3
LTEAREFNLK
>ENST00000554925.5|SNV-124803-G-T|1
ALCSSSCMCFIF
>ENST00000508917.6|SNV-54481-C-T|3
MQLEERVLQGRR
>FUSION-ENST00000455117.6:28009-ENST00000650066.1:29437|144
IKEDTFR
>FUSION-ENST00000455117.6:28009-ENST00000650066.1:29437|140
EDTFRTFCSK
>FUSION-ENST00000455117.6:28009-ENST00000650066.1:29437|320
APTRWKLDPPDGN
>ENST00000533655.6|SNV-34084-A-C|4
KKLKPIR
>FUSION-ENST00000533199.1:15064-ENST00000600349.1:7615|6
SLRPAWATW
>ENST00000489665.1|SNV-30242-T-G|5
MQGALSLDEALRRPLDLCPIGLRK
>FUSION-ENST00000533199.1:15064-ENST00000600349.1:7615|38
SCQQRDSGNSPGK
>ENST00000457408.7|SNV-1116-A-T|2
DMLTELQLRAR
>ENST00000636298.1|SNV-694230-C-T|14
KIQLPVVMHTEAEDVFLR
>ENST00000373381.8|MNV-564840-CC-C|7
QHHGSASSPGAWPRK
>FUSION-ENST00000455117.6:28009-ENST00000650066.1:29437|181
AGPDPHATSAGLLPV
>FUSION-ENST00000455117.6:28009-ENST00000650066.1:29437|154
GTFLLLCFHLQKKNLR
>ENST00000373880.9|SNV-68440-C-T|4
NQHKEYFDYVREHHGNAMQSSVK
>ENST00000374389.8|SNV-23313-C-T|2
HRPSPPVTPPPKTR
>ENST00000321253.7|SNV-3302-G-C|4
GHYTIGKDIVDLVLDRIR
>ENST00000167106.9|SNV-16566-G-T|4
DVSSPQRAHSSPHRR
>ENST00000431245.2|SNV-34441-C-A|13
MMIALPNMISYR
>ENST00000393004.6|INDEL-180868-A-AA|5
TSHVPSHNYYIFQREDSRK
>FUSION-ENST00000455117.6:28009-ENST00000650066.1:29437|85
SVWSLVAFVGQPQS
>ENST00000539253.5|SNV-18561-C-T|1
ADFVAGFLSGR
>FUSION-ENST00000455117.6:28009-ENST00000650066.1:29437|86
MSVWSLVAFVGQPQS
>ENST00000673713.1|SNV-18504-A-G|3
QALVSRLK
>FUSION-ENST00000455117.6:28009-ENST00000650066.1:29437|81
FCGTATELSSWTEAIQPAK
>ENST00000298310.10|SNV-12068-A-G|7
FAVRERYPLDR
>FUSION-ENST00000455117.6:28009-ENST00000650066.1:29437|227
VVDILQYRSCKSGIK
>ENST00000673713.1|SNV-18504-A-G|9
FWKLLAGIQYTMQALVSRLK
>ENST00000296755.12|INDEL-88368-C-CA|1
GEGENKSH
>ENST00000445597.6|SNV-183153-C-T|2
HHQIHISEEQIAIFQVLLFK
>ENST00000490543.5|SNV-17260-G-T|1
WNPFCFPRTEERR
>ENST00000509912.5|SNV-35638-G-T|6
MEYLYHIRNMEIK
>ENST00000409874.9|SNV-36935-G-A|1
EEVVSLIESNSVVIIHGATGSSK
>ENST00000467821.1|SNV-83054-C-A|4
MLPGRFQQLKTNLVK
>ENST00000395867.7|SNV-25759-A-C|2
TWETSALLK
>FUSION-ENST00000455117.6:28009-ENST00000650066.1:29437|126
MCHPPVSSWYASLLHR
>FUSION-ENST00000455117.6:28009-ENST00000650066.1:29437|317
GTTPALLK
>ENST00000357512.3|SNV-25895-C-A|3
CEKCGNAFNQSSNLTASK
>ENST00000636298.1|SNV-694230-C-T|19
MFMKIQLPVVMHTEAEDVFLR
>FUSION-ENST00000455117.6:28009-ENST00000650066.1:29437|180
TADSEQGEAL
>FUSION-ENST00000455117.6:28009-ENST00000650066.1:29437|221
SGIKTSRMR
>FUSION-ENST00000455117.6:28009-ENST00000650066.1:29437|340
MSIKGRPSRR
>FUSION-ENST00000455117.6:28009-ENST00000650066.1:29437|1
SSHFYLHVIS
>FUSION-ENST00000455117.6:28009-ENST00000650066.1:29437|264
LFQFAEKCKLSPSISLVCGR
>FUSION-ENST00000455117.6:28009-ENST00000650066.1:29437|82
QLTHVCLVTGR
>ENST00000489585.5|SNV-82699-G-T|10
LELNLLSASKAKLDVLSHVFESFLK
>ENST00000324093.8|SNV-1233-G-A|4
KLTESYIQLGLQCAGGAGRSDLYSR
>ENST00000615280.4|SNV-137186-T-A|2
DMTEEEREEAEQLQTLR
>FUSION-ENST00000455117.6:28009-ENST00000650066.1:29437|40
MKNCYLSELPR
>ENST00000650580.1|SNV-613243-G-A|2
AATPTAHLSIQLYR
>ENST00000614343.4|MNV-4998-CAA-C|2
QYAGIRPLCQRGQLLRPDGPVH
>ENST00000260810.10|SNV-5639-C-G|2
YLVAGNLKKPILLPSWIK
>FUSION-ENST00000455117.6:28009-ENST00000650066.1:29437|123
QVSLSMPHQSLCPHELRAAR
>ENST00000294172.7|SNV-10183-G-T|1
LNVVAFLNEFPK
>FUSION-ENST00000455117.6:28009-ENST00000650066.1:29437|214
CVSVSVR
>FUSION-ENST00000455117.6:28009-ENST00000650066.1:29437|318
LDPPDGN
>ENST00000397977.8|SNV-6601-G-T|3
LFNILNVVGMR
>FUSION-ENST00000455117.6:28009-ENST00000650066.1:29437|353
EIIAKEEQRK
>ENST00000264930.10|SNV-59639-G-A|3
QGDENYMEFLEVLTKGLNRVLLVR
>FUSION-ENST00000455117.6:28009-ENST00000650066.1:29437|250
MHPDRQHSATAFMCK
>FUSION-ENST00000455117.6:28009-ENST00000650066.1:29437|27
IIRMDACRK
>ENST00000317829.12|SNV-164271-G-A|5
GTAEKLENSPDHGK
>FUSION-ENST00000455117.6:28009-ENST00000650066.1:29437|37
KNCYLSELPRAPPK
>ENST00000394518.7|SNV-277987-A-T|4
SSMRVLGVVVRRPPIHR
>ENST00000509996.1|SNV-80420-A-G|9
MSANWGSTAVERMPAAR
>ENST00000491192.1|SNV-18208-G-T|8
VSPFAKPSWMKPKEIIR
>ENST00000491192.1|SNV-18208-G-T|9
MVSPFAKPSWMKPKEIIR
>ENST00000357512.3|SNV-25895-C-A|2
CGNAFNQSSNLTASK
>ENST00000262464.9|MNV-122733-TACT-T|1
FHSCCPGWKTLPGGNQCIVPICR
>FUSION-ENST00000455117.6:28009-ENST00000650066.1:29437|274
MLCLLKYFEVFRNVGWHGTSTSER
>FUSION-ENST00000455117.6:28009-ENST00000650066.1:29437|314
STACTHQMETRPTR
>ENST00000583545.1|SNV-345725-G-A|4
ENLSIFLIKR
>FUSION-ENST00000455117.6:28009-ENST00000650066.1:29437|110
WLFLWAARVAFLSTSVPGIR
>ENST00000321253.7|SNV-3302-G-C|1
DIVDLVLDRIRK
>ENST00000416899.7|SNV-131893-C-T|1
ANENDAISIRWMPPESIFYNR
>ENST00000644974.1|SNV-140962-T-G|2
DSRFNCPAAYFIHHR
>FUSION-ENST00000455117.6:28009-ENST00000650066.1:29437|67
MCHNCWGHGPNRRK
>FUSION-ENST00000455117.6:28009-ENST00000650066.1:29437|201
AEVGGVHGGGHSSIPFM
>ENST00000470610.6|SNV-173062-G-C|2
IDTIAADESFTQMHLGDR
>FUSION-ENST00000455117.6:28009-ENST00000650066.1:29437|166
MRVSSTAR
>ENST00000616791.3|SNV-1012-G-C|3
DMKEAFGKLFR
>FUSION-ENST00000455117.6:28009-ENST00000650066.1:29437|5
MGLSGLASALRKLVLGK
>ENST00000356352.6|SNV-79128-C-A|3
YPESHLR
>ENST00000566431.5|MNV-34793-TGA-T|7
LLGNLDRPVVSAASSLQGLRRHMA
>ENST00000269346.9|SNV-40256-C-T|1
ASPLPTYSPSMRATYLSVADEHLR
>ENST00000260810.10|SNV-5639-C-G|3
YLVAGNLK
>ENST00000256509.7|SNV-144079-G-A|5
EKIDPLEVEK
>ENST00000374423.9|SNV-30720-G-T|1
TLSAVLKFHERMGTK
>ENST00000393004.6|INDEL-180868-A-AA|2
ICRQAHIPYSDNDGVYISSTS
>FUSION-ENST00000455117.6:28009-ENST00000650066.1:29437|49
MSFDECIVV
>ENST00000295408.9|SNV-109828-G-T|4
TMKLDNSSQREIEEFLSEAAFMK
>ENST00000571720.2|SNV-33569-T-G|1
MWKGRQA
>ENST00000265433.8|SNV-49691-C-A|6
NKEQHLSENEPVDTK
>FUSION-ENST00000455117.6:28009-ENST00000650066.1:29437|212
LPRLVSNSWAPVILMPWLPR
>ENST00000367409.9|SNV-53636-G-A|3
STVILQALVRGWLVQKR
>ENST00000551634.6|SNV-865746-G-A|2
GGSTSRR
>ENST00000490543.5|SNV-17260-G-T|3
WNPFCFPR
>FUSION-ENST00000455117.6:28009-ENST00000650066.1:29437|202
MAEVGGVHGGGHSSIPFM
>FUSION-ENST00000455117.6:28009-ENST00000650066.1:29437|52
LFLDSGLLRCKLQSHPPSSL
>FUSION-ENST00000455117.6:28009-ENST00000650066.1:29437|273
LCLLKYFEVFRNVGWHGTSTSER
>FUSION-ENST00000455117.6:28009-ENST00000650066.1:29437|192
MENTVFQKGK
>ENST00000256509.7|SNV-144079-G-A|3
IDPLEVEK
>ENST00000368799.2|SNV-17883-C-A|2
SDASHGHSGYRSASR
>FUSION-ENST00000455117.6:28009-ENST00000650066.1:29437|322
MGLQLGQGNNPSIT
>ENST00000509912.5|SNV-35638-G-T|5
EYLYHIRNMEIK
>ENST00000494503.1|SNV-99843-C-T|3
LLLTDFISKEDSCWELR
>FUSION-ENST00000455117.6:28009-ENST00000650066.1:29437|220
TSRMRYLIVFWLE
>ENST00000324093.8|SNV-1233-G-A|3
LTESYIQLGLQCAGGAGRSDLYSR
>ENST00000566431.5|MNV-34793-TGA-T|9
LLGNLDRPVVSAASSLQGLR
>FUSION-ENST00000455117.6:28009-ENST00000650066.1:29437|333
LYVNIPPSSQESR
>FUSION-ENST00000455117.6:28009-ENST00000650066.1:29437|223
GTQVDFGQGEAGHSNLQGEK
>ENST00000584772.1|SNV-26920-C-T|2
ESIHYPIKVRFFAPNF
>FUSION-ENST00000455117.6:28009-ENST00000650066.1:29437|79
LKLFTVQAFQK
>ENST00000559036.5|SNV-80300-A-G|1
NIMNLMKAEPTRILLR
>ENST00000373625.8|SNV-46585-C-G|5
KNALNPEEMR
>ENST00000265433.8|SNV-49691-C-A|5
EQHLSENEPVDTK
>ENST00000509996.1|SNV-80420-A-G|4
MPAARIQREAIPACVLDACLNQD
>ENST00000490543.5|SNV-17260-G-T|6
KHRWNPFCFPR
>ENST00000416872.6|SNV-13018-C-T|3
KNMVVFFGDGVTFVVVLHQVWKK
>ENST00000366558.7|SNV-32854-T-C|1
NGDHAMEPNYLHIWPR
>ENST00000377110.7|SNV-830944-G-A|3
EPEKPTK
>FUSION-ENST00000455117.6:28009-ENST00000650066.1:29437|56
LTCVRLFLDSGLLR
>ENST00000336314.9|INDEL-101229-C-CG|8
EDAKWTSQHSEHTDFGK
>ENST00000278550.12|SNV-771531-A-G|1
AYSRAGSWSVRYR
>ENST00000486247.1|SNV-46959-T-A|1
SVDIRLLEVDFLLLIQVLNP
>FUSION-ENST00000455117.6:28009-ENST00000650066.1:29437|313
MSTACTHQMETRPTRWK
>FUSION-ENST00000455117.6:28009-ENST00000650066.1:29437|68
CHNCWGHGPNRR
>FUSION-ENST00000455117.6:28009-ENST00000650066.1:29437|101
LPPQPSPAP
>ENST00000373295.7|SNV-2442-C-T|1
YQWKWDELAVQEKMFR
>ENST00000509996.1|SNV-80420-A-G|5
MPAARIQR
>ENST00000340635.11|SNV-1547262-G-T|2
QGQTEKFQFELTLEEDGDSDTEK
>ENST00000509912.5|SNV-35638-G-T|2
NMEIKNYTK
>ENST00000636298.1|SNV-694230-C-T|17
MFMKIQLPVVMHTEAEDVFLRFR
>ENST00000223208.10|MNV-42278-CG-C|5
GHPYQLR
>ENST00000356352.6|SNV-79128-C-A|5
FLFRYPESHLR
>FUSION-ENST00000455117.6:28009-ENST00000650066.1:29437|143
MIKEDTFRTFCSK
>ENST00000607941.5|SNV-16316-G-A|2
KLHLSVFDFDHFSR
>ENST00000228567.7|SNV-32718-C-T|5
IIKVLDLPAK
>ENST00000296755.12|INDEL-88368-C-CA|3
AKGEGENK
>ENST00000223208.10|MNV-42278-CG-C|6
HPAPKGHPYQLRINGDLPQK
>ENST00000254630.12|MNV-18788-TGAGA-T|1
NNAESFL
>ENST00000452236.3|SNV-44219-T-C|2
NSLNIHHPLRVALSSIQPR
>FUSION-ENST00000455117.6:28009-ENST00000650066.1:29437|323
LNPCQQRAPTRWK
>FUSION-ENST00000455117.6:28009-ENST00000650066.1:29437|330
LWTVWVMLNPCQQRAPTR
>ENST00000644199.1|SNV-613243-G-A|1
QSSHAYCTPLNTALQVR
>FUSION-ENST00000533199.1:15064-ENST00000600349.1:7615|40
GVAAIVWGAWFWGRRSCQQR
>FUSION-ENST00000455117.6:28009-ENST00000650066.1:29437|247
HPDRQHSATAFMCKHT
>ENST00000490543.5|SNV-17260-G-T|5
HRWNPFCFPR
>ENST00000571720.2|SNV-33569-T-G|5
MQCMWKGR
>ENST00000265433.8|SNV-49691-C-A|4
EQHLSENEPVDTKSDNNLFTDTDLK
>ENST00000491192.1|SNV-18208-G-T|5
MKPKEIIR
>ENST00000164024.5|SNV-2692-A-T|1
FAISTQGGVGLVSLALPLDYKQER
>ENST00000371117.8|SNV-334381-C-G|4
GRLFVGCFRK
>FUSION-ENST00000455117.6:28009-ENST00000650066.1:29437|90
LLRAEAAQLPQLISR
>ENST00000393004.6|INDEL-180868-A-AA|13
ITIIPSPNVMPQKQKK
>ENST00000667454.1|SNV-19061-G-C|4
MPMWSAGSWPVAGPCQPQEMPSLAR
>ENST00000298310.10|SNV-12068-A-G|3
YPLDRARAAEPLLTLER
>ENST00000496768.5|MNV-725-TCA-T|6
MVLAISSCLLR
>FUSION-ENST00000455117.6:28009-ENST00000650066.1:29437|287
TPQCFEKGRIATGALSVSR
>ENST00000295408.9|SNV-109828-G-T|3
LDNSSQREIEEFLSEAAFMK
>ENST00000475349.5|SNV-84757-A-G|1
EVLNFTTKAKDLHLSDVFLK
>ENST00000375377.2|SNV-88248-G-C|1
HLEVSNGMDDLAGSPFPVTRMSSR
>ENST00000445203.6|SNV-51335-C-A|4
ALSKVEISFYTSLKGEK
>ENST00000264930.10|SNV-59639-G-A|7
NRQGDENYMEFLEVLTK
>ENST00000491192.1|SNV-18208-G-T|1
EIIRKSWWLFVEETK
>FUSION-ENST00000455117.6:28009-ENST00000650066.1:29437|165
RVSSTAR
>ENST00000257497.11|SNV-18208-G-T|1
MYGISLCQAILDETKGDY
>FUSION-ENST00000455117.6:28009-ENST00000650066.1:29437|269
MLFQFAEK
>ENST00000554925.5|SNV-124803-G-T|2
LCGGKALCSSSCMCFIF
>FUSION-ENST00000455117.6:28009-ENST00000650066.1:29437|196
MSIMENTVFQKGKTWR
>FUSION-ENST00000455117.6:28009-ENST00000650066.1:29437|139
EDTFRTFCSKLMFNIHVYYGK
>ENST00000416899.7|SNV-131893-C-T|2
ANENDAISIR
>ENST00000371117.8|SNV-334381-C-G|3
LFVGCFR
>FUSION-ENST00000455117.6:28009-ENST00000650066.1:29437|148
SCPLLSPASEHGSVQSK
>FUSION-ENST00000455117.6:28009-ENST00000650066.1:29437|61
KEGAAGKLVGGCITDFSDK
>ENST00000260810.10|SNV-5639-C-G|1
YLVAGNLKKPILLPSWIKTLWEK
>ENST00000289893.8|MNV-305977-CA-C|3
QKLPNFCKIGAATVSATGE
>ENST00000367215.1|SNV-8761-G-C|4
MPQSTPWVSMTTPWSPR
>ENST00000438565.1|SNV-327973-T-A|4
LKFLQVYSFTDYFWMELPGIER
>ENST00000322610.12|SNV-19631-C-T|3
RFCLYLASHPQYAGPGAEAAFSRR
>ENST00000511955.5|SNV-49151-G-A|3
FDYISSLAR
>FUSION-ENST00000533199.1:15064-ENST00000600349.1:7615|32
MKGGEAWLLYPMLMFFRNR
>FUSION-ENST00000455117.6:28009-ENST00000650066.1:29437|301
LDPPEGN
>FUSION-ENST00000455117.6:28009-ENST00000650066.1:29437|121
PHQSLCPHELR
>ENST00000649046.1|SNV-41746-G-T|1
DCSDDAD
>ENST00000259750.9|SNV-12118-T-A|3
HDDLWSLFYMLEEFAVGQLPWR
>ENST00000554925.5|SNV-124803-G-T|5
MMNKLCGGKALCSSSCMCFIF
>ENST00000583545.1|SNV-345725-G-A|1
GGFSAENGEPLHIPNQAQR
>ENST00000636298.1|SNV-694230-C-T|4
MHTEAEDVFLRFRSQR
>ENST00000247883.5|SNV-641-C-A|1
YPFESWK
>ENST00000491192.1|SNV-18208-G-T|3
MKPKEIIRK
>FUSION-ENST00000455117.6:28009-ENST00000650066.1:29437|117
PHQSLCPHELRAARWLFLWAAR
>ENST00000389561.7|SNV-112272-C-T|1
AVGSPATATPDLVSMAMTQGVR
>ENST00000561922.1|SNV-9067-C-T|1
LYSSSGPELCRSLFSLKQIFQR
>ENST00000496811.6|SNV-43845-A-G|4
IIKAVVCAGLYPKVAK
>ENST00000401669.7|SNV-694230-C-T|2
IQLPVVMHTEAEDVFLRFR
>ENST00000375377.2|SNV-88249-C-A|1
HLEVSNGMDEMAGSPFPVTRMSSR
>FUSION-ENST00000455117.6:28009-ENST00000650066.1:29437|95
LRDLDMLLR
>FUSION-ENST00000533199.1:15064-ENST00000600349.1:7615|23
MFFRNRDK
>FUSION-ENST00000373635.8:23451-ENST00000670110.1:108615|2
NASNDLLQQKK
>FUSION-ENST00000455117.6:28009-ENST00000650066.1:29437|4
GLSGLASALRKLVLGK
>ENST00000368557.6|MNV-13068-AG-A|8
KLHWLHR
>FUSION-ENST00000256117.9:501-ENST00000479408.6:158362|123
LLQEAKDGVLDLKAEFR
>ENST00000374469.6|SNV-83054-C-A|2
TLEQQDSANVTWQIPTAKDK
>ENST00000303469.6|SNV-2097-G-A|4
FFSGEWSEFCKLILSSEK
>FUSION-ENST00000455117.6:28009-ENST00000650066.1:29437|179
MVYLPGSER
>FUSION-ENST00000455117.6:28009-ENST00000650066.1:29437|124
QVSLSMPHQSLCPHELR
>ENST00000498039.5|SNV-6988-G-A|1
IIQTFHFQIVTEIILQIDNK
>ENST00000366661.9|SNV-62613-A-C|6
QFNTKTKDGFTVNPK
>FUSION-ENST00000455117.6:28009-ENST00000650066.1:29437|36
LELSCWR
>FUSION-ENST00000455117.6:28009-ENST00000650066.1:29437|302
WKLDPPEGN
>FUSION-ENST00000455117.6:28009-ENST00000650066.1:29437|263
CKLSPSISLVCGR
>ENST00000262424.10|MNV-34793-TGA-T|1
RNLHSKT
>FUSION-ENST00000455117.6:28009-ENST00000650066.1:29437|3
KLVLGKSSHFYLHVIS
>FUSION-ENST00000455117.6:28009-ENST00000650066.1:29437|208
MPWLPRVLGYK
>ENST00000264930.10|SNV-59639-G-A|5
QGDENYMEFLEVLTK
>ENST00000335783.4|SNV-8754-G-T|3
KTLQPLSKSTR
>ENST00000409544.5|SNV-147199-A-T|1
TENQNSFPKSVPRDQINAEK
>ENST00000336314.9|INDEL-101229-C-CG|7
EDAKWTSQHSEHTDFGKVK
>FUSION-ENST00000455117.6:28009-ENST00000650066.1:29437|203
YEPLPWP
>FUSION-ENST00000533199.1:15064-ENST00000600349.1:7615|15
SHLYKKITNCWAR
>ENST00000431245.2|SNV-34441-C-A|5
IALPNMISYRNTFRMPSL
>ENST00000431245.2|SNV-34441-C-A|1
ISYRNTFRMPSL
>ENST00000368557.6|MNV-13068-AG-A|6
LHWLHRLK
>FUSION-ENST00000455117.6:28009-ENST00000650066.1:29437|64
MQEVAFLNLAVPT
>ENST00000401878.8|MNV-101104-CG-C|3
TVTHRTNSGGGDGPTSAPRSG
>FUSION-ENST00000455117.6:28009-ENST00000650066.1:29437|190
MENTVFQKGKTWR
>ENST00000426174.6|MNV-15861-TC-T|5
YMWILTQK
>ENST00000643421.1|SNV-16374-C-T|1
EPSPFALMIMTQL
>FUSION-ENST00000455117.6:28009-ENST00000650066.1:29437|106
VAFLSTSVPGIRAWQR
>ENST00000337836.9|SNV-84757-A-G|1
VMEVLNFTTKAKDLHLSDVFLK
>ENST00000220496.9|SNV-30885-A-C|4
ERQAQAPESEEEEESRSTR
>ENST00000431245.2|SNV-34441-C-A|2
MISYRNTFRMPSL
>ENST00000296755.12|INDEL-88368-C-CA|5
FCCCRKAK
>ENST00000399975.7|SNV-14860-C-T|2
AVWFKGYQQQDSQELLR
>ENST00000164024.5|SNV-2692-A-T|2
FAISTQGGVGLVSLALPLDYK
>FUSION-ENST00000455117.6:28009-ENST00000650066.1:29437|18
GYGLVVCFPVQTHLGGLWFWVF
>ENST00000509996.1|SNV-80420-A-G|6
SANWGSTAVERMPAARIQR
>ENST00000535095.5|SNV-680-T-G|1
AGVEEGAASGSHLNGDLDPDDR
>ENST00000518681.5|SNV-9483-G-T|3
VVRGPDWEWGSHDGKPAELQRR
>ENST00000484203.5|MNV-18788-TGAGA-T|1
TTLNLFSNAREK
>ENST00000401878.8|MNV-101104-CG-C|2
TNSGGGDGPTSAPR
>FUSION-ENST00000455117.6:28009-ENST00000650066.1:29437|266
LFQFAEKCK
>FUSION-ENST00000455117.6:28009-ENST00000650066.1:29437|235
TCFVCSLGFTLTWPVVVETIFV
>FUSION-ENST00000455117.6:28009-ENST00000650066.1:29437|226
SNSPALTAFSVCVGK
>ENST00000463544.1|SNV-322-G-T|5
TNQSDTDNFPYSK
>FUSION-ENST00000455117.6:28009-ENST00000650066.1:29437|222
SGIKTSR
>ENST00000401878.8|MNV-101104-CG-C|4
TVTHRTNSGGGDGPTSAPR
>FUSION-ENST00000533199.1:15064-ENST00000600349.1:7615|5
MHVIPAFWEATAGESR
>ENST00000452236.3|SNV-44219-T-C|6
TKHRNSLNIHHPLR
>FUSION-ENST00000416274.7:501-ENST00000479408.6:158362|122
DGVLDLKAEFR
>FUSION-ENST00000455117.6:28009-ENST00000650066.1:29437|172
NCIVQALTHTPLLRDFFLSDR
>ENST00000489419.1|MNV-564840-CC-C|6
MGTANSTTAR
>ENST00000494503.1|SNV-99843-C-T|5
LLLTDFISK
>ENST00000374469.6|SNV-83054-C-A|3
DIEAKTLEQQDSANVTWQIPTAKDK
>ENST00000409261.6|SNV-784978-G-A|2
GQLNDSASTPPKPSFLGVNK
>ENST00000339438.10|SNV-32316-A-C|1
VEFSISDKPRPGQQVATCVRLLGR
>FUSION-ENST00000455117.6:28009-ENST00000650066.1:29437|332
LFSDQVVVESLLK
>ENST00000368557.6|MNV-13068-AG-A|5
LHWLHRLKLNDILSDK
>ENST00000368557.6|MNV-13068-AG-A|9
LSGVKKLHWLHR
>ENST00000341776.7|SNV-250521-C-T|2
LEEAHQAEKPQLPPKK
>FUSION-ENST00000610822.1:5722-ENST00000265872.11:28124|1
LEELVYCSLLFV
>ENST00000257497.11|SNV-18208-G-T|2
AFYQKMYGISLCQAILDETKGDY
>ENST00000370397.8|INDEL-25033-T-TT|1
LEFFSQKHSA
>ENST00000566431.5|MNV-34793-TGA-T|8
LLGNLDRPVVSAASSLQGLRR
>ENST00000335783.4|SNV-8754-G-T|1
TLQPLSKSTR
>ENST00000298310.10|SNV-12068-A-G|4
YPLDRAR
>ENST00000511955.5|SNV-49151-G-A|6
PSCSQVSNRFDYISSLAR
>ENST00000219689.11|SNV-79715-C-A|3
QSLSSRYSVTSPLAVNENCMR
>ENST00000566431.5|MNV-34793-TGA-T|6
MAGPALCPPSYGGSCR
>ENST00000361473.9|SNV-143062-C-T|5
DKNQGEFIPPVLR
>ENST00000432258.1|SNV-22040-G-A|3
DKNISCSRSHGATQR
>ENST00000367215.1|SNV-8761-G-C|2
MPQSTPWVSMTTPWSPRCVGTSLPR
>FUSION-ENST00000455117.6:28009-ENST00000650066.1:29437|255
LLTEMHPDR
>FUSION-ENST00000455117.6:28009-ENST00000650066.1:29437|350
QGLVPPQFTCLILQFPHVHQGQTQ
>ENST00000389554.8|SNV-322-G-T|1
GMTNQSDTDNFPYSKDSPGDVQRSK
>ENST00000644199.1|SNV-613243-G-A|3
NMQSSHAYCTPLNTALQVR
>FUSION-ENST00000455117.6:28009-ENST00000650066.1:29437|299
LIVVDSDSDIVTGVVYPS
>ENST00000334268.9|INDEL-254966-A-AA|2
VTKERTLSSK
>FUSION-ENST00000646673.2:408-ENST00000395715.7:391221|1
GGFEEPVLLKNIREA
>ENST00000366662.8|SNV-62613-A-C|4
TKDGFTVNPKVPSLK
>ENST00000231121.3|SNV-661-G-A|3
IKTLRLATSYIAYLMNVLAK
>ENST00000429849.2|MNV-1281-CTTTC-C|5
SAPTKRLTEAR
>ENST00000325157.7|SNV-128486-A-G|1
SDSAFHNQASVETLCLSPSFKIFDR
>ENST00000431245.2|SNV-34441-C-A|14
NTFMMIALPNMISYRNTFRMPSL
>ENST00000367409.9|SNV-53636-G-A|4
STVILQALVRGWLVQK
>FUSION-ENST00000455117.6:28009-ENST00000650066.1:29437|29
GLAGKPSANCH
>ENST00000352689.11|SNV-277135-G-A|1
VFGGINEENMTELLSSGLKNDYNK
>ENST00000564704.5|SNV-733-G-A|2
AQDHWSYTAFLQK
>ENST00000395867.7|SNV-25759-A-C|5
EYKVSDKTWETSALLK
>ENST00000394427.3|SNV-51562-G-A|5
TFSPAQRHGNSGITMMQK
>ENST00000409261.6|SNV-784978-G-A|1
SPSSQVSSSSSSSSPAK
>FUSION-ENST00000559897.1:88501-ENST00000636219.1:67620|8
MSSRCTTSMR
>ENST00000430948.6|SNV-49972-G-T|1
DLTFLGKDWGLE
>ENST00000486247.1|SNV-46959-T-A|2
FSLRSVDIRLLEVDFLLLIQVLNP
>ENST00000487909.5|SNV-52220-G-A|1
SIHSVKNSKLK
>ENST00000509996.1|SNV-80420-A-G|2
PAARIQREAIPACVLDACLNQD
>ENST00000286063.11|SNV-1040-G-C|1
ILIFVCLMVHADR
>ENST00000559036.5|SNV-80300-A-G|3
NIMNLMK
>ENST00000489665.1|SNV-30242-T-G|4
QGALSLDEALRRPLDLCPIGLRK
>ENST00000315616.12|SNV-4329-G-A|1
VGVYRVDPRGKPCETVFQR
>FUSION-ENST00000455117.6:28009-ENST00000650066.1:29437|290
NLTPVLHSCLDYSPLKTPQCFEKGR
>ENST00000493136.1|SNV-13018-C-T|2
VVFFGDGVTFVVVLHQVWKK
>ENST00000534548.7|SNV-63669-C-G|3
ELMHYVR
>ENST00000493136.1|SNV-13018-C-T|3
MVVFFGDGVTFVVVLHQVWKK
>FUSION-ENST00000455117.6:28009-ENST00000650066.1:29437|267
MLFQFAEKCK
>ENST00000336314.9|INDEL-101229-C-CG|4
VKSSLALGLEGGK
>ENST00000341776.7|SNV-250521-C-T|4
RLEEAHQAEKPQLPPKK
>ENST00000496811.6|SNV-43845-A-G|1
AVVCAGLYPKVAKIR
>ENST00000381627.4|INDEL-156-T-TT|3
SLFTTEPIFQSSR
>ENST00000399975.7|SNV-14860-C-T|4
ELFSQVCKKAVWFK
>FUSION-ENST00000455117.6:28009-ENST00000650066.1:29437|324
MLNPCQQRAPTRWK
>ENST00000429849.2|MNV-1281-CTTTC-C|2
LTEAREFNLKKPLN
>ENST00000339438.10|SNV-32316-A-C|2
VEFSISDKPRPGQQVATCVR
>ENST00000399975.7|SNV-14860-C-T|1
AVWFKGYQQQDSQELLRYLLDGMR
>FUSION-ENST00000455117.6:28009-ENST00000650066.1:29437|13
MCFPLRR
>ENST00000636298.1|SNV-694230-C-T|8
MHTEAEDVFLR
>ENST00000533048.5|SNV-10183-G-T|2
MSFPKPSTTSIPSW
>ENST00000367510.8|MNV-47572-TTC-T|5
KLVQKITK
>FUSION-ENST00000455117.6:28009-ENST00000650066.1:29437|55
LTCVRLFLDSGLLRCK
>ENST00000367215.1|SNV-8761-G-C|5
SIQPTSMPQSTPWVSMTTPWSPR
>ENST00000278550.12|SNV-771531-A-G|4
QRGGDIFEYNSAGLLIKAYSR
>FUSION-ENST00000455117.6:28009-ENST00000650066.1:29437|224
SCKSGIKTSR
>FUSION-ENST00000455117.6:28009-ENST00000650066.1:29437|298
METRPTRR
>FUSION-ENST00000455117.6:28009-ENST00000650066.1:29437|111
WLFLWAAR
>ENST00000223208.10|MNV-42278-CG-C|3
GHPYQLRINGDLPQKT
>ENST00000509912.5|SNV-35638-G-T|1
NMEIKNYTKR
>ENST00000512982.4|SNV-72556-C-T|3
FPKAPSKLTVGGPWGQS
>ENST00000334268.9|INDEL-254966-A-AA|3
TCGTSKVTKER
>ENST00000416872.6|SNV-13018-C-T|2
NMVVFFGDGVTFVVVLHQVWK
>ENST00000535095.5|SNV-680-T-G|2
MAGVEEGAASGSHLNGDLDPDDR
>ENST00000667454.1|SNV-19061-G-C|2
MWSAGSWPVAGPCQPQEMPSLAR
>ENST00000544225.1|SNV-14935-C-G|4
TNFCQRSAMIIPAKR
>ENST00000377110.7|SNV-830944-G-A|5
EAKEPEKPTK
>ENST00000510590.1|SNV-179587-T-G|4
RDNVVLAFKQLSQTFDEK
>ENST00000426174.6|MNV-15861-TC-T|3
YMWILTQKTLQTLVTNKEIPL
>ENST00000462848.5|SNV-12028-C-T|5
MLVGKAR
>ENST00000612966.3|SNV-61-A-G|3
KSAGGKAPR
>FUSION-ENST00000455117.6:28009-ENST00000650066.1:29437|328
MLNPCQQR
>FUSION-ENST00000455117.6:28009-ENST00000650066.1:29437|41
TPSCPSEVNPQSPDPGSCR
>FUSION-ENST00000455117.6:28009-ENST00000650066.1:29437|178
VYLPGSER
>ENST00000538971.6|SNV-417700-C-T|2
MTTSNPLIPIKQITSPPQTRMR
>ENST00000393004.6|INDEL-180868-A-AA|4
EDSRKWK
>FUSION-ENST00000533199.1:15064-ENST00000600349.1:7615|12
MVKPCIY
>ENST00000368799.2|SNV-17883-C-A|3
SDASHGHSGYR
>ENST00000394427.3|SNV-51562-G-A|3
HGNSGITMMQK
>ENST00000616791.3|SNV-1012-G-C|1
EAFGKLFRK
>ENST00000315616.12|SNV-4329-G-A|3
EPILVVSYKVGVYRVDPR
>ENST00000646723.1|SNV-16374-C-T|1
APAPSLTVASISLSALMIMTQL
>FUSION-ENST00000455117.6:28009-ENST00000650066.1:29437|151
SYALHVGCSCGLHVWR
>FUSION-ENST00000455117.6:28009-ENST00000650066.1:29437|303
QSFSLFFISSWLP
>FUSION-ENST00000455117.6:28009-ENST00000650066.1:29437|282
IATGALSVSR
>ENST00000559036.5|SNV-80300-A-G|9
MLALIWTKFFSSIR
>FUSION-ENST00000455117.6:28009-ENST00000650066.1:29437|325
LNPCQQRAPTR
>FUSION-ENST00000455117.6:28009-ENST00000650066.1:29437|137
TFCSKLMFNIHVYYGKHSFPK
>ENST00000438565.1|SNV-327973-T-A|2
FLQVYSFTDYFWMELPGIER
>FUSION-ENST00000495510.1:40819-ENST00000416691.5:63609|3
YVIKENVEKGLNSHHLILDQVLH
>FUSION-ENST00000455117.6:28009-ENST00000650066.1:29437|102
AWQRSEQGVHGCRLSPHR
>ENST00000167106.9|SNV-16566-G-T|6
KDVSSPQRAHSSPHR
>ENST00000375486.9|SNV-14533-G-T|2
WLLSPSTTLRFTMSQASTEASSDK
>ENST00000567887.5|MNV-305977-CA-C|1
VLINTVAPMR
>ENST00000394427.3|SNV-51562-G-A|4
TFSPAQRHGNSGITMMQKK
>ENST00000374469.6|SNV-83054-C-A|1
TLEQQDSANVTWQIPTAKDKSGEK
>ENST00000325157.7|SNV-128486-A-G|3
VSKSDSAFHNQASVETLCLSPSFK
>ENST00000282470.10|SNV-51616-C-A|2
DKHITLKEWGH
>ENST00000559764.2|SNV-121611-C-G|1
NALGTANQTINGHFLKEPFPGCGED
>FUSION-ENST00000455117.6:28009-ENST00000650066.1:29437|35
LELSCWRGLAGKPSANCH
>ENST00000374423.9|SNV-30720-G-T|2
TLSAVLKFHER
>ENST00000375377.2|SNV-88249-C-A|3
RHLEVSNGMDEMAGSPFPVTRMSSR
>ENST00000315616.12|SNV-4329-G-A|2
VGVYRVDPR
>ENST00000246639.6|SNV-3594-C-G|3
QNQEYQVLLDVRARLECEINT
>ENST00000657244.1|INDEL-27919-C-CT|3
SGPRVVSPLFLFLRHNVW
>ENST00000638025.2|SNV-59406-A-T|1
MSLMDPTLRSSDGFIWSRNMCSFPK
>ENST00000462351.5|SNV-7975-T-G|3
GWPLCWRAMGESCVS
>FUSION-ENST00000455117.6:28009-ENST00000650066.1:29437|246
QHSATAFMCK
>ENST00000452236.3|SNV-44219-T-C|3
NSLNIHHPLR
>FUSION-ENST00000455117.6:28009-ENST00000650066.1:29437|206
MPWLPRVLGYKYEPLPWP
>ENST00000564704.5|SNV-733-G-A|1
AQDHWSYTAFLQKCFTCLGK
>ENST00000411829.6|SNV-9939-G-A|5
EVQRIRHEFQDDLDEQIR
>ENST00000374389.8|SNV-23313-C-T|3
HRPSPPVTPPPK
>ENST00000612485.1|SNV-1158375-C-T|2
AGCPNFLIKELHHFR
>ENST00000538971.6|SNV-417700-C-T|4
MTTSNPLIPIKQITSPPQTR
>FUSION-ENST00000455117.6:28009-ENST00000650066.1:29437|265
MLFQFAEKCKLSPSISLVCGR
>ENST00000262464.9|MNV-122733-TACT-T|4
GQQDVLRGPNVCGSRFHSCCPGWK
>ENST00000334055.5|SNV-129-G-A|4
MCYGYGCGCGSFCK
>ENST00000381627.4|INDEL-156-T-TT|1
GLMDGGSY
>ENST00000507142.6|SNV-35638-G-T|3
YGIPLSYK
>ENST00000223208.10|MNV-42278-CG-C|4
GHPYQLRINGDLPQK
>ENST00000296755.12|INDEL-88368-C-CA|9
STQEGRVCQER
>ENST00000372481.7|SNV-26341-G-C|1
ATSPITTWPSSCGAAR
>ENST00000337836.9|SNV-84757-A-G|4
IHKVMEVLNFTTKAK
>ENST00000259750.9|SNV-12118-T-A|1
HDDLWSLFYMLEEFAVGQLPWRKIK
>ENST00000381627.4|INDEL-156-T-TT|6
PRLFFFPPARSLFTTEPIFQSSR
>ENST00000375486.9|SNV-14533-G-T|1
FTMSQASTEASSDK
>ENST00000431245.2|SNV-34441-C-A|11
MMIALPNMISYRNTFR
>FUSION-ENST00000533199.1:15064-ENST00000600349.1:7615|7
PVIPALWEAEAGGSLEVR
>ENST00000636298.1|SNV-694230-C-T|18
FMKIQLPVVMHTEAEDVFLR
>ENST00000344532.7|SNV-33499-G-A|1
IRYEHFR
>FUSION-ENST00000533199.1:15064-ENST00000600349.1:7615|36
DSGNSPGK
>FUSION-ENST00000455117.6:28009-ENST00000650066.1:29437|230
MVVDILQYRSCK
>FUSION-ENST00000533199.1:15064-ENST00000600349.1:7615|1
VAGACSPS
>ENST00000432258.1|SNV-22040-G-A|5
RDKNISCSR
>ENST00000289672.6|SNV-50448-A-C|1
QPLILPSHTLEYGNYTALAK
>ENST00000566431.5|MNV-34793-TGA-T|4
MAGPALCPPSYGGSCRNNLCYR
>ENST00000445203.6|SNV-51335-C-A|2
VEISFYTSLKGEK
>ENST00000366558.7|SNV-34441-C-A|2
LLTSNDVVDFLQK
>FUSION-ENST00000455117.6:28009-ENST00000650066.1:29437|138
TFCSKLMFNIHVYYGK
>ENST00000367215.1|SNV-8761-G-C|3
PQSTPWVSMTTPWSPR
>ENST00000512982.4|SNV-72556-C-T|1
LTVGGPWGQS
>ENST00000566431.5|MNV-34793-TGA-T|11
QLQEQLVLPSLGVTPASR
>ENST00000567887.5|MNV-305977-CA-C|5
TAQFLQNWSGYSLSYRR
>ENST00000370397.8|INDEL-25033-T-TT|3
AKLEFFSQKHSA
>FUSION-ENST00000455117.6:28009-ENST00000650066.1:29437|307
ETRPTRWK
>ENST00000491192.1|SNV-18208-G-T|13
YGISLCQAILDETKGDY
>FUSION-ENST00000455117.6:28009-ENST00000650066.1:29437|183
LHELHRAGPDPHATSAGLLPV
>FUSION-ENST00000533199.1:15064-ENST00000600349.1:7615|39
RSCQQRDSGNSPGK
>ENST00000285013.11|SNV-7044-T-A|1
SHLSDQLGCEVLNLLTAQQYEIFSR
>ENST00000254630.12|MNV-18788-TGAGA-T|3
AGHQFGVTWRAKNNAESFL
>ENST00000615280.4|SNV-137186-T-A|1
DMTEEEREEAEQLQTLREALR
>FUSION-ENST00000533199.1:15064-ENST00000600349.1:7615|26
LMFFRNR
>ENST00000228567.7|SNV-32718-C-T|1
VLDLPAKDFTGTSDPYVKMYLLPDR
>FUSION-ENST00000533199.1:15064-ENST00000600349.1:7615|42
GVAAIVWGAWFWGRR
>ENST00000467597.1|SNV-9483-G-T|1
MMPAGGASFPRRGR
>ENST00000409709.9|SNV-77273-C-A|1
GWELLWLCTGLFPHSNILLPHVQR
>FUSION-ENST00000455117.6:28009-ENST00000650066.1:29437|141
AFTAAASALTGSVT
>ENST00000467821.1|SNV-83054-C-A|1
FQQLKTNLVKR
>ENST00000373625.8|SNV-46585-C-G|3
NALNPEEMR
>FUSION-ENST00000533199.1:15064-ENST00000600349.1:7615|4
HVIPAFWEATAGESR
>ENST00000367510.8|MNV-47572-TTC-T|4
LVQKITK
>ENST00000368141.5|SNV-12697-C-A|1
VSQEQSKPPGPSGAR
>ENST00000673713.1|SNV-18504-A-G|4
MQALVSRLK
>FUSION-ENST00000533199.1:15064-ENST00000600349.1:7615|43
MGVAAIVWGAWFWGRR
>ENST00000473980.5|INDEL-201749-G-GTTCTGG|5
YPAKSGSGALSR
>ENST00000489419.1|MNV-564840-CC-C|5
GTANSTTAR
>FUSION-ENST00000533199.1:15064-ENST00000600349.1:7615|14
KITNCWAR
>ENST00000371117.8|SNV-334381-C-G|1
LFVGCFRKSSR
>ENST00000396625.5|SNV-116970-G-A|3
GDPASHFGPPGPKGEPGSPR
>ENST00000551634.6|SNV-865746-G-A|5
RQKGGSTSR
>ENST00000426174.6|MNV-15861-TC-T|6
TLPLKYMWILTQKTLQTLVTNK
>ENST00000375377.2|SNV-88249-C-A|2
HLEVSNGMDEMAGSPFPVTR
>ENST00000494503.1|SNV-99843-C-T|1
LLLTDFISKEDSCWELRLR
>ENST00000477639.5|SNV-1116-A-T|1
PTTTLRLLQKIC
>ENST00000484203.5|MNV-18788-TGAGA-T|4
LVISLELHGEQKTTLNLFSNAR
>ENST00000299977.9|SNV-22074-G-T|2
TFMKNNFEHIHHIIIDDAQNFR
>ENST00000360581.6|SNV-169218-G-C|2
VLIVIACSLSFLFSIPTLIIFGK
>ENST00000473980.5|INDEL-201749-G-GTTCTGG|3
SGSGALSR
>ENST00000657244.1|INDEL-27919-C-CT|2
VVSPLFLFLR
>ENST00000458420.7|MNV-627083-AC-A|1
HWMPLILLQATPSTVWAP
>ENST00000487909.5|SNV-52220-G-A|8
EKSQIHSQCEELKTEVEQLK
>ENST00000534548.7|SNV-63669-C-G|5
IPALRELMHYVR
>ENST00000393215.7|SNV-89366-C-T|2
QQPICPHELTRNYIAMNR
>ENST00000496768.5|MNV-725-TCA-T|3
VLAISSCLLRFLSLLCPGLR
>ENST00000508917.6|SNV-54481-C-T|4
QLEERVLQGR
>ENST00000367510.8|MNV-47572-TTC-T|3
LVQKITKARPK
>FUSION-ENST00000455117.6:28009-ENST00000650066.1:29437|270
IGCALNGILCQLAFTTTL
>FUSION-ENST00000455117.6:28009-ENST00000650066.1:29437|346
TGEVASVEACIAARVLGTTSR
>ENST00000373295.7|SNV-2442-C-T|4
LARYQWK
>ENST00000373295.7|SNV-2442-C-T|2
YQWKWDELAVQEK
>ENST00000673713.1|SNV-18504-A-G|2
MQALVSRLKNK
>FUSION-ENST00000373635.8:23451-ENST00000670110.1:108615|3
NASNDLLQQK
>FUSION-ENST00000455117.6:28009-ENST00000650066.1:29437|341
SIKGRPSR
>ENST00000398056.6|SNV-36344-C-A|4
NLHFLTTKEDYTLK
>ENST00000511955.5|SNV-49151-G-A|5
MPSCSQVSNRFDYISSLARSR
>ENST00000269346.9|SNV-40255-C-T|1
ASPSPTYSPSMRATYLSVADEHLR
>ENST00000518681.5|SNV-9483-G-T|2
GPDWEWGSHDGKPAELQR
>ENST00000296755.12|INDEL-88368-C-CA|17
KSSTPLSEAKK
>ENST00000520777.5|SNV-9483-G-T|3
VVRGPDWEWGSHDGGEGKPGR
>ENST00000473904.1|SNV-5122-A-T|2
ACPYLQHSSRPAFTAGHPPDYYCRK
>ENST00000352689.11|SNV-277135-G-A|2
VFGGINEENMTELLSSGLK
>FUSION-ENST00000455117.6:28009-ENST00000650066.1:29437|131
MFNIHVYYGKHSFPK
>FUSION-ENST00000455117.6:28009-ENST00000650066.1:29437|19
MGYGLVVCFPVQTHLGGLWFWVF
>ENST00000431245.2|SNV-34441-C-A|16
NTFMMIALPNMISYR
>ENST00000644199.1|SNV-613243-G-A|2
MQSSHAYCTPLNTALQVR
>FUSION-ENST00000455117.6:28009-ENST00000650066.1:29437|354
MEIIAKEEQRK
>ENST00000389554.8|SNV-322-G-T|4
ITRGMTNQSDTDNFPYSK
>ENST00000566431.5|MNV-34793-TGA-T|2
MAGPALCPPSYGGSCRNNLCYRVLV
>FUSION-ENST00000377093.8:21630-ENST00000672724.1:128310|1
CIIQMQGNSTTPGSSLFAI
>ENST00000374389.8|SNV-23313-C-T|4
RHRPSPPVTPPPKTR
>ENST00000411829.6|SNV-9939-G-A|1
HEFQDDLDEQIRHMLFSWAER
>FUSION-ENST00000455117.6:28009-ENST00000650066.1:29437|96
LSPHRLRDLDMLLR
>ENST00000409047.2|SNV-3302-G-C|1
QPIITPGAITPSARTLLT
>FUSION-ENST00000455117.6:28009-ENST00000650066.1:29437|7
MGLSGLASALRK
