# Supplementary material for: Identification of non-canonical peptides with moPepGen
Source: Nat Biotechnol. 2025 Jun 16;44(4):568–73. doi: 10.1038/s41587-025-02701-0 (PMC12680078; doi:10.1038/s41587-025-02701-0)
Supplement: Supplementary file 4 — Supplementary Data: Cancer cell line variant peptide database. Custom peptide database FASTA file for each of the 376 cell lines from the Cancer Cell Line Encyclopedia with proteomics characterization or used in the reference channel. Variant peptide FASTA files were produced by moPepGen as the result of cell-line-specific publicly available mutations and fusions. [file 41587_2025_2701_MOESM4_ESM.zip › ACH-000188.fasta]

>ENST00000380586.5|SNV-96996-C-T|2
DQSSCTTAWTKSR
>ENST00000504169.2|INDEL-1493-G-GA|1
VIEGKKQFCS
>ENST00000472714.1|SNV-73757-G-A|1
LLKEAKR
>ENST00000579450.5|SNV-63580-C-T|3
KQNDQRNWK
>ENST00000284601.4|SNV-197455-T-C|1
TVLSENRDLRQVQELSK
>ENST00000322139.4|SNV-35493-C-A|1
IQDYLNRPRPTWEEVKKQLENK
>ENST00000473989.8|SNV-30967-G-A|4
YKDSLSLATMIRK
>ENST00000343258.8|SNV-216135-A-G|3
ASTSSIPEDK
>ENST00000368913.7|SNV-14026-G-A|1
KHLLYLGRPEGYRGR
>ENST00000295213.9|SNV-33659-G-T|6
CRSRSLIPICPR
>ENST00000358731.9|SNV-41651-A-G|4
NVDLKNNSLEIDQTENVKPVLR
>ENST00000610068.5|SNV-13620-T-C|1
LEIAAYGMNWIHPQ
>ENST00000370056.9|SNV-216135-A-G|4
WSYGFYLIHTRGQNGLEFYCKTK
>ENST00000370435.5|INDEL-12978-C-CA|4
ACGRDRQAQPR
>ENST00000380586.5|SNV-96996-C-T|3
DQSSCTTAWTK
>ENST00000369426.9|SNV-98324-C-G|2
LQHLHQWKGKTTK
>ENST00000591892.2|SNV-19065-T-C|3
SQKLEIAAYGMNWIHPQGR
>FUSION-ENST00000417403.5:21595-ENST00000348904.4:17189|17
RPPGHQCYLSPHETWKVPR
>ENST00000368913.7|SNV-14026-G-A|6
VPSGGPSRYSGGPR
>ENST00000579352.1|SNV-5813-C-T|4
MALVAPAWPQPLPADLVFPLHAR
>ENST00000592078.1|SNV-3832-G-C|2
PRTLPHCPSAWGPAVCAPP
>ENST00000468917.1|INDEL-964-T-TT|36
TCLPSEIFK
>ENST00000460832.1|SNV-15717-C-A|5
MEEAETRNFKY
>ENST00000591892.2|SNV-19065-T-C|7
HHPTTEPQADSCSLTHRALAMSQK
>ENST00000399134.5|SNV-5395-G-A|4
RILQQDWSDLMADPAGVQR
>ENST00000380573.4|SNV-96996-C-T|1
DQSSCTTAWVRSK
>ENST00000646274.1|SNV-43705-A-G|4
EPRVESCLAQVLQKDVGK
>ENST00000324803.6|INDEL-3926-T-TCA|3
LLTHVPMWSARLLTR
>ENST00000402506.5|SNV-696-G-A|4
LWDEHMKWMK
>ENST00000397621.6|SNV-8771-C-A|1
DWRRVLYQPK
>ENST00000401419.7|SNV-9842-G-A|3
DVISEGR
>ENST00000380573.4|SNV-96996-C-T|4
ITVSKDQSSCTTAWVR
>ENST00000472411.1|SNV-35856-C-G|2
VPSSGGRCRCR
>ENST00000284601.4|SNV-197455-T-C|2
TVLSENRDLR
>ENST00000370435.5|INDEL-12978-C-CA|3
DRQAQPR
>ENST00000641804.1|SNV-13960-C-T|2
YAAVCRLLRYIAIMHPR
>FUSION-ENST00000346329.7:30796-ENST00000449833.6:760112|2
KLEINPRR
>ENST00000399322.7|SNV-796723-C-T|3
RLVQCSCVVIRTSK
>ENST00000331203.7|SNV-48844-C-G|2
TISFHYLSLPSNVK
>ENST00000664776.1|SNV-251967-G-A|1
SYFLPHK
>ENST00000295213.9|SNV-33659-G-T|4
SRSLIPICPRSQIGLNTMSR
>ENST00000475889.1|SNV-33486-G-A|2
MPPSHVRFVFP
>FUSION-ENST00000591501.1:126-ENST00000264651.3:1819|1
GTEDHCCHC
>FUSION-ENST00000417403.5:21595-ENST00000348904.4:17189|3
AQKNLYLHQHQQSSNKS
>ENST00000539065.5|SNV-46857-A-G|4
EKLELNLEDFDIHELR
>ENST00000380582.7|SNV-96996-C-T|1
DQSSCTTAWGHTPMT
>ENST00000495388.6|SNV-539559-G-A|1
TPGLSWNN
>ENST00000464528.5|SNV-17475-G-A|3
APLSSEDFFLSGSKDR
>ENST00000417996.2|INDEL-4822-T-TG|MNV-4825-GT-G|3
LLTDYQELMNVK
>ENST00000380582.7|SNV-96996-C-T|2
ITVSKDQSSCTTAWGHTPMT
>ENST00000563254.1|SNV-10854-T-C|9
TSDLRKMVDMLQPR
>ENST00000402434.6|MNV-62428-AAGAAGAGGAGGA-A|2
MEPEDEEEEEEDEDEDLEELEVLER
>ENST00000420713.2|SNV-18627-A-T|3
VILRSYGKCGQEDLQVK
>ENST00000380586.5|SNV-96996-C-T|1
DQSSCTTAWTKSRSVTR
>ENST00000475889.1|SNV-33486-G-A|4
HLTAFGASLFMPPSHVRFVFP
>ENST00000374840.8|SNV-58847-A-G|3
SFKPRCK
>ENST00000465651.1|SNV-23277-C-G|7
MLSFSQFLTASTSAATGWRGGDVR
>ENST00000464528.5|SNV-17475-G-A|4
MAPLSSEDFFLSGSKDR
>FUSION-ENST00000222219.8:665-ENST00000585791.1:39373|9
SAAPSSGR
>ENST00000539903.5|SNV-25514-G-C|1
ILSANNHIPVEEIHSPFTTILLR
>ENST00000447166.2|SNV-44222-C-G|4
SPSQRSHGGPSERSHCSPSER
>ENST00000331203.7|SNV-48844-C-G|3
HLPKTISFHYLSLPSNVKTPITLFR
>ENST00000559364.1|SNV-213995-G-C|20
MKQAMMPLILYKGSVWK
>ENST00000517493.5|SNV-86010-C-G|1
PPAPTTQ
>ENST00000417996.2|INDEL-4822-T-TG|MNV-4825-GT-G|1
LLTDYQELMNVKLALDVEIATYRK
>ENST00000550164.6|SNV-7826-C-T|1
NPVSCRKK
>ENST00000591892.2|SNV-19065-T-C|4
MSQKLEIAAYGMNWIHPQGR
>ENST00000330553.6|INDEL-2870-G-GAG|3
RMWMQHTWAGWICMAKWAP
>ENST00000295213.9|SNV-33659-G-T|3
SLIPICPR
>ENST00000465651.1|SNV-23277-C-G|2
GAAYFLLQRR
>ENST00000613886.4|SNV-86010-C-G|1
LTPPTMPPAPTTQGAPR
>ENST00000381246.6|SNV-8122-A-G|2
LRNISENADFFASLQLSESAAR
>ENST00000519229.5|SNV-96996-C-T|1
DQSSCTTAWSSGF
>ENST00000305586.11|SNV-94938-A-C|3
RGPNYPSGYGTNSELSNPSETESER
>ENST00000222399.11|SNV-73757-G-A|1
EAKRASK
>ENST00000252797.6|SNV-3106-A-C|2
THSGEKPSPCPQCGRR
>ENST00000519229.5|SNV-96996-C-T|2
ITVSKDQSSCTTAWSSGF
>FUSION-ENST00000222219.8:665-ENST00000585791.1:39373|6
SRSSRTCCILAAR
>ENST00000503569.5|SNV-19260-G-A|4
EAVKLLHR
>FUSION-ENST00000598833.1:11177-ENST00000600429.5:396|1
DIVIAVSGGWGTLSPTPFRGPR
>ENST00000447166.2|SNV-44222-C-G|2
SHGGPSERSHCSPSER
>ENST00000324803.6|INDEL-3926-T-TCA|1
AHVECLPAHTR
>ENST00000465651.1|SNV-23277-C-G|4
GGDVRGAAYFLLQRR
>ENST00000371253.7|SNV-14636-A-G|3
ELIVNKR
>ENST00000417996.2|INDEL-4822-T-TG|MNV-4825-GT-G|2
LLTDYQELMNVKLALDVEIATYR
>ENST00000166244.8|SNV-37521-C-T|3
DRAQRPCFSQIVSVLDALIR
>ENST00000330553.6|MNV-2873-ACG-A|2
NAGPCGGLQEQVR
>ENST00000356840.8|MNV-1494-TA-T|5
LGIMKLTILDCSLRVAK
>FUSION-ENST00000409762.5:67183-ENST00000409544.5:127309|174
GYLKTSLCVLGPGDEAPAYIEINRK
>ENST00000407775.7|SNV-1210605-G-C|3
SQLPQSQK
>ENST00000226021.5|SNV-9499-G-T|1
HFNPGESSEIF
>ENST00000523290.5|SNV-86010-C-G|2
MPPAPTTQGAPR
>ENST00000356840.8|MNV-1494-TA-T|8
ANGEDCLNQVCRRLGIMK
>ENST00000268125.10|SNV-10854-T-C|4
AIHFIHQPRYFTTTYNVVKPFLKSK
>ENST00000309931.3|MNV-50417-TCA-T|1
IWDADWPVPPGS
>ENST00000331203.7|SNV-48844-C-G|4
HLPKTISFHYLSLPSNVK
>ENST00000370435.5|INDEL-12978-C-CA|6
SGTKRACGR
>ENST00000437219.6|SNV-17475-G-A|2
CMAPLSSEDFFLSGSKDR
>ENST00000322139.4|SNV-35493-C-A|3
IQDYLNRPRPTWEEVK
>ENST00000354550.4|SNV-96996-C-T|2
DQSSCTTAWRGMDCR
>ENST00000380586.5|SNV-96996-C-T|5
ITVSKDQSSCTTAWTK
>ENST00000468917.1|INDEL-964-T-TT|37
MTCLPSEIFK
>ENST00000559364.1|SNV-213995-G-C|1
DETSNDAFDSLQRKCMEK
>ENST00000397621.6|SNV-8771-C-A|4
ILNGLFWYFSACEKCVLAQVCKDWR
>ENST00000358731.9|SNV-41651-A-G|1
NNSLEIDQTENVKPVLRGR
>ENST00000252797.6|SNV-3106-A-C|1
THSGEKPSPCPQCGRRFGQK
>ENST00000357006.8|SNV-5708-G-T|2
TFSYEGRLR
>ENST00000639639.1|SNV-94876-A-G|4
GLKQATETAILNANYVAKR
>ENST00000559364.1|SNV-213995-G-C|15
MMPLILYK
>ENST00000544378.6|INDEL-60477-A-AA|1
KDPFQSR
>ENST00000506835.1|INDEL-1493-G-GA|4
ITQKPLPRQNVHQLSRK
>ENST00000308284.10|SNV-16390-C-A|3
ATAPSKDQDRGFR
>ENST00000399322.7|SNV-796723-C-T|5
SAGRRLVQCSCVVIR
>ENST00000379651.7|SNV-72477-C-T|3
KKAISTSTSGAGDVGK
>ENST00000520172.5|SNV-86010-C-G|1
PPAPTTQGAPRT
>ENST00000341511.11|SNV-16115-A-C|1
CTCSAQGTGFSCPSSVGGHPPPMR
>ENST00000649772.1|SNV-15681-C-A|6
WRKQKPETLNIEK
>ENST00000503569.5|SNV-19260-G-A|3
EAVKLLHRCLADR
>FUSION-ENST00000346329.7:30796-ENST00000449833.6:760112|3
KLEINPR
>ENST00000367330.6|SNV-35856-C-G|1
VQVQEQRKTVFDR
>ENST00000559364.1|SNV-213995-G-C|19
KQAMMPLILYKGSVWK
>ENST00000495388.6|SNV-539559-G-A|3
RQRTPGLSWNN
>ENST00000652409.1|SNV-37361-C-T|4
SCSQPIPECRFDSDLCIQTIDEIRR
>ENST00000484994.1|SNV-4689-T-C|2
MQLHTKNPPLKK
>ENST00000330553.6|INDEL-2870-G-GAG|9
STSTLLQRTSLWCSR
>ENST00000559364.1|SNV-213995-G-C|12
MPLILYKGSVWK
>ENST00000500337.6|INDEL-30212-T-TT|8
CGSDPEIYYAPFQAQR
>ENST00000357006.8|SNV-5709-A-T|2
TFSVEGRLR
>ENST00000652409.1|SNV-37361-C-T|5
SCSQPIPECRFDSDLCIQTIDEIR
>ENST00000559364.1|SNV-213995-G-C|11
MMPLILYKGSVWKK
>ENST00000559364.1|SNV-213995-G-C|8
PLILYKGSVWKK
>ENST00000446149.6|SNV-45710-A-C|2
VQDPEPPKCALTPCPRPPTPLADR
>ENST00000371253.7|SNV-14636-A-G|1
RKHLGPVEEYQLLLQVTYR
>ENST00000370435.5|INDEL-12978-C-CA|1
QAQPRAQQ
>ENST00000428154.5|SNV-14440-C-G|6
QMLCYNRRIPIR
>ENST00000322139.4|SNV-35493-C-A|5
GPTQSVGPK
>ENST00000405460.9|SNV-234124-G-A|3
HNLSPLNGTLHFDKTESQK
>ENST00000405460.9|SNV-234124-G-A|6
AKHNLSPLNGTLHFDK
>ENST00000358731.9|SNV-41651-A-G|3
NVDLKNNSLEIDQTENVKPVLRGR
>ENST00000472310.5|INDEL-122380-C-CA|2
NQSNEHTAEMEHMK
>ENST00000524549.1|SNV-3538-A-G|3
MFLCVGR
>ENST00000380586.5|SNV-96996-C-T|4
ITVSKDQSSCTTAWTKSR
>ENST00000549115.5|SNV-122-T-C|3
WRTFPADCVAMCGDCVEKEYPNR
>ENST00000401419.7|SNV-9842-G-A|1
DVISEGRGKTH
>ENST00000381246.6|SNV-8122-A-G|1
LRNISENADFFASLQLSESAARLR
>ENST00000503569.5|SNV-19260-G-A|1
LLHRCLADRR
>FUSION-ENST00000417403.5:21595-ENST00000348904.4:17189|19
GPRRPPGHQCYLSPHETWKVPR
>ENST00000510207.5|INDEL-16142-G-GA|1
TAINSWKCRL
>ENST00000360954.3|SNV-656-A-C|2
AAHAPPALATAPDGTPPR
>ENST00000332700.6|SNV-291-T-A|2
SFLNENLLR
>ENST00000640505.1|SNV-94876-A-G|6
GGKGLKQATETAILNANYVAK
>ENST00000640464.1|SNV-234124-G-A|1
GPFILIRLSPRRPLCCTHFK
>FUSION-ENST00000417403.5:21595-ENST00000348904.4:17189|28
YRDICLVK
>ENST00000548372.5|SNV-19004-C-T|5
MTSEAALAKLLYVLGQPGLSLDVRK
>ENST00000569862.5|SNV-19456-G-A|1
LVERHLPLEYR
>ENST00000458570.5|SNV-34200-C-T|2
MEEHDQASPSGF
>ENST00000354550.4|SNV-96996-C-T|3
DQSSCTTAWR
>ENST00000510207.5|INDEL-16142-G-GA|4
KTAINSWKCR
>ENST00000559364.1|SNV-213995-G-C|6
MDETSNDAFDSLQR
>ENST00000500337.6|INDEL-30212-T-TT|2
NQTNDVFK
>ENST00000319194.9|SNV-39813-G-A|1
ISIQASHCHSDTIRLEIISNKPYK
>ENST00000370435.5|INDEL-12978-C-CA|2
DRQAQPRAQQ
>ENST00000252797.6|SNV-3106-A-C|6
QSSEMAAHRRTHSGEKPSPCPQCGR
>ENST00000421745.6|SNV-38529-G-A|1
AMCFTCSICLVCWEPTDEPWSEHER
>ENST00000506835.1|INDEL-1493-G-GA|12
KKTVLQLSK
>ENST00000377636.8|SNV-647-T-G|1
EGILVLSAPFLR
>ENST00000447166.2|SNV-44222-C-G|6
HRSPSQRSHGGPSER
>ENST00000330553.6|INDEL-2870-G-GAG|7
TSLWCSR
>ENST00000265807.8|MNV-50543-CA-C|1
VPQKPERPPLPPSLSS
>ENST00000319194.9|SNV-39813-G-A|2
ISIQASHCHSDTIR
>ENST00000539065.5|SNV-46857-A-G|2
LELNLEDFDIHELR
>ENST00000284601.4|SNV-197455-T-C|3
TVLSENR
>FUSION-ENST00000417403.5:21595-ENST00000348904.4:17189|29
FQEPPRYRDICLVK
>FUSION-ENST00000417403.5:21595-ENST00000348904.4:17189|24
KTVHLPIFPNSLAMVIR
>ENST00000343258.8|SNV-216135-A-G|2
MASTSSIPEDKMG
>ENST00000343258.8|SNV-216135-A-G|4
MASTSSIPEDK
>ENST00000500337.6|INDEL-30212-T-TT|9
TFPSLFYCDSR
>ENST00000506835.1|INDEL-1493-G-GA|2
QNVHQLSRK
>ENST00000326303.4|SNV-592-A-C|2
RDVQIPFVVELEVLDGHAPEPGR
>ENST00000652409.1|SNV-37361-C-T|2
FDSDLCIQTIDEIRR
>ENST00000484994.1|SNV-4689-T-C|3
QLHTKNPPLK
>ENST00000313766.6|SNV-3087-G-A|2
YKLYSRHNPAIEALLHDLSSQR
>ENST00000379651.7|SNV-72477-C-T|2
KAISTSTSGAGDVGK
>ENST00000327921.13|SNV-176533-G-A|1
DDVILIGTTR
>ENST00000356840.8|MNV-1494-TA-T|4
LTILDCSLR
>FUSION-ENST00000222219.8:665-ENST00000585791.1:39373|2
TCCILAARCR
>ENST00000430580.6|INDEL-49383-C-CA|2
HADGSGR
>ENST00000500337.6|INDEL-30212-T-TT|3
YVFNRNQTNDVFKTWSSY
>ENST00000522065.5|SNV-86010-C-G|1
MPPAPTT
>ENST00000317121.6|SNV-85-G-T|3
NHMSSSLK
>ENST00000359568.10|INDEL-29029-G-GA|1
QREKNPA
>ENST00000262738.8|SNV-148132-G-A|5
LSRNETQMDGAR
>FUSION-ENST00000270645.8:11177-ENST00000600429.5:396|1
DGYVQVEEYIDPATGGMRGPRPK
>ENST00000540921.5|SNV-34200-C-T|2
LKQLMEEHDQASPSGF
>ENST00000473130.5|SNV-66476-A-G|4
GGHGGAGGGGAVRLPAVRLLCLR
>ENST00000417461.5|SNV-322778-G-T|1
VTYSDTLNHLEK
>FUSION-ENST00000222219.8:665-ENST00000585791.1:39373|1
TCCILAARCRR
>ENST00000559364.1|SNV-213995-G-C|22
MKQAMMPLILYK
>ENST00000284601.4|SNV-197455-T-C|4
LDLQLGMLPTDKTVLSENRDLR
>ENST00000579352.1|SNV-5813-C-T|1
ALVAPAWPQPLPADLVFPLHARR
>ENST00000519380.1|INDEL-28419-C-CA|3
KWNLRIFLYGILLLSEDDQDVSVQC
>ENST00000465651.1|SNV-23277-C-G|5
GGDVRGAAYFLLQR
>ENST00000640505.1|SNV-94876-A-G|7
MGGKGLKQATETAILNANYVAK
>ENST00000330553.6|MNV-2873-ACG-A|5
GRLDSELRNAGPCGGLQEQVR
>ENST00000569862.5|SNV-19456-G-A|8
MRRQGLVTDQVSLHMLVER
>ENST00000503569.5|SNV-19260-G-A|2
LLHRCLADR
>ENST00000268125.10|SNV-10854-T-C|3
YFTTTYNVVKPFLK
>ENST00000470432.5|SNV-3516-C-T|2
QGEARFSCFQEEAPQSHYQLR
>ENST00000262738.8|SNV-148132-G-A|4
LSRNETQMDGARALQLVR
>ENST00000357006.8|SNV-5709-A-T|5
EQIACQACGKTFSVEGR
>ENST00000522328.1|MNV-50543-CA-C|6
DLPFHPASVPK
>ENST00000374840.8|SNV-58847-A-G|2
SFKPRCKHSHFIWNR
>ENST00000591892.2|SNV-19065-T-C|5
ALAMSQKLEIAAYGMNWIHPQGR
>ENST00000648908.2|SNV-108140-T-G|5
GCVIRNTDFCHGLVICAGADTK
>ENST00000639639.1|SNV-94876-A-G|1
QATETAILNANYVAKRLETHYR
>ENST00000335238.4|SNV-89-C-A|2
KNVTEFILIGLTQNTIMEK
>ENST00000322139.4|SNV-35493-C-A|6
WRGPTQSVGPK
>ENST00000370056.9|SNV-216135-A-G|8
KWSYGFYLIHTR
>ENST00000330553.6|INDEL-2870-G-GAG|15
TSRTSTR
>ENST00000674341.1|SNV-148132-G-A|2
MDGARALQLVRALR
>ENST00000405460.9|SNV-234124-G-A|1
TESQKTIVLHTLQDTVLEEDRR
>ENST00000354550.4|SNV-96996-C-T|5
ITVSKDQSSCTTAWR
>ENST00000256389.5|SNV-11643-G-T|1
FLPSVTLCR
>FUSION-ENST00000409762.5:67183-ENST00000409544.5:127309|172
TSLCVLGPGDEAPAYIEINRK
>ENST00000407775.7|SNV-1210605-G-C|2
SQLPQSQKAMQTK
>ENST00000369426.9|SNV-98324-C-G|4
LPRLQHLHQWKGK
>ENST00000613886.4|SNV-86010-C-G|2
TQSRLTPPTMPPAPTTQGAPR
>ENST00000549757.5|SNV-7826-C-T|5
NEEDYEVNDDKNPVSCR
>ENST00000550164.6|SNV-7826-C-T|2
NPVSCRK
>ENST00000640464.1|SNV-234124-G-A|2
MGPFILIRLSPRRPLCCTHFK
>ENST00000356840.8|MNV-1494-TA-T|2
LTILDCSLRVAKVK
>ENST00000370056.9|SNV-216135-A-G|9
ENKKWSYGFYLIHTR
>ENST00000331203.7|SNV-48844-C-G|1
TISFHYLSLPSNVKTPITLFR
>ENST00000610068.5|SNV-13620-T-C|2
SQKLEIAAYGMNWIHPQ
>ENST00000646274.1|SNV-43705-A-G|2
VESCLAQVLQKDVGK
>ENST00000551093.5|SNV-122-T-C|2
PADCVAMCGDCVEK
>ENST00000473989.8|SNV-30967-G-A|3
DSLSLATMIR
>ENST00000430580.6|INDEL-49383-C-CA|1
HADGSGRA
>ENST00000522065.5|SNV-86010-C-G|4
PDSPVDVKTQSRLTPPTMPPAPTT
>ENST00000428154.5|SNV-14440-C-G|1
ELEARIDAVNAETIREVCTK
>ENST00000543253.5|INDEL-4949-C-CA|1
TIQCQSSFNICGSL
>ENST00000268125.10|SNV-10854-T-C|9
MVDMLQDSFPARFKAIHFIHQPR
>ENST00000382031.5|SNV-17954-C-T|1
LVGRGGRCR
>ENST00000472310.5|INDEL-122380-C-CA|6
MCSVQREKNQSNEHTAEMEHMK
>ENST00000446149.6|SNV-45710-A-C|3
MVQDPEPPKCALTPCPRPPTPLADR
>ENST00000640464.1|SNV-234124-G-A|3
GPFILIRLSPR
>FUSION-ENST00000222219.8:665-ENST00000585791.1:39373|12
GHTKARSAAPSSGR
>ENST00000640464.1|SNV-234124-G-A|4
MGPFILIRLSPR
>FUSION-ENST00000417403.5:21595-ENST00000348904.4:17189|27
YRDICLVKK
>ENST00000428154.5|SNV-14440-C-G|3
IPIRELEARIDAVNAETIR
>ENST00000621728.4|SNV-14026-G-A|4
SLQVLRGSQEAPPVPGPAR
>ENST00000472714.1|SNV-73757-G-A|4
AEMLLKEAKR
>ENST00000549757.5|SNV-7826-C-T|3
NEEDYEVNDDKNPVSCRK
>ENST00000417461.5|SNV-322778-G-T|2
DSKVTYSDTLNHLEK
>FUSION-ENST00000417403.5:21595-ENST00000348904.4:17189|25
DICLVKKTVHLPIFPNSLAMVIR
>ENST00000485587.1|SNV-9842-G-A|7
MRARPKDVISEGR
>ENST00000540921.5|SNV-34200-C-T|1
QLMEEHDQASPSGF
>ENST00000523207.2|SNV-31030-G-T|3
EGEEFDNTCCPYK
>ENST00000639639.1|SNV-94876-A-G|3
QATETAILNANYVAK
>ENST00000292478.9|SNV-36408-C-A|3
KRDLEPSDATYTALLNVCAESPWK
>ENST00000392441.8|SNV-155-C-T|2
MNPSAAFLAGRQNIGSEVEISTIEK
>FUSION-ENST00000417403.5:21595-ENST00000348904.4:17189|21
MSGCSSSSELTQTRGPR
>ENST00000392441.8|SNV-155-C-T|4
MNPSAAFLAGR
>ENST00000324803.6|INDEL-3926-T-TCA|6
GVPACSRAHMECPPAHTR
>ENST00000399322.7|SNV-796723-C-T|1
LVQCSCVVIRTSK
>ENST00000305586.11|SNV-94938-A-C|1
GPNYPSGYGTNSELSNPSETESERK
>ENST00000464528.5|SNV-17475-G-A|2
MAPLSSEDFFLSGSKDRTVR
>ENST00000472411.1|SNV-35856-C-G|3
VPSSGGRCR
>ENST00000517493.5|SNV-86010-C-G|3
LTPPTMPPAPTTQ
>ENST00000370435.5|INDEL-12978-C-CA|7
TAEDKKSGTK
>ENST00000591892.2|SNV-19065-T-C|6
ALAMSQK
>ENST00000240285.10|INDEL-28419-C-CA|2
QATNNNEAKK
>ENST00000621728.4|SNV-14026-G-A|2
GSQEAPPVPGPARGLPGPRPEK
>ENST00000559364.1|SNV-213995-G-C|3
DETSNDAFDSLQRK
>ENST00000591892.2|SNV-19065-T-C|2
LEIAAYGMNWIHPQGR
>ENST00000417996.2|INDEL-4822-T-TG|MNV-4825-GT-G|4
DDLARLLTDYQELMNVK
>ENST00000399134.5|SNV-5395-G-A|1
ILQQDWSDLMADPAGVQREYEHFK
>ENST00000367330.6|SNV-35856-C-G|4
WKVQVQEQRK
>ENST00000357006.8|SNV-5708-G-T|4
EQIACQACGKTFSYEGRLR
>ENST00000472411.1|SNV-35856-C-G|1
CRCRSSGR
>ENST00000260184.11|SNV-152984-C-T|3
SVVFAQDSVYLDALNYRQMSGCAGR
>ENST00000370056.9|SNV-216135-A-G|6
WSYGFYLIHTR
>FUSION-ENST00000417403.5:21595-ENST00000348904.4:17189|9
VLRTPQSLLK
>ENST00000437219.6|SNV-17475-G-A|1
CMAPLSSEDFFLSGSKDRTVR
>ENST00000368913.7|SNV-14026-G-A|5
VPSGGPSRYSGGPRK
>ENST00000464528.5|SNV-17475-G-A|6
MAPLSSEDFFLSGSK
>ENST00000518659.5|SNV-915159-A-C|2
SLLKIPMTQSTVPLNLIR
>ENST00000371253.7|SNV-14636-A-G|2
ELIVNKRK
>ENST00000248142.7|SNV-2373-C-T|2
EWAMVGCVPILPVLSCR
>ENST00000674341.1|SNV-148132-G-A|3
DGARALQLVR
>ENST00000592078.1|SNV-3832-G-C|3
MPRTLPHCPSAWGPAVCAPP
>ENST00000522328.1|MNV-50543-CA-C|7
NQKDLPFHPASVPKLR
>ENST00000317121.6|SNV-85-G-T|4
MNHMSSSLK
>ENST00000324803.6|INDEL-3926-T-TCA|4
LLTHVPMWSAR
>ENST00000417996.2|INDEL-4822-T-TG|2
LQELQAALQQAKDDLARLLT
>ENST00000523207.2|SNV-31030-G-T|5
EREGEEFDNTCCPYK
>ENST00000402506.5|SNV-696-G-A|3
LWDEHMKWMKGWTDR
>ENST00000368913.7|SNV-14026-G-A|2
KHLLYLGRPEGYR
>ENST00000447166.2|SNV-44222-C-G|1
SHGGPSERSHCSPSERR
>ENST00000548372.5|SNV-19004-C-T|3
LLYVLGQPGLSLDVR
>ENST00000446149.6|SNV-45710-A-C|1
CALTPCPRPPTPLADR
>ENST00000260184.11|SNV-152984-C-T|1
QMSGCAGRR
>ENST00000324803.6|INDEL-3926-T-TCA|2
LLTRAHVECLPAHTR
>ENST00000430580.6|INDEL-49383-C-CA|5
EGEEDQNPPCPRLSRHADGSGR
>ENST00000506835.1|INDEL-1493-G-GA|10
KTVLQLSKITQKPLPR
>ENST00000284601.4|SNV-197455-T-C|5
LDLQLGMLPTDKTVLSENR
>ENST00000649772.1|SNV-15681-C-A|4
KQKPETLNIEKR
>ENST00000473130.5|SNV-66476-A-G|2
LLCLRVPVHLPPGTPGVPAIPDGAP
>ENST00000308284.10|SNV-16390-C-A|4
ATAPSKDQDR
>ENST00000441560.6|SNV-95524-T-A|3
KMEENCGGDKPFLAPNDLQTK
>ENST00000548372.5|SNV-19004-C-T|2
LLYVLGQPGLSLDVRK
>ENST00000297866.9|SNV-36425-G-T|1
TANFEIYPEKGK
>FUSION-ENST00000591501.1:126-ENST00000264651.3:1819|3
MLTPSPLRGTEDHCCHC
>ENST00000559364.1|SNV-213995-G-C|9
PLILYKGSVWK
>ENST00000510207.5|INDEL-16142-G-GA|6
EKKTAINSWK
>FUSION-ENST00000591501.1:126-ENST00000264651.3:1819|2
LTPSPLRGTEDHCCHC
>ENST00000308284.10|SNV-16390-C-A|2
DQDRGFR
>ENST00000370056.9|SNV-216135-A-G|7
KWSYGFYLIHTRGQNGLEFYCK
>ENST00000522065.5|SNV-86010-C-G|5
MPDSPVDVKTQSRLTPPTMPPAPTT
>ENST00000478045.5|SNV-13313-C-T|1
SPSLPAAAPTSSCCS
>ENST00000549115.5|SNV-122-T-C|1
TFPADCVAMCGDCVEKEYPNR
>ENST00000646274.1|SNV-43705-A-G|7
MEPRVESCLAQVLQK
>ENST00000610068.5|SNV-13620-T-C|3
MSQKLEIAAYGMNWIHPQ
>ENST00000649772.1|SNV-15681-C-A|5
KQKPETLNIEK
>ENST00000417996.2|INDEL-4822-T-TG|1
DDLARLLT
>ENST00000522065.5|SNV-86010-C-G|2
LTPPTMPPAPTT
>FUSION-ENST00000417403.5:21595-ENST00000348904.4:17189|8
VLRTPQSLLKAQK
>ENST00000413465.6|MNV-12645-AGA-A|3
VEGNLRVEYLDDKHFST
>ENST00000335238.4|SNV-89-C-A|1
NVTEFILIGLTQNTIMEK
>ENST00000500337.6|INDEL-30212-T-TT|7
LMVLSSLDVIYILDFTSYPR
>ENST00000478396.1|SNV-46857-A-G|3
NYVELMQMNK
>ENST00000306507.6|SNV-967-C-A|1
QPAKPPYSYIALITMAILQSPQKR
>FUSION-ENST00000417403.5:21595-ENST00000348904.4:17189|10
LLKVLRTPQSLLK
>ENST00000559364.1|SNV-213995-G-C|21
KQAMMPLILYK
>ENST00000517354.5|MNV-33943-TTAA-T|2
MVTQGLQTPFITSAPMALSI
>ENST00000255078.8|SNV-34418-G-A|2
CTAGVTTLGQFYQLCSR
>ENST00000522328.1|MNV-50543-CA-C|4
DLPFHPASVPKLRGISSK
>ENST00000380586.5|SNV-96996-C-T|6
GSARITVSKDQSSCTTAWTK
>ENST00000252797.6|SNV-3106-A-C|4
RTHSGEKPSPCPQCGRR
>ENST00000523207.2|SNV-31030-G-T|2
EGEEFDNTCCPYKR
>ENST00000324803.6|INDEL-3926-T-TCA|7
RGVPACSRAHMECPPAHTR
>ENST00000519380.1|INDEL-28419-C-CA|2
WNLRIFLYGILLLSEDDQDVSVQC
>FUSION-ENST00000409762.5:67183-ENST00000409544.5:127309|175
GYLKTSLCVLGPGDEAPAYIEINR
>ENST00000292478.9|SNV-36408-C-A|2
RDLEPSDATYTALLNVCAESPWK
>ENST00000428154.5|SNV-14440-C-G|2
ELEARIDAVNAETIR
>FUSION-ENST00000346329.7:30796-ENST00000449833.6:760112|4
RKLEINPR
>ENST00000392441.8|SNV-155-C-T|1
NPSAAFLAGRQNIGSEVEISTIEK
>ENST00000549115.5|SNV-122-T-C|5
RWRTFPADCVAMCGDCVEK
>ENST00000506835.1|INDEL-1493-G-GA|9
TVLQLSK
>ENST00000379651.7|SNV-72477-C-T|1
AISTSTSGAGDVGK
>ENST00000401419.7|SNV-9842-G-A|2
DVISEGRGK
>ENST00000330553.6|INDEL-2870-G-GAG|1
MWMQHTWAGWICMAKWAP
>ENST00000437219.6|SNV-17475-G-A|3
CMAPLSSEDFFLSGSK
>ENST00000522328.1|MNV-50543-CA-C|1
GISSKTS
>ENST00000397621.6|SNV-8771-C-A|2
CVLAQVCKDWRR
>ENST00000357006.8|SNV-5708-G-T|5
EQIACQACGKTFSYEGR
>ENST00000330553.6|MNV-2873-ACG-A|4
LDSELRNAGPCGGLQEQVR
>ENST00000468917.1|INDEL-964-T-TT|33
TCLPSEIFKLELQNVPRHASFSDVR
>ENST00000216254.9|SNV-59434-G-C|1
HPNGTQETILLNHTFNDTQIEWFR
>ENST00000559364.1|SNV-213995-G-C|14
MPLILYK
>ENST00000330553.6|INDEL-2870-G-GAG|11
MKSTSTLLQRTSLWCSR
>ENST00000506835.1|INDEL-1493-G-GA|1
QNVHQLSRKTVQR
>ENST00000330553.6|MNV-2873-ACG-A|3
LDSELRNAGPCGGLQEQVRG
>ENST00000520172.5|SNV-86010-C-G|7
TQSRLTPPTMPPAPTTQGAPRT
>ENST00000469560.1|SNV-14440-C-G|6
LCYNRRIPIR
>ENST00000380573.4|SNV-96996-C-T|2
DQSSCTTAWVR
>ENST00000544378.6|INDEL-60477-A-AA|2
DLCSLAAEGIWQKKDPFQSR
>ENST00000262304.9|SNV-33486-G-A|2
QAVCLTRHLTAFGASLFMPPSHVR
>ENST00000330553.6|INDEL-2870-G-GAG|8
STSTLLQRTSLWCSRR
>ENST00000402506.5|SNV-696-G-A|2
WMKGWTDR
>ENST00000297866.9|SNV-36425-G-T|4
KTANFEIYPEK
>ENST00000260184.11|SNV-152984-C-T|2
QMSGCAGR
>ENST00000330553.6|INDEL-2870-G-GAG|21
LDSELRGTCR
>ENST00000559364.1|SNV-213995-G-C|5
DETSNDAFDSLQR
>ENST00000330553.6|INDEL-2870-G-GAG|13
TSTRMKSTSTLLQR
>ENST00000368913.7|SNV-14026-G-A|4
YSGGPRK
>ENST00000521013.1|INDEL-28419-C-CA|1
MKQKNGI
>ENST00000648908.2|SNV-108140-T-G|2
NTDFCHGLVICAGADTKIMK
>ENST00000367330.6|SNV-35856-C-G|3
VQVQEQR
>ENST00000523207.2|SNV-31030-G-T|6
EAETMREREGEEFDNTCCPYK
>ENST00000500337.6|INDEL-30212-T-TT|4
YVFNRNQTNDVFK
>ENST00000648908.2|SNV-108140-T-G|3
NTDFCHGLVICAGADTK
>ENST00000413465.6|MNV-12645-AGA-A|4
VEGNLRVEYLDDK
>ENST00000484994.1|SNV-4689-T-C|1
QLHTKNPPLKK
>ENST00000417996.2|MNV-4825-GT-G|1
LLRTTRS
>ENST00000313766.6|SNV-3087-G-A|4
FHIGINRYK
>ENST00000361558.7|SNV-29991-G-A|2
ARAWSAPVCRPTQPSVPNR
>ENST00000369426.9|SNV-98324-C-G|3
LQHLHQWKGK
>ENST00000649772.1|SNV-15681-C-A|3
QKPETLNIEK
>ENST00000640464.1|SNV-234124-G-A|6
MGPFILIR
>FUSION-ENST00000417403.5:21595-ENST00000348904.4:17189|22
MSGCSSSSELTQTR
>ENST00000413465.6|MNV-12645-AGA-A|1
VEYLDDKHFST
>FUSION-ENST00000417403.5:21595-ENST00000348904.4:17189|1
NLYLHQHQQSSNKS
>ENST00000551093.5|SNV-122-T-C|1
PADCVAMCGDCVEKEYPNR
>ENST00000405460.9|SNV-234124-G-A|7
LEWTIDEKAKHNLSPLNGTLHFDK
>ENST00000226021.5|SNV-9499-G-T|2
NCSYFRHFNPGESSEIF
>ENST00000500337.6|INDEL-30212-T-TT|5
NFSFAILALCNNHIIFTSHLFIR
>ENST00000591892.2|SNV-19065-T-C|1
LEIAAYGMNWIHPQGRADETIQK
>ENST00000468917.1|INDEL-964-T-TT|34
TCLPSEIFKLELQNVPR
>ENST00000330553.6|INDEL-2870-G-GAG|16
TLWRTSRTSTR
>ENST00000330553.6|INDEL-2870-G-GAG|6
TSLWCSRR
>ENST00000368913.7|SNV-14026-G-A|3
YSGGPRKHLLYLGRPEGYR
>ENST00000506835.1|INDEL-1493-G-GA|3
QNVHQLSR
>ENST00000518659.5|SNV-915159-A-C|3
TAGYKSLLKIPMTQSTVPLNLIR
>ENST00000522328.1|MNV-50543-CA-C|5
DLPFHPASVPKLR
>ENST00000330553.6|INDEL-2870-G-GAG|18
GTCRTLWRTSR
>ENST00000399134.5|SNV-5395-G-A|2
ILQQDWSDLMADPAGVQR
>ENST00000367330.6|SNV-35856-C-G|2
VQVQEQRK
>ENST00000646274.1|SNV-43705-A-G|3
VESCLAQVLQK
>ENST00000371253.7|SNV-14636-A-G|4
KELIVNKR
>ENST00000464528.5|SNV-17475-G-A|5
APLSSEDFFLSGSK
>ENST00000579352.1|SNV-5813-C-T|2
ALVAPAWPQPLPADLVFPLHAR
>ENST00000262738.8|SNV-148132-G-A|1
NETQMDGARALQLVRALR
>ENST00000369426.9|SNV-98324-C-G|1
GKTTKQK
>ENST00000461044.5|SNV-94938-A-C|1
GRRGPNYP
>ENST00000641804.1|SNV-13960-C-T|3
YAAVCRLLR
>ENST00000472310.5|INDEL-122380-C-CA|4
EKNQSNEHTAEMEHMK
>ENST00000473130.5|SNV-66476-A-G|3
LPAVRLLCLR
>ENST00000268125.10|SNV-10854-T-C|2
YFTTTYNVVKPFLKSK
>ENST00000472411.1|SNV-35856-C-G|4
VPSSGGR
>ENST00000517354.5|MNV-33943-TTAA-T|1
VTQGLQTPFITSAPMALSI
>ENST00000559364.1|SNV-213995-G-C|16
QAMMPLILYKGSVWKK
>ENST00000268125.10|SNV-10854-T-C|8
FKAIHFIHQPR
>ENST00000297866.9|SNV-36425-G-T|5
NQCELLPVTYHFKKTANFEIYPEK
>ENST00000256389.5|SNV-11643-G-T|2
DCKFLPSVTLCR
>FUSION-ENST00000417403.5:21595-ENST00000348904.4:17189|23
TVHLPIFPNSLAMVIR
>ENST00000524549.1|SNV-3538-A-G|1
FLCVGRR
>ENST00000252797.6|SNV-3106-A-C|3
THSGEKPSPCPQCGR
>ENST00000522065.5|SNV-86010-C-G|3
TQSRLTPPTMPPAPTT
>ENST00000579352.1|SNV-5813-C-T|3
MALVAPAWPQPLPADLVFPLHARR
>ENST00000522328.1|MNV-50543-CA-C|8
NQKDLPFHPASVPK
>FUSION-ENST00000598833.1:11177-ENST00000600429.5:396|2
DIVIAVSGGWGTLSPTPFR
>ENST00000216039.9|SNV-13614-G-T|2
GKNCELLLVVP
>ENST00000370435.5|INDEL-12978-C-CA|5
RACGRDR
>ENST00000559364.1|SNV-213995-G-C|13
MMPLILYKGSVWK
>ENST00000518659.5|SNV-915159-A-C|1
IPMTQSTVPLNLIR
>FUSION-ENST00000270645.8:11177-ENST00000600429.5:396|2
DGYVQVEEYIDPATGGMR
>ENST00000510207.5|INDEL-16142-G-GA|3
TAINSWK
>ENST00000330553.6|INDEL-2870-G-GAG|10
STSTLLQR
>ENST00000473989.8|SNV-30967-G-A|1
DSLSLATMIRKFQK
>ENST00000262738.8|SNV-148132-G-A|2
NETQMDGARALQLVR
>ENST00000337526.11|MNV-62428-AAGAAGAGGAGGA-A|1
EPEDEEEEEEDEDEDLEELEVLER
>ENST00000330553.6|INDEL-2870-G-GAG|14
TSRTSTRMK
>ENST00000361558.7|SNV-29991-G-A|1
AWSAPVCRPTQPSVPNR
>ENST00000330553.6|INDEL-2870-G-GAG|4
RMWMQHTWAGWICMAK
>ENST00000359621.5|SNV-9278-G-A|1
LQTNEAVPDVLQQGR
>ENST00000330553.6|INDEL-2870-G-GAG|5
TSLWCSRRMWMQHTWAGWICMAK
>ENST00000248142.7|SNV-2373-C-T|1
EWAMVGCVPILPVLSCRILR
>ENST00000503569.5|SNV-19260-G-A|5
REAVKLLHR
>ENST00000356840.8|MNV-1494-TA-T|6
LGIMKLTILDCSLR
>ENST00000500337.6|INDEL-30212-T-TT|10
GCFDSPAKTFPSLFYCDSR
>ENST00000381246.6|SNV-8122-A-G|3
RLRNISENADFFASLQLSESAAR
>ENST00000466527.1|SNV-38529-G-A|1
CFTCSICLVCWEPTDEPWSEHER
>ENST00000399322.7|SNV-796723-C-T|2
LVQCSCVVIR
>ENST00000458570.5|SNV-34200-C-T|1
EEHDQASPSGF
>ENST00000309931.3|MNV-50417-TCA-T|2
TARIWDADWPVPPGS
>ENST00000506835.1|INDEL-1493-G-GA|7
TVLQLSKITQKPLPRQNVHQLSR
>ENST00000548372.5|SNV-19004-C-T|6
TSEAALAKLLYVLGQPGLSLDVR
>ENST00000261275.4|SNV-374250-A-G|1
LDPLQENCNAVRLTLK
>ENST00000370056.9|SNV-216135-A-G|2
GQNGLEFYCKTK
>ENST00000472310.5|INDEL-122380-C-CA|8
IAYDVQCPKREKPK
>ENST00000563254.1|SNV-10854-T-C|4
MVDMLQPRYFTTTYNVVKPFLKSK
>ENST00000506835.1|INDEL-1493-G-GA|6
ITQKPLPR
>ENST00000399134.5|SNV-5395-G-A|3
RILQQDWSDLMADPAGVQREYEHFK
>ENST00000330553.6|INDEL-2870-G-GAG|22
GRLDSELRGTCR
>ENST00000261275.4|SNV-374250-A-G|2
LDPLQENCNAVR
>ENST00000539065.5|SNV-46857-A-G|3
EKLELNLEDFDIHELRR
>ENST00000322139.4|SNV-35493-C-A|4
GPTQSVGPKIQDYLNRPRPTWEEVK
>ENST00000569862.5|SNV-19456-G-A|3
QGLVTDQVSLHMLVERHLPLEYR
>ENST00000646274.1|SNV-43705-A-G|5
MEPRVESCLAQVLQKDVGK
>ENST00000646274.1|SNV-43705-A-G|6
EPRVESCLAQVLQK
>FUSION-ENST00000417403.5:21595-ENST00000348904.4:17189|5
TPQSLLKAQKNLYLHQHQQSSNK
>ENST00000500337.6|INDEL-30212-T-TT|6
WDSSWFVDMPIWK
>FUSION-ENST00000417403.5:21595-ENST00000348904.4:17189|13
MQPGSRMQR
>ENST00000475390.2|SNV-8078-G-A|1
SPENLTHHDVR
>ENST00000525864.5|SNV-49653-C-T|2
ELVPLCFERFWIIIKQE
>ENST00000674341.1|SNV-148132-G-A|11
MNEKLSRNETQMDGAR
>ENST00000447166.2|SNV-44222-C-G|3
SHGGPSER
>ENST00000464528.5|SNV-17475-G-A|1
APLSSEDFFLSGSKDRTVR
>ENST00000401419.7|SNV-9842-G-A|4
ARPKDVISEGRGK
>ENST00000569862.5|SNV-19456-G-A|4
QGLVTDQVSLHMLVER
>ENST00000358731.9|SNV-41651-A-G|2
NNSLEIDQTENVKPVLR
>ENST00000466527.1|SNV-38529-G-A|2
MCFTCSICLVCWEPTDEPWSEHER
>ENST00000513588.5|SNV-539559-G-A|1
SLQESGILDPQDYSTGETSSR
>ENST00000380573.4|SNV-96996-C-T|3
ITVSKDQSSCTTAWVRSK
>ENST00000306507.6|SNV-967-C-A|2
QPAKPPYSYIALITMAILQSPQK
>ENST00000295213.9|SNV-33659-G-T|5
SRSLIPICPR
>ENST00000478396.1|SNV-46857-A-G|1
NYVELMQMNKLVYFA
>ENST00000485587.1|SNV-9842-G-A|6
RARPKDVISEGR
>ENST00000262738.8|SNV-148132-G-A|3
NETQMDGAR
>ENST00000417461.5|SNV-322778-G-T|3
NSEDEAQEAKDSKVTYSDTLNHLEK
>ENST00000313766.6|SNV-3087-G-A|1
LYSRHNPAIEALLHDLSSQR
>ENST00000559364.1|SNV-213995-G-C|4
MDETSNDAFDSLQRK
>ENST00000484994.1|SNV-4689-T-C|4
MQLHTKNPPLK
>ENST00000357006.8|SNV-5708-G-T|3
TFSYEGR
>FUSION-ENST00000417403.5:21595-ENST00000348904.4:17189|26
DICLVKK
>ENST00000610068.5|SNV-13620-T-C|4
ALAMSQKLEIAAYGMNWIHPQ
>ENST00000549115.5|SNV-122-T-C|4
WRTFPADCVAMCGDCVEK
>ENST00000268125.10|SNV-10854-T-C|6
AIHFIHQPR
>ENST00000473130.5|SNV-66476-A-G|1
VPVHLPPGTPGVPAIPDGAP
>ENST00000297866.9|SNV-36425-G-T|2
TANFEIYPEK
>ENST00000465651.1|SNV-23277-C-G|3
GAAYFLLQR
>ENST00000428154.5|SNV-14440-C-G|4
IPIRELEAR
>ENST00000504169.2|INDEL-1493-G-GA|2
RVIEGKK
>ENST00000472310.5|INDEL-122380-C-CA|1
NQSNEHTAEMEHMKSLVHR
>ENST00000377942.7|SNV-2109-G-A|2
TAKDTVVAHVQAR
>ENST00000540921.5|SNV-34200-C-T|3
KLKQLMEEHDQASPSGF
>ENST00000473989.8|SNV-30967-G-A|5
YKDSLSLATMIR
>ENST00000520172.5|SNV-86010-C-G|2
MPPAPTTQGAPRT
>ENST00000539171.1|SNV-155-C-T|2
MNPSAAFLAGRQAR
>FUSION-ENST00000346329.7:30796-ENST00000449833.6:760112|1
LEINPRR
>ENST00000327921.13|SNV-176533-G-A|2
TVAEGKDDVILIGTTR
>ENST00000407775.7|SNV-1210605-G-C|1
SQLPQSQKAMQTKDASSDTELDK
>ENST00000524549.1|SNV-3538-A-G|4
CFSAWAEDDHMLIQNEYCNGE
>ENST00000447166.2|SNV-44222-C-G|5
SPSQRSHGGPSER
>ENST00000367330.6|SNV-35856-C-G|5
WKVQVQEQR
>ENST00000370056.9|SNV-216135-A-G|5
WSYGFYLIHTRGQNGLEFYCK
>ENST00000559364.1|SNV-213995-G-C|17
QAMMPLILYKGSVWK
>ENST00000356840.8|MNV-1494-TA-T|3
LTILDCSLRVAK
>ENST00000420713.2|SNV-18627-A-T|2
SYGKCGQEDLQVK
>ENST00000317121.6|SNV-85-G-T|2
MNHMSSSLKISNSSK
>ENST00000559364.1|SNV-213995-G-C|7
GSVWKKK
>ENST00000569862.5|SNV-19456-G-A|5
RQGLVTDQVSLHMLVERHLPLEYR
>ENST00000428154.5|SNV-14440-C-G|5
RIPIRELEAR
>ENST00000569862.5|SNV-19456-G-A|7
RRQGLVTDQVSLHMLVER
>ENST00000525864.5|SNV-49653-C-T|4
WQRELVPLCFERFWIIIK
>ENST00000549115.5|SNV-122-T-C|2
TFPADCVAMCGDCVEK
>ENST00000472310.5|INDEL-122380-C-CA|5
CSVQREKNQSNEHTAEMEHMK
>ENST00000579352.1|SNV-5813-C-T|5
TRMALVAPAWPQPLPADLVFPLHAR
>ENST00000472310.5|INDEL-122380-C-CA|3
EKNQSNEHTAEMEHMKSLVHR
>ENST00000295213.9|SNV-33659-G-T|2
SLIPICPRSQIGLNTMSR
>ENST00000548372.5|SNV-19004-C-T|1
LLYVLGQPGLSLDVRKELLTK
>ENST00000402506.5|SNV-696-G-A|1
GWTDRWTDGWMDGWMDEWSPTPALR
>ENST00000473989.8|SNV-30967-G-A|2
DSLSLATMIRK
>ENST00000330553.6|INDEL-2870-G-GAG|17
TLWRTSR
>ENST00000674341.1|SNV-148132-G-A|10
NEKLSRNETQMDGAR
>ENST00000430580.6|INDEL-49383-C-CA|3
LSRHADGSGRA
>ENST00000510207.5|INDEL-16142-G-GA|2
TAINSWKCR
>ENST00000649772.1|SNV-15681-C-A|2
QKPETLNIEKR
>FUSION-ENST00000270645.8:11177-ENST00000600429.5:396|4
NKDGYVQVEEYIDPATGGMR
>ENST00000420713.2|SNV-18627-A-T|5
DSLQKVILRSYGK
>ENST00000500337.6|INDEL-30212-T-TT|1
NQTNDVFKTWSSY
>ENST00000549757.5|SNV-7826-C-T|4
MNEEDYEVNDDKNPVSCRK
>FUSION-ENST00000417403.5:21595-ENST00000348904.4:17189|18
RPPGHQCYLSPHETWK
>ENST00000357006.8|SNV-5708-G-T|1
TFSYEGRLRK
>ENST00000506835.1|INDEL-1493-G-GA|8
TVLQLSKITQKPLPR
>ENST00000539065.5|SNV-46857-A-G|1
LELNLEDFDIHELRR
>FUSION-ENST00000417403.5:21595-ENST00000348904.4:17189|20
GPRRPPGHQCYLSPHETWK
>ENST00000166244.8|SNV-37521-C-T|1
AQRPCFSQIVSVLDALIRSPESLR
>ENST00000417996.2|MNV-4825-GT-G|2
DDLARLLRTTR
>ENST00000413465.6|MNV-12645-AGA-A|2
VEYLDDK
>ENST00000335238.4|SNV-89-C-A|3
KKNVTEFILIGLTQNTIMEK
>ENST00000562297.5|SNV-33486-G-A|1
MPPSHVR
>ENST00000297866.9|SNV-36425-G-T|3
KTANFEIYPEKGK
>ENST00000674341.1|SNV-148132-G-A|4
MDGARALQLVR
>ENST00000252797.6|SNV-3106-A-C|5
RTHSGEKPSPCPQCGR
>ENST00000432879.5|INDEL-491-G-GA|1
GTFCSSSLKISEGHS
>ENST00000367330.6|SNV-35856-C-G|6
VEGAQQRWKVQVQEQR
>ENST00000441560.6|SNV-95524-T-A|1
MEENCGGDKPFLAPNDLQTKHLQLK
>ENST00000549757.5|SNV-7826-C-T|6
MNEEDYEVNDDKNPVSCR
>ENST00000505014.5|MNV-12645-AGA-A|1
EICVWSIWMTNTFR
>ENST00000641804.1|SNV-13960-C-T|1
LLRYIAIMHPR
>ENST00000373471.8|SNV-3561-T-C|1
ANSAVVSWDVPEDEVVIGFAISQQK
>ENST00000548372.5|SNV-19004-C-T|4
TSEAALAKLLYVLGQPGLSLDVRK
>ENST00000478045.5|SNV-13313-C-T|2
CASQAATPSRSPSLPAAAPTSSCCS
>ENST00000308284.10|SNV-16390-C-A|1
DQDRGFRR
>ENST00000322139.4|SNV-35493-C-A|2
IQDYLNRPRPTWEEVKK
>ENST00000370056.9|SNV-216135-A-G|3
GQNGLEFYCK
>ENST00000465651.1|SNV-23277-C-G|6
LSFSQFLTASTSAATGWRGGDVR
>ENST00000330553.6|INDEL-2870-G-GAG|12
MKSTSTLLQR
>ENST00000430580.6|INDEL-49383-C-CA|4
LSRHADGSGR
>ENST00000649772.1|SNV-15681-C-A|1
QKPETLNIEKRR
>ENST00000523207.2|SNV-31030-G-T|1
EGEEFDNTCCPYKRK
>ENST00000267103.10|SNV-6316-C-T|1
YALTTTLSA
>FUSION-ENST00000417403.5:21595-ENST00000348904.4:17189|4
AQKNLYLHQHQQSSNK
>ENST00000563254.1|SNV-10854-T-C|5
MVDMLQPRYFTTTYNVVKPFLK
>ENST00000579450.5|SNV-63580-C-T|1
QNDQRNWKR
>ENST00000258787.12|SNV-13450-C-G|1
DLVWPLPPAVLQPFQDTCHALFWR
>ENST00000639639.1|SNV-94876-A-G|5
GLKQATETAILNANYVAK
>ENST00000478396.1|SNV-46857-A-G|2
MNYVELMQMNKLVYFA
>ENST00000374840.8|SNV-58847-A-G|4
LDGLDLVDTWKSFKPRCK
>ENST00000652409.1|SNV-37361-C-T|3
FDSDLCIQTIDEIR
>FUSION-ENST00000417403.5:21595-ENST00000348904.4:17189|14
VPRMQPGSRMQR
>ENST00000380573.4|SNV-96996-C-T|5
GSARITVSKDQSSCTTAWVR
>FUSION-ENST00000417403.5:21595-ENST00000348904.4:17189|15
VPRMQPGSR
>ENST00000322139.4|SNV-35493-C-A|7
VAYMNPIAMARWRGPTQSVGPK
>ENST00000405460.9|SNV-234124-G-A|4
HNLSPLNGTLHFDK
>ENST00000579450.5|SNV-63580-C-T|2
QNDQRNWK
>ENST00000370056.9|SNV-216135-A-G|1
GQNGLEFYCKTKDLK
>ENST00000522328.1|MNV-50543-CA-C|3
LRGISSK
>FUSION-ENST00000417403.5:21595-ENST00000348904.4:17189|12
MQPGSRMQRLLK
>ENST00000399322.7|SNV-796723-C-T|4
RLVQCSCVVIR
>FUSION-ENST00000222219.8:665-ENST00000585791.1:39373|7
SAAPSSGRSRSSR
>ENST00000495388.6|SNV-539559-G-A|2
QRTPGLSWNN
>ENST00000368913.7|SNV-14026-G-A|7
APPALLTRVPSGGPSRYSGGPR
>ENST00000441560.6|SNV-95524-T-A|2
MEENCGGDKPFLAPNDLQTK
>ENST00000268125.10|SNV-10854-T-C|1
YFTTTYNVVKPFLKSKLLER
>ENST00000674341.1|SNV-148132-G-A|1
DGARALQLVRALR
>ENST00000646274.1|SNV-43705-A-G|1
VESCLAQVLQKDVGKR
>ENST00000356840.8|MNV-1494-TA-T|7
RLGIMKLTILDCSLR
>ENST00000510207.5|INDEL-16142-G-GA|5
KTAINSWK
>ENST00000519380.1|INDEL-28419-C-CA|1
IFLYGILLLSEDDQDVSVQC
>ENST00000392441.8|SNV-155-C-T|3
NPSAAFLAGR
>ENST00000500337.6|INDEL-30212-T-TT|11
GCFDSPAK
>ENST00000405460.9|SNV-234124-G-A|5
AKHNLSPLNGTLHFDKTESQK
>ENST00000330553.6|INDEL-2870-G-GAG|20
LDSELRGTCRTLWR
>ENST00000470432.5|SNV-3516-C-T|1
FSCFQEEAPQSHYQLR
>FUSION-ENST00000222219.8:665-ENST00000585791.1:39373|13
AQDSSMRGHTKAR
>ENST00000354550.4|SNV-96996-C-T|6
GSARITVSKDQSSCTTAWR
>ENST00000525864.5|SNV-49653-C-T|3
ELVPLCFERFWIIIK
>ENST00000592078.1|SNV-3832-G-C|1
TLPHCPSAWGPAVCAPP
>ENST00000397621.6|SNV-8771-C-A|3
CVLAQVCKDWR
>ENST00000268125.10|SNV-10854-T-C|5
AIHFIHQPRYFTTTYNVVKPFLK
>ENST00000265807.8|MNV-50543-CA-C|2
LQSPLRVPQKPERPPLPPSLSS
>FUSION-ENST00000417403.5:21595-ENST00000348904.4:17189|6
TPQSLLKAQK
>ENST00000517493.5|SNV-86010-C-G|2
MPPAPTTQ
>ENST00000330553.6|MNV-2873-ACG-A|1
NAGPCGGLQEQVRG
>ENST00000506835.1|INDEL-1493-G-GA|11
KTVLQLSK
>ENST00000324803.6|INDEL-3926-T-TCA|5
AHMECPPAHTR
>ENST00000268125.10|SNV-10854-T-C|7
FKAIHFIHQPRYFTTTYNVVKPFLK
>ENST00000648908.2|SNV-108140-T-G|4
GCVIRNTDFCHGLVICAGADTKIMK
>FUSION-ENST00000417403.5:21595-ENST00000348904.4:17189|16
RPPGHQCYLSPHETWKVPRMQPGSR
>ENST00000472714.1|SNV-73757-G-A|3
MLLKEAK
>ENST00000548372.5|SNV-19004-C-T|7
MTSEAALAKLLYVLGQPGLSLDVR
>ENST00000357006.8|SNV-5709-A-T|1
TFSVEGRLRK
>ENST00000240285.10|INDEL-28419-C-CA|3
KQATNNNEAKK
>ENST00000465651.1|SNV-23277-C-G|1
GAAYFLLQRRLPVR
>ENST00000472714.1|SNV-73757-G-A|5
AEMLLKEAK
>ENST00000326303.4|SNV-592-A-C|1
DVQIPFVVELEVLDGHAPEPGR
>ENST00000374840.8|SNV-58847-A-G|1
CKHSHFIWNR
>ENST00000621728.4|SNV-14026-G-A|1
GSQEAPPVPGPARGLPGPRPEKGGR
>ENST00000313766.6|SNV-3087-G-A|3
FHIGINRYKLYSR
>ENST00000284601.4|SNV-197455-T-C|6
ATSKLDLQLGMLPTDKTVLSENR
>ENST00000517493.5|SNV-86010-C-G|5
PDSPVDVKTQSRLTPPTMPPAPTTQ
>ENST00000432879.5|INDEL-491-G-GA|2
LAWRGTFCSSSLKISEGHS
>ENST00000420713.2|SNV-18627-A-T|1
SYGKCGQEDLQVKK
>ENST00000523207.2|SNV-31030-G-T|4
EREGEEFDNTCCPYKR
>ENST00000539171.1|SNV-155-C-T|1
NPSAAFLAGRQAR
>ENST00000640464.1|SNV-234124-G-A|5
GPFILIR
>ENST00000305586.11|SNV-94938-A-C|2
GPNYPSGYGTNSELSNPSETESER
>ENST00000648908.2|SNV-108140-T-G|1
NTDFCHGLVICAGADTKIMKNSGK
>ENST00000563254.1|SNV-10854-T-C|7
KMVDMLQPRYFTTTYNVVKPFLK
>ENST00000519229.5|SNV-96996-C-T|3
GSARITVSKDQSSCTTAWSSGF
>FUSION-ENST00000222219.8:665-ENST00000585791.1:39373|10
ARSAAPSSGRSR
>ENST00000216039.9|SNV-13614-G-T|3
HHLRGKNCELLLVVP
>ENST00000524549.1|SNV-3538-A-G|2
MFLCVGRR
>ENST00000563254.1|SNV-10854-T-C|6
MVDMLQPR
>ENST00000525864.5|SNV-49653-C-T|1
FWIIIKQE
>ENST00000639639.1|SNV-94876-A-G|2
QATETAILNANYVAKR
>ENST00000472310.5|INDEL-122380-C-CA|7
MMCSVQREKNQSNEHTAEMEHMK
>ENST00000402506.5|SNV-696-G-A|5
CSGRLWDEHMKWMK
>ENST00000354550.4|SNV-96996-C-T|1
DQSSCTTAWRGMDCRYFTK
>ENST00000343258.8|SNV-216135-A-G|1
ASTSSIPEDKMG
>FUSION-ENST00000222219.8:665-ENST00000585791.1:39373|11
ARSAAPSSGR
>ENST00000522328.1|MNV-50543-CA-C|2
LRGISSKTS
>ENST00000520172.5|SNV-86010-C-G|5
LTPPTMPPAPTTQGAPRT
>ENST00000478396.1|SNV-46857-A-G|4
MNYVELMQMNK
>FUSION-ENST00000222219.8:665-ENST00000585791.1:39373|4
SSRTCCILAARCR
>FUSION-ENST00000270645.8:11177-ENST00000600429.5:396|3
NKDGYVQVEEYIDPATGGMRGPRPK
>ENST00000216039.9|SNV-13614-G-T|1
NCELLLVVP
>ENST00000563254.1|SNV-10854-T-C|8
KMVDMLQPR
>ENST00000569862.5|SNV-19456-G-A|2
MLVERHLPLEYR
>ENST00000639639.1|SNV-94876-A-G|6
MMGGKGLKQATETAILNANYVAK
>ENST00000292478.9|SNV-36408-C-A|1
DLEPSDATYTALLNVCAESPWK
>ENST00000460832.1|SNV-15717-C-A|4
EEAETRNFKY
>ENST00000472714.1|SNV-73757-G-A|2
MLLKEAKR
>ENST00000559364.1|SNV-213995-G-C|18
QAMMPLILYK
>ENST00000569862.5|SNV-19456-G-A|6
RQGLVTDQVSLHMLVER
>ENST00000357006.8|SNV-5709-A-T|3
TFSVEGR
>ENST00000332700.6|SNV-291-T-A|1
SFLNENLLRVGGAPTPR
>ENST00000356840.8|MNV-1494-TA-T|1
VAKVKVYG
>ENST00000354550.4|SNV-96996-C-T|4
ITVSKDQSSCTTAWRGMDCR
>ENST00000475889.1|SNV-33486-G-A|1
PPSHVRFVFP
>ENST00000295213.9|SNV-33659-G-T|1
SLIPICPRSQIGLNTMSRSR
>ENST00000360954.3|SNV-656-A-C|1
AAHAPPALATAPDGTPPRLPFR
>ENST00000240285.10|INDEL-28419-C-CA|1
QATNNNEAKKWNLR
>ENST00000255078.8|SNV-34418-G-A|1
CTAGVTTLGQFYQLCSRR
>ENST00000469560.1|SNV-14440-C-G|7
MLCYNRRIPIR
>ENST00000308284.10|SNV-16390-C-A|5
GKATAPSKDQDR
>ENST00000330553.6|INDEL-2870-G-GAG|19
GTCRTLWR
>FUSION-ENST00000417403.5:21595-ENST00000348904.4:17189|7
TPQSLLK
>FUSION-ENST00000222219.8:665-ENST00000585791.1:39373|3
TCCILAAR
>ENST00000523290.5|SNV-86010-C-G|1
PPAPTTQGAPR
>ENST00000377942.7|SNV-2109-G-A|1
DTVVAHVQAR
>ENST00000468917.1|INDEL-964-T-TT|35
MTCLPSEIFKLELQNVPR
>ENST00000308466.12|SNV-33624-T-C|1
TATSPPPTTSQTIISTIPSTATHTR
>ENST00000304623.13|SNV-539559-G-A|1
HSQELYATATLQRPGSLAASSR
>FUSION-ENST00000417403.5:21595-ENST00000348904.4:17189|2
NLYLHQHQQSSNK
>ENST00000317121.6|SNV-85-G-T|1
NHMSSSLKISNSSK
>ENST00000262738.8|SNV-148132-G-A|6
AMNEKLSRNETQMDGAR
>ENST00000405460.9|SNV-234124-G-A|2
TESQKTIVLHTLQDTVLEEDR
>ENST00000554111.1|SNV-176533-G-A|1
FQNSLVQYGQWPRGKTM
>ENST00000559364.1|SNV-213995-G-C|10
MPLILYKGSVWKK
>FUSION-ENST00000222219.8:665-ENST00000585791.1:39373|8
SAAPSSGRSR
>ENST00000401419.7|SNV-9842-G-A|5
ARPKDVISEGR
>ENST00000380582.7|SNV-96996-C-T|3
GSARITVSKDQSSCTTAWGHTPMT
>FUSION-ENST00000222219.8:665-ENST00000585791.1:39373|5
SSRTCCILAAR
>ENST00000664776.1|SNV-251967-G-A|2
MSYFLPHK
>ENST00000330553.6|INDEL-2870-G-GAG|2
MWMQHTWAGWICMAK
>ENST00000517493.5|SNV-86010-C-G|4
TQSRLTPPTMPPAPTTQ
>ENST00000559364.1|SNV-213995-G-C|2
MDETSNDAFDSLQRKCMEK
>ENST00000543253.5|INDEL-4949-C-CA|2
KTIQCQSSFNICGSL
>FUSION-ENST00000417403.5:21595-ENST00000348904.4:17189|11
MQRLLKVLR
>ENST00000473989.8|SNV-30967-G-A|6
RYKDSLSLATMIR
>ENST00000166244.8|SNV-37521-C-T|2
AQRPCFSQIVSVLDALIR
>ENST00000621728.4|SNV-14026-G-A|3
GSQEAPPVPGPAR
>ENST00000262304.9|SNV-33486-G-A|1
HLTAFGASLFMPPSHVR
>ENST00000522328.1|MNV-50543-CA-C|9
RNQKDLPFHPASVPK
>ENST00000357006.8|SNV-5709-A-T|4
EQIACQACGKTFSVEGRLR
>ENST00000652409.1|SNV-37361-C-T|1
FDSDLCIQTIDEIRRQIR
>FUSION-ENST00000409762.5:67183-ENST00000409544.5:127309|173
TSLCVLGPGDEAPAYIEINR
>ENST00000506835.1|INDEL-1493-G-GA|5
ITQKPLPRQNVHQLSR
