# Supplementary material for: Identification of non-canonical peptides with moPepGen
Source: Nat Biotechnol. 2025 Jun 16;44(4):568–73. doi: 10.1038/s41587-025-02701-0 (PMC12680078; doi:10.1038/s41587-025-02701-0)
Supplement: Supplementary file 4 — Supplementary Data: Cancer cell line variant peptide database. Custom peptide database FASTA file for each of the 376 cell lines from the Cancer Cell Line Encyclopedia with proteomics characterization or used in the reference channel. Variant peptide FASTA files were produced by moPepGen as the result of cell-line-specific publicly available mutations and fusions. [file 41587_2025_2701_MOESM4_ESM.zip › ACH-000190.fasta]

>ENST00000411527.5|MNV-1797-GC-G|14
SIEDWNNYKDFLERSGPR
>ENST00000296252.9|SNV-40918-A-G|3
YRQVSLLARFNQDLDK
>ENST00000317133.9|SNV-153038-G-A|2
LPEAQQRVGGCFLNLIPQMK
>ENST00000428638.5|MNV-29908-CCCTC-C|5
SQQSWMRLGAGR
>ENST00000411527.5|INDEL-1803-G-GA|3
GGAAHDLAAASGAHSDHLPIQDR
>ENST00000296252.9|SNV-40918-A-G|6
INHEPTTFQKYR
>ENST00000411527.5|MNV-1797-GC-G|9
WTRCADTTTR
>ENST00000533237.5|SNV-9175-G-A|6
LRGHGAK
>ENST00000428638.5|MNV-29908-CCCTC-C|7
RSQQSWMRLGAGR
>ENST00000532038.5|MNV-29908-CCCTC-C|5
QTRESGSGRSTGVPPGLCWR
>ENST00000638510.1|SNV-281857-G-C|3
ENVKYHFKFWMMMSLR
>ENST00000573440.1|SNV-4730-G-A|5
MGEVRDGVAVLDAGSYIRAASEK
>ENST00000252211.7|SNV-15582-A-G|5
EDIARIPTCAEAGEQEGR
>ENST00000500337.6|INDEL-30212-T-TT|2
NQTNDVFK
>ENST00000562408.1|SNV-90185-C-T|1
SLCTDFR
>ENST00000252211.7|SNV-15582-A-G|8
EHGKISCHLREDIAR
>ENST00000562408.1|SNV-90185-C-T|2
GWSKSLCTDFR
>ENST00000288986.6|INDEL-83877-C-CA|2
KLCYRYAE
>ENST00000448904.6|MNV-6600-AA-A|1
SATLKRK
>ENST00000367682.6|SNV-42443-T-A|2
IVQDWFSERMQVAK
>ENST00000554823.1|SNV-16540-A-G|1
SPAHLHGPYPCPETPPSWSCQEK
>ENST00000257209.8|SNV-457473-T-C|5
FHSFLLFMGHPPYAIREVNINKLCR
>ENST00000474734.5|SNV-5468-C-G|4
RVSSTAGWR
>ENST00000313654.13|SNV-260667-A-G|2
SLTGILIHVGSQPGK
>ENST00000411527.5|MNV-1797-GC-G|13
DFLERSGPR
>ENST00000532038.5|MNV-29908-CCCTC-C|15
RRPRPWTR
>ENST00000542841.1|SNV-282992-C-T|3
MNSLTDR
>ENST00000464931.1|SNV-4337-G-A|4
MAVAADAATLVDEPKSMVNLAFVK
>ENST00000428638.5|MNV-29908-CCCTC-C|4
SQQSWMRLGAGRK
>ENST00000570001.5|SNV-31881-C-T|4
DLQRYVGLPFIFDMK
>ENST00000638510.1|SNV-281857-G-C|6
MEKENVKYHFK
>ENST00000656302.1|INDEL-895541-G-GA|4
KTAGDQNGRDGGGGQW
>ENST00000673639.1|SNV-8610-G-T|1
SPYTVTVVQELAPAV
>ENST00000425468.6|SNV-7760-A-T|2
MFYEQTWEVSQQDPSHGEVGEHK
>FUSION-ENST00000477786.5:44186-ENST00000614670.1:93572|1
QPQLQPAHCPPAIPHGW
>ENST00000275815.4|SNV-7384-G-A|5
GEEASRIHVELQFTVR
>ENST00000638510.1|SNV-281857-G-C|4
ENVKYHFK
>ENST00000372348.7|SNV-172655-T-C|2
LLSSVKEISDTVQR
>ENST00000356443.9|SNV-100094-G-C|1
CEEWTIALPGPPHSLKCSEVRK
>ENST00000503890.5|SNV-62671-G-C|6
LVSCTLGQKMLTSPWSHRR
>ENST00000416284.7|SNV-568745-A-C|9
VTHYPRR
>ENST00000313164.10|SNV-70271-G-T|4
SKSILPLTVCKMHVLHCQGR
>ENST00000570546.5|SNV-41019-A-G|8
MEQAQAYVMRYFGSSGMTEHQDR
>ENST00000500337.6|INDEL-30212-T-TT|10
GCFDSPAKTFPSLFYCDSR
>ENST00000533237.5|SNV-9175-G-A|5
LRGHGAKGPQEPK
>ENST00000484040.1|SNV-144704-A-T|3
VDPRKERPLPAIAAWFPLTQK
>ENST00000342992.10|SNV-221245-T-C|4
AVDPIDAPKAILR
>ENST00000646044.1|SNV-6045-G-A|4
EDVGASDVNFLIENVGAVR
>ENST00000482554.5|SNV-81167-C-T|4
METSPMLLQIPPGPPK
>ENST00000532038.5|MNV-29908-CCCTC-C|10
QGCSIAPR
>ENST00000361170.7|SNV-24453-G-A|2
LHGFLVRQK
>ENST00000569510.5|MNV-204681-GA-G|3
CENYSERTCPPLLRC
>ENST00000503890.5|SNV-62671-G-C|1
LTSPWSHRRHVMQQGEQQQIPDPCR
>ENST00000275815.4|SNV-7384-G-A|2
IHVELQFTVRDCK
>ENST00000402010.6|SNV-63830-A-G|4
ASSTAKVPASPLPGLERR
>ENST00000528899.5|SNV-72839-G-A|1
KLKPVLAGHPEIYPLVLTTK
>ENST00000574684.1|MNV-13283-TCCACTACAACT-T|1
VGSDCTTI
>ENST00000496720.1|SNV-21569-A-C|1
SLEENLPCISCVSTRWTCQWDLR
>ENST00000379116.10|SNV-6436-T-C|4
GRAALPATVPRHEPPFHLDR
>ENST00000482071.1|INDEL-83877-C-CA|5
QEDQWYGWSSTKKTMLPLCR
>FUSION-ENST00000625598.1:688-ENST00000296674.13:55|53
MKTFLANAFALARGADR
>ENST00000482071.1|INDEL-83877-C-CA|1
TMLPLCRIIH
>ENST00000636870.1|SNV-2299561-C-T|4
MTPTSQRPLMKAK
>ENST00000348513.12|MNV-16391-TCG-T|1
LISEILSESVVPDVVSCHNS
>ENST00000644474.1|SNV-238700-C-T|3
NFELFCNIEPTEYIDDLFK
>ENST00000520777.5|SNV-11753-C-T|5
AQKSDPEHPGRLVVEVALGNVAR
>ENST00000618327.4|SNV-41019-A-G|1
YFGSSGMTEHQDRALTLLR
>ENST00000288986.6|INDEL-83877-C-CA|1
LCYRYAE
>ENST00000524409.1|SNV-114-T-A|3
GKAAAAVAFGAEVGVRLALFAAIL
>ENST00000532038.5|MNV-29908-CCCTC-C|11
RPRPWTRQGCSIAPRR
>ENST00000542841.1|SNV-282992-C-T|2
MNSLTDRHPDGYLAR
>ENST00000411527.5|INDEL-1803-G-GA|5
DFLEQETGRGGQGVQTQLR
>ENST00000296252.9|SNV-40918-A-G|7
AGNTTESKINHEPTTFQKYR
>ENST00000428638.5|MNV-29908-CCCTC-C|9
RRSQQSWMR
>ENST00000493724.1|SNV-37170-G-A|4
EHGTVTVVGIPPETNSSDR
>ENST00000215941.9|SNV-16638-G-A|4
LGQHEQRKR
>ENST00000493724.1|SNV-37170-G-A|5
MEHGTVTVVGIPPETNSSDR
>ENST00000636870.1|SNV-2299561-C-T|1
TPTSQRPLMKAKR
>ENST00000462681.1|SNV-27247-G-T|3
MHPSILQRNGLAFSTSSPPAALMV
>ENST00000373253.7|SNV-3515-A-C|3
LSSWQRTPALK
>ENST00000484040.1|SNV-144704-A-T|2
KERPLPAIAAWFPLTQK
>ENST00000464931.1|SNV-4337-G-A|6
MAVAADAATLVDEPK
>ENST00000296252.9|SNV-40918-A-G|5
INHEPTTFQKYRQVSLLAR
>ENST00000341776.7|SNV-250736-A-C|4
ADSASCENRSPSQPESVHKPQDSGK
>ENST00000431081.6|SNV-7862-A-T|3
KSLLVAIDRACPESASLLGHPR
>ENST00000570785.1|SNV-106833-C-T|2
MLRNTTPNFVRCIIPNHEK
>ENST00000619483.4|SNV-9416-C-G|4
ARSFDVQK
>ENST00000556431.1|SNV-2679-G-A|2
MSGTSSPLWLWH
>ENST00000567476.1|MNV-204681-GA-G|1
SHVSPEKREK
>ENST00000424728.6|SNV-57447-A-C|5
MPIENLSSIQQKLLNKNMLPK
>ENST00000532667.1|MNV-29908-CCCTC-C|24
SYTTVSFSPGPCPCRSIHK
>ENST00000616325.1|MNV-1678-GA-G|4
SEYKVSLMEMLLKK
>ENST00000241014.6|INDEL-19349-T-TA|8
HLFLRISSKEQQVLWVHHQAPR
>ENST00000421487.6|SNV-29141-C-G|1
GISRTNENDPVKTFSEACLMVR
>ENST00000375527.3|SNV-1212-T-A|2
EDGVSEASLESSISATK
>FUSION-ENST00000334274.9:33237-ENST00000650167.1:61037|115
LVNYNKMVFCPYYDAILK
>ENST00000616856.1|SNV-216839-G-A|3
DCHGRMLAHVLLHK
>FUSION-ENST00000514613.5:41285-ENST00000576052.1:1237|7
MLTRMPLGVATARLWPLSMPKPLGS
>ENST00000260403.7|SNV-28517-G-A|2
RYQIFAFDHDLFSFADLIFGK
>ENST00000368054.8|SNV-14092-C-T|1
CYNLQIYRRLGKPK
>ENST00000646044.1|SNV-6045-G-A|3
EDVGASDVNFLIENVGAVRTWR
>ENST00000487235.5|SNV-5347-G-A|5
MNPSPQDTYPGPTPPSILPSRRR
>ENST00000460472.6|SNV-90639-A-G|2
EEHSDNVVMPPDQIVESKR
>ENST00000338882.4|SNV-112253-C-A|2
DLSKPQIFLK
>ENST00000464931.1|SNV-4337-G-A|3
AVAADAATLVDEPKSMVNLAFVK
>ENST00000491632.5|INDEL-134058-A-AA|4
MKNTLQKNCK
>ENST00000367682.6|SNV-42443-T-A|5
SQLRIVQDWFSER
>ENST00000603415.1|SNV-877-G-C|1
YWVMGAQPSLSGASHHR
>ENST00000533237.5|SNV-9175-G-A|1
GPQEPKEAADRADGAAPGVASR
>ENST00000563679.5|SNV-31881-C-T|3
ICRLAIHFR
>ENST00000578561.1|SNV-1571-T-G|3
FQMSLSEGYHPFNIQESPF
>ENST00000656302.1|INDEL-895541-G-GA|3
TAGDQNGR
>ENST00000524409.1|SNV-114-T-A|2
AAAAVAFGAEVGVRLALFAAIL
>ENST00000262738.8|SNV-3293-C-T|3
TQRWLDR
>ENST00000622555.1|MNV-16055-AA-A|2
QQMFLPQPKENIVILITTH
>ENST00000300870.15|SNV-40790-G-C|2
HGSCDLENLHLRKTWK
>ENST00000531735.5|MNV-29908-CCCTC-C|3
GAAPGPCPCR
>ENST00000416284.7|SNV-568745-A-C|3
ADDIEHAHR
>FUSION-ENST00000485446.1:44307-ENST00000663899.1:38975|2
HESSQLEGHLTNLSFTNPEFITEGR
>ENST00000532038.5|MNV-29908-CCCTC-C|17
MVTPQPRPALQRR
>ENST00000416284.7|SNV-568745-A-C|5
NQVILKADDIEHAHR
>ENST00000636870.1|SNV-2299561-C-T|3
TPTSQRPLMKAK
>ENST00000672861.1|INDEL-895541-G-GA|12
GRHPLMGTQQEKK
>ENST00000420627.5|SNV-8610-G-T|1
SPYTVTVVQACNPSACRAVGR
>ENST00000465443.5|SNV-2596-G-A|5
MYGHWAVSCTRCSARALPLR
>ENST00000428638.5|MNV-29908-CCCTC-C|6
SQQSWMR
>ENST00000524404.5|MNV-29908-CCCTC-C|32
GLLCSMGAAPGPCPCRSIHK
>ENST00000443617.7|SNV-224688-C-G|1
FQIMKVDRP
>ENST00000355086.8|SNV-282992-C-T|4
SSSKDMNSLTDRHPDGYLAR
>ENST00000320574.10|SNV-29442-C-T|4
KPEGSPVTERAIPLAIFQAEPMVRK
>ENST00000573440.1|SNV-4730-G-A|7
MGEVRDGVAVLDAGSYIR
>ENST00000324225.9|SNV-7862-A-T|5
KKSLLVAIDR
>ENST00000262241.7|SNV-118365-G-T|1
DVPPTETVPQVKKEK
>ENST00000532667.1|MNV-29908-CCCTC-C|2
QPSKFSTPEYTVEL
>ENST00000411432.5|SNV-12772-C-A|2
FLAMLERQFTVR
>ENST00000411527.5|MNV-1797-GC-G|3
RSCARPCSGKWSPQ
>ENST00000328767.9|SNV-6501-A-G|1
SYDGDFVFDDSEAVVNNKVAGVVGR
>ENST00000531735.5|MNV-29908-CCCTC-C|2
MGAAPGPCPCRSIHK
>ENST00000557719.1|SNV-9623-G-T|3
AAEPYLKRGSEDRPSR
>ENST00000489519.1|SNV-5468-C-G|6
SWQKGVFYCG
>ENST00000313164.10|SNV-70271-G-T|2
SILPLTVCKMHVLHCQGR
>ENST00000411527.5|MNV-1797-GC-G|11
SGPRWTR
>ENST00000437945.6|SNV-11817-T-G|1
VIALDFVGFGFSDKPASIVEALLR
>ENST00000673490.1|SNV-105483-T-G|6
VWFPWLVDLQFR
>ENST00000368799.2|SNV-22322-G-A|6
GQSGLVWRHGSYGSADYDYGESR
>ENST00000313164.10|SNV-50043-C-A|2
SRECNNPHPSGGGR
>ENST00000357336.3|MNV-40067-GAAA-G|5
CTLKQENEETNVNMLYK
>ENST00000313654.13|SNV-260667-A-G|1
SLTGILIHVGSQPGKHLCVYLEAGK
>ENST00000612484.4|MNV-55116-CAAC-C|2
RTSNTLHYIHIEQLDK
>ENST00000538878.5|SNV-125483-T-G|1
LLSSGAFSAGCIPGGTSK
>ENST00000482554.5|SNV-81167-C-T|9
SWRATSTGCWCGSWRPHPCCCRSPR
>ENST00000398814.8|SNV-59757-G-C|1
STSEENNNQSSKAVTSVTSEPTR
>ENST00000257209.8|SNV-457473-T-C|1
LCRIISEFALEYRTTR
>ENST00000532038.5|MNV-29908-CCCTC-C|6
QTRESGSGR
>ENST00000369400.2|SNV-1036-C-T|2
SVLNVRLSSDWAHLYLQR
>ENST00000612832.4|SNV-138179-G-A|2
FAILKENPRSLLAQK
>FUSION-ENST00000514613.5:41285-ENST00000576052.1:1237|4
MPLGVATARLWPLSMPKPLGS
>ENST00000428638.5|MNV-29908-CCCTC-C|10
MVTPQPRPALQRRR
>ENST00000467026.5|SNV-39423-C-T|5
VPSVMVPLMLWR
>ENST00000342992.10|SNV-281043-C-G|2
MTLWWDAPLNDGCAPITQYIIEK
>ENST00000411527.5|INDEL-1803-G-GA|4
GGQGVQTQLR
>ENST00000569510.5|MNV-204681-GA-G|9
CNCCSFGKSK
>ENST00000533237.5|SNV-9175-G-A|2
GPQEPKEAADR
>ENST00000368799.2|SNV-22322-G-A|5
GQSGLVWRHGSYGSADYDYGESRFR
>ENST00000532038.5|MNV-29908-CCCTC-C|8
QGCSIAPRRQTR
>FUSION-ENST00000477786.5:44186-ENST00000614670.1:93572|3
MPDLPLRQPQLQPAHCPPAIPHGW
>ENST00000500337.6|INDEL-30212-T-TT|3
YVFNRNQTNDVFKTWSSY
>ENST00000347132.10|SNV-34868-G-T|1
LLCSVVYAHSK
>ENST00000029410.10|SNV-8870-C-T|3
RIVAQKQEQFK
>ENST00000305409.3|SNV-4809-A-G|3
FPVGPPKNGDTPNRQYWDEDLLMK
>ENST00000569510.5|MNV-204681-GA-G|16
MAPPAGLYGDNQSHTFLLKKER
>ENST00000288670.14|MNV-223648-AAC-A|2
EFLNEENKGLDVLVEYLSFAQYAVF
>ENST00000497571.6|SNV-3554-A-T|3
GNGDASPDGRWR
>ENST00000320574.10|SNV-29442-C-T|1
AIPLAIFQAEPMVRKHFLR
>ENST00000619483.4|SNV-9416-C-G|2
SFDVQKSEAMLR
>ENST00000347132.10|SNV-34868-G-T|3
RGGTWKLLCSVVYAHSK
>ENST00000241014.6|INDEL-19349-T-TA|2
RPPVCLPR
>ENST00000558495.1|SNV-118365-G-T|3
RMFPLLR
>ENST00000215941.9|SNV-16638-G-A|5
LGQHEQRK
>ENST00000465443.5|SNV-2596-G-A|11
MYTLLCESPPFETADLKETYR
>ENST00000570785.1|SNV-106833-C-T|5
TMLRNTTPNFVRCIIPNHEK
>ENST00000341776.7|SNV-250736-A-C|1
SPSQPESVHKPQDSGKAEKGGGK
>ENST00000551449.1|SNV-568745-A-C|4
VVSSANHHKGNPLPQEK
>ENST00000462681.1|SNV-27247-G-T|2
HPSILQRNGLAFSTSSPPAALMV
>ENST00000416284.7|SNV-568745-A-C|1
NLTQLLR
>ENST00000672861.1|INDEL-895541-G-GA|9
MGTQQEKK
>ENST00000361170.7|SNV-24453-G-A|5
ANVGFVIQLQARLHGFLVR
>ENST00000486602.1|SNV-10579-G-T|3
SALPRGLGCSLLFIPLGLVYRR
>ENST00000379116.10|SNV-6436-T-C|5
GRAALPATVPR
>ENST00000638510.1|SNV-281857-G-C|2
YHFKFWMMMSLR
>FUSION-ENST00000334274.9:33237-ENST00000650167.1:61037|114
MVFCPYYDAILK
>ENST00000553703.1|MNV-6550-GT-G|4
VLYLFGGHHSRGNTNKVVFLR
>ENST00000500337.6|INDEL-30212-T-TT|6
WDSSWFVDMPIWK
>ENST00000411432.5|SNV-12772-C-A|3
FLAMLER
>ENST00000474734.5|SNV-5468-C-G|5
WTGCAPGRRVSSTAGWR
>ENST00000241014.6|INDEL-19349-T-TA|11
CSHFFQLKKHLFLR
>ENST00000416284.7|SNV-568745-A-C|6
RNQVILKADDIEHAHR
>ENST00000562408.1|SNV-90185-C-T|3
PSQSWKGWSKSLCTDFR
>ENST00000357336.3|MNV-40067-GAAA-G|4
CTLKQENEETNVNMLYKK
>ENST00000355086.8|SNV-282992-C-T|1
DMNSLTDRHPDGYLARQR
>ENST00000532038.5|MNV-29908-CCCTC-C|14
RRPRPWTRQGCSIAPR
>ENST00000429917.5|SNV-9416-C-G|4
QEARSFDVQK
>ENST00000562836.5|SNV-73045-T-C|3
SLRGLSWKVLLQEPL
>FUSION-ENST00000625598.1:688-ENST00000296674.13:55|34
SGMINSIRKLIWAQP
>ENST00000529441.5|SNV-10062-G-A|2
MSSVEEDDYDTLTDINSDKNVIRTK
>ENST00000638510.1|SNV-281857-G-C|5
EKENVKYHFK
>ENST00000324225.9|SNV-7862-A-T|1
SLLVAIDRACPESGHPR
>FUSION-ENST00000625598.1:688-ENST00000296674.13:55|55
MKTFLANAFALAR
>ENST00000487235.5|SNV-5347-G-A|4
NPSPQDTYPGPTPPSILPSRRR
>ENST00000338882.4|SNV-112253-C-A|5
DFRLFHSYKDLSKPQIFLK
>ENST00000557719.1|SNV-9622-G-A|2
GSEDRPK
>ENST00000489519.1|SNV-5468-C-G|4
RVSSTAGEGLLGR
>ENST00000357336.3|MNV-40067-GAAA-G|1
QENEETNVNMLYKKNR
>ENST00000467026.5|SNV-39423-C-T|3
VPSVMVPLMLWRHR
>ENST00000371130.7|SNV-558750-A-C|2
EQTKGNVSAFER
>ENST00000557719.1|SNV-9623-G-T|1
GSEDRPSR
>ENST00000411527.5|MNV-1797-GC-G|6
CADTTTRR
>ENST00000354464.11|SNV-1079-G-A|1
ETEHYVSLSLAQLSATIFRK
>ENST00000494960.5|SNV-70271-G-T|1
EAKVYCL
>ENST00000548065.7|SNV-13677-A-G|2
YYKSALVQIYELEEHKIGTWR
>ENST00000399583.4|SNV-83446-C-T|1
GAAPEGDSAALAEESPPALSSR
>ENST00000367025.8|SNV-24513-G-T|2
YWDLRDQLQK
>ENST00000568171.1|SNV-200632-G-A|1
IAVVWLAKPSC
>ENST00000489519.1|SNV-5468-C-G|5
WTGCAPGRRVSSTAGEGLLGR
>ENST00000551449.1|SNV-568745-A-C|2
GNPLPQEK
>ENST00000368054.8|SNV-14092-C-T|3
CYNLQIYR
>ENST00000558780.5|SNV-1079-G-A|2
SLILTALQRETESLLFAGTM
>ENST00000484766.1|SNV-6045-G-A|1
QSISAFACCCFCCFLMLG
>ENST00000551449.1|SNV-568745-A-C|1
GNPLPQEKSSDPQG
>ENST00000482554.5|SNV-81167-C-T|12
MCRSWRATSTGCWCGSWRPHPCCCR
>ENST00000369400.2|SNV-1036-C-T|3
KSVLNVRLSSDWAHLYLQR
>ENST00000300036.6|SNV-106833-C-T|1
LMTMLRNTTPNFVRCIIPNHEK
>ENST00000465443.5|SNV-2596-G-A|12
YTLLCESPPFETADLK
>ENST00000642324.1|MNV-16055-AA-A|1
ENIVILITTHS
>ENST00000313164.10|SNV-70271-G-T|5
SKSILPLTVCK
>ENST00000512729.5|SNV-17846-T-A|3
HYWEVDEEK
>ENST00000296252.9|SNV-40918-A-G|2
QVSLLAR
>ENST00000641592.1|SNV-9753-G-T|2
RVLWKQISM
>ENST00000358842.5|SNV-1035-T-G|2
GIIETSGDIER
>ENST00000552641.5|SNV-344247-C-A|5
IEQKECLSDHK
>ENST00000552641.5|SNV-344247-C-A|12
KNVFQITK
>ENST00000355086.8|SNV-282992-C-T|3
DMNSLTDR
>ENST00000360351.8|SNV-272123-C-T|1
RPSPHDEEEFEVEEAVEAQAEPK
>ENST00000558780.5|SNV-1079-G-A|1
ETESLLFAGTM
>ENST00000673490.1|SNV-105483-T-G|2
VWFPWLVDLQFRHRLLDSFCQR
>ENST00000520777.5|SNV-11753-C-T|1
LVVEVALGNVARALDLLRR
>FUSION-ENST00000618113.4:41285-ENST00000576052.1:1237|29
NYADQNAPWCGHCKALAPEYAK
>ENST00000503890.5|SNV-62671-G-C|7
LVSCTLGQKMLTSPWSHR
>ENST00000673490.1|SNV-105483-T-G|13
MGRCTALWIAMVWFPWLVDLQFR
>FUSION-ENST00000618113.4:41285-ENST00000576052.1:1237|31
AKNYADQNAPWCGHCKALAPEYAK
>ENST00000524404.5|MNV-29908-CCCTC-C|34
EAILLQSRGLLCSMGAAPGPCPCR
>ENST00000484040.1|SNV-144704-A-T|1
ERPLPAIAAWFPLTQK
>ENST00000486777.7|SNV-81167-C-T|1
IMETSPMLLQIPPGPPK
>ENST00000642324.1|MNV-16055-AA-A|5
GFIQTTDVSSSAKRK
>ENST00000361170.7|SNV-24453-G-A|4
ANVGFVIQLQARLHGFLVRQK
>ENST00000614341.5|SNV-3415-G-A|2
DGGLDGVGAPR
>ENST00000474734.5|SNV-5468-C-G|2
VSSTAGWR
>ENST00000524404.5|MNV-29908-CCCTC-C|33
GLLCSMGAAPGPCPCR
>ENST00000235090.10|SNV-182-A-G|1
QLGAARYRSDGALLLGASSLSGR
>FUSION-ENST00000297145.9:44307-ENST00000663899.1:38975|1
IIDSIQVFAPVSINYG
>ENST00000548065.7|SNV-13677-A-G|1
SALVQIYELEEHKIGTWR
>ENST00000441802.7|SNV-18259-G-A|3
ASTKVLVKVLDANSNPPEFTQTAYK
>ENST00000296252.9|SNV-40918-A-G|4
YRQVSLLAR
>ENST00000563679.5|SNV-31881-C-T|2
ICRLAIHFRYEDFVVDGFNVLYNK
>ENST00000435359.5|SNV-21917-G-T|2
DLENLKADVARR
>ENST00000557719.1|SNV-9623-G-T|2
RGSEDRPSR
>ENST00000614341.5|SNV-3415-G-A|3
KDGGLDGVGAPRGR
>ENST00000482554.5|SNV-81167-C-T|11
CRSWRATSTGCWCGSWRPHPCCCR
>ENST00000497571.6|SNV-3554-A-T|2
GNGDASPDGRWRVHR
>ENST00000235090.10|SNV-182-A-G|3
EWNLPPNAPACMERQLGAARYR
>ENST00000288670.14|MNV-223648-AAC-A|1
GLDVLVEYLSFAQYAVF
>ENST00000338882.4|SNV-112253-C-A|4
LFHSYKDLSKPQIFLK
>ENST00000367682.6|SNV-42443-T-A|6
CTKSQLRIVQDWFSER
>ENST00000228606.9|SNV-5828-C-T|1
TVLVPERSINL
>ENST00000367097.8|SNV-216839-G-A|1
MLAHVLLHK
>ENST00000552641.5|SNV-344247-C-A|3
ECLSDHK
>ENST00000425468.6|SNV-7760-A-T|1
MFYEQTWEVSQQDPSHGEVGEHKDR
>ENST00000532038.5|MNV-29908-CCCTC-C|19
WELPQVPVPAEASINPAR
>ENST00000360093.7|SNV-39594-T-G|2
NVEYTFTGIYTFESLIKIVAR
>ENST00000398896.5|SNV-4337-G-A|2
SMVNLAFVK
>ENST00000672861.1|INDEL-895541-G-GA|8
GTQQEKK
>ENST00000357336.3|MNV-40067-GAAA-G|2
QENEETNVNMLYKK
>FUSION-ENST00000669711.1:985-ENST00000614149.1:26209|8
SREVEVFPR
>ENST00000528899.5|SNV-72839-G-A|2
KKLKPVLAGHPEIYPLVLTTK
>ENST00000524409.1|SNV-114-T-A|4
MGKAAAAVAFGAEVGVRLALFAAIL
>ENST00000324225.9|SNV-10062-G-A|1
VDSMSSVEEDDYDTLTDINSDK
>ENST00000482554.5|SNV-81167-C-T|3
ETSPMLLQIPPGPPK
>ENST00000302000.10|SNV-42648-A-T|2
SNKSSLLPNR
>ENST00000428638.5|MNV-29908-CCCTC-C|1
SLLPQLL
>ENST00000569510.5|MNV-204681-GA-G|10
CNCCSFGK
>ENST00000602734.4|SNV-2299561-C-T|7
GRRHHEQ
>ENST00000424479.7|SNV-114-T-A|1
LALFAAILVTELLPPFQR
>ENST00000307546.14|SNV-200090-T-A|1
DETLEPQPK
>ENST00000570785.1|SNV-106833-C-T|8
MTMLRNTTPNFVR
>ENST00000371130.7|SNV-558750-A-C|1
EQTKGNVSAFERR
>ENST00000376234.7|SNV-6501-A-G|1
SYDGDFVFDDSEAVVNNK
>ENST00000616325.1|MNV-1678-GA-G|2
VSLMEMLLKK
>ENST00000443617.7|SNV-224688-C-G|2
LPANTADISQRFQIMKVDRP
>ENST00000411527.5|MNV-1797-GC-G|4
RSCARPCSGK
>ENST00000557719.1|SNV-9622-G-A|1
GSEDRPKR
>ENST00000529441.5|SNV-10062-G-A|3
SSVEEDDYDTLTDINSDKNVIR
>ENST00000564831.6|SNV-922-A-G|5
LRGWEQEEEEEEVR
>ENST00000460472.6|SNV-90639-A-G|4
QVLLKEEHSDNVVMPPDQIVESKR
>ENST00000262241.7|SNV-118365-G-T|6
ESKKDVPPTETVPQVK
>ENST00000616982.1|SNV-128392-T-G|2
MSLSEGYHPFNIQESPFYR
>ENST00000368633.2|SNV-5347-G-A|1
GILDGEMDPKVPAIEENLLDDK
>ENST00000482071.1|INDEL-83877-C-CA|7
VGLVPKKLCYR
>ENST00000467026.5|SNV-39423-C-T|2
MVPSVMVPLMLWRHRR
>ENST00000500337.6|INDEL-30212-T-TT|4
YVFNRNQTNDVFK
>ENST00000435359.5|SNV-21917-G-T|3
DLENLKADVAR
>ENST00000366603.6|INDEL-134058-A-AA|1
DEKYSPKK
>ENST00000641592.1|SNV-9753-G-T|1
VLWKQISM
>ENST00000532038.5|MNV-29908-CCCTC-C|7
RQTRESGSGR
>ENST00000552641.5|SNV-344247-C-A|1
ECLSDHKSIRK
>ENST00000334530.9|SNV-1898-C-G|2
MGFVLWLLSPYTKGASLLYR
>FUSION-ENST00000625598.1:688-ENST00000296674.13:55|36
SGMINSIR
>ENST00000424728.6|SNV-57447-A-C|4
LLNKNMLPK
>ENST00000607513.2|SNV-4063-C-T|1
YWWGCHPSCWR
>ENST00000465443.5|SNV-2596-G-A|4
YGHWAVSCTRCSARALPLR
>ENST00000527678.1|MNV-29908-CCCTC-C|4
MGAAPGPCPCRSIHKSSQDGDT
>ENST00000313164.10|SNV-70271-G-T|3
SILPLTVCK
>ENST00000505145.1|SNV-8870-C-T|7
HFATCMTQPGGRGTRSAS
>ENST00000465443.5|SNV-2596-G-A|1
ALPLRRLT
>ENST00000411432.5|SNV-12772-C-A|6
YERDNKFLAMLER
>ENST00000375527.3|SNV-1212-T-A|3
IGLKEDGVSEASLESSISATK
>ENST00000558495.1|SNV-118365-G-T|4
AKRMFPLLR
>ENST00000556431.1|SNV-2679-G-A|1
SGTSSPLWLWH
>ENST00000570546.5|SNV-41019-A-G|6
MRYFGSSGMTEHQDR
>ENST00000607513.2|SNV-4063-C-T|2
MYWWGCHPSCWR
>ENST00000367203.8|MNV-44479-CAG-C|1
INLLQQQIQR
>ENST00000500337.6|INDEL-30212-T-TT|1
NQTNDVFKTWSSY
>ENST00000569510.5|MNV-204681-GA-G|6
SKCENYSERTCPPLLR
>ENST00000524404.5|MNV-29908-CCCTC-C|1
SSRKNVLE
>ENST00000646044.1|SNV-6045-G-A|2
TWRQSISAFACCCFCCFLMLGTTT
>ENST00000482071.1|INDEL-83877-C-CA|8
MVGLVPKKLCYR
>ENST00000528384.5|MNV-29908-CCCTC-C|13
QMLYTNHFTQEQVPVPAEASINPAR
>ENST00000241014.6|INDEL-19349-T-TA|7
ISSKEQQVLWVHHQAPR
>FUSION-ENST00000669711.1:985-ENST00000614149.1:26209|5
EVEVFPRSHSR
>ENST00000407464.7|SNV-28528-C-T|1
HSTWKKEWGK
>ENST00000493724.1|SNV-37170-G-A|3
MEHGTVTVVGIPPETNSSDRK
>ENST00000536676.5|SNV-206196-C-T|4
RVYHSMAVVQR
>ENST00000614341.5|SNV-3415-G-A|4
KDGGLDGVGAPR
>ENST00000570785.1|SNV-106833-C-T|7
TMLRNTTPNFVR
>ENST00000564831.6|SNV-922-A-G|1
GWEQEEEEEEVRAREPGMAR
>ENST00000619483.4|SNV-9416-C-G|3
ARSFDVQKSEAMLR
>ENST00000482071.1|INDEL-83877-C-CA|3
KTMLPLCRIIH
>ENST00000341776.7|SNV-250736-A-C|3
SPSQPESVHKPQDSGK
>FUSION-ENST00000625598.1:688-ENST00000296674.13:55|51
TFLANAFALAR
>ENST00000215941.9|SNV-16638-G-A|6
EYLERLGQHEQRK
>ENST00000570546.5|SNV-41019-A-G|5
RYFGSSGMTEHQDR
>ENST00000398814.8|SNV-59757-G-C|2
STSEENNNQSSK
>ENST00000474734.5|SNV-5468-C-G|3
RVSSTAGWRSFPSSSA
>ENST00000529441.5|SNV-10062-G-A|6
MSSVEEDDYDTLTDINSDK
>ENST00000647374.2|SNV-11074-C-A|1
NTSILKLPTK
>ENST00000532038.5|MNV-29908-CCCTC-C|12
RPRPWTRQGCSIAPR
>ENST00000398896.5|SNV-4337-G-A|1
SMVNLAFVKNDSYEK
>ENST00000361170.7|SNV-24453-G-A|1
LHGFLVRQKFAEHSHFLR
>ENST00000313164.10|SNV-70271-G-T|1
SILPLTVCKMHVLHCQGRNYTLTGR
>ENST00000380412.7|SNV-1472-G-C|3
GGQGPRPNICRICGKSFGR
>FUSION-ENST00000625598.1:688-ENST00000296674.13:55|35
SGMINSIRK
>FUSION-ENST00000618113.4:41285-ENST00000576052.1:1237|33
QLELKAKNYADQNAPWCGHCK
>ENST00000368054.8|SNV-14092-C-T|2
CYNLQIYRR
>ENST00000493415.5|SNV-69495-G-A|3
LGIPEAQVEGAPYCK
>ENST00000360093.7|SNV-39594-T-G|1
IVARGFCLEDFTFLR
>ENST00000569510.5|MNV-204681-GA-G|4
CENYSERTCPPLLR
>ENST00000215941.9|SNV-16638-G-A|2
RLDDLCTR
>ENST00000262738.8|SNV-3293-C-T|1
WLDRENVAVYNLWALAVDR
>ENST00000307546.14|SNV-200090-T-A|2
NYMMRDETLEPQPK
>ENST00000573440.1|SNV-4730-G-A|4
GEVRDGVAVLDAGSYIRAASEK
>ENST00000305409.3|SNV-4809-A-G|5
RFPVGPPKNGDTPNR
>ENST00000356443.9|SNV-100094-G-C|3
CEEWTIALPGPPHSLK
>FUSION-ENST00000625598.1:688-ENST00000296674.13:55|50
TFLANAFALARGADR
>ENST00000612832.4|SNV-138179-G-A|1
ENPRSLLAQK
>ENST00000296252.9|SNV-40918-A-G|1
QVSLLARFNQDLDK
>ENST00000343267.8|SNV-15085-T-G|3
NILTSNNIDGK
>ENST00000359540.7|SNV-134988-T-A|2
ESKLPANPSQPITMTDSR
>ENST00000574684.1|MNV-13283-TCCACTACAACT-T|3
SAAQIAMVGSDCTTI
>ENST00000486777.7|SNV-81167-C-T|2
LLVRIMETSPMLLQIPPGPPK
>ENST00000642324.1|MNV-16055-AA-A|4
QQMFLPQPKENIVILITTHS
>ENST00000252211.7|SNV-15582-A-G|3
IPTCAEAGEQEGR
>ENST00000552641.5|SNV-344247-C-A|13
SSRKNVFQITK
>ENST00000489519.1|SNV-5468-C-G|3
RVSSTAGEGLLGRVP
>ENST00000493415.5|SNV-69495-G-A|4
MLGIPEAQVEGAPYCK
>ENST00000413465.6|MNV-13283-TCCACTACAACT-T|1
HSVVVPYEPPEVGSDCTTIHV
>ENST00000502978.1|SNV-56518-G-A|1
ESDIRVCDESSCKYGGVCK
>ENST00000235090.10|SNV-182-A-G|4
EWNLPPNAPACMERQLGAAR
>ENST00000644474.1|SNV-238700-C-T|1
NFELFCNIEPTEYIDDLFKLRSK
>ENST00000578561.1|SNV-1571-T-G|1
SLSEGYHPFNIQESPF
>ENST00000616982.1|SNV-128392-T-G|1
SLSEGYHPFNIQESPFYR
>ENST00000440120.2|SNV-6501-A-G|1
SYDGDFVFDDSEAVVNNKHTLLWR
>ENST00000392717.6|MNV-157660-TC-T|1
LKRVTIP
>ENST00000569510.5|MNV-204681-GA-G|7
SKCENYSER
>ENST00000411527.5|MNV-1797-GC-G|INDEL-1803-G-GA|1
DFLERRR
>ENST00000580900.5|SNV-128392-T-G|2
MIKFQMSLSEGYHPFNIQESPFYR
>FUSION-ENST00000625598.1:688-ENST00000296674.13:55|49
TFLANAFALARGADRMGK
>ENST00000424728.6|SNV-57447-A-C|1
NMLPKLQPLKMFSDK
>ENST00000301067.11|SNV-16059-C-T|3
KALFAVGVGWPSFGLGTPKAK
>ENST00000218328.12|MNV-55116-CAAC-C|3
LRKGLVTHYIIFT
>ENST00000482554.5|SNV-81167-C-T|2
MLLQIPPGPPK
>ENST00000552641.5|SNV-344247-C-A|10
VSGNEFLLQSDIDFIILDWFHAIK
>ENST00000377765.8|SNV-95653-G-C|2
HREAAGNLTDVVYTYHQFIEAAK
>ENST00000241014.6|INDEL-19349-T-TA|12
CSHFFQLKK
>ENST00000512729.5|SNV-17846-T-A|2
HYWEVDEEKATR
>ENST00000532038.5|MNV-29908-CCCTC-C|3
ESGSGRSTGVPPGLCWRVAS
>ENST00000641651.1|SNV-412-A-T|1
HAAICRPLLYGQIMG
>ENST00000367682.6|SNV-42443-T-A|1
IVQDWFSERMQVAKVDFSTVLPR
>ENST00000260403.7|SNV-28517-G-A|1
YQIFAFDHDLFSFADLIFGK
>ENST00000301067.11|SNV-16059-C-T|1
ALFAVGVGWPSFGLGTPKAK
>ENST00000562836.5|SNV-73045-T-C|1
VLLQEPL
>ENST00000570001.5|SNV-31881-C-T|5
EKDLQRYVGLPFIFDMK
>FUSION-ENST00000625598.1:688-ENST00000296674.13:55|54
KTFLANAFALAR
>ENST00000482554.5|SNV-81167-C-T|1
LLQIPPGPPK
>ENST00000569510.5|MNV-204681-GA-G|15
APPAGLYGDNQSHTFLLKKER
>ENST00000536676.5|SNV-206196-C-T|2
VYHSMAVVQR
>ENST00000482554.5|SNV-81167-C-T|7
ATSTGCWCGSWRPHPCCCRSPR
>ENST00000358842.5|SNV-1035-T-G|4
DNRGIIETSGDIER
>ENST00000357336.3|MNV-40067-GAAA-G|6
EEHDRCTLKQENEETNVNMLYK
>ENST00000416284.7|SNV-568745-A-C|10
TTRVTHYPRR
>ENST00000558495.1|SNV-118365-G-T|1
MFPLLRQFLR
>ENST00000330817.11|SNV-10579-G-T|2
GLGCSLLFIPLGLVYR
>ENST00000673490.1|SNV-105483-T-G|12
GRCTALWIAMVWFPWLVDLQFR
>ENST00000380412.7|SNV-1472-G-C|6
ARGGQGPRPNICRICGK
>ENST00000494960.5|SNV-70271-G-T|3
MREAKVYCL
>FUSION-ENST00000514613.5:41285-ENST00000576052.1:1237|3
PLGVATAR
>ENST00000532038.5|MNV-29908-CCCTC-C|18
MVTPQPRPALQR
>ENST00000570785.1|SNV-106833-C-T|3
LRNTTPNFVR
>ENST00000481626.5|SNV-27247-G-T|2
RNGLAFSTSSPPAALMV
>ENST00000331920.11|SNV-8838-G-T|2
YYLHRPSYCDAAFALEQISK
>ENST00000405460.9|SNV-248572-G-A|1
SPGILGEVTVFWR
>ENST00000300036.6|SNV-106833-C-T|5
TVGQLYKEQLGKLMTMLR
>ENST00000334530.9|SNV-1898-C-G|1
MGFVLWLLSPYTKGASLLYRK
>ENST00000536676.5|SNV-206196-C-T|3
RVYHSMAVVQRK
>ENST00000551449.1|SNV-568745-A-C|3
VVSSANHHKGNPLPQEKSSDPQG
>FUSION-ENST00000669711.1:985-ENST00000614149.1:26209|6
EVEVFPR
>ENST00000263253.9|SNV-79972-G-T|2
LTSAKELPYFEVDFWPNVLEESIK
>ENST00000338882.4|SNV-112253-C-A|1
DLSKPQIFLKK
>ENST00000411432.5|SNV-12772-C-A|1
FLAMLERQFTVRK
>ENST00000355086.8|SNV-282992-C-T|5
SSSKDMNSLTDR
>ENST00000520777.5|SNV-11753-C-T|4
SDPEHPGRLVVEVALGNVAR
>ENST00000411527.5|MNV-1797-GC-G|7
CADTTTR
>ENST00000402010.6|SNV-63830-A-G|3
VPASPLPGLERR
>ENST00000622555.1|MNV-16055-AA-A|3
ASFRQQMFLPQPKENIVILITTH
>ENST00000551770.5|SNV-13677-A-G|1
IGTWREVYLQDSFKPLVCISPNAR
>ENST00000558780.5|SNV-1079-G-A|3
ESLKSLILTALQRETESLLFAGTM
>ENST00000327475.11|SNV-184584-T-C|1
LASFIAGYQIFQTTLTR
>ENST00000257209.8|SNV-457473-T-C|2
LCRIISEFALEYR
>ENST00000532038.5|MNV-29908-CCCTC-C|13
RPRPWTR
>ENST00000552641.5|SNV-344247-C-A|9
MSFRSQK
>ENST00000616856.1|SNV-216839-G-A|4
MDCHGRMLAHVLLHK
>ENST00000302000.10|SNV-42648-A-T|3
GAADACTTEKSNKSSLLPNR
>ENST00000578561.1|SNV-1571-T-G|4
IKFQMSLSEGYHPFNIQESPF
>ENST00000257209.8|SNV-457473-T-C|4
EVNINKLCR
>ENST00000416284.7|SNV-568745-A-C|2
ADDIEHAHRNLTQLLR
>ENST00000486602.1|SNV-10579-G-T|4
SALPRGLGCSLLFIPLGLVYR
>ENST00000518664.5|SNV-1898-C-G|3
RSRWASCCGCSHPTPR
>ENST00000552641.5|SNV-344247-C-A|7
MGQGKIEQKECLSDHK
>ENST00000369535.5|SNV-649-G-A|3
MTEYKLVVVGAGDVGK
>ENST00000556431.1|SNV-2679-G-A|3
SLGQASEADEWHQQPFVAVALR
>ENST00000380412.7|SNV-1472-G-C|8
GGRARGGQGPRPNICR
>ENST00000343267.8|SNV-15085-T-G|5
NPNLPPETVDSLKNILTSNNIDGK
>ENST00000420627.5|SNV-8610-G-T|2
SPYTVTVVQACNPSACR
>FUSION-ENST00000618113.4:41285-ENST00000576052.1:1237|30
NYADQNAPWCGHCK
>ENST00000379116.10|SNV-6436-T-C|6
ENIDSLYNVNLSKGRAALPATVPR
>ENST00000467026.5|SNV-39423-C-T|1
VPSVMVPLMLWRHRR
>ENST00000218328.12|MNV-55116-CAAC-C|1
GLVTHYIIFT
>ENST00000553703.1|MNV-6550-GT-G|1
VVFLRIMA
>ENST00000673490.1|SNV-105483-T-G|10
GRCTALWIAMVWFPWLVDLQFRHR
>ENST00000358842.5|SNV-1035-T-G|1
GIIETSGDIERLAK
>ENST00000283882.4|MNV-21575-AA-A|3
VPPSTQVKKGEETEETVQVNCW
>ENST00000411527.5|MNV-1797-GC-G|2
SCARPCSGK
>ENST00000266984.9|SNV-14331-G-T|1
DEKSSKEI
>ENST00000527678.1|MNV-29908-CCCTC-C|1
SSQDGDT
>ENST00000614341.5|SNV-3415-G-A|1
DGGLDGVGAPRGR
>ENST00000403870.7|SNV-14836-T-A|1
SYQINEHYPCITP
>ENST00000482071.1|INDEL-83877-C-CA|9
VGLVPKK
>ENST00000379116.10|SNV-6436-T-C|2
AALPATVPRHEPPFHLDR
>ENST00000411527.5|MNV-1797-GC-G|10
SGPRWTRCADTTTR
>ENST00000518664.5|SNV-1898-C-G|1
WASCCGCSHPTPR
>ENST00000484934.1|SNV-6552-G-T|2
MVSLNQNTSQPPWVALWK
>ENST00000283882.4|MNV-21575-AA-A|2
KGEETEETVQVNCW
>ENST00000283882.4|MNV-21575-AA-A|1
GEETEETVQVNCW
>ENST00000563679.5|SNV-31881-C-T|1
LAIHFRYEDFVVDGFNVLYNK
>ENST00000369400.2|SNV-1036-C-T|5
FVIYKKSVLNVR
>ENST00000552641.5|SNV-344247-C-A|8
YQEMSSFYSQILTSSYWIGSTLSK
>ENST00000411432.5|SNV-12772-C-A|4
DNKFLAMLERQFTVR
>ENST00000343267.8|SNV-15085-T-G|1
NILTSNNIDGKKMTVTDQVNCPK
>ENST00000260403.7|SNV-28517-G-A|3
DNRRYQIFAFDHDLFSFADLIFGK
>ENST00000564831.6|SNV-922-A-G|2
GWEQEEEEEEVRAR
>ENST00000518664.5|SNV-1898-C-G|2
SRWASCCGCSHPTPR
>ENST00000297350.9|SNV-22986-A-G|2
GCPDGFFSNETSSKAPCR
>ENST00000474734.5|SNV-5468-C-G|1
VSSTAGWRSFPSSSA
>ENST00000416284.7|SNV-568745-A-C|12
VKTTRVTHYPR
>ENST00000489519.1|SNV-5468-C-G|1
VSSTAGEGLLGRVP
>ENST00000527678.1|MNV-29908-CCCTC-C|2
SIHKSSQDGDT
>ENST00000552641.5|SNV-344247-C-A|6
GQGKIEQKECLSDHK
>ENST00000672861.1|INDEL-895541-G-GA|10
HPLMGTQQEKKQQGTK
>ENST00000545968.6|SNV-9640-G-A|1
TLTISQCSLADDAAYQCMVGGEK
>ENST00000482554.5|SNV-81167-C-T|8
ATSTGCWCGSWRPHPCCCR
>ENST00000560751.1|SNV-513-G-T|1
LHKKTMNSHHSPMR
>ENST00000536676.5|SNV-206196-C-T|5
SPMLQRRVYHSMAVVQR
>ENST00000300870.15|SNV-40790-G-C|1
TWKREECEGHNGCYDEK
>ENST00000574684.1|MNV-13283-TCCACTACAACT-T|4
MSAAQIAMVGSDCTTI
>ENST00000564831.6|SNV-922-A-G|4
LRGWEQEEEEEEVRAR
>ENST00000636870.1|SNV-2299561-C-T|6
MTPTSQRPLMK
>ENST00000641131.1|SNV-4426-A-C|2
TLAIVYSVLTPMVTPIIYSLR
>ENST00000411432.5|SNV-12772-C-A|5
DNKFLAMLER
>ENST00000305409.3|SNV-4809-A-G|4
FPVGPPKNGDTPNR
>ENST00000512729.5|SNV-17846-T-A|1
HYWEVDEEKATRWQVGIYHGSADAK
>ENST00000505145.1|SNV-8870-C-T|6
MTQPGGRGTRSAS
>ENST00000673490.1|SNV-105483-T-G|3
MVWFPWLVDLQFRHRLLDSFCQR
>ENST00000442415.7|SNV-64456-A-G|3
IRPRGQRDSSYYWGIEASEVMLSTR
>ENST00000361170.7|SNV-24453-G-A|3
LHGFLVR
>ENST00000474612.1|SNV-28015-C-T|2
ELRDQVGLAPADVAHQR
>ENST00000411527.5|INDEL-1803-G-GA|MNV-1797-GC-G|2
RRAAVDK
>ENST00000569510.5|MNV-204681-GA-G|14
ERKCNCCSFGK
>ENST00000500337.6|INDEL-30212-T-TT|5
NFSFAILALCNNHIIFTSHLFIR
>ENST00000673490.1|SNV-105483-T-G|7
MVWFPWLVDLQFR
>ENST00000381461.6|INDEL-39464-T-TT|1
LGLCPQFF
>ENST00000534797.5|SNV-12343-A-G|1
ELDLSNSCLGDAGILQLVESVR
>FUSION-ENST00000514613.5:41285-ENST00000576052.1:1237|2
PLGVATARLWPLSMPKPLGS
>ENST00000647374.2|SNV-11074-C-A|3
MSTKNTSILK
>ENST00000431081.6|SNV-7862-A-T|1
SLLVAIDRACPESASLLGHPR
>ENST00000275815.4|SNV-7384-G-A|1
IHVELQFTVRDCKSFPGGAGPLGCK
>ENST00000573440.1|SNV-4730-G-A|1
DGVAVLDAGSYIRAASEKR
>ENST00000565698.5|SNV-90185-C-T|2
LVKVTLYGFQIK
>FUSION-ENST00000669711.1:985-ENST00000614149.1:26209|3
SHSRAGTR
>ENST00000407464.7|SNV-28528-C-T|4
KSLRHSTWK
>ENST00000241014.6|INDEL-19349-T-TA|3
EQQVLWVHHQAPRRPPVCLPRLCV
>ENST00000614341.5|SNV-3415-G-A|6
NYLSSGLHGLGRK
>ENST00000578561.1|SNV-1571-T-G|2
MSLSEGYHPFNIQESPF
>ENST00000320574.10|SNV-29442-C-T|5
KPEGSPVTERAIPLAIFQAEPMVR
>FUSION-ENST00000569282.2:949-ENST00000411546.3:46693|1
GETAASETQLGS
>ENST00000532038.5|MNV-29908-CCCTC-C|2
STGVPPGLCWR
>ENST00000616982.1|SNV-128392-T-G|4
IKFQMSLSEGYHPFNIQESPFYR
>ENST00000252211.7|SNV-15582-A-G|6
ISCHLREDIARIPTCAEAGEQEGR
>ENST00000500337.6|INDEL-30212-T-TT|9
TFPSLFYCDSR
>ENST00000612832.4|SNV-138179-G-A|3
FAILKENPR
>ENST00000532667.1|MNV-29908-CCCTC-C|1
FSTPEYTVEL
>ENST00000617285.5|SNV-10618-C-G|3
DKNGTRAEPPVNASASDQGEK
>ENST00000371130.7|SNV-558750-A-C|4
QRKEQTK
>ENST00000482071.1|INDEL-83877-C-CA|10
MVGLVPKK
>FUSION-ENST00000371518.6:44186-ENST00000614670.1:93572|1
SHTAGDSLIQLSSHPASTRL
>ENST00000465443.5|SNV-2596-G-A|7
MYGHWAVSCTRCSAR
>ENST00000398896.5|SNV-4337-G-A|4
DDCAKEEMAVAADAATLVDEPK
>ENST00000369535.5|SNV-649-G-A|1
LVVVGAGDVGK
>ENST00000265388.9|SNV-57780-G-T|1
HCQLEPYHEGVPEETDDFGEFRMR
>ENST00000482071.1|INDEL-83877-C-CA|2
TMLPLCR
>ENST00000367025.8|SNV-24513-G-T|5
SFPNEVEPEGTGKEKYWDLR
>ENST00000518664.5|SNV-1898-C-G|4
MRSRWASCCGCSHPTPR
>ENST00000374879.5|SNV-25640-G-A|3
GKSINCSELNVRESDIR
>ENST00000317133.9|SNV-153038-G-A|1
VGGCFLNLIPQMK
>ENST00000367935.10|MNV-2623-ACA-A|1
QALLRQLPGLQ
>ENST00000302000.10|SNV-42648-A-T|1
SSLLPNR
>ENST00000570001.5|SNV-31881-C-T|2
YVGLPFIFDMK
>ENST00000557719.1|SNV-9622-G-A|5
AAEPYLKRGSEDRPK
>ENST00000536676.5|SNV-206196-C-T|1
VYHSMAVVQRK
>ENST00000496720.1|SNV-21569-A-C|3
SLEENLPCISCVSTR
>ENST00000411527.5|MNV-1797-GC-G|1
SCARPCSGKWSPQ
>ENST00000642324.1|MNV-16055-AA-A|2
FLPQPKENIVILITTHS
>ENST00000300036.6|SNV-106833-C-T|3
EQLGKLMTMLRNTTPNFVR
>ENST00000368054.8|SNV-14092-C-T|5
ADINTQADPYTTTKCYNLQIYR
>ENST00000301067.11|SNV-16059-C-T|2
ALFAVGVGWPSFGLGTPK
>ENST00000612484.4|MNV-55116-CAAC-C|1
TSNTLHYIHIEQLDK
>ENST00000646044.1|SNV-6045-G-A|1
QSISAFACCCFCCFLMLGTTT
>ENST00000342992.10|SNV-221245-T-C|1
AILRTSLEVKR
>FUSION-ENST00000514613.5:41285-ENST00000576052.1:1237|8
LTRMPLGVATAR
>ENST00000398896.5|SNV-4337-G-A|3
EEMAVAADAATLVDEPK
>ENST00000241014.6|INDEL-19349-T-TA|4
EQQVLWVHHQAPRRPPVCLPR
>FUSION-ENST00000625598.1:688-ENST00000296674.13:55|52
KTFLANAFALARGADR
>ENST00000489519.1|SNV-5468-C-G|7
LRSWQKGVFYCG
>ENST00000320574.10|SNV-29442-C-T|3
AIPLAIFQAEPMVR
>ENST00000416284.7|SNV-568745-A-C|8
VTHYPRRNQVILK
>FUSION-ENST00000514613.5:41285-ENST00000576052.1:1237|5
MPLGVATAR
>ENST00000241014.6|INDEL-19349-T-TA|1
RPPVCLPRLCV
>ENST00000288986.6|INDEL-83877-C-CA|3
INGMVGLVPKKLCYR
>ENST00000378034.7|SNV-6994-C-G|2
GRVLKRPPN
>ENST00000570001.5|SNV-31881-C-T|3
DLQRYVGLPFIFDMKTS
>ENST00000532038.5|MNV-29908-CCCTC-C|1
STGVPPGLCWRVAS
>FUSION-ENST00000514613.5:41285-ENST00000576052.1:1237|6
LTRMPLGVATARLWPLSMPKPLGS
>ENST00000491632.5|INDEL-134058-A-AA|2
NTLQKNCK
>ENST00000465443.5|SNV-2596-G-A|8
YTLLCESPPFETADLKETYRCIK
>ENST00000563679.5|SNV-31881-C-T|4
EGLAKICRLAIHFR
>ENST00000557719.1|SNV-9622-G-A|3
RGSEDRPKR
>ENST00000553703.1|MNV-6550-GT-G|3
GNTNKVVFLR
>ENST00000373253.7|SNV-3515-A-C|2
LSSWQRTPALKLAAR
>ENST00000342992.10|SNV-221245-T-C|5
ATPPTKAVDPIDAPKAILR
>ENST00000564831.6|SNV-922-A-G|3
GWEQEEEEEEVR
>ENST00000441802.7|SNV-18259-G-A|2
VLVKVLDANSNPPEFTQTAYK
>ENST00000493415.5|SNV-69495-G-A|1
LGIPEAQVEGAPYCKESIPTLWAK
>ENST00000029410.10|SNV-8870-C-T|4
DQKRIVAQK
>ENST00000533237.5|SNV-9175-G-A|3
GHGAKGPQEPKEAADR
>ENST00000358842.5|SNV-1035-T-G|3
DNRGIIETSGDIERLAK
>ENST00000569510.5|MNV-204681-GA-G|11
KCNCCSFGKSK
>ENST00000241014.6|INDEL-19349-T-TA|10
KHLFLRISSK
>ENST00000672861.1|INDEL-895541-G-GA|6
GTQQEKKQQGTK
>ENST00000574684.1|MNV-13283-TCCACTACAACT-T|2
MVGSDCTTI
>ENST00000548615.1|SNV-842-C-A|1
GVSVLISSISHMLNSFIYTLR
>ENST00000367203.8|MNV-44479-CAG-C|2
QQQQLIQQQHKINLLQQQIQR
>ENST00000532667.1|MNV-29908-CCCTC-C|28
KRSYTTVSFSPGPCPCR
>ENST00000527678.1|MNV-29908-CCCTC-C|3
GAAPGPCPCRSIHKSSQDGDT
>ENST00000262241.7|SNV-118365-G-T|2
DVPPTETVPQVKK
>ENST00000673490.1|SNV-105483-T-G|9
CTALWIAMVWFPWLVDLQFR
>ENST00000464931.1|SNV-4337-G-A|5
AVAADAATLVDEPK
>ENST00000570001.5|SNV-31881-C-T|1
YVGLPFIFDMKTS
>ENST00000503890.5|SNV-62671-G-C|4
MLTSPWSHRR
>ENST00000382638.3|SNV-16834-A-T|2
KALTTLSTFEVIQEHSRS
>ENST00000520777.5|SNV-11753-C-T|3
LVVEVALGNVAR
>ENST00000257209.8|SNV-457473-T-C|3
EVNINKLCRIISEFALEYR
>ENST00000428638.5|MNV-29908-CCCTC-C|2
KSLLPQLL
>ENST00000241014.6|INDEL-19349-T-TA|6
ISSKEQQVLWVHHQAPRRPPVCLPR
>ENST00000529441.5|SNV-10062-G-A|4
MSSVEEDDYDTLTDINSDKNVIR
>ENST00000262241.7|SNV-118365-G-T|5
KDVPPTETVPQVK
>ENST00000573440.1|SNV-4730-G-A|6
GEVRDGVAVLDAGSYIR
>ENST00000257215.10|SNV-63810-C-T|1
SSSFQDLYCMVVPESPTSDYVEGPK
>ENST00000357336.3|MNV-40067-GAAA-G|3
QENEETNVNMLYK
>ENST00000429917.5|SNV-9416-C-G|5
RQEARSFDVQK
>ENST00000347132.10|SNV-34868-G-T|2
GGTWKLLCSVVYAHSK
>ENST00000465443.5|SNV-2596-G-A|10
YTLLCESPPFETADLKETYR
>FUSION-ENST00000669711.1:985-ENST00000614149.1:26209|1
AGTRACIS
>ENST00000354464.11|SNV-1079-G-A|2
ETEHYVSLSLAQLSATIFR
>ENST00000496720.1|SNV-21569-A-C|2
MSLEENLPCISCVSTRWTCQWDLR
>ENST00000252211.7|SNV-15582-A-G|4
EDIARIPTCAEAGEQEGRLQR
>ENST00000491632.5|INDEL-134058-A-AA|1
NTLQKNCKLR
>FUSION-ENST00000371518.6:44186-ENST00000614670.1:93572|2
SHTAGDSLIQLSSHPASTR
>ENST00000424728.6|SNV-57447-A-C|2
NMLPKLQPLK
>ENST00000460472.6|SNV-90639-A-G|1
EEHSDNVVMPPDQIVESKREPVAIK
>ENST00000672861.1|INDEL-895541-G-GA|11
HPLMGTQQEKK
>ENST00000617285.5|SNV-10618-C-G|2
NGTRAEPPVNASASDQGEK
>ENST00000428638.5|MNV-29908-CCCTC-C|3
LGAGRKSLLPQLL
>ENST00000414222.1|SNV-23268-G-A|1
STSILSVNQNNESDCIFICVMTGK
>ENST00000570546.5|SNV-41019-A-G|4
MRYFGSSGMTEHQDRALTLLR
>ENST00000562836.5|SNV-73045-T-C|2
GLSWKVLLQEPL
>ENST00000531735.5|MNV-29908-CCCTC-C|4
MGAAPGPCPCR
>ENST00000029410.10|SNV-8870-C-T|2
IVAQKQEQFK
>ENST00000331920.11|SNV-8838-G-T|1
YYLHRPSYCDAAFALEQISKGK
>FUSION-ENST00000625598.1:688-ENST00000296674.13:55|47
GADRMGKCR
>ENST00000368799.2|SNV-22322-G-A|4
HGSYGSADYDYGESR
>ENST00000465443.5|SNV-2596-G-A|13
MYTLLCESPPFETADLK
>ENST00000641131.1|SNV-4426-A-C|1
TLAIVYSVLTPMVTPIIYSLRNK
>ENST00000411527.5|INDEL-1803-G-GA|6
DFLEQETGR
>ENST00000617285.5|SNV-10618-C-G|1
AEPPVNASASDQGEK
>ENST00000556431.1|SNV-2679-G-A|4
LIRSLGQASEADEWHQQPFVAVALR
>ENST00000275815.4|SNV-7384-G-A|3
IHVELQFTVR
>ENST00000241014.6|INDEL-19349-T-TA|9
HLFLRISSK
>ENST00000262241.7|SNV-118365-G-T|4
KDVPPTETVPQVKK
>ENST00000265388.9|SNV-57780-G-T|2
HCQLEPYHEGVPEETDDFGEFR
>ENST00000416284.7|SNV-568745-A-C|11
TTRVTHYPR
>ENST00000532667.1|MNV-29908-CCCTC-C|3
TSAAGGLRQPSKFSTPEYTVEL
>ENST00000482071.1|INDEL-83877-C-CA|6
MQEDQWYGWSSTKKTMLPLCR
>ENST00000380412.7|SNV-1472-G-C|2
ICGKSFGR
>ENST00000411527.5|MNV-1797-GC-G|5
CADTTTRRSCARPCSGK
>ENST00000411527.5|INDEL-1803-G-GA|1
FLSSPDQSPVVSE
>ENST00000413465.6|MNV-13283-TCCACTACAACT-T|2
NTFRHSVVVPYEPPEVGSDCTTIHV
>ENST00000644474.1|SNV-238700-C-T|2
NFELFCNIEPTEYIDDLFKLR
>ENST00000503890.5|SNV-62671-G-C|3
LTSPWSHR
>ENST00000411527.5|MNV-1797-GC-G|INDEL-1803-G-GA|3
SIEDWNNYKDFLER
>ENST00000416284.7|SNV-568745-A-C|4
NQVILKADDIEHAHRNLTQLLR
>ENST00000380412.7|SNV-1472-G-C|1
ICGKSFGRGSTLIQHQR
>ENST00000642324.1|MNV-16055-AA-A|3
MFLPQPKENIVILITTHS
>ENST00000656302.1|INDEL-895541-G-GA|1
DGGGGQW
>FUSION-ENST00000334274.9:33237-ENST00000650167.1:61037|116
FARLVNYNKMVFCPYYDAILK
>ENST00000378034.7|SNV-6994-C-G|1
VLKRPPN
>ENST00000461638.6|SNV-5347-G-A|2
RGILDGEMDPK
>FUSION-ENST00000669711.1:985-ENST00000614149.1:26209|9
LRSREVEVFPR
>ENST00000305409.3|SNV-4809-A-G|1
NGDTPNRQYWDEDLLMK
>ENST00000373253.7|SNV-3515-A-C|4
ILGSKLSSWQRTPALK
>ENST00000636870.1|SNV-2299561-C-T|5
TPTSQRPLMK
>ENST00000603415.1|SNV-877-G-C|3
MMYWVMGAQPSLSGASHHR
>ENST00000493724.1|SNV-37170-G-A|1
EHGTVTVVGIPPETNSSDRKNFFGR
>ENST00000411432.5|SNV-12772-C-A|7
IRYERDNK
>ENST00000241014.6|INDEL-19349-T-TA|13
GNKCSHFFQLKK
>ENST00000636870.1|SNV-2299561-C-T|2
MTPTSQRPLMKAKR
>ENST00000300036.6|SNV-106833-C-T|4
EQLGKLMTMLR
>ENST00000348513.12|MNV-16391-TCG-T|2
NHRLISEILSESVVPDVVSCHNS
>ENST00000461638.6|SNV-5347-G-A|1
GILDGEMDPK
>ENST00000614341.5|SNV-3415-G-A|7
RNYLSSGLHGLGRK
>ENST00000562408.1|SNV-90185-C-T|4
MPSQSWKGWSKSLCTDFR
>ENST00000471214.5|SNV-29141-C-G|2
QSIAAHLDNQVPVESPRGISR
>ENST00000545968.6|SNV-9640-G-A|2
RTLTISQCSLADDAAYQCMVGGEK
>ENST00000235090.10|SNV-182-A-G|2
QLGAARYR
>ENST00000484766.1|SNV-6045-G-A|2
TWRQSISAFACCCFCCFLMLG
>ENST00000612832.4|SNV-138179-G-A|4
SPTLSCRFAILKENPR
>ENST00000324225.9|SNV-7862-A-T|2
SLLVAIDR
>ENST00000505145.1|SNV-8870-C-T|5
TQPGGRGTRSAS
>ENST00000405460.9|SNV-248572-G-A|2
YNGTAIISLVRSPGILGEVTVFWR
>ENST00000313654.13|SNV-260667-A-G|3
LVFSIRPRSLTGILIHVGSQPGK
>ENST00000407464.7|SNV-28528-C-T|3
SLRHSTWK
>ENST00000569510.5|MNV-204681-GA-G|1
TCPPLLRC
>ENST00000532038.5|MNV-29908-CCCTC-C|4
ESGSGRSTGVPPGLCWR
>ENST00000411527.5|INDEL-1803-G-GA|MNV-1797-GC-G|1
RAAVDKVCR
>ENST00000324225.9|SNV-7862-A-T|4
KSLLVAIDR
>ENST00000656302.1|INDEL-895541-G-GA|6
APPNGNTTGKKTAGDQNGR
>ENST00000465443.5|SNV-2596-G-A|3
CSARALPLR
>ENST00000616325.1|MNV-1678-GA-G|5
SEYKVSLMEMLLK
>ENST00000369400.2|SNV-1036-C-T|4
KSVLNVR
>ENST00000531735.5|MNV-29908-CCCTC-C|1
GAAPGPCPCRSIHK
>ENST00000532667.1|MNV-29908-CCCTC-C|26
RSYTTVSFSPGPCPCRSIHK
>ENST00000297350.9|SNV-22986-A-G|1
GCPDGFFSNETSSKAPCRK
>ENST00000618327.4|SNV-41019-A-G|2
YFGSSGMTEHQDR
>ENST00000368799.2|SNV-22322-G-A|1
FRHSQHGSVSYNSNPVVFKER
>ENST00000562408.1|SNV-90185-C-T|5
MMPSQSWKGWSKSLCTDFR
>ENST00000568171.1|SNV-200632-G-A|2
MIAVVWLAKPSC
>ENST00000489519.1|SNV-5468-C-G|2
VSSTAGEGLLGR
>ENST00000673490.1|SNV-105483-T-G|8
CTALWIAMVWFPWLVDLQFRHR
>ENST00000500337.6|INDEL-30212-T-TT|11
GCFDSPAK
>ENST00000616325.1|MNV-1678-GA-G|1
VSLMEMLLKKLLCSN
>ENST00000379116.10|SNV-6436-T-C|3
AALPATVPR
>ENST00000342992.10|SNV-281043-C-G|1
MTLWWDAPLNDGCAPITQYIIEKR
>ENST00000396212.6|MNV-19097-TAACA-T|1
WSQVFSLEIQAKFK
>ENST00000380412.7|SNV-1472-G-C|5
GGQGPRPNICR
>ENST00000442415.7|SNV-64456-A-G|2
GQRDSSYYWGIEASEVMLSTR
>ENST00000369400.2|SNV-1036-C-T|1
SVLNVRLSSDWAHLYLQRK
>ENST00000461638.6|SNV-5347-G-A|3
RRGILDGEMDPK
>ENST00000371130.7|SNV-558750-A-C|3
KEQTKGNVSAFER
>ENST00000616325.1|MNV-1678-GA-G|3
VSLMEMLLK
>ENST00000305409.3|SNV-4809-A-G|2
NGDTPNR
>ENST00000500337.6|INDEL-30212-T-TT|8
CGSDPEIYYAPFQAQR
>ENST00000252211.7|SNV-15582-A-G|1
IPTCAEAGEQEGRLQRK
>ENST00000396212.6|MNV-19097-TAACA-T|2
TRWSQVFSLEIQAKFK
>ENST00000481626.5|SNV-27247-G-T|1
NGLAFSTSSPPAALMV
>ENST00000518664.5|SNV-1898-C-G|5
GFVLWLLSPYTKGASLLYRK
>ENST00000356443.9|SNV-100094-G-C|2
CEEWTIALPGPPHSLKCSEVR
>ENST00000532667.1|MNV-29908-CCCTC-C|27
RSYTTVSFSPGPCPCR
>FUSION-ENST00000669711.1:985-ENST00000614149.1:26209|2
SHSRAGTRACIS
>ENST00000619483.4|SNV-9416-C-G|1
SFDVQKSEAMLRK
>ENST00000218328.12|MNV-55116-CAAC-C|2
KGLVTHYIIFT
>ENST00000465443.5|SNV-2596-G-A|2
CSARALPLRR
>ENST00000518664.5|SNV-1898-C-G|6
GFVLWLLSPYTKGASLLYR
>ENST00000241014.6|INDEL-19349-T-TA|5
EQQVLWVHHQAPR
>ENST00000402010.6|SNV-63830-A-G|2
VPASPLPGLERRK
>FUSION-ENST00000669711.1:985-ENST00000614149.1:26209|4
EVEVFPRSHSRAGTR
>ENST00000570785.1|SNV-106833-C-T|1
LRNTTPNFVRCIIPNHEK
>ENST00000380412.7|SNV-1472-G-C|4
GGQGPRPNICRICGK
>ENST00000361170.7|SNV-24453-G-A|6
QQLWKANVGFVIQLQARLHGFLVR
>ENST00000552641.5|SNV-344247-C-A|4
IEQKECLSDHKSIR
>ENST00000398814.8|SNV-59757-G-C|3
DGSEPWPYVVVKSTSEENNNQSSK
>ENST00000573440.1|SNV-4730-G-A|2
DGVAVLDAGSYIRAASEK
>ENST00000397786.7|SNV-97149-C-G|1
LMLEPYGSER
>FUSION-ENST00000669711.1:985-ENST00000614149.1:26209|7
SREVEVFPRSHSR
>ENST00000558495.1|SNV-118365-G-T|2
RMFPLLRQFLR
>ENST00000374879.5|SNV-25640-G-A|2
SINCSELNVRESDIR
>ENST00000533237.5|SNV-9175-G-A|4
GHGAKGPQEPK
>ENST00000564831.6|SNV-922-A-G|6
EERLRGWEQEEEEEEVR
>ENST00000382638.3|SNV-16834-A-T|1
ALTTLSTFEVIQEHSRS
>ENST00000580900.5|SNV-128392-T-G|1
FQMSLSEGYHPFNIQESPFYR
>ENST00000359540.7|SNV-134988-T-A|1
LPANPSQPITMTDSR
>ENST00000673490.1|SNV-105483-T-G|5
MVWFPWLVDLQFRHR
>ENST00000375527.3|SNV-1212-T-A|1
EDGVSEASLESSISATKSLLPPAR
>ENST00000497571.6|SNV-3554-A-T|1
WRVHRCHFNGCR
>ENST00000465443.5|SNV-2596-G-A|9
MYTLLCESPPFETADLKETYRCIK
>ENST00000297350.9|SNV-22986-A-G|4
NTVCKGCPDGFFSNETSSKAPCR
>FUSION-ENST00000514613.5:41285-ENST00000576052.1:1237|1
LWPLSMPKPLGS
>ENST00000467026.5|SNV-39423-C-T|6
MVPSVMVPLMLWR
>ENST00000262241.7|SNV-118365-G-T|3
DVPPTETVPQVK
>ENST00000449103.5|SNV-21569-A-C|1
QAMSLEENLPCISCVSTR
>ENST00000496720.1|SNV-21569-A-C|4
MSLEENLPCISCVSTR
>ENST00000411527.5|MNV-1797-GC-G|INDEL-1803-G-GA|2
SIEDWNNYKDFLERR
>ENST00000327475.11|SNV-184584-T-C|2
QSLSRLASFIAGYQIFQTTLTR
>ENST00000418259.5|SNV-16300-C-T|2
VVLREVSLVWHLYGG
>ENST00000603415.1|SNV-877-G-C|2
MYWVMGAQPSLSGASHHR
>ENST00000368799.2|SNV-22322-G-A|2
FRHSQHGSVSYNSNPVVFK
>ENST00000570546.5|SNV-41019-A-G|3
RYFGSSGMTEHQDRALTLLR
>ENST00000570785.1|SNV-106833-C-T|6
MTMLRNTTPNFVRCIIPNHEK
>ENST00000612484.4|MNV-55116-CAAC-C|3
IEKRTSNTLHYIHIEQLDK
>ENST00000228606.9|SNV-5828-C-T|2
TRTVLVPERSINL
>ENST00000570546.5|SNV-41019-A-G|7
EQAQAYVMRYFGSSGMTEHQDR
>ENST00000368633.2|SNV-5347-G-A|3
RGILDGEMDPKVPAIEENLLDDK
>ENST00000673490.1|SNV-105483-T-G|11
MGRCTALWIAMVWFPWLVDLQFRHR
>ENST00000367682.6|SNV-42443-T-A|3
IVQDWFSER
>ENST00000411527.5|INDEL-1803-G-GA|2
GPQPPQPAGLLGDR
>ENST00000298440.5|SNV-7512-T-A|2
TNRTACLDLTSSDELNTIK
>ENST00000569510.5|MNV-204681-GA-G|12
KCNCCSFGK
>ENST00000570785.1|SNV-106833-C-T|4
MLRNTTPNFVR
>ENST00000435359.5|SNV-21917-G-T|1
ADVARRHQLQEASR
>FUSION-ENST00000625598.1:688-ENST00000296674.13:55|31
KLIWAQP
>ENST00000377765.8|SNV-95653-G-C|1
EAAGNLTDVVYTYHQFIEAAK
>ENST00000520777.5|SNV-11753-C-T|2
LVVEVALGNVARALDLLR
>ENST00000497571.6|SNV-3554-A-T|4
SGTSGKPGDKGNGDASPDGRWR
>ENST00000298440.5|SNV-7512-T-A|1
TACLDLTSSDELNTIK
>ENST00000379116.10|SNV-6436-T-C|1
AALPATVPRHEPPFHLDREIR
>ENST00000474612.1|SNV-28015-C-T|1
DQVGLAPADVAHQR
>ENST00000215941.9|SNV-16638-G-A|3
KRLDDLCTR
>ENST00000622555.1|MNV-16055-AA-A|1
ENIVILITTH
>ENST00000647374.2|SNV-11074-C-A|2
MSTKNTSILKLPTK
>ENST00000252211.7|SNV-15582-A-G|7
ISCHLREDIAR
>ENST00000518664.5|SNV-1898-C-G|7
GFVLWLLSPYTK
>ENST00000320574.10|SNV-29442-C-T|2
AIPLAIFQAEPMVRK
>ENST00000368799.2|SNV-22322-G-A|3
HGSYGSADYDYGESRFR
>ENST00000342992.10|SNV-221245-T-C|2
AILRTSLEVK
>ENST00000275815.4|SNV-7384-G-A|4
GEEASRIHVELQFTVRDCK
>ENST00000029410.10|SNV-8870-C-T|1
IVAQKQEQFKVDR
>ENST00000642324.1|MNV-16055-AA-A|6
GFIQTTDVSSSAKR
>ENST00000367025.8|SNV-24513-G-T|4
EKYWDLR
>ENST00000252211.7|SNV-15582-A-G|2
IPTCAEAGEQEGRLQR
>ENST00000367682.6|SNV-42443-T-A|4
SQLRIVQDWFSERMQVAK
>ENST00000301067.11|SNV-16059-C-T|4
KALFAVGVGWPSFGLGTPK
>ENST00000532038.5|MNV-29908-CCCTC-C|9
QGCSIAPRR
>ENST00000536445.5|SNV-29442-C-T|1
VRKHFLR
>ENST00000367025.8|SNV-24513-G-T|3
EKYWDLRDQLQK
>ENST00000552641.5|SNV-344247-C-A|2
ECLSDHKSIR
>ENST00000638510.1|SNV-281857-G-C|1
YHFKFWMMMSLRGR
>ENST00000380412.7|SNV-1472-G-C|7
ARGGQGPRPNICR
>ENST00000343267.8|SNV-15085-T-G|2
NILTSNNIDGKK
>ENST00000288986.6|INDEL-83877-C-CA|4
INGMVGLVPKK
>ENST00000553703.1|MNV-6550-GT-G|2
GNTNKVVFLRIMA
>ENST00000338302.7|SNV-20250-G-A|2
DLPSLPGSPR
>ENST00000416284.7|SNV-568745-A-C|7
RNQVILK
>ENST00000482071.1|INDEL-83877-C-CA|4
KTMLPLCR
>ENST00000656302.1|INDEL-895541-G-GA|5
KTAGDQNGR
>ENST00000402010.6|SNV-63830-A-G|1
RKTTPTPSTNSVLSTSTNR
>ENST00000411527.5|MNV-1797-GC-G|8
WTRCADTTTRR
>ENST00000358842.5|SNV-1035-T-G|5
WLRDNRGIIETSGDIER
>ENST00000355086.8|SNV-282992-C-T|2
DMNSLTDRHPDGYLAR
>ENST00000429917.5|SNV-9416-C-G|3
QEARSFDVQKSEAMLR
>FUSION-ENST00000618113.4:41285-ENST00000576052.1:1237|32
AKNYADQNAPWCGHCK
>ENST00000297350.9|SNV-22986-A-G|3
GCPDGFFSNETSSK
>ENST00000368054.8|SNV-14092-C-T|4
ADINTQADPYTTTKCYNLQIYRR
>ENST00000411527.5|INDEL-1803-G-GA|7
SIEDWNNYKDFLEQETGR
>ENST00000338882.4|SNV-112253-C-A|3
LFHSYKDLSKPQIFLKK
>ENST00000494960.5|SNV-70271-G-T|2
REAKVYCL
>ENST00000573440.1|SNV-4730-G-A|3
DGVAVLDAGSYIR
>ENST00000288986.6|INDEL-83877-C-CA|5
KINGMVGLVPKK
>ENST00000503890.5|SNV-62671-G-C|5
MLTSPWSHR
>ENST00000562408.1|SNV-90185-C-T|6
CLLHGSMMPSQSWKGWSKSLCTDFR
>ENST00000532667.1|MNV-29908-CCCTC-C|25
SYTTVSFSPGPCPCR
>ENST00000341776.7|SNV-250736-A-C|2
SPSQPESVHKPQDSGKAEK
>ENST00000215941.9|SNV-16638-G-A|1
RLDDLCTRLQMTSTK
>ENST00000673490.1|SNV-105483-T-G|1
HRLLDSFCQR
>ENST00000565698.5|SNV-90185-C-T|1
VTLYGFQIK
>ENST00000656302.1|INDEL-895541-G-GA|2
TAGDQNGRDGGGGQW
>ENST00000569510.5|MNV-204681-GA-G|8
CNCCSFGKSKCENYSER
>ENST00000503890.5|SNV-62671-G-C|2
LTSPWSHRR
>ENST00000338302.7|SNV-20250-G-A|1
DLPSLPGSPRESSYMEMK
>ENST00000330817.11|SNV-10579-G-T|1
GLGCSLLFIPLGLVYRR
>ENST00000411527.5|MNV-1797-GC-G|12
DFLERSGPRWTR
>ENST00000569510.5|MNV-204681-GA-G|5
CENYSER
>ENST00000569510.5|MNV-204681-GA-G|2
TCPPLLR
>ENST00000672861.1|INDEL-895541-G-GA|7
MGTQQEKKQQGTK
>ENST00000529441.5|SNV-10062-G-A|1
SSVEEDDYDTLTDINSDKNVIRTK
>ENST00000428638.5|MNV-29908-CCCTC-C|8
RSQQSWMR
>ENST00000367025.8|SNV-24513-G-T|1
YWDLRDQLQKK
>ENST00000324225.9|SNV-7862-A-T|3
KSLLVAIDRACPESGHPR
>ENST00000418259.5|SNV-16300-C-T|1
EVSLVWHLYGG
>ENST00000441802.7|SNV-18259-G-A|1
VLDANSNPPEFTQTAYK
>ENST00000424728.6|SNV-57447-A-C|3
LLNKNMLPKLQPLK
>ENST00000532038.5|MNV-29908-CCCTC-C|16
MVTPQPRPALQRRRPRPWTR
>ENST00000342992.10|SNV-221245-T-C|3
AVDPIDAPKAILRTSLEVK
>ENST00000313164.10|SNV-50043-C-A|3
TRSRECNNPHPSGGGR
>ENST00000300036.6|SNV-106833-C-T|2
LMTMLRNTTPNFVR
>ENST00000536445.5|SNV-29442-C-T|2
MVRKHFLR
>ENST00000460472.6|SNV-90639-A-G|3
EEHSDNVVMPPDQIVESK
>ENST00000372348.7|SNV-172655-T-C|1
EISDTVQR
>ENST00000263253.9|SNV-79972-G-T|1
ELPYFEVDFWPNVLEESIK
>ENST00000275815.4|SNV-7384-G-A|6
SNWIYRGEEASRIHVELQFTVR
>ENST00000552641.5|SNV-344247-C-A|11
NVFQITK
>ENST00000334530.9|SNV-1898-C-G|3
MGFVLWLLSPYTK
>ENST00000561483.5|MNV-204681-GA-G|3
SKCENYSERTCPPLY
>ENST00000368799.2|SNV-22322-G-A|7
QKGQSGLVWRHGSYGSADYDYGESR
>ENST00000500337.6|INDEL-30212-T-TT|7
LMVLSSLDVIYILDFTSYPR
>ENST00000561483.5|MNV-204681-GA-G|1
CENYSERTCPPLY
>ENST00000482554.5|SNV-81167-C-T|10
SWRATSTGCWCGSWRPHPCCCR
>ENST00000421487.6|SNV-29141-C-G|2
GISRTNENDPVK
>ENST00000491632.5|INDEL-134058-A-AA|3
KNTLQKNCK
>FUSION-ENST00000477786.5:44186-ENST00000614670.1:93572|2
PDLPLRQPQLQPAHCPPAIPHGW
>ENST00000407464.7|SNV-28528-C-T|2
SLRHSTWKK
>ENST00000465443.5|SNV-2596-G-A|6
YGHWAVSCTRCSAR
>ENST00000369535.5|SNV-649-G-A|2
TEYKLVVVGAGDVGK
>ENST00000673490.1|SNV-105483-T-G|4
VWFPWLVDLQFRHR
>ENST00000616856.1|SNV-216839-G-A|1
LAHVLLHK
>ENST00000565698.5|SNV-90185-C-T|3
FNDALTVVERLVKVTLYGFQIK
>ENST00000619483.4|SNV-9416-C-G|5
WLRARSFDVQK
>FUSION-ENST00000514613.5:41285-ENST00000576052.1:1237|9
MLTRMPLGVATAR
>ENST00000262738.8|SNV-3293-C-T|2
TQRWLDRENVAVYNLWALAVDR
>ENST00000297350.9|SNV-22986-A-G|5
NTVCKGCPDGFFSNETSSK
>ENST00000313164.10|SNV-50043-C-A|1
ECNNPHPSGGGR
>ENST00000460472.6|SNV-90639-A-G|5
QVLLKEEHSDNVVMPPDQIVESK
>ENST00000524409.1|SNV-114-T-A|1
LALFAAIL
>ENST00000467026.5|SNV-39423-C-T|4
MVPSVMVPLMLWRHR
>ENST00000493724.1|SNV-37170-G-A|2
EHGTVTVVGIPPETNSSDRK
>ENST00000529441.5|SNV-10062-G-A|5
SSVEEDDYDTLTDINSDK
>ENST00000614341.5|SNV-3415-G-A|5
NYLSSGLHGLGRKDGGLDGVGAPR
>ENST00000343267.8|SNV-15085-T-G|4
NPNLPPETVDSLKNILTSNNIDGKK
>ENST00000484934.1|SNV-6552-G-T|1
VSLNQNTSQPPWVALWK
>ENST00000373253.7|SNV-3515-A-C|1
TPALKLAAR
>ENST00000542841.1|SNV-282992-C-T|1
NSLTDRHPDGYLAR
>FUSION-ENST00000625598.1:688-ENST00000296674.13:55|48
GADRMGK
>ENST00000471214.5|SNV-29141-C-G|1
GISRTNENDPAK
>ENST00000442415.7|SNV-64456-A-G|1
DSSYYWGIEASEVMLSTR
>ENST00000578561.1|SNV-1571-T-G|5
MIKFQMSLSEGYHPFNIQESPF
>ENST00000493724.1|SNV-37170-G-A|6
AAPLSMEHGTVTVVGIPPETNSSDR
>ENST00000557719.1|SNV-9622-G-A|4
RGSEDRPK
>ENST00000493415.5|SNV-69495-G-A|2
MLGIPEAQVEGAPYCKESIPTLWAK
