# Supplementary material for: Identification of non-canonical peptides with moPepGen
Source: Nat Biotechnol. 2025 Jun 16;44(4):568–73. doi: 10.1038/s41587-025-02701-0 (PMC12680078; doi:10.1038/s41587-025-02701-0)
Supplement: Supplementary file 4 — Supplementary Data: Cancer cell line variant peptide database. Custom peptide database FASTA file for each of the 376 cell lines from the Cancer Cell Line Encyclopedia with proteomics characterization or used in the reference channel. Variant peptide FASTA files were produced by moPepGen as the result of cell-line-specific publicly available mutations and fusions. [file 41587_2025_2701_MOESM4_ESM.zip › ACH-000192.fasta]

>FUSION-ENST00000486739.1:30523-ENST00000476851.1:111065|1145
MHLLSPYCVLGSVLGTGDTKIK
>ENST00000453190.7|SNV-118088-A-G|2
CNFFLYGCR
>FUSION-ENST00000486739.1:30523-ENST00000476851.1:111065|488
AGQWHTPVNPALWEAETGR
>FUSION-ENST00000649671.1:49636-ENST00000438028.5:2967|27
TVVIGGRGWRSSSE
>FUSION-ENST00000475947.7:648-ENST00000652379.1:25317|63
GSSVSLSR
>FUSION-ENST00000639899.1:148536-ENST00000474421.1:4913|277
TEVSRAISGPQSLGKETGMVCDGAR
>FUSION-ENST00000486739.1:30523-ENST00000476851.1:111065|573
MNLGGGACNEPR
>FUSION-ENST00000619625.4:17836-ENST00000484331.5:59751|20
SLKKQNAVFFMNS
>FUSION-ENST00000486739.1:30523-ENST00000476851.1:111065|225
MWGPEPTS
>FUSION-ENST00000653385.1:10047-ENST00000648707.1:22789|487
VTLFSMQLGFRYS
>FUSION-ENST00000651071.1:4527-ENST00000252934.10:135161|242
KEAAGPASDVSSIR
>FUSION-ENST00000494215.1:38806-ENST00000461371.5:6869|163
MGNHVVYMYYTSSLEKK
>FUSION-ENST00000486739.1:30523-ENST00000476851.1:111065|588
HGPREVSSCSR
>FUSION-ENST00000567737.1:459-ENST00000563613.1:46892|212
CHSTPAWATEQDLVSDKQANKQANK
>FUSION-ENST00000475947.7:648-ENST00000652379.1:25317|659
MEIDFCMIDVGVCVIQINTHR
>FUSION-ENST00000486739.1:30523-ENST00000476851.1:111065|628
LGRAIMGP
>ENST00000486103.6|MNV-10660-TGAT-T|7
DSVQMWIFVQYVKLNFRSQFFSFVR
>ENST00000525884.1|SNV-932-C-T|3
HAVKWDLLPPRTPPYQEMK
>FUSION-ENST00000486739.1:30523-ENST00000476851.1:111065|1631
MQTFRENVGTGTLVLRPTLGIK
>FUSION-ENST00000486739.1:30523-ENST00000476851.1:111065|420
VRMQESWR
>FUSION-ENST00000475947.7:648-ENST00000652379.1:25317|550
VWLRWWR
>FUSION-ENST00000453604.6:3406-ENST00000588998.5:22744|3
MPVVPATREAEVAVSQDQAIALQPW
>FUSION-ENST00000281924.6:5801-ENST00000409968.6:506988|100
NATVKQSRYR
>FUSION-ENST00000653385.1:10047-ENST00000648707.1:22789|580
ITKISWMWWHELVIPATR
>FUSION-ENST00000486739.1:30523-ENST00000476851.1:111065|625
GRPWEEPQAVR
>FUSION-ENST00000639899.1:148536-ENST00000474421.1:4913|74
MWKASHSPAHR
>FUSION-ENST00000653385.1:10047-ENST00000648707.1:22789|462
MAACWAVHVK
>FUSION-ENST00000639899.1:148536-ENST00000474421.1:4913|86
CFMPGTMQLSYFISTRNLMWK
>FUSION-ENST00000475947.7:648-ENST00000652379.1:25317|920
MTDGVSYQCSFVNRVR
>FUSION-ENST00000486739.1:30523-ENST00000476851.1:111065|576
MYFLFFNFFETGFLSVTQAR
>ENST00000506970.2|SNV-458-G-A|4
RQLLAGTGPDGEAR
>FUSION-ENST00000619625.4:17836-ENST00000484331.5:59751|8
MHFSCRISILLIR
>FUSION-ENST00000567737.1:459-ENST00000563613.1:46892|25
IQELAGRGGVR
>FUSION-ENST00000475947.7:648-ENST00000652379.1:25317|516
VARAAGR
>FUSION-ENST00000494215.1:38806-ENST00000461371.5:6869|194
LDKSVYIK
>FUSION-ENST00000486739.1:30523-ENST00000476851.1:111065|272
YTSHTIK
>FUSION-ENST00000651071.1:4527-ENST00000252934.10:135161|37
MTLHCNER
>FUSION-ENST00000475947.7:648-ENST00000652379.1:25317|1206
GERGGERER
>FUSION-ENST00000486739.1:30523-ENST00000476851.1:111065|58
AGSCAER
>FUSION-ENST00000653385.1:10047-ENST00000648707.1:22789|118
MNQPFLIFFATSSVIHILLN
>FUSION-ENST00000486739.1:30523-ENST00000476851.1:111065|518
GLLSWEFPEVSGHR
>FUSION-ENST00000639899.1:148536-ENST00000474421.1:4913|146
LLGFSILDLSCSYR
>FUSION-ENST00000475947.7:648-ENST00000652379.1:25317|1084
GDQEGRRPDR
>FUSION-ENST00000653385.1:10047-ENST00000648707.1:22789|469
MAELTLGLEGDR
>FUSION-ENST00000494215.1:38806-ENST00000461371.5:6869|156
YYTSSLEKKLTVTIDLTIIS
>FUSION-ENST00000486739.1:30523-ENST00000476851.1:111065|640
ICNCPANSSFPVLFIYLFSCWGGP
>FUSION-ENST00000639899.1:148536-ENST00000474421.1:4913|327
MPRGCVDRLLAGQCVRPGLQCYK
>FUSION-ENST00000486739.1:30523-ENST00000476851.1:111065|199
IVHDLPYPKPERVSLWKK
>FUSION-ENST00000475947.7:648-ENST00000652379.1:25317|621
AYVVISVFFLPLLR
>FUSION-ENST00000486739.1:30523-ENST00000476851.1:111065|1304
DVCHHAR
>FUSION-ENST00000639899.1:148536-ENST00000474421.1:4913|134
NTPTPPLQG
>FUSION-ENST00000475947.7:648-ENST00000652379.1:25317|978
HLPGFKRFSCLSLPSSWDYR
>FUSION-ENST00000567737.1:459-ENST00000563613.1:46892|191
LYVFTKIK
>FUSION-ENST00000475947.7:648-ENST00000652379.1:25317|143
SPNPEWRRWAPR
>FUSION-ENST00000475947.7:648-ENST00000652379.1:25317|518
AGPLRVAR
>FUSION-ENST00000486739.1:30523-ENST00000476851.1:111065|830
VFPESSLGTHECVCLFRAPGR
>FUSION-ENST00000653385.1:10047-ENST00000648707.1:22789|564
VRRDNPLNPGGEGCSELR
>FUSION-ENST00000475947.7:648-ENST00000652379.1:25317|629
LYGNRLLYDR
>FUSION-ENST00000653385.1:10047-ENST00000648707.1:22789|204
MGIQHFGRLR
>FUSION-ENST00000494215.1:38806-ENST00000461371.5:6869|39
MTVYLCMRVK
>FUSION-ENST00000225388.9:366-ENST00000577218.1:20472|11
GKTASPTPQVCKEQPALICPAR
>FUSION-ENST00000486739.1:30523-ENST00000476851.1:111065|232
WLGGENLASLEAFPQLR
>FUSION-ENST00000567737.1:459-ENST00000563613.1:46892|398
WNHTICSLLSLPSFSQRNVFK
>FUSION-ENST00000653385.1:335-ENST00000648707.1:22789|5
MLIPSTWTMR
>FUSION-ENST00000475947.7:648-ENST00000652379.1:25317|1025
RYDPLNNIFANQKVFQ
>FUSION-ENST00000619625.4:17836-ENST00000484331.5:59751|179
EKVLLSQK
>FUSION-ENST00000567737.1:459-ENST00000563613.1:46892|407
MFCGFCLNKK
>FUSION-ENST00000567737.1:459-ENST00000563613.1:46892|313
CVLSRHILTAQQSRLR
>FUSION-ENST00000639899.1:148536-ENST00000474421.1:4913|436
EQMRAHSLLLQSWVENYAHNFTHKR
>FUSION-ENST00000486739.1:30523-ENST00000476851.1:111065|1357
TLIISPVQQIK
>FUSION-ENST00000486739.1:30523-ENST00000476851.1:111065|921
MFLEPRSTWYFQNPL
>FUSION-ENST00000653385.1:10047-ENST00000648707.1:22789|81
MPNVTERPK
>FUSION-ENST00000486739.1:30523-ENST00000476851.1:111065|121
KRLVPSPASHTHFPGR
>FUSION-ENST00000475947.7:648-ENST00000652379.1:25317|93
GTGLAESAGK
>FUSION-ENST00000639899.1:148536-ENST00000474421.1:4913|318
GWKIREDTGLLLQPLQEPD
>FUSION-ENST00000475947.7:648-ENST00000652379.1:25317|1092
LLGARPSSAKVQRDGDFHPQGPH
>ENST00000642566.1|SNV-932-C-T|4
HAVKWDLLPPRTPPYQGDVPLGIR
>FUSION-ENST00000567737.1:459-ENST00000563613.1:46892|446
SKFFLLVVKCTEHK
>FUSION-ENST00000649671.1:49636-ENST00000438028.5:2967|45
ERSWAGPAAMSSK
>FUSION-ENST00000579957.1:25172-ENST00000584516.5:17446|263
WWETEGLDGRARR
>FUSION-ENST00000252999.7:21495-ENST00000616512.1:2675|8
SQGAAISK
>FUSION-ENST00000475947.7:648-ENST00000652379.1:25317|658
EIDFCMIDVGVCVIQINTHR
>FUSION-ENST00000494215.1:38806-ENST00000461371.5:6869|291
SGDRDHPSQHGETLSLLKIQK
>FUSION-ENST00000486739.1:30523-ENST00000476851.1:111065|916
MLLAFAYCCLFHLECPLWPFPPGR
>FUSION-ENST00000475947.7:648-ENST00000652379.1:25317|690
MLVRLVSHSQPQVVR
>FUSION-ENST00000486739.1:30523-ENST00000476851.1:111065|382
MWGSRWREK
>FUSION-ENST00000494215.1:38806-ENST00000461371.5:6869|161
MYYTSSLEK
>FUSION-ENST00000653385.1:10047-ENST00000648707.1:22789|603
MYTKMSLCFSK
>FUSION-ENST00000653385.1:10047-ENST00000648707.1:22789|105
MGRILSVR
>ENST00000413052.6|SNV-25588-G-A|3
IHYCITK
>FUSION-ENST00000486739.1:30523-ENST00000476851.1:111065|1181
RLSMKGS
>FUSION-ENST00000486739.1:30523-ENST00000476851.1:111065|717
MAVCVCVWRWGW
>FUSION-ENST00000475947.7:648-ENST00000652379.1:25317|31
FKQTASFLFR
>FUSION-ENST00000475947.7:648-ENST00000652379.1:25317|743
KAEAGESLEPGK
>FUSION-ENST00000651071.1:4527-ENST00000252934.10:135161|19
MINFMCHLGWARVPSWLVKHQSR
>FUSION-ENST00000639899.1:148536-ENST00000474421.1:4913|478
MLCSQSRRGGQGVTKPICAP
>FUSION-ENST00000475947.7:648-ENST00000652379.1:25317|1440
LSLPKCWDDWR
>FUSION-ENST00000486739.1:30523-ENST00000476851.1:111065|304
PEKVSLGSAHER
>ENST00000616482.4|SNV-36795-A-G|2
VDTRSLAEACSDGDVNAVR
>FUSION-ENST00000486739.1:30523-ENST00000476851.1:111065|1126
GLLRSEER
>FUSION-ENST00000639899.1:148536-ENST00000474421.1:4913|416
YQACSVRVK
>FUSION-ENST00000475947.7:648-ENST00000652379.1:25317|1320
RERENETPPP
>FUSION-ENST00000567737.1:459-ENST00000563613.1:46892|59
GLGDGEKLLPDTMPESLF
>FUSION-ENST00000651071.1:4527-ENST00000252934.10:135161|44
VPQVDLILAPLGT
>FUSION-ENST00000639899.1:148536-ENST00000474421.1:4913|441
EGEITMLCSRK
>FUSION-ENST00000639899.1:148536-ENST00000474421.1:4913|359
MPLPGLPSHR
>FUSION-ENST00000486739.1:30523-ENST00000476851.1:111065|355
GQQCRYGAWGERHFSFK
>FUSION-ENST00000486739.1:30523-ENST00000476851.1:111065|722
IFQFAFPK
>ENST00000463514.2|INDEL-2856-C-CG|2
MEAGGCMDSEHMVMSFRVS
>ENST00000568221.1|SNV-2710-C-A|4
ARPPVSAATMTK
>FUSION-ENST00000475947.7:648-ENST00000652379.1:25317|1367
MPLSPPPPPPKMTAR
>ENST00000482527.1|SNV-163318-C-T|1
GNHWCGESGTCIVCHHDS
>FUSION-ENST00000475947.7:648-ENST00000652379.1:25317|1278
EAGVEELLEPGRR
>FUSION-ENST00000494215.1:38806-ENST00000461371.5:6869|153
MKNTGRTHC
>FUSION-ENST00000494215.1:38806-ENST00000461371.5:6869|33
VKTIVIK
>FUSION-ENST00000486739.1:30523-ENST00000476851.1:111065|1297
SVEITGVR
>FUSION-ENST00000475947.7:648-ENST00000652379.1:25317|467
VGFVAAVAPGPPVAGPRGSR
>FUSION-ENST00000486739.1:30523-ENST00000476851.1:111065|198
KATCAFPSITHTLSWQAQWVSK
>FUSION-ENST00000567737.1:459-ENST00000563613.1:46892|256
KKYINGK
>FUSION-ENST00000486739.1:30523-ENST00000476851.1:111065|244
MEPGEKDTSLLNSDDGCRLIGGR
>FUSION-ENST00000567737.1:459-ENST00000563613.1:46892|155
MHLTPLKCTLENG
>FUSION-ENST00000494215.1:38806-ENST00000461371.5:6869|192
SVYIKMK
>FUSION-ENST00000486739.1:30523-ENST00000476851.1:111065|1455
DRSLLIPKL
>FUSION-ENST00000475947.7:648-ENST00000652379.1:25317|472
DENHERRWCGR
>FUSION-ENST00000494215.1:38806-ENST00000461371.5:6869|92
ISEEEKKK
>FUSION-ENST00000486739.1:30523-ENST00000476851.1:111065|317
RTRWFFFVLFCFFFFFFFLR
>FUSION-ENST00000486739.1:30523-ENST00000476851.1:111065|93
VRGAPRLLHR
>FUSION-ENST00000486739.1:30523-ENST00000476851.1:111065|782
ITKLAGCGGARL
>FUSION-ENST00000567737.1:459-ENST00000563613.1:46892|198
MVCLMLYVFTKIK
>FUSION-ENST00000639899.1:148536-ENST00000474421.1:4913|412
MPGPQRHSSPPPPHTPTQQGLCSK
>FUSION-ENST00000567737.1:459-ENST00000563613.1:46892|512
MTGNPGST
>FUSION-ENST00000486739.1:30523-ENST00000476851.1:111065|1488
MYGYSCHR
>FUSION-ENST00000567737.1:459-ENST00000563613.1:46892|357
MSALLLFALLEDLVKRSPFGR
>FUSION-ENST00000438393.5:40123-ENST00000413817.8:8009|11
TTSGSQTR
>FUSION-ENST00000619625.4:17836-ENST00000484331.5:59751|30
VLLFTYEVS
>FUSION-ENST00000380822.9:14365-ENST00000508118.1:24791|2
LETSVQCLCKHNK
>FUSION-ENST00000486739.1:30523-ENST00000476851.1:111065|766
MIPRVSEYCVTVILI
>FUSION-ENST00000475947.7:648-ENST00000652379.1:25317|784
IVTFKVSHFVIQK
>FUSION-ENST00000567737.1:459-ENST00000563613.1:46892|384
ILTHIAR
>FUSION-ENST00000486739.1:30523-ENST00000476851.1:111065|83
LLSLGRR
>FUSION-ENST00000567737.1:459-ENST00000563613.1:46892|114
EMSGNPTTESEHSATTLR
>FUSION-ENST00000486739.1:30523-ENST00000476851.1:111065|848
IHTHTHTHTHTHTH
>FUSION-ENST00000579957.1:25172-ENST00000584516.5:17446|123
MQWLDLGSLQPLPAR
>ENST00000482527.1|SNV-163318-C-T|2
MGNHWCGESGTCIVCHHDS
>FUSION-ENST00000579957.1:25172-ENST00000584516.5:17446|233
LRPEEESRR
>FUSION-ENST00000486739.1:30523-ENST00000476851.1:111065|1398
DIWFLLILTVKVLVSWIT
>FUSION-ENST00000494215.1:38806-ENST00000461371.5:6869|7
KTIYICVYIYIYIYKK
>FUSION-ENST00000486739.1:30523-ENST00000476851.1:111065|457
MYRGSFSGLTKALR
>FUSION-ENST00000475947.7:648-ENST00000652379.1:25317|1484
VDWQPQHCK
>ENST00000556440.7|SNV-15894-C-G|1
LGEPIGAAIPLHPPYHPSEPR
>FUSION-ENST00000216267.12:40123-ENST00000413817.8:8009|13
LALRLPWR
>FUSION-ENST00000486739.1:30523-ENST00000476851.1:111065|1511
YLSFTWR
>FUSION-ENST00000486739.1:30523-ENST00000476851.1:111065|129
MIYRIQNQR
>ENST00000391854.7|SNV-98563-G-A|1
VSQAAADLLAYCEAHMR
>FUSION-ENST00000579957.1:25172-ENST00000584516.5:17446|275
IHGVKTMATKLPGPGVR
>FUSION-ENST00000475947.7:648-ENST00000652379.1:25317|957
HKHHLDPLREFSGR
>FUSION-ENST00000619625.4:17836-ENST00000484331.5:59751|66
AHSSLEYIHVSI
>ENST00000454679.7|SNV-681967-C-A|2
KTEGSGNCAFVNPVYGNWSNTEK
>FUSION-ENST00000653385.1:10047-ENST00000648707.1:22789|510
MGGRNLPK
>FUSION-ENST00000486739.1:30523-ENST00000476851.1:111065|936
CMAWLAPR
>FUSION-ENST00000486739.1:30523-ENST00000476851.1:111065|205
MERIVHDLPYPKPER
>ENST00000490349.5|SNV-78296-C-G|16
TTWMLWSDGLTGPSSKPDCR
>FUSION-ENST00000486739.1:30523-ENST00000476851.1:111065|1553
LLCKTSVVAKK
>FUSION-ENST00000486739.1:30523-ENST00000476851.1:111065|1338
FCDADTK
>FUSION-ENST00000567737.1:459-ENST00000563613.1:46892|35
AFIVVSAGK
>FUSION-ENST00000486739.1:30523-ENST00000476851.1:111065|1685
EYHMIAFRSLANIFSHWLP
>FUSION-ENST00000619625.4:17836-ENST00000484331.5:59751|314
YITISLLIDCYSIFNF
>FUSION-ENST00000486739.1:30523-ENST00000476851.1:111065|1162
KSSCNHNSR
>FUSION-ENST00000486739.1:30523-ENST00000476851.1:111065|799
VRIPNSR
>FUSION-ENST00000486739.1:30523-ENST00000476851.1:111065|116
GTSSVAR
>FUSION-ENST00000653385.1:10047-ENST00000648707.1:22789|560
DNPLNPGGEGCSELRWR
>ENST00000484423.5|INDEL-2856-C-CG|5
CFLALLAGTR
>FUSION-ENST00000653385.1:10047-ENST00000648707.1:22789|451
MNLFILFR
>FUSION-ENST00000486739.1:30523-ENST00000476851.1:111065|403
MGSFQGKELGGFFLFCFVFFFFFFF
>FUSION-ENST00000579957.1:25172-ENST00000584516.5:17446|207
QVILPQCHLIGM
>FUSION-ENST00000475947.7:648-ENST00000652379.1:25317|544
VAWAGGVVGDATSRPRGR
>FUSION-ENST00000653385.1:10047-ENST00000648707.1:22789|543
WETHRSQSIK
>FUSION-ENST00000619625.4:17836-ENST00000484331.5:59751|242
MQIACFQGMEAGARGMEN
>FUSION-ENST00000486739.1:30523-ENST00000476851.1:111065|510
NASWKSCH
>FUSION-ENST00000579957.1:25172-ENST00000584516.5:17446|259
ARRTNGLAGR
>FUSION-ENST00000475947.7:648-ENST00000652379.1:25317|1019
IELHCCNK
>FUSION-ENST00000639899.1:148536-ENST00000474421.1:4913|164
QMSQVCHRPGR
>ENST00000369700.4|SNV-11620-C-T|3
KSGWGQRIAEGRPSFQWTR
>FUSION-ENST00000486739.1:30523-ENST00000476851.1:111065|690
MESMGSGHAWMLIR
>FUSION-ENST00000475947.7:648-ENST00000652379.1:25317|124
SRAGPYPYPQQVSKVNSLWHVGTM
>FUSION-ENST00000567737.1:459-ENST00000563613.1:46892|447
MSKFFLLVVKCTEHK
>FUSION-ENST00000486739.1:30523-ENST00000476851.1:111065|1113
MGRVRWR
>FUSION-ENST00000486739.1:30523-ENST00000476851.1:111065|1364
FTTFCLKCHLK
>FUSION-ENST00000475947.7:648-ENST00000652379.1:25317|1075
THAGGSK
>ENST00000475293.1|SNV-168431-C-T|4
MVPDYAMIAEIVLYSCGFVTA
>FUSION-ENST00000653385.1:10047-ENST00000648707.1:22789|25
SKIPFIRLVSILSMLPK
>FUSION-ENST00000486739.1:30523-ENST00000476851.1:111065|1186
LECSGAI
>FUSION-ENST00000619625.4:17836-ENST00000484331.5:59751|107
MTLLVFLCPK
>FUSION-ENST00000453604.6:3406-ENST00000588998.5:22744|14
SKVSSRTGVLK
>ENST00000503890.5|SNV-65773-G-A|4
SHTGHHGTAALISYLLLRELPDNR
>FUSION-ENST00000475947.7:648-ENST00000652379.1:25317|607
VSFLPVCLLK
>ENST00000369400.2|SNV-1413-G-A|5
IVEDNEKCDCGSTEECQK
>FUSION-ENST00000653385.1:10047-ENST00000648707.1:22789|500
MSQTKHICLWIFFAF
>FUSION-ENST00000651071.1:4527-ENST00000252934.10:135161|83
MNSYGFDIYGR
>FUSION-ENST00000486739.1:30523-ENST00000476851.1:111065|1106
MSEKVGE
>FUSION-ENST00000639899.1:148536-ENST00000474421.1:4913|52
EATMAIPR
>FUSION-ENST00000653385.1:10047-ENST00000648707.1:22789|436
MYQNHLVCNKCSISK
>FUSION-ENST00000486739.1:30523-ENST00000476851.1:111065|389
MIANTYKR
>FUSION-ENST00000567737.1:459-ENST00000563613.1:46892|248
MAKSVRV
>FUSION-ENST00000475947.7:648-ENST00000652379.1:25317|1308
TAGSYSYFQ
>FUSION-ENST00000639899.1:148536-ENST00000474421.1:4913|524
LHWLPCAQET
>FUSION-ENST00000486739.1:30523-ENST00000476851.1:111065|911
MSGGLCAW
>FUSION-ENST00000486739.1:30523-ENST00000476851.1:111065|418
MQESWRTSGCLAMWAEAGK
>ENST00000468511.5|SNV-4025-C-T|1
SLKMQGRP
>FUSION-ENST00000579957.1:25172-ENST00000584516.5:17446|81
MRSCYVAQAGLELLVSSNSPSSAS
>FUSION-ENST00000486739.1:30523-ENST00000476851.1:111065|1441
MGTVTVCQTK
>FUSION-ENST00000567737.1:459-ENST00000563613.1:46892|418
VRLVLNSWLQVIHLPQPPKVLELQA
>FUSION-ENST00000651071.1:4527-ENST00000252934.10:135161|70
ASNIWGEFSHCAKSRAEK
>FUSION-ENST00000486739.1:30523-ENST00000476851.1:111065|167
QGSSGDCMEKCSESCQEQYCHHRC
>FUSION-ENST00000486739.1:30523-ENST00000476851.1:111065|1440
GTVTVCQTK
>FUSION-ENST00000494215.1:38806-ENST00000461371.5:6869|300
VAHTCNLSTLGGRSR
>FUSION-ENST00000486739.1:30523-ENST00000476851.1:111065|56
AGSCAERDEWYGCLSRALPEDYK
>FUSION-ENST00000639899.1:148536-ENST00000474421.1:4913|7
KPTDIHHLAQHSR
>ENST00000618052.2|SNV-267-C-A|1
EIAQDLKTDLR
>ENST00000370765.10|SNV-335058-G-T|1
VKLQREVDR
>FUSION-ENST00000567737.1:459-ENST00000563613.1:46892|467
ARTLNIRSGLFTK
>FUSION-ENST00000486739.1:30523-ENST00000476851.1:111065|230
NSFIEIYFTHHK
>FUSION-ENST00000486739.1:30523-ENST00000476851.1:111065|761
MKIMLFLGK
>ENST00000535926.2|INDEL-3522-C-CC|1
GDLACALCH
>FUSION-ENST00000639899.1:148536-ENST00000474421.1:4913|3
AGGQRVSQCLRPLSNR
>FUSION-ENST00000486739.1:30523-ENST00000476851.1:111065|860
MAPLHSSLGDRARLCLENNNNNK
>ENST00000623527.4|SNV-19782-G-C|5
TIRIEWLKSNSTK
>FUSION-ENST00000619625.4:17836-ENST00000484331.5:59751|7
HFSCRISILLIR
>ENST00000268933.8|SNV-5401-C-A|2
SRGSPSSYNSYSSSPR
>FUSION-ENST00000486739.1:30523-ENST00000476851.1:111065|774
YEKPGVVAYICNPSTLGGRGGRII
>FUSION-ENST00000619625.4:17836-ENST00000484331.5:59751|215
KTVLIIEHCECIQYH
>FUSION-ENST00000486739.1:30523-ENST00000476851.1:111065|143
MGFQTFRHRLLLTLV
>FUSION-ENST00000639899.1:148536-ENST00000474421.1:4913|338
THPSEPPFHLPQSRRTPDPTPHQR
>FUSION-ENST00000567737.1:459-ENST00000563613.1:46892|125
MYSQDVSRPLLPPR
>FUSION-ENST00000567737.1:459-ENST00000563613.1:46892|168
HYNINLRMVPK
>FUSION-ENST00000486739.1:30523-ENST00000476851.1:111065|188
MALLLLPSLGCVVSGR
>FUSION-ENST00000486739.1:30523-ENST00000476851.1:111065|1118
EACQERFR
>FUSION-ENST00000567737.1:459-ENST00000563613.1:46892|509
LRTGVQSGVAW
>FUSION-ENST00000486739.1:30523-ENST00000476851.1:111065|1280
RHHTWLILYF
>FUSION-ENST00000486739.1:30523-ENST00000476851.1:111065|720
IFQFAFPKLLLM
>FUSION-ENST00000475947.7:648-ENST00000652379.1:25317|364
GHSYCAARGEILGPAQDGPERK
>FUSION-ENST00000494215.1:38806-ENST00000461371.5:6869|10
SETLSQKK
>ENST00000314358.10|SNV-39496-G-C|1
LGPNGQRSAELLLGKSK
>FUSION-ENST00000475947.7:648-ENST00000652379.1:25317|500
VAFLGTGVRVARR
>FUSION-ENST00000651071.1:4527-ENST00000252934.10:135161|134
EAARKMGV
>FUSION-ENST00000639899.1:148536-ENST00000474421.1:4913|321
LGLFELSFCRPRRGWK
>FUSION-ENST00000475947.7:648-ENST00000652379.1:25317|1517
MGFLHLGQAGLQLPTVGES
>FUSION-ENST00000486739.1:30523-ENST00000476851.1:111065|1008
VGIHQVAK
>FUSION-ENST00000453604.6:3406-ENST00000588998.5:22744|2
PVVPATREAEVAVSQDQAIALQPW
>FUSION-ENST00000651071.1:4527-ENST00000252934.10:135161|123
DGGLNNVSQIQRGR
>FUSION-ENST00000486739.1:30523-ENST00000476851.1:111065|485
MMGATEERCDHSDGSVDGK
>FUSION-ENST00000619625.4:17836-ENST00000484331.5:59751|282
SQKVKTNLYV
>FUSION-ENST00000668333.1:648-ENST00000652379.1:25317|1546
DHSFVVGPHLPEPGVCEGR
>FUSION-ENST00000475947.7:648-ENST00000652379.1:25317|804
LAGVLKLILNR
>FUSION-ENST00000653385.1:10047-ENST00000648707.1:22789|472
LGSAREDAHGEEMAELTLGLEGDR
>FUSION-ENST00000466154.5:5133-ENST00000572288.1:122932|13
AGNDLPFVRNHICSQI
>FUSION-ENST00000475947.7:648-ENST00000652379.1:25317|791
TVHVRRR
>FUSION-ENST00000567737.1:459-ENST00000563613.1:46892|488
TDCQCPSEQSLGSFAKI
>FUSION-ENST00000579957.1:25172-ENST00000584516.5:17446|180
HLHYLFPTRFHPANRNSGPIK
>FUSION-ENST00000486739.1:30523-ENST00000476851.1:111065|1331
SSGHQISSTWTPKPSTKGRGSWSQF
>FUSION-ENST00000639899.1:148536-ENST00000474421.1:4913|82
PGTMQLSYFISTRNLMWK
>FUSION-ENST00000494215.1:38806-ENST00000461371.5:6869|231
RFSHLCPPKCWDYR
>FUSION-ENST00000639899.1:148536-ENST00000474421.1:4913|331
DTPLRASIPPTPEPTDA
>FUSION-ENST00000653385.1:10047-ENST00000648707.1:22789|310
MSVVVSQRQRMVFTA
>FUSION-ENST00000486739.1:30523-ENST00000476851.1:111065|929
AWLAPRGREQGPS
>FUSION-ENST00000486739.1:30523-ENST00000476851.1:111065|1535
QPENYPR
>FUSION-ENST00000368331.5:38795-ENST00000443119.7:13415|105
EVVEKGVLSNLHLK
>FUSION-ENST00000651071.1:4527-ENST00000252934.10:135161|119
IQESTTSPDK
>FUSION-ENST00000475947.7:648-ENST00000652379.1:25317|427
MPTGADPLRGGDACIYQIK
>FUSION-ENST00000475947.7:648-ENST00000652379.1:25317|614
FFPHSFSLFRVSFLPVCLLK
>FUSION-ENST00000651071.1:4527-ENST00000252934.10:135161|140
MSDHAHEHECR
>FUSION-ENST00000486739.1:30523-ENST00000476851.1:111065|385
RLSVCQTLFK
>FUSION-ENST00000486739.1:30523-ENST00000476851.1:111065|583
EKASEGPEVK
>FUSION-ENST00000639899.1:148536-ENST00000474421.1:4913|259
MPDQKEVTVLAAGEIGGSLR
>FUSION-ENST00000651071.1:4527-ENST00000252934.10:135161|170
WGSEGCKR
>FUSION-ENST00000653385.1:10047-ENST00000648707.1:22789|394
GSHKGYLSPLILQWIWGLR
>FUSION-ENST00000639899.1:148536-ENST00000474421.1:4913|168
APWTPDLRGRGTCCHR
>FUSION-ENST00000653385.1:10047-ENST00000648707.1:22789|559
WRHCIPAWAIETTSK
>FUSION-ENST00000475947.7:648-ENST00000652379.1:25317|1076
NPRTHAGGSKTTR
>FUSION-ENST00000252999.7:21495-ENST00000616512.1:2675|11
VASPQANNFPQIAARCGPAK
>FUSION-ENST00000475947.7:648-ENST00000652379.1:25317|1109
MDTSALAR
>FUSION-ENST00000486739.1:30523-ENST00000476851.1:111065|1384
CPSSFLVLTEASLCEPLKPSSFSSA
>ENST00000302692.7|SNV-42897-C-T|5
EEGTKYKSFVQTACLVFR
>FUSION-ENST00000216267.12:40123-ENST00000413817.8:8009|1
QALQQQGPCGTAEGAGTLLRLR
>FUSION-ENST00000639899.1:148536-ENST00000474421.1:4913|425
DNYAVLQK
>FUSION-ENST00000475947.7:648-ENST00000652379.1:25317|1111
KSFLNVHLPVS
>ENST00000264042.8|SNV-16958-C-G|1
HLQLRVKLLDNTMEIFDIEPK
>FUSION-ENST00000486739.1:30523-ENST00000476851.1:111065|401
ELGGFFLFCFVFFFFFFF
>FUSION-ENST00000619625.4:17836-ENST00000484331.5:59751|328
HPGLYFILSPLFSFSLFFFSSFLR
>FUSION-ENST00000653385.1:10047-ENST00000648707.1:22789|54
QVSSSFGACLNC
>FUSION-ENST00000486739.1:30523-ENST00000476851.1:111065|654
MTLAELFNLLEPQLPYL
>FUSION-ENST00000475947.7:648-ENST00000652379.1:25317|1208
GERGERGGER
>FUSION-ENST00000475947.7:648-ENST00000652379.1:25317|82
MCLAEEPMGR
>FUSION-ENST00000567737.1:459-ENST00000563613.1:46892|474
KGVELYYLK
>FUSION-ENST00000651071.1:4527-ENST00000252934.10:135161|192
MRRPLIIAGTILPRHGR
>FUSION-ENST00000653385.1:10047-ENST00000648707.1:22789|586
ADHLRSGVR
>FUSION-ENST00000494215.1:38806-ENST00000461371.5:6869|345
SISKYNYR
>ENST00000490349.5|SNV-78296-C-G|13
MASPAHPPSR
>FUSION-ENST00000486739.1:30523-ENST00000476851.1:111065|1697
MNTWRQR
>FUSION-ENST00000639899.1:148536-ENST00000474421.1:4913|233
CLPPSRQCPFWQGKGT
>FUSION-ENST00000486739.1:30523-ENST00000476851.1:111065|324
MRGLPEAHGVFSGK
>FUSION-ENST00000475947.7:648-ENST00000652379.1:25317|1045
RPKPAENFPAQDPV
>FUSION-ENST00000486739.1:30523-ENST00000476851.1:111065|524
VEPGKKPSK
>ENST00000389484.8|SNV-1430663-A-G|3
NVIALAFDYSQR
>FUSION-ENST00000475947.7:648-ENST00000652379.1:25317|441
RAFIRSKPTR
>FUSION-ENST00000651071.1:4527-ENST00000252934.10:135161|63
GVISSPAINDWERNINFSLVDFR
>FUSION-ENST00000639899.1:148536-ENST00000474421.1:4913|351
ACFPSGLGRLSDDSAGSSSR
>FUSION-ENST00000475947.7:648-ENST00000652379.1:25317|615
FFPHSFSLFR
>FUSION-ENST00000619625.4:17836-ENST00000484331.5:59751|71
LYQFYNFTVTYRCHK
>FUSION-ENST00000567737.1:459-ENST00000563613.1:46892|39
GRELWAR
>FUSION-ENST00000486739.1:30523-ENST00000476851.1:111065|105
MSQSRAILTLHRR
>FUSION-ENST00000494215.1:38806-ENST00000461371.5:6869|19
NSCHAFSYNSLPP
>FUSION-ENST00000639899.1:148536-ENST00000474421.1:4913|124
WAAGWFSEQRSIWYEVYHPQRGK
>FUSION-ENST00000567737.1:459-ENST00000563613.1:46892|310
HILTAQQSRLRCVGTWTG
>FUSION-ENST00000475947.7:648-ENST00000652379.1:25317|1366
PLSPPPPPPKMTAR
>FUSION-ENST00000486739.1:30523-ENST00000476851.1:111065|829
VFPESSLGTHECVCLFRAPGRSAWR
>FUSION-ENST00000475947.7:648-ENST00000652379.1:25317|86
QNSPSVGLFTH
>FUSION-ENST00000486739.1:30523-ENST00000476851.1:111065|209
DLELEGISR
>FUSION-ENST00000475947.7:648-ENST00000652379.1:25317|780
VSHFVIQKYTDSPKTQK
>FUSION-ENST00000619625.4:17836-ENST00000484331.5:59751|170
GIGSPRIDWVR
>FUSION-ENST00000486739.1:30523-ENST00000476851.1:111065|1611
LPSQGGGCRLGGR
>FUSION-ENST00000486739.1:30523-ENST00000476851.1:111065|1720
MLRSGSGPCFPFHVLSGR
>FUSION-ENST00000380822.9:14365-ENST00000508118.1:24791|4
TDTNVLYERLETSVQCLCKHNK
>FUSION-ENST00000639899.1:148536-ENST00000474421.1:4913|474
MLHLWSSAK
>FUSION-ENST00000486739.1:30523-ENST00000476851.1:111065|181
EEIRQMKK
>FUSION-ENST00000474233.1:145707-ENST00000579835.5:182590|3
HAASSKTPISDGKMHGS
>FUSION-ENST00000486739.1:30523-ENST00000476851.1:111065|1473
MLPCRKGAKPASMER
>FUSION-ENST00000486739.1:30523-ENST00000476851.1:111065|384
LSVCQTLFK
>FUSION-ENST00000486739.1:30523-ENST00000476851.1:111065|714
CFLMCQTLLMSCDCR
>FUSION-ENST00000486739.1:30523-ENST00000476851.1:111065|1688
MEYHMIAFR
>FUSION-ENST00000668333.1:648-ENST00000652379.1:25317|1544
DPVPRPTVGVCKPERTGR
>FUSION-ENST00000651071.1:4527-ENST00000252934.10:135161|244
MCFFKNGSCRFFFLPVSGAGR
>FUSION-ENST00000619625.4:17836-ENST00000484331.5:59751|17
MLFKVLK
>FUSION-ENST00000475947.7:648-ENST00000652379.1:25317|984
LALSPRLECDGVISAHCNR
>FUSION-ENST00000567737.1:459-ENST00000563613.1:46892|169
MHYNINLRMVPK
>ENST00000269214.10|INDEL-64807-A-AA|3
ETSSYQVR
>FUSION-ENST00000653385.1:10047-ENST00000648707.1:22789|144
MERWMRQSHAPYPPHLIK
>FUSION-ENST00000532320.5:6496-ENST00000528581.5:44559|5
PAPLSRPCRTCSSSVAAGTSR
>FUSION-ENST00000653385.1:10047-ENST00000648707.1:22789|175
MAVSRDGATALQPGR
>FUSION-ENST00000475947.7:648-ENST00000652379.1:25317|749
MPIIPAAR
>FUSION-ENST00000475947.7:648-ENST00000652379.1:25317|1247
VGPCPFHESEKR
>FUSION-ENST00000475947.7:648-ENST00000652379.1:25317|688
MLVRLVSHSQPQVVRLP
>ENST00000490349.5|SNV-78296-C-G|8
ASPAHPPSRTAGKCLHSGR
>FUSION-ENST00000475947.7:648-ENST00000652379.1:25317|585
AVAPEAR
>FUSION-ENST00000475947.7:648-ENST00000652379.1:25317|1054
MNIASWAEGLP
>FUSION-ENST00000653385.1:10047-ENST00000648707.1:22789|12
ITPLDSSLGDRVRTCL
>FUSION-ENST00000619625.4:17836-ENST00000484331.5:59751|324
MYSLYFVVYIWYVF
>ENST00000555308.1|INDEL-2091-C-CA|2
AAVASRVTAPLYYLLTDQQKNYSD
>ENST00000317897.5|SNV-772-A-G|1
LGLLMMILGLVYMRGNSAR
>FUSION-ENST00000486739.1:30523-ENST00000476851.1:111065|1453
MLGMGSLSAQSGR
>FUSION-ENST00000639899.1:148536-ENST00000474421.1:4913|38
MGDRCRPR
>FUSION-ENST00000653385.1:10047-ENST00000648707.1:22789|332
MVCGFFYFIFLR
>FUSION-ENST00000486739.1:30523-ENST00000476851.1:111065|104
SQSRAILTLHRR
>FUSION-ENST00000494215.1:38806-ENST00000461371.5:6869|38
TVYLCMRVK
>ENST00000306862.7|INDEL-8998-A-AA|4
NWQNLYTWK
>FUSION-ENST00000475947.7:648-ENST00000652379.1:25317|247
LIEPSSSWFPPKFPSG
>FUSION-ENST00000494215.1:38806-ENST00000461371.5:6869|22
CIYIYIYI
>FUSION-ENST00000368365.5:6883-ENST00000423208.2:43105|1
SVVWNWPKPN
>FUSION-ENST00000619625.4:17836-ENST00000484331.5:59751|286
MAVCTHQIPSLILIHKSQKVK
>FUSION-ENST00000653385.1:10047-ENST00000648707.1:22789|119
LEGVTGGGHAWVLPGRAWHPAWR
>FUSION-ENST00000475947.7:648-ENST00000652379.1:25317|811
GFTVLPRLGPR
>FUSION-ENST00000475947.7:648-ENST00000652379.1:25317|415
TSALSTFDGSRR
>FUSION-ENST00000475947.7:648-ENST00000652379.1:25317|1491
PRVGRLGSDWTTPDR
>FUSION-ENST00000486739.1:30523-ENST00000476851.1:111065|1032
MRGVLEK
>FUSION-ENST00000579957.1:25172-ENST00000584516.5:17446|195
VRSRVTATST
>FUSION-ENST00000475947.7:648-ENST00000652379.1:25317|485
CRPGSGSLTHPGAAGKAAR
>FUSION-ENST00000475947.7:648-ENST00000652379.1:25317|1192
MTCPLCHR
>FUSION-ENST00000475947.7:648-ENST00000652379.1:25317|1348
GTGDAEACLR
>FUSION-ENST00000494215.1:38806-ENST00000461371.5:6869|37
MTVYLCMRVKTIVIK
>FUSION-ENST00000494215.1:38806-ENST00000461371.5:6869|195
HKLDKSVYIK
>FUSION-ENST00000475947.7:648-ENST00000652379.1:25317|595
MECFRSLLCVSTFSK
>FUSION-ENST00000653385.1:10047-ENST00000648707.1:22789|129
MGDQELERRR
>ENST00000482065.1|SNV-4943-C-T|1
SSVSCVLSASSSSQKDSSMR
>FUSION-ENST00000475947.7:648-ENST00000652379.1:25317|426
PTGADPLRGGDACIYQIK
>FUSION-ENST00000486739.1:30523-ENST00000476851.1:111065|152
EVEEDRKAMPP
>FUSION-ENST00000475947.7:648-ENST00000652379.1:25317|250
GERLIEPSSSWFPPK
>FUSION-ENST00000486739.1:30523-ENST00000476851.1:111065|1136
LQVPTLRCSWSVRETNIYK
>FUSION-ENST00000532320.5:6810-ENST00000528581.5:44559|19
MFSGTSRH
>FUSION-ENST00000486739.1:30523-ENST00000476851.1:111065|309
ITGVSHDAGAGTRFLRR
>FUSION-ENST00000475947.7:648-ENST00000652379.1:25317|480
CGRPGRPR
>FUSION-ENST00000651071.1:4527-ENST00000252934.10:135161|236
FFFLPVSGAGR
>FUSION-ENST00000368365.5:6883-ENST00000423208.2:43105|9
SNRKDTVEWAR
>FUSION-ENST00000639899.1:148536-ENST00000474421.1:4913|121
SIWYEVYHPQRGKIQDWGPR
>ENST00000269214.10|INDEL-64807-A-AA|4
RETSSYQVRR
>ENST00000504154.6|SNV-367064-G-A|2
YSFECTDGSSFVDEVKKVVK
>FUSION-ENST00000649671.1:49636-ENST00000438028.5:2967|14
MCKGPGA
>FUSION-ENST00000653385.1:10047-ENST00000648707.1:22789|567
APLHSRLGDRDYF
>FUSION-ENST00000619625.4:17836-ENST00000484331.5:59751|313
MILQLLSSIFICTYQ
>FUSION-ENST00000639899.1:148536-ENST00000474421.1:4913|158
GEQQGVGLK
>FUSION-ENST00000651071.1:4527-ENST00000252934.10:135161|235
FFFLPVSGAGRR
>FUSION-ENST00000567737.1:459-ENST00000563613.1:46892|304
CGHLDRLMLRYPIESGGQG
>FUSION-ENST00000619625.4:17836-ENST00000484331.5:59751|41
VSCQRPLKIGPFRLLCWY
>FUSION-ENST00000639899.1:148536-ENST00000474421.1:4913|472
MLHLWSSAKLVLIQPLEP
>FUSION-ENST00000639899.1:148536-ENST00000474421.1:4913|20
MALLSLSLPK
>FUSION-ENST00000494215.1:38806-ENST00000461371.5:6869|232
RFSHLCPPK
>FUSION-ENST00000653385.1:10047-ENST00000648707.1:22789|352
VNMCHELNVFGSEKFLY
>FUSION-ENST00000494215.1:38806-ENST00000461371.5:6869|273
EILVPSVSIEYYK
>ENST00000374332.8|SNV-362-C-T|6
MLMRKVPGFVLASPWGLR
>FUSION-ENST00000486739.1:30523-ENST00000476851.1:111065|937
LGSLRCMAWLAPRGR
>FUSION-ENST00000486739.1:30523-ENST00000476851.1:111065|1014
RLENEAQKLIR
>ENST00000557725.5|SNV-36794-C-T|7
MYLGDWYSVNWMEDSDVEDLTK
>FUSION-ENST00000475947.7:648-ENST00000652379.1:25317|21
YVSEMGFGVLSCCPR
>FUSION-ENST00000475947.7:648-ENST00000652379.1:25317|1117
TSVPLGCR
>ENST00000486103.6|MNV-10660-TGAT-T|12
EWLPARDSVQMWIFVQYVK
>ENST00000312481.11|SNV-94906-C-G|2
REFDFITYDNQLLMK
>FUSION-ENST00000653385.1:335-ENST00000648707.1:22789|2
LIPSTWTMRSVTAATWAPTTPQP
>FUSION-ENST00000475947.7:648-ENST00000652379.1:25317|418
RPIRTSALSTFDGSR
>FUSION-ENST00000453604.6:3406-ENST00000588998.5:22744|13
VSSRTGVLK
>FUSION-ENST00000486739.1:30523-ENST00000476851.1:111065|393
IRPLWPPKVLGLQA
>ENST00000264377.8|SNV-116551-G-A|2
QHIKQHADAVHLISR
>FUSION-ENST00000486739.1:30523-ENST00000476851.1:111065|702
TVKDWSLFFCDQIEVGPCGWRCAR
>FUSION-ENST00000475947.7:648-ENST00000652379.1:25317|1149
SHFPGGSLGR
>FUSION-ENST00000475947.7:648-ENST00000652379.1:25317|1122
NRTSVPLGCR
>FUSION-ENST00000486739.1:30523-ENST00000476851.1:111065|1129
SQEQLSSAGINVKVFRGLLR
>FUSION-ENST00000639899.1:148536-ENST00000474421.1:4913|238
KGAKAGR
>FUSION-ENST00000579957.1:25172-ENST00000584516.5:17446|200
MEFHSCCPGWSVMVRSR
>FUSION-ENST00000486739.1:30523-ENST00000476851.1:111065|807
MCVFVPGPWKISLEKPEWWR
>FUSION-ENST00000651071.1:4527-ENST00000252934.10:135161|199
MAAELRR
>FUSION-ENST00000486739.1:30523-ENST00000476851.1:111065|1658
KALHCSFECLFFFFSPAK
>FUSION-ENST00000475947.7:648-ENST00000652379.1:25317|1082
RVPKALATPPTPHAPRPGHPR
>FUSION-ENST00000475947.7:648-ENST00000652379.1:25317|732
WLKPVIPSLWEAKAGGSRGGQTNR
>FUSION-ENST00000486739.1:30523-ENST00000476851.1:111065|386
IANTYKRLSVCQTLFK
>FUSION-ENST00000475947.7:648-ENST00000652379.1:25317|696
MVRSRLTAPSASQVQAILLPQPPD
>FUSION-ENST00000567737.1:459-ENST00000563613.1:46892|274
ALSWGDRNQILPK
>FUSION-ENST00000567737.1:459-ENST00000563613.1:46892|409
MFCGFCLNK
>FUSION-ENST00000494215.1:38806-ENST00000461371.5:6869|305
GWAWWLTPVISALWEAEAGGS
>FUSION-ENST00000475947.7:648-ENST00000652379.1:25317|1200
MQYLGPFFFSSSSFLSFFLD
>FUSION-ENST00000486739.1:30523-ENST00000476851.1:111065|933
MAWLAPR
>ENST00000486103.6|MNV-10660-TGAT-T|8
DSVQMWIFVQYVKLNFR
>FUSION-ENST00000475947.7:648-ENST00000652379.1:25317|348
MSGAARALH
>ENST00000255409.8|SNV-3024-C-G|2
THGFDGLDLAWLYRGR
>FUSION-ENST00000475947.7:648-ENST00000652379.1:25317|1271
HTDIQERKK
>FUSION-ENST00000486739.1:30523-ENST00000476851.1:111065|316
TRWFFFVLFCFFFFFFFLR
>FUSION-ENST00000486739.1:30523-ENST00000476851.1:111065|716
AVCVCVWRWGW
>FUSION-ENST00000653385.1:10047-ENST00000648707.1:22789|297
MARVSEEDSPWVSR
>FUSION-ENST00000653385.1:10047-ENST00000648707.1:22789|46
TPMTPLVLRYQSSSH
>FUSION-ENST00000567737.1:459-ENST00000563613.1:46892|452
EAVNGLALHDWPWI
>FUSION-ENST00000486739.1:30523-ENST00000476851.1:111065|469
EEEVLLIKLYR
>FUSION-ENST00000653385.1:10047-ENST00000648707.1:22789|295
MARVSEEDSPWVSRIVLSR
>FUSION-ENST00000649671.1:49636-ENST00000438028.5:2967|29
TVVIGGR
>FUSION-ENST00000486739.1:30523-ENST00000476851.1:111065|643
MWPRLVLKS
>FUSION-ENST00000475947.7:648-ENST00000652379.1:25317|575
VPGSGPRAGPR
>FUSION-ENST00000639899.1:148536-ENST00000474421.1:4913|417
YQACSVR
>FUSION-ENST00000475947.7:648-ENST00000652379.1:25317|716
FRDGVSEARPPWLPR
>FUSION-ENST00000475947.7:648-ENST00000652379.1:25317|397
LKGIDGRAPPGVEPAA
>FUSION-ENST00000639899.1:148536-ENST00000474421.1:4913|366
GRGEEVQSEYGP
>FUSION-ENST00000653385.1:10047-ENST00000648707.1:22789|20
LVSILSMLPKGK
>FUSION-ENST00000475947.7:648-ENST00000652379.1:25317|777
MIRWVGDLGCVPPGALVD
>FUSION-ENST00000475947.7:648-ENST00000652379.1:25317|258
LWWRSVAVLTCK
>FUSION-ENST00000486739.1:30523-ENST00000476851.1:111065|1707
NSSKHSSLR
>FUSION-ENST00000579957.1:25172-ENST00000584516.5:17446|71
MSHCTRPVVLLFNKFCCSFFFFCK
>FUSION-ENST00000486739.1:30523-ENST00000476851.1:111065|1435
RLGHSPWQVPVCFQK
>FUSION-ENST00000648594.1:53073-ENST00000650360.1:2925|2
QAAAGPAAR
>FUSION-ENST00000579957.1:25172-ENST00000584516.5:17446|162
PETGPPRLVGK
>FUSION-ENST00000475947.7:648-ENST00000652379.1:25317|215
REASSAVTRPIPEKPAGAPGR
>FUSION-ENST00000486739.1:30523-ENST00000476851.1:111065|672
QPSLAVLLSSTSK
>FUSION-ENST00000579957.1:25172-ENST00000584516.5:17446|160
PETGPPRLVGKSDSDGR
>FUSION-ENST00000639899.1:148536-ENST00000474421.1:4913|254
MMSRIWARPWFAAITQPAGVHSGAQ
>FUSION-ENST00000619625.4:17836-ENST00000484331.5:59751|321
YHNVHNHFSIDR
>FUSION-ENST00000475947.7:648-ENST00000652379.1:25317|684
MARSWLTAPSASR
>ENST00000376552.7|MNV-148379-ACC-A|2
CVGSAQPDLGEAIPGPHR
>FUSION-ENST00000653385.1:10047-ENST00000648707.1:22789|235
MLPQYLGR
>FUSION-ENST00000486739.1:30523-ENST00000476851.1:111065|262
GSSNPPTSAS
>FUSION-ENST00000486739.1:30523-ENST00000476851.1:111065|981
LPPLPEWVLNSPHFFVPLAPEAK
>FUSION-ENST00000475947.7:648-ENST00000652379.1:25317|484
AARATVPPCALR
>FUSION-ENST00000206544.8:3641-ENST00000355349.4:1920|564
MRTAMGDSEMAVFGAAAPYLR
>FUSION-ENST00000475947.7:648-ENST00000652379.1:25317|1335
EEGWKERQLQEENK
>ENST00000616986.4|SNV-36114-T-G|1
ASNLLYGQLKFGTR
>FUSION-ENST00000486739.1:30523-ENST00000476851.1:111065|1552
TSVVAKK
>ENST00000644480.2|SNV-14951-G-T|4
NMPSKTELIVLVELSPMQKK
>FUSION-ENST00000567737.1:459-ENST00000563613.1:46892|107
MSGNPTTESEHSATTLRCLNPERKP
>FUSION-ENST00000486739.1:30523-ENST00000476851.1:111065|873
RQSGQAVALPVPARK
>FUSION-ENST00000475947.7:648-ENST00000652379.1:25317|624
CVNERAYVVISVFFLPLLR
>FUSION-ENST00000475947.7:648-ENST00000652379.1:25317|1523
LTAPSASQVQVILLPQPSR
>FUSION-ENST00000486739.1:30523-ENST00000476851.1:111065|194
LLPGPLLWSGFHLFPEGWALAP
>FUSION-ENST00000475947.7:648-ENST00000652379.1:25317|375
KLECSKQAR
>FUSION-ENST00000619625.4:17836-ENST00000484331.5:59751|327
CISVWKRPCTNR
>FUSION-ENST00000653385.1:10047-ENST00000648707.1:22789|210
MAPSTCAHCLGQEITGLRGGNR
>FUSION-ENST00000639899.1:148536-ENST00000474421.1:4913|225
ALRSSGLGEAR
>ENST00000448299.6|SNV-3349-G-T|5
FFVSVPGVRRHMIMHSGNPSYK
>FUSION-ENST00000579957.1:25172-ENST00000584516.5:17446|132
MALMCISLGLMTLSISDISATPLEK
>FUSION-ENST00000475947.7:648-ENST00000652379.1:25317|30
FKQTASFLFRVK
>FUSION-ENST00000653385.1:10047-ENST00000648707.1:22789|496
LSVAAFMLQQES
>FUSION-ENST00000653385.1:10047-ENST00000648707.1:22789|427
GGSRGQEIETILANTVKPR
>FUSION-ENST00000494215.1:38806-ENST00000461371.5:6869|367
MMSIVISELGAGK
>FUSION-ENST00000494215.1:38806-ENST00000461371.5:6869|78
KVLWLSLFCGR
>FUSION-ENST00000567737.1:459-ENST00000563613.1:46892|440
MLNIYSIQKATK
>FUSION-ENST00000651071.1:4527-ENST00000252934.10:135161|113
DSISMVGLWGSKLFR
>FUSION-ENST00000494215.1:38806-ENST00000461371.5:6869|241
DQPGQHGKTLSLLKIQK
>FUSION-ENST00000653385.1:10047-ENST00000648707.1:22789|30
LLGRLRQEDR
>FUSION-ENST00000475947.7:648-ENST00000652379.1:25317|1352
TVLAWAERGGPGTRKPA
>ENST00000263967.4|SNV-86183-C-T|2
QMNDAYHGGWTTK
>ENST00000471929.1|SNV-44825-G-A|4
MVWKLQR
>FUSION-ENST00000653385.1:10047-ENST00000648707.1:22789|434
YQNHLVCNKCSISK
>FUSION-ENST00000475947.7:648-ENST00000652379.1:25317|826
MWVRLVSNWRPQWICPPRPPK
>ENST00000555699.5|SNV-36794-C-T|2
RSMYLGDWYSVNWMEDSDVEDLTK
>FUSION-ENST00000639899.1:148536-ENST00000474421.1:4913|184
ALGLLYPGPQLFLQGFMATSVSQK
>FUSION-ENST00000486739.1:30523-ENST00000476851.1:111065|621
AGGGTGMHLAQELRTQRPAENRR
>FUSION-ENST00000475947.7:648-ENST00000652379.1:25317|1151
MGAARSHFPGGSLGRWHSPLTR
>FUSION-ENST00000494215.1:38806-ENST00000461371.5:6869|240
CPGWPPTPR
>FUSION-ENST00000639899.1:148536-ENST00000474421.1:4913|390
SQLYPRGVLSR
>FUSION-ENST00000651071.1:4527-ENST00000252934.10:135161|122
DGGLNNVSQIQRGRK
>FUSION-ENST00000486739.1:30523-ENST00000476851.1:111065|1282
GWPEVSFN
>FUSION-ENST00000653385.1:10047-ENST00000648707.1:22789|108
AASPSFSCFTVGGFFRGWMGR
>ENST00000230588.9|SNV-40037-G-A|1
LAFHVCSGENDAILE
>FUSION-ENST00000486739.1:30523-ENST00000476851.1:111065|213
HRAVTDRSEWSPES
>FUSION-ENST00000567737.1:459-ENST00000563613.1:46892|400
DFLTLDIFYK
>FUSION-ENST00000486739.1:30523-ENST00000476851.1:111065|1471
KGAKPASMER
>ENST00000369299.7|INDEL-2856-C-CG|1
VMSFRVS
>FUSION-ENST00000475947.7:648-ENST00000652379.1:25317|915
LRDLGFLMAK
>FUSION-ENST00000475947.7:648-ENST00000652379.1:25317|361
GEILGPAQDGPERKHLPR
>FUSION-ENST00000618057.4:145707-ENST00000579835.5:182590|3
WQNAWKLRWTFWSFR
>FUSION-ENST00000475947.7:648-ENST00000652379.1:25317|1284
RGAGTCNPSYSGGWGGRIA
>FUSION-ENST00000619625.4:17836-ENST00000484331.5:59751|263
GRLFSHK
>FUSION-ENST00000475947.7:648-ENST00000652379.1:25317|611
MQTTTTCISALNTLAYGKYVSVVWK
>FUSION-ENST00000651071.1:4527-ENST00000252934.10:135161|23
MINFMCHLGWAR
>FUSION-ENST00000486739.1:30523-ENST00000476851.1:111065|1500
WDDVSRKR
>FUSION-ENST00000161863.9:68016-ENST00000502437.1:108|20
KSSADTEFSDECTTAERNILEGFTK
>FUSION-ENST00000494215.1:38806-ENST00000461371.5:6869|82
MISQHYSKPFTNINSFNSQNNFMKK
>FUSION-ENST00000619625.4:17836-ENST00000484331.5:59751|307
WIHAYPS
>FUSION-ENST00000486739.1:30523-ENST00000476851.1:111065|1499
RRWEMAINLSK
>FUSION-ENST00000486739.1:30523-ENST00000476851.1:111065|1166
MCSRHFTVR
>FUSION-ENST00000639899.1:148536-ENST00000474421.1:4913|29
YCPLLMAEGAGSGHSHPK
>FUSION-ENST00000651071.1:4527-ENST00000252934.10:135161|126
GSQKDGGLNNVSQIQR
>FUSION-ENST00000475947.7:648-ENST00000652379.1:25317|569
DPFWRVPVR
>FUSION-ENST00000639899.1:148536-ENST00000474421.1:4913|102
SGGAGSPCTLSLSSPDQQR
>FUSION-ENST00000475947.7:648-ENST00000652379.1:25317|1072
MLYRTGELISGLGYLIETTYE
>FUSION-ENST00000486739.1:30523-ENST00000476851.1:111065|82
LLSLGRRGLAEAPR
>FUSION-ENST00000494215.1:38806-ENST00000461371.5:6869|246
SGFRDQPGQHGKTLSLLK
>FUSION-ENST00000639899.1:148536-ENST00000474421.1:4913|370
GLRNGQR
>ENST00000376552.7|MNV-148379-ACC-A|13
TLIVGGEASTLSIWDLAAPTTHQGR
>FUSION-ENST00000494215.1:38806-ENST00000461371.5:6869|215
MDAVAHSCSPSYSGSRGAK
>FUSION-ENST00000486739.1:30523-ENST00000476851.1:111065|1492
MAINLSKR
>FUSION-ENST00000475947.7:648-ENST00000652379.1:25317|1224
SVSLFLPVSVSASLSLSR
>FUSION-ENST00000486739.1:30523-ENST00000476851.1:111065|1278
MYKLSLINQHFFR
>FUSION-ENST00000639899.1:148536-ENST00000474421.1:4913|512
MVRAQSS
>FUSION-ENST00000639899.1:148536-ENST00000474421.1:4913|129
AGSYPHPAEKSTEASTTK
>FUSION-ENST00000486739.1:30523-ENST00000476851.1:111065|1520
MTSVGKGDGR
>FUSION-ENST00000486739.1:30523-ENST00000476851.1:111065|266
FSFFLRQRLTLSPR
>FUSION-ENST00000619625.4:17836-ENST00000484331.5:59751|269
SENKPVCVDK
>FUSION-ENST00000493202.1:52395-ENST00000486716.5:33514|29
RSGGAGPLTPCQESLK
>ENST00000631589.1|SNV-203283-G-T|2
GSSPRGSLSPLSPVSSLQIR
>FUSION-ENST00000475947.7:648-ENST00000652379.1:25317|1298
MALYTER
>FUSION-ENST00000639899.1:148536-ENST00000474421.1:4913|209
KVQGKGGQDGR
>FUSION-ENST00000494215.1:38806-ENST00000461371.5:6869|234
IQKLARPGDVR
>FUSION-ENST00000475947.7:648-ENST00000652379.1:25317|1006
MLFLSSLPSTSCPHHHFGARR
>FUSION-ENST00000486739.1:30523-ENST00000476851.1:111065|453
ALRTWPRPAGQGGWGGGR
>FUSION-ENST00000216267.12:50479-ENST00000413817.8:8009|24
AARIAAAGVSERLPAHR
>FUSION-ENST00000261714.11:25172-ENST00000584516.5:17446|8
VENSWGEDHGHKASRPWGQKGR
>FUSION-ENST00000254900.9:8642-ENST00000360541.10:32607|23
RKATDAAYQEEK
>FUSION-ENST00000486739.1:30523-ENST00000476851.1:111065|532
KLSLEEGR
>ENST00000553274.1|SNV-17178-G-A|1
LYFVNLQTRDETYIWEK
>FUSION-ENST00000639899.1:148536-ENST00000474421.1:4913|241
SQGVLPGGR
>FUSION-ENST00000639899.1:148536-ENST00000474421.1:4913|386
MALGTLCPSTLDVR
>FUSION-ENST00000486739.1:30523-ENST00000476851.1:111065|1369
MTQGKRFTTFCLK
>FUSION-ENST00000639899.1:148536-ENST00000474421.1:4913|459
MGEMSALLCP
>FUSION-ENST00000619625.4:17836-ENST00000484331.5:59751|31
MVLLFTYEVS
>FUSION-ENST00000653385.1:10047-ENST00000648707.1:22789|392
GYLSPLILQWIWGLRDPIIFFFFLR
>ENST00000603139.1|INDEL-5730-T-TT|3
EVLYEIFRSLHTLVGQPFFSK
>FUSION-ENST00000486739.1:30523-ENST00000476851.1:111065|515
MRAFFPPPLR
>FUSION-ENST00000486739.1:30523-ENST00000476851.1:111065|908
PSLAFSSWQMPTGPAR
>FUSION-ENST00000261714.11:25172-ENST00000584516.5:17446|2
KTSLTGRSVVPS
>FUSION-ENST00000567737.1:459-ENST00000563613.1:46892|170
HYNINLR
>FUSION-ENST00000494215.1:38806-ENST00000461371.5:6869|379
CWISRHPSYEGWNLQSIIFHKLPDK
>FUSION-ENST00000653385.1:10047-ENST00000648707.1:22789|366
SAGKTRQK
>FUSION-ENST00000486739.1:30523-ENST00000476851.1:111065|1577
GAAGRELGGR
>FUSION-ENST00000494215.1:38806-ENST00000461371.5:6869|343
YNYRNIAR
>ENST00000368298.2|SNV-53684-C-T|2
SAAVVVLPLTHPRHR
>FUSION-ENST00000653385.1:10047-ENST00000648707.1:22789|22
IPFIRLVSILSMLPKGK
>FUSION-ENST00000475947.7:648-ENST00000652379.1:25317|1378
MPSVALGFSPFGSFDRR
>FUSION-ENST00000567737.1:459-ENST00000563613.1:46892|166
HYNINLRMVPKIAQNHYL
>FUSION-ENST00000486739.1:30523-ENST00000476851.1:111065|709
MCQTLLMSCDCRASR
>FUSION-ENST00000619625.4:17836-ENST00000484331.5:59751|196
VNLYVFLLIFL
>FUSION-ENST00000486739.1:30523-ENST00000476851.1:111065|1312
VRLPGWPHACFAQIGVELTKPG
>FUSION-ENST00000475947.7:648-ENST00000652379.1:25317|1138
MTSYFLEIRRR
>FUSION-ENST00000653385.1:10047-ENST00000648707.1:22789|207
AGEPTHLP
>FUSION-ENST00000494215.1:38806-ENST00000461371.5:6869|56
SKMLTVSRMHFAVFSVLFELFLQ
>FUSION-ENST00000619625.4:17836-ENST00000484331.5:59751|183
MDVTWLAAVACTTCLFAVSSR
>FUSION-ENST00000653385.1:10047-ENST00000648707.1:22789|86
MLDTGNDPNDTFGVKIPK
>FUSION-ENST00000619625.4:17836-ENST00000484331.5:59751|225
YSISLSFRIEND
>FUSION-ENST00000475947.7:648-ENST00000652379.1:25317|899
AQDADSFFAVVRTQS
>FUSION-ENST00000494215.1:38806-ENST00000461371.5:6869|206
ISGHKGNTRK
>FUSION-ENST00000494215.1:38806-ENST00000461371.5:6869|249
MRSGFRDQPGQHGK
>FUSION-ENST00000653385.1:10047-ENST00000648707.1:22789|604
AFLSLLYSSLLKLRF
>FUSION-ENST00000579957.1:25172-ENST00000584516.5:17446|114
MVILCLTF
>FUSION-ENST00000486739.1:30523-ENST00000476851.1:111065|698
CARVREK
>FUSION-ENST00000619625.4:17836-ENST00000484331.5:59751|262
GRLFSHKK
>FUSION-ENST00000475947.7:648-ENST00000652379.1:25317|152
DGRWPPLPSADRK
>FUSION-ENST00000486739.1:30523-ENST00000476851.1:111065|948
AGSCCPQEAGSVMSWALDWKR
>FUSION-ENST00000486739.1:30523-ENST00000476851.1:111065|1512
VAGTDDSSALEFLQCLAFPAK
>FUSION-ENST00000486739.1:30523-ENST00000476851.1:111065|195
MLLPGPLLWSGFHLFPEGWALAP
>FUSION-ENST00000567737.1:459-ENST00000563613.1:46892|406
FCGFCLNKK
>FUSION-ENST00000651071.1:4527-ENST00000252934.10:135161|200
QSFAINHSSMAAELRRQVAEGT
>FUSION-ENST00000486739.1:30523-ENST00000476851.1:111065|164
MEKCSESCQEQYCHHRC
>FUSION-ENST00000653385.1:10047-ENST00000648707.1:22789|493
KGSSLCRESLLLPWASGILM
>FUSION-ENST00000475947.7:648-ENST00000652379.1:25317|1434
EAPCLLGPKRPSWKVR
>FUSION-ENST00000653385.1:10047-ENST00000648707.1:22789|507
GGRNLPKN
>FUSION-ENST00000475947.7:648-ENST00000652379.1:25317|604
YVSVVWK
>FUSION-ENST00000486739.1:30523-ENST00000476851.1:111065|1128
VFRGLLR
>ENST00000475293.1|SNV-168431-C-T|5
MMVPDYAMIAEIVLYSCGFVTA
>FUSION-ENST00000651071.1:4527-ENST00000252934.10:135161|252
RLVGGCDVFL
>FUSION-ENST00000619625.4:17836-ENST00000484331.5:59751|239
EAGARGMEN
>FUSION-ENST00000648594.1:53073-ENST00000650360.1:2925|1
QAAAGPAARGGL
>FUSION-ENST00000486739.1:30523-ENST00000476851.1:111065|1636
MRSGVLP
>FUSION-ENST00000639899.1:148536-ENST00000474421.1:4913|248
LTTFQAVPILAGER
>FUSION-ENST00000567737.1:459-ENST00000563613.1:46892|389
FIHVVACISTSFLFNK
>FUSION-ENST00000486739.1:30523-ENST00000476851.1:111065|1350
AVAIRFRPLGHPSQAPK
>FUSION-ENST00000475947.7:648-ENST00000652379.1:25317|871
MFYRPFLSGKNR
>FUSION-ENST00000567737.1:459-ENST00000563613.1:46892|292
LGKPEDSEEGQWGAQILR
>ENST00000490349.5|SNV-78296-C-G|6
TAGKCLHSGRR
>FUSION-ENST00000437600.9:190-ENST00000637698.1:139563|4
RFDLQQLQVVTGK
>FUSION-ENST00000653385.1:10047-ENST00000648707.1:22789|32
MCLQSRLLGRLR
>FUSION-ENST00000475947.7:648-ENST00000652379.1:25317|746
PIIPAARK
>FUSION-ENST00000475947.7:648-ENST00000652379.1:25317|353
NESRRFEDDQIPS
>FUSION-ENST00000486739.1:30523-ENST00000476851.1:111065|267
FSFFLRQR
>FUSION-ENST00000494215.1:38806-ENST00000461371.5:6869|116
EWEIMWCTCTIQALWR
>FUSION-ENST00000653385.1:10047-ENST00000648707.1:22789|341
DLSSLQPPPPKFK
>FUSION-ENST00000651071.1:4527-ENST00000252934.10:135161|142
SVRLLNFQPAWP
>FUSION-ENST00000475947.7:648-ENST00000652379.1:25317|289
KVKAGALAGR
>ENST00000447007.5|SNV-4009-A-G|1
QPWHLTR
>FUSION-ENST00000475947.7:648-ENST00000652379.1:25317|286
AGALAGRGGIPRPLQSAEGAPPAR
>FUSION-ENST00000395146.8:13570-ENST00000316707.10:122215|8
MAFTERVNSSGNR
>FUSION-ENST00000354772.8:3641-ENST00000355349.4:1920|558
TAMGDSEMAVFGAAAPYLRKSEK
>FUSION-ENST00000475947.7:648-ENST00000652379.1:25317|53
LPTLVSNSCPQAIR
>FUSION-ENST00000475947.7:648-ENST00000652379.1:25317|591
MWGRGCR
>FUSION-ENST00000651071.1:4527-ENST00000252934.10:135161|49
MKNTRAIILR
>FUSION-ENST00000579957.1:25172-ENST00000584516.5:17446|232
GWLLAPAYSPPLYPQVLLQEQGWQR
>FUSION-ENST00000486739.1:30523-ENST00000476851.1:111065|197
ATCAFPSITHTLSWQAQWVSK
>FUSION-ENST00000486739.1:30523-ENST00000476851.1:111065|1349
FRPLGHPSQAPK
>ENST00000413052.6|SNV-25588-G-A|4
QVEKIHYCITKLDR
>FUSION-ENST00000494215.1:38806-ENST00000461371.5:6869|200
VQDLEAIK
>FUSION-ENST00000494215.1:38806-ENST00000461371.5:6869|73
KRWLCQGI
>FUSION-ENST00000475947.7:648-ENST00000652379.1:25317|644
RPPRPLEVLG
>FUSION-ENST00000567737.1:459-ENST00000563613.1:46892|295
MLGKPEDSEEGQWGAQILR
>FUSION-ENST00000653385.1:10047-ENST00000648707.1:22789|125
MLGSFLVGPGTQHGAFSS
>FUSION-ENST00000475947.7:648-ENST00000652379.1:25317|1103
MFTILHHDILFSRNP
>FUSION-ENST00000639899.1:148536-ENST00000474421.1:4913|229
EKGPRQGEASLNQR
>FUSION-ENST00000639899.1:148536-ENST00000474421.1:4913|232
MKEKGPR
>FUSION-ENST00000494215.1:38806-ENST00000461371.5:6869|263
APAWCPSTLGGQGRQIT
>FUSION-ENST00000649671.1:49636-ENST00000438028.5:2967|23
GWRSSSE
>FUSION-ENST00000567737.1:459-ENST00000563613.1:46892|62
MGLGDGEK
>FUSION-ENST00000475947.7:648-ENST00000652379.1:25317|1140
MTSYFLEIRR
>FUSION-ENST00000475947.7:648-ENST00000652379.1:25317|100
RFRHLVYVLG
>FUSION-ENST00000475947.7:648-ENST00000652379.1:25317|376
GEYGCKAET
>ENST00000370765.10|SNV-335058-G-T|2
NYQLELESLNHEKVKLQR
>FUSION-ENST00000486739.1:30523-ENST00000476851.1:111065|696
MEATGQEVDAR
>FUSION-ENST00000673918.1:3832-ENST00000382276.8:126295|5
RSPAASQSLPSSRR
>FUSION-ENST00000486739.1:30523-ENST00000476851.1:111065|778
YEKPGVVAYICNPSTLGGR
>FUSION-ENST00000486739.1:30523-ENST00000476851.1:111065|435
MHPDFRDVK
>FUSION-ENST00000579957.1:25172-ENST00000584516.5:17446|210
AEVGGVRPWVRPPGGGAGLGKHR
>FUSION-ENST00000567737.1:459-ENST00000563613.1:46892|159
GIGFHLCKIK
>FUSION-ENST00000619625.4:17836-ENST00000484331.5:59751|73
LYQFYNFTVTYR
>FUSION-ENST00000494215.1:38806-ENST00000461371.5:6869|213
MDAVAHSCSPSYSGSRGAKIA
>FUSION-ENST00000653385.1:10047-ENST00000648707.1:22789|403
NPIPRQNYKCLR
>FUSION-ENST00000494215.1:38806-ENST00000461371.5:6869|236
TLSLLKIQKLARPGDVR
>FUSION-ENST00000639899.1:148536-ENST00000474421.1:4913|322
LGLFELSFCRPRR
>FUSION-ENST00000486739.1:30523-ENST00000476851.1:111065|824
NLSGGGSGLMSR
>FUSION-ENST00000486739.1:30523-ENST00000476851.1:111065|419
VRMQESWRTSGCLAMWAEAGK
>ENST00000328736.7|SNV-75501-G-T|1
NSIEVAWLSHGLEGLRLKER
>FUSION-ENST00000475947.7:648-ENST00000652379.1:25317|1466
IWAGHASSRLSLR
>FUSION-ENST00000494215.1:38806-ENST00000461371.5:6869|209
MIKISGHKGNTR
>ENST00000400125.6|SNV-932-C-T|2
WDLLPPRTPPYQEPASDLK
>FUSION-ENST00000486739.1:30523-ENST00000476851.1:111065|1640
MSFFFFFTSK
>FUSION-ENST00000567737.1:459-ENST00000563613.1:46892|376
MFSIFLAYMVILCLTY
>ENST00000380110.8|INDEL-124874-A-AA|5
NQSGHPFPAVPVSKQK
>FUSION-ENST00000567737.1:459-ENST00000563613.1:46892|303
CVGTWTG
>ENST00000336067.10|SNV-890-G-C|6
AFVRDPAPTKPLVLSLHGWTGTR
>FUSION-ENST00000486739.1:30523-ENST00000476851.1:111065|1300
DVCHHARLIFVFLVKTR
>FUSION-ENST00000475947.7:648-ENST00000652379.1:25317|76
SYHLWDYD
>FUSION-ENST00000486739.1:30523-ENST00000476851.1:111065|416
QESWRTSGCLAMWAEAGK
>FUSION-ENST00000619625.4:17836-ENST00000484331.5:59751|209
MIKWYLLCYVYLPLGNKIVLM
>FUSION-ENST00000486739.1:30523-ENST00000476851.1:111065|608
DEMTEAGRV
>ENST00000649613.1|SNV-64590-C-T|9
KSMVPQLLHR
>FUSION-ENST00000653385.1:10047-ENST00000648707.1:22789|62
VVHTCSPSYSEG
>FUSION-ENST00000494215.1:38806-ENST00000461371.5:6869|341
NIARRQI
>FUSION-ENST00000567737.1:459-ENST00000563613.1:46892|455
MVNSINYYLS
>FUSION-ENST00000486739.1:30523-ENST00000476851.1:111065|1340
LEALFYISLYPQVWCPTHSKSQ
>ENST00000490349.5|SNV-78296-C-G|12
ASPAHPPSR
>FUSION-ENST00000579957.1:25172-ENST00000584516.5:17446|130
MCISLGLMTLSISDISATPLEK
>ENST00000645788.1|SNV-28408-G-A|4
LLQSRCPHVLPKK
>FUSION-ENST00000252999.7:21495-ENST00000616512.1:2675|13
EQVLPAGQIVSTGVR
>FUSION-ENST00000475947.7:648-ENST00000652379.1:25317|1253
MSVSFSVSLSDTPVPGRALPLPR
>FUSION-ENST00000475947.7:648-ENST00000652379.1:25317|150
WPPLPSADRK
>FUSION-ENST00000475947.7:648-ENST00000652379.1:25317|1286
RRGAGTCNPSYSGGWGGR
>FUSION-ENST00000486739.1:30523-ENST00000476851.1:111065|1252
MVEEILTLSITSRASGRGWDGGR
>FUSION-ENST00000494215.1:38806-ENST00000461371.5:6869|271
EILVPSVSIEYYKARLK
>ENST00000506970.2|SNV-458-G-A|1
QLLAGTGPDGEARAR
>FUSION-ENST00000653385.1:10047-ENST00000648707.1:22789|265
RPGRVSQELLLSLEWILPR
>FUSION-ENST00000486739.1:30523-ENST00000476851.1:111065|1681
MGNPFTISPQ
>FUSION-ENST00000668333.1:648-ENST00000652379.1:25317|1552
VAFAAGAAAR
>FUSION-ENST00000619625.4:17836-ENST00000484331.5:59751|64
QFLFLMYHFSHVLFSK
>FUSION-ENST00000653385.1:10047-ENST00000648707.1:22789|262
SWAWHSPTSVISR
>FUSION-ENST00000475947.7:648-ENST00000652379.1:25317|392
RRYSHDPPGSFR
>FUSION-ENST00000619625.4:17836-ENST00000484331.5:59751|213
HVEAGYITYIIQYIIYIIYTHYVR
>FUSION-ENST00000475947.7:648-ENST00000652379.1:25317|942
TERATSFGGCQSVVE
>FUSION-ENST00000475947.7:648-ENST00000652379.1:25317|80
MCLAEEPMGRSYHLWDYD
>FUSION-ENST00000475947.7:648-ENST00000652379.1:25317|1110
SFLNVHLPVS
>ENST00000306862.7|INDEL-8998-A-AA|3
NWQNLYTWKFTR
>FUSION-ENST00000653385.1:10047-ENST00000648707.1:22789|483
KFKIEMSVLK
>FUSION-ENST00000494215.1:38806-ENST00000461371.5:6869|97
LCFCRTR
>FUSION-ENST00000579957.1:25172-ENST00000584516.5:17446|104
MYKGSSFSTSLPVLILFHF
>FUSION-ENST00000639899.1:148536-ENST00000474421.1:4913|320
MCEAWLAVL
>FUSION-ENST00000651071.1:4527-ENST00000252934.10:135161|147
QPERWGFEQCLPNSERQK
>FUSION-ENST00000486739.1:30523-ENST00000476851.1:111065|762
PQPHLHALQWH
>FUSION-ENST00000438393.5:40123-ENST00000413817.8:8009|13
SWCIRTTSGSQTR
>FUSION-ENST00000475947.7:648-ENST00000652379.1:25317|1038
MVTSTHKVPTERR
>FUSION-ENST00000653385.1:10047-ENST00000648707.1:22789|112
IKAASPSFSCFTVGGFFR
>FUSION-ENST00000475947.7:648-ENST00000652379.1:25317|956
HHLDPLR
>FUSION-ENST00000651071.1:4527-ENST00000252934.10:135161|54
PITLPAHHFLTFHPAR
>FUSION-ENST00000619625.4:17836-ENST00000484331.5:59751|257
FTTWVNLENIMLNKISQTQK
>FUSION-ENST00000486739.1:30523-ENST00000476851.1:111065|1051
SRAVKLCR
>FUSION-ENST00000567737.1:459-ENST00000563613.1:46892|502
MLKDFCVDLR
>FUSION-ENST00000486739.1:30523-ENST00000476851.1:111065|428
MCILESMK
>FUSION-ENST00000475947.7:648-ENST00000652379.1:25317|878
GKDFNEGSFGHILILW
>ENST00000478489.5|SNV-16958-C-G|1
HLQLRVKLLDNTMEIFDIEV
>ENST00000328736.7|SNV-75501-G-T|6
HAQLHKRNSIEVAWLSHGLEGLR
>ENST00000434307.6|SNV-932-C-T|1
WDLLPPRTPPYQVHISHQEAR
>FUSION-ENST00000653385.1:10047-ENST00000648707.1:22789|441
MDDTYIINEMMYQNHLVCNKCSISK
>FUSION-ENST00000653385.1:10047-ENST00000648707.1:22789|417
PGAVAHACSPSTWGGQDGRITR
>FUSION-ENST00000486739.1:30523-ENST00000476851.1:111065|1442
CCFAALCQVCVMGTVTVCQTKR
>FUSION-ENST00000486739.1:30523-ENST00000476851.1:111065|354
MAVWMVK
>FUSION-ENST00000639899.1:148536-ENST00000474421.1:4913|197
SERTEVR
>FUSION-ENST00000486739.1:30523-ENST00000476851.1:111065|1503
MWDDVSRK
>FUSION-ENST00000475947.7:648-ENST00000652379.1:25317|1477
SPRMPSFPSVCLQLPQA
>FUSION-ENST00000475947.7:648-ENST00000652379.1:25317|1061
LTCPTEVKWIPLHWPEASEVHHR
>FUSION-ENST00000475947.7:648-ENST00000652379.1:25317|466
VGFVAAVAPGPPVAGPRGSRGGSR
>ENST00000492261.5|SNV-171229-G-T|3
WLSGLHIPESYLTALVQATFR
>FUSION-ENST00000651071.1:4527-ENST00000252934.10:135161|198
MAAELRRQVAEGT
>FUSION-ENST00000653385.1:10047-ENST00000648707.1:22789|433
YGRYLHYK
>FUSION-ENST00000494215.1:38806-ENST00000461371.5:6869|188
MKNFSTITNILNGCGST
>ENST00000338970.10|INDEL-4768-G-GCTGCTGCGGCTA|3
GTAAAAAAAAAAAAATK
>FUSION-ENST00000579957.1:25172-ENST00000584516.5:17446|153
AASDLPR
>FUSION-ENST00000475947.7:648-ENST00000652379.1:25317|1376
MPSVALGFSPFGSFDRRNPTQR
>ENST00000336067.10|SNV-890-G-C|2
KSYVSSLLAHYLFQGGLR
>FUSION-ENST00000494215.1:38806-ENST00000461371.5:6869|288
DHPSQHGETLSLLKIQKLAER
>FUSION-ENST00000486739.1:30523-ENST00000476851.1:111065|270
YTSHTIKFTLGRFSFFLR
>FUSION-ENST00000567737.1:459-ENST00000563613.1:46892|136
TDGSWWINTPTPSPLKQVLK
>FUSION-ENST00000579957.1:25172-ENST00000584516.5:17446|151
MLARLVLNSCLLSR
>FUSION-ENST00000579957.1:25172-ENST00000584516.5:17446|159
LVGKSDSDGR
>FUSION-ENST00000475947.7:648-ENST00000652379.1:25317|1296
ALYTERSGSR
>FUSION-ENST00000619625.4:17836-ENST00000484331.5:59751|142
GMFSLEQSPIHFKK
>FUSION-ENST00000475947.7:648-ENST00000652379.1:25317|1268
EKALYCYWAR
>FUSION-ENST00000475947.7:648-ENST00000652379.1:25317|1198
MPLSPPPPK
>FUSION-ENST00000567737.1:459-ENST00000563613.1:46892|3
CQLREPINYFSFAKSN
>FUSION-ENST00000475947.7:648-ENST00000652379.1:25317|382
MLLAECPAGPEAFTLK
>FUSION-ENST00000475947.7:648-ENST00000652379.1:25317|1425
PAWPKETLLESETQRAPSSDLID
>FUSION-ENST00000639899.1:148536-ENST00000474421.1:4913|522
SQGPCWQQGCIGCPVPRRPDPGHQW
>FUSION-ENST00000486739.1:30523-ENST00000476851.1:111065|1326
MPIIPALWEAEAEGSLEPRSSRPA
>ENST00000644480.2|SNV-14951-G-T|1
TELIVLVELSPMQKKYYK
>FUSION-ENST00000567737.1:459-ENST00000563613.1:46892|308
MCGHLDR
>FUSION-ENST00000486739.1:30523-ENST00000476851.1:111065|1024
GVLEKLFELSAEK
>ENST00000491397.1|SNV-19395-T-A|6
MMENVKLEVEISR
>ENST00000506970.2|SNV-458-G-A|5
RRQLLAGTGPDGEAR
>FUSION-ENST00000486739.1:30523-ENST00000476851.1:111065|1111
WRGDPWSR
>FUSION-ENST00000619625.4:17836-ENST00000484331.5:59751|9
QFHLICNWCLVKNFAMQK
>FUSION-ENST00000653385.1:10047-ENST00000648707.1:22789|406
MRNPIPRQNYK
>FUSION-ENST00000475947.7:648-ENST00000652379.1:25317|1307
MIRLPGPPK
>FUSION-ENST00000475947.7:648-ENST00000652379.1:25317|1242
CLERPRGI
>FUSION-ENST00000486739.1:30523-ENST00000476851.1:111065|204
ERIVHDLPYPKPER
>FUSION-ENST00000619625.4:17836-ENST00000484331.5:59751|77
MTHSKFR
>FUSION-ENST00000556677.1:74324-ENST00000409949.5:17913|5
WTSGGER
>FUSION-ENST00000475947.7:648-ENST00000652379.1:25317|222
CPRPIERESGSDPRIR
>FUSION-ENST00000653385.1:10047-ENST00000648707.1:22789|217
ISQSRKASWA
>FUSION-ENST00000486739.1:30523-ENST00000476851.1:111065|234
LIGGRWLGGENLASLEAFPQLR
>FUSION-ENST00000639899.1:148536-ENST00000474421.1:4913|214
CGPEVRSCTTSSEK
>FUSION-ENST00000494215.1:38806-ENST00000461371.5:6869|112
WCTCTIQALWR
>FUSION-ENST00000639899.1:148536-ENST00000474421.1:4913|392
MSQLYPR
>FUSION-ENST00000486739.1:30523-ENST00000476851.1:111065|1065
TPFALGTASGGAVEHG
>FUSION-ENST00000486739.1:30523-ENST00000476851.1:111065|285
MQVWSLGRKTLLF
>ENST00000497211.1|SNV-4009-A-G|4
EKMDQTQLGHLALKPKQPWHLTR
>FUSION-ENST00000651071.1:4527-ENST00000252934.10:135161|214
ECAAAAAAARGQLWED
>FUSION-ENST00000475947.7:648-ENST00000652379.1:25317|541
YIFRSESAFWAAGLLLTR
>FUSION-ENST00000639899.1:148536-ENST00000474421.1:4913|245
MTQTRSQGVLPGGR
>FUSION-ENST00000486739.1:30523-ENST00000476851.1:111065|1479
RFEQKQHYGR
>FUSION-ENST00000486739.1:30523-ENST00000476851.1:111065|1256
MVEEILTLSITSR
>FUSION-ENST00000486739.1:30523-ENST00000476851.1:111065|352
AVWMVKCAKPEAR
>FUSION-ENST00000486739.1:30523-ENST00000476851.1:111065|589
RFPIFFP
>FUSION-ENST00000486739.1:30523-ENST00000476851.1:111065|566
MHLSTGIH
>FUSION-ENST00000475947.7:648-ENST00000652379.1:25317|1153
MGAARSHFPGGSLGR
>ENST00000418703.6|SNV-34741-G-A|1
LFPDSNLEAVLNNNGLSPLMMAAK
>FUSION-ENST00000579957.1:25172-ENST00000584516.5:17446|72
SHCTRPVVLLFNK
>FUSION-ENST00000475947.7:648-ENST00000652379.1:25317|1341
MSQSCTCMLERQIKVR
>FUSION-ENST00000475947.7:648-ENST00000652379.1:25317|1427
PAWPKETLLESETQR
>FUSION-ENST00000567737.1:459-ENST00000563613.1:46892|485
MLVIVVSFAA
>ENST00000507379.5|SNV-131342-C-G|5
QSEQRQSRNQSTTYPVYTESSDDK
>FUSION-ENST00000494215.1:38806-ENST00000461371.5:6869|347
ISDKSISK
>FUSION-ENST00000494215.1:38806-ENST00000461371.5:6869|48
ITARPGAVAHACNPSALGGRGGR
>FUSION-ENST00000486739.1:30523-ENST00000476851.1:111065|280
MAADLLEEGGWEVRTWLPWK
>ENST00000526183.5|SNV-23676-C-T|1
SVSYQLSPLDSTIPHTLVHDK
>FUSION-ENST00000556677.1:74324-ENST00000409949.5:17913|4
WTSGGERILIVGLVICFSK
>FUSION-ENST00000651071.1:4527-ENST00000252934.10:135161|62
NINFSLVDFR
>FUSION-ENST00000579957.1:25172-ENST00000584516.5:17446|57
GFQCQAGSISLDSSFRPRSFPASR
>FUSION-ENST00000486739.1:30523-ENST00000476851.1:111065|610
RDEMTEAGRV
>FUSION-ENST00000619625.4:17836-ENST00000484331.5:59751|297
KSLHTNISHQTQKPLLAHWFLS
>FUSION-ENST00000475947.7:648-ENST00000652379.1:25317|75
MPGRFLPFFNLIF
>FUSION-ENST00000486739.1:30523-ENST00000476851.1:111065|425
CEDMRVR
>FUSION-ENST00000475947.7:648-ENST00000652379.1:25317|1404
NYLMIYLCTYFQTESRSGRGEAR
>FUSION-ENST00000475947.7:648-ENST00000652379.1:25317|1382
HRALFPSWSWS
>FUSION-ENST00000475947.7:648-ENST00000652379.1:25317|1418
MRCHVWLISYF
>FUSION-ENST00000567737.1:459-ENST00000563613.1:46892|345
GNRCPLYCYLLC
>FUSION-ENST00000653385.1:10047-ENST00000648707.1:22789|372
MAFLILASKMSAGK
>FUSION-ENST00000560590.5:207-ENST00000336216.9:51371|7
CSPAGHS
>FUSION-ENST00000649671.1:49636-ENST00000438028.5:2967|59
MEKPGLY
>FUSION-ENST00000494215.1:38806-ENST00000461371.5:6869|268
LKNLVLARHSGSHL
>FUSION-ENST00000653385.1:10047-ENST00000648707.1:22789|412
WGISHGFPVSQLR
>FUSION-ENST00000475947.7:648-ENST00000652379.1:25317|236
GERRSEGTGDGLR
>FUSION-ENST00000486739.1:30523-ENST00000476851.1:111065|939
FLILRLGSLRCMAWLAPR
>FUSION-ENST00000486739.1:30523-ENST00000476851.1:111065|1167
EEKKSSCNHNSR
>FUSION-ENST00000486739.1:30523-ENST00000476851.1:111065|1022
AIWWLTECPR
>FUSION-ENST00000475947.7:648-ENST00000652379.1:25317|57
TTTPADFYVVSHVFRR
>FUSION-ENST00000579957.1:25172-ENST00000584516.5:17446|250
CILGPKGQTQDLGIHPSGGR
>FUSION-ENST00000567737.1:459-ENST00000563613.1:46892|143
FSLKLKK
>ENST00000401419.7|SNV-4736-G-A|2
REFEEHHIPGAAFFDIDQCSDR
>FUSION-ENST00000567737.1:459-ENST00000563613.1:46892|375
FSIFLAYMVILCLTY
>FUSION-ENST00000475947.7:648-ENST00000652379.1:25317|151
WPPLPSADR
>FUSION-ENST00000567737.1:459-ENST00000563613.1:46892|423
DPRSLNLCLLGSR
>FUSION-ENST00000486739.1:30523-ENST00000476851.1:111065|1132
ETNIYKSQEQLSSAGINVKVFR
>FUSION-ENST00000475947.7:648-ENST00000652379.1:25317|600
DVYFTYEK
>FUSION-ENST00000649671.1:49636-ENST00000438028.5:2967|83
MECQAER
>FUSION-ENST00000475947.7:648-ENST00000652379.1:25317|1462
HFGRPRR
>FUSION-ENST00000494215.1:38806-ENST00000461371.5:6869|261
MCACNPSYLGD
>FUSION-ENST00000475947.7:648-ENST00000652379.1:25317|1262
SLSFYRFLSVSRSISVFLGR
>FUSION-ENST00000486739.1:30523-ENST00000476851.1:111065|1269
CAILQNNQLLELDRILR
>FUSION-ENST00000567737.1:459-ENST00000563613.1:46892|218
QSQTDRDLRR
>FUSION-ENST00000619625.4:17836-ENST00000484331.5:59751|114
GMVFSGTTSK
>FUSION-ENST00000486739.1:30523-ENST00000476851.1:111065|1368
TQGKRFTTFCLK
>FUSION-ENST00000475947.7:648-ENST00000652379.1:25317|1233
LLDFNINGVLR
>FUSION-ENST00000567737.1:459-ENST00000563613.1:46892|346
EKGNRCPLYCYLLC
>FUSION-ENST00000579957.1:25172-ENST00000584516.5:17446|168
LVTELGMPETGPPRLVGK
>FUSION-ENST00000493202.1:52395-ENST00000486716.5:33514|38
VLGGYFKR
>FUSION-ENST00000653385.1:10047-ENST00000648707.1:22789|263
VSQELLLSLEWILPR
>FUSION-ENST00000475947.7:648-ENST00000652379.1:25317|182
LLPSSRPRPAPRPR
>FUSION-ENST00000486739.1:30523-ENST00000476851.1:111065|1629
MQTFRENVGTGTLVLRPTLGIKNT
>FUSION-ENST00000486739.1:30523-ENST00000476851.1:111065|641
LFMVAQQR
>FUSION-ENST00000619625.4:17836-ENST00000484331.5:59751|82
LSAHFVILFHCIK
>FUSION-ENST00000475947.7:648-ENST00000652379.1:25317|1237
GRVPAWMR
>FUSION-ENST00000486739.1:30523-ENST00000476851.1:111065|1730
SILVTQRHLYVLSGR
>FUSION-ENST00000579957.1:25172-ENST00000584516.5:17446|274
GTNPGFGDPSK
>ENST00000344862.9|INDEL-3782-A-AA|5
SSKSVLR
>FUSION-ENST00000494215.1:38806-ENST00000461371.5:6869|287
IQKLAER
>FUSION-ENST00000475947.7:648-ENST00000652379.1:25317|1413
MTGVSHR
>FUSION-ENST00000486739.1:30523-ENST00000476851.1:111065|615
HLAQELRTQRPAENRR
>FUSION-ENST00000653385.1:10047-ENST00000648707.1:22789|64
NLRLAWAT
>FUSION-ENST00000475947.7:648-ENST00000652379.1:25317|689
LVRLVSHSQPQVVR
>FUSION-ENST00000639899.1:148536-ENST00000474421.1:4913|127
STEASTTKWAAGWFSEQR
>FUSION-ENST00000486739.1:30523-ENST00000476851.1:111065|1508
KNAVLQPCAR
>FUSION-ENST00000639899.1:148536-ENST00000474421.1:4913|281
YVQTLPGLAWLRVSPGQR
>FUSION-ENST00000639899.1:148536-ENST00000474421.1:4913|415
YQACSVRVKT
>FUSION-ENST00000475947.7:648-ENST00000652379.1:25317|1166
RLQGAEIAPLHYGPGCRVSETR
>FUSION-ENST00000486739.1:30523-ENST00000476851.1:111065|1475
QHYGRSHHRLHNPLF
>ENST00000616482.4|SNV-36795-A-G|1
VDTRSLAEACSDGDVNAVRK
>FUSION-ENST00000475947.7:648-ENST00000652379.1:25317|22
MYVSEMGFGVLSCCPR
>FUSION-ENST00000486739.1:30523-ENST00000476851.1:111065|1182
MRLSMKGS
>FUSION-ENST00000475947.7:648-ENST00000652379.1:25317|407
AASGKPK
>FUSION-ENST00000649671.1:49636-ENST00000438028.5:2967|58
MENQDGGNWW
>FUSION-ENST00000475947.7:648-ENST00000652379.1:25317|645
MRPPRPLEVLG
>FUSION-ENST00000579957.1:25172-ENST00000584516.5:17446|267
MATKLPGPGVRR
>FUSION-ENST00000486739.1:30523-ENST00000476851.1:111065|63
RPAAEGGQPSPEPGAR
>FUSION-ENST00000567737.1:459-ENST00000563613.1:46892|181
MLGILYANEVGGRT
>FUSION-ENST00000653385.1:10047-ENST00000648707.1:22789|179
APLHSNLGDRAR
>FUSION-ENST00000494215.1:38806-ENST00000461371.5:6869|5
TIYICVYIYIYIYKK
>FUSION-ENST00000579957.1:25172-ENST00000584516.5:17446|176
MKLPILDTSCK
>ENST00000374332.8|SNV-362-C-T|5
LMRKVPGFVLASPWGLR
>FUSION-ENST00000619625.4:17836-ENST00000484331.5:59751|89
TLMRILR
>FUSION-ENST00000486739.1:30523-ENST00000476851.1:111065|1615
GNDAAGAR
>FUSION-ENST00000494215.1:38806-ENST00000461371.5:6869|267
NLVLARHSGSHL
>FUSION-ENST00000475947.7:648-ENST00000652379.1:25317|723
VKPRLYSQYTTLAGR
>FUSION-ENST00000651071.1:4527-ENST00000252934.10:135161|79
MNSYGFDIYGRSLGKQAFSGHER
>FUSION-ENST00000639899.1:148536-ENST00000474421.1:4913|1
TAAQQPAGGPQAPGLGQK
>FUSION-ENST00000486739.1:30523-ENST00000476851.1:111065|113
QQSHRGR
>FUSION-ENST00000475947.7:648-ENST00000652379.1:25317|890
MEVPVPSGTVSGER
>FUSION-ENST00000475947.7:648-ENST00000652379.1:25317|458
RPRRGAAGPPSCLWR
>FUSION-ENST00000486739.1:30523-ENST00000476851.1:111065|1172
AQQDFFYHLSK
>FUSION-ENST00000486739.1:30523-ENST00000476851.1:111065|705
RVEGGPDPAGALVISSVYLLKPNFR
>FUSION-ENST00000475947.7:648-ENST00000652379.1:25317|758
NPVSIENTKLAGR
>FUSION-ENST00000651071.1:4527-ENST00000252934.10:135161|17
MCHLGWAR
>FUSION-ENST00000486739.1:30523-ENST00000476851.1:111065|820
SREGWAHFGK
>FUSION-ENST00000494215.1:38806-ENST00000461371.5:6869|91
KKIVLLITR
>FUSION-ENST00000475947.7:648-ENST00000652379.1:25317|1088
MWSVGQRGDQEGR
>FUSION-ENST00000579957.1:25172-ENST00000584516.5:17446|196
MVRSRVTATST
>FUSION-ENST00000475947.7:648-ENST00000652379.1:25317|839
RPCHRQAGR
>FUSION-ENST00000668333.1:648-ENST00000652379.1:25317|1558
AAVEMAWLPGSCAR
>FUSION-ENST00000486739.1:30523-ENST00000476851.1:111065|1515
GDGRWLSTSLNGKAV
>FUSION-ENST00000453604.6:3406-ENST00000588998.5:22744|8
PVIPTLWEAEAGGSLEVR
>FUSION-ENST00000651071.1:4527-ENST00000252934.10:135161|223
SPVPEGGHR
>FUSION-ENST00000494215.1:38806-ENST00000461371.5:6869|265
APAWCPSTLGGQGR
>FUSION-ENST00000619625.4:17836-ENST00000484331.5:59751|173
ERGIGSPR
>FUSION-ENST00000653385.1:10047-ENST00000648707.1:22789|151
IPPSEMSWVRARVLISMV
>FUSION-ENST00000567737.1:459-ENST00000563613.1:46892|433
CYILFLFIYLFLRQSLALWPR
>FUSION-ENST00000486739.1:30523-ENST00000476851.1:111065|1405
MVTVATGE
>FUSION-ENST00000486739.1:30523-ENST00000476851.1:111065|1120
TGHFYHGQEREACQER
>FUSION-ENST00000486739.1:30523-ENST00000476851.1:111065|1010
LENEAQKLIR
>FUSION-ENST00000639899.1:148536-ENST00000474421.1:4913|406
MQTLGDQDMRATLTF
>FUSION-ENST00000486739.1:30523-ENST00000476851.1:111065|827
APGRSAWRNLSGGGSGLMSR
>FUSION-ENST00000486739.1:30523-ENST00000476851.1:111065|362
MPCCTHWVSGVPVPLGPLPQHR
>ENST00000407071.7|SNV-456930-C-G|1
SHQQDCDEDDHRN
>FUSION-ENST00000486739.1:30523-ENST00000476851.1:111065|1380
MAPHCLHGK
>FUSION-ENST00000475947.7:648-ENST00000652379.1:25317|125
SRAGPYPYPQQVSK
>FUSION-ENST00000579957.1:25172-ENST00000584516.5:17446|144
STRLSLSK
>FUSION-ENST00000567737.1:459-ENST00000563613.1:46892|50
RSTCHHPEGR
>ENST00000418274.2|SNV-31992-G-A|5
INVNHQK
>FUSION-ENST00000651071.1:4527-ENST00000252934.10:135161|186
MMRKELTHLSGGR
>FUSION-ENST00000579957.1:25172-ENST00000584516.5:17446|170
LVTELGMPETGPPR
>FUSION-ENST00000619625.4:17836-ENST00000484331.5:59751|143
GMFSLEQSPIHFK
>FUSION-ENST00000475947.7:648-ENST00000652379.1:25317|748
PIIPAAR
>FUSION-ENST00000475947.7:648-ENST00000652379.1:25317|1479
EMSPRMPSFPSVCLQLPQA
>FUSION-ENST00000486739.1:30523-ENST00000476851.1:111065|1187
ALSSRLECSGAI
>FUSION-ENST00000653385.1:10047-ENST00000648707.1:22789|290
MAVQGHL
>FUSION-ENST00000475947.7:648-ENST00000652379.1:25317|755
MEKSRLN
>FUSION-ENST00000651071.1:4527-ENST00000252934.10:135161|267
MEPSEPPSVECQSLLGWPRR
>FUSION-ENST00000639899.1:148536-ENST00000474421.1:4913|500
MGSWHFG
>FUSION-ENST00000486739.1:30523-ENST00000476851.1:111065|123
EFLCGRK
>FUSION-ENST00000475947.7:648-ENST00000652379.1:25317|719
LYSQYTTLAGRCAVLYCL
>ENST00000376552.7|MNV-148379-ACC-A|7
FQGLLLMLQR
>FUSION-ENST00000486739.1:30523-ENST00000476851.1:111065|526
GSRVEPGK
>FUSION-ENST00000653385.1:10047-ENST00000648707.1:22789|467
MAELTLGLEGDRETWAGK
>FUSION-ENST00000486739.1:30523-ENST00000476851.1:111065|667
EVSNFFSMTSQKF
>FUSION-ENST00000475947.7:648-ENST00000652379.1:25317|1305
MIRLPGPPKVLETTGLSR
>FUSION-ENST00000475947.7:648-ENST00000652379.1:25317|62
SASDPSHPHYLR
>ENST00000475293.1|SNV-168431-C-T|2
MIAEIVLYSCGFVTA
>FUSION-ENST00000653385.1:10047-ENST00000648707.1:22789|43
TPLVLRYQSSSH
>FUSION-ENST00000639899.1:148536-ENST00000474421.1:4913|12
AWHQGHLCQEATYSAVATQTLGFLG
>FUSION-ENST00000486739.1:30523-ENST00000476851.1:111065|1259
MKNPRNSPL
>FUSION-ENST00000567737.1:459-ENST00000563613.1:46892|322
MVRALLIFVKK
>FUSION-ENST00000475947.7:648-ENST00000652379.1:25317|651
MIDVGVCVIQINTHRSIK
>FUSION-ENST00000486739.1:30523-ENST00000476851.1:111065|405
ARSCGKGA
>ENST00000313050.11|SNV-26230-G-A|1
LAEMGLATQTFHYCEAIAK
>ENST00000491074.5|SNV-36114-T-G|3
VSLSLVHEIVQFMRDSVTWR
>FUSION-ENST00000639899.1:148536-ENST00000474421.1:4913|97
VRGVPPTEGENTGLGAQEFP
>FUSION-ENST00000475947.7:648-ENST00000652379.1:25317|502
VAFLGTGVRVAR
>FUSION-ENST00000475947.7:648-ENST00000652379.1:25317|1060
MPEEFSQCASAR
>FUSION-ENST00000567737.1:459-ENST00000563613.1:46892|350
IRLTATSTSQVQAILLPQPPE
>FUSION-ENST00000486739.1:30523-ENST00000476851.1:111065|845
RCLYGAS
>FUSION-ENST00000619625.4:17836-ENST00000484331.5:59751|247
QYMILLI
>FUSION-ENST00000653385.1:10047-ENST00000648707.1:22789|233
MLPQYLGRHLAFGTSSAL
>FUSION-ENST00000486739.1:30523-ENST00000476851.1:111065|1362
CHLKYTQGFE
>FUSION-ENST00000651071.1:4527-ENST00000252934.10:135161|253
RRLVGGCDVFL
>FUSION-ENST00000668333.1:648-ENST00000652379.1:25317|1561
GRRAAVEMAWLPGSCAR
>ENST00000380110.8|INDEL-124874-A-AA|8
FANNPSQKNQSGHPFPAVPVSK
>FUSION-ENST00000579957.1:25172-ENST00000584516.5:17446|243
GWTAGPEEQMVWLEGRR
>FUSION-ENST00000639899.1:148536-ENST00000474421.1:4913|163
QMSQVCHRPGRGEQQGVGLK
>ENST00000376552.7|MNV-148379-ACC-A|12
ADILGPR
>FUSION-ENST00000567737.1:459-ENST00000563613.1:46892|428
LCKHHLYLVPDYFPHPIWK
>FUSION-ENST00000294008.4:5133-ENST00000572288.1:122932|4
EENVPKDPQEEMMAGNDLPFVR
>FUSION-ENST00000486739.1:30523-ENST00000476851.1:111065|771
AFSPTTPLVCSSLFF
>FUSION-ENST00000486739.1:30523-ENST00000476851.1:111065|786
SLRPAWPTWRNPISTKITK
>FUSION-ENST00000567737.1:459-ENST00000563613.1:46892|329
KITSFIYMVRALLIFVK
>FUSION-ENST00000486739.1:30523-ENST00000476851.1:111065|1286
SWLTIISACRVQVILLPRPPE
>FUSION-ENST00000639899.1:148536-ENST00000474421.1:4913|196
SERTEVRDEVVEQGHR
>FUSION-ENST00000567737.1:459-ENST00000563613.1:46892|30
AKLHFYKK
>FUSION-ENST00000486739.1:30523-ENST00000476851.1:111065|1185
QPCPAISSCSILFFCLFVFLFLLPP
>FUSION-ENST00000653385.1:10047-ENST00000648707.1:22789|203
GIQHFGRLR
>FUSION-ENST00000225171.7:32606-ENST00000453802.5:4|8
SVSPQNSDSSDKQK
>FUSION-ENST00000486739.1:30523-ENST00000476851.1:111065|1301
MDVCHHARLIFVFLVKTR
>ENST00000482065.1|SNV-4943-C-T|6
GSCTMSSVSCVLSASSSSQK
>FUSION-ENST00000486739.1:30523-ENST00000476851.1:111065|1510
YLSFTWRK
>ENST00000618052.2|SNV-267-C-A|3
LVREIAQDLKTDLR
>FUSION-ENST00000639899.1:148536-ENST00000474421.1:4913|165
GTCCHRQMSQVCHRPGR
>FUSION-ENST00000475947.7:648-ENST00000652379.1:25317|653
MIDVGVCVIQINTHR
>FUSION-ENST00000475947.7:648-ENST00000652379.1:25317|202
ARVVCVGGRR
>FUSION-ENST00000653385.1:10047-ENST00000648707.1:22789|377
MDFQCHS
>FUSION-ENST00000475947.7:648-ENST00000652379.1:25317|1292
LSSRGQEFETSPANVVKPPSLLK
>FUSION-ENST00000475947.7:648-ENST00000652379.1:25317|129
WPLKIRGR
>FUSION-ENST00000651071.1:4527-ENST00000252934.10:135161|246
MCFFKNGSCR
>FUSION-ENST00000639899.1:148536-ENST00000474421.1:4913|330
ASIPPTPEPTDA
>FUSION-ENST00000494215.1:38806-ENST00000461371.5:6869|328
FRLGTVAHTCNPNTLGG
>FUSION-ENST00000567737.1:459-ENST00000563613.1:46892|157
GIGFHLCKIKQF
>FUSION-ENST00000494215.1:38806-ENST00000461371.5:6869|233
IQKLARPGDVRL
>FUSION-ENST00000486739.1:30523-ENST00000476851.1:111065|1487
YGYSCHR
>FUSION-ENST00000567737.1:459-ENST00000563613.1:46892|133
MGTSLKPG
>FUSION-ENST00000653385.1:10047-ENST00000648707.1:22789|167
DMGIKGTGS
>FUSION-ENST00000579957.1:25172-ENST00000584516.5:17446|209
HRASRQVILPQCHLIGM
>FUSION-ENST00000651071.1:4527-ENST00000252934.10:135161|144
WGFEQCLPNSERQKDPG
>FUSION-ENST00000567737.1:459-ENST00000563613.1:46892|132
GTSLKPG
>FUSION-ENST00000475947.7:648-ENST00000652379.1:25317|1035
AGSFFFFFFFFFFFFFFW
>FUSION-ENST00000567737.1:459-ENST00000563613.1:46892|141
MNIGWPYLFQYLWP
>FUSION-ENST00000475947.7:648-ENST00000652379.1:25317|460
WGPRAVRRPR
>FUSION-ENST00000475947.7:648-ENST00000652379.1:25317|482
ATVPPCALR
>ENST00000482065.1|SNV-4943-C-T|7
MGSCTMSSVSCVLSASSSSQK
>FUSION-ENST00000567737.1:459-ENST00000563613.1:46892|391
MYQYFIPF
>FUSION-ENST00000475947.7:648-ENST00000652379.1:25317|398
LKGIDGR
>FUSION-ENST00000475947.7:648-ENST00000652379.1:25317|1027
RYDPLNNIFANQK
>FUSION-ENST00000475947.7:648-ENST00000652379.1:25317|1473
KKMIWAGHASSR
>FUSION-ENST00000475947.7:648-ENST00000652379.1:25317|478
SARWPAGRPPLPGGSS
>FUSION-ENST00000475947.7:648-ENST00000652379.1:25317|1080
ALATPPTPHAPRPGHPR
>ENST00000563200.5|SNV-8869-A-G|1
HPTAATAVGMWQPSWSWTSISRK
>FUSION-ENST00000653385.1:10047-ENST00000648707.1:22789|238
MDLTSVLGLAQPHLRDLPTPGLQLR
>FUSION-ENST00000653385.1:10047-ENST00000648707.1:22789|527
MCLSSGTVWRKKPFWGSGLYSAPK
>ENST00000380110.8|INDEL-124874-A-AA|6
NQSGHPFPAVPVSK
>FUSION-ENST00000579957.1:25172-ENST00000584516.5:17446|65
FCCSFFFFCKIGSDFVTQAK
>ENST00000462909.5|SNV-3465-T-G|3
MVYSSIKSSWAPLHTGLVCGLVR
>ENST00000264042.8|SNV-16958-C-G|3
MQEKHLQLRVK
>FUSION-ENST00000639899.1:148536-ENST00000474421.1:4913|303
IHIDPEIQVCTDTAWPGLAQSEPR
>FUSION-ENST00000503326.5:30683-ENST00000313669.12:186296|1
AWLESEAQWGRPVNLA
>FUSION-ENST00000639899.1:148536-ENST00000474421.1:4913|455
DGARGPLTCSTLSISAPK
>FUSION-ENST00000486739.1:30523-ENST00000476851.1:111065|918
MNVCVCSGPLEDQLGET
>FUSION-ENST00000567737.1:459-ENST00000563613.1:46892|451
MVLPFTTGPGSEQS
>FUSION-ENST00000494215.1:38806-ENST00000461371.5:6869|294
MRSGDRDHPSQHGETLSLLK
>FUSION-ENST00000649671.1:49636-ENST00000438028.5:2967|51
GHSCCNPR
>FUSION-ENST00000651071.1:4527-ENST00000252934.10:135161|173
MWGSEGCK
>ENST00000349792.9|SNV-44205-C-T|4
FRFGSSFSR
>FUSION-ENST00000486739.1:30523-ENST00000476851.1:111065|1516
GDGRWLSTSLNGK
>FUSION-ENST00000438393.5:40123-ENST00000413817.8:8009|8
RKAASATCLFPTR
>FUSION-ENST00000475947.7:648-ENST00000652379.1:25317|1321
VMKSSAH
>FUSION-ENST00000494215.1:38806-ENST00000461371.5:6869|248
RSGFRDQPGQHGK
>FUSION-ENST00000619625.4:17836-ENST00000484331.5:59751|117
MLTIVNTDVHCFKNT
>FUSION-ENST00000567737.1:459-ENST00000563613.1:46892|444
FFLLVVKCTEHK
>FUSION-ENST00000639899.1:148536-ENST00000474421.1:4913|18
GPWTHDSQGPFLTVGQELR
>FUSION-ENST00000651071.1:4527-ENST00000252934.10:135161|31
KDDFVKR
>FUSION-ENST00000619625.4:17836-ENST00000484331.5:59751|72
MLYQFYNFTVTYRCHK
>FUSION-ENST00000653385.1:10047-ENST00000648707.1:22789|528
CLSSGTVWRK
>FUSION-ENST00000475947.7:648-ENST00000652379.1:25317|440
AFIRSKPTR
>FUSION-ENST00000486739.1:30523-ENST00000476851.1:111065|97
TGGDTEGGRALAR
>FUSION-ENST00000619625.4:17836-ENST00000484331.5:59751|151
VLANLFPGEGPLPGLLYPHIADRER
>FUSION-ENST00000567737.1:459-ENST00000563613.1:46892|223
AHACSPSYLGG
>FUSION-ENST00000475947.7:648-ENST00000652379.1:25317|983
LALSPRLECDGVISAHCNRHLPGFK
>FUSION-ENST00000486739.1:30523-ENST00000476851.1:111065|1663
SFSISLTSTFLNK
>FUSION-ENST00000475947.7:648-ENST00000652379.1:25317|274
RVPSGPLLVSRTGAAG
>FUSION-ENST00000567737.1:459-ENST00000563613.1:46892|486
NRGCVTF
>FUSION-ENST00000653385.1:10047-ENST00000648707.1:22789|466
AELTLGLEGDRETWAGK
>FUSION-ENST00000475947.7:648-ENST00000652379.1:25317|1393
EPLRLDSGE
>ENST00000419067.6|SNV-11654-G-A|6
KGKLPIINDCDELVAIIAR
>FUSION-ENST00000475947.7:648-ENST00000652379.1:25317|363
GEILGPAQDGPER
>FUSION-ENST00000475947.7:648-ENST00000652379.1:25317|1042
DFSSLEPLPPGFK
>FUSION-ENST00000475947.7:648-ENST00000652379.1:25317|924
EFLRGGAFGGDAIVGLNT
>FUSION-ENST00000619625.4:17836-ENST00000484331.5:59751|273
HTPDTITHSYSQESKSENKPVCVDK
>FUSION-ENST00000653385.1:10047-ENST00000648707.1:22789|40
KGQSPHEEK
>FUSION-ENST00000475947.7:648-ENST00000652379.1:25317|1177
MIHLPGPPKVLETTGLSRR
>FUSION-ENST00000475947.7:648-ENST00000652379.1:25317|665
MFVFLVGTPCLSMLLR
>ENST00000419067.6|SNV-11654-G-A|1
LPIINDCDELVAIIARTDLKK
>FUSION-ENST00000486739.1:30523-ENST00000476851.1:111065|865
SACHSERPVEEWLSRHG
>FUSION-ENST00000619625.4:17836-ENST00000484331.5:59751|160
INLANIINNHGLLITSAR
>FUSION-ENST00000486739.1:30523-ENST00000476851.1:111065|1430
LEDKHVK
>ENST00000258991.7|SNV-114322-G-T|2
STSCLLKDPPVEAAYQP
>FUSION-ENST00000486739.1:30523-ENST00000476851.1:111065|338
MTGVVVSSR
>FUSION-ENST00000653385.1:10047-ENST00000648707.1:22789|181
APLHSNLGDR
>FUSION-ENST00000486739.1:30523-ENST00000476851.1:111065|1638
MSFFFFFTSKG
>FUSION-ENST00000567737.1:459-ENST00000563613.1:46892|352
DGVSLCCLGWSAVAR
>FUSION-ENST00000651071.1:4527-ENST00000252934.10:135161|93
MAFCFCR
>FUSION-ENST00000486739.1:30523-ENST00000476851.1:111065|630
QLPCQQQLSCFIYLLIFMLGR
>FUSION-ENST00000475947.7:648-ENST00000652379.1:25317|417
RPIRTSALSTFDGSRR
>ENST00000623461.3|SNV-87341-G-T|4
LNQAKGWLRDPIASPGDAGEQAIR
>FUSION-ENST00000653385.1:10047-ENST00000648707.1:22789|4
LHVPKTK
>FUSION-ENST00000619625.4:17836-ENST00000484331.5:59751|33
IGLFDLK
>FUSION-ENST00000579957.1:25172-ENST00000584516.5:17446|268
ATKLPGPGVR
>FUSION-ENST00000567737.1:459-ENST00000563613.1:46892|327
ITSFIYMVR
>FUSION-ENST00000486739.1:30523-ENST00000476851.1:111065|212
AVTDRSEWSPES
>ENST00000328736.7|SNV-75501-G-T|5
RNSIEVAWLSHGLEGLR
>FUSION-ENST00000486739.1:30523-ENST00000476851.1:111065|147
SGCQDTWYSSVVFLSK
>FUSION-ENST00000486739.1:30523-ENST00000476851.1:111065|378
WREKEHV
>FUSION-ENST00000567737.1:459-ENST00000563613.1:46892|443
FFLLVVKCTEHKI
>FUSION-ENST00000639899.1:148536-ENST00000474421.1:4913|93
GRGSGSDGPAVDPCTLLGR
>FUSION-ENST00000651071.1:4527-ENST00000252934.10:135161|129
MQRGSQK
>FUSION-ENST00000567737.1:459-ENST00000563613.1:46892|275
MALSWGDRNQILPK
>FUSION-ENST00000486739.1:30523-ENST00000476851.1:111065|1342
YYNSSTK
>ENST00000572022.5|SNV-7702-C-T|1
ELLIVLGQVVDR
>FUSION-ENST00000475947.7:648-ENST00000652379.1:25317|706
ETDPGWARLFFSLVR
>FUSION-ENST00000486739.1:30523-ENST00000476851.1:111065|906
SHLLHAAFLSCHHGISAIELPPCR
>FUSION-ENST00000475947.7:648-ENST00000652379.1:25317|1453
MTERDPVSR
>FUSION-ENST00000475947.7:648-ENST00000652379.1:25317|109
MMCCCHGNPAQYER
>FUSION-ENST00000639899.1:148536-ENST00000474421.1:4913|280
VSPGQRGQHAGSPALNVLTGALR
>FUSION-ENST00000486739.1:30523-ENST00000476851.1:111065|864
MAPLHSSLGDR
>FUSION-ENST00000475947.7:648-ENST00000652379.1:25317|923
GGAFGGDAIVGLNT
>FUSION-ENST00000567737.1:459-ENST00000563613.1:46892|382
ILTHIARHR
>FUSION-ENST00000567737.1:459-ENST00000563613.1:46892|98
RPPGEAPESGRRQK
>FUSION-ENST00000033079.7:44972-ENST00000471892.6:8577|1
LPLFLYQPQRC
>FUSION-ENST00000475947.7:648-ENST00000652379.1:25317|291
TLKREFK
>FUSION-ENST00000486739.1:30523-ENST00000476851.1:111065|764
VSEYCVTVILI
>ENST00000461549.1|SNV-59614-T-C|1
SSNSDDEEVQAAALHLQQGSLDK
>FUSION-ENST00000639899.1:148536-ENST00000474421.1:4913|492
WCLKSHR
>FUSION-ENST00000554315.5:48681-ENST00000334988.2:65823|2
WFFLEDLPRFVTLK
>FUSION-ENST00000475947.7:648-ENST00000652379.1:25317|866
SPVRTRLLLSVLLHK
>FUSION-ENST00000494215.1:38806-ENST00000461371.5:6869|53
MHFAVFSVLFELFLQ
>FUSION-ENST00000494215.1:38806-ENST00000461371.5:6869|282
LAERGEVCL
>FUSION-ENST00000653385.1:10047-ENST00000648707.1:22789|146
MAPSPLDAFLYR
>FUSION-ENST00000475947.7:648-ENST00000652379.1:25317|294
LNTGTRPIVNK
>FUSION-ENST00000486739.1:30523-ENST00000476851.1:111065|529
LSLEEGRK
>FUSION-ENST00000639899.1:148536-ENST00000474421.1:4913|63
MEGGPPNCWSACSPGSHPTKSR
>FUSION-ENST00000475947.7:648-ENST00000652379.1:25317|123
AGPYPYPQQVSK
>FUSION-ENST00000486739.1:30523-ENST00000476851.1:111065|1089
DLGSLQPPPPGFKLFCASASR
>FUSION-ENST00000368365.5:6883-ENST00000423208.2:43105|3
MQRRSVVWNWPKPN
>FUSION-ENST00000567737.1:459-ENST00000563613.1:46892|207
NEKNQGPSFIYCVFLLELC
>FUSION-ENST00000475947.7:648-ENST00000652379.1:25317|632
MKSVVFMCVNER
>FUSION-ENST00000567737.1:459-ENST00000563613.1:46892|291
LGKPEDSEEGQWGAQILRVHVIK
>FUSION-ENST00000619625.4:17836-ENST00000484331.5:59751|26
MYCFLNNTFILSR
>FUSION-ENST00000567737.1:459-ENST00000563613.1:46892|426
LCKHHLYLVPDYFPHPIWKSCTH
>FUSION-ENST00000494215.1:38806-ENST00000461371.5:6869|283
IKSQCKFQQDFFGTLK
>ENST00000654456.1|SNV-680-G-T|1
YSGVTKSRLQ
>FUSION-ENST00000619625.4:17836-ENST00000484331.5:59751|3
ISILLIRLGKPTK
>FUSION-ENST00000653385.1:10047-ENST00000648707.1:22789|565
MVRRDNPLNPGGEGCSELR
>FUSION-ENST00000486739.1:30523-ENST00000476851.1:111065|816
EGWAHFGKDR
>FUSION-ENST00000579957.1:25172-ENST00000584516.5:17446|185
TVQNIGGAR
>FUSION-ENST00000475947.7:648-ENST00000652379.1:25317|1371
MRVCVGRGCGVGTEGSVLR
>FUSION-ENST00000494215.1:38806-ENST00000461371.5:6869|128
RNFTYLPR
>FUSION-ENST00000475947.7:648-ENST00000652379.1:25317|1407
MNYLMIYLCTYFQTESRSGR
>FUSION-ENST00000639899.1:148536-ENST00000474421.1:4913|141
RPSLPQR
>FUSION-ENST00000475947.7:648-ENST00000652379.1:25317|1024
YDPLNNIFANQK
>FUSION-ENST00000475947.7:648-ENST00000652379.1:25317|343
SASPNFLEGQVAFSHPRLSNNR
>FUSION-ENST00000651071.1:4527-ENST00000252934.10:135161|132
SPKFREAERPWLTPEFLVLLHEV
>FUSION-ENST00000216267.12:40123-ENST00000413817.8:8009|8
HSVQLPHAPVWRAEEPLACR
>FUSION-ENST00000651071.1:4527-ENST00000252934.10:135161|175
GGARGGR
>FUSION-ENST00000639899.1:148536-ENST00000474421.1:4913|109
MGRSKSGGAGSPCTLSLSSPDQQR
>ENST00000553849.1|MNV-25444-GGCCTGG-G|2
METFPLLLLSLVLAEASESTMKIIK
>FUSION-ENST00000639899.1:148536-ENST00000474421.1:4913|115
NSPDSHSSNK
>FUSION-ENST00000619625.4:17836-ENST00000484331.5:59751|303
MRGFFSLSFK
>FUSION-ENST00000619625.4:17836-ENST00000484331.5:59751|69
LYQFYNFTVTYRCHKYLL
>FUSION-ENST00000653385.1:10047-ENST00000648707.1:22789|464
AELTLGLEGDRETWAGKE
>FUSION-ENST00000475947.7:648-ENST00000652379.1:25317|1064
DARDSAKLTCPTEVK
>FUSION-ENST00000653385.1:10047-ENST00000648707.1:22789|51
MFFVAFSLCHTIKSF
>FUSION-ENST00000651071.1:4527-ENST00000252934.10:135161|158
PMSMNAERQPERWGFEQCLPNSER
>FUSION-ENST00000475947.7:648-ENST00000652379.1:25317|1139
TSYFLEIRR
>FUSION-ENST00000475947.7:648-ENST00000652379.1:25317|691
FLSFFCFFPACFLA
>FUSION-ENST00000486739.1:30523-ENST00000476851.1:111065|1036
LWCCLSR
>FUSION-ENST00000651071.1:4527-ENST00000252934.10:135161|178
RHGGRGGAR
>FUSION-ENST00000475947.7:648-ENST00000652379.1:25317|1145
WHSPLTRVGK
>FUSION-ENST00000486739.1:30523-ENST00000476851.1:111065|1276
MLVRLVSNSQLQVICPPPPPK
>ENST00000342695.9|SNV-128155-C-T|1
INVCGQLNFVCFDKTGTLTR
>FUSION-ENST00000475947.7:648-ENST00000652379.1:25317|423
TNPVSPSPAPAGGR
>FUSION-ENST00000567737.1:459-ENST00000563613.1:46892|102
SPPRRPPGEAPESGRR
>ENST00000462909.5|SNV-3465-T-G|4
FSMVYSSIKSSWAPLHTGLVCGLVR
>FUSION-ENST00000475947.7:648-ENST00000652379.1:25317|1259
SISVFLGR
>FUSION-ENST00000486739.1:30523-ENST00000476851.1:111065|471
EEEVLLIK
>FUSION-ENST00000486739.1:30523-ENST00000476851.1:111065|172
MQGSSGDCMEK
>FUSION-ENST00000494215.1:38806-ENST00000461371.5:6869|355
MFLWSFLIWFEVLR
>FUSION-ENST00000486739.1:30523-ENST00000476851.1:111065|1529
RKCGMTSVGK
>FUSION-ENST00000651071.1:4527-ENST00000252934.10:135161|33
MTLHCNERKDDFVK
>FUSION-ENST00000579957.1:25172-ENST00000584516.5:17446|155
SDSDGRAASDLPR
>FUSION-ENST00000619625.4:17836-ENST00000484331.5:59751|198
SGGVCVYIYIYYVR
>FUSION-ENST00000475947.7:648-ENST00000652379.1:25317|400
VAKLKLK
>FUSION-ENST00000486739.1:30523-ENST00000476851.1:111065|1708
MNSSKHSSLR
>FUSION-ENST00000486739.1:30523-ENST00000476851.1:111065|1644
KHRMHQTLFSVS
>FUSION-ENST00000475947.7:648-ENST00000652379.1:25317|1312
TCPLCRR
>FUSION-ENST00000619625.4:17836-ENST00000484331.5:59751|139
FSLEQSPIHFK
>FUSION-ENST00000486739.1:30523-ENST00000476851.1:111065|839
PSSFLYFSRDRVLPYWPGWSR
>FUSION-ENST00000493202.1:52395-ENST00000486716.5:33514|33
RWAVANPFPSQMVTGGGR
>FUSION-ENST00000486739.1:30523-ENST00000476851.1:111065|1240
NIIGRAR
>FUSION-ENST00000486739.1:30523-ENST00000476851.1:111065|498
MTLHSSLGDR
>FUSION-ENST00000579957.1:25172-ENST00000584516.5:17446|166
LVTELGMPETGPPRLVGKSDSDGR
>FUSION-ENST00000494215.1:38806-ENST00000461371.5:6869|134
VIPFLWKR
>FUSION-ENST00000475947.7:648-ENST00000652379.1:25317|717
MFRDGVSEARPPWLPR
>FUSION-ENST00000475947.7:648-ENST00000652379.1:25317|1383
MHRALFPSWSWS
>FUSION-ENST00000567737.1:459-ENST00000563613.1:46892|148
PSVFCWDPDGDVRQSNHR
>FUSION-ENST00000486739.1:30523-ENST00000476851.1:111065|1018
LFELSAEK
>FUSION-ENST00000567737.1:459-ENST00000563613.1:46892|153
MLNVICFH
>FUSION-ENST00000653385.1:10047-ENST00000648707.1:22789|607
TDFHQQRAFLSLLYSSLLKLR
>FUSION-ENST00000486739.1:30523-ENST00000476851.1:111065|70
SGVRAGGWSPGGDRR
>FUSION-ENST00000639899.1:148536-ENST00000474421.1:4913|266
ETGMVCDGAR
>FUSION-ENST00000494215.1:38806-ENST00000461371.5:6869|227
FSHLCPPKCWDYR
>FUSION-ENST00000554315.5:48681-ENST00000334988.2:65823|6
RWFFLEDLPR
>FUSION-ENST00000486739.1:30523-ENST00000476851.1:111065|1043
GEDWPLLPRPGER
>FUSION-ENST00000486739.1:30523-ENST00000476851.1:111065|151
MHLVLRSGHSVLK
>FUSION-ENST00000475947.7:648-ENST00000652379.1:25317|1409
MNYLMIYLCTYFQTESR
>FUSION-ENST00000261714.11:25172-ENST00000584516.5:17446|6
ASRPWGQKGR
>FUSION-ENST00000653385.1:10047-ENST00000648707.1:22789|429
EGLGAEKF
>FUSION-ENST00000639899.1:148536-ENST00000474421.1:4913|69
MCVLATEFRPR
>FUSION-ENST00000639899.1:148536-ENST00000474421.1:4913|80
QLSYFISTR
>FUSION-ENST00000619625.4:17836-ENST00000484331.5:59751|177
VLLSQKL
>FUSION-ENST00000486739.1:30523-ENST00000476851.1:111065|785
NPISTKITK
>FUSION-ENST00000486739.1:30523-ENST00000476851.1:111065|1039
CPEDLSVSLVIGILLWNLTIPVEK
>FUSION-ENST00000475947.7:648-ENST00000652379.1:25317|95
DSHCPYLLSSETTAK
>FUSION-ENST00000475947.7:648-ENST00000652379.1:25317|48
CSRFIVHALGTRGLFSNFYDYYYCR
>FUSION-ENST00000639899.1:148536-ENST00000474421.1:4913|358
PLPGLPSHR
>FUSION-ENST00000475947.7:648-ENST00000652379.1:25317|806
DPPALGLPKVR
>FUSION-ENST00000486739.1:30523-ENST00000476851.1:111065|90
KRGVTAR
>FUSION-ENST00000494215.1:38806-ENST00000461371.5:6869|105
MELGLEVRQSGSR
>ENST00000468511.5|SNV-4025-C-T|2
MSLKMQGRP
>FUSION-ENST00000494215.1:38806-ENST00000461371.5:6869|381
ESSINHISQASR
>ENST00000336067.10|SNV-890-G-C|5
AFVRDPAPTKPLVLSLHGWTGTRK
>FUSION-ENST00000475947.7:648-ENST00000652379.1:25317|682
MARSWLTAPSASRVR
>FUSION-ENST00000486739.1:30523-ENST00000476851.1:111065|1084
GLGKPQCLAQYLCLVSAVELTNER
>FUSION-ENST00000494215.1:38806-ENST00000461371.5:6869|301
MVAHTCNLSTLGGRSR
>FUSION-ENST00000494215.1:38806-ENST00000461371.5:6869|237
TLSLLKIQK
>FUSION-ENST00000475947.7:648-ENST00000652379.1:25317|1330
QLQEENKTR
>FUSION-ENST00000486739.1:30523-ENST00000476851.1:111065|653
TLAELFNLLEPQLPYL
>FUSION-ENST00000486739.1:30523-ENST00000476851.1:111065|683
ASDGCVCVCLEVGLVTVSVLF
>FUSION-ENST00000475947.7:648-ENST00000652379.1:25317|78
MGRSYHLWDYD
>FUSION-ENST00000653385.1:10047-ENST00000648707.1:22789|104
GRILSVR
>FUSION-ENST00000486739.1:30523-ENST00000476851.1:111065|769
LISFDLLVLLLR
>FUSION-ENST00000494215.1:38806-ENST00000461371.5:6869|87
IVLLITRLYTT
>FUSION-ENST00000493202.1:52395-ENST00000486716.5:33514|41
KDSSVSLQDAEWYWGDISRDGQ
>FUSION-ENST00000639899.1:148536-ENST00000474421.1:4913|142
MRPSLPQR
>FUSION-ENST00000475947.7:648-ENST00000652379.1:25317|1241
MISGGRGR
>FUSION-ENST00000639899.1:148536-ENST00000474421.1:4913|155
MHEAQPPSEVAVPG
>FUSION-ENST00000494215.1:38806-ENST00000461371.5:6869|162
GNHVVYMYYTSSLEKK
>ENST00000504868.1|MNV-25405-GT-G|1
EVLQVHFLCIYSWYNN
>FUSION-ENST00000486739.1:30523-ENST00000476851.1:111065|1584
WRAGLGR
>ENST00000484423.5|INDEL-2856-C-CG|15
SQDGGAGRIKAHGDEFPGVVSSR
>FUSION-ENST00000639899.1:148536-ENST00000474421.1:4913|271
YPRQRLK
>FUSION-ENST00000639899.1:148536-ENST00000474421.1:4913|268
MSSLGLSDTQDRD
>FUSION-ENST00000475947.7:648-ENST00000652379.1:25317|1239
MISGGRGRVPAWMR
>FUSION-ENST00000475947.7:648-ENST00000652379.1:25317|954
HHLDPLREFSGRIESQYR
>FUSION-ENST00000486739.1:30523-ENST00000476851.1:111065|1321
WQDPFSVKK
>FUSION-ENST00000475947.7:648-ENST00000652379.1:25317|1379
PSVALGFSPFGSFDR
>FUSION-ENST00000494215.1:38806-ENST00000461371.5:6869|252
IAFYDKREK
>FUSION-ENST00000486739.1:30523-ENST00000476851.1:111065|1620
AGDSSAGPRIALR
>FUSION-ENST00000579957.1:25172-ENST00000584516.5:17446|189
MVEQPVIFPESNSRAENEVK
>FUSION-ENST00000475947.7:648-ENST00000652379.1:25317|677
VRALLLPQPPD
>FUSION-ENST00000475947.7:648-ENST00000652379.1:25317|565
RALPERACGPR
>FUSION-ENST00000494215.1:38806-ENST00000461371.5:6869|276
REILVPSVSIEYYK
>FUSION-ENST00000653385.1:10047-ENST00000648707.1:22789|362
RTEREQGGGWLVEVK
>FUSION-ENST00000475947.7:648-ENST00000652379.1:25317|816
MKPVSFCNFFFFFFFLRRGFTVLPR
>FUSION-ENST00000225171.7:32606-ENST00000453802.5:4|7
SVSPQNSDSSDKQKQR
>FUSION-ENST00000475947.7:648-ENST00000652379.1:25317|1114
YPPPSLFLQK
>FUSION-ENST00000579957.1:25172-ENST00000584516.5:17446|163
MPETGPPRLVGK
>FUSION-ENST00000639899.1:148536-ENST00000474421.1:4913|446
MLIILPIKEREGEITMLCSR
>FUSION-ENST00000475947.7:648-ENST00000652379.1:25317|1243
VLRCLERPRGI
>FUSION-ENST00000567737.1:459-ENST00000563613.1:46892|401
MDFLTLDIFYK
>FUSION-ENST00000494215.1:38806-ENST00000461371.5:6869|308
RVLMGWAWWLTPVISALWEAEAGGS
>FUSION-ENST00000579957.1:25172-ENST00000584516.5:17446|133
IIALLVGVK
>FUSION-ENST00000486739.1:30523-ENST00000476851.1:111065|1683
IAFRSLANIFSHWLP
>FUSION-ENST00000639899.1:148536-ENST00000474421.1:4913|49
MEATMAIPRVTSAGSKSL
>FUSION-ENST00000504956.5:13570-ENST00000316707.10:122215|4
AFTERVNSSGNRTSSK
>FUSION-ENST00000649671.1:49636-ENST00000438028.5:2967|61
GQGVVAHACKPSTLGGRGR
>FUSION-ENST00000651071.1:4527-ENST00000252934.10:135161|177
HGGRGGAR
>FUSION-ENST00000494215.1:38806-ENST00000461371.5:6869|269
LKNLVLAR
>FUSION-ENST00000567737.1:459-ENST00000563613.1:46892|108
SGNPTTESEHSATTLRCLNPER
>FUSION-ENST00000653385.1:10047-ENST00000648707.1:22789|581
DQPGQHGETLSLLKITK
>FUSION-ENST00000486739.1:30523-ENST00000476851.1:111065|894
SISSYWPSLKK
>FUSION-ENST00000619625.4:17836-ENST00000484331.5:59751|112
GMVFSGTTSKQVLYG
>FUSION-ENST00000475947.7:648-ENST00000652379.1:25317|1121
NRTSVPLGCRK
>FUSION-ENST00000486739.1:30523-ENST00000476851.1:111065|109
GMGTATDS
>FUSION-ENST00000648594.1:53073-ENST00000650360.1:2925|5
SCVACGQWATPR
>FUSION-ENST00000161863.9:68016-ENST00000502437.1:108|12
KRSEEDR
>FUSION-ENST00000486739.1:30523-ENST00000476851.1:111065|825
SAWRNLSGGGSGLMSREGWAHFGK
>FUSION-ENST00000639899.1:148536-ENST00000474421.1:4913|457
MSALLCP
>FUSION-ENST00000639899.1:148536-ENST00000474421.1:4913|523
SQGPCWQQGCIGCPVPR
>FUSION-ENST00000653385.1:10047-ENST00000648707.1:22789|299
MAWGAPGYGSSGASVTGV
>FUSION-ENST00000328453.9:49636-ENST00000438028.5:2967|15
MSYFNGHSALARTPVP
>FUSION-ENST00000653385.1:10047-ENST00000648707.1:22789|19
GKIPEAAQLYWPGLGGLGGGPQLK
>FUSION-ENST00000673918.1:3832-ENST00000382276.8:126295|22
VAASMPYSR
>FUSION-ENST00000475947.7:648-ENST00000652379.1:25317|61
SASDPSHPHYLRLQAR
>FUSION-ENST00000494215.1:38806-ENST00000461371.5:6869|292
SGDRDHPSQHGETLSLLK
>FUSION-ENST00000579957.1:25172-ENST00000584516.5:17446|183
TVQNIGGARHLHYLFPTRFHPANR
>FUSION-ENST00000639899.1:148536-ENST00000474421.1:4913|135
GGDKNTPTPPLQG
>ENST00000400125.6|SNV-932-C-T|4
HAVKWDLLPPRTPPYQEPASDLK
>FUSION-ENST00000486739.1:30523-ENST00000476851.1:111065|663
VSSDSFPLSILSYFILLLFLTVP
>FUSION-ENST00000475947.7:648-ENST00000652379.1:25317|1002
SNKSRNTTK
>FUSION-ENST00000486739.1:30523-ENST00000476851.1:111065|207
DLELEGISRGPLVQSCGIITCIL
>FUSION-ENST00000475947.7:648-ENST00000652379.1:25317|497
RAGLWPTGDPASRPR
>FUSION-ENST00000639899.1:148536-ENST00000474421.1:4913|170
APWTPDLRGR
>FUSION-ENST00000619625.4:17836-ENST00000484331.5:59751|229
AWRLGQGEWRISA
>FUSION-ENST00000567737.1:459-ENST00000563613.1:46892|84
GAVGKSLYCGFCRK
>FUSION-ENST00000252999.7:21495-ENST00000616512.1:2675|3
LLSGPGATQRR
>FUSION-ENST00000579957.1:25172-ENST00000584516.5:17446|59
LKGFQCQAGSISLDSSFRPR
>FUSION-ENST00000486739.1:30523-ENST00000476851.1:111065|1723
MTLALQK
>FUSION-ENST00000475947.7:648-ENST00000652379.1:25317|147
GVGFRSPNPEWR
>FUSION-ENST00000475947.7:648-ENST00000652379.1:25317|1451
MTERDPVSRES
>FUSION-ENST00000639899.1:148536-ENST00000474421.1:4913|143
DSWPHLCLRNLL
>FUSION-ENST00000567737.1:459-ENST00000563613.1:46892|103
MSPPRRPPGEAPESGRR
>FUSION-ENST00000639899.1:148536-ENST00000474421.1:4913|433
MRAHSLLLQSWVENYAHNFTHKR
>FUSION-ENST00000475947.7:648-ENST00000652379.1:25317|766
ADTLTGRR
>FUSION-ENST00000567737.1:459-ENST00000563613.1:46892|359
MSALLLFALLEDLVKR
>ENST00000654456.1|SNV-680-G-T|2
YSGVTKSR
>FUSION-ENST00000475947.7:648-ENST00000652379.1:25317|763
PVIPSLWDAEVDASPEVGSWR
>FUSION-ENST00000475947.7:648-ENST00000652379.1:25317|122
AGPYPYPQQVSKVNSLWHVGTM
>ENST00000314358.10|SNV-39496-G-C|3
LGPNGQR
>FUSION-ENST00000639899.1:148536-ENST00000474421.1:4913|507
YAQVGWAGRMEGR
>ENST00000289166.6|SNV-6683-G-A|4
VVNKSTVCLMNHER
>FUSION-ENST00000639899.1:148536-ENST00000474421.1:4913|153
MEGVRGQR
>FUSION-ENST00000486739.1:30523-ENST00000476851.1:111065|804
ISLEKPEWWREWVDVQGGVGSFWK
>FUSION-ENST00000475947.7:648-ENST00000652379.1:25317|566
SRRALPER
>FUSION-ENST00000649671.1:49636-ENST00000438028.5:2967|74
MLVNPALWEAEAGNSPEVRSLR
>FUSION-ENST00000161863.9:68016-ENST00000502437.1:108|16
NILEGFTKNVELHYGFKNLAR
>FUSION-ENST00000486739.1:30523-ENST00000476851.1:111065|997
GTELSPLFCATRSR
>ENST00000617222.4|SNV-2457-A-C|5
MVPEAWRSGLVYLPTDSRR
>ENST00000412343.5|INDEL-1724-A-AAACCTTCGCTCA|3
TAGPAADASLAEYGNLRSNLR
>FUSION-ENST00000486739.1:30523-ENST00000476851.1:111065|564
MCRHCIATR
>FUSION-ENST00000475947.7:648-ENST00000652379.1:25317|378
MLLAECPAGPEAFTLKKLECSK
>FUSION-ENST00000475947.7:648-ENST00000652379.1:25317|861
LLLSVLLHKGVLRGKPHLGR
>FUSION-ENST00000653385.1:10047-ENST00000648707.1:22789|587
RADHLRSGVR
>FUSION-ENST00000639899.1:148536-ENST00000474421.1:4913|306
AQPLLILAPR
>FUSION-ENST00000475947.7:648-ENST00000652379.1:25317|1052
HQPSPSASL
>FUSION-ENST00000653385.1:10047-ENST00000648707.1:22789|343
SVAQAGVQWRDLSSLQPPPPKFK
>FUSION-ENST00000475947.7:648-ENST00000652379.1:25317|308
WRTEDPLPGAAR
>ENST00000370630.6|SNV-4515-A-G|2
ETADSFHR
>FUSION-ENST00000486739.1:30523-ENST00000476851.1:111065|1140
KLQVPTLR
>FUSION-ENST00000475947.7:648-ENST00000652379.1:25317|1537
VEVISNF
>FUSION-ENST00000651071.1:4527-ENST00000252934.10:135161|127
QRGSQKDGGLNNVSQIQR
>FUSION-ENST00000494215.1:38806-ENST00000461371.5:6869|307
VLMGWAWWLTPVISALWEAEAGGS
>FUSION-ENST00000567737.1:459-ENST00000563613.1:46892|210
QANKQANKK
>ENST00000290271.7|SNV-9972-A-T|6
TNEPQKLKVLLWNLR
>FUSION-ENST00000567737.1:459-ENST00000563613.1:46892|285
GEGQWPR
>FUSION-ENST00000639899.1:148536-ENST00000474421.1:4913|136
MGGDKNTPTPPLQG
>FUSION-ENST00000486739.1:30523-ENST00000476851.1:111065|995
MGQRSPCAGR
>FUSION-ENST00000486739.1:30523-ENST00000476851.1:111065|145
MGFQTFRHR
>FUSION-ENST00000486739.1:30523-ENST00000476851.1:111065|1594
ASRWVTAR
>FUSION-ENST00000567737.1:459-ENST00000563613.1:46892|235
MAKPCLYK
>FUSION-ENST00000486739.1:30523-ENST00000476851.1:111065|1633
DIMQTFR
>FUSION-ENST00000567737.1:459-ENST00000563613.1:46892|269
MQSRLREPGGLVGR
>FUSION-ENST00000486739.1:30523-ENST00000476851.1:111065|1731
MSILVTQRHLYVLSGR
>ENST00000486103.6|MNV-10660-TGAT-T|1
WIFVQYVKLNFRSQFFSFVR
>FUSION-ENST00000653385.1:10047-ENST00000648707.1:22789|131
MGDQELERR
>FUSION-ENST00000486739.1:30523-ENST00000476851.1:111065|1122
MRRSWVL
>FUSION-ENST00000567737.1:459-ENST00000563613.1:46892|203
MVKMVCLMLYVFTK
>FUSION-ENST00000486739.1:30523-ENST00000476851.1:111065|1001
MGTELSPLFCATR
>FUSION-ENST00000567737.1:459-ENST00000563613.1:46892|489
MTDCQCPSEQSLGSFAKI
>FUSION-ENST00000475947.7:648-ENST00000652379.1:25317|797
QLLASRTLSRGVPWSVYHR
>FUSION-ENST00000475947.7:648-ENST00000652379.1:25317|1215
MSQSCSCMLERQIKVR
>FUSION-ENST00000475947.7:648-ENST00000652379.1:25317|292
LNTGTRPIVNKYRK
>FUSION-ENST00000486739.1:30523-ENST00000476851.1:111065|1691
EQKKYSALVLANMEYHMIAFR
>FUSION-ENST00000651071.1:4527-ENST00000252934.10:135161|50
PITLPAHHFLTFHPARWRR
>FUSION-ENST00000653385.1:10047-ENST00000648707.1:22789|411
MWGISHGFPVSQLRGAPTK
>FUSION-ENST00000475947.7:648-ENST00000652379.1:25317|586
CASGPAAGVGLPGPVDQRAVAPEAR
>FUSION-ENST00000579957.1:25172-ENST00000584516.5:17446|201
EFHSCCPGWSVMVR
>FUSION-ENST00000579957.1:25172-ENST00000584516.5:17446|192
DLTTSPAQFRPDFYPAVTLDFSFL
>ENST00000503890.5|SNV-65773-G-A|3
SHTGHHGTAALISYLLLRELPDNRR
>FUSION-ENST00000475947.7:648-ENST00000652379.1:25317|453
GAAGPPSCLWRWDPAAVFSWWPGRA
>FUSION-ENST00000486739.1:30523-ENST00000476851.1:111065|1336
FCDADTKSSGHQISSTWTPKPSTK
>FUSION-ENST00000494215.1:38806-ENST00000461371.5:6869|135
MVIPFLWKR
>FUSION-ENST00000475947.7:648-ENST00000652379.1:25317|1146
WHSPLTR
>FUSION-ENST00000475947.7:648-ENST00000652379.1:25317|1377
PSVALGFSPFGSFDRR
>FUSION-ENST00000475947.7:648-ENST00000652379.1:25317|902
MAQDADSFFAVVR
>FUSION-ENST00000651071.1:4527-ENST00000252934.10:135161|69
SRAEKDTFHGFLLL
>FUSION-ENST00000651071.1:4527-ENST00000252934.10:135161|109
VGLWGSK
>FUSION-ENST00000653385.1:10047-ENST00000648707.1:22789|298
AWGAPGYGSSGASVTGV
>FUSION-ENST00000486739.1:30523-ENST00000476851.1:111065|1433
LGHSPWQVPVCFQK
>FUSION-ENST00000161863.9:68016-ENST00000502437.1:108|14
NVELHYGFKNLAR
>FUSION-ENST00000653385.1:10047-ENST00000648707.1:22789|547
MFEEHSFAVSKLYPL
>ENST00000461945.1|SNV-170850-C-G|1
VSMERSER
>FUSION-ENST00000486739.1:30523-ENST00000476851.1:111065|993
MGQRSPCAGRR
>FUSION-ENST00000475947.7:648-ENST00000652379.1:25317|762
QARPTWR
>FUSION-ENST00000639899.1:148536-ENST00000474421.1:4913|193
TEVRDEVVEQGHR
>FUSION-ENST00000639899.1:148536-ENST00000474421.1:4913|77
MQLSYFISTRNLMWKASHSPAHR
>FUSION-ENST00000486739.1:30523-ENST00000476851.1:111065|1344
MSLWVNKYYNSSTK
>FUSION-ENST00000567737.1:459-ENST00000563613.1:46892|252
TGKIQIK
>FUSION-ENST00000639899.1:148536-ENST00000474421.1:4913|490
SHREGVG
>FUSION-ENST00000567737.1:459-ENST00000563613.1:46892|53
MTAIDTLALLHSQDPKR
>FUSION-ENST00000475947.7:648-ENST00000652379.1:25317|165
VQIPESGVAEMGAARRPVR
>FUSION-ENST00000639899.1:148536-ENST00000474421.1:4913|468
LVLIQPLEP
>FUSION-ENST00000639899.1:148536-ENST00000474421.1:4913|172
APWTPDLR
>FUSION-ENST00000486739.1:30523-ENST00000476851.1:111065|1574
ELGGRGRGAGLR
>FUSION-ENST00000653385.1:10047-ENST00000648707.1:22789|460
MAACWAVHVKTHMVR
>FUSION-ENST00000475947.7:648-ENST00000652379.1:25317|757
NPVSIENTKLAGRGGTCL
>FUSION-ENST00000475947.7:648-ENST00000652379.1:25317|201
ERGPCLGK
>FUSION-ENST00000494215.1:38806-ENST00000461371.5:6869|18
MLKPRLY
>FUSION-ENST00000486739.1:30523-ENST00000476851.1:111065|703
TVKDWSLFFCDQIEVGPCGWR
>FUSION-ENST00000651071.1:4527-ENST00000252934.10:135161|269
MEPSEPPSVECQSLLGWPR
>FUSION-ENST00000651071.1:4527-ENST00000252934.10:135161|264
EPSEPPSVECQSLLGWPR
>FUSION-ENST00000579957.1:25172-ENST00000584516.5:17446|67
IFFFFFFFLVSVHMGN
>FUSION-ENST00000368365.5:6883-ENST00000423208.2:43105|10
DCLILLCKSNRK
>FUSION-ENST00000475947.7:648-ENST00000652379.1:25317|1007
LFLSSLPSTSCPHHHFGAR
>FUSION-ENST00000639899.1:148536-ENST00000474421.1:4913|192
TEVRDEVVEQGHRK
>ENST00000268933.8|SNV-5401-C-A|1
GSPSSYNSYSSSPR
>FUSION-ENST00000567737.1:459-ENST00000563613.1:46892|57
MFLAAWHLALGD
>FUSION-ENST00000368365.5:6883-ENST00000423208.2:43105|2
RSVVWNWPKPN
>FUSION-ENST00000486739.1:30523-ENST00000476851.1:111065|868
MVPHSGTQGCHSEASCHYPR
>FUSION-ENST00000486739.1:30523-ENST00000476851.1:111065|487
MMGATEER
>FUSION-ENST00000475947.7:648-ENST00000652379.1:25317|1182
TAGSSFYF
>FUSION-ENST00000486739.1:30523-ENST00000476851.1:111065|1133
ETNIYKSQEQLSSAGINVK
>FUSION-ENST00000486739.1:30523-ENST00000476851.1:111065|1383
MPLCKGHLPAQQPSMAPHCLHGK
>FUSION-ENST00000437600.9:190-ENST00000637698.1:139563|2
FDLQQLQVVTGK
>ENST00000556440.7|SNV-15894-C-G|2
KLGEPIGAAIPLHPPYHPSEPR
>ENST00000380527.3|SNV-732-G-A|1
TLYKAWSSIVYQLIPNVQQLEMNLR
>FUSION-ENST00000567737.1:459-ENST00000563613.1:46892|36
ELWARAFIVVSAGKSR
>FUSION-ENST00000567737.1:459-ENST00000563613.1:46892|449
MSKFFLLVVK
>FUSION-ENST00000475947.7:648-ENST00000652379.1:25317|1152
GAARSHFPGGSLGR
>FUSION-ENST00000475947.7:648-ENST00000652379.1:25317|79
CLAEEPMGRSYHLWDYD
>FUSION-ENST00000475947.7:648-ENST00000652379.1:25317|1160
SLNKYGN
>FUSION-ENST00000486739.1:30523-ENST00000476851.1:111065|1351
LIQRAVAIRFRPLGHPSQAPK
>FUSION-ENST00000368331.5:38795-ENST00000443119.7:13415|102
GVLSNLHLKEEK
>FUSION-ENST00000475947.7:648-ENST00000652379.1:25317|590
MWGRGCRCASGPAAGVGLPGPVDQR
>FUSION-ENST00000651071.1:4527-ENST00000252934.10:135161|5
CCCKVNFQM
>FUSION-ENST00000653385.1:10047-ENST00000648707.1:22789|152
IPPSEMSWVRAR
>FUSION-ENST00000494215.1:38806-ENST00000461371.5:6869|72
RWLCQGI
>FUSION-ENST00000494215.1:38806-ENST00000461371.5:6869|29
ETRIGENK
>FUSION-ENST00000206544.8:4407-ENST00000355349.4:1411|3
GPLQALAPFLICR
>FUSION-ENST00000486739.1:30523-ENST00000476851.1:111065|1061
VLMVCEGDK
>FUSION-ENST00000619625.4:17836-ENST00000484331.5:59751|260
MFTTWVNLENIMLNK
>FUSION-ENST00000486739.1:30523-ENST00000476851.1:111065|1142
HLLSPYCVLGSVLGTGDTKIKK
>FUSION-ENST00000475947.7:648-ENST00000652379.1:25317|643
SIKKGSSIK
>FUSION-ENST00000639899.1:148536-ENST00000474421.1:4913|422
MYQACSVR
>FUSION-ENST00000206544.8:4407-ENST00000355349.4:1411|4
MGPLQALAPFLICR
>FUSION-ENST00000639899.1:148536-ENST00000474421.1:4913|289
YRHCLAWPGSE
>FUSION-ENST00000474233.1:145707-ENST00000579835.5:182590|5
ICLALGGGKHAASSKTPISDGK
>FUSION-ENST00000653385.1:10047-ENST00000648707.1:22789|21
LVSILSMLPK
>FUSION-ENST00000653385.1:10047-ENST00000648707.1:22789|50
FFVAFSLCHTIKSF
>ENST00000490094.5|SNV-4025-C-T|11
KHMVLTWPVWIFSMSLKMQGRP
>FUSION-ENST00000475947.7:648-ENST00000652379.1:25317|837
PCHRQAGRQAGR
>FUSION-ENST00000619625.4:17836-ENST00000484331.5:59751|67
RAHSSLEYIHVSI
>FUSION-ENST00000673918.1:3832-ENST00000382276.8:126295|16
ILAWFPSRAALLLVTR
>FUSION-ENST00000475947.7:648-ENST00000652379.1:25317|97
MDERDSHCPYLLSSETTAK
>FUSION-ENST00000475947.7:648-ENST00000652379.1:25317|1299
VLETTGLSRRDFSL
>FUSION-ENST00000475947.7:648-ENST00000652379.1:25317|1485
AVLGGGLTYRVDWQPQHCK
>FUSION-ENST00000486739.1:30523-ENST00000476851.1:111065|1732
PGQMSILVTQRHLYVLSGR
>FUSION-ENST00000486739.1:30523-ENST00000476851.1:111065|400
MLARLVSNSWTQMIRPLWPPK
>FUSION-ENST00000486739.1:30523-ENST00000476851.1:111065|512
RAFFPPPLRQSFLLLLR
>FUSION-ENST00000494215.1:38806-ENST00000461371.5:6869|170
FKDFSLTNTQLGTNKNEK
>FUSION-ENST00000486739.1:30523-ENST00000476851.1:111065|726
MLATSIQFTSDLAGRAV
>FUSION-ENST00000486739.1:30523-ENST00000476851.1:111065|836
VLPYWPGWSR
>FUSION-ENST00000567737.1:459-ENST00000563613.1:46892|387
KESYYYYYYF
>FUSION-ENST00000653385.1:10047-ENST00000648707.1:22789|320
SFALLPRLECNGVISAHCNLR
>FUSION-ENST00000475947.7:648-ENST00000652379.1:25317|1323
ILSDTALTTRVMKSSAH
>FUSION-ENST00000216267.12:40123-ENST00000413817.8:8009|26
STCGDSEVEEESPGKRLDAAGVSER
>FUSION-ENST00000475947.7:648-ENST00000652379.1:25317|496
MRAGLWPTGDPASRPRSCLSR
>FUSION-ENST00000673918.1:3832-ENST00000382276.8:126295|13
AALLLVTRAQR
>FUSION-ENST00000161863.9:68016-ENST00000502437.1:108|4
ISLHCPSCSQTPGLK
>FUSION-ENST00000653385.1:10047-ENST00000648707.1:22789|597
MSLCFSKLGKLIGLLNK
>FUSION-ENST00000475947.7:648-ENST00000652379.1:25317|278
AGEVEHERTC
>FUSION-ENST00000475947.7:648-ENST00000652379.1:25317|584
AVAPEARAATR
>FUSION-ENST00000486739.1:30523-ENST00000476851.1:111065|1436
GTVTVCQTKRLGHSPWQVPVCFQK
>FUSION-ENST00000486739.1:30523-ENST00000476851.1:111065|1241
YKNIIGRAR
>FUSION-ENST00000486739.1:30523-ENST00000476851.1:111065|1448
GSLSAQSGR
>FUSION-ENST00000653385.1:10047-ENST00000648707.1:22789|214
MGIESTWESQQAPVSQVVRR
>FUSION-ENST00000475947.7:648-ENST00000652379.1:25317|1361
VDLVSCLFHHHHHHR
>FUSION-ENST00000494215.1:38806-ENST00000461371.5:6869|126
RNFTYLPRR
>FUSION-ENST00000567737.1:459-ENST00000563613.1:46892|241
MLTGSLFTVPRNWLALGGVGSARPR
>FUSION-ENST00000475947.7:648-ENST00000652379.1:25317|1358
GRTRGTGDAEACLR
>ENST00000376552.7|MNV-148379-ACC-A|11
ADILGPRLLCPGHQPR
>FUSION-ENST00000475947.7:648-ENST00000652379.1:25317|1099
STSPSPTVTVSILVSLPKAPPPGR
>FUSION-ENST00000486739.1:30523-ENST00000476851.1:111065|1415
LSNQKIRAQSLAGTCVLPETR
>FUSION-ENST00000567737.1:459-ENST00000563613.1:46892|95
MLSWKAASSNDRWELVDK
>FUSION-ENST00000486739.1:30523-ENST00000476851.1:111065|1121
TGHFYHGQER
>FUSION-ENST00000475947.7:648-ENST00000652379.1:25317|1136
YTPATVYGIK
>FUSION-ENST00000475947.7:648-ENST00000652379.1:25317|1277
EAGVEELLEPGRRR
>FUSION-ENST00000619625.4:17836-ENST00000484331.5:59751|166
MIHQFQTFPESNTG
>FUSION-ENST00000619625.4:17836-ENST00000484331.5:59751|200
WRQDILHI
>FUSION-ENST00000161863.9:68016-ENST00000502437.1:108|8
ANFRNRQGLTLLPK
>FUSION-ENST00000486739.1:30523-ENST00000476851.1:111065|480
GATEERCDHSDGSVDGKVCK
>FUSION-ENST00000486739.1:30523-ENST00000476851.1:111065|157
MYAGAPASKEVEEDR
>FUSION-ENST00000475947.7:648-ENST00000652379.1:25317|512
ASPARRCSR
>FUSION-ENST00000486739.1:30523-ENST00000476851.1:111065|818
SREGWAHFGKDR
>FUSION-ENST00000619625.4:17836-ENST00000484331.5:59751|130
LWDRREWGWYSVVPHPSK
>FUSION-ENST00000438393.5:40123-ENST00000413817.8:8009|9
TTSGSQTRRK
>FUSION-ENST00000486739.1:30523-ENST00000476851.1:111065|685
CSMASDGCVCVCLEVGLVTVSVLF
>FUSION-ENST00000579957.1:25172-ENST00000584516.5:17446|260
LPGPGVRRAGRPL
>FUSION-ENST00000567737.1:459-ENST00000563613.1:46892|69
NCSLIPCPSPCFNRSYY
>FUSION-ENST00000639899.1:148536-ENST00000474421.1:4913|527
MLAARLHWLPCAQET
>FUSION-ENST00000475947.7:648-ENST00000652379.1:25317|1337
LERQIKVR
>FUSION-ENST00000475947.7:648-ENST00000652379.1:25317|107
MMCCCHGNPAQYERNR
>FUSION-ENST00000475947.7:648-ENST00000652379.1:25317|513
AAGRASPARR
>ENST00000258229.14|SNV-295317-A-C|5
KVVICHEGDPAWRGAVLSHK
>FUSION-ENST00000486739.1:30523-ENST00000476851.1:111065|673
SIPPKQPSLAVLLSSTSKK
>FUSION-ENST00000475947.7:648-ENST00000652379.1:25317|721
VKPRLYSQYTTLAGRCAVLYCL
>FUSION-ENST00000475947.7:648-ENST00000652379.1:25317|115
NEIPTVPTYYPAKPQPRERAWR
>FUSION-ENST00000653385.1:10047-ENST00000648707.1:22789|228
MVAVIHRQK
>FUSION-ENST00000494215.1:38806-ENST00000461371.5:6869|293
RSGDRDHPSQHGETLSLLK
>FUSION-ENST00000494215.1:38806-ENST00000461371.5:6869|377
HPSYEGWNLQSIIFHKLPDK
>FUSION-ENST00000486739.1:30523-ENST00000476851.1:111065|985
CWHSSGLR
>FUSION-ENST00000653385.1:10047-ENST00000648707.1:22789|201
GIQHFGRLRWVDHEVR
>FUSION-ENST00000486739.1:30523-ENST00000476851.1:111065|687
GSGHAWMLIR
>FUSION-ENST00000653385.1:10047-ENST00000648707.1:22789|570
MAPLHSRLGDR
>FUSION-ENST00000556677.1:74324-ENST00000409949.5:17913|6
PRWTSGGERILIVGLVICFSK
>FUSION-ENST00000619625.4:17836-ENST00000484331.5:59751|16
MLFKVLKCTI
>FUSION-ENST00000486739.1:30523-ENST00000476851.1:111065|96
TGGDTEGGRALARR
>FUSION-ENST00000475947.7:648-ENST00000652379.1:25317|927
MTEESNFVTSR
>FUSION-ENST00000567737.1:459-ENST00000563613.1:46892|364
SSRPAWATW
>ENST00000625521.2|SNV-62788-C-T|4
MSLSSKVSLPLIPAVSNIK
>FUSION-ENST00000475947.7:648-ENST00000652379.1:25317|372
QARAAWIPQLGIME
>ENST00000477874.1|SNV-15491-G-T|2
MVTQTTSPRI
>FUSION-ENST00000567737.1:459-ENST00000563613.1:46892|142
LKKIQIL
>FUSION-ENST00000486739.1:30523-ENST00000476851.1:111065|251
AFFCRRWFP
>FUSION-ENST00000619625.4:17836-ENST00000484331.5:59751|47
MIAEQRVSCQRPLK
>FUSION-ENST00000475947.7:648-ENST00000652379.1:25317|989
MYVFIFFNLFLLRRR
>FUSION-ENST00000486739.1:30523-ENST00000476851.1:111065|756
IMLFLGKMLMNLDEK
>ENST00000636805.1|INDEL-100868-C-CA|5
TNGTLNSAQEDKKIESSCGR
>FUSION-ENST00000651071.1:4527-ENST00000252934.10:135161|157
MSMNAER
>FUSION-ENST00000475947.7:648-ENST00000652379.1:25317|386
ETKVFGFR
>FUSION-ENST00000619625.4:17836-ENST00000484331.5:59751|45
MIAEQRVSCQRPLKIGPFR
>FUSION-ENST00000475947.7:648-ENST00000652379.1:25317|213
EASSAVTRPIPEKPAGAPGRVLFSL
>ENST00000471041.2|SNV-266863-G-A|5
MVQQLGKAEAAALTETTKQVY
>FUSION-ENST00000466154.5:5133-ENST00000572288.1:122932|18
MMAGNDLPFVR
>FUSION-ENST00000639899.1:148536-ENST00000474421.1:4913|463
MTSMSPGFPFPLTDHIHHPPPD
>FUSION-ENST00000486739.1:30523-ENST00000476851.1:111065|242
DTSLLNSDDGCR
>FUSION-ENST00000486739.1:30523-ENST00000476851.1:111065|1193
QFTLACSFSSGRSCTFFFFFLRWNR
>FUSION-ENST00000619625.4:17836-ENST00000484331.5:59751|258
MFTTWVNLENIMLNKISQTQK
>FUSION-ENST00000475947.7:648-ENST00000652379.1:25317|627
SVVFMCVNER
>FUSION-ENST00000567737.1:459-ENST00000563613.1:46892|296
MMLGKPEDSEEGQWGAQILR
>FUSION-ENST00000475947.7:648-ENST00000652379.1:25317|403
SLGSGGSMVAKLK
>FUSION-ENST00000475947.7:648-ENST00000652379.1:25317|1351
TRGTGDAEACLR
>FUSION-ENST00000486739.1:30523-ENST00000476851.1:111065|1365
FTTFCLK
>FUSION-ENST00000494215.1:38806-ENST00000461371.5:6869|254
IKIAFYDKR
>FUSION-ENST00000579957.1:25172-ENST00000584516.5:17446|262
LPGPGVR
>FUSION-ENST00000639899.1:148536-ENST00000474421.1:4913|181
MATSVSQKLALMAPWTPDLR
>FUSION-ENST00000225388.9:366-ENST00000577218.1:20472|2
LPVHLHIVCLFSVPFLCRSLSR
>FUSION-ENST00000651071.1:4527-ENST00000252934.10:135161|13
MCHLGWARVPSWLVKHQSR
>FUSION-ENST00000648594.1:53073-ENST00000650360.1:2925|4
SCVACGQWATPRQAAAGPAAR
>FUSION-ENST00000475947.7:648-ENST00000652379.1:25317|1302
LPGPPKVLETTGLSRR
>FUSION-ENST00000475947.7:648-ENST00000652379.1:25317|15
GFGVLSCCPR
>ENST00000523207.2|SNV-398982-C-T|1
GPLNVIDLLAILPYYVTIFLMESNK
>FUSION-ENST00000567737.1:459-ENST00000563613.1:46892|26
IQELAGR
>FUSION-ENST00000486739.1:30523-ENST00000476851.1:111065|239
VFFGGFSFK
>FUSION-ENST00000475947.7:648-ENST00000652379.1:25317|448
IKPCMSEYARPVQ
>FUSION-ENST00000475947.7:648-ENST00000652379.1:25317|948
MSVKSLDR
>FUSION-ENST00000639899.1:148536-ENST00000474421.1:4913|262
GPSMWDHCLLGLPLSTLST
>FUSION-ENST00000639899.1:148536-ENST00000474421.1:4913|68
CVLATEFRPR
>FUSION-ENST00000475947.7:648-ENST00000652379.1:25317|947
SVKSLDR
>FUSION-ENST00000486739.1:30523-ENST00000476851.1:111065|269
FTLGRFSFFLR
>FUSION-ENST00000649671.1:49636-ENST00000438028.5:2967|41
SWAGPAAMSSKGGGR
>FUSION-ENST00000486739.1:30523-ENST00000476851.1:111065|282
MAADLLEEGGWEVR
>FUSION-ENST00000475947.7:648-ENST00000652379.1:25317|111
KTLLSLTLVWHGEET
>FUSION-ENST00000653385.1:10047-ENST00000648707.1:22789|133
MGDQELER
>FUSION-ENST00000619625.4:17836-ENST00000484331.5:59751|68
MRAHSSLEYIHVSI
>FUSION-ENST00000649671.1:49636-ENST00000438028.5:2967|40
MSSKGGGR
>FUSION-ENST00000486739.1:30523-ENST00000476851.1:111065|144
GFQTFRHR
>FUSION-ENST00000579957.1:25172-ENST00000584516.5:17446|77
SYRTKLR
>FUSION-ENST00000494215.1:38806-ENST00000461371.5:6869|125
NFTYLPR
>FUSION-ENST00000486739.1:30523-ENST00000476851.1:111065|707
MSCDCRASR
>FUSION-ENST00000619625.4:17836-ENST00000484331.5:59751|274
HTPDTITHSYSQESK
>FUSION-ENST00000494215.1:38806-ENST00000461371.5:6869|210
IKISGHK
>FUSION-ENST00000486739.1:30523-ENST00000476851.1:111065|1619
AGDSSAGPRIALRR
>FUSION-ENST00000475947.7:648-ENST00000652379.1:25317|310
NAASCEN
>FUSION-ENST00000475947.7:648-ENST00000652379.1:25317|994
DNYSVCKSLLED
>FUSION-ENST00000475947.7:648-ENST00000652379.1:25317|1100
STSPSPTVTVSILVSLPK
>FUSION-ENST00000486739.1:30523-ENST00000476851.1:111065|1092
VLNFYLFIYLFFLR
>FUSION-ENST00000528309.5:6810-ENST00000528581.5:44559|4
LPLVVEDFVKDSGACFSGEPR
>FUSION-ENST00000486739.1:30523-ENST00000476851.1:111065|1458
ACWCLAVVLRGRR
>FUSION-ENST00000486739.1:30523-ENST00000476851.1:111065|1526
KCGMTSVGK
>FUSION-ENST00000475947.7:648-ENST00000652379.1:25317|928
SSLQSLFKTYVS
>FUSION-ENST00000639899.1:148536-ENST00000474421.1:4913|54
DKDPQSPLRPPHTEILPSPHG
>FUSION-ENST00000475947.7:648-ENST00000652379.1:25317|66
DLLSPGGR
>FUSION-ENST00000475947.7:648-ENST00000652379.1:25317|1374
RNPTQRLAAAED
>FUSION-ENST00000639899.1:148536-ENST00000474421.1:4913|73
WKASHSPAHR
>FUSION-ENST00000673918.1:3832-ENST00000382276.8:126295|21
VAASMPYSRRPAVK
>FUSION-ENST00000653385.1:10047-ENST00000648707.1:22789|516
MILIQGLLGYMGE
>FUSION-ENST00000486739.1:30523-ENST00000476851.1:111065|1046
SHHTWPTSTS
>FUSION-ENST00000486739.1:30523-ENST00000476851.1:111065|661
TSPNGFIR
>FUSION-ENST00000486739.1:30523-ENST00000476851.1:111065|325
FAQKRPGKK
>FUSION-ENST00000475947.7:648-ENST00000652379.1:25317|827
GFHCGSQDGLDLLTP
>FUSION-ENST00000486739.1:30523-ENST00000476851.1:111065|599
RLQSVIPHFIKLLIGK
>FUSION-ENST00000475947.7:648-ENST00000652379.1:25317|410
TRRAASGKPK
>FUSION-ENST00000475947.7:648-ENST00000652379.1:25317|175
MASVALGR
>FUSION-ENST00000494215.1:38806-ENST00000461371.5:6869|295
WIMRSGDRDHPSQHGETLSLLK
>FUSION-ENST00000461434.1:100-ENST00000349792.9:26299|2
MVCIWNQETHGI
>FUSION-ENST00000486739.1:30523-ENST00000476851.1:111065|334
MTGVVVSSRFAQKRPGK
>FUSION-ENST00000475947.7:648-ENST00000652379.1:25317|489
LPGPAGLLFSRASERPDSR
>FUSION-ENST00000639899.1:148536-ENST00000474421.1:4913|482
FDFGALS
>FUSION-ENST00000486739.1:30523-ENST00000476851.1:111065|98
TGGDTEGGR
>FUSION-ENST00000475947.7:648-ENST00000652379.1:25317|430
VTTGDGESGFDSGEGA
>FUSION-ENST00000486739.1:30523-ENST00000476851.1:111065|645
MWPRLVLK
>FUSION-ENST00000486739.1:30523-ENST00000476851.1:111065|1420
MLFCSLVPGVCHGHSDRLSNQK
>FUSION-ENST00000486739.1:30523-ENST00000476851.1:111065|1481
GMRFEQKQHYGR
>FUSION-ENST00000486739.1:30523-ENST00000476851.1:111065|1394
MQESPGEGGLQREAAQAQYCYFH
>FUSION-ENST00000475947.7:648-ENST00000652379.1:25317|56
MLFLMFSVGR
>FUSION-ENST00000486739.1:30523-ENST00000476851.1:111065|1265
DLKLGRKPVLTLILTEA
>FUSION-ENST00000475947.7:648-ENST00000652379.1:25317|870
FYRPFLSGKNR
>FUSION-ENST00000475947.7:648-ENST00000652379.1:25317|442
MRAFIRSKPTR
>FUSION-ENST00000494215.1:38806-ENST00000461371.5:6869|245
MHHHAWLIYLLFSGDEVLLR
>FUSION-ENST00000639899.1:148536-ENST00000474421.1:4913|528
KYICTRSQGPCWQQGCIGCPVPR
>FUSION-ENST00000486739.1:30523-ENST00000476851.1:111065|308
FLRRDNLGWGGDTG
>FUSION-ENST00000486739.1:30523-ENST00000476851.1:111065|1197
MRQFTLACSFSSGRSCTFFFFFLR
>FUSION-ENST00000475947.7:648-ENST00000652379.1:25317|623
LLYDRCR
>FUSION-ENST00000653385.1:10047-ENST00000648707.1:22789|193
SGVRDQSGQHSETPSLLKI
>FUSION-ENST00000619625.4:17836-ENST00000484331.5:59751|70
MLYQFYNFTVTYRCHKYLL
>FUSION-ENST00000494215.1:38806-ENST00000461371.5:6869|136
VIPFLWK
>FUSION-ENST00000639899.1:148536-ENST00000474421.1:4913|94
GDRGRGSGSDGPAVDPCTLLGR
>FUSION-ENST00000475947.7:648-ENST00000652379.1:25317|1464
LSLRHFGRPR
>FUSION-ENST00000567737.1:459-ENST00000563613.1:46892|216
MCHSTPAWATEQDLVSDK
>FUSION-ENST00000475947.7:648-ENST00000652379.1:25317|856
HSGLVLAI
>FUSION-ENST00000619625.4:17836-ENST00000484331.5:59751|296
SLHTNISHQTQKPLLAHWFLS
>FUSION-ENST00000567737.1:459-ENST00000563613.1:46892|473
KGVELYYLKFFF
>FUSION-ENST00000639899.1:148536-ENST00000474421.1:4913|185
HQGSPSAAAPLLYLKGHGLHGW
>FUSION-ENST00000486739.1:30523-ENST00000476851.1:111065|343
CAKPEAR
>FUSION-ENST00000579957.1:25172-ENST00000584516.5:17446|182
HLHYLFPTR
>FUSION-ENST00000651071.1:4527-ENST00000252934.10:135161|221
IFQGFKPGDDTVGLNSGK
>FUSION-ENST00000579957.1:25172-ENST00000584516.5:17446|6
SGLRDSSAR
>FUSION-ENST00000651071.1:4527-ENST00000252934.10:135161|193
MMRRPLIIAGTILPRHGR
>FUSION-ENST00000619625.4:17836-ENST00000484331.5:59751|191
MSGCVCVYIYM
>FUSION-ENST00000653385.1:10047-ENST00000648707.1:22789|369
AFLILASKMSAGKTR
>FUSION-ENST00000486739.1:30523-ENST00000476851.1:111065|86
ASRPGPASK
>FUSION-ENST00000486739.1:30523-ENST00000476851.1:111065|315
WFFFVLFCFFFFFFFLR
>FUSION-ENST00000651071.1:4527-ENST00000252934.10:135161|150
MNAERQPERWGFEQCLPNSER
>FUSION-ENST00000639899.1:148536-ENST00000474421.1:4913|247
MLTTFQAVPILAGERHLEVLG
>FUSION-ENST00000653385.1:10047-ENST00000648707.1:22789|73
MVLTCVSFYLR
>ENST00000471929.1|SNV-44825-G-A|1
LQRTWRSGK
>FUSION-ENST00000486739.1:30523-ENST00000476851.1:111065|1306
LARLVLNP
>FUSION-ENST00000486739.1:30523-ENST00000476851.1:111065|1093
MVLNFYLFIYLFFLR
>FUSION-ENST00000579957.1:25172-ENST00000584516.5:17446|141
LSLSKCWDYRR
>FUSION-ENST00000486739.1:30523-ENST00000476851.1:111065|892
MHPPDSNCR
>ENST00000277540.7|SNV-1428-G-A|1
NTSAILDMK
>FUSION-ENST00000486739.1:30523-ENST00000476851.1:111065|222
FSIFPPVR
>FUSION-ENST00000639899.1:148536-ENST00000474421.1:4913|525
YICTRSQGPCWQQGCIGCPVPR
>FUSION-ENST00000475947.7:648-ENST00000652379.1:25317|767
ADTLTGR
>FUSION-ENST00000475947.7:648-ENST00000652379.1:25317|210
EWTGAAGAAR
>FUSION-ENST00000653385.1:10047-ENST00000648707.1:22789|579
ITKISWMWWHELVIPATRDGEAG
>FUSION-ENST00000486739.1:30523-ENST00000476851.1:111065|1087
LFCASASR
>FUSION-ENST00000653385.1:10047-ENST00000648707.1:22789|479
IEMSVLKLM
>FUSION-ENST00000567737.1:459-ENST00000563613.1:46892|97
MLSWKAASSNDR
>FUSION-ENST00000653385.1:10047-ENST00000648707.1:22789|291
VSEEDSPWVSRIVLSRR
>FUSION-ENST00000486739.1:30523-ENST00000476851.1:111065|69
AGGWSPGGDR
>FUSION-ENST00000486739.1:30523-ENST00000476851.1:111065|108
MGTATDS
>FUSION-ENST00000486739.1:30523-ENST00000476851.1:111065|752
MLFLGKMLMNLDEKSK
>FUSION-ENST00000486739.1:30523-ENST00000476851.1:111065|409
WAEAGKWGR
>FUSION-ENST00000649671.1:49636-ENST00000438028.5:2967|36
SLSGPAAEPSPALFPGPALTR
>FUSION-ENST00000494215.1:38806-ENST00000461371.5:6869|182
VAHACNPSTLGG
>FUSION-ENST00000532320.5:6810-ENST00000528581.5:44559|18
FSGTSRH
>FUSION-ENST00000486739.1:30523-ENST00000476851.1:111065|1337
MFCDADTKSSGHQISSTWTPKPSTK
>FUSION-ENST00000475947.7:648-ENST00000652379.1:25317|59
LQARTTTPADFYVVSHVFRR
>FUSION-ENST00000567737.1:459-ENST00000563613.1:46892|89
WELVDKYPNSLTP
>FUSION-ENST00000619625.4:17836-ENST00000484331.5:59751|267
SENKPVCVDKQNVACTYKGR
>FUSION-ENST00000653385.1:10047-ENST00000648707.1:22789|533
SHFGAVVCILPQKHDSYSGTFGVHG
>FUSION-ENST00000639899.1:148536-ENST00000474421.1:4913|504
MGAWQILFR
>FUSION-ENST00000475947.7:648-ENST00000652379.1:25317|1176
IHLPGPPKVLETTGLSRR
>FUSION-ENST00000619625.4:17836-ENST00000484331.5:59751|152
VLANLFPGEGPLPGLLYPHIADR
>FUSION-ENST00000486739.1:30523-ENST00000476851.1:111065|339
KNDSQHL
>FUSION-ENST00000486739.1:30523-ENST00000476851.1:111065|1402
VGVTTGCTTLFSR
>FUSION-ENST00000486739.1:30523-ENST00000476851.1:111065|1624
INFRITIA
>FUSION-ENST00000475947.7:648-ENST00000652379.1:25317|1536
MTRVGTVR
>FUSION-ENST00000486739.1:30523-ENST00000476851.1:111065|1273
LSLINQHFFRCAILQNNQLLELDR
>FUSION-ENST00000651071.1:4527-ENST00000252934.10:135161|227
DPAGSSSSR
>FUSION-ENST00000567737.1:459-ENST00000563613.1:46892|236
ISKRQQYR
>FUSION-ENST00000653385.1:10047-ENST00000648707.1:22789|243
LGSCPQKGRAGK
>FUSION-ENST00000639899.1:148536-ENST00000474421.1:4913|426
GRDNYAVLQKVI
>ENST00000484423.5|INDEL-2856-C-CG|16
MSQDGGAGRIKAHGDEFPGVVSSR
>FUSION-ENST00000475947.7:648-ENST00000652379.1:25317|327
LALIKSLPFVHTAR
>FUSION-ENST00000486739.1:30523-ENST00000476851.1:111065|1085
LFCASASRVAGTTGTRHHAR
>FUSION-ENST00000486739.1:30523-ENST00000476851.1:111065|779
MYEKPGVVAYICNPSTLGGR
>FUSION-ENST00000639899.1:148536-ENST00000474421.1:4913|208
MTWWGGGSVFQER
>FUSION-ENST00000475947.7:648-ENST00000652379.1:25317|1144
WHSPLTRVGKR
>FUSION-ENST00000486739.1:30523-ENST00000476851.1:111065|1203
VPLHSSLGNRAR
>FUSION-ENST00000653385.1:10047-ENST00000648707.1:22789|98
RAIFSYLFK
>ENST00000419067.6|SNV-11654-G-A|2
LPIINDCDELVAIIARTDLK
>FUSION-ENST00000651071.1:4527-ENST00000252934.10:135161|164
GAGGEPEVAEGDTSPR
>FUSION-ENST00000475947.7:648-ENST00000652379.1:25317|1057
PEEFSQCASARVLSDL
>FUSION-ENST00000579957.1:25172-ENST00000584516.5:17446|89
ISAHCNLQLLVSSDFVPQPLE
>FUSION-ENST00000475947.7:648-ENST00000652379.1:25317|1186
VLYTERSGSR
>FUSION-ENST00000653385.1:10047-ENST00000648707.1:22789|385
SLALLPRLECSGTISAHCNLR
>FUSION-ENST00000653385.1:10047-ENST00000648707.1:22789|592
LIGLLNK
>FUSION-ENST00000639899.1:148536-ENST00000474421.1:4913|76
QLSYFISTRNLMWKASHSPAHR
>FUSION-ENST00000651071.1:4527-ENST00000252934.10:135161|254
QTFPASAGVKRR
>FUSION-ENST00000486739.1:30523-ENST00000476851.1:111065|1343
SLWVNKYYNSSTK
>ENST00000369400.2|SNV-1413-G-A|1
CDCGSTEECQKDRCCQSNCK
>FUSION-ENST00000437600.9:190-ENST00000637698.1:139563|1
FDLQQLQVVTGKFL
>FUSION-ENST00000486739.1:30523-ENST00000476851.1:111065|1239
NIIGRARWLTPVIAALWEAEAGGS
>FUSION-ENST00000475947.7:648-ENST00000652379.1:25317|132
RRPVSSRWPLK
>FUSION-ENST00000475947.7:648-ENST00000652379.1:25317|231
MPTLIRPQKR
>FUSION-ENST00000639899.1:148536-ENST00000474421.1:4913|113
IVTYYYPSGLVGFSGR
>FUSION-ENST00000475947.7:648-ENST00000652379.1:25317|180
LLPSSRPRPAPRPRSPADATPRR
>ENST00000584498.5|SNV-114322-G-T|5
HSAMDPRSTSCLLKDPPVEAAYQP
>FUSION-ENST00000486739.1:30523-ENST00000476851.1:111065|1521
CGMTSVGKGDGRWLSTSLNGK
>FUSION-ENST00000475947.7:648-ENST00000652379.1:25317|1525
MAALGSPHPPPPRFK
>FUSION-ENST00000618057.4:145707-ENST00000579835.5:182590|7
TCCFFKDSNFRWQNAWK
>FUSION-ENST00000486739.1:30523-ENST00000476851.1:111065|1602
GARSRGR
>FUSION-ENST00000486739.1:30523-ENST00000476851.1:111065|878
VLSHLVMRQSGQAVALPVPAR
>FUSION-ENST00000651071.1:4527-ENST00000252934.10:135161|188
RPLIIAGTILPRHGR
>FUSION-ENST00000639899.1:148536-ENST00000474421.1:4913|332
TPDPTPHQRL
>FUSION-ENST00000494215.1:38806-ENST00000461371.5:6869|76
VLWLSLFCGR
>FUSION-ENST00000486739.1:30523-ENST00000476851.1:111065|1592
WVTARAAQPGPHRPLR
>FUSION-ENST00000486739.1:30523-ENST00000476851.1:111065|491
KKMAGQWHTPVNPALWEAETGR
>FUSION-ENST00000161863.9:68016-ENST00000502437.1:108|11
RSEEDRANFR
>FUSION-ENST00000494215.1:38806-ENST00000461371.5:6869|285
MIKSQCK
>ENST00000490349.5|SNV-78296-C-G|3
RRVCLQGLQ
>FUSION-ENST00000653385.1:10047-ENST00000648707.1:22789|326
RLANFCIFSR
>ENST00000491074.5|SNV-36114-T-G|4
MVSLSLVHEIVQFMRDSVTWR
>FUSION-ENST00000639899.1:148536-ENST00000474421.1:4913|506
SSTFMGAWQILFR
>FUSION-ENST00000486739.1:30523-ENST00000476851.1:111065|1078
LMFVFLVEMGFHRLGQAGLELLTL
>FUSION-ENST00000453604.6:3406-ENST00000588998.5:22744|20
WVLHPDR
>FUSION-ENST00000475947.7:648-ENST00000652379.1:25317|735
GPARWLKPVIPSLWEAKAGGSR
>FUSION-ENST00000368365.5:6883-ENST00000423208.2:43105|14
MLQATGGKDCLILLCK
>FUSION-ENST00000567737.1:459-ENST00000563613.1:46892|76
MLPLTVTDAVLESSLKQ
>FUSION-ENST00000619625.4:17836-ENST00000484331.5:59751|29
MFILLIK
>FUSION-ENST00000653385.1:10047-ENST00000648707.1:22789|506
VSSWEWR
>FUSION-ENST00000579957.1:25172-ENST00000584516.5:17446|96
YWDYRHEPLHPAFIFYNYYFLLKK
>FUSION-ENST00000651071.1:4527-ENST00000252934.10:135161|191
RRPLIIAGTILPR
>FUSION-ENST00000639899.1:148536-ENST00000474421.1:4913|497
WAGLGGWK
>FUSION-ENST00000475947.7:648-ENST00000652379.1:25317|1504
PPPPRHVPLPSPGWPLPGDPR
>FUSION-ENST00000369851.7:37731-ENST00000648569.1:4217|1
ANRICVYM
>FUSION-ENST00000649671.1:49636-ENST00000438028.5:2967|48
QPAQHVQRPRGLRVR
>FUSION-ENST00000486739.1:30523-ENST00000476851.1:111065|826
SAWRNLSGGGSGLMSR
>FUSION-ENST00000653385.1:10047-ENST00000648707.1:22789|140
WMRQSHAPYPPHLIKNSSI
>FUSION-ENST00000486739.1:30523-ENST00000476851.1:111065|283
MMAADLLEEGGWEVR
>FUSION-ENST00000567737.1:459-ENST00000563613.1:46892|353
IFFLFFSFFLFFFR
>FUSION-ENST00000486739.1:30523-ENST00000476851.1:111065|681
INDSDSWPGNGWDLWK
>FUSION-ENST00000486739.1:30523-ENST00000476851.1:111065|166
MEKCSESCQEQYCHHR
>FUSION-ENST00000486739.1:30523-ENST00000476851.1:111065|1017
LFELSAEKR
>FUSION-ENST00000567737.1:459-ENST00000563613.1:46892|81
SLYCGFCRKE
>FUSION-ENST00000639899.1:148536-ENST00000474421.1:4913|255
EVTVLAAGEIGGSLRLWSDLR
>FUSION-ENST00000486739.1:30523-ENST00000476851.1:111065|1647
QATMKLMFLL
>FUSION-ENST00000567737.1:459-ENST00000563613.1:46892|2
EPINYFSFAK
>FUSION-ENST00000653385.1:10047-ENST00000648707.1:22789|178
MAPLHSNLGDRARLCLK
>FUSION-ENST00000486739.1:30523-ENST00000476851.1:111065|1075
MFVFLVEMGFHRLGQAGLELLTL
>FUSION-ENST00000475947.7:648-ENST00000652379.1:25317|1463
LSLRHFGRPRR
>FUSION-ENST00000475947.7:648-ENST00000652379.1:25317|233
MPTLIRPQK
>FUSION-ENST00000639899.1:148536-ENST00000474421.1:4913|26
CFSHGHQAGCGVVGQR
>FUSION-ENST00000653385.1:10047-ENST00000648707.1:22789|608
TDFHQQRAFLSLLYSSLLK
>FUSION-ENST00000486739.1:30523-ENST00000476851.1:111065|1465
ERRQTVSC
>FUSION-ENST00000486739.1:30523-ENST00000476851.1:111065|1622
TLLAPTPNGK
>FUSION-ENST00000639899.1:148536-ENST00000474421.1:4913|315
MVGVVGDISDHHNFCHRPEGR
>FUSION-ENST00000486739.1:30523-ENST00000476851.1:111065|184
MALLLLPSLGCVVSGREEIRQMK
>FUSION-ENST00000639899.1:148536-ENST00000474421.1:4913|107
HYAIVLFHLHK
>FUSION-ENST00000653385.1:10047-ENST00000648707.1:22789|353
VNMCHELNVFGSEK
>FUSION-ENST00000653385.1:10047-ENST00000648707.1:22789|375
SLAPKNFYIEI
>FUSION-ENST00000475947.7:648-ENST00000652379.1:25317|45
FIVHALGTRGLFSNFYDYYYCRR
>FUSION-ENST00000486739.1:30523-ENST00000476851.1:111065|162
CSESCQEQYCHHR
>FUSION-ENST00000486739.1:30523-ENST00000476851.1:111065|879
VLSHLVMR
>FUSION-ENST00000651071.1:4527-ENST00000252934.10:135161|230
VLLVCLQR
>FUSION-ENST00000567737.1:459-ENST00000563613.1:46892|417
LVLNSWLQVIHLPQPPK
>FUSION-ENST00000653385.1:10047-ENST00000648707.1:22789|165
GIKGTGS
>FUSION-ENST00000475947.7:648-ENST00000652379.1:25317|555
KCFRLPLWR
>FUSION-ENST00000619625.4:17836-ENST00000484331.5:59751|300
RGFFSLSFKK
>FUSION-ENST00000567737.1:459-ENST00000563613.1:46892|151
MPSVFCWDPDGDVR
>FUSION-ENST00000225388.9:366-ENST00000577218.1:20472|5
DHPFIPGFPQLMDTGR
>FUSION-ENST00000486739.1:30523-ENST00000476851.1:111065|1540
GDGYQPL
>FUSION-ENST00000653385.1:10047-ENST00000648707.1:22789|555
HCIPAWAIETTSKKK
>ENST00000649613.1|SNV-64590-C-T|7
KSMVPQLLHRQAAV
>FUSION-ENST00000475947.7:648-ENST00000652379.1:25317|551
ALRVWLRWWR
>FUSION-ENST00000619625.4:17836-ENST00000484331.5:59751|176
MIASKVLLLQ
>FUSION-ENST00000653385.1:10047-ENST00000648707.1:22789|148
SWVRARVLISMV
>FUSION-ENST00000494215.1:38806-ENST00000461371.5:6869|315
YMSNQETILK
>FUSION-ENST00000556677.1:74324-ENST00000409949.5:17913|3
WTSGGERILIVGLVICFSKE
>FUSION-ENST00000486739.1:30523-ENST00000476851.1:111065|898
SWFRGGRSISSYWPSLK
>FUSION-ENST00000475947.7:648-ENST00000652379.1:25317|1026
MRYDPLNNIFANQKVFQ
>ENST00000336067.10|SNV-890-G-C|4
DPAPTKPLVLSLHGWTGTR
>ENST00000374282.8|SNV-9838-G-A|2
TKNSGYPLIIFSHGLGAFR
>FUSION-ENST00000486739.1:30523-ENST00000476851.1:111065|456
YRGSFSGLTKALR
>FUSION-ENST00000475947.7:648-ENST00000652379.1:25317|318
YYRLDGLVRPSDRPRR
>FUSION-ENST00000651071.1:4527-ENST00000252934.10:135161|206
MAPRQSFAINHSSMAAELR
>FUSION-ENST00000651071.1:4527-ENST00000252934.10:135161|11
WPAQLCLAGVGTVT
>ENST00000357039.9|SNV-17760-G-C|2
CGTEVHSLQPLKSGIDMSEVNAL
>FUSION-ENST00000486739.1:30523-ENST00000476851.1:111065|237
VFFGGFSFKGK
>FUSION-ENST00000486739.1:30523-ENST00000476851.1:111065|216
MKHRAVTDR
>FUSION-ENST00000619625.4:17836-ENST00000484331.5:59751|36
MLKIGLFDLKS
>ENST00000476510.5|SNV-3407-G-A|1
SRPCTGWQRRLEQT
>FUSION-ENST00000653385.1:10047-ENST00000648707.1:22789|182
MAPLHSNLGDR
>FUSION-ENST00000579957.1:25172-ENST00000584516.5:17446|54
SFPASRKR
>ENST00000471929.1|SNV-44825-G-A|7
KHCMVWKLQR
>FUSION-ENST00000254900.9:8642-ENST00000360541.10:32607|19
ATDAAYQEEKILYLTPEQEK
>FUSION-ENST00000475947.7:648-ENST00000652379.1:25317|245
GKKPGSLAWSR
>FUSION-ENST00000486739.1:30523-ENST00000476851.1:111065|897
GGRSISSYWPSLK
>FUSION-ENST00000651071.1:4527-ENST00000252934.10:135161|59
CIHWRKVNSN
>FUSION-ENST00000369851.7:37731-ENST00000648569.1:4217|2
NRANRICVYM
>FUSION-ENST00000494215.1:38806-ENST00000461371.5:6869|323
DQPGQHGETPSLLK
>ENST00000461945.1|SNV-170850-C-G|2
KVSMERSER
>FUSION-ENST00000649671.1:49636-ENST00000438028.5:2967|65
NGVPGRTGCK
>FUSION-ENST00000619625.4:17836-ENST00000484331.5:59751|52
SSLKQMIAEQR
>FUSION-ENST00000579957.1:25172-ENST00000584516.5:17446|80
RSCYVAQAGLELLVSSNSPSSAS
>FUSION-ENST00000639899.1:148536-ENST00000474421.1:4913|41
VTSAGSKSL
>FUSION-ENST00000619625.4:17836-ENST00000484331.5:59751|98
MGEGLGLRR
>ENST00000380739.6|SNV-4025-C-T|2
TYGADLASVDFQHVSEDAR
>FUSION-ENST00000639899.1:148536-ENST00000474421.1:4913|261
MWDHCLLGLPLSTLST
>FUSION-ENST00000475947.7:648-ENST00000652379.1:25317|783
IVTFKVSHFVIQKYTDSPK
>FUSION-ENST00000653385.1:10047-ENST00000648707.1:22789|139
MRQSHAPYPPHLIK
>FUSION-ENST00000567737.1:459-ENST00000563613.1:46892|297
SFPKMLGN
>FUSION-ENST00000486739.1:30523-ENST00000476851.1:111065|834
VLPYWPGWSRTRDLK
>FUSION-ENST00000475947.7:648-ENST00000652379.1:25317|901
AQDADSFFAVVR
>FUSION-ENST00000639899.1:148536-ENST00000474421.1:4913|264
TMGPSMWDHCLLGLPLSTLST
>FUSION-ENST00000368365.5:6883-ENST00000423208.2:43105|13
MLQATGGKDCLILLCKSNR
>FUSION-ENST00000486739.1:30523-ENST00000476851.1:111065|134
MPWRGLCMIYRIQNQR
>FUSION-ENST00000653385.1:10047-ENST00000648707.1:22789|423
GQEIETILANTVKPRLY
>ENST00000654456.1|SNV-680-G-T|3
RYSGVTKSR
>FUSION-ENST00000438393.5:40123-ENST00000413817.8:8009|1
HTTSATCTSGR
>FUSION-ENST00000639899.1:148536-ENST00000474421.1:4913|290
MYRHCLAWPGSE
>FUSION-ENST00000619625.4:17836-ENST00000484331.5:59751|129
REWGWYSVVPHPSK
>FUSION-ENST00000619625.4:17836-ENST00000484331.5:59751|169
GIGSPRIDWVRN
>FUSION-ENST00000653385.1:10047-ENST00000648707.1:22789|525
MNYVPFIWDCLEK
>FUSION-ENST00000653385.1:10047-ENST00000648707.1:22789|361
MSRGQSASLLSFCCVR
>FUSION-ENST00000475947.7:648-ENST00000652379.1:25317|1324
ILSDTALTTRVMK
>FUSION-ENST00000567737.1:459-ENST00000563613.1:46892|342
MVKLKWTGGLSVIMILNSIINT
>FUSION-ENST00000639899.1:148536-ENST00000474421.1:4913|114
NSPDSHSSNKYVLYAR
>FUSION-ENST00000486739.1:30523-ENST00000476851.1:111065|1073
MGFHRLGQAGLELLTL
>FUSION-ENST00000567737.1:459-ENST00000563613.1:46892|386
ESYYYYYYF
>FUSION-ENST00000486739.1:30523-ENST00000476851.1:111065|1169
EAVLTRGI
>FUSION-ENST00000567737.1:459-ENST00000563613.1:46892|14
MDAGKMLKLQVYR
>FUSION-ENST00000619625.4:17836-ENST00000484331.5:59751|51
SSLKQMIAEQRVSCQRPLK
>FUSION-ENST00000486739.1:30523-ENST00000476851.1:111065|1290
ARSWLTIISACR
>FUSION-ENST00000475947.7:648-ENST00000652379.1:25317|160
GQSVLRDGR
>FUSION-ENST00000475947.7:648-ENST00000652379.1:25317|793
GVPWSVYHRTVHVR
>FUSION-ENST00000579957.1:25172-ENST00000584516.5:17446|103
YKGSSFSTSLPVLILFHF
>FUSION-ENST00000475947.7:648-ENST00000652379.1:25317|1426
MPAWPKETLLESETQRAPSSDLID
>FUSION-ENST00000639899.1:148536-ENST00000474421.1:4913|112
YVLYARHYAIVLFHLHK
>FUSION-ENST00000486739.1:30523-ENST00000476851.1:111065|1548
SGSELQSPNSFCPLTLAR
>FUSION-ENST00000486739.1:30523-ENST00000476851.1:111065|1532
NSTLICLR
>FUSION-ENST00000639899.1:148536-ENST00000474421.1:4913|111
SGNYAQNQVMGR
>FUSION-ENST00000618057.4:145707-ENST00000579835.5:182590|5
DSNFRWQNAWKLR
>FUSION-ENST00000653385.1:10047-ENST00000648707.1:22789|480
IEMSVLK
>FUSION-ENST00000475947.7:648-ENST00000652379.1:25317|1133
EAQVHLI
>FUSION-ENST00000486739.1:30523-ENST00000476851.1:111065|1461
KACWCLAVVLRGR
>FUSION-ENST00000567737.1:459-ENST00000563613.1:46892|454
VNSINYYLS
>FUSION-ENST00000504956.5:13570-ENST00000316707.10:122215|5
MAFTERVNSSGNRTSSK
>FUSION-ENST00000486739.1:30523-ENST00000476851.1:111065|366
PSTIFVLPVPQALVK
>FUSION-ENST00000639899.1:148536-ENST00000474421.1:4913|269
SSLGLSDTQDR
>FUSION-ENST00000475947.7:648-ENST00000652379.1:25317|319
YYRLDGLVRPSDRPR
>FUSION-ENST00000486739.1:30523-ENST00000476851.1:111065|1715
SGSGPCFPFHVLSGRLCR
>ENST00000351436.8|SNV-932-C-T|1
WDLLPPRTPPYQGTGQQHRQR
>FUSION-ENST00000264968.7:52829-ENST00000662898.1:6315|1
EASEETSPADSLNSDFQPPEL
>FUSION-ENST00000475947.7:648-ENST00000652379.1:25317|58
TTTPADFYVVSHVFR
>FUSION-ENST00000475947.7:648-ENST00000652379.1:25317|509
VCPGVDQR
>FUSION-ENST00000486739.1:30523-ENST00000476851.1:111065|1325
PIIPALWEAEAEGSLEPRSSRPA
>FUSION-ENST00000619625.4:17836-ENST00000484331.5:59751|275
MHTPDTITHSYSQESK
>FUSION-ENST00000567737.1:459-ENST00000563613.1:46892|99
RPPGEAPESGRR
>FUSION-ENST00000639899.1:148536-ENST00000474421.1:4913|250
IWARPWFAAITQPAGVHSGAQ
>FUSION-ENST00000486739.1:30523-ENST00000476851.1:111065|514
RAFFPPPLR
>FUSION-ENST00000567737.1:459-ENST00000563613.1:46892|100
RPPGEAPESGR
>ENST00000497211.1|SNV-4009-A-G|5
MEKMDQTQLGHLALKPKQPWHLTR
>FUSION-ENST00000486739.1:30523-ENST00000476851.1:111065|1451
MLGMGSLSAQSGRY
>FUSION-ENST00000653385.1:10047-ENST00000648707.1:22789|368
MSAGKTR
>FUSION-ENST00000653385.1:10047-ENST00000648707.1:22789|279
MRGWGPVPR
>FUSION-ENST00000639899.1:148536-ENST00000474421.1:4913|103
EPDVESITFPSS
>FUSION-ENST00000486739.1:30523-ENST00000476851.1:111065|1604
YPAAEGAQSGETAPGARGAR
>FUSION-ENST00000397472.6:7175-ENST00000528581.5:44559|16
HWQHFPVEEIFLACGFKVYIQTLK
>FUSION-ENST00000475947.7:648-ENST00000652379.1:25317|4
MIIIIVGVISR
>FUSION-ENST00000475947.7:648-ENST00000652379.1:25317|642
PPRPLEVLG
>FUSION-ENST00000475947.7:648-ENST00000652379.1:25317|840
MRPCHRQAGR
>FUSION-ENST00000579957.1:25172-ENST00000584516.5:17446|244
GWTAGPEEQMVWLEGR
>FUSION-ENST00000262741.10:52395-ENST00000486716.5:33514|1
DSSVSLQDAEWYWGDISRDGQ
>ENST00000330636.8|SNV-254-G-A|3
AQVLSLYRAILRESK
>FUSION-ENST00000579957.1:25172-ENST00000584516.5:17446|129
CISLGLMTLSISDISATPLEK
>FUSION-ENST00000486739.1:30523-ENST00000476851.1:111065|569
LHHCTPAWVTELDSISKKK
>ENST00000349792.9|SNV-44205-C-T|2
FGSSFSR
>FUSION-ENST00000494215.1:38806-ENST00000461371.5:6869|109
MWCTCTIQALWRKS
>FUSION-ENST00000475947.7:648-ENST00000652379.1:25317|519
LPAPALETRAGPLRVAR
>FUSION-ENST00000486739.1:30523-ENST00000476851.1:111065|163
EKCSESCQEQYCHHRC
>FUSION-ENST00000494215.1:38806-ENST00000461371.5:6869|148
MTDRDSISKK
>FUSION-ENST00000494215.1:38806-ENST00000461371.5:6869|124
NFTYLPRR
>FUSION-ENST00000653385.1:10047-ENST00000648707.1:22789|24
QEDRLSPGI
>FUSION-ENST00000486739.1:30523-ENST00000476851.1:111065|156
YAGAPASKEVEEDR
>FUSION-ENST00000486739.1:30523-ENST00000476851.1:111065|154
YAGAPASKEVEEDRK
>FUSION-ENST00000567737.1:459-ENST00000563613.1:46892|200
VKMVCLMLYVFTKIK
>FUSION-ENST00000475947.7:648-ENST00000652379.1:25317|184
AHTRPSPAVESGRER
>FUSION-ENST00000486739.1:30523-ENST00000476851.1:111065|415
QESWRTSGCLAMWAEAGKWGR
>ENST00000289166.6|SNV-6683-G-A|6
YACLVTLHRVVNK
>FUSION-ENST00000486739.1:30523-ENST00000476851.1:111065|1586
EEVTTAPSREQQS
>FUSION-ENST00000475947.7:648-ENST00000652379.1:25317|1521
VAGMTEMSHRAR
>FUSION-ENST00000486739.1:30523-ENST00000476851.1:111065|956
VSSSSRLALRSSGYNSLK
>FUSION-ENST00000206544.8:3641-ENST00000355349.4:1920|562
MRTAMGDSEMAVFGAAAPYLRK
>FUSION-ENST00000619625.4:17836-ENST00000484331.5:59751|193
MYIYHWVIKLY
>FUSION-ENST00000639899.1:148536-ENST00000474421.1:4913|10
PKQRKPTDIHHLAQHSR
>FUSION-ENST00000486739.1:30523-ENST00000476851.1:111065|1108
MLARLLLNS
>FUSION-ENST00000475947.7:648-ENST00000652379.1:25317|1431
RERLPVISLTDLETASR
>FUSION-ENST00000264968.7:52829-ENST00000662898.1:6315|3
HTQRDDHVEMQGEDSSYRPGR
>FUSION-ENST00000494215.1:38806-ENST00000461371.5:6869|17
MTLHSSLGEK
>FUSION-ENST00000486739.1:30523-ENST00000476851.1:111065|102
AILTLHRR
>ENST00000328736.7|SNV-75501-G-T|2
NSIEVAWLSHGLEGLRLK
>FUSION-ENST00000651071.1:4527-ENST00000252934.10:135161|210
MLLVARTGR
>FUSION-ENST00000475947.7:648-ENST00000652379.1:25317|1086
MWSVGQRGDQEGRRPDR
>FUSION-ENST00000475947.7:648-ENST00000652379.1:25317|933
MLIASLPW
>FUSION-ENST00000475947.7:648-ENST00000652379.1:25317|1360
VDLVSCLFHHHHHHRR
>ENST00000344862.9|INDEL-3782-A-AA|3
SVLRRWK
>FUSION-ENST00000475947.7:648-ENST00000652379.1:25317|288
VKAGALAGR
>FUSION-ENST00000475947.7:648-ENST00000652379.1:25317|1090
DGDFHPQGPH
>FUSION-ENST00000494215.1:38806-ENST00000461371.5:6869|302
VAHTCNLSTLGGR
>FUSION-ENST00000486739.1:30523-ENST00000476851.1:111065|158
YAGAPASK
>FUSION-ENST00000475947.7:648-ENST00000652379.1:25317|587
CASGPAAGVGLPGPVDQR
>FUSION-ENST00000649671.1:49636-ENST00000438028.5:2967|66
MNGVPGRTGCK
>ENST00000644480.2|SNV-14951-G-T|2
TELIVLVELSPMQKK
>FUSION-ENST00000486739.1:30523-ENST00000476851.1:111065|1456
DRSLLIPK
>FUSION-ENST00000486739.1:30523-ENST00000476851.1:111065|1485
YGYSCHRGMR
>FUSION-ENST00000486739.1:30523-ENST00000476851.1:111065|1393
QESPGEGGLQREAAQAQYCYFH
>FUSION-ENST00000653385.1:10047-ENST00000648707.1:22789|221
WVLSSRNSHGCCHTSSENPDFSR
>FUSION-ENST00000475947.7:648-ENST00000652379.1:25317|702
LFFSLVRGFLVFLRVFNPR
>FUSION-ENST00000486739.1:30523-ENST00000476851.1:111065|1110
WRGDPWSRF
>FUSION-ENST00000475947.7:648-ENST00000652379.1:25317|637
TFILRMKSVVFMCVNER
>FUSION-ENST00000475947.7:648-ENST00000652379.1:25317|1529
SFFLFSLDGVSLLSPRVEYDGGSR
>FUSION-ENST00000619625.4:17836-ENST00000484331.5:59751|201
MWRQDILHI
>FUSION-ENST00000579957.1:25172-ENST00000584516.5:17446|79
SCYVAQAGLELLVSSNSPSSAS
>FUSION-ENST00000475947.7:648-ENST00000652379.1:25317|1345
MSQSCTCMLER
>FUSION-ENST00000475947.7:648-ENST00000652379.1:25317|753
PRWTHHLK
>FUSION-ENST00000486739.1:30523-ENST00000476851.1:111065|221
MFSIFPPVRQGGIK
>FUSION-ENST00000532320.5:6496-ENST00000528581.5:44559|3
PAPLSRPCRTCSSSVAAGTSRH
>FUSION-ENST00000475947.7:648-ENST00000652379.1:25317|220
ESGSDPRIR
>FUSION-ENST00000653385.1:10047-ENST00000648707.1:22789|370
MAFLILASKMSAGKTR
>FUSION-ENST00000475947.7:648-ENST00000652379.1:25317|1364
PLSPPPPPPKMTARIG
>FUSION-ENST00000486739.1:30523-ENST00000476851.1:111065|247
CAPFLLSPFLGGLNLEV
>FUSION-ENST00000475947.7:648-ENST00000652379.1:25317|909
CQHLGLMD
>FUSION-ENST00000579957.1:25172-ENST00000584516.5:17446|60
NVRLKGFQCQAGSISLDSSFRPR
>FUSION-ENST00000475947.7:648-ENST00000652379.1:25317|309
MWRTEDPLPGAAR
>FUSION-ENST00000475947.7:648-ENST00000652379.1:25317|1490
VGRLGSDWTTPDR
>FUSION-ENST00000475947.7:648-ENST00000652379.1:25317|1436
EAPCLLGPK
>FUSION-ENST00000475947.7:648-ENST00000652379.1:25317|60
LQARTTTPADFYVVSHVFR
>FUSION-ENST00000494215.1:38806-ENST00000461371.5:6869|259
MYDKDSIL
>FUSION-ENST00000486739.1:30523-ENST00000476851.1:111065|750
MLMNLDEK
>FUSION-ENST00000639899.1:148536-ENST00000474421.1:4913|371
EVASKGLRNGQR
>ENST00000568221.1|SNV-2710-C-A|1
RMSSASSAAPGTSRACLMESR
>FUSION-ENST00000486739.1:30523-ENST00000476851.1:111065|831
MVFPESSLGTHECVCLFRAPGR
>FUSION-ENST00000486739.1:30523-ENST00000476851.1:111065|725
LATSIQFTSDLAGRAV
>FUSION-ENST00000486739.1:30523-ENST00000476851.1:111065|1645
MKHRMHQTLFSVS
>FUSION-ENST00000475947.7:648-ENST00000652379.1:25317|802
LILNRNLGR
>FUSION-ENST00000567737.1:459-ENST00000563613.1:46892|180
LGILYANEVGGRT
>FUSION-ENST00000475947.7:648-ENST00000652379.1:25317|504
VAFLGTGVR
>FUSION-ENST00000649671.1:49636-ENST00000438028.5:2967|33
AAAFSPSLSA
>FUSION-ENST00000486739.1:30523-ENST00000476851.1:111065|1483
YGYSCHRGMRFEQK
>FUSION-ENST00000651071.1:4527-ENST00000252934.10:135161|58
CISFFLLNVGDCFIYF
>FUSION-ENST00000486739.1:30523-ENST00000476851.1:111065|861
APLHSSLGDRAR
>FUSION-ENST00000502819.5:14365-ENST00000508118.1:24791|4
YINVGDLAREGKGHFGVR
>FUSION-ENST00000475947.7:648-ENST00000652379.1:25317|854
PRVTVAR
>FUSION-ENST00000294008.4:5133-ENST00000572288.1:122932|3
DPQEEMMAGNDLPFVR
>ENST00000338970.10|INDEL-4768-G-GCTGCTGCGGCTA|5
KAPGTKGTAAAAAAAAAAAAATK
>ENST00000553849.1|MNV-25444-GGCCTGG-G|4
METFPLLLLSLVLAEASESTMK
>FUSION-ENST00000649671.1:49636-ENST00000438028.5:2967|46
MERSWAGPAAMSSK
>FUSION-ENST00000475947.7:648-ENST00000652379.1:25317|1399
MIYLCTYFQTESRSGRGEAR
>FUSION-ENST00000651071.1:4527-ENST00000252934.10:135161|148
QPERWGFEQCLPNSER
>ENST00000376552.7|MNV-148379-ACC-A|1
CVGSAQPDLGEAIPGPHRWSQLY
>FUSION-ENST00000486739.1:30523-ENST00000476851.1:111065|489
MAGQWHTPVNPALWEAETGR
>FUSION-ENST00000486739.1:30523-ENST00000476851.1:111065|971
MLCAQKI
>FUSION-ENST00000619625.4:17836-ENST00000484331.5:59751|32
IGLFDLKS
>FUSION-ENST00000475947.7:648-ENST00000652379.1:25317|176
RVGGPLR
>FUSION-ENST00000475947.7:648-ENST00000652379.1:25317|315
LDGLVRPSDRPRRGRPTALAER
>FUSION-ENST00000567737.1:459-ENST00000563613.1:46892|28
KIQELAGR
>FUSION-ENST00000486739.1:30523-ENST00000476851.1:111065|1160
SSCNHNSR
>FUSION-ENST00000639899.1:148536-ENST00000474421.1:4913|384
ALGTLCPSTLDVRLVLLFWAELQGS
>FUSION-ENST00000579957.1:25172-ENST00000584516.5:17446|240
MVWLEGRR
>FUSION-ENST00000619625.4:17836-ENST00000484331.5:59751|241
QIACFQGMEAGARGMEN
>FUSION-ENST00000486739.1:30523-ENST00000476851.1:111065|1257
NPRNSPL
>FUSION-ENST00000653385.1:10047-ENST00000648707.1:22789|465
MAELTLGLEGDRETWAGKE
>FUSION-ENST00000474233.1:145707-ENST00000579835.5:182590|9
EARICLALGGGK
>FUSION-ENST00000486739.1:30523-ENST00000476851.1:111065|1728
MCCQVGDTQYQGCLGPSR
>FUSION-ENST00000328453.9:49636-ENST00000438028.5:2967|8
SCPTSMGIARWLGLQYREGR
>FUSION-ENST00000486739.1:30523-ENST00000476851.1:111065|1579
ALGCRGAAGR
>FUSION-ENST00000639899.1:148536-ENST00000474421.1:4913|404
MRATLTF
>FUSION-ENST00000475947.7:648-ENST00000652379.1:25317|269
MPGQGEARGNSGGGP
>FUSION-ENST00000486739.1:30523-ENST00000476851.1:111065|1082
VAGTTGTRHHAR
>FUSION-ENST00000475947.7:648-ENST00000652379.1:25317|1457
LGPGVRDQAGR
>FUSION-ENST00000653385.1:10047-ENST00000648707.1:22789|187
MWDFQILRHGYTALWEAEVGGS
>ENST00000376552.7|MNV-148379-ACC-A|4
RQHRCVGSAQPDLGEAIPGPHR
>FUSION-ENST00000475947.7:648-ENST00000652379.1:25317|764
MPVIPSLWDAEVDASPEVGSWR
>FUSION-ENST00000579957.1:25172-ENST00000584516.5:17446|142
LSLSKCWDYR
>FUSION-ENST00000475947.7:648-ENST00000652379.1:25317|648
IDVGVCVIQINTHRSIKK
>FUSION-ENST00000619625.4:17836-ENST00000484331.5:59751|136
MFSLEQSPIHFKKLWDR
>FUSION-ENST00000475947.7:648-ENST00000652379.1:25317|836
QAGRQAGR
>FUSION-ENST00000567737.1:459-ENST00000563613.1:46892|276
ALSWGDR
>FUSION-ENST00000579957.1:25172-ENST00000584516.5:17446|277
GEVHSGPK
>FUSION-ENST00000619625.4:17836-ENST00000484331.5:59751|42
VSCQRPLKIGPFR
>FUSION-ENST00000653385.1:10047-ENST00000648707.1:22789|538
GAGKVALR
>FUSION-ENST00000486739.1:30523-ENST00000476851.1:111065|832
VFPESSLGTHECVCLFR
>FUSION-ENST00000486739.1:30523-ENST00000476851.1:111065|1544
CCRNFDGGSRRPR
>FUSION-ENST00000567737.1:459-ENST00000563613.1:46892|480
DIEFLNVGDCRVFCSLTFGR
>FUSION-ENST00000651071.1:4527-ENST00000252934.10:135161|64
MGVISSPAINDWERNINFSLVDFR
>FUSION-ENST00000475947.7:648-ENST00000652379.1:25317|647
LVSNSRPPVMR
>ENST00000326648.4|INDEL-214306-C-CA|2
KEGIFKGT
>FUSION-ENST00000639899.1:148536-ENST00000474421.1:4913|131
APAHLDSAPASIQVECPK
>FUSION-ENST00000494215.1:38806-ENST00000461371.5:6869|184
MLNIYSP
>FUSION-ENST00000475947.7:648-ENST00000652379.1:25317|1105
MFTILHHDILFSR
>FUSION-ENST00000475947.7:648-ENST00000652379.1:25317|951
IESQYRVPVADR
>FUSION-ENST00000639899.1:148536-ENST00000474421.1:4913|11
MPKQRKPTDIHHLAQHSR
>FUSION-ENST00000475947.7:648-ENST00000652379.1:25317|1129
NKDPILKSGVASPSTVSK
>FUSION-ENST00000486739.1:30523-ENST00000476851.1:111065|819
MSREGWAHFGKDR
>FUSION-ENST00000651071.1:4527-ENST00000252934.10:135161|87
MSGWLVYFYNCVIFSYELIWIRYLW
>FUSION-ENST00000494215.1:38806-ENST00000461371.5:6869|251
MFWGILVSYL
>FUSION-ENST00000494215.1:38806-ENST00000461371.5:6869|309
SNQETILKR
>FUSION-ENST00000475947.7:648-ENST00000652379.1:25317|322
SLPFVHTARR
>FUSION-ENST00000567737.1:459-ENST00000563613.1:46892|146
PSVFCWDPDGDVRQSNHRV
>FUSION-ENST00000475947.7:648-ENST00000652379.1:25317|779
YTDSPKTQK
>FUSION-ENST00000651071.1:4527-ENST00000252934.10:135161|114
MDSISMVGLWGSKLFR
>FUSION-ENST00000486739.1:30523-ENST00000476851.1:111065|1310
MSATTPV
>FUSION-ENST00000475947.7:648-ENST00000652379.1:25317|838
PCHRQAGR
>FUSION-ENST00000381246.6:9237-ENST00000469684.1:10239|3
SKRLIALPTLTPVINMESVDIQP
>FUSION-ENST00000668333.1:648-ENST00000652379.1:25317|1533
DPPASASRSAVMTRVGTVR
>FUSION-ENST00000486739.1:30523-ENST00000476851.1:111065|944
SWALDWKR
>FUSION-ENST00000567737.1:459-ENST00000563613.1:46892|258
MGFWNRKK
>FUSION-ENST00000639899.1:148536-ENST00000474421.1:4913|273
AISGPQSLGK
>FUSION-ENST00000475947.7:648-ENST00000652379.1:25317|908
MPKCCRVDLHAFDSVILNPPNL
>ENST00000314358.10|SNV-39496-G-C|2
LGPNGQRSAELLLGK
>ENST00000484423.5|INDEL-2856-C-CG|1
VDGSTSSWPRLCTS
>FUSION-ENST00000494215.1:38806-ENST00000461371.5:6869|321
MVKPLLY
>FUSION-ENST00000579957.1:25172-ENST00000584516.5:17446|137
SCQIAFHSGCIILCFYQQCTR
>FUSION-ENST00000579957.1:25172-ENST00000584516.5:17446|30
DLGSLESPPPRFK
>FUSION-ENST00000486739.1:30523-ENST00000476851.1:111065|406
WGRARSCGK
>ENST00000306862.7|INDEL-8998-A-AA|5
LVEKNWQNLYTWKFTR
>FUSION-ENST00000639899.1:148536-ENST00000474421.1:4913|282
YVQTLPGLAWLR
>FUSION-ENST00000225388.9:366-ENST00000577218.1:20472|6
HSSESFAAHTILSK
>FUSION-ENST00000579957.1:25172-ENST00000584516.5:17446|238
MVWLEGRRLRPEEESR
>FUSION-ENST00000475947.7:648-ENST00000652379.1:25317|874
MGESETE
>FUSION-ENST00000475947.7:648-ENST00000652379.1:25317|295
LHLRLNTGTRPIVNKYR
>FUSION-ENST00000579957.1:25172-ENST00000584516.5:17446|270
TMATKLPGPGVRR
>FUSION-ENST00000475947.7:648-ENST00000652379.1:25317|285
GGIPRPLQSAEGAPPAR
>FUSION-ENST00000475947.7:648-ENST00000652379.1:25317|1347
GTGDAEACLREEGWK
>FUSION-ENST00000486739.1:30523-ENST00000476851.1:111065|768
MLISFDLLVLLLRI
>FUSION-ENST00000486739.1:30523-ENST00000476851.1:111065|659
GSIYRCCGASFVK
>FUSION-ENST00000474233.1:145707-ENST00000579835.5:182590|7
ICLALGGGK
>FUSION-ENST00000486739.1:30523-ENST00000476851.1:111065|231
SPCDPSP
>FUSION-ENST00000658528.1:17836-ENST00000484331.5:59751|35
DKYTTGAIQRR
>FUSION-ENST00000475947.7:648-ENST00000652379.1:25317|136
EGPVPWKASR
>FUSION-ENST00000556677.1:74324-ENST00000409949.5:17913|1
ILIVGLVICFSKE
>FUSION-ENST00000649671.1:49636-ENST00000438028.5:2967|52
ARGHSCCNPR
>ENST00000463514.2|INDEL-2856-C-CG|1
EAGGCMDSEHMVMSFRVS
>ENST00000369400.2|SNV-1413-G-A|4
IVEDNEKCDCGSTEECQKDR
>FUSION-ENST00000475947.7:648-ENST00000652379.1:25317|1293
SGSRLSSR
>FUSION-ENST00000579957.1:25172-ENST00000584516.5:17446|191
MVEQPVIFPESNSR
>FUSION-ENST00000486739.1:30523-ENST00000476851.1:111065|759
MKIMLFLGKMLMNLDEK
>FUSION-ENST00000486739.1:30523-ENST00000476851.1:111065|408
MWAEAGKWGRAR
>FUSION-ENST00000653385.1:10047-ENST00000648707.1:22789|38
GQSPHEEK
>FUSION-ENST00000619625.4:17836-ENST00000484331.5:59751|92
MPYSLCIL
>FUSION-ENST00000651071.1:4527-ENST00000252934.10:135161|104
LFRDMRGPQIFGENFLIVPNPGLR
>FUSION-ENST00000639899.1:148536-ENST00000474421.1:4913|300
AEGPACRFTCTECPHWGSQIPK
>FUSION-ENST00000475947.7:648-ENST00000652379.1:25317|571
SLCRDPFWR
>FUSION-ENST00000673918.1:3832-ENST00000382276.8:126295|20
VAASMPYSRRPAVKILAWFPSR
>FUSION-ENST00000486739.1:30523-ENST00000476851.1:111065|257
CLGWSLNSCAQALLLPQPSK
>FUSION-ENST00000475947.7:648-ENST00000652379.1:25317|84
VILLSTR
>FUSION-ENST00000639899.1:148536-ENST00000474421.1:4913|56
MAWPQTSS
>FUSION-ENST00000658528.1:17836-ENST00000484331.5:59751|31
YTTGAIQRRCGYNLHSTER
>FUSION-ENST00000486739.1:30523-ENST00000476851.1:111065|1323
WQDPFSVK
>FUSION-ENST00000486739.1:30523-ENST00000476851.1:111065|553
MASFKGAGVDSVGSYHLKHVFFIF
>FUSION-ENST00000486739.1:30523-ENST00000476851.1:111065|165
EKCSESCQEQYCHHR
>FUSION-ENST00000567737.1:459-ENST00000563613.1:46892|410
VNFMFCGFCLNKKK
>FUSION-ENST00000619625.4:17836-ENST00000484331.5:59751|85
ILRDPLQGTK
>FUSION-ENST00000639899.1:148536-ENST00000474421.1:4913|305
AQPLLILAPRHGGR
>FUSION-ENST00000639899.1:148536-ENST00000474421.1:4913|421
MMYQACSVRVK
>FUSION-ENST00000653385.1:10047-ENST00000648707.1:22789|363
MRTEREQGGGWLVEVK
>FUSION-ENST00000486739.1:30523-ENST00000476851.1:111065|1212
VDLSLGEYNLMEWRFLR
>FUSION-ENST00000486739.1:30523-ENST00000476851.1:111065|912
AHVLLFEPWPTFLAFFLPLPLP
>FUSION-ENST00000486739.1:30523-ENST00000476851.1:111065|1277
YKLSLINQHFFR
>FUSION-ENST00000486739.1:30523-ENST00000476851.1:111065|176
LYPDPLPGALRVWPLLGGLQA
>FUSION-ENST00000486739.1:30523-ENST00000476851.1:111065|1587
EEVTTAPSR
>FUSION-ENST00000475947.7:648-ENST00000652379.1:25317|1340
SQSCTCMLERQIKVR
>FUSION-ENST00000619625.4:17836-ENST00000484331.5:59751|216
MKTVLIIEHCECIQYH
>FUSION-ENST00000475947.7:648-ENST00000652379.1:25317|164
MGAARRPVR
>FUSION-ENST00000475947.7:648-ENST00000652379.1:25317|356
MFSLIKNESRR
>FUSION-ENST00000486739.1:30523-ENST00000476851.1:111065|1585
MWRAGLGR
>FUSION-ENST00000486739.1:30523-ENST00000476851.1:111065|787
SLRPAWPTWRNPISTK
>FUSION-ENST00000475947.7:648-ENST00000652379.1:25317|490
LPGPAGLLFSR
>FUSION-ENST00000639899.1:148536-ENST00000474421.1:4913|179
MATSVSQKLALMAPWTPDLRGR
>FUSION-ENST00000639899.1:148536-ENST00000474421.1:4913|231
QCPFWQGK
>FUSION-ENST00000475947.7:648-ENST00000652379.1:25317|409
RAASGKPK
>FUSION-ENST00000475947.7:648-ENST00000652379.1:25317|311
KNAASCEN
>FUSION-ENST00000494215.1:38806-ENST00000461371.5:6869|28
ETRIGENKFLNPAK
>FUSION-ENST00000486739.1:30523-ENST00000476851.1:111065|699
DWSLFFCDQIEVGPCGWRCARVR
>FUSION-ENST00000486739.1:30523-ENST00000476851.1:111065|1341
LEALFYISLYPQVWCPTHSK
>FUSION-ENST00000475947.7:648-ENST00000652379.1:25317|1500
LPSDPPAK
>FUSION-ENST00000475947.7:648-ENST00000652379.1:25317|1068
SLWKDAR
>FUSION-ENST00000475947.7:648-ENST00000652379.1:25317|227
SEGTGDGLR
>FUSION-ENST00000494215.1:38806-ENST00000461371.5:6869|138
TSSLRKE
>ENST00000563200.5|SNV-8869-A-G|5
MEGYKWHFNETVLTVWSAPNCCYR
>FUSION-ENST00000651071.1:4527-ENST00000252934.10:135161|68
AEKDTFHGFLLL
>ENST00000370794.7|SNV-31507-G-A|4
DRDSISETVNLNNQETVK
>FUSION-ENST00000486739.1:30523-ENST00000476851.1:111065|1421
LFCSLVPGVCHGHSDR
>FUSION-ENST00000639899.1:148536-ENST00000474421.1:4913|284
SRYVQTLPGLAWLR
>FUSION-ENST00000486739.1:30523-ENST00000476851.1:111065|459
MYRGSFSGLTK
>FUSION-ENST00000486739.1:30523-ENST00000476851.1:111065|579
ASEGPEVKCHLYDLGRAV
>FUSION-ENST00000567737.1:459-ENST00000563613.1:46892|163
IAQNHYL
>FUSION-ENST00000649671.1:49636-ENST00000438028.5:2967|80
MECQAERDAKGK
>FUSION-ENST00000567737.1:459-ENST00000563613.1:46892|34
AFIVVSAGKSR
>ENST00000368298.2|SNV-53684-C-T|1
SAAVVVLPLTHPRHRVGAASPK
>ENST00000338970.10|INDEL-4768-G-GCTGCTGCGGCTA|2
GTAAAAAAAAAAAAATKVPAK
>FUSION-ENST00000475947.7:648-ENST00000652379.1:25317|1113
YPPPSLFLQKK
>FUSION-ENST00000486739.1:30523-ENST00000476851.1:111065|1447
MGSLSAQSGRY
>FUSION-ENST00000475947.7:648-ENST00000652379.1:25317|1448
MTGGRHHACLAQR
>FUSION-ENST00000567737.1:459-ENST00000563613.1:46892|31
MAKLHFYKK
>FUSION-ENST00000486739.1:30523-ENST00000476851.1:111065|1457
RDRSLLIPK
>FUSION-ENST00000639899.1:148536-ENST00000474421.1:4913|221
SSGLGEARGQRSPE
>FUSION-ENST00000639899.1:148536-ENST00000474421.1:4913|173
MAPWTPDLR
>FUSION-ENST00000639899.1:148536-ENST00000474421.1:4913|61
MPQSFLSPNQGSSHYDR
>FUSION-ENST00000486739.1:30523-ENST00000476851.1:111065|179
RLYPDPLPGALR
>FUSION-ENST00000567737.1:459-ENST00000563613.1:46892|234
AKPCLYK
>FUSION-ENST00000651071.1:4527-ENST00000252934.10:135161|53
MPITLPAHHFLTFHPARWR
>FUSION-ENST00000475947.7:648-ENST00000652379.1:25317|835
QAGRQAGRK
>FUSION-ENST00000579957.1:25172-ENST00000584516.5:17446|92
MLARLVLNS
>ENST00000358984.9|SNV-68094-C-A|4
KVYLPNK
>FUSION-ENST00000486739.1:30523-ENST00000476851.1:111065|1324
MWQDPFSVK
>FUSION-ENST00000651071.1:4527-ENST00000252934.10:135161|258
LAQRQTFPASAGVK
>FUSION-ENST00000639899.1:148536-ENST00000474421.1:4913|119
GKIQDWGPRNSPDSHSSNK
>FUSION-ENST00000475947.7:648-ENST00000652379.1:25317|532
WRGWASGCARGSGLPVTR
>FUSION-ENST00000494215.1:38806-ENST00000461371.5:6869|101
MNTFRPEYDDVD
>FUSION-ENST00000475947.7:648-ENST00000652379.1:25317|1071
LYRTGELISGLGYLIETTYE
>FUSION-ENST00000653385.1:10047-ENST00000648707.1:22789|588
SRRADHLR
>ENST00000268933.8|SNV-5401-C-A|3
YGEDYSRSRGSPSSYNSYSSSPR
>FUSION-ENST00000639899.1:148536-ENST00000474421.1:4913|432
RAHSLLLQSWVENYAHNFTHKR
>FUSION-ENST00000475947.7:648-ENST00000652379.1:25317|1287
IRNGVRR
>FUSION-ENST00000486739.1:30523-ENST00000476851.1:111065|368
DTRTQGT
>FUSION-ENST00000619625.4:17836-ENST00000484331.5:59751|99
GEGLGLR
>FUSION-ENST00000651071.1:4527-ENST00000252934.10:135161|34
TLHCNERK
>FUSION-ENST00000494215.1:38806-ENST00000461371.5:6869|190
MLATHCYT
>FUSION-ENST00000619625.4:17836-ENST00000484331.5:59751|222
MVPFMLCIFTTG
>FUSION-ENST00000639899.1:148536-ENST00000474421.1:4913|187
KALGLLYPGPQLFLQGFMATSVSQK
>FUSION-ENST00000619625.4:17836-ENST00000484331.5:59751|46
IAEQRVSCQRPLK
>FUSION-ENST00000486739.1:30523-ENST00000476851.1:111065|260
CHHTWLIFVFFCR
>FUSION-ENST00000653385.1:10047-ENST00000648707.1:22789|252
GYTCFPVWREEGR
>FUSION-ENST00000668333.1:648-ENST00000652379.1:25317|1566
FPGSLSR
>FUSION-ENST00000567737.1:459-ENST00000563613.1:46892|332
MKITSFIYMVR
>FUSION-ENST00000486739.1:30523-ENST00000476851.1:111065|1687
EYHMIAFR
>FUSION-ENST00000328453.9:49636-ENST00000438028.5:2967|18
DVMSYFNGHSALARTPVP
>FUSION-ENST00000437600.9:190-ENST00000637698.1:139563|5
AANVGSMFQYWKRFDLQQLQVVTGK
>FUSION-ENST00000486739.1:30523-ENST00000476851.1:111065|1007
VGIHQVAKGVR
>FUSION-ENST00000486739.1:30523-ENST00000476851.1:111065|439
NCTTIELVPPK
>FUSION-ENST00000486739.1:30523-ENST00000476851.1:111065|1700
GIPFQAPSNGGWQA
>FUSION-ENST00000649671.1:49636-ENST00000438028.5:2967|50
QPAQHVQRPR
>FUSION-ENST00000653385.1:10047-ENST00000648707.1:22789|530
CLSSGTVWR
>FUSION-ENST00000494215.1:38806-ENST00000461371.5:6869|339
NLCSHLLIQLIQSQLLFFSFFQIK
>FUSION-ENST00000639899.1:148536-ENST00000474421.1:4913|420
MYQACSVRVK
>FUSION-ENST00000494215.1:38806-ENST00000461371.5:6869|26
MPVISALWEAEAGGSLGIR
>FUSION-ENST00000619625.4:17836-ENST00000484331.5:59751|55
MYKSSLK
>ENST00000471929.1|SNV-44825-G-A|2
VWKLQRTWR
>ENST00000645237.2|SNV-266863-G-A|6
ESLFYKMVQQLGKAEAAALTETTK
>ENST00000370801.8|SNV-50447-C-T|1
SEASNSSEEDSPIKSDKESVEQR
>FUSION-ENST00000494215.1:38806-ENST00000461371.5:6869|253
IAFYDKR
>FUSION-ENST00000651071.1:4527-ENST00000252934.10:135161|225
DPAGSSSSRSPVPEGGHR
>FUSION-ENST00000475947.7:648-ENST00000652379.1:25317|1039
VTSTHKVPTER
>FUSION-ENST00000486739.1:30523-ENST00000476851.1:111065|1109
GDPWSRF
>ENST00000622132.5|SNV-163318-C-T|1
FLWEIIGVVSQEPVLFATTIAENIR
>FUSION-ENST00000639899.1:148536-ENST00000474421.1:4913|394
YLCTAYPLPVILFK
>FUSION-ENST00000475947.7:648-ENST00000652379.1:25317|374
LECSKQAR
>FUSION-ENST00000619625.4:17836-ENST00000484331.5:59751|164
MKINLANIINNHGLLITSAR
>ENST00000277540.7|SNV-1428-G-A|2
KNTSAILDMK
>FUSION-ENST00000486739.1:30523-ENST00000476851.1:111065|753
LFLGKMLMNLDEK
>FUSION-ENST00000216267.12:40123-ENST00000413817.8:8009|21
LDAAGVSERLPAHRQGEK
>FUSION-ENST00000579957.1:25172-ENST00000584516.5:17446|85
MLPRLVLNSWSQAILLPQPLR
>FUSION-ENST00000486739.1:30523-ENST00000476851.1:111065|1083
VAGTTGTR
>FUSION-ENST00000639899.1:148536-ENST00000474421.1:4913|92
GRGSGSDGPAVDPCTLLGRGE
>FUSION-ENST00000486739.1:30523-ENST00000476851.1:111065|1649
GPCFPRQATMK
>FUSION-ENST00000579957.1:25172-ENST00000584516.5:17446|258
RTNGLAGR
>FUSION-ENST00000475947.7:648-ENST00000652379.1:25317|754
MPRWTHHLK
>ENST00000269214.10|INDEL-64807-A-AA|9
KSSWLPNCGTYPMGLQSYR
>FUSION-ENST00000486739.1:30523-ENST00000476851.1:111065|1068
DKEASGPHFK
>FUSION-ENST00000639899.1:148536-ENST00000474421.1:4913|438
MEQMRAHSLLLQSWVENYAHNFTHK
>ENST00000636805.1|INDEL-100868-C-CA|1
IESSCGRTDNS
>ENST00000400125.6|SNV-932-C-T|3
WDLLPPR
>FUSION-ENST00000486739.1:30523-ENST00000476851.1:111065|1013
RVGIHQVAK
>FUSION-ENST00000653385.1:10047-ENST00000648707.1:22789|400
CLRYNVGNK
>FUSION-ENST00000486739.1:30523-ENST00000476851.1:111065|679
INDSDSWPGNGWDLWKIGK
>FUSION-ENST00000475947.7:648-ENST00000652379.1:25317|759
NPVSIENTK
>FUSION-ENST00000567737.1:459-ENST00000563613.1:46892|224
MAHACSPSYLGG
>FUSION-ENST00000486739.1:30523-ENST00000476851.1:111065|1222
MLVVSTASMERWWKK
>ENST00000358064.3|SNV-283-G-T|1
LKTVTAMDVVYALKR
>FUSION-ENST00000486739.1:30523-ENST00000476851.1:111065|192
CFPVRFSGWLGTSLGWSAQALR
>FUSION-ENST00000649671.1:49636-ENST00000438028.5:2967|26
VGFPGQGLWC
>FUSION-ENST00000651071.1:4527-ENST00000252934.10:135161|243
CFFKNGSCRFFFLPVSGAGR
>FUSION-ENST00000653385.1:10047-ENST00000648707.1:22789|197
RSGVRDQSGQHSETPSLLK
>FUSION-ENST00000475947.7:648-ENST00000652379.1:25317|1131
NKDPILK
>FUSION-ENST00000579957.1:25172-ENST00000584516.5:17446|181
HLHYLFPTRFHPANR
>ENST00000264377.8|SNV-116551-G-A|1
QHIKQHADAVHLISRVTFHYK
>FUSION-ENST00000486739.1:30523-ENST00000476851.1:111065|636
QSSHLSLPSSWD
>ENST00000486103.6|MNV-10660-TGAT-T|14
CGYLFNMSS
>FUSION-ENST00000486739.1:30523-ENST00000476851.1:111065|106
SQSRAILTLHR
>FUSION-ENST00000653385.1:10047-ENST00000648707.1:22789|445
RICIRHAFK
>FUSION-ENST00000494215.1:38806-ENST00000461371.5:6869|30
TIVIKETRIGENK
>FUSION-ENST00000475947.7:648-ENST00000652379.1:25317|253
SVVRPGYR
>FUSION-ENST00000651071.1:4527-ENST00000252934.10:135161|128
MQRGSQKDGGLNNVSQIQR
>FUSION-ENST00000639899.1:148536-ENST00000474421.1:4913|85
MPGTMQLSYFISTR
>FUSION-ENST00000639899.1:148536-ENST00000474421.1:4913|87
MCFMPGTMQLSYFISTRNLMWK
>FUSION-ENST00000579957.1:25172-ENST00000584516.5:17446|73
MSHCTRPVVLLFNK
>FUSION-ENST00000486739.1:30523-ENST00000476851.1:111065|1725
SPHPRPSLNSRMTLALQK
>FUSION-ENST00000653385.1:10047-ENST00000648707.1:22789|74
DKQSLIIIIARTSWVWR
>FUSION-ENST00000475947.7:648-ENST00000652379.1:25317|608
YTSLYKEGIVDKDVYFTYEK
>FUSION-ENST00000651071.1:4527-ENST00000252934.10:135161|2
SALSPRK
>ENST00000486103.6|MNV-10660-TGAT-T|4
MWIFVQYVKLNFR
>FUSION-ENST00000567737.1:459-ENST00000563613.1:46892|498
DFCVDLR
>FUSION-ENST00000567737.1:459-ENST00000563613.1:46892|318
ALLIFVKK
>FUSION-ENST00000486739.1:30523-ENST00000476851.1:111065|1228
RSGDGDHPG
>ENST00000336067.10|SNV-890-G-C|1
KSYVSSLLAHYLFQGGLRSPR
>FUSION-ENST00000619625.4:17836-ENST00000484331.5:59751|270
EDYLAIKRE
>FUSION-ENST00000475947.7:648-ENST00000652379.1:25317|1207
GERGGER
>FUSION-ENST00000639899.1:148536-ENST00000474421.1:4913|72
ASHSPAHR
>FUSION-ENST00000486739.1:30523-ENST00000476851.1:111065|1058
MVCEGDK
>FUSION-ENST00000579957.1:25172-ENST00000584516.5:17446|276
GEVHSGPKGTNPGFGDPSK
>FUSION-ENST00000475947.7:648-ENST00000652379.1:25317|454
GAAGPPSCLWRWDPAAVFSWWPGR
>FUSION-ENST00000619625.4:17836-ENST00000484331.5:59751|322
MYHNVHNHFSIDR
>FUSION-ENST00000653385.1:10047-ENST00000648707.1:22789|444
ICIRHAFK
>FUSION-ENST00000486739.1:30523-ENST00000476851.1:111065|1406
TVLESLACMVTVATGE
>FUSION-ENST00000651071.1:4527-ENST00000252934.10:135161|145
WGFEQCLPNSERQK
>FUSION-ENST00000567737.1:459-ENST00000563613.1:46892|462
LSVQYIIADY
>FUSION-ENST00000486739.1:30523-ENST00000476851.1:111065|616
MHLAQELRTQRPAENRR
>FUSION-ENST00000475947.7:648-ENST00000652379.1:25317|83
GTAGSDIWCMCLAEEPMGR
>FUSION-ENST00000486739.1:30523-ENST00000476851.1:111065|711
MCQTLLMSCDCR
>FUSION-ENST00000486739.1:30523-ENST00000476851.1:111065|60
ARAGSCAER
>FUSION-ENST00000475947.7:648-ENST00000652379.1:25317|438
SKPTRSAPLRPRPGGGR
>FUSION-ENST00000486739.1:30523-ENST00000476851.1:111065|1224
MLVVSTASMERWWK
>ENST00000357039.9|SNV-17760-G-C|1
SGIDMSEVNAL
>FUSION-ENST00000216267.12:40123-ENST00000413817.8:8009|22
LDAAGVSERLPAHR
>FUSION-ENST00000475947.7:648-ENST00000652379.1:25317|1499
TSTGCPGWAGWDQTGPPR
>FUSION-ENST00000639899.1:148536-ENST00000474421.1:4913|444
EREGEITMLCSR
>FUSION-ENST00000475947.7:648-ENST00000652379.1:25317|133
RRPVSSR
>FUSION-ENST00000567737.1:459-ENST00000563613.1:46892|396
MFSRFIHVVACISTSFLFNK
>FUSION-ENST00000475947.7:648-ENST00000652379.1:25317|882
MIQRDTR
>FUSION-ENST00000486739.1:30523-ENST00000476851.1:111065|155
MYAGAPASKEVEEDRK
>FUSION-ENST00000475947.7:648-ENST00000652379.1:25317|963
MCLLIHEYKR
>FUSION-ENST00000486739.1:30523-ENST00000476851.1:111065|1613
GNDAAGARLPSQGGGCRLGGR
>FUSION-ENST00000653385.1:10047-ENST00000648707.1:22789|468
AELTLGLEGDR
>FUSION-ENST00000475947.7:648-ENST00000652379.1:25317|339
SVMPLDVRGCTR
>FUSION-ENST00000486739.1:30523-ENST00000476851.1:111065|399
LARLVSNSWTQMIRPLWPPK
>FUSION-ENST00000486739.1:30523-ENST00000476851.1:111065|1546
CCRNFDGGSR
>FUSION-ENST00000579957.1:25172-ENST00000584516.5:17446|145
LVLNSCLLSRSTRLSLSK
>ENST00000475293.1|SNV-168431-C-T|3
VPDYAMIAEIVLYSCGFVTA
>FUSION-ENST00000651071.1:4527-ENST00000252934.10:135161|245
CFFKNGSCR
>ENST00000486103.6|MNV-10660-TGAT-T|10
EWLPARDSVQMWIFVQYVKLNFR
>FUSION-ENST00000475947.7:648-ENST00000652379.1:25317|815
KPVSFCNFFFFFFFLRRGFTVLPR
>FUSION-ENST00000475947.7:648-ENST00000652379.1:25317|916
VRLRDLGFLMAK
>FUSION-ENST00000494215.1:38806-ENST00000461371.5:6869|204
MVKCWPHIATPDV
>FUSION-ENST00000486739.1:30523-ENST00000476851.1:111065|1063
EASGPHFKVLMVCEGDK
>FUSION-ENST00000579957.1:25172-ENST00000584516.5:17446|70
SHCTRPVVLLFNKFCCSFFFFCK
>FUSION-ENST00000653385.1:10047-ENST00000648707.1:22789|508
MGGRNLPKN
>FUSION-ENST00000475947.7:648-ENST00000652379.1:25317|814
RGFTVLPR
>FUSION-ENST00000653385.1:10047-ENST00000648707.1:22789|199
LRWVDHEVRSSRPVWPTQ
>FUSION-ENST00000486739.1:30523-ENST00000476851.1:111065|1463
KACWCLAVVLR
>FUSION-ENST00000494215.1:38806-ENST00000461371.5:6869|100
NTFRPEYDDVD
>FUSION-ENST00000567737.1:459-ENST00000563613.1:46892|24
IQELAGRGGVRL
>FUSION-ENST00000486739.1:30523-ENST00000476851.1:111065|306
DNLGWGGDTG
>FUSION-ENST00000486739.1:30523-ENST00000476851.1:111065|1305
MDVCHHAR
>FUSION-ENST00000475947.7:648-ENST00000652379.1:25317|853
MPRVTVARTSPETLEISPLR
>FUSION-ENST00000486739.1:30523-ENST00000476851.1:111065|582
EKASEGPEVKCHLYDLGR
>FUSION-ENST00000486739.1:30523-ENST00000476851.1:111065|1188
WNRALSSRLECSGAI
>FUSION-ENST00000475947.7:648-ENST00000652379.1:25317|1369
MPLSPPPPPPK
>FUSION-ENST00000619625.4:17836-ENST00000484331.5:59751|290
KMAVCTHQIPSLILIHK
>FUSION-ENST00000486739.1:30523-ENST00000476851.1:111065|1618
IALRRGNDAAGAR
>ENST00000276500.4|SNV-29236-C-G|2
RTAEGGEPAGASSPAGR
>FUSION-ENST00000475947.7:648-ENST00000652379.1:25317|912
DLGFLMAKCQHLGLMD
>FUSION-ENST00000567737.1:459-ENST00000563613.1:46892|484
LVIVVSFAA
>FUSION-ENST00000486739.1:30523-ENST00000476851.1:111065|884
MKVLSHLVMRQSGQAVALPVPAR
>FUSION-ENST00000653385.1:10047-ENST00000648707.1:22789|613
MVSKTDFHQQR
>FUSION-ENST00000653385.1:10047-ENST00000648707.1:22789|541
WETHRSQSIKGAGK
>FUSION-ENST00000653385.1:10047-ENST00000648707.1:22789|11
MEHVRTSGNY
>ENST00000490349.5|SNV-78296-C-G|7
TAGKCLHSGR
>FUSION-ENST00000567737.1:459-ENST00000563613.1:46892|242
LTGSLFTVPR
>FUSION-ENST00000673918.1:3832-ENST00000382276.8:126295|8
QCLNVSLRR
>FUSION-ENST00000651071.1:4527-ENST00000252934.10:135161|108
MVGLWGSKLFR
>FUSION-ENST00000567737.1:459-ENST00000563613.1:46892|19
MPLHSSLGDRVRSY
>FUSION-ENST00000579957.1:25172-ENST00000584516.5:17446|241
MVWLEGR
>FUSION-ENST00000639899.1:148536-ENST00000474421.1:4913|356
PLPGLPSHRATE
>FUSION-ENST00000475947.7:648-ENST00000652379.1:25317|501
MVAFLGTGVRVARR
>FUSION-ENST00000639899.1:148536-ENST00000474421.1:4913|57
CVCVSLK
>FUSION-ENST00000486739.1:30523-ENST00000476851.1:111065|517
MGLLSWEFPEVSGHRGPS
>FUSION-ENST00000639899.1:148536-ENST00000474421.1:4913|183
MATSVSQK
>FUSION-ENST00000475947.7:648-ENST00000652379.1:25317|457
RGAAGPPSCLWR
>FUSION-ENST00000486739.1:30523-ENST00000476851.1:111065|1409
GQTCKIR
>FUSION-ENST00000475947.7:648-ENST00000652379.1:25317|16
MGFGVLSCCPR
>FUSION-ENST00000475947.7:648-ENST00000652379.1:25317|1067
MSLWKDARDSAK
>ENST00000275053.8|SNV-10219-A-G|5
QQCVLFLR
>FUSION-ENST00000475947.7:648-ENST00000652379.1:25317|680
SWLTAPSASR
>FUSION-ENST00000486739.1:30523-ENST00000476851.1:111065|1677
QLFLKAVLFFLHCTFCIYNVPLMS
>FUSION-ENST00000619625.4:17836-ENST00000484331.5:59751|40
IGPFRLLCWY
>FUSION-ENST00000486739.1:30523-ENST00000476851.1:111065|303
MPEKVSLGSAHERVT
>ENST00000447166.2|SNV-42843-C-G|2
SPTSTIDLQCGPSQSPAPVQVYIR
>FUSION-ENST00000486739.1:30523-ENST00000476851.1:111065|1411
AQSLAGTCVLPETRGQTCK
>FUSION-ENST00000567737.1:459-ENST00000563613.1:46892|334
FVRLTNLK
>FUSION-ENST00000475947.7:648-ENST00000652379.1:25317|71
YILPPFLHSLFINNFR
>FUSION-ENST00000486739.1:30523-ENST00000476851.1:111065|211
SEWSPES
>FUSION-ENST00000653385.1:10047-ENST00000648707.1:22789|273
GWGPVPRRAGLGR
>FUSION-ENST00000494215.1:38806-ENST00000461371.5:6869|110
WCTCTIQALWRK
>FUSION-ENST00000281924.6:5801-ENST00000409968.6:506988|102
ALWVSWFSIIVTLALAVAAFR
>FUSION-ENST00000475947.7:648-ENST00000652379.1:25317|255
SVAVLTCKSVVRPGYR
>FUSION-ENST00000486739.1:30523-ENST00000476851.1:111065|731
GRACVCV
>FUSION-ENST00000653385.1:10047-ENST00000648707.1:22789|347
GVSPEPDLELSASR
>ENST00000555699.5|SNV-36794-C-T|1
SMYLGDWYSVNWMEDSDVEDLTK
>FUSION-ENST00000475947.7:648-ENST00000652379.1:25317|616
CLCYTNKYTSLYKEGIVDK
>FUSION-ENST00000475947.7:648-ENST00000652379.1:25317|444
VPLVARSSPTWITVVILELIHADGR
>FUSION-ENST00000494215.1:38806-ENST00000461371.5:6869|177
VADTCNPSYWRG
>FUSION-ENST00000475947.7:648-ENST00000652379.1:25317|1137
TSYFLEIRRR
>FUSION-ENST00000494215.1:38806-ENST00000461371.5:6869|166
NEKFYLSP
>FUSION-ENST00000567737.1:459-ENST00000563613.1:46892|442
MLNIYSIQK
>FUSION-ENST00000486739.1:30523-ENST00000476851.1:111065|546
RLSLNSY
>FUSION-ENST00000567737.1:459-ENST00000563613.1:46892|52
TAIDTLALLHSQDPKR
>FUSION-ENST00000567737.1:459-ENST00000563613.1:46892|330
MKITSFIYMVRALLIFVK
>FUSION-ENST00000649671.1:49636-ENST00000438028.5:2967|70
MQRARCGGSCL
>FUSION-ENST00000658528.1:17836-ENST00000484331.5:59751|21
CGYNLHSTERS
>FUSION-ENST00000653385.1:10047-ENST00000648707.1:22789|212
MAPSTCAHCLGQEITGLR
>ENST00000563645.1|SNV-17167-G-A|1
DILLNWSMHNILWYLCGISAFLMQK
>FUSION-ENST00000486739.1:30523-ENST00000476851.1:111065|1258
KNPRNSPL
>FUSION-ENST00000486739.1:30523-ENST00000476851.1:111065|747
LMNLDEK
>FUSION-ENST00000653385.1:10047-ENST00000648707.1:22789|154
TLLTLSKIPPSEMSWVRAR
>FUSION-ENST00000639899.1:148536-ENST00000474421.1:4913|274
GQHAGSPALNVLTGALRYPRQR
>FUSION-ENST00000579957.1:25172-ENST00000584516.5:17446|69
EMIFFFFFFFLVSVHMGN
>FUSION-ENST00000567737.1:459-ENST00000563613.1:46892|475
VFCSLTFGRKGVELYYLK
>FUSION-ENST00000486739.1:30523-ENST00000476851.1:111065|1272
LVSNSQLQVICPPPPPK
>FUSION-ENST00000653385.1:10047-ENST00000648707.1:22789|593
LGKLIGLLNKVGYK
>ENST00000491397.1|SNV-19395-T-A|2
ENVKLEVEISR
>FUSION-ENST00000475947.7:648-ENST00000652379.1:25317|279
AGEVEHER
>FUSION-ENST00000475947.7:648-ENST00000652379.1:25317|641
KGSSIKTFILR
>FUSION-ENST00000475947.7:648-ENST00000652379.1:25317|1534
MTRVGTVRSGR
>FUSION-ENST00000238789.10:69709-ENST00000355123.8:139648|3
SSRQDQIHR
>FUSION-ENST00000475947.7:648-ENST00000652379.1:25317|90
SALPIIVK
>FUSION-ENST00000486739.1:30523-ENST00000476851.1:111065|757
IMLFLGK
>FUSION-ENST00000653385.1:10047-ENST00000648707.1:22789|216
MGIESTWESQQAPVSQVVR
>ENST00000351436.8|SNV-932-C-T|2
WDLLPPRTPPYQGTGQQHR
>ENST00000419067.6|SNV-11654-G-A|4
GKLPIINDCDELVAIIARTDLK
>FUSION-ENST00000619625.4:17836-ENST00000484331.5:59751|101
ILNSVLCLTK
>FUSION-ENST00000475947.7:648-ENST00000652379.1:25317|832
KTTAVLCSSQGRK
>ENST00000330636.8|SNV-254-G-A|4
AQVLSLYRAILR
>FUSION-ENST00000475947.7:648-ENST00000652379.1:25317|712
DGVSEARPPWLPRQPR
>FUSION-ENST00000475947.7:648-ENST00000652379.1:25317|1273
HTDIQERK
>ENST00000649613.1|SNV-64590-C-T|1
VPQLLHRQAAV
>FUSION-ENST00000619625.4:17836-ENST00000484331.5:59751|76
MTHSKFRMISP
>FUSION-ENST00000653385.1:10047-ENST00000648707.1:22789|268
LSRVEGGR
>FUSION-ENST00000474233.1:145707-ENST00000579835.5:182590|6
ICLALGGGKHAASSK
>FUSION-ENST00000653385.1:10047-ENST00000648707.1:22789|61
MKDAKCHGK
>FUSION-ENST00000475947.7:648-ENST00000652379.1:25317|305
TEDPLPGAAR
>FUSION-ENST00000619625.4:17836-ENST00000484331.5:59751|320
MYHNVHNHFSIDRLLQYFQFLITAK
>FUSION-ENST00000475947.7:648-ENST00000652379.1:25317|1188
MVLYTER
>FUSION-ENST00000653385.1:10047-ENST00000648707.1:22789|323
LANFCIFSR
>FUSION-ENST00000486739.1:30523-ENST00000476851.1:111065|686
MCSMASDGCVCVCLEVGLVTVSVLF
>FUSION-ENST00000254900.9:8642-ENST00000360541.10:32607|22
KATDAAYQEEK
>FUSION-ENST00000475947.7:648-ENST00000652379.1:25317|1443
HHACLAQRDPLGK
>ENST00000471929.1|SNV-44825-G-A|9
GRGGVASR
>FUSION-ENST00000494215.1:38806-ENST00000461371.5:6869|362
SIVISELGAGKVG
>ENST00000490925.5|SNV-128155-C-T|1
WTVKLCLL
>ENST00000504154.6|SNV-367064-G-A|5
KYSFECTDGSSFVDEVKK
>FUSION-ENST00000567737.1:459-ENST00000563613.1:46892|83
SLYCGFCR
>FUSION-ENST00000567737.1:459-ENST00000563613.1:46892|211
QANKQANK
>FUSION-ENST00000653385.1:10047-ENST00000648707.1:22789|106
GWMGRILSVRTR
>ENST00000005284.4|SNV-105339-G-C|1
AFHTIPSTDISMFTLSRDPSK
>ENST00000373555.9|SNV-20216-C-T|1
HQDSSMWKFQEQNETFQANRAK
>ENST00000354694.12|SNV-25482-G-A|4
VMATFTK
>ENST00000306862.7|INDEL-8998-A-AA|6
LVEKNWQNLYTWK
>FUSION-ENST00000567737.1:459-ENST00000563613.1:46892|464
SGLFTKC
>FUSION-ENST00000639899.1:148536-ENST00000474421.1:4913|377
GLVLPWGSRALIPKAWSR
>FUSION-ENST00000619625.4:17836-ENST00000484331.5:59751|79
MYLIIALITLPVIFPIIGC
>FUSION-ENST00000486739.1:30523-ENST00000476851.1:111065|953
QGHLDWNLGHSVPLILDK
>FUSION-ENST00000567737.1:459-ENST00000563613.1:46892|129
MKMYSQDVSRPLLPPR
>FUSION-ENST00000475947.7:648-ENST00000652379.1:25317|1533
TRVGTVRSGR
>FUSION-ENST00000475947.7:648-ENST00000652379.1:25317|988
YVFIFFNLFLLRRR
>FUSION-ENST00000282516.13:133457-ENST00000510699.1:318370|7
DSNAEEDSNKKVHPK
>FUSION-ENST00000494215.1:38806-ENST00000461371.5:6869|348
ILKISDKSISK
>FUSION-ENST00000653385.1:10047-ENST00000648707.1:22789|289
IVLSRRR
>FUSION-ENST00000475947.7:648-ENST00000652379.1:25317|720
LYSQYTTLAGR
>FUSION-ENST00000619625.4:17836-ENST00000484331.5:59751|244
MQIACFQGMEAGAR
>FUSION-ENST00000486739.1:30523-ENST00000476851.1:111065|1183
LARLVSNS
>FUSION-ENST00000475947.7:648-ENST00000652379.1:25317|724
MVKPRLYSQYTTLAGR
>FUSION-ENST00000619625.4:17836-ENST00000484331.5:59751|96
MGEGLGLRRTLMR
>FUSION-ENST00000486739.1:30523-ENST00000476851.1:111065|451
TWPRPAGQGGWGGGR
>FUSION-ENST00000567737.1:459-ENST00000563613.1:46892|434
CYILFLFIYLFLR
>FUSION-ENST00000475947.7:648-ENST00000652379.1:25317|605
VSFLPVCLLKNGVFQKFTLCIYVF
>FUSION-ENST00000486739.1:30523-ENST00000476851.1:111065|1291
MARSWLTIISACR
>FUSION-ENST00000639899.1:148536-ENST00000474421.1:4913|418
MYQACSVRVKT
>FUSION-ENST00000475947.7:648-ENST00000652379.1:25317|1513
MEKMKEINTK
>FUSION-ENST00000486739.1:30523-ENST00000476851.1:111065|84
ASRPGPASKLLSLGRR
>FUSION-ENST00000486739.1:30523-ENST00000476851.1:111065|1419
LFCSLVPGVCHGHSDRLSNQK
>FUSION-ENST00000475947.7:648-ENST00000652379.1:25317|1458
VDRLGPGVRDQAGR
>FUSION-ENST00000486739.1:30523-ENST00000476851.1:111065|472
MEEEVLLIK
>FUSION-ENST00000475947.7:648-ENST00000652379.1:25317|650
IDVGVCVIQINTHRSIK
>FUSION-ENST00000639899.1:148536-ENST00000474421.1:4913|367
MGRGEEVQSEYGP
>FUSION-ENST00000653385.1:10047-ENST00000648707.1:22789|246
DERLGSCPQKGR
>FUSION-ENST00000579957.1:25172-ENST00000584516.5:17446|146
LVLNSCLLSRSTR
>FUSION-ENST00000475947.7:648-ENST00000652379.1:25317|1475
PSFPSVCLQLPQA
>FUSION-ENST00000475947.7:648-ENST00000652379.1:25317|576
VPGSGPR
>ENST00000412343.5|INDEL-1724-A-AAACCTTCGCTCA|2
SNLRSGAPVR
>ENST00000471041.2|SNV-266863-G-A|1
AEAAALTETTKQVY
>FUSION-ENST00000567737.1:459-ENST00000563613.1:46892|209
QANKKIK
>FUSION-ENST00000653385.1:10047-ENST00000648707.1:22789|524
NYVPFIWDCLEK
>FUSION-ENST00000486739.1:30523-ENST00000476851.1:111065|180
VKRLYPDPLPGALR
>FUSION-ENST00000639899.1:148536-ENST00000474421.1:4913|117
IQDWGPRNSPDSHSSNK
>FUSION-ENST00000494215.1:38806-ENST00000461371.5:6869|34
RVKTIVIK
>FUSION-ENST00000653385.1:10047-ENST00000648707.1:22789|283
WEWDTHAFPCGGRKGGVMR
>FUSION-ENST00000567737.1:459-ENST00000563613.1:46892|279
ACSQARYLLYLGIG
>ENST00000674083.1|SNV-609588-G-A|1
VCCNGVLYNPKPGHHCCEEK
>ENST00000255409.8|SNV-3024-C-G|6
TFIKSVPPFLRTHGFDGLDLAWLYR
>FUSION-ENST00000486739.1:30523-ENST00000476851.1:111065|1522
CGMTSVGKGDGR
>FUSION-ENST00000486739.1:30523-ENST00000476851.1:111065|624
GRPWEEPQAVRAGGGTGMHLAQELR
>FUSION-ENST00000486739.1:30523-ENST00000476851.1:111065|497
TLHSSLGDR
>FUSION-ENST00000475947.7:648-ENST00000652379.1:25317|810
GFTVLPRLGPRDPPALGLPK
>FUSION-ENST00000475947.7:648-ENST00000652379.1:25317|1275
HTDIQER
>FUSION-ENST00000486739.1:30523-ENST00000476851.1:111065|715
MCFLMCQTLLMSCDCR
>FUSION-ENST00000502819.5:14365-ENST00000508118.1:24791|2
EGKGHFGVRFVLFFF
>FUSION-ENST00000619625.4:17836-ENST00000484331.5:59751|120
FYTETYLIINCMLTIVNTDVHCFK
>FUSION-ENST00000567737.1:459-ENST00000563613.1:46892|194
VCLMLYVFTKIKK
>FUSION-ENST00000639899.1:148536-ENST00000474421.1:4913|256
EVTVLAAGEIGGSLR
>ENST00000340630.9|SNV-13282-C-G|3
TDLAGRGAVDSAEAR
>FUSION-ENST00000486739.1:30523-ENST00000476851.1:111065|74
GGDGACLFLK
>FUSION-ENST00000567737.1:459-ENST00000563613.1:46892|388
FIHVVACISTSFLFNKK
>FUSION-ENST00000653385.1:10047-ENST00000648707.1:22789|208
GGNRAGEPTHLP
>ENST00000557725.5|SNV-36794-C-T|2
GPCTWGTGTASTGWKIR
>ENST00000392011.7|SNV-89951-G-A|2
IKNDLFSK
>FUSION-ENST00000486739.1:30523-ENST00000476851.1:111065|189
MATGLQR
>FUSION-ENST00000494215.1:38806-ENST00000461371.5:6869|214
DAVAHSCSPSYSGSRGAK
>FUSION-ENST00000658528.1:17836-ENST00000484331.5:59751|38
CSVESTGDCSDTKDKYTTGAIQR
>FUSION-ENST00000668333.1:648-ENST00000652379.1:25317|1545
DPVPRPTVGVCKPER
>FUSION-ENST00000486739.1:30523-ENST00000476851.1:111065|967
MFYPISFLR
>ENST00000649613.1|SNV-64590-C-T|8
MKSMVPQLLHRQAAV
>FUSION-ENST00000653385.1:10047-ENST00000648707.1:22789|456
THMVRKWQS
>FUSION-ENST00000579957.1:25172-ENST00000584516.5:17446|91
LARLVLNS
>FUSION-ENST00000567737.1:459-ENST00000563613.1:46892|182
LGILYANEVGGR
>FUSION-ENST00000486739.1:30523-ENST00000476851.1:111065|781
LAGCGGAR
>ENST00000289166.6|SNV-6683-G-A|7
RYACLVTLHRVVNK
>FUSION-ENST00000486739.1:30523-ENST00000476851.1:111065|495
TLHSSLGDRVR
>FUSION-ENST00000486739.1:30523-ENST00000476851.1:111065|141
ENLLVTHLLEK
>FUSION-ENST00000567737.1:459-ENST00000563613.1:46892|38
GRELWARAFIVVSAGK
>ENST00000369700.4|SNV-11620-C-T|5
KKSGWGQR
>FUSION-ENST00000486739.1:30523-ENST00000476851.1:111065|958
QEVSDKVSSSSRLALR
>FUSION-ENST00000639899.1:148536-ENST00000474421.1:4913|9
QRKPTDIHHLAQHSR
>FUSION-ENST00000486739.1:30523-ENST00000476851.1:111065|1703
MGGRRGIPFQAPSNGGWQA
>FUSION-ENST00000567737.1:459-ENST00000563613.1:46892|96
LSWKAASSNDR
>FUSION-ENST00000639899.1:148536-ENST00000474421.1:4913|144
DSWPHLCLR
>FUSION-ENST00000567737.1:459-ENST00000563613.1:46892|338
MILNSIINT
>FUSION-ENST00000486739.1:30523-ENST00000476851.1:111065|1545
MCCRNFDGGSRRPR
>FUSION-ENST00000579957.1:25172-ENST00000584516.5:17446|187
AENEVKTVQNIGGAR
>ENST00000448299.6|SNV-3349-G-T|2
HMIMHSGNPSYK
>FUSION-ENST00000475947.7:648-ENST00000652379.1:25317|671
ARPVDSFR
>FUSION-ENST00000475947.7:648-ENST00000652379.1:25317|1098
APPPGRLLGARPSSAK
>FUSION-ENST00000653385.1:10047-ENST00000648707.1:22789|350
CHELNVFGSEK
>FUSION-ENST00000651071.1:4527-ENST00000252934.10:135161|38
SLHFSQEI
>FUSION-ENST00000668333.1:648-ENST00000652379.1:25317|1563
MFPGSLSRGRR
>FUSION-ENST00000475947.7:648-ENST00000652379.1:25317|1004
MLFLSSLPSTSCPHHHFGARRK
>FUSION-ENST00000567737.1:459-ENST00000563613.1:46892|370
MVKTCLY
>FUSION-ENST00000475947.7:648-ENST00000652379.1:25317|663
MLLRLVSNSRPPVMR
>FUSION-ENST00000486739.1:30523-ENST00000476851.1:111065|513
MRAFFPPPLRQSFLLLLR
>FUSION-ENST00000579957.1:25172-ENST00000584516.5:17446|281
MNGKGEVHSGPK
>FUSION-ENST00000486739.1:30523-ENST00000476851.1:111065|810
CIIRVDPDW
>FUSION-ENST00000486739.1:30523-ENST00000476851.1:111065|369
LYFSSLEGNDNRDTRTQGT
>ENST00000482065.1|SNV-4943-C-T|4
MSSVSCVLSASSSSQK
>FUSION-ENST00000486739.1:30523-ENST00000476851.1:111065|604
GLGMGGIFGK
>FUSION-ENST00000486739.1:30523-ENST00000476851.1:111065|978
LRMWLALLR
>FUSION-ENST00000653385.1:10047-ENST00000648707.1:22789|115
AWHPAWRLLLLMLSFTG
>FUSION-ENST00000475947.7:648-ENST00000652379.1:25317|67
SGDLSLPNSWDYRDLLSPGGRG
>FUSION-ENST00000486739.1:30523-ENST00000476851.1:111065|800
SIVLPPTSTSHRVRIPNSR
>FUSION-ENST00000475947.7:648-ENST00000652379.1:25317|138
APWNGFAPREGPVPWKASR
>ENST00000378802.5|SNV-4478-G-A|3
QIDKSSIYK
>FUSION-ENST00000653385.1:10047-ENST00000648707.1:22789|396
SWISSVTAER
>ENST00000269214.10|INDEL-64807-A-AA|6
SSWLPNCGTYPMGLQSYRR
>FUSION-ENST00000639899.1:148536-ENST00000474421.1:4913|257
PDQKEVTVLAAGEIGGSLRLWSDLR
>FUSION-ENST00000475947.7:648-ENST00000652379.1:25317|598
DVYFTYEKRR
>FUSION-ENST00000619625.4:17836-ENST00000484331.5:59751|220
MLCIFTTG
>FUSION-ENST00000475947.7:648-ENST00000652379.1:25317|331
NEEFPVSAGHK
>FUSION-ENST00000639899.1:148536-ENST00000474421.1:4913|167
GRGTCCHR
>FUSION-ENST00000206544.8:3641-ENST00000355349.4:1920|563
RTAMGDSEMAVFGAAAPYLR
>FUSION-ENST00000567737.1:459-ENST00000563613.1:46892|430
LECSGVIPGH
>FUSION-ENST00000475947.7:648-ENST00000652379.1:25317|1532
VGTVRSGR
>FUSION-ENST00000486739.1:30523-ENST00000476851.1:111065|1434
RLGHSPWQVPVCFQKLEDK
>FUSION-ENST00000579957.1:25172-ENST00000584516.5:17446|242
GWTAGPEEQMVWLEGRRLRPEEESR
>FUSION-ENST00000639899.1:148536-ENST00000474421.1:4913|6
KPTDIHHLAQHSRVGVG
>FUSION-ENST00000649671.1:49636-ENST00000438028.5:2967|47
GLRVRWR
>ENST00000369700.4|SNV-11620-C-T|4
KSGWGQR
>FUSION-ENST00000567737.1:459-ENST00000563613.1:46892|286
SAAGSGVIRGEGQWPRV
>FUSION-ENST00000653385.1:10047-ENST00000648707.1:22789|17
MITPLDSSLGDR
>FUSION-ENST00000619625.4:17836-ENST00000484331.5:59751|298
GFFSLSFKK
>FUSION-ENST00000486739.1:30523-ENST00000476851.1:111065|111
GRQPGRGMGTATDS
>FUSION-ENST00000494215.1:38806-ENST00000461371.5:6869|336
MSSWLICMR
>FUSION-ENST00000486739.1:30523-ENST00000476851.1:111065|1601
GRGRGGWLQGPAR
>FUSION-ENST00000494215.1:38806-ENST00000461371.5:6869|247
SGFRDQPGQHGK
>FUSION-ENST00000579957.1:25172-ENST00000584516.5:17446|128
MTLSISDISATPLEK
>FUSION-ENST00000486739.1:30523-ENST00000476851.1:111065|318
GLPEAHGVFSGKRTR
>FUSION-ENST00000494215.1:38806-ENST00000461371.5:6869|147
TDRDSISKK
>FUSION-ENST00000486739.1:30523-ENST00000476851.1:111065|639
MGVSRGVWTQGSFLTLGNCR
>FUSION-ENST00000486739.1:30523-ENST00000476851.1:111065|342
CAKPEARK
>FUSION-ENST00000567737.1:459-ENST00000563613.1:46892|328
LTNLKDSITLNQDGIYVCSF
>FUSION-ENST00000475947.7:648-ENST00000652379.1:25317|859
GVLRGKPHLGRHSGLVLAI
>FUSION-ENST00000653385.1:10047-ENST00000648707.1:22789|381
PVIPALWEAK
>FUSION-ENST00000567737.1:459-ENST00000563613.1:46892|144
MFSLKLKK
>FUSION-ENST00000486739.1:30523-ENST00000476851.1:111065|1713
MFYQEGCAGLSLGPQ
>FUSION-ENST00000653385.1:10047-ENST00000648707.1:22789|171
DGATALQPGR
>FUSION-ENST00000328453.9:49636-ENST00000438028.5:2967|7
MGIARWLGLQYR
>FUSION-ENST00000475947.7:648-ENST00000652379.1:25317|1199
QYLGPFFFSSSSFLSFFLD
>FUSION-ENST00000579957.1:25172-ENST00000584516.5:17446|154
SDSDGRAASDLPRE
>ENST00000402284.7|SNV-25482-G-A|5
GIYYQAEHPTDVDYRVMATFTK
>FUSION-ENST00000486739.1:30523-ENST00000476851.1:111065|1100
CSGGSCAQRR
>ENST00000302692.7|SNV-42897-C-T|4
YKSFVQTACLVFR
>ENST00000483991.5|SNV-85320-G-C|6
SSVSMASGSLKMTSFAERK
>FUSION-ENST00000475947.7:648-ENST00000652379.1:25317|257
LWWRSVAVLTCKSVVRPGYR
>FUSION-ENST00000486739.1:30523-ENST00000476851.1:111065|1679
MMQLFLK
>FUSION-ENST00000673918.1:3832-ENST00000382276.8:126295|15
ILAWFPSRAALLLVTRAQR
>FUSION-ENST00000475947.7:648-ENST00000652379.1:25317|834
QAGRKTTAVLCSSQGR
>FUSION-ENST00000579957.1:25172-ENST00000584516.5:17446|177
NSGPIKQ
>FUSION-ENST00000494215.1:38806-ENST00000461371.5:6869|331
MGLWSPSGLAGASWLVWALLMY
>FUSION-ENST00000475947.7:648-ENST00000652379.1:25317|434
SAPLRPRPGGGRRR
>FUSION-ENST00000475947.7:648-ENST00000652379.1:25317|1170
EAEAGESLEPGKR
>FUSION-ENST00000486739.1:30523-ENST00000476851.1:111065|233
GKSPCDPSP
>FUSION-ENST00000486739.1:30523-ENST00000476851.1:111065|755
IMLFLGKMLMNLDEKSK
>FUSION-ENST00000639899.1:148536-ENST00000474421.1:4913|437
EQMRAHSLLLQSWVENYAHNFTHK
>FUSION-ENST00000475947.7:648-ENST00000652379.1:25317|1328
GEKRGER
>FUSION-ENST00000475947.7:648-ENST00000652379.1:25317|1290
GQEFETSPANVVKPPSLLK
>FUSION-ENST00000651071.1:4527-ENST00000252934.10:135161|55
MPITLPAHHFLTFHPAR
>FUSION-ENST00000475947.7:648-ENST00000652379.1:25317|1390
GTAHRFGSR
>FUSION-ENST00000651071.1:4527-ENST00000252934.10:135161|143
MSVRLLNFQPAWP
>FUSION-ENST00000639899.1:148536-ENST00000474421.1:4913|62
EGGPPNCWSACSPGSHPTKSR
>FUSION-ENST00000579957.1:25172-ENST00000584516.5:17446|199
EFHSCCPGWSVMVRSR
>FUSION-ENST00000475947.7:648-ENST00000652379.1:25317|127
GRGCKSR
>FUSION-ENST00000639899.1:148536-ENST00000474421.1:4913|291
LRHTGSTSILRSR
>FUSION-ENST00000653385.1:10047-ENST00000648707.1:22789|14
ITPLDSSLGDRVR
>FUSION-ENST00000567737.1:459-ENST00000563613.1:46892|289
VHVIKSAAGSGVIRGEGQWPR
>FUSION-ENST00000486739.1:30523-ENST00000476851.1:111065|500
MSHHAQPL
>FUSION-ENST00000475947.7:648-ENST00000652379.1:25317|580
GDPPRVAR
>FUSION-ENST00000475947.7:648-ENST00000652379.1:25317|683
ARSWLTAPSASR
>FUSION-ENST00000639899.1:148536-ENST00000474421.1:4913|378
MGLVLPWGSRALIPKAWSR
>FUSION-ENST00000475947.7:648-ENST00000652379.1:25317|404
SLGSGGSMVAK
>FUSION-ENST00000486739.1:30523-ENST00000476851.1:111065|658
MGSIYRCCGASFVKTSLW
>FUSION-ENST00000486739.1:30523-ENST00000476851.1:111065|1294
VWPEVSFFFFFFFETEFR
>FUSION-ENST00000475947.7:648-ENST00000652379.1:25317|1115
TSVPLGCRKSFLNVHLPVS
>FUSION-ENST00000653385.1:10047-ENST00000648707.1:22789|599
MSLCFSK
>FUSION-ENST00000475947.7:648-ENST00000652379.1:25317|638
TFILRMK
>FUSION-ENST00000567737.1:459-ENST00000563613.1:46892|309
LRCVGTWTG
>FUSION-ENST00000475947.7:648-ENST00000652379.1:25317|156
DGRAPFRR
>FUSION-ENST00000504956.5:13570-ENST00000316707.10:122215|2
VNSSGNRTSSKIQNLSW
>FUSION-ENST00000475947.7:648-ENST00000652379.1:25317|741
AEAGESLEPGK
>FUSION-ENST00000653385.1:10047-ENST00000648707.1:22789|450
NLFILFR
>FUSION-ENST00000475947.7:648-ENST00000652379.1:25317|794
GVPWSVYHR
>FUSION-ENST00000161863.9:68016-ENST00000502437.1:108|2
MILLLLPLK
>FUSION-ENST00000486739.1:30523-ENST00000476851.1:111065|494
MTLHSSLGDRVRLHLK
>ENST00000368576.8|SNV-11944-G-A|5
SEESRQEIEEFQKLQK
>FUSION-ENST00000486739.1:30523-ENST00000476851.1:111065|307
RDNLGWGGDTG
>FUSION-ENST00000619625.4:17836-ENST00000484331.5:59751|174
MERGIGSPR
>ENST00000473551.5|SNV-35178-C-A|1
DSPCWMAAPN
>FUSION-ENST00000653385.1:10047-ENST00000648707.1:22789|67
LFVFLST
>FUSION-ENST00000475947.7:648-ENST00000652379.1:25317|869
MFYRPFLSGKNRSPVR
>FUSION-ENST00000494215.1:38806-ENST00000461371.5:6869|59
MSKMLTVSR
>FUSION-ENST00000475947.7:648-ENST00000652379.1:25317|914
LRDLGFLMAKCQHLGLMD
>FUSION-ENST00000653385.1:10047-ENST00000648707.1:22789|545
MLFLKGL
>FUSION-ENST00000475947.7:648-ENST00000652379.1:25317|589
WGRGCRCASGPAAGVGLPGPVDQR
>FUSION-ENST00000653385.1:10047-ENST00000648707.1:22789|461
AACWAVHVK
>FUSION-ENST00000475947.7:648-ENST00000652379.1:25317|354
FSLIKNESRR
>FUSION-ENST00000651071.1:4527-ENST00000252934.10:135161|76
SLGKQAFSGHERASNIWGEFSHCAK
>FUSION-ENST00000486739.1:30523-ENST00000476851.1:111065|227
IFFFLETTSHPVTQDGVQWR
>FUSION-ENST00000619625.4:17836-ENST00000484331.5:59751|285
AVCTHQIPSLILIHK
>FUSION-ENST00000486739.1:30523-ENST00000476851.1:111065|100
RTGGDTEGGR
>FUSION-ENST00000475947.7:648-ENST00000652379.1:25317|1510
MKEINTKTESTV
>FUSION-ENST00000475947.7:648-ENST00000652379.1:25317|1310
TCPLCRRLTP
>ENST00000477874.1|SNV-15491-G-T|3
VTQTTSPR
>FUSION-ENST00000639899.1:148536-ENST00000474421.1:4913|382
MGLVLPWGSR
>FUSION-ENST00000475947.7:648-ENST00000652379.1:25317|998
ETHTQTK
>FUSION-ENST00000486739.1:30523-ENST00000476851.1:111065|1055
MVCEGDKHLQKSR
>FUSION-ENST00000494215.1:38806-ENST00000461371.5:6869|275
MREILVPSVSIEYYKAR
>FUSION-ENST00000475947.7:648-ENST00000652379.1:25317|230
PTLIRPQKR
>FUSION-ENST00000486739.1:30523-ENST00000476851.1:111065|1580
AGLGRALGCRGAAGR
>FUSION-ENST00000619625.4:17836-ENST00000484331.5:59751|266
QNVACTYK
>ENST00000448299.6|SNV-3349-G-T|3
RHMIMHSGNPSYKCTICGK
>FUSION-ENST00000619625.4:17836-ENST00000484331.5:59751|87
MRILRDPLQGTK
>FUSION-ENST00000475947.7:648-ENST00000652379.1:25317|195
GPCLGKRR
>FUSION-ENST00000438393.5:40123-ENST00000413817.8:8009|16
KAPGRSWCIR
>FUSION-ENST00000512600.1:68016-ENST00000502437.1:108|22
MSVLLQKGIF
>ENST00000370794.7|SNV-31507-G-A|3
DRDSISETVNLNNQETVKVQIHSR
>FUSION-ENST00000494215.1:38806-ENST00000461371.5:6869|64
ALSGNIMRKTR
>FUSION-ENST00000475947.7:648-ENST00000652379.1:25317|381
LLAECPAGPEAFTLK
>ENST00000553849.1|MNV-25444-GGCCTGG-G|3
ETFPLLLLSLVLAEASESTMK
>FUSION-ENST00000486739.1:30523-ENST00000476851.1:111065|1650
ANPVFSPAL
>FUSION-ENST00000486739.1:30523-ENST00000476851.1:111065|115
GTSSVARQQSHR
>FUSION-ENST00000486739.1:30523-ENST00000476851.1:111065|605
TVTRGLGMGGIFGK
>FUSION-ENST00000639899.1:148536-ENST00000474421.1:4913|307
AQPRAQPLLILAPRHGGR
>FUSION-ENST00000475947.7:648-ENST00000652379.1:25317|1405
MNYLMIYLCTYFQTESRSGRGEAR
>FUSION-ENST00000475947.7:648-ENST00000652379.1:25317|359
HLPRMFSLIK
>FUSION-ENST00000475947.7:648-ENST00000652379.1:25317|248
LIEPSSSWFPPK
>FUSION-ENST00000567737.1:459-ENST00000563613.1:46892|243
MLTGSLFTVPR
>FUSION-ENST00000494215.1:38806-ENST00000461371.5:6869|277
MREILVPSVSIEYYK
>FUSION-ENST00000653385.1:10047-ENST00000648707.1:22789|28
KSKIPFIR
>FUSION-ENST00000494215.1:38806-ENST00000461371.5:6869|50
ITARPGAVAHACNPSALGGR
>FUSION-ENST00000639899.1:148536-ENST00000474421.1:4913|186
HQGSPSAAAPLLYLK
>FUSION-ENST00000475947.7:648-ENST00000652379.1:25317|177
SPADATPRRVGGPLR
>FUSION-ENST00000653385.1:10047-ENST00000648707.1:22789|253
MGYTCFPVWREEGR
>FUSION-ENST00000639899.1:148536-ENST00000474421.1:4913|469
PLSWQGGR
>FUSION-ENST00000494215.1:38806-ENST00000461371.5:6869|272
EILVPSVSIEYYKAR
>FUSION-ENST00000494215.1:38806-ENST00000461371.5:6869|63
KTRMVSAPMEFLG
>FUSION-ENST00000328453.9:49636-ENST00000438028.5:2967|21
MDVMSYFNGHSALAR
>FUSION-ENST00000486739.1:30523-ENST00000476851.1:111065|1330
GRGSWSQF
>FUSION-ENST00000486739.1:30523-ENST00000476851.1:111065|376
SVTVFLSPCVFYTLLFFLL
>FUSION-ENST00000486739.1:30523-ENST00000476851.1:111065|558
MGKMASFK
>ENST00000491074.5|SNV-36114-T-G|1
VSLSLVHEIVQFMRDSVTWRVK
>FUSION-ENST00000475947.7:648-ENST00000652379.1:25317|224
CPRPIER
>FUSION-ENST00000619625.4:17836-ENST00000484331.5:59751|219
LCIFTTG
>FUSION-ENST00000619625.4:17836-ENST00000484331.5:59751|75
THSKFRMISP
>FUSION-ENST00000494215.1:38806-ENST00000461371.5:6869|368
IVPLHSSLGDRARPCF
>FUSION-ENST00000486739.1:30523-ENST00000476851.1:111065|1097
RGLATSTTARR
>FUSION-ENST00000486739.1:30523-ENST00000476851.1:111065|1460
ACWCLAVVLR
>FUSION-ENST00000649671.1:49636-ENST00000438028.5:2967|31
IRTVVIGGRGWR
>FUSION-ENST00000579957.1:25172-ENST00000584516.5:17446|126
CLFLLCPFLVFN
>FUSION-ENST00000579957.1:25172-ENST00000584516.5:17446|62
IGSDFVTQAKEQ
>FUSION-ENST00000486739.1:30523-ENST00000476851.1:111065|516
GLLSWEFPEVSGHRGPS
>FUSION-ENST00000486739.1:30523-ENST00000476851.1:111065|128
IYRIQNQR
>FUSION-ENST00000486739.1:30523-ENST00000476851.1:111065|1019
LEVGVLVSGLVCGTVEAPGV
>FUSION-ENST00000639899.1:148536-ENST00000474421.1:4913|458
GEMSALLCP
>FUSION-ENST00000579957.1:25172-ENST00000584516.5:17446|110
MSHCTRPLFFIIIIFY
>ENST00000491397.1|SNV-19395-T-A|3
MENVKLEVEISRTTMMLLR
>FUSION-ENST00000225388.9:366-ENST00000577218.1:20472|4
SLTTDSLLLETLTSLISK
>FUSION-ENST00000651071.1:4527-ENST00000252934.10:135161|136
MSDHAHEHECREAARK
>FUSION-ENST00000567737.1:459-ENST00000563613.1:46892|371
GAPISTPLSILVLVL
>FUSION-ENST00000486739.1:30523-ENST00000476851.1:111065|1625
MINFRITIA
>FUSION-ENST00000475947.7:648-ENST00000652379.1:25317|521
LPAPALETRAGPLR
>FUSION-ENST00000475947.7:648-ENST00000652379.1:25317|1169
EAEAGESLEPGKRR
>FUSION-ENST00000381246.6:9237-ENST00000469684.1:10239|2
RLIALPTLTPVINMESVDIQP
>FUSION-ENST00000567737.1:459-ENST00000563613.1:46892|127
MKMYSQDVSRPLLPPRK
>ENST00000358984.9|SNV-68094-C-A|1
VYLPNKALELKDR
>ENST00000371817.8|SNV-153470-G-C|1
AERGPRGITGKPGPK
>ENST00000344862.9|INDEL-3782-A-AA|1
KPRSSYFD
>FUSION-ENST00000486739.1:30523-ENST00000476851.1:111065|547
GVSPCGPGWS
>FUSION-ENST00000486739.1:30523-ENST00000476851.1:111065|150
HLVLRSGHSVLK
>FUSION-ENST00000567737.1:459-ENST00000563613.1:46892|167
MHYNINLRMVPKIAQNHYL
>FUSION-ENST00000653385.1:10047-ENST00000648707.1:22789|66
HVPAIQVTWETEAGGSLEPR
>FUSION-ENST00000639899.1:148536-ENST00000474421.1:4913|452
GPLTCSTLSISAPKCHWPWSR
>FUSION-ENST00000567737.1:459-ENST00000563613.1:46892|383
MILTHIARHR
>FUSION-ENST00000649671.1:49636-ENST00000438028.5:2967|81
ECQAERDAK
>FUSION-ENST00000649671.1:49636-ENST00000438028.5:2967|38
SSKGGGRACIQQWPEATPAAIPGVR
>ENST00000344862.9|INDEL-3782-A-AA|10
TIDEPIFKISEIQLEPNNFPKK
>FUSION-ENST00000486739.1:30523-ENST00000476851.1:111065|1004
MSPWLRCSTLSPF
>FUSION-ENST00000653385.1:10047-ENST00000648707.1:22789|432
MEGLGAEK
>FUSION-ENST00000567737.1:459-ENST00000563613.1:46892|510
MLRTGVQSGVAW
>FUSION-ENST00000494215.1:38806-ENST00000461371.5:6869|337
MVIFQIL
>FUSION-ENST00000567737.1:459-ENST00000563613.1:46892|307
MCGHLDRLMLR
>FUSION-ENST00000475947.7:648-ENST00000652379.1:25317|271
MPGQGEAR
>FUSION-ENST00000653385.1:10047-ENST00000648707.1:22789|426
MGGSRGQEIETILANTVKPRLY
>FUSION-ENST00000486739.1:30523-ENST00000476851.1:111065|1114
TPVPCTVLVPGECCGINE
>ENST00000506970.2|SNV-458-G-A|2
QLLAGTGPDGEAR
>FUSION-ENST00000475947.7:648-ENST00000652379.1:25317|1289
GQEFETSPANVVKPPSLLKIR
>FUSION-ENST00000651071.1:4527-ENST00000252934.10:135161|220
IFQGFKPGDDTVGLNSGKK
>ENST00000646366.1|SNV-22108-G-T|7
MPSKTELIVLVELSPMQK
>FUSION-ENST00000486739.1:30523-ENST00000476851.1:111065|942
SWALDWKRFLILR
>FUSION-ENST00000619625.4:17836-ENST00000484331.5:59751|135
FSLEQSPIHFKKLWDR
>FUSION-ENST00000486739.1:30523-ENST00000476851.1:111065|501
HNPPALASQSAGIIGMSHHAQPL
>FUSION-ENST00000475947.7:648-ENST00000652379.1:25317|1216
SQSCSCMLERQIK
>FUSION-ENST00000486739.1:30523-ENST00000476851.1:111065|363
VGCLLKHTTCAGLIGGGTVGK
>FUSION-ENST00000639899.1:148536-ENST00000474421.1:4913|37
GDRCRPR
>FUSION-ENST00000567737.1:459-ENST00000563613.1:46892|40
KGRELWAR
>FUSION-ENST00000475947.7:648-ENST00000652379.1:25317|146
GVGFRSPNPEWRR
>ENST00000369299.7|INDEL-2856-C-CG|2
MVMSFRVS
>FUSION-ENST00000486739.1:30523-ENST00000476851.1:111065|806
CVFVPGPWKISLEKPEWWR
>FUSION-ENST00000475947.7:648-ENST00000652379.1:25317|656
EIDFCMIDVGVCVIQINTHRSIK
>FUSION-ENST00000639899.1:148536-ENST00000474421.1:4913|36
MGDRCRPRR
>FUSION-ENST00000494215.1:38806-ENST00000461371.5:6869|171
FKDFSLTNTQLGTNK
>FUSION-ENST00000475947.7:648-ENST00000652379.1:25317|390
RYSHDPPGSFRETK
>FUSION-ENST00000475947.7:648-ENST00000652379.1:25317|681
ARSWLTAPSASRVR
>ENST00000584498.5|SNV-114322-G-T|4
MDPRSTSCLLKDPPVEAAYQP
>FUSION-ENST00000475947.7:648-ENST00000652379.1:25317|1218
SQSCSCMLER
>FUSION-ENST00000475947.7:648-ENST00000652379.1:25317|8
TPVLKQSACLPRPPTLLLLQA
>FUSION-ENST00000486739.1:30523-ENST00000476851.1:111065|905
MLGSVAGVPGSPPPWICGWHTVGAL
>FUSION-ENST00000475947.7:648-ENST00000652379.1:25317|283
GGIPRPLQSAEGAPPARLARR
>FUSION-ENST00000475947.7:648-ENST00000652379.1:25317|1501
MLPSDPPAK
>FUSION-ENST00000475947.7:648-ENST00000652379.1:25317|850
VTVARTSPETLEISPLRAAT
>FUSION-ENST00000486739.1:30523-ENST00000476851.1:111065|847
MEPGRRCLYGAS
>FUSION-ENST00000475947.7:648-ENST00000652379.1:25317|1049
NPRSGFGFLAR
>FUSION-ENST00000475947.7:648-ENST00000652379.1:25317|588
GCRCASGPAAGVGLPGPVDQR
>FUSION-ENST00000475947.7:648-ENST00000652379.1:25317|396
GIDGRAPPGVEPAA
>ENST00000374332.8|SNV-362-C-T|1
VPGFVLASPWGLRLPQK
>FUSION-ENST00000453604.6:3406-ENST00000588998.5:22744|9
MPVIPTLWEAEAGGSLEVR
>FUSION-ENST00000486739.1:30523-ENST00000476851.1:111065|1057
MVCEGDKHLQK
>FUSION-ENST00000486739.1:30523-ENST00000476851.1:111065|120
RLVPSPASHTHFPGR
>FUSION-ENST00000475947.7:648-ENST00000652379.1:25317|959
YRHKHHLDPLR
>ENST00000255409.8|SNV-3024-C-G|5
SVPPFLRTHGFDGLDLAWLYR
>FUSION-ENST00000486739.1:30523-ENST00000476851.1:111065|1027
MYWKAIWWLTECPRR
>FUSION-ENST00000475947.7:648-ENST00000652379.1:25317|1403
MIYLCTYFQTESR
>FUSION-ENST00000486739.1:30523-ENST00000476851.1:111065|846
EPGRRCLYGAS
>FUSION-ENST00000486739.1:30523-ENST00000476851.1:111065|914
CPQGQPGVTCSMLPS
>FUSION-ENST00000653385.1:10047-ENST00000648707.1:22789|360
SRGQSASLLSFCCVR
>FUSION-ENST00000475947.7:648-ENST00000652379.1:25317|350
MPTGDAAALFP
>FUSION-ENST00000475947.7:648-ENST00000652379.1:25317|525
LAGRAPA
>FUSION-ENST00000651071.1:4527-ENST00000252934.10:135161|215
ECAAAAAAAR
>FUSION-ENST00000653385.1:10047-ENST00000648707.1:22789|100
ILSVRTRR
>ENST00000369298.5|INDEL-2856-C-CG|3
MAELGELKHMVMSFRVS
>FUSION-ENST00000486739.1:30523-ENST00000476851.1:111065|998
GTELSPLFCATR
>FUSION-ENST00000486739.1:30523-ENST00000476851.1:111065|1366
RFTTFCLKCHLK
>FUSION-ENST00000494215.1:38806-ENST00000461371.5:6869|164
GNHVVYMYYTSSLEK
>FUSION-ENST00000651071.1:4527-ENST00000252934.10:135161|180
ELTHLSGGRR
>FUSION-ENST00000486739.1:30523-ENST00000476851.1:111065|1066
MTPFALGTASGGAVEHG
>FUSION-ENST00000486739.1:30523-ENST00000476851.1:111065|349
MVKCAKPEAR
>FUSION-ENST00000494215.1:38806-ENST00000461371.5:6869|31
TIVIKETR
>FUSION-ENST00000466154.5:5133-ENST00000572288.1:122932|11
MTCPSCGITFAPK
>FUSION-ENST00000618057.4:145707-ENST00000579835.5:182590|2
LRWTFWSFR
>FUSION-ENST00000475947.7:648-ENST00000652379.1:25317|209
EWTGAAGAARAR
>FUSION-ENST00000651071.1:4527-ENST00000252934.10:135161|100
RGPQIFGENFLIVPNPGLR
>FUSION-ENST00000475947.7:648-ENST00000652379.1:25317|557
AWPAFGPSCVPVVGGAGRK
>FUSION-ENST00000653385.1:10047-ENST00000648707.1:22789|311
SVVVSQRQR
>FUSION-ENST00000437600.9:190-ENST00000637698.1:139563|3
RFDLQQLQVVTGKFL
>FUSION-ENST00000639899.1:148536-ENST00000474421.1:4913|198
GGQDGRSERTEVR
>FUSION-ENST00000486739.1:30523-ENST00000476851.1:111065|668
EVSNFFSMTSQK
>FUSION-ENST00000579957.1:25172-ENST00000584516.5:17446|171
MLVTELGMPETGPPR
>FUSION-ENST00000486739.1:30523-ENST00000476851.1:111065|1229
MRSGDGDHPG
>FUSION-ENST00000567737.1:459-ENST00000563613.1:46892|154
HLTPLKCTLENG
>FUSION-ENST00000651071.1:4527-ENST00000252934.10:135161|84
TGKEILTFP
>ENST00000568221.1|SNV-2710-C-A|3
ARPPVSAATMTKR
>FUSION-ENST00000486739.1:30523-ENST00000476851.1:111065|1354
MLIQRAVAIR
>FUSION-ENST00000653385.1:10047-ENST00000648707.1:22789|589
MSRRADHLR
>FUSION-ENST00000475947.7:648-ENST00000652379.1:25317|1091
VQRDGDFHPQGPH
>FUSION-ENST00000486739.1:30523-ENST00000476851.1:111065|1243
KYKNIIGR
>FUSION-ENST00000567737.1:459-ENST00000563613.1:46892|367
MPIIPTVWVAEAGRLLEFR
>FUSION-ENST00000567737.1:459-ENST00000563613.1:46892|17
MAQGMRT
>FUSION-ENST00000567737.1:459-ENST00000563613.1:46892|137
MTDGSWWINTPTPSPLKQVLK
>FUSION-ENST00000486739.1:30523-ENST00000476851.1:111065|626
RGRPWEEPQAVR
>FUSION-ENST00000639899.1:148536-ENST00000474421.1:4913|480
MLCSQSRR
>FUSION-ENST00000579957.1:25172-ENST00000584516.5:17446|83
LVLNSWSQAILLPQPLR
>FUSION-ENST00000486739.1:30523-ENST00000476851.1:111065|321
RGLPEAHGVFSGKR
>FUSION-ENST00000651071.1:4527-ENST00000252934.10:135161|89
MSGWLVYFYNCVIFSYELIWIR
>FUSION-ENST00000653385.1:10047-ENST00000648707.1:22789|225
HTSISWK
>FUSION-ENST00000486739.1:30523-ENST00000476851.1:111065|508
AFFPPPLRQSFLLLLR
>FUSION-ENST00000475947.7:648-ENST00000652379.1:25317|1414
SIGLVSNSRPQVIRPPRPPEVLG
>FUSION-ENST00000567737.1:459-ENST00000563613.1:46892|266
LREPGGLVGRAGK
>FUSION-ENST00000653385.1:335-ENST00000648707.1:22789|3
MLIPSTWTMRSVTAATWAPTTPQP
>FUSION-ENST00000653385.1:10047-ENST00000648707.1:22789|452
LSPGSVTYT
>FUSION-ENST00000475947.7:648-ENST00000652379.1:25317|528
GSGLPVTR
>FUSION-ENST00000475947.7:648-ENST00000652379.1:25317|881
MIQRDTRGK
>FUSION-ENST00000475947.7:648-ENST00000652379.1:25317|655
MEIDFCMIDVGVCVIQINTHRSIKK
>FUSION-ENST00000639899.1:148536-ENST00000474421.1:4913|427
GRDNYAVLQK
>FUSION-ENST00000446231.7:459-ENST00000563613.1:46892|2
FYLNHSFFAPGRPLLFPVMLR
>FUSION-ENST00000475947.7:648-ENST00000652379.1:25317|1119
LSVSVSGSRYPPPSLFLQK
>FUSION-ENST00000653385.1:10047-ENST00000648707.1:22789|218
MISQSRKASWA
>FUSION-ENST00000653385.1:10047-ENST00000648707.1:22789|80
PNVTERPK
>FUSION-ENST00000639899.1:148536-ENST00000474421.1:4913|189
DEVVEQGHRK
>FUSION-ENST00000486739.1:30523-ENST00000476851.1:111065|1412
AQSLAGTCVLPETR
>ENST00000354694.12|SNV-25482-G-A|3
VMATFTKFYTTLLGFVNFR
>FUSION-ENST00000486739.1:30523-ENST00000476851.1:111065|1246
TESGSVTGR
>FUSION-ENST00000639899.1:148536-ENST00000474421.1:4913|239
SQGVLPGGRGIEAKT
>FUSION-ENST00000651071.1:4527-ENST00000252934.10:135161|277
LMTMMEPSEPPSVECQSLLGWPRRR
>ENST00000623527.4|SNV-19782-G-C|2
SNSTKAATK
>FUSION-ENST00000653385.1:10047-ENST00000648707.1:22789|404
NPIPRQNYK
>FUSION-ENST00000475947.7:648-ENST00000652379.1:25317|751
SGVGDKPDQHGEIPSQLK
>FUSION-ENST00000619625.4:17836-ENST00000484331.5:59751|149
MKFEGKGMFSLEQSPIHFK
>FUSION-ENST00000494215.1:38806-ENST00000461371.5:6869|119
REWEIMWCTCTIQALWR
>FUSION-ENST00000486739.1:30523-ENST00000476851.1:111065|397
LVSNSWTQMIRPLWPPKVLGLQA
>FUSION-ENST00000486739.1:30523-ENST00000476851.1:111065|1466
MERRQTVSC
>FUSION-ENST00000466154.5:5133-ENST00000572288.1:122932|17
MAGNDLPFVR
>FUSION-ENST00000475947.7:648-ENST00000652379.1:25317|406
AASGKPKSLGSGGSMVAK
>FUSION-ENST00000567737.1:459-ENST00000563613.1:46892|48
STCHHPEGR
>FUSION-ENST00000475947.7:648-ENST00000652379.1:25317|254
SVAVLTCKSVVRPGYRGER
>FUSION-ENST00000579957.1:25172-ENST00000584516.5:17446|2
DSSARQEA
>FUSION-ENST00000619625.4:17836-ENST00000484331.5:59751|145
FEGKGMFSLEQSPIHFKK
>FUSION-ENST00000653385.1:10047-ENST00000648707.1:22789|68
QSLIIIIARTSWVWR
>ENST00000389484.8|SNV-1430663-A-G|5
YFKNVIALAFDYSQR
>FUSION-ENST00000639899.1:148536-ENST00000474421.1:4913|276
GQHAGSPALNVLTGALR
>FUSION-ENST00000653385.1:10047-ENST00000648707.1:22789|149
MSWVRARVLISMV
>FUSION-ENST00000486739.1:30523-ENST00000476851.1:111065|1238
ARWLTPVIAALWEAEAGGS
>FUSION-ENST00000639899.1:148536-ENST00000474421.1:4913|96
GVPPTEGENTGLGAQEFP
>FUSION-ENST00000475947.7:648-ENST00000652379.1:25317|54
MLPTLVSNSCPQAIR
>FUSION-ENST00000475947.7:648-ENST00000652379.1:25317|1255
MSVSFSVSLSDTPVPGR
>FUSION-ENST00000475947.7:648-ENST00000652379.1:25317|652
IDVGVCVIQINTHR
>FUSION-ENST00000651071.1:4527-ENST00000252934.10:135161|207
LLVARTGRD
>FUSION-ENST00000475947.7:648-ENST00000652379.1:25317|207
ARARVVCVGGR
>FUSION-ENST00000475947.7:648-ENST00000652379.1:25317|424
GGDACIYQIKTNPVSPSPAPAGGR
>FUSION-ENST00000486739.1:30523-ENST00000476851.1:111065|882
VQWEPQSR
>FUSION-ENST00000475947.7:648-ENST00000652379.1:25317|1430
ERLPVISLTDLETASR
>FUSION-ENST00000651071.1:4527-ENST00000252934.10:135161|43
TLLGLSPCSCLQDPLAFLSLAK
>ENST00000258991.7|SNV-114322-G-T|1
DPPVEAAYQP
>FUSION-ENST00000651071.1:4527-ENST00000252934.10:135161|159
MPMSMNAERQPERWGFEQCLPNSER
>FUSION-ENST00000486739.1:30523-ENST00000476851.1:111065|1360
MPLSSHPLGSVLLPFQSCLCPPP
>FUSION-ENST00000486739.1:30523-ENST00000476851.1:111065|1381
GHLPAQQPSMAPHCLHGK
>FUSION-ENST00000639899.1:148536-ENST00000474421.1:4913|204
MTWWGGGSVFQERLRAGGPGR
>FUSION-ENST00000475947.7:648-ENST00000652379.1:25317|1036
MAGSFFFFFFFFFFFFFFW
>FUSION-ENST00000475947.7:648-ENST00000652379.1:25317|385
ETKVFGFRGEYGCK
>ENST00000561580.5|SNV-263-G-A|2
VAGFSSDLHYSASSGK
>FUSION-ENST00000567737.1:459-ENST00000563613.1:46892|429
MLCKHHLYLVPDYFPHPIWK
>ENST00000302692.7|SNV-42897-C-T|2
SFVQTACLVFR
>FUSION-ENST00000486739.1:30523-ENST00000476851.1:111065|979
ARLRMWLALLR
>FUSION-ENST00000438393.5:40123-ENST00000413817.8:8009|4
GAPGMPTTGTTTAGPLWHCR
>FUSION-ENST00000486739.1:30523-ENST00000476851.1:111065|1476
QHYGRSHHR
>FUSION-ENST00000658528.1:17836-ENST00000484331.5:59751|28
TSIPLERSSEDVDIIFTRLK
>FUSION-ENST00000486739.1:30523-ENST00000476851.1:111065|1379
APHCLHGK
>ENST00000290271.7|SNV-9972-A-T|1
VLLWNLRGEEDSPSHIKR
>FUSION-ENST00000651071.1:4527-ENST00000252934.10:135161|39
FTNGLSPGNKSLHFSQEI
>FUSION-ENST00000475947.7:648-ENST00000652379.1:25317|186
GCGVLPPPPPPR
>FUSION-ENST00000486739.1:30523-ENST00000476851.1:111065|982
MLPPLPEWVLNSPHFFVPLAPEAK
>FUSION-ENST00000651071.1:4527-ENST00000252934.10:135161|195
MMRRPLIIAGTILPR
>FUSION-ENST00000493202.1:52395-ENST00000486716.5:33514|28
RSGGAGPLTPCQESLKICTS
>FUSION-ENST00000653385.1:10047-ENST00000648707.1:22789|250
GYTCFPVWREEGRR
>FUSION-ENST00000486739.1:30523-ENST00000476851.1:111065|606
MTVTRGLGMGGIFGK
>FUSION-ENST00000668333.1:648-ENST00000652379.1:25317|1555
AWLPGSCAR
>ENST00000376552.7|MNV-148379-ACC-A|3
QHRCVGSAQPDLGEAIPGPHR
>FUSION-ENST00000486739.1:30523-ENST00000476851.1:111065|486
MGATEER
>FUSION-ENST00000486739.1:30523-ENST00000476851.1:111065|924
MHMGLWDHW
>FUSION-ENST00000579957.1:25172-ENST00000584516.5:17446|106
MFLPAMYKGSSFSTSLPVLILFHF
>FUSION-ENST00000653385.1:10047-ENST00000648707.1:22789|47
MTPMTPLVLRYQSSSH
>FUSION-ENST00000475947.7:648-ENST00000652379.1:25317|1085
WSVGQRGDQEGRRPDR
>FUSION-ENST00000486739.1:30523-ENST00000476851.1:111065|1664
MSFSISLTSTFLNK
>ENST00000313005.10|MNV-569-GGGCGCCCCCCTGGGG-G|2
SGLGLRLPR
>ENST00000649613.1|SNV-64590-C-T|3
VPQLLHR
>FUSION-ENST00000567737.1:459-ENST00000563613.1:46892|439
LNIYSIQKATK
>FUSION-ENST00000649671.1:49636-ENST00000438028.5:2967|53
MARGHSCCNPR
>FUSION-ENST00000653385.1:10047-ENST00000648707.1:22789|26
SKIPFIR
>FUSION-ENST00000486739.1:30523-ENST00000476851.1:111065|590
LLIGKHGPREVSSCSR
>FUSION-ENST00000475947.7:648-ENST00000652379.1:25317|756
LAGRGGTCL
>FUSION-ENST00000567737.1:459-ENST00000563613.1:46892|319
ALLIFVK
>FUSION-ENST00000475947.7:648-ENST00000652379.1:25317|395
APPGVEPAA
>FUSION-ENST00000494215.1:38806-ENST00000461371.5:6869|330
GLWSPSGLAGASWLVWALLMY
>FUSION-ENST00000639899.1:148536-ENST00000474421.1:4913|349
ACFPSGLGRLSDDSAGSSSRR
>ENST00000341511.11|SNV-16115-A-C|1
CTCSAQGTGFSCPSSVGGHPPPMR
>FUSION-ENST00000651071.1:4527-ENST00000252934.10:135161|183
KELTHLSGGR
>FUSION-ENST00000475947.7:648-ENST00000652379.1:25317|68
SGDLSLPNSWDYRDLLSPGGR
>FUSION-ENST00000619625.4:17836-ENST00000484331.5:59751|292
MLLAFSKKMAVCTHQIPSLILIHK
>FUSION-ENST00000567737.1:459-ENST00000563613.1:46892|403
KDLKYSQF
>FUSION-ENST00000486739.1:30523-ENST00000476851.1:111065|412
TSGCLAMWAEAGKWGRAR
>ENST00000378802.5|SNV-4478-G-A|1
SSIYKFLEPWLGLGLLTSTGNKWR
>FUSION-ENST00000486739.1:30523-ENST00000476851.1:111065|1159
SSCNHNSRDLPHHVFFFFETESR
>FUSION-ENST00000486739.1:30523-ENST00000476851.1:111065|264
ECSGVNTTHCSLDLMGSSNPPTSAS
>FUSION-ENST00000486739.1:30523-ENST00000476851.1:111065|600
MRLQSVIPHFIKLLIGK
>FUSION-ENST00000453604.6:3406-ENST00000588998.5:22744|7
MPVIPTLWEAEAGGSLEVRS
>FUSION-ENST00000486739.1:30523-ENST00000476851.1:111065|461
CILISEMLKWR
>FUSION-ENST00000475947.7:648-ENST00000652379.1:25317|1339
MLERQIK
>FUSION-ENST00000651071.1:4527-ENST00000252934.10:135161|161
MPMSMNAERQPER
>FUSION-ENST00000475947.7:648-ENST00000652379.1:25317|346
MLTSYATPER
>FUSION-ENST00000486739.1:30523-ENST00000476851.1:111065|1069
VYKVRSVR
>FUSION-ENST00000486739.1:30523-ENST00000476851.1:111065|1424
MIPVHWSFSNAWPFQPSI
>FUSION-ENST00000618057.4:145707-ENST00000579835.5:182590|11
CQGSSDLPCSGRGKTCCFFK
>FUSION-ENST00000475947.7:648-ENST00000652379.1:25317|1467
IWAGHASSR
>FUSION-ENST00000651071.1:4527-ENST00000252934.10:135161|25
SSASKYRPPTLAAEPGR
>FUSION-ENST00000486739.1:30523-ENST00000476851.1:111065|478
CDHSDGSVDGKVCK
>FUSION-ENST00000486739.1:30523-ENST00000476851.1:111065|931
AWLAPRGR
>FUSION-ENST00000475947.7:648-ENST00000652379.1:25317|326
LALIKSLPFVHTARR
>FUSION-ENST00000619625.4:17836-ENST00000484331.5:59751|44
IAEQRVSCQRPLKIGPFR
>FUSION-ENST00000328453.9:49636-ENST00000438028.5:2967|19
MDVMSYFNGHSALARTPVP
>FUSION-ENST00000619625.4:17836-ENST00000484331.5:59751|240
MEAGARGMEN
>FUSION-ENST00000486739.1:30523-ENST00000476851.1:111065|527
KGSRVEPGK
>FUSION-ENST00000486739.1:30523-ENST00000476851.1:111065|739
TQNCISA
>FUSION-ENST00000494215.1:38806-ENST00000461371.5:6869|6
TIYICVYIYIYIYK
>FUSION-ENST00000486739.1:30523-ENST00000476851.1:111065|1206
MVPLHSSLGNR
>FUSION-ENST00000475947.7:648-ENST00000652379.1:25317|660
LLRLVSNSRPPVMRPPRPLEVLG
>FUSION-ENST00000579957.1:25172-ENST00000584516.5:17446|36
ESWSVTQAGVQWR
>FUSION-ENST00000475947.7:648-ENST00000652379.1:25317|686
LVSHSQPQVVR
>FUSION-ENST00000475947.7:648-ENST00000652379.1:25317|809
LGPRDPPALGLPK
>ENST00000395407.7|MNV-101177-CT-C|1
QPLDALTTSVTVTSCFTCV
>ENST00000369298.5|INDEL-2856-C-CG|2
AELGELKHMVMSFRVS
>FUSION-ENST00000653385.1:10047-ENST00000648707.1:22789|549
MFEEHSFAVSK
>FUSION-ENST00000486739.1:30523-ENST00000476851.1:111065|561
CRHCIATRDTK
>FUSION-ENST00000486739.1:30523-ENST00000476851.1:111065|1348
FRPLGHPSQAPKAVVPGLNSEH
>FUSION-ENST00000475947.7:648-ENST00000652379.1:25317|208
EWTGAAGAARARAR
>FUSION-ENST00000567737.1:459-ENST00000563613.1:46892|8
MLKLQVYR
>FUSION-ENST00000579957.1:25172-ENST00000584516.5:17446|63
IGSDFVTQAK
>FUSION-ENST00000567737.1:459-ENST00000563613.1:46892|139
MTDGSWWINTPTPSPLK
>FUSION-ENST00000475947.7:648-ENST00000652379.1:25317|582
AATRGDPPR
>FUSION-ENST00000475947.7:648-ENST00000652379.1:25317|320
RYYRLDGLVRPSDRPR
>FUSION-ENST00000653385.1:10047-ENST00000648707.1:22789|85
LDTGNDPNDTFGVKIPK
>ENST00000276500.4|SNV-29236-C-G|1
TAEGGEPAGASSPAGR
>FUSION-ENST00000639899.1:148536-ENST00000474421.1:4913|171
MAPWTPDLRGR
>FUSION-ENST00000475947.7:648-ENST00000652379.1:25317|631
KSVVFMCVNER
>FUSION-ENST00000486739.1:30523-ENST00000476851.1:111065|674
SIPPKQPSLAVLLSSTSK
>FUSION-ENST00000619625.4:17836-ENST00000484331.5:59751|268
SENKPVCVDKQNVACTYK
>FUSION-ENST00000475947.7:648-ENST00000652379.1:25317|1234
GAFSDFSLGHVWRPYFSYFPDK
>FUSION-ENST00000658528.1:17836-ENST00000484331.5:59751|32
YTTGAIQRR
>FUSION-ENST00000475947.7:648-ENST00000652379.1:25317|906
CCRVDLHAFDSVILNPPNL
>FUSION-ENST00000486739.1:30523-ENST00000476851.1:111065|1659
MKALHCSFECLFFFFSPAK
>FUSION-ENST00000486739.1:30523-ENST00000476851.1:111065|713
MCFLMCQTLLMSCDCRASR
>FUSION-ENST00000475947.7:648-ENST00000652379.1:25317|1454
RGETPSL
>FUSION-ENST00000579957.1:25172-ENST00000584516.5:17446|37
MESWSVTQAGVQWR
>FUSION-ENST00000651071.1:4527-ENST00000252934.10:135161|131
FREAERPWLTPEFLVLLHEV
>FUSION-ENST00000486739.1:30523-ENST00000476851.1:111065|814
IAGTLRSWEK
>FUSION-ENST00000653385.1:10047-ENST00000648707.1:22789|114
LLLLMLSFTG
>FUSION-ENST00000475947.7:648-ENST00000652379.1:25317|693
LTAPSASQVQAILLPQPPD
>FUSION-ENST00000639899.1:148536-ENST00000474421.1:4913|407
QTLGDQDMR
>ENST00000468511.5|SNV-4025-C-T|6
MVLTWPVWIFSMSLK
>FUSION-ENST00000475947.7:648-ENST00000652379.1:25317|705
ETDPGWARLFFSLVRGFLVFLR
>FUSION-ENST00000653385.1:10047-ENST00000648707.1:22789|9
LDPCVHLPATQLSAGAWHYCGEWR
>FUSION-ENST00000475947.7:648-ENST00000652379.1:25317|487
ASERPDSRCRPGSGSLTHPGAAGK
>FUSION-ENST00000486739.1:30523-ENST00000476851.1:111065|410
MWAEAGKWGR
>ENST00000661693.1|SNV-569-A-G|1
HICGGTLVTATWVLTAGHCVSSR
>FUSION-ENST00000486739.1:30523-ENST00000476851.1:111065|934
CMAWLAPRGREQGPS
>FUSION-ENST00000475947.7:648-ENST00000652379.1:25317|833
KTTAVLCSSQGR
>FUSION-ENST00000651071.1:4527-ENST00000252934.10:135161|219
IFQGFKPGDDTVGLNSGKKK
>FUSION-ENST00000503326.5:30683-ENST00000313669.12:186296|2
QYPLVTVPLGLEVPQDPQEHLDPR
>FUSION-ENST00000567737.1:459-ENST00000563613.1:46892|74
MERNCSLIPCPSPCFNR
>FUSION-ENST00000493202.1:52395-ENST00000486716.5:33514|31
WAVANPFPSQMVTGGGR
>FUSION-ENST00000651071.1:4527-ENST00000252934.10:135161|194
MRRPLIIAGTILPR
>FUSION-ENST00000653385.1:10047-ENST00000648707.1:22789|610
VSKTDFHQQRAFLSLLYSSLLK
>FUSION-ENST00000475947.7:648-ENST00000652379.1:25317|1196
MPLSPPPPKMK
>FUSION-ENST00000475947.7:648-ENST00000652379.1:25317|725
ASMVKPRLYSQYTTLAGRCAVLYCL
>FUSION-ENST00000486739.1:30523-ENST00000476851.1:111065|1661
AFTQVYGFLCFHKK
>FUSION-ENST00000486739.1:30523-ENST00000476851.1:111065|1410
AQSLAGTCVLPETRGQTCKIR
>FUSION-ENST00000475947.7:648-ENST00000652379.1:25317|1311
MTCPLCRRLTP
>FUSION-ENST00000653385.1:10047-ENST00000648707.1:22789|99
TRRAIFSYLFK
>FUSION-ENST00000486739.1:30523-ENST00000476851.1:111065|1311
LPGWPHACFAQIGVELTKPG
>FUSION-ENST00000475947.7:648-ENST00000652379.1:25317|597
FTLCIYVF
>ENST00000376552.7|MNV-148379-ACC-A|10
LLCPGHQPR
>FUSION-ENST00000475947.7:648-ENST00000652379.1:25317|1471
KMIWAGHASSRLSLR
>FUSION-ENST00000579957.1:25172-ENST00000584516.5:17446|76
MARSRLT
>FUSION-ENST00000494215.1:38806-ENST00000461371.5:6869|67
MALSGNIMRK
>FUSION-ENST00000475947.7:648-ENST00000652379.1:25317|1077
NPRTHAGGSK
>FUSION-ENST00000567737.1:459-ENST00000563613.1:46892|416
LVLNSWLQVIHLPQPPKVLELQA
>FUSION-ENST00000639899.1:148536-ENST00000474421.1:4913|344
TLPAAAAGGKTHPSEPPFHLPQSRR
>FUSION-ENST00000475947.7:648-ENST00000652379.1:25317|412
AYHGDHG
>FUSION-ENST00000368802.8:116090-ENST00000480191.1:3686|2
MDLIQKAIIK
>FUSION-ENST00000486739.1:30523-ENST00000476851.1:111065|1445
MPGLSSQVSELHLEEK
>FUSION-ENST00000653385.1:10047-ENST00000648707.1:22789|55
MQVSSSFGACLNC
>FUSION-ENST00000653385.1:10047-ENST00000648707.1:22789|239
MDLTSVLGLAQPHLR
>FUSION-ENST00000639899.1:148536-ENST00000474421.1:4913|253
MSRIWARPWFAAITQPAGVHSGAQ
>FUSION-ENST00000653385.1:10047-ENST00000648707.1:22789|75
DKQSLIIIIAR
>ENST00000342695.9|SNV-128155-C-T|3
GIFCISPQRINVCGQLNFVCFDK
>FUSION-ENST00000639899.1:148536-ENST00000474421.1:4913|44
AIPRVTSAGSKSL
>FUSION-ENST00000486739.1:30523-ENST00000476851.1:111065|311
ITGVSHDAGAGTR
>FUSION-ENST00000438393.5:40123-ENST00000413817.8:8009|15
APGRSWCIR
>FUSION-ENST00000639899.1:148536-ENST00000474421.1:4913|48
EATMAIPRVTSAGSKSL
>FUSION-ENST00000639899.1:148536-ENST00000474421.1:4913|227
QGEASLNQR
>FUSION-ENST00000475947.7:648-ENST00000652379.1:25317|185
AHTRPSPAVESGR
>FUSION-ENST00000486739.1:30523-ENST00000476851.1:111065|220
FSIFPPVRQGGIK
>FUSION-ENST00000397472.6:7175-ENST00000528581.5:44559|14
VYIQTLKDHRPR
>FUSION-ENST00000328453.9:49636-ENST00000438028.5:2967|4
GIARWLGLQYREGR
>FUSION-ENST00000475947.7:648-ENST00000652379.1:25317|593
SLLCVSTFSK
>FUSION-ENST00000653385.1:10047-ENST00000648707.1:22789|489
VTLFSMQLGFR
>FUSION-ENST00000486739.1:30523-ENST00000476851.1:111065|174
MLGLPCDLVQFT
>FUSION-ENST00000567737.1:459-ENST00000563613.1:46892|278
YLLYLGIG
>FUSION-ENST00000653385.1:10047-ENST00000648707.1:22789|45
MTPLVLR
>FUSION-ENST00000619625.4:17836-ENST00000484331.5:59751|203
GNGELVLNGTELLFDVIEK
>FUSION-ENST00000225171.7:32606-ENST00000453802.5:4|12
TEQKEPKPLEKSVSPQNSDSSDK
>FUSION-ENST00000567737.1:459-ENST00000563613.1:46892|507
VCDPEAR
>FUSION-ENST00000567737.1:459-ENST00000563613.1:46892|41
HQSQAGGRKGR
>FUSION-ENST00000486739.1:30523-ENST00000476851.1:111065|1527
PRIDLGLSCSLQILFAL
>FUSION-ENST00000651071.1:4527-ENST00000252934.10:135161|201
QSFAINHSSMAAELRR
>FUSION-ENST00000486739.1:30523-ENST00000476851.1:111065|1652
MLLNHLLKGPCFPRQATMK
>FUSION-ENST00000494215.1:38806-ENST00000461371.5:6869|69
MALSGNIMR
>FUSION-ENST00000486739.1:30523-ENST00000476851.1:111065|1091
QSCSVAQAGVQWR
>FUSION-ENST00000651071.1:4527-ENST00000252934.10:135161|182
KELTHLSGGRR
>FUSION-ENST00000619625.4:17836-ENST00000484331.5:59751|295
MLLAFSK
>FUSION-ENST00000528309.5:6810-ENST00000528581.5:44559|3
DSGACFSGEPR
>FUSION-ENST00000486739.1:30523-ENST00000476851.1:111065|519
MGLLSWEFPEVSGHR
>FUSION-ENST00000475947.7:648-ENST00000652379.1:25317|858
GKPHLGR
>FUSION-ENST00000639899.1:148536-ENST00000474421.1:4913|434
RAHSLLLQSWVENYAHNFTHK
>FUSION-ENST00000653385.1:10047-ENST00000648707.1:22789|130
GDQELERR
>ENST00000258229.14|SNV-295317-A-C|3
GAVLSHK
>FUSION-ENST00000639899.1:148536-ENST00000474421.1:4913|286
HTGSTSILRSRYVQTLPGLAWLR
>FUSION-ENST00000579957.1:25172-ENST00000584516.5:17446|278
NGKGEVHSGPKGTNPGFGDPSK
>FUSION-ENST00000494215.1:38806-ENST00000461371.5:6869|230
LARPGDVR
>FUSION-ENST00000475947.7:648-ENST00000652379.1:25317|194
RRGSGGVR
>FUSION-ENST00000380822.9:14365-ENST00000508118.1:24791|5
TDTNVLYERLETSVQCLCK
>FUSION-ENST00000475947.7:648-ENST00000652379.1:25317|200
ERGPCLGKR
>FUSION-ENST00000264968.7:52829-ENST00000662898.1:6315|8
DALNKFSGKK
>ENST00000555308.1|INDEL-2091-C-CA|1
VTAPLYYLLTDQQKNYSD
>FUSION-ENST00000619625.4:17836-ENST00000484331.5:59751|116
LTIVNTDVHCFKNT
>FUSION-ENST00000475947.7:648-ENST00000652379.1:25317|389
YSHDPPGSFR
>FUSION-ENST00000486739.1:30523-ENST00000476851.1:111065|360
MPCCTHWVSGVPVPLGPLPQHREAK
>FUSION-ENST00000486739.1:30523-ENST00000476851.1:111065|1194
QFTLACSFSSGRSCTFFFFFLR
>FUSION-ENST00000497815.5:190-ENST00000637698.1:139563|5
FQYWKRFDLQQLQVVTGK
>FUSION-ENST00000475947.7:648-ENST00000652379.1:25317|449
LVSKIKPCMSEYARPVQ
>FUSION-ENST00000556677.1:74324-ENST00000409949.5:17913|2
ILIVGLVICFSK
>FUSION-ENST00000475947.7:648-ENST00000652379.1:25317|1416
CHVWLISYF
>FUSION-ENST00000475947.7:648-ENST00000652379.1:25317|1309
MTAGSYSYFQ
>FUSION-ENST00000475947.7:648-ENST00000652379.1:25317|540
YIFRSESAFWAAGLLLTRCPLATCR
>FUSION-ENST00000486739.1:30523-ENST00000476851.1:111065|426
MCEDMRVR
>FUSION-ENST00000475947.7:648-ENST00000652379.1:25317|428
PTGADPLR
>FUSION-ENST00000225388.9:366-ENST00000577218.1:20472|13
TVARGKTASPTPQVCK
>FUSION-ENST00000475947.7:648-ENST00000652379.1:25317|1164
LQGAEIAPLHYGPGCRVSETR
>FUSION-ENST00000486739.1:30523-ENST00000476851.1:111065|1444
PGLSSQVSELHLEEK
>ENST00000483991.5|SNV-85320-G-C|3
ASGSLKMTSFAER
>FUSION-ENST00000486739.1:30523-ENST00000476851.1:111065|871
QSGQAVALPVPAR
>FUSION-ENST00000486739.1:30523-ENST00000476851.1:111065|1263
KPVLTLILTEA
>FUSION-ENST00000475947.7:648-ENST00000652379.1:25317|1069
MSLWKDAR
>FUSION-ENST00000216267.12:40123-ENST00000413817.8:8009|25
RLDAAGVSER
>FUSION-ENST00000653385.1:10047-ENST00000648707.1:22789|95
RPWSFFNIK
>FUSION-ENST00000475947.7:648-ENST00000652379.1:25317|169
SKGSRVQIPESGVAEMGAAR
>FUSION-ENST00000486739.1:30523-ENST00000476851.1:111065|964
FYPISFLRALK
>FUSION-ENST00000639899.1:148536-ENST00000474421.1:4913|31
CCPYVCVCVFKA
>FUSION-ENST00000486739.1:30523-ENST00000476851.1:111065|619
HLAQELR
>FUSION-ENST00000486739.1:30523-ENST00000476851.1:111065|1403
MVGVTTGCTTLFSR
>FUSION-ENST00000475947.7:648-ENST00000652379.1:25317|52
LPASAAHTAAITGVR
>FUSION-ENST00000494215.1:38806-ENST00000461371.5:6869|152
KNTGRTHC
>FUSION-ENST00000653385.1:10047-ENST00000648707.1:22789|60
KDAKCHGK
>ENST00000328090.9|MNV-61943-GC-G|2
GLSTFVPR
>FUSION-ENST00000475947.7:648-ENST00000652379.1:25317|831
TTAVLCSSQGR
>FUSION-ENST00000567737.1:459-ENST00000563613.1:46892|116
RWRETAP
>FUSION-ENST00000475947.7:648-ENST00000652379.1:25317|774
MALALVSVPVILFGLDLD
>FUSION-ENST00000475947.7:648-ENST00000652379.1:25317|1210
GGEERRER
>FUSION-ENST00000486739.1:30523-ENST00000476851.1:111065|1570
CCRRFAAGLQTAR
>FUSION-ENST00000639899.1:148536-ENST00000474421.1:4913|423
MMYQACSVR
>FUSION-ENST00000494215.1:38806-ENST00000461371.5:6869|142
NALLEKWAK
>FUSION-ENST00000494215.1:38806-ENST00000461371.5:6869|242
DQPGQHGKTLSLLK
>FUSION-ENST00000486739.1:30523-ENST00000476851.1:111065|1020
AIWWLTECPRRLENEAQK
>FUSION-ENST00000475947.7:648-ENST00000652379.1:25317|360
KHLPRMFSLIK
>FUSION-ENST00000639899.1:148536-ENST00000474421.1:4913|393
YLCTAYPLPVILFKEPSLGWGLTHD
>FUSION-ENST00000653385.1:10047-ENST00000648707.1:22789|330
MVCGFFYFIFLRR
>FUSION-ENST00000475947.7:648-ENST00000652379.1:25317|1322
GERERER
>FUSION-ENST00000475947.7:648-ENST00000652379.1:25317|188
RAHTRPSPAVESGR
>FUSION-ENST00000494215.1:38806-ENST00000461371.5:6869|363
SIVISELGAGK
>FUSION-ENST00000475947.7:648-ENST00000652379.1:25317|710
MIDVSRR
>FUSION-ENST00000653385.1:10047-ENST00000648707.1:22789|121
RLEGVTGGGHAWVLPGRAWHPAWR
>FUSION-ENST00000486739.1:30523-ENST00000476851.1:111065|124
IQNQREFLCGRK
>FUSION-ENST00000567737.1:459-ENST00000563613.1:46892|468
MARTLNIRSGLFTK
>FUSION-ENST00000475947.7:648-ENST00000652379.1:25317|217
IRSGGDGRR
>FUSION-ENST00000337138.9:45676-ENST00000556569.5:80557|2
SPNVLSVALSQRNLMKCLV
>FUSION-ENST00000475947.7:648-ENST00000652379.1:25317|910
AKCQHLGLMD
>FUSION-ENST00000653385.1:10047-ENST00000648707.1:22789|211
APSTCAHCLGQEITGLR
>FUSION-ENST00000486739.1:30523-ENST00000476851.1:111065|1595
HRASRWVTAR
>FUSION-ENST00000486739.1:30523-ENST00000476851.1:111065|1407
IRTVLESLACMVTVATGE
>FUSION-ENST00000486739.1:30523-ENST00000476851.1:111065|1103
MSRCSGGSCAQRR
>FUSION-ENST00000475947.7:648-ENST00000652379.1:25317|1288
GQEFETSPANVVKPPSLLKIRNGVR
>FUSION-ENST00000567737.1:459-ENST00000563613.1:46892|229
MINSTSTSQNCHSHKK
>FUSION-ENST00000475947.7:648-ENST00000652379.1:25317|857
GKPHLGRHSGLVLAI
>FUSION-ENST00000486739.1:30523-ENST00000476851.1:111065|790
VHYKSRS
>FUSION-ENST00000475947.7:648-ENST00000652379.1:25317|3
IIIIVGVISR
>FUSION-ENST00000475947.7:648-ENST00000652379.1:25317|1148
SHFPGGSLGRWHSPLTR
>FUSION-ENST00000486739.1:30523-ENST00000476851.1:111065|572
NLGGGACNEPR
>FUSION-ENST00000579957.1:25172-ENST00000584516.5:17446|116
QFSCLSLLSNWDYRHPPPATTPG
>FUSION-ENST00000653385.1:10047-ENST00000648707.1:22789|364
VFGGGAPHDN
>FUSION-ENST00000639899.1:148536-ENST00000474421.1:4913|296
MGHSSECPIQA
>ENST00000568221.1|SNV-2710-C-A|5
AQRARPPVSAATMTKR
>FUSION-ENST00000493202.1:52395-ENST00000486716.5:33514|39
MVLGGYFKR
>FUSION-ENST00000639899.1:148536-ENST00000474421.1:4913|159
SQVCHRPGRGEQQGVGLK
>FUSION-ENST00000475947.7:648-ENST00000652379.1:25317|459
AVRRPRR
>FUSION-ENST00000475947.7:648-ENST00000652379.1:25317|1411
STDPFFLSFFLSFFLSFFLSFFLS
>FUSION-ENST00000653385.1:10047-ENST00000648707.1:22789|428
MGGSRGQEIETILANTVKPR
>FUSION-ENST00000653385.1:10047-ENST00000648707.1:22789|18
IPEAAQLYWPGLGGLGGGPQLK
>FUSION-ENST00000486739.1:30523-ENST00000476851.1:111065|253
GARAFFCR
>FUSION-ENST00000579957.1:25172-ENST00000584516.5:17446|175
KLPILDTSCK
>FUSION-ENST00000475947.7:648-ENST00000652379.1:25317|731
AGGSRGGQTNR
>FUSION-ENST00000475947.7:648-ENST00000652379.1:25317|1511
MKEINTK
>FUSION-ENST00000486739.1:30523-ENST00000476851.1:111065|796
QGLEDSDGPDFIDWLSNSGSQR
>FUSION-ENST00000579957.1:25172-ENST00000584516.5:17446|198
MEFHSCCPGWSVMVRSRVTATST
>FUSION-ENST00000486739.1:30523-ENST00000476851.1:111065|1174
GGGKAQQDFFYHLSK
>FUSION-ENST00000475947.7:648-ENST00000652379.1:25317|405
AASGKPKSLGSGGSMVAKLK
>FUSION-ENST00000475947.7:648-ENST00000652379.1:25317|284
GGIPRPLQSAEGAPPARLAR
>FUSION-ENST00000486739.1:30523-ENST00000476851.1:111065|206
GPLVQSCGIITCIL
>FUSION-ENST00000475947.7:648-ENST00000652379.1:25317|824
MWVRLVSNWRPQWICPPRPPKVLG
>FUSION-ENST00000572525.5:6823-ENST00000544334.6:412805|25
IPGAGMVVDWEQETGLLMSSGDVR
>FUSION-ENST00000475947.7:648-ENST00000652379.1:25317|436
SAPLRPRPGGGR
>FUSION-ENST00000475947.7:648-ENST00000652379.1:25317|1017
IELHCCNKSPQR
>FUSION-ENST00000486739.1:30523-ENST00000476851.1:111065|812
SWEKCIIR
>FUSION-ENST00000475947.7:648-ENST00000652379.1:25317|1003
LFLSSLPSTSCPHHHFGARRK
>FUSION-ENST00000475947.7:648-ENST00000652379.1:25317|1203
SKTNHHLLDLSQGVSGLLGER
>FUSION-ENST00000475947.7:648-ENST00000652379.1:25317|900
MAQDADSFFAVVRTQS
>FUSION-ENST00000579957.1:25172-ENST00000584516.5:17446|127
TLSISDISATPLEK
>FUSION-ENST00000486739.1:30523-ENST00000476851.1:111065|849
GTFPVRKFL
>FUSION-ENST00000494215.1:38806-ENST00000461371.5:6869|143
KNALLEKWAK
>FUSION-ENST00000486739.1:30523-ENST00000476851.1:111065|122
EFLCGRKR
>FUSION-ENST00000475947.7:648-ENST00000652379.1:25317|841
LSLDLSSSWVRG
>FUSION-ENST00000486739.1:30523-ENST00000476851.1:111065|441
DCTTALQPG
>ENST00000258229.14|SNV-295317-A-C|4
VVICHEGDPAWRGAVLSHK
>FUSION-ENST00000567737.1:459-ENST00000563613.1:46892|187
KNTNSVAK
>ENST00000275053.8|SNV-10219-A-G|6
ADNIRQQCVLFLRYVK
>FUSION-ENST00000216267.12:40123-ENST00000413817.8:8009|12
LALRLPWRHSVQLPHAPVWR
>FUSION-ENST00000486739.1:30523-ENST00000476851.1:111065|277
TWLPWKLSPNFVTALLR
>FUSION-ENST00000494215.1:38806-ENST00000461371.5:6869|353
MFLWSFLIWFEVLRILK
>FUSION-ENST00000494215.1:38806-ENST00000461371.5:6869|356
MELSYLV
>FUSION-ENST00000653385.1:10047-ENST00000648707.1:22789|485
QLGFRYS
>FUSION-ENST00000475947.7:648-ENST00000652379.1:25317|979
HLPGFKR
>ENST00000478489.5|SNV-16958-C-G|3
QEKHLQLRVK
>FUSION-ENST00000475947.7:648-ENST00000652379.1:25317|241
KPGSLAWSRAWNASA
>FUSION-ENST00000494215.1:38806-ENST00000461371.5:6869|304
MVKPCLY
>FUSION-ENST00000486739.1:30523-ENST00000476851.1:111065|443
MSRDCTTALQPG
>FUSION-ENST00000486739.1:30523-ENST00000476851.1:111065|748
MLMNLDEKSKTQNCISA
>ENST00000631589.1|SNV-203283-G-T|3
NLVGRGSSPRGSLSPLSPVSSLQIR
>FUSION-ENST00000486739.1:30523-ENST00000476851.1:111065|910
SGGLCAW
>ENST00000454679.7|SNV-681967-C-A|1
TEGSGNCAFVNPVYGNWSNTEK
>FUSION-ENST00000486739.1:30523-ENST00000476851.1:111065|454
GSFSGLTKALR
>FUSION-ENST00000619625.4:17836-ENST00000484331.5:59751|207
WYLLCYVYLPLGNK
>FUSION-ENST00000567737.1:459-ENST00000563613.1:46892|397
NVFKVHPCCSMYQYFIPF
>FUSION-ENST00000567737.1:459-ENST00000563613.1:46892|424
HHLYLVPDYFPHPIWKSCTH
>FUSION-ENST00000486739.1:30523-ENST00000476851.1:111065|427
CILESMK
>FUSION-ENST00000567737.1:459-ENST00000563613.1:46892|311
HILTAQQSRLR
>FUSION-ENST00000486739.1:30523-ENST00000476851.1:111065|1104
SRCSGGSCAQR
>FUSION-ENST00000475947.7:648-ENST00000652379.1:25317|847
MLRVSCR
>FUSION-ENST00000494215.1:38806-ENST00000461371.5:6869|174
LIKKGVNK
>FUSION-ENST00000486739.1:30523-ENST00000476851.1:111065|1572
GRGAGLRR
>FUSION-ENST00000494215.1:38806-ENST00000461371.5:6869|219
CFGEYWLAICK
>FUSION-ENST00000475947.7:648-ENST00000652379.1:25317|192
RRGCGVLPPPPPPR
>FUSION-ENST00000486739.1:30523-ENST00000476851.1:111065|697
VREKMESMGSGHAWMLIR
>FUSION-ENST00000494215.1:38806-ENST00000461371.5:6869|85
LESEGSM
>FUSION-ENST00000649671.1:49636-ENST00000438028.5:2967|24
PVIHPLSSPSNR
>FUSION-ENST00000653385.1:10047-ENST00000648707.1:22789|349
MCHELNVFGSEKFLY
>FUSION-ENST00000653385.1:10047-ENST00000648707.1:22789|232
LPQYLGRHLAFGTSSAL
>FUSION-ENST00000475947.7:648-ENST00000652379.1:25317|958
HKHHLDPLR
>FUSION-ENST00000475947.7:648-ENST00000652379.1:25317|567
VPVRSRR
>FUSION-ENST00000486739.1:30523-ENST00000476851.1:111065|1654
MLLNHLLKGPCFPR
>FUSION-ENST00000619625.4:17836-ENST00000484331.5:59751|243
QIACFQGMEAGAR
>FUSION-ENST00000475947.7:648-ENST00000652379.1:25317|1048
NPRSGFGFLARRPKPAENFPAQDPV
>FUSION-ENST00000225171.7:32606-ENST00000453802.5:4|1
TILQAEG
>FUSION-ENST00000639899.1:148536-ENST00000474421.1:4913|213
CGPEVRSCTTSSEKR
>FUSION-ENST00000486739.1:30523-ENST00000476851.1:111065|191
FSGWLGTSLGWSAQALR
>FUSION-ENST00000567737.1:459-ENST00000563613.1:46892|425
HHLYLVPDYFPHPIWK
>FUSION-ENST00000475947.7:648-ENST00000652379.1:25317|537
SESAFWAAGLLLTRCPLATCRWR
>FUSION-ENST00000639899.1:148536-ENST00000474421.1:4913|442
EGEITMLCSR
>FUSION-ENST00000619625.4:17836-ENST00000484331.5:59751|141
GMFSLEQSPIHFKKLWDR
>FUSION-ENST00000475947.7:648-ENST00000652379.1:25317|506
APGAPCVAAMVAFLGTGVRVARR
>FUSION-ENST00000225388.9:366-ENST00000577218.1:20472|7
EQPALICPARHSSESFAAHTILSK
>FUSION-ENST00000486739.1:30523-ENST00000476851.1:111065|890
MHPPDSNCRVQWEPQSR
>ENST00000568221.1|SNV-2710-C-A|2
RMSSASSAAPGTSR
>FUSION-ENST00000567737.1:459-ENST00000563613.1:46892|255
KYINGKTGK
>FUSION-ENST00000619625.4:17836-ENST00000484331.5:59751|233
ECRLHVSRAWR
>FUSION-ENST00000486739.1:30523-ENST00000476851.1:111065|1684
MIAFRSLANIFSHWLP
>FUSION-ENST00000486739.1:30523-ENST00000476851.1:111065|1102
SRCSGGSCAQRR
>ENST00000275053.8|SNV-10219-A-G|4
QQCVLFLRYVK
>FUSION-ENST00000475947.7:648-ENST00000652379.1:25317|1461
HFGRPRRVDR
>FUSION-ENST00000486739.1:30523-ENST00000476851.1:111065|218
FSIFPPVRQGGIKAWT
>FUSION-ENST00000567737.1:459-ENST00000563613.1:46892|381
MILTHIARHRYLSF
>FUSION-ENST00000475947.7:648-ENST00000652379.1:25317|609
YTSLYKEGIVDK
>FUSION-ENST00000639899.1:148536-ENST00000474421.1:4913|25
ALSPSLVSAPHLLCLQK
>FUSION-ENST00000658528.1:17836-ENST00000484331.5:59751|3
ALWEKYRQYMAGLLAP
>FUSION-ENST00000651071.1:4527-ENST00000252934.10:135161|240
NGSCRFFFLPVSGAGR
>ENST00000490094.5|SNV-4025-C-T|10
HMVLTWPVWIFSMSLK
>FUSION-ENST00000651071.1:4527-ENST00000252934.10:135161|234
FFFLPVSGAGRRTPR
>ENST00000330636.8|SNV-254-G-A|1
AILRESKR
>FUSION-ENST00000651071.1:4527-ENST00000252934.10:135161|9
VPSWLVKHQSR
>FUSION-ENST00000486739.1:30523-ENST00000476851.1:111065|479
CDHSDGSVDGK
>FUSION-ENST00000486739.1:30523-ENST00000476851.1:111065|1045
LCRYQCQGVQGAPALR
>FUSION-ENST00000475947.7:648-ENST00000652379.1:25317|1106
DTSALARGLR
>FUSION-ENST00000486739.1:30523-ENST00000476851.1:111065|330
MMYQYLFSFKISALK
>FUSION-ENST00000639899.1:148536-ENST00000474421.1:4913|120
GKIQDWGPR
>FUSION-ENST00000486739.1:30523-ENST00000476851.1:111065|565
HLSTGIH
>FUSION-ENST00000567737.1:459-ENST00000563613.1:46892|379
ARPRRNIIA
>FUSION-ENST00000567737.1:459-ENST00000563613.1:46892|123
YSQDVSRPLLPPR
>FUSION-ENST00000639899.1:148536-ENST00000474421.1:4913|246
LTTFQAVPILAGERHLEVLG
>FUSION-ENST00000486739.1:30523-ENST00000476851.1:111065|638
GVSRGVWTQGSFLTLGNCR
>FUSION-ENST00000486739.1:30523-ENST00000476851.1:111065|919
STWYFQNPL
>FUSION-ENST00000453604.6:3406-ENST00000588998.5:22744|5
MPVVPATR
>FUSION-ENST00000475947.7:648-ENST00000652379.1:25317|243
GKKPGSLAWSRAWNASA
>FUSION-ENST00000281924.6:5801-ENST00000409968.6:506988|103
KALWVSWFSIIVTLALAVAAFR
>FUSION-ENST00000475947.7:648-ENST00000652379.1:25317|666
LYANNDNVYLCIEYSCVW
>FUSION-ENST00000651071.1:4527-ENST00000252934.10:135161|151
NAERQPER
>FUSION-ENST00000494215.1:38806-ENST00000461371.5:6869|298
VAHTCNLSTLGGRSRWIMR
>FUSION-ENST00000618057.4:145707-ENST00000579835.5:182590|8
TCCFFKDSNFR
>ENST00000418274.2|SNV-31992-G-A|3
INVNHQKETYSLLSR
>FUSION-ENST00000639899.1:148536-ENST00000474421.1:4913|212
SCTTSSEK
>FUSION-ENST00000619625.4:17836-ENST00000484331.5:59751|128
REWGWYSVVPHPSKSCMVK
>FUSION-ENST00000651071.1:4527-ENST00000252934.10:135161|213
KKCFWWQGQGETE
>FUSION-ENST00000475947.7:648-ENST00000652379.1:25317|1104
FTILHHDILFSR
>FUSION-ENST00000486739.1:30523-ENST00000476851.1:111065|875
RQSGQAVALPVPAR
>FUSION-ENST00000475947.7:648-ENST00000652379.1:25317|1246
VGPCPFHESEKRVLR
>FUSION-ENST00000475947.7:648-ENST00000652379.1:25317|1306
IRLPGPPK
>FUSION-ENST00000475947.7:648-ENST00000652379.1:25317|905
VDLHAFDSVILNPPNL
>FUSION-ENST00000486739.1:30523-ENST00000476851.1:111065|622
AGGGTGMHLAQELRTQRPAENR
>FUSION-ENST00000486739.1:30523-ENST00000476851.1:111065|1432
LGHSPWQVPVCFQKLEDK
>FUSION-ENST00000494215.1:38806-ENST00000461371.5:6869|320
MFINKNCIYILFLDR
>ENST00000370801.8|SNV-50447-C-T|5
CLRSEASNSSEEDSPIK
>ENST00000484423.5|INDEL-2856-C-CG|14
IKAHGDEFPGVVSSR
>FUSION-ENST00000486739.1:30523-ENST00000476851.1:111065|1204
MVPLHSSLGNRAR
>FUSION-ENST00000486739.1:30523-ENST00000476851.1:111065|373
SWRLYFSSLEGNDNR
>FUSION-ENST00000653385.1:10047-ENST00000648707.1:22789|503
ILDVLEVGSGPQASAGFK
>FUSION-ENST00000567737.1:459-ENST00000563613.1:46892|117
GLSGNETSTGDHGARRWR
>ENST00000642566.1|SNV-932-C-T|1
WDLLPPRTPPYQGDVPLGIRNTICR
>FUSION-ENST00000486739.1:30523-ENST00000476851.1:111065|1292
SCCPGWSAMARSWLTIISACR
>FUSION-ENST00000486739.1:30523-ENST00000476851.1:111065|678
MINDSDSWPGNGWDLWKIGKSIPPK
>FUSION-ENST00000494215.1:38806-ENST00000461371.5:6869|185
FKREMEK
>FUSION-ENST00000649671.1:49636-ENST00000438028.5:2967|34
GGGRACIQQWPEATPAAIPGVR
>FUSION-ENST00000639899.1:148536-ENST00000474421.1:4913|46
AIPRVTSAGSK
>FUSION-ENST00000486739.1:30523-ENST00000476851.1:111065|1486
MYGYSCHRGMR
>FUSION-ENST00000486739.1:30523-ENST00000476851.1:111065|975
LPRLVLNSR
>FUSION-ENST00000475947.7:648-ENST00000652379.1:25317|432
VVAVPTMVTTGDGESGFDSGEGA
>FUSION-ENST00000639899.1:148536-ENST00000474421.1:4913|125
WAAGWFSEQRSIWYEVYHPQR
>FUSION-ENST00000567737.1:459-ENST00000563613.1:46892|247
MQMVGALDWLVCV
>FUSION-ENST00000653385.1:10047-ENST00000648707.1:22789|335
FSCLSLPSSWDYRCVPR
>FUSION-ENST00000486739.1:30523-ENST00000476851.1:111065|1227
SGDGDHPG
>FUSION-ENST00000486739.1:30523-ENST00000476851.1:111065|1671
LLGELRSSYAYLWVSLWLSMRD
>FUSION-ENST00000475947.7:648-ENST00000652379.1:25317|980
LECDGVISAHCNRHLPGFKR
>FUSION-ENST00000653385.1:10047-ENST00000648707.1:22789|355
EQGGGWLVEVKVNMCHELNVFGSEK
>ENST00000636805.1|INDEL-100868-C-CA|3
KIESSCGRTDNS
>ENST00000618052.2|SNV-267-C-A|2
EIAQDLK
>FUSION-ENST00000567737.1:459-ENST00000563613.1:46892|336
MRFVRLTNLK
>ENST00000580206.1|SNV-68094-C-A|1
LEAYLWKESLSSK
>FUSION-ENST00000486739.1:30523-ENST00000476851.1:111065|1217
MGEELRVDLSLGEYNLMEWRFLR
>FUSION-ENST00000567737.1:459-ENST00000563613.1:46892|51
TAIDTLALLHSQDPKRSTCHHPEGR
>FUSION-ENST00000619625.4:17836-ENST00000484331.5:59751|305
MCIYFSHFHR
>FUSION-ENST00000502819.5:14365-ENST00000508118.1:24791|1
GHFGVRFVLFFF
>FUSION-ENST00000567737.1:459-ENST00000563613.1:46892|504
MSFSFFLFFFNLNKC
>FUSION-ENST00000475947.7:648-ENST00000652379.1:25317|821
LVSNWRPQWICPPRPPKVLG
>FUSION-ENST00000486739.1:30523-ENST00000476851.1:111065|923
HMGLWDHW
>FUSION-ENST00000486739.1:30523-ENST00000476851.1:111065|302
PEKVSLGSAHERVT
>FUSION-ENST00000475947.7:648-ENST00000652379.1:25317|625
MCVNERAYVVISVFFLPLLR
>FUSION-ENST00000493202.1:52395-ENST00000486716.5:33514|26
SGGAGPLTPCQESLKICTS
>FUSION-ENST00000475947.7:648-ENST00000652379.1:25317|1172
PAPREAEAGESLEPGKR
>FUSION-ENST00000486739.1:30523-ENST00000476851.1:111065|613
TQRPAENRR
>FUSION-ENST00000368881.8:100-ENST00000349792.9:26299|1
VLESTMVCIWNQETHGI
>FUSION-ENST00000475947.7:648-ENST00000652379.1:25317|950
NSSLQHTRPLAGEFLSMSVK
>FUSION-ENST00000567737.1:459-ENST00000563613.1:46892|348
MRATTPG
>FUSION-ENST00000475947.7:648-ENST00000652379.1:25317|892
PTLGVNGLTAAGPPNKLRPVFGLC
>ENST00000369298.5|INDEL-2856-C-CG|1
HMVMSFRVS
>FUSION-ENST00000567737.1:459-ENST00000563613.1:46892|450
VLPFTTGPGSEQS
>FUSION-ENST00000567737.1:459-ENST00000563613.1:46892|175
AAMKQITTNLAA
>FUSION-ENST00000619625.4:17836-ENST00000484331.5:59751|27
FILLIKVHENA
>FUSION-ENST00000486739.1:30523-ENST00000476851.1:111065|1050
AVKLCRYQCQGVQGAPALR
>ENST00000483991.5|SNV-85320-G-C|10
SSVSMASGSLK
>FUSION-ENST00000567737.1:459-ENST00000563613.1:46892|320
DSITLNQDGIYVCSF
>FUSION-ENST00000475947.7:648-ENST00000652379.1:25317|1238
ISGGRGRVPAWMR
>FUSION-ENST00000619625.4:17836-ENST00000484331.5:59751|12
MQFHLICNWCLVK
>FUSION-ENST00000475947.7:648-ENST00000652379.1:25317|946
MSVKSLDRTER
>FUSION-ENST00000567737.1:459-ENST00000563613.1:46892|189
LYVFTKIKK
>FUSION-ENST00000579957.1:25172-ENST00000584516.5:17446|205
LVRLVSNSRPQVIRPPQPPK
>FUSION-ENST00000639899.1:148536-ENST00000474421.1:4913|234
CLPPSRQCPFWQGK
>FUSION-ENST00000651071.1:4527-ENST00000252934.10:135161|24
YRPPTLAAEPGR
>FUSION-ENST00000567737.1:459-ENST00000563613.1:46892|326
ITSFIYMVRALLIFVK
>FUSION-ENST00000619625.4:17836-ENST00000484331.5:59751|5
HFSCRISILLIRLGKPTK
>FUSION-ENST00000486739.1:30523-ENST00000476851.1:111065|458
YRGSFSGLTK
>FUSION-ENST00000486739.1:30523-ENST00000476851.1:111065|114
GTSSVARQQSHRGR
>FUSION-ENST00000494215.1:38806-ENST00000461371.5:6869|384
LDIQASQLRRMESSINHISQASR
>FUSION-ENST00000668333.1:648-ENST00000652379.1:25317|1550
AWSLRRPGPGSPAHSGGVQTR
>FUSION-ENST00000475947.7:648-ENST00000652379.1:25317|1167
RLQGAEIAPLHYGPGCR
>FUSION-ENST00000653385.1:10047-ENST00000648707.1:22789|13
MITPLDSSLGDRVRTCL
>FUSION-ENST00000475947.7:648-ENST00000652379.1:25317|812
GFTVLPR
>FUSION-ENST00000475947.7:648-ENST00000652379.1:25317|769
GGGLRLRPPRSPGR
>FUSION-ENST00000494215.1:38806-ENST00000461371.5:6869|284
MIKSQCKFQQDFFGTLK
>FUSION-ENST00000673918.1:3832-ENST00000382276.8:126295|7
QCLNVSLRRSPAASQSLPSSR
>FUSION-ENST00000567737.1:459-ENST00000563613.1:46892|197
MVCLMLYVFTKIKK
>FUSION-ENST00000486739.1:30523-ENST00000476851.1:111065|1598
GGWLQGPAR
>FUSION-ENST00000579957.1:25172-ENST00000584516.5:17446|105
FLPAMYKGSSFSTSLPVLILFHF
>FUSION-ENST00000475947.7:648-ENST00000652379.1:25317|1021
SALFEWLPISL
>FUSION-ENST00000639899.1:148536-ENST00000474421.1:4913|435
MRAHSLLLQSWVENYAHNFTHK
>FUSION-ENST00000475947.7:648-ENST00000652379.1:25317|1015
IELHCCNKSPQRSPYLTK
>FUSION-ENST00000486739.1:30523-ENST00000476851.1:111065|1072
GFHRLGQAGLELLTL
>FUSION-ENST00000486739.1:30523-ENST00000476851.1:111065|1096
GLATSTTAR
>FUSION-ENST00000567737.1:459-ENST00000563613.1:46892|267
LREPGGLVGR
>FUSION-ENST00000567737.1:459-ENST00000563613.1:46892|483
MDIEFLNVGDCR
>FUSION-ENST00000486739.1:30523-ENST00000476851.1:111065|1037
GDHPGIWILPAHLIPLGKLWCCLSR
>FUSION-ENST00000567737.1:459-ENST00000563613.1:46892|453
MEAVNGLALHDWPWI
>FUSION-ENST00000639899.1:148536-ENST00000474421.1:4913|166
GRGTCCHRQMSQVCHRPGR
>FUSION-ENST00000651071.1:4527-ENST00000252934.10:135161|211
CFWWQGQGETE
>FUSION-ENST00000567737.1:459-ENST00000563613.1:46892|377
DIWVVFTFWL
>FUSION-ENST00000639899.1:148536-ENST00000474421.1:4913|140
MGSMGGDK
>FUSION-ENST00000579957.1:25172-ENST00000584516.5:17446|34
ESWSVTQAGVQWRDLGSLESPPPR
>FUSION-ENST00000649671.1:49636-ENST00000438028.5:2967|77
VWWLMLVNPALWEAEAGNSPEVR
>FUSION-ENST00000653385.1:10047-ENST00000648707.1:22789|200
LRWVDHEVR
>FUSION-ENST00000486739.1:30523-ENST00000476851.1:111065|202
ERIVHDLPYPKPERVSLWK
>FUSION-ENST00000225171.7:32606-ENST00000453802.5:4|5
QRICCWWTCTIIK
>FUSION-ENST00000639899.1:148536-ENST00000474421.1:4913|470
MPLSWQGGR
>FUSION-ENST00000486739.1:30523-ENST00000476851.1:111065|746
LMNLDEKSK
>FUSION-ENST00000486739.1:30523-ENST00000476851.1:111065|345
YGAWGER
>FUSION-ENST00000475947.7:648-ENST00000652379.1:25317|1240
ISGGRGR
>FUSION-ENST00000475947.7:648-ENST00000652379.1:25317|1316
LTETSASRVPVILLR
>ENST00000358984.9|SNV-68094-C-A|3
KVYLPNKALELK
>FUSION-ENST00000475947.7:648-ENST00000652379.1:25317|335
DGDRGLQLFPMNEEFPVSAGHK
>FUSION-ENST00000475947.7:648-ENST00000652379.1:25317|1359
MGRTRGTGDAEACLR
>ENST00000557725.5|SNV-36794-C-T|1
GPCTWGTGTASTGWKIRTWK
>FUSION-ENST00000579957.1:25172-ENST00000584516.5:17446|167
MLVTELGMPETGPPRLVGKSDSDGR
>FUSION-ENST00000486739.1:30523-ENST00000476851.1:111065|182
EEIRQMK
>ENST00000645237.2|SNV-266863-G-A|2
AEAAALTETTKQVYFK
>FUSION-ENST00000475947.7:648-ENST00000652379.1:25317|1452
TERDPVSR
>FUSION-ENST00000567737.1:459-ENST00000563613.1:46892|45
LGKHQSQAGGR
>FUSION-ENST00000475947.7:648-ENST00000652379.1:25317|1046
SGFGFLARRPKPAENFPAQDPV
>FUSION-ENST00000486739.1:30523-ENST00000476851.1:111065|855
ARLCLENNNNNK
>FUSION-ENST00000486739.1:30523-ENST00000476851.1:111065|1173
GGGKAQQDFFYHLSKEAVLTR
>FUSION-ENST00000475947.7:648-ENST00000652379.1:25317|1315
VPVILLR
>FUSION-ENST00000639899.1:148536-ENST00000474421.1:4913|21
WGTGVGPEGADLTMALLSLSLPK
>FUSION-ENST00000639899.1:148536-ENST00000474421.1:4913|151
MRWWSRATER
>ENST00000492261.5|SNV-171229-G-T|1
WLSGLHIPESYLTALVQATFRK
>FUSION-ENST00000475947.7:648-ENST00000652379.1:25317|674
TGVSHRARPVDSFR
>FUSION-ENST00000475947.7:648-ENST00000652379.1:25317|469
WCGRVGFVAAVAPGPPVAGPRGSR
>FUSION-ENST00000619625.4:17836-ENST00000484331.5:59751|74
MLYQFYNFTVTYR
>FUSION-ENST00000486739.1:30523-ENST00000476851.1:111065|1600
GRGGWLQGPAR
>FUSION-ENST00000486739.1:30523-ENST00000476851.1:111065|78
GLAEAPRAPR
>FUSION-ENST00000486739.1:30523-ENST00000476851.1:111065|1287
SWLTIISACR
>FUSION-ENST00000494215.1:38806-ENST00000461371.5:6869|65
MALSGNIMRKTR
>FUSION-ENST00000486739.1:30523-ENST00000476851.1:111065|367
MPSTIFVLPVPQALVK
>FUSION-ENST00000475947.7:648-ENST00000652379.1:25317|246
MGKKPGSLAWSR
>FUSION-ENST00000216267.12:40123-ENST00000413817.8:8009|14
QHLLPVFSRLALRLPWR
>FUSION-ENST00000475947.7:648-ENST00000652379.1:25317|771
GGGLRLRPPR
>FUSION-ENST00000567737.1:459-ENST00000563613.1:46892|394
MFSRFIHVVACISTSFLFNKK
>FUSION-ENST00000486739.1:30523-ENST00000476851.1:111065|1484
MYGYSCHRGMRFEQK
>ENST00000370794.7|SNV-31507-G-A|2
DSISETVNLNNQETVK
>FUSION-ENST00000486739.1:30523-ENST00000476851.1:111065|708
CQTLLMSCDCRASR
>FUSION-ENST00000653385.1:10047-ENST00000648707.1:22789|457
AACWAVHVKTHMVRK
>FUSION-ENST00000475947.7:648-ENST00000652379.1:25317|1190
MTCPLCHRLTP
>FUSION-ENST00000475947.7:648-ENST00000652379.1:25317|110
TLLSLTLVWHGEET
>FUSION-ENST00000494215.1:38806-ENST00000461371.5:6869|61
MVSAPMEFLG
>FUSION-ENST00000638504.1:148536-ENST00000474421.1:4913|529
GNTFVHDPKVHAGSK
>FUSION-ENST00000494215.1:38806-ENST00000461371.5:6869|322
IQTLVGCGGTHL
>FUSION-ENST00000475947.7:648-ENST00000652379.1:25317|1062
LTCPTEVK
>ENST00000276500.4|SNV-29236-C-G|3
MRTAEGGEPAGASSPAGR
>ENST00000623461.3|SNV-87341-G-T|3
GWLRDPIASPGDAGEQAIR
>FUSION-ENST00000475947.7:648-ENST00000652379.1:25317|307
MWRTEDPLPGAARGGPK
>FUSION-ENST00000653385.1:10047-ENST00000648707.1:22789|103
MGRILSVRTR
>FUSION-ENST00000475947.7:648-ENST00000652379.1:25317|639
GSSIKTFILRMK
>FUSION-ENST00000475947.7:648-ENST00000652379.1:25317|65
DLLSPGGRG
>ENST00000269214.10|INDEL-64807-A-AA|7
SSWLPNCGTYPMGLQSYR
>FUSION-ENST00000494215.1:38806-ENST00000461371.5:6869|221
SNKCFGEYWLAICK
>FUSION-ENST00000639899.1:148536-ENST00000474421.1:4913|495
MRQVRLR
>FUSION-ENST00000651071.1:4527-ENST00000252934.10:135161|261
MCQCACAWEECVCA
>FUSION-ENST00000486739.1:30523-ENST00000476851.1:111065|957
VSSSSRLALR
>ENST00000623527.4|SNV-19782-G-C|4
IEWLKSNSTK
>ENST00000617222.4|SNV-2457-A-C|3
SGLVYLPTDSR
>FUSION-ENST00000465313.6:6156-ENST00000528581.5:44559|2
DSGACFSGTSR
>FUSION-ENST00000486739.1:30523-ENST00000476851.1:111065|1686
MEYHMIAFRSLANIFSHWLP
>FUSION-ENST00000579957.1:25172-ENST00000584516.5:17446|121
MQWLDLGSLQPLPARFK
>FUSION-ENST00000651071.1:4527-ENST00000252934.10:135161|40
MFTNGLSPGNKSLHFSQEI
>FUSION-ENST00000653385.1:10047-ENST00000648707.1:22789|501
GQIQSVAWLCMSQTKHICLWIFFAF
>FUSION-ENST00000486739.1:30523-ENST00000476851.1:111065|1288
ARSWLTIISACRVQVILLPRPPE
>ENST00000314358.10|SNV-39496-G-C|5
GIPEHLMGKLGPNGQR
>FUSION-ENST00000567737.1:459-ENST00000563613.1:46892|120
KGLSGNETSTGDHGARR
>FUSION-ENST00000639899.1:148536-ENST00000474421.1:4913|443
EREGEITMLCSRK
>FUSION-ENST00000486739.1:30523-ENST00000476851.1:111065|966
FYPISFLR
>FUSION-ENST00000494215.1:38806-ENST00000461371.5:6869|32
VKTIVIKETR
>FUSION-ENST00000639899.1:148536-ENST00000474421.1:4913|325
GCVDRLLAGQCVRPGLQCYK
>FUSION-ENST00000486739.1:30523-ENST00000476851.1:111065|1696
MNTWRQRSLAGGAS
>FUSION-ENST00000493202.1:52395-ENST00000486716.5:33514|2
FYLVFEKLQGGTYR
>FUSION-ENST00000475947.7:648-ENST00000652379.1:25317|941
ATSFGGCQSVVE
>ENST00000369400.2|SNV-1413-G-A|7
CGNKIVEDNEKCDCGSTEECQK
>FUSION-ENST00000475947.7:648-ENST00000652379.1:25317|960
CLLIHEYKRVK
>FUSION-ENST00000639899.1:148536-ENST00000474421.1:4913|219
VRQAKGYR
>FUSION-ENST00000475947.7:648-ENST00000652379.1:25317|316
LDGLVRPSDRPRR
>FUSION-ENST00000639899.1:148536-ENST00000474421.1:4913|483
GSGVAKFDFGALS
>FUSION-ENST00000486739.1:30523-ENST00000476851.1:111065|989
SPCAGRRR
>FUSION-ENST00000494215.1:38806-ENST00000461371.5:6869|40
TVYLCMR
>FUSION-ENST00000494215.1:38806-ENST00000461371.5:6869|212
DAVAHSCSPSYSGSRGAKIA
>FUSION-ENST00000475947.7:648-ENST00000652379.1:25317|761
QARPTWRNPVSIENTK
>FUSION-ENST00000261018.11:38806-ENST00000461371.5:6869|2
MESSINHISQASR
>FUSION-ENST00000475947.7:648-ENST00000652379.1:25317|678
SWLTAPSASRVRALLLPQPPD
>FUSION-ENST00000653385.1:10047-ENST00000648707.1:22789|123
RRLEGVTGGGHAWVLPGR
>ENST00000436051.1|SNV-1154-T-G|4
RSAGADGAAGPGGAAGPGAR
>FUSION-ENST00000579957.1:25172-ENST00000584516.5:17446|148
LARLVLNSCLLSRSTR
>FUSION-ENST00000475947.7:648-ENST00000652379.1:25317|673
MTGVSHRARPVDSFRFFISFVSTR
>FUSION-ENST00000639899.1:148536-ENST00000474421.1:4913|15
MGLPSTHHSSGR
>FUSION-ENST00000486739.1:30523-ENST00000476851.1:111065|1131
SQEQLSSAGINVK
>FUSION-ENST00000368365.5:6883-ENST00000423208.2:43105|12
DCLILLCK
>FUSION-ENST00000265191.4:20626-ENST00000394886.7:14561|85
QKPADPLLK
>FUSION-ENST00000486739.1:30523-ENST00000476851.1:111065|1261
EESGTNPILHFHWPSCIDN
>FUSION-ENST00000639899.1:148536-ENST00000474421.1:4913|353
ACFPSGLGR
>FUSION-ENST00000486739.1:30523-ENST00000476851.1:111065|250
MVQISPSPLGEV
>FUSION-ENST00000486739.1:30523-ENST00000476851.1:111065|398
LVSNSWTQMIRPLWPPK
>FUSION-ENST00000653385.1:10047-ENST00000648707.1:22789|382
MPVIPALWEAK
>FUSION-ENST00000486739.1:30523-ENST00000476851.1:111065|1143
MHLLSPYCVLGSVLGTGDTKIKK
>FUSION-ENST00000475947.7:648-ENST00000652379.1:25317|92
GTGLAESAGKEDPVELDSSLAR
>FUSION-ENST00000567737.1:459-ENST00000563613.1:46892|240
LTGSLFTVPRNWLALGGVGSARPR
>FUSION-ENST00000567737.1:459-ENST00000563613.1:46892|65
MKPAQGIMGLGDGEK
>FUSION-ENST00000494215.1:38806-ENST00000461371.5:6869|131
NLRYREVK
>FUSION-ENST00000486739.1:30523-ENST00000476851.1:111065|1170
AQQDFFYHLSKEAVLTRGI
>FUSION-ENST00000494215.1:38806-ENST00000461371.5:6869|158
YYTSSLEKK
>FUSION-ENST00000653385.1:10047-ENST00000648707.1:22789|224
HTSISWKMWVLSSR
>FUSION-ENST00000639899.1:148536-ENST00000474421.1:4913|162
MSQVCHRPGR
>FUSION-ENST00000475947.7:648-ENST00000652379.1:25317|944
SLDRTER
>FUSION-ENST00000328453.9:49636-ENST00000438028.5:2967|13
MSCPTSMGIAR
>FUSION-ENST00000653385.1:10047-ENST00000648707.1:22789|407
MRNPIPR
>FUSION-ENST00000653385.1:10047-ENST00000648707.1:22789|135
QSHAPYPPHLIK
>FUSION-ENST00000567737.1:459-ENST00000563613.1:46892|58
LLPDTMPESLF
>FUSION-ENST00000475947.7:648-ENST00000652379.1:25317|270
PGQGEAR
>FUSION-ENST00000486739.1:30523-ENST00000476851.1:111065|210
MDLELEGISR
>FUSION-ENST00000579957.1:25172-ENST00000584516.5:17446|239
VWLEGRR
>FUSION-ENST00000494215.1:38806-ENST00000461371.5:6869|338
LIILSNVALLPEMVIFQIL
>FUSION-ENST00000475947.7:648-ENST00000652379.1:25317|394
MAVLSWWSDLSG
>FUSION-ENST00000653385.1:10047-ENST00000648707.1:22789|499
SQTKHICLWIFFAF
>ENST00000471929.1|SNV-44825-G-A|12
LCLQAKQAAAGGGAEESTVWFGSCR
>ENST00000584498.5|SNV-114322-G-T|6
MHSAMDPRSTSCLLKDPPVEAAYQP
>FUSION-ENST00000653385.1:10047-ENST00000648707.1:22789|556
HCIPAWAIETTSKK
>FUSION-ENST00000216267.12:50479-ENST00000413817.8:8009|22
IAAAGVSERLPAHR
>FUSION-ENST00000651071.1:4527-ENST00000252934.10:135161|82
NSYGFDIYGR
>FUSION-ENST00000486739.1:30523-ENST00000476851.1:111065|271
YTSHTIKFTLGR
>FUSION-ENST00000567737.1:459-ENST00000563613.1:46892|431
QSLALWPRLECSGVIPGH
>FUSION-ENST00000653385.1:10047-ENST00000648707.1:22789|529
MCLSSGTVWRK
>FUSION-ENST00000486739.1:30523-ENST00000476851.1:111065|434
HPDFRDVK
>FUSION-ENST00000494215.1:38806-ENST00000461371.5:6869|55
MLTVSRMHFAVFSVLFELFLQ
>FUSION-ENST00000475947.7:648-ENST00000652379.1:25317|211
DGAGASGPYPAVAGSR
>FUSION-ENST00000651071.1:4527-ENST00000252934.10:135161|171
MWGSEGCKR
>FUSION-ENST00000475947.7:648-ENST00000652379.1:25317|986
RLALSPR
>FUSION-ENST00000486739.1:30523-ENST00000476851.1:111065|854
GLDYRGTFPVR
>FUSION-ENST00000579957.1:25172-ENST00000584516.5:17446|202
MEFHSCCPGWSVMVR
>FUSION-ENST00000486739.1:30523-ENST00000476851.1:111065|1555
FIHRLLCKTSVVAK
>FUSION-ENST00000639899.1:148536-ENST00000474421.1:4913|195
LATVEQLPLPPHLFSLTPLK
>FUSION-ENST00000486739.1:30523-ENST00000476851.1:111065|1123
SEERTGHFYHGQEREACQER
>FUSION-ENST00000486739.1:30523-ENST00000476851.1:111065|299
MYAASWATPLEWLSPVP
>FUSION-ENST00000567737.1:459-ENST00000563613.1:46892|165
MVPKIAQNHYL
>FUSION-ENST00000475947.7:648-ENST00000652379.1:25317|280
RAGEVEHERTC
>FUSION-ENST00000494215.1:38806-ENST00000461371.5:6869|327
LGTVAHTCNPNTLGG
>FUSION-ENST00000567737.1:459-ENST00000563613.1:46892|158
MGIGFHLCKIKQF
>FUSION-ENST00000639899.1:148536-ENST00000474421.1:4913|139
GSMGGDK
>FUSION-ENST00000651071.1:4527-ENST00000252934.10:135161|276
MTMMEPSEPPSVECQSLLGWPR
>FUSION-ENST00000486739.1:30523-ENST00000476851.1:111065|986
RCWHSSGLRLAHSR
>FUSION-ENST00000653385.1:10047-ENST00000648707.1:22789|163
DEAVPCPVPSSPYQK
>FUSION-ENST00000475947.7:648-ENST00000652379.1:25317|560
GRAWPAFGPSCVPVVGGAGR
>FUSION-ENST00000653385.1:10047-ENST00000648707.1:22789|511
KVSSWEWRVS
>FUSION-ENST00000261714.11:25172-ENST00000584516.5:17446|4
GRKTSLTGR
>FUSION-ENST00000380822.9:14365-ENST00000508118.1:24791|3
LETSVQCLCK
>FUSION-ENST00000486739.1:30523-ENST00000476851.1:111065|1722
MTLALQKD
>FUSION-ENST00000567737.1:459-ENST00000563613.1:46892|411
MVNFMFCGFCLNKKK
>FUSION-ENST00000653385.1:10047-ENST00000648707.1:22789|97
AIFSYLFK
>FUSION-ENST00000486739.1:30523-ENST00000476851.1:111065|1211
VDLSLGEYNLMEWRFLRFR
>FUSION-ENST00000486739.1:30523-ENST00000476851.1:111065|1603
YPAAEGAQSGETAPGARGARSR
>FUSION-ENST00000486739.1:30523-ENST00000476851.1:111065|1237
WLTPVIAALWEAEAGGS
>FUSION-ENST00000649671.1:49636-ENST00000438028.5:2967|42
SWAGPAAMSSK
>FUSION-ENST00000653385.1:10047-ENST00000648707.1:22789|5
MGKQETA
>FUSION-ENST00000486739.1:30523-ENST00000476851.1:111065|1374
DQTSRPAVR
>ENST00000490349.5|SNV-78296-C-G|4
CLHSGRRR
>FUSION-ENST00000567737.1:459-ENST00000563613.1:46892|193
MLYVFTK
>FUSION-ENST00000579957.1:25172-ENST00000584516.5:17446|247
GQTQDLGIHPSGGRQK
>FUSION-ENST00000653385.1:10047-ENST00000648707.1:22789|7
NEIQDSIHQTGLHLVYVTEGENSR
>FUSION-ENST00000673918.1:3832-ENST00000382276.8:126295|23
IDQQQQQKVAASMPYSRRPAVK
>FUSION-ENST00000567737.1:459-ENST00000563613.1:46892|5
LKLQVYRS
>FUSION-ENST00000486739.1:30523-ENST00000476851.1:111065|1147
MHLLSPYCVLGSVLGTGDTK
>FUSION-ENST00000502819.5:14365-ENST00000508118.1:24791|3
EGKGHFGVR
>FUSION-ENST00000486739.1:30523-ENST00000476851.1:111065|611
RDEMTEAGR
>FUSION-ENST00000579957.1:25172-ENST00000584516.5:17446|86
RFSCLSL
>FUSION-ENST00000651071.1:4527-ENST00000252934.10:135161|30
MRIASSR
>FUSION-ENST00000475947.7:648-ENST00000652379.1:25317|303
TEDPLPGAARGGPKSF
>FUSION-ENST00000493202.1:52395-ENST00000486716.5:33514|35
QNGTGGIFQEMGSSEPLPIADGDR
>FUSION-ENST00000653385.1:10047-ENST00000648707.1:22789|390
DPIIFFFFLRR
>FUSION-ENST00000494215.1:38806-ENST00000461371.5:6869|189
LATHCYT
>FUSION-ENST00000567737.1:459-ENST00000563613.1:46892|419
VRLVLNSWLQVIHLPQPPK
>FUSION-ENST00000567737.1:459-ENST00000563613.1:46892|333
FVRLTNLKDSITLNQDGIYVCSF
>FUSION-ENST00000475947.7:648-ENST00000652379.1:25317|1228
VDLVSCLFHRHHRR
>FUSION-ENST00000475947.7:648-ENST00000652379.1:25317|1344
SQSCTCMLER
>FUSION-ENST00000639899.1:148536-ENST00000474421.1:4913|317
IREDTGLLLQPLQEPD
>FUSION-ENST00000427191.6:99360-ENST00000395102.8:13292|1
DASFLCGTTPFQCDLGSTNISTTD
>FUSION-ENST00000475947.7:648-ENST00000652379.1:25317|380
MLLAECPAGPEAFTLKK
>FUSION-ENST00000486739.1:30523-ENST00000476851.1:111065|737
PITGFGQR
>FUSION-ENST00000475947.7:648-ENST00000652379.1:25317|1272
MHTDIQERKK
>FUSION-ENST00000475947.7:648-ENST00000652379.1:25317|413
RAYHGDHG
>FUSION-ENST00000653385.1:10047-ENST00000648707.1:22789|269
MLSRVEGGR
>FUSION-ENST00000264968.7:52829-ENST00000662898.1:6315|9
DALNKFSGK
>FUSION-ENST00000567737.1:459-ENST00000563613.1:46892|131
MWASLAGFTA
>ENST00000497211.1|SNV-4009-A-G|2
DQTQLGHLALKPKQPWHLTR
>FUSION-ENST00000567737.1:459-ENST00000563613.1:46892|215
CHSTPAWATEQDLVSDK
>FUSION-ENST00000486739.1:30523-ENST00000476851.1:111065|139
QPPPPPPPPPPPLHHHQK
>FUSION-ENST00000475947.7:648-ENST00000652379.1:25317|1465
IWAGHASSRLSLRHFGRPR
>FUSION-ENST00000486739.1:30523-ENST00000476851.1:111065|1249
ASGRGWDGGRTESGSVTGR
>FUSION-ENST00000475947.7:648-ENST00000652379.1:25317|570
SLCRDPFWRVPVR
>FUSION-ENST00000567737.1:459-ENST00000563613.1:46892|432
QSLALWPR
>FUSION-ENST00000475947.7:648-ENST00000652379.1:25317|197
VVCVGGRRR
>FUSION-ENST00000475947.7:648-ENST00000652379.1:25317|421
APAALVTLDNLGPIARPPWRR
>FUSION-ENST00000653385.1:10047-ENST00000648707.1:22789|29
MKSKIPFIR
>FUSION-ENST00000639899.1:148536-ENST00000474421.1:4913|526
LAARLHWLPCAQET
>FUSION-ENST00000560590.5:207-ENST00000336216.9:51371|1
QPGRPLMIMRKK
>FUSION-ENST00000475947.7:648-ENST00000652379.1:25317|1481
GCVGMEMSPRMPSFPSVCLQLPQA
>FUSION-ENST00000486739.1:30523-ENST00000476851.1:111065|1378
MAPHCLHGKDQTSRPAVR
>FUSION-ENST00000567737.1:459-ENST00000563613.1:46892|457
MSHCAQAMVNSINYYLS
>FUSION-ENST00000475947.7:648-ENST00000652379.1:25317|1157
MSVSFSVSLSDTPVPGRALPLPRE
>ENST00000468511.5|SNV-4025-C-T|4
MVLTWPVWIFSMSLKMQGRP
>FUSION-ENST00000475947.7:648-ENST00000652379.1:25317|1396
DGREPLRLDSGE
>FUSION-ENST00000579957.1:25172-ENST00000584516.5:17446|66
FCCSFFFFCK
>FUSION-ENST00000475947.7:648-ENST00000652379.1:25317|1476
MPSFPSVCLQLPQA
>FUSION-ENST00000579957.1:25172-ENST00000584516.5:17446|87
SVAQAGVQWLGLSSIQPPPPGFKR
>FUSION-ENST00000486739.1:30523-ENST00000476851.1:111065|388
IANTYKR
>FUSION-ENST00000486739.1:30523-ENST00000476851.1:111065|1266
VKDLKLGR
>FUSION-ENST00000328453.9:49636-ENST00000438028.5:2967|6
GIARWLGLQYR
>FUSION-ENST00000254900.9:8642-ENST00000360541.10:32607|21
KATDAAYQEEKILYLTPEQEK
>FUSION-ENST00000639899.1:148536-ENST00000474421.1:4913|230
QCPFWQGKGT
>FUSION-ENST00000475947.7:648-ENST00000652379.1:25317|713
DGVSEARPPWLPR
>FUSION-ENST00000486739.1:30523-ENST00000476851.1:111065|1726
SPHPRPSLNSR
>FUSION-ENST00000651071.1:4527-ENST00000252934.10:135161|248
ATPKVRK
>FUSION-ENST00000619625.4:17836-ENST00000484331.5:59751|311
MYKQSNMWIHAYPS
>FUSION-ENST00000486739.1:30523-ENST00000476851.1:111065|332
MMYQYLFSFK
>FUSION-ENST00000486739.1:30523-ENST00000476851.1:111065|684
MASDGCVCVCLEVGLVTVSVLF
>ENST00000328090.9|MNV-61943-GC-G|3
DIPSLVVAGQKGLSTFVPRQ
>FUSION-ENST00000475947.7:648-ENST00000652379.1:25317|1162
VSETRSLNK
>FUSION-ENST00000475947.7:648-ENST00000652379.1:25317|862
LLLSVLLHKGVLR
>ENST00000392011.7|SNV-89951-G-A|4
TSIILEMKVSAKIK
>FUSION-ENST00000567737.1:459-ENST00000563613.1:46892|511
TGNPGST
>ENST00000603139.1|INDEL-5730-T-TT|1
SLHTLVGQPFFSKTSVSD
>FUSION-ENST00000475947.7:648-ENST00000652379.1:25317|1300
VLETTGLSRR
>FUSION-ENST00000486739.1:30523-ENST00000476851.1:111065|770
MLISFDLLVLLLR
>FUSION-ENST00000475947.7:648-ENST00000652379.1:25317|1256
SLSFSRSR
>FUSION-ENST00000579957.1:25172-ENST00000584516.5:17446|113
VILCLTF
>FUSION-ENST00000567737.1:459-ENST00000563613.1:46892|253
YINGKTGKIQIK
>FUSION-ENST00000475947.7:648-ENST00000652379.1:25317|879
DTRGKDFNEGSFGHILILW
>FUSION-ENST00000486739.1:30523-ENST00000476851.1:111065|241
DTSLLNSDDGCRLIGGR
>FUSION-ENST00000653385.1:10047-ENST00000648707.1:22789|459
AACWAVHVKTHMVR
>FUSION-ENST00000486739.1:30523-ENST00000476851.1:111065|767
LISFDLLVLLLRI
>FUSION-ENST00000639899.1:148536-ENST00000474421.1:4913|34
MCCPYVCVCVFK
>FUSION-ENST00000474233.1:145707-ENST00000579835.5:182590|8
EARICLALGGGKHAASSK
>FUSION-ENST00000486739.1:30523-ENST00000476851.1:111065|992
GQRSPCAGRR
>FUSION-ENST00000567737.1:459-ENST00000563613.1:46892|199
MVCLMLYVFTK
>FUSION-ENST00000494215.1:38806-ENST00000461371.5:6869|154
LTVTIDLTIIS
>FUSION-ENST00000238789.10:69709-ENST00000355123.8:139648|2
SSRQDQIHRVC
>FUSION-ENST00000475947.7:648-ENST00000652379.1:25317|261
VNYAWAGRSQRK
>FUSION-ENST00000494215.1:38806-ENST00000461371.5:6869|123
NFTYLPRRDEEYWQNTLLMR
>FUSION-ENST00000532320.5:6496-ENST00000528581.5:44559|2
TCSSSVAAGTSR
>FUSION-ENST00000639899.1:148536-ENST00000474421.1:4913|19
ALLSLSLPK
>FUSION-ENST00000486739.1:30523-ENST00000476851.1:111065|1180
MKNLCLG
>FUSION-ENST00000475947.7:648-ENST00000652379.1:25317|190
ALERRAHTRPSPAVESGR
>FUSION-ENST00000554315.5:48681-ENST00000334988.2:65823|5
MRWFFLEDLPRFVTLK
>FUSION-ENST00000567737.1:459-ENST00000563613.1:46892|436
ATKCYILFLFIYLFLR
>FUSION-ENST00000475947.7:648-ENST00000652379.1:25317|709
QPRETDPGWAR
>FUSION-ENST00000475947.7:648-ENST00000652379.1:25317|733
WLKPVIPSLWEAKAGGSR
>FUSION-ENST00000475947.7:648-ENST00000652379.1:25317|179
SPADATPR
>ENST00000370801.8|SNV-50447-C-T|6
RCLRSEASNSSEEDSPIK
>FUSION-ENST00000486739.1:30523-ENST00000476851.1:111065|893
SISSYWPSLKKDK
>FUSION-ENST00000494215.1:38806-ENST00000461371.5:6869|108
WCTCTIQALWRKS
>FUSION-ENST00000668333.1:648-ENST00000652379.1:25317|1547
MDHSFVVGPHLPEPGVCEGR
>FUSION-ENST00000486739.1:30523-ENST00000476851.1:111065|965
MFYPISFLRALK
>FUSION-ENST00000619625.4:17836-ENST00000484331.5:59751|224
LGQGEWR
>FUSION-ENST00000368331.5:38795-ENST00000443119.7:13415|101
GVLSNLHLKEEKIKPDTNGAVVK
>FUSION-ENST00000639899.1:148536-ENST00000474421.1:4913|58
MCVCVSLK
>FUSION-ENST00000475947.7:648-ENST00000652379.1:25317|6
MLWAHVVSFQTSMIIIIVGVISR
>FUSION-ENST00000653385.1:10047-ENST00000648707.1:22789|272
RAGLGRRPGR
>FUSION-ENST00000475947.7:648-ENST00000652379.1:25317|1410
CWRDGREPLR
>FUSION-ENST00000475947.7:648-ENST00000652379.1:25317|559
GRAWPAFGPSCVPVVGGAGRK
>FUSION-ENST00000261714.11:25172-ENST00000584516.5:17446|5
ASRPWGQKGRK
>FUSION-ENST00000494215.1:38806-ENST00000461371.5:6869|70
LAGACSPSYSGG
>FUSION-ENST00000639899.1:148536-ENST00000474421.1:4913|149
WWSRATER
>FUSION-ENST00000486739.1:30523-ENST00000476851.1:111065|1107
LARLLLNS
>FUSION-ENST00000475947.7:648-ENST00000652379.1:25317|1478
MSPRMPSFPSVCLQLPQA
>FUSION-ENST00000639899.1:148536-ENST00000474421.1:4913|84
PGTMQLSYFISTR
>FUSION-ENST00000653385.1:10047-ENST00000648707.1:22789|482
FKIEMSVLK
>FUSION-ENST00000653385.1:10047-ENST00000648707.1:22789|331
VCGFFYFIFLR
>ENST00000482065.1|SNV-4943-C-T|3
SSVSCVLSASSSSQK
>FUSION-ENST00000653385.1:10047-ENST00000648707.1:22789|70
VLTCVSFYLRLFVFLST
>FUSION-ENST00000475947.7:648-ENST00000652379.1:25317|1325
ILSDTALTTR
>FUSION-ENST00000486739.1:30523-ENST00000476851.1:111065|394
MIRPLWPPKVLGLQA
>FUSION-ENST00000579957.1:25172-ENST00000584516.5:17446|251
ERCILGPKGQTQDLGIHPSGGR
>FUSION-ENST00000475947.7:648-ENST00000652379.1:25317|1018
MIELHCCNKSPQR
>FUSION-ENST00000639899.1:148536-ENST00000474421.1:4913|88
CFMPGTMQLSYFISTR
>FUSION-ENST00000649671.1:49636-ENST00000438028.5:2967|35
WRIRTVVIGGR
>FUSION-ENST00000619625.4:17836-ENST00000484331.5:59751|280
MWHVHTR
>FUSION-ENST00000486739.1:30523-ENST00000476851.1:111065|1657
ALHCSFECLFFFFSPAK
>FUSION-ENST00000486739.1:30523-ENST00000476851.1:111065|1605
YPAAEGAQSGETAPGAR
>FUSION-ENST00000475947.7:648-ENST00000652379.1:25317|463
GGSRWGPR
>FUSION-ENST00000475947.7:648-ENST00000652379.1:25317|661
MLLRLVSNSRPPVMRPPRPLEVLG
>FUSION-ENST00000486739.1:30523-ENST00000476851.1:111065|634
TACLPNSY
>FUSION-ENST00000639899.1:148536-ENST00000474421.1:4913|503
GAWQILFR
>FUSION-ENST00000494215.1:38806-ENST00000461371.5:6869|180
MVADTCNPSYWR
>ENST00000338970.10|INDEL-4768-G-GCTGCTGCGGCTA|1
GTAAAAAAAAAAAAATKVPAKK
>FUSION-ENST00000486739.1:30523-ENST00000476851.1:111065|371
LYFSSLEGNDNR
>FUSION-ENST00000206544.8:4407-ENST00000355349.4:1411|5
ITAPCILFLFYGSPAGLGPFPHL
>FUSION-ENST00000475947.7:648-ENST00000652379.1:25317|1245
RVLRCLERPR
>FUSION-ENST00000486739.1:30523-ENST00000476851.1:111065|1583
MWRAGLGRALGCR
>FUSION-ENST00000639899.1:148536-ENST00000474421.1:4913|485
VTQRGSGVAK
>FUSION-ENST00000639899.1:148536-ENST00000474421.1:4913|397
MIKPFILI
>FUSION-ENST00000486739.1:30523-ENST00000476851.1:111065|586
EVSSCSR
>FUSION-ENST00000453604.6:3406-ENST00000588998.5:22744|22
NLRWVLHPDR
>FUSION-ENST00000494215.1:38806-ENST00000461371.5:6869|88
IVLLITR
>FUSION-ENST00000653385.1:10047-ENST00000648707.1:22789|435
YQNHLVCNK
>FUSION-ENST00000651071.1:4527-ENST00000252934.10:135161|256
QTFPASAGVK
>FUSION-ENST00000494215.1:38806-ENST00000461371.5:6869|217
MDAVAHSCSPSYSGSR
>FUSION-ENST00000639899.1:148536-ENST00000474421.1:4913|201
VQGKGGQDGRSER
>FUSION-ENST00000649671.1:49636-ENST00000438028.5:2967|78
GKVWWLMLVNPALWEAEAGNSPEVR
>ENST00000525884.1|SNV-932-C-T|1
WDLLPPRTPPYQEMK
>FUSION-ENST00000486739.1:30523-ENST00000476851.1:111065|326
FAQKRPGK
>FUSION-ENST00000475947.7:648-ENST00000652379.1:25317|205
MGSPRERGPCLGK
>FUSION-ENST00000475947.7:648-ENST00000652379.1:25317|1493
NSSIDTADLHLWNPQSSTHKTGD
>FUSION-ENST00000475947.7:648-ENST00000652379.1:25317|931
MSSLQSLFK
>FUSION-ENST00000651071.1:4527-ENST00000252934.10:135161|271
TMMEPSEPPSVECQSLLGWPRRR
>FUSION-ENST00000486739.1:30523-ENST00000476851.1:111065|1397
VLVSWIT
>FUSION-ENST00000475947.7:648-ENST00000652379.1:25317|972
SLDLVTRPPRPPK
>FUSION-ENST00000486739.1:30523-ENST00000476851.1:111065|125
IQNQREFLCGR
>FUSION-ENST00000475947.7:648-ENST00000652379.1:25317|42
GLFSNFYDYYYCRRHLTCR
>FUSION-ENST00000486739.1:30523-ENST00000476851.1:111065|866
SACHSERPVEEWLSR
>FUSION-ENST00000494215.1:38806-ENST00000461371.5:6869|12
TLHSSLGEKSETLSQKK
>FUSION-ENST00000486739.1:30523-ENST00000476851.1:111065|1536
WGGLGRPLHSYLRQPENYPR
>FUSION-ENST00000651071.1:4527-ENST00000252934.10:135161|8
VPSWLVKHQSRCCCK
>FUSION-ENST00000395146.8:13570-ENST00000316707.10:122215|7
AFTERVNSSGNR
>FUSION-ENST00000567737.1:459-ENST00000563613.1:46892|90
QKGKGAVGK
>FUSION-ENST00000653385.1:10047-ENST00000648707.1:22789|430
MEGLGAEKF
>FUSION-ENST00000668333.1:648-ENST00000652379.1:25317|1562
FPGSLSRGRR
>FUSION-ENST00000494215.1:38806-ENST00000461371.5:6869|222
GKSNKCFGEYWLAICK
>FUSION-ENST00000475947.7:648-ENST00000652379.1:25317|1530
SFFLFSLDGVSLLSPR
>FUSION-ENST00000475947.7:648-ENST00000652379.1:25317|676
ALLLPQPPD
>ENST00000557725.5|SNV-36794-C-T|6
YLGDWYSVNWMEDSDVEDLTK
>FUSION-ENST00000639899.1:148536-ENST00000474421.1:4913|391
MSQLYPRGVLSR
>FUSION-ENST00000475947.7:648-ENST00000652379.1:25317|1506
MRPPPPRHVPLPSPGWPLPGDPR
>FUSION-ENST00000567737.1:459-ENST00000563613.1:46892|415
MVNFMFCGFCLNK
>FUSION-ENST00000494215.1:38806-ENST00000461371.5:6869|81
ISQHYSKPFTNINSFNSQNNFMKK
>ENST00000504154.6|SNV-367064-G-A|7
RKYSFECTDGSSFVDEVK
>FUSION-ENST00000653385.1:10047-ENST00000648707.1:22789|1
HLIFADSGFF
>FUSION-ENST00000216267.12:40123-ENST00000413817.8:8009|16
QHLLPVFSR
>FUSION-ENST00000475947.7:648-ENST00000652379.1:25317|1183
MTAGSSFYF
>FUSION-ENST00000475947.7:648-ENST00000652379.1:25317|73
FLPFFNLIF
>FUSION-ENST00000567737.1:459-ENST00000563613.1:46892|331
KITSFIYMVR
>FUSION-ENST00000475947.7:648-ENST00000652379.1:25317|435
SAPLRPRPGGGRR
>ENST00000475613.6|SNV-105117-A-C|1
ADSEGSNSGGTWPQAMLSSTAVPEK
>FUSION-ENST00000486739.1:30523-ENST00000476851.1:111065|392
MTLGLELGS
>FUSION-ENST00000619625.4:17836-ENST00000484331.5:59751|202
GNGELVLNGTELLFDVIEKL
>FUSION-ENST00000653385.1:10047-ENST00000648707.1:22789|107
GWMGRILSVR
>FUSION-ENST00000225388.9:366-ENST00000577218.1:20472|14
KTVARGK
>FUSION-ENST00000486739.1:30523-ENST00000476851.1:111065|481
GATEERCDHSDGSVDGK
>FUSION-ENST00000475947.7:648-ENST00000652379.1:25317|1260
FLSVSRSISVFLGRSLSFSR
>ENST00000490925.5|SNV-128155-C-T|2
MWTVKLCLL
>FUSION-ENST00000579957.1:25172-ENST00000584516.5:17446|135
MFQSSSML
>FUSION-ENST00000486739.1:30523-ENST00000476851.1:111065|281
MMAADLLEEGGWEVRTWLPWK
>FUSION-ENST00000475947.7:648-ENST00000652379.1:25317|1494
NSSIDTADLHLWNPQSSTHK
>FUSION-ENST00000475947.7:648-ENST00000652379.1:25317|828
MGFHCGSQDGLDLLTP
>FUSION-ENST00000475947.7:648-ENST00000652379.1:25317|599
DVYFTYEKR
>ENST00000507379.5|SNV-131342-C-G|1
NQSTTYPVYTESSDDKHLK
>FUSION-ENST00000486739.1:30523-ENST00000476851.1:111065|331
MYQYLFSFK
>FUSION-ENST00000567737.1:459-ENST00000563613.1:46892|72
MERNCSLIPCPSPCFNRSYY
>FUSION-ENST00000486739.1:30523-ENST00000476851.1:111065|1695
NTWRQRSLAGGAS
>FUSION-ENST00000475947.7:648-ENST00000652379.1:25317|1331
QLQEENK
>FUSION-ENST00000653385.1:10047-ENST00000648707.1:22789|278
RGWGPVPR
>FUSION-ENST00000475947.7:648-ENST00000652379.1:25317|239
IRGLGAETISTYSQTLNG
>FUSION-ENST00000494215.1:38806-ENST00000461371.5:6869|62
TRMVSAPMEFLG
>FUSION-ENST00000653385.1:10047-ENST00000648707.1:22789|576
MWWHELVIPATR
>FUSION-ENST00000619625.4:17836-ENST00000484331.5:59751|121
KFYTETYLIINCMLTIVNTDVHCFK
>FUSION-ENST00000161863.9:68016-ENST00000502437.1:108|9
SEEDRANFRNR
>FUSION-ENST00000673918.1:3832-ENST00000382276.8:126295|9
QCLNVSLR
>FUSION-ENST00000639899.1:148536-ENST00000474421.1:4913|449
LIILPIK
>FUSION-ENST00000475947.7:648-ENST00000652379.1:25317|867
NRSPVRTR
>ENST00000242323.8|SNV-59614-T-C|1
GWATLLRR
>FUSION-ENST00000639899.1:148536-ENST00000474421.1:4913|498
HRWAGLGGWK
>ENST00000370801.8|SNV-50447-C-T|4
CLRSEASNSSEEDSPIKSDK
>FUSION-ENST00000486739.1:30523-ENST00000476851.1:111065|1710
MILYWSLLFVAM
>FUSION-ENST00000475947.7:648-ENST00000652379.1:25317|336
ATLTGSACAYPTPAGAGNPLNPIR
>FUSION-ENST00000475947.7:648-ENST00000652379.1:25317|379
LLAECPAGPEAFTLKK
>FUSION-ENST00000475947.7:648-ENST00000652379.1:25317|377
LLAECPAGPEAFTLKKLECSK
>ENST00000506970.2|SNV-458-G-A|3
RQLLAGTGPDGEARAR
>FUSION-ENST00000486739.1:30523-ENST00000476851.1:111065|297
MCCQWEGR
>FUSION-ENST00000494215.1:38806-ENST00000461371.5:6869|57
MSKMLTVSRMHFAVFSVLFELFLQ
>FUSION-ENST00000216267.12:40123-ENST00000413817.8:8009|11
LPWRHSVQLPHAPVWR
>FUSION-ENST00000461434.1:100-ENST00000349792.9:26299|1
VCIWNQETHGI
>FUSION-ENST00000494215.1:38806-ENST00000461371.5:6869|111
MWCTCTIQALWRK
>ENST00000616482.4|SNV-36795-A-G|6
MKAENSHNAGR
>FUSION-ENST00000567737.1:459-ENST00000563613.1:46892|195
VCLMLYVFTKIK
>FUSION-ENST00000475947.7:648-ENST00000652379.1:25317|2
MIIIIVGVISRVEVISNF
>ENST00000644480.2|SNV-14951-G-T|5
NMPSKTELIVLVELSPMQK
>FUSION-ENST00000475947.7:648-ENST00000652379.1:25317|1081
VPKALATPPTPHAPRPGHPR
>FUSION-ENST00000567737.1:459-ENST00000563613.1:46892|404
FCGFCLNKKK
>ENST00000279387.12|SNV-8869-A-G|1
WHFNETVLTVWSAPNCCYR
>FUSION-ENST00000653385.1:10047-ENST00000648707.1:22789|249
EEGRRDER
>FUSION-ENST00000494215.1:38806-ENST00000461371.5:6869|117
REWEIMWCTCTIQALWRK
>FUSION-ENST00000453604.6:3406-ENST00000588998.5:22744|17
GVRGGKSK
>FUSION-ENST00000486739.1:30523-ENST00000476851.1:111065|107
MSQSRAILTLHR
>FUSION-ENST00000486739.1:30523-ENST00000476851.1:111065|1423
IPVHWSFSNAWPFQPSI
>FUSION-ENST00000475947.7:648-ENST00000652379.1:25317|610
QTTTTCISALNTLAYGKYVSVVWK
>FUSION-ENST00000653385.1:10047-ENST00000648707.1:22789|260
SPAGTVQTPPSCGYGLGGPR
>FUSION-ENST00000658528.1:17836-ENST00000484331.5:59751|1
QYMAGLLAP
>FUSION-ENST00000486739.1:30523-ENST00000476851.1:111065|1590
AAQPGPHRPLR
>FUSION-ENST00000486739.1:30523-ENST00000476851.1:111065|1530
NSTLICLRRK
>FUSION-ENST00000619625.4:17836-ENST00000484331.5:59751|238
MVQNFCLM
>FUSION-ENST00000639899.1:148536-ENST00000474421.1:4913|148
WWSRATERLLGFSILDLSCSYR
>FUSION-ENST00000567737.1:459-ENST00000563613.1:46892|232
AKPCLYKN
>FUSION-ENST00000475947.7:648-ENST00000652379.1:25317|263
VNYAWAGRSQR
>FUSION-ENST00000486739.1:30523-ENST00000476851.1:111065|160
MEMVGPF
>FUSION-ENST00000475947.7:648-ENST00000652379.1:25317|344
SASPNFLEGQVAFSHPR
>FUSION-ENST00000532320.5:6496-ENST00000528581.5:44559|6
MPAPLSRPCRTCSSSVAAGTSR
>FUSION-ENST00000567737.1:459-ENST00000563613.1:46892|305
MCGHLDRLMLRYPIESGGQG
>FUSION-ENST00000475947.7:648-ENST00000652379.1:25317|1227
LSLFLSVSHCLSLSLSR
>FUSION-ENST00000639899.1:148536-ENST00000474421.1:4913|237
GAKAGRGFTEPEGR
>FUSION-ENST00000567737.1:459-ENST00000563613.1:46892|321
VRALLIFVKK
>FUSION-ENST00000486739.1:30523-ENST00000476851.1:111065|1371
ALLHRGLTFAPLPS
>FUSION-ENST00000475947.7:648-ENST00000652379.1:25317|1102
FTILHHDILFSRNP
>FUSION-ENST00000475947.7:648-ENST00000652379.1:25317|1028
MRYDPLNNIFANQK
>FUSION-ENST00000486739.1:30523-ENST00000476851.1:111065|340
RKNDSQHL
>FUSION-ENST00000475947.7:648-ENST00000652379.1:25317|189
RGCGVLPPPPPPR
>FUSION-ENST00000475947.7:648-ENST00000652379.1:25317|1101
GLRSTSPSPTVTVSILVSLPK
>FUSION-ENST00000653385.1:10047-ENST00000648707.1:22789|293
VSEEDSPWVSR
>ENST00000645788.1|SNV-28408-G-A|3
CPHVLPK
>FUSION-ENST00000653385.1:10047-ENST00000648707.1:22789|57
CHGKAKVHMR
>FUSION-ENST00000475947.7:648-ENST00000652379.1:25317|33
MLPPFLLFGFALR
>FUSION-ENST00000486739.1:30523-ENST00000476851.1:111065|809
MCVFVPGPWK
>ENST00000314358.10|SNV-39496-G-C|4
GIPEHLMGKLGPNGQRSAELLLGK
>FUSION-ENST00000486739.1:30523-ENST00000476851.1:111065|614
TQRPAENR
>FUSION-ENST00000475947.7:648-ENST00000652379.1:25317|168
GSRVQIPESGVAEMGAAR
>FUSION-ENST00000475947.7:648-ENST00000652379.1:25317|825
WVRLVSNWRPQWICPPRPPK
>FUSION-ENST00000567737.1:459-ENST00000563613.1:46892|118
GLSGNETSTGDHGARR
>FUSION-ENST00000486739.1:30523-ENST00000476851.1:111065|477
CDHSDGSVDGKVCKTR
>FUSION-ENST00000486739.1:30523-ENST00000476851.1:111065|988
RRCWHSSGLR
>FUSION-ENST00000486739.1:30523-ENST00000476851.1:111065|178
RLYPDPLPGALRVWPLLGGLQA
>FUSION-ENST00000639899.1:148536-ENST00000474421.1:4913|263
MGPSMWDHCLLGLPLSTLST
>FUSION-ENST00000475947.7:648-ENST00000652379.1:25317|1009
TSESYFLLIFTYVCIYFF
>FUSION-ENST00000486739.1:30523-ENST00000476851.1:111065|523
VEPGKKPSKEVCVAAGA
>FUSION-ENST00000486739.1:30523-ENST00000476851.1:111065|1178
MLWNNLEANSHSVTPSSTCTR
>ENST00000471929.1|SNV-44825-G-A|8
GRGGVASRLWEVSGHQCHK
>ENST00000483991.5|SNV-85320-G-C|5
MASGSLK
>FUSION-ENST00000486739.1:30523-ENST00000476851.1:111065|895
SISSYWPSLK
>FUSION-ENST00000225388.9:366-ENST00000577218.1:20472|8
EQPALICPAR
>ENST00000473551.5|SNV-35178-C-A|2
MDSPCWMAAPN
>FUSION-ENST00000673918.1:3832-ENST00000382276.8:126295|11
AQRQCLNVSLR
>FUSION-ENST00000651071.1:4527-ENST00000252934.10:135161|67
DTFHGFLLL
>FUSION-ENST00000653385.1:10047-ENST00000648707.1:22789|572
MAKPCLY
>ENST00000636805.1|INDEL-100868-C-CA|4
KIESSCGR
>FUSION-ENST00000653385.1:10047-ENST00000648707.1:22789|117
NQPFLIFFATSSVIHILLN
>FUSION-ENST00000653385.1:10047-ENST00000648707.1:22789|401
QNYKCLRYNVGNK
>FUSION-ENST00000475947.7:648-ENST00000652379.1:25317|943
SLDRTERATSFGGCQSVVE
>ENST00000369700.4|SNV-11620-C-T|2
SGWGQRIAEGRPSFQWTR
>FUSION-ENST00000475947.7:648-ENST00000652379.1:25317|1509
KEINTKTESTV
>FUSION-ENST00000639899.1:148536-ENST00000474421.1:4913|22
KWGTGVGPEGADLTMALLSLSLPK
>FUSION-ENST00000653385.1:10047-ENST00000648707.1:22789|546
FEEHSFAVSKLYPL
>FUSION-ENST00000475947.7:648-ENST00000652379.1:25317|300
MQPKAGGKLHLR
>FUSION-ENST00000494215.1:38806-ENST00000461371.5:6869|104
ELGLEVRQSGSR
>FUSION-ENST00000494215.1:38806-ENST00000461371.5:6869|23
MCIYIYIYI
>FUSION-ENST00000639899.1:148536-ENST00000474421.1:4913|456
MDGARGPLTCSTLSISAPK
>FUSION-ENST00000475947.7:648-ENST00000652379.1:25317|795
TLSRGVPWSVYHRTVHVR
>FUSION-ENST00000486739.1:30523-ENST00000476851.1:111065|550
GAGVDSVGSYHLK
>ENST00000654051.1|SNV-9626-T-C|2
AEIHAACKATEQAKTQNINK
>FUSION-ENST00000486739.1:30523-ENST00000476851.1:111065|1452
LGMGSLSAQSGR
>FUSION-ENST00000486739.1:30523-ENST00000476851.1:111065|559
HCIATRDTKVR
>FUSION-ENST00000486739.1:30523-ENST00000476851.1:111065|502
QVLPCCPGWSQTPGIK
>ENST00000553274.1|SNV-17178-G-A|4
GYSNRLYFVNLQTR
>FUSION-ENST00000475947.7:648-ENST00000652379.1:25317|1503
HVPLPSPGWPLPGDPR
>ENST00000378802.5|SNV-4478-G-A|2
SSIYKFLEPWLGLGLLTSTGNK
>FUSION-ENST00000639899.1:148536-ENST00000474421.1:4913|350
MACFPSGLGRLSDDSAGSSSRR
>ENST00000486103.6|MNV-10660-TGAT-T|6
MWIFVQYVK
>FUSION-ENST00000567737.1:459-ENST00000563613.1:46892|363
MNTNPNSVDWTSLKPILLIVDH
>FUSION-ENST00000486739.1:30523-ENST00000476851.1:111065|248
MCAPFLLSPFLGGLNLEV
>FUSION-ENST00000653385.1:10047-ENST00000648707.1:22789|132
GDQELER
>FUSION-ENST00000475947.7:648-ENST00000652379.1:25317|1329
QLQEENKTRILSDTALTTR
>FUSION-ENST00000486739.1:30523-ENST00000476851.1:111065|1334
QKISQAR
>FUSION-ENST00000651071.1:4527-ENST00000252934.10:135161|209
LLVARTGR
>FUSION-ENST00000486739.1:30523-ENST00000476851.1:111065|310
ITGVSHDAGAGTRFLR
>FUSION-ENST00000264968.7:52829-ENST00000662898.1:6315|10
VGAETNGSKDALNKFSGK
>FUSION-ENST00000653385.1:10047-ENST00000648707.1:22789|578
ISWMWWHELVIPATR
>FUSION-ENST00000475947.7:648-ENST00000652379.1:25317|13
GFGVLSCCPRWSR
>FUSION-ENST00000639899.1:148536-ENST00000474421.1:4913|388
MHWATLMALGTLCPSTLDVR
>FUSION-ENST00000494215.1:38806-ENST00000461371.5:6869|211
MIKISGHK
>FUSION-ENST00000653385.1:10047-ENST00000648707.1:22789|577
ISWMWWHELVIPATRDGEAG
>FUSION-ENST00000653385.1:10047-ENST00000648707.1:22789|192
SSRPVWPTQ
>FUSION-ENST00000639899.1:148536-ENST00000474421.1:4913|285
HCLAWPGSE
>FUSION-ENST00000475947.7:648-ENST00000652379.1:25317|1281
MESGAVGQAPVTPATR
>FUSION-ENST00000486739.1:30523-ENST00000476851.1:111065|465
LYRLSIVRCILISEMLK
>FUSION-ENST00000494215.1:38806-ENST00000461371.5:6869|306
MGWAWWLTPVISALWEAEAGGS
>FUSION-ENST00000556677.1:74324-ENST00000409949.5:17913|8
MPRWTSGGERILIVGLVICFSK
>FUSION-ENST00000475947.7:648-ENST00000652379.1:25317|563
ALPERACGPRGR
>FUSION-ENST00000475947.7:648-ENST00000652379.1:25317|1387
FGSRGNAFQSPIRMHR
>FUSION-ENST00000475947.7:648-ENST00000652379.1:25317|889
EVPVPSGTVSGER
>ENST00000526183.5|SNV-23676-C-T|3
RLDRSVSYQLSPLDSTIPHTLVHDK
>FUSION-ENST00000486739.1:30523-ENST00000476851.1:111065|81
RGLAEAPR
>FUSION-ENST00000653385.1:10047-ENST00000648707.1:22789|481
FKIEMSVLKLM
>FUSION-ENST00000475947.7:648-ENST00000652379.1:25317|367
DGRGHSYCAARGEILGPAQDGPER
>ENST00000401419.7|SNV-4736-G-A|3
DARREFEEHHIPGAAFFDIDQCSDR
>FUSION-ENST00000651071.1:4527-ENST00000252934.10:135161|162
PMSMNAER
>FUSION-ENST00000651071.1:4527-ENST00000252934.10:135161|165
MGAGGEPEVAEGDTSPR
>ENST00000275053.8|SNV-10219-A-G|3
QQCVLFLRYVKVFIFR
>FUSION-ENST00000475947.7:648-ENST00000652379.1:25317|844
VSCRLSLDLSSSWVR
>FUSION-ENST00000486739.1:30523-ENST00000476851.1:111065|835
VLPYWPGWSRTR
>FUSION-ENST00000475947.7:648-ENST00000652379.1:25317|384
VFGFRGEYGCK
>FUSION-ENST00000639899.1:148536-ENST00000474421.1:4913|105
SKSGGAGSPCTLSLSSPDQQR
>FUSION-ENST00000619625.4:17836-ENST00000484331.5:59751|35
LKIGLFDLK
>FUSION-ENST00000619625.4:17836-ENST00000484331.5:59751|315
MYITISLLIDCYSIFNF
>FUSION-ENST00000486739.1:30523-ENST00000476851.1:111065|1079
LMFVFLVEMGFHR
>FUSION-ENST00000653385.1:10047-ENST00000648707.1:22789|172
AVSRDGATALQPGRQS
>FUSION-ENST00000653385.1:10047-ENST00000648707.1:22789|504
MILDVLEVGSGPQASAGFK
>FUSION-ENST00000475947.7:648-ENST00000652379.1:25317|845
LRVSCRLSLDLSSSWVR
>FUSION-ENST00000579957.1:25172-ENST00000584516.5:17446|90
MISAHCNLQLLVSSDFVPQPLE
>ENST00000490349.5|SNV-78296-C-G|15
MLWSDGLTGPSSKPDCR
>FUSION-ENST00000475947.7:648-ENST00000652379.1:25317|1392
GEARRGTAHR
>FUSION-ENST00000556677.1:74324-ENST00000409949.5:17913|11
MMPRWTSGGER
>FUSION-ENST00000639899.1:148536-ENST00000474421.1:4913|236
AGRGFTEPEGR
>FUSION-ENST00000486739.1:30523-ENST00000476851.1:111065|676
IGKSIPPK
>FUSION-ENST00000216267.12:40123-ENST00000413817.8:8009|15
QHLLPVFSRLALR
>FUSION-ENST00000619625.4:17836-ENST00000484331.5:59751|304
CIYFSHFHR
>FUSION-ENST00000475947.7:648-ENST00000652379.1:25317|1066
SLWKDARDSAK
>FUSION-ENST00000651071.1:4527-ENST00000252934.10:135161|48
KNTRAIILR
>FUSION-ENST00000475947.7:648-ENST00000652379.1:25317|708
QPRETDPGWARLFFSLVR
>FUSION-ENST00000649671.1:49636-ENST00000438028.5:2967|49
QPAQHVQRPRGLR
>FUSION-ENST00000486739.1:30523-ENST00000476851.1:111065|1616
RGNDAAGARLPSQGGGCR
>ENST00000436051.1|SNV-1154-T-G|1
SAGADGAAGPGGAAGPGARAR
>FUSION-ENST00000486739.1:30523-ENST00000476851.1:111065|255
MLNRGARAFFCR
>FUSION-ENST00000494215.1:38806-ENST00000461371.5:6869|115
EWEIMWCTCTIQALWRK
>FUSION-ENST00000486739.1:30523-ENST00000476851.1:111065|741
NLDEKSKTQNCISA
>FUSION-ENST00000475947.7:648-ENST00000652379.1:25317|1354
TVLAWAERGGPGTR
>FUSION-ENST00000486739.1:30523-ENST00000476851.1:111065|1537
MWGGLGRPLHSYLRQPENYPR
>FUSION-ENST00000475947.7:648-ENST00000652379.1:25317|798
QLLASRTLSR
>FUSION-ENST00000579957.1:25172-ENST00000584516.5:17446|152
AASDLPRE
>FUSION-ENST00000486739.1:30523-ENST00000476851.1:111065|1401
MVGVTTGCTTLFSRDIWFLLILTVK
>FUSION-ENST00000653385.1:10047-ENST00000648707.1:22789|351
MCHELNVFGSEK
>FUSION-ENST00000438393.5:40123-ENST00000413817.8:8009|12
SWCIRTTSGSQTRR
>FUSION-ENST00000475947.7:648-ENST00000652379.1:25317|494
AGLWPTGDPASRPR
>FUSION-ENST00000639899.1:148536-ENST00000474421.1:4913|471
LHLWSSAKLVLIQPLEP
>FUSION-ENST00000653385.1:10047-ENST00000648707.1:22789|150
MSWVRAR
>FUSION-ENST00000486739.1:30523-ENST00000476851.1:111065|1506
NAVLQPCAR
>FUSION-ENST00000567737.1:459-ENST00000563613.1:46892|12
MVHPSPWIQPYLDFGR
>FUSION-ENST00000252999.7:21495-ENST00000616512.1:2675|2
RQAAVQVKPIQHLAPCLQA
>FUSION-ENST00000475947.7:648-ENST00000652379.1:25317|262
MVNYAWAGRSQRK
>FUSION-ENST00000475947.7:648-ENST00000652379.1:25317|633
VNTYRLYGNRLLYDR
>ENST00000623527.4|SNV-19782-G-C|3
IEWLKSNSTKAATK
>FUSION-ENST00000486739.1:30523-ENST00000476851.1:111065|902
SVVRSWFR
>FUSION-ENST00000486739.1:30523-ENST00000476851.1:111065|736
MPITGFGQRGYG
>FUSION-ENST00000486739.1:30523-ENST00000476851.1:111065|1302
DVCHHARLIFVFLVK
>FUSION-ENST00000475947.7:648-ENST00000652379.1:25317|1181
MIHLPGPPK
>FUSION-ENST00000475947.7:648-ENST00000652379.1:25317|843
VSCRLSLDLSSSWVRG
>FUSION-ENST00000651071.1:4527-ENST00000252934.10:135161|20
INFMCHLGWARVPSWLVK
>FUSION-ENST00000486739.1:30523-ENST00000476851.1:111065|1044
YQCQGVQGAPALR
>FUSION-ENST00000639899.1:148536-ENST00000474421.1:4913|216
KCGPEVR
>FUSION-ENST00000486739.1:30523-ENST00000476851.1:111065|531
KLSLEEGRK
>FUSION-ENST00000486739.1:30523-ENST00000476851.1:111065|751
LFLGKMLMNLDEKSK
>FUSION-ENST00000486739.1:30523-ENST00000476851.1:111065|954
SSGYNSLK
>ENST00000380527.3|SNV-732-G-A|3
LSRPLECACFRTSIWDKTLYK
>FUSION-ENST00000475947.7:648-ENST00000652379.1:25317|329
NEEFPVSAGHKLALIK
>FUSION-ENST00000486739.1:30523-ENST00000476851.1:111065|85
ASRPGPASKLLSLGR
>FUSION-ENST00000619625.4:17836-ENST00000484331.5:59751|11
QFHLICNWCLVK
>FUSION-ENST00000475947.7:648-ENST00000652379.1:25317|1531
VGTVRSGRVCR
>FUSION-ENST00000486739.1:30523-ENST00000476851.1:111065|1591
WVTARAAQPGPHRPLREEVTTAPSR
>ENST00000491397.1|SNV-19395-T-A|5
MENVKLEVEISR
>FUSION-ENST00000579957.1:25172-ENST00000584516.5:17446|115
HPPPATTPG
>FUSION-ENST00000486739.1:30523-ENST00000476851.1:111065|1437
MGTVTVCQTKRLGHSPWQVPVCFQK
>FUSION-ENST00000619625.4:17836-ENST00000484331.5:59751|38
KMLKIGLFDLK
>FUSION-ENST00000494215.1:38806-ENST00000461371.5:6869|280
SQCKFQQDFFGTLKK
>FUSION-ENST00000465313.6:6156-ENST00000528581.5:44559|4
LPLVVEDFVKDSGACFSGTSR
>FUSION-ENST00000475947.7:648-ENST00000652379.1:25317|1480
MEMSPRMPSFPSVCLQLPQA
>FUSION-ENST00000486739.1:30523-ENST00000476851.1:111065|1210
MEWRFLR
>ENST00000396056.7|INDEL-10539-G-GA|1
IHSLEKNF
>FUSION-ENST00000486739.1:30523-ENST00000476851.1:111065|228
IHPWKIFFFLETTSHPVTQDGVQWR
>FUSION-ENST00000639899.1:148536-ENST00000474421.1:4913|294
MTARLRHTGSTSILR
>ENST00000462909.5|SNV-3465-T-G|2
VYSSIKSSWAPLHTGLVCGLVR
>FUSION-ENST00000486739.1:30523-ENST00000476851.1:111065|1660
AFTQVYGFLCFHKKMK
>FUSION-ENST00000494215.1:38806-ENST00000461371.5:6869|201
MVQDLEAIK
>ENST00000483991.5|SNV-85320-G-C|2
MASGSLKMTSFAERK
>FUSION-ENST00000579957.1:25172-ENST00000584516.5:17446|197
EFHSCCPGWSVMVRSRVTATST
>FUSION-ENST00000486739.1:30523-ENST00000476851.1:111065|507
QSFLLLLR
>FUSION-ENST00000619625.4:17836-ENST00000484331.5:59751|182
DVTWLAAVACTTCLFAVSSR
>FUSION-ENST00000579957.1:25172-ENST00000584516.5:17446|245
QKGWTAGPEEQMVWLEGRR
>FUSION-ENST00000486739.1:30523-ENST00000476851.1:111065|1309
MLLITTLPHKPDSFFFEK
>FUSION-ENST00000486739.1:30523-ENST00000476851.1:111065|1534
QPENYPRNSTLICLR
>FUSION-ENST00000475947.7:648-ENST00000652379.1:25317|775
WVGDLGCVPPGALVD
>FUSION-ENST00000486739.1:30523-ENST00000476851.1:111065|1556
MFIHRLLCKTSVVAK
>ENST00000490349.5|SNV-78296-C-G|1
VCLQGLQ
>FUSION-ENST00000639899.1:148536-ENST00000474421.1:4913|385
ALGTLCPSTLDVR
>FUSION-ENST00000486739.1:30523-ENST00000476851.1:111065|987
RCWHSSGLR
>FUSION-ENST00000639899.1:148536-ENST00000474421.1:4913|28
MAEGAGSGHSHPK
>FUSION-ENST00000161863.9:68016-ENST00000502437.1:108|10
SEEDRANFR
>FUSION-ENST00000653385.1:10047-ENST00000648707.1:22789|419
RPGAVAHACSPSTWGGQDGRITR
>ENST00000553849.1|MNV-25444-GGCCTGG-G|1
ETFPLLLLSLVLAEASESTMKIIK
>FUSION-ENST00000651071.1:4527-ENST00000252934.10:135161|57
MSIQIDHFSSPLLNTYSFHPFTF
>FUSION-ENST00000651071.1:4527-ENST00000252934.10:135161|94
TLFMAFCFCR
>FUSION-ENST00000651071.1:4527-ENST00000252934.10:135161|90
TVPPFPTHLFLLSSPS
>FUSION-ENST00000653385.1:10047-ENST00000648707.1:22789|2
TKHLIFADSGFF
>FUSION-ENST00000639899.1:148536-ENST00000474421.1:4913|275
GQHAGSPALNVLTGALRYPR
>FUSION-ENST00000475947.7:648-ENST00000652379.1:25317|1168
RRLQGAEIAPLHYGPGCR
>FUSION-ENST00000475947.7:648-ENST00000652379.1:25317|1107
MDTSALARGLR
>FUSION-ENST00000619625.4:17836-ENST00000484331.5:59751|126
EWGWYSVVPHPSKSCMVK
>FUSION-ENST00000567737.1:459-ENST00000563613.1:46892|505
SFSFFLFFFNLNK
>FUSION-ENST00000653385.1:10047-ENST00000648707.1:22789|443
MDDTYIINEMMYQNHLVCNK
>FUSION-ENST00000486739.1:30523-ENST00000476851.1:111065|383
MWGSRWR
>FUSION-ENST00000653385.1:10047-ENST00000648707.1:22789|296
ARVSEEDSPWVSR
>FUSION-ENST00000651071.1:4527-ENST00000252934.10:135161|265
MEPSEPPSVECQSLLGWPRRR
>FUSION-ENST00000475947.7:648-ENST00000652379.1:25317|1158
SLSLSHSLSLR
>FUSION-ENST00000225171.7:32606-ENST00000453802.5:4|10
EPKPLEKSVSPQNSDSSDKQK
>FUSION-ENST00000673918.1:3832-ENST00000382276.8:126295|14
AALLLVTR
>FUSION-ENST00000639899.1:148536-ENST00000474421.1:4913|501
GAWQILFRVIA
>FUSION-ENST00000619625.4:17836-ENST00000484331.5:59751|119
MLTIVNTDVHCFK
>ENST00000371817.8|SNV-153470-G-C|2
GPTGPRAERGPR
>FUSION-ENST00000486739.1:30523-ENST00000476851.1:111065|1144
HLLSPYCVLGSVLGTGDTKIK
>FUSION-ENST00000579957.1:25172-ENST00000584516.5:17446|264
WWETEGLDGRAR
>FUSION-ENST00000651071.1:4527-ENST00000252934.10:135161|81
MNSYGFDIYGRSLGK
>FUSION-ENST00000486739.1:30523-ENST00000476851.1:111065|670
KEVSNFFSMTSQK
>FUSION-ENST00000494215.1:38806-ENST00000461371.5:6869|2
MLSATILYLPDLLFSYRVSF
>FUSION-ENST00000494215.1:38806-ENST00000461371.5:6869|223
TKGKSNK
>FUSION-ENST00000486739.1:30523-ENST00000476851.1:111065|353
MAVWMVKCAKPEAR
>FUSION-ENST00000486739.1:30523-ENST00000476851.1:111065|801
SIVLPPTSTSHRVR
>FUSION-ENST00000486739.1:30523-ENST00000476851.1:111065|1112
VRWRGDPWSR
>FUSION-ENST00000653385.1:10047-ENST00000648707.1:22789|109
AASPSFSCFTVGGFFR
>FUSION-ENST00000639899.1:148536-ENST00000474421.1:4913|47
MAIPRVTSAGSK
>FUSION-ENST00000639899.1:148536-ENST00000474421.1:4913|409
HSSPPPPHTPTQQGLCSKSAC
>FUSION-ENST00000567737.1:459-ENST00000563613.1:46892|361
MSALLLFALLEDLVK
>FUSION-ENST00000475947.7:648-ENST00000652379.1:25317|985
RLALSPRLECDGVISAHCNR
>FUSION-ENST00000639899.1:148536-ENST00000474421.1:4913|292
LRHTGSTSILR
>FUSION-ENST00000619625.4:17836-ENST00000484331.5:59751|299
GFFSLSFK
>FUSION-ENST00000639899.1:148536-ENST00000474421.1:4913|323
LGLFELSFCRPR
>FUSION-ENST00000639899.1:148536-ENST00000474421.1:4913|379
GLVLPWGSRALIPK
>FUSION-ENST00000651071.1:4527-ENST00000252934.10:135161|77
SLGKQAFSGHER
>FUSION-ENST00000579957.1:25172-ENST00000584516.5:17446|140
REPLHPACSSLFTNLWGIGQGVK
>FUSION-ENST00000486739.1:30523-ENST00000476851.1:111065|1607
AARYPAAEGAQSGETAPGAR
>FUSION-ENST00000475947.7:648-ENST00000652379.1:25317|387
YSHDPPGSFRETKVFGFR
>FUSION-ENST00000475947.7:648-ENST00000652379.1:25317|142
GRAPWNGFAPR
>FUSION-ENST00000475947.7:648-ENST00000652379.1:25317|1424
LPVISLTDLETASR
>FUSION-ENST00000619625.4:17836-ENST00000484331.5:59751|80
LSAHFVILFHCIKSP
>FUSION-ENST00000486739.1:30523-ENST00000476851.1:111065|644
WPRLVLK
>FUSION-ENST00000653385.1:10047-ENST00000648707.1:22789|10
EHVRTSGNY
>FUSION-ENST00000651071.1:4527-ENST00000252934.10:135161|135
SDHAHEHECREAARK
>FUSION-ENST00000639899.1:148536-ENST00000474421.1:4913|314
VGVVGDISDHHNFCHRPEGR
>FUSION-ENST00000653385.1:10047-ENST00000648707.1:22789|122
RLEGVTGGGHAWVLPGR
>FUSION-ENST00000651071.1:4527-ENST00000252934.10:135161|224
VCSSSSSSPGPALGGLR
>FUSION-ENST00000475947.7:648-ENST00000652379.1:25317|341
LSNNRSVMPLDVRGCTR
>FUSION-ENST00000475947.7:648-ENST00000652379.1:25317|1422
ETLLESETQR
>ENST00000479168.5|SNV-4943-C-T|2
MSSVSCVLSASSSSQKDSSMSLK
>FUSION-ENST00000639899.1:148536-ENST00000474421.1:4913|410
HSSPPPPHTPTQQGLCSK
>FUSION-ENST00000651071.1:4527-ENST00000252934.10:135161|27
IASSRSSASK
>FUSION-ENST00000486739.1:30523-ENST00000476851.1:111065|138
QPPPPPPPPPPPLHHHQKTWK
>FUSION-ENST00000486739.1:30523-ENST00000476851.1:111065|1502
WDDVSRK
>FUSION-ENST00000658528.1:17836-ENST00000484331.5:59751|2
YRQYMAGLLAP
>FUSION-ENST00000486739.1:30523-ENST00000476851.1:111065|1399
DIWFLLILTVK
>FUSION-ENST00000486739.1:30523-ENST00000476851.1:111065|602
MRLQSVIPHFIK
>FUSION-ENST00000486739.1:30523-ENST00000476851.1:111065|889
HPPDSNCRVQWEPQSR
>FUSION-ENST00000653385.1:10047-ENST00000648707.1:22789|598
MSLCFSKLGK
>FUSION-ENST00000651071.1:4527-ENST00000252934.10:135161|203
APRQSFAINHSSMAAELRR
>FUSION-ENST00000639899.1:148536-ENST00000474421.1:4913|126
WAAGWFSEQR
>FUSION-ENST00000486739.1:30523-ENST00000476851.1:111065|290
NQANEKSKK
>FUSION-ENST00000486739.1:30523-ENST00000476851.1:111065|1141
IKKLQVPTLR
>FUSION-ENST00000216267.12:50479-ENST00000413817.8:8009|21
IAAAGVSERLPAHRQGEK
>FUSION-ENST00000567737.1:459-ENST00000563613.1:46892|478
DIEFLNVGDCRVFCSLTFGRK
>FUSION-ENST00000475947.7:648-ENST00000652379.1:25317|1279
EAGVEELLEPGR
>FUSION-ENST00000486739.1:30523-ENST00000476851.1:111065|442
SRDCTTALQPG
>FUSION-ENST00000475947.7:648-ENST00000652379.1:25317|450
MLVSKIKPCMSEYARPVQ
>FUSION-ENST00000639899.1:148536-ENST00000474421.1:4913|180
ATSVSQKLALMAPWTPDLR
>FUSION-ENST00000651071.1:4527-ENST00000252934.10:135161|259
RLAQRQTFPASAGVK
>FUSION-ENST00000494215.1:38806-ENST00000461371.5:6869|24
SSRPAWPTC
>FUSION-ENST00000216267.12:50479-ENST00000413817.8:8009|23
IAAAGVSER
>FUSION-ENST00000619625.4:17836-ENST00000484331.5:59751|192
YIYHWVIKLY
>FUSION-ENST00000567737.1:459-ENST00000563613.1:46892|427
MLCKHHLYLVPDYFPHPIWKSCTH
>FUSION-ENST00000453604.6:3406-ENST00000588998.5:22744|19
WVLHPDRGVR
>FUSION-ENST00000486739.1:30523-ENST00000476851.1:111065|1245
TESGSVTGRV
>FUSION-ENST00000486739.1:30523-ENST00000476851.1:111065|1214
RSGDRDHPG
>ENST00000258229.14|SNV-295317-A-C|2
GAVLSHKEELLTLR
>FUSION-ENST00000486739.1:30523-ENST00000476851.1:111065|1289
MARSWLTIISACRVQVILLPRPPE
>FUSION-ENST00000497815.5:190-ENST00000637698.1:139563|6
MFQYWKRFDLQQLQVVTGK
>FUSION-ENST00000653385.1:10047-ENST00000648707.1:22789|612
VSKTDFHQQR
>ENST00000413052.6|SNV-25588-G-A|2
IHYCITKLDR
>ENST00000418274.2|SNV-31992-G-A|6
MINVNHQK
>FUSION-ENST00000494215.1:38806-ENST00000461371.5:6869|303
MVAHTCNLSTLGGR
>FUSION-ENST00000486739.1:30523-ENST00000476851.1:111065|341
MRKNDSQHL
>FUSION-ENST00000486739.1:30523-ENST00000476851.1:111065|173
LGLPCDLVQFT
>FUSION-ENST00000619625.4:17836-ENST00000484331.5:59751|14
MITSCQCNFT
>FUSION-ENST00000567737.1:459-ENST00000563613.1:46892|244
VGALDWLVCV
>FUSION-ENST00000651071.1:4527-ENST00000252934.10:135161|99
MRGPQIFGENFLIVPNPGLRK
>FUSION-ENST00000619625.4:17836-ENST00000484331.5:59751|223
LGQGEWRISA
>FUSION-ENST00000653385.1:10047-ENST00000648707.1:22789|255
MGYTCFPVWR
>FUSION-ENST00000639899.1:148536-ENST00000474421.1:4913|357
MPLPGLPSHRATE
>FUSION-ENST00000494215.1:38806-ENST00000461371.5:6869|262
MVKPCRY
>FUSION-ENST00000486739.1:30523-ENST00000476851.1:111065|1275
LVRLVSNSQLQVICPPPPPK
>FUSION-ENST00000639899.1:148536-ENST00000474421.1:4913|347
TLPAAAAGGK
>FUSION-ENST00000567737.1:459-ENST00000563613.1:46892|106
SGNPTTESEHSATTLRCLNPERKP
>FUSION-ENST00000494215.1:38806-ENST00000461371.5:6869|244
HHHAWLIYLLFSGDEVLLR
>FUSION-ENST00000486739.1:30523-ENST00000476851.1:111065|1208
EWRFLRFR
>FUSION-ENST00000475947.7:648-ENST00000652379.1:25317|1514
SISRKMEK
>ENST00000537611.3|SNV-27465-G-T|1
YFSCVSPVLYHIEFK
>ENST00000361249.4|SNV-109-T-C|2
MLAVVFFILSLMTCQPGVTAQEK
>FUSION-ENST00000475947.7:648-ENST00000652379.1:25317|130
RPVSSRWPLKIR
>FUSION-ENST00000486739.1:30523-ENST00000476851.1:111065|996
GTELSPLFCATRSRGK
>FUSION-ENST00000475947.7:648-ENST00000652379.1:25317|23
YVCMYVSEMGFGVLSCCPRWSR
>FUSION-ENST00000282516.13:133457-ENST00000510699.1:318370|1
LIVTGTSI
>FUSION-ENST00000486739.1:30523-ENST00000476851.1:111065|1221
LVVSTASMERWWKK
>FUSION-ENST00000651071.1:4527-ENST00000252934.10:135161|14
CHLGWARVPSWLVK
>FUSION-ENST00000475947.7:648-ENST00000652379.1:25317|1217
MSQSCSCMLERQIK
>FUSION-ENST00000475947.7:648-ENST00000652379.1:25317|1254
SVSFSVSLSDTPVPGR
>ENST00000521282.1|SNV-16173-T-C|1
SSHHIPATILTIGILLR
>FUSION-ENST00000475947.7:648-ENST00000652379.1:25317|99
FRHLVYVLG
>FUSION-ENST00000475947.7:648-ENST00000652379.1:25317|1428
MPAWPKETLLESETQR
>FUSION-ENST00000639899.1:148536-ENST00000474421.1:4913|252
SRIWARPWFAAITQPAGVHSGAQ
>FUSION-ENST00000475947.7:648-ENST00000652379.1:25317|290
MKVKAGALAGR
>ENST00000369400.2|SNV-1413-G-A|9
RCGNKIVEDNEK
>ENST00000486103.6|MNV-10660-TGAT-T|3
WIFVQYVKLNFR
>FUSION-ENST00000475947.7:648-ENST00000652379.1:25317|1023
YDPLNNIFANQKVFQ
>FUSION-ENST00000653385.1:10047-ENST00000648707.1:22789|402
QNYKCLR
>FUSION-ENST00000475947.7:648-ENST00000652379.1:25317|1030
ERLSILWLE
>FUSION-ENST00000651071.1:4527-ENST00000252934.10:135161|137
SDHAHEHECREAAR
>FUSION-ENST00000486739.1:30523-ENST00000476851.1:111065|1268
TVIIQPQFYSNCSNSISDNPMVK
>FUSION-ENST00000486739.1:30523-ENST00000476851.1:111065|1719
LRSGSGPCFPFHVLSGR
>FUSION-ENST00000486739.1:30523-ENST00000476851.1:111065|651
PNHILER
>FUSION-ENST00000475947.7:648-ENST00000652379.1:25317|1083
GDQEGRRPDRR
>FUSION-ENST00000579957.1:25172-ENST00000584516.5:17446|237
VWLEGRRLRPEEESR
>FUSION-ENST00000486739.1:30523-ENST00000476851.1:111065|886
MKVLSHLVMR
>FUSION-ENST00000475947.7:648-ENST00000652379.1:25317|259
KLWWRSVAVLTCK
>FUSION-ENST00000567737.1:459-ENST00000563613.1:46892|249
SITLLIALY
>FUSION-ENST00000668333.1:648-ENST00000652379.1:25317|1532
SAVMTRVGTVR
>FUSION-ENST00000475947.7:648-ENST00000652379.1:25317|402
SLGSGGSMVAKLKLK
>FUSION-ENST00000475947.7:648-ENST00000652379.1:25317|602
EGIVDKDVYFTYEKR
>FUSION-ENST00000639899.1:148536-ENST00000474421.1:4913|42
VTSAGSK
>FUSION-ENST00000653385.1:10047-ENST00000648707.1:22789|254
GYTCFPVWR
>FUSION-ENST00000618057.4:145707-ENST00000579835.5:182590|9
GKTCCFFKDSNFR
>FUSION-ENST00000651071.1:4527-ENST00000252934.10:135161|66
MGVISSPAINDWER
>FUSION-ENST00000639899.1:148536-ENST00000474421.1:4913|202
VQGKGGQDGR
>FUSION-ENST00000475947.7:648-ENST00000652379.1:25317|321
SLPFVHTARRYYR
>FUSION-ENST00000653385.1:10047-ENST00000648707.1:22789|111
MIKAASPSFSCFTVGGFFRGWMGR
>FUSION-ENST00000639899.1:148536-ENST00000474421.1:4913|244
TQTRSQGVLPGGR
>FUSION-ENST00000639899.1:148536-ENST00000474421.1:4913|287
HTGSTSILRSR
>FUSION-ENST00000475947.7:648-ENST00000652379.1:25317|700
GFLVFLRVFNPR
>FUSION-ENST00000486739.1:30523-ENST00000476851.1:111065|660
MGSIYRCCGASFVK
>FUSION-ENST00000486739.1:30523-ENST00000476851.1:111065|509
AFFPPPLR
>FUSION-ENST00000475947.7:648-ENST00000652379.1:25317|1507
MRPPPPR
>FUSION-ENST00000651071.1:4527-ENST00000252934.10:135161|272
MTMMEPSEPPSVECQSLLGWPRRR
>FUSION-ENST00000486739.1:30523-ENST00000476851.1:111065|1497
RWEMAINLSKR
>FUSION-ENST00000653385.1:10047-ENST00000648707.1:22789|305
MYRIELASR
>FUSION-ENST00000651071.1:4527-ENST00000252934.10:135161|163
MPMSMNAER
>FUSION-ENST00000475947.7:648-ENST00000652379.1:25317|265
VNYAWAGR
>FUSION-ENST00000475947.7:648-ENST00000652379.1:25317|193
RGSGGVR
>FUSION-ENST00000216267.12:40123-ENST00000413817.8:8009|23
LDAAGVSER
>FUSION-ENST00000494215.1:38806-ENST00000461371.5:6869|15
MTLHSSLGEKSETLSQK
>FUSION-ENST00000474233.1:145707-ENST00000579835.5:182590|2
TPISDGK
>FUSION-ENST00000653385.1:10047-ENST00000648707.1:22789|231
DLPTPGLQLR
>FUSION-ENST00000475947.7:648-ENST00000652379.1:25317|1142
MTSYFLEIR
>FUSION-ENST00000475947.7:648-ENST00000652379.1:25317|765
ADTLTGRRR
>FUSION-ENST00000494215.1:38806-ENST00000461371.5:6869|132
VIPFLWKRNLR
>FUSION-ENST00000579957.1:25172-ENST00000584516.5:17446|261
LPGPGVRR
>FUSION-ENST00000653385.1:10047-ENST00000648707.1:22789|37
GQSPHEEKGCLR
>FUSION-ENST00000475947.7:648-ENST00000652379.1:25317|1040
MVTSTHKVPTER
>ENST00000326648.4|INDEL-214306-C-CA|3
KKEGIFK
>FUSION-ENST00000475947.7:648-ENST00000652379.1:25317|1402
IYLCTYFQTESR
>FUSION-ENST00000567737.1:459-ENST00000563613.1:46892|88
GKGAVGK
>FUSION-ENST00000579957.1:25172-ENST00000584516.5:17446|136
VPVSLHPCQYLFFSIFK
>FUSION-ENST00000673918.1:3832-ENST00000382276.8:126295|12
AALLLVTRAQRQCLNVSLR
>FUSION-ENST00000639899.1:148536-ENST00000474421.1:4913|108
GRSKSGGAGSPCTLSLSSPDQQR
>ENST00000504154.6|SNV-367064-G-A|1
KVVKCGCTR
>FUSION-ENST00000639899.1:148536-ENST00000474421.1:4913|123
SIWYEVYHPQR
>FUSION-ENST00000653385.1:10047-ENST00000648707.1:22789|92
IFSLAIK
>FUSION-ENST00000653385.1:335-ENST00000648707.1:22789|4
LIPSTWTMR
>FUSION-ENST00000619625.4:17836-ENST00000484331.5:59751|86
RILRDPLQGTK
>FUSION-ENST00000653385.1:10047-ENST00000648707.1:22789|220
NSHGCCHTSSENPDFSR
>FUSION-ENST00000653385.1:10047-ENST00000648707.1:22789|31
CLQSRLLGRLR
>FUSION-ENST00000639899.1:148536-ENST00000474421.1:4913|451
CHWPWSR
>FUSION-ENST00000475947.7:648-ENST00000652379.1:25317|520
MLPAPALETRAGPLRVAR
>FUSION-ENST00000486739.1:30523-ENST00000476851.1:111065|808
CVFVPGPWK
>FUSION-ENST00000494215.1:38806-ENST00000461371.5:6869|229
LARPGDVRL
>ENST00000358064.3|SNV-283-G-T|3
DAVTYTEHAKLKTVTAMDVVYALK
>FUSION-ENST00000486739.1:30523-ENST00000476851.1:111065|1271
LVSNSQLQVICPPPPPKVLGLQA
>FUSION-ENST00000567737.1:459-ENST00000563613.1:46892|152
LNVICFH
>ENST00000611324.4|SNV-61947-A-G|2
AKIAENPANPPVGGKAR
>FUSION-ENST00000475947.7:648-ENST00000652379.1:25317|1001
SRNTTKETHTQTK
>FUSION-ENST00000486739.1:30523-ENST00000476851.1:111065|433
MHPDFRDVKMEEMCILESMK
>ENST00000326648.4|INDEL-214306-C-CA|1
EGIFKGT
>FUSION-ENST00000475947.7:648-ENST00000652379.1:25317|820
MKPVSFCNFFFFFFFLR
>FUSION-ENST00000639899.1:148536-ENST00000474421.1:4913|448
MLIILPIKER
>FUSION-ENST00000475947.7:648-ENST00000652379.1:25317|953
EFSGRIESQYR
>FUSION-ENST00000653385.1:10047-ENST00000648707.1:22789|159
PRTLLTLSK
>FUSION-ENST00000653385.1:10047-ENST00000648707.1:22789|575
WWHELVIPATR
>ENST00000461549.1|SNV-59614-T-C|2
RSSNSDDEEVQAAALHLQQGSLDK
>FUSION-ENST00000653385.1:10047-ENST00000648707.1:22789|358
GQSASLLSFCCVR
>ENST00000389532.9|SNV-85320-G-C|1
SSPCLSTASQMSSVSMASGSLK
>FUSION-ENST00000651071.1:4527-ENST00000252934.10:135161|102
DMRGPQIFGENFLIVPNPGLRK
>FUSION-ENST00000475947.7:648-ENST00000652379.1:25317|251
SVVRPGYRGERLIEPSSSWFPPK
>FUSION-ENST00000619625.4:17836-ENST00000484331.5:59751|105
MTLLVFLCPKYP
>ENST00000464142.5|SNV-16958-C-G|1
HLQLRVKLLDNTMEIFDIEN
>FUSION-ENST00000475947.7:648-ENST00000652379.1:25317|223
CPRPIERESGSDPR
>FUSION-ENST00000567737.1:459-ENST00000563613.1:46892|49
RSTCHHPEGRLGK
>FUSION-ENST00000619625.4:17836-ENST00000484331.5:59751|272
EDYLAIK
>FUSION-ENST00000486739.1:30523-ENST00000476851.1:111065|276
TWLPWKLSPNFVTALLRYTSHTIK
>FUSION-ENST00000475947.7:648-ENST00000652379.1:25317|649
MIDVGVCVIQINTHRSIKK
>FUSION-ENST00000494215.1:38806-ENST00000461371.5:6869|127
MRNFTYLPRR
>FUSION-ENST00000494215.1:38806-ENST00000461371.5:6869|375
LPDKLQEFQGLLQLKK
>FUSION-ENST00000475947.7:648-ENST00000652379.1:25317|475
MDENHERR
>FUSION-ENST00000475947.7:648-ENST00000652379.1:25317|332
MNEEFPVSAGHK
>FUSION-ENST00000639899.1:148536-ENST00000474421.1:4913|130
AGSYPHPAEK
>FUSION-ENST00000486739.1:30523-ENST00000476851.1:111065|627
MRGRPWEEPQAVR
>FUSION-ENST00000651071.1:4527-ENST00000252934.10:135161|257
LAQRQTFPASAGVKR
>ENST00000641183.1|INDEL-67890-G-GA|2
STCVEGPSLTPAG
>FUSION-ENST00000639899.1:148536-ENST00000474421.1:4913|4
MAGGQRVSQCLRPLSNR
>FUSION-ENST00000649671.1:49636-ENST00000438028.5:2967|56
MHTAMAR
>FUSION-ENST00000486739.1:30523-ENST00000476851.1:111065|1550
KTQLCTANAQDR
>FUSION-ENST00000486739.1:30523-ENST00000476851.1:111065|1233
QGQLSSPAICGTAAVLSTM
>FUSION-ENST00000475947.7:648-ENST00000652379.1:25317|505
MVAFLGTGVR
>FUSION-ENST00000567737.1:459-ENST00000563613.1:46892|312
HILTAQQSR
>ENST00000616482.4|SNV-36795-A-G|5
MKAENSHNAGRVDTR
>FUSION-ENST00000653385.1:10047-ENST00000648707.1:22789|393
GYLSPLILQWIWGLR
>FUSION-ENST00000579957.1:25172-ENST00000584516.5:17446|217
QARMRGFQAR
>FUSION-ENST00000486739.1:30523-ENST00000476851.1:111065|700
DWSLFFCDQIEVGPCGWRCAR
>FUSION-ENST00000653385.1:10047-ENST00000648707.1:22789|502
GQIQSVAWLCMSQTK
>ENST00000490349.5|SNV-78296-C-G|14
LWSDGLTGPSSKPDCR
>FUSION-ENST00000486739.1:30523-ENST00000476851.1:111065|740
SKTQNCISA
>FUSION-ENST00000486739.1:30523-ENST00000476851.1:111065|607
MTEAGRV
>FUSION-ENST00000486739.1:30523-ENST00000476851.1:111065|593
LQSVIPHFIKLLIGKHGPR
>FUSION-ENST00000486739.1:30523-ENST00000476851.1:111065|677
INDSDSWPGNGWDLWKIGKSIPPK
>FUSION-ENST00000486739.1:30523-ENST00000476851.1:111065|1575
ELGGRGR
>FUSION-ENST00000486739.1:30523-ENST00000476851.1:111065|1626
ENVGTGTLVLRPTLGIKNT
>FUSION-ENST00000475947.7:648-ENST00000652379.1:25317|1226
SLCLSLFLSVSLSLSVR
>FUSION-ENST00000651071.1:4527-ENST00000252934.10:135161|238
EAAGPASDVSSIR
>FUSION-ENST00000486739.1:30523-ENST00000476851.1:111065|857
MRGLDYRGTFPVR
>FUSION-ENST00000567737.1:459-ENST00000563613.1:46892|179
MLSKAAMK
>FUSION-ENST00000567737.1:459-ENST00000563613.1:46892|271
NQILPKDAGK
>FUSION-ENST00000475947.7:648-ENST00000652379.1:25317|351
FEDDQIPS
>FUSION-ENST00000475947.7:648-ENST00000652379.1:25317|1460
RVDRLGPGVR
>FUSION-ENST00000486739.1:30523-ENST00000476851.1:111065|693
EATGQEVDARETLGGATGC
>FUSION-ENST00000653385.1:10047-ENST00000648707.1:22789|294
ARVSEEDSPWVSRIVLSR
>FUSION-ENST00000639899.1:148536-ENST00000474421.1:4913|190
DEVVEQGHR
>FUSION-ENST00000651071.1:4527-ENST00000252934.10:135161|202
QSFAINHSSMAAELR
>FUSION-ENST00000639899.1:148536-ENST00000474421.1:4913|515
RPDPGHQW
>FUSION-ENST00000475947.7:648-ENST00000652379.1:25317|911
MAKCQHLGLMD
>FUSION-ENST00000486739.1:30523-ENST00000476851.1:111065|1721
TLALQKD
>FUSION-ENST00000475947.7:648-ENST00000652379.1:25317|297
AGGKLHLRLNTGTRPIVNK
>FUSION-ENST00000494215.1:38806-ENST00000461371.5:6869|35
MRVKTIVIK
>FUSION-ENST00000579957.1:25172-ENST00000584516.5:17446|55
SFPASRK
>FUSION-ENST00000651071.1:4527-ENST00000252934.10:135161|160
PMSMNAERQPER
>FUSION-ENST00000486739.1:30523-ENST00000476851.1:111065|1637
SFFFFFTSKG
>FUSION-ENST00000368365.5:6883-ENST00000423208.2:43105|4
DTVEWARMQRR
>FUSION-ENST00000475947.7:648-ENST00000652379.1:25317|103
CCCHGNPAQYER
>FUSION-ENST00000653385.1:10047-ENST00000648707.1:22789|329
VCGFFYFIFLRR
>FUSION-ENST00000639899.1:148536-ENST00000474421.1:4913|293
TARLRHTGSTSILR
>ENST00000418274.2|SNV-31992-G-A|4
MINVNHQKETYSLLSR
>FUSION-ENST00000528309.5:6810-ENST00000528581.5:44559|1
GCPLHLQK
>ENST00000345617.7|SNV-293478-T-G|1
FTTGLGYDTLMLK
>ENST00000617222.4|SNV-2457-A-C|2
SGLVYLPTDSRR
>FUSION-ENST00000653385.1:10047-ENST00000648707.1:22789|261
MSPAGTVQTPPSCGYGLGGPR
>FUSION-ENST00000619625.4:17836-ENST00000484331.5:59751|10
MQFHLICNWCLVKNFAMQK
>FUSION-ENST00000486739.1:30523-ENST00000476851.1:111065|784
NPISTKITKLAGCGGAR
>FUSION-ENST00000486739.1:30523-ENST00000476851.1:111065|632
GIIALWALQCRPQNLGD
>FUSION-ENST00000649671.1:49636-ENST00000438028.5:2967|60
GQGVVAHACKPSTLGGRGRQFT
>FUSION-ENST00000560590.5:207-ENST00000336216.9:51371|4
MQPGRPLMIMRK
>FUSION-ENST00000475947.7:648-ENST00000652379.1:25317|1013
MYLFFLIYFS
>FUSION-ENST00000639899.1:148536-ENST00000474421.1:4913|352
MACFPSGLGRLSDDSAGSSSR
>FUSION-ENST00000639899.1:148536-ENST00000474421.1:4913|228
GPRQGEASLNQR
>FUSION-ENST00000639899.1:148536-ENST00000474421.1:4913|43
DPQSPLRPPHTEILPSPHG
>FUSION-ENST00000567737.1:459-ENST00000563613.1:46892|162
MGIGFHLCK
>FUSION-ENST00000619625.4:17836-ENST00000484331.5:59751|23
YCFLNNTFILSRSLK
>FUSION-ENST00000653385.1:10047-ENST00000648707.1:22789|490
MVTLFSMQLGFR
>FUSION-ENST00000486739.1:30523-ENST00000476851.1:111065|528
LSLEEGRKGSR
>FUSION-ENST00000486739.1:30523-ENST00000476851.1:111065|1009
LENEAQKLIRTCGK
>FUSION-ENST00000639899.1:148536-ENST00000474421.1:4913|249
MLTTFQAVPILAGER
>FUSION-ENST00000486739.1:30523-ENST00000476851.1:111065|1472
LPCRKGAKPASMER
>FUSION-ENST00000486739.1:30523-ENST00000476851.1:111065|73
GGDGACLFLKSGVR
>FUSION-ENST00000486739.1:30523-ENST00000476851.1:111065|503
SAYHHTWLIFFIFFSR
>FUSION-ENST00000579957.1:25172-ENST00000584516.5:17446|248
GQTQDLGIHPSGGR
>FUSION-ENST00000475947.7:648-ENST00000652379.1:25317|338
MPLDVRGCTR
>FUSION-ENST00000486739.1:30523-ENST00000476851.1:111065|749
MLMNLDEKSK
>FUSION-ENST00000486739.1:30523-ENST00000476851.1:111065|1565
AAAGPAPGAVGLR
>ENST00000368298.2|SNV-53684-C-T|5
GYACPPALPRSAAVVVLPLTHPR
>FUSION-ENST00000619625.4:17836-ENST00000484331.5:59751|259
FTTWVNLENIMLNK
>FUSION-ENST00000486739.1:30523-ENST00000476851.1:111065|1596
GGWLQGPARHRASR
>FUSION-ENST00000486739.1:30523-ENST00000476851.1:111065|364
PSTIFVLPVPQALVKVGCLLK
>FUSION-ENST00000475947.7:648-ENST00000652379.1:25317|1193
PLSPPPPKMKAK
>FUSION-ENST00000653385.1:10047-ENST00000648707.1:22789|512
MKVSSWEWRVS
>FUSION-ENST00000486739.1:30523-ENST00000476851.1:111065|828
APGRSAWR
>FUSION-ENST00000619625.4:17836-ENST00000484331.5:59751|211
MIKWYLLCYVYLPLGNK
>FUSION-ENST00000639899.1:148536-ENST00000474421.1:4913|324
LLAGQCVRPGLQCYK
>FUSION-ENST00000486739.1:30523-ENST00000476851.1:111065|1582
WRAGLGRALGCR
>FUSION-ENST00000475947.7:648-ENST00000652379.1:25317|439
AFIRSKPTRSAPLRPRPGGGR
>FUSION-ENST00000653385.1:10047-ENST00000648707.1:22789|124
LGSFLVGPGTQHGAFSS
>FUSION-ENST00000475947.7:648-ENST00000652379.1:25317|670
ARPVDSFRFFISFVSTR
>FUSION-ENST00000639899.1:148536-ENST00000474421.1:4913|240
SQGVLPGGRGIEAK
>ENST00000503890.5|SNV-65773-G-A|5
SHTGHHGTAALISYLLLR
>FUSION-ENST00000475947.7:648-ENST00000652379.1:25317|1496
GRNSSIDTADLHLWNPQSSTHK
>FUSION-ENST00000653385.1:10047-ENST00000648707.1:22789|582
DQPGQHGETLSLLK
>FUSION-ENST00000475947.7:648-ENST00000652379.1:25317|365
GHSYCAARGEILGPAQDGPER
>FUSION-ENST00000567737.1:459-ENST00000563613.1:46892|237
NWLALGGVGSARPRISKR
>FUSION-ENST00000486739.1:30523-ENST00000476851.1:111065|1137
LQVPTLRCSWSVR
>FUSION-ENST00000475947.7:648-ENST00000652379.1:25317|1301
VLETTGLSR
>FUSION-ENST00000486739.1:30523-ENST00000476851.1:111065|970
MLSTVFWLHTETELGK
>FUSION-ENST00000493202.1:52395-ENST00000486716.5:33514|42
MKDSSVSLQDAEWYWGDISRDGQ
>FUSION-ENST00000486739.1:30523-ENST00000476851.1:111065|1041
GEDWPLLPRPGERGMSGKV
>FUSION-ENST00000556677.1:74324-ENST00000409949.5:17913|10
MPRWTSGGER
>ENST00000328736.7|SNV-75501-G-T|3
NSIEVAWLSHGLEGLR
>FUSION-ENST00000567737.1:459-ENST00000563613.1:46892|272
ALSWGDRNQILPKDAGK
>ENST00000553274.1|SNV-17178-G-A|3
GYSNRLYFVNLQTRDETYIWEK
>FUSION-ENST00000486739.1:30523-ENST00000476851.1:111065|1317
LVRHGGTCL
>FUSION-ENST00000216267.12:40123-ENST00000413817.8:8009|19
LPAHRQGEKQHLLPVFSR
>FUSION-ENST00000651071.1:4527-ENST00000252934.10:135161|42
MFTNGLSPGNK
>FUSION-ENST00000368365.5:6883-ENST00000423208.2:43105|5
DTVEWARMQR
>FUSION-ENST00000486739.1:30523-ENST00000476851.1:111065|1329
WHVPVVPVTWEAEVGGLHATALQLG
>FUSION-ENST00000486739.1:30523-ENST00000476851.1:111065|1152
SPPQPPHCRPL
>FUSION-ENST00000567737.1:459-ENST00000563613.1:46892|300
LRYPIESGGQG
>FUSION-ENST00000649671.1:49636-ENST00000438028.5:2967|44
MERSWAGPAAMSSKGGGR
>FUSION-ENST00000567737.1:459-ENST00000563613.1:46892|270
NQILPKDAGKLV
>FUSION-ENST00000639899.1:148536-ENST00000474421.1:4913|67
MLARQTHV
>FUSION-ENST00000486739.1:30523-ENST00000476851.1:111065|1095
GLATSTTARR
>FUSION-ENST00000486739.1:30523-ENST00000476851.1:111065|1477
FEQKQHYGRSHHR
>FUSION-ENST00000486739.1:30523-ENST00000476851.1:111065|380
MGLKSEVQGR
>FUSION-ENST00000653385.1:10047-ENST00000648707.1:22789|173
MAVSRDGATALQPGRQS
>FUSION-ENST00000475947.7:648-ENST00000652379.1:25317|1011
MRLLQNS
>FUSION-ENST00000486739.1:30523-ENST00000476851.1:111065|390
MIANTYK
>FUSION-ENST00000486739.1:30523-ENST00000476851.1:111065|351
MAVWMVKCAKPEARK
>FUSION-ENST00000567737.1:459-ENST00000563613.1:46892|67
SADLFYLPGK
>FUSION-ENST00000475947.7:648-ENST00000652379.1:25317|1528
VEYDGGSR
>FUSION-ENST00000653385.1:10047-ENST00000648707.1:22789|514
MKVSSWEWR
>FUSION-ENST00000653385.1:335-ENST00000648707.1:22789|1
SVTAATWAPTTPQP
>ENST00000616482.4|SNV-36795-A-G|3
AENSHNAGRVDTR
>FUSION-ENST00000567737.1:459-ENST00000563613.1:46892|4
CQLREPINYFSFAK
>FUSION-ENST00000486739.1:30523-ENST00000476851.1:111065|595
LQSVIPHFIK
>FUSION-ENST00000486739.1:30523-ENST00000476851.1:111065|423
CEDMRVRMQESWR
>FUSION-ENST00000486739.1:30523-ENST00000476851.1:111065|765
IPRVSEYCVTVILI
>FUSION-ENST00000475947.7:648-ENST00000652379.1:25317|1540
FPGPQWGCANPRELGVISR
>FUSION-ENST00000486739.1:30523-ENST00000476851.1:111065|1623
MTLLAPTPNGK
>FUSION-ENST00000486739.1:30523-ENST00000476851.1:111065|780
LAGCGGARL
>FUSION-ENST00000639899.1:148536-ENST00000474421.1:4913|447
LIILPIKER
>FUSION-ENST00000494215.1:38806-ENST00000461371.5:6869|196
VQDLEAIKHKLDK
>FUSION-ENST00000486739.1:30523-ENST00000476851.1:111065|1163
CSRHFTVRA
>FUSION-ENST00000494215.1:38806-ENST00000461371.5:6869|373
LQEFQGLLQLKK
>FUSION-ENST00000486739.1:30523-ENST00000476851.1:111065|372
SWRLYFSSLEGNDNRDTR
>FUSION-ENST00000653385.1:10047-ENST00000648707.1:22789|554
RKEVGMFEEHSFAVSK
>FUSION-ENST00000475947.7:648-ENST00000652379.1:25317|325
MGIGDCNYSP
>FUSION-ENST00000475947.7:648-ENST00000652379.1:25317|747
MPIIPAARK
>FUSION-ENST00000475947.7:648-ENST00000652379.1:25317|1388
FGSRGNAFQSPIR
>FUSION-ENST00000486739.1:30523-ENST00000476851.1:111065|444
ATAACSPSNWGG
>FUSION-ENST00000639899.1:148536-ENST00000474421.1:4913|160
MSQVCHRPGRGEQQGVGLK
>ENST00000313050.11|SNV-26230-G-A|2
FIYSCRLAEMGLATQTFHYCEAIAK
>FUSION-ENST00000567737.1:459-ENST00000563613.1:46892|264
EPGGLVGRAGK
>ENST00000373555.9|SNV-20216-C-T|5
EKLEIALEKHQDSSMWK
>FUSION-ENST00000554315.5:48681-ENST00000334988.2:65823|3
WFFLEDLPR
>FUSION-ENST00000651071.1:4527-ENST00000252934.10:135161|3
MSALSPRK
>ENST00000636805.1|INDEL-100868-C-CA|2
IESSCGR
>ENST00000468511.5|SNV-4025-C-T|5
VLTWPVWIFSMSLK
>FUSION-ENST00000486739.1:30523-ENST00000476851.1:111065|1361
TGMPLSSHPLGSVLLPFQSCLCPPP
>FUSION-ENST00000567737.1:459-ENST00000563613.1:46892|178
LSKAAMK
>FUSION-ENST00000475947.7:648-ENST00000652379.1:25317|1381
ALFPSWSWS
>ENST00000275053.8|SNV-10219-A-G|8
VSTLHCKADNIRQQCVLFLR
>FUSION-ENST00000486739.1:30523-ENST00000476851.1:111065|695
EATGQEVDAR
>FUSION-ENST00000579957.1:25172-ENST00000584516.5:17446|134
FQSSSML
>FUSION-ENST00000475947.7:648-ENST00000652379.1:25317|1336
EEGWKER
>FUSION-ENST00000579957.1:25172-ENST00000584516.5:17446|5
MSGLRDSSARQEA
>FUSION-ENST00000486739.1:30523-ENST00000476851.1:111065|1709
ILYWSLLFVAM
>FUSION-ENST00000639899.1:148536-ENST00000474421.1:4913|110
SGNYAQNQVMGRSK
>FUSION-ENST00000475947.7:648-ENST00000652379.1:25317|229
MPTLIRPQKRCWLI
>FUSION-ENST00000673918.1:3832-ENST00000382276.8:126295|3
SPAASQSLPSSRR
>FUSION-ENST00000494215.1:38806-ENST00000461371.5:6869|90
KIVLLITR
>FUSION-ENST00000486739.1:30523-ENST00000476851.1:111065|348
VKCAKPEAR
>FUSION-ENST00000475947.7:648-ENST00000652379.1:25317|34
DPPASASRSAVMTR
>FUSION-ENST00000475947.7:648-ENST00000652379.1:25317|1221
CPSLSFYVCLFLCQSVRHPR
>FUSION-ENST00000475947.7:648-ENST00000652379.1:25317|140
APWNGFAPR
>FUSION-ENST00000475947.7:648-ENST00000652379.1:25317|1032
IVKVKTK
>FUSION-ENST00000438393.5:40123-ENST00000413817.8:8009|3
GAPGMPTTGTTTAGPLWHCRGSR
>FUSION-ENST00000453604.6:3406-ENST00000588998.5:22744|21
NLRWVLHPDRGVR
>FUSION-ENST00000475947.7:648-ENST00000652379.1:25317|419
RRPIRTSALSTFDGSR
>FUSION-ENST00000649671.1:49636-ENST00000438028.5:2967|37
MSLSGPAAEPSPALFPGPALTR
>FUSION-ENST00000486739.1:30523-ENST00000476851.1:111065|482
MGATEERCDHSDGSVDGKVCK
>FUSION-ENST00000486739.1:30523-ENST00000476851.1:111065|305
MPEKVSLGSAHER
>FUSION-ENST00000494215.1:38806-ENST00000461371.5:6869|121
DEEYWQNTLLMR
>FUSION-ENST00000494215.1:38806-ENST00000461371.5:6869|68
ALSGNIMR
>FUSION-ENST00000649671.1:49636-ENST00000438028.5:2967|69
QRARCGGSCL
>FUSION-ENST00000567737.1:459-ENST00000563613.1:46892|64
KPAQGIMGLGDGEK
>FUSION-ENST00000567737.1:459-ENST00000563613.1:46892|190
MLYVFTKIKK
>FUSION-ENST00000475947.7:648-ENST00000652379.1:25317|967
STVRMVLRQK
>FUSION-ENST00000651071.1:4527-ENST00000252934.10:135161|92
MAFCFCRTVPPFPTHLFLLSSPS
>FUSION-ENST00000486739.1:30523-ENST00000476851.1:111065|883
KVLSHLVMRQSGQAVALPVPAR
>FUSION-ENST00000475947.7:648-ENST00000652379.1:25317|966
MLCPVLQ
>FUSION-ENST00000653385.1:10047-ENST00000648707.1:22789|65
HVPAIQVTWETEAGGSLEPRNLR
>FUSION-ENST00000475947.7:648-ENST00000652379.1:25317|1058
MPEEFSQCASARVLSDL
>ENST00000340630.9|SNV-13282-C-G|1
GAVDSAEARAWALGQGLECFETSVK
>FUSION-ENST00000486739.1:30523-ENST00000476851.1:111065|962
ELQLCLPGAVSITCHILPSFLIQKK
>FUSION-ENST00000475947.7:648-ENST00000652379.1:25317|778
YTDSPKTQKAVF
>FUSION-ENST00000658528.1:17836-ENST00000484331.5:59751|37
KTADALLNPLEIVLILRTSIPLER
>FUSION-ENST00000475947.7:648-ENST00000652379.1:25317|252
SVVRPGYRGER
>FUSION-ENST00000475947.7:648-ENST00000652379.1:25317|685
LVSHSQPQVVRLP
>ENST00000400125.6|SNV-932-C-T|5
HAVKWDLLPPR
>FUSION-ENST00000639899.1:148536-ENST00000474421.1:4913|510
GCHDHLTLSVSRYAQVGWAGR
>FUSION-ENST00000475947.7:648-ENST00000652379.1:25317|740
AEAGESLEPGKR
>FUSION-ENST00000579957.1:25172-ENST00000584516.5:17446|172
LTHTIFPFTTGFFHLT
>FUSION-ENST00000486739.1:30523-ENST00000476851.1:111065|815
HLSLENQLYYLQHPPVIGYVFR
>FUSION-ENST00000486739.1:30523-ENST00000476851.1:111065|493
TLHSSLGDRVRLHLK
>ENST00000255409.8|SNV-3024-C-G|3
THGFDGLDLAWLYR
>FUSION-ENST00000639899.1:148536-ENST00000474421.1:4913|509
GCHDHLTLSVSRYAQVGWAGRMEGR
>FUSION-ENST00000475947.7:648-ENST00000652379.1:25317|1184
VLYTERSGSRLSSR
>FUSION-ENST00000486739.1:30523-ENST00000476851.1:111065|1562
MTSSSSQPLSRAQEGS
>ENST00000617222.4|SNV-2457-A-C|1
SGLVYLPTDSRRSDPLLK
>FUSION-ENST00000567737.1:459-ENST00000563613.1:46892|104
SPPRRPPGEAPESGR
>FUSION-ENST00000653385.1:10047-ENST00000648707.1:22789|488
MVTLFSMQLGFRYS
>FUSION-ENST00000494215.1:38806-ENST00000461371.5:6869|342
YNYRNIARR
>FUSION-ENST00000567737.1:459-ENST00000563613.1:46892|33
MAKLHFYK
>FUSION-ENST00000658528.1:17836-ENST00000484331.5:59751|26
RCGYNLHSTERS
>FUSION-ENST00000475947.7:648-ENST00000652379.1:25317|863
LLLSVLLHK
>FUSION-ENST00000486739.1:30523-ENST00000476851.1:111065|350
AVWMVKCAKPEARK
>FUSION-ENST00000639899.1:148536-ENST00000474421.1:4913|298
AILDSGPR
>FUSION-ENST00000567737.1:459-ENST00000563613.1:46892|254
YINGKTGK
>FUSION-ENST00000486739.1:30523-ENST00000476851.1:111065|1076
FVFLVEMGFHR
>FUSION-ENST00000486739.1:30523-ENST00000476851.1:111065|186
MALLLLPSLGCVVSGREEIR
>FUSION-ENST00000639899.1:148536-ENST00000474421.1:4913|2
VSQCLRPLSNR
>FUSION-ENST00000567737.1:459-ENST00000563613.1:46892|481
MDIEFLNVGDCRVFCSLTFGR
>FUSION-ENST00000579957.1:25172-ENST00000584516.5:17446|235
RLRPEEESRR
>FUSION-ENST00000567737.1:459-ENST00000563613.1:46892|393
FSRFIHVVACISTSFLFNKK
>FUSION-ENST00000639899.1:148536-ENST00000474421.1:4913|258
PDQKEVTVLAAGEIGGSLR
>FUSION-ENST00000567737.1:459-ENST00000563613.1:46892|372
MGAPISTPLSILVLVL
>ENST00000447166.2|SNV-42843-C-G|1
SPTSTIDLQCGPSQSPAPVQVYIRR
>FUSION-ENST00000494215.1:38806-ENST00000461371.5:6869|352
FLWSFLIWFEVLRILK
>FUSION-ENST00000486739.1:30523-ENST00000476851.1:111065|520
TPSAELVPHYMGLLSWEFPEVSGHR
>FUSION-ENST00000567737.1:459-ENST00000563613.1:46892|369
MPIIPTVWVAEAGR
>FUSION-ENST00000475947.7:648-ENST00000652379.1:25317|149
WPPLPSADRKGVGFR
>ENST00000380739.6|SNV-4025-C-T|1
TYGADLASVDFQHVSEDARK
>ENST00000645788.1|SNV-28408-G-A|5
LLQSRCPHVLPK
>FUSION-ENST00000579957.1:25172-ENST00000584516.5:17446|249
CILGPKGQTQDLGIHPSGGRQK
>FUSION-ENST00000639899.1:148536-ENST00000474421.1:4913|71
MWIGVFLLLLH
>FUSION-ENST00000619625.4:17836-ENST00000484331.5:59751|302
RGFFSLSFK
>FUSION-ENST00000486739.1:30523-ENST00000476851.1:111065|395
IRPLWPPK
>FUSION-ENST00000619625.4:17836-ENST00000484331.5:59751|197
MVNLYVFLLIFL
>FUSION-ENST00000567737.1:459-ENST00000563613.1:46892|161
GIGFHLCK
>ENST00000661693.1|SNV-569-A-G|2
GRHICGGTLVTATWVLTAGHCVSSR
>FUSION-ENST00000619625.4:17836-ENST00000484331.5:59751|108
VFSGTTSKQVLYG
>FUSION-ENST00000475947.7:648-ENST00000652379.1:25317|1265
LSLSPGLCLCLCLSLSR
>FUSION-ENST00000579957.1:25172-ENST00000584516.5:17446|125
MESCSVAQAGMQWLDLGSLQPLPAR
>FUSION-ENST00000619625.4:17836-ENST00000484331.5:59751|316
LCIIMYITISLLIDCYSIFNF
>ENST00000471929.1|SNV-44825-G-A|10
QAAAGGGAEESTVWFGSCRGR
>FUSION-ENST00000486739.1:30523-ENST00000476851.1:111065|1003
SPWLRCSTLSPF
>FUSION-ENST00000567737.1:459-ENST00000563613.1:46892|192
MLYVFTKIK
>FUSION-ENST00000673918.1:3832-ENST00000382276.8:126295|4
SPAASQSLPSSR
>FUSION-ENST00000486739.1:30523-ENST00000476851.1:111065|1105
MSRCSGGSCAQR
>FUSION-ENST00000252999.7:21495-ENST00000616512.1:2675|9
CGPAKSQGAAISKQSPPVLEGVCR
>ENST00000415653.5|SNV-13282-C-G|1
GAVDSAEARAWALGQGLECFETSV
>FUSION-ENST00000486739.1:30523-ENST00000476851.1:111065|609
DEMTEAGR
>FUSION-ENST00000486739.1:30523-ENST00000476851.1:111065|1468
GAKPASMERR
>ENST00000584498.5|SNV-114322-G-T|3
DPRSTSCLLKDPPVEAAYQP
>FUSION-ENST00000494215.1:38806-ENST00000461371.5:6869|42
ITAVKNV
>FUSION-ENST00000486739.1:30523-ENST00000476851.1:111065|792
DAEELGKVHYK
>FUSION-ENST00000653385.1:10047-ENST00000648707.1:22789|319
DGFHYVGQAGLELLTS
>FUSION-ENST00000619625.4:17836-ENST00000484331.5:59751|60
HYLKHIFQYFQETK
>FUSION-ENST00000475947.7:648-ENST00000652379.1:25317|722
MVKPRLYSQYTTLAGRCAVLYCL
>FUSION-ENST00000567737.1:459-ENST00000563613.1:46892|441
LNIYSIQK
>FUSION-ENST00000649671.1:49636-ENST00000438028.5:2967|67
MNGVPGR
>FUSION-ENST00000619625.4:17836-ENST00000484331.5:59751|230
AWRLGQGEWR
>FUSION-ENST00000486739.1:30523-ENST00000476851.1:111065|1191
SCTFFFFFLRWNR
>FUSION-ENST00000475947.7:648-ENST00000652379.1:25317|18
MYVSEMGFGVLSCCPRWSRTPVLK
>FUSION-ENST00000486739.1:30523-ENST00000476851.1:111065|556
MGKMASFKGAGVDSVGSYHLK
>FUSION-ENST00000651071.1:4527-ENST00000252934.10:135161|169
MWGSEGCKREHNSSWIVV
>FUSION-ENST00000651071.1:4527-ENST00000252934.10:135161|152
MNAERQPER
>FUSION-ENST00000475947.7:648-ENST00000652379.1:25317|340
SVMPLDVR
>FUSION-ENST00000653385.1:10047-ENST00000648707.1:22789|399
CLRYNVGNKSWISSVTAER
>FUSION-ENST00000493202.1:52395-ENST00000486716.5:33514|36
MQNGTGGIFQEMGSSEPLPIADGDR
>FUSION-ENST00000486739.1:30523-ENST00000476851.1:111065|1175
LWNNLEANSHSVTPSSTCTRGGGK
>FUSION-ENST00000486739.1:30523-ENST00000476851.1:111065|402
GSFQGKELGGFFLFCFVFFFFFFF
>FUSION-ENST00000475947.7:648-ENST00000652379.1:25317|522
MLPAPALETRAGPLR
>FUSION-ENST00000494215.1:38806-ENST00000461371.5:6869|179
VADTCNPSYWR
>FUSION-ENST00000486739.1:30523-ENST00000476851.1:111065|161
CSESCQEQYCHHRC
>FUSION-ENST00000494215.1:38806-ENST00000461371.5:6869|208
IKISGHKGNTR
>FUSION-ENST00000486739.1:30523-ENST00000476851.1:111065|797
MQGLEDSDGPDFIDWLSNSGSQR
>FUSION-ENST00000639899.1:148536-ENST00000474421.1:4913|89
MCFMPGTMQLSYFISTR
>FUSION-ENST00000475947.7:648-ENST00000652379.1:25317|770
MGGGLRLRPPRSPGR
>FUSION-ENST00000486739.1:30523-ENST00000476851.1:111065|224
WGPEPTS
>FUSION-ENST00000639899.1:148536-ENST00000474421.1:4913|224
ALRSSGLGEARGQR
>FUSION-ENST00000475947.7:648-ENST00000652379.1:25317|362
GEILGPAQDGPERK
>FUSION-ENST00000579957.1:25172-ENST00000584516.5:17446|190
VEQPVIFPESNSR
>FUSION-ENST00000619625.4:17836-ENST00000484331.5:59751|228
MYSISLSFR
>FUSION-ENST00000486739.1:30523-ENST00000476851.1:111065|1665
SSYAYLWVSLWLSMRD
>ENST00000317897.5|SNV-772-A-G|2
LGLLMMILGLVYMR
>FUSION-ENST00000639899.1:148536-ENST00000474421.1:4913|312
ALEWCSSTCRAQPR
>FUSION-ENST00000486739.1:30523-ENST00000476851.1:111065|1028
YWKAIWWLTECPR
>FUSION-ENST00000486739.1:30523-ENST00000476851.1:111065|1356
MPYTSALALR
>FUSION-ENST00000567737.1:459-ENST00000563613.1:46892|245
MVGALDWLVCV
>FUSION-ENST00000475947.7:648-ENST00000652379.1:25317|1235
RGAFSDFSLGHVWRPYFSYFPDK
>ENST00000646366.1|SNV-22108-G-T|4
PSKTELIVLVELSPMQKK
>FUSION-ENST00000475947.7:648-ENST00000652379.1:25317|1412
MTHDHHR
>FUSION-ENST00000486739.1:30523-ENST00000476851.1:111065|1327
PIIPALWEAEAEGSLEPR
>FUSION-ENST00000486739.1:30523-ENST00000476851.1:111065|870
QSGQAVALPVPARK
>FUSION-ENST00000651071.1:4527-ENST00000252934.10:135161|212
KCFWWQGQGETE
>FUSION-ENST00000475947.7:648-ENST00000652379.1:25317|139
APWNGFAPREGPVPWK
>FUSION-ENST00000486739.1:30523-ENST00000476851.1:111065|1345
MSLWVNK
>FUSION-ENST00000475947.7:648-ENST00000652379.1:25317|44
GLFSNFYDYYYCR
>FUSION-ENST00000486739.1:30523-ENST00000476851.1:111065|1219
MGEELRVDLSLGEYNLMEWR
>FUSION-ENST00000653385.1:10047-ENST00000648707.1:22789|455
MVRKWQS
>FUSION-ENST00000486739.1:30523-ENST00000476851.1:111065|468
MEEEVLLIKLYRLSIVR
>FUSION-ENST00000619625.4:17836-ENST00000484331.5:59751|103
MYIVLKILNSVLCLTK
>FUSION-ENST00000619625.4:17836-ENST00000484331.5:59751|287
MAVCTHQIPSLILIHKSQK
>FUSION-ENST00000486739.1:30523-ENST00000476851.1:111065|265
QRLTLSPR
>FUSION-ENST00000651071.1:4527-ENST00000252934.10:135161|247
VRKEAAGPASDVSSIR
>FUSION-ENST00000475947.7:648-ENST00000652379.1:25317|669
FFISFVSTR
>FUSION-ENST00000651071.1:4527-ENST00000252934.10:135161|60
MCIHWRKVNSN
>FUSION-ENST00000486739.1:30523-ENST00000476851.1:111065|379
GLKSEVQGR
>FUSION-ENST00000639899.1:148536-ENST00000474421.1:4913|424
DNYAVLQKVI
>FUSION-ENST00000486739.1:30523-ENST00000476851.1:111065|455
GSFSGLTK
>FUSION-ENST00000494215.1:38806-ENST00000461371.5:6869|299
MVAHTCNLSTLGGRSRWIMR
>FUSION-ENST00000475947.7:648-ENST00000652379.1:25317|654
EIDFCMIDVGVCVIQINTHRSIKK
>FUSION-ENST00000486739.1:30523-ENST00000476851.1:111065|1359
PLSSHPLGSVLLPFQSCLCPPP
>FUSION-ENST00000486739.1:30523-ENST00000476851.1:111065|1549
TQLCTANAQDR
>ENST00000504154.6|SNV-367064-G-A|3
YSFECTDGSSFVDEVKK
>FUSION-ENST00000475947.7:648-ENST00000652379.1:25317|1326
TRILSDTALTTRVMK
>FUSION-ENST00000368881.8:100-ENST00000349792.9:26299|2
MVLESTMVCIWNQETHGI
>ENST00000649613.1|SNV-64590-C-T|10
MKSMVPQLLHR
>FUSION-ENST00000486739.1:30523-ENST00000476851.1:111065|1033
LGETLGATGCLRGATLLFR
>FUSION-ENST00000567737.1:459-ENST00000563613.1:46892|340
LKWTGGLSVIMILNSIINT
>FUSION-ENST00000653385.1:10047-ENST00000648707.1:22789|258
HQACSSGSPFTMSSLW
>FUSION-ENST00000475947.7:648-ENST00000652379.1:25317|1232
LLDFNINGVLRVDLVSCLFHR
>FUSION-ENST00000639899.1:148536-ENST00000474421.1:4913|403
MWPKVPLHSLPFACHFV
>FUSION-ENST00000475947.7:648-ENST00000652379.1:25317|256
SVAVLTCK
>FUSION-ENST00000475947.7:648-ENST00000652379.1:25317|707
ETDPGWAR
>ENST00000448299.6|SNV-3349-G-T|1
HMIMHSGNPSYKCTICGK
>FUSION-ENST00000567737.1:459-ENST00000563613.1:46892|402
DLKYSQF
>ENST00000507379.5|SNV-131342-C-G|4
QSRNQSTTYPVYTESSDDK
>FUSION-ENST00000486739.1:30523-ENST00000476851.1:111065|119
LVPSPASHTHFPGR
>FUSION-ENST00000368331.5:38795-ENST00000443119.7:13415|104
EVVEKGVLSNLHLKEEK
>ENST00000224862.7|SNV-2962-C-T|2
QLKDEAIVYLAQRCGAGLR
>FUSION-ENST00000486739.1:30523-ENST00000476851.1:111065|1614
GNDAAGARLPSQGGGCR
>FUSION-ENST00000486739.1:30523-ENST00000476851.1:111065|1034
LGETLGATGCLR
>FUSION-ENST00000668333.1:648-ENST00000652379.1:25317|1560
RAAVEMAWLPGSCAR
>FUSION-ENST00000494215.1:38806-ENST00000461371.5:6869|139
WAKTSSLRK
>FUSION-ENST00000475947.7:648-ENST00000652379.1:25317|40
HLTCRGDLELLGSR
>FUSION-ENST00000475947.7:648-ENST00000652379.1:25317|1269
KEKALYCYWAR
>FUSION-ENST00000368331.5:38795-ENST00000443119.7:13415|103
GVLSNLHLK
>FUSION-ENST00000486739.1:30523-ENST00000476851.1:111065|947
MSWALDWK
>FUSION-ENST00000579957.1:25172-ENST00000584516.5:17446|143
STRLSLSKCWDYR
>FUSION-ENST00000653385.1:10047-ENST00000648707.1:22789|91
IFSLAIKI
>FUSION-ENST00000639899.1:148536-ENST00000474421.1:4913|203
TWWGGGSVFQERLRAGGPGR
>FUSION-ENST00000494215.1:38806-ENST00000461371.5:6869|9
SETLSQKKTIYICVYIYIYIYK
>FUSION-ENST00000494215.1:38806-ENST00000461371.5:6869|11
SETLSQK
>FUSION-ENST00000475947.7:648-ENST00000652379.1:25317|1223
SVSLFLPVSVSASLSLSRR
>FUSION-ENST00000494215.1:38806-ENST00000461371.5:6869|260
CACNPSYLGD
>FUSION-ENST00000619625.4:17836-ENST00000484331.5:59751|323
YSLYFVVYIWYVF
>FUSION-ENST00000493202.1:52395-ENST00000486716.5:33514|1
LQGGTYR
>FUSION-ENST00000475947.7:648-ENST00000652379.1:25317|85
MVILLSTR
>ENST00000302692.7|SNV-42897-C-T|1
SFVQTACLVFREEGYLAFYR
>FUSION-ENST00000475947.7:648-ENST00000652379.1:25317|108
MCCCHGNPAQYER
>FUSION-ENST00000486739.1:30523-ENST00000476851.1:111065|1612
LPSQGGGCR
>FUSION-ENST00000475947.7:648-ENST00000652379.1:25317|813
RGFTVLPRLGPR
>FUSION-ENST00000486739.1:30523-ENST00000476851.1:111065|1727
CCQVGDTQYQGCLGPSR
>FUSION-ENST00000651071.1:4527-ENST00000252934.10:135161|204
MAPRQSFAINHSSMAAELRR
>FUSION-ENST00000567737.1:459-ENST00000563613.1:46892|94
LSWKAASSNDRWELVDK
>FUSION-ENST00000486739.1:30523-ENST00000476851.1:111065|1571
GAGLRRCCR
>FUSION-ENST00000486739.1:30523-ENST00000476851.1:111065|258
CHHTWLIFVFFCRDWVLPR
>FUSION-ENST00000486739.1:30523-ENST00000476851.1:111065|691
ETLGGATGC
>FUSION-ENST00000494215.1:38806-ENST00000461371.5:6869|120
MREWEIMWCTCTIQALWR
>FUSION-ENST00000486739.1:30523-ENST00000476851.1:111065|903
MSVVRSWFR
>FUSION-ENST00000486739.1:30523-ENST00000476851.1:111065|1566
FAAGLQTARAAAGPAPGAVGLR
>FUSION-ENST00000475947.7:648-ENST00000652379.1:25317|1270
MKEKALYCYWAR
>FUSION-ENST00000475947.7:648-ENST00000652379.1:25317|1486
AVLGGGLTYR
>FUSION-ENST00000579957.1:25172-ENST00000584516.5:17446|266
ATKLPGPGVRR
>FUSION-ENST00000486739.1:30523-ENST00000476851.1:111065|64
RRPAAEGGQPSPEPGARAR
>FUSION-ENST00000486739.1:30523-ENST00000476851.1:111065|94
TARVRGAPR
>FUSION-ENST00000475947.7:648-ENST00000652379.1:25317|1171
EAEAGESLEPGK
>FUSION-ENST00000639899.1:148536-ENST00000474421.1:4913|70
WIGVFLLLLH
>FUSION-ENST00000264968.7:52829-ENST00000662898.1:6315|4
FGHRHTQRDDHVEMQGEDSSYRPGR
>FUSION-ENST00000475947.7:648-ENST00000652379.1:25317|619
CRCLCYTNKYTSLYK
>FUSION-ENST00000486739.1:30523-ENST00000476851.1:111065|1694
QRSLAGGAS
>FUSION-ENST00000653385.1:10047-ENST00000648707.1:22789|162
MDEAVPCPVPSSPYQKFLHLR
>FUSION-ENST00000494215.1:38806-ENST00000461371.5:6869|99
QSGSRLCFCR
>FUSION-ENST00000486739.1:30523-ENST00000476851.1:111065|863
APLHSSLGDR
>FUSION-ENST00000649671.1:49636-ENST00000438028.5:2967|82
MECQAERDAK
>FUSION-ENST00000653385.1:10047-ENST00000648707.1:22789|145
APSPLDAFLYR
>FUSION-ENST00000475947.7:648-ENST00000652379.1:25317|416
TSALSTFDGSR
>FUSION-ENST00000619625.4:17836-ENST00000484331.5:59751|48
QMIAEQRVSCQRPLKIGPFR
>FUSION-ENST00000494215.1:38806-ENST00000461371.5:6869|86
MLESEGSM
>ENST00000380110.8|INDEL-124874-A-AA|2
VSRTASSAGTAF
>FUSION-ENST00000653385.1:10047-ENST00000648707.1:22789|475
RLRCHEMAI
>FUSION-ENST00000639899.1:148536-ENST00000474421.1:4913|380
MGLVLPWGSRALIPK
>ENST00000555308.1|INDEL-2091-C-CA|3
MAAVASRVTAPLYYLLTDQQKNYSD
>ENST00000572022.5|SNV-7702-C-T|2
YTLHINTLARELLIVLGQVVDR
>FUSION-ENST00000653385.1:10047-ENST00000648707.1:22789|585
ADHLRSGVRDQPGQHGETLSLLK
>FUSION-ENST00000579957.1:25172-ENST00000584516.5:17446|246
QKGWTAGPEEQMVWLEGR
>FUSION-ENST00000639899.1:148536-ENST00000474421.1:4913|499
MHRWAGLGGWK
>FUSION-ENST00000502819.5:14365-ENST00000508118.1:24791|6
SGLKYINVGDLAREGK
>FUSION-ENST00000619625.4:17836-ENST00000484331.5:59751|318
LLQYFQFLITAK
>FUSION-ENST00000475947.7:648-ENST00000652379.1:25317|276
RVPSGPLLVSR
>FUSION-ENST00000486739.1:30523-ENST00000476851.1:111065|1005
LIRTCGK
>FUSION-ENST00000567737.1:459-ENST00000563613.1:46892|43
HQSQAGGR
>FUSION-ENST00000475947.7:648-ENST00000652379.1:25317|577
EAGDALPGPVAGPR
>FUSION-ENST00000475947.7:648-ENST00000652379.1:25317|96
DERDSHCPYLLSSETTAK
>FUSION-ENST00000653385.1:10047-ENST00000648707.1:22789|27
LRQEDRLSPGI
>FUSION-ENST00000486739.1:30523-ENST00000476851.1:111065|655
CCGASFVKTSLW
>FUSION-ENST00000486739.1:30523-ENST00000476851.1:111065|135
PWRGLCMIYR
>FUSION-ENST00000225388.9:366-ENST00000577218.1:20472|9
TASPTPQVCKEQPALICPAR
>FUSION-ENST00000486739.1:30523-ENST00000476851.1:111065|263
MGSSNPPTSAS
>FUSION-ENST00000653385.1:10047-ENST00000648707.1:22789|324
RSFALLPRLECNGVISAHCNLR
>FUSION-ENST00000567737.1:459-ENST00000563613.1:46892|18
PLHSSLGDRVRSY
>FUSION-ENST00000579957.1:25172-ENST00000584516.5:17446|208
ASRQVILPQCHLIGM
>FUSION-ENST00000653385.1:10047-ENST00000648707.1:22789|421
RPGAVAHACSPSTWGGQDGR
>ENST00000649613.1|SNV-64590-C-T|6
SMVPQLLHR
>FUSION-ENST00000486739.1:30523-ENST00000476851.1:111065|460
CILISEMLKWRK
>ENST00000344862.9|INDEL-3782-A-AA|9
ISEIQLEPNNFPKK
>FUSION-ENST00000486739.1:30523-ENST00000476851.1:111065|821
MSREGWAHFGK
>FUSION-ENST00000475947.7:648-ENST00000652379.1:25317|1014
SPQRSPYLTK
>ENST00000391854.7|SNV-98563-G-A|2
VKVSQAAADLLAYCEAHMR
>FUSION-ENST00000651071.1:4527-ENST00000252934.10:135161|172
WGSEGCK
>FUSION-ENST00000475947.7:648-ENST00000652379.1:25317|1470
MIWAGHASSR
>FUSION-ENST00000475947.7:648-ENST00000652379.1:25317|1202
TNHHLLDLSQGVSGLLGER
>FUSION-ENST00000475947.7:648-ENST00000652379.1:25317|533
WRGWASGCAR
>FUSION-ENST00000486739.1:30523-ENST00000476851.1:111065|1318
KLVRHGGTCL
>FUSION-ENST00000653385.1:10047-ENST00000648707.1:22789|177
APLHSNLGDRARLCLK
>FUSION-ENST00000475947.7:648-ENST00000652379.1:25317|884
FHPFHSTVSWGVSVR
>FUSION-ENST00000649671.1:49636-ENST00000438028.5:2967|25
MPVIHPLSSPSNR
>FUSION-ENST00000475947.7:648-ENST00000652379.1:25317|987
RRLALSPR
>FUSION-ENST00000486739.1:30523-ENST00000476851.1:111065|1196
RQFTLACSFSSGRSCTFFFFFLR
>FUSION-ENST00000567737.1:459-ENST00000563613.1:46892|421
DSYASATQIAGITGVCHHT
>FUSION-ENST00000653385.1:10047-ENST00000648707.1:22789|226
VPLHYVIPLVEEVDDPLHIPAQGEK
>FUSION-ENST00000653385.1:10047-ENST00000648707.1:22789|241
AGKAPWQSLPGASSVSR
>FUSION-ENST00000486739.1:30523-ENST00000476851.1:111065|991
MFLLLWF
>FUSION-ENST00000653385.1:10047-ENST00000648707.1:22789|185
HGYTALWEAEVGGS
>FUSION-ENST00000619625.4:17836-ENST00000484331.5:59751|6
MHFSCRISILLIRLGKPTK
>FUSION-ENST00000653385.1:10047-ENST00000648707.1:22789|540
SQSIKGAGK
>FUSION-ENST00000619625.4:17836-ENST00000484331.5:59751|104
TLLVFLCPKYP
>FUSION-ENST00000486739.1:30523-ENST00000476851.1:111065|1376
MAPHCLHGKDQTSRPAVRALLHR
>FUSION-ENST00000567737.1:459-ENST00000563613.1:46892|214
MCHSTPAWATEQDLVSDKQANK
>FUSION-ENST00000579957.1:25172-ENST00000584516.5:17446|75
TKLREMIFFFFFFFLVSVHMGN
>FUSION-ENST00000486739.1:30523-ENST00000476851.1:111065|853
GLDYRGTFPVRK
>FUSION-ENST00000486739.1:30523-ENST00000476851.1:111065|541
EQSGCLVLR
>FUSION-ENST00000475947.7:648-ENST00000652379.1:25317|620
CRCLCYTNK
>FUSION-ENST00000619625.4:17836-ENST00000484331.5:59751|162
MKINLANIINNHGLLITSARWVC
>FUSION-ENST00000494215.1:38806-ENST00000461371.5:6869|27
IGENKFLNPAK
>FUSION-ENST00000619625.4:17836-ENST00000484331.5:59751|127
EWGWYSVVPHPSK
>FUSION-ENST00000651071.1:4527-ENST00000252934.10:135161|120
MIQESTTSPDK
>FUSION-ENST00000475947.7:648-ENST00000652379.1:25317|1258
SISVFLGRSLSFSR
>FUSION-ENST00000475947.7:648-ENST00000652379.1:25317|349
PTGDAAALFP
>FUSION-ENST00000486739.1:30523-ENST00000476851.1:111065|1438
GTVTVCQTKR
>FUSION-ENST00000486739.1:30523-ENST00000476851.1:111065|1094
GLATSTTARRER
>FUSION-ENST00000639899.1:148536-ENST00000474421.1:4913|402
WPKVPLHSLPFACHFV
>FUSION-ENST00000567737.1:459-ENST00000563613.1:46892|324
MVRALLIFVK
>FUSION-ENST00000474233.1:145707-ENST00000579835.5:182590|4
HAASSKTPISDGK
>FUSION-ENST00000486739.1:30523-ENST00000476851.1:111065|76
APRGGDGACLFLK
>FUSION-ENST00000567737.1:459-ENST00000563613.1:46892|92
AASSNDRWELVDK
>FUSION-ENST00000486739.1:30523-ENST00000476851.1:111065|795
IPNSRDAEELGK
>FUSION-ENST00000486739.1:30523-ENST00000476851.1:111065|328
YQYLFSFK
>FUSION-ENST00000475947.7:648-ENST00000652379.1:25317|1365
MPLSPPPPPPKMTARIG
>FUSION-ENST00000579957.1:25172-ENST00000584516.5:17446|158
LVGKSDSDGRAASDLPR
>ENST00000289166.6|SNV-6588-G-A|5
ALQRYMCSRFFIDFPDLVEQQR
>FUSION-ENST00000466154.5:5133-ENST00000572288.1:122932|14
AGNDLPFVR
>FUSION-ENST00000486739.1:30523-ENST00000476851.1:111065|669
KEVSNFFSMTSQKF
>ENST00000418274.2|SNV-31992-G-A|7
WNHTVVDWLLPYVIMINVNHQK
>FUSION-ENST00000486739.1:30523-ENST00000476851.1:111065|745
LMNLDEKSKTQNCISA
>FUSION-ENST00000486739.1:30523-ENST00000476851.1:111065|1417
LFCSLVPGVCHGHSDRLSNQKIR
>FUSION-ENST00000567737.1:459-ENST00000563613.1:46892|213
CHSTPAWATEQDLVSDKQANK
>FUSION-ENST00000475947.7:648-ENST00000652379.1:25317|1236
MRGAFSDFSLGHVWRPYFSYFPDK
>FUSION-ENST00000486739.1:30523-ENST00000476851.1:111065|226
EHNSLQP
>ENST00000503890.5|SNV-65773-G-A|2
ELPDNRR
>FUSION-ENST00000651071.1:4527-ENST00000252934.10:135161|149
NAERQPERWGFEQCLPNSER
>FUSION-ENST00000486739.1:30523-ENST00000476851.1:111065|563
CRHCIATR
>FUSION-ENST00000328453.9:49636-ENST00000438028.5:2967|1
WLGLQYREGRQ
>FUSION-ENST00000567737.1:459-ENST00000563613.1:46892|301
MLRYPIESGGQG
>FUSION-ENST00000639899.1:148536-ENST00000474421.1:4913|211
SCTTSSEKR
>FUSION-ENST00000486739.1:30523-ENST00000476851.1:111065|1230
LLTPRRLQA
>FUSION-ENST00000494215.1:38806-ENST00000461371.5:6869|187
KNFSTITNILNGCGST
>FUSION-ENST00000475947.7:648-ENST00000652379.1:25317|1421
ETLLESETQRAPSSDLID
>FUSION-ENST00000486739.1:30523-ENST00000476851.1:111065|1232
MLLTPRR
>FUSION-ENST00000486739.1:30523-ENST00000476851.1:111065|1098
RGLATSTTAR
>FUSION-ENST00000486739.1:30523-ENST00000476851.1:111065|118
LNGFPNISSPSPPDLGVK
>FUSION-ENST00000475947.7:648-ENST00000652379.1:25317|969
STVRMVLR
>FUSION-ENST00000475947.7:648-ENST00000652379.1:25317|1087
WSVGQRGDQEGR
>FUSION-ENST00000486739.1:30523-ENST00000476851.1:111065|1478
FEQKQHYGR
>FUSION-ENST00000475947.7:648-ENST00000652379.1:25317|1219
MSQSCSCMLER
>FUSION-ENST00000486739.1:30523-ENST00000476851.1:111065|900
SVVRSWFRGGR
>FUSION-ENST00000567737.1:459-ENST00000563613.1:46892|445
FFLLVVK
>FUSION-ENST00000567737.1:459-ENST00000563613.1:46892|354
SPFGRIFFLFFSFFLFFFR
>FUSION-ENST00000567737.1:459-ENST00000563613.1:46892|463
MLSVQYIIADY
>FUSION-ENST00000486739.1:30523-ENST00000476851.1:111065|754
MLFLGKMLMNLDEK
>FUSION-ENST00000653385.1:10047-ENST00000648707.1:22789|566
LGDRDYF
>FUSION-ENST00000475947.7:648-ENST00000652379.1:25317|1180
IHLPGPPK
>FUSION-ENST00000486739.1:30523-ENST00000476851.1:111065|1643
HRMHQTLFSVS
>FUSION-ENST00000475947.7:648-ENST00000652379.1:25317|1472
KMIWAGHASSR
>FUSION-ENST00000619625.4:17836-ENST00000484331.5:59751|54
MYKSSLKQMIAEQR
>ENST00000306862.7|INDEL-8998-A-AA|1
FTRTETEE
>FUSION-ENST00000486739.1:30523-ENST00000476851.1:111065|1733
MPGQMSILVTQRHLYVLSGR
>FUSION-ENST00000475947.7:648-ENST00000652379.1:25317|601
NGVFQKFTLCIYVF
>FUSION-ENST00000486739.1:30523-ENST00000476851.1:111065|1149
MCLLPLWPPHSTCSGTT
>FUSION-ENST00000486739.1:30523-ENST00000476851.1:111065|1569
RFAAGLQTAR
>FUSION-ENST00000475947.7:648-ENST00000652379.1:25317|1156
SVSFSVSLSDTPVPGRALPLPRE
>FUSION-ENST00000475947.7:648-ENST00000652379.1:25317|921
TDGVSYQCSFVNR
>FUSION-ENST00000475947.7:648-ENST00000652379.1:25317|698
VFNPRGLFR
>FUSION-ENST00000567737.1:459-ENST00000563613.1:46892|230
INSTSTSQNCHSHK
>FUSION-ENST00000649671.1:49636-ENST00000438028.5:2967|39
SSKGGGR
>FUSION-ENST00000651071.1:4527-ENST00000252934.10:135161|51
MPITLPAHHFLTFHPARWRR
>ENST00000490349.5|SNV-78296-C-G|2
RVCLQGLQ
>FUSION-ENST00000475947.7:648-ENST00000652379.1:25317|1285
RGAGTCNPSYSGGWGGR
>FUSION-ENST00000475947.7:648-ENST00000652379.1:25317|1189
TCPLCHRLTP
>FUSION-ENST00000475947.7:648-ENST00000652379.1:25317|573
AGPRSLCR
>FUSION-ENST00000619625.4:17836-ENST00000484331.5:59751|140
MFSLEQSPIHFK
>FUSION-ENST00000475947.7:648-ENST00000652379.1:25317|1444
HHACLAQR
>FUSION-ENST00000475947.7:648-ENST00000652379.1:25317|1128
DPILKSGVASPSTVSK
>FUSION-ENST00000619625.4:17836-ENST00000484331.5:59751|171
ERGIGSPRIDWVR
>ENST00000369400.2|SNV-1413-G-A|3
CDCGSTEECQK
>FUSION-ENST00000486739.1:30523-ENST00000476851.1:111065|68
AGGWSPGGDRR
>FUSION-ENST00000639899.1:148536-ENST00000474421.1:4913|176
LALMAPWTPDLR
>FUSION-ENST00000653385.1:10047-ENST00000648707.1:22789|594
LGKLIGLLNK
>FUSION-ENST00000264968.7:52829-ENST00000662898.1:6315|2
DDHVEMQGEDSSYRPGR
>FUSION-ENST00000619625.4:17836-ENST00000484331.5:59751|232
LHVSRAWR
>FUSION-ENST00000475947.7:648-ENST00000652379.1:25317|72
MYILPPFLHSLFINNFR
>FUSION-ENST00000486739.1:30523-ENST00000476851.1:111065|552
ASFKGAGVDSVGSYHLK
>FUSION-ENST00000653385.1:10047-ENST00000648707.1:22789|458
MAACWAVHVKTHMVRK
>FUSION-ENST00000486739.1:30523-ENST00000476851.1:111065|548
MGVSPCGPGWS
>FUSION-ENST00000579957.1:25172-ENST00000584516.5:17446|271
TMATKLPGPGVR
>FUSION-ENST00000475947.7:648-ENST00000652379.1:25317|1175
MPAPREAEAGESLEPGK
>FUSION-ENST00000619625.4:17836-ENST00000484331.5:59751|165
IHQFQTFPESNTG
>FUSION-ENST00000673918.1:3832-ENST00000382276.8:126295|10
AQRQCLNVSLRR
>FUSION-ENST00000475947.7:648-ENST00000652379.1:25317|1257
SISVFLGRSLSFSRSR
>FUSION-ENST00000532320.5:6496-ENST00000528581.5:44559|1
TCSSSVAAGTSRH
>FUSION-ENST00000486739.1:30523-ENST00000476851.1:111065|296
CCQWEGR
>FUSION-ENST00000475947.7:648-ENST00000652379.1:25317|342
LSNNRSVMPLDVR
>FUSION-ENST00000653385.1:10047-ENST00000648707.1:22789|498
HICLWIFFAF
>FUSION-ENST00000475947.7:648-ENST00000652379.1:25317|1280
ESGAVGQAPVTPATR
>FUSION-ENST00000475947.7:648-ENST00000652379.1:25317|974
DGVSPCRPGWSR
>FUSION-ENST00000651071.1:4527-ENST00000252934.10:135161|190
RRPLIIAGTILPRHGR
>FUSION-ENST00000639899.1:148536-ENST00000474421.1:4913|283
SRYVQTLPGLAWLRVSPGQR
>FUSION-ENST00000475947.7:648-ENST00000652379.1:25317|464
GSRGGSRWGPR
>FUSION-ENST00000486739.1:30523-ENST00000476851.1:111065|259
MCHHTWLIFVFFCRDWVLPR
>FUSION-ENST00000567737.1:459-ENST00000563613.1:46892|54
TAIDTLALLHSQDPK
>ENST00000563200.5|SNV-8869-A-G|4
EGYKWHFNETVLTVWSAPNCCYR
>FUSION-ENST00000475947.7:648-ENST00000652379.1:25317|452
WDPAAVFSWWPGR
>FUSION-ENST00000486739.1:30523-ENST00000476851.1:111065|245
EPGEKDTSLLNSDDGCR
>FUSION-ENST00000673918.1:3832-ENST00000382276.8:126295|25
VQLFKIDQQQQQKVAASMPYSR
>FUSION-ENST00000475947.7:648-ENST00000652379.1:25317|69
SGDLSLPNSWDYR
>FUSION-ENST00000486739.1:30523-ENST00000476851.1:111065|1641
HQTLFSVS
>FUSION-ENST00000475947.7:648-ENST00000652379.1:25317|391
RYSHDPPGSFR
>FUSION-ENST00000653385.1:10047-ENST00000648707.1:22789|223
MWVLSSR
>FUSION-ENST00000475947.7:648-ENST00000652379.1:25317|788
MTGVSHRPRPIYLFINFESR
>ENST00000338970.10|INDEL-4768-G-GCTGCTGCGGCTA|4
APGTKGTAAAAAAAAAAAAATK
>FUSION-ENST00000639899.1:148536-ENST00000474421.1:4913|64
EGGPPNCWSACSPGSHPTK
>ENST00000369400.2|SNV-1413-G-A|6
IVEDNEK
>FUSION-ENST00000486739.1:30523-ENST00000476851.1:111065|59
ARAGSCAERDEWYGCLSR
>FUSION-ENST00000486739.1:30523-ENST00000476851.1:111065|837
DRVLPYWPGWSRTR
>FUSION-ENST00000475947.7:648-ENST00000652379.1:25317|145
SPNPEWR
>FUSION-ENST00000639899.1:148536-ENST00000474421.1:4913|343
LSDDSAGSSSR
>FUSION-ENST00000486739.1:30523-ENST00000476851.1:111065|1270
CAILQNNQLLELDR
>FUSION-ENST00000567737.1:459-ENST00000563613.1:46892|164
VPKIAQNHYL
>FUSION-ENST00000567737.1:459-ENST00000563613.1:46892|119
GLSGNETSTGDHGAR
>FUSION-ENST00000653385.1:10047-ENST00000648707.1:22789|534
SHFGAVVCILPQK
>FUSION-ENST00000639899.1:148536-ENST00000474421.1:4913|8
QRKPTDIHHLAQHSRVGVG
>ENST00000471929.1|SNV-44825-G-A|5
HCMVWKLQRTWR
>FUSION-ENST00000475947.7:648-ENST00000652379.1:25317|306
WRTEDPLPGAARGGPK
>FUSION-ENST00000653385.1:10047-ENST00000648707.1:22789|409
GAPTKVISVHSFCSGYGGSETR
>ENST00000646366.1|SNV-22108-G-T|5
MPSKTELIVLVELSPMQKK
>FUSION-ENST00000653385.1:10047-ENST00000648707.1:22789|437
MMYQNHLVCNKCSISK
>FUSION-ENST00000486739.1:30523-ENST00000476851.1:111065|473
SKEIDEKK
>ENST00000312481.11|SNV-94906-C-G|3
MGTVKREFDFITYDNQLLMK
>FUSION-ENST00000486739.1:30523-ENST00000476851.1:111065|336
MTGVVVSSRFAQK
>FUSION-ENST00000494215.1:38806-ENST00000461371.5:6869|378
MVAVASY
>FUSION-ENST00000486739.1:30523-ENST00000476851.1:111065|1127
VFRGLLRSEER
>FUSION-ENST00000486739.1:30523-ENST00000476851.1:111065|1668
MVSCVFIKR
>FUSION-ENST00000475947.7:648-ENST00000652379.1:25317|1450
TERDPVSRES
>FUSION-ENST00000651071.1:4527-ENST00000252934.10:135161|174
GGARGGRR
>FUSION-ENST00000486739.1:30523-ENST00000476851.1:111065|833
MVFPESSLGTHECVCLFR
>FUSION-ENST00000486739.1:30523-ENST00000476851.1:111065|1264
LGRKPVLTLILTEA
>FUSION-ENST00000651071.1:4527-ENST00000252934.10:135161|111
DSISMVGLWGSKLFRDMR
>FUSION-ENST00000486739.1:30523-ENST00000476851.1:111065|365
MPSTIFVLPVPQALVKVGCLLK
>FUSION-ENST00000567737.1:459-ENST00000563613.1:46892|494
CSSEGLGMLGGVGGHP
>FUSION-ENST00000475947.7:648-ENST00000652379.1:25317|345
LTSYATPER
>FUSION-ENST00000653385.1:10047-ENST00000648707.1:22789|312
MSVVVSQRQR
>FUSION-ENST00000475947.7:648-ENST00000652379.1:25317|1065
DARDSAK
>FUSION-ENST00000453604.6:3406-ENST00000588998.5:22744|16
RSKVSSR
>FUSION-ENST00000475947.7:648-ENST00000652379.1:25317|628
LYGNRLLYDRCR
>FUSION-ENST00000486739.1:30523-ENST00000476851.1:111065|773
MEKPHLY
>FUSION-ENST00000619625.4:17836-ENST00000484331.5:59751|284
AVCTHQIPSLILIHKSQK
>FUSION-ENST00000486739.1:30523-ENST00000476851.1:111065|214
HRAVTDR
>FUSION-ENST00000486739.1:30523-ENST00000476851.1:111065|215
KHRAVTDR
>FUSION-ENST00000567737.1:459-ENST00000563613.1:46892|68
MSADLFYLPGK
>ENST00000625521.2|SNV-62788-C-T|2
VSLPLIPAVSNIK
>ENST00000492261.5|SNV-171229-G-T|2
MWLSGLHIPESYLTALVQATFRK
>FUSION-ENST00000475947.7:648-ENST00000652379.1:25317|244
MGKKPGSLAWSRAWNASA
>FUSION-ENST00000475947.7:648-ENST00000652379.1:25317|121
VNSLWHVGTM
>FUSION-ENST00000486739.1:30523-ENST00000476851.1:111065|149
SGHSVLK
>FUSION-ENST00000653385.1:10047-ENST00000648707.1:22789|322
LANFCIFSRDGFHYVGQAGLELLTS
>FUSION-ENST00000567737.1:459-ENST00000563613.1:46892|420
MVRLVLNSWLQVIHLPQPPK
>FUSION-ENST00000619625.4:17836-ENST00000484331.5:59751|309
QSNMWIHAYPS
>FUSION-ENST00000567737.1:459-ENST00000563613.1:46892|184
NTNSVAKMSWTFS
>FUSION-ENST00000619625.4:17836-ENST00000484331.5:59751|111
MVFSGTTSK
>FUSION-ENST00000653385.1:10047-ENST00000648707.1:22789|138
RQSHAPYPPHLIK
>FUSION-ENST00000494215.1:38806-ENST00000461371.5:6869|264
MAPAWCPSTLGGQGRQIT
>ENST00000557725.5|SNV-36794-C-T|4
RGPCTWGTGTASTGWKIR
>FUSION-ENST00000619625.4:17836-ENST00000484331.5:59751|291
LLAFSKKMAVCTHQIPSLILIHK
>FUSION-ENST00000161863.9:68016-ENST00000502437.1:108|6
QGLTLLPK
>FUSION-ENST00000486739.1:30523-ENST00000476851.1:111065|1358
MTLIISPVQQIK
>FUSION-ENST00000486739.1:30523-ENST00000476851.1:111065|635
MTACLPNSY
>ENST00000482065.1|SNV-4943-C-T|5
GSCTMSSVSCVLSASSSSQKDSSMR
>FUSION-ENST00000475947.7:648-ENST00000652379.1:25317|1163
LQGAEIAPLHYGPGCRVSETRSLNK
>FUSION-ENST00000161863.9:68016-ENST00000502437.1:108|17
NILEGFTKNVELHYGFK
>FUSION-ENST00000567737.1:459-ENST00000563613.1:46892|316
MCVLSRHILTAQQSR
>FUSION-ENST00000579957.1:25172-ENST00000584516.5:17446|186
AENEVKTVQNIGGARHLHYLFPTR
>FUSION-ENST00000639899.1:148536-ENST00000474421.1:4913|278
TEVSRAISGPQSLGK
>FUSION-ENST00000494215.1:38806-ENST00000461371.5:6869|168
DFSLTNTQLGTNKNEK
>FUSION-ENST00000475947.7:648-ENST00000652379.1:25317|561
ACGPRGRAWPAFGPSCVPVVGGAGR
>ENST00000314358.10|SNV-39496-G-C|6
TGLKGIPEHLMGKLGPNGQR
>FUSION-ENST00000475947.7:648-ENST00000652379.1:25317|1282
GAGTCNPSYSGGWGGRIA
>FUSION-ENST00000475947.7:648-ENST00000652379.1:25317|808
LGPRDPPALGLPKVR
>FUSION-ENST00000475947.7:648-ENST00000652379.1:25317|443
SSPTWITVVILELIHADGR
>ENST00000479168.5|SNV-4943-C-T|1
SSVSCVLSASSSSQKDSSMSLK
>FUSION-ENST00000475947.7:648-ENST00000652379.1:25317|1130
MNKDPILKSGVASPSTVSK
>FUSION-ENST00000486739.1:30523-ENST00000476851.1:111065|631
MQLPCQQQLSCFIYLLIFMLGR
>FUSION-ENST00000639899.1:148536-ENST00000474421.1:4913|398
QNHTSWACSIGPGPF
>FUSION-ENST00000653385.1:10047-ENST00000648707.1:22789|470
EDAHGEEMAELTLGLEGDRETWAGK
>FUSION-ENST00000639899.1:148536-ENST00000474421.1:4913|445
LIILPIKEREGEITMLCSR
>FUSION-ENST00000651071.1:4527-ENST00000252934.10:135161|72
ASNIWGEFSHCAK
>FUSION-ENST00000653385.1:10047-ENST00000648707.1:22789|306
SDSSPGWCLCD
>FUSION-ENST00000486739.1:30523-ENST00000476851.1:111065|952
QGHLDWNLGHSVPLILDKGINFP
>FUSION-ENST00000653385.1:10047-ENST00000648707.1:22789|595
SLCFSKLGKLIGLLNK
>FUSION-ENST00000639899.1:148536-ENST00000474421.1:4913|396
IKPFILI
>FUSION-ENST00000475947.7:648-ENST00000652379.1:25317|1373
NPTQRLAAAED
>ENST00000471041.2|SNV-266863-G-A|4
VQQLGKAEAAALTETTK
>FUSION-ENST00000486739.1:30523-ENST00000476851.1:111065|530
LSLEEGR
>FUSION-ENST00000486739.1:30523-ENST00000476851.1:111065|932
MAWLAPRGR
>FUSION-ENST00000619625.4:17836-ENST00000484331.5:59751|189
MARSRLTASSPSWVHAILLPQPLE
>FUSION-ENST00000653385.1:10047-ENST00000648707.1:22789|308
QRMVFTA
>FUSION-ENST00000486739.1:30523-ENST00000476851.1:111065|62
RPAAEGGQPSPEPGARAR
>FUSION-ENST00000567737.1:459-ENST00000563613.1:46892|186
KNTNSVAKMSWTFS
>FUSION-ENST00000619625.4:17836-ENST00000484331.5:59751|147
ERALYRLSSCSSK
>FUSION-ENST00000486739.1:30523-ENST00000476851.1:111065|777
MYEKPGVVAYICNPSTLGGRGGR
>FUSION-ENST00000582911.5:648-ENST00000652379.1:25317|1543
AGTRFPGPQWGCANPR
>ENST00000610913.2|SNV-5273-C-T|1
GMSTCHMQWPEPAVAWR
>FUSION-ENST00000486739.1:30523-ENST00000476851.1:111065|1389
MVRIKLLGR
>FUSION-ENST00000639899.1:148536-ENST00000474421.1:4913|210
SCTTSSEKRK
>FUSION-ENST00000494215.1:38806-ENST00000461371.5:6869|346
ISDKSISKYNYR
>FUSION-ENST00000653385.1:10047-ENST00000648707.1:22789|532
HDSYSGTFGVHG
>FUSION-ENST00000639899.1:148536-ENST00000474421.1:4913|251
LWDTPLSALSKPEVLSWPSCGASSR
>FUSION-ENST00000639899.1:148536-ENST00000474421.1:4913|206
MTWWGGGSVFQERLR
>FUSION-ENST00000161863.9:68016-ENST00000502437.1:108|18
NILEGFTK
>FUSION-ENST00000475947.7:648-ENST00000652379.1:25317|153
DGRWPPLPSADR
>FUSION-ENST00000651071.1:4527-ENST00000252934.10:135161|239
NGSCRFFFLPVSGAGRR
>FUSION-ENST00000653385.1:10047-ENST00000648707.1:22789|288
RRWEWDTHAFPCGGR
>FUSION-ENST00000475947.7:648-ENST00000652379.1:25317|1231
LLDFNINGVLRVDLVSCLFHRHHR
>FUSION-ENST00000475947.7:648-ENST00000652379.1:25317|1445
TGGRHHACLAQRDPLGK
>FUSION-ENST00000639899.1:148536-ENST00000474421.1:4913|486
VLKVTQRGSGVAK
>ENST00000275053.8|SNV-10219-A-G|2
YVKVFIFR
>FUSION-ENST00000475947.7:648-ENST00000652379.1:25317|715
MFRDGVSEARPPWLPRQPR
>FUSION-ENST00000567737.1:459-ENST00000563613.1:46892|476
VFCSLTFGRK
>ENST00000617222.4|SNV-2457-A-C|4
VPEAWRSGLVYLPTDSRR
>FUSION-ENST00000653385.1:10047-ENST00000648707.1:22789|34
MCLQSRLLGR
>FUSION-ENST00000567737.1:459-ENST00000563613.1:46892|75
LPLTVTDAVLESSLKQ
>FUSION-ENST00000567737.1:459-ENST00000563613.1:46892|7
MLKLQVYRS
>FUSION-ENST00000653385.1:10047-ENST00000648707.1:22789|83
LDTGNDPNDTFGVKIPKQLTLT
>FUSION-ENST00000567737.1:459-ENST00000563613.1:46892|287
SAAGSGVIRGEGQWPR
>FUSION-ENST00000486739.1:30523-ENST00000476851.1:111065|1153
MSPPQPPHCRPL
>FUSION-ENST00000475947.7:648-ENST00000652379.1:25317|32
LPPFLLFGFALR
>FUSION-ENST00000567737.1:459-ENST00000563613.1:46892|228
INSTSTSQNCHSHKK
>FUSION-ENST00000486739.1:30523-ENST00000476851.1:111065|1505
NAVLQPCARCVSWAQ
>FUSION-ENST00000225388.9:366-ENST00000577218.1:20472|1
LPVHLHIVCLFSVPFLCRSLSRQP
>FUSION-ENST00000567737.1:459-ENST00000563613.1:46892|459
VARAYSPSCLGN
>FUSION-ENST00000486739.1:30523-ENST00000476851.1:111065|1706
NSSKHSSLRQHLLSYSFCGSGIQAA
>FUSION-ENST00000649671.1:49636-ENST00000438028.5:2967|79
ECQAERDAKGK
>ENST00000264377.8|SNV-116551-G-A|3
YRQHIKQHADAVHLISR
>FUSION-ENST00000475947.7:648-ENST00000652379.1:25317|1408
NYLMIYLCTYFQTESR
>FUSION-ENST00000486739.1:30523-ENST00000476851.1:111065|1134
CSWSVRETNIYKSQEQLSSAGINVK
>FUSION-ENST00000651071.1:4527-ENST00000252934.10:135161|32
TLHCNERKDDFVK
>FUSION-ENST00000486739.1:30523-ENST00000476851.1:111065|130
GLCMIYRIQNQREFLCGR
>FUSION-ENST00000486739.1:30523-ENST00000476851.1:111065|930
MAWLAPRGREQGPS
>FUSION-ENST00000567737.1:459-ENST00000563613.1:46892|233
MAKPCLYKN
>FUSION-ENST00000486739.1:30523-ENST00000476851.1:111065|300
VSLGSAHERVT
>FUSION-ENST00000639899.1:148536-ENST00000474421.1:4913|302
HGGRGRR
>FUSION-ENST00000579957.1:25172-ENST00000584516.5:17446|119
FKQFSCLSLLSNWDYR
>FUSION-ENST00000475947.7:648-ENST00000652379.1:25317|1343
MSQSCTCMLERQIK
>FUSION-ENST00000486739.1:30523-ENST00000476851.1:111065|236
MVFFGGFSFKGKSPCDPSP
>FUSION-ENST00000475947.7:648-ENST00000652379.1:25317|117
NEIPTVPTYYPAKPQPRER
>FUSION-ENST00000486739.1:30523-ENST00000476851.1:111065|377
SEVQGRSVTVFLSPCVFYTLLFFLL
>FUSION-ENST00000475947.7:648-ENST00000652379.1:25317|1332
ERQLQEENKTR
>FUSION-ENST00000668333.1:648-ENST00000652379.1:25317|1565
MFPGSLSRGR
>FUSION-ENST00000651071.1:4527-ENST00000252934.10:135161|117
IQESTTSPDKSVGLIR
>FUSION-ENST00000475947.7:648-ENST00000652379.1:25317|451
WDPAAVFSWWPGRA
>FUSION-ENST00000486739.1:30523-ENST00000476851.1:111065|959
QEVSDKVSSSSR
>FUSION-ENST00000475947.7:648-ENST00000652379.1:25317|507
APGAPCVAAMVAFLGTGVRVAR
>FUSION-ENST00000567737.1:459-ENST00000563613.1:46892|79
REGSEWA
>FUSION-ENST00000639899.1:148536-ENST00000474421.1:4913|91
GSGSDGPAVDPCTLLGR
>ENST00000358984.9|SNV-68094-C-A|5
DGLLKPTCGRKVYLPNK
>FUSION-ENST00000486739.1:30523-ENST00000476851.1:111065|1557
FIHRLLCK
>FUSION-ENST00000225171.7:32606-ENST00000453802.5:4|11
EPKPLEKSVSPQNSDSSDK
>ENST00000354694.12|SNV-25482-G-A|2
FYTTLLGFVNFR
>FUSION-ENST00000651071.1:4527-ENST00000252934.10:135161|12
CHLGWARVPSWLVKHQSR
>FUSION-ENST00000475947.7:648-ENST00000652379.1:25317|1204
RSKTNHHLLDLSQGVSGLLGER
>ENST00000490094.5|SNV-4025-C-T|13
LRKHMVLTWPVWIFSMSLK
>FUSION-ENST00000486739.1:30523-ENST00000476851.1:111065|1642
MHQTLFSVS
>FUSION-ENST00000486739.1:30523-ENST00000476851.1:111065|951
MPVFQDFPGK
>FUSION-ENST00000475947.7:648-ENST00000652379.1:25317|922
MTDGVSYQCSFVNR
>FUSION-ENST00000486739.1:30523-ENST00000476851.1:111065|1247
GWDGGRTESGSVTGRV
>FUSION-ENST00000337827.8:74324-ENST00000409949.5:17913|1
YDAQMDIWGGENFDCGISDMLF
>FUSION-ENST00000475947.7:648-ENST00000652379.1:25317|461
WGPRAVR
>FUSION-ENST00000639899.1:148536-ENST00000474421.1:4913|101
SGGAGSPCTLSLSSPDQQRAR
>ENST00000631589.1|SNV-203283-G-T|1
GSLSPLSPVSSLQIR
>ENST00000289166.6|SNV-6683-G-A|3
VVNKSTVCLMNHERR
>FUSION-ENST00000567737.1:459-ENST00000563613.1:46892|362
NTNPNSVDWTSLKPILLIVDH
>ENST00000275053.8|SNV-10219-A-G|1
YVKVFIFRYLK
>FUSION-ENST00000486739.1:30523-ENST00000476851.1:111065|185
ALLLLPSLGCVVSGREEIR
>FUSION-ENST00000653385.1:10047-ENST00000648707.1:22789|398
YNVGNKSWISSVTAER
>FUSION-ENST00000639899.1:148536-ENST00000474421.1:4913|319
CEAWLAVL
>FUSION-ENST00000579957.1:25172-ENST00000584516.5:17446|61
MNVRLKGFQCQAGSISLDSSFRPR
>FUSION-ENST00000639899.1:148536-ENST00000474421.1:4913|342
LSDDSAGSSSRR
>FUSION-ENST00000475947.7:648-ENST00000652379.1:25317|234
RSEGTGDGLRCPRPIER
>FUSION-ENST00000567737.1:459-ENST00000563613.1:46892|32
AKLHFYK
>FUSION-ENST00000567737.1:459-ENST00000563613.1:46892|147
MPSVFCWDPDGDVRQSNHRV
>FUSION-ENST00000475947.7:648-ENST00000652379.1:25317|860
GVLRGKPHLGR
>FUSION-ENST00000653385.1:10047-ENST00000648707.1:22789|236
DLTSVLGLAQPHLRDLPTPGLQLR
>FUSION-ENST00000486739.1:30523-ENST00000476851.1:111065|1352
MLIQRAVAIRFRPLGHPSQAPK
>FUSION-ENST00000486739.1:30523-ENST00000476851.1:111065|146
MGFQTFR
>FUSION-ENST00000532320.5:6810-ENST00000528581.5:44559|16
LSWRVQTPILLHVLWYIQTLK
>FUSION-ENST00000494215.1:38806-ENST00000461371.5:6869|145
KKNALLEK
>FUSION-ENST00000475947.7:648-ENST00000652379.1:25317|173
MASVALGRSK
>FUSION-ENST00000639899.1:148536-ENST00000474421.1:4913|508
YAQVGWAGR
>FUSION-ENST00000475947.7:648-ENST00000652379.1:25317|572
AGPRSLCRDPFWR
>ENST00000641183.1|INDEL-67890-G-GA|3
MSTCVEGPSLTPAG
>FUSION-ENST00000651071.1:4527-ENST00000252934.10:135161|121
GRKTLADT
>FUSION-ENST00000475947.7:648-ENST00000652379.1:25317|1126
SGVASPSTVSK
>ENST00000434307.6|SNV-932-C-T|3
HAVKWDLLPPRTPPYQVHISHQEAR
>FUSION-ENST00000486739.1:30523-ENST00000476851.1:111065|1632
DIMQTFRENVGTGTLVLRPTLGIK
>FUSION-ENST00000225388.9:366-ENST00000577218.1:20472|3
LPVHLHIVCLFSVPFLCR
>FUSION-ENST00000486739.1:30523-ENST00000476851.1:111065|208
MDLELEGISRGPLVQSCGIITCIL
>FUSION-ENST00000475947.7:648-ENST00000652379.1:25317|187
RAHTRPSPAVESGRER
>FUSION-ENST00000668333.1:648-ENST00000652379.1:25317|1554
MAWLPGSCARVAFAAGAAAR
>ENST00000351436.8|SNV-932-C-T|4
HAVKWDLLPPRTPPYQGTGQQHR
>FUSION-ENST00000567737.1:459-ENST00000563613.1:46892|482
DIEFLNVGDCR
>FUSION-ENST00000579957.1:25172-ENST00000584516.5:17446|88
SVAQAGVQWLGLSSIQPPPPGFK
>FUSION-ENST00000619625.4:17836-ENST00000484331.5:59751|161
KINLANIINNHGLLITSARWVC
>FUSION-ENST00000475947.7:648-ENST00000652379.1:25317|1468
MIWAGHASSRLSLRHFGRPR
>FUSION-ENST00000639899.1:148536-ENST00000474421.1:4913|431
AHSLLLQSWVENYAHNFTHK
>FUSION-ENST00000486739.1:30523-ENST00000476851.1:111065|1662
AFTQVYGFLCFHK
>FUSION-ENST00000651071.1:4527-ENST00000252934.10:135161|16
CHLGWAR
>FUSION-ENST00000475947.7:648-ENST00000652379.1:25317|1519
MTEMSHRAR
>FUSION-ENST00000486739.1:30523-ENST00000476851.1:111065|1138
LQVPTLR
>FUSION-ENST00000486739.1:30523-ENST00000476851.1:111065|201
IVHDLPYPKPER
>FUSION-ENST00000216267.12:40123-ENST00000413817.8:8009|24
RLDAAGVSERLPAHR
>FUSION-ENST00000567737.1:459-ENST00000563613.1:46892|82
SLYCGFCRK
>FUSION-ENST00000486739.1:30523-ENST00000476851.1:111065|1542
NFDGGSRRPR
>FUSION-ENST00000475947.7:648-ENST00000652379.1:25317|1185
MVLYTERSGSRLSSR
>ENST00000321143.8|SNV-10374-A-G|1
CVIDYYDGGEVNK
>FUSION-ENST00000486739.1:30523-ENST00000476851.1:111065|1119
TGHFYHGQEREACQERFR
>FUSION-ENST00000494215.1:38806-ENST00000461371.5:6869|366
MSIVISELGAGK
>FUSION-ENST00000554315.5:48681-ENST00000334988.2:65823|7
MRWFFLEDLPR
>FUSION-ENST00000639899.1:148536-ENST00000474421.1:4913|494
KVRWCLK
>FUSION-ENST00000475947.7:648-ENST00000652379.1:25317|317
LDGLVRPSDRPR
>FUSION-ENST00000475947.7:648-ENST00000652379.1:25317|1386
GNAFQSPIR
>FUSION-ENST00000494215.1:38806-ENST00000461371.5:6869|137
MVIPFLWK
>FUSION-ENST00000225171.7:32606-ENST00000453802.5:4|2
ICCWWTCTIIKTILQAEG
>FUSION-ENST00000475947.7:648-ENST00000652379.1:25317|5
LWAHVVSFQTSMIIIIVGVISR
>FUSION-ENST00000475947.7:648-ENST00000652379.1:25317|218
IRSGGDGR
>FUSION-ENST00000639899.1:148536-ENST00000474421.1:4913|401
SVSKAQLPHWASFALSPKPGIQQSK
>FUSION-ENST00000486739.1:30523-ENST00000476851.1:111065|1054
VCEGDKHLQKSR
>FUSION-ENST00000486739.1:30523-ENST00000476851.1:111065|1608
RAARYPAAEGAQSGETAPGAR
>FUSION-ENST00000486739.1:30523-ENST00000476851.1:111065|1469
GAKPASMER
>FUSION-ENST00000639899.1:148536-ENST00000474421.1:4913|81
MQLSYFISTR
>ENST00000358064.3|SNV-283-G-T|4
DAVTYTEHAKLK
>FUSION-ENST00000579957.1:25172-ENST00000584516.5:17446|7
MSGLRDSSAR
>FUSION-ENST00000475947.7:648-ENST00000652379.1:25317|486
CRPGSGSLTHPGAAGK
>FUSION-ENST00000475947.7:648-ENST00000652379.1:25317|704
LFFSLVR
>FUSION-ENST00000653385.1:10047-ENST00000648707.1:22789|180
MAPLHSNLGDRAR
>FUSION-ENST00000653385.1:10047-ENST00000648707.1:22789|313
SVVVSQR
>FUSION-ENST00000486739.1:30523-ENST00000476851.1:111065|1543
NFDGGSR
>FUSION-ENST00000475947.7:648-ENST00000652379.1:25317|28
QTASFLFRVK
>FUSION-ENST00000475947.7:648-ENST00000652379.1:25317|1016
MIELHCCNKSPQRSPYLTK
>FUSION-ENST00000494215.1:38806-ENST00000461371.5:6869|77
KVLWLSLFCGRET
>FUSION-ENST00000475947.7:648-ENST00000652379.1:25317|904
MFGQDLAFPPYFTS
>FUSION-ENST00000475947.7:648-ENST00000652379.1:25317|801
LILNRNLGRQLLASR
>FUSION-ENST00000475947.7:648-ENST00000652379.1:25317|1187
MVLYTERSGSR
>FUSION-ENST00000567737.1:459-ENST00000563613.1:46892|351
DGVSLCCLGWSAVARIR
>FUSION-ENST00000567737.1:459-ENST00000563613.1:46892|174
MKQITTNLAA
>FUSION-ENST00000486739.1:30523-ENST00000476851.1:111065|470
MEEEVLLIKLYR
>FUSION-ENST00000486739.1:30523-ENST00000476851.1:111065|1299
LIFVFLVK
>FUSION-ENST00000639899.1:148536-ENST00000474421.1:4913|450
MLIILPIK
>FUSION-ENST00000486739.1:30523-ENST00000476851.1:111065|1192
SCTFFFFFLR
>FUSION-ENST00000486739.1:30523-ENST00000476851.1:111065|1006
VGIHQVAKGVRAF
>FUSION-ENST00000486739.1:30523-ENST00000476851.1:111065|591
LLIGKHGPR
>FUSION-ENST00000649671.1:49636-ENST00000438028.5:2967|30
ACIQQWPEATPAAIPGVR
>FUSION-ENST00000475947.7:648-ENST00000652379.1:25317|272
VPSGPLLVSRTGAAG
>FUSION-ENST00000475947.7:648-ENST00000652379.1:25317|128
IRGRGCK
>FUSION-ENST00000486739.1:30523-ENST00000476851.1:111065|1231
MLLTPRRLQA
>ENST00000370765.10|SNV-335058-G-T|3
NYQLELESLNHEKVK
>FUSION-ENST00000584177.5:648-ENST00000652379.1:25317|1538
ENWASSHVSR
>FUSION-ENST00000494215.1:38806-ENST00000461371.5:6869|270
ARLKNLVLAR
>FUSION-ENST00000653385.1:10047-ENST00000648707.1:22789|219
MISQSRK
>FUSION-ENST00000486739.1:30523-ENST00000476851.1:111065|462
CILISEMLK
>FUSION-ENST00000486739.1:30523-ENST00000476851.1:111065|1298
LIFVFLVKTR
>FUSION-ENST00000567737.1:459-ENST00000563613.1:46892|277
MALSWGDR
>ENST00000645237.2|SNV-266863-G-A|3
AEAAALTETTK
>FUSION-ENST00000554315.5:48681-ENST00000334988.2:65823|1
WFFLEDLPRFVTLKQ
>FUSION-ENST00000486739.1:30523-ENST00000476851.1:111065|822
NLSGGGSGLMSREGWAHFGKDR
>FUSION-ENST00000494215.1:38806-ENST00000461371.5:6869|95
TRISEEEK
>FUSION-ENST00000225171.7:32606-ENST00000453802.5:4|6
QKQRICCWWTCTIIK
>FUSION-ENST00000486739.1:30523-ENST00000476851.1:111065|844
MPSSFLYFSR
>FUSION-ENST00000475947.7:648-ENST00000652379.1:25317|789
KIVTFKVSHFVIQK
>FUSION-ENST00000653385.1:10047-ENST00000648707.1:22789|561
DNPLNPGGEGCSELR
>FUSION-ENST00000486739.1:30523-ENST00000476851.1:111065|170
MQGSSGDCMEKCSESCQEQYCHHR
>FUSION-ENST00000653385.1:10047-ENST00000648707.1:22789|286
RWEWDTHAFPCGGRK
>FUSION-ENST00000494215.1:38806-ENST00000461371.5:6869|172
GVNKFKDFSLTNTQLGTNK
>FUSION-ENST00000486739.1:30523-ENST00000476851.1:111065|915
LLAFAYCCLFHLECPLWPFPPGR
>FUSION-ENST00000486739.1:30523-ENST00000476851.1:111065|1307
MLARLVLNP
>FUSION-ENST00000475947.7:648-ENST00000652379.1:25317|81
CLAEEPMGR
>ENST00000397885.3|SNV-12776-C-T|1
TIAFAHDSTCVIQCYIQYGNEEQRK
>FUSION-ENST00000475947.7:648-ENST00000652379.1:25317|842
LSLDLSSSWVR
>FUSION-ENST00000486739.1:30523-ENST00000476851.1:111065|1597
GGWLQGPARHR
>FUSION-ENST00000619625.4:17836-ENST00000484331.5:59751|227
YSISLSFR
>FUSION-ENST00000475947.7:648-ENST00000652379.1:25317|38
GDLELLGSR
>FUSION-ENST00000579957.1:25172-ENST00000584516.5:17446|173
LPILDTSCKLTHTIFPFTTGFFHLT
>FUSION-ENST00000658528.1:17836-ENST00000484331.5:59751|22
CGYNLHSTER
>ENST00000376552.7|MNV-148379-ACC-A|9
LLCPGHQPRFQGLLLMLQR
>FUSION-ENST00000639899.1:148536-ENST00000474421.1:4913|374
AWSREVASK
>FUSION-ENST00000653385.1:10047-ENST00000648707.1:22789|517
NMILIQGLLGYMGE
>FUSION-ENST00000486739.1:30523-ENST00000476851.1:111065|1599
GRGGWLQGPARHR
>FUSION-ENST00000567737.1:459-ENST00000563613.1:46892|91
AASSNDRWELVDKYPNSLTP
>FUSION-ENST00000619625.4:17836-ENST00000484331.5:59751|251
LNKISQTQKDK
>FUSION-ENST00000486739.1:30523-ENST00000476851.1:111065|506
QSFLLLLRLECSGAVIAHCSLK
>FUSION-ENST00000619625.4:17836-ENST00000484331.5:59751|15
LFKVLKCTI
>FUSION-ENST00000486739.1:30523-ENST00000476851.1:111065|1413
IRAQSLAGTCVLPETRGQTCK
>FUSION-ENST00000486739.1:30523-ENST00000476851.1:111065|375
MRSWRLYFSSLEGNDNR
>FUSION-ENST00000486739.1:30523-ENST00000476851.1:111065|358
HTTCAGLIGGGTVGK
>FUSION-ENST00000619625.4:17836-ENST00000484331.5:59751|39
MKMLKIGLFDLK
>FUSION-ENST00000486739.1:30523-ENST00000476851.1:111065|1262
MEESGTNPILHFHWPSCIDN
>FUSION-ENST00000475947.7:648-ENST00000652379.1:25317|1384
GNAFQSPIRMHRALFPSWSWS
>FUSION-ENST00000486739.1:30523-ENST00000476851.1:111065|370
LYFSSLEGNDNRDTR
>FUSION-ENST00000475947.7:648-ENST00000652379.1:25317|1487
LGSDWTTPDRAVLGGGLTYR
>FUSION-ENST00000475947.7:648-ENST00000652379.1:25317|579
GDPPRVAREAGDALPGPVAGPR
>FUSION-ENST00000486739.1:30523-ENST00000476851.1:111065|1680
GNPFTISPQ
>FUSION-ENST00000619625.4:17836-ENST00000484331.5:59751|255
FTTWVNLENIMLNKISQTQKDK
>FUSION-ENST00000328453.9:49636-ENST00000438028.5:2967|2
WLGLQYREGR
>FUSION-ENST00000486739.1:30523-ENST00000476851.1:111065|1669
VSCVFIK
>FUSION-ENST00000653385.1:10047-ENST00000648707.1:22789|520
EAILGQWFVFCPK
>FUSION-ENST00000649671.1:49636-ENST00000438028.5:2967|64
TGCKGQGVVAHACKPSTLGGR
>FUSION-ENST00000475947.7:648-ENST00000652379.1:25317|1327
TRILSDTALTTR
>FUSION-ENST00000486739.1:30523-ENST00000476851.1:111065|775
MYEKPGVVAYICNPSTLGGRGGRII
>ENST00000561580.5|SNV-263-G-A|1
VAGFSSDLHYSASSGKRPAASTR
>FUSION-ENST00000619625.4:17836-ENST00000484331.5:59751|91
PYSLCIL
>FUSION-ENST00000486739.1:30523-ENST00000476851.1:111065|243
EPGEKDTSLLNSDDGCRLIGGR
>FUSION-ENST00000486739.1:30523-ENST00000476851.1:111065|1531
NSTLICLRR
>FUSION-ENST00000651071.1:4527-ENST00000252934.10:135161|98
RGPQIFGENFLIVPNPGLRK
>FUSION-ENST00000486739.1:30523-ENST00000476851.1:111065|727
LATSIQFTSDLAGR
>FUSION-ENST00000653385.1:10047-ENST00000648707.1:22789|601
MYTKMSLCFSKLGK
>FUSION-ENST00000475947.7:648-ENST00000652379.1:25317|932
LIASLPW
>FUSION-ENST00000486739.1:30523-ENST00000476851.1:111065|1414
IRAQSLAGTCVLPETR
>FUSION-ENST00000486739.1:30523-ENST00000476851.1:111065|1260
VPHAPYPQEASSLAPEIGHTHA
>FUSION-ENST00000475947.7:648-ENST00000652379.1:25317|422
APAALVTLDNLGPIARPPWR
>FUSION-ENST00000475947.7:648-ENST00000652379.1:25317|630
KSVVFMCVNERAYVVISVFFLPLLR
>FUSION-ENST00000639899.1:148536-ENST00000474421.1:4913|387
HWATLMALGTLCPSTLDVR
>FUSION-ENST00000238789.10:69709-ENST00000355123.8:139648|4
PSIIFFDEIDGLAPVRSSRQDQIHR
>FUSION-ENST00000475947.7:648-ENST00000652379.1:25317|1249
ALPLPRK
>FUSION-ENST00000653385.1:10047-ENST00000648707.1:22789|49
MTPMTPLVLR
>FUSION-ENST00000475947.7:648-ENST00000652379.1:25317|312
MKNAASCEN
>FUSION-ENST00000486739.1:30523-ENST00000476851.1:111065|1491
AINLSKR
>FUSION-ENST00000486739.1:30523-ENST00000476851.1:111065|436
APFENGVAVSP
>FUSION-ENST00000486739.1:30523-ENST00000476851.1:111065|127
MIYRIQNQREFLCGR
>FUSION-ENST00000639899.1:148536-ENST00000474421.1:4913|395
TFLTSTPTLRPLIESLLSITCGPR
>FUSION-ENST00000475947.7:648-ENST00000652379.1:25317|1483
VDWQPQHCKGCVGMEMSPR
>FUSION-ENST00000639899.1:148536-ENST00000474421.1:4913|466
MVERPVRSALFVLGPGTR
>ENST00000645788.1|SNV-28408-G-A|1
CPHVLPKKLQNWNFLPLWMR
>FUSION-ENST00000474233.1:145707-ENST00000579835.5:182590|1
TPISDGKMHGS
>FUSION-ENST00000567737.1:459-ENST00000563613.1:46892|101
CLNPERKP
>ENST00000483991.5|SNV-85320-G-C|8
SSVSMASGSLKMTSFAER
>FUSION-ENST00000653385.1:10047-ENST00000648707.1:22789|531
MCLSSGTVWR
>FUSION-ENST00000475947.7:648-ENST00000652379.1:25317|945
SVKSLDRTER
>FUSION-ENST00000475947.7:648-ENST00000652379.1:25317|314
RGRPTALAER
>FUSION-ENST00000579957.1:25172-ENST00000584516.5:17446|269
MATKLPGPGVR
>FUSION-ENST00000486739.1:30523-ENST00000476851.1:111065|1209
MEWRFLRFR
>FUSION-ENST00000560590.5:207-ENST00000336216.9:51371|6
MQPGRPLMIMR
>FUSION-ENST00000486739.1:30523-ENST00000476851.1:111065|284
QVWSLGRKTLLF
>FUSION-ENST00000567737.1:459-ENST00000563613.1:46892|490
TDCQCPSEQSLGSFAK
>FUSION-ENST00000619625.4:17836-ENST00000484331.5:59751|90
RTLMRILR
>FUSION-ENST00000486739.1:30523-ENST00000476851.1:111065|183
ALLLLPSLGCVVSGREEIRQMK
>FUSION-ENST00000475947.7:648-ENST00000652379.1:25317|1165
LQGAEIAPLHYGPGCR
>FUSION-ENST00000567737.1:459-ENST00000563613.1:46892|259
MGFWNRK
>FUSION-ENST00000475947.7:648-ENST00000652379.1:25317|1417
RCHVWLISYF
>FUSION-ENST00000475947.7:648-ENST00000652379.1:25317|64
MGSSVSLSR
>ENST00000400125.6|SNV-932-C-T|1
WDLLPPRTPPYQEPASDLKVVDCR
>FUSION-ENST00000639899.1:148536-ENST00000474421.1:4913|363
MFFSLLSGVWLLVSMAK
>FUSION-ENST00000579957.1:25172-ENST00000584516.5:17446|98
AWSQLNTTSASWVQAILLPQPMK
>FUSION-ENST00000486739.1:30523-ENST00000476851.1:111065|925
EGAGAFLVPGQCWFWPSLH
>FUSION-ENST00000486739.1:30523-ENST00000476851.1:111065|286
QVWSLGRK
>FUSION-ENST00000653385.1:10047-ENST00000648707.1:22789|611
MVSKTDFHQQRAFLSLLYSSLLK
>FUSION-ENST00000639899.1:148536-ENST00000474421.1:4913|182
ATSVSQK
>FUSION-ENST00000475947.7:648-ENST00000652379.1:25317|1498
TVLFLGVG
>FUSION-ENST00000567737.1:459-ENST00000563613.1:46892|374
MVILCLTY
>FUSION-ENST00000486739.1:30523-ENST00000476851.1:111065|1372
DQTSRPAVRALLHRGLTFAPLPS
>FUSION-ENST00000486739.1:30523-ENST00000476851.1:111065|758
KIMLFLGKMLMNLDEK
>FUSION-ENST00000506657.1:20626-ENST00000394886.7:14561|86
PTLLEGLTELCKQKPADPLLK
>FUSION-ENST00000475947.7:648-ENST00000652379.1:25317|730
AGGSRGGQTNRASMVKPR
>FUSION-ENST00000486739.1:30523-ENST00000476851.1:111065|95
ALARRTAR
>FUSION-ENST00000567737.1:459-ENST00000563613.1:46892|341
VKLKWTGGLSVIMILNSIINT
>FUSION-ENST00000639899.1:148536-ENST00000474421.1:4913|505
SSTFMGAWQILFRVIA
>FUSION-ENST00000475947.7:648-ENST00000652379.1:25317|304
TEDPLPGAARGGPK
>FUSION-ENST00000619625.4:17836-ENST00000484331.5:59751|208
IKWYLLCYVYLPLGNKIVLM
>FUSION-ENST00000653385.1:10047-ENST00000648707.1:22789|58
DAKCHGKAK
>FUSION-ENST00000475947.7:648-ENST00000652379.1:25317|939
MSRIDPDSISK
>FUSION-ENST00000567737.1:459-ENST00000563613.1:46892|10
MVHPSPWIQPYLDFGRCQLR
>FUSION-ENST00000649671.1:49636-ENST00000438028.5:2967|32
IRTVVIGGR
>FUSION-ENST00000639899.1:148536-ENST00000474421.1:4913|477
LCSQSRRGGQGVTKPICAP
>FUSION-ENST00000619625.4:17836-ENST00000484331.5:59751|106
TLLVFLCPK
>FUSION-ENST00000653385.1:10047-ENST00000648707.1:22789|209
APSTCAHCLGQEITGLRGGNR
>FUSION-ENST00000486739.1:30523-ENST00000476851.1:111065|1422
MLFCSLVPGVCHGHSDR
>FUSION-ENST00000567737.1:459-ENST00000563613.1:46892|66
ACLGMKPAQGIMGLGDGEK
>FUSION-ENST00000486739.1:30523-ENST00000476851.1:111065|1443
CCFAALCQVCVMGTVTVCQTK
>FUSION-ENST00000639899.1:148536-ENST00000474421.1:4913|429
AHSLLLQSWVENYAHNFTHKRER
>FUSION-ENST00000494215.1:38806-ENST00000461371.5:6869|8
KTIYICVYIYIYIYK
>FUSION-ENST00000486739.1:30523-ENST00000476851.1:111065|974
MLPRLVLNSRA
>ENST00000370801.8|SNV-50447-C-T|2
SEASNSSEEDSPIKSDK
>FUSION-ENST00000486739.1:30523-ENST00000476851.1:111065|1462
MKACWCLAVVLRGR
>FUSION-ENST00000579957.1:25172-ENST00000584516.5:17446|256
TNGLAGR
>FUSION-ENST00000567737.1:459-ENST00000563613.1:46892|150
PSVFCWDPDGDVR
>FUSION-ENST00000475947.7:648-ENST00000652379.1:25317|1380
MPSVALGFSPFGSFDR
>ENST00000526183.5|SNV-23676-C-T|2
LDRSVSYQLSPLDSTIPHTLVHDK
>FUSION-ENST00000619625.4:17836-ENST00000484331.5:59751|195
MYIYHWVIK
>FUSION-ENST00000475947.7:648-ENST00000652379.1:25317|679
SWLTAPSASRVR
>ENST00000507379.5|SNV-131342-C-G|2
NQSTTYPVYTESSDDK
>FUSION-ENST00000567737.1:459-ENST00000563613.1:46892|261
MTTIYNL
>FUSION-ENST00000494215.1:38806-ENST00000461371.5:6869|71
MLAGACSPSYSGG
>FUSION-ENST00000619625.4:17836-ENST00000484331.5:59751|65
MQFLFLMYHFSHVLFSK
>FUSION-ENST00000475947.7:648-ENST00000652379.1:25317|204
GSPRERGPCLGK
>FUSION-ENST00000579957.1:25172-ENST00000584516.5:17446|257
RTNGLAGREEAETR
>FUSION-ENST00000486739.1:30523-ENST00000476851.1:111065|728
MLATSIQFTSDLAGR
>FUSION-ENST00000475947.7:648-ENST00000652379.1:25317|514
AAGRASPAR
>FUSION-ENST00000639899.1:148536-ENST00000474421.1:4913|334
KDTPLRASIPPTPEPTDA
>FUSION-ENST00000651071.1:4527-ENST00000252934.10:135161|106
MVGLWGSKLFRDMR
>FUSION-ENST00000486739.1:30523-ENST00000476851.1:111065|946
SWALDWK
>FUSION-ENST00000475947.7:648-ENST00000652379.1:25317|431
MVTTGDGESGFDSGEGA
>FUSION-ENST00000649671.1:49636-ENST00000438028.5:2967|57
ENQDGGNWW
>FUSION-ENST00000475947.7:648-ENST00000652379.1:25317|1368
PLSPPPPPPK
>FUSION-ENST00000651071.1:4527-ENST00000252934.10:135161|260
CQCACAWEECVCA
>FUSION-ENST00000486739.1:30523-ENST00000476851.1:111065|1493
MAINLSK
>FUSION-ENST00000486739.1:30523-ENST00000476851.1:111065|171
QGSSGDCMEK
>ENST00000418274.2|SNV-31992-G-A|8
QKWNHTVVDWLLPYVIMINVNHQK
>FUSION-ENST00000486739.1:30523-ENST00000476851.1:111065|346
VKCAKPEARK
>FUSION-ENST00000494215.1:38806-ENST00000461371.5:6869|258
YDKDSIL
>FUSION-ENST00000651071.1:4527-ENST00000252934.10:135161|36
TLHCNER
>FUSION-ENST00000494215.1:38806-ENST00000461371.5:6869|183
MVAHACNPSTLGG
>FUSION-ENST00000475947.7:648-ENST00000652379.1:25317|88
SALPIIVKQNSPSVGLFTH
>FUSION-ENST00000475947.7:648-ENST00000652379.1:25317|39
HLTCRGDLELLGSRDPPASASR
>ENST00000645237.2|SNV-266863-G-A|5
MVQQLGKAEAAALTETTK
>FUSION-ENST00000494215.1:38806-ENST00000461371.5:6869|207
ISGHKGNTR
>FUSION-ENST00000567737.1:459-ENST00000563613.1:46892|206
NQGPSFIYCVFLLELC
>FUSION-ENST00000486739.1:30523-ENST00000476851.1:111065|1205
VPLHSSLGNR
>FUSION-ENST00000475947.7:648-ENST00000652379.1:25317|817
KPVSFCNFFFFFFFLRR
>ENST00000306862.7|INDEL-8998-A-AA|2
NWQNLYTWKFTRTETEE
>FUSION-ENST00000475947.7:648-ENST00000652379.1:25317|235
RSEGTGDGLR
>FUSION-ENST00000486739.1:30523-ENST00000476851.1:111065|464
LSIVRCILISEMLK
>FUSION-ENST00000475947.7:648-ENST00000652379.1:25317|687
LVRLVSHSQPQVVRLP
>FUSION-ENST00000651071.1:4527-ENST00000252934.10:135161|274
MTMMEPSEPPSVECQSLLGWPRR
>ENST00000344862.9|INDEL-3782-A-AA|6
TRSSKSVLR
>FUSION-ENST00000653385.1:10047-ENST00000648707.1:22789|473
MLGSAREDAHGEEMAELTLGLEGDR
>FUSION-ENST00000579957.1:25172-ENST00000584516.5:17446|78
MSYRTKLR
>ENST00000380527.3|SNV-732-G-A|2
TSIWDKTLYK
>FUSION-ENST00000486739.1:30523-ENST00000476851.1:111065|1573
GRGAGLR
>FUSION-ENST00000494215.1:38806-ENST00000461371.5:6869|144
KNALLEK
>FUSION-ENST00000653385.1:10047-ENST00000648707.1:22789|244
LGSCPQKGR
>FUSION-ENST00000475947.7:648-ENST00000652379.1:25317|535
CPLATCRWR
>FUSION-ENST00000486739.1:30523-ENST00000476851.1:111065|437
NCTTIELVPPKAPFENGVAVSP
>FUSION-ENST00000639899.1:148536-ENST00000474421.1:4913|376
ALIPKAWSR
>FUSION-ENST00000475947.7:648-ENST00000652379.1:25317|1266
SFSVRLSLSPGLCLCLCLSLSR
>ENST00000645237.2|SNV-266863-G-A|4
MVQQLGKAEAAALTETTKQVYFK
>FUSION-ENST00000567737.1:459-ENST00000563613.1:46892|201
MVKMVCLMLYVFTKIK
>FUSION-ENST00000486739.1:30523-ENST00000476851.1:111065|312
VAGTTDVR
>ENST00000289166.6|SNV-6588-G-A|1
FFIDFPDLVEQQRTLER
>FUSION-ENST00000475947.7:648-ENST00000652379.1:25317|166
VQIPESGVAEMGAAR
>FUSION-ENST00000475947.7:648-ENST00000652379.1:25317|46
FIVHALGTRGLFSNFYDYYYCR
>FUSION-ENST00000475947.7:648-ENST00000652379.1:25317|1132
MNKDPILK
>FUSION-ENST00000567737.1:459-ENST00000563613.1:46892|219
QSQTDRDLR
>FUSION-ENST00000619625.4:17836-ENST00000484331.5:59751|306
MDICYVS
>FUSION-ENST00000579957.1:25172-ENST00000584516.5:17446|107
FLPAMYK
>FUSION-ENST00000619625.4:17836-ENST00000484331.5:59751|212
TVLIIEHCECIQYH
>FUSION-ENST00000639899.1:148536-ENST00000474421.1:4913|205
TWWGGGSVFQERLR
>FUSION-ENST00000486739.1:30523-ENST00000476851.1:111065|289
MQVWSLGR
>FUSION-ENST00000639899.1:148536-ENST00000474421.1:4913|365
GEEVQSEYGP
>FUSION-ENST00000619625.4:17836-ENST00000484331.5:59751|246
MNSQIHAEGMQIACFQGMEAGAR
>FUSION-ENST00000653385.1:10047-ENST00000648707.1:22789|522
KKPFWGSGLYSAPK
>FUSION-ENST00000475947.7:648-ENST00000652379.1:25317|144
SPNPEWRR
>FUSION-ENST00000494215.1:38806-ENST00000461371.5:6869|205
GNTRKHG
>FUSION-ENST00000475947.7:648-ENST00000652379.1:25317|1212
VRGGEER
>FUSION-ENST00000619625.4:17836-ENST00000484331.5:59751|185
MILSVTQV
>FUSION-ENST00000653385.1:10047-ENST00000648707.1:22789|52
FFVAFSLCHTIK
>FUSION-ENST00000475947.7:648-ENST00000652379.1:25317|818
MKPVSFCNFFFFFFFLRR
>FUSION-ENST00000475947.7:648-ENST00000652379.1:25317|12
MGFGVLSCCPRWSRTPVLK
>FUSION-ENST00000494215.1:38806-ENST00000461371.5:6869|175
GKNKLIK
>FUSION-ENST00000639899.1:148536-ENST00000474421.1:4913|381
GLVLPWGSR
>FUSION-ENST00000567737.1:459-ENST00000563613.1:46892|268
QSRLREPGGLVGR
>FUSION-ENST00000475947.7:648-ENST00000652379.1:25317|228
PTLIRPQKRCWLI
>FUSION-ENST00000494215.1:38806-ENST00000461371.5:6869|114
EWEIMWCTCTIQALWRKS
>FUSION-ENST00000567737.1:459-ENST00000563613.1:46892|262
AGKSPLFTPSSPSR
>FUSION-ENST00000475947.7:648-ENST00000652379.1:25317|1230
VDLVSCLFHR
>FUSION-ENST00000653385.1:10047-ENST00000648707.1:22789|155
TLLTLSKIPPSEMSWVR
>FUSION-ENST00000494215.1:38806-ENST00000461371.5:6869|243
DQPGQHGK
>FUSION-ENST00000486739.1:30523-ENST00000476851.1:111065|1016
LFELSAEKRVGIHQVAK
>FUSION-ENST00000639899.1:148536-ENST00000474421.1:4913|40
MFQPWAPGWLWGSGAESLEP
>FUSION-ENST00000653385.1:10047-ENST00000648707.1:22789|537
GAGKVALRHELCAFHLGLFGER
>FUSION-ENST00000494215.1:38806-ENST00000461371.5:6869|165
MGNHVVYMYYTSSLEK
>FUSION-ENST00000475947.7:648-ENST00000652379.1:25317|1297
MALYTERSGSR
>FUSION-ENST00000486739.1:30523-ENST00000476851.1:111065|1267
MVKDLKLGR
>FUSION-ENST00000653385.1:10047-ENST00000648707.1:22789|513
KVSSWEWR
>FUSION-ENST00000653385.1:10047-ENST00000648707.1:22789|59
DAKCHGK
>FUSION-ENST00000475947.7:648-ENST00000652379.1:25317|37
GDLELLGSRDPPASASR
>FUSION-ENST00000486739.1:30523-ENST00000476851.1:111065|126
IYRIQNQREFLCGR
>FUSION-ENST00000475947.7:648-ENST00000652379.1:25317|1441
AACSRGYSGG
>ENST00000563200.5|SNV-8869-A-G|2
HPTAATAVGMWQPSWSWTSISR
>FUSION-ENST00000653385.1:10047-ENST00000648707.1:22789|495
KKGSSLCR
>FUSION-ENST00000486739.1:30523-ENST00000476851.1:111065|1295
HRVWPEVSFFFFFFFETEFR
>FUSION-ENST00000475947.7:648-ENST00000652379.1:25317|47
FIVHALGTR
>FUSION-ENST00000567737.1:459-ENST00000563613.1:46892|20
PLHSSLGDRVR
>FUSION-ENST00000486739.1:30523-ENST00000476851.1:111065|391
TLGLELGS
>FUSION-ENST00000512600.1:68016-ENST00000502437.1:108|21
SVLLQKGIF
>ENST00000371817.8|SNV-153470-G-C|4
GQRGPTGPRAER
>FUSION-ENST00000486739.1:30523-ENST00000476851.1:111065|1052
WEEETGHPSWATENIHIFFFFFFVI
>FUSION-ENST00000486739.1:30523-ENST00000476851.1:111065|1062
EASGPHFKVLMVCEGDKHLQK
>FUSION-ENST00000475947.7:648-ENST00000652379.1:25317|1394
SGRGEARR
>FUSION-ENST00000486739.1:30523-ENST00000476851.1:111065|1283
SHRGWPEVSFN
>FUSION-ENST00000486739.1:30523-ENST00000476851.1:111065|1184
MLARLVSNS
>FUSION-ENST00000567737.1:459-ENST00000563613.1:46892|135
ISQNSLADWVPNTLSSDLLINAPR
>FUSION-ENST00000653385.1:10047-ENST00000648707.1:22789|245
LGSCPQK
>ENST00000358064.3|SNV-283-G-T|2
LKTVTAMDVVYALK
>FUSION-ENST00000639899.1:148536-ENST00000474421.1:4913|408
MQTLGDQDMR
>FUSION-ENST00000486739.1:30523-ENST00000476851.1:111065|1064
EASGPHFK
>FUSION-ENST00000494215.1:38806-ENST00000461371.5:6869|198
VQDLEAIKHK
>FUSION-ENST00000651071.1:4527-ENST00000252934.10:135161|231
TPRVLLVCLQR
>FUSION-ENST00000282516.13:133457-ENST00000510699.1:318370|5
VHPKFHYK
>FUSION-ENST00000486739.1:30523-ENST00000476851.1:111065|533
GLGAWDLFKKLSLEEGR
>FUSION-ENST00000651071.1:4527-ENST00000252934.10:135161|22
INFMCHLGWAR
>FUSION-ENST00000475947.7:648-ENST00000652379.1:25317|1
IIIIVGVISRVEVISNF
>FUSION-ENST00000653385.1:10047-ENST00000648707.1:22789|189
MWDFQILR
>FUSION-ENST00000486739.1:30523-ENST00000476851.1:111065|549
GAGVDSVGSYHLKHVFFIF
>FUSION-ENST00000651071.1:4527-ENST00000252934.10:135161|176
HGGRGGARGGR
>FUSION-ENST00000475947.7:648-ENST00000652379.1:25317|358
HLPRMFSLIKNESR
>FUSION-ENST00000486739.1:30523-ENST00000476851.1:111065|504
LLGSSNPPTSASQVAGTR
>FUSION-ENST00000653385.1:10047-ENST00000648707.1:22789|116
AWHPAWR
>FUSION-ENST00000651071.1:4527-ENST00000252934.10:135161|74
QAFSGHERASNIWGEFSHCAK
>FUSION-ENST00000567737.1:459-ENST00000563613.1:46892|60
MGLGDGEKLLPDTMPESLF
>FUSION-ENST00000486739.1:30523-ENST00000476851.1:111065|446
MALPQNR
>FUSION-ENST00000494215.1:38806-ENST00000461371.5:6869|203
VKCWPHIATPDV
>FUSION-ENST00000494215.1:38806-ENST00000461371.5:6869|74
MKRWLCQGI
>FUSION-ENST00000475947.7:648-ENST00000652379.1:25317|1147
SHFPGGSLGRWHSPLTRVGK
>FUSION-ENST00000475947.7:648-ENST00000652379.1:25317|355
FSLIKNESR
>ENST00000568221.1|SNV-2710-C-A|7
GKPRAQRARPPVSAATMTK
>FUSION-ENST00000639899.1:148536-ENST00000474421.1:4913|116
IQDWGPRNSPDSHSSNKYVLYAR
>FUSION-ENST00000475947.7:648-ENST00000652379.1:25317|1538
ELGVISRVEVISNF
>FUSION-ENST00000567737.1:459-ENST00000563613.1:46892|392
VHPCCSMYQYFIPF
>FUSION-ENST00000494215.1:38806-ENST00000461371.5:6869|103
MELGLEVRQSGSRLCFCR
>FUSION-ENST00000486739.1:30523-ENST00000476851.1:111065|1609
LGGRQRR
>FUSION-ENST00000486739.1:30523-ENST00000476851.1:111065|1416
LSNQKIR
>FUSION-ENST00000639899.1:148536-ENST00000474421.1:4913|479
LCSQSRR
>FUSION-ENST00000651071.1:4527-ENST00000252934.10:135161|91
AFCFCRTVPPFPTHLFLLSSPS
>FUSION-ENST00000619625.4:17836-ENST00000484331.5:59751|294
MLLAFSKK
>FUSION-ENST00000475947.7:648-ENST00000652379.1:25317|171
MASVALGRSKGSR
>FUSION-ENST00000475947.7:648-ENST00000652379.1:25317|1474
MKKMIWAGHASSR
>FUSION-ENST00000475947.7:648-ENST00000652379.1:25317|1251
MSVSFSVSLSDTPVPGRALPLPRK
>FUSION-ENST00000486739.1:30523-ENST00000476851.1:111065|79
GLAEAPR
>FUSION-ENST00000567737.1:459-ENST00000563613.1:46892|365
LLEFRSSRPAWATW
>FUSION-ENST00000328453.9:49636-ENST00000438028.5:2967|9
MSCPTSMGIARWLGLQYREGR
>FUSION-ENST00000486739.1:30523-ENST00000476851.1:111065|1225
LVVSTASMER
>FUSION-ENST00000653385.1:10047-ENST00000648707.1:22789|270
AGLGRRPGRVSQELLLSLEWILPR
>ENST00000492261.5|SNV-171229-G-T|4
MWLSGLHIPESYLTALVQATFR
>FUSION-ENST00000619625.4:17836-ENST00000484331.5:59751|158
MFQPLSVSPGFYNK
>FUSION-ENST00000639899.1:148536-ENST00000474421.1:4913|243
MTQTRSQGVLPGGRGIEAK
>FUSION-ENST00000475947.7:648-ENST00000652379.1:25317|1512
EKMKEINTK
>FUSION-ENST00000639899.1:148536-ENST00000474421.1:4913|354
MACFPSGLGR
>FUSION-ENST00000486739.1:30523-ENST00000476851.1:111065|568
MAHEAPVCNPSFY
>FUSION-ENST00000556677.1:74324-ENST00000409949.5:17913|9
MMPRWTSGGERILIVGLVICFSK
>FUSION-ENST00000653385.1:10047-ENST00000648707.1:22789|536
VALRHELCAFHLGLFGER
>FUSION-ENST00000579957.1:25172-ENST00000584516.5:17446|236
RLRPEEESR
>FUSION-ENST00000454084.5:49636-ENST00000438028.5:2967|14
CLLLPHSSWMSCPTSMGIAR
>FUSION-ENST00000475947.7:648-ENST00000652379.1:25317|517
AGPLRVARAAGR
>FUSION-ENST00000639899.1:148536-ENST00000474421.1:4913|346
MTLPAAAAGGKTHPSEPPFHLPQSR
>FUSION-ENST00000486739.1:30523-ENST00000476851.1:111065|783
ITKLAGCGGAR
>FUSION-ENST00000494215.1:38806-ENST00000461371.5:6869|329
MFRLGTVAHTCNPNTLGG
>FUSION-ENST00000475947.7:648-ENST00000652379.1:25317|1342
SQSCTCMLERQIK
>FUSION-ENST00000486739.1:30523-ENST00000476851.1:111065|1067
DKEASGPHFKVLMVCEGDK
>FUSION-ENST00000486739.1:30523-ENST00000476851.1:111065|1523
CGMTSVGK
>FUSION-ENST00000619625.4:17836-ENST00000484331.5:59751|138
MFSLEQSPIHFKK
>FUSION-ENST00000653385.1:10047-ENST00000648707.1:22789|96
QIFLHPYLSTVGPLFSCFSLAIEK
>ENST00000440702.5|SNV-18220-C-A|2
VELAPKLDHNLQSPWEIAAQWVVPR
>FUSION-ENST00000653385.1:10047-ENST00000648707.1:22789|373
AFLILASK
>FUSION-ENST00000486739.1:30523-ENST00000476851.1:111065|67
AGGWSPGGDRRR
>FUSION-ENST00000653385.1:10047-ENST00000648707.1:22789|240
APWQSLPGASSVSR
>FUSION-ENST00000475947.7:648-ENST00000652379.1:25317|183
AHTRPSPAVESGRERR
>FUSION-ENST00000475947.7:648-ENST00000652379.1:25317|106
MCCCHGNPAQYERNR
>FUSION-ENST00000653385.1:10047-ENST00000648707.1:22789|271
AGLGRRPGR
>FUSION-ENST00000486739.1:30523-ENST00000476851.1:111065|540
EQSGCLVLRSK
>FUSION-ENST00000475947.7:648-ENST00000652379.1:25317|530
GWASGCARGSGLPVTR
>FUSION-ENST00000475947.7:648-ENST00000652379.1:25317|701
GFLVFLR
>FUSION-ENST00000579957.1:25172-ENST00000584516.5:17446|273
GTNPGFGDPSKWWETEGLDGR
>FUSION-ENST00000486739.1:30523-ENST00000476851.1:111065|238
MVFFGGFSFKGK
>FUSION-ENST00000653385.1:10047-ENST00000648707.1:22789|307
MSDSSPGWCLCD
>FUSION-ENST00000438393.5:40123-ENST00000413817.8:8009|2
GSRHTTSATCTSGR
>FUSION-ENST00000486739.1:30523-ENST00000476851.1:111065|381
WGSRWREK
>FUSION-ENST00000567737.1:459-ENST00000563613.1:46892|294
MMLGKPEDSEEGQWGAQILRVHVIK
>FUSION-ENST00000475947.7:648-ENST00000652379.1:25317|119
NEIPTVPTYYPAKPQPR
>ENST00000330636.8|SNV-254-G-A|6
MAASSRAQVLSLYRAILR
>FUSION-ENST00000475947.7:648-ENST00000652379.1:25317|1397
DGREPLR
>FUSION-ENST00000486739.1:30523-ENST00000476851.1:111065|803
EWVDVQGGVGSFWK
>FUSION-ENST00000494215.1:38806-ENST00000461371.5:6869|25
PVISALWEAEAGGSLGIR
>FUSION-ENST00000252999.7:21495-ENST00000616512.1:2675|5
DASGERPGPGAGLQLWDK
>FUSION-ENST00000475947.7:648-ENST00000652379.1:25317|703
LFFSLVRGFLVFLR
>FUSION-ENST00000653385.1:10047-ENST00000648707.1:22789|248
RDERLGSCPQK
>FUSION-ENST00000494215.1:38806-ENST00000461371.5:6869|106
ELGLEVR
>FUSION-ENST00000486739.1:30523-ENST00000476851.1:111065|1514
WLSTSLNGK
>FUSION-ENST00000619625.4:17836-ENST00000484331.5:59751|134
LSSCSSK
>FUSION-ENST00000486739.1:30523-ENST00000476851.1:111065|1251
VEEILTLSITSRASGRGWDGGR
>FUSION-ENST00000486739.1:30523-ENST00000476851.1:111065|110
QPGRGMGTATDS
>FUSION-ENST00000619625.4:17836-ENST00000484331.5:59751|113
MGMVFSGTTSKQVLYG
>FUSION-ENST00000579957.1:25172-ENST00000584516.5:17446|265
WWETEGLDGR
>FUSION-ENST00000653385.1:10047-ENST00000648707.1:22789|317
LPSSSDSPASASR
>FUSION-ENST00000651071.1:4527-ENST00000252934.10:135161|275
TMMEPSEPPSVECQSLLGWPR
>FUSION-ENST00000368365.5:6883-ENST00000423208.2:43105|7
KDTVEWARMQR
>FUSION-ENST00000486739.1:30523-ENST00000476851.1:111065|1408
GQTCKIRTVLESLACMVTVATGE
>FUSION-ENST00000579957.1:25172-ENST00000584516.5:17446|206
MLVRLVSNSRPQVIRPPQPPK
>FUSION-ENST00000494215.1:38806-ENST00000461371.5:6869|314
MYMSNQETILKR
>FUSION-ENST00000486739.1:30523-ENST00000476851.1:111065|545
MPWEFREQSGCLVLR
>FUSION-ENST00000651071.1:4527-ENST00000252934.10:135161|47
WRRVPQVDLILAPLGT
>FUSION-ENST00000486739.1:30523-ENST00000476851.1:111065|1056
VCEGDKHLQK
>FUSION-ENST00000475947.7:648-ENST00000652379.1:25317|1063
DSAKLTCPTEVK
>FUSION-ENST00000486739.1:30523-ENST00000476851.1:111065|1165
CSRHFTVR
>FUSION-ENST00000465313.6:6156-ENST00000528581.5:44559|3
LPLVVEDFVKDSGACFSGTSRH
>FUSION-ENST00000475947.7:648-ENST00000652379.1:25317|888
TAESIEDTGESVFK
>FUSION-ENST00000486739.1:30523-ENST00000476851.1:111065|1400
VGVTTGCTTLFSRDIWFLLILTVK
>FUSION-ENST00000475947.7:648-ENST00000652379.1:25317|131
RPVSSRWPLK
>FUSION-ENST00000486739.1:30523-ENST00000476851.1:111065|1639
SFFFFFTSK
>FUSION-ENST00000486739.1:30523-ENST00000476851.1:111065|1373
DQTSRPAVRALLHR
>FUSION-ENST00000651071.1:4527-ENST00000252934.10:135161|118
MIQESTTSPDKSVGLIR
>ENST00000392011.7|SNV-89951-G-A|3
VSAKIKNDLFSK
>FUSION-ENST00000475947.7:648-ENST00000652379.1:25317|865
TRLLLSVLLHK
>FUSION-ENST00000486739.1:30523-ENST00000476851.1:111065|323
RGLPEAHGVFSGK
>ENST00000269214.10|INDEL-64807-A-AA|8
KSSWLPNCGTYPMGLQSYRR
>ENST00000471929.1|SNV-44825-G-A|6
HCMVWKLQR
>FUSION-ENST00000475947.7:648-ENST00000652379.1:25317|1353
MTVLAWAERGGPGTRKPA
>FUSION-ENST00000475947.7:648-ENST00000652379.1:25317|1295
MALYTERSGSRLSSR
>FUSION-ENST00000486739.1:30523-ENST00000476851.1:111065|61
RPAAEGGQPSPEPGARARAGSCAER
>FUSION-ENST00000475947.7:648-ENST00000652379.1:25317|94
DSHCPYLLSSETTAKGTGLAESAGK
>ENST00000484423.5|INDEL-2856-C-CG|13
IKAHGDEFPGVVSSRCFLALLAGTR
>FUSION-ENST00000486739.1:30523-ENST00000476851.1:111065|620
MHLAQELR
>FUSION-ENST00000486739.1:30523-ENST00000476851.1:111065|87
GVTARASRPGPASKLLSLGR
>FUSION-ENST00000486739.1:30523-ENST00000476851.1:111065|101
AILTLHRRTGGDTEGGR
>FUSION-ENST00000475947.7:648-ENST00000652379.1:25317|1252
SVSFSVSLSDTPVPGRALPLPR
>FUSION-ENST00000619625.4:17836-ENST00000484331.5:59751|144
ALYRLSSCSSK
>FUSION-ENST00000475947.7:648-ENST00000652379.1:25317|594
ECFRSLLCVSTFSK
>FUSION-ENST00000486739.1:30523-ENST00000476851.1:111065|578
CHLYDLGR
>FUSION-ENST00000486739.1:30523-ENST00000476851.1:111065|1155
SVAQAGVQWRNLSSLQPPPPR
>FUSION-ENST00000486739.1:30523-ENST00000476851.1:111065|872
DCSLRLSMK
>FUSION-ENST00000486739.1:30523-ENST00000476851.1:111065|732
MGRACVCV
>FUSION-ENST00000328453.9:49636-ENST00000438028.5:2967|16
SYFNGHSALAR
>FUSION-ENST00000494215.1:38806-ENST00000461371.5:6869|250
FWGILVSYL
>FUSION-ENST00000639899.1:148536-ENST00000474421.1:4913|339
THPSEPPFHLPQSRR
>FUSION-ENST00000651071.1:4527-ENST00000252934.10:135161|185
MRKELTHLSGGR
>FUSION-ENST00000486739.1:30523-ENST00000476851.1:111065|650
MPNHILERFK
>FUSION-ENST00000619625.4:17836-ENST00000484331.5:59751|277
MWHVHTREDYLAIKR
>FUSION-ENST00000494215.1:38806-ENST00000461371.5:6869|361
MINHIFR
>FUSION-ENST00000486739.1:30523-ENST00000476851.1:111065|869
QSGQAVALPVPARKNASS
>ENST00000321143.8|SNV-10374-A-G|2
CGTEVRCVIDYYDGGEVNK
>FUSION-ENST00000651071.1:4527-ENST00000252934.10:135161|184
RKELTHLSGGR
>FUSION-ENST00000446231.7:459-ENST00000563613.1:46892|1
TGVQSGVAW
>FUSION-ENST00000475947.7:648-ENST00000652379.1:25317|1034
VPTERRR
>FUSION-ENST00000567737.1:459-ENST00000563613.1:46892|290
VHVIKSAAGSGVIR
>FUSION-ENST00000639899.1:148536-ENST00000474421.1:4913|411
PGPQRHSSPPPPHTPTQQGLCSK
>ENST00000374332.8|SNV-362-C-T|4
KVPGFVLASPWGLR
>FUSION-ENST00000486739.1:30523-ENST00000476851.1:111065|584
EVSSCSREKASEGPEVK
>FUSION-ENST00000486739.1:30523-ENST00000476851.1:111065|137
QPPPPPPPPPPPLHHHQKTWKEE
>FUSION-ENST00000653385.1:10047-ENST00000648707.1:22789|196
WVDHEVR
>FUSION-ENST00000494215.1:38806-ENST00000461371.5:6869|372
LQEFQGLLQLKKSE
>FUSION-ENST00000486739.1:30523-ENST00000476851.1:111065|1002
CSTLSPF
>FUSION-ENST00000475947.7:648-ENST00000652379.1:25317|1385
GNAFQSPIRMHR
>FUSION-ENST00000649671.1:49636-ENST00000438028.5:2967|75
LVNPALWEAEAGNSPEVR
>FUSION-ENST00000475947.7:648-ENST00000652379.1:25317|155
APFRRDGR
>ENST00000376552.7|MNV-148379-ACC-A|5
FQGLLLMLQRRQHR
>FUSION-ENST00000486739.1:30523-ENST00000476851.1:111065|706
SCDCRASR
>FUSION-ENST00000639899.1:148536-ENST00000474421.1:4913|60
PQSFLSPNQGSSHYDR
>FUSION-ENST00000639899.1:148536-ENST00000474421.1:4913|55
AWPQTSS
>FUSION-ENST00000486739.1:30523-ENST00000476851.1:111065|927
MHGLVGSPR
>FUSION-ENST00000475947.7:648-ENST00000652379.1:25317|1518
TEMSHRAR
>FUSION-ENST00000475947.7:648-ENST00000652379.1:25317|694
SRLTAPSASQVQAILLPQPPD
>FUSION-ENST00000567737.1:459-ENST00000563613.1:46892|280
KACSQARYLLYLGIG
>FUSION-ENST00000653385.1:10047-ENST00000648707.1:22789|497
MLSVAAFMLQQES
>FUSION-ENST00000653385.1:10047-ENST00000648707.1:22789|346
GVSPEPDLELSASRTVR
>ENST00000367723.8|SNV-57319-G-A|2
MNIADTAKQTLISIVDSSSLPEVK
>FUSION-ENST00000619625.4:17836-ENST00000484331.5:59751|56
HIFQYFQETKY
>FUSION-ENST00000453604.6:3406-ENST00000588998.5:22744|1
EAEVAVSQDQAIALQPW
>FUSION-ENST00000427191.6:99360-ENST00000395102.8:13292|3
GKGLPTEILK
>FUSION-ENST00000486739.1:30523-ENST00000476851.1:111065|417
MQESWRTSGCLAMWAEAGKWGR
>FUSION-ENST00000475947.7:648-ENST00000652379.1:25317|232
PTLIRPQK
>FUSION-ENST00000651071.1:4527-ENST00000252934.10:135161|187
RPLIIAGTILPRHGRK
>FUSION-ENST00000475947.7:648-ENST00000652379.1:25317|524
MLPAPALETR
>FUSION-ENST00000486739.1:30523-ENST00000476851.1:111065|1470
KGAKPASMERR
>FUSION-ENST00000486739.1:30523-ENST00000476851.1:111065|1030
RGVLEKLFELSAEK
>FUSION-ENST00000651071.1:4527-ENST00000252934.10:135161|46
NTRAIILR
>FUSION-ENST00000567737.1:459-ENST00000563613.1:46892|63
KPAQGIMGLGDGEKLLPDTMPESLF
>FUSION-ENST00000486739.1:30523-ENST00000476851.1:111065|1382
PLCKGHLPAQQPSMAPHCLHGK
>FUSION-ENST00000438393.5:40123-ENST00000413817.8:8009|14
APGRSWCIRTTSGSQTR
>ENST00000289166.6|SNV-6588-G-A|4
YMCSRFFIDFPDLVEQQR
>ENST00000623527.4|SNV-19782-G-C|1
SNSTKAATKFMLK
>FUSION-ENST00000486739.1:30523-ENST00000476851.1:111065|1346
ISPCPTLWASPGTPATSPWALC
>FUSION-ENST00000475947.7:648-ENST00000652379.1:25317|737
GPARWLKPVIPSLWEAK
>FUSION-ENST00000494215.1:38806-ENST00000461371.5:6869|335
SSWLICMR
>FUSION-ENST00000567737.1:459-ENST00000563613.1:46892|460
MVARAYSPSCLGN
>FUSION-ENST00000494215.1:38806-ENST00000461371.5:6869|226
CWDYRCEPLHLASALFLI
>FUSION-ENST00000486739.1:30523-ENST00000476851.1:111065|273
LSPNFVTALLRYTSHTIKFTLGR
>FUSION-ENST00000486739.1:30523-ENST00000476851.1:111065|1125
GLLRSEERTGHFYHGQER
>FUSION-ENST00000494215.1:38806-ENST00000461371.5:6869|58
SKMLTVSR
>FUSION-ENST00000639899.1:148536-ENST00000474421.1:4913|491
WCLKSHREGVG
>FUSION-ENST00000567737.1:459-ENST00000563613.1:46892|335
RFVRLTNLK
>FUSION-ENST00000475947.7:648-ENST00000652379.1:25317|1446
MTGGRHHACLAQRDPLGK
>FUSION-ENST00000475947.7:648-ENST00000652379.1:25317|711
DGVSEARPPWLPRQPRETDPGWAR
>FUSION-ENST00000651071.1:4527-ENST00000252934.10:135161|103
DMRGPQIFGENFLIVPNPGLR
>ENST00000654051.1|SNV-9626-T-C|1
ATEQAKTQNINK
>FUSION-ENST00000474233.1:145707-ENST00000579835.5:182590|10
ASGSAREARICLALGGGK
>FUSION-ENST00000653385.1:10047-ENST00000648707.1:22789|63
MVVHTCSPSYSEG
>FUSION-ENST00000486739.1:30523-ENST00000476851.1:111065|665
MVKPHLY
>FUSION-ENST00000475947.7:648-ENST00000652379.1:25317|937
MSRIDPDSISKTS
>FUSION-ENST00000653385.1:10047-ENST00000648707.1:22789|72
VLTCVSFYLR
>FUSION-ENST00000486739.1:30523-ENST00000476851.1:111065|1388
VRIKLLGR
>FUSION-ENST00000486739.1:30523-ENST00000476851.1:111065|1673
LLGELRSSYAYLWVSLWLSMR
>FUSION-ENST00000486739.1:30523-ENST00000476851.1:111065|1621
AGDSSAGPR
>ENST00000504868.1|MNV-25405-GT-G|2
MEVLQVHFLCIYSWYNN
>FUSION-ENST00000475947.7:648-ENST00000652379.1:25317|1447
TGGRHHACLAQR
>FUSION-ENST00000486739.1:30523-ENST00000476851.1:111065|1519
TSVGKGDGR
>FUSION-ENST00000486739.1:30523-ENST00000476851.1:111065|888
MHPPDSNCRVQWEPQSRDCSLR
>FUSION-ENST00000486739.1:30523-ENST00000476851.1:111065|511
MNASWKSCH
>FUSION-ENST00000653385.1:10047-ENST00000648707.1:22789|102
GRILSVRTR
>FUSION-ENST00000494215.1:38806-ENST00000461371.5:6869|289
DHPSQHGETLSLLKIQK
>ENST00000367723.8|SNV-57319-G-A|1
QTLISIVDSSSLPEVK
>FUSION-ENST00000486739.1:30523-ENST00000476851.1:111065|1223
LVVSTASMERWWK
>FUSION-ENST00000494215.1:38806-ENST00000461371.5:6869|141
NALLEKWAKTSSLR
>FUSION-ENST00000579957.1:25172-ENST00000584516.5:17446|109
SHCTRPLFFIIIIFY
>FUSION-ENST00000161863.9:68016-ENST00000502437.1:108|13
NVELHYGFKNLARK
>FUSION-ENST00000486739.1:30523-ENST00000476851.1:111065|314
WFFFVLFCFFFFFFFLRQGLPLLPR
>ENST00000448299.6|SNV-3349-G-T|4
RHMIMHSGNPSYK
>FUSION-ENST00000475947.7:648-ENST00000652379.1:25317|221
ESGSDPR
>ENST00000373555.9|SNV-20216-C-T|3
HQDSSMWK
>FUSION-ENST00000475947.7:648-ENST00000652379.1:25317|1419
APSSDLID
>FUSION-ENST00000453604.6:3406-ENST00000588998.5:22744|12
VSSRTGVLKIAGWVIR
>FUSION-ENST00000567737.1:459-ENST00000563613.1:46892|477
VFCSLTFGR
>FUSION-ENST00000567737.1:459-ENST00000563613.1:46892|298
EPLGPASLLPPSAWLLAGETETK
>FUSION-ENST00000264914.10:30793-ENST00000344213.9:51973|1
SSGLWNNTVFIFSTGC
>FUSION-ENST00000502819.5:14365-ENST00000508118.1:24791|5
YINVGDLAREGK
>FUSION-ENST00000475947.7:648-ENST00000652379.1:25317|483
AARATVPPCALRCGRPGRPR
>ENST00000258229.14|SNV-295317-A-C|1
GAVLSHKEELLTLRHVVDEGADEYK
>ENST00000504154.6|SNV-367064-G-A|4
YSFECTDGSSFVDEVK
>FUSION-ENST00000486739.1:30523-ENST00000476851.1:111065|1146
HLLSPYCVLGSVLGTGDTK
>FUSION-ENST00000619625.4:17836-ENST00000484331.5:59751|97
GEGLGLRR
>FUSION-ENST00000639899.1:148536-ENST00000474421.1:4913|157
GEQQGVGLKLMHEAQPPSEVAVPG
>FUSION-ENST00000475947.7:648-ENST00000652379.1:25317|24
MYVCMYVSEMGFGVLSCCPRWSR
>FUSION-ENST00000579957.1:25172-ENST00000584516.5:17446|84
LPRLVLNSWSQAILLPQPLR
>FUSION-ENST00000653385.1:10047-ENST00000648707.1:22789|447
MNLFILFRRICIR
>FUSION-ENST00000651071.1:4527-ENST00000252934.10:135161|95
KTLFMAFCFCR
>FUSION-ENST00000486739.1:30523-ENST00000476851.1:111065|294
CCQWEGRNQANEK
>FUSION-ENST00000475947.7:648-ENST00000652379.1:25317|796
TLSRGVPWSVYHR
>FUSION-ENST00000486739.1:30523-ENST00000476851.1:111065|1335
MQKISQAR
>FUSION-ENST00000475947.7:648-ENST00000652379.1:25317|657
MEIDFCMIDVGVCVIQINTHRSIK
>FUSION-ENST00000619625.4:17836-ENST00000484331.5:59751|62
YHFSHVLFSK
>FUSION-ENST00000475947.7:648-ENST00000652379.1:25317|198
VVCVGGRR
>FUSION-ENST00000653385.1:10047-ENST00000648707.1:22789|356
EQGGGWLVEVK
>FUSION-ENST00000261018.11:38806-ENST00000461371.5:6869|3
RMESSINHISQASR
>FUSION-ENST00000486739.1:30523-ENST00000476851.1:111065|438
MNCTTIELVPPKAPFENGVAVSP
>FUSION-ENST00000494215.1:38806-ENST00000461371.5:6869|202
CWPHIATPDV
>FUSION-ENST00000653385.1:10047-ENST00000648707.1:22789|94
RPWSFFNIKIFSLAIK
>FUSION-ENST00000475947.7:648-ENST00000652379.1:25317|508
APGAPCVAAMVAFLGTGVR
>FUSION-ENST00000639899.1:148536-ENST00000474421.1:4913|360
AKQEFPNGLFPIWAGQTQ
>FUSION-ENST00000653385.1:10047-ENST00000648707.1:22789|374
MAFLILASK
>FUSION-ENST00000475947.7:648-ENST00000652379.1:25317|1400
IYLCTYFQTESRSGR
>FUSION-ENST00000567737.1:459-ENST00000563613.1:46892|500
MLKDFCVDLRFQLYTETQH
>FUSION-ENST00000475947.7:648-ENST00000652379.1:25317|1502
GTALMLPSDPPAK
>ENST00000306862.7|INDEL-8998-A-AA|7
DKLVEKNWQNLYTWK
>FUSION-ENST00000649671.1:49636-ENST00000438028.5:2967|71
LVNPALWEAEAGNSPEVRSLRQA
>FUSION-ENST00000619625.4:17836-ENST00000484331.5:59751|231
LHVSRAWRLGQGEWR
>FUSION-ENST00000486739.1:30523-ENST00000476851.1:111065|817
EGWAHFGK
>FUSION-ENST00000567737.1:459-ENST00000563613.1:46892|9
VHPSPWIQPYLDFGRCQLR
>FUSION-ENST00000494215.1:38806-ENST00000461371.5:6869|317
NSQHLLNALYYVLGTVLMSYCLI
>ENST00000468511.5|SNV-4025-C-T|3
VLTWPVWIFSMSLKMQGRP
>FUSION-ENST00000653385.1:10047-ENST00000648707.1:22789|36
GQSPHEEKGCLRINSP
>FUSION-ENST00000475947.7:648-ENST00000652379.1:25317|1056
WIPLHWPEASEVHHR
>ENST00000368576.8|SNV-11944-G-A|1
LQKQYGLDNSGGYKQQQLR
>FUSION-ENST00000653385.1:10047-ENST00000648707.1:22789|389
DPIIFFFFLRRSLALLPR
>FUSION-ENST00000619625.4:17836-ENST00000484331.5:59751|175
IASKVLLLQ
>FUSION-ENST00000619625.4:17836-ENST00000484331.5:59751|61
MHYLKHIFQYFQETK
>FUSION-ENST00000486739.1:30523-ENST00000476851.1:111065|972
LVLNSRA
>FUSION-ENST00000619625.4:17836-ENST00000484331.5:59751|156
ISWTELLTQQTFLTIVEAGK
>ENST00000484423.5|INDEL-2856-C-CG|2
VDGSTSSWPR
>FUSION-ENST00000475947.7:648-ENST00000652379.1:25317|898
MLNLFRSYGSSCSQWDSIR
>FUSION-ENST00000653385.1:10047-ENST00000648707.1:22789|391
DPIIFFFFLR
>FUSION-ENST00000494215.1:38806-ENST00000461371.5:6869|118
MREWEIMWCTCTIQALWRK
>FUSION-ENST00000673918.1:3832-ENST00000382276.8:126295|24
IDQQQQQKVAASMPYSR
>FUSION-ENST00000475947.7:648-ENST00000652379.1:25317|89
MSALPIIVKQNSPSVGLFTH
>FUSION-ENST00000651071.1:4527-ENST00000252934.10:135161|273
TMMEPSEPPSVECQSLLGWPRR
>FUSION-ENST00000475947.7:648-ENST00000652379.1:25317|113
AWRNQRGK
>FUSION-ENST00000475947.7:648-ENST00000652379.1:25317|1469
MIWAGHASSRLSLR
>FUSION-ENST00000475947.7:648-ENST00000652379.1:25317|503
MVAFLGTGVRVAR
>FUSION-ENST00000475947.7:648-ENST00000652379.1:25317|786
MTGVSHRPRPIYLFINFESRL
>FUSION-ENST00000651071.1:4527-ENST00000252934.10:135161|179
ELTHLSGGRRR
>FUSION-ENST00000486739.1:30523-ENST00000476851.1:111065|374
RSWRLYFSSLEGNDNR
>FUSION-ENST00000494215.1:38806-ENST00000461371.5:6869|130
YREVKLLA
>FUSION-ENST00000486739.1:30523-ENST00000476851.1:111065|1053
HLQKSRAVK
>FUSION-ENST00000494215.1:38806-ENST00000461371.5:6869|279
FQQDFFGTLK
>ENST00000482065.1|SNV-4943-C-T|2
MSSVSCVLSASSSSQKDSSMR
>FUSION-ENST00000475947.7:648-ENST00000652379.1:25317|293
LNTGTRPIVNKYR
>FUSION-ENST00000486739.1:30523-ENST00000476851.1:111065|432
HPDFRDVKMEEMCILESMK
>FUSION-ENST00000567737.1:459-ENST00000563613.1:46892|414
VNFMFCGFCLNK
>FUSION-ENST00000653385.1:10047-ENST00000648707.1:22789|548
FEEHSFAVSK
>FUSION-ENST00000475947.7:648-ENST00000652379.1:25317|1406
NYLMIYLCTYFQTESRSGR
>FUSION-ENST00000486739.1:30523-ENST00000476851.1:111065|1464
MKACWCLAVVLR
>FUSION-ENST00000653385.1:10047-ENST00000648707.1:22789|515
ILIQGLLGYMGE
>ENST00000368298.2|SNV-53684-C-T|6
RGYACPPALPRSAAVVVLPLTHPR
>FUSION-ENST00000486739.1:30523-ENST00000476851.1:111065|968
ASLQTIVAETGAL
>FUSION-ENST00000261714.11:25172-ENST00000584516.5:17446|3
KTSLTGR
>FUSION-ENST00000216267.12:40123-ENST00000413817.8:8009|20
LPAHRQGEK
>FUSION-ENST00000486739.1:30523-ENST00000476851.1:111065|960
KQEVSDKVSSSSR
>FUSION-ENST00000653385.1:10047-ENST00000648707.1:22789|242
GRAGKAPWQSLPGASSVSR
>FUSION-ENST00000653385.1:10047-ENST00000648707.1:22789|397
YNVGNKSWISSVTAERGSHK
>FUSION-ENST00000475947.7:648-ENST00000652379.1:25317|992
YVFIFFNLFLLR
>FUSION-ENST00000579957.1:25172-ENST00000584516.5:17446|147
LVLNSCLLSR
>FUSION-ENST00000651071.1:4527-ENST00000252934.10:135161|124
DGGLNNVSQIQR
>ENST00000330636.8|SNV-254-G-A|2
AILRESK
>FUSION-ENST00000567737.1:459-ENST00000563613.1:46892|246
QMVGALDWLVCV
>FUSION-ENST00000486739.1:30523-ENST00000476851.1:111065|1628
QTFRENVGTGTLVLRPTLGIKNT
>FUSION-ENST00000619625.4:17836-ENST00000484331.5:59751|100
MGEGLGLR
>FUSION-ENST00000475947.7:648-ENST00000652379.1:25317|1283
GAGTCNPSYSGGWGGR
>FUSION-ENST00000453604.6:3406-ENST00000588998.5:22744|18
WVLHPDRGVRGGK
>FUSION-ENST00000475947.7:648-ENST00000652379.1:25317|1455
DQAGRRGETPSL
>FUSION-ENST00000475947.7:648-ENST00000652379.1:25317|275
MRVPSGPLLVSRTGAAG
>FUSION-ENST00000486739.1:30523-ENST00000476851.1:111065|776
YEKPGVVAYICNPSTLGGRGGR
>FUSION-ENST00000486739.1:30523-ENST00000476851.1:111065|1390
QAPHLQFPMADFCA
>FUSION-ENST00000475947.7:648-ENST00000652379.1:25317|302
MQPKAGGK
>FUSION-ENST00000475947.7:648-ENST00000652379.1:25317|636
MVNTYRLYGNR
>FUSION-ENST00000619625.4:17836-ENST00000484331.5:59751|186
LTASSPSWVHAILLPQPLE
>FUSION-ENST00000475947.7:648-ENST00000652379.1:25317|471
RWCGRVGFVAAVAPGPPVAGPR
>FUSION-ENST00000619625.4:17836-ENST00000484331.5:59751|123
VKTNQYNNMK
>FUSION-ENST00000494215.1:38806-ENST00000461371.5:6869|84
MISQHYSKPFTNINSFNSQNNFMK
>FUSION-ENST00000475947.7:648-ENST00000652379.1:25317|1155
ALPLPRE
>FUSION-ENST00000486739.1:30523-ENST00000476851.1:111065|449
WEGQGHR
>ENST00000645237.2|SNV-266863-G-A|1
AEAAALTETTKQVYFKR
>FUSION-ENST00000475947.7:648-ENST00000652379.1:25317|491
SCLSRLPGPAGLLFSRASERPDSR
>FUSION-ENST00000475947.7:648-ENST00000652379.1:25317|383
VFGFRGEYGCKAET
>FUSION-ENST00000486739.1:30523-ENST00000476851.1:111065|1676
AVLFFLHCTFCIYNVPLMS
>FUSION-ENST00000486739.1:30523-ENST00000476851.1:111065|89
RGVTARASRPGPASK
>FUSION-ENST00000639899.1:148536-ENST00000474421.1:4913|487
MVLKVTQRGSGVAK
>FUSION-ENST00000639899.1:148536-ENST00000474421.1:4913|333
TPDPTPHQR
>FUSION-ENST00000653385.1:10047-ENST00000648707.1:22789|126
LESVYYT
>FUSION-ENST00000494215.1:38806-ENST00000461371.5:6869|311
SNQETILK
>FUSION-ENST00000567737.1:459-ENST00000563613.1:46892|368
PIIPTVWVAEAGR
>FUSION-ENST00000619625.4:17836-ENST00000484331.5:59751|93
LMPYSLCIL
>FUSION-ENST00000486739.1:30523-ENST00000476851.1:111065|536
DRGLGAWDLFKK
>FUSION-ENST00000619625.4:17836-ENST00000484331.5:59751|57
HIFQYFQETK
>FUSION-ENST00000567737.1:459-ENST00000563613.1:46892|13
DAGKMLKLQVYR
>FUSION-ENST00000486739.1:30523-ENST00000476851.1:111065|1717
LRSGSGPCFPFHVLSGRLCR
>FUSION-ENST00000486739.1:30523-ENST00000476851.1:111065|329
MYQYLFSFKISALK
>FUSION-ENST00000639899.1:148536-ENST00000474421.1:4913|383
LVLLFWAELQGS
>FUSION-ENST00000453604.6:3406-ENST00000588998.5:22744|23
TAVQDLSFNKNLRWVLHPDR
>FUSION-ENST00000252999.7:21495-ENST00000616512.1:2675|6
QSPPVLEGVCR
>FUSION-ENST00000486739.1:30523-ENST00000476851.1:111065|642
WPRLVLKS
>FUSION-ENST00000567737.1:459-ENST00000563613.1:46892|73
ERNCSLIPCPSPCFNR
>FUSION-ENST00000475947.7:648-ENST00000652379.1:25317|803
LAGVLKLILNRNLGR
>FUSION-ENST00000651071.1:4527-ENST00000252934.10:135161|229
VLLVCLQRVCSSSSSSPGPALGGLR
>FUSION-ENST00000486739.1:30523-ENST00000476851.1:111065|656
CCGASFVK
>FUSION-ENST00000486739.1:30523-ENST00000476851.1:111065|337
TGVVVSSR
>ENST00000344862.9|INDEL-3782-A-AA|2
WKKPRSSYFD
>FUSION-ENST00000639899.1:148536-ENST00000474421.1:4913|98
MVRGVPPTEGENTGLGAQEFP
>FUSION-ENST00000475947.7:648-ENST00000652379.1:25317|961
MCLLIHEYKRVK
>FUSION-ENST00000475947.7:648-ENST00000652379.1:25317|848
TSPETLEISPLRAAT
>FUSION-ENST00000486739.1:30523-ENST00000476851.1:111065|1355
PYTSALALR
>FUSION-ENST00000653385.1:10047-ENST00000648707.1:22789|35
GCLRINSP
>FUSION-ENST00000639899.1:148536-ENST00000474421.1:4913|460
SPGFPFPLTDHIHHPPPD
>FUSION-ENST00000494215.1:38806-ENST00000461371.5:6869|385
MLDIQASQLRRMESSINHISQASR
>FUSION-ENST00000653385.1:10047-ENST00000648707.1:22789|509
GGRNLPK
>FUSION-ENST00000475947.7:648-ENST00000652379.1:25317|1044
MESCSVPQAGVQWR
>FUSION-ENST00000567737.1:459-ENST00000563613.1:46892|156
MHLTPLK
>FUSION-ENST00000639899.1:148536-ENST00000474421.1:4913|51
MEATMAIPRVTSAGSK
>FUSION-ENST00000368802.8:116090-ENST00000480191.1:3686|1
MDLIQKAIIKQC
>FUSION-ENST00000486739.1:30523-ENST00000476851.1:111065|675
IGKSIPPKQPSLAVLLSSTSK
>ENST00000478489.5|SNV-16958-C-G|4
QEKHLQLR
>FUSION-ENST00000486739.1:30523-ENST00000476851.1:111065|1490
MAINLSKRESCLN
>FUSION-ENST00000486739.1:30523-ENST00000476851.1:111065|1296
SVEITGVRHR
>FUSION-ENST00000475947.7:648-ENST00000652379.1:25317|167
GSRVQIPESGVAEMGAARRPVR
>FUSION-ENST00000475947.7:648-ENST00000652379.1:25317|935
IDPDSISK
>FUSION-ENST00000494215.1:38806-ENST00000461371.5:6869|14
TLHSSLGEKSETLSQK
>FUSION-ENST00000653385.1:10047-ENST00000648707.1:22789|120
LEGVTGGGHAWVLPGR
>FUSION-ENST00000475947.7:648-ENST00000652379.1:25317|1051
MYVQTLLSISTTTHGPLWNHWLFEK
>FUSION-ENST00000475947.7:648-ENST00000652379.1:25317|36
GDLELLGSRDPPASASRSAVMTR
>FUSION-ENST00000619625.4:17836-ENST00000484331.5:59751|187
SRLTASSPSWVHAILLPQPLE
>FUSION-ENST00000475947.7:648-ENST00000652379.1:25317|1497
TRGRNSSIDTADLHLWNPQSSTHK
>FUSION-ENST00000486739.1:30523-ENST00000476851.1:111065|791
DAEELGKVHYKSR
>FUSION-ENST00000475947.7:648-ENST00000652379.1:25317|1433
RPSWKVR
>FUSION-ENST00000653385.1:10047-ENST00000648707.1:22789|438
MYQNHLVCNK
>FUSION-ENST00000486739.1:30523-ENST00000476851.1:111065|99
RTGGDTEGGRALAR
>FUSION-ENST00000486739.1:30523-ENST00000476851.1:111065|692
EKMESMGSGHAWMLIR
>FUSION-ENST00000582911.5:648-ENST00000652379.1:25317|1541
FPGPQWGCANPR
>FUSION-ENST00000328453.9:49636-ENST00000438028.5:2967|11
MSCPTSMGIARWLGLQYR
>FUSION-ENST00000619625.4:17836-ENST00000484331.5:59751|81
MLSAHFVILFHCIKSP
>FUSION-ENST00000567737.1:459-ENST00000563613.1:46892|448
SKFFLLVVK
>FUSION-ENST00000486739.1:30523-ENST00000476851.1:111065|823
NLSGGGSGLMSREGWAHFGK
>FUSION-ENST00000653385.1:10047-ENST00000648707.1:22789|147
ARVLISMV
>FUSION-ENST00000618057.4:145707-ENST00000579835.5:182590|1
WTFWSFR
>FUSION-ENST00000354772.8:3641-ENST00000355349.4:1920|560
TAMGDSEMAVFGAAAPYLR
>FUSION-ENST00000486739.1:30523-ENST00000476851.1:111065|1339
MFCDADTK
>FUSION-ENST00000639899.1:148536-ENST00000474421.1:4913|75
NLMWKASHSPAHR
>FUSION-ENST00000673918.1:3832-ENST00000382276.8:126295|2
RTSEQCLLPMAVHLE
>FUSION-ENST00000653385.1:10047-ENST00000648707.1:22789|539
SQSIKGAGKVALR
>FUSION-ENST00000494215.1:38806-ENST00000461371.5:6869|89
KIVLLITRLYTT
>FUSION-ENST00000486739.1:30523-ENST00000476851.1:111065|723
MIFQFAFPK
>FUSION-ENST00000567737.1:459-ENST00000563613.1:46892|302
LMLRYPIESGGQG
>FUSION-ENST00000567737.1:459-ENST00000563613.1:46892|204
EKLVKSK
>FUSION-ENST00000653385.1:10047-ENST00000648707.1:22789|562
RDNPLNPGGEGCSELRWR
>ENST00000462909.5|SNV-3465-T-G|1
SSWAPLHTGLVCGLVR
>FUSION-ENST00000486739.1:30523-ENST00000476851.1:111065|859
APLHSSLGDRARLCLENNNNNK
>FUSION-ENST00000486739.1:30523-ENST00000476851.1:111065|424
MCEDMRVRMQESWR
>FUSION-ENST00000486739.1:30523-ENST00000476851.1:111065|1666
SSYAYLWVSLWLSMR
>FUSION-ENST00000639899.1:148536-ENST00000474421.1:4913|484
VTQRGSGVAKFDFGALS
>FUSION-ENST00000560590.5:207-ENST00000336216.9:51371|9
AGLSVPVHPRTQASATARCSPAGHS
>FUSION-ENST00000161863.9:68016-ENST00000502437.1:108|1
MILLLLPLKVLGL
>FUSION-ENST00000475947.7:648-ENST00000652379.1:25317|568
DPFWRVPVRSR
>FUSION-ENST00000653385.1:10047-ENST00000648707.1:22789|569
APLHSRLGDR
>FUSION-ENST00000475947.7:648-ENST00000652379.1:25317|420
APAALVTLDNLGPIARPPWRRRPIR
>FUSION-ENST00000567737.1:459-ENST00000563613.1:46892|347
EKEKGNR
>FUSION-ENST00000653385.1:10047-ENST00000648707.1:22789|553
KEVGMFEEHSFAVSK
>FUSION-ENST00000651071.1:4527-ENST00000252934.10:135161|80
NSYGFDIYGRSLGK
>FUSION-ENST00000354772.8:3641-ENST00000355349.4:1920|559
TAMGDSEMAVFGAAAPYLRK
>FUSION-ENST00000619625.4:17836-ENST00000484331.5:59751|279
MWHVHTREDYLAIK
>FUSION-ENST00000486739.1:30523-ENST00000476851.1:111065|249
VQISPSPLGEV
>FUSION-ENST00000567737.1:459-ENST00000563613.1:46892|282
KACSQAR
>FUSION-ENST00000579957.1:25172-ENST00000584516.5:17446|203
LVSNSRPQVIRPPQPPKMLGLQV
>FUSION-ENST00000475947.7:648-ENST00000652379.1:25317|74
PGRFLPFFNLIF
>FUSION-ENST00000567737.1:459-ENST00000563613.1:46892|466
TLNIRSGLFTK
>FUSION-ENST00000486739.1:30523-ENST00000476851.1:111065|735
PITGFGQRGYG
>FUSION-ENST00000653385.1:10047-ENST00000648707.1:22789|405
RNPIPRQNYK
>FUSION-ENST00000475947.7:648-ENST00000652379.1:25317|926
TEESNFVTSR
>FUSION-ENST00000653385.1:10047-ENST00000648707.1:22789|76
PKDKQSLIIIIAR
>FUSION-ENST00000486739.1:30523-ENST00000476851.1:111065|666
MVVGYLG
>FUSION-ENST00000216267.12:40123-ENST00000413817.8:8009|2
QALQQQGPCGTAEGAGTLLR
>FUSION-ENST00000475947.7:648-ENST00000652379.1:25317|875
EGESELNHQTQER
>FUSION-ENST00000475947.7:648-ENST00000652379.1:25317|1093
LLGARPSSAKVQR
>FUSION-ENST00000486739.1:30523-ENST00000476851.1:111065|450
TWPRPAGQGGWGGGRWEGQGHR
>FUSION-ENST00000567737.1:459-ENST00000563613.1:46892|111
MSGNPTTESEHSATTLR
>FUSION-ENST00000475947.7:648-ENST00000652379.1:25317|49
CSRFIVHALGTR
>FUSION-ENST00000639899.1:148536-ENST00000474421.1:4913|311
ALEWCSSTCRAQPRAQPLLILAPR
>FUSION-ENST00000486739.1:30523-ENST00000476851.1:111065|1450
LGMGSLSAQSGRY
>FUSION-ENST00000486739.1:30523-ENST00000476851.1:111065|1646
MKLMFLL
>FUSION-ENST00000475947.7:648-ENST00000652379.1:25317|545
VAWAGGVVGDATSRPR
>FUSION-ENST00000486739.1:30523-ENST00000476851.1:111065|431
DVKMEEMCILESMK
>FUSION-ENST00000639899.1:148536-ENST00000474421.1:4913|348
MTLPAAAAGGK
>FUSION-ENST00000486739.1:30523-ENST00000476851.1:111065|132
GLCMIYR
>FUSION-ENST00000639899.1:148536-ENST00000474421.1:4913|199
GGQDGRSER
>ENST00000557725.5|SNV-36794-C-T|9
RRGPCTWGTGTASTGWK
>FUSION-ENST00000567737.1:459-ENST00000563613.1:46892|456
SHCAQAMVNSINYYLS
>FUSION-ENST00000486739.1:30523-ENST00000476851.1:111065|1387
IKLLGRQLGPFSTGV
>FUSION-ENST00000475947.7:648-ENST00000652379.1:25317|790
RKIVTFK
>FUSION-ENST00000486739.1:30523-ENST00000476851.1:111065|802
SIVLPPTSTSHR
>FUSION-ENST00000619625.4:17836-ENST00000484331.5:59751|163
KINLANIINNHGLLITSAR
>FUSION-ENST00000486739.1:30523-ENST00000476851.1:111065|1319
WQDPFSVKKCK
>FUSION-ENST00000639899.1:148536-ENST00000474421.1:4913|178
ATSVSQKLALMAPWTPDLRGR
>FUSION-ENST00000649671.1:49636-ENST00000438028.5:2967|63
TGCKGQGVVAHACKPSTLGGRGR
>FUSION-ENST00000475947.7:648-ENST00000652379.1:25317|260
SQRKLWWR
>FUSION-ENST00000668333.1:648-ENST00000652379.1:25317|1568
EVGSLGIWE
>FUSION-ENST00000486739.1:30523-ENST00000476851.1:111065|1528
MPRIDLGLSCSLQILFAL
>FUSION-ENST00000619625.4:17836-ENST00000484331.5:59751|24
MYCFLNNTFILSRSLK
>FUSION-ENST00000486739.1:30523-ENST00000476851.1:111065|357
HTTCAGLIGGGTVGKGQQCR
>FUSION-ENST00000486739.1:30523-ENST00000476851.1:111065|1081
VAGTTGTRHHARLMFVFLVEMGFHR
>FUSION-ENST00000486739.1:30523-ENST00000476851.1:111065|544
PWEFREQSGCLVLR
>FUSION-ENST00000486739.1:30523-ENST00000476851.1:111065|235
VFFGGFSFKGKSPCDPSP
>FUSION-ENST00000475947.7:648-ENST00000652379.1:25317|873
MFYRPFLSGK
>FUSION-ENST00000567737.1:459-ENST00000563613.1:46892|325
ITSFIYMVRALLIFVKK
>ENST00000484423.5|INDEL-2856-C-CG|4
CFLALLAGTRVDGSTSSWPR
>FUSION-ENST00000486739.1:30523-ENST00000476851.1:111065|1284
MSHRGWPEVSFN
>FUSION-ENST00000475947.7:648-ENST00000652379.1:25317|548
WWRFWGQVSVSR
>FUSION-ENST00000486739.1:30523-ENST00000476851.1:111065|1086
LFCASASRVAGTTGTR
>ENST00000644480.2|SNV-14951-G-T|6
ADVFKNMPSKTELIVLVELSPMQK
>FUSION-ENST00000639899.1:148536-ENST00000474421.1:4913|272
AISGPQSLGKETGMVCDGAR
>ENST00000461945.1|SNV-170850-C-G|3
IMKKVSMER
>FUSION-ENST00000486739.1:30523-ENST00000476851.1:111065|542
PWEFREQSGCLVLRSK
>ENST00000380527.3|SNV-732-G-A|4
LSRPLECACFRTSIWDK
>FUSION-ENST00000486739.1:30523-ENST00000476851.1:111065|990
SPCAGRR
>FUSION-ENST00000486739.1:30523-ENST00000476851.1:111065|1124
SEERTGHFYHGQER
>FUSION-ENST00000475947.7:648-ENST00000652379.1:25317|1154
LLDFNINC
>FUSION-ENST00000475947.7:648-ENST00000652379.1:25317|955
HHLDPLREFSGR
>FUSION-ENST00000653385.1:10047-ENST00000648707.1:22789|71
MVLTCVSFYLRLFVFLST
>FUSION-ENST00000475947.7:648-ENST00000652379.1:25317|1229
VDLVSCLFHRHHR
>FUSION-ENST00000639899.1:148536-ENST00000474421.1:4913|328
PRGCVDR
>FUSION-ENST00000639899.1:148536-ENST00000474421.1:4913|200
LRAGGPGR
>ENST00000514464.1|MNV-569-GGGCGCCCCCCTGGGG-G|5
GAGVLPAHGTQHGIRLPLRSGLGLR
>FUSION-ENST00000494215.1:38806-ENST00000461371.5:6869|224
MTKGKSNK
>FUSION-ENST00000619625.4:17836-ENST00000484331.5:59751|59
MHYLKHIFQYFQETKY
>FUSION-ENST00000486739.1:30523-ENST00000476851.1:111065|1729
HLYVLSGR
>FUSION-ENST00000486739.1:30523-ENST00000476851.1:111065|539
EQSGCLVLRSKDR
>FUSION-ENST00000475947.7:648-ENST00000652379.1:25317|238
GLGAETISTYSQTLNG
>FUSION-ENST00000651071.1:4527-ENST00000252934.10:135161|97
GPQIFGENFLIVPNPGLR
>ENST00000484423.5|INDEL-2856-C-CG|12
AHGDEFPGVVSSR
>ENST00000453190.7|SNV-118088-A-G|1
CNFFLYGCRNQGYQLLR
>FUSION-ENST00000486739.1:30523-ENST00000476851.1:111065|1242
YKNIIGR
>FUSION-ENST00000475947.7:648-ENST00000652379.1:25317|425
GGDACIYQIK
>FUSION-ENST00000668333.1:648-ENST00000652379.1:25317|1542
TGRHLTCR
>FUSION-ENST00000494215.1:38806-ENST00000461371.5:6869|281
SQCKFQQDFFGTLK
>FUSION-ENST00000651071.1:4527-ENST00000252934.10:135161|115
DSISMVGLWGSK
>ENST00000507379.5|SNV-131342-C-G|3
QSRNQSTTYPVYTESSDDKHLK
>FUSION-ENST00000639899.1:148536-ENST00000474421.1:4913|439
SLAMEQMR
>FUSION-ENST00000486739.1:30523-ENST00000476851.1:111065|1218
GEELRVDLSLGEYNLMEWR
>FUSION-ENST00000475947.7:648-ENST00000652379.1:25317|891
LRPVFGLC
>FUSION-ENST00000486739.1:30523-ENST00000476851.1:111065|551
ASFKGAGVDSVGSYHLKHVFFIF
>ENST00000407071.7|SNV-456930-C-G|2
RSHQQDCDEDDHRN
>FUSION-ENST00000486739.1:30523-ENST00000476851.1:111065|168
MQGSSGDCMEKCSESCQEQYCHHRC
>FUSION-ENST00000475947.7:648-ENST00000652379.1:25317|918
MTDGVSYQCSFVNRVRLR
>FUSION-ENST00000475947.7:648-ENST00000652379.1:25317|852
PRVTVARTSPETLEISPLR
>FUSION-ENST00000486739.1:30523-ENST00000476851.1:111065|896
GGRSISSYWPSLKK
>FUSION-ENST00000567737.1:459-ENST00000563613.1:46892|251
TGKIQIKSITLLIALY
>ENST00000642566.1|SNV-932-C-T|2
WDLLPPRTPPYQGDVPLGIR
>FUSION-ENST00000486739.1:30523-ENST00000476851.1:111065|1501
MWDDVSRKR
>FUSION-ENST00000653385.1:10047-ENST00000648707.1:22789|471
EDAHGEEMAELTLGLEGDR
>FUSION-ENST00000639899.1:148536-ENST00000474421.1:4913|336
RTPDPTPHQR
>FUSION-ENST00000651071.1:4527-ENST00000252934.10:135161|88
SGWLVYFYNCVIFSYELIWIR
>FUSION-ENST00000653385.1:10047-ENST00000648707.1:22789|365
MVFGGGAPHDN
>ENST00000392011.7|SNV-89951-G-A|1
IKNDLFSKSTVGLQCLR
>FUSION-ENST00000216267.12:40123-ENST00000413817.8:8009|5
AEEPLACRR
>FUSION-ENST00000475947.7:648-ENST00000652379.1:25317|98
HLVYVLG
>FUSION-ENST00000486739.1:30523-ENST00000476851.1:111065|65
RRPAAEGGQPSPEPGAR
>FUSION-ENST00000639899.1:148536-ENST00000474421.1:4913|369
GLRNGQRR
>FUSION-ENST00000579957.1:25172-ENST00000584516.5:17446|280
NGKGEVHSGPK
>FUSION-ENST00000486739.1:30523-ENST00000476851.1:111065|1558
MFIHRLLCK
>FUSION-ENST00000486739.1:30523-ENST00000476851.1:111065|1524
IDLGLSCSLQILFAL
>FUSION-ENST00000486739.1:30523-ENST00000476851.1:111065|1047
MSHHTWPTSTS
>FUSION-ENST00000486739.1:30523-ENST00000476851.1:111065|103
AILTLHR
>FUSION-ENST00000639899.1:148536-ENST00000474421.1:4913|440
MSLAMEQMR
>FUSION-ENST00000653385.1:10047-ENST00000648707.1:22789|571
MAPLHSR
>FUSION-ENST00000653385.1:10047-ENST00000648707.1:22789|552
KEVGMFEEHSFAVSKLYPL
>FUSION-ENST00000619625.4:17836-ENST00000484331.5:59751|276
WHVHTREDYLAIKR
>FUSION-ENST00000567737.1:459-ENST00000563613.1:46892|160
MGIGFHLCKIK
>FUSION-ENST00000475947.7:648-ENST00000652379.1:25317|1334
QIKVRGEK
>FUSION-ENST00000579957.1:25172-ENST00000584516.5:17446|149
MLARLVLNSCLLSRSTR
>FUSION-ENST00000579957.1:25172-ENST00000584516.5:17446|122
QWLDLGSLQPLPAR
>FUSION-ENST00000653385.1:10047-ENST00000648707.1:22789|198
MRSGVRDQSGQHSETPSLLK
>FUSION-ENST00000619625.4:17836-ENST00000484331.5:59751|248
DKQYMILLI
>FUSION-ENST00000579957.1:25172-ENST00000584516.5:17446|211
AEVGGVRPWVRPPGGGAGLGK
>FUSION-ENST00000475947.7:648-ENST00000652379.1:25317|562
ACGPRGR
>FUSION-ENST00000486739.1:30523-ENST00000476851.1:111065|1702
GGRRGIPFQAPSNGGWQA
>ENST00000557725.5|SNV-36794-C-T|11
MMRRGPCTWGTGTASTGWK
>FUSION-ENST00000475947.7:648-ENST00000652379.1:25317|538
SESAFWAAGLLLTRCPLATCR
>FUSION-ENST00000653385.1:10047-ENST00000648707.1:22789|505
VSSWEWRVS
>FUSION-ENST00000619625.4:17836-ENST00000484331.5:59751|63
MYHFSHVLFSK
>FUSION-ENST00000475947.7:648-ENST00000652379.1:25317|971
SLDLVTRPPRPPKVLG
>FUSION-ENST00000653385.1:10047-ENST00000648707.1:22789|186
WDFQILRHGYTALWEAEVGGS
>FUSION-ENST00000486739.1:30523-ENST00000476851.1:111065|1711
VVTGSPMILYWSLLFVAM
>FUSION-ENST00000475947.7:648-ENST00000652379.1:25317|1449
DPVSRES
>ENST00000344862.9|INDEL-3782-A-AA|8
ISEIQLEPNNFPKKTK
>FUSION-ENST00000475947.7:648-ENST00000652379.1:25317|1211
VRGGEERR
>FUSION-ENST00000653385.1:10047-ENST00000648707.1:22789|33
CLQSRLLGR
>FUSION-ENST00000475947.7:648-ENST00000652379.1:25317|999
NTTKETHTQTKDNYSVCK
>FUSION-ENST00000567737.1:459-ENST00000563613.1:46892|208
IKNEKNQGPSFIYCVFLLELC
>FUSION-ENST00000486739.1:30523-ENST00000476851.1:111065|1059
VLMVCEGDKHLQKSR
>ENST00000392011.7|SNV-89951-G-A|6
LSNLEVKTSIILEMKVSAK
>FUSION-ENST00000475947.7:648-ENST00000652379.1:25317|29
QTASFLFR
>FUSION-ENST00000328453.9:49636-ENST00000438028.5:2967|5
MGIARWLGLQYREGR
>FUSION-ENST00000639899.1:148536-ENST00000474421.1:4913|45
MAIPRVTSAGSKSL
>FUSION-ENST00000486739.1:30523-ENST00000476851.1:111065|1428
HVKSGQFWK
>FUSION-ENST00000653385.1:10047-ENST00000648707.1:22789|519
KPFWGSGLYSAPK
>ENST00000361249.4|SNV-109-T-C|1
LAVVFFILSLMTCQPGVTAQEK
>FUSION-ENST00000639899.1:148536-ENST00000474421.1:4913|465
VERPVRSALFVLGPGTR
>FUSION-ENST00000494215.1:38806-ENST00000461371.5:6869|297
SRWIMRSGDR
>ENST00000380527.3|SNV-732-G-A|5
RLSRPLECACFRTSIWDK
>FUSION-ENST00000486739.1:30523-ENST00000476851.1:111065|1023
GVLEKLFELSAEKR
>FUSION-ENST00000475947.7:648-ENST00000652379.1:25317|242
KPGSLAWSR
>ENST00000368576.8|SNV-11944-G-A|3
QEIEEFQKLQKQYGLDNSGGYK
>FUSION-ENST00000619625.4:17836-ENST00000484331.5:59751|221
VPFMLCIFTTG
>FUSION-ENST00000486739.1:30523-ENST00000476851.1:111065|411
MWAEAGK
>FUSION-ENST00000486739.1:30523-ENST00000476851.1:111065|1040
MCPEDLSVSLVIGILLWNLTIPVEK
>FUSION-ENST00000486739.1:30523-ENST00000476851.1:111065|538
SKDRGLGAWDLFK
>FUSION-ENST00000486739.1:30523-ENST00000476851.1:111065|1314
DSLSLFIYLYIYIDCEEGK
>FUSION-ENST00000486739.1:30523-ENST00000476851.1:111065|554
MASFKGAGVDSVGSYHLK
>FUSION-ENST00000639899.1:148536-ENST00000474421.1:4913|511
GCHDHLTLSVSR
>FUSION-ENST00000567737.1:459-ENST00000563613.1:46892|128
KMYSQDVSRPLLPPR
>FUSION-ENST00000579957.1:25172-ENST00000584516.5:17446|188
VEQPVIFPESNSRAENEVK
>FUSION-ENST00000494215.1:38806-ENST00000461371.5:6869|140
WAKTSSLR
>FUSION-ENST00000668333.1:648-ENST00000652379.1:25317|1531
SAVMTRVGTVRSGR
>ENST00000486103.6|MNV-10660-TGAT-T|9
DSVQMWIFVQYVK
>FUSION-ENST00000486739.1:30523-ENST00000476851.1:111065|278
AADLLEEGGWEVRTWLPWK
>FUSION-ENST00000567737.1:459-ENST00000563613.1:46892|288
SAAGSGVIR
>FUSION-ENST00000475947.7:648-ENST00000652379.1:25317|868
FYRPFLSGKNRSPVR
>FUSION-ENST00000486739.1:30523-ENST00000476851.1:111065|1718
MLRSGSGPCFPFHVLSGRLCR
>FUSION-ENST00000653385.1:10047-ENST00000648707.1:22789|568
MAPLHSRLGDRDYF
>FUSION-ENST00000619625.4:17836-ENST00000484331.5:59751|319
YHNVHNHFSIDRLLQYFQFLITAK
>FUSION-ENST00000653385.1:10047-ENST00000648707.1:22789|448
NLFILFRR
>FUSION-ENST00000567737.1:459-ENST00000563613.1:46892|122
YSQDVSRPLLPPRK
>FUSION-ENST00000475947.7:648-ENST00000652379.1:25317|266
MVNYAWAGR
>FUSION-ENST00000475947.7:648-ENST00000652379.1:25317|1201
SATMQYLGPFFFSSSSFLSFFLD
>FUSION-ENST00000486739.1:30523-ENST00000476851.1:111065|1135
CSWSVRETNIYK
>FUSION-ENST00000494215.1:38806-ENST00000461371.5:6869|256
IKIAFYDK
>FUSION-ENST00000486739.1:30523-ENST00000476851.1:111065|1115
KTPVPCTVLVPGECCGINE
>FUSION-ENST00000651071.1:4527-ENST00000252934.10:135161|85
MTGKEILTFP
>FUSION-ENST00000567737.1:459-ENST00000563613.1:46892|205
MEKLVKSK
>FUSION-ENST00000486739.1:30523-ENST00000476851.1:111065|142
GFQTFRHRLLLTLV
>FUSION-ENST00000639899.1:148536-ENST00000474421.1:4913|133
MLLPPSA
>FUSION-ENST00000486739.1:30523-ENST00000476851.1:111065|1177
LWNNLEANSHSVTPSSTCTR
>FUSION-ENST00000252999.7:21495-ENST00000616512.1:2675|12
VASPQANNFPQIAAR
>ENST00000440702.5|SNV-18220-C-A|1
LDHNLQSPWEIAAQWVVPR
>FUSION-ENST00000486739.1:30523-ENST00000476851.1:111065|1139
KLQVPTLRCSWSVR
>FUSION-ENST00000475947.7:648-ENST00000652379.1:25317|120
MNEIPTVPTYYPAKPQPR
>FUSION-ENST00000475947.7:648-ENST00000652379.1:25317|462
GGSRWGPRAVR
>FUSION-ENST00000486739.1:30523-ENST00000476851.1:111065|463
LSIVRCILISEMLKWR
>FUSION-ENST00000567737.1:459-ENST00000563613.1:46892|299
YPIESGGQG
>FUSION-ENST00000475947.7:648-ENST00000652379.1:25317|1225
LSLSASLFLFLR
>FUSION-ENST00000475947.7:648-ENST00000652379.1:25317|877
DFNEGSFGHILILW
>FUSION-ENST00000579957.1:25172-ENST00000584516.5:17446|56
GFQCQAGSISLDSSFRPRSFPASRK
>FUSION-ENST00000486739.1:30523-ENST00000476851.1:111065|612
TQRPAENRRDEMTEAGR
>FUSION-ENST00000486739.1:30523-ENST00000476851.1:111065|1568
RFAAGLQTARAAAGPAPGAVGLR
[truncated: 125,526 more chars]
