# Supplementary material for: Identification of non-canonical peptides with moPepGen
Source: Nat Biotechnol. 2025 Jun 16;44(4):568–73. doi: 10.1038/s41587-025-02701-0 (PMC12680078; doi:10.1038/s41587-025-02701-0)
Supplement: Supplementary file 4 — Supplementary Data: Cancer cell line variant peptide database. Custom peptide database FASTA file for each of the 376 cell lines from the Cancer Cell Line Encyclopedia with proteomics characterization or used in the reference channel. Variant peptide FASTA files were produced by moPepGen as the result of cell-line-specific publicly available mutations and fusions. [file 41587_2025_2701_MOESM4_ESM.zip › ACH-000198.fasta]

>ENST00000471038.6|SNV-8406-G-A|12
MYFSIDSPDSLENIPEK
>FUSION-ENST00000438850.1:715-ENST00000540425.1:26739|2
MSDHSEGLEIPCLQVAGIDFLLN
>ENST00000471665.1|SNV-9695-C-G|5
NIKLTDFGFSCQVEPGER
>ENST00000373289.4|SNV-14567-C-A|3
VASLSDSYLDQTSSASSMSFRTK
>ENST00000488285.1|SNV-14567-C-A|4
MSFRTKGTSETEMSAICQEYR
>ENST00000430479.6|SNV-81776-G-A|4
GPRQFYDDTCVIPEKFDGDIK
>ENST00000498553.5|SNV-7849-C-T|3
LAHLSPWCPWLWR
>ENST00000535784.6|SNV-47608-A-C|2
HLYWIQK
>ENST00000336219.4|SNV-9275-T-G|1
QSLLDMALVKLQLCHMLVEPNLCR
>ENST00000475235.1|SNV-6057-G-A|4
RELGSCPLALSGMETGPFRL
>ENST00000633794.1|SNV-109613-T-G|3
QRKVLAAGSSLEEGGEFDDLGSALR
>ENST00000265036.10|SNV-52672-C-T|2
FPPSLPLKPYPKKPPNQK
>ENST00000481806.1|SNV-48110-C-G|9
VILIELEKIEDYTVMPESIQYIKEK
>ENST00000498553.5|SNV-7849-C-T|8
MTPTWTWRVCGDGGAGR
>ENST00000519001.1|SNV-24221-G-A|5
RMLLIKK
>ENST00000510626.5|SNV-170681-A-G|3
MSSSPSCLRSRRPTGAS
>ENST00000642825.1|SNV-417570-G-A|6
CFICRLRCLLDNSSGFLAMNFQEK
>ENST00000431427.1|SNV-945-G-A|1
MMPSHSSGFQLINGLSQT
>ENST00000298832.14|SNV-141936-G-A|2
QLALLERR
>ENST00000436404.6|SNV-50793-C-A|1
ILMKDNLIDEELARAGADPK
>ENST00000297875.7|MNV-100117-TTCTCCATA-T|1
VSGEILQLLLQNWWAVHFCQELQK
>ENST00000369073.3|SNV-46373-T-G|1
AVLQSFWIRSRESSSQK
>ENST00000535768.1|SNV-29244-G-A|9
WEKKGLLGDR
>ENST00000297954.8|SNV-123507-G-C|2
NGTFTDDLHK
>ENST00000635884.1|SNV-244665-C-T|3
QQREPVVHRLPRPGR
>ENST00000513120.2|SNV-47437-C-G|1
NPEGYEVAAAEGAGYNGWTSGR
>ENST00000430479.6|SNV-81776-G-A|6
TEGCMFEKGPRQFYDDTCVIPEK
>ENST00000339474.9|SNV-59996-A-T|2
TENYINVSTEAQSEQKEK
>ENST00000512701.6|SNV-103533-G-T|1
AALTFLQDENMINFIKGGLKIR
>ENST00000342992.10|SNV-296460-G-A|2
HQRYYHTLIK
>ENST00000498553.5|SNV-7849-C-T|5
VCGDGGAGRLAHLSPWCPWLWR
>ENST00000300128.9|INDEL-17267-T-TT|3
ELEQFSIWNFFFLLFK
>ENST00000395184.6|SNV-467001-G-C|1
LAPMLVEQSVDFIRQRGLK
>ENST00000490928.1|SNV-10734-C-T|2
HQKSCKFSILTS
>FUSION-ENST00000578649.1:1561-ENST00000430157.6:3173|28
SRPCTWSCV
>ENST00000473074.1|SNV-4407-G-A|8
MYFSIDSPDSLGEGIGGRGLR
>ENST00000155674.9|SNV-27073-C-G|1
QQQPSASQSCISIVVCTGVYNPR
>FUSION-ENST00000603296.5:20333-ENST00000354384.5:12912|36
LEADVSVPHTGENCSPR
>FUSION-ENST00000578649.1:1561-ENST00000430157.6:3173|39
MAVLFLTTTSR
>ENST00000344204.9|SNV-244285-C-A|6
TSLEKALGISSDSK
>ENST00000284509.11|SNV-284604-T-C|3
NDLPELACMCK
>ENST00000498128.1|SNV-33437-G-A|5
SQRSGGGTRNHR
>ENST00000367811.8|SNV-44688-C-T|2
NHRIFLKR
>ENST00000472647.5|SNV-44688-C-T|4
HDVKNHRIFLK
>ENST00000395184.6|SNV-467001-G-C|6
RYGNRLAPMLVEQSVDFIR
>ENST00000547270.1|SNV-1072-C-T|3
VRADHKADSWTLC
>ENST00000517599.5|SNV-39914-C-T|3
TCRRSPSILPSATWTPLASR
>ENST00000301810.11|SNV-11566-C-T|2
LRLPSEK
>FUSION-ENST00000382740.3:261-ENST00000562833.2:34823|3
FLRSQPWIRR
>ENST00000354624.6|SNV-27157-C-T|1
SANLCVAALAAILTRLRENK
>ENST00000641156.1|SNV-4885-A-T|1
QGIQNLL
>ENST00000347644.8|INDEL-12905-C-CA|6
DPGCGRKHLCGYDR
>FUSION-ENST00000578649.1:1561-ENST00000430157.6:3173|38
AVLFLTTTSR
>FUSION-ENST00000613411.4:8574-ENST00000561736.1:1371|5
SGDSHRRGFCSGDSGGPLVCK
>ENST00000409359.6|SNV-94327-C-A|6
QAHVERRLHIGAVQK
>ENST00000275053.8|MNV-131436-TTCTGTGTTT-T|2
ACQVGSEEEPSSQLTR
>ENST00000533341.3|SNV-72727-G-A|1
EYSESSSSLRIFTAQS
>ENST00000647989.1|SNV-591692-T-C|4
LSYHSIR
>ENST00000481053.5|SNV-6462-A-G|4
MAHPGGPGSSHSPRTWR
>ENST00000272134.5|SNV-24545-C-G|1
QCIASETDSLPMIVSMKEGGR
>ENST00000380394.9|SNV-631-T-A|2
LNISIPATGCQKLIEVDDER
>ENST00000463049.5|SNV-32931-C-T|14
MKEMMSLIVEEPFWLLSLDLKMR
>ENST00000360467.7|SNV-144619-C-A|1
GPPGPPGIPGPPGPDGFLFGLKGAK
>ENST00000399138.5|SNV-1680-G-A|1
LYPPGDVDEIPEWVHQLMIQK
>ENST00000463049.5|SNV-32931-C-T|16
MKEMMSLIVEEPFWLLSLDLK
>ENST00000300870.15|MNV-41050-CTAAA-C|5
QVSTLVTEMFLLERKIIIAIILK
>ENST00000502537.1|SNV-467001-G-C|4
MLVEQSVDFIRQR
>ENST00000300870.15|MNV-41050-CTAAA-C|1
IIIAIILKKP
>ENST00000262352.8|SNV-75619-G-T|1
NMFPENLVQACFHQYKTKR
>ENST00000308744.10|SNV-115819-A-G|2
ARPMEAYALK
>ENST00000379834.7|SNV-11188-T-G|3
RILFKMLTR
>ENST00000359171.8|MNV-29192-CAG-C|3
HQHWDSIWNRNR
>ENST00000510970.1|SNV-60493-A-G|2
KEVPIFMM
>FUSION-ENST00000578649.1:1561-ENST00000430157.6:3173|36
AVLFLTTTSRR
>ENST00000359171.8|MNV-29192-CAG-C|9
HQHHGIIWSNPSLTAWR
>ENST00000555422.5|SNV-141936-G-A|4
VLPSRQLALLERR
>ENST00000440973.5|SNV-185945-G-T|3
EILASTNDK
>ENST00000635736.1|SNV-72727-G-A|3
ERKEYSESSSQQSSQQSSHDDDSSR
>ENST00000460290.5|SNV-6462-A-G|8
APTWKMAHPGGPGSSHSPR
>ENST00000487125.1|SNV-13132-C-T|4
MERKFSPWIGGSILASLGTF
>ENST00000588255.1|SNV-114949-A-G|8
LEPPHSMNSSGRSIISSLVRR
>ENST00000502732.6|INDEL-120926-A-AA|6
SQVIAQR
>ENST00000378126.4|SNV-1893-G-T|3
VGGTGGAVSELVPRSLGSGQVVAK
>ENST00000355105.8|SNV-33437-G-A|3
SGGGTRNHRHWNGSFHSR
>ENST00000498128.1|SNV-33437-G-A|7
SQRSGGGTR
>ENST00000335044.6|SNV-47835-G-A|1
EDDQDKFSQLQQR
>ENST00000498553.5|SNV-7849-C-T|1
LAHLSPWCPWLWRTRLGVR
>ENST00000513610.6|SNV-171894-C-A|2
SMFLRGEEILTPLNVQQEVDSR
>ENST00000442506.5|SNV-268635-C-T|4
MVTRHVTRHEHEAWSEDLISLTK
>ENST00000359171.8|MNV-29192-CAG-C|8
HQHHGIIWSNPSLTAWRSFWDSYK
>ENST00000421745.6|SNV-44222-C-G|3
HSPNCPFVKGEHTQNVPLSVTLAR
>ENST00000264951.8|INDEL-44298-T-TT|6
WCSSIPAKQSWRK
>ENST00000233242.5|SNV-40864-A-G|3
ESDEETQIKVNWEEEAASGLLTSLR
>ENST00000460155.1|SNV-99648-C-T|5
YFVKALTSAFLVCVGSSPFCK
>ENST00000489226.5|SNV-14567-C-A|3
GAFGTPFLVRTK
>ENST00000462525.1|SNV-33966-C-T|11
PTAWLSMCEFTQPR
>ENST00000395184.6|SNV-467001-G-C|3
LAPMLVEQSVDFIR
>ENST00000471038.6|SNV-8406-G-A|3
SSSCTSPSTALTAWKTFLR
>ENST00000668726.1|SNV-118675-A-G|13
HTEKEHR
>ENST00000506603.5|SNV-54063-A-G|5
ESFFNTIEENCSK
>ENST00000395734.7|SNV-222022-G-C|4
HVPGGRNVQIQNKK
>ENST00000476571.1|SNV-551456-C-G|3
CLLSACIWR
>ENST00000462668.5|SNV-31847-A-G|3
MLFKKVHLVLS
>ENST00000395734.7|SNV-222022-G-C|5
HVPGGRNVQIQNK
>ENST00000298832.14|SNV-141936-G-A|3
QLALLER
>ENST00000298832.14|SNV-141936-G-A|1
QLALLERRR
>ENST00000273352.8|SNV-85343-C-T|2
LLETFPSTEEITLSESDNAK
>ENST00000316399.10|SNV-552667-G-A|2
GTPESLAEKEQQLSTMITQLISLR
>ENST00000403303.5|SNV-214298-A-G|1
LTQGEVAAGVVLQKK
>ENST00000513024.5|SNV-259737-G-A|2
SNQTAYIPAPLRK
>ENST00000369947.5|SNV-1004-G-A|2
LMTARER
>ENST00000638850.1|INDEL-9899-T-TT|2
RWQRASSW
>ENST00000469762.5|SNV-31847-A-G|3
VIQENEHALQKGALSIKLK
>ENST00000310914.10|SNV-8196-C-T|6
RRQAVLEAFSR
>ENST00000647989.1|SNV-591692-T-C|9
HSECIYRVTMEKLSYHSIR
>ENST00000647989.1|SNV-591692-T-C|6
EKLSYHSIR
>ENST00000424728.6|SNV-53441-G-T|1
LILDAVSSDMFNEMESEGVGIETYR
>ENST00000360822.7|SNV-173075-G-A|2
LKEQLARGTEK
>ENST00000272134.5|SNV-24545-C-G|2
QCIASETDSLPMIVSMK
>ENST00000668726.1|SNV-118675-A-G|2
VVAKCIQRK
>ENST00000399322.7|SNV-400561-G-A|1
GDPVPYSIINNYFSISVDASIAHR
>ENST00000598234.6|SNV-70370-C-T|3
VQYNGRPLFVAGGQWKDTSRAILWK
>ENST00000477497.1|SNV-23362-G-A|5
MKAFQDLFLRALK
>ENST00000517956.5|SNV-274-G-A|3
FLDKKSGSFVSDLSSYCNK
>ENST00000253925.11|INDEL-66694-C-CA|2
EVESAKKAVR
>ENST00000481806.1|SNV-48110-C-G|6
MPESIQYIKEK
>ENST00000369947.5|SNV-1004-G-A|4
KKLMTAR
>ENST00000502537.1|SNV-467001-G-C|1
LVEQSVDFIRQRGLK
>ENST00000262043.8|SNV-49459-A-C|3
IVAATYEVIHSK
>ENST00000339474.9|SNV-59996-A-T|3
TENYINVSTEAQSEQK
>ENST00000368585.3|SNV-13153-G-A|1
ALLTVQLDKRQR
>ENST00000240499.8|SNV-35381-A-T|1
HKIIHTGE
>ENST00000305631.7|SNV-10360-C-A|1
LLWLVLQPFLYSLRPLCVHPKAVTR
>ENST00000347644.8|INDEL-12905-C-CA|4
KHLCGYDRGTSAHPSLPWGHDTL
>ENST00000374888.2|SNV-2702-G-A|2
AEWNVHPDSDFFR
>ENST00000284987.6|SNV-34093-T-G|3
KKYYSTSSHGNWGSWGSWGQCAR
>ENST00000379834.7|SNV-11188-T-G|4
TRRILFK
>ENST00000262450.8|SNV-67398-T-C|2
GDSPELRPDDTK
>ENST00000322563.8|SNV-16024-G-A|2
ACTSGDLPGCSCGPVPGEPPGPRNR
>ENST00000465459.2|SNV-2289-A-G|1
HHPVSDHEATLR
>ENST00000517599.5|SNV-39914-C-T|2
RSPSILPSATWTPLASR
>ENST00000502732.6|INDEL-120926-A-AA|5
SQVIAQRSHSSSSQNTLWGSSHYR
>ENST00000309447.6|SNV-199525-C-A|2
EMHTILEDYFLGVWSGGRR
>ENST00000376718.8|SNV-59549-C-A|2
EIIQEAPELITEQLAHRLR
>ENST00000461999.1|INDEL-9899-T-TT|2
MIPFFFHHFGIALPQLVSRPVDK
>ENST00000634764.1|SNV-1303341-A-G|4
AQPTQPER
>ENST00000644971.2|SNV-17918-C-T|1
TLCSLYGVFDLSR
>ENST00000372299.4|SNV-11761-G-C|1
SDELRPHMRVHTRYRPYK
>ENST00000275053.8|MNV-131436-TTCTGTGTTT-T|1
ACQVGSEEEPSSQLTRQFIQDYGMR
>ENST00000321105.10|SNV-36989-G-A|2
EDPNRGR
>ENST00000360467.7|SNV-144619-C-A|2
GPPGPPGIPGPPGPDGFLFGLK
>ENST00000623527.4|SNV-17858-C-T|1
TMVLGTLVK
>FUSION-ENST00000466801.5:5622-ENST00000322723.9:22077|5
LWRLHQPK
>ENST00000421745.6|SNV-44222-C-G|1
SPAQFPCTDGTDR
>ENST00000510626.5|SNV-170681-A-G|1
SRRPTGAS
>ENST00000462525.1|SNV-33966-C-T|7
PTAWLSMCEFTQPRHWSCSRQTR
>ENST00000440973.5|SNV-185945-G-T|6
RQGGREILASTNDK
>ENST00000502732.6|INDEL-120926-A-AA|1
GGSGWSGSCPQG
>ENST00000355485.7|SNV-49279-G-T|2
DGIVFFLKCLDFSLVVNVK
>ENST00000507166.5|SNV-912685-G-T|1
LSADSGYIIPLPDIDPVPE
>ENST00000347644.8|INDEL-12905-C-CA|2
HLCGYDRGTSAHPSLPWGHDTL
>ENST00000477355.5|SNV-176775-C-T|5
MTSARAMTSSPSTVLHSSAP
>ENST00000344204.9|SNV-244285-C-A|1
KSSKSLQLDIIPASIPGSEVK
>ENST00000460155.1|SNV-99648-C-T|4
YFVKALTSAFLVCVGSSPFCKNFLR
>ENST00000506359.1|SNV-115819-A-G|4
LSSSSSAKKEQGLWK
>ENST00000518659.5|SNV-963093-C-G|1
TNLGHDLQYFYSDLHNPTR
>ENST00000262367.10|SNV-140203-C-T|3
RLQTTRLGNHLED
>ENST00000344204.9|SNV-244285-C-A|4
ALGISSDSK
>ENST00000483412.5|SNV-173075-G-A|4
NQQHSAEQAQGTAGKGDR
>ENST00000471038.6|SNV-8406-G-A|11
YFSIDSPDSLENIPEK
>ENST00000668726.1|SNV-118675-A-G|11
HTEKEHRQEVLLLC
>FUSION-ENST00000613411.4:8574-ENST00000561736.1:1371|3
GFCSGDSGGPLVCK
>ENST00000276297.9|SNV-506188-C-T|3
LTALLEKYTLSNKHGFSWAVPK
>ENST00000447459.7|SNV-256222-C-A|1
YTARHQPHMADSWPR
>ENST00000265018.4|SNV-146558-G-A|3
QLTEERRFHYAAFPSAMSHQNR
>ENST00000481806.1|SNV-48110-C-G|1
EKHGAIRWHGDFTEQSQCMK
>ENST00000274963.13|SNV-22310-G-A|2
GWCVIPRDDPLVLYVYAAPQDMK
>ENST00000611284.4|SNV-272035-G-T|3
LSGEQLVNK
>ENST00000284987.6|SNV-34093-T-G|2
KYYSTSSHGNWGSWGSWGQCAR
>FUSION-ENST00000466801.5:5622-ENST00000322723.9:22077|15
ASGQLKMMRMTMTMR
>ENST00000421285.3|SNV-11238-G-T|2
EEEMKLK
>FUSION-ENST00000466801.5:5622-ENST00000322723.9:22077|6
KLWRLHQPK
>ENST00000496841.5|SNV-93896-G-A|6
TPPSWPSRRGTCWSSQK
>ENST00000496841.5|SNV-93896-G-A|3
GTCWSSQK
>ENST00000323662.9|SNV-8420-C-T|2
TLDGPIRMLKLPLPR
>ENST00000481084.5|INDEL-9899-T-TT|6
MIPFFFHHFGIALPQLVPITGVCGR
>ENST00000555122.1|SNV-27930-G-T|3
MPSFVVSAPGKSIEASVDVSEPK
>ENST00000472931.6|SNV-81776-G-A|6
FEKGPRQFYDDTCVIPEK
>ENST00000295213.9|SNV-25577-C-T|3
VRRPFPNRSK
>ENST00000320955.8|SNV-14253-C-A|4
GLWAEVSSSAEK
>ENST00000451557.5|INDEL-33965-T-TT|3
TWASVHLHSFFCSWNPAGGFDR
>ENST00000451557.5|INDEL-33965-T-TT|4
SRTWASVHLHSFFCSWNPAGGFDR
>ENST00000446378.3|SNV-54063-A-G|3
IEAFVSEMESFFNTIEENCSK
>ENST00000546323.5|SNV-5809-C-T|1
LEEENHEAATCLEDVVY
>ENST00000248437.9|SNV-27175-G-T|1
LISQIFSSITASLR
>ENST00000296028.4|SNV-846-G-T|6
DGRKIFLDPDAPR
>ENST00000523387.5|SNV-1807031-G-T|1
EDHSYGGLGNSDPSDQFCH
>ENST00000477497.1|SNV-23362-G-A|4
KAFQDLFLRALK
>ENST00000530179.1|INDEL-4836-T-TT|3
HREKVNQAFGE
>ENST00000316300.10|SNV-64728-C-T|2
GTYSTTVTGRTCQAWSFMTPHQHSR
>ENST00000538682.5|SNV-29244-G-A|9
MQLEFVSGK
>ENST00000466387.5|SNV-1234333-G-C|4
EVKEYPQVFR
>ENST00000430479.6|SNV-81776-G-A|2
QFYDDTCVIPEKFDGDIK
>ENST00000368585.3|SNV-13153-G-A|2
ALLTVQLDKR
>ENST00000298317.9|SNV-738-G-T|3
QLQRVHPNVLAKALTLGILHQDK
>ENST00000558977.1|SNV-219030-G-A|13
VMGIIFMYLRLCPHILDR
>ENST00000674083.1|SNV-556313-A-T|2
GLSRFTTYEYMLFVHYSVGFTPSR
>ENST00000261574.10|SNV-49347-T-A|3
QLHSIMVLK
>ENST00000483629.5|SNV-31262-G-A|1
LENRMQPVW
>ENST00000463049.5|SNV-32931-C-T|1
SLIVEEPFWLLSLDLKMRI
>ENST00000436404.6|SNV-50793-C-A|2
ILMKDNLIDEELAR
>ENST00000356476.3|SNV-430-C-A|1
RISGERA
>ENST00000640939.1|SNV-72727-G-A|2
ERKEYSESR
>ENST00000378116.9|SNV-157960-G-A|1
SAQKGRGDALSLQQNYPPVQEHQQK
>ENST00000382533.8|SNV-6680-G-A|6
VKKIGSTMSGR
>ENST00000529906.5|INDEL-4836-T-TT|6
EKVNQAFGVDVGDYVRECHTMQLHR
>ENST00000394329.8|SNV-133803-C-G|1
EQTFMFPENQAVSSLVTTITGSSLR
>ENST00000635884.1|SNV-244665-C-T|4
QQREPVVHR
>ENST00000481806.1|SNV-48110-C-G|2
EKHGAIR
>ENST00000262450.8|SNV-67398-T-C|5
ILDKLELSLIHSRGDSPELRPDDTK
>ENST00000462525.1|SNV-33966-C-T|10
MPTAWLSMCEFTQPRHWSCSR
>ENST00000461999.1|INDEL-9899-T-TT|1
IPFFFHHFGIALPQLVSRPVDK
>ENST00000247930.5|SNV-28652-C-G|1
AKSPSSGSGGGGPKPYK
>ENST00000519001.1|SNV-24221-G-A|3
LLIKKITLSPFLLIGILFPR
>ENST00000254719.10|SNV-50971-G-A|1
SLSVLSSSTIIANPDIPETYKLR
>ENST00000558977.1|SNV-219030-G-A|18
MNAPHPIHIGCTQTMVMGIIFMYLR
>ENST00000452825.7|SNV-23762-G-T|1
YCVFSHEELICNMAACPEK
>ENST00000502537.1|SNV-467001-G-C|6
MLVEQSVDFIR
>ENST00000233242.5|SNV-40864-A-G|1
VNWEEEAASGLLTSLRDNVPK
>ENST00000321105.10|SNV-36989-G-A|1
EDPNRGRQFFK
>ENST00000306928.6|SNV-8200-G-A|3
RIHSLQR
>ENST00000637788.1|SNV-86895-G-A|3
MLRENTLVTLANISGQLDLSPYPK
>ENST00000481506.1|SNV-85343-C-T|1
PFRVLRK
>ENST00000535768.1|SNV-29244-G-A|11
QLECEYHAGGKGGRWEK
>ENST00000261425.7|SNV-51754-G-A|1
QPMLQSPRTKPRK
>ENST00000538682.5|SNV-29244-G-A|1
PLAIADAAGVCLRQGS
>ENST00000303538.13|SNV-139749-G-A|3
INSDQATQGNISSDR
>ENST00000526273.1|SNV-11624-C-T|4
MRLRSPSPTTPSLGR
>ENST00000380394.9|SNV-631-T-A|7
MKLNISIPATGCQK
>ENST00000281772.14|INDEL-148454-A-AA|1
TFGLGLTNVKKK
>ENST00000506603.5|SNV-54063-A-G|1
ESFFNTIEENCSKNEKR
>ENST00000502732.6|INDEL-120926-A-AA|10
GKCCSKQGETK
>ENST00000558977.1|SNV-219030-G-A|8
MGIIFMYLRLCPHILDR
>ENST00000463049.5|SNV-32931-C-T|8
MSLIVEEPFWLLSLDLK
>ENST00000475235.1|SNV-6057-G-A|3
ELGSCPLALSGMETGPFRL
>ENST00000502537.1|SNV-467001-G-C|13
DMGTVWLRCWWSSPWTLSDKGG
>ENST00000513610.6|SNV-171894-C-A|1
GEEILTPLNVQQEVDSR
>ENST00000261170.5|SNV-55486-C-T|3
EIFYTLSCR
>ENST00000462525.1|SNV-33966-C-T|12
MPTAWLSMCEFTQPR
>ENST00000446378.3|SNV-54063-A-G|2
IEAFVSEMESFFNTIEENCSKNEK
>ENST00000409993.6|INDEL-9899-T-TT|1
EPPAGDSTPE
>ENST00000380394.9|SNV-631-T-A|4
KLNISIPATGCQKLIEVDDER
>ENST00000535768.1|SNV-29244-G-A|4
GRGGLWGSLECLSL
>ENST00000462525.1|SNV-33966-C-T|1
CEFTQPRHWSCSRQTR
>ENST00000280665.11|INDEL-49001-A-AA|3
TCSEPKKDNQFLCHL
>ENST00000489226.5|SNV-14567-C-A|5
AGAAGLMGAFGTPFLVRTK
>ENST00000229238.5|SNV-730-G-A|6
MAGNLLSGTGR
>ENST00000548855.5|SNV-23126-C-T|6
MLPRQSIASCFAQGWCTACR
>ENST00000382533.8|SNV-6680-G-A|5
KIGSTMSGR
>ENST00000256999.7|SNV-37371-C-A|3
SFGTLKKEGWR
>ENST00000273353.4|SNV-18836-G-A|3
MDLSDLGEAAAFLRK
>ENST00000546312.5|SNV-29244-G-A|4
MQLECEYHAGGKGG
>ENST00000519589.1|SNV-351803-C-T|1
PLSSTGDGISDLVWTPSNKPI
>ENST00000306928.6|SNV-8200-G-A|4
DVRRIHSLQR
>ENST00000463049.5|SNV-32931-C-T|12
EMMSLIVEEPFWLLSLDLK
>ENST00000207549.8|SNV-10376-C-T|3
TGVCTLAEQLEVGIAK
>ENST00000497100.5|SNV-23762-G-T|2
SLSAIWLPAQR
>ENST00000409719.1|SNV-2101-C-T|3
RFLQCAEQVQLPRSPATVEVR
>ENST00000497100.5|SNV-23762-G-T|3
RSLSAIWLPAQRS
>ENST00000530179.1|INDEL-4836-T-TT|1
VNQAFGE
>ENST00000481053.5|SNV-6462-A-G|6
MAHPGGPGSSHSPR
>ENST00000296028.4|SNV-846-G-T|5
KIFLDPDAPR
>ENST00000324913.9|SNV-2101-C-T|1
FLQCAEQVQLPRSPATVEAQPLPAS
>ENST00000524233.1|SNV-67399-A-G|1
FNSWHCYSCSDYWHSCVCGPQGK
>ENST00000343257.7|SNV-26011-A-G|1
LPYLPGLGWNQLSKYTIFVEDIMVR
>ENST00000360655.8|SNV-583139-G-T|5
SSKISSFIPK
>ENST00000533415.5|SNV-19492-G-A|2
KAMMILLLSLVIQLALLFHC
>ENST00000535784.6|SNV-47608-A-C|SNV-47585-C-A|2
EPIVMKHLYWIQK
>ENST00000513120.2|SNV-47437-C-G|2
MNPEGYEVAAAEGAGYNGWTSGR
>ENST00000638850.1|INDEL-9899-T-TT|1
WQRASSW
>ENST00000360822.7|SNV-173075-G-A|1
EQLARGTEK
>ENST00000393375.5|SNV-5707-G-A|2
LFVIDALYSNNISK
>ENST00000588255.1|SNV-114949-A-G|3
SIISSLVR
>ENST00000378116.9|SNV-157960-G-A|3
NGSNDASLDSGVDMNEPKSAQK
>ENST00000452276.5|SNV-26836-G-T|1
FVSASYDIRGNFLK
>ENST00000265437.9|SNV-269702-G-A|1
IPPAPQSQHFQN
>ENST00000316399.10|SNV-552667-G-A|1
EQQLSTMITQLISLR
>ENST00000529906.5|INDEL-4836-T-TT|2
ECHTMQLHRDSIWK
>ENST00000369073.3|SNV-46373-T-G|5
MELVLRAVLQSFWIRSR
>ENST00000641156.1|SNV-4885-A-T|3
TKEIKQGIQNLL
>ENST00000529441.5|SNV-10044-G-A|5
SSVEEDDYNTLTDIDSDK
>ENST00000409359.6|SNV-94327-C-A|1
LHIGAVQKDGVKCWR
>ENST00000514044.5|SNV-2600-A-T|1
FFESLFACNICPYVVLDGGCDISVK
>ENST00000489052.5|SNV-2101-C-T|3
RFLQCAEQVQLPRSPATVE
>ENST00000347644.8|INDEL-12905-C-CA|3
HLCGYDR
>ENST00000538682.5|SNV-29244-G-A|7
APDFLLAGSTSPTLPADALHPAR
>ENST00000268459.6|SNV-77111-A-G|3
KQLKFEELQCDVSVEEDSR
>FUSION-ENST00000382740.3:261-ENST00000562833.2:34823|5
FLRSQPWIR
>ENST00000502537.1|SNV-467001-G-C|8
CWWSSPWTLSDK
>ENST00000651105.1|SNV-2271576-C-A|4
MPADYPWSRR
>ENST00000538682.5|SNV-29244-G-A|5
DPCFQLRG
>ENST00000344836.9|SNV-64537-C-G|3
GKKNIFESFVDYVAVEELDGDNK
>ENST00000262662.5|SNV-13462-G-A|2
GDTACDLARLYER
>ENST00000388887.7|SNV-126440-G-A|3
ADCKRTTPER
>ENST00000305631.7|SNV-10360-C-A|3
KLLWLVLQPFLYSLRPLCVHPK
>ENST00000354234.8|SNV-38377-C-A|5
CLDDIDRGTFVCIYSGRLLR
>ENST00000262043.8|SNV-49459-A-C|4
KIVAATYEVIHSKTK
>ENST00000265437.9|SNV-269702-G-A|4
SIFMRVEDELK
>ENST00000541722.5|SNV-60493-A-G|1
PDLFFANER
>ENST00000327883.11|SNV-667536-T-A|1
HQGQFYEWLPVSNDPDNPCSLK
>ENST00000382533.8|SNV-6680-G-A|7
RPGYRVKK
>ENST00000251076.9|SNV-148443-G-A|4
LAAHPLNNRMWAAVFGGDVK
>ENST00000502732.6|INDEL-120926-A-AA|2
EGPSRGGSGWSGSCPQG
>ENST00000369839.4|SNV-19643-T-C|1
VLLWDIGHGSMVGELK
>ENST00000535768.1|SNV-29244-G-A|8
KGLLGDR
>ENST00000506603.5|SNV-54063-A-G|6
MESFFNTIEENCSK
>ENST00000261170.5|SNV-55486-C-T|5
KEIFYTLSCR
>ENST00000262043.8|SNV-49459-A-C|6
QNMTTDAPKKIVAATYEVIHSK
>ENST00000251076.9|SNV-148443-G-A|1
MWAAVFGGDVKLVVKPRR
>ENST00000449352.7|SNV-16832-G-A|1
AYRTWSAPYDGERPSPEPSPFGSR
>ENST00000651105.1|SNV-2271576-C-A|5
PADYPWSR
>ENST00000301810.11|SNV-11566-C-T|1
LPSEKVNPLGGAVALGHPLGCTGAR
>ENST00000672795.1|SNV-35864-A-C|2
SCETHCSVKIPFPR
>ENST00000482924.1|MNV-17588-ATAGA-A|7
KCVAFVYCGRVYHSSR
>ENST00000504691.1|MNV-274912-GGAAGT-G|2
AFGGKGR
>ENST00000409359.6|SNV-94327-C-A|3
LHIGAVQK
>ENST00000558977.1|SNV-219030-G-A|1
YLRLCPHILDRLQR
>ENST00000610553.1|SNV-31262-G-A|1
LENRMQPV
>ENST00000347644.8|INDEL-12905-C-CA|1
GTSAHPSLPWGHDTL
>ENST00000312988.9|SNV-6541-G-A|2
EDLAALKK
>FUSION-ENST00000569282.2:949-ENST00000411546.3:46693|1
GETAASETQLGS
>ENST00000514790.1|MNV-131436-TTCTGTGTTT-T|2
VKACQVGSEEEPSSQLTR
>ENST00000321394.12|SNV-9980-G-A|1
SLLVIPNTLTVNAAQDSTDLVAKLR
>ENST00000380394.9|SNV-631-T-A|6
KLNISIPATGCQK
>ENST00000360655.8|SNV-583139-G-T|4
SSKISSFIPKGGK
>ENST00000330634.11|SNV-23362-G-A|1
AFQDLFLRALKENK
>ENST00000372856.7|INDEL-13105-T-TGCTGCTGCT|4
VGVPTAVQNLAPRAAVAAAAAAAPR
>ENST00000486166.1|SNV-11645-G-T|3
MPQNPHIIATKTPSSYVLVFDYTK
>ENST00000542839.1|SNV-26590-G-A|3
MTRMSCR
>ENST00000591616.1|SNV-10376-C-T|1
TGVCTLAEQ
>FUSION-ENST00000578649.1:1561-ENST00000430157.6:3173|41
TNFVLSDLAL
>ENST00000298832.14|SNV-141936-G-A|6
ASNNLQHSLRMVLPSRQLALLER
>ENST00000471665.1|SNV-9695-C-G|6
MNIKLTDFGFSCQVEPGER
>ENST00000560479.3|SNV-284604-T-C|2
ISQNLLACVR
>ENST00000393375.5|SNV-5707-G-A|1
LFVIDALYSNNISKENCVFR
>ENST00000559814.5|SNV-169572-C-T|5
CPRAWSWLPCGQRAPCQR
>ENST00000262450.8|SNV-67398-T-C|1
GDSPELRPDDTKAEEK
>ENST00000267842.10|SNV-51786-C-T|2
KLFQHIADYLPSYARPWFLR
>ENST00000462525.1|SNV-33966-C-T|9
PTAWLSMCEFTQPRHWSCSR
>ENST00000296028.4|SNV-846-G-T|3
IFLDPDAPR
>ENST00000261800.5|SNV-23663-C-T|2
KLTIRASDGLY
>FUSION-ENST00000578649.1:1561-ENST00000430157.6:3173|8
AALFLTTTSRRSRPCTWSCV
>FUSION-ENST00000382740.3:261-ENST00000562833.2:34823|1
SQPWIRRLLK
>ENST00000560479.3|SNV-284604-T-C|5
SRMISQNLLACVRL
>ENST00000547270.1|SNV-1072-C-T|1
ADSWTLC
>ENST00000525456.5|INDEL-9899-T-TT|3
IPFFFHHFGIALPQLTQYQDR
>ENST00000316399.10|SNV-692966-G-A|2
AIQEAQKMR
>ENST00000371732.10|SNV-6462-A-G|3
RSRELSLPQDLEDTQLSDK
>ENST00000481053.5|SNV-6462-A-G|5
AHPGGPGSSHSPR
>ENST00000507385.1|SNV-41088-G-A|2
MPGMNTLGPSNSSC
>ENST00000475440.1|SNV-417570-G-A|5
CLLDNSSGFLAMNFQEKLKYLHG
>ENST00000511027.1|SNV-41088-G-A|4
QLPTAGWTVHRVLCCHAR
>ENST00000310914.10|SNV-8196-C-T|2
QAVLEAFSRK
>ENST00000600877.1|SNV-70370-C-T|2
THLGPSCGSGK
>ENST00000502537.1|SNV-467001-G-C|5
LVEQSVDFIR
>ENST00000514790.1|MNV-131436-TTCTGTGTTT-T|3
MVKACQVGSEEEPSSQLTR
>ENST00000342992.10|SNV-296460-G-A|1
HQRYYHTLIKK
>ENST00000614459.4|SNV-32931-C-T|5
RTILAPVVRPK
>FUSION-ENST00000466801.5:5622-ENST00000322723.9:22077|9
RMTMTMRK
>ENST00000265036.10|SNV-52672-C-T|1
FPPSLPLKPYPKKPPNQKDVIK
>ENST00000274963.13|SNV-22310-G-A|1
DDPLVLYVYAAPQDMK
>FUSION-ENST00000578649.1:1561-ENST00000430157.6:3173|44
ESCGFGFVFSLPNTVLR
>ENST00000475440.1|SNV-417570-G-A|4
MNFQEKLK
>ENST00000487555.5|SNV-27983-G-A|4
VPADAAMLPVQAVVPRSLHPVPQ
>ENST00000300870.15|MNV-41050-CTAAA-C|3
KIIIAIILKKP
>ENST00000436404.6|SNV-50793-C-A|3
KILMKDNLIDEELAR
>ENST00000381196.8|SNV-2271576-C-A|3
LVNIMPYESTRVCLQTIR
>ENST00000462525.1|SNV-33966-C-T|5
CEFTQPR
>ENST00000634764.1|SNV-1303341-A-G|6
TLTPVSRAQPTQPER
>ENST00000328557.5|SNV-20953-A-G|1
FLDVSQNQFQYLPDGFLRK
>ENST00000284509.11|SNV-284604-T-C|1
NDLPELACMCKTVICCRVTPLQK
>ENST00000388887.7|SNV-126440-G-A|2
RTTPERR
>ENST00000359171.8|MNV-29192-CAG-C|2
NRSLWADQYWIWCCWFDPVWQ
>ENST00000529441.5|SNV-10044-G-A|1
SSVEEDDYNTLTDIDSDKNVIRTK
>ENST00000299308.7|SNV-467193-C-A|3
STTPQYPMEGK
>ENST00000555422.5|SNV-141936-G-A|5
VLPSRQLALLER
>ENST00000284509.11|SNV-284604-T-C|2
NDLPELACMCKTVICCR
>ENST00000462525.1|SNV-33966-C-T|4
MCEFTQPRHWSCSR
>ENST00000550971.5|SNV-113807-C-A|1
ASGRPLFPGSTVEDELHLILR
>ENST00000462668.5|SNV-31847-A-G|1
KVHLVLS
>ENST00000548855.5|SNV-23126-C-T|8
STQPMLPRQSIASCFAQGWCTACR
>ENST00000534069.5|SNV-3254-C-A|3
PGGPPLRTEVQHLGVYAR
>ENST00000460155.1|SNV-99648-C-T|3
ALTSAFLVCVGSSPFCK
>FUSION-ENST00000578649.1:1561-ENST00000430157.6:3173|42
MTNFVLSDLAL
>ENST00000441507.1|SNV-772-T-G|2
ILLPVLLLLLLTPPPGALAQR
>FUSION-ENST00000438850.1:715-ENST00000540425.1:26739|1
SDHSEGLEIPCLQVAGIDFLLN
>ENST00000487920.1|SNV-22310-G-A|4
TERGQWPTALSSPQDMK
>ENST00000588255.1|SNV-114949-A-G|1
SIISSLVRRGHSHK
>ENST00000481806.1|SNV-48110-C-G|4
MPESIQYIKEKHGAIR
>FUSION-ENST00000466801.5:5622-ENST00000322723.9:22077|4
LWRLHQPKER
>ENST00000558977.1|SNV-219030-G-A|16
MVMGIIFMYLR
>ENST00000575500.5|SNV-25583-C-T|2
GRTLVFQQLPGDLGGRPGSPAGS
>ENST00000513024.5|SNV-259737-G-A|3
SNQTAYIPAPLR
>ENST00000611284.4|SNV-272035-G-T|1
LSGEQLVNKYGIPSGMMPRKPAWR
>ENST00000648908.2|SNV-114949-A-G|2
ARTTTLNEQLGQIHYIFSGK
>ENST00000308744.10|SNV-115819-A-G|5
GFQEAFQLQLCQKRARPMEAYALK
>ENST00000446378.3|SNV-54063-A-G|4
SLRIEAFVSEMESFFNTIEENCSK
>ENST00000409359.6|SNV-94327-C-A|4
RLHIGAVQKDGVK
>ENST00000497100.5|SNV-23762-G-T|4
MRSLSAIWLPAQRS
>ENST00000487555.5|SNV-27983-G-A|3
MLPVQAVVPRSLHPVPQ
>ENST00000502537.1|SNV-467001-G-C|11
GTVWLRCWWSSPWTLSDK
>ENST00000502732.6|INDEL-120926-A-AA|3
SHSSSSQNTLWGSSHYREGPSR
>ENST00000378116.9|SNV-157960-G-A|2
NGSNDASLDSGVDMNEPKSAQKGR
>ENST00000487125.1|SNV-13132-C-T|3
ERKFSPWIGGSILASLGTF
>ENST00000510626.5|SNV-170681-A-G|5
MSSSPSCLRSR
>ENST00000335044.6|SNV-47835-G-A|2
IVSLREDDQDKFSQLQQR
>ENST00000647989.1|SNV-591692-T-C|8
VTMEKLSYHSIR
>ENST00000567298.5|SNV-133-G-C|1
RGAEKTAAK
>ENST00000497100.5|SNV-23762-G-T|6
MRSLSAIWLPAQR
>FUSION-ENST00000466801.5:5622-ENST00000322723.9:22077|10
RMTMTMR
>ENST00000436404.6|SNV-50793-C-A|5
ALEEKGRK
>ENST00000355105.8|SNV-33437-G-A|4
SGGGTRNHR
>ENST00000369073.3|SNV-46373-T-G|4
ELVLRAVLQSFWIRSR
>ENST00000261170.5|SNV-55486-C-T|1
EIFYTLSCRDRNEK
>ENST00000588255.1|SNV-114949-A-G|6
NSSGRSIISSLVR
>ENST00000512701.6|SNV-103533-G-T|3
AALTFLQDENMINFIK
>ENST00000631498.1|SNV-109613-T-G|4
MTWGRPCALGR
>ENST00000548855.5|SNV-23126-C-T|5
LPRQSIASCFAQGWCTACR
>ENST00000610607.4|SNV-3254-C-A|4
GSGPKMPGGPPLR
>ENST00000361301.6|SNV-4262-A-C|1
LGCANLPLHSRQKELCK
>ENST00000502537.1|SNV-467001-G-C|2
MLVEQSVDFIRQRGLK
>ENST00000510006.5|MNV-274912-GGAAGT-G|9
VQEEYWEDLEERGGLNLGNFFASRK
>ENST00000482924.1|MNV-17588-ATAGA-A|1
TSGVCFSHCQSKT
>ENST00000482257.1|SNV-2289-A-G|2
ADPPKAHVAHHPVSDHEATL
>ENST00000464020.1|SNV-269702-G-A|5
RVEDELK
>ENST00000534069.5|SNV-3254-C-A|5
PGGPPLR
>ENST00000261574.10|SNV-49347-T-A|4
SLLIPYLDNLVKQLHSIMVLK
>ENST00000379834.7|SNV-11188-T-G|1
ILFKMLTRGIITEINGCISTGK
>ENST00000519001.1|SNV-24221-G-A|4
MLLIKKITLSPFLLIGILFPR
>ENST00000558977.1|SNV-219030-G-A|4
MYLRLCPHILDR
>ENST00000555122.1|SNV-27930-G-T|1
PSFVVSAPGKSIEASVDVSEPK
>ENST00000247930.5|SNV-28652-C-G|5
GPTFNPKHALKPR
>ENST00000409993.6|INDEL-9899-T-TT|2
GGREPPAGDSTPE
>ENST00000600877.1|SNV-70370-C-T|3
CLWQAGSGRTHLGPSCGSGKEP
>ENST00000498553.5|SNV-7849-C-T|7
TPTWTWRVCGDGGAGR
>ENST00000668726.1|SNV-118675-A-G|8
MMSMFPKVVAKCIQR
>ENST00000547270.1|SNV-1072-C-T|2
ADHKADSWTLC
>ENST00000503461.5|SNV-8589-G-A|6
HQPSRLQETHPGSAK
>ENST00000507065.5|SNV-21428-G-T|1
TLYQAASKSKDK
>ENST00000529441.5|SNV-10044-G-A|2
MSSVEEDDYNTLTDIDSDKNVIRTK
>ENST00000487817.1|SNV-10394-G-T|1
MSLLVSK
>ENST00000368445.9|SNV-4098-C-T|2
LANPAGGCPGSK
>ENST00000296028.4|SNV-846-G-T|2
IFLDPDAPRIK
>ENST00000473074.1|SNV-4407-G-A|4
MSSSCTSPSTALTAWVR
>ENST00000460012.6|SNV-262420-A-T|3
SILSGSVLSHSNLDIK
>ENST00000394329.8|SNV-176264-G-T|1
LNTPLPRNPSICSADHGR
>ENST00000400454.6|SNV-772092-C-T|1
WREQRLK
>ENST00000434735.6|SNV-20851-C-A|2
LTVLEYHDMLRK
>ENST00000381196.8|SNV-2271576-C-A|4
NRLVNIMPYESTRVCLQTIR
>ENST00000300870.15|MNV-41050-CTAAA-C|6
QVSTLVTEMFLLERK
>ENST00000324225.9|SNV-10044-G-A|1
VDSMSSVEEDDYNTLTDIDSDK
>ENST00000463049.5|SNV-32931-C-T|15
KEMMSLIVEEPFWLLSLDLK
>ENST00000559676.1|SNV-48350-G-A|2
MGWLHITSVQVEYYHI
>ENST00000567887.5|SNV-359943-G-A|1
SIDEMNNAWENLNKT
>ENST00000395184.6|SNV-467001-G-C|4
YGNRLAPMLVEQSVDFIRQR
>ENST00000262113.9|SNV-71212-G-A|1
FLRKQGPHFAEYLHWDVTEECEVR
>ENST00000477497.1|SNV-23362-G-A|7
MKAFQDLFLR
>ENST00000295213.9|SNV-28453-G-T|1
SMNVNPK
>ENST00000519589.1|SNV-351803-C-T|2
MPLSSTGDGISDLVWTPSNKPI
>ENST00000672830.1|MNV-535408-AC-A|1
GLVEEEWVIVSDEEIEEARQKAL
>ENST00000380394.9|SNV-631-T-A|3
LNISIPATGCQK
>ENST00000261574.10|SNV-49347-T-A|1
QLHSIMVLKLQELIQKGTK
>ENST00000503461.5|SNV-8589-G-A|7
MHQPSRLQETHPGSAK
>ENST00000631498.1|SNV-109613-T-G|3
TWGRPCALGR
>ENST00000436404.6|SNV-50793-C-A|4
GRKILMK
>ENST00000466387.5|SNV-1234333-G-C|2
EYPQVFR
>ENST00000347644.8|INDEL-12905-C-CA|8
LVFTNHYGHHCYRDPGCGRK
>ENST00000418587.6|SNV-9413-G-T|1
IHTGEKPYICAECGNAFSQK
>ENST00000495306.1|SNV-843-C-A|1
GYTAASPQAPEAASNTGNAER
>ENST00000300870.15|MNV-41050-CTAAA-C|4
KIIIAIILK
>ENST00000261425.7|SNV-51754-G-A|6
LIMEAMKYHLLPERQPMLQSPR
>ENST00000280665.11|INDEL-49001-A-AA|1
DNQFLCHL
>ENST00000276185.8|SNV-80280-G-A|3
TQEINLR
>ENST00000529051.5|SNV-38532-C-A|5
EERVREELPLDYHQYVVTK
>ENST00000506603.5|SNV-54063-A-G|4
MESFFNTIEENCSKNEK
>ENST00000635884.1|SNV-244665-C-T|1
EPVVHRLPRPGRR
>ENST00000642825.1|SNV-417570-G-A|3
CLLDNSSGFLAMNFQEK
>ENST00000368445.9|SNV-4098-C-T|3
MSNLRLANPAGGCPGSKGEPGR
>ENST00000321394.12|SNV-9980-G-A|2
SLLVIPNTLTVNAAQDSTDLVAK
>ENST00000535768.1|SNV-29244-G-A|3
GGLWGSLECLSL
>ENST00000529441.5|SNV-10044-G-A|3
SSVEEDDYNTLTDIDSDKNVIR
>ENST00000535768.1|SNV-29244-G-A|13
QLECEYHAGGKGGR
>ENST00000394329.8|SNV-137529-G-C|2
LALSSVLK
>ENST00000610607.4|SNV-3254-C-A|3
GSGPKMPGGPPLRTEVQHLGVYAR
>ENST00000264951.8|INDEL-44298-T-TT|2
HDVGNLSGCR
>ENST00000528946.5|SNV-3254-C-A|1
CPVVRLSGQRCNIWEFMQVQEAY
>ENST00000502537.1|SNV-467001-G-C|12
MGTVWLRCWWSSPWTLSDK
>ENST00000262450.8|SNV-67398-T-C|4
LELSLIHSRGDSPELRPDDTK
>ENST00000421285.3|SNV-11238-G-T|1
LKLLELQELVLPLVGNHEGHGK
>ENST00000466387.5|SNV-1234333-G-C|3
EVKEYPQVFREHANK
>ENST00000283943.9|INDEL-63745-A-AA|1
QKNGAGA
>ENST00000510970.1|SNV-60493-A-G|6
YKCLWKPDLFFANER
>ENST00000283943.9|INDEL-63745-A-AA|2
ANTSERQKNGAGA
>ENST00000559814.5|SNV-169572-C-T|6
MCPRAWSWLPCGQRAPCQR
>ENST00000160382.10|SNV-13132-C-T|1
FSPWIGGSILASLGTF
>ENST00000369073.3|SNV-46373-T-G|6
ELVLRAVLQSFWIR
>ENST00000160382.10|SNV-13132-C-T|2
KFSPWIGGSILASLGTF
>ENST00000536503.5|SNV-5809-C-T|2
MSGGCCLLRRHASGEDTK
>ENST00000668726.1|SNV-118675-A-G|10
EHRQEVLLLC
>ENST00000421745.6|SNV-44222-C-G|2
GEHTQNVPLSVTLAR
>ENST00000367811.8|SNV-44688-C-T|3
NHRIFLK
>ENST00000529906.5|INDEL-4836-T-TT|4
VNQAFGVDVGDYVRECHTMQLHR
>ENST00000403303.5|SNV-214298-A-G|2
LTQGEVAAGVVLQK
>FUSION-ENST00000578649.1:1561-ENST00000430157.6:3173|11
MAALFLTTTSRR
>ENST00000382533.8|SNV-6680-G-A|3
IGSTMSGR
>ENST00000471038.6|SNV-8406-G-A|7
TLMSSSCTSPSTALTAWKTFLR
>ENST00000584810.1|MNV-8396-AGAA-A|1
WTLIDIFQEENCENNWIFCNIVLR
>ENST00000229238.5|SNV-730-G-A|3
AGNLLSGTGRR
>ENST00000488285.1|SNV-14567-C-A|3
SFRTKGTSETEMSAICQEYR
>ENST00000506359.1|SNV-115819-A-G|2
KEQGLWKLMP
>ENST00000536503.5|SNV-5809-C-T|4
MSGGCCLLRR
>ENST00000555122.1|SNV-27930-G-T|4
MPSFVVSAPGK
>ENST00000289893.8|SNV-359943-G-A|1
NNAWENLNKT
>ENST00000503461.5|SNV-8589-G-A|1
TTRNPSRK
>ENST00000530052.1|INDEL-9899-T-TT|1
GGHLGTL
>ENST00000261574.10|SNV-49347-T-A|2
QLHSIMVLKLQELIQK
>ENST00000510626.5|SNV-170681-A-G|4
SSSPSCLRSR
>ENST00000642825.1|SNV-417570-G-A|4
LRCLLDNSSGFLAMNFQEKLK
>ENST00000280665.11|INDEL-49001-A-AA|2
KDNQFLCHL
>FUSION-ENST00000466801.5:5622-ENST00000322723.9:22077|3
LHQPKER
>ENST00000534069.5|SNV-3254-C-A|7
CPVVRLSGQR
>ENST00000546312.5|SNV-29244-G-A|6
MQLECEYHAGGK
>FUSION-ENST00000578649.1:1561-ENST00000430157.6:3173|9
MAALFLTTTSRRSRPCTWSCV
>ENST00000308744.10|SNV-115819-A-G|4
RARPMEAYALK
>ENST00000464020.1|SNV-269702-G-A|6
MRVEDELK
>ENST00000535768.1|SNV-29244-G-A|7
KGLLGDRGR
>ENST00000229238.5|SNV-730-G-A|2
MAGNLLSGTGRRLWDWVPLACR
>ENST00000378126.4|SNV-1893-G-T|2
SLGSGQVVAK
>ENST00000475235.1|SNV-6057-G-A|1
ETGPFRL
>ENST00000482924.1|MNV-17588-ATAGA-A|5
CVAFVYCGRVYHSSR
>ENST00000668726.1|SNV-118675-A-G|9
QEVLLLC
>ENST00000646520.1|SNV-186270-A-G|2
SYSPYDYQPCLAGPNQDFR
>ENST00000299308.7|SNV-467193-C-A|1
STTPQYPMEGKNKLLK
>ENST00000437136.5|INDEL-13105-T-TGCTGCTGCT|1
AAVAAAAAAAPRAVAPYKYASSVR
>ENST00000600877.1|SNV-70370-C-T|4
CLWQAGSGRTHLGPSCGSGK
>ENST00000394329.8|SNV-137529-G-C|3
RLALSSVLKSR
>ENST00000559814.5|SNV-169572-C-T|2
APCQRNR
>ENST00000367811.8|SNV-44688-C-T|4
YELLFYPGDGSVEMHDVKNHRIFLK
>ENST00000641156.1|SNV-4885-A-T|2
EIKQGIQNLL
>ENST00000423656.5|SNV-79740-C-T|1
TSRIANGIATR
>ENST00000546312.5|SNV-29244-G-A|2
MPLAIADAAGV
>ENST00000513024.5|SNV-259737-G-A|5
SAVPFNQYLPNKSNQTAYIPAPLR
>ENST00000464083.5|SNV-22310-G-A|2
MKAHTSIPLLGYQVTVGPQGDPR
>ENST00000495306.1|SNV-843-C-A|2
MGYTAASPQAPEAASNTGNAER
>ENST00000444294.7|SNV-878-G-T|2
EEELKFPVCGSLFR
>ENST00000481806.1|SNV-48110-C-G|7
IEDYTVMPESIQYIKEKHGAIR
>ENST00000642825.1|SNV-417570-G-A|1
CLLDNSSGFLAMNFQEKLKYLHGQK
>ENST00000380394.9|SNV-631-T-A|5
MKLNISIPATGCQKLIEVDDER
>ENST00000534069.5|SNV-3254-C-A|9
LEDTTELGGLAPKCPVVR
>ENST00000322563.8|SNV-16024-G-A|3
ACTSGDLPGCSCGPVPGEPPGPR
>ENST00000476571.1|SNV-551456-C-G|2
MCLLSACIWRLGTSQSTHL
>ENST00000481506.1|SNV-85343-C-T|4
NALGYWKPFR
>ENST00000295746.13|SNV-37405-C-A|3
ELRIKASSLEVQK
>ENST00000460012.6|SNV-262420-A-T|1
SILSGSVLSHSNLDIKNLEGNRGK
>ENST00000276297.9|SNV-506188-C-T|2
YTLSNKHGFSWAVPK
>ENST00000308744.10|SNV-115819-A-G|3
RARPMEAYALKAK
>ENST00000354234.8|SNV-38377-C-A|4
GTFVCIYSGRLLR
>ENST00000347644.8|INDEL-12905-C-CA|5
KHLCGYDR
>ENST00000517599.5|SNV-39914-C-T|1
SPSILPSATWTPLASR
>ENST00000489052.5|SNV-2101-C-T|1
FLQCAEQVQLPRSPATVE
>ENST00000489052.5|SNV-2101-C-T|4
RFLQCAEQVQLPR
>ENST00000357641.10|SNV-17359-A-G|1
LLSDSGINR
>ENST00000463049.5|SNV-32931-C-T|10
EMMSLIVEEPFWLLSLDLKMRI
>ENST00000262367.10|SNV-140203-C-T|1
LGNHLED
>ENST00000273352.8|SNV-85343-C-T|3
FRLLETFPSTEEITLSESDNAKESI
>ENST00000358743.5|SNV-24641-C-A|4
KLIRADIR
>ENST00000461783.7|SNV-332595-G-A|5
LGILSVSSFHALVCSRDDSALQK
>ENST00000610607.4|SNV-3254-C-A|5
GHDARGSGPKMPGGPPLR
>ENST00000498128.1|SNV-33437-G-A|6
MSQRSGGGTRNHR
>ENST00000303538.13|SNV-139749-G-A|1
INSDQATQGNISSDRGKK
>ENST00000298832.14|SNV-141936-G-A|5
MVLPSRQLALLER
>ENST00000247930.5|SNV-28652-C-G|3
HALKPRAK
>ENST00000307493.8|SNV-16602-G-A|4
TKLLVSDHSHEGWLDFR
>ENST00000272134.5|SNV-24545-C-G|3
WPFLGPRQCIASETDSLPMIVSMK
>ENST00000300870.15|MNV-41050-CTAAA-C|8
TSVLFRQVSTLVTEMFLLERK
>ENST00000405496.5|SNV-2664-G-T|1
MLFVEPILEVSSLPTTNSTTNSSTK
>ENST00000330634.11|SNV-23362-G-A|3
AFQDLFLR
>ENST00000389484.8|SNV-1263326-C-G|1
TNTLCKANKWTGQNVSVIQK
>ENST00000379834.7|SNV-11188-T-G|2
ILFKMLTR
>ENST00000461783.7|SNV-332595-G-A|1
DDSALQKRTLSLTQR
>ENST00000668726.1|SNV-118675-A-G|4
FPKVVAKCIQR
>ENST00000482924.1|MNV-17588-ATAGA-A|13
FSNEMCGFCLLWQGIPFLQDIR
>ENST00000449352.7|SNV-16832-G-A|2
GVDRCVRAYR
>ENST00000300870.15|MNV-41050-CTAAA-C|2
IIIAIILK
>ENST00000651105.1|SNV-2271576-C-A|14
MPYESTRVCLQTIR
>ENST00000481084.5|INDEL-9899-T-TT|5
IPFFFHHFGIALPQLVPITGVCGR
>ENST00000273352.8|SNV-85343-C-T|4
FRLLETFPSTEEITLSESDNAK
>FUSION-ENST00000466801.5:5622-ENST00000322723.9:22077|14
MMRMTMTMR
>ENST00000297591.10|SNV-24221-G-A|2
EEDAPHK
>ENST00000498553.5|SNV-7849-C-T|6
VCGDGGAGR
>ENST00000328557.5|SNV-20953-A-G|2
FLDVSQNQFQYLPDGFLR
>ENST00000296862.5|SNV-21428-G-T|1
CGWAASKSKDK
>ENST00000646520.1|SNV-186270-A-G|1
SYSPYDYQPCLAGPNQDFRSK
>ENST00000538682.5|SNV-29244-G-A|4
MPLAIADAAGVCLR
>ENST00000389832.7|SNV-4531-C-T|3
ALGDEAELGAVRETSRWGLVDIAA
>ENST00000472931.6|SNV-81776-G-A|7
MFEKGPRQFYDDTCVIPEK
>ENST00000567544.1|MNV-1082-GAGACCAGCTCGGTCGGGCCCAAACCACCGCCCACTGCG-G|1
AQTTAHCGTSSVGPKPLPTAGPAR
>ENST00000298317.9|SNV-738-G-T|2
VHPNVLAKALTLGILHQDK
>ENST00000354624.6|SNV-27157-C-T|2
SANLCVAALAAILTRLR
>ENST00000207549.8|SNV-10376-C-T|1
TGVCTLAEQLEVGIAKHIQKLVGVR
>FUSION-ENST00000578649.1:1561-ENST00000430157.6:3173|46
MGFLFRESCGFGFVFSLPNTVLR
>ENST00000510970.1|SNV-60493-A-G|3
MKEVPIFMM
>ENST00000265437.9|SNV-269702-G-A|5
DWNCKSIFMRVEDELK
>ENST00000526273.1|SNV-11624-C-T|7
MRAPMRLR
>ENST00000295213.9|SNV-25577-C-T|5
SASPSTAVKVRRPFPNR
>ENST00000528851.5|INDEL-4836-T-TT|1
VNQAFGA
>ENST00000651105.1|SNV-2271576-C-A|6
MPADYPWSR
>ENST00000521932.1|SNV-143426-C-T|1
WSAALFNLLITCFIIVMYTAILR
>ENST00000622895.1|SNV-7462-G-T|2
IREQEEMMQEQE
>ENST00000559676.1|SNV-48350-G-A|1
GWLHITSVQVEYYHI
>ENST00000496841.5|SNV-93896-G-A|5
RGTCWSSQK
>ENST00000437136.5|INDEL-13105-T-TGCTGCTGCT|3
AAVAAAAAAAPR
>ENST00000548855.5|SNV-23126-C-T|4
MLPRQSIASCFAQGWCTACRR
>ENST00000434735.6|SNV-20851-C-A|1
LTVLEYHDMLRKFIIFLR
>ENST00000502537.1|SNV-467001-G-C|15
RDMGTVWLRCWWSSPWTLSDK
>ENST00000496841.5|SNV-93896-G-A|2
GTCWSSQKSR
>ENST00000529906.5|INDEL-4836-T-TT|8
HREKVNQAFGVDVGDYVR
>ENST00000437136.5|INDEL-13105-T-TGCTGCTGCT|2
AAVAAAAAAAPRAVAPYK
>ENST00000634764.1|SNV-1303341-A-G|2
AQPTQPERAAESRIQAQQK
>ENST00000264951.8|INDEL-44298-T-TT|4
KHDVGNLSGCR
>ENST00000462525.1|SNV-33966-C-T|3
CEFTQPRHWSCSR
>ENST00000272117.7|SNV-2400-C-T|4
ARSPSPCSFRSSSQPPGR
>ENST00000504691.1|MNV-274912-GGAAGT-G|1
AFGGKGRLKPW
>ENST00000523856.5|SNV-8412-C-G|2
MGPLHLSWLGTKPWTSLGSWT
>ENST00000526273.1|SNV-11624-C-T|2
LRSPSPTTPSLGR
>ENST00000548855.5|SNV-23126-C-T|7
STQPMLPRQSIASCFAQGWCTACRR
>ENST00000525495.6|SNV-19492-G-A|2
MILLLSLVIQLALLFHC
>ENST00000473501.1|SNV-3147-T-C|2
EHGLKPVVGEAYDQGKR
>ENST00000517956.5|SNV-274-G-A|2
KSGSFVSDLSSYCNK
>ENST00000460290.5|SNV-6462-A-G|7
APTWKMAHPGGPGSSHSPRTWR
>FUSION-ENST00000578649.1:1561-ENST00000430157.6:3173|31
RSRPCTWSCV
>ENST00000381161.5|SNV-52267-G-A|5
RSEDVDLAVSVSQISIKEK
>ENST00000481506.1|SNV-85343-C-T|3
MNALGYWKPFRVLR
>ENST00000344204.9|SNV-244285-C-A|7
YRTSLEKALGISSDSK
>ENST00000635884.1|SNV-244665-C-T|5
GAAARQQREPVVHR
>ENST00000538682.5|SNV-29244-G-A|3
PLAIADAAGVCLR
>ENST00000598234.6|SNV-70370-C-T|1
AILWKWEGALNLDSPWLMVSAAHR
>ENST00000502732.6|INDEL-120926-A-AA|4
SHSSSSQNTLWGSSHYR
>ENST00000394524.7|SNV-246771-A-C|2
AGAYDFPSPEWDTVTPAAK
>ENST00000529906.5|INDEL-4836-T-TT|7
EKVNQAFGVDVGDYVR
>ENST00000534069.5|SNV-3254-C-A|11
WQRLEDTTELGGLAPKCPVVR
>ENST00000462668.5|SNV-31847-A-G|2
LFKKVHLVLS
>ENST00000558977.1|SNV-219030-G-A|3
YLRLCPHILDR
>ENST00000262113.9|SNV-71212-G-A|2
TVLEEAEFQRKK
>ENST00000369073.3|SNV-46373-T-G|3
AVLQSFWIR
>ENST00000542839.1|SNV-26590-G-A|4
TTSSEGHMTRMSCRAQR
>ENST00000600877.1|SNV-70370-C-T|6
MGGRCLWQAGSGRTHLGPSCGSGK
>ENST00000463049.5|SNV-32931-C-T|4
MSLIVEEPFWLLSLDLKMRI
>ENST00000526273.1|SNV-11624-C-T|9
MAPCFSATCSWPMRAPMRLR
>ENST00000523856.5|SNV-8412-C-G|1
GPLHLSWLGTKPWTSLGSWT
>ENST00000473074.1|SNV-4407-G-A|2
MSSSCTSPSTALTAWVRGLEGGD
>ENST00000265018.4|SNV-146558-G-A|1
FHYAAFPSAMSHQNR
>ENST00000648908.2|SNV-114949-A-G|1
TTTLNEQLGQIHYIFSGK
>ENST00000371732.10|SNV-6462-A-G|1
ELSLPQDLEDTQLSDK
>ENST00000395734.7|SNV-222022-G-C|6
DNIKHVPGGRNVQIQNK
>ENST00000471038.6|SNV-8406-G-A|6
MSSSCTSPSTALTAWK
>ENST00000529051.5|SNV-38532-C-A|3
VREELPLDYHQYVVTKIQDQDSPR
>ENST00000271532.2|SNV-11663-C-T|1
IPVSGVLLET
>ENST00000382533.8|SNV-6680-G-A|1
IGSTMSGRKGTDDSMTLQSQK
>ENST00000481053.5|SNV-6462-A-G|1
AHPGGPGSSHSPRTWRTPSSQTK
>ENST00000381163.7|SNV-52267-G-A|2
DPSLQDALEVDLAVSVSQISIKEK
>ENST00000506603.5|SNV-54063-A-G|3
ESFFNTIEENCSKNEK
>ENST00000310914.10|SNV-8196-C-T|5
RQAVLEAFSR
>ENST00000481053.5|SNV-6462-A-G|2
MAHPGGPGSSHSPRTWRTPSSQTK
>ENST00000262043.8|SNV-49459-A-C|1
IVAATYEVIHSKTKVNVK
>ENST00000482257.1|SNV-2289-A-G|1
AHVAHHPVSDHEATL
>ENST00000588255.1|SNV-114949-A-G|4
NSSGRSIISSLVRR
>ENST00000482257.1|SNV-2289-A-G|3
ETLQRADPPKAHVAHHPVSDHEATL
>ENST00000528851.5|INDEL-4836-T-TT|3
HREKVNQAFGA
>ENST00000621518.4|SNV-272035-G-T|1
AEWRAVGE
>ENST00000498128.1|SNV-33437-G-A|8
MSQRSGGGTR
>ENST00000394329.8|SNV-137529-G-C|4
RLALSSVLK
>ENST00000548855.5|SNV-23126-C-T|2
QSIASCFAQGWCTACR
>ENST00000519001.1|SNV-24221-G-A|2
KITLSPFLLIGILFPR
>ENST00000554523.5|SNV-38354-G-A|2
MNYVKSGAACTPFQENI
>ENST00000535768.1|SNV-29244-G-A|12
MQLECEYHAGGKGGRWEK
>ENST00000262367.10|SNV-140203-C-T|2
LQTTRLGNHLED
>ENST00000482924.1|MNV-17588-ATAGA-A|11
CGFCLLWQGIPFLQDIR
>ENST00000640227.1|SNV-29144-G-A|1
AYNQAGTGPASPSANATTMKPR
>ENST00000299308.7|SNV-467193-C-A|4
GTPVGQEESTNKSTTPQYPMEGKNK
>ENST00000538682.5|SNV-29244-G-A|8
QLEFVSGK
>ENST00000271532.2|SNV-11663-C-T|2
HSPSLQIHVQRIPVSGVLLET
>ENST00000505732.5|SNV-103533-G-T|1
LHSRFCRMK
>ENST00000489226.5|SNV-14567-C-A|4
MGAFGTPFLVRTK
>ENST00000529906.5|INDEL-4836-T-TT|1
ECHTMQLHRDSIWKLWLQK
>ENST00000264951.8|INDEL-44298-T-TT|12
HKFFFEEK
>ENST00000510970.1|SNV-60493-A-G|7
MYKCLWKPDLFFANER
>ENST00000487555.5|SNV-27983-G-A|1
SLHPVPQ
>ENST00000473074.1|SNV-4407-G-A|3
SSSCTSPSTALTAWVR
>ENST00000506603.5|SNV-54063-A-G|2
MESFFNTIEENCSKNEKR
>ENST00000452276.5|SNV-26836-G-T|3
LKFVSASYDIRGNFLK
>ENST00000446378.3|SNV-54063-A-G|1
IEAFVSEMESFFNTIEENCSKNEKR
>ENST00000268489.10|SNV-1093334-A-T|2
TSAALQTHFYEVHAK
>ENST00000344836.9|SNV-64537-C-G|2
KNIFESFVDYVAVEELDGDNK
>ENST00000674063.1|SNV-100285-G-A|3
KTQIISHVWENNNPFQIVLVKGNK
>ENST00000394329.8|SNV-137529-G-C|1
LALSSVLKSR
>ENST00000247930.5|SNV-28652-C-G|4
GPTFNPKHALKPRAK
>ENST00000452276.5|SNV-26836-G-T|5
GENQNTKLKFVSASYDIR
>ENST00000638378.1|SNV-29144-G-A|1
AYNQAGTGPASPSANATTMKPPPR
>ENST00000359988.4|SNV-57862-G-T|1
HEYTMTLGLPEFILAK
>ENST00000473074.1|SNV-4407-G-A|9
YFSIDSPDSLGEGIGGR
>ENST00000471038.6|SNV-8406-G-A|9
YFSIDSPDSLENIPEKWTPEVK
>ENST00000634764.1|SNV-1303341-A-G|3
AQPTQPERAAESR
>ENST00000467702.3|SNV-367707-C-A|1
LDQWMWCIFIGLGELVWGQSR
>ENST00000559814.5|SNV-169572-C-T|3
AWSWLPCGQRAPCQRNR
>ENST00000614459.4|SNV-32931-C-T|4
RTILAPVVRPKDAYIK
>ENST00000355105.8|SNV-33437-G-A|2
NHRHWNGSFHSR
>ENST00000295746.13|SNV-37405-C-A|4
TEQIRKELR
>ENST00000262662.5|SNV-13462-G-A|3
NHKGDTACDLARLYER
>ENST00000651105.1|SNV-2271576-C-A|8
MNPQGYACRLSVE
>ENST00000461783.7|SNV-332595-G-A|4
LGILSVSSFHALVCSRDDSALQKR
>ENST00000264951.8|INDEL-44298-T-TT|1
HDVGNLSGCRIR
>ENST00000473074.1|SNV-4407-G-A|10
MYFSIDSPDSLGEGIGGR
>ENST00000312988.9|SNV-6541-G-A|1
KDCEEVGVDSVEAEAEEGEAY
>ENST00000477355.5|SNV-176775-C-T|2
MTSSPSTVLHSSAP
>ENST00000442506.5|SNV-268635-C-T|3
HVTRHEHEAWSEDLISLTK
>ENST00000381196.8|SNV-2271576-C-A|2
VCLQTIR
>ENST00000600877.1|SNV-70370-C-T|5
GGRCLWQAGSGRTHLGPSCGSGK
>ENST00000668726.1|SNV-118675-A-G|3
VVAKCIQR
>ENST00000502732.6|INDEL-120926-A-AA|7
QGETKSQVIAQR
>ENST00000471038.6|SNV-8406-G-A|8
TLMSSSCTSPSTALTAWK
>ENST00000421285.3|SNV-11238-G-T|3
LAQKEEEMKLK
>ENST00000496841.5|SNV-93896-G-A|1
GTCWSSQKSRGCWPLR
>ENST00000373289.4|SNV-14567-C-A|2
TKGTSETEMSAICQEYR
>ENST00000376718.8|SNV-59549-C-A|3
EIIQEAPELITEQLAHR
>ENST00000487920.1|SNV-22310-G-A|5
AIWGSRTERGQWPTALSSPQDMK
>FUSION-ENST00000578649.1:1561-ENST00000430157.6:3173|48
GEVKVEASWGWVGR
>ENST00000635736.1|SNV-72727-G-A|2
KEYSESSSQQSSQQSSHDDDSSR
>FUSION-ENST00000603296.5:20333-ENST00000354384.5:12912|37
MLEADVSVPHTGENCSPR
>ENST00000481806.1|SNV-48110-C-G|5
PESIQYIKEK
>ENST00000265036.10|SNV-52672-C-T|5
HLYRFPPSLPLKPYPK
>ENST00000440973.5|SNV-185945-G-T|5
QGGREILASTNDK
>ENST00000359171.8|MNV-29192-CAG-C|4
HQHWDSIWNR
>ENST00000409719.1|SNV-2101-C-T|1
FLQCAEQVQLPRSPATVEVR
>ENST00000354234.8|SNV-38377-C-A|3
GTFVCIYSGRLLRR
>ENST00000502537.1|SNV-467001-G-C|7
CWWSSPWTLSDKGG
>ENST00000265437.9|SNV-269702-G-A|3
SIFMRVEDELKIPPAPQSQHFQN
>ENST00000469762.5|SNV-31847-A-G|5
NLLQELKVIQENEHALQKGALSIK
>ENST00000369073.3|SNV-46373-T-G|2
AVLQSFWIRSR
>ENST00000368585.3|SNV-13153-G-A|8
MESKVSGFMTLLPGDK
>ENST00000611284.4|SNV-272035-G-T|2
LSGEQLVNKYGIPSGMMPR
>ENST00000303538.13|SNV-139749-G-A|4
KINSDQATQGNISSDRGK
>ENST00000395184.6|SNV-467001-G-C|5
YGNRLAPMLVEQSVDFIR
>ENST00000272117.7|SNV-2400-C-T|6
LGRARSPSPCSFR
>ENST00000258886.13|SNV-48350-G-A|1
TSLSPGNGMVTHYLSSSGVLPYLSK
>ENST00000536503.5|SNV-5809-C-T|1
SGGCCLLRRHASGEDTK
>ENST00000487817.1|SNV-10394-G-T|3
LPPQVNKTLKMSLLVSK
>ENST00000251076.9|SNV-148443-G-A|2
MWAAVFGGDVKLVVKPR
>FUSION-ENST00000603296.5:20333-ENST00000354384.5:12912|34
LEADVSVPHTGENCSPRMEAALTK
>ENST00000469762.5|SNV-31847-A-G|4
VIQENEHALQKGALSIK
>ENST00000233242.5|SNV-40864-A-G|2
VNWEEEAASGLLTSLR
>ENST00000320955.8|SNV-14253-C-A|3
GLWAEVSSSAEKLR
>ENST00000380087.7|SNV-11645-G-T|1
TPSSYVLVFDYTK
>ENST00000361956.8|SNV-121588-C-A|1
KPQEAVFVPECGEDGSFTQVK
>ENST00000482924.1|MNV-17588-ATAGA-A|3
VYHSSRTSGVCFSHCQSKT
>ENST00000464083.5|SNV-22310-G-A|1
KAHTSIPLLGYQVTVGPQGDPR
>ENST00000461783.7|SNV-332595-G-A|3
DDSALQK
>ENST00000300128.9|INDEL-17267-T-TT|2
ELEQFSIWNFFFLLFKR
>ENST00000310914.10|SNV-8196-C-T|4
RQAVLEAFSRK
>ENST00000476571.1|SNV-551456-C-G|1
CLLSACIWRLGTSQSTHL
>ENST00000648908.2|SNV-114949-A-G|3
DTPAKARTTTLNEQLGQIHYIFSGK
>ENST00000368585.3|SNV-13153-G-A|3
ALLTVQLDK
>ENST00000598234.6|SNV-70370-C-T|2
DTSRAILWK
>ENST00000289893.8|SNV-359943-G-A|2
MNNAWENLNKT
>ENST00000381163.7|SNV-52267-G-A|3
DPSLQDALEVDLAVSVSQISIK
>ENST00000487920.1|SNV-22310-G-A|6
MAIWGSRTERGQWPTALSSPQDMK
>ENST00000505732.5|SNV-103533-G-T|2
LHSRFCR
>ENST00000299308.7|SNV-467193-C-A|5
GTPVGQEESTNKSTTPQYPMEGK
>ENST00000482924.1|MNV-17588-ATAGA-A|8
MKCVAFVYCGRVYHSSR
>ENST00000489052.5|SNV-2101-C-T|6
MRRFLQCAEQVQLPR
>ENST00000462668.5|SNV-31847-A-G|4
NMLFKKVHLVLS
>ENST00000381161.5|SNV-52267-G-A|2
SEDVDLAVSVSQISIKEKVK
>ENST00000380394.9|SNV-631-T-A|1
LNISIPATGCQKLIEVDDERK
>ENST00000558977.1|SNV-219030-G-A|15
VMGIIFMYLR
>ENST00000265018.4|SNV-146558-G-A|2
RFHYAAFPSAMSHQNR
>ENST00000342992.10|SNV-255622-A-G|1
AGDNVKVEIPVLGRPKPTVTWKK
>ENST00000256999.7|SNV-37371-C-A|1
EGWRHRR
>ENST00000296444.6|SNV-772-T-G|1
ILLPVLLLLLLTPPPGAR
>ENST00000497100.5|SNV-23762-G-T|1
SLSAIWLPAQRS
>ENST00000588255.1|SNV-114949-A-G|10
THPQKLEPPHSMNSSGRSIISSLVR
>ENST00000502537.1|SNV-467001-G-C|10
MGTVWLRCWWSSPWTLSDKGG
>ENST00000374888.2|SNV-2702-G-A|1
QEGETQFGFPNAAGNHGSQK
>ENST00000555122.1|SNV-27930-G-T|2
PSFVVSAPGK
>ENST00000297591.10|SNV-24221-G-A|1
EEDAPHKEDYFEPISPDR
>ENST00000634764.1|SNV-1303341-A-G|1
AAESRIQAQQK
>ENST00000483412.5|SNV-173075-G-A|2
GDREGTGR
>ENST00000510006.5|MNV-274912-GGAAGT-G|6
GGLNLGNFFASRKGYSR
>ENST00000668205.1|MNV-5561-TCT-T|1
VSSGIYFLDLSPSTCGSNETPASM
>ENST00000555122.1|SNV-27930-G-T|5
FKMPSFVVSAPGKSIEASVDVSEPK
>ENST00000381196.8|SNV-2271576-C-A|1
VCLQTIRGVEGSDYINASFIDGYR
>ENST00000611284.4|SNV-272035-G-T|4
NQRPQVGCPSSNTKLSGEQLVNK
>ENST00000463049.5|SNV-32931-C-T|2
SLIVEEPFWLLSLDLKMR
>ENST00000295746.13|SNV-37405-C-A|2
IKASSLEVQK
>ENST00000525150.5|SNV-8420-C-T|1
LKLPLPR
>ENST00000300128.9|INDEL-17267-T-TT|1
ELEQFSIWNFFFLLFKREIE
>ENST00000343257.7|SNV-26011-A-G|2
LPYLPGLGWNQLSK
>ENST00000542839.1|SNV-26590-G-A|8
TTSSEGHMTR
>ENST00000473074.1|SNV-4407-G-A|6
TLMSSSCTSPSTALTAWVR
>ENST00000535784.6|SNV-47608-A-C|SNV-47585-C-A|1
EPIVMKHLYWIQKNAYSHK
>ENST00000518659.5|SNV-963093-C-G|2
ASYKTNLGHDLQYFYSDLHNPTR
>ENST00000532493.5|SNV-3254-C-A|1
CPVVRLSGQRCNIWEFMQG
>ENST00000395184.6|SNV-467001-G-C|2
LAPMLVEQSVDFIRQR
>ENST00000633794.1|SNV-109613-T-G|2
KVLAAGSSLEEGGEFDDLGSALR
>FUSION-ENST00000466801.5:5622-ENST00000322723.9:22077|8
MTMTMRK
>ENST00000473074.1|SNV-4407-G-A|5
TLMSSSCTSPSTALTAWVRGLEGGD
>ENST00000542839.1|SNV-26590-G-A|9
MTTSSEGHMTR
>ENST00000284987.6|SNV-34093-T-G|1
YYSTSSHGNWGSWGSWGQCAR
>ENST00000558977.1|SNV-219030-G-A|17
NAPHPIHIGCTQTMVMGIIFMYLR
>ENST00000614459.4|SNV-32931-C-T|3
TILAPVVRPK
>ENST00000295213.9|SNV-25577-C-T|2
RPFPNRSK
>ENST00000335044.6|SNV-47835-G-A|3
IVSLREDDQDK
>ENST00000323662.9|SNV-8420-C-T|1
MLKLPLPR
>ENST00000672795.1|SNV-35864-A-C|1
IPFPRECLLCVTMTQAPTSP
>ENST00000518659.5|SNV-963093-C-G|3
RASYKTNLGHDLQYFYSDLHNPTR
>ENST00000521932.1|SNV-143426-C-T|2
MWSAALFNLLITCFIIVMYTAILR
>ENST00000642825.1|SNV-417570-G-A|2
CLLDNSSGFLAMNFQEKLK
>ENST00000342992.10|SNV-255622-A-G|4
GIYQKLVIAKAGDNVK
>ENST00000262043.8|SNV-49459-A-C|5
KIVAATYEVIHSK
>ENST00000251076.9|SNV-148443-G-A|3
MWAAVFGGDVK
>ENST00000463049.5|SNV-32931-C-T|9
MMSLIVEEPFWLLSLDLK
>ENST00000506359.1|SNV-115819-A-G|1
EQGLWKLMP
>ENST00000299308.7|SNV-467193-C-A|2
STTPQYPMEGKNK
>ENST00000447459.7|SNV-256222-C-A|3
HERYTAR
>ENST00000502537.1|SNV-467001-G-C|9
GTVWLRCWWSSPWTLSDKGG
>ENST00000502732.6|INDEL-120926-A-AA|8
CCSKQGETKSQVIAQR
>ENST00000529051.5|SNV-38532-C-A|4
VREELPLDYHQYVVTK
>ENST00000316300.10|SNV-64728-C-T|1
TCQAWSFMTPHQHSR
>ENST00000631498.1|SNV-109613-T-G|2
MTWGRPCALGRSSTR
>ENST00000651105.1|SNV-2271576-C-A|3
PADYPWSRR
>FUSION-ENST00000466801.5:5622-ENST00000322723.9:22077|1
KLQKLFL
>ENST00000261425.7|SNV-51754-G-A|4
YHLLPERQPMLQSPRTKPR
>ENST00000359171.8|MNV-29192-CAG-C|1
SLWADQYWIWCCWFDPVWQ
>ENST00000483412.5|SNV-173075-G-A|1
GDREGTGRSPHSGCPSR
>ENST00000510970.1|SNV-60493-A-G|1
EVPIFMM
>ENST00000253925.11|INDEL-66694-C-CA|1
AVRRNTTR
>ENST00000588255.1|SNV-114949-A-G|5
MNSSGRSIISSLVRR
>ENST00000298832.14|SNV-141936-G-A|4
MVLPSRQLALLERR
>ENST00000534069.5|SNV-3254-C-A|4
MPGGPPLRTEVQHLGVYAR
>ENST00000558977.1|SNV-219030-G-A|7
GIIFMYLRLCPHILDR
>FUSION-ENST00000466801.5:5622-ENST00000322723.9:22077|13
MMRMTMTMRK
>ENST00000611284.4|SNV-272035-G-T|5
MNQRPQVGCPSSNTKLSGEQLVNK
>ENST00000483412.5|SNV-173075-G-A|3
NQQHSAEQAQGTAGKGDREGTGR
>ENST00000475235.1|SNV-6057-G-A|2
METGPFRL
>ENST00000354234.8|SNV-38377-C-A|2
LLRRANTEK
>ENST00000367811.8|SNV-44688-C-T|1
IFLKRTK
>ENST00000442506.5|SNV-268635-C-T|1
HEHEAWSEDLISLTKQLHCYNER
>ENST00000371732.10|SNV-6462-A-G|2
SRELSLPQDLEDTQLSDK
>ENST00000554523.5|SNV-38354-G-A|1
NYVKSGAACTPFQENI
>ENST00000633794.1|SNV-109613-T-G|1
VLAAGSSLEEGGEFDDLGSALR
>ENST00000525456.5|INDEL-9899-T-TT|4
MIPFFFHHFGIALPQLTQYQDR
>ENST00000466527.1|SNV-44222-C-G|1
CHCQSLLQEVLHSFLVR
>ENST00000403303.5|SNV-214298-A-G|5
EEFLKKLTQGEVAAGVVLQK
>ENST00000268489.10|SNV-1093334-A-T|1
TSAALQTHFYEVHAKRPQLPVSDR
>ENST00000513024.5|SNV-259737-G-A|4
SAVPFNQYLPNKSNQTAYIPAPLRK
>ENST00000442506.5|SNV-268635-C-T|2
HEHEAWSEDLISLTK
>ENST00000536503.5|SNV-5809-C-T|3
SGGCCLLRR
>ENST00000446378.3|SNV-45001-C-A|2
ENTELSWPSKEDSQEK
>ENST00000526677.1|INDEL-4836-T-TT|1
FYPSDFYTVELCLPIHRTLFL
>ENST00000548855.5|SNV-23126-C-T|1
QSIASCFAQGWCTACRR
>ENST00000623527.4|SNV-17858-C-T|3
SVQKKTMVLGTLVK
>ENST00000339474.9|SNV-59996-A-T|4
IEWDTDQWKTENYINVSTEAQSEQK
>ENST00000466387.5|SNV-1234333-G-C|5
SGNEKEVKEYPQVFR
>ENST00000647989.1|SNV-591692-T-C|3
LSYHSIRTSEEWQGLMQFTLPVR
>ENST00000272117.7|SNV-2400-C-T|5
ARSPSPCSFR
>ENST00000640939.1|SNV-72727-G-A|1
KEYSESR
>ENST00000321105.10|SNV-36989-G-A|3
KEDPNRGR
>ENST00000668726.1|SNV-118675-A-G|6
SMFPKVVAKCIQR
>ENST00000502732.6|INDEL-120926-A-AA|12
ANDMLPKKIR
>ENST00000265036.10|SNV-52672-C-T|4
HLYRFPPSLPLKPYPKKPPNQK
>ENST00000441964.1|SNV-25108-C-T|1
FMPKPVFVPDVAFIANR
>ENST00000481506.1|SNV-85343-C-T|2
NALGYWKPFRVLR
>ENST00000507385.1|SNV-41088-G-A|1
PGMNTLGPSNSSC
>ENST00000463049.5|SNV-32931-C-T|5
MMSLIVEEPFWLLSLDLKMRI
>ENST00000298317.9|SNV-738-G-T|1
ALTLGILHQDK
>ENST00000382533.8|SNV-6680-G-A|4
KIGSTMSGRK
>ENST00000339474.9|SNV-59996-A-T|1
TENYINVSTEAQSEQKEKSLEFTK
>ENST00000482924.1|MNV-17588-ATAGA-A|2
TSGVCFSHCQSK
>ENST00000347644.8|INDEL-12905-C-CA|9
LVFTNHYGHHCYRDPGCGR
>ENST00000403303.5|SNV-214298-A-G|3
KLTQGEVAAGVVLQKK
>ENST00000368585.3|SNV-13153-G-A|7
MESKVSGFMTLLPGDKALLTVQLDK
>ENST00000466350.1|SNV-882857-A-G|1
EQGEFLSYDIMLGVNQGEGLK
>ENST00000265437.9|SNV-269702-G-A|2
VEDELKIPPAPQSQHFQN
>ENST00000529051.5|SNV-38532-C-A|2
EELPLDYHQYVVTK
>ENST00000634764.1|SNV-1303341-A-G|8
MRTLTPVSRAQPTQPER
>ENST00000520903.1|SNV-77316-C-T|2
MPSVADSYSSHFS
>ENST00000482924.1|MNV-17588-ATAGA-A|10
MKCVAFVYCGR
>ENST00000466387.5|SNV-1234333-G-C|1
EYPQVFREHANK
>ENST00000489052.5|SNV-2101-C-T|2
FLQCAEQVQLPR
>ENST00000316399.10|SNV-692966-G-A|3
AIQEAQK
>ENST00000358743.5|SNV-24641-C-A|3
LIRADIR
>ENST00000444294.7|SNV-878-G-T|1
FPVCGSLFR
>FUSION-ENST00000578649.1:1561-ENST00000430157.6:3173|45
GFLFRESCGFGFVFSLPNTVLR
>ENST00000344204.9|SNV-244285-C-A|5
TSLEKALGISSDSKK
>ENST00000473501.1|SNV-3147-T-C|1
EHGLKPVVGEAYDQGKRVQWEER
>ENST00000378126.4|SNV-1893-G-T|1
SLGSGQVVAKVR
>ENST00000525495.6|SNV-19492-G-A|3
MMILLLSLVIQLALLFHC
>ENST00000482924.1|MNV-17588-ATAGA-A|9
KCVAFVYCGR
>ENST00000469762.5|SNV-31847-A-G|2
GALSIKLK
>ENST00000634764.1|SNV-1303341-A-G|9
MMRTLTPVSRAQPTQPER
>ENST00000320955.8|SNV-14253-C-A|2
GLWAEVSSSAEKLRQR
>ENST00000555122.1|SNV-27930-G-T|7
PKFKMPSFVVSAPGK
>ENST00000382533.8|SNV-6680-G-A|2
IGSTMSGRK
>ENST00000538682.5|SNV-29244-G-A|6
DPCFQLR
>ENST00000542839.1|SNV-26590-G-A|1
TRMSCRAQR
>ENST00000264951.8|INDEL-44298-T-TT|7
WCSSIPAKQSWR
>ENST00000300128.9|INDEL-17267-T-TT|4
LKELEQFSIWNFFFLLFKR
>ENST00000355105.8|SNV-33437-G-A|6
GHDGMSQRSGGGTR
>ENST00000267842.10|SNV-51786-C-T|1
LFQHIADYLPSYARPWFLR
>ENST00000235180.4|SNV-24626-C-T|1
LPPILLDQFEK
>ENST00000496841.5|SNV-93896-G-A|7
MTPPSWPSRRGTCWSSQK
>ENST00000555122.1|SNV-27930-G-T|8
MPKFKMPSFVVSAPGK
>ENST00000297954.8|SNV-123507-G-C|1
NGTFTDDLHKLVDEWTSK
>ENST00000264951.8|INDEL-44298-T-TT|10
FFFEEKWCSSIPAK
>ENST00000674063.1|SNV-100285-G-A|4
KTQIISHVWENNNPFQIVLVK
>ENST00000535768.1|SNV-29244-G-A|6
GLLGDRGR
>ENST00000440973.5|SNV-185945-G-T|1
EILASTNDKGSMAMESAKETR
>ENST00000305631.7|SNV-10360-C-A|2
LLWLVLQPFLYSLRPLCVHPK
>ENST00000647989.1|SNV-591692-T-C|7
MEKLSYHSIR
>ENST00000584810.1|MNV-8396-AGAA-A|2
MWTLIDIFQEENCENNWIFCNIVLR
>ENST00000300128.9|INDEL-17267-T-TT|5
LKELEQFSIWNFFFLLFK
>ENST00000475440.1|SNV-417570-G-A|2
MNFQEKLKYLHG
>ENST00000622895.1|SNV-7462-G-T|3
IWEQEEKIREQEEMMQEQE
>ENST00000558977.1|SNV-219030-G-A|2
MYLRLCPHILDRLQR
>FUSION-ENST00000382740.3:261-ENST00000562833.2:34823|4
MFLRSQPWIRR
>ENST00000651105.1|SNV-2271576-C-A|13
PYESTRVCLQTIR
>ENST00000482924.1|MNV-17588-ATAGA-A|4
VYHSSRTSGVCFSHCQSK
>ENST00000502537.1|SNV-467001-G-C|14
DMGTVWLRCWWSSPWTLSDK
>ENST00000360655.8|SNV-583139-G-T|6
KSSKISSFIPK
>ENST00000356297.5|MNV-401130-GGCTG-G|1
GLAWLLNGGHPPTFSVLS
>ENST00000452276.5|SNV-26836-G-T|4
LKFVSASYDIR
>ENST00000430479.6|SNV-81776-G-A|1
QFYDDTCVIPEKFDGDIKQEPGMYR
>ENST00000526273.1|SNV-11624-C-T|5
APMRLRSPSPTTPSLGR
>ENST00000560479.3|SNV-284604-T-C|7
SRMISQNLLACVR
>ENST00000359171.8|MNV-29192-CAG-C|5
SFWDSYKHQHWDSIWNRNR
>ENST00000309447.6|SNV-199525-C-A|1
EMHTILEDYFLGVWSGGRRK
>ENST00000473074.1|SNV-4407-G-A|7
YFSIDSPDSLGEGIGGRGLR
>ENST00000446378.3|SNV-45001-C-A|1
ENTELSWPSKEDSQEKIK
>ENST00000357641.10|SNV-17359-A-G|2
SPLQLGNEPLQRLLSDSGINR
>ENST00000534069.5|SNV-3254-C-A|10
LEDTTELGGLAPK
>ENST00000471665.1|SNV-9695-C-G|3
NIKLTDFGFSCQVEPGERLR
>ENST00000559814.5|SNV-169572-C-T|4
AWSWLPCGQRAPCQR
>ENST00000389832.7|SNV-4531-C-T|1
WGLVDIAA
>ENST00000614459.4|SNV-32931-C-T|1
TILAPVVRPKDAYIKK
>ENST00000523387.5|SNV-1807031-G-T|2
MEDHSYGGLGNSDPSDQFCH
>ENST00000207549.8|SNV-10376-C-T|2
TGVCTLAEQLEVGIAKHIQK
>ENST00000668726.1|SNV-118675-A-G|1
CIQRKSTDR
>ENST00000475440.1|SNV-417570-G-A|1
NFQEKLKYLHG
>ENST00000381161.5|SNV-52267-G-A|6
RSEDVDLAVSVSQISIK
>ENST00000376861.5|SNV-2289-A-G|2
ADPPKAHVAHHPVSDHEATLR
>ENST00000360655.8|SNV-583139-G-T|2
ISSFIPKGGK
>ENST00000530052.1|INDEL-9899-T-TT|2
YLLLLCWHDLCRGGHLGTL
>ENST00000444294.7|SNV-878-G-T|3
MEEELKFPVCGSLFR
>ENST00000672795.1|SNV-35864-A-C|3
WSWWHWTVRSCETHCSVKIPFPR
>ENST00000542839.1|SNV-26590-G-A|2
MTRMSCRAQR
>ENST00000368445.9|SNV-4098-C-T|4
MSNLRLANPAGGCPGSK
>ENST00000559814.5|SNV-169572-C-T|1
APCQRNRSATTTAPMGTPALTT
>ENST00000481806.1|SNV-48110-C-G|8
IEDYTVMPESIQYIKEK
>FUSION-ENST00000466801.5:5622-ENST00000322723.9:22077|12
MRMTMTMR
>ENST00000358743.5|SNV-24641-C-A|1
ADIRRVR
>ENST00000496841.5|SNV-93896-G-A|4
RGTCWSSQKSR
>ENST00000534069.5|SNV-3254-C-A|8
LEDTTELGGLAPKCPVVRLSGQR
>ENST00000464020.1|SNV-269702-G-A|3
RVEDELKIPPAPQSQHFQN
>ENST00000460155.1|SNV-99648-C-T|2
ALTSAFLVCVGSSPFCKNFLR
>ENST00000558977.1|SNV-219030-G-A|6
MGIIFMYLRLCPHILDRLQR
>ENST00000261800.5|SNV-23663-C-T|1
LTIRASDGLY
>ENST00000558977.1|SNV-219030-G-A|5
GIIFMYLRLCPHILDRLQR
>FUSION-ENST00000578649.1:1561-ENST00000430157.6:3173|49
MGEVKVEASWGWVGR
>ENST00000356476.3|SNV-430-C-A|2
DIQLARRISGER
>ENST00000296028.4|SNV-846-G-T|4
KIFLDPDAPRIK
>ENST00000264951.8|INDEL-44298-T-TT|11
HKFFFEEKWCSSIPAK
>ENST00000482924.1|MNV-17588-ATAGA-A|6
CVAFVYCGR
>ENST00000524233.1|SNV-67399-A-G|2
NRFNSWHCYSCSDYWHSCVCGPQGK
>ENST00000303538.13|SNV-139749-G-A|7
NIDPVKNKK
>ENST00000346918.6|MNV-274912-GGAAGT-G|2
AGIEVQEIKGKGR
>ENST00000342992.10|SNV-296460-G-A|4
VIRTLKHQR
>ENST00000534069.5|SNV-3254-C-A|12
WQRLEDTTELGGLAPK
>ENST00000409359.6|SNV-94327-C-A|2
LHIGAVQKDGVK
>ENST00000307493.8|SNV-16602-G-A|1
LLVSDHSHEGWLDFRSLVK
>ENST00000441507.1|SNV-772-T-G|1
ILLPVLLLLLLTPPPGALAQRLR
>ENST00000637788.1|SNV-86895-G-A|2
LRENTLVTLANISGQLDLSPYPK
>ENST00000378402.10|SNV-76437-G-A|1
TILEEVNLTIK
>ENST00000503461.5|SNV-8589-G-A|3
LQETHPGSAK
>ENST00000600877.1|SNV-70370-C-T|1
THLGPSCGSGKEP
>ENST00000395734.7|SNV-222022-G-C|7
DNIKHVPGGR
>ENST00000489052.5|SNV-2101-C-T|5
RRFLQCAEQVQLPR
>ENST00000567887.5|SNV-359943-G-A|2
KSIDEMNNAWENLNKT
>ENST00000533415.5|SNV-19492-G-A|1
AMMILLLSLVIQLALLFHC
>ENST00000671699.1|SNV-35864-A-C|1
IPFPRECLLCVT
>ENST00000503461.5|SNV-8589-G-A|4
HQPSRLQETHPGSAKGND
>ENST00000498553.5|SNV-7849-C-T|4
VCGDGGAGRLAHLSPWCPWLWRTR
>ENST00000555122.1|SNV-27930-G-T|6
FKMPSFVVSAPGK
>ENST00000254719.10|SNV-50971-G-A|2
SLSVLSSSTIIANPDIPETYK
>ENST00000517956.5|SNV-274-G-A|4
TADGWKRFLDK
>ENST00000388887.7|SNV-126440-G-A|1
TTPERRVCTCK
>ENST00000360467.7|SNV-144619-C-A|3
RGPPGPPGIPGPPGPDGFLFGLK
>ENST00000534069.5|SNV-3254-C-A|1
CSFLLPPSDCCHLLTPEWAWIQT
>ENST00000647989.1|SNV-591692-T-C|1
TSEEWQGLMQFTLPVRLCK
>ENST00000306928.6|SNV-8200-G-A|2
RIHSLQRSVQVLR
>ENST00000588255.1|SNV-114949-A-G|7
MNSSGRSIISSLVR
>ENST00000534069.5|SNV-3254-C-A|6
MPGGPPLR
>ENST00000558977.1|SNV-219030-G-A|11
VMGIIFMYLRLCPHILDRLQR
>ENST00000336219.4|SNV-9275-T-G|2
QSLLDMALVK
>ENST00000379834.7|SNV-11188-T-G|5
ATVEQVLDPRTRR
>ENST00000462525.1|SNV-33966-C-T|2
MCEFTQPRHWSCSRQTR
>ENST00000381161.5|SNV-52267-G-A|3
SEDVDLAVSVSQISIKEK
>ENST00000229238.5|SNV-730-G-A|5
AGNLLSGTGR
>ENST00000310914.10|SNV-8196-C-T|1
QAVLEAFSRKEWAAVTLQSQAR
>ENST00000369947.5|SNV-1004-G-A|3
KLMTARER
>ENST00000444934.3|SNV-52509-G-A|1
AIGSWRRTQK
>ENST00000307493.8|SNV-16602-G-A|3
TKLLVSDHSHEGWLDFRSLVK
>ENST00000354234.8|SNV-38377-C-A|1
RANTEKSYGIDENGR
>ENST00000347644.8|INDEL-12905-C-CA|7
DPGCGRK
>ENST00000535784.6|SNV-47608-A-C|1
HLYWIQKNAYSHK
>ENST00000262352.8|SNV-75619-G-T|3
NMFPENLVQACFHQYK
>ENST00000380087.7|SNV-11645-G-T|2
YMPQNPHIIATKTPSSYVLVFDYTK
>ENST00000463049.5|SNV-32931-C-T|7
MMSLIVEEPFWLLSLDLKMR
>ENST00000378402.10|SNV-76437-G-A|2
VRTILEEVNLTIK
>ENST00000526273.1|SNV-11624-C-T|1
LRSPSPTTPSLGRRPSTLL
>ENST00000534069.5|SNV-3254-C-A|13
VRWQRLEDTTELGGLAPK
>ENST00000455147.6|SNV-21534-C-A|1
DLSTLLTMFGLPK
>ENST00000276297.9|SNV-506188-C-T|4
LTALLEKYTLSNK
>ENST00000261425.7|SNV-51754-G-A|3
QPMLQSPR
>ENST00000333677.7|SNV-70090-C-T|1
DLAKQVL
>ENST00000621518.4|SNV-272035-G-T|2
YKAEWRAVGE
>ENST00000638850.1|INDEL-9899-T-TT|3
VTRRWQR
>ENST00000389832.7|SNV-4531-C-T|2
ETSRWGLVDIAA
>ENST00000330634.11|SNV-23362-G-A|2
AFQDLFLRALK
>ENST00000463049.5|SNV-32931-C-T|3
SLIVEEPFWLLSLDLK
>ENST00000498553.5|SNV-7849-C-T|2
LAHLSPWCPWLWRTR
>ENST00000635884.1|SNV-244665-C-T|2
EPVVHRLPRPGR
>FUSION-ENST00000466801.5:5622-ENST00000322723.9:22077|7
MTMTMRKMTLK
>ENST00000471038.6|SNV-8406-G-A|4
MSSSCTSPSTALTAWKTFLR
>ENST00000268489.10|SNV-1093334-A-T|3
GCNQVFKTSAALQTHFYEVHAK
>ENST00000247930.5|SNV-28652-C-G|2
HALKPRAKSPSSGSGGGGPKPYK
>ENST00000538682.5|SNV-29244-G-A|2
MPLAIADAAGVCLRQGS
>ENST00000542839.1|SNV-26590-G-A|6
TTSSEGHMTRMSCR
>ENST00000339480.3|SNV-1769-C-T|1
LWALQLILVMCPSLLVVMHVAYR
>ENST00000464020.1|SNV-269702-G-A|4
MRVEDELKIPPAPQSQHFQN
>ENST00000487555.5|SNV-27983-G-A|2
LPVQAVVPRSLHPVPQ
>ENST00000510626.5|SNV-170681-A-G|6
SSSPSCLR
>FUSION-ENST00000578649.1:1561-ENST00000430157.6:3173|10
AALFLTTTSRR
>ENST00000355105.8|SNV-33437-G-A|1
NHRHWNGSFHSRK
>ENST00000361301.6|SNV-4262-A-C|2
LGCANLPLHSRQK
>ENST00000273353.4|SNV-18836-G-A|2
KSEAELLLLQATALDGK
>ENST00000536503.5|SNV-5809-C-T|6
MSGGCCLLR
>ENST00000262043.8|SNV-49459-A-C|2
IVAATYEVIHSKTK
>ENST00000462668.5|SNV-31847-A-G|5
MNMLFKKVHLVLS
>ENST00000536503.5|SNV-5809-C-T|5
SGGCCLLR
>ENST00000409359.6|SNV-94327-C-A|5
RLHIGAVQK
>ENST00000510626.5|SNV-170681-A-G|2
SSSPSCLRSRRPTGAS
>ENST00000276297.9|SNV-506188-C-T|5
YSLLKLTALLEKYTLSNK
>ENST00000376718.8|SNV-59549-C-A|1
EIIQEAPELITEQLAHRLRGSILFK
>FUSION-ENST00000466801.5:5622-ENST00000322723.9:22077|11
MRMTMTMRK
>ENST00000490928.1|SNV-10734-C-T|3
MHQKSCKFSILTS
>ENST00000651105.1|SNV-2271576-C-A|10
MNPQGYACR
>ENST00000355485.7|SNV-49279-G-T|4
LVSDEAVTNGLRDGIVFFLK
>ENST00000674063.1|SNV-100285-G-A|2
TQIISHVWENNNPFQIVLVK
>ENST00000588255.1|SNV-114949-A-G|9
LEPPHSMNSSGRSIISSLVR
>ENST00000388876.3|SNV-3254-C-A|1
CPVVRLSGQRCNIWEFMQDGWAFK
>ENST00000651105.1|SNV-2271576-C-A|1
PADYPWSRRI
>FUSION-ENST00000261622.5:623-ENST00000411546.3:29421|1
LVACLCVQLIVHQLTQVI
>ENST00000320955.8|SNV-14253-C-A|1
LRQRYPGNSTQIQR
>ENST00000322563.8|SNV-16024-G-A|1
NRWGGCADNLSYGLLMGAK
>ENST00000517956.5|SNV-274-G-A|1
KSGSFVSDLSSYCNKEVYNK
>ENST00000264951.8|INDEL-44298-T-TT|9
FFFEEKWCSSIPAKQSWR
>ENST00000307493.8|SNV-16602-G-A|2
LLVSDHSHEGWLDFR
>FUSION-ENST00000382740.3:261-ENST00000562833.2:34823|2
SQPWIRR
>FUSION-ENST00000603296.5:20333-ENST00000354384.5:12912|35
MLEADVSVPHTGENCSPRMEAALTK
>ENST00000560479.3|SNV-284604-T-C|6
MSRMISQNLLACVRL
>ENST00000487817.1|SNV-10394-G-T|2
TLKMSLLVSK
>ENST00000487920.1|SNV-22310-G-A|3
GQWPTALSSPQDMK
>ENST00000510006.5|MNV-274912-GGAAGT-G|10
VQEEYWEDLEERGGLNLGNFFASR
>ENST00000376861.5|SNV-2289-A-G|1
AHVAHHPVSDHEATLR
>ENST00000535768.1|SNV-29244-G-A|10
GGRWEKK
>ENST00000622895.1|SNV-7462-G-T|1
EQEEMMQEQE
>ENST00000471038.6|SNV-8406-G-A|2
MSSSCTSPSTALTAWKTFLRSGPQR
>ENST00000466350.1|SNV-882857-A-G|2
MEQGEFLSYDIMLGVNQGEGLK
>ENST00000320955.8|SNV-14253-C-A|5
YENFLTALAVGKGLWAEVSSSAEK
>ENST00000347644.8|INDEL-12905-C-CA|10
LVFTNHYGHHCYR
>ENST00000529906.5|INDEL-4836-T-TT|3
ECHTMQLHR
>ENST00000668726.1|SNV-118675-A-G|14
MHTEKEHR
>ENST00000560479.3|SNV-284604-T-C|1
ISQNLLACVRL
>ENST00000674083.1|SNV-556313-A-T|1
FTTYEYMLFVHYSVGFTPSR
>ENST00000668726.1|SNV-118675-A-G|7
MSMFPKVVAKCIQR
>ENST00000263549.8|SNV-38081-C-T|1
VCGVHGTSYGKGSYFA
>ENST00000355105.8|SNV-33437-G-A|5
GHDGMSQRSGGGTRNHR
>ENST00000497100.5|SNV-23762-G-T|5
RSLSAIWLPAQR
>ENST00000510006.5|MNV-274912-GGAAGT-G|8
GGLNLGNFFASR
>ENST00000381161.5|SNV-52267-G-A|4
SEDVDLAVSVSQISIK
>ENST00000638850.1|INDEL-9899-T-TT|4
GNRVTRR
>ENST00000477497.1|SNV-23362-G-A|6
KAFQDLFLR
>ENST00000389484.8|SNV-1263326-C-G|2
TNTLCKANK
>ENST00000519001.1|SNV-24221-G-A|1
KITLSPFLLIGILFPRK
>ENST00000533341.3|SNV-72727-G-A|4
KEYSESSSSLR
>ENST00000403303.5|SNV-214298-A-G|4
KLTQGEVAAGVVLQK
>ENST00000525495.6|SNV-19492-G-A|1
ILLLSLVIQLALLFHC
>ENST00000344204.9|SNV-244285-C-A|3
ALGISSDSKK
>ENST00000368585.3|SNV-13153-G-A|4
VSGFMTLLPGDKALLTVQLDKR
>ENST00000481806.1|SNV-48110-C-G|3
PESIQYIKEKHGAIR
>ENST00000372299.4|SNV-11761-G-C|2
SDELRPHMRVHTR
>ENST00000558977.1|SNV-219030-G-A|14
MVMGIIFMYLRLCPHILDR
>ENST00000671699.1|SNV-35864-A-C|2
SCETHCSVKIPFPRECLLCVT
>ENST00000588255.1|SNV-114949-A-G|2
SIISSLVRR
>ENST00000519001.1|SNV-24221-G-A|6
KRMLLIK
>FUSION-ENST00000578649.1:1561-ENST00000430157.6:3173|43
FEADWSSVGGV
>ENST00000446378.3|SNV-45001-C-A|3
ENTELSWPSK
>ENST00000503461.5|SNV-8589-G-A|2
LQETHPGSAKGND
>ENST00000471665.1|SNV-9695-C-G|4
MNIKLTDFGFSCQVEPGERLR
>ENST00000359171.8|MNV-29192-CAG-C|7
SFWDSYK
>ENST00000512701.6|SNV-103533-G-T|2
AALTFLQDENMINFIKGGLK
>ENST00000447459.7|SNV-256222-C-A|4
DGSEEDFHLDCRHERYTAR
>ENST00000533341.3|SNV-72727-G-A|5
ERKEYSESSSSLR
>ENST00000542839.1|SNV-26590-G-A|5
MTTSSEGHMTRMSCRAQR
>ENST00000481053.5|SNV-6462-A-G|3
AHPGGPGSSHSPRTWR
>ENST00000309447.6|SNV-199525-C-A|3
EMHTILEDYFLGVWSGGR
>ENST00000452825.7|SNV-23762-G-T|2
RYCVFSHEELICNMAACPEK
>ENST00000471038.6|SNV-8406-G-A|1
SSSCTSPSTALTAWKTFLRSGPQR
>ENST00000229238.5|SNV-730-G-A|1
AGNLLSGTGRRLWDWVPLACR
>ENST00000360655.8|SNV-583139-G-T|3
ISSFIPK
>ENST00000513024.5|SNV-259737-G-A|1
SNQTAYIPAPLRKK
>ENST00000342992.10|SNV-255622-A-G|2
AGDNVKVEIPVLGRPKPTVTWK
>ENST00000354624.6|SNV-27157-C-T|3
SANLCVAALAAILTR
>ENST00000369073.3|SNV-46373-T-G|7
MELVLRAVLQSFWIR
>ENST00000482924.1|MNV-17588-ATAGA-A|12
MCGFCLLWQGIPFLQDIR
>ENST00000264951.8|INDEL-44298-T-TT|3
KHDVGNLSGCRIR
>ENST00000440973.5|SNV-185945-G-T|4
QGGREILASTNDKGSMAMESAK
>ENST00000306928.6|SNV-8200-G-A|1
IHSLQRSVQVLR
>ENST00000262662.5|SNV-13462-G-A|1
LYERNEVVSLMQANGAGGATNLQ
>ENST00000452825.7|SNV-23762-G-T|3
LRRYCVFSHEELICNMAACPEK
>ENST00000481506.1|SNV-85343-C-T|5
MNALGYWKPFR
>ENST00000634764.1|SNV-1303341-A-G|7
RTLTPVSRAQPTQPER
>ENST00000636292.1|SNV-244636-C-T|2
MSAVVPPPASNGNLLYIGFR
>ENST00000268489.10|SNV-1093334-A-T|4
KGCNQVFKTSAALQTHFYEVHAK
>ENST00000668726.1|SNV-118675-A-G|12
MHTEKEHRQEVLLLC
>ENST00000285039.12|SNV-355963-A-T|2
NFDLTEYRQVLSDLSIQIYQLLIK
>ENST00000440973.5|SNV-185945-G-T|2
EILASTNDKGSMAMESAK
>ENST00000272117.7|SNV-2400-C-T|2
SPSPCSFRSSSQPPGR
>ENST00000303538.13|SNV-139749-G-A|2
INSDQATQGNISSDRGK
>ENST00000360655.8|SNV-583139-G-T|1
ISSFIPKGGKLNSAK
>ENST00000409993.6|INDEL-9899-T-TT|3
QTGDELFQVQDQEPLFLGHLYFK
>ENST00000381163.7|SNV-52267-G-A|1
EKVKELSPEEER
>ENST00000235180.4|SNV-24626-C-T|2
GAPRLPPILLDQFEK
>ENST00000647989.1|SNV-591692-T-C|5
EKLSYHSIRTSEEWQGLMQFTLPVR
>ENST00000247930.5|SNV-28652-C-G|6
GGCVSPERGPTFNPKHALKPR
>ENST00000256999.7|SNV-37371-C-A|2
KEGWRHR
>ENST00000548855.5|SNV-23126-C-T|3
LPRQSIASCFAQGWCTACRR
>ENST00000502537.1|SNV-467001-G-C|3
LVEQSVDFIRQR
>ENST00000463049.5|SNV-32931-C-T|13
KEMMSLIVEEPFWLLSLDLKMR
>ENST00000560479.3|SNV-284604-T-C|3
MISQNLLACVRL
>ENST00000505732.5|SNV-103533-G-T|3
KLHSRFCR
>ENST00000434735.6|SNV-20851-C-A|3
LTVLEYHDMLR
>FUSION-ENST00000578649.1:1561-ENST00000430157.6:3173|35
MAVLFLTTTSRRSRPCTWSCV
>ENST00000451557.5|INDEL-33965-T-TT|1
DTFLASLRGTI
>ENST00000261425.7|SNV-51754-G-A|2
QPMLQSPRTKPR
>ENST00000303538.13|SNV-139749-G-A|6
NKKINSDQATQGNISSDR
>ENST00000610553.1|SNV-31262-G-A|2
PELRLENRMQPV
>ENST00000529051.5|SNV-38532-C-A|1
EELPLDYHQYVVTKIQDQDSPR
>ENST00000473074.1|SNV-4407-G-A|1
SSSCTSPSTALTAWVRGLEGGD
>ENST00000303538.13|SNV-139749-G-A|5
KINSDQATQGNISSDR
>ENST00000451557.5|INDEL-33965-T-TT|2
DTFLASLR
>ENST00000430799.7|SNV-86895-G-A|1
ENTLVTLANISGQLDLSPYPK
>ENST00000529388.6|INDEL-98975-G-GA|1
QVLQTREKNYN
>ENST00000541722.5|SNV-60493-A-G|2
CLWKPDLFFANER
>ENST00000336219.4|SNV-9275-T-G|3
TVSSYSLQRQSLLDMALVK
>ENST00000558977.1|SNV-219030-G-A|10
MGIIFMYLR
>ENST00000466527.1|SNV-44222-C-G|2
MCHCQSLLQEVLHSFLVR
>ENST00000273353.4|SNV-18836-G-A|4
AFFWWIALIKMDLSDLGEAAAFLRK
>ENST00000529906.5|INDEL-4836-T-TT|5
VNQAFGVDVGDYVR
>ENST00000487555.5|SNV-27983-G-A|5
MVPADAAMLPVQAVVPRSLHPVPQ
>ENST00000285039.12|SNV-355963-A-T|1
QVLSDLSIQIYQLLIK
>ENST00000462525.1|SNV-33966-C-T|6
MCEFTQPR
>ENST00000296794.10|SNV-123782-A-G|1
HVMVAER
>ENST00000546312.5|SNV-29244-G-A|1
PLAIADAAGV
>ENST00000261170.5|SNV-55486-C-T|2
EIFYTLSCRDR
>ENST00000394524.7|SNV-246771-A-C|1
AGAYDFPSPEWDTVTPAAKDLINK
>ENST00000368585.3|SNV-13153-G-A|5
VSGFMTLLPGDKALLTVQLDK
>ENST00000373289.4|SNV-14567-C-A|1
GTSETEMSAICQEYR
>FUSION-ENST00000613411.4:8574-ENST00000561736.1:1371|4
RGFCSGDSGGPLVCK
>ENST00000510006.5|MNV-274912-GGAAGT-G|11
RVQEEYWEDLEERGGLNLGNFFASR
>ENST00000642825.1|SNV-417570-G-A|5
LRCLLDNSSGFLAMNFQEK
>ENST00000359171.8|MNV-29192-CAG-C|6
SFWDSYKHQHWDSIWNR
>ENST00000476571.1|SNV-551456-C-G|4
MCLLSACIWR
>ENST00000300870.15|MNV-41050-CTAAA-C|7
QVSTLVTEMFLLER
>ENST00000469762.5|SNV-31847-A-G|1
GALSIKLKLEQIDGHIAEHNSK
>ENST00000546312.5|SNV-29244-G-A|5
QLECEYHAGGK
>ENST00000272117.7|SNV-2400-C-T|1
SPSPCSFRSSSQPPGRVLVQGAR
>ENST00000558977.1|SNV-219030-G-A|9
GIIFMYLR
>ENST00000310914.10|SNV-8196-C-T|3
QAVLEAFSR
>ENST00000535768.1|SNV-29244-G-A|14
MQLECEYHAGGKGGR
>ENST00000395734.7|SNV-222022-G-C|8
CGSKDNIKHVPGGR
>ENST00000361301.6|SNV-4262-A-C|3
LGCANLPLHSR
>ENST00000334414.10|SNV-115932-C-T|1
DSVYSRH
>ENST00000483412.5|SNV-173075-G-A|5
EHRNQQHSAEQAQGTAGKGDR
>ENST00000668726.1|SNV-118675-A-G|5
MFPKVVAKCIQR
>ENST00000268459.6|SNV-77111-A-G|2
QLKFEELQCDVSVEEDSR
>FUSION-ENST00000578649.1:1561-ENST00000430157.6:3173|34
AVLFLTTTSRRSRPCTWSCV
>FUSION-ENST00000578649.1:1561-ENST00000430157.6:3173|37
MAVLFLTTTSRR
>FUSION-ENST00000466801.5:5622-ENST00000322723.9:22077|2
LHQPKERK
>ENST00000323662.9|SNV-8420-C-T|3
TLDGPIRMLK
>ENST00000511027.1|SNV-41088-G-A|2
MPGMNTLGPSNSSCPR
>ENST00000462525.1|SNV-33966-C-T|8
MPTAWLSMCEFTQPRHWSCSRQTR
>ENST00000460155.1|SNV-99648-C-T|1
ALTSAFLVCVGSSPFCKNFLRGR
>ENST00000452276.5|SNV-26836-G-T|2
FVSASYDIR
>ENST00000447459.7|SNV-256222-C-A|2
HERYTARHQPHMADSWPR
>ENST00000359988.4|SNV-57862-G-T|2
AAGEDARHEYTMTLGLPEFILAK
>ENST00000614459.4|SNV-32931-C-T|2
TILAPVVRPKDAYIK
>ENST00000261170.5|SNV-55486-C-T|4
KEIFYTLSCRDR
>ENST00000262450.8|SNV-67398-T-C|3
LELSLIHSRGDSPELRPDDTKAEEK
>ENST00000343257.7|SNV-26011-A-G|3
KLPYLPGLGWNQLSK
>ENST00000430479.6|SNV-81776-G-A|3
QFYDDTCVIPEK
>ENST00000452681.6|SNV-9695-C-G|2
LTDFGFSCQVEPGER
>ENST00000344836.9|SNV-64537-C-G|1
NIFESFVDYVAVEELDGDNK
>ENST00000368445.9|SNV-4098-C-T|1
LANPAGGCPGSKGEPGR
>ENST00000463049.5|SNV-32931-C-T|6
MSLIVEEPFWLLSLDLKMR
>ENST00000535768.1|SNV-29244-G-A|5
GLLGDRGRGGLWGSLECLSL
>ENST00000272117.7|SNV-2400-C-T|3
SPSPCSFR
>ENST00000647989.1|SNV-591692-T-C|2
TSEEWQGLMQFTLPVR
>ENST00000490928.1|SNV-10734-C-T|1
SCKFSILTS
>ENST00000504691.1|MNV-274912-GGAAGT-G|3
SRAFGGKGR
>ENST00000472647.5|SNV-44688-C-T|5
MHDVKNHRIFLK
>ENST00000264951.8|INDEL-44298-T-TT|13
HIRHKFFFEEK
>ENST00000623527.4|SNV-17858-C-T|2
KTMVLGTLVK
>ENST00000368585.3|SNV-13153-G-A|6
VSGFMTLLPGDK
>ENST00000636292.1|SNV-244636-C-T|1
SAVVPPPASNGNLLYIGFR
>ENST00000530179.1|INDEL-4836-T-TT|2
EKVNQAFGE
>ENST00000295746.13|SNV-37405-C-A|1
IKASSLEVQKAQLEGR
>ENST00000471038.6|SNV-8406-G-A|10
MYFSIDSPDSLENIPEKWTPEVK
>ENST00000651105.1|SNV-2271576-C-A|7
NPQGYACRLSVE
>ENST00000394524.7|SNV-246771-A-C|3
LYQQIKAGAYDFPSPEWDTVTPAAK
>ENST00000463049.5|SNV-32931-C-T|11
EMMSLIVEEPFWLLSLDLKMR
>ENST00000295213.9|SNV-25577-C-T|4
VRRPFPNR
>ENST00000395734.7|SNV-222022-G-C|3
NVQIQNK
>ENST00000273353.4|SNV-18836-G-A|1
KSEAELLLLQATALDGKK
>ENST00000355485.7|SNV-49279-G-T|3
DGIVFFLK
>ENST00000295213.9|SNV-25577-C-T|1
RPFPNRSKLSNVAR
>ENST00000264951.8|INDEL-44298-T-TT|5
QSWRKHDVGNLSGCR
>ENST00000276185.8|SNV-80280-G-A|2
TQEINLRVSTFEGSLAK
>ENST00000368585.3|SNV-13153-G-A|9
KMESKVSGFMTLLPGDK
>ENST00000473501.1|SNV-3147-T-C|3
EHGLKPVVGEAYDQGK
>ENST00000651105.1|SNV-2271576-C-A|9
NPQGYACR
>ENST00000308744.10|SNV-115819-A-G|1
ARPMEAYALKAK
>ENST00000510626.5|SNV-170681-A-G|7
MSSSPSCLR
>ENST00000358743.5|SNV-24641-C-A|2
LIRADIRR
>ENST00000520903.1|SNV-77316-C-T|1
PSVADSYSSHFS
>ENST00000533341.3|SNV-72727-G-A|2
EYSESSSSLR
>ENST00000261425.7|SNV-51754-G-A|5
YHLLPERQPMLQSPR
>ENST00000511027.1|SNV-41088-G-A|1
PGMNTLGPSNSSCPR
>ENST00000264951.8|INDEL-44298-T-TT|8
WCSSIPAK
>ENST00000438793.7|MNV-274912-GGAAGT-G|1
GKGRLKPW
>ENST00000316399.10|SNV-692966-G-A|1
AIQEAQKMREQIQR
>ENST00000542839.1|SNV-26590-G-A|7
MTTSSEGHMTRMSCR
>ENST00000229238.5|SNV-730-G-A|4
MAGNLLSGTGRR
>ENST00000395734.7|SNV-222022-G-C|1
NVQIQNKKVDISK
>ENST00000394329.8|SNV-176264-G-T|2
LNTPLPR
>ENST00000635736.1|SNV-72727-G-A|1
EYSESSSQQSSQQSSHDDDSSR
>ENST00000502732.6|INDEL-120926-A-AA|11
IRGKCCSK
>ENST00000560479.3|SNV-284604-T-C|8
MSRMISQNLLACVR
>ENST00000395734.7|SNV-222022-G-C|2
NVQIQNKK
>ENST00000300870.15|MNV-41050-CTAAA-C|9
TSVLFRQVSTLVTEMFLLER
>ENST00000430479.6|SNV-81776-G-A|5
GPRQFYDDTCVIPEK
>ENST00000651105.1|SNV-2271576-C-A|2
MPADYPWSRRI
>ENST00000529441.5|SNV-10044-G-A|6
MSSVEEDDYNTLTDIDSDK
>ENST00000546312.5|SNV-29244-G-A|3
QLECEYHAGGKGG
>ENST00000486166.1|SNV-11645-G-T|2
PQNPHIIATKTPSSYVLVFDYTK
>ENST00000268459.6|SNV-77111-A-G|1
FEELQCDVSVEEDSR
>ENST00000510006.5|MNV-274912-GGAAGT-G|7
GGLNLGNFFASRK
>FUSION-ENST00000578649.1:1561-ENST00000430157.6:3173|47
VEASWGWVGR
>ENST00000460012.6|SNV-262420-A-T|2
SILSGSVLSHSNLDIKNLEGNR
>ENST00000533341.3|SNV-72727-G-A|3
KEYSESSSSLRIFTAQS
>ENST00000511027.1|SNV-41088-G-A|3
VLCCHAR
>ENST00000409993.6|INDEL-9899-T-TT|4
YLLLLCWHDLCR
>ENST00000369947.5|SNV-1004-G-A|1
LMTARERK
>ENST00000276185.8|SNV-80280-G-A|1
TQEINLRVSTFEGSLAKINALR
>ENST00000614459.4|SNV-32931-C-T|6
ENEGNDVPDCRRTILAPVVRPK
>ENST00000477355.5|SNV-176775-C-T|4
TSARAMTSSPSTVLHSSAP
>ENST00000344204.9|SNV-244285-C-A|2
ALGISSDSKKSSK
>ENST00000526273.1|SNV-11624-C-T|3
RLRSPSPTTPSLGR
>ENST00000506359.1|SNV-115819-A-G|3
KEQGLWK
>ENST00000378324.6|SNV-2664-G-T|1
LFVEPILEVSSLPTTNSTTNSSTK
>ENST00000477355.5|SNV-176775-C-T|1
TSSPSTVLHSSAP
>ENST00000634764.1|SNV-1303341-A-G|5
TLTPVSRAQPTQPERAAESR
>ENST00000529441.5|SNV-10044-G-A|4
MSSVEEDDYNTLTDIDSDKNVIR
>FUSION-ENST00000382740.3:261-ENST00000562833.2:34823|6
MFLRSQPWIR
>ENST00000342992.10|SNV-296460-G-A|3
TLKHQRYYHTLIK
>ENST00000526273.1|SNV-11624-C-T|8
APCFSATCSWPMRAPMRLR
>ENST00000631498.1|SNV-109613-T-G|1
TWGRPCALGRSSTR
>ENST00000342992.10|SNV-255622-A-G|3
LVIAKAGDNVK
>ENST00000528851.5|INDEL-4836-T-TT|2
EKVNQAFGA
>ENST00000312988.9|SNV-6541-G-A|3
EDLAALK
>ENST00000526273.1|SNV-11624-C-T|6
RAPMRLR
>ENST00000674063.1|SNV-100285-G-A|1
TQIISHVWENNNPFQIVLVKGNK
>ENST00000502732.6|INDEL-120926-A-AA|9
CCSKQGETK
>ENST00000265036.10|SNV-52672-C-T|3
FPPSLPLKPYPK
>ENST00000452681.6|SNV-9695-C-G|1
LTDFGFSCQVEPGERLR
>ENST00000372299.4|SNV-11761-G-C|3
SDELRPHMR
>ENST00000371732.10|SNV-6462-A-G|4
QQLETLVLSSDLEDGSPRRSR
>ENST00000483629.5|SNV-31262-G-A|2
PELRLENRMQPVW
>ENST00000446378.3|SNV-45001-C-A|4
EIHSLMESESLLLEKENTELSWPSK
>ENST00000560479.3|SNV-284604-T-C|4
MISQNLLACVR
>ENST00000296028.4|SNV-846-G-T|1
IFLDPDAPRIKK
>ENST00000262352.8|SNV-75619-G-T|2
NMFPENLVQACFHQYKTK
>ENST00000461783.7|SNV-332595-G-A|2
DDSALQKR
>ENST00000471038.6|SNV-8406-G-A|5
SSSCTSPSTALTAWK
>ENST00000575500.5|SNV-25583-C-T|1
TLVFQQLPGDLGGRPGSPAGS
>ENST00000558977.1|SNV-219030-G-A|12
MVMGIIFMYLRLCPHILDRLQR
>ENST00000477355.5|SNV-176775-C-T|3
AMTSSPSTVLHSSAP
>ENST00000550971.5|SNV-113807-C-A|2
MASGRPLFPGSTVEDELHLILR
>ENST00000323662.9|SNV-8420-C-T|4
LCAGRTLDGPIRMLK
>ENST00000378116.9|SNV-157960-G-A|4
AGRNGSNDASLDSGVDMNEPKSAQK
>ENST00000276297.9|SNV-506188-C-T|1
YTLSNKHGFSWAVPKFMK
>ENST00000355485.7|SNV-49279-G-T|1
DGIVFFLKCLDFSLVVNVKK
>ENST00000503461.5|SNV-8589-G-A|5
MHQPSRLQETHPGSAKGND
>ENST00000475440.1|SNV-417570-G-A|3
NFQEKLK
>ENST00000273352.8|SNV-85343-C-T|1
LLETFPSTEEITLSESDNAKESI
