# Supplementary material for: Identification of non-canonical peptides with moPepGen
Source: Nat Biotechnol. 2025 Jun 16;44(4):568–73. doi: 10.1038/s41587-025-02701-0 (PMC12680078; doi:10.1038/s41587-025-02701-0)
Supplement: Supplementary file 4 — Supplementary Data: Cancer cell line variant peptide database. Custom peptide database FASTA file for each of the 376 cell lines from the Cancer Cell Line Encyclopedia with proteomics characterization or used in the reference channel. Variant peptide FASTA files were produced by moPepGen as the result of cell-line-specific publicly available mutations and fusions. [file 41587_2025_2701_MOESM4_ESM.zip › ACH-000202.fasta]

>FUSION-ENST00000645490.1:32968-ENST00000518376.2:5028|188
HELLAPWGLIF
>ENST00000642611.1|SNV-49782-G-C|2
IVGQVGCGKSSLLLPALGEMQK
>FUSION-ENST00000219084.10:208065-ENST00000569528.4:37963|1
QNGMGIIESAPQEHTNNENI
>FUSION-ENST00000645490.1:32968-ENST00000518376.2:5028|231
WPPHKPR
>ENST00000655235.1|SNV-235-A-G|11
MPFCRFTSGR
>FUSION-ENST00000469298.5:7992-ENST00000656261.1:240337|176
VAYACNPSNLGGR
>FUSION-ENST00000645490.1:32968-ENST00000518376.2:5028|799
MIQHCLR
>FUSION-ENST00000469298.5:7992-ENST00000656261.1:240337|44
DPVLFFCK
>FUSION-ENST00000507248.1:153-ENST00000652379.1:25317|1180
MVLYTERSGSR
>FUSION-ENST00000645490.1:32968-ENST00000518376.2:5028|923
TLQIIKVSF
>FUSION-ENST00000645490.1:32968-ENST00000518376.2:5028|1283
MLTSNTSFHLFIIV
>ENST00000444984.1|SNV-14696-A-T|1
NNFITDFHPLQSCIKLIK
>FUSION-ENST00000507248.1:153-ENST00000652379.1:25317|181
LLPSSRPRPAPRPRSPADATPR
>ENST00000623849.1|SNV-706-C-T|1
TVLSIASHQE
>FUSION-ENST00000645490.1:32968-ENST00000518376.2:5028|168
MSFKLLFTNVSILK
>FUSION-ENST00000507248.1:153-ENST00000652379.1:25317|1155
RLQGAEIAPLHYGPGCR
>FUSION-ENST00000507248.1:153-ENST00000652379.1:25317|1389
RGTAHRFGSR
>FUSION-ENST00000507248.1:153-ENST00000652379.1:25317|585
EASPNTHAPWVVF
>ENST00000673384.1|INDEL-54779-C-CC|5
SLKCLASR
>FUSION-ENST00000492380.1:13274-ENST00000263556.3:22059|517
VVNSEILVTQVMYIVPNV
>FUSION-ENST00000645490.1:32968-ENST00000518376.2:5028|1477
MVDISQIRIQRPREVNMNLAHCK
>FUSION-ENST00000645490.1:32968-ENST00000518376.2:5028|446
TLFSLEHSFPNHILR
>FUSION-ENST00000645490.1:32968-ENST00000518376.2:5028|176
LSALLHK
>ENST00000438447.2|SNV-435005-A-T|1
VSISSSMGMDVHNQEERPRKTLVSK
>FUSION-ENST00000507248.1:153-ENST00000652379.1:25317|1002
TSESYFLLIFTYVCIYFF
>FUSION-ENST00000507248.1:153-ENST00000652379.1:25317|1309
ERENETPPP
>FUSION-ENST00000469298.5:7992-ENST00000656261.1:240337|466
LCISWGRQK
>FUSION-ENST00000507248.1:153-ENST00000652379.1:25317|364
DGRGHSYCAAR
>ENST00000621510.1|INDEL-211378-C-CC|5
GLGKLIPQTLWGPATSQAQR
>ENST00000581955.1|SNV-107653-G-T|15
LTCPHVTMSQIIQFR
>FUSION-ENST00000507248.1:153-ENST00000652379.1:25317|705
DGVSEARPPWLPR
>FUSION-ENST00000492220.1:1829-ENST00000271732.8:48406|75
MAASHFVARCSSEELGAMAAAP
>FUSION-ENST00000469298.5:7992-ENST00000656261.1:240337|302
ALKSFRLK
>FUSION-ENST00000507248.1:153-ENST00000652379.1:25317|908
LRDLGFLMAK
>FUSION-ENST00000507248.1:153-ENST00000652379.1:25317|1387
GTAHRFGSRGNAFQSPIR
>FUSION-ENST00000507248.1:153-ENST00000652379.1:25317|869
MGESETE
>ENST00000472290.1|SNV-4388-C-T|5
NNTAVFLPVLVGFNPVSMVR
>ENST00000274376.11|SNV-64690-T-C|1
FSSLSDLTGYYSHVSCLLKGEK
>ENST00000655235.1|SNV-235-A-G|7
QNAILQIYLR
>ENST00000438447.2|SNV-435005-A-T|4
RVSISSSMGMDVHNQEERPRK
>FUSION-ENST00000645490.1:32968-ENST00000518376.2:5028|885
AVFSLNGK
>FUSION-ENST00000507248.1:153-ENST00000652379.1:25317|1268
HTDIQER
>FUSION-ENST00000507248.1:153-ENST00000652379.1:25317|520
CPLATCRWR
>FUSION-ENST00000645490.1:32968-ENST00000518376.2:5028|155
KEGQESRK
>FUSION-ENST00000469298.5:7992-ENST00000656261.1:240337|14
CCWIWFDSTLSRIFASK
>FUSION-ENST00000492220.1:1829-ENST00000271732.8:48406|47
WLQPPED
>FUSION-ENST00000507248.1:153-ENST00000652379.1:25317|937
IESQYRVPVADR
>FUSION-ENST00000469298.5:7992-ENST00000656261.1:240337|11
IFASKFIK
>FUSION-ENST00000507248.1:153-ENST00000652379.1:25317|1225
RGAFSDFSLGHVWRPYFSYFPDK
>FUSION-ENST00000645490.1:32968-ENST00000518376.2:5028|1053
IMRKCNL
>FUSION-ENST00000507248.1:153-ENST00000652379.1:25317|911
MTDGVSYQCSFVNRVRLR
>FUSION-ENST00000645490.1:32968-ENST00000518376.2:5028|1212
VSPCCPGWSELR
>FUSION-ENST00000507248.1:153-ENST00000652379.1:25317|687
SRLTAPSASQVQAILLPQPPD
>FUSION-ENST00000507248.1:153-ENST00000652379.1:25317|1086
LLGARPSSAKVQR
>FUSION-ENST00000507248.1:153-ENST00000652379.1:25317|1436
TGGRHHACLAQRDPLGK
>FUSION-ENST00000645490.1:32968-ENST00000518376.2:5028|292
MASPLDSARAIREMPLGPWNAFPNR
>ENST00000039989.9|INDEL-91281-C-CG|2
SRQRPISTTVA
>FUSION-ENST00000645490.1:32968-ENST00000518376.2:5028|1723
MLPFDSWR
>ENST00000495720.5|SNV-3567-T-G|14
MKSIKENASAGGER
>FUSION-ENST00000645490.1:32968-ENST00000518376.2:5028|1505
SLLHSGLLFPNSKGR
>ENST00000334109.3|SNV-308-C-A|1
SSSCAPVYCRR
>ENST00000319170.10|INDEL-94203-C-CC|3
CSSTVPSCSKSK
>FUSION-ENST00000645490.1:32968-ENST00000518376.2:5028|1445
ISLSVLWLTFPK
>ENST00000274376.11|SNV-64690-T-C|2
FSSLSDLTGYYSHVSCLLK
>FUSION-ENST00000645490.1:32968-ENST00000518376.2:5028|1002
GISALTKETSVR
>FUSION-ENST00000645490.1:32968-ENST00000518376.2:5028|1517
EAGGKQRAGWENAFPK
>FUSION-ENST00000507248.1:153-ENST00000652379.1:25317|1224
GAFSDFSLGHVWRPYFSYFPDK
>FUSION-ENST00000492380.1:13274-ENST00000263556.3:22059|559
YNSKRAK
>FUSION-ENST00000492380.1:13274-ENST00000263556.3:22059|569
GQEEFETSLTNTVKPR
>FUSION-ENST00000667305.1:209-ENST00000377970.6:2814|16
CSRISTATR
>ENST00000348476.7|SNV-67032-G-A|6
EKGQKRPSNGNSGLMAK
>FUSION-ENST00000569891.5:35892-ENST00000564336.1:59898|6
LEAAVRRLWTQTSWQATLR
>FUSION-ENST00000469298.5:7992-ENST00000656261.1:240337|432
LVKRDSWLGTVAHTCNPSTLGGR
>FUSION-ENST00000645490.1:32968-ENST00000518376.2:5028|1439
VSCCHPGWSAVALSQFTATSTSQVK
>ENST00000260665.12|SNV-50650-A-C|1
HGTLQDAINILKEMKEK
>FUSION-ENST00000507248.1:153-ENST00000652379.1:25317|1369
MPSVALGFSPFGSFDRRNPTQR
>ENST00000556440.7|MNV-27807-ATAT-A|4
ARKYDDYR
>FUSION-ENST00000645490.1:32968-ENST00000518376.2:5028|758
METCSVTQTGVQWCNYGSLQPLPPR
>FUSION-ENST00000645490.1:32968-ENST00000518376.2:5028|1444
MKTMIFVFFFFFFFFCDR
>ENST00000359297.6|SNV-37214-A-G|2
DQRGSPAYISPGVLSGRPYR
>ENST00000513102.1|SNV-10205-C-G|13
MQHLAKNVVMVNQGLR
>FUSION-ENST00000469298.5:7992-ENST00000656261.1:240337|488
MDLIYLCDTK
>FUSION-ENST00000507248.1:153-ENST00000652379.1:25317|924
MSSLQSLFK
>ENST00000378660.5|SNV-218715-T-A|3
LTMTWKYRCV
>FUSION-ENST00000645490.1:32968-ENST00000518376.2:5028|1722
LPFDSWR
>FUSION-ENST00000469298.5:7992-ENST00000656261.1:240337|241
KLMHGLGRNK
>FUSION-ENST00000507248.1:153-ENST00000652379.1:25317|713
LYSQYTTLAGR
>FUSION-ENST00000645490.1:32968-ENST00000518376.2:5028|1344
SEILFVHWR
>ENST00000256442.10|SNV-10205-C-G|1
KHMTVKNK
>ENST00000509061.5|SNV-12488-C-T|3
ASMAFLK
>FUSION-ENST00000645490.1:32968-ENST00000518376.2:5028|555
LIRQKWEVK
>FUSION-ENST00000645490.1:32968-ENST00000518376.2:5028|1696
ALRHALLISNSCLINLSLLSTI
>FUSION-ENST00000507248.1:153-ENST00000652379.1:25317|47
MLPTLVSNSCPQAIR
>FUSION-ENST00000507248.1:153-ENST00000652379.1:25317|877
FHPFHSTVSWGVSVR
>FUSION-ENST00000645490.1:32968-ENST00000518376.2:5028|1400
RYSERTQSCQ
>FUSION-ENST00000469298.5:7992-ENST00000656261.1:240337|490
VIHTLIILGSLSWNSCYFQPR
>ENST00000299752.9|INDEL-6866-G-GG|1
LFPADHPALRPHQPNPQVLPSQ
>FUSION-ENST00000492380.1:13274-ENST00000263556.3:22059|566
LYLKIQK
>ENST00000581955.1|SNV-107653-G-T|14
LTCPHVTMSQIIQFRETMASR
>FUSION-ENST00000492380.1:13274-ENST00000263556.3:22059|134
PFLGIFPEDSIGK
>FUSION-ENST00000645490.1:32968-ENST00000518376.2:5028|1396
YSERTQSCQ
>FUSION-ENST00000645490.1:32968-ENST00000518376.2:5028|690
MILLQQHGQMPSQKRQEWMALR
>FUSION-ENST00000469298.5:7992-ENST00000656261.1:240337|39
MIAFSSVL
>FUSION-ENST00000469298.5:7992-ENST00000656261.1:240337|443
MKMKILK
>ENST00000342741.6|SNV-6815-G-A|7
GVNLPGAQVDLPGLSEQDVRDLRFR
>FUSION-ENST00000645490.1:32968-ENST00000518376.2:5028|983
ILFFFFLRRSFTLVAQAR
>ENST00000321617.8|SNV-13070-C-T|4
KGPLPPPPK
>ENST00000471735.1|SNV-22382-G-T|4
SPGRGGVGHTR
>FUSION-ENST00000507248.1:153-ENST00000652379.1:25317|251
LWWRSVAVLTCK
>ENST00000546040.1|SNV-755394-A-G|6
EGDGFLSLLSNLWRRLSADIGWVLR
>FUSION-ENST00000507248.1:153-ENST00000652379.1:25317|342
PTGDAAALFP
>FUSION-ENST00000645490.1:32968-ENST00000518376.2:5028|271
EMYVTILAKIFSFN
>FUSION-ENST00000469298.5:7992-ENST00000656261.1:240337|422
SLWTTFKR
>FUSION-ENST00000469298.5:7992-ENST00000656261.1:240337|278
MPVIPATGEAEAGKSLEPWR
>ENST00000572933.5|MNV-106231-AC-A|1
MPAMKCNGC
>ENST00000260197.12|SNV-98325-T-A|2
QEGELVPCPLAEENEFILYAVR
>FUSION-ENST00000507248.1:153-ENST00000652379.1:25317|810
KPVSFCNFFFFFFFLRR
>FUSION-ENST00000394095.7:19369-ENST00000394077.8:161|1
WTLPLQGRAVQF
>FUSION-ENST00000645490.1:32968-ENST00000518376.2:5028|23
SEERGVTGGK
>FUSION-ENST00000645490.1:32968-ENST00000518376.2:5028|753
QSSCLSLPNTWDYRQALPR
>ENST00000396396.6|INDEL-151228-G-GC|3
QSVEEIVRDHWAKFGPPLLLQV
>FUSION-ENST00000492380.1:13274-ENST00000263556.3:22059|322
PVILALWEAEAGGSLEPR
>FUSION-ENST00000645490.1:32968-ENST00000518376.2:5028|1547
ASQADGGWR
>FUSION-ENST00000507248.1:153-ENST00000652379.1:25317|787
QLLASRTLSR
>FUSION-ENST00000469298.5:7992-ENST00000656261.1:240337|107
YRATLHNK
>ENST00000309539.8|SNV-12129-G-A|1
VQGAVSQTYPSGTCAYIQR
>ENST00000380152.7|MNV-25215-GT-G|11
CSIGKLHKSVSSANTCGIFSTAR
>ENST00000519289.1|SNV-146290-G-A|6
QRRAGLNK
>FUSION-ENST00000507248.1:153-ENST00000652379.1:25317|784
TLSRGVPWSVYHRTVHVR
>FUSION-ENST00000645490.1:32968-ENST00000518376.2:5028|1194
MPNNYLWSNWISLWR
>FUSION-ENST00000469298.5:7992-ENST00000656261.1:240337|344
GMLKFEEGR
>ENST00000551245.5|SNV-6218-G-C|1
GVSPQSCSEDPALPSEQVAVR
>FUSION-ENST00000373600.7:35408-ENST00000374236.5:28532|8
QEEQSLPRPRALHSRDPLLIR
>FUSION-ENST00000645490.1:32968-ENST00000518376.2:5028|216
MAFIRNDLTEGKSDLILLSFSK
>FUSION-ENST00000645490.1:32968-ENST00000518376.2:5028|949
GAFVYSQRHR
>ENST00000460376.5|INDEL-66390-C-CC|2
MAFQPWLKPWGYPPAMAAK
>ENST00000530152.5|SNV-19903-C-T|6
MRELLLSLYR
>FUSION-ENST00000496487.5:4486-ENST00000326739.9:602|75
QRRRPHLQ
>FUSION-ENST00000645490.1:32968-ENST00000518376.2:5028|1485
MGFHHVGQAGLKLLTS
>FUSION-ENST00000507248.1:153-ENST00000652379.1:25317|688
VRSRLTAPSASQVQAILLPQPPD
>ENST00000519157.1|MNV-35682-AC-A|22
LLPLKPVQAATPSRTDR
>FUSION-ENST00000492380.1:13274-ENST00000263556.3:22059|547
QFFTLPFFFFINTCYR
>ENST00000649554.1|SNV-30348-C-G|13
GSDSGTMGSDSDEENVAGR
>FUSION-ENST00000507248.1:153-ENST00000652379.1:25317|1241
MSVSFSVSLSDTPVPGR
>FUSION-ENST00000645490.1:32968-ENST00000518376.2:5028|1782
ETGAHSPSSGLFHIAPSGR
>FUSION-ENST00000507248.1:153-ENST00000652379.1:25317|1381
MHRALFPSWSWS
>FUSION-ENST00000645490.1:32968-ENST00000518376.2:5028|581
PGLISETLLDTATAQK
>FUSION-ENST00000492380.1:13274-ENST00000263556.3:22059|402
LFLHLLRSYGFCF
>ENST00000361582.8|SNV-82944-A-C|5
LNAETSRALPAEVYFLQCR
>FUSION-ENST00000507248.1:153-ENST00000652379.1:25317|7
MLWAHVVSFQTSMIIIIVGVISR
>FUSION-ENST00000492380.1:13274-ENST00000263556.3:22059|251
MLRVVWWRMTSILLYTYR
>FUSION-ENST00000645490.1:32968-ENST00000518376.2:5028|333
FQIWGFFKLNEICSLSLSQHIIA
>ENST00000342741.6|SNV-6815-G-A|4
FRVEHGVDIVFASFVRK
>FUSION-ENST00000507248.1:153-ENST00000652379.1:25317|190
ARVVCVGGRR
>FUSION-ENST00000507248.1:153-ENST00000652379.1:25317|1308
ENETPPP
>FUSION-ENST00000645490.1:32968-ENST00000518376.2:5028|1252
NVSFQKAVSK
>FUSION-ENST00000469298.5:7992-ENST00000656261.1:240337|362
NVLFLKTNKGMNLG
>FUSION-ENST00000507248.1:153-ENST00000652379.1:25317|1152
LQGAEIAPLHYGPGCRVSETR
>ENST00000488369.1|INDEL-34124-T-TC|1
LFQPQPISGRSMMPM
>FUSION-ENST00000507248.1:153-ENST00000652379.1:25317|76
GTAGSDIWCMCLAEEPMGR
>FUSION-ENST00000469298.5:7992-ENST00000656261.1:240337|416
IQIHIDDKIAR
>FUSION-ENST00000645490.1:32968-ENST00000518376.2:5028|652
VLLLGSPGVFHVA
>FUSION-ENST00000492380.1:13274-ENST00000263556.3:22059|296
TMRTEITEEAFQR
>ENST00000347667.5|INDEL-107607-C-CT|3
SVFERAHFVDCVLCAHER
>FUSION-ENST00000645490.1:32968-ENST00000518376.2:5028|1273
RALWGPFHK
>FUSION-ENST00000667305.1:209-ENST00000377970.6:2814|19
RCPSTLASPTGTMTSTTTRCSR
>FUSION-ENST00000492380.1:13274-ENST00000263556.3:22059|103
MLLFLKRNEECGCWP
>FUSION-ENST00000507248.1:153-ENST00000652379.1:25317|896
LNLFRSYGSSCSQWDSIR
>FUSION-ENST00000507248.1:153-ENST00000652379.1:25317|424
MVTTGDGESGFDSGEGA
>FUSION-ENST00000469298.5:7992-ENST00000656261.1:240337|401
TKLLGKNFIK
>FUSION-ENST00000492380.1:13274-ENST00000263556.3:22059|186
LSGTDCSF
>FUSION-ENST00000645490.1:32968-ENST00000518376.2:5028|659
AERSPIIE
>FUSION-ENST00000492380.1:13274-ENST00000263556.3:22059|308
MKLGLSI
>ENST00000496534.1|SNV-10459-C-T|1
NIHQLVSEQIKKNFAK
>FUSION-ENST00000507248.1:153-ENST00000652379.1:25317|1292
TCPLCRRLTP
>ENST00000509061.5|SNV-12488-C-T|4
EYLALQKASMAFLKK
>FUSION-ENST00000645490.1:32968-ENST00000518376.2:5028|1256
MVACACNPRYSGG
>FUSION-ENST00000507248.1:153-ENST00000652379.1:25317|657
EIDFCMIDVGVCVIQINTHR
>FUSION-ENST00000645490.1:32968-ENST00000518376.2:5028|301
MKETHDPPTSTLLSSAGDNL
>FUSION-ENST00000492380.1:13274-ENST00000263556.3:22059|330
SHYCTPAWAIEQETISK
>FUSION-ENST00000645490.1:32968-ENST00000518376.2:5028|840
MDGMLPVSSHLILKK
>ENST00000549311.7|SNV-16605-C-A|5
DQHRRDHLQDLWFR
>FUSION-ENST00000645490.1:32968-ENST00000518376.2:5028|1011
MSHPVYVLLEQLEWTK
>FUSION-ENST00000492380.1:13274-ENST00000263556.3:22059|142
VGGSPGQ
>ENST00000380152.7|MNV-25215-GT-G|1
TQDKCFLK
>FUSION-ENST00000507248.1:153-ENST00000652379.1:25317|417
GGDACIYQIKTNPVSPSPAPAGGR
>FUSION-ENST00000469298.5:7992-ENST00000656261.1:240337|65
MASLLSQHHLLNRKLFSHCLFL
>FUSION-ENST00000492380.1:13274-ENST00000263556.3:22059|52
QMDLTCVKLVA
>FUSION-ENST00000645490.1:32968-ENST00000518376.2:5028|1409
HFTRQFQGR
>ENST00000268919.6|SNV-619-G-A|1
LQQEIQARRALDVNTR
>FUSION-ENST00000492380.1:13274-ENST00000263556.3:22059|356
LGVDPEIPKYSGIRV
>FUSION-ENST00000492220.1:1829-ENST00000271732.8:48406|68
MGSNKYGLVSESA
>ENST00000581524.5|INDEL-229189-A-AA|10
LSGEYSENISCAGGIFKFNATHLR
>FUSION-ENST00000645490.1:32968-ENST00000518376.2:5028|1284
TIHNMLTSNTSFHLFIIV
>FUSION-ENST00000645490.1:32968-ENST00000518376.2:5028|731
MACSGDHRILQWEDQIINHKSSSHR
>FUSION-ENST00000507248.1:153-ENST00000652379.1:25317|771
YTDSPKTQKAVF
>FUSION-ENST00000492380.1:13274-ENST00000263556.3:22059|221
QKIYIYIYIGIFVFIHTSSIYFT
>FUSION-ENST00000645490.1:32968-ENST00000518376.2:5028|958
CHYARLILYF
>FUSION-ENST00000507248.1:153-ENST00000652379.1:25317|195
GPCLGKR
>FUSION-ENST00000507248.1:153-ENST00000652379.1:25317|888
MPTLGVNGLTAAGPPNK
>FUSION-ENST00000507248.1:153-ENST00000652379.1:25317|326
NEEFPVSAGHK
>FUSION-ENST00000507248.1:153-ENST00000652379.1:25317|977
NTTKETHTQTK
>FUSION-ENST00000507248.1:153-ENST00000652379.1:25317|987
RLALSPRLECDGVISAHCNR
>FUSION-ENST00000469298.5:7992-ENST00000656261.1:240337|309
MMKALESSSCVENLKALK
>FUSION-ENST00000645490.1:32968-ENST00000518376.2:5028|600
GLSAASH
>FUSION-ENST00000507248.1:153-ENST00000652379.1:25317|1121
YPPPSLFLQK
>ENST00000343815.10|INDEL-5007-A-AC|1
GNWEQPQNQNPDTAQAAATGHCRTN
>ENST00000472290.1|SNV-4388-C-T|1
VRNDPIEDWSSTFRQVAER
>FUSION-ENST00000492380.1:13274-ENST00000263556.3:22059|568
GQEEFETSLTNTVKPRLYLK
>FUSION-ENST00000492220.1:1829-ENST00000271732.8:48406|96
IYIDTCDKMVRIR
>FUSION-ENST00000645490.1:32968-ENST00000518376.2:5028|1100
MAPSLSGHGCPRDITNHNRK
>FUSION-ENST00000507248.1:153-ENST00000652379.1:25317|225
ESGSDPRIR
>FUSION-ENST00000645490.1:32968-ENST00000518376.2:5028|125
SLLFYFTLF
>FUSION-ENST00000645490.1:32968-ENST00000518376.2:5028|29
MELEEKVGCR
>ENST00000466392.1|SNV-46735-G-T|6
QSKVVLTAGPAQFGLYLSK
>ENST00000495413.1|SNV-17033-G-T|10
MPSSTIAHVLLK
>FUSION-ENST00000507248.1:153-ENST00000652379.1:25317|936
NSSLQHTRPLAGEFLSMSVK
>FUSION-ENST00000507248.1:153-ENST00000652379.1:25317|757
MPRWTHHLK
>FUSION-ENST00000492380.1:13274-ENST00000263556.3:22059|335
LNPGGGGCSDPRLCHCIPA
>ENST00000489152.5|INDEL-9326-T-TG|1
ALMGLQVIGLGLETGEI
>ENST00000379902.7|SNV-16605-C-A|3
RWTNTDGTTSKIFGFVAK
>FUSION-ENST00000507248.1:153-ENST00000652379.1:25317|1462
MIWAGHASSRLSLR
>ENST00000648124.1|SNV-8401-A-G|6
ESISRLMQNYEKMNVNEITR
>FUSION-ENST00000645490.1:32968-ENST00000518376.2:5028|361
ELINGTFER
>FUSION-ENST00000492380.1:13274-ENST00000263556.3:22059|64
WLYHHMRGFLWHLERTFYCNS
>FUSION-ENST00000645490.1:32968-ENST00000518376.2:5028|574
MGFCHVGLC
>FUSION-ENST00000507248.1:153-ENST00000652379.1:25317|16
GFGVLSCCPR
>FUSION-ENST00000645490.1:32968-ENST00000518376.2:5028|1110
GTRIFFIGIVQCEGGER
>FUSION-ENST00000645490.1:32968-ENST00000518376.2:5028|1227
ESHSVAQARVQWR
>FUSION-ENST00000469298.5:7992-ENST00000656261.1:240337|367
MYIFYNLKNVLFLKTNK
>FUSION-ENST00000492380.1:13274-ENST00000263556.3:22059|529
MIEQDSISKK
>FUSION-ENST00000645490.1:32968-ENST00000518376.2:5028|451
KTNGTETTTDTFQT
>FUSION-ENST00000645490.1:32968-ENST00000518376.2:5028|1706
LDGCLRGK
>ENST00000610546.4|SNV-9953-T-G|4
CGRETVR
>ENST00000380152.7|MNV-25215-GT-G|6
ENLSRYQMLHYK
>FUSION-ENST00000645490.1:32968-ENST00000518376.2:5028|345
TWPLLEGQGK
>FUSION-ENST00000645490.1:32968-ENST00000518376.2:5028|1158
LQIKFMK
>FUSION-ENST00000645490.1:32968-ENST00000518376.2:5028|8
FLFLGRDK
>FUSION-ENST00000492380.1:13274-ENST00000263556.3:22059|236
QFCLSLLSSWAYRHMPPR
>FUSION-ENST00000492380.1:13274-ENST00000263556.3:22059|340
LKEENRLNPGGGGCSDPR
>FUSION-ENST00000492380.1:13274-ENST00000263556.3:22059|364
VFNSLAQAVLPPWPPRVLGL
>ENST00000528443.6|SNV-35672-T-G|3
HLNSSHPRSQPASLLLTAAR
>FUSION-ENST00000507248.1:153-ENST00000652379.1:25317|617
VSFLPVCLLKNGVFQKFTLCIYVF
>FUSION-ENST00000507248.1:153-ENST00000652379.1:25317|1541
EQRRHLTCR
>FUSION-ENST00000469298.5:7992-ENST00000656261.1:240337|413
MIYMSVYLLCLCGQLSKEYK
>FUSION-ENST00000469298.5:7992-ENST00000656261.1:240337|438
SSFSRFGVLSK
>FUSION-ENST00000507248.1:153-ENST00000652379.1:25317|1184
TCPLCHR
>ENST00000355848.7|SNV-63668-T-G|2
MAGEEINED
>ENST00000299752.9|INDEL-6866-G-GG|4
LVGPGPGPGSHR
>FUSION-ENST00000645490.1:32968-ENST00000518376.2:5028|1311
LNHLVFFFFHFLK
>FUSION-ENST00000645490.1:32968-ENST00000518376.2:5028|711
SSPQLPE
>ENST00000474896.1|INDEL-9012-A-AG|6
WGSVGREARGALQNR
>FUSION-ENST00000507248.1:153-ENST00000652379.1:25317|443
MLVSKIKPCMSEYARPVQ
>FUSION-ENST00000492380.1:13274-ENST00000263556.3:22059|470
MINDVELLMIISCFLAICVSFEK
>ENST00000531638.1|INDEL-994-T-TC|13
WRQLACGGRGWGVAPGIK
>FUSION-ENST00000645490.1:32968-ENST00000518376.2:5028|436
MEPQWSHRGWASR
>ENST00000338205.9|SNV-40252-G-T|4
KLMELLVHLNKR
>FUSION-ENST00000645490.1:32968-ENST00000518376.2:5028|1783
AGAQPVAFK
>FUSION-ENST00000507248.1:153-ENST00000652379.1:25317|1376
DGREPLR
>FUSION-ENST00000645490.1:32968-ENST00000518376.2:5028|556
MLIRQKWEVK
>FUSION-ENST00000645490.1:32968-ENST00000518376.2:5028|445
SGLETAIPR
>FUSION-ENST00000645490.1:32968-ENST00000518376.2:5028|1774
MRFKTYILSSVAFF
>ENST00000377049.4|INDEL-242-G-GC|15
MPLSPGLLLLLLSGATAHR
>FUSION-ENST00000645490.1:32968-ENST00000518376.2:5028|196
MGPQSAK
>FUSION-ENST00000645490.1:32968-ENST00000518376.2:5028|1586
AKVRGGK
>ENST00000376499.8|SNV-2198-C-A|6
EEFQFLK
>FUSION-ENST00000507248.1:153-ENST00000652379.1:25317|82
DSHCPYLLSSETTAKGTGLAESAGK
>FUSION-ENST00000507248.1:153-ENST00000652379.1:25317|88
MSALPIIVKQNSPSVGLFTH
>FUSION-ENST00000469298.5:7992-ENST00000656261.1:240337|207
MFSVQLSNK
>FUSION-ENST00000507248.1:153-ENST00000652379.1:25317|762
WVGDLGCVPPGALVD
>FUSION-ENST00000645490.1:1609-ENST00000518376.2:5028|12
ALTSPGDASSPPTHPSPEEQAR
>FUSION-ENST00000645490.1:32968-ENST00000518376.2:5028|1496
MKPSIWKHLVNPK
>FUSION-ENST00000645490.1:32968-ENST00000518376.2:5028|1152
CSGLQSE
>FUSION-ENST00000645490.1:32968-ENST00000518376.2:5028|719
SSSHRDR
>FUSION-ENST00000492380.1:13274-ENST00000263556.3:22059|550
AIHNLFHLSLLFK
>FUSION-ENST00000645490.1:32968-ENST00000518376.2:5028|411
MWDRSTFMSSAHGNNVGVE
>FUSION-ENST00000492380.1:13274-ENST00000263556.3:22059|175
TVIVKRLEITQMSAIE
>FUSION-ENST00000507248.1:153-ENST00000652379.1:25317|1453
RVDRLGPGVR
>FUSION-ENST00000469298.5:7992-ENST00000656261.1:240337|292
SLTLFIIY
>ENST00000224756.12|SNV-184900-C-T|6
TVPPHRRQTSSTTAFQQPSQIHR
>FUSION-ENST00000507248.1:153-ENST00000652379.1:25317|1229
ISGGRGRVPAWMR
>FUSION-ENST00000507248.1:153-ENST00000652379.1:25317|881
TAESIEDTGESVFK
>FUSION-ENST00000492380.1:13274-ENST00000263556.3:22059|339
EENRLNPGGGGCSDPR
>FUSION-ENST00000645490.1:32968-ENST00000518376.2:5028|495
KYTKKPMEQKPLLTHFR
>FUSION-ENST00000645490.1:32968-ENST00000518376.2:5028|835
LPVSSHLILKK
>FUSION-ENST00000645490.1:32968-ENST00000518376.2:5028|565
MSHHAQPGIPLRDRTSWIS
>FUSION-ENST00000469298.5:7992-ENST00000656261.1:240337|361
TNKGMNLG
>FUSION-ENST00000507248.1:153-ENST00000652379.1:25317|160
GSRVQIPESGVAEMGAARRPVR
>FUSION-ENST00000492380.1:13274-ENST00000263556.3:22059|21
FSKALTIIRNYR
>FUSION-ENST00000645490.1:32968-ENST00000518376.2:5028|1559
WTAGARK
>FUSION-ENST00000492380.1:13274-ENST00000263556.3:22059|553
MVSYMGKRK
>FUSION-ENST00000645490.1:32968-ENST00000518376.2:5028|678
MIGYEECPYDLASAAWANAFTKKTR
>FUSION-ENST00000645490.1:32968-ENST00000518376.2:5028|1771
TYILSSVAFF
>FUSION-ENST00000492380.1:13274-ENST00000263556.3:22059|82
TCGPSYGVGRGGVEVGGSPEPR
>FUSION-ENST00000507248.1:153-ENST00000652379.1:25317|464
RWCGRVGFVAAVAPGPPVAGPR
>ENST00000642611.1|SNV-49782-G-C|3
MIVGQVGCGKSSLLLPALGEMQK
>ENST00000375040.8|INDEL-3744-A-AA|1
DTAQISIFISHITFPGNWTG
>FUSION-ENST00000507248.1:153-ENST00000652379.1:25317|749
QARPTWR
>FUSION-ENST00000578649.1:1561-ENST00000430157.6:3173|43
FEADWSSVGGV
>FUSION-ENST00000507248.1:153-ENST00000652379.1:25317|1138
WHSPLTRVGK
>FUSION-ENST00000507248.1:153-ENST00000652379.1:25317|967
DGVSPCRPGWSR
>FUSION-ENST00000645490.1:32968-ENST00000518376.2:5028|140
MNLDKLRHLFDLQFPCLL
>FUSION-ENST00000645490.1:32968-ENST00000518376.2:5028|1605
YLREREQGYEEGK
>FUSION-ENST00000645490.1:32968-ENST00000518376.2:5028|1408
MHFTRQFQGRDQLK
>FUSION-ENST00000645490.1:32968-ENST00000518376.2:5028|223
TSLCFFWYQNKIR
>ENST00000655235.1|SNV-235-A-G|14
EFTNKMPFCRFTSGR
>FUSION-ENST00000507248.1:153-ENST00000652379.1:25317|1313
LTETSASR
>ENST00000534774.1|SNV-8401-A-G|10
MQNYEKMNVNEITR
>ENST00000355151.9|INDEL-321-T-TG|1
LVICGWPPCSPNERPASKKS
>FUSION-ENST00000507248.1:153-ENST00000652379.1:25317|420
MPTGADPLRGGDACIYQIK
>FUSION-ENST00000469298.5:7992-ENST00000656261.1:240337|141
FLTWAYCVMLGFGVWMIHLPR
>ENST00000357500.5|SNV-1492-A-G|2
YLSAYTGIVLLRCR
>FUSION-ENST00000645490.1:32968-ENST00000518376.2:5028|1773
RFKTYILSSVAFF
>ENST00000265104.4|SNV-236210-T-G|4
LADDMLEKLPPDYVPFEGKER
>FUSION-ENST00000645490.1:32968-ENST00000518376.2:5028|672
TRMDGFK
>FUSION-ENST00000469298.5:7992-ENST00000656261.1:240337|313
GQRACLVK
>FUSION-ENST00000645490.1:32968-ENST00000518376.2:5028|1035
RHYAWLILVFLVEMEFHR
>FUSION-ENST00000507248.1:153-ENST00000652379.1:25317|1502
MEKMKEINTK
>FUSION-ENST00000507248.1:153-ENST00000652379.1:25317|853
GVLRGKPHLGR
>FUSION-ENST00000645490.1:32968-ENST00000518376.2:5028|93
ASDTEENGWRR
>FUSION-ENST00000492380.1:13274-ENST00000263556.3:22059|155
RSFFVAQADLKLLAAR
>FUSION-ENST00000469298.5:7992-ENST00000656261.1:240337|391
LFPDHME
>FUSION-ENST00000492380.1:13274-ENST00000263556.3:22059|291
MRTEITEEAFQRMDR
>ENST00000641220.1|SNV-5084-A-G|4
RWLGTCVDIKHQQNEAHR
>FUSION-ENST00000469298.5:7992-ENST00000656261.1:240337|159
REISYSK
>ENST00000380152.7|MNV-25215-GT-G|2
YQMLHYKTQDKCFLK
>ENST00000494272.6|SNV-3561-C-T|1
STLFFGVWPSTQSSYRSSQ
>FUSION-ENST00000469298.5:7992-ENST00000656261.1:240337|310
MKALESSSCVENLK
>FUSION-ENST00000645490.1:32968-ENST00000518376.2:5028|235
TLQRGNLTLFYFLSPK
>FUSION-ENST00000645490.1:32968-ENST00000518376.2:5028|1460
NLAHCKGR
>FUSION-ENST00000645490.1:32968-ENST00000518376.2:5028|130
MLNKWLFLLK
>FUSION-ENST00000469298.5:7992-ENST00000656261.1:240337|20
IIFLFLFLFIW
>FUSION-ENST00000507248.1:153-ENST00000652379.1:25317|1126
EAQVHLI
>FUSION-ENST00000645490.1:32968-ENST00000518376.2:5028|1716
MPVEGSTSVLSPGTFGQR
>FUSION-ENST00000507248.1:153-ENST00000652379.1:25317|403
TRRAASGKPK
>ENST00000405015.7|SNV-371647-G-T|2
KEEKCVLH
>FUSION-ENST00000492380.1:13274-ENST00000263556.3:22059|473
CQAGVQWRDLSSPQPPPPGFKQFS
>FUSION-ENST00000469298.5:7992-ENST00000656261.1:240337|53
IALAIWAL
>FUSION-ENST00000469298.5:7992-ENST00000656261.1:240337|124
WDWIAPLHSSLGDR
>FUSION-ENST00000645490.1:32968-ENST00000518376.2:5028|540
VPFLGIHEAKNPRSENK
>FUSION-ENST00000492380.1:13274-ENST00000263556.3:22059|439
MHSLQIFSPILWVVCLLC
>FUSION-ENST00000507248.1:153-ENST00000652379.1:25317|720
ASMVKPR
>FUSION-ENST00000645490.1:32968-ENST00000518376.2:5028|1016
MLKPDLQCDSVRK
>FUSION-ENST00000507248.1:153-ENST00000652379.1:25317|1134
TSYFLEIR
>ENST00000513102.1|SNV-10205-C-G|4
VNQGLRK
>ENST00000489502.5|SNV-2498-C-T|9
SGPLWWCLLERNRDTHAMCSMR
>FUSION-ENST00000507248.1:153-ENST00000652379.1:25317|408
TSALSTFDGSRR
>FUSION-ENST00000507248.1:153-ENST00000652379.1:25317|664
ARPVDSFR
>FUSION-ENST00000645490.1:1609-ENST00000518376.2:5028|13
QSPPSSANFPSHPR
>FUSION-ENST00000645490.1:32968-ENST00000518376.2:5028|838
MLPVSSHLILK
>ENST00000268919.6|SNV-619-G-A|5
RLQQEIQAR
>FUSION-ENST00000645490.1:32968-ENST00000518376.2:5028|921
EPPCPTPSRILEWPGQR
>ENST00000460505.5|SNV-3865-G-A|2
TLQARFDDGQVGVSR
>FUSION-ENST00000507248.1:153-ENST00000652379.1:25317|837
VSCRLSLDLSSSWVR
>FUSION-ENST00000645490.1:32968-ENST00000518376.2:5028|39
MDYCSLAKWR
>FUSION-ENST00000645490.1:32968-ENST00000518376.2:5028|856
SCALHVDTWLKLQYLRVLR
>FUSION-ENST00000492380.1:13274-ENST00000263556.3:22059|150
MCREQWLTPIIPALWEAK
>FUSION-ENST00000645490.1:32968-ENST00000518376.2:5028|618
TYWPDKTDR
>FUSION-ENST00000645490.1:32968-ENST00000518376.2:5028|238
MPVFPPLLPSAL
>ENST00000464873.5|SNV-49116-A-C|2
TISHVIIGLKPAKGTK
>FUSION-ENST00000507248.1:153-ENST00000652379.1:25317|1171
IHLPGPPKVLETTGLSR
>FUSION-ENST00000492380.1:13274-ENST00000263556.3:22059|444
MSIPQFLFLCALSK
>FUSION-ENST00000645490.1:32968-ENST00000518376.2:5028|543
AITLTTWPKVPFLGIHEAKNPR
>FUSION-ENST00000507248.1:153-ENST00000652379.1:25317|165
ASVALGRSK
>FUSION-ENST00000394095.7:19369-ENST00000394077.8:161|4
SSERWTLPLQGR
>FUSION-ENST00000492380.1:13274-ENST00000263556.3:22059|295
MTMRTEITEEAFQRMDR
>FUSION-ENST00000219084.10:208065-ENST00000569528.4:37963|7
DEIPGNPVK
>FUSION-ENST00000507248.1:153-ENST00000652379.1:25317|673
SWLTAPSASR
>ENST00000581524.5|INDEL-229189-A-AA|12
YPTLSAAEK
>ENST00000359106.10|SNV-65964-C-G|3
APSSDSKDPLASGPPDSMAGSPSPK
>FUSION-ENST00000645490.1:32968-ENST00000518376.2:5028|809
EPADFLYYPHWDR
>ENST00000472119.2|SNV-64458-G-T|7
LANSCPSSMGTFLPAWFQSPWR
>FUSION-ENST00000645490.1:32968-ENST00000518376.2:5028|702
MVTVLFC
>ENST00000420952.2|SNV-3865-G-A|1
TLQARFDDGQRSAVFER
>ENST00000319170.10|INDEL-94203-C-CC|2
SKAQVAAQLHPSPFSGLPSSPS
>FUSION-ENST00000645490.1:32968-ENST00000518376.2:5028|665
VSSPIVTFFT
>FUSION-ENST00000507248.1:153-ENST00000652379.1:25317|1277
EAGVEELLEPGR
>FUSION-ENST00000645490.1:32968-ENST00000518376.2:5028|1674
MATNCWREVVVALR
>FUSION-ENST00000492380.1:13274-ENST00000263556.3:22059|513
MASSFIQVAAKDIILFLLMAE
>FUSION-ENST00000507248.1:153-ENST00000652379.1:25317|283
MKVKAGALAGR
>FUSION-ENST00000469298.5:7992-ENST00000656261.1:240337|189
TTTECVEEFS
>FUSION-ENST00000578649.1:1561-ENST00000430157.6:3173|36
MAVLFLTTTSRRSRPCTWSCV
>FUSION-ENST00000507248.1:153-ENST00000652379.1:25317|783
GVPWSVYHR
>FUSION-ENST00000507248.1:153-ENST00000652379.1:25317|120
MNEIPTVPTYYPAKPQPR
>FUSION-ENST00000507248.1:153-ENST00000652379.1:25317|999
MYVFIFFNLFLLRR
>FUSION-ENST00000507248.1:153-ENST00000652379.1:25317|906
DLGFLMAK
>ENST00000519289.1|SNV-146290-G-A|2
FIQNLVR
>FUSION-ENST00000645490.1:32968-ENST00000518376.2:5028|1737
GHSCRTICYQHSRSEIWWVR
>FUSION-ENST00000645490.1:32968-ENST00000518376.2:5028|68
LVQYLPHSVSSRSAYWIS
>FUSION-ENST00000492380.1:13274-ENST00000263556.3:22059|58
GFLWHLERTFYCNS
>FUSION-ENST00000492380.1:13274-ENST00000263556.3:22059|575
ARWLTPVILALWEAEAR
>ENST00000488369.1|INDEL-34124-T-TC|4
MPDGASSQDKLFQPQPISGRSMMPM
>ENST00000331664.6|INDEL-3121-G-GG|21
ATSLYRQAPEGHRLAPLRPSIWTK
>ENST00000298198.5|SNV-51627-A-G|4
CPNPEEGESVLELSLRLAGK
>ENST00000542953.1|SNV-41726-C-T|7
GRPPENRKCFNVCK
>FUSION-ENST00000492380.1:13274-ENST00000263556.3:22059|219
MSHLFNNGQESVMNPHVLITQR
>ENST00000372088.8|SNV-184900-C-T|1
STDHTQGKLIKPQRIEAR
>ENST00000424463.4|SNV-22584-A-G|3
GISARIVSAADKVDAGLPTAIVSIL
>FUSION-ENST00000492380.1:13274-ENST00000263556.3:22059|325
MVQVIEISR
>FUSION-ENST00000492380.1:13274-ENST00000263556.3:22059|636
QAKVVHWFSFTVLGSYSR
>ENST00000616986.4|INDEL-25228-T-TG|4
LAHHRWLVIFSFWK
>FUSION-ENST00000507248.1:153-ENST00000652379.1:25317|220
PTLIRPQKR
>FUSION-ENST00000645490.1:32968-ENST00000518376.2:5028|1287
HEQLLHMSTQK
>ENST00000555937.1|SNV-32745-A-G|2
CEWQDEKFR
>FUSION-ENST00000507248.1:153-ENST00000652379.1:25317|962
STVRMVLR
>FUSION-ENST00000645490.1:32968-ENST00000518376.2:5028|1033
MSHRAWPEFLYCSVSSS
>ENST00000359120.9|SNV-126019-C-G|2
SGWHSGQQTDLRR
>FUSION-ENST00000645490.1:32968-ENST00000518376.2:5028|1376
MQLVIPIWPGAK
>ENST00000496857.5|SNV-371647-G-T|5
RNVFFISHQIR
>FUSION-ENST00000645490.1:32968-ENST00000518376.2:5028|1101
APSLSGHGCPRDITNHNR
>FUSION-ENST00000507248.1:153-ENST00000652379.1:25317|1328
ILSDTALTTRVMK
>FUSION-ENST00000492380.1:13274-ENST00000263556.3:22059|50
MDLTCVKLVA
>FUSION-ENST00000507248.1:153-ENST00000652379.1:25317|1450
LGPGVRDQAGR
>FUSION-ENST00000645490.1:32968-ENST00000518376.2:5028|1350
MWGFQNII
>FUSION-ENST00000492380.1:13274-ENST00000263556.3:22059|83
TCGPSYGVGR
>FUSION-ENST00000645490.1:32968-ENST00000518376.2:5028|1259
MVKPRFY
>ENST00000495413.1|SNV-17033-G-T|2
LSTCHFWHKWGPKTFS
>FUSION-ENST00000645490.1:32968-ENST00000518376.2:5028|1798
QLGLLPLLSQLSGEVGR
>FUSION-ENST00000469298.5:7992-ENST00000656261.1:240337|47
GRDPVLFFCK
>FUSION-ENST00000517458.1:2214-ENST00000645438.1:17098|8
GAYLANSTLNLSAWKLLMQCPR
>FUSION-ENST00000469298.5:7992-ENST00000656261.1:240337|353
KFISVVVYRLFIWLSIR
>FUSION-ENST00000645490.1:32968-ENST00000518376.2:5028|1524
ACSKKYK
>FUSION-ENST00000645490.1:32968-ENST00000518376.2:5028|899
SSVCLIVGCF
>FUSION-ENST00000645490.1:32968-ENST00000518376.2:5028|65
VLAFSLGNMVKPHLYK
>FUSION-ENST00000507248.1:153-ENST00000652379.1:25317|898
VDLHAFDSVILNPPNL
>FUSION-ENST00000492380.1:13274-ENST00000263556.3:22059|607
MTLLSSDCRK
>FUSION-ENST00000469298.5:7992-ENST00000656261.1:240337|283
MWRMPVIPATGEAEAGK
>FUSION-ENST00000645490.1:32968-ENST00000518376.2:5028|138
LRHLFDLQFPCLL
>FUSION-ENST00000469298.5:7992-ENST00000656261.1:240337|321
VIYQRFWKR
>FUSION-ENST00000507248.1:153-ENST00000652379.1:25317|1358
MRVCVGRGCGVGTEGSVLR
>ENST00000432829.6|SNV-206106-G-T|4
GKQISDK
>FUSION-ENST00000492380.1:13274-ENST00000263556.3:22059|532
SGDHTTALQPG
>ENST00000581671.2|SNV-16110-T-G|6
GRRVLEGGCPSPR
>FUSION-ENST00000645490.1:32968-ENST00000518376.2:5028|1179
LFISLFSK
>ENST00000439235.5|INDEL-26127-G-GC|2
GPGPPQAPITAR
>FUSION-ENST00000469298.5:7992-ENST00000656261.1:240337|263
LKYIYIFIE
>FUSION-ENST00000645490.1:32968-ENST00000518376.2:5028|739
MGWKEWGIGVLYSMACSGDHR
>FUSION-ENST00000507248.1:153-ENST00000652379.1:25317|390
LKGIDGRAPPGVEPAA
>FUSION-ENST00000507248.1:153-ENST00000652379.1:25317|430
SKPTRSAPLRPRPGGGRR
>FUSION-ENST00000469298.5:7992-ENST00000656261.1:240337|337
MLANNLHSLK
>FUSION-ENST00000645490.1:32968-ENST00000518376.2:5028|1404
QFQGRDQLKLQLDK
>ENST00000243346.10|SNV-18169-A-G|1
QSGSAVITFVEIGVAGKILKK
>ENST00000231134.8|INDEL-2253-C-CG|18
GSAAVQEEQGGPGRSLLGAR
>FUSION-ENST00000645490.1:32968-ENST00000518376.2:5028|957
MHRDAETIIK
>FUSION-ENST00000507248.1:153-ENST00000652379.1:25317|1267
MHTDIQERK
>FUSION-ENST00000507248.1:153-ENST00000652379.1:25317|175
MALERRAHTRPSPAVESGR
>FUSION-ENST00000507248.1:153-ENST00000652379.1:25317|1338
TVLAWAERGGPGTRKPA
>ENST00000046794.10|SNV-273-C-G|6
ALRNVPFRSEVLGWDPDSLAEYFK
>FUSION-ENST00000507248.1:153-ENST00000652379.1:25317|1422
ERLPVISLTDLETASRSVTPAVVPS
>FUSION-ENST00000507248.1:153-ENST00000652379.1:25317|150
DGRAPFR
>FUSION-ENST00000469298.5:7992-ENST00000656261.1:240337|173
MRLDYLSVNETFSK
>FUSION-ENST00000507248.1:153-ENST00000652379.1:25317|1466
KKMIWAGHASSR
>FUSION-ENST00000645490.1:32968-ENST00000518376.2:5028|1170
ITSACDMTIPWTWHALHLSLLK
>ENST00000472290.1|SNV-4388-C-T|3
VRNDPIEDWSSTFR
>FUSION-ENST00000645490.1:32968-ENST00000518376.2:5028|1103
APSLSGHGCPR
>FUSION-ENST00000645490.1:32968-ENST00000518376.2:5028|57
VKPHLYKNRK
>FUSION-ENST00000645490.1:32968-ENST00000518376.2:5028|843
GFTMLARLVSNS
>FUSION-ENST00000645490.1:32968-ENST00000518376.2:5028|820
FVAGMTCGHRATK
>FUSION-ENST00000507248.1:153-ENST00000652379.1:25317|1080
WSVGQRGDQEGR
>FUSION-ENST00000645490.1:32968-ENST00000518376.2:5028|1465
EVNMNLAHCK
>ENST00000495413.1|SNV-17033-G-T|1
WGPKTFS
>FUSION-ENST00000507248.1:153-ENST00000652379.1:25317|1273
RGAGTCNPSYSGGWGGR
>FUSION-ENST00000507248.1:153-ENST00000652379.1:25317|1272
RGAGTCNPSYSGGWGGRIA
>FUSION-ENST00000469298.5:7992-ENST00000656261.1:240337|233
NKVKLSK
>ENST00000338205.9|SNV-40252-G-T|2
LMELLVHLNKR
>FUSION-ENST00000645490.1:32968-ENST00000518376.2:5028|1715
PVEGSTSVLSPGTFGQR
>ENST00000647789.2|SNV-24171-C-A|2
KYTPEQVAMANVTALHR
>FUSION-ENST00000492380.1:13274-ENST00000263556.3:22059|384
ELHSSLLYNYFSK
>FUSION-ENST00000507248.1:153-ENST00000652379.1:25317|1363
MPLSPPPPPPKMTAR
>ENST00000495680.2|SNV-6608-T-G|4
MTAGRGGMVLCRE
>FUSION-ENST00000507248.1:153-ENST00000652379.1:25317|986
LALSPRLECDGVISAHCNR
>FUSION-ENST00000645490.1:32968-ENST00000518376.2:5028|1566
QLPYRKWTAGAR
>ENST00000472639.1|INDEL-151228-G-GC|5
KLSEITGPNLAR
>FUSION-ENST00000645490.1:32968-ENST00000518376.2:5028|25
VGCRRSEER
>FUSION-ENST00000469298.5:7992-ENST00000656261.1:240337|205
RNTKPQSSEITK
>FUSION-ENST00000492380.1:13274-ENST00000263556.3:22059|523
ISTAFGVQVVFCYMDELYGGEF
>FUSION-ENST00000492380.1:13274-ENST00000263556.3:22059|378
CTKIHFLKIALIFIIYR
>FUSION-ENST00000645490.1:32968-ENST00000518376.2:5028|1490
GYVDARHY
>FUSION-ENST00000469298.5:7992-ENST00000656261.1:240337|93
MDDPFTQVVSIVPNR
>FUSION-ENST00000469298.5:7992-ENST00000656261.1:240337|99
MSMSTQCLAPTYQR
>ENST00000524997.1|SNV-7107-C-G|2
MYCPPRPWATPHSVLR
>FUSION-ENST00000492380.1:13274-ENST00000263556.3:22059|484
LVSNSQPQVIARLGLPKCWDYR
>FUSION-ENST00000469298.5:7992-ENST00000656261.1:240337|8
MLPAFAHLIR
>FUSION-ENST00000645490.1:32968-ENST00000518376.2:5028|925
REPPCPTPSR
>FUSION-ENST00000645490.1:32968-ENST00000518376.2:5028|1677
QSDPYSRMATNCWR
>ENST00000367797.9|SNV-65994-T-A|4
ENQFDPPIVARNIR
>ENST00000649554.1|SNV-30348-C-G|4
MWQEEHPRSQNSSSGLTKWK
>ENST00000218147.11|SNV-34893-A-C|3
ADGLPVAPPR
>FUSION-ENST00000645490.1:32968-ENST00000518376.2:5028|513
MLGLFTPSSFSISSWQPLISFR
>FUSION-ENST00000645490.1:32968-ENST00000518376.2:5028|270
MYVTILAK
>FUSION-ENST00000507248.1:153-ENST00000652379.1:25317|295
MQPKAGGK
>FUSION-ENST00000645490.1:32968-ENST00000518376.2:5028|1481
MVDISQIR
>FUSION-ENST00000507248.1:153-ENST00000652379.1:25317|24
YVCMYVSEMGFGVLSCCPRWSR
>FUSION-ENST00000645490.1:32968-ENST00000518376.2:5028|217
AFIRNDLTEGK
>FUSION-ENST00000645490.1:32968-ENST00000518376.2:5028|412
VFFYEVARMWDR
>ENST00000418814.6|SNV-123433-T-G|3
GTLYNSSALVNTGLWFMQK
>FUSION-ENST00000645490.1:32968-ENST00000518376.2:5028|471
MQIFVCFPKQRK
>ENST00000566536.5|INDEL-70621-T-TC|5
MEILELYCDLLLAPVWPYPVYEGTR
>FUSION-ENST00000492380.1:13274-ENST00000263556.3:22059|386
LTAALTSWPQAILPPQLPE
>FUSION-ENST00000469298.5:7992-ENST00000656261.1:240337|349
LFIWLSIR
>FUSION-ENST00000645490.1:32968-ENST00000518376.2:5028|1641
FVSPGSHHIGGDR
>FUSION-ENST00000645490.1:32968-ENST00000518376.2:5028|1466
DVSSPLRASFSKL
>FUSION-ENST00000492380.1:13274-ENST00000263556.3:22059|587
MILPYLEAGFAK
>ENST00000382031.5|MNV-11756-GAA-G|5
QGEKRDQK
>FUSION-ENST00000645490.1:32968-ENST00000518376.2:5028|630
VGTTAALCSRNHFLSFRLR
>ENST00000466392.1|SNV-46735-G-T|7
MQSKVVLTAGPAQFGLYLSK
>FUSION-ENST00000645490.1:32968-ENST00000518376.2:5028|466
YPSSQYHTE
>ENST00000534774.1|SNV-8401-A-G|1
NVNEITRFSDFPLSKK
>ENST00000539338.6|SNV-6135-C-T|2
MALIWLSLFSGLSGVLHQLSIRL
>FUSION-ENST00000645490.1:32968-ENST00000518376.2:5028|537
SENKRLAAILGAAATILGALGAR
>ENST00000319170.10|INDEL-94203-C-CC|5
ACPSKCSSTVPSCSKSK
>FUSION-ENST00000645490.1:32968-ENST00000518376.2:5028|1132
TYLCSKVRALP
>FUSION-ENST00000645490.1:32968-ENST00000518376.2:5028|1421
LSGQELVYPVGR
>FUSION-ENST00000492380.1:13274-ENST00000263556.3:22059|611
VTDMTLLSSDCRK
>FUSION-ENST00000492380.1:13274-ENST00000263556.3:22059|389
MMQTRLTAALTSWPQAILPPQLPE
>FUSION-ENST00000645490.1:32968-ENST00000518376.2:5028|1546
ASQADGGWRK
>FUSION-ENST00000507248.1:153-ENST00000652379.1:25317|418
GGDACIYQIK
>ENST00000261751.8|SNV-96615-G-A|4
LTWNSSRYESVNILRIPAK
>FUSION-ENST00000645490.1:32968-ENST00000518376.2:5028|950
GAFVYSQR
>FUSION-ENST00000475200.5:196-ENST00000546988.3:8362|4
MPMGCQALETFPPILTMSPFCQRR
>FUSION-ENST00000645490.1:32968-ENST00000518376.2:5028|1437
RVKLGILLG
>ENST00000389840.7|SNV-62574-A-C|3
AVSELQTPAIR
>FUSION-ENST00000469298.5:7992-ENST00000656261.1:240337|217
KLFLILFL
>FUSION-ENST00000645490.1:32968-ENST00000518376.2:5028|532
MRYHIQLIFVFLVK
>FUSION-ENST00000645490.1:32968-ENST00000518376.2:5028|764
MFGNFRAK
>FUSION-ENST00000569891.5:35892-ENST00000564336.1:59898|16
MKELVGDVLR
>FUSION-ENST00000469298.5:7992-ENST00000656261.1:240337|482
MTVLENPALWNK
>FUSION-ENST00000492380.1:13274-ENST00000263556.3:22059|246
MTSILLYTYRKPPD
>ENST00000504841.6|SNV-41726-C-T|3
MFQRVQELR
>FUSION-ENST00000507248.1:153-ENST00000652379.1:25317|984
SNKSRNTTK
>FUSION-ENST00000645490.1:32968-ENST00000518376.2:5028|425
MSFWLASSFK
>FUSION-ENST00000645490.1:32968-ENST00000518376.2:5028|491
KPMEQKPLLTHFRHDAK
>ENST00000331664.6|INDEL-3121-G-GG|18
QAPEGHRLAPLRPSIWTKQDLR
>ENST00000509061.5|SNV-12488-C-T|1
ASMAFLKKTISQIK
>FUSION-ENST00000645490.1:32968-ENST00000518376.2:5028|52
MNYIFLFEENGILTNLKRYK
>FUSION-ENST00000469298.5:7992-ENST00000656261.1:240337|453
DKCHHGGR
>FUSION-ENST00000569891.5:35892-ENST00000564336.1:59898|17
IHGTLMKELVGDVLR
>FUSION-ENST00000645490.1:32968-ENST00000518376.2:5028|1506
MSLLHSGLLFPNSKGR
>FUSION-ENST00000507248.1:153-ENST00000652379.1:25317|574
AATRGDPPRVAR
>FUSION-ENST00000645490.1:32968-ENST00000518376.2:5028|1767
PTNLHHK
>FUSION-ENST00000394095.7:19369-ENST00000394077.8:161|3
SSERWTLPLQGRAVQF
>ENST00000268130.12|INDEL-46870-G-GA|2
ASVCCVSRPSMFPAPRR
>FUSION-ENST00000469298.5:7992-ENST00000656261.1:240337|71
TEFPRFSSRVFMI
>FUSION-ENST00000645490.1:32968-ENST00000518376.2:5028|1548
WRLEESKEQAGK
>FUSION-ENST00000645490.1:32968-ENST00000518376.2:5028|734
ACSGDHR
>FUSION-ENST00000507248.1:153-ENST00000652379.1:25317|1140
SHFPGGSLGRWHSPLTRVGK
>FUSION-ENST00000507248.1:153-ENST00000652379.1:25317|363
DGRGHSYCAARGEILGPAQDGPER
>FUSION-ENST00000507248.1:153-ENST00000652379.1:25317|1278
ESGAVGQAPVTPATR
>FUSION-ENST00000492380.1:13274-ENST00000263556.3:22059|573
WLTPVILALWEAEAR
>ENST00000233623.11|INDEL-9326-T-TG|2
GSCCVSGNSER
>FUSION-ENST00000645490.1:32968-ENST00000518376.2:5028|611
RRMFHLVLCGYVGFVASR
>FUSION-ENST00000469298.5:7992-ENST00000656261.1:240337|359
LYLLFSIV
>ENST00000231134.8|INDEL-2253-C-CG|16
SLLGARGPLSR
>ENST00000377049.4|INDEL-242-G-GC|6
AYAGSGRNKEK
>FUSION-ENST00000569418.5:35892-ENST00000564336.1:59898|9
VERHAQRGR
>ENST00000551359.5|SNV-9953-T-G|5
ENCSLCRCGRETVR
>ENST00000526253.1|SNV-234684-G-C|2
MAVIGSLP
>FUSION-ENST00000469298.5:7992-ENST00000656261.1:240337|277
MPVIPATGEAEAGKSLEPWRWR
>ENST00000509061.5|SNV-12488-C-T|6
KEYLALQKASMAFLK
>ENST00000372548.9|SNV-27735-G-A|1
YIPHSSATESTSASETLR
>FUSION-ENST00000645490.1:32968-ENST00000518376.2:5028|792
PLLLVRGLHFENHYVLVNFHPALK
>FUSION-ENST00000645490.1:32968-ENST00000518376.2:5028|1336
RKLILNY
>FUSION-ENST00000507248.1:153-ENST00000652379.1:25317|957
MCLLIHEYKR
>FUSION-ENST00000507248.1:153-ENST00000652379.1:25317|1372
PSVALGFSPFGSFDR
>ENST00000501943.6|INDEL-19954-C-CC|6
MPPGASRHR
>FUSION-ENST00000492220.1:1829-ENST00000271732.8:48406|62
MAHWIWRMRIFCGAAR
>ENST00000371117.8|SNV-296262-C-A|2
TVLVDKDLPFFK
>FUSION-ENST00000645490.1:32968-ENST00000518376.2:5028|1123
DCLDFSISR
>FUSION-ENST00000507248.1:153-ENST00000652379.1:25317|1096
MDTSALAR
>FUSION-ENST00000645490.1:32968-ENST00000518376.2:5028|1588
DEEPALILPPEGRPRAK
>FUSION-ENST00000507248.1:153-ENST00000652379.1:25317|1107
TSVPLGCR
>FUSION-ENST00000645490.1:32968-ENST00000518376.2:5028|1328
QNVYQLPR
>FUSION-ENST00000492380.1:13274-ENST00000263556.3:22059|385
MELHSSLLYNYFSK
>ENST00000621510.1|INDEL-211378-C-CC|6
GACHVTGPKDSSSAASLQNVFLSMK
>FUSION-ENST00000492380.1:13274-ENST00000263556.3:22059|201
NSNVLTSLDVQVIVYFSK
>FUSION-ENST00000492380.1:13274-ENST00000263556.3:22059|490
MLVRLVSNSQPQVIAR
>FUSION-ENST00000645490.1:32968-ENST00000518376.2:5028|529
TGFAMLALLVLNFWPQVIHPPRPPK
>FUSION-ENST00000507248.1:153-ENST00000652379.1:25317|1079
MWSVGQRGDQEGRRPDR
>ENST00000046794.10|SNV-273-C-G|7
MALRNVPFRSEVLGWDPDSLAEYFK
>FUSION-ENST00000492380.1:13274-ENST00000263556.3:22059|475
CQAGVQWR
>FUSION-ENST00000645490.1:32968-ENST00000518376.2:5028|1540
AKSRLGK
>FUSION-ENST00000645490.1:32968-ENST00000518376.2:5028|492
KPMEQKPLLTHFR
>FUSION-ENST00000507248.1:153-ENST00000652379.1:25317|954
CLLIHEYKRVK
>FUSION-ENST00000469298.5:7992-ENST00000656261.1:240337|131
ASNCIHVAAKKSFLFMPV
>FUSION-ENST00000645490.1:32968-ENST00000518376.2:5028|438
MEPQWSHR
>FUSION-ENST00000645490.1:32968-ENST00000518376.2:5028|488
EQKPLLTHFR
>FUSION-ENST00000469298.5:7992-ENST00000656261.1:240337|61
MTPYFPIWMPFLFSDA
>ENST00000462680.5|SNV-3567-T-G|6
PRLGGSASCWGTNVTWRPR
>FUSION-ENST00000645490.1:32968-ENST00000518376.2:5028|1098
DITNHNR
>FUSION-ENST00000469298.5:7992-ENST00000656261.1:240337|235
MHGLGRNKVK
>FUSION-ENST00000645490.1:32968-ENST00000518376.2:5028|1131
GSSCFIW
>FUSION-ENST00000645490.1:32968-ENST00000518376.2:5028|1438
MRVKLGILLG
>FUSION-ENST00000469298.5:7992-ENST00000656261.1:240337|121
MVYMYHIFFI
>FUSION-ENST00000507248.1:153-ENST00000652379.1:25317|775
VSHFVIQK
>ENST00000231134.8|INDEL-2253-C-CG|8
HRDPIPELPLRGVFDR
>FUSION-ENST00000469298.5:7992-ENST00000656261.1:240337|219
LCIHTFPI
>ENST00000581955.1|SNV-107653-G-T|3
CHRLSSSEKLWLPDTYK
>ENST00000417938.2|SNV-19903-C-T|3
TCENFCCLCTELSR
>ENST00000366574.7|INDEL-572174-C-CA|4
SITLFPDENKKTRPSR
>FUSION-ENST00000507248.1:153-ENST00000652379.1:25317|1190
PLSPPPPK
>FUSION-ENST00000645490.1:32968-ENST00000518376.2:5028|874
TANNFSK
>FUSION-ENST00000492380.1:13274-ENST00000263556.3:22059|313
GSSEPRNSRLQ
>FUSION-ENST00000469298.5:7992-ENST00000656261.1:240337|222
MLCNKKR
>FUSION-ENST00000469298.5:7992-ENST00000656261.1:240337|218
MKLFLILFL
>FUSION-ENST00000645490.1:32968-ENST00000518376.2:5028|1172
LMITSACDMTIPWTWHALHLSLLK
>FUSION-ENST00000507248.1:153-ENST00000652379.1:25317|1101
CICPCPK
>ENST00000402866.5|SNV-21959-G-T|1
QATLASELWEKLTARCVDQHR
>FUSION-ENST00000645490.1:32968-ENST00000518376.2:5028|541
VPFLGIHEAKNPR
>FUSION-ENST00000645490.1:32968-ENST00000518376.2:5028|162
LLFTNVSILK
>FUSION-ENST00000507248.1:153-ENST00000652379.1:25317|428
SAPLRPRPGGGRR
>FUSION-ENST00000507248.1:153-ENST00000652379.1:25317|902
CQHLGLMD
>ENST00000355666.5|INDEL-92703-A-AC|1
SKPVSDSSSAPAFENVKPKPCVCK
>FUSION-ENST00000507248.1:153-ENST00000652379.1:25317|14
GFGVLSCCPRWSR
>FUSION-ENST00000645490.1:32968-ENST00000518376.2:5028|143
MAGEERAGNILS
>FUSION-ENST00000507248.1:153-ENST00000652379.1:25317|18
YVSEMGFGVLSCCPRWSRTPVLK
>FUSION-ENST00000645490.1:32968-ENST00000518376.2:5028|908
MSLERSGFPTVGLCR
>ENST00000461125.1|SNV-23736-C-T|5
DWRLHFSLFGYLSTDVDFQAR
>FUSION-ENST00000492380.1:13274-ENST00000263556.3:22059|561
LAGRGGARL
>ENST00000472290.1|SNV-4388-C-T|2
MVRNDPIEDWSSTFRQVAER
>FUSION-ENST00000645490.1:32968-ENST00000518376.2:5028|1113
APLGKGTR
>ENST00000463991.5|SNV-155411-G-A|6
KLEAKILPFEDK
>ENST00000525422.5|SNV-24329-A-T|1
LGQLANEAAFLPVPQK
>FUSION-ENST00000469298.5:7992-ENST00000656261.1:240337|66
ASLLSQHHLLNRK
>FUSION-ENST00000507248.1:153-ENST00000652379.1:25317|304
KNAASCEN
>FUSION-ENST00000507248.1:153-ENST00000652379.1:25317|1384
GNAFQSPIR
>FUSION-ENST00000507248.1:153-ENST00000652379.1:25317|137
SPNPEWRR
>FUSION-ENST00000469298.5:7992-ENST00000656261.1:240337|96
STQCLAPTYQR
>ENST00000538040.1|SNV-1919-C-T|1
SPTSTPACSSP
>FUSION-ENST00000507248.1:153-ENST00000652379.1:25317|816
WVRLVSNWRPQWICPPRPPKVLG
>FUSION-ENST00000645490.1:32968-ENST00000518376.2:5028|1510
SSSSIKK
>ENST00000610546.4|SNV-9953-T-G|2
ETVRASSTLLFTLSYPDGSK
>FUSION-ENST00000645490.1:32968-ENST00000518376.2:5028|300
KETHDPPTSTLLSSAGDNL
>ENST00000556465.5|INDEL-321-T-TG|4
LVICGDELYCCHR
>FUSION-ENST00000492380.1:13274-ENST00000263556.3:22059|271
SGVRDQPGQHDETLSLLKYNK
>FUSION-ENST00000507248.1:153-ENST00000652379.1:25317|878
EYFELEDSKFHPFHSTVSWGVSVR
>FUSION-ENST00000645490.1:32968-ENST00000518376.2:5028|1800
ASSRQLGLLPLLSQLSGEVGR
>ENST00000491555.5|SNV-56466-A-G|2
MGDDDGWEFVNLGDQQSFGIK
>FUSION-ENST00000645490.1:32968-ENST00000518376.2:5028|1450
EHQHICLFAQPETDR
>FUSION-ENST00000507248.1:153-ENST00000652379.1:25317|95
CCCHGNPAQYERNR
>FUSION-ENST00000645490.1:32968-ENST00000518376.2:5028|751
QALPRLASFCIFSRHGVSPR
>ENST00000389840.7|SNV-62574-A-C|2
AVSELQTPAIRER
>FUSION-ENST00000645490.1:32968-ENST00000518376.2:5028|566
SHHAQPGIPLRDR
>FUSION-ENST00000492380.1:13274-ENST00000263556.3:22059|349
GHYIISFSYTVYSNG
>FUSION-ENST00000507248.1:153-ENST00000652379.1:25317|1000
YVFIFFNLFLLR
>FUSION-ENST00000645490.1:32968-ENST00000518376.2:5028|1139
MVRTYLCSK
>ENST00000614641.4|INDEL-34124-T-TC|1
TNFSSHSQSVGDL
>FUSION-ENST00000645490.1:32968-ENST00000518376.2:5028|450
TNGTETTTDTFQT
>FUSION-ENST00000645490.1:32968-ENST00000518376.2:5028|1607
MNQWKYLRER
>FUSION-ENST00000645490.1:32968-ENST00000518376.2:5028|1784
DGIVDPAPGSRAGAQPVAFK
>FUSION-ENST00000667305.1:209-ENST00000377970.6:2814|25
MLAVPVTCGDTARSALHSLPRR
>FUSION-ENST00000507248.1:153-ENST00000652379.1:25317|1410
ETLLESETQRAPSSDLID
>ENST00000369127.8|SNV-74788-C-G|2
ICPVAQGNLNQMLLQGDR
>FUSION-ENST00000645490.1:32968-ENST00000518376.2:5028|66
DTETEASKVLAFSLGNMVKPHLYK
>FUSION-ENST00000645490.1:32968-ENST00000518376.2:5028|204
MGAGDTVCTEQPPRVE
>ENST00000409839.7|SNV-1029-C-T|3
ELPSARIRCSK
>FUSION-ENST00000645490.1:32968-ENST00000518376.2:5028|891
MVKGCFLT
>FUSION-ENST00000469298.5:7992-ENST00000656261.1:240337|56
PSALFVLLR
>FUSION-ENST00000492380.1:13274-ENST00000263556.3:22059|501
MCKSLFHIMTFFPLGR
>FUSION-ENST00000507248.1:153-ENST00000652379.1:25317|636
LVSNSRPPVMR
>ENST00000231134.8|INDEL-2253-C-CG|12
ASGGRER
>FUSION-ENST00000469298.5:7992-ENST00000656261.1:240337|174
VAYACNPSNLGGRGGWIT
>ENST00000432829.6|SNV-206106-G-T|1
QISDKVSTQVLQKSR
>FUSION-ENST00000645490.1:32968-ENST00000518376.2:5028|435
EPQWSHRGWASR
>FUSION-ENST00000492380.1:13274-ENST00000263556.3:22059|504
WPPASSKLLQKTLFCSF
>FUSION-ENST00000507248.1:153-ENST00000652379.1:25317|653
EIDFCMIDVGVCVIQINTHRSIKK
>FUSION-ENST00000645490.1:32968-ENST00000518376.2:5028|381
MDIPSFFGCRLLK
>FUSION-ENST00000645490.1:32968-ENST00000518376.2:5028|1792
TAASQPGGNSSRLGRASNK
>FUSION-ENST00000645490.1:32968-ENST00000518376.2:5028|1204
ATQLVICRAKS
>FUSION-ENST00000645490.1:32968-ENST00000518376.2:5028|1118
MPDKGYLGPEPKV
>FUSION-ENST00000507248.1:153-ENST00000652379.1:25317|1425
RPSWKVRR
>FUSION-ENST00000645490.1:32968-ENST00000518376.2:5028|646
IDVGGDYAR
>FUSION-ENST00000645490.1:32968-ENST00000518376.2:5028|92
ASDTEENGWRREGR
>ENST00000480706.1|SNV-53152-T-G|4
SLPCIERGPLTRGEVPFSCGR
>FUSION-ENST00000645490.1:32968-ENST00000518376.2:5028|1612
SHCARPGPCF
>FUSION-ENST00000645490.1:32968-ENST00000518376.2:5028|1337
MRKLILNY
>FUSION-ENST00000492380.1:13274-ENST00000263556.3:22059|609
MTLLSSDCR
>FUSION-ENST00000492380.1:13274-ENST00000263556.3:22059|139
HEPLCLAYVVVFKKE
>FUSION-ENST00000507248.1:153-ENST00000652379.1:25317|17
MGFGVLSCCPR
>ENST00000321617.8|SNV-13070-C-T|3
KGPLPPPPKR
>FUSION-ENST00000507248.1:153-ENST00000652379.1:25317|449
RGAAGPPSCLWRWDPAAVFSWWPGR
>ENST00000484312.1|SNV-23736-C-T|3
MDWRLHFSLFG
>FUSION-ENST00000645490.1:32968-ENST00000518376.2:5028|1070
DGVSPCWAGWS
>FUSION-ENST00000507248.1:153-ENST00000652379.1:25317|1156
ALPLPRE
>FUSION-ENST00000645490.1:32968-ENST00000518376.2:5028|1480
VDISQIR
>FUSION-ENST00000507248.1:153-ENST00000652379.1:25317|1488
PRVGRLGSDWTTPDR
>ENST00000530358.1|SNV-118852-C-A|6
QVYTRSVIEPLPVTPTRDVAK
>FUSION-ENST00000492380.1:13274-ENST00000263556.3:22059|577
FFLHITDGFK
>FUSION-ENST00000645490.1:32968-ENST00000518376.2:5028|806
ACCQSHLI
>ENST00000525439.1|SNV-160154-C-G|2
NLAFQVKDAM
>ENST00000526253.1|SNV-234684-G-C|1
AVIGSLP
>FUSION-ENST00000469298.5:7992-ENST00000656261.1:240337|193
FYYVLCTTFKQMKTTTECVEEFS
>ENST00000271469.7|SNV-27283-G-T|2
IPYVDTQGQLIKPDKPNVIK
>FUSION-ENST00000645490.1:32968-ENST00000518376.2:5028|399
KQNNNTHTHTHTHTHKPHPLK
>ENST00000471735.1|SNV-22382-G-T|1
GGVGHTRTSY
>FUSION-ENST00000507248.1:153-ENST00000652379.1:25317|879
EYFELEDSK
>FUSION-ENST00000645490.1:32968-ENST00000518376.2:5028|1416
CISPGSSR
>FUSION-ENST00000645490.1:32968-ENST00000518376.2:5028|318
IHLQVPYFLVQGTTCKRNSVQ
>FUSION-ENST00000492380.1:13274-ENST00000263556.3:22059|628
MSVMSYLPGK
>ENST00000551359.5|SNV-9953-T-G|6
MENCSLCRCGRETVR
>FUSION-ENST00000492380.1:13274-ENST00000263556.3:22059|417
LNHSSIPGMTPVPY
>FUSION-ENST00000645490.1:32968-ENST00000518376.2:5028|1434
ICLPGPPK
>FUSION-ENST00000645490.1:32968-ENST00000518376.2:5028|443
SGLETAIPRKTR
>FUSION-ENST00000469298.5:7992-ENST00000656261.1:240337|194
FYYVLCTTFKQMK
>FUSION-ENST00000492380.1:13274-ENST00000263556.3:22059|48
MLIFKSMLMISILLT
>FUSION-ENST00000507248.1:153-ENST00000652379.1:25317|588
MECFRSLLCVSTFSK
>FUSION-ENST00000507248.1:153-ENST00000652379.1:25317|989
RRLALSPR
>FUSION-ENST00000507248.1:153-ENST00000652379.1:25317|1478
AVLGGGLTYRVDWQPQHCK
>FUSION-ENST00000492220.1:1829-ENST00000271732.8:48406|52
WLPAILSRVAPPR
>ENST00000399537.8|SNV-37044-C-G|1
GPAGAAAQQAAK
>ENST00000655235.1|SNV-235-A-G|1
KVLAVFGGHPEQARHQLR
>ENST00000481244.5|SNV-132237-C-G|3
SCWLVCQPSCSHMWIARK
>FUSION-ENST00000466801.5:5622-ENST00000540828.6:4876|6
RIPNGRR
>FUSION-ENST00000645490.1:32968-ENST00000518376.2:5028|615
LAPTGNLAGCSLWPNIQ
>ENST00000331664.6|INDEL-3121-G-GG|12
VQPGQTK
>ENST00000416215.6|SNV-10055-A-C|8
AWQETSR
>FUSION-ENST00000645490.1:32968-ENST00000518376.2:5028|245
NRYLGNLSIPDFSFELK
>FUSION-ENST00000507248.1:153-ENST00000652379.1:25317|189
RGSGGVR
>FUSION-ENST00000507248.1:153-ENST00000652379.1:25317|801
LGPRDPPALGLPKVR
>FUSION-ENST00000645490.1:32968-ENST00000518376.2:5028|254
ALFEKSHGFYQK
>FUSION-ENST00000507248.1:153-ENST00000652379.1:25317|740
MPIIPAARK
>ENST00000648869.1|SNV-3455-T-G|5
SIKENASAGGER
>FUSION-ENST00000469298.5:7992-ENST00000656261.1:240337|481
TVLENPALWNK
>FUSION-ENST00000507248.1:153-ENST00000652379.1:25317|650
MIDVGVCVIQINTHRSIK
>FUSION-ENST00000469298.5:7992-ENST00000656261.1:240337|355
CEVNIRKFISVVVYR
>FUSION-ENST00000507248.1:153-ENST00000652379.1:25317|60
SGDLSLPNSWDYRDLLSPGGRG
>FUSION-ENST00000645490.1:32968-ENST00000518376.2:5028|1420
LSGQELVYPVGRGEK
>FUSION-ENST00000507248.1:153-ENST00000652379.1:25317|358
GHSYCAARGEILGPAQDGPERK
>FUSION-ENST00000645490.1:32968-ENST00000518376.2:5028|699
MRNALMILLQQHGQMPSQKR
>FUSION-ENST00000645490.1:32968-ENST00000518376.2:5028|261
MEITGTQRGQEVLR
>FUSION-ENST00000645490.1:32968-ENST00000518376.2:5028|1651
MVDTEINDQVPANRVLGSSGK
>FUSION-ENST00000645490.1:32968-ENST00000518376.2:5028|837
LPVSSHLILK
>ENST00000354192.7|SNV-195985-G-A|1
AMLNDRRR
>FUSION-ENST00000507248.1:153-ENST00000652379.1:25317|504
LAGRAPA
>ENST00000389840.7|SNV-62574-A-C|5
NVITSLRAVSELQTPAIR
>FUSION-ENST00000507248.1:153-ENST00000652379.1:25317|465
DENHERRWCGR
>ENST00000243346.10|SNV-18169-A-G|5
VDYDRQSGSAVITFVEIGVAGK
>FUSION-ENST00000507248.1:153-ENST00000652379.1:25317|1105
TSVPLGCRKSFLNVHLPVS
>FUSION-ENST00000645490.1:32968-ENST00000518376.2:5028|1040
LSVGKSR
>FUSION-ENST00000507248.1:153-ENST00000652379.1:25317|642
MLLRLVSNSRPPVMR
>FUSION-ENST00000469298.5:7992-ENST00000656261.1:240337|166
LDYLSVNETFSKRLKPK
>FUSION-ENST00000645490.1:32968-ENST00000518376.2:5028|1237
MHLPRPPK
>FUSION-ENST00000645490.1:32968-ENST00000518376.2:5028|1221
RFLCLSLLSSWDYR
>FUSION-ENST00000507248.1:153-ENST00000652379.1:25317|72
CLAEEPMGRSYHLWDYD
>ENST00000641220.1|SNV-5084-A-G|5
RWLGTCVDIK
>FUSION-ENST00000492380.1:13274-ENST00000263556.3:22059|279
SGSCLRSQHLGRPR
>FUSION-ENST00000507248.1:153-ENST00000652379.1:25317|393
VAKLKLK
>FUSION-ENST00000507248.1:153-ENST00000652379.1:25317|1147
LLDFNINC
>ENST00000379902.7|SNV-16605-C-A|2
WTNTDGTTSK
>FUSION-ENST00000507248.1:153-ENST00000652379.1:25317|96
CCCHGNPAQYER
>FUSION-ENST00000645490.1:32968-ENST00000518376.2:5028|768
MIQSPTTR
>FUSION-ENST00000645490.1:32968-ENST00000518376.2:5028|637
MSTGISLSLLFSASPLHSFR
>ENST00000531911.1|SNV-49782-G-C|2
QVLAPSTR
>ENST00000528443.6|SNV-35672-T-G|2
SQPASLLLTAAR
>ENST00000373293.5|SNV-8613-T-C|9
HIGSWLYPAAVR
>FUSION-ENST00000578649.1:1561-ENST00000430157.6:3173|49
MGEVKVEASWGWVGR
>FUSION-ENST00000645490.1:32968-ENST00000518376.2:5028|953
DAETIIK
>ENST00000544626.2|INDEL-11037-G-GC|4
SEASPAPR
>FUSION-ENST00000492380.1:13274-ENST00000263556.3:22059|235
HMPPRLANFCIFSR
>FUSION-ENST00000492380.1:13274-ENST00000263556.3:22059|149
CREQWLTPIIPALWEAK
>FUSION-ENST00000507248.1:153-ENST00000652379.1:25317|670
VRALLLPQPPD
>ENST00000231134.8|INDEL-2253-C-CG|17
GSAAVQEEQGGPGRSLLGARGPLSR
>FUSION-ENST00000645490.1:32968-ENST00000518376.2:5028|1679
RQSDPYSRMATNCWR
>FUSION-ENST00000645490.1:32968-ENST00000518376.2:5028|464
MVMQTGWNVQK
>ENST00000655235.1|SNV-235-A-G|2
KVLAVFGGHPEQAR
>FUSION-ENST00000645490.1:32968-ENST00000518376.2:5028|1512
AGWENAFPKSSSSIK
>FUSION-ENST00000492380.1:13274-ENST00000263556.3:22059|530
IEQDSISK
>FUSION-ENST00000645490.1:32968-ENST00000518376.2:5028|852
MARSGLTATSASWVQAILLPQPPK
>FUSION-ENST00000475200.5:196-ENST00000546988.3:8362|1
PMGCQALETFPPILTMSPFCQRRN
>ENST00000424463.4|SNV-22584-A-G|1
IVSAADKVDAGLPTAIVSIL
>ENST00000454000.6|SNV-30552-C-T|6
DLIKSMLRDEWLLTEEK
>FUSION-ENST00000492380.1:13274-ENST00000263556.3:22059|99
MYLKIGR
>FUSION-ENST00000645490.1:32968-ENST00000518376.2:5028|1281
MSCRLPSSGCILSWQR
>FUSION-ENST00000645490.1:32968-ENST00000518376.2:5028|634
YTPFPRVGTTAALCSR
>FUSION-ENST00000507248.1:153-ENST00000652379.1:25317|1315
GEKRGER
>ENST00000377745.3|INDEL-24-T-TT|2
MSGRGKGG
>FUSION-ENST00000507248.1:153-ENST00000652379.1:25317|1432
LSLPKCWDDWREAPCLLGPK
>ENST00000376499.8|SNV-2198-C-A|8
IKEEFQFLK
>FUSION-ENST00000645490.1:32968-ENST00000518376.2:5028|1089
MKIITFLLGDRASCIAMGHCSAYQD
>FUSION-ENST00000645490.1:32968-ENST00000518376.2:5028|481
RRIFGSHR
>FUSION-ENST00000645490.1:32968-ENST00000518376.2:5028|256
GQEVLRKALFEK
>FUSION-ENST00000492380.1:13274-ENST00000263556.3:22059|589
FATAASWVPGLHAINEK
>FUSION-ENST00000556994.5:14831-ENST00000554253.1:3761|34
ITSALRSLSNATIINEEYILYLK
>FUSION-ENST00000492380.1:13274-ENST00000263556.3:22059|480
WGLPRPAHFLTF
>FUSION-ENST00000469298.5:7992-ENST00000656261.1:240337|132
MASNCIHVAAKKSFLFMPV
>FUSION-ENST00000507248.1:153-ENST00000652379.1:25317|1130
TSYFLEIRRR
>ENST00000369127.8|SNV-74788-C-G|1
ICPVAQGNLNQMLLQGDRKPVQIVR
>FUSION-ENST00000469298.5:7992-ENST00000656261.1:240337|195
FYYVLCTTFK
>FUSION-ENST00000507248.1:153-ENST00000652379.1:25317|521
CPLATCR
>FUSION-ENST00000492380.1:13274-ENST00000263556.3:22059|493
MTFFPLGRYPAVEFLD
>FUSION-ENST00000492380.1:13274-ENST00000263556.3:22059|348
MQKLSRCGSAHL
>FUSION-ENST00000645490.1:32968-ENST00000518376.2:5028|213
LKYLFLPLFSTSFTCTIFSCLSC
>ENST00000618777.4|INDEL-52495-G-GC|3
AAKLTLER
>ENST00000271469.7|SNV-27283-G-T|3
KIPYVDTQGQLIKPDKPNVIKMEK
>ENST00000378660.5|SNV-218715-T-A|2
MTWKYRCV
>FUSION-ENST00000507248.1:153-ENST00000652379.1:25317|834
LSLDLSSSWVRG
>FUSION-ENST00000507248.1:153-ENST00000652379.1:25317|58
DLLSPGGRG
>FUSION-ENST00000469298.5:7992-ENST00000656261.1:240337|420
SLWTTFKRIQIHIDDK
>FUSION-ENST00000507248.1:153-ENST00000652379.1:25317|105
VNSLWHVGTM
>FUSION-ENST00000469298.5:7992-ENST00000656261.1:240337|373
EGLDGLAFVLCFTYFLVLFK
>FUSION-ENST00000469298.5:7992-ENST00000656261.1:240337|295
KIMSLTLFIIY
>FUSION-ENST00000468435.6:7992-ENST00000656261.1:240337|1
CNMNQKT
>FUSION-ENST00000507248.1:153-ENST00000652379.1:25317|174
ALERRAHTRPSPAVESGR
>FUSION-ENST00000507248.1:153-ENST00000652379.1:25317|1334
QLQEENK
>ENST00000376499.8|SNV-2198-C-A|5
EEFQFLKAQYHSLK
>ENST00000231134.8|INDEL-2253-C-CG|13
GPLSRASGGRER
>FUSION-ENST00000645490.1:32968-ENST00000518376.2:5028|1417
LNQSLICAWESELVAGLLQKPHER
>FUSION-ENST00000645490.1:32968-ENST00000518376.2:5028|1646
VLGSSGKHNSK
>ENST00000502489.5|SNV-435005-A-T|4
TRGVSQFPLPWAWTSTTKR
>FUSION-ENST00000645490.1:32968-ENST00000518376.2:5028|1614
GMSHCARPGPCF
>FUSION-ENST00000507248.1:153-ENST00000652379.1:25317|1174
MIHLPGPPK
>FUSION-ENST00000507248.1:153-ENST00000652379.1:25317|929
SLDRTERATSFGGCQSVVE
>FUSION-ENST00000645490.1:1609-ENST00000518376.2:5028|19
LRPTCQAWAGR
>FUSION-ENST00000507248.1:153-ENST00000652379.1:25317|87
SALPIIVKQNSPSVGLFTH
>ENST00000438447.2|SNV-435005-A-T|3
VSISSSMGMDVHNQEERPR
>FUSION-ENST00000507248.1:153-ENST00000652379.1:25317|262
MPGQGEARGNSGGGP
>FUSION-ENST00000645490.1:32968-ENST00000518376.2:5028|794
MPLLLVR
>ENST00000261381.7|SNV-211594-G-T|3
HHPELAK
>FUSION-ENST00000645490.1:32968-ENST00000518376.2:5028|515
PRTPGQRTR
>FUSION-ENST00000507248.1:153-ENST00000652379.1:25317|415
APAALVTLDNLGPIARPPWR
>FUSION-ENST00000645490.1:32968-ENST00000518376.2:5028|243
STTVCPCYVWLF
>FUSION-ENST00000507248.1:153-ENST00000652379.1:25317|1164
MPAPREAEAGESLEPGKR
>FUSION-ENST00000645490.1:32968-ENST00000518376.2:5028|873
MTANNFSKSAVK
>ENST00000479608.5|SNV-121077-C-A|3
VTIAGVPSPK
>FUSION-ENST00000393441.8:196-ENST00000546988.3:8362|2
FMPMGCQALETFPPILTMSPFCQR
>FUSION-ENST00000645490.1:32968-ENST00000518376.2:5028|135
SFRFPAPCMAPADPLSEK
>FUSION-ENST00000492380.1:13274-ENST00000263556.3:22059|310
MVVCTCSLSSSGD
>FUSION-ENST00000507248.1:153-ENST00000652379.1:25317|633
RPPRPLEVLG
>FUSION-ENST00000645490.1:32968-ENST00000518376.2:5028|1
LPATDLTAV
>FUSION-ENST00000517458.1:2214-ENST00000645438.1:17098|11
GSRGAYLANSTLNLSAWK
>ENST00000394299.7|SNV-285687-T-C|1
VAHVEHEETLPSRRR
>FUSION-ENST00000645490.1:32968-ENST00000518376.2:5028|64
VLAFSLGNMVKPHLYKNR
>FUSION-ENST00000373600.7:35408-ENST00000374236.5:28532|2
RQLCSMLMHIHLDTSSLK
>FUSION-ENST00000507248.1:153-ENST00000652379.1:25317|233
RSEGTGDGLRCPRPIER
>FUSION-ENST00000507248.1:153-ENST00000652379.1:25317|1030
ESCSVPQAGVQWR
>FUSION-ENST00000492380.1:13274-ENST00000263556.3:22059|610
VTDMTLLSSDCRKRPDFCQLMAS
>FUSION-ENST00000492380.1:13274-ENST00000263556.3:22059|37
NRSARCGSGGWEVQEQGAGIW
>FUSION-ENST00000507248.1:153-ENST00000652379.1:25317|212
IRSGGDGRR
>FUSION-ENST00000507248.1:153-ENST00000652379.1:25317|405
AYHGDHG
>FUSION-ENST00000507248.1:153-ENST00000652379.1:25317|1223
SVSLFLPVSVSASLSLSR
>FUSION-ENST00000492220.1:1829-ENST00000271732.8:48406|91
RSHLAILFSPRK
>FUSION-ENST00000645490.1:32968-ENST00000518376.2:5028|98
MGLKASDTEENGWR
>FUSION-ENST00000507248.1:153-ENST00000652379.1:25317|1491
TVLFLGVG
>FUSION-ENST00000469298.5:7992-ENST00000656261.1:240337|399
LLGKNFIKTVRPR
>ENST00000464873.5|SNV-49116-A-C|3
TISHVIIGLKPAK
>ENST00000460376.5|INDEL-66390-C-CC|8
AKTVGLPTRHGSQNVA
>FUSION-ENST00000645490.1:32968-ENST00000518376.2:5028|389
ELSRESGIR
>FUSION-ENST00000645490.1:32968-ENST00000518376.2:5028|232
MWPPHKPR
>FUSION-ENST00000645490.1:32968-ENST00000518376.2:5028|550
GALSSLN
>FUSION-ENST00000645490.1:32968-ENST00000518376.2:5028|149
KRDASDR
>ENST00000567822.1|SNV-50737-C-G|3
LAGEPPTISCTLR
>FUSION-ENST00000492380.1:13274-ENST00000263556.3:22059|75
SRLQQAVIVPLYSSLGDRARPCLK
>ENST00000474875.5|SNV-35672-T-G|6
SQTFLEKHLNSSHPRSQPASLLL
>FUSION-ENST00000507248.1:153-ENST00000652379.1:25317|731
MGPARWLKPVIPSLWEAK
>ENST00000538040.1|SNV-1919-C-T|2
MSPTSTPACSSP
>FUSION-ENST00000645490.1:32968-ENST00000518376.2:5028|1173
LNILCSLCFKLSS
>ENST00000370596.5|SNV-82148-G-A|1
TQEIFNCQIDEDVTDEQPYKLINK
>ENST00000355151.9|INDEL-321-T-TG|4
APRLVICGWPPCSPNERPASKK
>FUSION-ENST00000469298.5:7992-ENST00000656261.1:240337|439
ILKSSFSRFGVLSK
>FUSION-ENST00000469298.5:7992-ENST00000656261.1:240337|54
PSALFVLLRIALAIWAL
>FUSION-ENST00000645490.1:32968-ENST00000518376.2:5028|1557
KGIPGRWR
>FUSION-ENST00000492380.1:13274-ENST00000263556.3:22059|105
CAWPMLLFLKRNEECGCWP
>ENST00000566536.5|INDEL-70621-T-TC|3
TTSWRPWRSWSCTVTCCWLR
>ENST00000546040.1|SNV-755394-A-G|1
SEEQPCGC
>FUSION-ENST00000507248.1:153-ENST00000652379.1:25317|546
GPRALRVWLR
>FUSION-ENST00000645490.1:32968-ENST00000518376.2:5028|1096
MHPLIKCLFFLFLLISLEYASP
>FUSION-ENST00000645490.1:32968-ENST00000518376.2:5028|253
MQATLLFISCCGFSWCLVK
>FUSION-ENST00000645490.1:32968-ENST00000518376.2:5028|805
MKKLKPQGVR
>FUSION-ENST00000645490.1:1609-ENST00000518376.2:5028|4
KEELLEEK
>FUSION-ENST00000645490.1:32968-ENST00000518376.2:5028|1440
IFVFFFFFFFFCDR
>FUSION-ENST00000645490.1:32968-ENST00000518376.2:5028|854
LQYLRVLRDLNWT
>FUSION-ENST00000492380.1:13274-ENST00000263556.3:22059|182
LIIFLIFLYYLSQFSMIIAVNTY
>ENST00000377049.4|INDEL-242-G-GC|3
EKQPPDFPRLVV
>FUSION-ENST00000492380.1:13274-ENST00000263556.3:22059|254
FSCRCQKSDY
>FUSION-ENST00000507248.1:153-ENST00000652379.1:25317|117
NEIPTVPTYYPAKPQPRER
>FUSION-ENST00000645490.1:32968-ENST00000518376.2:5028|571
MCLWVQKWVD
>FUSION-ENST00000645490.1:32968-ENST00000518376.2:5028|12
MLMFLFLGRDKLGSVGE
>FUSION-ENST00000645490.1:32968-ENST00000518376.2:5028|414
VFFYEVAR
>FUSION-ENST00000645490.1:32968-ENST00000518376.2:5028|589
SNSINSR
>ENST00000581671.2|SNV-16110-T-G|3
VLEGGCPSPR
>FUSION-ENST00000492380.1:13274-ENST00000263556.3:22059|168
MLCLCSFT
>FUSION-ENST00000469298.5:7992-ENST00000656261.1:240337|229
DLIHGNK
>FUSION-ENST00000492380.1:13274-ENST00000263556.3:22059|442
MCLLLNQYHAVVVAIGL
>FUSION-ENST00000507248.1:153-ENST00000652379.1:25317|996
YVFIFFNLFLLRRR
>FUSION-ENST00000469298.5:7992-ENST00000656261.1:240337|26
MGFVLDLK
>FUSION-ENST00000507248.1:153-ENST00000652379.1:25317|492
VARRLGR
>FUSION-ENST00000645490.1:32968-ENST00000518376.2:5028|1491
HLVNPKGYVDARHY
>FUSION-ENST00000492380.1:13274-ENST00000263556.3:22059|585
MILPYLEAGFAKLYSLLR
>ENST00000487898.1|SNV-172194-C-G|6
MPSRQIVERQR
>FUSION-ENST00000507248.1:153-ENST00000652379.1:25317|1006
SPQRSPYLTK
>FUSION-ENST00000645490.1:32968-ENST00000518376.2:5028|525
AQGSIPWNP
>FUSION-ENST00000507248.1:153-ENST00000652379.1:25317|1415
MPAWPKETLLESETQR
>FUSION-ENST00000507248.1:153-ENST00000652379.1:25317|21
MYVSEMGFGVLSCCPRWSR
>ENST00000542953.1|SNV-41726-C-T|4
CFNVCKSC
>FUSION-ENST00000645490.1:32968-ENST00000518376.2:5028|869
RWAVPLIQAK
>FUSION-ENST00000645490.1:32968-ENST00000518376.2:5028|724
FMSVHGLERMGDWCTLQYGMQR
>FUSION-ENST00000507248.1:153-ENST00000652379.1:25317|1290
MALYTERSGSR
>ENST00000566536.5|INDEL-70621-T-TC|4
EILELYCDLLLAPVWPYPVYEGTR
>FUSION-ENST00000645490.1:32968-ENST00000518376.2:5028|1573
EVGEPLSLR
>FUSION-ENST00000507248.1:153-ENST00000652379.1:25317|1284
LSSRGQEFETSPANVVKPPSLLKIR
>ENST00000368865.9|SNV-6027-G-A|7
TPCNAGTFSQPEKVYTLSVSR
>FUSION-ENST00000645490.1:32968-ENST00000518376.2:5028|1615
MLMRGGK
>FUSION-ENST00000469298.5:7992-ENST00000656261.1:240337|369
MYIFYNLK
>FUSION-ENST00000507248.1:153-ENST00000652379.1:25317|169
AHTRPSPAVESGRERR
>FUSION-ENST00000507248.1:153-ENST00000652379.1:25317|1248
SISVFLGR
>FUSION-ENST00000645490.1:32968-ENST00000518376.2:5028|1140
LVAQGINCLFAE
>FUSION-ENST00000645490.1:32968-ENST00000518376.2:5028|1091
MKIITFLLGDR
>FUSION-ENST00000507248.1:153-ENST00000652379.1:25317|366
ETKVFGFR
>FUSION-ENST00000496487.5:4486-ENST00000326739.9:602|92
MTFSFSLGTSTSLQTR
>FUSION-ENST00000645490.1:32968-ENST00000518376.2:5028|221
TSLCFFWYQNKIRFAAGCGGSCL
>FUSION-ENST00000469298.5:7992-ENST00000656261.1:240337|49
VMGRDPVLFFCKWLAYYLSTIY
>ENST00000376499.8|SNV-2198-C-A|3
AQYHSLK
>FUSION-ENST00000645490.1:32968-ENST00000518376.2:5028|1608
NQWKYLR
>FUSION-ENST00000645490.1:32968-ENST00000518376.2:5028|110
MGGREMLQIDKPMGLK
>ENST00000425443.6|SNV-86668-C-G|4
LNTYNDKALALGALENIRYR
>FUSION-ENST00000645490.1:32968-ENST00000518376.2:5028|107
EMLQIDKPMGLK
>FUSION-ENST00000645490.1:32968-ENST00000518376.2:5028|737
VKEGNKFMSVHGLER
>ENST00000418814.6|SNV-123433-T-G|5
YYLNKLHTFLSLSGPHR
>FUSION-ENST00000492380.1:13274-ENST00000263556.3:22059|436
VIFTILILSIHEHGMSFHLCHL
>ENST00000493021.5|SNV-415471-G-A|5
MEGSHLLLTPHHK
>FUSION-ENST00000645490.1:32968-ENST00000518376.2:5028|825
AVYFRMFVAGMTCGHRATK
>FUSION-ENST00000645490.1:32968-ENST00000518376.2:5028|145
QKASGCSINGSSS
>FUSION-ENST00000507248.1:153-ENST00000652379.1:25317|298
TEDPLPGAAR
>FUSION-ENST00000492380.1:13274-ENST00000263556.3:22059|486
LVSNSQPQVIAR
>FUSION-ENST00000507248.1:153-ENST00000652379.1:25317|1067
DARDSAKLTCPTEVK
>FUSION-ENST00000469298.5:7992-ENST00000656261.1:240337|43
DPVLFFCKWLAYYLSTIY
>ENST00000474896.1|INDEL-9012-A-AG|4
EARGALQNRLR
>FUSION-ENST00000492380.1:13274-ENST00000263556.3:22059|616
SYLPGKERVSSTE
>ENST00000555937.1|SNV-32745-A-G|3
CEWQDEK
>ENST00000355151.9|INDEL-321-T-TG|3
LVICGWPPCSPNERPASK
>FUSION-ENST00000507248.1:153-ENST00000652379.1:25317|279
AGALAGRGGIPRPLQSAEGAPPAR
>ENST00000348476.7|SNV-67032-G-A|2
RPSNGNSGLMAKK
>FUSION-ENST00000645490.1:32968-ENST00000518376.2:5028|154
VSVLWIIGGTGNGASK
>FUSION-ENST00000507248.1:153-ENST00000652379.1:25317|942
HHLDPLR
>ENST00000281243.10|INDEL-19954-C-CC|5
GAVHQLCQSLAGKNSGMPPGASRHR
>FUSION-ENST00000645490.1:32968-ENST00000518376.2:5028|1275
LPSSGCILSWQREGKR
>FUSION-ENST00000507248.1:153-ENST00000652379.1:25317|1104
KSFLNVHLPVS
>FUSION-ENST00000469298.5:7992-ENST00000656261.1:240337|275
PVIPATGEAEAGKSLEPWR
>ENST00000513102.1|SNV-10205-C-G|12
QHLAKNVVMVNQGLR
>ENST00000243346.10|SNV-18169-A-G|4
VDYDRQSGSAVITFVEIGVAGKILK
>FUSION-ENST00000645490.1:32968-ENST00000518376.2:5028|1549
WRLEESK
>FUSION-ENST00000507248.1:153-ENST00000652379.1:25317|164
MASVALGRSKGSR
>ENST00000396077.8|SNV-26726-A-G|1
DFLAGQSDTPAAQVPALFPR
>FUSION-ENST00000645490.1:32968-ENST00000518376.2:5028|605
FHLVLCGYVGFVASRNVWDGLGHR
>FUSION-ENST00000507248.1:153-ENST00000652379.1:25317|301
WRTEDPLPGAAR
>FUSION-ENST00000469298.5:7992-ENST00000656261.1:240337|183
VSVCVCVCVCVCVCMQCLCRNSGR
>FUSION-ENST00000507248.1:153-ENST00000652379.1:25317|739
PIIPAARK
>FUSION-ENST00000507248.1:153-ENST00000652379.1:25317|897
MLNLFRSYGSSCSQWDSIR
>FUSION-ENST00000507248.1:153-ENST00000652379.1:25317|1320
SQSCTCMLERQIKVR
>FUSION-ENST00000645490.1:32968-ENST00000518376.2:5028|1489
MPGIIDTPG
>FUSION-ENST00000645490.1:32968-ENST00000518376.2:5028|584
RYLLAPCCQR
>FUSION-ENST00000492380.1:13274-ENST00000263556.3:22059|143
DSTASAFQSAGIYR
>FUSION-ENST00000507248.1:153-ENST00000652379.1:25317|1001
MYVFIFFNLFLLR
>FUSION-ENST00000507248.1:153-ENST00000652379.1:25317|566
AGPRSLCR
>ENST00000368655.5|SNV-104463-C-G|1
QELIKQLRDELR
>ENST00000488330.1|SNV-82809-G-A|2
RKHLSPK
>FUSION-ENST00000492220.1:1829-ENST00000271732.8:48406|63
AHWIWRMR
>FUSION-ENST00000492380.1:13274-ENST00000263556.3:22059|618
SYLPGKER
>FUSION-ENST00000645490.1:32968-ENST00000518376.2:5028|11
LMFLFLGRDKLGSVGE
>FUSION-ENST00000507248.1:153-ENST00000652379.1:25317|110
SRAGPYPYPQQVSK
>FUSION-ENST00000469298.5:7992-ENST00000656261.1:240337|118
VRLCLKK
>FUSION-ENST00000645490.1:32968-ENST00000518376.2:5028|159
TCGPHTSPGNDKSVLLLVSK
>FUSION-ENST00000507248.1:153-ENST00000652379.1:25317|454
WGPRAVR
>FUSION-ENST00000492380.1:13274-ENST00000263556.3:22059|165
KSVGVGHNK
>FUSION-ENST00000469298.5:7992-ENST00000656261.1:240337|103
MHSLQIVSLIP
>FUSION-ENST00000645490.1:32968-ENST00000518376.2:5028|1303
HIYLQKYYLFGS
>FUSION-ENST00000645490.1:32968-ENST00000518376.2:5028|868
RWAVPLIQAKK
>FUSION-ENST00000667305.1:209-ENST00000377970.6:2814|13
ISTATRRR
>FUSION-ENST00000645490.1:32968-ENST00000518376.2:5028|177
SYYLDFCKLSALLHKIFH
>FUSION-ENST00000507248.1:153-ENST00000652379.1:25317|1419
SVTPAVVPS
>FUSION-ENST00000507248.1:153-ENST00000652379.1:25317|570
EAGDALPGPVAGPR
>FUSION-ENST00000507248.1:153-ENST00000652379.1:25317|1360
PLSPPPPPPKMTARIG
>FUSION-ENST00000645490.1:32968-ENST00000518376.2:5028|697
NALMILLQQHGQMPSQK
>FUSION-ENST00000492380.1:13274-ENST00000263556.3:22059|635
QAKVVHWFSFTVLGSYSRIAFQI
>ENST00000318130.13|SNV-46735-G-T|3
VVLTAGPAQFGLYLSK
>FUSION-ENST00000469298.5:7992-ENST00000656261.1:240337|228
MDLIHGNKLHTHLR
>FUSION-ENST00000469298.5:7992-ENST00000656261.1:240337|430
RDSWLGTVAHTCNPSTLGGR
>ENST00000588730.1|SNV-42789-C-G|1
MAGKKNR
>FUSION-ENST00000492380.1:13274-ENST00000263556.3:22059|154
KQSMCREQWLTPIIPALWEAK
>FUSION-ENST00000645490.1:32968-ENST00000518376.2:5028|343
TWPLLEGQGKFLEERALELK
>ENST00000464873.5|SNV-49116-A-C|1
TISHVIIGLKPAKGTKQLK
>ENST00000502489.5|SNV-435005-A-T|5
TRGVSQFPLPWAWTSTTK
>FUSION-ENST00000469298.5:7992-ENST00000656261.1:240337|91
MGLFGGMI
>FUSION-ENST00000507248.1:153-ENST00000652379.1:25317|603
LLYDRCR
>ENST00000572933.5|MNV-106231-AC-A|8
DWHCGIPMLPRRR
>ENST00000268130.12|INDEL-46870-G-GA|1
ASVCCVSRPSMFPAPRRLFT
>FUSION-ENST00000645490.1:32968-ENST00000518376.2:5028|1020
MSHQILYAAPKFVC
>FUSION-ENST00000507248.1:153-ENST00000652379.1:25317|892
MAQDADSFFAVVRTQS
>ENST00000382031.5|MNV-11756-GAA-G|6
LEEKRQGEK
>ENST00000360351.8|SNV-272253-C-A|1
DETTIDESIMDADSLWVDTQDDDR
>FUSION-ENST00000645490.1:32968-ENST00000518376.2:5028|819
FVAGMTCGHRATKLTLCR
>FUSION-ENST00000645490.1:32968-ENST00000518376.2:5028|779
MAREASGSL
>FUSION-ENST00000645490.1:32968-ENST00000518376.2:5028|468
KSSQIVQSLIYHEEDFWLSP
>FUSION-ENST00000469298.5:7992-ENST00000656261.1:240337|29
MSVGLSKMALNILR
>ENST00000367797.9|SNV-65994-T-A|3
ENQFDPPIVARNIRISPTR
>FUSION-ENST00000469298.5:7992-ENST00000656261.1:240337|28
SVGLSKMALNILR
>FUSION-ENST00000507248.1:153-ENST00000652379.1:25317|976
NTTKETHTQTKDNYSVCK
>FUSION-ENST00000469298.5:7992-ENST00000656261.1:240337|250
LKLPTSLFCCSAGS
>FUSION-ENST00000507248.1:153-ENST00000652379.1:25317|227
CPRPIERESGSDPRIR
>FUSION-ENST00000645490.1:32968-ENST00000518376.2:5028|1745
AGHPMFIR
>ENST00000519594.5|SNV-273-C-G|5
CPFAQRSWAGTPTALLSISR
>FUSION-ENST00000645490.1:1609-ENST00000518376.2:5028|2
EELLEEK
>ENST00000616986.4|INDEL-25228-T-TG|3
LAHHRWLVIFSFWKK
>ENST00000472119.2|SNV-64458-G-T|3
GTFLPAWFQSPWRTWTPTMQTK
>FUSION-ENST00000645490.1:32968-ENST00000518376.2:5028|744
MYLTDFK
>FUSION-ENST00000492380.1:13274-ENST00000263556.3:22059|54
KQMDLTCVKLVA
>FUSION-ENST00000469298.5:7992-ENST00000656261.1:240337|351
FISVVVYRLFIWLSIR
>FUSION-ENST00000645490.1:32968-ENST00000518376.2:5028|20
GVTGGKSGSEVTIQPHKR
>FUSION-ENST00000469298.5:7992-ENST00000656261.1:240337|396
TVRPRNWPMFYTL
>FUSION-ENST00000645490.1:32968-ENST00000518376.2:5028|53
NYIFLFEENGILTNLKR
>FUSION-ENST00000645490.1:32968-ENST00000518376.2:5028|124
MVVHACSPSYL
>FUSION-ENST00000507248.1:153-ENST00000652379.1:25317|1339
MTVLAWAERGGPGTRKPA
>FUSION-ENST00000507248.1:153-ENST00000652379.1:25317|435
MRAFIRSKPTR
>FUSION-ENST00000507248.1:153-ENST00000652379.1:25317|946
IDPDSISKTS
>FUSION-ENST00000645490.1:32968-ENST00000518376.2:5028|505
NIQKNQWNR
>FUSION-ENST00000492380.1:13274-ENST00000263556.3:22059|69
MWLYHHMR
>FUSION-ENST00000469298.5:7992-ENST00000656261.1:240337|200
MLRFYYVLCTTFKQMK
>FUSION-ENST00000492380.1:13274-ENST00000263556.3:22059|100
NEECGCWP
>FUSION-ENST00000507248.1:153-ENST00000652379.1:25317|1525
VGTVRSGR
>FUSION-ENST00000667305.1:209-ENST00000377970.6:2814|7
TSTSSSSRASCSPRRPAR
>FUSION-ENST00000507248.1:153-ENST00000652379.1:25317|1167
SLSLSHSLSLR
>ENST00000331664.6|INDEL-3121-G-GG|16
LAPLRPSIWTKQDLR
>FUSION-ENST00000645490.1:32968-ENST00000518376.2:5028|1398
DQLKLQLDKSK
>ENST00000373293.5|SNV-8613-T-C|2
MALPSRCPAPK
>FUSION-ENST00000507248.1:153-ENST00000652379.1:25317|199
ERGPCLGKR
>FUSION-ENST00000645490.1:32968-ENST00000518376.2:5028|573
GFCHVGLC
>ENST00000519157.1|MNV-35682-AC-A|10
WWPSWSPAASNTAQR
>ENST00000581524.5|INDEL-229189-A-AA|6
FLPDFDR
>ENST00000581955.1|SNV-107653-G-T|16
EKLTCPHVTMSQIIQFRETMASR
>FUSION-ENST00000492380.1:13274-ENST00000263556.3:22059|485
LVSNSQPQVIARLGLPK
>ENST00000640751.1|SNV-193112-C-A|1
VCHPSGGAAGPTGHQTDGQP
>FUSION-ENST00000469298.5:7992-ENST00000656261.1:240337|293
MSLTLFIIY
>ENST00000495413.1|SNV-17033-G-T|3
LSTCHFWHKWGPK
>FUSION-ENST00000507248.1:153-ENST00000652379.1:25317|1087
LLGARPSSAK
>FUSION-ENST00000645490.1:32968-ENST00000518376.2:5028|377
LLKEVFYK
>FUSION-ENST00000507248.1:153-ENST00000652379.1:25317|1150
VSETRSLNK
>FUSION-ENST00000507248.1:153-ENST00000652379.1:25317|825
KTTAVLCSSQGRK
>ENST00000641220.1|SNV-5084-A-G|6
GALKRWLGTCVDIK
>FUSION-ENST00000507248.1:153-ENST00000652379.1:25317|1163
PAPREAEAGESLEPGKR
>ENST00000357444.10|SNV-234684-G-C|1
AEVWQLLAACHDNQAMLDRYR
>FUSION-ENST00000645490.1:32968-ENST00000518376.2:5028|418
MSLHIPGLFFFWLQSSDQVWLR
>FUSION-ENST00000507248.1:153-ENST00000652379.1:25317|300
MWRTEDPLPGAARGGPK
>FUSION-ENST00000507248.1:153-ENST00000652379.1:25317|201
DGAGASGPYPAVAGSR
>FUSION-ENST00000469298.5:7992-ENST00000656261.1:240337|311
MMKALESSSCVENLK
>ENST00000342992.10|SNV-254407-A-G|1
DAAYPPGPPSDPHVTDTTKK
>ENST00000321617.8|SNV-13070-C-T|5
RKGPLPPPPK
>FUSION-ENST00000492380.1:13274-ENST00000263556.3:22059|564
IQKLAGR
>FUSION-ENST00000645490.1:32968-ENST00000518376.2:5028|1186
FIFWRRGVK
>FUSION-ENST00000645490.1:32968-ENST00000518376.2:5028|1660
GTVLGFLDVRVPR
>FUSION-ENST00000645490.1:32968-ENST00000518376.2:5028|205
GAGDTVCTEQPPR
>FUSION-ENST00000507248.1:153-ENST00000652379.1:25317|600
CRCLCYTNKYTSLYK
>FUSION-ENST00000507248.1:153-ENST00000652379.1:25317|1345
EEGWKER
>FUSION-ENST00000507248.1:153-ENST00000652379.1:25317|1329
ILSDTALTTR
>FUSION-ENST00000645490.1:32968-ENST00000518376.2:5028|1363
LTAKLGHFAQNPTMAPHLPCRR
>FUSION-ENST00000507248.1:153-ENST00000652379.1:25317|198
EWTGAAGAAR
>FUSION-ENST00000645490.1:32968-ENST00000518376.2:5028|1681
RQSDPYSR
>FUSION-ENST00000645490.1:32968-ENST00000518376.2:5028|707
LVSNSWAQAILQPWSPKVLVLQA
>FUSION-ENST00000507248.1:153-ENST00000652379.1:25317|824
TTAVLCSSQGR
>FUSION-ENST00000645490.1:32968-ENST00000518376.2:5028|1205
MATQLVICRAKS
>FUSION-ENST00000645490.1:32968-ENST00000518376.2:5028|1136
VRTYLCSKVR
>ENST00000420952.2|SNV-3865-G-A|3
DFLAPHRTLQARFDDGQR
>FUSION-ENST00000645490.1:32968-ENST00000518376.2:5028|16
MLMFLFLGR
>FUSION-ENST00000492380.1:13274-ENST00000263556.3:22059|214
IFLHIILA
>FUSION-ENST00000492380.1:13274-ENST00000263556.3:22059|461
MGATAPGPFFDFLR
>ENST00000359297.6|SNV-37214-A-G|1
GSPAYISPGVLSGRPYR
>FUSION-ENST00000645490.1:32968-ENST00000518376.2:5028|553
MAKCPGLS
>ENST00000380152.7|MNV-25215-GT-G|5
ENLSRYQMLHYKTQDK
>FUSION-ENST00000507248.1:153-ENST00000652379.1:25317|923
SSLQSLFK
>FUSION-ENST00000645490.1:32968-ENST00000518376.2:5028|1180
MLFISLFSK
>FUSION-ENST00000507248.1:153-ENST00000652379.1:25317|128
EGPVPWKASRFR
>FUSION-ENST00000507248.1:153-ENST00000652379.1:25317|1482
NSSIDTADLHLWNPQSSTHKTGD
>FUSION-ENST00000507248.1:153-ENST00000652379.1:25317|648
MIDVGVCVIQINTHRSIKK
>FUSION-ENST00000492380.1:13274-ENST00000263556.3:22059|368
LPSMVFNSLAQAVLPPWPPRVLGL
>FUSION-ENST00000507248.1:153-ENST00000652379.1:25317|838
LRVSCRLSLDLSSSWVR
>FUSION-ENST00000492380.1:13274-ENST00000263556.3:22059|596
PPCSFSTSLTDLNDPTIPRSRFCK
>FUSION-ENST00000507248.1:153-ENST00000652379.1:25317|444
WDPAAVFSWWPGRA
>FUSION-ENST00000507248.1:153-ENST00000652379.1:25317|562
DPFWRVPVR
>FUSION-ENST00000645490.1:32968-ENST00000518376.2:5028|1691
LGWAWWLMPVISALWEAKAGSLEIR
>ENST00000539338.6|SNV-6135-C-T|4
MALIWLSLFSGLSGVLHQLSIR
>FUSION-ENST00000469298.5:7992-ENST00000656261.1:240337|73
SRTEFPRFSSR
>FUSION-ENST00000645490.1:32968-ENST00000518376.2:5028|938
TRSFYFADNVIRTLR
>FUSION-ENST00000469298.5:7992-ENST00000656261.1:240337|83
LDNGLQLHPCCCKK
>FUSION-ENST00000645490.1:32968-ENST00000518376.2:5028|405
RMIASWEK
>FUSION-ENST00000645490.1:32968-ENST00000518376.2:5028|407
SSAHGNNVGVE
>ENST00000315843.7|SNV-117141-A-C|1
GDQVPMTPSQSLLPERGGSDPQRQR
>FUSION-ENST00000507248.1:153-ENST00000652379.1:25317|1322
SQSCTCMLERQIK
>FUSION-ENST00000507248.1:153-ENST00000652379.1:25317|426
MVVAVPTMVTTGDGESGFDSGEGA
>ENST00000648124.1|SNV-8401-A-G|2
MNVNEITRFSDFPLSK
>FUSION-ENST00000507248.1:153-ENST00000652379.1:25317|1285
LSSRGQEFETSPANVVKPPSLLK
>FUSION-ENST00000645490.1:32968-ENST00000518376.2:5028|96
MGLKASDTEENGWRR
>FUSION-ENST00000645490.1:32968-ENST00000518376.2:5028|113
RAERMGGR
>FUSION-ENST00000507248.1:153-ENST00000652379.1:25317|743
LAGRGGTCL
>FUSION-ENST00000645490.1:32968-ENST00000518376.2:5028|1625
MESHSVTQAGVQR
>FUSION-ENST00000645490.1:32968-ENST00000518376.2:5028|441
SMVPFLGFQGVLAS
>FUSION-ENST00000645490.1:32968-ENST00000518376.2:5028|1631
MTKCLPTGSWAHRGNTTLK
>FUSION-ENST00000507248.1:153-ENST00000652379.1:25317|1215
MSQSCSCMLER
>FUSION-ENST00000507248.1:153-ENST00000652379.1:25317|1280
IRNGVRR
>ENST00000335223.5|SNV-9274-A-G|1
LGRAMSRCVLEPRPPGK
>FUSION-ENST00000517458.1:2214-ENST00000645438.1:17098|9
GAYLANSTLNLSAWK
>FUSION-ENST00000645490.1:32968-ENST00000518376.2:5028|284
MPLGPWNAFPNRI
>FUSION-ENST00000507248.1:153-ENST00000652379.1:25317|327
MNEEFPVSAGHK
>FUSION-ENST00000469298.5:7992-ENST00000656261.1:240337|398
NFIKTVRPR
>FUSION-ENST00000469298.5:7992-ENST00000656261.1:240337|437
SSFSRFGVLSKLVK
>FUSION-ENST00000507248.1:153-ENST00000652379.1:25317|422
MPTGADPLR
>ENST00000489502.5|SNV-2498-C-T|8
NRDTHAMCSMR
>ENST00000370596.5|SNV-82148-G-A|2
TQEIFNCQIDEDVTDEQPYK
>ENST00000517424.1|SNV-74788-C-G|1
QDAASIPPFEPPGPGSYENLSSGTR
>ENST00000396153.7|SNV-172194-C-G|3
QIVERQRR
>ENST00000648295.1|SNV-53273-C-T|1
NPQLYLRF
>FUSION-ENST00000645490.1:32968-ENST00000518376.2:5028|1688
MPVISALWEAKAGSLEIR
>FUSION-ENST00000645490.1:32968-ENST00000518376.2:5028|1358
APHLPCR
>FUSION-ENST00000507248.1:153-ENST00000652379.1:25317|606
VNTYRLYGNRLLYDR
>FUSION-ENST00000645490.1:32968-ENST00000518376.2:5028|1770
MYNQPVETGIY
>FUSION-ENST00000492380.1:13274-ENST00000263556.3:22059|209
RSEYLMK
>FUSION-ENST00000492380.1:13274-ENST00000263556.3:22059|231
MPPRLANFCIFSRDR
>FUSION-ENST00000645490.1:32968-ENST00000518376.2:5028|1292
NIICLALEGKDAVTLSFL
>FUSION-ENST00000469298.5:7992-ENST00000656261.1:240337|117
MISDNKHFFHMFVDHLYTFF
>FUSION-ENST00000507248.1:153-ENST00000652379.1:25317|1355
GCGVGTEGSVLR
>ENST00000224756.12|SNV-184900-C-T|5
RQTSSTTAFQQPSQIHR
>FUSION-ENST00000645490.1:32968-ENST00000518376.2:5028|1626
GNTTLKLITPME
>FUSION-ENST00000507248.1:153-ENST00000652379.1:25317|1037
VTSTHKVPTER
>FUSION-ENST00000507248.1:153-ENST00000652379.1:25317|303
NAASCEN
>FUSION-ENST00000469298.5:7992-ENST00000656261.1:240337|142
GRFLTWAYCVMLGFGVWMIHLPR
>FUSION-ENST00000492380.1:13274-ENST00000263556.3:22059|410
MLALSSYMAFIILS
>FUSION-ENST00000469298.5:7992-ENST00000656261.1:240337|469
NYRLCISWGR
>FUSION-ENST00000492380.1:13274-ENST00000263556.3:22059|41
ELKIGLK
>FUSION-ENST00000507248.1:153-ENST00000652379.1:25317|100
MMCCCHGNPAQYERNR
>FUSION-ENST00000645490.1:32968-ENST00000518376.2:5028|1044
EQVWCSGFREVISK
>FUSION-ENST00000492380.1:13274-ENST00000263556.3:22059|602
RPDFCQLMAS
>FUSION-ENST00000645490.1:32968-ENST00000518376.2:5028|82
EHIELKSFSGR
>FUSION-ENST00000507248.1:153-ENST00000652379.1:25317|1349
TRGTGDAEACLREEGWK
>ENST00000366574.7|INDEL-572174-C-CA|1
DRPQHLPQATDAVFLPQFCKH
>ENST00000366760.5|SNV-30752-G-A|6
FEREDVDDIKVHSPYK
>ENST00000366760.5|SNV-30752-G-A|1
ISIRQRFIGKPDMAYR
>FUSION-ENST00000507248.1:153-ENST00000652379.1:25317|123
RPVSSRWPLKIR
>ENST00000493021.5|SNV-415471-G-A|4
EGSHLLLTPHHK
>ENST00000655235.1|SNV-235-A-G|15
APPAQLLAVDPRIHKQNAILQIYLR
>ENST00000378126.4|SNV-358-T-C|2
EDLPEVNLQNGILFVNSR
>FUSION-ENST00000507248.1:153-ENST00000652379.1:25317|1256
SLSFYRFLSVSR
>FUSION-ENST00000507248.1:153-ENST00000652379.1:25317|1266
HTDIQERK
>ENST00000413171.6|SNV-52814-A-C|1
IPPAAFTLEHIPK
>FUSION-ENST00000469298.5:7992-ENST00000656261.1:240337|461
LNNNKGDL
>FUSION-ENST00000645490.1:32968-ENST00000518376.2:5028|1339
MSHLYLCSQQS
>FUSION-ENST00000645490.1:32968-ENST00000518376.2:5028|977
MQWRHLSLPQPPPPR
>FUSION-ENST00000507248.1:153-ENST00000652379.1:25317|1377
CWRDGREPLR
>FUSION-ENST00000645490.1:32968-ENST00000518376.2:5028|998
LLPCTIHHIK
>FUSION-ENST00000645490.1:32968-ENST00000518376.2:5028|277
WVRSDSSSQPLGTSR
>FUSION-ENST00000507248.1:153-ENST00000652379.1:25317|1487
GRNSSIDTADLHLWNPQSSTHK
>FUSION-ENST00000492380.1:13274-ENST00000263556.3:22059|448
MFFGHLCIF
>FUSION-ENST00000645490.1:32968-ENST00000518376.2:5028|935
SFYFADNVIRTLR
>ENST00000489502.5|SNV-2498-C-T|1
RGCPSPSS
>FUSION-ENST00000645490.1:32968-ENST00000518376.2:5028|175
LSALLHKIFH
>ENST00000399132.6|SNV-362128-C-G|1
GDQGQAGAPGPPGPPGPR
>FUSION-ENST00000507248.1:153-ENST00000652379.1:25317|724
AGGSRGGQTNR
>FUSION-ENST00000507248.1:153-ENST00000652379.1:25317|1182
TCPLCHRLTP
>ENST00000645635.1|SNV-55550-C-A|6
ASKTHRYQIWTTVVDWINPDLK
>FUSION-ENST00000645490.1:32968-ENST00000518376.2:5028|119
HISENVL
>FUSION-ENST00000492380.1:13274-ENST00000263556.3:22059|394
DIHMVFNLFLLQKCCSE
>FUSION-ENST00000507248.1:153-ENST00000652379.1:25317|115
NEIPTVPTYYPAKPQPRERAWR
>FUSION-ENST00000645490.1:32968-ENST00000518376.2:5028|1769
YNQPVETGIY
>FUSION-ENST00000507248.1:153-ENST00000652379.1:25317|797
MTGVSHRPRPIYLFINFESR
>ENST00000436072.7|SNV-113438-G-A|2
SGCNEVTTVMDVKEIFK
>FUSION-ENST00000507248.1:153-ENST00000652379.1:25317|4
IIIIVGVISR
>FUSION-ENST00000492380.1:13274-ENST00000263556.3:22059|196
FVFFSVYLHLL
>ENST00000329468.5|SNV-3479-C-T|1
SIVGGPCVPAFQQCILQHTWIERK
>FUSION-ENST00000507248.1:153-ENST00000652379.1:25317|1474
GCVGMEMSPRMPSFPSVCLQLPQA
>ENST00000463724.1|SNV-14696-A-T|6
MHLLKQFYYRFSSTSK
>FUSION-ENST00000645490.1:32968-ENST00000518376.2:5028|449
QNKKTQASR
>FUSION-ENST00000645490.1:32968-ENST00000518376.2:5028|994
MGSRSAVQGTSRGLGTR
>FUSION-ENST00000645490.1:32968-ENST00000518376.2:5028|1302
MPILVCAVIT
>ENST00000575034.5|SNV-60631-G-C|3
FPCQPLQR
>FUSION-ENST00000492380.1:13274-ENST00000263556.3:22059|281
TLVLAGRSGSCLR
>FUSION-ENST00000645490.1:32968-ENST00000518376.2:5028|1097
DITNHNRK
>FUSION-ENST00000645490.1:32968-ENST00000518376.2:5028|199
AVEGKWKTSSTNQLTALLS
>FUSION-ENST00000645490.1:32968-ENST00000518376.2:5028|437
EPQWSHR
>FUSION-ENST00000492380.1:13274-ENST00000263556.3:22059|468
MIISCFLAICVSFEK
>FUSION-ENST00000645490.1:32968-ENST00000518376.2:5028|1061
MAIFIRWGWIYR
>FUSION-ENST00000492380.1:13274-ENST00000263556.3:22059|477
SRCQAGVQWR
>ENST00000418703.6|SNV-30307-G-A|4
EPSTGKTCLPKALLNLNNGR
>FUSION-ENST00000645490.1:32968-ENST00000518376.2:5028|335
MFQIWGFFKLNEICSLSLSQHIIA
>ENST00000439235.5|INDEL-26127-G-GC|4
TRRGPGPPQAPITAR
>ENST00000519594.5|SNV-273-C-G|1
SWAGTPTALLSISRSSTIRTVR
>FUSION-ENST00000507248.1:153-ENST00000652379.1:25317|336
LSNNRSVMPLDVRGCTR
>FUSION-ENST00000645490.1:32968-ENST00000518376.2:5028|965
MSHQIFVFYEPSSLCFVRATGMD
>ENST00000367797.9|SNV-65994-T-A|2
NIRISPTR
>FUSION-ENST00000645490.1:32968-ENST00000518376.2:5028|870
TANNFSKSAVKL
>FUSION-ENST00000492380.1:13274-ENST00000263556.3:22059|76
SRLQQAVIVPLYSSLGDR
>FUSION-ENST00000507248.1:153-ENST00000652379.1:25317|637
GSSIKTFILRMK
>FUSION-ENST00000667305.1:209-ENST00000377970.6:2814|15
CSRISTATRR
>FUSION-ENST00000507248.1:153-ENST00000652379.1:25317|13
MGFGVLSCCPRWSRTPVLK
>FUSION-ENST00000492380.1:13274-ENST00000263556.3:22059|487
LVRLVSNSQPQVIARLGLPK
>ENST00000472072.5|SNV-42069-C-G|2
LAYTRHTWCPK
>FUSION-ENST00000507248.1:153-ENST00000652379.1:25317|1405
NYLMIYLCTYFQTESR
>FUSION-ENST00000645490.1:32968-ENST00000518376.2:5028|1803
YLKAGGNPCSHRASSR
>FUSION-ENST00000645490.1:32968-ENST00000518376.2:5028|146
MQKASGCSINGSSS
>ENST00000354500.6|SNV-583834-C-T|6
MLASSPVSPCFR
>FUSION-ENST00000645490.1:32968-ENST00000518376.2:5028|1147
ANELTGARR
>FUSION-ENST00000507248.1:153-ENST00000652379.1:25317|1477
VDWQPQHCK
>ENST00000489502.5|SNV-2498-C-T|5
DTHAMCSMRGCPSPSS
>ENST00000331664.6|INDEL-3121-G-GG|11
VQPGQTKAEPR
>FUSION-ENST00000492380.1:13274-ENST00000263556.3:22059|466
CLFMSFAQFLMQLFFFLCDLSSL
>FUSION-ENST00000645490.1:32968-ENST00000518376.2:5028|1318
YTNFQDNTK
>ENST00000399132.6|SNV-362128-C-G|2
LIKGDQGQAGAPGPPGPPGPR
>FUSION-ENST00000645490.1:32968-ENST00000518376.2:5028|131
LPSHLSVCCHQILPLISPLSIIL
>ENST00000046794.10|SNV-273-C-G|2
SEVLGWDPDSLAEYFKK
>FUSION-ENST00000578649.1:1561-ENST00000430157.6:3173|44
ESCGFGFVFSLPNTVLR
>FUSION-ENST00000507248.1:153-ENST00000652379.1:25317|266
VPSGPLLVSR
>FUSION-ENST00000645490.1:32968-ENST00000518376.2:5028|349
GQLYCGMQLFLE
>FUSION-ENST00000492380.1:13274-ENST00000263556.3:22059|197
MFVFFSVYLHLL
>FUSION-ENST00000507248.1:153-ENST00000652379.1:25317|1066
DSAKLTCPTEVK
>FUSION-ENST00000507248.1:153-ENST00000652379.1:25317|572
GDPPRVAREAGDALPGPVAGPR
>FUSION-ENST00000492380.1:13274-ENST00000263556.3:22059|151
QSMCREQWLTPIIPALWEAK
>FUSION-ENST00000645490.1:32968-ENST00000518376.2:5028|97
GLKASDTEENGWR
>FUSION-ENST00000645490.1:32968-ENST00000518376.2:5028|804
KKLKPQGVR
>FUSION-ENST00000507248.1:153-ENST00000652379.1:25317|101
MCCCHGNPAQYER
>ENST00000641220.1|SNV-5084-A-G|1
WLGTCVDIKHQQNEAHRSR
>FUSION-ENST00000469298.5:7992-ENST00000656261.1:240337|308
MKALESSSCVENLKALK
>FUSION-ENST00000469298.5:7992-ENST00000656261.1:240337|427
DSWLGTVAHTCNPSTLGGRGGQIA
>FUSION-ENST00000645490.1:32968-ENST00000518376.2:5028|973
HLSLPQPPPPR
>FUSION-ENST00000645490.1:32968-ENST00000518376.2:5028|562
MGGKEIANHLLPESIAGGTMIR
>FUSION-ENST00000645490.1:32968-ENST00000518376.2:5028|509
MECAKNIQK
>FUSION-ENST00000507248.1:153-ENST00000652379.1:25317|765
GGGLRLRPPR
>FUSION-ENST00000507248.1:153-ENST00000652379.1:25317|432
AFIRSKPTRSAPLRPRPGGGR
>FUSION-ENST00000645490.1:32968-ENST00000518376.2:5028|161
LLFTNVSILKR
>FUSION-ENST00000507248.1:153-ENST00000652379.1:25317|1406
MNYLMIYLCTYFQTESR
>FUSION-ENST00000507248.1:153-ENST00000652379.1:25317|630
PPRPLEVLG
>ENST00000318130.13|SNV-46735-G-T|1
VVLTAGPAQFGLYLSKHKETR
>FUSION-ENST00000645490.1:32968-ENST00000518376.2:5028|675
MGKCLHK
>FUSION-ENST00000645490.1:32968-ENST00000518376.2:5028|164
QDLTGTTEGR
>ENST00000461249.1|SNV-10001-A-C|4
MLYACSILYKTKLPFIVVLNK
>ENST00000432129.1|SNV-2561-A-C|1
HCHVGSFPCGCPHDLVLGVDGR
>FUSION-ENST00000492380.1:13274-ENST00000263556.3:22059|615
KVTDMTLLSSDCR
>FUSION-ENST00000645490.1:32968-ENST00000518376.2:5028|1538
PSPRAAVR
>FUSION-ENST00000507248.1:153-ENST00000652379.1:25317|628
KSVVFMCVNER
>FUSION-ENST00000645490.1:32968-ENST00000518376.2:5028|1452
KVTNHLLWASSYK
>FUSION-ENST00000507248.1:153-ENST00000652379.1:25317|299
WRTEDPLPGAARGGPK
>FUSION-ENST00000492380.1:13274-ENST00000263556.3:22059|576
ARARWLTPVILALWEAEAR
>FUSION-ENST00000469298.5:7992-ENST00000656261.1:240337|431
EVSQASLK
>FUSION-ENST00000645490.1:32968-ENST00000518376.2:5028|432
MSINVDGSISR
>FUSION-ENST00000645490.1:32968-ENST00000518376.2:5028|795
IQHCLRRVR
>FUSION-ENST00000645490.1:32968-ENST00000518376.2:5028|1629
CLPTGSWAHR
>FUSION-ENST00000469298.5:7992-ENST00000656261.1:240337|40
FFHFFVLSMIAFSSVL
>FUSION-ENST00000469298.5:7992-ENST00000656261.1:240337|366
YIFYNLK
>FUSION-ENST00000492380.1:13274-ENST00000263556.3:22059|51
MDLTCVK
>ENST00000298198.5|SNV-51627-A-G|3
CPNPEEGESVLELSLRLAGKENAR
>ENST00000380110.8|INDEL-124874-A-AA|6
NQSGHPFPAVPVSK
>ENST00000302538.9|SNV-173698-T-C|5
GFKQPANLYCTLEVDSFGYFVSK
>FUSION-ENST00000645490.1:32968-ENST00000518376.2:5028|878
RPLEVKRIEVLK
>FUSION-ENST00000492380.1:13274-ENST00000263556.3:22059|373
SAKTYIYK
>ENST00000402866.5|SNV-21959-G-T|6
IQNLSRFVWKQATLASELWEK
>FUSION-ENST00000645490.1:32968-ENST00000518376.2:5028|1050
MHVCVCILIALDFPSVR
>FUSION-ENST00000507248.1:153-ENST00000652379.1:25317|1343
MTVLAWAER
>FUSION-ENST00000507248.1:153-ENST00000652379.1:25317|1119
YPPPSLFLQKKLK
>FUSION-ENST00000645490.1:32968-ENST00000518376.2:5028|1334
PMMCQAL
>ENST00000517441.5|SNV-51638-A-G|2
NKLDLEALTDILQHQIR
>FUSION-ENST00000507248.1:153-ENST00000652379.1:25317|545
ALRVWLR
>FUSION-ENST00000507248.1:153-ENST00000652379.1:25317|1460
IWAGHASSR
>ENST00000614641.4|INDEL-34124-T-TC|2
ECQTEPPPRTNFSSHSQSVGDL
>FUSION-ENST00000645490.1:32968-ENST00000518376.2:5028|1582
MEISERERAGL
>FUSION-ENST00000469298.5:7992-ENST00000656261.1:240337|444
LLLSDSSHVIFLSIMKMKILK
>FUSION-ENST00000492380.1:13274-ENST00000263556.3:22059|350
SVYSQFSTFLASILCSCHK
>ENST00000231498.8|SNV-79111-C-A|3
RRFTNLCLDAVCG
>FUSION-ENST00000645490.1:32968-ENST00000518376.2:5028|1223
YLGSLQPLPLGLK
>FUSION-ENST00000645490.1:32968-ENST00000518376.2:5028|1084
MGHCSAYQD
>FUSION-ENST00000507248.1:153-ENST00000652379.1:25317|1100
MFTILHHDILFSR
>FUSION-ENST00000469298.5:7992-ENST00000656261.1:240337|455
EGGITGFS
>FUSION-ENST00000469298.5:7992-ENST00000656261.1:240337|340
MLKFEEGRV
>FUSION-ENST00000667305.1:209-ENST00000377970.6:2814|23
LAVPVTCGDTARSALHSLPRR
>ENST00000378988.5|SNV-3408-G-T|2
NSVTKGEMLK
>FUSION-ENST00000645490.1:32968-ENST00000518376.2:5028|282
MGIIIVPIYQDPNR
>FUSION-ENST00000507248.1:153-ENST00000652379.1:25317|75
MCLAEEPMGR
>FUSION-ENST00000507248.1:153-ENST00000652379.1:25317|1204
VRGGEERR
>FUSION-ENST00000645490.1:32968-ENST00000518376.2:5028|497
ENVKNSST
>ENST00000481244.5|SNV-132237-C-G|2
MSCWLVCQPSCSHMWIARKT
>ENST00000418814.6|SNV-123433-T-G|6
FKYYLNKLHTFLSLSGPHR
>FUSION-ENST00000469298.5:7992-ENST00000656261.1:240337|504
MTISRISLVMTLML
>FUSION-ENST00000645490.1:32968-ENST00000518376.2:5028|1525
MACSKKYK
>FUSION-ENST00000645490.1:32968-ENST00000518376.2:5028|181
MNKSYYLDFCKLSALLHK
>ENST00000474896.1|INDEL-9012-A-AG|8
RWGSVGREAR
>FUSION-ENST00000645490.1:32968-ENST00000518376.2:5028|904
SGFPTVGLCR
>FUSION-ENST00000645490.1:32968-ENST00000518376.2:5028|209
YLFLPLFSTSFTCTIFSCLSC
>FUSION-ENST00000507248.1:153-ENST00000652379.1:25317|1211
MSQSCSCMLERQIKVR
>FUSION-ENST00000645490.1:32968-ENST00000518376.2:5028|1214
HTPPYLANFLYFSRDR
>FUSION-ENST00000469298.5:7992-ENST00000656261.1:240337|324
MVIYQRFWK
>FUSION-ENST00000469298.5:7992-ENST00000656261.1:240337|347
LFIWLSIRGSGKGMLK
>ENST00000379902.7|SNV-16605-C-A|4
RWTNTDGTTSK
>ENST00000376499.8|SNV-2198-C-A|1
AQYHSLKLECEKLASEK
>ENST00000534774.1|SNV-8401-A-G|8
MQNYEKMNVNEITRFSDFPLSK
>ENST00000375495.8|MNV-31225-ACACTGGA-A|2
SNLFTHQKIQR
>FUSION-ENST00000507248.1:153-ENST00000652379.1:25317|701
QPRETDPGWARLFFSLVR
>FUSION-ENST00000466801.5:5622-ENST00000540828.6:4876|4
RQKMGHR
>FUSION-ENST00000507248.1:153-ENST00000652379.1:25317|1539
HLTCRGDLELLGSR
>FUSION-ENST00000492220.1:1829-ENST00000271732.8:48406|37
ESIQGLSSWCIENK
>FUSION-ENST00000492380.1:13274-ENST00000263556.3:22059|306
YNNNNWSQY
>FUSION-ENST00000645490.1:32968-ENST00000518376.2:5028|1561
GLGCGRK
>ENST00000331664.6|INDEL-3121-G-GG|15
LAPLRPSIWTKQDLRVQPGQTK
>FUSION-ENST00000645490.1:32968-ENST00000518376.2:5028|1021
SHQILYAAPK
>FUSION-ENST00000507248.1:153-ENST00000652379.1:25317|1185
MTCPLCHR
>FUSION-ENST00000507248.1:153-ENST00000652379.1:25317|49
MLFLMFSVGR
>ENST00000543355.5|SNV-1492-A-G|1
FDISVPILE
>ENST00000495680.2|SNV-6608-T-G|3
TAGRGGMVLCRE
>FUSION-ENST00000492220.1:1829-ENST00000271732.8:48406|61
AHWIWRMRIFCGAAR
>FUSION-ENST00000645490.1:32968-ENST00000518376.2:5028|136
MSFRFPAPCMAPADPLSEK
>FUSION-ENST00000645490.1:32968-ENST00000518376.2:5028|797
IQHCLRR
>FUSION-ENST00000507248.1:153-ENST00000652379.1:25317|1020
SALFEWLPISL
>ENST00000488065.1|SNV-7535-G-A|2
MKIRATPR
>ENST00000399151.3|SNV-124813-A-C|1
QAFAVFSGELDQYHLSLPLIQER
>FUSION-ENST00000507248.1:153-ENST00000652379.1:25317|1364
PLSPPPPPPK
>FUSION-ENST00000507248.1:153-ENST00000652379.1:25317|567
VPGSGPRAGPRSLCR
>FUSION-ENST00000645490.1:32968-ENST00000518376.2:5028|766
MIQSPTTRSLP
>FUSION-ENST00000645490.1:32968-ENST00000518376.2:5028|457
QTGWNVQK
>ENST00000375040.8|INDEL-3744-A-AA|10
ATFYTPQNPSKPSPCPTPSSR
>FUSION-ENST00000492380.1:13274-ENST00000263556.3:22059|66
WLYHHMRGFLWHLER
>FUSION-ENST00000645490.1:32968-ENST00000518376.2:5028|310
LQCPSIK
>FUSION-ENST00000578649.1:1561-ENST00000430157.6:3173|41
TNFVLSDLAL
>FUSION-ENST00000507248.1:153-ENST00000652379.1:25317|1222
SVSLFLPVSVSASLSLSRR
>FUSION-ENST00000645490.1:32968-ENST00000518376.2:5028|1013
LKPDLQCDSVRKQGLGWVG
>FUSION-ENST00000507248.1:153-ENST00000652379.1:25317|1172
MIHLPGPPKVLETTGLSR
>FUSION-ENST00000645490.1:32968-ENST00000518376.2:5028|975
QWRHLSLPQPPPPR
>FUSION-ENST00000645490.1:32968-ENST00000518376.2:5028|1206
ATQLVICRAK
>FUSION-ENST00000645490.1:32968-ENST00000518376.2:5028|1226
LAVWFYVSDSVGWVHVTVYFP
>FUSION-ENST00000645490.1:32968-ENST00000518376.2:5028|1208
ATQLVICR
>FUSION-ENST00000645490.1:32968-ENST00000518376.2:5028|894
SGLTEDLWR
>ENST00000331664.6|INDEL-3121-G-GG|10
VQPGQTKAEPREKPPCGQK
>FUSION-ENST00000667305.1:209-ENST00000377970.6:2814|12
RRTSTSSSSR
>FUSION-ENST00000507248.1:153-ENST00000652379.1:25317|700
ETDPGWAR
>ENST00000617267.4|INDEL-211378-C-CC|2
TLLQQHLCK
>FUSION-ENST00000492380.1:13274-ENST00000263556.3:22059|293
MRTEITEEAFQR
>FUSION-ENST00000507248.1:153-ENST00000652379.1:25317|118
MNEIPTVPTYYPAKPQPRER
>FUSION-ENST00000507248.1:153-ENST00000652379.1:25317|77
VILLSTR
>FUSION-ENST00000645490.1:32968-ENST00000518376.2:5028|974
QWRHLSLPQPPPPRFK
>ENST00000462680.5|SNV-3567-T-G|5
MPRLGGSASCWGTNVTWRPRGR
>FUSION-ENST00000469298.5:7992-ENST00000656261.1:240337|236
HGLGRNK
>FUSION-ENST00000469298.5:7992-ENST00000656261.1:240337|108
NSDSGRYRATLHNK
>ENST00000327532.7|SNV-31591-A-C|1
LPASLSQDQKKAAAQSQCQISTLR
>FUSION-ENST00000645490.1:1609-ENST00000518376.2:5028|29
EKGVLFRK
>FUSION-ENST00000469298.5:7992-ENST00000656261.1:240337|112
FVDHLYTFF
>FUSION-ENST00000645490.1:32968-ENST00000518376.2:5028|745
SHLAWPCLSFNNF
>FUSION-ENST00000645490.1:32968-ENST00000518376.2:5028|1528
TSCVECQLVTLTVLLSRPVGNN
>FUSION-ENST00000569891.5:35892-ENST00000564336.1:59898|13
KELVGDVLRDTLSEEEEDDFR
>FUSION-ENST00000507248.1:153-ENST00000652379.1:25317|561
DPFWRVPVRSR
>FUSION-ENST00000469298.5:7992-ENST00000656261.1:240337|239
LMHGLGRNK
>FUSION-ENST00000469298.5:7992-ENST00000656261.1:240337|197
NLTQLSAQELTVTKLIK
>ENST00000392793.5|SNV-24131-T-G|1
GNDLVTSLPVTLDLGTVK
>FUSION-ENST00000507248.1:153-ENST00000652379.1:25317|830
PCHRQAGRQAGR
>FUSION-ENST00000469298.5:7992-ENST00000656261.1:240337|144
SGVIDQPG
>ENST00000261381.7|SNV-211594-G-T|2
HHPELAKKPPSR
>ENST00000342741.6|SNV-6815-G-A|6
DLRFRVEHGVDIVFASFVR
>FUSION-ENST00000645490.1:32968-ENST00000518376.2:5028|1661
MGTVLGFLDVRVPR
>FUSION-ENST00000645490.1:32968-ENST00000518376.2:5028|285
PLGPWNAFPNR
>ENST00000260970.8|SNV-19903-C-T|1
TCENFCCLCTGEKGTGK
>FUSION-ENST00000492380.1:13274-ENST00000263556.3:22059|227
LANFCIFSRDRVSPCWPGWSR
>FUSION-ENST00000645490.1:32968-ENST00000518376.2:5028|299
ETHDPPTSTLLSSAGDNL
>ENST00000572933.5|MNV-106231-AC-A|6
RCCQVSGK
>ENST00000343815.10|INDEL-5007-A-AC|3
ARGNWEQPQNQNPDTAQAAATGHCR
>ENST00000621510.1|INDEL-211378-C-CC|2
DSSSAASLQNVFLSMK
>FUSION-ENST00000645490.1:32968-ENST00000518376.2:5028|914
EHIDPQR
>FUSION-ENST00000507248.1:153-ENST00000652379.1:25317|45
LPASAAHTAAITGVR
>ENST00000508182.1|SNV-79111-C-A|2
MLFVVNLLSSSL
>FUSION-ENST00000492380.1:13274-ENST00000263556.3:22059|383
MELHSSLLYNYFSKCTK
>FUSION-ENST00000507248.1:153-ENST00000652379.1:25317|677
MARSWLTAPSASRVR
>FUSION-ENST00000507248.1:153-ENST00000652379.1:25317|1484
VGRLGSDWTTPDRAVLGGGLTYR
>FUSION-ENST00000645490.1:32968-ENST00000518376.2:5028|722
SVHGLER
>ENST00000648295.1|SNV-53273-C-T|4
MNPQLYLR
>ENST00000496857.5|SNV-371647-G-T|1
NVFFISHQIRKNLSQHFR
>FUSION-ENST00000645490.1:32968-ENST00000518376.2:5028|1563
KWTAGAR
>FUSION-ENST00000645490.1:32968-ENST00000518376.2:5028|268
MYVTILAKIFSFN
>FUSION-ENST00000492380.1:13274-ENST00000263556.3:22059|336
LNPGGGGCSDPR
>ENST00000402866.5|SNV-21959-G-T|4
FVWKQATLASELWEKLTAR
>FUSION-ENST00000469298.5:7992-ENST00000656261.1:240337|260
HTHTHTHICILYLHT
>FUSION-ENST00000645490.1:32968-ENST00000518376.2:5028|7
MFLFLGRDKLGSVGE
>FUSION-ENST00000507248.1:153-ENST00000652379.1:25317|622
AYVVISVFFLPLLR
>FUSION-ENST00000492380.1:13274-ENST00000263556.3:22059|161
SVGVGHNKR
>FUSION-ENST00000507248.1:153-ENST00000652379.1:25317|73
MCLAEEPMGRSYHLWDYD
>FUSION-ENST00000645490.1:32968-ENST00000518376.2:5028|1192
MPNNYLWSNWISLWRSLK
>FUSION-ENST00000507248.1:153-ENST00000652379.1:25317|1038
MVTSTHKVPTER
>FUSION-ENST00000645490.1:32968-ENST00000518376.2:5028|1015
LKPDLQCDSVRK
>FUSION-ENST00000645490.1:32968-ENST00000518376.2:5028|369
WGWNENDCFMGK
>FUSION-ENST00000645490.1:32968-ENST00000518376.2:5028|769
ENCHLQNHQIL
>FUSION-ENST00000507248.1:153-ENST00000652379.1:25317|1188
PLSPPPPKMK
>FUSION-ENST00000645490.1:32968-ENST00000518376.2:5028|585
MRYLLAPCCQR
>FUSION-ENST00000469298.5:7992-ENST00000656261.1:240337|255
MVLNKKGIADIFPDT
>FUSION-ENST00000492380.1:13274-ENST00000263556.3:22059|255
MFSCRCQKSDY
>ENST00000497023.1|SNV-148152-T-C|1
YIPSLILHLLQVSNIL
>FUSION-ENST00000507248.1:153-ENST00000652379.1:25317|319
SLPFVHTARR
>ENST00000434945.6|MNV-7239-TAGT-T|6
MVELFIFLFLLGETPFKVVK
>ENST00000476549.6|SNV-5653-G-T|1
GSSGEGLSCTIRSSLLGLEK
>FUSION-ENST00000507248.1:153-ENST00000652379.1:25317|1162
EAEAGESLEPGK
>ENST00000257209.8|INDEL-462931-A-AC|1
FSGSSPAPPTPAAGSELCGGRG
>FUSION-ENST00000507248.1:153-ENST00000652379.1:25317|149
DGRAPFRR
>FUSION-ENST00000507248.1:153-ENST00000652379.1:25317|1446
MTERDPVSR
>FUSION-ENST00000645490.1:32968-ENST00000518376.2:5028|1676
QSDPYSRMATNCWREVVVALR
>FUSION-ENST00000645490.1:32968-ENST00000518376.2:5028|1309
MTNFEFIWLSGICY
>FUSION-ENST00000469298.5:7992-ENST00000656261.1:240337|354
KFISVVVYR
>FUSION-ENST00000645490.1:32968-ENST00000518376.2:5028|1701
SRIASWFYGAVSE
>FUSION-ENST00000645490.1:32968-ENST00000518376.2:5028|619
WCPGITKTYWPDKTDR
>FUSION-ENST00000469298.5:7992-ENST00000656261.1:240337|104
ATLHNKRYHNIK
>FUSION-ENST00000507248.1:153-ENST00000652379.1:25317|979
HLPGFKR
>FUSION-ENST00000492380.1:13274-ENST00000263556.3:22059|95
MFYIITKLNQKLFKP
>FUSION-ENST00000492220.1:1829-ENST00000271732.8:48406|50
VAPPRSWGR
>FUSION-ENST00000507248.1:153-ENST00000652379.1:25317|237
GLGAETISTYSQTLNG
>FUSION-ENST00000507248.1:153-ENST00000652379.1:25317|1249
RVLRCLERPR
>FUSION-ENST00000507248.1:153-ENST00000652379.1:25317|1326
VMKSSAH
>FUSION-ENST00000507248.1:153-ENST00000652379.1:25317|822
TTAVLCSSQGRKQK
>ENST00000536989.1|SNV-12129-G-A|3
MPHLFRVQGAVSQTYPSGTCAYIQR
>FUSION-ENST00000469298.5:7992-ENST00000656261.1:240337|276
PVIPATGEAEAGK
>ENST00000252252.4|SNV-2304-C-G|1
DVDGAYMNKVELQAK
>FUSION-ENST00000507248.1:153-ENST00000652379.1:25317|1447
RGETPSL
>FUSION-ENST00000507248.1:153-ENST00000652379.1:25317|1166
MPAPREAEAGESLEPGK
>FUSION-ENST00000492380.1:13274-ENST00000263556.3:22059|259
SPEVRSSRPAWPT
>FUSION-ENST00000507248.1:153-ENST00000652379.1:25317|1168
MSLSLSHSLSLR
>FUSION-ENST00000507248.1:153-ENST00000652379.1:25317|1021
MSALFEWLPISL
>ENST00000538040.1|SNV-1919-C-T|4
RFSFPTTTTPMSPTSTPACSSP
>ENST00000648124.1|SNV-8401-A-G|1
MNVNEITRFSDFPLSKK
>ENST00000256797.9|SNV-12632-G-T|1
IQKRLQSPSK
>FUSION-ENST00000507248.1:153-ENST00000652379.1:25317|1102
MCICPCPK
>FUSION-ENST00000492380.1:13274-ENST00000263556.3:22059|518
MVVNSEILVTQVMYIVPNV
>FUSION-ENST00000507248.1:153-ENST00000652379.1:25317|668
MTGVSHRARPVDSFR
>FUSION-ENST00000517458.1:2214-ENST00000645438.1:17098|5
LLMQCPRWR
>FUSION-ENST00000645490.1:32968-ENST00000518376.2:5028|1428
MTSFSLASAFYLLR
>ENST00000377049.4|INDEL-242-G-GC|12
CPAPGGWPHRPRQR
>FUSION-ENST00000507248.1:153-ENST00000652379.1:25317|1161
EAEAGESLEPGKR
>FUSION-ENST00000645490.1:32968-ENST00000518376.2:5028|329
MHSLDGSSPRVLWGHPCVCSSR
>FUSION-ENST00000507248.1:153-ENST00000652379.1:25317|1039
MVTSTHK
>FUSION-ENST00000507248.1:153-ENST00000652379.1:25317|1068
DARDSAK
>FUSION-ENST00000469298.5:7992-ENST00000656261.1:240337|106
YRATLHNKR
>FUSION-ENST00000645490.1:32968-ENST00000518376.2:5028|673
GKCLHKK
>FUSION-ENST00000645490.1:32968-ENST00000518376.2:5028|433
EPQWSHRGWASRSNQFCLFCSII
>ENST00000425443.6|SNV-86668-C-G|6
SEFKLNTYNDKALALGALENIR
>FUSION-ENST00000507248.1:153-ENST00000652379.1:25317|224
ESGSDPRIRSGGDGR
>FUSION-ENST00000645490.1:32968-ENST00000518376.2:5028|1076
RFSCLSLLRSWGYR
>FUSION-ENST00000645490.1:32968-ENST00000518376.2:5028|1714
LQHGSQTCFAHFK
>FUSION-ENST00000507248.1:153-ENST00000652379.1:25317|780
TVHVRRR
>FUSION-ENST00000507248.1:153-ENST00000652379.1:25317|1099
FTILHHDILFSR
>FUSION-ENST00000507248.1:153-ENST00000652379.1:25317|1209
QIKVRGGEER
>FUSION-ENST00000507248.1:153-ENST00000652379.1:25317|240
LIEPSSSWFPPKFPSG
>FUSION-ENST00000507248.1:153-ENST00000652379.1:25317|1378
MTGVSHR
>ENST00000655235.1|SNV-235-A-G|9
PFCRFTSGR
>FUSION-ENST00000492380.1:13274-ENST00000263556.3:22059|536
APHSGSR
>FUSION-ENST00000645490.1:32968-ENST00000518376.2:5028|58
MVKPHLYKNRK
>ENST00000586052.5|SNV-86605-T-G|3
RLGFEISHLRTATPATVSR
>ENST00000389840.7|SNV-62574-A-C|1
AVSELQTPAIRERHWQQLMQATQVK
>FUSION-ENST00000492380.1:13274-ENST00000263556.3:22059|132
PFLGIFPEDSIGKIYR
>ENST00000515877.5|SNV-10001-A-C|1
LPFIVVLNK
>FUSION-ENST00000507248.1:153-ENST00000652379.1:25317|717
MVKPRLYSQYTTLAGR
>FUSION-ENST00000645490.1:32968-ENST00000518376.2:5028|1805
GCVAPRYLKAGGNPCSHR
>FUSION-ENST00000645490.1:1609-ENST00000518376.2:5028|5
LAAEGPKKEELLEEK
>FUSION-ENST00000507248.1:153-ENST00000652379.1:25317|259
MVNYAWAGR
>ENST00000611405.5|INDEL-9012-A-AG|3
RRQGGPGGPAKPTEGLPVPHGDWLV
>FUSION-ENST00000507248.1:153-ENST00000652379.1:25317|1492
TSTGCPGWAGWDQTGPPR
>FUSION-ENST00000507248.1:153-ENST00000652379.1:25317|1397
IYLCTYFQTESRSGR
>FUSION-ENST00000492380.1:13274-ENST00000263556.3:22059|178
AVHCKTVIVK
>FUSION-ENST00000645490.1:32968-ENST00000518376.2:5028|266
CSVPTIQADSR
>FUSION-ENST00000645490.1:32968-ENST00000518376.2:5028|1397
EGSPEAVE
>FUSION-ENST00000492380.1:13274-ENST00000263556.3:22059|158
MRSFFVAQADLK
>FUSION-ENST00000645490.1:32968-ENST00000518376.2:5028|1067
MTWPRDSEAR
>FUSION-ENST00000645490.1:32968-ENST00000518376.2:5028|293
ASPLDSARAIR
>FUSION-ENST00000507248.1:153-ENST00000652379.1:25317|564
SLCRDPFWR
>FUSION-ENST00000645490.1:32968-ENST00000518376.2:5028|1169
MITSACDMTIPWTWHALHLSLLKAK
>FUSION-ENST00000507248.1:153-ENST00000652379.1:25317|1154
RLQGAEIAPLHYGPGCRVSETR
>FUSION-ENST00000492380.1:13274-ENST00000263556.3:22059|117
MPLYSSLGDR
>FUSION-ENST00000645490.1:32968-ENST00000518376.2:5028|1760
FFYLNVGYQSVFFVVVVVYFFK
>FUSION-ENST00000507248.1:153-ENST00000652379.1:25317|359
GHSYCAARGEILGPAQDGPER
>FUSION-ENST00000645490.1:32968-ENST00000518376.2:5028|1144
KDLAGLYE
>FUSION-ENST00000507248.1:153-ENST00000652379.1:25317|107
AGPYPYPQQVSKVNSLWHVGTM
>FUSION-ENST00000469298.5:7992-ENST00000656261.1:240337|350
FISVVVYRLFIWLSIRGSGK
>FUSION-ENST00000492220.1:1829-ENST00000271732.8:48406|58
RIFCGAAR
>ENST00000517441.5|SNV-51638-A-G|1
LDLEALTDILQHQIR
>FUSION-ENST00000492380.1:13274-ENST00000263556.3:22059|415
MSNRSGESGCPCLVPVLR
>FUSION-ENST00000645490.1:32968-ENST00000518376.2:5028|563
DRTSWIS
>FUSION-ENST00000507248.1:153-ENST00000652379.1:25317|1370
PSVALGFSPFGSFDRR
>FUSION-ENST00000645490.1:32968-ENST00000518376.2:5028|1422
STEQILKLSGQELVYPVGRGEK
>FUSION-ENST00000569418.5:35892-ENST00000564336.1:59898|16
SKNTWYIDEGAR
>ENST00000382031.5|MNV-11756-GAA-G|2
DQKGEERAQEG
>ENST00000531911.1|SNV-49782-G-C|4
GAGGLRQVLAPSTRTGGDAEGLR
>FUSION-ENST00000507248.1:153-ENST00000652379.1:25317|951
SRIDPDSISK
>FUSION-ENST00000645490.1:32968-ENST00000518376.2:5028|139
NLDKLRHLFDLQFPCLL
>FUSION-ENST00000507248.1:153-ENST00000652379.1:25317|361
VFGFRGEYGCKAET
>FUSION-ENST00000645490.1:32968-ENST00000518376.2:5028|608
MFHLVLCGYVGFVASR
>FUSION-ENST00000492220.1:1829-ENST00000271732.8:48406|65
MAHWIWR
>ENST00000355151.9|INDEL-321-T-TG|10
LQQGLAGQPLRLR
>FUSION-ENST00000645490.1:32968-ENST00000518376.2:5028|518
MRPRTPGQR
>FUSION-ENST00000645490.1:32968-ENST00000518376.2:5028|1354
APHLPCRRANFLQ
>ENST00000327532.7|SNV-31591-A-C|2
LPASLSQDQKK
>FUSION-ENST00000645490.1:32968-ENST00000518376.2:5028|782
GEAGTFFTR
>FUSION-ENST00000492380.1:13274-ENST00000263556.3:22059|205
KIIVPLSHQK
>FUSION-ENST00000507248.1:153-ENST00000652379.1:25317|1480
LGSDWTTPDRAVLGGGLTYR
>FUSION-ENST00000507248.1:153-ENST00000652379.1:25317|111
AWRNQRGK
>FUSION-ENST00000645490.1:32968-ENST00000518376.2:5028|865
WAVPLIQAKKGPYQLLGSDDCQ
>FUSION-ENST00000645490.1:32968-ENST00000518376.2:5028|286
MPLGPWNAFPNR
>FUSION-ENST00000645490.1:32968-ENST00000518376.2:5028|1797
QLGLLPLLSQLSGEVGREEER
>ENST00000536989.1|SNV-12129-G-A|2
PHLFRVQGAVSQTYPSGTCAYIQR
>ENST00000553482.5|INDEL-321-T-TG|1
APRLVICG
>FUSION-ENST00000645490.1:32968-ENST00000518376.2:5028|1704
LDGCLRGKFGHR
>FUSION-ENST00000645490.1:32968-ENST00000518376.2:5028|818
MTCGHRATK
>ENST00000489502.5|SNV-2498-C-T|2
MRGCPSPSS
>FUSION-ENST00000469298.5:7992-ENST00000656261.1:240337|395
NWPMFYTL
>FUSION-ENST00000507248.1:153-ENST00000652379.1:25317|270
MRVPSGPLLVSR
>FUSION-ENST00000645490.1:32968-ENST00000518376.2:5028|206
MGAGDTVCTEQPPR
>FUSION-ENST00000469298.5:7992-ENST00000656261.1:240337|164
NCGETSCCVIR
>ENST00000366574.7|INDEL-572174-C-CA|3
TRPSRDRPQHLPQATDAVFLPQFCK
>ENST00000402866.5|SNV-21959-G-T|3
QATLASELWEK
>FUSION-ENST00000469298.5:7992-ENST00000656261.1:240337|415
MIYMSVYLLCLCGQLSK
>FUSION-ENST00000492380.1:13274-ENST00000263556.3:22059|375
MKSAKTYIYK
>FUSION-ENST00000507248.1:153-ENST00000652379.1:25317|1407
SIGLVSNSRPQVIRPPRPPEVLG
>FUSION-ENST00000507248.1:153-ENST00000652379.1:25317|412
RRPIRTSALSTFDGSR
>FUSION-ENST00000507248.1:153-ENST00000652379.1:25317|1430
CWDDWREAPCLLGPKRPSWK
>FUSION-ENST00000492380.1:13274-ENST00000263556.3:22059|215
EQLSTPDCLLCLNSCTILYR
>FUSION-ENST00000645490.1:32968-ENST00000518376.2:5028|275
SDSSSQPLGTSRCSVPTIQADSR
>FUSION-ENST00000492380.1:13274-ENST00000263556.3:22059|247
MTSILLYTYR
>FUSION-ENST00000507248.1:153-ENST00000652379.1:25317|1438
TGGRHHACLAQR
>FUSION-ENST00000645490.1:32968-ENST00000518376.2:5028|18
SGSEVTIQPHKR
>FUSION-ENST00000645490.1:32968-ENST00000518376.2:5028|763
FGNFRAK
>FUSION-ENST00000645490.1:32968-ENST00000518376.2:5028|919
ILEWPGQR
>FUSION-ENST00000507248.1:153-ENST00000652379.1:25317|1092
GLRSTSPSPTVTVSILVSLPK
>FUSION-ENST00000507248.1:153-ENST00000652379.1:25317|1451
VDRLGPGVRDQAGR
>FUSION-ENST00000507248.1:153-ENST00000652379.1:25317|1386
FGSRGNAFQSPIR
>FUSION-ENST00000469298.5:7992-ENST00000656261.1:240337|376
MKEILTGL
>FUSION-ENST00000492220.1:1829-ENST00000271732.8:48406|94
MRSHLAILFSPR
>ENST00000484297.1|SNV-3567-T-G|1
LGGSASCWGTNVTWRPRG
>ENST00000496857.5|SNV-371647-G-T|11
CSSLAIR
>FUSION-ENST00000645490.1:32968-ENST00000518376.2:5028|1116
GYLGPEPK
>FUSION-ENST00000645490.1:32968-ENST00000518376.2:5028|1487
MGFHHVGQAGLK
>FUSION-ENST00000645490.1:32968-ENST00000518376.2:5028|137
HLFDLQFPCLL
>FUSION-ENST00000645490.1:32968-ENST00000518376.2:5028|239
KMPVFPPLLPSAL
>ENST00000567822.1|SNV-50737-C-G|8
NQAPTVGFEQDVGR
>FUSION-ENST00000507248.1:153-ENST00000652379.1:25317|608
VNTYRLYGNR
>FUSION-ENST00000645490.1:32968-ENST00000518376.2:5028|1526
PVSHSHSTPV
>FUSION-ENST00000469298.5:7992-ENST00000656261.1:240337|318
MIREAQK
>FUSION-ENST00000492380.1:13274-ENST00000263556.3:22059|324
VQVIEISR
>FUSION-ENST00000507248.1:153-ENST00000652379.1:25317|217
MGKKPGSLAWSR
>ENST00000039989.9|INDEL-91281-C-CG|8
SQPALHR
>FUSION-ENST00000507248.1:153-ENST00000652379.1:25317|376
QARAAWIPQLGIME
>FUSION-ENST00000507248.1:153-ENST00000652379.1:25317|292
QPKAGGKLHLR
>FUSION-ENST00000507248.1:153-ENST00000652379.1:25317|1509
AALGSPHPPPPRFK
>FUSION-ENST00000507248.1:153-ENST00000652379.1:25317|1517
MTEMSHR
>FUSION-ENST00000645490.1:32968-ENST00000518376.2:5028|1399
DQLKLQLDK
>FUSION-ENST00000645490.1:32968-ENST00000518376.2:5028|228
KVSYDLALLFAGSK
>FUSION-ENST00000645490.1:32968-ENST00000518376.2:5028|1712
PGTEWVLNK
>ENST00000466392.1|SNV-46735-G-T|5
MQSKVVLTAGPAQFGLYLSKHK
>FUSION-ENST00000645490.1:32968-ENST00000518376.2:5028|1372
GSPWITHSTK
>FUSION-ENST00000645490.1:32968-ENST00000518376.2:5028|358
MELINGTFERVRHSPK
>FUSION-ENST00000645490.1:32968-ENST00000518376.2:5028|1102
MAPSLSGHGCPRDITNHNR
>FUSION-ENST00000645490.1:32968-ENST00000518376.2:5028|1261
KEPARYSGSGL
>ENST00000354500.6|SNV-583834-C-T|1
LASSPVSPCFRMRK
>FUSION-ENST00000507248.1:153-ENST00000652379.1:25317|1380
HRALFPSWSWS
>FUSION-ENST00000645490.1:32968-ENST00000518376.2:5028|1126
MLHPEQLAPGFQMDCLDFSISR
>FUSION-ENST00000507248.1:153-ENST00000652379.1:25317|874
MIQRDTRGK
>FUSION-ENST00000645490.1:32968-ENST00000518376.2:5028|772
MRDTESRENCHLQNHQIL
>ENST00000342907.3|SNV-50737-C-G|2
MNQAPTVGFEQDVGRR
>ENST00000367742.7|SNV-59983-C-G|1
SAHHQEGVPNGTGQKNSKDSTGK
>FUSION-ENST00000492380.1:13274-ENST00000263556.3:22059|369
MLPSMVFNSLAQAVLPPWPPRVLGL
>ENST00000504841.6|SNV-41726-C-T|1
VQELRRR
>ENST00000556465.5|INDEL-321-T-TG|2
LVICGDELYCCHRKWTLDYK
>FUSION-ENST00000469298.5:7992-ENST00000656261.1:240337|312
GQRACLVKY
>FUSION-ENST00000466801.5:5622-ENST00000540828.6:4876|8
ASGQLKMMRMK
>FUSION-ENST00000492380.1:13274-ENST00000263556.3:22059|409
LALSSYMAFIILS
>FUSION-ENST00000507248.1:153-ENST00000652379.1:25317|362
VFGFRGEYGCK
>ENST00000361582.8|SNV-82944-A-C|3
ALPAEVYFLQCR
>FUSION-ENST00000507248.1:153-ENST00000652379.1:25317|1382
GNAFQSPIRMHRALFPSWSWS
>FUSION-ENST00000492380.1:13274-ENST00000263556.3:22059|353
MQNLRPHPGATELKSLF
>FUSION-ENST00000492380.1:13274-ENST00000263556.3:22059|193
MCRLLFTFPNGNEHLLK
>ENST00000271469.7|SNV-27283-G-T|4
KIPYVDTQGQLIKPDKPNVIK
>FUSION-ENST00000645490.1:32968-ENST00000518376.2:5028|1430
MFVCSARN
>ENST00000496857.5|SNV-371647-G-T|4
RNVFFISHQIRK
>FUSION-ENST00000507248.1:153-ENST00000652379.1:25317|785
TLSRGVPWSVYHR
>FUSION-ENST00000507248.1:153-ENST00000652379.1:25317|1392
MTHDHHR
>FUSION-ENST00000469298.5:7992-ENST00000656261.1:240337|470
GINSRNYRLCISWGR
>FUSION-ENST00000492380.1:13274-ENST00000263556.3:22059|413
SGESGCPCLVPVLR
>FUSION-ENST00000507248.1:153-ENST00000652379.1:25317|1519
VAGMTEMSHR
>FUSION-ENST00000507248.1:153-ENST00000652379.1:25317|254
VNYAWAGRSQRK
>FUSION-ENST00000645490.1:32968-ENST00000518376.2:5028|578
MHYHIQLIFVFSVK
>FUSION-ENST00000507248.1:153-ENST00000652379.1:25317|886
MPTLGVNGLTAAGPPNKLRPVFGLC
>FUSION-ENST00000645490.1:32968-ENST00000518376.2:5028|1735
TICYQHSRSEIWWVR
>FUSION-ENST00000492380.1:13274-ENST00000263556.3:22059|362
TYIYKFRK
>FUSION-ENST00000645490.1:32968-ENST00000518376.2:5028|1277
LPSSGCILSWQR
>ENST00000261381.7|SNV-211594-G-T|1
HHPELAKKPPSRQK
>FUSION-ENST00000645490.1:32968-ENST00000518376.2:5028|1488
PGIIDTPG
>FUSION-ENST00000492380.1:13274-ENST00000263556.3:22059|332
MAKPRLY
>FUSION-ENST00000507248.1:153-ENST00000652379.1:25317|807
RGFTVLPR
>ENST00000513102.1|SNV-10205-C-G|3
MVNQGLRKHMTVK
>FUSION-ENST00000469298.5:7992-ENST00000656261.1:240337|484
MDLIYLCDTKKIMQV
>FUSION-ENST00000507248.1:153-ENST00000652379.1:25317|1042
SGFGFLAR
>FUSION-ENST00000645490.1:32968-ENST00000518376.2:5028|1495
KPSIWKHLVNPK
>FUSION-ENST00000645490.1:32968-ENST00000518376.2:5028|801
LKPQGVR
>FUSION-ENST00000507248.1:153-ENST00000652379.1:25317|1077
MLYRTGELISGLGYLIETTYE
>FUSION-ENST00000507248.1:153-ENST00000652379.1:25317|814
LVSNWRPQWICPPRPPKVLG
>FUSION-ENST00000469298.5:7992-ENST00000656261.1:240337|477
TVLENPALWNKFKTR
>FUSION-ENST00000507248.1:153-ENST00000652379.1:25317|1350
TRGTGDAEACLR
>FUSION-ENST00000645490.1:32968-ENST00000518376.2:5028|1072
HAPLCLANSCIFGR
>FUSION-ENST00000492380.1:13274-ENST00000263556.3:22059|67
MWLYHHMRGFLWHLER
>FUSION-ENST00000507248.1:153-ENST00000652379.1:25317|524
SESAFWAAGLLLTRCPLATCRWR
>FUSION-ENST00000492380.1:13274-ENST00000263556.3:22059|574
ARWLTPVILALWEAEARDSR
>ENST00000615648.2|SNV-12262-G-A|2
EHGIRLLEAQIATGGVINPVHSHR
>ENST00000354192.7|SNV-195985-G-A|4
VKAMLNDR
>ENST00000268766.11|SNV-15301-G-T|1
MAMLACGDAFTVAIGAESEVYSWGK
>FUSION-ENST00000507248.1:153-ENST00000652379.1:25317|1508
MSISRKMEK
>FUSION-ENST00000645490.1:32968-ENST00000518376.2:5028|1324
QNVYQLPRQYKK
>FUSION-ENST00000645490.1:32968-ENST00000518376.2:5028|1672
EVVVALR
>FUSION-ENST00000507248.1:153-ENST00000652379.1:25317|269
RVPSGPLLVSR
>ENST00000463724.1|SNV-14696-A-T|3
QFYYRFSSTSKLYK
>ENST00000354500.6|SNV-583834-C-T|4
MLASSPVSPCFRMR
>FUSION-ENST00000507248.1:153-ENST00000652379.1:25317|941
HHLDPLREFSGR
>FUSION-ENST00000645490.1:32968-ENST00000518376.2:5028|59
VKPHLYKNR
>FUSION-ENST00000507248.1:153-ENST00000652379.1:25317|558
RALPERACGPR
>FUSION-ENST00000469298.5:7992-ENST00000656261.1:240337|187
QNSSAYQ
>FUSION-ENST00000469298.5:7992-ENST00000656261.1:240337|388
MGKSYFCDFK
>FUSION-ENST00000645490.1:32968-ENST00000518376.2:5028|1799
ASSRQLGLLPLLSQLSGEVGREEER
>FUSION-ENST00000492380.1:13274-ENST00000263556.3:22059|185
MSKFLHYII
>FUSION-ENST00000492380.1:13274-ENST00000263556.3:22059|128
WFFVVVVLFFFK
>FUSION-ENST00000469298.5:7992-ENST00000656261.1:240337|69
MASLLSQHHLLNR
>ENST00000425443.6|SNV-86668-C-G|3
ALALGALENIR
>FUSION-ENST00000645490.1:32968-ENST00000518376.2:5028|1577
MTGGAGREVGEPLSLR
>FUSION-ENST00000645490.1:32968-ENST00000518376.2:5028|485
MEQKPLLTHFRHDAKR
>ENST00000434945.6|MNV-7239-TAGT-T|2
VVKSLSPK
>FUSION-ENST00000645490.1:32968-ENST00000518376.2:5028|434
MEPQWSHRGWASRSNQFCLFCSII
>ENST00000331664.6|INDEL-3121-G-GG|9
AEPREKPPCGQK
>ENST00000519157.1|MNV-35682-AC-A|2
SLTRAVAASPSSSMR
>FUSION-ENST00000469298.5:7992-ENST00000656261.1:240337|378
QRAAAQIRN
>FUSION-ENST00000492380.1:13274-ENST00000263556.3:22059|538
MMKPCLY
>FUSION-ENST00000507248.1:153-ENST00000652379.1:25317|131
APWNGFAPREGPVPWKASR
>FUSION-ENST00000492380.1:13274-ENST00000263556.3:22059|292
RTEITEEAFQR
>FUSION-ENST00000469298.5:7992-ENST00000656261.1:240337|79
SFVRFLIFF
>FUSION-ENST00000507248.1:153-ENST00000652379.1:25317|730
GPARWLKPVIPSLWEAK
>FUSION-ENST00000645490.1:32968-ENST00000518376.2:5028|1117
PDKGYLGPEPKV
>FUSION-ENST00000507248.1:153-ENST00000652379.1:25317|1486
GRNSSIDTADLHLWNPQSSTHKTGD
>FUSION-ENST00000492220.1:1829-ENST00000271732.8:48406|73
CSSEELGAMAAAP
>FUSION-ENST00000492380.1:13274-ENST00000263556.3:22059|333
MVKLRLH
>FUSION-ENST00000645490.1:32968-ENST00000518376.2:5028|1039
LSVGKSRGCSFYLFDLLIMSNIL
>ENST00000287546.8|SNV-22584-A-G|5
LPDSFSLHGSVMRHSLLKGISAR
>FUSION-ENST00000645490.1:32968-ENST00000518376.2:5028|331
MHSLDGSSPR
>FUSION-ENST00000507248.1:153-ENST00000652379.1:25317|135
GRAPWNGFAPR
>FUSION-ENST00000469298.5:7992-ENST00000656261.1:240337|4
MLPAFAHLIRCLWVCQRWLLIF
>FUSION-ENST00000645490.1:32968-ENST00000518376.2:5028|102
MLQIDKPMGLKASDTEENGWR
>FUSION-ENST00000645490.1:32968-ENST00000518376.2:5028|198
WKTSSTNQLTALLS
>ENST00000569418.5|SNV-40289-C-A|1
CNSLAFGG
>FUSION-ENST00000645490.1:32968-ENST00000518376.2:5028|989
GLGTRILFFFFLR
>ENST00000231134.8|INDEL-2253-C-CG|1
VQVPEADYS
>FUSION-ENST00000469298.5:7992-ENST00000656261.1:240337|389
CVCLNYSLIIWNNTEIYLLV
>FUSION-ENST00000645490.1:32968-ENST00000518376.2:5028|955
MHRDAETIIKGAFVYSQR
>ENST00000334746.10|SNV-79318-A-T|1
GLFSTPPSDMLPTTEGGKSNAWLR
>FUSION-ENST00000507248.1:153-ENST00000652379.1:25317|685
AFLFSRFLSFFCFFPACFLA
>FUSION-ENST00000645490.1:32968-ENST00000518376.2:5028|576
MHYHIQLIFVFSVKMGFCHVGLC
>FUSION-ENST00000507248.1:153-ENST00000652379.1:25317|205
MGSPRER
>FUSION-ENST00000645490.1:32968-ENST00000518376.2:5028|808
HGWHVASLISFNP
>FUSION-ENST00000645490.1:32968-ENST00000518376.2:5028|78
EAQPLVPLVQMGLPPSPASYWYELG
>ENST00000039989.9|INDEL-91281-C-CG|6
SQPALHRGESVNRGITK
>FUSION-ENST00000645490.1:32968-ENST00000518376.2:5028|366
MGKKTEQQYTHTHTHTHTQTPST
>FUSION-ENST00000645490.1:32968-ENST00000518376.2:5028|328
HSLDGSSPRVLWGHPCVCSSR
>ENST00000479608.5|SNV-121077-C-A|4
MVTIAGVPSPK
>FUSION-ENST00000492220.1:1829-ENST00000271732.8:48406|53
WLPAILSR
>FUSION-ENST00000469298.5:7992-ENST00000656261.1:240337|204
NTKPQSSEITK
>FUSION-ENST00000469298.5:7992-ENST00000656261.1:240337|274
PVIPATGEAEAGKSLEPWRWR
>FUSION-ENST00000507248.1:153-ENST00000652379.1:25317|661
FFISFVSTRLLICINVNVSVR
>FUSION-ENST00000645490.1:32968-ENST00000518376.2:5028|1628
CLPTGSWAHRGNTTLK
>FUSION-ENST00000507248.1:153-ENST00000652379.1:25317|357
GEYGCKAET
>FUSION-ENST00000507248.1:153-ENST00000652379.1:25317|503
CSRVCPGVDQR
>ENST00000224756.12|SNV-184900-C-T|1
QTSSTTAFQQPSQIHRSHPGKTNK
>FUSION-ENST00000645490.1:32968-ENST00000518376.2:5028|402
MIASWEK
>FUSION-ENST00000645490.1:32968-ENST00000518376.2:5028|115
VACLPTACIYFLGWEAVWTAMGKK
>ENST00000540272.1|SNV-5856-C-A|3
MCGPGIFHLPLCHPR
>FUSION-ENST00000507248.1:153-ENST00000652379.1:25317|11
WSRTPVLK
>FUSION-ENST00000507248.1:153-ENST00000652379.1:25317|1242
CLERPRGI
>FUSION-ENST00000469298.5:7992-ENST00000656261.1:240337|473
MGINSRNYR
>FUSION-ENST00000507248.1:153-ENST00000652379.1:25317|502
VCPGVDQR
>FUSION-ENST00000645490.1:32968-ENST00000518376.2:5028|163
QDLTGTTEGRTCGPHTSPGNDK
>FUSION-ENST00000507248.1:153-ENST00000652379.1:25317|1481
LGSDWTTPDR
>FUSION-ENST00000492380.1:13274-ENST00000263556.3:22059|123
RHGLTLLPR
>FUSION-ENST00000492380.1:13274-ENST00000263556.3:22059|253
MLRVVWWR
>FUSION-ENST00000507248.1:153-ENST00000652379.1:25317|909
VRLRDLGFLMAK
>ENST00000538155.5|INDEL-24268-A-AA|1
ESLTEEDVLNCQKNNIQLS
>FUSION-ENST00000492380.1:13274-ENST00000263556.3:22059|499
MCKSLFHIMTFFPLGRYPAVEFLD
>ENST00000394303.8|SNV-6135-C-T|1
QGSAESYTSCPSDSDVSLEEDR
>FUSION-ENST00000507248.1:153-ENST00000652379.1:25317|1175
TAGSSFYF
>FUSION-ENST00000507248.1:153-ENST00000652379.1:25317|811
MKPVSFCNFFFFFFFLRR
>FUSION-ENST00000507248.1:153-ENST00000652379.1:25317|882
EVPVPSGTVSGER
>ENST00000321617.8|SNV-13070-C-T|1
GPLPPPPKR
>FUSION-ENST00000645490.1:32968-ENST00000518376.2:5028|287
EMPLGPWNAFPNRI
>FUSION-ENST00000492380.1:13274-ENST00000263556.3:22059|278
SGSCLRSQHLGRPRRPDHLR
>FUSION-ENST00000645490.1:32968-ENST00000518376.2:5028|677
IGYEECPYDLASAAWANAFTKKTR
>FUSION-ENST00000645490.1:32968-ENST00000518376.2:5028|400
IASWEKK
>ENST00000503848.5|SNV-126019-C-G|7
MTVLFAHRSGWHSGQQTDLR
>FUSION-ENST00000645490.1:32968-ENST00000518376.2:5028|701
MRNALMILLQQHGQMPSQK
>FUSION-ENST00000645490.1:32968-ENST00000518376.2:5028|934
SFYFADNVIRTLRFPHCR
>ENST00000461249.1|SNV-10001-A-C|5
SNMLYACSILYKTKLPFIVVLNK
>FUSION-ENST00000645490.1:32968-ENST00000518376.2:5028|1258
MVACACNPR
>ENST00000299441.5|SNV-32809-G-A|3
TRQEAPRELR
>FUSION-ENST00000492380.1:13274-ENST00000263556.3:22059|298
EQHFRKV
>FUSION-ENST00000492380.1:13274-ENST00000263556.3:22059|605
MTLLSSDCRKRPDFCQLMAS
>FUSION-ENST00000507248.1:153-ENST00000652379.1:25317|802
LGPRDPPALGLPK
>FUSION-ENST00000645490.1:32968-ENST00000518376.2:5028|186
VIFLPFTFCVTMNK
>FUSION-ENST00000507248.1:153-ENST00000652379.1:25317|1511
AALGSPHPPPPR
>FUSION-ENST00000507248.1:153-ENST00000652379.1:25317|448
GAAGPPSCLWR
>FUSION-ENST00000645490.1:32968-ENST00000518376.2:5028|455
QTGWNVQKIYK
>FUSION-ENST00000645490.1:32968-ENST00000518376.2:5028|1810
MSFPRGCVAPR
>FUSION-ENST00000492380.1:13274-ENST00000263556.3:22059|625
MMSVMSYLPGKERVSSTE
>FUSION-ENST00000645490.1:32968-ENST00000518376.2:5028|171
KQDLTGTTEGR
>ENST00000301031.8|MNV-11545-TCAC-T|1
VVVPQIIMR
>FUSION-ENST00000645490.1:32968-ENST00000518376.2:5028|76
GLPPSPASYWYELG
>FUSION-ENST00000645490.1:32968-ENST00000518376.2:5028|1423
STEQILKLSGQELVYPVGR
>FUSION-ENST00000507248.1:153-ENST00000652379.1:25317|1279
MESGAVGQAPVTPATR
>FUSION-ENST00000507248.1:153-ENST00000652379.1:25317|791
LILNRNLGR
>FUSION-ENST00000492380.1:13274-ENST00000263556.3:22059|582
PSMRNGETQPFY
>ENST00000509061.5|SNV-12488-C-T|2
ASMAFLKK
>FUSION-ENST00000507248.1:153-ENST00000652379.1:25317|681
MLVRLVSHSQPQVVRLP
>FUSION-ENST00000645490.1:32968-ENST00000518376.2:5028|641
DLLVIAFLCKSSSFL
>FUSION-ENST00000507248.1:153-ENST00000652379.1:25317|136
SPNPEWRRWAPR
>ENST00000380110.8|INDEL-124874-A-AA|7
FANNPSQKNQSGHPFPAVPVSKQK
>FUSION-ENST00000492380.1:13274-ENST00000263556.3:22059|190
CRLLFTFPNGNEHLLKNITFK
>FUSION-ENST00000394095.7:19369-ENST00000394077.8:161|5
FRSSERWTLPLQGR
>FUSION-ENST00000645490.1:32968-ENST00000518376.2:5028|887
MIWLKAVFSLNGKK
>FUSION-ENST00000507248.1:153-ENST00000652379.1:25317|917
EFLRGGAFGGDAIVGLNT
>FUSION-ENST00000645490.1:32968-ENST00000518376.2:5028|791
GLHFENHYVLVNFHPALK
>FUSION-ENST00000492380.1:13274-ENST00000263556.3:22059|96
FYIITKLNQK
>FUSION-ENST00000492380.1:13274-ENST00000263556.3:22059|516
MYIVPNV
>FUSION-ENST00000645490.1:32968-ENST00000518376.2:5028|37
MDYCSLAKWRGVLERPGAFSGIR
>FUSION-ENST00000645490.1:32968-ENST00000518376.2:5028|623
MRWCPGITKTYWPDK
>FUSION-ENST00000507248.1:153-ENST00000652379.1:25317|23
MYVSEMGFGVLSCCPR
>FUSION-ENST00000469298.5:7992-ENST00000656261.1:240337|226
MDLIHGNKLHTHLRCTLYWIL
>FUSION-ENST00000645490.1:32968-ENST00000518376.2:5028|644
MQGGIYK
>FUSION-ENST00000507248.1:153-ENST00000652379.1:25317|1027
AGSFFFFFFFFFFFFFFW
>FUSION-ENST00000507248.1:153-ENST00000652379.1:25317|931
SVKSLDRTER
>FUSION-ENST00000645490.1:32968-ENST00000518376.2:5028|1127
LSQGYHKPQQEGASW
>FUSION-ENST00000492380.1:13274-ENST00000263556.3:22059|478
ESRSRCQAGVQWR
>FUSION-ENST00000507248.1:153-ENST00000652379.1:25317|1005
MYLFFLIYFS
>FUSION-ENST00000507248.1:153-ENST00000652379.1:25317|1085
LLGARPSSAKVQRDGDFHPQGPH
>FUSION-ENST00000492380.1:13274-ENST00000263556.3:22059|560
MYNSKRAK
>ENST00000619831.4|SNV-974247-C-A|1
ANQKEIEKQK
>FUSION-ENST00000507248.1:153-ENST00000652379.1:25317|1116
MNKDPILKSGVASPSTVSK
>ENST00000231134.8|INDEL-2253-C-CG|2
RVQVPEADYS
>ENST00000246662.9|SNV-3861-A-C|1
EIEPYHNLLEGGQEDFESSGAGK
>FUSION-ENST00000645490.1:32968-ENST00000518376.2:5028|1424
STEQILK
>FUSION-ENST00000645490.1:32968-ENST00000518376.2:5028|802
KLKPQGVRG
>FUSION-ENST00000645490.1:32968-ENST00000518376.2:5028|1778
RVWCLRLFPLTCFFPEYLEK
>FUSION-ENST00000469298.5:7992-ENST00000656261.1:240337|133
ASNCIHVAAKK
>ENST00000461125.1|SNV-23736-C-T|2
LHFSLFGYLSTDVDFQAR
>FUSION-ENST00000507248.1:153-ENST00000652379.1:25317|1423
ERLPVISLTDLETASR
>ENST00000519157.1|MNV-35682-AC-A|16
WCWSLWRASTRNWAR
>FUSION-ENST00000645490.1:32968-ENST00000518376.2:5028|1572
EVGEPLSLRASR
>FUSION-ENST00000645490.1:32968-ENST00000518376.2:5028|1317
MYTNFQDNTKK
>FUSION-ENST00000507248.1:153-ENST00000652379.1:25317|94
CCCHGNPAQYERNRR
>FUSION-ENST00000507248.1:153-ENST00000652379.1:25317|229
CPRPIER
>FUSION-ENST00000645490.1:32968-ENST00000518376.2:5028|1640
MFVSPGSHHIGGDREINR
>ENST00000264433.11|SNV-99979-G-T|1
LSEGDEG
>FUSION-ENST00000645490.1:32968-ENST00000518376.2:5028|1323
KVKYLTNFK
>FUSION-ENST00000645490.1:32968-ENST00000518376.2:5028|121
AKHISENVL
>FUSION-ENST00000507248.1:153-ENST00000652379.1:25317|1335
GGPGTRKPA
>FUSION-ENST00000645490.1:32968-ENST00000518376.2:5028|1365
DPDRLTAKLGHFAQNPTMAPHLPCR
>ENST00000361582.8|SNV-82944-A-C|2
ALPAEVYFLQCRR
>FUSION-ENST00000507248.1:153-ENST00000652379.1:25317|958
CLLIHEYK
>FUSION-ENST00000507248.1:153-ENST00000652379.1:25317|543
VWLRWWR
>FUSION-ENST00000507248.1:153-ENST00000652379.1:25317|1437
MTGGRHHACLAQRDPLGK
>FUSION-ENST00000492380.1:13274-ENST00000263556.3:22059|17
LGAVAHTCNPSTLGG
>FUSION-ENST00000492380.1:13274-ENST00000263556.3:22059|544
QFFTLPFFFFINTCYRWFHIWVKEK
>ENST00000403303.5|INDEL-229189-A-AA|4
VLLAVRQKNSSR
>FUSION-ENST00000469298.5:7992-ENST00000656261.1:240337|185
VSVCVCVCVCVCVCMQCLCR
>ENST00000655235.1|SNV-235-A-G|8
PFCRFTSGRSSR
>FUSION-ENST00000645490.1:32968-ENST00000518376.2:5028|1497
MKPSIWK
>FUSION-ENST00000507248.1:153-ENST00000652379.1:25317|507
GSGLPVTRLAGR
>FUSION-ENST00000492380.1:13274-ENST00000263556.3:22059|301
IFELKSNLLKEQHFR
>ENST00000575034.5|SNV-60631-G-C|2
FPCQPLQRVK
>FUSION-ENST00000492380.1:13274-ENST00000263556.3:22059|188
LLFTFPNGNEHLLKNITFK
>FUSION-ENST00000645490.1:32968-ENST00000518376.2:5028|1772
FKTYILSSVAFF
>FUSION-ENST00000492380.1:13274-ENST00000263556.3:22059|63
MRGFLWHLER
>FUSION-ENST00000645490.1:32968-ENST00000518376.2:5028|924
REPPCPTPSRILEWPGQR
>ENST00000489152.5|INDEL-9326-T-TG|12
GPWLMPRWPLPYGLAGPRGLFR
>FUSION-ENST00000507248.1:153-ENST00000652379.1:25317|1501
EKMKEINTK
>FUSION-ENST00000507248.1:153-ENST00000652379.1:25317|1327
ILSDTALTTRVMKSSAH
>FUSION-ENST00000492380.1:13274-ENST00000263556.3:22059|157
RSFFVAQADLK
>ENST00000641220.1|SNV-5084-A-G|3
WLGTCVDIK
>FUSION-ENST00000645490.1:32968-ENST00000518376.2:5028|1222
YLGSLQPLPLGLKR
>FUSION-ENST00000645490.1:32968-ENST00000518376.2:5028|1667
MSFLKRTWFK
>FUSION-ENST00000507248.1:153-ENST00000652379.1:25317|250
LWWRSVAVLTCKSVVRPGYR
>FUSION-ENST00000645490.1:32968-ENST00000518376.2:5028|528
MLALLVLNFWPQVIHPPRPPK
>FUSION-ENST00000507248.1:153-ENST00000652379.1:25317|904
MAKCQHLGLMD
>FUSION-ENST00000645490.1:32968-ENST00000518376.2:5028|860
MKSCALHVDTWLKLQYLR
>FUSION-ENST00000507248.1:153-ENST00000652379.1:25317|674
LVSHSQPQVVRLP
>ENST00000544626.2|INDEL-11037-G-GC|7
RAGRSEASPAPR
>ENST00000472072.5|SNV-42069-C-G|3
RPWRLAYTRHTWCPK
>ENST00000610546.4|SNV-9953-T-G|1
ETVRASSTLLFTLSYPDGSKSDK
>FUSION-ENST00000507248.1:153-ENST00000652379.1:25317|1388
GTAHRFGSR
>ENST00000224756.12|SNV-184900-C-T|2
QTSSTTAFQQPSQIHRSHPGK
>FUSION-ENST00000667305.1:209-ENST00000377970.6:2814|8
TSTSSSSRASCSPR
>FUSION-ENST00000645490.1:32968-ENST00000518376.2:5028|1233
VLVISSTLLVLISK
>ENST00000519594.5|SNV-273-C-G|2
SWAGTPTALLSISRSSTIR
>FUSION-ENST00000507248.1:153-ENST00000652379.1:25317|758
ADTLTGRRR
>FUSION-ENST00000645490.1:32968-ENST00000518376.2:5028|897
DSLFKMIN
>FUSION-ENST00000645490.1:32968-ENST00000518376.2:5028|276
SDSSSQPLGTSR
>FUSION-ENST00000507248.1:153-ENST00000652379.1:25317|1439
MTGGRHHACLAQR
>FUSION-ENST00000469298.5:7992-ENST00000656261.1:240337|335
MLANNLHSLKSM
>FUSION-ENST00000507248.1:153-ENST00000652379.1:25317|565
AGPRSLCRDPFWR
>FUSION-ENST00000645490.1:32968-ENST00000518376.2:5028|547
MASNKAITLTTWPKVPFLGIHEAK
>FUSION-ENST00000645490.1:32968-ENST00000518376.2:5028|1734
TICYQHSRSEIWWVRK
>ENST00000394001.1|SNV-244-C-A|1
TSCSSRPCVPPSCHG
>FUSION-ENST00000645490.1:32968-ENST00000518376.2:5028|330
HSLDGSSPR
>FUSION-ENST00000492380.1:13274-ENST00000263556.3:22059|318
RGSSEPRNSR
>FUSION-ENST00000469298.5:7992-ENST00000656261.1:240337|109
NSDSGRYR
>FUSION-ENST00000645490.1:32968-ENST00000518376.2:5028|9
MFLFLGRDK
>FUSION-ENST00000645490.1:32968-ENST00000518376.2:5028|709
LSRLVSNSWAQAILQPWSPK
>ENST00000445828.5|SNV-87405-G-A|3
LTEVNTK
>FUSION-ENST00000507248.1:153-ENST00000652379.1:25317|1228
LSLSASLFLFLR
>FUSION-ENST00000645490.1:32968-ENST00000518376.2:5028|898
MDSLFKMIN
>FUSION-ENST00000469298.5:7992-ENST00000656261.1:240337|243
KLMHGLGR
>FUSION-ENST00000645490.1:32968-ENST00000518376.2:5028|291
ASPLDSARAIREMPLGPWNAFPNR
>FUSION-ENST00000507248.1:153-ENST00000652379.1:25317|462
WCGRVGFVAAVAPGPPVAGPRGSR
>FUSION-ENST00000507248.1:153-ENST00000652379.1:25317|864
MFYRPFLSGKNR
>FUSION-ENST00000469298.5:7992-ENST00000656261.1:240337|46
MGRDPVLFFCKWLAYYLSTIY
>FUSION-ENST00000507248.1:153-ENST00000652379.1:25317|578
AVAPEAR
>ENST00000257209.8|INDEL-462931-A-AC|2
FSGSSPAPPTPAAGSELCGGR
>FUSION-ENST00000645490.1:32968-ENST00000518376.2:5028|322
IHLQVPYFLVQGTTCK
>FUSION-ENST00000645490.1:32968-ENST00000518376.2:5028|158
RVSVLWIIGGTGNGASK
>FUSION-ENST00000645490.1:32968-ENST00000518376.2:5028|31
MLAPRAS
>ENST00000426319.1|SNV-22584-A-G|2
LHGSVMRHSLLKGISAR
>ENST00000674505.1|SNV-166407-G-C|2
LRLHQMIELSSKPAVNG
>ENST00000445597.6|SNV-127487-T-G|2
FVMLVDYR
>FUSION-ENST00000507248.1:153-ENST00000652379.1:25317|256
VNYAWAGRSQR
>FUSION-ENST00000469298.5:7992-ENST00000656261.1:240337|336
LANNLHSLK
>FUSION-ENST00000645490.1:32968-ENST00000518376.2:5028|907
SLERSGFPTVGLCR
>FUSION-ENST00000507248.1:153-ENST00000652379.1:25317|616
NGVFQKFTLCIYVF
>FUSION-ENST00000645490.1:32968-ENST00000518376.2:5028|1406
RMRYSER
>FUSION-ENST00000645490.1:32968-ENST00000518376.2:5028|1743
AGNGRIELR
>FUSION-ENST00000645490.1:32968-ENST00000518376.2:5028|546
ASNKAITLTTWPKVPFLGIHEAK
>FUSION-ENST00000507248.1:153-ENST00000652379.1:25317|102
MMCCCHGNPAQYER
>ENST00000542953.1|SNV-41726-C-T|6
KCFNVCK
>FUSION-ENST00000469298.5:7992-ENST00000656261.1:240337|10
FIKDIGLTVFFFFSLCLCQILVSD
>FUSION-ENST00000645490.1:32968-ENST00000518376.2:5028|1418
MLNQSLICAWESELVAGLLQKPHER
>FUSION-ENST00000645490.1:32968-ENST00000518376.2:5028|1594
MLLTSLF
>FUSION-ENST00000492380.1:13274-ENST00000263556.3:22059|169
DTVSLCCPGWSTVVRS
>ENST00000252252.4|SNV-2304-C-G|3
KDVDGAYMNKVELQAK
>FUSION-ENST00000492380.1:13274-ENST00000263556.3:22059|80
GGVEVGGSPEPR
>FUSION-ENST00000507248.1:153-ENST00000652379.1:25317|1314
GERERER
>ENST00000496534.1|SNV-10459-C-T|3
NIHQLVSEQIK
>ENST00000496857.5|SNV-371647-G-T|3
NVFFISHQIR
>FUSION-ENST00000645490.1:32968-ENST00000518376.2:5028|1143
DLAGLYE
>ENST00000324803.6|INDEL-3467-T-TCA|6
SARLLTRADVECPPAHTR
>FUSION-ENST00000645490.1:32968-ENST00000518376.2:5028|28
ELEEKVGCR
>FUSION-ENST00000492380.1:13274-ENST00000263556.3:22059|56
KQMDLTCVK
>FUSION-ENST00000645490.1:32968-ENST00000518376.2:5028|1520
MEAGGKQR
>ENST00000335223.5|SNV-9274-A-G|3
PGGFLGAGQRLGRAMSR
>ENST00000400588.5|SNV-44493-A-C|4
STGNIHYAALDFQPR
>ENST00000519157.1|MNV-35682-AC-A|8
WWPSWSPAASNTAQRLRR
>FUSION-ENST00000507248.1:153-ENST00000652379.1:25317|8
QSACLPRPPTLLLLQA
>ENST00000502489.5|SNV-435005-A-T|6
MTRGVSQFPLPWAWTSTTKR
>FUSION-ENST00000492380.1:13274-ENST00000263556.3:22059|579
NGETQPFY
>FUSION-ENST00000507248.1:153-ENST00000652379.1:25317|623
CVNERAYVVISVFFLPLLR
>FUSION-ENST00000645490.1:32968-ENST00000518376.2:5028|1294
GSPLLAISIPPCISIFK
>FUSION-ENST00000645490.1:32968-ENST00000518376.2:5028|1095
HPLIKCLFFLFLLISLEYASP
>FUSION-ENST00000492380.1:13274-ENST00000263556.3:22059|34
MKPWPGEVAYACNPSTLGGQGGWFT
>ENST00000534774.1|SNV-8401-A-G|2
NVNEITRFSDFPLSK
>FUSION-ENST00000507248.1:153-ENST00000652379.1:25317|1108
NRTSVPLGCRK
>FUSION-ENST00000507248.1:153-ENST00000652379.1:25317|847
PRVTVAR
>ENST00000538040.1|SNV-1919-C-T|3
FSFPTTTTPMSPTSTPACSSP
>FUSION-ENST00000469298.5:7992-ENST00000656261.1:240337|494
MNIKVPGVPG
>FUSION-ENST00000507248.1:153-ENST00000652379.1:25317|594
EGIVDKDVYFTYEK
>FUSION-ENST00000645490.1:32968-ENST00000518376.2:5028|1736
TICYQHSR
>FUSION-ENST00000645490.1:32968-ENST00000518376.2:5028|1433
MICLPGPPKVLGLQA
>FUSION-ENST00000507248.1:153-ENST00000652379.1:25317|894
MAQDADSFFAVVR
>FUSION-ENST00000645490.1:1609-ENST00000518376.2:5028|11
ISERDLDR
>FUSION-ENST00000569418.5:35892-ENST00000564336.1:59898|3
LSAGSCCQKVVDSNILASNPETKI
>FUSION-ENST00000645490.1:32968-ENST00000518376.2:5028|861
KSCALHVDTWLK
>FUSION-ENST00000492380.1:13274-ENST00000263556.3:22059|400
LDFVECFFCIC
>ENST00000374694.2|SNV-853-G-C|2
MQWGYLLEVTSLLAALALLQR
>FUSION-ENST00000645490.1:32968-ENST00000518376.2:5028|531
RYHIQLIFVFLVK
>ENST00000375495.8|MNV-31225-ACACTGGA-A|1
GIMSAVNVGKPLQENQH
>FUSION-ENST00000578649.1:1561-ENST00000430157.6:3173|33
RSRPCTWSCV
>ENST00000466173.1|SNV-26147-A-C|1
SSLPYHSLLQGTHFLITVW
>FUSION-ENST00000492380.1:13274-ENST00000263556.3:22059|531
MIEQDSISK
>FUSION-ENST00000507248.1:153-ENST00000652379.1:25317|638
GSSIKTFILR
>FUSION-ENST00000569891.5:35892-ENST00000564336.1:59898|8
DTLSEEEEDDFRLEAAVRR
>FUSION-ENST00000645490.1:32968-ENST00000518376.2:5028|1670
EVVVALRVNYILQLDPVPVPHTSRT
>FUSION-ENST00000507248.1:153-ENST00000652379.1:25317|1411
ETLLESETQR
>ENST00000260665.12|SNV-50650-A-C|2
HGTLQDAINILKEMK
>ENST00000355151.9|INDEL-321-T-TG|7
APYRAPR
>FUSION-ENST00000507248.1:153-ENST00000652379.1:25317|1093
DTSALARGLR
>FUSION-ENST00000507248.1:153-ENST00000652379.1:25317|1053
MPEEFSQCASARVLSDL
>FUSION-ENST00000507248.1:153-ENST00000652379.1:25317|209
SGGDGRR
>FUSION-ENST00000645490.1:32968-ENST00000518376.2:5028|1229
ESHSVAQAR
>FUSION-ENST00000645490.1:32968-ENST00000518376.2:5028|295
ASPLDSAR
>ENST00000619085.1|INDEL-3744-A-AA|10
TPQSLAPAPLRPLEDR
>FUSION-ENST00000645490.1:32968-ENST00000518376.2:5028|42
PAHLSALM
>ENST00000268919.6|SNV-619-G-A|3
LQQEIQAR
>ENST00000377049.4|INDEL-242-G-GC|5
NKEKQPPDFPR
>FUSION-ENST00000507248.1:153-ENST00000652379.1:25317|313
YYRLDGLVRPSDRPRR
>FUSION-ENST00000492380.1:13274-ENST00000263556.3:22059|311
NPVFTKNTKN
>FUSION-ENST00000507248.1:153-ENST00000652379.1:25317|1055
MPEEFSQCASAR
>FUSION-ENST00000645490.1:32968-ENST00000518376.2:5028|496
MCKKYTK
>FUSION-ENST00000469298.5:7992-ENST00000656261.1:240337|434
MPPWREVSQASLK
>FUSION-ENST00000645490.1:32968-ENST00000518376.2:5028|1247
RVEVASR
>ENST00000493021.5|SNV-415471-G-A|3
MEGSHLLLTPHHKGYSLFLEPR
>FUSION-ENST00000645490.1:32968-ENST00000518376.2:5028|964
SHQIFVFYEPSSLCFVRATGMD
>FUSION-ENST00000469298.5:7992-ENST00000656261.1:240337|42
WLAYYLSTIY
>ENST00000425443.6|SNV-86668-C-G|2
ALALGALENIRYR
>FUSION-ENST00000492380.1:13274-ENST00000263556.3:22059|89
MGEWGYKYRHISLCT
>FUSION-ENST00000645490.1:32968-ENST00000518376.2:5028|516
PRTPGQR
>FUSION-ENST00000645490.1:32968-ENST00000518376.2:5028|1775
EEQSFLFFPGTYFLP
>FUSION-ENST00000507248.1:153-ENST00000652379.1:25317|1402
MNYLMIYLCTYFQTESRSGRGEAR
>FUSION-ENST00000492380.1:13274-ENST00000263556.3:22059|620
MSYLPGK
>ENST00000530152.5|SNV-19903-C-T|5
RELLLSLYR
>FUSION-ENST00000507248.1:153-ENST00000652379.1:25317|1018
RYDPLNNIFANQK
>FUSION-ENST00000645490.1:32968-ENST00000518376.2:5028|1635
MLARMVLNS
>FUSION-ENST00000645490.1:32968-ENST00000518376.2:5028|987
MNQEVGAHQTVNLLAS
>FUSION-ENST00000645490.1:32968-ENST00000518376.2:5028|193
GPQSAKMQVCVGCRHELLAPWGLIF
>FUSION-ENST00000492380.1:13274-ENST00000263556.3:22059|387
QTRLTAALTSWPQAILPPQLPE
>ENST00000231134.8|INDEL-2253-C-CG|7
DPIPELPLR
>FUSION-ENST00000507248.1:153-ENST00000652379.1:25317|59
DLLSPGGR
>FUSION-ENST00000507248.1:153-ENST00000652379.1:25317|1198
GGERERER
>FUSION-ENST00000645490.1:32968-ENST00000518376.2:5028|207
SDLILLSFSKILLS
>FUSION-ENST00000492380.1:13274-ENST00000263556.3:22059|286
MDRKTLVLAGR
>ENST00000551359.5|SNV-9953-T-G|7
ENCSLCRCGR
>FUSION-ENST00000507248.1:153-ENST00000652379.1:25317|1538
HLTCRGDLELLGSRDPPASASR
>FUSION-ENST00000645490.1:32968-ENST00000518376.2:5028|1730
SEIWWVRK
>FUSION-ENST00000645490.1:32968-ENST00000518376.2:5028|954
HRDAETIIKGAFVYSQR
>ENST00000519157.1|MNV-35682-AC-A|15
ASTRNWAR
>FUSION-ENST00000645490.1:32968-ENST00000518376.2:5028|658
MDKLPPFYLLITLWVISVK
>FUSION-ENST00000645490.1:32968-ENST00000518376.2:5028|1359
MAPHLPCR
>FUSION-ENST00000507248.1:153-ENST00000652379.1:25317|1391
GEARRGTAHR
>FUSION-ENST00000645490.1:1609-ENST00000518376.2:5028|20
AHCISSFYCFRLRPTCQAWAGRGK
>FUSION-ENST00000507248.1:153-ENST00000652379.1:25317|738
MPIIPAARKAEAGESLEPGK
>FUSION-ENST00000219084.10:208065-ENST00000569528.4:37963|2
RQNGMGIIESAPQEHTNNENI
>ENST00000525135.5|INDEL-91281-C-CG|9
HTLDHLHGVSNRSQPALHRGESVNR
>FUSION-ENST00000492220.1:1829-ENST00000271732.8:48406|26
CETWNPFK
>ENST00000260665.12|SNV-50650-A-C|6
YVGLVRVLAKHGTLQDAINILK
>FUSION-ENST00000645490.1:32968-ENST00000518376.2:5028|831
SYQAISLFTHEEIK
>ENST00000461249.1|SNV-10001-A-C|6
MSNMLYACSILYKTKLPFIVVLNK
>FUSION-ENST00000469298.5:7992-ENST00000656261.1:240337|155
RGVTQHPAYTK
>FUSION-ENST00000507248.1:153-ENST00000652379.1:25317|1470
SPRMPSFPSVCLQLPQA
>FUSION-ENST00000645490.1:32968-ENST00000518376.2:5028|210
NDLTEGKSDLILLSFSKILLS
>FUSION-ENST00000492380.1:13274-ENST00000263556.3:22059|90
GEWGYKYR
>ENST00000331664.6|INDEL-3121-G-GG|20
QAPEGHR
>ENST00000472639.1|INDEL-151228-G-GC|6
VWRKLSEITGPNLAR
>FUSION-ENST00000492380.1:13274-ENST00000263556.3:22059|183
MLIIFLIFLYYLSQFSMIIAVNTY
>ENST00000480706.1|SNV-53152-T-G|1
SWSPFLMTQPMPTSLPGQVEAWSSS
>FUSION-ENST00000507248.1:153-ENST00000652379.1:25317|767
IRWVGDLGCVPPGALVD
>FUSION-ENST00000645490.1:32968-ENST00000518376.2:5028|704
EVSWNQVSVVLVHFWSK
>FUSION-ENST00000645490.1:32968-ENST00000518376.2:5028|1713
MPGTEWVLNK
>ENST00000373293.5|SNV-8613-T-C|6
THRLMALPSR
>ENST00000329468.5|SNV-3479-C-T|2
SIVGGPCVPAFQQCILQHTWIER
>FUSION-ENST00000507248.1:153-ENST00000652379.1:25317|519
CPLATCRWRGWASGCAR
>FUSION-ENST00000469298.5:7992-ENST00000656261.1:240337|198
NLTQLSAQELTVTK
>FUSION-ENST00000469298.5:7992-ENST00000656261.1:240337|479
TVLENPALWNKFK
>FUSION-ENST00000645490.1:32968-ENST00000518376.2:5028|258
EITGTQRGQEVLRK
>ENST00000231498.8|SNV-79111-C-A|2
RFTNLCLDAVCG
>ENST00000368865.9|SNV-6027-G-A|4
VYTLSVSRDR
>FUSION-ENST00000507248.1:153-ENST00000652379.1:25317|1528
TRVGTVR
>FUSION-ENST00000492220.1:1829-ENST00000271732.8:48406|80
RKISFHFLIYFLFL
>FUSION-ENST00000507248.1:153-ENST00000652379.1:25317|530
MLPAPALETRAGPLR
>FUSION-ENST00000469298.5:7992-ENST00000656261.1:240337|57
MPSALFVLLR
>FUSION-ENST00000645490.1:32968-ENST00000518376.2:5028|1243
MSLSKKQSPR
>ENST00000471698.6|SNV-2624-C-T|5
MLLCPWTFREAFDFDMAVK
>FUSION-ENST00000517458.1:2214-ENST00000645438.1:17098|6
LLMQCPR
>FUSION-ENST00000469298.5:7992-ENST00000656261.1:240337|433
PPWREVSQASLK
>ENST00000331664.6|INDEL-3121-G-GG|19
QAPEGHRLAPLRPSIWTK
>FUSION-ENST00000469298.5:7992-ENST00000656261.1:240337|317
MIREAQKGQR
>FUSION-ENST00000492380.1:13274-ENST00000263556.3:22059|510
SLHTHSLASTYTVR
>FUSION-ENST00000645490.1:32968-ENST00000518376.2:5028|666
MVSSPIVTFFT
>FUSION-ENST00000507248.1:153-ENST00000652379.1:25317|442
LVSKIKPCMSEYARPVQ
>ENST00000330597.5|SNV-1431-G-A|3
VQASWQK
>FUSION-ENST00000507248.1:153-ENST00000652379.1:25317|1194
SATMQYLGPFFFSSSSFLSFFLD
>ENST00000618777.4|INDEL-52495-G-GC|5
ELVAGPHLCQINTNGCQIDLGER
>ENST00000336199.9|SNV-155411-G-A|2
YFLLKTNGSFIGYK
>ENST00000655235.1|SNV-235-A-G|12
IHKQNAILQIYLRK
>ENST00000342992.10|SNV-265685-T-A|4
FDEVSADFVVISWEPPAYTGGCQK
>ENST00000434945.6|MNV-7239-TAGT-T|3
VELFIFLFLLGETPFKVVKSLSPK
>FUSION-ENST00000469298.5:7992-ENST00000656261.1:240337|380
GGKPTVSIRQRAAAQIR
>FUSION-ENST00000645490.1:32968-ENST00000518376.2:5028|129
LNKWLFLLK
>FUSION-ENST00000492380.1:13274-ENST00000263556.3:22059|42
MELKIGLK
>FUSION-ENST00000645490.1:32968-ENST00000518376.2:5028|1644
HNSKINNSHGVSS
>FUSION-ENST00000408388.1:47-ENST00000377970.6:2814|77
MSYILEQPPATMPLNVSFTNR
>FUSION-ENST00000507248.1:153-ENST00000652379.1:25317|241
LIEPSSSWFPPK
>FUSION-ENST00000645490.1:32968-ENST00000518376.2:5028|533
GSSDSCASASQVTGTTGMR
>FUSION-ENST00000645490.1:32968-ENST00000518376.2:5028|567
MSHHAQPGIPLRDR
>FUSION-ENST00000469298.5:7992-ENST00000656261.1:240337|384
GGKPTVSIR
>ENST00000354924.2|SNV-8-G-A|2
MAKENHSLAAEFILIGFTNYPELK
>ENST00000445597.6|SNV-127487-T-G|4
LLETFFKFVMLVDYR
>FUSION-ENST00000645490.1:32968-ENST00000518376.2:5028|1560
GLGCGRKGIPGR
>FUSION-ENST00000507248.1:153-ENST00000652379.1:25317|985
LALSPRLECDGVISAHCNRHLPGFK
>FUSION-ENST00000507248.1:153-ENST00000652379.1:25317|1467
MKKMIWAGHASSR
>FUSION-ENST00000645490.1:32968-ENST00000518376.2:5028|757
ETCSVTQTGVQWCNYGSLQPLPPR
>FUSION-ENST00000469298.5:7992-ENST00000656261.1:240337|63
KLFSHCLFL
>ENST00000471698.6|SNV-2624-C-T|1
EAFDFDMAVKAPPMEDCPVPPVRR
>FUSION-ENST00000492380.1:13274-ENST00000263556.3:22059|177
MAVHCKTVIVKR
>FUSION-ENST00000492380.1:13274-ENST00000263556.3:22059|294
TMRTEITEEAFQRMDR
>FUSION-ENST00000507248.1:153-ENST00000652379.1:25317|533
YIFRSESAFWAAGLLLTRCPLATCR
>FUSION-ENST00000645490.1:32968-ENST00000518376.2:5028|264
MTGQQVQ
>ENST00000382496.10|SNV-409514-C-A|3
KCKSLEESLSMTQWEQSISACPTR
>FUSION-ENST00000469298.5:7992-ENST00000656261.1:240337|372
EGLDGLAFVLCFTYFLVLFKVVVIR
>FUSION-ENST00000469298.5:7992-ENST00000656261.1:240337|213
MEIVKLLVQGRR
>FUSION-ENST00000507248.1:153-ENST00000652379.1:25317|599
CLCYTNK
>FUSION-ENST00000507248.1:153-ENST00000652379.1:25317|1310
VPVILLR
>FUSION-ENST00000645490.1:32968-ENST00000518376.2:5028|1272
RALWGPFHKGTYPTPGSSTIMTY
>FUSION-ENST00000645490.1:32968-ENST00000518376.2:5028|211
NDLTEGKSDLILLSFSK
>FUSION-ENST00000645490.1:32968-ENST00000518376.2:5028|475
MQIFVCFPK
>ENST00000324803.6|INDEL-3467-T-TCA|2
AHVECPPAHTCQR
>ENST00000519289.1|SNV-146290-G-A|5
RAGLNKFIQNLVR
>FUSION-ENST00000372921.10:13274-ENST00000263556.3:22059|2
MSYPGYPPTGYPPFPGYPVCDPVK
>FUSION-ENST00000507248.1:153-ENST00000652379.1:25317|768
MIRWVGDLGCVPPGALVD
>FUSION-ENST00000507248.1:153-ENST00000652379.1:25317|221
MPTLIRPQKR
>FUSION-ENST00000645490.1:32968-ENST00000518376.2:5028|1018
MLKPDLQCDSVR
>ENST00000367797.9|SNV-65994-T-A|1
NIRISPTRAYNRPTLR
>FUSION-ENST00000469298.5:7992-ENST00000656261.1:240337|175
MVAYACNPSNLGGRGGWIT
>FUSION-ENST00000645490.1:32968-ENST00000518376.2:5028|109
GGREMLQIDKPMGLK
>FUSION-ENST00000469298.5:7992-ENST00000656261.1:240337|400
LLGKNFIK
>FUSION-ENST00000645490.1:32968-ENST00000518376.2:5028|1382
GWGDHPPSI
>FUSION-ENST00000469298.5:7992-ENST00000656261.1:240337|221
MQLKLCIHTFPI
>FUSION-ENST00000645490.1:32968-ENST00000518376.2:5028|112
AERMGGR
>ENST00000331664.6|INDEL-3121-G-GG|23
GGTWSQAEKATSLYRQAPEGHR
>FUSION-ENST00000569418.5:35892-ENST00000564336.1:59898|15
SKNTWYIDEGARGR
>FUSION-ENST00000507248.1:153-ENST00000652379.1:25317|1016
RYDPLNNIFANQKVFQ
>FUSION-ENST00000507248.1:153-ENST00000652379.1:25317|265
VPSGPLLVSRTGAAG
>FUSION-ENST00000507248.1:153-ENST00000652379.1:25317|1420
LPVISLTDLETASRSVTPAVVPS
>ENST00000301031.8|MNV-11545-TCAC-T|3
KKVVVPQIIMR
>FUSION-ENST00000645490.1:32968-ENST00000518376.2:5028|1523
KYKTGAQGQNYLD
>ENST00000649554.1|SNV-30348-C-G|12
MGSDSDEENVAGR
>FUSION-ENST00000507248.1:153-ENST00000652379.1:25317|686
LTAPSASQVQAILLPQPPD
>FUSION-ENST00000507248.1:153-ENST00000652379.1:25317|66
FLPFFNLIF
>FUSION-ENST00000469298.5:7992-ENST00000656261.1:240337|486
MDLIYLCDTKK
>ENST00000376636.7|SNV-32063-G-T|5
LVTQIIKNLQVKISIIHIR
>FUSION-ENST00000492220.1:1829-ENST00000271732.8:48406|76
AASHFVAR
>FUSION-ENST00000507248.1:153-ENST00000652379.1:25317|130
EGPVPWK
>FUSION-ENST00000507248.1:153-ENST00000652379.1:25317|5
MIIIIVGVISR
>FUSION-ENST00000507248.1:153-ENST00000652379.1:25317|703
DGVSEARPPWLPRQPRETDPGWAR
>ENST00000400588.5|SNV-44493-A-C|1
KPSIGSVTSGKKVDYVQVDLEK
>FUSION-ENST00000507248.1:153-ENST00000652379.1:25317|499
APGAPCVAAMVAFLGTGVRVARR
>ENST00000463991.5|SNV-155411-G-A|2
ILPFEDKWLIHR
>FUSION-ENST00000645490.1:32968-ENST00000518376.2:5028|1191
PNNYLWSNWISLWRSLK
>ENST00000268130.12|INDEL-46870-G-GA|3
ASVCCVSRPSMFPAPR
>FUSION-ENST00000469298.5:7992-ENST00000656261.1:240337|98
SMSTQCLAPTYQR
>FUSION-ENST00000507248.1:153-ENST00000652379.1:25317|866
MFYRPFLSGK
>FUSION-ENST00000507248.1:153-ENST00000652379.1:25317|330
DGDRGLQLFPMNEEFPVSAGHK
>FUSION-ENST00000645490.1:32968-ENST00000518376.2:5028|1378
MGGETLKPVPAGGLLF
>FUSION-ENST00000645490.1:1609-ENST00000518376.2:5028|23
LALAKAHCISSFYCFR
>FUSION-ENST00000645490.1:32968-ENST00000518376.2:5028|895
ERSGLTEDLWR
>FUSION-ENST00000645490.1:32968-ENST00000518376.2:5028|915
DREHIDPQRWVWPICVHSK
>FUSION-ENST00000645490.1:32968-ENST00000518376.2:5028|1446
VTNHLLWASSYKISLSVLWLTFPK
>FUSION-ENST00000645490.1:32968-ENST00000518376.2:5028|262
EITGTQR
>FUSION-ENST00000507248.1:153-ENST00000652379.1:25317|1071
MSLWKDARDSAK
>FUSION-ENST00000507248.1:153-ENST00000652379.1:25317|280
AGALAGR
>FUSION-ENST00000492380.1:13274-ENST00000263556.3:22059|167
LCLCSFT
>ENST00000551359.5|SNV-9953-T-G|3
CGRETVRASSTLLFTLSYPDDK
>FUSION-ENST00000507248.1:153-ENST00000652379.1:25317|1031
MESCSVPQAGVQWR
>ENST00000621510.1|INDEL-211378-C-CC|3
LIPQTLWGPATSQAQRTLLQQHLCK
>ENST00000367187.7|SNV-54450-G-A|4
VIFKCGDDLRQDMLTLQMIHIMSK
>FUSION-ENST00000645490.1:32968-ENST00000518376.2:5028|622
RWCPGITKTYWPDK
>FUSION-ENST00000507248.1:153-ENST00000652379.1:25317|306
GIGDCNYSP
>ENST00000342907.3|SNV-50737-C-G|3
MNQAPTVGFEQDVGR
>FUSION-ENST00000645490.1:32968-ENST00000518376.2:5028|1619
DLGSLRPPPPEFK
>FUSION-ENST00000507248.1:153-ENST00000652379.1:25317|163
ASVALGRSKGSR
>ENST00000524997.1|SNV-7107-C-G|1
YCPPRPWATPHSVLR
>FUSION-ENST00000507248.1:153-ENST00000652379.1:25317|753
SGVGDKPDQHGEIPSQLKIQN
>FUSION-ENST00000645490.1:32968-ENST00000518376.2:5028|1211
MYLILWAGYM
>ENST00000265104.4|SNV-236210-T-G|5
LADDMLEKLPPDYVPFEGK
>FUSION-ENST00000645490.1:32968-ENST00000518376.2:5028|1341
AVPSFLLLGVLPLLTK
>FUSION-ENST00000578649.1:1561-ENST00000430157.6:3173|48
GEVKVEASWGWVGR
>FUSION-ENST00000492380.1:13274-ENST00000263556.3:22059|74
LQQAVIVPLYSSLGDR
>FUSION-ENST00000507248.1:153-ENST00000652379.1:25317|913
MTDGVSYQCSFVNRVR
>FUSION-ENST00000645490.1:32968-ENST00000518376.2:5028|48
KPGLTLSHLAVIYK
>FUSION-ENST00000469298.5:7992-ENST00000656261.1:240337|316
IREAQKGQR
>FUSION-ENST00000492380.1:13274-ENST00000263556.3:22059|61
MRGFLWHLERTFYCNS
>ENST00000260810.10|SNV-4545-G-T|1
AEHPVYNMVMSDLTISCTSLEKEKR
>FUSION-ENST00000469298.5:7992-ENST00000656261.1:240337|78
MYSEVFPLCVCGC
>FUSION-ENST00000645490.1:32968-ENST00000518376.2:5028|1610
LFVLFVCVFV
>ENST00000463692.1|SNV-39461-C-A|1
VANTPALSGSTK
>ENST00000342992.10|SNV-265685-T-A|1
SNYIVEKRDTTTTTWHMVSATVAR
>FUSION-ENST00000507248.1:153-ENST00000652379.1:25317|1368
PSVALGFSPFGSFDRRNPTQR
>FUSION-ENST00000492380.1:13274-ENST00000263556.3:22059|435
MSFHLCHL
>FUSION-ENST00000507248.1:153-ENST00000652379.1:25317|1493
EINTKTESTV
>FUSION-ENST00000507248.1:153-ENST00000652379.1:25317|468
MDENHERR
>FUSION-ENST00000507248.1:153-ENST00000652379.1:25317|721
GGQTNRASMVKPRLYSQYTTLAGR
>FUSION-ENST00000507248.1:153-ENST00000652379.1:25317|1235
ALPLPRK
>FUSION-ENST00000645490.1:32968-ENST00000518376.2:5028|1787
SWRDGIVDPAPGSR
>ENST00000380110.8|INDEL-124874-A-AA|2
VSRTASSAGTAF
>ENST00000652648.1|SNV-9437-A-T|4
GRHGPPPPPSSRGPPR
>ENST00000399537.8|SNV-37044-C-G|2
APRGPAGAAAQQAAK
>FUSION-ENST00000492220.1:1829-ENST00000271732.8:48406|82
LYHSWRK
>FUSION-ENST00000507248.1:153-ENST00000652379.1:25317|1540
RHLTCRGDLELLGSR
>FUSION-ENST00000645490.1:32968-ENST00000518376.2:5028|1146
ANELTGARRTLTG
>FUSION-ENST00000507248.1:153-ENST00000652379.1:25317|982
LECDGVISAHCNRHLPGFK
>FUSION-ENST00000645490.1:32968-ENST00000518376.2:5028|1329
MQNVYQLPR
>FUSION-ENST00000507248.1:153-ENST00000652379.1:25317|858
TRLLLSVLLHK
>ENST00000341594.9|SNV-207192-C-T|1
LSSIVGLEEEAQSFAQFVTTGESA
>FUSION-ENST00000507248.1:153-ENST00000652379.1:25317|1043
NPRSGFGFLARRPKPAENFPAQDPV
>FUSION-ENST00000469298.5:7992-ENST00000656261.1:240337|192
QMKTTTECVEEFS
>FUSION-ENST00000507248.1:153-ENST00000652379.1:25317|1083
DGDFHPQGPH
>FUSION-ENST00000645490.1:32968-ENST00000518376.2:5028|1403
MKEGSPEAVE
>FUSION-ENST00000492380.1:13274-ENST00000263556.3:22059|184
SKFLHYII
>FUSION-ENST00000492380.1:13274-ENST00000263556.3:22059|280
TLVLAGRSGSCLRSQHLGRPR
>FUSION-ENST00000645490.1:32968-ENST00000518376.2:5028|314
INFSLWKK
>FUSION-ENST00000492380.1:13274-ENST00000263556.3:22059|457
ITIPVGAR
>ENST00000367187.7|SNV-54450-G-A|3
CGDDLRQDMLTLQMIHIMSK
>FUSION-ENST00000469298.5:7992-ENST00000656261.1:240337|23
GFVLDLKLSLNIISV
>FUSION-ENST00000645490.1:32968-ENST00000518376.2:5028|902
LLRSLFSQPPSVPLLSIFLVQIA
>FUSION-ENST00000645490.1:32968-ENST00000518376.2:5028|1443
KTMIFVFFFFFFFFCDR
>ENST00000530617.5|SNV-118852-C-A|6
SVYTRSVIEPLPVTPTRDVAK
>ENST00000418703.6|SNV-30307-G-A|1
ALLNLNNGRNDTIPVLLDIAER
>FUSION-ENST00000507248.1:153-ENST00000652379.1:25317|544
ALRVWLRWWR
>FUSION-ENST00000507248.1:153-ENST00000652379.1:25317|485
SCLSRLPGPAGLLFSR
>ENST00000485922.2|SNV-7847-G-T|1
LATLAMSPFKVLWALMPTLLSR
>FUSION-ENST00000645490.1:1609-ENST00000518376.2:5028|24
SQETGQLLFSLSPALRLALAK
>FUSION-ENST00000645490.1:32968-ENST00000518376.2:5028|1436
VKLGILLG
>FUSION-ENST00000492220.1:1829-ENST00000271732.8:48406|85
YYAILRLYHSWR
>FUSION-ENST00000469298.5:7992-ENST00000656261.1:240337|21
MIIFLFLFLFIW
>FUSION-ENST00000645490.1:32968-ENST00000518376.2:5028|1507
SLLHSGLLFPNSK
>FUSION-ENST00000492380.1:13274-ENST00000263556.3:22059|416
MYQNSLS
>FUSION-ENST00000645490.1:32968-ENST00000518376.2:5028|685
RQEWMALRK
>FUSION-ENST00000507248.1:153-ENST00000652379.1:25317|1261
EKALYCYWAR
>FUSION-ENST00000645490.1:1609-ENST00000518376.2:5028|1
EELLEEKVVQR
>FUSION-ENST00000645490.1:32968-ENST00000518376.2:5028|1642
MFVSPGSHHIGGDR
>FUSION-ENST00000507248.1:153-ENST00000652379.1:25317|12
GFGVLSCCPRWSRTPVLK
>ENST00000472290.1|SNV-4388-C-T|8
MDCCMNNTAVFLPVLVGFNPVSMVR
>FUSION-ENST00000645490.1:32968-ENST00000518376.2:5028|901
SLFSQPPSVPLLSIFLVQIA
>FUSION-ENST00000645490.1:32968-ENST00000518376.2:5028|1042
EVISKLSVGK
>FUSION-ENST00000645490.1:32968-ENST00000518376.2:5028|1043
EQVWCSGFREVISKLSVGK
>ENST00000302538.9|SNV-173698-T-C|4
GFKQPANLYCTLEVDSFGYFVSKAK
>FUSION-ENST00000645490.1:32968-ENST00000518376.2:5028|108
GGREMLQIDKPMGLKASDTEENGWR
>FUSION-ENST00000645490.1:32968-ENST00000518376.2:5028|403
RMIASWEKK
>FUSION-ENST00000507248.1:153-ENST00000652379.1:25317|1302
IRLPGPPKVLETTGLSR
>FUSION-ENST00000645490.1:32968-ENST00000518376.2:5028|1530
QLHPPNSDPSVTSHTPLRR
>ENST00000648295.1|SNV-53273-C-T|2
MNPQLYLRF
>ENST00000481244.5|SNV-132237-C-G|5
SCWLVCQPSCSHMWIAR
>FUSION-ENST00000507248.1:153-ENST00000652379.1:25317|914
TDGVSYQCSFVNR
>ENST00000655235.1|SNV-235-A-G|5
QNAILQIYLRKVLAVFGGHPEQAR
>FUSION-ENST00000667305.1:209-ENST00000377970.6:2814|26
MLAVPVTCGDTARSALHSLPR
>FUSION-ENST00000645490.1:32968-ENST00000518376.2:5028|46
TYNHMHTTLHTC
>FUSION-ENST00000645490.1:32968-ENST00000518376.2:5028|220
IRFAAGCGGSCL
>FUSION-ENST00000507248.1:153-ENST00000652379.1:25317|1141
SHFPGGSLGRWHSPLTR
>FUSION-ENST00000492380.1:13274-ENST00000263556.3:22059|43
MISILLT
>FUSION-ENST00000507248.1:153-ENST00000652379.1:25317|324
NEEFPVSAGHKLALIK
>FUSION-ENST00000372921.10:13274-ENST00000263556.3:22059|1
SYPGYPPTGYPPFPGYPVCDPVK
>FUSION-ENST00000507248.1:153-ENST00000652379.1:25317|597
CLCYTNKYTSLYKEGIVDK
>FUSION-ENST00000469298.5:7992-ENST00000656261.1:240337|137
GLDCTTALQPG
>FUSION-ENST00000645490.1:32968-ENST00000518376.2:5028|194
GPQSAKMQVCVGCR
>FUSION-ENST00000645490.1:32968-ENST00000518376.2:5028|632
VGTTAALCSR
>FUSION-ENST00000645490.1:32968-ENST00000518376.2:5028|1196
IIILISQMRKQR
>FUSION-ENST00000507248.1:153-ENST00000652379.1:25317|141
KGVGFRSPNPEWR
>FUSION-ENST00000492220.1:1829-ENST00000271732.8:48406|67
GSNKYGLVSESA
>ENST00000368865.9|SNV-6027-G-A|1
DRLIVGTAGRR
>FUSION-ENST00000507248.1:153-ENST00000652379.1:25317|1009
IELHCCNKSPQR
>FUSION-ENST00000507248.1:153-ENST00000652379.1:25317|1239
MSVSFSVSLSDTPVPGRALPLPR
>FUSION-ENST00000507248.1:153-ENST00000652379.1:25317|766
MGGGLRLRPPR
>ENST00000648869.1|SNV-3455-T-G|2
ENASAGGERLLLGNK
>FUSION-ENST00000507248.1:153-ENST00000652379.1:25317|309
RGRPTALAER
>ENST00000466392.1|SNV-46735-G-T|8
VQLVQHAIQGSIDCWTSSVWAVSV
>FUSION-ENST00000507248.1:153-ENST00000652379.1:25317|1097
FTILHHDILFSRNP
>FUSION-ENST00000492380.1:13274-ENST00000263556.3:22059|592
IVFAVAR
>FUSION-ENST00000645490.1:32968-ENST00000518376.2:5028|1513
AGWENAFPK
>FUSION-ENST00000645490.1:32968-ENST00000518376.2:5028|431
SINVDGSISR
>FUSION-ENST00000507248.1:153-ENST00000652379.1:25317|1514
MGFLHLGQAGLQLPTVGES
>FUSION-ENST00000569418.5:35892-ENST00000564336.1:59898|7
GRGGRLSAGSCCQK
>ENST00000260970.8|SNV-19903-C-T|3
VVFELFSDVCPKTCENFCCLCTGEK
>FUSION-ENST00000645490.1:32968-ENST00000518376.2:5028|1624
ESHSVTQAGVQR
>FUSION-ENST00000469298.5:7992-ENST00000656261.1:240337|374
MEGLDGLAFVLCFTYFLVLFK
>FUSION-ENST00000507248.1:153-ENST00000652379.1:25317|68
MPGRFLPFFNLIF
>FUSION-ENST00000645490.1:1609-ENST00000518376.2:5028|28
GVLFRKR
>FUSION-ENST00000645490.1:32968-ENST00000518376.2:5028|1069
MIIVSALY
>FUSION-ENST00000645490.1:32968-ENST00000518376.2:5028|512
LGLFTPSSFSISSWQPLISFR
>FUSION-ENST00000645490.1:32968-ENST00000518376.2:5028|406
MRMIASWEK
>FUSION-ENST00000645490.1:32968-ENST00000518376.2:5028|185
MVIFLPFTFCVTMNKSYYLDFCK
>FUSION-ENST00000492380.1:13274-ENST00000263556.3:22059|273
RPDHLRSGVRDQPGQHDETLSLLK
>FUSION-ENST00000645490.1:32968-ENST00000518376.2:5028|824
MFVAGMTCGHR
>FUSION-ENST00000645490.1:32968-ENST00000518376.2:5028|203
GAGDTVCTEQPPRVE
>FUSION-ENST00000469298.5:7992-ENST00000656261.1:240337|386
SYFCDFK
>FUSION-ENST00000507248.1:153-ENST00000652379.1:25317|498
MVAFLGTGVR
>FUSION-ENST00000492380.1:13274-ENST00000263556.3:22059|11
PDSFEKRNILHK
>FUSION-ENST00000507248.1:153-ENST00000652379.1:25317|495
VAFLGTGVRVAR
>FUSION-ENST00000645490.1:32968-ENST00000518376.2:5028|1441
MIFVFFFFFFFFCDR
>ENST00000375040.8|INDEL-3744-A-AA|4
APGVAAESSGWGSNGGAK
>FUSION-ENST00000645490.1:32968-ENST00000518376.2:5028|667
KDKNGWL
>FUSION-ENST00000645490.1:32968-ENST00000518376.2:5028|1232
MCLPCFPFSFFFEMESHSVAQAR
>ENST00000295082.3|SNV-1032-C-T|3
CQKCVWKFLEKPESSCLAR
>FUSION-ENST00000645490.1:32968-ENST00000518376.2:5028|1511
AGWENAFPKSSSSIKK
>FUSION-ENST00000645490.1:32968-ENST00000518376.2:5028|733
MACSGDHRILQWEDQIINHK
>FUSION-ENST00000469298.5:7992-ENST00000656261.1:240337|499
VMLRHKLTNAEA
>FUSION-ENST00000645490.1:32968-ENST00000518376.2:5028|116
VACLPTACIYFLGWEAVWTAMGK
>FUSION-ENST00000507248.1:153-ENST00000652379.1:25317|553
GRAWPAFGPSCVPVVGGAGR
>FUSION-ENST00000645490.1:32968-ENST00000518376.2:5028|747
HGVSPRRPGWS
>FUSION-ENST00000645490.1:32968-ENST00000518376.2:5028|1539
MPSPRAAVR
>FUSION-ENST00000507248.1:153-ENST00000652379.1:25317|1063
LTCPTEVKWIPLHWPEASEVHHR
>ENST00000544626.2|INDEL-11037-G-GC|5
AGRSEASPAPRSR
>FUSION-ENST00000469298.5:7992-ENST00000656261.1:240337|485
DLIYLCDTKK
>FUSION-ENST00000645490.1:32968-ENST00000518376.2:5028|1370
GSPWITHSTKVYSQHSSPRDPDR
>FUSION-ENST00000469298.5:7992-ENST00000656261.1:240337|74
MSRTEFPRFSSR
>FUSION-ENST00000507248.1:153-ENST00000652379.1:25317|829
QAGRQAGR
>FUSION-ENST00000645490.1:32968-ENST00000518376.2:5028|1041
EVISKLSVGKSR
>FUSION-ENST00000507248.1:153-ENST00000652379.1:25317|1311
RERENETPPP
>ENST00000372088.8|SNV-184900-C-T|3
STDHTQGK
>FUSION-ENST00000507248.1:153-ENST00000652379.1:25317|1496
GTALMLPSDPPAK
>FUSION-ENST00000507248.1:153-ENST00000652379.1:25317|400
AASGKPK
>FUSION-ENST00000492380.1:13274-ENST00000263556.3:22059|627
MMSVMSYLPGKER
>FUSION-ENST00000645490.1:32968-ENST00000518376.2:5028|654
LSLMVLLLGSPGVFHVA
>ENST00000503848.5|SNV-126019-C-G|5
MTVLFAHRSGWHSGQQTDLRR
>FUSION-ENST00000507248.1:153-ENST00000652379.1:25317|1234
LSLFLSVSHCLSLSLSR
>FUSION-ENST00000469298.5:7992-ENST00000656261.1:240337|223
CTLYWIL
>ENST00000264433.11|SNV-99979-G-T|2
SPFKPGFQENVCCPQNRLSEGDEG
>FUSION-ENST00000492380.1:13274-ENST00000263556.3:22059|230
PPRLANFCIFSRDR
>FUSION-ENST00000507248.1:153-ENST00000652379.1:25317|1045
YVQTLLSISTTTHGPLWNHWLFEK
>FUSION-ENST00000645490.1:32968-ENST00000518376.2:5028|477
IFGSHRKLER
>ENST00000581524.5|INDEL-229189-A-AA|4
FLPDFDRWHMRK
>ENST00000355151.9|INDEL-321-T-TG|11
LQQGLAGQPLR
>FUSION-ENST00000645490.1:32968-ENST00000518376.2:5028|604
NVWDGLGHR
>FUSION-ENST00000645490.1:32968-ENST00000518376.2:5028|342
FLEERALELK
>FUSION-ENST00000645490.1:32968-ENST00000518376.2:5028|892
FLNCVLSTNNCF
>FUSION-ENST00000469298.5:7992-ENST00000656261.1:240337|383
MGGKPTVSIRQR
>ENST00000263181.7|SNV-72667-G-T|2
DILQRLYPSSFSTK
>FUSION-ENST00000645490.1:32968-ENST00000518376.2:5028|836
MLPVSSHLILKK
>FUSION-ENST00000645490.1:32968-ENST00000518376.2:5028|202
MAVEGKWK
>FUSION-ENST00000645490.1:32968-ENST00000518376.2:5028|388
MELSRESGIRQR
>FUSION-ENST00000645490.1:32968-ENST00000518376.2:5028|594
MRSNSINSRDS
>FUSION-ENST00000492380.1:13274-ENST00000263556.3:22059|562
LAGRGGAR
>FUSION-ENST00000492380.1:13274-ENST00000263556.3:22059|297
MTMRTEITEEAFQR
>FUSION-ENST00000492380.1:13274-ENST00000263556.3:22059|263
MPAIPAPWEAEAAR
>FUSION-ENST00000507248.1:153-ENST00000652379.1:25317|1307
MTAGSYSYFQ
>FUSION-ENST00000645490.1:32968-ENST00000518376.2:5028|896
MERSGLTEDLWR
>FUSION-ENST00000507248.1:153-ENST00000652379.1:25317|35
GLFSNFYDYYYCRRHLTCR
>ENST00000612828.4|INDEL-52495-G-GC|2
RDGAGGWTPLVSNKYQWLPN
>FUSION-ENST00000492380.1:13274-ENST00000263556.3:22059|233
MPPRLANFCIFSR
>FUSION-ENST00000507248.1:153-ENST00000652379.1:25317|15
MGFGVLSCCPRWSR
>FUSION-ENST00000507248.1:153-ENST00000652379.1:25317|1032
NIASWAEGLP
>FUSION-ENST00000507248.1:153-ENST00000652379.1:25317|247
SVAVLTCKSVVRPGYRGER
>FUSION-ENST00000645490.1:32968-ENST00000518376.2:5028|187
MVIFLPFTFCVTMNK
>FUSION-ENST00000645490.1:32968-ENST00000518376.2:5028|338
MMFQIWGFFK
>FUSION-ENST00000645490.1:32968-ENST00000518376.2:5028|1788
HRSWRDGIVDPAPGSR
>FUSION-ENST00000507248.1:153-ENST00000652379.1:25317|804
GFTVLPRLGPR
>FUSION-ENST00000507248.1:153-ENST00000652379.1:25317|1476
VDWQPQHCKGCVGMEMSPR
>FUSION-ENST00000507248.1:153-ENST00000652379.1:25317|1098
MFTILHHDILFSRNP
>FUSION-ENST00000645490.1:32968-ENST00000518376.2:5028|558
EIANHLLPESIAGGTMIR
>FUSION-ENST00000645490.1:32968-ENST00000518376.2:5028|1786
SWRDGIVDPAPGSRAGAQPVAFK
>FUSION-ENST00000507248.1:153-ENST00000652379.1:25317|554
ACGPRGRAWPAFGPSCVPVVGGAGR
>FUSION-ENST00000645490.1:32968-ENST00000518376.2:5028|1036
MRHYAWLILVFLVEMEFHR
>ENST00000530152.5|SNV-19903-C-T|4
ELLLSLYR
>ENST00000377049.4|INDEL-242-G-GC|11
CPAPGGWPHRPRQRAYAGSGR
>ENST00000224756.12|SNV-184900-C-T|4
RQTSSTTAFQQPSQIHRSHPGK
>FUSION-ENST00000507248.1:153-ENST00000652379.1:25317|900
PKCCRVDLHAFDSVILNPPNL
>FUSION-ENST00000645490.1:32968-ENST00000518376.2:5028|1082
MQWHDLGSLQPPPPGFK
>FUSION-ENST00000645490.1:32968-ENST00000518376.2:5028|1289
YRSKHEQLLHMSTQK
>FUSION-ENST00000492380.1:13274-ENST00000263556.3:22059|131
IYREVLVHGCSLQDCNS
>FUSION-ENST00000507248.1:153-ENST00000652379.1:25317|922
MSSLQSLFKTYVS
>FUSION-ENST00000507248.1:153-ENST00000652379.1:25317|733
AEAGESLEPGKR
>FUSION-ENST00000507248.1:153-ENST00000652379.1:25317|273
RAGEVEHERTC
>ENST00000489152.5|INDEL-9326-T-TG|7
WPLPYGLAGPR
>ENST00000295082.3|SNV-1032-C-T|2
CVWKFLEKPESSCLAR
>FUSION-ENST00000507248.1:153-ENST00000652379.1:25317|425
VVAVPTMVTTGDGESGFDSGEGA
>FUSION-ENST00000556994.5:14831-ENST00000554253.1:3761|32
SLSNATIINEEYILYLKNNIEK
>ENST00000649554.1|SNV-30348-C-G|14
MGSDSGTMGSDSDEENVAGR
>FUSION-ENST00000507248.1:153-ENST00000652379.1:25317|1187
MPLSPPPPKMKAK
>FUSION-ENST00000507248.1:153-ENST00000652379.1:25317|933
SVKSLDR
>FUSION-ENST00000645490.1:32968-ENST00000518376.2:5028|961
MGVANLCSQ
>FUSION-ENST00000469298.5:7992-ENST00000656261.1:240337|62
LFSHCLFL
>FUSION-ENST00000492380.1:13274-ENST00000263556.3:22059|210
CISKRSEYLMK
>FUSION-ENST00000507248.1:153-ENST00000652379.1:25317|598
CLCYTNKYTSLYK
>FUSION-ENST00000645490.1:32968-ENST00000518376.2:5028|671
TRMDGFKK
>FUSION-ENST00000492380.1:13274-ENST00000263556.3:22059|114
PLYSSLGDRVR
>ENST00000378126.4|SNV-358-T-C|3
DREDLPEVNLQNGILFVNSRIDR
>ENST00000610569.1|SNV-2878-T-A|2
TQHFALNPRSGSLITAGR
>FUSION-ENST00000645490.1:32968-ENST00000518376.2:5028|1603
EREQGYEEGKIGK
>FUSION-ENST00000507248.1:153-ENST00000652379.1:25317|308
GRPTALAER
>FUSION-ENST00000645490.1:32968-ENST00000518376.2:5028|1581
EISERERAGL
>FUSION-ENST00000645490.1:32968-ENST00000518376.2:5028|552
AKCPGLS
>FUSION-ENST00000507248.1:153-ENST00000652379.1:25317|1337
ERQLQEENK
>FUSION-ENST00000645490.1:32968-ENST00000518376.2:5028|486
EQKPLLTHFRHDAK
>FUSION-ENST00000507248.1:153-ENST00000652379.1:25317|379
KLECSKQAR
>FUSION-ENST00000492380.1:13274-ENST00000263556.3:22059|557
AAHYAVFHFAFFFFH
>FUSION-ENST00000507248.1:153-ENST00000652379.1:25317|484
SCLSRLPGPAGLLFSRASERPDSR
>ENST00000261751.8|SNV-96615-G-A|5
LTWNSSRYESVNILR
>FUSION-ENST00000645490.1:32968-ENST00000518376.2:5028|1590
DLKDEEPALILPPEGRPRAK
>FUSION-ENST00000507248.1:153-ENST00000652379.1:25317|1073
MSLWKDAR
>FUSION-ENST00000645490.1:32968-ENST00000518376.2:5028|1795
EEERTAASQPGGNSSRLGR
>FUSION-ENST00000645490.1:32968-ENST00000518376.2:5028|1731
SEIWWVR
>FUSION-ENST00000507248.1:153-ENST00000652379.1:25317|683
MLVRLVSHSQPQVVR
>ENST00000460376.5|INDEL-66390-C-CC|3
GTSMAFQPWLKPWGYPPAMAAK
>FUSION-ENST00000507248.1:153-ENST00000652379.1:25317|1231
ISGGRGR
>ENST00000330597.5|SNV-1431-G-A|1
VQASWQKMVTAVASALSSRYH
>FUSION-ENST00000645490.1:32968-ENST00000518376.2:5028|467
MYPSSQYHTE
>ENST00000378660.5|SNV-218715-T-A|1
TWKYRCV
>ENST00000506572.5|SNV-10205-C-G|1
NVVMVNQGLRK
>FUSION-ENST00000645490.1:32968-ENST00000518376.2:5028|173
KMSFKLLFTNVSILK
>ENST00000039989.9|INDEL-91281-C-CG|3
GITKSRQRPISTTVA
>ENST00000618777.4|INDEL-52495-G-GC|1
AAKLTLEREWR
>FUSION-ENST00000507248.1:153-ENST00000652379.1:25317|1
VEVISNF
>FUSION-ENST00000492380.1:13274-ENST00000263556.3:22059|148
MCREQWLTPIIPALWEAKVGGSPGQ
>ENST00000567822.1|SNV-50737-C-G|6
NQAPTVGFEQDVGRR
>FUSION-ENST00000645490.1:32968-ENST00000518376.2:5028|504
NIQKNQWNRNHY
>FUSION-ENST00000645490.1:32968-ENST00000518376.2:5028|705
CPARNPH
>FUSION-ENST00000645490.1:32968-ENST00000518376.2:5028|627
NHFLSFRLRCWEAH
>ENST00000568704.2|SNV-40289-C-A|2
SKNTWYIDEAFGG
>FUSION-ENST00000507248.1:153-ENST00000652379.1:25317|1201
GERGERGGER
>FUSION-ENST00000507248.1:153-ENST00000652379.1:25317|627
KSVVFMCVNERAYVVISVFFLPLLR
>ENST00000472119.2|SNV-64458-G-T|1
GTFLPAWFQSPWRTWTPTMQTKR
>ENST00000348476.7|SNV-67032-G-A|3
RPSNGNSGLMAK
>FUSION-ENST00000645490.1:32968-ENST00000518376.2:5028|834
LPVSSHLILKKSYQAISLFTHEEIK
>FUSION-ENST00000492380.1:13274-ENST00000263556.3:22059|174
RLEITQMSAIE
>FUSION-ENST00000492220.1:1829-ENST00000271732.8:48406|57
RIFCGAARWLPAILSR
>FUSION-ENST00000507248.1:153-ENST00000652379.1:25317|868
MEGESELNHQTQER
>FUSION-ENST00000645490.1:32968-ENST00000518376.2:5028|680
MIGYEECPYDLASAAWANAFTKK
>FUSION-ENST00000645490.1:32968-ENST00000518376.2:5028|355
HSPKSHTNEYVITIGVK
>FUSION-ENST00000645490.1:32968-ENST00000518376.2:5028|1149
SDFEFQVCAQVCKANELTGARR
>FUSION-ENST00000507248.1:153-ENST00000652379.1:25317|1418
MRCHVWLISYF
>FUSION-ENST00000507248.1:153-ENST00000652379.1:25317|377
LECSKQARAAWIPQLGIME
>FUSION-ENST00000667305.1:209-ENST00000377970.6:2814|21
SALHSLPRR
>FUSION-ENST00000507248.1:153-ENST00000652379.1:25317|529
LPAPALETRAGPLR
>FUSION-ENST00000507248.1:153-ENST00000652379.1:25317|46
LPTLVSNSCPQAIR
>FUSION-ENST00000645490.1:32968-ENST00000518376.2:5028|79
SFSGRQLRQSR
>FUSION-ENST00000507248.1:153-ENST00000652379.1:25317|505
RCSRVCPGVDQR
>FUSION-ENST00000645490.1:32968-ENST00000518376.2:5028|263
MEITGTQR
>FUSION-ENST00000507248.1:153-ENST00000652379.1:25317|604
LYGNRLLYDRCR
>FUSION-ENST00000507248.1:153-ENST00000652379.1:25317|515
WRGWASGCARGSGLPVTR
>FUSION-ENST00000645490.1:32968-ENST00000518376.2:5028|1175
LFISLFSKLNILCSLCFKLSS
>ENST00000648869.1|SNV-3455-T-G|3
ENASAGGER
>FUSION-ENST00000492380.1:13274-ENST00000263556.3:22059|260
PAIPAPWEAEAARSPEVR
>FUSION-ENST00000569891.5:35892-ENST00000564336.1:59898|7
LEAAVRR
>FUSION-ENST00000645490.1:32968-ENST00000518376.2:5028|353
SHTNEYVITIGVK
>FUSION-ENST00000645490.1:32968-ENST00000518376.2:5028|420
KIINILVYGYTIIFWM
>FUSION-ENST00000492380.1:13274-ENST00000263556.3:22059|33
KPWPGEVAYACNPSTLGGQGGWFT
>FUSION-ENST00000645490.1:1609-ENST00000518376.2:5028|8
DLDRLAAEGPKK
>FUSION-ENST00000645490.1:32968-ENST00000518376.2:5028|821
FVAGMTCGHR
>FUSION-ENST00000645490.1:32968-ENST00000518376.2:5028|1482
LARLVSNS
>FUSION-ENST00000507248.1:153-ENST00000652379.1:25317|1210
SQSCSCMLERQIKVR
>FUSION-ENST00000492380.1:13274-ENST00000263556.3:22059|522
MDELYGGEF
>FUSION-ENST00000645490.1:32968-ENST00000518376.2:5028|1280
SCRLPSSGCILSWQR
>ENST00000619230.1|SNV-42789-C-G|3
SESETSTMAGKK
>FUSION-ENST00000645490.1:32968-ENST00000518376.2:5028|872
TANNFSKSAVK
>FUSION-ENST00000469298.5:7992-ENST00000656261.1:240337|12
CCWIWFDSTLSRIFASKFIK
>FUSION-ENST00000645490.1:32968-ENST00000518376.2:5028|14
MLMFLFLGRDK
>ENST00000342992.10|SNV-265685-T-A|3
SNYIVEK
>FUSION-ENST00000507248.1:153-ENST00000652379.1:25317|438
MVPLVAR
>FUSION-ENST00000507248.1:153-ENST00000652379.1:25317|726
WLKPVIPSLWEAKAGGSR
>ENST00000380152.7|MNV-25215-GT-G|4
YQMLHYK
>ENST00000611405.5|INDEL-9012-A-AG|2
RQGGPGGPAKPTEGLPVPHGDWLV
>FUSION-ENST00000645490.1:32968-ENST00000518376.2:5028|756
FKQSSCLSLPNTWDYR
>ENST00000472072.5|SNV-42069-C-G|1
LAYTRHTWCPKNS
>FUSION-ENST00000507248.1:153-ENST00000652379.1:25317|246
SVVRPGYR
>FUSION-ENST00000507248.1:153-ENST00000652379.1:25317|1340
TVLAWAERGGPGTR
>FUSION-ENST00000507248.1:153-ENST00000652379.1:25317|542
VWLRWWRFWGQVSVSR
>ENST00000519157.1|MNV-35682-AC-A|12
RWWPSWSPAASNTAQR
>FUSION-ENST00000492380.1:13274-ENST00000263556.3:22059|241
MPPHPANFLDFL
>FUSION-ENST00000507248.1:153-ENST00000652379.1:25317|1137
WHSPLTRVGKR
>FUSION-ENST00000645490.1:32968-ENST00000518376.2:5028|1111
APLGKGTRIFFIGIVQCEGGER
>FUSION-ENST00000645490.1:32968-ENST00000518376.2:5028|770
DTESRENCHLQNHQIL
>ENST00000348476.7|SNV-67032-G-A|4
GQKRPSNGNSGLMAKK
>FUSION-ENST00000645490.1:32968-ENST00000518376.2:5028|201
AVEGKWK
>FUSION-ENST00000645490.1:32968-ENST00000518376.2:5028|708
LVSNSWAQAILQPWSPK
>FUSION-ENST00000645490.1:32968-ENST00000518376.2:5028|946
TCTHAQR
>FUSION-ENST00000492220.1:1829-ENST00000271732.8:48406|71
LSSMGSNK
>FUSION-ENST00000645490.1:32968-ENST00000518376.2:5028|316
INFSLWK
>FUSION-ENST00000645490.1:32968-ENST00000518376.2:5028|1290
MLTRHAV
>FUSION-ENST00000507248.1:153-ENST00000652379.1:25317|3
MIIIIVGVISRVEVISNF
>ENST00000477474.3|INDEL-150831-G-GA|2
QNAEMQLAIAKDEVAASYLIQAEKN
>ENST00000389840.7|SNV-86605-T-G|5
IPLNRTMRLGFEISHLR
>FUSION-ENST00000507248.1:153-ENST00000652379.1:25317|445
WDPAAVFSWWPGR
>FUSION-ENST00000507248.1:153-ENST00000652379.1:25317|322
LALIKSLPFVHTAR
>FUSION-ENST00000469298.5:7992-ENST00000656261.1:240337|329
CGKPKGTEEFPSKEFTR
>ENST00000568704.2|SNV-40289-C-A|1
NTWYIDEAFGG
>FUSION-ENST00000645490.1:32968-ENST00000518376.2:5028|2
MLPATDLTAV
>FUSION-ENST00000645490.1:32968-ENST00000518376.2:5028|1575
MTGGAGREVGEPLSLRASR
>FUSION-ENST00000645490.1:32968-ENST00000518376.2:5028|134
FPAPCMAPADPLSEK
>FUSION-ENST00000507248.1:153-ENST00000652379.1:25317|742
MPIIPAAR
>ENST00000394809.9|SNV-42277-C-A|3
MSGTSKESLGHGGLPGLGKT
>ENST00000334583.11|INDEL-4526-C-CT|2
LKLGASVLLRALSHQS
>FUSION-ENST00000507248.1:153-ENST00000652379.1:25317|1524
VGTVRSGRVCR
>FUSION-ENST00000469298.5:7992-ENST00000656261.1:240337|110
RNSDSGRYR
>ENST00000342992.10|SNV-50790-A-C|1
TSVEDQEFHISSFEERLIKEIEYR
>FUSION-ENST00000492380.1:13274-ENST00000263556.3:22059|6
VKLHLYKK
>FUSION-ENST00000645490.1:32968-ENST00000518376.2:5028|1065
MTWPRDSEARK
>FUSION-ENST00000507248.1:153-ENST00000652379.1:25317|352
HLPRMFSLIK
>FUSION-ENST00000645490.1:32968-ENST00000518376.2:5028|156
KEGQESR
>FUSION-ENST00000469298.5:7992-ENST00000656261.1:240337|476
FKTRCILEYGLNLFM
>FUSION-ENST00000645490.1:32968-ENST00000518376.2:5028|1024
MTFTLAMS
>ENST00000082468.11|SNV-5653-G-T|5
RGSSGEGLSCTIR
>ENST00000504853.3|SNV-55730-C-A|1
DNSSRLDKPRP
>FUSION-ENST00000492380.1:13274-ENST00000263556.3:22059|277
SQHLGRPR
>ENST00000436072.7|SNV-113438-G-A|3
SGCNEVTTVMDVK
>ENST00000531638.1|INDEL-994-T-TC|3
YLLDQLHTCGSR
>FUSION-ENST00000645490.1:32968-ENST00000518376.2:5028|410
WDRSTFMSSAHGNNVGVE
>ENST00000551359.5|SNV-9953-T-G|2
ETVRASSTLLFTLSYPDDK
>FUSION-ENST00000507248.1:153-ENST00000652379.1:25317|416
TNPVSPSPAPAGGR
>FUSION-ENST00000492220.1:1829-ENST00000271732.8:48406|93
RSHLAILFSPR
>FUSION-ENST00000507248.1:153-ENST00000652379.1:25317|1331
TRILSDTALTTR
>ENST00000496857.5|SNV-371647-G-T|6
RRNVFFISHQIR
>FUSION-ENST00000645490.1:32968-ENST00000518376.2:5028|70
LVQYLPHSVSSR
>FUSION-ENST00000507248.1:153-ENST00000652379.1:25317|50
TTTPADFYVVSHVFRR
>FUSION-ENST00000492380.1:13274-ENST00000263556.3:22059|1
VACTCSPSYLGG
>FUSION-ENST00000492380.1:13274-ENST00000263556.3:22059|500
CKSLFHIMTFFPLGR
>FUSION-ENST00000645490.1:32968-ENST00000518376.2:5028|1322
VKYLTNFK
>FUSION-ENST00000507248.1:153-ENST00000652379.1:25317|1103
SFLNVHLPVS
>FUSION-ENST00000469298.5:7992-ENST00000656261.1:240337|85
QYLVLCCGVIRLDNGLQLHPCCCKK
>FUSION-ENST00000469298.5:7992-ENST00000656261.1:240337|179
YRPGMVAYACNPSNLGGR
>FUSION-ENST00000645490.1:32968-ENST00000518376.2:5028|22
SEERGVTGGKSGSEVTIQPHK
>FUSION-ENST00000645490.1:32968-ENST00000518376.2:5028|1405
QFQGRDQLK
>ENST00000470189.2|SNV-63666-T-C|SNV-63668-T-G|4
IEGWKVAHLPSAIMAGEEINEDQP
>FUSION-ENST00000409321.5:5622-ENST00000540828.6:4876|6
AAEDDEDEADPK
>FUSION-ENST00000492380.1:13274-ENST00000263556.3:22059|122
HGLTLLPR
>FUSION-ENST00000507248.1:153-ENST00000652379.1:25317|374
RRYSHDPPGSFR
>FUSION-ENST00000469298.5:7992-ENST00000656261.1:240337|394
MYVCVFK
>ENST00000674505.1|SNV-166407-G-C|3
KLRLHQMIELSSKPAVNG
>FUSION-ENST00000492380.1:13274-ENST00000263556.3:22059|203
MLVRLVSDLK
>FUSION-ENST00000507248.1:153-ENST00000652379.1:25317|481
ASERPDSR
>FUSION-ENST00000645490.1:32968-ENST00000518376.2:5028|40
DYCSLAK
>FUSION-ENST00000645490.1:32968-ENST00000518376.2:5028|1464
EVNMNLAHCKGR
>ENST00000367187.7|SNV-54450-G-A|1
QDMLTLQMIHIMSKIWVQEGLDMR
>FUSION-ENST00000492380.1:13274-ENST00000263556.3:22059|455
MNFLPRPVFR
>ENST00000368655.5|SNV-104463-C-G|2
QELIKQLR
>ENST00000337872.9|SNV-30702-A-T|1
LPVHPVENSVAEFVSHSGGSYCKLR
>FUSION-ENST00000507248.1:153-ENST00000652379.1:25317|555
ACGPRGR
>ENST00000445597.6|SNV-127487-T-G|1
FVMLVDYRFQELIR
>FUSION-ENST00000645490.1:32968-ENST00000518376.2:5028|19
SGSEVTIQPHK
>FUSION-ENST00000507248.1:153-ENST00000652379.1:25317|938
EFSGRIESQYRVPVADR
>FUSION-ENST00000492380.1:13274-ENST00000263556.3:22059|396
DIHMVFNLFLLQK
>FUSION-ENST00000507248.1:153-ENST00000652379.1:25317|1325
MSQSCTCMLER
>FUSION-ENST00000492380.1:13274-ENST00000263556.3:22059|119
MEWGNGDTNIDISAYVLKDR
>ENST00000260908.12|SNV-7748-C-A|2
MNISIDLDTNYAELVINVGR
>FUSION-ENST00000645490.1:32968-ENST00000518376.2:5028|1758
MGPVRVED
>FUSION-ENST00000645490.1:32968-ENST00000518376.2:5028|1153
MCSGLQSE
>FUSION-ENST00000469298.5:7992-ENST00000656261.1:240337|326
GTEEFPSKEFTRK
>FUSION-ENST00000645490.1:32968-ENST00000518376.2:5028|508
ECAKNIQK
>ENST00000531911.1|SNV-49782-G-C|1
QVLAPSTRTGGDAEGLR
>ENST00000377049.4|INDEL-242-G-GC|1
QPPDFPRLVV
>FUSION-ENST00000645490.1:32968-ENST00000518376.2:5028|1297
MLSSRRNFPF
>FUSION-ENST00000645490.1:32968-ENST00000518376.2:5028|588
SNSINSRDS
>FUSION-ENST00000492380.1:13274-ENST00000263556.3:22059|264
LAGCGGGRL
>FUSION-ENST00000469298.5:7992-ENST00000656261.1:240337|487
DLIYLCDTK
>FUSION-ENST00000507248.1:153-ENST00000652379.1:25317|1456
LSLRHFGRPRR
>ENST00000488330.1|SNV-82809-G-A|1
KHLSPKK
>FUSION-ENST00000645490.1:32968-ENST00000518376.2:5028|332
LNEICSLSLSQHIIA
>FUSION-ENST00000507248.1:153-ENST00000652379.1:25317|1213
MSQSCSCMLERQIK
>FUSION-ENST00000507248.1:153-ENST00000652379.1:25317|1426
RPSWKVR
>FUSION-ENST00000645490.1:32968-ENST00000518376.2:5028|893
MFLNCVLSTNNCF
>FUSION-ENST00000645490.1:32968-ENST00000518376.2:5028|616
MLAPTGNLAGCSLWPNIQ
>FUSION-ENST00000469298.5:7992-ENST00000656261.1:240337|296
MKIMSLTLFIIY
>FUSION-ENST00000507248.1:153-ENST00000652379.1:25317|887
PTLGVNGLTAAGPPNK
>FUSION-ENST00000645490.1:32968-ENST00000518376.2:5028|1255
VACACNPRYSGG
>FUSION-ENST00000507248.1:153-ENST00000652379.1:25317|255
MVNYAWAGRSQRK
>ENST00000489502.5|SNV-2498-C-T|7
NRDTHAMCSMRGCPSPSS
>FUSION-ENST00000507248.1:153-ENST00000652379.1:25317|1202
RGERGER
>FUSION-ENST00000507248.1:153-ENST00000652379.1:25317|1427
EAPCLLGPKRPSWKVR
>FUSION-ENST00000645490.1:32968-ENST00000518376.2:5028|1326
QNVYQLPRQYK
>FUSION-ENST00000645490.1:32968-ENST00000518376.2:5028|502
MMQKENVK
>FUSION-ENST00000492220.1:1829-ENST00000271732.8:48406|69
LSSMGSNKYGLVSESA
>FUSION-ENST00000645490.1:32968-ENST00000518376.2:5028|1383
MGWGDHPPSI
>FUSION-ENST00000645490.1:32968-ENST00000518376.2:5028|669
MDGFKKVI
>FUSION-ENST00000507248.1:153-ENST00000652379.1:25317|714
VKPRLYSQYTTLAGRCAVLYCL
>FUSION-ENST00000507248.1:153-ENST00000652379.1:25317|1294
TCPLCRR
>FUSION-ENST00000507248.1:153-ENST00000652379.1:25317|612
MQTTTTCISALNTLAYGKYVSVVWK
>ENST00000377110.7|SNV-583834-C-T|2
LIGQHVGLIPSISVLQNEK
>FUSION-ENST00000645490.1:32968-ENST00000518376.2:5028|1276
LPSSGCILSWQREGK
>FUSION-ENST00000507248.1:153-ENST00000652379.1:25317|693
GFLVFLRVFNPR
>FUSION-ENST00000645490.1:32968-ENST00000518376.2:5028|1029
LHQNLYVET
>ENST00000488369.1|INDEL-34124-T-TC|2
LFQPQPISGR
>FUSION-ENST00000492380.1:13274-ENST00000263556.3:22059|639
GPAASREAE
>ENST00000260197.12|SNV-98325-T-A|1
QEGELVPCPLAEENEFILYAVRK
>FUSION-ENST00000507248.1:153-ENST00000652379.1:25317|274
RAGEVEHER
>FUSION-ENST00000645490.1:32968-ENST00000518376.2:5028|551
MGALSSLN
>ENST00000414832.2|SNV-9274-A-G|4
GGFLGAGQRLGR
>FUSION-ENST00000492380.1:13274-ENST00000263556.3:22059|323
MPVILALWEAEAGGSLEPR
>FUSION-ENST00000667305.1:209-ENST00000377970.6:2814|1
SHPSPFGETTTAVAGASPRPTSWRW
>ENST00000652648.1|SNV-9437-A-T|2
HGPPPPPSSRGPPR
>FUSION-ENST00000645490.1:32968-ENST00000518376.2:5028|715
QQAPSDPAQHTYTHTHTFFYK
>FUSION-ENST00000469298.5:7992-ENST00000656261.1:240337|201
LRFYYVLCTTFK
>FUSION-ENST00000507248.1:153-ENST00000652379.1:25317|1526
TRVGTVRSGR
>FUSION-ENST00000645490.1:32968-ENST00000518376.2:5028|1268
MLARLVMNS
>ENST00000513102.1|SNV-10205-C-G|2
VNQGLRKHMTVK
>FUSION-ENST00000469298.5:7992-ENST00000656261.1:240337|392
YVCVFKLFPDHME
>ENST00000531638.1|INDEL-994-T-TC|4
DQRYLLDQLHTCGSRVGR
>FUSION-ENST00000645490.1:32968-ENST00000518376.2:5028|218
MAFIRNDLTEGK
>FUSION-ENST00000492380.1:13274-ENST00000263556.3:22059|524
DKISTAFGVQVVFCYMDELYGGEF
>FUSION-ENST00000507248.1:153-ENST00000652379.1:25317|605
LYGNRLLYDR
>FUSION-ENST00000469298.5:7992-ENST00000656261.1:240337|478
MTVLENPALWNKFKTR
>FUSION-ENST00000645490.1:32968-ENST00000518376.2:5028|1307
MWFAFGLALYF
>ENST00000481244.5|SNV-132237-C-G|6
MSCWLVCQPSCSHMWIAR
>ENST00000471735.1|SNV-22382-G-T|3
SPGRGGVGHTRTSY
>FUSION-ENST00000507248.1:153-ENST00000652379.1:25317|1318
MLERQIKVR
>FUSION-ENST00000507248.1:153-ENST00000652379.1:25317|478
CRPGSGSLTHPGAAGKAAR
>FUSION-ENST00000645490.1:32968-ENST00000518376.2:5028|1092
THQQTLTAIH
>ENST00000474875.5|SNV-35672-T-G|3
GAKHSWKNILIAPILGLSLLAYCS
>FUSION-ENST00000645490.1:32968-ENST00000518376.2:5028|1584
MEISERER
>FUSION-ENST00000645490.1:32968-ENST00000518376.2:5028|645
QATWPSPESTWEGTMQGGIYK
>FUSION-ENST00000645490.1:32968-ENST00000518376.2:5028|476
LERRSPK
>FUSION-ENST00000645490.1:32968-ENST00000518376.2:5028|430
GWASRSNQFCLFCSII
>FUSION-ENST00000469298.5:7992-ENST00000656261.1:240337|231
LSKTDPGP
>ENST00000474896.1|INDEL-9012-A-AG|5
EARGALQNR
>FUSION-ENST00000645490.1:32968-ENST00000518376.2:5028|365
GKKTEQQYTHTHTHTHTQTPST
>FUSION-ENST00000469298.5:7992-ENST00000656261.1:240337|306
KALESSSCVENLKALK
>ENST00000549311.7|SNV-16605-C-A|6
MDQHRRDHLQDLWFR
>FUSION-ENST00000492380.1:13274-ENST00000263556.3:22059|319
MRGSSEPRNSR
>FUSION-ENST00000645490.1:32968-ENST00000518376.2:5028|721
MSVHGLERMGDWCTLQYGMQR
>FUSION-ENST00000645490.1:32968-ENST00000518376.2:5028|633
YTPFPRVGTTAALCSRNHFLSFR
>ENST00000396153.7|SNV-172194-C-G|1
RMLDFRVEYR
>FUSION-ENST00000645490.1:32968-ENST00000518376.2:5028|462
MVMQTGWNVQKIYK
>FUSION-ENST00000645490.1:32968-ENST00000518376.2:5028|4
MLRWVGSG
>FUSION-ENST00000645490.1:32968-ENST00000518376.2:5028|269
YVTILAK
>FUSION-ENST00000507248.1:153-ENST00000652379.1:25317|788
NLGRQLLASRTLSR
>FUSION-ENST00000373600.7:35408-ENST00000374236.5:28532|6
DPLLIRTSGITLSSSILQPNR
>FUSION-ENST00000507248.1:153-ENST00000652379.1:25317|1289
ALYTERSGSR
>FUSION-ENST00000645490.1:32968-ENST00000518376.2:5028|597
ERVPESEGMLALGYAIQFHK
>FUSION-ENST00000645490.1:32968-ENST00000518376.2:5028|979
SFTLVAQARMQWR
>ENST00000572933.5|MNV-106231-AC-A|4
CCQVSGK
>FUSION-ENST00000645490.1:32968-ENST00000518376.2:5028|1493
KPSIWKHLVNPKGYVDAR
>FUSION-ENST00000507248.1:153-ENST00000652379.1:25317|89
SALPIIVK
>ENST00000581955.1|SNV-107653-G-T|9
SQIIQFRETMASR
>FUSION-ENST00000507248.1:153-ENST00000652379.1:25317|719
ASMVKPRLYSQYTTLAGR
>FUSION-ENST00000645490.1:32968-ENST00000518376.2:5028|1604
EREQGYEEGK
>FUSION-ENST00000469298.5:7992-ENST00000656261.1:240337|113
MFVDHLYTFF
>FUSION-ENST00000645490.1:32968-ENST00000518376.2:5028|822
MFVAGMTCGHRATKLTLCR
>FUSION-ENST00000507248.1:153-ENST00000652379.1:25317|1004
YLFFLIYFS
>FUSION-ENST00000645490.1:32968-ENST00000518376.2:5028|498
QKENVKNSST
>ENST00000495413.1|SNV-17033-G-T|8
MPSSTIAHVLLKLSTCHFWHK
>FUSION-ENST00000492380.1:13274-ENST00000263556.3:22059|509
DIILFLLMAE
>FUSION-ENST00000645490.1:32968-ENST00000518376.2:5028|1777
VWCLRLFPLTCFFPEYLEK
>FUSION-ENST00000645490.1:32968-ENST00000518376.2:5028|767
IQSPTTR
>FUSION-ENST00000645490.1:32968-ENST00000518376.2:5028|855
LQYLRVLR
>FUSION-ENST00000492220.1:1829-ENST00000271732.8:48406|27
RCETWNPFKLQYQLR
>FUSION-ENST00000507248.1:153-ENST00000652379.1:25317|1176
MTAGSSFYF
>FUSION-ENST00000492380.1:13274-ENST00000263556.3:22059|232
PPRLANFCIFSR
>FUSION-ENST00000507248.1:153-ENST00000652379.1:25317|514
AAGRASPAR
>ENST00000494272.6|SNV-3561-C-T|2
STLFFGVWPSTQSSYR
>FUSION-ENST00000645490.1:32968-ENST00000518376.2:5028|940
CRDHNQGSICV
>FUSION-ENST00000645490.1:32968-ENST00000518376.2:5028|1264
MSHRARPLHLTFK
>FUSION-ENST00000645490.1:32968-ENST00000518376.2:5028|1671
EVVVALRVNYILQLDPVPVPHTSR
>FUSION-ENST00000507248.1:153-ENST00000652379.1:25317|1170
MIHLPGPPKVLETTGLSRR
>ENST00000481244.5|SNV-132237-C-G|4
MSCWLVCQPSCSHMWIARK
>FUSION-ENST00000507248.1:153-ENST00000652379.1:25317|474
ATVPPCALRCGRPGRPR
>FUSION-ENST00000507248.1:153-ENST00000652379.1:25317|1008
MIELHCCNKSPQRSPYLTK
>FUSION-ENST00000507248.1:153-ENST00000652379.1:25317|1441
MAACSRGYSGG
>FUSION-ENST00000469298.5:7992-ENST00000656261.1:240337|35
PIILCIDFVS
>ENST00000324803.6|INDEL-3467-T-TCA|4
ADVECPPAHTR
>ENST00000261751.8|SNV-96615-G-A|1
YESVNILRIPAKR
>FUSION-ENST00000578649.1:1561-ENST00000430157.6:3173|39
AVLFLTTTSR
>FUSION-ENST00000492380.1:13274-ENST00000263556.3:22059|633
VVHWFSFTVLGSYSRIAFQI
>ENST00000338205.9|SNV-40252-G-T|5
KLMELLVHLNK
>FUSION-ENST00000492380.1:13274-ENST00000263556.3:22059|430
SPDLSFCLELLWLFR
>FUSION-ENST00000507248.1:153-ENST00000652379.1:25317|610
YVSVVWK
>ENST00000581955.1|SNV-107653-G-T|6
MLRCHRLSSSEK
>ENST00000477474.3|INDEL-150831-G-GA|1
DEVAASYLIQAEKN
>FUSION-ENST00000645490.1:32968-ENST00000518376.2:5028|1574
TGGAGREVGEPLSLRASR
>ENST00000324803.6|INDEL-3467-T-TCA|5
LLTRADVECPPAHTR
>FUSION-ENST00000469298.5:7992-ENST00000656261.1:240337|503
TISRISLVMTLML
>FUSION-ENST00000507248.1:153-ENST00000652379.1:25317|935
NSSLQHTRPLAGEFLSMSVKSLDR
>FUSION-ENST00000507248.1:153-ENST00000652379.1:25317|206
EASSAVTRPIPEKPAGAPGRVLFSL
>FUSION-ENST00000373600.7:35408-ENST00000374236.5:28532|4
TSGITLSSSILQPNR
>FUSION-ENST00000469298.5:7992-ENST00000656261.1:240337|89
MQYLVLCCGVIR
>FUSION-ENST00000469298.5:7992-ENST00000656261.1:240337|191
MKTTTECVEEFS
>FUSION-ENST00000492380.1:13274-ENST00000263556.3:22059|551
MAIHNLFHLSLLFK
>ENST00000403662.8|SNV-24828-C-G|2
ALKQQDYVSLPPWEVNKPGEVC
>ENST00000380110.8|INDEL-124874-A-AA|8
FANNPSQKNQSGHPFPAVPVSK
>FUSION-ENST00000507248.1:153-ENST00000652379.1:25317|1341
MTVLAWAERGGPGTR
>ENST00000366760.5|SNV-30752-G-A|4
EDVDDIKVHSPYKISIR
>FUSION-ENST00000645490.1:32968-ENST00000518376.2:5028|1199
MIIILISQMRK
>FUSION-ENST00000645490.1:32968-ENST00000518376.2:5028|602
NVWDGLGHRASDRGLSAASH
>ENST00000375040.8|INDEL-3744-A-AA|2
LKDTAQISIFISHITFPGNWTG
>FUSION-ENST00000507248.1:153-ENST00000652379.1:25317|795
MTGVSHRPRPIYLFINFESRL
>FUSION-ENST00000507248.1:153-ENST00000652379.1:25317|457
GSRGGSRWGPR
>ENST00000495413.1|SNV-17033-G-T|5
PSSTIAHVLLKLSTCHFWHKWGPK
>FUSION-ENST00000469298.5:7992-ENST00000656261.1:240337|370
VVVIRMYIFYNLKNVLFLK
>FUSION-ENST00000507248.1:153-ENST00000652379.1:25317|167
ASVALGR
>FUSION-ENST00000507248.1:153-ENST00000652379.1:25317|1207
CPSLSFYVCLFLCQSVRHPR
>FUSION-ENST00000492380.1:13274-ENST00000263556.3:22059|405
MLFLHLLR
>FUSION-ENST00000507248.1:153-ENST00000652379.1:25317|1246
SISVFLGRSLSFSRSR
>FUSION-ENST00000645490.1:32968-ENST00000518376.2:5028|649
LLLAMVH
>ENST00000394299.7|SNV-285687-T-C|6
KVLKVAHVEHEETLPSR
>FUSION-ENST00000645490.1:32968-ENST00000518376.2:5028|459
VMQTGWNVQKIYKK
>FUSION-ENST00000645490.1:32968-ENST00000518376.2:5028|304
MCLFIPQYILTAVCWARDVGMK
>FUSION-ENST00000578649.1:1561-ENST00000430157.6:3173|10
AALFLTTTSRRSRPCTWSCV
>FUSION-ENST00000645490.1:32968-ENST00000518376.2:5028|1164
TIPWTWHALHLSLLKAK
>ENST00000619230.1|SNV-42789-C-G|5
SRSESETSTMAGKK
>ENST00000367742.7|SNV-59983-C-G|2
SAHHQEGVPNGTGQKNSK
>ENST00000315843.7|SNV-117141-A-C|3
GDQVPMTPSQSLLPER
>ENST00000587853.1|SNV-7503-G-C|4
MVLVHVGYLVLPLFGSVRNR
>FUSION-ENST00000492380.1:13274-ENST00000263556.3:22059|452
NFLPRPVFRR
>FUSION-ENST00000507248.1:153-ENST00000652379.1:25317|1060
WIPLHWPEASEVHHRHQPSPSASL
>FUSION-ENST00000645490.1:32968-ENST00000518376.2:5028|1190
MPNNYLWSNWISLWRSLKFIFWR
>FUSION-ENST00000492380.1:13274-ENST00000263556.3:22059|360
KLGVDPEIPK
>ENST00000489152.5|INDEL-9326-T-TG|14
SGWVSQRGPWLMPRWPLPYGLAGPR
>FUSION-ENST00000507248.1:153-ENST00000652379.1:25317|1078
WSVGQRGDQEGRRPDR
>ENST00000331664.6|INDEL-3121-G-GG|5
GLSHEDTLGASSR
>FUSION-ENST00000667305.1:209-ENST00000377970.6:2814|24
LAVPVTCGDTARSALHSLPR
>FUSION-ENST00000492380.1:13274-ENST00000263556.3:22059|198
FADQKTINF
>FUSION-ENST00000507248.1:153-ENST00000652379.1:25317|1383
GNAFQSPIRMHR
>FUSION-ENST00000507248.1:153-ENST00000652379.1:25317|614
MQTTTTCISALNTLAYGK
>FUSION-ENST00000645490.1:32968-ENST00000518376.2:5028|952
DAETIIKGAFVYSQR
>FUSION-ENST00000645490.1:32968-ENST00000518376.2:5028|123
VVHACSPSYL
>ENST00000525135.5|INDEL-91281-C-CG|11
MHTLDHLHGVSNRSQPALHR
>FUSION-ENST00000492380.1:13274-ENST00000263556.3:22059|45
MLMISILLT
>FUSION-ENST00000645490.1:32968-ENST00000518376.2:5028|1085
ASCIAMGHCSAYQD
>FUSION-ENST00000469298.5:7992-ENST00000656261.1:240337|33
SMECFSISLCYL
>FUSION-ENST00000645490.1:32968-ENST00000518376.2:5028|385
ESGIRQRVTLMNM
>FUSION-ENST00000507248.1:153-ENST00000652379.1:25317|1058
HQPSPSASL
>FUSION-ENST00000645490.1:32968-ENST00000518376.2:5028|454
MQTGWNVQKIYKK
>FUSION-ENST00000645490.1:32968-ENST00000518376.2:5028|178
SYYLDFCKLSALLHK
>FUSION-ENST00000507248.1:153-ENST00000652379.1:25317|349
MFSLIKNESRR
>ENST00000354924.2|SNV-8-G-A|1
AKENHSLAAEFILIGFTNYPELK
>ENST00000342992.10|SNV-265685-T-A|2
SNYIVEKR
>FUSION-ENST00000492380.1:13274-ENST00000263556.3:22059|53
QMDLTCVK
>FUSION-ENST00000492380.1:13274-ENST00000263556.3:22059|79
GGVEVGGSPEPRR
>FUSION-ENST00000507248.1:153-ENST00000652379.1:25317|928
TERATSFGGCQSVVE
>FUSION-ENST00000645490.1:32968-ENST00000518376.2:5028|1320
YLTNFKILITC
>FUSION-ENST00000507248.1:153-ENST00000652379.1:25317|276
GGIPRPLQSAEGAPPARLARR
>FUSION-ENST00000507248.1:153-ENST00000652379.1:25317|1489
MPRVGRLGSDWTTPDR
>FUSION-ENST00000645490.1:32968-ENST00000518376.2:5028|800
LKPQGVRG
>ENST00000416215.6|SNV-10055-A-C|1
RPAVSSS
>ENST00000470189.2|SNV-63668-T-G|3
VAHLPSAIMAGEEINED
>ENST00000454000.6|SNV-30552-C-T|3
DEWLLTEEK
>FUSION-ENST00000645490.1:32968-ENST00000518376.2:5028|828
MAVYFRMFVAGMTCGHR
>FUSION-ENST00000645490.1:32968-ENST00000518376.2:5028|1270
ALWGPFHKGTYPTPGSSTIMTY
>ENST00000425443.6|SNV-86668-C-G|1
ALALGALENIRYRGGNTR
>FUSION-ENST00000507248.1:153-ENST00000652379.1:25317|180
LLPSSRPRPAPRPRSPADATPRR
>FUSION-ENST00000645490.1:32968-ENST00000518376.2:5028|341
FLEERALELKS
>FUSION-ENST00000645490.1:32968-ENST00000518376.2:5028|1718
SCSQVHNSGSTTYLELTNYK
>FUSION-ENST00000469298.5:7992-ENST00000656261.1:240337|288
IFIFFLNNILV
>FUSION-ENST00000492380.1:13274-ENST00000263556.3:22059|420
MSSVISFSSIL
>FUSION-ENST00000507248.1:153-ENST00000652379.1:25317|176
RVGGPLR
>FUSION-ENST00000507248.1:153-ENST00000652379.1:25317|665
TGVSHRARPVDSFRFFISFVSTR
>ENST00000555937.1|SNV-32745-A-G|4
CELRCEWQDEKFR
>ENST00000504595.2|SNV-436975-G-A|2
RCIIEHTNPAFF
>FUSION-ENST00000645490.1:32968-ENST00000518376.2:5028|1592
SRDLKDEEPALILPPEGRPR
>FUSION-ENST00000507248.1:153-ENST00000652379.1:25317|997
MYVFIFFNLFLLRRR
>FUSION-ENST00000645490.1:32968-ENST00000518376.2:5028|1516
QRAGWENAFPK
>FUSION-ENST00000507248.1:153-ENST00000652379.1:25317|1445
TERDPVSR
>FUSION-ENST00000645490.1:32968-ENST00000518376.2:5028|297
QLPGLPACLPCPELFFAAQCSS
>ENST00000619230.1|SNV-42789-C-G|2
SESETSTMAGKKNR
>ENST00000417368.7|INDEL-66390-C-CC|1
HGSQNVA
>ENST00000299441.5|SNV-32809-G-A|5
APGSGTATSGGGGRTRQEAPR
>ENST00000378126.4|SNV-358-T-C|4
DREDLPEVNLQNGILFVNSR
>ENST00000572933.5|MNV-106231-AC-A|2
CCQVSGKMPAMKCNGC
>ENST00000418814.6|INDEL-111661-C-CA|2
SENTKKINK
>FUSION-ENST00000469298.5:7992-ENST00000656261.1:240337|456
MEGGITGFS
>FUSION-ENST00000507248.1:153-ENST00000652379.1:25317|1047
THAGGSKTTRCD
>FUSION-ENST00000645490.1:32968-ENST00000518376.2:5028|1742
MAGNGRIELRGHSCR
>ENST00000367288.5|SNV-45903-C-A|2
NGEERGRDAR
>FUSION-ENST00000645490.1:32968-ENST00000518376.2:5028|1386
LPGKKPSDMR
>FUSION-ENST00000507248.1:153-ENST00000652379.1:25317|471
SARWPAGRPPLPGGSS
>FUSION-ENST00000492380.1:13274-ENST00000263556.3:22059|591
IVFAVARIFSHPSCFVYFFPHK
>FUSION-ENST00000507248.1:153-ENST00000652379.1:25317|1203
GGEERRER
>FUSION-ENST00000645490.1:32968-ENST00000518376.2:5028|1741
AGNGRIELRGHSCR
>ENST00000581671.2|SNV-16110-T-G|2
VLEGGCPSPREMTTMIR
>FUSION-ENST00000507248.1:153-ENST00000652379.1:25317|728
GPARWLKPVIPSLWEAKAGGSR
>FUSION-ENST00000507248.1:153-ENST00000652379.1:25317|651
IDVGVCVIQINTHR
>FUSION-ENST00000469298.5:7992-ENST00000656261.1:240337|449
CHHGGRYHRLLLSDSSHVIFLSIMK
>FUSION-ENST00000645490.1:32968-ENST00000518376.2:5028|1145
MKDLAGLYE
>FUSION-ENST00000507248.1:153-ENST00000652379.1:25317|1035
VTSTHKVPTERR
>FUSION-ENST00000507248.1:153-ENST00000652379.1:25317|1500
HVPLPSPGWPLPGDPR
>FUSION-ENST00000507248.1:153-ENST00000652379.1:25317|411
RPIRTSALSTFDGSR
>FUSION-ENST00000645490.1:32968-ENST00000518376.2:5028|694
MILLQQHGQMPSQK
>FUSION-ENST00000507248.1:153-ENST00000652379.1:25317|1454
HFGRPRRVDR
>FUSION-ENST00000507248.1:153-ENST00000652379.1:25317|1413
MPAWPKETLLESETQRAPSSDLID
>FUSION-ENST00000469298.5:7992-ENST00000656261.1:240337|225
DLIHGNKLHTHLRCTLYWIL
>FUSION-ENST00000492380.1:13274-ENST00000263556.3:22059|342
MLKEENR
>FUSION-ENST00000645490.1:32968-ENST00000518376.2:5028|945
MTCTHAQRCR
>FUSION-ENST00000507248.1:153-ENST00000652379.1:25317|1259
SFSVRLSLSPGLCLCLCLSLSR
>FUSION-ENST00000492380.1:13274-ENST00000263556.3:22059|102
LLFLKRNEECGCWP
>FUSION-ENST00000492380.1:13274-ENST00000263556.3:22059|599
MPPCSFSTSLTDLNDPTIPRSR
>ENST00000342992.10|SNV-50790-A-C|6
MAKDTVVVRTSVEDQEFHISSFEER
>FUSION-ENST00000507248.1:153-ENST00000652379.1:25317|113
ERAWRNQR
>FUSION-ENST00000645490.1:32968-ENST00000518376.2:5028|227
VSYDLALLFAGSK
>FUSION-ENST00000507248.1:153-ENST00000652379.1:25317|166
MASVALGRSK
>FUSION-ENST00000645490.1:32968-ENST00000518376.2:5028|579
PEGSSVTLED
>FUSION-ENST00000492380.1:13274-ENST00000263556.3:22059|124
WFFVVVVLFFFKRHGLTLLPR
>FUSION-ENST00000507248.1:153-ENST00000652379.1:25317|751
MPVIPSLWDAEVDASPEVGSWR
>FUSION-ENST00000645490.1:32968-ENST00000518376.2:5028|1415
YNLNSKSLILHFFCNK
>FUSION-ENST00000507248.1:153-ENST00000652379.1:25317|140
GVGFRSPNPEWR
>ENST00000295082.3|SNV-1032-C-T|1
FLEKPESSCLAR
>FUSION-ENST00000492380.1:13274-ENST00000263556.3:22059|441
CLLLNQYHAVVVAIGL
>ENST00000331664.6|INDEL-3121-G-GG|7
EKPPCGQK
>ENST00000367742.7|SNV-59983-C-G|5
RGPFDDQPAGTTGVDLINGR
>FUSION-ENST00000507248.1:153-ENST00000652379.1:25317|439
SEYARPVQ
>FUSION-ENST00000507248.1:153-ENST00000652379.1:25317|78
MVILLSTR
>FUSION-ENST00000507248.1:153-ENST00000652379.1:25317|81
GTGLAESAGK
>FUSION-ENST00000645490.1:32968-ENST00000518376.2:5028|1165
MTIPWTWHALHLSLLKAK
>FUSION-ENST00000492380.1:13274-ENST00000263556.3:22059|584
ILPYLEAGFAKLYSLLR
>FUSION-ENST00000492380.1:13274-ENST00000263556.3:22059|515
MASSFIQVAAK
>FUSION-ENST00000507248.1:153-ENST00000652379.1:25317|1120
YPPPSLFLQKK
>FUSION-ENST00000645490.1:32968-ENST00000518376.2:5028|1754
MRLLCAVRFCFNNFR
>FUSION-ENST00000492380.1:13274-ENST00000263556.3:22059|8
VKLHLYK
>FUSION-ENST00000507248.1:153-ENST00000652379.1:25317|1254
VGPCPFHESEK
>FUSION-ENST00000507248.1:153-ENST00000652379.1:25317|1258
LSLSPGLCLCLCLSLSR
>ENST00000405015.7|SNV-371647-G-T|1
EEKCVLH
>FUSION-ENST00000507248.1:153-ENST00000652379.1:25317|1498
MKEINTKTESTV
>FUSION-ENST00000469298.5:7992-ENST00000656261.1:240337|41
MFFHFFVLSMIAFSSVL
>FUSION-ENST00000492380.1:13274-ENST00000263556.3:22059|498
CKSLFHIMTFFPLGRYPAVEFLD
>FUSION-ENST00000645490.1:32968-ENST00000518376.2:5028|380
DIPSFFGCRLLK
>FUSION-ENST00000507248.1:153-ENST00000652379.1:25317|483
LPGPAGLLFSR
>ENST00000645635.1|SNV-55550-C-A|3
YQIWTTVVDWINPDLK
>ENST00000367742.7|SNV-59983-C-G|4
GPFDDQPAGTTGVDLINGR
>FUSION-ENST00000469298.5:7992-ENST00000656261.1:240337|87
MQYLVLCCGVIRLDNGLQLHPCCCK
>FUSION-ENST00000507248.1:153-ENST00000652379.1:25317|817
MWVRLVSNWRPQWICPPRPPKVLG
>FUSION-ENST00000645490.1:32968-ENST00000518376.2:5028|319
MIHLQVPYFLVQGTTCKRNSVQ
>FUSION-ENST00000507248.1:153-ENST00000652379.1:25317|1293
MTCPLCRRLTP
>FUSION-ENST00000578649.1:1561-ENST00000430157.6:3173|45
GFLFRESCGFGFVFSLPNTVLR
>ENST00000489152.5|INDEL-9326-T-TG|2
LGKALMGLQVIGLGLETGEI
>FUSION-ENST00000507248.1:153-ENST00000652379.1:25317|325
MNEEFPVSAGHKLALIK
>FUSION-ENST00000492380.1:13274-ENST00000263556.3:22059|245
TSILLYTYR
>FUSION-ENST00000645490.1:32968-ENST00000518376.2:5028|926
FPHCRTLQIIKVSF
>FUSION-ENST00000469298.5:7992-ENST00000656261.1:240337|446
LLLSDSSHVIFLSIMK
>ENST00000420596.5|SNV-974247-C-A|3
WVNAQFSKANQKEIEK
>ENST00000519157.1|MNV-35682-AC-A|11
RWWPSWSPAASNTAQRLR
>FUSION-ENST00000492220.1:1829-ENST00000271732.8:48406|56
IFCGAAR
>FUSION-ENST00000507248.1:153-ENST00000652379.1:25317|1321
MSQSCTCMLERQIKVR
>FUSION-ENST00000507248.1:153-ENST00000652379.1:25317|407
TSALSTFDGSRRAYHGDHG
>FUSION-ENST00000645490.1:32968-ENST00000518376.2:5028|629
NHFLSFR
>FUSION-ENST00000469298.5:7992-ENST00000656261.1:240337|457
LANSQIQ
>FUSION-ENST00000645490.1:32968-ENST00000518376.2:5028|832
KSYQAISLFTHEEIKTSR
>FUSION-ENST00000492380.1:13274-ENST00000263556.3:22059|641
DQWRPALGQVEGLRPER
>ENST00000396005.8|SNV-49917-A-T|1
GEVIQPLLIRPVCNLFCFWSKKYK
>FUSION-ENST00000507248.1:153-ENST00000652379.1:25317|903
AKCQHLGLMD
>FUSION-ENST00000507248.1:153-ENST00000652379.1:25317|1160
EAEAGESLEPGKRR
>FUSION-ENST00000645490.1:32968-ENST00000518376.2:5028|1542
EQAGKMPSPR
>FUSION-ENST00000645490.1:32968-ENST00000518376.2:5028|1293
NIICLALEGK
>FUSION-ENST00000507248.1:153-ENST00000652379.1:25317|1153
LQGAEIAPLHYGPGCR
>FUSION-ENST00000645490.1:1609-ENST00000518376.2:5028|3
KEELLEEKVVQR
>FUSION-ENST00000645490.1:32968-ENST00000518376.2:5028|1579
MDCRSKK
>ENST00000389574.7|SNV-52814-A-C|1
LSMMIPPAAFTLEHIPK
>FUSION-ENST00000645490.1:32968-ENST00000518376.2:5028|469
QRKSSQIVQSLIYHEEDFWLSP
>FUSION-ENST00000507248.1:153-ENST00000652379.1:25317|1442
DPVSRES
>ENST00000416215.6|SNV-10055-A-C|6
AWQETSRVIVMTTR
>FUSION-ENST00000645490.1:32968-ENST00000518376.2:5028|1599
MVREGLLR
>FUSION-ENST00000645490.1:32968-ENST00000518376.2:5028|91
REGREHIELK
>FUSION-ENST00000469298.5:7992-ENST00000656261.1:240337|234
HGLGRNKVK
>FUSION-ENST00000468435.6:7992-ENST00000656261.1:240337|4
ARLIDPGFGIYKCNMNQK
>FUSION-ENST00000645490.1:32968-ENST00000518376.2:5028|359
ELINGTFERVR
>ENST00000366760.5|SNV-30752-G-A|3
VHSPYKISIR
>FUSION-ENST00000645490.1:32968-ENST00000518376.2:5028|354
HSPKSHTNEYVITIGVKCSEGR
>FUSION-ENST00000507248.1:153-ENST00000652379.1:25317|573
GDPPRVAR
>FUSION-ENST00000507248.1:153-ENST00000652379.1:25317|1347
GTGDAEACLREEGWK
>ENST00000354891.7|SNV-148597-G-T|2
GKNGLAIMSR
>FUSION-ENST00000469298.5:7992-ENST00000656261.1:240337|171
MRLDYLSVNETFSKR
>FUSION-ENST00000645490.1:32968-ENST00000518376.2:5028|1025
QPIGNGN
>ENST00000377110.7|SNV-583834-C-T|3
CCCGRLIGQHVGLIPSISVLQNEK
>FUSION-ENST00000507248.1:153-ENST00000652379.1:25317|56
GSSVSLSR
>FUSION-ENST00000469298.5:7992-ENST00000656261.1:240337|19
MLNQPCIPGIKPN
>FUSION-ENST00000469298.5:7992-ENST00000656261.1:240337|114
HFFHMFVDHLYTFF
>FUSION-ENST00000507248.1:153-ENST00000652379.1:25317|820
GFHCGSQDGLDLLTP
>ENST00000265104.4|SNV-236210-T-G|3
LPPDYVPFEGK
>FUSION-ENST00000507248.1:153-ENST00000652379.1:25317|955
MCLLIHEYKRVK
>FUSION-ENST00000507248.1:153-ENST00000652379.1:25317|1518
VAGMTEMSHRAR
>FUSION-ENST00000507248.1:153-ENST00000652379.1:25317|238
IRGLGAETISTYSQTLNG
>FUSION-ENST00000507248.1:153-ENST00000652379.1:25317|1344
EEGWKERQLQEENK
>FUSION-ENST00000507248.1:153-ENST00000652379.1:25317|25
MYVCMYVSEMGFGVLSCCPRWSR
>FUSION-ENST00000492380.1:13274-ENST00000263556.3:22059|328
SHYCTPAWAIEQETISKIYV
>FUSION-ENST00000569418.5:35892-ENST00000564336.1:59898|11
RVERHAQR
>FUSION-ENST00000507248.1:153-ENST00000652379.1:25317|437
VPLVARSSPTWITVVILELIHADGR
>FUSION-ENST00000645490.1:32968-ENST00000518376.2:5028|583
YLLAPCCQR
>FUSION-ENST00000507248.1:153-ENST00000652379.1:25317|1401
NYLMIYLCTYFQTESRSGRGEAR
>ENST00000519157.1|MNV-35682-AC-A|6
ARVTCPR
>FUSION-ENST00000469298.5:7992-ENST00000656261.1:240337|244
MKLMHGLGR
>FUSION-ENST00000645490.1:32968-ENST00000518376.2:5028|35
WRGVLERPGAFSGIR
>ENST00000575034.5|SNV-60631-G-C|1
FPCQPLQRVKLALFLLL
>ENST00000489152.5|INDEL-9326-T-TG|10
PRWPLPYGLAGPR
>FUSION-ENST00000492380.1:13274-ENST00000263556.3:22059|454
NFLPRPVFR
>ENST00000513102.1|SNV-10205-C-G|11
MQHLAKNVVMVNQGLRK
>FUSION-ENST00000507248.1:153-ENST00000652379.1:25317|613
QTTTTCISALNTLAYGK
>ENST00000504853.3|SNV-55730-C-A|2
MDNSSRLDKPRP
>FUSION-ENST00000492380.1:13274-ENST00000263556.3:22059|262
PAIPAPWEAEAAR
>FUSION-ENST00000507248.1:153-ENST00000652379.1:25317|196
EWTGAAGAARARAR
>FUSION-ENST00000409321.5:5622-ENST00000540828.6:4876|4
AAEDDEDEADPKRQK
>FUSION-ENST00000645490.1:32968-ENST00000518376.2:5028|1171
MITSACDMTIPWTWHALHLSLLK
>ENST00000403303.5|INDEL-229189-A-AA|3
QKNSSRYPK
>FUSION-ENST00000507248.1:153-ENST00000652379.1:25317|314
YYRLDGLVRPSDRPR
>FUSION-ENST00000645490.1:32968-ENST00000518376.2:5028|33
GVLERPGAFSGIR
>FUSION-ENST00000507248.1:153-ENST00000652379.1:25317|493
VAFLGTGVRVARR
>FUSION-ENST00000492380.1:13274-ENST00000263556.3:22059|25
CVYICMFSKALTIIRNYR
>FUSION-ENST00000409321.5:5622-ENST00000540828.6:4876|5
AAEDDEDEADPKR
>ENST00000341394.9|SNV-44923-G-C|1
APANGFR
>FUSION-ENST00000645490.1:32968-ENST00000518376.2:5028|279
GIIIVPIYQDPNRK
>FUSION-ENST00000409321.5:5622-ENST00000540828.6:4876|7
RAAEDDEDEADPKR
>FUSION-ENST00000645490.1:32968-ENST00000518376.2:5028|1030
MLHQNLYVET
>ENST00000378660.5|SNV-218715-T-A|7
KLTMTWK
>FUSION-ENST00000507248.1:153-ENST00000652379.1:25317|1041
SGFGFLARRPKPAENFPAQDPV
>ENST00000673384.1|INDEL-54779-C-CC|4
SLKCLASRDYR
>FUSION-ENST00000492380.1:13274-ENST00000263556.3:22059|424
MYLALFLSSLFCSIGLCAYF
>FUSION-ENST00000492380.1:13274-ENST00000263556.3:22059|343
TVLITQWTFINVDLSWVYLASDIK
>ENST00000525135.5|INDEL-91281-C-CG|12
GFPTGASLHYTGESQLTEVLQNLGK
>FUSION-ENST00000645490.1:32968-ENST00000518376.2:5028|1453
IQTWLLPGLFFTLSSSLR
>FUSION-ENST00000645490.1:32968-ENST00000518376.2:5028|1622
ESHSVTQAGVQRR
>FUSION-ENST00000492380.1:13274-ENST00000263556.3:22059|458
GATAPGPFFDFLRITIPVGAR
>FUSION-ENST00000507248.1:153-ENST00000652379.1:25317|1237
MSVSFSVSLSDTPVPGRALPLPRK
>ENST00000463724.1|SNV-14696-A-T|5
HLLKQFYYRFSSTSK
>FUSION-ENST00000645490.1:32968-ENST00000518376.2:5028|1003
GISALTK
>ENST00000581955.1|SNV-107653-G-T|5
LRCHRLSSSEK
>FUSION-ENST00000492380.1:13274-ENST00000263556.3:22059|72
LQQAVIVPLYSSLGDRARPCLKNK
>FUSION-ENST00000507248.1:153-ENST00000652379.1:25317|584
MWGRGCR
>FUSION-ENST00000469298.5:7992-ENST00000656261.1:240337|68
ASLLSQHHLLNR
>FUSION-ENST00000645490.1:32968-ENST00000518376.2:5028|1432
ICLPGPPKVLGLQA
>FUSION-ENST00000578649.1:1561-ENST00000430157.6:3173|40
MAVLFLTTTSR
>FUSION-ENST00000507248.1:153-ENST00000652379.1:25317|831
PCHRQAGR
>FUSION-ENST00000507248.1:153-ENST00000652379.1:25317|116
MNEIPTVPTYYPAKPQPRERAWR
>FUSION-ENST00000507248.1:153-ENST00000652379.1:25317|1530
SAVMTRVGTVRSGR
>FUSION-ENST00000507248.1:153-ENST00000652379.1:25317|1125
CLSLSVSVSVSLSLSLSLSLCLSVR
>FUSION-ENST00000469298.5:7992-ENST00000656261.1:240337|419
RIQIHIDDK
>FUSION-ENST00000507248.1:153-ENST00000652379.1:25317|658
MEIDFCMIDVGVCVIQINTHR
>FUSION-ENST00000507248.1:153-ENST00000652379.1:25317|171
AHTRPSPAVESGR
>FUSION-ENST00000507248.1:153-ENST00000652379.1:25317|395
SLGSGGSMVAKLKLK
>FUSION-ENST00000507248.1:153-ENST00000652379.1:25317|61
SGDLSLPNSWDYRDLLSPGGR
>FUSION-ENST00000507248.1:153-ENST00000652379.1:25317|1197
RSKTNHHLLDLSQGVSGLLGER
>FUSION-ENST00000507248.1:153-ENST00000652379.1:25317|396
SLGSGGSMVAKLK
>ENST00000490758.6|SNV-58294-G-A|2
YAVNLKQSGTVNFK
>ENST00000403662.8|SNV-24828-C-G|1
QQDYVSLPPWEVNKPGEVC
>FUSION-ENST00000645490.1:32968-ENST00000518376.2:5028|1764
MPTNLHHKRTLPPLHWFR
>FUSION-ENST00000645490.1:32968-ENST00000518376.2:5028|144
ASGCSINGSSS
>FUSION-ENST00000507248.1:153-ENST00000652379.1:25317|615
FTLCIYVF
>ENST00000528856.5|SNV-44923-G-C|2
NGYRAPANGFR
>ENST00000039989.9|INDEL-91281-C-CG|7
SQPALHRGESVNR
>FUSION-ENST00000507248.1:153-ENST00000652379.1:25317|754
SGVGDKPDQHGEIPSQLK
>FUSION-ENST00000507248.1:153-ENST00000652379.1:25317|1283
GQEFETSPANVVKPPSLLK
>ENST00000463724.1|SNV-14696-A-T|2
FSSTSKLYK
>ENST00000413171.6|SNV-52814-A-C|2
MIPPAAFTLEHIPK
>FUSION-ENST00000492380.1:13274-ENST00000263556.3:22059|460
GATAPGPFFDFLR
>FUSION-ENST00000507248.1:153-ENST00000652379.1:25317|927
ATSFGGCQSVVE
>ENST00000463991.5|SNV-155411-G-A|4
LEAKILPFEDKWLIHR
>ENST00000319170.10|INDEL-94203-C-CC|10
LCHGPAK
>ENST00000496259.5|SNV-6106-A-G|1
HSLHLTALVQLVREIPEFLFGEVK
>FUSION-ENST00000578649.1:1561-ENST00000430157.6:3173|35
AVLFLTTTSRRSRPCTWSCV
>FUSION-ENST00000645463.1:450296-ENST00000518376.2:5028|10
MVGCRRSEER
>FUSION-ENST00000492380.1:13274-ENST00000263556.3:22059|447
FFGHLCIF
>FUSION-ENST00000507248.1:153-ENST00000652379.1:25317|1113
DPILKSGVASPSTVSKNR
>FUSION-ENST00000492380.1:13274-ENST00000263556.3:22059|266
YNKLAGCGGGRL
>FUSION-ENST00000645490.1:32968-ENST00000518376.2:5028|1342
MAVPSFLLLGVLPLLTK
>FUSION-ENST00000645490.1:32968-ENST00000518376.2:5028|1585
VRGGKDWK
>FUSION-ENST00000645490.1:32968-ENST00000518376.2:5028|884
AVFSLNGKK
>FUSION-ENST00000645490.1:32968-ENST00000518376.2:5028|1133
TYLCSKVR
>FUSION-ENST00000507248.1:153-ENST00000652379.1:25317|793
LAGVLKLILNR
>FUSION-ENST00000507248.1:153-ENST00000652379.1:25317|995
MLFLSSLPSTSCPHHHFGAR
>FUSION-ENST00000507248.1:153-ENST00000652379.1:25317|870
DFNEGSFGHILILW
>FUSION-ENST00000507248.1:153-ENST00000652379.1:25317|156
GAARRPVR
>FUSION-ENST00000645490.1:32968-ENST00000518376.2:5028|559
GGKEIANHLLPESIAGGTMIRI
>FUSION-ENST00000645490.1:32968-ENST00000518376.2:5028|725
FMSVHGLER
>ENST00000495680.2|SNV-6608-T-G|8
MSVQELQGQMTAGRGGMVLCRE
>FUSION-ENST00000469298.5:7992-ENST00000656261.1:240337|151
MFVQKFWKI
>FUSION-ENST00000645490.1:32968-ENST00000518376.2:5028|89
LSIPAISLNPHICTVTSTLR
>ENST00000377049.4|INDEL-242-G-GC|2
QPPDFPR
>ENST00000400588.5|SNV-44493-A-C|2
KPSIGSVTSGKK
>FUSION-ENST00000492380.1:13274-ENST00000263556.3:22059|630
ADVHRKVTDMTLLSSDCR
>FUSION-ENST00000645490.1:32968-ENST00000518376.2:5028|1711
CLMDALGENLATGQELLPGFMGL
>FUSION-ENST00000645490.1:32968-ENST00000518376.2:5028|72
ITSPQIEHTITCTPHYTHADVPFPR
>FUSION-ENST00000219084.10:208065-ENST00000569528.4:37963|6
MDEIPGNPVKR
>FUSION-ENST00000469298.5:7992-ENST00000656261.1:240337|31
ECFSISLCYL
>ENST00000519289.1|SNV-146290-G-A|4
AGLNKFIQNLVR
>FUSION-ENST00000469298.5:7992-ENST00000656261.1:240337|402
MTKLLGKNFIK
>FUSION-ENST00000569418.5:35892-ENST00000564336.1:59898|13
NTWYIDEGARGR
>FUSION-ENST00000645490.1:32968-ENST00000518376.2:5028|1618
DLGSLRPPPPEFKR
>FUSION-ENST00000469298.5:7992-ENST00000656261.1:240337|307
KALESSSCVENLK
>ENST00000519157.1|MNV-35682-AC-A|18
WCWSLWR
>FUSION-ENST00000492380.1:13274-ENST00000263556.3:22059|68
WLYHHMR
>FUSION-ENST00000645490.1:32968-ENST00000518376.2:5028|1685
AGSLEIRSSRPAWPTW
>FUSION-ENST00000645490.1:32968-ENST00000518376.2:5028|54
MNYIFLFEENGILTNLKR
>FUSION-ENST00000645490.1:32968-ENST00000518376.2:5028|1591
DLKDEEPALILPPEGRPR
>FUSION-ENST00000645490.1:32968-ENST00000518376.2:5028|242
MFCPNNTG
>FUSION-ENST00000469298.5:7992-ENST00000656261.1:240337|501
MVMLRHK
>FUSION-ENST00000645490.1:32968-ENST00000518376.2:5028|1201
MIIILISQMR
>FUSION-ENST00000645490.1:32968-ENST00000518376.2:5028|1478
VDISQIRIQRPR
>FUSION-ENST00000645490.1:32968-ENST00000518376.2:5028|1475
MTWANPICQLHHLR
>FUSION-ENST00000645490.1:32968-ENST00000518376.2:5028|790
GLHFENHYVLVNFHPALKNCPR
>FUSION-ENST00000645490.1:32968-ENST00000518376.2:5028|867
WAVPLIQAK
>FUSION-ENST00000569418.5:35892-ENST00000564336.1:59898|8
HAQRGRGGR
>FUSION-ENST00000469298.5:7992-ENST00000656261.1:240337|94
GILCDVGVWGMDDPFTQVVSIVPNR
>ENST00000519157.1|MNV-35682-AC-A|21
LLPLKPVQAATPSRTDRWCWSLWR
>ENST00000234071.8|SNV-10166-C-A|1
ELNQAGQETLVTGWG
>FUSION-ENST00000507248.1:153-ENST00000652379.1:25317|1471
MSPRMPSFPSVCLQLPQA
>FUSION-ENST00000492380.1:13274-ENST00000263556.3:22059|590
IFSHPSCFVYFFPHK
>FUSION-ENST00000507248.1:153-ENST00000652379.1:25317|1145
GAARSHFPGGSLGR
>FUSION-ENST00000507248.1:153-ENST00000652379.1:25317|950
MSRIDPDSISKTS
>ENST00000373293.5|SNV-8613-T-C|1
ALPSRCPAPK
>ENST00000287546.8|SNV-22584-A-G|1
IVSAADK
>FUSION-ENST00000507248.1:153-ENST00000652379.1:25317|796
TGVSHRPRPIYLFINFESR
>FUSION-ENST00000507248.1:153-ENST00000652379.1:25317|680
LVRLVSHSQPQVVRLP
>FUSION-ENST00000492380.1:13274-ENST00000263556.3:22059|5
LHLYKKYK
>FUSION-ENST00000645490.1:32968-ENST00000518376.2:5028|265
CSVPTIQADSRMTGQQVQ
>FUSION-ENST00000507248.1:153-ENST00000652379.1:25317|912
TDGVSYQCSFVNRVR
>FUSION-ENST00000469298.5:7992-ENST00000656261.1:240337|214
EIVKLLVQGR
>ENST00000378660.5|SNV-218715-T-A|4
LTMTWKYR
>FUSION-ENST00000507248.1:153-ENST00000652379.1:25317|311
LDGLVRPSDRPRR
>ENST00000495680.2|SNV-6608-T-G|1
GGMVLCRE
>FUSION-ENST00000645490.1:32968-ENST00000518376.2:5028|693
ILLQQHGQMPSQK
>FUSION-ENST00000492380.1:13274-ENST00000263556.3:22059|2
MVACTCSPSYLGG
>FUSION-ENST00000507248.1:153-ENST00000652379.1:25317|727
WLKPVIPSLWEAK
>FUSION-ENST00000469298.5:7992-ENST00000656261.1:240337|360
MLYLLFSIV
>FUSION-ENST00000507248.1:153-ENST00000652379.1:25317|652
MIDVGVCVIQINTHR
>FUSION-ENST00000492380.1:13274-ENST00000263556.3:22059|97
MFYIITKLNQK
>ENST00000377110.7|SNV-583834-C-T|1
LIGQHVGLIPSISVLQNEKNESR
>FUSION-ENST00000492380.1:13274-ENST00000263556.3:22059|357
LGVDPEIPKYSGIR
>FUSION-ENST00000645490.1:32968-ENST00000518376.2:5028|1346
MKSEILFVHWRHP
>FUSION-ENST00000539416.5:35408-ENST00000374236.5:28532|1
VVAAVLL
>FUSION-ENST00000492220.1:1829-ENST00000271732.8:48406|77
MAASHFVAR
>FUSION-ENST00000219084.10:208065-ENST00000569528.4:37963|5
DEIPGNPVKR
>ENST00000581955.1|SNV-107653-G-T|2
LSSSEKLWLPDTYK
>FUSION-ENST00000645490.1:32968-ENST00000518376.2:5028|520
GCSELRFLATTLQSG
>ENST00000674505.1|SNV-166407-G-C|1
LHQMIELSSKPAVNG
>FUSION-ENST00000645490.1:32968-ENST00000518376.2:5028|568
SHHAQPGIPLR
>FUSION-ENST00000645490.1:32968-ENST00000518376.2:5028|1347
KSEILFVHWR
>FUSION-ENST00000645490.1:32968-ENST00000518376.2:5028|150
CQDAGVCGM
>ENST00000342992.10|SNV-50790-A-C|5
DTVVVRTSVEDQEFHISSFEER
>FUSION-ENST00000507248.1:153-ENST00000652379.1:25317|55
SASDPSHPHYLR
>ENST00000342741.6|SNV-6815-G-A|5
FRVEHGVDIVFASFVR
>FUSION-ENST00000469298.5:7992-ENST00000656261.1:240337|90
GLFGGMI
>FUSION-ENST00000645490.1:32968-ENST00000518376.2:5028|850
SGLTATSASWVQAILLPQPPK
>FUSION-ENST00000645490.1:32968-ENST00000518376.2:5028|569
MSHHAQPGIPLR
>ENST00000377049.4|INDEL-242-G-GC|4
EKQPPDFPR
>ENST00000503848.5|SNV-126019-C-G|6
TVLFAHRSGWHSGQQTDLR
>FUSION-ENST00000492380.1:13274-ENST00000263556.3:22059|554
VSYMGKR
>FUSION-ENST00000645490.1:1609-ENST00000518376.2:5028|16
GKERETLR
>ENST00000369127.8|SNV-74788-C-G|3
KICPVAQGNLNQMLLQGDR
>FUSION-ENST00000492380.1:13274-ENST00000263556.3:22059|171
IHPHTEVLCGFLLLLFCFFLR
>FUSION-ENST00000507248.1:153-ENST00000652379.1:25317|1275
EAGVEELLEPGRRR
>ENST00000331664.6|INDEL-3121-G-GG|13
QDLRVQPGQTKAEPR
>FUSION-ENST00000645490.1:32968-ENST00000518376.2:5028|1724
WCGGLLLPE
>FUSION-ENST00000645490.1:32968-ENST00000518376.2:5028|1066
TWPRDSEAR
>FUSION-ENST00000507248.1:153-ENST00000652379.1:25317|635
LVSNSRPPVMRPPRPLEVLG
>FUSION-ENST00000492380.1:13274-ENST00000263556.3:22059|586
ILPYLEAGFAK
>FUSION-ENST00000469298.5:7992-ENST00000656261.1:240337|429
RDSWLGTVAHTCNPSTLGGRGGQIA
>FUSION-ENST00000507248.1:153-ENST00000652379.1:25317|383
MLLAECPAGPEAFTLKK
>FUSION-ENST00000507248.1:153-ENST00000652379.1:25317|491
MRAGLWPTGDPASRPR
>FUSION-ENST00000469298.5:7992-ENST00000656261.1:240337|379
QRAAAQIR
>ENST00000445828.5|SNV-87405-G-A|1
LTEVNTKLLVEKQQSR
>FUSION-ENST00000492380.1:13274-ENST00000263556.3:22059|24
MFSKALTIIR
>FUSION-ENST00000492380.1:13274-ENST00000263556.3:22059|147
CREQWLTPIIPALWEAKVGGSPGQ
>FUSION-ENST00000492380.1:13274-ENST00000263556.3:22059|520
MNYMVVNSEILVTQVMYIVPNV
>ENST00000243346.10|SNV-18169-A-G|3
QSGSAVITFVEIGVAGK
>ENST00000496857.5|SNV-371647-G-T|10
MCSSLAIRSER
>FUSION-ENST00000507248.1:153-ENST00000652379.1:25317|1353
VDLVSCLFHHHHHHRR
>FUSION-ENST00000645490.1:32968-ENST00000518376.2:5028|930
TLRFPHCR
>FUSION-ENST00000507248.1:153-ENST00000652379.1:25317|782
GVPWSVYHRTVHVR
>FUSION-ENST00000492380.1:13274-ENST00000263556.3:22059|403
MLFLHLLRSYGFCF
>FUSION-ENST00000645490.1:32968-ENST00000518376.2:5028|928
CWDYRREPPCPTPSR
>FUSION-ENST00000645490.1:32968-ENST00000518376.2:5028|308
MHFQTGFECG
>FUSION-ENST00000507248.1:153-ENST00000652379.1:25317|1024
TKERLSILWLE
>FUSION-ENST00000645490.1:32968-ENST00000518376.2:5028|536
RLAAILGAAATILGALGAR
>ENST00000407324.5|SNV-63668-T-G|1
TPEEGEEQSWSAIMAGEEINED
>ENST00000487235.5|SNV-10293-C-T|1
AQGLTSSSQGTSLQVSLRR
>FUSION-ENST00000645490.1:32968-ENST00000518376.2:5028|988
GLGTRILFFFFLRR
>FUSION-ENST00000507248.1:153-ENST00000652379.1:25317|940
HHLDPLREFSGRIESQYR
>FUSION-ENST00000507248.1:153-ENST00000652379.1:25317|91
HLVYVLG
>FUSION-ENST00000645490.1:32968-ENST00000518376.2:5028|879
RPLEVKR
>FUSION-ENST00000507248.1:153-ENST00000652379.1:25317|1247
SISVFLGRSLSFSR
>ENST00000531638.1|INDEL-994-T-TC|6
FPNRDQRYLLDQLHTCGSR
>FUSION-ENST00000667305.1:209-ENST00000377970.6:2814|22
SALHSLPR
>FUSION-ENST00000645490.1:32968-ENST00000518376.2:5028|1026
MQPIGNGN
>FUSION-ENST00000507248.1:153-ENST00000652379.1:25317|712
LYSQYTTLAGRCAVLYCL
>FUSION-ENST00000645490.1:32968-ENST00000518376.2:5028|1109
GTRIFFIGIVQCEGGERIIWEP
>ENST00000484297.1|SNV-3567-T-G|3
PRLGGSASCWGTNVTWRPRG
>ENST00000495680.2|SNV-6608-T-G|5
TAGRGGMVLCR
>FUSION-ENST00000645490.1:32968-ENST00000518376.2:5028|1693
HALLISNSCLINLSLLSTI
>FUSION-ENST00000507248.1:153-ENST00000652379.1:25317|248
SVAVLTCKSVVRPGYR
>FUSION-ENST00000645490.1:32968-ENST00000518376.2:5028|1393
SKYWHICK
>FUSION-ENST00000507248.1:153-ENST00000652379.1:25317|583
MWGRGCRCASGPAAGVGLPGPVDQR
>FUSION-ENST00000507248.1:153-ENST00000652379.1:25317|725
WLKPVIPSLWEAKAGGSRGGQTNR
>FUSION-ENST00000645490.1:32968-ENST00000518376.2:5028|1565
SHRGLGCGR
>FUSION-ENST00000492220.1:1829-ENST00000271732.8:48406|87
MYYAILR
>ENST00000375040.8|INDEL-3744-A-AA|8
GQRTALQHYPQSPVPADGSPAVR
>FUSION-ENST00000507248.1:153-ENST00000652379.1:25317|672
SWLTAPSASRVR
>FUSION-ENST00000645490.1:32968-ENST00000518376.2:5028|47
TVYIGSFLHVENYFTTDR
>FUSION-ENST00000507248.1:153-ENST00000652379.1:25317|1495
MLPSDPPAK
>ENST00000231134.8|INDEL-2253-C-CG|10
ERHRDPIPELPLR
>FUSION-ENST00000645490.1:32968-ENST00000518376.2:5028|1796
EEERTAASQPGGNSSR
>ENST00000265713.8|INDEL-117243-G-GG|7
GWPKGKEPQTNPLEEK
>FUSION-ENST00000645490.1:32968-ENST00000518376.2:5028|858
SCALHVDTWLK
>FUSION-ENST00000645490.1:32968-ENST00000518376.2:5028|1245
VEVASRGNVSSVLSFFFFF
>FUSION-ENST00000645490.1:32968-ENST00000518376.2:5028|526
MAQGSIPWNP
>ENST00000366760.5|SNV-30752-G-A|2
VHSPYKISIRQR
>FUSION-ENST00000645490.1:32968-ENST00000518376.2:5028|1683
MVKPHLY
>FUSION-ENST00000492380.1:13274-ENST00000263556.3:22059|27
CVYICMFSKALTIIR
>FUSION-ENST00000469298.5:7992-ENST00000656261.1:240337|460
MRKLANSQIQ
>FUSION-ENST00000645490.1:32968-ENST00000518376.2:5028|614
MASATGPLIEAFLLHLIEVPHQSR
>FUSION-ENST00000645490.1:32968-ENST00000518376.2:5028|1080
MQWHDLGSLQPPPPGFKR
>FUSION-ENST00000469298.5:7992-ENST00000656261.1:240337|181
QCLCRNSGR
>FUSION-ENST00000507248.1:153-ENST00000652379.1:25317|1288
MALYTERSGSRLSSR
>FUSION-ENST00000507248.1:153-ENST00000652379.1:25317|1365
MPLSPPPPPPK
>FUSION-ENST00000492380.1:13274-ENST00000263556.3:22059|228
LANFCIFSRDR
>FUSION-ENST00000645490.1:32968-ENST00000518376.2:5028|686
RQEWMALR
>FUSION-ENST00000645490.1:32968-ENST00000518376.2:5028|1494
MKPSIWKHLVNPKGYVDAR
>FUSION-ENST00000469298.5:7992-ENST00000656261.1:240337|397
NFIKTVRPRNWPMFYTL
>FUSION-ENST00000492380.1:13274-ENST00000263556.3:22059|398
VFVFNSVYVIHHIY
>FUSION-ENST00000492380.1:13274-ENST00000263556.3:22059|20
ALTIIRNYR
>FUSION-ENST00000645490.1:32968-ENST00000518376.2:5028|1155
GPLLTSWLPHSAVFVCCITLITR
>FUSION-ENST00000645490.1:32968-ENST00000518376.2:5028|846
MGFTMLAR
>FUSION-ENST00000645490.1:32968-ENST00000518376.2:5028|661
MMAERSPIIE
>FUSION-ENST00000645490.1:32968-ENST00000518376.2:5028|514
TPGQRTR
>FUSION-ENST00000492380.1:13274-ENST00000263556.3:22059|474
CQAGVQWRDLSSPQPPPPGFK
>FUSION-ENST00000492380.1:13274-ENST00000263556.3:22059|556
MVSYMGK
>FUSION-ENST00000645490.1:32968-ENST00000518376.2:5028|586
AMRYLLAPCCQR
>FUSION-ENST00000507248.1:153-ENST00000652379.1:25317|500
APGAPCVAAMVAFLGTGVRVAR
>FUSION-ENST00000645490.1:32968-ENST00000518376.2:5028|237
PVFPPLLPSAL
>ENST00000572933.5|MNV-106231-AC-A|9
DWHCGIPMLPRR
>ENST00000649554.1|SNV-30348-C-G|9
KRMWQEEHPR
>ENST00000485922.2|SNV-7847-G-T|3
KLATLAMSPFKVLWALMPTLLSR
>FUSION-ENST00000507248.1:153-ENST00000652379.1:25317|722
GGQTNRASMVKPR
>FUSION-ENST00000507248.1:153-ENST00000652379.1:25317|1208
CPSLSFYVCLFLCQSVR
>FUSION-ENST00000507248.1:153-ENST00000652379.1:25317|823
TTAVLCSSQGRK
>FUSION-ENST00000507248.1:153-ENST00000652379.1:25317|1250
FLSVSRSISVFLGRSLSFSR
>ENST00000461125.1|SNV-23736-C-T|4
MDWRLHFSLFGYLSTDVDFQARI
>ENST00000488369.1|INDEL-34124-T-TC|5
PDGASSQDKLFQPQPISGR
>FUSION-ENST00000645490.1:32968-ENST00000518376.2:5028|1621
RDLGSLRPPPPEFK
>FUSION-ENST00000507248.1:153-ENST00000652379.1:25317|161
GSRVQIPESGVAEMGAAR
>FUSION-ENST00000492380.1:13274-ENST00000263556.3:22059|381
MELHSSLLYNYFSKCTKIHFLK
>ENST00000373293.5|SNV-8613-T-C|3
LMALPSRCPAPK
>FUSION-ENST00000492380.1:13274-ENST00000263556.3:22059|541
WFHIWVKEKAASFLITT
>ENST00000354500.6|SNV-583834-C-T|3
LASSPVSPCFRMR
>FUSION-ENST00000645490.1:32968-ENST00000518376.2:5028|920
EPPCPTPSRILEWPGQRDR
>FUSION-ENST00000645490.1:32968-ENST00000518376.2:5028|1200
IIILISQMR
>FUSION-ENST00000645490.1:32968-ENST00000518376.2:5028|1554
GIPGRWR
>FUSION-ENST00000645490.1:32968-ENST00000518376.2:5028|778
AREASGSL
>ENST00000556440.7|MNV-27807-ATAT-A|2
YDDYRVQLCAK
>FUSION-ENST00000492380.1:13274-ENST00000263556.3:22059|160
SVGVGHNKRK
>FUSION-ENST00000492380.1:13274-ENST00000263556.3:22059|211
MCISKRSEYLMK
>FUSION-ENST00000645490.1:32968-ENST00000518376.2:5028|877
RIEVLKR
>FUSION-ENST00000507248.1:153-ENST00000652379.1:25317|741
PIIPAAR
>FUSION-ENST00000645490.1:32968-ENST00000518376.2:5028|83
IQKLRHPK
>FUSION-ENST00000645490.1:32968-ENST00000518376.2:5028|519
FLATTLQSG
>FUSION-ENST00000645490.1:32968-ENST00000518376.2:5028|736
EWGIGVLYSMACSGDHR
>FUSION-ENST00000492380.1:13274-ENST00000263556.3:22059|269
DQPGQHDETLSLLKYNK
>FUSION-ENST00000645490.1:32968-ENST00000518376.2:5028|1757
GPVRVED
>FUSION-ENST00000645490.1:32968-ENST00000518376.2:5028|746
MSHLAWPCLSFNNF
>FUSION-ENST00000466801.5:5622-ENST00000540828.6:4876|1
EPLPTGWGWEASLGLEVGVGAAK
>FUSION-ENST00000469298.5:7992-ENST00000656261.1:240337|500
MVMLRHKLTNAEA
>FUSION-ENST00000645490.1:32968-ENST00000518376.2:5028|1527
MPVSHSHSTPV
>FUSION-ENST00000645490.1:32968-ENST00000518376.2:5028|972
HLSLPQPPPPRFK
>ENST00000586052.5|SNV-86605-T-G|5
RLGFEISHLR
>FUSION-ENST00000645490.1:32968-ENST00000518376.2:5028|927
FPHCRTLQIIK
>FUSION-ENST00000645490.1:32968-ENST00000518376.2:5028|593
RSNSINSRDS
>FUSION-ENST00000507248.1:153-ENST00000652379.1:25317|862
MFYRPFLSGKNRSPVR
>FUSION-ENST00000492380.1:13274-ENST00000263556.3:22059|376
IALIFIIYR
>FUSION-ENST00000507248.1:153-ENST00000652379.1:25317|386
AVLSWWSDLSG
>FUSION-ENST00000645490.1:32968-ENST00000518376.2:5028|474
QIFVCFPK
>FUSION-ENST00000507248.1:153-ENST00000652379.1:25317|1062
VPKALATPPTPHAPRPGHPR
>FUSION-ENST00000492380.1:13274-ENST00000263556.3:22059|411
MMLALSSYMAFIILS
>FUSION-ENST00000507248.1:153-ENST00000652379.1:25317|1424
RERLPVISLTDLETASR
>ENST00000452666.3|SNV-22584-A-G|8
RHSLLKGISAR
>FUSION-ENST00000492220.1:1829-ENST00000271732.8:48406|54
IFCGAARWLPAILSRVAPPR
>FUSION-ENST00000507248.1:153-ENST00000652379.1:25317|639
LLRLVSNSRPPVMRPPRPLEVLG
>FUSION-ENST00000469298.5:7992-ENST00000656261.1:240337|177
MVAYACNPSNLGGR
>FUSION-ENST00000645490.1:32968-ENST00000518376.2:5028|484
EQKPLLTHFRHDAKR
>FUSION-ENST00000645490.1:32968-ENST00000518376.2:5028|379
MDIPSFFGCRLLKEVFYK
>FUSION-ENST00000645490.1:32968-ENST00000518376.2:5028|387
ELSRESGIRQR
>FUSION-ENST00000492380.1:13274-ENST00000263556.3:22059|270
DQPGQHDETLSLLK
>FUSION-ENST00000492380.1:13274-ENST00000263556.3:22059|418
MLNHSSIPGMTPVPY
>FUSION-ENST00000645490.1:32968-ENST00000518376.2:5028|1395
LQLDKSK
>ENST00000581524.5|INDEL-229189-A-AA|14
QKNSSRYPTLSAAEK
>FUSION-ENST00000492380.1:13274-ENST00000263556.3:22059|267
YNKLAGCGGGR
>FUSION-ENST00000645490.1:32968-ENST00000518376.2:5028|538
NPRSENKR
>FUSION-ENST00000645490.1:32968-ENST00000518376.2:5028|1364
LTAKLGHFAQNPTMAPHLPCR
>FUSION-ENST00000507248.1:153-ENST00000652379.1:25317|813
MKPVSFCNFFFFFFFLR
>FUSION-ENST00000507248.1:153-ENST00000652379.1:25317|1142
SHFPGGSLGR
>FUSION-ENST00000507248.1:153-ENST00000652379.1:25317|1003
MTSESYFLLIFTYVCIYFF
>ENST00000434945.6|MNV-7239-TAGT-T|5
VELFIFLFLLGETPFKVVK
>ENST00000513102.1|SNV-10205-C-G|6
MVNQGLR
>ENST00000335223.5|SNV-9274-A-G|2
LGRAMSR
>ENST00000394809.9|SNV-42277-C-A|1
ESLGHGGLPGLGKT
>ENST00000438447.2|SNV-435005-A-T|2
VSISSSMGMDVHNQEERPRK
>FUSION-ENST00000507248.1:153-ENST00000652379.1:25317|1014
YDPLNNIFANQKVFQ
>FUSION-ENST00000492380.1:13274-ENST00000263556.3:22059|527
MIEQDSISKKK
>ENST00000544626.2|INDEL-11037-G-GC|1
SRIPGLSI
>FUSION-ENST00000645490.1:32968-ENST00000518376.2:5028|408
MSSAHGNNVGVE
>ENST00000491555.5|SNV-56466-A-G|4
MENMGDDDGWEFVNLGDQQSFGIK
>FUSION-ENST00000469298.5:7992-ENST00000656261.1:240337|58
PFLFSDA
>FUSION-ENST00000507248.1:153-ENST00000652379.1:25317|42
CSRFIVHALGTR
>FUSION-ENST00000645490.1:32968-ENST00000518376.2:5028|1412
SLILHFFCNKK
>FUSION-ENST00000507248.1:153-ENST00000652379.1:25317|602
LLYDRCRCLCYTNK
>FUSION-ENST00000645490.1:32968-ENST00000518376.2:5028|610
AVSGPTLALI
>FUSION-ENST00000645490.1:32968-ENST00000518376.2:5028|1142
MLLRLVAQGINCLFAE
>FUSION-ENST00000645490.1:32968-ENST00000518376.2:5028|1759
IMGPVRVED
>FUSION-ENST00000507248.1:153-ENST00000652379.1:25317|704
DGVSEARPPWLPRQPR
>FUSION-ENST00000645490.1:32968-ENST00000518376.2:5028|1353
MKDAFHQAVPGERPA
>FUSION-ENST00000507248.1:153-ENST00000652379.1:25317|1375
DGREPLRLDSGE
>FUSION-ENST00000645490.1:32968-ENST00000518376.2:5028|479
RIFGSHRK
>ENST00000382031.5|MNV-11756-GAA-G|1
GEERAQEG
>ENST00000394299.7|SNV-285687-T-C|5
VLKVAHVEHEETLPSR
>FUSION-ENST00000507248.1:153-ENST00000652379.1:25317|348
FSLIKNESR
>ENST00000619085.1|INDEL-3744-A-AA|11
GPPSTPPKTPQSLAPAPLRPLEDR
>FUSION-ENST00000469298.5:7992-ENST00000656261.1:240337|468
NYRLCISWGRQK
>FUSION-ENST00000492380.1:13274-ENST00000263556.3:22059|519
NYMVVNSEILVTQVMYIVPNV
>FUSION-ENST00000507248.1:153-ENST00000652379.1:25317|1148
SLNKYGN
>FUSION-ENST00000645490.1:32968-ENST00000518376.2:5028|428
EPQRLGL
>FUSION-ENST00000492380.1:13274-ENST00000263556.3:22059|159
KPVKKQSMCR
>FUSION-ENST00000645490.1:32968-ENST00000518376.2:5028|1643
INNSHGVSS
>FUSION-ENST00000507248.1:153-ENST00000652379.1:25317|1412
PAWPKETLLESETQRAPSSDLID
>FUSION-ENST00000492380.1:13274-ENST00000263556.3:22059|57
MKQMDLTCVK
>FUSION-ENST00000645490.1:32968-ENST00000518376.2:5028|1286
MSTQKTIHNMLTSNTSFHLFIIV
>FUSION-ENST00000645490.1:32968-ENST00000518376.2:5028|1081
QWHDLGSLQPPPPGFK
>FUSION-ENST00000507248.1:153-ENST00000652379.1:25317|1485
VGRLGSDWTTPDR
>FUSION-ENST00000645490.1:32968-ENST00000518376.2:5028|1234
HLPRPPKVLVISSTLLVLISK
>FUSION-ENST00000469298.5:7992-ENST00000656261.1:240337|272
SLEPWRWRLQWAEITPLHSSLGDR
>FUSION-ENST00000507248.1:153-ENST00000652379.1:25317|883
MEVPVPSGTVSGER
>FUSION-ENST00000645490.1:32968-ENST00000518376.2:5028|1074
FSCLSLLRSWGYR
>FUSION-ENST00000645490.1:32968-ENST00000518376.2:5028|942
TCTHAQRCRDHNQGSICV
>FUSION-ENST00000507248.1:153-ENST00000652379.1:25317|921
SSLQSLFKTYVS
>FUSION-ENST00000507248.1:153-ENST00000652379.1:25317|375
AAWIPQLGIME
>FUSION-ENST00000469298.5:7992-ENST00000656261.1:240337|284
PGALLSAIPGWDHFILAKSV
>FUSION-ENST00000507248.1:153-ENST00000652379.1:25317|29
QTASFLFRVK
>FUSION-ENST00000645490.1:32968-ENST00000518376.2:5028|1647
VLGSSGK
>FUSION-ENST00000373600.7:35408-ENST00000374236.5:28532|3
TSGITLSSSILQPNRR
>FUSION-ENST00000492380.1:13274-ENST00000263556.3:22059|223
VSPCWPGWSRTPDLS
>ENST00000372088.8|SNV-184900-C-T|6
RIPPQVLQPSSSLPRSTDHTQGK
>FUSION-ENST00000645490.1:32968-ENST00000518376.2:5028|1362
LGHFAQNPTMAPHLPCR
>FUSION-ENST00000492380.1:13274-ENST00000263556.3:22059|145
EQWLTPIIPALWEAK
>FUSION-ENST00000645490.1:32968-ENST00000518376.2:5028|1263
SHRARPLHLTFK
>FUSION-ENST00000645490.1:32968-ENST00000518376.2:5028|943
MTCTHAQRCRDHNQGSICV
>FUSION-ENST00000645490.1:32968-ENST00000518376.2:5028|720
SVHGLERMGDWCTLQYGMQR
>ENST00000368630.7|SNV-10293-C-T|1
HGSGPNIILTGDFSPGFSK
>FUSION-ENST00000645490.1:32968-ENST00000518376.2:5028|1401
MRYSERTQSCQ
>FUSION-ENST00000469298.5:7992-ENST00000656261.1:240337|315
EAQKGQR
>FUSION-ENST00000469298.5:7992-ENST00000656261.1:240337|237
MHGLGRNK
>FUSION-ENST00000569891.5:35892-ENST00000564336.1:59898|15
KELVGDVLR
>FUSION-ENST00000645490.1:32968-ENST00000518376.2:5028|959
MCHYARLILYF
>FUSION-ENST00000507248.1:153-ENST00000652379.1:25317|948
YRHKHHLDPLR
>FUSION-ENST00000507248.1:153-ENST00000652379.1:25317|532
MLPAPALETR
>ENST00000380152.7|MNV-25215-GT-G|10
LHKSVSSANTCGIFSTAR
>ENST00000489502.5|SNV-2498-C-T|4
MCSMRGCPSPSS
>FUSION-ENST00000645490.1:32968-ENST00000518376.2:5028|1163
AKYFVFFMLQIK
>ENST00000556440.7|MNV-27807-ATAT-A|3
KYDDYRVQLCAK
>FUSION-ENST00000645490.1:32968-ENST00000518376.2:5028|214
MLKYLFLPLFSTSFTCTIFSCLSC
>FUSION-ENST00000492380.1:13274-ENST00000263556.3:22059|305
MTKPCLY
>FUSION-ENST00000645490.1:32968-ENST00000518376.2:5028|1746
MAGHPMFIR
>FUSION-ENST00000492380.1:13274-ENST00000263556.3:22059|283
KTLVLAGRSGSCLR
>FUSION-ENST00000507248.1:153-ENST00000652379.1:25317|1448
DQAGRRGETPSL
>FUSION-ENST00000469298.5:7992-ENST00000656261.1:240337|322
MVIYQRFWKR
>ENST00000274376.11|SNV-64690-T-C|3
RFSSLSDLTGYYSHVSCLLKGEK
>ENST00000504595.2|SNV-436975-G-A|1
CIIEHTNPAFF
>FUSION-ENST00000507248.1:153-ENST00000652379.1:25317|86
QNSPSVGLFTH
>FUSION-ENST00000492380.1:13274-ENST00000263556.3:22059|465
MSFAQFLMQLFFFLCDLSSL
>FUSION-ENST00000469298.5:7992-ENST00000656261.1:240337|240
LMHGLGR
>FUSION-ENST00000645490.1:32968-ENST00000518376.2:5028|1188
SLKFIFWR
>ENST00000265713.8|INDEL-117243-G-GG|6
GKEPQTNPLEEK
>FUSION-ENST00000507248.1:153-ENST00000652379.1:25317|431
SKPTRSAPLRPRPGGGR
>FUSION-ENST00000507248.1:153-ENST00000652379.1:25317|1440
AACSRGYSGG
>FUSION-ENST00000645490.1:32968-ENST00000518376.2:5028|1518
MEAGGKQRAGWENAFPK
>FUSION-ENST00000645490.1:32968-ENST00000518376.2:5028|1148
ANELTGAR
>FUSION-ENST00000645490.1:32968-ENST00000518376.2:5028|1564
SHRGLGCGRK
>FUSION-ENST00000507248.1:153-ENST00000652379.1:25317|1475
GCVGMEMSPR
>FUSION-ENST00000507248.1:153-ENST00000652379.1:25317|805
GFTVLPR
>FUSION-ENST00000645490.1:32968-ENST00000518376.2:5028|248
QATLLFISCCGFSWCLVKKNR
>ENST00000260970.8|SNV-19903-C-T|2
TCENFCCLCTGEK
>FUSION-ENST00000645490.1:32968-ENST00000518376.2:5028|1630
TKCLPTGSWAHRGNTTLK
>FUSION-ENST00000492380.1:13274-ENST00000263556.3:22059|225
DRVSPCWPGWSRTPDLS
>FUSION-ENST00000507248.1:153-ENST00000652379.1:25317|769
ALALVSVPVILFGLDLD
>ENST00000444934.3|INDEL-46870-G-GA|2
EPFLWRSPGKPVFAVSPDHPCFLLR
>FUSION-ENST00000507248.1:153-ENST00000652379.1:25317|1059
ALATPPTPHAPRPGHPR
>FUSION-ENST00000645490.1:32968-ENST00000518376.2:5028|1650
VDTEINDQVPANRVLGSSGK
>FUSION-ENST00000507248.1:153-ENST00000652379.1:25317|972
ETHTQTKDNYSVCKSLLED
>FUSION-ENST00000507248.1:153-ENST00000652379.1:25317|27
MYVCMYVSEMGFGVLSCCPR
>FUSION-ENST00000645490.1:32968-ENST00000518376.2:5028|807
MACCQSHLI
>ENST00000501943.6|INDEL-19954-C-CC|12
AKGAVHQLCQSLAGKNSGMPPGASR
>FUSION-ENST00000507248.1:153-ENST00000652379.1:25317|1516
MTEMSHRAR
>FUSION-ENST00000645490.1:32968-ENST00000518376.2:5028|1366
DPDRLTAK
>FUSION-ENST00000469298.5:7992-ENST00000656261.1:240337|475
TRCILEYGLNLFM
>FUSION-ENST00000645490.1:32968-ENST00000518376.2:5028|1295
MGSPLLAISIPPCISIFK
>FUSION-ENST00000492380.1:13274-ENST00000263556.3:22059|390
VFNLFLLQKCCSE
>FUSION-ENST00000469298.5:7992-ENST00000656261.1:240337|406
SVYLLCLCGQLSKEYK
>FUSION-ENST00000492380.1:13274-ENST00000263556.3:22059|351
MSVYSQFSTFLASILCSCHK
>FUSION-ENST00000492380.1:13274-ENST00000263556.3:22059|98
MFYIITK
>ENST00000619230.1|SNV-42789-C-G|4
SESETSTMAGK
>FUSION-ENST00000507248.1:153-ENST00000652379.1:25317|947
IDPDSISK
>FUSION-ENST00000507248.1:153-ENST00000652379.1:25317|272
AGEVEHER
>FUSION-ENST00000507248.1:153-ENST00000652379.1:25317|760
ADTLTGR
>FUSION-ENST00000507248.1:153-ENST00000652379.1:25317|148
APFRRDGR
>FUSION-ENST00000645490.1:1609-ENST00000518376.2:5028|25
SQETGQLLFSLSPALR
>FUSION-ENST00000507248.1:153-ENST00000652379.1:25317|871
GKDFNEGSFGHILILW
>FUSION-ENST00000507248.1:153-ENST00000652379.1:25317|372
RYSHDPPGSFRETK
>FUSION-ENST00000492380.1:13274-ENST00000263556.3:22059|173
LEITQMSAIE
>FUSION-ENST00000507248.1:153-ENST00000652379.1:25317|1536
GDLELLGSRDPPASASR
>ENST00000341394.9|SNV-44923-G-C|3
GARGLMNGYRAPANGFR
>FUSION-ENST00000645490.1:32968-ENST00000518376.2:5028|200
MAVEGKWKTSSTNQLTALLS
>FUSION-ENST00000517458.1:2214-ENST00000645438.1:17098|10
GSRGAYLANSTLNLSAWKLLMQCPR
>FUSION-ENST00000645490.1:32968-ENST00000518376.2:5028|251
MQATLLFISCCGFSWCLVKK
>FUSION-ENST00000645490.1:32968-ENST00000518376.2:5028|352
SHTNEYVITIGVKCSEGR
>FUSION-ENST00000645490.1:32968-ENST00000518376.2:5028|21
GVTGGKSGSEVTIQPHK
>ENST00000382031.5|MNV-11756-GAA-G|3
DQKGEER
>ENST00000315757.9|SNV-80901-G-T|4
DNVTRYALAVLGYYNRR
>FUSION-ENST00000469298.5:7992-ENST00000656261.1:240337|3
LPAFAHLIRCLWVCQRWLLIF
>FUSION-ENST00000507248.1:153-ENST00000652379.1:25317|698
ETDPGWARLFFSLVRGFLVFLR
>FUSION-ENST00000469298.5:7992-ENST00000656261.1:240337|161
MNCGETSCCVIRREISYSK
>FUSION-ENST00000645490.1:32968-ENST00000518376.2:5028|147
PVISATLGG
>ENST00000496534.1|SNV-10459-C-T|2
NIHQLVSEQIKK
>FUSION-ENST00000507248.1:153-ENST00000652379.1:25317|460
VGFVAAVAPGPPVAGPRGSR
>FUSION-ENST00000492380.1:13274-ENST00000263556.3:22059|12
MPDSFEKRNILHK
>ENST00000409839.7|SNV-1029-C-T|1
CSKGSKAYGSHCYALFLSPK
>FUSION-ENST00000469298.5:7992-ENST00000656261.1:240337|32
MECFSISLCYL
>FUSION-ENST00000507248.1:153-ENST00000652379.1:25317|1512
MAALGSPHPPPPR
>FUSION-ENST00000645490.1:32968-ENST00000518376.2:5028|816
MTCGHRATKLTLCR
>ENST00000474875.5|SNV-35672-T-G|2
HSWKNILIAPILGLSLLAYCS
>FUSION-ENST00000507248.1:153-ENST00000652379.1:25317|398
AASGKPKSLGSGGSMVAKLK
>FUSION-ENST00000645490.1:32968-ENST00000518376.2:5028|1154
VISFAHLVVIACLATSLGFIVPI
>FUSION-ENST00000507248.1:153-ENST00000652379.1:25317|1464
KMIWAGHASSRLSLR
>FUSION-ENST00000645490.1:32968-ENST00000518376.2:5028|336
MMFQIWGFFKLNEICSLSLSQHIIA
>FUSION-ENST00000645490.1:32968-ENST00000518376.2:5028|642
DLLVIAFLCK
>FUSION-ENST00000469298.5:7992-ENST00000656261.1:240337|247
LKQRALVDWLVL
>FUSION-ENST00000469298.5:7992-ENST00000656261.1:240337|209
MYTHFSNLIPFTY
>FUSION-ENST00000645490.1:32968-ENST00000518376.2:5028|689
ILLQQHGQMPSQKRQEWMALR
>FUSION-ENST00000492220.1:1829-ENST00000271732.8:48406|29
WLRRCETWNPFK
>FUSION-ENST00000507248.1:153-ENST00000652379.1:25317|980
SRNTTKETHTQTK
>ENST00000508182.1|SNV-79111-C-A|1
LFVVNLLSSSL
>FUSION-ENST00000645490.1:32968-ENST00000518376.2:5028|682
MIGYEECPYDLASAAWANAFTK
>ENST00000261497.9|SNV-39461-C-A|1
YSLFAVVNHQGTLESGQYTSFIR
>ENST00000444934.3|INDEL-46870-G-GA|1
SPGKPVFAVSPDHPCFLLR
>FUSION-ENST00000492380.1:13274-ENST00000263556.3:22059|55
MKQMDLTCVKLVA
>FUSION-ENST00000645490.1:32968-ENST00000518376.2:5028|49
RKPGLTLSHLAVIYK
>FUSION-ENST00000492380.1:13274-ENST00000263556.3:22059|422
MLSTFPHSV
>FUSION-ENST00000645490.1:32968-ENST00000518376.2:5028|364
KTEQQYTHTHTHTHTQTPST
>FUSION-ENST00000645490.1:32968-ENST00000518376.2:5028|1536
LGKCLPQEQQFDK
>FUSION-ENST00000645490.1:32968-ENST00000518376.2:5028|625
MRWCPGITK
>FUSION-ENST00000507248.1:153-ENST00000652379.1:25317|568
VPGSGPRAGPR
>ENST00000621510.1|INDEL-211378-C-CC|4
LIPQTLWGPATSQAQR
>FUSION-ENST00000645490.1:32968-ENST00000518376.2:5028|1664
TWFKIHFMK
>FUSION-ENST00000469298.5:7992-ENST00000656261.1:240337|464
QKSRLNNNK
>FUSION-ENST00000507248.1:153-ENST00000652379.1:25317|596
YTSLYKEGIVDK
>FUSION-ENST00000645490.1:32968-ENST00000518376.2:5028|13
LMFLFLGRDK
>FUSION-ENST00000507248.1:153-ENST00000652379.1:25317|1158
SVSFSVSLSDTPVPGRALPLPRE
>FUSION-ENST00000645490.1:32968-ENST00000518376.2:5028|1023
TFTLAMS
>FUSION-ENST00000507248.1:153-ENST00000652379.1:25317|1373
MPSVALGFSPFGSFDR
>FUSION-ENST00000645490.1:32968-ENST00000518376.2:5028|1187
SLKFIFWRR
>FUSION-ENST00000469298.5:7992-ENST00000656261.1:240337|146
MDHLRSGVIDQPG
>FUSION-ENST00000369114.9:9549-ENST00000271732.8:33391|1
FSEICLCLLISI
>FUSION-ENST00000645490.1:32968-ENST00000518376.2:5028|234
GNLTLFYFLSPK
>ENST00000472290.1|SNV-4388-C-T|7
DCCMNNTAVFLPVLVGFNPVSMVR
>FUSION-ENST00000645490.1:32968-ENST00000518376.2:5028|126
WLFLLKSLLFYFTLF
>FUSION-ENST00000645490.1:32968-ENST00000518376.2:5028|1073
SWGYRHAPLCLANSCIFGR
>FUSION-ENST00000507248.1:153-ENST00000652379.1:25317|214
GKKPGSLAWSRAWNASA
>FUSION-ENST00000507248.1:153-ENST00000652379.1:25317|178
SPADATPRR
>ENST00000321196.8|SNV-374897-G-A|1
QANLNEAAEKYYDLAAR
>FUSION-ENST00000507248.1:153-ENST00000652379.1:25317|1091
STSPSPTVTVSILVSLPK
>FUSION-ENST00000645490.1:32968-ENST00000518376.2:5028|393
MAGIRGRTMDQE
>ENST00000302538.9|SNV-173698-T-C|1
QPANLYCTLEVDSFGYFVSKAKTR
>ENST00000496857.5|SNV-371647-G-T|7
CSSLAIRSERISPNILESCFPNQK
>ENST00000336199.9|SNV-155411-G-A|1
TNGSFIGYK
>FUSION-ENST00000507248.1:153-ENST00000652379.1:25317|133
APWNGFAPR
>FUSION-ENST00000645490.1:32968-ENST00000518376.2:5028|717
GDWCTLQYGMQR
>FUSION-ENST00000645490.1:32968-ENST00000518376.2:5028|1483
MLARLVSNS
>FUSION-ENST00000507248.1:153-ENST00000652379.1:25317|970
DNYSVCK
>FUSION-ENST00000645490.1:32968-ENST00000518376.2:5028|312
INFSLWKKLQCPSIK
>FUSION-ENST00000469298.5:7992-ENST00000656261.1:240337|410
IYMSVYLLCLCGQLSKEYKYI
>FUSION-ENST00000507248.1:153-ENST00000652379.1:25317|260
GNSGGGP
>ENST00000506572.5|SNV-10205-C-G|2
NVVMVNQGLR
>ENST00000231134.8|INDEL-2253-C-CG|6
DPIPELPLRGVFDR
>FUSION-ENST00000645490.1:32968-ENST00000518376.2:5028|350
MGQLYCGMQLFLE
>FUSION-ENST00000507248.1:153-ENST00000652379.1:25317|1243
SLSFSRSR
>FUSION-ENST00000645490.1:32968-ENST00000518376.2:5028|1665
RTWFKIHFMK
>FUSION-ENST00000645490.1:32968-ENST00000518376.2:5028|716
MQQAPSDPAQHTYTHTHTFFYK
>FUSION-ENST00000507248.1:153-ENST00000652379.1:25317|185
RRGCGVLPPPPPPR
>FUSION-ENST00000507248.1:153-ENST00000652379.1:25317|1143
GAARSHFPGGSLGRWHSPLTR
>ENST00000546040.1|SNV-755394-A-G|4
RLSADIGWVLRSEEQPCGC
>FUSION-ENST00000645490.1:32968-ENST00000518376.2:5028|762
MFGNFRAKCDR
>ENST00000373293.5|SNV-8613-T-C|5
THRLMALPSRCPAPK
>ENST00000287546.8|SNV-22584-A-G|4
HSLLKGISAR
>ENST00000619831.4|SNV-974247-C-A|2
ANQKEIEK
>FUSION-ENST00000507248.1:153-ENST00000652379.1:25317|401
RAASGKPKSLGSGGSMVAK
>FUSION-ENST00000645490.1:32968-ENST00000518376.2:5028|1316
YTNFQDNTKK
>FUSION-ENST00000645490.1:32968-ENST00000518376.2:5028|10
MFLFLGR
>FUSION-ENST00000469298.5:7992-ENST00000656261.1:240337|320
FWKRYVK
>FUSION-ENST00000492380.1:13274-ENST00000263556.3:22059|456
ITIPVGARWYLIVVNLHFPDD
>ENST00000409947.5|INDEL-49531-A-AA|1
SSSPKKTE
>ENST00000504841.6|SNV-41726-C-T|2
MFQRVQELRR
>FUSION-ENST00000645490.1:32968-ENST00000518376.2:5028|969
QFKQFSCLSLLSSWDYR
>FUSION-ENST00000469298.5:7992-ENST00000656261.1:240337|418
RIQIHIDDKIAR
>FUSION-ENST00000492380.1:13274-ENST00000263556.3:22059|621
SVMSYLPGKERVSSTE
>FUSION-ENST00000645490.1:32968-ENST00000518376.2:5028|1750
FCFNNFR
>FUSION-ENST00000645490.1:32968-ENST00000518376.2:5028|1602
EQGYEEGK
>ENST00000296575.8|INDEL-69233-T-TA|1
QWQEKPLCLGTSGSCRG
>ENST00000472639.1|INDEL-151228-G-GC|2
LSEITGPNLARHYYCR
>FUSION-ENST00000507248.1:153-ENST00000652379.1:25317|354
GEILGPAQDGPERKHLPR
>ENST00000474875.5|SNV-35672-T-G|1
NILIAPILGLSLLAYCS
>FUSION-ENST00000507248.1:153-ENST00000652379.1:25317|1173
IHLPGPPK
>FUSION-ENST00000645490.1:32968-ENST00000518376.2:5028|743
MYLTDFKVK
>FUSION-ENST00000645490.1:32968-ENST00000518376.2:5028|1315
MLLKLNHLVFFFFHFLK
>FUSION-ENST00000507248.1:153-ENST00000652379.1:25317|461
VGFVAAVAPGPPVAGPR
>FUSION-ENST00000507248.1:153-ENST00000652379.1:25317|880
TAESIEDTGESVFKEYFELEDSK
>FUSION-ENST00000645490.1:32968-ENST00000518376.2:5028|230
AWEQVIQSVQSSLPG
>FUSION-ENST00000507248.1:153-ENST00000652379.1:25317|219
MPTLIRPQKRCWLI
>FUSION-ENST00000469298.5:7992-ENST00000656261.1:240337|111
RNSDSGR
>FUSION-ENST00000469298.5:7992-ENST00000656261.1:240337|81
IIPFYACVVFHGVYVPHLLYLVHC
>ENST00000454000.6|SNV-30552-C-T|5
SMLRDEWLLTEEK
>ENST00000377049.4|INDEL-242-G-GC|13
CPAPGGWPHRPR
>FUSION-ENST00000645490.1:32968-ENST00000518376.2:5028|1327
MQNVYQLPRQYK
>FUSION-ENST00000492220.1:1829-ENST00000271732.8:48406|25
CETWNPFKLQYQLR
>FUSION-ENST00000507248.1:153-ENST00000652379.1:25317|1026
MIVKVKTK
>ENST00000321196.8|SNV-374897-G-A|2
QANLNEAAEK
>FUSION-ENST00000507248.1:153-ENST00000652379.1:25317|192
RRGSGGVR
>ENST00000649554.1|SNV-30348-C-G|3
WQEEHPR
>FUSION-ENST00000507248.1:153-ENST00000652379.1:25317|388
APPGVEPAA
>FUSION-ENST00000645490.1:32968-ENST00000518376.2:5028|1345
KSEILFVHWRHP
>ENST00000348476.7|SNV-67032-G-A|1
RPSNGNSGLMAKKQK
>ENST00000347667.5|INDEL-107607-C-CT|5
GCSQQLCPR
>FUSION-ENST00000645490.1:32968-ENST00000518376.2:5028|674
MGKCLHKK
>FUSION-ENST00000507248.1:153-ENST00000652379.1:25317|990
LFLSSLPSTSCPHHHFGARRK
>FUSION-ENST00000492380.1:13274-ENST00000263556.3:22059|118
EWGNGDTNIDISAYVLKDR
>FUSION-ENST00000507248.1:153-ENST00000652379.1:25317|531
LPAPALETR
>FUSION-ENST00000507248.1:153-ENST00000652379.1:25317|860
NRSPVRTR
>FUSION-ENST00000507248.1:153-ENST00000652379.1:25317|479
CRPGSGSLTHPGAAGK
>FUSION-ENST00000507248.1:153-ENST00000652379.1:25317|158
VQIPESGVAEMGAARRPVR
>FUSION-ENST00000492380.1:13274-ENST00000263556.3:22059|567
GQEEFETSLTNTVKPRLYLKIQK
>FUSION-ENST00000492380.1:13274-ENST00000263556.3:22059|36
SARCGSGGWEVQEQGAGIW
>ENST00000652648.1|SNV-9437-A-T|5
GRHGPPPPPSSR
>FUSION-ENST00000469298.5:7992-ENST00000656261.1:240337|291
MCVCARI
>ENST00000556465.5|INDEL-321-T-TG|5
APRLVICGDELYCCHRK
>ENST00000382496.10|SNV-409514-C-A|1
SLEESLSMTQWEQSISACPTR
>FUSION-ENST00000645490.1:32968-ENST00000518376.2:5028|1387
MLPGKKPSDMR
>ENST00000260665.12|SNV-50650-A-C|3
HGTLQDAINILK
>ENST00000489152.5|INDEL-9326-T-TG|5
WPLPYGLAGPRGLFRLGK
>FUSION-ENST00000507248.1:153-ENST00000652379.1:25317|1192
QYLGPFFFSSSSFLSFFLD
>FUSION-ENST00000469298.5:7992-ENST00000656261.1:240337|212
EIVKLLVQGRR
>ENST00000321617.8|SNV-13070-C-T|2
GPLPPPPK
>FUSION-ENST00000507248.1:153-ENST00000652379.1:25317|320
SLPFVHTAR
>FUSION-ENST00000645490.1:32968-ENST00000518376.2:5028|1298
GQESSLGSLS
>FUSION-ENST00000645490.1:32968-ENST00000518376.2:5028|88
MLSIPAISLNPHICTVTSTLRIQK
>FUSION-ENST00000507248.1:153-ENST00000652379.1:25317|699
ETDPGWARLFFSLVR
>FUSION-ENST00000645490.1:32968-ENST00000518376.2:5028|81
EHIELKSFSGRQLR
>ENST00000581955.1|SNV-107653-G-T|1
LSSSEKLWLPDTYKGGR
>FUSION-ENST00000645490.1:32968-ENST00000518376.2:5028|1756
MRLLCAVR
>ENST00000287996.8|SNV-22002-C-G|3
CGFIAFSSDVTHEMK
>ENST00000610569.1|SNV-2878-T-A|3
TQHFALNPR
>FUSION-ENST00000469298.5:7992-ENST00000656261.1:240337|115
KRNSDSGR
>FUSION-ENST00000507248.1:153-ENST00000652379.1:25317|667
TGVSHRARPVDSFR
>FUSION-ENST00000492380.1:13274-ENST00000263556.3:22059|93
LNQKLFKP
>FUSION-ENST00000507248.1:153-ENST00000652379.1:25317|31
FKQTASFLFRVK
>FUSION-ENST00000507248.1:153-ENST00000652379.1:25317|186
VVCVGGRRR
>FUSION-ENST00000645490.1:32968-ENST00000518376.2:5028|823
MFVAGMTCGHRATK
>ENST00000448504.6|SNV-161089-C-A|1
FPLIFNLEDDNAEAVPLER
>FUSION-ENST00000507248.1:153-ENST00000652379.1:25317|1357
RVCVGRGCGVGTEGSVLR
>FUSION-ENST00000507248.1:153-ENST00000652379.1:25317|1122
LSVSVSGSRYPPPSLFLQKK
>FUSION-ENST00000517458.1:2214-ENST00000645438.1:17098|2
VRVDPEEPR
>FUSION-ENST00000492380.1:13274-ENST00000263556.3:22059|440
MGIALNL
>ENST00000613593.1|SNV-1102-G-A|3
IYGELDFK
>FUSION-ENST00000492380.1:13274-ENST00000263556.3:22059|404
LFLHLLR
>FUSION-ENST00000645490.1:32968-ENST00000518376.2:5028|447
TQASRTLFSLEHSFPNHILR
>ENST00000372088.8|SNV-184900-C-T|5
IPPQVLQPSSSLPR
>FUSION-ENST00000507248.1:153-ENST00000652379.1:25317|1094
MDTSALARGLR
>FUSION-ENST00000492380.1:13274-ENST00000263556.3:22059|593
FCKIVFAVARIFSHPSCFVYFFPHK
>FUSION-ENST00000507248.1:153-ENST00000652379.1:25317|355
GEILGPAQDGPERK
>ENST00000472639.1|INDEL-151228-G-GC|3
LSEITGPNLAR
>FUSION-ENST00000492380.1:13274-ENST00000263556.3:22059|207
SEYLMKIIVPLSHQK
>ENST00000546040.1|SNV-755394-A-G|5
RLSADIGWVLR
>FUSION-ENST00000507248.1:153-ENST00000652379.1:25317|402
RAASGKPK
>ENST00000613593.1|SNV-1102-G-A|1
ENNAYEIQVNAIDK
>FUSION-ENST00000492380.1:13274-ENST00000263556.3:22059|334
LCHCIPA
>FUSION-ENST00000645490.1:32968-ENST00000518376.2:5028|1288
SKHEQLLHMSTQK
>FUSION-ENST00000469298.5:7992-ENST00000656261.1:240337|210
LLVQGRRNTKPQSSEITK
>FUSION-ENST00000507248.1:153-ENST00000652379.1:25317|692
GFLVFLRVFNPRGLFR
>ENST00000534774.1|SNV-8401-A-G|9
QNYEKMNVNEITR
>ENST00000526162.5|INDEL-309889-C-CC|2
GPKGFPDTSEPVSYHNSGVK
>FUSION-ENST00000492380.1:13274-ENST00000263556.3:22059|85
VVRTCGPSYGVGR
>FUSION-ENST00000496487.5:4486-ENST00000326739.9:602|90
MTFSFSLGTSTSLQTRWT
>ENST00000389840.7|SNV-86605-T-G|3
TMRLGFEISHLRTATPATVSR
>FUSION-ENST00000507248.1:153-ENST00000652379.1:25317|586
SLLCVSTFSK
>ENST00000338352.3|SNV-352-A-T|2
MNLENRPPRSSKALR
>ENST00000460376.5|INDEL-66390-C-CC|11
MAKTVGLPTR
>FUSION-ENST00000507248.1:153-ENST00000652379.1:25317|1286
SGSRLSSR
>FUSION-ENST00000492380.1:13274-ENST00000263556.3:22059|401
MLDFVECFFCIC
>FUSION-ENST00000507248.1:153-ENST00000652379.1:25317|384
LLAECPAGPEAFTLK
>FUSION-ENST00000507248.1:153-ENST00000652379.1:25317|893
AQDADSFFAVVR
>FUSION-ENST00000645490.1:32968-ENST00000518376.2:5028|1225
VQWRYLGSLQPLPLGLK
>ENST00000082468.11|SNV-5653-G-T|3
RGSSGEGLSCTIRSSLLGLEK
>FUSION-ENST00000507248.1:153-ENST00000652379.1:25317|215
MGKKPGSLAWSRAWNASA
>FUSION-ENST00000507248.1:153-ENST00000652379.1:25317|539
FWGQVSVSRVAWAGGVVGDATSRPR
>FUSION-ENST00000492380.1:13274-ENST00000263556.3:22059|539
AASFLITT
>FUSION-ENST00000645490.1:32968-ENST00000518376.2:5028|397
NTADKWN
>ENST00000542953.1|SNV-41726-C-T|1
FQRVQEL
>FUSION-ENST00000507248.1:153-ENST00000652379.1:25317|404
MTRRAASGKPK
>FUSION-ENST00000507248.1:153-ENST00000652379.1:25317|434
RAFIRSKPTR
>FUSION-ENST00000507248.1:153-ENST00000652379.1:25317|1409
APSSDLID
>FUSION-ENST00000492380.1:13274-ENST00000263556.3:22059|604
TLLSSDCRKRPDFCQLMAS
>FUSION-ENST00000645490.1:32968-ENST00000518376.2:5028|913
EHIDPQRWVWPICVHSK
>FUSION-ENST00000507248.1:153-ENST00000652379.1:25317|6
LWAHVVSFQTSMIIIIVGVISR
>FUSION-ENST00000469298.5:7992-ENST00000656261.1:240337|135
ASNCIHVAAK
>FUSION-ENST00000645490.1:32968-ENST00000518376.2:5028|255
KALFEKSHGFYQK
>FUSION-ENST00000507248.1:153-ENST00000652379.1:25317|343
MPTGDAAALFP
>FUSION-ENST00000507248.1:153-ENST00000652379.1:25317|569
VPGSGPR
>ENST00000641220.1|SNV-5084-A-G|2
WLGTCVDIKHQQNEAHR
>FUSION-ENST00000469298.5:7992-ENST00000656261.1:240337|206
FSVQLSNK
>FUSION-ENST00000507248.1:153-ENST00000652379.1:25317|1081
MWSVGQRGDQEGR
>FUSION-ENST00000469298.5:7992-ENST00000656261.1:240337|156
EISYSKRGVTQHPAYTK
>ENST00000491555.5|SNV-56466-A-G|3
ENMGDDDGWEFVNLGDQQSFGIK
>FUSION-ENST00000469298.5:7992-ENST00000656261.1:240337|51
VMGRDPVLFFCK
>FUSION-ENST00000492220.1:1829-ENST00000271732.8:48406|55
IFCGAARWLPAILSR
>FUSION-ENST00000507248.1:153-ENST00000652379.1:25317|601
CRCLCYTNK
>FUSION-ENST00000492380.1:13274-ENST00000263556.3:22059|406
PHLLSSLL
>FUSION-ENST00000507248.1:153-ENST00000652379.1:25317|69
SYHLWDYD
>ENST00000265713.8|INDEL-117243-G-GG|3
EPQTNPLEEKTWSK
>FUSION-ENST00000507248.1:153-ENST00000652379.1:25317|919
TEESNFVTSR
>FUSION-ENST00000469298.5:7992-ENST00000656261.1:240337|471
MGINSRNYRLCISWGR
>ENST00000531638.1|INDEL-994-T-TC|9
GWGVAPGIKFPNR
>FUSION-ENST00000469298.5:7992-ENST00000656261.1:240337|227
DLIHGNKLHTHLR
>ENST00000538040.1|SNV-1919-C-T|5
SRRFSFPTTTTPMSPTSTPACSSP
>FUSION-ENST00000645490.1:32968-ENST00000518376.2:5028|883
AVFSLNGKKWTDR
>FUSION-ENST00000507248.1:153-ENST00000652379.1:25317|318
SLPFVHTARRYYR
>ENST00000261381.7|SNV-211594-G-T|5
QKHHPELAK
>FUSION-ENST00000645490.1:32968-ENST00000518376.2:5028|933
MLVSLVLNSRPQVIPHLGLPK
>FUSION-ENST00000507248.1:153-ENST00000652379.1:25317|1127
YTPATVYGIKSIIKYV
>ENST00000581524.5|INDEL-229189-A-AA|1
QPMYLGC
>FUSION-ENST00000507248.1:153-ENST00000652379.1:25317|1494
LPSDPPAK
>FUSION-ENST00000507248.1:153-ENST00000652379.1:25317|380
LLAECPAGPEAFTLKKLECSK
>FUSION-ENST00000645490.1:32968-ENST00000518376.2:5028|416
DSNTQEDQVSVVH
>FUSION-ENST00000645490.1:32968-ENST00000518376.2:5028|390
MELSRESGIR
>ENST00000519157.1|MNV-35682-AC-A|5
ARVTCPRSLTR
>FUSION-ENST00000645490.1:32968-ENST00000518376.2:5028|386
ESGIRQR
>ENST00000376499.8|SNV-2198-C-A|2
AQYHSLKLECEK
>FUSION-ENST00000469298.5:7992-ENST00000656261.1:240337|357
GWLLFYALPTF
>FUSION-ENST00000507248.1:153-ENST00000652379.1:25317|1330
TRILSDTALTTRVMK
>FUSION-ENST00000645490.1:32968-ENST00000518376.2:5028|260
EITGTQRGQEVLR
>FUSION-ENST00000645490.1:32968-ENST00000518376.2:5028|56
MNYIFLFEENGILTNLK
>ENST00000231134.8|INDEL-2253-C-CG|3
GRRVQVPEADYS
>FUSION-ENST00000507248.1:153-ENST00000652379.1:25317|575
AATRGDPPR
>ENST00000445828.5|SNV-87405-G-A|2
LTEVNTKLLVEK
>ENST00000530617.5|SNV-118852-C-A|2
SPISPTENNTTPPDALTRNTEK
>FUSION-ENST00000492380.1:13274-ENST00000263556.3:22059|626
MSVMSYLPGKER
>FUSION-ENST00000492380.1:13274-ENST00000263556.3:22059|525
KDKISTAFGVQVVFCYMDELYGGEF
>FUSION-ENST00000667305.1:209-ENST00000377970.6:2814|2
SHPSPFGETTTAVAGASPRPTSWR
>ENST00000616986.4|INDEL-25228-T-TG|1
WLVIFSFWKK
>FUSION-ENST00000507248.1:153-ENST00000652379.1:25317|1461
MIWAGHASSRLSLRHFGRPR
>FUSION-ENST00000507248.1:153-ENST00000652379.1:25317|371
MIKRDGR
>FUSION-ENST00000507248.1:153-ENST00000652379.1:25317|392
LKLKGIDGR
>FUSION-ENST00000469298.5:7992-ENST00000656261.1:240337|426
MILRTQT
>FUSION-ENST00000492380.1:13274-ENST00000263556.3:22059|146
LLAARDSTASAFQSAGIYR
>ENST00000519594.5|SNV-273-C-G|6
MCPFAQRSWAGTPTALLSISR
>FUSION-ENST00000645490.1:32968-ENST00000518376.2:5028|1687
PVISALWEAKAGSLEIR
>FUSION-ENST00000507248.1:153-ENST00000652379.1:25317|764
MGGGLRLRPPRSPGR
>FUSION-ENST00000645490.1:32968-ENST00000518376.2:5028|1197
MIIILISQMRKQR
>FUSION-ENST00000645490.1:32968-ENST00000518376.2:5028|363
TEQQYTHTHTHTHTQTPST
>FUSION-ENST00000507248.1:153-ENST00000652379.1:25317|84
DERDSHCPYLLSSETTAK
>FUSION-ENST00000492380.1:13274-ENST00000263556.3:22059|71
ARPCLKNK
>ENST00000581955.1|SNV-107653-G-T|17
MEKLTCPHVTMSQIIQFRETMASR
>ENST00000562826.5|SNV-80901-G-T|2
VIQQSERDNVTRYALA
>FUSION-ENST00000469298.5:7992-ENST00000656261.1:240337|491
LKPDLLLK
>FUSION-ENST00000645490.1:32968-ENST00000518376.2:5028|1104
MAPSLSGHGCPR
>FUSION-ENST00000507248.1:153-ENST00000652379.1:25317|1414
PAWPKETLLESETQR
>FUSION-ENST00000645490.1:32968-ENST00000518376.2:5028|557
EIANHLLPESIAGGTMIRI
>FUSION-ENST00000645490.1:32968-ENST00000518376.2:5028|1503
LMILFASLVNPQMKPSIWK
>ENST00000621510.1|INDEL-211378-C-CC|8
MGACHVTGPK
>FUSION-ENST00000645490.1:32968-ENST00000518376.2:5028|1077
RFSCLSLLR
>FUSION-ENST00000507248.1:153-ENST00000652379.1:25317|641
LLRLVSNSRPPVMR
>FUSION-ENST00000644627.1:450296-ENST00000518376.2:5028|17
DVNCVTWLAAEGPK
>FUSION-ENST00000492380.1:13274-ENST00000263556.3:22059|494
TFFPLGR
>FUSION-ENST00000507248.1:153-ENST00000652379.1:25317|1233
SLCLSLFLSVSLSLSVR
>ENST00000436072.7|SNV-113438-G-A|1
SGCNEVTTVMDVKEIFKSSSPIPR
>ENST00000361582.8|SNV-82944-A-C|1
ALPAEVYFLQCRRDFGLLHLEQTEK
>FUSION-ENST00000645490.1:32968-ENST00000518376.2:5028|415
MVFFYEVAR
>FUSION-ENST00000645490.1:32968-ENST00000518376.2:5028|26
ELEEKVGCRR
>ENST00000575034.5|SNV-60631-G-C|5
LLESVLVARFPCQPLQR
>FUSION-ENST00000645490.1:32968-ENST00000518376.2:5028|303
CLFIPQYILTAVCWARDVGMK
>ENST00000490758.6|SNV-58294-G-A|3
MYAVNLKQSGTVNFK
>FUSION-ENST00000492380.1:13274-ENST00000263556.3:22059|320
RGSSEPR
>FUSION-ENST00000645490.1:32968-ENST00000518376.2:5028|442
MSMVPFLGFQGVLAS
>FUSION-ENST00000645490.1:32968-ENST00000518376.2:5028|980
SFTLVAQAR
>FUSION-ENST00000645490.1:32968-ENST00000518376.2:5028|1267
LARLVMNS
>ENST00000649554.1|SNV-30348-C-G|10
MKRMWQEEHPR
>FUSION-ENST00000645490.1:32968-ENST00000518376.2:5028|847
WLYTLGCLLLG
>FUSION-ENST00000645490.1:32968-ENST00000518376.2:5028|740
YLTDFKVKEGNK
>FUSION-ENST00000507248.1:153-ENST00000652379.1:25317|959
MCLLIHEYK
>FUSION-ENST00000492380.1:13274-ENST00000263556.3:22059|549
SSRLAWPT
>FUSION-ENST00000645490.1:32968-ENST00000518376.2:5028|1121
DCLDFSISRQISGTD
>ENST00000319170.10|INDEL-94203-C-CC|9
TPCDHPR
>FUSION-ENST00000645490.1:32968-ENST00000518376.2:5028|219
FAAGCGGSCL
>FUSION-ENST00000469298.5:7992-ENST00000656261.1:240337|224
LHTHLRCTLYWIL
>FUSION-ENST00000469298.5:7992-ENST00000656261.1:240337|339
LKFEEGRV
>FUSION-ENST00000645490.1:32968-ENST00000518376.2:5028|289
AIREMPLGPWNAFPNRI
>FUSION-ENST00000507248.1:153-ENST00000652379.1:25317|147
RDGRWPPLPSADR
>FUSION-ENST00000492380.1:13274-ENST00000263556.3:22059|640
DQWRPALGQVEGLRPERGPAASR
>FUSION-ENST00000645490.1:32968-ENST00000518376.2:5028|74
ALPLEIPFILFYFILK
>FUSION-ENST00000492220.1:1829-ENST00000271732.8:48406|35
ESIQGLSSWCIENKK
>FUSION-ENST00000645490.1:32968-ENST00000518376.2:5028|99
LQIDKPMGLKASDTEENGWRR
>FUSION-ENST00000645490.1:32968-ENST00000518376.2:5028|1093
MTHQQTLTAIH
>FUSION-ENST00000507248.1:153-ENST00000652379.1:25317|456
GGSRWGPR
>ENST00000519594.5|SNV-273-C-G|4
CPFAQRSWAGTPTALLSISRSSTIR
>FUSION-ENST00000645490.1:32968-ENST00000518376.2:5028|706
MCPARNPH
>FUSION-ENST00000469298.5:7992-ENST00000656261.1:240337|480
MTVLENPALWNKFK
>FUSION-ENST00000645490.1:32968-ENST00000518376.2:5028|1794
TAASQPGGNSSR
>FUSION-ENST00000645490.1:32968-ENST00000518376.2:5028|650
MLLLAMVH
>FUSION-ENST00000492380.1:13274-ENST00000263556.3:22059|637
RQAKVVHWFSFTVLGSYSR
>ENST00000342741.6|SNV-6815-G-A|3
VEHGVDIVFASFVR
>FUSION-ENST00000507248.1:153-ENST00000652379.1:25317|1354
VDLVSCLFHHHHHHR
>ENST00000495680.2|SNV-6608-T-G|9
SVQELQGQMTAGRGGMVLCR
>FUSION-ENST00000645490.1:32968-ENST00000518376.2:5028|613
ASATGPLIEAFLLHLIEVPHQSR
>FUSION-ENST00000645490.1:32968-ENST00000518376.2:5028|32
GVLERPGAFSGIRHYSGLC
>FUSION-ENST00000492380.1:13274-ENST00000263556.3:22059|617
MSYLPGKERVSSTE
>FUSION-ENST00000645490.1:32968-ENST00000518376.2:5028|61
VKPHLYK
>FUSION-ENST00000645490.1:32968-ENST00000518376.2:5028|24
RSEERGVTGGK
>FUSION-ENST00000492380.1:13274-ENST00000263556.3:22059|239
MGFHCVSVDGLNVLTL
>FUSION-ENST00000507248.1:153-ENST00000652379.1:25317|895
SYGSSCSQWDSIR
>ENST00000513102.1|SNV-10205-C-G|5
MVNQGLRK
>FUSION-ENST00000492380.1:13274-ENST00000263556.3:22059|491
YPAVEFLD
>FUSION-ENST00000645490.1:32968-ENST00000518376.2:5028|784
MVEGKGEAGTFFTRQNER
>FUSION-ENST00000645490.1:32968-ENST00000518376.2:5028|128
MLNKWLFLLKSLLFYFTLF
>FUSION-ENST00000507248.1:153-ENST00000652379.1:25317|290
AGGKLHLRLNTGTRPIVNK
>FUSION-ENST00000507248.1:153-ENST00000652379.1:25317|1443
TERDPVSRES
>FUSION-ENST00000645490.1:32968-ENST00000518376.2:5028|848
KWLYTLGCLLLG
>ENST00000331664.6|INDEL-3121-G-GG|14
QDLRVQPGQTK
>ENST00000302538.9|SNV-173698-T-C|2
QPANLYCTLEVDSFGYFVSKAK
>FUSION-ENST00000645490.1:32968-ENST00000518376.2:5028|1057
WGWIYRGTAK
>ENST00000378988.5|SNV-3408-G-T|5
YKIKNSVTK
>FUSION-ENST00000507248.1:153-ENST00000652379.1:25317|956
CLLIHEYKR
>FUSION-ENST00000645490.1:32968-ENST00000518376.2:5028|257
GQEVLRK
>FUSION-ENST00000645490.1:32968-ENST00000518376.2:5028|1808
MSFPRGCVAPRYLK
>FUSION-ENST00000645490.1:32968-ENST00000518376.2:5028|460
MVMQTGWNVQKIYKK
>FUSION-ENST00000507248.1:153-ENST00000652379.1:25317|1240
SVSFSVSLSDTPVPGR
>FUSION-ENST00000507248.1:153-ENST00000652379.1:25317|67
PGRFLPFFNLIF
>FUSION-ENST00000645490.1:32968-ENST00000518376.2:5028|340
MTSYLALGME
>FUSION-ENST00000507248.1:153-ENST00000652379.1:25317|745
NPVSIENTKLAGR
>FUSION-ENST00000569891.5:35892-ENST00000564336.1:59898|9
DTLSEEEEDDFRLEAAVR
>ENST00000525439.1|SNV-160154-C-G|1
MLCKWAF
>FUSION-ENST00000507248.1:153-ENST00000652379.1:25317|488
RAGLWPTGDPASRPRSCLSR
>FUSION-ENST00000469298.5:7992-ENST00000656261.1:240337|162
NCGETSCCVIRR
>FUSION-ENST00000492380.1:13274-ENST00000263556.3:22059|638
MRQAKVVHWFSFTVLGSYSR
>FUSION-ENST00000492380.1:13274-ENST00000263556.3:22059|495
MTFFPLGR
>FUSION-ENST00000507248.1:153-ENST00000652379.1:25317|1217
VDLVSCLFHRHHR
>ENST00000531638.1|INDEL-994-T-TC|11
QLACGGRGWGVAPGIKFPNR
>FUSION-ENST00000645490.1:32968-ENST00000518376.2:5028|1357
MAPHLPCRR
>ENST00000260665.12|SNV-50650-A-C|4
VLAKHGTLQDAINILKEMK
>ENST00000461125.1|SNV-23736-C-T|1
LHFSLFGYLSTDVDFQARI
>ENST00000472072.5|SNV-42069-C-G|5
TPSVSWRRPWRLAYTR
>FUSION-ENST00000645490.1:32968-ENST00000518376.2:5028|996
MGSRSAVQGTSR
>FUSION-ENST00000507248.1:153-ENST00000652379.1:25317|798
DPPALGLPKVRG
>FUSION-ENST00000469298.5:7992-ENST00000656261.1:240337|424
SLWTTFK
>FUSION-ENST00000645490.1:32968-ENST00000518376.2:5028|993
GSRSAVQGTSRGLGTR
>FUSION-ENST00000645490.1:32968-ENST00000518376.2:5028|1230
MESHSVAQAR
>ENST00000378126.4|SNV-1578-G-A|3
DTDAQENALVSYSLVER
>FUSION-ENST00000645490.1:32968-ENST00000518376.2:5028|1157
MKGPLLTSWLPHSAVFVCCITLITR
>ENST00000334583.11|INDEL-4526-C-CT|1
LGASVLLRALSHQS
>FUSION-ENST00000507248.1:153-ENST00000652379.1:25317|907
LRDLGFLMAKCQHLGLMD
>ENST00000581955.1|SNV-107653-G-T|13
LTCPHVTMSQIIQFRETMASRYIQR
>ENST00000335223.5|SNV-9274-A-G|4
PGGFLGAGQRLGR
>FUSION-ENST00000507248.1:153-ENST00000652379.1:25317|459
VGFVAAVAPGPPVAGPRGSRGGSR
>FUSION-ENST00000507248.1:153-ENST00000652379.1:25317|264
MPGQGEAR
>ENST00000265713.8|INDEL-117243-G-GG|4
EPQTNPLEEK
>FUSION-ENST00000492380.1:13274-ENST00000263556.3:22059|382
ELHSSLLYNYFSKCTK
>FUSION-ENST00000645490.1:32968-ENST00000518376.2:5028|1125
LHPEQLAPGFQMDCLDFSISR
>FUSION-ENST00000492380.1:13274-ENST00000263556.3:22059|49
DLTCVKLVA
>ENST00000551359.5|SNV-9953-T-G|1
ETVRASSTLLFTLSYPDDKTGK
>FUSION-ENST00000645490.1:32968-ENST00000518376.2:5028|294
MASPLDSARAIR
>FUSION-ENST00000507248.1:153-ENST00000652379.1:25317|867
EGESELNHQTQER
>FUSION-ENST00000645490.1:32968-ENST00000518376.2:5028|1106
MDLFPWEDLSH
>FUSION-ENST00000469298.5:7992-ENST00000656261.1:240337|489
VIHTLIILGSLSWNSCYFQPRAP
>ENST00000497023.1|SNV-148152-T-C|3
EIHTQPHLASLASE
>ENST00000382031.5|MNV-11756-GAA-G|4
RDQKGEER
>FUSION-ENST00000507248.1:153-ENST00000652379.1:25317|1072
SLWKDAR
>FUSION-ENST00000507248.1:153-ENST00000652379.1:25317|9
TPVLKQSACLPRPPTLLLLQA
>FUSION-ENST00000469298.5:7992-ENST00000656261.1:240337|22
LSLNIISV
>FUSION-ENST00000507248.1:153-ENST00000652379.1:25317|1186
PLSPPPPKMKAK
>FUSION-ENST00000645490.1:32968-ENST00000518376.2:5028|905
SLERSGFPTVGLCRLLR
>FUSION-ENST00000645490.1:32968-ENST00000518376.2:5028|197
TSSTNQLTALLS
>ENST00000544626.2|INDEL-11037-G-GC|2
SEASPAPRSRIPGLSI
>FUSION-ENST00000492380.1:13274-ENST00000263556.3:22059|62
RGFLWHLER
>FUSION-ENST00000578649.1:1561-ENST00000430157.6:3173|38
MAVLFLTTTSRR
>ENST00000649554.1|SNV-30348-C-G|7
RMWQEEHPRSQNSSSGLTK
>FUSION-ENST00000645490.1:32968-ENST00000518376.2:5028|1178
MLFISLFSKLNILCSLCFK
>FUSION-ENST00000492380.1:13274-ENST00000263556.3:22059|153
SFFVAQADLK
>FUSION-ENST00000578649.1:1561-ENST00000430157.6:3173|42
MTNFVLSDLAL
>FUSION-ENST00000492220.1:1829-ENST00000271732.8:48406|74
AASHFVARCSSEELGAMAAAP
>ENST00000460376.5|INDEL-66390-C-CC|4
MGTSMAFQPWLKPWGYPPAMAAK
>ENST00000519157.1|MNV-35682-AC-A|13
NWARRWWPSWSPAASNTAQR
>ENST00000396005.8|SNV-49917-A-T|2
GEVIQPLLIRPVCNLFCFWSKK
>FUSION-ENST00000492380.1:13274-ENST00000263556.3:22059|265
LAGCGGGR
>ENST00000378126.4|SNV-1578-G-A|2
DTDAQENALVSYSLVERR
>FUSION-ENST00000645490.1:32968-ENST00000518376.2:5028|788
MIYKGKWFN
>FUSION-ENST00000645490.1:32968-ENST00000518376.2:5028|1448
MEAPCKS
>FUSION-ENST00000645490.1:32968-ENST00000518376.2:5028|1115
GYLGPEPKV
>FUSION-ENST00000469298.5:7992-ENST00000656261.1:240337|15
MCCWIWFDSTLSRIFASK
>FUSION-ENST00000569418.5:35892-ENST00000564336.1:59898|1
VVDSNILASNPETKI
>FUSION-ENST00000507248.1:153-ENST00000652379.1:25317|607
MVNTYRLYGNRLLYDR
>FUSION-ENST00000507248.1:153-ENST00000652379.1:25317|63
LFIFFSFGAGPPGLLSLR
>FUSION-ENST00000645490.1:32968-ENST00000518376.2:5028|1241
KQSPREAK
>ENST00000310343.13|INDEL-309889-C-CC|2
NGPPYPQGAGQLDYGSKGIPR
>FUSION-ENST00000645490.1:32968-ENST00000518376.2:5028|575
HYHIQLIFVFSVKMGFCHVGLC
>FUSION-ENST00000645490.1:32968-ENST00000518376.2:5028|1296
LSSRRNFPF
>FUSION-ENST00000645490.1:32968-ENST00000518376.2:5028|713
TGSGVQWCDLSSLQPLPPGLKR
>ENST00000367742.7|SNV-59983-C-G|6
SGKRGPFDDQPAGTTGVDLINGR
>ENST00000315757.9|SNV-80901-G-T|1
YALAVLGYYNRRGINPETFLNEIK
>FUSION-ENST00000507248.1:153-ENST00000652379.1:25317|873
IQRDTRGK
>ENST00000392793.5|SNV-24131-T-G|2
VKGNDLVTSLPVTLDLGTVK
>FUSION-ENST00000507248.1:153-ENST00000652379.1:25317|1281
GQEFETSPANVVKPPSLLKIRNGVR
>FUSION-ENST00000569891.5:35892-ENST00000564336.1:59898|5
RLWTQTSWQATLR
>FUSION-ENST00000507248.1:153-ENST00000652379.1:25317|832
RPCHRQAGR
>FUSION-ENST00000492380.1:13274-ENST00000263556.3:22059|249
VVWWRMTSILLYTYR
>FUSION-ENST00000645490.1:32968-ENST00000518376.2:5028|1768
MPTNLHHK
>FUSION-ENST00000492380.1:13274-ENST00000263556.3:22059|252
LRVVWWR
>FUSION-ENST00000645490.1:1609-ENST00000518376.2:5028|7
LAAEGPK
>ENST00000394299.7|SNV-285687-T-C|2
VAHVEHEETLPSRR
>FUSION-ENST00000492380.1:13274-ENST00000263556.3:22059|164
MKSVGVGHNKR
>FUSION-ENST00000645490.1:32968-ENST00000518376.2:5028|742
YLTDFKVK
>FUSION-ENST00000507248.1:153-ENST00000652379.1:25317|865
FYRPFLSGK
>FUSION-ENST00000469298.5:7992-ENST00000656261.1:240337|199
LRFYYVLCTTFKQMK
>ENST00000268919.6|SNV-619-G-A|6
RRLQQEIQAR
>FUSION-ENST00000507248.1:153-ENST00000652379.1:25317|840
MLRVSCR
>FUSION-ENST00000507248.1:153-ENST00000652379.1:25317|991
MLFLSSLPSTSCPHHHFGARRK
>FUSION-ENST00000645490.1:32968-ENST00000518376.2:5028|1244
GNVSSVLSFFFFF
>ENST00000519157.1|MNV-35682-AC-A|1
AVAASPSSSMR
>FUSION-ENST00000507248.1:153-ENST00000652379.1:25317|466
MDENHERRWCGR
>FUSION-ENST00000507248.1:153-ENST00000652379.1:25317|891
AQDADSFFAVVRTQS
>FUSION-ENST00000645490.1:32968-ENST00000518376.2:5028|1762
RTLPPLHWFR
>FUSION-ENST00000569418.5:35892-ENST00000564336.1:59898|14
NTWYIDEGAR
>FUSION-ENST00000507248.1:153-ENST00000652379.1:25317|1040
RPKPAENFPAQDPV
>ENST00000531638.1|INDEL-994-T-TC|2
YLLDQLHTCGSRVGR
>FUSION-ENST00000507248.1:153-ENST00000652379.1:25317|92
FRHLVYVLG
>FUSION-ENST00000507248.1:153-ENST00000652379.1:25317|806
RGFTVLPRLGPR
>FUSION-ENST00000645490.1:32968-ENST00000518376.2:5028|765
IQSPTTRSLP
>FUSION-ENST00000469298.5:7992-ENST00000656261.1:240337|138
MGLDCTTALQPG
>FUSION-ENST00000492380.1:13274-ENST00000263556.3:22059|47
LIFKSMLMISILLT
>FUSION-ENST00000645490.1:32968-ENST00000518376.2:5028|561
GGKEIANHLLPESIAGGTMIR
>FUSION-ENST00000507248.1:153-ENST00000652379.1:25317|884
LRPVFGLC
>ENST00000460505.5|SNV-3865-G-A|3
DFLAPHRTLQARFDDGQVGVSR
>FUSION-ENST00000507248.1:153-ENST00000652379.1:25317|106
GKKTLLSLTLVWHGEET
>FUSION-ENST00000507248.1:153-ENST00000652379.1:25317|708
FRDGVSEARPPWLPR
>FUSION-ENST00000645490.1:32968-ENST00000518376.2:5028|617
TYWPDKTDRWS
>FUSION-ENST00000645490.1:32968-ENST00000518376.2:5028|1000
ETSVRLLPCTIHHIK
>FUSION-ENST00000507248.1:153-ENST00000652379.1:25317|90
MSALPIIVK
>FUSION-ENST00000569418.5:35892-ENST00000564336.1:59898|5
LSAGSCCQK
>FUSION-ENST00000492380.1:13274-ENST00000263556.3:22059|250
LRVVWWRMTSILLYTYR
>FUSION-ENST00000469298.5:7992-ENST00000656261.1:240337|190
KTTTECVEEFS
>FUSION-ENST00000507248.1:153-ENST00000652379.1:25317|48
LFLMFSVGR
>FUSION-ENST00000507248.1:153-ENST00000652379.1:25317|1332
QLQEENKTRILSDTALTTR
>FUSION-ENST00000466801.5:5622-ENST00000540828.6:4876|7
MKRIPNGR
>FUSION-ENST00000507248.1:153-ENST00000652379.1:25317|28
QTASFLFRVKT
>ENST00000338205.9|SNV-40252-G-T|6
KKLMELLVHLNK
>ENST00000618777.4|INDEL-52495-G-GC|4
MAAKLTLER
>ENST00000382496.10|SNV-409514-C-A|4
STCIGAQDPYCGWDVVMKKCK
>ENST00000472290.1|SNV-4388-C-T|6
MNNTAVFLPVLVGFNPVSMVR
>FUSION-ENST00000507248.1:153-ENST00000652379.1:25317|409
TSALSTFDGSR
>FUSION-ENST00000645490.1:32968-ENST00000518376.2:5028|684
QEWMALR
>FUSION-ENST00000645490.1:32968-ENST00000518376.2:5028|676
KTRMDGFK
>FUSION-ENST00000507248.1:153-ENST00000652379.1:25317|1535
GDLELLGSRDPPASASRSAVMTR
>ENST00000327532.7|SNV-31591-A-C|5
ELQEENQRLPASLSQDQK
>FUSION-ENST00000645490.1:32968-ENST00000518376.2:5028|631
VGTTAALCSRNHFLSFR
>ENST00000318130.13|SNV-46735-G-T|2
VVLTAGPAQFGLYLSKHK
>FUSION-ENST00000645490.1:32968-ENST00000518376.2:5028|482
MRRIFGSHR
>FUSION-ENST00000645490.1:32968-ENST00000518376.2:5028|132
APADPLSEK
>FUSION-ENST00000645490.1:32968-ENST00000518376.2:5028|1659
MCNSALDHILSGIIL
>FUSION-ENST00000645490.1:32968-ENST00000518376.2:5028|937
DHNQGSICV
>FUSION-ENST00000492380.1:13274-ENST00000263556.3:22059|358
LGVDPEIPK
>FUSION-ENST00000645490.1:32968-ENST00000518376.2:5028|1411
SLILHFFCNKKR
>FUSION-ENST00000645490.1:32968-ENST00000518376.2:5028|225
TSLCFFWYQNK
>FUSION-ENST00000507248.1:153-ENST00000652379.1:25317|152
MGQSVLRDGRAPFR
>FUSION-ENST00000492380.1:13274-ENST00000263556.3:22059|220
IYIYIYIGIFVFIHTSSIYFT
>FUSION-ENST00000507248.1:153-ENST00000652379.1:25317|1114
DPILKSGVASPSTVSK
>FUSION-ENST00000469298.5:7992-ENST00000656261.1:240337|451
DKCHHGGRYHR
>ENST00000378988.5|SNV-3408-G-T|3
IKNSVTKGEMLK
>FUSION-ENST00000645490.1:32968-ENST00000518376.2:5028|599
MKESKER
>FUSION-ENST00000645490.1:32968-ENST00000518376.2:5028|362
MELINGTFER
>FUSION-ENST00000507248.1:153-ENST00000652379.1:25317|1151
LQGAEIAPLHYGPGCRVSETRSLNK
>FUSION-ENST00000645490.1:32968-ENST00000518376.2:5028|1472
TWANPICQLHHLRDVSSPLR
>FUSION-ENST00000469298.5:7992-ENST00000656261.1:240337|238
LMHGLGRNKVK
>FUSION-ENST00000645490.1:32968-ENST00000518376.2:5028|1051
GIEWDTHMHVCVCILIALDFPSVR
>FUSION-ENST00000492380.1:13274-ENST00000263556.3:22059|601
MPPCSFSTSLTDLNDPTIPR
>FUSION-ENST00000469298.5:7992-ENST00000656261.1:240337|463
SRLNNNK
>FUSION-ENST00000469298.5:7992-ENST00000656261.1:240337|474
CILEYGLNLFM
>ENST00000375040.8|INDEL-3744-A-AA|7
TALQHYPQSPVPADGSPAVR
>FUSION-ENST00000469298.5:7992-ENST00000656261.1:240337|425
MSLWTTFK
>FUSION-ENST00000469298.5:7992-ENST00000656261.1:240337|270
WRLQWAEITPLHSSLGDRVR
>ENST00000281243.10|INDEL-19954-C-CC|3
NSGMPPGASRHR
>FUSION-ENST00000507248.1:153-ENST00000652379.1:25317|1200
GERGGER
>FUSION-ENST00000645490.1:32968-ENST00000518376.2:5028|967
MSHQIFVFYEPSSLCFVR
>ENST00000611405.5|INDEL-9012-A-AG|1
QGGPGGPAKPTEGLPVPHGDWLV
>ENST00000039989.9|INDEL-91281-C-CG|5
GESVNRGITK
>FUSION-ENST00000469298.5:7992-ENST00000656261.1:240337|202
MLRFYYVLCTTFK
>ENST00000380110.8|INDEL-124874-A-AA|4
NQSGHPFPAVPVSKQKVSR
>FUSION-ENST00000507248.1:153-ENST00000652379.1:25317|1023
ERLSILWLE
>FUSION-ENST00000645490.1:32968-ENST00000518376.2:5028|1374
MQLVIPIWPGAKGSPWITHSTK
>FUSION-ENST00000469298.5:7992-ENST00000656261.1:240337|273
SLEPWRWR
>ENST00000572933.5|MNV-106231-AC-A|10
DWHCGIPMLPR
>FUSION-ENST00000645490.1:32968-ENST00000518376.2:5028|1083
GHCSAYQD
>ENST00000581955.1|SNV-107653-G-T|10
MSQIIQFRETMASR
>ENST00000544626.2|INDEL-11037-G-GC|3
SEASPAPRSR
>FUSION-ENST00000492380.1:13274-ENST00000263556.3:22059|212
YSSPSVSSYQLLTAYYV
>FUSION-ENST00000492380.1:13274-ENST00000263556.3:22059|464
SFAQFLMQLFFFLCDLSSL
>FUSION-ENST00000507248.1:153-ENST00000652379.1:25317|1303
MIRLPGPPKVLETTGLSR
>FUSION-ENST00000645490.1:32968-ENST00000518376.2:5028|663
VGIGGVVR
>FUSION-ENST00000507248.1:153-ENST00000652379.1:25317|334
SVMPLDVRGCTR
>ENST00000489152.5|INDEL-9326-T-TG|11
MPRWPLPYGLAGPR
>FUSION-ENST00000492380.1:13274-ENST00000263556.3:22059|341
MLKEENRLNPGGGGCSDPR
>FUSION-ENST00000507248.1:153-ENST00000652379.1:25317|752
MEKSRLN
>FUSION-ENST00000507248.1:153-ENST00000652379.1:25317|1429
EAPCLLGPK
>FUSION-ENST00000645490.1:32968-ENST00000518376.2:5028|1623
MESHSVTQAGVQRR
>ENST00000645635.1|SNV-55550-C-A|1
YQIWTTVVDWINPDLKRIVIEYVDR
>FUSION-ENST00000645490.1:32968-ENST00000518376.2:5028|259
MEITGTQRGQEVLRK
>FUSION-ENST00000645490.1:32968-ENST00000518376.2:5028|1471
TWANPICQLHHLRDVSSPLRASFSK
>ENST00000375643.7|SNV-22723-C-T|1
SIIRTLKEQG
>FUSION-ENST00000645490.1:32968-ENST00000518376.2:5028|656
MTPKLDG
>ENST00000380110.8|INDEL-124874-A-AA|5
NQSGHPFPAVPVSKQK
>FUSION-ENST00000507248.1:153-ENST00000652379.1:25317|93
RFRHLVYVLG
>ENST00000474896.1|INDEL-9012-A-AG|9
MRWGSVGREAR
>FUSION-ENST00000645490.1:32968-ENST00000518376.2:5028|1606
NQWKYLRER
>FUSION-ENST00000569418.5:35892-ENST00000564336.1:59898|6
GGRLSAGSCCQK
>FUSION-ENST00000507248.1:153-ENST00000652379.1:25317|1300
LPGPPKVLETTGLSRR
>FUSION-ENST00000645490.1:32968-ENST00000518376.2:5028|114
VACLPTACIYFLGWEAVWTAMGKKK
>FUSION-ENST00000644627.1:450296-ENST00000518376.2:5028|15
DVNCVTWLAAEGPKKEELLEEK
>FUSION-ENST00000492380.1:13274-ENST00000263556.3:22059|216
NPHVLITQR
>FUSION-ENST00000645490.1:32968-ENST00000518376.2:5028|1473
MTWANPICQLHHLRDVSSPLR
>FUSION-ENST00000645490.1:32968-ENST00000518376.2:5028|607
MFHLVLCGYVGFVASRNVWDGLGHR
>FUSION-ENST00000469298.5:7992-ENST00000656261.1:240337|319
MIACLGY
>FUSION-ENST00000507248.1:153-ENST00000652379.1:25317|1513
GFLHLGQAGLQLPTVGES
>ENST00000581955.1|SNV-107653-G-T|19
MEKLTCPHVTMSQIIQFR
>FUSION-ENST00000507248.1:153-ENST00000652379.1:25317|455
GGSRWGPRAVR
>ENST00000495680.2|SNV-6608-T-G|6
MTAGRGGMVLCR
>ENST00000474875.5|SNV-35672-T-G|5
HLNSSHPRSQPASLLL
>FUSION-ENST00000507248.1:153-ENST00000652379.1:25317|511
GWASGCARGSGLPVTR
>FUSION-ENST00000645490.1:32968-ENST00000518376.2:5028|1367
VYSQHSSPRDPDRLTAK
>ENST00000555937.1|SNV-32745-A-G|5
MCELRCEWQDEKFR
>FUSION-ENST00000645490.1:1609-ENST00000518376.2:5028|17
LRPTCQAWAGRGKER
>ENST00000531638.1|INDEL-994-T-TC|10
GWGVAPGIK
>FUSION-ENST00000507248.1:153-ENST00000652379.1:25317|682
LVRLVSHSQPQVVR
>FUSION-ENST00000507248.1:153-ENST00000652379.1:25317|74
CLAEEPMGR
>FUSION-ENST00000645490.1:32968-ENST00000518376.2:5028|931
LVSLVLNSRPQVIPHLGLPKCWDYR
>FUSION-ENST00000645490.1:32968-ENST00000518376.2:5028|80
SFSGRQLR
>FUSION-ENST00000645490.1:32968-ENST00000518376.2:5028|250
QATLLFISCCGFSWCLVKK
>ENST00000489502.5|SNV-2498-C-T|6
DTHAMCSMR
>FUSION-ENST00000645490.1:32968-ENST00000518376.2:5028|1114
MAPLGKGTR
>FUSION-ENST00000492380.1:13274-ENST00000263556.3:22059|116
PLYSSLGDR
>FUSION-ENST00000492380.1:13274-ENST00000263556.3:22059|46
SMLMISILLT
>ENST00000445828.5|SNV-87405-G-A|5
TNERLTEVNTK
>FUSION-ENST00000645490.1:32968-ENST00000518376.2:5028|1248
KRVEVASR
>ENST00000396005.8|SNV-49917-A-T|4
QRGEVIQPLLIRPVCNLFCFWSKK
>FUSION-ENST00000507248.1:153-ENST00000652379.1:25317|43
MCSRFIVHALGTR
>FUSION-ENST00000645490.1:32968-ENST00000518376.2:5028|1593
MSRDLKDEEPALILPPEGRPR
>FUSION-ENST00000507248.1:153-ENST00000652379.1:25317|489
MRAGLWPTGDPASRPRSCLSR
>FUSION-ENST00000507248.1:153-ENST00000652379.1:25317|590
DVYFTYEKRR
>ENST00000378126.4|SNV-358-T-C|5
MASKDREDLPEVNLQNGILFVNSR
>FUSION-ENST00000645490.1:32968-ENST00000518376.2:5028|1279
MSCRLPSSGCILSWQREGK
>ENST00000462680.5|SNV-3567-T-G|1
LGGSASCWGTNVTWRPRGRCR
>FUSION-ENST00000645490.1:32968-ENST00000518376.2:5028|1532
EILVGFEFSAIR
>FUSION-ENST00000507248.1:153-ENST00000652379.1:25317|1057
DTAALSPPLSTAGPTPPR
>FUSION-ENST00000507248.1:153-ENST00000652379.1:25317|1017
MRYDPLNNIFANQKVFQ
>FUSION-ENST00000507248.1:153-ENST00000652379.1:25317|966
DGVSPCRPGWSRSLDLVTRPPRPPK
>FUSION-ENST00000507248.1:153-ENST00000652379.1:25317|841
TSPETLEISPLRAAT
>ENST00000357063.7|SNV-232759-C-A|1
DFSRPPPQLVSTSNRAYMR
>FUSION-ENST00000507248.1:153-ENST00000652379.1:25317|218
PTLIRPQKRCWLI
>ENST00000587853.1|SNV-7503-G-C|1
VLVHVGYLVLPLFGSVRNRAQ
>FUSION-ENST00000469298.5:7992-ENST00000656261.1:240337|120
VYMYHIFFI
>ENST00000337872.9|SNV-30702-A-T|2
LPVHPVENSVAEFVSHSGGSYCK
>FUSION-ENST00000492380.1:13274-ENST00000263556.3:22059|276
SQHLGRPRRPDHLR
>FUSION-ENST00000645490.1:32968-ENST00000518376.2:5028|1675
MATNCWR
>ENST00000299441.5|SNV-32809-G-A|1
QEAPRELRLEVIAR
>FUSION-ENST00000507248.1:153-ENST00000652379.1:25317|839
MLRVSCRLSLDLSSSWVR
>ENST00000480706.1|SNV-53152-T-G|3
GPLTRGEVPFSCGR
>FUSION-ENST00000507248.1:153-ENST00000652379.1:25317|26
YVCMYVSEMGFGVLSCCPR
>FUSION-ENST00000645490.1:32968-ENST00000518376.2:5028|30
MQWSCEL
>FUSION-ENST00000645490.1:32968-ENST00000518376.2:5028|27
MELEEKVGCRR
>ENST00000355151.9|INDEL-321-T-TG|12
LHCSVAAWAGGQWRLQQGLAGQPLR
>FUSION-ENST00000507248.1:153-ENST00000652379.1:25317|619
VSFLPVCLLK
>FUSION-ENST00000645490.1:32968-ENST00000518376.2:5028|668
DGFKKVI
>FUSION-ENST00000645490.1:32968-ENST00000518376.2:5028|917
ILEWPGQRDREHIDPQR
>FUSION-ENST00000507248.1:153-ENST00000652379.1:25317|54
SASDPSHPHYLRLQAR
>FUSION-ENST00000507248.1:153-ENST00000652379.1:25317|1506
MRPPPPR
>FUSION-ENST00000645490.1:32968-ENST00000518376.2:5028|1654
FQGMVDTEINDQVPANRVLGSSGK
>FUSION-ENST00000645490.1:32968-ENST00000518376.2:5028|247
SHGFYQK
>ENST00000489152.5|INDEL-9326-T-TG|9
MPRWPLPYGLAGPRGLFR
>FUSION-ENST00000507248.1:153-ENST00000652379.1:25317|53
LQARTTTPADFYVVSHVFR
>ENST00000231134.8|INDEL-2253-C-CG|11
ASGGRERHR
>ENST00000420952.2|SNV-3865-G-A|2
TLQARFDDGQR
>FUSION-ENST00000492380.1:13274-ENST00000263556.3:22059|302
MIFELKSNLLKEQHFR
>FUSION-ENST00000507248.1:153-ENST00000652379.1:25317|729
MGPARWLKPVIPSLWEAKAGGSR
>FUSION-ENST00000645490.1:32968-ENST00000518376.2:5028|947
MTCTHAQR
>ENST00000396005.8|SNV-49917-A-T|5
QRGEVIQPLLIRPVCNLFCFWSK
>FUSION-ENST00000507248.1:153-ENST00000652379.1:25317|992
LFLSSLPSTSCPHHHFGARR
>FUSION-ENST00000645490.1:32968-ENST00000518376.2:5028|288
EMPLGPWNAFPNR
>FUSION-ENST00000507248.1:153-ENST00000652379.1:25317|621
FFPHSFSLFR
>FUSION-ENST00000492220.1:1829-ENST00000271732.8:48406|92
MRSHLAILFSPRK
>ENST00000502489.5|SNV-435005-A-T|1
GVSQFPLPWAWTSTTKRNDPGK
>FUSION-ENST00000492380.1:13274-ENST00000263556.3:22059|428
SPDLSFCLELLWLFRLFFVPY
>ENST00000327532.7|SNV-31591-A-C|3
LPASLSQDQK
>FUSION-ENST00000645490.1:32968-ENST00000518376.2:5028|1600
EQGYEEGKIGKWD
>FUSION-ENST00000645490.1:32968-ENST00000518376.2:5028|912
WVWPICVHSK
>FUSION-ENST00000645490.1:32968-ENST00000518376.2:5028|1740
IELRGHSCR
>FUSION-ENST00000645490.1:32968-ENST00000518376.2:5028|932
LVSLVLNSRPQVIPHLGLPK
>FUSION-ENST00000507248.1:153-ENST00000652379.1:25317|774
VSHFVIQKYTDSPK
>ENST00000342992.10|SNV-50790-A-C|4
DTVVVRTSVEDQEFHISSFEERLIK
>FUSION-ENST00000667305.1:209-ENST00000377970.6:2814|18
CPSTLASPTGTMTSTTTR
>FUSION-ENST00000507248.1:153-ENST00000652379.1:25317|480
ASERPDSRCRPGSGSLTHPGAAGK
>FUSION-ENST00000507248.1:153-ENST00000652379.1:25317|62
SGDLSLPNSWDYR
>FUSION-ENST00000507248.1:153-ENST00000652379.1:25317|294
QPKAGGK
>ENST00000334746.10|SNV-79318-A-T|3
RGLFSTPPSDMLPTTEGGKSNAWLR
>FUSION-ENST00000645490.1:32968-ENST00000518376.2:5028|963
HVPLCPANFVFLVEK
>FUSION-ENST00000645490.1:32968-ENST00000518376.2:5028|1576
TGGAGREVGEPLSLR
>ENST00000233242.5|SNV-31998-C-G|1
QNALVRSEYQADYESLR
>FUSION-ENST00000645490.1:32968-ENST00000518376.2:5028|1668
VNYILQLDPVPVPHTSRT
>FUSION-ENST00000507248.1:153-ENST00000652379.1:25317|663
ARPVDSFRFFISFVSTR
>FUSION-ENST00000492380.1:13274-ENST00000263556.3:22059|423
YLALFLSSLFCSIGLCAYF
>FUSION-ENST00000645490.1:32968-ENST00000518376.2:5028|984
ILFFFFLRR
>FUSION-ENST00000645490.1:32968-ENST00000518376.2:5028|1550
EAGPTEAWAVGGKASQADGGWRK
>FUSION-ENST00000645490.1:32968-ENST00000518376.2:5028|1657
MFQGMVDTEINDQVPANR
>FUSION-ENST00000645490.1:32968-ENST00000518376.2:5028|1578
MTGGAGR
>FUSION-ENST00000507248.1:153-ENST00000652379.1:25317|172
RAHTRPSPAVESGRER
>ENST00000368655.5|SNV-104463-C-G|3
GIEERQELIKQLR
>FUSION-ENST00000645490.1:32968-ENST00000518376.2:5028|1708
MLDGCLR
>FUSION-ENST00000645490.1:32968-ENST00000518376.2:5028|544
AITLTTWPKVPFLGIHEAK
>FUSION-ENST00000645490.1:32968-ENST00000518376.2:5028|1720
LPFDSWRLV
>FUSION-ENST00000645490.1:32968-ENST00000518376.2:5028|1271
ALWGPFHK
>FUSION-ENST00000645490.1:32968-ENST00000518376.2:5028|1717
ASEGTSPDPFYI
>ENST00000331664.6|INDEL-3121-G-GG|2
SKPPFLDSLPITPNVPFSGAQGNK
>ENST00000406895.3|SNV-10611-G-C|1
LVVAVGTSLHSYIWDSAQKTLHR
>FUSION-ENST00000492380.1:13274-ENST00000263556.3:22059|287
TEITEEAFQRMDRK
>FUSION-ENST00000569418.5:35892-ENST00000564336.1:59898|4
LSAGSCCQKVVDSNILASNPETK
>FUSION-ENST00000492220.1:1829-ENST00000271732.8:48406|97
IYIDTCDKMVR
>FUSION-ENST00000507248.1:153-ENST00000652379.1:25317|1109
NRTSVPLGCR
>FUSION-ENST00000469298.5:7992-ENST00000656261.1:240337|496
HKLTNAEA
>FUSION-ENST00000492380.1:13274-ENST00000263556.3:22059|481
CWDYRWGLPRPAHFLTF
>FUSION-ENST00000492380.1:13274-ENST00000263556.3:22059|86
MVVRTCGPSYGVGR
>FUSION-ENST00000492380.1:13274-ENST00000263556.3:22059|300
SNLLKEQHFR
>FUSION-ENST00000469298.5:7992-ENST00000656261.1:240337|287
MPGALLSAIPGWDHFILAK
>FUSION-ENST00000492380.1:13274-ENST00000263556.3:22059|257
MFSCRCQK
>FUSION-ENST00000645490.1:32968-ENST00000518376.2:5028|1253
MNVSFQKAVSK
>ENST00000401073.7|SNV-29371-C-T|2
FVIPPHPKVPAPFSPPLSKPR
>FUSION-ENST00000507248.1:153-ENST00000652379.1:25317|317
MSGAARALH
>FUSION-ENST00000645490.1:1609-ENST00000518376.2:5028|14
ETLRQSPPSSANFPSHPR
>ENST00000460376.5|INDEL-66390-C-CC|9
MAKTVGLPTRHGSQNVA
>ENST00000648869.1|SNV-3455-T-G|1
ENASAGGERLLLGNKCDMEAK
>FUSION-ENST00000507248.1:153-ENST00000652379.1:25317|855
LLLSVLLHKGVLR
>FUSION-ENST00000645490.1:32968-ENST00000518376.2:5028|657
DKLPPFYLLITLWVISVK
>FUSION-ENST00000507248.1:153-ENST00000652379.1:25317|843
VTVARTSPETLEISPLRAAT
>FUSION-ENST00000492380.1:13274-ENST00000263556.3:22059|73
LQQAVIVPLYSSLGDRARPCLK
>FUSION-ENST00000645490.1:32968-ENST00000518376.2:5028|67
DTETEASK
>FUSION-ENST00000492380.1:13274-ENST00000263556.3:22059|612
VTDMTLLSSDCR
>FUSION-ENST00000507248.1:153-ENST00000652379.1:25317|1499
MKEINTK
>FUSION-ENST00000645490.1:32968-ENST00000518376.2:5028|87
LSIPAISLNPHICTVTSTLRIQK
>FUSION-ENST00000507248.1:153-ENST00000652379.1:25317|1396
MIYLCTYFQTESRSGRGEAR
>FUSION-ENST00000645490.1:32968-ENST00000518376.2:5028|1479
MVDISQIRIQRPR
>FUSION-ENST00000645490.1:1609-ENST00000518376.2:5028|10
ISERDLDRLAAEGPK
>FUSION-ENST00000507248.1:153-ENST00000652379.1:25317|885
PTLGVNGLTAAGPPNKLRPVFGLC
>ENST00000474875.5|SNV-35672-T-G|4
SQPASLLL
>FUSION-ENST00000507248.1:153-ENST00000652379.1:25317|1270
GAGTCNPSYSGGWGGRIA
>FUSION-ENST00000645490.1:32968-ENST00000518376.2:5028|1331
MWLLSICNVTSLN
>FUSION-ENST00000394095.7:19369-ENST00000394077.8:161|2
WTLPLQGR
>ENST00000534774.1|SNV-8401-A-G|3
NVNEITR
>FUSION-ENST00000492380.1:13274-ENST00000263556.3:22059|180
IIAVNTY
>FUSION-ENST00000469298.5:7992-ENST00000656261.1:240337|232
VKLSKTDPGP
>FUSION-ENST00000492220.1:1829-ENST00000271732.8:48406|83
YYAILRLYHSWRK
>FUSION-ENST00000507248.1:153-ENST00000652379.1:25317|649
IDVGVCVIQINTHRSIK
>FUSION-ENST00000507248.1:153-ENST00000652379.1:25317|678
ARSWLTAPSASR
>FUSION-ENST00000645490.1:32968-ENST00000518376.2:5028|1239
QSPREAKR
>FUSION-ENST00000645490.1:32968-ENST00000518376.2:5028|1384
EEDSISSAWLSAGQMGWGDHPPSI
>ENST00000581524.5|INDEL-229189-A-AA|11
LSGEYSENISCAGGIFK
>FUSION-ENST00000507248.1:153-ENST00000652379.1:25317|394
MVAKLKLK
>ENST00000485922.2|SNV-7847-G-T|2
LATLAMSPFK
>ENST00000338352.3|SNV-351-C-T|2
MNLENRPPRSSKAYR
>FUSION-ENST00000645490.1:32968-ENST00000518376.2:5028|1680
MRQSDPYSRMATNCWR
>FUSION-ENST00000469298.5:7992-ENST00000656261.1:240337|38
IAFSSVL
>ENST00000502489.5|SNV-435005-A-T|2
GVSQFPLPWAWTSTTKR
>FUSION-ENST00000507248.1:153-ENST00000652379.1:25317|1033
MNIASWAEGLP
>FUSION-ENST00000645490.1:32968-ENST00000518376.2:5028|1185
RGVKSTTPSK
>FUSION-ENST00000645490.1:32968-ENST00000518376.2:5028|962
GFLHVSQSGLELPTSGDPPPRPPK
>FUSION-ENST00000507248.1:153-ENST00000652379.1:25317|1206
CPSLSFYVCLFLCQSVRHPRAG
>FUSION-ENST00000492380.1:13274-ENST00000263556.3:22059|133
MPFLGIFPEDSIGKIYR
>FUSION-ENST00000492380.1:13274-ENST00000263556.3:22059|14
MPDSFEKR
>FUSION-ENST00000507248.1:153-ENST00000652379.1:25317|1255
SLSFYRFLSVSRSISVFLGR
>FUSION-ENST00000645490.1:32968-ENST00000518376.2:5028|190
QVCVGCR
>FUSION-ENST00000507248.1:153-ENST00000652379.1:25317|441
IKPCMSEYARPVQ
>FUSION-ENST00000645490.1:32968-ENST00000518376.2:5028|582
MPGLISETLLDTATAQK
>FUSION-ENST00000645490.1:32968-ENST00000518376.2:5028|527
LALLVLNFWPQVIHPPRPPK
>FUSION-ENST00000645490.1:32968-ENST00000518376.2:5028|1553
GIPGRWRLEESK
>FUSION-ENST00000645490.1:32968-ENST00000518376.2:5028|85
EGREHIELK
>FUSION-ENST00000645490.1:32968-ENST00000518376.2:5028|1108
IFFIGIVQCEGGER
>FUSION-ENST00000645490.1:32968-ENST00000518376.2:5028|249
MQATLLFISCCGFSWCLVKKNR
>FUSION-ENST00000645490.1:32968-ENST00000518376.2:5028|653
MVLLLGSPGVFHVA
>ENST00000331664.6|INDEL-3121-G-GG|3
ECTCSVQGPQPPNPAPR
>FUSION-ENST00000475200.5:196-ENST00000546988.3:8362|6
MPMGCQALETFPPILTMSPFCQR
>FUSION-ENST00000645490.1:32968-ENST00000518376.2:5028|378
DIPSFFGCRLLKEVFYK
>FUSION-ENST00000645490.1:32968-ENST00000518376.2:5028|1467
DVSSPLRASFSK
>ENST00000572933.5|MNV-106231-AC-A|3
CCQVSGKMPAMK
>FUSION-ENST00000583931.6:9549-ENST00000271732.8:33391|39
EEIQGYTSFWNDCISSGLR
>FUSION-ENST00000645490.1:32968-ENST00000518376.2:5028|427
SNQFCLFCSII
>FUSION-ENST00000492380.1:13274-ENST00000263556.3:22059|361
FRKLGVDPEIPK
>ENST00000462680.5|SNV-3567-T-G|7
MPRLGGSASCWGTNVTWRPR
>FUSION-ENST00000507248.1:153-ENST00000652379.1:25317|57
MGSSVSLSR
>FUSION-ENST00000507248.1:153-ENST00000652379.1:25317|126
RRPVSSR
>FUSION-ENST00000507248.1:153-ENST00000652379.1:25317|97
MCCCHGNPAQYERNRR
>FUSION-ENST00000645490.1:32968-ENST00000518376.2:5028|1210
YLILWAGYM
>FUSION-ENST00000645490.1:32968-ENST00000518376.2:5028|560
MGGKEIANHLLPESIAGGTMIRI
>FUSION-ENST00000645490.1:32968-ENST00000518376.2:5028|635
STGISLSLLFSASPLHSFRYTPFPR
>FUSION-ENST00000645490.1:32968-ENST00000518376.2:5028|936
SFYFADNVIR
>FUSION-ENST00000469298.5:7992-ENST00000656261.1:240337|254
VLNKKGIADIFPDT
>FUSION-ENST00000507248.1:153-ENST00000652379.1:25317|1395
IYLCTYFQTESRSGRGEAR
>FUSION-ENST00000507248.1:153-ENST00000652379.1:25317|654
MEIDFCMIDVGVCVIQINTHRSIKK
>ENST00000441576.6|SNV-3865-G-A|1
DFLAPHRTLQAR
>FUSION-ENST00000645490.1:32968-ENST00000518376.2:5028|1325
MQNVYQLPRQYKK
>FUSION-ENST00000507248.1:153-ENST00000652379.1:25317|446
GAAGPPSCLWRWDPAAVFSWWPGRA
>ENST00000648869.1|SNV-3455-T-G|4
SIKENASAGGERLLLGNK
>FUSION-ENST00000645490.1:32968-ENST00000518376.2:5028|111
AERMGGREMLQIDKPMGLK
>FUSION-ENST00000469298.5:7992-ENST00000656261.1:240337|5
LPAFAHLIRCLWVCQR
>FUSION-ENST00000492380.1:13274-ENST00000263556.3:22059|112
PLYSSLGDRVRLR
>FUSION-ENST00000507248.1:153-ENST00000652379.1:25317|1520
LTAPSASQVQVILLPQPSR
>FUSION-ENST00000507248.1:153-ENST00000652379.1:25317|114
GRGCKSR
>FUSION-ENST00000645490.1:32968-ENST00000518376.2:5028|120
KKVACLPTACIYFLGWEAVWTAMGK
>FUSION-ENST00000507248.1:153-ENST00000652379.1:25317|340
LTSYATPER
>FUSION-ENST00000645490.1:32968-ENST00000518376.2:5028|302
DVGMKETHDPPTSTLLSSAGDNL
>FUSION-ENST00000492380.1:13274-ENST00000263556.3:22059|588
FATAASWVPGLHAINEKR
>FUSION-ENST00000645490.1:32968-ENST00000518376.2:5028|1442
TMIFVFFFFFFFFCDR
>FUSION-ENST00000507248.1:153-ENST00000652379.1:25317|696
LFFSLVRGFLVFLR
>FUSION-ENST00000507248.1:153-ENST00000652379.1:25317|79
EDPVELDSSLAR
>FUSION-ENST00000645490.1:32968-ENST00000518376.2:5028|881
WTDRRPLEVK
>FUSION-ENST00000645490.1:32968-ENST00000518376.2:5028|842
MDGMLPVSSHLILK
>FUSION-ENST00000492380.1:13274-ENST00000263556.3:22059|432
IVRDPVSFFMWLASFPSIIY
>FUSION-ENST00000492380.1:13274-ENST00000263556.3:22059|261
MPAIPAPWEAEAARSPEVR
>ENST00000355151.9|INDEL-321-T-TG|6
APYRAPRLVICGWPPCSPNERPASK
>FUSION-ENST00000469298.5:7992-ENST00000656261.1:240337|483
DLIYLCDTKKIMQV
>ENST00000470189.2|SNV-63666-T-C|SNV-63668-T-G|1
AGEEINEDQP
>FUSION-ENST00000492380.1:13274-ENST00000263556.3:22059|623
SVMSYLPGK
>FUSION-ENST00000645490.1:32968-ENST00000518376.2:5028|1766
MPTNLHHKR
>FUSION-ENST00000645490.1:32968-ENST00000518376.2:5028|1486
GFHHVGQAGLK
>FUSION-ENST00000645490.1:32968-ENST00000518376.2:5028|395
QNNNTHTHTHTHTHKPHPLKMAGIR
>FUSION-ENST00000507248.1:153-ENST00000652379.1:25317|1132
TSYFLEIRR
>FUSION-ENST00000645490.1:32968-ENST00000518376.2:5028|90
MLSIPAISLNPHICTVTSTLR
>FUSION-ENST00000645490.1:32968-ENST00000518376.2:5028|409
STFMSSAHGNNVGVE
>FUSION-ENST00000645490.1:32968-ENST00000518376.2:5028|1390
YWHICKSKCGDFK
>FUSION-ENST00000507248.1:153-ENST00000652379.1:25317|34
MLPPFLLFGFALR
>FUSION-ENST00000507248.1:153-ENST00000652379.1:25317|193
ARARVVCVGGR
>FUSION-ENST00000645490.1:32968-ENST00000518376.2:5028|1544
LEESKEQAGK
>ENST00000330597.5|SNV-1431-G-A|2
VQASWQKMVTAVASALSSR
>FUSION-ENST00000469298.5:7992-ENST00000656261.1:240337|338
MSHIKAN
>FUSION-ENST00000492380.1:13274-ENST00000263556.3:22059|84
VVRTCGPSYGVGRGGVEVGGSPEPR
>FUSION-ENST00000492380.1:13274-ENST00000263556.3:22059|106
CAWPMLLFLKR
>FUSION-ENST00000645490.1:32968-ENST00000518376.2:5028|580
MPEGSSVTLED
>FUSION-ENST00000507248.1:153-ENST00000652379.1:25317|277
GGIPRPLQSAEGAPPARLAR
>FUSION-ENST00000507248.1:153-ENST00000652379.1:25317|104
KTLLSLTLVWHGEET
>FUSION-ENST00000645490.1:32968-ENST00000518376.2:5028|421
SFWLASSFKKIINILVYGYTIIFWM
>ENST00000416215.6|SNV-10055-A-C|5
MAWQETSRVIVMTTREVEK
>ENST00000519157.1|MNV-35682-AC-A|4
VTCPRSLTR
>FUSION-ENST00000645490.1:32968-ENST00000518376.2:5028|1274
EGKRALWGPFHK
>FUSION-ENST00000507248.1:153-ENST00000652379.1:25317|230
SEGTGDGLRCPRPIERESGSDPR
>FUSION-ENST00000645490.1:32968-ENST00000518376.2:5028|911
ADMCVYDLHACTEMQRP
>FUSION-ENST00000645490.1:32968-ENST00000518376.2:5028|246
KNRYLGNLSIPDFSFELK
>ENST00000284987.6|SNV-35035-C-A|1
MTCRAKGTGYYVVFSPK
>FUSION-ENST00000492220.1:1829-ENST00000271732.8:48406|89
SHLAILFSPRK
>FUSION-ENST00000469298.5:7992-ENST00000656261.1:240337|17
MCCWIWFDSTLSR
>FUSION-ENST00000645490.1:32968-ENST00000518376.2:5028|810
LSPTHDPALP
>ENST00000445597.6|SNV-127487-T-G|5
RLLETFFKFVMLVDYR
>FUSION-ENST00000507248.1:153-ENST00000652379.1:25317|1371
MPSVALGFSPFGSFDRR
>FUSION-ENST00000469298.5:7992-ENST00000656261.1:240337|345
GSGKGMLKFEEGR
>FUSION-ENST00000507248.1:153-ENST00000652379.1:25317|1199
GERGGERER
>ENST00000581524.5|INDEL-229189-A-AA|13
NSSRYPTLSAAEK
>ENST00000542953.1|SNV-41726-C-T|5
KCFNVCKSC
>FUSION-ENST00000492220.1:1829-ENST00000271732.8:48406|38
MESIQGLSSWCIENK
>FUSION-ENST00000645490.1:32968-ENST00000518376.2:5028|1001
GISALTKETSVRLLPCTIHHIK
>ENST00000502489.5|SNV-435005-A-T|3
GVSQFPLPWAWTSTTK
>FUSION-ENST00000645490.1:32968-ENST00000518376.2:5028|780
GEAGTFFTRQNERYR
>FUSION-ENST00000645490.1:32968-ENST00000518376.2:5028|1501
MILFASLVNPQMKPSIWK
>FUSION-ENST00000469298.5:7992-ENST00000656261.1:240337|257
EVAVGRDHAIALQPG
>FUSION-ENST00000469298.5:7992-ENST00000656261.1:240337|412
IYMSVYLLCLCGQLSKEYK
>FUSION-ENST00000507248.1:153-ENST00000652379.1:25317|978
HLPGFKRFSCLSLPSSWDYR
>FUSION-ENST00000645490.1:32968-ENST00000518376.2:5028|453
QTGWNVQKIYKK
>FUSION-ENST00000492380.1:13274-ENST00000263556.3:22059|108
SRCAWPMLLFLKR
>FUSION-ENST00000645490.1:32968-ENST00000518376.2:5028|1120
MPDKGYLGPEPK
>FUSION-ENST00000645490.1:32968-ENST00000518376.2:5028|494
YTKKPMEQKPLLTHFR
>FUSION-ENST00000645490.1:32968-ENST00000518376.2:5028|1678
QSDPYSR
>FUSION-ENST00000507248.1:153-ENST00000652379.1:25317|341
MLTSYATPER
>FUSION-ENST00000507248.1:153-ENST00000652379.1:25317|952
MSRIDPDSISK
>ENST00000652648.1|SNV-9437-A-T|3
HGPPPPPSSR
>ENST00000444984.1|SNV-14696-A-T|2
NNFITDFHPLQSCIK
>FUSION-ENST00000507248.1:153-ENST00000652379.1:25317|83
DSHCPYLLSSETTAK
>FUSION-ENST00000507248.1:153-ENST00000652379.1:25317|98
MMCCCHGNPAQYERNRR
>ENST00000398393.5|SNV-3455-G-A|1
NFDPVLPPLPDNINEDFDEESVK
>FUSION-ENST00000469298.5:7992-ENST00000656261.1:240337|492
MLKPDLLLK
>FUSION-ENST00000507248.1:153-ENST00000652379.1:25317|576
AVAPEARAATRGDPPR
>FUSION-ENST00000507248.1:153-ENST00000652379.1:25317|527
LPAPALETRAGPLRVAR
>FUSION-ENST00000469298.5:7992-ENST00000656261.1:240337|264
KLKYIYIFIE
>FUSION-ENST00000645490.1:32968-ENST00000518376.2:5028|621
WCPGITK
>FUSION-ENST00000578649.1:1561-ENST00000430157.6:3173|37
AVLFLTTTSRR
>FUSION-ENST00000645490.1:32968-ENST00000518376.2:5028|554
QKWEVKK
>FUSION-ENST00000507248.1:153-ENST00000652379.1:25317|1082
MWSVGQR
>FUSION-ENST00000469298.5:7992-ENST00000656261.1:240337|130
KSFLFMPV
>FUSION-ENST00000507248.1:153-ENST00000652379.1:25317|463
WCGRVGFVAAVAPGPPVAGPR
>FUSION-ENST00000507248.1:153-ENST00000652379.1:25317|1117
NKDPILK
>FUSION-ENST00000469298.5:7992-ENST00000656261.1:240337|330
MCGKPKGTEEFPSKEFTR
>FUSION-ENST00000645490.1:32968-ENST00000518376.2:5028|1046
LMELMND
>FUSION-ENST00000645490.1:32968-ENST00000518376.2:5028|687
PSQKRQEWMALR
>FUSION-ENST00000507248.1:153-ENST00000652379.1:25317|647
IDVGVCVIQINTHRSIKK
>FUSION-ENST00000645490.1:32968-ENST00000518376.2:5028|1285
STQKTIHNMLTSNTSFHLFIIV
>ENST00000531638.1|INDEL-994-T-TC|5
DQRYLLDQLHTCGSR
>ENST00000315757.9|SNV-80901-G-T|3
YALAVLGYYNR
>FUSION-ENST00000645490.1:32968-ENST00000518376.2:5028|1638
MFVSPGSHHIGGDREINRLFGTL
>FUSION-ENST00000469298.5:7992-ENST00000656261.1:240337|52
MVMGRDPVLFFCK
>FUSION-ENST00000507248.1:153-ENST00000652379.1:25317|467
DENHERR
>FUSION-ENST00000645490.1:32968-ENST00000518376.2:5028|222
MTSLCFFWYQNKIRFAAGCGGSCL
>FUSION-ENST00000645490.1:32968-ENST00000518376.2:5028|101
LQIDKPMGLKASDTEENGWR
>FUSION-ENST00000507248.1:153-ENST00000652379.1:25317|360
GHSYCAAR
>FUSION-ENST00000507248.1:153-ENST00000652379.1:25317|876
FHPFHSTVSWGVSVRTVSGCL
>FUSION-ENST00000492380.1:13274-ENST00000263556.3:22059|299
SNLLKEQHFRK
>ENST00000252252.4|SNV-2304-C-G|5
TAAENEFVTLKKDVDGAYMNK
>FUSION-ENST00000645490.1:32968-ENST00000518376.2:5028|1656
FQGMVDTEINDQVPANR
>ENST00000619831.4|SNV-974247-C-A|3
SAVEGMPSNLDSEVAWGKANQK
>FUSION-ENST00000507248.1:153-ENST00000652379.1:25317|587
ECFRSLLCVSTFSK
>FUSION-ENST00000645490.1:32968-ENST00000518376.2:5028|1124
MDCLDFSISR
>FUSION-ENST00000469298.5:7992-ENST00000656261.1:240337|375
KEILTGL
>FUSION-ENST00000507248.1:153-ENST00000652379.1:25317|819
MWVRLVSNWRPQWICPPRPPK
>FUSION-ENST00000645490.1:32968-ENST00000518376.2:5028|906
MSLERSGFPTVGLCRLLR
>FUSION-ENST00000469298.5:7992-ENST00000656261.1:240337|495
MIIKLEQ
>FUSION-ENST00000645490.1:32968-ENST00000518376.2:5028|1609
MNQWKYLR
>FUSION-ENST00000492380.1:13274-ENST00000263556.3:22059|81
TCGPSYGVGRGGVEVGGSPEPRR
>FUSION-ENST00000469298.5:7992-ENST00000656261.1:240337|385
MGGKPTVSIR
>FUSION-ENST00000492380.1:13274-ENST00000263556.3:22059|545
QFFTLPFFFFINTCYRWFHIWVK
>FUSION-ENST00000507248.1:153-ENST00000652379.1:25317|1465
KMIWAGHASSR
>FUSION-ENST00000469298.5:7992-ENST00000656261.1:240337|303
ALESSSCVENLKALKSFR
>FUSION-ENST00000507248.1:153-ENST00000652379.1:25317|1146
MGAARSHFPGGSLGR
>FUSION-ENST00000507248.1:153-ENST00000652379.1:25317|310
LDGLVRPSDRPRRGRPTALAER
>FUSION-ENST00000408388.1:47-ENST00000377970.6:2814|76
SYILEQPPATMPLNVSFTNR
>FUSION-ENST00000507248.1:153-ENST00000652379.1:25317|786
QLLASRTLSRGVPWSVYHR
>ENST00000371117.8|SNV-296262-C-A|1
DLPFFKGLYVMGTLDFPVDR
>FUSION-ENST00000645490.1:1609-ENST00000518376.2:5028|30
EKGVLFR
>FUSION-ENST00000645490.1:32968-ENST00000518376.2:5028|1751
LLCAVRFCFNNFRLAGLR
>ENST00000354500.6|SNV-583834-C-T|5
LASSPVSPCFR
>FUSION-ENST00000507248.1:153-ENST00000652379.1:25317|159
VQIPESGVAEMGAAR
>FUSION-ENST00000507248.1:153-ENST00000652379.1:25317|333
MPLDVRGCTR
>FUSION-ENST00000645490.1:32968-ENST00000518376.2:5028|997
LLPCTIHHIKTG
>FUSION-ENST00000645490.1:32968-ENST00000518376.2:5028|417
SLHIPGLFFFWLQSSDQVWLR
>FUSION-ENST00000645490.1:32968-ENST00000518376.2:5028|180
NKSYYLDFCKLSALLHK
>ENST00000460505.5|SNV-3865-G-A|1
TLQARFDDGQVGVSRAGPCGR
>ENST00000586052.5|SNV-86605-T-G|4
MRLGFEISHLRTATPATVSR
>FUSION-ENST00000507248.1:153-ENST00000652379.1:25317|509
ASPARRCSR
>FUSION-ENST00000645490.1:32968-ENST00000518376.2:5028|1502
LMILFASLVNPQMKPSIWKHLVNPK
>FUSION-ENST00000469298.5:7992-ENST00000656261.1:240337|502
ISLVMTLML
>FUSION-ENST00000645490.1:32968-ENST00000518376.2:5028|1414
YNLNSKSLILHFFCNKK
>FUSION-ENST00000645490.1:32968-ENST00000518376.2:5028|174
MKKMSFK
>FUSION-ENST00000469298.5:7992-ENST00000656261.1:240337|230
MDLIHGNK
>FUSION-ENST00000645490.1:32968-ENST00000518376.2:5028|470
QIFVCFPKQRK
>FUSION-ENST00000469298.5:7992-ENST00000656261.1:240337|343
GMLKFEEGRV
>FUSION-ENST00000645490.1:32968-ENST00000518376.2:5028|781
GEAGTFFTRQNER
>ENST00000581671.2|SNV-16110-T-G|1
VLEGGCPSPREMTTMIRR
>ENST00000452666.3|SNV-22584-A-G|2
IVSAADKVDAGLPTAIIR
>FUSION-ENST00000645490.1:32968-ENST00000518376.2:5028|1806
GCVAPRYLK
>FUSION-ENST00000645490.1:32968-ENST00000518376.2:5028|511
LHSFAFYLFIFLTL
>FUSION-ENST00000645490.1:32968-ENST00000518376.2:5028|1649
MVDTEINDQVPANRVLGSSGKHNSK
>ENST00000418814.6|SNV-123433-T-G|4
LHTFLSLSGPHR
>FUSION-ENST00000507248.1:153-ENST00000652379.1:25317|905
DLGFLMAKCQHLGLMD
>FUSION-ENST00000507248.1:153-ENST00000652379.1:25317|1056
DTAALSPPLSTAGPTPPRNPR
>FUSION-ENST00000645490.1:32968-ENST00000518376.2:5028|1726
MNPTHPSPFDSKWCGGLLLPE
>ENST00000355151.9|INDEL-321-T-TG|8
LRAPYRAPR
>FUSION-ENST00000492380.1:13274-ENST00000263556.3:22059|594
FCKIVFAVAR
>FUSION-ENST00000645490.1:32968-ENST00000518376.2:5028|741
MYLTDFKVKEGNK
>FUSION-ENST00000507248.1:153-ENST00000652379.1:25317|1219
LLDFNINGVLRVDLVSCLFHRHHR
>FUSION-ENST00000645490.1:32968-ENST00000518376.2:5028|1809
SFPRGCVAPR
>FUSION-ENST00000492380.1:13274-ENST00000263556.3:22059|453
MNFLPRPVFRR
>FUSION-ENST00000469298.5:7992-ENST00000656261.1:240337|101
RYHNIKVGISHM
>ENST00000354192.7|SNV-195985-G-A|7
VESLEQEAANERQQLVETHMARVK
>ENST00000377049.4|INDEL-242-G-GC|8
AYAGSGR
>FUSION-ENST00000645490.1:32968-ENST00000518376.2:5028|1130
MDPGRSDLKPTAYGAFTVWPR
>FUSION-ENST00000645490.1:32968-ENST00000518376.2:5028|1747
LAGLRRM
>FUSION-ENST00000645490.1:32968-ENST00000518376.2:5028|1027
GLDIQGHC
>FUSION-ENST00000507248.1:153-ENST00000652379.1:25317|173
RAHTRPSPAVESGR
>FUSION-ENST00000469298.5:7992-ENST00000656261.1:240337|136
MASNCIHVAAK
>ENST00000540272.1|SNV-5856-C-A|2
CGPGIFHLPLCHPR
>FUSION-ENST00000507248.1:153-ENST00000652379.1:25317|1135
MTSYFLEIR
>FUSION-ENST00000645490.1:32968-ENST00000518376.2:5028|1062
TNIIYFF
>ENST00000471351.2|SNV-64874-C-G|3
DYRVNIFLRQEWNDPR
>FUSION-ENST00000507248.1:153-ENST00000652379.1:25317|223
MPTLIRPQK
>FUSION-ENST00000645490.1:32968-ENST00000518376.2:5028|1250
NVSFQKAVSKR
>FUSION-ENST00000507248.1:153-ENST00000652379.1:25317|1455
HFGRPRR
>FUSION-ENST00000507248.1:153-ENST00000652379.1:25317|452
AVRRPRR
>FUSION-ENST00000645490.1:32968-ENST00000518376.2:5028|1266
MVSAHCNLR
>FUSION-ENST00000469298.5:7992-ENST00000656261.1:240337|30
MSVGLSK
>FUSION-ENST00000469298.5:7992-ENST00000656261.1:240337|86
QYLVLCCGVIRLDNGLQLHPCCCK
>FUSION-ENST00000492380.1:13274-ENST00000263556.3:22059|482
LGLPKCWDYRWGLPRPAHFLTF
>FUSION-ENST00000492380.1:13274-ENST00000263556.3:22059|565
LYLKIQKLAGR
>FUSION-ENST00000469298.5:7992-ENST00000656261.1:240337|294
IMSLTLFIIY
>FUSION-ENST00000645490.1:32968-ENST00000518376.2:5028|787
IYKGKWFN
>FUSION-ENST00000469298.5:7992-ENST00000656261.1:240337|332
MCGKPKGTEEFPSK
>FUSION-ENST00000645490.1:32968-ENST00000518376.2:5028|1627
CLPTGSWAHRGNTTLKLITPME
>FUSION-ENST00000645490.1:32968-ENST00000518376.2:5028|424
SFWLASSFK
>FUSION-ENST00000507248.1:153-ENST00000652379.1:25317|666
MTGVSHRARPVDSFRFFISFVSTR
>FUSION-ENST00000492380.1:13274-ENST00000263556.3:22059|307
MYNNNNWSQY
>FUSION-ENST00000469298.5:7992-ENST00000656261.1:240337|334
LANNLHSLKSM
>FUSION-ENST00000469298.5:7992-ENST00000656261.1:240337|327
GTEEFPSKEFTR
>ENST00000445597.6|SNV-127487-T-G|3
LLETFFKFVMLVDYRFQELIR
>FUSION-ENST00000578649.1:1561-ENST00000430157.6:3173|30
SRPCTWSCV
>FUSION-ENST00000645490.1:32968-ENST00000518376.2:5028|761
FGNFRAKCDR
>FUSION-ENST00000507248.1:153-ENST00000652379.1:25317|1457
LSLRHFGRPR
>ENST00000287546.8|SNV-22584-A-G|2
GISARIVSAADK
>FUSION-ENST00000645490.1:32968-ENST00000518376.2:5028|598
ESKERVPESEGMLALGYAIQFHK
>FUSION-ENST00000507248.1:153-ENST00000652379.1:25317|235
GERRSEGTGDGLR
>ENST00000380110.8|INDEL-124874-A-AA|3
QKVSRTASSAGTAF
>FUSION-ENST00000507248.1:153-ENST00000652379.1:25317|1463
MIWAGHASSR
>FUSION-ENST00000469298.5:7992-ENST00000656261.1:240337|160
NCGETSCCVIRREISYSK
>FUSION-ENST00000645490.1:32968-ENST00000518376.2:5028|419
IINILVYGYTIIFWM
>FUSION-ENST00000492380.1:13274-ENST00000263556.3:22059|643
MAATRFAR
>FUSION-ENST00000645490.1:1609-ENST00000518376.2:5028|6
LAAEGPKK
>FUSION-ENST00000507248.1:153-ENST00000652379.1:25317|756
PRWTHHLK
>FUSION-ENST00000492380.1:13274-ENST00000263556.3:22059|121
MEWGNGDTNIDISAYVLK
>ENST00000361582.8|SNV-82944-A-C|4
LNAETSRALPAEVYFLQCRR
>FUSION-ENST00000492380.1:13274-ENST00000263556.3:22059|202
LVRLVSDLK
>FUSION-ENST00000469298.5:7992-ENST00000656261.1:240337|435
FGVLSKLVKR
>FUSION-ENST00000507248.1:153-ENST00000652379.1:25317|1075
GDQEGRRPDR
>FUSION-ENST00000645490.1:32968-ENST00000518376.2:5028|793
MPLLLVRGLHFENHYVLVNFHPALK
>ENST00000471351.2|SNV-64874-C-G|4
MDYRVNIFLRQEWNDPR
>ENST00000231134.8|INDEL-2253-C-CG|9
HRDPIPELPLR
>FUSION-ENST00000645490.1:32968-ENST00000518376.2:5028|1058
AIFIRWGWIYRGTAK
>FUSION-ENST00000645490.1:32968-ENST00000518376.2:5028|1375
QLVIPIWPGAK
>FUSION-ENST00000507248.1:153-ENST00000652379.1:25317|640
MLLRLVSNSRPPVMRPPRPLEVLG
>FUSION-ENST00000645490.1:32968-ENST00000518376.2:5028|473
MQIFVCFPKQR
>ENST00000655235.1|SNV-235-A-G|4
FTSGRSSR
>ENST00000359120.9|SNV-126019-C-G|1
SGWHSGQQTDLRRK
>FUSION-ENST00000447540.5:208065-ENST00000569528.4:37963|3
AEIDIEAISGRWMR
>FUSION-ENST00000645490.1:32968-ENST00000518376.2:5028|941
HRTRSFYFADNVIR
>FUSION-ENST00000645490.1:32968-ENST00000518376.2:5028|1330
WLLSICNVTSLN
>ENST00000432829.6|SNV-206106-G-T|5
ILDLLFICVLCFEYKGKQISDK
>ENST00000480706.1|SNV-53152-T-G|2
GEVPFSCGR
>FUSION-ENST00000507248.1:153-ENST00000652379.1:25317|385
MLLAECPAGPEAFTLK
>FUSION-ENST00000507248.1:153-ENST00000652379.1:25317|153
GQSVLRDGR
>FUSION-ENST00000645490.1:32968-ENST00000518376.2:5028|1645
VLGSSGKHNSKINNSHGVSS
>FUSION-ENST00000492380.1:13274-ENST00000263556.3:22059|30
MCVYICMFSK
>ENST00000372088.8|SNV-184900-C-T|4
IPPQVLQPSSSLPRSTDHTQGK
>FUSION-ENST00000645490.1:32968-ENST00000518376.2:5028|732
ACSGDHRILQWEDQIINHK
>FUSION-ENST00000507248.1:153-ENST00000652379.1:25317|487
AGLWPTGDPASRPR
>FUSION-ENST00000507248.1:153-ENST00000652379.1:25317|925
LIASLPW
>ENST00000334746.10|SNV-79318-A-T|4
RGLFSTPPSDMLPTTEGGK
>FUSION-ENST00000469298.5:7992-ENST00000656261.1:240337|100
YHNIKVGISHM
>FUSION-ENST00000507248.1:153-ENST00000652379.1:25317|213
IRSGGDGR
>ENST00000581671.2|SNV-16110-T-G|5
RVLEGGCPSPR
>FUSION-ENST00000645490.1:32968-ENST00000518376.2:5028|1791
LGRASNK
>FUSION-ENST00000507248.1:153-ENST00000652379.1:25317|242
GERLIEPSSSWFPPKFPSG
>ENST00000673384.1|INDEL-54779-C-CC|2
CLASRDYRECCQV
>ENST00000082468.11|SNV-5653-G-T|4
MRGSSGEGLSCTIRSSLLGLEK
>FUSION-ENST00000492380.1:13274-ENST00000263556.3:22059|445
SIHVLCSVFNAIVFFSL
>FUSION-ENST00000645490.1:32968-ENST00000518376.2:5028|1498
ILFASLVNPQMKPSIWKHLVNPK
>FUSION-ENST00000507248.1:153-ENST00000652379.1:25317|969
DNYSVCKSLLED
>FUSION-ENST00000645490.1:32968-ENST00000518376.2:5028|478
IFGSHRK
>FUSION-ENST00000507248.1:153-ENST00000652379.1:25317|591
DVYFTYEKR
>FUSION-ENST00000645490.1:32968-ENST00000518376.2:5028|1738
GHSCRTICYQHSR
>FUSION-ENST00000469298.5:7992-ENST00000656261.1:240337|346
GSGKGMLK
>FUSION-ENST00000667305.1:209-ENST00000377970.6:2814|10
RTSTSSSSRASCSPR
>FUSION-ENST00000492380.1:13274-ENST00000263556.3:22059|580
RNGETQPFY
>ENST00000265713.8|INDEL-117243-G-GG|5
GKEPQTNPLEEKTWSK
>FUSION-ENST00000492380.1:13274-ENST00000263556.3:22059|597
MPPCSFSTSLTDLNDPTIPRSRFCK
>FUSION-ENST00000507248.1:153-ENST00000652379.1:25317|263
PGQGEAR
>FUSION-ENST00000507248.1:153-ENST00000652379.1:25317|659
LYANNDNVYLCIEYSCVW
>FUSION-ENST00000469298.5:7992-ENST00000656261.1:240337|147
SFLAWKIGIK
>FUSION-ENST00000373600.7:35408-ENST00000374236.5:28532|1
QLCSMLMHIHLDTSSLK
>FUSION-ENST00000645490.1:32968-ENST00000518376.2:5028|786
MVEGKGEAGTFFTR
>FUSION-ENST00000507248.1:153-ENST00000652379.1:25317|234
RSEGTGDGLR
>FUSION-ENST00000219084.10:208065-ENST00000569528.4:37963|4
ATEPANGK
>ENST00000302538.9|SNV-173698-T-C|3
QPANLYCTLEVDSFGYFVSK
>ENST00000461125.1|SNV-23736-C-T|3
DWRLHFSLFGYLSTDVDFQARI
>ENST00000389840.7|SNV-62574-A-C|4
NVITSLRAVSELQTPAIRER
>FUSION-ENST00000507248.1:153-ENST00000652379.1:25317|1449
LGPGVRDQAGRR
>FUSION-ENST00000507248.1:153-ENST00000652379.1:25317|451
RPRRGAAGPPSCLWR
>FUSION-ENST00000645490.1:32968-ENST00000518376.2:5028|609
RMFHLVLCGYVGFVASR
>FUSION-ENST00000507248.1:153-ENST00000652379.1:25317|1490
TRGRNSSIDTADLHLWNPQSSTHK
>FUSION-ENST00000645490.1:32968-ENST00000518376.2:5028|986
NQEVGAHQTVNLLAS
>FUSION-ENST00000507248.1:153-ENST00000652379.1:25317|1088
APPPGRLLGARPSSAKVQR
>ENST00000472639.1|INDEL-151228-G-GC|4
KLSEITGPNLARHYYCR
>FUSION-ENST00000645490.1:32968-ENST00000518376.2:5028|1231
CLPCFPFSFFFEMESHSVAQAR
>ENST00000610569.1|SNV-2878-T-A|4
GRTQHFALNPRSGSLITAGR
>FUSION-ENST00000469298.5:7992-ENST00000656261.1:240337|405
MSVYLLCLCGQLSKEYKYI
>ENST00000335223.5|SNV-9274-A-G|5
RPGGFLGAGQRLGR
>FUSION-ENST00000507248.1:153-ENST00000652379.1:25317|1348
GTGDAEACLR
>FUSION-ENST00000469298.5:7992-ENST00000656261.1:240337|172
RLDYLSVNETFSK
>FUSION-ENST00000469298.5:7992-ENST00000656261.1:240337|180
NSGRYRPGMVAYACNPSNLGGR
>ENST00000380152.7|MNV-25215-GT-G|9
LHKSVSSANTCGIFSTARENLSR
>FUSION-ENST00000645490.1:32968-ENST00000518376.2:5028|1587
DEEPALILPPEGRPRAKVR
>FUSION-ENST00000645490.1:32968-ENST00000518376.2:5028|373
ETMWGWNENDCFMGK
>ENST00000265104.4|SNV-236210-T-G|1
LPPDYVPFEGKERLQK
>FUSION-ENST00000507248.1:153-ENST00000652379.1:25317|1069
TGELISGLGYLIETTYE
>FUSION-ENST00000507248.1:153-ENST00000652379.1:25317|268
MRVPSGPLLVSRTGAAG
>ENST00000342741.6|SNV-6815-G-A|1
VEHGVDIVFASFVRKASDVAAVR
>FUSION-ENST00000645490.1:32968-ENST00000518376.2:5028|542
VPFLGIHEAK
>FUSION-ENST00000645490.1:32968-ENST00000518376.2:5028|1278
SCRLPSSGCILSWQREGK
>FUSION-ENST00000492380.1:13274-ENST00000263556.3:22059|427
DPVSFFMWLASFPSIIY
>ENST00000425443.6|SNV-86668-C-G|5
LNTYNDKALALGALENIR
>FUSION-ENST00000507248.1:153-ENST00000652379.1:25317|1298
VLETTGLSRR
>FUSION-ENST00000645490.1:32968-ENST00000518376.2:5028|890
VKGCFLT
>FUSION-ENST00000540326.5:35408-ENST00000374236.5:28532|1
RPAPCESGPQSSHL
>FUSION-ENST00000645490.1:32968-ENST00000518376.2:5028|638
CFSSLYLHHIC
>FUSION-ENST00000507248.1:153-ENST00000652379.1:25317|1323
MSQSCTCMLERQIK
>FUSION-ENST00000492380.1:13274-ENST00000263556.3:22059|130
EVLVHGCSLQDCNS
>FUSION-ENST00000645490.1:32968-ENST00000518376.2:5028|1090
KIITFLLGDR
>FUSION-ENST00000469298.5:7992-ENST00000656261.1:240337|440
ILKSSFSR
>ENST00000331664.6|INDEL-3121-G-GG|17
LAPLRPSIWTK
>FUSION-ENST00000507248.1:153-ENST00000652379.1:25317|1115
NKDPILKSGVASPSTVSK
>FUSION-ENST00000492380.1:13274-ENST00000263556.3:22059|15
MPDSFEK
>FUSION-ENST00000507248.1:153-ENST00000652379.1:25317|1226
MRGAFSDFSLGHVWRPYFSYFPDK
>ENST00000502489.5|SNV-435005-A-T|7
MTRGVSQFPLPWAWTSTTK
>ENST00000046794.10|SNV-273-C-G|1
SEVLGWDPDSLAEYFKKLNYK
>FUSION-ENST00000645490.1:32968-ENST00000518376.2:5028|404
MRMIASWEKK
>FUSION-ENST00000469298.5:7992-ENST00000656261.1:240337|140
MLGFGVWMIHLPR
>FUSION-ENST00000507248.1:153-ENST00000652379.1:25317|345
RFEDDQIPS
>FUSION-ENST00000645490.1:32968-ENST00000518376.2:5028|606
FHLVLCGYVGFVASR
>ENST00000531638.1|INDEL-994-T-TC|8
GWGVAPGIKFPNRDQR
>ENST00000462680.5|SNV-3567-T-G|3
LGGSASCWGTNVTWRPR
>FUSION-ENST00000492380.1:13274-ENST00000263556.3:22059|558
MAAHYAVFHFAFFFFH
>FUSION-ENST00000507248.1:153-ENST00000652379.1:25317|1012
MIELHCCNK
>FUSION-ENST00000645490.1:32968-ENST00000518376.2:5028|692
MILLQQHGQMPSQKR
>FUSION-ENST00000469298.5:7992-ENST00000656261.1:240337|196
NLTQLSAQELTVTKLIKYI
>FUSION-ENST00000645490.1:32968-ENST00000518376.2:5028|1692
LGWAWWLMPVISALWEAK
>FUSION-ENST00000645490.1:32968-ENST00000518376.2:5028|1556
KEAGPTEAWAVGGK
>ENST00000531638.1|INDEL-994-T-TC|12
QLACGGRGWGVAPGIK
>FUSION-ENST00000645490.1:32968-ENST00000518376.2:5028|1064
TWPRDSEARK
>ENST00000308508.5|SNV-36436-T-C|1
GVNAPAVVNVTVR
>FUSION-ENST00000507248.1:153-ENST00000652379.1:25317|202
MDGAGASGPYPAVAGSR
>FUSION-ENST00000645490.1:32968-ENST00000518376.2:5028|195
MGPQSAKMQVCVGCR
>FUSION-ENST00000507248.1:153-ENST00000652379.1:25317|30
QTASFLFR
>FUSION-ENST00000507248.1:153-ENST00000652379.1:25317|626
SVVFMCVNER
>FUSION-ENST00000645490.1:32968-ENST00000518376.2:5028|1694
RLGWAWWLMPVISALWEAK
>FUSION-ENST00000475200.5:196-ENST00000546988.3:8362|3
PMGCQALETFPPILTMSPFCQRR
>FUSION-ENST00000369114.9:9549-ENST00000271732.8:33391|3
IKDLSTVEALVSGTVLSLDLLFLVK
>FUSION-ENST00000507248.1:153-ENST00000652379.1:25317|1218
VDLVSCLFHR
>FUSION-ENST00000645490.1:32968-ENST00000518376.2:5028|849
MKWLYTLGCLLLG
>FUSION-ENST00000645490.1:32968-ENST00000518376.2:5028|368
MWGWNENDCFMGKK
>ENST00000581955.1|SNV-107653-G-T|11
SQIIQFR
>ENST00000649554.1|SNV-30348-C-G|1
WQEEHPRSQNSSSGLTKWK
>ENST00000330597.5|SNV-1431-G-A|4
EFTPKVQASWQKMVTAVASALSSR
>FUSION-ENST00000667305.1:209-ENST00000377970.6:2814|11
RTSTSSSSR
>FUSION-ENST00000645490.1:32968-ENST00000518376.2:5028|1141
LLRLVAQGINCLFAE
>FUSION-ENST00000645490.1:32968-ENST00000518376.2:5028|1112
MAPLGKGTRIFFIGIVQCEGGER
>FUSION-ENST00000645490.1:32968-ENST00000518376.2:5028|1217
IENSQILINRSS
>FUSION-ENST00000507248.1:153-ENST00000652379.1:25317|253
SQRKLWWR
>ENST00000470189.2|SNV-63666-T-C|1
AGEEINEDHP
>FUSION-ENST00000645490.1:1609-ENST00000518376.2:5028|22
AHCISSFYCFR
>FUSION-ENST00000578649.1:1561-ENST00000430157.6:3173|12
AALFLTTTSRR
>FUSION-ENST00000645490.1:32968-ENST00000518376.2:5028|620
WCPGITKTYWPDK
>FUSION-ENST00000645490.1:32968-ENST00000518376.2:5028|1755
RLLCAVR
>ENST00000452666.3|SNV-22584-A-G|9
MRHSLLKGISAR
>FUSION-ENST00000507248.1:153-ENST00000652379.1:25317|618
VSFLPVCLLKNGVFQK
>FUSION-ENST00000507248.1:153-ENST00000652379.1:25317|337
LSNNRSVMPLDVR
>FUSION-ENST00000645490.1:32968-ENST00000518376.2:5028|1236
HLPRPPK
>FUSION-ENST00000556994.5:14831-ENST00000554253.1:3761|35
KITSALRSLSNATIINEEYILYLK
>FUSION-ENST00000492380.1:13274-ENST00000263556.3:22059|314
GSSEPRNSR
>ENST00000655235.1|SNV-235-A-G|13
IHKQNAILQIYLR
>FUSION-ENST00000507248.1:153-ENST00000652379.1:25317|162
SKGSRVQIPESGVAEMGAAR
>FUSION-ENST00000507248.1:153-ENST00000652379.1:25317|625
SVVFMCVNERAYVVISVFFLPLLR
>FUSION-ENST00000507248.1:153-ENST00000652379.1:25317|656
MEIDFCMIDVGVCVIQINTHRSIK
>FUSION-ENST00000507248.1:153-ENST00000652379.1:25317|1123
LSVSVSGSRYPPPSLFLQK
>ENST00000619230.1|SNV-42789-C-G|6
SRSESETSTMAGK
>FUSION-ENST00000492380.1:13274-ENST00000263556.3:22059|163
KSVGVGHNKR
>FUSION-ENST00000507248.1:153-ENST00000652379.1:25317|346
NESRRFEDDQIPS
>FUSION-ENST00000645490.1:32968-ENST00000518376.2:5028|1388
SKCGDFKI
>ENST00000341394.9|SNV-44923-G-C|2
GLMNGYRAPANGFR
>FUSION-ENST00000469298.5:7992-ENST00000656261.1:240337|267
LQWAEITPLHSSLGDRVRLHLK
>FUSION-ENST00000507248.1:153-ENST00000652379.1:25317|1177
VLYTERSGSRLSSR
>ENST00000260810.10|SNV-4545-G-T|2
AEHPVYNMVMSDLTISCTSLEKEK
>FUSION-ENST00000507248.1:153-ENST00000652379.1:25317|486
AGLWPTGDPASRPRSCLSR
>FUSION-ENST00000645490.1:32968-ENST00000518376.2:5028|1262
ARPLHLTFK
>ENST00000315757.9|SNV-80901-G-T|5
DNVTRYALAVLGYYNR
>FUSION-ENST00000645490.1:32968-ENST00000518376.2:5028|483
HDAKRECK
>FUSION-ENST00000507248.1:153-ENST00000652379.1:25317|1136
VGKRAGLQL
>FUSION-ENST00000469298.5:7992-ENST00000656261.1:240337|123
WDWIAPLHSSLGDRVR
>FUSION-ENST00000645490.1:32968-ENST00000518376.2:5028|726
ILQWEDQIINHKSSSHRDR
>FUSION-ENST00000469298.5:7992-ENST00000656261.1:240337|102
HSLQIVSLIP
>FUSION-ENST00000645490.1:32968-ENST00000518376.2:5028|169
KQDLTGTTEGRTCGPHTSPGNDK
>FUSION-ENST00000492380.1:13274-ENST00000263556.3:22059|29
CVYICMFSK
>ENST00000378126.4|SNV-358-T-C|1
EDLPEVNLQNGILFVNSRIDR
>FUSION-ENST00000507248.1:153-ENST00000652379.1:25317|707
MFRDGVSEARPPWLPRQPR
>FUSION-ENST00000507248.1:153-ENST00000652379.1:25317|716
VKPRLYSQYTTLAGR
>FUSION-ENST00000645490.1:32968-ENST00000518376.2:5028|233
SCSPEAPCWSNPTQSQR
>FUSION-ENST00000507248.1:153-ENST00000652379.1:25317|889
FGQDLAFPPYFTS
>FUSION-ENST00000507248.1:153-ENST00000652379.1:25317|1374
EPLRLDSGE
>FUSION-ENST00000507248.1:153-ENST00000652379.1:25317|777
IVTFKVSHFVIQK
>FUSION-ENST00000645490.1:32968-ENST00000518376.2:5028|1049
HVCVCILIALDFPSVR
>FUSION-ENST00000645490.1:32968-ENST00000518376.2:5028|1492
HLVNPKGYVDAR
>FUSION-ENST00000469298.5:7992-ENST00000656261.1:240337|377
AAAQIRN
>FUSION-ENST00000507248.1:153-ENST00000652379.1:25317|339
SASPNFLEGQVAFSHPR
>ENST00000488369.1|INDEL-34124-T-TC|6
MPDGASSQDKLFQPQPISGR
>FUSION-ENST00000645490.1:32968-ENST00000518376.2:5028|1499
MILFASLVNPQMKPSIWKHLVNPK
>ENST00000555937.1|SNV-32745-A-G|6
CELRCEWQDEK
>FUSION-ENST00000645490.1:32968-ENST00000518376.2:5028|444
SGLETAIPRK
>ENST00000281243.10|INDEL-19954-C-CC|4
NSGMPPGASR
>ENST00000472119.2|SNV-64458-G-T|2
MGTFLPAWFQSPWRTWTPTMQTKR
>FUSION-ENST00000645490.1:32968-ENST00000518376.2:5028|1014
MLKPDLQCDSVRKQGLGWVG
>FUSION-ENST00000645490.1:32968-ENST00000518376.2:5028|1351
DAFHQAVPGERPA
>FUSION-ENST00000469298.5:7992-ENST00000656261.1:240337|262
YIYIFIE
>FUSION-ENST00000492380.1:13274-ENST00000263556.3:22059|244
TSILLYTYRKPPD
>FUSION-ENST00000645490.1:32968-ENST00000518376.2:5028|886
IWLKAVFSLNGKK
>ENST00000509061.5|SNV-12488-C-T|5
EYLALQKASMAFLK
>ENST00000218147.11|SNV-74893-A-C|2
AEFYRQVASSQLLPPAERPGGLDDR
>ENST00000454000.6|SNV-30552-C-T|4
SMLRDEWLLTEEKLAEELGQAEELR
>ENST00000542953.1|SNV-41726-C-T|2
MFQRVQEL
>ENST00000651323.1|SNV-16110-T-G|1
EGTGGGLPEPQGNDDNDQK
>ENST00000399151.3|SNV-124813-A-C|2
RQAFAVFSGELDQYHLSLPLIQER
>ENST00000531911.1|SNV-49782-G-C|5
GAGGLRQVLAPSTR
>FUSION-ENST00000645490.1:32968-ENST00000518376.2:5028|1456
GWIRIQTWLLPGLFFTLSSSLR
>FUSION-ENST00000645490.1:32968-ENST00000518376.2:5028|1373
QLVIPIWPGAKGSPWITHSTK
>FUSION-ENST00000645490.1:32968-ENST00000518376.2:5028|1177
LFISLFSKLNILCSLCFK
>FUSION-ENST00000645490.1:32968-ENST00000518376.2:5028|754
QSSCLSLPNTWDYR
>FUSION-ENST00000507248.1:153-ENST00000652379.1:25317|792
LAGVLKLILNRNLGR
>FUSION-ENST00000645490.1:32968-ENST00000518376.2:5028|272
MEMYVTILAKIFSFN
>FUSION-ENST00000645490.1:32968-ENST00000518376.2:5028|103
LQIDKPMGLK
>FUSION-ENST00000507248.1:153-ENST00000652379.1:25317|581
GCRCASGPAAGVGLPGPVDQR
>FUSION-ENST00000507248.1:153-ENST00000652379.1:25317|1366
NPTQRLAAAED
>FUSION-ENST00000645490.1:32968-ENST00000518376.2:5028|815
TCGHRATKLTLCR
>FUSION-ENST00000645490.1:32968-ENST00000518376.2:5028|929
TLRFPHCRTLQIIK
>FUSION-ENST00000645490.1:1609-ENST00000518376.2:5028|18
LRPTCQAWAGRGK
>FUSION-ENST00000469298.5:7992-ENST00000656261.1:240337|497
LRHKLTNAEA
>FUSION-ENST00000645490.1:32968-ENST00000518376.2:5028|1519
EAGGKQR
>ENST00000575034.5|SNV-60631-G-C|6
LLESVLVAR
>FUSION-ENST00000507248.1:153-ENST00000652379.1:25317|1287
ALYTERSGSRLSSR
>ENST00000361582.8|SNV-82944-A-C|6
TYVSKLNAETSRALPAEVYFLQCR
>FUSION-ENST00000492380.1:13274-ENST00000263556.3:22059|140
HEPLCLAYVVVFKK
>FUSION-ENST00000645490.1:32968-ENST00000518376.2:5028|1725
NPTHPSPFDSKWCGGLLLPE
>FUSION-ENST00000507248.1:153-ENST00000652379.1:25317|177
SPADATPRRVGGPLR
>FUSION-ENST00000507248.1:153-ENST00000652379.1:25317|1305
MIRLPGPPK
>ENST00000284987.6|SNV-35035-C-A|4
TFVEWVPKYAGVLPADVCKMTCR
>ENST00000354192.7|SNV-195985-G-A|6
QQLVETHMARVK
>FUSION-ENST00000507248.1:153-ENST00000652379.1:25317|981
LECDGVISAHCNRHLPGFKR
>ENST00000375040.8|INDEL-3744-A-AA|6
ASPPSRGAR
>ENST00000495413.1|SNV-17033-G-T|6
MPSSTIAHVLLKLSTCHFWHKWGPK
>FUSION-ENST00000645490.1:32968-ENST00000518376.2:5028|1213
DRVSPCCPGWSELR
>FUSION-ENST00000645490.1:32968-ENST00000518376.2:5028|833
KSYQAISLFTHEEIK
>ENST00000567822.1|SNV-50737-C-G|1
LAGEPPTISCTLRVPR
>ENST00000359120.9|SNV-126019-C-G|3
SGWHSGQQTDLR
>ENST00000046794.10|SNV-273-C-G|4
NVPFRSEVLGWDPDSLAEYFKK
>FUSION-ENST00000645490.1:32968-ENST00000518376.2:5028|829
SYQAISLFTHEEIKTSRC
>ENST00000310343.13|INDEL-309889-C-CC|1
NGPPYPQGAGQLDYGSKGIPRHF
>FUSION-ENST00000645490.1:32968-ENST00000518376.2:5028|812
LTLCREPADFLYYPHWDR
>ENST00000324803.6|INDEL-3467-T-TCA|1
AHVECPPAHTCQRGVPA
>FUSION-ENST00000645490.1:32968-ENST00000518376.2:5028|944
TCTHAQRCR
>ENST00000581524.5|INDEL-229189-A-AA|8
FNATHLRFLPDFDR
>FUSION-ENST00000645490.1:32968-ENST00000518376.2:5028|981
RSFTLVAQARMQWR
>FUSION-ENST00000546080.5:14831-ENST00000554253.1:3761|2
MPPLSMKSIFYT
>FUSION-ENST00000492380.1:13274-ENST00000263556.3:22059|563
IQKLAGRGGAR
>FUSION-ENST00000492380.1:13274-ENST00000263556.3:22059|7
MVKLHLYKK
>FUSION-ENST00000507248.1:153-ENST00000652379.1:25317|282
KVKAGALAGR
>FUSION-ENST00000492380.1:13274-ENST00000263556.3:22059|192
CRLLFTFPNGNEHLLK
>FUSION-ENST00000645490.1:32968-ENST00000518376.2:5028|321
MIHLQVPYFLVQGTTCKR
>FUSION-ENST00000645490.1:32968-ENST00000518376.2:5028|640
MPKCFSSLYLHHIC
>FUSION-ENST00000507248.1:153-ENST00000652379.1:25317|1133
MTSYFLEIRR
>ENST00000354891.7|SNV-148597-G-T|1
NGLAIMSR
>ENST00000416215.6|SNV-10055-A-C|9
MAWQETSR
>FUSION-ENST00000507248.1:153-ENST00000652379.1:25317|261
PGQGEARGNSGGGP
>FUSION-ENST00000469298.5:7992-ENST00000656261.1:240337|305
ALESSSCVENLK
>FUSION-ENST00000507248.1:153-ENST00000652379.1:25317|1007
IELHCCNKSPQRSPYLTK
>FUSION-ENST00000507248.1:153-ENST00000652379.1:25317|252
KLWWRSVAVLTCK
>ENST00000614641.4|INDEL-34124-T-TC|3
DRECQTEPPPRTNFSSHSQSVGDL
>FUSION-ENST00000645490.1:32968-ENST00000518376.2:5028|1220
MIENSQILINR
>FUSION-ENST00000645490.1:32968-ENST00000518376.2:5028|367
WGWNENDCFMGKK
>ENST00000224756.12|SNV-184900-C-T|3
QTSSTTAFQQPSQIHR
>ENST00000330597.5|SNV-1431-G-A|6
LLGNVLVTVLAIHFGKEFTPK
>ENST00000366760.5|SNV-30752-G-A|5
EDVDDIKVHSPYK
>FUSION-ENST00000469298.5:7992-ENST00000656261.1:240337|363
NVLFLKTNK
>FUSION-ENST00000469298.5:7992-ENST00000656261.1:240337|125
GVAVRWDWIAPLHSSLGDRVR
>FUSION-ENST00000469298.5:7992-ENST00000656261.1:240337|459
RKLANSQIQ
>FUSION-ENST00000507248.1:153-ENST00000652379.1:25317|920
MTEESNFVTSR
>ENST00000355848.7|SNV-63668-T-G|1
AGEEINED
>ENST00000543355.5|SNV-1492-A-G|3
KGHEWPSPCTVFCKFDISVPILE
>FUSION-ENST00000507248.1:153-ENST00000652379.1:25317|974
ETHTQTK
>FUSION-ENST00000645490.1:32968-ENST00000518376.2:5028|95
GLKASDTEENGWRR
>FUSION-ENST00000645490.1:32968-ENST00000518376.2:5028|1634
LARMVLNS
>FUSION-ENST00000645490.1:32968-ENST00000518376.2:5028|1333
MAAAGHMWLLSICNVTSLN
>FUSION-ENST00000645490.1:32968-ENST00000518376.2:5028|1484
GFHHVGQAGLKLLTS
>FUSION-ENST00000469298.5:7992-ENST00000656261.1:240337|286
PGALLSAIPGWDHFILAK
>FUSION-ENST00000492380.1:13274-ENST00000263556.3:22059|135
MPFLGIFPEDSIGK
>FUSION-ENST00000492380.1:13274-ENST00000263556.3:22059|359
KLGVDPEIPKYSGIR
>FUSION-ENST00000507248.1:153-ENST00000652379.1:25317|571
VAREAGDALPGPVAGPR
>ENST00000497023.1|SNV-148152-T-C|2
RYIPSLILHLLQVSNIL
>FUSION-ENST00000507248.1:153-ENST00000652379.1:25317|1367
RNPTQRLAAAED
>FUSION-ENST00000492380.1:13274-ENST00000263556.3:22059|78
GGVEVGGSPEPRRSR
>FUSION-ENST00000469298.5:7992-ENST00000656261.1:240337|84
LDNGLQLHPCCCK
>FUSION-ENST00000645490.1:32968-ENST00000518376.2:5028|1595
MGVAYLG
>ENST00000357063.7|SNV-232759-C-A|2
DFSRPPPQLVSTSNR
>FUSION-ENST00000492380.1:13274-ENST00000263556.3:22059|87
YRHISLCT
>FUSION-ENST00000507248.1:153-ENST00000652379.1:25317|620
FFPHSFSLFRVSFLPVCLLK
>FUSION-ENST00000469298.5:7992-ENST00000656261.1:240337|436
FGVLSKLVK
>FUSION-ENST00000645490.1:32968-ENST00000518376.2:5028|1447
VTNHLLWASSYK
>FUSION-ENST00000507248.1:153-ENST00000652379.1:25317|143
WPPLPSADRK
>FUSION-ENST00000507248.1:153-ENST00000652379.1:25317|1362
PLSPPPPPPKMTAR
>FUSION-ENST00000469298.5:7992-ENST00000656261.1:240337|186
MVSVCVCVCVCVCVCMQCLCR
>FUSION-ENST00000492380.1:13274-ENST00000263556.3:22059|619
MSYLPGKER
>FUSION-ENST00000507248.1:153-ENST00000652379.1:25317|281
VKAGALAGR
>FUSION-ENST00000469298.5:7992-ENST00000656261.1:240337|129
SFLFMPV
>FUSION-ENST00000645490.1:32968-ENST00000518376.2:5028|1159
MLQIKFMK
>FUSION-ENST00000645490.1:32968-ENST00000518376.2:5028|281
GIIIVPIYQDPNR
>ENST00000647789.2|SNV-24171-C-A|1
YTPEQVAMANVTALHR
>FUSION-ENST00000469298.5:7992-ENST00000656261.1:240337|7
LPAFAHLIR
>FUSION-ENST00000645490.1:32968-ENST00000518376.2:5028|189
QVCVGCRHELLAPWGLIF
>FUSION-ENST00000645490.1:32968-ENST00000518376.2:5028|1454
GNKKVTNHLLWASSYK
>FUSION-ENST00000492380.1:13274-ENST00000263556.3:22059|608
TLLSSDCR
>FUSION-ENST00000507248.1:153-ENST00000652379.1:25317|127
FRRRPVSSR
>FUSION-ENST00000492380.1:13274-ENST00000263556.3:22059|463
MQLFFFLCDLSSL
>FUSION-ENST00000469298.5:7992-ENST00000656261.1:240337|325
EFTRKTFK
>ENST00000420596.5|SNV-974247-C-A|5
TFTKWVNAQFSKANQK
>FUSION-ENST00000507248.1:153-ENST00000652379.1:25317|1316
QIKVRGEK
>FUSION-ENST00000645490.1:32968-ENST00000518376.2:5028|1009
QGLGWVG
>FUSION-ENST00000645490.1:32968-ENST00000518376.2:5028|429
MEPQRLGL
>FUSION-ENST00000492380.1:13274-ENST00000263556.3:22059|94
FYIITKLNQKLFKP
>ENST00000581524.5|INDEL-229189-A-AA|2
WLSKQPMYLGC
>FUSION-ENST00000645490.1:32968-ENST00000518376.2:5028|1299
AERGQESSLGSLS
>ENST00000287996.8|SNV-22002-C-G|2
CGFIAFSSDVTHEMKHK
>FUSION-ENST00000469298.5:7992-ENST00000656261.1:240337|9
DIGLTVFFFFSLCLCQILVSD
>FUSION-ENST00000645490.1:32968-ENST00000518376.2:5028|1313
MLLKLNHLVFFFFHFLKMWPL
>FUSION-ENST00000492380.1:13274-ENST00000263556.3:22059|272
SGVRDQPGQHDETLSLLK
>ENST00000612828.4|INDEL-52495-G-GC|1
DGAGGWTPLVSNKYQWLPN
>ENST00000396396.6|INDEL-151228-G-GC|2
DHWAKFGPPLLLQV
>FUSION-ENST00000507248.1:153-ENST00000652379.1:25317|593
EGIVDKDVYFTYEKR
>ENST00000367742.7|SNV-59983-C-G|3
SAHHQEGVPNGTGQK
>ENST00000461125.1|SNV-23736-C-T|6
MDWRLHFSLFGYLSTDVDFQAR
>FUSION-ENST00000645490.1:32968-ENST00000518376.2:5028|539
NPRSENK
>ENST00000341594.9|SNV-196649-T-A|3
FLSFSSLESLTSELEQTK
>FUSION-ENST00000492220.1:1829-ENST00000271732.8:48406|88
SHLAILFSPRKIL
>FUSION-ENST00000507248.1:153-ENST00000652379.1:25317|1324
SQSCTCMLER
>FUSION-ENST00000507248.1:153-ENST00000652379.1:25317|1276
EAGVEELLEPGRR
>FUSION-ENST00000507248.1:153-ENST00000652379.1:25317|854
LLLSVLLHKGVLRGKPHLGR
>FUSION-ENST00000492380.1:13274-ENST00000263556.3:22059|9
MVKLHLYK
>FUSION-ENST00000469298.5:7992-ENST00000656261.1:240337|88
QYLVLCCGVIR
>FUSION-ENST00000645490.1:32968-ENST00000518376.2:5028|1695
MRLGWAWWLMPVISALWEAK
>FUSION-ENST00000645490.1:32968-ENST00000518376.2:5028|41
MDYCSLAK
>FUSION-ENST00000492220.1:1829-ENST00000271732.8:48406|98
LAQRIYIDTCDKMVR
>FUSION-ENST00000645490.1:32968-ENST00000518376.2:5028|1470
IQRPREVNMNLAHCK
>ENST00000315843.7|SNV-117141-A-C|2
GDQVPMTPSQSLLPERGGSDPQR
>FUSION-ENST00000492220.1:1829-ENST00000271732.8:48406|60
MRIFCGAAR
>ENST00000414832.2|SNV-9274-A-G|3
GGFLGAGQRLGRAMSR
>FUSION-ENST00000645490.1:32968-ENST00000518376.2:5028|1193
PNNYLWSNWISLWR
>FUSION-ENST00000469298.5:7992-ENST00000656261.1:240337|216
LFLILFL
>FUSION-ENST00000645490.1:32968-ENST00000518376.2:5028|1570
KGSRSHR
>ENST00000434945.6|MNV-7239-TAGT-T|1
VVKSLSPKELVR
>ENST00000334801.7|MNV-23312-CCC-C|1
YEEPLQSMISQTQSLGGPAGA
>FUSION-ENST00000492380.1:13274-ENST00000263556.3:22059|329
MSHYCTPAWAIEQETISKIYV
>FUSION-ENST00000507248.1:153-ENST00000652379.1:25317|211
KPGSLAWSR
>FUSION-ENST00000507248.1:153-ENST00000652379.1:25317|1352
MGRTRGTGDAEACLR
>FUSION-ENST00000645490.1:32968-ENST00000518376.2:5028|851
ARSGLTATSASWVQAILLPQPPK
>FUSION-ENST00000492380.1:13274-ENST00000263556.3:22059|32
MVADACNPSYSGG
>ENST00000354192.7|SNV-195985-G-A|3
VKAMLNDRR
>FUSION-ENST00000645490.1:32968-ENST00000518376.2:5028|752
QALPRLASFCIFSR
>ENST00000467087.5|INDEL-150831-G-GA|1
QNAEMQLAIAKDEAEKN
>FUSION-ENST00000507248.1:153-ENST00000652379.1:25317|286
LNTGTRPIVNKYR
>FUSION-ENST00000645490.1:32968-ENST00000518376.2:5028|760
AKCDRNTAV
>FUSION-ENST00000578649.1:1561-ENST00000430157.6:3173|11
MAALFLTTTSRRSRPCTWSCV
>ENST00000260908.12|SNV-7748-C-A|1
NISIDLDTNYAELVINVGR
>FUSION-ENST00000507248.1:153-ENST00000652379.1:25317|746
NPVSIENTK
>FUSION-ENST00000507248.1:153-ENST00000652379.1:25317|427
SAPLRPRPGGGRRR
>FUSION-ENST00000645490.1:32968-ENST00000518376.2:5028|1463
EVNMNLAHCKGRGWIR
>FUSION-ENST00000507248.1:153-ENST00000652379.1:25317|477
AARATVPPCALR
>FUSION-ENST00000645490.1:32968-ENST00000518376.2:5028|1652
VDTEINDQVPANR
>FUSION-ENST00000492380.1:13274-ENST00000263556.3:22059|507
TYGFWFSTPVLLHLEKWPPASSK
>FUSION-ENST00000492380.1:13274-ENST00000263556.3:22059|508
TYGFWFSTPVLLHLEK
>ENST00000436072.7|SNV-113438-G-A|4
AVQRSGCNEVTTVMDVKEIFK
>FUSION-ENST00000645490.1:32968-ENST00000518376.2:5028|172
MKQDLTGTTEGR
>FUSION-ENST00000492220.1:1829-ENST00000271732.8:48406|70
MLSSMGSNKYGLVSESA
>FUSION-ENST00000645490.1:32968-ENST00000518376.2:5028|660
MAERSPIIE
>FUSION-ENST00000645490.1:32968-ENST00000518376.2:5028|384
QRVTLMNM
>FUSION-ENST00000645490.1:32968-ENST00000518376.2:5028|1658
CNSALDHILSGIIL
>FUSION-ENST00000507248.1:153-ENST00000652379.1:25317|1271
GAGTCNPSYSGGWGGR
>FUSION-ENST00000645490.1:1609-ENST00000518376.2:5028|31
QEPLREKGVLFR
>FUSION-ENST00000469298.5:7992-ENST00000656261.1:240337|245
ALVDWLVL
>FUSION-ENST00000645490.1:32968-ENST00000518376.2:5028|759
CDRNTAV
>FUSION-ENST00000492380.1:13274-ENST00000263556.3:22059|172
MIHPHTEVLCGFLLLLFCFFLR
>FUSION-ENST00000469298.5:7992-ENST00000656261.1:240337|290
MPVAFFSLFYTITPFNLLCK
>ENST00000489152.5|INDEL-9326-T-TG|13
GPWLMPRWPLPYGLAGPR
>FUSION-ENST00000507248.1:153-ENST00000652379.1:25317|125
RRPVSSRWPLK
>FUSION-ENST00000507248.1:153-ENST00000652379.1:25317|1139
WHSPLTR
>FUSION-ENST00000492380.1:13274-ENST00000263556.3:22059|595
SRFCKIVFAVAR
>ENST00000263181.7|SNV-72667-G-T|1
LYPSSFSTK
>ENST00000567822.1|SNV-50737-C-G|4
MLAGEPPTISCTLR
>FUSION-ENST00000645490.1:32968-ENST00000518376.2:5028|670
CLHKKDK
>ENST00000274576.9|SNV-64874-C-G|2
VNIFLRQEWNDPR
>FUSION-ENST00000645490.1:32968-ENST00000518376.2:5028|1391
YWHICKSK
>FUSION-ENST00000507248.1:153-ENST00000652379.1:25317|803
GFTVLPRLGPRDPPALGLPK
>FUSION-ENST00000645490.1:32968-ENST00000518376.2:5028|982
RSFTLVAQAR
>ENST00000416215.6|SNV-10055-A-C|3
WRGRRPAVSSS
>FUSION-ENST00000492380.1:13274-ENST00000263556.3:22059|632
MADVHRK
>FUSION-ENST00000507248.1:153-ENST00000652379.1:25317|528
MLPAPALETRAGPLRVAR
>FUSION-ENST00000645490.1:32968-ENST00000518376.2:5028|1181
DLGSLQPPPPRLK
>ENST00000586052.5|SNV-86605-T-G|6
MRLGFEISHLR
>ENST00000265713.8|INDEL-117243-G-GG|1
TWSKTRI
>FUSION-ENST00000492380.1:13274-ENST00000263556.3:22059|222
MQKIYIYIYIGIFVFIHTSSIYFT
>FUSION-ENST00000492380.1:13274-ENST00000263556.3:22059|546
MQFFTLPFFFFINTCYRWFHIWVK
>FUSION-ENST00000645490.1:32968-ENST00000518376.2:5028|1744
MAGNGRIELR
>FUSION-ENST00000645490.1:32968-ENST00000518376.2:5028|1785
DGIVDPAPGSR
>ENST00000618777.4|INDEL-52495-G-GC|2
MAAKLTLEREWR
>FUSION-ENST00000507248.1:153-ENST00000652379.1:25317|244
SVVRPGYRGERLIEPSSSWFPPK
>FUSION-ENST00000507248.1:153-ENST00000652379.1:25317|332
PLDVRGCTR
>FUSION-ENST00000492380.1:13274-ENST00000263556.3:22059|506
WPPASSK
>FUSION-ENST00000645490.1:32968-ENST00000518376.2:5028|1729
SEIWWVRKQCLAD
>FUSION-ENST00000373600.7:35408-ENST00000374236.5:28532|5
DPLLIRTSGITLSSSILQPNRR
>FUSION-ENST00000645490.1:32968-ENST00000518376.2:5028|1094
CLFFLFLLISLEYASP
>FUSION-ENST00000507248.1:153-ENST00000652379.1:25317|497
VAFLGTGVR
>FUSION-ENST00000507248.1:153-ENST00000652379.1:25317|188
VVCVGGR
>FUSION-ENST00000645490.1:32968-ENST00000518376.2:5028|1306
WFAFGLALYF
>ENST00000319170.10|INDEL-94203-C-CC|4
CSSTVPSCSK
>FUSION-ENST00000507248.1:153-ENST00000652379.1:25317|552
GRAWPAFGPSCVPVVGGAGRK
>FUSION-ENST00000469298.5:7992-ENST00000656261.1:240337|208
YTHFSNLIPFTY
>FUSION-ENST00000492380.1:13274-ENST00000263556.3:22059|581
MRNGETQPFY
>FUSION-ENST00000645490.1:32968-ENST00000518376.2:5028|995
GSRSAVQGTSR
>ENST00000519157.1|MNV-35682-AC-A|14
ASTRNWARR
>FUSION-ENST00000507248.1:153-ENST00000652379.1:25317|39
FIVHALGTRGLFSNFYDYYYCR
>FUSION-ENST00000469298.5:7992-ENST00000656261.1:240337|447
YHRLLLSDSSHVIFLSIMKMK
>FUSION-ENST00000492380.1:13274-ENST00000263556.3:22059|437
MVIFTILILSIHEHGMSFHLCHL
>FUSION-ENST00000645490.1:32968-ENST00000518376.2:5028|956
HRDAETIIK
>FUSION-ENST00000507248.1:153-ENST00000652379.1:25317|429
SAPLRPRPGGGR
>FUSION-ENST00000569891.5:35892-ENST00000564336.1:59898|3
LWTQTSWQATLR
>FUSION-ENST00000645490.1:32968-ENST00000518376.2:5028|1305
MHIYLQK
>ENST00000416215.6|SNV-10055-A-C|4
AWQETSRVIVMTTREVEK
>FUSION-ENST00000469298.5:7992-ENST00000656261.1:240337|25
GFVLDLK
>ENST00000338205.9|SNV-40252-G-T|1
LMELLVHLNKRIK
>FUSION-ENST00000507248.1:153-ENST00000652379.1:25317|736
KAEAGESLEPGK
>FUSION-ENST00000492380.1:13274-ENST00000263556.3:22059|489
LVRLVSNSQPQVIAR
>FUSION-ENST00000507248.1:153-ENST00000652379.1:25317|1333
QLQEENKTR
>FUSION-ENST00000507248.1:153-ENST00000652379.1:25317|675
LVSHSQPQVVR
>FUSION-ENST00000645490.1:32968-ENST00000518376.2:5028|1669
VNYILQLDPVPVPHTSR
>ENST00000300482.9|SNV-28904-G-A|1
VADIIAQVANLPVSDITISLIQQK
>FUSION-ENST00000507248.1:153-ENST00000652379.1:25317|747
QARPTWRNPVSIENTKLAGR
>FUSION-ENST00000645490.1:32968-ENST00000518376.2:5028|1195
HLAHGHAASDLQSQELDSGSAMEWA
>ENST00000648124.1|SNV-8401-A-G|4
LMQNYEKMNVNEITRFSDFPLSK
>FUSION-ENST00000507248.1:153-ENST00000652379.1:25317|761
LRPPRSPGR
>FUSION-ENST00000645490.1:32968-ENST00000518376.2:5028|309
MKYVVCL
>FUSION-ENST00000507248.1:153-ENST00000652379.1:25317|1061
WIPLHWPEASEVHHR
>FUSION-ENST00000507248.1:153-ENST00000652379.1:25317|284
TLKREFK
>FUSION-ENST00000645490.1:32968-ENST00000518376.2:5028|1086
IITFLLGDRASCIAMGHCSAYQD
>FUSION-ENST00000645490.1:32968-ENST00000518376.2:5028|274
MEMYVTILAK
>FUSION-ENST00000645490.1:32968-ENST00000518376.2:5028|337
MFQIWGFFK
>FUSION-ENST00000507248.1:153-ENST00000652379.1:25317|1013
MRLLQNS
>FUSION-ENST00000645490.1:32968-ENST00000518376.2:5028|1005
MRGISALTKETSVR
>ENST00000368655.5|SNV-104463-C-G|5
GKGIEERQELIK
>FUSION-ENST00000507248.1:153-ENST00000652379.1:25317|875
MIQRDTR
>FUSION-ENST00000645490.1:32968-ENST00000518376.2:5028|1122
MDCLDFSISRQISGTD
>FUSION-ENST00000645490.1:32968-ENST00000518376.2:5028|796
MIQHCLRRVR
>FUSION-ENST00000469298.5:7992-ENST00000656261.1:240337|153
MFVQKFWK
>ENST00000394299.7|SNV-285687-T-C|4
VLKVAHVEHEETLPSRR
>FUSION-ENST00000645490.1:32968-ENST00000518376.2:5028|1620
RDLGSLRPPPPEFKR
>ENST00000496259.5|SNV-6106-A-G|2
HSLHLTALVQLVR
>FUSION-ENST00000645490.1:32968-ENST00000518376.2:5028|1469
IQRPREVNMNLAHCKGR
>ENST00000039989.9|INDEL-91281-C-CG|1
QRPISTTVA
>FUSION-ENST00000469298.5:7992-ENST00000656261.1:240337|34
MSMECFSISLCYL
>FUSION-ENST00000492380.1:13274-ENST00000263556.3:22059|189
LLFTFPNGNEHLLK
>ENST00000357063.7|SNV-232759-C-A|4
SNSWRQPPWLNQPTGFYASSSVK
>FUSION-ENST00000507248.1:153-ENST00000652379.1:25317|828
QAGRQAGRK
>ENST00000673384.1|INDEL-54779-C-CC|3
CLASRDYR
>FUSION-ENST00000507248.1:153-ENST00000652379.1:25317|1497
KEINTKTESTV
>FUSION-ENST00000645490.1:32968-ENST00000518376.2:5028|1776
LFPLTCFFPEYLEK
>FUSION-ENST00000507248.1:153-ENST00000652379.1:25317|926
MLIASLPW
>FUSION-ENST00000507248.1:153-ENST00000652379.1:25317|763
GGGLRLRPPRSPGR
>ENST00000470189.2|SNV-63666-T-C|3
VAHLPSAIMAGEEINEDHP
>ENST00000496857.5|SNV-371647-G-T|2
NVFFISHQIRK
>FUSION-ENST00000492220.1:1829-ENST00000271732.8:48406|84
MYYAILRLYHSWRK
>FUSION-ENST00000645490.1:32968-ENST00000518376.2:5028|184
VIFLPFTFCVTMNKSYYLDFCK
>FUSION-ENST00000507248.1:153-ENST00000652379.1:25317|1090
STSPSPTVTVSILVSLPKAPPPGR
>FUSION-ENST00000507248.1:153-ENST00000652379.1:25317|644
MFVFLVGTPCLSMLLR
>FUSION-ENST00000469298.5:7992-ENST00000656261.1:240337|50
MVMGRDPVLFFCKWLAYYLSTIY
>FUSION-ENST00000645490.1:32968-ENST00000518376.2:5028|133
MAPADPLSEK
>ENST00000327532.7|SNV-31591-A-C|6
KELQEENQRLPASLSQDQK
>FUSION-ENST00000507248.1:153-ENST00000652379.1:25317|154
MGQSVLRDGR
>FUSION-ENST00000469298.5:7992-ENST00000656261.1:240337|323
VIYQRFWK
>ENST00000417368.7|INDEL-66390-C-CC|4
TIDLVAYGDINGFSAMAKTVGLPTR
>FUSION-ENST00000469298.5:7992-ENST00000656261.1:240337|143
MGRFLTWAYCVMLGFGVWMIHLPR
>ENST00000357500.5|SNV-1492-A-G|1
YLSAYTGIVLLRCRK
>ENST00000403303.5|INDEL-229189-A-AA|1
NSSRYPKNNS
>FUSION-ENST00000469298.5:7992-ENST00000656261.1:240337|403
MTKLLGK
>FUSION-ENST00000492380.1:13274-ENST00000263556.3:22059|16
MTKLEPF
>FUSION-ENST00000507248.1:153-ENST00000652379.1:25317|844
VTVARTSPETLEISPLR
>ENST00000046794.10|SNV-273-C-G|3
SEVLGWDPDSLAEYFK
>FUSION-ENST00000507248.1:153-ENST00000652379.1:25317|1393
SGRGEARR
>ENST00000359106.10|SNV-65964-C-G|2
DPLASGPPDSMAGSPSPK
>FUSION-ENST00000507248.1:153-ENST00000652379.1:25317|1342
TVLAWAER
>ENST00000367288.5|SNV-45903-C-A|1
KKALGPR
>FUSION-ENST00000507248.1:153-ENST00000652379.1:25317|1523
SFFLFSLDGVSLLSPR
>ENST00000395089.5|SNV-14696-A-T|1
VCIFSNNFITDFHPLQSCIKLIK
>ENST00000432829.6|SNV-206106-G-T|3
GKQISDKVSTQVLQK
>FUSION-ENST00000469298.5:7992-ENST00000656261.1:240337|246
QRALVDWLVL
>FUSION-ENST00000507248.1:153-ENST00000652379.1:25317|1216
VDLVSCLFHRHHRR
>FUSION-ENST00000469298.5:7992-ENST00000656261.1:240337|116
ISDNKHFFHMFVDHLYTFF
>ENST00000287546.8|SNV-22584-A-G|3
HSLLKGISARIVSAADK
>FUSION-ENST00000507248.1:153-ENST00000652379.1:25317|776
IVTFKVSHFVIQKYTDSPK
>FUSION-ENST00000645490.1:32968-ENST00000518376.2:5028|394
MAGIRGR
>ENST00000334109.3|SNV-308-C-A|2
SSSCAPVYCR
>FUSION-ENST00000645490.1:32968-ENST00000518376.2:5028|44
HTTLHTC
>FUSION-ENST00000507248.1:153-ENST00000652379.1:25317|1531
SAVMTRVGTVR
>ENST00000376499.8|SNV-2198-C-A|9
FTIPESLDRIKEEFQFLK
>FUSION-ENST00000507248.1:153-ENST00000652379.1:25317|132
APWNGFAPREGPVPWK
>ENST00000401073.7|SNV-29371-C-T|1
VPAPFSPPLSKPR
>FUSION-ENST00000492380.1:13274-ENST00000263556.3:22059|38
IGLKKNR
>FUSION-ENST00000645490.1:32968-ENST00000518376.2:5028|141
MNLDKLR
>FUSION-ENST00000645490.1:32968-ENST00000518376.2:5028|1733
MVWGAAVT
>FUSION-ENST00000645490.1:32968-ENST00000518376.2:5028|500
MMQKENVKNSST
>ENST00000342907.3|SNV-50737-C-G|1
RTTHHFMYPESAK
>FUSION-ENST00000507248.1:153-ENST00000652379.1:25317|469
MDENHER
>FUSION-ENST00000645490.1:32968-ENST00000518376.2:5028|307
HFQTGFECG
>ENST00000501943.6|INDEL-19954-C-CC|7
MPPGASR
>FUSION-ENST00000645490.1:32968-ENST00000518376.2:5028|1128
SDLKPTAYGAFTVWPR
>FUSION-ENST00000507248.1:153-ENST00000652379.1:25317|1533
DPPASASRSAVMTR
>FUSION-ENST00000645490.1:32968-ENST00000518376.2:5028|1552
EAGPTEAWAVGGK
>ENST00000569418.5|SNV-40289-C-A|2
FASLQPVSNQIERCNSLAFGG
>FUSION-ENST00000507248.1:153-ENST00000652379.1:25317|1351
GRTRGTGDAEACLR
>FUSION-ENST00000492380.1:13274-ENST00000263556.3:22059|309
VVCTCSLSSSGD
>FUSION-ENST00000645490.1:32968-ENST00000518376.2:5028|601
ASDRGLSAASH
>FUSION-ENST00000469298.5:7992-ENST00000656261.1:240337|454
MDKCHHGGR
>FUSION-ENST00000507248.1:153-ENST00000652379.1:25317|856
LLLSVLLHK
>ENST00000299441.5|SNV-32809-G-A|2
QEAPRELR
>FUSION-ENST00000492380.1:13274-ENST00000263556.3:22059|65
MWLYHHMRGFLWHLERTFYCNS
>FUSION-ENST00000645490.1:32968-ENST00000518376.2:5028|1308
TNFEFIWLSGICY
>FUSION-ENST00000507248.1:153-ENST00000652379.1:25317|563
SLCRDPFWRVPVR
>ENST00000645635.1|SNV-55550-C-A|5
THRYQIWTTVVDWINPDLK
>FUSION-ENST00000507248.1:153-ENST00000652379.1:25317|833
MRPCHRQAGR
>FUSION-ENST00000645490.1:32968-ENST00000518376.2:5028|1426
MTSFSLASAFYLLRSTEQILK
>ENST00000501943.6|INDEL-19954-C-CC|4
MPPGASRHRCAPGYPGYPDEQEINA
>FUSION-ENST00000492380.1:13274-ENST00000263556.3:22059|206
MKIIVPLSHQK
>ENST00000466392.1|SNV-46735-G-T|4
QSKVVLTAGPAQFGLYLSKHK
>ENST00000496857.5|SNV-371647-G-T|12
MCSSLAIR
>FUSION-ENST00000645490.1:32968-ENST00000518376.2:5028|1534
CLPQEQQFDK
>ENST00000471735.1|SNV-22382-G-T|5
NRSPGRGGVGHTR
>FUSION-ENST00000645490.1:32968-ENST00000518376.2:5028|36
DYCSLAKWRGVLERPGAFSGIR
>FUSION-ENST00000645490.1:32968-ENST00000518376.2:5028|1183
SDFFFFFFETSSHSITQAGVQWR
>FUSION-ENST00000507248.1:153-ENST00000652379.1:25317|183
GCGVLPPPPPPR
>ENST00000231134.8|INDEL-2253-C-CG|4
GVFDRRLR
>FUSION-ENST00000507248.1:153-ENST00000652379.1:25317|1084
VQRDGDFHPQGPH
>FUSION-ENST00000645490.1:32968-ENST00000518376.2:5028|916
DREHIDPQR
>ENST00000374694.2|SNV-853-G-C|1
QWGYLLEVTSLLAALALLQR
>ENST00000284987.6|SNV-35035-C-A|3
YAGVLPADVCKMTCR
>FUSION-ENST00000507248.1:153-ENST00000652379.1:25317|973
ETHTQTKDNYSVCK
>FUSION-ENST00000507248.1:153-ENST00000652379.1:25317|632
TFILRMK
>FUSION-ENST00000492380.1:13274-ENST00000263556.3:22059|237
QFCLSLLSSWAYR
>FUSION-ENST00000645490.1:32968-ENST00000518376.2:5028|992
SAVQGTSR
>FUSION-ENST00000507248.1:153-ENST00000652379.1:25317|368
YSHDPPGSFRETKVFGFR
>FUSION-ENST00000507248.1:153-ENST00000652379.1:25317|271
AGEVEHERTC
>FUSION-ENST00000469298.5:7992-ENST00000656261.1:240337|279
MPVIPATGEAEAGK
>FUSION-ENST00000645490.1:32968-ENST00000518376.2:5028|773
MRDTESR
>FUSION-ENST00000507248.1:153-ENST00000652379.1:25317|124
RPVSSRWPLK
>FUSION-ENST00000469298.5:7992-ENST00000656261.1:240337|170
RLDYLSVNETFSKR
>ENST00000551359.5|SNV-9953-T-G|8
MENCSLCRCGR
>ENST00000542953.1|SNV-41726-C-T|3
QKMFQRVQEL
>FUSION-ENST00000469298.5:7992-ENST00000656261.1:240337|371
VVVIRMYIFYNLK
>FUSION-ENST00000507248.1:153-ENST00000652379.1:25317|369
YSHDPPGSFRETK
>FUSION-ENST00000469298.5:7992-ENST00000656261.1:240337|421
MSLWTTFKRIQIHIDDK
>ENST00000375495.8|MNV-31225-ACACTGGA-A|3
AFTDRSNLFTHQKIQR
>ENST00000525439.1|SNV-160154-C-G|3
DLTKNLAFQVKDAM
>FUSION-ENST00000645490.1:32968-ENST00000518376.2:5028|817
TCGHRATK
>FUSION-ENST00000645490.1:32968-ENST00000518376.2:5028|1088
KIITFLLGDRASCIAMGHCSAYQD
>FUSION-ENST00000492380.1:13274-ENST00000263556.3:22059|19
ALTIIRNYRLGAVAHTCNPSTLGG
>FUSION-ENST00000507248.1:153-ENST00000652379.1:25317|577
AVAPEARAATR
>ENST00000376636.7|SNV-32063-G-T|4
NLQVKISIIHIR
>FUSION-ENST00000569418.5:35892-ENST00000564336.1:59898|2
VVDSNILASNPETK
>ENST00000355151.9|INDEL-321-T-TG|2
LVICGWPPCSPNERPASKK
>FUSION-ENST00000645490.1:32968-ENST00000518376.2:5028|777
QNERYREQR
>FUSION-ENST00000645490.1:32968-ENST00000518376.2:5028|1596
VREGLLRK
>ENST00000380110.8|INDEL-124874-A-AA|1
TASSAGTAF
>FUSION-ENST00000645490.1:32968-ENST00000518376.2:5028|273
EMYVTILAK
>ENST00000489152.5|INDEL-9326-T-TG|8
PRWPLPYGLAGPRGLFR
>FUSION-ENST00000645490.1:32968-ENST00000518376.2:5028|1462
MNLAHCK
>FUSION-ENST00000645490.1:32968-ENST00000518376.2:5028|142
AGEERAGNILS
>FUSION-ENST00000507248.1:153-ENST00000652379.1:25317|433
AFIRSKPTR
>FUSION-ENST00000507248.1:153-ENST00000652379.1:25317|964
SLDLVTRPPRPPKVLG
>FUSION-ENST00000507248.1:153-ENST00000652379.1:25317|10
WSRTPVLKQSACLPRPPTLLLLQA
>FUSION-ENST00000645490.1:32968-ENST00000518376.2:5028|127
LNKWLFLLKSLLFYFTLF
>FUSION-ENST00000507248.1:153-ENST00000652379.1:25317|1390
STDPFFLSFFLSFFLSFFLSFFLS
>FUSION-ENST00000507248.1:153-ENST00000652379.1:25317|1178
MVLYTERSGSRLSSR
>FUSION-ENST00000469298.5:7992-ENST00000656261.1:240337|163
MNCGETSCCVIRR
>FUSION-ENST00000492380.1:13274-ENST00000263556.3:22059|327
MLGMVQVIEISR
>ENST00000651323.1|SNV-16110-T-G|2
KEGTGGGLPEPQGNDDNDQK
>FUSION-ENST00000507248.1:153-ENST00000652379.1:25317|710
MIDVSRR
>ENST00000389840.7|SNV-86605-T-G|1
LGFEISHLRTATPATVSR
>FUSION-ENST00000507248.1:153-ENST00000652379.1:25317|275
LARRAGEVEHER
>FUSION-ENST00000517458.1:2214-ENST00000645438.1:17098|4
LLMQCPRWRK
>FUSION-ENST00000507248.1:153-ENST00000652379.1:25317|204
MGSPRERGPCLGK
>FUSION-ENST00000492220.1:1829-ENST00000271732.8:48406|28
RCETWNPFK
>FUSION-ENST00000645490.1:32968-ENST00000518376.2:5028|1407
HFTRQFQGRDQLK
>FUSION-ENST00000645490.1:32968-ENST00000518376.2:5028|463
VMQTGWNVQK
>FUSION-ENST00000507248.1:153-ENST00000652379.1:25317|773
VSHFVIQKYTDSPKTQK
>FUSION-ENST00000645490.1:32968-ENST00000518376.2:5028|1004
RGISALTKETSVR
>ENST00000581524.5|INDEL-229189-A-AA|9
FNATHLR
>FUSION-ENST00000507248.1:153-ENST00000652379.1:25317|80
GTGLAESAGKEDPVELDSSLAR
>FUSION-ENST00000645490.1:32968-ENST00000518376.2:5028|1078
QWHDLGSLQPPPPGFKRFSCLSLLR
>ENST00000451207.5|SNV-1993-G-A|1
LQLVCHVSGFYPKPVWVMWIR
>FUSION-ENST00000507248.1:153-ENST00000652379.1:25317|1196
SKTNHHLLDLSQGVSGLLGER
>FUSION-ENST00000507248.1:153-ENST00000652379.1:25317|1179
VLYTERSGSR
>FUSION-ENST00000645490.1:32968-ENST00000518376.2:5028|530
YHIQLIFVFLVK
>FUSION-ENST00000507248.1:153-ENST00000652379.1:25317|850
GKPHLGRHSGLVLAI
>FUSION-ENST00000492380.1:13274-ENST00000263556.3:22059|419
SSVISFSSIL
>FUSION-ENST00000645490.1:32968-ENST00000518376.2:5028|63
VLAFSLGNMVKPHLYKNRK
>FUSION-ENST00000507248.1:153-ENST00000652379.1:25317|1124
LSVSVSGSR
>ENST00000308508.5|SNV-36436-T-C|2
VLALARGVNAPAVVNVTVR
>FUSION-ENST00000492220.1:1829-ENST00000271732.8:48406|78
ISFHFLIYFLFL
>FUSION-ENST00000507248.1:153-ENST00000652379.1:25317|1379
ALFPSWSWS
>FUSION-ENST00000492380.1:13274-ENST00000263556.3:22059|469
INDVELLMIISCFLAICVSFEK
>ENST00000082468.11|SNV-5653-G-T|6
MRGSSGEGLSCTIR
>FUSION-ENST00000507248.1:153-ENST00000652379.1:25317|1118
MNKDPILK
>ENST00000218147.11|SNV-34893-A-C|4
VDGDVVFNLATCFRADGLPVAPPR
>FUSION-ENST00000645490.1:32968-ENST00000518376.2:5028|5
DKLGSVGE
>FUSION-ENST00000645490.1:32968-ENST00000518376.2:5028|1207
MATQLVICRAK
>FUSION-ENST00000645490.1:1609-ENST00000518376.2:5028|33
QEPLREK
>ENST00000445828.5|SNV-87405-G-A|4
TNERLTEVNTKLLVEK
>FUSION-ENST00000492380.1:13274-ENST00000263556.3:22059|514
ASSFIQVAAK
>FUSION-ENST00000645490.1:32968-ENST00000518376.2:5028|1349
WGFQNII
>FUSION-ENST00000507248.1:153-ENST00000652379.1:25317|697
LFFSLVR
>FUSION-ENST00000492380.1:13274-ENST00000263556.3:22059|451
MNFLPRPVFRRLFPMF
>FUSION-ENST00000507248.1:153-ENST00000652379.1:25317|291
AGGKLHLR
>FUSION-ENST00000507248.1:153-ENST00000652379.1:25317|278
GGIPRPLQSAEGAPPAR
>FUSION-ENST00000469298.5:7992-ENST00000656261.1:240337|348
LFIWLSIRGSGK
>FUSION-ENST00000645490.1:32968-ENST00000518376.2:5028|73
ASINAPIIGSQR
>FUSION-ENST00000469298.5:7992-ENST00000656261.1:240337|407
MSVYLLCLCGQLSKEYK
>FUSION-ENST00000645490.1:32968-ENST00000518376.2:5028|811
MLSPTHDPALP
>ENST00000338352.3|SNV-352-A-T|1
SSKALRK
>FUSION-ENST00000645490.1:32968-ENST00000518376.2:5028|1060
AIFIRWGWIYR
>FUSION-ENST00000507248.1:153-ENST00000652379.1:25317|953
MLCPVLQ
>FUSION-ENST00000469298.5:7992-ENST00000656261.1:240337|390
MCVCLNYSLIIWNNTEIYLLV
>FUSION-ENST00000469298.5:7992-ENST00000656261.1:240337|467
LCISWGR
>FUSION-ENST00000645490.1:1609-ENST00000518376.2:5028|21
AHCISSFYCFRLRPTCQAWAGR
>FUSION-ENST00000469298.5:7992-ENST00000656261.1:240337|126
MGVAVRWDWIAPLHSSLGDRVR
>FUSION-ENST00000507248.1:153-ENST00000652379.1:25317|501
APGAPCVAAMVAFLGTGVR
>ENST00000487235.5|SNV-10293-C-T|4
MAQGLTSSSQGTSLQVSLR
>FUSION-ENST00000645490.1:32968-ENST00000518376.2:5028|290
AIREMPLGPWNAFPNR
>FUSION-ENST00000645490.1:32968-ENST00000518376.2:5028|1662
GTVLGFLDVR
>FUSION-ENST00000645490.1:32968-ENST00000518376.2:5028|1648
VDTEINDQVPANRVLGSSGKHNSK
>FUSION-ENST00000645490.1:32968-ENST00000518376.2:5028|62
MVKPHLYK
>FUSION-ENST00000507248.1:153-ENST00000652379.1:25317|65
MYILPPFLHSLFINNFR
>FUSION-ENST00000507248.1:153-ENST00000652379.1:25317|421
PTGADPLR
>FUSION-ENST00000469298.5:7992-ENST00000656261.1:240337|314
EAQKGQRACLVK
>FUSION-ENST00000569891.5:35892-ENST00000564336.1:59898|1
LWTQTSWQATLRLKY
>ENST00000252252.4|SNV-2304-C-G|4
KDVDGAYMNK
>FUSION-ENST00000645490.1:32968-ENST00000518376.2:5028|1385
REEDSISSAWLSAGQMGWGDHPPSI
>FUSION-ENST00000492380.1:13274-ENST00000263556.3:22059|540
EKAASFLITT
>FUSION-ENST00000507248.1:153-ENST00000652379.1:25317|1144
MGAARSHFPGGSLGRWHSPLTR
>FUSION-ENST00000645490.1:32968-ENST00000518376.2:5028|501
MQKENVK
>FUSION-ENST00000492380.1:13274-ENST00000263556.3:22059|22
MFSKALTIIRNYR
>FUSION-ENST00000645490.1:32968-ENST00000518376.2:5028|1338
SHLYLCSQQS
>FUSION-ENST00000645490.1:32968-ENST00000518376.2:5028|1105
DLFPWEDLSH
>FUSION-ENST00000492380.1:13274-ENST00000263556.3:22059|274
RPDHLRSGVR
>FUSION-ENST00000507248.1:153-ENST00000652379.1:25317|523
AGPLRVAR
>FUSION-ENST00000645490.1:32968-ENST00000518376.2:5028|603
NVWDGLGHRASDR
>FUSION-ENST00000492380.1:13274-ENST00000263556.3:22059|526
IEQDSISKKK
>ENST00000409839.7|SNV-1029-C-T|2
IRCSKGSK
>FUSION-ENST00000507248.1:153-ENST00000652379.1:25317|222
PTLIRPQK
>FUSION-ENST00000645490.1:32968-ENST00000518376.2:5028|1242
SLSKKQSPR
>FUSION-ENST00000645490.1:32968-ENST00000518376.2:5028|1335
MPMMCQAL
>ENST00000472119.2|SNV-64458-G-T|5
GTFLPAWFQSPWR
>FUSION-ENST00000645490.1:32968-ENST00000518376.2:5028|1352
KDAFHQAVPGERPA
>ENST00000610569.1|SNV-2878-T-A|1
TQHFALNPRSGSLITAGRIDR
>FUSION-ENST00000645490.1:32968-ENST00000518376.2:5028|771
RDTESRENCHLQNHQIL
>FUSION-ENST00000645490.1:32968-ENST00000518376.2:5028|1138
VRTYLCSK
>ENST00000432829.6|SNV-206106-G-T|2
QISDKVSTQVLQK
>ENST00000461249.1|SNV-10001-A-C|3
LYACSILYKTKLPFIVVLNK
>FUSION-ENST00000645490.1:32968-ENST00000518376.2:5028|626
LRCWEAH
>ENST00000281243.10|INDEL-19954-C-CC|6
GAVHQLCQSLAGKNSGMPPGASR
>ENST00000330597.5|SNV-1431-G-A|5
EFTPKVQASWQK
>ENST00000487235.5|SNV-10293-C-T|3
AQGLTSSSQGTSLQVSLR
>FUSION-ENST00000645490.1:32968-ENST00000518376.2:5028|1059
MAIFIRWGWIYRGTAK
>ENST00000261751.8|SNV-96615-G-A|2
YESVNILRIPAK
>FUSION-ENST00000492220.1:1829-ENST00000271732.8:48406|59
MRIFCGAARWLPAILSR
>FUSION-ENST00000469298.5:7992-ENST00000656261.1:240337|152
FVQKFWK
>FUSION-ENST00000492380.1:13274-ENST00000263556.3:22059|344
AEYLIFLSAPR
>FUSION-ENST00000492380.1:13274-ENST00000263556.3:22059|152
SFFVAQADLKLLAAR
>FUSION-ENST00000645490.1:32968-ENST00000518376.2:5028|1087
IITFLLGDR
>FUSION-ENST00000645490.1:32968-ENST00000518376.2:5028|749
LASFCIFSRHGVSPR
>FUSION-ENST00000645490.1:32968-ENST00000518376.2:5028|1269
GTYPTPGSSTIMTY
>FUSION-ENST00000492380.1:13274-ENST00000263556.3:22059|88
GEWGYKYRHISLCT
>FUSION-ENST00000492380.1:13274-ENST00000263556.3:22059|191
MCRLLFTFPNGNEHLLKNITFK
>ENST00000460158.1|SNV-22584-A-G|1
IVSAAVSILFFSLNFVTCNGIMK
>ENST00000655235.1|SNV-235-A-G|10
MPFCRFTSGRSSR
>ENST00000488065.1|SNV-7535-G-A|1
KIRATPR
>FUSION-ENST00000469298.5:7992-ENST00000656261.1:240337|408
SVYLLCLCGQLSK
>FUSION-ENST00000492380.1:13274-ENST00000263556.3:22059|345
MAEYLIFLSAPR
>ENST00000502489.5|SNV-435005-A-T|9
MGMDVHNQEERPRK
>ENST00000368865.9|SNV-6027-G-A|6
TPCNAGTFSQPEKVYTLSVSRDR
>FUSION-ENST00000645490.1:32968-ENST00000518376.2:5028|1763
PTNLHHKRTLPPLHWFR
>ENST00000484312.1|SNV-23736-C-T|1
LHFSLFG
>FUSION-ENST00000667305.1:209-ENST00000377970.6:2814|3
NSSCCPPRPCPLAAAPGSARPPTLR
>FUSION-ENST00000645490.1:32968-ENST00000518376.2:5028|864
KGPYQLLGSDDCQ
>FUSION-ENST00000507248.1:153-ENST00000652379.1:25317|671
SWLTAPSASRVRALLLPQPPD
>FUSION-ENST00000645490.1:32968-ENST00000518376.2:5028|534
MGSSDSCASASQVTGTTGMR
>ENST00000566536.5|INDEL-70621-T-TC|2
SWSCTVTCCWLR
>ENST00000261381.7|SNV-211594-G-T|4
QKHHPELAKKPPSR
>FUSION-ENST00000507248.1:153-ENST00000652379.1:25317|1169
IHLPGPPKVLETTGLSRR
>ENST00000462680.5|SNV-3567-T-G|2
LGGSASCWGTNVTWRPRGR
>FUSION-ENST00000645490.1:32968-ENST00000518376.2:5028|545
AITLTTWPK
>FUSION-ENST00000492380.1:13274-ENST00000263556.3:22059|194
NASLISD
>FUSION-ENST00000645490.1:1609-ENST00000518376.2:5028|15
ERETLRQSPPSSANFPSHPR
>FUSION-ENST00000645490.1:32968-ENST00000518376.2:5028|1079
QWHDLGSLQPPPPGFKR
>FUSION-ENST00000469298.5:7992-ENST00000656261.1:240337|158
REISYSKR
>FUSION-ENST00000645490.1:32968-ENST00000518376.2:5028|1419
LSGQELVYPVGRGEKQVL
>FUSION-ENST00000667305.1:209-ENST00000377970.6:2814|14
ISTATRR
>FUSION-ENST00000469298.5:7992-ENST00000656261.1:240337|165
MNCGETSCCVIR
>FUSION-ENST00000507248.1:153-ENST00000652379.1:25317|579
CASGPAAGVGLPGPVDQRAVAPEAR
>FUSION-ENST00000645490.1:32968-ENST00000518376.2:5028|1392
SKYWHICKSK
>FUSION-ENST00000645490.1:32968-ENST00000518376.2:5028|51
NYIFLFEENGILTNLKRYK
>FUSION-ENST00000645490.1:32968-ENST00000518376.2:5028|826
MAVYFRMFVAGMTCGHRATK
>ENST00000463724.1|SNV-14696-A-T|1
FSSTSKLYKINQT
>FUSION-ENST00000492380.1:13274-ENST00000263556.3:22059|91
MGEWGYKYR
>ENST00000039989.9|INDEL-91281-C-CG|4
GESVNRGITKSR
>ENST00000655235.1|SNV-235-A-G|3
FTSGRSSRSLEAILNR
>FUSION-ENST00000492220.1:1829-ENST00000271732.8:48406|49
VAPPRSWGRWLQPPED
>ENST00000231134.8|INDEL-2253-C-CG|20
LAHCLPGGGIGLGVVALPLFGAPVR
>ENST00000377049.4|INDEL-242-G-GC|10
QRAYAGSGR
>FUSION-ENST00000645490.1:32968-ENST00000518376.2:5028|1541
EQAGKMPSPRAAVR
>FUSION-ENST00000645490.1:32968-ENST00000518376.2:5028|1500
ILFASLVNPQMKPSIWK
>ENST00000472119.2|SNV-64458-G-T|4
MGTFLPAWFQSPWRTWTPTMQTK
>FUSION-ENST00000507248.1:153-ENST00000652379.1:25317|70
GRSYHLWDYD
>FUSION-ENST00000645490.1:32968-ENST00000518376.2:5028|1265
VSAHCNLR
>FUSION-ENST00000645490.1:32968-ENST00000518376.2:5028|346
KTWPLLEGQGKFLEER
>FUSION-ENST00000507248.1:153-ENST00000652379.1:25317|910
TDGVSYQCSFVNRVRLR
>FUSION-ENST00000645490.1:32968-ENST00000518376.2:5028|374
METMWGWNENDCFMGK
>FUSION-ENST00000507248.1:153-ENST00000652379.1:25317|1157
RRLQGAEIAPLHYGPGCR
>FUSION-ENST00000492380.1:13274-ENST00000263556.3:22059|371
MLPSMVFNSLAQAVLPPWPPR
>FUSION-ENST00000469298.5:7992-ENST00000656261.1:240337|358
MGWLLFYALPTF
>ENST00000528856.5|SNV-44923-G-C|3
MNGYRAPANGFR
>FUSION-ENST00000507248.1:153-ENST00000652379.1:25317|20
YVSEMGFGVLSCCPRWSR
>ENST00000526162.5|INDEL-309889-C-CC|3
MGPKGFPDTSEPVSYHNSGVK
>FUSION-ENST00000645490.1:32968-ENST00000518376.2:5028|918
ILEWPGQRDR
>FUSION-ENST00000507248.1:153-ENST00000652379.1:25317|1212
SQSCSCMLERQIK
>FUSION-ENST00000645490.1:32968-ENST00000518376.2:5028|803
KLKPQGVR
>FUSION-ENST00000645490.1:32968-ENST00000518376.2:5028|1686
AGSLEIR
>FUSION-ENST00000469298.5:7992-ENST00000656261.1:240337|16
CCWIWFDSTLSR
>FUSION-ENST00000645490.1:32968-ENST00000518376.2:5028|978
SFTLVAQARMQWRHLSLPQPPPPR
>FUSION-ENST00000492380.1:13274-ENST00000263556.3:22059|338
EENRLNPGGGGCSDPRLCHCIPA
>FUSION-ENST00000496487.5:4486-ENST00000326739.9:602|91
TFSFSLGTSTSLQTR
>FUSION-ENST00000507248.1:153-ENST00000652379.1:25317|347
FSLIKNESRR
>ENST00000470189.2|SNV-63666-T-C|2
MAGEEINEDHP
>FUSION-ENST00000507248.1:153-ENST00000652379.1:25317|351
HLPRMFSLIKNESR
>FUSION-ENST00000645490.1:32968-ENST00000518376.2:5028|283
PLGPWNAFPNRI
>FUSION-ENST00000492380.1:13274-ENST00000263556.3:22059|268
DQPGQHDETLSLLKYNKLAGCGGGR
>FUSION-ENST00000492220.1:1829-ENST00000271732.8:48406|95
MVRIRFI
>FUSION-ENST00000507248.1:153-ENST00000652379.1:25317|949
SRIDPDSISKTS
>FUSION-ENST00000507248.1:153-ENST00000652379.1:25317|662
FFISFVSTR
>FUSION-ENST00000645490.1:32968-ENST00000518376.2:5028|1216
FLCLSLLSSWDYR
>FUSION-ENST00000492380.1:13274-ENST00000263556.3:22059|127
MWFFVVVVLFFFKR
>FUSION-ENST00000469298.5:7992-ENST00000656261.1:240337|381
MGGKPTVSIRQRAAAQIR
>FUSION-ENST00000645490.1:32968-ENST00000518376.2:5028|69
MLVQYLPHSVSSRSAYWIS
>FUSION-ENST00000507248.1:153-ENST00000652379.1:25317|1336
ERQLQEENKTR
>FUSION-ENST00000645490.1:32968-ENST00000518376.2:5028|1361
LGHFAQNPTMAPHLPCRR
>FUSION-ENST00000507248.1:153-ENST00000652379.1:25317|1054
PEEFSQCASAR
>FUSION-ENST00000507248.1:153-ENST00000652379.1:25317|1019
MRYDPLNNIFANQK
>ENST00000495680.2|SNV-6608-T-G|2
GGMVLCR
>FUSION-ENST00000492220.1:1829-ENST00000271732.8:48406|64
MAHWIWRMR
>ENST00000268919.6|SNV-619-G-A|2
LQQEIQARR
>FUSION-ENST00000645490.1:32968-ENST00000518376.2:5028|1300
MAERGQESSLGSLS
>ENST00000641926.1|SNV-4387-G-A|1
TVLSITSRAERFK
>FUSION-ENST00000469298.5:7992-ENST00000656261.1:240337|280
WRMPVIPATGEAEAGKSLEPWR
>FUSION-ENST00000492380.1:13274-ENST00000263556.3:22059|337
MNHLQLY
>FUSION-ENST00000645490.1:32968-ENST00000518376.2:5028|1555
KEAGPTEAWAVGGKASQADGGWR
>FUSION-ENST00000492380.1:13274-ENST00000263556.3:22059|200
NSNVLTSLDVQVIVYFSKWK
>FUSION-ENST00000645490.1:32968-ENST00000518376.2:5028|1379
AASAEQT
>ENST00000372088.8|SNV-184900-C-T|7
RIPPQVLQPSSSLPR
>FUSION-ENST00000645490.1:32968-ENST00000518376.2:5028|38
DYCSLAKWR
>FUSION-ENST00000507248.1:153-ENST00000652379.1:25317|1297
VLETTGLSRRDFSL
>FUSION-ENST00000507248.1:153-ENST00000652379.1:25317|52
LQARTTTPADFYVVSHVFRR
>FUSION-ENST00000507248.1:153-ENST00000652379.1:25317|1306
TAGSYSYFQ
>FUSION-ENST00000645490.1:32968-ENST00000518376.2:5028|1709
DALGENLATGQELLPGFMGL
>FUSION-ENST00000492380.1:13274-ENST00000263556.3:22059|208
RSEYLMKIIVPLSHQK
>FUSION-ENST00000645490.1:32968-ENST00000518376.2:5028|1022
MSHQILYAAPK
>FUSION-ENST00000492380.1:13274-ENST00000263556.3:22059|606
TLLSSDCRK
>FUSION-ENST00000645490.1:32968-ENST00000518376.2:5028|1045
EQVWCSGFR
>FUSION-ENST00000507248.1:153-ENST00000652379.1:25317|44
LPASAAHTAAITGVRR
>ENST00000555937.1|SNV-32745-A-G|1
CEWQDEKFRK
>FUSION-ENST00000645490.1:32968-ENST00000518376.2:5028|1038
SRGCSFYLFDLLIMSNIL
>FUSION-ENST00000492380.1:13274-ENST00000263556.3:22059|166
MKSVGVGHNK
>ENST00000470189.2|SNV-63666-T-C|SNV-63668-T-G|2
MAGEEINEDQP
>FUSION-ENST00000469298.5:7992-ENST00000656261.1:240337|134
MASNCIHVAAKK
>FUSION-ENST00000645490.1:32968-ENST00000518376.2:5028|1107
IFFIGIVQCEGGERIIWEP
>FUSION-ENST00000645490.1:32968-ENST00000518376.2:5028|535
LAAILGAAATILGALGAR
>FUSION-ENST00000492380.1:13274-ENST00000263556.3:22059|583
MPSMRNGETQPFY
>FUSION-ENST00000507248.1:153-ENST00000652379.1:25317|849
HSGLVLAI
>FUSION-ENST00000492380.1:13274-ENST00000263556.3:22059|240
PPHPANFLDFL
>ENST00000587853.1|SNV-7503-G-C|5
VLVHVGYLVLPLFGSVR
>FUSION-ENST00000645490.1:32968-ENST00000518376.2:5028|1129
DPGRSDLKPTAYGAFTVWPR
>ENST00000613593.1|SNV-1102-G-A|4
CMFSINPDTGEIRIYGELDFK
>ENST00000572933.5|MNV-106231-AC-A|7
RRCCQVSGK
>FUSION-ENST00000507248.1:153-ENST00000652379.1:25317|815
LVSNWRPQWICPPRPPK
>FUSION-ENST00000645490.1:32968-ENST00000518376.2:5028|165
SFKLLFTNVSILKR
>FUSION-ENST00000507248.1:153-ENST00000652379.1:25317|413
APAALVTLDNLGPIARPPWRRRPIR
>FUSION-ENST00000507248.1:153-ENST00000652379.1:25317|538
VAWAGGVVGDATSRPR
>FUSION-ENST00000645490.1:32968-ENST00000518376.2:5028|215
AFIRNDLTEGKSDLILLSFSK
>FUSION-ENST00000645490.1:32968-ENST00000518376.2:5028|105
EMLQIDKPMGLKASDTEENGWRR
>FUSION-ENST00000645490.1:32968-ENST00000518376.2:5028|750
LASFCIFSR
>ENST00000485922.2|SNV-7847-G-T|4
MKLATLAMSPFKVLWALMPTLLSR
>FUSION-ENST00000492380.1:13274-ENST00000263556.3:22059|388
MQTRLTAALTSWPQAILPPQLPE
>FUSION-ENST00000507248.1:153-ENST00000652379.1:25317|103
TLLSLTLVWHGEET
>FUSION-ENST00000507248.1:153-ENST00000652379.1:25317|772
YTDSPKTQK
>FUSION-ENST00000469298.5:7992-ENST00000656261.1:240337|285
MPGALLSAIPGWDHFILAKSV
>FUSION-ENST00000469298.5:7992-ENST00000656261.1:240337|122
WDWIAPLHSSLGDRVRLCLK
>ENST00000373293.5|SNV-8613-T-C|8
HIGSWLYPAAVRRPK
>FUSION-ENST00000645490.1:32968-ENST00000518376.2:5028|1780
EPRPRPAHSGLGTPPGHAPAPERV
>FUSION-ENST00000645490.1:32968-ENST00000518376.2:5028|493
YTKKPMEQKPLLTHFRHDAK
>FUSION-ENST00000469298.5:7992-ENST00000656261.1:240337|341
LKFEEGR
>FUSION-ENST00000507248.1:153-ENST00000652379.1:25317|690
SGLTDGSSTLGLVVVGDFPDSPQM
>FUSION-ENST00000645490.1:32968-ENST00000518376.2:5028|50
YKRKPGLTLSHLAVIYK
>ENST00000649554.1|SNV-30348-C-G|2
WQEEHPRSQNSSSGLTK
>FUSION-ENST00000507248.1:153-ENST00000652379.1:25317|406
RAYHGDHG
>FUSION-ENST00000645490.1:32968-ENST00000518376.2:5028|391
GRTMDQE
>FUSION-ENST00000469298.5:7992-ENST00000656261.1:240337|442
MKILKSSFSR
>FUSION-ENST00000507248.1:153-ENST00000652379.1:25317|778
KIVTFKVSHFVIQK
>FUSION-ENST00000645490.1:32968-ENST00000518376.2:5028|774
LPLTKSSDLVR
>ENST00000586692.5|SNV-108-G-A|2
MPGVGRSGL
>ENST00000378660.5|SNV-218715-T-A|6
MKLTMTWKYR
>FUSION-ENST00000507248.1:153-ENST00000652379.1:25317|794
TGVSHRPRPIYLFINFESRL
>FUSION-ENST00000507248.1:153-ENST00000652379.1:25317|872
DTRGKDFNEGSFGHILILW
>FUSION-ENST00000492380.1:13274-ENST00000263556.3:22059|511
MSLHTHSLASTYTVR
>FUSION-ENST00000645490.1:32968-ENST00000518376.2:5028|903
SGFPTVGLCRLLR
>FUSION-ENST00000645490.1:32968-ENST00000518376.2:5028|1455
MGNKKVTNHLLWASSYK
>FUSION-ENST00000645490.1:32968-ENST00000518376.2:5028|1700
IASWFYGAVSE
>ENST00000081029.8|SNV-44561-G-T|1
SVVSLKN
>FUSION-ENST00000469298.5:7992-ENST00000656261.1:240337|445
LLLSDSSHVIFLSIMKMK
>FUSION-ENST00000645490.1:32968-ENST00000518376.2:5028|1063
MTNIIYFF
>ENST00000454000.6|SNV-30552-C-T|2
DEWLLTEEKLAEELGQAEELR
>FUSION-ENST00000645490.1:32968-ENST00000518376.2:5028|1380
RAASAEQT
>ENST00000485922.2|SNV-7847-G-T|5
KLATLAMSPFK
>ENST00000240316.5|SNV-124-C-G|1
LQFDYPPPATPHCTAFWLLVELNR
>ENST00000539338.6|SNV-6135-C-T|3
ALIWLSLFSGLSGVLHQLSIR
>FUSION-ENST00000492380.1:13274-ENST00000263556.3:22059|380
ELHSSLLYNYFSKCTKIHFLK
>FUSION-ENST00000507248.1:153-ENST00000652379.1:25317|518
VARAAGR
>ENST00000472290.1|SNV-4388-C-T|4
MVRNDPIEDWSSTFR
>FUSION-ENST00000645490.1:32968-ENST00000518376.2:5028|1449
EHQHICLFAQPETDRSE
>FUSION-ENST00000507248.1:153-ENST00000652379.1:25317|517
VARAAGRASPAR
>FUSION-ENST00000492380.1:13274-ENST00000263556.3:22059|624
MSVMSYLPGKERVSSTE
>FUSION-ENST00000492380.1:13274-ENST00000263556.3:22059|537
MAPHSGSR
>FUSION-ENST00000507248.1:153-ENST00000652379.1:25317|1220
LLDFNINGVLRVDLVSCLFHR
>FUSION-ENST00000492380.1:13274-ENST00000263556.3:22059|488
MLVRLVSNSQPQVIARLGLPK
>FUSION-ENST00000507248.1:153-ENST00000652379.1:25317|142
WPPLPSADRKGVGFR
>ENST00000231198.12|SNV-3228-A-C|1
DYFEAQPLLYPPGFDGR
>FUSION-ENST00000507248.1:153-ENST00000652379.1:25317|734
AEAGESLEPGK
>FUSION-ENST00000469298.5:7992-ENST00000656261.1:240337|452
MDKCHHGGRYHR
>FUSION-ENST00000507248.1:153-ENST00000652379.1:25317|109
SRAGPYPYPQQVSKVNSLWHVGTM
>FUSION-ENST00000507248.1:153-ENST00000652379.1:25317|943
HKHHLDPLREFSGR
>ENST00000268919.6|SNV-619-G-A|4
RLQQEIQARR
>FUSION-ENST00000507248.1:153-ENST00000652379.1:25317|1472
EMSPRMPSFPSVCLQLPQA
>FUSION-ENST00000507248.1:153-ENST00000652379.1:25317|399
AASGKPKSLGSGGSMVAK
>ENST00000517441.5|SNV-51638-A-G|3
SRNKLDLEALTDILQHQIR
>FUSION-ENST00000469298.5:7992-ENST00000656261.1:240337|269
LQWAEITPLHSSLGDR
>FUSION-ENST00000645490.1:32968-ENST00000518376.2:5028|624
RWCPGITK
>FUSION-ENST00000507248.1:153-ENST00000652379.1:25317|691
VFNPRGLFR
>ENST00000376636.7|SNV-32063-G-T|1
ISIIHIRYEDDITNR
>FUSION-ENST00000469298.5:7992-ENST00000656261.1:240337|119
MYHIFFI
>FUSION-ENST00000507248.1:153-ENST00000652379.1:25317|1205
VRGGEER
>FUSION-ENST00000507248.1:153-ENST00000652379.1:25317|863
FYRPFLSGKNR
>FUSION-ENST00000492380.1:13274-ENST00000263556.3:22059|347
QKLSRCGSAHL
>FUSION-ENST00000492380.1:13274-ENST00000263556.3:22059|395
MDIHMVFNLFLLQKCCSE
>FUSION-ENST00000492380.1:13274-ENST00000263556.3:22059|217
MNPHVLITQR
>FUSION-ENST00000507248.1:153-ENST00000652379.1:25317|611
QTTTTCISALNTLAYGKYVSVVWK
>ENST00000519289.1|SNV-146290-G-A|1
FIQNLVRYPELYNHPDVR
>ENST00000260665.12|SNV-50650-A-C|5
VLAKHGTLQDAINILK
>FUSION-ENST00000393441.8:196-ENST00000546988.3:8362|1
FMPMGCQALETFPPILTMSPFCQRR
>FUSION-ENST00000507248.1:153-ENST00000652379.1:25317|436
SSPTWITVVILELIHADGR
>FUSION-ENST00000507248.1:153-ENST00000652379.1:25317|812
KPVSFCNFFFFFFFLR
>ENST00000342992.10|SNV-50790-A-C|2
TSVEDQEFHISSFEERLIK
>FUSION-ENST00000507248.1:153-ENST00000652379.1:25317|316
SGAARALH
>FUSION-ENST00000507248.1:153-ENST00000652379.1:25317|930
SLDRTER
>FUSION-ENST00000645490.1:32968-ENST00000518376.2:5028|1007
MRGISALTK
>FUSION-ENST00000645490.1:32968-ENST00000518376.2:5028|356
VRHSPKSHTNEYVITIGVK
>FUSION-ENST00000507248.1:153-ENST00000652379.1:25317|1515
TEMSHRAR
>ENST00000436072.7|SNV-113438-G-A|6
IKAVQRSGCNEVTTVMDVK
>FUSION-ENST00000507248.1:153-ENST00000652379.1:25317|490
RAGLWPTGDPASRPR
>FUSION-ENST00000507248.1:153-ENST00000652379.1:25317|236
MGERRSEGTGDGLR
>ENST00000610546.4|SNV-9953-T-G|3
CGRETVRASSTLLFTLSYPDGSK
>ENST00000338205.9|SNV-40252-G-T|3
LMELLVHLNK
>ENST00000504841.6|SNV-41726-C-T|4
QKMFQRVQELR
>FUSION-ENST00000507248.1:153-ENST00000652379.1:25317|36
GLFSNFYDYYYCRR
>FUSION-ENST00000645490.1:32968-ENST00000518376.2:5028|1071
HAPLCLANSCIFGRDGVSPCWAGWS
>FUSION-ENST00000645490.1:32968-ENST00000518376.2:5028|783
VEGKGEAGTFFTRQNER
>FUSION-ENST00000507248.1:153-ENST00000652379.1:25317|1112
SGVASPSTVSK
>ENST00000472639.1|INDEL-151228-G-GC|1
LSEITGPNLARHYYCRFDYEGLDPK
>FUSION-ENST00000645490.1:32968-ENST00000518376.2:5028|1413
SLILHFFCNK
>ENST00000581524.5|INDEL-229189-A-AA|7
FNATHLRFLPDFDRWHMR
>FUSION-ENST00000507248.1:153-ENST00000652379.1:25317|381
MLLAECPAGPEAFTLKKLECSK
>FUSION-ENST00000645490.1:32968-ENST00000518376.2:5028|1099
APSLSGHGCPRDITNHNRK
>FUSION-ENST00000507248.1:153-ENST00000652379.1:25317|744
NPVSIENTKLAGRGGTCL
>FUSION-ENST00000507248.1:153-ENST00000652379.1:25317|210
KPGSLAWSRAWNASA
>FUSION-ENST00000469298.5:7992-ENST00000656261.1:240337|261
MHTHTHTHICILYLHT
>FUSION-ENST00000507248.1:153-ENST00000652379.1:25317|595
YTSLYKEGIVDKDVYFTYEK
>ENST00000476549.6|SNV-5653-G-T|2
GSSGEGLSCTIR
>FUSION-ENST00000645490.1:32968-ENST00000518376.2:5028|1705
MLDGCLRGKFGHR
>FUSION-ENST00000492380.1:13274-ENST00000263556.3:22059|603
KRPDFCQLMAS
>ENST00000531664.5|SNV-58294-G-A|1
QSGTVNFK
>FUSION-ENST00000469298.5:7992-ENST00000656261.1:240337|127
GVAVRWDWIAPLHSSLGDR
>FUSION-ENST00000492380.1:13274-ENST00000263556.3:22059|187
NITFKLSGTDCSF
>ENST00000298198.5|SNV-51627-A-G|1
LAGKENARVVLATDPDADR
>FUSION-ENST00000492380.1:13274-ENST00000263556.3:22059|622
SVMSYLPGKER
>FUSION-ENST00000507248.1:153-ENST00000652379.1:25317|208
REASSAVTRPIPEKPAGAPGR
>FUSION-ENST00000409321.5:5622-ENST00000540828.6:4876|8
RAAEDDEDEADPK
>FUSION-ENST00000507248.1:153-ENST00000652379.1:25317|821
MGFHCGSQDGLDLLTP
>ENST00000556465.5|INDEL-321-T-TG|3
LVICGDELYCCHRK
>FUSION-ENST00000645490.1:32968-ENST00000518376.2:5028|398
MNTADKWN
>ENST00000519594.5|SNV-273-C-G|3
SWAGTPTALLSISR
>FUSION-ENST00000507248.1:153-ENST00000652379.1:25317|389
GIDGRAPPGVEPAA
>FUSION-ENST00000507248.1:153-ENST00000652379.1:25317|1504
RPPPPRHVPLPSPGWPLPGDPR
>FUSION-ENST00000645490.1:32968-ENST00000518376.2:5028|948
GAFVYSQRHRTR
>FUSION-ENST00000667305.1:209-ENST00000377970.6:2814|17
CPSTLASPTGTMTSTTTRCSR
>FUSION-ENST00000546080.5:14831-ENST00000554253.1:3761|1
PPLSMKSIFYT
>ENST00000331664.6|INDEL-3121-G-GG|1
SKPPFLDSLPITPNVPFSGAQGNKR
>FUSION-ENST00000492380.1:13274-ENST00000263556.3:22059|572
WLTPVILALWEAEARDSR
>FUSION-ENST00000645490.1:32968-ENST00000518376.2:5028|323
MIHLQVPYFLVQGTTCK
>ENST00000526162.5|INDEL-309889-C-CC|1
GFPDTSEPVSYHNSGVK
>FUSION-ENST00000645490.1:32968-ENST00000518376.2:5028|1048
HVCVCILIALDFPSVREQVWCSGFR
>FUSION-ENST00000469298.5:7992-ENST00000656261.1:240337|352
FISVVVYR
>ENST00000342992.10|SNV-254407-A-G|2
DAAYPPGPPSDPHVTDTTK
>FUSION-ENST00000496487.5:4486-ENST00000326739.9:602|89
TFSFSLGTSTSLQTRWT
>FUSION-ENST00000507248.1:153-ENST00000652379.1:25317|207
EASSAVTRPIPEKPAGAPGR
>FUSION-ENST00000507248.1:153-ENST00000652379.1:25317|187
VVCVGGRR
>FUSION-ENST00000507248.1:153-ENST00000652379.1:25317|335
SVMPLDVR
>FUSION-ENST00000507248.1:153-ENST00000652379.1:25317|1431
CWDDWREAPCLLGPK
>FUSION-ENST00000492380.1:13274-ENST00000263556.3:22059|109
MSRCAWPMLLFLKR
>FUSION-ENST00000540326.5:35408-ENST00000374236.5:28532|3
GRRRPAPCESGPQSSHL
>ENST00000463724.1|SNV-14696-A-T|4
QFYYRFSSTSK
>FUSION-ENST00000645490.1:32968-ENST00000518376.2:5028|814
ATKLTLCR
>FUSION-ENST00000645490.1:32968-ENST00000518376.2:5028|324
VLWGHPCVCSSRNIY
>FUSION-ENST00000492380.1:13274-ENST00000263556.3:22059|39
ELKIGLKK
>FUSION-ENST00000645490.1:32968-ENST00000518376.2:5028|1514
MEPDDLG
>FUSION-ENST00000492380.1:13274-ENST00000263556.3:22059|10
TLCVCVCVCCVCVCISVCFQRP
>FUSION-ENST00000492380.1:13274-ENST00000263556.3:22059|528
IEQDSISKK
>ENST00000378126.4|SNV-1578-G-A|1
DTDAQENALVSYSLVERRVGER
>ENST00000525135.5|INDEL-91281-C-CG|10
HTLDHLHGVSNRSQPALHR
>ENST00000348476.7|SNV-67032-G-A|5
GQKRPSNGNSGLMAK
>ENST00000519157.1|MNV-35682-AC-A|9
WWPSWSPAASNTAQRLR
>FUSION-ENST00000645490.1:32968-ENST00000518376.2:5028|236
MTLQRGNLTLFYFLSPK
>ENST00000342741.6|SNV-6815-G-A|2
VEHGVDIVFASFVRK
>FUSION-ENST00000645490.1:32968-ENST00000518376.2:5028|1632
TKCLPTGSWAHR
>ENST00000319170.10|INDEL-94203-C-CC|6
ACPSKCSSTVPSCSK
>FUSION-ENST00000645490.1:32968-ENST00000518376.2:5028|1119
PDKGYLGPEPK
>ENST00000617267.4|INDEL-211378-C-CC|1
TLLQQHLCKMSFSQ
>FUSION-ENST00000645490.1:32968-ENST00000518376.2:5028|166
SFKLLFTNVSILK
>FUSION-ENST00000507248.1:153-ENST00000652379.1:25317|645
KGSSIKTFILR
>FUSION-ENST00000507248.1:153-ENST00000652379.1:25317|1221
LLDFNINGVLR
>ENST00000377049.4|INDEL-242-G-GC|7
AYAGSGRNK
>FUSION-ENST00000578649.1:1561-ENST00000430157.6:3173|46
MGFLFRESCGFGFVFSLPNTVLR
>FUSION-ENST00000507248.1:153-ENST00000652379.1:25317|41
CSRFIVHALGTRGLFSNFYDYYYCR
>FUSION-ENST00000507248.1:153-ENST00000652379.1:25317|846
MPRVTVARTSPETLEISPLR
>ENST00000463692.1|SNV-39461-C-A|2
GPWRVANTPALSGSTK
>FUSION-ENST00000645490.1:32968-ENST00000518376.2:5028|370
MWGWNENDCFMGK
>ENST00000615648.2|SNV-12262-G-A|1
LLEAQIATGGVINPVHSHR
>ENST00000589389.5|SNV-42049-A-G|1
ALDQSDNDMSAVYRAYIR
>FUSION-ENST00000469298.5:7992-ENST00000656261.1:240337|251
KLKLPTSLFCCSAGS
>FUSION-ENST00000507248.1:153-ENST00000652379.1:25317|737
PIIPAARKAEAGESLEPGK
>FUSION-ENST00000645490.1:32968-ENST00000518376.2:5028|712
RSSPQLPE
>FUSION-ENST00000469298.5:7992-ENST00000656261.1:240337|27
MALNILR
>FUSION-ENST00000507248.1:153-ENST00000652379.1:25317|139
GVGFRSPNPEWRR
>FUSION-ENST00000645490.1:32968-ENST00000518376.2:5028|252
QATLLFISCCGFSWCLVK
>ENST00000233242.5|SNV-31998-C-G|2
MDMTFSKQNALVRSEYQADYESLR
>FUSION-ENST00000507248.1:153-ENST00000652379.1:25317|835
LSLDLSSSWVR
>FUSION-ENST00000492380.1:13274-ENST00000263556.3:22059|113
MPLYSSLGDRVRLR
>FUSION-ENST00000645490.1:32968-ENST00000518376.2:5028|960
GVANLCSQ
>FUSION-ENST00000492380.1:13274-ENST00000263556.3:22059|512
ASSFIQVAAKDIILFLLMAE
>ENST00000441576.6|SNV-3865-G-A|2
SRDFLAPHRTLQAR
>FUSION-ENST00000469298.5:7992-ENST00000656261.1:240337|215
MEIVKLLVQGR
>FUSION-ENST00000645490.1:1609-ENST00000518376.2:5028|27
SRSQETGQLLFSLSPALR
>FUSION-ENST00000645490.1:32968-ENST00000518376.2:5028|1598
VREGLLR
>FUSION-ENST00000645490.1:32968-ENST00000518376.2:5028|990
SAVQGTSRGLGTRILFFFFLR
>FUSION-ENST00000507248.1:153-ENST00000652379.1:25317|1274
RRGAGTCNPSYSGGWGGR
>FUSION-ENST00000507248.1:153-ENST00000652379.1:25317|541
WWRFWGQVSVSR
>FUSION-ENST00000645490.1:32968-ENST00000518376.2:5028|401
MIASWEKK
>FUSION-ENST00000469298.5:7992-ENST00000656261.1:240337|59
MPFLFSDA
>FUSION-ENST00000507248.1:153-ENST00000652379.1:25317|315
RYYRLDGLVRPSDRPR
>FUSION-ENST00000556994.5:14831-ENST00000554253.1:3761|33
SLSNATIINEEYILYLK
>FUSION-ENST00000645490.1:32968-ENST00000518376.2:5028|1249
AVSKRSK
>FUSION-ENST00000645490.1:32968-ENST00000518376.2:5028|775
KLPLTKSSDLVR
>FUSION-ENST00000645490.1:32968-ENST00000518376.2:5028|521
PSPASLNLGGRGCSELR
>FUSION-ENST00000492380.1:13274-ENST00000263556.3:22059|598
PPCSFSTSLTDLNDPTIPRSR
>ENST00000269439.12|SNV-7503-G-C|1
VLVHVGYLVLPLFGSVRNRGAPFQR
>FUSION-ENST00000645490.1:32968-ENST00000518376.2:5028|191
MQVCVGCRHELLAPWGLIF
>FUSION-ENST00000507248.1:153-ENST00000652379.1:25317|423
VTTGDGESGFDSGEGA
>ENST00000471735.1|SNV-22382-G-T|2
GGVGHTR
>FUSION-ENST00000507248.1:153-ENST00000652379.1:25317|1051
NPRTHAGGSK
>FUSION-ENST00000645490.1:32968-ENST00000518376.2:5028|1017
LKPDLQCDSVR
>FUSION-ENST00000507248.1:153-ENST00000652379.1:25317|494
MVAFLGTGVRVARR
>FUSION-ENST00000492380.1:13274-ENST00000263556.3:22059|503
LLQKTLFCSF
>ENST00000618777.4|INDEL-52495-G-GC|6
MELVAGPHLCQINTNGCQIDLGER
>FUSION-ENST00000507248.1:153-ENST00000652379.1:25317|1065
RVPKALATPPTPHAPRPGHPR
>ENST00000581671.2|SNV-16110-T-G|4
RVLEGGCPSPREMTTMIR
>FUSION-ENST00000492380.1:13274-ENST00000263556.3:22059|552
VSYMGKRK
>ENST00000378660.5|SNV-218715-T-A|5
KLTMTWKYR
>FUSION-ENST00000645490.1:32968-ENST00000518376.2:5028|1218
MIENSQILINRSS
>FUSION-ENST00000645490.1:32968-ENST00000518376.2:5028|1355
MAPHLPCRRANFLQ
>FUSION-ENST00000645490.1:32968-ENST00000518376.2:5028|347
KTWPLLEGQGK
>FUSION-ENST00000507248.1:153-ENST00000652379.1:25317|122
WPLKIRGR
>FUSION-ENST00000645490.1:32968-ENST00000518376.2:5028|1304
MHIYLQKYYLFGS
>FUSION-ENST00000645490.1:32968-ENST00000518376.2:5028|648
MAKPRIDVGGDYAR
>FUSION-ENST00000469298.5:7992-ENST00000656261.1:240337|82
KIIPFYACVVFHGVYVPHLLYLVHC
>ENST00000281243.10|INDEL-19954-C-CC|1
CAPGYPGYPDEQEINA
>ENST00000479608.5|SNV-121077-C-A|1
VTIAGVPSPKASR
>ENST00000472119.2|SNV-64458-G-T|6
MGTFLPAWFQSPWR
>FUSION-ENST00000507248.1:153-ENST00000652379.1:25317|40
FIVHALGTR
>FUSION-ENST00000645490.1:32968-ENST00000518376.2:5028|1162
AKYFVFFMLQIKFMK
>FUSION-ENST00000645490.1:32968-ENST00000518376.2:5028|244
YLGNLSIPDFSFELK
>ENST00000418814.6|SNV-123433-T-G|2
GTLYNSSALVNTGLWFMQKWK
>ENST00000218147.11|SNV-34893-A-C|2
ADGLPVAPPRGQAEVR
>ENST00000495413.1|SNV-17033-G-T|4
LSTCHFWHK
>ENST00000519157.1|MNV-35682-AC-A|17
WCWSLWRASTR
>FUSION-ENST00000507248.1:153-ENST00000652379.1:25317|735
KAEAGESLEPGKR
>ENST00000621510.1|INDEL-211378-C-CC|1
DSSSAASLQNVFLSMKSISGR
>FUSION-ENST00000507248.1:153-ENST00000652379.1:25317|331
ATLTGSACAYPTPAGAGNPLNPIR
>FUSION-ENST00000507248.1:153-ENST00000652379.1:25317|387
MAVLSWWSDLSG
>FUSION-ENST00000469298.5:7992-ENST00000656261.1:240337|145
DHLRSGVIDQPG
>FUSION-ENST00000507248.1:153-ENST00000652379.1:25317|1257
LSLSPGLCLCLCLSLSRSLSFYR
>ENST00000323468.10|MNV-7239-TAGT-T|3
SPAGETPFKVVKSLSPK
>FUSION-ENST00000469298.5:7992-ENST00000656261.1:240337|441
KILKSSFSR
>FUSION-ENST00000645490.1:32968-ENST00000518376.2:5028|971
HLSLPQPPPPRFKQFK
>FUSION-ENST00000492380.1:13274-ENST00000263556.3:22059|366
VFNSLAQAVLPPWPPR
>FUSION-ENST00000645490.1:32968-ENST00000518376.2:5028|320
IHLQVPYFLVQGTTCKR
>FUSION-ENST00000469298.5:7992-ENST00000656261.1:240337|154
GVTQHPAYTK
>FUSION-ENST00000645490.1:32968-ENST00000518376.2:5028|696
NALMILLQQHGQMPSQKR
>ENST00000343815.10|SNV-26147-A-C|1
QPAISQPASGNTFSHHSMVSMLGK
>ENST00000652648.1|SNV-9437-A-T|1
HGPPPPPSSRGPPRGFGAGR
>ENST00000334801.7|MNV-23312-CCC-C|2
KYEEPLQSMISQTQSLGGPAGA
>FUSION-ENST00000645490.1:32968-ENST00000518376.2:5028|339
TSYLALGME
>FUSION-ENST00000507248.1:153-ENST00000652379.1:25317|535
GRYIFRSESAFWAAGLLLTR
>ENST00000420596.5|SNV-974247-C-A|4
WVNAQFSKANQK
>FUSION-ENST00000492380.1:13274-ENST00000263556.3:22059|642
AATRFAR
>FUSION-ENST00000469298.5:7992-ENST00000656261.1:240337|253
KGIADIFPDT
>ENST00000493021.5|SNV-415471-G-A|1
EGSHLLLTPHHKGYSLFLEPRMMTR
>FUSION-ENST00000492380.1:13274-ENST00000263556.3:22059|354
QNLRPHPGATELK
>ENST00000243346.10|SNV-18169-A-G|2
QSGSAVITFVEIGVAGKILK
>FUSION-ENST00000645490.1:32968-ENST00000518376.2:5028|844
MGFTMLARLVSNS
>FUSION-ENST00000507248.1:153-ENST00000652379.1:25317|582
WGRGCRCASGPAAGVGLPGPVDQR
>FUSION-ENST00000645490.1:32968-ENST00000518376.2:5028|1558
WTAGARKEAGPTEAWAVGGK
>FUSION-ENST00000507248.1:153-ENST00000652379.1:25317|239
MIRGLGAETISTYSQTLNG
>ENST00000315757.9|SNV-80901-G-T|6
VIQQSERDNVTRYALAVLGYYNR
>FUSION-ENST00000645490.1:32968-ENST00000518376.2:5028|152
EGQESRK
>FUSION-ENST00000507248.1:153-ENST00000652379.1:25317|203
GSPRERGPCLGK
>FUSION-ENST00000492380.1:13274-ENST00000263556.3:22059|256
FSCRCQK
>FUSION-ENST00000492380.1:13274-ENST00000263556.3:22059|548
MQFFTLPFFFFINTCYR
>ENST00000484312.1|SNV-23736-C-T|2
DWRLHFSLFG
>FUSION-ENST00000469298.5:7992-ENST00000656261.1:240337|252
GIADIFPDT
>FUSION-ENST00000507248.1:153-ENST00000652379.1:25317|918
SREFLRGGAFGGDAIVGLNT
>FUSION-ENST00000507248.1:153-ENST00000652379.1:25317|679
MARSWLTAPSASR
>ENST00000502489.5|SNV-435005-A-T|8
MGMDVHNQEERPRKTLVSK
>FUSION-ENST00000492380.1:13274-ENST00000263556.3:22059|195
MNASLISD
>FUSION-ENST00000469298.5:7992-ENST00000656261.1:240337|48
MGRDPVLFFCK
>FUSION-ENST00000645490.1:32968-ENST00000518376.2:5028|327
MHSLDGSSPRVLWGHPCVCSSRNIY
>FUSION-ENST00000492380.1:13274-ENST00000263556.3:22059|467
IISCFLAICVSFEK
>FUSION-ENST00000507248.1:153-ENST00000652379.1:25317|536
VAWAGGVVGDATSRPRGRYIFR
>FUSION-ENST00000645490.1:32968-ENST00000518376.2:5028|730
ACSGDHRILQWEDQIINHKSSSHR
>ENST00000531638.1|INDEL-994-T-TC|1
YLLDQLHTCGSRVGRAS
>FUSION-ENST00000645490.1:32968-ENST00000518376.2:5028|1189
PNNYLWSNWISLWRSLKFIFWR
>FUSION-ENST00000492220.1:1829-ENST00000271732.8:48406|51
WLPAILSRVAPPRSWGR
>FUSION-ENST00000492380.1:13274-ENST00000263556.3:22059|434
SFHLCHL
>FUSION-ENST00000645490.1:32968-ENST00000518376.2:5028|1569
ASRQLPYR
>ENST00000572933.5|MNV-106231-AC-A|5
RCCQVSGKMPAMK
>FUSION-ENST00000507248.1:153-ENST00000652379.1:25317|1262
KEKALYCYWAR
>FUSION-ENST00000645490.1:32968-ENST00000518376.2:5028|727
ILQWEDQIINHKSSSHR
>FUSION-ENST00000507248.1:153-ENST00000652379.1:25317|285
LNTGTRPIVNKYRK
>FUSION-ENST00000507248.1:153-ENST00000652379.1:25317|684
FLSFFCFFPACFLA
>FUSION-ENST00000492220.1:1829-ENST00000271732.8:48406|86
MYYAILRLYHSWR
>ENST00000530358.1|SNV-118852-C-A|7
MQVYTRSVIEPLPVTPTRDVAK
>ENST00000416215.6|SNV-10055-A-C|7
MAWQETSRVIVMTTR
>FUSION-ENST00000469298.5:7992-ENST00000656261.1:240337|168
LDYLSVNETFSK
>FUSION-ENST00000492380.1:13274-ENST00000263556.3:22059|28
MCVYICMFSKALTIIR
>FUSION-ENST00000469298.5:7992-ENST00000656261.1:240337|45
GRDPVLFFCKWLAYYLSTIY
>FUSION-ENST00000492380.1:13274-ENST00000263556.3:22059|44
LMISILLT
>FUSION-ENST00000492380.1:13274-ENST00000263556.3:22059|355
MQNLRPHPGATELK
>FUSION-ENST00000507248.1:153-ENST00000652379.1:25317|689
MVRSRLTAPSASQVQAILLPQPPD
>FUSION-ENST00000507248.1:153-ENST00000652379.1:25317|302
MWRTEDPLPGAAR
>ENST00000530617.5|SNV-118852-C-A|3
SPISPTENNTTPPDALTR
>FUSION-ENST00000507248.1:153-ENST00000652379.1:25317|676
ARSWLTAPSASRVR
>ENST00000417368.7|INDEL-66390-C-CC|2
TVGLPTRHGSQNVA
>FUSION-ENST00000507248.1:153-ENST00000652379.1:25317|1527
MTRVGTVRSGR
>FUSION-ENST00000469298.5:7992-ENST00000656261.1:240337|493
NIKVPGVPG
>FUSION-ENST00000507248.1:153-ENST00000652379.1:25317|245
SVVRPGYRGER
>FUSION-ENST00000645490.1:32968-ENST00000518376.2:5028|1198
IIILISQMRK
>FUSION-ENST00000492220.1:1829-ENST00000271732.8:48406|79
KISFHFLIYFLFL
>ENST00000503848.5|SNV-126019-C-G|4
TVLFAHRSGWHSGQQTDLRR
>FUSION-ENST00000645490.1:32968-ENST00000518376.2:5028|1394
LQLDKSKYWHICK
>FUSION-ENST00000507248.1:153-ENST00000652379.1:25317|1052
PEEFSQCASARVLSDL
>ENST00000655235.1|SNV-235-A-G|6
QNAILQIYLRK
>FUSION-ENST00000645490.1:32968-ENST00000518376.2:5028|226
MTSLCFFWYQNK
>FUSION-ENST00000507248.1:153-ENST00000652379.1:25317|510
GWASGCARGSGLPVTRLAGR
>ENST00000513102.1|SNV-10205-C-G|10
QHLAKNVVMVNQGLRK
>ENST00000261751.8|SNV-96615-G-A|3
YESVNILR
>FUSION-ENST00000492380.1:13274-ENST00000263556.3:22059|303
IFELKSNLLK
>ENST00000641926.1|SNV-4387-G-A|3
TVLSITSR
>FUSION-ENST00000645490.1:32968-ENST00000518376.2:5028|1504
GRLMILFASLVNPQMKPSIWK
>FUSION-ENST00000492380.1:13274-ENST00000263556.3:22059|156
MRSFFVAQADLKLLAAR
>FUSION-ENST00000645490.1:32968-ENST00000518376.2:5028|1752
LLCAVRFCFNNFR
>FUSION-ENST00000569891.5:35892-ENST00000564336.1:59898|2
LWTQTSWQATLRLK
>FUSION-ENST00000507248.1:153-ENST00000652379.1:25317|522
AGPLRVARAAGR
>ENST00000471698.6|SNV-2624-C-T|2
EAFDFDMAVKAPPMEDCPVPPVR
>FUSION-ENST00000469298.5:7992-ENST00000656261.1:240337|472
GINSRNYR
>FUSION-ENST00000507248.1:153-ENST00000652379.1:25317|1421
LPVISLTDLETASR
>FUSION-ENST00000645490.1:32968-ENST00000518376.2:5028|1028
MGLDIQGHC
>FUSION-ENST00000645490.1:32968-ENST00000518376.2:5028|86
LSIPAISLNPHICTVTSTLRIQKLR
>FUSION-ENST00000645490.1:32968-ENST00000518376.2:5028|382
DIPSFFGCR
>FUSION-ENST00000507248.1:153-ENST00000652379.1:25317|1522
SFFLFSLDGVSLLSPRVEYDGGSR
>FUSION-ENST00000469298.5:7992-ENST00000656261.1:240337|356
CEVNIRK
>FUSION-ENST00000507248.1:153-ENST00000652379.1:25317|1025
IVKVKTK
>ENST00000495680.2|SNV-6608-T-G|7
SVQELQGQMTAGRGGMVLCRE
>FUSION-ENST00000469298.5:7992-ENST00000656261.1:240337|67
MASLLSQHHLLNRK
>FUSION-ENST00000645490.1:32968-ENST00000518376.2:5028|691
ILLQQHGQMPSQKR
>FUSION-ENST00000447540.5:208065-ENST00000569528.4:37963|4
KAEIDIEAISGRWMR
>FUSION-ENST00000645490.1:32968-ENST00000518376.2:5028|922
EPPCPTPSR
>FUSION-ENST00000507248.1:153-ENST00000652379.1:25317|655
EIDFCMIDVGVCVIQINTHRSIK
>FUSION-ENST00000507248.1:153-ENST00000652379.1:25317|526
SESAFWAAGLLLTR
>ENST00000439235.5|INDEL-26127-G-GC|3
RGPGPPQAPITAR
>FUSION-ENST00000507248.1:153-ENST00000652379.1:25317|540
FWGQVSVSR
>ENST00000648869.1|SNV-3455-T-G|6
SFENIQNWMKSIKENASAGGER
>FUSION-ENST00000507248.1:153-ENST00000652379.1:25317|1044
NPRSGFGFLAR
>FUSION-ENST00000492380.1:13274-ENST00000263556.3:22059|370
LPSMVFNSLAQAVLPPWPPR
>FUSION-ENST00000645490.1:32968-ENST00000518376.2:5028|1508
MSLLHSGLLFPNSK
>ENST00000519289.1|SNV-146290-G-A|3
AGLNKFIQNLVRYPELYNHPDVR
>FUSION-ENST00000569891.5:35892-ENST00000564336.1:59898|14
MKELVGDVLRDTLSEEEEDDFR
>FUSION-ENST00000645490.1:32968-ENST00000518376.2:5028|827
AVYFRMFVAGMTCGHR
>FUSION-ENST00000645490.1:32968-ENST00000518376.2:5028|966
SHQIFVFYEPSSLCFVR
>ENST00000649554.1|SNV-30348-C-G|6
MWQEEHPR
>FUSION-ENST00000645490.1:32968-ENST00000518376.2:5028|714
TGSGVQWCDLSSLQPLPPGLK
>FUSION-ENST00000507248.1:153-ENST00000652379.1:25317|71
MGRSYHLWDYD
>FUSION-ENST00000645490.1:32968-ENST00000518376.2:5028|1537
SRLGKCLPQEQQFDK
>FUSION-ENST00000507248.1:153-ENST00000652379.1:25317|231
SEGTGDGLRCPRPIER
>FUSION-ENST00000645490.1:32968-ENST00000518376.2:5028|151
EGQESRKNGR
>ENST00000372088.8|SNV-184900-C-T|8
YTQTPWRRIPPQVLQPSSSLPR
>FUSION-ENST00000645490.1:32968-ENST00000518376.2:5028|889
MIWLKAVFSLNGK
>FUSION-ENST00000645490.1:32968-ENST00000518376.2:5028|371
ETMWGWNENDCFMGKK
>FUSION-ENST00000645490.1:32968-ENST00000518376.2:5028|1531
QLHPPNSDPSVTSHTPLR
>FUSION-ENST00000645490.1:32968-ENST00000518376.2:5028|991
SAVQGTSRGLGTR
>FUSION-ENST00000667305.1:209-ENST00000377970.6:2814|9
TSTSSSSR
>FUSION-ENST00000507248.1:153-ENST00000652379.1:25317|537
VAWAGGVVGDATSRPRGR
>FUSION-ENST00000645490.1:32968-ENST00000518376.2:5028|1235
MHLPRPPKVLVISSTLLVLISK
>FUSION-ENST00000645490.1:32968-ENST00000518376.2:5028|785
VEGKGEAGTFFTR
>FUSION-ENST00000645490.1:32968-ENST00000518376.2:5028|1533
CLPQEQQFDKEILVGFEFSAIR
>FUSION-ENST00000645490.1:32968-ENST00000518376.2:5028|1257
VACACNPR
>FUSION-ENST00000645490.1:32968-ENST00000518376.2:5028|1613
MSHCARPGPCF
>FUSION-ENST00000469298.5:7992-ENST00000656261.1:240337|149
MSFLAWK
>FUSION-ENST00000645490.1:32968-ENST00000518376.2:5028|1521
TGAQGQNYLD
>FUSION-ENST00000507248.1:153-ENST00000652379.1:25317|419
PTGADPLRGGDACIYQIK
>FUSION-ENST00000507248.1:153-ENST00000652379.1:25317|1394
SGRGEAR
>FUSION-ENST00000507248.1:153-ENST00000652379.1:25317|312
LDGLVRPSDRPR
>ENST00000413171.6|SNV-52814-A-C|3
MMIPPAAFTLEHIPK
>FUSION-ENST00000645490.1:32968-ENST00000518376.2:5028|448
KTQASRTLFSLEHSFPNHILR
>FUSION-ENST00000645490.1:32968-ENST00000518376.2:5028|413
MVFFYEVARMWDR
>FUSION-ENST00000645490.1:32968-ENST00000518376.2:5028|1215
HTPPYLANFLYFSR
>ENST00000566536.5|INDEL-70621-T-TC|1
SWSCTVTCCWLRFGLIQSMK
>FUSION-ENST00000645490.1:32968-ENST00000518376.2:5028|549
MASNKAITLTTWPK
>FUSION-ENST00000645490.1:32968-ENST00000518376.2:5028|1052
MGIEWDTHMHVCVCILIALDFPSVR
>FUSION-ENST00000667305.1:209-ENST00000377970.6:2814|20
RCPSTLASPTGTMTSTTTR
>FUSION-ENST00000507248.1:153-ENST00000652379.1:25317|848
MPRVTVAR
>ENST00000378660.5|SNV-218715-T-A|8
MKLTMTWK
>ENST00000382496.10|SNV-409514-C-A|2
CKSLEESLSMTQWEQSISACPTR
>FUSION-ENST00000507248.1:153-ENST00000652379.1:25317|1468
PSFPSVCLQLPQA
>FUSION-ENST00000645490.1:32968-ENST00000518376.2:5028|1535
LGKCLPQEQQFDKEILVGFEFSAIR
>FUSION-ENST00000492380.1:13274-ENST00000263556.3:22059|346
LSRCGSAHL
>ENST00000373816.5|INDEL-45463-G-GC|1
HSDHPPFI
>FUSION-ENST00000507248.1:153-ENST00000652379.1:25317|695
LFFSLVRGFLVFLRVFNPR
>FUSION-ENST00000507248.1:153-ENST00000652379.1:25317|1346
GTGDAEACLREEGWKER
>FUSION-ENST00000469298.5:7992-ENST00000656261.1:240337|220
QLKLCIHTFPI
>ENST00000395089.5|SNV-14696-A-T|2
VCIFSNNFITDFHPLQSCIK
>FUSION-ENST00000492380.1:13274-ENST00000263556.3:22059|429
MSPDLSFCLELLWLFRLFFVPY
>FUSION-ENST00000492380.1:13274-ENST00000263556.3:22059|459
MGATAPGPFFDFLRITIPVGAR
>FUSION-ENST00000507248.1:153-ENST00000652379.1:25317|473
CGRPGRPR
>FUSION-ENST00000645490.1:32968-ENST00000518376.2:5028|939
TRSFYFADNVIR
>FUSION-ENST00000507248.1:153-ENST00000652379.1:25317|323
NEEFPVSAGHKLALIKSLPFVHTAR
>FUSION-ENST00000492380.1:13274-ENST00000263556.3:22059|31
VADACNPSYSGG
>FUSION-ENST00000507248.1:153-ENST00000652379.1:25317|965
SLDLVTRPPRPPK
>FUSION-ENST00000645490.1:32968-ENST00000518376.2:5028|348
CSEGRKTWPLLEGQGK
>FUSION-ENST00000492220.1:1829-ENST00000271732.8:48406|36
MESIQGLSSWCIENKK
>FUSION-ENST00000645490.1:32968-ENST00000518376.2:5028|1037
GCSFYLFDLLIMSNIL
>FUSION-ENST00000645490.1:32968-ENST00000518376.2:5028|718
MGDWCTLQYGMQR
>FUSION-ENST00000507248.1:153-ENST00000652379.1:25317|861
FYRPFLSGKNRSPVR
>FUSION-ENST00000469298.5:7992-ENST00000656261.1:240337|414
IYMSVYLLCLCGQLSK
>FUSION-ENST00000507248.1:153-ENST00000652379.1:25317|1028
MAGSFFFFFFFFFFFFFFW
>FUSION-ENST00000373600.7:35408-ENST00000374236.5:28532|10
EVCWEAAHFRQEEQSLPRPRALHSR
>FUSION-ENST00000492380.1:13274-ENST00000263556.3:22059|138
MLDGKFCWQCW
>FUSION-ENST00000645490.1:32968-ENST00000518376.2:5028|503
NQWNRNHY
>ENST00000471698.6|SNV-2624-C-T|3
EAFDFDMAVK
>ENST00000489152.5|INDEL-9326-T-TG|6
WPLPYGLAGPRGLFR
>ENST00000416215.6|SNV-10055-A-C|2
GRRPAVSSS
>FUSION-ENST00000507248.1:153-ENST00000652379.1:25317|307
MGIGDCNYSP
>FUSION-ENST00000645490.1:32968-ENST00000518376.2:5028|461
VMQTGWNVQKIYK
>ENST00000485922.2|SNV-7847-G-T|6
MKLATLAMSPFK
>FUSION-ENST00000507248.1:153-ENST00000652379.1:25317|718
ASMVKPRLYSQYTTLAGRCAVLYCL
>FUSION-ENST00000492380.1:13274-ENST00000263556.3:22059|60
RGFLWHLERTFYCNS
>FUSION-ENST00000645490.1:32968-ENST00000518376.2:5028|590
LALGYAIQFHK
>ENST00000417938.2|SNV-19903-C-T|1
TCENFCCLCTELSRILWFKVVTSVK
>FUSION-ENST00000492380.1:13274-ENST00000263556.3:22059|258
SSRPAWPT
>FUSION-ENST00000645490.1:32968-ENST00000518376.2:5028|182
NKSYYLDFCK
>FUSION-ENST00000469298.5:7992-ENST00000656261.1:240337|150
FVQKFWKI
>FUSION-ENST00000507248.1:153-ENST00000652379.1:25317|1503
PPPPRHVPLPSPGWPLPGDPR
>FUSION-ENST00000507248.1:153-ENST00000652379.1:25317|551
AWPAFGPSCVPVVGGAGR
>FUSION-ENST00000645490.1:32968-ENST00000518376.2:5028|695
NALMILLQQHGQMPSQKRQEWMALR
>FUSION-ENST00000507248.1:153-ENST00000652379.1:25317|1532
DPPASASRSAVMTRVGTVR
>FUSION-ENST00000469298.5:7992-ENST00000656261.1:240337|64
ASLLSQHHLLNRKLFSHCLFL
>FUSION-ENST00000507248.1:153-ENST00000652379.1:25317|367
RDGRGHSYCAAR
>FUSION-ENST00000645490.1:32968-ENST00000518376.2:5028|857
SCALHVDTWLKLQYLR
>FUSION-ENST00000540326.5:35408-ENST00000374236.5:28532|4
MGRRRPAPCESGPQSSHL
>ENST00000504595.2|SNV-436975-G-A|3
HCKRCIIEHTNPAFF
>FUSION-ENST00000645490.1:32968-ENST00000518376.2:5028|1702
FGHRSRIASWFYGAVSE
>FUSION-ENST00000507248.1:153-ENST00000652379.1:25317|1227
GRVPAWMR
>FUSION-ENST00000507248.1:153-ENST00000652379.1:25317|288
LHLRLNTGTRPIVNKYR
>FUSION-ENST00000492380.1:13274-ENST00000263556.3:22059|120
EWGNGDTNIDISAYVLK
>FUSION-ENST00000469298.5:7992-ENST00000656261.1:240337|258
MEVAVGRDHAIALQPG
>FUSION-ENST00000492380.1:13274-ENST00000263556.3:22059|397
MDIHMVFNLFLLQK
>FUSION-ENST00000492380.1:13274-ENST00000263556.3:22059|471
DLSSPQPPPPGFKQFS
>FUSION-ENST00000645490.1:32968-ENST00000518376.2:5028|489
MEQKPLLTHFR
>FUSION-ENST00000507248.1:153-ENST00000652379.1:25317|945
MYFSIIQ
>FUSION-ENST00000507248.1:153-ENST00000652379.1:25317|145
DGRWPPLPSADRK
>FUSION-ENST00000645490.1:32968-ENST00000518376.2:5028|664
MVGIGGVVR
>FUSION-ENST00000645490.1:1609-ENST00000518376.2:5028|34
MQEPLREK
>FUSION-ENST00000645490.1:32968-ENST00000518376.2:5028|315
MINFSLWKK
>FUSION-ENST00000469298.5:7992-ENST00000656261.1:240337|300
LKNLQGK
>ENST00000460376.5|INDEL-66390-C-CC|1
AFQPWLKPWGYPPAMAAK
>FUSION-ENST00000507248.1:153-ENST00000652379.1:25317|560
VPVRSRR
>FUSION-ENST00000645490.1:32968-ENST00000518376.2:5028|94
ASDTEENGWR
>FUSION-ENST00000507248.1:153-ENST00000652379.1:25317|258
VNYAWAGR
>FUSION-ENST00000645490.1:32968-ENST00000518376.2:5028|1707
MLDGCLRGK
>FUSION-ENST00000645490.1:32968-ENST00000518376.2:5028|179
SYYLDFCK
>FUSION-ENST00000492380.1:13274-ENST00000263556.3:22059|392
VFNLFLLQK
>FUSION-ENST00000645490.1:32968-ENST00000518376.2:5028|1435
MICLPGPPK
>FUSION-ENST00000469298.5:7992-ENST00000656261.1:240337|1
CLWVCQRWLLIF
>FUSION-ENST00000645490.1:32968-ENST00000518376.2:5028|510
SYAWPIYPFLLLYQLLATTDFFPSP
>FUSION-ENST00000645490.1:32968-ENST00000518376.2:5028|1202
LSVSSTFLR
>FUSION-ENST00000645490.1:32968-ENST00000518376.2:5028|106
EMLQIDKPMGLKASDTEENGWR
>FUSION-ENST00000507248.1:153-ENST00000652379.1:25317|789
NLGRQLLASR
>ENST00000575034.5|SNV-60631-G-C|4
LLESVLVARFPCQPLQRVK
>FUSION-ENST00000507248.1:153-ENST00000652379.1:25317|1244
VLRCLERPRGI
>FUSION-ENST00000645490.1:32968-ENST00000518376.2:5028|798
MIQHCLRR
>FUSION-ENST00000645490.1:32968-ENST00000518376.2:5028|1240
QSPREAK
>ENST00000377049.4|INDEL-242-G-GC|14
PLSPGLLLLLLSGATAHR
>FUSION-ENST00000507248.1:153-ENST00000652379.1:25317|249
SVAVLTCK
>FUSION-ENST00000645490.1:32968-ENST00000518376.2:5028|278
MWVRSDSSSQPLGTSR
>ENST00000380152.7|MNV-25215-GT-G|7
SVSSANTCGIFSTARENLSR
>ENST00000354192.7|SNV-195985-G-A|5
QQLVETHMARVKAMLNDR
>FUSION-ENST00000469298.5:7992-ENST00000656261.1:240337|24
MGFVLDLKLSLNIISV
>FUSION-ENST00000507248.1:153-ENST00000652379.1:25317|609
MVNTYRLYGNR
>FUSION-ENST00000507248.1:153-ENST00000652379.1:25317|1444
MTERDPVSRES
>ENST00000372088.8|SNV-184900-C-T|2
STDHTQGKLIKPQR
>FUSION-ENST00000645490.1:32968-ENST00000518376.2:5028|344
TWPLLEGQGKFLEER
>FUSION-ENST00000507248.1:153-ENST00000652379.1:25317|631
TFILRMKSVVFMCVNER
>ENST00000645635.1|SNV-55550-C-A|2
YQIWTTVVDWINPDLKR
>FUSION-ENST00000645490.1:32968-ENST00000518376.2:5028|1761
TLPPLHWFR
>FUSION-ENST00000507248.1:153-ENST00000652379.1:25317|1319
MLERQIK
>FUSION-ENST00000645490.1:32968-ENST00000518376.2:5028|1543
LEESKEQAGKMPSPR
>FUSION-ENST00000645490.1:32968-ENST00000518376.2:5028|212
NDLTEGK
>FUSION-ENST00000507248.1:153-ENST00000652379.1:25317|694
GFLVFLR
>FUSION-ENST00000492380.1:13274-ENST00000263556.3:22059|179
MAVHCKTVIVK
>FUSION-ENST00000469298.5:7992-ENST00000656261.1:240337|282
WRMPVIPATGEAEAGK
>ENST00000463991.5|SNV-155411-G-A|1
ILPFEDKWLIHRI
>FUSION-ENST00000645490.1:32968-ENST00000518376.2:5028|6
FLFLGRDKLGSVGE
>FUSION-ENST00000507248.1:153-ENST00000652379.1:25317|410
RPIRTSALSTFDGSRR
>FUSION-ENST00000645490.1:32968-ENST00000518376.2:5028|572
MCLWVQK
>FUSION-ENST00000469298.5:7992-ENST00000656261.1:240337|281
MWRMPVIPATGEAEAGKSLEPWR
>ENST00000489152.5|INDEL-9326-T-TG|3
GLFRLGKALMGLQVIGLGLETGEI
>FUSION-ENST00000645490.1:32968-ENST00000518376.2:5028|1360
LGHFAQNPTMAPHLPCRRANFLQ
>ENST00000436072.7|SNV-113438-G-A|5
AVQRSGCNEVTTVMDVK
>ENST00000327532.7|SNV-31591-A-C|4
ELQEENQRLPASLSQDQKK
>FUSION-ENST00000645490.1:32968-ENST00000518376.2:5028|440
MVPFLGFQGVLAS
>FUSION-ENST00000507248.1:153-ENST00000652379.1:25317|305
MKNAASCEN
>ENST00000495680.2|SNV-6608-T-G|10
MSVQELQGQMTAGRGGMVLCR
>FUSION-ENST00000507248.1:153-ENST00000652379.1:25317|85
MDERDSHCPYLLSSETTAK
>ENST00000368865.9|SNV-6027-G-A|3
VYTLSVSRDRLIVGTAGR
>FUSION-ENST00000492380.1:13274-ENST00000263556.3:22059|450
NFLPRPVFRRLFPMF
>FUSION-ENST00000469298.5:7992-ENST00000656261.1:240337|148
MSFLAWKIGIK
>ENST00000287996.8|SNV-22002-C-G|1
CGFIAFSSDVTHEMKHKVCR
>FUSION-ENST00000507248.1:153-ENST00000652379.1:25317|1070
SLWKDARDSAK
>FUSION-ENST00000507248.1:153-ENST00000652379.1:25317|329
GLQLFPMNEEFPVSAGHK
>FUSION-ENST00000645490.1:32968-ENST00000518376.2:5028|1699
MLCSFQIVV
>ENST00000648124.1|SNV-8401-A-G|3
MNVNEITR
>FUSION-ENST00000469298.5:7992-ENST00000656261.1:240337|268
LQWAEITPLHSSLGDRVR
>FUSION-ENST00000507248.1:153-ENST00000652379.1:25317|99
MCCCHGNPAQYERNR
>FUSION-ENST00000645490.1:32968-ENST00000518376.2:5028|426
MPYEKAK
>FUSION-ENST00000645490.1:32968-ENST00000518376.2:5028|487
MEQKPLLTHFRHDAK
>FUSION-ENST00000507248.1:153-ENST00000652379.1:25317|321
LALIKSLPFVHTARR
>FUSION-ENST00000492380.1:13274-ENST00000263556.3:22059|13
PDSFEKR
>FUSION-ENST00000507248.1:153-ENST00000652379.1:25317|353
KHLPRMFSLIK
>FUSION-ENST00000507248.1:153-ENST00000652379.1:25317|1510
MAALGSPHPPPPRFK
>ENST00000343815.10|INDEL-5007-A-AC|2
GNWEQPQNQNPDTAQAAATGHCR
>FUSION-ENST00000645490.1:32968-ENST00000518376.2:5028|148
MPVISATLGG
>FUSION-ENST00000645490.1:32968-ENST00000518376.2:5028|1719
MSCSQVHNSGSTTYLELTNYK
>FUSION-ENST00000645490.1:32968-ENST00000518376.2:5028|875
MTANNFSK
>FUSION-ENST00000578649.1:1561-ENST00000430157.6:3173|13
MAALFLTTTSRR
>FUSION-ENST00000492380.1:13274-ENST00000263556.3:22059|421
LSTFPHSV
>FUSION-ENST00000492380.1:13274-ENST00000263556.3:22059|613
ERVSSTE
>FUSION-ENST00000645490.1:32968-ENST00000518376.2:5028|183
MNKSYYLDFCK
>FUSION-ENST00000507248.1:153-ENST00000652379.1:25317|1361
MPLSPPPPPPKMTARIG
>ENST00000463991.5|SNV-155411-G-A|5
LEAKILPFEDK
>FUSION-ENST00000645490.1:32968-ENST00000518376.2:5028|1209
MATQLVICR
>FUSION-ENST00000507248.1:153-ENST00000652379.1:25317|1181
MVLYTER
>FUSION-ENST00000645490.1:32968-ENST00000518376.2:5028|1703
GKFGHRSR
>FUSION-ENST00000466801.5:5622-ENST00000540828.6:4876|5
IPNGRRQK
>FUSION-ENST00000645490.1:32968-ENST00000518376.2:5028|1369
VYSQHSSPR
>FUSION-ENST00000645490.1:32968-ENST00000518376.2:5028|1545
ASQADGGWRKAK
>FUSION-ENST00000645490.1:32968-ENST00000518376.2:5028|55
NYIFLFEENGILTNLK
>FUSION-ENST00000507248.1:153-ENST00000652379.1:25317|378
LECSKQAR
>FUSION-ENST00000492380.1:13274-ENST00000263556.3:22059|571
DSRGQEEFETSLTNTVKPR
>FUSION-ENST00000645490.1:32968-ENST00000518376.2:5028|1653
MVDTEINDQVPANR
>FUSION-ENST00000507248.1:153-ENST00000652379.1:25317|472
SRSARWPAGRPPLPGGSS
>FUSION-ENST00000645490.1:32968-ENST00000518376.2:5028|866
WAVPLIQAKK
>ENST00000256442.10|SNV-10205-C-G|2
NVVMVNQGLRKHMTVK
>ENST00000418703.6|SNV-30307-G-A|2
ALLNLNNGR
>FUSION-ENST00000645490.1:32968-ENST00000518376.2:5028|1637
FVSPGSHHIGGDREINRLFGTL
>FUSION-ENST00000645490.1:32968-ENST00000518376.2:5028|651
MMLLLAMVH
>FUSION-ENST00000645490.1:32968-ENST00000518376.2:5028|595
RSNSINSR
>ENST00000301031.8|MNV-11545-TCAC-T|2
KVVVPQIIMR
>FUSION-ENST00000507248.1:153-ENST00000652379.1:25317|267
RVPSGPLLVSRTGAAG
>FUSION-ENST00000645490.1:32968-ENST00000518376.2:5028|325
VLWGHPCVCSSR
>FUSION-ENST00000645490.1:32968-ENST00000518376.2:5028|882
KWTDRRPLEVK
>FUSION-ENST00000469298.5:7992-ENST00000656261.1:240337|259
MEVAVGR
>FUSION-ENST00000507248.1:153-ENST00000652379.1:25317|1238
SVSFSVSLSDTPVPGRALPLPR
>FUSION-ENST00000492380.1:13274-ENST00000263556.3:22059|104
MLLFLKR
>FUSION-ENST00000492380.1:13274-ENST00000263556.3:22059|213
MYSSPSVSSYQLLTAYYV
>FUSION-ENST00000507248.1:153-ENST00000652379.1:25317|547
CFRLPLWR
>FUSION-ENST00000507248.1:153-ENST00000652379.1:25317|1189
MPLSPPPPKMK
>FUSION-ENST00000507248.1:153-ENST00000652379.1:25317|779
RKIVTFK
>FUSION-ENST00000492380.1:13274-ENST00000263556.3:22059|363
TYIYKFR
>ENST00000434945.6|MNV-7239-TAGT-T|4
MVELFIFLFLLGETPFKVVKSLSPK
>ENST00000218147.11|SNV-34893-A-C|1
ADGLPVAPPRGQAEVRAK
>FUSION-ENST00000645490.1:32968-ENST00000518376.2:5028|1793
TAASQPGGNSSRLGR
>ENST00000402866.5|SNV-21959-G-T|2
QATLASELWEKLTAR
>FUSION-ENST00000569891.5:35892-ENST00000564336.1:59898|4
RLWTQTSWQATLRLK
>FUSION-ENST00000469298.5:7992-ENST00000656261.1:240337|184
MVSVCVCVCVCVCVCMQCLCRNSGR
>FUSION-ENST00000492380.1:13274-ENST00000263556.3:22059|533
MSGDHTTALQPG
>FUSION-ENST00000507248.1:153-ENST00000652379.1:25317|228
CPRPIERESGSDPR
>FUSION-ENST00000645490.1:32968-ENST00000518376.2:5028|681
IGYEECPYDLASAAWANAFTK
>FUSION-ENST00000645490.1:32968-ENST00000518376.2:5028|1314
LLKLNHLVFFFFHFLK
>FUSION-ENST00000507248.1:153-ENST00000652379.1:25317|1505
MRPPPPRHVPLPSPGWPLPGDPR
>FUSION-ENST00000645490.1:32968-ENST00000518376.2:5028|1781
EPRPRPAHSGLGTPPGHAPAPER
>FUSION-ENST00000492380.1:13274-ENST00000263556.3:22059|472
DLSSPQPPPPGFK
>FUSION-ENST00000507248.1:153-ENST00000652379.1:25317|356
GEILGPAQDGPER
>FUSION-ENST00000469298.5:7992-ENST00000656261.1:240337|365
YIFYNLKNVLFLK
>ENST00000299441.5|SNV-32809-G-A|4
TRQEAPR
>FUSION-ENST00000507248.1:153-ENST00000652379.1:25317|702
QPRETDPGWAR
>FUSION-ENST00000645490.1:32968-ENST00000518376.2:5028|224
MTSLCFFWYQNKIR
>FUSION-ENST00000507248.1:153-ENST00000652379.1:25317|200
ERGPCLGK
>FUSION-ENST00000645490.1:32968-ENST00000518376.2:5028|1176
MLFISLFSKLNILCSLCFKLSS
>FUSION-ENST00000645490.1:32968-ENST00000518376.2:5028|317
MINFSLWK
>FUSION-ENST00000492380.1:13274-ENST00000263556.3:22059|70
ARPCLKNKK
>FUSION-ENST00000507248.1:153-ENST00000652379.1:25317|1214
SQSCSCMLER
>ENST00000394809.9|SNV-42277-C-A|2
SGTSKESLGHGGLPGLGKT
>FUSION-ENST00000507248.1:153-ENST00000652379.1:25317|287
LNTGTRPIVNK
>FUSION-ENST00000645490.1:32968-ENST00000518376.2:5028|1451
KVTNHLLWASSYKISLSVLWLTFPK
>ENST00000471698.6|SNV-2624-C-T|4
LLCPWTFREAFDFDMAVK
>ENST00000233242.5|SNV-31998-C-G|4
NFATSNKMDMTFSKQNALVR
>FUSION-ENST00000492380.1:13274-ENST00000263556.3:22059|289
TEITEEAFQR
>FUSION-ENST00000645490.1:32968-ENST00000518376.2:5028|241
FCPNNTG
>FUSION-ENST00000645490.1:32968-ENST00000518376.2:5028|1458
NLAHCKGRGWIR
>FUSION-ENST00000507248.1:153-ENST00000652379.1:25317|121
IRGRGCK
>ENST00000536613.6|SNV-6135-C-T|1
TVVVGSAESYTSCPSDSDVSLEEDR
>ENST00000553482.5|INDEL-321-T-TG|2
APYRAPRLVICG
>FUSION-ENST00000645490.1:32968-ENST00000518376.2:5028|376
LLKEVFYKK
>FUSION-ENST00000468435.6:7992-ENST00000656261.1:240337|2
LIDPGFGIYKCNMNQKT
>FUSION-ENST00000469298.5:7992-ENST00000656261.1:240337|409
MSVYLLCLCGQLSK
>FUSION-ENST00000645490.1:32968-ENST00000518376.2:5028|305
CLFIPQYILTAVCWAR
>ENST00000359106.10|SNV-65964-C-G|1
DPLASGPPDSMAGSPSPKK
>FUSION-ENST00000507248.1:153-ENST00000652379.1:25317|549
AWPAFGPSCVPVVGGAGRKCFR
>ENST00000336199.9|SNV-155411-G-A|3
NWRPRYFLLKTNGSFIGYK
>FUSION-ENST00000507248.1:153-ENST00000652379.1:25317|1479
AVLGGGLTYR
>FUSION-ENST00000507248.1:153-ENST00000652379.1:25317|1400
MIYLCTYFQTESR
>FUSION-ENST00000507248.1:153-ENST00000652379.1:25317|857
TRLLLSVLLHKGVLR
>FUSION-ENST00000492380.1:13274-ENST00000263556.3:22059|77
RSRLQQAVIVPLYSSLGDR
>FUSION-ENST00000507248.1:153-ENST00000652379.1:25317|755
WTHHLKSGVGDKPDQHGEIPSQLK
>FUSION-ENST00000507248.1:153-ENST00000652379.1:25317|338
SASPNFLEGQVAFSHPRLSNNR
>FUSION-ENST00000645490.1:32968-ENST00000518376.2:5028|71
MLVQYLPHSVSSR
>ENST00000487235.5|SNV-10293-C-T|2
MAQGLTSSSQGTSLQVSLRR
>FUSION-ENST00000645490.1:32968-ENST00000518376.2:5028|439
VPFLGFQGVLAS
>ENST00000357063.7|SNV-232759-C-A|3
QPPWLNQPTGFYASSSVK
>FUSION-ENST00000645490.1:32968-ENST00000518376.2:5028|311
KLQCPSIK
>FUSION-ENST00000492380.1:13274-ENST00000263556.3:22059|238
GFHCVSVDGLNVLTL
>ENST00000555937.1|SNV-32745-A-G|7
MCELRCEWQDEK
>ENST00000400588.5|SNV-44493-A-C|3
KPSIGSVTSGK
>FUSION-ENST00000507248.1:153-ENST00000652379.1:25317|646
SIKKGSSIK
>FUSION-ENST00000507248.1:153-ENST00000652379.1:25317|453
WGPRAVRRPR
>FUSION-ENST00000507248.1:153-ENST00000652379.1:25317|382
LLAECPAGPEAFTLKK
>ENST00000354500.6|SNV-583834-C-T|2
MLASSPVSPCFRMRK
>ENST00000375040.8|INDEL-3744-A-AA|5
GARAPGVAAESSGWGSNGGAK
>FUSION-ENST00000645490.1:32968-ENST00000518376.2:5028|334
FQIWGFFK
>ENST00000673384.1|INDEL-54779-C-CC|1
DYRECCQV
>FUSION-ENST00000507248.1:153-ENST00000652379.1:25317|1029
DFSSLEPLPPGFK
>FUSION-ENST00000507248.1:153-ENST00000652379.1:25317|1010
MIELHCCNKSPQR
>FUSION-ENST00000469298.5:7992-ENST00000656261.1:240337|139
LGFGVWMIHLPR
>ENST00000377049.4|INDEL-242-G-GC|9
QRAYAGSGRNK
>FUSION-ENST00000492380.1:13274-ENST00000263556.3:22059|505
WPPASSKLLQK
>FUSION-ENST00000507248.1:153-ENST00000652379.1:25317|852
GVLRGKPHLGRHSGLVLAI
>ENST00000376636.7|SNV-32063-G-T|3
NLQVKISIIHIRYEDDITNR
>FUSION-ENST00000645490.1:32968-ENST00000518376.2:5028|1562
KWTAGARK
>FUSION-ENST00000517458.1:2214-ENST00000645438.1:17098|1
VDPEEPR
>FUSION-ENST00000492380.1:13274-ENST00000263556.3:22059|391
MVFNLFLLQKCCSE
>FUSION-ENST00000645490.1:32968-ENST00000518376.2:5028|1727
NPTHPSPFDSK
>FUSION-ENST00000645490.1:32968-ENST00000518376.2:5028|1168
ITSACDMTIPWTWHALHLSLLKAK
>FUSION-ENST00000492380.1:13274-ENST00000263556.3:22059|352
QNLRPHPGATELKSLF
>FUSION-ENST00000645490.1:32968-ENST00000518376.2:5028|1047
MLMELMND
>FUSION-ENST00000507248.1:153-ENST00000652379.1:25317|516
WRGWASGCAR
>FUSION-ENST00000645490.1:32968-ENST00000518376.2:5028|1167
MTIPWTWHALHLSLLK
>FUSION-ENST00000645490.1:32968-ENST00000518376.2:5028|306
MCLFIPQYILTAVCWAR
>ENST00000556440.7|MNV-27807-ATAT-A|1
YDDYRVQLCAKMMR
>FUSION-ENST00000645490.1:32968-ENST00000518376.2:5028|357
ELINGTFERVRHSPK
>ENST00000233242.5|SNV-31998-C-G|3
MDMTFSKQNALVR
>FUSION-ENST00000492380.1:13274-ENST00000263556.3:22059|399
MVFVFNSVYVIHHIY
>ENST00000402866.5|SNV-21959-G-T|5
FVWKQATLASELWEK
>FUSION-ENST00000645490.1:32968-ENST00000518376.2:5028|1427
TSFSLASAFYLLR
>ENST00000396396.6|INDEL-151228-G-GC|1
FGPPLLLQV
>ENST00000530617.5|SNV-118852-C-A|5
SVIEPLPVTPTRDVAK
>FUSION-ENST00000492380.1:13274-ENST00000263556.3:22059|218
SHLFNNGQESVMNPHVLITQR
>FUSION-ENST00000645490.1:32968-ENST00000518376.2:5028|728
ILQWEDQIINHK
>FUSION-ENST00000507248.1:153-ENST00000652379.1:25317|993
MLFLSSLPSTSCPHHHFGARR
>FUSION-ENST00000492380.1:13274-ENST00000263556.3:22059|634
VVHWFSFTVLGSYSR
>FUSION-ENST00000645490.1:32968-ENST00000518376.2:5028|1568
ASRQLPYRK
>FUSION-ENST00000645490.1:32968-ENST00000518376.2:5028|1728
MNPTHPSPFDSK
>FUSION-ENST00000492380.1:13274-ENST00000263556.3:22059|443
SIPQFLFLCALSK
>FUSION-ENST00000492380.1:13274-ENST00000263556.3:22059|479
MESRSRCQAGVQWR
>FUSION-ENST00000507248.1:153-ENST00000652379.1:25317|1473
MEMSPRMPSFPSVCLQLPQA
>FUSION-ENST00000469298.5:7992-ENST00000656261.1:240337|393
MYVCVFKLFPDHME
>ENST00000373293.5|SNV-8613-T-C|4
LMALPSR
>ENST00000495720.5|SNV-3567-T-G|13
KSIKENASAGGER
>FUSION-ENST00000492380.1:13274-ENST00000263556.3:22059|631
MADVHRKVTDMTLLSSDCR
>FUSION-ENST00000645490.1:32968-ENST00000518376.2:5028|1529
QLHPPNSDPSVTSHTPLRRR
>FUSION-ENST00000507248.1:153-ENST00000652379.1:25317|1459
IWAGHASSRLSLR
>FUSION-ENST00000645490.1:32968-ENST00000518376.2:5028|1807
SFPRGCVAPRYLK
>ENST00000389840.7|SNV-86605-T-G|4
TMRLGFEISHLR
>FUSION-ENST00000507248.1:153-ENST00000652379.1:25317|809
MKPVSFCNFFFFFFFLRRGFTVLPR
>ENST00000281243.10|INDEL-19954-C-CC|2
HRCAPGYPGYPDEQEINA
>FUSION-ENST00000645490.1:32968-ENST00000518376.2:5028|888
IWLKAVFSLNGK
>ENST00000439235.5|INDEL-26127-G-GC|1
CLQGPSSQPPPTALQCL
>ENST00000519157.1|MNV-35682-AC-A|7
RARVTCPR
>FUSION-ENST00000492380.1:13274-ENST00000263556.3:22059|144
EQWLTPIIPALWEAKVGGSPGQ
>FUSION-ENST00000373600.7:35408-ENST00000374236.5:28532|7
ALHSRDPLLIR
>ENST00000581955.1|SNV-107653-G-T|8
MSQIIQFRETMASRYIQR
>ENST00000338352.3|SNV-351-C-T|1
SSKAYRK
>FUSION-ENST00000645490.1:32968-ENST00000518376.2:5028|60
MVKPHLYKNR
>FUSION-ENST00000645490.1:32968-ENST00000518376.2:5028|360
MELINGTFERVR
>FUSION-ENST00000447540.5:208065-ENST00000569528.4:37963|2
AEIDIEAISGRWMRFLEIL
>FUSION-ENST00000507248.1:153-ENST00000652379.1:25317|1260
ALYCYWAR
>FUSION-ENST00000492380.1:13274-ENST00000263556.3:22059|492
TFFPLGRYPAVEFLD
>FUSION-ENST00000469298.5:7992-ENST00000656261.1:240337|242
MKLMHGLGRNK
>FUSION-ENST00000469298.5:7992-ENST00000656261.1:240337|55
MPSALFVLLRIALAIWAL
>FUSION-ENST00000469298.5:7992-ENST00000656261.1:240337|105
ATLHNKR
>FUSION-ENST00000645490.1:32968-ENST00000518376.2:5028|506
ECAKNIQKNQWNR
>FUSION-ENST00000645490.1:32968-ENST00000518376.2:5028|326
HSLDGSSPRVLWGHPCVCSSRNIY
>FUSION-ENST00000469298.5:7992-ENST00000656261.1:240337|423
MSLWTTFKR
>ENST00000046794.10|SNV-273-C-G|5
NVPFRSEVLGWDPDSLAEYFK
>FUSION-ENST00000645490.1:32968-ENST00000518376.2:5028|1156
KGPLLTSWLPHSAVFVCCITLITR
>FUSION-ENST00000645490.1:32968-ENST00000518376.2:5028|679
IGYEECPYDLASAAWANAFTKK
>FUSION-ENST00000645490.1:32968-ENST00000518376.2:5028|375
EVFYKKYI
>ENST00000231134.8|INDEL-2253-C-CG|15
SLLGARGPLSRASGGR
>FUSION-ENST00000645490.1:32968-ENST00000518376.2:5028|643
GHLQGDLLSWGPLFYQTTT
>FUSION-ENST00000645490.1:32968-ENST00000518376.2:5028|313
MINFSLWKKLQCPSIK
>ENST00000233623.11|INDEL-9326-T-TG|1
GSCCVSGNSERWVPA
>FUSION-ENST00000645490.1:32968-ENST00000518376.2:5028|280
MGIIIVPIYQDPNRK
>FUSION-ENST00000492380.1:13274-ENST00000263556.3:22059|137
LDGKFCWQCW
>FUSION-ENST00000645490.1:32968-ENST00000518376.2:5028|1597
MVREGLLRK
>ENST00000274576.9|SNV-64874-C-G|1
QEWNDPR
>FUSION-ENST00000645490.1:32968-ENST00000518376.2:5028|1319
MYTNFQDNTK
>FUSION-ENST00000492380.1:13274-ENST00000263556.3:22059|521
DELYGGEF
>FUSION-ENST00000645490.1:32968-ENST00000518376.2:5028|683
QEWMALRK
>ENST00000368655.5|SNV-104463-C-G|4
GIEERQELIK
>ENST00000327783.8|SNV-358525-T-C|1
FTPYEWYNPHPR
>ENST00000377745.3|INDEL-24-T-TT|1
SGRGKGG
>FUSION-ENST00000507248.1:153-ENST00000652379.1:25317|859
SPVRTRLLLSVLLHK
>FUSION-ENST00000507248.1:153-ENST00000652379.1:25317|1076
LYRTGELISGLGYLIETTYE
>FUSION-ENST00000507248.1:153-ENST00000652379.1:25317|1317
LERQIKVR
>FUSION-ENST00000645490.1:32968-ENST00000518376.2:5028|100
MLQIDKPMGLKASDTEENGWRR
>FUSION-ENST00000645490.1:32968-ENST00000518376.2:5028|1160
YFVFFMLQIKFMK
>FUSION-ENST00000645490.1:32968-ENST00000518376.2:5028|999
ETSVRLLPCTIHHIKTG
>FUSION-ENST00000507248.1:153-ENST00000652379.1:25317|297
TEDPLPGAARGGPK
>FUSION-ENST00000645490.1:32968-ENST00000518376.2:5028|1474
TWANPICQLHHLR
>ENST00000380152.7|MNV-25215-GT-G|3
YQMLHYKTQDK
>ENST00000562826.5|SNV-80901-G-T|1
DNVTRYALA
>FUSION-ENST00000645490.1:32968-ENST00000518376.2:5028|157
SVLLLVSK
>FUSION-ENST00000645490.1:32968-ENST00000518376.2:5028|1055
GTAKIMR
>FUSION-ENST00000507248.1:153-ENST00000652379.1:25317|144
WPPLPSADR
>ENST00000454000.6|SNV-30552-C-T|1
DEWLLTEEKLAEELGQAEELRQYK
>FUSION-ENST00000492380.1:13274-ENST00000263556.3:22059|331
MSHYCTPAWAIEQETISK
>FUSION-ENST00000645490.1:32968-ENST00000518376.2:5028|372
METMWGWNENDCFMGKK
>FUSION-ENST00000645490.1:32968-ENST00000518376.2:5028|77
MGLPPSPASYWYELG
>FUSION-ENST00000507248.1:153-ENST00000652379.1:25317|1408
MSIGLVSNSRPQVIRPPRPPEVLG
>FUSION-ENST00000645490.1:32968-ENST00000518376.2:5028|612
MRRMFHLVLCGYVGFVASR
>FUSION-ENST00000645490.1:32968-ENST00000518376.2:5028|1476
VDISQIRIQRPREVNMNLAHCK
>FUSION-ENST00000507248.1:153-ENST00000652379.1:25317|759
ADTLTGRR
>FUSION-ENST00000507248.1:153-ENST00000652379.1:25317|513
AAGRASPARR
>FUSION-ENST00000645490.1:32968-ENST00000518376.2:5028|1340
FLPNIFTECSFK
>FUSION-ENST00000492380.1:13274-ENST00000263556.3:22059|176
AVHCKTVIVKR
>FUSION-ENST00000645490.1:32968-ENST00000518376.2:5028|688
MPSQKRQEWMALR
>FUSION-ENST00000645490.1:32968-ENST00000518376.2:5028|396
QNNNTHTHTHTHTHKPHPLK
>FUSION-ENST00000492380.1:13274-ENST00000263556.3:22059|290
RTEITEEAFQRMDR
>ENST00000641926.1|SNV-4387-G-A|2
TVLSITSRAER
>ENST00000619230.1|SNV-42789-C-G|7
RSRSESETSTMAGK
>ENST00000446198.5|INDEL-47170-C-CC|1
SQPQCDHRPHIH
>FUSION-ENST00000645490.1:32968-ENST00000518376.2:5028|1583
EISERER
>FUSION-ENST00000469298.5:7992-ENST00000656261.1:240337|13
MCCWIWFDSTLSRIFASKFIK
>FUSION-ENST00000469298.5:7992-ENST00000656261.1:240337|411
MIYMSVYLLCLCGQLSKEYKYI
>FUSION-ENST00000468435.6:7992-ENST00000656261.1:240337|3
LIDPGFGIYKCNMNQK
>ENST00000319170.10|INDEL-94203-C-CC|8
TPSLSTVTGALGR
>FUSION-ENST00000469298.5:7992-ENST00000656261.1:240337|75
SRTEFPR
>FUSION-ENST00000667305.1:209-ENST00000377970.6:2814|4
RPARISGR
>FUSION-ENST00000645490.1:32968-ENST00000518376.2:5028|422
SFWLASSFKK
>FUSION-ENST00000507248.1:153-ENST00000652379.1:25317|397
SLGSGGSMVAK
>FUSION-ENST00000507248.1:153-ENST00000652379.1:25317|1095
DTSALAR
>FUSION-ENST00000645490.1:32968-ENST00000518376.2:5028|655
LPPFYLLITLWVISVK
>FUSION-ENST00000507248.1:153-ENST00000652379.1:25317|781
GVPWSVYHRTVHVRR
>FUSION-ENST00000469298.5:7992-ENST00000656261.1:240337|301
SFRLKNLQGK
>FUSION-ENST00000492380.1:13274-ENST00000263556.3:22059|170
DTVSLCCPGWSTVVR
>FUSION-ENST00000645490.1:32968-ENST00000518376.2:5028|1031
AWPEFLYCSVSSS
>FUSION-ENST00000507248.1:153-ENST00000652379.1:25317|1191
MPLSPPPPK
>FUSION-ENST00000492380.1:13274-ENST00000263556.3:22059|408
MAFIILS
>FUSION-ENST00000507248.1:153-ENST00000652379.1:25317|482
LPGPAGLLFSRASERPDSR
>FUSION-ENST00000645490.1:32968-ENST00000518376.2:5028|118
KVACLPTACIYFLGWEAVWTAMGK
>ENST00000406895.3|SNV-10611-G-C|2
LVVAVGTSLHSYIWDSAQK
>FUSION-ENST00000645490.1:32968-ENST00000518376.2:5028|1224
VQWRYLGSLQPLPLGLKR
>FUSION-ENST00000645490.1:32968-ENST00000518376.2:5028|1135
MSERGSSCFIW
>FUSION-ENST00000645490.1:32968-ENST00000518376.2:5028|985
ILFFFFLR
>ENST00000354192.7|SNV-195985-G-A|2
AMLNDRR
>FUSION-ENST00000507248.1:153-ENST00000652379.1:25317|1034
VPTERRR
>FUSION-ENST00000645490.1:32968-ENST00000518376.2:5028|1765
PTNLHHKR
>FUSION-ENST00000507248.1:153-ENST00000652379.1:25317|790
LILNRNLGRQLLASR
>FUSION-ENST00000507248.1:153-ENST00000652379.1:25317|557
ALPERACGPR
>FUSION-ENST00000507248.1:153-ENST00000652379.1:25317|1046
MYVQTLLSISTTTHGPLWNHWLFEK
>FUSION-ENST00000492380.1:13274-ENST00000263556.3:22059|449
WYLIVVNLHFPDD
>FUSION-ENST00000507248.1:153-ENST00000652379.1:25317|998
YVFIFFNLFLLRR
>FUSION-ENST00000507248.1:153-ENST00000652379.1:25317|1537
GDLELLGSR
>FUSION-ENST00000507248.1:153-ENST00000652379.1:25317|226
ESGSDPR
>ENST00000567822.1|SNV-50737-C-G|2
MLAGEPPTISCTLRVPR
>FUSION-ENST00000645490.1:32968-ENST00000518376.2:5028|1457
GRGWIRIQTWLLPGLFFTLSSSLR
>FUSION-ENST00000492380.1:13274-ENST00000263556.3:22059|26
MCVYICMFSKALTIIRNYR
>ENST00000460376.5|INDEL-66390-C-CC|10
AKTVGLPTR
>FUSION-ENST00000507248.1:153-ENST00000652379.1:25317|296
TEDPLPGAARGGPKSF
>FUSION-ENST00000469298.5:7992-ENST00000656261.1:240337|465
LCISWGRQKSR
>FUSION-ENST00000492380.1:13274-ENST00000263556.3:22059|284
KTLVLAGR
>FUSION-ENST00000645490.1:32968-ENST00000518376.2:5028|1321
VKYLTNFKILITC
>FUSION-ENST00000492380.1:13274-ENST00000263556.3:22059|425
WLASFPSIIY
>FUSION-ENST00000645490.1:32968-ENST00000518376.2:5028|596
MRSNSINSR
>FUSION-ENST00000507248.1:153-ENST00000652379.1:25317|1434
HHACLAQRDPLGK
>FUSION-ENST00000507248.1:153-ENST00000652379.1:25317|1385
FGSRGNAFQSPIRMHR
>FUSION-ENST00000507248.1:153-ENST00000652379.1:25317|194
GPCLGKRR
>ENST00000368865.9|SNV-6027-G-A|2
DRLIVGTAGR
>FUSION-ENST00000645490.1:32968-ENST00000518376.2:5028|1802
AGGNPCSHR
>ENST00000496857.5|SNV-371647-G-T|9
CSSLAIRSER
>FUSION-ENST00000507248.1:153-ENST00000652379.1:25317|1251
FLSVSRSISVFLGR
>FUSION-ENST00000645490.1:32968-ENST00000518376.2:5028|1150
SDFEFQVCAQVCKANELTGAR
>FUSION-ENST00000507248.1:153-ENST00000652379.1:25317|496
MVAFLGTGVRVAR
>FUSION-ENST00000469298.5:7992-ENST00000656261.1:240337|271
WRLQWAEITPLHSSLGDR
>FUSION-ENST00000469298.5:7992-ENST00000656261.1:240337|167
LDYLSVNETFSKR
>FUSION-ENST00000507248.1:153-ENST00000652379.1:25317|715
MVKPRLYSQYTTLAGRCAVLYCL
>ENST00000366574.7|INDEL-572174-C-CA|2
DRPQHLPQATDAVFLPQFCK
>FUSION-ENST00000507248.1:153-ENST00000652379.1:25317|827
QAGRKTTAVLCSSQGR
>ENST00000530617.5|SNV-118852-C-A|4
DVAKSPISPTENNTTPPDALTR
>FUSION-ENST00000507248.1:153-ENST00000652379.1:25317|1403
NYLMIYLCTYFQTESRSGR
>FUSION-ENST00000645490.1:32968-ENST00000518376.2:5028|1251
MNVSFQKAVSKR
>FUSION-ENST00000492380.1:13274-ENST00000263556.3:22059|315
SSRPAWAAWRNPVFTKNTK
>FUSION-ENST00000469298.5:7992-ENST00000656261.1:240337|6
MLPAFAHLIRCLWVCQR
>ENST00000587853.1|SNV-7503-G-C|3
VLVHVGYLVLPLFGSVRNR
>FUSION-ENST00000492380.1:13274-ENST00000263556.3:22059|285
DRKTLVLAGR
>FUSION-ENST00000507248.1:153-ENST00000652379.1:25317|799
DPPALGLPKVR
>ENST00000274376.11|SNV-64690-T-C|4
RFSSLSDLTGYYSHVSCLLK
>FUSION-ENST00000373600.7:35408-ENST00000374236.5:28532|9
QEEQSLPRPRALHSR
>FUSION-ENST00000492380.1:13274-ENST00000263556.3:22059|288
TEITEEAFQRMDR
>FUSION-ENST00000492380.1:13274-ENST00000263556.3:22059|365
MVFNSLAQAVLPPWPPRVLGL
>FUSION-ENST00000469298.5:7992-ENST00000656261.1:240337|2
CLWVCQR
>FUSION-ENST00000507248.1:153-ENST00000652379.1:25317|915
MTDGVSYQCSFVNR
>FUSION-ENST00000492380.1:13274-ENST00000263556.3:22059|438
HSLQIFSPILWVVCLLC
>FUSION-ENST00000645490.1:32968-ENST00000518376.2:5028|84
EGREHIELKSFSGR
>FUSION-ENST00000507248.1:153-ENST00000652379.1:25317|748
QARPTWRNPVSIENTK
>FUSION-ENST00000507248.1:153-ENST00000652379.1:25317|157
MGAARRPVR
>ENST00000587853.1|SNV-7503-G-C|6
MVLVHVGYLVLPLFGSVR
>FUSION-ENST00000507248.1:153-ENST00000652379.1:25317|1291
MALYTER
>FUSION-ENST00000507248.1:153-ENST00000652379.1:25317|548
KCFRLPLWR
>FUSION-ENST00000507248.1:153-ENST00000652379.1:25317|1398
MIYLCTYFQTESRSGR
>ENST00000261751.8|SNV-96615-G-A|6
QEWTDYRLTWNSSRYESVNILR
>FUSION-ENST00000507248.1:153-ENST00000652379.1:25317|1469
MPSFPSVCLQLPQA
>FUSION-ENST00000645490.1:32968-ENST00000518376.2:5028|458
MQTGWNVQK
>FUSION-ENST00000645490.1:1609-ENST00000518376.2:5028|32
MQEPLREKGVLFR
>FUSION-ENST00000507248.1:153-ENST00000652379.1:25317|328
GLQLFPMNEEFPVSAGHKLALIK
>FUSION-ENST00000507248.1:153-ENST00000652379.1:25317|112
GCKSRAGPYPYPQQVSK
>FUSION-ENST00000492220.1:1829-ENST00000271732.8:48406|72
MLSSMGSNK
>FUSION-ENST00000469298.5:7992-ENST00000656261.1:240337|97
MSTQCLAPTYQR
>FUSION-ENST00000507248.1:153-ENST00000652379.1:25317|1433
LSLPKCWDDWR
>FUSION-ENST00000469298.5:7992-ENST00000656261.1:240337|60
TPYFPIWMPFLFSDA
>FUSION-ENST00000645490.1:32968-ENST00000518376.2:5028|1749
FCFNNFRLAGLR
>FUSION-ENST00000507248.1:153-ENST00000652379.1:25317|706
FRDGVSEARPPWLPRQPR
>FUSION-ENST00000645490.1:32968-ENST00000518376.2:5028|43
MPAHLSALM
>FUSION-ENST00000492380.1:13274-ENST00000263556.3:22059|570
DSRGQEEFETSLTNTVKPRLYLK
>FUSION-ENST00000645490.1:32968-ENST00000518376.2:5028|1663
MGTVLGFLDVR
>FUSION-ENST00000466801.5:5622-ENST00000540828.6:4876|2
REPLPTGWGWEASLGLEVGVGAAK
>FUSION-ENST00000507248.1:153-ENST00000652379.1:25317|243
GERLIEPSSSWFPPK
>FUSION-ENST00000645490.1:32968-ENST00000518376.2:5028|564
SHHAQPGIPLRDRTSWIS
>FUSION-ENST00000507248.1:153-ENST00000652379.1:25317|1507
SISRKMEK
>FUSION-ENST00000645490.1:32968-ENST00000518376.2:5028|909
CVYDLHACTEMQRP
>FUSION-ENST00000492380.1:13274-ENST00000263556.3:22059|23
FSKALTIIR
>FUSION-ENST00000507248.1:153-ENST00000652379.1:25317|1128
YTPATVYGIKSIIK
>FUSION-ENST00000645490.1:32968-ENST00000518376.2:5028|1343
SEILFVHWRHP
>FUSION-ENST00000492380.1:13274-ENST00000263556.3:22059|433
MIVRDPVSFFMWLASFPSIIY
>FUSION-ENST00000667305.1:209-ENST00000377970.6:2814|6
ASCSPRRPAR
>FUSION-ENST00000492380.1:13274-ENST00000263556.3:22059|115
MPLYSSLGDRVR
>FUSION-ENST00000507248.1:153-ENST00000652379.1:25317|197
EWTGAAGAARAR
>ENST00000335223.5|SNV-9274-A-G|6
MRPGGFLGAGQRLGR
>FUSION-ENST00000469298.5:7992-ENST00000656261.1:240337|92
DDPFTQVVSIVPNR
>FUSION-ENST00000507248.1:153-ENST00000652379.1:25317|508
GSGLPVTR
>FUSION-ENST00000469298.5:7992-ENST00000656261.1:240337|333
MPWATLV
>FUSION-ENST00000645490.1:32968-ENST00000518376.2:5028|1739
IELRGHSCRTICYQHSR
>ENST00000417938.2|SNV-19903-C-T|2
TCENFCCLCTELSRILWFK
>ENST00000489502.5|SNV-2498-C-T|3
CSMRGCPSPSS
>ENST00000610569.1|SNV-2878-T-A|5
GRTQHFALNPR
>FUSION-ENST00000507248.1:153-ENST00000652379.1:25317|182
LLPSSRPRPAPRPR
>FUSION-ENST00000507248.1:153-ENST00000652379.1:25317|51
TTTPADFYVVSHVFR
>FUSION-ENST00000645490.1:32968-ENST00000518376.2:5028|1551
EAGPTEAWAVGGKASQADGGWR
>ENST00000331664.6|INDEL-3121-G-GG|4
AANFPTAPAQVAQPSPR
>FUSION-ENST00000507248.1:153-ENST00000652379.1:25317|370
YSHDPPGSFR
>FUSION-ENST00000569418.5:35892-ENST00000564336.1:59898|12
NTWYIDEGARGRR
>FUSION-ENST00000469298.5:7992-ENST00000656261.1:240337|182
MQCLCRNSGR
>FUSION-ENST00000517458.1:2214-ENST00000645438.1:17098|3
KVRVDPEEPR
>FUSION-ENST00000645490.1:32968-ENST00000518376.2:5028|1019
SHQILYAAPKFVC
>FUSION-ENST00000507248.1:153-ENST00000652379.1:25317|826
KTTAVLCSSQGR
>FUSION-ENST00000645490.1:32968-ENST00000518376.2:5028|1291
DAVTLSFL
>FUSION-ENST00000645490.1:32968-ENST00000518376.2:5028|452
IYKKTNGTETTTDTFQT
>FUSION-ENST00000645490.1:32968-ENST00000518376.2:5028|298
MQLPGLPACLPCPELFFAAQCSS
>FUSION-ENST00000645490.1:32968-ENST00000518376.2:5028|480
RIFGSHR
>ENST00000418814.6|INDEL-111661-C-CA|1
KINKTEL
>FUSION-ENST00000645490.1:32968-ENST00000518376.2:5028|208
SDLILLSFSK
>FUSION-ENST00000492380.1:13274-ENST00000263556.3:22059|483
LGLPKCWDYR
>FUSION-ENST00000469298.5:7992-ENST00000656261.1:240337|169
MKHSQRG
>FUSION-ENST00000492380.1:13274-ENST00000263556.3:22059|275
SQHLGRPRRPDHLRSGVR
>FUSION-ENST00000553544.1:14831-ENST00000554253.1:3761|8
MKSIFYT
>FUSION-ENST00000645490.1:32968-ENST00000518376.2:5028|755
FKQSSCLSLPNTWDYRQALPR
>ENST00000331664.6|INDEL-3121-G-GG|6
EKPPCGQKGLSHEDTLGASSR
>ENST00000495413.1|SNV-17033-G-T|7
PSSTIAHVLLKLSTCHFWHK
>FUSION-ENST00000507248.1:153-ENST00000652379.1:25317|1252
VGPCPFHESEKRVLR
>FUSION-ENST00000645490.1:32968-ENST00000518376.2:5028|1789
ASNKHRSWR
>FUSION-ENST00000507248.1:153-ENST00000652379.1:25317|119
NEIPTVPTYYPAKPQPR
>FUSION-ENST00000645490.1:32968-ENST00000518376.2:5028|1589
DEEPALILPPEGRPR
>FUSION-ENST00000492380.1:13274-ENST00000263556.3:22059|629
MMSVMSYLPGK
>FUSION-ENST00000492380.1:13274-ENST00000263556.3:22059|125
MWFFVVVVLFFFKRHGLTLLPR
>FUSION-ENST00000492380.1:13274-ENST00000263556.3:22059|497
SLFHIMTFFPLGR
>FUSION-ENST00000507248.1:153-ENST00000652379.1:25317|1269
MHTDIQER
>FUSION-ENST00000645490.1:32968-ENST00000518376.2:5028|1348
MKSEILFVHWR
>FUSION-ENST00000645490.1:32968-ENST00000518376.2:5028|1260
EPARYSGSGL
>FUSION-ENST00000469298.5:7992-ENST00000656261.1:240337|364
YIFYNLKNVLFLKTNK
>FUSION-ENST00000469298.5:7992-ENST00000656261.1:240337|458
KLANSQIQ
>FUSION-ENST00000645490.1:32968-ENST00000518376.2:5028|523
PSPASLNLGGR
>FUSION-ENST00000645490.1:32968-ENST00000518376.2:5028|1698
LCSFQIVV
>FUSION-ENST00000469298.5:7992-ENST00000656261.1:240337|417
IQIHIDDK
>ENST00000319170.10|INDEL-94203-C-CC|1
AQVAAQLHPSPFSGLPSSPS
>FUSION-ENST00000507248.1:153-ENST00000652379.1:25317|800
DPPALGLPK
>FUSION-ENST00000492380.1:13274-ENST00000263556.3:22059|426
MWLASFPSIIY
>FUSION-ENST00000469298.5:7992-ENST00000656261.1:240337|498
MLRHKLTNAEA
>FUSION-ENST00000645490.1:32968-ENST00000518376.2:5028|647
AKPRIDVGGDYAR
>FUSION-ENST00000219084.10:208065-ENST00000569528.4:37963|8
MDEIPGNPVK
>FUSION-ENST00000645490.1:32968-ENST00000518376.2:5028|1184
GVKSTTPSK
>FUSION-ENST00000507248.1:153-ENST00000652379.1:25317|1048
THAGGSKTTR
>FUSION-ENST00000507248.1:153-ENST00000652379.1:25317|1416
CHVWLISYF
>FUSION-ENST00000507248.1:153-ENST00000652379.1:25317|293
MQPKAGGKLHLR
>FUSION-ENST00000469298.5:7992-ENST00000656261.1:240337|203
NTKPQSSEITKNLTQLSAQELTVTK
>ENST00000376499.8|SNV-2198-C-A|4
EEFQFLKAQYHSLKLECEK
>ENST00000355151.9|INDEL-321-T-TG|9
LQQGLAGQPLRLRAPYR
>FUSION-ENST00000492380.1:13274-ENST00000263556.3:22059|326
LGMVQVIEISR
>FUSION-ENST00000492380.1:13274-ENST00000263556.3:22059|199
MFADQKTINF
>ENST00000347667.5|INDEL-107607-C-CT|1
LWSHPPCLNRPAAAAVPVSASPP
>FUSION-ENST00000492380.1:13274-ENST00000263556.3:22059|534
APHSGSRL
>FUSION-ENST00000492380.1:13274-ENST00000263556.3:22059|111
MSRCAWPMLLFLK
>FUSION-ENST00000507248.1:153-ENST00000652379.1:25317|983
LECDGVISAHCNR
>FUSION-ENST00000469298.5:7992-ENST00000656261.1:240337|188
MQNSSAYQ
>FUSION-ENST00000645490.1:32968-ENST00000518376.2:5028|1804
YLKAGGNPCSHR
>FUSION-ENST00000645490.1:32968-ENST00000518376.2:5028|1254
MNVSFQK
>ENST00000581955.1|SNV-107653-G-T|4
CHRLSSSEK
>FUSION-ENST00000507248.1:153-ENST00000652379.1:25317|1483
NSSIDTADLHLWNPQSSTHK
>FUSION-ENST00000507248.1:153-ENST00000652379.1:25317|1064
LTCPTEVK
>ENST00000644772.1|SNV-49782-G-C|1
SSLLLPALGEMQK
>ENST00000368865.9|SNV-6027-G-A|5
VYTLSVSR
>FUSION-ENST00000507248.1:153-ENST00000652379.1:25317|19
MYVSEMGFGVLSCCPRWSRTPVLK
>ENST00000378988.5|SNV-3408-G-T|1
NSVTKGEMLKIVGK
>ENST00000341594.9|SNV-196649-T-A|1
FLSFSSLESLTSELEQTKEFSKR
>FUSION-ENST00000507248.1:153-ENST00000652379.1:25317|475
ATVPPCALR
>FUSION-ENST00000645490.1:32968-ENST00000518376.2:5028|296
MASPLDSAR
>FUSION-ENST00000645490.1:32968-ENST00000518376.2:5028|789
NCPRLDDL
>FUSION-ENST00000645490.1:32968-ENST00000518376.2:5028|1690
MPVISALWEAK
>ENST00000418703.6|SNV-30307-G-A|3
TCLPKALLNLNNGR
>FUSION-ENST00000645490.1:32968-ENST00000518376.2:5028|267
YVTILAKIFSFN
>FUSION-ENST00000645490.1:32968-ENST00000518376.2:5028|863
GPYQLLGSDDCQ
>FUSION-ENST00000469298.5:7992-ENST00000656261.1:240337|157
EISYSKR
>FUSION-ENST00000507248.1:153-ENST00000652379.1:25317|1264
HTDIQERKK
>FUSION-ENST00000507248.1:153-ENST00000652379.1:25317|851
GKPHLGR
>FUSION-ENST00000645490.1:32968-ENST00000518376.2:5028|1682
MRQSDPYSR
>FUSION-ENST00000645490.1:32968-ENST00000518376.2:5028|1381
MRAASAEQT
>FUSION-ENST00000507248.1:153-ENST00000652379.1:25317|709
MFRDGVSEARPPWLPR
>FUSION-ENST00000645490.1:32968-ENST00000518376.2:5028|1010
SHPVYVLLEQLEWTK
>ENST00000648295.1|SNV-53273-C-T|3
NPQLYLR
>FUSION-ENST00000507248.1:153-ENST00000652379.1:25317|939
EFSGRIESQYR
>FUSION-ENST00000645490.1:32968-ENST00000518376.2:5028|1246
RVEVASRGNVSSVLSFFFFF
>ENST00000546040.1|SNV-755394-A-G|3
LSADIGWVLR
>FUSION-ENST00000645490.1:32968-ENST00000518376.2:5028|1601
EQGYEEGKIGK
>FUSION-ENST00000645490.1:32968-ENST00000518376.2:5028|1461
MNLAHCKGR
>ENST00000581955.1|SNV-107653-G-T|7
SQIIQFRETMASRYIQR
>ENST00000519157.1|MNV-35682-AC-A|20
TDRWCWSLWR
>FUSION-ENST00000492380.1:13274-ENST00000263556.3:22059|282
TLVLAGR
>FUSION-ENST00000507248.1:153-ENST00000652379.1:25317|476
AARATVPPCALRCGRPGRPR
>ENST00000495413.1|SNV-17033-G-T|9
PSSTIAHVLLK
>ENST00000389793.7|SNV-73808-C-T|1
VVSAGWTEEPVALIQRMLF
>FUSION-ENST00000507248.1:153-ENST00000652379.1:25317|1036
MVTSTHKVPTERR
>FUSION-ENST00000645490.1:32968-ENST00000518376.2:5028|710
MLSRLVSNSWAQAILQPWSPK
>FUSION-ENST00000507248.1:153-ENST00000652379.1:25317|1435
HHACLAQR
>FUSION-ENST00000507248.1:153-ENST00000652379.1:25317|440
MSEYARPVQ
>ENST00000462680.5|SNV-3567-T-G|4
PRLGGSASCWGTNVTWRPRGR
>FUSION-ENST00000469298.5:7992-ENST00000656261.1:240337|299
LKNLQGKLLND
>FUSION-ENST00000469298.5:7992-ENST00000656261.1:240337|289
PVAFFSLFYTITPFNLLCK
>ENST00000616986.4|INDEL-25228-T-TG|2
WLVIFSFWK
>FUSION-ENST00000645490.1:32968-ENST00000518376.2:5028|592
VPESEGMLALGYAIQFHK
>FUSION-ENST00000492380.1:13274-ENST00000263556.3:22059|407
MPHLLSSLL
>ENST00000262304.9|SNV-27304-G-A|1
WEVYHTASCQRPGRPAR
>FUSION-ENST00000645490.1:32968-ENST00000518376.2:5028|75
MALPLEIPFILFYFILK
>ENST00000479608.5|SNV-121077-C-A|2
MVTIAGVPSPKASR
>ENST00000354891.7|SNV-148597-G-T|3
KGKNGLAIMSR
>FUSION-ENST00000507248.1:153-ENST00000652379.1:25317|1015
YDPLNNIFANQK
>FUSION-ENST00000645490.1:32968-ENST00000518376.2:5028|577
HYHIQLIFVFSVK
>ENST00000621510.1|INDEL-211378-C-CC|7
GACHVTGPK
>FUSION-ENST00000447540.5:208065-ENST00000569528.4:37963|1
WMRFLEIL
>FUSION-ENST00000645490.1:32968-ENST00000518376.2:5028|1666
SFLKRTWFK
>FUSION-ENST00000475200.5:196-ENST00000546988.3:8362|2
MPMGCQALETFPPILTMSPFCQRRN
>FUSION-ENST00000469298.5:7992-ENST00000656261.1:240337|448
YHRLLLSDSSHVIFLSIMK
>ENST00000315757.9|SNV-80901-G-T|2
YALAVLGYYNRR
>FUSION-ENST00000507248.1:153-ENST00000652379.1:25317|1089
APPPGRLLGARPSSAK
>FUSION-ENST00000469298.5:7992-ENST00000656261.1:240337|37
SIFCLYQDDHFFVFISVYLVNHIY
>ENST00000528443.6|SNV-35672-T-G|1
SQPASLLLTAARDAEEALR
>ENST00000587853.1|SNV-7503-G-C|2
MVLVHVGYLVLPLFGSVRNRAQ
>FUSION-ENST00000469298.5:7992-ENST00000656261.1:240337|387
GKSYFCDFK
>FUSION-ENST00000507248.1:153-ENST00000652379.1:25317|732
AEAGESLEPGKRR
>FUSION-ENST00000492380.1:13274-ENST00000263556.3:22059|502
SFSYNDFLSFG
>ENST00000231134.8|INDEL-2253-C-CG|14
GPLSRASGGR
>FUSION-ENST00000507248.1:153-ENST00000652379.1:25317|1428
EAPCLLGPKRPSWK
>FUSION-ENST00000507248.1:153-ENST00000652379.1:25317|232
SEGTGDGLR
>FUSION-ENST00000645490.1:32968-ENST00000518376.2:5028|830
SYQAISLFTHEEIKTSR
>FUSION-ENST00000507248.1:153-ENST00000652379.1:25317|711
CAVLYCL
>FUSION-ENST00000578649.1:1561-ENST00000430157.6:3173|47
VEASWGWVGR
>FUSION-ENST00000507248.1:153-ENST00000652379.1:25317|1417
RCHVWLISYF
>FUSION-ENST00000507248.1:153-ENST00000652379.1:25317|988
RLALSPR
>FUSION-ENST00000645490.1:32968-ENST00000518376.2:5028|698
RNALMILLQQHGQMPSQKR
>FUSION-ENST00000507248.1:153-ENST00000652379.1:25317|1452
VDRLGPGVR
>FUSION-ENST00000645490.1:32968-ENST00000518376.2:5028|735
MACSGDHR
>FUSION-ENST00000507248.1:153-ENST00000652379.1:25317|191
ARVVCVGGR
>FUSION-ENST00000507248.1:153-ENST00000652379.1:25317|1265
MHTDIQERKK
>FUSION-ENST00000645490.1:32968-ENST00000518376.2:5028|1779
GRRVWCLR
>FUSION-ENST00000492380.1:13274-ENST00000263556.3:22059|317
SSRPAWAAWR
>FUSION-ENST00000645490.1:32968-ENST00000518376.2:5028|876
IEVLKRWAVPLIQAK
>ENST00000347667.5|INDEL-107607-C-CT|4
GCSQQLCPRSVFER
>FUSION-ENST00000492380.1:13274-ENST00000263556.3:22059|126
WFFVVVVLFFFKR
>ENST00000378988.5|SNV-3408-G-T|4
IKNSVTK
>FUSION-ENST00000469298.5:7992-ENST00000656261.1:240337|77
YSEVFPLCVCGC
>FUSION-ENST00000507248.1:153-ENST00000652379.1:25317|1159
MSVSFSVSLSDTPVPGRALPLPRE
>FUSION-ENST00000645490.1:32968-ENST00000518376.2:5028|880
WTDRRPLEVKR
>FUSION-ENST00000507248.1:153-ENST00000652379.1:25317|723
AGGSRGGQTNRASMVKPR
>FUSION-ENST00000645490.1:32968-ENST00000518376.2:5028|841
DGMLPVSSHLILK
>FUSION-ENST00000507248.1:153-ENST00000652379.1:25317|1359
MRVCVGR
>FUSION-ENST00000507248.1:153-ENST00000652379.1:25317|1301
LPGPPKVLETTGLSR
>FUSION-ENST00000492380.1:13274-ENST00000263556.3:22059|101
RNEECGCWP
>FUSION-ENST00000645490.1:32968-ENST00000518376.2:5028|1068
IIVSALY
>FUSION-ENST00000507248.1:153-ENST00000652379.1:25317|916
GGAFGGDAIVGLNT
>FUSION-ENST00000492220.1:1829-ENST00000271732.8:48406|81
MRKISFHFLIYFLFL
>FUSION-ENST00000507248.1:153-ENST00000652379.1:25317|216
GKKPGSLAWSR
>ENST00000265713.8|INDEL-117243-G-GG|2
EPQTNPLEEKTWSKTR
>ENST00000376636.7|SNV-32063-G-T|2
ISIIHIR
>FUSION-ENST00000469298.5:7992-ENST00000656261.1:240337|36
MPIILCIDFVS
>FUSION-ENST00000645490.1:32968-ENST00000518376.2:5028|1034
HYAWLILVFLVEMEFHR
>FUSION-ENST00000645490.1:32968-ENST00000518376.2:5028|748
LASFCIFSRHGVSPRRPGWS
>FUSION-ENST00000469298.5:7992-ENST00000656261.1:240337|178
YRPGMVAYACNPSNLGGRGGWIT
>ENST00000396005.8|SNV-49917-A-T|3
GEVIQPLLIRPVCNLFCFWSK
>ENST00000487898.1|SNV-172194-C-G|5
PSRQIVERQR
>ENST00000418814.6|SNV-123433-T-G|1
GTLYNSSALVNTGLWFMQKWKK
>FUSION-ENST00000507248.1:153-ENST00000652379.1:25317|1022
LSILWLE
>FUSION-ENST00000645490.1:32968-ENST00000518376.2:5028|1012
KQGLGWVG
>FUSION-ENST00000469298.5:7992-ENST00000656261.1:240337|331
CGKPKGTEEFPSK
>FUSION-ENST00000645490.1:32968-ENST00000518376.2:5028|1509
SSSSIKKY
>FUSION-ENST00000507248.1:153-ENST00000652379.1:25317|22
YVSEMGFGVLSCCPR
>FUSION-ENST00000507248.1:153-ENST00000652379.1:25317|1106
TSVPLGCRK
>ENST00000544626.2|INDEL-11037-G-GC|6
AGRSEASPAPR
>FUSION-ENST00000507248.1:153-ENST00000652379.1:25317|934
MSVKSLDR
>FUSION-ENST00000469298.5:7992-ENST00000656261.1:240337|249
LPTSLFCCSAGS
>FUSION-ENST00000507248.1:153-ENST00000652379.1:25317|1110
SGVASPSTVSKNRTSVPLGCR
>FUSION-ENST00000645490.1:32968-ENST00000518376.2:5028|1008
[truncated: 24,559 more chars]
