# Supplementary material for: Identification of non-canonical peptides with moPepGen
Source: Nat Biotechnol. 2025 Jun 16;44(4):568–73. doi: 10.1038/s41587-025-02701-0 (PMC12680078; doi:10.1038/s41587-025-02701-0)
Supplement: Supplementary file 4 — Supplementary Data: Cancer cell line variant peptide database. Custom peptide database FASTA file for each of the 376 cell lines from the Cancer Cell Line Encyclopedia with proteomics characterization or used in the reference channel. Variant peptide FASTA files were produced by moPepGen as the result of cell-line-specific publicly available mutations and fusions. [file 41587_2025_2701_MOESM4_ESM.zip › ACH-000207.fasta]

>ENST00000461137.5|SNV-65848-G-A|10
RLQWYAENQELLDKDTLR
>ENST00000422843.8|SNV-79998-A-G|1
ELALRRNEEYCLLDSSEIHWWR
>FUSION-ENST00000354336.8:16838-ENST00000643010.1:25754|84
TALALEAKYISQCIDEIK
>FUSION-ENST00000651894.2:949-ENST00000523028.5:20149|76
KSETYAPLFCLPSFHK
>ENST00000378756.8|SNV-15577-T-C|1
AINDRINEMVHFDLPGQEERER
>ENST00000351071.11|SNV-23610-C-G|2
GDAVGGVDEEPTTLPSGEAKPR
>ENST00000505897.5|SNV-10641-C-T|4
MFRASWTSWSSWTR
>ENST00000444303.6|SNV-187339-T-C|2
SPEERPNLAYWFIQHK
>ENST00000530967.6|SNV-2930-C-T|11
PRCSWPCCGGCFR
>ENST00000263967.4|SNV-86184-A-G|7
TEQEALEYFMKQMNDAR
>ENST00000456101.6|SNV-20494-C-T|3
NNYPTWCRTLLR
>ENST00000400830.4|SNV-15577-T-C|5
WAPRFMLVLASNQPEQFDRAINDR
>FUSION-ENST00000319432.9:70110-ENST00000412690.1:36300|6
LYKIRLLQAAVR
>ENST00000644968.1|SNV-231168-G-A|3
ELQNSPKTEGQEEMTPFR
>ENST00000673676.1|SNV-129060-C-A|2
SEFNHLTFTSVIECEKPNNDLSR
>FUSION-ENST00000382740.3:261-ENST00000562833.2:34823|1
SQPWIRRLLK
>ENST00000545450.7|SNV-3379-C-A|4
VRELAVALEQKNVK
>ENST00000649934.3|MNV-165766-TG-T|1
QFSLLIIFL
>ENST00000269205.7|SNV-932-G-A|3
THLQSQIGGEFQSFPK
>ENST00000529415.7|SNV-2415-G-T|3
RLYLHNNSLLALEAGAFRAQPR
>ENST00000269205.7|SNV-932-G-A|2
THLQSQIGGEFQSFPKVFQK
>ENST00000461137.5|SNV-65848-G-A|7
DTLRLREANEEIEK
>ENST00000545450.7|SNV-3379-C-A|1
ELAVALEQKNVKLSTEQLR
>ENST00000335025.12|SNV-16510-A-C|3
DLLTDEPFSRQDIIPLQDPTNLDK
>ENST00000331457.9|SNV-3597-T-C|2
TQLLDLPGIIEGAKDGK
>ENST00000492914.1|SNV-23610-C-G|3
SRPTSFADELAARIKGDAVGGVD
>ENST00000615798.4|SNV-54139-G-A|6
KIGVLITDGKSQDDVETPSK
>ENST00000572811.1|SNV-707-G-A|2
SRPAEDAVAK
>ENST00000574684.1|SNV-12463-G-A|1
HCPHHERCSDSDGWL
>ENST00000415454.1|SNV-38982-C-T|2
VENEYGSYFACDFDYLCFLQKR
>ENST00000456163.2|SNV-11013-G-A|1
KEWEDKSAEYVNVLVEEAA
>ENST00000539738.1|SNV-59477-G-T|2
CCSRISGPCLLPYFPSGV
>ENST00000643030.1|SNV-11094-T-C|5
SSILWHHDSK
>FUSION-ENST00000319432.9:70110-ENST00000412690.1:36300|2
LLQAAVRMPEFMGF
>ENST00000658236.1|SNV-213-C-A|3
SRPRDASNSK
>ENST00000529415.7|SNV-2415-G-T|4
RLYLHNNSLLALEAGAFR
>ENST00000357802.6|SNV-25469-G-C|8
FSHLIPGETAACPAR
>ENST00000331457.9|SNV-3597-T-C|1
TQLLDLPGIIEGAKDGKGR
>ENST00000472910.5|SNV-211318-G-A|5
MVPLLVAAVGPRQSVGK
>ENST00000539563.5|SNV-1052962-G-A|3
RHSLEYNLRIQK
>ENST00000505897.5|SNV-10641-C-T|3
FRASWTSWSSWTR
>ENST00000389840.7|SNV-50482-G-C|5
LAIQVKLTVAPLQANELSILR
>ENST00000495400.1|SNV-13094-G-T|2
LTPSSHSLPFLPYLLQKSCER
>ENST00000463837.5|SNV-4806-G-A|2
SGGSGSVRGPGCGPSR
>ENST00000294304.12|SNV-93948-G-A|1
VVGTNPCTDR
>ENST00000342992.10|SNV-141265-G-C|1
ITIVTQTEESPPPAVPEIPKKK
>ENST00000199940.10|SNV-229258-C-G|2
DQGGAGEGLVRSANGFAYR
>ENST00000357162.6|INDEL-628852-G-GA|4
NRQEFIK
>ENST00000378026.5|SNV-64232-G-T|3
RIQKEINDMK
>ENST00000533947.1|SNV-2275-G-A|1
ALVQLFLPTAAAYTCLNASVSAFQR
>ENST00000376406.8|MNV-5434-AGA-A|12
SGGGHRHSRGIHPATER
>FUSION-ENST00000275517.8:801-ENST00000496773.1:40657|24
HFGATIK
>ENST00000378756.8|SNV-15578-G-T|1
FMLVLASNQPEQFDLAINDR
>FUSION-ENST00000275517.8:801-ENST00000496773.1:40657|25
CAFCKHFGATIKCCEEK
>ENST00000340281.9|MNV-32466-AGGGGAAGTAGGGGT-A|10
EGGIEGEGNIQGVGEGSGR
>ENST00000399229.6|SNV-177773-C-A|1
QKEAIQPKNTMTDSTILLEDVQK
>ENST00000650596.1|SNV-6966-A-G|3
RFDQQVEKYR
>ENST00000381125.9|SNV-1269-C-G|3
EADDSRAPK
>ENST00000399231.7|SNV-177773-C-A|5
EEVLILRSQLVRQK
>ENST00000530967.6|SNV-2930-C-T|8
CSWPCCGGCFR
>ENST00000342992.10|SNV-253385-G-C|7
DGLTIKAGDTIVLNAISILR
>ENST00000378756.8|SNV-15577-T-C|5
TGQHSNKFMLVLASNQPEQFDR
>ENST00000456101.6|SNV-20494-C-T|7
TSGTMNNYPTWCRTLLRR
>ENST00000544123.5|SNV-185536-C-T|4
VCEHLNLLEKDYFGLMYRDAENQK
>FUSION-ENST00000651894.2:949-ENST00000523028.5:20149|40
VIRTFLYTNRQTCQDWLTR
>ENST00000482994.1|SNV-30041-T-C|12
TRCCCSGTCPR
>ENST00000240499.8|INDEL-35855-A-AAC|5
FIVQINPTNVK
>ENST00000461137.5|SNV-65848-G-A|1
IHFGLEKQMRK
>ENST00000485351.1|SNV-4145-T-C|1
LQDPQAGTSKILSEERSWNK
>ENST00000544123.5|SNV-185536-C-T|6
GQVLFDKVCEHLNLLEKDYFGLMYR
>ENST00000530967.6|SNV-2930-C-T|3
MDVATGGCAAGCR
>ENST00000478158.5|SNV-11685-G-C|3
FFCEGVNIIFR
>ENST00000482994.1|SNV-30041-T-C|1
SSGSRTT
>FUSION-ENST00000651894.2:949-ENST00000523028.5:20149|102
EKEVVAVARAVYQAVLSLK
>ENST00000482994.1|SNV-30041-T-C|10
CCCSGTCPR
>ENST00000368318.5|SNV-800-T-G|1
GVARSVR
>ENST00000492914.1|SNV-23609-T-C|3
MSWLPASRGMPWAEW
>ENST00000330137.12|SNV-35907-A-G|6
ICATVKKTMNVIQK
>ENST00000491715.1|SNV-20217-G-T|3
TITNSLCWTLHQIESK
>ENST00000658236.1|SNV-213-C-A|1
DASNSKISSSK
>ENST00000461137.5|SNV-65848-G-A|8
LQWYAENQELLDKDTLRLR
>ENST00000409939.8|SNV-11685-G-C|3
TLPWASVLRVWDMFFCEGVNIIFR
>ENST00000261778.2|SNV-16393-T-G|1
HDGLLATLKSNLSALEDKFLK
>ENST00000369774.8|SNV-242607-G-A|3
KEISLPILCNASNGSAMGVPDR
>ENST00000343571.3|SNV-194782-T-C|4
MRRCLAWYAITYSCEIH
>ENST00000376406.8|MNV-5434-AGA-A|5
GSPGPHRK
>FUSION-ENST00000651894.2:949-ENST00000523028.5:20149|79
KLLMTWALEVAVVMKK
>ENST00000646242.1|SNV-11094-T-C|3
APTAGSRHPLASR
>ENST00000359242.7|INDEL-20015-A-AA|3
QKNCSFK
>ENST00000268138.12|SNV-49704-A-G|2
SLSKPEPTCVSPPCPR
>ENST00000292385.9|SNV-5531-G-A|3
ERQALVSCRALYTYEDGSNDLK
>ENST00000373091.8|SNV-217421-G-T|3
IEYGSVK
>ENST00000359242.7|INDEL-20015-A-AA|4
EASRQKNCSFK
>ENST00000528890.1|SNV-93948-G-A|1
LAAALPAVLGTNPCTDR
>ENST00000342056.6|SNV-498740-A-G|5
SYAADEKSVSIAAWK
>ENST00000463837.5|SNV-4806-G-A|1
SGGSGSVRGPGCGPSRRPPR
>ENST00000357162.6|INDEL-628852-G-GA|3
NRQEFIKSPR
>ENST00000544123.5|SNV-185536-C-T|5
VCEHLNLLEKDYFGLMYR
>ENST00000316005.11|SNV-100557-T-A|2
RKSGSSR
>ENST00000372425.8|SNV-293-G-C|1
AAGSSGFQAVEVAWPYAETPEALAR
>ENST00000342992.10|SNV-141265-G-C|2
ITIVTQTEESPPPAVPEIPKK
>ENST00000376573.9|SNV-104883-C-A|4
ASDPLLSVLMWGVNHSINELSHVK
>ENST00000389394.8|SNV-137400-C-A|2
IHMLFEVQDLR
>FUSION-ENST00000651894.2:949-ENST00000523028.5:20149|74
SETYAPLFCLPSFHK
>ENST00000578995.6|SNV-11094-T-C|3
NVFNSFVGILWHHDSKTPK
>ENST00000240499.8|INDEL-35855-A-AAC|9
STDRNVNIRK
>ENST00000615606.4|SNV-95106-G-T|2
CYYQDRGYFEELILLLEASLGLER
>ENST00000296978.3|SNV-75921-C-A|3
GPSTLTVQEEQR
>ENST00000351071.11|SNV-23610-C-G|3
IKGDAVGGVDEEPTTLPSGEAKPRK
>ENST00000340281.9|MNV-32466-AGGGGAAGTAGGGGT-A|1
DSKGRTC
>ENST00000376573.9|SNV-104883-C-A|1
IPVMLMPDDFKAYSKIK
>FUSION-ENST00000651894.2:949-ENST00000523028.5:20149|86
HFSIILNLLGMLLKK
>ENST00000342992.10|SNV-253385-G-C|5
AGDTIVLNAISILR
>ENST00000312465.11|INDEL-19811-G-GA|3
TEKNRAGVVCGPE
>ENST00000347849.7|SNV-13094-G-T|3
GGREGAVLAGEFSKSCER
>ENST00000591369.5|SNV-139568-A-G|2
WLGTLDEK
>ENST00000491715.1|SNV-20217-G-T|5
AWRTITNSLCWTLHQIESK
>ENST00000389394.8|SNV-137400-C-A|5
IKLTPKIHMLFEVQDLR
>ENST00000376406.8|MNV-5434-AGA-A|4
GSPGPHRKGER
>ENST00000615798.4|SNV-54139-G-A|2
SQDDVETPSKK
>ENST00000263967.4|SNV-86184-A-G|6
TEQEALEYFMKQMNDARHGGWTTK
>ENST00000643030.1|SNV-11094-T-C|4
MSSILWHHDSKTPK
>ENST00000514254.3|SNV-4543-C-T|2
MWRSKLSMARPPYMT
>ENST00000378756.8|SNV-15577-T-C|4
FMLVLASNQPEQFDR
>ENST00000644968.1|SNV-231168-G-A|4
TRELQNSPKTEGQEEMTPFR
>ENST00000356786.10|SNV-4806-G-A|3
EALVEALAAAGQER
>ENST00000394836.7|SNV-12625-G-T|1
YEECERLSKVR
>ENST00000615798.4|SNV-54139-G-A|5
IGVLITDGKSQDDVETPSK
>ENST00000521769.5|SNV-79998-A-G|1
RPLWEPEETVVIALYDYQTNDPR
>ENST00000261654.10|SNV-130750-C-G|3
GNLTYSVCRCTHLTNFAILMQVVR
>ENST00000456163.2|SNV-11013-G-A|2
EIISKKEWEDK
>ENST00000376406.8|MNV-5434-AGA-A|9
GIHPATER
>ENST00000335025.12|SNV-16510-A-C|2
QDIIPLQDPTNLDK
>ENST00000394836.7|SNV-12625-G-T|4
LKYEECER
>ENST00000357802.6|SNV-25469-G-C|11
MTACTKARFSHLIPGETAACPAR
>ENST00000353809.9|SNV-144127-G-T|1
NLETNIQELQKKHR
>ENST00000376406.8|MNV-5434-AGA-A|8
GIHPATERGSPGPHR
>ENST00000230792.7|SNV-3511-A-G|1
SERRNNSDWLLAK
>ENST00000542120.6|SNV-21515-G-A|4
SRDTWDGDENTEPGEACGGR
>ENST00000545450.7|SNV-3379-C-A|3
ELAVALEQK
>ENST00000644523.1|SNV-11094-T-C|4
LILYVNKQNFLRHPLASR
>ENST00000613548.1|SNV-3788-C-T|10
MHIHRLTHQPRCQPSVR
>ENST00000651453.1|SNV-28011-A-T|2
GKLLCQLSCHLGMNSLGAGENEAHR
>FUSION-ENST00000275517.8:801-ENST00000496773.1:40657|1
CKYHPNIQ
>ENST00000353809.9|SNV-144127-G-T|2
NLETNIQELQKK
>ENST00000374227.7|SNV-13406-G-A|6
SFRYNSSLTKHVR
>ENST00000369774.8|SNV-242607-G-A|2
EISLPILCNASNGSAMGVPDR
>ENST00000330137.12|SNV-35907-A-G|2
TMNVIQKLQK
>ENST00000463837.5|SNV-4806-G-A|7
RWQQRAR
>ENST00000376573.9|SNV-104883-C-A|3
IPVMLMPDDFK
>ENST00000265071.3|MNV-119700-TTTACATCGAAACTTCTTGACCG-T|2
HTDMDRIFNIDSGNGSI
>ENST00000485351.1|SNV-4145-T-C|4
TTLRLQDPQAGTSKILSEER
>FUSION-ENST00000319432.9:75105-ENST00000412690.1:36300|4
VYLEKEAAVR
>ENST00000463837.5|SNV-4806-G-A|4
ARSGGSGSVRGPGCGPSR
>ENST00000308378.7|SNV-175009-A-C|4
TLKAVFDAK
>ENST00000315994.6|SNV-242607-G-A|1
GVPDRTVSRLAQGSPAVAR
>ENST00000618559.1|SNV-12282-T-C|2
LRGKPVLKT
>ENST00000376406.8|MNV-5434-AGA-A|14
EPHRSGGGHRHSR
>ENST00000439817.5|SNV-14717-A-T|1
IDVVMSRQVAHSGAK
>ENST00000542120.6|SNV-21515-G-A|2
DTWDGDENTEPGEACGGR
>ENST00000621027.4|SNV-21439-T-G|1
GGQLPVVAISLSEYPASARRCT
>ENST00000316005.11|SNV-100557-T-A|3
SSFMSRTSKR
>ENST00000375799.8|SNV-45522-G-A|3
SAMIKGCQEPPYPSILTDATMEK
>ENST00000376406.8|MNV-5434-AGA-A|7
GIHPATERGSPGPHRK
>ENST00000456101.6|SNV-20494-C-T|6
MNNYPTWCR
>ENST00000519402.5|SNV-79998-A-G|1
ILGNSHCGATKSTACWTVLR
>ENST00000369162.7|SNV-234618-C-T|4
KDEIGHILHYVNIGLK
>ENST00000347849.7|SNV-13094-G-T|1
SCERYWAQEQEPLQTGLFCITLIK
>ENST00000547013.1|SNV-51535-C-T|3
QTCMWDWWSCVALSFLILNSLLK
>ENST00000374227.7|SNV-13406-G-A|4
YNSSLTKHVR
>ENST00000578995.6|SNV-11094-T-C|1
NVFNSFVGILWHHDSKTPKATR
>ENST00000472910.5|SNV-211318-G-A|3
MVPLLVAAVGPRQSVGKK
>ENST00000240499.8|INDEL-35855-A-AAC|4
FIVQINPTNVKNVTKPLNNFR
>FUSION-ENST00000275517.8:801-ENST00000496773.1:40657|26
CAFCKHFGATIK
>ENST00000493787.6|SNV-59899-C-T|2
SASLAMNLIALENTLLSK
>ENST00000644523.1|SNV-11094-T-C|3
QNFLRHPLASR
>ENST00000263967.4|SNV-86184-A-G|5
QMNDARHGGWTTK
>FUSION-ENST00000651894.2:949-ENST00000523028.5:20149|18
HCLNGESRK
>ENST00000381125.9|SNV-1269-C-G|2
MEADDSRAPKGSLR
>ENST00000403813.6|SNV-498740-A-G|1
SVSIAAWKPHLKALHTCSPTNQK
>ENST00000644968.1|SNV-231168-G-A|1
SSIELTIDDIDHVYDNISYEDLK
>FUSION-ENST00000651894.2:949-ENST00000523028.5:20149|51
NLLKTDAILWQWAIWEAAQFTVLSK
>ENST00000389840.7|SNV-50482-G-C|6
KLAIQVKLTVAPLQANELSILR
>ENST00000415454.1|SNV-38982-C-T|5
GLRVENEYGSYFACDFDYLCFLQK
>ENST00000251691.5|SNV-172786-A-C|3
EPPSEDDR
>ENST00000461137.5|SNV-65848-G-A|5
NFWIKIHFGLEK
>FUSION-ENST00000319432.9:70110-ENST00000412690.1:36300|3
LLQAAVR
>ENST00000342992.10|SNV-253385-G-C|1
KPLPKSSWSKAGK
>ENST00000604215.1|SNV-316-C-G|7
MSFPALDQLDFGRGLR
>ENST00000308378.7|SNV-175009-A-C|2
AVFDAKNLFPK
>ENST00000342056.6|SNV-498740-A-G|1
SVSIAAWKPHLKALHTCSPTK
>ENST00000472910.5|SNV-211318-G-A|4
VPLLVAAVGPRQSVGK
>ENST00000265071.3|MNV-119700-TTTACATCGAAACTTCTTGACCG-T|3
YSVDRHTDMDRIFNIDSGNGSI
>ENST00000240499.8|INDEL-35855-A-AAC|7
KFIVQINPTNVK
>ENST00000491404.1|SNV-4764-A-G|3
LLRRSALTLR
>ENST00000621027.4|SNV-21439-T-G|3
GGQLPVVAISLSEYPASAR
>ENST00000491404.1|SNV-4764-A-G|1
RSALTLRK
>FUSION-ENST00000651894.2:949-ENST00000523028.5:20149|71
CVDVCRVQLVHRGTCIR
>FUSION-ENST00000275517.8:801-ENST00000496773.1:40657|2
SVPTNGWKCKYHPNIQ
>ENST00000389484.8|SNV-1279352-G-T|1
LSSDNKTCYEMKK
>ENST00000456163.2|SNV-11013-G-A|3
KEIISKK
>ENST00000251691.5|SNV-172786-A-C|1
EPPSEDDRSQSREHMGESLSLK
>ENST00000463837.5|SNV-4806-G-A|3
SGGSGSVR
>ENST00000539738.1|SNV-59477-G-T|4
MPLPLRCCSRISGPCLLPYFPSGV
>ENST00000312465.11|INDEL-19811-G-GA|1
AGVVCGPE
>ENST00000491715.1|SNV-20217-G-T|1
TITNSLCWTLHQIESKRLK
>FUSION-ENST00000651894.2:949-ENST00000523028.5:20149|21
SASLKHCLNGESR
>ENST00000539563.5|SNV-1052962-G-A|1
HSLEYNLRIQK
>FUSION-ENST00000651894.2:949-ENST00000523028.5:20149|50
TDAILWQWAIWEAAQFTVLSK
>ENST00000572811.1|SNV-707-G-A|4
RSRPAEDAVAK
>ENST00000373091.8|SNV-217421-G-T|2
IEYGSVKDGATMTFFK
>ENST00000456101.6|SNV-20494-C-T|1
NNYPTWCRTLLRR
>ENST00000463837.5|SNV-4806-G-A|5
ARSGGSGSVR
>ENST00000672388.1|SNV-15577-T-C|6
MLVLASNQPEQFDR
>ENST00000240499.8|INDEL-35855-A-AAC|1
NVTKPLNNFRS
>ENST00000296978.3|SNV-75921-C-A|2
GPSTLTVQEEQRK
>ENST00000374490.8|SNV-24323-C-T|1
EVVIFGAVSELFTKK
>ENST00000542120.6|SNV-21515-G-A|5
RSRDTWDGDENTEPGEACGGR
>ENST00000544123.5|SNV-185536-C-T|1
DYFGLMYRDAENQKNWLDPAK
>ENST00000376406.8|MNV-5434-AGA-A|10
HSRGIHPATERGSPGPHR
>ENST00000615798.4|SNV-54139-G-A|3
SQDDVETPSK
>ENST00000461137.5|SNV-65848-G-A|9
LQWYAENQELLDKDTLR
>ENST00000420627.5|SNV-3639-G-T|4
IANLQTDLSDGLRLIALLDVLSQKK
>ENST00000343571.3|SNV-194782-T-C|3
RRCLAWYAITYSCEIH
>ENST00000404767.8|SNV-30041-T-C|4
KLAVAHPLLLLRHLPTIAALLHGR
>ENST00000359611.4|SNV-313-G-A|3
NDEKLNK
>ENST00000409939.8|SNV-11685-G-C|1
VWDMFFCEGVNIIFRVALVLLR
>ENST00000646274.1|SNV-281832-G-T|2
TSLDNKTSLLNTQPPR
>ENST00000389484.8|SNV-1279352-G-T|3
SAACACPHLMKLSSDNKTCYEMK
>FUSION-ENST00000354336.8:16838-ENST00000643010.1:25754|87
VPCAYDKTALALEAK
>FUSION-ENST00000651894.2:949-ENST00000523028.5:20149|99
AVYQAVLSLK
>ENST00000534921.2|SNV-29250-T-C|4
DTYCRGDQLDIPLEVRDHLGQR
>ENST00000399231.7|SNV-177773-C-A|1
QKEAIQPKDDK
>ENST00000456163.2|SNV-11013-G-A|4
RKEIISK
>ENST00000374227.7|SNV-13406-G-A|7
SFRYNSSLTK
>ENST00000308249.4|SNV-224985-C-G|3
FRFNPKFYSFLCAQEPSHK
>ENST00000342992.10|SNV-253385-G-C|6
DGLTIKAGDTIVLNAISILRKPLPK
>ENST00000528890.1|SNV-93948-G-A|4
DERTEDVMLAAALPAVLGTNPCTDR
>ENST00000357802.6|SNV-25469-G-C|7
MHESPLLTSDSRRNSGVSSK
>ENST00000335486.10|SNV-130750-C-G|4
MQVVRLEVNIGILIAVTR
>ENST00000389394.8|SNV-137400-C-A|4
LTPKIHMLFEVQDLR
>FUSION-ENST00000651894.2:949-ENST00000523028.5:20149|82
DNQDTRK
>FUSION-ENST00000569282.2:949-ENST00000523028.5:20149|1
GETAASETQLGS
>ENST00000562684.5|SNV-19572-T-C|3
DHVFLREGEEPKSDLK
>ENST00000525413.5|SNV-28037-G-A|1
VTCPTEYPCHHPEKVAGKCCK
>ENST00000263967.4|SNV-86184-A-G|8
TLALDKTEQEALEYFMKQMNDAR
>ENST00000376406.8|MNV-5434-AGA-A|3
KGERTTCGWDQGL
>ENST00000435607.3|SNV-6718-C-A|1
KPNYGYTSYDTFSWAFLALFR
>ENST00000570069.5|SNV-5738-G-A|1
SQAPHWGWMAAAWSTRGRSPSR
>ENST00000485351.1|SNV-4145-T-C|3
LQDPQAGTSK
>ENST00000357162.6|INDEL-628852-G-GA|5
NNEKNRQEFIK
>ENST00000359611.4|SNV-313-G-A|6
IIPRHLQLAIRNDEK
>ENST00000312106.6|SNV-4975-G-C|2
ALRAIRVLPR
>ENST00000673875.1|SNV-40374-T-C|4
DIYRDDTTR
>ENST00000337836.9|SNV-89142-C-T|4
KCVLFAK
>ENST00000376406.8|MNV-5434-AGA-A|1
TTCGWDQGL
>FUSION-ENST00000651894.2:949-ENST00000523028.5:20149|15
ACECYISTADWAAVQEWQNAIHDLK
>FUSION-ENST00000488373.5:17515-ENST00000579002.5:823|64
QLTQVRWSRYSPEFK
>ENST00000053867.8|SNV-7321-C-T|3
DNRQGWACCPYCQGVCCADRR
>ENST00000564709.5|SNV-15154-C-T|2
CRHPSPVRCL
>ENST00000342992.10|SNV-253385-G-C|4
AGDTIVLNAISILRKPLPK
>ENST00000240499.8|INDEL-35855-A-AAC|10
STDRNVNIR
>ENST00000531443.5|SNV-351251-A-G|3
TFVSQASAAMQQYAQR
>ENST00000536576.5|SNV-37142-G-A|5
QGLDKFPGK
>ENST00000613548.1|SNV-3788-C-T|11
HIHRLTHQPR
>ENST00000505897.5|SNV-10641-C-T|1
FRASWTSWSSWTRIPR
>FUSION-ENST00000275517.8:801-ENST00000496773.1:40657|27
RCAFCKHFGATIK
>ENST00000261405.9|SNV-29252-T-C|1
ERASPPSSSCNISSGEMQK
>ENST00000673875.1|SNV-40374-T-C|2
DDTTREVR
>ENST00000519402.5|SNV-79998-A-G|6
TTKPMILGNSHCGATK
>FUSION-ENST00000651894.2:949-ENST00000523028.5:20149|81
DNQDTRKLLMTWALEVAVVMK
>FUSION-ENST00000651894.2:949-ENST00000523028.5:20149|24
SVLTLASAGCK
>ENST00000351071.11|SNV-23610-C-G|1
GDAVGGVDEEPTTLPSGEAKPRK
>ENST00000613548.1|SNV-3788-C-T|2
QWGCRASMR
>ENST00000589389.5|SNV-29617-A-G|2
KIGFLGLGLVGSGIVSNLLK
>ENST00000427849.5|SNV-47191-G-T|3
CAIAVGIMSYYMADLK
>ENST00000335486.10|SNV-130750-C-G|3
QVVRLEVNIGILIAVTR
>ENST00000399231.7|SNV-177773-C-A|6
EEVLILRSQLVR
>ENST00000262442.9|SNV-52725-G-T|1
QLVANLEFMANWYNKVMK
>ENST00000604215.1|SNV-316-C-G|1
RMLMAFKTMVSPALIVSPSFIVGSR
>ENST00000562684.5|SNV-19572-T-C|5
LAHPNKPKDHVFLREGEEPK
>ENST00000227349.7|SNV-51784-A-T|1
SSIVPRGQPSDMVNDHQPSRRPAK
>FUSION-ENST00000651894.2:949-ENST00000523028.5:20149|87
HFSIILNLLGMLLK
>ENST00000492914.1|SNV-23609-T-C|1
GMPWAEW
>FUSION-ENST00000319432.9:70110-ENST00000412690.1:36300|1
MPEFMGF
>ENST00000377559.7|SNV-71118-C-T|1
CGKSLQLSVDNVTVEGQMAGAHMR
>ENST00000315994.6|SNV-242607-G-A|3
GVPDRTVSR
>ENST00000261556.11|MNV-91704-TAC-T|3
LRGTDHSR
>FUSION-ENST00000651894.2:949-ENST00000523028.5:20149|77
LLMTWALEVAVVMKK
>ENST00000404767.8|SNV-30041-T-C|2
HLPTIAALLHGR
>ENST00000478158.5|SNV-11685-G-C|2
MFFCEGVNIIFRVALVLLR
>ENST00000262442.9|SNV-52725-G-T|2
QLVANLEFMANWYNK
>FUSION-ENST00000651894.2:949-ENST00000523028.5:20149|1
IDMKKLLR
>FUSION-ENST00000651894.2:949-ENST00000523028.5:20149|4
CTEQLELLPGENINLLAGGSK
>ENST00000542652.6|SNV-185536-C-T|4
MYRDAENQK
>FUSION-ENST00000651894.2:949-ENST00000523028.5:20149|23
SVLTLASAGCKSASLK
>ENST00000369162.7|SNV-234618-C-T|2
DEIGHILHYVNIGLK
>ENST00000615606.4|SNV-95106-G-T|3
MCYYQDRGYFEELILLLEASLGLER
>FUSION-ENST00000488373.5:17515-ENST00000579002.5:823|66
KQLTQVRWSR
>ENST00000578112.6|SNV-11094-T-C|2
EPGHQQPGHGILWHHDSKTPK
>ENST00000461137.5|SNV-65848-G-A|3
IHFGLEK
>ENST00000525413.5|SNV-28037-G-A|3
VTCPTEYPCHHPEK
>ENST00000308378.7|SNV-175009-A-C|1
AVFDAKNLFPKEILHHER
>ENST00000482994.1|SNV-30041-T-C|9
CCCSGTCPRSR
>ENST00000377559.7|SNV-71118-C-T|2
LNDNEWHTVRVVRCGK
>ENST00000331457.9|SNV-3597-T-C|3
TQLLDLPGIIEGAK
>ENST00000466975.5|SNV-87495-G-A|1
QSRSPMHYMYRPRSR
>ENST00000400830.4|SNV-15577-T-C|6
WAPRFMLVLASNQPEQFDR
>ENST00000672388.1|SNV-15577-T-C|5
LVLASNQPEQFDR
>ENST00000570069.5|SNV-5738-G-A|6
TRRSQAPHWGWMAAAWSTR
>ENST00000378026.5|SNV-64232-G-T|1
IQKEINDMKAK
>ENST00000621027.4|SNV-21439-T-G|4
RGGQLPVVAISLSEYPASARR
>ENST00000646242.1|SNV-11094-T-C|2
APTAGSRHPLASRFQNPQSHQISR
>ENST00000583380.5|SNV-35907-A-G|1
TMNVIQKLQKQTDLEVMLSVDSCHH
>ENST00000409236.6|SNV-183547-G-T|1
INQETQQDDGTFNSSYSLFSEPYK
>ENST00000369162.7|SNV-234618-C-T|1
DEIGHILHYVNIGLKVK
>FUSION-ENST00000651894.2:949-ENST00000523028.5:20149|101
EVVAVAR
>ENST00000643030.1|SNV-11094-T-C|3
SSILWHHDSKTPK
>ENST00000530967.6|SNV-2930-C-T|7
CSWPCCGGCFRTCTSTCSR
>FUSION-ENST00000319432.9:70110-ENST00000412690.1:36300|4
IRLLQAAVRMPEFMGF
>ENST00000263967.4|SNV-86184-A-G|4
QMNDARHGGWTTKMDWIFHTIK
>ENST00000534921.2|SNV-29250-T-C|3
GDQLDIPLEVR
>ENST00000422321.5|SNV-104883-C-A|1
MLKSLLC
>ENST00000376406.8|MNV-5434-AGA-A|2
GERTTCGWDQGL
>ENST00000316005.11|SNV-100557-T-A|1
KSGSSRNLLK
>ENST00000482994.1|SNV-30041-T-C|8
CCCSGTCPRSRR
>ENST00000366788.8|SNV-233-T-G|1
GASSSSGGVVQVREKK
>ENST00000514254.3|SNV-4543-C-T|3
VRMWRSK
>ENST00000427849.5|SNV-47191-G-T|1
CAIAVGIMSYYMADLKHRK
>ENST00000368318.5|SNV-800-T-G|3
QDSRGVAR
>ENST00000485351.1|SNV-4145-T-C|2
LQDPQAGTSKILSEER
>ENST00000399231.7|SNV-177773-C-A|2
QKEAIQPK
>ENST00000658236.1|SNV-213-C-A|6
PMWARSRPRDASNSK
>ENST00000439817.5|SNV-14717-A-T|4
SNMNGVRIDVVMSR
>ENST00000615798.4|SNV-54139-G-A|1
SQDDVETPSKKLK
>ENST00000347849.7|SNV-13094-G-T|2
EGAVLAGEFSKSCER
>ENST00000542120.6|SNV-21515-G-A|3
SRDTWDGDENTEPGEACGGRTSR
>ENST00000413465.6|SNV-12463-G-A|3
QSQHMTEVVRHCPHHER
>ENST00000394518.7|SNV-360833-G-A|1
TAQKQLEREQEQLR
>ENST00000291592.6|SNV-1667-G-A|1
EFVGKPLVQALDAGASLCSVPHR
>ENST00000646274.1|SNV-281832-G-T|4
GGSEVEGGRTSLDNK
>ENST00000374227.7|SNV-13406-G-A|5
YNSSLTK
>ENST00000525413.5|SNV-28037-G-A|5
QDCQRVTCPTEYPCHHPEK
>FUSION-ENST00000651894.2:949-ENST00000523028.5:20149|72
CVDVCRVQLVHR
>ENST00000644523.1|SNV-11094-T-C|2
QNFLRHPLASRFQNPQSHQISR
>ENST00000261556.11|MNV-91704-TAC-T|1
GTDHSRT
>ENST00000413465.6|SNV-12463-G-A|4
AMAIYKQSQHMTEVVRHCPHHER
>ENST00000482994.1|SNV-30041-T-C|2
SCTAAPTSTSRSSGSRTT
>FUSION-ENST00000382740.3:261-ENST00000562833.2:34823|2
SQPWIRR
>ENST00000230792.7|SNV-3511-A-G|2
TLLDRKSER
>ENST00000650596.1|SNV-6966-A-G|1
FDQQVEKYRKPC
>ENST00000404767.8|SNV-30041-T-C|3
LAVAHPLLLLRHLPTIAALLHGR
>ENST00000340281.9|MNV-32466-AGGGGAAGTAGGGGT-A|6
GSGGSRGSR
>ENST00000421097.6|SNV-4450-C-T|2
VWALLQKR
>FUSION-ENST00000275517.8:801-ENST00000496773.1:40657|7
GYHTFCLQRIMKSVPTNGWK
>ENST00000389840.7|SNV-50482-G-C|1
LTVAPLQANELSILRRK
>ENST00000420627.5|SNV-3639-G-T|6
RIANLQTDLSDGLRLIALLDVLSQK
>ENST00000426928.6|SNV-12282-T-C|4
VLRLRGKPVLK
>ENST00000373091.8|SNV-217421-G-T|1
IEYGSVKDGATMTFFKK
>FUSION-ENST00000275517.8:801-ENST00000496773.1:40657|8
GYHTFCLQRIMK
>ENST00000547260.5|SNV-17162-C-G|4
LLHNILPKDVAAHFLGRER
>ENST00000658236.1|SNV-213-C-A|5
MWARSRPRDASNSK
>FUSION-ENST00000319432.9:75105-ENST00000412690.1:36300|3
VYLEKEAAVRMPEFMGF
>FUSION-ENST00000651894.2:949-ENST00000523028.5:20149|19
HCLNGESR
>ENST00000389394.8|SNV-137400-C-A|1
IHMLFEVQDLRVASPATVSR
>ENST00000337836.9|SNV-89142-C-T|1
CVLFAKKTK
>ENST00000369144.8|SNV-30890-G-A|1
EEELQEYQERVKK
>FUSION-ENST00000651894.2:949-ENST00000523028.5:20149|103
EKEVVAVAR
>ENST00000527372.6|SNV-13822-T-C|4
GEEGSFRGSALQR
>ENST00000466975.5|SNV-87495-G-A|2
QSRSPMHYMYRPR
>ENST00000289672.6|SNV-50448-A-C|1
QPLILPSHTLEYGNYTALAK
>ENST00000357162.6|INDEL-628852-G-GA|1
QEFIKSPRS
>ENST00000369144.8|SNV-30890-G-A|4
REEELQEYQERVK
>FUSION-ENST00000651894.2:949-ENST00000523028.5:20149|20
SASLKHCLNGESRK
>ENST00000456101.6|SNV-20494-C-T|5
NNYPTWCR
>ENST00000389100.9|SNV-48393-G-C|1
FSVAPHETHTQR
>ENST00000482994.1|SNV-30041-T-C|7
SRRSCTAAPTSTSR
>ENST00000353809.9|SNV-144127-G-T|4
QISQEDKNLETNIQELQKK
>ENST00000262442.9|SNV-52725-G-T|4
DFYRQLVANLEFMANWYNK
>ENST00000531443.5|SNV-351251-A-G|1
TFVSQASAAMQQYAQRDKK
>FUSION-ENST00000382740.3:261-ENST00000562833.2:34823|6
MFLRSQPWIR
>ENST00000645152.1|SNV-11094-T-C|1
PHLPPQLLQQHPLASR
>ENST00000586242.1|SNV-7321-C-T|2
DNRQGWACCPYCQPGVPSVCAGRPR
>ENST00000375963.8|SNV-8007-C-T|2
QRSRPRK
>ENST00000357162.6|INDEL-628852-G-GA|2
QEFIKSPR
>ENST00000545990.6|SNV-20257-C-T|1
MDTSMDPVRVLSWLRR
>ENST00000409874.9|SNV-87551-C-G|1
NYFTFGQPDEEMAVRELAGKDPK
>ENST00000404767.8|SNV-30041-T-C|1
HLPTIAALLHGRTHLNFQEFR
>ENST00000421097.6|SNV-4450-C-T|1
VWALLQKRIPK
>ENST00000312465.11|INDEL-19811-G-GA|2
NRAGVVCGPE
>ENST00000315994.6|SNV-242607-G-A|4
MGVPDRTVSR
>ENST00000357878.7|SNV-1668-C-G|1
VPILYHENSAAEGAAAAAAGAR
>ENST00000304337.3|SNV-9360-G-C|1
HRITLVVGTNMDGSEKLPLLVIGK
>ENST00000591369.5|SNV-139568-A-G|1
WLGTLDEKLEHYSTGSHEDYR
>ENST00000337836.9|SNV-89142-C-T|3
KCVLFAKK
>ENST00000372433.5|SNV-293-G-C|1
AGSSGFQAVEVAWPYAETPEALAR
>ENST00000611324.4|SNV-23610-C-G|2
IKGDAVGGVDEEPTNEEDNLFAPPK
>ENST00000369144.8|SNV-30890-G-A|6
AKREEELQEYQER
>ENST00000308249.4|SNV-224985-C-G|1
FYSFLCAQEPSHK
>ENST00000420627.5|SNV-3639-G-T|2
LIALLDVLSQKK
>ENST00000545990.6|SNV-20257-C-T|3
MDTSMDPVR
>ENST00000162330.10|SNV-38038-A-G|2
SQLELQQLKR
>ENST00000359611.4|SNV-313-G-A|5
HLQLAIRNDEK
>ENST00000573174.1|SNV-263-C-T|2
LPQLEPDLGHSVLGGPAPSR
>ENST00000357802.6|SNV-25469-G-C|9
ARFSHLIPGETAACPAR
>ENST00000492261.5|SNV-168255-G-A|2
MEDGPSTALIATS
>ENST00000519402.5|SNV-79998-A-G|2
MILGNSHCGATKSTACWTVLR
>ENST00000261654.10|SNV-130750-C-G|2
CTHLTNFAILMQVVR
>ENST00000519402.5|SNV-79998-A-G|9
KLWSLPYMTTKPMILGNSHCGATK
>ENST00000562684.5|SNV-19572-T-C|4
DHVFLREGEEPK
>ENST00000340281.9|MNV-32466-AGGGGAAGTAGGGGT-A|5
GSGGSRGSRGIR
>FUSION-ENST00000319432.9:75105-ENST00000412690.1:36300|2
EAAVRMPEFMGF
>ENST00000331457.9|SNV-3597-T-C|6
YKGAKTQLLDLPGIIEGAK
>ENST00000503413.1|INDEL-19811-G-GA|5
MPQQYIELKKTGR
>ENST00000536576.5|SNV-37142-G-A|2
VTLLCGIAR
>ENST00000312106.6|SNV-4975-G-C|1
AIRVLPR
>ENST00000281513.10|MNV-99569-CTGAACAGAGAT-C|1
LATYEEILGVPHAS
>ENST00000426928.6|SNV-12282-T-C|2
LRGKPVLKTQ
>ENST00000393313.5|SNV-45850-G-T|1
SGIQQII
>ENST00000353809.9|SNV-144127-G-T|5
QISQEDKNLETNIQELQK
>ENST00000053867.8|SNV-7321-C-T|4
DNRQGWACCPYCQGVCCADR
>ENST00000376406.8|MNV-5434-AGA-A|6
GSPGPHR
>ENST00000531443.5|SNV-351251-A-G|6
VGKPMRKTFVSQASAAMQQYAQR
>ENST00000514254.3|SNV-4543-C-T|1
WRSKLSMARPPYMT
>FUSION-ENST00000556993.1:91997-ENST00000553595.5:472105|3
LILQYLDSERRQGSK
>FUSION-ENST00000651894.2:949-ENST00000523028.5:20149|75
KSETYAPLFCLPSFHKFCK
>ENST00000342992.10|INDEL-261575-A-AA|1
DSVSITWEPPLLDGGSKIKK
>ENST00000619186.4|SNV-12463-G-A|5
MAIYKQSQHMTEVVRHCPHHER
>ENST00000542120.6|SNV-21515-G-A|1
DTWDGDENTEPGEACGGRTSR
>ENST00000530967.6|SNV-2930-C-T|5
TCTSTCSRWASDPCCT
>ENST00000673676.1|SNV-129060-C-A|1
SEFNHLTFTSVIECEKPNNDLSRFR
>FUSION-ENST00000275517.8:801-ENST00000496773.1:40657|11
MLVCDTCDKGYHTFCLQR
>ENST00000658236.1|SNV-213-C-A|4
WARSRPRDASNSK
>ENST00000413465.6|SNV-12463-G-A|1
HCPHHERCSDSDGLAPPQHLIR
>ENST00000519402.5|SNV-79998-A-G|8
LWSLPYMTTKPMILGNSHCGATK
>ENST00000530967.6|SNV-2930-C-T|12
MPRCSWPCCGGCFR
>FUSION-ENST00000651894.2:949-ENST00000523028.5:20149|8
ADFNYIKSLSSFESGKFVK
>ENST00000514254.3|SNV-4543-C-T|4
MVRMWRSK
>ENST00000227349.7|SNV-51784-A-T|4
AQQLKNYQEHWSQYESTKSSIVPR
>ENST00000647043.1|SNV-7622-A-G|3
NVAVSFAETVKGSAPIFTVIMSR
>ENST00000435607.3|SNV-6718-C-A|2
TGRKPNYGYTSYDTFSWAFLALFR
>ENST00000547013.1|SNV-51535-C-T|1
WDWWSCVALSFLILNSLLK
>FUSION-ENST00000488373.5:17515-ENST00000579002.5:823|65
QLTQVRWSR
>ENST00000542652.6|SNV-185536-C-T|1
YRDAENQKVLPLLAVAR
>ENST00000482994.1|SNV-30041-T-C|3
SCTAAPTSTSRSSGSR
>ENST00000482994.1|SNV-30041-T-C|4
SCTAAPTSTSR
>ENST00000394518.7|SNV-360833-G-A|4
GTYQYDLERLRTAQK
>ENST00000482994.1|SNV-30041-T-C|11
TRCCCSGTCPRSR
>ENST00000335486.10|SNV-130750-C-G|2
LEVNIGILIAVTR
>ENST00000265071.3|MNV-119700-TTTACATCGAAACTTCTTGACCG-T|1
IFNIDSGNGSI
>ENST00000475872.5|SNV-11685-G-C|1
YLPGYYSAGLALTSSSGWPWSCCA
>ENST00000375799.8|SNV-45522-G-A|1
GCQEPPYPSILTDATMEKLALAK
>ENST00000374227.7|SNV-13406-G-A|2
HVRTHTGEIPYECNECGK
>ENST00000357802.6|SNV-25469-G-C|5
RNSGVSSK
>ENST00000162330.10|SNV-38038-A-G|1
SQLELQQLKRFER
>ENST00000547260.5|SNV-17162-C-G|5
LLHNILPKDVAAHFLGR
>ENST00000530967.6|SNV-2930-C-T|9
PRCSWPCCGGCFRTCTSTCSR
>ENST00000361464.8|SNV-14717-A-T|2
SNMNGVRIDVVMTDSEDSTVSIQIK
>ENST00000315994.6|SNV-242607-G-A|2
MGVPDRTVSRLAQGSPAVAR
>ENST00000463837.5|SNV-4806-G-A|6
WQQRARSGGSGSVR
>ENST00000389586.6|SNV-19803-G-T|4
GDQLDILLEVRDHFGHR
>ENST00000613548.1|SNV-3788-C-T|8
LTHQPRCQPSVR
>ENST00000389394.8|SNV-137400-C-A|3
LTPKIHMLFEVQDLRVASPATVSR
>ENST00000219689.11|SNV-69194-G-C|1
SQSTWSLPSHWSPWRRPYGLGR
>ENST00000376573.9|SNV-104883-C-A|2
IPVMLMPDDFKAYSK
>ENST00000544123.5|SNV-185536-C-T|3
DYFGLMYR
>FUSION-ENST00000651894.2:949-ENST00000523028.5:20149|70
VQLVHRGTCIR
>FUSION-ENST00000488373.5:17515-ENST00000579002.5:823|67
KQLTQVR
>ENST00000502292.5|SNV-41334-T-C|4
LMHPCWIPAWASARCVSAPMDST
>FUSION-ENST00000651894.2:949-ENST00000523028.5:20149|39
TFLYTNR
>ENST00000378756.8|SNV-15577-T-C|2
AINDRINEMVHFDLPGQEER
>ENST00000644968.1|SNV-231168-G-A|2
TEGQEEMTPFR
>ENST00000342056.6|SNV-498740-A-G|4
SYAADEKSVSIAAWKPHLK
>FUSION-ENST00000651894.2:949-ENST00000523028.5:20149|85
HFSIILNLLGMLLKKDNQDTR
>ENST00000361417.6|SNV-21439-T-G|2
RATESPRR
>ENST00000643030.1|SNV-11094-T-C|6
MSSILWHHDSK
>ENST00000359242.7|INDEL-20015-A-AA|2
QKNCSFKK
>ENST00000342415.6|INDEL-18665-C-CA|2
QKNINEVLVPILIMLTP
>ENST00000611324.4|SNV-23610-C-G|1
GDAVGGVDEEPTNEEDNLFAPPK
>ENST00000394836.7|SNV-12625-G-T|3
LKYEECERLSK
>ENST00000542652.6|SNV-185536-C-T|2
MYRDAENQKVLPLLAVAR
>ENST00000378026.5|SNV-64232-G-T|2
IQKEINDMK
>ENST00000389586.6|SNV-19803-G-T|2
DHFGHRK
>ENST00000673875.1|SNV-40374-T-C|5
EQFTLPSVVHRDIYRDDTTR
>ENST00000240499.8|INDEL-35855-A-AAC|8
NVNIRKFIVQINPTNVK
>ENST00000342056.6|SNV-498740-A-G|3
SVSIAAWK
>ENST00000528890.1|SNV-93948-G-A|3
TEDVMLAAALPAVLGTNPCTDR
>FUSION-ENST00000651894.2:949-ENST00000523028.5:20149|26
HLLWINSVAQQAEGRFEK
>ENST00000578995.6|SNV-11094-T-C|6
MNVFNSFVGILWHHDSK
>FUSION-ENST00000488373.5:17515-ENST00000579002.5:823|69
MTDYAPYPIRKQLTQVR
>ENST00000240499.8|INDEL-35855-A-AAC|6
KFIVQINPTNVKNVTKPLNNFR
>ENST00000542652.6|SNV-185536-C-T|5
DYFGLMYRDAENQKVLPLLAVAR
>ENST00000573174.1|SNV-263-C-T|1
LPQLEPDLGHSVLGGPAPSRAAWR
>FUSION-ENST00000382740.3:261-ENST00000562833.2:34823|3
FLRSQPWIRR
>ENST00000672388.1|SNV-15578-G-T|1
LVLASNQPEQFDLAINDR
>ENST00000526809.5|SNV-820-G-C|2
ALLLWLPWLGLQAALYLLPAR
>ENST00000561516.5|SNV-19572-T-C|1
TNPPGSCFLT
>FUSION-ENST00000651894.2:949-ENST00000523028.5:20149|88
KHFSIILNLLGMLLKK
>ENST00000604215.1|SNV-316-C-G|4
SFPALDQLDFGRGLRR
>ENST00000409874.9|SNV-87551-C-G|3
NYFTFGQPDEEMAVR
>ENST00000542652.6|SNV-185536-C-T|3
YRDAENQK
>ENST00000539738.1|SNV-59477-G-T|3
PLPLRCCSRISGPCLLPYFPSGV
>FUSION-ENST00000354336.8:16838-ENST00000643010.1:25754|85
TALALEAK
>FUSION-ENST00000651894.2:949-ENST00000523028.5:20149|65
SIPLGVVLSDNNHTEIQEISLALR
>ENST00000503413.1|INDEL-19811-G-GA|6
IAIIPMPQQYIELKKTGR
>ENST00000394518.7|SNV-360833-G-A|3
LRTAQKQLER
>ENST00000485351.1|SNV-4145-T-C|6
TTLRLQDPQAGTSK
>ENST00000340281.9|MNV-32466-AGGGGAAGTAGGGGT-A|8
SRGSGGSR
>ENST00000539563.5|SNV-1052962-G-A|2
HSLEYNLR
>ENST00000263967.4|SNV-86184-A-G|2
HGGWTTKMDWIFHTIK
>ENST00000502292.5|SNV-41334-T-C|3
MHPCWIPAWASARCVSAPMDST
>ENST00000368318.5|SNV-800-T-G|4
RQDSRGVAR
>ENST00000525413.5|SNV-28037-G-A|2
VTCPTEYPCHHPEKVAGK
>ENST00000219689.11|SNV-69194-G-C|3
RSQSTWSLPSHWSPWRRPYGLGR
>ENST00000240499.8|INDEL-35855-A-AAC|2
NVTKPLNNFR
>ENST00000268138.12|SNV-49704-A-G|3
ASRSLSKPEPTCVSPPCPR
>FUSION-ENST00000651894.2:949-ENST00000523028.5:20149|78
LLMTWALEVAVVMK
>ENST00000389586.6|SNV-19803-G-T|1
DHFGHRKQYGGDFLR
>ENST00000478158.5|SNV-11685-G-C|4
MFFCEGVNIIFR
>ENST00000672388.1|SNV-15577-T-C|4
MLVLASNQPEQFDRAINDR
>ENST00000563038.5|SNV-32096-A-T|23
MDVPDGPLLREETYDVPPAFAK
>ENST00000578112.6|SNV-11094-T-C|1
EPGHQQPGHGILWHHDSKTPKATR
>ENST00000505897.5|SNV-10641-C-T|2
MFRASWTSWSSWTRIPR
>ENST00000281513.10|MNV-99569-CTGAACAGAGAT-C|2
LLTYLDRLATYEEILGVPHAS
>ENST00000374490.8|SNV-24323-C-T|2
EVVIFGAVSELFTK
>ENST00000376682.8|SNV-130750-C-G|2
MQVVRLELAR
>ENST00000331457.9|SNV-3597-T-C|5
GAKTQLLDLPGIIEGAK
>ENST00000373091.8|SNV-217421-G-T|5
QTKIEYGSVK
>ENST00000604215.1|SNV-316-C-G|6
SFPALDQLDFGRGLR
>ENST00000562988.5|SNV-6120-C-T|1
GAAPGGLWEEASCFCHHPHPPAAA
>FUSION-ENST00000354336.8:16838-ENST00000643010.1:25754|88
RVPCAYDKTALALEAK
>ENST00000491404.1|SNV-4764-A-G|2
RSALTLR
>ENST00000309007.9|SNV-5531-G-A|1
EESAADWALYTYEDGSNDLK
>ENST00000374227.7|SNV-13406-G-A|3
YNSSLTKHVRTHTGEIPYECNECGK
>ENST00000361530.11|SNV-6652-C-A|1
SPSLSLAPLYPR
>ENST00000504946.5|SNV-183917-A-G|1
MHGLQGP
>ENST00000297268.11|SNV-14712-G-A|1
GATGLPGVAGAPGLPGPR
>ENST00000330137.12|SNV-35907-A-G|4
KTMNVIQKLQK
>ENST00000357878.7|SNV-1668-C-G|2
IVRVPILYHENSAAEGAAAAAAGAR
>ENST00000519402.5|SNV-79998-A-G|3
ILGNSHCGATK
>ENST00000502292.5|SNV-41334-T-C|2
HPCWIPAWASARCVSAPMDST
>ENST00000527372.6|SNV-13822-T-C|2
GSALQRAAK
>ENST00000343571.3|SNV-194782-T-C|2
RCLAWYAITYSCEIH
>ENST00000589389.5|SNV-29617-A-G|1
IGFLGLGLVGSGIVSNLLK
>FUSION-ENST00000651894.2:949-ENST00000523028.5:20149|22
SVLTLASAGCKSASLKHCLNGESR
>ENST00000420627.5|SNV-3639-G-T|3
LIALLDVLSQK
>ENST00000578112.6|SNV-11094-T-C|3
EPGHQQPGHGILWHHDSK
>ENST00000547260.5|SNV-17162-C-G|2
DVAAHFLGRER
>ENST00000268138.12|SNV-49704-A-G|1
SLSKPEPTCVSPPCPRLSHSTPGK
>FUSION-ENST00000651894.2:949-ENST00000523028.5:20149|68
GTCIRQAFGK
>ENST00000574684.1|SNV-12463-G-A|5
TEVVRHCPHHER
>ENST00000456101.6|SNV-20494-C-T|4
MNNYPTWCRTLLR
>ENST00000330137.12|SNV-35907-A-G|5
KTMNVIQK
>ENST00000261778.2|SNV-16393-T-G|2
HDGLLATLKSNLSALEDK
>ENST00000621027.4|SNV-21439-T-G|5
RGGQLPVVAISLSEYPASAR
>ENST00000263967.4|SNV-86184-A-G|1
HGGWTTKMDWIFHTIKQHALN
>ENST00000574684.1|SNV-12463-G-A|3
TEVVRHCPHHERCSDSDGWL
>ENST00000591369.5|SNV-139568-A-G|3
GHWVILQNIHLVARWLGTLDEK
>ENST00000613548.1|SNV-3788-C-T|6
CQPSVRAR
>FUSION-ENST00000382740.3:261-ENST00000562833.2:34823|5
FLRSQPWIR
>ENST00000426928.6|SNV-12282-T-C|3
LRGKPVLK
>ENST00000621271.4|SNV-95106-G-T|1
GYFEELILLLEASLGLER
>ENST00000366788.8|SNV-233-T-G|2
GASSSSGGVVQVREK
>ENST00000418342.5|INDEL-84217-A-AA|1
NEPRLYKECF
>FUSION-ENST00000275517.8:801-ENST00000496773.1:40657|6
IMKSVPTNGWK
>ENST00000586242.1|SNV-7321-C-T|1
QGWACCPYCQPGVPSVCAGRPR
>FUSION-ENST00000275517.8:801-ENST00000496773.1:40657|28
SPRRCAFCK
>ENST00000563038.5|SNV-32096-A-T|26
SSIGEHGCARWPTAA
>ENST00000530967.6|SNV-2930-C-T|4
WASDPCCT
>ENST00000378756.8|SNV-15577-T-C|3
FMLVLASNQPEQFDRAINDR
>ENST00000381125.9|SNV-1269-C-G|1
EADDSRAPKGSLR
>ENST00000613548.1|SNV-3788-C-T|1
QWGCRASMRK
>ENST00000536576.5|SNV-37142-G-A|6
VYVSLDQPVTALNLFKQGLDKFPGK
>ENST00000637938.1|SNV-71116-A-G|2
TLASRPRK
>ENST00000342056.6|SNV-498740-A-G|2
SVSIAAWKPHLK
>ENST00000643030.1|SNV-11094-T-C|1
SSILWHHDSKTPKATR
>ENST00000175756.10|SNV-13094-G-T|2
KSCERYWAQEQEPLQTGLFCITLIK
>ENST00000673875.1|SNV-40374-T-C|1
DDTTREVRGR
>ENST00000357802.6|SNV-25469-G-C|10
TACTKARFSHLIPGETAACPAR
>ENST00000381125.9|SNV-1269-C-G|4
MEADDSRAPK
>ENST00000053867.8|SNV-7321-C-T|1
QGWACCPYCQGVCCADRR
>ENST00000637938.1|SNV-71116-A-G|1
TLASRPRKHPQK
>ENST00000418342.5|INDEL-84217-A-AA|3
KNEPRLYK
>ENST00000330137.12|SNV-35907-A-G|3
TMNVIQK
>ENST00000647043.1|SNV-7622-A-G|2
GSAPIFTVIMSR
>ENST00000227349.7|SNV-51784-A-T|3
NYQEHWSQYESTKSSIVPR
>ENST00000331457.9|SNV-3597-T-C|4
GAKTQLLDLPGIIEGAKDGK
>ENST00000647043.1|SNV-7622-A-G|1
GSAPIFTVIMSRMILGEYTGRPSDR
>ENST00000572811.1|SNV-707-G-A|5
SPRRSRPAEDAVAK
>ENST00000402622.6|SNV-498740-A-G|1
SVSIAAWKPHLKALHTCSPTNK
>ENST00000356786.10|SNV-4806-G-A|1
EALVEALAAAGQERRQWER
>ENST00000456101.6|SNV-20494-C-T|9
TSGTMNNYPTWCR
>ENST00000555586.1|SNV-63603-C-T|2
FKYLFCFLGDLQGHH
>ENST00000461137.5|SNV-65848-G-A|6
IRNFWIKIHFGLEK
>ENST00000369144.8|SNV-30890-G-A|5
REEELQEYQER
>ENST00000175756.10|SNV-13094-G-T|3
EIENGRKSCER
>ENST00000342415.6|INDEL-18665-C-CA|3
KQKNINEVLVPILIMLTP
>ENST00000378026.5|SNV-64232-G-T|4
SINDNIAIFTEVQKRIQK
>ENST00000377845.7|SNV-44530-A-G|1
QIVRPDDANVAGNVHGGTILK
>FUSION-ENST00000651894.2:949-ENST00000523028.5:20149|5
FVKCTEQLELLPGENINLLAGGSK
>FUSION-ENST00000651894.2:949-ENST00000523028.5:20149|6
SLSSFESGKFVK
>FUSION-ENST00000651894.2:949-ENST00000523028.5:20149|89
KHFSIILNLLGMLLK
>ENST00000563038.5|SNV-32096-A-T|28
RSSIGEHGCARWPTAA
>ENST00000493787.6|SNV-59899-C-T|1
SASLAMNLIALENTLLSKNNSSMLW
>ENST00000357802.6|SNV-25469-G-C|3
NSGVSSK
>ENST00000547260.5|SNV-17162-C-G|3
DVAAHFLGR
>ENST00000342992.10|SNV-253385-G-C|2
KPLPKSSWSK
>ENST00000613548.1|SNV-3788-C-T|4
HCLGILCAGTITTRPSCPR
>ENST00000530967.6|SNV-2930-C-T|6
TCTSTCSR
>ENST00000337836.9|SNV-89142-C-T|5
IETKKCVLFAK
>ENST00000478158.5|SNV-11685-G-C|1
FFCEGVNIIFRVALVLLR
>FUSION-ENST00000651894.2:949-ENST00000523028.5:20149|83
KDNQDTRK
>ENST00000637938.1|SNV-71116-A-G|4
GLPGAGATTAHLEDSSACSSEPTR
>ENST00000564180.1|SNV-16393-T-G|1
MMACWLL
>ENST00000330137.12|SNV-35907-A-G|1
TMNVIQKLQKQTDLELSPLTK
>ENST00000493787.6|SNV-59899-C-T|3
SRSASLAMNLIALENTLLSK
>ENST00000466975.5|SNV-87495-G-A|4
SSSSHRFRQSR
>ENST00000529415.7|SNV-2415-G-T|2
LYLHNNSLLALEAGAFR
>ENST00000426928.6|SNV-12282-T-C|1
GKPVLKTQ
>FUSION-ENST00000651894.2:949-ENST00000523028.5:20149|17
KSVLSKPTDSSPEVINYLGNK
>ENST00000491715.1|SNV-20217-G-T|6
SSRAWRTITNSLCWTLHQIESK
>ENST00000413465.6|SNV-12463-G-A|2
HCPHHER
>ENST00000421097.6|SNV-4450-C-T|5
QVEKVWALLQK
>ENST00000359611.4|SNV-313-G-A|4
HLQLAIRNDEKLNK
>ENST00000374227.7|SNV-13406-G-A|1
HVRTHTGEIPYECNECGKAFK
>ENST00000376406.8|MNV-5434-AGA-A|13
SGGGHRHSR
>ENST00000536576.5|SNV-37142-G-A|4
QGLDKFPGKVTLLCGIAR
>ENST00000544123.5|SNV-185536-C-T|2
DYFGLMYRDAENQK
>ENST00000492914.1|SNV-23609-T-C|4
LQMSWLPASRGMPWAEW
>ENST00000529415.7|SNV-2415-G-T|1
LYLHNNSLLALEAGAFRAQPR
>ENST00000547013.1|SNV-51535-C-T|2
MWDWWSCVALSFLILNSLLK
>ENST00000420627.5|SNV-3639-G-T|1
LIALLDVLSQKKMHR
>ENST00000439817.5|SNV-14717-A-T|2
IDVVMSR
>FUSION-ENST00000354336.8:16838-ENST00000643010.1:25754|86
VPCAYDKTALALEAKYISQCIDEIK
>ENST00000551568.6|SNV-38801-A-C|2
MDFPCLWLGLLLPLVAALDFNYPR
>ENST00000613548.1|SNV-3788-C-T|9
HIHRLTHQPRCQPSVR
>ENST00000613548.1|SNV-3788-C-T|3
HCLGILCAGTITTRPSCPRQWGCR
>ENST00000461137.5|SNV-65848-G-A|4
NFWIKIHFGLEKQMR
>FUSION-ENST00000651894.2:949-ENST00000523028.5:20149|98
AVYQAVLSLKNIPVLETAYK
>ENST00000673875.1|SNV-40374-T-C|3
DIYRDDTTREVR
>ENST00000604215.1|SNV-316-C-G|2
RMLMAFK
>FUSION-ENST00000382740.3:261-ENST00000562833.2:34823|4
MFLRSQPWIRR
>ENST00000536576.5|SNV-37143-A-G|1
FPGGVTLLCGIAR
>ENST00000369162.7|SNV-234618-C-T|5
DMRKDEIGHILHYVNIGLK
>ENST00000393420.10|SNV-32096-A-T|1
LWGVWVYDVPPSVSMDVPDGPLLR
>ENST00000389840.7|SNV-50482-G-C|4
LAIQVKLTVAPLQANELSILRR
>ENST00000415454.1|SNV-38982-C-T|3
VENEYGSYFACDFDYLCFLQK
>ENST00000263967.4|SNV-86184-A-G|3
HGGWTTK
>ENST00000389394.8|SNV-137400-C-A|6
MLCLANSERIKLTPK
>FUSION-ENST00000651894.2:949-ENST00000523028.5:20149|80
KLLMTWALEVAVVMK
>ENST00000466975.5|SNV-87495-G-A|3
FRQSRSPMHYMYRPR
>ENST00000492914.1|SNV-23609-T-C|5
EADLHRLQMSWLPASRGMPWAEW
>ENST00000578995.6|SNV-11094-T-C|4
MNVFNSFVGILWHHDSKTPK
>ENST00000534921.2|SNV-29250-T-C|2
GDQLDIPLEVRDHLGQR
>ENST00000427849.5|SNV-47191-G-T|2
CAIAVGIMSYYMADLKHR
>ENST00000353809.9|SNV-144127-G-T|3
NLETNIQELQK
>ENST00000340281.9|MNV-32466-AGGGGAAGTAGGGGT-A|9
EGGIEGEGNIQGVGEGSGRSR
>ENST00000650596.1|SNV-6966-A-G|2
FDQQVEKYR
>ENST00000498700.5|INDEL-4520-A-AA|1
EVEDQDSKEAKK
>ENST00000491715.1|SNV-20217-G-T|2
TITNSLCWTLHQIESKR
>ENST00000420627.5|SNV-3639-G-T|5
IANLQTDLSDGLRLIALLDVLSQK
>ENST00000658236.1|SNV-213-C-A|9
MASSVNMPMWARSRPRDASNSK
>ENST00000304337.3|SNV-9360-G-C|2
HRITLVVGTNMDGSEK
>FUSION-ENST00000651894.2:949-ENST00000523028.5:20149|84
KDNQDTR
>ENST00000534921.2|SNV-29250-T-C|1
GDQLDIPLEVRDHLGQRK
>ENST00000646274.1|SNV-281832-G-T|1
TSLDNKTSLLNTQPPRAFPGPR
>ENST00000578995.6|SNV-11094-T-C|5
NVFNSFVGILWHHDSK
>ENST00000304337.3|SNV-9360-G-C|4
GETCSVGKLCKHR
>ENST00000377845.7|SNV-44530-A-G|2
AKQIVRPDDANVAGNVHGGTILK
>ENST00000369774.8|SNV-242607-G-A|1
EISLPILCNASNGSAMGVPDRTVSR
>ENST00000563038.5|SNV-32096-A-T|30
WTVLTTACPPGLRRSSIGEHGCAR
>ENST00000472910.5|SNV-211318-G-A|1
QSVGKKTR
>ENST00000578995.6|SNV-11094-T-C|2
MNVFNSFVGILWHHDSKTPKATR
>ENST00000418342.5|INDEL-84217-A-AA|2
NEPRLYK
>ENST00000261654.10|SNV-130750-C-G|1
CTHLTNFAILMQVVRLELAR
>ENST00000421097.6|SNV-4450-C-T|4
QVEKVWALLQKR
>ENST00000328333.12|SNV-2909-T-G|1
GLSGGPTQQQELGPGQGSVLLR
>FUSION-ENST00000651894.2:949-ENST00000523028.5:20149|27
HLLWINSVAQQAEGR
>ENST00000376406.8|MNV-5434-AGA-A|11
HSRGIHPATER
>ENST00000482994.1|SNV-30041-T-C|13
WRTRCCCSGTCPR
>ENST00000351071.11|SNV-23610-C-G|4
IKGDAVGGVDEEPTTLPSGEAKPR
>ENST00000296978.3|SNV-75921-C-A|1
GPSTLTVQEEQRKHPSWPR
>ENST00000251691.5|SNV-172786-A-C|2
EPPSEDDRSQSR
>ENST00000563038.5|SNV-32096-A-T|29
RSSIGEHGCAR
>FUSION-ENST00000651894.2:949-ENST00000523028.5:20149|3
CTEQLELLPGENINLLAGGSKEK
>ENST00000492261.5|SNV-168255-G-A|1
EDGPSTALIATS
>ENST00000409874.9|SNV-87551-C-G|4
FILQVVLAGAFYR
>ENST00000637938.1|SNV-71116-A-G|3
TLASRPR
>ENST00000519402.5|SNV-79998-A-G|5
TTKPMILGNSHCGATKSTACWTVLR
>ENST00000502292.5|SNV-41334-T-C|1
CVSAPMDST
>ENST00000529818.5|SNV-47259-A-G|1
DPTFMGLALHCIASVGSR
>ENST00000572811.1|SNV-707-G-A|3
RSRPAEDAVAKVGLELR
>ENST00000531443.5|SNV-351251-A-G|5
KTFVSQASAAMQQYAQR
>ENST00000529818.5|SNV-47259-A-G|2
NDLASRDPTFMGLALHCIASVGSR
>ENST00000409874.9|SNV-87551-C-G|2
NYFTFGQPDEEMAVRELAGK
>FUSION-ENST00000275517.8:801-ENST00000496773.1:40657|10
MLVCDTCDKGYHTFCLQRIMK
>ENST00000651453.1|SNV-28011-A-T|1
LLCQLSCHLGMNSLGAGENEAHR
>FUSION-ENST00000488373.5:17515-ENST00000579002.5:823|68
TDYAPYPIRKQLTQVR
>ENST00000357802.6|SNV-25469-G-C|6
HESPLLTSDSRRNSGVSSK
>FUSION-ENST00000275517.8:801-ENST00000496773.1:40657|9
GYHTFCLQR
>ENST00000547260.5|SNV-17162-C-G|1
DVAAHFLGRERR
>ENST00000262442.9|SNV-52725-G-T|3
DFYRQLVANLEFMANWYNKVMK
>ENST00000613548.1|SNV-3788-C-T|7
LTHQPRCQPSVRAR
>ENST00000337836.9|SNV-89142-C-T|2
CVLFAKK
>ENST00000613548.1|SNV-3788-C-T|12
MHIHRLTHQPR
>ENST00000369162.7|SNV-234618-C-T|3
KDEIGHILHYVNIGLKVK
>ENST00000534921.2|SNV-29250-T-C|5
DTYCRGDQLDIPLEVR
>ENST00000539738.1|SNV-59477-G-T|1
ISGPCLLPYFPSGV
>ENST00000555586.1|SNV-63603-C-T|3
MFKYLFCFLGDLQGHH
>ENST00000308249.4|SNV-224985-C-G|2
FNPKFYSFLCAQEPSHK
>FUSION-ENST00000275517.8:801-ENST00000496773.1:40657|5
IMKSVPTNGWKCK
>ENST00000361417.6|SNV-21439-T-G|1
ATESPRR
>ENST00000261556.11|MNV-91704-TAC-T|2
LRGTDHSRT
>FUSION-ENST00000651894.2:949-ENST00000523028.5:20149|37
TFLYTNRQTCQDWLTRIR
>ENST00000357802.6|SNV-25469-G-C|1
NSGVSSKISLSTISGKVQK
>ENST00000444303.6|SNV-187339-T-C|3
LSIYGRSPEERPNLAYWFIQHK
>ENST00000672388.1|SNV-15578-G-T|2
MLVLASNQPEQFDLAINDR
>ENST00000545990.6|SNV-20257-C-T|2
MDTSMDPVRVLSWLR
>ENST00000482994.1|SNV-30041-T-C|5
RSCTAAPTSTSRSSGSR
>FUSION-ENST00000651894.2:949-ENST00000523028.5:20149|100
EVVAVARAVYQAVLSLK
>ENST00000531443.5|SNV-351251-A-G|4
KTFVSQASAAMQQYAQRDK
>ENST00000281513.10|MNV-99569-CTGAACAGAGAT-C|3
KLLTYLDRLATYEEILGVPHAS
>ENST00000444303.6|SNV-187339-T-C|1
SPEERPNLAYWFIQHKVYSPNMR
>ENST00000394518.7|SNV-360833-G-A|2
TAQKQLER
>ENST00000340281.9|MNV-32466-AGGGGAAGTAGGGGT-A|3
GIRGRDSK
>ENST00000240499.8|INDEL-35855-A-AAC|3
FIVQINPTNVKNVTKPLNNFRS
>ENST00000646274.1|SNV-281832-G-T|3
GGSEVEGGRTSLDNKTSLLNTQPPR
>ENST00000389586.6|SNV-19803-G-T|3
GDQLDILLEVRDHFGHRK
>ENST00000562684.5|SNV-19572-T-C|6
LAHPNKPKDHVFLR
>FUSION-ENST00000275517.8:801-ENST00000496773.1:40657|23
HFGATIKCCEEK
>ENST00000389840.7|SNV-50482-G-C|2
LTVAPLQANELSILRR
>ENST00000456101.6|SNV-20494-C-T|8
TSGTMNNYPTWCRTLLR
>ENST00000294304.12|SNV-93948-G-A|2
AVNVAKVVGTNPCTDR
>FUSION-ENST00000319432.9:75105-ENST00000412690.1:36300|5
KVYLEKEAAVR
>ENST00000366788.8|SNV-233-T-G|3
GASSSSGGVVQVR
>FUSION-ENST00000651894.2:949-ENST00000523028.5:20149|73
SETYAPLFCLPSFHKFCK
>ENST00000265686.8|SNV-2275-G-A|1
SEEMALVQLFLPTAAAYTCVSR
>ENST00000485351.1|SNV-4145-T-C|5
MTTLRLQDPQAGTSKILSEER
>FUSION-ENST00000651894.2:949-ENST00000523028.5:20149|104
YHKEKEVVAVAR
>ENST00000536576.5|SNV-37142-G-A|1
VTLLCGIARIYEEMNNMSSAAEYYK
>FUSION-ENST00000556993.1:91997-ENST00000553595.5:472105|1
QGSKQEL
>ENST00000563038.5|SNV-32096-A-T|27
SSIGEHGCAR
>ENST00000342415.6|INDEL-18665-C-CA|1
NINEVLVPILIMLTP
>ENST00000291592.6|SNV-1667-G-A|2
LDPDSVDEIACHTSVQK
>ENST00000658236.1|SNV-213-C-A|2
SRPRDASNSKISSSK
>ENST00000357802.6|SNV-25469-G-C|2
NSGVSSKISLSTISGK
>ENST00000227349.7|SNV-51784-A-T|2
SSIVPRGQPSDMVNDHQPSR
>ENST00000570069.5|SNV-5738-G-A|4
RSQAPHWGWMAAAWSTRGR
>ENST00000292385.9|SNV-5531-G-A|1
ALYTYEDGSNDLK
>ENST00000604215.1|SNV-316-C-G|5
MSFPALDQLDFGRGLRR
>ENST00000618559.1|SNV-12282-T-C|1
GKPVLKT
>ENST00000261556.11|MNV-91704-TAC-T|4
GGVAVFAAVAAVFTFTLPPSVGGR
>ENST00000340281.9|MNV-32466-AGGGGAAGTAGGGGT-A|2
GRDSKGR
>ENST00000545990.6|SNV-20257-C-T|4
VDVYSPGDNQAQDWKMDTSMDPVR
>ENST00000562684.5|SNV-19572-T-C|2
EGEEPKSDLK
>ENST00000399231.7|SNV-177773-C-A|4
SQLVRQK
>ENST00000409939.8|SNV-11685-G-C|2
VWDMFFCEGVNIIFR
>ENST00000539563.5|SNV-1052962-G-A|4
RHSLEYNLR
>ENST00000219689.11|SNV-69194-G-C|4
RSQSTWSLPSHWSPWR
>ENST00000381125.9|SNV-1269-C-G|5
MEADDSR
>ENST00000570069.5|SNV-5738-G-A|5
RSQAPHWGWMAAAWSTR
>ENST00000492914.1|SNV-23610-C-G|1
GDAVGGVD
>ENST00000162330.10|SNV-38038-A-G|3
QGKSQLELQQLKR
>ENST00000555586.1|SNV-63603-C-T|1
YLFCFLGDLQGHH
>ENST00000368318.5|SNV-800-T-G|2
QDSRGVARSVR
>ENST00000261778.2|SNV-16393-T-G|3
HDGLLATLK
>ENST00000527372.6|SNV-13822-T-C|3
GEEGSFRGSALQRAAK
>ENST00000370323.9|SNV-4060-C-T|1
IATTDDTTAMASASSSATGSFSYSE
>ENST00000536576.5|SNV-37142-G-A|3
FPGKVTLLCGIAR
>ENST00000503413.1|INDEL-19811-G-GA|3
KTGREWYVALNK
>FUSION-ENST00000651894.2:949-ENST00000523028.5:20149|16
SVLSKPTDSSPEVINYLGNK
>ENST00000369144.8|SNV-30890-G-A|2
EEELQEYQERVK
>ENST00000619186.4|SNV-12463-G-A|4
AIYKQSQHMTEVVRHCPHHER
>ENST00000643030.1|SNV-11094-T-C|2
MSSILWHHDSKTPKATR
>ENST00000461137.5|SNV-65848-G-A|2
IHFGLEKQMR
>ENST00000373091.8|SNV-217421-G-T|4
QTKIEYGSVKDGATMTFFK
>ENST00000335486.10|SNV-130750-C-G|1
LEVNIGILIAVTRVISQISADNYK
>ENST00000530967.6|SNV-2930-C-T|2
DVATGGCAAGCR
>ENST00000570069.5|SNV-5738-G-A|2
SQAPHWGWMAAAWSTRGR
>ENST00000342992.10|SNV-141265-G-C|3
ITIVTQTEESPPPAVPEIPK
>ENST00000551568.6|SNV-38801-A-C|1
DFPCLWLGLLLPLVAALDFNYPR
>FUSION-ENST00000319432.9:70110-ENST00000412690.1:36300|5
IRLLQAAVR
>FUSION-ENST00000556993.1:91997-ENST00000553595.5:472105|2
RQGSKQEL
>ENST00000340281.9|MNV-32466-AGGGGAAGTAGGGGT-A|4
GSRGIRGR
>ENST00000573174.1|SNV-263-C-T|3
GLRLPQLEPDLGHSVLGGPAPSR
>ENST00000342992.10|SNV-253385-G-C|3
AGDTIVLNAISILRKPLPKSSWSK
>ENST00000357802.6|SNV-25469-G-C|4
RNSGVSSKISLSTISGK
>FUSION-ENST00000275517.8:801-ENST00000496773.1:40657|13
QSGEDSKMLVCDTCDKGYHTFCLQR
>ENST00000519402.5|SNV-79998-A-G|7
MTTKPMILGNSHCGATK
>ENST00000621027.4|SNV-21439-T-G|2
GGQLPVVAISLSEYPASARR
>ENST00000519402.5|SNV-79998-A-G|4
MILGNSHCGATK
>ENST00000645152.1|SNV-11094-T-C|2
MPHLPPQLLQQHPLASR
>ENST00000400830.4|SNV-15578-G-T|2
WAPRFMLVLASNQPEQFDLAINDR
>ENST00000357162.6|INDEL-628852-G-GA|6
SQEQKNNEKNR
>FUSION-ENST00000348035.9:17515-ENST00000579002.5:823|1
LRPLSYPQTANSGEMEPL
>ENST00000359611.4|SNV-313-G-A|2
NDEKLNKLLGK
>ENST00000658236.1|SNV-213-C-A|8
ASSVNMPMWARSRPRDASNSK
>ENST00000353809.9|SNV-144127-G-T|6
LHTFHRQISQEDKNLETNIQELQK
>ENST00000394836.7|SNV-12625-G-T|5
ELKLKYEECER
>ENST00000658236.1|SNV-213-C-A|7
MPMWARSRPRDASNSK
>ENST00000572811.1|SNV-707-G-A|1
SRPAEDAVAKVGLELR
>ENST00000264025.8|SNV-64038-C-T|1
WRRHTFK
>FUSION-ENST00000354336.8:16838-ENST00000643010.1:25754|83
TALALEAKYISQCIDEIKQELK
>ENST00000373091.8|SNV-217421-G-T|6
MESPIDSADDLAKQTKIEYGSVK
>ENST00000394836.7|SNV-12625-G-T|2
YEECERLSK
>ENST00000608083.5|SNV-44530-A-G|1
IVRPDDANVAGNVHGGTILK
>ENST00000604215.1|SNV-316-C-G|3
GLRRMLMAFK
>ENST00000539563.5|SNV-1052962-G-A|5
VELEKRHSLEYNLR
>ENST00000376682.8|SNV-130750-C-G|1
QVVRLELAR
>ENST00000389840.7|SNV-50482-G-C|3
LTVAPLQANELSILR
>ENST00000335025.12|SNV-16510-A-C|1
QDIIPLQDPTNLDKFNVSNFYHVK
>ENST00000485351.1|SNV-4145-T-C|7
MTTLRLQDPQAGTSK
>ENST00000439817.5|SNV-14717-A-T|3
SNMNGVRIDVVMSRQVAHSGAK
>ENST00000503413.1|INDEL-19811-G-GA|4
PQQYIELKKTGR
>ENST00000343571.3|SNV-194782-T-C|1
CLAWYAITYSCEIH
>ENST00000375963.8|SNV-8007-C-T|1
SRPRKSR
>ENST00000240499.8|INDEL-35855-A-AAC|11
RSTDRNVNIR
>ENST00000312465.11|INDEL-19811-G-GA|4
FQENSYNTYASAIHRTEKNR
>ENST00000418342.5|INDEL-84217-A-AA|4
LEQNKKNEPR
>ENST00000561516.5|SNV-19572-T-C|2
RTNPPGSCFLT
>ENST00000530650.5|SNV-820-G-C|1
ALLLWLPWLGLQAALYLLPARKVR
>ENST00000545450.7|SNV-3379-C-A|5
VRELAVALEQK
>ENST00000409874.9|SNV-87551-C-G|5
QRFILQVVLAGAFYR
>ENST00000399231.7|SNV-177773-C-A|3
SQLVRQKEAIQPK
>ENST00000292385.9|SNV-5531-G-A|2
QALVSCRALYTYEDGSNDLK
>FUSION-ENST00000651894.2:949-ENST00000523028.5:20149|41
VIRTFLYTNR
>ENST00000498700.5|INDEL-4520-A-AA|2
MEVEDQDSKEAKK
>FUSION-ENST00000651894.2:949-ENST00000523028.5:20149|49
TDAILWQWAIWEAAQFTVLSKLR
>ENST00000482994.1|SNV-30041-T-C|6
RSCTAAPTSTSR
>ENST00000415454.1|SNV-38982-C-T|1
VENEYGSYFACDFDYLCFLQKRFR
>ENST00000340281.9|MNV-32466-AGGGGAAGTAGGGGT-A|7
SRGSGGSRGSR
>ENST00000528890.1|SNV-93948-G-A|2
MLAAALPAVLGTNPCTDR
>ENST00000564709.5|SNV-15154-C-T|1
HPSPVRCL
>ENST00000563038.5|SNV-32096-A-T|25
MDVPDGPLLR
>ENST00000331163.11|SNV-13291-G-A|1
TNANFLVWPPCVEVQHCSGCCNNR
>ENST00000415454.1|SNV-38982-C-T|4
GLRVENEYGSYFACDFDYLCFLQKR
>ENST00000421097.6|SNV-4450-C-T|3
VWALLQK
>ENST00000536576.5|SNV-37143-A-G|2
QGLDKFPGGVTLLCGIAR
>ENST00000376406.8|MNV-5434-AGA-A|15
EPHRSGGGHR
>ENST00000359611.4|SNV-313-G-A|1
LNKLLGK
>ENST00000545450.7|SNV-3379-C-A|2
ELAVALEQKNVK
>ENST00000389484.8|SNV-1279352-G-T|4
SAACACPHLMKLSSDNK
>ENST00000644523.1|SNV-11094-T-C|5
MLILYVNKQNFLRHPLASR
>ENST00000491715.1|SNV-20217-G-T|4
AWRTITNSLCWTLHQIESKR
>ENST00000332129.6|SNV-42636-G-A|1
GIISPVGGAKSAR
>ENST00000374227.7|SNV-13406-G-A|8
ECGKSFRYNSSLTK
>ENST00000525413.5|SNV-28037-G-A|4
QDCQRVTCPTEYPCHHPEKVAGK
>ENST00000219689.11|SNV-69194-G-C|2
SQSTWSLPSHWSPWR
>FUSION-ENST00000651894.2:949-ENST00000523028.5:20149|69
VQLVHRGTCIRQAFGK
>ENST00000574684.1|SNV-12463-G-A|6
MTEVVRHCPHHER
>ENST00000304337.3|SNV-9360-G-C|3
LCKHRITLVVGTNMDGSEK
>ENST00000308378.7|SNV-175009-A-C|3
TLKAVFDAKNLFPK
>ENST00000527372.6|SNV-13822-T-C|1
GSALQRAAKFGSLAK
>ENST00000456101.6|SNV-20494-C-T|2
MNNYPTWCRTLLRR
>ENST00000053867.8|SNV-7321-C-T|2
QGWACCPYCQGVCCADR
>ENST00000530967.6|SNV-2930-C-T|10
MPRCSWPCCGGCFRTCTSTCSR
>ENST00000615798.4|SNV-54139-G-A|4
IGVLITDGKSQDDVETPSKK
>ENST00000375799.8|SNV-45522-G-A|2
GCQEPPYPSILTDATMEK
>ENST00000646242.1|SNV-11094-T-C|1
HPLASRFQNPQSHQISR
>ENST00000547260.5|SNV-17162-C-G|6
RLLHNILPKDVAAHFLGR
>FUSION-ENST00000651894.2:949-ENST00000523028.5:20149|67
GTCIRQAFGKLLK
>ENST00000356786.10|SNV-4806-G-A|2
EALVEALAAAGQERR
>ENST00000199940.10|SNV-229258-C-G|1
SANGFAYR
>ENST00000296978.3|SNV-75921-C-A|5
SLDLDRGPSTLTVQEEQR
>ENST00000389484.8|SNV-1279352-G-T|2
LSSDNKTCYEMK
>FUSION-ENST00000651894.2:949-ENST00000523028.5:20149|38
TFLYTNRQTCQDWLTR
>ENST00000399231.7|SNV-177773-C-A|7
KEEVLILRSQLVR
>ENST00000562684.5|SNV-19572-T-C|1
EGEEPKSDLKAAR
>ENST00000492914.1|SNV-23610-C-G|2
IKGDAVGGVD
>ENST00000530967.6|SNV-2930-C-T|1
DVATGGCAAGCRGVHGPAAAAASAR
>ENST00000574684.1|SNV-12463-G-A|4
MTEVVRHCPHHERCSDSDGWL
>ENST00000526809.5|SNV-820-G-C|1
ALLLWLPWLGLQAALYLLPARK
>ENST00000672388.1|SNV-15577-T-C|3
LVLASNQPEQFDRAINDR
>ENST00000492914.1|SNV-23609-T-C|2
SWLPASRGMPWAEW
>ENST00000613548.1|SNV-3788-C-T|5
ARHCLGILCAGTITTRPSCPR
>ENST00000296978.3|SNV-75921-C-A|4
SLDLDRGPSTLTVQEEQRK
>ENST00000369144.8|SNV-30890-G-A|3
EEELQEYQER
>ENST00000269205.7|SNV-932-G-A|1
THLQSQIGGEFQSFPKVFQKIWLER
>ENST00000359242.7|INDEL-20015-A-AA|1
NCSFKKGI
>ENST00000361464.8|SNV-14717-A-T|1
IDVVMTDSEDSTVSIQIK
>ENST00000531443.5|SNV-351251-A-G|2
TFVSQASAAMQQYAQRDK
>ENST00000570069.5|SNV-5738-G-A|3
SQAPHWGWMAAAWSTR
>ENST00000374490.8|SNV-24323-C-T|3
GFEAAVAAGAKEVVIFGAVSELFTK
>ENST00000472910.5|SNV-211318-G-A|2
VPLLVAAVGPRQSVGKK
