# Supplementary material for: Identification of non-canonical peptides with moPepGen
Source: Nat Biotechnol. 2025 Jun 16;44(4):568–73. doi: 10.1038/s41587-025-02701-0 (PMC12680078; doi:10.1038/s41587-025-02701-0)
Supplement: Supplementary file 4 — Supplementary Data: Cancer cell line variant peptide database. Custom peptide database FASTA file for each of the 376 cell lines from the Cancer Cell Line Encyclopedia with proteomics characterization or used in the reference channel. Variant peptide FASTA files were produced by moPepGen as the result of cell-line-specific publicly available mutations and fusions. [file 41587_2025_2701_MOESM4_ESM.zip › ACH-000209.fasta]

>FUSION-ENST00000556954.5:122441-ENST00000396294.6:301995|92
CLGEAETVRR
>FUSION-ENST00000528265.1:20453-ENST00000294312.4:4446|544
MHGNRRLYSLK
>FUSION-ENST00000528265.1:20453-ENST00000294312.4:4446|924
MPVIPPTR
>FUSION-ENST00000528265.1:20453-ENST00000294312.4:4446|2
KVFISVACQFVLLLFYVWVFSP
>FUSION-ENST00000528265.1:20453-ENST00000294312.4:4446|951
ILLLWNSVYGTIVLLKEPGCGDHK
>FUSION-ENST00000556954.5:122441-ENST00000396294.6:301995|444
GIKTETFCSVNHGAALRIK
>FUSION-ENST00000556954.5:122441-ENST00000396294.6:301995|729
NKTWWTQPLPCWSCI
>FUSION-ENST00000528265.1:20453-ENST00000294312.4:4446|316
WFILLSVRGQVS
>FUSION-ENST00000556954.5:122441-ENST00000396294.6:301995|19
MLPFQEYIDAHPETIVLDPLPAIR
>FUSION-ENST00000556954.5:122441-ENST00000396294.6:301995|664
MGLYGMPWK
>ENST00000445299.6|MNV-18475-TACC-T|1
SNMFISETER
>FUSION-ENST00000528265.1:20453-ENST00000294312.4:4446|696
CNVIYLYNGI
>FUSION-ENST00000556954.5:122441-ENST00000396294.6:301995|1047
CLQVSARLEREQQGR
>FUSION-ENST00000528265.1:20453-ENST00000294312.4:4446|934
MHLASHSNLKIQKHILEVGMVNCFK
>FUSION-ENST00000528265.1:20453-ENST00000294312.4:4446|891
MLLGWCKSNCCFCH
>FUSION-ENST00000528265.1:20453-ENST00000294312.4:4446|183
VASPSVQSPVSLP
>FUSION-ENST00000556954.5:122441-ENST00000396294.6:301995|283
MSTLSVSFSVLCFWGHI
>ENST00000430799.7|MNV-86748-CT-C|6
HPERKQAPQLMK
>FUSION-ENST00000528265.1:20453-ENST00000294312.4:4446|830
SYYLDPFSLIPGFLSPGWPVSLILK
>FUSION-ENST00000556954.5:122441-ENST00000396294.6:301995|385
LCVGSFPPFQPPHPLEER
>FUSION-ENST00000556954.5:122441-ENST00000396294.6:301995|915
FIEQSPAQGWR
>FUSION-ENST00000556954.5:122441-ENST00000396294.6:301995|108
MHDLLSWKHGLHLK
>ENST00000523149.5|SNV-117242-G-A|3
IQIPAAPIREEAATEIPHRSGK
>FUSION-ENST00000556954.5:122441-ENST00000396294.6:301995|298
MGRNPATLSVLWGTRK
>FUSION-ENST00000528265.1:20453-ENST00000294312.4:4446|729
DAQHHQSLEKCKVKPQ
>ENST00000490180.2|SNV-39220-G-T|4
MVEPPLSVRVGR
>FUSION-ENST00000528265.1:20453-ENST00000294312.4:4446|596
MPTIQSDFR
>FUSION-ENST00000556954.5:122441-ENST00000396294.6:301995|97
ESSQMRRGIR
>FUSION-ENST00000556954.5:122441-ENST00000396294.6:301995|476
MLASLVSNS
>FUSION-ENST00000556954.5:122441-ENST00000396294.6:301995|497
QPLPPRYK
>FUSION-ENST00000528265.1:20453-ENST00000294312.4:4446|447
MSGNSSFTVGEN
>FUSION-ENST00000528265.1:20453-ENST00000294312.4:4446|762
CVSKATIKK
>FUSION-ENST00000528265.1:20453-ENST00000294312.4:4446|109
NNIIISLYAYR
>ENST00000508628.6|SNV-129178-A-C|3
LHKEPFGEISSRYTADLSPENAK
>FUSION-ENST00000528265.1:20453-ENST00000294312.4:4446|16
MYHHAQLIFVFLVETWGFTMLAR
>FUSION-ENST00000556954.5:122441-ENST00000396294.6:301995|183
ASGVFFMSQMRRLR
>FUSION-ENST00000528265.1:20453-ENST00000294312.4:4446|380
SNYNLSCDFM
>FUSION-ENST00000610881.4:20453-ENST00000294312.4:4446|6
RSAQMATMCTDPR
>FUSION-ENST00000556954.5:122441-ENST00000396294.6:301995|1155
RVPAVFLFWAENNINR
>ENST00000216277.12|SNV-19618-T-C|5
ILILGKLNNLVKEWTR
>FUSION-ENST00000528265.1:20453-ENST00000294312.4:4446|877
AKTTITFAPT
>ENST00000442039.3|SNV-41-G-C|6
MNPVLCAPAAGAVR
>ENST00000338379.6|SNV-85-G-T|3
SETVPAASASAGVSAMEKLPTK
>FUSION-ENST00000528265.1:20453-ENST00000294312.4:4446|179
PVVPDSWEAEAQESLESR
>FUSION-ENST00000528265.1:20453-ENST00000294312.4:4446|976
VLTLFSCER
>FUSION-ENST00000556954.5:122441-ENST00000396294.6:301995|158
MCHVGVLHPLTRHLH
>ENST00000492909.1|SNV-220569-G-T|3
INQVNGRDLSIATHDQAVEAFKTAK
>FUSION-ENST00000528265.1:20453-ENST00000294312.4:4446|414
DLFYQPACQIPAK
>FUSION-ENST00000556954.5:122441-ENST00000396294.6:301995|211
SKSLCLTPCSFPACEDR
>FUSION-ENST00000610881.4:20453-ENST00000294312.4:4446|9
KTVLSRR
>FUSION-ENST00000556954.5:122441-ENST00000396294.6:301995|577
HADPPHRGPVDCGLQLCHVFTVLR
>ENST00000404537.6|INDEL-13756-C-CCTCC|1
DNSKPALCGPWGASGAEL
>FUSION-ENST00000556954.5:122441-ENST00000396294.6:301995|1220
CSLSTGTQQSR
>FUSION-ENST00000556954.5:122441-ENST00000396294.6:301995|640
LSLRILHFGCCPVSLCR
>FUSION-ENST00000556954.5:122441-ENST00000396294.6:301995|895
CSSPTWKITSKPIR
>FUSION-ENST00000556954.5:122441-ENST00000396294.6:301995|133
LGCEYDFIHMCESRR
>ENST00000496197.5|SNV-6041-T-G|3
RLHQGQLHPRL
>FUSION-ENST00000556954.5:122441-ENST00000396294.6:301995|1059
QMALPDGHVRR
>FUSION-ENST00000528265.1:20453-ENST00000294312.4:4446|238
FCFVFFFLRQGLTVSPR
>ENST00000367649.7|SNV-348829-C-T|1
NNYVGLVNIPTASVTGCQFVEK
>FUSION-ENST00000528265.1:20453-ENST00000294312.4:4446|568
MPHLLLLSPFAASVYFLNWDKGEKK
>FUSION-ENST00000556954.5:122441-ENST00000396294.6:301995|251
MFSPLVSCSRFPS
>FUSION-ENST00000528265.1:20453-ENST00000294312.4:4446|225
MAHVYICNKPARCAHVP
>ENST00000231721.7|SNV-7007-C-T|1
DSYCAWDGASCTHYRPSLGKRR
>FUSION-ENST00000556954.5:122441-ENST00000396294.6:301995|1272
MGMPEMGFLACDR
>FUSION-ENST00000556954.5:122441-ENST00000396294.6:301995|196
TLRELAL
>FUSION-ENST00000556954.5:122441-ENST00000396294.6:301995|711
WNRGQCHPR
>FUSION-ENST00000556954.5:122441-ENST00000396294.6:301995|1061
RQMALPDGHVRR
>ENST00000303575.9|SNV-40-G-C|6
SRLSGPPAR
>ENST00000280245.8|MNV-27418-CCGCTTAAAAGAAGAACAGAT-C|3
YHERNSLAHTASTKGTE
>FUSION-ENST00000610881.4:20453-ENST00000294312.4:4446|1
STASRSP
>FUSION-ENST00000556954.5:122441-ENST00000396294.6:301995|18
LPFQEYIDAHPETIVLDPLPAIR
>FUSION-ENST00000528265.1:20453-ENST00000294312.4:4446|533
FKFFSLITRK
>FUSION-ENST00000556954.5:122441-ENST00000396294.6:301995|1320
AVAALWR
>ENST00000329106.2|SNV-11592-C-G|4
GWWAAKEMHR
>FUSION-ENST00000556954.5:122441-ENST00000396294.6:301995|1261
PEMGFLACDRRR
>FUSION-ENST00000556954.5:122441-ENST00000396294.6:301995|513
LVASPWGSEHEKGFPFS
>FUSION-ENST00000556954.5:122441-ENST00000396294.6:301995|591
SLGLGGIWLR
>FUSION-ENST00000528265.1:20453-ENST00000294312.4:4446|553
MGIYPFSSCILLLGK
>FUSION-ENST00000528265.1:20453-ENST00000294312.4:4446|104
NLPVILVLGPC
>ENST00000367279.8|SNV-6041-T-G|5
AQSQEDGDYIK
>FUSION-ENST00000556954.5:122441-ENST00000396294.6:301995|1127
MFLRAPEHCTGLPL
>FUSION-ENST00000528265.1:20453-ENST00000294312.4:4446|94
KFKWHSIHK
>FUSION-ENST00000528265.1:20453-ENST00000294312.4:4446|36
DPDDIWQLSSSLKSFSTRR
>FUSION-ENST00000556954.5:122441-ENST00000396294.6:301995|647
LPSAPALPGPQQAR
>FUSION-ENST00000528265.1:20453-ENST00000294312.4:4446|383
MGCVAVK
>FUSION-ENST00000556954.5:122441-ENST00000396294.6:301995|464
EVISVLLSR
>FUSION-ENST00000556954.5:122441-ENST00000396294.6:301995|772
TTKNVSRCSLVEGAHATPGR
>FUSION-ENST00000556954.5:122441-ENST00000396294.6:301995|1271
GMPEMGFLACDR
>FUSION-ENST00000556954.5:122441-ENST00000396294.6:301995|1149
ERVWRAAWGLVA
>FUSION-ENST00000528265.1:20453-ENST00000294312.4:4446|324
CMRDALK
>FUSION-ENST00000528265.1:20453-ENST00000294312.4:4446|971
MVICVHK
>FUSION-ENST00000528265.1:20453-ENST00000294312.4:4446|114
MVLNTVK
>FUSION-ENST00000528265.1:20453-ENST00000294312.4:4446|927
VNCFKTCESMGN
>FUSION-ENST00000556954.5:122441-ENST00000396294.6:301995|528
QTPNGTHPASLDCQAGGLALG
>FUSION-ENST00000528265.1:20453-ENST00000294312.4:4446|118
LHISFISKSHDNSK
>ENST00000524087.5|SNV-10020-A-T|1
GTDFGGSPWLHFIIAFPTSYK
>FUSION-ENST00000556954.5:122441-ENST00000396294.6:301995|1240
KSSDHVGR
>ENST00000269385.9|SNV-6573-G-T|4
KLYDTPSGAGKFPAGHSVIQLAR
>FUSION-ENST00000556954.5:122441-ENST00000396294.6:301995|629
LSAQTWEISLEYK
>ENST00000398792.3|SNV-335387-A-G|1
LCGSRPTPSTTSTRSR
>FUSION-ENST00000528265.1:20453-ENST00000294312.4:4446|166
SSVAGHR
>FUSION-ENST00000556954.5:122441-ENST00000396294.6:301995|907
MKVSPNGRCILC
>FUSION-ENST00000556954.5:122441-ENST00000396294.6:301995|1113
TRQGPPGPAHVGK
>FUSION-ENST00000556954.5:122441-ENST00000396294.6:301995|186
YTLHFLSLFTPLEPEAIFTETLR
>ENST00000269385.9|SNV-6573-G-T|1
LYDTPSGAGKFPAGHSVIQLARR
>FUSION-ENST00000528265.1:20453-ENST00000294312.4:4446|820
YIKAFSSAWQL
>FUSION-ENST00000556954.5:122441-ENST00000396294.6:301995|1017
GCPDGLAEGGRGSAGLLGAGREEAR
>ENST00000404977.6|SNV-153206-G-C|3
PPRPLAPTCATLSSGGR
>FUSION-ENST00000528265.1:20453-ENST00000294312.4:4446|980
IVKHGVFNIVSRIFEYN
>ENST00000339364.10|SNV-100155-T-C|4
SESFRLQQENLKR
>FUSION-ENST00000538425.5:69311-ENST00000367206.7:806820|6
NYSQRTGK
>FUSION-ENST00000528265.1:20453-ENST00000294312.4:4446|654
MTISLVARTVLGT
>FUSION-ENST00000556954.5:122441-ENST00000396294.6:301995|779
MPTALPTLPLMTTK
>FUSION-ENST00000556954.5:122441-ENST00000396294.6:301995|898
GFCCSRCSSPTWKITSKPIR
>FUSION-ENST00000556954.5:122441-ENST00000396294.6:301995|1032
AFSCQAVQLGLYPAGRVGRGWR
>ENST00000485978.1|SNV-5560-G-A|1
FAANLTLR
>FUSION-ENST00000556954.5:122441-ENST00000396294.6:301995|531
PRLQEPETSRVSPGAGYGGAGGK
>FUSION-ENST00000556954.5:122441-ENST00000396294.6:301995|98
MESSQMRRGIR
>ENST00000523207.2|SNV-399486-T-C|1
NGSIVSTNLKDAFAR
>FUSION-ENST00000528265.1:20453-ENST00000294312.4:4446|73
WLQCVPIR
>ENST00000572977.5|MNV-90659-CG-C|2
SRPCPAGRPSPSGTLASRGAGCTAA
>FUSION-ENST00000556954.5:122441-ENST00000396294.6:301995|656
GLNIGSQELIDLEADCIR
>FUSION-ENST00000528265.1:20453-ENST00000294312.4:4446|852
TYCLVLFHQFVFAR
>ENST00000282388.4|INDEL-1363-C-CC|71
SLTSPSEVQDR
>FUSION-ENST00000528265.1:20453-ENST00000294312.4:4446|943
VYSLKCVLVTEVQMR
>FUSION-ENST00000528265.1:20453-ENST00000294312.4:4446|384
DITCFEMGCVAVKSNYNLSCDFM
>FUSION-ENST00000556954.5:122441-ENST00000396294.6:301995|667
CGLPCAPLLGSQQS
>FUSION-ENST00000528265.1:20453-ENST00000294312.4:4446|563
NVTEMILHNVLLK
>FUSION-ENST00000528265.1:20453-ENST00000294312.4:4446|273
LFSSDYFFKSADISPYKK
>FUSION-ENST00000528265.1:20453-ENST00000294312.4:4446|88
ALMPVFGK
>ENST00000404977.6|SNV-153206-G-C|9
NATSAFGPNLRYIVKWRPR
>ENST00000280245.8|MNV-27418-CCGCTTAAAAGAAGAACAGAT-C|2
NSLAHTASTK
>ENST00000354386.10|SNV-945-G-A|1
LHEVVSQNHGDHLVLLK
>FUSION-ENST00000528265.1:20453-ENST00000294312.4:4446|9
MHIGSNRSTI
>FUSION-ENST00000556954.5:122441-ENST00000396294.6:301995|626
MRAVTMPWVCSEDSRPWLLR
>FUSION-ENST00000556954.5:122441-ENST00000396294.6:301995|997
MPGCAAWTLSCREGGAGMAVI
>FUSION-ENST00000528265.1:20453-ENST00000294312.4:4446|356
FLLLQGTKGEK
>ENST00000282388.4|INDEL-1363-C-CC|46
GCGRSAVR
>FUSION-ENST00000556954.5:122441-ENST00000396294.6:301995|1121
IQLFFCSK
>FUSION-ENST00000553612.6:4965-ENST00000341228.2:1690|3
GRWKVLAASCQGSHPRPP
>FUSION-ENST00000556954.5:122441-ENST00000396294.6:301995|583
SVSPPPAGATPFSSCLGSPPVHK
>ENST00000523443.5|SNV-70991-G-A|14
MVMDRFSIENEETYTVQIHDGKAK
>FUSION-ENST00000556954.5:122441-ENST00000396294.6:301995|549
ALEPEALGSDSILATARR
>FUSION-ENST00000556954.5:122441-ENST00000396294.6:301995|573
MQSLWSSCGFERTNNQ
>ENST00000367321.7|SNV-168979-A-G|4
TIARAVYGAK
>FUSION-ENST00000556954.5:122441-ENST00000396294.6:301995|453
PEEPNPGVFCIFISIYTPK
>ENST00000523149.5|SNV-117242-G-A|2
EEAATEIPHR
>FUSION-ENST00000528265.1:20453-ENST00000294312.4:4446|746
EKSESSYIANRDVK
>ENST00000252242.9|SNV-443-G-C|3
SLYNLGASK
>ENST00000523207.2|SNV-399486-T-C|4
RNGSIVSTNLK
>FUSION-ENST00000556954.5:122441-ENST00000396294.6:301995|983
IRYNWQERGPAWK
>FUSION-ENST00000556954.5:122441-ENST00000396294.6:301995|59
TGTDGRAEGAR
>FUSION-ENST00000556954.5:122441-ENST00000396294.6:301995|252
FSPLVSCSR
>FUSION-ENST00000556954.5:122441-ENST00000396294.6:301995|1136
GFLLPPVTGLSALIVPFPLP
>ENST00000435819.5|INDEL-301527-G-GA|5
HQQMQRRETCVHFTSSFSVCK
>FUSION-ENST00000528265.1:20453-ENST00000294312.4:4446|165
MSSVAGHRGSCL
>ENST00000514393.5|SNV-79975-C-A|10
MVAHTCNLSVLGGQDGKSTKWSVR
>ENST00000436008.6|SNV-158830-C-G|1
WVMATQQFESAKRLILHFTQK
>FUSION-ENST00000556954.5:122441-ENST00000396294.6:301995|812
MTAALGHR
>FUSION-ENST00000528265.1:20453-ENST00000294312.4:4446|159
MIILKHQYYPNFK
>ENST00000453153.7|SNV-1895-C-T|2
TPVFLESLVTNMLCLR
>FUSION-ENST00000556954.5:122441-ENST00000396294.6:301995|552
PWVFDWRALEPEALGSDSILATAR
>FUSION-ENST00000556954.5:122441-ENST00000396294.6:301995|913
FIEQSPAQGWRGSR
>FUSION-ENST00000556954.5:122441-ENST00000396294.6:301995|646
MYFWVHR
>ENST00000345146.6|SNV-17686-C-T|1
LVSGWVKPIIIGCHAYGDQYR
>FUSION-ENST00000556954.5:122441-ENST00000396294.6:301995|625
RAVTMPWVCSEDSRPWLLR
>FUSION-ENST00000556954.5:122441-ENST00000396294.6:301995|99
ESSQMRR
>FUSION-ENST00000528265.1:20453-ENST00000294312.4:4446|661
MSKTCIR
>FUSION-ENST00000556954.5:122441-ENST00000396294.6:301995|394
LTQKFIHVCSQR
>FUSION-ENST00000528265.1:20453-ENST00000294312.4:4446|602
MIMPTIQSDFR
>FUSION-ENST00000381340.8:43038-ENST00000632820.1:19066|2
LSSCLDVRK
>FUSION-ENST00000528265.1:20453-ENST00000294312.4:4446|245
DFFSQEVEYKELNYTSLLK
>ENST00000253693.7|SNV-39419-C-T|1
INSPYYLTKIK
>FUSION-ENST00000556954.5:122441-ENST00000396294.6:301995|1190
VHLLLSPSGGRWPSR
>FUSION-ENST00000528265.1:20453-ENST00000294312.4:4446|527
WFLSDASSPTTFPLCSFCLLSKLG
>ENST00000666250.1|INDEL-744231-T-TA|5
NRPGRGNEELDDSTGKPR
>FUSION-ENST00000556954.5:122441-ENST00000396294.6:301995|350
EPVMKDHTSHGFA
>FUSION-ENST00000528265.1:20453-ENST00000294312.4:4446|368
MSYLARKPANFFLVQFVSLK
>ENST00000369301.3|SNV-29676-A-G|2
GERQPISSPWDVVFGTSGSEVQR
>ENST00000572977.5|MNV-90659-CG-C|4
RPSGPTASASWK
>ENST00000282388.4|INDEL-1363-C-CC|10
VRRAPQPPGLAVGPR
>FUSION-ENST00000528265.1:20453-ENST00000294312.4:4446|124
KKSLLYPR
>FUSION-ENST00000556954.5:122441-ENST00000396294.6:301995|153
SENMQCLVFCPRNSLLR
>ENST00000247226.13|SNV-39220-G-T|5
GPPVNRSHSVPENMVEPPLSVR
>FUSION-ENST00000528265.1:20453-ENST00000294312.4:4446|608
THRTSVSM
>ENST00000461137.5|INDEL-74763-A-AA|14
QKNDAIKSELK
>FUSION-ENST00000528265.1:20453-ENST00000294312.4:4446|263
INHLSICKSK
>FUSION-ENST00000556954.5:122441-ENST00000396294.6:301995|597
GRQKPWLTVR
>FUSION-ENST00000528265.1:20453-ENST00000294312.4:4446|200
IMVVAYPA
>FUSION-ENST00000528265.1:20453-ENST00000294312.4:4446|422
MAASAFYSPKLVKTLSSDF
>ENST00000269466.8|SNV-18917-G-A|1
LCHAKRLVLTHFSQR
>ENST00000543714.5|SNV-446-C-T|2
TAVFSLR
>FUSION-ENST00000528265.1:20453-ENST00000294312.4:4446|252
MINVRSWSLPTQR
>FUSION-ENST00000556954.5:122441-ENST00000396294.6:301995|579
AVLGLVTQVS
>FUSION-ENST00000528265.1:20453-ENST00000294312.4:4446|18
MCCRSEHCS
>FUSION-ENST00000556954.5:122441-ENST00000396294.6:301995|47
SLPSEPCLTAPSPMSSSGR
>ENST00000216277.12|SNV-19618-T-C|4
LNNLVKEWTR
>FUSION-ENST00000556954.5:122441-ENST00000396294.6:301995|1213
MAFQMPDYR
>FUSION-ENST00000556954.5:122441-ENST00000396294.6:301995|260
MLMLSSPVK
>FUSION-ENST00000528265.1:20453-ENST00000294312.4:4446|394
MMRSNNQK
>FUSION-ENST00000556954.5:122441-ENST00000396294.6:301995|1238
SSDHVGR
>FUSION-ENST00000334126.11:96958-ENST00000608988.5:105239|7
DGPELLRLLR
>FUSION-ENST00000556954.5:122441-ENST00000396294.6:301995|467
KAPVSTFNSHKEVISVLLSR
>FUSION-ENST00000528265.1:20453-ENST00000294312.4:4446|153
HQYYPNFK
>FUSION-ENST00000556954.5:122441-ENST00000396294.6:301995|725
PAATEEDG
>FUSION-ENST00000528265.1:20453-ENST00000294312.4:4446|950
EPGCGDHK
>ENST00000571394.1|MNV-90659-CG-C|12
GPESPAVSPPPTGGHALRPR
>FUSION-ENST00000556954.5:122441-ENST00000396294.6:301995|585
FGWPWLMTS
>ENST00000571394.1|MNV-90659-CG-C|2
SRPPACR
>FUSION-ENST00000528265.1:20453-ENST00000294312.4:4446|878
MAKTTITFAPT
>FUSION-ENST00000556954.5:122441-ENST00000396294.6:301995|100
MESSQMRR
>FUSION-ENST00000528265.1:20453-ENST00000294312.4:4446|323
MCMRDALKK
>ENST00000666250.1|SNV-411463-A-G|4
DGSVPRDSGAVLGLKVVGGK
>FUSION-ENST00000528265.1:20453-ENST00000294312.4:4446|289
NFFSWFFIEGLSFTCLVW
>ENST00000473175.1|SNV-27509-G-A|1
FLPAAIADSVPHSIGLDMRMSPYIK
>FUSION-ENST00000556954.5:122441-ENST00000396294.6:301995|979
MNSEQLRTLFTLWSPGASK
>ENST00000510207.5|INDEL-16142-G-GA|2
TAINSWKCR
>FUSION-ENST00000556954.5:122441-ENST00000396294.6:301995|1315
QPLAVAFSGGGGEALEWPCVYLGR
>FUSION-ENST00000556954.5:122441-ENST00000396294.6:301995|1204
PDYRYLRK
>ENST00000395432.6|SNV-1804966-G-T|1
SLMRKVPNRPEIIDLQQWQGTR
>FUSION-ENST00000556954.5:122441-ENST00000396294.6:301995|1112
TRQGPPGPAHVGKWGR
>ENST00000282388.4|INDEL-1363-C-CC|72
CQFAHGFHELRSLTSPSEVQDR
>FUSION-ENST00000556954.5:122441-ENST00000396294.6:301995|675
MPSPNLKWRIMYSSFTLEAGAWLL
>ENST00000649979.2|SNV-36194-C-A|3
WYRVIGLSGDNQLKISFPEVVK
>FUSION-ENST00000528265.1:20453-ENST00000294312.4:4446|990
FLGTVESWGGLGGGEPTFPSR
>FUSION-ENST00000528265.1:20453-ENST00000294312.4:4446|536
ILSIACFRIKFK
>FUSION-ENST00000528265.1:20453-ENST00000294312.4:4446|506
VAMIIPSVCPPSLKEIL
>FUSION-ENST00000528265.1:20453-ENST00000294312.4:4446|508
VAMIIPSVCPPSLK
>FUSION-ENST00000556954.5:122441-ENST00000396294.6:301995|1297
EPFCCTW
>FUSION-ENST00000556954.5:122441-ENST00000396294.6:301995|456
MGEVTELCPL
>FUSION-ENST00000556954.5:122441-ENST00000396294.6:301995|1046
MIASLTHGASVICPTR
>FUSION-ENST00000528265.1:20453-ENST00000294312.4:4446|14
MLARLISNS
>FUSION-ENST00000556954.5:122441-ENST00000396294.6:301995|1067
RPGALMR
>ENST00000369577.8|INDEL-107070-G-GA|2
TKEASFPIP
>FUSION-ENST00000528265.1:20453-ENST00000294312.4:4446|649
VLSLNLHSAAFFRTDCM
>FUSION-ENST00000528265.1:20453-ENST00000294312.4:4446|501
MLPLCLAYFVSFFDPTLSL
>FUSION-ENST00000528265.1:20453-ENST00000294312.4:4446|366
KPANFFLVQFVSLK
>FUSION-ENST00000528265.1:20453-ENST00000294312.4:4446|387
KHLIATPLLPDGSPYCSR
>FUSION-ENST00000528265.1:20453-ENST00000294312.4:4446|345
SSERIICF
>FUSION-ENST00000528265.1:20453-ENST00000294312.4:4446|198
QFRRIIFHR
>FUSION-ENST00000556954.5:122441-ENST00000396294.6:301995|684
TRSDHCG
>FUSION-ENST00000556954.5:122441-ENST00000396294.6:301995|242
VSPETLRQV
>FUSION-ENST00000556954.5:122441-ENST00000396294.6:301995|800
MHIISGFLNLNMIDILGWIILHC
>ENST00000462386.5|SNV-17686-C-T|2
LSCLWGSSK
>FUSION-ENST00000556954.5:122441-ENST00000396294.6:301995|365
RSGHAAQWAEFQPLGPE
>FUSION-ENST00000556954.5:122441-ENST00000396294.6:301995|593
QKPWLTVRTVT
>FUSION-ENST00000528265.1:20453-ENST00000294312.4:4446|344
MNVGLLAGL
>FUSION-ENST00000528265.1:20453-ENST00000294312.4:4446|78
ASVLGGRLCFR
>ENST00000404977.6|SNV-153206-G-C|8
YIVKWRPR
>ENST00000223357.8|SNV-4804-G-A|5
KEDSSPKEETNK
>FUSION-ENST00000556954.5:122441-ENST00000396294.6:301995|649
MLRLPSAPALPGPQQAR
>FUSION-ENST00000528265.1:20453-ENST00000294312.4:4446|782
IAIIKGEK
>ENST00000544162.5|SNV-175274-T-C|9
LCGMQEIDTSDWQKSTIYR
>ENST00000367279.8|SNV-6041-T-G|4
AQSQEDGDYIKANYIR
>FUSION-ENST00000556954.5:122441-ENST00000396294.6:301995|622
PWVCSEDSRPWLLR
>ENST00000572977.5|MNV-90659-CG-C|7
RPRTASSR
>FUSION-ENST00000556954.5:122441-ENST00000396294.6:301995|126
MVPRGVVAHGELPNETRDQV
>FUSION-ENST00000556849.2:150320-ENST00000543680.5:97339|1
HQSFKNMDFIY
>ENST00000358432.8|SNV-22565-A-C|2
FTTEIHPSCVPR
>ENST00000377242.7|SNV-401275-A-G|2
TTTTVGATTTQFGVLTTTR
>FUSION-ENST00000556954.5:122441-ENST00000396294.6:301995|136
MLGCEYDFIHMCESR
>FUSION-ENST00000556954.5:122441-ENST00000396294.6:301995|264
MFLPRAR
>FUSION-ENST00000528265.1:20453-ENST00000294312.4:4446|903
MISITCSVQYR
>FUSION-ENST00000528265.1:20453-ENST00000294312.4:4446|879
CSLGFLVWFPLPFLFYFYFYFW
>FUSION-ENST00000556954.5:122441-ENST00000396294.6:301995|899
GFCCSRCSSPTWK
>FUSION-ENST00000528265.1:20453-ENST00000294312.4:4446|989
SPLFSTAF
>FUSION-ENST00000556954.5:122441-ENST00000396294.6:301995|1246
SHVVPSR
>FUSION-ENST00000556954.5:122441-ENST00000396294.6:301995|326
PSALTLQRRELRPSK
>FUSION-ENST00000528265.1:20453-ENST00000294312.4:4446|965
DLSSLRP
>ENST00000523443.5|SNV-70991-G-A|11
DRFSIENEETYTVQIHDGK
>ENST00000339364.10|SNV-100155-T-C|3
LQQENLK
>ENST00000612273.1|SNV-21769-G-A|3
FLTAGRTDPAHDMR
>FUSION-ENST00000528265.1:20453-ENST00000294312.4:4446|991
SRFLGTVESWGGLGGGEPTFPSR
>ENST00000523443.5|SNV-70991-G-A|6
MRRPTLCR
>FUSION-ENST00000528265.1:20453-ENST00000294312.4:4446|52
GILTIYTSYKEK
>ENST00000461137.5|INDEL-74763-A-AA|18
NCGEASER
>ENST00000552259.5|SNV-236665-C-A|5
MVELDGDDVRVYSR
>FUSION-ENST00000556954.5:122441-ENST00000396294.6:301995|960
QLPSPSTGLAGLAPR
>ENST00000650806.1|SNV-13974-C-A|10
METSKLTECLAGAIGR
>FUSION-ENST00000556954.5:122441-ENST00000396294.6:301995|934
MHSVLGQWK
>ENST00000371806.4|SNV-4776-G-A|1
GDAGQSQSCATGPHNCKDLLDR
>FUSION-ENST00000528265.1:20453-ENST00000294312.4:4446|330
SSKRDLLDSVNELSS
>FUSION-ENST00000556954.5:122441-ENST00000396294.6:301995|1163
QILVPKLR
>ENST00000572977.5|MNV-90659-CG-C|12
AAASSAWTRVSCCIATTHR
>FUSION-ENST00000556954.5:122441-ENST00000396294.6:301995|1257
GFLACDRR
>FUSION-ENST00000367634.6:108404-ENST00000440702.5:17911|4
MTPCIPYLGTVEGASVK
>FUSION-ENST00000556954.5:122441-ENST00000396294.6:301995|651
MSDHPSLSSWV
>FUSION-ENST00000528265.1:20453-ENST00000294312.4:4446|202
MNFSLLRQFRR
>FUSION-ENST00000528265.1:20453-ENST00000294312.4:4446|772
MLVPCYLALTKKMNGFITLL
>ENST00000377833.10|SNV-147188-G-C|4
GFNASWQAVTGGCGGIFQAPSR
>ENST00000483052.1|SNV-2052-G-A|3
SGGHFRCPTCR
>FUSION-ENST00000556954.5:122441-ENST00000396294.6:301995|1110
QGPPGPAHVGKWGR
>FUSION-ENST00000556954.5:122441-ENST00000396294.6:301995|775
MTTKNVSR
>FUSION-ENST00000556954.5:122441-ENST00000396294.6:301995|1083
MRWGGLSWGALMALR
>FUSION-ENST00000556954.5:122441-ENST00000396294.6:301995|436
CNILCHCPC
>ENST00000489739.1|SNV-645-A-G|4
FIQREFPYPLQWSLLVAVGGYSR
>FUSION-ENST00000334126.11:96958-ENST00000608988.5:105239|15
AMHLSLKDTGSHAAQPNIQR
>FUSION-ENST00000528265.1:20453-ENST00000294312.4:4446|465
MFTFAKFK
>FUSION-ENST00000528265.1:20453-ENST00000294312.4:4446|162
RYKCGLYYSGIK
>ENST00000374272.3|SNV-2052-G-A|2
GSSVSMSGGHFRCPTCR
>FUSION-ENST00000528265.1:20453-ENST00000294312.4:4446|494
FYNYTIYFSYQPVK
>FUSION-ENST00000556954.5:122441-ENST00000396294.6:301995|964
FGALPASPPSEARLRHR
>FUSION-ENST00000556954.5:122441-ENST00000396294.6:301995|192
PLAGGPSRSR
>FUSION-ENST00000556954.5:122441-ENST00000396294.6:301995|639
ILHFGCCPVSLCR
>FUSION-ENST00000528265.1:20453-ENST00000294312.4:4446|239
FCFVFFFLR
>FUSION-ENST00000528265.1:20453-ENST00000294312.4:4446|423
AASAFYSPKLVK
>FUSION-ENST00000556954.5:122441-ENST00000396294.6:301995|814
ETDHVLFWGCCEVSLSMTAALGHR
>FUSION-ENST00000528265.1:20453-ENST00000294312.4:4446|409
MAVLDPGSLISAHCPSF
>FUSION-ENST00000556954.5:122441-ENST00000396294.6:301995|1086
THLSSQALPTLHFSFMPFGSS
>ENST00000282388.4|INDEL-1363-C-CC|51
GLHALGRPDMLRLR
>FUSION-ENST00000528265.1:20453-ENST00000294312.4:4446|556
LSNACFL
>ENST00000666250.1|SNV-411463-A-G|2
DSGAVLGLKVVGGK
>FUSION-ENST00000556954.5:122441-ENST00000396294.6:301995|371
QNTLHHAVK
>FUSION-ENST00000556954.5:122441-ENST00000396294.6:301995|710
MWNRGQCHPRGR
>FUSION-ENST00000528265.1:20453-ENST00000294312.4:4446|38
DPDDIWQLSSSLKSFSTR
>FUSION-ENST00000367634.6:108404-ENST00000440702.5:17911|1
WTNVYNHGISLLTITTSSP
>FUSION-ENST00000556954.5:122441-ENST00000396294.6:301995|564
ASLFPEMPQSNPGPS
>FUSION-ENST00000556954.5:122441-ENST00000396294.6:301995|1133
MPRGSLPQAR
>FUSION-ENST00000556954.5:122441-ENST00000396294.6:301995|770
NVSRCSLVEGAHATPGRASLHFVR
>FUSION-ENST00000556954.5:122441-ENST00000396294.6:301995|1056
ALPDGHVR
>ENST00000461137.5|INDEL-74763-A-AA|19
NTRPLKNCGEASERQK
>FUSION-ENST00000528265.1:20453-ENST00000294312.4:4446|136
MGGLLEPGMLR
>ENST00000382457.8|SNV-28622-C-T|2
GNDELVKQEMLVQYLQDAYSFSWK
>ENST00000366618.8|SNV-425-G-A|1
EFPNGAPRGKSIAVGMR
>FUSION-ENST00000556954.5:122441-ENST00000396294.6:301995|1264
MPEMGFLACDRR
>FUSION-ENST00000556954.5:122441-ENST00000396294.6:301995|542
MKGPSGFC
>ENST00000282388.4|INDEL-1363-C-CC|38
GPAGAGGPVRGLLVGLVRQQR
>FUSION-ENST00000528265.1:20453-ENST00000294312.4:4446|652
MVLSLNLHSAAFFR
>ENST00000611979.4|SNV-69439-C-T|2
SLINSCSSPPASPTIIPR
>FUSION-ENST00000528265.1:20453-ENST00000294312.4:4446|805
CATSSVIREMQSK
>FUSION-ENST00000556954.5:122441-ENST00000396294.6:301995|134
MLGCEYDFIHMCESRR
>FUSION-ENST00000556954.5:122441-ENST00000396294.6:301995|1269
GMPEMGFLACDRR
>ENST00000624360.1|SNV-2368-C-T|6
EPTAFLAKTWNSYWEF
>FUSION-ENST00000528265.1:20453-ENST00000294312.4:4446|315
MLFLLTNFTEQVFSFV
>FUSION-ENST00000556954.5:122441-ENST00000396294.6:301995|1125
APEHCTGLPL
>FUSION-ENST00000304743.7:150320-ENST00000543680.5:97339|1
GLEFREIL
>FUSION-ENST00000528265.1:20453-ENST00000294312.4:4446|773
LVPCYLALTKK
>FUSION-ENST00000556849.2:150320-ENST00000543680.5:97339|3
NYWKHQSFK
>FUSION-ENST00000556954.5:122441-ENST00000396294.6:301995|462
VESLVLVG
>ENST00000505555.5|SNV-33167-C-T|4
MLCALQIIYGAEARK
>FUSION-ENST00000556954.5:122441-ENST00000396294.6:301995|716
MADMWNRGQCHPR
>ENST00000650806.1|SNV-13974-C-A|9
ETSKLTECLAGAIGR
>FUSION-ENST00000556954.5:122441-ENST00000396294.6:301995|1299
CNPFPWLR
>FUSION-ENST00000528265.1:20453-ENST00000294312.4:4446|483
MGKQCRIMR
>FUSION-ENST00000556954.5:122441-ENST00000396294.6:301995|916
MFIEQSPAQGWR
>FUSION-ENST00000528265.1:20453-ENST00000294312.4:4446|143
VAHACSPR
>FUSION-ENST00000528265.1:20453-ENST00000294312.4:4446|659
SKTCIRHQ
>FUSION-ENST00000528265.1:20453-ENST00000294312.4:4446|374
AGTHHCHLFISYRHYLCTCAQSER
>FUSION-ENST00000528265.1:20453-ENST00000294312.4:4446|874
NREAFAVWE
>FUSION-ENST00000528265.1:20453-ENST00000294312.4:4446|310
EYNICSLDLKN
>ENST00000260743.10|SNV-2515-C-A|3
AALIAENFRFLSLFFKR
>FUSION-ENST00000528265.1:20453-ENST00000294312.4:4446|448
ETIHTVR
>FUSION-ENST00000556954.5:122441-ENST00000396294.6:301995|1308
GSWAGTSVRR
>FUSION-ENST00000528265.1:20453-ENST00000294312.4:4446|638
IVDYISVCW
>FUSION-ENST00000528265.1:20453-ENST00000294312.4:4446|691
NPENALSER
>FUSION-ENST00000528265.1:20453-ENST00000294312.4:4446|557
KFIFLKAMLSSV
>FUSION-ENST00000556954.5:122441-ENST00000396294.6:301995|841
QSWTHLAALVPEKQIMSCSGVAVR
>FUSION-ENST00000556954.5:122441-ENST00000396294.6:301995|393
MLTQKFIHVCSQRHCS
>FUSION-ENST00000556954.5:122441-ENST00000396294.6:301995|774
TTKNVSR
>ENST00000409708.5|SNV-56831-G-A|7
MELKLMMEKLGAPQTHLSLK
>ENST00000645831.2|SNV-839-G-C|4
KITLNAIYQFIMDRFPFYR
>FUSION-ENST00000528265.1:20453-ENST00000294312.4:4446|741
CGGTLGNSLTVPQK
>FUSION-ENST00000556954.5:122441-ENST00000396294.6:301995|833
WAAAPLLVCGR
>FUSION-ENST00000556954.5:122441-ENST00000396294.6:301995|1167
DEAEDLGVKLSSRQILVPK
>FUSION-ENST00000556954.5:122441-ENST00000396294.6:301995|1000
CQRGWRGSSK
>FUSION-ENST00000528265.1:20453-ENST00000294312.4:4446|843
MKLTLRTQQFLFPDLK
>FUSION-ENST00000543095.7:94388-ENST00000554729.5:400761|3
LCKDVLAASAGNAVGFLVKMV
>FUSION-ENST00000528265.1:20453-ENST00000294312.4:4446|777
ENIFKSYI
>ENST00000409762.5|SNV-60118-C-T|5
KLPSRPLPHYPGIK
>ENST00000462386.5|SNV-17686-C-T|5
GKTYHHRLSCLWGSSK
>FUSION-ENST00000556954.5:122441-ENST00000396294.6:301995|721
HHTDKAGEPMGCQEALAYSGN
>ENST00000523149.5|SNV-117242-G-A|1
EEAATEIPHRSGK
>FUSION-ENST00000556954.5:122441-ENST00000396294.6:301995|1171
DEAEDLGVK
>FUSION-ENST00000528265.1:20453-ENST00000294312.4:4446|827
SLGISSFTLLEDILACQTSR
>ENST00000373960.4|SNV-1918-G-T|5
IDLERIIESLNEEIAFLK
>FUSION-ENST00000528265.1:20453-ENST00000294312.4:4446|402
LWWIWLYKLVLLHVFKEGFT
>FUSION-ENST00000556954.5:122441-ENST00000396294.6:301995|718
GCQEALAYSGN
>ENST00000282388.4|INDEL-1363-C-CC|24
RRLLPQSAAAAAAGPGAPR
>FUSION-ENST00000556954.5:122441-ENST00000396294.6:301995|972
TLFTLWSPGASKLK
>FUSION-ENST00000528265.1:20453-ENST00000294312.4:4446|367
SYLARKPANFFLVQFVSLK
>ENST00000231136.3|MNV-448-GACA-G|3
GNRHLQFDPQTHDLLLNEKLDR
>ENST00000638452.2|SNV-169204-A-G|3
EAQLTSSKEIVRSYENELDPLK
>FUSION-ENST00000528265.1:20453-ENST00000294312.4:4446|137
FIYFLTLL
>FUSION-ENST00000528265.1:20453-ENST00000294312.4:4446|63
RASLCSVSFSFLPF
>FUSION-ENST00000528265.1:20453-ENST00000294312.4:4446|813
YLLFYSTGR
>FUSION-ENST00000556954.5:122441-ENST00000396294.6:301995|287
LSSEHRPRADGGWNSQR
>ENST00000400423.6|MNV-66766-CTT-C|2
ESPGATCKINCNNSVAAK
>ENST00000396065.3|SNV-24067-A-G|3
GNAEMVQALK
>FUSION-ENST00000556954.5:122441-ENST00000396294.6:301995|1180
AVDPLAPMSCK
>FUSION-ENST00000556954.5:122441-ENST00000396294.6:301995|336
GFPSDGMKTF
>ENST00000543714.5|SNV-446-C-T|3
QPTDTAARTAVFSLRLGHIV
>FUSION-ENST00000528265.1:20453-ENST00000294312.4:4446|147
TWGRKLFVTIILIK
>FUSION-ENST00000556954.5:122441-ENST00000396294.6:301995|1307
MGSWAGTSVRRQCPR
>ENST00000523443.5|SNV-70991-G-A|13
VMDRFSIENEETYTVQIHDGKAK
>FUSION-ENST00000556954.5:122441-ENST00000396294.6:301995|922
LVNHQSPWLMSILLLQ
>ENST00000467672.5|SNV-50657-A-G|4
LPHIFRFTLLGDFICWTAWQHHSIK
>ENST00000624360.1|SNV-2368-C-T|2
MEFILGILSQAR
>FUSION-ENST00000556954.5:122441-ENST00000396294.6:301995|325
RELRPSK
>FUSION-ENST00000556954.5:122441-ENST00000396294.6:301995|1063
RQMALPDGHVR
>ENST00000498048.1|SNV-220569-G-T|3
MSFFRSTAETYP
>FUSION-ENST00000556954.5:122441-ENST00000396294.6:301995|383
LCVGSFPPFQPPHPLEERFPKQR
>FUSION-ENST00000528265.1:20453-ENST00000294312.4:4446|963
CDGGGVNQESYCQR
>FUSION-ENST00000556954.5:122441-ENST00000396294.6:301995|1289
NVILSSRK
>FUSION-ENST00000528265.1:20453-ENST00000294312.4:4446|228
THCSVSLLARAILPPQPPE
>FUSION-ENST00000556954.5:122441-ENST00000396294.6:301995|220
SEAESGLR
>FUSION-ENST00000556954.5:122441-ENST00000396294.6:301995|588
MAPWVAR
>FUSION-ENST00000556954.5:122441-ENST00000396294.6:301995|991
MHTWPHWFFSCCPWK
>FUSION-ENST00000556954.5:122441-ENST00000396294.6:301995|748
VSVLPVQAVCP
>FUSION-ENST00000528265.1:20453-ENST00000294312.4:4446|203
NFSLLRQFR
>ENST00000400454.6|SNV-493606-C-A|3
IRPSDSGSYVCEVSNR
>FUSION-ENST00000528265.1:20453-ENST00000294312.4:4446|54
MGILTIYTSYKEKSIFLVAHR
>FUSION-ENST00000553612.6:4965-ENST00000341228.2:1690|1
VLAASCQGSHPRPP
>FUSION-ENST00000556954.5:122441-ENST00000396294.6:301995|1003
CGDVSRCQR
>FUSION-ENST00000528265.1:20453-ENST00000294312.4:4446|298
AISPGKSFPFVTWSDLSFQC
>FUSION-ENST00000556954.5:122441-ENST00000396294.6:301995|902
NKGFCCSRCSSPTWK
>FUSION-ENST00000556954.5:122441-ENST00000396294.6:301995|263
RRCPSSSEW
>ENST00000572977.5|MNV-90659-CG-C|6
RPRTASSRRPSGPTASASWK
>FUSION-ENST00000556954.5:122441-ENST00000396294.6:301995|798
MIDILGWIILHC
>FUSION-ENST00000528265.1:20453-ENST00000294312.4:4446|193
MILLSWKSRIK
>FUSION-ENST00000556954.5:122441-ENST00000396294.6:301995|912
MFIEQSPAQGWRGSRR
>FUSION-ENST00000528265.1:20453-ENST00000294312.4:4446|343
NVGLLAGL
>FUSION-ENST00000556954.5:122441-ENST00000396294.6:301995|562
PQSNPGPS
>FUSION-ENST00000556954.5:122441-ENST00000396294.6:301995|257
LMLSSPVKS
>FUSION-ENST00000528265.1:20453-ENST00000294312.4:4446|37
MDPDDIWQLSSSLKSFSTRR
>ENST00000398792.3|SNV-335387-A-G|2
LCGSRPTPSTTSTR
>FUSION-ENST00000528265.1:20453-ENST00000294312.4:4446|390
RSNNQKK
>ENST00000371806.4|SNV-4776-G-A|2
GDAGQSQSCATGPHNCK
>FUSION-ENST00000556954.5:122441-ENST00000396294.6:301995|832
MWAAAPLLVCGRSGFFSSR
>FUSION-ENST00000556954.5:122441-ENST00000396294.6:301995|292
KYGKVLR
>ENST00000395432.6|SNV-1804966-G-T|4
IQRLWSQSVSLPRSLMR
>FUSION-ENST00000528265.1:20453-ENST00000294312.4:4446|190
IATLLQISGLPR
>FUSION-ENST00000556954.5:122441-ENST00000396294.6:301995|878
GPGKGFVLSPGSHGR
>FUSION-ENST00000556954.5:122441-ENST00000396294.6:301995|942
THPSHWTSLQAR
>ENST00000282388.4|INDEL-1363-C-CC|65
LLPLWAALPLHPQRGR
>ENST00000345146.6|SNV-17686-C-T|2
NIPRLVSGWVKPIIIGCHAYGDQYR
>FUSION-ENST00000556954.5:122441-ENST00000396294.6:301995|397
GNGISFGWDENVLK
>FUSION-ENST00000528265.1:20453-ENST00000294312.4:4446|379
MNCISVVV
>ENST00000402219.7|SNV-117163-G-A|2
TENLEER
>ENST00000624360.1|SNV-2368-C-T|3
DMEFILGILSQAR
>FUSION-ENST00000528265.1:20453-ENST00000294312.4:4446|393
MRSNNQK
>FUSION-ENST00000556954.5:122441-ENST00000396294.6:301995|440
MLARLVSNWLVLNS
>FUSION-ENST00000556954.5:122441-ENST00000396294.6:301995|402
GWDLGLR
>FUSION-ENST00000556954.5:122441-ENST00000396294.6:301995|978
NSEQLRTLFTLWSPGASK
>FUSION-ENST00000556954.5:122441-ENST00000396294.6:301995|379
MDKQNTLHHAVK
>FUSION-ENST00000528265.1:20453-ENST00000294312.4:4446|778
RENIFKSYI
>FUSION-ENST00000528265.1:20453-ENST00000294312.4:4446|530
KWFLSDASSPTTFPLCSFCLLSK
>ENST00000398532.9|SNV-1142-C-A|2
EPTPWAGDKGGAASPAATA
>FUSION-ENST00000556954.5:122441-ENST00000396294.6:301995|1091
MSPEFPVCTQTAR
>FUSION-ENST00000528265.1:20453-ENST00000294312.4:4446|944
MVYSLKCVLVTEVQMR
>FUSION-ENST00000528265.1:20453-ENST00000294312.4:4446|69
MLSLNIK
>FUSION-ENST00000528265.1:20453-ENST00000294312.4:4446|341
QVCQIICSTLFLLSYIYLNTCI
>ENST00000462386.5|SNV-17686-C-T|6
MGKTYHHRLSCLWGSSK
>ENST00000283905.8|INDEL-44126-T-TT|1
QDTEAFTLEHFFK
>FUSION-ENST00000528265.1:20453-ENST00000294312.4:4446|523
LLLELVRNQDTMYSCHFR
>FUSION-ENST00000528265.1:20453-ENST00000294312.4:4446|751
HFQIIYLIR
>ENST00000555046.1|SNV-148195-G-A|1
PFFIFNLAETTHMPSKVK
>FUSION-ENST00000556954.5:122441-ENST00000396294.6:301995|810
MTAALGHRR
>ENST00000371806.4|SNV-4776-G-A|5
GMRGEKGDAGQSQSCATGPHNCK
>ENST00000438254.1|SNV-147188-G-C|4
ASSHWRLWWDFPGSQSRDSFSK
>FUSION-ENST00000528265.1:20453-ENST00000294312.4:4446|664
ICLLFIFHTRR
>FUSION-ENST00000556954.5:122441-ENST00000396294.6:301995|855
CSCFPLWK
>ENST00000508628.6|SNV-129178-A-C|1
YTADLSPENAK
>FUSION-ENST00000556954.5:122441-ENST00000396294.6:301995|297
GRNPATLSVLWGTR
>ENST00000467672.5|SNV-50657-A-G|1
FTLLGDFICWTAWQHHSIKRVHK
>ENST00000361654.8|SNV-112851-G-A|4
DKVTSHQK
>FUSION-ENST00000556954.5:122441-ENST00000396294.6:301995|167
GWPSRYLECL
>ENST00000523149.5|SNV-117242-G-A|5
TRIQIPAAPIREEAATEIPHR
>ENST00000269394.4|SNV-8937-C-G|2
LYPPEQSLTAFRAVK
>ENST00000358432.8|SNV-22565-A-C|1
FTTEIHPSCVPRQK
>FUSION-ENST00000556954.5:122441-ENST00000396294.6:301995|27
MGPPLPEEPVPGVDLLPGEVLSGVR
>FUSION-ENST00000556954.5:122441-ENST00000396294.6:301995|561
MWFSVSCNQQAGVLGGAR
>FUSION-ENST00000528265.1:20453-ENST00000294312.4:4446|102
VKSTGTIR
>FUSION-ENST00000556954.5:122441-ENST00000396294.6:301995|213
TLTAFSIRRSK
>FUSION-ENST00000556954.5:122441-ENST00000396294.6:301995|838
MSCSGVAVR
>ENST00000424738.1|SNV-373880-G-T|1
GLSFQQLEQYLGKRLL
>ENST00000361654.8|SNV-112851-G-A|3
DKVTSHQKLEEER
>FUSION-ENST00000556954.5:122441-ENST00000396294.6:301995|275
VNSRHRINVR
>FUSION-ENST00000528265.1:20453-ENST00000294312.4:4446|901
MISITCSVQYRCVMVEE
>FUSION-ENST00000556954.5:122441-ENST00000396294.6:301995|1225
LGGVCWGSRGTR
>FUSION-ENST00000556954.5:122441-ENST00000396294.6:301995|1074
REDVALLGCLER
>FUSION-ENST00000555495.5:122441-ENST00000396294.6:301995|3
EVYTNLYLKK
>FUSION-ENST00000556954.5:122441-ENST00000396294.6:301995|550
ALEPEALGSDSILATAR
>FUSION-ENST00000528265.1:20453-ENST00000294312.4:4446|759
VKKDNLQNER
>FUSION-ENST00000528265.1:20453-ENST00000294312.4:4446|157
MIILKHQYYPNFKGK
>FUSION-ENST00000556954.5:122441-ENST00000396294.6:301995|950
VHVCVRVSQPR
>ENST00000442039.3|SNV-41-G-C|5
NPVLCAPAAGAVR
>ENST00000571394.1|MNV-90659-CG-C|14
HPRGPESPAVSPPPTGGHALRPR
>FUSION-ENST00000528265.1:20453-ENST00000294312.4:4446|531
FFSLITRK
>ENST00000453153.7|SNV-1895-C-T|3
KTPVFLESLVTNMLCLRAICPFSWR
>FUSION-ENST00000528265.1:20453-ENST00000294312.4:4446|149
DTKTWGR
>FUSION-ENST00000528265.1:20453-ENST00000294312.4:4446|538
ILSIACFR
>ENST00000571394.1|MNV-90659-CG-C|1
SRPPACRVPQR
>FUSION-ENST00000528265.1:20453-ENST00000294312.4:4446|640
MLVASSERIVDYISVCW
>FUSION-ENST00000555495.5:122441-ENST00000396294.6:301995|1
EVYTNLYLKKK
>ENST00000247226.13|SNV-39220-G-T|3
SHSVPENMVEPPLSVR
>FUSION-ENST00000556954.5:122441-ENST00000396294.6:301995|670
YSSFTLEAGAWLL
>ENST00000571394.1|MNV-90659-CG-C|11
GPESPAVSPPPTGGHALRPRIR
>ENST00000424738.1|SNV-373880-G-T|2
GLSFQQLEQYLGKR
>ENST00000615949.6|SNV-20430-A-G|1
VEQGEEPWILEKGFPSQCHPERK
>ENST00000205948.11|MNV-32782-GT-G|2
CLEMIQLPARHMEIGLNYQNAGK
>FUSION-ENST00000528265.1:20453-ENST00000294312.4:4446|314
LFLLTNFTEQVFSFV
>FUSION-ENST00000556954.5:122441-ENST00000396294.6:301995|980
MNSEQLR
>FUSION-ENST00000556954.5:122441-ENST00000396294.6:301995|1314
WLCHWQDMGSWAGTSVR
>ENST00000252242.9|SNV-443-G-C|1
SLYNLGASKRISISTSGGSFR
>FUSION-ENST00000528265.1:20453-ENST00000294312.4:4446|734
MAHSTWKDAQHHQSLEKCK
>FUSION-ENST00000528265.1:20453-ENST00000294312.4:4446|219
LGIYLQRQLANL
>ENST00000505555.5|SNV-33167-C-T|6
MLCALQIIYGAEAR
>FUSION-ENST00000528265.1:20453-ENST00000294312.4:4446|819
QGAGLLILLQTDLY
>FUSION-ENST00000528265.1:20453-ENST00000294312.4:4446|331
MSSKRDLLDSVNELSS
>FUSION-ENST00000556954.5:122441-ENST00000396294.6:301995|475
LASLVSNS
>FUSION-ENST00000556954.5:122441-ENST00000396294.6:301995|170
MRGWPSR
>FUSION-ENST00000528265.1:20453-ENST00000294312.4:4446|558
ILHNVLLKLSNACFL
>FUSION-ENST00000556954.5:122441-ENST00000396294.6:301995|1231
CALVMCCFLSPCPVPGLG
>FUSION-ENST00000528265.1:20453-ENST00000294312.4:4446|919
PVIPPTREAEAGESLEPGRWR
>FUSION-ENST00000556954.5:122441-ENST00000396294.6:301995|650
SDHPSLSSWV
>FUSION-ENST00000556954.5:122441-ENST00000396294.6:301995|145
QCLVFCPRNSLLRVMVSS
>FUSION-ENST00000528265.1:20453-ENST00000294312.4:4446|123
KSLLYPR
>FUSION-ENST00000528265.1:20453-ENST00000294312.4:4446|809
ERCATSSVIR
>FUSION-ENST00000528265.1:20453-ENST00000294312.4:4446|869
MSHRTQLCSLSFGIY
>FUSION-ENST00000528265.1:20453-ENST00000294312.4:4446|468
ALNIFEL
>FUSION-ENST00000610881.4:20453-ENST00000294312.4:4446|3
SAQMATMCTDPRSTASR
>FUSION-ENST00000556954.5:122441-ENST00000396294.6:301995|520
ARPCGPQLGLAVLSGGARGVK
>ENST00000345254.9|SNV-26683-C-A|4
HFLVEDKSLSGGASYVDFICHMHK
>FUSION-ENST00000528265.1:20453-ENST00000294312.4:4446|158
IILKHQYYPNFK
>ENST00000547417.1|SNV-236665-C-A|8
IIFSLKAMVELDGDDVRVYSR
>ENST00000656590.1|SNV-79975-C-A|6
LSQWDLVENYLAADGKSTK
>ENST00000282388.4|INDEL-1363-C-CC|69
AVPHLSYHR
>FUSION-ENST00000556954.5:122441-ENST00000396294.6:301995|430
ASLEGNAQNRQIYPDRK
>FUSION-ENST00000556954.5:122441-ENST00000396294.6:301995|602
MHSCPLPTR
>ENST00000261819.8|SNV-71554-C-T|2
HSLSELIDISIAQKMAIWRLYGR
>FUSION-ENST00000556954.5:122441-ENST00000396294.6:301995|245
MGTAGSSGVGCTGQGRVSPETLRQV
>FUSION-ENST00000528265.1:20453-ENST00000294312.4:4446|93
FKWHSIHK
>ENST00000461137.5|INDEL-74763-A-AA|10
SELKGQRGNVCQK
>FUSION-ENST00000556954.5:122441-ENST00000396294.6:301995|396
GNGISFGWDENVLKLS
>FUSION-ENST00000528265.1:20453-ENST00000294312.4:4446|254
LLKNGSFYFQ
>FUSION-ENST00000556954.5:122441-ENST00000396294.6:301995|871
YHVTHSATGVLISYVFGPHLSP
>ENST00000461137.5|INDEL-74763-A-AA|22
ERNTRPLK
>ENST00000505555.5|SNV-33167-C-T|3
LCALQIIYGAEARK
>FUSION-ENST00000528265.1:20453-ENST00000294312.4:4446|172
MVIHLFGYICLIK
>FUSION-ENST00000528265.1:20453-ENST00000294312.4:4446|272
SADISPYK
>FUSION-ENST00000556954.5:122441-ENST00000396294.6:301995|671
MYSSFTLEAGAWLL
>FUSION-ENST00000556954.5:122441-ENST00000396294.6:301995|334
ISQSGCF
>FUSION-ENST00000556954.5:122441-ENST00000396294.6:301995|313
QPSGQNFSPWVLSEGRSK
>ENST00000513291.2|SNV-79975-C-A|4
MENLQNGVSDWDSYYYQPK
>FUSION-ENST00000556954.5:122441-ENST00000396294.6:301995|106
HDLLSWKHGLHLKEQALMTEWCQEG
>FUSION-ENST00000528265.1:20453-ENST00000294312.4:4446|11
AQYTQSSYASFWQTISAY
>FUSION-ENST00000528265.1:20453-ENST00000294312.4:4446|268
MLEFNILSCDVYIVNIYQFI
>ENST00000377311.4|SNV-3611-G-T|1
ESIAGLVVTAISEDAQRRCQEC
>FUSION-ENST00000556849.2:150320-ENST00000543680.5:97339|2
NYWKHQSFKNMDFIY
>FUSION-ENST00000528265.1:20453-ENST00000294312.4:4446|982
RIVKHGVFNIVSR
>ENST00000615949.6|SNV-20430-A-G|3
VEQGEEPWILEK
>FUSION-ENST00000556954.5:122441-ENST00000396294.6:301995|1089
MSPEFPVCTQTARR
>FUSION-ENST00000556954.5:122441-ENST00000396294.6:301995|51
AACFPFRSTSMPTLRPSSWTR
>FUSION-ENST00000528265.1:20453-ENST00000294312.4:4446|790
RNHFTSTK
>FUSION-ENST00000528265.1:20453-ENST00000294312.4:4446|431
LELRLFQYIVMAASAFYSPK
>FUSION-ENST00000556954.5:122441-ENST00000396294.6:301995|823
MLSFRNINVYQ
>FUSION-ENST00000528265.1:20453-ENST00000294312.4:4446|194
ILLSWKSR
>FUSION-ENST00000556954.5:122441-ENST00000396294.6:301995|494
YKRFSCLSLLSSWDYR
>ENST00000198767.11|SNV-7921-T-C|1
DLEQLISIILRLPWLNR
>FUSION-ENST00000538425.5:69311-ENST00000367206.7:806820|5
NYSQRTGKTSFLQWDR
>FUSION-ENST00000528265.1:20453-ENST00000294312.4:4446|401
LVLLHVFK
>FUSION-ENST00000556954.5:122441-ENST00000396294.6:301995|1316
MQPLAVAFSGGGGEALEWPCVYLGR
>ENST00000262207.9|SNV-30385-G-T|2
HGRPCSACPPSFGGGFR
>FUSION-ENST00000528265.1:20453-ENST00000294312.4:4446|161
YKCGLYYSGIK
>ENST00000322349.13|SNV-86761-G-A|1
LQSQYASSEATINQLRSELAK
>FUSION-ENST00000556954.5:122441-ENST00000396294.6:301995|208
SLCLTPCSFPACEDRGGK
>FUSION-ENST00000528265.1:20453-ENST00000294312.4:4446|392
MMRSNNQKK
>FUSION-ENST00000334126.11:96958-ENST00000608988.5:105239|4
LLRGVGVRQLQR
>FUSION-ENST00000556954.5:122441-ENST00000396294.6:301995|543
SIPARCIGL
>ENST00000409762.5|SNV-60118-C-T|3
LPSRPLPHYPGIK
>FUSION-ENST00000556954.5:122441-ENST00000396294.6:301995|652
DEGSPSVLPEQ
>FUSION-ENST00000556954.5:122441-ENST00000396294.6:301995|176
NLLARTIDLAG
>FUSION-ENST00000556954.5:122441-ENST00000396294.6:301995|1302
MVGPSPPPGCVDTVY
>FUSION-ENST00000528265.1:20453-ENST00000294312.4:4446|817
MSLLPLHFNSYLQVENYWLK
>FUSION-ENST00000556954.5:122441-ENST00000396294.6:301995|50
STSMPTLRPSSWTR
>FUSION-ENST00000556954.5:122441-ENST00000396294.6:301995|965
MFGALPASPPSEARLRHR
>FUSION-ENST00000556954.5:122441-ENST00000396294.6:301995|56
AEGARGELLPGPTPALTR
>ENST00000282388.4|INDEL-1363-C-CC|1
LPELRQPQRL
>ENST00000656590.1|SNV-79975-C-A|2
WSVRLGQLLLSAK
>ENST00000298292.12|SNV-1703-C-T|1
ETLTLLIQVLR
>FUSION-ENST00000556954.5:122441-ENST00000396294.6:301995|877
MGPGKGFVLSPGSHGRAPYFLR
>FUSION-ENST00000556954.5:122441-ENST00000396294.6:301995|523
GSCSLSSATLPCDLGLATTAFPLSK
>ENST00000303575.9|SNV-40-G-C|4
SRLSGPPARR
>FUSION-ENST00000538425.5:69311-ENST00000367206.7:806820|1
TSFLQWDRGTLAK
>FUSION-ENST00000556954.5:122441-ENST00000396294.6:301995|479
ILLGSVQEAVVIPS
>ENST00000435819.5|INDEL-301527-G-GA|9
LYIIWCAR
>FUSION-ENST00000528265.1:20453-ENST00000294312.4:4446|844
LLVFPKQM
>ENST00000282388.4|INDEL-1363-C-CC|61
AAARAVGGRLR
>FUSION-ENST00000556954.5:122441-ENST00000396294.6:301995|732
EVLVTDPLK
>ENST00000616051.1|SNV-7453-T-C|4
RGATSTCWSPHPSPCLWTDLR
>FUSION-ENST00000528265.1:20453-ENST00000294312.4:4446|144
MVAHACSPR
>ENST00000490180.2|SNV-39220-G-T|1
VEPPLSVRVGRCR
>FUSION-ENST00000556954.5:122441-ENST00000396294.6:301995|501
FITHPGILAGPPSRCQGFRNQR
>FUSION-ENST00000528265.1:20453-ENST00000294312.4:4446|940
CVLVTEVQMR
>FUSION-ENST00000528265.1:20453-ENST00000294312.4:4446|710
SLLPLALSSVYPHPKVIPNVMT
>FUSION-ENST00000556954.5:122441-ENST00000396294.6:301995|1057
MALPDGHVR
>FUSION-ENST00000528265.1:20453-ENST00000294312.4:4446|399
MSHVFVI
>ENST00000260743.10|SNV-2515-C-A|2
FLSLFFKR
>FUSION-ENST00000556954.5:122441-ENST00000396294.6:301995|236
MMPTAAASGR
>ENST00000293761.8|SNV-6447-C-A|4
CWVRSSDFQLHELKSHLLR
>ENST00000571394.1|MNV-90659-CG-C|10
IRADSSLLR
>FUSION-ENST00000528265.1:20453-ENST00000294312.4:4446|80
IFGSCPPVLKASVLGGRLCFR
>FUSION-ENST00000556954.5:122441-ENST00000396294.6:301995|1209
MAFQMPDYRYLRK
>ENST00000293761.8|SNV-6447-C-A|1
SHLLRGHLMAEVIVVATMR
>FUSION-ENST00000556954.5:122441-ENST00000396294.6:301995|1079
WGGLSWGALMALR
>FUSION-ENST00000556954.5:122441-ENST00000396294.6:301995|663
GLYGMPWK
>FUSION-ENST00000556954.5:122441-ENST00000396294.6:301995|1324
MAVCVFRAVAALWR
>FUSION-ENST00000528265.1:20453-ENST00000294312.4:4446|598
MIMPTIQSDFRRC
>FUSION-ENST00000528265.1:20453-ENST00000294312.4:4446|10
MHIGSNR
>FUSION-ENST00000556954.5:122441-ENST00000396294.6:301995|212
RSKSLCLTPCSFPACEDR
>ENST00000373855.5|SNV-51046-T-G|4
LTEVEQERDQLEIGAMDAENMR
>ENST00000507677.5|SNV-411463-A-G|4
SVPRDSGAVLGLKVVGGK
>FUSION-ENST00000528265.1:20453-ENST00000294312.4:4446|812
YLLFYSTGRYLSLSDFQVICLCPVT
>FUSION-ENST00000556954.5:122441-ENST00000396294.6:301995|515
EHTRPPWTVRLVASPWGSEHEK
>FUSION-ENST00000556954.5:122441-ENST00000396294.6:301995|1050
RCLQVSARLER
>FUSION-ENST00000556954.5:122441-ENST00000396294.6:301995|261
CPSSSEW
>ENST00000411829.6|MNV-6991-CCT-C|7
LDLRDNQLRDLPR
>ENST00000282388.4|INDEL-1363-C-CC|27
HPDPQLCR
>ENST00000650867.1|SNV-13974-C-A|6
LTECLAGAIGR
>ENST00000535641.5|SNV-71554-C-T|3
MAIWRLYGRR
>FUSION-ENST00000556954.5:122441-ENST00000396294.6:301995|765
CSLVEGAHATPGR
>FUSION-ENST00000556954.5:122441-ENST00000396294.6:301995|811
TAALGHR
>ENST00000198767.11|SNV-7921-T-C|3
SSIMYLTKDLEQLISIILRLPWLNR
>ENST00000435819.5|INDEL-301527-G-GA|11
KLYIIWCAR
>FUSION-ENST00000528265.1:20453-ENST00000294312.4:4446|547
SSVTPLQIICQVATK
>FUSION-ENST00000556954.5:122441-ENST00000396294.6:301995|580
MAVLGLVTQVS
>FUSION-ENST00000528265.1:20453-ENST00000294312.4:4446|678
MSCNTVVSQTLITLILLL
>FUSION-ENST00000556954.5:122441-ENST00000396294.6:301995|121
YTCAMLVCCIR
>FUSION-ENST00000528265.1:20453-ENST00000294312.4:4446|984
LALSISVFSSAK
>FUSION-ENST00000556954.5:122441-ENST00000396294.6:301995|644
MKAAHQFFLNSEVQHTYP
>ENST00000205948.11|MNV-32782-GT-G|6
KENGARSFLSVLPSSALHHPYLR
>FUSION-ENST00000528265.1:20453-ENST00000294312.4:4446|658
SSLSAEFVLFMTISLVAR
>ENST00000556648.1|SNV-148195-G-A|4
KTPFFIFNLAETTHMPSK
>ENST00000474635.1|SNV-12847-C-G|9
GGPPMMR
>ENST00000438254.1|SNV-147188-G-C|1
LWWDFPGSQSRDSFSKLPQSL
>FUSION-ENST00000528265.1:20453-ENST00000294312.4:4446|727
MTQQFHS
>FUSION-ENST00000556954.5:122441-ENST00000396294.6:301995|1222
QRRCVPW
>FUSION-ENST00000528265.1:20453-ENST00000294312.4:4446|21
LHEFACHPCARAMLTSVSF
>FUSION-ENST00000556954.5:122441-ENST00000396294.6:301995|1268
MGMPEMGFLACDRRR
>ENST00000438254.1|SNV-147188-G-C|5
MASSHWRLWWDFPGSQSRDSFSK
>FUSION-ENST00000528265.1:20453-ENST00000294312.4:4446|339
MIFLFLNDP
>FUSION-ENST00000556954.5:122441-ENST00000396294.6:301995|776
PTALPTLPLMTTKNVSR
>ENST00000490180.2|SNV-39220-G-T|2
MVEPPLSVRVGRCR
>ENST00000366618.8|SNV-425-G-A|5
MGIREFPNGAPRGK
>FUSION-ENST00000556954.5:122441-ENST00000396294.6:301995|892
ITSKPIR
>ENST00000367321.7|SNV-168979-A-G|1
AVYGAKDIELSPEAQAKIDR
>FUSION-ENST00000556954.5:122441-ENST00000396294.6:301995|360
NKALPHAATWMHFK
>FUSION-ENST00000556954.5:122441-ENST00000396294.6:301995|140
LTFIFLYFFWRQGLTLLPR
>FUSION-ENST00000528265.1:20453-ENST00000294312.4:4446|441
MFLFHLLK
>FUSION-ENST00000556954.5:122441-ENST00000396294.6:301995|373
MVPARRSGHAAQWAEFQPLGPE
>FUSION-ENST00000528265.1:20453-ENST00000294312.4:4446|514
QSTQVFYITA
>FUSION-ENST00000528265.1:20453-ENST00000294312.4:4446|858
MLFSVEQDLNE
>FUSION-ENST00000556954.5:122441-ENST00000396294.6:301995|1241
NKKSSDHVGR
>ENST00000505555.5|SNV-33167-C-T|5
LCALQIIYGAEAR
>FUSION-ENST00000528265.1:20453-ENST00000294312.4:4446|397
MSCLICRLAVYGSQ
>FUSION-ENST00000556954.5:122441-ENST00000396294.6:301995|1012
SVNEADGAA
>FUSION-ENST00000556954.5:122441-ENST00000396294.6:301995|489
MQWILESAGK
>FUSION-ENST00000556954.5:122441-ENST00000396294.6:301995|529
MQTPNGTHPASLDCQAGGLALG
>ENST00000521758.5|SNV-890-G-A|2
MKCTPSSGMQSGPPPPGGCCTTCL
>FUSION-ENST00000556954.5:122441-ENST00000396294.6:301995|1279
VVLSVKVQSR
>ENST00000571394.1|MNV-90659-CG-C|15
RHPRGPESPAVSPPPTGGHALRPR
>ENST00000303575.9|SNV-40-G-C|1
LSGPPARRGPFPLALLLLFLLGPR
>FUSION-ENST00000528265.1:20453-ENST00000294312.4:4446|207
DFILYLIHNHFLSPLFYDKCK
>FUSION-ENST00000556954.5:122441-ENST00000396294.6:301995|618
LNVSGPGRHLAPFR
>ENST00000474635.1|SNV-12847-C-G|12
MPAPHMGGPPMMR
>ENST00000668113.1|INDEL-744231-T-TA|13
AGGKKTK
>ENST00000261819.8|SNV-71554-C-T|3
HSLSELIDISIAQKMAIWR
>FUSION-ENST00000556954.5:122441-ENST00000396294.6:301995|511
PRLSAMS
>FUSION-ENST00000528265.1:20453-ENST00000294312.4:4446|122
KSLLYPRLHISFISK
>FUSION-ENST00000528265.1:20453-ENST00000294312.4:4446|913
IGKSLNLSSFGILESLAPR
>FUSION-ENST00000556954.5:122441-ENST00000396294.6:301995|1260
MGFLACDR
>FUSION-ENST00000556954.5:122441-ENST00000396294.6:301995|65
MTPGLIPLSRPCLR
>ENST00000453153.7|SNV-1895-C-T|5
KKTPVFLESLVTNMLCLR
>FUSION-ENST00000556954.5:122441-ENST00000396294.6:301995|243
VSPETLR
>FUSION-ENST00000556954.5:122441-ENST00000396294.6:301995|262
RCPSSSEW
>FUSION-ENST00000354313.7:122441-ENST00000396294.6:301995|2
IEAYMEVYTNLYLKK
>FUSION-ENST00000528265.1:20453-ENST00000294312.4:4446|626
MSNTGMNCY
>FUSION-ENST00000556954.5:122441-ENST00000396294.6:301995|817
WPSYQPGTELDFVQPSWDRGR
>FUSION-ENST00000556954.5:122441-ENST00000396294.6:301995|928
TSHSVQAR
>FUSION-ENST00000556954.5:122441-ENST00000396294.6:301995|237
ISMMPTAAASGRLYSEWTLPRMSLR
>FUSION-ENST00000556954.5:122441-ENST00000396294.6:301995|1060
QMALPDGHVR
>FUSION-ENST00000556954.5:122441-ENST00000396294.6:301995|169
MRGWPSRYLECL
>FUSION-ENST00000556954.5:122441-ENST00000396294.6:301995|83
LLTLQESPSPGGQQLQSGR
>FUSION-ENST00000528265.1:20453-ENST00000294312.4:4446|138
KFIYFLTLL
>FUSION-ENST00000556954.5:122441-ENST00000396294.6:301995|1169
DEAEDLGVKLSSR
>ENST00000371142.9|MNV-59401-TAAATGCAGAAGAT-T|4
CMAYFKHHFTLDIWRYLAQPWG
>FUSION-ENST00000528265.1:20453-ENST00000294312.4:4446|801
MQSKTTMR
>FUSION-ENST00000528265.1:20453-ENST00000294312.4:4446|912
IGKSLNLSSFGILESLAPRSQGFGK
>FUSION-ENST00000556954.5:122441-ENST00000396294.6:301995|382
FPKQRVEQDLPSPAMVPAR
>FUSION-ENST00000556954.5:122441-ENST00000396294.6:301995|1130
PRGSLPQARGH
>FUSION-ENST00000334126.11:96958-ENST00000608988.5:105239|13
DTGSHAAQPNIQR
>FUSION-ENST00000528265.1:20453-ENST00000294312.4:4446|150
GKDTKTWGR
>FUSION-ENST00000556954.5:122441-ENST00000396294.6:301995|860
PGQESPFLLRGGWDHSVPLAR
>ENST00000656590.1|SNV-79975-C-A|4
STKWSVR
>FUSION-ENST00000528265.1:20453-ENST00000294312.4:4446|185
AHTGEEVFLLA
>FUSION-ENST00000528265.1:20453-ENST00000294312.4:4446|396
SCLICRLAVYGSQ
>FUSION-ENST00000556954.5:122441-ENST00000396294.6:301995|364
YYFILKK
>FUSION-ENST00000556954.5:122441-ENST00000396294.6:301995|848
RLLASRCYGR
>FUSION-ENST00000528265.1:20453-ENST00000294312.4:4446|227
MAHVYICNKPAR
>FUSION-ENST00000556954.5:122441-ENST00000396294.6:301995|384
LCVGSFPPFQPPHPLEERFPK
>FUSION-ENST00000528265.1:20453-ENST00000294312.4:4446|835
LLTSGDPTASASQSAGFTSVR
>FUSION-ENST00000528265.1:20453-ENST00000294312.4:4446|867
TQLCSLSFGIY
>FUSION-ENST00000528265.1:20453-ENST00000294312.4:4446|199
MVVAYPA
>FUSION-ENST00000556954.5:122441-ENST00000396294.6:301995|830
SGFFSSR
>FUSION-ENST00000556954.5:122441-ENST00000396294.6:301995|389
MQSLHAISPHSTEK
>FUSION-ENST00000528265.1:20453-ENST00000294312.4:4446|825
LFCPKYIK
>FUSION-ENST00000528265.1:20453-ENST00000294312.4:4446|205
MNFSLLR
>FUSION-ENST00000556954.5:122441-ENST00000396294.6:301995|938
MMRTSHSVQARR
>ENST00000280245.8|MNV-27418-CCGCTTAAAAGAAGAACAGAT-C|1
NSLAHTASTKGTE
>ENST00000366759.8|MNV-30498-GCT-G|2
LLTELESPAWWPFSQALEDTTGNK
>ENST00000282388.4|INDEL-1363-C-CC|42
RGPAGAGGPVR
>FUSION-ENST00000556954.5:122441-ENST00000396294.6:301995|57
GASAWSGSASG
>FUSION-ENST00000556954.5:122441-ENST00000396294.6:301995|238
ISMMPTAAASGRLYSEWTLPR
>FUSION-ENST00000528265.1:20453-ENST00000294312.4:4446|113
MVLNTVKNNIIISLYAYR
>FUSION-ENST00000556954.5:122441-ENST00000396294.6:301995|822
LSFRNINVYQ
>FUSION-ENST00000528265.1:20453-ENST00000294312.4:4446|755
DNLQNERK
>FUSION-ENST00000528265.1:20453-ENST00000294312.4:4446|141
LFVTIILIKGQDLNLGLSLL
>ENST00000572638.1|SNV-38181-A-G|4
DCSGAHVQVTCAKLVSR
>ENST00000282388.4|INDEL-1363-C-CC|49
LRGGRGCGR
>ENST00000400423.6|MNV-66766-CTT-C|3
MESPGATCKINCNNSVAAK
>FUSION-ENST00000556954.5:122441-ENST00000396294.6:301995|901
VSPNGRCILC
>FUSION-ENST00000528265.1:20453-ENST00000294312.4:4446|234
LKYSGVIMTHCSVSLLAR
>ENST00000666250.1|SNV-411463-A-G|5
DGSVPRDSGAVLGLK
>FUSION-ENST00000556954.5:122441-ENST00000396294.6:301995|335
MISQSGCF
>FUSION-ENST00000556954.5:122441-ENST00000396294.6:301995|418
FTAALLLTAKK
>ENST00000282388.4|INDEL-1363-C-CC|47
GGRGCGRSAVR
>FUSION-ENST00000528265.1:20453-ENST00000294312.4:4446|364
LDVVFDL
>FUSION-ENST00000555495.5:122441-ENST00000396294.6:301995|4
MEVYTNLYLKK
>FUSION-ENST00000556954.5:122441-ENST00000396294.6:301995|442
TETFCSVNHGAALRIK
>FUSION-ENST00000528265.1:20453-ENST00000294312.4:4446|90
WHSIHKALMPVFGK
>FUSION-ENST00000556954.5:122441-ENST00000396294.6:301995|284
MMSTLSVSFSVLCFWGHI
>FUSION-ENST00000556954.5:122441-ENST00000396294.6:301995|78
MSLWFLC
>FUSION-ENST00000556954.5:122441-ENST00000396294.6:301995|884
AVASASKGLPK
>ENST00000282388.4|INDEL-1363-C-CC|64
LLPLWAALPLHPQRGRAAAR
>FUSION-ENST00000556954.5:122441-ENST00000396294.6:301995|985
IRYNWQER
>ENST00000367649.7|SNV-348829-C-T|3
KDKNNYVGLVNIPTASVTGCQFVEK
>ENST00000453153.7|SNV-1895-C-T|4
KTPVFLESLVTNMLCLR
>FUSION-ENST00000556954.5:122441-ENST00000396294.6:301995|282
STLSVSFSVLCFWGHI
>ENST00000611979.4|SNV-69439-C-T|3
KSLINSCSSPPASPTIIPRLR
>ENST00000282388.4|INDEL-1363-C-CC|4
QLPKRLPELR
>ENST00000396065.3|SNV-24067-A-G|4
YFLNTCGTDFPIKGNAEMVQALK
>FUSION-ENST00000556954.5:122441-ENST00000396294.6:301995|1088
SPEFPVCTQTARR
>FUSION-ENST00000556954.5:122441-ENST00000396294.6:301995|1044
LEREQQGR
>FUSION-ENST00000528265.1:20453-ENST00000294312.4:4446|983
MRIVKHGVFNIVSR
>FUSION-ENST00000528265.1:20453-ENST00000294312.4:4446|99
STGTIRCFL
>FUSION-ENST00000528265.1:20453-ENST00000294312.4:4446|836
TQQFLFPDLKNK
>FUSION-ENST00000556954.5:122441-ENST00000396294.6:301995|49
MPTLRPSSWTR
>FUSION-ENST00000528265.1:20453-ENST00000294312.4:4446|429
LFQYIVMAASAFYSPK
>ENST00000571394.1|MNV-90659-CG-C|6
ADSSLLRTVRTQR
>FUSION-ENST00000528265.1:20453-ENST00000294312.4:4446|577
CHTQNNFVLLDIS
>ENST00000366618.8|SNV-425-G-A|4
GIREFPNGAPRGK
>ENST00000282388.4|INDEL-1363-C-CC|52
GLHALGRPDMLR
>FUSION-ENST00000556954.5:122441-ENST00000396294.6:301995|320
EEGFPGSVWGLFLPSSLPTHWR
>FUSION-ENST00000528265.1:20453-ENST00000294312.4:4446|477
QCRIMREHGF
>FUSION-ENST00000556954.5:122441-ENST00000396294.6:301995|1262
MPEMGFLACDRRR
>FUSION-ENST00000528265.1:20453-ENST00000294312.4:4446|301
SLFNQSPCK
>FUSION-ENST00000556954.5:122441-ENST00000396294.6:301995|632
LPHTRASQRLSLFLLSYCLGGLR
>FUSION-ENST00000556954.5:122441-ENST00000396294.6:301995|96
GIRCRCLGEAETVR
>FUSION-ENST00000556954.5:122441-ENST00000396294.6:301995|1014
GSAGLLGAGREEARSVNEADGAA
>FUSION-ENST00000556954.5:122441-ENST00000396294.6:301995|312
MQPSGQNFSPWVLSEGRSKLLGR
>ENST00000521758.5|SNV-890-G-A|1
KCTPSSGMQSGPPPPGGCCTTCL
>FUSION-ENST00000528265.1:20453-ENST00000294312.4:4446|139
MKFIYFLTLL
>FUSION-ENST00000528265.1:20453-ENST00000294312.4:4446|791
MRNHFTSTK
>FUSION-ENST00000556954.5:122441-ENST00000396294.6:301995|715
ADMWNRGQCHPR
>FUSION-ENST00000528265.1:20453-ENST00000294312.4:4446|632
MQSVISTVK
>ENST00000666250.1|INDEL-744231-T-TA|11
TKEHCPK
>ENST00000514393.5|SNV-79975-C-A|11
VAHTCNLSVLGGQDGKSTK
>FUSION-ENST00000528265.1:20453-ENST00000294312.4:4446|616
EHVICHLSR
>FUSION-ENST00000528265.1:20453-ENST00000294312.4:4446|461
FKLESNILEIFFFPFFLYK
>FUSION-ENST00000528265.1:20453-ENST00000294312.4:4446|704
MEFLFEGMHIF
>FUSION-ENST00000556954.5:122441-ENST00000396294.6:301995|661
LNGLPVLFTKPALYWCIPR
>FUSION-ENST00000556954.5:122441-ENST00000396294.6:301995|949
MVHVCVRVSQPRLL
>ENST00000282388.4|INDEL-1363-C-CC|9
RAPQPPGLAVGPR
>ENST00000474635.1|SNV-12847-C-G|3
MRMMGPPPPGMMPVGPAKYGY
>FUSION-ENST00000528265.1:20453-ENST00000294312.4:4446|552
GIYPFSSCILLLGK
>ENST00000367279.8|SNV-6041-T-G|3
AQSQEDGDYIKANYIRGYDGK
>ENST00000253693.7|SNV-39419-C-T|2
INSPYYLTK
>FUSION-ENST00000556954.5:122441-ENST00000396294.6:301995|88
MVWSTHMES
>FUSION-ENST00000556954.5:122441-ENST00000396294.6:301995|1131
MPRGSLPQARGH
>FUSION-ENST00000556954.5:122441-ENST00000396294.6:301995|784
EPMPPLVER
>FUSION-ENST00000556954.5:122441-ENST00000396294.6:301995|1194
RRTWESNCLQGR
>FUSION-ENST00000528265.1:20453-ENST00000294312.4:4446|987
RDLTLNSLPVLSL
>FUSION-ENST00000556954.5:122441-ENST00000396294.6:301995|302
TSQSLRVLRK
>ENST00000216277.12|SNV-19618-T-C|1
EWTREISESKNLPQSVIENVGGK
>ENST00000474635.1|SNV-12847-C-G|4
MMRMMGPPPPGMMPVGPAKYGY
>FUSION-ENST00000556954.5:122441-ENST00000396294.6:301995|289
VTHRLSSEHRPRADGGWNSQR
>FUSION-ENST00000528265.1:20453-ENST00000294312.4:4446|17
CCRSEHCS
>FUSION-ENST00000381340.8:43038-ENST00000632820.1:19066|4
YCPGWSQTPGLKLSSCLDVRK
>FUSION-ENST00000528265.1:20453-ENST00000294312.4:4446|723
MEYNLTVRIK
>FUSION-ENST00000553612.6:4965-ENST00000341228.2:1690|4
EQEQSQHTHWSKGKGR
>ENST00000295321.9|SNV-21943-C-T|2
GPASDSETEDVSR
>FUSION-ENST00000528265.1:20453-ENST00000294312.4:4446|961
CDGGGVNQESYCQRALR
>FUSION-ENST00000556954.5:122441-ENST00000396294.6:301995|392
LTQKFIHVCSQRHCS
>ENST00000282388.4|INDEL-1363-C-CC|55
LLLFLGLR
>FUSION-ENST00000556954.5:122441-ENST00000396294.6:301995|248
GTAGSSGVGCTGQGR
>FUSION-ENST00000528265.1:20453-ENST00000294312.4:4446|841
CLHTRLIFVYLVETGFHHVGQAGLK
>FUSION-ENST00000556954.5:122441-ENST00000396294.6:301995|1073
REDVALLGCLERGGR
>ENST00000490180.2|SNV-39220-G-T|3
VEPPLSVRVGR
>ENST00000630384.2|SNV-27995-A-G|1
QGVPMYTDSEPRQEVPMYTGSEPR
>FUSION-ENST00000556954.5:122441-ENST00000396294.6:301995|386
GAEAQQGGGVSR
>FUSION-ENST00000556954.5:122441-ENST00000396294.6:301995|226
LYSEWTLPRMSLR
>ENST00000544162.5|SNV-175274-T-C|10
MLCGMQEIDTSDWQKSTIYR
>FUSION-ENST00000556954.5:122441-ENST00000396294.6:301995|607
GELNSPK
>FUSION-ENST00000556954.5:122441-ENST00000396294.6:301995|288
LSSEHRPR
>FUSION-ENST00000556954.5:122441-ENST00000396294.6:301995|594
QKPWLTVR
>ENST00000542452.1|SNV-137623-G-C|2
SSTEQHVCCMELTTDR
>FUSION-ENST00000528265.1:20453-ENST00000294312.4:4446|211
RDFILYLIHNHFLSPLFYDK
>ENST00000400454.6|SNV-493606-C-A|5
TVTGLLIEK
>FUSION-ENST00000556954.5:122441-ENST00000396294.6:301995|46
SLPSEPCLTAPSPMSSSGRLRPTWK
>ENST00000462386.5|SNV-17686-C-T|4
TYHHRLSCLWGSSK
>ENST00000474635.1|SNV-12847-C-G|1
RMMGPPPPGMMPVGPAKYGY
>FUSION-ENST00000556954.5:122441-ENST00000396294.6:301995|782
MPPLVER
>FUSION-ENST00000556954.5:122441-ENST00000396294.6:301995|254
LSSPVKS
>FUSION-ENST00000528265.1:20453-ENST00000294312.4:4446|412
DLFYQPACQIPAKGQPCKQALLK
>FUSION-ENST00000528265.1:20453-ENST00000294312.4:4446|95
MKFKWHSIHK
>FUSION-ENST00000556954.5:122441-ENST00000396294.6:301995|1287
RLRGHEK
>FUSION-ENST00000528265.1:20453-ENST00000294312.4:4446|806
CATSSVIR
>ENST00000269385.9|SNV-6573-G-T|3
LYDTPSGAGK
>FUSION-ENST00000528265.1:20453-ENST00000294312.4:4446|276
LRLFSSDYFFKSADISPYK
>FUSION-ENST00000556954.5:122441-ENST00000396294.6:301995|763
MGPAALR
>FUSION-ENST00000556954.5:122441-ENST00000396294.6:301995|454
MPEEPNPGVFCIFISIYTPK
>ENST00000505555.5|SNV-33167-C-T|1
LCALQIIYGAEARKESR
>FUSION-ENST00000528265.1:20453-ENST00000294312.4:4446|107
MECFMNLPVILVLGPC
>FUSION-ENST00000556954.5:122441-ENST00000396294.6:301995|816
MWPSYQPGTELDFVQPSWDRGRR
>FUSION-ENST00000556954.5:122441-ENST00000396294.6:301995|228
PTAAASGRLYSEWTLPRMSLR
>FUSION-ENST00000556954.5:122441-ENST00000396294.6:301995|1230
MCCFLSPCPVPGLG
>FUSION-ENST00000528265.1:20453-ENST00000294312.4:4446|212
MRDFILYLIHNHFLSPLFYDK
>FUSION-ENST00000556954.5:122441-ENST00000396294.6:301995|565
KASLFPEMPQSNPGPS
>FUSION-ENST00000556954.5:122441-ENST00000396294.6:301995|1147
MGAGEEASFYHR
>FUSION-ENST00000354313.7:122441-ENST00000396294.6:301995|4
KIEAYMEVYTNLYLKK
>FUSION-ENST00000556954.5:122441-ENST00000396294.6:301995|244
GTAGSSGVGCTGQGRVSPETLRQV
>FUSION-ENST00000528265.1:20453-ENST00000294312.4:4446|718
MWWHSWKQFDSSSENST
>FUSION-ENST00000556954.5:122441-ENST00000396294.6:301995|222
GLTPDTESMSEAESGLRTLTAFSIR
>ENST00000502533.5|SNV-66292-G-A|6
MLKLSQQSK
>FUSION-ENST00000528265.1:20453-ENST00000294312.4:4446|302
YRSLFNQSPCK
>FUSION-ENST00000528265.1:20453-ENST00000294312.4:4446|327
MAVNSAVCCHE
>ENST00000359154.6|SNV-175274-T-C|3
YFDEKELELMLCGMQEIDTSDWQK
>ENST00000547417.1|SNV-236665-C-A|9
MIIFSLKAMVELDGDDVRVYSR
>FUSION-ENST00000556954.5:122441-ENST00000396294.6:301995|914
MFIEQSPAQGWRGSR
>FUSION-ENST00000528265.1:20453-ENST00000294312.4:4446|639
LVASSERIVDYISVCW
>FUSION-ENST00000528265.1:20453-ENST00000294312.4:4446|669
MRICLLFIFHTR
>ENST00000474635.1|SNV-12847-C-G|8
MGGPPMMRMMGPPPPGMMPVGPAK
>ENST00000486149.2|SNV-4457-G-A|4
WSPNWFWRRPVSSIAMEMSRR
>FUSION-ENST00000556954.5:122441-ENST00000396294.6:301995|751
FPGGGSPCHPWSSVTAFCKRWVQQL
>FUSION-ENST00000528265.1:20453-ENST00000294312.4:4446|116
SHDNSKTSVLSQF
>FUSION-ENST00000528265.1:20453-ENST00000294312.4:4446|110
VLNTVKNNIIISLYAYRK
>FUSION-ENST00000528265.1:20453-ENST00000294312.4:4446|663
RSSLSAEFVLFMTISLVAR
>ENST00000411829.6|MNV-6991-CCT-C|5
DNQLRDLPRAAR
>ENST00000465297.5|SNV-34747-G-T|1
TCLLWTRNFS
>FUSION-ENST00000528265.1:20453-ENST00000294312.4:4446|226
AHVYICNKPAR
>ENST00000474390.1|SNV-117163-G-A|5
TLKPLVHFFFIPRCIVKTENLEER
>FUSION-ENST00000528265.1:20453-ENST00000294312.4:4446|882
FPYVNIVDIHTYYRLVVRIK
>FUSION-ENST00000556954.5:122441-ENST00000396294.6:301995|413
QPKFLPMMNG
>FUSION-ENST00000556954.5:122441-ENST00000396294.6:301995|1304
MALPLARHGLVGR
>FUSION-ENST00000556954.5:122441-ENST00000396294.6:301995|478
MHGNFCIFAGGFAMLASLVSNS
>FUSION-ENST00000528265.1:20453-ENST00000294312.4:4446|673
NSIAFFCIIFFR
>ENST00000461137.5|INDEL-74763-A-AA|9
GQRGNVCQK
>FUSION-ENST00000528265.1:20453-ENST00000294312.4:4446|565
IFYYSNVQWRNVTEMILHNVLLK
>FUSION-ENST00000556954.5:122441-ENST00000396294.6:301995|553
MPWVFDWRALEPEALGSDSILATAR
>FUSION-ENST00000556954.5:122441-ENST00000396294.6:301995|530
LYLMQTPNGTHPASLDCQAGGLALG
>FUSION-ENST00000528265.1:20453-ENST00000294312.4:4446|201
NFSLLRQFRR
>FUSION-ENST00000556954.5:122441-ENST00000396294.6:301995|685
MTRSDHCG
>ENST00000231136.3|MNV-448-GACA-G|2
HLQFDPQTHDLLLNEK
>FUSION-ENST00000528265.1:20453-ENST00000294312.4:4446|728
VNHMTQQFHS
>FUSION-ENST00000556954.5:122441-ENST00000396294.6:301995|207
GGKSISDVHLILLR
>FUSION-ENST00000556954.5:122441-ENST00000396294.6:301995|1249
FGALLFFTRTKGILPAS
>ENST00000571394.1|MNV-90659-CG-C|7
ADSSLLRTVR
>FUSION-ENST00000528265.1:20453-ENST00000294312.4:4446|438
FLFHLLKIASR
>FUSION-ENST00000556954.5:122441-ENST00000396294.6:301995|1250
FGALLFFTRTK
>FUSION-ENST00000556954.5:122441-ENST00000396294.6:301995|1214
DGASLAESIWGTMAFQMPDYRYLRK
>ENST00000650867.1|SNV-13974-C-A|1
LQEELNQEKGQKEVLLR
>ENST00000645831.2|SNV-839-G-C|3
ITLNAIYQFIMDR
>FUSION-ENST00000528265.1:20453-ENST00000294312.4:4446|760
MRNIISH
>FUSION-ENST00000556954.5:122441-ENST00000396294.6:301995|1146
GAGEEASFYHR
>ENST00000490434.5|SNV-140-C-A|1
SERVLKLGESFEK
>FUSION-ENST00000556954.5:122441-ENST00000396294.6:301995|482
FPLGVARWVR
>ENST00000199706.13|SNV-3531-C-G|1
MYVAELIQQLQQQALSEPAVVQKR
>FUSION-ENST00000556954.5:122441-ENST00000396294.6:301995|306
AGPEPGTLSLTK
>FUSION-ENST00000528265.1:20453-ENST00000294312.4:4446|304
HNFFVCFTVEDR
>FUSION-ENST00000528265.1:20453-ENST00000294312.4:4446|859
CNKEMQICS
>FUSION-ENST00000528265.1:20453-ENST00000294312.4:4446|907
NQVRQYTLMISITCSVQYR
>ENST00000492909.1|SNV-220569-G-T|4
INQVNGRDLSIATHDQAVEAFK
>FUSION-ENST00000556954.5:122441-ENST00000396294.6:301995|201
MGLGPLK
>FUSION-ENST00000556954.5:122441-ENST00000396294.6:301995|1159
VPPHSLSSFLLGWAGCWEE
>FUSION-ENST00000556954.5:122441-ENST00000396294.6:301995|469
KAPVSTFNSHK
>FUSION-ENST00000556954.5:122441-ENST00000396294.6:301995|363
YYFILKKNK
>FUSION-ENST00000555495.5:122441-ENST00000396294.6:301995|5
EVYTNLYLK
>ENST00000650806.1|SNV-13974-C-A|8
METSKLTECLAGAIGRLQEELNQEK
>FUSION-ENST00000528265.1:20453-ENST00000294312.4:4446|585
IDIIFFPN
>FUSION-ENST00000528265.1:20453-ENST00000294312.4:4446|186
IKAHTGEEVFLLA
>FUSION-ENST00000528265.1:20453-ENST00000294312.4:4446|424
MAASAFYSPKLVK
>ENST00000561594.5|SNV-14887-C-T|1
SALTPGFSDNVIMLFSPDFTLR
>ENST00000409613.5|SNV-56831-G-A|4
LMMEKLGAPQTHLSLKSMIK
>FUSION-ENST00000528265.1:20453-ENST00000294312.4:4446|676
TLLHFSV
>FUSION-ENST00000556954.5:122441-ENST00000396294.6:301995|31
GVSCYLALPLL
>FUSION-ENST00000556954.5:122441-ENST00000396294.6:301995|1174
GPCGLRLSGSHR
>ENST00000398015.8|SNV-661235-C-A|2
IGINLAGHQKK
>FUSION-ENST00000528265.1:20453-ENST00000294312.4:4446|336
YLYFLSFVVTER
>FUSION-ENST00000556954.5:122441-ENST00000396294.6:301995|655
VFFLPALPNHR
>FUSION-ENST00000556954.5:122441-ENST00000396294.6:301995|837
SCSGVAVR
>FUSION-ENST00000528265.1:20453-ENST00000294312.4:4446|589
FLLNWDLN
>FUSION-ENST00000556954.5:122441-ENST00000396294.6:301995|1242
MGARNKK
>FUSION-ENST00000528265.1:20453-ENST00000294312.4:4446|131
PLYSSLGDR
>FUSION-ENST00000556954.5:122441-ENST00000396294.6:301995|1117
MWSQQPVAPEALPEVWFSVCR
>FUSION-ENST00000556954.5:122441-ENST00000396294.6:301995|906
KVSPNGRCILC
>ENST00000219207.10|SNV-27753-A-C|1
GVGSNAATSQMAGGSA
>ENST00000404977.6|SNV-153206-G-C|7
YIVKWRPRETR
>FUSION-ENST00000556954.5:122441-ENST00000396294.6:301995|53
GELLPGPTPALTRAACFPFR
>ENST00000339364.10|SNV-100155-T-C|5
SESFRLQQENLK
>FUSION-ENST00000528265.1:20453-ENST00000294312.4:4446|628
MQSVISTVKLVIFFAVYLGHFYKK
>FUSION-ENST00000556954.5:122441-ENST00000396294.6:301995|929
HSVLGQWKCLKGR
>FUSION-ENST00000556954.5:122441-ENST00000396294.6:301995|1218
ACSSVPLCLQPTQLSWGVVPADPK
>FUSION-ENST00000556954.5:122441-ENST00000396294.6:301995|713
ADMWNRGQCHPRGR
>FUSION-ENST00000528265.1:20453-ENST00000294312.4:4446|372
MVDLALQVGSFACLQR
>FUSION-ENST00000556954.5:122441-ENST00000396294.6:301995|342
MMIIFIYYYYPYYN
>ENST00000612642.4|SNV-18037-G-A|1
PQCSILVGIQ
>FUSION-ENST00000528265.1:20453-ENST00000294312.4:4446|404
LWWIWLYKLVLLHVFK
>FUSION-ENST00000556954.5:122441-ENST00000396294.6:301995|1132
PRGSLPQAR
>FUSION-ENST00000556954.5:122441-ENST00000396294.6:301995|381
QRVEQDLPSPAMVPAR
>ENST00000648198.1|SNV-11587-A-C|1
ELMLDRETLLARLVDSIK
>FUSION-ENST00000556954.5:122441-ENST00000396294.6:301995|1053
MALPDGHVRRCLQVSAR
>ENST00000650867.1|SNV-13974-C-A|2
LQEELNQEKGQK
>FUSION-ENST00000528265.1:20453-ENST00000294312.4:4446|375
MAGTHHCHLFISYRHYLCTCAQSER
>FUSION-ENST00000528265.1:20453-ENST00000294312.4:4446|377
MAGTHHCHLFISYR
>FUSION-ENST00000528265.1:20453-ENST00000294312.4:4446|389
SNNQKKK
>ENST00000424720.6|SNV-67034-G-A|3
RHCRSSCAPCTAWSTTRPPSSSR
>ENST00000624360.1|SNV-2368-C-T|1
EFILGILSQAR
>ENST00000572285.5|MNV-4472-GGTGAGGGGCAGGCCTGGGGGCCGGGAAGGGCTGGGCCAGACCCCAGCCTTGGTGGGGTGAGCAGGGGGAAGCTTGGTTCTTGAGCTTCCTGTCCATATGTAG-G|1
ALGATGLVAPQGWSATWPDTR
>FUSION-ENST00000528265.1:20453-ENST00000294312.4:4446|692
MNPENALSER
>FUSION-ENST00000556954.5:122441-ENST00000396294.6:301995|1085
RVSSAAALLGALPASSWPGGEASR
>FUSION-ENST00000556954.5:122441-ENST00000396294.6:301995|678
MPSPNLK
>FUSION-ENST00000543095.7:94388-ENST00000554729.5:400761|5
LSLWLKLCKDVLAASAGNAVGFLVK
>FUSION-ENST00000556954.5:122441-ENST00000396294.6:301995|112
MISYICVSLGGEGLMHDLLSWK
>FUSION-ENST00000556954.5:122441-ENST00000396294.6:301995|470
MKAPVSTFNSHK
>FUSION-ENST00000556954.5:122441-ENST00000396294.6:301995|1243
TWSGSSVTSWSLSFLICKMGARNK
>ENST00000404977.6|SNV-153206-G-C|4
MPPRPLAPTCATLSSGGR
>FUSION-ENST00000528265.1:20453-ENST00000294312.4:4446|749
MEKSESSYIANR
>FUSION-ENST00000528265.1:20453-ENST00000294312.4:4446|279
MLRLFSSDYFFK
>FUSION-ENST00000556954.5:122441-ENST00000396294.6:301995|29
SARVGLAHLGGVGFCPLFY
>ENST00000398792.3|SNV-335387-A-G|4
IWHWVLRLCGSRPTPSTTSTR
>FUSION-ENST00000528265.1:20453-ENST00000294312.4:4446|67
LSLNIKMR
>FUSION-ENST00000556954.5:122441-ENST00000396294.6:301995|789
SPDVPWWR
>FUSION-ENST00000556954.5:122441-ENST00000396294.6:301995|107
HDLLSWKHGLHLK
>FUSION-ENST00000528265.1:20453-ENST00000294312.4:4446|328
DLLDSVNELSS
>ENST00000274710.4|SNV-46546-G-A|4
VGSDDLERIEAQLATLEGDDPSLR
>FUSION-ENST00000528265.1:20453-ENST00000294312.4:4446|550
MLPRLISDS
>ENST00000571394.1|MNV-90659-CG-C|9
IRADSSLLRTVR
>FUSION-ENST00000367634.6:108404-ENST00000440702.5:17911|2
KWTNVYNHGISLLTITTSSP
>FUSION-ENST00000528265.1:20453-ENST00000294312.4:4446|697
YQASIARANLLISAYPSK
>ENST00000461137.5|INDEL-74763-A-AA|16
NCGEASERQKNDAIK
>ENST00000261951.9|SNV-55669-G-A|2
LHNLMYLDLSSNK
>FUSION-ENST00000556954.5:122441-ENST00000396294.6:301995|214
TLTAFSIRR
>ENST00000542452.1|SNV-137623-G-C|3
PNTLRSSTEQHVCCMELTTDR
>FUSION-ENST00000528265.1:20453-ENST00000294312.4:4446|539
LKILSIACFRIK
>ENST00000252242.9|SNV-443-G-C|2
SLYNLGASKR
>FUSION-ENST00000528265.1:20453-ENST00000294312.4:4446|425
AASAFYSPK
>FUSION-ENST00000556954.5:122441-ENST00000396294.6:301995|253
MFSPLVSCSR
>FUSION-ENST00000556954.5:122441-ENST00000396294.6:301995|250
FSPLVSCSRFPS
>FUSION-ENST00000556954.5:122441-ENST00000396294.6:301995|427
CGCQRLGLGAESER
>FUSION-ENST00000556954.5:122441-ENST00000396294.6:301995|457
SATLVYCGGSL
>FUSION-ENST00000528265.1:20453-ENST00000294312.4:4446|952
ILLLWNSVYGTIVLLK
>FUSION-ENST00000556954.5:122441-ENST00000396294.6:301995|1011
MGMCGDVSR
>FUSION-ENST00000556954.5:122441-ENST00000396294.6:301995|414
WKQPKFLPMMNG
>FUSION-ENST00000553612.6:4965-ENST00000341228.2:1690|7
TCCCPGGSPAHVEEASLQR
>FUSION-ENST00000528265.1:20453-ENST00000294312.4:4446|748
EKSESSYIANR
>ENST00000643665.1|INDEL-455473-A-AA|2
KSEGGGGFQGR
>FUSION-ENST00000528265.1:20453-ENST00000294312.4:4446|625
SNTGMNCY
>FUSION-ENST00000556954.5:122441-ENST00000396294.6:301995|1023
MPSAGHALGRPFMGCPDGLAEGGR
>ENST00000339364.10|SNV-100155-T-C|6
RSESFRLQQENLK
>FUSION-ENST00000528265.1:20453-ENST00000294312.4:4446|358
EKFLLLQGTKGEK
>ENST00000261058.3|MNV-307-GTAA-G|1
HQDSTGYPTVTSDDCQDDDSYDGK
>FUSION-ENST00000528265.1:20453-ENST00000294312.4:4446|866
MFFVKGCLW
>FUSION-ENST00000528265.1:20453-ENST00000294312.4:4446|248
SWSLPTQR
>FUSION-ENST00000556954.5:122441-ENST00000396294.6:301995|1043
LEREQQGRSLR
>FUSION-ENST00000556954.5:122441-ENST00000396294.6:301995|69
MHHPPPKLGLEDR
>FUSION-ENST00000556954.5:122441-ENST00000396294.6:301995|693
TDPFQLHLR
>FUSION-ENST00000528265.1:20453-ENST00000294312.4:4446|217
KIYLFLR
>FUSION-ENST00000556954.5:122441-ENST00000396294.6:301995|466
APVSTFNSHK
>ENST00000329106.2|SNV-11592-C-G|1
EMHRILYLFYEDIKK
>FUSION-ENST00000556954.5:122441-ENST00000396294.6:301995|61
VLISAGHGAATPR
>FUSION-ENST00000528265.1:20453-ENST00000294312.4:4446|96
QSTCLGLPECWY
>FUSION-ENST00000528265.1:20453-ENST00000294312.4:4446|648
MSTSYHLALSIVYNSL
>FUSION-ENST00000556954.5:122441-ENST00000396294.6:301995|449
MADFESWQSPPAGCV
>FUSION-ENST00000528265.1:20453-ENST00000294312.4:4446|953
QYRILLLWNSVYGTIVLLK
>FUSION-ENST00000556954.5:122441-ENST00000396294.6:301995|887
MAQNTFRAVASASKGLPK
>FUSION-ENST00000556954.5:122441-ENST00000396294.6:301995|613
GLTALFLVCSSHHR
>FUSION-ENST00000528265.1:20453-ENST00000294312.4:4446|119
LHISFISK
>ENST00000532689.6|SNV-43454-A-G|2
SGEGDSDALHAGCPVLVGDK
>FUSION-ENST00000556954.5:122441-ENST00000396294.6:301995|438
IKCNILCHCPC
>ENST00000373886.8|SNV-300978-C-A|1
ANHVSYKPTMTTTYEGSSMSL
>FUSION-ENST00000556954.5:122441-ENST00000396294.6:301995|554
PWVFDWR
>FUSION-ENST00000556954.5:122441-ENST00000396294.6:301995|734
HTEAWENREVLVTDPLK
>ENST00000508628.6|SNV-129178-A-C|2
EPFGEISSRYTADLSPENAK
>FUSION-ENST00000528265.1:20453-ENST00000294312.4:4446|519
MYSCHFRDLFVSCSLCF
>ENST00000223357.8|SNV-4804-G-A|3
EDSSPKEETNKWAVEK
>ENST00000373960.4|SNV-1918-G-T|2
IIESLNEEIAFLKK
>FUSION-ENST00000528265.1:20453-ENST00000294312.4:4446|647
STSYHLALSIVYNSL
>FUSION-ENST00000528265.1:20453-ENST00000294312.4:4446|689
NPENALSERNR
>ENST00000436008.6|SNV-158830-C-G|2
WVMATQQFESAKR
>ENST00000544162.5|SNV-175274-T-C|3
QEIDTSDWQKSTIYR
>FUSION-ENST00000528265.1:20453-ENST00000294312.4:4446|382
MGCVAVKSNYNLSCDFM
>FUSION-ENST00000528265.1:20453-ENST00000294312.4:4446|258
MGLKSKVSVILC
>FUSION-ENST00000528265.1:20453-ENST00000294312.4:4446|854
LSLNMTYCLVLFHQFVFAR
>FUSION-ENST00000556954.5:122441-ENST00000396294.6:301995|151
SENMQCLVFCPRNSLLRVMVSS
>FUSION-ENST00000556954.5:122441-ENST00000396294.6:301995|535
DAEPLVQLWL
>FUSION-ENST00000538425.5:69311-ENST00000367206.7:806820|7
KPPVLKNYSQRTGK
>ENST00000377071.9|SNV-139835-G-A|5
LWTRIDLNHYK
>ENST00000282388.4|INDEL-1363-C-CC|15
RTSLAALQLPAAAPPVR
>FUSION-ENST00000556954.5:122441-ENST00000396294.6:301995|246
GTAGSSGVGCTGQGRVSPETLR
>ENST00000650867.1|SNV-13974-C-A|4
LTECLAGAIGRLQEELNQEKGQK
>ENST00000430799.7|MNV-86748-CT-C|5
KQAPQLMK
>ENST00000479212.5|SNV-72931-A-C|9
EHLSLSIEDVQPR
>FUSION-ENST00000556954.5:122441-ENST00000396294.6:301995|249
MGTAGSSGVGCTGQGR
>FUSION-ENST00000556954.5:122441-ENST00000396294.6:301995|741
DRVRHEDIL
>FUSION-ENST00000556954.5:122441-ENST00000396294.6:301995|959
GHGGLTTALQPEMTAVMAEG
>FUSION-ENST00000556954.5:122441-ENST00000396294.6:301995|330
PSALTLQR
>FUSION-ENST00000528265.1:20453-ENST00000294312.4:4446|167
MSSVAGHR
>ENST00000373855.5|SNV-51046-T-G|2
DQLEIGAMDAENMR
>ENST00000490434.5|SNV-140-C-A|5
MNSAAGFSHLDRSER
>FUSION-ENST00000556954.5:122441-ENST00000396294.6:301995|1186
MIPVLWR
>FUSION-ENST00000556954.5:122441-ENST00000396294.6:301995|750
MTSQRVSVLPVQAVCP
>FUSION-ENST00000528265.1:20453-ENST00000294312.4:4446|644
RLYGPLPEFALSCIFQN
>FUSION-ENST00000556954.5:122441-ENST00000396294.6:301995|70
MHHPPPK
>ENST00000544162.5|SNV-175274-T-C|5
QEIDTSDWQK
>ENST00000373960.4|SNV-1918-G-T|4
IDLERIIESLNEEIAFLKK
>ENST00000374531.6|MNV-444446-AG-A|8
QTGETKILSTSTIGPEGSIR
>ENST00000282388.4|INDEL-1363-C-CC|30
SGAQQPHHAAR
>FUSION-ENST00000556954.5:122441-ENST00000396294.6:301995|1198
AVTAYQALLESASWRLTHLLP
>FUSION-ENST00000556954.5:122441-ENST00000396294.6:301995|696
ICLSYCAPRACTRN
>FUSION-ENST00000528265.1:20453-ENST00000294312.4:4446|524
MLLLELVRNQDTMYSCHFR
>FUSION-ENST00000528265.1:20453-ENST00000294312.4:4446|126
VRPCLKK
>FUSION-ENST00000528265.1:20453-ENST00000294312.4:4446|906
NQVRQYTLMISITCSVQYRCVMVEE
>ENST00000483052.1|SNV-2052-G-A|4
MSGGHFRCPTCR
>ENST00000502533.5|SNV-66292-G-A|2
CLNCHSNPR
>FUSION-ENST00000556954.5:122441-ENST00000396294.6:301995|1237
SSDHVGRSVLGFEGNK
>ENST00000656590.1|SNV-79975-C-A|5
LSQWDLVENYLAADGKSTKWSVR
>FUSION-ENST00000528265.1:20453-ENST00000294312.4:4446|89
WHSIHKALMPVFGKL
>FUSION-ENST00000553612.6:4965-ENST00000341228.2:1690|5
EQEQSQHTHWSKGK
>FUSION-ENST00000556954.5:122441-ENST00000396294.6:301995|463
EVISVLLSRVESLVLVG
>ENST00000479212.5|SNV-72931-A-C|7
EHLSLSIEDVQPRSPGR
>FUSION-ENST00000528265.1:20453-ENST00000294312.4:4446|287
MLAISRK
>ENST00000247833.11|SNV-17730-A-G|5
RLNCAEISSISFR
>FUSION-ENST00000381340.8:43038-ENST00000632820.1:19066|5
YCPGWSQTPGLKLSSCLDVR
>ENST00000400454.6|SNV-493606-C-A|4
TVTGLLIEKIRPSDSGSYVCEVSNR
>FUSION-ENST00000556954.5:122441-ENST00000396294.6:301995|1071
EDVALLGCLERGGR
>FUSION-ENST00000556954.5:122441-ENST00000396294.6:301995|147
QCLVFCPRNSLLR
>ENST00000373960.4|SNV-1918-G-T|3
IIESLNEEIAFLK
>ENST00000616051.1|SNV-7453-T-C|3
RGATSTCWSPHPSPCLWTDLRR
>FUSION-ENST00000556954.5:122441-ENST00000396294.6:301995|171
NLSSLFKGHCPNA
>ENST00000656590.1|SNV-79975-C-A|7
VEAAWKLSQWDLVENYLAADGKSTK
>FUSION-ENST00000528265.1:20453-ENST00000294312.4:4446|690
MNPENALSERNR
>FUSION-ENST00000556954.5:122441-ENST00000396294.6:301995|398
VKGNGISFGWDENVLKLS
>ENST00000345254.9|SNV-26683-C-A|1
SLSGGASYVDFICHMHKEIRQLLS
>ENST00000435819.5|INDEL-301527-G-GA|10
KLYIIWCARHQQMQR
>ENST00000396065.3|SNV-24067-A-G|2
GNAEMVQALKMLNGR
>FUSION-ENST00000556954.5:122441-ENST00000396294.6:301995|897
QGQVGVR
>ENST00000461137.5|INDEL-74763-A-AA|2
KNWLQKK
>ENST00000649979.2|SNV-36194-C-A|4
WYRVIGLSGDNQLK
>ENST00000247879.2|SNV-343-A-G|1
LSIWLATCLGVLYCLK
>FUSION-ENST00000528265.1:20453-ENST00000294312.4:4446|187
SRIKAHTGEEVFLLA
>FUSION-ENST00000528265.1:20453-ENST00000294312.4:4446|923
PVIPPTR
>FUSION-ENST00000556954.5:122441-ENST00000396294.6:301995|1210
AFQMPDYRYLR
>FUSION-ENST00000556954.5:122441-ENST00000396294.6:301995|34
MDVQRARGVSCYLALPLL
>FUSION-ENST00000528265.1:20453-ENST00000294312.4:4446|582
MMAPTSHPSPNSSR
>FUSION-ENST00000528265.1:20453-ENST00000294312.4:4446|101
MVKSTGTIRCFL
>FUSION-ENST00000556954.5:122441-ENST00000396294.6:301995|1318
YSLEKWLCHWQDMGSWAGTSVR
>ENST00000473937.5|INDEL-223285-A-AATCA|1
ASKPIIFQLGLAVLEANAEDLCSSK
>FUSION-ENST00000556954.5:122441-ENST00000396294.6:301995|873
GFVLSPGSHGRAPYFLR
>FUSION-ENST00000556954.5:122441-ENST00000396294.6:301995|1224
MLGGVCWGSRGTRQR
>FUSION-ENST00000556954.5:122441-ENST00000396294.6:301995|338
GFPSDGMK
>FUSION-ENST00000556954.5:122441-ENST00000396294.6:301995|177
MNLLARTIDLAG
>FUSION-ENST00000556954.5:122441-ENST00000396294.6:301995|130
MCESRRGGPHA
>FUSION-ENST00000556954.5:122441-ENST00000396294.6:301995|1092
TVIVPQMSPEFPVCTQTARR
>FUSION-ENST00000556954.5:122441-ENST00000396294.6:301995|191
MPLAGGPSRSRMAPLCSLQVYLYK
>FUSION-ENST00000528265.1:20453-ENST00000294312.4:4446|322
CMRDALKK
>FUSION-ENST00000528265.1:20453-ENST00000294312.4:4446|706
MGMEFLFEGMHIF
>FUSION-ENST00000528265.1:20453-ENST00000294312.4:4446|534
FKFFSLITR
>ENST00000505490.3|SNV-190-A-G|2
GGGPVRNRPAIAR
>FUSION-ENST00000528265.1:20453-ENST00000294312.4:4446|959
CDGGGVNQESYCQRALRIAK
>FUSION-ENST00000528265.1:20453-ENST00000294312.4:4446|65
LSLNIKMRASLCSVSFSFLPF
>ENST00000571954.5|MNV-90659-CG-C|1
TASSNPGRQFPP
>ENST00000433557.1|SNV-6184-G-T|4
MAKYGEHEASPDNGQNEFIDIIKSR
>FUSION-ENST00000556954.5:122441-ENST00000396294.6:301995|33
DVQRARGVSCYLALPLL
>FUSION-ENST00000556954.5:122441-ENST00000396294.6:301995|490
DGVSPCWPGWSLTGWF
>FUSION-ENST00000528265.1:20453-ENST00000294312.4:4446|799
MQSKTTMRNHFTSTK
>FUSION-ENST00000528265.1:20453-ENST00000294312.4:4446|981
IVKHGVFNIVSR
>FUSION-ENST00000556954.5:122441-ENST00000396294.6:301995|666
GFCGTEQR
>ENST00000424738.1|SNV-373880-G-T|6
HQTTLISTLRGLSFQQLEQYLGK
>FUSION-ENST00000528265.1:20453-ENST00000294312.4:4446|353
RSSIHFS
>FUSION-ENST00000528265.1:20453-ENST00000294312.4:4446|619
DPVIWPSKSFSHVGFSIHGLG
>FUSION-ENST00000556954.5:122441-ENST00000396294.6:301995|559
MWFSVSCNQQAGVLGGARK
>FUSION-ENST00000528265.1:20453-ENST00000294312.4:4446|216
MGSIQNYHK
>FUSION-ENST00000556954.5:122441-ENST00000396294.6:301995|233
MPTAAASGRLYSEWTLPR
>FUSION-ENST00000528265.1:20453-ENST00000294312.4:4446|470
HCALCYVL
>ENST00000321728.12|SNV-384071-G-C|1
LFIMNFDQNEFAGFSYTNPEFVINV
>FUSION-ENST00000528265.1:20453-ENST00000294312.4:4446|744
SESSYIANRDVK
>FUSION-ENST00000528265.1:20453-ENST00000294312.4:4446|333
MYLYFLSFVVTERKNEQIE
>FUSION-ENST00000528265.1:20453-ENST00000294312.4:4446|651
VLSLNLHSAAFFR
>FUSION-ENST00000556954.5:122441-ENST00000396294.6:301995|658
DCESDGS
>FUSION-ENST00000528265.1:20453-ENST00000294312.4:4446|892
MLLGWCK
>FUSION-ENST00000556954.5:122441-ENST00000396294.6:301995|1227
LGGVCWGSR
>FUSION-ENST00000528265.1:20453-ENST00000294312.4:4446|745
SESSYIANR
>FUSION-ENST00000556954.5:122441-ENST00000396294.6:301995|786
MSPDVPWWREPMPPLVERHCIL
>FUSION-ENST00000556954.5:122441-ENST00000396294.6:301995|471
SSSLTFSFQVLPSLSGDAQQFSHR
>FUSION-ENST00000556954.5:122441-ENST00000396294.6:301995|1024
QGLCLLPAAGVPIAACSA
>FUSION-ENST00000556954.5:122441-ENST00000396294.6:301995|669
MDPKCGLPCAPLLGSQQS
>FUSION-ENST00000556954.5:122441-ENST00000396294.6:301995|474
MLDLFHVESWSPEK
>FUSION-ENST00000528265.1:20453-ENST00000294312.4:4446|624
LVIFFAVYLGHFYK
>ENST00000395432.6|SNV-1804966-G-T|3
LWSQSVSLPRSLMR
>FUSION-ENST00000528265.1:20453-ENST00000294312.4:4446|87
ALMPVFGKL
>ENST00000409613.5|SNV-56831-G-A|5
LMMEKLGAPQTHLSLK
>ENST00000474056.5|SNV-20141-G-A|6
MEGSLEEPQETSHSSSDK
>FUSION-ENST00000556954.5:122441-ENST00000396294.6:301995|1120
MIQLFFCSKVHVEPAACCP
>FUSION-ENST00000556954.5:122441-ENST00000396294.6:301995|933
HSVLGQWK
>ENST00000542452.1|SNV-137623-G-C|4
MPNTLRSSTEQHVCCMELTTDR
>FUSION-ENST00000528265.1:20453-ENST00000294312.4:4446|479
MIHLPQPPKVLGL
>FUSION-ENST00000556954.5:122441-ENST00000396294.6:301995|423
LGLGAESEREWDFLR
>FUSION-ENST00000528265.1:20453-ENST00000294312.4:4446|969
VICVHKSFPLAR
>ENST00000398532.9|SNV-1142-C-A|1
GGAASPAATA
>FUSION-ENST00000528265.1:20453-ENST00000294312.4:4446|880
IKLYSAGK
>ENST00000435819.5|INDEL-301527-G-GA|8
LYIIWCARHQQMQR
>ENST00000543714.5|SNV-446-C-T|12
MLARLVR
>FUSION-ENST00000556954.5:122441-ENST00000396294.6:301995|1290
NVILSSR
>FUSION-ENST00000528265.1:20453-ENST00000294312.4:4446|968
GHAPLPR
>FUSION-ENST00000528265.1:20453-ENST00000294312.4:4446|253
NGSFYFQ
>FUSION-ENST00000528265.1:20453-ENST00000294312.4:4446|233
YSGVIMTHCSVSLLAR
>FUSION-ENST00000556954.5:122441-ENST00000396294.6:301995|488
QWILESAGK
>ENST00000552259.5|SNV-236665-C-A|3
MVELDGDDVRVYSRGK
>FUSION-ENST00000556954.5:122441-ENST00000396294.6:301995|967
MFGALPASPPSEARLR
>ENST00000282388.4|INDEL-1363-C-CC|3
RLPELRQPQR
>FUSION-ENST00000528265.1:20453-ENST00000294312.4:4446|816
SLLPLHFNSYLQVENYWLK
>FUSION-ENST00000528265.1:20453-ENST00000294312.4:4446|515
KQSTQVFYITA
>ENST00000563974.1|SNV-41-G-C|1
NPVLCAPAAG
>ENST00000435819.5|INDEL-301527-G-GA|3
RETCVHFTSSFSVCKS
>FUSION-ENST00000556954.5:122441-ENST00000396294.6:301995|175
LTHPADW
>ENST00000571394.1|MNV-90659-CG-C|16
TCCSSTAPQEGRRR
>ENST00000223357.8|SNV-4804-G-A|4
EDSSPKEETNK
>FUSION-ENST00000556954.5:122441-ENST00000396294.6:301995|1093
TVIVPQMSPEFPVCTQTAR
>ENST00000234453.10|INDEL-23383-C-CA|1
LMAKKTI
>FUSION-ENST00000528265.1:20453-ENST00000294312.4:4446|786
NHFTSTK
>ENST00000523443.5|SNV-70991-G-A|16
MVMDRFSIENEETYTVQIHDGK
>FUSION-ENST00000528265.1:20453-ENST00000294312.4:4446|736
MAHSTWKDAQHHQSLEK
>FUSION-ENST00000556954.5:122441-ENST00000396294.6:301995|828
SGFFSSRSGGMLSFRNINVYQ
>ENST00000282388.4|INDEL-1363-C-CC|39
GPAGAGGPVRGLLVGLVR
>FUSION-ENST00000528265.1:20453-ENST00000294312.4:4446|244
ELNYTSLLK
>ENST00000490434.5|SNV-140-C-A|2
NSAAGFSHLDRSERVLK
>FUSION-ENST00000556954.5:122441-ENST00000396294.6:301995|662
MLNGLPVLFTKPALYWCIPR
>FUSION-ENST00000556954.5:122441-ENST00000396294.6:301995|1078
WGGLSWGALMALRR
>FUSION-ENST00000556954.5:122441-ENST00000396294.6:301995|1119
IQLFFCSKVHVEPAACCP
>FUSION-ENST00000528265.1:20453-ENST00000294312.4:4446|321
MRDALKK
>ENST00000453153.7|SNV-1895-C-T|6
MKKTPVFLESLVTNMLCLR
>FUSION-ENST00000528265.1:20453-ENST00000294312.4:4446|795
MILQPHFVDKDTSK
>FUSION-ENST00000556954.5:122441-ENST00000396294.6:301995|483
FPLGVAR
>FUSION-ENST00000556954.5:122441-ENST00000396294.6:301995|908
KVSPNGR
>ENST00000552629.5|SNV-443-G-C|6
AAGASTTWGPPR
>FUSION-ENST00000528265.1:20453-ENST00000294312.4:4446|195
MILLSWKSR
>FUSION-ENST00000556954.5:122441-ENST00000396294.6:301995|524
LQEPETSRVSPGAGYGGAGGK
>FUSION-ENST00000528265.1:20453-ENST00000294312.4:4446|176
MPVVPDSWEAEAQESLESRGRK
>ENST00000264052.9|INDEL-99593-C-CA|1
GKPNSAKKESCQG
>FUSION-ENST00000556954.5:122441-ENST00000396294.6:301995|635
MLSHSFSHTHTYALTLIHTHALTHK
>FUSION-ENST00000528265.1:20453-ENST00000294312.4:4446|84
IFGSCPPVLK
>FUSION-ENST00000556954.5:122441-ENST00000396294.6:301995|545
LVLNSQTQAVHLPWPHRMLELQT
>ENST00000205948.11|MNV-32782-GT-G|3
CLEMIQLPAR
>FUSION-ENST00000556954.5:122441-ENST00000396294.6:301995|1084
VSSAAALLGALPASSWPGGEASR
>ENST00000505490.3|SNV-190-A-G|4
VNRGGGPVR
>ENST00000371142.9|MNV-59401-TAAATGCAGAAGAT-T|6
QRCMAYFKHHFTLDIWR
>FUSION-ENST00000528265.1:20453-ENST00000294312.4:4446|277
MLRLFSSDYFFKSADISPYK
>ENST00000424720.6|SNV-67034-G-A|4
MRHCRSSCAPCTAWSTTRPPSSSR
>FUSION-ENST00000556954.5:122441-ENST00000396294.6:301995|45
MSSSGRLRPTWK
>ENST00000572285.5|MNV-4472-GGTGAGGGGCAGGCCTGGGGGCCGGGAAGGGCTGGGCCAGACCCCAGCCTTGGTGGGGTGAGCAGGGGGAAGCTTGGTTCTTGAGCTTCCTGTCCATATGTAG-G|2
MALGATGLVAPQGWSATWPDTR
>FUSION-ENST00000556954.5:122441-ENST00000396294.6:301995|1080
RWGGLSWGALMALRR
>ENST00000357250.10|SNV-8855-A-G|1
GPVDIDGFAVLGK
>FUSION-ENST00000528265.1:20453-ENST00000294312.4:4446|357
FLLLQGTK
>FUSION-ENST00000554691.5:150320-ENST00000543680.5:97339|3
VDHSNTRLASQLDRNPGNSSICD
>FUSION-ENST00000556954.5:122441-ENST00000396294.6:301995|705
GQCHPRGRCR
>ENST00000666250.1|INDEL-744231-T-TA|4
NRPGRGNEELDDSTGKPRVYR
>FUSION-ENST00000556954.5:122441-ENST00000396294.6:301995|344
TVFSSKSFIVWAFTQ
>FUSION-ENST00000528265.1:20453-ENST00000294312.4:4446|347
MTFSVFQ
>ENST00000409613.5|SNV-56831-G-A|3
LGAPQTHLSLK
>FUSION-ENST00000528265.1:20453-ENST00000294312.4:4446|546
MSSVTPLQIICQVATKMT
>FUSION-ENST00000556954.5:122441-ENST00000396294.6:301995|961
DRQLPSPSTGLAGLAPR
>FUSION-ENST00000556954.5:122441-ENST00000396294.6:301995|926
TSHSVQARRLVNHQSPWLMSILLLQ
>ENST00000433557.1|SNV-6184-G-T|3
AKYGEHEASPDNGQNEFIDIIKSR
>FUSION-ENST00000528265.1:20453-ENST00000294312.4:4446|504
IIPSVCPPSLK
>FUSION-ENST00000528265.1:20453-ENST00000294312.4:4446|58
MGILTIYTSYK
>FUSION-ENST00000528265.1:20453-ENST00000294312.4:4446|164
SSVAGHRGSCL
>FUSION-ENST00000555495.5:122441-ENST00000396294.6:301995|6
MEVYTNLYLK
>ENST00000411829.6|MNV-6991-CCT-C|3
DLPRAARRPLCAPAGEPPG
>FUSION-ENST00000556954.5:122441-ENST00000396294.6:301995|267
ETALPFFL
>ENST00000544162.5|SNV-175274-T-C|11
LCGMQEIDTSDWQK
>FUSION-ENST00000556954.5:122441-ENST00000396294.6:301995|783
EPMPPLVERHCIL
>FUSION-ENST00000556954.5:122441-ENST00000396294.6:301995|407
STQTESR
>FUSION-ENST00000556954.5:122441-ENST00000396294.6:301995|1232
MCALVMCCFLSPCPVPGLG
>FUSION-ENST00000528265.1:20453-ENST00000294312.4:4446|851
MTYCLVLFHQFVFARFPVSASL
>ENST00000461137.5|INDEL-74763-A-AA|5
GKERCFALK
>ENST00000479212.5|SNV-72931-A-C|3
RWNTCHCRLR
>FUSION-ENST00000528265.1:20453-ENST00000294312.4:4446|752
KHFQIIYLIRV
>FUSION-ENST00000556954.5:122441-ENST00000396294.6:301995|1030
CVHLSAFAQAVPSAQCPFPR
>ENST00000244520.10|SNV-12847-C-G|1
MMGPPPPGMMPVGPAPGMR
>FUSION-ENST00000538425.5:69311-ENST00000367206.7:806820|2
TSFLQWDR
>FUSION-ENST00000556954.5:122441-ENST00000396294.6:301995|872
MYHVTHSATGVLISYVFGPHLSP
>FUSION-ENST00000528265.1:20453-ENST00000294312.4:4446|359
EKFLLLQGTK
>FUSION-ENST00000528265.1:20453-ENST00000294312.4:4446|264
MINHLSICKSK
>FUSION-ENST00000555495.5:122441-ENST00000396294.6:301995|2
MEVYTNLYLKKK
>FUSION-ENST00000556954.5:122441-ENST00000396294.6:301995|571
MLLQPPFGS
>FUSION-ENST00000556954.5:122441-ENST00000396294.6:301995|538
MSCIYCPKGCVSSFAFICLAPGLGR
>ENST00000466348.5|SNV-235120-T-C|1
ETASSRLMG
>FUSION-ENST00000556954.5:122441-ENST00000396294.6:301995|1140
QVQSQTT
>FUSION-ENST00000556954.5:122441-ENST00000396294.6:301995|681
LPQPFPGLQRFPYPLLGLGHRV
>FUSION-ENST00000556954.5:122441-ENST00000396294.6:301995|1202
KHCRAVTAYQALLESASWR
>FUSION-ENST00000556954.5:122441-ENST00000396294.6:301995|1010
GMCGDVSR
>FUSION-ENST00000528265.1:20453-ENST00000294312.4:4446|637
MFKSWIQ
>FUSION-ENST00000556954.5:122441-ENST00000396294.6:301995|719
MGCQEALAYSGN
>ENST00000233954.6|SNV-27509-G-A|1
FLPAAIADSGIYTCIVRSPTFNR
>FUSION-ENST00000556954.5:122441-ENST00000396294.6:301995|266
MITDDDHFYLLLLSLL
>FUSION-ENST00000556954.5:122441-ENST00000396294.6:301995|519
ARPCGPQLGLAVLSGGARGVKLC
>ENST00000465297.5|SNV-34747-G-T|8
MPRGRPSTVMTCLLWTRNFS
>FUSION-ENST00000528265.1:20453-ENST00000294312.4:4446|785
NHFTSTKIAIIK
>ENST00000571394.1|MNV-90659-CG-C|18
TCCSSTAPQEGR
>FUSION-ENST00000556954.5:122441-ENST00000396294.6:301995|516
MEHTRPPWTVRLVASPWGSEHEK
>FUSION-ENST00000528265.1:20453-ENST00000294312.4:4446|824
MLFCPKYIKAFSSAWQL
>FUSION-ENST00000528265.1:20453-ENST00000294312.4:4446|794
ILQPHFVDKDTSK
>FUSION-ENST00000556954.5:122441-ENST00000396294.6:301995|424
LGLGAESER
>FUSION-ENST00000556954.5:122441-ENST00000396294.6:301995|1002
MCGDVSRCQRGWR
>FUSION-ENST00000556954.5:122441-ENST00000396294.6:301995|1008
GMCGDVSRCQR
>FUSION-ENST00000556954.5:122441-ENST00000396294.6:301995|821
EAELDASGSPGPR
>FUSION-ENST00000434192.2:4965-ENST00000341228.2:1690|8
ELKTCCCPGGSPAHVEEASLQR
>FUSION-ENST00000556954.5:122441-ENST00000396294.6:301995|1265
PEMGFLACDR
>FUSION-ENST00000556954.5:122441-ENST00000396294.6:301995|568
PAWPPGTFCCT
>ENST00000463760.2|SNV-72931-A-C|7
EHLSLSIED
>FUSION-ENST00000556954.5:122441-ENST00000396294.6:301995|1040
EQQGRSLRAFSCQAVQLGLYPAGR
>FUSION-ENST00000528265.1:20453-ENST00000294312.4:4446|92
FKWHSIHKALMPVFGK
>FUSION-ENST00000528265.1:20453-ENST00000294312.4:4446|98
MGSPIVPCWPGWFQTPGLK
>ENST00000643665.1|INDEL-455473-A-AA|1
SEGGGGFQGR
>ENST00000572977.5|MNV-90659-CG-C|11
AAASSAWTRVSCCIATTHRRPR
>FUSION-ENST00000528265.1:20453-ENST00000294312.4:4446|86
MPVFGKL
>FUSION-ENST00000556954.5:122441-ENST00000396294.6:301995|127
VPRGVVAHGELPNETR
>FUSION-ENST00000528265.1:20453-ENST00000294312.4:4446|288
STYWGGSIPISLIPCFSHQVLLEK
>FUSION-ENST00000556954.5:122441-ENST00000396294.6:301995|1153
RVPAVFLFWAENNINRER
>FUSION-ENST00000528265.1:20453-ENST00000294312.4:4446|291
YTYVTNLHVVHMYPKT
>FUSION-ENST00000556954.5:122441-ENST00000396294.6:301995|1192
VHLLLSPSGGR
>FUSION-ENST00000528265.1:20453-ENST00000294312.4:4446|62
ASLCSVSFSFLPF
>ENST00000514393.5|SNV-79975-C-A|12
MVAHTCNLSVLGGQDGKSTK
>ENST00000496197.5|SNV-6041-T-G|2
LHQGQLHPR
>ENST00000377071.9|SNV-139835-G-A|6
RLWTRIDLNHYK
>ENST00000538600.1|SNV-28622-C-T|3
LVQYLQDAYSFSWK
>FUSION-ENST00000556954.5:122441-ENST00000396294.6:301995|1134
LCPSRDSA
>FUSION-ENST00000556954.5:122441-ENST00000396294.6:301995|865
MELFPHFSGGDNCGPGKLSHLPRVR
>FUSION-ENST00000528265.1:20453-ENST00000294312.4:4446|775
LVPCYLALTK
>FUSION-ENST00000556954.5:122441-ENST00000396294.6:301995|1045
IASLTHGASVICPTR
>ENST00000282388.4|INDEL-1363-C-CC|22
LLPQSAAAAAAGPGAPR
>FUSION-ENST00000528265.1:20453-ENST00000294312.4:4446|564
GEKKFIFLK
>ENST00000354386.10|SNV-945-G-A|3
MPVKRLHEVVSQNHGDHLVLLK
>FUSION-ENST00000528265.1:20453-ENST00000294312.4:4446|250
MINVRSWSLPTQRDFFSQEVEYK
>ENST00000479212.5|SNV-72931-A-C|2
WNTCHCR
>FUSION-ENST00000556954.5:122441-ENST00000396294.6:301995|608
MGELNSPK
>FUSION-ENST00000556954.5:122441-ENST00000396294.6:301995|286
ADGGWNSQR
>FUSION-ENST00000528265.1:20453-ENST00000294312.4:4446|839
LTLRTQQFLFPDLKNK
>ENST00000523207.2|SNV-399486-T-C|3
RNGSIVSTNLKDAFAR
>ENST00000467144.5|SNV-158830-C-G|2
DWQDIPRVPPVGNGHPAV
>FUSION-ENST00000556954.5:122441-ENST00000396294.6:301995|866
ELFPHFSGGDNCGPGKLSHLPR
>FUSION-ENST00000528265.1:20453-ENST00000294312.4:4446|405
MLWWIWLYKLVLLHVFK
>ENST00000361654.8|SNV-112851-G-A|2
VTSHQKLEEER
>ENST00000623453.1|SNV-1809-G-T|1
TDKVHIR
>FUSION-ENST00000528265.1:20453-ENST00000294312.4:4446|994
SGLLDKVR
>FUSION-ENST00000556954.5:122441-ENST00000396294.6:301995|1212
AFQMPDYR
>ENST00000571394.1|MNV-90659-CG-C|20
RTCCSSTAPQEGR
>FUSION-ENST00000556954.5:122441-ENST00000396294.6:301995|714
MADMWNRGQCHPRGR
>ENST00000339364.10|SNV-100155-T-C|2
LQQENLKR
>FUSION-ENST00000528265.1:20453-ENST00000294312.4:4446|808
MERCATSSVIREMQSK
>FUSION-ENST00000528265.1:20453-ENST00000294312.4:4446|604
MVSLGCLISYYFPPLQLLSTF
>ENST00000269394.4|SNV-8937-C-G|5
AASSALGRLYPPEQSLTAFR
>FUSION-ENST00000528265.1:20453-ENST00000294312.4:4446|269
KQNGLSY
>FUSION-ENST00000528265.1:20453-ENST00000294312.4:4446|575
MGTEGCIPSNELIWK
>FUSION-ENST00000556954.5:122441-ENST00000396294.6:301995|441
TETFCSVNHGAALRIKCNILCHCPC
>FUSION-ENST00000528265.1:20453-ENST00000294312.4:4446|335
MYLYFLSFVVTERK
>FUSION-ENST00000528265.1:20453-ENST00000294312.4:4446|251
INVRSWSLPTQR
>ENST00000282388.4|INDEL-1363-C-CC|50
GLHALGRPDMLRLRGGR
>ENST00000638452.2|SNV-169204-A-G|2
EIVRSYENELDPLK
>FUSION-ENST00000556954.5:122441-ENST00000396294.6:301995|975
GPAWKGR
>ENST00000624360.1|SNV-2368-C-T|4
WIANGTNSIPSKDMEFILGILSQAR
>FUSION-ENST00000556954.5:122441-ENST00000396294.6:301995|1051
RCLQVSAR
>ENST00000433557.1|SNV-6184-G-T|1
YGEHEASPDNGQNEFIDIIKSR
>FUSION-ENST00000556954.5:122441-ENST00000396294.6:301995|947
VSQPRLL
>FUSION-ENST00000556954.5:122441-ENST00000396294.6:301995|1087
MTHLSSQALPTLHFSFMPFGSS
>FUSION-ENST00000556954.5:122441-ENST00000396294.6:301995|802
LLLWWRQPHNLSIVHQCQAR
>FUSION-ENST00000556954.5:122441-ENST00000396294.6:301995|369
QNTLHHAVKYYFILKK
>FUSION-ENST00000528265.1:20453-ENST00000294312.4:4446|957
MGILLRQYR
>FUSION-ENST00000556954.5:122441-ENST00000396294.6:301995|301
VLRKMGR
>FUSION-ENST00000556954.5:122441-ENST00000396294.6:301995|395
MLTQKFIHVCSQR
>ENST00000371142.9|MNV-59401-TAAATGCAGAAGAT-T|2
HHFTLDIWRYLAQPWG
>FUSION-ENST00000528265.1:20453-ENST00000294312.4:4446|197
RIIFHRF
>FUSION-ENST00000556954.5:122441-ENST00000396294.6:301995|1055
MALPDGHVRR
>ENST00000400427.5|MNV-66766-CTT-C|2
VCMESPGATCKINCNNSVAAK
>FUSION-ENST00000556954.5:122441-ENST00000396294.6:301995|293
NPATLSVLWGTRKYGK
>FUSION-ENST00000528265.1:20453-ENST00000294312.4:4446|309
MVHFTFSK
>FUSION-ENST00000556954.5:122441-ENST00000396294.6:301995|378
DKQNTLHHAVK
>FUSION-ENST00000528265.1:20453-ENST00000294312.4:4446|120
SLLYPRLHISFISKSHDNSK
>FUSION-ENST00000528265.1:20453-ENST00000294312.4:4446|705
GMEFLFEGMHIF
>ENST00000282388.4|INDEL-1363-C-CC|41
RGPAGAGGPVRGLLVGLVR
>FUSION-ENST00000556954.5:122441-ENST00000396294.6:301995|1048
CLQVSARLER
>FUSION-ENST00000528265.1:20453-ENST00000294312.4:4446|180
MPVVPDSWEAEAQESLESR
>FUSION-ENST00000556954.5:122441-ENST00000396294.6:301995|125
VPRGVVAHGELPNETRDQV
>FUSION-ENST00000556954.5:122441-ENST00000396294.6:301995|255
MLSSPVKS
>FUSION-ENST00000556954.5:122441-ENST00000396294.6:301995|198
MGLGPLKTLRELAL
>FUSION-ENST00000528265.1:20453-ENST00000294312.4:4446|174
MFCMVILS
>FUSION-ENST00000495034.5:108404-ENST00000440702.5:17911|3
TPCIPYLGTVEGASVKK
>ENST00000571394.1|MNV-90659-CG-C|5
TVRTQRSRPPACR
>FUSION-ENST00000556954.5:122441-ENST00000396294.6:301995|606
MGELNSPKEPF
>FUSION-ENST00000556954.5:122441-ENST00000396294.6:301995|567
MRKASLFPEMPQSNPGPS
>FUSION-ENST00000556954.5:122441-ENST00000396294.6:301995|138
GLCHCTQLLMLGCEYDFIHMCESR
>FUSION-ENST00000556954.5:122441-ENST00000396294.6:301995|673
WRIMYSSFTLEAGAWLL
>FUSION-ENST00000556954.5:122441-ENST00000396294.6:301995|256
MLSSPVK
>FUSION-ENST00000556954.5:122441-ENST00000396294.6:301995|259
LMLSSPVK
>FUSION-ENST00000528265.1:20453-ENST00000294312.4:4446|496
PVFFELVSQPALASGVLV
>FUSION-ENST00000381340.8:43038-ENST00000632820.1:19066|8
FREMGVSRYCPGWSQTPGLK
>FUSION-ENST00000556954.5:122441-ENST00000396294.6:301995|465
APVSTFNSHKEVISVLLSR
>FUSION-ENST00000556954.5:122441-ENST00000396294.6:301995|1156
MRVPAVFLFWAENNINR
>FUSION-ENST00000528265.1:20453-ENST00000294312.4:4446|224
AHVYICNKPARCAHVP
>FUSION-ENST00000528265.1:20453-ENST00000294312.4:4446|112
VLNTVKNNIIISLYAYR
>ENST00000261254.8|SNV-343-C-G|3
DRNLLGDDRVLQNLLTIEER
>ENST00000523149.5|SNV-117242-G-A|4
IQIPAAPIREEAATEIPHR
>FUSION-ENST00000528265.1:20453-ENST00000294312.4:4446|780
MRENIFK
>FUSION-ENST00000556954.5:122441-ENST00000396294.6:301995|1076
MALRREDVALLGCLER
>FUSION-ENST00000556954.5:122441-ENST00000396294.6:301995|58
TGTDGRAEGARGELLPGPTPALTR
>FUSION-ENST00000556516.1:150320-ENST00000543680.5:97339|63
VWSLFSCGDLNSER
>ENST00000374531.6|MNV-444446-AG-A|9
DKQTGETKILSTSTIGPEGSIR
>FUSION-ENST00000528265.1:20453-ENST00000294312.4:4446|132
MPLYSSLGDR
>FUSION-ENST00000556954.5:122441-ENST00000396294.6:301995|231
MPTAAASGRLYSEWTLPRMSLR
>FUSION-ENST00000528265.1:20453-ENST00000294312.4:4446|847
LARLVSNS
>FUSION-ENST00000528265.1:20453-ENST00000294312.4:4446|680
MLTIFPHYFLVFLKTLLHFSV
>FUSION-ENST00000556954.5:122441-ENST00000396294.6:301995|1072
EDVALLGCLER
>FUSION-ENST00000556954.5:122441-ENST00000396294.6:301995|199
GLGPLKTLR
>FUSION-ENST00000556954.5:122441-ENST00000396294.6:301995|230
PTAAASGR
>FUSION-ENST00000528265.1:20453-ENST00000294312.4:4446|507
MVAMIIPSVCPPSLKEIL
>FUSION-ENST00000528265.1:20453-ENST00000294312.4:4446|861
CLDLGGEGFYFISAAVVSLAIKK
>FUSION-ENST00000556954.5:122441-ENST00000396294.6:301995|733
HTEAWENREVLVTDPLKS
>ENST00000502533.5|SNV-66292-G-A|1
CLNCHSNPRMSSLVLPFIIG
>FUSION-ENST00000528265.1:20453-ENST00000294312.4:4446|300
MAISPGK
>ENST00000461137.5|INDEL-74763-A-AA|8
GQRGNVCQKGK
>FUSION-ENST00000556954.5:122441-ENST00000396294.6:301995|1278
VVLSVKVQSRW
>FUSION-ENST00000556954.5:122441-ENST00000396294.6:301995|1193
MVHLLLSPSGGR
>FUSION-ENST00000556954.5:122441-ENST00000396294.6:301995|433
MASLEGNAQNRQIYPDR
>FUSION-ENST00000556954.5:122441-ENST00000396294.6:301995|522
VSPGAGYGGAGGK
>FUSION-ENST00000528265.1:20453-ENST00000294312.4:4446|898
PGKKVSLSK
>FUSION-ENST00000528265.1:20453-ENST00000294312.4:4446|13
LARLISNS
>ENST00000377071.9|SNV-139835-G-A|2
IDLNHYKSITPLMLSGIIR
>ENST00000496753.1|SNV-158830-C-G|6
MLLYWSIFPESLRWVMATQQFESAK
>FUSION-ENST00000556954.5:122441-ENST00000396294.6:301995|1154
MRVPAVFLFWAENNINRER
>FUSION-ENST00000528265.1:20453-ENST00000294312.4:4446|103
MVKSTGTIR
>FUSION-ENST00000556954.5:122441-ENST00000396294.6:301995|1021
MGCPDGLAEGGR
>FUSION-ENST00000528265.1:20453-ENST00000294312.4:4446|641
LVASSER
>FUSION-ENST00000556954.5:122441-ENST00000396294.6:301995|277
MDLTQDESQRVNSRHR
>FUSION-ENST00000556954.5:122441-ENST00000396294.6:301995|1031
MCVHLSAFAQAVPSAQCPFPR
>ENST00000293761.8|SNV-6447-C-A|5
CWVRSSDFQLHELK
>FUSION-ENST00000528265.1:20453-ENST00000294312.4:4446|306
RPGFLMHNFFVCFTVEDR
>FUSION-ENST00000556954.5:122441-ENST00000396294.6:301995|890
MAQNTFR
>FUSION-ENST00000556954.5:122441-ENST00000396294.6:301995|755
MFPGGGSPCHPWSSVTAFCK
>ENST00000543714.5|SNV-446-C-T|5
QPTDTAAR
>FUSION-ENST00000556954.5:122441-ENST00000396294.6:301995|445
MGIKTETFCSVNHGAALRIK
>ENST00000547417.1|SNV-236665-C-A|6
AMVELDGDDVRVYSRGK
>FUSION-ENST00000556954.5:122441-ENST00000396294.6:301995|657
MGLNIGSQELIDLEADCIR
>FUSION-ENST00000556954.5:122441-ENST00000396294.6:301995|68
HHPPPKLGLEDR
>FUSION-ENST00000556954.5:122441-ENST00000396294.6:301995|548
MLPRLVLNSQTQAVHLPWPHR
>FUSION-ENST00000556954.5:122441-ENST00000396294.6:301995|44
SSSGRLRPTWK
>FUSION-ENST00000556954.5:122441-ENST00000396294.6:301995|1313
WLCHWQDMGSWAGTSVRR
>FUSION-ENST00000367634.6:108404-ENST00000440702.5:17911|5
DYISSLKMTPCIPYLGTVEGASVKK
>FUSION-ENST00000528265.1:20453-ENST00000294312.4:4446|804
CATSSVIREMQSKTTMR
>FUSION-ENST00000556954.5:122441-ENST00000396294.6:301995|1097
GTFLGFSLNKLRTK
>FUSION-ENST00000528265.1:20453-ENST00000294312.4:4446|611
MCVWGGYR
>ENST00000490434.5|SNV-140-C-A|4
NSAAGFSHLDRSER
>FUSION-ENST00000556954.5:122441-ENST00000396294.6:301995|294
NPATLSVLWGTRK
>FUSION-ENST00000543095.7:83075-ENST00000554729.5:400761|3
DSREELTPGNAVGFLVKMV
>FUSION-ENST00000528265.1:20453-ENST00000294312.4:4446|106
ECFMNLPVILVLGPC
>ENST00000377071.9|SNV-139835-G-A|1
IDLNHYKSITPLMLSGIIRR
>FUSION-ENST00000556954.5:122441-ENST00000396294.6:301995|148
MQCLVFCPRNSLLR
>FUSION-ENST00000556954.5:122441-ENST00000396294.6:301995|1077
WGGLSWGALMALRREDVALLGCLER
>FUSION-ENST00000528265.1:20453-ENST00000294312.4:4446|469
MALNIFEL
>FUSION-ENST00000528265.1:20453-ENST00000294312.4:4446|978
HGVFNIVSRIFEYN
>FUSION-ENST00000528265.1:20453-ENST00000294312.4:4446|355
FLLLQGTKGEKK
>FUSION-ENST00000528265.1:20453-ENST00000294312.4:4446|105
MNLPVILVLGPC
>FUSION-ENST00000528265.1:20453-ENST00000294312.4:4446|463
MFTFAKFKLESNILEIFFFPFFLYK
>FUSION-ENST00000528265.1:20453-ENST00000294312.4:4446|516
MKQSTQVFYITA
>ENST00000409708.5|SNV-56831-G-A|6
ELKLMMEKLGAPQTHLSLK
>FUSION-ENST00000528265.1:20453-ENST00000294312.4:4446|360
SNFLKEKFLLLQGTK
>FUSION-ENST00000528265.1:20453-ENST00000294312.4:4446|79
ASVLGGR
>FUSION-ENST00000528265.1:20453-ENST00000294312.4:4446|299
MAISPGKSFPFVTWSDLSFQC
>ENST00000479212.5|SNV-72931-A-C|10
MEHLSLSIEDVQPR
>FUSION-ENST00000528265.1:20453-ENST00000294312.4:4446|517
DLFVSCSLCF
>FUSION-ENST00000528265.1:20453-ENST00000294312.4:4446|753
KHFQIIYLIR
>FUSION-ENST00000556954.5:122441-ENST00000396294.6:301995|982
YNWQERGPAWK
>FUSION-ENST00000556954.5:122441-ENST00000396294.6:301995|305
AGPEPGTLSLTKTSQSLR
>FUSION-ENST00000528265.1:20453-ENST00000294312.4:4446|958
ALRIAKYR
>ENST00000502447.1|SNV-55669-G-A|6
MYLDLSSNK
>FUSION-ENST00000556954.5:122441-ENST00000396294.6:301995|314
MQPSGQNFSPWVLSEGRSK
>ENST00000402219.7|SNV-117163-G-A|1
TENLEERVAVVSR
>FUSION-ENST00000528265.1:20453-ENST00000294312.4:4446|206
CKIMVVAYPA
>FUSION-ENST00000556954.5:122441-ENST00000396294.6:301995|853
CSCFPLWKASLVPRK
>FUSION-ENST00000556954.5:122441-ENST00000396294.6:301995|1173
LSGSHRCISQAVSCLGLGGWLP
>FUSION-ENST00000556954.5:122441-ENST00000396294.6:301995|461
MQYFVSLPLLNQK
>FUSION-ENST00000528265.1:20453-ENST00000294312.4:4446|703
EFLFEGMHIF
>FUSION-ENST00000528265.1:20453-ENST00000294312.4:4446|849
FPVSASL
>FUSION-ENST00000528265.1:20453-ENST00000294312.4:4446|783
ATCPRPHSELVTLTEPGSPSA
>FUSION-ENST00000538425.5:69311-ENST00000367206.7:806820|3
TGKTSFLQWDRGTLAK
>FUSION-ENST00000528265.1:20453-ENST00000294312.4:4446|988
MRDLTLNSLPVLSL
>FUSION-ENST00000556954.5:122441-ENST00000396294.6:301995|162
FVTYVYMCHVGVLHPLTR
>ENST00000656590.1|SNV-79975-C-A|3
STKWSVRLGQLLLSAK
>FUSION-ENST00000556954.5:122441-ENST00000396294.6:301995|1013
EEARSVNEADGAA
>FUSION-ENST00000528265.1:20453-ENST00000294312.4:4446|560
ILHNVLLK
>FUSION-ENST00000528265.1:20453-ENST00000294312.4:4446|39
MDPDDIWQLSSSLKSFSTR
>ENST00000223357.8|SNV-4804-G-A|2
EETNKWAVEK
>FUSION-ENST00000556954.5:122441-ENST00000396294.6:301995|624
AVTMPWVCSEDSRPWLLR
>ENST00000523443.5|SNV-70991-G-A|1
RPTLCRFMMGKPKVSLL
>ENST00000282388.4|INDEL-1363-C-CC|56
QPHVAHAAAALLLFGLVLLLLR
>FUSION-ENST00000528265.1:20453-ENST00000294312.4:4446|593
PTIQSDFRR
>FUSION-ENST00000556954.5:122441-ENST00000396294.6:301995|1293
LATDLSCVLSVVDKNVILSSR
>FUSION-ENST00000556954.5:122441-ENST00000396294.6:301995|611
GCHSFCSR
>FUSION-ENST00000556954.5:122441-ENST00000396294.6:301995|1082
RWGGLSWGALMALR
>ENST00000369301.3|SNV-29676-A-G|1
QPISSPWDVVFGTSGSEVQR
>FUSION-ENST00000556954.5:122441-ENST00000396294.6:301995|180
MVRKLTHPADW
>FUSION-ENST00000556954.5:122441-ENST00000396294.6:301995|1168
MDEAEDLGVKLSSRQILVPK
>FUSION-ENST00000556954.5:122441-ENST00000396294.6:301995|217
MSEAESGLRTLTAFSIRR
>FUSION-ENST00000556954.5:122441-ENST00000396294.6:301995|401
GWDLGLRVK
>ENST00000421362.6|SNV-2628-T-A|4
KVSPEGGLAITK
>FUSION-ENST00000528265.1:20453-ENST00000294312.4:4446|776
MLVPCYLALTK
>FUSION-ENST00000556954.5:122441-ENST00000396294.6:301995|210
SKSLCLTPCSFPACEDRGGK
>FUSION-ENST00000556954.5:122441-ENST00000396294.6:301995|154
MSENMQCLVFCPRNSLLR
>FUSION-ENST00000528265.1:20453-ENST00000294312.4:4446|154
CGLYYSGIKNLFWS
>ENST00000461137.5|INDEL-74763-A-AA|13
NDAIKSELK
>ENST00000282388.4|INDEL-1363-C-CC|23
RLLPQSAAAAAAGPGAPR
>FUSION-ENST00000556954.5:122441-ENST00000396294.6:301995|1062
MRQMALPDGHVRR
>FUSION-ENST00000556954.5:122441-ENST00000396294.6:301995|1064
MRQMALPDGHVR
>FUSION-ENST00000354313.7:122441-ENST00000396294.6:301995|3
IEAYMEVYTNLYLK
>FUSION-ENST00000556954.5:122441-ENST00000396294.6:301995|1101
MGHVGLPRGTFLGFSLNKLR
>ENST00000282388.4|INDEL-1363-C-CC|26
HPDPQLCRR
>FUSION-ENST00000556954.5:122441-ENST00000396294.6:301995|1037
LCTSCSVSSVPLPKKCPPS
>FUSION-ENST00000334126.11:96958-ENST00000608988.5:105239|12
DTGSHAAQPNIQRGR
>FUSION-ENST00000556954.5:122441-ENST00000396294.6:301995|23
MSQCWNAPPSTKAR
>FUSION-ENST00000556954.5:122441-ENST00000396294.6:301995|736
KHTEAWENREVLVTDPLK
>ENST00000650285.1|SNV-262824-C-T|1
NCIIITWHRYRPPDYR
>FUSION-ENST00000556954.5:122441-ENST00000396294.6:301995|801
GHPKACALSQHVGCSPSACVWTVR
>FUSION-ENST00000528265.1:20453-ENST00000294312.4:4446|486
TLVCNPSYSGG
>FUSION-ENST00000556954.5:122441-ENST00000396294.6:301995|932
MHSVLGQWKCLK
>FUSION-ENST00000556954.5:122441-ENST00000396294.6:301995|595
GRQKPWLTVRTVT
>FUSION-ENST00000528265.1:20453-ENST00000294312.4:4446|293
YTYVTNLHVVHMYPK
>FUSION-ENST00000556954.5:122441-ENST00000396294.6:301995|712
MWNRGQCHPR
>FUSION-ENST00000556954.5:122441-ENST00000396294.6:301995|161
FVTYVYMCHVGVLHPLTRHLH
>FUSION-ENST00000528265.1:20453-ENST00000294312.4:4446|725
MEYNLTVR
>FUSION-ENST00000556954.5:122441-ENST00000396294.6:301995|1124
MAWLGDSIGMIQLFFCSK
>FUSION-ENST00000528265.1:20453-ENST00000294312.4:4446|768
NGFITLL
>FUSION-ENST00000528265.1:20453-ENST00000294312.4:4446|757
KDNLQNERK
>FUSION-ENST00000528265.1:20453-ENST00000294312.4:4446|411
GQPCKQALLK
>ENST00000198767.11|SNV-7921-T-C|2
DLEQLISIILR
>FUSION-ENST00000556954.5:122441-ENST00000396294.6:301995|858
GGWDHSVPLAR
>FUSION-ENST00000528265.1:20453-ENST00000294312.4:4446|662
RSSLSAEFVLFMTISLVARTVLGT
>FUSION-ENST00000556954.5:122441-ENST00000396294.6:301995|614
LSHSYTHTHSLTSSHIHVLLR
>FUSION-ENST00000528265.1:20453-ENST00000294312.4:4446|897
KVSLSKVTQM
>FUSION-ENST00000556954.5:122441-ENST00000396294.6:301995|38
FTQIFISRR
>ENST00000461137.5|INDEL-74763-A-AA|6
GNVCQKGKER
>ENST00000329106.2|SNV-11592-C-G|3
GWWAAKEMHRILYLFYEDIK
>ENST00000648198.1|SNV-11587-A-C|2
ELMLDRETLLAR
>FUSION-ENST00000556954.5:122441-ENST00000396294.6:301995|648
LRLPSAPALPGPQQAR
>FUSION-ENST00000556954.5:122441-ENST00000396294.6:301995|766
FINNTFSPKF
>FUSION-ENST00000556954.5:122441-ENST00000396294.6:301995|437
LVSNWLVLNS
>ENST00000367321.7|SNV-168979-A-G|5
IRTIARAVYGAK
>FUSION-ENST00000556954.5:122441-ENST00000396294.6:301995|990
HTWPHWFFSCCPWK
>FUSION-ENST00000528265.1:20453-ENST00000294312.4:4446|665
ICLLFIFHTR
>FUSION-ENST00000543095.7:83075-ENST00000554729.5:400761|4
DSREELTPGNAVGFLVK
>FUSION-ENST00000556954.5:122441-ENST00000396294.6:301995|676
PSPNLKWR
>ENST00000611979.4|SNV-69439-C-T|1
SLINSCSSPPASPTIIPRLR
>ENST00000282388.4|INDEL-1363-C-CC|13
TSLAALQLPAAAPPVR
>FUSION-ENST00000556954.5:122441-ENST00000396294.6:301995|847
KTCGPLTNQEQS
>FUSION-ENST00000528265.1:20453-ENST00000294312.4:4446|408
AVLDPGSLISAHCPSF
>FUSION-ENST00000556954.5:122441-ENST00000396294.6:301995|717
MADMWNR
>ENST00000461137.5|INDEL-74763-A-AA|12
NDAIKSELKGQR
>FUSION-ENST00000528265.1:20453-ENST00000294312.4:4446|490
GFESWLYHFLPFTFGR
>FUSION-ENST00000556954.5:122441-ENST00000396294.6:301995|111
ISYICVSLGGEGLMHDLLSWK
>FUSION-ENST00000528265.1:20453-ENST00000294312.4:4446|142
LFVTIILIK
>FUSION-ENST00000556954.5:122441-ENST00000396294.6:301995|279
MDLTQDESQRVNSR
>FUSION-ENST00000528265.1:20453-ENST00000294312.4:4446|915
EAEAGESLEPGRWR
>FUSION-ENST00000556954.5:122441-ENST00000396294.6:301995|144
NSLLRVMVSS
>ENST00000369577.8|INDEL-107070-G-GA|3
KTKEASFPIP
>FUSION-ENST00000528265.1:20453-ENST00000294312.4:4446|170
VIHLFGYICLIKQGLIFVMSVLFIM
>ENST00000484712.1|MNV-66766-CTT-C|2
IPSASKNCNNSVAAK
>ENST00000666250.1|INDEL-744231-T-TA|2
GNEELDDSTGKPRVYR
>ENST00000361654.8|SNV-112851-G-A|6
LAEELGRSRDK
>ENST00000466348.5|SNV-235120-T-C|2
GASEKETASSRLMG
>ENST00000467672.5|SNV-50657-A-G|2
FTLLGDFICWTAWQHHSIKR
>FUSION-ENST00000528265.1:20453-ENST00000294312.4:4446|587
MTVHILKIDIIFFPN
>ENST00000374531.6|MNV-444446-AG-A|3
KESKSMMMVPK
>FUSION-ENST00000556954.5:122441-ENST00000396294.6:301995|1034
AFSCQAVQLGLYPAGR
>ENST00000231136.3|MNV-448-GACA-G|1
HLQFDPQTHDLLLNEKLDR
>ENST00000371142.9|MNV-59401-TAAATGCAGAAGAT-T|3
HHFTLDIWR
>ENST00000282388.4|INDEL-1363-C-CC|68
AVPHLSYHRLLPLWAALPLHPQR
>FUSION-ENST00000556954.5:122441-ENST00000396294.6:301995|157
CHVGVLHPLTRHLH
>FUSION-ENST00000556954.5:122441-ENST00000396294.6:301995|193
MPLAGGPSRSR
>ENST00000571954.5|MNV-90659-CG-C|4
RPRTASSNPGR
>FUSION-ENST00000556954.5:122441-ENST00000396294.6:301995|1195
RPLGQGWCISC
>FUSION-ENST00000556954.5:122441-ENST00000396294.6:301995|510
MLLWPWGR
>FUSION-ENST00000528265.1:20453-ENST00000294312.4:4446|918
MKIGKSLNLSSFGILESLAPR
>FUSION-ENST00000553612.6:4965-ENST00000341228.2:1690|6
EQEQSQHTHWSK
>FUSION-ENST00000556954.5:122441-ENST00000396294.6:301995|868
ELFPHFSGGDNCGPGK
>FUSION-ENST00000528265.1:20453-ENST00000294312.4:4446|222
MLGIYLQR
>FUSION-ENST00000528265.1:20453-ENST00000294312.4:4446|313
MEYNICSLDLK
>ENST00000616051.1|SNV-7453-T-C|5
IKRGATSTCWSPHPSPCLWTDLR
>FUSION-ENST00000528265.1:20453-ENST00000294312.4:4446|875
MNREAFAVWE
>FUSION-ENST00000556954.5:122441-ENST00000396294.6:301995|481
WVRLGADTYLLLEPGGDQDSR
>FUSION-ENST00000556954.5:122441-ENST00000396294.6:301995|512
MPRLSAMS
>ENST00000645831.2|SNV-839-G-C|1
ITLNAIYQFIMDRFPFYRDNK
>ENST00000474635.1|SNV-12847-C-G|11
PAPHMGGPPMMR
>FUSION-ENST00000556954.5:122441-ENST00000396294.6:301995|304
AGPEPGTLSLTKTSQSLRVLR
>ENST00000474056.5|SNV-20141-G-A|3
EGSLEEPQETSHSSSDKEHR
>ENST00000223357.8|SNV-4804-G-A|1
EETNKWAVEKGK
>FUSION-ENST00000556954.5:122441-ENST00000396294.6:301995|974
GPAWKGRLPVQDEL
>FUSION-ENST00000556954.5:122441-ENST00000396294.6:301995|1310
GSWAGTSVR
>ENST00000322349.13|SNV-86761-G-A|2
LQSQYASSEATINQLR
>FUSION-ENST00000528265.1:20453-ENST00000294312.4:4446|932
IQKHILEVGMVNCFK
>FUSION-ENST00000528265.1:20453-ENST00000294312.4:4446|910
SLNLSSFGILESLAPRSQGFGK
>FUSION-ENST00000528265.1:20453-ENST00000294312.4:4446|578
MCHTQNNFVLLDIS
>FUSION-ENST00000528265.1:20453-ENST00000294312.4:4446|342
KQVCQIICSTLFLLSYIYLNTCI
>FUSION-ENST00000556954.5:122441-ENST00000396294.6:301995|981
YNWQERGPAWKGR
>FUSION-ENST00000556954.5:122441-ENST00000396294.6:301995|756
GLTSCHFFSSVILVPAAER
>FUSION-ENST00000556954.5:122441-ENST00000396294.6:301995|904
PKRQGQVGVR
>FUSION-ENST00000528265.1:20453-ENST00000294312.4:4446|499
MEFLMPYLQ
>FUSION-ENST00000528265.1:20453-ENST00000294312.4:4446|954
GILLRQYRILLLWNSVYGTIVLLK
>FUSION-ENST00000556954.5:122441-ENST00000396294.6:301995|1184
IPVLWRK
>FUSION-ENST00000610881.4:20453-ENST00000294312.4:4446|12
DPTGMDPDDIWQLSSSLKSFSTRR
>FUSION-ENST00000528265.1:20453-ENST00000294312.4:4446|400
LVLLHVFKEGFT
>FUSION-ENST00000556954.5:122441-ENST00000396294.6:301995|327
MPSALTLQRRELRPSK
>ENST00000320955.8|SNV-10901-G-A|1
STACGQQLAEVVELLQRHDLLK
>FUSION-ENST00000334126.11:96958-ENST00000608988.5:105239|5
LLRGVGVR
>ENST00000282388.4|INDEL-1363-C-CC|21
LLPQSAAAAAAGPGAPRAAAGAAQR
>FUSION-ENST00000528265.1:20453-ENST00000294312.4:4446|683
MTAFVYP
>FUSION-ENST00000556954.5:122441-ENST00000396294.6:301995|179
VRKLTHPADW
>FUSION-ENST00000528265.1:20453-ENST00000294312.4:4446|977
MVLTLFSCER
>ENST00000544162.5|SNV-175274-T-C|4
MQEIDTSDWQKSTIYR
>FUSION-ENST00000528265.1:20453-ENST00000294312.4:4446|535
IKFKFFSLITR
>FUSION-ENST00000528265.1:20453-ENST00000294312.4:4446|511
MLGIQEMVAMIIPSVCPPSLKEIL
>FUSION-ENST00000528265.1:20453-ENST00000294312.4:4446|975
MVLTLFSCERGHAPLPR
>FUSION-ENST00000528265.1:20453-ENST00000294312.4:4446|671
AWNYMRICLLFIFHTR
>FUSION-ENST00000556954.5:122441-ENST00000396294.6:301995|925
CLKGRAR
>FUSION-ENST00000556954.5:122441-ENST00000396294.6:301995|317
DFLSSVWSR
>ENST00000282388.4|INDEL-1363-C-CC|67
AVPHLSYHRLLPLWAALPLHPQRGR
>FUSION-ENST00000528265.1:20453-ENST00000294312.4:4446|962
MCDGGGVNQESYCQRALR
>ENST00000483052.1|SNV-2052-G-A|2
MSGGHFRCPTCRHEVIMDR
>FUSION-ENST00000556954.5:122441-ENST00000396294.6:301995|1142
MVAVTSP
>FUSION-ENST00000528265.1:20453-ENST00000294312.4:4446|670
AWNYMRICLLFIFHTRR
>FUSION-ENST00000556954.5:122441-ENST00000396294.6:301995|574
QSLWSSCGFER
>FUSION-ENST00000556954.5:122441-ENST00000396294.6:301995|1182
IPVLWRKK
>FUSION-ENST00000528265.1:20453-ENST00000294312.4:4446|936
MHLASHSNLKIQK
>FUSION-ENST00000528265.1:20453-ENST00000294312.4:4446|833
HHTQPNIIYLI
>FUSION-ENST00000381340.8:43038-ENST00000632820.1:19066|7
EMGVSRYCPGWSQTPGLK
>FUSION-ENST00000528265.1:20453-ENST00000294312.4:4446|221
LGIYLQR
>ENST00000338379.6|SNV-85-G-T|5
SETVPAASASAGVSAMEK
>ENST00000465297.5|SNV-34747-G-T|9
PRGRPSTVMTCLLWTR
>ENST00000492909.1|SNV-220569-G-T|5
MINQVNGRDLSIATHDQAVEAFK
>ENST00000314666.11|SNV-7888-G-T|3
RYRLSFSHPPSAEVEAIALATLHDR
>FUSION-ENST00000528265.1:20453-ENST00000294312.4:4446|572
MPHLLLLSPFAASVYFLNWDK
>ENST00000282388.4|INDEL-1363-C-CC|43
GRRGPAGAGGPVR
>ENST00000542452.1|SNV-137623-G-C|1
SSTEQHVCCMELTTDRSEQGAQVR
>FUSION-ENST00000528265.1:20453-ENST00000294312.4:4446|243
MLPLPKFCFVFFFLR
>FUSION-ENST00000556954.5:122441-ENST00000396294.6:301995|920
ARWGSEGLK
>ENST00000479212.5|SNV-72931-A-C|4
RWNTCHCR
>ENST00000666250.1|INDEL-744231-T-TA|10
TKEHCPKK
>FUSION-ENST00000556954.5:122441-ENST00000396294.6:301995|1116
WSQQPVAPEALPEVWFSVCR
>FUSION-ENST00000556954.5:122441-ENST00000396294.6:301995|730
MNKTWWTQPLPCWSCI
>FUSION-ENST00000528265.1:20453-ENST00000294312.4:4446|653
TISLVARTVLGT
>FUSION-ENST00000528265.1:20453-ENST00000294312.4:4446|256
SKVSVILC
>FUSION-ENST00000528265.1:20453-ENST00000294312.4:4446|707
TWHTNVHNTVIIMA
>FUSION-ENST00000528265.1:20453-ENST00000294312.4:4446|622
MDPVIWPSK
>FUSION-ENST00000556954.5:122441-ENST00000396294.6:301995|1020
GCPDGLAEGGR
>ENST00000462386.5|SNV-17686-C-T|1
LSCLWGSSKSCWQ
>FUSION-ENST00000556954.5:122441-ENST00000396294.6:301995|1215
DGASLAESIWGTMAFQMPDYRYLR
>FUSION-ENST00000528265.1:20453-ENST00000294312.4:4446|920
MPVIPPTREAEAGESLEPGRWR
>ENST00000479212.5|SNV-72931-A-C|6
MLRRWNTCHCR
>FUSION-ENST00000528265.1:20453-ENST00000294312.4:4446|739
CGGTLGNSLTVPQKIQRK
>FUSION-ENST00000528265.1:20453-ENST00000294312.4:4446|292
MYTYVTNLHVVHMYPKT
>ENST00000461137.5|INDEL-74763-A-AA|24
LNEELAAKKER
>ENST00000231721.7|SNV-7007-C-T|3
DSYCAWDGASCTHYRPSLGK
>FUSION-ENST00000528265.1:20453-ENST00000294312.4:4446|171
VIHLFGYICLIK
>FUSION-ENST00000528265.1:20453-ENST00000294312.4:4446|57
MMGILTIYTSYKEK
>FUSION-ENST00000528265.1:20453-ENST00000294312.4:4446|173
FCMVILS
>ENST00000375375.7|SNV-105115-A-G|2
ASCLFMESCK
>ENST00000436008.6|SNV-158830-C-G|3
WVMATQQFESAK
>ENST00000435819.5|INDEL-301527-G-GA|4
RETCVHFTSSFSVCK
>FUSION-ENST00000556954.5:122441-ENST00000396294.6:301995|110
MHDLLSWK
>FUSION-ENST00000528265.1:20453-ENST00000294312.4:4446|241
MLPLPKFCFVFFFLRQGLTVSPR
>FUSION-ENST00000556954.5:122441-ENST00000396294.6:301995|1105
MGHVGLPR
>ENST00000544162.5|SNV-175274-T-C|1
QEIDTSDWQKSTIYRHYTK
>ENST00000523443.5|SNV-70991-G-A|3
RRPTLCRFMMGKPK
>ENST00000461137.5|INDEL-74763-A-AA|4
ERCFALK
>FUSION-ENST00000528265.1:20453-ENST00000294312.4:4446|192
ILLSWKSRIK
>FUSION-ENST00000528265.1:20453-ENST00000294312.4:4446|351
AIFSSCYFF
>FUSION-ENST00000556954.5:122441-ENST00000396294.6:301995|194
PLAGGPSR
>FUSION-ENST00000556954.5:122441-ENST00000396294.6:301995|172
MNLSSLFKGHCPNA
>ENST00000261951.9|SNV-55669-G-A|1
LHNLMYLDLSSNKIR
>FUSION-ENST00000556954.5:122441-ENST00000396294.6:301995|1323
AVCVFRAVAALWR
>FUSION-ENST00000528265.1:20453-ENST00000294312.4:4446|459
LESNILEIFFFPFFLYK
>FUSION-ENST00000556954.5:122441-ENST00000396294.6:301995|458
QYFVSLPLLNQKSATLVYCGGSL
>FUSION-ENST00000528265.1:20453-ENST00000294312.4:4446|677
SCNTVVSQTLITLILLL
>FUSION-ENST00000528265.1:20453-ENST00000294312.4:4446|541
LKILSIACFR
>ENST00000552259.5|SNV-236665-C-A|2
VELDGDDVRVYSRGK
>FUSION-ENST00000556954.5:122441-ENST00000396294.6:301995|874
GFVLSPGSHGR
>FUSION-ENST00000543095.7:94388-ENST00000554729.5:400761|2
DVLAASAGNAVGFLVK
>FUSION-ENST00000556954.5:122441-ENST00000396294.6:301995|1207
MPDYRYLR
>FUSION-ENST00000528265.1:20453-ENST00000294312.4:4446|148
DTKTWGRK
>FUSION-ENST00000334126.11:96958-ENST00000608988.5:105239|6
DGPELLRLLRGVGVR
>ENST00000461137.5|INDEL-74763-A-AA|11
SELKGQR
>FUSION-ENST00000556954.5:122441-ENST00000396294.6:301995|785
SPDVPWWREPMPPLVERHCIL
>ENST00000556648.1|SNV-148195-G-A|3
KTPFFIFNLAETTHMPSKVK
>FUSION-ENST00000556954.5:122441-ENST00000396294.6:301995|596
MGRQKPWLTVRTVT
>FUSION-ENST00000556954.5:122441-ENST00000396294.6:301995|1152
VPAVFLFWAENNINR
>FUSION-ENST00000528265.1:20453-ENST00000294312.4:4446|939
CVLVTEVQMREIE
>FUSION-ENST00000528265.1:20453-ENST00000294312.4:4446|732
KVNHMTQQFHS
>ENST00000368061.3|SNV-23697-A-G|1
QQPYHTMESILQHLEFCVTHDMTPK
>ENST00000367279.8|SNV-6041-T-G|1
ANYIRGYDGKEK
>FUSION-ENST00000528265.1:20453-ENST00000294312.4:4446|325
MCMRDALK
>FUSION-ENST00000556954.5:122441-ENST00000396294.6:301995|366
GAGTHRGFQFP
>FUSION-ENST00000556954.5:122441-ENST00000396294.6:301995|1070
EDVALLGCLERGGRRPGALMR
>FUSION-ENST00000556954.5:122441-ENST00000396294.6:301995|727
MMGTKHR
>FUSION-ENST00000528265.1:20453-ENST00000294312.4:4446|765
MCVSKATIK
>FUSION-ENST00000556954.5:122441-ENST00000396294.6:301995|1286
MKNKVVLSVK
>FUSION-ENST00000556954.5:122441-ENST00000396294.6:301995|900
RQGQVGVR
>FUSION-ENST00000556954.5:122441-ENST00000396294.6:301995|1258
MGFLACDRR
>FUSION-ENST00000556954.5:122441-ENST00000396294.6:301995|641
MLSLRILHFGCCPVSLCR
>ENST00000510207.5|INDEL-16142-G-GA|1
TAINSWKCRL
>FUSION-ENST00000556954.5:122441-ENST00000396294.6:301995|1280
GHEKQSCIVSESAVKMVAVFR
>ENST00000502447.1|SNV-55669-G-A|2
MYLDLSSNKIRSLPAELGNMVSLR
>ENST00000510207.5|INDEL-16142-G-GA|4
KTAINSWKCR
>FUSION-ENST00000528265.1:20453-ENST00000294312.4:4446|931
IQKHILEVGMVNCFKTCESMGN
>FUSION-ENST00000556954.5:122441-ENST00000396294.6:301995|164
MCTTCRFVTYVYMCHVGVLHPLTR
>ENST00000645831.2|SNV-839-G-C|5
KITLNAIYQFIMDR
>FUSION-ENST00000556954.5:122441-ENST00000396294.6:301995|905
MPKRQGQVGVR
>ENST00000295321.9|SNV-21943-C-T|3
VSDSESEGPQKGPASDSETEDVSR
>FUSION-ENST00000556954.5:122441-ENST00000396294.6:301995|143
MLTFIFLYFFWR
>FUSION-ENST00000528265.1:20453-ENST00000294312.4:4446|737
MAHSTWK
>FUSION-ENST00000556954.5:122441-ENST00000396294.6:301995|1187
CLITVTSESTAEQLPLTKPCSK
>FUSION-ENST00000528265.1:20453-ENST00000294312.4:4446|440
FLFHLLK
>FUSION-ENST00000556954.5:122441-ENST00000396294.6:301995|1027
ELINDTSLVPGPANFALFLHALRK
>FUSION-ENST00000528265.1:20453-ENST00000294312.4:4446|53
GILTIYTSYK
>FUSION-ENST00000528265.1:20453-ENST00000294312.4:4446|787
DTSKATCPRPHSELVTLTEPGSPSA
>FUSION-ENST00000556954.5:122441-ENST00000396294.6:301995|940
MMRTSHSVQAR
>FUSION-ENST00000556954.5:122441-ENST00000396294.6:301995|615
MLSHSYTHTHSLTSSHIHVLLR
>FUSION-ENST00000556954.5:122441-ENST00000396294.6:301995|43
MSSSGRLRPTWKFTQIFISR
>FUSION-ENST00000528265.1:20453-ENST00000294312.4:4446|635
GWVDVEAAPSLLNAVCGGVEK
>FUSION-ENST00000528265.1:20453-ENST00000294312.4:4446|826
MLFCPKYIK
>FUSION-ENST00000528265.1:20453-ENST00000294312.4:4446|70
LSSTLSFPAHAAHGPRGA
>ENST00000411829.6|MNV-6991-CCT-C|6
DNQLRDLPR
>FUSION-ENST00000528265.1:20453-ENST00000294312.4:4446|56
MGILTIYTSYKEK
>FUSION-ENST00000528265.1:20453-ENST00000294312.4:4446|747
MEKSESSYIANRDVK
>FUSION-ENST00000556954.5:122441-ENST00000396294.6:301995|42
SSSGRLRPTWKFTQIFISR
>FUSION-ENST00000610881.4:20453-ENST00000294312.4:4446|13
DPTGMDPDDIWQLSSSLKSFSTR
>FUSION-ENST00000556954.5:122441-ENST00000396294.6:301995|1007
MGMCGDVSRCQRGWR
>FUSION-ENST00000528265.1:20453-ENST00000294312.4:4446|714
CVHRKTWHTNVHNTVIIMA
>ENST00000650806.1|SNV-13974-C-A|7
ETSKLTECLAGAIGRLQEELNQEK
>FUSION-ENST00000556954.5:122441-ENST00000396294.6:301995|1143
AAWGLVA
>FUSION-ENST00000556954.5:122441-ENST00000396294.6:301995|704
GRCRSQVTPGSR
>ENST00000650867.1|SNV-13974-C-A|5
LTECLAGAIGRLQEELNQEK
>FUSION-ENST00000528265.1:20453-ENST00000294312.4:4446|434
IASRYQAVKLELR
>FUSION-ENST00000556954.5:122441-ENST00000396294.6:301995|951
MVHVCVRVSQPR
>ENST00000398015.8|SNV-661235-C-A|1
IGINLAGHQKKILNSIHSMR
>FUSION-ENST00000556954.5:122441-ENST00000396294.6:301995|891
ITSKPIRG
>FUSION-ENST00000556954.5:122441-ENST00000396294.6:301995|894
CSSPTWKITSKPIRG
>FUSION-ENST00000528265.1:20453-ENST00000294312.4:4446|964
MCDGGGVNQESYCQR
>FUSION-ENST00000556954.5:122441-ENST00000396294.6:301995|957
TAVMAEG
>ENST00000505490.3|SNV-190-A-G|3
VNRGGGPVRNRPAIAR
>FUSION-ENST00000556954.5:122441-ENST00000396294.6:301995|709
WNRGQCHPRGR
>FUSION-ENST00000528265.1:20453-ENST00000294312.4:4446|59
MMGILTIYTSYK
>ENST00000167588.4|SNV-7070-C-T|5
QNNEYHILLDIKTRLEQEIATYCR
>FUSION-ENST00000556954.5:122441-ENST00000396294.6:301995|1275
QSCIVSESAVKMVAVFRCA
>ENST00000498614.5|SNV-21769-G-A|1
RVAVVQYSGTGQQRPER
>ENST00000231721.7|SNV-7007-C-T|2
DSYCAWDGASCTHYRPSLGKR
>FUSION-ENST00000556954.5:122441-ENST00000396294.6:301995|809
TAALGHRR
>FUSION-ENST00000528265.1:20453-ENST00000294312.4:4446|297
SFPFVTWSDLSFQC
>FUSION-ENST00000528265.1:20453-ENST00000294312.4:4446|764
CVSKATIK
>FUSION-ENST00000556954.5:122441-ENST00000396294.6:301995|1217
SYSDFPLP
>FUSION-ENST00000556954.5:122441-ENST00000396294.6:301995|1325
MAVCVFR
>ENST00000269385.9|SNV-6573-G-T|5
KLYDTPSGAGK
>FUSION-ENST00000528265.1:20453-ENST00000294312.4:4446|761
ATIKKVK
>FUSION-ENST00000528265.1:20453-ENST00000294312.4:4446|378
NCISVVV
>FUSION-ENST00000528265.1:20453-ENST00000294312.4:4446|668
RICLLFIFHTR
>FUSION-ENST00000556954.5:122441-ENST00000396294.6:301995|799
HIISGFLNLNMIDILGWIILHC
>FUSION-ENST00000556954.5:122441-ENST00000396294.6:301995|1294
MLATDLSCVLSVVDKNVILSSR
>FUSION-ENST00000528265.1:20453-ENST00000294312.4:4446|643
LYGPLPEFALSCIFQN
>ENST00000282388.4|INDEL-1363-C-CC|28
SGAQQPHHAARHPDPQLCRR
>ENST00000233954.6|SNV-27509-G-A|2
FLPAAIADSGIYTCIVR
>FUSION-ENST00000556954.5:122441-ENST00000396294.6:301995|795
ACALSQHVGCSPSACVWTVR
>FUSION-ENST00000556954.5:122441-ENST00000396294.6:301995|533
PRLQEPETSR
>FUSION-ENST00000556954.5:122441-ENST00000396294.6:301995|276
DLTQDESQRVNSRHR
>FUSION-ENST00000556954.5:122441-ENST00000396294.6:301995|66
HHPPPKLGLEDRTGTDGR
>FUSION-ENST00000528265.1:20453-ENST00000294312.4:4446|731
DAQHHQSLEK
>FUSION-ENST00000556954.5:122441-ENST00000396294.6:301995|616
HLAPFRGLTALFLVCSSHHRIK
>ENST00000571954.5|MNV-90659-CG-C|2
TASSNPGR
>FUSION-ENST00000556954.5:122441-ENST00000396294.6:301995|1178
AVDPLAPMSCKVQ
>FUSION-ENST00000556954.5:122441-ENST00000396294.6:301995|804
RLLLWWRQPHNLSIVHQCQAR
>ENST00000282388.4|INDEL-1363-C-CC|12
TSLAALQLPAAAPPVRLAR
>FUSION-ENST00000556954.5:122441-ENST00000396294.6:301995|285
FPVSMMSTLSVSFSVLCFWGHI
>FUSION-ENST00000556954.5:122441-ENST00000396294.6:301995|764
CSLVEGAHATPGRASLHFVR
>ENST00000421362.6|SNV-2628-T-A|2
VSPEGGLAITK
>ENST00000543714.5|SNV-446-C-T|8
RALRQPTDTAAR
>FUSION-ENST00000528265.1:20453-ENST00000294312.4:4446|542
MLKILSIACFR
>ENST00000368799.2|SNV-13283-C-A|3
GSAQEKSR
>FUSION-ENST00000528265.1:20453-ENST00000294312.4:4446|168
MSVLFIM
>ENST00000433557.1|SNV-6184-G-T|6
MAKYGEHEASPDNGQNEFIDIIK
>ENST00000638452.2|SNV-169204-A-G|1
EIVRSYENELDPLKNR
>FUSION-ENST00000556954.5:122441-ENST00000396294.6:301995|969
MFGALPASPPSEAR
>FUSION-ENST00000556954.5:122441-ENST00000396294.6:301995|135
LGCEYDFIHMCESR
>ENST00000615949.6|SNV-20430-A-G|2
VEQGEEPWILEKGFPSQCHPER
>ENST00000274710.4|SNV-46546-G-A|3
VGSDDLERIEAQLATLEGDDPSLRK
>FUSION-ENST00000528265.1:20453-ENST00000294312.4:4446|955
MGILLRQYRILLLWNSVYGTIVLLK
>ENST00000554130.5|SNV-19618-T-C|1
EWTREISESKVLILMR
>ENST00000535641.5|SNV-71554-C-T|1
AIWRLYGRR
>ENST00000507071.6|MNV-1610-AGGC-A|1
SPVSPQLQQQHQAAAAFLQQR
>FUSION-ENST00000556954.5:122441-ENST00000396294.6:301995|391
FIHVCSQR
>FUSION-ENST00000556954.5:122441-ENST00000396294.6:301995|182
MSQMRRLR
>FUSION-ENST00000556954.5:122441-ENST00000396294.6:301995|1191
MVHLLLSPSGGRWPSR
>FUSION-ENST00000528265.1:20453-ENST00000294312.4:4446|917
KIGKSLNLSSFGILESLAPR
>FUSION-ENST00000556954.5:122441-ENST00000396294.6:301995|1145
MGAGEEASFYHRSLGCQH
>FUSION-ENST00000556954.5:122441-ENST00000396294.6:301995|843
CYGRQSWTHLAALVPEK
>FUSION-ENST00000528265.1:20453-ENST00000294312.4:4446|476
IMREHGF
>FUSION-ENST00000556954.5:122441-ENST00000396294.6:301995|584
MSVSPPPAGATPFSSCLGSPPVHK
>ENST00000430799.7|MNV-86748-CT-C|4
KQAPQLMKR
>FUSION-ENST00000556954.5:122441-ENST00000396294.6:301995|1205
MPDYRYLRK
>FUSION-ENST00000528265.1:20453-ENST00000294312.4:4446|730
DAQHHQSLEKCK
>ENST00000480362.5|SNV-20141-G-A|1
IKVTQQQ
>FUSION-ENST00000556954.5:122441-ENST00000396294.6:301995|724
MTVLSLQTLVCKPCWL
>FUSION-ENST00000528265.1:20453-ENST00000294312.4:4446|594
MPTIQSDFRR
>FUSION-ENST00000556954.5:122441-ENST00000396294.6:301995|35
MDVQRAR
>FUSION-ENST00000528265.1:20453-ENST00000294312.4:4446|274
LFSSDYFFKSADISPYK
>FUSION-ENST00000528265.1:20453-ENST00000294312.4:4446|881
LVVRIKLYSAGK
>FUSION-ENST00000528265.1:20453-ENST00000294312.4:4446|698
MYQASIARANLLISAYPSK
>ENST00000473175.1|SNV-27509-G-A|2
FLPAAIADSVPHSIGLDMR
>FUSION-ENST00000556954.5:122441-ENST00000396294.6:301995|870
MGGLPIF
>ENST00000544162.5|SNV-175274-T-C|8
MLCGMQEIDTSDWQKSTIYRHYTK
>FUSION-ENST00000528265.1:20453-ENST00000294312.4:4446|629
QSVISTVKLVIFFAVYLGHFYK
>FUSION-ENST00000528265.1:20453-ENST00000294312.4:4446|733
AHSTWKDAQHHQSLEKCK
>FUSION-ENST00000528265.1:20453-ENST00000294312.4:4446|942
MVYSLKCVLVTEVQMREIE
>FUSION-ENST00000556954.5:122441-ENST00000396294.6:301995|702
CRSQVTPGSRICLSYCAPR
>FUSION-ENST00000528265.1:20453-ENST00000294312.4:4446|428
LFQYIVMAASAFYSPKLVK
>FUSION-ENST00000556954.5:122441-ENST00000396294.6:301995|1303
ALPLARHGLVGR
>FUSION-ENST00000556954.5:122441-ENST00000396294.6:301995|90
REALGVAAWPQGSSR
>FUSION-ENST00000556954.5:122441-ENST00000396294.6:301995|215
TLTAFSIR
>FUSION-ENST00000528265.1:20453-ENST00000294312.4:4446|885
LCDITEFKFPYVNIVDIHTYYR
>FUSION-ENST00000556954.5:122441-ENST00000396294.6:301995|788
MSPDVPWWREPMPPLVER
>ENST00000438254.1|SNV-147188-G-C|7
MASSHWRLWWDFPGSQSR
>FUSION-ENST00000556954.5:122441-ENST00000396294.6:301995|835
SCSGVAVRSASR
>FUSION-ENST00000556954.5:122441-ENST00000396294.6:301995|643
KAAHQFFLNSEVQHTYP
>FUSION-ENST00000556954.5:122441-ENST00000396294.6:301995|630
LSLFLLSYCLGGLR
>FUSION-ENST00000556954.5:122441-ENST00000396294.6:301995|682
LPQPFPGLQRFPYPLLGLGHR
>ENST00000571394.1|MNV-90659-CG-C|4
TQRSRPPACR
>FUSION-ENST00000556954.5:122441-ENST00000396294.6:301995|216
SEAESGLRTLTAFSIRR
>FUSION-ENST00000528265.1:20453-ENST00000294312.4:4446|566
IFYYSNVQWR
>FUSION-ENST00000528265.1:20453-ENST00000294312.4:4446|97
GSPIVPCWPGWFQTPGLK
>FUSION-ENST00000528265.1:20453-ENST00000294312.4:4446|855
GIKLSLNMTYCLVLFHQFVFAR
>ENST00000282388.4|INDEL-1363-C-CC|34
QQRLRLR
>ENST00000398015.8|SNV-661235-C-A|3
IGINLAGHQK
>FUSION-ENST00000556954.5:122441-ENST00000396294.6:301995|1164
LSSRQILVPKLR
>FUSION-ENST00000556954.5:122441-ENST00000396294.6:301995|927
TSHSVQARR
>FUSION-ENST00000556954.5:122441-ENST00000396294.6:301995|1039
LCTSCSVSSVPLPK
>FUSION-ENST00000556954.5:122441-ENST00000396294.6:301995|1005
MCGDVSR
>FUSION-ENST00000556954.5:122441-ENST00000396294.6:301995|1025
FVILYQWLLSVPSLR
>FUSION-ENST00000556954.5:122441-ENST00000396294.6:301995|1166
CISQAVSCLGLGGWLP
>ENST00000345254.9|SNV-26683-C-A|3
SLSGGASYVDFICHMHK
>FUSION-ENST00000556954.5:122441-ENST00000396294.6:301995|694
MTDPFQLHLR
>ENST00000322349.13|SNV-86761-G-A|3
KLQSQYASSEATINQLRSELAK
>ENST00000483052.1|SNV-2052-G-A|5
MSGGHFR
>ENST00000612273.1|SNV-21769-G-A|2
TDPAHDMR
>ENST00000438254.1|SNV-147188-G-C|2
LWWDFPGSQSRDSFSK
>FUSION-ENST00000528265.1:20453-ENST00000294312.4:4446|583
LNQVVLTLSSFQP
>FUSION-ENST00000528265.1:20453-ENST00000294312.4:4446|340
MQAVKCG
>FUSION-ENST00000556954.5:122441-ENST00000396294.6:301995|1165
LSSRQILVPK
>FUSION-ENST00000556954.5:122441-ENST00000396294.6:301995|1235
VGLLCDLVEPQFPYL
>FUSION-ENST00000556954.5:122441-ENST00000396294.6:301995|105
HGLHLKEQALMTEWCQEG
>FUSION-ENST00000528265.1:20453-ENST00000294312.4:4446|502
IIPSVCPPSLKEIL
>FUSION-ENST00000528265.1:20453-ENST00000294312.4:4446|888
MTLDKLCDITEFK
>FUSION-ENST00000556954.5:122441-ENST00000396294.6:301995|472
MSSSLTFSFQVLPSLSGDAQQFSHR
>FUSION-ENST00000556954.5:122441-ENST00000396294.6:301995|955
PEENAHLATLVLLMLSLEGNHV
>FUSION-ENST00000556954.5:122441-ENST00000396294.6:301995|434
ASLEGNAQNR
>ENST00000462386.5|SNV-17686-C-T|3
TYHHRLSCLWGSSKSCWQ
>ENST00000261951.9|SNV-55669-G-A|4
IPSDIAKLHNLMYLDLSSNK
>FUSION-ENST00000610881.4:20453-ENST00000294312.4:4446|5
RSAQMATMCTDPRSTASR
>ENST00000465017.5|SNV-645-A-G|1
HGLWLADVHSEGVSIPFAVEPPSGR
>FUSION-ENST00000556954.5:122441-ENST00000396294.6:301995|404
CVVARGWDLGLR
>FUSION-ENST00000556954.5:122441-ENST00000396294.6:301995|1015
GSAGLLGAGREEAR
>FUSION-ENST00000556954.5:122441-ENST00000396294.6:301995|987
ETMCSLQ
>FUSION-ENST00000528265.1:20453-ENST00000294312.4:4446|613
MEHVICHLSRIRTHR
>FUSION-ENST00000556954.5:122441-ENST00000396294.6:301995|308
LLGRAGPEPGTLSLTK
>ENST00000260743.10|SNV-2515-C-A|4
MAALIAENFRFLSLFFKR
>ENST00000409613.5|SNV-56831-G-A|1
LGAPQTHLSLKSMIKEVDEDFDGK
>FUSION-ENST00000556954.5:122441-ENST00000396294.6:301995|1282
NKVVLSVKVQSR
>FUSION-ENST00000556954.5:122441-ENST00000396294.6:301995|762
MGPAALRAQVGQSSCF
>FUSION-ENST00000556954.5:122441-ENST00000396294.6:301995|576
GPVDCGLQLCHVFTVLR
>FUSION-ENST00000556954.5:122441-ENST00000396294.6:301995|757
DGSSSSESSGGPVK
>FUSION-ENST00000528265.1:20453-ENST00000294312.4:4446|386
HLIATPLLPDGSPYCSR
>ENST00000262113.9|SNV-70991-G-A|1
FSIENEETYTVQIHDGKAK
>ENST00000282388.4|INDEL-1363-C-CC|59
AVGGRLRGPACLWHAR
>ENST00000282388.4|INDEL-1363-C-CC|44
SAVRHRGR
>FUSION-ENST00000556954.5:122441-ENST00000396294.6:301995|1161
LRNRVPPHSLSSFLLGWAGCWEE
>FUSION-ENST00000556954.5:122441-ENST00000396294.6:301995|1301
VGPSPPPGCVDTVY
>FUSION-ENST00000556954.5:122441-ENST00000396294.6:301995|653
DHCIKDEGSPSVLPEQ
>ENST00000247226.13|SNV-39220-G-T|4
GPPVNRSHSVPENMVEPPLSVRVGR
>FUSION-ENST00000528265.1:20453-ENST00000294312.4:4446|599
IMPTIQSDFRR
>ENST00000523207.2|SNV-399486-T-C|2
NGSIVSTNLK
>FUSION-ENST00000528265.1:20453-ENST00000294312.4:4446|709
KTWHTNVHNTVIIMA
>FUSION-ENST00000528265.1:20453-ENST00000294312.4:4446|674
GYSFIQLCSDVNYFPSLFFSLFK
>ENST00000496197.5|SNV-6041-T-G|1
LHQGQLHPRL
>FUSION-ENST00000528265.1:20453-ENST00000294312.4:4446|865
FFVKGCLW
>FUSION-ENST00000556954.5:122441-ENST00000396294.6:301995|166
MTCSLGSMDCI
>FUSION-ENST00000528265.1:20453-ENST00000294312.4:4446|967
GHAPLPRMDLSSLRP
>FUSION-ENST00000556954.5:122441-ENST00000396294.6:301995|1128
GSLPQARGH
>FUSION-ENST00000556954.5:122441-ENST00000396294.6:301995|421
MFTAALLLTAK
>FUSION-ENST00000556954.5:122441-ENST00000396294.6:301995|322
MGQNHSPLPWAQLAPLGSAAQGKAG
>FUSION-ENST00000556954.5:122441-ENST00000396294.6:301995|63
LGLEDRTGTDGR
>ENST00000263666.9|SNV-220569-G-T|1
DLSIATHDQAVEAFKTAK
>ENST00000359154.6|SNV-175274-T-C|2
ELELMLCGMQEIDTSDWQK
>FUSION-ENST00000528265.1:20453-ENST00000294312.4:4446|694
ANLLISAYPSKCFSPSLLHFR
>ENST00000435819.5|INDEL-301527-G-GA|7
LYIIWCARHQQMQRR
>FUSION-ENST00000354313.7:122441-ENST00000396294.6:301995|5
KIEAYMEVYTNLYLK
>ENST00000369577.8|INDEL-107070-G-GA|1
EASFPIP
>FUSION-ENST00000556954.5:122441-ENST00000396294.6:301995|813
ETDHVLFWGCCEVSLSMTAALGHRR
>FUSION-ENST00000556954.5:122441-ENST00000396294.6:301995|931
HSVLGQWKCLK
>FUSION-ENST00000556954.5:122441-ENST00000396294.6:301995|20
SQCWNAPPSTKARAGG
>FUSION-ENST00000556954.5:122441-ENST00000396294.6:301995|103
MTEWCQEG
>FUSION-ENST00000556954.5:122441-ENST00000396294.6:301995|300
KMGRNPATLSVLWGTR
>FUSION-ENST00000556954.5:122441-ENST00000396294.6:301995|295
NPATLSVLWGTR
>ENST00000409762.5|SNV-60118-C-T|4
KLPSRPLPHYPGIKR
>FUSION-ENST00000528265.1:20453-ENST00000294312.4:4446|925
MEKPHLY
>ENST00000502533.5|SNV-66292-G-A|5
LKLSQQSK
>FUSION-ENST00000556954.5:122441-ENST00000396294.6:301995|1252
RFGALLFFTRTK
>ENST00000638452.2|SNV-169204-A-G|4
EAQLTSSKEIVR
>FUSION-ENST00000528265.1:20453-ENST00000294312.4:4446|972
VLTLFSCERGHAPLPRMDLSSLRP
>FUSION-ENST00000354313.7:122441-ENST00000396294.6:301995|6
SYELIRKIEAYMEVYTNLYLK
>ENST00000374531.6|MNV-444446-AG-A|2
ESKSMMMVPK
>FUSION-ENST00000528265.1:20453-ENST00000294312.4:4446|784
NHFTSTKIAIIKGEK
>FUSION-ENST00000528265.1:20453-ENST00000294312.4:4446|349
STRVTSSFSLLQTMLQ
>FUSION-ENST00000556954.5:122441-ENST00000396294.6:301995|426
MCGCQRLGLGAESEREWDFLR
>FUSION-ENST00000556954.5:122441-ENST00000396294.6:301995|24
SQCWNAPPSTK
>FUSION-ENST00000528265.1:20453-ENST00000294312.4:4446|74
GGDPPRWLQCVPIR
>FUSION-ENST00000528265.1:20453-ENST00000294312.4:4446|842
KLTLRTQQFLFPDLK
>FUSION-ENST00000556954.5:122441-ENST00000396294.6:301995|601
HSCPLPTR
>ENST00000666250.1|INDEL-744231-T-TA|8
KYRNRPGR
>FUSION-ENST00000556954.5:122441-ENST00000396294.6:301995|374
VEQDLPSPAMVPARR
>ENST00000404537.6|INDEL-13756-C-CCTCC|2
HEAITFNVILAEPPSSAVPCSR
>FUSION-ENST00000556954.5:122441-ENST00000396294.6:301995|1254
RRFGALLFFTR
>ENST00000502447.1|SNV-55669-G-A|3
YLDLSSNKIR
>FUSION-ENST00000556954.5:122441-ENST00000396294.6:301995|340
IIFIYYYYPYYN
>FUSION-ENST00000556954.5:122441-ENST00000396294.6:301995|87
VWSTHMES
>FUSION-ENST00000556954.5:122441-ENST00000396294.6:301995|918
WGSEGLK
>FUSION-ENST00000556954.5:122441-ENST00000396294.6:301995|273
INVRGRIWTQDSDSIFH
>ENST00000572977.5|MNV-90659-CG-C|1
GAGCTAA
>FUSION-ENST00000528265.1:20453-ENST00000294312.4:4446|249
INVRSWSLPTQRDFFSQEVEYK
>FUSION-ENST00000556954.5:122441-ENST00000396294.6:301995|845
LLASRCYGRQSWTHLAALVPEK
>FUSION-ENST00000528265.1:20453-ENST00000294312.4:4446|15
YHHAQLIFVFLVETWGFTMLAR
>FUSION-ENST00000556954.5:122441-ENST00000396294.6:301995|621
MPWVCSEDSRPWLLRLNVSGPGR
>FUSION-ENST00000556954.5:122441-ENST00000396294.6:301995|1285
KNKVVLSVK
>ENST00000421362.6|SNV-2628-T-A|3
KVSPEGGLAITKDFWGTVGYR
>FUSION-ENST00000528265.1:20453-ENST00000294312.4:4446|822
MKQGAGLLILLQTDLY
>FUSION-ENST00000528265.1:20453-ENST00000294312.4:4446|156
IILKHQYYPNFKGK
>FUSION-ENST00000556954.5:122441-ENST00000396294.6:301995|731
EVLVTDPLKS
>FUSION-ENST00000528265.1:20453-ENST00000294312.4:4446|72
EAPPPGLPEQCQTAAAVQEQR
>ENST00000282388.4|INDEL-1363-C-CC|5
APQPPGLAVGPRQLPKR
>ENST00000252242.9|SNV-443-G-C|5
VSLAGACGVGGYGSRSLYNLGASK
>FUSION-ENST00000528265.1:20453-ENST00000294312.4:4446|679
LTIFPHYFLVFLKTLLHFSV
>ENST00000282388.4|INDEL-1363-C-CC|35
GLLVGLVRQQRLR
>FUSION-ENST00000556954.5:122441-ENST00000396294.6:301995|797
IDILGWIILHC
>ENST00000366618.8|SNV-425-G-A|6
GIREFPNGAPR
>ENST00000623453.1|SNV-1809-G-T|2
MTDKVHIR
>FUSION-ENST00000528265.1:20453-ENST00000294312.4:4446|814
SICCEVEDLGCGLGFVTHQPYVLR
>FUSION-ENST00000556954.5:122441-ENST00000396294.6:301995|869
MELFPHFSGGDNCGPGK
>FUSION-ENST00000556954.5:122441-ENST00000396294.6:301995|370
QNTLHHAVKYYFILK
>FUSION-ENST00000556954.5:122441-ENST00000396294.6:301995|1321
AVCVFRAVAALWRYSLEK
>ENST00000666250.1|INDEL-744231-T-TA|6
YRNRPGRGNEELDDSTGKPR
>FUSION-ENST00000528265.1:20453-ENST00000294312.4:4446|475
MKYLLGTR
>FUSION-ENST00000556954.5:122441-ENST00000396294.6:301995|569
MPAWPPGTFCCT
>FUSION-ENST00000381340.8:43038-ENST00000632820.1:19066|1
LSSCLDVRKH
>FUSION-ENST00000528265.1:20453-ENST00000294312.4:4446|55
MMGILTIYTSYKEKSIFLVAHR
>FUSION-ENST00000528265.1:20453-ENST00000294312.4:4446|210
MRDFILYLIHNHFLSPLFYDKCK
>FUSION-ENST00000528265.1:20453-ENST00000294312.4:4446|899
MPGKKVSLSK
>FUSION-ENST00000556954.5:122441-ENST00000396294.6:301995|323
GQNHSPLPWAQLAPLGSAAQGK
>FUSION-ENST00000556954.5:122441-ENST00000396294.6:301995|948
VHVCVRVSQPRLL
>FUSION-ENST00000556954.5:122441-ENST00000396294.6:301995|1123
AWLGDSIGMIQLFFCSK
>ENST00000374531.6|MNV-444446-AG-A|1
SMMMVPK
>ENST00000502447.1|SNV-55669-G-A|4
MYLDLSSNKIR
>FUSION-ENST00000556954.5:122441-ENST00000396294.6:301995|540
MSCIYCPK
>ENST00000465297.5|SNV-34747-G-T|4
MTCLLWTR
>FUSION-ENST00000528265.1:20453-ENST00000294312.4:4446|66
MLSLNIKMRASLCSVSFSFLPF
>FUSION-ENST00000556954.5:122441-ENST00000396294.6:301995|1201
HCRAVTAYQALLESASWR
>FUSION-ENST00000528265.1:20453-ENST00000294312.4:4446|337
MYLYFLSFVVTER
>FUSION-ENST00000528265.1:20453-ENST00000294312.4:4446|537
ILSIACFRIK
>ENST00000293761.8|SNV-6447-C-A|2
SSDFQLHELKSHLLR
>ENST00000376840.8|INDEL-223285-A-AATCA|1
ANHLPAGTGCA
>FUSION-ENST00000528265.1:20453-ENST00000294312.4:4446|209
RDFILYLIHNHFLSPLFYDKCK
>FUSION-ENST00000528265.1:20453-ENST00000294312.4:4446|373
HYLCTCAQSER
>FUSION-ENST00000528265.1:20453-ENST00000294312.4:4446|735
AHSTWKDAQHHQSLEK
>FUSION-ENST00000528265.1:20453-ENST00000294312.4:4446|464
FTFAKFK
>FUSION-ENST00000528265.1:20453-ENST00000294312.4:4446|125
VRPCLKKK
>ENST00000612273.1|SNV-21769-G-A|4
LAERFLTAGRTDPAHDMR
>FUSION-ENST00000528265.1:20453-ENST00000294312.4:4446|521
NQDTMYSCHFRDLFVSCSLCF
>FUSION-ENST00000556954.5:122441-ENST00000396294.6:301995|1223
LGGVCWGSRGTRQR
>FUSION-ENST00000553612.6:4965-ENST00000341228.2:1690|2
WKVLAASCQGSHPRPP
>ENST00000315872.11|SNV-98553-G-C|1
ASHKVYAMKLLSK
>ENST00000253693.7|SNV-39419-C-T|3
VYYPADPPPYIDGIRINSPYYLTK
>FUSION-ENST00000528265.1:20453-ENST00000294312.4:4446|259
ETGNISIT
>FUSION-ENST00000556954.5:122441-ENST00000396294.6:301995|54
GELLPGPTPALTR
>FUSION-ENST00000556954.5:122441-ENST00000396294.6:301995|570
LLQPPFGS
>FUSION-ENST00000556954.5:122441-ENST00000396294.6:301995|195
MPLAGGPSR
>FUSION-ENST00000556954.5:122441-ENST00000396294.6:301995|351
CEQKEPVMKDHTSHGFA
>FUSION-ENST00000556954.5:122441-ENST00000396294.6:301995|599
VCLLLASLPHLWWAWISLACRR
>ENST00000490180.2|SNV-39220-G-T|5
VEPPLSVR
>ENST00000502447.1|SNV-55669-G-A|1
YLDLSSNKIRSLPAELGNMVSLR
>FUSION-ENST00000556954.5:122441-ENST00000396294.6:301995|1245
TWSGSSVTSWSLSFLICK
>FUSION-ENST00000556954.5:122441-ENST00000396294.6:301995|532
MPRLQEPETSRVSPGAGYGGAGGK
>FUSION-ENST00000528265.1:20453-ENST00000294312.4:4446|630
MQSVISTVKLVIFFAVYLGHFYK
>FUSION-ENST00000556954.5:122441-ENST00000396294.6:301995|1200
HCRAVTAYQALLESASWRLTHLLP
>FUSION-ENST00000556954.5:122441-ENST00000396294.6:301995|129
CESRRGGPHA
>FUSION-ENST00000556954.5:122441-ENST00000396294.6:301995|315
QPSGQNFSPWVLSEGR
>ENST00000424738.1|SNV-373880-G-T|7
MHQTTLISTLRGLSFQQLEQYLGK
>ENST00000572977.5|MNV-90659-CG-C|13
AAASSAWTR
>ENST00000465297.5|SNV-34747-G-T|2
MTCLLWTRNFS
>FUSION-ENST00000528265.1:20453-ENST00000294312.4:4446|265
INHLSICK
>FUSION-ENST00000556954.5:122441-ENST00000396294.6:301995|699
SQVTPGSRICLSYCAPRACTR
>FUSION-ENST00000556954.5:122441-ENST00000396294.6:301995|1103
MGHVGLPRGTFLGFSLNK
>FUSION-ENST00000556954.5:122441-ENST00000396294.6:301995|361
KNKALPHAATWMHFK
>FUSION-ENST00000556954.5:122441-ENST00000396294.6:301995|343
SFIVWAFTQ
>FUSION-ENST00000556954.5:122441-ENST00000396294.6:301995|521
ARPCGPQLGLAVLSGGAR
>FUSION-ENST00000528265.1:20453-ENST00000294312.4:4446|579
APTSHPSPNSSRWSSLSLLFHVPYN
>FUSION-ENST00000528265.1:20453-ENST00000294312.4:4446|418
YLYQCRDLFYQPACQIPAK
>FUSION-ENST00000556954.5:122441-ENST00000396294.6:301995|1139
MTERHWDGGWGR
>ENST00000543714.5|SNV-446-C-T|6
ALRQPTDTAARTAVFSLR
>FUSION-ENST00000528265.1:20453-ENST00000294312.4:4446|129
PLYSSLGDRVRPCLK
>FUSION-ENST00000556954.5:122441-ENST00000396294.6:301995|592
MSLGLGGIWLR
>ENST00000666250.1|SNV-411463-A-G|6
LKDGSVPRDSGAVLGLK
>FUSION-ENST00000556954.5:122441-ENST00000396294.6:301995|274
HRINVRGR
>FUSION-ENST00000556954.5:122441-ENST00000396294.6:301995|76
EVGSKGGLLR
>ENST00000489739.1|SNV-645-A-G|5
MFIQREFPYPLQWSLLVAVGGYSR
>FUSION-ENST00000528265.1:20453-ENST00000294312.4:4446|451
VYCVPGSENTKVYSPCDPVR
>FUSION-ENST00000556954.5:122441-ENST00000396294.6:301995|280
DLTQDESQR
>FUSION-ENST00000528265.1:20453-ENST00000294312.4:4446|290
MNFFSWFFIEGLSFTCLVW
>FUSION-ENST00000528265.1:20453-ENST00000294312.4:4446|947
MCTTMPD
>ENST00000638452.2|SNV-169204-A-G|5
DQITSKEAQLTSSKEIVR
>FUSION-ENST00000556954.5:122441-ENST00000396294.6:301995|1270
MGMPEMGFLACDRR
>ENST00000496753.1|SNV-158830-C-G|5
LLYWSIFPESLRWVMATQQFESAK
>FUSION-ENST00000528265.1:20453-ENST00000294312.4:4446|437
MFLFHLLKIASRYQAVK
>FUSION-ENST00000556954.5:122441-ENST00000396294.6:301995|773
MTTKNVSRCSLVEGAHATPGR
>FUSION-ENST00000556954.5:122441-ENST00000396294.6:301995|1196
PGLPRRPLGQGWCISC
>FUSION-ENST00000556954.5:122441-ENST00000396294.6:301995|41
LRPTWKFTQIFISR
>ENST00000463878.1|SNV-2515-C-A|1
ELPLPVTFLQEK
>ENST00000544162.5|SNV-175274-T-C|2
MQEIDTSDWQKSTIYRHYTK
>ENST00000293761.8|SNV-6447-C-A|3
SSDFQLHELK
>FUSION-ENST00000528265.1:20453-ENST00000294312.4:4446|717
WWHSWKQFDSSSENST
>FUSION-ENST00000528265.1:20453-ENST00000294312.4:4446|19
MLTSVSF
>ENST00000505490.3|SNV-190-A-G|1
GGGPVRNRPAIARGAAGGGGR
>ENST00000269385.9|SNV-6573-G-T|6
GRKLYDTPSGAGK
>ENST00000461137.5|INDEL-74763-A-AA|17
NCGEASERQK
>FUSION-ENST00000528265.1:20453-ENST00000294312.4:4446|312
EYNICSLDLK
>FUSION-ENST00000528265.1:20453-ENST00000294312.4:4446|296
MYSVIETFLEVGS
>FUSION-ENST00000556954.5:122441-ENST00000396294.6:301995|1172
MDEAEDLGVK
>ENST00000571394.1|MNV-90659-CG-C|3
TQRSRPPACRVPQR
>FUSION-ENST00000528265.1:20453-ENST00000294312.4:4446|887
TLDKLCDITEFK
>ENST00000502533.5|SNV-66292-G-A|3
QDIILNKCLNCHSNPR
>FUSION-ENST00000556954.5:122441-ENST00000396294.6:301995|1276
QSCIVSESAVKMVAVFR
>FUSION-ENST00000528265.1:20453-ENST00000294312.4:4446|592
MPTIQSDFRRC
>FUSION-ENST00000528265.1:20453-ENST00000294312.4:4446|361
MSNFLKEKFLLLQGTK
>FUSION-ENST00000556954.5:122441-ENST00000396294.6:301995|1273
VAVFRCA
>ENST00000532145.1|SNV-146289-G-A|2
SAGDWSPTWPPPWLR
>FUSION-ENST00000528265.1:20453-ENST00000294312.4:4446|726
MFITQLS
>ENST00000649979.2|SNV-36194-C-A|2
VIGLSGDNQLK
>FUSION-ENST00000556954.5:122441-ENST00000396294.6:301995|937
MRTSHSVQARR
>FUSION-ENST00000528265.1:20453-ENST00000294312.4:4446|169
QGLIFVMSVLFIM
>FUSION-ENST00000556954.5:122441-ENST00000396294.6:301995|1291
LATDLSCVLSVVDKNVILSSRK
>FUSION-ENST00000556954.5:122441-ENST00000396294.6:301995|984
MIRYNWQERGPAWK
>FUSION-ENST00000528265.1:20453-ENST00000294312.4:4446|108
NNIIISLYAYRK
>FUSION-ENST00000528265.1:20453-ENST00000294312.4:4446|435
IASRYQAVK
>FUSION-ENST00000556954.5:122441-ENST00000396294.6:301995|1058
QMALPDGHVRRCLQVSAR
>FUSION-ENST00000528265.1:20453-ENST00000294312.4:4446|779
MRENIFKSYI
>FUSION-ENST00000556954.5:122441-ENST00000396294.6:301995|468
MKAPVSTFNSHKEVISVLLSR
>FUSION-ENST00000528265.1:20453-ENST00000294312.4:4446|864
MCLDLGGEGFYFISAAVVSLAIK
>FUSION-ENST00000528265.1:20453-ENST00000294312.4:4446|305
MHNFFVCFTVEDR
>FUSION-ENST00000556954.5:122441-ENST00000396294.6:301995|1118
VHVEPAACCP
>FUSION-ENST00000528265.1:20453-ENST00000294312.4:4446|433
YQAVKLELR
>FUSION-ENST00000556954.5:122441-ENST00000396294.6:301995|347
DHTSHGFA
>FUSION-ENST00000528265.1:20453-ENST00000294312.4:4446|937
HLASHSNLK
>FUSION-ENST00000528265.1:20453-ENST00000294312.4:4446|811
YLSLSDFQVICLCPVT
>FUSION-ENST00000556954.5:122441-ENST00000396294.6:301995|769
MFINNTFSPK
>FUSION-ENST00000556954.5:122441-ENST00000396294.6:301995|970
GRLPVQDEL
>FUSION-ENST00000556954.5:122441-ENST00000396294.6:301995|104
EQALMTEWCQEG
>FUSION-ENST00000528265.1:20453-ENST00000294312.4:4446|660
MSKTCIRHQ
>FUSION-ENST00000556954.5:122441-ENST00000396294.6:301995|232
MMPTAAASGRLYSEWTLPRMSLR
>FUSION-ENST00000556954.5:122441-ENST00000396294.6:301995|141
MLTFIFLYFFWRQGLTLLPR
>FUSION-ENST00000528265.1:20453-ENST00000294312.4:4446|223
AILPPQPPE
>ENST00000247226.13|SNV-39220-G-T|2
SHSVPENMVEPPLSVRVGR
>FUSION-ENST00000556954.5:122441-ENST00000396294.6:301995|329
MPSALTLQRR
>FUSION-ENST00000556954.5:122441-ENST00000396294.6:301995|818
MWPSYQPGTELDFVQPSWDRGR
>FUSION-ENST00000528265.1:20453-ENST00000294312.4:4446|591
PTIQSDFRRC
>FUSION-ENST00000556954.5:122441-ENST00000396294.6:301995|258
MLMLSSPVKS
>FUSION-ENST00000556954.5:122441-ENST00000396294.6:301995|889
MAQNTFRAVASASK
>ENST00000247226.13|SNV-39220-G-T|1
SHSVPENMVEPPLSVRVGRCR
>FUSION-ENST00000528265.1:20453-ENST00000294312.4:4446|184
MVASPSVQSPVSLP
>FUSION-ENST00000556954.5:122441-ENST00000396294.6:301995|377
MDKQNTLHHAVKYYFILK
>FUSION-ENST00000556954.5:122441-ENST00000396294.6:301995|203
MESESPSFIQS
>ENST00000402219.7|SNV-117163-G-A|5
HTTNLTLWFEKCIVKTENLEER
>ENST00000538600.1|SNV-28622-C-T|1
LVQYLQDAYSFSWKITEAIGIISK
>FUSION-ENST00000556954.5:122441-ENST00000396294.6:301995|356
ALPHAATWMHFKTRCEQK
>FUSION-ENST00000556954.5:122441-ENST00000396294.6:301995|431
MASLEGNAQNRQIYPDRK
>ENST00000216277.12|SNV-19618-T-C|2
EWTREISESK
>ENST00000513291.2|SNV-79975-C-A|3
ENLQNGVSDWDSYYYQPK
>ENST00000374531.6|MNV-444446-AG-A|6
ILSTSTIGPEGSIR
>FUSION-ENST00000528265.1:20453-ENST00000294312.4:4446|231
MTHCSVSLLAR
>ENST00000373960.4|SNV-1918-G-T|1
IIESLNEEIAFLKKVHEEEIR
>ENST00000247833.11|SNV-17730-A-G|4
LNCAEISSISFR
>ENST00000543714.5|SNV-446-C-T|4
QPTDTAARTAVFSLR
>FUSION-ENST00000528265.1:20453-ENST00000294312.4:4446|933
HLASHSNLKIQKHILEVGMVNCFK
>ENST00000461137.5|INDEL-74763-A-AA|20
NTRPLKNCGEASER
>FUSION-ENST00000556954.5:122441-ENST00000396294.6:301995|1317
YSLEKWLCHWQDMGSWAGTSVRR
>FUSION-ENST00000556954.5:122441-ENST00000396294.6:301995|759
ASLHFVRDGSSSSESSGGPVK
>FUSION-ENST00000528265.1:20453-ENST00000294312.4:4446|642
MLVASSER
>ENST00000666250.1|INDEL-744231-T-TA|9
EHCPKKYR
>ENST00000261254.8|SNV-343-C-G|1
NLLGDDRVLQNLLTIEER
>FUSION-ENST00000556954.5:122441-ENST00000396294.6:301995|633
LPHTRASQR
>FUSION-ENST00000528265.1:20453-ENST00000294312.4:4446|763
MCVSKATIKK
>FUSION-ENST00000556954.5:122441-ENST00000396294.6:301995|825
SGGMLSFR
>FUSION-ENST00000556954.5:122441-ENST00000396294.6:301995|924
RLVNHQSPWLMSILLLQ
>ENST00000572977.5|MNV-90659-CG-C|9
VSCCIATTHRRPR
>FUSION-ENST00000556954.5:122441-ENST00000396294.6:301995|75
MEVGSKGGLLRYVSSGWSGPPGWR
>ENST00000329106.2|SNV-11592-C-G|5
VVGGSWFDHVKGWWAAKEMHR
>FUSION-ENST00000556954.5:122441-ENST00000396294.6:301995|142
LTFIFLYFFWR
>ENST00000489739.1|SNV-645-A-G|2
EFPYPLQWSLLVAVGGYSRAPAWAL
>FUSION-ENST00000528265.1:20453-ENST00000294312.4:4446|603
VSLGCLISYYFPPLQLLSTF
>FUSION-ENST00000556954.5:122441-ENST00000396294.6:301995|122
MYTCAMLVCCIR
>FUSION-ENST00000556954.5:122441-ENST00000396294.6:301995|354
HFKTRCEQK
>FUSION-ENST00000556954.5:122441-ENST00000396294.6:301995|806
GRRGHPK
>FUSION-ENST00000556954.5:122441-ENST00000396294.6:301995|357
ALPHAATWMHFKTR
>ENST00000571394.1|MNV-90659-CG-C|17
TCCSSTAPQEGRR
>ENST00000366903.8|SNV-1865-G-A|1
ASAILSPLNSNPR
>FUSION-ENST00000528265.1:20453-ENST00000294312.4:4446|242
LPLPKFCFVFFFLR
>FUSION-ENST00000556954.5:122441-ENST00000396294.6:301995|1305
MALPLAR
>ENST00000263666.9|SNV-220569-G-T|3
IIEVNGRDLSIATHDQAVEAFKTAK
>ENST00000538600.1|SNV-28622-C-T|2
MLVQYLQDAYSFSWKITEAIGIISK
>ENST00000643665.1|INDEL-455473-A-AA|3
VLSPAGSLELTMETQQQKK
>ENST00000367279.8|SNV-6041-T-G|2
ANYIRGYDGK
>FUSION-ENST00000556954.5:122441-ENST00000396294.6:301995|1255
GFLACDRRR
>FUSION-ENST00000556954.5:122441-ENST00000396294.6:301995|1129
GSLPQAR
>FUSION-ENST00000528265.1:20453-ENST00000294312.4:4446|574
GTEGCIPSNELIWK
>ENST00000514393.5|SNV-79975-C-A|9
VAHTCNLSVLGGQDGKSTKWSVR
>FUSION-ENST00000556954.5:122441-ENST00000396294.6:301995|919
ARWGSEGLKCCS
>ENST00000474056.5|SNV-20141-G-A|2
MEGSLEEPQETSHSSSDKEHRDVER
>FUSION-ENST00000528265.1:20453-ENST00000294312.4:4446|554
MVKPHLY
>FUSION-ENST00000528265.1:20453-ENST00000294312.4:4446|618
SFSHVGFSIHGLG
>FUSION-ENST00000528265.1:20453-ENST00000294312.4:4446|581
MAPTSHPSPNSSR
>FUSION-ENST00000556954.5:122441-ENST00000396294.6:301995|863
MPGQESPFLLR
>FUSION-ENST00000528265.1:20453-ENST00000294312.4:4446|512
LGIQEMVAMIIPSVCPPSLK
>FUSION-ENST00000528265.1:20453-ENST00000294312.4:4446|318
KWFILLSVRGQVS
>FUSION-ENST00000528265.1:20453-ENST00000294312.4:4446|520
MYSCHFR
>FUSION-ENST00000528265.1:20453-ENST00000294312.4:4446|320
DALKKWFILLSVR
>FUSION-ENST00000556954.5:122441-ENST00000396294.6:301995|219
MSEAESGLRTLTAFSIR
>FUSION-ENST00000528265.1:20453-ENST00000294312.4:4446|600
MIMPTIQSDFRR
>FUSION-ENST00000554691.5:150320-ENST00000543680.5:97339|1
NPGNSSICD
>FUSION-ENST00000556954.5:122441-ENST00000396294.6:301995|52
AACFPFR
>ENST00000303575.9|SNV-40-G-C|7
MSRLSGPPAR
>FUSION-ENST00000528265.1:20453-ENST00000294312.4:4446|235
QGLTVSPRLK
>FUSION-ENST00000528265.1:20453-ENST00000294312.4:4446|432
YQAVKLELRLFQYIVMAASAFYSPK
>FUSION-ENST00000556954.5:122441-ENST00000396294.6:301995|132
MLGCEYDFIHMCESRRGGPHA
>FUSION-ENST00000556954.5:122441-ENST00000396294.6:301995|1095
KEVSVSTAAFALSLSAGR
>ENST00000477434.5|SNV-220569-G-T|1
QRLIHSNS
>FUSION-ENST00000528265.1:20453-ENST00000294312.4:4446|986
DLTLNSLPVLSL
>FUSION-ENST00000528265.1:20453-ENST00000294312.4:4446|810
MERCATSSVIR
>FUSION-ENST00000528265.1:20453-ENST00000294312.4:4446|909
SQGFGKNQVR
>FUSION-ENST00000556954.5:122441-ENST00000396294.6:301995|486
QWILESAGKFPLGVAR
>ENST00000461137.5|INDEL-74763-A-AA|7
GNVCQKGK
>FUSION-ENST00000556954.5:122441-ENST00000396294.6:301995|946
MLALSVCPVVTR
>FUSION-ENST00000556954.5:122441-ENST00000396294.6:301995|359
NKALPHAATWMHFKTR
>FUSION-ENST00000556954.5:122441-ENST00000396294.6:301995|95
CRCLGEAETVR
>ENST00000366618.8|SNV-425-G-A|2
EFPNGAPRGK
>FUSION-ENST00000528265.1:20453-ENST00000294312.4:4446|823
LFCPKYIKAFSSAWQL
>ENST00000379370.7|SNV-25057-C-G|1
LPPVAPLHCAQTPYGCCQDNITAAR
>FUSION-ENST00000528265.1:20453-ENST00000294312.4:4446|911
SLNLSSFGILESLAPR
>ENST00000461137.5|INDEL-74763-A-AA|1
NWLQKKR
>FUSION-ENST00000528265.1:20453-ENST00000294312.4:4446|960
MCDGGGVNQESYCQRALRIAK
>FUSION-ENST00000556954.5:122441-ENST00000396294.6:301995|400
GWDLGLRVKGNGISFGWDENVLK
>FUSION-ENST00000556954.5:122441-ENST00000396294.6:301995|425
CGCQRLGLGAESEREWDFLR
>FUSION-ENST00000528265.1:20453-ENST00000294312.4:4446|100
VKSTGTIRCFL
>ENST00000377833.10|SNV-147188-G-C|2
EIHSPNYPSPYRSNTDCSWVIR
>ENST00000438254.1|SNV-147188-G-C|3
LWWDFPGSQSR
>FUSION-ENST00000528265.1:20453-ENST00000294312.4:4446|893
VFYVSQVLS
>FUSION-ENST00000556954.5:122441-ENST00000396294.6:301995|767
MFINNTFSPKF
>FUSION-ENST00000556954.5:122441-ENST00000396294.6:301995|941
THPSHWTSLQAREPNTA
>ENST00000263666.9|SNV-220569-G-T|4
IIEVNGRDLSIATHDQAVEAFK
>ENST00000269385.9|SNV-6950-C-A|4
IPVARILGDPEEESWSPSLTKLEK
>FUSION-ENST00000556954.5:122441-ENST00000396294.6:301995|690
TDPFQLHLRGNPSCPFILRDPSLVA
>FUSION-ENST00000556516.1:150320-ENST00000543680.5:97339|64
MVWSLFSCGDLNSER
>FUSION-ENST00000528265.1:20453-ENST00000294312.4:4446|914
EAEAGESLEPGRWRLQ
>FUSION-ENST00000528265.1:20453-ENST00000294312.4:4446|484
LARLVSDS
>ENST00000489739.1|SNV-645-A-G|3
EFPYPLQWSLLVAVGGYSR
>FUSION-ENST00000528265.1:20453-ENST00000294312.4:4446|636
MGWVDVEAAPSLLNAVCGGVEK
>ENST00000571394.1|MNV-90659-CG-C|8
ADSSLLR
>FUSION-ENST00000528265.1:20453-ENST00000294312.4:4446|485
MLARLVSDS
>FUSION-ENST00000556954.5:122441-ENST00000396294.6:301995|803
RGHPKACALSQHVGCSPSACVWTVR
>ENST00000430799.7|MNV-86748-CT-C|1
QAPQLMKRR
>FUSION-ENST00000528265.1:20453-ENST00000294312.4:4446|188
IATLLQISGLPRELP
>FUSION-ENST00000556954.5:122441-ENST00000396294.6:301995|581
CSAGPDTLFPLRHADPPHR
>FUSION-ENST00000528265.1:20453-ENST00000294312.4:4446|417
MYLYQCRDLFYQPACQIPAKGQPCK
>FUSION-ENST00000556954.5:122441-ENST00000396294.6:301995|388
QSLHAISPHSTEK
>FUSION-ENST00000528265.1:20453-ENST00000294312.4:4446|702
MDKCNVIYLYNGI
>FUSION-ENST00000528265.1:20453-ENST00000294312.4:4446|135
GGLLEPGMLR
>FUSION-ENST00000528265.1:20453-ENST00000294312.4:4446|711
MSLLPLALSSVYPHPKVIPNVMT
>FUSION-ENST00000556954.5:122441-ENST00000396294.6:301995|1137
HWDGGWGR
>ENST00000402219.7|SNV-117163-G-A|6
HTTNLTLWFEKCIVK
>ENST00000280245.8|MNV-27418-CCGCTTAAAAGAAGAACAGAT-C|4
YHERNSLAHTASTK
>FUSION-ENST00000556954.5:122441-ENST00000396294.6:301995|754
FPGGGSPCHPWSSVTAFCK
>FUSION-ENST00000556954.5:122441-ENST00000396294.6:301995|67
MHHPPPKLGLEDRTGTDGR
>ENST00000269385.9|SNV-6950-C-A|3
ILGDPEEESWSPSLTK
>FUSION-ENST00000556954.5:122441-ENST00000396294.6:301995|526
GWEEQWK
>FUSION-ENST00000528265.1:20453-ENST00000294312.4:4446|667
MRICLLFIFHTRR
>FUSION-ENST00000528265.1:20453-ENST00000294312.4:4446|970
MVICVHKSFPLAR
>FUSION-ENST00000528265.1:20453-ENST00000294312.4:4446|928
MVNCFKTCESMGN
>FUSION-ENST00000556954.5:122441-ENST00000396294.6:301995|1177
KKQLQDN
>FUSION-ENST00000556954.5:122441-ENST00000396294.6:301995|37
FTQIFISRRK
>FUSION-ENST00000528265.1:20453-ENST00000294312.4:4446|267
LEFNILSCDVYIVNIYQFI
>FUSION-ENST00000556954.5:122441-ENST00000396294.6:301995|566
RKASLFPEMPQSNPGPS
>ENST00000282388.4|INDEL-1363-C-CC|57
GPACLWHAR
>FUSION-ENST00000556954.5:122441-ENST00000396294.6:301995|328
PSALTLQRR
>FUSION-ENST00000556954.5:122441-ENST00000396294.6:301995|399
VKGNGISFGWDENVLK
>FUSION-ENST00000528265.1:20453-ENST00000294312.4:4446|407
MLWWIWLYK
>FUSION-ENST00000528265.1:20453-ENST00000294312.4:4446|255
MLLKNGSFYFQ
>FUSION-ENST00000528265.1:20453-ENST00000294312.4:4446|926
TCESMGN
>FUSION-ENST00000556954.5:122441-ENST00000396294.6:301995|700
SQVTPGSRICLSYCAPR
>FUSION-ENST00000528265.1:20453-ENST00000294312.4:4446|838
LIFVYLVETGFHHVGQAGLK
>FUSION-ENST00000556849.2:150320-ENST00000543680.5:97339|4
LPGSSNSPASASR
>FUSION-ENST00000556954.5:122441-ENST00000396294.6:301995|994
GWRGSSKAGA
>FUSION-ENST00000556954.5:122441-ENST00000396294.6:301995|963
LPVQDEL
>FUSION-ENST00000528265.1:20453-ENST00000294312.4:4446|229
MTHCSVSLLARAILPPQPPE
>FUSION-ENST00000334126.11:96958-ENST00000608988.5:105239|9
GRDGPELLRLLR
>FUSION-ENST00000556954.5:122441-ENST00000396294.6:301995|642
AAHQFFLNSEVQHTYP
>FUSION-ENST00000556954.5:122441-ENST00000396294.6:301995|824
SGGMLSFRNINVYQ
>FUSION-ENST00000528265.1:20453-ENST00000294312.4:4446|121
SLLYPRLHISFISK
>FUSION-ENST00000528265.1:20453-ENST00000294312.4:4446|362
SNFLKEK
>FUSION-ENST00000528265.1:20453-ENST00000294312.4:4446|478
IHLPQPPKVLGL
>ENST00000643665.1|INDEL-455473-A-AA|4
RVLSPAGSLELTMETQQQKK
>FUSION-ENST00000556954.5:122441-ENST00000396294.6:301995|660
LNGLPVLFTKPALYWCIPRAFLIMF
>FUSION-ENST00000556954.5:122441-ENST00000396294.6:301995|560
WFSVSCNQQAGVLGGAR
>ENST00000555046.1|SNV-148195-G-A|2
PFFIFNLAETTHMPSK
>ENST00000282388.4|INDEL-1363-C-CC|2
LPELRQPQR
>FUSION-ENST00000556954.5:122441-ENST00000396294.6:301995|1066
RPGALMRQMALPDGHVR
>FUSION-ENST00000528265.1:20453-ENST00000294312.4:4446|369
VDLALQVGSFACLQRGIYLTV
>FUSION-ENST00000528265.1:20453-ENST00000294312.4:4446|922
MPVIPPTREAEAGESLEPGR
>FUSION-ENST00000528265.1:20453-ENST00000294312.4:4446|800
QSKTTMR
>ENST00000282388.4|INDEL-1363-C-CC|63
GRAAARAVGGR
>FUSION-ENST00000556954.5:122441-ENST00000396294.6:301995|790
MSPDVPWWR
>FUSION-ENST00000556954.5:122441-ENST00000396294.6:301995|686
MGLPAGS
>FUSION-ENST00000528265.1:20453-ENST00000294312.4:4446|71
LSSTLSFPAHAAHGPR
>FUSION-ENST00000556954.5:122441-ENST00000396294.6:301995|451
PEEPNPGVFCIFISIYTPKR
>FUSION-ENST00000528265.1:20453-ENST00000294312.4:4446|681
LTIFPHYFLVFLK
>FUSION-ENST00000528265.1:20453-ENST00000294312.4:4446|655
TISLVAR
>FUSION-ENST00000528265.1:20453-ENST00000294312.4:4446|561
MILHNVLLK
>ENST00000479212.5|SNV-72931-A-C|1
WNTCHCRLR
>ENST00000461137.5|INDEL-74763-A-AA|3
MKNWLQKK
>FUSION-ENST00000556954.5:122441-ENST00000396294.6:301995|1157
PVGVKCPL
>FUSION-ENST00000538425.5:69311-ENST00000367206.7:806820|10
HMLTHSGDKPFKKPPVLK
>FUSION-ENST00000556954.5:122441-ENST00000396294.6:301995|921
MSILLLQ
>ENST00000523443.5|SNV-70991-G-A|5
RRPTLCR
>FUSION-ENST00000556954.5:122441-ENST00000396294.6:301995|146
MQCLVFCPRNSLLRVMVSS
>FUSION-ENST00000556954.5:122441-ENST00000396294.6:301995|1148
VWRAAWGLVA
>FUSION-ENST00000528265.1:20453-ENST00000294312.4:4446|481
MIHLPQPPK
>FUSION-ENST00000528265.1:20453-ENST00000294312.4:4446|941
VYSLKCVLVTEVQMREIE
>FUSION-ENST00000556954.5:122441-ENST00000396294.6:301995|590
MSLGLGGIWLRSGA
>ENST00000543714.5|SNV-446-C-T|1
TAVFSLRLGHIV
>ENST00000374531.6|MNV-444446-AG-A|4
ILSTSTIGPEGSIRKESK
>ENST00000379370.7|SNV-25057-C-G|2
GLYVAAQGACRGPTFAR
>FUSION-ENST00000334126.11:96958-ENST00000608988.5:105239|3
GVGVRQLQR
>FUSION-ENST00000528265.1:20453-ENST00000294312.4:4446|609
IRTHRTSVSM
>FUSION-ENST00000528265.1:20453-ENST00000294312.4:4446|371
VDLALQVGSFACLQR
>ENST00000303575.9|SNV-40-G-C|5
MSRLSGPPARR
>ENST00000404977.6|SNV-153206-G-C|10
MNATSAFGPNLRYIVKWRPR
>ENST00000498614.5|SNV-21769-G-A|2
MRVAVVQYSGTGQQRPER
>FUSION-ENST00000556954.5:122441-ENST00000396294.6:301995|1277
QSCIVSESAVK
>FUSION-ENST00000556954.5:122441-ENST00000396294.6:301995|883
AVASASKGLPKAAVHVCHK
>ENST00000205948.11|MNV-32782-GT-G|4
SFLSVLPSSALHHPYLR
>ENST00000486149.2|SNV-4457-G-A|3
RPVSSIAMEMSR
>ENST00000368799.2|SNV-13283-C-A|4
NHRGSAQEKSR
>FUSION-ENST00000556954.5:122441-ENST00000396294.6:301995|1221
MCSLSTGTQQSR
>FUSION-ENST00000528265.1:20453-ENST00000294312.4:4446|738
IQRKVNHMTQQFHS
>FUSION-ENST00000528265.1:20453-ENST00000294312.4:4446|623
LVIFFAVYLGHFYKK
>FUSION-ENST00000528265.1:20453-ENST00000294312.4:4446|76
LCFRGGDPPR
>ENST00000282388.4|INDEL-1363-C-CC|37
GLLVGLVR
>FUSION-ENST00000528265.1:20453-ENST00000294312.4:4446|23
LHEFACHPCAR
>FUSION-ENST00000528265.1:20453-ENST00000294312.4:4446|857
LFSVEQDLNE
>FUSION-ENST00000528265.1:20453-ENST00000294312.4:4446|754
DNLQNERKHFQIIYLIR
>FUSION-ENST00000556954.5:122441-ENST00000396294.6:301995|807
TAALGHRRLLLWWR
>FUSION-ENST00000556954.5:122441-ENST00000396294.6:301995|575
MQSLWSSCGFER
>FUSION-ENST00000528265.1:20453-ENST00000294312.4:4446|81
MIFGSCPPVLKASVLGGRLCFR
>FUSION-ENST00000528265.1:20453-ENST00000294312.4:4446|829
HSFNLFTSDSFEN
>FUSION-ENST00000528265.1:20453-ENST00000294312.4:4446|576
WSSLSLLFHVPYN
>ENST00000374531.6|MNV-444446-AG-A|5
ILSTSTIGPEGSIRK
>FUSION-ENST00000528265.1:20453-ENST00000294312.4:4446|633
GWVDVEAAPSLLNAVCGGVEKAV
>FUSION-ENST00000556954.5:122441-ENST00000396294.6:301995|753
MFPGGGSPCHPWSSVTAFCKR
>FUSION-ENST00000528265.1:20453-ENST00000294312.4:4446|232
YSGVIMTHCSVSLLARAILPPQPPE
>FUSION-ENST00000528265.1:20453-ENST00000294312.4:4446|840
LTLRTQQFLFPDLK
>FUSION-ENST00000528265.1:20453-ENST00000294312.4:4446|311
MEYNICSLDLKN
>ENST00000486149.2|SNV-4457-G-A|1
RPVSSIAMEMSRRNSGP
>FUSION-ENST00000556954.5:122441-ENST00000396294.6:301995|638
SSTSYTATNQGLVPFHHLR
>FUSION-ENST00000556954.5:122441-ENST00000396294.6:301995|387
QSLHAISPHSTEKGAEAQQGGGVSR
>FUSION-ENST00000556954.5:122441-ENST00000396294.6:301995|21
MSQCWNAPPSTKARAGG
>FUSION-ENST00000556954.5:122441-ENST00000396294.6:301995|1253
RFGALLFFTR
>FUSION-ENST00000334126.11:96958-ENST00000608988.5:105239|2
GVGVRQLQRR
>FUSION-ENST00000556954.5:122441-ENST00000396294.6:301995|1236
MVGLLCDLVEPQFPYL
>FUSION-ENST00000528265.1:20453-ENST00000294312.4:4446|793
TTMRNHFTSTK
>FUSION-ENST00000556954.5:122441-ENST00000396294.6:301995|405
STQTESRCVVARGWDLGLR
>FUSION-ENST00000556954.5:122441-ENST00000396294.6:301995|82
QQWLPPEALR
>FUSION-ENST00000543095.7:94388-ENST00000554729.5:400761|1
DVLAASAGNAVGFLVKMV
>FUSION-ENST00000556954.5:122441-ENST00000396294.6:301995|923
GRARWGSEGLK
>FUSION-ENST00000528265.1:20453-ENST00000294312.4:4446|406
LWWIWLYK
>FUSION-ENST00000556954.5:122441-ENST00000396294.6:301995|636
SSTSYTATNQGLVPFHHLRKR
>ENST00000650285.1|SNV-262824-C-T|2
NCIIITWHR
>FUSION-ENST00000528265.1:20453-ENST00000294312.4:4446|873
EAFAVWE
>FUSION-ENST00000528265.1:20453-ENST00000294312.4:4446|266
MINHLSICK
>ENST00000377833.10|SNV-147188-G-C|1
EIHSPNYPSPYRSNTDCSWVIRVDR
>FUSION-ENST00000528265.1:20453-ENST00000294312.4:4446|713
MSLLPLALSSVYPHPK
>ENST00000269466.8|SNV-18917-G-A|3
EHGHSTPQMAATFAKLCHAK
>ENST00000205948.11|MNV-32782-GT-G|5
ENGARSFLSVLPSSALHHPYLR
>FUSION-ENST00000556954.5:122441-ENST00000396294.6:301995|367
MGAGTHRGFQFP
>FUSION-ENST00000528265.1:20453-ENST00000294312.4:4446|781
IAIIKGEKK
>ENST00000367321.7|SNV-168979-A-G|2
AVYGAKDIELSPEAQAK
>FUSION-ENST00000556954.5:122441-ENST00000396294.6:301995|40
LRPTWKFTQIFISRR
>FUSION-ENST00000434192.2:4965-ENST00000341228.2:1690|9
MELKTCCCPGGSPAHVEEASLQR
>FUSION-ENST00000528265.1:20453-ENST00000294312.4:4446|834
NKYANIIFPPPSQNNLT
>FUSION-ENST00000528265.1:20453-ENST00000294312.4:4446|5
MLCIFFFSSFLRCLQN
>FUSION-ENST00000528265.1:20453-ENST00000294312.4:4446|91
MPVIPTL
>FUSION-ENST00000528265.1:20453-ENST00000294312.4:4446|510
LGIQEMVAMIIPSVCPPSLKEIL
>FUSION-ENST00000528265.1:20453-ENST00000294312.4:4446|505
MIIPSVCPPSLK
>FUSION-ENST00000528265.1:20453-ENST00000294312.4:4446|446
SGNSSFTVGEN
>FUSION-ENST00000528265.1:20453-ENST00000294312.4:4446|868
SHRTQLCSLSFGIY
>FUSION-ENST00000556954.5:122441-ENST00000396294.6:301995|307
LLGRAGPEPGTLSLTKTSQSLR
>ENST00000338379.6|SNV-85-G-T|6
MSETVPAASASAGVSAMEK
>FUSION-ENST00000556954.5:122441-ENST00000396294.6:301995|885
AVASASK
>FUSION-ENST00000556954.5:122441-ENST00000396294.6:301995|881
AAVHVCHK
>FUSION-ENST00000528265.1:20453-ENST00000294312.4:4446|543
HGNRRLYSLK
>ENST00000442039.3|SNV-41-G-C|1
NPVLCAPAAGAVRALRLIGWASR
>ENST00000322349.13|SNV-86761-G-A|4
KLQSQYASSEATINQLR
>FUSION-ENST00000556954.5:122441-ENST00000396294.6:301995|39
FTQIFISR
>FUSION-ENST00000556954.5:122441-ENST00000396294.6:301995|791
VWGHVEF
>FUSION-ENST00000556954.5:122441-ENST00000396294.6:301995|485
MQWILESAGKFPLGVARWVR
>FUSION-ENST00000556954.5:122441-ENST00000396294.6:301995|149
QCLVFCPR
>FUSION-ENST00000528265.1:20453-ENST00000294312.4:4446|133
GGLLEPGMLRLQ
>FUSION-ENST00000528265.1:20453-ENST00000294312.4:4446|700
MYQASIAR
>FUSION-ENST00000556954.5:122441-ENST00000396294.6:301995|1102
GHVGLPRGTFLGFSLNK
>FUSION-ENST00000556954.5:122441-ENST00000396294.6:301995|815
WPSYQPGTELDFVQPSWDRGRR
>FUSION-ENST00000528265.1:20453-ENST00000294312.4:4446|617
MEHVICHLSR
>ENST00000269394.4|SNV-8937-C-G|3
LYPPEQSLTAFR
>FUSION-ENST00000556954.5:122441-ENST00000396294.6:301995|1029
CVHLSAFAQAVPSAQCPFPRNVLPR
>FUSION-ENST00000556954.5:122441-ENST00000396294.6:301995|376
DKQNTLHHAVKYYFILK
>ENST00000373855.5|SNV-51046-T-G|3
LTEVEQERDQLEIGAMDAENMRK
>FUSION-ENST00000556954.5:122441-ENST00000396294.6:301995|429
QIYPDRK
>FUSION-ENST00000556954.5:122441-ENST00000396294.6:301995|1135
MLCPSRDSA
>FUSION-ENST00000556954.5:122441-ENST00000396294.6:301995|1033
AFSCQAVQLGLYPAGRVGR
>FUSION-ENST00000528265.1:20453-ENST00000294312.4:4446|281
MHPFPESKPVLALCVISYPLFMLR
>FUSION-ENST00000556954.5:122441-ENST00000396294.6:301995|28
VGLAHLGGVGFCPLFY
>FUSION-ENST00000556954.5:122441-ENST00000396294.6:301995|864
ELFPHFSGGDNCGPGKLSHLPRVR
>FUSION-ENST00000528265.1:20453-ENST00000294312.4:4446|413
DLFYQPACQIPAKGQPCK
>FUSION-ENST00000556954.5:122441-ENST00000396294.6:301995|116
WLADGWRVLPR
>FUSION-ENST00000528265.1:20453-ENST00000294312.4:4446|115
TSVLSQF
>FUSION-ENST00000556954.5:122441-ENST00000396294.6:301995|604
MNYSSPHILQMGN
>ENST00000375299.8|SNV-20141-G-A|1
ARPMEGSLEEPQETSHSSSDKEHR
>FUSION-ENST00000528265.1:20453-ENST00000294312.4:4446|894
MVFYVSQVLS
>FUSION-ENST00000556954.5:122441-ENST00000396294.6:301995|137
GLCHCTQLLMLGCEYDFIHMCESRR
>ENST00000466348.5|SNV-235120-T-C|3
GASEKETASSR
>ENST00000543714.5|SNV-446-C-T|9
LVRRALR
>ENST00000611979.4|SNV-69439-C-T|4
KSLINSCSSPPASPTIIPR
>ENST00000486149.2|SNV-4457-G-A|5
WSPNWFWRRPVSSIAMEMSR
>FUSION-ENST00000556954.5:122441-ENST00000396294.6:301995|368
MGAGTHR
>FUSION-ENST00000556954.5:122441-ENST00000396294.6:301995|355
MHFKTRCEQK
>FUSION-ENST00000528265.1:20453-ENST00000294312.4:4446|588
MTVHILK
>FUSION-ENST00000528265.1:20453-ENST00000294312.4:4446|482
GKQCRIMR
>FUSION-ENST00000610881.4:20453-ENST00000294312.4:4446|11
SFSTRRK
>ENST00000463760.2|SNV-72931-A-C|8
MEHLSLSIED
>FUSION-ENST00000528265.1:20453-ENST00000294312.4:4446|247
SWSLPTQRDFFSQEVEYK
>FUSION-ENST00000528265.1:20453-ENST00000294312.4:4446|365
KPANFFLVQFVSLKLDVVFDL
>ENST00000315872.11|SNV-98553-G-C|4
GAFGEVQLVRHKASHK
>FUSION-ENST00000556954.5:122441-ENST00000396294.6:301995|1208
AFQMPDYRYLRK
>FUSION-ENST00000556954.5:122441-ENST00000396294.6:301995|181
SQMRRLR
>ENST00000400454.6|SNV-493606-C-A|2
IRPSDSGSYVCEVSNRYGTAK
>FUSION-ENST00000556954.5:122441-ENST00000396294.6:301995|735
HTEAWENR
>ENST00000377242.7|SNV-401275-A-G|1
TTTTVGATTTQFGVLTTTRR
>ENST00000282388.4|INDEL-1363-C-CC|14
RTSLAALQLPAAAPPVRLAR
>FUSION-ENST00000528265.1:20453-ENST00000294312.4:4446|498
EFLMPYLQ
>FUSION-ENST00000556954.5:122441-ENST00000396294.6:301995|917
WGSEGLKCCS
>ENST00000438254.1|SNV-147188-G-C|6
ASSHWRLWWDFPGSQSR
>FUSION-ENST00000556954.5:122441-ENST00000396294.6:301995|739
MASTRKK
>FUSION-ENST00000610881.4:20453-ENST00000294312.4:4446|4
SAQMATMCTDPR
>ENST00000375299.8|SNV-20141-G-A|2
ARPMEGSLEEPQETSHSSSDK
>ENST00000367649.7|SNV-348829-C-T|2
DKNNYVGLVNIPTASVTGCQFVEK
>FUSION-ENST00000556954.5:122441-ENST00000396294.6:301995|976
NSEQLRTLFTLWSPGASKLK
>ENST00000400454.6|SNV-493606-C-A|6
FQKTVTGLLIEK
>FUSION-ENST00000528265.1:20453-ENST00000294312.4:4446|872
FFGFFSLVSSALFILFLFLFLVETR
>FUSION-ENST00000556954.5:122441-ENST00000396294.6:301995|1004
MCGDVSRCQR
>FUSION-ENST00000556954.5:122441-ENST00000396294.6:301995|668
DPKCGLPCAPLLGSQQS
>FUSION-ENST00000528265.1:20453-ENST00000294312.4:4446|876
TTITFAPT
>FUSION-ENST00000556954.5:122441-ENST00000396294.6:301995|1099
GTFLGFSLNK
>FUSION-ENST00000556954.5:122441-ENST00000396294.6:301995|875
CDFTAALNQTLLAPDVY
>FUSION-ENST00000556954.5:122441-ENST00000396294.6:301995|268
METALPFFL
>ENST00000367279.8|SNV-6041-T-G|8
TILPNPQSRVCLGRAQSQEDGDYIK
>FUSION-ENST00000528265.1:20453-ENST00000294312.4:4446|850
TYCLVLFHQFVFARFPVSASL
>FUSION-ENST00000556954.5:122441-ENST00000396294.6:301995|587
LGGPVPAYSGCCCNLLLALESPPPR
>FUSION-ENST00000556954.5:122441-ENST00000396294.6:301995|460
QYFVSLPLLNQK
>FUSION-ENST00000556954.5:122441-ENST00000396294.6:301995|829
SGFFSSRSGGMLSFR
>FUSION-ENST00000556954.5:122441-ENST00000396294.6:301995|966
FGALPASPPSEARLR
>ENST00000303575.9|SNV-40-G-C|2
LSGPPARR
>FUSION-ENST00000528265.1:20453-ENST00000294312.4:4446|529
KWFLSDASSPTTFPLCSFCLLSKLG
>FUSION-ENST00000556954.5:122441-ENST00000396294.6:301995|1158
MPVGVKCPL
>FUSION-ENST00000528265.1:20453-ENST00000294312.4:4446|992
VRSRFLGTVESWGGLGGGEPTFPSR
>FUSION-ENST00000556954.5:122441-ENST00000396294.6:301995|840
QIMSCSGVAVR
>FUSION-ENST00000528265.1:20453-ENST00000294312.4:4446|797
MILQPHFVDK
>FUSION-ENST00000528265.1:20453-ENST00000294312.4:4446|956
GILLRQYR
>FUSION-ENST00000528265.1:20453-ENST00000294312.4:4446|750
HFQIIYLIRV
>FUSION-ENST00000556954.5:122441-ENST00000396294.6:301995|945
LALSVCPVVTR
>FUSION-ENST00000528265.1:20453-ENST00000294312.4:4446|695
ANLLISAYPSK
>ENST00000435819.5|INDEL-301527-G-GA|6
HQQMQRR
>FUSION-ENST00000528265.1:20453-ENST00000294312.4:4446|870
ELLASSDLPTSASQSTGITGMSHR
>FUSION-ENST00000556954.5:122441-ENST00000396294.6:301995|1234
SVLGFEGNK
>FUSION-ENST00000556954.5:122441-ENST00000396294.6:301995|48
PTLRPSSWTR
>ENST00000167588.4|SNV-7070-C-T|1
LEQEIATYCRLLEGEDVK
>ENST00000435819.5|INDEL-301527-G-GA|14
AFASPVENPDNYCFCTEKNYLK
>FUSION-ENST00000528265.1:20453-ENST00000294312.4:4446|627
QSVISTVKLVIFFAVYLGHFYKK
>FUSION-ENST00000528265.1:20453-ENST00000294312.4:4446|421
AASAFYSPKLVKTLSSDF
>ENST00000315872.11|SNV-98553-G-C|3
HKASHKVYAMK
>FUSION-ENST00000556954.5:122441-ENST00000396294.6:301995|1203
YLRKHCR
>FUSION-ENST00000528265.1:20453-ENST00000294312.4:4446|586
TVHILKIDIIFFPN
>FUSION-ENST00000556954.5:122441-ENST00000396294.6:301995|296
GRNPATLSVLWGTRK
>ENST00000361654.8|SNV-112851-G-A|5
SRDKVTSHQK
>FUSION-ENST00000556954.5:122441-ENST00000396294.6:301995|589
SLGLGGIWLRSGA
>ENST00000572638.1|SNV-38181-A-G|3
DCSGAHVQVTCAKLVSRTGHLMK
>FUSION-ENST00000528265.1:20453-ENST00000294312.4:4446|796
ILQPHFVDK
>ENST00000507071.6|MNV-1610-AGGC-A|2
RSPVSPQLQQQHQAAAAFLQQR
>ENST00000282388.4|INDEL-1363-C-CC|6
APQPPGLAVGPRQLPK
>FUSION-ENST00000528265.1:20453-ENST00000294312.4:4446|684
AIYSMTAFVYP
>ENST00000523443.5|SNV-70991-G-A|9
DRFSIENEETYTVQIHDGKAK
>FUSION-ENST00000528265.1:20453-ENST00000294312.4:4446|271
SADISPYKK
>FUSION-ENST00000528265.1:20453-ENST00000294312.4:4446|450
VYSPCDPVR
>FUSION-ENST00000528265.1:20453-ENST00000294312.4:4446|562
NVTEMILHNVLLKLSNACFL
>FUSION-ENST00000556954.5:122441-ENST00000396294.6:301995|406
STQTESRCVVAR
>FUSION-ENST00000528265.1:20453-ENST00000294312.4:4446|979
HGVFNIVSR
>ENST00000396219.7|SNV-35747-G-A|1
GEGHQFLIGTEESHIYRVSFTDFK
>ENST00000435819.5|INDEL-301527-G-GA|12
NYLKKLYIIWCAR
>FUSION-ENST00000528265.1:20453-ENST00000294312.4:4446|792
TTMRNHFTSTKIAIIK
>FUSION-ENST00000528265.1:20453-ENST00000294312.4:4446|68
MLSLNIKMR
>ENST00000409613.5|SNV-56831-G-A|2
LGAPQTHLSLKSMIK
>ENST00000262113.9|SNV-70991-G-A|2
FSIENEETYTVQIHDGK
>FUSION-ENST00000528265.1:20453-ENST00000294312.4:4446|151
HQYYPNFKGKDTK
>FUSION-ENST00000554691.5:150320-ENST00000543680.5:97339|2
LASQLDRNPGNSSICD
>ENST00000474056.5|SNV-20141-G-A|4
MEGSLEEPQETSHSSSDKEHR
>FUSION-ENST00000528265.1:20453-ENST00000294312.4:4446|908
SQGFGKNQVRQYTLMISITCSVQYR
>FUSION-ENST00000528265.1:20453-ENST00000294312.4:4446|770
KMNGFITLL
>FUSION-ENST00000528265.1:20453-ENST00000294312.4:4446|769
MNGFITLL
>ENST00000379370.7|SNV-25057-C-G|3
CESQRGLYVAAQGACRGPTFAR
>FUSION-ENST00000528265.1:20453-ENST00000294312.4:4446|848
MLARLVSNS
>FUSION-ENST00000556954.5:122441-ENST00000396294.6:301995|555
MPWVFDWR
>FUSION-ENST00000556954.5:122441-ENST00000396294.6:301995|1229
CCFLSPCPVPGLG
>FUSION-ENST00000556954.5:122441-ENST00000396294.6:301995|1022
PSAGHALGRPFMGCPDGLAEGGR
>FUSION-ENST00000556954.5:122441-ENST00000396294.6:301995|281
MDLTQDESQR
>FUSION-ENST00000556954.5:122441-ENST00000396294.6:301995|852
ASLVPRK
>FUSION-ENST00000528265.1:20453-ENST00000294312.4:4446|332
YLYFLSFVVTERKNEQIE
>FUSION-ENST00000528265.1:20453-ENST00000294312.4:4446|930
HILEVGMVNCFK
>FUSION-ENST00000528265.1:20453-ENST00000294312.4:4446|64
MRASLCSVSFSFLPF
>FUSION-ENST00000528265.1:20453-ENST00000294312.4:4446|466
ESSSVHPG
>FUSION-ENST00000528265.1:20453-ENST00000294312.4:4446|945
YFCYLLTV
>ENST00000247833.11|SNV-17730-A-G|1
VTDPAPCSTSGVTAGLTKLTTRK
>FUSION-ENST00000556954.5:122441-ENST00000396294.6:301995|544
MSIPARCIGL
>FUSION-ENST00000528265.1:20453-ENST00000294312.4:4446|308
VHFTFSK
>FUSION-ENST00000556954.5:122441-ENST00000396294.6:301995|726
MPAATEEDG
>FUSION-ENST00000528265.1:20453-ENST00000294312.4:4446|214
MGSIQNYHKD
>ENST00000571954.5|MNV-90659-CG-C|5
VSCCIATTHRRPRTASSNPGR
>FUSION-ENST00000556954.5:122441-ENST00000396294.6:301995|628
MDLAGLQATGMR
>ENST00000282388.4|INDEL-1363-C-CC|11
TSLAALQLPAAAPPVRLARVR
>FUSION-ENST00000528265.1:20453-ENST00000294312.4:4446|427
LFQYIVMAASAFYSPKLVKTLSSDF
>FUSION-ENST00000528265.1:20453-ENST00000294312.4:4446|686
NRSQKAIYSMTAFVYP
>FUSION-ENST00000528265.1:20453-ENST00000294312.4:4446|645
KRLYGPLPEFALSCIFQN
>ENST00000282388.4|INDEL-1363-C-CC|58
LRGPACLWHAR
>FUSION-ENST00000556954.5:122441-ENST00000396294.6:301995|160
MCHVGVLHPLTR
>FUSION-ENST00000528265.1:20453-ENST00000294312.4:4446|474
KYLLGTR
>ENST00000513291.2|SNV-79975-C-A|1
ENLQNGVSDWDSYYYQPKK
>FUSION-ENST00000556954.5:122441-ENST00000396294.6:301995|876
GPGKGFVLSPGSHGRAPYFLR
>FUSION-ENST00000334126.11:96958-ENST00000608988.5:105239|1
QLQRRDHL
>FUSION-ENST00000528265.1:20453-ENST00000294312.4:4446|615
MEHVICHLSRIR
>FUSION-ENST00000556954.5:122441-ENST00000396294.6:301995|986
MIRYNWQER
>FUSION-ENST00000528265.1:20453-ENST00000294312.4:4446|376
AGTHHCHLFISYR
>FUSION-ENST00000556954.5:122441-ENST00000396294.6:301995|234
MMPTAAASGRLYSEWTLPR
>ENST00000282388.4|INDEL-1363-C-CC|70
SLTSPSEVQDRAVPHLSYHR
>FUSION-ENST00000556954.5:122441-ENST00000396294.6:301995|518
MEHTRPPWTVR
>ENST00000498048.1|SNV-220569-G-T|2
SFFRSTAETYP
>FUSION-ENST00000528265.1:20453-ENST00000294312.4:4446|493
MANNSFPCTSWESSVE
>FUSION-ENST00000528265.1:20453-ENST00000294312.4:4446|871
SHCVAQTNR
>FUSION-ENST00000556954.5:122441-ENST00000396294.6:301995|495
QPLPPRYKR
>ENST00000269466.8|SNV-18917-G-A|4
AKEHGHSTPQMAATFAKLCHAK
>FUSION-ENST00000556954.5:122441-ENST00000396294.6:301995|459
MQYFVSLPLLNQKSATLVYCGGSL
>FUSION-ENST00000556954.5:122441-ENST00000396294.6:301995|674
PSPNLKWRIMYSSFTLEAGAWLL
>FUSION-ENST00000528265.1:20453-ENST00000294312.4:4446|973
MVLTLFSCERGHAPLPRMDLSSLRP
>FUSION-ENST00000528265.1:20453-ENST00000294312.4:4446|803
EMQSKTTMR
>ENST00000282388.4|INDEL-1363-C-CC|18
AAAGAAQRDPPRR
>ENST00000502533.5|SNV-66292-G-A|7
LSNEEAGHHFEQMLKLSQQSK
>ENST00000442039.3|SNV-41-G-C|3
NPVLCAPAAGAVRALR
>FUSION-ENST00000556954.5:122441-ENST00000396294.6:301995|620
PWVCSEDSRPWLLRLNVSGPGR
>FUSION-ENST00000556954.5:122441-ENST00000396294.6:301995|204
SISDVHLILLRFSVAA
>ENST00000205948.11|MNV-32782-GT-G|7
ALRKENGAR
>ENST00000465297.5|SNV-34747-G-T|10
MPRGRPSTVMTCLLWTR
>FUSION-ENST00000528265.1:20453-ENST00000294312.4:4446|117
LHISFISKSHDNSKTSVLSQF
>ENST00000345254.9|SNV-26683-C-A|2
SLSGGASYVDFICHMHKEIR
>FUSION-ENST00000556954.5:122441-ENST00000396294.6:301995|346
MTVFSSK
>FUSION-ENST00000556954.5:122441-ENST00000396294.6:301995|32
ARGVSCYLALPLL
>FUSION-ENST00000556954.5:122441-ENST00000396294.6:301995|1219
GSVLTFSGEPLLILR
>FUSION-ENST00000556954.5:122441-ENST00000396294.6:301995|118
WAADLGSPASVPGSLSTGSGLVAK
>FUSION-ENST00000556954.5:122441-ENST00000396294.6:301995|745
MFIQQVLVRTYCLPEFS
>ENST00000483764.5|SNV-3531-C-G|1
YVAELIQQLQQQALSEPAVVQKR
>FUSION-ENST00000556954.5:122441-ENST00000396294.6:301995|439
LARLVSNWLVLNS
>FUSION-ENST00000528265.1:20453-ENST00000294312.4:4446|295
YSVIETFLEVGS
>FUSION-ENST00000556954.5:122441-ENST00000396294.6:301995|1150
VPAVFLFWAENNINRERVWR
>FUSION-ENST00000556954.5:122441-ENST00000396294.6:301995|435
MASLEGNAQNR
>FUSION-ENST00000528265.1:20453-ENST00000294312.4:4446|398
MSCLICR
>FUSION-ENST00000556954.5:122441-ENST00000396294.6:301995|1283
NKVVLSVK
>ENST00000261819.8|SNV-71554-C-T|1
MAIWRLYGR
>FUSION-ENST00000528265.1:20453-ENST00000294312.4:4446|974
VLTLFSCERGHAPLPR
>FUSION-ENST00000556954.5:122441-ENST00000396294.6:301995|740
VRHEDIL
>FUSION-ENST00000556954.5:122441-ENST00000396294.6:301995|411
MPRIGRSTQTESR
>FUSION-ENST00000556954.5:122441-ENST00000396294.6:301995|229
PTAAASGRLYSEWTLPR
>FUSION-ENST00000556954.5:122441-ENST00000396294.6:301995|953
LSLEGNHV
>FUSION-ENST00000556954.5:122441-ENST00000396294.6:301995|1104
GHVGLPR
>FUSION-ENST00000556954.5:122441-ENST00000396294.6:301995|1151
VPAVFLFWAENNINRER
>ENST00000523443.5|SNV-70991-G-A|10
MDRFSIENEETYTVQIHDGKAK
>FUSION-ENST00000556954.5:122441-ENST00000396294.6:301995|491
RPPPCPANFCVFNR
>FUSION-ENST00000528265.1:20453-ENST00000294312.4:4446|497
MPVFFELVSQPALASGVLV
>FUSION-ENST00000528265.1:20453-ENST00000294312.4:4446|472
KYLLGTRHCALCYVL
>FUSION-ENST00000556954.5:122441-ENST00000396294.6:301995|1049
CLQVSAR
>FUSION-ENST00000556954.5:122441-ENST00000396294.6:301995|936
RTSHSVQAR
>FUSION-ENST00000528265.1:20453-ENST00000294312.4:4446|650
MVLSLNLHSAAFFRTDCM
>FUSION-ENST00000556954.5:122441-ENST00000396294.6:301995|1266
MPEMGFLACDR
>FUSION-ENST00000528265.1:20453-ENST00000294312.4:4446|551
WAPPHLANFLNYIFL
>FUSION-ENST00000556954.5:122441-ENST00000396294.6:301995|1292
MLATDLSCVLSVVDKNVILSSRK
>FUSION-ENST00000528265.1:20453-ENST00000294312.4:4446|443
MVLHTVVETLLASKWAVLP
>ENST00000411829.6|MNV-6991-CCT-C|1
RPLCAPAGEPPG
>FUSION-ENST00000528265.1:20453-ENST00000294312.4:4446|571
PHLLLLSPFAASVYFLNWDK
>FUSION-ENST00000556954.5:122441-ENST00000396294.6:301995|189
SRMAPLCSLQVYLYK
>FUSION-ENST00000556954.5:122441-ENST00000396294.6:301995|1096
TKKEVSVSTAAFALSLSAGR
>ENST00000167588.4|SNV-7070-C-T|2
LEQEIATYCR
>FUSION-ENST00000556954.5:122441-ENST00000396294.6:301995|586
MFGWPWLMTS
>ENST00000269385.9|SNV-6950-C-A|2
ILGDPEEESWSPSLTKLEK
>FUSION-ENST00000528265.1:20453-ENST00000294312.4:4446|51
GILTIYTSYKEKSIFLVAHR
>FUSION-ENST00000556954.5:122441-ENST00000396294.6:301995|85
MSAAPGSHNQVSQTGR
>ENST00000572977.5|MNV-90659-CG-C|5
TASSRRPSGPTASASWK
>FUSION-ENST00000528265.1:20453-ENST00000294312.4:4446|215
GSIQNYHK
>ENST00000371142.9|MNV-59401-TAAATGCAGAAGAT-T|1
YLAQPWG
>FUSION-ENST00000556954.5:122441-ENST00000396294.6:301995|159
CHVGVLHPLTR
>FUSION-ENST00000528265.1:20453-ENST00000294312.4:4446|370
MVDLALQVGSFACLQRGIYLTV
>FUSION-ENST00000556954.5:122441-ENST00000396294.6:301995|150
MQCLVFCPR
>FUSION-ENST00000556954.5:122441-ENST00000396294.6:301995|128
MVPRGVVAHGELPNETR
>ENST00000395432.6|SNV-1804966-G-T|2
LWSQSVSLPRSLMRK
>FUSION-ENST00000556954.5:122441-ENST00000396294.6:301995|1181
MAVDPLAPMSCK
>FUSION-ENST00000528265.1:20453-ENST00000294312.4:4446|454
LLRVYCVPGSENTK
>ENST00000535641.5|SNV-71554-C-T|2
AIWRLYGR
>FUSION-ENST00000528265.1:20453-ENST00000294312.4:4446|693
CFSPSLLHFR
>ENST00000329106.2|SNV-11592-C-G|2
EMHRILYLFYEDIK
>ENST00000479212.5|SNV-72931-A-C|8
MEHLSLSIEDVQPRSPGR
>FUSION-ENST00000556954.5:122441-ENST00000396294.6:301995|973
TLFTLWSPGASK
>FUSION-ENST00000556954.5:122441-ENST00000396294.6:301995|1263
PEMGFLACDRR
>ENST00000354179.8|SNV-105478-C-T|3
MPGNYESK
>FUSION-ENST00000528265.1:20453-ENST00000294312.4:4446|280
HPFPESKPVLALCVISYPLFMLR
>FUSION-ENST00000556954.5:122441-ENST00000396294.6:301995|737
KHTEAWENR
>ENST00000430799.7|MNV-86748-CT-C|2
QAPQLMKR
>FUSION-ENST00000556954.5:122441-ENST00000396294.6:301995|500
CQGFRNQR
>ENST00000282388.4|INDEL-1363-C-CC|17
DPPRRGR
>FUSION-ENST00000528265.1:20453-ENST00000294312.4:4446|40
DPDDIWQLSSSLK
>ENST00000467672.5|SNV-50657-A-G|3
FTLLGDFICWTAWQHHSIK
>FUSION-ENST00000528265.1:20453-ENST00000294312.4:4446|303
MYRSLFNQSPCK
>ENST00000650867.1|SNV-13974-C-A|3
LQEELNQEK
>ENST00000261951.9|SNV-55669-G-A|3
IPSDIAKLHNLMYLDLSSNKIR
>FUSION-ENST00000528265.1:20453-ENST00000294312.4:4446|4
LCIFFFSSFLRCLQN
>FUSION-ENST00000556954.5:122441-ENST00000396294.6:301995|26
GPPLPEEPVPGVDLLPGEVLSGVR
>ENST00000543714.5|SNV-446-C-T|10
LARLVRR
>FUSION-ENST00000556954.5:122441-ENST00000396294.6:301995|1296
MLATDLSCVLSVVDK
>FUSION-ENST00000528265.1:20453-ENST00000294312.4:4446|846
MLLVFPK
>ENST00000261556.11|SNV-148195-G-A|3
MKTPFFIFNLAETTHMPSKVK
>FUSION-ENST00000528265.1:20453-ENST00000294312.4:4446|743
DVKCGGTLGNSLTVPQK
>ENST00000466348.5|SNV-235120-T-C|5
MGASEKETASSR
>FUSION-ENST00000556954.5:122441-ENST00000396294.6:301995|1322
MAVCVFRAVAALWRYSLEK
>FUSION-ENST00000556954.5:122441-ENST00000396294.6:301995|687
MSPLALM
>FUSION-ENST00000556954.5:122441-ENST00000396294.6:301995|270
MCLQFAMETALPFFL
>ENST00000282388.4|INDEL-1363-C-CC|32
LRSGAQQPHHAAR
>FUSION-ENST00000495034.5:108404-ENST00000440702.5:17911|4
TPCIPYLGTVEGASVK
>FUSION-ENST00000556954.5:122441-ENST00000396294.6:301995|269
CLQFAMETALPFFL
>ENST00000367279.8|SNV-6041-T-G|6
VCLGRAQSQEDGDYIKANYIR
>FUSION-ENST00000556954.5:122441-ENST00000396294.6:301995|1319
AVAALWRYSLEK
>ENST00000474056.5|SNV-20141-G-A|1
EGSLEEPQETSHSSSDKEHRDVER
>FUSION-ENST00000528265.1:20453-ENST00000294312.4:4446|403
MLWWIWLYKLVLLHVFKEGFT
>ENST00000371899.9|SNV-5560-G-A|2
KVLLFVSAAIMFAANLTLR
>FUSION-ENST00000556954.5:122441-ENST00000396294.6:301995|999
MPGCAAWTLSCR
>FUSION-ENST00000556954.5:122441-ENST00000396294.6:301995|844
TCGPLTNQEQS
>ENST00000371899.9|SNV-5560-G-A|1
VLLFVSAAIMFAANLTLR
>ENST00000167588.4|SNV-7070-C-T|3
TRLEQEIATYCRLLEGEDVK
>FUSION-ENST00000528265.1:20453-ENST00000294312.4:4446|444
VLHTVVETLLASK
>FUSION-ENST00000556954.5:122441-ENST00000396294.6:301995|771
NVSRCSLVEGAHATPGR
>ENST00000571394.1|MNV-90659-CG-C|21
ASRRTCCSSTAPQEGR
>ENST00000433557.1|SNV-6184-G-T|5
AKYGEHEASPDNGQNEFIDIIK
>ENST00000648198.1|SNV-11587-A-C|5
ELVKRPTISKELMLDR
>ENST00000282388.4|INDEL-1363-C-CC|62
AAARAVGGR
>FUSION-ENST00000556954.5:122441-ENST00000396294.6:301995|911
FIEQSPAQGWRGSRR
>ENST00000282388.4|INDEL-1363-C-CC|54
LLLFLGLRGLHALGRPDMLR
>FUSION-ENST00000556954.5:122441-ENST00000396294.6:301995|448
ADFESWQSPPAGCV
>FUSION-ENST00000528265.1:20453-ENST00000294312.4:4446|60
FGYFPLNFI
>FUSION-ENST00000528265.1:20453-ENST00000294312.4:4446|708
VIPNVMT
>FUSION-ENST00000528265.1:20453-ENST00000294312.4:4446|545
SSVTPLQIICQVATKMT
>FUSION-ENST00000528265.1:20453-ENST00000294312.4:4446|182
MPPCLPNF
>FUSION-ENST00000556954.5:122441-ENST00000396294.6:301995|956
MPEENAHLATLVLLMLSLEGNHV
>FUSION-ENST00000528265.1:20453-ENST00000294312.4:4446|77
ASVLGGRLCFRGGDPPR
>FUSION-ENST00000528265.1:20453-ENST00000294312.4:4446|20
AMLTSVSF
>FUSION-ENST00000528265.1:20453-ENST00000294312.4:4446|442
VLHTVVETLLASKWAVLP
>ENST00000221200.9|SNV-22021-A-G|1
FFGVDSLIEHLEVAIK
>FUSION-ENST00000556954.5:122441-ENST00000396294.6:301995|265
ITDDDHFYLLLLSLL
>FUSION-ENST00000528265.1:20453-ENST00000294312.4:4446|895
MVWRDRN
>FUSION-ENST00000556954.5:122441-ENST00000396294.6:301995|197
GLGPLKTLRELAL
>FUSION-ENST00000556954.5:122441-ENST00000396294.6:301995|888
AQNTFRAVASASK
>ENST00000338379.6|SNV-85-G-T|1
SETVPAASASAGVSAMEKLPTKK
>ENST00000361654.8|SNV-112851-G-A|1
VTSHQKLEEERSVLNNQLLEMK
>FUSION-ENST00000528265.1:20453-ENST00000294312.4:4446|480
IHLPQPPK
>FUSION-ENST00000528265.1:20453-ENST00000294312.4:4446|257
GLKSKVSVILC
>ENST00000479212.5|SNV-72931-A-C|5
LRRWNTCHCR
>FUSION-ENST00000556954.5:122441-ENST00000396294.6:301995|598
MGRQKPWLTVR
>ENST00000483052.1|SNV-2052-G-A|1
SGGHFRCPTCRHEVIMDR
>FUSION-ENST00000528265.1:20453-ENST00000294312.4:4446|853
MTYCLVLFHQFVFAR
>FUSION-ENST00000556954.5:122441-ENST00000396294.6:301995|645
MPVALCG
>ENST00000282388.4|INDEL-1363-C-CC|25
HPDPQLCRRGR
>FUSION-ENST00000528265.1:20453-ENST00000294312.4:4446|488
FFKPLVLSVKGGF
>FUSION-ENST00000556954.5:122441-ENST00000396294.6:301995|290
VTHRLSSEHRPR
>ENST00000630384.2|SNV-27995-A-G|2
QGVPMYTDSEPR
>FUSION-ENST00000556954.5:122441-ENST00000396294.6:301995|879
MGPGKGFVLSPGSHGR
>FUSION-ENST00000556954.5:122441-ENST00000396294.6:301995|805
RLLLWWR
>FUSION-ENST00000610881.4:20453-ENST00000294312.4:4446|14
KDPTGMDPDDIWQLSSSLKSFSTR
>FUSION-ENST00000528265.1:20453-ENST00000294312.4:4446|285
LAISRKLVIFCF
>ENST00000510207.5|INDEL-16142-G-GA|3
TAINSWK
>FUSION-ENST00000528265.1:20453-ENST00000294312.4:4446|509
MVAMIIPSVCPPSLK
>FUSION-ENST00000556954.5:122441-ENST00000396294.6:301995|977
MNSEQLRTLFTLWSPGASKLK
>FUSION-ENST00000556954.5:122441-ENST00000396294.6:301995|631
ASQRLSLFLLSYCLGGLR
>FUSION-ENST00000528265.1:20453-ENST00000294312.4:4446|631
QSVISTVK
>FUSION-ENST00000556954.5:122441-ENST00000396294.6:301995|324
MGQNHSPLPWAQLAPLGSAAQGK
>FUSION-ENST00000556954.5:122441-ENST00000396294.6:301995|271
IWTQDSDSIFH
>FUSION-ENST00000556954.5:122441-ENST00000396294.6:301995|623
MPWVCSEDSRPWLLR
>FUSION-ENST00000556954.5:122441-ENST00000396294.6:301995|672
IMYSSFTLEAGAWLL
>ENST00000282388.4|INDEL-1363-C-CC|19
AAAGAAQRDPPR
>FUSION-ENST00000610881.4:20453-ENST00000294312.4:4446|7
RRSAQMATMCTDPR
>ENST00000368799.2|SNV-13283-C-A|6
WSGSASRNHRGSAQEK
>ENST00000474635.1|SNV-12847-C-G|6
MMRMMGPPPPGMMPVGPAK
>FUSION-ENST00000556954.5:122441-ENST00000396294.6:301995|862
PGQESPFLLR
>FUSION-ENST00000556954.5:122441-ENST00000396294.6:301995|600
VCLLLASLPHLWWAWISLACR
>FUSION-ENST00000528265.1:20453-ENST00000294312.4:4446|532
FFSLITR
>ENST00000465297.5|SNV-34747-G-T|7
PRGRPSTVMTCLLWTRNFS
>FUSION-ENST00000528265.1:20453-ENST00000294312.4:4446|767
MQCDISIQWNII
>ENST00000354386.10|SNV-945-G-A|2
RLHEVVSQNHGDHLVLLK
>FUSION-ENST00000528265.1:20453-ENST00000294312.4:4446|334
YLYFLSFVVTERK
>FUSION-ENST00000528265.1:20453-ENST00000294312.4:4446|993
SGLLDKVRSR
>FUSION-ENST00000528265.1:20453-ENST00000294312.4:4446|237
FCFVFFFLRQGLTVSPRLK
>ENST00000282388.4|INDEL-1363-C-CC|53
LLLFLGLRGLHALGRPDMLRLR
>FUSION-ENST00000556954.5:122441-ENST00000396294.6:301995|680
FPYPLLGLGHR
>ENST00000374531.6|MNV-444446-AG-A|7
QTGETKILSTSTIGPEGSIRK
>FUSION-ENST00000556954.5:122441-ENST00000396294.6:301995|582
CSAGPDTLFPLR
>FUSION-ENST00000528265.1:20453-ENST00000294312.4:4446|420
MYLYQCR
>FUSION-ENST00000528265.1:20453-ENST00000294312.4:4446|449
VYSPCDPVRETIHTVR
>FUSION-ENST00000528265.1:20453-ENST00000294312.4:4446|742
DVKCGGTLGNSLTVPQKIQR
>FUSION-ENST00000528265.1:20453-ENST00000294312.4:4446|75
LCFRGGDPPRWLQCVPIR
>FUSION-ENST00000556954.5:122441-ENST00000396294.6:301995|792
VFQLKVWGHVEF
>ENST00000461137.5|INDEL-74763-A-AA|15
QKNDAIK
>FUSION-ENST00000556954.5:122441-ENST00000396294.6:301995|64
TPGLIPLSRPCLR
>ENST00000205948.11|MNV-32782-GT-G|1
HMEIGLNYQNAGK
>ENST00000496197.5|SNV-6041-T-G|4
RLHQGQLHPR
>ENST00000477434.5|SNV-220569-G-T|2
YFSTGQRQRLIHSNS
>ENST00000262207.9|SNV-30385-G-T|1
HGRPCSACPPSFGGGFRENLCYK
>ENST00000572977.5|MNV-90659-CG-C|8
VSCCIATTHRRPRTASSR
>FUSION-ENST00000556954.5:122441-ENST00000396294.6:301995|375
VEQDLPSPAMVPAR
>FUSION-ENST00000528265.1:20453-ENST00000294312.4:4446|526
MLLLELVR
>FUSION-ENST00000556954.5:122441-ENST00000396294.6:301995|836
MSCSGVAVRSASR
>FUSION-ENST00000556954.5:122441-ENST00000396294.6:301995|738
KKHTEAWENR
>ENST00000543714.5|SNV-446-C-T|7
ALRQPTDTAAR
>FUSION-ENST00000528265.1:20453-ENST00000294312.4:4446|348
VTSSFSLLQTMLQ
>FUSION-ENST00000528265.1:20453-ENST00000294312.4:4446|601
IMPTIQSDFR
>FUSION-ENST00000556954.5:122441-ENST00000396294.6:301995|930
MHSVLGQWKCLKGR
>FUSION-ENST00000556954.5:122441-ENST00000396294.6:301995|609
TVWEASG
>FUSION-ENST00000528265.1:20453-ENST00000294312.4:4446|771
LVPCYLALTKKMNGFITLL
>ENST00000261556.11|SNV-148195-G-A|4
MKTPFFIFNLAETTHMPSK
>FUSION-ENST00000556954.5:122441-ENST00000396294.6:301995|1189
RTWESNCLQGR
>ENST00000269385.9|SNV-6950-C-A|1
LEKVVVTDVTSNFLTVTIK
>ENST00000371806.4|SNV-4776-G-A|3
GEKGDAGQSQSCATGPHNCKDLLDR
>FUSION-ENST00000528265.1:20453-ENST00000294312.4:4446|329
RDLLDSVNELSS
>FUSION-ENST00000528265.1:20453-ENST00000294312.4:4446|491
MGFESWLYHFLPFTFGR
>FUSION-ENST00000528265.1:20453-ENST00000294312.4:4446|436
FLFHLLKIASRYQAVK
>FUSION-ENST00000556954.5:122441-ENST00000396294.6:301995|502
MFITHPGILAGPPSRCQGFRNQR
>FUSION-ENST00000556954.5:122441-ENST00000396294.6:301995|778
PTALPTLPLMTTK
>ENST00000523443.5|SNV-70991-G-A|2
RPTLCRFMMGKPK
>FUSION-ENST00000556954.5:122441-ENST00000396294.6:301995|1141
MQVQSQTT
>FUSION-ENST00000528265.1:20453-ENST00000294312.4:4446|8
HIGSNRSTI
>FUSION-ENST00000528265.1:20453-ENST00000294312.4:4446|605
NAVSNKHC
>FUSION-ENST00000528265.1:20453-ENST00000294312.4:4446|391
MRSNNQKK
>FUSION-ENST00000528265.1:20453-ENST00000294312.4:4446|935
HLASHSNLKIQK
>FUSION-ENST00000528265.1:20453-ENST00000294312.4:4446|863
CLDLGGEGFYFISAAVVSLAIK
>ENST00000231136.3|MNV-448-GACA-G|5
VVFKGNRHLQFDPQTHDLLLNEK
>FUSION-ENST00000528265.1:20453-ENST00000294312.4:4446|283
KLVIFCF
>FUSION-ENST00000556954.5:122441-ENST00000396294.6:301995|867
MELFPHFSGGDNCGPGKLSHLPR
>FUSION-ENST00000528265.1:20453-ENST00000294312.4:4446|111
MVLNTVKNNIIISLYAYRK
>FUSION-ENST00000556954.5:122441-ENST00000396294.6:301995|1108
WGRHAER
>FUSION-ENST00000528265.1:20453-ENST00000294312.4:4446|426
MAASAFYSPK
>FUSION-ENST00000367634.6:108404-ENST00000440702.5:17911|6
DYISSLKMTPCIPYLGTVEGASVK
>ENST00000404977.6|SNV-153206-G-C|2
MPPRPLAPTCATLSSGGRER
>FUSION-ENST00000556954.5:122441-ENST00000396294.6:301995|1309
MGSWAGTSVRR
>FUSION-ENST00000556954.5:122441-ENST00000396294.6:301995|943
LALSVCPVVTRTHPSHWTSLQAR
>FUSION-ENST00000556954.5:122441-ENST00000396294.6:301995|152
MSENMQCLVFCPRNSLLRVMVSS
>FUSION-ENST00000528265.1:20453-ENST00000294312.4:4446|410
QALLKMAVLDPGSLISAHCPSF
>FUSION-ENST00000556954.5:122441-ENST00000396294.6:301995|536
GCVSSFAFICLAPGLGR
>ENST00000484712.1|MNV-66766-CTT-C|3
MIPSASKNCNNSVAAK
>FUSION-ENST00000528265.1:20453-ENST00000294312.4:4446|317
WFILLSVR
>FUSION-ENST00000556954.5:122441-ENST00000396294.6:301995|200
MGLGPLKTLR
>FUSION-ENST00000556954.5:122441-ENST00000396294.6:301995|173
NLSSLFK
>FUSION-ENST00000556954.5:122441-ENST00000396294.6:301995|390
FIHVCSQRHCS
>FUSION-ENST00000556954.5:122441-ENST00000396294.6:301995|353
TRCEQKEPVMK
>FUSION-ENST00000556954.5:122441-ENST00000396294.6:301995|610
GCHSFCSRTVWEASG
>ENST00000424738.1|SNV-373880-G-T|5
MHQTTLISTLRGLSFQQLEQYLGKR
>FUSION-ENST00000556954.5:122441-ENST00000396294.6:301995|896
CSSPTWK
>FUSION-ENST00000556954.5:122441-ENST00000396294.6:301995|352
CEQKEPVMK
>ENST00000624360.1|SNV-2368-C-T|5
TWNSYWEF
>FUSION-ENST00000556954.5:122441-ENST00000396294.6:301995|93
CLGEAETVR
>ENST00000280245.8|MNV-27418-CCGCTTAAAAGAAGAACAGAT-C|5
NQKYHERNSLAHTASTK
>FUSION-ENST00000556954.5:122441-ENST00000396294.6:301995|1274
MVAVFRCA
>FUSION-ENST00000556954.5:122441-ENST00000396294.6:301995|417
MFTAALLLTAKKWK
>ENST00000199706.13|SNV-3531-C-G|2
MYVAELIQQLQQQALSEPAVVQK
>FUSION-ENST00000556954.5:122441-ENST00000396294.6:301995|84
SAAPGSHNQVSQTGR
>FUSION-ENST00000528265.1:20453-ENST00000294312.4:4446|452
VYCVPGSENTK
>FUSION-ENST00000528265.1:20453-ENST00000294312.4:4446|338
IFLFLNDP
>FUSION-ENST00000528265.1:20453-ENST00000294312.4:4446|163
MRYKCGLYYSGIK
>ENST00000402219.7|SNV-117163-G-A|4
CIVKTENLEER
>FUSION-ENST00000528265.1:20453-ENST00000294312.4:4446|580
APTSHPSPNSSR
>ENST00000404977.6|SNV-153206-G-C|6
WRPRETR
>FUSION-ENST00000556954.5:122441-ENST00000396294.6:301995|1211
MAFQMPDYRYLR
>FUSION-ENST00000556954.5:122441-ENST00000396294.6:301995|551
PWVFDWRALEPEALGSDSILATARR
>FUSION-ENST00000556954.5:122441-ENST00000396294.6:301995|484
QWILESAGKFPLGVARWVR
>FUSION-ENST00000556954.5:122441-ENST00000396294.6:301995|1216
DGASLAESIWGTMAFQMPDYR
>FUSION-ENST00000556954.5:122441-ENST00000396294.6:301995|473
LDLFHVESWSPEK
>FUSION-ENST00000556954.5:122441-ENST00000396294.6:301995|119
MWAADLGSPASVPGSLSTGSGLVAK
>FUSION-ENST00000556954.5:122441-ENST00000396294.6:301995|758
AQVGQSSCF
>ENST00000366759.8|MNV-30498-GCT-G|1
AQGRCLHDQL
>ENST00000510207.5|INDEL-16142-G-GA|6
EKKTAINSWK
>ENST00000421362.6|SNV-2628-T-A|1
VSPEGGLAITKDFWGTVGYR
>FUSION-ENST00000528265.1:20453-ENST00000294312.4:4446|612
EHVICHLSRIRTHR
>FUSION-ENST00000528265.1:20453-ENST00000294312.4:4446|860
KCNKEMQICS
>ENST00000474390.1|SNV-117163-G-A|6
TLKPLVHFFFIPRCIVK
>FUSION-ENST00000528265.1:20453-ENST00000294312.4:4446|614
EHVICHLSRIR
>ENST00000373886.8|SNV-300978-C-A|3
ELRRANHVSYKPTMTTTYEGSSMSL
>FUSION-ENST00000556954.5:122441-ENST00000396294.6:301995|637
SSTSYTATNQGLVPFHHLRK
>FUSION-ENST00000556954.5:122441-ENST00000396294.6:301995|563
MPQSNPGPS
>FUSION-ENST00000556954.5:122441-ENST00000396294.6:301995|1248
TKGILPAS
>FUSION-ENST00000556954.5:122441-ENST00000396294.6:301995|744
FIQQVLVRTYCLPEFS
>FUSION-ENST00000556954.5:122441-ENST00000396294.6:301995|415
EWDFLRMG
>FUSION-ENST00000556954.5:122441-ENST00000396294.6:301995|939
MRTSHSVQAR
>FUSION-ENST00000528265.1:20453-ENST00000294312.4:4446|815
MSICCEVEDLGCGLGFVTHQPYVLR
>FUSION-ENST00000556954.5:122441-ENST00000396294.6:301995|202
ESESPSFIQS
>FUSION-ENST00000528265.1:20453-ENST00000294312.4:4446|672
NSIAFFCIIFFRAWNYMR
>FUSION-ENST00000556954.5:122441-ENST00000396294.6:301995|1228
MLGGVCWGSR
>FUSION-ENST00000556954.5:122441-ENST00000396294.6:301995|94
CRCLGEAETVRR
>FUSION-ENST00000556954.5:122441-ENST00000396294.6:301995|882
GLPKAAVHVCHK
>ENST00000523443.5|SNV-70991-G-A|4
MRRPTLCRFMMGKPK
>FUSION-ENST00000556954.5:122441-ENST00000396294.6:301995|1179
MAVDPLAPMSCKVQ
>ENST00000366618.8|SNV-425-G-A|3
EFPNGAPR
>ENST00000544162.5|SNV-175274-T-C|7
LCGMQEIDTSDWQKSTIYRHYTK
>FUSION-ENST00000556954.5:122441-ENST00000396294.6:301995|935
RTSHSVQARR
>FUSION-ENST00000556954.5:122441-ENST00000396294.6:301995|1038
LCTSCSVSSVPLPKK
>FUSION-ENST00000528265.1:20453-ENST00000294312.4:4446|634
MGWVDVEAAPSLLNAVCGGVEKAV
>ENST00000474056.5|SNV-20141-G-A|5
EGSLEEPQETSHSSSDK
>ENST00000369301.3|SNV-29676-A-G|3
EGGAKGER
>FUSION-ENST00000528265.1:20453-ENST00000294312.4:4446|261
INHLSICKSKTF
>FUSION-ENST00000528265.1:20453-ENST00000294312.4:4446|590
MFLLNWDLN
>ENST00000502533.5|SNV-66292-G-A|4
KQDIILNKCLNCHSNPR
>FUSION-ENST00000556954.5:122441-ENST00000396294.6:301995|880
AAVHVCHKCDFTAALNQTLLAPDVY
>FUSION-ENST00000528265.1:20453-ENST00000294312.4:4446|621
DPVIWPSK
>FUSION-ENST00000528265.1:20453-ENST00000294312.4:4446|889
SNCCFCH
>ENST00000465297.5|SNV-34747-G-T|5
GRPSTVMTCLLWTRNFS
>FUSION-ENST00000528265.1:20453-ENST00000294312.4:4446|657
SSLSAEFVLFMTISLVARTVLGT
>FUSION-ENST00000528265.1:20453-ENST00000294312.4:4446|890
LLGWCKSNCCFCH
>ENST00000261556.11|SNV-148195-G-A|2
TPFFIFNLAETTHMPSK
>FUSION-ENST00000556954.5:122441-ENST00000396294.6:301995|337
MGFPSDGMKTF
>ENST00000485978.1|SNV-5560-G-A|2
MFAANLTLR
>FUSION-ENST00000528265.1:20453-ENST00000294312.4:4446|458
LESNILEIFFFPFFLYKDLDIK
>FUSION-ENST00000556954.5:122441-ENST00000396294.6:301995|1183
MIPVLWRKK
>ENST00000375375.7|SNV-105115-A-G|1
ASCLFMESCKVVSGWGMSISQMEK
>FUSION-ENST00000528265.1:20453-ENST00000294312.4:4446|555
FIFLKAMLSSV
>ENST00000339364.10|SNV-100155-T-C|1
LQQENLKRLR
>FUSION-ENST00000528265.1:20453-ENST00000294312.4:4446|146
KLFVTIILIK
>FUSION-ENST00000528265.1:20453-ENST00000294312.4:4446|966
MDLSSLRP
>ENST00000648198.1|SNV-11587-A-C|3
RPTISKELMLDRETLLAR
>FUSION-ENST00000556954.5:122441-ENST00000396294.6:301995|695
MWHLSGE
>FUSION-ENST00000556954.5:122441-ENST00000396294.6:301995|688
GNPSCPFILRDPSLVA
>FUSION-ENST00000556954.5:122441-ENST00000396294.6:301995|450
PEEPNPGVFCIFISIYTPKRSENVC
>FUSION-ENST00000556954.5:122441-ENST00000396294.6:301995|89
EALGVAAWPQGSSR
>FUSION-ENST00000528265.1:20453-ENST00000294312.4:4446|218
MKIYLFLR
>ENST00000231136.3|MNV-448-GACA-G|4
GNRHLQFDPQTHDLLLNEK
>FUSION-ENST00000528265.1:20453-ENST00000294312.4:4446|204
MNFSLLRQFR
>FUSION-ENST00000528265.1:20453-ENST00000294312.4:4446|319
KWFILLSVR
>FUSION-ENST00000528265.1:20453-ENST00000294312.4:4446|178
MPVVPDSWEAEAQESLESRGR
>FUSION-ENST00000556954.5:122441-ENST00000396294.6:301995|508
MRLLTGST
>FUSION-ENST00000556954.5:122441-ENST00000396294.6:301995|380
QRVEQDLPSPAMVPARR
>ENST00000269394.4|SNV-8937-C-G|1
LYPPEQSLTAFRAVKK
>FUSION-ENST00000556954.5:122441-ENST00000396294.6:301995|348
KDHTSHGFA
>FUSION-ENST00000528265.1:20453-ENST00000294312.4:4446|685
SQKAIYSMTAFVYP
>FUSION-ENST00000556954.5:122441-ENST00000396294.6:301995|1001
CGDVSRCQRGWR
>ENST00000552259.5|SNV-236665-C-A|1
VYSRGKYAER
>FUSION-ENST00000556954.5:122441-ENST00000396294.6:301995|419
MFTAALLLTAKK
>FUSION-ENST00000556954.5:122441-ENST00000396294.6:301995|701
SQVTPGSR
>FUSION-ENST00000556954.5:122441-ENST00000396294.6:301995|944
MLALSVCPVVTRTHPSHWTSLQAR
>FUSION-ENST00000528265.1:20453-ENST00000294312.4:4446|7
MLCIFFFSSFLR
>FUSION-ENST00000528265.1:20453-ENST00000294312.4:4446|985
MLALSISVFSSAK
>FUSION-ENST00000556954.5:122441-ENST00000396294.6:301995|619
LNVSGPGR
>FUSION-ENST00000556954.5:122441-ENST00000396294.6:301995|319
EEGFPGSVWGLFLPSSLPTHWRR
>FUSION-ENST00000556954.5:122441-ENST00000396294.6:301995|556
TSSGGCSAGLG
>FUSION-ENST00000556954.5:122441-ENST00000396294.6:301995|1138
TERHWDGGWGR
>ENST00000523443.5|SNV-70991-G-A|12
MDRFSIENEETYTVQIHDGK
>FUSION-ENST00000528265.1:20453-ENST00000294312.4:4446|666
RICLLFIFHTRR
>ENST00000648198.1|SNV-11587-A-C|4
RPTISKELMLDR
>FUSION-ENST00000556954.5:122441-ENST00000396294.6:301995|683
LPQPFPGLQR
>ENST00000366955.8|SNV-39661-T-G|1
ALLEQTGDR
>FUSION-ENST00000528265.1:20453-ENST00000294312.4:4446|453
LLRVYCVPGSENTKVYSPCDPVR
>FUSION-ENST00000528265.1:20453-ENST00000294312.4:4446|208
DFILYLIHNHFLSPLFYDK
>FUSION-ENST00000528265.1:20453-ENST00000294312.4:4446|489
FFKPLVLSVK
>ENST00000377071.9|SNV-139835-G-A|3
IDLNHYK
>ENST00000260743.10|SNV-2515-C-A|1
FLSLFFKRK
>FUSION-ENST00000381340.8:43038-ENST00000632820.1:19066|10
KFREMGVSR
>FUSION-ENST00000556954.5:122441-ENST00000396294.6:301995|1306
GSWAGTSVRRQCPR
>ENST00000411829.6|MNV-6991-CCT-C|2
AARRPLCAPAGEPPG
>FUSION-ENST00000528265.1:20453-ENST00000294312.4:4446|559
MILHNVLLKLSNACFL
>FUSION-ENST00000556954.5:122441-ENST00000396294.6:301995|1244
TWSGSSVTSWSLSFLICKMGAR
>ENST00000369301.3|SNV-29676-A-G|4
VSTVAGIGIQGTDKEGGAKGER
>FUSION-ENST00000528265.1:20453-ENST00000294312.4:4446|82
IFGSCPPVLKASVLGGR
>FUSION-ENST00000556954.5:122441-ENST00000396294.6:301995|796
QPHNLSIVHQCQAR
>FUSION-ENST00000556954.5:122441-ENST00000396294.6:301995|839
QIMSCSGVAVRSASR
>ENST00000543714.5|SNV-446-C-T|11
MLARLVRR
>ENST00000269466.8|SNV-18917-G-A|2
EHGHSTPQMAATFAKLCHAKR
>ENST00000474635.1|SNV-12847-C-G|13
MMPAPHMGGPPMMR
>FUSION-ENST00000556954.5:122441-ENST00000396294.6:301995|446
GIKTETFCSVNHGAALR
>ENST00000261254.8|SNV-343-C-G|5
AVRDRNLLGDDR
>FUSION-ENST00000556954.5:122441-ENST00000396294.6:301995|81
QQWLPPEALRAK
>FUSION-ENST00000528265.1:20453-ENST00000294312.4:4446|83
MIFGSCPPVLKASVLGGR
>FUSION-ENST00000528265.1:20453-ENST00000294312.4:4446|756
DNLQNER
>FUSION-ENST00000556954.5:122441-ENST00000396294.6:301995|1006
GMCGDVSRCQRGWR
>FUSION-ENST00000528265.1:20453-ENST00000294312.4:4446|130
MPLYSSLGDRVRPCLK
>FUSION-ENST00000556954.5:122441-ENST00000396294.6:301995|1170
MDEAEDLGVKLSSR
>ENST00000483764.5|SNV-3531-C-G|2
YVAELIQQLQQQALSEPAVVQK
>FUSION-ENST00000556954.5:122441-ENST00000396294.6:301995|996
PGCAAWTLSCREGGAGMAVI
>ENST00000435819.5|INDEL-301527-G-GA|13
AFASPVENPDNYCFCTEKNYLKK
>FUSION-ENST00000528265.1:20453-ENST00000294312.4:4446|388
KKHLIATPLLPDGSPYCSR
>ENST00000480362.5|SNV-20141-G-A|2
EVRIKVTQQQ
>ENST00000547417.1|SNV-236665-C-A|7
AMVELDGDDVRVYSR
>ENST00000368799.2|SNV-13283-C-A|2
GSAQEKSRHGSR
>FUSION-ENST00000556954.5:122441-ENST00000396294.6:301995|1247
MSHVVPSR
>FUSION-ENST00000556954.5:122441-ENST00000396294.6:301995|349
MKDHTSHGFA
>FUSION-ENST00000556954.5:122441-ENST00000396294.6:301995|403
CVVARGWDLGLRVK
>ENST00000282388.4|INDEL-1363-C-CC|16
GRRTSLAALQLPAAAPPVR
>ENST00000424720.6|SNV-67034-G-A|2
HCRSSCAPCTAWSTTRPPSSSR
>FUSION-ENST00000556954.5:122441-ENST00000396294.6:301995|1239
KSSDHVGRSVLGFEGNK
>ENST00000424738.1|SNV-373880-G-T|3
GLSFQQLEQYLGK
>FUSION-ENST00000556954.5:122441-ENST00000396294.6:301995|677
MPSPNLKWR
>FUSION-ENST00000528265.1:20453-ENST00000294312.4:4446|155
CGLYYSGIK
>FUSION-ENST00000556954.5:122441-ENST00000396294.6:301995|612
GLTALFLVCSSHHRIK
>FUSION-ENST00000556954.5:122441-ENST00000396294.6:301995|962
HRDRQLPSPSTGLAGLAPR
>ENST00000430799.7|MNV-86748-CT-C|3
QAPQLMK
>FUSION-ENST00000556954.5:122441-ENST00000396294.6:301995|25
MSQCWNAPPSTK
>FUSION-ENST00000528265.1:20453-ENST00000294312.4:4446|12
MAQYTQSSYASFWQTISAY
>ENST00000295321.9|SNV-21943-C-T|1
GPASDSETEDVSRHK
>ENST00000274710.4|SNV-46546-G-A|1
IEAQLATLEGDDPSLRK
>ENST00000198767.11|SNV-7921-T-C|4
SSIMYLTKDLEQLISIILR
>FUSION-ENST00000528265.1:20453-ENST00000294312.4:4446|307
VHFTFSKRPGFLMHNFFVCFTVEDR
>FUSION-ENST00000528265.1:20453-ENST00000294312.4:4446|807
ERCATSSVIREMQSK
>FUSION-ENST00000334126.11:96958-ENST00000608988.5:105239|11
DTGSHAAQPNIQRGRDGPELLR
>FUSION-ENST00000528265.1:20453-ENST00000294312.4:4446|774
MLVPCYLALTKK
>FUSION-ENST00000528265.1:20453-ENST00000294312.4:4446|354
MRSSIHFS
>FUSION-ENST00000528265.1:20453-ENST00000294312.4:4446|381
GCVAVKSNYNLSCDFM
>FUSION-ENST00000556954.5:122441-ENST00000396294.6:301995|1114
WSQQPVAPEALPEVWFSVCRTR
>FUSION-ENST00000556954.5:122441-ENST00000396294.6:301995|156
MSENMQCLVFCPR
>FUSION-ENST00000556954.5:122441-ENST00000396294.6:301995|79
LPCPSPGSQWWWWWAPSTLLGL
>FUSION-ENST00000528265.1:20453-ENST00000294312.4:4446|620
MDPVIWPSKSFSHVGFSIHGLG
>FUSION-ENST00000528265.1:20453-ENST00000294312.4:4446|646
MKRLYGPLPEFALSCIFQN
>FUSION-ENST00000528265.1:20453-ENST00000294312.4:4446|140
GQDLNLGLSLL
>FUSION-ENST00000556954.5:122441-ENST00000396294.6:301995|272
GRIWTQDSDSIFH
>ENST00000649979.2|SNV-36194-C-A|5
KWYRVIGLSGDNQLK
>FUSION-ENST00000556954.5:122441-ENST00000396294.6:301995|206
GGKSISDVHLILLRFSVAA
>FUSION-ENST00000556954.5:122441-ENST00000396294.6:301995|768
FINNTFSPK
>FUSION-ENST00000556954.5:122441-ENST00000396294.6:301995|318
RDFLSSVWSR
>FUSION-ENST00000556954.5:122441-ENST00000396294.6:301995|547
LPRLVLNSQTQAVHLPWPHR
>FUSION-ENST00000528265.1:20453-ENST00000294312.4:4446|495
MFYNYTIYFSYQPVK
>ENST00000382457.8|SNV-28622-C-T|1
QEMLVQYLQDAYSFSWK
>FUSION-ENST00000538425.5:69311-ENST00000367206.7:806820|8
KPPVLKNYSQR
>FUSION-ENST00000556954.5:122441-ENST00000396294.6:301995|787
SPDVPWWREPMPPLVER
>FUSION-ENST00000556954.5:122441-ENST00000396294.6:301995|163
CTTCRFVTYVYMCHVGVLHPLTR
>FUSION-ENST00000556954.5:122441-ENST00000396294.6:301995|1122
MIQLFFCSK
>FUSION-ENST00000556954.5:122441-ENST00000396294.6:301995|1295
LATDLSCVLSVVDK
>FUSION-ENST00000556954.5:122441-ENST00000396294.6:301995|728
TWWTQPLPCWSCI
>FUSION-ENST00000556954.5:122441-ENST00000396294.6:301995|480
LGADTYLLLEPGGDQDSR
>ENST00000247833.11|SNV-17730-A-G|3
VTDPAPCSTSGVTAGLTK
>FUSION-ENST00000556954.5:122441-ENST00000396294.6:301995|117
WLADGWR
>ENST00000260126.9|SNV-161986-C-A|2
TRSCPAFSTQGEFHEENGLQK
>FUSION-ENST00000556954.5:122441-ENST00000396294.6:301995|187
APLCSLQVYLYK
>FUSION-ENST00000334126.11:96958-ENST00000608988.5:105239|10
GRDGPELLR
>FUSION-ENST00000556954.5:122441-ENST00000396294.6:301995|1111
QGPPGPAHVGK
>FUSION-ENST00000556954.5:122441-ENST00000396294.6:301995|432
ASLEGNAQNRQIYPDR
>FUSION-ENST00000556954.5:122441-ENST00000396294.6:301995|341
MIIFIYYYYPYYN
>FUSION-ENST00000528265.1:20453-ENST00000294312.4:4446|6
LCIFFFSSFLR
>FUSION-ENST00000528265.1:20453-ENST00000294312.4:4446|260
METGNISIT
>ENST00000377833.10|SNV-147188-G-C|3
EIHSPNYPSPYR
>FUSION-ENST00000556954.5:122441-ENST00000396294.6:301995|114
MCRERMAK
>ENST00000616051.1|SNV-7453-T-C|2
GATSTCWSPHPSPCLWTDLR
>FUSION-ENST00000610881.4:20453-ENST00000294312.4:4446|10
RKTVLSR
>FUSION-ENST00000528265.1:20453-ENST00000294312.4:4446|457
LESNILEIFFFPFFLYKDLDIKK
>FUSION-ENST00000556954.5:122441-ENST00000396294.6:301995|1256
MGFLACDRRR
>FUSION-ENST00000528265.1:20453-ENST00000294312.4:4446|445
MVLHTVVETLLASK
>FUSION-ENST00000556954.5:122441-ENST00000396294.6:301995|781
MPPLVERHCIL
>FUSION-ENST00000528265.1:20453-ENST00000294312.4:4446|455
KLLRVYCVPGSENTK
>FUSION-ENST00000528265.1:20453-ENST00000294312.4:4446|196
MILLSWK
>ENST00000247833.11|SNV-17730-A-G|2
VTDPAPCSTSGVTAGLTKLTTR
>FUSION-ENST00000528265.1:20453-ENST00000294312.4:4446|905
QYTLMISITCSVQYR
>ENST00000282388.4|INDEL-1363-C-CC|40
GPAGAGGPVR
>FUSION-ENST00000556954.5:122441-ENST00000396294.6:301995|124
GVVAHGELPNETR
>ENST00000396065.3|SNV-24067-A-G|1
GNAEMVQALKMLNGRNSMESEVPPK
>FUSION-ENST00000556954.5:122441-ENST00000396294.6:301995|777
MPTALPTLPLMTTKNVSR
>FUSION-ENST00000528265.1:20453-ENST00000294312.4:4446|500
LPLCLAYFVSFFDPTLSL
>FUSION-ENST00000556954.5:122441-ENST00000396294.6:301995|1098
GTFLGFSLNKLR
>FUSION-ENST00000528265.1:20453-ENST00000294312.4:4446|948
EPGCGDHKISALKYFCYLLTV
>ENST00000282388.4|INDEL-1363-C-CC|8
RAPQPPGLAVGPRQLPK
>FUSION-ENST00000528265.1:20453-ENST00000294312.4:4446|278
LRLFSSDYFFK
>FUSION-ENST00000528265.1:20453-ENST00000294312.4:4446|363
MSNFLKEK
>FUSION-ENST00000556954.5:122441-ENST00000396294.6:301995|1176
MGPCGLR
>FUSION-ENST00000556954.5:122441-ENST00000396294.6:301995|679
FPYPLLGLGHRV
>FUSION-ENST00000556954.5:122441-ENST00000396294.6:301995|71
GVLPIILLSSVLDSSVFPPCK
>ENST00000666250.1|INDEL-744231-T-TA|3
GNEELDDSTGKPR
>ENST00000572977.5|MNV-90659-CG-C|3
SRPCPAGRPSPSGTLASR
>ENST00000374272.3|SNV-2052-G-A|3
GSSVSMSGGHFR
>FUSION-ENST00000528265.1:20453-ENST00000294312.4:4446|270
SADISPYKKQNGLSY
>FUSION-ENST00000528265.1:20453-ENST00000294312.4:4446|862
MCLDLGGEGFYFISAAVVSLAIKK
>ENST00000216277.12|SNV-19618-T-C|3
LNNLVKEWTREISESK
>FUSION-ENST00000556954.5:122441-ENST00000396294.6:301995|886
AQNTFRAVASASKGLPK
>FUSION-ENST00000556954.5:122441-ENST00000396294.6:301995|1197
MPGLPRRPLGQGWCISC
>FUSION-ENST00000528265.1:20453-ENST00000294312.4:4446|570
MPHLLLLSPFAASVYFLNWDKGEK
>FUSION-ENST00000528265.1:20453-ENST00000294312.4:4446|837
TQQFLFPDLK
>FUSION-ENST00000528265.1:20453-ENST00000294312.4:4446|789
MRNHFTSTKIAIIK
>ENST00000315872.11|SNV-98553-G-C|2
ASHKVYAMK
>FUSION-ENST00000528265.1:20453-ENST00000294312.4:4446|722
EYNLTVRIK
>FUSION-ENST00000354313.7:122441-ENST00000396294.6:301995|1
IEAYMEVYTNLYLKKK
>FUSION-ENST00000556954.5:122441-ENST00000396294.6:301995|428
MCGCQRLGLGAESER
>FUSION-ENST00000556954.5:122441-ENST00000396294.6:301995|1054
ALPDGHVRR
>ENST00000338379.6|SNV-85-G-T|2
MSETVPAASASAGVSAMEKLPTKK
>ENST00000532689.6|SNV-43454-A-G|1
SGEGDSDALHAGCPVLVGDKWVANK
>FUSION-ENST00000381340.8:43038-ENST00000632820.1:19066|6
YCPGWSQTPGLK
>FUSION-ENST00000556954.5:122441-ENST00000396294.6:301995|205
SISDVHLILLR
>FUSION-ENST00000556954.5:122441-ENST00000396294.6:301995|703
CRSQVTPGSR
>FUSION-ENST00000556954.5:122441-ENST00000396294.6:301995|988
HTWPHWFFSCCPWKETMCSLQ
>ENST00000263666.9|SNV-220569-G-T|2
DLSIATHDQAVEAFK
>FUSION-ENST00000556954.5:122441-ENST00000396294.6:301995|503
FITHPGILAGPPSRCQGFR
>FUSION-ENST00000556954.5:122441-ENST00000396294.6:301995|291
RVTHRLSSEHRPR
>ENST00000371806.4|SNV-4776-G-A|4
GEKGDAGQSQSCATGPHNCK
>FUSION-ENST00000556954.5:122441-ENST00000396294.6:301995|299
MGRNPATLSVLWGTR
>ENST00000544162.5|SNV-175274-T-C|6
MQEIDTSDWQK
>ENST00000474635.1|SNV-12847-C-G|5
MRMMGPPPPGMMPVGPAK
>FUSION-ENST00000556954.5:122441-ENST00000396294.6:301995|954
MLSLEGNHV
>ENST00000269394.4|SNV-8937-C-G|4
AASSALGRLYPPEQSLTAFRAVK
>FUSION-ENST00000556954.5:122441-ENST00000396294.6:301995|109
HDLLSWK
>FUSION-ENST00000556954.5:122441-ENST00000396294.6:301995|1041
EQQGRSLR
>ENST00000338379.6|SNV-85-G-T|4
MSETVPAASASAGVSAMEKLPTK
>FUSION-ENST00000528265.1:20453-ENST00000294312.4:4446|900
ISITCSVQYRCVMVEE
>FUSION-ENST00000528265.1:20453-ENST00000294312.4:4446|127
PLYSSLGDRVRPCLKK
>ENST00000453890.5|SNV-353932-G-A|1
FITNPEFFTVLHTNYSAYR
>ENST00000357250.10|SNV-8855-A-G|2
IESLPIKPRGPVDIDGFAVLGK
>ENST00000666250.1|INDEL-744231-T-TA|7
YRNRPGR
>ENST00000649979.2|SNV-36194-C-A|1
VIGLSGDNQLKISFPEVVK
>FUSION-ENST00000556954.5:122441-ENST00000396294.6:301995|851
ASLVPRKTCGPLTNQEQS
>FUSION-ENST00000556954.5:122441-ENST00000396294.6:301995|691
TDPFQLHLRGNPSCPFILR
>FUSION-ENST00000556954.5:122441-ENST00000396294.6:301995|499
MQPLPPR
>FUSION-ENST00000556954.5:122441-ENST00000396294.6:301995|831
WAAAPLLVCGRSGFFSSR
>FUSION-ENST00000556954.5:122441-ENST00000396294.6:301995|1035
SLRAFSCQAVQLGLYPAGRVGR
>FUSION-ENST00000528265.1:20453-ENST00000294312.4:4446|160
YKCGLYYSGIKNLFWS
>ENST00000354179.8|SNV-105478-C-T|2
MPGNYESKR
>FUSION-ENST00000556954.5:122441-ENST00000396294.6:301995|73
GGLLRYVSSGWSGPPGWR
>FUSION-ENST00000556954.5:122441-ENST00000396294.6:301995|223
GLTPDTESMSEAESGLR
>FUSION-ENST00000528265.1:20453-ENST00000294312.4:4446|883
FPYVNIVDIHTYYRLVVR
>ENST00000538600.1|SNV-28622-C-T|4
MLVQYLQDAYSFSWK
>ENST00000373855.5|SNV-51046-T-G|1
DQLEIGAMDAENMRK
>FUSION-ENST00000528265.1:20453-ENST00000294312.4:4446|352
MAIFSSCYFF
>FUSION-ENST00000334126.11:96958-ENST00000608988.5:105239|8
DGPELLR
>FUSION-ENST00000528265.1:20453-ENST00000294312.4:4446|798
QSKTTMRNHFTSTK
>FUSION-ENST00000556954.5:122441-ENST00000396294.6:301995|1259
GFLACDR
>ENST00000571394.1|MNV-90659-CG-C|19
RTCCSSTAPQEGRR
>FUSION-ENST00000528265.1:20453-ENST00000294312.4:4446|134
MGGLLEPGMLRLQ
>FUSION-ENST00000528265.1:20453-ENST00000294312.4:4446|606
MNAVSNKHC
>FUSION-ENST00000556954.5:122441-ENST00000396294.6:301995|101
MESSQMR
>FUSION-ENST00000556954.5:122441-ENST00000396294.6:301995|155
SENMQCLVFCPR
>ENST00000645831.2|SNV-839-G-C|2
ITLNAIYQFIMDRFPFYR
>FUSION-ENST00000556954.5:122441-ENST00000396294.6:301995|1300
MCNPFPWLR
>ENST00000466348.5|SNV-235120-T-C|6
LTLTALQPRMGASEKETASSR
>ENST00000490434.5|SNV-140-C-A|3
MNSAAGFSHLDRSERVLK
>FUSION-ENST00000528265.1:20453-ENST00000294312.4:4446|946
ISALKYFCYLLTV
>FUSION-ENST00000556954.5:122441-ENST00000396294.6:301995|240
ISMMPTAAASGR
>FUSION-ENST00000556954.5:122441-ENST00000396294.6:301995|893
GTQVLFLAPPFTCWPTWASVPLPTA
>FUSION-ENST00000556954.5:122441-ENST00000396294.6:301995|826
LREAELDASGSPGPR
>FUSION-ENST00000556954.5:122441-ENST00000396294.6:301995|1069
GGRRPGALMR
>FUSION-ENST00000528265.1:20453-ENST00000294312.4:4446|687
NPENALSERNRSQK
>FUSION-ENST00000556954.5:122441-ENST00000396294.6:301995|362
SGHAAQWAEFQPLGPE
>FUSION-ENST00000556954.5:122441-ENST00000396294.6:301995|168
RGWPSRYLECL
>ENST00000463878.1|SNV-2515-C-A|2
RELPLPVTFLQEK
>FUSION-ENST00000528265.1:20453-ENST00000294312.4:4446|610
CVWGGYR
>FUSION-ENST00000556954.5:122441-ENST00000396294.6:301995|850
MRLLASR
>FUSION-ENST00000556954.5:122441-ENST00000396294.6:301995|857
GGWDHSVPLARCSCFPLWK
>FUSION-ENST00000528265.1:20453-ENST00000294312.4:4446|802
EMQSKTTMRNHFTSTK
>FUSION-ENST00000556954.5:122441-ENST00000396294.6:301995|247
MGTAGSSGVGCTGQGRVSPETLR
>FUSION-ENST00000528265.1:20453-ENST00000294312.4:4446|24
MLHEFACHPCAR
>FUSION-ENST00000538425.5:69311-ENST00000367206.7:806820|9
HMLTHSGDKPFKKPPVLKNYSQR
>FUSION-ENST00000556954.5:122441-ENST00000396294.6:301995|1126
FLRAPEHCTGLPL
>FUSION-ENST00000556954.5:122441-ENST00000396294.6:301995|190
PLAGGPSRSRMAPLCSLQVYLYK
>FUSION-ENST00000528265.1:20453-ENST00000294312.4:4446|275
LFSSDYFFK
>FUSION-ENST00000528265.1:20453-ENST00000294312.4:4446|471
YLLGTRHCALCYVL
>FUSION-ENST00000528265.1:20453-ENST00000294312.4:4446|395
LAVYGSQ
>ENST00000442039.3|SNV-41-G-C|2
MNPVLCAPAAGAVRALRLIGWASR
>ENST00000624360.1|SNV-2368-C-T|7
MEPTAFLAKTWNSYWEF
>FUSION-ENST00000556954.5:122441-ENST00000396294.6:301995|1106
WGCLGGPSWGSP
>FUSION-ENST00000528265.1:20453-ENST00000294312.4:4446|584
MLNQVVLTLSSFQP
>FUSION-ENST00000556954.5:122441-ENST00000396294.6:301995|1175
MGPCGLRLSGSHR
>ENST00000484712.1|MNV-66766-CTT-C|1
NCNNSVAAK
>ENST00000453153.7|SNV-1895-C-T|1
TPVFLESLVTNMLCLRAICPFSWR
>FUSION-ENST00000528265.1:20453-ENST00000294312.4:4446|286
MLAISRKLVIFCF
>FUSION-ENST00000528265.1:20453-ENST00000294312.4:4446|896
VSLSKVTQM
>FUSION-ENST00000556954.5:122441-ENST00000396294.6:301995|188
MAPLCSLQVYLYK
>FUSION-ENST00000556954.5:122441-ENST00000396294.6:301995|420
FTAALLLTAK
>FUSION-ENST00000528265.1:20453-ENST00000294312.4:4446|3
MKVFISVACQFVLLLFYVWVFSP
>FUSION-ENST00000528265.1:20453-ENST00000294312.4:4446|845
MLLVFPKQM
>ENST00000282388.4|INDEL-1363-C-CC|66
LLPLWAALPLHPQR
>FUSION-ENST00000556954.5:122441-ENST00000396294.6:301995|443
TETFCSVNHGAALR
>FUSION-ENST00000556954.5:122441-ENST00000396294.6:301995|1162
QILVPKLRNR
>FUSION-ENST00000528265.1:20453-ENST00000294312.4:4446|145
KLFVTIILIKGQDLNLGLSLL
>FUSION-ENST00000556954.5:122441-ENST00000396294.6:301995|909
MKVSPNGR
>FUSION-ENST00000356136.8:315-ENST00000527637.5:13516|1
DIPGAAT
>FUSION-ENST00000556954.5:122441-ENST00000396294.6:301995|507
RLLTGST
>ENST00000616051.1|SNV-7453-T-C|1
GATSTCWSPHPSPCLWTDLRR
>FUSION-ENST00000528265.1:20453-ENST00000294312.4:4446|175
PVVPDSWEAEAQESLESRGRK
>FUSION-ENST00000556954.5:122441-ENST00000396294.6:301995|706
GQCHPRGR
>FUSION-ENST00000556954.5:122441-ENST00000396294.6:301995|692
MTDPFQLHLRGNPSCPFILR
>FUSION-ENST00000556954.5:122441-ENST00000396294.6:301995|239
MISMMPTAAASGRLYSEWTLPR
>FUSION-ENST00000556954.5:122441-ENST00000396294.6:301995|794
ACALSQHVGCSPSACVWTVRVFQLK
>FUSION-ENST00000556954.5:122441-ENST00000396294.6:301995|422
LGLGAESEREWDFLRMG
>FUSION-ENST00000556954.5:122441-ENST00000396294.6:301995|241
MISMMPTAAASGR
>FUSION-ENST00000528265.1:20453-ENST00000294312.4:4446|528
WFLSDASSPTTFPLCSFCLLSK
>FUSION-ENST00000556954.5:122441-ENST00000396294.6:301995|834
MWAAAPLLVCGR
>FUSION-ENST00000556954.5:122441-ENST00000396294.6:301995|903
NKGFCCSR
>ENST00000556648.1|SNV-148195-G-A|7
WQARMKTPFFIFNLAETTHMPSK
>FUSION-ENST00000556954.5:122441-ENST00000396294.6:301995|455
GEVTELCPL
>FUSION-ENST00000528265.1:20453-ENST00000294312.4:4446|656
MTISLVAR
>FUSION-ENST00000556954.5:122441-ENST00000396294.6:301995|989
MHTWPHWFFSCCPWKETMCSLQ
>FUSION-ENST00000528265.1:20453-ENST00000294312.4:4446|419
MYLYQCRDLFYQPACQIPAK
>FUSION-ENST00000556954.5:122441-ENST00000396294.6:301995|309
SKLLGRAGPEPGTLSLTK
>ENST00000400454.6|SNV-493606-C-A|1
IRPSDSGSYVCEVSNRYGTAKVIGR
>ENST00000282388.4|INDEL-1363-C-CC|29
SGAQQPHHAARHPDPQLCR
>ENST00000465297.5|SNV-34747-G-T|3
TCLLWTR
>FUSION-ENST00000556954.5:122441-ENST00000396294.6:301995|780
PPLVERHCIL
>FUSION-ENST00000528265.1:20453-ENST00000294312.4:4446|721
MEYNLTVRIKY
>FUSION-ENST00000556954.5:122441-ENST00000396294.6:301995|505
FITHPGILAGPPSR
>ENST00000571394.1|MNV-90659-CG-C|13
HPRGPESPAVSPPPTGGHALRPRIR
>ENST00000282388.4|INDEL-1363-C-CC|31
LRSGAQQPHHAARHPDPQLCR
>FUSION-ENST00000556954.5:122441-ENST00000396294.6:301995|412
FLPMMNG
>ENST00000282388.4|INDEL-1363-C-CC|7
APQPPGLAVGPR
>FUSION-ENST00000556954.5:122441-ENST00000396294.6:301995|1094
EVSVSTAAFALSLSAGR
>ENST00000532145.1|SNV-146289-G-A|1
SAGDWSPTWPPPWLRQSCAALR
>FUSION-ENST00000556954.5:122441-ENST00000396294.6:301995|504
MFITHPGILAGPPSRCQGFR
>ENST00000373886.8|SNV-300978-C-A|2
RANHVSYKPTMTTTYEGSSMSL
>FUSION-ENST00000556954.5:122441-ENST00000396294.6:301995|958
MTAVMAEG
>FUSION-ENST00000556954.5:122441-ENST00000396294.6:301995|659
MDCESDGS
>FUSION-ENST00000528265.1:20453-ENST00000294312.4:4446|230
THCSVSLLAR
>FUSION-ENST00000556954.5:122441-ENST00000396294.6:301995|665
QSSSLHSPCTMGLYGMPWK
>ENST00000611979.4|SNV-69439-C-T|5
RKSLINSCSSPPASPTIIPR
>FUSION-ENST00000528265.1:20453-ENST00000294312.4:4446|716
QFDSSSENST
>FUSION-ENST00000528265.1:20453-ENST00000294312.4:4446|492
ANNSFPCTSWESSVE
>FUSION-ENST00000528265.1:20453-ENST00000294312.4:4446|595
PTIQSDFR
>ENST00000612642.4|SNV-18037-G-A|2
MPQCSILVGIQ
>ENST00000367321.7|SNV-168979-A-G|3
TIARAVYGAKDIELSPEAQAK
>FUSION-ENST00000556954.5:122441-ENST00000396294.6:301995|209
SLCLTPCSFPACEDR
>ENST00000552259.5|SNV-236665-C-A|4
VELDGDDVRVYSR
>ENST00000402219.7|SNV-117163-G-A|3
CIVKTENLEERVAVVSR
>FUSION-ENST00000528265.1:20453-ENST00000294312.4:4446|549
LPRLISDS
>ENST00000630384.2|SNV-27995-A-G|3
QEVPMYTDSEPRQGVPMYTDSEPR
>FUSION-ENST00000528265.1:20453-ENST00000294312.4:4446|699
YQASIAR
>FUSION-ENST00000528265.1:20453-ENST00000294312.4:4446|567
PHLLLLSPFAASVYFLNWDKGEKK
>FUSION-ENST00000528265.1:20453-ENST00000294312.4:4446|416
YLYQCRDLFYQPACQIPAKGQPCK
>FUSION-ENST00000556954.5:122441-ENST00000396294.6:301995|971
TLFTLWSPGASKLKK
>FUSION-ENST00000528265.1:20453-ENST00000294312.4:4446|191
MIATLLQISGLPR
>FUSION-ENST00000528265.1:20453-ENST00000294312.4:4446|41
MDPDDIWQLSSSLK
>FUSION-ENST00000556954.5:122441-ENST00000396294.6:301995|541
KGPSGFC
>ENST00000167588.4|SNV-7070-C-T|4
TRLEQEIATYCR
>FUSION-ENST00000556954.5:122441-ENST00000396294.6:301995|184
ASGVFFMSQMRR
>FUSION-ENST00000556954.5:122441-ENST00000396294.6:301995|856
GGWDHSVPLARCSCFPLWKASLVPR
>FUSION-ENST00000556954.5:122441-ENST00000396294.6:301995|102
TEWCQEG
>FUSION-ENST00000556954.5:122441-ENST00000396294.6:301995|139
QGLTLLPR
>FUSION-ENST00000556954.5:122441-ENST00000396294.6:301995|91
CLGEAETVRREALGVAAWPQGSSR
>FUSION-ENST00000528265.1:20453-ENST00000294312.4:4446|902
ISITCSVQYR
>FUSION-ENST00000528265.1:20453-ENST00000294312.4:4446|177
PVVPDSWEAEAQESLESRGR
>FUSION-ENST00000556954.5:122441-ENST00000396294.6:301995|808
MTAALGHRRLLLWWR
>FUSION-ENST00000556954.5:122441-ENST00000396294.6:301995|1009
MGMCGDVSRCQR
>ENST00000656590.1|SNV-79975-C-A|1
WSVRLGQLLLSAKK
>FUSION-ENST00000528265.1:20453-ENST00000294312.4:4446|473
MKYLLGTRHCALCYVL
>FUSION-ENST00000556954.5:122441-ENST00000396294.6:301995|72
YVSSGWSGPPGWR
>ENST00000359154.6|SNV-175274-T-C|1
ELELMLCGMQEIDTSDWQKSTIYR
>ENST00000282388.4|INDEL-1363-C-CC|48
GGRGCGR
>ENST00000523207.2|SNV-399486-T-C|5
AKRNGSIVSTNLK
>FUSION-ENST00000556954.5:122441-ENST00000396294.6:301995|225
MSLRGLTPDTESMSEAESGLR
>ENST00000496753.1|SNV-158830-C-G|4
LLYWSIFPESLRWVMATQQFESAKR
>ENST00000474635.1|SNV-12847-C-G|2
RMMGPPPPGMMPVGPAK
>FUSION-ENST00000528265.1:20453-ENST00000294312.4:4446|856
MGIKLSLNMTYCLVLFHQFVFAR
>ENST00000409762.5|SNV-60118-C-T|2
LPSRPLPHYPGIKR
>FUSION-ENST00000556954.5:122441-ENST00000396294.6:301995|761
GPAALRAQVGQSSCF
>ENST00000666250.1|SNV-411463-A-G|3
DSGAVLGLK
>FUSION-ENST00000556954.5:122441-ENST00000396294.6:301995|861
MPGQESPFLLRGGWDHSVPLAR
>FUSION-ENST00000528265.1:20453-ENST00000294312.4:4446|675
MGYSFIQLCSDVNYFPSLFFSLFK
>FUSION-ENST00000556954.5:122441-ENST00000396294.6:301995|80
AKLPCPSPGSQWWWWWAPSTLLGL
>ENST00000470191.5|SNV-295860-A-G|1
TKSVLLIT
>FUSION-ENST00000528265.1:20453-ENST00000294312.4:4446|788
RNHFTSTKIAIIK
>FUSION-ENST00000556954.5:122441-ENST00000396294.6:301995|227
LYSEWTLPR
>ENST00000502533.5|SNV-66292-G-A|8
MLSNEEAGHHFEQMLKLSQQSK
>ENST00000666250.1|INDEL-744231-T-TA|1
GNEELDDSTGKPRVYRW
>FUSION-ENST00000556954.5:122441-ENST00000396294.6:301995|558
WFSVSCNQQAGVLGGARK
>FUSION-ENST00000556954.5:122441-ENST00000396294.6:301995|617
HLAPFRGLTALFLVCSSHHR
>ENST00000556648.1|SNV-148195-G-A|8
MWQARMKTPFFIFNLAETTHMPSK
>FUSION-ENST00000556954.5:122441-ENST00000396294.6:301995|174
MNLSSLFK
>FUSION-ENST00000556954.5:122441-ENST00000396294.6:301995|120
MLVCCIR
>FUSION-ENST00000556954.5:122441-ENST00000396294.6:301995|537
SCIYCPKGCVSSFAFICLAPGLGR
>FUSION-ENST00000528265.1:20453-ENST00000294312.4:4446|607
MNAVSNK
>FUSION-ENST00000528265.1:20453-ENST00000294312.4:4446|688
MNPENALSERNRSQK
>ENST00000371142.9|MNV-59401-TAAATGCAGAAGAT-T|5
CMAYFKHHFTLDIWR
>ENST00000252242.9|SNV-443-G-C|4
VSLAGACGVGGYGSRSLYNLGASKR
>FUSION-ENST00000556954.5:122441-ENST00000396294.6:301995|720
AGEPMGCQEALAYSGN
>ENST00000424738.1|SNV-373880-G-T|4
HQTTLISTLRGLSFQQLEQYLGKR
>FUSION-ENST00000556954.5:122441-ENST00000396294.6:301995|278
DLTQDESQRVNSR
>FUSION-ENST00000528265.1:20453-ENST00000294312.4:4446|884
FPYVNIVDIHTYYR
>FUSION-ENST00000528265.1:20453-ENST00000294312.4:4446|540
MLKILSIACFRIK
>FUSION-ENST00000556954.5:122441-ENST00000396294.6:301995|654
VFFLPALPNHRDHCIK
>FUSION-ENST00000556954.5:122441-ENST00000396294.6:301995|1026
KFVILYQWLLSVPSLR
>FUSION-ENST00000556954.5:122441-ENST00000396294.6:301995|1311
MGSWAGTSVR
>FUSION-ENST00000556954.5:122441-ENST00000396294.6:301995|605
GELNSPKEPF
>FUSION-ENST00000556954.5:122441-ENST00000396294.6:301995|1100
GHVGLPRGTFLGFSLNKLR
>FUSION-ENST00000556954.5:122441-ENST00000396294.6:301995|1028
ELINDTSLVPGPANFALFLHALR
>FUSION-ENST00000556954.5:122441-ENST00000396294.6:301995|1052
ALPDGHVRRCLQVSAR
>FUSION-ENST00000528265.1:20453-ENST00000294312.4:4446|740
CGGTLGNSLTVPQKIQR
>FUSION-ENST00000556954.5:122441-ENST00000396294.6:301995|1267
GMPEMGFLACDRRR
>FUSION-ENST00000556954.5:122441-ENST00000396294.6:301995|185
ASGVFFMSQMR
>FUSION-ENST00000556954.5:122441-ENST00000396294.6:301995|1068
GGRRPGALMRQMALPDGHVR
>ENST00000400427.5|MNV-66766-CTT-C|3
LRVCMESPGATCKINCNNSVAAK
>ENST00000371142.9|MNV-59401-TAAATGCAGAAGAT-T|7
QRCMAYFK
>FUSION-ENST00000556954.5:122441-ENST00000396294.6:301995|1144
GAGEEASFYHRSLGCQH
>ENST00000523443.5|SNV-70991-G-A|15
VMDRFSIENEETYTVQIHDGK
>ENST00000524272.1|SNV-11739-T-A|1
MNEFVGK
>ENST00000465297.5|SNV-34747-G-T|6
GRPSTVMTCLLWTR
>FUSION-ENST00000528265.1:20453-ENST00000294312.4:4446|220
MLGIYLQRQLANL
>ENST00000442039.3|SNV-41-G-C|4
MNPVLCAPAAGAVRALR
>ENST00000282388.4|INDEL-1363-C-CC|45
GCGRSAVRHR
>FUSION-ENST00000556954.5:122441-ENST00000396294.6:301995|749
TSQRVSVLPVQAVCP
>FUSION-ENST00000528265.1:20453-ENST00000294312.4:4446|832
YANIIFPPPSQNNLT
>ENST00000461137.5|INDEL-74763-A-AA|23
KERNTRPLK
>FUSION-ENST00000528265.1:20453-ENST00000294312.4:4446|712
SLLPLALSSVYPHPK
>FUSION-ENST00000528265.1:20453-ENST00000294312.4:4446|886
LCDITEFK
>FUSION-ENST00000528265.1:20453-ENST00000294312.4:4446|350
MSTRVTSSFSLLQTMLQ
>FUSION-ENST00000528265.1:20453-ENST00000294312.4:4446|682
MLTIFPHYFLVFLK
>FUSION-ENST00000556954.5:122441-ENST00000396294.6:301995|1312
WLCHWQDMGSWAGTSVRRQCPR
>FUSION-ENST00000528265.1:20453-ENST00000294312.4:4446|904
QYTLMISITCSVQYRCVMVEE
>FUSION-ENST00000556954.5:122441-ENST00000396294.6:301995|742
MDRVRHEDIL
>FUSION-ENST00000556954.5:122441-ENST00000396294.6:301995|345
MTVFSSKSFIVWAFTQ
>FUSION-ENST00000556954.5:122441-ENST00000396294.6:301995|746
FIQQVLVR
>ENST00000396219.7|SNV-35747-G-A|2
GEGHQFLIGTEESHIYR
>ENST00000400427.5|MNV-66766-CTT-C|1
INCNNSVAAK
>FUSION-ENST00000556954.5:122441-ENST00000396294.6:301995|416
FTAALLLTAKKWK
>ENST00000666250.1|SNV-411463-A-G|1
DSGAVLGLKVVGGKMTESGR
>FUSION-ENST00000556954.5:122441-ENST00000396294.6:301995|123
GVVAHGELPNETRDQV
>FUSION-ENST00000528265.1:20453-ENST00000294312.4:4446|460
FKLESNILEIFFFPFFLYKDLDIK
>FUSION-ENST00000556954.5:122441-ENST00000396294.6:301995|331
MPSALTLQR
>FUSION-ENST00000556954.5:122441-ENST00000396294.6:301995|55
AEGARGELLPGPTPALTRAACFPFR
>FUSION-ENST00000528265.1:20453-ENST00000294312.4:4446|22
MLHEFACHPCARAMLTSVSF
>ENST00000261254.8|SNV-343-C-G|2
NLLGDDR
>FUSION-ENST00000556954.5:122441-ENST00000396294.6:301995|827
MLREAELDASGSPGPR
>FUSION-ENST00000556954.5:122441-ENST00000396294.6:301995|697
ICLSYCAPRACTR
>FUSION-ENST00000556954.5:122441-ENST00000396294.6:301995|722
MHHTDKAGEPMGCQEALAYSGN
>FUSION-ENST00000556954.5:122441-ENST00000396294.6:301995|514
LVASPWGSEHEK
>ENST00000486149.2|SNV-4457-G-A|2
RPVSSIAMEMSRR
>FUSION-ENST00000556954.5:122441-ENST00000396294.6:301995|993
EGGAGMAVI
>FUSION-ENST00000556954.5:122441-ENST00000396294.6:301995|539
SCIYCPK
>ENST00000367279.8|SNV-6041-T-G|7
VCLGRAQSQEDGDYIK
>FUSION-ENST00000528265.1:20453-ENST00000294312.4:4446|724
EYNLTVR
>FUSION-ENST00000556954.5:122441-ENST00000396294.6:301995|410
PRIGRSTQTESR
>FUSION-ENST00000543095.7:94388-ENST00000554729.5:400761|4
LCKDVLAASAGNAVGFLVK
>FUSION-ENST00000528265.1:20453-ENST00000294312.4:4446|430
LELRLFQYIVMAASAFYSPKLVK
>ENST00000366618.8|SNV-425-G-A|7
MGIREFPNGAPR
>ENST00000513291.2|SNV-79975-C-A|2
MENLQNGVSDWDSYYYQPKK
>FUSION-ENST00000556954.5:122441-ENST00000396294.6:301995|235
MPTAAASGR
>FUSION-ENST00000528265.1:20453-ENST00000294312.4:4446|262
MINHLSICKSKTF
>FUSION-ENST00000528265.1:20453-ENST00000294312.4:4446|85
MIFGSCPPVLK
>ENST00000474635.1|SNV-12847-C-G|10
MGGPPMMR
>FUSION-ENST00000556954.5:122441-ENST00000396294.6:301995|113
CRERMAK
>FUSION-ENST00000556954.5:122441-ENST00000396294.6:301995|1036
SLRAFSCQAVQLGLYPAGR
>FUSION-ENST00000556954.5:122441-ENST00000396294.6:301995|1188
TWESNCLQGR
>FUSION-ENST00000556954.5:122441-ENST00000396294.6:301995|316
MQPSGQNFSPWVLSEGR
>FUSION-ENST00000556954.5:122441-ENST00000396294.6:301995|477
HGNFCIFAGGFAMLASLVSNS
>FUSION-ENST00000556954.5:122441-ENST00000396294.6:301995|747
MFIQQVLVR
>FUSION-ENST00000556954.5:122441-ENST00000396294.6:301995|178
KLTHPADW
>ENST00000261254.8|SNV-343-C-G|4
DRNLLGDDR
>FUSION-ENST00000556954.5:122441-ENST00000396294.6:301995|952
MVHVCVR
>ENST00000563974.1|SNV-41-G-C|2
MNPVLCAPAAG
>FUSION-ENST00000556954.5:122441-ENST00000396294.6:301995|1019
MGCPDGLAEGGRGSAGLLGAGR
>FUSION-ENST00000556954.5:122441-ENST00000396294.6:301995|998
PGCAAWTLSCR
>ENST00000404977.6|SNV-153206-G-C|5
WRPRETREAWNNVTVWGSR
>FUSION-ENST00000556954.5:122441-ENST00000396294.6:301995|1206
PDYRYLR
>FUSION-ENST00000556954.5:122441-ENST00000396294.6:301995|760
ASLHFVR
>FUSION-ENST00000556954.5:122441-ENST00000396294.6:301995|408
IGRSTQTESRCVVAR
>FUSION-ENST00000528265.1:20453-ENST00000294312.4:4446|1
VFISVACQFVLLLFYVWVFSP
>FUSION-ENST00000556954.5:122441-ENST00000396294.6:301995|1081
MRWGGLSWGALMALRR
>FUSION-ENST00000556954.5:122441-ENST00000396294.6:301995|30
MSARVGLAHLGGVGFCPLFY
>ENST00000505555.5|SNV-33167-C-T|2
MLCALQIIYGAEARKESR
>FUSION-ENST00000528265.1:20453-ENST00000294312.4:4446|152
HQYYPNFKGK
>ENST00000505490.3|SNV-190-A-G|5
GGGAQAAARVNRGGGPVR
>ENST00000404977.6|SNV-153206-G-C|1
PPRPLAPTCATLSSGGRER
>FUSION-ENST00000556954.5:122441-ENST00000396294.6:301995|689
GNPSCPFILR
>FUSION-ENST00000556954.5:122441-ENST00000396294.6:301995|1298
MEPFCCTW
>FUSION-ENST00000528265.1:20453-ENST00000294312.4:4446|456
DLDIKKK
>FUSION-ENST00000528265.1:20453-ENST00000294312.4:4446|189
MIATLLQISGLPRELP
>FUSION-ENST00000528265.1:20453-ENST00000294312.4:4446|818
AFSSAWQL
>ENST00000322349.13|SNV-86761-G-A|5
DECKKLQSQYASSEATINQLR
>FUSION-ENST00000556954.5:122441-ENST00000396294.6:301995|60
VLISAGHGAATPRGASAWSGSASG
>FUSION-ENST00000528265.1:20453-ENST00000294312.4:4446|715
MCVHRKTWHTNVHNTVIIMA
>FUSION-ENST00000556954.5:122441-ENST00000396294.6:301995|995
GWRGSSK
>FUSION-ENST00000528265.1:20453-ENST00000294312.4:4446|548
MSSVTPLQIICQVATK
>FUSION-ENST00000556954.5:122441-ENST00000396294.6:301995|447
MGIKTETFCSVNHGAALR
>FUSION-ENST00000556954.5:122441-ENST00000396294.6:301995|1233
TEEMCALVMCCFLSPCPVPGLG
>FUSION-ENST00000556954.5:122441-ENST00000396294.6:301995|968
FGALPASPPSEAR
>FUSION-ENST00000556954.5:122441-ENST00000396294.6:301995|1016
GSAGLLGAGR
>FUSION-ENST00000367634.6:108404-ENST00000440702.5:17911|3
MTPCIPYLGTVEGASVKK
>ENST00000474635.1|SNV-12847-C-G|7
GGPPMMRMMGPPPPGMMPVGPAK
>FUSION-ENST00000334126.11:96958-ENST00000608988.5:105239|14
AMHLSLKDTGSHAAQPNIQRGR
>FUSION-ENST00000556954.5:122441-ENST00000396294.6:301995|819
WPSYQPGTELDFVQPSWDR
>FUSION-ENST00000528265.1:20453-ENST00000294312.4:4446|569
PHLLLLSPFAASVYFLNWDKGEK
>ENST00000433557.1|SNV-6184-G-T|2
YGEHEASPDNGQNEFIDIIK
>FUSION-ENST00000556954.5:122441-ENST00000396294.6:301995|115
WLADGWRVLPRI
>FUSION-ENST00000528265.1:20453-ENST00000294312.4:4446|213
GSIQNYHKD
>ENST00000282388.4|INDEL-1363-C-CC|36
GLLVGLVRQQR
>FUSION-ENST00000556954.5:122441-ENST00000396294.6:301995|1107
MWGCLGGPSWGSP
>ENST00000490180.2|SNV-39220-G-T|6
MVEPPLSVR
>FUSION-ENST00000528265.1:20453-ENST00000294312.4:4446|236
QGLTVSPR
>ENST00000269385.9|SNV-6573-G-T|2
LYDTPSGAGKFPAGHSVIQLAR
>ENST00000368799.2|SNV-13283-C-A|1
SRHGSRHPR
>ENST00000470191.5|SNV-295860-A-G|2
VPSAWQPKTKSVLLIT
>FUSION-ENST00000556954.5:122441-ENST00000396294.6:301995|1018
GCPDGLAEGGRGSAGLLGAGR
>ENST00000374272.3|SNV-2052-G-A|1
GSSVSMSGGHFRCPTCRHEVIMDR
>FUSION-ENST00000556954.5:122441-ENST00000396294.6:301995|62
LGLEDRTGTDGRAEGAR
>FUSION-ENST00000556954.5:122441-ENST00000396294.6:301995|603
NYSSPHILQMGN
>FUSION-ENST00000556954.5:122441-ENST00000396294.6:301995|557
KTSSGGCSAGLG
>FUSION-ENST00000528265.1:20453-ENST00000294312.4:4446|828
MSLGISSFTLLEDILACQTSR
>FUSION-ENST00000556954.5:122441-ENST00000396294.6:301995|578
HADPPHR
>FUSION-ENST00000556954.5:122441-ENST00000396294.6:301995|743
TYCLPEFS
>FUSION-ENST00000556954.5:122441-ENST00000396294.6:301995|339
MGFPSDGMK
>FUSION-ENST00000528265.1:20453-ENST00000294312.4:4446|462
FTFAKFKLESNILEIFFFPFFLYK
>ENST00000467144.5|SNV-158830-C-G|1
VPPVGNGHPAV
>FUSION-ENST00000556954.5:122441-ENST00000396294.6:301995|1288
NVILSSRKR
>FUSION-ENST00000556954.5:122441-ENST00000396294.6:301995|496
MQPLPPRYKR
>FUSION-ENST00000556954.5:122441-ENST00000396294.6:301995|793
NRPFCFGEGGTILCR
>FUSION-ENST00000556954.5:122441-ENST00000396294.6:301995|1042
SFPGPLSSCPGSDVCPPQR
>FUSION-ENST00000556954.5:122441-ENST00000396294.6:301995|1090
SPEFPVCTQTAR
>FUSION-ENST00000556954.5:122441-ENST00000396294.6:301995|452
MPEEPNPGVFCIFISIYTPKR
>FUSION-ENST00000556954.5:122441-ENST00000396294.6:301995|992
GSSKAGA
>FUSION-ENST00000556954.5:122441-ENST00000396294.6:301995|358
ALPHAATWMHFK
>ENST00000269385.9|SNV-6950-C-A|5
IPVARILGDPEEESWSPSLTK
>FUSION-ENST00000556954.5:122441-ENST00000396294.6:301995|506
MFITHPGILAGPPSR
>FUSION-ENST00000528265.1:20453-ENST00000294312.4:4446|326
AVNSAVCCHE
>FUSION-ENST00000610881.4:20453-ENST00000294312.4:4446|8
TVLSRRR
>FUSION-ENST00000556954.5:122441-ENST00000396294.6:301995|534
MPRLQEPETSR
>FUSION-ENST00000556954.5:122441-ENST00000396294.6:301995|409
IGRSTQTESR
>FUSION-ENST00000528265.1:20453-ENST00000294312.4:4446|522
NQDTMYSCHFR
>FUSION-ENST00000528265.1:20453-ENST00000294312.4:4446|720
EYNLTVRIKY
>FUSION-ENST00000528265.1:20453-ENST00000294312.4:4446|701
DKCNVIYLYNGI
>FUSION-ENST00000528265.1:20453-ENST00000294312.4:4446|503
MIIPSVCPPSLKEIL
>FUSION-ENST00000610881.4:20453-ENST00000294312.4:4446|2
SAQMATMCTDPRSTASRSP
>ENST00000261556.11|SNV-148195-G-A|1
TPFFIFNLAETTHMPSKVK
>FUSION-ENST00000528265.1:20453-ENST00000294312.4:4446|415
LVKTLSSDF
>FUSION-ENST00000556954.5:122441-ENST00000396294.6:301995|527
MGWEEQWK
>FUSION-ENST00000556954.5:122441-ENST00000396294.6:301995|752
FPGGGSPCHPWSSVTAFCKR
>FUSION-ENST00000528265.1:20453-ENST00000294312.4:4446|294
MYTYVTNLHVVHMYPK
>ENST00000253693.7|SNV-39419-C-T|4
KVYYPADPPPYIDGIRINSPYYLTK
>FUSION-ENST00000528265.1:20453-ENST00000294312.4:4446|518
YSCHFRDLFVSCSLCF
>FUSION-ENST00000528265.1:20453-ENST00000294312.4:4446|525
LLLELVR
>ENST00000314666.11|SNV-7888-G-T|2
YRLSFSHPPSAEVEAIALATLHDR
>FUSION-ENST00000556954.5:122441-ENST00000396294.6:301995|1199
AVTAYQALLESASWR
>FUSION-ENST00000556954.5:122441-ENST00000396294.6:301995|1065
RPGALMRQMALPDGHVRR
>FUSION-ENST00000556954.5:122441-ENST00000396294.6:301995|224
SLRGLTPDTESMSEAESGLR
>FUSION-ENST00000543095.7:83075-ENST00000554729.5:400761|2
EELTPGNAVGFLVK
>FUSION-ENST00000556954.5:122441-ENST00000396294.6:301995|854
CSCFPLWKASLVPR
>FUSION-ENST00000556954.5:122441-ENST00000396294.6:301995|842
QSWTHLAALVPEK
>FUSION-ENST00000556954.5:122441-ENST00000396294.6:301995|546
LVLNSQTQAVHLPWPHR
>ENST00000571954.5|MNV-90659-CG-C|3
RPRTASSNPGRQFPP
>FUSION-ENST00000538425.5:69311-ENST00000367206.7:806820|4
TGKTSFLQWDR
>FUSION-ENST00000556954.5:122441-ENST00000396294.6:301995|820
MWPSYQPGTELDFVQPSWDR
>FUSION-ENST00000556954.5:122441-ENST00000396294.6:301995|509
LLWPWGR
>FUSION-ENST00000556954.5:122441-ENST00000396294.6:301995|1109
QGPPGPAHVGKWGRHAER
>ENST00000619416.4|SNV-945-G-A|3
PVKRLHEVVSQNHGDHLVLLK
>ENST00000354179.8|SNV-105478-C-T|1
MPGNYESKRQR
>FUSION-ENST00000556954.5:122441-ENST00000396294.6:301995|572
QSLWSSCGFERTNNQ
>FUSION-ENST00000556954.5:122441-ENST00000396294.6:301995|333
RQQLQPLSFHPSLTYFCPCPQPGLF
>FUSION-ENST00000381340.8:43038-ENST00000632820.1:19066|3
LSSCLDVR
>FUSION-ENST00000528265.1:20453-ENST00000294312.4:4446|61
MFGYFPLNFI
>ENST00000260126.9|SNV-161986-C-A|1
SCPAFSTQGEFHEENGLQK
>ENST00000274710.4|SNV-46546-G-A|2
IEAQLATLEGDDPSLR
>FUSION-ENST00000449833.6:592750-ENST00000531619.1:17134|1
TGDFLIEWGPLKPLMEATLPGHR
>FUSION-ENST00000556954.5:122441-ENST00000396294.6:301995|1226
MLGGVCWGSRGTR
>FUSION-ENST00000556954.5:122441-ENST00000396294.6:301995|303
TSQSLRVLR
>FUSION-ENST00000556954.5:122441-ENST00000396294.6:301995|332
QQLQPLSFHPSLTYFCPCPQPGLF
>FUSION-ENST00000556954.5:122441-ENST00000396294.6:301995|1185
MIPVLWRK
>ENST00000612273.1|SNV-21769-G-A|1
TDPAHDMRVAVVQYSGTGQQRPER
>ENST00000461137.5|INDEL-74763-A-AA|21
ERNTRPLKNCGEASER
>FUSION-ENST00000556954.5:122441-ENST00000396294.6:301995|517
EHTRPPWTVR
>FUSION-ENST00000556954.5:122441-ENST00000396294.6:301995|372
VPARRSGHAAQWAEFQPLGPE
>FUSION-ENST00000556954.5:122441-ENST00000396294.6:301995|498
MQPLPPRYK
>FUSION-ENST00000528265.1:20453-ENST00000294312.4:4446|929
HILEVGMVNCFKTCESMGN
>ENST00000544162.5|SNV-175274-T-C|12
MLCGMQEIDTSDWQK
>FUSION-ENST00000556954.5:122441-ENST00000396294.6:301995|627
DLAGLQATGMR
>ENST00000666250.1|INDEL-744231-T-TA|13
SASQLSQTEAGGKKTK
>FUSION-ENST00000543095.7:83075-ENST00000554729.5:400761|1
EELTPGNAVGFLVKMV
>ENST00000409762.5|SNV-60118-C-T|1
LPSRPLPHYPGIKRK
>ENST00000398792.3|SNV-335387-A-G|3
IWHWVLRLCGSRPTPSTTSTRSR
>FUSION-ENST00000528265.1:20453-ENST00000294312.4:4446|181
PPCLPNF
>ENST00000335613.10|SNV-36470-C-T|1
WPPLPGTLLTEALALSMMDPSPSK
>FUSION-ENST00000528265.1:20453-ENST00000294312.4:4446|240
LPLPKFCFVFFFLRQGLTVSPR
>ENST00000282388.4|INDEL-1363-C-CC|20
AAAGAAQR
>FUSION-ENST00000556954.5:122441-ENST00000396294.6:301995|487
MQWILESAGKFPLGVAR
>ENST00000400454.6|SNV-493606-C-A|7
DNMPLELSGRFQKTVTGLLIEK
>FUSION-ENST00000556954.5:122441-ENST00000396294.6:301995|698
ICLSYCAPR
>ENST00000282388.4|INDEL-1363-C-CC|33
LRLRSGAQQPHHAAR
>FUSION-ENST00000556954.5:122441-ENST00000396294.6:301995|86
MALSLCP
>FUSION-ENST00000556954.5:122441-ENST00000396294.6:301995|723
TVLSLQTLVCKPCWL
>ENST00000510207.5|INDEL-16142-G-GA|5
KTAINSWK
>ENST00000552629.5|SNV-443-G-C|7
MAAGASTTWGPPR
>ENST00000368799.2|SNV-13283-C-A|5
NHRGSAQEK
>ENST00000666250.1|INDEL-744231-T-TA|12
KTKEHCPK
>FUSION-ENST00000528265.1:20453-ENST00000294312.4:4446|758
KDNLQNER
>FUSION-ENST00000556954.5:122441-ENST00000396294.6:301995|910
RNKGFCCSR
>ENST00000314666.11|SNV-7888-G-T|1
LSFSHPPSAEVEAIALATLHDR
>ENST00000466348.5|SNV-235120-T-C|4
MGASEKETASSRLMG
>FUSION-ENST00000556954.5:122441-ENST00000396294.6:301995|22
SQCWNAPPSTKAR
>FUSION-ENST00000528265.1:20453-ENST00000294312.4:4446|831
MFIMKRS
>FUSION-ENST00000528265.1:20453-ENST00000294312.4:4446|921
PVIPPTREAEAGESLEPGR
>FUSION-ENST00000556954.5:122441-ENST00000396294.6:301995|1075
ALRREDVALLGCLER
>FUSION-ENST00000528265.1:20453-ENST00000294312.4:4446|513
MLGIQEMVAMIIPSVCPPSLK
>FUSION-ENST00000556954.5:122441-ENST00000396294.6:301995|1160
NRVPPHSLSSFLLGWAGCWEE
>ENST00000402219.7|SNV-117163-G-A|7
MIRHTTNLTLWFEKCIVK
>ENST00000303575.9|SNV-40-G-C|3
LSGPPAR
>FUSION-ENST00000556954.5:122441-ENST00000396294.6:301995|1115
MWSQQPVAPEALPEVWFSVCRTR
>ENST00000411829.6|MNV-6991-CCT-C|4
DLPRAAR
>FUSION-ENST00000556954.5:122441-ENST00000396294.6:301995|77
MEVGSKGGLLR
>FUSION-ENST00000556954.5:122441-ENST00000396294.6:301995|708
MHVGVQTGA
>FUSION-ENST00000528265.1:20453-ENST00000294312.4:4446|128
MPLYSSLGDRVRPCLKK
>FUSION-ENST00000556954.5:122441-ENST00000396294.6:301995|1281
GHEKQSCIVSESAVK
>FUSION-ENST00000528265.1:20453-ENST00000294312.4:4446|766
QCDISIQWNII
>FUSION-ENST00000556954.5:122441-ENST00000396294.6:301995|1251
FGALLFFTR
>FUSION-ENST00000528265.1:20453-ENST00000294312.4:4446|246
DFFSQEVEYK
>FUSION-ENST00000556954.5:122441-ENST00000396294.6:301995|218
SEAESGLRTLTAFSIR
>FUSION-ENST00000528265.1:20453-ENST00000294312.4:4446|439
MFLFHLLKIASR
>FUSION-ENST00000528265.1:20453-ENST00000294312.4:4446|487
MTLVCNPSYSGG
>FUSION-ENST00000556954.5:122441-ENST00000396294.6:301995|859
LSHLPRVR
>FUSION-ENST00000556954.5:122441-ENST00000396294.6:301995|321
GQNHSPLPWAQLAPLGSAAQGKAG
>ENST00000498048.1|SNV-220569-G-T|1
STAETYP
>FUSION-ENST00000528265.1:20453-ENST00000294312.4:4446|821
KQGAGLLILLQTDLY
>ENST00000377071.9|SNV-139835-G-A|4
LWTRIDLNHYKSITPLMLSGIIR
>FUSION-ENST00000528265.1:20453-ENST00000294312.4:4446|597
IMPTIQSDFRRC
>FUSION-ENST00000528265.1:20453-ENST00000294312.4:4446|467
MESSSVHPG
>FUSION-ENST00000556954.5:122441-ENST00000396294.6:301995|221
MSEAESGLR
>ENST00000367321.7|SNV-168979-A-G|6
FQFLYDVQVPIVDKIRTIAR
>FUSION-ENST00000556954.5:122441-ENST00000396294.6:301995|310
MPQRAPR
>FUSION-ENST00000556954.5:122441-ENST00000396294.6:301995|74
EVGSKGGLLRYVSSGWSGPPGWR
>ENST00000507677.5|SNV-411463-A-G|5
SVPRDSGAVLGLK
>FUSION-ENST00000528265.1:20453-ENST00000294312.4:4446|938
MHLASHSNLK
>FUSION-ENST00000528265.1:20453-ENST00000294312.4:4446|385
DITCFEMGCVAVK
>FUSION-ENST00000556954.5:122441-ENST00000396294.6:301995|1284
LRGHEKQSCIVSESAVK
>FUSION-ENST00000528265.1:20453-ENST00000294312.4:4446|573
CLCRIFYYSNVQWR
>FUSION-ENST00000556954.5:122441-ENST00000396294.6:301995|525
LQEPETSR
>FUSION-ENST00000556954.5:122441-ENST00000396294.6:301995|846
LLASRCYGR
>FUSION-ENST00000556954.5:122441-ENST00000396294.6:301995|311
QPSGQNFSPWVLSEGRSKLLGR
>FUSION-ENST00000528265.1:20453-ENST00000294312.4:4446|949
EPGCGDHKISALK
>FUSION-ENST00000528265.1:20453-ENST00000294312.4:4446|346
MSSERIICF
>ENST00000572977.5|MNV-90659-CG-C|10
VSCCIATTHR
>FUSION-ENST00000528265.1:20453-ENST00000294312.4:4446|719
MWWHSWK
>FUSION-ENST00000381340.8:43038-ENST00000632820.1:19066|9
FREMGVSR
>ENST00000424720.6|SNV-67034-G-A|1
HCRSSCAPCTAWSTTRPPSSSRR
>FUSION-ENST00000556954.5:122441-ENST00000396294.6:301995|131
LGCEYDFIHMCESRRGGPHA
>FUSION-ENST00000556954.5:122441-ENST00000396294.6:301995|165
TCSLGSMDCI
>FUSION-ENST00000556954.5:122441-ENST00000396294.6:301995|634
LSHSFSHTHTYALTLIHTHALTHK
>FUSION-ENST00000556954.5:122441-ENST00000396294.6:301995|707
HVGVQTGA
>FUSION-ENST00000556954.5:122441-ENST00000396294.6:301995|849
MRLLASRCYGR
