# Supplementary material for: Identification of non-canonical peptides with moPepGen
Source: Nat Biotechnol. 2025 Jun 16;44(4):568–73. doi: 10.1038/s41587-025-02701-0 (PMC12680078; doi:10.1038/s41587-025-02701-0)
Supplement: Supplementary file 4 — Supplementary Data: Cancer cell line variant peptide database. Custom peptide database FASTA file for each of the 376 cell lines from the Cancer Cell Line Encyclopedia with proteomics characterization or used in the reference channel. Variant peptide FASTA files were produced by moPepGen as the result of cell-line-specific publicly available mutations and fusions. [file 41587_2025_2701_MOESM4_ESM.zip › ACH-000211.fasta]

>FUSION-ENST00000570947.5:95116-ENST00000573770.5:4874|996
WDSQTRSLGEK
>FUSION-ENST00000570947.5:95116-ENST00000573770.5:4874|7
AGSSGPPGSPAPILGGR
>FUSION-ENST00000570947.5:95116-ENST00000573770.5:4874|1908
SETPCKTIRSCETYSLP
>FUSION-ENST00000570947.5:95116-ENST00000573770.5:4874|2948
TSVQESLPEAALPLTM
>FUSION-ENST00000570947.5:95116-ENST00000573770.5:4874|3582
MISLSVFPKLNAVGSR
>FUSION-ENST00000570947.5:95116-ENST00000573770.5:4874|1844
ASTSIYVPAK
>FUSION-ENST00000570947.5:95116-ENST00000573770.5:4874|432
VPVLFRAAFEDTEN
>ENST00000476263.1|SNV-69558-C-A|1
AFLLMASQYQKPHEANKF
>FUSION-ENST00000570947.5:95116-ENST00000573770.5:4874|1130
HFWNTPRYR
>FUSION-ENST00000570947.5:95116-ENST00000573770.5:4874|1439
CSHDLSPVCSR
>ENST00000494853.1|MNV-75656-AG-A|17
MERTSSQSWPPAPPCRSR
>FUSION-ENST00000570947.5:95116-ENST00000573770.5:4874|4448
MNFSVLLLLLISSFISLWSEK
>FUSION-ENST00000570947.5:95116-ENST00000573770.5:4874|2175
MLSTFSCACLLFVFF
>FUSION-ENST00000570947.5:95116-ENST00000573770.5:4874|4645
MELSVFNDASKVCRNFLSGDSAPV
>FUSION-ENST00000570947.5:95116-ENST00000573770.5:4874|1449
ASPLHNHVASPCVLLWPLPVCSR
>FUSION-ENST00000570947.5:95116-ENST00000573770.5:4874|1091
LQLAAVTVGLK
>FUSION-ENST00000576964.5:172741-ENST00000571650.5:42835|130
LVVPACTG
>FUSION-ENST00000570947.5:95116-ENST00000573770.5:4874|2836
VTWCHADPR
>FUSION-ENST00000570947.5:95116-ENST00000573770.5:4874|2885
SGLACTHLSPTAASQDPAVLASGSR
>FUSION-ENST00000570947.5:95116-ENST00000573770.5:4874|840
ISVFLFLK
>ENST00000261596.8|SNV-91710-G-A|4
FKIEYLNDIK
>FUSION-ENST00000570947.5:95116-ENST00000573770.5:4874|3204
VITDGFSSPVPLWGIGGKWGK
>FUSION-ENST00000570947.5:95116-ENST00000573770.5:4874|2785
MRSGSRR
>ENST00000566114.1|SNV-734-G-C|2
MQADLEGEMR
>FUSION-ENST00000576964.5:172741-ENST00000571650.5:42835|42
IHNRNGKVR
>ENST00000429277.6|SNV-13342-G-A|1
LPGGADYQERFNPSALK
>ENST00000251076.9|SNV-86494-A-G|1
AFHDPNAIYSELILWR
>FUSION-ENST00000570947.5:95116-ENST00000573770.5:4874|2946
CVTSQAGRGR
>FUSION-ENST00000570947.5:95116-ENST00000573770.5:4874|3934
MFKHNVYENICR
>FUSION-ENST00000570947.5:95116-ENST00000573770.5:4874|1992
RTVWGKLPS
>FUSION-ENST00000570947.5:95116-ENST00000573770.5:4874|4102
GSLCRETPPLK
>ENST00000316027.10|MNV-16536-TGA-T|2
QAGLCALVCGRGDGR
>FUSION-ENST00000570947.5:95116-ENST00000573770.5:4874|2715
GTEGLSTVVSYSCNVNSQFSQSK
>FUSION-ENST00000570947.5:95116-ENST00000573770.5:4874|2737
EGVQTAK
>ENST00000467884.5|SNV-3635-A-C|4
MQPHYIRMFVTCWQGQAGLR
>FUSION-ENST00000570947.5:95116-ENST00000573770.5:4874|635
QSSDEAVRWTSLPKTHFPDD
>FUSION-ENST00000483104.5:52559-ENST00000263962.12:235021|256
ANSKCSHKYQR
>FUSION-ENST00000576964.5:172741-ENST00000571650.5:42835|68
LTHSGVSCLVLLVR
>FUSION-ENST00000576964.5:172741-ENST00000571650.5:42835|310
KMKISALK
>FUSION-ENST00000483104.5:52559-ENST00000263962.12:235021|231
MLARLVSNS
>ENST00000325366.14|SNV-8672-A-G|1
EMFTQEEYEILQELYQFK
>FUSION-ENST00000570947.5:95116-ENST00000573770.5:4874|234
PLLLPPCRASR
>FUSION-ENST00000570947.5:95116-ENST00000573770.5:4874|3613
SGASPACV
>FUSION-ENST00000570947.5:95116-ENST00000573770.5:4874|1797
HSMEDGKM
>FUSION-ENST00000570947.5:95116-ENST00000573770.5:4874|2950
ATAPSPVSPCPDRCVTSQAGR
>ENST00000477540.1|SNV-29490-C-G|6
MEHPFLTLHK
>FUSION-ENST00000570947.5:95116-ENST00000573770.5:4874|2505
SSNIKNYR
>ENST00000373027.5|MNV-84698-GAAG-G|1
LDMTEKKAQEFIHQFLCNPL
>FUSION-ENST00000570947.5:95116-ENST00000573770.5:4874|3180
FSYLDDLKLR
>FUSION-ENST00000570947.5:95116-ENST00000573770.5:4874|4328
MCVNKLVFETTINIF
>FUSION-ENST00000570947.5:95116-ENST00000573770.5:4874|3341
MSVCVSR
>FUSION-ENST00000570947.5:95116-ENST00000573770.5:4874|2153
MDIQFSQHHLLK
>FUSION-ENST00000570947.5:95116-ENST00000573770.5:4874|2288
MDFQLCRGSAPLTPTLFR
>FUSION-ENST00000570947.5:95116-ENST00000573770.5:4874|3270
MLMAGTLK
>FUSION-ENST00000570947.5:95116-ENST00000573770.5:4874|175
LSCAFGK
>ENST00000623543.1|MNV-4286-CTC-C|8
VALHHLAVGQSR
>FUSION-ENST00000570947.5:95116-ENST00000573770.5:4874|4004
MFSCSDGPSNVFLTK
>FUSION-ENST00000570947.5:95116-ENST00000573770.5:4874|2409
SLCAGHTPST
>FUSION-ENST00000570947.5:95116-ENST00000573770.5:4874|3051
RAGILMDTRSSWR
>FUSION-ENST00000576964.5:172741-ENST00000571650.5:42835|152
VQLVVHLPRGLPRQHSCPPPER
>FUSION-ENST00000483104.5:52559-ENST00000263962.12:235021|246
QFSFLSLPRSWDYRHATMPSK
>FUSION-ENST00000483104.5:52559-ENST00000263962.12:235021|243
MFKYFTSILVSK
>FUSION-ENST00000570947.5:95116-ENST00000573770.5:4874|85
GRTETRFPGEWK
>ENST00000427836.8|SNV-197103-G-A|5
EKSVPCPRCVHR
>FUSION-ENST00000570947.5:95116-ENST00000573770.5:4874|1454
MKCFLNFENVILICSKTETLV
>FUSION-ENST00000570947.5:95116-ENST00000573770.5:4874|773
SPPGLKQPEAPRK
>FUSION-ENST00000570947.5:95116-ENST00000573770.5:4874|2062
LNYPCIPGINPTWS
>FUSION-ENST00000570947.5:95116-ENST00000573770.5:4874|276
FKFLSLDK
>FUSION-ENST00000570947.5:95116-ENST00000573770.5:4874|1328
VLCGAGNVCL
>FUSION-ENST00000570947.5:95116-ENST00000573770.5:4874|563
FRKPLPEGPPGAPSWHLPAS
>FUSION-ENST00000570947.5:95116-ENST00000573770.5:4874|314
MWASVIPLSLSYGG
>FUSION-ENST00000570947.5:95116-ENST00000573770.5:4874|4202
MGCAPTLVL
>FUSION-ENST00000570947.5:95116-ENST00000573770.5:4874|2691
NPTRGLQR
>FUSION-ENST00000570947.5:95116-ENST00000573770.5:4874|2245
MCLFAICLLLR
>FUSION-ENST00000570947.5:95116-ENST00000573770.5:4874|35
MSLYVSICVHLWGLRPAYHPLLHRR
>ENST00000423561.6|SNV-12210-C-G|8
EKVAKASGAN
>FUSION-ENST00000570947.5:95116-ENST00000573770.5:4874|1424
DNSPGPHLWDSRNLSYLLK
>FUSION-ENST00000570947.5:95116-ENST00000573770.5:4874|1359
LLASDQPWAPDFGFPLWRFSPAY
>FUSION-ENST00000570947.5:95116-ENST00000573770.5:4874|3355
GFGMKQFHLRPSALVR
>FUSION-ENST00000570947.5:95116-ENST00000573770.5:4874|2059
LILYPETLLSLFIR
>ENST00000408999.4|SNV-45294-G-A|3
QVHIVMR
>ENST00000553027.1|SNV-4297-G-A|9
MELIALIR
>FUSION-ENST00000570947.5:95116-ENST00000573770.5:4874|1209
EAPPPAWPITTEVRK
>FUSION-ENST00000570947.5:95116-ENST00000573770.5:4874|534
VQMRPLGGLPYR
>FUSION-ENST00000570947.5:95116-ENST00000573770.5:4874|1234
MKIMGEGHIV
>FUSION-ENST00000570947.5:95116-ENST00000573770.5:4874|2899
GALCSLCLRKSQSTGLGR
>FUSION-ENST00000570947.5:95116-ENST00000573770.5:4874|2523
MIVPLPSSLGNRPCLKKR
>FUSION-ENST00000570947.5:95116-ENST00000573770.5:4874|1288
QQTFVFLKFLGLEVQAQAAGR
>FUSION-ENST00000570947.5:95116-ENST00000573770.5:4874|807
RTCHSSR
>FUSION-ENST00000483104.5:52559-ENST00000263962.12:235021|151
KLLFISVLYFFM
>FUSION-ENST00000570947.5:95116-ENST00000573770.5:4874|1438
MCSHDLSPVCSRGLSPA
>FUSION-ENST00000570947.5:95116-ENST00000573770.5:4874|239
EFGAEPRPSPPSLPLFPACGEAR
>FUSION-ENST00000570947.5:95116-ENST00000573770.5:4874|3872
MDNVCFDSSHACVTHTPVKVQR
>FUSION-ENST00000570947.5:95116-ENST00000573770.5:4874|1064
TKVSNFDEVQLIDIF
>FUSION-ENST00000570947.5:95116-ENST00000573770.5:4874|4028
MLLVHVEVWERR
>FUSION-ENST00000570947.5:95116-ENST00000573770.5:4874|2480
TAESGRAGSGIPQLVFQRLR
>FUSION-ENST00000570947.5:95116-ENST00000573770.5:4874|4505
MSRDSFASPFTI
>FUSION-ENST00000570947.5:95116-ENST00000573770.5:4874|1403
MDSENVSH
>ENST00000417209.2|SNV-48945-G-A|5
AKMIYSEFIEADAPKEINIDFSTR
>FUSION-ENST00000570947.5:95116-ENST00000573770.5:4874|2898
KSQSTGLGR
>FUSION-ENST00000570947.5:95116-ENST00000573770.5:4874|1505
MVGAEGRGGACQMLTITKEQR
>FUSION-ENST00000456310.5:46701-ENST00000263962.12:235021|6
MAFGGGLELALGCHYRIAHAER
>FUSION-ENST00000570947.5:95116-ENST00000573770.5:4874|3424
AVPDTGAPCSRSTCGTR
>FUSION-ENST00000570947.5:95116-ENST00000573770.5:4874|112
MYSMHTHTCTKVYTRTHCTR
>ENST00000378814.9|SNV-223134-G-A|3
ENSALTK
>FUSION-ENST00000570947.5:95116-ENST00000573770.5:4874|562
SVFNSLR
>FUSION-ENST00000570947.5:95116-ENST00000573770.5:4874|2945
CVTSQAGRGRTCQTGPWR
>FUSION-ENST00000570947.5:95116-ENST00000573770.5:4874|4026
MLLVHVEVWERRAR
>ENST00000290472.4|SNV-24591-G-A|4
VEPSPQDQHQPRECHLFSDPACPK
>FUSION-ENST00000570947.5:95116-ENST00000573770.5:4874|408
VPIPPWGCTCRRPCPRPPR
>FUSION-ENST00000570947.5:95116-ENST00000573770.5:4874|4641
FEVCFATGL
>ENST00000504764.5|SNV-46281-G-C|1
GWHFYDDTEFIYLRPFACDTK
>FUSION-ENST00000570947.5:95116-ENST00000573770.5:4874|2741
MKRHFTK
>FUSION-ENST00000576964.5:172741-ENST00000571650.5:42835|80
MERSGWVGVGPRQPLP
>FUSION-ENST00000570947.5:95116-ENST00000573770.5:4874|1565
MNFHSQLLQRE
>FUSION-ENST00000570947.5:95116-ENST00000573770.5:4874|2822
ELAAFFQG
>FUSION-ENST00000570947.5:95116-ENST00000573770.5:4874|69
WQAGAPAVPQLDCR
>FUSION-ENST00000570947.5:95116-ENST00000573770.5:4874|4367
VGQDVLDLLTL
>FUSION-ENST00000570947.5:95116-ENST00000573770.5:4874|3849
NLTSVLFNFIKWVPL
>FUSION-ENST00000570947.5:95116-ENST00000573770.5:4874|3919
RSGGCESAAYF
>FUSION-ENST00000570947.5:95116-ENST00000573770.5:4874|2955
QPGRATAPSPVSPCPDRCVTSQAGR
>FUSION-ENST00000570947.5:95116-ENST00000573770.5:4874|3142
GVRGVCSNELGYLWIRGVR
>FUSION-ENST00000570947.5:95116-ENST00000573770.5:4874|3018
EHAGRCR
>ENST00000361373.8|SNV-13342-G-A|2
LPGGSLPIK
>FUSION-ENST00000570947.5:95116-ENST00000573770.5:4874|3985
MVHPMFSSLRQHPPRTAQPTTWK
>FUSION-ENST00000570947.5:95116-ENST00000573770.5:4874|920
MIRMGTGSWQPPASLLSLTR
>FUSION-ENST00000570947.5:95116-ENST00000573770.5:4874|1009
IRKQTEEGVR
>FUSION-ENST00000570947.5:95116-ENST00000573770.5:4874|4330
MGGITPLSSGLGPEGVLQL
>FUSION-ENST00000570947.5:95116-ENST00000573770.5:4874|4252
PPLIHPPLASK
>FUSION-ENST00000570947.5:95116-ENST00000573770.5:4874|538
MSPSPPWECTCRRLCPHPPR
>FUSION-ENST00000570947.5:95116-ENST00000573770.5:4874|3149
MVGTHGPGIPGAGVSATAR
>FUSION-ENST00000483104.5:52559-ENST00000263962.12:235021|52
SIQIVCPFLTGCLSFIIDL
>FUSION-ENST00000570947.5:95116-ENST00000573770.5:4874|3983
MFSSLRQHPPR
>FUSION-ENST00000570947.5:95116-ENST00000573770.5:4874|380
SPSSLWVCTCR
>ENST00000572976.5|SNV-8711-T-G|4
AELGLEIPAYSRGQDPIFSLATPLR
>FUSION-ENST00000570947.5:95116-ENST00000573770.5:4874|1932
LILVCVKSQRSFK
>ENST00000459922.1|SNV-46601-G-A|10
LMPTINMNIKWSNCKK
>FUSION-ENST00000570947.5:95116-ENST00000573770.5:4874|4062
HVGIVGATVQDEIWAGTQPNLIK
>ENST00000348476.7|SNV-65837-C-A|3
TKMQPLETLK
>FUSION-ENST00000570947.5:95116-ENST00000573770.5:4874|1849
QCLGFCSCFGLLRIMASTSIYVPAK
>FUSION-ENST00000570947.5:95116-ENST00000573770.5:4874|1392
PDGIVTTYNVKSELCKINTANSK
>FUSION-ENST00000570947.5:95116-ENST00000573770.5:4874|554
MICWCPHPQSQNVGVVWK
>FUSION-ENST00000570947.5:95116-ENST00000573770.5:4874|959
GRDHCHITVLTPLPTLSTR
>FUSION-ENST00000570947.5:95116-ENST00000573770.5:4874|694
SSRCLAAESTCQK
>FUSION-ENST00000570947.5:95116-ENST00000573770.5:4874|1546
GREMENLVRPLFFLTGK
>FUSION-ENST00000570947.5:95116-ENST00000573770.5:4874|3302
MHQSMQTNKRK
>FUSION-ENST00000570947.5:95116-ENST00000573770.5:4874|3028
AGIPHRNVGK
>FUSION-ENST00000570947.5:95116-ENST00000573770.5:4874|1084
GQVPTLVH
>FUSION-ENST00000570947.5:95116-ENST00000573770.5:4874|2630
VVGPGGSQLVARLFST
>ENST00000263736.5|SNV-12472-G-A|1
IEEETSK
>FUSION-ENST00000576964.5:172741-ENST00000571650.5:42835|95
DLVGCLPGR
>FUSION-ENST00000570947.5:95116-ENST00000573770.5:4874|4360
MSPCESLGS
>FUSION-ENST00000570947.5:95116-ENST00000573770.5:4874|918
MIRMGTGSWQPPASLLSLTRGR
>FUSION-ENST00000576964.5:172741-ENST00000571650.5:42835|270
VEVEGSKRR
>FUSION-ENST00000570947.5:95116-ENST00000573770.5:4874|1571
NHKHSYTPTVDKQR
>FUSION-ENST00000570947.5:95116-ENST00000573770.5:4874|2981
GNGWSRR
>FUSION-ENST00000570947.5:95116-ENST00000573770.5:4874|2745
ITQPWPSTFVPIR
>FUSION-ENST00000570947.5:95116-ENST00000573770.5:4874|2194
IYVSVFMQVPCCFDCYSSVV
>FUSION-ENST00000570947.5:95116-ENST00000573770.5:4874|3717
WHEVNIK
>FUSION-ENST00000570947.5:95116-ENST00000573770.5:4874|1408
YQWLKRGEANLFSCF
>FUSION-ENST00000570947.5:95116-ENST00000573770.5:4874|1177
MFPDQHDNQDIEGPITRRNCL
>FUSION-ENST00000570947.5:95116-ENST00000573770.5:4874|2381
LWTMLNDLPSVLSVVR
>FUSION-ENST00000570947.5:95116-ENST00000573770.5:4874|1348
MQFTYSWWR
>FUSION-ENST00000570947.5:95116-ENST00000573770.5:4874|3890
FSSHGELSTVGVSVR
>FUSION-ENST00000570947.5:95116-ENST00000573770.5:4874|4548
VPLYFSLGDRVRLHLK
>FUSION-ENST00000483104.5:52559-ENST00000263962.12:235021|234
YFTSILVSKHLLL
>FUSION-ENST00000570947.5:95116-ENST00000573770.5:4874|186
MKMNQIQTSWLLLHFTFLR
>FUSION-ENST00000570947.5:95116-ENST00000573770.5:4874|1293
RPSSGPHKGTLQTGQLKQQTFVFLK
>FUSION-ENST00000570947.5:95116-ENST00000573770.5:4874|3780
VAGTTGARHLAR
>FUSION-ENST00000570947.5:95116-ENST00000573770.5:4874|2293
LSVRLPINRK
>FUSION-ENST00000570947.5:95116-ENST00000573770.5:4874|4436
VHFMAGRVTCPGECAVHT
>FUSION-ENST00000570947.5:95116-ENST00000573770.5:4874|1622
MPMSRMVLPRVSCR
>FUSION-ENST00000575142.5:98-ENST00000572977.5:86064|3
GFHLKWPHGDHAHLVLLASVVLPR
>ENST00000371117.8|SNV-314882-T-G|1
GADIASGNERIIVEDAVDWRPHDK
>FUSION-ENST00000576964.5:172741-ENST00000571650.5:42835|114
CGHSFSVEK
>ENST00000338694.7|SNV-15915-T-C|3
TLEEAPEQIR
>FUSION-ENST00000570947.5:95116-ENST00000573770.5:4874|2307
MTLQEKAEFLAMYCRLR
>FUSION-ENST00000570947.5:95116-ENST00000573770.5:4874|3777
HLARLIFCIFSR
>FUSION-ENST00000570947.5:95116-ENST00000573770.5:4874|1821
MIQLSPTGSFPQHVGIMGVQFKMR
>FUSION-ENST00000570947.5:95116-ENST00000573770.5:4874|2172
PVIPATWEAEAGELLEPGK
>FUSION-ENST00000570947.5:95116-ENST00000573770.5:4874|1273
CFLFLMIFLVTLSFLQLTSL
>FUSION-ENST00000570947.5:95116-ENST00000573770.5:4874|2323
MFYKPLLPAQPRAQVL
>FUSION-ENST00000570947.5:95116-ENST00000573770.5:4874|4163
YDIHTEKCTSQSYCWMKVHK
>FUSION-ENST00000570947.5:95116-ENST00000573770.5:4874|599
IPTSASLLGPLAR
>FUSION-ENST00000570947.5:95116-ENST00000573770.5:4874|1837
VYHIFFIQSIIDGHLG
>FUSION-ENST00000570947.5:95116-ENST00000573770.5:4874|3972
RTRVNILEGR
>FUSION-ENST00000576964.5:172741-ENST00000571650.5:42835|136
RLDYTCCFATSAFYSTVGL
>FUSION-ENST00000570947.5:95116-ENST00000573770.5:4874|3875
LIPCLLPPG
>ENST00000263674.4|SNV-476-T-G|5
WSGGPGLREEDTDTPGWR
>FUSION-ENST00000570947.5:95116-ENST00000573770.5:4874|4366
MTYFKGK
>ENST00000376143.4|SNV-485917-G-C|5
RSSPSNNR
>FUSION-ENST00000570947.5:95116-ENST00000573770.5:4874|1723
NKTTHIQPSWFLMDLVQRLR
>FUSION-ENST00000570947.5:95116-ENST00000573770.5:4874|1730
QTHRPTEQNR
>FUSION-ENST00000576964.5:172741-ENST00000571650.5:42835|146
RNARSTSMYR
>FUSION-ENST00000570947.5:95116-ENST00000573770.5:4874|3827
YIDCGYFFPVSGLLFFFFFFFLR
>FUSION-ENST00000570947.5:95116-ENST00000573770.5:4874|3716
MWHEVNIKVSFFHVNIQSQHHLLK
>FUSION-ENST00000570947.5:95116-ENST00000573770.5:4874|2200
FSESVACLFILLTMSFK
>FUSION-ENST00000483104.5:52559-ENST00000263962.12:235021|166
MLLLSQVISSYIMYCLT
>ENST00000558232.5|SNV-11707-G-A|6
KKGPHPFLSGLQYESR
>FUSION-ENST00000570947.5:95116-ENST00000573770.5:4874|3658
THFVPPCPTASECYRSIGPSNP
>FUSION-ENST00000570947.5:95116-ENST00000573770.5:4874|326
MAASTFYLPTMGQHFQTRDP
>ENST00000415413.5|SNV-8494-C-T|1
LGIPGPIPLPFLGTILFYLRHR
>FUSION-ENST00000570947.5:95116-ENST00000573770.5:4874|3984
VHPMFSSLRQHPPRTAQPTTWK
>FUSION-ENST00000570947.5:95116-ENST00000573770.5:4874|1492
MEHMRYFDKGMQSVITILG
>FUSION-ENST00000570947.5:95116-ENST00000573770.5:4874|452
GDCCFLLEVRAGDGALEKGGWR
>FUSION-ENST00000570947.5:95116-ENST00000573770.5:4874|3840
KCPYLTSYLLSPAAMGPEPGACRSF
>FUSION-ENST00000570947.5:95116-ENST00000573770.5:4874|2170
PVIPATWEAEAGELLEPGKQR
>FUSION-ENST00000570947.5:95116-ENST00000573770.5:4874|2052
MLNNSGDSRHACHVPNLR
>FUSION-ENST00000570947.5:95116-ENST00000573770.5:4874|2760
MKTETPSAGER
>FUSION-ENST00000570947.5:95116-ENST00000573770.5:4874|2940
TCQTGPWRGRSCCSD
>FUSION-ENST00000570947.5:95116-ENST00000573770.5:4874|864
RSQGGPGEWKWDLLPAP
>FUSION-ENST00000483104.5:52559-ENST00000263962.12:235021|126
ANRSSATFKWNGPR
>ENST00000360859.11|SNV-68245-G-T|13
MENRVPPACLVSR
>FUSION-ENST00000570947.5:95116-ENST00000573770.5:4874|1075
MENRPAHCGGRAEEKQPFLR
>ENST00000533625.5|SNV-84345-C-T|1
TSLMQAETPEIQAEYK
>FUSION-ENST00000570947.5:95116-ENST00000573770.5:4874|374
GVHLQASVSPSPR
>FUSION-ENST00000570947.5:95116-ENST00000573770.5:4874|3309
IVPLHSSLGNK
>ENST00000461874.1|SNV-13451-C-G|8
RGWTTSGV
>FUSION-ENST00000570947.5:95116-ENST00000573770.5:4874|3830
MPISHLLPFIPGCHGTR
>FUSION-ENST00000570947.5:95116-ENST00000573770.5:4874|4141
MCTHSGVVDAGSTFSSSQR
>FUSION-ENST00000570947.5:95116-ENST00000573770.5:4874|1626
ENYKPLLKEIR
>ENST00000557096.1|SNV-814-G-C|3
GCSSPPCECHQEEDFRVTSKDIQR
>ENST00000304218.6|SNV-678-C-T|4
AAKPKTAKSK
>FUSION-ENST00000570947.5:95116-ENST00000573770.5:4874|1682
SFAHFLMGCLFFLVKLSSL
>FUSION-ENST00000570947.5:95116-ENST00000573770.5:4874|3699
DLSDWLPCPLTR
>FUSION-ENST00000570947.5:95116-ENST00000573770.5:4874|2574
VAPADTCARLVSGR
>FUSION-ENST00000570947.5:95116-ENST00000573770.5:4874|4440
FKVHFMAGR
>FUSION-ENST00000570947.5:95116-ENST00000573770.5:4874|4342
SHSFSKIMVVNFVHVR
>FUSION-ENST00000570947.5:95116-ENST00000573770.5:4874|674
TCLNQRPSSGWTTSRK
>FUSION-ENST00000570947.5:95116-ENST00000573770.5:4874|379
MSPSSLWVCTCRCPCPRPPCGSAR
>FUSION-ENST00000570947.5:95116-ENST00000573770.5:4874|2780
EAPLMPQR
>FUSION-ENST00000570947.5:95116-ENST00000573770.5:4874|2345
QHGLGILKTLTK
>FUSION-ENST00000570947.5:95116-ENST00000573770.5:4874|1396
PDGIVTTYNVK
>FUSION-ENST00000570947.5:95116-ENST00000573770.5:4874|2773
SKIHEKTFH
>FUSION-ENST00000570947.5:95116-ENST00000573770.5:4874|4182
ADPHFWWQCKMFLAFL
>FUSION-ENST00000570947.5:95116-ENST00000573770.5:4874|989
SLGEKQKGPQEEAGEFSPGSR
>FUSION-ENST00000570947.5:95116-ENST00000573770.5:4874|615
DTSGSSAISHFHH
>FUSION-ENST00000576964.5:172741-ENST00000571650.5:42835|215
MVLNCNCIVRLLSSPLEFELQGQR
>FUSION-ENST00000570947.5:95116-ENST00000573770.5:4874|2445
RFGVAKLVLNCSSLDTC
>FUSION-ENST00000570947.5:95116-ENST00000573770.5:4874|932
ESGSVPAPRSLPASTCACLR
>FUSION-ENST00000570947.5:95116-ENST00000573770.5:4874|4050
MENRNVNMGR
>ENST00000546324.1|SNV-611-A-C|3
HEARRLQPGVSVSSSLSPGPPLQR
>FUSION-ENST00000570947.5:95116-ENST00000573770.5:4874|398
LCPRPPR
>FUSION-ENST00000570947.5:95116-ENST00000573770.5:4874|2794
GLLPPAFDQLPSKSFLFSSQT
>FUSION-ENST00000570947.5:95116-ENST00000573770.5:4874|3390
MQAHRVS
>FUSION-ENST00000570947.5:95116-ENST00000573770.5:4874|4381
LILLRVSCK
>ENST00000427836.8|SNV-197103-G-A|2
CVHRELQK
>ENST00000528032.5|SNV-17717-C-G|5
MERAVEPWGADLHRPEEREPQR
>FUSION-ENST00000570947.5:95116-ENST00000573770.5:4874|2255
MIFLISFSFL
>FUSION-ENST00000570947.5:95116-ENST00000573770.5:4874|3153
GVRGVCSNELGDLWIR
>ENST00000265825.6|SNV-2467-C-A|2
MDETEWINRHPKAEDLR
>FUSION-ENST00000570947.5:95116-ENST00000573770.5:4874|2696
GGREGELRNPTR
>ENST00000623543.1|MNV-4286-CTC-C|16
QQAMYLPCLGSHFTIWLLGK
>FUSION-ENST00000570947.5:95116-ENST00000573770.5:4874|2164
PLHSSLGDRVR
>ENST00000342679.9|SNV-29490-C-G|5
NPAERMSYLELMEHPFLTLHK
>FUSION-ENST00000570947.5:95116-ENST00000573770.5:4874|2029
LSNAFSA
>FUSION-ENST00000570947.5:95116-ENST00000573770.5:4874|771
QPEAPRKGSCPVLDIPQPEA
>FUSION-ENST00000570947.5:95116-ENST00000573770.5:4874|2117
GNLQIFSPILWVVSSLC
>FUSION-ENST00000570947.5:95116-ENST00000573770.5:4874|593
KLQLCSWFSK
>FUSION-ENST00000576964.5:172741-ENST00000571650.5:42835|201
LYEKYKS
>FUSION-ENST00000570947.5:95116-ENST00000573770.5:4874|2653
KESLTTR
>FUSION-ENST00000570947.5:95116-ENST00000573770.5:4874|3271
PLIFLLLFS
>FUSION-ENST00000570947.5:95116-ENST00000573770.5:4874|3614
RSGASPACV
>FUSION-ENST00000570947.5:95116-ENST00000573770.5:4874|2181
MSHCTQPVFSVFVK
>ENST00000541158.6|SNV-814-G-C|1
VTSKDIQRIPSLPPSTQTLK
>ENST00000371528.2|SNV-405-C-A|3
VHFLHPGHTHR
>FUSION-ENST00000570947.5:95116-ENST00000573770.5:4874|2003
CCGKECVLRSQWR
>FUSION-ENST00000570947.5:95116-ENST00000573770.5:4874|3496
ANTRVEHNV
>ENST00000506455.5|SNV-43973-G-C|3
QTSHCQEAGK
>ENST00000493501.1|SNV-91448-T-A|5
MSATALLFRISSLFHPKLLFVGSR
>ENST00000556845.1|SNV-26385-C-T|1
AQSTASMSPARPAPRAFPAPQPGRR
>ENST00000316027.10|MNV-16536-TGA-T|1
QAGLCALVCGRGDGRR
>FUSION-ENST00000570947.5:95116-ENST00000573770.5:4874|1789
VSQLLGTVSVQLPVIYSCGILFHK
>FUSION-ENST00000570947.5:95116-ENST00000573770.5:4874|42
MATVTLR
>FUSION-ENST00000570947.5:95116-ENST00000573770.5:4874|2313
DQPGQDGETPSLLKIQKLAR
>ENST00000558232.5|SNV-11707-G-A|4
KGPHPFLSGLQYESRQDFLWR
>FUSION-ENST00000483104.5:52559-ENST00000263962.12:235021|72
MGHMVTLCLTFK
>FUSION-ENST00000570947.5:95116-ENST00000573770.5:4874|3673
SGVCSGEVEGTSAESTGEEALLNC
>FUSION-ENST00000570947.5:95116-ENST00000573770.5:4874|2081
CTPQPMEEIFCKYLLGPFGL
>FUSION-ENST00000570947.5:95116-ENST00000573770.5:4874|1193
MWRVYLGHV
>ENST00000602321.5|SNV-4282-C-T|2
MSCTGLSSSCRTTIV
>FUSION-ENST00000570947.5:95116-ENST00000573770.5:4874|747
AEAQESLECGRQRLQ
>FUSION-ENST00000570947.5:95116-ENST00000573770.5:4874|2053
LNNSGDSR
>FUSION-ENST00000570947.5:95116-ENST00000573770.5:4874|410
PTWFCSRAWFSHVGPFNEGGQVR
>FUSION-ENST00000570947.5:95116-ENST00000573770.5:4874|1890
KCIVLGFTYRSTIHFLVNFHLR
>FUSION-ENST00000570947.5:95116-ENST00000573770.5:4874|767
LSVPYLR
>FUSION-ENST00000576964.5:172741-ENST00000571650.5:42835|142
STSMYRVKLVATHLPLLTV
>FUSION-ENST00000472940.5:280-ENST00000591877.1:131103|9
HRSISAEAISGVPGGSTAEASPQKR
>FUSION-ENST00000570947.5:95116-ENST00000573770.5:4874|385
MPAECSGAESH
>FUSION-ENST00000570947.5:95116-ENST00000573770.5:4874|4594
ERTLVDLK
>FUSION-ENST00000570947.5:95116-ENST00000573770.5:4874|2405
SHDCTTALQPGQQTLSQKK
>FUSION-ENST00000570947.5:95116-ENST00000573770.5:4874|378
SPSSLWVCTCRCPCPRPPCGSAR
>FUSION-ENST00000570947.5:95116-ENST00000573770.5:4874|876
MGSVKTRLF
>FUSION-ENST00000570947.5:95116-ENST00000573770.5:4874|3394
MWYSMQAHR
>FUSION-ENST00000483104.5:52559-ENST00000263962.12:235021|254
MLPCPANFCIFSR
>FUSION-ENST00000570947.5:95116-ENST00000573770.5:4874|3760
MSPRVRVCTSCK
>ENST00000423561.6|SNV-12210-C-G|5
WPRLQVPTR
>FUSION-ENST00000570947.5:95116-ENST00000573770.5:4874|2671
EWEGGLRNPTR
>ENST00000461395.5|SNV-674-G-A|3
MSRASSGLLPLEQPPK
>FUSION-ENST00000570947.5:95116-ENST00000573770.5:4874|3162
ELPLAVLRGMCSNELGDLWIR
>ENST00000369825.6|SNV-4045-C-G|3
AGAESDAQYQFTGIK
>FUSION-ENST00000570947.5:95116-ENST00000573770.5:4874|4455
MCVLLLSSGVFCIFLLSLVGL
>FUSION-ENST00000570947.5:95116-ENST00000573770.5:4874|3556
MVVLVFFVFSFRSFEFCKILE
>FUSION-ENST00000570947.5:95116-ENST00000573770.5:4874|2069
MVTFFVS
>FUSION-ENST00000483104.5:52559-ENST00000263962.12:235021|218
VPYNYQYLIRQISIGK
>FUSION-ENST00000570947.5:95116-ENST00000573770.5:4874|2641
AGSGIPHADCR
>FUSION-ENST00000570947.5:95116-ENST00000573770.5:4874|3008
EATRRNK
>FUSION-ENST00000570947.5:95116-ENST00000573770.5:4874|4606
GGQGRRIL
>FUSION-ENST00000570947.5:95116-ENST00000573770.5:4874|2472
MRCGQQGVLGSGLCFCETGHGAAR
>FUSION-ENST00000570947.5:95116-ENST00000573770.5:4874|1786
MLVFHLCIISFTEL
>FUSION-ENST00000570947.5:95116-ENST00000573770.5:4874|1433
SASPAFKFYSITSCVTR
>FUSION-ENST00000570947.5:95116-ENST00000573770.5:4874|1957
SSVSEFQVVTNK
>FUSION-ENST00000570947.5:95116-ENST00000573770.5:4874|1767
TLPALAFLPADHTLR
>FUSION-ENST00000570947.5:95116-ENST00000573770.5:4874|2861
LAGQGGGSR
>FUSION-ENST00000333916.8:391-ENST00000372692.8:356|11
RRHRPLQACR
>FUSION-ENST00000576964.5:172741-ENST00000571650.5:42835|182
WSLTLSLSPR
>ENST00000261405.9|SNV-108212-C-G|3
AHLLRLVDVMQR
>FUSION-ENST00000570947.5:95116-ENST00000573770.5:4874|171
LSCAFGKNWVSTFPGAKAGPR
>FUSION-ENST00000570947.5:95116-ENST00000573770.5:4874|4417
SSCLVPFHFSPTMNCLSFCLS
>FUSION-ENST00000570947.5:95116-ENST00000573770.5:4874|3711
VSFFHVNIQSQHHLLKSFLFSMELC
>FUSION-ENST00000570947.5:95116-ENST00000573770.5:4874|3971
TRVNILEGR
>FUSION-ENST00000570947.5:95116-ENST00000573770.5:4874|2718
VEDESGPSGHMC
>FUSION-ENST00000570947.5:95116-ENST00000573770.5:4874|344
MHFLQCSRPTPLGSSFALSP
>FUSION-ENST00000570947.5:95116-ENST00000573770.5:4874|3572
IILAAAVIK
>FUSION-ENST00000477179.5:280-ENST00000591877.1:131103|14
GAVPGIGPSLQKPFQEYLEAQRQK
>FUSION-ENST00000570947.5:95116-ENST00000573770.5:4874|3672
MRLTERGHEATCFVLGGFETK
>FUSION-ENST00000483104.5:52559-ENST00000263962.12:235021|253
LPCPANFCIFSR
>FUSION-ENST00000570947.5:95116-ENST00000573770.5:4874|350
GLRHLPAYPTL
>FUSION-ENST00000570947.5:95116-ENST00000573770.5:4874|449
AGDGALEKGGWRWGR
>FUSION-ENST00000570947.5:95116-ENST00000573770.5:4874|4599
IQKLAGR
>FUSION-ENST00000570947.5:95116-ENST00000573770.5:4874|3351
MKQFHLRPSALVRCS
>FUSION-ENST00000570947.5:95116-ENST00000573770.5:4874|874
MESGSVLGPWFPISGLRPLGGWSR
>FUSION-ENST00000570947.5:95116-ENST00000573770.5:4874|4178
EKPPNTKFAR
>ENST00000466883.5|SNV-7903-C-G|4
MWSVANEPASHLECAGYYLKLR
>FUSION-ENST00000570947.5:95116-ENST00000573770.5:4874|1871
MAETEGER
>FUSION-ENST00000570947.5:95116-ENST00000573770.5:4874|338
PFWVVTPPPLPAPR
>FUSION-ENST00000333916.8:391-ENST00000372692.8:356|13
NQDHLLLWDRR
>FUSION-ENST00000570947.5:95116-ENST00000573770.5:4874|144
YMQACALTAYMYSYCMHRPSLHTR
>FUSION-ENST00000570947.5:95116-ENST00000573770.5:4874|467
FCPSLDYLFVFFAGSFK
>FUSION-ENST00000570947.5:95116-ENST00000573770.5:4874|1608
VSCRVFVVLGFTFK
>FUSION-ENST00000570947.5:95116-ENST00000573770.5:4874|984
GPQEEAGEFSPGSR
>ENST00000546324.1|SNV-611-A-C|2
RLQPGVSVSSSLSPGPPLQR
>FUSION-ENST00000570947.5:95116-ENST00000573770.5:4874|3543
MVGMAITSPGADFVSRWAGGLVAW
>FUSION-ENST00000483104.5:52559-ENST00000263962.12:235021|103
FCLFWIFHINRII
>FUSION-ENST00000570947.5:95116-ENST00000573770.5:4874|954
ESGSVPGPSFPISGLRPLGGWSR
>FUSION-ENST00000570947.5:95116-ENST00000573770.5:4874|4041
MYKQLINFLR
>ENST00000478436.1|INDEL-78086-G-GTATG|6
MCMYVCMYVCRNILICGCFMP
>FUSION-ENST00000570947.5:95116-ENST00000573770.5:4874|4128
MCQPPTSLL
>FUSION-ENST00000570947.5:95116-ENST00000573770.5:4874|4630
VTQPQCK
>FUSION-ENST00000570947.5:95116-ENST00000573770.5:4874|3345
MTSMSYK
>FUSION-ENST00000570947.5:95116-ENST00000573770.5:4874|3981
MFSSLRQHPPRTAQPTTWK
>FUSION-ENST00000570947.5:95116-ENST00000573770.5:4874|2390
QYKKLQR
>FUSION-ENST00000570947.5:95116-ENST00000573770.5:4874|3960
MKTSAER
>FUSION-ENST00000333916.8:391-ENST00000372692.8:356|19
GDSWSGSGTSLTAWPLNASLHSR
>FUSION-ENST00000483104.5:52559-ENST00000263962.12:235021|214
SVIPLCITVYIMVAFL
>FUSION-ENST00000570947.5:95116-ENST00000573770.5:4874|65
WWHSVTWTRTR
>ENST00000568763.1|SNV-3828-A-G|5
PRSVATQPLCWTSPGAR
>FUSION-ENST00000575142.5:98-ENST00000572977.5:86064|5
KARGFHLK
>FUSION-ENST00000570947.5:95116-ENST00000573770.5:4874|4352
FLHSPSVFMLND
>FUSION-ENST00000570947.5:95116-ENST00000573770.5:4874|1222
MEAPPPAWPITMEVR
>FUSION-ENST00000495958.5:545-ENST00000372692.8:356|2
TGEETRGLVLGLP
>FUSION-ENST00000570947.5:95116-ENST00000573770.5:4874|2460
TALPCTS
>ENST00000459922.1|SNV-46601-G-A|3
MNIKWSNCKK
>FUSION-ENST00000570947.5:95116-ENST00000573770.5:4874|3290
VCSLLQDDVMMPQR
>FUSION-ENST00000570947.5:95116-ENST00000573770.5:4874|3973
MRTRVNILEGR
>FUSION-ENST00000570947.5:95116-ENST00000573770.5:4874|3306
MHQSMQTNK
>FUSION-ENST00000570947.5:95116-ENST00000573770.5:4874|2271
ILRSGRAGSYGR
>FUSION-ENST00000570947.5:95116-ENST00000573770.5:4874|3004
RSSSGGSLGMSSQFCFTKTK
>FUSION-ENST00000570947.5:95116-ENST00000573770.5:4874|904
VTTHCHHLWEPPAKPQGRR
>FUSION-ENST00000570947.5:95116-ENST00000573770.5:4874|1736
MVLVQKQTHRPTEQNR
>FUSION-ENST00000576964.5:172741-ENST00000571650.5:42835|277
KVEVEGSK
>FUSION-ENST00000570947.5:95116-ENST00000573770.5:4874|3819
MCVLTAHTPV
>FUSION-ENST00000570947.5:95116-ENST00000573770.5:4874|3215
ECLLVGWDGGPGDLGIRGDFYPSHR
>FUSION-ENST00000570947.5:95116-ENST00000573770.5:4874|782
NASHSAE
>ENST00000519416.5|SNV-92446-A-G|3
SRLVTGCKVK
>FUSION-ENST00000570947.5:95116-ENST00000573770.5:4874|438
MAHTCNPSTLGG
>FUSION-ENST00000570947.5:95116-ENST00000573770.5:4874|1540
MVFETVSAPLQGR
>FUSION-ENST00000576964.5:172741-ENST00000571650.5:42835|218
MHIPQFT
>FUSION-ENST00000570947.5:95116-ENST00000573770.5:4874|3897
MAVHVHRKPHGLPGTAPRPLNWGLR
>FUSION-ENST00000570947.5:95116-ENST00000573770.5:4874|2265
IFLNYCGYIVSTYIYGLCEIFAYR
>FUSION-ENST00000570947.5:95116-ENST00000573770.5:4874|2437
YIVMLVFLNHVIPK
>FUSION-ENST00000570947.5:95116-ENST00000573770.5:4874|1120
MAHELRNHTYIMNSYSNPK
>FUSION-ENST00000570947.5:95116-ENST00000573770.5:4874|2287
DFQLCRGSAPLTPTLFR
>FUSION-ENST00000570947.5:95116-ENST00000573770.5:4874|1918
AEGKEDQAYVDGDRQR
>FUSION-ENST00000570947.5:95116-ENST00000573770.5:4874|3107
MGENVLRDGLLWTVYVRK
>FUSION-ENST00000570947.5:95116-ENST00000573770.5:4874|2404
MSHDCTTALQPGQQTLSQKKK
>ENST00000615845.4|SNV-10514-A-T|3
ASTAINWLTKMFLLK
>FUSION-ENST00000570947.5:95116-ENST00000573770.5:4874|1051
MASSSLSLDSTGFVLRRAF
>FUSION-ENST00000570947.5:95116-ENST00000573770.5:4874|1930
SFKKSSAAEK
>ENST00000571657.5|SNV-5435-T-C|2
MNPADTESLQR
>FUSION-ENST00000570947.5:95116-ENST00000573770.5:4874|299
GRSLLPPGQQPGVDLSQQR
>FUSION-ENST00000570947.5:95116-ENST00000573770.5:4874|2079
MEEIFCKYLLGPFGL
>FUSION-ENST00000570947.5:95116-ENST00000573770.5:4874|2225
MDYVRYLHIGMQCMIITSG
>ENST00000557096.1|SNV-814-G-C|2
VTSKDIQR
>FUSION-ENST00000570947.5:95116-ENST00000573770.5:4874|2234
VGMCFTFK
>FUSION-ENST00000570947.5:95116-ENST00000573770.5:4874|1342
MISPPCAHVASPLR
>FUSION-ENST00000570947.5:95116-ENST00000573770.5:4874|2614
MNTHRCAHAPAYLTLF
>FUSION-ENST00000570947.5:95116-ENST00000573770.5:4874|1000
QTEEGVR
>FUSION-ENST00000570947.5:95116-ENST00000573770.5:4874|2512
VMLHCFIKSSNIK
>FUSION-ENST00000570947.5:95116-ENST00000573770.5:4874|308
GCGGRREGGAGK
>ENST00000631006.2|SNV-242327-G-C|5
TLGEGHRAEYMTTTR
>FUSION-ENST00000570947.5:95116-ENST00000573770.5:4874|4007
MLRWSIQCFPH
>FUSION-ENST00000570947.5:95116-ENST00000573770.5:4874|437
AHTCNPSTLGG
>ENST00000614004.1|SNV-260888-G-C|2
TATVLTTSRQAR
>FUSION-ENST00000570947.5:95116-ENST00000573770.5:4874|4282
TFIYFENILLFIKYFL
>ENST00000553027.1|SNV-4297-G-A|6
ELIALIRANYWLK
>FUSION-ENST00000483104.5:52559-ENST00000263962.12:235021|163
LFGFFVQFLHYCFHLC
>FUSION-ENST00000570947.5:95116-ENST00000573770.5:4874|3077
SFCSRCLLFSQWRG
>FUSION-ENST00000333916.8:391-ENST00000372692.8:356|9
RHRPLQACRR
>FUSION-ENST00000570947.5:95116-ENST00000573770.5:4874|222
VSCCIATTHRRPR
>ENST00000296129.6|SNV-53062-G-A|4
QIQVKQNISMTLR
>FUSION-ENST00000570947.5:95116-ENST00000573770.5:4874|4543
MGRVWWVMPVIPALWEAK
>FUSION-ENST00000570947.5:95116-ENST00000573770.5:4874|3019
MEHAGRCR
>FUSION-ENST00000576964.5:172741-ENST00000571650.5:42835|15
LISSLQSYLFLLSSDYER
>FUSION-ENST00000570947.5:95116-ENST00000573770.5:4874|443
MVFKIVLALLGPLCFYIHFR
>ENST00000356406.10|SNV-73718-T-A|4
VLERASWWPELSVNKPVIGSLKSK
>ENST00000639290.1|SNV-399416-A-C|7
SHGETDKTFFAYATGRGLMK
>FUSION-ENST00000576964.5:172741-ENST00000571650.5:42835|112
CGHSFSVEKQGRER
>FUSION-ENST00000570947.5:95116-ENST00000573770.5:4874|3637
MVHWSVTD
>FUSION-ENST00000483104.5:52559-ENST00000263962.12:235021|27
ENYFCWLR
>FUSION-ENST00000576964.5:172741-ENST00000571650.5:42835|98
AVLIGHH
>FUSION-ENST00000570947.5:95116-ENST00000573770.5:4874|4402
FQLYDGQRQHKFSR
>FUSION-ENST00000570947.5:95116-ENST00000573770.5:4874|4644
ELSVFNDASKVCRNFLSGDSAPV
>FUSION-ENST00000570947.5:95116-ENST00000573770.5:4874|573
VFAFFLGK
>FUSION-ENST00000472940.5:280-ENST00000591877.1:131103|7
SISAEAISGVPGGSTAEASPQKR
>FUSION-ENST00000572977.5:95116-ENST00000573770.5:4874|4
APQTPTAQGRWWRR
>FUSION-ENST00000570947.5:95116-ENST00000573770.5:4874|3208
WKQRVITDGFSSPVPLWGIGGK
>FUSION-ENST00000570947.5:95116-ENST00000573770.5:4874|3174
LLSCPSK
>ENST00000610966.5|SNV-108461-G-A|1
GLQESSHRE
>FUSION-ENST00000570947.5:95116-ENST00000573770.5:4874|2056
MCLCLVLVSG
>FUSION-ENST00000570947.5:95116-ENST00000573770.5:4874|97
SLTGISISLCPR
>ENST00000611950.1|SNV-1750-A-T|4
YFTINRDNGIVSSLVPLDFEDR
>FUSION-ENST00000576964.5:172741-ENST00000571650.5:42835|52
AWWWAPVIPATQEAEAGDWR
>FUSION-ENST00000570947.5:95116-ENST00000573770.5:4874|4423
FSPLLKVEC
>FUSION-ENST00000570947.5:95116-ENST00000573770.5:4874|2702
EWEGELR
>FUSION-ENST00000570947.5:95116-ENST00000573770.5:4874|3993
CRGRYSR
>FUSION-ENST00000570947.5:95116-ENST00000573770.5:4874|3925
ALQTGTAQRLCIHSAGSTALSSHR
>ENST00000376143.4|SNV-485917-G-C|2
SSPSNNRGLCNGNLVDIFSK
>FUSION-ENST00000570947.5:95116-ENST00000573770.5:4874|2920
RGGTKTGGFL
>FUSION-ENST00000570947.5:95116-ENST00000573770.5:4874|4540
VWWVMPVIPALWEAK
>FUSION-ENST00000570947.5:95116-ENST00000573770.5:4874|4190
GSTSVTSTSSSHTCKPPSEGLPQ
>FUSION-ENST00000570947.5:95116-ENST00000573770.5:4874|3694
LAPETRTAVLQLPAALILASSSR
>FUSION-ENST00000483104.5:52559-ENST00000263962.12:235021|209
LAVTSKYTFKYFFDNSK
>ENST00000568763.1|SNV-3828-A-G|7
MRPRSVATQPLCWTSPGAR
>FUSION-ENST00000570947.5:95116-ENST00000573770.5:4874|3705
MCVWTPWFLFYLSYH
>FUSION-ENST00000570947.5:95116-ENST00000573770.5:4874|1695
NVETSLVNEKMSFLYICIYER
>FUSION-ENST00000570947.5:95116-ENST00000573770.5:4874|4256
SRPAACLK
>FUSION-ENST00000570947.5:95116-ENST00000573770.5:4874|3800
MPLLKITWRCEGSFVCR
>FUSION-ENST00000570947.5:95116-ENST00000573770.5:4874|1569
HSYTPTVDKQR
>FUSION-ENST00000570947.5:95116-ENST00000573770.5:4874|1597
TASTIPLSEFTVIRVP
>FUSION-ENST00000483104.5:52559-ENST00000263962.12:235021|195
MVAHACNPSTLGGR
>FUSION-ENST00000570947.5:95116-ENST00000573770.5:4874|1588
AILPKVTYR
>FUSION-ENST00000483104.5:52559-ENST00000263962.12:235021|192
VAHACNPSTLGGRGR
>FUSION-ENST00000570947.5:95116-ENST00000573770.5:4874|4117
EAACAGK
>FUSION-ENST00000570947.5:95116-ENST00000573770.5:4874|1469
MIFNAFLK
>FUSION-ENST00000570947.5:95116-ENST00000573770.5:4874|3178
LRFLSLER
>FUSION-ENST00000570947.5:95116-ENST00000573770.5:4874|567
MPPGLCRFR
>ENST00000479412.2|SNV-95399-C-T|5
MLCVSTLPEWRHMSYAQPGYL
>FUSION-ENST00000483104.5:52559-ENST00000263962.12:235021|109
MFCLFWIFHINR
>FUSION-ENST00000570947.5:95116-ENST00000573770.5:4874|3773
LIFCIFSRDGVSPC
>ENST00000459850.5|SNV-7916-C-T|2
GSHGPQR
>FUSION-ENST00000576964.5:172741-ENST00000571650.5:42835|272
VEVEGSK
>ENST00000507142.6|SNV-51101-C-G|4
INRAREEGWR
>FUSION-ENST00000570947.5:95116-ENST00000573770.5:4874|1058
DYWEVGGAAADCWGCGEDSPGP
>FUSION-ENST00000570947.5:95116-ENST00000573770.5:4874|2337
SLPTLDMIFFFF
>FUSION-ENST00000570947.5:95116-ENST00000573770.5:4874|709
PSYFIIIIIICR
>FUSION-ENST00000576964.5:172741-ENST00000571650.5:42835|105
MGSGSVGVCMK
>FUSION-ENST00000576964.5:172741-ENST00000571650.5:42835|285
HSSLGNR
>FUSION-ENST00000570947.5:95116-ENST00000573770.5:4874|2830
RPHLSVLEGR
>FUSION-ENST00000570947.5:95116-ENST00000573770.5:4874|780
MLSAYTTAFR
>ENST00000565950.1|SNV-92827-T-C|1
TVKPPTGLQPTQSFSS
>FUSION-ENST00000576964.5:172741-ENST00000571650.5:42835|290
MPMHSSLGNRVR
>FUSION-ENST00000570947.5:95116-ENST00000573770.5:4874|229
RTCCSSTSTSGRAAASSAWTR
>FUSION-ENST00000570947.5:95116-ENST00000573770.5:4874|4349
SRLADDTFLVGGR
>FUSION-ENST00000570947.5:95116-ENST00000573770.5:4874|2161
MFSFSSFIV
>FUSION-ENST00000570947.5:95116-ENST00000573770.5:4874|3746
ARLSQWCRR
>ENST00000429277.6|SNV-13342-G-A|7
EMAQMYQMSLRGKASGVR
>FUSION-ENST00000570947.5:95116-ENST00000573770.5:4874|3641
RFLNHAIFPLFR
>ENST00000256509.7|SNV-194985-C-A|2
DTATLSWGLHK
>FUSION-ENST00000570947.5:95116-ENST00000573770.5:4874|2525
MIVPLPSSLGNRPCLKK
>FUSION-ENST00000570947.5:95116-ENST00000573770.5:4874|1295
RPSSGPHK
>FUSION-ENST00000570947.5:95116-ENST00000573770.5:4874|4260
MNSANNKNNPL
>ENST00000474225.5|SNV-3635-A-C|1
MQPHYIR
>FUSION-ENST00000576964.5:172741-ENST00000571650.5:42835|274
MLNTIERGSK
>FUSION-ENST00000570947.5:95116-ENST00000573770.5:4874|2465
APISNVQFDR
>FUSION-ENST00000576964.5:172741-ENST00000571650.5:42835|174
ELCEPGRWR
>FUSION-ENST00000570947.5:95116-ENST00000573770.5:4874|4247
MNFCLLLLVQKPSLATPAGRGK
>ENST00000558364.1|SNV-11707-G-A|10
MSKASGRASSCCSTTSWCMK
>FUSION-ENST00000570947.5:95116-ENST00000573770.5:4874|4277
DVFSCNDIFS
>FUSION-ENST00000570947.5:95116-ENST00000573770.5:4874|2391
SYASLFHKVKQYK
>FUSION-ENST00000570947.5:95116-ENST00000573770.5:4874|2559
MHYAVASCVCVVVGR
>FUSION-ENST00000570947.5:95116-ENST00000573770.5:4874|3168
MAQGSLELVSQPPRGSCWLQGR
>FUSION-ENST00000570947.5:95116-ENST00000573770.5:4874|4027
LLVHVEVWERR
>FUSION-ENST00000570947.5:95116-ENST00000573770.5:4874|3067
PDWALERQKLLQ
>FUSION-ENST00000570947.5:95116-ENST00000573770.5:4874|1199
MLLVRHPVNSR
>FUSION-ENST00000570947.5:95116-ENST00000573770.5:4874|1609
EDTNKWKNIPCSWIGR
>FUSION-ENST00000570947.5:95116-ENST00000573770.5:4874|4318
DLGSLQAPPPR
>FUSION-ENST00000570947.5:95116-ENST00000573770.5:4874|4319
WRDLGSLQAPPPR
>FUSION-ENST00000570947.5:95116-ENST00000573770.5:4874|1113
MNSYSNPK
>FUSION-ENST00000570947.5:95116-ENST00000573770.5:4874|2587
AHRCYAVPK
>FUSION-ENST00000576964.5:172741-ENST00000571650.5:42835|138
LVATHLPLLTV
>FUSION-ENST00000495958.5:545-ENST00000372692.8:356|7
FLPKSWQGGSSADLSR
>ENST00000612955.5|SNV-204608-A-G|1
EFHQLQGFGRGSQAGSASLKDFR
>FUSION-ENST00000570947.5:95116-ENST00000573770.5:4874|531
RPLGGLPYR
>FUSION-ENST00000570947.5:95116-ENST00000573770.5:4874|4064
MPAPVIQWPPTGALPR
>FUSION-ENST00000570947.5:95116-ENST00000573770.5:4874|4002
MFSCSDGPSNVFLTKTASTK
>FUSION-ENST00000570947.5:95116-ENST00000573770.5:4874|626
FSLDELVASFVFSSLRSGLR
>FUSION-ENST00000570947.5:95116-ENST00000573770.5:4874|1544
MENLVRPLFFLTGK
>FUSION-ENST00000570947.5:95116-ENST00000573770.5:4874|3330
EVHLQLCWK
>FUSION-ENST00000570947.5:95116-ENST00000573770.5:4874|808
SCVFHTHSPRRTCHSSR
>ENST00000520615.5|SNV-92446-A-G|2
LVTSGCKVK
>FUSION-ENST00000570947.5:95116-ENST00000573770.5:4874|2626
NPTCGGREGGLR
>ENST00000325366.14|SNV-8672-A-G|2
NPFKEMFTQEEYEILQELYQFK
>FUSION-ENST00000570947.5:95116-ENST00000573770.5:4874|4585
SVPTPRFIFGTPRVIVLG
>FUSION-ENST00000570947.5:95116-ENST00000573770.5:4874|3380
MFAEHVWYLMQVHR
>ENST00000378814.9|SNV-223134-G-A|6
DKIIVVPLKENSALTK
>FUSION-ENST00000576964.5:172741-ENST00000571650.5:42835|120
FLGVWIVSDSSLLAGK
>FUSION-ENST00000483104.5:52559-ENST00000263962.12:235021|96
MLSIFSSAYWPFVSLLWRNVYPDR
>FUSION-ENST00000570947.5:95116-ENST00000573770.5:4874|2733
RCSSPAFR
>FUSION-ENST00000570947.5:95116-ENST00000573770.5:4874|2407
SHDCTTALQPGQQTLSQK
>FUSION-ENST00000570947.5:95116-ENST00000573770.5:4874|2497
KWSPTPCVDLKDAEVFLPGTFCFIK
>FUSION-ENST00000483104.5:52559-ENST00000263962.12:235021|88
YVVSCDWLFLFSMFCLFWIFHINR
>ENST00000519402.5|SNV-100791-G-T|5
MWLSKPFGKGLCQK
>FUSION-ENST00000333916.8:391-ENST00000372692.8:356|23
STDSSSVSGSLQQAGR
>FUSION-ENST00000570947.5:95116-ENST00000573770.5:4874|204
MCGCGSRDGPRPAVMGLRLSAR
>ENST00000461874.1|SNV-13451-C-G|9
MRGWTTSGV
>FUSION-ENST00000576964.5:172741-ENST00000571650.5:42835|303
AWYLSLGPFEPAVLGEVEAGSCK
>FUSION-ENST00000570947.5:95116-ENST00000573770.5:4874|1105
ASGTSRWLNTCR
>FUSION-ENST00000570947.5:95116-ENST00000573770.5:4874|2140
MCLFLCKYHAVLIAIAL
>FUSION-ENST00000570947.5:95116-ENST00000573770.5:4874|2036
LRDVPSIPCFLGFLIMK
>FUSION-ENST00000570947.5:95116-ENST00000573770.5:4874|3549
YHKANIPVATIENVTTSEAPFMPLR
>FUSION-ENST00000570947.5:95116-ENST00000573770.5:4874|3100
MTVASYLESIIQTSK
>FUSION-ENST00000570947.5:95116-ENST00000573770.5:4874|3554
VVLVFFVFSFRSFEFCK
>FUSION-ENST00000570947.5:95116-ENST00000573770.5:4874|3237
RSPPQWWQVLTADGPLNSGGR
>FUSION-ENST00000570947.5:95116-ENST00000573770.5:4874|4499
RAWLLSFFIALVGASR
>FUSION-ENST00000570947.5:95116-ENST00000573770.5:4874|4056
MKSENMVLKR
>FUSION-ENST00000570947.5:95116-ENST00000573770.5:4874|3448
FAEHVWYLMQAHR
>FUSION-ENST00000570947.5:95116-ENST00000573770.5:4874|2270
MLEVLPK
>FUSION-ENST00000570947.5:95116-ENST00000573770.5:4874|656
MLVSSPPISECGRCLETR
>FUSION-ENST00000570947.5:95116-ENST00000573770.5:4874|2621
AQESHTRTAESGRASSGIPHADCR
>FUSION-ENST00000570947.5:95116-ENST00000573770.5:4874|4600
VKPHLYQKIQKLAGR
>FUSION-ENST00000570947.5:95116-ENST00000573770.5:4874|3360
MVGGRGFGMK
>FUSION-ENST00000570947.5:95116-ENST00000573770.5:4874|4406
FQLYDGQR
>ENST00000533625.5|SNV-84345-C-T|2
MYLKTSLMQAETPEIQAEYK
>FUSION-ENST00000570947.5:95116-ENST00000573770.5:4874|3247
SSPQTVPSTVVAGPHRRR
>ENST00000602562.1|SNV-4282-C-T|6
RPWTMSCTGLSSSCRTTIVLFSLCR
>FUSION-ENST00000570947.5:95116-ENST00000573770.5:4874|4005
WSIQCFPH
>FUSION-ENST00000570947.5:95116-ENST00000573770.5:4874|1611
VLPRVSCRVFVVLGFTFK
>FUSION-ENST00000570947.5:95116-ENST00000573770.5:4874|1420
SPSPNTVTLGVR
>FUSION-ENST00000570947.5:95116-ENST00000573770.5:4874|4189
MHTWPLSLQQTTFCSLS
>FUSION-ENST00000570947.5:95116-ENST00000573770.5:4874|1688
SSFEKCLFMSFAHFLMGCLFFLVK
>ENST00000413171.6|SNV-35349-T-C|2
QPPECSGGWGLDGTSLLL
>FUSION-ENST00000570947.5:95116-ENST00000573770.5:4874|2984
QPGPQLACRGNGWSR
>FUSION-ENST00000570947.5:95116-ENST00000573770.5:4874|343
HFLQCSRPTPLGSSFALSP
>FUSION-ENST00000570947.5:95116-ENST00000573770.5:4874|901
RSLGNGKQECTSVGMER
>FUSION-ENST00000570947.5:95116-ENST00000573770.5:4874|2897
KSQSTGLGRQPLCTCSLGGPRPPAL
>FUSION-ENST00000570947.5:95116-ENST00000573770.5:4874|2129
LVMFPISEERLSVFLHSI
>FUSION-ENST00000570947.5:95116-ENST00000573770.5:4874|1533
KALCLVGVWSG
>FUSION-ENST00000570947.5:95116-ENST00000573770.5:4874|1005
GFHPQAVLK
>FUSION-ENST00000570947.5:95116-ENST00000573770.5:4874|3861
MVMRYSLCIGGCVLVAPYCLLILL
>FUSION-ENST00000570947.5:95116-ENST00000573770.5:4874|1023
PHQSVNHVQR
>FUSION-ENST00000570947.5:95116-ENST00000573770.5:4874|148
MPKPGEAASPGGEVPAAVCR
>FUSION-ENST00000570947.5:95116-ENST00000573770.5:4874|1102
VLEGVGPQEDLDR
>FUSION-ENST00000570947.5:95116-ENST00000573770.5:4874|3739
NPCSESRCI
>FUSION-ENST00000576964.5:172741-ENST00000571650.5:42835|63
MSKHHEIR
>FUSION-ENST00000576964.5:172741-ENST00000571650.5:42835|125
REGVLYETDRNLEH
>FUSION-ENST00000570947.5:95116-ENST00000573770.5:4874|1713
LRLSNRIFQMTGAISL
>FUSION-ENST00000570947.5:95116-ENST00000573770.5:4874|123
HLPVSQVGSGLLRWLQRVGEEK
>FUSION-ENST00000570947.5:95116-ENST00000573770.5:4874|3502
FTISLENLFCY
>FUSION-ENST00000570947.5:95116-ENST00000573770.5:4874|1760
ESWPHLPKETSKVTDCFK
>ENST00000265825.6|SNV-2467-C-A|4
MDETEWINRHPK
>FUSION-ENST00000570947.5:95116-ENST00000573770.5:4874|1961
MMDLELGAIKSSVSEFQVVTNK
>FUSION-ENST00000570947.5:95116-ENST00000573770.5:4874|3945
ALLTSEPTR
>FUSION-ENST00000570947.5:95116-ENST00000573770.5:4874|3213
GDFYPSHRCCGVSVMWK
>FUSION-ENST00000570947.5:95116-ENST00000573770.5:4874|1364
ATKGTQRSWQLEGSGQG
>FUSION-ENST00000570947.5:95116-ENST00000573770.5:4874|80
MCPYGQRFLWETGLGSSPVLCVLQK
>FUSION-ENST00000570947.5:95116-ENST00000573770.5:4874|4574
NVPISTYPHQHLLFSVF
>FUSION-ENST00000570947.5:95116-ENST00000573770.5:4874|261
MGRGKQGPGSHR
>FUSION-ENST00000570947.5:95116-ENST00000573770.5:4874|4624
MESEAGRFWCPR
>FUSION-ENST00000570947.5:95116-ENST00000573770.5:4874|2983
QPGPQLACRGNGWSRR
>ENST00000487091.1|SNV-87194-C-T|1
SWKNWTWSTGARR
>FUSION-ENST00000483104.5:52559-ENST00000263962.12:235021|201
FLEIGLI
>FUSION-ENST00000483104.5:52559-ENST00000263962.12:235021|82
MDIWVASTFLAFMNHGAMK
>FUSION-ENST00000570947.5:95116-ENST00000573770.5:4874|129
MLQCPQVTDWDK
>FUSION-ENST00000570947.5:95116-ENST00000573770.5:4874|1602
MMTASTIPLSEFTVIR
>FUSION-ENST00000570947.5:95116-ENST00000573770.5:4874|3339
SVCVSRAFPTQVVR
>FUSION-ENST00000570947.5:95116-ENST00000573770.5:4874|2913
VNLNKQDFQVFCLNEVR
>FUSION-ENST00000570947.5:95116-ENST00000573770.5:4874|2520
KTLLHLSK
>FUSION-ENST00000570947.5:95116-ENST00000573770.5:4874|2163
MPLHSSLGDRVRLHLK
>FUSION-ENST00000570947.5:95116-ENST00000573770.5:4874|4055
KSENMVLKR
>FUSION-ENST00000570947.5:95116-ENST00000573770.5:4874|1835
MATGKERMR
>ENST00000574992.5|SNV-8711-T-G|2
GQDPIFSLATPLRAGEEGSHSR
>ENST00000577939.1|SNV-19152-C-T|4
AETSLRCRTLPK
>FUSION-ENST00000570947.5:95116-ENST00000573770.5:4874|3187
TQAESYTVFTVKRFSYLDDLK
>FUSION-ENST00000570947.5:95116-ENST00000573770.5:4874|975
KGHAWLVFIEIKDFR
>FUSION-ENST00000570947.5:95116-ENST00000573770.5:4874|1287
FQHVGQAGLELLASGDPSASASR
>FUSION-ENST00000570947.5:95116-ENST00000573770.5:4874|2478
AGSGIPQLVFQRLR
>FUSION-ENST00000570947.5:95116-ENST00000573770.5:4874|11
MVSPLGSTTCSGAEGQLLRAFPLGR
>FUSION-ENST00000570947.5:95116-ENST00000573770.5:4874|924
ADTGSQPACASCR
>FUSION-ENST00000570947.5:95116-ENST00000573770.5:4874|254
TEKSGGNACR
>FUSION-ENST00000570947.5:95116-ENST00000573770.5:4874|462
MSLRSADSNRWALAR
>FUSION-ENST00000570947.5:95116-ENST00000573770.5:4874|3795
GWVCLQAPRPALRVCR
>FUSION-ENST00000570947.5:95116-ENST00000573770.5:4874|1551
NFLNFYGHIVGVYNYGAHEIF
>FUSION-ENST00000570947.5:95116-ENST00000573770.5:4874|3912
QAWPFSSSLPILEPRGQGCGCSR
>FUSION-ENST00000570947.5:95116-ENST00000573770.5:4874|4136
GSPTTRPAQ
>FUSION-ENST00000570947.5:95116-ENST00000573770.5:4874|1801
HIHVPRTTQKHSMEDGK
>FUSION-ENST00000570947.5:95116-ENST00000573770.5:4874|3239
SPSTVVAGPHRRR
>FUSION-ENST00000477179.5:879-ENST00000591877.1:131103|4
TGAWSIPRAVGLECGGER
>FUSION-ENST00000483104.5:52559-ENST00000263962.12:235021|120
MVYEYILRVVQPLSQ
>FUSION-ENST00000570947.5:95116-ENST00000573770.5:4874|1811
LSFLSYVCCCLNVFF
>ENST00000618031.4|SNV-40109-A-T|2
ELPHLKEEIPFELSNLNQKLEEF
>FUSION-ENST00000570947.5:95116-ENST00000573770.5:4874|1535
VFETVSAPLQGRRK
>FUSION-ENST00000570947.5:95116-ENST00000573770.5:4874|2591
AVFCRAHR
>ENST00000459922.1|SNV-46601-G-A|1
WSNCKKSEK
>FUSION-ENST00000570947.5:95116-ENST00000573770.5:4874|4246
NFCLLLLVQKPSLATPAGR
>FUSION-ENST00000570947.5:95116-ENST00000573770.5:4874|1462
ECQLSHGAGKWK
>ENST00000263736.5|SNV-12472-G-A|2
LKIEEETSK
>FUSION-ENST00000570947.5:95116-ENST00000573770.5:4874|360
MCNSIFF
>FUSION-ENST00000570947.5:95116-ENST00000573770.5:4874|3768
MLPRLVLNS
>FUSION-ENST00000570947.5:95116-ENST00000573770.5:4874|566
PPGLCRFR
>FUSION-ENST00000570947.5:95116-ENST00000573770.5:4874|2663
QTEASPKHVINCIGR
>FUSION-ENST00000570947.5:95116-ENST00000573770.5:4874|248
SRPCPAGRPSPSGTLASRGAGCTAA
>FUSION-ENST00000570947.5:95116-ENST00000573770.5:4874|3517
LNWDLSFSSNSSILGR
>FUSION-ENST00000570947.5:95116-ENST00000573770.5:4874|1459
RGARTSTSNSEVVGVIRPNITDFL
>FUSION-ENST00000570947.5:95116-ENST00000573770.5:4874|4584
FIFGTPR
>FUSION-ENST00000570947.5:95116-ENST00000573770.5:4874|3303
HQSMQTNKR
>FUSION-ENST00000570947.5:95116-ENST00000573770.5:4874|3297
MGILVHLSVQLKNR
>FUSION-ENST00000570947.5:95116-ENST00000573770.5:4874|540
MSPSPPWECTCRR
>ENST00000297267.14|SNV-63834-G-T|4
QPISRGWDDLR
>FUSION-ENST00000570947.5:95116-ENST00000573770.5:4874|3249
VPLHSGGRSSPQTVPSTVVAGPHR
>FUSION-ENST00000570947.5:95116-ENST00000573770.5:4874|3241
SPSTVVAGPHR
>ENST00000264318.4|SNV-22482-C-A|1
ESVHARTVFGITTVLTMTTLSISAR
>FUSION-ENST00000570947.5:95116-ENST00000573770.5:4874|2636
MPGERVVGPGGSQLVAR
>FUSION-ENST00000570947.5:95116-ENST00000573770.5:4874|1674
VRLVGQGGAGAASCTPQSKR
>FUSION-ENST00000570947.5:95116-ENST00000573770.5:4874|3382
MYLNLCCSST
>FUSION-ENST00000570947.5:95116-ENST00000573770.5:4874|2136
FYLHFSDDQ
>ENST00000558380.1|SNV-5767-C-A|2
GSEPTRMMWPSPTR
>FUSION-ENST00000570947.5:95116-ENST00000573770.5:4874|2006
MCCGKECVLR
>FUSION-ENST00000570947.5:95116-ENST00000573770.5:4874|3455
RGKLIPGARPIATFLWLLSEFLGQK
>FUSION-ENST00000570947.5:95116-ENST00000573770.5:4874|2841
NKCPGEPARSCVAFDNVAPEHR
>FUSION-ENST00000570947.5:95116-ENST00000573770.5:4874|2382
MLWTMLNDLPSVLSVVR
>FUSION-ENST00000570947.5:95116-ENST00000573770.5:4874|793
MFHICWKLQPLRGPR
>FUSION-ENST00000570947.5:95116-ENST00000573770.5:4874|1305
EGRQWCDADPCCPARLLGGSLLPR
>FUSION-ENST00000570947.5:95116-ENST00000573770.5:4874|3929
HNVYENICR
>FUSION-ENST00000570947.5:95116-ENST00000573770.5:4874|1158
MMQVSPSQLR
>FUSION-ENST00000570947.5:95116-ENST00000573770.5:4874|737
MLVKLVSNSRPQVIRPPQPPK
>FUSION-ENST00000570947.5:95116-ENST00000573770.5:4874|1627
ENYKPLLK
>FUSION-ENST00000570947.5:95116-ENST00000573770.5:4874|395
MSPSSPWGAPAGVR
>FUSION-ENST00000570947.5:95116-ENST00000573770.5:4874|2543
AGSGIPHAEGGLRNPTRGLQR
>FUSION-ENST00000576964.5:172741-ENST00000571650.5:42835|116
KCGHSFSVEK
>FUSION-ENST00000570947.5:95116-ENST00000573770.5:4874|860
GVLDLSF
>FUSION-ENST00000570947.5:95116-ENST00000573770.5:4874|1512
MFLYISQISLLFKIVSK
>FUSION-ENST00000570947.5:95116-ENST00000573770.5:4874|1967
SCHPLLGMK
>FUSION-ENST00000570947.5:95116-ENST00000573770.5:4874|3629
LNSEAGPARLEDPGRR
>FUSION-ENST00000570947.5:95116-ENST00000573770.5:4874|1910
EAKSETPCKTIR
>FUSION-ENST00000570947.5:95116-ENST00000573770.5:4874|400
RLCPRPPR
>FUSION-ENST00000570947.5:95116-ENST00000573770.5:4874|2805
LSGVGWRVLTCRPQLPPRTR
>FUSION-ENST00000570947.5:95116-ENST00000573770.5:4874|335
QGSSTPQGSPGTWRLIGKSLGEE
>FUSION-ENST00000483104.5:52559-ENST00000263962.12:235021|34
LKMCFNMK
>FUSION-ENST00000570947.5:95116-ENST00000573770.5:4874|3753
QGCTHPDTTGTR
>FUSION-ENST00000570947.5:95116-ENST00000573770.5:4874|792
FHICWKLQPLRGPR
>FUSION-ENST00000570947.5:95116-ENST00000573770.5:4874|1121
VGTLSPTPKPPGRERG
>FUSION-ENST00000570947.5:95116-ENST00000573770.5:4874|497
MSSAVICASSYLR
>ENST00000297431.9|SNV-19670-A-G|1
FRPNTGCFEPFVLYFPDYSIGSLQK
>FUSION-ENST00000570947.5:95116-ENST00000573770.5:4874|2600
MSSVTYSQSSPGQLCGSPPR
>FUSION-ENST00000570947.5:95116-ENST00000573770.5:4874|3544
VGMAITSPGADFVSR
>FUSION-ENST00000570947.5:95116-ENST00000573770.5:4874|3916
SGGCESAAYF
>FUSION-ENST00000570947.5:95116-ENST00000573770.5:4874|83
TETRFPGEWKGSGQRP
>FUSION-ENST00000570947.5:95116-ENST00000573770.5:4874|1346
MQFTYSWWREFCETSPCFQINTTIR
>FUSION-ENST00000389561.7:61693-ENST00000537262.1:26809|6
QARTTVSDQR
>FUSION-ENST00000570947.5:95116-ENST00000573770.5:4874|3905
APDPEQQCR
>FUSION-ENST00000389561.7:61693-ENST00000537262.1:26809|2
TTVSDQRAEEERGIWG
>FUSION-ENST00000570947.5:95116-ENST00000573770.5:4874|2425
AELPRGGR
>FUSION-ENST00000570947.5:95116-ENST00000573770.5:4874|1618
MSRMVLPRVSCR
>FUSION-ENST00000570947.5:95116-ENST00000573770.5:4874|669
GIHSETR
>ENST00000409790.6|MNV-75656-AG-A|11
KAPPPPALRAR
>FUSION-ENST00000570947.5:95116-ENST00000573770.5:4874|3035
VFKRAGIPHR
>FUSION-ENST00000570947.5:95116-ENST00000573770.5:4874|4093
MRFGWGHSPTLSVINSR
>FUSION-ENST00000570947.5:95116-ENST00000573770.5:4874|4169
DFLKLLLK
>FUSION-ENST00000570947.5:95116-ENST00000573770.5:4874|3050
AGILMDTR
>FUSION-ENST00000570947.5:95116-ENST00000573770.5:4874|4110
YPVDSVFYPCSHYATYQR
>FUSION-ENST00000570947.5:95116-ENST00000573770.5:4874|4382
RLILLRVSCK
>FUSION-ENST00000570947.5:95116-ENST00000573770.5:4874|620
QGLRAMVCK
>FUSION-ENST00000576964.5:172741-ENST00000571650.5:42835|34
MSALCWPSLAQPLLSPWLPR
>FUSION-ENST00000570947.5:95116-ENST00000573770.5:4874|523
GVHLQASVSPSSPWGCTCR
>ENST00000484238.6|SNV-34540-G-A|6
AGRNMRHK
>FUSION-ENST00000570947.5:95116-ENST00000573770.5:4874|4146
LPSCSGPGPPPSSCSLLCLAAWER
>FUSION-ENST00000570947.5:95116-ENST00000573770.5:4874|3085
VFKRAGR
>FUSION-ENST00000570947.5:95116-ENST00000573770.5:4874|393
MSPSSPWGAPAGVRVPVPPWGCTCR
>FUSION-ENST00000483104.5:52559-ENST00000263962.12:235021|194
VAHACNPSTLGGR
>ENST00000417209.2|SNV-48945-G-A|1
EINIDFSTRDLISKNIAEPTLK
>FUSION-ENST00000570947.5:95116-ENST00000573770.5:4874|3737
WVPLSFVPGSGIASSQGTEE
>FUSION-ENST00000570947.5:95116-ENST00000573770.5:4874|3776
HLARLIFCIFSRDGVSPC
>FUSION-ENST00000570947.5:95116-ENST00000573770.5:4874|3778
GWVCLQAPRPALCVCR
>FUSION-ENST00000570947.5:95116-ENST00000573770.5:4874|4343
VPTDFRSHSFSKIMVVNFVHVR
>FUSION-ENST00000570947.5:95116-ENST00000573770.5:4874|730
MVKPHLNK
>FUSION-ENST00000570947.5:95116-ENST00000573770.5:4874|4589
MSVPTPR
>FUSION-ENST00000570947.5:95116-ENST00000573770.5:4874|3640
RFLNHAIFPLFRMVHWSVTD
>FUSION-ENST00000570947.5:95116-ENST00000573770.5:4874|1427
MASLLCAHVASPCVLTAGVSSSSYK
>FUSION-ENST00000570947.5:95116-ENST00000573770.5:4874|2280
FNLSIFLLWTCFFRFK
>FUSION-ENST00000570947.5:95116-ENST00000573770.5:4874|2146
RPSLPQCKFLACLSKMSSL
>FUSION-ENST00000570947.5:95116-ENST00000573770.5:4874|3230
FLGLSMVAQACNPNSLGG
>FUSION-ENST00000570947.5:95116-ENST00000573770.5:4874|2211
GYPSLHLKHLSFVLQTIQLYSFSYF
>ENST00000493501.1|SNV-91448-T-A|4
SATALLFRISSLFHPKLLFVGSR
>FUSION-ENST00000570947.5:95116-ENST00000573770.5:4874|4129
CPGRSHSRACLTWRPMR
>FUSION-ENST00000333916.8:391-ENST00000372692.8:356|8
HRPLQACR
>FUSION-ENST00000570947.5:95116-ENST00000573770.5:4874|875
GSVKTRLF
>FUSION-ENST00000570947.5:95116-ENST00000573770.5:4874|1128
RMRGAGCQGNQPCAQR
>FUSION-ENST00000570947.5:95116-ENST00000573770.5:4874|4061
MRFGWGHSPTLSNSY
>FUSION-ENST00000570947.5:95116-ENST00000573770.5:4874|1142
FWRFMTI
>FUSION-ENST00000570947.5:95116-ENST00000573770.5:4874|930
ESGSVPAPRSLPASTCACLRR
>FUSION-ENST00000570947.5:95116-ENST00000573770.5:4874|237
MPLLLPPCR
>FUSION-ENST00000570947.5:95116-ENST00000573770.5:4874|3422
STCGTRCR
>ENST00000512784.6|SNV-128668-G-T|3
LLNRMSSDDRHLVSSCGSFIK
>FUSION-ENST00000570947.5:95116-ENST00000573770.5:4874|265
SSPLRPTEILPSR
>FUSION-ENST00000570947.5:95116-ENST00000573770.5:4874|3143
GVRGVCSNELGYLWIR
>FUSION-ENST00000570947.5:95116-ENST00000573770.5:4874|2853
MGSPCKSEFPSLWVR
>ENST00000591504.6|SNV-41529-G-T|5
EKFNILEAQNK
>FUSION-ENST00000570947.5:95116-ENST00000573770.5:4874|3824
ASHFVTQAGVWWPNLDSL
>FUSION-ENST00000570947.5:95116-ENST00000573770.5:4874|4592
TLVDLKFFIVW
>FUSION-ENST00000570947.5:95116-ENST00000573770.5:4874|3024
NVGKMHMVSLS
>FUSION-ENST00000570947.5:95116-ENST00000573770.5:4874|1319
SVHEKLLPPR
>FUSION-ENST00000570947.5:95116-ENST00000573770.5:4874|1769
ENGHTAQSNL
>FUSION-ENST00000570947.5:95116-ENST00000573770.5:4874|1024
MPHQSVNHVQR
>FUSION-ENST00000570947.5:95116-ENST00000573770.5:4874|661
VSPQNDMLVSSPPISECGR
>FUSION-ENST00000570947.5:95116-ENST00000573770.5:4874|29
TTIWTHRVRFLEEQALPR
>FUSION-ENST00000570947.5:95116-ENST00000573770.5:4874|1156
MMQVSPSQLRWGW
>FUSION-ENST00000570947.5:95116-ENST00000573770.5:4874|31
TTIWTHR
>FUSION-ENST00000570947.5:95116-ENST00000573770.5:4874|831
MVWCVGTR
>FUSION-ENST00000570947.5:95116-ENST00000573770.5:4874|2436
YIVMLVFLNHVIPKIIHK
>FUSION-ENST00000570947.5:95116-ENST00000573770.5:4874|2690
NPTRGLQRVGGR
>ENST00000639629.1|SNV-399416-A-C|3
TFFAYATGR
>FUSION-ENST00000570947.5:95116-ENST00000573770.5:4874|3436
MRRSIQF
>FUSION-ENST00000570947.5:95116-ENST00000573770.5:4874|4209
EAWLQRPWRHGPPSIPGQNR
>ENST00000443668.6|SNV-43973-G-C|3
TIAEQAVAADQPLPR
>FUSION-ENST00000570947.5:95116-ENST00000573770.5:4874|3123
RFASHVRQETD
>FUSION-ENST00000570947.5:95116-ENST00000573770.5:4874|1917
EDQAYVDGDR
>FUSION-ENST00000570947.5:95116-ENST00000573770.5:4874|2008
MYFQIAFLQAH
>FUSION-ENST00000570947.5:95116-ENST00000573770.5:4874|3595
MTILSLKEK
>FUSION-ENST00000570947.5:95116-ENST00000573770.5:4874|833
SFWPMVWCVGTR
>FUSION-ENST00000570947.5:95116-ENST00000573770.5:4874|3161
MELPLAVLRGMCSNELGDLWIRGVR
>FUSION-ENST00000570947.5:95116-ENST00000573770.5:4874|1132
RHFWNTPRYR
>FUSION-ENST00000570947.5:95116-ENST00000573770.5:4874|193
SQLPRGSK
>ENST00000521381.6|MNV-77565-AATT-A|2
GGNNKIKIFHR
>FUSION-ENST00000570947.5:95116-ENST00000573770.5:4874|851
SAAPREDR
>FUSION-ENST00000570947.5:95116-ENST00000573770.5:4874|1085
KGQVPTLVH
>FUSION-ENST00000570947.5:95116-ENST00000573770.5:4874|3991
YSRTDSVPDL
>FUSION-ENST00000483104.5:52559-ENST00000263962.12:235021|205
YFFDNSKISVSWSLIIIST
>FUSION-ENST00000570947.5:95116-ENST00000573770.5:4874|1196
LLVRHPVNSRLSAMST
>FUSION-ENST00000570947.5:95116-ENST00000573770.5:4874|487
MPSYFFPIFGRDWFR
>FUSION-ENST00000570947.5:95116-ENST00000573770.5:4874|3873
DNVCFDSSHACVTHTPVK
>FUSION-ENST00000570947.5:95116-ENST00000573770.5:4874|3171
WWGHMAQGSLELVSQPPR
>FUSION-ENST00000570947.5:95116-ENST00000573770.5:4874|4573
MYRAPFLFLGG
>FUSION-ENST00000570947.5:95116-ENST00000573770.5:4874|3855
ITIWYLYKSEK
>FUSION-ENST00000570947.5:95116-ENST00000573770.5:4874|3603
NTYREEHKTQMSIK
>FUSION-ENST00000576964.5:172741-ENST00000571650.5:42835|289
PMHSSLGNRVR
>FUSION-ENST00000570947.5:95116-ENST00000573770.5:4874|952
RPASGFTVGMLQSPSTVR
>FUSION-ENST00000570947.5:95116-ENST00000573770.5:4874|3389
FLGYKIEIILAILSPAIEECDK
>ENST00000342679.9|SNV-29490-C-G|2
MSYLELMEHPFLTLHKTK
>FUSION-ENST00000570947.5:95116-ENST00000573770.5:4874|3228
VAQACNPNSLGG
>ENST00000477540.1|SNV-29490-C-G|8
SYLELMEHPFLTLHKTK
>FUSION-ENST00000570947.5:95116-ENST00000573770.5:4874|3622
LVQVGRGQC
>ENST00000533649.1|SNV-48952-G-T|1
HHRPHPAPAPWQ
>ENST00000492556.5|SNV-3727-G-C|1
STIEFGYLDYAQSPFQFYFQQK
>ENST00000623543.1|MNV-4286-CTC-C|6
VALHHLAVGQSRSWLSRPQRAVR
>ENST00000528405.1|SNV-1887-G-A|1
HRKLLQQIR
>FUSION-ENST00000570947.5:95116-ENST00000573770.5:4874|420
MSPSSLWECTFR
>FUSION-ENST00000570947.5:95116-ENST00000573770.5:4874|4422
MSHSTWLVFCICFK
>FUSION-ENST00000570947.5:95116-ENST00000573770.5:4874|2231
MVGMCFTFKETAKVLSK
>FUSION-ENST00000570947.5:95116-ENST00000573770.5:4874|3547
MPLRNDLSLCLPQIK
>FUSION-ENST00000570947.5:95116-ENST00000573770.5:4874|3411
SPRGRVGS
>FUSION-ENST00000570947.5:95116-ENST00000573770.5:4874|1213
KNCFPPGW
>FUSION-ENST00000570947.5:95116-ENST00000573770.5:4874|572
VFAFFLGKCLGLER
>FUSION-ENST00000570947.5:95116-ENST00000573770.5:4874|666
MVLSHCVSA
>FUSION-ENST00000570947.5:95116-ENST00000573770.5:4874|3106
GENVLRDGLLWTVYVRK
>FUSION-ENST00000570947.5:95116-ENST00000573770.5:4874|1906
SCETYSLP
>FUSION-ENST00000570947.5:95116-ENST00000573770.5:4874|2413
MPVIPALSEAKAGGS
>FUSION-ENST00000570947.5:95116-ENST00000573770.5:4874|1284
SAGITGVSHCAQPK
>FUSION-ENST00000570947.5:95116-ENST00000573770.5:4874|2767
MLLASLQGACVKARCHQNGMK
>FUSION-ENST00000570947.5:95116-ENST00000573770.5:4874|2693
MSLSWCGVDLGSS
>ENST00000521381.6|MNV-77565-AATT-A|4
KGGNNKIK
>FUSION-ENST00000570947.5:95116-ENST00000573770.5:4874|327
AASTFYLPTMGQHFQTR
>FUSION-ENST00000483104.5:52559-ENST00000263962.12:235021|241
MFKYFTSILVSKHLLL
>FUSION-ENST00000570947.5:95116-ENST00000573770.5:4874|128
LQCPQVTDWDK
>FUSION-ENST00000570947.5:95116-ENST00000573770.5:4874|889
TETAGSTR
>FUSION-ENST00000570947.5:95116-ENST00000573770.5:4874|3537
NDLSLCLPQIK
>FUSION-ENST00000570947.5:95116-ENST00000573770.5:4874|1973
FFHCFILSLFL
>FUSION-ENST00000570947.5:95116-ENST00000573770.5:4874|1733
VLVQKQTHRPTEQNRDLR
>ENST00000463848.1|SNV-35349-T-C|1
FGVFSCREGSLR
>FUSION-ENST00000570947.5:95116-ENST00000573770.5:4874|2561
AGSGIPHADCGGREGGLRNPTR
>FUSION-ENST00000570947.5:95116-ENST00000573770.5:4874|2586
AHRCYAVPKQK
>ENST00000556845.1|SNV-26385-C-T|3
AQSTASMSPARPAPR
>FUSION-ENST00000570947.5:95116-ENST00000573770.5:4874|4542
GRVWWVMPVIPALWEAK
>FUSION-ENST00000570947.5:95116-ENST00000573770.5:4874|648
SQGAPCVTGTHLSRR
>FUSION-ENST00000570947.5:95116-ENST00000573770.5:4874|1292
QFSCPSLPSSWDYSHVPSCLANFR
>FUSION-ENST00000570947.5:95116-ENST00000573770.5:4874|2592
TAESGRAGSGIPHADCREWEGELR
>FUSION-ENST00000570947.5:95116-ENST00000573770.5:4874|2295
LSVRLPINR
>FUSION-ENST00000570947.5:95116-ENST00000573770.5:4874|4132
MCPGRSHSR
>ENST00000423561.6|SNV-12210-C-G|2
LQVPTRAFTRR
>ENST00000552252.1|SNV-1492-C-T|1
TLSNTSLRAEPSATLNIISGPSR
>FUSION-ENST00000570947.5:95116-ENST00000573770.5:4874|3104
DGLLWTVYVRK
>FUSION-ENST00000570947.5:95116-ENST00000573770.5:4874|2570
QFRLVQVLSWETRPHR
>FUSION-ENST00000570947.5:95116-ENST00000573770.5:4874|1464
IFNAFLKECQLSHGAGKWK
>FUSION-ENST00000570947.5:95116-ENST00000573770.5:4874|4525
RLMILMK
>ENST00000356291.3|SNV-30863-C-T|2
MMYAPVEFSEAEFS
>FUSION-ENST00000570947.5:95116-ENST00000573770.5:4874|3649
MSEGSAGHVRACLVR
>FUSION-ENST00000570947.5:95116-ENST00000573770.5:4874|2019
MPSSPRHERLTCK
>FUSION-ENST00000570947.5:95116-ENST00000573770.5:4874|3139
GVCSNELGYLWIR
>FUSION-ENST00000576964.5:172741-ENST00000571650.5:42835|110
ERAWHQLASVMSAALG
>FUSION-ENST00000570947.5:95116-ENST00000573770.5:4874|1176
FPDQHDNQDIEGPITRRNCL
>FUSION-ENST00000576964.5:172741-ENST00000571650.5:42835|86
SSCCCSTPPQSRSGSTIGMER
>FUSION-ENST00000570947.5:95116-ENST00000573770.5:4874|4368
LCLPSSR
>FUSION-ENST00000570947.5:95116-ENST00000573770.5:4874|655
LVSSPPISECGRCLETR
>FUSION-ENST00000570947.5:95116-ENST00000573770.5:4874|2343
TLTKRCVMST
>FUSION-ENST00000570947.5:95116-ENST00000573770.5:4874|3251
VPLHSGGR
>FUSION-ENST00000570947.5:95116-ENST00000573770.5:4874|246
MFWSRVPLTWRECSGISPVG
>FUSION-ENST00000570947.5:95116-ENST00000573770.5:4874|3936
IWVPVLLEMFKHNVYENICR
>ENST00000566329.1|SNV-10117-G-C|1
VPAMSVAKRVSEEMGGNLGEEVSGR
>FUSION-ENST00000570947.5:95116-ENST00000573770.5:4874|2678
AQESHTRTAESGRASSGIPHAEGGR
>FUSION-ENST00000570947.5:95116-ENST00000573770.5:4874|450
AGDGALEKGGWR
>FUSION-ENST00000570947.5:95116-ENST00000573770.5:4874|1489
RYFDKGMQSVITILG
>FUSION-ENST00000570947.5:95116-ENST00000573770.5:4874|3083
PRPVCDFPSWK
>ENST00000521866.5|SNV-92446-A-G|1
LVTTTEQVKFLCFLLSGCKVK
>FUSION-ENST00000570947.5:95116-ENST00000573770.5:4874|103
VYTRTHCTRSLHTR
>FUSION-ENST00000570947.5:95116-ENST00000573770.5:4874|3259
MAFENNMHNSCICYSHSLGSFHI
>FUSION-ENST00000570947.5:95116-ENST00000573770.5:4874|1514
MFLYISQISLLFK
>FUSION-ENST00000570947.5:95116-ENST00000573770.5:4874|1780
MHLVQNPDEWLGHVIWQ
>FUSION-ENST00000570947.5:95116-ENST00000573770.5:4874|3858
RYSLCIGGCVLVAPYCLLILL
>FUSION-ENST00000570947.5:95116-ENST00000573770.5:4874|1187
MYPPSPPPPAANILYNQRTRTQTR
>FUSION-ENST00000570947.5:95116-ENST00000573770.5:4874|1787
LSALCFTITMLVFHLCIISFTEL
>FUSION-ENST00000570947.5:95116-ENST00000573770.5:4874|1448
GLSPTSSHGLSPVCSR
>FUSION-ENST00000483104.5:52559-ENST00000263962.12:235021|42
RILYSPYPLQHLLLSVVF
>ENST00000517749.1|SNV-27116-A-G|6
LHGLQRALAKTGAESVSLLELCR
>FUSION-ENST00000570947.5:95116-ENST00000573770.5:4874|4523
LMILMKTK
>FUSION-ENST00000570947.5:95116-ENST00000573770.5:4874|4229
MATRSPHKGTGLPK
>ENST00000479412.2|SNV-95399-C-T|3
HMSYAQPGYL
>FUSION-ENST00000570947.5:95116-ENST00000573770.5:4874|1915
EDQAYVDGDRQRENER
>FUSION-ENST00000576964.5:172741-ENST00000571650.5:42835|225
MDAAKVLFR
>ENST00000409790.6|MNV-75656-AG-A|2
MMITMPCSCSASSMPCLIIK
>FUSION-ENST00000570947.5:95116-ENST00000573770.5:4874|1011
TFLGALLEPVPKIR
>FUSION-ENST00000570947.5:95116-ENST00000573770.5:4874|3584
MISLSVFPK
>FUSION-ENST00000570947.5:95116-ENST00000573770.5:4874|1649
VSGYKINVQKSQAFLYTNSR
>FUSION-ENST00000570947.5:95116-ENST00000573770.5:4874|2711
MRTAESGR
>FUSION-ENST00000570947.5:95116-ENST00000573770.5:4874|2144
MLLTFVC
>FUSION-ENST00000570947.5:95116-ENST00000573770.5:4874|3738
MWVPLSFVPGSGIASSQGTEE
>FUSION-ENST00000570947.5:95116-ENST00000573770.5:4874|2620
LLSCPSLLCCPQAK
>FUSION-ENST00000570947.5:95116-ENST00000573770.5:4874|530
MRPLGGLPYRK
>FUSION-ENST00000570947.5:95116-ENST00000573770.5:4874|1473
GSQQGHEGDSEVLAA
>FUSION-ENST00000570947.5:95116-ENST00000573770.5:4874|2306
TLQEKAEFLAMYCRLR
>FUSION-ENST00000570947.5:95116-ENST00000573770.5:4874|142
QACALTAYMYSYCMHRPSLHTR
>ENST00000361373.8|SNV-13342-G-A|4
GKASGVRLPGGSLPIK
>FUSION-ENST00000570947.5:95116-ENST00000573770.5:4874|304
EGGAGKGPGSDGAGRWAEQQVMGR
>FUSION-ENST00000570947.5:95116-ENST00000573770.5:4874|1215
RMEAPPPAWPITTEVRK
>FUSION-ENST00000570947.5:95116-ENST00000573770.5:4874|974
GHAWLVFIEIK
>FUSION-ENST00000472940.5:280-ENST00000591877.1:131103|10
HRSISAEAISGVPGGSTAEASPQK
>ENST00000494853.1|MNV-75656-AG-A|22
VIMERTSSQSWPPAPPCR
>FUSION-ENST00000570947.5:95116-ENST00000573770.5:4874|1860
VVCCTHQPTT
>FUSION-ENST00000570947.5:95116-ENST00000573770.5:4874|1027
QKPQEVLER
>FUSION-ENST00000570947.5:95116-ENST00000573770.5:4874|3356
RVCGARVVPDTGTPCLWSTCGT
>FUSION-ENST00000570947.5:95116-ENST00000573770.5:4874|4515
MYGVKQRSSFILL
>FUSION-ENST00000570947.5:95116-ENST00000573770.5:4874|2477
MGFTVICPFVLLMYTFVDV
>FUSION-ENST00000570947.5:95116-ENST00000573770.5:4874|2083
MCTPQPMEEIFCKYLLGPFGL
>FUSION-ENST00000576964.5:172741-ENST00000571650.5:42835|89
MSSCCCSTPPQSR
>FUSION-ENST00000570947.5:95116-ENST00000573770.5:4874|1382
APLSETGPLCTFCPFPR
>FUSION-ENST00000570947.5:95116-ENST00000573770.5:4874|3281
GPQPFWHQGQVLWK
>FUSION-ENST00000570947.5:95116-ENST00000573770.5:4874|1022
MPHQSVNHVQRYNNLFIFR
>FUSION-ENST00000570947.5:95116-ENST00000573770.5:4874|3698
DLSDWLPCPLTRSHDLGGR
>FUSION-ENST00000570947.5:95116-ENST00000573770.5:4874|2093
AGHSGSHL
>FUSION-ENST00000570947.5:95116-ENST00000573770.5:4874|217
GCGQALP
>FUSION-ENST00000570947.5:95116-ENST00000573770.5:4874|1300
SVAQTGVQWR
>FUSION-ENST00000570947.5:95116-ENST00000573770.5:4874|4616
LSLLNYNSWFLINLR
>FUSION-ENST00000570947.5:95116-ENST00000573770.5:4874|2432
MLVFLNHVIPKIIHK
>ENST00000355086.8|SNV-242327-G-C|2
AEYMTTTPPNVPPKPQKHR
>FUSION-ENST00000570947.5:95116-ENST00000573770.5:4874|2619
LLSCPSLLCCPQAKAGIPPPPRPR
>FUSION-ENST00000570947.5:95116-ENST00000573770.5:4874|4469
LLKIFAYIYL
>FUSION-ENST00000570947.5:95116-ENST00000573770.5:4874|3709
VCVDFTVSMCVWTLRGVR
>FUSION-ENST00000570947.5:95116-ENST00000573770.5:4874|1063
VSNFDEVQLIDIF
>FUSION-ENST00000576964.5:172741-ENST00000571650.5:42835|269
MAKPCLY
>FUSION-ENST00000570947.5:95116-ENST00000573770.5:4874|4275
LEIKLLPGMK
>FUSION-ENST00000570947.5:95116-ENST00000573770.5:4874|3950
FLLAHTAVFSSR
>ENST00000429277.6|SNV-13342-G-A|6
GKASGVR
>FUSION-ENST00000570947.5:95116-ENST00000573770.5:4874|1031
MRRQKPQEVLER
>FUSION-ENST00000483104.5:52559-ENST00000263962.12:235021|152
MKLLFISVLYFFM
>FUSION-ENST00000570947.5:95116-ENST00000573770.5:4874|1032
WEQWRLPPCL
>FUSION-ENST00000570947.5:95116-ENST00000573770.5:4874|3105
DGLLWTVYVR
>ENST00000388913.4|SNV-10770-G-C|2
QHSFRSR
>ENST00000298532.2|MNV-11660-AGGA-A|4
KEWTEEDRMLTQLVQEMR
>FUSION-ENST00000483104.5:52559-ENST00000263962.12:235021|220
VPYNYQYLIR
>FUSION-ENST00000570947.5:95116-ENST00000573770.5:4874|4261
MNSANNK
>ENST00000648643.1|SNV-428506-C-T|1
TTILMASEP
>FUSION-ENST00000570947.5:95116-ENST00000573770.5:4874|3191
GVPATLAAQR
>ENST00000631006.2|SNV-242327-G-C|1
AEYMTTTRGRR
>FUSION-ENST00000570947.5:95116-ENST00000573770.5:4874|2942
TCQTGPWR
>FUSION-ENST00000570947.5:95116-ENST00000573770.5:4874|658
MLVSSPPISECGR
>FUSION-ENST00000570947.5:95116-ENST00000573770.5:4874|3098
MTVASYLESIIQTSKEFC
>FUSION-ENST00000570947.5:95116-ENST00000573770.5:4874|3924
ALQTGTAQRLCIHSAGSTALSSHRR
>FUSION-ENST00000570947.5:95116-ENST00000573770.5:4874|3930
AGRALQTGTAQR
>ENST00000652557.1|SNV-62969-C-A|4
LEPGFQYCKGMYLWYTGEPNDALR
>FUSION-ENST00000570947.5:95116-ENST00000573770.5:4874|1460
MRGARTSTSNSEVVGVIRPNITDFL
>FUSION-ENST00000570947.5:95116-ENST00000573770.5:4874|2714
GTEGLSTVVSYSCNVNSQFSQSKFN
>FUSION-ENST00000570947.5:95116-ENST00000573770.5:4874|2243
MCLFAICLLLRSVCSDLLPTFNR
>FUSION-ENST00000570947.5:95116-ENST00000573770.5:4874|1275
RPHVSRSTRQSGHR
>FUSION-ENST00000570947.5:95116-ENST00000573770.5:4874|3740
NPCSESR
>FUSION-ENST00000570947.5:95116-ENST00000573770.5:4874|602
LLASGEAR
>FUSION-ENST00000570947.5:95116-ENST00000573770.5:4874|3835
MGPEPGACRSF
>FUSION-ENST00000483104.5:52559-ENST00000263962.12:235021|137
MAIPEFI
>FUSION-ENST00000570947.5:95116-ENST00000573770.5:4874|2422
GGRLSPEC
>FUSION-ENST00000570947.5:95116-ENST00000573770.5:4874|4340
MPAYIAWG
>FUSION-ENST00000570947.5:95116-ENST00000573770.5:4874|1471
VPRPELLARCQVSEQGS
>FUSION-ENST00000570947.5:95116-ENST00000573770.5:4874|1803
HIHVPRTTQK
>FUSION-ENST00000570947.5:95116-ENST00000573770.5:4874|2178
MRLLFFNFLHQCFIVFIVEIFHSFG
>FUSION-ENST00000570947.5:95116-ENST00000573770.5:4874|4389
MVLSGYQAVAMSHSSQAPKHF
>FUSION-ENST00000570947.5:95116-ENST00000573770.5:4874|2844
DPGWALSLHEAAQASSQHGGCK
>FUSION-ENST00000483104.5:52559-ENST00000263962.12:235021|91
LPIFNRLLVFYY
>FUSION-ENST00000570947.5:95116-ENST00000573770.5:4874|3350
KQFHLRPSALVRCS
>FUSION-ENST00000570947.5:95116-ENST00000573770.5:4874|1146
TLWWESR
>FUSION-ENST00000576964.5:172741-ENST00000571650.5:42835|55
SLRPAWPTWQNSVSTKNTK
>FUSION-ENST00000570947.5:95116-ENST00000573770.5:4874|1796
MWLFLACR
>FUSION-ENST00000483104.5:52559-ENST00000263962.12:235021|39
ANDVEHLFK
>FUSION-ENST00000570947.5:95116-ENST00000573770.5:4874|1704
LSCFCTFLK
>FUSION-ENST00000576964.5:172741-ENST00000571650.5:42835|187
CRPLSHRRSSDLFFVFCFFLR
>FUSION-ENST00000570947.5:95116-ENST00000573770.5:4874|3334
AFPTQVVRRQGLR
>FUSION-ENST00000570947.5:95116-ENST00000573770.5:4874|4019
GVPVCRR
>FUSION-ENST00000570947.5:95116-ENST00000573770.5:4874|1510
IVSKCLSNHYLFFPFSR
>FUSION-ENST00000570947.5:95116-ENST00000573770.5:4874|1037
VACFYRNK
>FUSION-ENST00000570947.5:95116-ENST00000573770.5:4874|3009
EASAPGASSFPNGAVRWSVHPVSPR
>FUSION-ENST00000570947.5:95116-ENST00000573770.5:4874|1247
KVADELTPGTAR
>FUSION-ENST00000483104.5:52559-ENST00000263962.12:235021|185
SGDRDHPGQHDETPSLLKIQK
>ENST00000492556.5|SNV-3727-G-C|3
SSSTSSRRGS
>FUSION-ENST00000570947.5:95116-ENST00000573770.5:4874|4383
SKRLILLR
>FUSION-ENST00000483104.5:52559-ENST00000263962.12:235021|56
FLNSHLSGYK
>ENST00000265843.9|SNV-79389-C-T|1
LDSSRDRENQEEFLR
>FUSION-ENST00000570947.5:95116-ENST00000573770.5:4874|4409
NTDGPQPVIVQLTMFQLYDGQR
>FUSION-ENST00000570947.5:95116-ENST00000573770.5:4874|4176
EKPPNTKFARR
>FUSION-ENST00000483104.5:52559-ENST00000263962.12:235021|232
ILFPLTLALGPLSDPSATGELLSQ
>FUSION-ENST00000570947.5:95116-ENST00000573770.5:4874|4580
ESGSTCSFVTGFI
>FUSION-ENST00000570947.5:95116-ENST00000573770.5:4874|14
AALLCLSPGGGIL
>FUSION-ENST00000483104.5:52559-ENST00000263962.12:235021|75
DLMGHMVTLCLTFKK
>ENST00000553027.1|SNV-4297-G-A|5
MELIALIRANYWLKLVK
>FUSION-ENST00000570947.5:95116-ENST00000573770.5:4874|755
MVTGVFNLQSRYLLCVYSSSC
>FUSION-ENST00000570947.5:95116-ENST00000573770.5:4874|2468
GAASGMTGCRLR
>FUSION-ENST00000570947.5:95116-ENST00000573770.5:4874|1353
MASPPCAHVASPLR
>FUSION-ENST00000570947.5:95116-ENST00000573770.5:4874|1214
MKNCFPPGW
>FUSION-ENST00000570947.5:95116-ENST00000573770.5:4874|3129
GVCSNELGYLRIPGVR
>FUSION-ENST00000570947.5:95116-ENST00000573770.5:4874|1485
AQSHLCECLVQLPGWEAERVPHVER
>FUSION-ENST00000570947.5:95116-ENST00000573770.5:4874|4284
RRVSFSC
>FUSION-ENST00000570947.5:95116-ENST00000573770.5:4874|2582
QASLLLLALDSR
>FUSION-ENST00000576964.5:172741-ENST00000571650.5:42835|212
LLSSPLEFELQGQRYFLLFHVPHIR
>FUSION-ENST00000570947.5:95116-ENST00000573770.5:4874|4350
KSRLADDTFLVGGR
>FUSION-ENST00000570947.5:95116-ENST00000573770.5:4874|3232
YLLFSLTGFFPHLNELP
>ENST00000361246.7|SNV-87335-G-A|3
ELEAQLDDAVAEASKEHK
>FUSION-ENST00000570947.5:95116-ENST00000573770.5:4874|813
MSCVFHTHSPR
>FUSION-ENST00000570947.5:95116-ENST00000573770.5:4874|2130
MLVMFPISEERLSVFLHSI
>FUSION-ENST00000570947.5:95116-ENST00000573770.5:4874|3453
LIPGARPIATFLWLLSEFLGQK
>FUSION-ENST00000570947.5:95116-ENST00000573770.5:4874|3804
ERCFYLKGTC
>FUSION-ENST00000570947.5:95116-ENST00000573770.5:4874|3646
SEGSAGHVRACLVR
>FUSION-ENST00000570947.5:95116-ENST00000573770.5:4874|404
GGAPAGVRVPVPPWGCTCRR
>ENST00000506455.5|SNV-43973-G-C|5
DFLNSFSTLLKQTSHCQEAGK
>FUSION-ENST00000570947.5:95116-ENST00000573770.5:4874|2518
TLLHLSK
>FUSION-ENST00000570947.5:95116-ENST00000573770.5:4874|4331
CSGMGGITPLSSGLGPEGVLQL
>FUSION-ENST00000570947.5:95116-ENST00000573770.5:4874|4266
GTAPGWR
>FUSION-ENST00000570947.5:95116-ENST00000573770.5:4874|3101
VQSLGFPGGPFAEV
>FUSION-ENST00000570947.5:95116-ENST00000573770.5:4874|3635
MQVLLAE
>FUSION-ENST00000570947.5:95116-ENST00000573770.5:4874|2479
AGSGIPQLVFQR
>FUSION-ENST00000570947.5:95116-ENST00000573770.5:4874|30
TTIWTHRVR
>ENST00000378814.9|SNV-223134-G-A|2
ENSALTKGSPSSQSIPEK
>ENST00000494853.1|MNV-75656-AG-A|18
ERTSSQSWPPAPPCR
>FUSION-ENST00000570947.5:95116-ENST00000573770.5:4874|4268
RGTAPGWR
>FUSION-ENST00000483104.5:52559-ENST00000263962.12:235021|244
SWDYRHATMPSKFLYF
>ENST00000297267.14|SNV-63834-G-T|3
QPISRGWDDLRR
>FUSION-ENST00000570947.5:95116-ENST00000573770.5:4874|4394
TLLDIGFIIDSVFL
>FUSION-ENST00000576964.5:172741-ENST00000571650.5:42835|74
GSRVTVQR
>FUSION-ENST00000570947.5:95116-ENST00000573770.5:4874|1894
VFLLFSSK
>FUSION-ENST00000570947.5:95116-ENST00000573770.5:4874|4309
DGGQRALRR
>ENST00000356406.10|SNV-73718-T-A|2
ASWWPELSVNKPVIGSLKSK
>FUSION-ENST00000570947.5:95116-ENST00000573770.5:4874|1855
MFVRTCPSWKGFPGSQ
>FUSION-ENST00000570947.5:95116-ENST00000573770.5:4874|3366
MPPPRLPPK
>FUSION-ENST00000570947.5:95116-ENST00000573770.5:4874|1417
NIPLMASYR
>ENST00000552252.1|SNV-1492-C-T|5
MSPWAPTISRDGKTLSNTSLR
>FUSION-ENST00000570947.5:95116-ENST00000573770.5:4874|3825
AGSVQVVLREMK
>FUSION-ENST00000576964.5:172741-ENST00000571650.5:42835|202
KPRLYEKYK
>FUSION-ENST00000570947.5:95116-ENST00000573770.5:4874|642
SLQMQSSDEAVRWTSLPK
>FUSION-ENST00000570947.5:95116-ENST00000573770.5:4874|3286
LLLFFMVYIR
>ENST00000423561.6|SNV-12210-C-G|9
MEKVAKASGAN
>FUSION-ENST00000576964.5:172741-ENST00000571650.5:42835|48
FENEFLLLLNSPTIPFR
>ENST00000445597.6|MNV-502384-CAT-C|6
ILEDSLPLEMCCDFPDILFANK
>FUSION-ENST00000576964.5:172741-ENST00000571650.5:42835|27
EELWAGHSGSCLSSQHFGRLR
>FUSION-ENST00000483104.5:52559-ENST00000263962.12:235021|57
YEDSVFSISSPTPVIVCR
>FUSION-ENST00000483104.5:52559-ENST00000263962.12:235021|225
MSIKYVGCHF
>FUSION-ENST00000570947.5:95116-ENST00000573770.5:4874|882
LVCDMGSVK
>FUSION-ENST00000570947.5:95116-ENST00000573770.5:4874|3118
CTWSVCLNCNK
>FUSION-ENST00000570947.5:95116-ENST00000573770.5:4874|3938
IWVPVLLEMFK
>ENST00000623543.1|MNV-4286-CTC-C|15
MYLPCLGSHFTIWLLGK
>FUSION-ENST00000570947.5:95116-ENST00000573770.5:4874|3165
MELPLAVLR
>FUSION-ENST00000576964.5:172741-ENST00000571650.5:42835|263
MQRSLCPDRK
>FUSION-ENST00000570947.5:95116-ENST00000573770.5:4874|3787
LTAGSAPWGSRHSPASASR
>FUSION-ENST00000576964.5:172741-ENST00000571650.5:42835|133
MYQILFLSF
>FUSION-ENST00000570947.5:95116-ENST00000573770.5:4874|315
MILRSVL
>FUSION-ENST00000576964.5:172741-ENST00000571650.5:42835|198
YIPVQWR
>FUSION-ENST00000570947.5:95116-ENST00000573770.5:4874|3397
FTEHMWYSMQAHR
>FUSION-ENST00000570947.5:95116-ENST00000573770.5:4874|3486
KLGVFSSPRPHR
>FUSION-ENST00000570947.5:95116-ENST00000573770.5:4874|3203
WGKMSFGMDFCGQFM
>FUSION-ENST00000570947.5:95116-ENST00000573770.5:4874|3515
VQWLTPIIPALWEAKAGGSPK
>FUSION-ENST00000570947.5:95116-ENST00000573770.5:4874|1868
AETEGERAGSVVSLIIK
>FUSION-ENST00000570947.5:95116-ENST00000573770.5:4874|3434
VVSDTGTPCLWSTCGT
>FUSION-ENST00000570947.5:95116-ENST00000573770.5:4874|3275
MSLSPGGCFPLEKNMPLIFLLLFS
>ENST00000648087.1|SNV-104123-C-T|2
MATFMKET
>FUSION-ENST00000570947.5:95116-ENST00000573770.5:4874|3429
MWYLIQAHGVHGAR
>FUSION-ENST00000570947.5:95116-ENST00000573770.5:4874|2643
ASSGIPHAEGGRAGSGIPHADCR
>FUSION-ENST00000570947.5:95116-ENST00000573770.5:4874|1080
PDWCLLQN
>FUSION-ENST00000570947.5:95116-ENST00000573770.5:4874|499
RPCPRPPVGVHLQASVSPSPVGR
>FUSION-ENST00000483104.5:52559-ENST00000263962.12:235021|184
KKYIGWAWWLMPVIPALWEAEAGR
>FUSION-ENST00000570947.5:95116-ENST00000573770.5:4874|1552
DTHFPGIHDDF
>FUSION-ENST00000570947.5:95116-ENST00000573770.5:4874|1719
MDLVQRLR
>FUSION-ENST00000570947.5:95116-ENST00000573770.5:4874|3581
ISLSVFPKLNAVGSR
>FUSION-ENST00000477179.5:879-ENST00000591877.1:131103|15
MALGVRPLRGSQVQVAPLAPGQR
>FUSION-ENST00000576964.5:172741-ENST00000571650.5:42835|246
LRSGIQDQPGQHGK
>FUSION-ENST00000483104.5:52559-ENST00000263962.12:235021|215
MTHIRFH
>ENST00000475659.1|SNV-76155-G-A|6
MVQLVRML
>FUSION-ENST00000495958.5:545-ENST00000372692.8:356|1
GLVLGLP
>FUSION-ENST00000570947.5:95116-ENST00000573770.5:4874|3718
MWHEVNIK
>FUSION-ENST00000570947.5:95116-ENST00000573770.5:4874|2223
ETAKVLSK
>FUSION-ENST00000570947.5:95116-ENST00000573770.5:4874|3586
EPFTPLQCLFQSYLFRVLGSVHYTD
>FUSION-ENST00000570947.5:95116-ENST00000573770.5:4874|2332
NHNCTKLTAVRAAR
>FUSION-ENST00000570947.5:95116-ENST00000573770.5:4874|1232
RMEAPPPARPITTEVR
>FUSION-ENST00000570947.5:95116-ENST00000573770.5:4874|586
EAEVAVS
>FUSION-ENST00000570947.5:95116-ENST00000573770.5:4874|2622
VQGRLLSCPSLLCCPQAK
>ENST00000360859.11|SNV-68245-G-T|4
VEHRQISTLSR
>FUSION-ENST00000570947.5:95116-ENST00000573770.5:4874|268
VSLGNWTWVK
>FUSION-ENST00000570947.5:95116-ENST00000573770.5:4874|3343
TSMSYKYF
>FUSION-ENST00000570947.5:95116-ENST00000573770.5:4874|166
AGPRLPLR
>FUSION-ENST00000570947.5:95116-ENST00000573770.5:4874|1964
MLLLINK
>ENST00000366574.7|SNV-596238-C-T|1
GYLDIGWNPVEGERYLDFLR
>FUSION-ENST00000570947.5:95116-ENST00000573770.5:4874|2443
LVLNCSSLDTC
>FUSION-ENST00000483104.5:52559-ENST00000263962.12:235021|36
CLLAICISSLEECLSRSFAHF
>FUSION-ENST00000570947.5:95116-ENST00000573770.5:4874|3816
QSCLSLLSSWDYR
>FUSION-ENST00000570947.5:95116-ENST00000573770.5:4874|3144
LLLASGKVTVSSEISLKF
>FUSION-ENST00000570947.5:95116-ENST00000573770.5:4874|3032
WSLAPLPRLECRGTVSAHCNLR
>FUSION-ENST00000570947.5:95116-ENST00000573770.5:4874|2174
LSTFSCACLLFVFF
>FUSION-ENST00000570947.5:95116-ENST00000573770.5:4874|403
VPVPPWGCTCR
>FUSION-ENST00000570947.5:95116-ENST00000573770.5:4874|2115
FLLYLAF
>FUSION-ENST00000570947.5:95116-ENST00000573770.5:4874|4287
MLISRRR
>FUSION-ENST00000570947.5:95116-ENST00000573770.5:4874|1242
VLCITDSRSMK
>FUSION-ENST00000570947.5:95116-ENST00000573770.5:4874|115
YSMHTHTCTK
>FUSION-ENST00000570947.5:95116-ENST00000573770.5:4874|242
VPLTWRECSGISPVG
>FUSION-ENST00000570947.5:95116-ENST00000573770.5:4874|3332
QGLREVHLQLCWK
>FUSION-ENST00000570947.5:95116-ENST00000573770.5:4874|483
WALFGNK
>FUSION-ENST00000570947.5:95116-ENST00000573770.5:4874|3412
DLSSLQPPPPGSSDSRTSAS
>FUSION-ENST00000570947.5:95116-ENST00000573770.5:4874|399
RLCPRPPRGGAPVGVR
>FUSION-ENST00000570947.5:95116-ENST00000573770.5:4874|3386
IEIILAILSPAIEECDKYK
>FUSION-ENST00000570947.5:95116-ENST00000573770.5:4874|2276
TVNICPAFSLGK
>FUSION-ENST00000570947.5:95116-ENST00000573770.5:4874|1947
MSTAFFSSRISASF
>FUSION-ENST00000576964.5:172741-ENST00000571650.5:42835|67
MLTHSGVSCLVLLVRK
>ENST00000298532.2|MNV-11660-AGGA-A|6
RKEWTEEDR
>FUSION-ENST00000570947.5:95116-ENST00000573770.5:4874|2524
IVPLPSSLGNRPCLKK
>FUSION-ENST00000570947.5:95116-ENST00000573770.5:4874|2064
MSFDWRI
>FUSION-ENST00000570947.5:95116-ENST00000573770.5:4874|1465
MIFNAFLKECQLSHGAGKWK
>ENST00000316027.10|MNV-16536-TGA-T|12
YCCHQDQEDHPVCRLVSHR
>FUSION-ENST00000570947.5:95116-ENST00000573770.5:4874|3236
SPPQWWQVLTADGPLNSGGR
>FUSION-ENST00000483104.5:52559-ENST00000263962.12:235021|140
LTNKYTYMS
>FUSION-ENST00000570947.5:95116-ENST00000573770.5:4874|1402
DSENVSH
>ENST00000557096.1|SNV-814-G-C|6
MGCSSPPCECHQEEDFRVTSK
>ENST00000371528.2|SNV-405-C-A|2
MVHFLHPGHTHRNIVPPDAQK
>FUSION-ENST00000570947.5:95116-ENST00000573770.5:4874|1082
QLTALAACDF
>FUSION-ENST00000570947.5:95116-ENST00000573770.5:4874|209
VAEARPGNR
>FUSION-ENST00000570947.5:95116-ENST00000573770.5:4874|2736
EGVQTAKNQAK
>ENST00000648643.1|SNV-428506-C-T|2
MTTILMASEP
>FUSION-ENST00000570947.5:95116-ENST00000573770.5:4874|4562
MLCLFSCACWPFIYLPWARHGDSR
>FUSION-ENST00000570947.5:95116-ENST00000573770.5:4874|87
DSSLGSTCHSRGR
>FUSION-ENST00000570947.5:95116-ENST00000573770.5:4874|1160
QGPGGCWAPR
>FUSION-ENST00000570947.5:95116-ENST00000573770.5:4874|900
SLGNGKQECTSVGMER
>FUSION-ENST00000415045.1:209310-ENST00000466064.1:5512|2
KGVHVTSV
>FUSION-ENST00000570947.5:95116-ENST00000573770.5:4874|2466
MAPISNVQFDR
>FUSION-ENST00000570947.5:95116-ENST00000573770.5:4874|503
MDDKQKVFR
>FUSION-ENST00000570947.5:95116-ENST00000573770.5:4874|1655
LISNFSK
>FUSION-ENST00000570947.5:95116-ENST00000573770.5:4874|2261
AGSYGRDVFHF
>FUSION-ENST00000570947.5:95116-ENST00000573770.5:4874|3401
VLDEAFYPILTLTCNCYETLGIK
>FUSION-ENST00000570947.5:95116-ENST00000573770.5:4874|1419
SPSPNTVTLGVRASTR
>FUSION-ENST00000576964.5:172741-ENST00000571650.5:42835|109
AWHQLASVMSAALG
>FUSION-ENST00000570947.5:95116-ENST00000573770.5:4874|3298
GILVHLSVQLK
>FUSION-ENST00000570947.5:95116-ENST00000573770.5:4874|3764
SVYIFLLISLSPLKPSELTESFK
>FUSION-ENST00000570947.5:95116-ENST00000573770.5:4874|1034
YFHFHFGQYILDFF
>FUSION-ENST00000570947.5:95116-ENST00000573770.5:4874|3103
DGLLWTVYVRKVQSLGFPGGPFAEV
>FUSION-ENST00000570947.5:95116-ENST00000573770.5:4874|4234
MMSVTVRCCQPLF
>FUSION-ENST00000570947.5:95116-ENST00000573770.5:4874|1136
LMRHFWNTPRYR
>FUSION-ENST00000570947.5:95116-ENST00000573770.5:4874|2213
MGYPSLHLK
>ENST00000461497.5|SNV-84466-G-A|1
SEINERNYFVRDK
>ENST00000558646.1|SNV-29-G-A|1
AEERGVR
>FUSION-ENST00000576964.5:172741-ENST00000571650.5:42835|226
MNSPQFT
>FUSION-ENST00000570947.5:95116-ENST00000573770.5:4874|4112
KYPVDSVFYPCSHYATYQR
>ENST00000466883.5|SNV-7903-C-G|2
MWSVANEPASHLECAGYYLKLRMWM
>FUSION-ENST00000570947.5:95116-ENST00000573770.5:4874|90
SWEGACSPRDSSLGSTCHSR
>FUSION-ENST00000570947.5:95116-ENST00000573770.5:4874|3854
ITIWYLYKSEKK
>FUSION-ENST00000570947.5:95116-ENST00000573770.5:4874|3128
WGWAVLGVQPAAR
>FUSION-ENST00000483104.5:52559-ENST00000263962.12:235021|148
MPVIPATWEAEAGESLEPR
>FUSION-ENST00000576964.5:172741-ENST00000571650.5:42835|296
CTPSQTMSWR
>FUSION-ENST00000570947.5:95116-ENST00000573770.5:4874|1648
LQKFSPIP
>FUSION-ENST00000570947.5:95116-ENST00000573770.5:4874|2730
LWRAQPR
>FUSION-ENST00000570947.5:95116-ENST00000573770.5:4874|1750
FSLFSSHL
>FUSION-ENST00000570947.5:95116-ENST00000573770.5:4874|1589
MAILPKVTYRFNAIPIK
>FUSION-ENST00000570947.5:95116-ENST00000573770.5:4874|3966
MDQCLTRRFLLAHTAVFSSR
>ENST00000478436.1|INDEL-78086-G-GTATG|4
MYVCMYVCR
>ENST00000519402.5|SNV-100791-G-T|3
MWLSKPFGKGLCQKR
>FUSION-ENST00000570947.5:95116-ENST00000573770.5:4874|3348
QFHLRPSALVR
>FUSION-ENST00000570947.5:95116-ENST00000573770.5:4874|2750
SWILMHH
>FUSION-ENST00000570947.5:95116-ENST00000573770.5:4874|1944
MQNAYPRTQNNTEAQHGR
>FUSION-ENST00000570947.5:95116-ENST00000573770.5:4874|1054
ASSSLSLDSTGFVLR
>FUSION-ENST00000570947.5:95116-ENST00000573770.5:4874|339
MPFWVVTPPPLPAPR
>FUSION-ENST00000570947.5:95116-ENST00000573770.5:4874|2442
MCHEYIK
>FUSION-ENST00000570947.5:95116-ENST00000573770.5:4874|303
GPGSDGAGR
>FUSION-ENST00000570947.5:95116-ENST00000573770.5:4874|2421
MHTNTYRPHMGSFTV
>FUSION-ENST00000570947.5:95116-ENST00000573770.5:4874|3392
MWYSMQAHRVS
>FUSION-ENST00000570947.5:95116-ENST00000573770.5:4874|2917
GGAAVPCILGAVPR
>FUSION-ENST00000570947.5:95116-ENST00000573770.5:4874|2978
RALHPGRR
>ENST00000558380.1|SNV-5767-C-A|3
GLWPRGSEPTRMMWPSPTR
>FUSION-ENST00000570947.5:95116-ENST00000573770.5:4874|3046
RAGILTDTR
>FUSION-ENST00000570947.5:95116-ENST00000573770.5:4874|2770
LLASLQGACVK
>FUSION-ENST00000570947.5:95116-ENST00000573770.5:4874|896
QECTSVGMERKCWAPNPGDEK
>FUSION-ENST00000570947.5:95116-ENST00000573770.5:4874|4289
YNPHSSLQEEGMLISRR
>FUSION-ENST00000570947.5:95116-ENST00000573770.5:4874|2705
ASSGIPHADCR
>ENST00000311317.8|SNV-35805-A-G|6
MKMLLMQPDYIACSVLCATVYLL
>FUSION-ENST00000570947.5:95116-ENST00000573770.5:4874|2238
TVNICTSLCVCMTVNICTSLCA
>FUSION-ENST00000570947.5:95116-ENST00000573770.5:4874|4245
NFCLLLLVQKPSLATPAGRGK
>FUSION-ENST00000570947.5:95116-ENST00000573770.5:4874|126
LQCPQVTDWDKHLPVSQVGSGLLR
>ENST00000378814.9|SNV-223134-G-A|5
IIVVPLKENSALTK
>FUSION-ENST00000570947.5:95116-ENST00000573770.5:4874|1884
AVIHLCIFLQIRLHK
>FUSION-ENST00000570947.5:95116-ENST00000573770.5:4874|1092
MLQLAAVTVGLK
>FUSION-ENST00000570947.5:95116-ENST00000573770.5:4874|3481
SAMRPWPLPNCAQNQ
>FUSION-ENST00000570947.5:95116-ENST00000573770.5:4874|3735
EITGMIHR
>FUSION-ENST00000570947.5:95116-ENST00000573770.5:4874|2160
FSFSSFIV
>FUSION-ENST00000570947.5:95116-ENST00000573770.5:4874|2030
MLSNAFSA
>FUSION-ENST00000570947.5:95116-ENST00000573770.5:4874|3962
MSMKTSAERLHPGGLVVVR
>FUSION-ENST00000570947.5:95116-ENST00000573770.5:4874|2440
CHEYIKYIVMLVFLNHVIPK
>FUSION-ENST00000570947.5:95116-ENST00000573770.5:4874|4083
INWDEIGKYGT
>FUSION-ENST00000483104.5:52559-ENST00000263962.12:235021|128
ANRSSATFK
>FUSION-ENST00000576964.5:172741-ENST00000571650.5:42835|196
YIPVQWRK
>FUSION-ENST00000570947.5:95116-ENST00000573770.5:4874|2209
HLSFVLQTIQLYSFSYF
>FUSION-ENST00000483104.5:52559-ENST00000263962.12:235021|49
MCTNLPCRNLAEFSDTMLLR
>FUSION-ENST00000570947.5:95116-ENST00000573770.5:4874|2491
MWTTGCPRQWTVLL
>FUSION-ENST00000570947.5:95116-ENST00000573770.5:4874|3510
SLRPAWPTW
>FUSION-ENST00000570947.5:95116-ENST00000573770.5:4874|1013
FNISISDKTFLGALLEPVPKIR
>FUSION-ENST00000570947.5:95116-ENST00000573770.5:4874|4014
TAYLSAQLGK
>FUSION-ENST00000570947.5:95116-ENST00000573770.5:4874|4457
YHFLFQHFELSFLLSQSSWVCQFC
>FUSION-ENST00000570947.5:95116-ENST00000573770.5:4874|625
SGLRLGLCVWSLR
>FUSION-ENST00000570947.5:95116-ENST00000573770.5:4874|519
MSPFSCGGAPAGVRVPVLPWGCTCR
>FUSION-ENST00000570947.5:95116-ENST00000573770.5:4874|3324
RWSPSTVVAGPHR
>FUSION-ENST00000570947.5:95116-ENST00000573770.5:4874|3318
SSPQTVPSTVVAGLHCRR
>FUSION-ENST00000570947.5:95116-ENST00000573770.5:4874|3430
MCVFYKW
>FUSION-ENST00000570947.5:95116-ENST00000573770.5:4874|4279
MVGLVIAERDVFSCNDIFS
>FUSION-ENST00000570947.5:95116-ENST00000573770.5:4874|803
VLLAPMSVVWLAQ
>FUSION-ENST00000576964.5:172741-ENST00000571650.5:42835|29
ELPLHPPTPSCLLLQGQLCLDK
>FUSION-ENST00000570947.5:95116-ENST00000573770.5:4874|1506
VGAEGRGGACQMLTITK
>FUSION-ENST00000570947.5:95116-ENST00000573770.5:4874|3357
VGGRGFGMKQFHLRPSALVR
>ENST00000521866.5|SNV-92446-A-G|4
SRLVTTTEQVKFLCFLLSGCK
>FUSION-ENST00000570947.5:95116-ENST00000573770.5:4874|647
MSQGAPCVTGTHLSRRR
>ENST00000396396.6|SNV-59269-G-A|2
IDTMHGVMGPYVR
>FUSION-ENST00000570947.5:95116-ENST00000573770.5:4874|5
VSGGGGGSR
>FUSION-ENST00000576964.5:172741-ENST00000571650.5:42835|301
MTVSGTSPWPTWCFHPPRSLRPAPR
>FUSION-ENST00000570947.5:95116-ENST00000573770.5:4874|2096
MLLMAGHSGSHL
>FUSION-ENST00000570947.5:95116-ENST00000573770.5:4874|1052
ASSSLSLDSTGFVLRR
>ENST00000459908.5|SNV-141119-G-A|2
MEFKECCIK
>FUSION-ENST00000570947.5:95116-ENST00000573770.5:4874|447
GGWRWGRALGK
>FUSION-ENST00000570947.5:95116-ENST00000573770.5:4874|2845
DPGWDHLEPAHSLNGR
>FUSION-ENST00000570947.5:95116-ENST00000573770.5:4874|3909
GQGCGCSR
>ENST00000396396.6|SNV-59269-G-A|3
IRIDTMHGVMGPYVRK
>FUSION-ENST00000570947.5:95116-ENST00000573770.5:4874|3417
SSSYFILFFEMESLSVAQAGVQWR
>FUSION-ENST00000570947.5:95116-ENST00000573770.5:4874|3015
MLCCALGR
>ENST00000512091.6|SNV-531667-G-A|2
NDFIAGRPTTTYK
>FUSION-ENST00000570947.5:95116-ENST00000573770.5:4874|3329
EVHLQLCWKMPDGPLHSGGR
>FUSION-ENST00000570947.5:95116-ENST00000573770.5:4874|584
DGAGWTCVCIFLG
>FUSION-ENST00000570947.5:95116-ENST00000573770.5:4874|4204
MFPAFPFCTWVVPSFEL
>FUSION-ENST00000570947.5:95116-ENST00000573770.5:4874|4325
MESHSVAQAGVR
>FUSION-ENST00000570947.5:95116-ENST00000573770.5:4874|3013
MLCCALGREASAPGASSFPNGAVR
>FUSION-ENST00000570947.5:95116-ENST00000573770.5:4874|3553
VVLVFFVFSFRSFEFCKILE
>FUSION-ENST00000483104.5:52559-ENST00000263962.12:235021|162
MVVNLVITINILIYDNVVQINTD
>FUSION-ENST00000570947.5:95116-ENST00000573770.5:4874|2992
DGRVPVKQPGPQLACR
>FUSION-ENST00000570947.5:95116-ENST00000573770.5:4874|1594
NIPCSWIGRINIVKMAILPK
>FUSION-ENST00000570947.5:95116-ENST00000573770.5:4874|32
RTTIWTHRVR
>FUSION-ENST00000570947.5:95116-ENST00000573770.5:4874|3852
KNLTSVLFNFIK
>ENST00000493501.1|SNV-91448-T-A|3
ISSLFHPK
>FUSION-ENST00000570947.5:95116-ENST00000573770.5:4874|4646
ELSVFNDASKVCR
>FUSION-ENST00000570947.5:95116-ENST00000573770.5:4874|1378
LFLKNASCLTGQGNGKPRK
>FUSION-ENST00000570947.5:95116-ENST00000573770.5:4874|662
MVSPQNDMLVSSPPISECGR
>FUSION-ENST00000570947.5:95116-ENST00000573770.5:4874|3657
SIGPSNP
>FUSION-ENST00000570947.5:95116-ENST00000573770.5:4874|2667
GGREGGLRNPTR
>FUSION-ENST00000570947.5:95116-ENST00000573770.5:4874|2356
ELRVSINTVQYHKCIFSSL
>FUSION-ENST00000570947.5:95116-ENST00000573770.5:4874|723
DVCLHFSWVNV
>ENST00000556845.1|SNV-26385-C-T|2
AQSTASMSPARPAPRAFPAPQPGR
>FUSION-ENST00000570947.5:95116-ENST00000573770.5:4874|409
VPIPPWGCTCR
>FUSION-ENST00000570947.5:95116-ENST00000573770.5:4874|2392
SYASLFHKVK
>FUSION-ENST00000570947.5:95116-ENST00000573770.5:4874|4029
LLVHVEVWER
>FUSION-ENST00000570947.5:95116-ENST00000573770.5:4874|2962
MAAFINRAFACR
>ENST00000484238.6|SNV-34540-G-A|4
MRHKLFGVLR
>FUSION-ENST00000570947.5:95116-ENST00000573770.5:4874|1534
RKALCLVGVWSG
>FUSION-ENST00000570947.5:95116-ENST00000573770.5:4874|4133
YKCVHVG
>FUSION-ENST00000570947.5:95116-ENST00000573770.5:4874|114
MYSMHTHTCTKVYTR
>FUSION-ENST00000570947.5:95116-ENST00000573770.5:4874|2857
AVLIHNYF
>FUSION-ENST00000570947.5:95116-ENST00000573770.5:4874|1352
ASPPCAHVASPLR
>FUSION-ENST00000483104.5:52559-ENST00000263962.12:235021|169
MMKPRLY
>FUSION-ENST00000570947.5:95116-ENST00000573770.5:4874|3102
KVQSLGFPGGPFAEV
>FUSION-ENST00000576964.5:172741-ENST00000571650.5:42835|153
VQLVVHLPRGLPR
>FUSION-ENST00000570947.5:95116-ENST00000573770.5:4874|899
SLGNGKQECTSVGMERK
>FUSION-ENST00000570947.5:95116-ENST00000573770.5:4874|704
GHAGCGGRGHAGCGGRGHAGCGGR
>FUSION-ENST00000570947.5:95116-ENST00000573770.5:4874|651
MSQGAPCVTGTHLSR
>FUSION-ENST00000570947.5:95116-ENST00000573770.5:4874|3743
RRNPCSESR
>FUSION-ENST00000570947.5:95116-ENST00000573770.5:4874|2459
MLSFSPAPDR
>FUSION-ENST00000570947.5:95116-ENST00000573770.5:4874|628
FSLDELVASFVFSSLR
>FUSION-ENST00000570947.5:95116-ENST00000573770.5:4874|4244
GKLSLLSPTCSSHK
>FUSION-ENST00000570947.5:95116-ENST00000573770.5:4874|556
MSWAPWCPPK
>FUSION-ENST00000570947.5:95116-ENST00000573770.5:4874|2123
GFHHIGQGWSQTPDLMIHLPWPPK
>FUSION-ENST00000570947.5:95116-ENST00000573770.5:4874|495
MSIVFCVLK
>FUSION-ENST00000570947.5:95116-ENST00000573770.5:4874|2744
ITQPWPSTFVPIRK
>FUSION-ENST00000570947.5:95116-ENST00000573770.5:4874|4324
ESHSVAQAGVR
>FUSION-ENST00000570947.5:95116-ENST00000573770.5:4874|3538
AITSPGADFVSRWAGGLVAW
>FUSION-ENST00000570947.5:95116-ENST00000573770.5:4874|2704
ASSGIPHADCREWEGELR
>FUSION-ENST00000570947.5:95116-ENST00000573770.5:4874|2999
MSSQFCFTK
>ENST00000409849.5|SNV-3635-A-C|1
YNAATLYKDVRDLLAGPSWAK
>FUSION-ENST00000570947.5:95116-ENST00000573770.5:4874|2804
VLTCRPQLPPR
>FUSION-ENST00000570947.5:95116-ENST00000573770.5:4874|3110
MGENVLR
>FUSION-ENST00000570947.5:95116-ENST00000573770.5:4874|107
HTHTCTKVYTR
>FUSION-ENST00000570947.5:95116-ENST00000573770.5:4874|3036
NLSYFFFLRWSLAPLPRLECR
>FUSION-ENST00000570947.5:95116-ENST00000573770.5:4874|2982
LLLRGWIF
>FUSION-ENST00000570947.5:95116-ENST00000573770.5:4874|2682
RAGGRAQESHTR
>FUSION-ENST00000483104.5:52559-ENST00000263962.12:235021|22
QVILQSENKCVRS
>FUSION-ENST00000570947.5:95116-ENST00000573770.5:4874|4315
MGFHRVSQDGLDLLTS
>FUSION-ENST00000570947.5:95116-ENST00000573770.5:4874|1639
MNELPFTIATKRIK
>FUSION-ENST00000570947.5:95116-ENST00000573770.5:4874|2208
MGNNVKHLFVDVFAIR
>FUSION-ENST00000570947.5:95116-ENST00000573770.5:4874|3062
LMDTRSSWR
>FUSION-ENST00000570947.5:95116-ENST00000573770.5:4874|2888
ACAVEAGVNQPPSERR
>FUSION-ENST00000570947.5:95116-ENST00000573770.5:4874|2975
ALHPGRR
>FUSION-ENST00000570947.5:95116-ENST00000573770.5:4874|2393
SYASLFHK
>FUSION-ENST00000570947.5:95116-ENST00000573770.5:4874|245
FWSRVPLTWR
>FUSION-ENST00000570947.5:95116-ENST00000573770.5:4874|4519
ILMKTKI
>FUSION-ENST00000570947.5:95116-ENST00000573770.5:4874|890
CWAPNPGDEKTETAGSTR
>FUSION-ENST00000570947.5:95116-ENST00000573770.5:4874|1385
INTANSKQTER
>FUSION-ENST00000570947.5:95116-ENST00000573770.5:4874|916
MESGSVPGPSFPIVASGPWEDGVR
>FUSION-ENST00000570947.5:95116-ENST00000573770.5:4874|4625
MESEAGR
>FUSION-ENST00000231887.8:52559-ENST00000263962.12:235021|3
AGISSKFLILQSLGISGLPSELRSL
>FUSION-ENST00000570947.5:95116-ENST00000573770.5:4874|2747
RITQPWPSTFVPIR
>FUSION-ENST00000570947.5:95116-ENST00000573770.5:4874|879
MLVCDMGSVKTRLF
>FUSION-ENST00000576964.5:172741-ENST00000571650.5:42835|32
MSALCWPSLAQPLLSPWLPRK
>ENST00000611950.1|SNV-1750-A-T|2
DNGIVSSLVPLDFEDR
>ENST00000461497.5|SNV-84466-G-A|3
TLRSEINERNYFVR
>FUSION-ENST00000570947.5:95116-ENST00000573770.5:4874|1069
GGFPFHPR
>FUSION-ENST00000570947.5:95116-ENST00000573770.5:4874|1679
MGCLFFLVKLSSL
>FUSION-ENST00000570947.5:95116-ENST00000573770.5:4874|223
VSCCIATTHR
>ENST00000459850.5|SNV-7916-C-T|4
TPSQWCGWGGQWHWGRGSHGPQR
>ENST00000520615.5|SNV-92446-A-G|4
SRLVTSGCKVK
>FUSION-ENST00000570947.5:95116-ENST00000573770.5:4874|4416
MNCLSFCLS
>FUSION-ENST00000570947.5:95116-ENST00000573770.5:4874|653
TPSGLFLMSQGAPCVTGTHLSRR
>FUSION-ENST00000570947.5:95116-ENST00000573770.5:4874|3261
ARHQPASPGIGTLVHTVCAFLK
>ENST00000304218.6|SNV-678-C-T|1
SKAAKPKK
>FUSION-ENST00000570947.5:95116-ENST00000573770.5:4874|3508
SIPILLIPR
>ENST00000552252.1|SNV-1492-C-T|6
HSATHHCAQSHPPPSI
>FUSION-ENST00000570947.5:95116-ENST00000573770.5:4874|2259
MYENSVLPCPCQLLI
>FUSION-ENST00000570947.5:95116-ENST00000573770.5:4874|4220
SLKTEIF
>FUSION-ENST00000570947.5:95116-ENST00000573770.5:4874|3862
ASSVFSR
>FUSION-ENST00000570947.5:95116-ENST00000573770.5:4874|2359
ILVNRLRELR
>FUSION-ENST00000570947.5:95116-ENST00000573770.5:4874|1365
ATKGTQR
>FUSION-ENST00000570947.5:95116-ENST00000573770.5:4874|2910
MLVSKMQLVSFLSFSVIQKLTS
>FUSION-ENST00000570947.5:95116-ENST00000573770.5:4874|1258
MSVNWESTYTR
>ENST00000608634.1|MNV-16536-TGA-T|1
QAGLCALPK
>FUSION-ENST00000570947.5:95116-ENST00000573770.5:4874|2449
MFFYQLHTVFT
>ENST00000266037.10|SNV-658249-A-T|2
VVQETWRETGISFVTSVTR
>FUSION-ENST00000570947.5:95116-ENST00000573770.5:4874|1083
MQLTALAACDF
>FUSION-ENST00000570947.5:95116-ENST00000573770.5:4874|3147
VGTHGPGIPGAGVSATARLLLASGK
>FUSION-ENST00000570947.5:95116-ENST00000573770.5:4874|1144
TLWWESRGKTAFSTWGLPFSST
>FUSION-ENST00000570947.5:95116-ENST00000573770.5:4874|2558
HYAVASCVCVVVGR
>FUSION-ENST00000570947.5:95116-ENST00000573770.5:4874|4293
MKYNPHSSLQEEGMLISRR
>ENST00000409849.5|SNV-3635-A-C|3
YNAATLYK
>ENST00000492556.5|SNV-3727-G-C|4
SSSTSSRR
>FUSION-ENST00000576964.5:172741-ENST00000571650.5:42835|40
VRMGGGGTK
>FUSION-ENST00000570947.5:95116-ENST00000573770.5:4874|2054
MLNNSGDSR
>FUSION-ENST00000570947.5:95116-ENST00000573770.5:4874|3664
MLFSLYLEWYTGQ
>FUSION-ENST00000570947.5:95116-ENST00000573770.5:4874|2414
PVIPALSEAK
>ENST00000361246.7|SNV-87335-G-A|2
ELEAQLDDAVAEASKEHKLR
>FUSION-ENST00000570947.5:95116-ENST00000573770.5:4874|557
VFILFFLPFSVM
>FUSION-ENST00000570947.5:95116-ENST00000573770.5:4874|3461
MGAVTGPPKAIPPLSDPWLRDGR
>FUSION-ENST00000570947.5:95116-ENST00000573770.5:4874|2602
TGSGFLTSTLHVIQEVSS
>FUSION-ENST00000483104.5:52559-ENST00000263962.12:235021|159
LFHAFWPLWLR
>FUSION-ENST00000570947.5:95116-ENST00000573770.5:4874|3561
VSFQPWEWQECHAAVASPQLR
>FUSION-ENST00000570947.5:95116-ENST00000573770.5:4874|184
MNQIQTSWLLLHFTFLR
>FUSION-ENST00000570947.5:95116-ENST00000573770.5:4874|1747
GHAECISTYPEQHRSTAWKTGK
>FUSION-ENST00000576964.5:172741-ENST00000571650.5:42835|190
HRCRPLSHRR
>FUSION-ENST00000570947.5:95116-ENST00000573770.5:4874|980
RSCPYSRR
>FUSION-ENST00000570947.5:95116-ENST00000573770.5:4874|3665
AFHHRAWW
>FUSION-ENST00000570947.5:95116-ENST00000573770.5:4874|3112
MDCLGETSESVCLSGGTGGPGI
>FUSION-ENST00000570947.5:95116-ENST00000573770.5:4874|2189
MPGSHSYTSLCVCTTFLYSFM
>ENST00000517970.6|SNV-85230-C-T|1
NFEQWQSQRNQL
>ENST00000393409.2|SNV-31732-C-A|1
VLFPGIEDHHVLKEMEVQANVEK
>FUSION-ENST00000570947.5:95116-ENST00000573770.5:4874|354
SHHTQPILSLLK
>FUSION-ENST00000570947.5:95116-ENST00000573770.5:4874|294
SLLPPGQQPGVDLSQQRENRDQVPR
>FUSION-ENST00000576964.5:172741-ENST00000571650.5:42835|237
PQLTCLT
>FUSION-ENST00000483104.5:52559-ENST00000263962.12:235021|213
MLAVTSK
>FUSION-ENST00000576964.5:172741-ENST00000571650.5:42835|192
QTRPLLTTECGTCESLERHR
>FUSION-ENST00000570947.5:95116-ENST00000573770.5:4874|67
TVPQHRPWPRPVQSCPSVLVPR
>FUSION-ENST00000570947.5:95116-ENST00000573770.5:4874|2088
IHVLRKR
>FUSION-ENST00000570947.5:95116-ENST00000573770.5:4874|676
RTCLNQRPSSGWTTSRK
>FUSION-ENST00000570947.5:95116-ENST00000573770.5:4874|465
FCPSLDYLFVFFAGSFKEPNI
>ENST00000445597.6|MNV-502384-CAT-C|5
DFYQNTK
>ENST00000408999.4|SNV-45294-G-A|4
ILQNYDNKQVHIVMRR
>FUSION-ENST00000570947.5:95116-ENST00000573770.5:4874|2842
NKCPGEPAR
>FUSION-ENST00000570947.5:95116-ENST00000573770.5:4874|845
ENRPGLYERLKCYQFR
>FUSION-ENST00000570947.5:95116-ENST00000573770.5:4874|2107
GLISFFCIWISSFPNTIY
>FUSION-ENST00000570947.5:95116-ENST00000573770.5:4874|3874
MDNVCFDSSHACVTHTPVK
>FUSION-ENST00000570947.5:95116-ENST00000573770.5:4874|612
MPLQSGPGTLSLRRPQMR
>FUSION-ENST00000570947.5:95116-ENST00000573770.5:4874|4496
AWLLSFFIALVGASRTVPNR
>FUSION-ENST00000570947.5:95116-ENST00000573770.5:4874|2891
GRACAVEAGVNQPPSER
>FUSION-ENST00000457714.5:209310-ENST00000466064.1:5512|2
TGRYIYIFFLF
>FUSION-ENST00000570947.5:95116-ENST00000573770.5:4874|3087
MILNLFLATLLTAFADALLCTWER
>ENST00000568763.1|SNV-3828-A-G|4
SVATQPLCWTSPGAR
>FUSION-ENST00000570947.5:95116-ENST00000573770.5:4874|3320
WSPSTVVAGPHRRR
>FUSION-ENST00000570947.5:95116-ENST00000573770.5:4874|507
HVAPPPPQCDSPECLQTNVPGDK
>FUSION-ENST00000570947.5:95116-ENST00000573770.5:4874|3096
MKSAVHSAAFV
>FUSION-ENST00000570947.5:95116-ENST00000573770.5:4874|3939
MIWVPVLLEMFK
>ENST00000257192.5|SNV-20167-G-A|3
YVMENNPADLLAVDSR
>FUSION-ENST00000570947.5:95116-ENST00000573770.5:4874|1566
NFHSQLLQR
>FUSION-ENST00000570947.5:95116-ENST00000573770.5:4874|2949
ATAPSPVSPCPDRCVTSQAGRGR
>FUSION-ENST00000570947.5:95116-ENST00000573770.5:4874|3293
KVCSLLQDDVMMPQR
>FUSION-ENST00000576964.5:172741-ENST00000571650.5:42835|167
FFLIPNIILAGFNEK
>FUSION-ENST00000570947.5:95116-ENST00000573770.5:4874|2798
LSLSVFTFWNK
>FUSION-ENST00000570947.5:95116-ENST00000573770.5:4874|3413
DLSSLQPPPPGSSDSR
>FUSION-ENST00000570947.5:95116-ENST00000573770.5:4874|4530
HKRLMILMK
>FUSION-ENST00000570947.5:95116-ENST00000573770.5:4874|155
IRLVPPPRDTQHTR
>FUSION-ENST00000570947.5:95116-ENST00000573770.5:4874|2420
HTNTYRPHMGSFTV
>FUSION-ENST00000570947.5:95116-ENST00000573770.5:4874|1631
EVKDLFK
>ENST00000462371.1|SNV-7903-C-G|3
MCWLLLEDGDR
>FUSION-ENST00000570947.5:95116-ENST00000573770.5:4874|881
MLVCDMGSVKTR
>ENST00000263674.4|SNV-476-T-G|3
EEDTDTPGWR
>FUSION-ENST00000570947.5:95116-ENST00000573770.5:4874|233
MPLLLPPCRASRR
>FUSION-ENST00000570947.5:95116-ENST00000573770.5:4874|4387
MSHSSQAPK
>FUSION-ENST00000570947.5:95116-ENST00000573770.5:4874|444
ALGKEARP
>ENST00000393409.2|SNV-31732-C-A|3
TYAMRVLFPGIEDHHVLK
>FUSION-ENST00000570947.5:95116-ENST00000573770.5:4874|417
SPSSLWECTFRHPCPR
>FUSION-ENST00000570947.5:95116-ENST00000573770.5:4874|2362
MILVNRLR
>FUSION-ENST00000576964.5:172741-ENST00000571650.5:42835|117
ERKCGHSFSVEK
>FUSION-ENST00000570947.5:95116-ENST00000573770.5:4874|1233
KIMGEGHIV
>FUSION-ENST00000415045.1:209310-ENST00000466064.1:5512|3
ICRKGVHVTSV
>FUSION-ENST00000570947.5:95116-ENST00000573770.5:4874|4520
MILMKTKI
>FUSION-ENST00000570947.5:95116-ENST00000573770.5:4874|2646
RYTSWRQIQGPQMPR
>FUSION-ENST00000570947.5:95116-ENST00000573770.5:4874|4038
YKQLINFLRI
>FUSION-ENST00000570947.5:95116-ENST00000573770.5:4874|3415
ESLSVAQAGVQWR
>FUSION-ENST00000570947.5:95116-ENST00000573770.5:4874|4179
MEKPPNTKFAR
>FUSION-ENST00000570947.5:95116-ENST00000573770.5:4874|1881
STIHFLVNFHLRSGLLS
>FUSION-ENST00000570947.5:95116-ENST00000573770.5:4874|1344
EFCETSPCFQINTTIR
>FUSION-ENST00000570947.5:95116-ENST00000573770.5:4874|2924
MQGGVGKR
>FUSION-ENST00000576964.5:172741-ENST00000571650.5:42835|88
SSCCCSTPPQSR
>FUSION-ENST00000576964.5:172741-ENST00000571650.5:42835|256
FLSHTFGTFTFIL
>FUSION-ENST00000570947.5:95116-ENST00000573770.5:4874|4536
MPVIPALWEAKAGGSPEVR
>ENST00000194152.4|SNV-263-G-T|2
IHPNRQVLAFILMVFLSQVRL
>FUSION-ENST00000483104.5:52559-ENST00000263962.12:235021|199
MKIIFILLN
>FUSION-ENST00000570947.5:95116-ENST00000573770.5:4874|775
LSAYTTAFRSPPGLKQPEAPR
>FUSION-ENST00000570947.5:95116-ENST00000573770.5:4874|3607
SVDLFDLFLCSVLFH
>FUSION-ENST00000576964.5:172741-ENST00000571650.5:42835|282
MHSSLGNRVRFCQK
>FUSION-ENST00000570947.5:95116-ENST00000573770.5:4874|3038
NLSYFFFLRWSLAPLPR
>ENST00000342992.10|SNV-276728-G-C|1
SLAWFKVLKETIR
>FUSION-ENST00000570947.5:95116-ENST00000573770.5:4874|1422
NLSYLLKSPSPNTVTLGVR
>FUSION-ENST00000576964.5:172741-ENST00000571650.5:42835|72
MLAWRVSVR
>FUSION-ENST00000570947.5:95116-ENST00000573770.5:4874|3976
TAQPTTWKMVLFIVFG
>FUSION-ENST00000570947.5:95116-ENST00000573770.5:4874|2450
CIGEVFGDV
>FUSION-ENST00000483104.5:52559-ENST00000263962.12:235021|6
MPSIFDR
>FUSION-ENST00000570947.5:95116-ENST00000573770.5:4874|1490
MRYFDKGMQSVITILG
>FUSION-ENST00000570947.5:95116-ENST00000573770.5:4874|1689
MSSFEKCLFMSFAHFLMGCLFFLVK
>ENST00000577939.1|SNV-19152-C-T|6
STTIFFFIMAETSLRCRTLPK
>FUSION-ENST00000570947.5:95116-ENST00000573770.5:4874|1440
MCSHDLSPVCSR
>FUSION-ENST00000570947.5:95116-ENST00000573770.5:4874|215
SGVRRGPQAWGAQLPWR
>FUSION-ENST00000570947.5:95116-ENST00000573770.5:4874|4159
MKVHKLHTPCNR
>ENST00000355086.8|SNV-242327-G-C|4
TLGEGHRAEYMTTTPPNVPPKPQK
>FUSION-ENST00000570947.5:95116-ENST00000573770.5:4874|821
MWFVPVK
>FUSION-ENST00000570947.5:95116-ENST00000573770.5:4874|66
WWHSVTWTR
>FUSION-ENST00000570947.5:95116-ENST00000573770.5:4874|1167
LRVISNGPRATQPHLHHELVQ
>FUSION-ENST00000570947.5:95116-ENST00000573770.5:4874|1891
KCIVLGFTYR
>FUSION-ENST00000570947.5:95116-ENST00000573770.5:4874|3405
MSYCAWP
>FUSION-ENST00000570947.5:95116-ENST00000573770.5:4874|3668
GHEATCFVLGGFETK
>FUSION-ENST00000570947.5:95116-ENST00000573770.5:4874|2034
LRDVPSIPCFLGFLIMKR
>FUSION-ENST00000570947.5:95116-ENST00000573770.5:4874|3503
SWFSSLY
>ENST00000265843.9|SNV-79389-C-T|2
LDSSRDR
>FUSION-ENST00000570947.5:95116-ENST00000573770.5:4874|829
MVWCVGTRSF
>FUSION-ENST00000570947.5:95116-ENST00000573770.5:4874|3557
MVVLVFFVFSFRSFEFCK
>FUSION-ENST00000570947.5:95116-ENST00000573770.5:4874|2031
DVPSIPCFLGFLIMKRC
>FUSION-ENST00000570947.5:95116-ENST00000573770.5:4874|3952
TSAERLHPGGLVVVRALLTSEPTR
>FUSION-ENST00000472940.5:280-ENST00000591877.1:131103|4
NGHTTGR
>FUSION-ENST00000570947.5:95116-ENST00000573770.5:4874|1407
RGEANLFSCF
>FUSION-ENST00000576964.5:172741-ENST00000571650.5:42835|288
MPMHSSLGNRVRFCQK
>FUSION-ENST00000570947.5:95116-ENST00000573770.5:4874|4147
AAAFLVSHSTEEFR
>FUSION-ENST00000570947.5:95116-ENST00000573770.5:4874|2882
MMGDSPR
>FUSION-ENST00000570947.5:95116-ENST00000573770.5:4874|3155
MCSNELGDLWIRGVR
>FUSION-ENST00000570947.5:95116-ENST00000573770.5:4874|4358
MMLGQAVFR
>FUSION-ENST00000570947.5:95116-ENST00000573770.5:4874|1260
LLGQKYHKLGGL
>FUSION-ENST00000570947.5:95116-ENST00000573770.5:4874|57
TLRCAGPHGVTLGVNHLLRG
>FUSION-ENST00000570947.5:95116-ENST00000573770.5:4874|1697
KNVETSLVNEKMSFLYICIYER
>FUSION-ENST00000570947.5:95116-ENST00000573770.5:4874|1542
MLFPLNYH
>FUSION-ENST00000570947.5:95116-ENST00000573770.5:4874|321
GQHFQTRDP
>FUSION-ENST00000483104.5:52559-ENST00000263962.12:235021|171
SQSQEIETILANMMKPR
>FUSION-ENST00000576964.5:172741-ENST00000571650.5:42835|255
MFTDHSGVK
>FUSION-ENST00000570947.5:95116-ENST00000573770.5:4874|2495
WSPTPCVDLKDAEVFLPGTFCFIK
>FUSION-ENST00000576964.5:172741-ENST00000571650.5:42835|101
MKAVLIGHH
>FUSION-ENST00000570947.5:95116-ENST00000573770.5:4874|504
RPCPRPPR
>ENST00000417209.2|SNV-48945-G-A|2
EINIDFSTRDLISK
>FUSION-ENST00000570947.5:95116-ENST00000573770.5:4874|2577
MRVAPADTCARLVSGR
>FUSION-ENST00000570947.5:95116-ENST00000573770.5:4874|2364
MICHRCFQ
>FUSION-ENST00000570947.5:95116-ENST00000573770.5:4874|862
SQGGPGEWKWDLLPAP
>FUSION-ENST00000570947.5:95116-ENST00000573770.5:4874|3910
ARFLRGR
>FUSION-ENST00000570947.5:95116-ENST00000573770.5:4874|2588
AGSGIPHADCREWEGELRNPTR
>FUSION-ENST00000570947.5:95116-ENST00000573770.5:4874|1842
ASTSIYVPAKYMISFIFMTT
>FUSION-ENST00000570947.5:95116-ENST00000573770.5:4874|364
MPYNSPIK
>FUSION-ENST00000576964.5:172741-ENST00000571650.5:42835|207
MVVYTGNPSTLGG
>FUSION-ENST00000570947.5:95116-ENST00000573770.5:4874|914
MGTGSWQPPASLLSLTR
>FUSION-ENST00000570947.5:95116-ENST00000573770.5:4874|2042
MAFIMLR
>FUSION-ENST00000570947.5:95116-ENST00000573770.5:4874|2483
GGRAQESHTRTAESGR
>FUSION-ENST00000570947.5:95116-ENST00000573770.5:4874|298
MGRSLLPPGQQPGVDLSQQRENR
>FUSION-ENST00000570947.5:95116-ENST00000573770.5:4874|1246
VADELTPGTAR
>FUSION-ENST00000570947.5:95116-ENST00000573770.5:4874|2133
MPFISLA
>FUSION-ENST00000570947.5:95116-ENST00000573770.5:4874|769
GSCPVLDIPQPEA
>FUSION-ENST00000570947.5:95116-ENST00000573770.5:4874|3414
MRSPRGR
>FUSION-ENST00000570947.5:95116-ENST00000573770.5:4874|4302
FFPKLYLVFIIFR
>FUSION-ENST00000570947.5:95116-ENST00000573770.5:4874|2654
NPTRGLRR
>FUSION-ENST00000570947.5:95116-ENST00000573770.5:4874|4201
GCAPTLVL
>FUSION-ENST00000570947.5:95116-ENST00000573770.5:4874|2941
TCQTGPWRGR
>FUSION-ENST00000570947.5:95116-ENST00000573770.5:4874|2712
FGIASTGPDYCYMQ
>FUSION-ENST00000570947.5:95116-ENST00000573770.5:4874|608
RPQMRRLSLQVR
>FUSION-ENST00000570947.5:95116-ENST00000573770.5:4874|1256
MSVNWESTYTRVLK
>FUSION-ENST00000576964.5:172741-ENST00000571650.5:42835|214
VLNCNCIVRLLSSPLEFELQGQR
>FUSION-ENST00000570947.5:95116-ENST00000573770.5:4874|4066
MDHLRSGV
>FUSION-ENST00000570947.5:95116-ENST00000573770.5:4874|2930
VDGHVRR
>ENST00000342679.9|SNV-29490-C-G|4
NPAERMSYLELMEHPFLTLHKTK
>FUSION-ENST00000483104.5:52559-ENST00000263962.12:235021|51
MCTNLPCR
>FUSION-ENST00000570947.5:95116-ENST00000573770.5:4874|1050
ASSSLSLDSTGFVLRRAF
>FUSION-ENST00000570947.5:95116-ENST00000573770.5:4874|255
QGPGSHRTEKSGGNACR
>FUSION-ENST00000570947.5:95116-ENST00000573770.5:4874|8
VHLGRAGSSGPPGSPAPILGGR
>FUSION-ENST00000483104.5:52559-ENST00000263962.12:235021|102
MWSPVTGFFCLACFQCSSTL
>FUSION-ENST00000570947.5:95116-ENST00000573770.5:4874|1400
CLFDMPDGIVTTYNVK
>FUSION-ENST00000570947.5:95116-ENST00000573770.5:4874|4466
TLAVGFYK
>ENST00000639290.1|SNV-399416-A-C|3
MERLIRPSLPMLLEEV
>ENST00000528394.1|SNV-18144-G-A|2
NIPFLCILR
>FUSION-ENST00000570947.5:95116-ENST00000573770.5:4874|2319
MRSGVRDQPGQDGETPSLLK
>FUSION-ENST00000570947.5:95116-ENST00000573770.5:4874|3513
AGGSPKVR
>ENST00000647561.1|SNV-3009-G-A|1
GAGFPTGLKWSFMNKPSDGRPK
>FUSION-ENST00000570947.5:95116-ENST00000573770.5:4874|2370
THFLPAQQFYICWR
>ENST00000297267.14|SNV-63834-G-T|1
GWDDLRRSPQR
>FUSION-ENST00000570947.5:95116-ENST00000573770.5:4874|3114
LGGASTPFLHVEALLEEA
>FUSION-ENST00000570947.5:95116-ENST00000573770.5:4874|2195
NEFTVDILIYLWVLYSVPR
>FUSION-ENST00000570947.5:95116-ENST00000573770.5:4874|553
MICWCPHPQSQNVGVVWKQGLCR
>ENST00000260385.10|SNV-11707-G-A|5
REGFQLLLNNKLVYESR
>FUSION-ENST00000570947.5:95116-ENST00000573770.5:4874|646
SQGAPCVTGTHLSRRR
>FUSION-ENST00000570947.5:95116-ENST00000573770.5:4874|3810
MYLGKYLGVELAHQRER
>FUSION-ENST00000576964.5:172741-ENST00000571650.5:42835|108
MSGERGR
>FUSION-ENST00000570947.5:95116-ENST00000573770.5:4874|4640
NFLSGDSAPV
>FUSION-ENST00000570947.5:95116-ENST00000573770.5:4874|464
MSLRSADSNR
>FUSION-ENST00000570947.5:95116-ENST00000573770.5:4874|937
EQESKSPEFLTHSSGIQETPGH
>FUSION-ENST00000570947.5:95116-ENST00000573770.5:4874|4012
TAYLSAQLGKAEPPGRHQLL
>FUSION-ENST00000570947.5:95116-ENST00000573770.5:4874|1071
QPFLRGGFPFHPR
>FUSION-ENST00000570947.5:95116-ENST00000573770.5:4874|1762
ESWPHLPK
>FUSION-ENST00000570947.5:95116-ENST00000573770.5:4874|1277
WQPQTPCSSLILGGGSSVRRPHVSR
>FUSION-ENST00000576964.5:172741-ENST00000571650.5:42835|62
SKHHEIR
>ENST00000309950.8|SNV-8969-A-T|3
GGHPPAVIAGGMR
>FUSION-ENST00000570947.5:95116-ENST00000573770.5:4874|3465
MGAVTGPPK
>ENST00000256509.7|SNV-194985-C-A|3
VDKDTATLSWGLHKK
>FUSION-ENST00000570947.5:95116-ENST00000573770.5:4874|1207
KMEAPPPARPITTEVR
>ENST00000327475.11|SNV-175363-T-A|1
IFGIIGCGYYDPCR
>FUSION-ENST00000570947.5:95116-ENST00000573770.5:4874|2990
TKSALERLLLR
>FUSION-ENST00000570947.5:95116-ENST00000573770.5:4874|2412
PVIPALSEAKAGGS
>FUSION-ENST00000570947.5:95116-ENST00000573770.5:4874|3843
NLGSLQAPPPGVHAILLPQPPE
>FUSION-ENST00000576964.5:172741-ENST00000571650.5:42835|180
KNTKVSR
>FUSION-ENST00000570947.5:95116-ENST00000573770.5:4874|1663
MILYLENFIILAQK
>FUSION-ENST00000570947.5:95116-ENST00000573770.5:4874|728
MVKPHLNKK
>FUSION-ENST00000570947.5:95116-ENST00000573770.5:4874|2672
EWEGGLR
>ENST00000535680.5|SNV-85498-C-T|3
FQASSCWPVWAR
>FUSION-ENST00000570947.5:95116-ENST00000573770.5:4874|3682
IPGGSLLLAEQEQR
>FUSION-ENST00000576964.5:172741-ENST00000571650.5:42835|248
MVDRLRSGIQDQPGQHGK
>FUSION-ENST00000333916.8:391-ENST00000372692.8:356|14
NQDHLLLWDR
>FUSION-ENST00000570947.5:95116-ENST00000573770.5:4874|1368
LEGGGPSRATKGTQR
>FUSION-ENST00000570947.5:95116-ENST00000573770.5:4874|3758
VRVCTSCK
>FUSION-ENST00000570947.5:95116-ENST00000573770.5:4874|1925
MNVSSFSK
>FUSION-ENST00000570947.5:95116-ENST00000573770.5:4874|3445
MQAHRVCGAR
>FUSION-ENST00000570947.5:95116-ENST00000573770.5:4874|473
NTSCTQGR
>FUSION-ENST00000570947.5:95116-ENST00000573770.5:4874|3223
MAIGATGSGSQFLEVYR
>FUSION-ENST00000570947.5:95116-ENST00000573770.5:4874|4025
LLVHVEVWERRAR
>FUSION-ENST00000570947.5:95116-ENST00000573770.5:4874|978
SCPYSRR
>FUSION-ENST00000570947.5:95116-ENST00000573770.5:4874|2246
ISDVEHLFMCLFAICLLLR
>FUSION-ENST00000570947.5:95116-ENST00000573770.5:4874|3170
MAQGSLELVSQPPR
>FUSION-ENST00000570947.5:95116-ENST00000573770.5:4874|2102
MTLTLLLVIDLFRFWIFSWFSLGR
>FUSION-ENST00000570947.5:95116-ENST00000573770.5:4874|654
TPSGLFLMSQGAPCVTGTHLSR
>FUSION-ENST00000570947.5:95116-ENST00000573770.5:4874|4471
IFLVYCWIQFASMLLKIFAYIYL
>ENST00000443668.6|SNV-43973-G-C|6
SLEREDFEKTIAEQAVAADQPLPR
>FUSION-ENST00000570947.5:95116-ENST00000573770.5:4874|3627
LEDPGRRLPLSWPGAVAGTT
>FUSION-ENST00000570947.5:95116-ENST00000573770.5:4874|3021
MLVRLVSNS
>ENST00000311317.8|SNV-35805-A-G|3
LLMQPDYIACSVLCATVYLL
>FUSION-ENST00000570947.5:95116-ENST00000573770.5:4874|2706
TAESGRASSGIPHADCREWEGELR
>ENST00000512657.5|SNV-123681-C-T|1
AVAVFGGFYLLFFFE
>ENST00000669516.1|SNV-12372-C-T|3
TYTGEQPYTCSICR
>FUSION-ENST00000570947.5:95116-ENST00000573770.5:4874|1202
IHFHLMNSQCVFSSL
>FUSION-ENST00000570947.5:95116-ENST00000573770.5:4874|2607
AQESHMRR
>FUSION-ENST00000570947.5:95116-ENST00000573770.5:4874|2909
LVSKMQLVSFLSFSVIQKLTS
>FUSION-ENST00000483104.5:52559-ENST00000263962.12:235021|158
MLFHAFWPLWLRR
>FUSION-ENST00000570947.5:95116-ENST00000573770.5:4874|2395
NFIAFVKSYASLFHKVK
>FUSION-ENST00000570947.5:95116-ENST00000573770.5:4874|2118
MGNLQIFSPILWVVSSLC
>FUSION-ENST00000570947.5:95116-ENST00000573770.5:4874|2596
AQESHTRTAESGRAGSGIPHADCR
>ENST00000566114.1|SNV-734-G-C|3
LTAGSQELVQAGHNMQADLEGEMR
>FUSION-ENST00000570947.5:95116-ENST00000573770.5:4874|214
RGPQAWGAQLPWR
>FUSION-ENST00000570947.5:95116-ENST00000573770.5:4874|2475
MYTFVDV
>ENST00000263674.4|SNV-476-T-G|4
WSGGPGLREEDTDTPGWRR
>ENST00000565950.1|SNV-92827-T-C|3
MMTVKPPTGLQPTQSFSS
>FUSION-ENST00000570947.5:95116-ENST00000573770.5:4874|1985
LDIISGVFFFNVVR
>FUSION-ENST00000483104.5:52559-ENST00000263962.12:235021|63
VTLCLTFKK
>ENST00000311873.9|SNV-29123-C-T|3
QSSQPAEMDSMSLSEK
>FUSION-ENST00000570947.5:95116-ENST00000573770.5:4874|522
KLISLMTSHIEHVFTT
>FUSION-ENST00000570947.5:95116-ENST00000573770.5:4874|4491
SGESGHPRFGSPKQL
>FUSION-ENST00000576964.5:172741-ENST00000571650.5:42835|104
GSGSVGVCMK
>FUSION-ENST00000570947.5:95116-ENST00000573770.5:4874|345
TPIAGPWLELSPFCPRVVTAASSWR
>FUSION-ENST00000570947.5:95116-ENST00000573770.5:4874|3132
MGAGLVRWGWAVLGVQPAARR
>FUSION-ENST00000570947.5:95116-ENST00000573770.5:4874|356
VLLKPCAPFNPTGVS
>ENST00000342992.10|SNV-276728-G-C|4
KSLAWFK
>FUSION-ENST00000570947.5:95116-ENST00000573770.5:4874|2071
RSGDRDPSWLT
>ENST00000527754.1|SNV-36692-G-A|3
EFLPDHWAMLVSEVPAEVL
>FUSION-ENST00000570947.5:95116-ENST00000573770.5:4874|3829
PISHLLPFIPGCHGTR
>FUSION-ENST00000570947.5:95116-ENST00000573770.5:4874|1599
MTASTIPLSEFTVIRVP
>ENST00000380887.7|SNV-128668-G-T|2
SSDDRHLVSSCGSFIK
>FUSION-ENST00000570947.5:95116-ENST00000573770.5:4874|969
MLGTKPR
>FUSION-ENST00000570947.5:95116-ENST00000573770.5:4874|3029
LECRGTVSAHCNLR
>FUSION-ENST00000570947.5:95116-ENST00000573770.5:4874|3431
NILCVII
>FUSION-ENST00000570947.5:95116-ENST00000573770.5:4874|576
VPDGRVFAFFLGK
>FUSION-ENST00000570947.5:95116-ENST00000573770.5:4874|3996
CSAPELGLGR
>ENST00000461395.5|SNV-674-G-A|2
SRASSGLLPLEQPPK
>FUSION-ENST00000570947.5:95116-ENST00000573770.5:4874|272
MGWLHVSLWTK
>FUSION-ENST00000570947.5:95116-ENST00000573770.5:4874|2835
VTWCHADPRFEGR
>FUSION-ENST00000572977.5:95116-ENST00000573770.5:4874|12
LAPGCRPWCYSSALEPSSGTAAAR
>FUSION-ENST00000570947.5:95116-ENST00000573770.5:4874|176
MLSCAFGK
>FUSION-ENST00000570947.5:95116-ENST00000573770.5:4874|131
RVHTSTQYIQACTPNTCTHCTR
>FUSION-ENST00000576964.5:172741-ENST00000571650.5:42835|119
STVNITAQVPLQ
>FUSION-ENST00000570947.5:95116-ENST00000573770.5:4874|3172
RWWGHMAQGSLELVSQPPR
>FUSION-ENST00000570947.5:95116-ENST00000573770.5:4874|3520
MGLQHLIKYIS
>FUSION-ENST00000570947.5:95116-ENST00000573770.5:4874|4475
ILSNAFLTPI
>FUSION-ENST00000570947.5:95116-ENST00000573770.5:4874|2045
AFSFSSFNMILIVDLLYMAFIMLR
>FUSION-ENST00000570947.5:95116-ENST00000573770.5:4874|1818
MGVQFKMR
>FUSION-ENST00000570947.5:95116-ENST00000573770.5:4874|762
MKLKNPQMVTGVFNLQSR
>FUSION-ENST00000570947.5:95116-ENST00000573770.5:4874|3923
AASPRRSGGCESAAYF
>ENST00000342679.9|SNV-29490-C-G|6
KNPAERMSYLELMEHPFLTLHK
>FUSION-ENST00000570947.5:95116-ENST00000573770.5:4874|3526
MGRWAGGLVSWAPRPHRVPR
>FUSION-ENST00000570947.5:95116-ENST00000573770.5:4874|744
MTILAHCNLRLLGSSDSPASASR
>FUSION-ENST00000570947.5:95116-ENST00000573770.5:4874|3025
GTVSAHCNLRLPGSSDSPASAS
>FUSION-ENST00000570947.5:95116-ENST00000573770.5:4874|3896
AVHVHRKPHGLPGTAPRPLNWGLR
>ENST00000409849.5|SNV-3635-A-C|6
GGPSHSAGANLRRYNAATLYK
>FUSION-ENST00000570947.5:95116-ENST00000573770.5:4874|4208
EAWLQRPWRHGPPSIPGQNRR
>FUSION-ENST00000570947.5:95116-ENST00000573770.5:4874|817
SFWPVVWCGQYQVLLSPVVWCGR
>FUSION-ENST00000570947.5:95116-ENST00000573770.5:4874|1259
YHKLGGL
>FUSION-ENST00000483104.5:52559-ENST00000263962.12:235021|222
VSLLVNDFSCYVPVQWY
>FUSION-ENST00000570947.5:95116-ENST00000573770.5:4874|3264
GLSHPCPHLDFPPK
>FUSION-ENST00000570947.5:95116-ENST00000573770.5:4874|2328
AARLMFYKPLLPAQPRAQVL
>FUSION-ENST00000570947.5:95116-ENST00000573770.5:4874|2322
FYKPLLPAQPRAQVL
>FUSION-ENST00000570947.5:95116-ENST00000573770.5:4874|2749
MKRITQPWPSTFVPIR
>ENST00000591504.6|SNV-41529-G-T|2
FNILEAQNKELK
>ENST00000309950.8|SNV-8969-A-T|2
GGHPPAVIAGGMRISK
>FUSION-ENST00000570947.5:95116-ENST00000573770.5:4874|3839
CPYLTSYLLSPAAMGPEPGACR
>FUSION-ENST00000570947.5:95116-ENST00000573770.5:4874|3007
WSVHPVSPR
>FUSION-ENST00000576964.5:172741-ENST00000571650.5:42835|178
VSRVWWWVPVIPATWEAEAK
>FUSION-ENST00000570947.5:95116-ENST00000573770.5:4874|634
RSTKALMCET
>FUSION-ENST00000570947.5:95116-ENST00000573770.5:4874|3942
MAFPEPPRGL
>FUSION-ENST00000570947.5:95116-ENST00000573770.5:4874|2568
LVQVLSWETRPHR
>FUSION-ENST00000570947.5:95116-ENST00000573770.5:4874|4263
GWETLCVSLLCGCAVPVVP
>FUSION-ENST00000570947.5:95116-ENST00000573770.5:4874|3097
TVASYLESIIQTSKEFC
>FUSION-ENST00000570947.5:95116-ENST00000573770.5:4874|1409
ASYRYQWLKR
>ENST00000510255.5|SNV-123681-C-T|7
MIINLASLLGLILTPLIKKSYFPK
>FUSION-ENST00000570947.5:95116-ENST00000573770.5:4874|3648
MSEGSAGHVRACLVRGLANSV
>FUSION-ENST00000570947.5:95116-ENST00000573770.5:4874|2878
GCEFPSV
>FUSION-ENST00000570947.5:95116-ENST00000573770.5:4874|2713
MFGIASTGPDYCYMQ
>FUSION-ENST00000570947.5:95116-ENST00000573770.5:4874|1217
EVRRMEAPPPAWPITTEVR
>FUSION-ENST00000570947.5:95116-ENST00000573770.5:4874|4280
VGLVIAER
>ENST00000512657.5|SNV-123681-C-T|2
VDSYVEKAVAVFGGFYLLFFFE
>FUSION-ENST00000570947.5:95116-ENST00000573770.5:4874|3881
GRHSQSANSFCFPGSPQPDFSSLIR
>FUSION-ENST00000570947.5:95116-ENST00000573770.5:4874|1078
ENRPAHCGGR
>FUSION-ENST00000570947.5:95116-ENST00000573770.5:4874|3617
SGDVGVEGR
>FUSION-ENST00000570947.5:95116-ENST00000573770.5:4874|4035
QLINFLR
>FUSION-ENST00000570947.5:95116-ENST00000573770.5:4874|416
HPCPRSPVGVHLQASVSPSSR
>FUSION-ENST00000570947.5:95116-ENST00000573770.5:4874|427
MKPLEPRPCGEGTR
>FUSION-ENST00000576964.5:172741-ENST00000571650.5:42835|56
SLRPAWPTWQNSVSTK
>FUSION-ENST00000570947.5:95116-ENST00000573770.5:4874|1866
CPFCTSAFMKDEIS
>ENST00000415413.5|SNV-8494-C-T|3
KLGIPGPIPLPFLGTILFYLRHR
>FUSION-ENST00000483104.5:52559-ENST00000263962.12:235021|35
KLKMCFNMK
>ENST00000623543.1|MNV-4286-CTC-C|14
YLPCLGSHFTIWLLGK
>FUSION-ENST00000570947.5:95116-ENST00000573770.5:4874|1248
SEKNETHSS
>FUSION-ENST00000570947.5:95116-ENST00000573770.5:4874|4494
TVPNRSGESGHPRFGSPK
>FUSION-ENST00000570947.5:95116-ENST00000573770.5:4874|2813
LGESWGGVGHAQWK
>FUSION-ENST00000570947.5:95116-ENST00000573770.5:4874|4243
GKLSLLSPTCSSHKAAQCLLSQT
>FUSION-ENST00000570947.5:95116-ENST00000573770.5:4874|297
GRSLLPPGQQPGVDLSQQRENR
>FUSION-ENST00000570947.5:95116-ENST00000573770.5:4874|3423
AVPDTGAPCSRSTCGTRCR
>FUSION-ENST00000570947.5:95116-ENST00000573770.5:4874|693
SSRCLAAESTCQKMPLDFSASK
>FUSION-ENST00000570947.5:95116-ENST00000573770.5:4874|463
SLRSADSNR
>ENST00000492556.5|SNV-3727-G-C|5
SSSTSSR
>FUSION-ENST00000570947.5:95116-ENST00000573770.5:4874|2240
IILFFLELFELCICSGY
>FUSION-ENST00000570947.5:95116-ENST00000573770.5:4874|3990
TDSVPDL
>FUSION-ENST00000570947.5:95116-ENST00000573770.5:4874|944
MLQSPSTVRGR
>FUSION-ENST00000570947.5:95116-ENST00000573770.5:4874|355
MSHHTQPILSLLK
>FUSION-ENST00000570947.5:95116-ENST00000573770.5:4874|3494
MTLALLRDLL
>FUSION-ENST00000570947.5:95116-ENST00000573770.5:4874|2953
MVAARTSVQESLPEAALPLTM
>FUSION-ENST00000570947.5:95116-ENST00000573770.5:4874|3770
VCRGWVCLQAPRPALCVCR
>FUSION-ENST00000570947.5:95116-ENST00000573770.5:4874|766
MLSVPYLRVSFP
>FUSION-ENST00000570947.5:95116-ENST00000573770.5:4874|211
GPQAWGAQLPWRVAEARPGNR
>FUSION-ENST00000570947.5:95116-ENST00000573770.5:4874|2625
NPTCGGREGGLRNPTR
>FUSION-ENST00000570947.5:95116-ENST00000573770.5:4874|289
GVEGFGAATLR
>FUSION-ENST00000570947.5:95116-ENST00000573770.5:4874|1423
NLSYLLK
>FUSION-ENST00000570947.5:95116-ENST00000573770.5:4874|4431
CHFDSLLVSFSVYF
>FUSION-ENST00000570947.5:95116-ENST00000573770.5:4874|72
HWARCPLHWQR
>FUSION-ENST00000570947.5:95116-ENST00000573770.5:4874|4079
IYKNVKLHSR
>FUSION-ENST00000570947.5:95116-ENST00000573770.5:4874|2080
MEEIFCK
>FUSION-ENST00000570947.5:95116-ENST00000573770.5:4874|3675
TSYQASPPHTVPSGISGVR
>FUSION-ENST00000570947.5:95116-ENST00000573770.5:4874|740
GFHHIGQAGLK
>FUSION-ENST00000570947.5:95116-ENST00000573770.5:4874|2401
KNFIAFVK
>FUSION-ENST00000570947.5:95116-ENST00000573770.5:4874|1645
SQAFLYTNSR
>FUSION-ENST00000570947.5:95116-ENST00000573770.5:4874|2338
MSLPTLDMIFFFF
>FUSION-ENST00000570947.5:95116-ENST00000573770.5:4874|192
PTGTLAASSCGDVSLTLQLLCNISR
>FUSION-ENST00000570947.5:95116-ENST00000573770.5:4874|3300
MQTNKRK
>FUSION-ENST00000570947.5:95116-ENST00000573770.5:4874|2740
RHFTKEGVQTAK
>FUSION-ENST00000570947.5:95116-ENST00000573770.5:4874|4412
MDHNFQDPFCQILPFNWRI
>FUSION-ENST00000570947.5:95116-ENST00000573770.5:4874|4221
MSLKTEIF
>FUSION-ENST00000570947.5:95116-ENST00000573770.5:4874|3677
MWGHRTSYQASPPHTVPSGISGVR
>FUSION-ENST00000570947.5:95116-ENST00000573770.5:4874|1306
EGRQWCDADPCCPAR
>ENST00000298532.2|MNV-11660-AGGA-A|1
EWTEEDRMLTQLVQEMRVGSHIPYR
>FUSION-ENST00000570947.5:95116-ENST00000573770.5:4874|3220
AIGATGSGSQFLEVYRHGLPGR
>FUSION-ENST00000570947.5:95116-ENST00000573770.5:4874|3031
RAGIPHR
>ENST00000459922.1|SNV-46601-G-A|8
PTINMNIKWSNCK
>FUSION-ENST00000570947.5:95116-ENST00000573770.5:4874|1266
GSHHPEK
>FUSION-ENST00000570947.5:95116-ENST00000573770.5:4874|4218
ISIQKSAHHSLTAG
>ENST00000251076.9|SNV-86494-A-G|3
QPLRNAATRAFHDPNAIYSELILWR
>FUSION-ENST00000570947.5:95116-ENST00000573770.5:4874|2508
LHCFIKSSNIK
>ENST00000673691.1|SNV-58209-C-T|3
DSLTCDR
>FUSION-ENST00000570947.5:95116-ENST00000573770.5:4874|2502
EKTMLLQTHHLFLSDVSVCR
>FUSION-ENST00000570947.5:95116-ENST00000573770.5:4874|3828
PISHLLPFIPGCHGTRAGSVQVVLR
>FUSION-ENST00000570947.5:95116-ENST00000573770.5:4874|119
VGEEKVDSRQDLPDSA
>FUSION-ENST00000570947.5:95116-ENST00000573770.5:4874|3347
QFHLRPSALVRCS
>FUSION-ENST00000483104.5:52559-ENST00000263962.12:235021|157
LFHAFWPLWLRR
>FUSION-ENST00000570947.5:95116-ENST00000573770.5:4874|3420
CRHTVCHDQAR
>FUSION-ENST00000570947.5:95116-ENST00000573770.5:4874|1114
NHTYIMNSYSNPKGRASGTSR
>FUSION-ENST00000570947.5:95116-ENST00000573770.5:4874|1643
MNELPFTIATK
>FUSION-ENST00000570947.5:95116-ENST00000573770.5:4874|489
MPSYFFPIFGR
>FUSION-ENST00000483104.5:52559-ENST00000263962.12:235021|127
MANRSSATFKWNGPR
>FUSION-ENST00000570947.5:95116-ENST00000573770.5:4874|1415
NIPLMASYRYQWLK
>FUSION-ENST00000483104.5:52559-ENST00000263962.12:235021|1
LKLAYQK
>FUSION-ENST00000576964.5:172741-ENST00000571650.5:42835|69
MLTHSGVSCLVLLVR
>FUSION-ENST00000570947.5:95116-ENST00000573770.5:4874|3506
SIPILLIPRSWFSSLY
>FUSION-ENST00000570947.5:95116-ENST00000573770.5:4874|401
VPVPPWGCTCRRLCPRPPR
>FUSION-ENST00000570947.5:95116-ENST00000573770.5:4874|2877
MGSPGGVSFLLCDGFTLQV
>FUSION-ENST00000483104.5:52559-ENST00000263962.12:235021|40
MANDVEHLFK
>FUSION-ENST00000570947.5:95116-ENST00000573770.5:4874|1771
KNQYRENGHTAQSNL
>FUSION-ENST00000576964.5:172741-ENST00000571650.5:42835|264
MQRSLCPDR
>FUSION-ENST00000570947.5:95116-ENST00000573770.5:4874|4561
LCLFSCACWPFIYLPWARHGDSR
>ENST00000408999.4|SNV-45294-G-A|2
QVHIVMRR
>FUSION-ENST00000570947.5:95116-ENST00000573770.5:4874|4276
MLEIKLLPGMK
>FUSION-ENST00000570947.5:95116-ENST00000573770.5:4874|3730
ARPLFIF
>FUSION-ENST00000570947.5:95116-ENST00000573770.5:4874|3530
CLCLLKFLSGIFCSF
>FUSION-ENST00000570947.5:95116-ENST00000573770.5:4874|4545
LHLKINNK
>FUSION-ENST00000570947.5:95116-ENST00000573770.5:4874|796
MFHICWK
>FUSION-ENST00000570947.5:95116-ENST00000573770.5:4874|3358
MVGGRGFGMKQFHLRPSALVR
>FUSION-ENST00000570947.5:95116-ENST00000573770.5:4874|4024
RARVQTG
>ENST00000615845.4|SNV-10514-A-T|2
ASTAINWLTKMFLLKK
>FUSION-ENST00000576964.5:172741-ENST00000571650.5:42835|20
MSSITSLALAVTLRGAR
>FUSION-ENST00000570947.5:95116-ENST00000573770.5:4874|3645
SEGSAGHVRACLVRGLANSV
>FUSION-ENST00000570947.5:95116-ENST00000573770.5:4874|4551
MVPLYFSLGDRVR
>FUSION-ENST00000570947.5:95116-ENST00000573770.5:4874|3
VSGGGGGSRVPALNTCRSL
>FUSION-ENST00000570947.5:95116-ENST00000573770.5:4874|2598
MSSVTYSQSSPGQLCGSPPRCASR
>FUSION-ENST00000570947.5:95116-ENST00000573770.5:4874|2258
YENSVLPCPCQLLI
>ENST00000466229.5|SNV-33038-T-C|3
CLHVKKNHVITLIFQMVTTHL
>FUSION-ENST00000570947.5:95116-ENST00000573770.5:4874|3863
DLPPDTRASSVFSR
>FUSION-ENST00000302538.9:162662-ENST00000571650.5:45550|6
ISALKSEIQKER
>FUSION-ENST00000570947.5:95116-ENST00000573770.5:4874|3726
MCVWTLR
>FUSION-ENST00000483104.5:52559-ENST00000263962.12:235021|217
MRSVIPLCITVYIMVAFL
>ENST00000519402.5|SNV-100791-G-T|1
GLCQKRTS
>FUSION-ENST00000570947.5:95116-ENST00000573770.5:4874|4230
ATRSPHK
>ENST00000484928.5|SNV-3323-G-C|1
YGYSYYNSPCR
>FUSION-ENST00000570947.5:95116-ENST00000573770.5:4874|3122
GVCSNELGFPTGMWGK
>FUSION-ENST00000570947.5:95116-ENST00000573770.5:4874|2843
DPGWALSLHEAAQASSQHGGCKNK
>FUSION-ENST00000570947.5:95116-ENST00000573770.5:4874|3710
VCVDFTVSMCVWTLR
>FUSION-ENST00000570947.5:95116-ENST00000573770.5:4874|3227
MFLRSNHK
>FUSION-ENST00000570947.5:95116-ENST00000573770.5:4874|4008
FLTQNLQPSLLTLPWAHVFMLR
>FUSION-ENST00000570947.5:95116-ENST00000573770.5:4874|912
MGTGSWQPPASLLSLTRGRSSA
>FUSION-ENST00000570947.5:95116-ENST00000573770.5:4874|4529
MYIFLEEMFIQVFWPF
>FUSION-ENST00000570947.5:95116-ENST00000573770.5:4874|1707
MICIPLGMYQ
>ENST00000514254.3|SNV-279-C-T|1
GFNGDDLQDRQVHN
>FUSION-ENST00000570947.5:95116-ENST00000573770.5:4874|376
SGIHVPVLLWGCTCR
>FUSION-ENST00000576964.5:172741-ENST00000571650.5:42835|265
LDLKMQRSLCPDR
>FUSION-ENST00000576964.5:172741-ENST00000571650.5:42835|66
LTHSGVSCLVLLVRK
>FUSION-ENST00000570947.5:95116-ENST00000573770.5:4874|4582
MRVGPHQ
>FUSION-ENST00000570947.5:95116-ENST00000573770.5:4874|2863
SDWVWGKLAGQGGGSR
>FUSION-ENST00000570947.5:95116-ENST00000573770.5:4874|4032
SPWGSHCDVYKDFSIAGQMTE
>FUSION-ENST00000570947.5:95116-ENST00000573770.5:4874|2057
SNSCLVESLGFFKI
>FUSION-ENST00000570947.5:95116-ENST00000573770.5:4874|1341
ISPPCAHVASPLR
>FUSION-ENST00000570947.5:95116-ENST00000573770.5:4874|1854
FVRTCPSWKGFPGSQ
>FUSION-ENST00000570947.5:95116-ENST00000573770.5:4874|213
RGPQAWGAQLPWRVAEARPGNR
>FUSION-ENST00000570947.5:95116-ENST00000573770.5:4874|2471
RCGQQGVLGSGLCFCETGHGAAR
>FUSION-ENST00000570947.5:95116-ENST00000573770.5:4874|3559
SSSFVLTALKMVVLVFFVFSFR
>FUSION-ENST00000570947.5:95116-ENST00000573770.5:4874|2665
QTEASPK
>FUSION-ENST00000570947.5:95116-ENST00000573770.5:4874|774
SPPGLKQPEAPR
>FUSION-ENST00000570947.5:95116-ENST00000573770.5:4874|4274
MLEIKLLPGMKR
>FUSION-ENST00000570947.5:95116-ENST00000573770.5:4874|4120
REAACAGK
>ENST00000537372.5|SNV-487176-G-A|3
TFRYYTGWADK
>FUSION-ENST00000576964.5:172741-ENST00000571650.5:42835|123
EGVLYETDRNLEH
>FUSION-ENST00000570947.5:95116-ENST00000573770.5:4874|754
VTGVFNLQSRYLLCVYSSSC
>FUSION-ENST00000483104.5:52559-ENST00000263962.12:235021|9
AFMPSIFDRLK
>FUSION-ENST00000483104.5:52559-ENST00000263962.12:235021|107
MFCLFWIFHINRIIR
>FUSION-ENST00000570947.5:95116-ENST00000573770.5:4874|73
WLRPAGAGGLTVGQPVSLRHWAR
>FUSION-ENST00000570947.5:95116-ENST00000573770.5:4874|649
MSQGAPCVTGTHLSRR
>ENST00000623543.1|MNV-4286-CTC-C|11
SRVALHHLAVGQSR
>FUSION-ENST00000570947.5:95116-ENST00000573770.5:4874|2331
LTAVRAAR
>FUSION-ENST00000570947.5:95116-ENST00000573770.5:4874|2810
QASISPRPRGASHAPAGSR
>FUSION-ENST00000570947.5:95116-ENST00000573770.5:4874|1580
ASQFSLHHLLNR
>FUSION-ENST00000570947.5:95116-ENST00000573770.5:4874|3092
DTRSSWR
>ENST00000614004.1|SNV-260888-G-C|3
LSAACCLRTATVLTTSRQAR
>FUSION-ENST00000456310.5:46701-ENST00000263962.12:235021|5
AFGGGLELALGCHYRIAHAER
>ENST00000669516.1|SNV-12372-C-T|5
RTYTGEQPYTCSICR
>FUSION-ENST00000570947.5:95116-ENST00000573770.5:4874|3353
MKQFHLRPSALVR
>FUSION-ENST00000570947.5:95116-ENST00000573770.5:4874|1276
RPHVSRSTR
>FUSION-ENST00000570947.5:95116-ENST00000573770.5:4874|3078
SFCSRCLLFSQWR
>FUSION-ENST00000570947.5:95116-ENST00000573770.5:4874|1999
KYFVNIY
>FUSION-ENST00000570947.5:95116-ENST00000573770.5:4874|2834
VTWCHADPRFEGRER
>FUSION-ENST00000570947.5:95116-ENST00000573770.5:4874|990
SLGEKQK
>FUSION-ENST00000570947.5:95116-ENST00000573770.5:4874|2951
ATAPSPVSPCPDR
>ENST00000348476.7|SNV-65837-C-A|2
MQPLETLK
>FUSION-ENST00000570947.5:95116-ENST00000573770.5:4874|1677
MVRLVGQGGAGAASCTPQSK
>ENST00000504248.5|SNV-1447-C-T|2
AYAANVYTSVVEELACGQQR
>FUSION-ENST00000570947.5:95116-ENST00000573770.5:4874|4601
MVKPHLYQKIQKLAGR
>FUSION-ENST00000477179.5:879-ENST00000591877.1:131103|16
ALGVRPLR
>FUSION-ENST00000333916.8:391-ENST00000372692.8:356|20
FKPLAPGAVSVFSLLPDGR
>FUSION-ENST00000570947.5:95116-ENST00000573770.5:4874|3878
HPWTCHLTQEPAR
>FUSION-ENST00000570947.5:95116-ENST00000573770.5:4874|929
SLPASTCACLR
>FUSION-ENST00000570947.5:95116-ENST00000573770.5:4874|2970
AGIRAGR
>FUSION-ENST00000570947.5:95116-ENST00000573770.5:4874|4446
ILHIIAIFK
>FUSION-ENST00000483104.5:52559-ENST00000263962.12:235021|123
WNGPRKAIK
>FUSION-ENST00000570947.5:95116-ENST00000573770.5:4874|806
RTCHSSRASAT
>FUSION-ENST00000576964.5:172741-ENST00000571650.5:42835|283
HSSLGNRVR
>FUSION-ENST00000483104.5:52559-ENST00000263962.12:235021|79
FSFLLGIYPGMDLMGHMVTLCLTFK
>FUSION-ENST00000570947.5:95116-ENST00000573770.5:4874|1466
IFNAFLKECQLSHGAGK
>FUSION-ENST00000570947.5:95116-ENST00000573770.5:4874|441
IVLALLGPLCFYIHFR
>FUSION-ENST00000483104.5:52559-ENST00000263962.12:235021|132
DSSSPSCLD
>ENST00000316027.10|MNV-16536-TGA-T|8
LQGGHQLPAPDRGPR
>FUSION-ENST00000576964.5:172741-ENST00000571650.5:42835|135
LDYTCCFATSAFYSTVGL
>ENST00000316027.10|MNV-16536-TGA-T|14
GAQGCECRYCCHQDQEDHPVCR
>FUSION-ENST00000483104.5:52559-ENST00000263962.12:235021|64
MVTLCLTFKK
>FUSION-ENST00000570947.5:95116-ENST00000573770.5:4874|3493
TLALLRDLL
>FUSION-ENST00000570947.5:95116-ENST00000573770.5:4874|381
MSPSSLWVCTCR
>FUSION-ENST00000570947.5:95116-ENST00000573770.5:4874|2152
DIQFSQHHLLK
>FUSION-ENST00000570947.5:95116-ENST00000573770.5:4874|2325
MFYKPLLPAQPR
>FUSION-ENST00000570947.5:95116-ENST00000573770.5:4874|680
ATVLMRTCLNQRPSSGWTTSRK
>FUSION-ENST00000570947.5:95116-ENST00000573770.5:4874|2855
KGSQIEFSSI
>FUSION-ENST00000570947.5:95116-ENST00000573770.5:4874|2618
TAESGRASSGIPHADCREWEGGLR
>FUSION-ENST00000570947.5:95116-ENST00000573770.5:4874|4226
SPHKGTGLPKQEPHANI
>FUSION-ENST00000570947.5:95116-ENST00000573770.5:4874|325
AASTFYLPTMGQHFQTRDP
>FUSION-ENST00000570947.5:95116-ENST00000573770.5:4874|4127
CQPPTSLL
>FUSION-ENST00000570947.5:95116-ENST00000573770.5:4874|3661
MTHFVPPCPTASECYR
>FUSION-ENST00000570947.5:95116-ENST00000573770.5:4874|1370
LEGGGPSR
>FUSION-ENST00000483104.5:52559-ENST00000263962.12:235021|198
KIIFILLN
>FUSION-ENST00000570947.5:95116-ENST00000573770.5:4874|869
SAFKQRK
>FUSION-ENST00000570947.5:95116-ENST00000573770.5:4874|2438
CHEYIKYIVMLVFLNHVIPKIIHK
>FUSION-ENST00000570947.5:95116-ENST00000573770.5:4874|4521
MILMKTK
>FUSION-ENST00000570947.5:95116-ENST00000573770.5:4874|2467
MTGCRLR
>FUSION-ENST00000570947.5:95116-ENST00000573770.5:4874|47
DKGFSGKLDLGQVQSSASYR
>FUSION-ENST00000570947.5:95116-ENST00000573770.5:4874|2876
GSPGGVSFLLCDGFTLQV
>FUSION-ENST00000570947.5:95116-ENST00000573770.5:4874|2368
THFLPAQQFYICWRLR
>FUSION-ENST00000570947.5:95116-ENST00000573770.5:4874|4413
DHNFQDPFCQILPFNWR
>FUSION-ENST00000570947.5:95116-ENST00000573770.5:4874|3606
MKKNTYR
>FUSION-ENST00000570947.5:95116-ENST00000573770.5:4874|3809
YLGKYLGVELAHQRER
>FUSION-ENST00000389561.7:61693-ENST00000537262.1:26809|5
QARTTVSDQRAEEER
>ENST00000316027.10|MNV-16536-TGA-T|10
LVSHRLQGGHQLPAPDRGPR
>FUSION-ENST00000570947.5:95116-ENST00000573770.5:4874|3908
GQGCGCSRAPDPEQQCR
>FUSION-ENST00000570947.5:95116-ENST00000573770.5:4874|4082
MVSKIYK
>FUSION-ENST00000333916.8:391-ENST00000372692.8:356|26
RRSTDSSSVSGSLQQAGR
>FUSION-ENST00000570947.5:95116-ENST00000573770.5:4874|4408
NTDGPQPVIVQLTMFQLYDGQRQHK
>FUSION-ENST00000570947.5:95116-ENST00000573770.5:4874|111
YSMHTHTCTKVYTRTHCTR
>FUSION-ENST00000570947.5:95116-ENST00000573770.5:4874|4320
ESHSVAQAGVRWRDLGSLQAPPPR
>FUSION-ENST00000570947.5:95116-ENST00000573770.5:4874|2959
LPRSMVAAR
>FUSION-ENST00000570947.5:95116-ENST00000573770.5:4874|1268
QSGHRGSHHPEK
>FUSION-ENST00000570947.5:95116-ENST00000573770.5:4874|4334
MVVNFVHVRIISEF
>FUSION-ENST00000570947.5:95116-ENST00000573770.5:4874|1148
MVCLVYGEQTRTLWWESRGK
>ENST00000479412.2|SNV-95399-C-T|2
MSYAQPGYL
>FUSION-ENST00000570947.5:95116-ENST00000573770.5:4874|1938
TQNNTEAQHGRRENVR
>FUSION-ENST00000570947.5:95116-ENST00000573770.5:4874|168
NWVSTFPGAKAGPRLPLR
>FUSION-ENST00000570947.5:95116-ENST00000573770.5:4874|2049
LNNSGDSRHACHVPNLRGK
>FUSION-ENST00000570947.5:95116-ENST00000573770.5:4874|3111
DCLGETSESVCLSGGTGGPGI
>FUSION-ENST00000570947.5:95116-ENST00000573770.5:4874|3555
VVLVFFVFSFR
>FUSION-ENST00000570947.5:95116-ENST00000573770.5:4874|4321
MESHSVAQAGVRWRDLGSLQAPPPR
>FUSION-ENST00000570947.5:95116-ENST00000573770.5:4874|2889
ACAVEAGVNQPPSER
>FUSION-ENST00000570947.5:95116-ENST00000573770.5:4874|3793
MESRCRPGWSAVAQSR
>FUSION-ENST00000570947.5:95116-ENST00000573770.5:4874|2867
QFRNASRSDWVWGK
>FUSION-ENST00000570947.5:95116-ENST00000573770.5:4874|1014
FNISISDKTFLGALLEPVPK
>ENST00000378814.9|SNV-223134-G-A|1
ENSALTKGSPSSQSIPEKNSK
>ENST00000349748.8|SNV-441-G-A|1
ATEAGGGNPSGIYSTIISR
>FUSION-ENST00000570947.5:95116-ENST00000573770.5:4874|1851
MQCLGFCSCFGLLR
>FUSION-ENST00000570947.5:95116-ENST00000573770.5:4874|1676
VRLVGQGGAGAASCTPQSK
>ENST00000294702.6|SNV-10790-C-T|2
CQVCGKAFSQSSNLITHSCK
>ENST00000574992.5|SNV-8711-T-G|4
PLSLFGRGQDPIFSLATPLR
>FUSION-ENST00000570947.5:95116-ENST00000573770.5:4874|4327
CVNKLVFETTINIF
>ENST00000361246.7|SNV-87335-G-A|1
EHKLREHSENFCK
>ENST00000261596.8|SNV-91710-G-A|5
KPEKFKIEYLNDIK
>FUSION-ENST00000483104.5:52559-ENST00000263962.12:235021|134
GNKIKDSSSPSCLD
>ENST00000311317.8|SNV-35805-A-G|10
LHCMFSALR
>FUSION-ENST00000570947.5:95116-ENST00000573770.5:4874|319
SVDEEDQARPPAPR
>FUSION-ENST00000576964.5:172741-ENST00000571650.5:42835|184
SSDLFFVFCFFLR
>FUSION-ENST00000570947.5:95116-ENST00000573770.5:4874|587
REAEVAVS
>FUSION-ENST00000570947.5:95116-ENST00000573770.5:4874|2673
ASSGIPHADCREWEGGLRNPTR
>ENST00000512091.6|SNV-531667-G-A|1
NDFIAGRPTTTYKLPHR
>FUSION-ENST00000570947.5:95116-ENST00000573770.5:4874|4632
FVGTSCRVTQPQCK
>FUSION-ENST00000570947.5:95116-ENST00000573770.5:4874|1982
MPEARWLK
>FUSION-ENST00000570947.5:95116-ENST00000573770.5:4874|940
GRNTKEQESK
>FUSION-ENST00000570947.5:95116-ENST00000573770.5:4874|2631
VVGPGGSQLVAR
>FUSION-ENST00000570947.5:95116-ENST00000573770.5:4874|2887
RLSCPSGIQALR
>FUSION-ENST00000570947.5:95116-ENST00000573770.5:4874|4069
CTCWLNN
>FUSION-ENST00000570947.5:95116-ENST00000573770.5:4874|4415
NCLSFCLS
>FUSION-ENST00000570947.5:95116-ENST00000573770.5:4874|1298
LLGGSLLPR
>FUSION-ENST00000570947.5:95116-ENST00000573770.5:4874|3296
GILVHLSVQLKNR
>FUSION-ENST00000576964.5:172741-ENST00000571650.5:42835|171
IHPPRPPK
>FUSION-ENST00000570947.5:95116-ENST00000573770.5:4874|1374
NASCLTGQGNGKPRKASLLLNWEVK
>FUSION-ENST00000570947.5:95116-ENST00000573770.5:4874|3130
GVCSNELGYLR
>FUSION-ENST00000570947.5:95116-ENST00000573770.5:4874|3117
TSLISIFIDDFKPFSCYSSHCLR
>FUSION-ENST00000570947.5:95116-ENST00000573770.5:4874|925
RADTGSQPACASCRCSK
>FUSION-ENST00000483104.5:52559-ENST00000263962.12:235021|143
PVIPATWEAEAGESLEPRRR
>FUSION-ENST00000570947.5:95116-ENST00000573770.5:4874|2126
MFPISEERLSVFLHSI
>FUSION-ENST00000570947.5:95116-ENST00000573770.5:4874|4578
QLYISTMFCVSVCQAVDI
>FUSION-ENST00000570947.5:95116-ENST00000573770.5:4874|2754
TETPSAGERQRSWILMHH
>FUSION-ENST00000570947.5:95116-ENST00000573770.5:4874|544
MGVHLQASMSPSPPWECTCRR
>FUSION-ENST00000570947.5:95116-ENST00000573770.5:4874|1192
WRVYLGHV
>FUSION-ENST00000570947.5:95116-ENST00000573770.5:4874|1244
VLCITDSR
>FUSION-ENST00000570947.5:95116-ENST00000573770.5:4874|2204
HLFVDVFAIR
>FUSION-ENST00000570947.5:95116-ENST00000573770.5:4874|3133
GAGLVRWGWAVLGVQPAAR
>FUSION-ENST00000570947.5:95116-ENST00000573770.5:4874|4088
MKINWDEIGKYGT
>FUSION-ENST00000570947.5:95116-ENST00000573770.5:4874|1159
GPRPSTPLPPYLSPSSLHLYP
>ENST00000558380.1|SNV-5767-C-A|4
MGLWPRGSEPTRMMWPSPTR
>FUSION-ENST00000570947.5:95116-ENST00000573770.5:4874|2033
DVPSIPCFLGFLIMK
>FUSION-ENST00000302538.9:162662-ENST00000571650.5:45550|5
SEIQKER
>FUSION-ENST00000570947.5:95116-ENST00000573770.5:4874|2637
SPEAGVLAWMPGER
>FUSION-ENST00000570947.5:95116-ENST00000573770.5:4874|1097
MYRTMLITCLCYW
>FUSION-ENST00000483104.5:52559-ENST00000263962.12:235021|179
IQKLAGHAGR
>FUSION-ENST00000570947.5:95116-ENST00000573770.5:4874|2111
VKDRGLISFFCIWISSFPNTIY
>FUSION-ENST00000570947.5:95116-ENST00000573770.5:4874|4059
FGWGHSPTLSNSY
>FUSION-ENST00000570947.5:95116-ENST00000573770.5:4874|1872
RCPFCTSAFMKDEIS
>FUSION-ENST00000570947.5:95116-ENST00000573770.5:4874|367
LPRLVSNSWAQAIHPPDLSLPKC
>ENST00000311317.8|SNV-35805-A-G|7
YMKMLLMQPDYIACSVLCATVYLL
>FUSION-ENST00000576964.5:172741-ENST00000571650.5:42835|14
MLISSLQSYLFLLSSDYERSEWR
>FUSION-ENST00000570947.5:95116-ENST00000573770.5:4874|1239
TLLPRPARPITTEVR
>FUSION-ENST00000483104.5:52559-ENST00000263962.12:235021|43
MRILYSPYPLQHLLLSVVF
>FUSION-ENST00000570947.5:95116-ENST00000573770.5:4874|2317
SGVRDQPGQDGETPSLLK
>FUSION-ENST00000570947.5:95116-ENST00000573770.5:4874|2027
CLGILIFFPR
>FUSION-ENST00000570947.5:95116-ENST00000573770.5:4874|2272
TVNICPAFSLGKILRSGR
>FUSION-ENST00000570947.5:95116-ENST00000573770.5:4874|2934
GRSCCSD
>FUSION-ENST00000570947.5:95116-ENST00000573770.5:4874|194
LSARSQLPRGSK
>FUSION-ENST00000570947.5:95116-ENST00000573770.5:4874|1788
SDFLFSFLLFVIFSIFVCFFYFK
>FUSION-ENST00000576964.5:172741-ENST00000571650.5:42835|118
MERKCGHSFSVEK
>FUSION-ENST00000570947.5:95116-ENST00000573770.5:4874|2638
MSPEAGVLAWMPGER
>FUSION-ENST00000570947.5:95116-ENST00000573770.5:4874|3108
GENVLRDGLLWTVYVR
>FUSION-ENST00000570947.5:95116-ENST00000573770.5:4874|1221
MEAPPPAWPITMEVRR
>FUSION-ENST00000570947.5:95116-ENST00000573770.5:4874|305
EGGAGKGPGSDGAGR
>FUSION-ENST00000570947.5:95116-ENST00000573770.5:4874|4164
YDIHTEKCTSQSYCWMK
>FUSION-ENST00000570947.5:95116-ENST00000573770.5:4874|4053
SENMVLKR
>FUSION-ENST00000570947.5:95116-ENST00000573770.5:4874|1725
DLRNKTTHIQPSWFLMDLVQR
>ENST00000417368.7|SNV-51116-G-C|1
QDLVISLLPYVFHPLVAKACITNK
>ENST00000268482.8|SNV-10117-G-C|2
VPAMSVAK
>FUSION-ENST00000570947.5:95116-ENST00000573770.5:4874|275
CERWDFMGWLHVSLWTK
>FUSION-ENST00000302538.9:162662-ENST00000571650.5:45550|1
EEAGPADPEDH
>FUSION-ENST00000495958.5:545-ENST00000372692.8:356|3
WHLGQSQCSACFRTGEETR
>FUSION-ENST00000570947.5:95116-ENST00000573770.5:4874|2939
MLTPDLR
>FUSION-ENST00000570947.5:95116-ENST00000573770.5:4874|1106
GRASGTSRWLNTCR
>FUSION-ENST00000570947.5:95116-ENST00000573770.5:4874|1616
EIREDTNK
>FUSION-ENST00000570947.5:95116-ENST00000573770.5:4874|2507
MLHCFIKSSNIKNYR
>ENST00000348476.7|SNV-65837-C-A|4
ENDRTKMQPLETLK
>FUSION-ENST00000570947.5:95116-ENST00000573770.5:4874|4488
SQPPEQLGLQACATTTS
>FUSION-ENST00000570947.5:95116-ENST00000573770.5:4874|4503
DSFASPFTI
>FUSION-ENST00000570947.5:95116-ENST00000573770.5:4874|823
LAAAGAHEGIR
>FUSION-ENST00000576964.5:172741-ENST00000571650.5:42835|1
SVALMGLLYF
>FUSION-ENST00000570947.5:95116-ENST00000573770.5:4874|4605
MVKPHLYQK
>FUSION-ENST00000570947.5:95116-ENST00000573770.5:4874|671
SLGFKGIHSETR
>ENST00000369825.6|SNV-4045-C-G|4
MAGAESDAQYQFTGIK
>FUSION-ENST00000576964.5:172741-ENST00000571650.5:42835|200
MFLIFDT
>FUSION-ENST00000570947.5:95116-ENST00000573770.5:4874|2516
TLLHLSKVMLHCFIKSSNIK
>FUSION-ENST00000570947.5:95116-ENST00000573770.5:4874|1264
LPLESHFLLTCPSLSR
>ENST00000519402.5|SNV-100791-G-T|7
MWLSKPFGK
>FUSION-ENST00000570947.5:95116-ENST00000573770.5:4874|1706
ICIPLGMYQ
>FUSION-ENST00000570947.5:95116-ENST00000573770.5:4874|1331
HTVQSSALGHPPPPR
>FUSION-ENST00000570947.5:95116-ENST00000573770.5:4874|4509
DSFLDSR
>FUSION-ENST00000570947.5:95116-ENST00000573770.5:4874|1178
FPDQHDNQDIEGPITRR
>FUSION-ENST00000570947.5:95116-ENST00000573770.5:4874|3879
TPHLYFLFSSCDK
>FUSION-ENST00000472940.5:280-ENST00000591877.1:131103|8
SISAEAISGVPGGSTAEASPQK
>FUSION-ENST00000570947.5:95116-ENST00000573770.5:4874|231
ASRRTCCSSTSTSGR
>FUSION-ENST00000483104.5:52559-ENST00000263962.12:235021|261
IAHAEVTTKALYSGWCVGLFFR
>FUSION-ENST00000570947.5:95116-ENST00000573770.5:4874|4399
MSYVFFIPQSCITTFFSV
>FUSION-ENST00000570947.5:95116-ENST00000573770.5:4874|594
MKLQLCSWFSK
>FUSION-ENST00000570947.5:95116-ENST00000573770.5:4874|2683
AQESHTRRAGGR
>FUSION-ENST00000570947.5:95116-ENST00000573770.5:4874|3560
SSSFVLTALK
>FUSION-ENST00000570947.5:95116-ENST00000573770.5:4874|4235
MMSVTVR
>FUSION-ENST00000570947.5:95116-ENST00000573770.5:4874|3959
MKTSAERLHPGGLVVVR
>FUSION-ENST00000570947.5:95116-ENST00000573770.5:4874|291
DQVPRGVEGFGAATLR
>FUSION-ENST00000570947.5:95116-ENST00000573770.5:4874|1661
MILYLENFIILAQKLLK
>FUSION-ENST00000570947.5:95116-ENST00000573770.5:4874|2893
MGRGRACAVEAGVNQPPSER
>FUSION-ENST00000570947.5:95116-ENST00000573770.5:4874|1124
GAGCQGNQPCAQR
>ENST00000506455.5|SNV-43973-G-C|1
QTSHCQEAGKRGR
>ENST00000507142.6|SNV-51101-C-G|1
EEGWRNVLSAGGSGEVK
>FUSION-ENST00000570947.5:95116-ENST00000573770.5:4874|170
NWVSTFPGAK
>FUSION-ENST00000570947.5:95116-ENST00000573770.5:4874|2548
TAESGRAGSGIPHAEGGR
>ENST00000493501.1|SNV-91448-T-A|1
ISSLFHPKLLFVGSRSPCLPR
>FUSION-ENST00000570947.5:95116-ENST00000573770.5:4874|1314
MHAPALATRGGPHSPR
>FUSION-ENST00000570947.5:95116-ENST00000573770.5:4874|2289
MDFQLCR
>FUSION-ENST00000570947.5:95116-ENST00000573770.5:4874|1993
MRTVWGKLPS
>FUSION-ENST00000570947.5:95116-ENST00000573770.5:4874|1845
MASTSIYVPAK
>FUSION-ENST00000570947.5:95116-ENST00000573770.5:4874|3151
GVCSNELGDLWIR
>FUSION-ENST00000483104.5:52559-ENST00000263962.12:235021|46
MLLRIQEIQGNACLNSEHTISC
>ENST00000265825.6|SNV-2467-C-A|5
DETEWINR
>ENST00000361373.8|SNV-13342-G-A|3
ASGVRLPGGSLPIK
>FUSION-ENST00000483104.5:52559-ENST00000263962.12:235021|210
MLAVTSKYTFKYFFDNSK
>ENST00000566329.1|SNV-10117-G-C|6
IGCTQPRRVPAMSVAK
>FUSION-ENST00000570947.5:95116-ENST00000573770.5:4874|4565
HFTFLPAMYER
>FUSION-ENST00000570947.5:95116-ENST00000573770.5:4874|4216
MMEAWLQRPWR
>FUSION-ENST00000570947.5:95116-ENST00000573770.5:4874|2991
TKSALER
>FUSION-ENST00000576964.5:172741-ENST00000571650.5:42835|46
FENEFLLLLNSPTIPFRIHNR
>FUSION-ENST00000570947.5:95116-ENST00000573770.5:4874|700
MVFHCSSNFISLSLESATRCT
>ENST00000265825.6|SNV-2467-C-A|1
DETEWINRHPKAEDLR
>FUSION-ENST00000570947.5:95116-ENST00000573770.5:4874|3014
LCCALGR
>ENST00000419625.6|SNV-56123-C-G|1
SDTCGDFRKLLVALLH
>FUSION-ENST00000570947.5:95116-ENST00000573770.5:4874|1559
VAYEACCHVFVHFSNK
>FUSION-ENST00000576964.5:172741-ENST00000571650.5:42835|44
FENEFLLLLNSPTIPFRIHNRNGK
>ENST00000639629.1|SNV-399416-A-C|1
TFFAYATGRGLMKESTTTQLK
>ENST00000409790.6|MNV-75656-AG-A|12
KAPPPPALR
>FUSION-ENST00000570947.5:95116-ENST00000573770.5:4874|1574
MCKNHKHSYTPTVDK
>FUSION-ENST00000570947.5:95116-ENST00000573770.5:4874|4045
MGREGHGGEVSGR
>FUSION-ENST00000570947.5:95116-ENST00000573770.5:4874|3217
DVRECLLVGWDGGPGDLGIR
>FUSION-ENST00000576964.5:172741-ENST00000571650.5:42835|162
MASLRILSTQASPFEQGKAR
>FUSION-ENST00000570947.5:95116-ENST00000573770.5:4874|1274
MCFLFLMIFLVTLSFLQLTSL
>FUSION-ENST00000570947.5:95116-ENST00000573770.5:4874|4373
MILAHCKLCLPSSR
>ENST00000477540.1|SNV-29490-C-G|5
EHPFLTLHK
>FUSION-ENST00000570947.5:95116-ENST00000573770.5:4874|3571
MIILAAAVIKLQCSFIVSLK
>ENST00000577939.1|SNV-19152-C-T|3
CRTLPKLAAR
>FUSION-ENST00000570947.5:95116-ENST00000573770.5:4874|3687
LASMPFD
>FUSION-ENST00000570947.5:95116-ENST00000573770.5:4874|2685
AQESHTR
>FUSION-ENST00000570947.5:95116-ENST00000573770.5:4874|3650
MSEGSAGHVR
>ENST00000477540.1|SNV-29490-C-G|3
EHPFLTLHKTK
>FUSION-ENST00000570947.5:95116-ENST00000573770.5:4874|2521
RKTLLHLSK
>FUSION-ENST00000570947.5:95116-ENST00000573770.5:4874|141
MYSYCMHRPSLHTR
>FUSION-ENST00000570947.5:95116-ENST00000573770.5:4874|1919
MAEGKEDQAYVDGDRQR
>FUSION-ENST00000472940.5:280-ENST00000591877.1:131103|6
RNGHTTGR
>ENST00000519416.5|SNV-92446-A-G|5
AKSRLVTGCK
>FUSION-ENST00000570947.5:95116-ENST00000573770.5:4874|4452
LNLRLLR
>FUSION-ENST00000576964.5:172741-ENST00000571650.5:42835|158
MLVCARVSNETR
>FUSION-ENST00000570947.5:95116-ENST00000573770.5:4874|1079
MENRPAHCGGR
>ENST00000372429.7|SNV-44884-G-A|2
DNEPPRPIDNSRIAQVK
>FUSION-ENST00000570947.5:95116-ENST00000573770.5:4874|3670
LTERGHEATCFVLGGFETK
>FUSION-ENST00000570947.5:95116-ENST00000573770.5:4874|470
TSSNSHLPALAK
>ENST00000265843.9|SNV-79389-C-T|5
RTPLSSIIWNRLDSSR
>FUSION-ENST00000570947.5:95116-ENST00000573770.5:4874|3642
ACLVRGLANSV
>FUSION-ENST00000570947.5:95116-ENST00000573770.5:4874|3604
NTYREEHK
>ENST00000371528.2|SNV-405-C-A|1
VHFLHPGHTHRNIVPPDAQK
>ENST00000297338.7|SNV-27116-A-G|4
ALAKTGAESVSLLELCRNTNR
>FUSION-ENST00000483104.5:52559-ENST00000263962.12:235021|237
MPSKFLYF
>FUSION-ENST00000570947.5:95116-ENST00000573770.5:4874|3354
GFGMKQFHLRPSALVRCS
>FUSION-ENST00000570947.5:95116-ENST00000573770.5:4874|623
LGLCVWSLR
>FUSION-ENST00000570947.5:95116-ENST00000573770.5:4874|4031
DFSIAGQMTE
>FUSION-ENST00000570947.5:95116-ENST00000573770.5:4874|2099
FWIFSWFSLGRLYVSR
>FUSION-ENST00000570947.5:95116-ENST00000573770.5:4874|4546
VRLHLKINNK
>FUSION-ENST00000570947.5:95116-ENST00000573770.5:4874|1721
TTHIQPSWFLMDLVQRLR
>FUSION-ENST00000570947.5:95116-ENST00000573770.5:4874|468
MFCPSLDYLFVFFAGSFK
>FUSION-ENST00000570947.5:95116-ENST00000573770.5:4874|4613
TETVSCCSNTDKKYPGGNWIYHLLR
>FUSION-ENST00000570947.5:95116-ENST00000573770.5:4874|2248
VAHACNPSTLGGQGGWIMRSGS
>FUSION-ENST00000570947.5:95116-ENST00000573770.5:4874|1343
EFCETSPCFQINTTIRTSR
>FUSION-ENST00000570947.5:95116-ENST00000573770.5:4874|4198
MLAAHSAHHRDAR
>FUSION-ENST00000570947.5:95116-ENST00000573770.5:4874|3593
MIMSPVNK
>FUSION-ENST00000570947.5:95116-ENST00000573770.5:4874|3289
VCSLLQDDVMMPQRVR
>FUSION-ENST00000570947.5:95116-ENST00000573770.5:4874|1984
MLDIISGVFFFNVVRLVL
>FUSION-ENST00000570947.5:95116-ENST00000573770.5:4874|422
KPLEPRPCGEGTRRPRGEVS
>FUSION-ENST00000570947.5:95116-ENST00000573770.5:4874|768
MLSVPYLR
>FUSION-ENST00000570947.5:95116-ENST00000573770.5:4874|4151
HPEEEQKIAAPR
>FUSION-ENST00000570947.5:95116-ENST00000573770.5:4874|3796
GWVCLQAPRPALR
>FUSION-ENST00000570947.5:95116-ENST00000573770.5:4874|1003
GFHPQAVLKSR
>FUSION-ENST00000570947.5:95116-ENST00000573770.5:4874|60
ASIATRTLR
>FUSION-ENST00000570947.5:95116-ENST00000573770.5:4874|2078
EEIFCKYLLGPFGL
>FUSION-ENST00000570947.5:95116-ENST00000573770.5:4874|3379
FAEHVWYLMQVHR
>ENST00000506455.5|SNV-43973-G-C|2
QTSHCQEAGKR
>FUSION-ENST00000570947.5:95116-ENST00000573770.5:4874|2533
VGGWAQESHTR
>FUSION-ENST00000570947.5:95116-ENST00000573770.5:4874|1945
MQNAYPR
>FUSION-ENST00000570947.5:95116-ENST00000573770.5:4874|1245
MVLCITDSR
>ENST00000520615.5|SNV-92446-A-G|5
SRLVTSGCK
>FUSION-ENST00000570947.5:95116-ENST00000573770.5:4874|1025
TFPCSCVTWAA
>FUSION-ENST00000570947.5:95116-ENST00000573770.5:4874|3364
MPPPRLPPKK
>FUSION-ENST00000570947.5:95116-ENST00000573770.5:4874|2304
AEFLAMYCRLR
>ENST00000647561.1|SNV-3009-G-A|5
GRRGAGFPTGLK
>ENST00000477540.1|SNV-29490-C-G|9
SYLELMEHPFLTLHK
>FUSION-ENST00000570947.5:95116-ENST00000573770.5:4874|3091
MDTRSSWRVFK
>FUSION-ENST00000572977.5:95116-ENST00000573770.5:4874|3
RRILSSK
>FUSION-ENST00000570947.5:95116-ENST00000573770.5:4874|1974
MFFHCFILSLFL
>FUSION-ENST00000570947.5:95116-ENST00000573770.5:4874|1516
HAVMFLYISQISLLFK
>ENST00000445597.6|MNV-502384-CAT-C|4
DFYQNTKCFQPDR
>FUSION-ENST00000570947.5:95116-ENST00000573770.5:4874|2101
TLTLLLVIDLFRFWIFSWFSLGR
>FUSION-ENST00000570947.5:95116-ENST00000573770.5:4874|3126
WGWAVLGVQPAARRFASHVR
>FUSION-ENST00000570947.5:95116-ENST00000573770.5:4874|1416
MNIPLMASYRYQWLK
>FUSION-ENST00000570947.5:95116-ENST00000573770.5:4874|4232
SVTVRCCQPLF
>FUSION-ENST00000576964.5:172741-ENST00000571650.5:42835|275
MLNTIER
>FUSION-ENST00000570947.5:95116-ENST00000573770.5:4874|2731
MLWRAQPR
>FUSION-ENST00000570947.5:95116-ENST00000573770.5:4874|3459
AIPPLSDPWLR
>FUSION-ENST00000570947.5:95116-ENST00000573770.5:4874|4072
CEQNEDK
>FUSION-ENST00000570947.5:95116-ENST00000573770.5:4874|3063
AGRLMDTRSSWR
>FUSION-ENST00000570947.5:95116-ENST00000573770.5:4874|2379
LNDLPSVLSVVR
>FUSION-ENST00000576964.5:172741-ENST00000571650.5:42835|102
GSGSVGVCMKAVLIGHH
>FUSION-ENST00000570947.5:95116-ENST00000573770.5:4874|4113
MKYPVDSVFYPCSHYATYQR
>FUSION-ENST00000570947.5:95116-ENST00000573770.5:4874|481
WALFGNKVFADAK
>FUSION-ENST00000576964.5:172741-ENST00000571650.5:42835|159
ILSTQASPFEQGKAR
>FUSION-ENST00000570947.5:95116-ENST00000573770.5:4874|1155
MQVSPSQLRWGW
>FUSION-ENST00000570947.5:95116-ENST00000573770.5:4874|1975
VLDQDLAGLAF
>ENST00000263985.11|SNV-2193-C-A|1
FSAPPNYLVSFFDASLPGTLPVLNR
>FUSION-ENST00000570947.5:95116-ENST00000573770.5:4874|3314
SPSTVVTGPHRSQQCMGALVLPN
>FUSION-ENST00000570947.5:95116-ENST00000573770.5:4874|2703
ASSGIPHADCREWEGELRNPTR
>FUSION-ENST00000570947.5:95116-ENST00000573770.5:4874|3659
MTHFVPPCPTASECYRSIGPSNP
>FUSION-ENST00000570947.5:95116-ENST00000573770.5:4874|2918
MGGAAVPCILGAVPR
>ENST00000492661.5|SNV-144431-T-C|2
NFNKDGDLVDWWTQQSASNLK
>ENST00000297338.7|SNV-27116-A-G|3
TGAESVSLLELCR
>FUSION-ENST00000570947.5:95116-ENST00000573770.5:4874|1356
PLCGLQMAPFPCTTL
>FUSION-ENST00000570947.5:95116-ENST00000573770.5:4874|3880
HSQSANSFCFPGSPQPDFSSLIR
>FUSION-ENST00000570947.5:95116-ENST00000573770.5:4874|1909
SETPCKTIR
>FUSION-ENST00000576964.5:172741-ENST00000571650.5:42835|113
CGHSFSVEKQGR
>FUSION-ENST00000570947.5:95116-ENST00000573770.5:4874|1948
STAFFSSR
>ENST00000304218.6|SNV-678-C-T|6
AVKPKAAKPKTAK
>FUSION-ENST00000570947.5:95116-ENST00000573770.5:4874|2644
QIQGPQMPR
>ENST00000366574.7|SNV-596238-C-T|2
GYLDIGWNPVEGER
>FUSION-ENST00000570947.5:95116-ENST00000573770.5:4874|717
AQPPCAEASHHGHAGCGGR
>ENST00000427836.8|SNV-197103-G-A|3
SVPCPRCVHRELQK
>ENST00000616390.1|SNV-715416-C-T|3
SEVTEGPR
>FUSION-ENST00000570947.5:95116-ENST00000573770.5:4874|971
DFRYKQHVLF
>ENST00000569469.1|SNV-3828-A-G|1
TMTTSLPVAPRTAQSWL
>ENST00000355086.8|SNV-242327-G-C|3
AEYMTTTPPNVPPKPQK
>FUSION-ENST00000570947.5:95116-ENST00000573770.5:4874|3643
VVTKRFLNHAIFPLFR
>FUSION-ENST00000570947.5:95116-ENST00000573770.5:4874|3229
MVAQACNPNSLGG
>FUSION-ENST00000570947.5:95116-ENST00000573770.5:4874|1249
INILENVLEIYDNLKK
>FUSION-ENST00000570947.5:95116-ENST00000573770.5:4874|2485
NPTRGGRAQESHTR
>FUSION-ENST00000570947.5:95116-ENST00000573770.5:4874|3335
AFPTQVVRR
>FUSION-ENST00000576964.5:172741-ENST00000571650.5:42835|297
SLRPAPRCTPSQTMSWRT
>FUSION-ENST00000570947.5:95116-ENST00000573770.5:4874|2434
MLVFLNHVIPK
>FUSION-ENST00000570947.5:95116-ENST00000573770.5:4874|3166
GSCWLQGR
>FUSION-ENST00000570947.5:95116-ENST00000573770.5:4874|1461
ECQLSHGAGKWKTS
>ENST00000286452.5|SNV-19548-G-A|3
AKTIKNTASVNLELTAEQ
>FUSION-ENST00000570947.5:95116-ENST00000573770.5:4874|3403
GGNTSVCLSVSGYFT
>FUSION-ENST00000570947.5:95116-ENST00000573770.5:4874|1717
MDLVQRLRLSNR
>FUSION-ENST00000570947.5:95116-ENST00000573770.5:4874|3449
MFAEHVWYLMQAHR
>FUSION-ENST00000570947.5:95116-ENST00000573770.5:4874|3276
SLSPGGCFPLEK
>FUSION-ENST00000570947.5:95116-ENST00000573770.5:4874|2151
MDIQFSQHHLLKRPSLPQCK
>ENST00000477540.1|SNV-29490-C-G|2
MEHPFLTLHKTKK
>FUSION-ENST00000570947.5:95116-ENST00000573770.5:4874|3725
MCVWTLRGVR
>FUSION-ENST00000483104.5:52559-ENST00000263962.12:235021|29
VVSRENYFCWLR
>FUSION-ENST00000570947.5:95116-ENST00000573770.5:4874|2709
MRTAESGRASSGIPHADCR
>FUSION-ENST00000570947.5:95116-ENST00000573770.5:4874|3550
YDSIKYHK
>FUSION-ENST00000570947.5:95116-ENST00000573770.5:4874|1693
SFLYICIYER
>FUSION-ENST00000570947.5:95116-ENST00000573770.5:4874|2112
MVKDRGLISFFCIWISSFPNTIY
>ENST00000233840.3|SNV-2214-C-T|1
ADLGAYLNPRPPAPEAWSELVLLAK
>FUSION-ENST00000570947.5:95116-ENST00000573770.5:4874|3070
MPDWALERQK
>FUSION-ENST00000570947.5:95116-ENST00000573770.5:4874|1457
TSTSNSEVVGVIRPNITDFL
>FUSION-ENST00000570947.5:95116-ENST00000573770.5:4874|1455
KCFLNFENVILICSK
>FUSION-ENST00000570947.5:95116-ENST00000573770.5:4874|2774
MSKIHEKTFH
>FUSION-ENST00000570947.5:95116-ENST00000573770.5:4874|2617
AGIPPPPRPR
>FUSION-ENST00000477179.5:879-ENST00000591877.1:131103|9
SPERSEEGKR
>FUSION-ENST00000570947.5:95116-ENST00000573770.5:4874|4478
MKGCRILSNAFLTPI
>FUSION-ENST00000570947.5:95116-ENST00000573770.5:4874|1963
MMDLELGAIK
>FUSION-ENST00000570947.5:95116-ENST00000573770.5:4874|3442
MSCGKPWCWMR
>FUSION-ENST00000570947.5:95116-ENST00000573770.5:4874|545
GVHLQASMSPSPPWECTCR
>FUSION-ENST00000570947.5:95116-ENST00000573770.5:4874|2599
SSVTYSQSSPGQLCGSPPR
>FUSION-ENST00000570947.5:95116-ENST00000573770.5:4874|227
TCCSSTSTSGRAAASSAWTR
>FUSION-ENST00000576964.5:172741-ENST00000571650.5:42835|209
HVENRWLGPSMVVYTGNPSTLGG
>FUSION-ENST00000570947.5:95116-ENST00000573770.5:4874|4237
MTFLGAMMSVTVRCCQPLF
>FUSION-ENST00000570947.5:95116-ENST00000573770.5:4874|2171
MPVIPATWEAEAGELLEPGKQR
>FUSION-ENST00000570947.5:95116-ENST00000573770.5:4874|1480
VPHVERVCRVPRPELLAR
>FUSION-ENST00000570947.5:95116-ENST00000573770.5:4874|856
KLFISFSILR
>FUSION-ENST00000570947.5:95116-ENST00000573770.5:4874|4454
CVLLLSSGVFCIFLLSLVGL
>FUSION-ENST00000570947.5:95116-ENST00000573770.5:4874|2539
GGLSLPSSVGPLAAPGGGR
>FUSION-ENST00000570947.5:95116-ENST00000573770.5:4874|607
MRRLSLQVR
>FUSION-ENST00000570947.5:95116-ENST00000573770.5:4874|3869
LPAPVPTAATALTWSPR
>FUSION-ENST00000570947.5:95116-ENST00000573770.5:4874|152
DTQHTRAAK
>FUSION-ENST00000570947.5:95116-ENST00000573770.5:4874|1970
VFSFSTLHMSCHPLLGMK
>FUSION-ENST00000483104.5:52559-ENST00000263962.12:235021|74
MDLMGHMVTLCLTFKKLPDCFPK
>FUSION-ENST00000570947.5:95116-ENST00000573770.5:4874|2792
MQLYVGR
>ENST00000367440.3|SNV-535-G-C|5
FSPLKDVYTSVALAGIQR
>FUSION-ENST00000570947.5:95116-ENST00000573770.5:4874|1840
MISFIFMTT
>FUSION-ENST00000570947.5:95116-ENST00000573770.5:4874|1511
FLYISQISLLFKIVSK
>FUSION-ENST00000570947.5:95116-ENST00000573770.5:4874|3867
LPAPVPTAATALTWSPRASVASS
>FUSION-ENST00000570947.5:95116-ENST00000573770.5:4874|2560
EGGLRNPTRGGR
>FUSION-ENST00000570947.5:95116-ENST00000573770.5:4874|4322
ESHSVAQAGVRWR
>FUSION-ENST00000576964.5:172741-ENST00000571650.5:42835|50
EPGRWRLQ
>FUSION-ENST00000570947.5:95116-ENST00000573770.5:4874|3451
MSAPRFLAP
>ENST00000371117.8|SNV-314882-T-G|3
NSWTHRGADIASGNER
>FUSION-ENST00000570947.5:95116-ENST00000573770.5:4874|4421
SHSTWLVFCICFK
>FUSION-ENST00000231887.8:52559-ENST00000263962.12:235021|12
LTGVPAALDLITSEKR
>FUSION-ENST00000483104.5:52559-ENST00000263962.12:235021|168
MLAGACNPSYSGG
>FUSION-ENST00000570947.5:95116-ENST00000573770.5:4874|3891
RGASPAR
>ENST00000504764.5|SNV-46281-G-C|2
RGWHFYDDTEFIYLRPFACDTK
>FUSION-ENST00000570947.5:95116-ENST00000573770.5:4874|2024
FSRSLPLDLFLIFLNFSLR
>ENST00000475659.1|SNV-76155-G-A|4
MLVPALFKWCNLSGCSEGLFLR
>FUSION-ENST00000570947.5:95116-ENST00000573770.5:4874|3807
YLGVELAHQRER
>FUSION-ENST00000483104.5:52559-ENST00000263962.12:235021|55
FLNSHLSGYKVLPCGFDLYSSDG
>FUSION-ENST00000483104.5:52559-ENST00000263962.12:235021|181
DHPGQHDETPSLLKIQKLAGHAGR
>FUSION-ENST00000570947.5:95116-ENST00000573770.5:4874|3492
MQLVLVGPSR
>ENST00000378024.9|SNV-36314-T-G|2
VDVDIPDVNIEGPDAKR
>FUSION-ENST00000570947.5:95116-ENST00000573770.5:4874|136
HRPSLHTR
>FUSION-ENST00000570947.5:95116-ENST00000573770.5:4874|1898
LYLRNLWLTQFTKVFLLFSSK
>FUSION-ENST00000570947.5:95116-ENST00000573770.5:4874|4267
RGTAPGWRTQR
>FUSION-ENST00000570947.5:95116-ENST00000573770.5:4874|735
LVSNSRPQVIRPPQPPK
>FUSION-ENST00000570947.5:95116-ENST00000573770.5:4874|1117
AHELRNHTYIMNSYSNPKGR
>ENST00000256509.7|SNV-194985-C-A|5
VIKVDKDTATLSWGLHK
>FUSION-ENST00000570947.5:95116-ENST00000573770.5:4874|480
MWALFGNKVFADAKFR
>FUSION-ENST00000576964.5:172741-ENST00000571650.5:42835|165
FFLIPNIILAGFNEKCS
>FUSION-ENST00000483104.5:52559-ENST00000263962.12:235021|81
DIWVASTFLAFMNHGAMK
>FUSION-ENST00000570947.5:95116-ENST00000573770.5:4874|4288
YNPHSSLQEEGMLISRRR
>FUSION-ENST00000570947.5:95116-ENST00000573770.5:4874|4411
DHNFQDPFCQILPFNWRI
>FUSION-ENST00000570947.5:95116-ENST00000573770.5:4874|3093
MDTRSSWR
>FUSION-ENST00000576964.5:172741-ENST00000571650.5:42835|128
MVVNKREGVLYETDR
>FUSION-ENST00000570947.5:95116-ENST00000573770.5:4874|2336
MNHNCTK
>FUSION-ENST00000576964.5:172741-ENST00000571650.5:42835|261
QRSLCPDRK
>FUSION-ENST00000570947.5:95116-ENST00000573770.5:4874|4558
MVTHASNPGTSGGR
>FUSION-ENST00000570947.5:95116-ENST00000573770.5:4874|3225
MFLRSNHKYV
>FUSION-ENST00000570947.5:95116-ENST00000573770.5:4874|850
SAAPREDRENRPGLYER
>FUSION-ENST00000570947.5:95116-ENST00000573770.5:4874|3724
CVWTLRGVR
>ENST00000494853.1|MNV-75656-AG-A|21
MVIMERTSSQSWPPAPPCRSR
>FUSION-ENST00000570947.5:95116-ENST00000573770.5:4874|4036
EGHGGEVSGRSPWGSHCDVYK
>FUSION-ENST00000570947.5:95116-ENST00000573770.5:4874|3488
MQLVLVGPSRKLGVFSSPRPHR
>FUSION-ENST00000576964.5:172741-ENST00000571650.5:42835|188
CRPLSHRR
>FUSION-ENST00000570947.5:95116-ENST00000573770.5:4874|392
SPSSPWGAPAGVRVPVPPWGCTCR
>FUSION-ENST00000570947.5:95116-ENST00000573770.5:4874|253
TEKSGGNACRMFWSR
>FUSION-ENST00000570947.5:95116-ENST00000573770.5:4874|3585
VLGSVHYTD
>FUSION-ENST00000570947.5:95116-ENST00000573770.5:4874|3841
KCPYLTSYLLSPAAMGPEPGACR
>ENST00000647561.1|SNV-3009-G-A|2
GAGFPTGLK
>FUSION-ENST00000570947.5:95116-ENST00000573770.5:4874|799
LGGLAGR
>FUSION-ENST00000483104.5:52559-ENST00000263962.12:235021|242
FKYFTSILVSK
>FUSION-ENST00000570947.5:95116-ENST00000573770.5:4874|3218
HGLPGRDVR
>ENST00000429277.6|SNV-13342-G-A|4
ASGVRLPGGADYQER
>FUSION-ENST00000570947.5:95116-ENST00000573770.5:4874|2674
ASSGIPHADCREWEGGLR
>FUSION-ENST00000570947.5:95116-ENST00000573770.5:4874|312
MGHVGRGCGGR
>FUSION-ENST00000570947.5:95116-ENST00000573770.5:4874|2818
ILSPPPFIDQCSWLVVN
>FUSION-ENST00000570947.5:95116-ENST00000573770.5:4874|2974
ALHPGRRSPLLACAKP
>FUSION-ENST00000570947.5:95116-ENST00000573770.5:4874|455
ALPLLSPRGDCCFLLEVR
>ENST00000553027.1|SNV-4297-G-A|8
ELIALIR
>FUSION-ENST00000570947.5:95116-ENST00000573770.5:4874|2187
MNPGGRACSEPR
>FUSION-ENST00000570947.5:95116-ENST00000573770.5:4874|2583
QKQASLLLLALDSR
>FUSION-ENST00000570947.5:95116-ENST00000573770.5:4874|2335
MNHNCTKLTAVR
>FUSION-ENST00000570947.5:95116-ENST00000573770.5:4874|2216
LVAPFYILKPCMRIQFFHVLANS
>FUSION-ENST00000570947.5:95116-ENST00000573770.5:4874|3011
CREATRR
>FUSION-ENST00000570947.5:95116-ENST00000573770.5:4874|2895
SQSTGLGRQPLCTCSLGGPRPPAL
>FUSION-ENST00000576964.5:172741-ENST00000571650.5:42835|87
MSSCCCSTPPQSRSGSTIGMER
>FUSION-ENST00000570947.5:95116-ENST00000573770.5:4874|1057
MNAHMFLH
>ENST00000369825.6|SNV-4045-C-G|1
AGAESDAQYQFTGIKK
>FUSION-ENST00000570947.5:95116-ENST00000573770.5:4874|2808
GASHAPAGSRLSGVGWR
>FUSION-ENST00000570947.5:95116-ENST00000573770.5:4874|56
CAGPHGVTLGVNHLLR
>FUSION-ENST00000570947.5:95116-ENST00000573770.5:4874|89
SWEGACSPRDSSLGSTCHSRGR
>FUSION-ENST00000570947.5:95116-ENST00000573770.5:4874|4404
FQLYDGQRQHK
>FUSION-ENST00000570947.5:95116-ENST00000573770.5:4874|4040
YKQLINFLR
>FUSION-ENST00000570947.5:95116-ENST00000573770.5:4874|1550
MPAVSRGR
>FUSION-ENST00000570947.5:95116-ENST00000573770.5:4874|1638
NELPFTIATKRIK
>ENST00000306336.6|SNV-95-C-G|1
EAGAHPRPGHCCKPGGR
>FUSION-ENST00000570947.5:95116-ENST00000573770.5:4874|2869
HTKQFRNASR
>FUSION-ENST00000483104.5:52559-ENST00000263962.12:235021|221
MVPYNYQYLIR
>FUSION-ENST00000576964.5:172741-ENST00000571650.5:42835|77
SGWVGVGPRQPLP
>FUSION-ENST00000570947.5:95116-ENST00000573770.5:4874|396
GGAPVGVR
>FUSION-ENST00000570947.5:95116-ENST00000573770.5:4874|1567
MNFHSQLLQR
>FUSION-ENST00000570947.5:95116-ENST00000573770.5:4874|4581
MESGSTCSFVTGFI
>FUSION-ENST00000570947.5:95116-ENST00000573770.5:4874|571
VFAFFLGKCLGLERLAAWK
>FUSION-ENST00000570947.5:95116-ENST00000573770.5:4874|3666
GHEATCFVLGGFETKAFHHRAWW
>FUSION-ENST00000570947.5:95116-ENST00000573770.5:4874|1981
PEARWLK
>FUSION-ENST00000570947.5:95116-ENST00000573770.5:4874|2087
KRMCTPQPMEEIFCK
>FUSION-ENST00000570947.5:95116-ENST00000573770.5:4874|149
DKMPKPGEAASPGGEVPAAVCR
>FUSION-ENST00000570947.5:95116-ENST00000573770.5:4874|4143
MTVLLLVAMQIK
>FUSION-ENST00000570947.5:95116-ENST00000573770.5:4874|424
KPLEPRPCGEGTRRPR
>FUSION-ENST00000570947.5:95116-ENST00000573770.5:4874|230
RTCCSSTSTSGR
>FUSION-ENST00000483104.5:52559-ENST00000263962.12:235021|223
MVSLLVNDFSCYVPVQWY
>FUSION-ENST00000570947.5:95116-ENST00000573770.5:4874|3889
FSSHGELSTVGVSVRFEYK
>FUSION-ENST00000570947.5:95116-ENST00000573770.5:4874|3928
HNVYENICRAASPR
>ENST00000388913.4|SNV-10770-G-C|3
EGPEEPGLAKQHSFRSR
>FUSION-ENST00000570947.5:95116-ENST00000573770.5:4874|982
GPQEEAGEFSPGSRERK
>FUSION-ENST00000570947.5:95116-ENST00000573770.5:4874|536
CKVQMRPLGGLPYR
>FUSION-ENST00000576964.5:172741-ENST00000571650.5:42835|302
AWYLSLGPFEPAVLGEVEAGSCKV
>ENST00000648446.1|SNV-15100-T-C|3
GIISILDEERLRPGEATDLTFLEK
>FUSION-ENST00000576964.5:172741-ENST00000571650.5:42835|164
MASLRILSTQASPFEQGK
>ENST00000639629.1|SNV-399416-A-C|4
TDKTFFAYATGRGLMK
>ENST00000493501.1|SNV-91448-T-A|7
MSATALLFRISSLFHPK
>FUSION-ENST00000570947.5:95116-ENST00000573770.5:4874|1304
MESRSVAQTGVQWR
>FUSION-ENST00000570947.5:95116-ENST00000573770.5:4874|2902
QLVSFLSFSVIQKLTS
>FUSION-ENST00000570947.5:95116-ENST00000573770.5:4874|1391
MRALIPGTQHLECTENRPGPS
>FUSION-ENST00000570947.5:95116-ENST00000573770.5:4874|2837
SCVAFDNVAPEHRVTWCHADPR
>FUSION-ENST00000570947.5:95116-ENST00000573770.5:4874|336
QGSSTPQGSPGTWRLIGK
>FUSION-ENST00000570947.5:95116-ENST00000573770.5:4874|812
SCVFHTHSPR
>FUSION-ENST00000570947.5:95116-ENST00000573770.5:4874|2348
LSDKQHGLGILK
>FUSION-ENST00000570947.5:95116-ENST00000573770.5:4874|1487
LPRLPWALLETRGR
>FUSION-ENST00000570947.5:95116-ENST00000573770.5:4874|92
GLGAGQSSRSWEGACSPR
>FUSION-ENST00000570947.5:95116-ENST00000573770.5:4874|3437
SCGKPWCWMRRSIQF
>ENST00000611950.1|SNV-1750-A-T|1
DNGIVSSLVPLDFEDRR
>FUSION-ENST00000570947.5:95116-ENST00000573770.5:4874|4583
FIFGTPRVIVLG
>FUSION-ENST00000570947.5:95116-ENST00000573770.5:4874|1186
YPPSPPPPAANILYNQRTRTQTR
>FUSION-ENST00000570947.5:95116-ENST00000573770.5:4874|786
MGQGAGLLAGQWQAGWEHTGTR
>FUSION-ENST00000570947.5:95116-ENST00000573770.5:4874|2397
NFIAFVK
>FUSION-ENST00000570947.5:95116-ENST00000573770.5:4874|4139
MCTHSGVVDAGSTFSSSQRCTPR
>FUSION-ENST00000570947.5:95116-ENST00000573770.5:4874|2553
AQESHTRRAGSGIPHADCR
>FUSION-ENST00000570947.5:95116-ENST00000573770.5:4874|3792
ESRCRPGWSAVAQSR
>FUSION-ENST00000576964.5:172741-ENST00000571650.5:42835|2
MSVALMGLLYF
>FUSION-ENST00000570947.5:95116-ENST00000573770.5:4874|756
VTGVFNLQSR
>FUSION-ENST00000570947.5:95116-ENST00000573770.5:4874|1623
PMSRMVLPR
>FUSION-ENST00000570947.5:95116-ENST00000573770.5:4874|1670
MISDVELFIICLLLPK
>FUSION-ENST00000570947.5:95116-ENST00000573770.5:4874|3426
WYLIQAHGVHGARAVPDTGAPCSR
>FUSION-ENST00000570947.5:95116-ENST00000573770.5:4874|3857
YSLCIGGCVLVAPYCLLILL
>FUSION-ENST00000570947.5:95116-ENST00000573770.5:4874|639
QSSDEAVR
>FUSION-ENST00000570947.5:95116-ENST00000573770.5:4874|1447
GLSPTSSHGLSPVCSRGLSPA
>FUSION-ENST00000570947.5:95116-ENST00000573770.5:4874|3082
MPRPVCDFPSWKGQNMPDWALER
>FUSION-ENST00000570947.5:95116-ENST00000573770.5:4874|1950
IQMSGLAT
>FUSION-ENST00000570947.5:95116-ENST00000573770.5:4874|494
SIVFCVLK
>FUSION-ENST00000570947.5:95116-ENST00000573770.5:4874|3982
FSSLRQHPPR
>FUSION-ENST00000483104.5:52559-ENST00000263962.12:235021|61
VTLCLTFKKLPDCFPK
>FUSION-ENST00000570947.5:95116-ENST00000573770.5:4874|745
TILAHCNLR
>FUSION-ENST00000570947.5:95116-ENST00000573770.5:4874|3368
VVPDTGARCSRSTCGT
>FUSION-ENST00000570947.5:95116-ENST00000573770.5:4874|1339
TSRVPSPGETAFRVTFSPDLS
>FUSION-ENST00000570947.5:95116-ENST00000573770.5:4874|200
DGPRPAVMGLRLSARSQLPR
>ENST00000376143.4|SNV-485917-G-C|6
RRSSPSNNR
>ENST00000528394.1|SNV-18144-G-A|1
NIPFLCILRTQFGGQ
>FUSION-ENST00000570947.5:95116-ENST00000573770.5:4874|3340
MSVCVSRAFPTQVVR
>FUSION-ENST00000570947.5:95116-ENST00000573770.5:4874|3885
MISFSSF
>FUSION-ENST00000570947.5:95116-ENST00000573770.5:4874|3458
AIPPLSDPWLRDGR
>ENST00000459908.5|SNV-141119-G-A|1
EFKECCIK
>FUSION-ENST00000570947.5:95116-ENST00000573770.5:4874|1790
IHLMIVK
>FUSION-ENST00000483104.5:52559-ENST00000263962.12:235021|18
MLMAFMPSIFDR
>FUSION-ENST00000570947.5:95116-ENST00000573770.5:4874|4618
DHWGARFSLS
>FUSION-ENST00000570947.5:95116-ENST00000573770.5:4874|4642
MFEVCFATGL
>FUSION-ENST00000570947.5:95116-ENST00000573770.5:4874|3528
MGRWAGGLVSWAPRPHR
>FUSION-ENST00000570947.5:95116-ENST00000573770.5:4874|4316
SPPPRPANFFVVLVEMGFHR
>FUSION-ENST00000570947.5:95116-ENST00000573770.5:4874|206
MCGCGSRDGPRPAVMGLR
>FUSION-ENST00000570947.5:95116-ENST00000573770.5:4874|195
LSARSQLPR
>FUSION-ENST00000570947.5:95116-ENST00000573770.5:4874|4587
SVPTPRFIFGTPR
>FUSION-ENST00000570947.5:95116-ENST00000573770.5:4874|4106
MSDVAADERGSLCR
>ENST00000261405.9|SNV-108212-C-G|2
LVDVMQR
>FUSION-ENST00000570947.5:95116-ENST00000573770.5:4874|472
NTSCTQGRTSSNSHLPALAK
>FUSION-ENST00000570947.5:95116-ENST00000573770.5:4874|4126
SHSRACLTWRPMR
>FUSION-ENST00000570947.5:95116-ENST00000573770.5:4874|1077
MENRPAHCGGRAEEK
>FUSION-ENST00000570947.5:95116-ENST00000573770.5:4874|1822
IQLSPTGSFPQHVGIMGVQFK
>FUSION-ENST00000570947.5:95116-ENST00000573770.5:4874|1479
GMQSVITILG
>FUSION-ENST00000570947.5:95116-ENST00000573770.5:4874|2922
MQGGVGKRR
>ENST00000409790.6|MNV-75656-AG-A|15
TSSQSWPPAPPCRSRTPR
>FUSION-ENST00000472940.5:280-ENST00000591877.1:131103|3
NGHTTGRK
>FUSION-ENST00000570947.5:95116-ENST00000573770.5:4874|1182
CGSHRPHAVHLFLVEGVL
>FUSION-ENST00000570947.5:95116-ENST00000573770.5:4874|4224
QEPHANI
>FUSION-ENST00000570947.5:95116-ENST00000573770.5:4874|872
ECGPPHPQP
>FUSION-ENST00000483104.5:52559-ENST00000263962.12:235021|164
MLFGFFVQFLHYCFHLC
>FUSION-ENST00000570947.5:95116-ENST00000573770.5:4874|710
MPSYFIIIIIICR
>FUSION-ENST00000576964.5:172741-ENST00000571650.5:42835|254
FTDHSGVK
>FUSION-ENST00000570947.5:95116-ENST00000573770.5:4874|2788
HLGQIGCGENSLGRAAAPELS
>FUSION-ENST00000576964.5:172741-ENST00000571650.5:42835|41
NGKVRMGGGGTK
>FUSION-ENST00000570947.5:95116-ENST00000573770.5:4874|264
SSPLRPTEILPSRTF
>ENST00000639290.1|SNV-399416-A-C|1
LIRPSLPMLLEEV
>FUSION-ENST00000570947.5:95116-ENST00000573770.5:4874|2476
GFTVICPFVLLMYTFVDV
>FUSION-ENST00000570947.5:95116-ENST00000573770.5:4874|789
MLLFLDR
>FUSION-ENST00000570947.5:95116-ENST00000573770.5:4874|3041
MNLSYFFFLR
>ENST00000393409.2|SNV-31732-C-A|2
VLFPGIEDHHVLK
>ENST00000484238.6|SNV-34540-G-A|3
RHKLFGVLR
>FUSION-ENST00000570947.5:95116-ENST00000573770.5:4874|3439
SCGKPWCWMRR
>FUSION-ENST00000570947.5:95116-ENST00000573770.5:4874|3766
MWVFFSVK
>FUSION-ENST00000570947.5:95116-ENST00000573770.5:4874|1644
SQAFLYTNSRQAES
>FUSION-ENST00000570947.5:95116-ENST00000573770.5:4874|1864
AGSVVSLIIKTLIPVEPHPHVK
>ENST00000376143.4|SNV-485917-G-C|4
RSSPSNNRGLCNGNLVDIFSK
>FUSION-ENST00000570947.5:95116-ENST00000573770.5:4874|3489
QLVLVGPSRK
>FUSION-ENST00000570947.5:95116-ENST00000573770.5:4874|2797
MLSLSVFTFWNKGLLPPAFDQLPSK
>FUSION-ENST00000570947.5:95116-ENST00000573770.5:4874|370
MLPRLVSNSWAQAIHPPDLSLPK
>FUSION-ENST00000570947.5:95116-ENST00000573770.5:4874|1223
RMEAPPPAWPITMEVRR
>FUSION-ENST00000570947.5:95116-ENST00000573770.5:4874|1954
VCVFIVYFLFEVTTR
>FUSION-ENST00000570947.5:95116-ENST00000573770.5:4874|64
WWHSVTWTRTRSGK
>FUSION-ENST00000495958.5:545-ENST00000372692.8:356|11
LELTASAAISR
>FUSION-ENST00000570947.5:95116-ENST00000573770.5:4874|3441
SCGKPWCWMR
>FUSION-ENST00000570947.5:95116-ENST00000573770.5:4874|1033
MWEQWRLPPCL
>FUSION-ENST00000570947.5:95116-ENST00000573770.5:4874|1349
ASCVLTWPLPSPTSSCGLSPA
>FUSION-ENST00000570947.5:95116-ENST00000573770.5:4874|650
SQGAPCVTGTHLSR
>FUSION-ENST00000570947.5:95116-ENST00000573770.5:4874|1347
QFTYSWWR
>FUSION-ENST00000570947.5:95116-ENST00000573770.5:4874|3185
LPLRPCSCVVLWTGRWSRPCAGP
>ENST00000256958.3|SNV-47383-G-A|1
DCLKESGSYMWIYVFMGNMLR
>FUSION-ENST00000570947.5:95116-ENST00000573770.5:4874|1468
IFNAFLK
>FUSION-ENST00000576964.5:172741-ENST00000571650.5:42835|156
ARSPLQPQECSGLGDVLGQR
>ENST00000506455.5|SNV-43973-G-C|4
DFLNSFSTLLKQTSHCQEAGKR
>FUSION-ENST00000570947.5:95116-ENST00000573770.5:4874|853
LFISFSILRSAAPR
>FUSION-ENST00000570947.5:95116-ENST00000573770.5:4874|1162
AEHMQGPGGCWAPR
>FUSION-ENST00000570947.5:95116-ENST00000573770.5:4874|859
MCCWKKLFISFSILR
>FUSION-ENST00000570947.5:95116-ENST00000573770.5:4874|1641
MNELPFTIATKR
>FUSION-ENST00000570947.5:95116-ENST00000573770.5:4874|3444
QAHRVCGAR
>FUSION-ENST00000570947.5:95116-ENST00000573770.5:4874|94
GLGAGQSSR
>ENST00000490526.1|SNV-3635-A-C|2
YNAATLYKVS
>FUSION-ENST00000570947.5:95116-ENST00000573770.5:4874|3546
PLRNDLSLCLPQIK
>ENST00000355086.8|SNV-242327-G-C|1
AEYMTTTPPNVPPKPQKHRK
>FUSION-ENST00000570947.5:95116-ENST00000573770.5:4874|3688
TLRPLTQA
>FUSION-ENST00000570947.5:95116-ENST00000573770.5:4874|4249
LSLPRMNFCLLLLVQKPSLATPAGR
>FUSION-ENST00000570947.5:95116-ENST00000573770.5:4874|1807
MFLSCNIFPCLCPEWYCLEFLVGFL
>FUSION-ENST00000570947.5:95116-ENST00000573770.5:4874|2257
MYFLFLMIFLISFSFL
>FUSION-ENST00000570947.5:95116-ENST00000573770.5:4874|382
GVHLQASMSPSSLWVCTCR
>FUSION-ENST00000570947.5:95116-ENST00000573770.5:4874|2987
SALERLLLR
>FUSION-ENST00000570947.5:95116-ENST00000573770.5:4874|4191
VQPSDLHQPITHVQTALR
>FUSION-ENST00000570947.5:95116-ENST00000573770.5:4874|1601
MTASTIPLSEFTVIR
>ENST00000652557.1|SNV-62969-C-A|2
GMYLWYTGEPNDALRHFNK
>FUSION-ENST00000570947.5:95116-ENST00000573770.5:4874|4010
TPVLVPGSLSSLFFLDQNTSDFSR
>FUSION-ENST00000570947.5:95116-ENST00000573770.5:4874|964
ALSWGPVSP
>FUSION-ENST00000570947.5:95116-ENST00000573770.5:4874|1642
NELPFTIATK
>FUSION-ENST00000570947.5:95116-ENST00000573770.5:4874|708
MPSYFIIIIIICRVAQAGLR
>FUSION-ENST00000570947.5:95116-ENST00000573770.5:4874|2035
MLRDVPSIPCFLGFLIMKR
>FUSION-ENST00000570947.5:95116-ENST00000573770.5:4874|1294
RPSSGPHKGTLQTGQLK
>FUSION-ENST00000570947.5:95116-ENST00000573770.5:4874|4192
QEDHPPRVQPSDLHQPITHVQTALR
>FUSION-ENST00000570947.5:95116-ENST00000573770.5:4874|109
HTHTCTK
>FUSION-ENST00000570947.5:95116-ENST00000573770.5:4874|2832
ERRPHLSVLEGR
>FUSION-ENST00000570947.5:95116-ENST00000573770.5:4874|3233
MYLLFSLTGFFPHLNELP
>FUSION-ENST00000570947.5:95116-ENST00000573770.5:4874|3805
ERCFYLK
>FUSION-ENST00000570947.5:95116-ENST00000573770.5:4874|1619
SRMVLPR
>ENST00000409790.6|MNV-75656-AG-A|1
MMITMPCSCSASSMPCLIIKAWILK
>FUSION-ENST00000570947.5:95116-ENST00000573770.5:4874|3044
AGILTDTR
>FUSION-ENST00000570947.5:95116-ENST00000573770.5:4874|460
SADSNRWALAR
>FUSION-ENST00000570947.5:95116-ENST00000573770.5:4874|1494
MEHMRYFDK
>FUSION-ENST00000570947.5:95116-ENST00000573770.5:4874|4003
FSCSDGPSNVFLTK
>ENST00000423561.6|SNV-12210-C-G|6
RWPRLQVPTR
>FUSION-ENST00000570947.5:95116-ENST00000573770.5:4874|992
QTRSVSGR
>FUSION-ENST00000570947.5:95116-ENST00000573770.5:4874|2593
TAESGRAGSGIPHADCR
>ENST00000311317.8|SNV-35805-A-G|8
MYMKMLLMQPDYIACSVLCATVYLL
>FUSION-ENST00000483104.5:52559-ENST00000263962.12:235021|111
MWSPVTGFFCLSCFAYSGYFI
>FUSION-ENST00000570947.5:95116-ENST00000573770.5:4874|1236
CVSNACPSV
>FUSION-ENST00000570947.5:95116-ENST00000573770.5:4874|555
SWAPWCPPK
>FUSION-ENST00000483104.5:52559-ENST00000263962.12:235021|62
MVTLCLTFKKLPDCFPK
>FUSION-ENST00000570947.5:95116-ENST00000573770.5:4874|4395
MTLLDIGFIIDSVFL
>FUSION-ENST00000570947.5:95116-ENST00000573770.5:4874|818
MSQMSYQ
>FUSION-ENST00000570947.5:95116-ENST00000573770.5:4874|3848
MVSTFSFFFFFFFF
>FUSION-ENST00000570947.5:95116-ENST00000573770.5:4874|3736
MEITGMIHR
>FUSION-ENST00000570947.5:95116-ENST00000573770.5:4874|2772
IHEKTFH
>FUSION-ENST00000570947.5:95116-ENST00000573770.5:4874|3524
WAGGLVSWAPRPHR
>ENST00000639629.1|SNV-399416-A-C|2
TFFAYATGRGLMK
>ENST00000535680.5|SNV-85498-C-T|1
FQASSCWPVWARLERSGPPR
>FUSION-ENST00000570947.5:95116-ENST00000573770.5:4874|3802
MPLLKITWR
>FUSION-ENST00000570947.5:95116-ENST00000573770.5:4874|1036
VACFYRNKGF
>FUSION-ENST00000570947.5:95116-ENST00000573770.5:4874|1705
MLSCFCTFLK
>FUSION-ENST00000570947.5:95116-ENST00000573770.5:4874|2025
CLGILIFFPRFSR
>FUSION-ENST00000570947.5:95116-ENST00000573770.5:4874|346
TPIAGPWLELSPFCPR
>FUSION-ENST00000570947.5:95116-ENST00000573770.5:4874|3833
MGFPHVAK
>FUSION-ENST00000570947.5:95116-ENST00000573770.5:4874|3821
FYSVAQAGVQWCDLGSLQPPPPR
>FUSION-ENST00000570947.5:95116-ENST00000573770.5:4874|79
CPYGQRFLWETGLGSSPVLCVLQK
>ENST00000492661.5|SNV-144431-T-C|1
DGDLVDWWTQQSASNLK
>FUSION-ENST00000570947.5:95116-ENST00000573770.5:4874|854
LFISFSILR
>FUSION-ENST00000570947.5:95116-ENST00000573770.5:4874|1201
MNSQCVFSSL
>ENST00000409790.6|MNV-75656-AG-A|7
ARNGADPSWIWCTTR
>FUSION-ENST00000570947.5:95116-ENST00000573770.5:4874|4107
SDVAADER
>FUSION-ENST00000570947.5:95116-ENST00000573770.5:4874|2308
TLQEKAEFLAMYCR
>FUSION-ENST00000570947.5:95116-ENST00000573770.5:4874|3224
FLRSNHKYV
>FUSION-ENST00000570947.5:95116-ENST00000573770.5:4874|988
SVSGRRR
>ENST00000602562.1|SNV-4282-C-T|1
SCTGLSSSCRTTIVLFSLCRWLSLG
>FUSION-ENST00000477179.5:879-ENST00000591877.1:131103|1
AVGLECGGERVA
>FUSION-ENST00000570947.5:95116-ENST00000573770.5:4874|2090
MIHVLRK
>FUSION-ENST00000483104.5:52559-ENST00000263962.12:235021|259
ALYSGWCVGLFFRANSK
>FUSION-ENST00000570947.5:95116-ENST00000573770.5:4874|1988
MEYVFPLLYFKPVSLEARCVSCR
>FUSION-ENST00000570947.5:95116-ENST00000573770.5:4874|2786
MCFRRET
>FUSION-ENST00000570947.5:95116-ENST00000573770.5:4874|4271
LLPGMKRGTAPGWR
>FUSION-ENST00000472940.5:280-ENST00000591877.1:131103|1
KLVVLDV
>FUSION-ENST00000333916.8:391-ENST00000372692.8:356|17
RRNQDHLLLWDR
>FUSION-ENST00000570947.5:95116-ENST00000573770.5:4874|1373
GEAWAEPPPGFPGCLGPFWK
>FUSION-ENST00000570947.5:95116-ENST00000573770.5:4874|3552
SFEFCKILE
>FUSION-ENST00000570947.5:95116-ENST00000573770.5:4874|3589
MSPVNKEPFTPLQCLFQSYLFR
>FUSION-ENST00000570947.5:95116-ENST00000573770.5:4874|3483
SLNPVFPSSPGSGR
>FUSION-ENST00000570947.5:95116-ENST00000573770.5:4874|2956
QPGRATAPSPVSPCPDR
>FUSION-ENST00000570947.5:95116-ENST00000573770.5:4874|2389
LQRKNDVTANPPLVPLR
>FUSION-ENST00000576964.5:172741-ENST00000571650.5:42835|22
MSSITSLALAVTLR
>FUSION-ENST00000570947.5:95116-ENST00000573770.5:4874|1502
GGACQMLTITKEQR
>FUSION-ENST00000570947.5:95116-ENST00000573770.5:4874|2173
MPVIPATWEAEAGELLEPGK
>ENST00000623543.1|MNV-4286-CTC-C|13
YLPCLGSHFTIWLLGKAGAGYLGHR
>FUSION-ENST00000570947.5:95116-ENST00000573770.5:4874|1669
ISDVELFIICLLLPK
>FUSION-ENST00000570947.5:95116-ENST00000573770.5:4874|3181
FSYLDDLK
>ENST00000396396.6|SNV-59269-G-A|5
GLLTGPSQLKIRIDTMHGVMGPYVR
>FUSION-ENST00000570947.5:95116-ENST00000573770.5:4874|4219
MISIQKSAHHSLTAG
>FUSION-ENST00000570947.5:95116-ENST00000573770.5:4874|4649
MELSVFNDASK
>FUSION-ENST00000570947.5:95116-ENST00000573770.5:4874|2439
MCHEYIKYIVMLVFLNHVIPKIIHK
>FUSION-ENST00000570947.5:95116-ENST00000573770.5:4874|4200
MLAAHSAHHR
>FUSION-ENST00000570947.5:95116-ENST00000573770.5:4874|3767
LPRLVLNS
>FUSION-ENST00000570947.5:95116-ENST00000573770.5:4874|1563
MLVKMCVLVLSVLLCK
>FUSION-ENST00000570947.5:95116-ENST00000573770.5:4874|1646
INVQKSQAFLYTNSRQAES
>FUSION-ENST00000570947.5:95116-ENST00000573770.5:4874|1564
NFHSQLLQRE
>FUSION-ENST00000570947.5:95116-ENST00000573770.5:4874|4144
YVSSFSILHLGSSQF
>ENST00000371117.8|SNV-314882-T-G|5
VHLYSAYPKNSWTHR
>FUSION-ENST00000570947.5:95116-ENST00000573770.5:4874|2023
SLPLDLFLIFLNFSLR
>FUSION-ENST00000570947.5:95116-ENST00000573770.5:4874|3072
MPDWALER
>ENST00000409790.6|MNV-75656-AG-A|4
NGADPSWIWCTTRWTAR
>FUSION-ENST00000576964.5:172741-ENST00000571650.5:42835|271
VEVEGSKR
>FUSION-ENST00000570947.5:95116-ENST00000573770.5:4874|3419
HTVCHDQAR
>FUSION-ENST00000570947.5:95116-ENST00000573770.5:4874|1772
DRKNQYR
>FUSION-ENST00000570947.5:95116-ENST00000573770.5:4874|2291
KALVVKFSGS
>ENST00000528394.1|SNV-18144-G-A|6
MKNIPFLCILR
>FUSION-ENST00000570947.5:95116-ENST00000573770.5:4874|4111
KYPVDSVFYPCSHYATYQRWNIVSL
>FUSION-ENST00000570947.5:95116-ENST00000573770.5:4874|2866
NASRSDWVWGK
>ENST00000357250.10|SNV-68245-G-T|1
GVHGEQGATGLPGVQGPPGR
>FUSION-ENST00000570947.5:95116-ENST00000573770.5:4874|4185
GGILSLSDFPFIPLK
>FUSION-ENST00000570947.5:95116-ENST00000573770.5:4874|2474
LRVPCAPSTFQEPGCCMR
>FUSION-ENST00000570947.5:95116-ENST00000573770.5:4874|139
MYSYCMHRPSLHTRVHMR
>FUSION-ENST00000570947.5:95116-ENST00000573770.5:4874|133
VHMRVHTSTQYIQACTPNTCTHCTR
>FUSION-ENST00000570947.5:95116-ENST00000573770.5:4874|3395
FTEHMWYSMQAHRVS
>FUSION-ENST00000570947.5:95116-ENST00000573770.5:4874|1746
STAWKTGK
>FUSION-ENST00000570947.5:95116-ENST00000573770.5:4874|4372
ILAHCKLCLPSSR
>FUSION-ENST00000570947.5:95116-ENST00000573770.5:4874|2728
LWRAQPRR
>FUSION-ENST00000570947.5:95116-ENST00000573770.5:4874|2680
AGGRAQESHTRTAESGR
>FUSION-ENST00000570947.5:95116-ENST00000573770.5:4874|1323
MCHTESTWRSGFWRSVHEK
>ENST00000631006.2|SNV-242327-G-C|4
TLGEGHRAEYMTTTRGR
>FUSION-ENST00000570947.5:95116-ENST00000573770.5:4874|2447
MRFGVAK
>ENST00000266037.10|SNV-658249-A-T|3
VVQETWR
>FUSION-ENST00000576964.5:172741-ENST00000571650.5:42835|295
CTPSQTMSWRT
>FUSION-ENST00000570947.5:95116-ENST00000573770.5:4874|1458
GARTSTSNSEVVGVIRPNITDFL
>FUSION-ENST00000570947.5:95116-ENST00000573770.5:4874|1977
QQNLFSHNSGSWK
>FUSION-ENST00000570947.5:95116-ENST00000573770.5:4874|921
LWGGPSSPPGSSSDWK
>FUSION-ENST00000483104.5:52559-ENST00000263962.12:235021|161
VVNLVITINILIYDNVVQINTD
>FUSION-ENST00000570947.5:95116-ENST00000573770.5:4874|2688
GLQRVGGRAQESHTR
>FUSION-ENST00000570947.5:95116-ENST00000573770.5:4874|987
QKGPQEEAGEFSPGSR
>FUSION-ENST00000570947.5:95116-ENST00000573770.5:4874|2134
ENLTSSFPIWMPFISLA
>FUSION-ENST00000576964.5:172741-ENST00000571650.5:42835|141
MYRVKLVATHLPLLTV
>FUSION-ENST00000570947.5:95116-ENST00000573770.5:4874|4468
IFAYIYL
>FUSION-ENST00000570947.5:95116-ENST00000573770.5:4874|2086
RMCTPQPMEEIFCK
>FUSION-ENST00000570947.5:95116-ENST00000573770.5:4874|1671
LVGQGGAGAASCTPQSKRR
>FUSION-ENST00000570947.5:95116-ENST00000573770.5:4874|3681
GPLCAWICTSWSR
>FUSION-ENST00000570947.5:95116-ENST00000573770.5:4874|3473
MSQRLIWSQCGLWRASPQPCQR
>FUSION-ENST00000570947.5:95116-ENST00000573770.5:4874|1363
IPYSLWK
>FUSION-ENST00000570947.5:95116-ENST00000573770.5:4874|2354
VSINTVQYHKCIFSSL
>ENST00000263736.5|SNV-12472-G-A|3
KLKIEEETSK
>FUSION-ENST00000570947.5:95116-ENST00000573770.5:4874|2506
LHCFIKSSNIKNYR
>ENST00000591504.6|SNV-41529-G-T|1
FNILEAQNKELKTQVALSSETPR
>FUSION-ENST00000570947.5:95116-ENST00000573770.5:4874|3907
GQGCGCSRAPDPEQQCRLEPSQAGR
>FUSION-ENST00000570947.5:95116-ENST00000573770.5:4874|3527
GRWAGGLVSWAPRPHR
>FUSION-ENST00000620225.5:11465-ENST00000617781.1:13206|68
YKINELSNVPVPVMLMPDDFK
>FUSION-ENST00000570947.5:95116-ENST00000573770.5:4874|173
LSCAFGKNWVSTFPGAK
>FUSION-ENST00000570947.5:95116-ENST00000573770.5:4874|284
MEGVFGDKPRGLR
>FUSION-ENST00000570947.5:95116-ENST00000573770.5:4874|4240
AAQCLLSQT
>FUSION-ENST00000570947.5:95116-ENST00000573770.5:4874|1067
GGFPFHPRRIFHR
>ENST00000448521.5|SNV-12210-C-G|1
VAKASGAN
>ENST00000517749.1|SNV-27116-A-G|7
MLHGLQRALAKTGAESVSLLELCR
>FUSION-ENST00000570947.5:95116-ENST00000573770.5:4874|2418
NQCSFISYILYSLK
>FUSION-ENST00000570947.5:95116-ENST00000573770.5:4874|2903
QLVSFLSFSVIQK
>FUSION-ENST00000576964.5:172741-ENST00000571650.5:42835|197
MYIPVQWRK
>ENST00000631161.2|SNV-8494-C-T|1
LGIPGPIPLPFLGTILFYLR
>ENST00000261405.9|SNV-108212-C-G|1
LVDVMQREGGPSQIGDALGFAVR
>FUSION-ENST00000570947.5:95116-ENST00000573770.5:4874|2670
EWEGGLRNPTRGGR
>FUSION-ENST00000570947.5:95116-ENST00000573770.5:4874|4459
MLFFTLS
>ENST00000479412.2|SNV-95399-C-T|9
MAAHVICSAGIPMSAPVK
>FUSION-ENST00000570947.5:95116-ENST00000573770.5:4874|4502
MTGVSRR
>FUSION-ENST00000570947.5:95116-ENST00000573770.5:4874|348
MEVLPVFSFLCWTSCPCVPR
>ENST00000464528.5|SNV-17468-C-G|1
ASRATRGP
>FUSION-ENST00000483104.5:52559-ENST00000263962.12:235021|65
VTLCLTFK
>FUSION-ENST00000570947.5:95116-ENST00000573770.5:4874|3686
MVLLWPVHTPLAVHVGSS
>FUSION-ENST00000570947.5:95116-ENST00000573770.5:4874|2203
HLFVDVFAIRVSSLVK
>FUSION-ENST00000570947.5:95116-ENST00000573770.5:4874|707
PSYFIIIIIICRVAQAGLR
>FUSION-ENST00000570947.5:95116-ENST00000573770.5:4874|1878
MSVKTLK
>FUSION-ENST00000570947.5:95116-ENST00000573770.5:4874|4242
LSLLSPTCSSHK
>FUSION-ENST00000570947.5:95116-ENST00000573770.5:4874|3789
CRPGWSAVAQSRLTAGSAPWGSR
>FUSION-ENST00000570947.5:95116-ENST00000573770.5:4874|3375
QVHRVCGAR
>FUSION-ENST00000570947.5:95116-ENST00000573770.5:4874|1194
LVSNSWPQVIHLPRPPEVLGLQV
>FUSION-ENST00000570947.5:95116-ENST00000573770.5:4874|3381
YLNLCCSST
>ENST00000494853.1|MNV-75656-AG-A|20
VIMERTSSQSWPPAPPCRSR
>FUSION-ENST00000570947.5:95116-ENST00000573770.5:4874|2615
EWEGGLRNPTRGLQR
>FUSION-ENST00000570947.5:95116-ENST00000573770.5:4874|1311
HAPALATRGGPHSPRR
>ENST00000297338.7|SNV-27116-A-G|5
ALAKTGAESVSLLELCR
>FUSION-ENST00000570947.5:95116-ENST00000573770.5:4874|236
PLLLPPCR
>FUSION-ENST00000483104.5:52559-ENST00000263962.12:235021|258
ALYSGWCVGLFFRANSKCSHK
>ENST00000360859.11|SNV-68245-G-T|3
VEHRQISTLSRFA
>FUSION-ENST00000570947.5:95116-ENST00000573770.5:4874|2943
GRTCQTGPWRGR
>FUSION-ENST00000570947.5:95116-ENST00000573770.5:4874|3564
LQCSFIVSLKIWDCKSSSFVLTALK
>FUSION-ENST00000570947.5:95116-ENST00000573770.5:4874|1520
MKHAVMFLYISQISLLFK
>FUSION-ENST00000576964.5:172741-ENST00000571650.5:42835|213
LLSSPLEFELQGQR
>FUSION-ENST00000570947.5:95116-ENST00000573770.5:4874|4390
VLSGYQAVAMSHSSQAPK
>FUSION-ENST00000570947.5:95116-ENST00000573770.5:4874|4419
SHSTWLVFCICFKSI
>FUSION-ENST00000570947.5:95116-ENST00000573770.5:4874|4407
MFQLYDGQR
>FUSION-ENST00000570947.5:95116-ENST00000573770.5:4874|1095
TMLITCLCYW
>FUSION-ENST00000570947.5:95116-ENST00000573770.5:4874|2142
FLACLSKMSSL
>FUSION-ENST00000570947.5:95116-ENST00000573770.5:4874|1019
PTCFYTDFAENPSSTGCFWALSK
>FUSION-ENST00000570947.5:95116-ENST00000573770.5:4874|3674
TSYQASPPHTVPSGISGVRDTR
>FUSION-ENST00000570947.5:95116-ENST00000573770.5:4874|4130
MCPGRSHSRACLTWRPMR
>FUSION-ENST00000570947.5:95116-ENST00000573770.5:4874|1784
MEKYSMLMDR
>FUSION-ENST00000570947.5:95116-ENST00000573770.5:4874|402
VPVPPWGCTCRR
>FUSION-ENST00000570947.5:95116-ENST00000573770.5:4874|2980
GNGWSRRALHPGR
>FUSION-ENST00000570947.5:95116-ENST00000573770.5:4874|2873
LCRMHRNR
>ENST00000290472.4|SNV-24591-G-A|1
APILLHFPLVNASFKDHSAPGVQR
>FUSION-ENST00000570947.5:95116-ENST00000573770.5:4874|1262
LPLESHFLLTCPSLSRLLGQKYHK
>FUSION-ENST00000570947.5:95116-ENST00000573770.5:4874|663
CQAPCLELAPGAVALAGLASR
>FUSION-ENST00000570947.5:95116-ENST00000573770.5:4874|1744
TGKCKEK
>ENST00000473553.5|SNV-51116-G-C|2
MYSTLLWPRPASQTK
>ENST00000631161.2|SNV-8494-C-T|3
LFKKLGIPGPIPLPFLGTILFYLR
>FUSION-ENST00000570947.5:95116-ENST00000573770.5:4874|2254
IFLISFSFL
>FUSION-ENST00000483104.5:52559-ENST00000263962.12:235021|16
MLMAFMPSIFDRLK
>ENST00000648446.1|SNV-15100-T-C|5
FKGIISILDEER
>FUSION-ENST00000570947.5:95116-ENST00000573770.5:4874|4314
GFHRVSQDGLDLLTS
>FUSION-ENST00000570947.5:95116-ENST00000573770.5:4874|4518
MFWTLELYYI
>FUSION-ENST00000570947.5:95116-ENST00000573770.5:4874|2145
EMLLTFVC
>FUSION-ENST00000570947.5:95116-ENST00000573770.5:4874|368
MLPRLVSNSWAQAIHPPDLSLPKC
>FUSION-ENST00000570947.5:95116-ENST00000573770.5:4874|2537
EWEGELRNPTRGLQR
>FUSION-ENST00000570947.5:95116-ENST00000573770.5:4874|1317
LLPPRMVESF
>FUSION-ENST00000570947.5:95116-ENST00000573770.5:4874|3598
SFDEQKF
>FUSION-ENST00000570947.5:95116-ENST00000573770.5:4874|2609
AGGRAQESHMRR
>FUSION-ENST00000570947.5:95116-ENST00000573770.5:4874|2360
MILVNRLRELR
>FUSION-ENST00000570947.5:95116-ENST00000573770.5:4874|3491
QLVLVGPSR
>FUSION-ENST00000570947.5:95116-ENST00000573770.5:4874|2883
CLCVDAEPLCLHVLEQRTSTSSF
>FUSION-ENST00000570947.5:95116-ENST00000573770.5:4874|533
VQMRPLGGLPYRK
>ENST00000311873.9|SNV-29123-C-T|2
QSSQPAEMDSMSLSEKSR
>FUSION-ENST00000570947.5:95116-ENST00000573770.5:4874|4579
MQLYISTMFCVSVCQAVDI
>FUSION-ENST00000570947.5:95116-ENST00000573770.5:4874|1654
LISNFSKVSGYK
>FUSION-ENST00000570947.5:95116-ENST00000573770.5:4874|2510
MLHCFIK
>FUSION-ENST00000570947.5:95116-ENST00000573770.5:4874|777
LSAYTTAFRSPPGLK
>FUSION-ENST00000570947.5:95116-ENST00000573770.5:4874|597
IPTSASLLGPLARAPPRWALK
>FUSION-ENST00000570947.5:95116-ENST00000573770.5:4874|1561
MCVLVLSVLLCK
>ENST00000316027.10|MNV-16536-TGA-T|16
RGAQGCECRYCCHQDQEDHPVCR
>FUSION-ENST00000570947.5:95116-ENST00000573770.5:4874|3115
ARLGGASTPFLHVEALLEEA
>FUSION-ENST00000570947.5:95116-ENST00000573770.5:4874|3372
VCGARVVPDTGAR
>FUSION-ENST00000570947.5:95116-ENST00000573770.5:4874|3845
AGDGEHLFFFFLFFFFLR
>FUSION-ENST00000570947.5:95116-ENST00000573770.5:4874|1579
LPLTFLTELEK
>FUSION-ENST00000570947.5:95116-ENST00000573770.5:4874|1690
MGGTFVT
>FUSION-ENST00000570947.5:95116-ENST00000573770.5:4874|4430
MIVLVVTVR
>FUSION-ENST00000570947.5:95116-ENST00000573770.5:4874|791
LAVQVQPLVLCAD
>ENST00000459922.1|SNV-46601-G-A|11
MLMPTINMNIKWSNCKK
>FUSION-ENST00000570947.5:95116-ENST00000573770.5:4874|434
MLRVPVLFRAAFEDTEN
>FUSION-ENST00000570947.5:95116-ENST00000573770.5:4874|2283
KFNLSIFLLWTCFFRFK
>FUSION-ENST00000570947.5:95116-ENST00000573770.5:4874|251
SGGNACRMFWSR
>FUSION-ENST00000570947.5:95116-ENST00000573770.5:4874|4215
MEAWLQRPWR
>FUSION-ENST00000570947.5:95116-ENST00000573770.5:4874|957
DHCHITVLTPLPTLSTR
>FUSION-ENST00000576964.5:172741-ENST00000571650.5:42835|284
MHSSLGNRVR
>FUSION-ENST00000570947.5:95116-ENST00000573770.5:4874|3946
LSVFLETLVE
>FUSION-ENST00000570947.5:95116-ENST00000573770.5:4874|157
RIRLVPPPR
>FUSION-ENST00000570947.5:95116-ENST00000573770.5:4874|2318
RSGVRDQPGQDGETPSLLK
>FUSION-ENST00000570947.5:95116-ENST00000573770.5:4874|1068
GGFPFHPRR
>FUSION-ENST00000570947.5:95116-ENST00000573770.5:4874|2235
MVGMCFTFK
>FUSION-ENST00000570947.5:95116-ENST00000573770.5:4874|4223
MQFPQSCPVPAFPNIGCPR
>FUSION-ENST00000570947.5:95116-ENST00000573770.5:4874|4376
SVTQPGVQWHDLGSLQALPPK
>FUSION-ENST00000576964.5:172741-ENST00000571650.5:42835|208
WLGPSMVVYTGNPSTLGG
>FUSION-ENST00000570947.5:95116-ENST00000573770.5:4874|4134
MYKCVHVG
>ENST00000507142.6|SNV-51101-C-G|2
AREEGWRNVLSAGGSGEVK
>FUSION-ENST00000570947.5:95116-ENST00000573770.5:4874|3712
VSFFHVNIQSQHHLLK
>FUSION-ENST00000576964.5:172741-ENST00000571650.5:42835|217
MVLNCNCIVR
>FUSION-ENST00000570947.5:95116-ENST00000573770.5:4874|4480
RFPFNSSLLNF
>FUSION-ENST00000570947.5:95116-ENST00000573770.5:4874|3680
VMVSVVFCSWPCGFSFL
>FUSION-ENST00000570947.5:95116-ENST00000573770.5:4874|1475
VCRVPRPELLAR
>FUSION-ENST00000570947.5:95116-ENST00000573770.5:4874|1537
VFETVSAPLQGRR
>FUSION-ENST00000570947.5:95116-ENST00000573770.5:4874|3323
RWSPSTVVAGPHRR
>FUSION-ENST00000570947.5:95116-ENST00000573770.5:4874|696
ANGRSSR
>FUSION-ENST00000483104.5:52559-ENST00000263962.12:235021|86
YYLSFIH
>FUSION-ENST00000570947.5:95116-ENST00000573770.5:4874|3751
QGCTHPDTTGTRCRAR
>FUSION-ENST00000570947.5:95116-ENST00000573770.5:4874|4425
MFSPLLK
>ENST00000417625.5|SNV-8494-C-T|2
LGIPGPIPLPFLGTILFYLRR
>FUSION-ENST00000570947.5:95116-ENST00000573770.5:4874|4180
EKPPNTK
>FUSION-ENST00000570947.5:95116-ENST00000573770.5:4874|3922
LCIHSAGSTALSSHR
>FUSION-ENST00000570947.5:95116-ENST00000573770.5:4874|633
WTSLPKTHFPDD
>FUSION-ENST00000570947.5:95116-ENST00000573770.5:4874|3580
MISLSVFPKLNAVGSRGSQQK
>FUSION-ENST00000570947.5:95116-ENST00000573770.5:4874|2824
MQLHGRELAAFFQG
>ENST00000409790.6|MNV-75656-AG-A|5
NGADPSWIWCTTR
>FUSION-ENST00000570947.5:95116-ENST00000573770.5:4874|3287
MLLLFFMVYIR
>FUSION-ENST00000570947.5:95116-ENST00000573770.5:4874|3450
SAPRFLAP
>FUSION-ENST00000570947.5:95116-ENST00000573770.5:4874|3913
QAWPFSSSLPILEPR
>FUSION-ENST00000570947.5:95116-ENST00000573770.5:4874|3951
WGFAQLTSVNVT
>FUSION-ENST00000576964.5:172741-ENST00000571650.5:42835|234
RTANCLVLSGNECTTYQYPWMQPK
>FUSION-ENST00000570947.5:95116-ENST00000573770.5:4874|511
RPCHRPPRGGAPAGVR
>ENST00000557096.1|SNV-814-G-C|1
VTSKDIQRIPSLPPSTQTL
>FUSION-ENST00000570947.5:95116-ENST00000573770.5:4874|985
RRSCPYSR
>FUSION-ENST00000570947.5:95116-ENST00000573770.5:4874|3121
MWGKCTWSVCLNCNK
>FUSION-ENST00000570947.5:95116-ENST00000573770.5:4874|4631
FVGTSCRVTQPQCKQR
>FUSION-ENST00000570947.5:95116-ENST00000573770.5:4874|4123
ACLTWRPMREAACAGK
>FUSION-ENST00000570947.5:95116-ENST00000573770.5:4874|457
WALARALPLLSPRGDCCFLLEVR
>FUSION-ENST00000570947.5:95116-ENST00000573770.5:4874|474
LGSCHPPKNTSCTQGR
>FUSION-ENST00000570947.5:95116-ENST00000573770.5:4874|1990
MEYVFPLLYFKPVSLEAR
>FUSION-ENST00000570947.5:95116-ENST00000573770.5:4874|2311
LARHSDR
>FUSION-ENST00000570947.5:95116-ENST00000573770.5:4874|2687
VGGRAQESHTR
>ENST00000566114.1|SNV-734-G-C|1
QADLEGEMR
>FUSION-ENST00000570947.5:95116-ENST00000573770.5:4874|3084
MPRPVCDFPSWK
>FUSION-ENST00000570947.5:95116-ENST00000573770.5:4874|836
EFGSVPGP
>FUSION-ENST00000231887.8:46701-ENST00000263962.12:235021|1
SGQQFSHCPQFAKK
>FUSION-ENST00000333916.8:391-ENST00000372692.8:356|22
STDSSSVSGSLQQAGRLQCR
>ENST00000372429.7|SNV-44884-G-A|1
DNEPPRPIDNSRIAQVKGSGHVQLK
>FUSION-ENST00000570947.5:95116-ENST00000573770.5:4874|3894
KPHGLPGTAPRPLNWGLR
>FUSION-ENST00000570947.5:95116-ENST00000573770.5:4874|2901
GALCSLCLR
>FUSION-ENST00000570947.5:95116-ENST00000573770.5:4874|947
PASGFTVGMLQSPSTVRGRNTK
>FUSION-ENST00000570947.5:95116-ENST00000573770.5:4874|2044
MILIVDLLYMAFIMLR
>FUSION-ENST00000570947.5:95116-ENST00000573770.5:4874|187
LGFHLSRC
>FUSION-ENST00000570947.5:95116-ENST00000573770.5:4874|3148
VGTHGPGIPGAGVSATAR
>FUSION-ENST00000570947.5:95116-ENST00000573770.5:4874|1104
ASGTSRWLNTCRVLEGVGPQEDLDR
>FUSION-ENST00000483104.5:52559-ENST00000263962.12:235021|247
QFSFLSLPRSWDYR
>FUSION-ENST00000570947.5:95116-ENST00000573770.5:4874|1211
MEAPPPAWPITTEVRK
>FUSION-ENST00000570947.5:95116-ENST00000573770.5:4874|4073
ERCEQNEDKLG
>ENST00000408999.4|SNV-45294-G-A|6
GIGDIKILQNYDNKQVHIVMR
>FUSION-ENST00000570947.5:95116-ENST00000573770.5:4874|2310
LARHSDRCL
>FUSION-ENST00000570947.5:95116-ENST00000573770.5:4874|667
LCYTMVLSHCVSA
>ENST00000263674.4|SNV-476-T-G|1
EEDTDTPGWRRR
>FUSION-ENST00000483104.5:52559-ENST00000263962.12:235021|186
SGDRDHPGQHDETPSLLK
>FUSION-ENST00000570947.5:95116-ENST00000573770.5:4874|2135
MENLTSSFPIWMPFISLA
>FUSION-ENST00000570947.5:95116-ENST00000573770.5:4874|433
LRVPVLFRAAFEDTEN
>FUSION-ENST00000570947.5:95116-ENST00000573770.5:4874|1394
PDGIVTTYNVKSELCK
>FUSION-ENST00000570947.5:95116-ENST00000573770.5:4874|500
QKVFRLQR
>FUSION-ENST00000576964.5:172741-ENST00000571650.5:42835|79
ERSGWVGVGPRQPLP
>FUSION-ENST00000570947.5:95116-ENST00000573770.5:4874|2406
MSHDCTTALQPGQQTLSQKK
>ENST00000342992.10|SNV-276728-G-C|3
KSLAWFKVLK
>FUSION-ENST00000570947.5:95116-ENST00000573770.5:4874|4210
EAWLQRPWR
>FUSION-ENST00000576964.5:172741-ENST00000571650.5:42835|145
NARSTSMYR
>FUSION-ENST00000483104.5:52559-ENST00000263962.12:235021|32
MCFNMKS
>ENST00000304636.9|SNV-29979-C-T|3
GLAGPPGMPGPRGSPGLQGVK
>FUSION-ENST00000570947.5:95116-ENST00000573770.5:4874|738
CHHAWLILYF
>FUSION-ENST00000570947.5:95116-ENST00000573770.5:4874|3621
MKVGFPLSLPALPCSCWR
>FUSION-ENST00000576964.5:172741-ENST00000571650.5:42835|267
LDLKMQR
>ENST00000445597.6|MNV-502384-CAT-C|1
CFQPDRFRTLCF
>FUSION-ENST00000570947.5:95116-ENST00000573770.5:4874|3210
CCGVSVMWKQR
>ENST00000194152.4|SNV-263-G-T|1
QVLAFILMVFLSQVRL
>FUSION-ENST00000483104.5:52559-ENST00000263962.12:235021|68
MGHMVTLCLTFKKLPDCFPK
>ENST00000477540.1|SNV-29490-C-G|7
SYLELMEHPFLTLHKTKK
>FUSION-ENST00000570947.5:95116-ENST00000573770.5:4874|216
MSGVRRGPQAWGAQLPWR
>FUSION-ENST00000570947.5:95116-ENST00000573770.5:4874|4563
LCLFSCACWPFIYLPWAR
>FUSION-ENST00000333916.8:391-ENST00000372692.8:356|18
GDSWSGSGTSLTAWPLNASLHSRLK
>FUSION-ENST00000576964.5:172741-ENST00000571650.5:42835|224
DAAKVLFR
>FUSION-ENST00000472940.5:280-ENST00000591877.1:131103|2
NGHTTGRKLVVLDV
>FUSION-ENST00000570947.5:95116-ENST00000573770.5:4874|973
GHAWLVFIEIKDFR
>FUSION-ENST00000570947.5:95116-ENST00000573770.5:4874|1099
LHHFPHTFPRHLFICILE
>FUSION-ENST00000570947.5:95116-ENST00000573770.5:4874|1235
SMKIMGEGHIV
>FUSION-ENST00000570947.5:95116-ENST00000573770.5:4874|488
PSYFFPIFGR
>FUSION-ENST00000570947.5:95116-ENST00000573770.5:4874|2692
SLSWCGVDLGSS
>FUSION-ENST00000576964.5:172741-ENST00000571650.5:42835|233
TANCLVLSGNECTTYQYPWMQPK
>FUSION-ENST00000570947.5:95116-ENST00000573770.5:4874|3745
LSQWCRR
>FUSION-ENST00000576964.5:172741-ENST00000571650.5:42835|149
CPSCADVALCPVESTVNTQ
>FUSION-ENST00000570947.5:95116-ENST00000573770.5:4874|2141
MCLFLCK
>ENST00000286452.5|SNV-19548-G-A|1
NTASVNLELTAEQ
>FUSION-ENST00000570947.5:95116-ENST00000573770.5:4874|3831
AGLELLSSGGLLASTSQSAR
>FUSION-ENST00000570947.5:95116-ENST00000573770.5:4874|1935
RLILVCVKSQR
>FUSION-ENST00000570947.5:95116-ENST00000573770.5:4874|1922
NVSSFSKEAMS
>FUSION-ENST00000570947.5:95116-ENST00000573770.5:4874|2263
SGRAGSYGRDVFHF
>FUSION-ENST00000570947.5:95116-ENST00000573770.5:4874|2590
AVFCRAHRCYAVPK
>FUSION-ENST00000570947.5:95116-ENST00000573770.5:4874|2581
CLPDPDLQHFSFLSGHLCLK
>FUSION-ENST00000570947.5:95116-ENST00000573770.5:4874|1006
MGFHPQAVLK
>FUSION-ENST00000570947.5:95116-ENST00000573770.5:4874|3601
EEHKTQMSIKYH
>ENST00000298532.2|MNV-11660-AGGA-A|2
EWTEEDRMLTQLVQEMR
>FUSION-ENST00000570947.5:95116-ENST00000573770.5:4874|4286
YFGDCCDTPCLK
>ENST00000304636.9|SNV-29979-C-T|2
GSPGLQGVK
>FUSION-ENST00000570947.5:95116-ENST00000573770.5:4874|1924
MNVSSFSKEAMS
>FUSION-ENST00000570947.5:95116-ENST00000573770.5:4874|2650
ESLTTRK
>FUSION-ENST00000570947.5:95116-ENST00000573770.5:4874|3274
SLSPGGCFPLEKNMPLIFLLLFS
>FUSION-ENST00000570947.5:95116-ENST00000573770.5:4874|105
HTHTCTKVYTRTHCTR
>FUSION-ENST00000570947.5:95116-ENST00000573770.5:4874|3980
FSSLRQHPPRTAQPTTWK
>FUSION-ENST00000570947.5:95116-ENST00000573770.5:4874|2988
VPVKQPGPQLACRGNGWSR
>FUSION-ENST00000483104.5:52559-ENST00000263962.12:235021|235
YFTSILVSK
>FUSION-ENST00000483104.5:52559-ENST00000263962.12:235021|12
MAFMPSIFDR
>FUSION-ENST00000572977.5:95116-ENST00000573770.5:4874|9
RRAPQTPTAQGR
>FUSION-ENST00000570947.5:95116-ENST00000573770.5:4874|2041
MAFIMLRDVPSIPCFLGFLIMK
>FUSION-ENST00000570947.5:95116-ENST00000573770.5:4874|543
GVHLQASMSPSPPWECTCRR
>FUSION-ENST00000570947.5:95116-ENST00000573770.5:4874|703
VAQAGLR
>FUSION-ENST00000570947.5:95116-ENST00000573770.5:4874|485
HVAQAGLELLGSSNPPPRPQPSK
>FUSION-ENST00000483104.5:52559-ENST00000263962.12:235021|257
ANSKCSHK
>FUSION-ENST00000570947.5:95116-ENST00000573770.5:4874|140
YSYCMHRPSLHTR
>ENST00000254579.11|SNV-48952-G-T|1
VHQLPPGLLSALGQRLG
>ENST00000360859.11|SNV-68245-G-T|9
VPPACLVSR
>FUSION-ENST00000570947.5:95116-ENST00000573770.5:4874|2220
MQCMIITSG
>FUSION-ENST00000570947.5:95116-ENST00000573770.5:4874|1133
MRHFWNTPRYR
>FUSION-ENST00000570947.5:95116-ENST00000573770.5:4874|2851
MGSPCKSEFPSLWVRK
>FUSION-ENST00000570947.5:95116-ENST00000573770.5:4874|2606
AQESHMRRAGGR
>FUSION-ENST00000570947.5:95116-ENST00000573770.5:4874|2162
PLHSSLGDRVRLHLK
>FUSION-ENST00000576964.5:172741-ENST00000571650.5:42835|230
CCLEEHE
>FUSION-ENST00000570947.5:95116-ENST00000573770.5:4874|3192
KTQAESYTVFTVKR
>FUSION-ENST00000576964.5:172741-ENST00000571650.5:42835|231
QPKCCLEEHE
>FUSION-ENST00000570947.5:95116-ENST00000573770.5:4874|2814
KLGESWGGVGHAQWKQASISPRPR
>FUSION-ENST00000570947.5:95116-ENST00000573770.5:4874|185
KMNQIQTSWLLLHFTFLR
>FUSION-ENST00000576964.5:172741-ENST00000571650.5:42835|170
MIHPPRPPKVLG
>FUSION-ENST00000570947.5:95116-ENST00000573770.5:4874|4047
ENRNVNMGREGHGGEVSGR
>FUSION-ENST00000570947.5:95116-ENST00000573770.5:4874|2131
LVMFPISEER
>FUSION-ENST00000570947.5:95116-ENST00000573770.5:4874|1691
CRMGGTFVT
>FUSION-ENST00000570947.5:95116-ENST00000573770.5:4874|3509
MSIPILLIPR
>ENST00000304218.6|SNV-678-C-T|5
AAKPKTAK
>FUSION-ENST00000570947.5:95116-ENST00000573770.5:4874|2410
MSLCAGHTPST
>FUSION-ENST00000570947.5:95116-ENST00000573770.5:4874|2004
MCCGKECVLRSQWR
>FUSION-ENST00000570947.5:95116-ENST00000573770.5:4874|3282
VYIRGPQPFWHQGQVLWK
>FUSION-ENST00000483104.5:52559-ENST00000263962.12:235021|122
MVYEYILR
>FUSION-ENST00000570947.5:95116-ENST00000573770.5:4874|1640
NELPFTIATKR
>FUSION-ENST00000570947.5:95116-ENST00000573770.5:4874|721
PPTALSEPSQER
>FUSION-ENST00000570947.5:95116-ENST00000573770.5:4874|1149
VCLVYGEQTRTLWWESR
>FUSION-ENST00000570947.5:95116-ENST00000573770.5:4874|2047
HACHVPNLRGK
>FUSION-ENST00000570947.5:95116-ENST00000573770.5:4874|2816
KLGESWGGVGHAQWK
>FUSION-ENST00000570947.5:95116-ENST00000573770.5:4874|2896
SQSTGLGR
>FUSION-ENST00000576964.5:172741-ENST00000571650.5:42835|106
SGERGRLSR
>FUSION-ENST00000570947.5:95116-ENST00000573770.5:4874|4086
MKENAAGN
>FUSION-ENST00000570947.5:95116-ENST00000573770.5:4874|1941
QNAYPRTQNNTEAQHGRR
>FUSION-ENST00000570947.5:95116-ENST00000573770.5:4874|2470
CGQQGVLGSGLCFCETGHGAAR
>FUSION-ENST00000570947.5:95116-ENST00000573770.5:4874|4586
MSVPTPRFIFGTPRVIVLG
>FUSION-ENST00000570947.5:95116-ENST00000573770.5:4874|486
PSYFFPIFGRDWFR
>FUSION-ENST00000576964.5:172741-ENST00000571650.5:42835|137
MRLDYTCCFATSAFYSTVGL
>FUSION-ENST00000333916.8:391-ENST00000372692.8:356|15
RNQDHLLLWDRR
>FUSION-ENST00000570947.5:95116-ENST00000573770.5:4874|1103
WLNTCRVLEGVGPQEDLDR
>FUSION-ENST00000570947.5:95116-ENST00000573770.5:4874|3662
MPMLRAS
>FUSION-ENST00000570947.5:95116-ENST00000573770.5:4874|2448
FFYQLHTVFT
>FUSION-ENST00000570947.5:95116-ENST00000573770.5:4874|3947
LHPGGLVVVRALLTSEPTR
>FUSION-ENST00000570947.5:95116-ENST00000573770.5:4874|3953
TSAERLHPGGLVVVR
>FUSION-ENST00000570947.5:95116-ENST00000573770.5:4874|2668
GGREGGLR
>ENST00000602321.5|SNV-4282-C-T|3
SCTGLSSSCR
>FUSION-ENST00000570947.5:95116-ENST00000573770.5:4874|3207
QRVITDGFSSPVPLWGIGGK
>FUSION-ENST00000570947.5:95116-ENST00000573770.5:4874|877
MGSVKTR
>FUSION-ENST00000570947.5:95116-ENST00000573770.5:4874|2351
CNNLEKLSDK
>ENST00000417625.5|SNV-8494-C-T|1
LGIPGPIPLPFLGTILFYLRRSLNK
>FUSION-ENST00000576964.5:172741-ENST00000571650.5:42835|173
ELCEPGRWRLQ
>FUSION-ENST00000570947.5:95116-ENST00000573770.5:4874|2700
EWEGELRNPTRGGR
>FUSION-ENST00000483104.5:52559-ENST00000263962.12:235021|240
FKYFTSILVSKHLLL
>FUSION-ENST00000570947.5:95116-ENST00000573770.5:4874|3569
MIILAAAVIKLQCSFIVSLKIWDCK
>FUSION-ENST00000570947.5:95116-ENST00000573770.5:4874|3119
FASHVRQETD
>FUSION-ENST00000570947.5:95116-ENST00000573770.5:4874|4103
SDVAADERGSLCRETPPLK
>ENST00000602562.1|SNV-4282-C-T|3
MSCTGLSSSCRTTIVLFSLCR
>FUSION-ENST00000570947.5:95116-ENST00000573770.5:4874|1576
ESFPHYLFLSGLSK
>FUSION-ENST00000570947.5:95116-ENST00000573770.5:4874|2366
QSCAVCFTGLATFTQHNYCGSR
>FUSION-ENST00000570947.5:95116-ENST00000573770.5:4874|4608
MGGQGRR
>FUSION-ENST00000570947.5:95116-ENST00000573770.5:4874|4490
FGSPKQL
>FUSION-ENST00000570947.5:95116-ENST00000573770.5:4874|2947
CVTSQAGR
>FUSION-ENST00000570947.5:95116-ENST00000573770.5:4874|938
NTKEQESKSPEFLTHSSGIQETPGH
>ENST00000356291.3|SNV-30863-C-T|1
MYAPVEFSEAEFS
>FUSION-ENST00000570947.5:95116-ENST00000573770.5:4874|2464
MAPISNVQFDRF
>FUSION-ENST00000570947.5:95116-ENST00000573770.5:4874|2612
CAHAPAYLTLF
>ENST00000388913.4|SNV-10770-G-C|1
QHSFRSRLNPLVQR
>FUSION-ENST00000570947.5:95116-ENST00000573770.5:4874|1826
RNRKPHVKPSDLVR
>FUSION-ENST00000570947.5:95116-ENST00000573770.5:4874|3525
GRWAGGLVSWAPRPHRVPR
>FUSION-ENST00000570947.5:95116-ENST00000573770.5:4874|3312
MGALVLPN
>FUSION-ENST00000570947.5:95116-ENST00000573770.5:4874|4362
LRVYGPSGMSPCESLGS
>FUSION-ENST00000570947.5:95116-ENST00000573770.5:4874|1383
PVAWGGACLK
>FUSION-ENST00000570947.5:95116-ENST00000573770.5:4874|4104
MSDVAADERGSLCRETPPLK
>ENST00000378024.9|SNV-36314-T-G|1
VDVDIPDVNIEGPDAKRK
>FUSION-ENST00000483104.5:52559-ENST00000263962.12:235021|20
MLLIKEKDVH
>FUSION-ENST00000570947.5:95116-ENST00000573770.5:4874|2833
FEGRERRPHLSVLEGR
>FUSION-ENST00000570947.5:95116-ENST00000573770.5:4874|3573
MIILAAAVIK
>FUSION-ENST00000570947.5:95116-ENST00000573770.5:4874|632
STKALMCET
>FUSION-ENST00000570947.5:95116-ENST00000573770.5:4874|1313
HAPALATRGGPHSPR
>FUSION-ENST00000570947.5:95116-ENST00000573770.5:4874|2462
QRPSCGHVMTALPCTS
>FUSION-ENST00000570947.5:95116-ENST00000573770.5:4874|225
AAASSAWTRVSCCIATTHR
>FUSION-ENST00000483104.5:52559-ENST00000263962.12:235021|114
SIFSELCNHYHSK
>FUSION-ENST00000570947.5:95116-ENST00000573770.5:4874|697
GHAGWGGPVFVFSGRPHHRANGR
>FUSION-ENST00000570947.5:95116-ENST00000573770.5:4874|174
MLSCAFGKNWVSTFPGAK
>FUSION-ENST00000570947.5:95116-ENST00000573770.5:4874|2017
HERLTCK
>FUSION-ENST00000570947.5:95116-ENST00000573770.5:4874|190
NAVLCFWEKLGFHLSR
>FUSION-ENST00000570947.5:95116-ENST00000573770.5:4874|4077
NVKLHSRER
>FUSION-ENST00000570947.5:95116-ENST00000573770.5:4874|3010
EASAPGASSFPNGAVR
>FUSION-ENST00000570947.5:95116-ENST00000573770.5:4874|1823
MIQLSPTGSFPQHVGIMGVQFK
>FUSION-ENST00000570947.5:95116-ENST00000573770.5:4874|4171
SSFSLFQLSCDVFEDRDFLK
>FUSION-ENST00000570947.5:95116-ENST00000573770.5:4874|560
SVFNSLRACLLCKVFILFFLPFSVM
>FUSION-ENST00000570947.5:95116-ENST00000573770.5:4874|1869
MAETEGERAGSVVSLIIK
>FUSION-ENST00000570947.5:95116-ENST00000573770.5:4874|1666
CLLLRSVCSCPLPTF
>FUSION-ENST00000570947.5:95116-ENST00000573770.5:4874|725
VKPHLNKKYK
>FUSION-ENST00000483104.5:52559-ENST00000263962.12:235021|112
SIFSELCNHYHSKF
>FUSION-ENST00000570947.5:95116-ENST00000573770.5:4874|3500
MYVQLHKANTR
>FUSION-ENST00000570947.5:95116-ENST00000573770.5:4874|146
SCPHPGSHTHTHTAR
>FUSION-ENST00000570947.5:95116-ENST00000573770.5:4874|1322
CHTESTWRSGFWRSVHEK
>FUSION-ENST00000570947.5:95116-ENST00000573770.5:4874|1430
FYSITSCVTRK
>FUSION-ENST00000570947.5:95116-ENST00000573770.5:4874|4524
RLMILMKTK
>FUSION-ENST00000576964.5:172741-ENST00000571650.5:42835|129
MALGAET
>FUSION-ENST00000570947.5:95116-ENST00000573770.5:4874|518
SPFSCGGAPAGVRVPVLPWGCTCR
>FUSION-ENST00000570947.5:95116-ENST00000573770.5:4874|1001
GFHPQAVLKSRMQTR
>FUSION-ENST00000576964.5:172741-ENST00000571650.5:42835|84
SGSTIGMERSGWVGVGPR
>FUSION-ENST00000570947.5:95116-ENST00000573770.5:4874|110
MHTHTCTK
>FUSION-ENST00000570947.5:95116-ENST00000573770.5:4874|4356
MMLGQAVFRFLHSPSVFMLND
>FUSION-ENST00000570947.5:95116-ENST00000573770.5:4874|208
VAEARPGNRSTQ
>FUSION-ENST00000570947.5:95116-ENST00000573770.5:4874|3701
MFTLSVIWPARDLSDWLPCPLTR
>FUSION-ENST00000570947.5:95116-ENST00000573770.5:4874|4051
MFIKTFQ
>FUSION-ENST00000570947.5:95116-ENST00000573770.5:4874|310
MGHVGRGCGGRR
>FUSION-ENST00000570947.5:95116-ENST00000573770.5:4874|905
MVTTHCHHLWEPPAKPQGRR
>FUSION-ENST00000570947.5:95116-ENST00000573770.5:4874|515
TSHIEHVFTT
>FUSION-ENST00000570947.5:95116-ENST00000573770.5:4874|3597
TQMSIKYH
>FUSION-ENST00000570947.5:95116-ENST00000573770.5:4874|3284
LLLFFMVYIRGPQPFWHQGQVLWK
>FUSION-ENST00000576964.5:172741-ENST00000571650.5:42835|292
MPMHSSLGNR
>FUSION-ENST00000570947.5:95116-ENST00000573770.5:4874|2779
MAEHVCSN
>FUSION-ENST00000570947.5:95116-ENST00000573770.5:4874|849
EDRENRPGLYER
>ENST00000298532.2|MNV-11660-AGGA-A|5
KEWTEEDR
>FUSION-ENST00000570947.5:95116-ENST00000573770.5:4874|1507
MVGAEGRGGACQMLTITK
>FUSION-ENST00000570947.5:95116-ENST00000573770.5:4874|1667
ISDVELFIICLLLPKCLLLR
>FUSION-ENST00000570947.5:95116-ENST00000573770.5:4874|1883
AVIHLCIFLQIRLHKGALSTMLTL
>ENST00000466883.5|SNV-7903-C-G|5
WSVANEPASHLECAGYYLK
>FUSION-ENST00000575142.5:98-ENST00000572977.5:86064|2
WPHGDHAHLVLLASVVLPR
>FUSION-ENST00000570947.5:95116-ENST00000573770.5:4874|377
CPCPRPPCGSAR
>ENST00000528032.5|SNV-17717-C-G|7
MERAVEPWGADLHRPEER
>FUSION-ENST00000570947.5:95116-ENST00000573770.5:4874|724
MDVCLHFSWVNV
>FUSION-ENST00000570947.5:95116-ENST00000573770.5:4874|4253
MPPLIHPPLASK
>FUSION-ENST00000570947.5:95116-ENST00000573770.5:4874|1916
EDQAYVDGDRQR
>FUSION-ENST00000570947.5:95116-ENST00000573770.5:4874|815
HQVLLAHGVVCRHQVLLAPVVWCGR
>FUSION-ENST00000570947.5:95116-ENST00000573770.5:4874|40
ATVTLRK
>FUSION-ENST00000570947.5:95116-ENST00000573770.5:4874|581
TGTAGCVEVCV
>FUSION-ENST00000570947.5:95116-ENST00000573770.5:4874|1526
WEVAYFDLTFDVSV
>FUSION-ENST00000570947.5:95116-ENST00000573770.5:4874|4115
MVIRLIMC
>FUSION-ENST00000570947.5:95116-ENST00000573770.5:4874|1794
MWLFLACRHPPFL
>FUSION-ENST00000570947.5:95116-ENST00000573770.5:4874|2809
GASHAPAGSR
>FUSION-ENST00000570947.5:95116-ENST00000573770.5:4874|617
MVCKDTSGSSAISHFHH
>FUSION-ENST00000570947.5:95116-ENST00000573770.5:4874|547
QGLCRCKVQMR
>FUSION-ENST00000570947.5:95116-ENST00000573770.5:4874|329
HHPGAAVD
>FUSION-ENST00000570947.5:95116-ENST00000573770.5:4874|1716
DLVQRLRLSNR
>FUSION-ENST00000570947.5:95116-ENST00000573770.5:4874|1606
WKNIPCSWIGR
>FUSION-ENST00000570947.5:95116-ENST00000573770.5:4874|3762
NFLFSLSHWLRPPASCMSPR
>FUSION-ENST00000570947.5:95116-ENST00000573770.5:4874|816
HQVLLAHGVVCR
>FUSION-ENST00000570947.5:95116-ENST00000573770.5:4874|3748
VGLSAGSLPCSVYL
>FUSION-ENST00000576964.5:172741-ENST00000571650.5:42835|91
EAGTLPWGPWCQASRWGFRLK
>FUSION-ENST00000570947.5:95116-ENST00000573770.5:4874|3651
RMSEGSAGHVRACLVR
>FUSION-ENST00000570947.5:95116-ENST00000573770.5:4874|2652
KESLTTRK
>FUSION-ENST00000570947.5:95116-ENST00000573770.5:4874|3331
QGLREVHLQLCWKMPDGPLHSGGR
>FUSION-ENST00000570947.5:95116-ENST00000573770.5:4874|1636
IKYLGIQLTR
>FUSION-ENST00000570947.5:95116-ENST00000573770.5:4874|2642
AQVPSLQPAPPTAR
>FUSION-ENST00000570947.5:95116-ENST00000573770.5:4874|4611
KYPGGNWIYHLLRT
>FUSION-ENST00000570947.5:95116-ENST00000573770.5:4874|4323
MESHSVAQAGVRWR
>FUSION-ENST00000570947.5:95116-ENST00000573770.5:4874|4639
MMPVRFVGTSCR
>FUSION-ENST00000570947.5:95116-ENST00000573770.5:4874|1886
CIVLGFTYRSTIHFLVNFHLR
>FUSION-ENST00000570947.5:95116-ENST00000573770.5:4874|1375
NASCLTGQGNGKPRK
>FUSION-ENST00000570947.5:95116-ENST00000573770.5:4874|644
CLETRSLQMQSSDEAVRWTSLPK
>FUSION-ENST00000570947.5:95116-ENST00000573770.5:4874|4188
HTWPLSLQQTTFCSLS
>FUSION-ENST00000570947.5:95116-ENST00000573770.5:4874|2400
KNFIAFVKSYASLFHK
>FUSION-ENST00000570947.5:95116-ENST00000573770.5:4874|3310
MIVPLHSSLGNK
>FUSION-ENST00000570947.5:95116-ENST00000573770.5:4874|2954
SMVAARTSVQESLPEAALPLTM
>FUSION-ENST00000570947.5:95116-ENST00000573770.5:4874|406
RPCPRPPRGGAPAGVR
>FUSION-ENST00000570947.5:95116-ENST00000573770.5:4874|2
VPALNTCR
>FUSION-ENST00000570947.5:95116-ENST00000573770.5:4874|1307
REGRQWCDADPCCPAR
>FUSION-ENST00000570947.5:95116-ENST00000573770.5:4874|1261
LLGQKYHK
>FUSION-ENST00000576964.5:172741-ENST00000571650.5:42835|3
MMSVALMGLLYF
>FUSION-ENST00000570947.5:95116-ENST00000573770.5:4874|1686
CLFMSFAHFLMGCLFFLVKLSSL
>FUSION-ENST00000570947.5:95116-ENST00000573770.5:4874|4401
QHKFSRNHGSVR
>FUSION-ENST00000570947.5:95116-ENST00000573770.5:4874|2762
CHQNGMKTETPSAGER
>ENST00000510530.1|SNV-8672-A-G|1
FTQEEYEILQELYQFK
>FUSION-ENST00000570947.5:95116-ENST00000573770.5:4874|546
MGVHLQASMSPSPPWECTCR
>FUSION-ENST00000570947.5:95116-ENST00000573770.5:4874|1628
DLFKENYKPLLKEIR
>FUSION-ENST00000570947.5:95116-ENST00000573770.5:4874|1764
AFRESWPHLPK
>FUSION-ENST00000570947.5:95116-ENST00000573770.5:4874|2921
QGGVGKRR
>ENST00000623543.1|MNV-4286-CTC-C|17
MQQAMYLPCLGSHFTIWLLGK
>FUSION-ENST00000570947.5:95116-ENST00000573770.5:4874|528
LCPHPPR
>FUSION-ENST00000570947.5:95116-ENST00000573770.5:4874|2105
GSLFCSTDLCVCFYASTMLF
>FUSION-ENST00000570947.5:95116-ENST00000573770.5:4874|652
TPSGLFLMSQGAPCVTGTHLSRRR
>ENST00000361758.8|SNV-149549-A-T|1
TPTPAGPTIMPLFR
>FUSION-ENST00000570947.5:95116-ENST00000573770.5:4874|3173
LLSCPSKAR
>ENST00000487091.1|SNV-87194-C-T|8
MPSCVCMSWKNWTWSTGAR
>FUSION-ENST00000570947.5:95116-ENST00000573770.5:4874|1696
NVETSLVNEK
>FUSION-ENST00000570947.5:95116-ENST00000573770.5:4874|4617
MLSLLNYNSWFLINLR
>FUSION-ENST00000570947.5:95116-ENST00000573770.5:4874|2026
MCLGILIFFPRFSR
>FUSION-ENST00000570947.5:95116-ENST00000573770.5:4874|3073
GQNMPDWALERQKLLQ
>FUSION-ENST00000570947.5:95116-ENST00000573770.5:4874|244
FWSRVPLTWRECSGISPVG
>FUSION-ENST00000570947.5:95116-ENST00000573770.5:4874|1614
MVLPRVSCR
>FUSION-ENST00000570947.5:95116-ENST00000573770.5:4874|179
KAQETRGR
>FUSION-ENST00000576964.5:172741-ENST00000571650.5:42835|53
ISRAWWWAPVIPATQEAEAGDWR
>FUSION-ENST00000570947.5:95116-ENST00000573770.5:4874|3667
GHEATCFVLGGFETKAFHHR
>FUSION-ENST00000570947.5:95116-ENST00000573770.5:4874|3349
VCGARVVPDTGTPCLWSTCGT
>FUSION-ENST00000570947.5:95116-ENST00000573770.5:4874|1503
GGACQMLTITK
>FUSION-ENST00000570947.5:95116-ENST00000573770.5:4874|4619
FWCPRDHWGARFSLS
>FUSION-ENST00000570947.5:95116-ENST00000573770.5:4874|181
WANIFRPETPRK
>FUSION-ENST00000570947.5:95116-ENST00000573770.5:4874|2388
KNDVTANPPLVPLR
>FUSION-ENST00000570947.5:95116-ENST00000573770.5:4874|249
SRPCPAGRPSPSGTLASR
>FUSION-ENST00000570947.5:95116-ENST00000573770.5:4874|1434
SASPAFK
>ENST00000612955.5|SNV-204608-A-G|4
THFHKEFHQLQGFGRGSQAGSASLK
>FUSION-ENST00000570947.5:95116-ENST00000573770.5:4874|3346
VVPDTGTPCLWSTCGT
>FUSION-ENST00000576964.5:172741-ENST00000571650.5:42835|305
ISALKSEIQKEVSR
>FUSION-ENST00000570947.5:95116-ENST00000573770.5:4874|2013
VSTEKSAAR
>FUSION-ENST00000570947.5:95116-ENST00000573770.5:4874|1672
LVGQGGAGAASCTPQSKR
>ENST00000519416.5|SNV-92446-A-G|2
LVTGCKVK
>FUSION-ENST00000570947.5:95116-ENST00000573770.5:4874|1432
SASPAFKFYSITSCVTRK
>FUSION-ENST00000570947.5:95116-ENST00000573770.5:4874|1962
MDLELGAIK
>FUSION-ENST00000570947.5:95116-ENST00000573770.5:4874|1753
MVCIKPGVCTRGHAECISTYPEQHR
>FUSION-ENST00000570947.5:95116-ENST00000573770.5:4874|2229
MCFTFKETAK
>FUSION-ENST00000570947.5:95116-ENST00000573770.5:4874|1145
TLWWESRGK
>FUSION-ENST00000570947.5:95116-ENST00000573770.5:4874|3219
AIGATGSGSQFLEVYRHGLPGRDVR
>FUSION-ENST00000570947.5:95116-ENST00000573770.5:4874|4203
FPAFPFCTWVVPSFEL
>FUSION-ENST00000570947.5:95116-ENST00000573770.5:4874|843
LKCYQFRISVFLFLK
>FUSION-ENST00000570947.5:95116-ENST00000573770.5:4874|3970
TRVNILEGRWGFAQLTSVNVT
>FUSION-ENST00000570947.5:95116-ENST00000573770.5:4874|46
GFSGKLDLGQVQSSASYR
>FUSION-ENST00000570947.5:95116-ENST00000573770.5:4874|1613
MVLPRVSCRVFVVLGFTFK
>FUSION-ENST00000572977.5:95116-ENST00000573770.5:4874|1
ILSSKSP
>FUSION-ENST00000570947.5:95116-ENST00000573770.5:4874|1203
MIHFHLMNSQCVFSSL
>ENST00000340253.10|SNV-43446-A-G|1
DIPEKKENK
>FUSION-ENST00000570947.5:95116-ENST00000573770.5:4874|2894
QPLCTCSLGGPRPPAL
>ENST00000408999.4|SNV-45294-G-A|5
ILQNYDNKQVHIVMR
>FUSION-ENST00000570947.5:95116-ENST00000573770.5:4874|2755
TETPSAGERQR
>FUSION-ENST00000570947.5:95116-ENST00000573770.5:4874|834
SFYPLWCGVVGTRSFWPMVWCVGTR
>FUSION-ENST00000570947.5:95116-ENST00000573770.5:4874|113
YSMHTHTCTKVYTR
>FUSION-ENST00000570947.5:95116-ENST00000573770.5:4874|2154
KEKEMLLTFVC
>FUSION-ENST00000570947.5:95116-ENST00000573770.5:4874|81
MCPYGQR
>FUSION-ENST00000570947.5:95116-ENST00000573770.5:4874|1216
RMEAPPPAWPITTEVR
>ENST00000423561.6|SNV-12210-C-G|4
WPRLQVPTRAFTR
>FUSION-ENST00000576964.5:172741-ENST00000571650.5:42835|78
SGWVGVGPR
>FUSION-ENST00000570947.5:95116-ENST00000573770.5:4874|466
MFCPSLDYLFVFFAGSFKEPNI
>FUSION-ENST00000570947.5:95116-ENST00000573770.5:4874|2334
NHNCTKLTAVR
>ENST00000423561.6|SNV-12210-C-G|1
AFTRRVAASR
>FUSION-ENST00000333916.8:391-ENST00000372692.8:356|25
RSTDSSSVSGSLQQAGR
>FUSION-ENST00000570947.5:95116-ENST00000573770.5:4874|307
REGGAGK
>FUSION-ENST00000576964.5:172741-ENST00000571650.5:42835|115
KCGHSFSVEKQGR
>FUSION-ENST00000570947.5:95116-ENST00000573770.5:4874|1499
MGRTATR
>FUSION-ENST00000570947.5:95116-ENST00000573770.5:4874|3860
VMRYSLCIGGCVLVAPYCLLILL
>FUSION-ENST00000570947.5:95116-ENST00000573770.5:4874|1813
AVTETSV
>FUSION-ENST00000570947.5:95116-ENST00000573770.5:4874|2789
MHLGQIGCGENSLGRAAAPELS
>ENST00000467884.5|SNV-3635-A-C|3
QPHYIRMFVTCWQGQAGLR
>FUSION-ENST00000576964.5:172741-ENST00000571650.5:42835|176
VWWWVPVIPATWEAEAKELCEPGR
>FUSION-ENST00000570947.5:95116-ENST00000573770.5:4874|2320
YLPSVYLLW
>ENST00000256509.7|SNV-194985-C-A|1
DTATLSWGLHKK
>FUSION-ENST00000570947.5:95116-ENST00000573770.5:4874|1994
MRTVWGK
>FUSION-ENST00000570947.5:95116-ENST00000573770.5:4874|2651
GLRRVGGR
>FUSION-ENST00000570947.5:95116-ENST00000573770.5:4874|322
MGQHFQTRDP
>FUSION-ENST00000570947.5:95116-ENST00000573770.5:4874|375
RPCPRPPRGVHLQASVSPSPR
>ENST00000341511.11|SNV-7916-C-T|1
VSQQLGLDAPNGSDSSPQAPPPWR
>FUSION-ENST00000570947.5:95116-ENST00000573770.5:4874|976
KGHAWLVFIEIK
>FUSION-ENST00000570947.5:95116-ENST00000573770.5:4874|490
FLIKIIFS
>FUSION-ENST00000570947.5:95116-ENST00000573770.5:4874|4160
CTSQSYCWMKVHKLHTPCNR
>FUSION-ENST00000576964.5:172741-ENST00000571650.5:42835|90
WGFRLKGV
>ENST00000556845.1|SNV-26385-C-T|5
KAQSTASMSPARPAPR
>FUSION-ENST00000570947.5:95116-ENST00000573770.5:4874|1856
FVRTCPSWK
>FUSION-ENST00000333916.8:391-ENST00000372692.8:356|7
HRPLQACRR
>FUSION-ENST00000570947.5:95116-ENST00000573770.5:4874|1870
AETEGER
>FUSION-ENST00000570947.5:95116-ENST00000573770.5:4874|3660
THFVPPCPTASECYR
>FUSION-ENST00000570947.5:95116-ENST00000573770.5:4874|2658
HVINCIGR
>FUSION-ENST00000570947.5:95116-ENST00000573770.5:4874|371
GGAPAGVCVPVPPVGVHL
>FUSION-ENST00000570947.5:95116-ENST00000573770.5:4874|1904
DVVLMLYLR
>FUSION-ENST00000570947.5:95116-ENST00000573770.5:4874|3304
MHQSMQTNKR
>FUSION-ENST00000570947.5:95116-ENST00000573770.5:4874|258
GKQGPGSHRTEK
>FUSION-ENST00000570947.5:95116-ENST00000573770.5:4874|1436
IKSASPAFK
>FUSION-ENST00000570947.5:95116-ENST00000573770.5:4874|2114
MLFQHELN
>FUSION-ENST00000570947.5:95116-ENST00000573770.5:4874|3944
MAFPEPPR
>ENST00000311317.8|SNV-35805-A-G|5
KMLLMQPDYIACSVLCATVYLL
>FUSION-ENST00000483104.5:52559-ENST00000263962.12:235021|207
YTFKYFFDNSKISVSWSLIIIST
>FUSION-ENST00000415045.1:209310-ENST00000466064.1:5512|1
GVHVTSV
>FUSION-ENST00000483104.5:52559-ENST00000263962.12:235021|84
FSMFIHVVA
>FUSION-ENST00000570947.5:95116-ENST00000573770.5:4874|2610
AGGRAQESHMR
>FUSION-ENST00000570947.5:95116-ENST00000573770.5:4874|668
GIHSETRLCYTMVLSHCVSA
>FUSION-ENST00000570947.5:95116-ENST00000573770.5:4874|1321
SGFWRSVHEK
>FUSION-ENST00000570947.5:95116-ENST00000573770.5:4874|2967
AGRFLSTK
>FUSION-ENST00000570947.5:95116-ENST00000573770.5:4874|1026
QKPQEVLERTFPCSCVTWAA
>ENST00000520615.5|SNV-92446-A-G|1
LVTSGCKVKK
>FUSION-ENST00000570947.5:95116-ENST00000573770.5:4874|1841
YMISFIFMTT
>FUSION-ENST00000570947.5:95116-ENST00000573770.5:4874|3713
GVRVCVDFTVSMCVWTLRGVR
>FUSION-ENST00000570947.5:95116-ENST00000573770.5:4874|3257
MHNSCICYSHSLGSFHI
>FUSION-ENST00000570947.5:95116-ENST00000573770.5:4874|4100
ETPPLKSISSPETHPLSLEQKCPPP
>FUSION-ENST00000570947.5:95116-ENST00000573770.5:4874|2865
NASRSDWVWGKLAGQGGGSR
>FUSION-ENST00000570947.5:95116-ENST00000573770.5:4874|2419
MNQCSFISYILYSLK
>FUSION-ENST00000570947.5:95116-ENST00000573770.5:4874|2284
MKFNLSIFLLWTCFFRFK
>FUSION-ENST00000570947.5:95116-ENST00000573770.5:4874|3367
CSRSTCGT
>FUSION-ENST00000570947.5:95116-ENST00000573770.5:4874|2544
AGSGIPHAEGGLRNPTR
>FUSION-ENST00000570947.5:95116-ENST00000573770.5:4874|2817
MKLGESWGGVGHAQWK
>FUSION-ENST00000570947.5:95116-ENST00000573770.5:4874|3715
WHEVNIKVSFFHVNIQSQHHLLK
>ENST00000494853.1|MNV-75656-AG-A|19
MERTSSQSWPPAPPCR
>FUSION-ENST00000570947.5:95116-ENST00000573770.5:4874|4255
MSRPAACLKCG
>FUSION-ENST00000570947.5:95116-ENST00000573770.5:4874|1388
SELCKINTANSKQTER
>FUSION-ENST00000570947.5:95116-ENST00000573770.5:4874|2433
LVFLNHVIPK
>FUSION-ENST00000570947.5:95116-ENST00000573770.5:4874|4547
MVKPRLY
>FUSION-ENST00000570947.5:95116-ENST00000573770.5:4874|3540
AITSPGADFVSR
>FUSION-ENST00000570947.5:95116-ENST00000573770.5:4874|1278
WQPQTPCSSLILGGGSSVR
>FUSION-ENST00000570947.5:95116-ENST00000573770.5:4874|3482
SLNPVFPSSPGSGRSAMR
>FUSION-ENST00000483104.5:52559-ENST00000263962.12:235021|113
MSIFSELCNHYHSKF
>FUSION-ENST00000483104.5:52559-ENST00000263962.12:235021|228
QCSCSMSIK
>FUSION-ENST00000570947.5:95116-ENST00000573770.5:4874|3374
MQVHRVCGARVVPDTGAR
>ENST00000559239.2|SNV-5767-C-A|2
VGRDGIVATRL
>FUSION-ENST00000570947.5:95116-ENST00000573770.5:4874|1397
MPDGIVTTYNVK
>FUSION-ENST00000576964.5:172741-ENST00000571650.5:42835|169
IHPPRPPKVLG
>FUSION-ENST00000570947.5:95116-ENST00000573770.5:4874|1885
AVIHLCIFLQIR
>FUSION-ENST00000570947.5:95116-ENST00000573770.5:4874|4039
MYKQLINFLRI
>FUSION-ENST00000570947.5:95116-ENST00000573770.5:4874|542
MSPSPPWECTCR
>FUSION-ENST00000570947.5:95116-ENST00000573770.5:4874|731
VSLVVAK
>FUSION-ENST00000570947.5:95116-ENST00000573770.5:4874|3611
SSIFIFYIETSGSFQVHF
>FUSION-ENST00000570947.5:95116-ENST00000573770.5:4874|2302
MYCRLRAAAVVISDR
>FUSION-ENST00000570947.5:95116-ENST00000573770.5:4874|4254
SRPAACLKCG
>FUSION-ENST00000483104.5:52559-ENST00000263962.12:235021|94
LSIFSSAYWPFVSLLWRNVYPDR
>FUSION-ENST00000570947.5:95116-ENST00000573770.5:4874|337
QGSSTPQGSPGTWR
>FUSION-ENST00000570947.5:95116-ENST00000573770.5:4874|963
MLSTPRGR
>FUSION-ENST00000570947.5:95116-ENST00000573770.5:4874|3655
FIPQQLRPHTQPTSLGDWR
>ENST00000510255.5|SNV-123681-C-T|6
IINLASLLGLILTPLIKKSYFPK
>FUSION-ENST00000570947.5:95116-ENST00000573770.5:4874|1401
MCLFDMPDGIVTTYNVK
>FUSION-ENST00000570947.5:95116-ENST00000573770.5:4874|2648
RVGGRAQESHTR
>FUSION-ENST00000570947.5:95116-ENST00000573770.5:4874|2282
GSAPLTPTLFR
>FUSION-ENST00000570947.5:95116-ENST00000573770.5:4874|2177
RLLFFNFLHQCFIVFIVEIFHSFG
>FUSION-ENST00000570947.5:95116-ENST00000573770.5:4874|476
LGSCHPPK
>FUSION-ENST00000570947.5:95116-ENST00000573770.5:4874|986
QKGPQEEAGEFSPGSRER
>FUSION-ENST00000570947.5:95116-ENST00000573770.5:4874|1662
ILYLENFIILAQK
>FUSION-ENST00000570947.5:95116-ENST00000573770.5:4874|4158
KVHKLHTPCNR
>FUSION-ENST00000570947.5:95116-ENST00000573770.5:4874|2742
LSPSKSR
>FUSION-ENST00000570947.5:95116-ENST00000573770.5:4874|3704
CVWTPWFLFYLSYH
>FUSION-ENST00000570947.5:95116-ENST00000573770.5:4874|3578
LNAVGSR
>FUSION-ENST00000570947.5:95116-ENST00000573770.5:4874|4000
VRSASEAWPGLTR
>FUSION-ENST00000570947.5:95116-ENST00000573770.5:4874|2551
RAGSGIPHADCREWEGELR
>FUSION-ENST00000570947.5:95116-ENST00000573770.5:4874|871
MSAFKQR
>FUSION-ENST00000576964.5:172741-ENST00000571650.5:42835|228
MSVLHTSTHGCSQSAV
>FUSION-ENST00000570947.5:95116-ENST00000573770.5:4874|3692
LLPSVPADVSGR
>ENST00000610966.5|SNV-108461-G-A|2
GRGLQESSHRE
>FUSION-ENST00000620225.5:11465-ENST00000617781.1:13206|1
DVEEILVLSP
>FUSION-ENST00000570947.5:95116-ENST00000573770.5:4874|2856
MKGSQIEFSSI
>FUSION-ENST00000570947.5:95116-ENST00000573770.5:4874|797
LGGLAGRLAVQVQPLVLCAD
>FUSION-ENST00000570947.5:95116-ENST00000573770.5:4874|1042
GVQPWEPGK
>FUSION-ENST00000333916.8:391-ENST00000372692.8:356|24
RSTDSSSVSGSLQQAGRLQCR
>FUSION-ENST00000570947.5:95116-ENST00000573770.5:4874|3373
QVHRVCGARVVPDTGAR
>ENST00000631006.2|SNV-242327-G-C|6
HDLLQRTLGEGHRAEYMTTTR
>FUSION-ENST00000570947.5:95116-ENST00000573770.5:4874|2253
MYHISLFIHVMIDI
>FUSION-ENST00000483104.5:52559-ENST00000263962.12:235021|30
YILSHSVGCLFTFLCFLILAGLQK
>ENST00000409790.6|MNV-75656-AG-A|3
WTARMMITMPCSCSASSMPCLIIK
>FUSION-ENST00000570947.5:95116-ENST00000573770.5:4874|3522
MGLQHLIK
>FUSION-ENST00000576964.5:172741-ENST00000571650.5:42835|307
KISALKSEIQK
>ENST00000669516.1|SNV-12372-C-T|1
TYTGEQPYTCSICRRNFSR
>FUSION-ENST00000576964.5:172741-ENST00000571650.5:42835|24
QANHLRSR
>ENST00000591504.6|SNV-41529-G-T|4
EKFNILEAQNKELK
>ENST00000577939.1|SNV-19152-C-T|1
TLPKLAARS
>FUSION-ENST00000570947.5:95116-ENST00000573770.5:4874|2585
CYAVPKQK
>FUSION-ENST00000570947.5:95116-ENST00000573770.5:4874|4590
TLGGDFGR
>ENST00000360859.11|SNV-68245-G-T|6
ALRVEHR
>ENST00000639629.1|SNV-399416-A-C|6
GHQKTDKTFFAYATGR
>ENST00000492261.5|SNV-172519-G-A|1
SYQEQTQGASCGPADPEDHPH
>FUSION-ENST00000570947.5:95116-ENST00000573770.5:4874|4265
GTAPGWRTQR
>FUSION-ENST00000570947.5:95116-ENST00000573770.5:4874|365
LVSNSWAQAIHPPDLSLPKC
>FUSION-ENST00000570947.5:95116-ENST00000573770.5:4874|1367
ASLLLNWEVK
>FUSION-ENST00000570947.5:95116-ENST00000573770.5:4874|1743
CKEKAYPGVCQITEEFQK
>FUSION-ENST00000570947.5:95116-ENST00000573770.5:4874|2542
GLQRVGGRAQESHS
>FUSION-ENST00000570947.5:95116-ENST00000573770.5:4874|695
ANGRSSRCLAAESTCQK
>FUSION-ENST00000570947.5:95116-ENST00000573770.5:4874|1817
GVQFKMR
>FUSION-ENST00000570947.5:95116-ENST00000573770.5:4874|1184
TQTRNSTWIR
>ENST00000520615.5|SNV-92446-A-G|6
AKSRLVTSGCK
>FUSION-ENST00000570947.5:95116-ENST00000573770.5:4874|794
FHICWKLQPLR
>FUSION-ENST00000483104.5:52559-ENST00000263962.12:235021|144
MPVIPATWEAEAGESLEPRRR
>FUSION-ENST00000570947.5:95116-ENST00000573770.5:4874|228
TCCSSTSTSGR
>FUSION-ENST00000483104.5:52559-ENST00000263962.12:235021|150
MEKSRLY
>FUSION-ENST00000570947.5:95116-ENST00000573770.5:4874|48
MDKGFSGKLDLGQVQSSASYR
>FUSION-ENST00000570947.5:95116-ENST00000573770.5:4874|3066
CLLFSQWR
>FUSION-ENST00000570947.5:95116-ENST00000573770.5:4874|842
CYQFRISVFLFLK
>FUSION-ENST00000483104.5:52559-ENST00000263962.12:235021|110
WSPVTGFFCLSCFAYSGYFI
>FUSION-ENST00000570947.5:95116-ENST00000573770.5:4874|935
MESGSVPAPR
>FUSION-ENST00000570947.5:95116-ENST00000573770.5:4874|4137
CTPRGSPTTRPAQ
>ENST00000643759.2|SNV-69171-G-A|1
ETGTLESQLETNKRK
>ENST00000521866.5|SNV-92446-A-G|2
LVTTTEQVKFLCFLLSGCK
>FUSION-ENST00000570947.5:95116-ENST00000573770.5:4874|3906
FLRGRGVSPR
>FUSION-ENST00000570947.5:95116-ENST00000573770.5:4874|3653
FIPQQLRPHTQPTSLGDWRR
>FUSION-ENST00000570947.5:95116-ENST00000573770.5:4874|448
GGWRWGR
>ENST00000537372.5|SNV-487176-G-A|1
YYTGWADKIHGMTIPVDGDYFTFTR
>FUSION-ENST00000570947.5:95116-ENST00000573770.5:4874|1874
KRCPFCTSAFMK
>FUSION-ENST00000570947.5:95116-ENST00000573770.5:4874|4593
ERTLVDLKFFIVW
>FUSION-ENST00000570947.5:95116-ENST00000573770.5:4874|302
GPGSDGAGRWAEQQVMGR
>FUSION-ENST00000570947.5:95116-ENST00000573770.5:4874|1227
MEAPPPARPITTEVRR
>ENST00000558364.1|SNV-11707-G-A|7
ASGRASSCCSTTSWCMKAGR
>FUSION-ENST00000570947.5:95116-ENST00000573770.5:4874|2230
VGMCFTFKETAKVLSK
>FUSION-ENST00000570947.5:95116-ENST00000573770.5:4874|2092
MLNSFISALIFVIYFLLLILGLLLF
>FUSION-ENST00000570947.5:95116-ENST00000573770.5:4874|3197
MEAGEERGVPATLAAQR
>FUSION-ENST00000570947.5:95116-ENST00000573770.5:4874|529
RPLGGLPYRK
>FUSION-ENST00000570947.5:95116-ENST00000573770.5:4874|3325
SSPQTVPSTVVAGPHRR
>FUSION-ENST00000483104.5:52559-ENST00000263962.12:235021|95
LSIFSSAYWPFVSLLWR
>FUSION-ENST00000570947.5:95116-ENST00000573770.5:4874|3440
MSCGKPWCWMRR
>FUSION-ENST00000570947.5:95116-ENST00000573770.5:4874|684
FLGTNQPQVR
>FUSION-ENST00000570947.5:95116-ENST00000573770.5:4874|108
MHTHTCTKVYTR
>FUSION-ENST00000483104.5:52559-ENST00000263962.12:235021|106
FCLFWIFHINRIIR
>FUSION-ENST00000570947.5:95116-ENST00000573770.5:4874|2198
FSESVACLFILLTMSFKE
>FUSION-ENST00000570947.5:95116-ENST00000573770.5:4874|835
SFYPLWCGVVGTR
>FUSION-ENST00000570947.5:95116-ENST00000573770.5:4874|1491
EHMRYFDKGMQSVITILG
>FUSION-ENST00000570947.5:95116-ENST00000573770.5:4874|2355
VSINTVQYHK
>FUSION-ENST00000570947.5:95116-ENST00000573770.5:4874|4222
QFPQSCPVPAFPNIGCPR
>FUSION-ENST00000570947.5:95116-ENST00000573770.5:4874|3327
PDGPLHSGGR
>FUSION-ENST00000570947.5:95116-ENST00000573770.5:4874|273
WDFMGWLHVSLWTKVSLGNWTWVK
>FUSION-ENST00000570947.5:95116-ENST00000573770.5:4874|1668
MISDVELFIICLLLPKCLLLR
>FUSION-ENST00000570947.5:95116-ENST00000573770.5:4874|2156
CQDLIHTLHCVYVPHFFIHSCDDR
>FUSION-ENST00000570947.5:95116-ENST00000573770.5:4874|2190
LLQMPGSHSYTSLCVCTTFLYSFM
>FUSION-ENST00000570947.5:95116-ENST00000573770.5:4874|2729
MLWRAQPRR
>FUSION-ENST00000570947.5:95116-ENST00000573770.5:4874|2032
DVPSIPCFLGFLIMKR
>FUSION-ENST00000570947.5:95116-ENST00000573770.5:4874|2267
MLEVLPKSREK
>FUSION-ENST00000570947.5:95116-ENST00000573770.5:4874|328
MAASTFYLPTMGQHFQTR
>FUSION-ENST00000576964.5:172741-ENST00000571650.5:42835|143
STSMYRVK
>FUSION-ENST00000570947.5:95116-ENST00000573770.5:4874|279
GLRFKFLSLDK
>FUSION-ENST00000570947.5:95116-ENST00000573770.5:4874|525
PLGGLPYRKLISLMTSHIEHVFTT
>FUSION-ENST00000570947.5:95116-ENST00000573770.5:4874|1839
ISFIFMTT
>ENST00000466229.5|SNV-33038-T-C|1
NHVITLIFQMVTTHL
>FUSION-ENST00000570947.5:95116-ENST00000573770.5:4874|334
LIGKSLGEE
>FUSION-ENST00000483104.5:52559-ENST00000263962.12:235021|118
VVQPLSQ
>FUSION-ENST00000570947.5:95116-ENST00000573770.5:4874|1171
MCSEGWNFEPHPQTSGEGKGLRLR
>FUSION-ENST00000570947.5:95116-ENST00000573770.5:4874|1555
MCHFFRDTHFPGIHDDF
>FUSION-ENST00000570947.5:95116-ENST00000573770.5:4874|2640
AGSGIPHADCREWEGGLR
>FUSION-ENST00000570947.5:95116-ENST00000573770.5:4874|301
WAEQQVMGR
>FUSION-ENST00000570947.5:95116-ENST00000573770.5:4874|4307
RCWQLSVIIIAVIIIVLCIWK
>FUSION-ENST00000570947.5:95116-ENST00000573770.5:4874|660
MVSPQNDMLVSSPPISECGRCLETR
>FUSION-ENST00000570947.5:95116-ENST00000573770.5:4874|2739
HFTKEGVQTAK
>FUSION-ENST00000570947.5:95116-ENST00000573770.5:4874|3479
RPWPLPNCAQNQ
>FUSION-ENST00000570947.5:95116-ENST00000573770.5:4874|124
HLPVSQVGSGLLRWLQR
>FUSION-ENST00000570947.5:95116-ENST00000573770.5:4874|3113
FTGMDCLGETSESVCLSGGTGGPGI
>FUSION-ENST00000570947.5:95116-ENST00000573770.5:4874|4506
FYSVGLYVCPYASTSLF
>ENST00000422843.8|SNV-100791-G-T|1
DNVAIKTIR
>FUSION-ENST00000570947.5:95116-ENST00000573770.5:4874|2441
MCHEYIKYIVMLVFLNHVIPK
>ENST00000347162.10|SNV-22241-G-A|5
AQVRRLCQENQWLQDELAGTQQR
>FUSION-ENST00000570947.5:95116-ENST00000573770.5:4874|1046
WKLSFLSSDLSSLLM
>ENST00000467884.5|SNV-3635-A-C|2
MQPHYIRMFVTCWQGQAGLRR
>FUSION-ENST00000570947.5:95116-ENST00000573770.5:4874|3410
MFTEHVWYMIQPHHVR
>FUSION-ENST00000483104.5:52559-ENST00000263962.12:235021|141
MLTNKYTYMS
>FUSION-ENST00000570947.5:95116-ENST00000573770.5:4874|2783
RQSAPVR
>ENST00000353258.8|SNV-14349-C-A|1
ANEALKK
>FUSION-ENST00000570947.5:95116-ENST00000573770.5:4874|1107
GRASGTSR
>FUSION-ENST00000570947.5:95116-ENST00000573770.5:4874|3001
SSSGGSLGMSSQFCFTKTK
>ENST00000372429.7|SNV-44884-G-A|5
GKDNEPPRPIDNSR
>FUSION-ENST00000570947.5:95116-ENST00000573770.5:4874|1189
MYPPSPPPPAANILYNQRTR
>ENST00000519402.5|SNV-100791-G-T|4
WLSKPFGKGLCQK
>FUSION-ENST00000570947.5:95116-ENST00000573770.5:4874|1979
PEARWLKQQNLFSHNSGSWK
>FUSION-ENST00000570947.5:95116-ENST00000573770.5:4874|866
RSQGGPGEWK
>FUSION-ENST00000570947.5:95116-ENST00000573770.5:4874|1411
ASYRYQWLK
>FUSION-ENST00000570947.5:95116-ENST00000573770.5:4874|1495
TATRLPRLPWALLETR
>FUSION-ENST00000570947.5:95116-ENST00000573770.5:4874|1724
NKTTHIQPSWFLMDLVQR
>FUSION-ENST00000570947.5:95116-ENST00000573770.5:4874|2686
VGGRAQESHTRR
>FUSION-ENST00000570947.5:95116-ENST00000573770.5:4874|3416
MESLSVAQAGVQWR
>FUSION-ENST00000570947.5:95116-ENST00000573770.5:4874|2050
MLNNSGDSRHACHVPNLRGK
>FUSION-ENST00000570947.5:95116-ENST00000573770.5:4874|3183
RFSYLDDLKLR
>FUSION-ENST00000576964.5:172741-ENST00000571650.5:42835|25
LRQANHLRSR
>FUSION-ENST00000570947.5:95116-ENST00000573770.5:4874|1228
MEAPPPARPITTEVR
>FUSION-ENST00000570947.5:95116-ENST00000573770.5:4874|814
HQVLLAPVVWCGR
>FUSION-ENST00000570947.5:95116-ENST00000573770.5:4874|2710
RTAESGR
>FUSION-ENST00000570947.5:95116-ENST00000573770.5:4874|4345
LADDTFLVGGRVPTDFRSHSFSK
>FUSION-ENST00000570947.5:95116-ENST00000573770.5:4874|1414
MNIPLMASYRYQWLKR
>FUSION-ENST00000570947.5:95116-ENST00000573770.5:4874|3313
SQQCMGALVLPN
>ENST00000286452.5|SNV-19548-G-A|2
TIKNTASVNLELTAEQ
>ENST00000631161.2|SNV-8494-C-T|2
KLGIPGPIPLPFLGTILFYLR
>FUSION-ENST00000570947.5:95116-ENST00000573770.5:4874|2147
RPSLPQCKFLACLSK
>FUSION-ENST00000570947.5:95116-ENST00000573770.5:4874|3175
FLSLERLLSCPSKAR
>FUSION-ENST00000570947.5:95116-ENST00000573770.5:4874|4347
LADDTFLVGGR
>ENST00000527754.1|SNV-36692-G-A|1
LVSEVPAEVL
>FUSION-ENST00000483104.5:52559-ENST00000263962.12:235021|105
YVVSCDWLFLFIMFCLFWIFHINR
>ENST00000560932.1|SNV-24591-G-A|1
LPQGPDPAALPAGQCLLQGPLSPR
>FUSION-ENST00000570947.5:95116-ENST00000573770.5:4874|3842
MKCPYLTSYLLSPAAMGPEPGACR
>ENST00000342992.10|SNV-276728-G-C|2
SLAWFKVLK
>FUSION-ENST00000570947.5:95116-ENST00000573770.5:4874|1921
MAEGKEDQAYVDGDR
>FUSION-ENST00000570947.5:95116-ENST00000573770.5:4874|180
WANIFRPETPRKAQETR
>FUSION-ENST00000576964.5:172741-ENST00000571650.5:42835|82
MERSGWVGVGPR
>FUSION-ENST00000570947.5:95116-ENST00000573770.5:4874|1583
FNAIPIKLPLTFLTELEK
>ENST00000409552.4|MNV-75656-AG-A|18
EIEMVIMERTSSQSWPPAPPCRSR
>FUSION-ENST00000570947.5:95116-ENST00000573770.5:4874|130
VHTSTQYIQACTPNTCTHCTR
>FUSION-ENST00000570947.5:95116-ENST00000573770.5:4874|1901
MLYLRNLWLTQFTK
>FUSION-ENST00000570947.5:95116-ENST00000573770.5:4874|3900
LEPSQAGRCSEHSLQRPRPVPCQR
>FUSION-ENST00000570947.5:95116-ENST00000573770.5:4874|569
CLGLERLAAWKSVFNSLR
>ENST00000409849.5|SNV-3635-A-C|4
RYNAATLYKDVR
>FUSION-ENST00000570947.5:95116-ENST00000573770.5:4874|1989
EYVFPLLYFKPVSLEAR
>FUSION-ENST00000570947.5:95116-ENST00000573770.5:4874|2977
MGSLGSVSFLLCDGFTWGCEFPSV
>FUSION-ENST00000570947.5:95116-ENST00000573770.5:4874|2165
MPLHSSLGDRVR
>FUSION-ENST00000570947.5:95116-ENST00000573770.5:4874|4597
LAGRSGTR
>FUSION-ENST00000570947.5:95116-ENST00000573770.5:4874|76
MWLRPAGAGGLTVGQPVSLR
>FUSION-ENST00000483104.5:52559-ENST00000263962.12:235021|193
MVAHACNPSTLGGRGR
>FUSION-ENST00000570947.5:95116-ENST00000573770.5:4874|2819
KILSPPPFIDQCSWLVVN
>FUSION-ENST00000570947.5:95116-ENST00000573770.5:4874|3295
RKVCSLLQDDVMMPQR
>FUSION-ENST00000570947.5:95116-ENST00000573770.5:4874|3965
DQCLTRRFLLAHTAVFSSR
>FUSION-ENST00000570947.5:95116-ENST00000573770.5:4874|819
WFVPVKR
>FUSION-ENST00000570947.5:95116-ENST00000573770.5:4874|2085
RMCTPQPMEEIFCKYLLGPFGL
>FUSION-ENST00000570947.5:95116-ENST00000573770.5:4874|672
KSLGFKGIHSETR
>FUSION-ENST00000570947.5:95116-ENST00000573770.5:4874|235
MPLLLPPCRASR
>FUSION-ENST00000570947.5:95116-ENST00000573770.5:4874|277
VVSKCERWDFMGWLHVSLWTK
>FUSION-ENST00000570947.5:95116-ENST00000573770.5:4874|3211
CCGVSVMWK
>FUSION-ENST00000570947.5:95116-ENST00000573770.5:4874|2157
TPQCRLCCCK
>FUSION-ENST00000570947.5:95116-ENST00000573770.5:4874|4424
MFSPLLKVEC
>FUSION-ENST00000570947.5:95116-ENST00000573770.5:4874|4568
WCLTVVSI
>FUSION-ENST00000576964.5:172741-ENST00000571650.5:42835|236
MPVIPAL
>FUSION-ENST00000570947.5:95116-ENST00000573770.5:4874|384
PAECSGAESH
>FUSION-ENST00000570947.5:95116-ENST00000573770.5:4874|2664
MQTEASPKHVINCIGR
>FUSION-ENST00000576964.5:172741-ENST00000571650.5:42835|161
ASLRILSTQASPFEQGKAR
>FUSION-ENST00000570947.5:95116-ENST00000573770.5:4874|1056
NAHMFLH
>FUSION-ENST00000570947.5:95116-ENST00000573770.5:4874|3244
YILVSCFFH
>ENST00000423561.6|SNV-12210-C-G|3
LQVPTRAFTR
>FUSION-ENST00000576964.5:172741-ENST00000571650.5:42835|235
MRTANCLVLSGNECTTYQYPWMQPK
>FUSION-ENST00000570947.5:95116-ENST00000573770.5:4874|2969
MAGIRAGRFLSTK
>FUSION-ENST00000457714.5:209310-ENST00000466064.1:5512|1
YIYIFFLF
>FUSION-ENST00000570947.5:95116-ENST00000573770.5:4874|2314
DQPGQDGETPSLLKIQK
>FUSION-ENST00000570947.5:95116-ENST00000573770.5:4874|4091
FGWGHSPTLSVINSR
>ENST00000297267.14|SNV-63834-G-T|2
GWDDLRR
>FUSION-ENST00000570947.5:95116-ENST00000573770.5:4874|3049
AGILMDTRSSWR
>FUSION-ENST00000570947.5:95116-ENST00000573770.5:4874|121
WLQRVGEEKVDSR
>FUSION-ENST00000570947.5:95116-ENST00000573770.5:4874|2698
NPTRGGREGELR
>FUSION-ENST00000570947.5:95116-ENST00000573770.5:4874|1118
MAHELRNHTYIMNSYSNPKGR
>FUSION-ENST00000570947.5:95116-ENST00000573770.5:4874|389
AVGALGICT
>FUSION-ENST00000570947.5:95116-ENST00000573770.5:4874|1558
VAYEACCHVFVHFSNKSSF
>ENST00000521381.6|MNV-77565-AATT-A|3
GGNNKIK
>FUSION-ENST00000570947.5:95116-ENST00000573770.5:4874|2149
EKEMLLTFVC
>FUSION-ENST00000570947.5:95116-ENST00000573770.5:4874|2831
ERRPHLSVLEGRWPCEEGR
>FUSION-ENST00000570947.5:95116-ENST00000573770.5:4874|2608
AQESHMR
>FUSION-ENST00000570947.5:95116-ENST00000573770.5:4874|1779
HLVQNPDEWLGHVIWQ
>FUSION-ENST00000570947.5:95116-ENST00000573770.5:4874|699
VFHCSSNFISLSLESATRCT
>FUSION-ENST00000570947.5:95116-ENST00000573770.5:4874|1441
GLSPMCSHDLSPVCSRGLSPA
>FUSION-ENST00000570947.5:95116-ENST00000573770.5:4874|2063
MLNYPCIPGINPTWS
>FUSION-ENST00000570947.5:95116-ENST00000573770.5:4874|3285
MLLLFFMVYIRGPQPFWHQGQVLWK
>FUSION-ENST00000570947.5:95116-ENST00000573770.5:4874|1965
SCHPLLGMKD
>FUSION-ENST00000576964.5:172741-ENST00000571650.5:42835|280
VRFCQKQK
>FUSION-ENST00000576964.5:172741-ENST00000571650.5:42835|13
LISSLQSYLFLLSSDYERSEWR
>FUSION-ENST00000570947.5:95116-ENST00000573770.5:4874|2906
QDFQVFCLNEVRGALCSLCLRK
>FUSION-ENST00000231887.8:52559-ENST00000263962.12:235021|15
GTQLLPRLTGVPAALDLITSEK
>FUSION-ENST00000576964.5:172741-ENST00000571650.5:42835|223
MDAAKVLFRGT
>FUSION-ENST00000570947.5:95116-ENST00000573770.5:4874|2995
MSSQFCFTKTKSALER
>FUSION-ENST00000570947.5:95116-ENST00000573770.5:4874|4403
MFQLYDGQRQHKFSR
>FUSION-ENST00000576964.5:172741-ENST00000571650.5:42835|252
FTDHSGVKLEVNK
>FUSION-ENST00000570947.5:95116-ENST00000573770.5:4874|3678
VSVVFCSWPCGFSFL
>FUSION-ENST00000570947.5:95116-ENST00000573770.5:4874|3514
VQWLTPIIPALWEAKAGGSPKVR
>FUSION-ENST00000570947.5:95116-ENST00000573770.5:4874|1472
VPRPELLAR
>FUSION-ENST00000570947.5:95116-ENST00000573770.5:4874|1062
MPLNSWPHMGAAGEA
>FUSION-ENST00000570947.5:95116-ENST00000573770.5:4874|1336
VPSPGETAFR
>FUSION-ENST00000570947.5:95116-ENST00000573770.5:4874|38
DPSPESPSCTSEPPGHPSSSA
>FUSION-ENST00000570947.5:95116-ENST00000573770.5:4874|2106
MGSLFCSTDLCVCFYASTMLF
>FUSION-ENST00000570947.5:95116-ENST00000573770.5:4874|1531
MVFDGSCPK
>FUSION-ENST00000570947.5:95116-ENST00000573770.5:4874|4338
IMVVNFVHVR
>ENST00000557096.1|SNV-814-G-C|4
MGCSSPPCECHQEEDFRVTSKDIQR
>FUSION-ENST00000570947.5:95116-ENST00000573770.5:4874|3562
IWDCKSSSFVLTALK
>FUSION-ENST00000570947.5:95116-ENST00000573770.5:4874|702
MVFHCSSNFISLSLESATR
>ENST00000612955.5|SNV-204608-A-G|3
EFHQLQGFGR
>FUSION-ENST00000570947.5:95116-ENST00000573770.5:4874|491
SSLPLLCSAH
>FUSION-ENST00000570947.5:95116-ENST00000573770.5:4874|1942
MQNAYPRTQNNTEAQHGRR
>FUSION-ENST00000570947.5:95116-ENST00000573770.5:4874|3846
MAGDGEHLFFFFLFFFFLR
>FUSION-ENST00000570947.5:95116-ENST00000573770.5:4874|369
LPRLVSNSWAQAIHPPDLSLPK
>FUSION-ENST00000570947.5:95116-ENST00000573770.5:4874|802
MSVVWLAQ
>FUSION-ENST00000483104.5:52559-ENST00000263962.12:235021|142
MPSGLCG
>FUSION-ENST00000570947.5:95116-ENST00000573770.5:4874|3511
VRSLRPAWPTW
>ENST00000256509.7|SNV-194985-C-A|4
VDKDTATLSWGLHK
>FUSION-ENST00000570947.5:95116-ENST00000573770.5:4874|2242
CLFAICLLLRSVCSDLLPTFNR
>FUSION-ENST00000570947.5:95116-ENST00000573770.5:4874|88
DSSLGSTCHSR
>FUSION-ENST00000570947.5:95116-ENST00000573770.5:4874|2907
QDFQVFCLNEVRGALCSLCLR
>FUSION-ENST00000570947.5:95116-ENST00000573770.5:4874|1456
MKCFLNFENVILICSK
>ENST00000617412.1|SNV-277-A-C|1
QRPPQPPEESQPPQSQAQVPPAISR
>FUSION-ENST00000570947.5:95116-ENST00000573770.5:4874|54
MVACVLMDK
>FUSION-ENST00000570947.5:95116-ENST00000573770.5:4874|3234
SSSQPAVHGSSCSA
>ENST00000360859.11|SNV-68245-G-T|2
QISTLSR
>FUSION-ENST00000570947.5:95116-ENST00000573770.5:4874|191
NAVLCFWEK
>FUSION-ENST00000570947.5:95116-ENST00000573770.5:4874|1664
SVCSCPLPTF
>FUSION-ENST00000483104.5:52559-ENST00000263962.12:235021|116
WSPVTGFFCLACFAYSGYFI
>FUSION-ENST00000570947.5:95116-ENST00000573770.5:4874|4628
VTQPQCKQRLTVR
>ENST00000311317.8|SNV-35805-A-G|1
QPDYIACSVLCATVYLL
>FUSION-ENST00000570947.5:95116-ENST00000573770.5:4874|3754
EHSPAAHGLPSRQGCTHPDTTGTR
>ENST00000331320.12|SNV-44271-G-A|1
AGVVNSTGAPGQSPGAGR
>FUSION-ENST00000570947.5:95116-ENST00000573770.5:4874|2870
NRHTKQFR
>FUSION-ENST00000570947.5:95116-ENST00000573770.5:4874|118
VDSRQDLPDSA
>FUSION-ENST00000570947.5:95116-ENST00000573770.5:4874|2526
IVPLPSSLGNRPCLK
>FUSION-ENST00000483104.5:52559-ENST00000263962.12:235021|202
GKFLEIGLI
>FUSION-ENST00000570947.5:95116-ENST00000573770.5:4874|2169
MPVIPATWEAEAGELLEPGKQRLQ
>FUSION-ENST00000570947.5:95116-ENST00000573770.5:4874|3283
MVYIRGPQPFWHQGQVLWK
>FUSION-ENST00000570947.5:95116-ENST00000573770.5:4874|2655
NPTRGLR
>FUSION-ENST00000570947.5:95116-ENST00000573770.5:4874|3195
MKTQAESYTVFTVK
>FUSION-ENST00000389561.7:61693-ENST00000537262.1:26809|7
RQARTTVSDQR
>FUSION-ENST00000570947.5:95116-ENST00000573770.5:4874|3391
WYSMQAHRVS
>FUSION-ENST00000570947.5:95116-ENST00000573770.5:4874|3590
IMSPVNKEPFTPLQCLFQSYLFR
>FUSION-ENST00000570947.5:95116-ENST00000573770.5:4874|357
RVLLKPCAPFNPTGVS
>FUSION-ENST00000570947.5:95116-ENST00000573770.5:4874|2000
SQWRKYFVNIY
>FUSION-ENST00000570947.5:95116-ENST00000573770.5:4874|2028
MCLGILIFFPR
>FUSION-ENST00000570947.5:95116-ENST00000573770.5:4874|3200
MDFCGQFM
>FUSION-ENST00000570947.5:95116-ENST00000573770.5:4874|2103
TLTLLLVIDLFR
>FUSION-ENST00000570947.5:95116-ENST00000573770.5:4874|3164
ELPLAVLR
>FUSION-ENST00000576964.5:172741-ENST00000571650.5:42835|70
MAKLCLY
>FUSION-ENST00000570947.5:95116-ENST00000573770.5:4874|2854
GSQIEFSSI
>FUSION-ENST00000572977.5:95116-ENST00000573770.5:4874|8
RAPQTPTAQGR
>FUSION-ENST00000570947.5:95116-ENST00000573770.5:4874|2573
VAPADTCARLVSGRQFR
>FUSION-ENST00000570947.5:95116-ENST00000573770.5:4874|2352
MCNNLEKLSDK
>FUSION-ENST00000570947.5:95116-ENST00000573770.5:4874|2775
MSKIHEK
>FUSION-ENST00000570947.5:95116-ENST00000573770.5:4874|3137
GVRGVCSNELGYLR
>FUSION-ENST00000570947.5:95116-ENST00000573770.5:4874|1703
MHLFANSTPQR
>FUSION-ENST00000570947.5:95116-ENST00000573770.5:4874|764
MLPRLVCSGC
>FUSION-ENST00000483104.5:52559-ENST00000263962.12:235021|173
LAGHAGRR
>FUSION-ENST00000570947.5:95116-ENST00000573770.5:4874|770
KGSCPVLDIPQPEA
>ENST00000484928.5|SNV-3323-G-C|2
LWNEDFRYGYSYYNSPCR
>FUSION-ENST00000570947.5:95116-ENST00000573770.5:4874|810
SCVFHTHSPRR
>FUSION-ENST00000570947.5:95116-ENST00000573770.5:4874|423
MKPLEPRPCGEGTRRPRGEVS
>ENST00000356406.10|SNV-73718-T-A|5
VLERASWWPELSVNKPVIGSLK
>ENST00000372429.7|SNV-44884-G-A|3
DNEPPRPIDNSR
>FUSION-ENST00000570947.5:95116-ENST00000573770.5:4874|4603
MVKPHLYQKIQK
>FUSION-ENST00000483104.5:52559-ENST00000263962.12:235021|59
LPDCFPK
>FUSION-ENST00000570947.5:95116-ENST00000573770.5:4874|595
SSRPAWAT
>ENST00000623543.1|MNV-4286-CTC-C|2
AVRDRLSR
>FUSION-ENST00000570947.5:95116-ENST00000573770.5:4874|475
MLGSCHPPKNTSCTQGR
>FUSION-ENST00000576964.5:172741-ENST00000571650.5:42835|189
CRPLSHR
>FUSION-ENST00000570947.5:95116-ENST00000573770.5:4874|4429
IVLVVTVR
>FUSION-ENST00000570947.5:95116-ENST00000573770.5:4874|4022
WKFGRGVPVCR
>FUSION-ENST00000570947.5:95116-ENST00000573770.5:4874|4170
SSFSLFQLSCDVFEDRDFLKLLLK
>FUSION-ENST00000570947.5:95116-ENST00000573770.5:4874|2463
APISNVQFDRF
>FUSION-ENST00000570947.5:95116-ENST00000573770.5:4874|1522
NTVHLLINRYTHVTVISVLECLCL
>FUSION-ENST00000570947.5:95116-ENST00000573770.5:4874|763
LPRLVCSGC
>ENST00000268482.8|SNV-10117-G-C|3
RVPAMSVAKR
>FUSION-ENST00000570947.5:95116-ENST00000573770.5:4874|70
AGPAPLGGLHHLER
>FUSION-ENST00000570947.5:95116-ENST00000573770.5:4874|2358
LRELRVSINTVQYHK
>FUSION-ENST00000570947.5:95116-ENST00000573770.5:4874|4078
NVKLHSR
>FUSION-ENST00000333916.8:391-ENST00000372692.8:356|3
RLNTLMKYK
>FUSION-ENST00000570947.5:95116-ENST00000573770.5:4874|953
MRPASGFTVGMLQSPSTVR
>FUSION-ENST00000570947.5:95116-ENST00000573770.5:4874|1483
LPWALLETR
>ENST00000514254.3|SNV-279-C-T|2
MGFNGDDLQDRQVHN
>FUSION-ENST00000570947.5:95116-ENST00000573770.5:4874|482
MWALFGNKVFADAK
>FUSION-ENST00000570947.5:95116-ENST00000573770.5:4874|1238
TLLPRPARPITTEVRR
>FUSION-ENST00000570947.5:95116-ENST00000573770.5:4874|2219
QCMIITSG
>FUSION-ENST00000570947.5:95116-ENST00000573770.5:4874|3998
SASEAWPGLTR
>ENST00000558232.5|SNV-11707-G-A|3
GPHPFLSGLQYESR
>FUSION-ENST00000570947.5:95116-ENST00000573770.5:4874|3260
HQPASPGIGTLVHTVCAFLK
>FUSION-ENST00000570947.5:95116-ENST00000573770.5:4874|372
VPVPPVGVHLQASVSPSPR
>FUSION-ENST00000570947.5:95116-ENST00000573770.5:4874|4165
YDIHTEK
>FUSION-ENST00000570947.5:95116-ENST00000573770.5:4874|1060
MGAAGEA
>FUSION-ENST00000570947.5:95116-ENST00000573770.5:4874|332
GQILCVPLLPGQR
>FUSION-ENST00000570947.5:95116-ENST00000573770.5:4874|1545
EMENLVRPLFFLTGK
>FUSION-ENST00000570947.5:95116-ENST00000573770.5:4874|262
GTEAGPAIQEPWL
>FUSION-ENST00000570947.5:95116-ENST00000573770.5:4874|1404
RPTLRSF
>FUSION-ENST00000570947.5:95116-ENST00000573770.5:4874|1254
VLKINILENVLEIYDNLK
>FUSION-ENST00000576964.5:172741-ENST00000571650.5:42835|195
KQTRPLLTTECGTCESLER
>FUSION-ENST00000570947.5:95116-ENST00000573770.5:4874|1007
KQTEEGVRWDSQTR
>FUSION-ENST00000570947.5:95116-ENST00000573770.5:4874|4030
MLLVHVEVWER
>ENST00000623543.1|MNV-4286-CTC-C|9
SRVALHHLAVGQSRSWLSRPQR
>FUSION-ENST00000333916.8:391-ENST00000372692.8:356|16
RNQDHLLLWDR
>FUSION-ENST00000576964.5:172741-ENST00000571650.5:42835|204
KPRLYEK
>FUSION-ENST00000570947.5:95116-ENST00000573770.5:4874|2900
GALCSLCLRK
>FUSION-ENST00000570947.5:95116-ENST00000573770.5:4874|1500
LTITKEQR
>FUSION-ENST00000570947.5:95116-ENST00000573770.5:4874|3472
SQRLIWSQCGLWRASPQPCQR
>FUSION-ENST00000570947.5:95116-ENST00000573770.5:4874|4405
MFQLYDGQRQHK
>FUSION-ENST00000570947.5:95116-ENST00000573770.5:4874|2488
AGSGIPHADCGEWEGGLR
>FUSION-ENST00000483104.5:52559-ENST00000263962.12:235021|77
DLMGHMVTLCLTFK
>FUSION-ENST00000576964.5:172741-ENST00000571650.5:42835|241
IQNYPGVVDHACNPSTLGGPGRQVT
>ENST00000618031.4|SNV-40109-A-T|1
EEIPFELSNLNQKLEEF
>FUSION-ENST00000570947.5:95116-ENST00000573770.5:4874|1152
MVCLVYGEQTR
>FUSION-ENST00000576964.5:172741-ENST00000571650.5:42835|286
MHSSLGNR
>FUSION-ENST00000570947.5:95116-ENST00000573770.5:4874|1425
DNSPGPHLWDSR
>FUSION-ENST00000570947.5:95116-ENST00000573770.5:4874|1987
EYVFPLLYFKPVSLEARCVSCR
>FUSION-ENST00000570947.5:95116-ENST00000573770.5:4874|2552
RAGSGIPHADCR
>FUSION-ENST00000570947.5:95116-ENST00000573770.5:4874|1991
TVWGKLPS
>FUSION-ENST00000570947.5:95116-ENST00000573770.5:4874|1312
MHAPALATRGGPHSPRR
>FUSION-ENST00000570947.5:95116-ENST00000573770.5:4874|2807
LSGVGWR
>ENST00000479412.2|SNV-95399-C-T|6
AAHVICSAGIPMSAPVKSGLQVR
>FUSION-ENST00000570947.5:95116-ENST00000573770.5:4874|4533
AGGSPEVRSSRPSCPTW
>FUSION-ENST00000570947.5:95116-ENST00000573770.5:4874|2020
PSSPRHER
>FUSION-ENST00000570947.5:95116-ENST00000573770.5:4874|4009
AEPPGRHQLL
>FUSION-ENST00000570947.5:95116-ENST00000573770.5:4874|256
QGPGSHRTEK
>FUSION-ENST00000570947.5:95116-ENST00000573770.5:4874|3043
AGILTDTRSSWR
>FUSION-ENST00000570947.5:95116-ENST00000573770.5:4874|2058
SNSCLVESLGFFK
>FUSION-ENST00000570947.5:95116-ENST00000573770.5:4874|3308
MIVPLHSSLGNKAGLY
>FUSION-ENST00000570947.5:95116-ENST00000573770.5:4874|198
GLRLSAR
>FUSION-ENST00000570947.5:95116-ENST00000573770.5:4874|3462
GAVTGPPKAIPPLSDPWLR
>ENST00000623543.1|MNV-4286-CTC-C|12
MSRVALHHLAVGQSR
>FUSION-ENST00000570947.5:95116-ENST00000573770.5:4874|86
DSSLGSTCHSRGRTETR
>FUSION-ENST00000570947.5:95116-ENST00000573770.5:4874|3882
GCSGGRR
>ENST00000651943.2|SNV-109378-G-C|2
NSIAMQQQMLACK
>FUSION-ENST00000570947.5:95116-ENST00000573770.5:4874|3231
MFLGLSMVAQACNPNSLGG
>FUSION-ENST00000570947.5:95116-ENST00000573770.5:4874|3588
SPVNKEPFTPLQCLFQSYLFR
>FUSION-ENST00000570947.5:95116-ENST00000573770.5:4874|3055
NLNLQLLVRGYVNYIV
>FUSION-ENST00000570947.5:95116-ENST00000573770.5:4874|3369
VVPDTGARCSR
>FUSION-ENST00000570947.5:95116-ENST00000573770.5:4874|1673
LVGQGGAGAASCTPQSK
>FUSION-ENST00000570947.5:95116-ENST00000573770.5:4874|1629
DLFKENYKPLLK
>FUSION-ENST00000570947.5:95116-ENST00000573770.5:4874|524
MGVHLQASVSPSSPWGCTCR
>FUSION-ENST00000570947.5:95116-ENST00000573770.5:4874|729
VKPHLNK
>FUSION-ENST00000570947.5:95116-ENST00000573770.5:4874|1876
SVKTLKLP
>FUSION-ENST00000570947.5:95116-ENST00000573770.5:4874|3080
MPRPVCDFPSWKGQNMPDWALERQK
>FUSION-ENST00000570947.5:95116-ENST00000573770.5:4874|1153
QVSPSQLRWGW
>FUSION-ENST00000570947.5:95116-ENST00000573770.5:4874|1267
ASLLCAHVASPLPHVLTWPLPHVLT
>FUSION-ENST00000570947.5:95116-ENST00000573770.5:4874|1888
FYNHYACVSPLHHFFYR
>FUSION-ENST00000576964.5:172741-ENST00000571650.5:42835|97
RDLVGCLPGR
>FUSION-ENST00000570947.5:95116-ENST00000573770.5:4874|927
SLPASTCACLRRADTGSQPACASCR
>FUSION-ENST00000570947.5:95116-ENST00000573770.5:4874|3060
MTYKNLNLQLLVR
>FUSION-ENST00000570947.5:95116-ENST00000573770.5:4874|2802
VLTCRPQLPPRTRQCWPQGLGVCV
>FUSION-ENST00000570947.5:95116-ENST00000573770.5:4874|3030
RAGIPHRNVGK
>FUSION-ENST00000483104.5:52559-ENST00000263962.12:235021|155
LFHAFWPLWLRRNHVTLLVNIL
>FUSION-ENST00000570947.5:95116-ENST00000573770.5:4874|2540
MGGLSLPSSVGPLAAPGGGR
>FUSION-ENST00000570947.5:95116-ENST00000573770.5:4874|3120
WGKCTWSVCLNCNK
>FUSION-ENST00000570947.5:95116-ENST00000573770.5:4874|941
LQSPSTVRGRNTK
>ENST00000476263.1|SNV-69558-C-A|2
AFLLMASQYQKPHEANK
>ENST00000558380.1|SNV-5767-C-A|5
GLWPRGSEPTR
>FUSION-ENST00000570947.5:95116-ENST00000573770.5:4874|714
GHTGCGGRGHAGWGGRGHAGCGGR
>FUSION-ENST00000570947.5:95116-ENST00000573770.5:4874|3771
GWVCLQASCPPLRVCR
>FUSION-ENST00000570947.5:95116-ENST00000573770.5:4874|2212
GYPSLHLK
>FUSION-ENST00000570947.5:95116-ENST00000573770.5:4874|558
ACLLCKVFILFFLPFSVM
>FUSION-ENST00000570947.5:95116-ENST00000573770.5:4874|428
GHVSHVMKPLEPRPCGEGTRRPR
>FUSION-ENST00000570947.5:95116-ENST00000573770.5:4874|2846
DPGWDHLEPAHSLGGR
>FUSION-ENST00000570947.5:95116-ENST00000573770.5:4874|2371
MTHFLPAQQFYICWR
>FUSION-ENST00000570947.5:95116-ENST00000573770.5:4874|4355
MLGQAVFRFLHSPSVFMLND
>FUSION-ENST00000570947.5:95116-ENST00000573770.5:4874|4517
FWTLELYYI
>FUSION-ENST00000570947.5:95116-ENST00000573770.5:4874|53
VACVLMDK
>FUSION-ENST00000570947.5:95116-ENST00000573770.5:4874|1143
MFWRFMTI
>ENST00000465785.5|SNV-7903-C-G|1
MCWLLLE
>FUSION-ENST00000570947.5:95116-ENST00000573770.5:4874|1998
MSLFSSLILFGCSLFFC
>FUSION-ENST00000570947.5:95116-ENST00000573770.5:4874|3317
RSPSTVVTGPHR
>FUSION-ENST00000570947.5:95116-ENST00000573770.5:4874|226
AAASSAWTR
>ENST00000492934.1|SNV-69171-G-A|6
SRAYFLDGSLLKETGTLESQLETNK
>FUSION-ENST00000570947.5:95116-ENST00000573770.5:4874|2611
RAGGRAQESHMR
>FUSION-ENST00000570947.5:95116-ENST00000573770.5:4874|1094
MLITCLCYW
>FUSION-ENST00000570947.5:95116-ENST00000573770.5:4874|1843
MASTSIYVPAKYMISFIFMTT
>FUSION-ENST00000576964.5:172741-ENST00000571650.5:42835|242
IQNYPGVVDHACNPSTLGGPGR
>FUSION-ENST00000570947.5:95116-ENST00000573770.5:4874|832
SFWPMVWCVGTRSF
>FUSION-ENST00000483104.5:52559-ENST00000263962.12:235021|5
MPSIFDRLK
>ENST00000616390.1|SNV-715416-C-T|2
MSEVTEGPRGR
>FUSION-ENST00000570947.5:95116-ENST00000573770.5:4874|570
CLGLERLAAWK
>FUSION-ENST00000333916.8:391-ENST00000372692.8:356|21
LQCRFKPLAPGAVSVFSLLPDGR
>FUSION-ENST00000570947.5:95116-ENST00000573770.5:4874|3837
MGPEPGACR
>FUSION-ENST00000570947.5:95116-ENST00000573770.5:4874|2623
RVQGRLLSCPSLLCCPQAK
>FUSION-ENST00000570947.5:95116-ENST00000573770.5:4874|2251
MVAHACNPSTLGGQGGWIMR
>FUSION-ENST00000570947.5:95116-ENST00000573770.5:4874|1041
GVQPWEPGKERPR
>ENST00000316027.10|MNV-16536-TGA-T|11
LVSHRLQGGHQLPAPDR
>FUSION-ENST00000570947.5:95116-ENST00000573770.5:4874|3815
CIPPHLANFLYFSR
>ENST00000419625.6|SNV-56123-C-G|3
SDTCGDFR
>FUSION-ENST00000570947.5:95116-ENST00000573770.5:4874|838
SLSFIAQ
>FUSION-ENST00000570947.5:95116-ENST00000573770.5:4874|3466
ASPQPCQRRR
>FUSION-ENST00000570947.5:95116-ENST00000573770.5:4874|205
CGCGSRDGPRPAVMGLR
>FUSION-ENST00000570947.5:95116-ENST00000573770.5:4874|1665
RKVLCTP
>FUSION-ENST00000570947.5:95116-ENST00000573770.5:4874|243
GAGCTAA
>FUSION-ENST00000570947.5:95116-ENST00000573770.5:4874|2089
MIHVLRKR
>FUSION-ENST00000570947.5:95116-ENST00000573770.5:4874|3888
FEYKTLVIIQLCFLTSTMISFSSF
>FUSION-ENST00000570947.5:95116-ENST00000573770.5:4874|949
PASGFTVGMLQSPSTVR
>FUSION-ENST00000570947.5:95116-ENST00000573770.5:4874|2960
LLRLPRSMVAAR
>FUSION-ENST00000570947.5:95116-ENST00000573770.5:4874|3619
VGFPLSLPALPCSCWR
>FUSION-ENST00000570947.5:95116-ENST00000573770.5:4874|3628
LEDPGRR
>FUSION-ENST00000570947.5:95116-ENST00000573770.5:4874|2727
CSSPAFR
>ENST00000263674.4|SNV-476-T-G|2
EEDTDTPGWRR
>FUSION-ENST00000570947.5:95116-ENST00000573770.5:4874|3002
SSSGGSLGMSSQFCFTK
>FUSION-ENST00000570947.5:95116-ENST00000573770.5:4874|2791
MHLGQIGCGENSLGR
>ENST00000463696.1|SNV-37036-T-C|1
LTSLLAGGVGLNLTGGNHLFLLDMH
>FUSION-ENST00000570947.5:95116-ENST00000573770.5:4874|1255
SVNWESTYTRVLK
>FUSION-ENST00000570947.5:95116-ENST00000573770.5:4874|4092
RFGWGHSPTLSVINSR
>FUSION-ENST00000570947.5:95116-ENST00000573770.5:4874|2884
CLCVDAEPLCLHVLEQR
>FUSION-ENST00000570947.5:95116-ENST00000573770.5:4874|3955
RFLLAHTAVFSSR
>ENST00000419625.6|SNV-56123-C-G|4
SLSDMVRSDTCGDFRK
>FUSION-ENST00000570947.5:95116-ENST00000573770.5:4874|2594
CASRAVFCRAHR
>FUSION-ENST00000570947.5:95116-ENST00000573770.5:4874|2278
TVNICTSLCVCMTVNICPAFSLGK
>FUSION-ENST00000570947.5:95116-ENST00000573770.5:4874|2751
QDAQKQTHQTV
>FUSION-ENST00000570947.5:95116-ENST00000573770.5:4874|3152
GVRGVCSNELGDLWIRGVR
>FUSION-ENST00000570947.5:95116-ENST00000573770.5:4874|2973
RSPLLACAKP
>FUSION-ENST00000570947.5:95116-ENST00000573770.5:4874|431
AAFEDTEN
>FUSION-ENST00000570947.5:95116-ENST00000573770.5:4874|600
LLASGEARIPTSASLLGPLARAPPR
>FUSION-ENST00000570947.5:95116-ENST00000573770.5:4874|461
SLRSADSNRWALAR
>FUSION-ENST00000570947.5:95116-ENST00000573770.5:4874|3076
RAGRLMDTR
>FUSION-ENST00000570947.5:95116-ENST00000573770.5:4874|3322
WSPSTVVAGPHR
>FUSION-ENST00000570947.5:95116-ENST00000573770.5:4874|1310
GGPHSPR
>FUSION-ENST00000570947.5:95116-ENST00000573770.5:4874|1897
NLWLTQFTK
>ENST00000533649.1|SNV-48952-G-T|2
HKHHRPHPAPAPWQ
>FUSION-ENST00000483104.5:52559-ENST00000263962.12:235021|87
MYYLSFIH
>FUSION-ENST00000570947.5:95116-ENST00000573770.5:4874|537
SPSPPWECTCRRLCPHPPR
>FUSION-ENST00000570947.5:95116-ENST00000573770.5:4874|2098
FWIFSWFSLGRLYVSRNFDFFS
>ENST00000614004.1|SNV-260888-G-C|1
QARLPNCQVNSDVLSLPPSCMSDP
>FUSION-ENST00000570947.5:95116-ENST00000573770.5:4874|3377
FAEHVWYLMQVHRVCGAR
>FUSION-ENST00000570947.5:95116-ENST00000573770.5:4874|1875
MKRCPFCTSAFMK
>ENST00000316027.10|MNV-16536-TGA-T|7
LQGGHQLPAPDRGPRGRPGQGAAGR
>ENST00000268482.8|SNV-10117-G-C|1
VPAMSVAKR
>FUSION-ENST00000570947.5:95116-ENST00000573770.5:4874|4125
SHSRACLTWRPMREAACAGK
>FUSION-ENST00000570947.5:95116-ENST00000573770.5:4874|3620
KVGFPLSLPALPCSCWR
>FUSION-ENST00000570947.5:95116-ENST00000573770.5:4874|613
PLQSGPGTLSLR
>FUSION-ENST00000570947.5:95116-ENST00000573770.5:4874|4361
VYGPSGMSPCESLGS
>FUSION-ENST00000570947.5:95116-ENST00000573770.5:4874|3865
DLPPDTR
>FUSION-ENST00000570947.5:95116-ENST00000573770.5:4874|2498
KWSPTPCVDLK
>FUSION-ENST00000570947.5:95116-ENST00000573770.5:4874|2503
NYREKTMLLQTHHLFLSDVSVCR
>FUSION-ENST00000570947.5:95116-ENST00000573770.5:4874|1824
KPHVKPSDLVR
>FUSION-ENST00000570947.5:95116-ENST00000573770.5:4874|870
MSAFKQRK
>FUSION-ENST00000570947.5:95116-ENST00000573770.5:4874|3558
MVVLVFFVFSFR
>FUSION-ENST00000570947.5:95116-ENST00000573770.5:4874|772
QPEAPRK
>FUSION-ENST00000570947.5:95116-ENST00000573770.5:4874|513
VPVLPWGCTCRRPCHRPPR
>FUSION-ENST00000570947.5:95116-ENST00000573770.5:4874|4172
SSFSLFQLSCDVFEDR
>FUSION-ENST00000570947.5:95116-ENST00000573770.5:4874|2346
QHGLGILK
>FUSION-ENST00000570947.5:95116-ENST00000573770.5:4874|3498
MYVQLHKANTRVEHNV
>FUSION-ENST00000570947.5:95116-ENST00000573770.5:4874|3338
MSVCVSRAFPTQVVRR
>FUSION-ENST00000570947.5:95116-ENST00000573770.5:4874|2911
LVSKMQLVSFLSFSVIQK
>FUSION-ENST00000570947.5:95116-ENST00000573770.5:4874|4006
LRWSIQCFPH
>FUSION-ENST00000570947.5:95116-ENST00000573770.5:4874|4380
MEFVELPGCVDECFSII
>FUSION-ENST00000570947.5:95116-ENST00000573770.5:4874|609
PLQSGPGTLSLRRPQMRR
>ENST00000528032.5|SNV-17717-C-G|4
ERAVEPWGADLHRPEEREPQR
>FUSION-ENST00000570947.5:95116-ENST00000573770.5:4874|352
SHHTQPILSLLKISFFS
>FUSION-ENST00000570947.5:95116-ENST00000573770.5:4874|4018
GVPVCRRGK
>FUSION-ENST00000570947.5:95116-ENST00000573770.5:4874|688
MPLDFSASKS
>FUSION-ENST00000570947.5:95116-ENST00000573770.5:4874|4552
VPLYFSLGDR
>FUSION-ENST00000570947.5:95116-ENST00000573770.5:4874|3452
QCPVENHGVG
>ENST00000492556.5|SNV-3727-G-C|6
PSLRSSSTSSRR
>FUSION-ENST00000570947.5:95116-ENST00000573770.5:4874|1543
ENLVRPLFFLTGK
>ENST00000461395.5|SNV-674-G-A|4
QGMSRASSGLLPLEQPPK
>FUSION-ENST00000570947.5:95116-ENST00000573770.5:4874|659
VSPQNDMLVSSPPISECGRCLETR
>FUSION-ENST00000570947.5:95116-ENST00000573770.5:4874|3199
DFCGQFM
>FUSION-ENST00000570947.5:95116-ENST00000573770.5:4874|733
MFVLRVSLVVAK
>FUSION-ENST00000570947.5:95116-ENST00000573770.5:4874|998
QTEEGVRWDSQTRSLGEK
>FUSION-ENST00000570947.5:95116-ENST00000573770.5:4874|3235
SSLQTVPLHSGNR
>ENST00000409790.6|MNV-75656-AG-A|6
ARNGADPSWIWCTTRWTAR
>FUSION-ENST00000570947.5:95116-ENST00000573770.5:4874|2148
RPSLPQCK
>FUSION-ENST00000483104.5:52559-ENST00000263962.12:235021|71
GHMVTLCLTFK
>ENST00000348476.7|SNV-65837-C-A|5
ISAHILKENDRTK
>FUSION-ENST00000570947.5:95116-ENST00000573770.5:4874|1208
NCFPPGW
>FUSION-ENST00000483104.5:52559-ENST00000263962.12:235021|108
FCLFWIFHINR
>FUSION-ENST00000570947.5:95116-ENST00000573770.5:4874|2294
MLSVRLPINRK
>FUSION-ENST00000570947.5:95116-ENST00000573770.5:4874|4604
VKPHLYQK
>FUSION-ENST00000576964.5:172741-ENST00000571650.5:42835|21
SSITSLALAVTLR
>ENST00000507142.6|SNV-51101-C-G|3
AREEGWR
>FUSION-ENST00000570947.5:95116-ENST00000573770.5:4874|3790
CRPGWSAVAQSR
>FUSION-ENST00000570947.5:95116-ENST00000573770.5:4874|3480
MRPWPLPNCAQNQ
>FUSION-ENST00000570947.5:95116-ENST00000573770.5:4874|3915
GCGEGYR
>FUSION-ENST00000570947.5:95116-ENST00000573770.5:4874|2492
WTTGCPR
>FUSION-ENST00000576964.5:172741-ENST00000571650.5:42835|281
HSSLGNRVRFCQK
>FUSION-ENST00000570947.5:95116-ENST00000573770.5:4874|4634
PVRFVGTSCRVTQPQCK
>FUSION-ENST00000570947.5:95116-ENST00000573770.5:4874|1220
EAPPPAWPITMEVR
>FUSION-ENST00000483104.5:52559-ENST00000263962.12:235021|203
MGKFLEIGLI
>FUSION-ENST00000570947.5:95116-ENST00000573770.5:4874|300
MGRSLLPPGQQPGVDLSQQR
>ENST00000260385.10|SNV-11707-G-A|2
LVYESRQDFLWR
>FUSION-ENST00000570947.5:95116-ENST00000573770.5:4874|260
GRGKQGPGSHR
>FUSION-ENST00000570947.5:95116-ENST00000573770.5:4874|3477
APSCPQGRPAHLSGLLR
>FUSION-ENST00000570947.5:95116-ENST00000573770.5:4874|2119
IHLPWPPKVLGLQA
>FUSION-ENST00000570947.5:95116-ENST00000573770.5:4874|3963
SMKTSAER
>FUSION-ENST00000570947.5:95116-ENST00000573770.5:4874|137
MHRPSLHTR
>FUSION-ENST00000570947.5:95116-ENST00000573770.5:4874|3859
MRYSLCIGGCVLVAPYCLLILL
>FUSION-ENST00000483104.5:52559-ENST00000263962.12:235021|90
MNQFFIDFAE
>FUSION-ENST00000570947.5:95116-ENST00000573770.5:4874|3997
SASEAWPGLTRCSAPELGLGR
>FUSION-ENST00000570947.5:95116-ENST00000573770.5:4874|3301
HQSMQTNKRK
>FUSION-ENST00000570947.5:95116-ENST00000573770.5:4874|2249
MVAHACNPSTLGGQGGWIMRSGS
>FUSION-ENST00000483104.5:52559-ENST00000263962.12:235021|154
RNHVTLLVNIL
>FUSION-ENST00000570947.5:95116-ENST00000573770.5:4874|3135
MGAGLVR
>FUSION-ENST00000570947.5:95116-ENST00000573770.5:4874|4087
KINWDEIGKYGT
>FUSION-ENST00000570947.5:95116-ENST00000573770.5:4874|3757
VRVCTSCKEHSPAAHGLPSR
>ENST00000466883.5|SNV-7903-C-G|3
WSVANEPASHLECAGYYLKLR
>FUSION-ENST00000570947.5:95116-ENST00000573770.5:4874|787
LLFLDRCH
>FUSION-ENST00000570947.5:95116-ENST00000573770.5:4874|1200
NSQCVFSSL
>FUSION-ENST00000483104.5:52559-ENST00000263962.12:235021|50
CTNLPCR
>FUSION-ENST00000570947.5:95116-ENST00000573770.5:4874|1625
ENYKPLLKEIREDTNK
>ENST00000602321.5|SNV-4282-C-T|4
MSCTGLSSSCR
>FUSION-ENST00000570947.5:95116-ENST00000573770.5:4874|311
GHVGRGCGGR
>FUSION-ENST00000570947.5:95116-ENST00000573770.5:4874|3654
MFIPQQLRPHTQPTSLGDWRR
>FUSION-ENST00000570947.5:95116-ENST00000573770.5:4874|3316
RSPSTVVTGPHRSQQCMGALVLPN
>FUSION-ENST00000570947.5:95116-ENST00000573770.5:4874|4464
TLAVGFYKCHFLR
>FUSION-ENST00000570947.5:95116-ENST00000573770.5:4874|1996
MLCFHYHLFQEMF
>FUSION-ENST00000576964.5:172741-ENST00000571650.5:42835|186
RSSDLFFVFCFFLR
>FUSION-ENST00000570947.5:95116-ENST00000573770.5:4874|1205
RLEAFVMIHFHLMNSQCVFSSL
>ENST00000535680.5|SNV-85498-C-T|5
MTRFQASSCWPVWARLER
>FUSION-ENST00000483104.5:52559-ENST00000263962.12:235021|101
WSPVTGFFCLACFQCSSTL
>FUSION-ENST00000576964.5:172741-ENST00000571650.5:42835|100
KAVLIGHH
>FUSION-ENST00000477179.5:879-ENST00000591877.1:131103|17
MALGVRPLR
>FUSION-ENST00000570947.5:95116-ENST00000573770.5:4874|4337
IMVVNFVHVRIISEF
>FUSION-ENST00000570947.5:95116-ENST00000573770.5:4874|2228
CFTFKETAK
>FUSION-ENST00000570947.5:95116-ENST00000573770.5:4874|895
MERKCWAPNPGDEK
>FUSION-ENST00000570947.5:95116-ENST00000573770.5:4874|1632
YLGIQLTREVKDLFK
>FUSION-ENST00000570947.5:95116-ENST00000573770.5:4874|290
DQVPRGVEGFGAATLRQK
>ENST00000304218.6|SNV-678-C-T|2
SKAAKPK
>FUSION-ENST00000570947.5:95116-ENST00000573770.5:4874|706
GHAGCGGR
>ENST00000535680.5|SNV-85498-C-T|2
FQASSCWPVWARLER
>FUSION-ENST00000570947.5:95116-ENST00000573770.5:4874|405
GGAPAGVRVPVPPWGCTCR
>FUSION-ENST00000570947.5:95116-ENST00000573770.5:4874|4501
MTGVSRRAWLLSFFIALVGASR
>FUSION-ENST00000570947.5:95116-ENST00000573770.5:4874|1827
ASLLLHSLASICCFLIFKKSPF
>FUSION-ENST00000570947.5:95116-ENST00000573770.5:4874|93
MGLGAGQSSRSWEGACSPR
>FUSION-ENST00000570947.5:95116-ENST00000573770.5:4874|588
MREAEVAVS
>ENST00000417209.2|SNV-48945-G-A|4
MIYSEFIEADAPKEINIDFSTR
>FUSION-ENST00000570947.5:95116-ENST00000573770.5:4874|4054
SENMVLK
>FUSION-ENST00000570947.5:95116-ENST00000573770.5:4874|991
QTRSVSGRR
>FUSION-ENST00000570947.5:95116-ENST00000573770.5:4874|154
LVPPPRDTQHTR
>FUSION-ENST00000570947.5:95116-ENST00000573770.5:4874|418
MSPSSLWECTFRHPCPR
>FUSION-ENST00000570947.5:95116-ENST00000573770.5:4874|3616
SGDVGVEGRR
>FUSION-ENST00000576964.5:172741-ENST00000571650.5:42835|39
VRMGGGGTKTAPSLVQSSPLCGSWP
>FUSION-ENST00000570947.5:95116-ENST00000573770.5:4874|1630
EVKDLFKENYKPLLK
>FUSION-ENST00000570947.5:95116-ENST00000573770.5:4874|147
PKPGEAASPGGEVPAAVCR
>FUSION-ENST00000570947.5:95116-ENST00000573770.5:4874|1496
TATRLPR
>FUSION-ENST00000570947.5:95116-ENST00000573770.5:4874|95
MGLGAGQSSR
>FUSION-ENST00000570947.5:95116-ENST00000573770.5:4874|2104
MTLTLLLVIDLFR
>FUSION-ENST00000570947.5:95116-ENST00000573770.5:4874|4567
DVVPLFVCLLAIYISSLGQAW
>FUSION-ENST00000570947.5:95116-ENST00000573770.5:4874|1481
VPHVERVCR
>FUSION-ENST00000570947.5:95116-ENST00000573770.5:4874|4109
YPVDSVFYPCSHYATYQRWNIVSL
>FUSION-ENST00000570947.5:95116-ENST00000573770.5:4874|2301
YCRLRAAAVVISDR
>FUSION-ENST00000570947.5:95116-ENST00000573770.5:4874|995
WDSQTRSLGEKQK
>FUSION-ENST00000483104.5:52559-ENST00000263962.12:235021|28
VVSRENYFCWLRQVILQSENK
>FUSION-ENST00000570947.5:95116-ENST00000573770.5:4874|800
MLGGLAGR
>ENST00000260385.10|SNV-11707-G-A|3
EGFQLLLNNKLVYESRQDFLWR
>FUSION-ENST00000570947.5:95116-ENST00000573770.5:4874|3978
QHPPRTAQPTTWKMVLFIVFG
>ENST00000568763.1|SNV-3828-A-G|6
RPRSVATQPLCWTSPGAR
>ENST00000518683.5|SNV-85230-C-T|3
MESVRNFEQWQSQRNQL
>FUSION-ENST00000570947.5:95116-ENST00000573770.5:4874|61
SGKASIATRTLR
>FUSION-ENST00000570947.5:95116-ENST00000573770.5:4874|1299
SVAQTGVQWRDLGSLQPPPSGFK
>FUSION-ENST00000570947.5:95116-ENST00000573770.5:4874|425
MKPLEPRPCGEGTRRPR
>FUSION-ENST00000570947.5:95116-ENST00000573770.5:4874|4633
FVGTSCR
>ENST00000409790.6|MNV-75656-AG-A|13
RKAPPPPALR
>FUSION-ENST00000570947.5:95116-ENST00000573770.5:4874|1986
MLDIISGVFFFNVVR
>FUSION-ENST00000570947.5:95116-ENST00000573770.5:4874|2538
DHLVVMS
>FUSION-ENST00000570947.5:95116-ENST00000573770.5:4874|933
MESGSVPAPRSLPASTCACLR
>FUSION-ENST00000570947.5:95116-ENST00000573770.5:4874|2309
MTLQEKAEFLAMYCR
>FUSION-ENST00000570947.5:95116-ENST00000573770.5:4874|4570
LVGVKWCLTVVSI
>FUSION-ENST00000570947.5:95116-ENST00000573770.5:4874|1231
RMEAPPPARPITTEVRR
>FUSION-ENST00000570947.5:95116-ENST00000573770.5:4874|1257
SVNWESTYTR
>FUSION-ENST00000570947.5:95116-ENST00000573770.5:4874|2188
PGSHSYTSLCVCTTFLYSFM
>FUSION-ENST00000570947.5:95116-ENST00000573770.5:4874|743
TILAHCNLRLLGSSDSPASASR
>FUSION-ENST00000570947.5:95116-ENST00000573770.5:4874|3505
MFKFTISLENLFCY
>FUSION-ENST00000570947.5:95116-ENST00000573770.5:4874|1140
TAFSTWGLPFSST
>FUSION-ENST00000570947.5:95116-ENST00000573770.5:4874|686
PLDFSASKS
>FUSION-ENST00000570947.5:95116-ENST00000573770.5:4874|1302
QWCDADPCCPAR
>FUSION-ENST00000570947.5:95116-ENST00000573770.5:4874|783
MNASHSAE
>FUSION-ENST00000570947.5:95116-ENST00000573770.5:4874|994
MQTRSVSGR
>FUSION-ENST00000570947.5:95116-ENST00000573770.5:4874|1829
ASLLLHSLASICCFLIFK
>FUSION-ENST00000576964.5:172741-ENST00000571650.5:42835|160
ILSTQASPFEQGK
>FUSION-ENST00000570947.5:95116-ENST00000573770.5:4874|3094
SAVHSAAFV
>FUSION-ENST00000576964.5:172741-ENST00000571650.5:42835|175
ELCEPGR
>FUSION-ENST00000570947.5:95116-ENST00000573770.5:4874|2874
MLCRMHRNR
>FUSION-ENST00000570947.5:95116-ENST00000573770.5:4874|39
KDPSPESPSCTSEPPGHPSSSA
>ENST00000647561.1|SNV-3009-G-A|4
RGAGFPTGLK
>FUSION-ENST00000570947.5:95116-ENST00000573770.5:4874|1633
YLGIQLTREVK
>FUSION-ENST00000570947.5:95116-ENST00000573770.5:4874|3460
GAVTGPPKAIPPLSDPWLRDGR
>FUSION-ENST00000570947.5:95116-ENST00000573770.5:4874|3630
MLNSEAGPARLEDPGRR
>FUSION-ENST00000576964.5:172741-ENST00000571650.5:42835|227
SVLHTSTHGCSQSAV
>FUSION-ENST00000570947.5:95116-ENST00000573770.5:4874|4483
PFLTLRR
>FUSION-ENST00000570947.5:95116-ENST00000573770.5:4874|4013
TAYLSAQLGKAEPPGR
>FUSION-ENST00000570947.5:95116-ENST00000573770.5:4874|1450
MASPLHNHVASPCVLLWPLPVCSR
>FUSION-ENST00000570947.5:95116-ENST00000573770.5:4874|1219
EAPPPAWPITMEVRR
>FUSION-ENST00000570947.5:95116-ENST00000573770.5:4874|3719
CPCVCGLHSFYVCVDSPR
>FUSION-ENST00000570947.5:95116-ENST00000573770.5:4874|2380
MLNDLPSVLSVVR
>FUSION-ENST00000570947.5:95116-ENST00000573770.5:4874|4526
FIQVFWPF
>FUSION-ENST00000483104.5:52559-ENST00000263962.12:235021|156
MLFHAFWPLWLRRNHVTLLVNIL
>FUSION-ENST00000570947.5:95116-ENST00000573770.5:4874|4544
LHLKINNKK
>FUSION-ENST00000570947.5:95116-ENST00000573770.5:4874|776
MLSAYTTAFRSPPGLKQPEAPR
>FUSION-ENST00000576964.5:172741-ENST00000571650.5:42835|262
QRSLCPDR
>FUSION-ENST00000570947.5:95116-ENST00000573770.5:4874|1660
ILYLENFIILAQKLLK
>FUSION-ENST00000570947.5:95116-ENST00000573770.5:4874|891
CWAPNPGDEK
>FUSION-ENST00000570947.5:95116-ENST00000573770.5:4874|2333
MNHNCTKLTAVRAAR
>FUSION-ENST00000570947.5:95116-ENST00000573770.5:4874|2556
GPSVLAFTHMPSIAQSGR
>FUSION-ENST00000570947.5:95116-ENST00000573770.5:4874|3639
FLNHAIFPLFR
>FUSION-ENST00000570947.5:95116-ENST00000573770.5:4874|677
MRTCLNQRPSSGWTTSRK
>FUSION-ENST00000570947.5:95116-ENST00000573770.5:4874|621
LGLCVWSLRQGLRAMVCK
>FUSION-ENST00000570947.5:95116-ENST00000573770.5:4874|3140
VTVSSEISLKF
>FUSION-ENST00000570947.5:95116-ENST00000573770.5:4874|471
NTSCTQGRTSSNSHLPALAKH
>FUSION-ENST00000570947.5:95116-ENST00000573770.5:4874|1002
MGFHPQAVLKSRMQTR
>FUSION-ENST00000570947.5:95116-ENST00000573770.5:4874|2070
SGDRDPSWLT
>ENST00000458420.7|SNV-627956-C-A|1
EHVNHLIVKPPFLQSVHHPESR
>FUSION-ENST00000570947.5:95116-ENST00000573770.5:4874|3647
SEGSAGHVR
>FUSION-ENST00000570947.5:95116-ENST00000573770.5:4874|2369
MTHFLPAQQFYICWRLR
>FUSION-ENST00000570947.5:95116-ENST00000573770.5:4874|1879
GALSTMLTL
>FUSION-ENST00000570947.5:95116-ENST00000573770.5:4874|1327
MCHTESTWR
>FUSION-ENST00000570947.5:95116-ENST00000573770.5:4874|1968
MSCHPLLGMK
>FUSION-ENST00000483104.5:52559-ENST00000263962.12:235021|146
MPVIPATWEAEAGESLEPRR
>FUSION-ENST00000570947.5:95116-ENST00000573770.5:4874|3605
KNTYREEHK
>FUSION-ENST00000570947.5:95116-ENST00000573770.5:4874|4285
YFGDCCDTPCLKTFIYFENILLFIK
>FUSION-ENST00000570947.5:95116-ENST00000573770.5:4874|3884
GTRGCSGGR
>FUSION-ENST00000483104.5:52559-ENST00000263962.12:235021|119
VYEYILRVVQPLSQ
>FUSION-ENST00000570947.5:95116-ENST00000573770.5:4874|1952
VCFFHSVQCIWCKIQMSGLAT
>ENST00000528394.1|SNV-18144-G-A|5
KNIPFLCILR
>FUSION-ENST00000570947.5:95116-ENST00000573770.5:4874|2010
HIAAPLCYLFLFSCCL
>FUSION-ENST00000570947.5:95116-ENST00000573770.5:4874|1289
QQTFVFLK
>FUSION-ENST00000576964.5:172741-ENST00000571650.5:42835|206
VVYTGNPSTLGG
>FUSION-ENST00000483104.5:52559-ENST00000263962.12:235021|67
GHMVTLCLTFKKLPDCFPK
>FUSION-ENST00000570947.5:95116-ENST00000573770.5:4874|4609
YPGGNWIYHLLRT
>FUSION-ENST00000570947.5:95116-ENST00000573770.5:4874|3634
MLNSEAGPAR
>FUSION-ENST00000570947.5:95116-ENST00000573770.5:4874|3402
MVLDEAFYPILTLTCNCYETLGIK
>FUSION-ENST00000570947.5:95116-ENST00000573770.5:4874|4049
ENRNVNMGR
>FUSION-ENST00000570947.5:95116-ENST00000573770.5:4874|2014
LTCKVSTEKSAAR
>FUSION-ENST00000570947.5:95116-ENST00000573770.5:4874|2892
GRGRACAVEAGVNQPPSER
>FUSION-ENST00000570947.5:95116-ENST00000573770.5:4874|4472
IFLVYCWIQFASMLLK
>FUSION-ENST00000570947.5:95116-ENST00000573770.5:4874|3054
GYVNYIV
>FUSION-ENST00000570947.5:95116-ENST00000573770.5:4874|2589
AGSGIPHADCREWEGELR
>FUSION-ENST00000570947.5:95116-ENST00000573770.5:4874|2771
MLLASLQGACVK
>ENST00000359242.7|INDEL-20015-A-AA|2
QKNCSFKK
>FUSION-ENST00000570947.5:95116-ENST00000573770.5:4874|1578
LPLTFLTELEKTTLK
>ENST00000527754.1|SNV-36692-G-A|4
ASREFLPDHWAMLVSEVPAEVL
>FUSION-ENST00000570947.5:95116-ENST00000573770.5:4874|820
MWFVPVKR
>FUSION-ENST00000570947.5:95116-ENST00000573770.5:4874|1828
ASLLLHSLASICCFLIFKK
>FUSION-ENST00000483104.5:52559-ENST00000263962.12:235021|70
MGHMVTLCLTFKK
>FUSION-ENST00000492099.1:351-ENST00000637592.1:24595|3
KQFHKASQILALYLTW
>FUSION-ENST00000570947.5:95116-ENST00000573770.5:4874|2515
TAESGRAGSGIPHAEGGLR
>FUSION-ENST00000570947.5:95116-ENST00000573770.5:4874|1607
VSCRVFVVLGFTFKSLIHLELIFV
>FUSION-ENST00000570947.5:95116-ENST00000573770.5:4874|3539
MAITSPGADFVSRWAGGLVAW
>FUSION-ENST00000570947.5:95116-ENST00000573770.5:4874|2657
HVINCIGRK
>ENST00000309950.8|SNV-8969-A-T|5
KGGHPPAVIAGGMR
>FUSION-ENST00000570947.5:95116-ENST00000573770.5:4874|2864
SDWVWGK
>FUSION-ENST00000570947.5:95116-ENST00000573770.5:4874|1265
GSHHPEKLPLESHFLLTCPSLSR
>ENST00000558380.1|SNV-5767-C-A|1
GSEPTRMMWPSPTRGGFR
>FUSION-ENST00000576964.5:172741-ENST00000571650.5:42835|122
MGALVPG
>FUSION-ENST00000570947.5:95116-ENST00000573770.5:4874|2627
NPTCGGR
>FUSION-ENST00000570947.5:95116-ENST00000573770.5:4874|4206
HGPPSIPGQNRR
>FUSION-ENST00000570947.5:95116-ENST00000573770.5:4874|2361
ILVNRLR
>FUSION-ENST00000483104.5:52559-ENST00000263962.12:235021|191
MVAHACNPSTLGGRGRQITK
>FUSION-ENST00000570947.5:95116-ENST00000573770.5:4874|911
GTGSWQPPASLLSLTR
>FUSION-ENST00000570947.5:95116-ENST00000573770.5:4874|3086
ILNLFLATLLTAFADALLCTWER
>FUSION-ENST00000570947.5:95116-ENST00000573770.5:4874|541
SPSPPWECTCR
>FUSION-ENST00000570947.5:95116-ENST00000573770.5:4874|278
VVSKCER
>ENST00000459922.1|SNV-46601-G-A|2
NIKWSNCKK
>ENST00000360859.11|SNV-68245-G-T|11
MENRVPPACLVSRALR
>FUSION-ENST00000570947.5:95116-ENST00000573770.5:4874|469
TSSNSHLPALAKH
>FUSION-ENST00000483104.5:52559-ENST00000263962.12:235021|175
PVIPALWEAEAGR
>FUSION-ENST00000570947.5:95116-ENST00000573770.5:4874|2504
SSNIKNYREK
>FUSION-ENST00000570947.5:95116-ENST00000573770.5:4874|266
VSLGNWTWVKSSPLRPTEILPSRTF
>FUSION-ENST00000570947.5:95116-ENST00000573770.5:4874|757
MVTGVFNLQSR
>FUSION-ENST00000570947.5:95116-ENST00000573770.5:4874|2016
HERLTCKVSTEK
>FUSION-ENST00000570947.5:95116-ENST00000573770.5:4874|4173
DPLGLPIPVFSPVPLAFNHR
>FUSION-ENST00000570947.5:95116-ENST00000573770.5:4874|1141
GKTAFSTWGLPFSST
>FUSION-ENST00000570947.5:95116-ENST00000573770.5:4874|645
CLETRSLQMQSSDEAVR
>ENST00000558646.1|SNV-29-G-A|2
MAEERGVR
>FUSION-ENST00000570947.5:95116-ENST00000573770.5:4874|4181
MEKPPNTK
>FUSION-ENST00000570947.5:95116-ENST00000573770.5:4874|41
MATVTLRK
>FUSION-ENST00000570947.5:95116-ENST00000573770.5:4874|4398
SYVFFIPQSCITTFFSV
>FUSION-ENST00000570947.5:95116-ENST00000573770.5:4874|578
CSWGQISPR
>FUSION-ENST00000570947.5:95116-ENST00000573770.5:4874|2926
EGLWQAT
>FUSION-ENST00000570947.5:95116-ENST00000573770.5:4874|716
GHTGCGGR
>FUSION-ENST00000570947.5:95116-ENST00000573770.5:4874|3512
AGGSPKVRSLRPAWPTW
>FUSION-ENST00000570947.5:95116-ENST00000573770.5:4874|172
MLSCAFGKNWVSTFPGAKAGPR
>FUSION-ENST00000570947.5:95116-ENST00000573770.5:4874|2046
MFGRFQQ
>FUSION-ENST00000570947.5:95116-ENST00000573770.5:4874|3866
MDLPPDTR
>FUSION-ENST00000570947.5:95116-ENST00000573770.5:4874|657
LVSSPPISECGR
>ENST00000558232.5|SNV-11707-G-A|2
GPHPFLSGLQYESRQDFLWR
>FUSION-ENST00000570947.5:95116-ENST00000573770.5:4874|1781
EKYSMLMDRK
>FUSION-ENST00000570947.5:95116-ENST00000573770.5:4874|2759
KTETPSAGER
>FUSION-ENST00000570947.5:95116-ENST00000573770.5:4874|1509
CLSNHYLFFPFSR
>FUSION-ENST00000570947.5:95116-ENST00000573770.5:4874|2202
CLFTSFAHFCVELFAFLLLNFK
>ENST00000648643.1|SNV-428506-C-T|5
SSRNIPRPRLNTTVMTTILMASEP
>FUSION-ENST00000570947.5:95116-ENST00000573770.5:4874|3633
LNSEAGPAR
>FUSION-ENST00000570947.5:95116-ENST00000573770.5:4874|4174
LLPQLPNR
>FUSION-ENST00000576964.5:172741-ENST00000571650.5:42835|243
SGIQDQPGQHGKNPSLLK
>FUSION-ENST00000570947.5:95116-ENST00000573770.5:4874|4085
KENAAGN
>FUSION-ENST00000576964.5:172741-ENST00000571650.5:42835|126
REGVLYETDR
>FUSION-ENST00000570947.5:95116-ENST00000573770.5:4874|2925
MQGGVGK
>FUSION-ENST00000570947.5:95116-ENST00000573770.5:4874|970
YKQHVLF
>FUSION-ENST00000570947.5:95116-ENST00000573770.5:4874|1138
LMRHFWNTPR
>FUSION-ENST00000570947.5:95116-ENST00000573770.5:4874|886
AYVSMLVCDMGSVK
>FUSION-ENST00000570947.5:95116-ENST00000573770.5:4874|4098
SISSPETHPLSLEQKCPPP
>FUSION-ENST00000570947.5:95116-ENST00000573770.5:4874|1995
LCFHYHLFQEMF
>FUSION-ENST00000570947.5:95116-ENST00000573770.5:4874|2826
QGGTVAGNLGSTAPR
>FUSION-ENST00000570947.5:95116-ENST00000573770.5:4874|2534
GLQRVGGWAQESHTRTAESGR
>ENST00000616390.1|SNV-715416-C-T|1
SEVTEGPRGR
>FUSION-ENST00000570947.5:95116-ENST00000573770.5:4874|117
QDLPDSA
>FUSION-ENST00000570947.5:95116-ENST00000573770.5:4874|2048
HACHVPNLR
>FUSION-ENST00000570947.5:95116-ENST00000573770.5:4874|1380
LFLKNASCLTGQGNGKPR
>FUSION-ENST00000576964.5:172741-ENST00000571650.5:42835|134
MTGVSHR
>FUSION-ENST00000570947.5:95116-ENST00000573770.5:4874|4535
PVIPALWEAKAGGSPEVR
>FUSION-ENST00000570947.5:95116-ENST00000573770.5:4874|4513
QRSSFILL
>FUSION-ENST00000570947.5:95116-ENST00000573770.5:4874|3326
SSPQTVPSTVVAGPHR
>FUSION-ENST00000570947.5:95116-ENST00000573770.5:4874|1752
VCIKPGVCTRGHAECISTYPEQHR
>FUSION-ENST00000570947.5:95116-ENST00000573770.5:4874|1971
FEGYFHWIYYSSVK
>FUSION-ENST00000570947.5:95116-ENST00000573770.5:4874|2656
HVINCIGRKESLTTR
>FUSION-ENST00000576964.5:172741-ENST00000571650.5:42835|294
MGSALESSAC
>ENST00000336735.9|SNV-7068-C-T|1
SQEGESVTEDISFLEFPNPENK
>FUSION-ENST00000570947.5:95116-ENST00000573770.5:4874|4363
RLRVYGPSGMSPCESLGS
>FUSION-ENST00000570947.5:95116-ENST00000573770.5:4874|99
MYTHLHGTCR
>ENST00000459922.1|SNV-46601-G-A|9
MPTINMNIKWSNCK
>FUSION-ENST00000570947.5:95116-ENST00000573770.5:4874|1445
SFAFRIK
>FUSION-ENST00000570947.5:95116-ENST00000573770.5:4874|878
LVCDMGSVKTRLF
>FUSION-ENST00000570947.5:95116-ENST00000573770.5:4874|496
SSAVICASSYLR
>ENST00000260385.10|SNV-11707-G-A|4
EGFQLLLNNKLVYESR
>FUSION-ENST00000570947.5:95116-ENST00000573770.5:4874|1109
MNSYSNPKGRASGTSR
>FUSION-ENST00000570947.5:95116-ENST00000573770.5:4874|1825
NRKPHVKPSDLVR
>FUSION-ENST00000570947.5:95116-ENST00000573770.5:4874|1560
CVLVLSVLLCK
>FUSION-ENST00000570947.5:95116-ENST00000573770.5:4874|2097
LYVSRNFDFFS
>FUSION-ENST00000570947.5:95116-ENST00000573770.5:4874|4299
LYLVFIIFRWFEIENSL
>ENST00000459922.1|SNV-46601-G-A|12
LMPTINMNIKWSNCK
>FUSION-ENST00000570947.5:95116-ENST00000573770.5:4874|1072
AEEKQPFLRGGFPFHPR
>FUSION-ENST00000570947.5:95116-ENST00000573770.5:4874|341
VVTAASSWRFALGMGL
>FUSION-ENST00000570947.5:95116-ENST00000573770.5:4874|517
LISLMTSHIEHVFTT
>FUSION-ENST00000570947.5:95116-ENST00000573770.5:4874|2613
NTHRCAHAPAYLTLF
>FUSION-ENST00000570947.5:95116-ENST00000573770.5:4874|4168
DFLKLLLKYDIHTEK
>FUSION-ENST00000570947.5:95116-ENST00000573770.5:4874|732
FVLRVSLVVAK
>FUSION-ENST00000570947.5:95116-ENST00000573770.5:4874|1372
KASLLLNWEVK
>FUSION-ENST00000570947.5:95116-ENST00000573770.5:4874|2132
MLVMFPISEER
>FUSION-ENST00000570947.5:95116-ENST00000573770.5:4874|3238
RRSPPQWWQVLTADGPLNSGGR
>FUSION-ENST00000570947.5:95116-ENST00000573770.5:4874|3277
MSLSPGGCFPLEK
>FUSION-ENST00000570947.5:95116-ENST00000573770.5:4874|2616
AGIPPPPRPRLPVFA
>FUSION-ENST00000576964.5:172741-ENST00000571650.5:42835|58
MPVIPALWEAEAGESPEVK
>FUSION-ENST00000576964.5:172741-ENST00000571650.5:42835|31
SALCWPSLAQPLLSPWLPRK
>FUSION-ENST00000483104.5:52559-ENST00000263962.12:235021|138
ERMVIDC
>ENST00000487091.1|SNV-87194-C-T|3
SWKNWTWSTGAR
>FUSION-ENST00000231887.8:52559-ENST00000263962.12:235021|14
GTQLLPRLTGVPAALDLITSEKR
>FUSION-ENST00000570947.5:95116-ENST00000573770.5:4874|3039
MNLSYFFFLRWSLAPLPR
>FUSION-ENST00000570947.5:95116-ENST00000573770.5:4874|3968
MDQCLTRR
>FUSION-ENST00000570947.5:95116-ENST00000573770.5:4874|4278
VGLVIAERDVFSCNDIFS
>FUSION-ENST00000570947.5:95116-ENST00000573770.5:4874|1734
MVLVQKQTHRPTEQNRDLR
>FUSION-ENST00000570947.5:95116-ENST00000573770.5:4874|3892
AHSAVVFLTLELGPPLQAFVSNIR
>ENST00000573966.1|SNV-15915-T-C|7
MALLTRTLEEAPEQIR
>FUSION-ENST00000570947.5:95116-ENST00000573770.5:4874|2952
VAARTSVQESLPEAALPLTM
>ENST00000616390.1|SNV-715416-C-T|4
MSEVTEGPR
>FUSION-ENST00000570947.5:95116-ENST00000573770.5:4874|3583
ISLSVFPK
>FUSION-ENST00000570947.5:95116-ENST00000573770.5:4874|3463
MGAVTGPPKAIPPLSDPWLR
>FUSION-ENST00000570947.5:95116-ENST00000573770.5:4874|1431
FYSITSCVTR
>ENST00000445597.6|MNV-502384-CAT-C|2
CFQPDRFR
>FUSION-ENST00000570947.5:95116-ENST00000573770.5:4874|1937
RRLILVCVK
>FUSION-ENST00000570947.5:95116-ENST00000573770.5:4874|3871
DNVCFDSSHACVTHTPVKVQR
>FUSION-ENST00000570947.5:95116-ENST00000573770.5:4874|643
SLQMQSSDEAVR
>FUSION-ENST00000570947.5:95116-ENST00000573770.5:4874|1350
MASCVLTWPLPSPTSSCGLSPA
>FUSION-ENST00000483104.5:52559-ENST00000263962.12:235021|47
NLAEFSDTMLLR
>FUSION-ENST00000570947.5:95116-ENST00000573770.5:4874|1185
TRTQTRNSTWIR
>FUSION-ENST00000570947.5:95116-ENST00000573770.5:4874|943
LQSPSTVRGR
>FUSION-ENST00000570947.5:95116-ENST00000573770.5:4874|3721
GVRVWTPR
>FUSION-ENST00000570947.5:95116-ENST00000573770.5:4874|3438
MSCGKPWCWMRRSIQF
>FUSION-ENST00000570947.5:95116-ENST00000573770.5:4874|2273
MTVNICPAFSLGKILRSGR
>ENST00000519416.5|SNV-92446-A-G|1
LVTGCKVKK
>FUSION-ENST00000570947.5:95116-ENST00000573770.5:4874|1070
QPFLRGGFPFHPRR
>ENST00000296129.6|SNV-53062-G-A|2
QNISMTLR
>FUSION-ENST00000570947.5:95116-ENST00000573770.5:4874|1125
MYFFNML
>ENST00000311317.8|SNV-35805-A-G|2
MQPDYIACSVLCATVYLL
>FUSION-ENST00000570947.5:95116-ENST00000573770.5:4874|3961
SMKTSAERLHPGGLVVVR
>FUSION-ENST00000570947.5:95116-ENST00000573770.5:4874|510
GGAPAGVR
>FUSION-ENST00000570947.5:95116-ENST00000573770.5:4874|1759
ETSKVTDCFK
>FUSION-ENST00000570947.5:95116-ENST00000573770.5:4874|286
MEGVFGDKPR
>FUSION-ENST00000570947.5:95116-ENST00000573770.5:4874|1437
CSHDLSPVCSRGLSPA
>FUSION-ENST00000570947.5:95116-ENST00000573770.5:4874|3669
LTERGHEATCFVLGGFETKAFHHR
>FUSION-ENST00000570947.5:95116-ENST00000573770.5:4874|4348
SRLADDTFLVGGRVPTDFR
>FUSION-ENST00000570947.5:95116-ENST00000573770.5:4874|210
GPQAWGAQLPWRVAEARPGNRSTQ
>FUSION-ENST00000570947.5:95116-ENST00000573770.5:4874|4598
IQKLAGRSGTR
>FUSION-ENST00000570947.5:95116-ENST00000573770.5:4874|4154
LHTPCNRHPEEEQK
>FUSION-ENST00000570947.5:95116-ENST00000573770.5:4874|3609
MNWSSLLIFIGITLNL
>FUSION-ENST00000570947.5:95116-ENST00000573770.5:4874|3125
IPGVRGVCSNELGFPTGMWGK
>FUSION-ENST00000570947.5:95116-ENST00000573770.5:4874|2387
NDVTANPPLVPLR
>FUSION-ENST00000570947.5:95116-ENST00000573770.5:4874|1354
APFPCTTL
>FUSION-ENST00000576964.5:172741-ENST00000571650.5:42835|140
YRVKLVATHLPLLTV
>FUSION-ENST00000570947.5:95116-ENST00000573770.5:4874|4291
TNLKYFGDCCDTPCLK
>FUSION-ENST00000570947.5:95116-ENST00000573770.5:4874|1596
NIPCSWIGR
>ENST00000462371.1|SNV-7903-C-G|1
SHQILGPLPACDLCEQL
>FUSION-ENST00000570947.5:95116-ENST00000573770.5:4874|1398
CLFDMPDGIVTTYNVKSELCK
>FUSION-ENST00000570947.5:95116-ENST00000573770.5:4874|568
MPPGLCR
>FUSION-ENST00000570947.5:95116-ENST00000573770.5:4874|3729
MLTSVKSNLFTVF
>FUSION-ENST00000570947.5:95116-ENST00000573770.5:4874|3679
MVSVVFCSWPCGFSFL
>ENST00000552252.1|SNV-1492-C-T|2
TLSNTSLR
>FUSION-ENST00000570947.5:95116-ENST00000573770.5:4874|3433
MTCSCLISFSFLNTTCIDFK
>FUSION-ENST00000570947.5:95116-ENST00000573770.5:4874|3808
YLGVELAHQR
>FUSION-ENST00000570947.5:95116-ENST00000573770.5:4874|1204
LEAFVMIHFHLMNSQCVFSSL
>FUSION-ENST00000570947.5:95116-ENST00000573770.5:4874|2572
LVSGRQFR
>FUSION-ENST00000570947.5:95116-ENST00000573770.5:4874|2274
TVNICPAFSLGKILR
>ENST00000494853.1|MNV-75656-AG-A|1
WTARMMITMPCSCSASSMPCLII
>FUSION-ENST00000570947.5:95116-ENST00000573770.5:4874|4124
ACLTWRPMR
>FUSION-ENST00000570947.5:95116-ENST00000573770.5:4874|1384
MPVAWGGACLK
>FUSION-ENST00000570947.5:95116-ENST00000573770.5:4874|2182
LCHCTPAWETE
>FUSION-ENST00000570947.5:95116-ENST00000573770.5:4874|1470
CQVSEQGS
>ENST00000461497.5|SNV-84466-G-A|4
TLRSEINER
>FUSION-ENST00000483104.5:52559-ENST00000263962.12:235021|135
EWAKKGNK
>FUSION-ENST00000570947.5:95116-ENST00000573770.5:4874|2738
HFTKEGVQTAKNQAK
>FUSION-ENST00000570947.5:95116-ENST00000573770.5:4874|1838
MVYHIFFIQSIIDGHLG
>FUSION-ENST00000570947.5:95116-ENST00000573770.5:4874|391
MKAVGALGICT
>FUSION-ENST00000570947.5:95116-ENST00000573770.5:4874|2576
RVAPADTCARLVSGR
>FUSION-ENST00000570947.5:95116-ENST00000573770.5:4874|331
MGQILCVPLLPGQRHHPGAAVD
>FUSION-ENST00000570947.5:95116-ENST00000573770.5:4874|4397
MFFNNMR
>ENST00000316027.10|MNV-16536-TGA-T|4
LHAQQHHGHCGGLGPPRPQVRPHVR
>ENST00000427836.8|SNV-197103-G-A|1
CVHRELQKK
>FUSION-ENST00000570947.5:95116-ENST00000573770.5:4874|692
CLAAESTCQK
>FUSION-ENST00000570947.5:95116-ENST00000573770.5:4874|2766
LLASLQGACVKARCHQNGMK
>FUSION-ENST00000570947.5:95116-ENST00000573770.5:4874|508
MHVAPPPPQCDSPECLQTNVPGDK
>FUSION-ENST00000570947.5:95116-ENST00000573770.5:4874|4152
HPEEEQK
>ENST00000297338.7|SNV-27116-A-G|2
TGAESVSLLELCRNTNR
>ENST00000542786.1|SNV-13342-G-A|1
ASGVRLPGGW
>FUSION-ENST00000570947.5:95116-ENST00000573770.5:4874|2299
AAAVVISDR
>FUSION-ENST00000570947.5:95116-ENST00000573770.5:4874|2905
MQLVSFLSFSVIQK
>FUSION-ENST00000570947.5:95116-ENST00000573770.5:4874|1895
NLWLTQFTKVFLLFSSKK
>FUSION-ENST00000570947.5:95116-ENST00000573770.5:4874|2423
AELPRGGRLSPEC
>FUSION-ENST00000570947.5:95116-ENST00000573770.5:4874|681
ATVLMRTCLNQRPSSGWTTSR
>FUSION-ENST00000570947.5:95116-ENST00000573770.5:4874|665
VLSHCVSA
>FUSION-ENST00000570947.5:95116-ENST00000573770.5:4874|1020
MPTCFYTDFAENPSSTGCFWALSK
>FUSION-ENST00000570947.5:95116-ENST00000573770.5:4874|3914
GCGEGYRQAWPFSSSLPILEPR
>ENST00000551094.5|SNV-4297-G-A|8
RGFPPSVPADAVVQYDMELIALIR
>FUSION-ENST00000570947.5:95116-ENST00000573770.5:4874|4063
PAPVIQWPPTGALPR
>FUSION-ENST00000570947.5:95116-ENST00000573770.5:4874|3992
GRYSRTDSVPDL
>FUSION-ENST00000570947.5:95116-ENST00000573770.5:4874|342
VVTAASSWR
>FUSION-ENST00000570947.5:95116-ENST00000573770.5:4874|3920
LCIHSAGSTALSSHRRGCGEGYR
>FUSION-ENST00000483104.5:52559-ENST00000263962.12:235021|219
MVPYNYQYLIRQISIGK
>FUSION-ENST00000570947.5:95116-ENST00000573770.5:4874|3209
MWKQRVITDGFSSPVPLWGIGGK
>FUSION-ENST00000570947.5:95116-ENST00000573770.5:4874|3782
GWVCLQASCPALCVCR
>ENST00000484238.6|SNV-34540-G-A|2
HKLFGVLR
>FUSION-ENST00000570947.5:95116-ENST00000573770.5:4874|3053
VFKRAGILMDTR
>FUSION-ENST00000570947.5:95116-ENST00000573770.5:4874|592
MKLQLCSWFSKLCWLS
>FUSION-ENST00000483104.5:52559-ENST00000263962.12:235021|78
MDLMGHMVTLCLTFK
>FUSION-ENST00000570947.5:95116-ENST00000573770.5:4874|161
CQRPPKPRVPPTATEAPR
>FUSION-ENST00000570947.5:95116-ENST00000573770.5:4874|4365
MTYFKGKR
>FUSION-ENST00000570947.5:95116-ENST00000573770.5:4874|2927
AGREGLWQAT
>ENST00000487091.1|SNV-87194-C-T|4
MSWKNWTWSTGAR
>FUSION-ENST00000570947.5:95116-ENST00000573770.5:4874|1282
VGSSSCLSVACR
>FUSION-ENST00000570947.5:95116-ENST00000573770.5:4874|1850
QCLGFCSCFGLLR
>ENST00000490526.1|SNV-3635-A-C|4
RYNAATLYKVS
>FUSION-ENST00000570947.5:95116-ENST00000573770.5:4874|1586
VTYRFNAIPIK
>FUSION-ENST00000572977.5:95116-ENST00000573770.5:4874|6
APQTPTAQGR
>FUSION-ENST00000576964.5:172741-ENST00000571650.5:42835|238
MPQLTCLT
>FUSION-ENST00000570947.5:95116-ENST00000573770.5:4874|3026
GTVSAHCNLR
>FUSION-ENST00000570947.5:95116-ENST00000573770.5:4874|1722
TTHIQPSWFLMDLVQR
>FUSION-ENST00000570947.5:95116-ENST00000573770.5:4874|3090
DTRSSWRVFK
>FUSION-ENST00000231887.8:52559-ENST00000263962.12:235021|13
LTGVPAALDLITSEK
>FUSION-ENST00000483104.5:52559-ENST00000263962.12:235021|208
YTFKYFFDNSK
>FUSION-ENST00000570947.5:95116-ENST00000573770.5:4874|3548
ANIPVATIENVTTSEAPFMPLR
>FUSION-ENST00000570947.5:95116-ENST00000573770.5:4874|3222
AIGATGSGSQFLEVYR
>FUSION-ENST00000570947.5:95116-ENST00000573770.5:4874|2916
KLRVNLNK
>FUSION-ENST00000570947.5:95116-ENST00000573770.5:4874|624
SGLRLGLCVWSLRQGLR
>FUSION-ENST00000483104.5:52559-ENST00000263962.12:235021|129
MANRSSATFK
>FUSION-ENST00000570947.5:95116-ENST00000573770.5:4874|1659
MILYLENFIILAQKLLKLISNFSK
>FUSION-ENST00000570947.5:95116-ENST00000573770.5:4874|3685
VLLWPVHTPLAVHVGSS
>FUSION-ENST00000570947.5:95116-ENST00000573770.5:4874|3844
WSLAVAQAGVQWR
>FUSION-ENST00000570947.5:95116-ENST00000573770.5:4874|4149
IAAPRSPLRPLWSPPSPR
>FUSION-ENST00000570947.5:95116-ENST00000573770.5:4874|2936
MLTPDLRGGSADLTSQCLRVDGHVR
>FUSION-ENST00000570947.5:95116-ENST00000573770.5:4874|3428
WYLIQAHGVHGAR
>FUSION-ENST00000570947.5:95116-ENST00000573770.5:4874|2669
NPTRGGREGGLR
>FUSION-ENST00000570947.5:95116-ENST00000573770.5:4874|1478
MQSVITILG
>FUSION-ENST00000483104.5:52559-ENST00000263962.12:235021|131
MGSDGKNGD
>FUSION-ENST00000570947.5:95116-ENST00000573770.5:4874|1541
LFPLNYH
>FUSION-ENST00000570947.5:95116-ENST00000573770.5:4874|2214
RIQFFHVLANS
>ENST00000612955.5|SNV-204608-A-G|5
THFHKEFHQLQGFGR
>FUSION-ENST00000570947.5:95116-ENST00000573770.5:4874|4145
MYVSSFSILHLGSSQF
>ENST00000347162.10|SNV-22241-G-A|2
LCQENQWLQDELAGTQQR
>FUSION-ENST00000570947.5:95116-ENST00000573770.5:4874|3791
GWVCLQAPCPALCVCR
>FUSION-ENST00000570947.5:95116-ENST00000573770.5:4874|580
MSPNKCSWGQISPR
>FUSION-ENST00000570947.5:95116-ENST00000573770.5:4874|2694
EGELRNPTRGLQR
>ENST00000461874.1|SNV-13451-C-G|7
GWTTSGV
>FUSION-ENST00000570947.5:95116-ENST00000573770.5:4874|4076
MNNLTDF
>FUSION-ENST00000570947.5:95116-ENST00000573770.5:4874|1110
NSYSNPKGR
>FUSION-ENST00000570947.5:95116-ENST00000573770.5:4874|2327
LMFYKPLLPAQPR
>ENST00000611914.1|SNV-619-T-C|1
SYQLSPNLHFSLDVVSGTDGQK
>FUSION-ENST00000570947.5:95116-ENST00000573770.5:4874|1834
ATGKERMR
>FUSION-ENST00000570947.5:95116-ENST00000573770.5:4874|4538
MPVIPALWEAK
>FUSION-ENST00000575142.5:98-ENST00000572977.5:86064|1
WPHGDHAHLVLLASVVLPRGPL
>FUSION-ENST00000570947.5:95116-ENST00000573770.5:4874|1529
MVFDGSCPKT
>FUSION-ENST00000570947.5:95116-ENST00000573770.5:4874|956
DHCHITVLTPLPTLSTRSLSK
>FUSION-ENST00000570947.5:95116-ENST00000573770.5:4874|4453
MLNLRLLR
>FUSION-ENST00000576964.5:172741-ENST00000571650.5:42835|76
MCRGSRVTVQR
>FUSION-ENST00000570947.5:95116-ENST00000573770.5:4874|2923
QGGVGKR
>FUSION-ENST00000570947.5:95116-ENST00000573770.5:4874|2262
HAVHDNHIR
>FUSION-ENST00000570947.5:95116-ENST00000573770.5:4874|999
QTEEGVRWDSQTR
>FUSION-ENST00000570947.5:95116-ENST00000573770.5:4874|3742
RNPCSESR
>FUSION-ENST00000570947.5:95116-ENST00000573770.5:4874|1523
MNTVHLLINRYTHVTVISVLECLCL
>FUSION-ENST00000483104.5:52559-ENST00000263962.12:235021|14
MLMAFMPSIFDRLKLAYQK
>ENST00000472108.1|SNV-44884-G-A|2
MAGAEPEPAVSVAEPPRPIDNSR
>FUSION-ENST00000570947.5:95116-ENST00000573770.5:4874|3393
WYSMQAHR
>FUSION-ENST00000570947.5:95116-ENST00000573770.5:4874|1453
KCFLNFENVILICSKTETLV
>FUSION-ENST00000570947.5:95116-ENST00000573770.5:4874|196
GLRLSARSQLPR
>FUSION-ENST00000576964.5:172741-ENST00000571650.5:42835|250
LEVNKNIGQPGCSGSHL
>FUSION-ENST00000570947.5:95116-ENST00000573770.5:4874|4626
LTVRREVS
>FUSION-ENST00000483104.5:52559-ENST00000263962.12:235021|21
MLLIKEK
>ENST00000648643.1|SNV-428506-C-T|3
LNTTVMTTILMASEP
>ENST00000556845.1|SNV-26385-C-T|4
KAQSTASMSPARPAPRAFPAPQPGR
>FUSION-ENST00000570947.5:95116-ENST00000573770.5:4874|3625
LPLSWPGAVAGTT
>FUSION-ENST00000570947.5:95116-ENST00000573770.5:4874|3644
MVVTKRFLNHAIFPLFR
>FUSION-ENST00000570947.5:95116-ENST00000573770.5:4874|3134
MGAGLVRWGWAVLGVQPAAR
>FUSION-ENST00000570947.5:95116-ENST00000573770.5:4874|2632
GGREGGLRNPTCGGR
>FUSION-ENST00000576964.5:172741-ENST00000571650.5:42835|51
AWWWAPVIPATQEAEAGDWREPGR
>FUSION-ENST00000570947.5:95116-ENST00000573770.5:4874|1972
MFEGYFHWIYYSSVK
>FUSION-ENST00000570947.5:95116-ENST00000573770.5:4874|4498
RAWLLSFFIALVGASRTVPNR
>FUSION-ENST00000570947.5:95116-ENST00000573770.5:4874|3490
MQLVLVGPSRK
>FUSION-ENST00000570947.5:95116-ENST00000573770.5:4874|950
RPASGFTVGMLQSPSTVRGR
>FUSION-ENST00000620225.5:11465-ENST00000617781.1:13206|67
YKINELSNVPVPVMLMPDDFKAYSK
>FUSION-ENST00000483104.5:52559-ENST00000263962.12:235021|252
DGVSPCWPGWSQTPDLR
>FUSION-ENST00000570947.5:95116-ENST00000573770.5:4874|689
MPLDFSASK
>FUSION-ENST00000570947.5:95116-ENST00000573770.5:4874|749
AEAQESLECGRQR
>FUSION-ENST00000570947.5:95116-ENST00000573770.5:4874|539
SPSPPWECTCRR
>FUSION-ENST00000576964.5:172741-ENST00000571650.5:42835|96
RDLVGCLPGREAGTLPWGPWCQASR
>ENST00000360859.11|SNV-68245-G-T|8
VPPACLVSRALR
>FUSION-ENST00000570947.5:95116-ENST00000573770.5:4874|720
TPLPSALHPG
>FUSION-ENST00000333916.8:391-ENST00000372692.8:356|5
KRLNTLMK
>FUSION-ENST00000570947.5:95116-ENST00000573770.5:4874|683
MFLGTNQPQVRATVLMR
>FUSION-ENST00000620225.5:11465-ENST00000617781.1:13206|66
INELSNVPVPVMLMPDDFK
>FUSION-ENST00000570947.5:95116-ENST00000573770.5:4874|3684
MPANTHALAGSPALR
>FUSION-ENST00000575142.5:98-ENST00000572977.5:86064|4
ARGFHLK
>FUSION-ENST00000483104.5:52559-ENST00000263962.12:235021|172
LAGHAGRRL
>FUSION-ENST00000576964.5:172741-ENST00000571650.5:42835|245
LRSGIQDQPGQHGKNPSLLK
>FUSION-ENST00000570947.5:95116-ENST00000573770.5:4874|2707
TAESGRASSGIPHADCR
>FUSION-ENST00000570947.5:95116-ENST00000573770.5:4874|2094
MAGHSGSHL
>FUSION-ENST00000570947.5:95116-ENST00000573770.5:4874|4196
MLAAHSAHHRDARQEDHPPR
>FUSION-ENST00000570947.5:95116-ENST00000573770.5:4874|3454
GKLIPGARPIATFLWLLSEFLGQK
>FUSION-ENST00000570947.5:95116-ENST00000573770.5:4874|3820
FYSVAQAGVQWCDLGSLQPPPPRFK
>ENST00000615845.4|SNV-10514-A-T|1
MFLLKKAEESGSEQATVDAWLQR
>FUSION-ENST00000570947.5:95116-ENST00000573770.5:4874|2531
AGSGIPHAEGGRAGSGIPHAEGGR
>FUSION-ENST00000570947.5:95116-ENST00000573770.5:4874|353
MSHHTQPILSLLKISFFS
>FUSION-ENST00000570947.5:95116-ENST00000573770.5:4874|1390
RALIPGTQHLECTENRPGPS
>ENST00000535680.5|SNV-85498-C-T|7
MTRFQASSCWPVWAR
>FUSION-ENST00000483104.5:52559-ENST00000263962.12:235021|24
QVILQSENK
>FUSION-ENST00000570947.5:95116-ENST00000573770.5:4874|1955
MVCVFIVYFLFEVTTR
>FUSION-ENST00000570947.5:95116-ENST00000573770.5:4874|2350
MCNNLEKLSDKQHGLGILK
>FUSION-ENST00000483104.5:52559-ENST00000263962.12:235021|190
VAHACNPSTLGGRGRQITK
>FUSION-ENST00000570947.5:95116-ENST00000573770.5:4874|4612
KYPGGNWIYHLLR
>FUSION-ENST00000483104.5:52559-ENST00000263962.12:235021|212
MLAVTSKYTFK
>FUSION-ENST00000570947.5:95116-ENST00000573770.5:4874|1049
MDLAFYPGSLTLTPCNYFLSN
>FUSION-ENST00000570947.5:95116-ENST00000573770.5:4874|3089
SSWRVFK
>ENST00000558380.1|SNV-5767-C-A|6
MGLWPRGSEPTR
>FUSION-ENST00000570947.5:95116-ENST00000573770.5:4874|3870
MLPAPVPTAATALTWSPR
>FUSION-ENST00000620225.5:11465-ENST00000617781.1:13206|3
LKRDVEEILVLSP
>FUSION-ENST00000570947.5:95116-ENST00000573770.5:4874|3141
VTVSSEISLK
>FUSION-ENST00000570947.5:95116-ENST00000573770.5:4874|4495
TVPNRSGESGHPR
>FUSION-ENST00000570947.5:95116-ENST00000573770.5:4874|2725
CSSPAFREPVLKHGAIR
>FUSION-ENST00000570947.5:95116-ENST00000573770.5:4874|3016
EHAGRCREATR
>FUSION-ENST00000570947.5:95116-ENST00000573770.5:4874|867
MRSQGGPGEWK
>FUSION-ENST00000570947.5:95116-ENST00000573770.5:4874|3545
MVGMAITSPGADFVSR
>FUSION-ENST00000570947.5:95116-ENST00000573770.5:4874|1907
TIRSCETYSLP
>ENST00000429277.6|SNV-13342-G-A|2
LPGGADYQER
>FUSION-ENST00000231887.8:52559-ENST00000263962.12:235021|11
RSAIFSLPSVCK
>ENST00000521866.5|SNV-92446-A-G|3
LVTTTEQVK
>FUSION-ENST00000570947.5:95116-ENST00000573770.5:4874|1355
MAPFPCTTL
>ENST00000304218.6|SNV-678-C-T|3
TAKSKAAKPK
>FUSION-ENST00000570947.5:95116-ENST00000573770.5:4874|3708
VCVDFTVSMCVWTLRGVRVWTPR
>FUSION-ENST00000570947.5:95116-ENST00000573770.5:4874|2411
MVKPRPY
>FUSION-ENST00000570947.5:95116-ENST00000573770.5:4874|3307
IVPLHSSLGNKAGLY
>FUSION-ENST00000570947.5:95116-ENST00000573770.5:4874|2575
VAPADTCAR
>FUSION-ENST00000477179.5:879-ENST00000591877.1:131103|13
GSQVQVAPLAPGQR
>FUSION-ENST00000570947.5:95116-ENST00000573770.5:4874|3706
IALHLVTVSL
>FUSION-ENST00000570947.5:95116-ENST00000573770.5:4874|3954
RFLLAHTAVFSSRLSVFLETLVE
>FUSION-ENST00000302538.9:162662-ENST00000571650.5:45550|2
EEKEEAGPADPEDH
>FUSION-ENST00000570947.5:95116-ENST00000573770.5:4874|3568
IILAAAVIKLQCSFIVSLKIWDCK
>FUSION-ENST00000570947.5:95116-ENST00000573770.5:4874|3974
VLFIVFG
>FUSION-ENST00000570947.5:95116-ENST00000573770.5:4874|2795
GLLPPAFDQLPSK
>FUSION-ENST00000570947.5:95116-ENST00000573770.5:4874|1604
VFVVLGFTFK
>ENST00000419625.6|SNV-56123-C-G|6
YQKSLSDMVRSDTCGDFR
>FUSION-ENST00000570947.5:95116-ENST00000573770.5:4874|2429
LVFLNHVIPKIIHKSIIK
>FUSION-ENST00000570947.5:95116-ENST00000573770.5:4874|458
WALARALPLLSPR
>ENST00000413171.6|SNV-35349-T-C|1
GCSREGSLR
>FUSION-ENST00000570947.5:95116-ENST00000573770.5:4874|4484
MPFLTLRR
>FUSION-ENST00000570947.5:95116-ENST00000573770.5:4874|4023
MWKFGRGVPVCR
>FUSION-ENST00000570947.5:95116-ENST00000573770.5:4874|3534
MENIVLK
>FUSION-ENST00000570947.5:95116-ENST00000573770.5:4874|848
EDRENRPGLYERLK
>FUSION-ENST00000570947.5:95116-ENST00000573770.5:4874|1044
MGLTDSQPGGEAEGTPGGGR
>FUSION-ENST00000231887.8:52559-ENST00000263962.12:235021|9
SAIFSLPSVCK
>FUSION-ENST00000570947.5:95116-ENST00000573770.5:4874|4080
VSKIYKNVK
>FUSION-ENST00000570947.5:95116-ENST00000573770.5:4874|1591
INIVKMAILPKVTYR
>FUSION-ENST00000570947.5:95116-ENST00000573770.5:4874|440
ISVEPGMMAHTCNPSTLGG
>FUSION-ENST00000570947.5:95116-ENST00000573770.5:4874|3579
ISLSVFPKLNAVGSRGSQQK
>FUSION-ENST00000570947.5:95116-ENST00000573770.5:4874|2563
AGSGIPHADCGGR
>FUSION-ENST00000570947.5:95116-ENST00000573770.5:4874|2125
FPISEERLSVFLHSI
>FUSION-ENST00000570947.5:95116-ENST00000573770.5:4874|826
ALSRLAAAGAHEGIR
>FUSION-ENST00000570947.5:95116-ENST00000573770.5:4874|2494
DAEVFLPGTFCFIK
>ENST00000546324.1|SNV-611-A-C|1
LQPGVSVSSSLSPGPPLQR
>FUSION-ENST00000570947.5:95116-ENST00000573770.5:4874|1847
IMASTSIYVPAK
>FUSION-ENST00000483104.5:52559-ENST00000263962.12:235021|130
GSDGKNGD
>ENST00000316027.10|MNV-16536-TGA-T|6
GPRGRPGQGAAGR
>FUSION-ENST00000576964.5:172741-ENST00000571650.5:42835|65
MLTHSGVSCLVLLVRKAR
>FUSION-ENST00000570947.5:95116-ENST00000573770.5:4874|3221
MAIGATGSGSQFLEVYRHGLPGR
>FUSION-ENST00000570947.5:95116-ENST00000573770.5:4874|1816
MGVQFKMRFG
>FUSION-ENST00000570947.5:95116-ENST00000573770.5:4874|590
LQLCSWFSK
>ENST00000528032.5|SNV-17717-C-G|2
AVEPWGADLHRPEEREPQR
>FUSION-ENST00000570947.5:95116-ENST00000573770.5:4874|839
ISVFLFLKSLSFIAQ
>FUSION-ENST00000570947.5:95116-ENST00000573770.5:4874|188
LGFHLSR
>FUSION-ENST00000576964.5:172741-ENST00000571650.5:42835|73
GSRVTVQRG
>ENST00000461497.5|SNV-84466-G-A|2
SEINERNYFVR
>FUSION-ENST00000570947.5:95116-ENST00000573770.5:4874|4438
FKVHFMAGRVTCPGECAVHT
>FUSION-ENST00000570947.5:95116-ENST00000573770.5:4874|2764
ARCHQNGMKTETPSAGER
>FUSION-ENST00000570947.5:95116-ENST00000573770.5:4874|2226
CFTFKETAKVLSK
>FUSION-ENST00000570947.5:95116-ENST00000573770.5:4874|2752
MQDAQKQTHQTV
>FUSION-ENST00000570947.5:95116-ENST00000573770.5:4874|1139
MLMRHFWNTPR
>FUSION-ENST00000570947.5:95116-ENST00000573770.5:4874|3263
WWGGVVLG
>FUSION-ENST00000570947.5:95116-ENST00000573770.5:4874|257
QGPGSHR
>FUSION-ENST00000570947.5:95116-ENST00000573770.5:4874|153
LVPPPRDTQHTRAAK
>ENST00000263674.4|SNV-476-T-G|6
LLERWSGGPGLREEDTDTPGWR
>FUSION-ENST00000483104.5:52559-ENST00000263962.12:235021|262
IAHAEVTTK
>FUSION-ENST00000570947.5:95116-ENST00000573770.5:4874|4554
MVKPHLY
>FUSION-ENST00000570947.5:95116-ENST00000573770.5:4874|2839
CPGEPARSCVAFDNVAPEHR
>FUSION-ENST00000483104.5:52559-ENST00000263962.12:235021|250
SHCTRPR
>FUSION-ENST00000570947.5:95116-ENST00000573770.5:4874|4197
LAAHSAHHRDAR
>FUSION-ENST00000570947.5:95116-ENST00000573770.5:4874|4057
KSENMVLK
>ENST00000487328.1|MNV-84698-GAAG-G|2
MTEKKAQEFI
>FUSION-ENST00000570947.5:95116-ENST00000573770.5:4874|78
FLWETGLGSSPVLCVLQK
>FUSION-ENST00000570947.5:95116-ENST00000573770.5:4874|2519
KTLLHLSKVMLHCFIK
>FUSION-ENST00000570947.5:95116-ENST00000573770.5:4874|606
RRLSLQVR
>FUSION-ENST00000333916.8:391-ENST00000372692.8:356|4
RLNTLMK
>FUSION-ENST00000570947.5:95116-ENST00000573770.5:4874|75
WLRPAGAGGLTVGQPVSLR
>FUSION-ENST00000570947.5:95116-ENST00000573770.5:4874|805
TCHSSRASAT
>FUSION-ENST00000570947.5:95116-ENST00000573770.5:4874|3248
VPLHSGGRSSPQTVPSTVVAGPHRR
>ENST00000372429.7|SNV-44884-G-A|6
EWEAFVKGKDNEPPRPIDNSR
>FUSION-ENST00000570947.5:95116-ENST00000573770.5:4874|1442
GLSPMCSHDLSPVCSR
>FUSION-ENST00000570947.5:95116-ENST00000573770.5:4874|1863
TLIPVEPHPHVK
>FUSION-ENST00000576964.5:172741-ENST00000571650.5:42835|293
GSALESSAC
>FUSION-ENST00000570947.5:95116-ENST00000573770.5:4874|4602
VKPHLYQKIQK
>FUSION-ENST00000570947.5:95116-ENST00000573770.5:4874|3536
WAGGLVAW
>FUSION-ENST00000570947.5:95116-ENST00000573770.5:4874|2871
HRNRHTK
>ENST00000371117.8|SNV-314882-T-G|4
VHLYSAYPKNSWTHRGADIASGNER
>ENST00000475659.1|SNV-76155-G-A|5
VQLVRML
>FUSION-ENST00000570947.5:95116-ENST00000573770.5:4874|2237
MTVNICTSLCA
>FUSION-ENST00000570947.5:95116-ENST00000573770.5:4874|3927
HNVYENICRAASPRR
>FUSION-ENST00000570947.5:95116-ENST00000573770.5:4874|3167
AQGSLELVSQPPRGSCWLQGR
>FUSION-ENST00000570947.5:95116-ENST00000573770.5:4874|1134
RHFWNTPR
>FUSION-ENST00000576964.5:172741-ENST00000571650.5:42835|139
VKLVATHLPLLTV
>FUSION-ENST00000570947.5:95116-ENST00000573770.5:4874|3803
CFYLKGTC
>ENST00000528032.5|SNV-17717-C-G|6
ERAVEPWGADLHRPEER
>FUSION-ENST00000570947.5:95116-ENST00000573770.5:4874|750
MAEAQESLECGRQR
>FUSION-ENST00000570947.5:95116-ENST00000573770.5:4874|4441
MFKVHFMAGR
>FUSION-ENST00000570947.5:95116-ENST00000573770.5:4874|3305
HQSMQTNK
>FUSION-ENST00000570947.5:95116-ENST00000573770.5:4874|2880
MGDSPRGCEFPSV
>FUSION-ENST00000570947.5:95116-ENST00000573770.5:4874|1698
KNVETSLVNEK
>FUSION-ENST00000570947.5:95116-ENST00000573770.5:4874|3471
LIWSQCGLWR
>FUSION-ENST00000570947.5:95116-ENST00000573770.5:4874|1497
GRTATRLPR
>FUSION-ENST00000570947.5:95116-ENST00000573770.5:4874|977
SCPYSRRFR
>FUSION-ENST00000570947.5:95116-ENST00000573770.5:4874|2499
LLQTHHLFLSDVSVCR
>FUSION-ENST00000570947.5:95116-ENST00000573770.5:4874|2912
MLVSKMQLVSFLSFSVIQK
>FUSION-ENST00000570947.5:95116-ENST00000573770.5:4874|4534
AGGSPEVR
>FUSION-ENST00000570947.5:95116-ENST00000573770.5:4874|1126
RGAGCQGNQPCAQR
>FUSION-ENST00000570947.5:95116-ENST00000573770.5:4874|2605
MRRAGGR
>FUSION-ENST00000570947.5:95116-ENST00000573770.5:4874|3469
LIWSQCGLWRASPQPCQRR
>FUSION-ENST00000570947.5:95116-ENST00000573770.5:4874|4346
LADDTFLVGGRVPTDFR
>FUSION-ENST00000620225.5:11465-ENST00000617781.1:13206|2
RDVEEILVLSP
>FUSION-ENST00000570947.5:95116-ENST00000573770.5:4874|3671
RLTERGHEATCFVLGGFETK
>FUSION-ENST00000570947.5:95116-ENST00000573770.5:4874|955
MESGSVPGPSFPISGLRPLGGWSR
>FUSION-ENST00000570947.5:95116-ENST00000573770.5:4874|436
MLRVPVLFR
>ENST00000558232.5|SNV-11707-G-A|1
GPHPFLSGLQYESRQDFLWRLAR
>FUSION-ENST00000570947.5:95116-ENST00000573770.5:4874|622
LGLCVWSLRQGLR
>FUSION-ENST00000570947.5:95116-ENST00000573770.5:4874|3418
VTGPSITSNIYHLCWEHSR
>FUSION-ENST00000570947.5:95116-ENST00000573770.5:4874|373
GVHLQASVSPSPRGGAPAGVR
>FUSION-ENST00000570947.5:95116-ENST00000573770.5:4874|2330
LTAVRAARLMFYKPLLPAQPR
>FUSION-ENST00000570947.5:95116-ENST00000573770.5:4874|3206
QRVITDGFSSPVPLWGIGGKWGK
>FUSION-ENST00000576964.5:172741-ENST00000571650.5:42835|222
DAAKVLFRGT
>FUSION-ENST00000570947.5:95116-ENST00000573770.5:4874|4514
YGVKQRSSFILL
>FUSION-ENST00000570947.5:95116-ENST00000573770.5:4874|43
NSAFQNLLDS
>FUSION-ENST00000570947.5:95116-ENST00000573770.5:4874|2326
LMFYKPLLPAQPRAQVL
>FUSION-ENST00000570947.5:95116-ENST00000573770.5:4874|3818
CVLTAHTPV
>ENST00000623543.1|MNV-4286-CTC-C|5
SWLSRPQR
>ENST00000342679.9|SNV-29490-C-G|3
MSYLELMEHPFLTLHK
>FUSION-ENST00000570947.5:95116-ENST00000573770.5:4874|285
EGVFGDKPR
>FUSION-ENST00000570947.5:95116-ENST00000573770.5:4874|1333
VTFSPDLS
>FUSION-ENST00000570947.5:95116-ENST00000573770.5:4874|4607
MGGQGRRIL
>ENST00000602562.1|SNV-4282-C-T|8
LEGTSTSGARRPWTMSCTGLSSSCR
>FUSION-ENST00000483104.5:52559-ENST00000263962.12:235021|53
MSIQIVCPFLTGCLSFIIDL
>FUSION-ENST00000570947.5:95116-ENST00000573770.5:4874|2634
MPGERVVGPGGSQLVARLFST
>FUSION-ENST00000495958.5:545-ENST00000372692.8:356|12
RLELTASAAISRSSVLEVHVPT
>FUSION-ENST00000570947.5:95116-ENST00000573770.5:4874|4497
AWLLSFFIALVGASR
>FUSION-ENST00000570947.5:95116-ENST00000573770.5:4874|2993
DGRVPVK
>FUSION-ENST00000570947.5:95116-ENST00000573770.5:4874|3467
ASPQPCQRR
>FUSION-ENST00000570947.5:95116-ENST00000573770.5:4874|414
SPVGVHLQASVSPSSRGGAPAGVR
>FUSION-ENST00000570947.5:95116-ENST00000573770.5:4874|965
ESGSVPGPLFPISGLRPLGGWSR
>FUSION-ENST00000570947.5:95116-ENST00000573770.5:4874|9
AFPLGRVHLGR
>ENST00000553027.1|SNV-4297-G-A|7
MELIALIRANYWLK
>FUSION-ENST00000570947.5:95116-ENST00000573770.5:4874|4281
MVGLVIAER
>FUSION-ENST00000570947.5:95116-ENST00000573770.5:4874|1548
MPAVSRGREMENLVRPLFFLTGK
>FUSION-ENST00000570947.5:95116-ENST00000573770.5:4874|4099
SISSPETHPLSLEQK
>FUSION-ENST00000570947.5:95116-ENST00000573770.5:4874|4161
CTSQSYCWMKVHK
>FUSION-ENST00000570947.5:95116-ENST00000573770.5:4874|3832
GFPHVAK
>FUSION-ENST00000570947.5:95116-ENST00000573770.5:4874|3683
PANTHALAGSPALR
>FUSION-ENST00000570947.5:95116-ENST00000573770.5:4874|2385
CLCVQVTHPAPR
>FUSION-ENST00000570947.5:95116-ENST00000573770.5:4874|1329
MVLCGAGNVCL
>FUSION-ENST00000570947.5:95116-ENST00000573770.5:4874|4150
HPEEEQKIAAPRSPLRPLWSPPSPR
>FUSION-ENST00000576964.5:172741-ENST00000571650.5:42835|148
QFFYLSLLSSWE
>FUSION-ENST00000570947.5:95116-ENST00000573770.5:4874|1061
PLNSWPHMGAAGEA
>FUSION-ENST00000570947.5:95116-ENST00000573770.5:4874|2527
MIVPLPSSLGNRPCLK
>FUSION-ENST00000570947.5:95116-ENST00000573770.5:4874|2342
MYKPLCVHDSEYMSSLFSWENT
>FUSION-ENST00000483104.5:52559-ENST00000263962.12:235021|229
MQCSCSMSIK
>ENST00000574992.5|SNV-8711-T-G|5
MPLSLFGRGQDPIFSLATPLR
>ENST00000443668.6|SNV-43973-G-C|2
TIAEQAVAADQPLPRSR
>FUSION-ENST00000570947.5:95116-ENST00000573770.5:4874|4257
MSRPAACLK
>FUSION-ENST00000576964.5:172741-ENST00000571650.5:42835|183
SSDLFFVFCFFLRWSLTLSLSPR
>FUSION-ENST00000570947.5:95116-ENST00000573770.5:4874|1172
CSEGWNFEPHPQTSGEGKGLR
>FUSION-ENST00000576964.5:172741-ENST00000571650.5:42835|210
YFLLFHVPHIRHVENR
>FUSION-ENST00000495958.5:545-ENST00000372692.8:356|8
MFLPKSWQGGSSADLSR
>FUSION-ENST00000570947.5:95116-ENST00000573770.5:4874|3242
RSPSTVVAGPHRR
>FUSION-ENST00000483104.5:52559-ENST00000263962.12:235021|98
MLSIFSSAYWPFVSLLWR
>FUSION-ENST00000570947.5:95116-ENST00000573770.5:4874|2986
SALERLLLRGWIF
>FUSION-ENST00000570947.5:95116-ENST00000573770.5:4874|3254
SCREHVCVCE
>FUSION-ENST00000570947.5:95116-ENST00000573770.5:4874|1446
MSFAFRIK
>FUSION-ENST00000570947.5:95116-ENST00000573770.5:4874|3003
NKDGRVPVK
>FUSION-ENST00000570947.5:95116-ENST00000573770.5:4874|2971
MAGIRAGR
>FUSION-ENST00000570947.5:95116-ENST00000573770.5:4874|2629
EGGLRNPTCGGR
>FUSION-ENST00000570947.5:95116-ENST00000573770.5:4874|4108
MSDVAADER
>FUSION-ENST00000570947.5:95116-ENST00000573770.5:4874|885
AYVSMLVCDMGSVKTR
>FUSION-ENST00000576964.5:172741-ENST00000571650.5:42835|85
SGSTIGMER
>FUSION-ENST00000483104.5:52559-ENST00000263962.12:235021|4
PSIFDRLK
>FUSION-ENST00000570947.5:95116-ENST00000573770.5:4874|3088
SSWRVFKR
>FUSION-ENST00000570947.5:95116-ENST00000573770.5:4874|182
WANIFRPETPR
>ENST00000552252.1|SNV-1492-C-T|4
SPWAPTISRDGKTLSNTSLR
>FUSION-ENST00000570947.5:95116-ENST00000573770.5:4874|1577
LPLTFLTELEKTTLKFM
>FUSION-ENST00000570947.5:95116-ENST00000573770.5:4874|3755
EHSPAAHGLPSR
>FUSION-ENST00000570947.5:95116-ENST00000573770.5:4874|3138
GVCSNELGYLWIRGVR
>FUSION-ENST00000570947.5:95116-ENST00000573770.5:4874|1680
GCLFFLVK
>ENST00000642209.1|SNV-814-G-C|1
VTSKDIQRIPSLPPSTQTLYWR
>FUSION-ENST00000570947.5:95116-ENST00000573770.5:4874|1017
YNNLFIFRFNISISDK
>FUSION-ENST00000570947.5:95116-ENST00000573770.5:4874|2659
EGGLRNPTRGLR
>FUSION-ENST00000570947.5:95116-ENST00000573770.5:4874|459
SADSNRWALARALPLLSPR
>FUSION-ENST00000570947.5:95116-ENST00000573770.5:4874|4341
SHSFSKIMVVNFVHVRIISEF
>FUSION-ENST00000570947.5:95116-ENST00000573770.5:4874|4236
TFLGAMMSVTVRCCQPLF
>FUSION-ENST00000570947.5:95116-ENST00000573770.5:4874|3176
FLSLERLLSCPSK
>FUSION-ENST00000576964.5:172741-ENST00000571650.5:42835|244
SGIQDQPGQHGK
>FUSION-ENST00000570947.5:95116-ENST00000573770.5:4874|3868
MLPAPVPTAATALTWSPRASVASS
>FUSION-ENST00000570947.5:95116-ENST00000573770.5:4874|2347
LSDKQHGLGILKTLTK
>FUSION-ENST00000570947.5:95116-ENST00000573770.5:4874|4378
MESRSVTQPGVQWHDLGSLQALPPK
>FUSION-ENST00000570947.5:95116-ENST00000573770.5:4874|552
MICWCPHPQSQNVGVVWKQGLCRCK
>FUSION-ENST00000570947.5:95116-ENST00000573770.5:4874|1983
LDIISGVFFFNVVRLVL
>ENST00000479412.2|SNV-95399-C-T|4
LCVSTLPEWRHMSYAQPGYL
>FUSION-ENST00000570947.5:95116-ENST00000573770.5:4874|2116
MFLLYLAF
>FUSION-ENST00000570947.5:95116-ENST00000573770.5:4874|3474
SQRLIWSQCGLWR
>FUSION-ENST00000231887.8:52559-ENST00000263962.12:235021|5
ERAGISSKFLILQSLGISGLPSELR
>FUSION-ENST00000570947.5:95116-ENST00000573770.5:4874|1229
MGEGHIV
>FUSION-ENST00000570947.5:95116-ENST00000573770.5:4874|270
MGWLHVSLWTKVSLGNWTWVK
>FUSION-ENST00000570947.5:95116-ENST00000573770.5:4874|4214
MMEAWLQRPWRHGPPSIPGQNR
>FUSION-ENST00000570947.5:95116-ENST00000573770.5:4874|2353
MCNNLEK
>FUSION-ENST00000570947.5:95116-ENST00000573770.5:4874|3198
MEAGEER
>ENST00000461874.1|SNV-13451-C-G|4
MACVDGQHPVCRVLSVGGACR
>FUSION-ENST00000570947.5:95116-ENST00000573770.5:4874|1598
TASTIPLSEFTVIR
>FUSION-ENST00000570947.5:95116-ENST00000573770.5:4874|2821
MLRPKKILSPPPFIDQCSWLVVN
>FUSION-ENST00000570947.5:95116-ENST00000573770.5:4874|2628
EGGLRNPTCGGREGGLR
>FUSION-ENST00000570947.5:95116-ENST00000573770.5:4874|4437
VHFMAGR
>FUSION-ENST00000570947.5:95116-ENST00000573770.5:4874|2286
MKFNLSIFLLWTCFFR
>FUSION-ENST00000570947.5:95116-ENST00000573770.5:4874|1926
SSAAEKMNVSSFSKEAMS
>FUSION-ENST00000570947.5:95116-ENST00000573770.5:4874|4021
FGRGVPVCR
>FUSION-ENST00000570947.5:95116-ENST00000573770.5:4874|1900
LYLRNLWLTQFTK
>ENST00000475659.1|SNV-76155-G-A|1
WCNLSGCSEGLFLRLCPWIPGGSL
>ENST00000512784.6|SNV-128668-G-T|1
HLVSSCGSFIK
>FUSION-ENST00000570947.5:95116-ENST00000573770.5:4874|3940
AKAGRALQTGTAQR
>FUSION-ENST00000570947.5:95116-ENST00000573770.5:4874|2296
MLSVRLPINR
>FUSION-ENST00000570947.5:95116-ENST00000573770.5:4874|3052
RAGILMDTR
>FUSION-ENST00000570947.5:95116-ENST00000573770.5:4874|1360
LLASDQPWAPDFGFPLWR
>FUSION-ENST00000570947.5:95116-ENST00000573770.5:4874|1316
MHAPALATR
>ENST00000371117.8|SNV-314882-T-G|2
GADIASGNER
>FUSION-ENST00000570947.5:95116-ENST00000573770.5:4874|3226
FLRSNHK
>ENST00000556845.1|SNV-26385-C-T|6
MKAQSTASMSPARPAPR
>ENST00000639629.1|SNV-399416-A-C|5
TDKTFFAYATGR
>ENST00000512784.6|SNV-128668-G-T|2
MSSDDRHLVSSCGSFIK
>FUSION-ENST00000570947.5:95116-ENST00000573770.5:4874|1940
TQNNTEAQHGR
>FUSION-ENST00000570947.5:95116-ENST00000573770.5:4874|2528
GLRRAGGR
>FUSION-ENST00000570947.5:95116-ENST00000573770.5:4874|4576
FCVSVCQAVDI
>FUSION-ENST00000570947.5:95116-ENST00000573770.5:4874|3255
MSCREHVCVCE
>FUSION-ENST00000570947.5:95116-ENST00000573770.5:4874|765
LSVPYLRVSFP
>FUSION-ENST00000570947.5:95116-ENST00000573770.5:4874|221
RPRTASSSESAPPGPGTPERPGTR
>FUSION-ENST00000570947.5:95116-ENST00000573770.5:4874|1804
MHIHVPRTTQK
>FUSION-ENST00000570947.5:95116-ENST00000573770.5:4874|3761
NFLFSLSHWLRPPASCMSPRVR
>FUSION-ENST00000570947.5:95116-ENST00000573770.5:4874|3265
AGTLKGLSHPCPHLDFPPK
>FUSION-ENST00000570947.5:95116-ENST00000573770.5:4874|2935
LTPDLRGGSADLTSQCLRVDGHVR
>FUSION-ENST00000570947.5:95116-ENST00000573770.5:4874|1581
MASQFSLHHLLNR
>ENST00000487091.1|SNV-87194-C-T|6
MPSCVCMSWKNWTWSTGARR
>FUSION-ENST00000570947.5:95116-ENST00000573770.5:4874|1861
MVVCCTHQPTT
>FUSION-ENST00000570947.5:95116-ENST00000573770.5:4874|3145
LLLASGKVTVSSEISLK
>FUSION-ENST00000570947.5:95116-ENST00000573770.5:4874|2666
MQTEASPK
>FUSION-ENST00000570947.5:95116-ENST00000573770.5:4874|1799
TTQKHSMEDGKM
>FUSION-ENST00000570947.5:95116-ENST00000573770.5:4874|1059
MDYWEVGGAAADCWGCGEDSPGP
>FUSION-ENST00000570947.5:95116-ENST00000573770.5:4874|630
ESCSVTQVIVQ
>FUSION-ENST00000570947.5:95116-ENST00000573770.5:4874|1809
MATFAQRNQQSD
>FUSION-ENST00000570947.5:95116-ENST00000573770.5:4874|3319
SSPQTVPSTVVAGLHCR
>ENST00000652557.1|SNV-62969-C-A|3
GMYLWYTGEPNDALR
>FUSION-ENST00000570947.5:95116-ENST00000573770.5:4874|934
ESGSVPAPR
>FUSION-ENST00000570947.5:95116-ENST00000573770.5:4874|2513
VMLHCFIK
>ENST00000448521.5|SNV-12210-C-G|2
AEEDVEPECIMEKVAKASGAN
>FUSION-ENST00000570947.5:95116-ENST00000573770.5:4874|4195
LAAHSAHHRDARQEDHPPR
>FUSION-ENST00000570947.5:95116-ENST00000573770.5:4874|873
ESGSVLGPWFPISGLRPLGGWSR
>FUSION-ENST00000570947.5:95116-ENST00000573770.5:4874|1836
MATGKER
>FUSION-ENST00000570947.5:95116-ENST00000573770.5:4874|2852
GSPCKSEFPSLWVR
>FUSION-ENST00000477179.5:879-ENST00000591877.1:131103|5
TGAWSIPR
>FUSION-ENST00000570947.5:95116-ENST00000573770.5:4874|2344
QHGLGILKTLTKR
>FUSION-ENST00000570947.5:95116-ENST00000573770.5:4874|4596
LAGRSGTRL
>FUSION-ENST00000231887.8:52559-ENST00000263962.12:235021|6
ERAGISSK
>FUSION-ENST00000576964.5:172741-ENST00000571650.5:42835|191
HRCRPLSHR
>FUSION-ENST00000570947.5:95116-ENST00000573770.5:4874|2121
IHLPWPPK
>FUSION-ENST00000570947.5:95116-ENST00000573770.5:4874|1412
MASYRYQWLK
>ENST00000521866.5|SNV-92446-A-G|5
SRLVTTTEQVK
>FUSION-ENST00000570947.5:95116-ENST00000573770.5:4874|2763
CHQNGMK
>FUSION-ENST00000570947.5:95116-ENST00000573770.5:4874|1934
LILVCVK
>FUSION-ENST00000570947.5:95116-ENST00000573770.5:4874|1088
MLQLAAVTVGLKERK
>FUSION-ENST00000570947.5:95116-ENST00000573770.5:4874|2979
RALHPGR
>FUSION-ENST00000570947.5:95116-ENST00000573770.5:4874|3941
AFPEPPRGL
>FUSION-ENST00000570947.5:95116-ENST00000573770.5:4874|2601
VGGRAQESHTRTAESGR
>FUSION-ENST00000570947.5:95116-ENST00000573770.5:4874|3212
GDFYPSHRCCGVSVMWKQR
>FUSION-ENST00000570947.5:95116-ENST00000573770.5:4874|2124
LSVFLHSI
>FUSION-ENST00000570947.5:95116-ENST00000573770.5:4874|4420
MSHSTWLVFCICFKSI
>ENST00000296129.6|SNV-53062-G-A|3
QIQVKQNISMTLRTFAPSFQQEASR
>FUSION-ENST00000570947.5:95116-ENST00000573770.5:4874|1129
HFWNTPRYRR
>FUSION-ENST00000570947.5:95116-ENST00000573770.5:4874|972
GHAWLVFIEIKDFRYK
>FUSION-ENST00000570947.5:95116-ENST00000573770.5:4874|3214
GDFYPSHR
>FUSION-ENST00000570947.5:95116-ENST00000573770.5:4874|784
GPPGSLPLSPVHTGEELNPK
>FUSION-ENST00000483104.5:52559-ENST00000263962.12:235021|89
NQFFIDFAE
>FUSION-ENST00000570947.5:95116-ENST00000573770.5:4874|1251
RSEKNETHSS
>FUSION-ENST00000333916.8:391-ENST00000372692.8:356|6
HRPLQACRRR
>FUSION-ENST00000570947.5:95116-ENST00000573770.5:4874|3068
MPDWALERQKLLQ
>FUSION-ENST00000570947.5:95116-ENST00000573770.5:4874|1729
QTHRPTEQNRDLR
>FUSION-ENST00000389561.7:61693-ENST00000537262.1:26809|1
AEEERGIWG
>ENST00000409849.5|SNV-3635-A-C|5
RYNAATLYK
>FUSION-ENST00000483104.5:52559-ENST00000263962.12:235021|3
MPSIFDRLKLAYQK
>FUSION-ENST00000477179.5:879-ENST00000591877.1:131103|11
GSQVQVAPLAPGQRSPERSEEGK
>ENST00000265825.6|SNV-2467-C-A|6
MDETEWINR
>FUSION-ENST00000570947.5:95116-ENST00000573770.5:4874|3131
GAGLVRWGWAVLGVQPAARR
>FUSION-ENST00000570947.5:95116-ENST00000573770.5:4874|2490
WTTGCPRQWTVLL
>FUSION-ENST00000570947.5:95116-ENST00000573770.5:4874|3184
RFSYLDDLK
>ENST00000309950.8|SNV-8969-A-T|4
KGGHPPAVIAGGMRISK
>FUSION-ENST00000570947.5:95116-ENST00000573770.5:4874|3722
CVWTLRGVRVWTPR
>FUSION-ENST00000570947.5:95116-ENST00000573770.5:4874|1477
QSVITILG
>ENST00000555000.5|SNV-43003-C-A|3
GYFSEIPELQVWYTK
>FUSION-ENST00000576964.5:172741-ENST00000571650.5:42835|154
VQLVVHLPR
>FUSION-ENST00000570947.5:95116-ENST00000573770.5:4874|915
ESGSVPGPSFPIVASGPWEDGVR
>ENST00000417368.7|SNV-51116-G-C|2
QDLVISLLPYVFHPLVAK
>FUSION-ENST00000570947.5:95116-ENST00000573770.5:4874|1210
EAPPPAWPITTEVR
>FUSION-ENST00000570947.5:95116-ENST00000573770.5:4874|1595
NIPCSWIGRINIVK
>ENST00000376143.4|SNV-485917-G-C|1
SSPSNNRGLCNGNLVDIFSKVR
>FUSION-ENST00000570947.5:95116-ENST00000573770.5:4874|3969
MDQCLTR
>FUSION-ENST00000570947.5:95116-ENST00000573770.5:4874|1557
MSFKSLFIFSFFSLTFEIK
>FUSION-ENST00000570947.5:95116-ENST00000573770.5:4874|712
GHAGWGGRGHAGCGGR
>FUSION-ENST00000483104.5:52559-ENST00000263962.12:235021|25
ENYFCWLRQVILQSENKCVR
>FUSION-ENST00000570947.5:95116-ENST00000573770.5:4874|1763
AFRESWPHLPKETSK
>FUSION-ENST00000570947.5:95116-ENST00000573770.5:4874|1681
MGCLFFLVK
>FUSION-ENST00000570947.5:95116-ENST00000573770.5:4874|4493
SGESGHPR
>FUSION-ENST00000570947.5:95116-ENST00000573770.5:4874|2719
DSTATASG
>ENST00000518683.5|SNV-85230-C-T|2
ESVRNFEQWQSQRNQL
>FUSION-ENST00000570947.5:95116-ENST00000573770.5:4874|4539
VWWVMPVIPALWEAKAGGSPEVR
>FUSION-ENST00000570947.5:95116-ENST00000573770.5:4874|2624
MRVQGRLLSCPSLLCCPQAK
>FUSION-ENST00000570947.5:95116-ENST00000573770.5:4874|1517
KHAVMFLYISQISLLFKIVSK
>FUSION-ENST00000576964.5:172741-ENST00000571650.5:42835|107
MSGERGRLSR
>FUSION-ENST00000570947.5:95116-ENST00000573770.5:4874|4623
ESEAGRFWCPR
>ENST00000478436.1|INDEL-78086-G-GTATG|1
YVCMYVCRNILICGCFMP
>FUSION-ENST00000570947.5:95116-ENST00000573770.5:4874|2109
MNDLFNVLLNSVC
>FUSION-ENST00000570947.5:95116-ENST00000573770.5:4874|2236
TVNICTSLCA
>FUSION-ENST00000570947.5:95116-ENST00000573770.5:4874|892
KCWAPNPGDEKTETAGSTR
>FUSION-ENST00000570947.5:95116-ENST00000573770.5:4874|751
AEAQESLECGR
>FUSION-ENST00000570947.5:95116-ENST00000573770.5:4874|3731
IHRARPLFIF
>FUSION-ENST00000570947.5:95116-ENST00000573770.5:4874|2732
RCSSPAFREPVLK
>FUSION-ENST00000570947.5:95116-ENST00000573770.5:4874|2193
MQVPCCFDCYSSVV
>FUSION-ENST00000570947.5:95116-ENST00000573770.5:4874|2554
PSIAQSGR
>FUSION-ENST00000576964.5:172741-ENST00000571650.5:42835|179
NTKVSRVWWWVPVIPATWEAEAK
>FUSION-ENST00000570947.5:95116-ENST00000573770.5:4874|893
KCWAPNPGDEK
>FUSION-ENST00000570947.5:95116-ENST00000573770.5:4874|1395
MPDGIVTTYNVKSELCK
>FUSION-ENST00000570947.5:95116-ENST00000573770.5:4874|3027
AGIPHRNVGKMHMVSLS
>ENST00000487091.1|SNV-87194-C-T|2
MSWKNWTWSTGARR
>FUSION-ENST00000570947.5:95116-ENST00000573770.5:4874|2639
AGSGIPHADCREWEGGLRNPTR
>FUSION-ENST00000570947.5:95116-ENST00000573770.5:4874|1173
MCSEGWNFEPHPQTSGEGKGLR
>FUSION-ENST00000570947.5:95116-ENST00000573770.5:4874|2363
ICHRCFQ
>FUSION-ENST00000570947.5:95116-ENST00000573770.5:4874|3741
RNPCSESRCI
>FUSION-ENST00000570947.5:95116-ENST00000573770.5:4874|3563
GVLQSPSSQIPEPR
>FUSION-ENST00000570947.5:95116-ENST00000573770.5:4874|719
MCISHSQPTEDLPQLQGFGHVTR
>FUSION-ENST00000570947.5:95116-ENST00000573770.5:4874|1377
GLHLLIPGRPK
>FUSION-ENST00000570947.5:95116-ENST00000573770.5:4874|3931
FKHNVYENICRAASPR
>ENST00000519416.5|SNV-92446-A-G|4
SRLVTGCK
>ENST00000551094.5|SNV-4297-G-A|7
GFPPSVPADAVVQYDMELIALIR
>FUSION-ENST00000570947.5:95116-ENST00000573770.5:4874|4647
MELSVFNDASKVCR
>ENST00000492556.5|SNV-3727-G-C|8
PSLRSSSTSSR
>FUSION-ENST00000570947.5:95116-ENST00000573770.5:4874|2191
MLLQMPGSHSYTSLCVCTTFLYSFM
>FUSION-ENST00000570947.5:95116-ENST00000573770.5:4874|596
APPRWALK
>FUSION-ENST00000570947.5:95116-ENST00000573770.5:4874|798
MLGGLAGRLAVQVQPLVLCAD
>ENST00000615845.4|SNV-10514-A-T|4
SLSKASTAINWLTKMFLLK
>FUSION-ENST00000570947.5:95116-ENST00000573770.5:4874|1332
AHLQIQSHWELGLQPVNLR
>FUSION-ENST00000570947.5:95116-ENST00000573770.5:4874|3246
RRSPSTVVAGPHR
>FUSION-ENST00000570947.5:95116-ENST00000573770.5:4874|3299
MGILVHLSVQLK
>FUSION-ENST00000570947.5:95116-ENST00000573770.5:4874|1880
LHKGALSTMLTL
>FUSION-ENST00000570947.5:95116-ENST00000573770.5:4874|1170
CSEGWNFEPHPQTSGEGKGLRLR
>FUSION-ENST00000570947.5:95116-ENST00000573770.5:4874|4555
VTHASNPGTSGGRDGWTT
>FUSION-ENST00000570947.5:95116-ENST00000573770.5:4874|1785
LVFHLCIISFTEL
>FUSION-ENST00000483104.5:52559-ENST00000263962.12:235021|216
RSVIPLCITVYIMVAFL
>FUSION-ENST00000570947.5:95116-ENST00000573770.5:4874|1848
TCPSWKGFPGSQ
>FUSION-ENST00000570947.5:95116-ENST00000573770.5:4874|4635
PVRFVGTSCR
>ENST00000568763.1|SNV-3828-A-G|1
TMTTSLPVAPRTAQSWCGRSQMGA
>FUSION-ENST00000570947.5:95116-ENST00000573770.5:4874|2241
SVCSDLLPTFNR
>FUSION-ENST00000570947.5:95116-ENST00000573770.5:4874|509
GGAPAGVRVPVLPVGCTCR
>FUSION-ENST00000570947.5:95116-ENST00000573770.5:4874|4434
AGRVTCPGECAVHT
>FUSION-ENST00000570947.5:95116-ENST00000573770.5:4874|1250
INILENVLEIYDNLK
>ENST00000648446.1|SNV-15100-T-C|4
GIISILDEER
>FUSION-ENST00000570947.5:95116-ENST00000573770.5:4874|313
WASVIPLSLSYGG
>FUSION-ENST00000570947.5:95116-ENST00000573770.5:4874|4097
MRFGRGHSPTLSNSY
>ENST00000261596.8|SNV-91710-G-A|1
IEYLNDIKNLFAPSK
>FUSION-ENST00000576964.5:172741-ENST00000571650.5:42835|247
VDRLRSGIQDQPGQHGK
>FUSION-ENST00000570947.5:95116-ENST00000573770.5:4874|583
MSRTGTAGCVEVCV
>FUSION-ENST00000570947.5:95116-ENST00000573770.5:4874|2022
FSNLLVYTCSY
>FUSION-ENST00000570947.5:95116-ENST00000573770.5:4874|4385
MSHSSQAPKHF
>FUSION-ENST00000570947.5:95116-ENST00000573770.5:4874|4167
LLLKYDIHTEK
>FUSION-ENST00000576964.5:172741-ENST00000571650.5:42835|36
GGGGTKTAPSLVQSSPLCGSWP
>FUSION-ENST00000570947.5:95116-ENST00000573770.5:4874|790
LQPLRGPR
>ENST00000648643.1|SNV-428506-C-T|4
NIPRPRLNTTVMTTILMASEP
>FUSION-ENST00000570947.5:95116-ENST00000573770.5:4874|2217
LVAPFYILKPCMR
>ENST00000623543.1|MNV-4286-CTC-C|4
SWLSRPQRAVR
>FUSION-ENST00000570947.5:95116-ENST00000573770.5:4874|3446
FAEHVWYLMQAHRVCGAR
>ENST00000316027.10|MNV-16536-TGA-T|9
LQGGHQLPAPDR
>ENST00000367440.3|SNV-535-G-C|2
DVYTSVALAGIQRSGSPGR
>FUSION-ENST00000570947.5:95116-ENST00000573770.5:4874|2185
MNPGGRACSEPRLCHCTPAWETE
>FUSION-ENST00000570947.5:95116-ENST00000573770.5:4874|636
MQSSDEAVRWTSLPKTHFPDD
>FUSION-ENST00000570947.5:95116-ENST00000573770.5:4874|498
VFRLQRDPQ
>FUSION-ENST00000570947.5:95116-ENST00000573770.5:4874|1815
GVQFKMRFG
>FUSION-ENST00000570947.5:95116-ENST00000573770.5:4874|2285
KFNLSIFLLWTCFFR
>FUSION-ENST00000570947.5:95116-ENST00000573770.5:4874|3632
MLNSEAGPARLEDPGR
>ENST00000487091.1|SNV-87194-C-T|10
MPSCVCMSWK
>FUSION-ENST00000570947.5:95116-ENST00000573770.5:4874|962
LSTPRGR
>FUSION-ENST00000570947.5:95116-ENST00000573770.5:4874|292
ENRDQVPRGVEGFGAATLR
>FUSION-ENST00000570947.5:95116-ENST00000573770.5:4874|2018
PSSPRHERLTCK
>FUSION-ENST00000570947.5:95116-ENST00000573770.5:4874|241
ECSGISPVG
>FUSION-ENST00000570947.5:95116-ENST00000573770.5:4874|96
SLTGISISLCPRWGPDY
>FUSION-ENST00000570947.5:95116-ENST00000573770.5:4874|1873
RCPFCTSAFMK
>FUSION-ENST00000570947.5:95116-ENST00000573770.5:4874|2252
YHISLFIHVMIDI
>FUSION-ENST00000570947.5:95116-ENST00000573770.5:4874|3156
CSNELGDLWIR
>FUSION-ENST00000570947.5:95116-ENST00000573770.5:4874|4301
FFPKLYLVFIIFRWFEIENSL
>FUSION-ENST00000333916.8:391-ENST00000372692.8:356|10
RHRPLQACR
>FUSION-ENST00000570947.5:95116-ENST00000573770.5:4874|1893
VFLLFSSKK
>FUSION-ENST00000570947.5:95116-ENST00000573770.5:4874|2384
GAPVPHPARPSAFCDHR
>FUSION-ENST00000483104.5:52559-ENST00000263962.12:235021|19
LLIKEKDVH
>FUSION-ENST00000495958.5:545-ENST00000372692.8:356|6
SWQGGSSADLSR
>FUSION-ENST00000570947.5:95116-ENST00000573770.5:4874|3487
QLVLVGPSRKLGVFSSPRPHR
>ENST00000459922.1|SNV-46601-G-A|5
MNIKWSNCK
>FUSION-ENST00000570947.5:95116-ENST00000573770.5:4874|3663
LFSLYLEWYTGQ
>FUSION-ENST00000570947.5:95116-ENST00000573770.5:4874|2473
VPCAPSTFQEPGCCMR
>FUSION-ENST00000570947.5:95116-ENST00000573770.5:4874|2067
LNVIKCFFSMN
>FUSION-ENST00000570947.5:95116-ENST00000573770.5:4874|2757
KTETPSAGERQR
>FUSION-ENST00000570947.5:95116-ENST00000573770.5:4874|1476
GRGSQQGHEGDSEVLAA
>FUSION-ENST00000570947.5:95116-ENST00000573770.5:4874|1206
KMEAPPPARPITTEVRR
>FUSION-ENST00000570947.5:95116-ENST00000573770.5:4874|2068
MLNVIKCFFSMN
>FUSION-ENST00000483104.5:52559-ENST00000263962.12:235021|83
MFIHVVA
>FUSION-ENST00000576964.5:172741-ENST00000571650.5:42835|17
SSITSLALAVTLRGARVSV
>FUSION-ENST00000570947.5:95116-ENST00000573770.5:4874|3783
HSPASASRVAGTTGARHLAR
>FUSION-ENST00000570947.5:95116-ENST00000573770.5:4874|1549
PAVSRGR
>FUSION-ENST00000570947.5:95116-ENST00000573770.5:4874|3333
RQGLREVHLQLCWK
>FUSION-ENST00000231887.8:46701-ENST00000263962.12:235021|4
IAHAERSGQQFSHCPQFAK
>FUSION-ENST00000570947.5:95116-ENST00000573770.5:4874|3577
LNAVGSRGSQQK
>FUSION-ENST00000483104.5:52559-ENST00000263962.12:235021|80
MNHGAMK
>FUSION-ENST00000570947.5:95116-ENST00000573770.5:4874|4344
VPTDFRSHSFSK
>FUSION-ENST00000570947.5:95116-ENST00000573770.5:4874|4162
CTSQSYCWMK
>FUSION-ENST00000570947.5:95116-ENST00000573770.5:4874|1946
STAFFSSRISASF
>FUSION-ENST00000570947.5:95116-ENST00000573770.5:4874|2233
MVGMCFTFKETAK
>FUSION-ENST00000570947.5:95116-ENST00000573770.5:4874|3707
SFLFSMELC
>ENST00000535680.5|SNV-85498-C-T|4
TRFQASSCWPVWARLER
>FUSION-ENST00000570947.5:95116-ENST00000573770.5:4874|1482
LPWALLETRGR
>ENST00000673827.1|SNV-59887-T-C|1
AVGSTILLFTVSS
>FUSION-ENST00000570947.5:95116-ENST00000573770.5:4874|3851
KNLTSVLFNFIKWVPL
>FUSION-ENST00000570947.5:95116-ENST00000573770.5:4874|1179
MFPDQHDNQDIEGPITRR
>FUSION-ENST00000570947.5:95116-ENST00000573770.5:4874|2681
AGGRAQESHTR
>FUSION-ENST00000570947.5:95116-ENST00000573770.5:4874|2375
MYSLIGFDMCLYPSDPPQSTQ
>FUSION-ENST00000570947.5:95116-ENST00000573770.5:4874|561
SVFNSLRACLLCK
>FUSION-ENST00000483104.5:52559-ENST00000263962.12:235021|97
MMLSIFSSAYWPFVSLLWRNVYPDR
>FUSION-ENST00000570947.5:95116-ENST00000573770.5:4874|454
GDCCFLLEVR
>FUSION-ENST00000570947.5:95116-ENST00000573770.5:4874|3378
MFAEHVWYLMQVHRVCGAR
>FUSION-ENST00000570947.5:95116-ENST00000573770.5:4874|288
GVEGFGAATLRQK
>FUSION-ENST00000570947.5:95116-ENST00000573770.5:4874|2776
VSVFVCRC
>FUSION-ENST00000570947.5:95116-ENST00000573770.5:4874|1039
ERPRVACFYR
>FUSION-ENST00000570947.5:95116-ENST00000573770.5:4874|2268
LEVLPKSR
>FUSION-ENST00000570947.5:95116-ENST00000573770.5:4874|4432
MCHFDSLLVSFSVYF
>FUSION-ENST00000570947.5:95116-ENST00000573770.5:4874|1969
VFSFSTLHMSCHPLLGMKD
>FUSION-ENST00000570947.5:95116-ENST00000573770.5:4874|1572
NHKHSYTPTVDK
>FUSION-ENST00000570947.5:95116-ENST00000573770.5:4874|2964
FLSTKLLRLPR
>FUSION-ENST00000570947.5:95116-ENST00000573770.5:4874|981
RSCPYSR
>FUSION-ENST00000495958.5:545-ENST00000372692.8:356|4
WHLGQSQCSACFR
>FUSION-ENST00000570947.5:95116-ENST00000573770.5:4874|1953
VCFFHSVQCIWCK
>FUSION-ENST00000570947.5:95116-ENST00000573770.5:4874|3631
LNSEAGPARLEDPGR
>ENST00000648446.1|SNV-15100-T-C|1
LRPGEATDLTFLEKLEDTVK
>FUSION-ENST00000570947.5:95116-ENST00000573770.5:4874|1833
MAFLVVDP
>FUSION-ENST00000570947.5:95116-ENST00000573770.5:4874|908
LCPGALTLHSGLWSLGGWSPALSR
>FUSION-ENST00000570947.5:95116-ENST00000573770.5:4874|1157
MQVSPSQLR
>FUSION-ENST00000570947.5:95116-ENST00000573770.5:4874|4138
CTHSGVVDAGSTFSSSQRCTPR
>ENST00000360859.11|SNV-68245-G-T|5
ALRVEHRQISTLSR
>FUSION-ENST00000570947.5:95116-ENST00000573770.5:4874|3363
PPPRLPPKK
>FUSION-ENST00000570947.5:95116-ENST00000573770.5:4874|3150
GVCSNELGDLWIRGVR
>FUSION-ENST00000570947.5:95116-ENST00000573770.5:4874|1309
GGPHSPRR
>FUSION-ENST00000495958.5:545-ENST00000372692.8:356|14
GRRLELTASAAISR
>FUSION-ENST00000570947.5:95116-ENST00000573770.5:4874|1112
NSYSNPK
>FUSION-ENST00000570947.5:95116-ENST00000573770.5:4874|3788
LTAGSAPWGSR
>FUSION-ENST00000570947.5:95116-ENST00000573770.5:4874|958
GRDHCHITVLTPLPTLSTRSLSK
>FUSION-ENST00000570947.5:95116-ENST00000573770.5:4874|3702
FTLSVIWPAR
>FUSION-ENST00000483104.5:52559-ENST00000263962.12:235021|153
NHVTLLVNIL
>FUSION-ENST00000570947.5:95116-ENST00000573770.5:4874|3949
FLLAHTAVFSSRLSVFLETLVE
>FUSION-ENST00000570947.5:95116-ENST00000573770.5:4874|3994
MCRGRYSR
>ENST00000557096.1|SNV-814-G-C|7
DLGGMGCSSPPCECHQEEDFRVTSK
>FUSION-ENST00000570947.5:95116-ENST00000573770.5:4874|3193
MKTQAESYTVFTVKR
>FUSION-ENST00000570947.5:95116-ENST00000573770.5:4874|2398
PKCSFLGLSVS
>FUSION-ENST00000570947.5:95116-ENST00000573770.5:4874|3146
LLLASGK
>FUSION-ENST00000570947.5:95116-ENST00000573770.5:4874|2571
LVSGRQFRLVQVLSWETRPHR
>FUSION-ENST00000570947.5:95116-ENST00000573770.5:4874|1738
AYPGVCQITEEFQKEQCRR
>FUSION-ENST00000570947.5:95116-ENST00000573770.5:4874|1877
MSVKTLKLP
>FUSION-ENST00000570947.5:95116-ENST00000573770.5:4874|1702
HLFANSTPQR
>ENST00000316027.10|MNV-16536-TGA-T|15
GAQGCECR
>FUSION-ENST00000570947.5:95116-ENST00000573770.5:4874|4332
MCSGMGGITPLSSGLGPEGVLQL
>FUSION-ENST00000570947.5:95116-ENST00000573770.5:4874|2266
LEVLPKSREK
>FUSION-ENST00000570947.5:95116-ENST00000573770.5:4874|2218
VLSKLVAPFYILKPCMR
>FUSION-ENST00000570947.5:95116-ENST00000573770.5:4874|2496
WSPTPCVDLK
>FUSION-ENST00000570947.5:95116-ENST00000573770.5:4874|267
VSLGNWTWVKSSPLRPTEILPSR
>FUSION-ENST00000570947.5:95116-ENST00000573770.5:4874|4175
FARRGGR
>ENST00000251076.9|SNV-86494-A-G|2
NAATRAFHDPNAIYSELILWR
>FUSION-ENST00000570947.5:95116-ENST00000573770.5:4874|1610
EDTNKWK
>FUSION-ENST00000570947.5:95116-ENST00000573770.5:4874|3124
RFASHVR
>FUSION-ENST00000570947.5:95116-ENST00000573770.5:4874|1241
MVLCITDSRSMKIMGEGHIV
>FUSION-ENST00000570947.5:95116-ENST00000573770.5:4874|4306
CWQLSVIIIAVIIIVLCIWK
>FUSION-ENST00000570947.5:95116-ENST00000573770.5:4874|579
SPNKCSWGQISPR
>FUSION-ENST00000570947.5:95116-ENST00000573770.5:4874|1741
EKAYPGVCQITEEFQKEQCR
>FUSION-ENST00000570947.5:95116-ENST00000573770.5:4874|4297
MKTNLKYFGDCCDTPCLK
>FUSION-ENST00000483104.5:52559-ENST00000263962.12:235021|104
MFCLFWIFHINRII
>FUSION-ENST00000570947.5:95116-ENST00000573770.5:4874|2091
LNSFISALIFVIYFLLLILGLLLF
>FUSION-ENST00000570947.5:95116-ENST00000573770.5:4874|2417
MNQCSFISYILYSLKTILK
>FUSION-ENST00000570947.5:95116-ENST00000573770.5:4874|4522
LMILMKTKI
>FUSION-ENST00000570947.5:95116-ENST00000573770.5:4874|2584
CYAVPKQKQASLLLLALDSR
>FUSION-ENST00000576964.5:172741-ENST00000571650.5:42835|60
SKHHEIRK
>FUSION-ENST00000576964.5:172741-ENST00000571650.5:42835|28
EELWAGHSGSCLSSQHFGR
>FUSION-ENST00000570947.5:95116-ENST00000573770.5:4874|2801
TRQCWPQGLGVCV
>ENST00000260385.10|SNV-11707-G-A|1
LVYESRQDFLWRLAR
>ENST00000257192.5|SNV-20167-G-A|1
YVMENNPADLLAVDSRTGKLTLK
>FUSION-ENST00000570947.5:95116-ENST00000573770.5:4874|3958
KTSAERLHPGGLVVVR
>FUSION-ENST00000570947.5:95116-ENST00000573770.5:4874|4153
LHTPCNRHPEEEQKIAAPR
>FUSION-ENST00000483104.5:52559-ENST00000263962.12:235021|48
CTNLPCRNLAEFSDTMLLR
>FUSION-ENST00000576964.5:172741-ENST00000571650.5:42835|181
MKNTKVSR
>FUSION-ENST00000570947.5:95116-ENST00000573770.5:4874|2753
QRSWILMHH
>ENST00000459850.5|SNV-7916-C-T|1
GSHGPQRHR
>FUSION-ENST00000231887.8:52559-ENST00000263962.12:235021|2
FLILQSLGISGLPSELR
>ENST00000356406.10|SNV-73718-T-A|1
ASWWPELSVNKPVIGSLKSKL
>FUSION-ENST00000570947.5:95116-ENST00000573770.5:4874|1853
MSENMQCLGFCSCFGLLR
>FUSION-ENST00000570947.5:95116-ENST00000573770.5:4874|640
MQSSDEAVR
>FUSION-ENST00000570947.5:95116-ENST00000573770.5:4874|2823
QLHGRELAAFFQG
>FUSION-ENST00000570947.5:95116-ENST00000573770.5:4874|4516
MYGVKQR
>FUSION-ENST00000570947.5:95116-ENST00000573770.5:4874|125
HLPVSQVGSGLLR
>FUSION-ENST00000570947.5:95116-ENST00000573770.5:4874|3081
PRPVCDFPSWKGQNMPDWALER
>FUSION-ENST00000570947.5:95116-ENST00000573770.5:4874|4140
CTHSGVVDAGSTFSSSQR
>FUSION-ENST00000570947.5:95116-ENST00000573770.5:4874|1467
MIFNAFLKECQLSHGAGK
>FUSION-ENST00000570947.5:95116-ENST00000573770.5:4874|1568
HSYTPTVDKQRAK
>FUSION-ENST00000570947.5:95116-ENST00000573770.5:4874|4142
TVLLLVAMQIK
>FUSION-ENST00000570947.5:95116-ENST00000573770.5:4874|3838
CPYLTSYLLSPAAMGPEPGACRSF
>FUSION-ENST00000570947.5:95116-ENST00000573770.5:4874|3365
PPPRLPPK
>FUSION-ENST00000570947.5:95116-ENST00000573770.5:4874|2919
GGTKTGGFL
>FUSION-ENST00000570947.5:95116-ENST00000573770.5:4874|589
LQLCSWFSKLCWLS
>FUSION-ENST00000472940.5:280-ENST00000591877.1:131103|5
RNGHTTGRK
>FUSION-ENST00000570947.5:95116-ENST00000573770.5:4874|2840
CPGEPAR
>FUSION-ENST00000570947.5:95116-ENST00000573770.5:4874|675
TCLNQRPSSGWTTSR
>FUSION-ENST00000570947.5:95116-ENST00000573770.5:4874|687
PLDFSASK
>ENST00000643759.2|SNV-69171-G-A|4
AYFLDGSLLKETGTLESQLETNKR
>FUSION-ENST00000570947.5:95116-ENST00000573770.5:4874|2458
LSFSPAPDR
>FUSION-ENST00000570947.5:95116-ENST00000573770.5:4874|1100
LHHFPHTFPR
>FUSION-ENST00000570947.5:95116-ENST00000573770.5:4874|520
SPFSCGGAPAGVR
>FUSION-ENST00000570947.5:95116-ENST00000573770.5:4874|2007
YFQIAFLQAH
>FUSION-ENST00000570947.5:95116-ENST00000573770.5:4874|1263
LPLESHFLLTCPSLSRLLGQK
>FUSION-ENST00000570947.5:95116-ENST00000573770.5:4874|1252
MRSEKNETHSS
>FUSION-ENST00000570947.5:95116-ENST00000573770.5:4874|4017
RGKTAYLSAQLGK
>FUSION-ENST00000570947.5:95116-ENST00000573770.5:4874|1508
MVGAEGR
>FUSION-ENST00000483104.5:52559-ENST00000263962.12:235021|139
MERMVIDC
>FUSION-ENST00000483104.5:52559-ENST00000263962.12:235021|260
ALYSGWCVGLFFR
>FUSION-ENST00000570947.5:95116-ENST00000573770.5:4874|1418
MNIPLMASYR
>FUSION-ENST00000570947.5:95116-ENST00000573770.5:4874|3163
MELPLAVLRGMCSNELGDLWIR
>FUSION-ENST00000570947.5:95116-ENST00000573770.5:4874|2377
LLLIASPWSHLTDSSVPGVPAK
>FUSION-ENST00000570947.5:95116-ENST00000573770.5:4874|2748
KRITQPWPSTFVPIR
>FUSION-ENST00000570947.5:95116-ENST00000573770.5:4874|1812
MLSFLSYVCCCLNVFF
>FUSION-ENST00000483104.5:52559-ENST00000263962.12:235021|13
LMAFMPSIFDRLKLAYQK
>FUSION-ENST00000570947.5:95116-ENST00000573770.5:4874|3749
MVGLSAGSLPCSVYL
>FUSION-ENST00000570947.5:95116-ENST00000573770.5:4874|3269
LMAGTLK
>FUSION-ENST00000483104.5:52559-ENST00000263962.12:235021|58
MYEDSVFSISSPTPVIVCR
>FUSION-ENST00000570947.5:95116-ENST00000573770.5:4874|2021
MPSSPRHER
>FUSION-ENST00000570947.5:95116-ENST00000573770.5:4874|1892
VFLLFSSKKCIVLGFTYR
>ENST00000574992.5|SNV-8711-T-G|3
GQDPIFSLATPLR
>FUSION-ENST00000570947.5:95116-ENST00000573770.5:4874|2881
MMGDSPRGCEFPSV
>FUSION-ENST00000576964.5:172741-ENST00000571650.5:42835|276
KVEVEGSKR
>FUSION-ENST00000570947.5:95116-ENST00000573770.5:4874|1381
MLFLKNASCLTGQGNGKPR
>FUSION-ENST00000570947.5:95116-ENST00000573770.5:4874|1795
WLFLACR
>FUSION-ENST00000570947.5:95116-ENST00000573770.5:4874|506
VPVLPVGCTCR
>FUSION-ENST00000570947.5:95116-ENST00000573770.5:4874|3058
MTYKNLNLQLLVRGYVNYIV
>FUSION-ENST00000570947.5:95116-ENST00000573770.5:4874|4067
ILHFSAVLENHFSNGY
>FUSION-ENST00000570947.5:95116-ENST00000573770.5:4874|3798
ITWRCEGSFVCR
>FUSION-ENST00000570947.5:95116-ENST00000573770.5:4874|1387
ALIPGTQHLECTENRPGPS
>FUSION-ENST00000570947.5:95116-ENST00000573770.5:4874|2077
YLLGPFGL
>ENST00000478436.1|INDEL-78086-G-GTATG|7
CMYVCMYVCR
>FUSION-ENST00000570947.5:95116-ENST00000573770.5:4874|2566
LVQVLSWETRPHRSTYTRR
>FUSION-ENST00000570947.5:95116-ENST00000573770.5:4874|2424
MAELPRGGRLSPEC
>FUSION-ENST00000570947.5:95116-ENST00000573770.5:4874|1272
MIFLVTLSFLQLTSL
>FUSION-ENST00000570947.5:95116-ENST00000573770.5:4874|1756
IIVCIVG
>FUSION-ENST00000570947.5:95116-ENST00000573770.5:4874|4335
VVNFVHVR
>FUSION-ENST00000570947.5:95116-ENST00000573770.5:4874|4058
MKSENMVLK
>FUSION-ENST00000570947.5:95116-ENST00000573770.5:4874|3975
MVLFIVFG
>FUSION-ENST00000570947.5:95116-ENST00000573770.5:4874|1161
MQGPGGCWAPR
>FUSION-ENST00000570947.5:95116-ENST00000573770.5:4874|4043
MGREGHGGEVSGRSPWGSHCDVYK
>FUSION-ENST00000570947.5:95116-ENST00000573770.5:4874|51
VACVLMDKGFSGK
>FUSION-ENST00000570947.5:95116-ENST00000573770.5:4874|4428
MIVLVVTVRITVNILNL
>FUSION-ENST00000570947.5:95116-ENST00000573770.5:4874|1218
MEVRRMEAPPPAWPITTEVR
>FUSION-ENST00000570947.5:95116-ENST00000573770.5:4874|3400
NYIPFPNLR
>FUSION-ENST00000576964.5:172741-ENST00000571650.5:42835|150
QHSCPPPER
>FUSION-ENST00000570947.5:95116-ENST00000573770.5:4874|4308
ALRRCWQLSVIIIAVIIIVLCIWK
>FUSION-ENST00000576964.5:172741-ENST00000571650.5:42835|30
KELPLHPPTPSCLLLQGQLCLDK
>FUSION-ENST00000570947.5:95116-ENST00000573770.5:4874|71
CPLHWQR
>ENST00000648087.1|SNV-104123-C-T|1
ATFMKET
>ENST00000517970.6|SNV-85230-C-T|2
TTTWQRPTMESVRNFEQWQSQRNQL
>FUSION-ENST00000570947.5:95116-ENST00000573770.5:4874|3484
LGVFSSPRPHRSLNPVFPSSPGSGR
>FUSION-ENST00000570947.5:95116-ENST00000573770.5:4874|4470
MLLKIFAYIYL
>FUSION-ENST00000570947.5:95116-ENST00000573770.5:4874|1283
SAGITGVSHCAQPKNCR
>FUSION-ENST00000570947.5:95116-ENST00000573770.5:4874|4148
SPLRPLWSPPSPR
>FUSION-ENST00000570947.5:95116-ENST00000573770.5:4874|4354
LGQAVFR
>FUSION-ENST00000570947.5:95116-ENST00000573770.5:4874|2469
GAASGMTGCR
>FUSION-ENST00000576964.5:172741-ENST00000571650.5:42835|59
HHEIRKM
>FUSION-ENST00000570947.5:95116-ENST00000573770.5:4874|4292
KYNPHSSLQEEGMLISRR
>FUSION-ENST00000570947.5:95116-ENST00000573770.5:4874|4303
MFFPKLYLVFIIFRWFEIENSL
>FUSION-ENST00000570947.5:95116-ENST00000573770.5:4874|3127
WGWAVLGVQPAARR
>FUSION-ENST00000570947.5:95116-ENST00000573770.5:4874|359
MTTRRVLLKPCAPFNPTGVS
>FUSION-ENST00000570947.5:95116-ENST00000573770.5:4874|1761
ESWPHLPKETSK
>FUSION-ENST00000570947.5:95116-ENST00000573770.5:4874|1318
SVHEKLLPPRMVESF
>FUSION-ENST00000570947.5:95116-ENST00000573770.5:4874|2828
WPCEEGR
>FUSION-ENST00000570947.5:95116-ENST00000573770.5:4874|2557
EGGLRNPTRGLQR
>FUSION-ENST00000570947.5:95116-ENST00000573770.5:4874|1701
HLFANSTPQRCTINNVDFVSIVHVR
>FUSION-ENST00000570947.5:95116-ENST00000573770.5:4874|1603
VFVVLGFTFKSLIHLELIFV
>FUSION-ENST00000570947.5:95116-ENST00000573770.5:4874|4571
MLVGVKWCLTVVSI
>FUSION-ENST00000570947.5:95116-ENST00000573770.5:4874|4075
LHSRERCEQNEDK
>FUSION-ENST00000570947.5:95116-ENST00000573770.5:4874|741
MGFHHIGQAGLK
>ENST00000265825.6|SNV-2467-C-A|3
DETEWINRHPK
>ENST00000542786.1|SNV-13342-G-A|2
GKASGVRLPGGW
>FUSION-ENST00000483104.5:52559-ENST00000263962.12:235021|7
AFMPSIFDRLKLAYQK
>FUSION-ENST00000570947.5:95116-ENST00000573770.5:4874|926
RADTGSQPACASCR
>FUSION-ENST00000570947.5:95116-ENST00000573770.5:4874|1637
RIKYLGIQLTR
>FUSION-ENST00000570947.5:95116-ENST00000573770.5:4874|2066
MVFVSILLT
>FUSION-ENST00000570947.5:95116-ENST00000573770.5:4874|429
GHVSHVMKPLEPRPCGEGTR
>FUSION-ENST00000570947.5:95116-ENST00000573770.5:4874|2137
MFYLHFSDDQ
>ENST00000409790.6|MNV-75656-AG-A|16
TSSQSWPPAPPCRSR
>FUSION-ENST00000570947.5:95116-ENST00000573770.5:4874|2399
MPKCSFLGLSVS
>FUSION-ENST00000570947.5:95116-ENST00000573770.5:4874|4227
SPHKGTGLPK
>FUSION-ENST00000483104.5:52559-ENST00000263962.12:235021|224
SIKYVGCHF
>FUSION-ENST00000570947.5:95116-ENST00000573770.5:4874|3407
IQPHHVR
>FUSION-ENST00000570947.5:95116-ENST00000573770.5:4874|2402
KKNFIAFVK
>FUSION-ENST00000570947.5:95116-ENST00000573770.5:4874|3516
VQWLTPIIPALWEAK
>FUSION-ENST00000570947.5:95116-ENST00000573770.5:4874|3071
PDWALER
>FUSION-ENST00000570947.5:95116-ENST00000573770.5:4874|4033
SPWGSHCDVYK
>FUSION-ENST00000570947.5:95116-ENST00000573770.5:4874|678
RTCLNQRPSSGWTTSR
>FUSION-ENST00000570947.5:95116-ENST00000573770.5:4874|1593
SLIHLELIFV
>FUSION-ENST00000570947.5:95116-ENST00000573770.5:4874|3967
DQCLTRR
>FUSION-ENST00000570947.5:95116-ENST00000573770.5:4874|2722
RRDSTATASG
>FUSION-ENST00000570947.5:95116-ENST00000573770.5:4874|2720
RDSTATASG
>ENST00000558364.1|SNV-11707-G-A|6
ASSCCSTTSWCMK
>FUSION-ENST00000570947.5:95116-ENST00000573770.5:4874|2232
VGMCFTFKETAK
>FUSION-ENST00000570947.5:95116-ENST00000573770.5:4874|1714
GIWVDYMSLLL
>FUSION-ENST00000570947.5:95116-ENST00000573770.5:4874|2963
MAAFINR
>FUSION-ENST00000576964.5:172741-ENST00000571650.5:42835|257
LRFLSHTFGTFTFIL
>FUSION-ENST00000570947.5:95116-ENST00000573770.5:4874|2567
LVQVLSWETRPHRSTYTR
>FUSION-ENST00000570947.5:95116-ENST00000573770.5:4874|3399
NYIPFPNLRFLGYK
>FUSION-ENST00000570947.5:95116-ENST00000573770.5:4874|3116
MARLGGASTPFLHVEALLEEA
>FUSION-ENST00000570947.5:95116-ENST00000573770.5:4874|3723
MCVWTLRGVRVWTPR
>FUSION-ENST00000570947.5:95116-ENST00000573770.5:4874|4351
MGLKKSR
>FUSION-ENST00000570947.5:95116-ENST00000573770.5:4874|1116
NHTYIMNSYSNPK
>ENST00000348476.7|SNV-65837-C-A|1
MQPLETLKLEVGENEQIVQIFGNK
>FUSION-ENST00000570947.5:95116-ENST00000573770.5:4874|13
MVSPLGSTTCSGAEGQLLR
>FUSION-ENST00000570947.5:95116-ENST00000573770.5:4874|512
RPCHRPPR
>FUSION-ENST00000483104.5:52559-ENST00000263962.12:235021|45
LLRIQEIQGNACLNSEHTISC
>FUSION-ENST00000570947.5:95116-ENST00000573770.5:4874|2221
YLHIGMQCMIITSG
>FUSION-ENST00000570947.5:95116-ENST00000573770.5:4874|713
GHAGWGGR
>FUSION-ENST00000570947.5:95116-ENST00000573770.5:4874|1978
WLKQQNLFSHNSGSWK
>FUSION-ENST00000570947.5:95116-ENST00000573770.5:4874|127
MLQCPQVTDWDKHLPVSQVGSGLLR
>FUSION-ENST00000570947.5:95116-ENST00000573770.5:4874|888
TETAGSTRAYVSMLVCDMGSVK
>FUSION-ENST00000570947.5:95116-ENST00000573770.5:4874|1197
MLLVRHPVNSRLSAMST
>FUSION-ENST00000570947.5:95116-ENST00000573770.5:4874|1166
VISNGPR
>FUSION-ENST00000492099.1:351-ENST00000637592.1:24595|1
ASQILALYLTW
>FUSION-ENST00000576964.5:172741-ENST00000571650.5:42835|19
SSITSLALAVTLRGAR
>FUSION-ENST00000570947.5:95116-ENST00000573770.5:4874|1792
MQTFKIHLMIVK
>FUSION-ENST00000570947.5:95116-ENST00000573770.5:4874|177
AQETRGRR
>FUSION-ENST00000570947.5:95116-ENST00000573770.5:4874|479
WALFGNKVFADAKFR
>FUSION-ENST00000570947.5:95116-ENST00000573770.5:4874|280
QKVVSKCER
>FUSION-ENST00000570947.5:95116-ENST00000573770.5:4874|4011
MTPVLVPGSLSSLFFLDQNTSDFSR
>FUSION-ENST00000570947.5:95116-ENST00000573770.5:4874|2815
MKLGESWGGVGHAQWKQASISPRPR
>FUSION-ENST00000570947.5:95116-ENST00000573770.5:4874|505
SAPGEGHCADEDLS
>FUSION-ENST00000570947.5:95116-ENST00000573770.5:4874|1504
VGAEGRGGACQMLTITKEQR
>FUSION-ENST00000570947.5:95116-ENST00000573770.5:4874|1518
MKHAVMFLYISQISLLFKIVSK
>FUSION-ENST00000570947.5:95116-ENST00000573770.5:4874|2394
CSFLGLSVS
>FUSION-ENST00000495958.5:545-ENST00000372692.8:356|9
SSVLEVHVPT
>FUSION-ENST00000570947.5:95116-ENST00000573770.5:4874|3033
WSLAPLPRLECR
>FUSION-ENST00000570947.5:95116-ENST00000573770.5:4874|1429
FYSITSCVTRKSGGR
>FUSION-ENST00000570947.5:95116-ENST00000573770.5:4874|2565
ASSGIPHAEGGRAGSGIPHADCGGR
>FUSION-ENST00000570947.5:95116-ENST00000573770.5:4874|1181
MFPDQHDNQDIEGPITR
>FUSION-ENST00000570947.5:95116-ENST00000573770.5:4874|2746
RITQPWPSTFVPIRK
>FUSION-ENST00000570947.5:95116-ENST00000573770.5:4874|1165
VISNGPRATQPHLHHELVQ
>FUSION-ENST00000570947.5:95116-ENST00000573770.5:4874|4396
MNVDLDL
>ENST00000669516.1|SNV-12372-C-T|6
HRRTYTGEQPYTCSICR
>FUSION-ENST00000570947.5:95116-ENST00000573770.5:4874|106
MHTHTCTKVYTRTHCTR
>FUSION-ENST00000570947.5:95116-ENST00000573770.5:4874|945
LQSPSTVR
>FUSION-ENST00000576964.5:172741-ENST00000571650.5:42835|249
NIGQPGCSGSHL
>FUSION-ENST00000570947.5:95116-ENST00000573770.5:4874|4418
MSSCLVPFHFSPTMNCLSFCLS
>FUSION-ENST00000570947.5:95116-ENST00000573770.5:4874|2444
FGVAKLVLNCSSLDTC
>FUSION-ENST00000570947.5:95116-ENST00000573770.5:4874|4211
MEAWLQRPWRHGPPSIPGQNRR
>FUSION-ENST00000570947.5:95116-ENST00000573770.5:4874|2192
QVPCCFDCYSSVV
>ENST00000648446.1|SNV-15100-T-C|6
IICDLVEEKFKGIISILDEER
>ENST00000409790.6|MNV-75656-AG-A|14
SRTPRTR
>FUSION-ENST00000570947.5:95116-ENST00000573770.5:4874|1191
MYPPSPPPPAANILYNQR
>ENST00000537372.5|SNV-487176-G-A|2
YYTGWADK
>FUSION-ENST00000570947.5:95116-ENST00000573770.5:4874|59
ASIATRTLRCAGPHGVTLGVNHLLR
>FUSION-ENST00000570947.5:95116-ENST00000573770.5:4874|4305
CWQLSVIIIAVIIIVLCIWKMFFPK
>FUSION-ENST00000570947.5:95116-ENST00000573770.5:4874|1074
ENRPAHCGGRAEEKQPFLR
>ENST00000347162.10|SNV-22241-G-A|1
LCQENQWLQDELAGTQQRLQR
>ENST00000417625.5|SNV-8494-C-T|4
KLGIPGPIPLPFLGTILFYLRR
>FUSION-ENST00000570947.5:95116-ENST00000573770.5:4874|4273
LEIKLLPGMKR
>FUSION-ENST00000570947.5:95116-ENST00000573770.5:4874|1819
IQLSPTGSFPQHVGIMGVQFKMRFG
>FUSION-ENST00000570947.5:95116-ENST00000573770.5:4874|492
MSSLPLLCSAH
>ENST00000461874.1|SNV-13451-C-G|3
ACVDGQHPVCRVLSVGGACR
>FUSION-ENST00000570947.5:95116-ENST00000573770.5:4874|3000
SSSGGSLGMSSQFCFTKTKSALER
>FUSION-ENST00000570947.5:95116-ENST00000573770.5:4874|3836
GPEPGACR
>FUSION-ENST00000570947.5:95116-ENST00000573770.5:4874|2143
FLACLSK
>FUSION-ENST00000570947.5:95116-ENST00000573770.5:4874|2461
MTALPCTS
>FUSION-ENST00000570947.5:95116-ENST00000573770.5:4874|1966
MSCHPLLGMKD
>FUSION-ENST00000570947.5:95116-ENST00000573770.5:4874|1923
NVSSFSK
>FUSION-ENST00000570947.5:95116-ENST00000573770.5:4874|3732
MIHRARPLFIF
>FUSION-ENST00000570947.5:95116-ENST00000573770.5:4874|3064
AGRLMDTR
>FUSION-ENST00000570947.5:95116-ENST00000573770.5:4874|3812
MYLGKYLGVELAHQR
>FUSION-ENST00000576964.5:172741-ENST00000571650.5:42835|211
YFLLFHVPHIR
>FUSION-ENST00000570947.5:95116-ENST00000573770.5:4874|928
SLPASTCACLRR
>ENST00000494853.1|MNV-75656-AG-A|16
ERTSSQSWPPAPPCRSR
>FUSION-ENST00000570947.5:95116-ENST00000573770.5:4874|4071
CEQNEDKLG
>FUSION-ENST00000570947.5:95116-ENST00000573770.5:4874|3272
MPLIFLLLFS
>FUSION-ENST00000570947.5:95116-ENST00000573770.5:4874|1525
MNTVHLLINR
>FUSION-ENST00000570947.5:95116-ENST00000573770.5:4874|4207
HGPPSIPGQNR
>FUSION-ENST00000570947.5:95116-ENST00000573770.5:4874|903
VTTHCHHLWEPPAKPQGRRSLGNGK
>FUSION-ENST00000570947.5:95116-ENST00000573770.5:4874|2386
NDVTANPPLVPLRCLCVQVTHPAPR
>FUSION-ENST00000570947.5:95116-ENST00000573770.5:4874|4090
MKINWDEIGK
>FUSION-ENST00000570947.5:95116-ENST00000573770.5:4874|394
SPSSPWGAPAGVR
>FUSION-ENST00000570947.5:95116-ENST00000573770.5:4874|4135
MLLETEL
>FUSION-ENST00000570947.5:95116-ENST00000573770.5:4874|3797
CEGSFVCR
>FUSION-ENST00000570947.5:95116-ENST00000573770.5:4874|2555
MPSIAQSGR
>FUSION-ENST00000570947.5:95116-ENST00000573770.5:4874|3136
GVRGVCSNELGYLRIPGVR
>FUSION-ENST00000570947.5:95116-ENST00000573770.5:4874|1600
MMTASTIPLSEFTVIRVP
>FUSION-ENST00000570947.5:95116-ENST00000573770.5:4874|4131
CPGRSHSR
>FUSION-ENST00000570947.5:95116-ENST00000573770.5:4874|366
LVSNSWAQAIHPPDLSLPK
>FUSION-ENST00000570947.5:95116-ENST00000573770.5:4874|4643
VCRNFLSGDSAPV
>ENST00000477540.1|SNV-29490-C-G|1
EHPFLTLHKTKK
>FUSION-ENST00000570947.5:95116-ENST00000573770.5:4874|383
MGVHLQASMSPSSLWVCTCR
>ENST00000466883.5|SNV-7903-C-G|1
WSVANEPASHLECAGYYLKLRMWM
>FUSION-ENST00000570947.5:95116-ENST00000573770.5:4874|4193
QEDHPPR
>FUSION-ENST00000570947.5:95116-ENST00000573770.5:4874|1783
EKYSMLMDR
>FUSION-ENST00000570947.5:95116-ENST00000573770.5:4874|3877
SSHVSQVTTMLIPCLLPPG
>FUSION-ENST00000576964.5:172741-ENST00000571650.5:42835|121
MFLGVWIVSDSSLLAGK
>FUSION-ENST00000570947.5:95116-ENST00000573770.5:4874|1090
MLQLAAVTVGLKER
>FUSION-ENST00000570947.5:95116-ENST00000573770.5:4874|4270
MKRGTAPGWR
>FUSION-ENST00000570947.5:95116-ENST00000573770.5:4874|2675
ASSGIPHAEGGRASSGIPHADCR
>FUSION-ENST00000570947.5:95116-ENST00000573770.5:4874|1045
LSFLSSDLSSLLM
>ENST00000367440.3|SNV-535-G-C|6
QVSRFSPLKDVYTSVALAGIQR
>FUSION-ENST00000570947.5:95116-ENST00000573770.5:4874|1279
MWQPQTPCSSLILGGGSSVR
>FUSION-ENST00000483104.5:52559-ENST00000263962.12:235021|38
ANDVEHLFKCLLAICISSLEECLSR
>FUSION-ENST00000570947.5:95116-ENST00000573770.5:4874|2373
MCLYPSDPPQSTQ
>FUSION-ENST00000570947.5:95116-ENST00000573770.5:4874|1127
MRGAGCQGNQPCAQR
>FUSION-ENST00000570947.5:95116-ENST00000573770.5:4874|1902
DVVLMLYLRNLWLTQFTK
>FUSION-ENST00000570947.5:95116-ENST00000573770.5:4874|2933
GGSADLTSQCLR
>FUSION-ENST00000570947.5:95116-ENST00000573770.5:4874|1553
SLFIFSFFSLTFEIK
>FUSION-ENST00000570947.5:95116-ENST00000573770.5:4874|2227
MCFTFKETAKVLSK
>FUSION-ENST00000570947.5:95116-ENST00000573770.5:4874|2349
CNNLEKLSDKQHGLGILK
>ENST00000472108.1|SNV-44884-G-A|1
AGAEPEPAVSVAEPPRPIDNSR
>FUSION-ENST00000570947.5:95116-ENST00000573770.5:4874|902
RSLGNGK
>FUSION-ENST00000570947.5:95116-ENST00000573770.5:4874|3876
MLIPCLLPPG
>FUSION-ENST00000570947.5:95116-ENST00000573770.5:4874|3250
MVPLHSGGRSSPQTVPSTVVAGPHR
>FUSION-ENST00000570947.5:95116-ENST00000573770.5:4874|919
IRMGTGSWQPPASLLSLTR
>FUSION-ENST00000570947.5:95116-ENST00000573770.5:4874|1212
MEAPPPAWPITTEVR
>FUSION-ENST00000570947.5:95116-ENST00000573770.5:4874|2396
NFIAFVKSYASLFHK
>FUSION-ENST00000570947.5:95116-ENST00000573770.5:4874|811
MSCVFHTHSPRR
>FUSION-ENST00000570947.5:95116-ENST00000573770.5:4874|3059
TYKNLNLQLLVR
>FUSION-ENST00000570947.5:95116-ENST00000573770.5:4874|68
QPAQGEHPATLQHCLPCPR
>FUSION-ENST00000570947.5:95116-ENST00000573770.5:4874|4433
VTCPGECAVHT
>FUSION-ENST00000570947.5:95116-ENST00000573770.5:4874|1351
DHMASCVLTWPLPSPTSSCGLSPA
>FUSION-ENST00000570947.5:95116-ENST00000573770.5:4874|3989
MVHPMFSSLR
>FUSION-ENST00000570947.5:95116-ENST00000573770.5:4874|4456
MRCAHLR
>FUSION-ENST00000570947.5:95116-ENST00000573770.5:4874|585
MDGAGWTCVCIFLG
>FUSION-ENST00000483104.5:52559-ENST00000263962.12:235021|85
MFSMFIHVVA
>FUSION-ENST00000570947.5:95116-ENST00000573770.5:4874|1376
NASCLTGQGNGKPR
>FUSION-ENST00000570947.5:95116-ENST00000573770.5:4874|3750
CRARLSQWCR
>FUSION-ENST00000570947.5:95116-ENST00000573770.5:4874|1620
MSRMVLPR
>FUSION-ENST00000570947.5:95116-ENST00000573770.5:4874|2275
MTVNICPAFSLGKILR
>FUSION-ENST00000570947.5:95116-ENST00000573770.5:4874|2811
QASISPRPR
>ENST00000409849.5|SNV-3635-A-C|2
YNAATLYKDVR
>ENST00000356406.10|SNV-73718-T-A|3
ASWWPELSVNKPVIGSLK
>ENST00000256958.3|SNV-47383-G-A|2
ASPEIVGKDCLK
>FUSION-ENST00000570947.5:95116-ENST00000573770.5:4874|858
CCWKKLFISFSILR
>FUSION-ENST00000570947.5:95116-ENST00000573770.5:4874|1325
MCHTESTWRSGFWR
>FUSION-ENST00000570947.5:95116-ENST00000573770.5:4874|1960
MDLELGAIKSSVSEFQVVTNK
>FUSION-ENST00000570947.5:95116-ENST00000573770.5:4874|1131
HFWNTPR
>FUSION-ENST00000570947.5:95116-ENST00000573770.5:4874|1406
GEANLFSCF
>FUSION-ENST00000570947.5:95116-ENST00000573770.5:4874|247
MFWSRVPLTWR
>FUSION-ENST00000570947.5:95116-ENST00000573770.5:4874|2635
PGERVVGPGGSQLVAR
>FUSION-ENST00000570947.5:95116-ENST00000573770.5:4874|2199
MFSESVACLFILLTMSFKE
>FUSION-ENST00000231887.8:46701-ENST00000263962.12:235021|2
SGQQFSHCPQFAK
>FUSION-ENST00000570947.5:95116-ENST00000573770.5:4874|2522
IVPLPSSLGNRPCLKKR
>FUSION-ENST00000576964.5:172741-ENST00000571650.5:42835|18
MSSITSLALAVTLRGARVSV
>ENST00000553027.1|SNV-4297-G-A|4
ELIALIRANYWLKLVK
>FUSION-ENST00000570947.5:95116-ENST00000573770.5:4874|1754
VCIKPGVCTR
>FUSION-ENST00000570947.5:95116-ENST00000573770.5:4874|1774
LMDRKNQYR
>FUSION-ENST00000570947.5:95116-ENST00000573770.5:4874|82
FPGEWKGSGQRP
>FUSION-ENST00000483104.5:52559-ENST00000263962.12:235021|33
LKMCFNMKS
>FUSION-ENST00000570947.5:95116-ENST00000573770.5:4874|44
LDLGQVQSSASYRNSAFQNLLDS
>FUSION-ENST00000570947.5:95116-ENST00000573770.5:4874|2914
LRVNLNKQDFQVFCLNEVR
>ENST00000558364.1|SNV-11707-G-A|5
ASSCCSTTSWCMKAGR
>FUSION-ENST00000570947.5:95116-ENST00000573770.5:4874|3567
TRGVLQSPSSQIPEPR
>FUSION-ENST00000570947.5:95116-ENST00000573770.5:4874|785
GQGAGLLAGQWQAGWEHTGTR
>FUSION-ENST00000570947.5:95116-ENST00000573770.5:4874|426
KPLEPRPCGEGTR
>FUSION-ENST00000570947.5:95116-ENST00000573770.5:4874|4156
VHKLHTPCNRHPEEEQK
>FUSION-ENST00000570947.5:95116-ENST00000573770.5:4874|3834
GPEPGACRSF
>FUSION-ENST00000570947.5:95116-ENST00000573770.5:4874|4353
LGQAVFRFLHSPSVFMLND
>FUSION-ENST00000570947.5:95116-ENST00000573770.5:4874|979
ERKGHAWLVFIEIK
>FUSION-ENST00000570947.5:95116-ENST00000573770.5:4874|2303
AEFLAMYCRLRAAAVVISDR
>FUSION-ENST00000576964.5:172741-ENST00000571650.5:42835|151
GLPRQHSCPPPER
>FUSION-ENST00000570947.5:95116-ENST00000573770.5:4874|3943
AFPEPPR
>FUSION-ENST00000570947.5:95116-ENST00000573770.5:4874|2799
MLSLSVFTFWNK
>FUSION-ENST00000576964.5:172741-ENST00000571650.5:42835|266
MLDLKMQRSLCPDR
>FUSION-ENST00000570947.5:95116-ENST00000573770.5:4874|1700
CTINNVDFVSIVHVR
>ENST00000309950.8|SNV-8969-A-T|6
ANEVQDLLSPRKGGHPPAVIAGGMR
>ENST00000535680.5|SNV-85498-C-T|6
TRFQASSCWPVWAR
>FUSION-ENST00000570947.5:95116-ENST00000573770.5:4874|4615
TETVSCCSNTDK
>FUSION-ENST00000570947.5:95116-ENST00000573770.5:4874|3456
DGRDMRGK
>FUSION-ENST00000570947.5:95116-ENST00000573770.5:4874|4377
ESRSVTQPGVQWHDLGSLQALPPK
>FUSION-ENST00000570947.5:95116-ENST00000573770.5:4874|1528
VFDGSCPKT
>ENST00000560779.5|SNV-11707-G-A|3
KAGRTFSGAWPEPTVTCVSSLR
>FUSION-ENST00000570947.5:95116-ENST00000573770.5:4874|1122
VGTLSPTPKPPGRER
>FUSION-ENST00000570947.5:95116-ENST00000573770.5:4874|4016
GKTAYLSAQLGK
>FUSION-ENST00000570947.5:95116-ENST00000573770.5:4874|1286
FLGLEVQAQAAGR
>FUSION-ENST00000576964.5:172741-ENST00000571650.5:42835|94
DLVGCLPGREAGTLPWGPWCQASR
>ENST00000577939.1|SNV-19152-C-T|5
MAETSLRCRTLPK
>FUSION-ENST00000570947.5:95116-ENST00000573770.5:4874|1820
IQLSPTGSFPQHVGIMGVQFKMR
>FUSION-ENST00000570947.5:95116-ENST00000573770.5:4874|3256
HNSCICYSHSLGSFHI
>FUSION-ENST00000570947.5:95116-ENST00000573770.5:4874|1513
FLYISQISLLFK
>FUSION-ENST00000576964.5:172741-ENST00000571650.5:42835|38
MGGGGTK
>FUSION-ENST00000570947.5:95116-ENST00000573770.5:4874|3042
AGILTDTRSSWRVFK
>FUSION-ENST00000576964.5:172741-ENST00000571650.5:42835|203
MKPRLYEKYK
>FUSION-ENST00000570947.5:95116-ENST00000573770.5:4874|3022
MHMVSLS
>FUSION-ENST00000570947.5:95116-ENST00000573770.5:4874|1862
SNHLPEAPFPQYLK
>FUSION-ENST00000483104.5:52559-ENST00000263962.12:235021|206
YFFDNSK
>ENST00000577939.1|SNV-19152-C-T|2
TLPKLAAR
>FUSION-ENST00000570947.5:95116-ENST00000573770.5:4874|1285
FLGLEVQAQAAGRVGSSSCLSVACR
>FUSION-ENST00000570947.5:95116-ENST00000573770.5:4874|1008
KQTEEGVR
>FUSION-ENST00000570947.5:95116-ENST00000573770.5:4874|4435
MAGRVTCPGECAVHT
>FUSION-ENST00000570947.5:95116-ENST00000573770.5:4874|983
GPQEEAGEFSPGSRER
>FUSION-ENST00000570947.5:95116-ENST00000573770.5:4874|1737
EQCRREDECELILQGSHVLK
>ENST00000461395.5|SNV-674-G-A|1
ASSGLLPLEQPPK
>FUSION-ENST00000570947.5:95116-ENST00000573770.5:4874|2452
MPIEEFFIFMFFN
>FUSION-ENST00000570947.5:95116-ENST00000573770.5:4874|4114
VIRLIMC
>FUSION-ENST00000570947.5:95116-ENST00000573770.5:4874|641
SLQMQSSDEAVRWTSLPKTHFPDD
>FUSION-ENST00000570947.5:95116-ENST00000573770.5:4874|3240
SPSTVVAGPHRR
>ENST00000408999.4|SNV-45294-G-A|1
QVHIVMRRDQVLK
>ENST00000459922.1|SNV-46601-G-A|7
MPTINMNIKWSNCKK
>FUSION-ENST00000495958.5:545-ENST00000372692.8:356|15
MGRRLELTASAAISR
>FUSION-ENST00000570947.5:95116-ENST00000573770.5:4874|753
YLLCVYSSSC
>FUSION-ENST00000570947.5:95116-ENST00000573770.5:4874|122
WLQRVGEEK
>FUSION-ENST00000570947.5:95116-ENST00000573770.5:4874|3575
GSQQKTR
>FUSION-ENST00000570947.5:95116-ENST00000573770.5:4874|3521
GLQHLIK
>FUSION-ENST00000570947.5:95116-ENST00000573770.5:4874|4101
ETPPLKSISSPETHPLSLEQK
>ENST00000568763.1|SNV-3828-A-G|2
TMTTSLPVAPRTAQSWCGR
>FUSION-ENST00000483104.5:52559-ENST00000263962.12:235021|11
AFMPSIFDR
>FUSION-ENST00000576964.5:172741-ENST00000571650.5:42835|92
EAGTLPWGPWCQASRWGFR
>FUSION-ENST00000570947.5:95116-ENST00000573770.5:4874|1808
ATFAQRNQQSD
>FUSION-ENST00000483104.5:52559-ENST00000263962.12:235021|44
IQEIQGNACLNSEHTISC
>ENST00000669516.1|SNV-12372-C-T|4
RTYTGEQPYTCSICRR
>FUSION-ENST00000570947.5:95116-ENST00000573770.5:4874|2961
AAFINRAFACR
>FUSION-ENST00000570947.5:95116-ENST00000573770.5:4874|2500
MLLQTHHLFLSDVSVCR
>FUSION-ENST00000570947.5:95116-ENST00000573770.5:4874|4089
KINWDEIGK
>ENST00000428106.1|SNV-3532-C-T|1
VPLIGFAGAPALQLFESHAGHLGP
>FUSION-ENST00000570947.5:95116-ENST00000573770.5:4874|4312
MDGGQRALR
>FUSION-ENST00000570947.5:95116-ENST00000573770.5:4874|3288
MMPQRVR
>FUSION-ENST00000570947.5:95116-ENST00000573770.5:4874|664
MCQAPCLELAPGAVALAGLASR
>FUSION-ENST00000570947.5:95116-ENST00000573770.5:4874|827
MALSRLAAAGAHEGIR
>FUSION-ENST00000570947.5:95116-ENST00000573770.5:4874|1651
DRLQKFSPIP
>FUSION-ENST00000620225.5:11465-ENST00000617781.1:13206|64
INELSNVPVPVMLMPDDFKAYSKIK
>FUSION-ENST00000570947.5:95116-ENST00000573770.5:4874|135
MHRPSLHTRVHMR
>FUSION-ENST00000477179.5:879-ENST00000591877.1:131103|6
RTGAWSIPRAVGLECGGER
>FUSION-ENST00000570947.5:95116-ENST00000573770.5:4874|2501
TMLLQTHHLFLSDVSVCR
>FUSION-ENST00000570947.5:95116-ENST00000573770.5:4874|610
MPLQSGPGTLSLRRPQMRR
>FUSION-ENST00000570947.5:95116-ENST00000573770.5:4874|3321
WSPSTVVAGPHRR
>FUSION-ENST00000570947.5:95116-ENST00000573770.5:4874|2179
NAIGILIGIALNL
>ENST00000577939.1|SNV-19152-C-T|7
MSTTIFFFIMAETSLRCRTLPK
>FUSION-ENST00000231887.8:52559-ENST00000263962.12:235021|8
SAIFSLPSVCKER
>FUSION-ENST00000495958.5:545-ENST00000372692.8:356|5
SWQGGSSADLSRWHLGQSQCSACFR
>FUSION-ENST00000570947.5:95116-ENST00000573770.5:4874|2247
MISDVEHLFMCLFAICLLLR
>FUSION-ENST00000570947.5:95116-ENST00000573770.5:4874|4492
SGESGHPRFGSPK
>ENST00000492261.5|SNV-172519-G-A|2
MSYQEQTQGASCGPADPEDHPH
>ENST00000467884.5|SNV-3635-A-C|1
QPHYIRMFVTCWQGQAGLRR
>FUSION-ENST00000570947.5:95116-ENST00000573770.5:4874|3904
APDPEQQCRLEPSQAGR
>FUSION-ENST00000570947.5:95116-ENST00000573770.5:4874|3427
MWYLIQAHGVHGARAVPDTGAPCSR
>FUSION-ENST00000570947.5:95116-ENST00000573770.5:4874|2929
VDGHVRRAGR
>FUSION-ENST00000570947.5:95116-ENST00000573770.5:4874|1237
MCVSNACPSV
>FUSION-ENST00000576964.5:172741-ENST00000571650.5:42835|268
MLDLKMQR
>FUSION-ENST00000570947.5:95116-ENST00000573770.5:4874|614
MPLQSGPGTLSLR
>FUSION-ENST00000570947.5:95116-ENST00000573770.5:4874|2250
VAHACNPSTLGGQGGWIMR
>FUSION-ENST00000570947.5:95116-ENST00000573770.5:4874|1740
AYPGVCQITEEFQK
>FUSION-ENST00000570947.5:95116-ENST00000573770.5:4874|1912
ENEREAKSETPCK
>FUSION-ENST00000570947.5:95116-ENST00000573770.5:4874|2435
YIVMLVFLNHVIPKIIHKSIIK
>FUSION-ENST00000570947.5:95116-ENST00000573770.5:4874|4264
TQRGWETLCVSLLCGCAVPVVP
>FUSION-ENST00000570947.5:95116-ENST00000573770.5:4874|1073
AEEKQPFLR
>FUSION-ENST00000570947.5:95116-ENST00000573770.5:4874|521
MSPFSCGGAPAGVR
>ENST00000673691.1|SNV-58209-C-T|1
DSLTCDREGDGEPKSAHTSPEK
>FUSION-ENST00000570947.5:95116-ENST00000573770.5:4874|1656
LLKLISNFSKVSGYK
>FUSION-ENST00000570947.5:95116-ENST00000573770.5:4874|1732
REDECELILQGSHVLK
>FUSION-ENST00000570947.5:95116-ENST00000573770.5:4874|456
ALPLLSPR
>FUSION-ENST00000570947.5:95116-ENST00000573770.5:4874|1800
TTQKHSMEDGK
>FUSION-ENST00000570947.5:95116-ENST00000573770.5:4874|212
GPQAWGAQLPWR
>FUSION-ENST00000570947.5:95116-ENST00000573770.5:4874|2482
AQESHTRTAESGRAGSGIPQLVFQR
>FUSION-ENST00000570947.5:95116-ENST00000573770.5:4874|897
QECTSVGMERK
>FUSION-ENST00000570947.5:95116-ENST00000573770.5:4874|3279
FSQTDGGGAWFWDETVPPQAVSIS
>FUSION-ENST00000570947.5:95116-ENST00000573770.5:4874|3714
GVRVCVDFTVSMCVWTLR
>FUSION-ENST00000570947.5:95116-ENST00000573770.5:4874|3850
NLTSVLFNFIK
>FUSION-ENST00000570947.5:95116-ENST00000573770.5:4874|795
MFHICWKLQPLR
>FUSION-ENST00000570947.5:95116-ENST00000573770.5:4874|4374
MILAHCK
>FUSION-ENST00000483104.5:52559-ENST00000263962.12:235021|211
LAVTSKYTFK
>FUSION-ENST00000576964.5:172741-ENST00000571650.5:42835|16
MLISSLQSYLFLLSSDYER
>FUSION-ENST00000570947.5:95116-ENST00000573770.5:4874|1758
ETSKVTDCFKIIVCIVG
>FUSION-ENST00000570947.5:95116-ENST00000573770.5:4874|3747
ARLSQWCR
>FUSION-ENST00000570947.5:95116-ENST00000573770.5:4874|3901
LEPSQAGR
>FUSION-ENST00000570947.5:95116-ENST00000573770.5:4874|3759
SPRVRVCTSCK
>FUSION-ENST00000570947.5:95116-ENST00000573770.5:4874|3069
PDWALERQK
>FUSION-ENST00000570947.5:95116-ENST00000573770.5:4874|2215
MRIQFFHVLANS
>FUSION-ENST00000570947.5:95116-ENST00000573770.5:4874|4231
MATRSPHK
>FUSION-ENST00000570947.5:95116-ENST00000573770.5:4874|526
PLGGLPYRK
>FUSION-ENST00000570947.5:95116-ENST00000573770.5:4874|3690
SWSALHP
>FUSION-ENST00000570947.5:95116-ENST00000573770.5:4874|4118
REAACAGKLLP
>FUSION-ENST00000570947.5:95116-ENST00000573770.5:4874|1226
EAPPPARPITTEVR
>FUSION-ENST00000570947.5:95116-ENST00000573770.5:4874|4155
LHTPCNR
>ENST00000461874.1|SNV-13451-C-G|6
MACVDGQHPVCR
>FUSION-ENST00000570947.5:95116-ENST00000573770.5:4874|961
MLSTPRGRDHCHITVLTPLPTLSTR
>FUSION-ENST00000570947.5:95116-ENST00000573770.5:4874|2915
LRVNLNK
>FUSION-ENST00000570947.5:95116-ENST00000573770.5:4874|3587
EPFTPLQCLFQSYLFR
>ENST00000306336.6|SNV-95-C-G|2
MEAGAHPRPGHCCKPGGR
>ENST00000459850.5|SNV-7916-C-T|3
TPSQWCGWGGQWHWGRGSHGPQRHR
>FUSION-ENST00000570947.5:95116-ENST00000573770.5:4874|3311
GALVLPN
>FUSION-ENST00000570947.5:95116-ENST00000573770.5:4874|1016
NHLTTECGSVCSWTLF
>FUSION-ENST00000570947.5:95116-ENST00000573770.5:4874|3342
MVYLAWF
>FUSION-ENST00000570947.5:95116-ENST00000573770.5:4874|3266
MAGTLKGLSHPCPHLDFPPK
>FUSION-ENST00000570947.5:95116-ENST00000573770.5:4874|3294
NRYPSNDIILISAIEYICTFYSCT
>FUSION-ENST00000570947.5:95116-ENST00000573770.5:4874|2043
ILIVDLLYMAFIMLR
>FUSION-ENST00000570947.5:95116-ENST00000573770.5:4874|3273
NMPLIFLLLFS
>FUSION-ENST00000570947.5:95116-ENST00000573770.5:4874|3799
PLLKITWRCEGSFVCR
>FUSION-ENST00000570947.5:95116-ENST00000573770.5:4874|3933
FKHNVYENICR
>ENST00000521866.5|SNV-92446-A-G|6
AKSRLVTTTEQVK
>FUSION-ENST00000570947.5:95116-ENST00000573770.5:4874|1929
KSSAAEK
>FUSION-ENST00000570947.5:95116-ENST00000573770.5:4874|2989
VPVKQPGPQLACR
>FUSION-ENST00000570947.5:95116-ENST00000573770.5:4874|2997
MSSQFCFTKTK
>FUSION-ENST00000570947.5:95116-ENST00000573770.5:4874|2224
DYVRYLHIGMQCMIITSG
>FUSION-ENST00000570947.5:95116-ENST00000573770.5:4874|2938
MLTPDLRGGSADLTSQCLR
>FUSION-ENST00000570947.5:95116-ENST00000573770.5:4874|3504
FKFTISLENLFCY
>FUSION-ENST00000570947.5:95116-ENST00000573770.5:4874|3822
KFYSVAQAGVQWCDLGSLQPPPPR
>FUSION-ENST00000570947.5:95116-ENST00000573770.5:4874|2038
AFIMLRDVPSIPCFLGFLIMKR
>FUSION-ENST00000570947.5:95116-ENST00000573770.5:4874|446
WGRALGK
>FUSION-ENST00000570947.5:95116-ENST00000573770.5:4874|598
IPTSASLLGPLARAPPR
>FUSION-ENST00000570947.5:95116-ENST00000573770.5:4874|1358
SWQLEGSGQG
>FUSION-ENST00000483104.5:52559-ENST00000263962.12:235021|264
MAFGGGLELALGCHYRIAHAEVTTK
>FUSION-ENST00000570947.5:95116-ENST00000573770.5:4874|1976
QQNLFSHNSGSWKVLDQDLAGLAF
>FUSION-ENST00000570947.5:95116-ENST00000573770.5:4874|2649
ESLTTRKR
>FUSION-ENST00000570947.5:95116-ENST00000573770.5:4874|1484
YFDKGMQSVITILG
>FUSION-ENST00000570947.5:95116-ENST00000573770.5:4874|3159
GMCSNELGDLWIR
>FUSION-ENST00000570947.5:95116-ENST00000573770.5:4874|4068
MILHFSAVLENHFSNGY
>FUSION-ENST00000570947.5:95116-ENST00000573770.5:4874|1055
MASSSLSLDSTGFVLR
>FUSION-ENST00000576964.5:172741-ENST00000571650.5:42835|259
SLCPDRKLR
>FUSION-ENST00000570947.5:95116-ENST00000573770.5:4874|1290
GTLQTGQLKQQTFVFLK
>FUSION-ENST00000570947.5:95116-ENST00000573770.5:4874|2859
MESCSVAQAGVQGYGLGSLQPPPPR
>FUSION-ENST00000483104.5:52559-ENST00000263962.12:235021|76
MDLMGHMVTLCLTFKK
>FUSION-ENST00000570947.5:95116-ENST00000573770.5:4874|1624
MPMSRMVLPR
>FUSION-ENST00000570947.5:95116-ENST00000573770.5:4874|252
SGGNACR
>ENST00000478436.1|INDEL-78086-G-GTATG|2
MYVCMYVCRNILICGCFMP
>FUSION-ENST00000570947.5:95116-ENST00000573770.5:4874|1188
YPPSPPPPAANILYNQRTR
>FUSION-ENST00000576964.5:172741-ENST00000571650.5:42835|216
VLNCNCIVR
>FUSION-ENST00000570947.5:95116-ENST00000573770.5:4874|3443
QAHRVCGARVVSDTGTPCLWSTCGT
>FUSION-ENST00000570947.5:95116-ENST00000573770.5:4874|4638
MPVRFVGTSCR
>FUSION-ENST00000570947.5:95116-ENST00000573770.5:4874|4339
PAYIAWG
>FUSION-ENST00000570947.5:95116-ENST00000573770.5:4874|1617
SRMVLPRVSCR
>FUSION-ENST00000570947.5:95116-ENST00000573770.5:4874|2701
EWEGELRNPTR
>FUSION-ENST00000570947.5:95116-ENST00000573770.5:4874|3903
GRGVSPR
>FUSION-ENST00000570947.5:95116-ENST00000573770.5:4874|3599
MSFDEQKF
>FUSION-ENST00000570947.5:95116-ENST00000573770.5:4874|804
HQVLLAPVVWCGQYR
>FUSION-ENST00000570947.5:95116-ENST00000573770.5:4874|1634
YLGIQLTR
>FUSION-ENST00000570947.5:95116-ENST00000573770.5:4874|1240
VLCITDSRSMKIMGEGHIV
>FUSION-ENST00000570947.5:95116-ENST00000573770.5:4874|2726
CSSPAFREPVLK
>FUSION-ENST00000570947.5:95116-ENST00000573770.5:4874|705
GHAGCGGRGHAGCGGR
>FUSION-ENST00000570947.5:95116-ENST00000573770.5:4874|2569
QFRLVQVLSWETRPHRSTYTR
>FUSION-ENST00000570947.5:95116-ENST00000573770.5:4874|2339
SSLFSWENT
>FUSION-ENST00000570947.5:95116-ENST00000573770.5:4874|1405
MRPTLRSF
>FUSION-ENST00000570947.5:95116-ENST00000573770.5:4874|4467
MTLAVGFYK
>FUSION-ENST00000570947.5:95116-ENST00000573770.5:4874|1410
MASYRYQWLKR
>FUSION-ENST00000570947.5:95116-ENST00000573770.5:4874|3371
VCGARVVPDTGARCSR
>FUSION-ENST00000570947.5:95116-ENST00000573770.5:4874|1718
DLVQRLR
>FUSION-ENST00000570947.5:95116-ENST00000573770.5:4874|4637
MMPVRFVGTSCRVTQPQCK
>FUSION-ENST00000616129.4:11465-ENST00000617781.1:13206|1
HASCQVSPQQDGCAQQVQDQ
>ENST00000510255.5|SNV-123681-C-T|8
IINLASLLGLILTPLIKK
>FUSION-ENST00000570947.5:95116-ENST00000573770.5:4874|34
SLYVSICVHLWGLRPAYHPLLHRR
>FUSION-ENST00000570947.5:95116-ENST00000573770.5:4874|3157
MCSNELGDLWIR
>ENST00000347162.10|SNV-22241-G-A|3
RLCQENQWLQDELAGTQQRLQR
>FUSION-ENST00000570947.5:95116-ENST00000573770.5:4874|158
VPPTATEAPRFLLEP
>FUSION-ENST00000570947.5:95116-ENST00000573770.5:4874|3478
PWPLPNCAQNQ
>ENST00000459922.1|SNV-46601-G-A|13
MLMPTINMNIKWSNCK
>FUSION-ENST00000570947.5:95116-ENST00000573770.5:4874|3189
TQAESYTVFTVK
>FUSION-ENST00000570947.5:95116-ENST00000573770.5:4874|317
SVDEEDQARPPAPRHPTHPGC
>FUSION-ENST00000570947.5:95116-ENST00000573770.5:4874|1949
MSTAFFSSR
>FUSION-ENST00000570947.5:95116-ENST00000573770.5:4874|3697
DLSDWLPCPLTRSHDLGGRLAPETR
>FUSION-ENST00000570947.5:95116-ENST00000573770.5:4874|1584
FNAIPIK
>FUSION-ENST00000570947.5:95116-ENST00000573770.5:4874|3853
SEKKNLTSVLFNFIK
>FUSION-ENST00000570947.5:95116-ENST00000573770.5:4874|2546
AGSGIPHAEGGRAGSGIPHAEGGLR
>FUSION-ENST00000483104.5:52559-ENST00000263962.12:235021|41
ILYSPYPLQHLLLSVVF
>FUSION-ENST00000570947.5:95116-ENST00000573770.5:4874|3987
MVHPMFSSLRQHPPR
>FUSION-ENST00000570947.5:95116-ENST00000573770.5:4874|4531
MHKRLMILMK
>ENST00000602562.1|SNV-4282-C-T|2
SCTGLSSSCRTTIVLFSLCR
>FUSION-ENST00000570947.5:95116-ENST00000573770.5:4874|10
VSPLGSTTCSGAEGQLLRAFPLGR
>FUSION-ENST00000570947.5:95116-ENST00000573770.5:4874|3772
GWVCLQASCPPLR
>FUSION-ENST00000576964.5:172741-ENST00000571650.5:42835|81
ERSGWVGVGPR
>FUSION-ENST00000570947.5:95116-ENST00000573770.5:4874|1554
CHFFRDTHFPGIHDDF
>FUSION-ENST00000570947.5:95116-ENST00000573770.5:4874|1766
MTLPALAFLPADHTLRAFR
>FUSION-ENST00000570947.5:95116-ENST00000573770.5:4874|2695
EGELRNPTR
>FUSION-ENST00000570947.5:95116-ENST00000573770.5:4874|2329
AARLMFYKPLLPAQPR
>FUSION-ENST00000570947.5:95116-ENST00000573770.5:4874|2493
MWTTGCPR
>FUSION-ENST00000570947.5:95116-ENST00000573770.5:4874|1711
IFQMTGAISL
>ENST00000419625.6|SNV-56123-C-G|2
SDTCGDFRK
>FUSION-ENST00000570947.5:95116-ENST00000573770.5:4874|4177
MEKPPNTKFARR
>FUSION-ENST00000570947.5:95116-ENST00000573770.5:4874|388
RPCPHPPWDAPVGVR
>ENST00000631006.2|SNV-242327-G-C|2
AEYMTTTRGR
>FUSION-ENST00000477179.5:879-ENST00000591877.1:131103|7
RTGAWSIPR
>FUSION-ENST00000570947.5:95116-ENST00000573770.5:4874|3409
FTEHVWYMIQPHHVR
>FUSION-ENST00000570947.5:95116-ENST00000573770.5:4874|4569
APFLFLGG
>FUSION-ENST00000570947.5:95116-ENST00000573770.5:4874|4627
QRLTVRR
>FUSION-ENST00000570947.5:95116-ENST00000573770.5:4874|4449
ISSLTYWLLK
>FUSION-ENST00000570947.5:95116-ENST00000573770.5:4874|1709
MYLYNRMICIPLGMYQ
>FUSION-ENST00000570947.5:95116-ENST00000573770.5:4874|1857
MFVRTCPSWK
>ENST00000445597.6|MNV-502384-CAT-C|3
DFYQNTKCFQPDRFR
>FUSION-ENST00000570947.5:95116-ENST00000573770.5:4874|4300
LYLVFIIFR
>FUSION-ENST00000570947.5:95116-ENST00000573770.5:4874|2717
MLPPEEVVK
>ENST00000487328.1|MNV-84698-GAAG-G|1
TEKKAQEFI
>FUSION-ENST00000570947.5:95116-ENST00000573770.5:4874|4333
VVNFVHVRIISEF
>FUSION-ENST00000570947.5:95116-ENST00000573770.5:4874|150
AAKDKMPKPGEAASPGGEVPAAVCR
>FUSION-ENST00000570947.5:95116-ENST00000573770.5:4874|2426
MAELPRGGR
>FUSION-ENST00000570947.5:95116-ENST00000573770.5:4874|2545
AGSGIPHAEGGLR
>FUSION-ENST00000570947.5:95116-ENST00000573770.5:4874|4485
MPFLTLR
>FUSION-ENST00000483104.5:52559-ENST00000263962.12:235021|233
MILFPLTLALGPLSDPSATGELLSQ
>FUSION-ENST00000570947.5:95116-ENST00000573770.5:4874|3040
NLSYFFFLR
>FUSION-ENST00000570947.5:95116-ENST00000573770.5:4874|91
SWEGACSPR
>FUSION-ENST00000570947.5:95116-ENST00000573770.5:4874|3775
GWVCLQAPRPPLCVCR
>FUSION-ENST00000483104.5:52559-ENST00000263962.12:235021|54
VLPCGFDLYSSDG
>ENST00000371528.2|SNV-405-C-A|4
MVHFLHPGHTHR
>FUSION-ENST00000570947.5:95116-ENST00000573770.5:4874|3344
MTSMSYKYF
>FUSION-ENST00000570947.5:95116-ENST00000573770.5:4874|3864
MDLPPDTRASSVFSR
>FUSION-ENST00000570947.5:95116-ENST00000573770.5:4874|2484
GGRAQESHTR
>ENST00000396396.6|SNV-59269-G-A|1
IDTMHGVMGPYVRK
>FUSION-ENST00000570947.5:95116-ENST00000573770.5:4874|1727
EDECELILQGSHVLK
>FUSION-ENST00000576964.5:172741-ENST00000571650.5:42835|258
KLRFLSHTFGTFTFIL
>FUSION-ENST00000570947.5:95116-ENST00000573770.5:4874|3262
MARHQPASPGIGTLVHTVCAFLK
>FUSION-ENST00000570947.5:95116-ENST00000573770.5:4874|1684
SFAHFLMGCLFFLVK
>FUSION-ENST00000570947.5:95116-ENST00000573770.5:4874|4463
MISLCGFGIR
>FUSION-ENST00000570947.5:95116-ENST00000573770.5:4874|1048
DLAFYPGSLTLTPCNYFLSN
>FUSION-ENST00000570947.5:95116-ENST00000573770.5:4874|45
LDLGQVQSSASYR
>FUSION-ENST00000570947.5:95116-ENST00000573770.5:4874|219
EAPEVGAGVGGADPR
>FUSION-ENST00000570947.5:95116-ENST00000573770.5:4874|1683
MSFAHFLMGCLFFLVKLSSL
>FUSION-ENST00000570947.5:95116-ENST00000573770.5:4874|4445
ILHIIAIFKQMFK
>FUSION-ENST00000570947.5:95116-ENST00000573770.5:4874|1751
MFSLFSSHL
>FUSION-ENST00000576964.5:172741-ENST00000571650.5:42835|287
PMHSSLGNRVRFCQK
>FUSION-ENST00000570947.5:95116-ENST00000573770.5:4874|1175
MCSEGWNFEPHPQTSGEGK
>FUSION-ENST00000570947.5:95116-ENST00000573770.5:4874|698
GHAGWGGPVFVFSGRPHHR
>ENST00000316027.10|MNV-16536-TGA-T|17
RGAQGCECR
>FUSION-ENST00000570947.5:95116-ENST00000573770.5:4874|4460
ISLCGFGIRVILAS
>FUSION-ENST00000570947.5:95116-ENST00000573770.5:4874|3948
LHPGGLVVVR
>ENST00000367440.3|SNV-535-G-C|1
DVYTSVALAGIQRSGSPGRTR
>FUSION-ENST00000389561.7:61693-ENST00000537262.1:26809|3
TTVSDQRAEEER
>FUSION-ENST00000570947.5:95116-ENST00000573770.5:4874|1539
VFETVSAPLQGR
>FUSION-ENST00000570947.5:95116-ENST00000573770.5:4874|349
HLPAYPTL
>FUSION-ENST00000570947.5:95116-ENST00000573770.5:4874|2120
MIHLPWPPKVLGLQA
>ENST00000462371.1|SNV-7903-C-G|2
CWLLLEDGDR
>FUSION-ENST00000570947.5:95116-ENST00000573770.5:4874|3979
QHPPRTAQPTTWK
>FUSION-ENST00000570947.5:95116-ENST00000573770.5:4874|3057
TYKNLNLQLLVRGYVNYIV
>FUSION-ENST00000570947.5:95116-ENST00000573770.5:4874|197
MGLRLSARSQLPR
>FUSION-ENST00000570947.5:95116-ENST00000573770.5:4874|4451
SIFSDISTATPALFDY
>ENST00000639290.1|SNV-399416-A-C|9
HLINIQSKSHGETDKTFFAYATGR
>FUSION-ENST00000570947.5:95116-ENST00000573770.5:4874|358
TTRRVLLKPCAPFNPTGVS
>FUSION-ENST00000570947.5:95116-ENST00000573770.5:4874|2197
MFVKNEFTVDILIYLWVLYSVPR
>ENST00000492556.5|SNV-3727-G-C|9
MPSLRSSSTSSR
>FUSION-ENST00000570947.5:95116-ENST00000573770.5:4874|1675
MVRLVGQGGAGAASCTPQSKR
>FUSION-ENST00000570947.5:95116-ENST00000573770.5:4874|4550
VPLYFSLGDRVR
>ENST00000409790.6|MNV-75656-AG-A|8
APPPPALRARNGADPSWIWCTTR
>FUSION-ENST00000570947.5:95116-ENST00000573770.5:4874|3169
AQGSLELVSQPPR
>ENST00000573966.1|SNV-15915-T-C|4
ALLTRTLEEAPEQIRMNR
>FUSION-ENST00000570947.5:95116-ENST00000573770.5:4874|2186
NPGGRACSEPR
>FUSION-ENST00000570947.5:95116-ENST00000573770.5:4874|3396
MFTEHMWYSMQAHRVS
>FUSION-ENST00000483104.5:52559-ENST00000263962.12:235021|26
ENYFCWLRQVILQSENK
>FUSION-ENST00000570947.5:95116-ENST00000573770.5:4874|2158
MTPQCRLCCCK
>ENST00000353258.8|SNV-14349-C-A|3
GHAHKANEALK
>FUSION-ENST00000570947.5:95116-ENST00000573770.5:4874|2985
QPGPQLACR
>FUSION-ENST00000570947.5:95116-ENST00000573770.5:4874|361
PYNSPIKMCNSIFF
>FUSION-ENST00000570947.5:95116-ENST00000573770.5:4874|2168
PVIPATWEAEAGELLEPGKQRLQ
>FUSION-ENST00000576964.5:172741-ENST00000571650.5:42835|273
LNTIERGSK
>FUSION-ENST00000570947.5:95116-ENST00000573770.5:4874|3205
VITDGFSSPVPLWGIGGK
>FUSION-ENST00000570947.5:95116-ENST00000573770.5:4874|2155
HLDCFQILAIVNSAAVNT
>FUSION-ENST00000570947.5:95116-ENST00000573770.5:4874|3811
YLGKYLGVELAHQR
>FUSION-ENST00000570947.5:95116-ENST00000573770.5:4874|3475
MSQRLIWSQCGLWR
>FUSION-ENST00000570947.5:95116-ENST00000573770.5:4874|4527
MFIQVFWPF
>FUSION-ENST00000570947.5:95116-ENST00000573770.5:4874|2806
LSGVGWRVLTCRPQLPPR
>FUSION-ENST00000570947.5:95116-ENST00000573770.5:4874|1065
IFHRTKVSNFDEVQLIDIF
>FUSION-ENST00000570947.5:95116-ENST00000573770.5:4874|309
GHVGRGCGGRR
>ENST00000487328.1|MNV-84698-GAAG-G|3
LDMTEKKAQEFI
>FUSION-ENST00000570947.5:95116-ENST00000573770.5:4874|1647
INVQKSQAFLYTNSR
>FUSION-ENST00000570947.5:95116-ENST00000573770.5:4874|2040
AFIMLRDVPSIPCFLGFLIMK
>FUSION-ENST00000570947.5:95116-ENST00000573770.5:4874|3615
SGDVGVEGRRSGASPACV
>FUSION-ENST00000570947.5:95116-ENST00000573770.5:4874|1028
RQKPQEVLERTFPCSCVTWAA
>FUSION-ENST00000570947.5:95116-ENST00000573770.5:4874|3425
AVPDTGAPCSR
>FUSION-ENST00000570947.5:95116-ENST00000573770.5:4874|2075
FLVDFLSGK
>FUSION-ENST00000570947.5:95116-ENST00000573770.5:4874|532
MRPLGGLPYR
>FUSION-ENST00000570947.5:95116-ENST00000573770.5:4874|3814
CIPPHLANFLYFSRDGVSPCCQGWS
>FUSION-ENST00000570947.5:95116-ENST00000573770.5:4874|3280
MFSQTDGGGAWFWDETVPPQAVSIS
>FUSION-ENST00000483104.5:52559-ENST00000263962.12:235021|183
DHPGQHDETPSLLK
>FUSION-ENST00000570947.5:95116-ENST00000573770.5:4874|1905
MDVVLMLYLR
>FUSION-ENST00000570947.5:95116-ENST00000573770.5:4874|3202
MSFGMDFCGQFM
>FUSION-ENST00000570947.5:95116-ENST00000573770.5:4874|4336
MVVNFVHVR
>FUSION-ENST00000570947.5:95116-ENST00000573770.5:4874|1089
LQLAAVTVGLKER
>FUSION-ENST00000570947.5:95116-ENST00000573770.5:4874|2743
MLSPSKSR
>FUSION-ENST00000570947.5:95116-ENST00000573770.5:4874|637
QSSDEAVRWTSLPK
>FUSION-ENST00000570947.5:95116-ENST00000573770.5:4874|2196
FVKNEFTVDILIYLWVLYSVPR
>FUSION-ENST00000333916.8:391-ENST00000372692.8:356|12
NQDHLLLWDRRR
>FUSION-ENST00000570947.5:95116-ENST00000573770.5:4874|2996
SSQFCFTKTK
>FUSION-ENST00000570947.5:95116-ENST00000573770.5:4874|2072
MRSGDRDPSWLT
>FUSION-ENST00000570947.5:95116-ENST00000573770.5:4874|3065
CLLFSQWRG
>FUSION-ENST00000576964.5:172741-ENST00000571650.5:42835|177
VWWWVPVIPATWEAEAK
>ENST00000512784.6|SNV-128668-G-T|4
MLLNRMSSDDRHLVSSCGSFIK
>FUSION-ENST00000570947.5:95116-ENST00000573770.5:4874|4577
MFCVSVCQAVDI
>FUSION-ENST00000570947.5:95116-ENST00000573770.5:4874|3523
WAGGLVSWAPRPHRVPR
>FUSION-ENST00000570947.5:95116-ENST00000573770.5:4874|2597
SSVTYSQSSPGQLCGSPPRCASR
>ENST00000359242.7|INDEL-20015-A-AA|4
EASRQKNCSFK
>FUSION-ENST00000570947.5:95116-ENST00000573770.5:4874|939
NTKEQESK
>FUSION-ENST00000570947.5:95116-ENST00000573770.5:4874|605
RLSLQVR
>FUSION-ENST00000570947.5:95116-ENST00000573770.5:4874|2716
LPPEEVVK
>FUSION-ENST00000570947.5:95116-ENST00000573770.5:4874|4489
MSQPPEQLGLQACATTTS
>FUSION-ENST00000570947.5:95116-ENST00000573770.5:4874|1163
MAEHMQGPGGCWAPR
>FUSION-ENST00000570947.5:95116-ENST00000573770.5:4874|3291
YPSNDIILISAIEYICTFYSCT
>FUSION-ENST00000576964.5:172741-ENST00000571650.5:42835|127
VVNKREGVLYETDR
>FUSION-ENST00000570947.5:95116-ENST00000573770.5:4874|3806
YLGVELAHQRERCFYLK
>FUSION-ENST00000570947.5:95116-ENST00000573770.5:4874|2005
CCGKECVLR
>FUSION-ENST00000570947.5:95116-ENST00000573770.5:4874|3765
WVFFSVK
>FUSION-ENST00000570947.5:95116-ENST00000573770.5:4874|1573
CKNHKHSYTPTVDK
>FUSION-ENST00000570947.5:95116-ENST00000573770.5:4874|760
LKNPQMVTGVFNLQSR
>FUSION-ENST00000483104.5:52559-ENST00000263962.12:235021|170
SQSQEIETILANMMKPRLY
>FUSION-ENST00000570947.5:95116-ENST00000573770.5:4874|4369
GFHRVGQDVLDLLTL
>ENST00000475659.1|SNV-76155-G-A|3
LVPALFKWCNLSGCSEGLFLR
>FUSION-ENST00000576964.5:172741-ENST00000571650.5:42835|155
SPLQPQECSGLGDVLGQR
>FUSION-ENST00000483104.5:52559-ENST00000263962.12:235021|189
GRQITKSGDR
>FUSION-ENST00000570947.5:95116-ENST00000573770.5:4874|701
VFHCSSNFISLSLESATR
>FUSION-ENST00000570947.5:95116-ENST00000573770.5:4874|189
NAVLCFWEKLGFHLSRC
>FUSION-ENST00000570947.5:95116-ENST00000573770.5:4874|575
MVPDGRVFAFFLGKCLGLER
>FUSION-ENST00000570947.5:95116-ENST00000573770.5:4874|3763
DTAKNFLFSLSHWLRPPASCMSPR
>FUSION-ENST00000570947.5:95116-ENST00000573770.5:4874|3370
VVPDTGAR
>FUSION-ENST00000570947.5:95116-ENST00000573770.5:4874|1435
IKSASPAFKFYSITSCVTR
>FUSION-ENST00000570947.5:95116-ENST00000573770.5:4874|3182
WSRPCAGP
>FUSION-ENST00000570947.5:95116-ENST00000573770.5:4874|1119
AHELRNHTYIMNSYSNPK
>FUSION-ENST00000570947.5:95116-ENST00000573770.5:4874|143
MQACALTAYMYSYCMHRPSLHTR
>FUSION-ENST00000570947.5:95116-ENST00000573770.5:4874|282
MEGVFGDKPRGLRFK
>FUSION-ENST00000570947.5:95116-ENST00000573770.5:4874|4070
MCTCWLNN
>FUSION-ENST00000570947.5:95116-ENST00000573770.5:4874|116
MYSMHTHTCTK
>FUSION-ENST00000576964.5:172741-ENST00000571650.5:42835|144
NARSTSMYRVK
>ENST00000459922.1|SNV-46601-G-A|6
PTINMNIKWSNCKK
>FUSION-ENST00000570947.5:95116-ENST00000573770.5:4874|4379
EFVELPGCVDECFSII
>FUSION-ENST00000570947.5:95116-ENST00000573770.5:4874|324
MGQHFQTR
>FUSION-ENST00000570947.5:95116-ENST00000573770.5:4874|2761
CHQNGMKTETPSAGERQR
>FUSION-ENST00000570947.5:95116-ENST00000573770.5:4874|132
MRVHTSTQYIQACTPNTCTHCTR
>FUSION-ENST00000570947.5:95116-ENST00000573770.5:4874|1587
AILPKVTYRFNAIPIK
>FUSION-ENST00000570947.5:95116-ENST00000573770.5:4874|3099
TVASYLESIIQTSK
>FUSION-ENST00000570947.5:95116-ENST00000573770.5:4874|2378
MESYTLC
>FUSION-ENST00000570947.5:95116-ENST00000573770.5:4874|52
MVACVLMDKGFSGK
>FUSION-ENST00000570947.5:95116-ENST00000573770.5:4874|1150
MVCLVYGEQTRTLWWESR
>ENST00000342992.10|SNV-276728-G-C|5
DKKSLAWFK
>FUSION-ENST00000570947.5:95116-ENST00000573770.5:4874|102
THCTRSLHTR
>FUSION-ENST00000570947.5:95116-ENST00000573770.5:4874|2061
MIFLMCC
>FUSION-ENST00000570947.5:95116-ENST00000573770.5:4874|1911
EAKSETPCK
>FUSION-ENST00000570947.5:95116-ENST00000573770.5:4874|3576
LNAVGSRGSQQKTR
>FUSION-ENST00000576964.5:172741-ENST00000571650.5:42835|147
MRNARSTSMYR
>FUSION-ENST00000570947.5:95116-ENST00000573770.5:4874|1859
MFICVWALQR
>FUSION-ENST00000570947.5:95116-ENST00000573770.5:4874|4507
DSFLDSRFYSVGLYVCPYASTSLF
>FUSION-ENST00000570947.5:95116-ENST00000573770.5:4874|1615
EIREDTNKWK
>FUSION-ENST00000570947.5:95116-ENST00000573770.5:4874|3398
MFTEHMWYSMQAHR
>FUSION-ENST00000572977.5:95116-ENST00000573770.5:4874|10
TLPAPRRR
>FUSION-ENST00000570947.5:95116-ENST00000573770.5:4874|3252
MVPLHSGGR
>FUSION-ENST00000570947.5:95116-ENST00000573770.5:4874|1728
QTHRPTEQNRDLRNK
>FUSION-ENST00000231887.8:52559-ENST00000263962.12:235021|4
AGISSKFLILQSLGISGLPSELR
>FUSION-ENST00000570947.5:95116-ENST00000573770.5:4874|3566
LQCSFIVSLK
>FUSION-ENST00000570947.5:95116-ENST00000573770.5:4874|601
LLASGEARIPTSASLLGPLAR
>ENST00000338694.7|SNV-15915-T-C|1
TLEEAPEQIRMNRSAK
>ENST00000290472.4|SNV-24591-G-A|3
ECHLFSDPACPK
>FUSION-ENST00000570947.5:95116-ENST00000573770.5:4874|3817
FKQSCLSLLSSWDYR
>FUSION-ENST00000570947.5:95116-ENST00000573770.5:4874|759
NPQMVTGVFNLQSR
>FUSION-ENST00000231887.8:52559-ENST00000263962.12:235021|7
SAIFSLPSVCKERAGISSK
>ENST00000648446.1|SNV-15100-T-C|2
LRPGEATDLTFLEK
>FUSION-ENST00000570947.5:95116-ENST00000573770.5:4874|2529
TAESGRAGSGIPHADCREWEGGLR
>FUSION-ENST00000570947.5:95116-ENST00000573770.5:4874|1903
MDVVLMLYLRNLWLTQFTK
>FUSION-ENST00000570947.5:95116-ENST00000573770.5:4874|2082
CTPQPMEEIFCK
>FUSION-ENST00000483104.5:52559-ENST00000263962.12:235021|230
LARLVSNS
>FUSION-ENST00000576964.5:172741-ENST00000571650.5:42835|124
EGVLYETDR
>FUSION-ENST00000570947.5:95116-ENST00000573770.5:4874|3109
MGENVLRDGLLWTVYVR
>FUSION-ENST00000570947.5:95116-ENST00000573770.5:4874|4532
SSRPSCPTW
>FUSION-ENST00000570947.5:95116-ENST00000573770.5:4874|2904
MQLVSFLSFSVIQKLTS
>FUSION-ENST00000570947.5:95116-ENST00000573770.5:4874|618
AMVCKDTSGSSAISHFHH
>FUSION-ENST00000570947.5:95116-ENST00000573770.5:4874|2321
MYLPSVYLLW
>FUSION-ENST00000570947.5:95116-ENST00000573770.5:4874|4477
KGCRILSNAFLTPI
>FUSION-ENST00000570947.5:95116-ENST00000573770.5:4874|4290
YNPHSSLQEEGMLISR
>FUSION-ENST00000570947.5:95116-ENST00000573770.5:4874|37
MSLYVSICVHLWGLRPAYHPLLHR
>FUSION-ENST00000570947.5:95116-ENST00000573770.5:4874|779
LSAYTTAFR
>FUSION-ENST00000483104.5:52559-ENST00000263962.12:235021|196
SDEVCDTTVYHSIYNGGIFVINIFF
>ENST00000651943.2|SNV-109378-G-C|1
NSIAMQQQMLACKGFLVIGYSLEK
>FUSION-ENST00000570947.5:95116-ENST00000573770.5:4874|2689
GLQRVGGR
>FUSION-ENST00000570947.5:95116-ENST00000573770.5:4874|3435
VCGARVVSDTGTPCLWSTCGT
>FUSION-ENST00000570947.5:95116-ENST00000573770.5:4874|1899
MLYLRNLWLTQFTKVFLLFSSK
>FUSION-ENST00000570947.5:95116-ENST00000573770.5:4874|3468
ASPQPCQR
>FUSION-ENST00000570947.5:95116-ENST00000573770.5:4874|2879
GDSPRGCEFPSV
>FUSION-ENST00000570947.5:95116-ENST00000573770.5:4874|1515
HAVMFLYISQISLLFKIVSK
>FUSION-ENST00000576964.5:172741-ENST00000571650.5:42835|54
SLRPAWPTWQNSVSTKNTKISR
>FUSION-ENST00000570947.5:95116-ENST00000573770.5:4874|752
MAEAQESLECGR
>FUSION-ENST00000570947.5:95116-ENST00000573770.5:4874|1151
VCLVYGEQTR
>FUSION-ENST00000570947.5:95116-ENST00000573770.5:4874|4575
MNVPISTYPHQHLLFSVF
>FUSION-ENST00000570947.5:95116-ENST00000573770.5:4874|1802
MHIHVPRTTQKHSMEDGK
>FUSION-ENST00000570947.5:95116-ENST00000573770.5:4874|3034
WSLAPLPR
>FUSION-ENST00000570947.5:95116-ENST00000573770.5:4874|2264
SGRAGSYGR
>FUSION-ENST00000570947.5:95116-ENST00000573770.5:4874|1773
MDRKNQYR
>FUSION-ENST00000570947.5:95116-ENST00000573770.5:4874|1098
HLFICILE
>ENST00000429277.6|SNV-13342-G-A|3
ASGVRLPGGADYQERFNPSALK
>ENST00000533625.5|SNV-26385-C-T|1
LASKPAVDESPVHSLHVPGPARPAR
>FUSION-ENST00000570947.5:95116-ENST00000573770.5:4874|2456
LSFSPAPDRGQSAVTESGFPGGHG
>FUSION-ENST00000570947.5:95116-ENST00000573770.5:4874|2316
SGVRDQPGQDGETPSLLKIQK
>ENST00000602321.5|SNV-4282-C-T|1
SCTGLSSSCRTTIV
>FUSION-ENST00000483104.5:52559-ENST00000263962.12:235021|31
MYILSHSVGCLFTFLCFLILAGLQK
>FUSION-ENST00000570947.5:95116-ENST00000573770.5:4874|4447
NFSVLLLLLISSFISLWSEK
>FUSION-ENST00000483104.5:52559-ENST00000263962.12:235021|248
QFSFLSLPR
>FUSION-ENST00000570947.5:95116-ENST00000573770.5:4874|1650
VSGYKINVQK
>FUSION-ENST00000570947.5:95116-ENST00000573770.5:4874|218
EAPEVGAGVGGADPRGCGQALP
>ENST00000294702.6|SNV-10790-C-T|1
AFSQSSNLITHSCK
>FUSION-ENST00000570947.5:95116-ENST00000573770.5:4874|2015
LTCKVSTEK
>FUSION-ENST00000570947.5:95116-ENST00000573770.5:4874|1399
MCLFDMPDGIVTTYNVKSELCK
>FUSION-ENST00000570947.5:95116-ENST00000573770.5:4874|550
ICWCPHPQSQNVGVVWKQGLCR
>FUSION-ENST00000570947.5:95116-ENST00000573770.5:4874|679
MRTCLNQRPSSGWTTSR
>FUSION-ENST00000570947.5:95116-ENST00000573770.5:4874|4020
FGRGVPVCRR
>FUSION-ENST00000570947.5:95116-ENST00000573770.5:4874|1269
STRQSGHRGSHHPEK
>FUSION-ENST00000570947.5:95116-ENST00000573770.5:4874|4183
ADPHFWWQCK
>FUSION-ENST00000570947.5:95116-ENST00000573770.5:4874|2886
LSCPSGIQALR
>FUSION-ENST00000570947.5:95116-ENST00000573770.5:4874|151
DTQHTRAAKDK
>FUSION-ENST00000570947.5:95116-ENST00000573770.5:4874|3917
RGCGEGYRQAWPFSSSLPILEPR
>FUSION-ENST00000570947.5:95116-ENST00000573770.5:4874|4298
WFEIENSL
>ENST00000492556.5|SNV-3727-G-C|7
MPSLRSSSTSSRR
>FUSION-ENST00000570947.5:95116-ENST00000573770.5:4874|1195
HPVNSRLSAMST
>FUSION-ENST00000483104.5:52559-ENST00000263962.12:235021|255
CSHKYQR
>FUSION-ENST00000570947.5:95116-ENST00000573770.5:4874|4482
MPFLTLRRFPFNSSLLNF
>FUSION-ENST00000570947.5:95116-ENST00000573770.5:4874|4391
MVLSGYQAVAMSHSSQAPK
>FUSION-ENST00000483104.5:52559-ENST00000263962.12:235021|69
GHMVTLCLTFKK
>ENST00000478436.1|INDEL-78086-G-GTATG|5
CMYVCMYVCRNILICGCFMP
>ENST00000552252.1|SNV-1492-C-T|3
DGKTLSNTSLR
>FUSION-ENST00000570947.5:95116-ENST00000573770.5:4874|3421
STCGTRCRHTVCHDQAR
>FUSION-ENST00000570947.5:95116-ENST00000573770.5:4874|2796
LSLSVFTFWNKGLLPPAFDQLPSK
>FUSION-ENST00000477179.5:879-ENST00000591877.1:131103|10
SPERSEEGK
>FUSION-ENST00000570947.5:95116-ENST00000573770.5:4874|968
MESGSVPGP
>FUSION-ENST00000570947.5:95116-ENST00000573770.5:4874|3201
SFGMDFCGQFM
>FUSION-ENST00000570947.5:95116-ENST00000573770.5:4874|4262
AAPVGWEPCLPLLVVETGECHGCGR
>FUSION-ENST00000570947.5:95116-ENST00000573770.5:4874|2454
MCCVLHWSGHLHSA
>FUSION-ENST00000570947.5:95116-ENST00000573770.5:4874|178
AQETRGR
>FUSION-ENST00000570947.5:95116-ENST00000573770.5:4874|638
MQSSDEAVRWTSLPK
>FUSION-ENST00000570947.5:95116-ENST00000573770.5:4874|3691
LLPSVPADVSGRSWSALHP
>FUSION-ENST00000570947.5:95116-ENST00000573770.5:4874|1137
MLMRHFWNTPRYR
>FUSION-ENST00000570947.5:95116-ENST00000573770.5:4874|3592
IMSPVNK
>FUSION-ENST00000570947.5:95116-ENST00000573770.5:4874|2431
LVFLNHVIPKIIHK
>FUSION-ENST00000570947.5:95116-ENST00000573770.5:4874|1012
TFLGALLEPVPK
>ENST00000487903.5|SNV-141119-G-A|1
TGTLTENNMEFKECCIK
>FUSION-ENST00000570947.5:95116-ENST00000573770.5:4874|3769
GWVCLQASCPPLCIGR
>FUSION-ENST00000570947.5:95116-ENST00000573770.5:4874|3020
LVRLVSNS
>FUSION-ENST00000570947.5:95116-ENST00000573770.5:4874|1115
NHTYIMNSYSNPKGR
>FUSION-ENST00000495958.5:545-ENST00000372692.8:356|13
RLELTASAAISR
>FUSION-ENST00000570947.5:95116-ENST00000573770.5:4874|3911
MARFLRGR
>FUSION-ENST00000570947.5:95116-ENST00000573770.5:4874|2205
GNNVKHLFVDVFAIRVSSLVK
>FUSION-ENST00000570947.5:95116-ENST00000573770.5:4874|887
TETAGSTRAYVSMLVCDMGSVKTR
>FUSION-ENST00000570947.5:95116-ENST00000573770.5:4874|484
MWALFGNK
>FUSION-ENST00000576964.5:172741-ENST00000571650.5:42835|23
QANHLRSRV
>FUSION-ENST00000570947.5:95116-ENST00000573770.5:4874|1585
VTYRFNAIPIKLPLTFLTELEK
>FUSION-ENST00000495958.5:545-ENST00000372692.8:356|10
LELTASAAISRSSVLEVHVPT
>FUSION-ENST00000570947.5:95116-ENST00000573770.5:4874|3918
RGCGEGYR
>FUSION-ENST00000570947.5:95116-ENST00000573770.5:4874|1230
IMGEGHIV
>FUSION-ENST00000570947.5:95116-ENST00000573770.5:4874|1452
CFLNFENVILICSK
>ENST00000379340.9|SNV-5589-C-T|2
FRTCLLPLCLLP
>FUSION-ENST00000570947.5:95116-ENST00000573770.5:4874|3977
TAQPTTWK
>FUSION-ENST00000570947.5:95116-ENST00000573770.5:4874|1959
DLELGAIK
>FUSION-ENST00000570947.5:95116-ENST00000573770.5:4874|430
MITALEK
>FUSION-ENST00000570947.5:95116-ENST00000573770.5:4874|527
PLGGLPYR
>FUSION-ENST00000570947.5:95116-ENST00000573770.5:4874|1914
QRENEREAK
>FUSION-ENST00000570947.5:95116-ENST00000573770.5:4874|4095
FGRGHSPTLSNSY
>FUSION-ENST00000570947.5:95116-ENST00000573770.5:4874|347
EVLPVFSFLCWTSCPCVPR
>ENST00000484238.6|SNV-34540-G-A|5
NMRHKLFGVLR
>FUSION-ENST00000570947.5:95116-ENST00000573770.5:4874|3186
LPLRPCSCVVLWTGR
>FUSION-ENST00000570947.5:95116-ENST00000573770.5:4874|3385
IEIILAILSPAIEECDKYKK
>FUSION-ENST00000570947.5:95116-ENST00000573770.5:4874|4060
RFGWGHSPTLSNSY
>ENST00000669516.1|SNV-12372-C-T|2
TYTGEQPYTCSICRR
>FUSION-ENST00000570947.5:95116-ENST00000573770.5:4874|3387
IEIILAILSPAIEECDK
>FUSION-ENST00000570947.5:95116-ENST00000573770.5:4874|2487
AGSGIPHADCGEWEGGLRNPTR
>FUSION-ENST00000570947.5:95116-ENST00000573770.5:4874|1004
MGFHPQAVLKSR
>FUSION-ENST00000570947.5:95116-ENST00000573770.5:4874|2113
LFQHELN
>FUSION-ENST00000570947.5:95116-ENST00000573770.5:4874|4564
MLCLFSCACWPFIYLPWAR
>FUSION-ENST00000570947.5:95116-ENST00000573770.5:4874|453
GDCCFLLEVRAGDGALEK
>FUSION-ENST00000570947.5:95116-ENST00000573770.5:4874|4283
TFIYFENILLFIK
>FUSION-ENST00000570947.5:95116-ENST00000573770.5:4874|2532
VGGWAQESHTRTAESGR
>FUSION-ENST00000570947.5:95116-ENST00000573770.5:4874|3893
ALSKRGASPAR
>FUSION-ENST00000570947.5:95116-ENST00000573770.5:4874|631
MESCSVTQVIVQ
>FUSION-ENST00000576964.5:172741-ENST00000571650.5:42835|279
FCQKQKK
>FUSION-ENST00000483104.5:52559-ENST00000263962.12:235021|251
MSHCTRPR
>FUSION-ENST00000570947.5:95116-ENST00000573770.5:4874|1224
RMEAPPPAWPITMEVR
>FUSION-ENST00000570947.5:95116-ENST00000573770.5:4874|3194
KTQAESYTVFTVK
>FUSION-ENST00000570947.5:95116-ENST00000573770.5:4874|4620
FWCPRDHWGAR
>FUSION-ENST00000570947.5:95116-ENST00000573770.5:4874|3160
ELPLAVLRGMCSNELGDLWIRGVR
>FUSION-ENST00000570947.5:95116-ENST00000573770.5:4874|884
AYVSMLVCDMGSVKTRLF
>FUSION-ENST00000570947.5:95116-ENST00000573770.5:4874|2300
LRAAAVVISDR
>FUSION-ENST00000570947.5:95116-ENST00000573770.5:4874|1765
TLPALAFLPADHTLRAFR
>FUSION-ENST00000576964.5:172741-ENST00000571650.5:42835|83
SGSTIGMERSGWVGVGPRQPLP
>FUSION-ENST00000570947.5:95116-ENST00000573770.5:4874|4461
MISLCGFGIRVILAS
>FUSION-ENST00000570947.5:95116-ENST00000573770.5:4874|1337
WPLPVCSLLVSLPLLIR
>FUSION-ENST00000570947.5:95116-ENST00000573770.5:4874|1123
VGTLSPTPKPPGR
>FUSION-ENST00000570947.5:95116-ENST00000573770.5:4874|2549
AQESHTRTAESGRAGSGIPHAEGGR
>FUSION-ENST00000570947.5:95116-ENST00000573770.5:4874|4248
MNFCLLLLVQKPSLATPAGR
>FUSION-ENST00000570947.5:95116-ENST00000573770.5:4874|3406
GACVVPDAGAPCLWSTCGI
>FUSION-ENST00000570947.5:95116-ENST00000573770.5:4874|240
MEFGAEPRPSPPSLPLFPACGEAR
>FUSION-ENST00000570947.5:95116-ENST00000573770.5:4874|1653
LISNFSKVSGYKINVQK
>FUSION-ENST00000570947.5:95116-ENST00000573770.5:4874|2957
MQPGRATAPSPVSPCPDR
>FUSION-ENST00000570947.5:95116-ENST00000573770.5:4874|1021
PHQSVNHVQRYNNLFIFR
>FUSION-ENST00000570947.5:95116-ENST00000573770.5:4874|3591
MIMSPVNKEPFTPLQCLFQSYLFR
>FUSION-ENST00000570947.5:95116-ENST00000573770.5:4874|574
VPDGRVFAFFLGKCLGLER
>ENST00000673827.1|SNV-59887-T-C|4
MEKMAVGSTILLFTVSS
>FUSION-ENST00000576964.5:172741-ENST00000571650.5:42835|131
MLVVPACTG
>FUSION-ENST00000576964.5:172741-ENST00000571650.5:42835|304
SEIQKEVSR
>FUSION-ENST00000570947.5:95116-ENST00000573770.5:4874|2277
MTVNICPAFSLGK
>FUSION-ENST00000570947.5:95116-ENST00000573770.5:4874|1334
TTVQGPTFGTHVTLATSLK
>ENST00000528405.1|SNV-1887-G-A|2
ANITLSGKKHR
>FUSION-ENST00000576964.5:172741-ENST00000571650.5:42835|33
SALCWPSLAQPLLSPWLPR
>FUSION-ENST00000570947.5:95116-ENST00000573770.5:4874|582
SRTGTAGCVEVCV
>FUSION-ENST00000576964.5:172741-ENST00000571650.5:42835|57
PVIPALWEAEAGESPEVK
>FUSION-ENST00000570947.5:95116-ENST00000573770.5:4874|4621
ESEAGRFWCPRDHWGAR
>FUSION-ENST00000570947.5:95116-ENST00000573770.5:4874|3921
LCIHSAGSTALSSHRR
>FUSION-ENST00000570947.5:95116-ENST00000573770.5:4874|1720
TTHIQPSWFLMDLVQRLRLSNR
>FUSION-ENST00000570947.5:95116-ENST00000573770.5:4874|906
VTTHCHHLWEPPAKPQGR
>FUSION-ENST00000570947.5:95116-ENST00000573770.5:4874|36
SLYVSICVHLWGLRPAYHPLLHR
>FUSION-ENST00000570947.5:95116-ENST00000573770.5:4874|2820
LRPKKILSPPPFIDQCSWLVVN
>FUSION-ENST00000570947.5:95116-ENST00000573770.5:4874|4122
ACLTWRPMREAACAGKLLP
>FUSION-ENST00000570947.5:95116-ENST00000573770.5:4874|1956
SSVSEFQVVTNKVCFFHSVQCIWCK
>ENST00000623543.1|MNV-4286-CTC-C|3
SWLSRPQRAVRDR
>FUSION-ENST00000570947.5:95116-ENST00000573770.5:4874|1301
QWCDADPCCPARLLGGSLLPR
>FUSION-ENST00000570947.5:95116-ENST00000573770.5:4874|3384
KKVYVCVL
>FUSION-ENST00000483104.5:52559-ENST00000263962.12:235021|2
PSIFDRLKLAYQK
>FUSION-ENST00000570947.5:95116-ENST00000573770.5:4874|4400
FSRNHGSVR
>FUSION-ENST00000570947.5:95116-ENST00000573770.5:4874|3045
RAGILTDTRSSWR
>ENST00000368236.7|SNV-2612-C-A|1
ATVLRNLGMAHNALGNYQEAR
>FUSION-ENST00000570947.5:95116-ENST00000573770.5:4874|830
VWCVGTR
>FUSION-ENST00000570947.5:95116-ENST00000573770.5:4874|1920
AEGKEDQAYVDGDR
>FUSION-ENST00000576964.5:172741-ENST00000571650.5:42835|199
MYIPVQWR
>FUSION-ENST00000570947.5:95116-ENST00000573770.5:4874|4213
MEAWLQRPWRHGPPSIPGQNR
>FUSION-ENST00000483104.5:52559-ENST00000263962.12:235021|263
AFGGGLELALGCHYRIAHAEVTTK
>FUSION-ENST00000570947.5:95116-ENST00000573770.5:4874|3541
MAITSPGADFVSR
>ENST00000461497.5|SNV-84466-G-A|5
GKTLRSEINER
>FUSION-ENST00000570947.5:95116-ENST00000573770.5:4874|269
GWLHVSLWTKVSLGNWTWVK
>FUSION-ENST00000570947.5:95116-ENST00000573770.5:4874|2803
VLTCRPQLPPRTR
>ENST00000475659.1|SNV-76155-G-A|2
WCNLSGCSEGLFLR
>FUSION-ENST00000570947.5:95116-ENST00000573770.5:4874|156
IRLVPPPR
>FUSION-ENST00000570947.5:95116-ENST00000573770.5:4874|295
SLLPPGQQPGVDLSQQRENR
>ENST00000338694.7|SNV-15915-T-C|4
EAEIIQGIMALLTRTLEEAPEQIR
>FUSION-ENST00000570947.5:95116-ENST00000573770.5:4874|865
MRSQGGPGEWKWDLLPAP
>FUSION-ENST00000570947.5:95116-ENST00000573770.5:4874|2279
MTVNICTSLCVCMTVNICPAFSLGK
>FUSION-ENST00000570947.5:95116-ENST00000573770.5:4874|2958
LPRSMVAARTSVQESLPEAALPLTM
>ENST00000647561.1|SNV-3009-G-A|6
TSGLRGRR
>FUSION-ENST00000576964.5:172741-ENST00000571650.5:42835|298
SLRPAPRCTPSQTMSWR
>FUSION-ENST00000570947.5:95116-ENST00000573770.5:4874|4557
VTHASNPGTSGGR
>FUSION-ENST00000570947.5:95116-ENST00000573770.5:4874|4364
TYFKGKR
>FUSION-ENST00000570947.5:95116-ENST00000573770.5:4874|340
FALGMGL
>FUSION-ENST00000576964.5:172741-ENST00000571650.5:42835|71
LAWRVSVR
>FUSION-ENST00000570947.5:95116-ENST00000573770.5:4874|4566
MHFTFLPAMYER
>FUSION-ENST00000570947.5:95116-ENST00000573770.5:4874|50
MDKGFSGK
>FUSION-ENST00000483104.5:52559-ENST00000263962.12:235021|176
MPVIPALWEAEAGR
>FUSION-ENST00000483104.5:52559-ENST00000263962.12:235021|15
LMAFMPSIFDRLK
>FUSION-ENST00000570947.5:95116-ENST00000573770.5:4874|287
GVEGFGAATLRQKVVSK
>FUSION-ENST00000570947.5:95116-ENST00000573770.5:4874|1498
MGRTATRLPR
>FUSION-ENST00000570947.5:95116-ENST00000573770.5:4874|201
DGPRPAVMGLRLSAR
>ENST00000445597.6|MNV-502384-CAT-C|7
EQKILEDSLPLEMCCDFPDILFANK
>ENST00000261596.8|SNV-91710-G-A|3
FKIEYLNDIKNLFAPSK
>FUSION-ENST00000570947.5:95116-ENST00000573770.5:4874|1324
CHTESTWRSGFWR
>FUSION-ENST00000570947.5:95116-ENST00000573770.5:4874|2580
CLPDPDLQHFSFLSGHLCLKHVR
>ENST00000494853.1|MNV-75656-AG-A|23
MVIMERTSSQSWPPAPPCR
>FUSION-ENST00000570947.5:95116-ENST00000573770.5:4874|514
VPVLPWGCTCR
>FUSION-ENST00000570947.5:95116-ENST00000573770.5:4874|3752
QGCTHPDTTGTRCR
>ENST00000266037.10|SNV-658249-A-T|1
VVQETWRETGISFVTSVTRLMER
>FUSION-ENST00000570947.5:95116-ENST00000573770.5:4874|718
CISHSQPTEDLPQLQGFGHVTR
>FUSION-ENST00000570947.5:95116-ENST00000573770.5:4874|2365
CVARSQQW
>FUSION-ENST00000570947.5:95116-ENST00000573770.5:4874|559
KPLPEGPPGAPSWHLPAS
>FUSION-ENST00000570947.5:95116-ENST00000573770.5:4874|1830
VGLIYIPTNSVK
>FUSION-ENST00000570947.5:95116-ENST00000573770.5:4874|4553
MVPLYFSLGDR
>ENST00000479412.2|SNV-95399-C-T|7
MAAHVICSAGIPMSAPVKSGLQVR
>ENST00000316027.10|MNV-16536-TGA-T|13
YCCHQDQEDHPVCR
>FUSION-ENST00000570947.5:95116-ENST00000573770.5:4874|320
MSVDEEDQARPPAPR
>FUSION-ENST00000570947.5:95116-ENST00000573770.5:4874|6
TPLSLVGLGLGVAHPGQFCSR
>FUSION-ENST00000570947.5:95116-ENST00000573770.5:4874|4414
MDHNFQDPFCQILPFNWR
>FUSION-ENST00000570947.5:95116-ENST00000573770.5:4874|3532
MCLCLLK
>FUSION-ENST00000570947.5:95116-ENST00000573770.5:4874|1980
MPEARWLKQQNLFSHNSGSWK
>FUSION-ENST00000570947.5:95116-ENST00000573770.5:4874|1081
MPDWCLLQN
>FUSION-ENST00000570947.5:95116-ENST00000573770.5:4874|844
LKCYQFR
>FUSION-ENST00000570947.5:95116-ENST00000573770.5:4874|3362
MQARRVCGAR
>FUSION-ENST00000570947.5:95116-ENST00000573770.5:4874|857
WDLLPAP
>FUSION-ENST00000570947.5:95116-ENST00000573770.5:4874|2530
AGSGIPHAEGGRAGSGIPHADCR
>ENST00000360859.11|SNV-68245-G-T|12
ENRVPPACLVSR
>ENST00000479412.2|SNV-95399-C-T|8
AAHVICSAGIPMSAPVK
>FUSION-ENST00000570947.5:95116-ENST00000573770.5:4874|4444
ILHIIAIFKQMFKVHFMAGR
>FUSION-ENST00000570947.5:95116-ENST00000573770.5:4874|1687
CLFMSFAHFLMGCLFFLVK
>FUSION-ENST00000570947.5:95116-ENST00000573770.5:4874|1748
GHAECISTYPEQHRSTAWK
>FUSION-ENST00000570947.5:95116-ENST00000573770.5:4874|2489
FCFSPPCPLSHLLPFFFTVSGLN
>ENST00000361246.7|SNV-87335-G-A|4
KELEAQLDDAVAEASKEHK
>FUSION-ENST00000570947.5:95116-ENST00000573770.5:4874|1612
VLPRVSCR
>FUSION-ENST00000576964.5:172741-ENST00000571650.5:42835|291
PMHSSLGNR
>FUSION-ENST00000570947.5:95116-ENST00000573770.5:4874|238
LLTSVVVAAPRPC
>FUSION-ENST00000570947.5:95116-ENST00000573770.5:4874|4121
MREAACAGK
>FUSION-ENST00000570947.5:95116-ENST00000573770.5:4874|3895
CSEHSLQRPRPVPCQR
>FUSION-ENST00000570947.5:95116-ENST00000573770.5:4874|822
LAAAGAHEGIRAPCCV
>FUSION-ENST00000576964.5:172741-ENST00000571650.5:42835|99
LSRRDLVGCLPGR
>FUSION-ENST00000570947.5:95116-ENST00000573770.5:4874|1708
YLYNRMICIPLGMYQ
>FUSION-ENST00000570947.5:95116-ENST00000573770.5:4874|98
YTHLHGTCR
>FUSION-ENST00000570947.5:95116-ENST00000573770.5:4874|1018
YNNLFIFR
>FUSION-ENST00000570947.5:95116-ENST00000573770.5:4874|363
PYNSPIK
>FUSION-ENST00000333916.8:391-ENST00000372692.8:356|1
LNTLMKYKMK
>FUSION-ENST00000570947.5:95116-ENST00000573770.5:4874|1527
MWEVAYFDLTFDVSV
>FUSION-ENST00000570947.5:95116-ENST00000573770.5:4874|2677
TAESGRASSGIPHAEGGR
>FUSION-ENST00000570947.5:95116-ENST00000573770.5:4874|1198
LLVRHPVNSR
>FUSION-ENST00000570947.5:95116-ENST00000573770.5:4874|2002
ECVLRSQWR
>ENST00000459922.1|SNV-46601-G-A|4
NIKWSNCK
>FUSION-ENST00000483104.5:52559-ENST00000263962.12:235021|177
YIGWAWWLMPVIPALWEAEAGR
>FUSION-ENST00000570947.5:95116-ENST00000573770.5:4874|159
VPPTATEAPR
>FUSION-ENST00000570947.5:95116-ENST00000573770.5:4874|685
MFLGTNQPQVR
>FUSION-ENST00000570947.5:95116-ENST00000573770.5:4874|4648
ELSVFNDASK
>FUSION-ENST00000570947.5:95116-ENST00000573770.5:4874|2074
MFLVDFLSGKSVQC
>ENST00000361373.8|SNV-13342-G-A|1
LPGGSLPIKDLAVDSASPVYQAVIK
>FUSION-ENST00000570947.5:95116-ENST00000573770.5:4874|3696
SHDLGGR
>FUSION-ENST00000570947.5:95116-ENST00000573770.5:4874|4048
MENRNVNMGREGHGGEVSGR
>FUSION-ENST00000570947.5:95116-ENST00000573770.5:4874|4205
HGPPSIPGQNRRSPPR
>FUSION-ENST00000389561.7:61693-ENST00000537262.1:26809|4
TTVSDQR
>FUSION-ENST00000570947.5:95116-ENST00000573770.5:4874|3095
KSAVHSAAFV
>FUSION-ENST00000570947.5:95116-ENST00000573770.5:4874|2122
MIHLPWPPK
>FUSION-ENST00000570947.5:95116-ENST00000573770.5:4874|1532
ALCLVGVWSG
>FUSION-ENST00000576964.5:172741-ENST00000571650.5:42835|240
MVKIHLY
>FUSION-ENST00000570947.5:95116-ENST00000573770.5:4874|4194
DARQEDHPPR
>FUSION-ENST00000576964.5:172741-ENST00000571650.5:42835|35
TAPSLVQSSPLCGSWP
>FUSION-ENST00000570947.5:95116-ENST00000573770.5:4874|4238
TFLGAMMSVTVR
>FUSION-ENST00000570947.5:95116-ENST00000573770.5:4874|4199
LAAHSAHHR
>FUSION-ENST00000570947.5:95116-ENST00000573770.5:4874|2376
MYSFVDV
>FUSION-ENST00000570947.5:95116-ENST00000573770.5:4874|1913
ENEREAK
>FUSION-ENST00000570947.5:95116-ENST00000573770.5:4874|880
LVCDMGSVKTR
>FUSION-ENST00000570947.5:95116-ENST00000573770.5:4874|1135
MRHFWNTPR
>FUSION-ENST00000570947.5:95116-ENST00000573770.5:4874|407
AWFSHVGPFNEGGQVR
>ENST00000520615.5|SNV-92446-A-G|3
LVTSGCK
>FUSION-ENST00000570947.5:95116-ENST00000573770.5:4874|1582
FNAIPIKLPLTFLTELEKTTLK
>FUSION-ENST00000570947.5:95116-ENST00000573770.5:4874|2150
DIQFSQHHLLKRPSLPQCK
>FUSION-ENST00000570947.5:95116-ENST00000573770.5:4874|2875
MLCRMHR
>FUSION-ENST00000570947.5:95116-ENST00000573770.5:4874|993
MQTRSVSGRR
>FUSION-ENST00000570947.5:95116-ENST00000573770.5:4874|2065
VFVSILLT
>FUSION-ENST00000570947.5:95116-ENST00000573770.5:4874|1270
STRQSGHR
>FUSION-ENST00000570947.5:95116-ENST00000573770.5:4874|1806
FLSCNIFPCLCPEWYCLEFLVGFL
>FUSION-ENST00000570947.5:95116-ENST00000573770.5:4874|1658
ILYLENFIILAQKLLKLISNFSK
>FUSION-ENST00000570947.5:95116-ENST00000573770.5:4874|2128
MFPISEER
>FUSION-ENST00000483104.5:52559-ENST00000263962.12:235021|197
IIFILLN
>FUSION-ENST00000570947.5:95116-ENST00000573770.5:4874|2428
IIHKSIIK
>FUSION-ENST00000570947.5:95116-ENST00000573770.5:4874|3432
TCSCLISFSFLNTTCIDFK
>FUSION-ENST00000570947.5:95116-ENST00000573770.5:4874|4119
MREAACAGKLLP
>FUSION-ENST00000570947.5:95116-ENST00000573770.5:4874|2976
GSLGSVSFLLCDGFTWGCEFPSV
>ENST00000419625.6|SNV-56123-C-G|5
SLSDMVRSDTCGDFR
>FUSION-ENST00000570947.5:95116-ENST00000573770.5:4874|739
MCHHAWLILYF
>FUSION-ENST00000570947.5:95116-ENST00000573770.5:4874|502
DDKQKVFR
>FUSION-ENST00000570947.5:95116-ENST00000573770.5:4874|4065
DHLRSGV
>FUSION-ENST00000570947.5:95116-ENST00000573770.5:4874|778
MLSAYTTAFRSPPGLK
>FUSION-ENST00000570947.5:95116-ENST00000573770.5:4874|3056
NLNLQLLVR
>FUSION-ENST00000570947.5:95116-ENST00000573770.5:4874|4037
EGHGGEVSGR
>FUSION-ENST00000570947.5:95116-ENST00000573770.5:4874|4504
SRDSFASPFTI
>ENST00000558364.1|SNV-11707-G-A|8
ASGRASSCCSTTSWCMK
>FUSION-ENST00000477179.5:879-ENST00000591877.1:131103|12
GSQVQVAPLAPGQRSPER
>FUSION-ENST00000570947.5:95116-ENST00000573770.5:4874|3278
LSSHGEGSVAGMSLSPGGCFPLEK
>FUSION-ENST00000570947.5:95116-ENST00000573770.5:4874|477
MLGSCHPPK
>FUSION-ENST00000570947.5:95116-ENST00000573770.5:4874|2037
MLRDVPSIPCFLGFLIMK
>FUSION-ENST00000483104.5:52559-ENST00000263962.12:235021|204
ISVSWSLIIIST
>ENST00000409552.4|MNV-75656-AG-A|19
EIEMVIMERTSSQSWPPAPPCR
>ENST00000528394.1|SNV-18144-G-A|4
MKNIPFLCILRTQFGGQ
>FUSION-ENST00000570947.5:95116-ENST00000573770.5:4874|1326
CHTESTWR
>FUSION-ENST00000570947.5:95116-ENST00000573770.5:4874|1362
IPYSLWKLLASDQPWAPDFGFPLWR
>FUSION-ENST00000483104.5:52559-ENST00000263962.12:235021|145
PVIPATWEAEAGESLEPRR
>FUSION-ENST00000570947.5:95116-ENST00000573770.5:4874|4310
MDGGQRALRR
>FUSION-ENST00000570947.5:95116-ENST00000573770.5:4874|1896
NLWLTQFTKVFLLFSSK
>FUSION-ENST00000570947.5:95116-ENST00000573770.5:4874|2784
SGSRRQSAPVR
>FUSION-ENST00000570947.5:95116-ENST00000573770.5:4874|847
ENRPGLYER
>FUSION-ENST00000570947.5:95116-ENST00000573770.5:4874|55
CAGPHGVTLGVNHLLRG
>FUSION-ENST00000570947.5:95116-ENST00000573770.5:4874|2562
AGSGIPHADCGGREGGLR
>FUSION-ENST00000570947.5:95116-ENST00000573770.5:4874|4184
GGILSLSDFPFIPLKADPHFWWQCK
>FUSION-ENST00000570947.5:95116-ENST00000573770.5:4874|333
MGQILCVPLLPGQR
>FUSION-ENST00000570947.5:95116-ENST00000573770.5:4874|1858
FICVWALQR
>FUSION-ENST00000570947.5:95116-ENST00000573770.5:4874|2403
SHDCTTALQPGQQTLSQKKK
>FUSION-ENST00000570947.5:95116-ENST00000573770.5:4874|1280
NINSTESSYVPPISSTPSC
>FUSION-ENST00000570947.5:95116-ENST00000573770.5:4874|1657
LLKLISNFSK
>FUSION-ENST00000570947.5:95116-ENST00000573770.5:4874|2721
HGAIRTE
>FUSION-ENST00000570947.5:95116-ENST00000573770.5:4874|2416
NQCSFISYILYSLKTILK
>FUSION-ENST00000570947.5:95116-ENST00000573770.5:4874|2781
QSAPVREAPLMPQR
>FUSION-ENST00000570947.5:95116-ENST00000573770.5:4874|1867
CPFCTSAFMK
>FUSION-ENST00000570947.5:95116-ENST00000573770.5:4874|1345
QFTYSWWREFCETSPCFQINTTIR
>FUSION-ENST00000570947.5:95116-ENST00000573770.5:4874|1694
MSFLYICIYER
>FUSION-ENST00000570947.5:95116-ENST00000573770.5:4874|4479
FPFNSSLLNF
>ENST00000296129.6|SNV-53062-G-A|1
QNISMTLRTFAPSFQQEASR
>ENST00000311317.8|SNV-35805-A-G|4
MLLMQPDYIACSVLCATVYLL
>FUSION-ENST00000570947.5:95116-ENST00000573770.5:4874|997
SRMQTRSVSGR
>FUSION-ENST00000570947.5:95116-ENST00000573770.5:4874|1043
GLTDSQPGGEAEGTPGGGR
>FUSION-ENST00000483104.5:52559-ENST00000263962.12:235021|92
NVYPDRLPIFNRLLVFYY
>FUSION-ENST00000570947.5:95116-ENST00000573770.5:4874|691
CLAAESTCQKMPLDFSASK
>ENST00000484238.6|SNV-34540-G-A|7
LGGTCVTNSLGSCG
>FUSION-ENST00000570947.5:95116-ENST00000573770.5:4874|1652
MDRLQKFSPIP
>FUSION-ENST00000570947.5:95116-ENST00000573770.5:4874|2260
VNGVSVTSPQAFILCVTNNTTIFF
>FUSION-ENST00000570947.5:95116-ENST00000573770.5:4874|3336
AFPTQVVR
>FUSION-ENST00000570947.5:95116-ENST00000573770.5:4874|1927
SSAAEKMNVSSFSK
>FUSION-ENST00000570947.5:95116-ENST00000573770.5:4874|3499
YVQLHKANTR
>FUSION-ENST00000570947.5:95116-ENST00000573770.5:4874|946
MLQSPSTVR
>FUSION-ENST00000570947.5:95116-ENST00000573770.5:4874|1010
TFLGALLEPVPKIRK
>FUSION-ENST00000572977.5:95116-ENST00000573770.5:4874|11
TLPAPRR
>FUSION-ENST00000570947.5:95116-ENST00000573770.5:4874|3744
LSQWCRRR
>FUSION-ENST00000570947.5:95116-ENST00000573770.5:4874|1303
ESRSVAQTGVQWR
>FUSION-ENST00000570947.5:95116-ENST00000573770.5:4874|2579
MRVAPADTCAR
>FUSION-ENST00000570947.5:95116-ENST00000573770.5:4874|1338
MWPLPVCSLLVSLPLLIR
>FUSION-ENST00000570947.5:95116-ENST00000573770.5:4874|1386
INTANSK
>ENST00000347162.10|SNV-22241-G-A|4
RLCQENQWLQDELAGTQQR
>FUSION-ENST00000570947.5:95116-ENST00000573770.5:4874|2768
LLASLQGACVKAR
>FUSION-ENST00000570947.5:95116-ENST00000573770.5:4874|535
RLCPHPPR
>FUSION-ENST00000570947.5:95116-ENST00000573770.5:4874|1066
RIFHRTK
>FUSION-ENST00000570947.5:95116-ENST00000573770.5:4874|1755
MVCIKPGVCTR
>ENST00000261596.8|SNV-91710-G-A|2
IEYLNDIK
>FUSION-ENST00000570947.5:95116-ENST00000573770.5:4874|3268
MLMAGTLKGLSHPCPHLDFPPK
>FUSION-ENST00000570947.5:95116-ENST00000573770.5:4874|3779
VAGTTGARHLARLIFCIFSR
>ENST00000568763.1|SNV-3828-A-G|3
TMTTSLPVAPR
>FUSION-ENST00000576964.5:172741-ENST00000571650.5:42835|278
KKVEVEGSK
>FUSION-ENST00000570947.5:95116-ENST00000573770.5:4874|1710
MTGAISL
>FUSION-ENST00000570947.5:95116-ENST00000573770.5:4874|4295
MKYNPHSSLQEEGMLISR
>FUSION-ENST00000570947.5:95116-ENST00000573770.5:4874|2661
QTEASPKHVINCIGRK
>FUSION-ENST00000570947.5:95116-ENST00000573770.5:4874|3964
MSMKTSAER
>ENST00000379340.9|SNV-5589-C-T|1
TCLLPLCLLP
>FUSION-ENST00000570947.5:95116-ENST00000573770.5:4874|2684
AQESHTRR
>FUSION-ENST00000570947.5:95116-ENST00000573770.5:4874|2862
SDWVWGKLAGQGGGSRAVLIHNYF
>FUSION-ENST00000570947.5:95116-ENST00000573770.5:4874|548
QGLCRCK
>FUSION-ENST00000570947.5:95116-ENST00000573770.5:4874|549
ICWCPHPQSQNVGVVWKQGLCRCK
>FUSION-ENST00000570947.5:95116-ENST00000573770.5:4874|4591
MTLGGDFGR
>FUSION-ENST00000477179.5:280-ENST00000591877.1:131103|19
RGAVPGIGPSLQKPFQEYLEAQR
>FUSION-ENST00000570947.5:95116-ENST00000573770.5:4874|2139
CLFLCKYHAVLIAIAL
>FUSION-ENST00000570947.5:95116-ENST00000573770.5:4874|4473
LNCPHIIGINPTCSWCK
>FUSION-ENST00000576964.5:172741-ENST00000571650.5:42835|172
MIHPPRPPK
>FUSION-ENST00000570947.5:95116-ENST00000573770.5:4874|3700
FTLSVIWPARDLSDWLPCPLTR
>FUSION-ENST00000570947.5:95116-ENST00000573770.5:4874|2662
MQTEASPKHVINCIGRK
>FUSION-ENST00000570947.5:95116-ENST00000573770.5:4874|2210
IQFFHVLANS
>ENST00000528394.1|SNV-18144-G-A|3
KNIPFLCILRTQFGGQ
>FUSION-ENST00000570947.5:95116-ENST00000573770.5:4874|2998
SSQFCFTK
>FUSION-ENST00000570947.5:95116-ENST00000573770.5:4874|1389
SELCKINTANSK
>FUSION-ENST00000570947.5:95116-ENST00000573770.5:4874|722
MPPTALSEPSQER
>FUSION-ENST00000570947.5:95116-ENST00000573770.5:4874|1243
MVLCITDSRSMK
>FUSION-ENST00000570947.5:95116-ENST00000573770.5:4874|3703
MFTLSVIWPAR
>FUSION-ENST00000570947.5:95116-ENST00000573770.5:4874|4304
MFFPKLYLVFIIFR
>FUSION-ENST00000576964.5:172741-ENST00000571650.5:42835|37
MGGGGTKTAPSLVQSSPLCGSWP
>FUSION-ENST00000570947.5:95116-ENST00000573770.5:4874|2848
SEFPSLWVRK
>ENST00000673827.1|SNV-59887-T-C|2
MAVGSTILLFTVSS
>FUSION-ENST00000570947.5:95116-ENST00000573770.5:4874|3501
MYVQLHK
>FUSION-ENST00000570947.5:95116-ENST00000573770.5:4874|3267
LMAGTLKGLSHPCPHLDFPPK
>FUSION-ENST00000570947.5:95116-ENST00000573770.5:4874|283
EGVFGDKPRGLR
>ENST00000360859.11|SNV-68245-G-T|7
VPPACLVSRALRVEHR
>FUSION-ENST00000570947.5:95116-ENST00000573770.5:4874|3047
VFKRAGILTDTR
>FUSION-ENST00000576964.5:172741-ENST00000571650.5:42835|219
MHNPQFT
>FUSION-ENST00000570947.5:95116-ENST00000573770.5:4874|3957
VNILEGR
>FUSION-ENST00000570947.5:95116-ENST00000573770.5:4874|2858
ESCSVAQAGVQGYGLGSLQPPPPR
>FUSION-ENST00000570947.5:95116-ENST00000573770.5:4874|4359
SPCESLGS
>ENST00000623543.1|MNV-4286-CTC-C|7
VALHHLAVGQSRSWLSRPQR
>FUSION-ENST00000570947.5:95116-ENST00000573770.5:4874|3624
MLVQVGR
>FUSION-ENST00000570947.5:95116-ENST00000573770.5:4874|2931
GGSADLTSQCLRVDGHVRR
>FUSION-ENST00000570947.5:95116-ENST00000573770.5:4874|1308
GGPHSPRREGR
>FUSION-ENST00000570947.5:95116-ENST00000573770.5:4874|4296
KTNLKYFGDCCDTPCLK
>FUSION-ENST00000570947.5:95116-ENST00000573770.5:4874|2509
MLHCFIKSSNIK
>ENST00000557096.1|SNV-814-G-C|5
GCSSPPCECHQEEDFRVTSK
>FUSION-ENST00000570947.5:95116-ENST00000573770.5:4874|1413
NIPLMASYRYQWLKR
>FUSION-ENST00000570947.5:95116-ENST00000573770.5:4874|296
SLLPPGQQPGVDLSQQR
>FUSION-ENST00000570947.5:95116-ENST00000573770.5:4874|3292
KVCSLLQDDVMMPQRVR
>FUSION-ENST00000570947.5:95116-ENST00000573770.5:4874|451
AGDGALEK
>FUSION-ENST00000570947.5:95116-ENST00000573770.5:4874|1621
PMSRMVLPRVSCR
>ENST00000512091.6|SNV-531667-G-A|3
TDTLTEYSSKNDFIAGRPTTTYK
>FUSION-ENST00000570947.5:95116-ENST00000573770.5:4874|77
FCLPEPSR
>FUSION-ENST00000570947.5:95116-ENST00000573770.5:4874|3470
LIWSQCGLWRASPQPCQR
>FUSION-ENST00000389561.7:56936-ENST00000537262.1:26809|1
TVQIIAFFAHLACNEGENHCL
>FUSION-ENST00000570947.5:95116-ENST00000573770.5:4874|74
MWLRPAGAGGLTVGQPVSLRHWAR
>FUSION-ENST00000570947.5:95116-ENST00000573770.5:4874|4442
QMFKVHFMAGRVTCPGECAVHT
>FUSION-ENST00000570947.5:95116-ENST00000573770.5:4874|3623
MLVQVGRGQC
>FUSION-ENST00000570947.5:95116-ENST00000573770.5:4874|3075
GQNMPDWALER
>FUSION-ENST00000570947.5:95116-ENST00000573770.5:4874|3638
FLNHAIFPLFRMVHWSVTD
>FUSION-ENST00000570947.5:95116-ENST00000573770.5:4874|907
MVTTHCHHLWEPPAKPQGR
>FUSION-ENST00000570947.5:95116-ENST00000573770.5:4874|1053
MASSSLSLDSTGFVLRR
>ENST00000409790.6|MNV-75656-AG-A|9
APPPPALRAR
>FUSION-ENST00000570947.5:95116-ENST00000573770.5:4874|4614
TETVSCCSNTDKK
>FUSION-ENST00000570947.5:95116-ENST00000573770.5:4874|2039
MAFIMLRDVPSIPCFLGFLIMKR
>FUSION-ENST00000570947.5:95116-ENST00000573770.5:4874|1180
FPDQHDNQDIEGPITR
>FUSION-ENST00000570947.5:95116-ENST00000573770.5:4874|1933
LILVCVKSQR
>FUSION-ENST00000570947.5:95116-ENST00000573770.5:4874|1029
RQKPQEVLER
>FUSION-ENST00000570947.5:95116-ENST00000573770.5:4874|3258
AFENNMHNSCICYSHSLGSFHI
>FUSION-ENST00000570947.5:95116-ENST00000573770.5:4874|2847
SEFPSLWVRKGR
>FUSION-ENST00000570947.5:95116-ENST00000573770.5:4874|4094
GHSPTLSNSY
>FUSION-ENST00000570947.5:95116-ENST00000573770.5:4874|1791
QTFKIHLMIVK
>FUSION-ENST00000570947.5:95116-ENST00000573770.5:4874|2890
GRACAVEAGVNQPPSERR
>FUSION-ENST00000570947.5:95116-ENST00000573770.5:4874|1047
MWKLSFLSSDLSSLLM
>FUSION-ENST00000570947.5:95116-ENST00000573770.5:4874|1846
IMASTSIYVPAKYMISFIFMTT
>FUSION-ENST00000570947.5:95116-ENST00000573770.5:4874|2305
AEFLAMYCR
>FUSION-ENST00000570947.5:95116-ENST00000573770.5:4874|2778
AEHVCSN
>FUSION-ENST00000570947.5:95116-ENST00000573770.5:4874|1865
AGSVVSLIIK
>FUSION-ENST00000570947.5:95116-ENST00000573770.5:4874|828
VWCVGTRSF
>FUSION-ENST00000570947.5:95116-ENST00000573770.5:4874|2578
RVAPADTCAR
>FUSION-ENST00000570947.5:95116-ENST00000573770.5:4874|3529
FLSGIFCSF
>FUSION-ENST00000570947.5:95116-ENST00000573770.5:4874|3608
NWSSLLIFIGITLNL
>FUSION-ENST00000231887.8:46701-ENST00000263962.12:235021|3
IAHAERSGQQFSHCPQFAKK
>FUSION-ENST00000570947.5:95116-ENST00000573770.5:4874|2415
MPVIPALSEAK
>FUSION-ENST00000483104.5:52559-ENST00000263962.12:235021|10
MAFMPSIFDRLK
>FUSION-ENST00000570947.5:95116-ENST00000573770.5:4874|1562
LVKMCVLVLSVLLCK
>FUSION-ENST00000570947.5:95116-ENST00000573770.5:4874|138
YSYCMHRPSLHTRVHMR
>ENST00000466229.5|SNV-33038-T-C|2
KNHVITLIFQMVTTHL
>FUSION-ENST00000570947.5:95116-ENST00000573770.5:4874|1605
WKNIPCSWIGRINIVK
>FUSION-ENST00000570947.5:95116-ENST00000573770.5:4874|2292
LPINRKALVVK
>ENST00000309950.8|SNV-8969-A-T|1
GGHPPAVIAGGMRISKK
>FUSION-ENST00000570947.5:95116-ENST00000573770.5:4874|4458
MYHFLFQHFELSFLLSQSSWVCQFC
>FUSION-ENST00000570947.5:95116-ENST00000573770.5:4874|4622
MESEAGRFWCPRDHWGAR
>FUSION-ENST00000570947.5:95116-ENST00000573770.5:4874|1685
MSFAHFLMGCLFFLVK
>FUSION-ENST00000570947.5:95116-ENST00000573770.5:4874|4371
HPPPHPANFLYFLVEMGFHR
>FUSION-ENST00000570947.5:95116-ENST00000573770.5:4874|2269
MLEVLPKSR
>FUSION-ENST00000570947.5:95116-ENST00000573770.5:4874|1297
LLGGSLLPRRPSSGPHK
>FUSION-ENST00000570947.5:95116-ENST00000573770.5:4874|1493
EHMRYFDK
>ENST00000478436.1|INDEL-78086-G-GTATG|8
MCMYVCMYVCR
>FUSION-ENST00000570947.5:95116-ENST00000573770.5:4874|4259
NSANNKNNPL
>FUSION-ENST00000570947.5:95116-ENST00000573770.5:4874|2825
VPSHLPSVSILFLSTF
>FUSION-ENST00000570947.5:95116-ENST00000573770.5:4874|1096
YRTMLITCLCYW
>FUSION-ENST00000570947.5:95116-ENST00000573770.5:4874|3507
MSIPILLIPRSWFSSLY
>FUSION-ENST00000570947.5:95116-ENST00000573770.5:4874|3352
KQFHLRPSALVR
>FUSION-ENST00000477179.5:879-ENST00000591877.1:131103|14
ALGVRPLRGSQVQVAPLAPGQR
>FUSION-ENST00000570947.5:95116-ENST00000573770.5:4874|4537
PVIPALWEAK
>FUSION-ENST00000576964.5:172741-ENST00000571650.5:42835|93
EAGTLPWGPWCQASR
>FUSION-ENST00000570947.5:95116-ENST00000573770.5:4874|2699
NPTRGGR
>ENST00000376143.4|SNV-485917-G-C|3
SSPSNNR
>FUSION-ENST00000570947.5:95116-ENST00000573770.5:4874|2800
QCWPQGLGVCV
>FUSION-ENST00000570947.5:95116-ENST00000573770.5:4874|3727
SNLFTVF
>FUSION-ENST00000570947.5:95116-ENST00000573770.5:4874|1770
NQYRENGHTAQSNL
>FUSION-ENST00000570947.5:95116-ENST00000573770.5:4874|1379
MLFLKNASCLTGQGNGKPRK
>FUSION-ENST00000570947.5:95116-ENST00000573770.5:4874|3383
KVYVCVL
>FUSION-ENST00000570947.5:95116-ENST00000573770.5:4874|4250
PPLIHPPLASKLSLPR
>ENST00000623543.1|MNV-4286-CTC-C|10
MSRVALHHLAVGQSRSWLSRPQR
>FUSION-ENST00000570947.5:95116-ENST00000573770.5:4874|4370
MGFHRVGQDVLDLLTL
>FUSION-ENST00000570947.5:95116-ENST00000573770.5:4874|323
GQHFQTR
>ENST00000673243.1|SNV-49236-A-T|1
LCKLRTGHCTQA
>FUSION-ENST00000570947.5:95116-ENST00000573770.5:4874|4560
MLCLFSCACWPFIYLPWARHGDSRL
>FUSION-ENST00000570947.5:95116-ENST00000573770.5:4874|134
HRPSLHTRVHMR
>FUSION-ENST00000570947.5:95116-ENST00000573770.5:4874|1757
VTDCFKIIVCIVG
>FUSION-ENST00000570947.5:95116-ENST00000573770.5:4874|2860
LAGQGGGSRAVLIHNYF
>FUSION-ENST00000570947.5:95116-ENST00000573770.5:4874|2372
CLYPSDPPQSTQ
>FUSION-ENST00000570947.5:95116-ENST00000573770.5:4874|478
VFADAKFR
>FUSION-ENST00000570947.5:95116-ENST00000573770.5:4874|330
GQILCVPLLPGQRHHPGAAVD
>FUSION-ENST00000483104.5:52559-ENST00000263962.12:235021|182
DHPGQHDETPSLLKIQK
>FUSION-ENST00000570947.5:95116-ENST00000573770.5:4874|2735
EGVQTAKNQAKR
>FUSION-ENST00000570947.5:95116-ENST00000573770.5:4874|3531
MCLCLLKFLSGIFCSF
>FUSION-ENST00000570947.5:95116-ENST00000573770.5:4874|1291
GTLQTGQLK
>FUSION-ENST00000302538.9:162662-ENST00000571650.5:45550|4
SEIQKERR
>FUSION-ENST00000570947.5:95116-ENST00000573770.5:4874|2110
DRGLISFFCIWISSFPNTIY
>FUSION-ENST00000483104.5:52559-ENST00000263962.12:235021|180
KYIGWAWWLMPVIPALWEAEAGR
>FUSION-ENST00000570947.5:95116-ENST00000573770.5:4874|670
SLGFKGIHSETRLCYTMVLSHCVSA
>FUSION-ENST00000570947.5:95116-ENST00000573770.5:4874|3733
EITGMIHRARPLFIF
>FUSION-ENST00000570947.5:95116-ENST00000573770.5:4874|3061
LMDTRSSWRVFK
>FUSION-ENST00000570947.5:95116-ENST00000573770.5:4874|2341
YKPLCVHDSEYMSSLFSWENT
>FUSION-ENST00000483104.5:52559-ENST00000263962.12:235021|149
LLFISVLYFFM
>FUSION-ENST00000570947.5:95116-ENST00000573770.5:4874|3485
LGVFSSPRPHR
>FUSION-ENST00000570947.5:95116-ENST00000573770.5:4874|12
VSPLGSTTCSGAEGQLLR
>FUSION-ENST00000576964.5:172741-ENST00000571650.5:42835|253
MFTDHSGVKLEVNK
>FUSION-ENST00000570947.5:95116-ENST00000573770.5:4874|1887
CIVLGFTYR
>FUSION-ENST00000570947.5:95116-ENST00000573770.5:4874|1474
VCRVPRPELLARCQVSEQGS
>FUSION-ENST00000570947.5:95116-ENST00000573770.5:4874|690
CLAAESTCQKMPLDFSASKS
>FUSION-ENST00000570947.5:95116-ENST00000573770.5:4874|2734
NQAKRCSSPAFR
>FUSION-ENST00000570947.5:95116-ENST00000573770.5:4874|1943
QNAYPRTQNNTEAQHGR
>ENST00000265843.9|SNV-79389-C-T|4
TPLSSIIWNRLDSSR
>FUSION-ENST00000570947.5:95116-ENST00000573770.5:4874|4001
FSCSDGPSNVFLTKTASTK
>FUSION-ENST00000570947.5:95116-ENST00000573770.5:4874|1421
NLSYLLKSPSPNTVTLGVRASTR
>FUSION-ENST00000570947.5:95116-ENST00000573770.5:4874|3756
VCTSCKEHSPAAHGLPSR
>FUSION-ENST00000570947.5:95116-ENST00000573770.5:4874|4074
ERCEQNEDK
>FUSION-ENST00000570947.5:95116-ENST00000573770.5:4874|1768
MTLPALAFLPADHTLR
>FUSION-ENST00000570947.5:95116-ENST00000573770.5:4874|910
GTGSWQPPASLLSLTRGR
>FUSION-ENST00000570947.5:95116-ENST00000573770.5:4874|2357
ELRVSINTVQYHK
>ENST00000353258.8|SNV-14349-C-A|2
GHAHKANEALKK
>FUSION-ENST00000570947.5:95116-ENST00000573770.5:4874|736
LVKLVSNSRPQVIRPPQPPK
>FUSION-ENST00000570947.5:95116-ENST00000573770.5:4874|4443
QMFKVHFMAGR
>FUSION-ENST00000570947.5:95116-ENST00000573770.5:4874|104
VYTRTHCTR
>FUSION-ENST00000570947.5:95116-ENST00000573770.5:4874|3315
SPSTVVTGPHR
>FUSION-ENST00000570947.5:95116-ENST00000573770.5:4874|1782
MEKYSMLMDRK
>FUSION-ENST00000570947.5:95116-ENST00000573770.5:4874|734
LVSNSRPQVIRPPQPPKVLGLQT
>FUSION-ENST00000570947.5:95116-ENST00000573770.5:4874|3693
TAVLQLPAALILASSSR
>ENST00000443668.6|SNV-43973-G-C|1
TIAEQAVAADQPLPRSRK
>FUSION-ENST00000570947.5:95116-ENST00000573770.5:4874|259
GKQGPGSHR
>FUSION-ENST00000570947.5:95116-ENST00000573770.5:4874|2777
VSVFVCR
>FUSION-ENST00000570947.5:95116-ENST00000573770.5:4874|2868
QFRNASR
>FUSION-ENST00000483104.5:52559-ENST00000263962.12:235021|93
NVYPDRLPIFNR
>ENST00000487091.1|SNV-87194-C-T|7
PSCVCMSWKNWTWSTGAR
>ENST00000265843.9|SNV-79389-C-T|3
TPLSSIIWNRLDSSRDR
>FUSION-ENST00000570947.5:95116-ENST00000573770.5:4874|3408
MIQPHHVR
[truncated: 42,732 more chars]
