# Supplementary material for: Identification of non-canonical peptides with moPepGen
Source: Nat Biotechnol. 2025 Jun 16;44(4):568–73. doi: 10.1038/s41587-025-02701-0 (PMC12680078; doi:10.1038/s41587-025-02701-0)
Supplement: Supplementary file 4 — Supplementary Data: Cancer cell line variant peptide database. Custom peptide database FASTA file for each of the 376 cell lines from the Cancer Cell Line Encyclopedia with proteomics characterization or used in the reference channel. Variant peptide FASTA files were produced by moPepGen as the result of cell-line-specific publicly available mutations and fusions. [file 41587_2025_2701_MOESM4_ESM.zip › ACH-000212.fasta]

>FUSION-ENST00000531864.6:10125-ENST00000263026.10:19376|219
MQSQVDSTWSLHIK
>FUSION-ENST00000531864.6:10125-ENST00000263026.10:19376|228
QHLSRGRAGPQLSR
>ENST00000317775.11|SNV-232053-A-G|4
AIQRIMTQQGRLSAEDAGVFISR
>FUSION-ENST00000012049.10:891-ENST00000590669.5:496|51
KGLSSLAEEAAR
>FUSION-ENST00000531864.6:10125-ENST00000263026.10:19376|62
LVSNLGDPPISASQSAEITGMSYR
>FUSION-ENST00000531864.6:10125-ENST00000263026.10:19376|103
IPNDVYAY
>ENST00000260302.8|SNV-382-T-C|1
LDDNTSDVMKKPR
>FUSION-ENST00000358234.5:8687-ENST00000569528.4:4798|31
SGSSSGGQR
>FUSION-ENST00000631210.1:44920-ENST00000440023.5:19298|237
NFCPPLPPRERVGPPAPFPI
>FUSION-ENST00000568407.2:19684-ENST00000648551.1:953|8
SAPSRAAHPPDDFGSCC
>FUSION-ENST00000631210.1:44920-ENST00000440023.5:19298|391
VNSHLYQKYK
>ENST00000561345.5|SNV-93441-A-G|6
SQGTAVGSSVWTEPR
>FUSION-ENST00000531864.6:10125-ENST00000263026.10:19376|402
EGALCYWEKLQSSGK
>ENST00000535170.5|INDEL-17945-C-CA|1
LQSELQLHHP
>FUSION-ENST00000531864.6:10125-ENST00000263026.10:19376|216
QSQVDSTWSLHIKAGLHLGSTR
>FUSION-ENST00000569282.2:949-ENST00000309865.11:34620|35
TFLYTNR
>FUSION-ENST00000531864.6:10125-ENST00000263026.10:19376|453
LLGKRNR
>ENST00000584010.5|SNV-44580-C-T|7
TDMEEVQAGMGRTGVQMMVGMGK
>ENST00000378024.9|SNV-26951-A-T|1
VDIDAPDVEVHDPDWHLIMPKMK
>ENST00000216297.7|SNV-23516-A-G|2
FTSVRGDEVDILYNNIK
>FUSION-ENST00000554872.5:1107-ENST00000557036.1:162971|4
MDLVDGIFLNQIMLQMFSNA
>FUSION-ENST00000569282.2:949-ENST00000309865.11:34620|65
VQLVHRGTCIRQAFGK
>FUSION-ENST00000531864.6:10125-ENST00000263026.10:19376|93
MFCHFSCMYSYHFYVRMCV
>FUSION-ENST00000380317.8:6101-ENST00000615397.1:33872|2
NSTPPTLKVTSLERTWI
>FUSION-ENST00000531864.6:10125-ENST00000263026.10:19376|314
MCMRCVQGKSSGA
>ENST00000651296.2|SNV-296362-G-C|1
AHTAQDFAIIALEDGTPR
>ENST00000491449.5|SNV-24567-C-T|2
APLATCPSQR
>FUSION-ENST00000496908.5:44920-ENST00000440023.5:19298|60
NTCQKSPLMVCFCSVEVSPR
>ENST00000409402.8|SNV-374-T-A|1
EPGAAGGAAGGTRDALSLEEILR
>FUSION-ENST00000531864.6:10125-ENST00000263026.10:19376|66
MVNVLFIFISGTVDIQGCGHR
>ENST00000288986.6|INDEL-83877-C-CA|3
INGMVGLVPKKLCYR
>FUSION-ENST00000569282.2:949-ENST00000309865.11:34620|11
ACECYISTADWAAVQEWQNAIHDLK
>FUSION-ENST00000531864.6:10125-ENST00000263026.10:19376|182
DNGQIQHHVIR
>FUSION-ENST00000531864.6:10125-ENST00000263026.10:19376|34
ATWSMCYLFLFQGLLTFR
>FUSION-ENST00000358234.5:8250-ENST00000569528.4:4798|25
DELTPFLLAVHEQKQQMEDFLR
>FUSION-ENST00000496908.5:44920-ENST00000440023.5:19298|86
CAVWLFCSYCRHCSLGSHYCL
>ENST00000620364.5|SNV-305451-C-T|1
GDPGPVGEPGAMGLPGLEGFSGVK
>FUSION-ENST00000631210.1:44920-ENST00000440023.5:19298|316
QLTASPLR
>FUSION-ENST00000568407.2:19684-ENST00000648551.1:953|15
GLCAPCASARSR
>FUSION-ENST00000496908.5:44920-ENST00000440023.5:19298|206
MTLLSMDPEGEKAHSGIALWR
>FUSION-ENST00000531864.6:10125-ENST00000263026.10:19376|298
MNSYLTNGAVR
>FUSION-ENST00000531864.6:10125-ENST00000263026.10:19376|251
VLSGLLLR
>FUSION-ENST00000531864.6:10125-ENST00000263026.10:19376|352
MPLSGQDMTLRNCAHSTFAPR
>FUSION-ENST00000539915.5:10125-ENST00000263026.10:19376|11
RKMAAGPAAGTPR
>ENST00000584772.1|SNV-26644-A-T|1
LSSVTSRKSMLK
>FUSION-ENST00000631210.1:44920-ENST00000440023.5:19298|283
ARSLLSER
>FUSION-ENST00000496908.5:44920-ENST00000440023.5:19298|129
VLAFCVYMFVISNQSR
>FUSION-ENST00000358234.5:8250-ENST00000569528.4:4798|29
NRTALLK
>FUSION-ENST00000531864.6:10125-ENST00000263026.10:19376|259
MKFIFPLTI
>FUSION-ENST00000531864.6:10125-ENST00000263026.10:19376|318
MSINSRLWP
>FUSION-ENST00000531864.6:10125-ENST00000263026.10:19376|95
MFCHFSCMYSYHFYVR
>ENST00000492676.1|MNV-96624-TG-T|4
GRSTQPMPPRIEALPHQDR
>FUSION-ENST00000531864.6:10125-ENST00000263026.10:19376|426
MFLARKR
>ENST00000584010.5|SNV-44580-C-T|3
EEVQAGMGRTGVQMMVGMGK
>ENST00000474430.5|SNV-208-T-C|6
MQTLTSIMDALVR
>ENST00000344936.7|SNV-97123-A-T|2
IAEIGKK
>ENST00000344936.7|SNV-97123-A-T|3
YGLLNVTKIAEIGKK
>ENST00000617310.4|SNV-15413-T-C|1
PELLSFVMK
>FUSION-ENST00000531864.6:10125-ENST00000263026.10:19376|429
MSDFNAKCYETGLGTS
>FUSION-ENST00000564946.5:2692-ENST00000591653.5:29125|89
PPTSSSQHKEK
>FUSION-ENST00000531864.6:10125-ENST00000263026.10:19376|7
NCGFVVEKTS
>FUSION-ENST00000282908.10:279914-ENST00000673597.1:34578|16
LPLLSRAPAESGFPR
>ENST00000446331.6|SNV-36054-A-T|4
MMDATYMPAVKAIIYQYMEEIYHR
>ENST00000539156.5|SNV-20649-G-A|6
GWCPWMLSCPLLCPTQSR
>FUSION-ENST00000496908.5:44920-ENST00000440023.5:19298|99
MYGMWDN
>FUSION-ENST00000531864.6:10125-ENST00000263026.10:19376|398
LQSSGKQGIHRR
>FUSION-ENST00000631210.1:44920-ENST00000440023.5:19298|565
IYSFLIYFLTNMVK
>ENST00000322348.5|SNV-23581-A-G|2
VPGIPGEISGSAQDVSDLQSK
>ENST00000527101.5|SNV-6668-A-T|4
TTLQEDVFTGGPHAKLLHVGI
>ENST00000617310.4|SNV-15413-T-C|4
RQGCQSCFHS
>ENST00000498580.5|SNV-11599-C-T|3
KPKEVMGGFSRCCSK
>ENST00000490912.5|SNV-9007-G-A|6
MVGGANTELLPICHGLHCINR
>ENST00000399518.3|SNV-63825-C-T|1
VQDIEDELILPEIPK
>ENST00000619367.1|SNV-93441-A-G|4
SPFPTSMMSQGTAVGSSVWTEP
>FUSION-ENST00000625598.1:688-ENST00000296674.13:55|49
TFLANAFALARGADRMGK
>FUSION-ENST00000631210.1:44920-ENST00000440023.5:19298|321
MTGIRVR
>ENST00000584010.5|SNV-44580-C-T|10
MAIGTGRTDMEEVQAGMGR
>FUSION-ENST00000355086.8:172313-ENST00000260803.9:4|11
EIAFQLHEDLMKVLNELYTESTPR
>ENST00000396659.8|SNV-34199-C-T|3
AYRSIIKDYFHCGAK
>FUSION-ENST00000496908.5:44920-ENST00000440023.5:19298|78
DGILMLR
>FUSION-ENST00000531864.6:10125-ENST00000263026.10:19376|4
LPEYSKEADR
>FUSION-ENST00000496908.5:44920-ENST00000440023.5:19298|208
MTLLSMDPEGEK
>FUSION-ENST00000496908.5:44920-ENST00000440023.5:19298|165
MAGMFISISAISVNNQIK
>ENST00000293371.11|INDEL-3257-A-AA|5
GLDGAKKSCGGTR
>ENST00000371130.7|SNV-226716-C-G|1
KPPAAADSLQRRSMTTR
>FUSION-ENST00000531864.6:10125-ENST00000263026.10:19376|436
ICYYGNN
>FUSION-ENST00000531864.6:10125-ENST00000263026.10:19376|218
QSQVDSTWSLHIK
>ENST00000535170.5|INDEL-17945-C-CA|2
KLQSELQLHHP
>FUSION-ENST00000631210.1:44920-ENST00000440023.5:19298|393
VNSHLYQK
>FUSION-ENST00000569282.2:949-ENST00000309865.11:34620|12
SVLSKPTDSSPEVINYLGNK
>ENST00000530656.5|SNV-128791-G-T|1
DPGQLEDEEEEPSSFK
>ENST00000639341.1|SNV-143306-G-A|4
LDRIGAADYQPTEQDILQTR
>FUSION-ENST00000631210.1:44920-ENST00000440023.5:19298|441
RFSCLSLQSSWDYR
>ENST00000477162.1|SNV-1262-A-G|2
SATSWRMR
>ENST00000666250.1|INDEL-744231-T-TA|12
KTKEHCPK
>ENST00000495294.1|SNV-22064-G-A|2
WHPLNARTVR
>ENST00000460843.6|SNV-194056-A-G|3
YDCVVLFLSRDSDVTLKNR
>ENST00000474430.5|SNV-208-T-C|2
MQTLTSIMDALVRISTSMKNMEK
>ENST00000335565.5|SNV-6000-C-G|1
EIKPLTFDGLINLQLLFLNNNLLR
>FUSION-ENST00000496908.5:44920-ENST00000440023.5:19298|133
VNISRNLLIS
>ENST00000523731.6|SNV-53879-A-G|1
EPLVLTIILSLFVKLHSVR
>FUSION-ENST00000568754.5:2387-ENST00000591653.5:29125|2
APQPTLVVMLEDIASPRPPAEK
>FUSION-ENST00000496908.5:44920-ENST00000440023.5:19298|48
HESFLYFSTVCYVPVICSLSFVSS
>FUSION-ENST00000531864.6:10125-ENST00000263026.10:19376|299
ASQFPGEFRMNSYLTNGAVRSSIED
>ENST00000650571.1|SNV-37587-A-G|4
AKFHQTEGDHLTLLAVYSSWK
>FUSION-ENST00000531864.6:10125-ENST00000263026.10:19376|114
MLTSFTWFRCSLPDSFTSYFSLCC
>FUSION-ENST00000569282.2:949-ENST00000309865.11:34620|13
KSVLSKPTDSSPEVINYLGNK
>FUSION-ENST00000637660.1:120020-ENST00000664043.1:330790|8
DRAETEKK
>FUSION-ENST00000531864.6:10125-ENST00000263026.10:19376|349
TLRNCAHSTFAPR
>FUSION-ENST00000531864.6:10125-ENST00000263026.10:19376|448
GSLPPWFVV
>FUSION-ENST00000631210.1:44920-ENST00000440023.5:19298|519
EWKKDVCGAFYFCFLIDTYLGSTI
>ENST00000510223.5|SNV-47228-A-G|1
TLSNCSTPKN
>FUSION-ENST00000531864.6:10125-ENST00000263026.10:19376|190
KTLGVKFLWPGLGK
>ENST00000490947.2|SNV-224722-G-A|4
MWRRETLLSSSGH
>FUSION-ENST00000496908.5:44920-ENST00000440023.5:19298|163
MAGMFISISAISVNNQIKLTS
>FUSION-ENST00000316491.13:10125-ENST00000263026.10:19376|16
TGTPGTWQTK
>ENST00000378643.8|SNV-1656-T-C|6
VLETQEQQGPRLEQGLRELR
>FUSION-ENST00000320330.8:1141-ENST00000621016.4:64378|47
TPVNFEDCTGRQR
>FUSION-ENST00000569282.2:949-ENST00000309865.11:34620|76
KLLMTWALEVAVVMK
>ENST00000316399.10|SNV-753336-A-G|6
KLRIGEYEQLMR
>FUSION-ENST00000631210.1:44920-ENST00000440023.5:19298|311
LLQRTRCICGQR
>FUSION-ENST00000631210.1:44920-ENST00000440023.5:19298|453
VQWHDPGSLQPQTPGLK
>FUSION-ENST00000531864.6:10125-ENST00000263026.10:19376|9
KNCGFVVEKTS
>FUSION-ENST00000631210.1:44920-ENST00000440023.5:19298|569
LCVCVCVCVCVSVCVSVCLCM
>FUSION-ENST00000531864.6:10125-ENST00000263026.10:19376|44
EYIENIIVFKSILLNISGHSYK
>FUSION-ENST00000568407.2:19684-ENST00000648551.1:953|26
GAAQVPLLTPSLSLSR
>FUSION-ENST00000531864.6:10125-ENST00000263026.10:19376|418
HPTSMDLKER
>FUSION-ENST00000631210.1:44920-ENST00000440023.5:19298|407
SNIIYFSLFSLYPAC
>FUSION-ENST00000631210.1:44920-ENST00000440023.5:19298|267
SCPSRGFGPRR
>FUSION-ENST00000631210.1:44920-ENST00000440023.5:19298|336
VKTSRYLNSTPFT
>FUSION-ENST00000537556.1:172313-ENST00000260803.9:4|14
MKVLNELYTESTPRR
>FUSION-ENST00000631210.1:44920-ENST00000440023.5:19298|319
TGIRVRSP
>FUSION-ENST00000531864.6:10125-ENST00000263026.10:19376|397
QGIHRRMWSR
>FUSION-ENST00000531864.6:10125-ENST00000263026.10:19376|189
TLGVKFLWPGLGK
>FUSION-ENST00000496908.5:44920-ENST00000440023.5:19298|131
FDISSNQCFQCVG
>FUSION-ENST00000631210.1:44920-ENST00000440023.5:19298|430
MCNHSSLQPQTPGLK
>FUSION-ENST00000631210.1:44920-ENST00000440023.5:19298|345
MGASSQIRIR
>ENST00000539156.5|SNV-20649-G-A|4
MLSCPLLCPTQSR
>ENST00000463206.1|SNV-280507-T-G|2
IHRGVCIWTFGY
>FUSION-ENST00000625598.1:688-ENST00000296674.13:55|55
MKTFLANAFALAR
>ENST00000405617.4|SNV-821-T-C|5
VCLERVQCPTASGAEVK
>FUSION-ENST00000631210.1:44920-ENST00000440023.5:19298|235
VGPPAPFPI
>FUSION-ENST00000569282.2:949-ENST00000309865.11:34620|17
SASLKHCLNGESR
>ENST00000340381.11|SNV-7000-T-C|2
RMKPTHTTVNCWFCNQDTLVPYGNR
>FUSION-ENST00000631210.1:44920-ENST00000440023.5:19298|397
MPYIQSFCSVLK
>ENST00000373580.8|SNV-220-G-C|2
AHSKVFGDLDQVR
>ENST00000322067.12|SNV-10674-C-T|2
ASSNTVLMRLVASAYSIA
>ENST00000378024.9|SNV-26951-A-T|2
VDIDAPDVEVHDPDWHLIMPK
>FUSION-ENST00000358234.5:8250-ENST00000569528.4:4798|34
MTALHLACANGHPEVVALLVDR
>FUSION-ENST00000496908.5:44920-ENST00000440023.5:19298|124
FPCLPCLCAI
>ENST00000584361.1|SNV-64669-G-T|2
SFGRGLLPEAR
>FUSION-ENST00000496908.5:44920-ENST00000440023.5:19298|228
TFIWQWQCFCGFALKT
>FUSION-ENST00000539915.5:10125-ENST00000263026.10:19376|6
VRSPPDPAERPLPWPEPSLGR
>FUSION-ENST00000358234.5:8250-ENST00000569528.4:4798|15
ENLTAVKLESIHQVMSEYKENETPR
>ENST00000220616.9|SNV-100989-C-A|2
LILPQMTKALFR
>ENST00000297990.9|SNV-1895-G-A|1
IVRVPSVPETELTDQAWLPAGVR
>FUSION-ENST00000537556.1:172313-ENST00000260803.9:4|3
MSFIRSLHPGGGYTY
>ENST00000584361.1|SNV-64669-G-T|3
SAPCCSAGPSLPPVRSFGR
>FUSION-ENST00000631210.1:44920-ENST00000440023.5:19298|444
SVTQAVVQWHDLGLLQPPPPRFK
>FUSION-ENST00000631210.1:44920-ENST00000440023.5:19298|382
RGGSHLWSQLLR
>FUSION-ENST00000631210.1:44920-ENST00000440023.5:19298|552
GLLFLPGWSAVA
>ENST00000405617.4|SNV-821-T-C|1
VQCPTASGAEVKGSGRVLSCPGPR
>FUSION-ENST00000519418.5:51775-ENST00000261396.6:30581|9
AVAGGRGLWR
>FUSION-ENST00000631210.1:44920-ENST00000440023.5:19298|317
SRQLTASPLR
>ENST00000498580.5|SNV-11599-C-T|2
EVMGGFSRCCSK
>ENST00000492580.1|SNV-48913-G-A|16
LTEAHFLKSIWIMSMGTEVTPSSR
>FUSION-ENST00000631210.1:44920-ENST00000440023.5:19298|456
LTRLALNSWTQVIFPPRPTK
>FUSION-ENST00000531864.6:10125-ENST00000263026.10:19376|342
ALDLPVVR
>ENST00000619367.1|SNV-93441-A-G|1
SQGTAVGSSVWTEP
>ENST00000396946.8|SNV-126625-G-T|2
LSLASFLFGQLLQFVSRSENK
>FUSION-ENST00000531864.6:10125-ENST00000263026.10:19376|333
DREGLNMLPR
>FUSION-ENST00000531864.6:10125-ENST00000263026.10:19376|369
LMNLSRVLWEALTYRQ
>FUSION-ENST00000496908.5:44920-ENST00000440023.5:19298|170
MGSAEPFTRCVSAVRDQYPR
>ENST00000503566.6|SNV-1799-A-G|3
NWGADVVAESGHR
>ENST00000508173.5|SNV-45394-A-T|1
GSPLLKWMRR
>ENST00000276416.11|MNV-32581-GAGGCTGCAGAAAGACATGAAGAAGAGCACCGA-G|3
RPGHVKICREDILGLTLQSPL
>FUSION-ENST00000569282.2:949-ENST00000309865.11:34620|95
AVYQAVLSLK
>FUSION-ENST00000631210.1:44920-ENST00000440023.5:19298|521
RDAPRMR
>FUSION-ENST00000631210.1:44920-ENST00000440023.5:19298|498
YFVTYNILLSTIVTLLCNRTT
>ENST00000477162.1|SNV-1262-A-G|1
SATSWRMRSCSK
>ENST00000285968.11|SNV-58072-C-T|4
TASIELRVTFLNR
>ENST00000538689.4|SNV-36054-A-T|2
KGQAVTLMMDATYMPAVK
>FUSION-ENST00000531864.6:10125-ENST00000263026.10:19376|6
MLPEYSK
>FUSION-ENST00000531864.6:10125-ENST00000263026.10:19376|173
MHPLLSLVQVWPHLGAYPHR
>FUSION-ENST00000496908.5:44920-ENST00000440023.5:19298|68
MYSSLRISVCR
>FUSION-ENST00000358234.5:8250-ENST00000569528.4:4798|3
ATEPANGKR
>ENST00000317613.10|MNV-96624-TG-T|3
STQPMPPRIEALPHQDRL
>FUSION-ENST00000631210.1:44920-ENST00000440023.5:19298|341
SAWHIAGSQ
>ENST00000492580.1|SNV-48913-G-A|1
YRWQPLSLHTLQ
>ENST00000409122.7|INDEL-10558-C-CA|2
CSNFSVQDSKKISQWHT
>FUSION-ENST00000531864.6:10125-ENST00000263026.10:19376|227
GRAGPQLSR
>ENST00000358130.7|SNV-87053-G-A|1
ENENGKEKGDK
>FUSION-ENST00000631210.1:44920-ENST00000440023.5:19298|350
RMNSQFS
>ENST00000472014.5|SNV-38373-C-A|4
QSSRVPVRLLSAK
>FUSION-ENST00000496908.5:44920-ENST00000440023.5:19298|167
CVSAVRDQYPRL
>FUSION-ENST00000531864.6:10125-ENST00000263026.10:19376|326
MPGPQTPFYVHAVCPR
>FUSION-ENST00000569282.2:949-ENST00000309865.11:34620|85
KHFSIILNLLGMLLK
>FUSION-ENST00000496908.5:44920-ENST00000440023.5:19298|197
AHSGIALWRLLLLR
>FUSION-ENST00000631210.1:44920-ENST00000440023.5:19298|445
SVTQAVVQWHDLGLLQPPPPR
>FUSION-ENST00000531864.6:10125-ENST00000263026.10:19376|94
FCHFSCMYSYHFYVR
>FUSION-ENST00000531864.6:10125-ENST00000263026.10:19376|105
ITVLSTGPR
>ENST00000279392.8|SNV-2421-C-T|2
AELEVLGMKGTPSLGK
>FUSION-ENST00000531864.6:10125-ENST00000263026.10:19376|343
MALDLPVVR
>FUSION-ENST00000631210.1:44920-ENST00000440023.5:19298|470
LNFFSPPSLPPFLLFLFSR
>FUSION-ENST00000631210.1:44920-ENST00000440023.5:19298|268
SCPSRGFGPR
>ENST00000506580.5|SNV-30207-T-C|1
IQPLDEYKDNPG
>ENST00000484211.1|SNV-68429-A-C|1
LSCTLNLLATPRAPLIQ
>FUSION-ENST00000287380.6:51775-ENST00000261396.6:30581|101
VFAVTRK
>FUSION-ENST00000531864.6:10125-ENST00000263026.10:19376|67
GFHHVGQASLELR
>FUSION-ENST00000496908.5:44920-ENST00000440023.5:19298|20
MLLQQLIATSFSCLKK
>ENST00000519335.5|MNV-32581-GAGGCTGCAGAAAGACATGAAGAAGAGCACCGA-G|3
ENFSSWKSRPGADLAMSKSAVK
>FUSION-ENST00000569282.2:949-ENST00000309865.11:34620|111
GETAASETQVLYRVMR
>FUSION-ENST00000496908.5:44920-ENST00000440023.5:19298|214
FLWFCTKDLR
>ENST00000342992.10|INDEL-210398-T-TT|1
DCGFPDEGEYICHCWTR
>FUSION-ENST00000631210.1:44920-ENST00000440023.5:19298|518
KDVCGAFYFCFLIDTYLGSTI
>FUSION-ENST00000631210.1:44920-ENST00000440023.5:19298|325
MDWIMTGIRVR
>FUSION-ENST00000531864.6:10125-ENST00000263026.10:19376|177
CKHGGIQGTWA
>FUSION-ENST00000569282.2:949-ENST00000309865.11:34620|80
KDNQDTR
>ENST00000527105.1|SNV-2107-A-T|2
MAGALLLPPWMTM
>ENST00000476549.6|SNV-3819-G-A|2
QVVNMYADGKEVEDR
>ENST00000666250.1|INDEL-744231-T-TA|5
NRPGRGNEELDDSTGKPR
>FUSION-ENST00000631210.1:44920-ENST00000440023.5:19298|250
GTRHCVLGPTTHHK
>FUSION-ENST00000496908.5:44920-ENST00000440023.5:19298|218
AVAMFLWFCTKDLRSL
>FUSION-ENST00000496908.5:44920-ENST00000440023.5:19298|180
MCASGYFSRNRNGLCR
>ENST00000379561.6|SNV-948-C-G|3
AMESSAEK
>ENST00000420699.9|SNV-98568-G-T|2
YEQISGTVSCQKQPALK
>ENST00000396659.8|SNV-34199-C-T|1
DYFHCGAK
>ENST00000482071.1|INDEL-83877-C-CA|9
VGLVPKK
>FUSION-ENST00000631210.1:44920-ENST00000440023.5:19298|338
MRVKTSR
>FUSION-ENST00000531864.6:10125-ENST00000263026.10:19376|98
MHVNHHV
>FUSION-ENST00000631210.1:44920-ENST00000440023.5:19298|289
RAGRDVGR
>ENST00000495294.1|SNV-22064-G-A|3
WHPLNAR
>FUSION-ENST00000496908.5:44920-ENST00000440023.5:19298|114
CDGRTLSSVPPYQPFPVK
>FUSION-ENST00000631210.1:44920-ENST00000440023.5:19298|249
GTRHCVLGPTTHHKEVVIVPIR
>FUSION-ENST00000282908.10:279914-ENST00000673597.1:34578|15
LPLLSRAPAESGFPRLR
>FUSION-ENST00000358234.5:8250-ENST00000569528.4:4798|19
QKENLTAVK
>ENST00000495294.1|SNV-22064-G-A|11
MEMAPPECQDCERGSR
>FUSION-ENST00000496908.5:44920-ENST00000440023.5:19298|176
NGLCRAFHTLCLCCAGSVPQTVR
>FUSION-ENST00000539915.5:10125-ENST00000263026.10:19376|13
NSALGPLRR
>FUSION-ENST00000531864.6:10125-ENST00000263026.10:19376|444
PNVMRQDLAPPRSVHIY
>FUSION-ENST00000531864.6:10125-ENST00000263026.10:19376|131
YGHLYVPPHILFIIIPR
>FUSION-ENST00000303391.11:44920-ENST00000440023.5:19298|4
MVAGMLGLRPR
>FUSION-ENST00000569282.2:949-ENST00000309865.11:34620|77
DNQDTRKLLMTWALEVAVVMK
>ENST00000470880.6|SNV-185457-A-G|3
TFTCLKGR
>FUSION-ENST00000496908.5:44920-ENST00000440023.5:19298|16
MFWMMALGLPEHLVSLGADFFSQD
>FUSION-ENST00000631210.1:44920-ENST00000440023.5:19298|357
NLPGKNVSLLSVQYRASR
>ENST00000327271.10|SNV-6234-T-C|4
QDMRWVEQLEWSLPK
>FUSION-ENST00000531864.6:10125-ENST00000263026.10:19376|133
KYGHLYVPPHILFIIIPR
>FUSION-ENST00000631210.1:44920-ENST00000440023.5:19298|558
LVISFVFR
>FUSION-ENST00000568407.2:19684-ENST00000648551.1:953|5
HRAGLQR
>FUSION-ENST00000531864.6:10125-ENST00000263026.10:19376|466
RREPSLR
>FUSION-ENST00000569282.2:949-ENST00000309865.11:34620|94
AVYQAVLSLKNIPVLETAYK
>FUSION-ENST00000531864.6:10125-ENST00000263026.10:19376|65
VNVLFIFISGTVDIQGCGHR
>FUSION-ENST00000496908.5:44920-ENST00000440023.5:19298|106
MEGPCPR
>FUSION-ENST00000531864.6:10125-ENST00000263026.10:19376|366
MNLSRVLWEALTYRQ
>ENST00000342992.10|INDEL-210398-T-TT|2
HMLTIKDCGFPDEGEYICHCWTR
>FUSION-ENST00000637660.1:120020-ENST00000664043.1:330790|10
STCHTGKDRAETEK
>FUSION-ENST00000531864.6:10125-ENST00000263026.10:19376|90
YSYHFYVR
>ENST00000296043.7|SNV-321677-A-T|1
AIQSTVSSSGCEGKRNEDK
>FUSION-ENST00000496908.5:44920-ENST00000440023.5:19298|81
CSFRDGILMLR
>FUSION-ENST00000303391.11:44920-ENST00000440023.5:19298|1
VAGMLGLRPRDAQ
>FUSION-ENST00000519418.5:51775-ENST00000261396.6:30581|6
GLWRGWRPARR
>FUSION-ENST00000631210.1:44920-ENST00000440023.5:19298|527
FIPSCFIIFVVRVS
>ENST00000394877.7|SNV-6640-A-T|2
LLKQIQR
>FUSION-ENST00000531864.6:10125-ENST00000263026.10:19376|391
IQGGRGR
>ENST00000572418.1|SNV-17511-G-C|3
VFRIRFDILVDGK
>ENST00000419474.5|SNV-29945-G-A|1
EAGAPPTTTAATDKPFKCTVCR
>FUSION-ENST00000625598.1:688-ENST00000296674.13:55|34
SGMINSIRKLIWAQP
>FUSION-ENST00000531864.6:10125-ENST00000263026.10:19376|301
MASQFPGEFRMNSYLTNGAVR
>FUSION-ENST00000496908.5:44920-ENST00000440023.5:19298|156
GFSGFLFQIPMR
>FUSION-ENST00000631210.1:44920-ENST00000440023.5:19298|496
LARLHSSS
>FUSION-ENST00000539915.5:10125-ENST00000263026.10:19376|4
SPPDPAERPLPWPEPSLGR
>FUSION-ENST00000631210.1:44920-ENST00000440023.5:19298|271
GFACRGCARSCPSR
>FUSION-ENST00000531864.6:10125-ENST00000263026.10:19376|421
RHPTSMDLK
>ENST00000276416.11|MNV-32581-GAGGCTGCAGAAAGACATGAAGAAGAGCACCGA-G|7
LQQLEEQTRRRPGHVK
>FUSION-ENST00000496908.5:44920-ENST00000440023.5:19298|96
TISLENK
>FUSION-ENST00000539915.5:10125-ENST00000263026.10:19376|10
KMAAGPAAGTPR
>FUSION-ENST00000631210.1:44920-ENST00000440023.5:19298|488
WYLSFCFWFISLNFMSSR
>ENST00000257430.9|SNV-135738-G-T|2
LPINRSGTCKR
>ENST00000446331.6|SNV-36054-A-T|1
DATYMPAVKAIIYQYMEEIYHR
>FUSION-ENST00000631210.1:44920-ENST00000440023.5:19298|512
MEEGCMWGFLFLFFN
>FUSION-ENST00000496908.5:44920-ENST00000440023.5:19298|32
MMVILMTKK
>FUSION-ENST00000531864.6:10125-ENST00000263026.10:19376|264
NVQKVRATSLPLQHLNL
>FUSION-ENST00000531864.6:10125-ENST00000263026.10:19376|61
MSYRARPR
>ENST00000373511.6|SNV-268253-A-T|1
ASSARADYFAQKQR
>ENST00000335999.7|MNV-31528-CGGCCTCCAGGCCAGGGGCCTGGC-C|2
RAVWPASA
>FUSION-ENST00000496908.5:44920-ENST00000440023.5:19298|187
QMCASGYFSR
>FUSION-ENST00000631210.1:44920-ENST00000440023.5:19298|264
RAPAAPASPWIALSPSLPR
>ENST00000335999.7|MNV-31528-CGGCCTCCAGGCCAGGGGCCTGGC-C|6
ALEETDPLLLCSPATPWLPR
>ENST00000638199.1|SNV-251808-G-A|12
QMRIMILISKTCLVTK
>ENST00000317775.11|SNV-232053-A-G|5
AIQRIMTQQGR
>ENST00000572418.1|SNV-17511-G-C|1
IRFDILVDGKAGK
>ENST00000548351.1|SNV-17071-G-A|3
MGWTAGGVDCPPRLPLETTGNK
>FUSION-ENST00000631210.1:44920-ENST00000440023.5:19298|265
RRAPAAPASPWIALSPSLPR
>FUSION-ENST00000346932.9:19684-ENST00000648551.1:953|13
VRALQGRCAPGEVRPK
>FUSION-ENST00000346932.9:19684-ENST00000648551.1:953|9
CAPGEVRPKQSGTSSR
>FUSION-ENST00000282908.10:279914-ENST00000673597.1:34578|14
APAESGFPR
>FUSION-ENST00000531864.6:10125-ENST00000263026.10:19376|183
MDNGQIQHHVIR
>FUSION-ENST00000531864.6:10125-ENST00000263026.10:19376|127
MYPCCFPNADLDVTVLSSLCRL
>ENST00000495294.1|SNV-22064-G-A|6
PRGWRWHPLNAR
>FUSION-ENST00000531864.6:10125-ENST00000263026.10:19376|214
AGLHLGSTRQGQTLD
>FUSION-ENST00000531864.6:10125-ENST00000263026.10:19376|400
EGALCYWEKLQSSGKQGIHR
>FUSION-ENST00000496908.5:44920-ENST00000440023.5:19298|37
SCSSMGAFNLQFSLF
>ENST00000334634.9|SNV-208-T-C|2
MAEGEDMQTLTSIMDALVRISTSMK
>ENST00000265983.8|SNV-2107-A-T|1
CSDGWSFVATTLDDNGTMLFFK
>FUSION-ENST00000519418.5:51775-ENST00000261396.6:30581|1
ASGSVPGSGSDLAPHPWVG
>FUSION-ENST00000531864.6:10125-ENST00000263026.10:19376|141
MIYFFPPLIYNDYGSISA
>ENST00000492580.1|SNV-48913-G-A|7
MGTEVTPSSR
>ENST00000344762.6|SNV-84478-A-T|1
EFLRYVEALRAQIQEK
>ENST00000476549.6|SNV-3819-G-A|1
QVVNMYADGKEVEDRQSAPYR
>FUSION-ENST00000531864.6:10125-ENST00000263026.10:19376|174
GAKDNMGA
>ENST00000379561.6|SNV-948-C-G|1
AMESSAEKRLTLSQIYEWMVK
>ENST00000503342.1|SNV-170510-C-T|4
YERELEQLCQQLSPDR
>FUSION-ENST00000316491.13:10125-ENST00000263026.10:19376|5
MTQARTRMSIPR
>ENST00000547260.5|SNV-17071-G-A|4
LQATREK
>ENST00000492580.1|SNV-48913-G-A|9
MSMGTEVTPSSRYRWQPLSLHTLQ
>FUSION-ENST00000496908.5:44920-ENST00000440023.5:19298|233
GQVHRDAVAPVNCA
>ENST00000022615.9|SNV-11707-G-A|1
GSIYQKVNEK
>FUSION-ENST00000496908.5:44920-ENST00000440023.5:19298|10
NLSFILALCVTCQ
>FUSION-ENST00000631210.1:44920-ENST00000440023.5:19298|559
MLVISFVFR
>FUSION-ENST00000531864.6:10125-ENST00000263026.10:19376|171
MHPLLSLVQVWPHLGAYPHRTVCWR
>FUSION-ENST00000531864.6:10125-ENST00000263026.10:19376|323
PGPQTPFYVHAVCPRQILR
>FUSION-ENST00000496908.5:44920-ENST00000440023.5:19298|75
MLRILLNMYSSLR
>FUSION-ENST00000631210.1:44920-ENST00000440023.5:19298|416
MYSFCLCFQIY
>FUSION-ENST00000531864.6:10125-ENST00000263026.10:19376|266
MNVQKVR
>FUSION-ENST00000531864.6:10125-ENST00000263026.10:19376|165
LLSSPASVDFK
>FUSION-ENST00000531864.6:10125-ENST00000263026.10:19376|230
VAESVSVKQHLSRGR
>ENST00000082468.11|SNV-3819-G-A|1
YADGKEVEDRQSAPYR
>ENST00000322067.12|SNV-10674-C-T|3
MASSNTVLMRLVASAYSIA
>ENST00000409261.6|SNV-784868-C-A|1
ISPSNHEPLEMTSSKSVSPGRK
>FUSION-ENST00000496908.5:44920-ENST00000440023.5:19298|139
MINDVSWNLKSFIK
>FUSION-ENST00000531864.6:10125-ENST00000263026.10:19376|242
KSRGHFLHYER
>FUSION-ENST00000531864.6:10125-ENST00000263026.10:19376|310
RCVQGKSSGA
>ENST00000492676.1|MNV-96624-TG-T|6
GRSTQPMPPR
>FUSION-ENST00000631210.1:44920-ENST00000440023.5:19298|372
LSSGWTLQ
>FUSION-ENST00000631210.1:44920-ENST00000440023.5:19298|302
VNRPSEQRKQASQA
>ENST00000249344.7|INDEL-51341-C-CGA|6
ERCFHSPSVGR
>ENST00000652647.1|SNV-7457-C-T|1
HFLCEEGCCSTEQFTHAFRTEIDLK
>FUSION-ENST00000531864.6:10125-ENST00000263026.10:19376|407
WEEGTPPR
>FUSION-ENST00000631210.1:44920-ENST00000440023.5:19298|548
SQRPWPGLALLKYIYSLSV
>ENST00000275884.10|SNV-86302-C-T|1
LGLTCTLSEENVYEDILDPPMK
>FUSION-ENST00000569282.2:949-ENST00000309865.11:34620|66
VQLVHRGTCIR
>ENST00000422113.7|SNV-203900-C-A|3
RKSVDKPEGTPVELYYTVHPGGER
>FUSION-ENST00000531864.6:10125-ENST00000263026.10:19376|138
GLKPIHGTFPNLQNHST
>ENST00000474430.5|SNV-208-T-C|5
QTLTSIMDALVR
>FUSION-ENST00000531864.6:10125-ENST00000263026.10:19376|200
VVIIISIDFLLICFLI
>ENST00000630625.1|SNV-67507-C-T|3
LLIAMYGVKEAAIGI
>ENST00000260302.8|SNV-382-T-C|3
EMQSFFGLEVTGKLDDNTSDVMK
>FUSION-ENST00000496908.5:44920-ENST00000440023.5:19298|59
NTCQKSPLMVCFCSVEVSPRGDK
>FUSION-ENST00000531864.6:10125-ENST00000263026.10:19376|10
KNCGFVVEK
>ENST00000543216.5|SNV-196922-G-T|1
TDNSFASSPSSAISTATPSPK
>FUSION-ENST00000569282.2:949-ENST00000309865.11:34620|72
KSETYAPLFCLPSFHK
>FUSION-ENST00000303391.11:44920-ENST00000440023.5:19298|2
MVAGMLGLRPRDAQ
>FUSION-ENST00000496908.5:44920-ENST00000440023.5:19298|134
SFIKVNISRNLLIS
>FUSION-ENST00000282908.10:279914-ENST00000673597.1:34578|8
LSAWLGAVCADATRWTR
>FUSION-ENST00000531864.6:10125-ENST00000263026.10:19376|129
MYPCCFPNADLDVTVLSSLCR
>FUSION-ENST00000531864.6:10125-ENST00000263026.10:19376|53
ELRKPGLSG
>ENST00000563680.1|SNV-2421-C-T|2
AELEVLGMKGEAR
>ENST00000505014.5|SNV-12694-T-G|7
HSVVVPYEPPEGWFATGVSGRRG
>FUSION-ENST00000631210.1:44920-ENST00000440023.5:19298|389
VNSHLYQKYKNLAR
>FUSION-ENST00000496908.5:44920-ENST00000440023.5:19298|84
MSNCVNSL
>ENST00000273936.6|SNV-1171-A-G|1
ITEPFSGTTSVLDTPDCK
>FUSION-ENST00000496908.5:44920-ENST00000440023.5:19298|113
CDGRTLSSVPPYQPFPVKLLLSR
>FUSION-ENST00000531864.6:10125-ENST00000263026.10:19376|316
MCMRCVQGK
>ENST00000371130.7|SNV-226716-C-G|3
KPPAAADSLQR
>ENST00000572418.1|SNV-17511-G-C|2
IRFDILVDGK
>ENST00000394877.7|SNV-6640-A-T|4
DIKKLLK
>FUSION-ENST00000531864.6:10125-ENST00000263026.10:19376|442
RQDLAPPR
>FUSION-ENST00000496908.5:44920-ENST00000440023.5:19298|79
CSFRDGILMLRILLNMYSSLR
>ENST00000380110.8|INDEL-124874-A-AA|6
NQSGHPFPAVPVSK
>FUSION-ENST00000316491.13:10125-ENST00000263026.10:19376|4
TRMSIPR
>FUSION-ENST00000531864.6:10125-ENST00000263026.10:19376|217
MQSQVDSTWSLHIKAGLHLGSTR
>FUSION-ENST00000631210.1:44920-ENST00000440023.5:19298|508
MLHNGPSR
>FUSION-ENST00000631210.1:44920-ENST00000440023.5:19298|375
TLRREDR
>ENST00000296682.4|SNV-83566-G-C|2
THTAEKPYVCR
>FUSION-ENST00000496908.5:44920-ENST00000440023.5:19298|141
MINDVSWNLK
>FUSION-ENST00000496908.5:44920-ENST00000440023.5:19298|92
YAGSPGV
>FUSION-ENST00000355086.8:172313-ENST00000260803.9:4|3
WLYLLKLAGAERSVGPGLAVV
>FUSION-ENST00000519418.5:51775-ENST00000261396.6:30581|8
AVAGGRGLWRGWRPAR
>FUSION-ENST00000531864.6:10125-ENST00000263026.10:19376|271
MPMNVQK
>ENST00000547260.5|SNV-17071-G-A|6
LDFLWKLQATR
>FUSION-ENST00000569282.2:949-ENST00000309865.11:34620|96
EVVAVARAVYQAVLSLK
>FUSION-ENST00000631210.1:44920-ENST00000440023.5:19298|524
GLSPRRDAPR
>FUSION-ENST00000531864.6:10125-ENST00000263026.10:19376|124
AGKGCDFSGQWLVVLAVNEK
>ENST00000376064.7|SNV-7898-G-A|3
GEKINTSTDSLAKDLIVSALK
>FUSION-ENST00000531864.6:10125-ENST00000263026.10:19376|341
MALDLPVVRTNTN
>FUSION-ENST00000631210.1:44920-ENST00000440023.5:19298|335
VKNCWISAPK
>FUSION-ENST00000531864.6:10125-ENST00000263026.10:19376|258
KFIFPLTI
>ENST00000367409.9|SNV-44391-T-C|1
HHLQFLQVQNAVTKIQSSYRR
>ENST00000460604.1|SNV-517467-G-A|2
KSKTHSK
>FUSION-ENST00000531864.6:10125-ENST00000263026.10:19376|144
HVSMLFSKC
>ENST00000252242.9|SNV-2390-C-T|2
CTTAENEFVMLKK
>ENST00000374877.7|SNV-49447-G-T|4
LIDEHDGKAFQAQVTWLR
>ENST00000477162.1|SNV-1262-A-G|5
GPEEAVVRAARSATSWR
>ENST00000296682.4|SNV-83566-G-C|3
GFSWQSVLLTHQRTHTAEKPYVCR
>FUSION-ENST00000531864.6:10125-ENST00000263026.10:19376|232
VAESVSVKQHLSR
>ENST00000476549.6|SNV-3819-G-A|3
QVVNMYADGK
>ENST00000508173.5|SNV-45394-A-T|4
MGSPLLKWMR
>FUSION-ENST00000496908.5:44920-ENST00000440023.5:19298|63
ISVCRGRR
>ENST00000344762.6|SNV-84478-A-T|3
EKEFLRYVEALR
>ENST00000492676.1|MNV-96624-TG-T|7
MGRSTQPMPPR
>FUSION-ENST00000496908.5:44920-ENST00000440023.5:19298|192
VCSGVGWSQQKWAPPQN
>FUSION-ENST00000631210.1:44920-ENST00000440023.5:19298|318
KSRQLTASPLR
>FUSION-ENST00000631210.1:44920-ENST00000440023.5:19298|347
MGASSQIR
>FUSION-ENST00000531864.6:10125-ENST00000263026.10:19376|143
MMCMHIEA
>FUSION-ENST00000531864.6:10125-ENST00000263026.10:19376|199
MKQTVKIR
>FUSION-ENST00000358234.5:8250-ENST00000569528.4:4798|30
GCQLDVFDNKNRTALLK
>ENST00000638199.1|SNV-251808-G-A|13
QMRIMILISK
>ENST00000454349.7|INDEL-220817-C-CA|1
GASVQKSTGSKK
>FUSION-ENST00000631210.1:44920-ENST00000440023.5:19298|510
MWGFLFLFFN
>FUSION-ENST00000496908.5:44920-ENST00000440023.5:19298|52
MVCFCSVEVSPRGDKACDSVDSNK
>FUSION-ENST00000554872.5:1107-ENST00000557036.1:162971|1
LQMFSNA
>ENST00000372371.8|SNV-38373-C-A|1
AVFPCPSETALSKNELILTTESIMK
>FUSION-ENST00000631210.1:44920-ENST00000440023.5:19298|459
TSVHNHAWLIFCFFRDSGLAMLTR
>FUSION-ENST00000637660.1:120020-ENST00000664043.1:330790|6
RRLHFSGCSPAGSCFVFMPGR
>FUSION-ENST00000496908.5:44920-ENST00000440023.5:19298|22
MLLQQLIATSFSCLK
>FUSION-ENST00000569282.2:949-ENST00000309865.11:34620|73
LLMTWALEVAVVMKK
>FUSION-ENST00000569282.2:949-ENST00000309865.11:34620|83
HFSIILNLLGMLLK
>FUSION-ENST00000496908.5:44920-ENST00000440023.5:19298|220
AVAMFLWFCTKDLR
>ENST00000584010.5|SNV-44580-C-T|6
MEEVQAGMGR
>ENST00000373580.8|SNV-220-G-C|1
AHSKVFGDLDQVRMTSEGSDCR
>FUSION-ENST00000531864.6:10125-ENST00000263026.10:19376|205
MSQSEGPPMDRR
>FUSION-ENST00000531864.6:10125-ENST00000263026.10:19376|112
CSLPDSFTSYFSLCC
>FUSION-ENST00000316491.13:10125-ENST00000263026.10:19376|9
VTSSAPSR
>FUSION-ENST00000564946.5:2692-ENST00000591653.5:29125|87
EKYEDLSSSDESCPAPQRQRPCR
>FUSION-ENST00000531864.6:10125-ENST00000263026.10:19376|59
MSYRARPRCLSFILYIPYR
>FUSION-ENST00000358234.5:8250-ENST00000569528.4:4798|9
MACLGEGAAGAK
>FUSION-ENST00000531864.6:10125-ENST00000263026.10:19376|440
RQDLAPPRSVHIY
>FUSION-ENST00000496908.5:44920-ENST00000440023.5:19298|234
MGQVHRDAVAPVNCA
>ENST00000317613.10|MNV-96624-TG-T|4
STQPMPPRIEALPHQDR
>ENST00000216297.7|SNV-23516-A-G|1
GDEVDILYNNIK
>FUSION-ENST00000631210.1:44920-ENST00000440023.5:19298|294
GRAGAAAR
>FUSION-ENST00000531864.6:10125-ENST00000263026.10:19376|425
KRYFGLTC
>FUSION-ENST00000531864.6:10125-ENST00000263026.10:19376|478
CQVGGPQKRER
>ENST00000487376.5|MNV-11690-CGGGCCCAGC-C|5
VQVQVVEQVAVQEQEIARREK
>FUSION-ENST00000631210.1:44920-ENST00000440023.5:19298|499
YFVTYNILLSTIVTLLCNR
>FUSION-ENST00000631210.1:44920-ENST00000440023.5:19298|364
RPHPHPPQKR
>FUSION-ENST00000531864.6:10125-ENST00000263026.10:19376|14
FLFPGKK
>FUSION-ENST00000637660.1:120020-ENST00000664043.1:330790|3
LHFSGCSPAGSCFVFMPGR
>ENST00000276416.11|MNV-32581-GAGGCTGCAGAAAGACATGAAGAAGAGCACCGA-G|1
EDILGLTLQSPL
>FUSION-ENST00000496908.5:44920-ENST00000440023.5:19298|232
DAVAPVNCA
>FUSION-ENST00000531864.6:10125-ENST00000263026.10:19376|202
DRRVVIIISIDFLLICFLI
>FUSION-ENST00000531864.6:10125-ENST00000263026.10:19376|344
VSCQNSHTGA
>FUSION-ENST00000496908.5:44920-ENST00000440023.5:19298|169
GSAEPFTRCVSAVRDQYPR
>ENST00000493422.3|SNV-5565-C-G|1
LHYSNIGGRMESIR
>FUSION-ENST00000531864.6:10125-ENST00000263026.10:19376|367
NLSRVLWEALTYR
>FUSION-ENST00000496908.5:44920-ENST00000440023.5:19298|144
MAPLGFHTSPFQCLNSSK
>FUSION-ENST00000346932.9:19684-ENST00000648551.1:953|6
QSGTSSRR
>ENST00000262493.12|SNV-143306-G-A|3
YYLDSLDRIGAADYQPTEQDILQTR
>FUSION-ENST00000496908.5:44920-ENST00000440023.5:19298|203
MDPEGEK
>FUSION-ENST00000531864.6:10125-ENST00000263026.10:19376|167
GSLGPDPCP
>FUSION-ENST00000568407.2:19684-ENST00000648551.1:953|31
MPSNVWIPQNPTGTTQSRPAK
>FUSION-ENST00000631210.1:44920-ENST00000440023.5:19298|334
VKNCWISAPKSYLPGR
>FUSION-ENST00000625598.1:688-ENST00000296674.13:55|51
TFLANAFALAR
>FUSION-ENST00000531864.6:10125-ENST00000263026.10:19376|155
SICVVIRVLGVR
>FUSION-ENST00000531864.6:10125-ENST00000263026.10:19376|85
MYVCACDISII
>FUSION-ENST00000566501.5:26877-ENST00000572559.1:13884|1
FLKKLPQR
>FUSION-ENST00000496908.5:44920-ENST00000440023.5:19298|194
LLLLRVCSGVGWSQQKWAPPQN
>FUSION-ENST00000496908.5:44920-ENST00000440023.5:19298|164
AGMFISISAISVNNQIK
>ENST00000293371.11|INDEL-3257-A-AA|4
KSCGGTR
>FUSION-ENST00000531864.6:10125-ENST00000263026.10:19376|401
MEGALCYWEKLQSSGKQGIHR
>ENST00000547260.5|SNV-17071-G-A|2
EKEEMEELQAYNR
>FUSION-ENST00000355086.8:172313-ENST00000260803.9:4|10
EIAFQLHEDLMKVLNELYTESTPRR
>ENST00000492580.1|SNV-48913-G-A|5
MGTEVTPSSRYR
>FUSION-ENST00000531864.6:10125-ENST00000263026.10:19376|449
MGSLPPWFVV
>FUSION-ENST00000631210.1:44920-ENST00000440023.5:19298|420
LNFIKCFFCIY
>FUSION-ENST00000631210.1:44920-ENST00000440023.5:19298|282
ARSLLSERGLW
>ENST00000460843.6|SNV-194056-A-G|1
NREGETPLQCASLNSQVWSALQMSK
>ENST00000529051.5|SNV-84478-A-T|4
EKEFLSSLCLIILYLYR
>FUSION-ENST00000496908.5:44920-ENST00000440023.5:19298|128
MFVISNQSR
>ENST00000344762.6|SNV-84478-A-T|4
QQREKEFLR
>ENST00000493422.3|SNV-5565-C-G|5
AEKPKLHYSNIGGR
>ENST00000490912.5|SNV-9007-G-A|3
VGGANTELLPICHGLHCINRR
>FUSION-ENST00000282908.10:279914-ENST00000673597.1:34578|7
LSAWLGAVCADATRWTRLR
>ENST00000372371.8|SNV-38373-C-A|2
AVFPCPSETALSK
>FUSION-ENST00000569282.2:949-ENST00000309865.11:34620|33
TFLYTNRQTCQDWLTRIR
>ENST00000334634.9|SNV-208-T-C|4
MAEGEDMQTLTSIMDALVR
>FUSION-ENST00000531864.6:10125-ENST00000263026.10:19376|368
MNLSRVLWEALTYR
>FUSION-ENST00000637660.1:120020-ENST00000664043.1:330790|11
STCHTGKDR
>FUSION-ENST00000531864.6:10125-ENST00000263026.10:19376|362
MGGPNLQAVAQK
>ENST00000495294.1|SNV-22064-G-A|10
EMAPPECQDCERGSR
>FUSION-ENST00000531864.6:10125-ENST00000263026.10:19376|420
RHPTSMDLKER
>FUSION-ENST00000496908.5:44920-ENST00000440023.5:19298|30
MMVILMTKKVLTK
>FUSION-ENST00000631210.1:44920-ENST00000440023.5:19298|367
MRPHPHPPQK
>FUSION-ENST00000496908.5:44920-ENST00000440023.5:19298|216
FLWFCTK
>FUSION-ENST00000631210.1:44920-ENST00000440023.5:19298|241
NFCPPLPPR
>FUSION-ENST00000631210.1:44920-ENST00000440023.5:19298|507
LHNGPSR
>ENST00000358130.7|SNV-87053-G-A|4
ETGDGKENENGK
>FUSION-ENST00000531864.6:10125-ENST00000263026.10:19376|272
VFLLVWNL
>FUSION-ENST00000631210.1:44920-ENST00000440023.5:19298|429
CNHSSLQPQTPGLK
>FUSION-ENST00000346932.9:19684-ENST00000648551.1:953|12
ALQGRCAPGEVRPK
>FUSION-ENST00000531864.6:10125-ENST00000263026.10:19376|49
MSLGSLCFI
>FUSION-ENST00000631210.1:44920-ENST00000440023.5:19298|568
MVSYIRIYSFLIYFLTNMVK
>FUSION-ENST00000531864.6:10125-ENST00000263026.10:19376|336
CPPHLANFCNFCRDR
>FUSION-ENST00000496908.5:44920-ENST00000440023.5:19298|94
TISLENKA
>ENST00000372544.6|SNV-21014-A-G|1
SELGDMPENCICDVIGLLVFVGR
>FUSION-ENST00000347950.9:2910-ENST00000502271.5:423869|13
AAIKKYFELEPLAR
>FUSION-ENST00000531864.6:10125-ENST00000263026.10:19376|374
MQLQSLLSSVNPCIK
>FUSION-ENST00000531864.6:10125-ENST00000263026.10:19376|291
CPPGLTLEGMFPLR
>FUSION-ENST00000358234.5:8250-ENST00000569528.4:4798|24
DELTPFLLAVHEQKQQMEDFLRK
>FUSION-ENST00000496908.5:44920-ENST00000440023.5:19298|85
HCSLGSHYCL
>ENST00000630625.1|SNV-67507-C-T|2
MYGVKEAAIGI
>FUSION-ENST00000496908.5:44920-ENST00000440023.5:19298|193
VCSGVGWSQQK
>FUSION-ENST00000531864.6:10125-ENST00000263026.10:19376|240
SRGHFLHYERLT
>ENST00000506580.5|SNV-30207-T-C|4
GAGVAHRIQPLDEYK
>FUSION-ENST00000496908.5:44920-ENST00000440023.5:19298|231
MTFIWQWQCFCGFALK
>FUSION-ENST00000496908.5:44920-ENST00000440023.5:19298|199
DPEGEKAHSGIALWRLLLLR
>ENST00000336596.7|SNV-341617-C-A|5
VLEDDPEAAYTTRGGKITIR
>ENST00000638199.1|SNV-251808-G-A|14
LRQMRIMILISK
>ENST00000328913.7|SNV-221069-G-T|2
FKPSQSQIYLFERGIVFCK
>ENST00000607647.5|SNV-58072-C-T|7
SWLMKTASIELRVTFLNR
>ENST00000638199.1|SNV-251808-G-A|10
RIMILISK
>ENST00000378643.8|SNV-1656-T-C|2
ELRDSVLRASCLLPELLSALHR
>ENST00000376064.7|SNV-7898-G-A|4
GEKINTSTDSLAK
>FUSION-ENST00000631210.1:44920-ENST00000440023.5:19298|551
MSQRPWPGLALLK
>ENST00000666250.1|INDEL-744231-T-TA|2
GNEELDDSTGKPRVYR
>ENST00000572418.1|SNV-17511-G-C|4
HLFKVFRIR
>ENST00000389484.8|SNV-1289977-C-G|2
DIQSIRGLAVDWVSRNL
>ENST00000517701.5|SNV-5434-G-A|1
SAEDSEVSDSPGS
>FUSION-ENST00000496908.5:44920-ENST00000440023.5:19298|103
CLHTSPFQ
>FUSION-ENST00000531864.6:10125-ENST00000263026.10:19376|48
SLGSLCFI
>ENST00000358130.7|SNV-87053-G-A|2
ENENGKEK
>ENST00000276416.11|MNV-32581-GAGGCTGCAGAAAGACATGAAGAAGAGCACCGA-G|5
RRPGHVKICR
>ENST00000379561.6|SNV-948-C-G|2
AMESSAEKR
>ENST00000539156.5|SNV-20649-G-A|3
LSCPLLCPTQSR
>FUSION-ENST00000496908.5:44920-ENST00000440023.5:19298|121
MKREVHFFNLK
>ENST00000495294.1|SNV-22064-G-A|8
EMAPPECQDCERGSRR
>ENST00000328913.7|SNV-221069-G-T|5
DLIRFKPSQSQIYLFER
>ENST00000515831.1|SNV-6640-A-T|5
IELCDRTLRNFLSR
>ENST00000498580.5|SNV-11599-C-T|1
CCSKLINSSQLLYQEYSDVVLNK
>FUSION-ENST00000496908.5:44920-ENST00000440023.5:19298|33
MVILMTK
>ENST00000279392.8|SNV-2421-C-T|4
LSILRAELEVLGMKGTPSLGK
>ENST00000283943.9|INDEL-63745-A-AA|1
QKNGAGA
>ENST00000380110.8|INDEL-124874-A-AA|2
VSRTASSAGTAF
>ENST00000378814.9|SNV-170510-C-T|4
SALEEQRLMYERELEQLCQQLSPDR
>ENST00000510223.5|SNV-47228-A-G|2
TLSNCSTPK
>FUSION-ENST00000531864.6:10125-ENST00000263026.10:19376|154
SICVVIRVLGVRDPVFCAR
>ENST00000480101.1|SNV-60729-C-T|1
LGYRRKPTCK
>ENST00000551188.5|SNV-2390-C-T|6
LTRYEDEINKCTTAENEFVMLK
>FUSION-ENST00000303391.11:44920-ENST00000440023.5:19298|3
VAGMLGLRPR
>FUSION-ENST00000631210.1:44920-ENST00000440023.5:19298|378
GGSHLWSQLLR
>FUSION-ENST00000012049.10:891-ENST00000590669.5:496|50
GLSSLAEEAAR
>FUSION-ENST00000531864.6:10125-ENST00000263026.10:19376|8
NCGFVVEK
>FUSION-ENST00000531864.6:10125-ENST00000263026.10:19376|331
EGLNMLPRLITNSWAQVIHLPLPPK
>ENST00000476941.6|SNV-60729-C-T|2
EFVSQSNCQQFLNTVWFGQMLGYR
>FUSION-ENST00000539915.5:10125-ENST00000263026.10:19376|7
MAAGPAAGTPRVR
>ENST00000260302.8|SNV-382-T-C|2
LDDNTSDVMK
>FUSION-ENST00000531864.6:10125-ENST00000263026.10:19376|346
NCAHSTFAPR
>FUSION-ENST00000531864.6:10125-ENST00000263026.10:19376|156
SICVVIR
>FUSION-ENST00000531864.6:10125-ENST00000263026.10:19376|136
FNPETAISL
>ENST00000638199.1|SNV-251808-G-A|5
IMILISKTCLVTKSK
>ENST00000547260.5|SNV-17071-G-A|5
LDFLWKLQATREK
>FUSION-ENST00000564946.5:2387-ENST00000591653.5:29125|4
MLEDIASPRPPAEKSTK
>FUSION-ENST00000568407.2:19684-ENST00000648551.1:953|7
AAHPPDDFGSCC
>FUSION-ENST00000631210.1:44920-ENST00000440023.5:19298|423
LVLNSSSLIFKK
>ENST00000373207.2|SNV-85500-T-G|1
LGAWSQCSATCGEGIQQRQVGCR
>ENST00000617310.4|SNV-15413-T-C|3
QGCQSCFHS
>FUSION-ENST00000631210.1:44920-ENST00000440023.5:19298|246
HCVLGPTTHHKEVVIVPIRSR
>FUSION-ENST00000346932.9:19684-ENST00000648551.1:953|22
RAGPFADAEPEPEPVPGSKR
>FUSION-ENST00000496908.5:44920-ENST00000440023.5:19298|49
ACDSVDSNK
>FUSION-ENST00000631210.1:44920-ENST00000440023.5:19298|533
QVLTFLIK
>FUSION-ENST00000625598.1:688-ENST00000296674.13:55|31
KLIWAQP
>FUSION-ENST00000631210.1:44920-ENST00000440023.5:19298|239
NFCPPLPPRER
>ENST00000317613.10|MNV-96624-TG-T|8
KLHPFGSLQQEMGRSTQPMPPR
>FUSION-ENST00000282908.10:279914-ENST00000673597.1:34578|4
LRTQISYNSRLLMPRPQF
>FUSION-ENST00000531864.6:10125-ENST00000263026.10:19376|282
ILFLIIFPKH
>ENST00000508173.5|SNV-45394-A-T|6
DGKPFVEMDETLMEKTREVYGK
>FUSION-ENST00000531864.6:10125-ENST00000263026.10:19376|161
DVIFQDSGWWSSL
>FUSION-ENST00000358234.5:8250-ENST00000569528.4:4798|8
MACLGEGAAGAKVDEIPGNPVK
>FUSION-ENST00000631210.1:44920-ENST00000440023.5:19298|377
GGSHLWSQLLRTLR
>ENST00000517701.5|SNV-5434-G-A|2
MSAEDSEVSDSPGS
>ENST00000305513.12|SNV-30428-G-C|2
DICLPESNNQVKTLNYGLAESEK
>FUSION-ENST00000531864.6:10125-ENST00000263026.10:19376|246
CESRIPEGLSPLVFFTATPK
>FUSION-ENST00000631210.1:44920-ENST00000440023.5:19298|329
SYLPGRANIAPYSHLHQTI
>ENST00000515831.1|SNV-6640-A-T|2
NFLSRFNDVTQK
>ENST00000572418.1|SNV-17511-G-C|6
HFVENGTNYRHLFKVFR
>ENST00000535170.5|INDEL-17945-C-CA|3
IGKKLQSELQLHHP
>FUSION-ENST00000631210.1:44920-ENST00000440023.5:19298|344
GASSQIRIR
>FUSION-ENST00000531864.6:10125-ENST00000263026.10:19376|12
MFDLDICLLS
>FUSION-ENST00000531864.6:10125-ENST00000263026.10:19376|43
MNSDSCFQEK
>FUSION-ENST00000631210.1:44920-ENST00000440023.5:19298|351
NVSLLSVQYRASRAWK
>FUSION-ENST00000282908.10:279914-ENST00000673597.1:34578|9
LSAWLGAVCADATR
>ENST00000481402.5|SNV-7898-G-A|4
RSILPQIHWPR
>FUSION-ENST00000531864.6:10125-ENST00000263026.10:19376|250
MVLSGLLLRTNYGDFS
>ENST00000252242.9|SNV-2390-C-T|3
CTTAENEFVMLK
>FUSION-ENST00000531864.6:10125-ENST00000263026.10:19376|273
MVFLLVWNL
>ENST00000334634.9|SNV-208-T-C|1
AEGEDMQTLTSIMDALVRISTSMK
>FUSION-ENST00000554872.5:1107-ENST00000557036.1:162971|3
DLVDGIFLNQIMLQMFSNA
>ENST00000508173.5|SNV-45394-A-T|3
GSPLLKWMR
>ENST00000376064.7|SNV-7898-G-A|2
INTSTDSLAK
>ENST00000293371.11|INDEL-3257-A-AA|2
SCGGTRK
>FUSION-ENST00000631210.1:44920-ENST00000440023.5:19298|295
AGRGRAGAAAR
>FUSION-ENST00000531864.6:10125-ENST00000263026.10:19376|439
QDLAPPR
>FUSION-ENST00000531864.6:10125-ENST00000263026.10:19376|385
MLTQAVGGTNLRHLGEGEK
>ENST00000374877.7|SNV-49447-G-T|5
LSKLIDEHDGKAFQAQVTWLR
>FUSION-ENST00000531864.6:10125-ENST00000263026.10:19376|31
MCYLFLFQGLLTFRDVAIEFSR
>FUSION-ENST00000531864.6:10125-ENST00000263026.10:19376|452
RNRDNLSSTLAVENEYISTESVLD
>FUSION-ENST00000496908.5:44920-ENST00000440023.5:19298|219
MAVAMFLWFCTKDLRSL
>FUSION-ENST00000531864.6:10125-ENST00000263026.10:19376|393
GDWEALSEGGIVSVLGLFLDLVK
>FUSION-ENST00000569282.2:949-ENST00000309865.11:34620|98
EKEVVAVARAVYQAVLSLK
>FUSION-ENST00000631210.1:44920-ENST00000440023.5:19298|506
VVNISISSCMYHFFVVGTFK
>FUSION-ENST00000496908.5:44920-ENST00000440023.5:19298|126
MFVISNQSRFPCLPCLCAI
>FUSION-ENST00000568754.5:2387-ENST00000591653.5:29125|1
APQPTLVVMLEDIASPRPPAEKSTK
>FUSION-ENST00000531864.6:10125-ENST00000263026.10:19376|480
CQVGGPQKR
>FUSION-ENST00000631210.1:44920-ENST00000440023.5:19298|457
MLTRLALNSWTQVIFPPRPTK
>ENST00000651296.2|SNV-296362-G-C|2
KAHTAQDFAIIALEDGTPR
>FUSION-ENST00000564946.5:2387-ENST00000591653.5:29125|2
MLEDIASPRPPAEKSTKI
>FUSION-ENST00000531864.6:10125-ENST00000263026.10:19376|101
FLHIFCLLLYPDYDLLFSPTNIQR
>ENST00000317613.10|MNV-96624-TG-T|1
IEALPHQDRL
>FUSION-ENST00000531864.6:10125-ENST00000263026.10:19376|267
PMNVQKVRATSLPLQHLNL
>FUSION-ENST00000519418.5:51775-ENST00000261396.6:30581|12
APQAVPGHAGRVKAVAGGR
>ENST00000257430.9|SNV-135738-G-T|4
SHSESPSRLPINRSGTCK
>FUSION-ENST00000531864.6:10125-ENST00000263026.10:19376|142
MCMHIEA
>FUSION-ENST00000631210.1:44920-ENST00000440023.5:19298|547
YIYSLSV
>FUSION-ENST00000531864.6:10125-ENST00000263026.10:19376|396
RMWSRLGWK
>ENST00000374877.7|SNV-49447-G-T|3
LIDEHDGKAFQAQVTWLRLQQEMVK
>FUSION-ENST00000496908.5:44920-ENST00000440023.5:19298|224
TESPKLKLR
>ENST00000519335.5|MNV-32581-GAGGCTGCAGAAAGACATGAAGAAGAGCACCGA-G|1
SRPGADLAMSKSAVK
>FUSION-ENST00000531864.6:10125-ENST00000263026.10:19376|280
LPVTTHICAAKCLLPR
>FUSION-ENST00000631210.1:44920-ENST00000440023.5:19298|484
MAEYYSIAYMYHIFFIHSPVGGHLS
>FUSION-ENST00000358234.5:8250-ENST00000569528.4:4798|31
GCQLDVFDNKNR
>FUSION-ENST00000531864.6:10125-ENST00000263026.10:19376|166
MLLSSPASVDFK
>FUSION-ENST00000531864.6:10125-ENST00000263026.10:19376|163
LLSSPASVDFKWLAK
>FUSION-ENST00000531864.6:10125-ENST00000263026.10:19376|460
MAGAVFGSPQPGVSR
>ENST00000358130.7|SNV-87053-G-A|5
KETGDGKENENGK
>FUSION-ENST00000631210.1:44920-ENST00000440023.5:19298|270
GCARSCPSR
>FUSION-ENST00000531864.6:10125-ENST00000263026.10:19376|335
MCPPHLANFCNFCRDREGLNMLPR
>FUSION-ENST00000631210.1:44920-ENST00000440023.5:19298|373
EDRLSSGWTLQ
>ENST00000533561.5|SNV-2107-A-T|1
AGALLLPPWMTMEPCCFLK
>FUSION-ENST00000631210.1:44920-ENST00000440023.5:19298|247
HCVLGPTTHHKEVVIVPIR
>FUSION-ENST00000316491.13:10125-ENST00000263026.10:19376|2
MSIPRLISTTAT
>FUSION-ENST00000316491.13:10125-ENST00000263026.10:19376|11
KVTSSAPSR
>FUSION-ENST00000496908.5:44920-ENST00000440023.5:19298|119
REVHFFNLK
>ENST00000334414.10|SNV-105320-C-G|4
TGTFIALDRILEQLDSK
>FUSION-ENST00000496908.5:44920-ENST00000440023.5:19298|17
LLQQLIATSFSCLKKK
>ENST00000474430.5|SNV-208-T-C|4
MQTLTSIMDALVRISTSMK
>ENST00000327271.10|SNV-6234-T-C|3
QDMRWVEQLEWSLPKLK
>FUSION-ENST00000531864.6:10125-ENST00000263026.10:19376|3
MLPEYSKEADRK
>FUSION-ENST00000531864.6:10125-ENST00000263026.10:19376|231
MVAESVSVKQHLSRGR
>ENST00000476941.6|SNV-60729-C-T|1
EFVSQSNCQQFLNTVWFGQMLGYRR
>FUSION-ENST00000531864.6:10125-ENST00000263026.10:19376|254
RCVPLLCPSST
>ENST00000506580.5|SNV-30207-T-C|3
GAGVAHRIQPLDEYKDNPG
>FUSION-ENST00000569282.2:949-ENST00000309865.11:34620|14
HCLNGESRK
>ENST00000336596.7|SNV-341617-C-A|4
GGKITIR
>FUSION-ENST00000282908.10:279914-ENST00000673597.1:34578|17
GARLPLLSRAPAESGFPR
>FUSION-ENST00000531864.6:10125-ENST00000263026.10:19376|386
LTQAVGGTNLR
>FUSION-ENST00000631210.1:44920-ENST00000440023.5:19298|509
WGFLFLFFN
>ENST00000334414.10|SNV-105320-C-G|2
ILEQLDSKDSVDIYGAVHDLR
>FUSION-ENST00000531864.6:10125-ENST00000263026.10:19376|270
MPMNVQKVR
>FUSION-ENST00000631210.1:44920-ENST00000440023.5:19298|248
HCVLGPTTHHK
>ENST00000476549.6|SNV-3819-G-A|5
WVSSSLRQVVNMYADGK
>ENST00000638199.1|SNV-251808-G-A|8
RIMILISKTCLVTK
>FUSION-ENST00000316491.13:10125-ENST00000263026.10:19376|13
ALMAASPPELAMMVILMGTATMR
>FUSION-ENST00000496908.5:44920-ENST00000440023.5:19298|120
KREVHFFNLK
>FUSION-ENST00000631210.1:44920-ENST00000440023.5:19298|356
PHPHPPQK
>FUSION-ENST00000346932.9:19684-ENST00000648551.1:953|18
RAVCTLR
>FUSION-ENST00000631210.1:44920-ENST00000440023.5:19298|566
VSYIRIYSFLIYFLTNMVKAINFSR
>FUSION-ENST00000625598.1:688-ENST00000296674.13:55|53
MKTFLANAFALARGADR
>FUSION-ENST00000539915.5:10125-ENST00000263026.10:19376|1
SPASPEIVR
>FUSION-ENST00000496908.5:44920-ENST00000440023.5:19298|150
KHLLLFSCLNMSEP
>FUSION-ENST00000496908.5:44920-ENST00000440023.5:19298|108
LLLSRQAPVRVHHSG
>FUSION-ENST00000631210.1:44920-ENST00000440023.5:19298|455
LALNSWTQVIFPPRPTK
>ENST00000487376.5|MNV-11690-CGGGCCCAGC-C|8
QQIEEQRVQVQVVEQVAVQEQEIAR
>FUSION-ENST00000531864.6:10125-ENST00000263026.10:19376|424
RYFGLTC
>FUSION-ENST00000358234.5:8250-ENST00000569528.4:4798|1
QNGMGIIESAPQEHTNNENI
>FUSION-ENST00000496908.5:44920-ENST00000440023.5:19298|62
GRRNTCQK
>FUSION-ENST00000496908.5:44920-ENST00000440023.5:19298|182
MCASGYFSRNR
>FUSION-ENST00000568407.2:19684-ENST00000648551.1:953|2
AGLQRAPRR
>ENST00000409402.8|SNV-374-T-A|3
TEAVGGEGPREPGAAGGAAGGTR
>ENST00000555122.1|SNV-25053-G-A|1
VEADVNLLSMQGDLK
>ENST00000519335.5|MNV-32581-GAGGCTGCAGAAAGACATGAAGAAGAGCACCGA-G|4
MENFSSWKSRPGADLAMSKSAVK
>ENST00000666250.1|INDEL-744231-T-TA|13
SASQLSQTEAGGKKTK
>FUSION-ENST00000631210.1:44920-ENST00000440023.5:19298|284
RARSLLSER
>FUSION-ENST00000631210.1:44920-ENST00000440023.5:19298|522
YVGLFIFVF
>ENST00000288986.6|INDEL-83877-C-CA|2
KLCYRYAE
>ENST00000510223.5|SNV-47228-A-G|5
NFGEDFIKCATKTLSNCSTPK
>FUSION-ENST00000631210.1:44920-ENST00000440023.5:19298|405
FSVMTFGLL
>FUSION-ENST00000631210.1:44920-ENST00000440023.5:19298|381
RGGSHLWSQLLRTLR
>ENST00000609518.5|SNV-6148-C-A|1
EIVTFRDVAIEFSPEEWK
>ENST00000655267.1|SNV-948-C-G|9
MESSAEKR
>FUSION-ENST00000496908.5:44920-ENST00000440023.5:19298|58
SPLMVCFCSVEVSPR
>FUSION-ENST00000631210.1:44920-ENST00000440023.5:19298|514
HVPFLCCGNFQKSLF
>ENST00000237163.9|SNV-72688-A-T|2
MSIAASASLTTINLGATK
>ENST00000496319.2|SNV-1895-G-A|3
EVNQRIVRVPSVPETESLALFPR
>ENST00000335999.7|MNV-31528-CGGCCTCCAGGCCAGGGGCCTGGC-C|4
ALEETDPLLLCSPATPWLPRAHQRR
>FUSION-ENST00000496908.5:44920-ENST00000440023.5:19298|56
MVCFCSVEVSPR
>FUSION-ENST00000346932.9:19684-ENST00000648551.1:953|14
VRALQGR
>FUSION-ENST00000496908.5:44920-ENST00000440023.5:19298|12
ALGLPEHLVSLGADFFSQD
>FUSION-ENST00000531864.6:10125-ENST00000263026.10:19376|249
VLSGLLLRTNYGDFS
>FUSION-ENST00000531864.6:10125-ENST00000263026.10:19376|406
WEEGTPPRWT
>ENST00000376655.1|SNV-14702-G-A|1
GGVPGSAVGVPLFAK
>FUSION-ENST00000496908.5:44920-ENST00000440023.5:19298|57
SPLMVCFCSVEVSPRGDK
>ENST00000505014.5|SNV-12694-T-G|8
HSVVVPYEPPEGWFATGVSGRR
>ENST00000371130.7|SNV-226716-C-G|2
KPPAAADSLQRR
>FUSION-ENST00000631210.1:44920-ENST00000440023.5:19298|258
ASRSTGSFPHLAGTSR
>ENST00000399583.4|SNV-68429-A-C|3
LSCTLNLLATPRAPLIQMSWTALR
>FUSION-ENST00000496908.5:44920-ENST00000440023.5:19298|158
FISISAISVNNQIKLTS
>FUSION-ENST00000519418.5:51775-ENST00000261396.6:30581|10
VKAVAGGRGLWR
>FUSION-ENST00000358234.5:8250-ENST00000569528.4:4798|32
GCQLDVFDNK
>FUSION-ENST00000531864.6:10125-ENST00000263026.10:19376|350
MTLRNCAHSTFAPR
>ENST00000252242.9|SNV-2390-C-T|5
YEDEINKCTTAENEFVMLK
>ENST00000508173.5|SNV-45394-A-T|9
KDGKPFVEMDETLMEKTR
>FUSION-ENST00000496908.5:44920-ENST00000440023.5:19298|43
SQIALGK
>FUSION-ENST00000358234.5:8250-ENST00000569528.4:4798|16
ENLTAVKLESIHQVMSEYK
>FUSION-ENST00000531864.6:10125-ENST00000263026.10:19376|116
MLTSFTWFR
>FUSION-ENST00000564946.5:2387-ENST00000591653.5:29125|6
MLEDIASPRPPAEK
>ENST00000652647.1|SNV-7457-C-T|4
EHFREKHFLCEEGCCSTEQFTHAFR
>FUSION-ENST00000631210.1:44920-ENST00000440023.5:19298|292
AGAAARGPAK
>FUSION-ENST00000531864.6:10125-ENST00000263026.10:19376|277
KSAGRMVFLLVWNL
>ENST00000492580.1|SNV-48913-G-A|12
SMGTEVTPSSR
>FUSION-ENST00000531864.6:10125-ENST00000263026.10:19376|229
QHLSRGR
>ENST00000505014.5|SNV-12694-T-G|10
NTFRHSVVVPYEPPEGWFATGVSGR
>FUSION-ENST00000496908.5:44920-ENST00000440023.5:19298|230
TFIWQWQCFCGFALK
>ENST00000535170.5|INDEL-17945-C-CA|10
DKKNHHR
>FUSION-ENST00000631210.1:44920-ENST00000440023.5:19298|256
STGSFPHLAGTSR
>FUSION-ENST00000496908.5:44920-ENST00000440023.5:19298|147
MQSAELRLLCCLNP
>FUSION-ENST00000531864.6:10125-ENST00000263026.10:19376|245
CESRIPEGLSPLVFFTATPKNAEPG
>FUSION-ENST00000631210.1:44920-ENST00000440023.5:19298|513
DVCGAFYFCFLIDTYLGSTI
>ENST00000638199.1|SNV-251808-G-A|15
MLRQMRIMILISK
>FUSION-ENST00000320330.8:1141-ENST00000621016.4:64378|51
RRTPVNFEDCTGR
>ENST00000372371.8|SNV-38373-C-A|3
VLDNIKAVFPCPSETALSK
>ENST00000477128.5|SNV-38333-C-T|3
KMLQGESAEAFVAKHAMH
>FUSION-ENST00000631210.1:44920-ENST00000440023.5:19298|421
MLNFIKCFFCIY
>FUSION-ENST00000539915.5:10125-ENST00000263026.10:19376|16
GRNSALGPLR
>ENST00000495294.1|SNV-22064-G-A|13
MEMAPPECQDCER
>ENST00000539156.5|SNV-20649-G-A|1
LSCPLLCPTQSRTPGPCR
>ENST00000477162.1|SNV-1262-A-G|6
MGPEEAVVRAARSATSWR
>FUSION-ENST00000519418.5:51775-ENST00000261396.6:30581|2
RASGSVPGSGSDLAPHPWVG
>FUSION-ENST00000631210.1:44920-ENST00000440023.5:19298|449
FSFEKCLFRFFALS
>ENST00000572418.1|SNV-17511-G-C|7
CFGFALTSWWTARPGSLTSSLQ
>ENST00000584772.1|SNV-26644-A-T|3
LSSVTSR
>FUSION-ENST00000531864.6:10125-ENST00000263026.10:19376|355
WPLGNCDWHL
>ENST00000584361.1|SNV-64669-G-T|7
LRSAPCCSAGPSLPPVRSFGR
>FUSION-ENST00000496908.5:44920-ENST00000440023.5:19298|155
MGFSGFLFQIPMRK
>FUSION-ENST00000531864.6:10125-ENST00000263026.10:19376|351
PLSGQDMTLRNCAHSTFAPR
>FUSION-ENST00000496908.5:44920-ENST00000440023.5:19298|26
MTKKVLTK
>FUSION-ENST00000531864.6:10125-ENST00000263026.10:19376|357
GGPNLQAVAQKYRWPLGNCDWHL
>ENST00000584010.5|SNV-44580-C-T|1
EEVQAGMGRTGVQMMVGMGKAGK
>ENST00000514613.5|SNV-99644-A-G|1
MRRINQR
>FUSION-ENST00000531864.6:10125-ENST00000263026.10:19376|376
MFHPEVSLFLGGA
>FUSION-ENST00000531864.6:10125-ENST00000263026.10:19376|322
QILRCLNLAPAGIQMSINSR
>ENST00000420699.9|SNV-98568-G-T|1
YEQISGTVSCQKQPALKATSDK
>FUSION-ENST00000631210.1:44920-ENST00000440023.5:19298|286
DVGRAGSR
>ENST00000249344.7|INDEL-51341-C-CGA|7
LDLPEDFHYSYELWLERER
>FUSION-ENST00000377890.6:280-ENST00000525405.5:4414|2
SLGSLSGSWRR
>FUSION-ENST00000496908.5:44920-ENST00000440023.5:19298|196
AHSGIALWRLLLLRVCSGVGWSQQK
>FUSION-ENST00000496908.5:44920-ENST00000440023.5:19298|61
RNTCQKSPLMVCFCSVEVSPR
>FUSION-ENST00000531864.6:10125-ENST00000263026.10:19376|481
MCQVGGPQKR
>FUSION-ENST00000531864.6:10125-ENST00000263026.10:19376|479
MCQVGGPQKRER
>FUSION-ENST00000531864.6:10125-ENST00000263026.10:19376|191
FLWSKIRK
>FUSION-ENST00000531864.6:10125-ENST00000263026.10:19376|22
MLYMNEFRFLFPGK
>ENST00000477162.1|SNV-1262-A-G|4
AARSATSWR
>ENST00000260302.8|SNV-382-T-C|4
LREMQSFFGLEVTGKLDDNTSDVMK
>FUSION-ENST00000496908.5:44920-ENST00000440023.5:19298|24
KVLTKVLF
>FUSION-ENST00000496908.5:44920-ENST00000440023.5:19298|70
ILLNMYSSLRISVCR
>ENST00000496811.6|INDEL-43902-A-AA|3
SLHKNRWPGCCSS
>ENST00000655267.1|SNV-948-C-G|10
MESSAEK
>ENST00000508982.1|INDEL-142-G-GA|5
DPEEPEKNR
>ENST00000380110.8|INDEL-124874-A-AA|5
NQSGHPFPAVPVSKQK
>ENST00000584361.1|SNV-64669-G-T|1
SFGRGLLPEARQ
>FUSION-ENST00000346932.9:19684-ENST00000648551.1:953|8
CAPGEVRPKQSGTSSRR
>FUSION-ENST00000496908.5:44920-ENST00000440023.5:19298|154
GFSGFLFQIPMRK
>FUSION-ENST00000496908.5:44920-ENST00000440023.5:19298|185
QMCASGYFSRNRNGLCR
>ENST00000482071.1|INDEL-83877-C-CA|10
MVGLVPKK
>FUSION-ENST00000531864.6:10125-ENST00000263026.10:19376|70
CHHAQLIFCIFSRDGVSSCWPG
>ENST00000322348.5|SNV-23581-A-G|1
VPGIPGEISGSAQDVSDLQSKTR
>FUSION-ENST00000631210.1:44920-ENST00000440023.5:19298|376
GGSHLWSQLLRTLRR
>ENST00000337768.10|SNV-8362-G-T|1
EEPVSDITFPVSE
>ENST00000619367.1|SNV-93441-A-G|2
MSQGTAVGSSVWTEP
>ENST00000488149.5|SNV-221069-G-T|6
KDLIRFKPSQSQIYLFER
>FUSION-ENST00000531864.6:10125-ENST00000263026.10:19376|54
ARPRCLSFILYIPYR
>FUSION-ENST00000316491.13:10125-ENST00000263026.10:19376|7
VTSSAPSRMTQARTR
>ENST00000337768.10|SNV-8362-G-T|3
ATEDAKPVKIKEEPVSDITFPVSE
>FUSION-ENST00000631210.1:44920-ENST00000440023.5:19298|536
ASVKLYNLSSFYST
>ENST00000261842.10|SNV-84724-A-G|1
LEGVKKLWGK
>ENST00000409261.6|SNV-784868-C-A|2
ISPSNHEPLEMTSSKSVSPGR
>FUSION-ENST00000531864.6:10125-ENST00000263026.10:19376|262
ATSLPLQHLNL
>ENST00000481402.5|SNV-7898-G-A|2
SILPQIHWPR
>ENST00000617310.4|SNV-15413-T-C|2
MPELLSFVMK
>FUSION-ENST00000496908.5:44920-ENST00000440023.5:19298|51
VCFCSVEVSPRGDKACDSVDSNK
>ENST00000450735.7|SNV-93441-A-G|2
QAVTVSYFYDVTRNSCRIISVDGAK
>ENST00000527101.5|SNV-6668-A-T|2
MSSLVGPTQSFFMWESK
>FUSION-ENST00000531864.6:10125-ENST00000263026.10:19376|405
MEGALCYWEK
>ENST00000317613.10|MNV-96624-TG-T|9
KLHPFGSLQQEMGR
>FUSION-ENST00000539915.5:10125-ENST00000263026.10:19376|8
MAAGPAAGTPR
>FUSION-ENST00000631210.1:44920-ENST00000440023.5:19298|275
ASLLSTLPLPPPPVATLPSAR
>FUSION-ENST00000631210.1:44920-ENST00000440023.5:19298|550
SQRPWPGLALLK
>FUSION-ENST00000531864.6:10125-ENST00000263026.10:19376|223
AVSEATPTCELCYWSR
>FUSION-ENST00000531864.6:10125-ENST00000263026.10:19376|377
QLWLTHILF
>ENST00000472014.5|SNV-38373-C-A|6
GFWTTSKQSSRVPVR
>FUSION-ENST00000531864.6:10125-ENST00000263026.10:19376|434
TCFLLER
>FUSION-ENST00000631210.1:44920-ENST00000440023.5:19298|328
ANIAPYSHLHQTI
>ENST00000506580.5|SNV-30207-T-C|6
DFSSSADTAELLLQLWELWK
>FUSION-ENST00000531864.6:10125-ENST00000263026.10:19376|78
SPESESAFEPVLQFIAEHNK
>FUSION-ENST00000631210.1:44920-ENST00000440023.5:19298|531
QVLTFLIKFIPSCFIIFVVR
>FUSION-ENST00000496908.5:44920-ENST00000440023.5:19298|211
KSVKGLLSQGRPFMTLLSMDPEGEK
>ENST00000469106.4|SNV-2520-C-T|6
DTRAHPSIWEPQR
>FUSION-ENST00000569282.2:949-ENST00000309865.11:34620|20
SVLTLASAGCK
>ENST00000299001.11|SNV-76292-A-G|1
LCHLCYNWPGIVSVPAPCQYAHK
>FUSION-ENST00000631210.1:44920-ENST00000440023.5:19298|337
KVKNCWISAPK
>ENST00000316399.10|SNV-753336-A-G|4
LRIGEYEQLMRSR
>ENST00000510223.5|SNV-47228-A-G|3
CATKTLSNCSTPKN
>FUSION-ENST00000531864.6:10125-ENST00000263026.10:19376|52
CLSFILYIPYR
>FUSION-ENST00000531864.6:10125-ENST00000263026.10:19376|20
MLYMNEFRFLFPGKK
>FUSION-ENST00000531864.6:10125-ENST00000263026.10:19376|243
IPEGLSPLVFFTATPKNAEPG
>FUSION-ENST00000496908.5:44920-ENST00000440023.5:19298|109
LLLSRQAPVR
>ENST00000584361.1|SNV-64669-G-T|6
HCPLCVPSGEVFSQK
>FUSION-ENST00000631210.1:44920-ENST00000440023.5:19298|242
MNFCPPLPPR
>FUSION-ENST00000496908.5:44920-ENST00000440023.5:19298|25
TKKVLTK
>ENST00000420699.9|SNV-98568-G-T|5
KYEQISGTVSCQK
>ENST00000316399.10|SNV-753336-A-G|1
IGEYEQLMRSRR
>FUSION-ENST00000539915.5:10125-ENST00000263026.10:19376|18
SEAAGTLFEVSFGVWALSPR
>FUSION-ENST00000631210.1:44920-ENST00000440023.5:19298|419
MLFLHLLK
>FUSION-ENST00000531864.6:10125-ENST00000263026.10:19376|135
MASFKKYGHLYVPPHILFIIIPR
>ENST00000643665.1|SNV-517467-G-A|2
HMKSKTHSK
>FUSION-ENST00000531864.6:10125-ENST00000263026.10:19376|410
RWEEGTPPR
>ENST00000482071.1|INDEL-83877-C-CA|6
MQEDQWYGWSSTKKTMLPLCR
>ENST00000344936.7|SNV-97123-A-T|4
YGLLNVTKIAEIGK
>ENST00000398571.7|SNV-153349-G-C|1
MPQLKPETITMTGLNLFQHLCNLAR
>FUSION-ENST00000282908.10:279914-ENST00000673597.1:34578|21
SSPVRSK
>FUSION-ENST00000568407.2:19684-ENST00000648551.1:953|25
GAAQVPLLTPSLSLSRSR
>ENST00000490912.5|SNV-9007-G-A|1
VGGANTELLPICHGLHCINRRG
>FUSION-ENST00000496908.5:44920-ENST00000440023.5:19298|28
VILMTKK
>FUSION-ENST00000631210.1:44920-ENST00000440023.5:19298|438
ARSRLTATSTSQVQAILLPQPPE
>FUSION-ENST00000531864.6:10125-ENST00000263026.10:19376|18
MNEFRFLFPGK
>FUSION-ENST00000358234.5:8250-ENST00000569528.4:4798|13
LESIHQVMSEYKENETPR
>FUSION-ENST00000531864.6:10125-ENST00000263026.10:19376|324
MPGPQTPFYVHAVCPRQILR
>FUSION-ENST00000531864.6:10125-ENST00000263026.10:19376|356
YRWPLGNCDWHL
>FUSION-ENST00000531864.6:10125-ENST00000263026.10:19376|458
MAGAVFGSPQPGVSRDCAVR
>ENST00000482071.1|INDEL-83877-C-CA|5
QEDQWYGWSSTKKTMLPLCR
>FUSION-ENST00000531864.6:10125-ENST00000263026.10:19376|198
KQTVKIR
>FUSION-ENST00000496908.5:44920-ENST00000440023.5:19298|35
GAFNLQFSLF
>FUSION-ENST00000631210.1:44920-ENST00000440023.5:19298|309
TRCICGQRVNRPSEQR
>FUSION-ENST00000531864.6:10125-ENST00000263026.10:19376|157
KSICVVIRVLGVR
>FUSION-ENST00000531864.6:10125-ENST00000263026.10:19376|102
MFLHIFCLLLYPDYDLLFSPTNIQR
>ENST00000378814.9|SNV-170510-C-T|1
ELEQLCQQLSPDRQPQSSGPDR
>FUSION-ENST00000346932.9:19684-ENST00000648551.1:953|16
AVCTLRVR
>ENST00000358193.7|MNV-6099-CA-C|5
GPYDTFSGDRSKPCLMGTTPCR
>ENST00000334414.10|SNV-105320-C-G|3
ILEQLDSK
>FUSION-ENST00000496908.5:44920-ENST00000440023.5:19298|151
SRKHLLLFSCLNMSEP
>ENST00000082468.11|SNV-3819-G-A|3
YADGKEVEDR
>FUSION-ENST00000316491.13:10125-ENST00000263026.10:19376|6
MTQARTR
>ENST00000328913.7|SNV-221069-G-T|1
FKPSQSQIYLFERGIVFCKIR
>FUSION-ENST00000496908.5:44920-ENST00000440023.5:19298|161
MFISISAISVNNQIK
>FUSION-ENST00000320330.8:1141-ENST00000621016.4:64378|48
TPVNFEDCTGR
>FUSION-ENST00000435070.7:138-ENST00000562902.2:104431|1
ADGVDHIDIYADVGEEFNQVNP
>FUSION-ENST00000531864.6:10125-ENST00000263026.10:19376|471
AAGPAAGTPRVR
>FUSION-ENST00000282908.10:279914-ENST00000673597.1:34578|11
LRLSAWLGAVCADATR
>FUSION-ENST00000531864.6:10125-ENST00000263026.10:19376|113
LTSFTWFRCSLPDSFTSYFSLCC
>FUSION-ENST00000531864.6:10125-ENST00000263026.10:19376|269
PMNVQKVR
>ENST00000484282.1|SNV-72688-A-T|1
SIAASASLTTINLGATKNLR
>ENST00000584010.5|SNV-44580-C-T|8
TDMEEVQAGMGR
>ENST00000446331.6|SNV-36054-A-T|5
MDATYMPAVK
>FUSION-ENST00000496908.5:44920-ENST00000440023.5:19298|15
FWMMALGLPEHLVSLGADFFSQD
>FUSION-ENST00000531864.6:10125-ENST00000263026.10:19376|248
TNYGDFS
>FUSION-ENST00000631210.1:44920-ENST00000440023.5:19298|379
PGIVSPHVL
>ENST00000472014.5|SNV-38373-C-A|5
QSSRVPVR
>ENST00000548351.1|SNV-17071-G-A|4
PLMGWTAGGVDCPPRLPLETTGNK
>ENST00000335999.7|MNV-31528-CGGCCTCCAGGCCAGGGGCCTGGC-C|3
AHQRRAVWPASA
>ENST00000335999.7|MNV-31528-CGGCCTCCAGGCCAGGGGCCTGGC-C|1
AVWPASA
>FUSION-ENST00000531864.6:10125-ENST00000263026.10:19376|379
HLGEGEKFKQLWLTHILF
>FUSION-ENST00000564946.5:2692-ENST00000591653.5:29125|88
EKYEDLSSSDESCPAPQR
>ENST00000296043.7|SNV-321677-A-T|6
RKAIQSTVSSSGCEGK
>FUSION-ENST00000569282.2:949-ENST00000309865.11:34620|64
GTCIRQAFGK
>ENST00000490947.2|SNV-224722-G-A|2
RETLLSSSGH
>ENST00000276416.11|MNV-32581-GAGGCTGCAGAAAGACATGAAGAAGAGCACCGA-G|6
RRPGHVK
>ENST00000375541.10|SNV-189691-C-T|1
CKLQAYQEGQQRQAQLVQR
>ENST00000258243.7|SNV-19638-T-C|2
ADVQAVVSAVTLPR
>FUSION-ENST00000496908.5:44920-ENST00000440023.5:19298|87
CAVWLFCSYCR
>ENST00000638199.1|SNV-251808-G-A|4
MILISKTCLVTK
>FUSION-ENST00000531864.6:10125-ENST00000263026.10:19376|451
NRDNLSSTLAVENEYISTESVLD
>FUSION-ENST00000346932.9:19684-ENST00000648551.1:953|15
AVCTLRVRALQGR
>FUSION-ENST00000531864.6:10125-ENST00000263026.10:19376|26
MLENYGNLVSLGEDNLPLEYLISNN
>ENST00000495294.1|SNV-22064-G-A|1
WHPLNARTVREDPGEPDCVANK
>ENST00000529051.5|SNV-84478-A-T|5
QQREKEFLSSLCLIILYLYR
>FUSION-ENST00000531864.6:10125-ENST00000263026.10:19376|139
MGLKPIHGTFPNLQNHST
>FUSION-ENST00000531864.6:10125-ENST00000263026.10:19376|100
LWVHQCVSIDTNSSHYSR
>FUSION-ENST00000631210.1:44920-ENST00000440023.5:19298|479
ARSWLIAASNSWAQVILPPQPPK
>ENST00000472014.5|SNV-38373-C-A|7
AVFPCPSETALSKNELILT
>FUSION-ENST00000531864.6:10125-ENST00000263026.10:19376|72
CHHAQLIFCIFSR
>FUSION-ENST00000631210.1:44920-ENST00000440023.5:19298|478
MARSWLIAASNSWAQVILPPQPPKK
>FUSION-ENST00000537556.1:172313-ENST00000260803.9:4|13
KVLNELYTESTPRR
>FUSION-ENST00000531864.6:10125-ENST00000263026.10:19376|263
VRATSLPLQHLNL
>FUSION-ENST00000496908.5:44920-ENST00000440023.5:19298|90
CSRCAVWLFCSYCR
>ENST00000375541.10|SNV-189691-C-T|2
CKLQAYQEGQQR
>FUSION-ENST00000631210.1:44920-ENST00000440023.5:19298|443
SVTQAVVQWHDLGLLQPPPPRFKR
>FUSION-ENST00000531864.6:10125-ENST00000263026.10:19376|117
GCDFSGQWLVVLAVNEKYLRCD
>FUSION-ENST00000531864.6:10125-ENST00000263026.10:19376|195
KTLGVKFLWSK
>ENST00000311180.9|SNV-3493-A-G|2
CSMSLTHFFK
>FUSION-ENST00000631210.1:44920-ENST00000440023.5:19298|320
MTGIRVRSP
>FUSION-ENST00000531864.6:10125-ENST00000263026.10:19376|303
MASQFPGEFR
>FUSION-ENST00000569282.2:949-ENST00000309865.11:34620|84
KHFSIILNLLGMLLKK
>ENST00000638199.1|SNV-251808-G-A|6
IMILISKTCLVTK
>FUSION-ENST00000496908.5:44920-ENST00000440023.5:19298|186
QMCASGYFSRNR
>ENST00000527105.1|SNV-2107-A-T|1
AGALLLPPWMTM
>FUSION-ENST00000631210.1:44920-ENST00000440023.5:19298|332
NCWISAPK
>FUSION-ENST00000631210.1:44920-ENST00000440023.5:19298|463
GYLIGLLI
>ENST00000666250.1|INDEL-744231-T-TA|10
TKEHCPKK
>FUSION-ENST00000531864.6:10125-ENST00000263026.10:19376|312
MRCVQGK
>FUSION-ENST00000531864.6:10125-ENST00000263026.10:19376|126
YPCCFPNADLDVTVLSSLCRL
>FUSION-ENST00000531864.6:10125-ENST00000263026.10:19376|256
MCRRCVPLLCPSST
>FUSION-ENST00000631210.1:44920-ENST00000440023.5:19298|266
GFGPRRR
>FUSION-ENST00000282908.10:279914-ENST00000673597.1:34578|5
LRTQISYNSR
>FUSION-ENST00000531864.6:10125-ENST00000263026.10:19376|45
EYIENIIVFK
>FUSION-ENST00000358234.5:8250-ENST00000569528.4:4798|11
NPQNSNPEGTSNK
>ENST00000285968.11|SNV-58072-C-T|1
VTFLNRQRSHTQR
>ENST00000492580.1|SNV-48913-G-A|18
MDYEYGYRSNTFF
>ENST00000619367.1|SNV-93441-A-G|3
MMSQGTAVGSSVWTEP
>ENST00000584361.1|SNV-64669-G-T|8
MLRSAPCCSAGPSLPPVRSFGR
>ENST00000529051.5|SNV-84478-A-T|2
EFLSSLCLIILYLYR
>FUSION-ENST00000496908.5:44920-ENST00000440023.5:19298|202
MDPEGEKAHSGIALWR
>FUSION-ENST00000496908.5:44920-ENST00000440023.5:19298|175
AFHTLCLCCAGSVPQTVR
>FUSION-ENST00000531864.6:10125-ENST00000263026.10:19376|37
SILLNISGHSYK
>FUSION-ENST00000531864.6:10125-ENST00000263026.10:19376|175
MGAKDNMGA
>FUSION-ENST00000568407.2:19684-ENST00000648551.1:953|3
AGLQRAPR
>FUSION-ENST00000531864.6:10125-ENST00000263026.10:19376|128
YPCCFPNADLDVTVLSSLCR
>FUSION-ENST00000496908.5:44920-ENST00000440023.5:19298|14
MMALGLPEHLVSLGADFFSQD
>FUSION-ENST00000625598.1:688-ENST00000296674.13:55|36
SGMINSIR
>FUSION-ENST00000531864.6:10125-ENST00000263026.10:19376|46
VREYIENIIVFKSILLNISGHSYK
>ENST00000519335.5|MNV-32581-GAGGCTGCAGAAAGACATGAAGAAGAGCACCGA-G|5
ENFSSWKSRPGADLAMSK
>FUSION-ENST00000631210.1:44920-ENST00000440023.5:19298|323
MDWIMTGIRVRSP
>FUSION-ENST00000346932.9:19684-ENST00000648551.1:953|23
RAGPFADAEPEPEPVPGSK
>FUSION-ENST00000531864.6:10125-ENST00000263026.10:19376|40
NSDSCFQEKK
>FUSION-ENST00000496908.5:44920-ENST00000440023.5:19298|125
FVISNQSRFPCLPCLCAI
>FUSION-ENST00000569282.2:949-ENST00000309865.11:34620|37
VIRTFLYTNR
>FUSION-ENST00000531864.6:10125-ENST00000263026.10:19376|209
MGFAPVF
>ENST00000530656.5|SNV-128791-G-T|2
VPQGVSKDPGQLEDEEEEPSSFK
>FUSION-ENST00000631210.1:44920-ENST00000440023.5:19298|462
MTSVHNHAWLIFCFFR
>FUSION-ENST00000531864.6:10125-ENST00000263026.10:19376|329
LPRLITNSWAQVIHLPLPPK
>FUSION-ENST00000537556.1:172313-ENST00000260803.9:4|16
MKVLNELYTESTPR
>ENST00000638199.1|SNV-251808-G-A|17
MVTMLRQMRIMILISK
>ENST00000480332.1|SNV-126625-G-T|1
LSLASFLFGQLLQ
>ENST00000508173.5|SNV-45394-A-T|10
KDGKPFVEMDETLMEK
>FUSION-ENST00000531864.6:10125-ENST00000263026.10:19376|455
AGAVFGSPQPGVSRDCAVRT
>FUSION-ENST00000637660.1:120020-ENST00000664043.1:330790|1
LHFSGCSPAGSCFVFMPGREHKMFQ
>ENST00000258243.7|SNV-19638-T-C|1
ADVQAVVSAVTLPRLLLNCPLSGEK
>FUSION-ENST00000496908.5:44920-ENST00000440023.5:19298|181
CASGYFSRNR
>FUSION-ENST00000631210.1:44920-ENST00000440023.5:19298|469
VFPFLHIFANLSSFVFLIK
>ENST00000650571.1|SNV-37587-A-G|2
FHQTEGDHLTLLAVYSSWK
>FUSION-ENST00000496908.5:44920-ENST00000440023.5:19298|107
QAPVRVHHSG
>ENST00000039989.9|SNV-57-C-T|1
AAAVGVCGR
>FUSION-ENST00000625598.1:688-ENST00000296674.13:55|50
TFLANAFALARGADR
>ENST00000638199.1|SNV-251808-G-A|2
MILISKTCLVTKSK
>FUSION-ENST00000531864.6:10125-ENST00000263026.10:19376|363
VLWEALTYRQ
>FUSION-ENST00000531864.6:10125-ENST00000263026.10:19376|71
MCHHAQLIFCIFSRDGVSSCWPG
>FUSION-ENST00000531864.6:10125-ENST00000263026.10:19376|296
NSYLTNGAVR
>ENST00000220616.9|SNV-100989-C-A|3
LILPQMTK
>ENST00000336596.7|SNV-341617-C-A|3
GGKITIRWTSPEAIAYR
>FUSION-ENST00000531864.6:10125-ENST00000263026.10:19376|55
SEAFIWGCDVRELRKPGLSG
>ENST00000535170.5|INDEL-17945-C-CA|7
SKGEGER
>ENST00000424728.6|SNV-606-G-A|1
THFAGVGPAQLLDLPLGIK
>FUSION-ENST00000496908.5:44920-ENST00000440023.5:19298|207
TLLSMDPEGEK
>FUSION-ENST00000496908.5:44920-ENST00000440023.5:19298|9
MCLSSKCPK
>FUSION-ENST00000631210.1:44920-ENST00000440023.5:19298|401
YFSCSSPHYGEK
>FUSION-ENST00000355086.8:172313-ENST00000260803.9:4|6
RWLYLLK
>FUSION-ENST00000531864.6:10125-ENST00000263026.10:19376|381
HLGEGEK
>ENST00000584361.1|SNV-64669-G-T|5
HCPLCVPSGEVFSQKR
>ENST00000334634.9|SNV-208-T-C|3
AEGEDMQTLTSIMDALVR
>FUSION-ENST00000631210.1:44920-ENST00000440023.5:19298|525
MGLSPRRDAPR
>FUSION-ENST00000282908.10:279914-ENST00000673597.1:34578|3
TQISYNSR
>ENST00000488961.5|SNV-44280-G-T|1
ETPPGGPSPQTVSASAE
>ENST00000327271.10|SNV-6234-T-C|5
EKQDMRWVEQLEWSLPK
>ENST00000638199.1|SNV-251808-G-A|1
ILISKTCLVTKSK
>ENST00000563680.1|SNV-2421-C-T|4
LSILRAELEVLGMKGEAR
>FUSION-ENST00000531864.6:10125-ENST00000263026.10:19376|51
HSIYTGFVDFVSFSFHR
>FUSION-ENST00000380317.8:6101-ENST00000615397.1:33872|9
EEPVPELLEAEETTLLR
>ENST00000375541.10|SNV-189691-C-T|5
RQLQEEQASYRCK
>ENST00000584361.1|SNV-64669-G-T|10
AALLGRHCPLCVPSGEVFSQK
>FUSION-ENST00000531864.6:10125-ENST00000263026.10:19376|306
MYLPVLK
>ENST00000419474.5|SNV-29945-G-A|5
AAIDPSAPARR
>FUSION-ENST00000531864.6:10125-ENST00000263026.10:19376|186
FLWPGLGKTGLK
>ENST00000420699.9|SNV-68599-A-G|1
DSVSDIATEIKKGQQSGTVSPQK
>FUSION-ENST00000519418.5:51775-ENST00000261396.6:30581|14
APQAVPGHAGRVK
>ENST00000358193.7|MNV-6099-CA-C|3
SKPCLMGTTPCR
>ENST00000337768.10|SNV-8362-G-T|2
IKEEPVSDITFPVSE
>ENST00000317775.11|SNV-232053-A-G|3
IMTQQGR
>ENST00000420699.9|SNV-68599-A-G|3
DSVSDIATEIK
>ENST00000535170.5|INDEL-17945-C-CA|4
GEGERIGKK
>ENST00000380110.8|INDEL-124874-A-AA|7
FANNPSQKNQSGHPFPAVPVSKQK
>ENST00000495294.1|SNV-22064-G-A|4
GWRWHPLNARTVR
>ENST00000285968.11|SNV-58072-C-T|3
TASIELRVTFLNRQR
>FUSION-ENST00000631210.1:44920-ENST00000440023.5:19298|277
SLLSERGLW
>FUSION-ENST00000531864.6:10125-ENST00000263026.10:19376|96
SLNVLVFIVC
>FUSION-ENST00000496908.5:44920-ENST00000440023.5:19298|118
EVHFFNLK
>FUSION-ENST00000496908.5:44920-ENST00000440023.5:19298|116
YLLGTLHDK
>FUSION-ENST00000631210.1:44920-ENST00000440023.5:19298|557
MLVISFVFRDR
>FUSION-ENST00000631210.1:44920-ENST00000440023.5:19298|474
SWLIAASNSWAQVILPPQPPKKLR
>FUSION-ENST00000380317.8:6101-ENST00000615397.1:33872|3
NSTPPTLKVTSLER
>FUSION-ENST00000631210.1:44920-ENST00000440023.5:19298|331
NCWISAPKSYLPGR
>ENST00000296682.4|SNV-83566-G-C|1
THTAEKPYVCRECGR
>FUSION-ENST00000496908.5:44920-ENST00000440023.5:19298|83
SNCVNSL
>ENST00000555122.1|SNV-25053-G-A|2
EASVDVSAPKVEADVNLLSMQGDLK
>ENST00000508982.1|INDEL-142-G-GA|4
DPEEPEKNRTQR
>FUSION-ENST00000531864.6:10125-ENST00000263026.10:19376|149
DPVFCAR
>FUSION-ENST00000531864.6:10125-ENST00000263026.10:19376|450
DNLSSTLAVENEYISTESVLD
>ENST00000394877.7|SNV-6640-A-T|1
LLKQIQRCYAENR
>FUSION-ENST00000358234.5:8250-ENST00000569528.4:4798|26
DELTPFLLAVHEQK
>ENST00000652270.1|SNV-149092-C-A|3
EEVPVNIGRDGACVVVVKLP
>FUSION-ENST00000531864.6:10125-ENST00000263026.10:19376|15
NEFRFLFPGKK
>FUSION-ENST00000496908.5:44920-ENST00000440023.5:19298|67
YSSLRISVCR
>FUSION-ENST00000631210.1:44920-ENST00000440023.5:19298|448
MESRSVTQAVVQWHDLGLLQPPPPR
>ENST00000607647.5|SNV-58072-C-T|9
LNQMSWLMKTASIELRVTFLNR
>FUSION-ENST00000346932.9:19684-ENST00000648551.1:953|10
CAPGEVRPK
>ENST00000378643.8|SNV-1656-T-C|3
ELRDSVLR
>ENST00000379561.6|SNV-948-C-G|6
RNAWGNLSYADLITKAMESSAEK
>FUSION-ENST00000531864.6:10125-ENST00000263026.10:19376|278
CLLPRKSAGR
>FUSION-ENST00000496908.5:44920-ENST00000440023.5:19298|36
MGAFNLQFSLF
>ENST00000480332.1|SNV-126625-G-T|2
VSPRLSLASFLFGQLLQ
>ENST00000420699.9|SNV-68599-A-G|6
QPAEKATSDEKDSVSDIATEIK
>FUSION-ENST00000531864.6:10125-ENST00000263026.10:19376|145
MHVSMLFSKC
>FUSION-ENST00000625598.1:688-ENST00000296674.13:55|48
GADRMGK
>FUSION-ENST00000531864.6:10125-ENST00000263026.10:19376|334
CPPHLANFCNFCRDREGLNMLPR
>FUSION-ENST00000531864.6:10125-ENST00000263026.10:19376|255
CRRCVPLLCPSST
>ENST00000584772.1|SNV-26644-A-T|4
EEFKLSSVTSRK
>ENST00000344762.6|SNV-84478-A-T|2
EFLRYVEALR
>FUSION-ENST00000496908.5:44920-ENST00000440023.5:19298|138
INDVSWNLKSFIK
>FUSION-ENST00000355086.8:172313-ENST00000260803.9:4|2
LAGAERSVGPGLAVV
>ENST00000317775.11|SNV-232053-A-G|2
IMTQQGRLSAEDAGVFISR
>FUSION-ENST00000496908.5:44920-ENST00000440023.5:19298|39
SQIALGKRSCSSMGAFNLQFSLF
>ENST00000446331.6|SNV-36054-A-T|2
DATYMPAVK
>FUSION-ENST00000631210.1:44920-ENST00000440023.5:19298|387
SFELAWNVLSPDIHMR
>FUSION-ENST00000531864.6:10125-ENST00000263026.10:19376|332
EGLNMLPR
>FUSION-ENST00000316491.13:10125-ENST00000263026.10:19376|1
LISTTAT
>ENST00000366630.5|SNV-122298-G-A|1
SLIHSQAEQWADAADVSGPDDEPAK
>FUSION-ENST00000531864.6:10125-ENST00000263026.10:19376|294
MSECFSNLLADCL
>FUSION-ENST00000380317.8:6101-ENST00000615397.1:33872|8
EEPVPELLEAEETTLLRTFSWEER
>FUSION-ENST00000531864.6:10125-ENST00000263026.10:19376|194
TLGVKFLWSK
>ENST00000561345.5|SNV-93441-A-G|7
MSQGTAVGSSVWTEPR
>FUSION-ENST00000531864.6:10125-ENST00000263026.10:19376|472
AAGPAAGTPR
>ENST00000420699.9|SNV-68599-A-G|2
DSVSDIATEIKK
>ENST00000492580.1|SNV-48913-G-A|4
GTEVTPSSRYR
>FUSION-ENST00000358234.5:8250-ENST00000569528.4:4798|12
ENETPRNPQNSNPEGTSNK
>ENST00000378814.9|SNV-170510-C-T|2
ELEQLCQQLSPDR
>FUSION-ENST00000496908.5:44920-ENST00000440023.5:19298|222
AVAMFLWFCTK
>FUSION-ENST00000346932.9:19684-ENST00000648551.1:953|7
QSGTSSR
>FUSION-ENST00000568407.2:19684-ENST00000648551.1:953|11
GGALQGR
>FUSION-ENST00000631210.1:44920-ENST00000440023.5:19298|300
TGGLAAAPR
>ENST00000508173.5|SNV-45394-A-T|7
DGKPFVEMDETLMEKTR
>ENST00000505014.5|SNV-12694-T-G|2
AGLQLGSLGGGVK
>FUSION-ENST00000569282.2:949-ENST00000309865.11:34620|63
GTCIRQAFGKLLK
>FUSION-ENST00000358234.5:8250-ENST00000569528.4:4798|27
LLLHHANIESANK
>FUSION-ENST00000531864.6:10125-ENST00000263026.10:19376|461
LASGSGP
>ENST00000317613.10|MNV-96624-TG-T|7
LHPFGSLQQEMGR
>FUSION-ENST00000564946.5:2692-ENST00000591653.5:29125|91
RPPTSSSQHKEK
>FUSION-ENST00000631210.1:44920-ENST00000440023.5:19298|432
MGFHHFSQDHLNPLIS
>FUSION-ENST00000631210.1:44920-ENST00000440023.5:19298|549
MSQRPWPGLALLKYIYSLSV
>FUSION-ENST00000531864.6:10125-ENST00000263026.10:19376|409
MRWEEGTPPRWT
>FUSION-ENST00000358234.5:8687-ENST00000569528.4:4798|30
SGSSSGGQRMST
>ENST00000367759.8|SNV-48024-T-C|2
SHSLQFPSSDVEFPPK
>FUSION-ENST00000531864.6:10125-ENST00000263026.10:19376|293
SECFSNLLADCL
>ENST00000472014.5|SNV-38373-C-A|3
VPVRLLSAK
>FUSION-ENST00000631210.1:44920-ENST00000440023.5:19298|473
MKVFPFLHIFANLSSFVFLIK
>FUSION-ENST00000531864.6:10125-ENST00000263026.10:19376|60
SYRARPR
>ENST00000520845.5|SNV-53879-A-G|1
LHSVREDIVNDITAEHISIWPS
>FUSION-ENST00000531864.6:10125-ENST00000263026.10:19376|204
SQSEGPPMDRR
>FUSION-ENST00000631210.1:44920-ENST00000440023.5:19298|394
MVNSHLYQK
>FUSION-ENST00000496908.5:44920-ENST00000440023.5:19298|23
VLTKVLF
>FUSION-ENST00000631210.1:44920-ENST00000440023.5:19298|497
MLARLHSSS
>FUSION-ENST00000631210.1:44920-ENST00000440023.5:19298|307
HSLPPPEFCESQGCDLLSVYSPPL
>ENST00000471847.2|SNV-11599-C-T|3
MGGFSRCCSK
>ENST00000082468.11|SNV-3819-G-A|10
ELKWVSSSLRQVVNMYADGK
>ENST00000328913.7|SNV-221069-G-T|4
DLIRFKPSQSQIYLFERGIVFCK
>FUSION-ENST00000539915.5:10125-ENST00000263026.10:19376|12
NSALGPLRRK
>ENST00000655267.1|SNV-948-C-G|8
ESSAEKR
>FUSION-ENST00000631210.1:44920-ENST00000440023.5:19298|269
GCARSCPSRGFGPR
>FUSION-ENST00000531864.6:10125-ENST00000263026.10:19376|36
SVSFLSSLISSWFVK
>ENST00000375541.10|SNV-189691-C-T|4
QLQEEQASYRCK
>FUSION-ENST00000531864.6:10125-ENST00000263026.10:19376|317
SINSRLWP
>ENST00000495294.1|SNV-22064-G-A|12
EMAPPECQDCER
>FUSION-ENST00000531864.6:10125-ENST00000263026.10:19376|389
IQGGRGRAR
>ENST00000493422.3|SNV-5565-C-G|2
LHYSNIGGR
>FUSION-ENST00000496908.5:44920-ENST00000440023.5:19298|11
MNLSFILALCVTCQ
>ENST00000279392.8|SNV-2421-C-T|5
LSILRAELEVLGMK
>FUSION-ENST00000531864.6:10125-ENST00000263026.10:19376|16
MNEFRFLFPGKK
>ENST00000376064.7|SNV-7898-G-A|5
DEKGEKINTSTDSLAK
>ENST00000550891.4|SNV-109363-G-A|1
CDNPDSVLPECFCLDR
>ENST00000495294.1|SNV-22064-G-A|5
GWRWHPLNAR
>FUSION-ENST00000531864.6:10125-ENST00000263026.10:19376|244
IPEGLSPLVFFTATPK
>ENST00000584010.5|SNV-44580-C-T|4
MEEVQAGMGRTGVQMMVGMGK
>FUSION-ENST00000531864.6:10125-ENST00000263026.10:19376|257
FIFPLTI
>FUSION-ENST00000531864.6:10125-ENST00000263026.10:19376|41
MNSDSCFQEKK
>FUSION-ENST00000631210.1:44920-ENST00000440023.5:19298|296
TGGLAAAPRAGRGR
>ENST00000535170.5|INDEL-17945-C-CA|5
GEGERIGK
>FUSION-ENST00000631210.1:44920-ENST00000440023.5:19298|424
LVLNSSSLIFK
>FUSION-ENST00000358234.5:8250-ENST00000569528.4:4798|6
VDEIPGNPVK
>FUSION-ENST00000631210.1:44920-ENST00000440023.5:19298|342
GASSQIRIRFSC
>FUSION-ENST00000631210.1:44920-ENST00000440023.5:19298|452
MFSFEKCLFR
>FUSION-ENST00000531864.6:10125-ENST00000263026.10:19376|289
MFPLRLPVTTHICAAK
>FUSION-ENST00000531864.6:10125-ENST00000263026.10:19376|33
MCYLFLFQGLLTFR
>ENST00000322067.12|SNV-10674-C-T|1
LVASAYSIA
>FUSION-ENST00000568407.2:19684-ENST00000648551.1:953|9
GGALQGRSAPSRAAHPPDDFGSCC
>ENST00000492580.1|SNV-48913-G-A|17
DYEYGYRSNTFF
>ENST00000519335.5|MNV-32581-GAGGCTGCAGAAAGACATGAAGAAGAGCACCGA-G|8
GSMENFSSWKSRPGADLAMSK
>FUSION-ENST00000496908.5:44920-ENST00000440023.5:19298|204
TLLSMDPEGEKAHSGIALWRLLLLR
>FUSION-ENST00000531864.6:10125-ENST00000263026.10:19376|196
IRKTLGVK
>FUSION-ENST00000531864.6:10125-ENST00000263026.10:19376|77
MTFPPENYIQLIVDDVNID
>FUSION-ENST00000531864.6:10125-ENST00000263026.10:19376|207
MSQSEGPPMDR
>FUSION-ENST00000631210.1:44920-ENST00000440023.5:19298|451
FSFEKCLFR
>FUSION-ENST00000287380.6:51775-ENST00000261396.6:30581|102
YQLPAPPESSSILYKVFAVTRK
>ENST00000380437.8|INDEL-115582-G-GA|3
MVIEEKKR
>FUSION-ENST00000631210.1:44920-ENST00000440023.5:19298|285
DVGRAGSRR
>ENST00000293371.11|INDEL-3257-A-AA|1
SCGGTRKTR
>ENST00000405617.4|SNV-821-T-C|4
VCLERVQCPTASGAEVKGSGR
>FUSION-ENST00000554872.5:1107-ENST00000557036.1:162971|2
MLQMFSNA
>FUSION-ENST00000568407.2:19684-ENST00000648551.1:953|22
SRGPRGLCAPCASAR
>ENST00000503342.1|SNV-170510-C-T|3
YERELEQLCQQLSPDRQPQSSGPDR
>ENST00000311180.9|SNV-3493-A-G|1
CSMSLTHFFKLK
>FUSION-ENST00000631210.1:44920-ENST00000440023.5:19298|502
MYHFFVVGTFKSLSSR
>FUSION-ENST00000631210.1:44920-ENST00000440023.5:19298|436
SRLTATSTSQVQAILLPQPPE
>FUSION-ENST00000496908.5:44920-ENST00000440023.5:19298|177
NRNGLCRAFHTLCLCCAGSVPQTVR
>ENST00000249344.7|INDEL-51341-C-CGA|3
CFHSPSVGRSCSR
>FUSION-ENST00000531864.6:10125-ENST00000263026.10:19376|359
GGPNLQAVAQKYR
>ENST00000342992.10|INDEL-210398-T-TT|3
YKHMLTIKDCGFPDEGEYICHCWTR
>FUSION-ENST00000531864.6:10125-ENST00000263026.10:19376|1
EADRKQYLGK
>FUSION-ENST00000631210.1:44920-ENST00000440023.5:19298|534
MQVLTFLIK
>FUSION-ENST00000531864.6:10125-ENST00000263026.10:19376|274
LSRLVSNS
>ENST00000396659.8|SNV-34199-C-T|2
SIIKDYFHCGAK
>FUSION-ENST00000631210.1:44920-ENST00000440023.5:19298|396
PYIQSFCSVLK
>FUSION-ENST00000531864.6:10125-ENST00000263026.10:19376|392
MIQGGRGR
>FUSION-ENST00000531864.6:10125-ENST00000263026.10:19376|438
QDLAPPRSVHIY
>ENST00000450735.7|SNV-93441-A-G|1
NSCRIISVDGAK
>ENST00000327271.10|SNV-6234-T-C|2
WVEQLEWSLPK
>ENST00000487376.5|MNV-11690-CGGGCCCAGC-C|1
WWSRWQCRSR
>FUSION-ENST00000531864.6:10125-ENST00000263026.10:19376|21
LYMNEFRFLFPGK
>ENST00000508173.5|SNV-45394-A-T|5
MGSPLLK
>FUSION-ENST00000631210.1:44920-ENST00000440023.5:19298|477
ARSWLIAASNSWAQVILPPQPPKK
>FUSION-ENST00000496908.5:44920-ENST00000440023.5:19298|178
NRNGLCR
>FUSION-ENST00000531864.6:10125-ENST00000263026.10:19376|308
MGFHHVVQAGLK
>FUSION-ENST00000496908.5:44920-ENST00000440023.5:19298|149
HLLLFSCLNMSEP
>FUSION-ENST00000496908.5:44920-ENST00000440023.5:19298|229
MTFIWQWQCFCGFALKT
>FUSION-ENST00000569282.2:949-ENST00000309865.11:34620|74
LLMTWALEVAVVMK
>FUSION-ENST00000631210.1:44920-ENST00000440023.5:19298|546
MIPPQPVE
>ENST00000022615.9|SNV-11707-G-A|2
AADFQLHTHVNDGTEFRGSIYQK
>ENST00000607647.5|SNV-58072-C-T|5
KTASIELRVTFLNR
>ENST00000373511.6|SNV-268253-A-T|2
ASSARADYFAQK
>FUSION-ENST00000531864.6:10125-ENST00000263026.10:19376|433
MTCFLLERGILALPVEV
>FUSION-ENST00000496908.5:44920-ENST00000440023.5:19298|76
DGILMLRILLNMYSSLRISVCR
>FUSION-ENST00000531864.6:10125-ENST00000263026.10:19376|87
MNSKLDTGVK
>ENST00000527101.5|SNV-6668-A-T|1
SSLVGPTQSFFMWESK
>FUSION-ENST00000531864.6:10125-ENST00000263026.10:19376|416
MDLKERACELR
>ENST00000408939.4|SNV-799-C-T|1
SVGNTLVLHQTALVEAFNFK
>FUSION-ENST00000531864.6:10125-ENST00000263026.10:19376|104
ITVLSTGPRIPNDVYAY
>FUSION-ENST00000496908.5:44920-ENST00000440023.5:19298|27
VILMTKKVLTK
>ENST00000316399.10|SNV-753336-A-G|3
IGEYEQLMR
>ENST00000508982.1|INDEL-142-G-GA|6
RDPEEPEKNR
>FUSION-ENST00000519418.5:51775-ENST00000261396.6:30581|17
MAPQAVPGHAGR
>FUSION-ENST00000531864.6:10125-ENST00000263026.10:19376|13
FLFPGKKNCGFVVEK
>ENST00000460695.1|INDEL-43902-A-AA|1
NVSIEDYY
>ENST00000666250.1|INDEL-744231-T-TA|11
TKEHCPK
>FUSION-ENST00000631210.1:44920-ENST00000440023.5:19298|505
VVNISISSCMYHFFVVGTFKSLSSR
>FUSION-ENST00000569282.2:949-ENST00000309865.11:34620|110
VMRCVTAANQVFFSEAVLTAANER
>FUSION-ENST00000631210.1:44920-ENST00000440023.5:19298|413
IGIAYSLK
>FUSION-ENST00000496908.5:44920-ENST00000440023.5:19298|18
MLLQQLIATSFSCLKKK
>ENST00000490912.5|SNV-9007-G-A|5
VGGANTELLPICHGLHCINR
>FUSION-ENST00000531864.6:10125-ENST00000263026.10:19376|162
WLAKDVIFQDSGWWSSL
>FUSION-ENST00000531864.6:10125-ENST00000263026.10:19376|417
HPTSMDLKERACELR
>FUSION-ENST00000496908.5:44920-ENST00000440023.5:19298|201
DPEGEKAHSGIALWR
>FUSION-ENST00000631210.1:44920-ENST00000440023.5:19298|465
AILTELKGYLIGLLI
>ENST00000373511.6|SNV-268253-A-T|3
VNYILESRASSARADYFAQK
>FUSION-ENST00000531864.6:10125-ENST00000263026.10:19376|132
KYGHLYVPPHILFIIIPRL
>FUSION-ENST00000631210.1:44920-ENST00000440023.5:19298|365
MRPHPHPPQKR
>ENST00000424728.6|SNV-606-G-A|2
DGVHKTHFAGVGPAQLLDLPLGIK
>FUSION-ENST00000496908.5:44920-ENST00000440023.5:19298|123
MSLIGCYPLQNIPPMWR
>ENST00000487376.5|MNV-11690-CGGGCCCAGC-C|3
CRWWSRWQCR
>FUSION-ENST00000531864.6:10125-ENST00000263026.10:19376|211
KTFVAAIVPTIWELSV
>ENST00000584772.1|SNV-26644-A-T|6
EEFKLSSVTSR
>ENST00000380110.8|INDEL-124874-A-AA|8
FANNPSQKNQSGHPFPAVPVSK
>FUSION-ENST00000564946.5:2387-ENST00000591653.5:29125|1
LEDIASPRPPAEKSTKI
>FUSION-ENST00000316491.13:10125-ENST00000263026.10:19376|3
TRMSIPRLISTTAT
>FUSION-ENST00000496908.5:44920-ENST00000440023.5:19298|148
MQSAELR
>FUSION-ENST00000531864.6:10125-ENST00000263026.10:19376|47
VREYIENIIVFK
>ENST00000506580.5|SNV-30207-T-C|5
GAGVAHR
>FUSION-ENST00000531864.6:10125-ENST00000263026.10:19376|247
MCESRIPEGLSPLVFFTATPK
>FUSION-ENST00000631210.1:44920-ENST00000440023.5:19298|385
SFELAWNVLSPDIHMRE
>FUSION-ENST00000631210.1:44920-ENST00000440023.5:19298|310
TRCICGQR
>FUSION-ENST00000631210.1:44920-ENST00000440023.5:19298|402
MYFSCSSPHYGEK
>FUSION-ENST00000531864.6:10125-ENST00000263026.10:19376|337
MCPPHLANFCNFCRDR
>FUSION-ENST00000282908.10:279914-ENST00000673597.1:34578|1
LLMPRPQF
>ENST00000394877.7|SNV-6640-A-T|3
KLLKQIQR
>FUSION-ENST00000631210.1:44920-ENST00000440023.5:19298|260
APPLPLLGPPTGARAHFASRR
>FUSION-ENST00000631210.1:44920-ENST00000440023.5:19298|410
MFSNLLTHSA
>ENST00000471847.2|SNV-11599-C-T|2
GGFSRCCSK
>FUSION-ENST00000631210.1:44920-ENST00000440023.5:19298|398
NHPCFFPCSMPYIQSFCSVLK
>FUSION-ENST00000496908.5:44920-ENST00000440023.5:19298|50
GDKACDSVDSNK
>ENST00000655267.1|SNV-948-C-G|7
MESSAEKRLTLSQIYEWMVK
>FUSION-ENST00000531864.6:10125-ENST00000263026.10:19376|464
REPSLRLASGSGP
>ENST00000508982.1|INDEL-142-G-GA|3
KRAGSSSGGVPGER
>FUSION-ENST00000531864.6:10125-ENST00000263026.10:19376|25
LENYGNLVSLGEDNLPLEYLISNN
>FUSION-ENST00000531864.6:10125-ENST00000263026.10:19376|365
NLSRVLWEALTYRQ
>ENST00000420699.9|SNV-68599-A-G|5
ATSDEKDSVSDIATEIK
>ENST00000563680.1|SNV-2421-C-T|1
AELEVLGMKGEARR
>FUSION-ENST00000631210.1:44920-ENST00000440023.5:19298|293
GRAGAAARGPAK
>FUSION-ENST00000531864.6:10125-ENST00000263026.10:19376|86
NSKLDTGVK
>ENST00000584010.5|SNV-44580-C-T|5
EEVQAGMGR
>FUSION-ENST00000631210.1:44920-ENST00000440023.5:19298|563
MVKAINFSR
>ENST00000517701.5|SNV-5434-G-A|3
VDQSTQSPMSAEDSEVSDSPGS
>FUSION-ENST00000531864.6:10125-ENST00000263026.10:19376|315
CMRCVQGK
>FUSION-ENST00000631210.1:44920-ENST00000440023.5:19298|371
MLVCCLFSTVHPEPGR
>FUSION-ENST00000380317.8:6101-ENST00000615397.1:33872|7
TFSWEER
>FUSION-ENST00000358234.5:8250-ENST00000569528.4:4798|5
VDEIPGNPVKR
>FUSION-ENST00000631210.1:44920-ENST00000440023.5:19298|475
SWLIAASNSWAQVILPPQPPKK
>ENST00000297990.9|SNV-1895-G-A|2
EVNQRIVR
>ENST00000237163.9|SNV-72688-A-T|1
MSIAASASLTTINLGATKNLR
>FUSION-ENST00000569282.2:949-ENST00000309865.11:34620|69
SETYAPLFCLPSFHKFCK
>ENST00000373374.7|SNV-30662-G-A|2
QDCDSATSTVTDILCATEVK
>ENST00000508173.5|SNV-45394-A-T|2
MGSPLLKWMRR
>ENST00000276416.11|MNV-32581-GAGGCTGCAGAAAGACATGAAGAAGAGCACCGA-G|4
RPGHVKICR
>FUSION-ENST00000631210.1:44920-ENST00000440023.5:19298|273
RGFACRGCAR
>FUSION-ENST00000631210.1:44920-ENST00000440023.5:19298|517
MHVPFLCCGNFQK
>ENST00000472014.5|SNV-38373-C-A|9
VLDNIKAVFPCPSETALSKNELILT
>FUSION-ENST00000637660.1:120020-ENST00000664043.1:330790|5
RLHFSGCSPAGSCFVFMPGR
>FUSION-ENST00000631210.1:44920-ENST00000440023.5:19298|339
FFPQIFI
>ENST00000407673.5|SNV-79081-C-T|1
LCGIVDSKYFNR
>ENST00000373374.7|SNV-30662-G-A|1
QDCDSATSTVTDILCATEVKSSK
>FUSION-ENST00000631210.1:44920-ENST00000440023.5:19298|399
HPYFPSCSGPNLR
>FUSION-ENST00000380317.8:6101-ENST00000615397.1:33872|4
NSTPPTLK
>FUSION-ENST00000531864.6:10125-ENST00000263026.10:19376|295
NSYLTNGAVRSSIED
>FUSION-ENST00000496908.5:44920-ENST00000440023.5:19298|104
EGPCPRCLHTSPFQ
>FUSION-ENST00000531864.6:10125-ENST00000263026.10:19376|313
CMRCVQGKSSGA
>FUSION-ENST00000496908.5:44920-ENST00000440023.5:19298|64
ISVCRGR
>FUSION-ENST00000625598.1:688-ENST00000296674.13:55|54
KTFLANAFALAR
>FUSION-ENST00000496908.5:44920-ENST00000440023.5:19298|66
MYSSLRISVCRGR
>FUSION-ENST00000453960.7:44920-ENST00000440023.5:19298|2
MAAAAAAAPSGGGGGGEEERL
>ENST00000328913.7|SNV-221069-G-T|6
MKDLIRFKPSQSQIYLFER
>FUSION-ENST00000531864.6:10125-ENST00000263026.10:19376|441
MRQDLAPPRSVHIY
>FUSION-ENST00000631210.1:44920-ENST00000440023.5:19298|435
LTATSTSQVQAILLPQPPE
>FUSION-ENST00000496908.5:44920-ENST00000440023.5:19298|102
MPLLKYFDGMYGMWDN
>ENST00000407673.5|SNV-79081-C-T|5
ETRAKLCGIVDSK
>FUSION-ENST00000631210.1:44920-ENST00000440023.5:19298|537
MASVKLYNLSSFYST
>FUSION-ENST00000346932.9:19684-ENST00000648551.1:953|17
RAVCTLRVR
>ENST00000474430.5|SNV-208-T-C|1
QTLTSIMDALVRISTSMKNMEK
>ENST00000288986.6|INDEL-83877-C-CA|4
INGMVGLVPKK
>ENST00000262493.12|SNV-143306-G-A|1
IGAADYQPTEQDILQTRVK
>FUSION-ENST00000631210.1:44920-ENST00000440023.5:19298|262
APPLPLLGPPTGAR
>FUSION-ENST00000631210.1:44920-ENST00000440023.5:19298|327
MDWIMTGIR
>FUSION-ENST00000631210.1:44920-ENST00000440023.5:19298|411
IGIAYSLKIW
>FUSION-ENST00000496908.5:44920-ENST00000440023.5:19298|73
MLRILLNMYSSLRISVCR
>ENST00000496811.6|INDEL-43902-A-AA|4
NGKSLHKNR
>FUSION-ENST00000531864.6:10125-ENST00000263026.10:19376|383
MLTQAVGGTNLRHLGEGEKFK
>FUSION-ENST00000346932.9:19684-ENST00000648551.1:953|5
QSGTSSRRLR
>FUSION-ENST00000282908.10:279914-ENST00000673597.1:34578|2
TQISYNSRLLMPRPQF
>FUSION-ENST00000531864.6:10125-ENST00000263026.10:19376|483
MCQVGGPQK
>ENST00000492580.1|SNV-48913-G-A|14
SIWIMSMGTEVTPSSRYR
>ENST00000296043.7|SNV-321677-A-T|3
AIQSTVSSSGCEGK
>FUSION-ENST00000631210.1:44920-ENST00000440023.5:19298|312
RLLQRTR
>FUSION-ENST00000569282.2:949-ENST00000309865.11:34620|34
TFLYTNRQTCQDWLTR
>FUSION-ENST00000496908.5:44920-ENST00000440023.5:19298|100
YFDGMYGMWDN
>FUSION-ENST00000355086.8:172313-ENST00000260803.9:4|1
SVGPGLAVV
>ENST00000496811.6|INDEL-43902-A-AA|1
WPGCCSS
>FUSION-ENST00000631210.1:44920-ENST00000440023.5:19298|515
MHVPFLCCGNFQKSLF
>FUSION-ENST00000496908.5:44920-ENST00000440023.5:19298|179
CASGYFSRNRNGLCR
>ENST00000367409.9|SNV-44391-T-C|5
YRAHLCTKHHLQFLQVQNAVTK
>FUSION-ENST00000531864.6:10125-ENST00000263026.10:19376|118
GCDFSGQWLVVLAVNEKYLR
>FUSION-ENST00000569282.2:949-ENST00000309865.11:34620|45
TDAILWQWAIWEAAQFTVLSKLR
>FUSION-ENST00000631210.1:44920-ENST00000440023.5:19298|369
MLVCCLFSTVHPEPGRVPGT
>FUSION-ENST00000496908.5:44920-ENST00000440023.5:19298|213
MFLWFCTKDLRSL
>FUSION-ENST00000568407.2:19684-ENST00000648551.1:953|4
HRAGLQRAPR
>FUSION-ENST00000631210.1:44920-ENST00000440023.5:19298|485
FIHVVLSDR
>FUSION-ENST00000531864.6:10125-ENST00000263026.10:19376|74
YTPMLMR
>ENST00000561345.5|SNV-93441-A-G|4
PASKQAVTVSYFYDVTRNSCR
>FUSION-ENST00000631210.1:44920-ENST00000440023.5:19298|255
STGSFPHLAGTSRWGLLSTK
>FUSION-ENST00000496908.5:44920-ENST00000440023.5:19298|171
GSAEPFTRCVSAVR
>FUSION-ENST00000531864.6:10125-ENST00000263026.10:19376|411
MRWEEGTPPR
>ENST00000409122.7|INDEL-10558-C-CA|1
KISQWHT
>FUSION-ENST00000496908.5:44920-ENST00000440023.5:19298|112
TLSSVPPYQPFPVK
>FUSION-ENST00000631210.1:44920-ENST00000440023.5:19298|503
YHFFVVGTFK
>FUSION-ENST00000531864.6:10125-ENST00000263026.10:19376|373
QLQSLLSSVNPCIK
>ENST00000334414.10|SNV-105320-C-G|1
ILEQLDSKDSVDIYGAVHDLRLHR
>FUSION-ENST00000569282.2:949-ENST00000309865.11:34620|100
YHKEKEVVAVAR
>FUSION-ENST00000539915.5:10125-ENST00000263026.10:19376|3
SPPDPAERPLPWPEPSLGRR
>FUSION-ENST00000631210.1:44920-ENST00000440023.5:19298|526
MGLSPRR
>ENST00000409402.8|SNV-374-T-A|2
EPGAAGGAAGGTR
>FUSION-ENST00000496908.5:44920-ENST00000440023.5:19298|115
VTSLQTSLAWLADAIFFSWVEHYHR
>FUSION-ENST00000531864.6:10125-ENST00000263026.10:19376|38
NSDSCFQEKKIVGLL
>ENST00000495294.1|SNV-22064-G-A|9
MEMAPPECQDCERGSRR
>ENST00000399518.3|SNV-63825-C-T|3
WTREKVQDIEDELILPEIPK
>FUSION-ENST00000496908.5:44920-ENST00000440023.5:19298|184
MCASGYFSR
>FUSION-ENST00000531864.6:10125-ENST00000263026.10:19376|79
PLSHHDFST
>FUSION-ENST00000631210.1:44920-ENST00000440023.5:19298|486
SSRFIHVVLSDR
>FUSION-ENST00000531864.6:10125-ENST00000263026.10:19376|415
DLKERACELR
>FUSION-ENST00000631210.1:44920-ENST00000440023.5:19298|361
IYYTYLYASMNLPGKNVSLLSVQYR
>FUSION-ENST00000531864.6:10125-ENST00000263026.10:19376|30
CYLFLFQGLLTFRDVAIEFSR
>ENST00000252242.9|SNV-2390-C-T|4
YEDEINKCTTAENEFVMLKK
>ENST00000503566.6|SNV-1799-A-G|2
NWGADVVAESGHRLVVLEK
>ENST00000584772.1|SNV-26644-A-T|2
LSSVTSRK
>FUSION-ENST00000531864.6:10125-ENST00000263026.10:19376|443
MRQDLAPPR
>ENST00000519335.5|MNV-32581-GAGGCTGCAGAAAGACATGAAGAAGAGCACCGA-G|2
SRPGADLAMSK
>FUSION-ENST00000496908.5:44920-ENST00000440023.5:19298|130
MVLAFCVYMFVISNQSR
>FUSION-ENST00000531864.6:10125-ENST00000263026.10:19376|76
TFPPENYIQLIVDDVNID
>FUSION-ENST00000631210.1:44920-ENST00000440023.5:19298|516
HVPFLCCGNFQK
>ENST00000340381.11|SNV-7000-T-C|1
MKPTHTTVNCWFCNQDTLVPYGNR
>ENST00000399518.3|SNV-63825-C-T|2
EKVQDIEDELILPEIPK
>ENST00000666250.1|INDEL-744231-T-TA|7
YRNRPGR
>ENST00000379561.6|SNV-948-C-G|4
NAWGNLSYADLITKAMESSAEKR
>FUSION-ENST00000631210.1:44920-ENST00000440023.5:19298|571
SHHTLPPFCFLTFFF
>ENST00000460604.1|SNV-517467-G-A|3
MKSKTHSK
>FUSION-ENST00000531864.6:10125-ENST00000263026.10:19376|319
CLNLAPAGIQMSINSRLWP
>FUSION-ENST00000631210.1:44920-ENST00000440023.5:19298|349
ASRAWKSAWHIAGSQ
>ENST00000405617.4|SNV-821-T-C|3
VQCPTASGAEVK
>FUSION-ENST00000537556.1:172313-ENST00000260803.9:4|1
SLHPGGGYTY
>FUSION-ENST00000531864.6:10125-ENST00000263026.10:19376|268
MPMNVQKVRATSLPLQHLNL
>ENST00000039989.9|SNV-57-C-T|2
MAAAVGVCGR
>FUSION-ENST00000631210.1:44920-ENST00000440023.5:19298|412
MIGIAYSLKIW
>ENST00000508982.1|INDEL-142-G-GA|2
RAGSSSGGVPGER
>FUSION-ENST00000531864.6:10125-ENST00000263026.10:19376|148
DPVFCARFL
>FUSION-ENST00000531864.6:10125-ENST00000263026.10:19376|201
RVVIIISIDFLLICFLI
>ENST00000288986.6|INDEL-83877-C-CA|1
LCYRYAE
>FUSION-ENST00000631210.1:44920-ENST00000440023.5:19298|305
CICGQRVNRPSEQRK
>FUSION-ENST00000531864.6:10125-ENST00000263026.10:19376|58
SYRARPRCLSFILYIPYR
>ENST00000539156.5|SNV-20649-G-A|2
MLSCPLLCPTQSRTPGPCR
>FUSION-ENST00000531864.6:10125-ENST00000263026.10:19376|39
MNSDSCFQEKKIVGLL
>FUSION-ENST00000631210.1:44920-ENST00000440023.5:19298|363
MIYYTYLYASMNLPGK
>FUSION-ENST00000346932.9:19684-ENST00000648551.1:953|3
LRILLLR
>ENST00000374877.7|SNV-49447-G-T|1
AFQAQVTWLRLQQEMVK
>FUSION-ENST00000631210.1:44920-ENST00000440023.5:19298|274
GRPCRRGFACR
>FUSION-ENST00000631210.1:44920-ENST00000440023.5:19298|272
GFACRGCAR
>ENST00000376655.1|SNV-14702-G-A|2
GVEAGWCSRGGVPGSAVGVPLFAK
>FUSION-ENST00000631210.1:44920-ENST00000440023.5:19298|354
PHPHPPQKRMNSQFS
>FUSION-ENST00000531864.6:10125-ENST00000263026.10:19376|435
MTCFLLER
>FUSION-ENST00000496908.5:44920-ENST00000440023.5:19298|44
MSQIALGK
>FUSION-ENST00000496908.5:44920-ENST00000440023.5:19298|98
VCGITEWEPELGGGQGIPTPTPTSK
>ENST00000450735.7|SNV-93441-A-G|3
QAVTVSYFYDVTRNSCR
>FUSION-ENST00000539915.5:10125-ENST00000263026.10:19376|17
SEAAGTLFEVSFGVWALSPRGR
>ENST00000491449.5|SNV-24567-C-T|5
MSQSALSLGAQSTVLDCGPR
>FUSION-ENST00000569282.2:949-ENST00000309865.11:34620|70
SETYAPLFCLPSFHK
>FUSION-ENST00000496908.5:44920-ENST00000440023.5:19298|160
FISISAISVNNQIK
>FUSION-ENST00000453960.7:44920-ENST00000440023.5:19298|1
AAAAAAAPSGGGGGGEEERL
>FUSION-ENST00000631210.1:44920-ENST00000440023.5:19298|383
NLARRGGSHLWSQLLR
>FUSION-ENST00000631210.1:44920-ENST00000440023.5:19298|297
MTGGLAAAPRAGRGR
>ENST00000394071.6|SNV-62823-C-G|1
TNSAEVTPPVLSVMGEATPVSMEPR
>ENST00000259631.5|SNV-1989-A-G|1
GICIHPQNPSLSQWFEHQERK
>ENST00000527101.5|SNV-6668-A-T|3
RMSSLVGPTQSFFMWESK
>FUSION-ENST00000531864.6:10125-ENST00000263026.10:19376|146
HVSMLFSK
>FUSION-ENST00000496908.5:44920-ENST00000440023.5:19298|225
MTESPKLKLR
>FUSION-ENST00000631210.1:44920-ENST00000440023.5:19298|561
MHICACSWCLISEFIHFLSIF
>FUSION-ENST00000531864.6:10125-ENST00000263026.10:19376|122
AGKGCDFSGQWLVVLAVNEKYLR
>ENST00000344936.7|SNV-97123-A-T|5
DQEKYGLLNVTKIAEIGK
>ENST00000477162.1|SNV-1262-A-G|3
AARSATSWRMR
>FUSION-ENST00000282908.10:279914-ENST00000673597.1:34578|19
SKGARLPLLSR
>FUSION-ENST00000537556.1:172313-ENST00000260803.9:4|2
SFIRSLHPGGGYTY
>ENST00000259631.5|SNV-1989-A-G|2
GICIHPQNPSLSQWFEHQER
>FUSION-ENST00000531864.6:10125-ENST00000263026.10:19376|180
DNGQIQHHVIRCK
>ENST00000492580.1|SNV-48913-G-A|6
GTEVTPSSR
>FUSION-ENST00000531864.6:10125-ENST00000263026.10:19376|279
LPVTTHICAAKCLLPRK
>ENST00000482071.1|INDEL-83877-C-CA|7
VGLVPKKLCYR
>ENST00000252242.9|SNV-2390-C-T|6
NKYEDEINKCTTAENEFVMLK
>FUSION-ENST00000631210.1:44920-ENST00000440023.5:19298|437
CVPPRPANFFLYF
>ENST00000419474.5|SNV-29945-G-A|3
REAGAPPTTTAATDKPFKCTVCR
>ENST00000367409.9|SNV-44391-T-C|4
AHLCTKHHLQFLQVQNAVTK
>FUSION-ENST00000496908.5:44920-ENST00000440023.5:19298|200
MDPEGEKAHSGIALWRLLLLR
>FUSION-ENST00000531864.6:10125-ENST00000263026.10:19376|151
MLPAQCIL
>FUSION-ENST00000631210.1:44920-ENST00000440023.5:19298|560
HICACSWCLISEFIHFLSIF
>FUSION-ENST00000631210.1:44920-ENST00000440023.5:19298|504
MYHFFVVGTFK
>FUSION-ENST00000531864.6:10125-ENST00000263026.10:19376|160
MKSICVVIR
>FUSION-ENST00000358234.5:8250-ENST00000569528.4:4798|7
MACLGEGAAGAKVDEIPGNPVKR
>FUSION-ENST00000531864.6:10125-ENST00000263026.10:19376|178
DNGQIQHHVIRCKHGGIQGTWA
>FUSION-ENST00000531864.6:10125-ENST00000263026.10:19376|375
FHPEVSLFLGGA
>FUSION-ENST00000631210.1:44920-ENST00000440023.5:19298|511
EEGCMWGFLFLFFN
>ENST00000490912.5|SNV-9007-G-A|4
MVGGANTELLPICHGLHCINRR
>FUSION-ENST00000631210.1:44920-ENST00000440023.5:19298|326
DWIMTGIR
>FUSION-ENST00000531864.6:10125-ENST00000263026.10:19376|106
ELFQTCRITVLSTGPRIPNDVYAY
>ENST00000446331.6|SNV-36054-A-T|3
MDATYMPAVKAIIYQYMEEIYHR
>FUSION-ENST00000631210.1:44920-ENST00000440023.5:19298|288
AGRDVGR
>FUSION-ENST00000569282.2:949-ENST00000309865.11:34620|47
NLLKTDAILWQWAIWEAAQFTVLSK
>FUSION-ENST00000637660.1:120020-ENST00000664043.1:330790|2
LHFSGCSPAGSCFVFMPGREHK
>FUSION-ENST00000531864.6:10125-ENST00000263026.10:19376|153
VLGVRDPVFCAR
>ENST00000460695.1|INDEL-43902-A-AA|2
KNVSIEDYY
>FUSION-ENST00000346932.9:19684-ENST00000648551.1:953|20
AGPFADAEPEPEPVPGSKR
>FUSION-ENST00000531864.6:10125-ENST00000263026.10:19376|210
TFVAAIVPTIWELSV
>FUSION-ENST00000519418.5:51775-ENST00000261396.6:30581|5
GWRPARR
>ENST00000463181.5|SNV-9007-G-A|1
VGGANTELLPICHG
>ENST00000469106.4|SNV-2520-C-T|3
AHPSIWEPQRVCACSIR
>ENST00000561345.5|SNV-93441-A-G|8
MMSQGTAVGSSVWTEPR
>ENST00000491449.5|SNV-24567-C-T|1
APLATCPSQRSAWEHR
>FUSION-ENST00000631210.1:44920-ENST00000440023.5:19298|298
TGGLAAAPRAGR
>FUSION-ENST00000531864.6:10125-ENST00000263026.10:19376|213
MAIRKTFVAAIVPTIWELSV
>FUSION-ENST00000531864.6:10125-ENST00000263026.10:19376|330
MLPRLITNSWAQVIHLPLPPK
>FUSION-ENST00000622433.4:44920-ENST00000440023.5:19298|3
MLGLRPR
>FUSION-ENST00000519418.5:51775-ENST00000261396.6:30581|15
MAPQAVPGHAGRVK
>FUSION-ENST00000531864.6:10125-ENST00000263026.10:19376|358
MGGPNLQAVAQKYRWPLGNCDWHL
>FUSION-ENST00000631210.1:44920-ENST00000440023.5:19298|261
APPLPLLGPPTGARAHFASR
>FUSION-ENST00000531864.6:10125-ENST00000263026.10:19376|110
ELFQTCR
>FUSION-ENST00000519418.5:51775-ENST00000261396.6:30581|7
GLWRGWRPAR
>ENST00000261842.10|SNV-84724-A-G|3
ETNSLKLEGVK
>FUSION-ENST00000496908.5:44920-ENST00000440023.5:19298|195
LLLLRVCSGVGWSQQK
>FUSION-ENST00000531864.6:10125-ENST00000263026.10:19376|193
TLGVKFLWSKIR
>FUSION-ENST00000531864.6:10125-ENST00000263026.10:19376|115
LTSFTWFR
>FUSION-ENST00000531864.6:10125-ENST00000263026.10:19376|236
GAGNQPGTHMH
>FUSION-ENST00000631210.1:44920-ENST00000440023.5:19298|299
MTGGLAAAPRAGR
>FUSION-ENST00000346932.9:19684-ENST00000648551.1:953|1
ILLLRSQETP
>FUSION-ENST00000496908.5:44920-ENST00000440023.5:19298|146
QSAELRLLCCLNP
>FUSION-ENST00000531864.6:10125-ENST00000263026.10:19376|459
AGAVFGSPQPGVSR
>FUSION-ENST00000282908.10:279914-ENST00000673597.1:34578|22
QASMVQNGDDLGKSSPVRSK
>ENST00000396946.8|SNV-126625-G-T|4
VSPRLSLASFLFGQLLQFVSRSENK
>FUSION-ENST00000531864.6:10125-ENST00000263026.10:19376|283
MILFLIIFPKH
>FUSION-ENST00000531864.6:10125-ENST00000263026.10:19376|327
LITNSWAQVIHLPLPPKVLGLQA
>FUSION-ENST00000631210.1:44920-ENST00000440023.5:19298|450
MFSFEKCLFRFFALS
>FUSION-ENST00000531864.6:10125-ENST00000263026.10:19376|292
NVRCPPGLTLEGMFPLR
>ENST00000335999.7|MNV-31528-CGGCCTCCAGGCCAGGGGCCTGGC-C|5
ALEETDPLLLCSPATPWLPRAHQR
>FUSION-ENST00000496908.5:44920-ENST00000440023.5:19298|205
TLLSMDPEGEKAHSGIALWR
>ENST00000495294.1|SNV-22064-G-A|7
MPRGWRWHPLNAR
>ENST00000420699.9|SNV-98568-G-T|6
EDSVPNMATEKKYEQISGTVSCQK
>ENST00000561345.5|SNV-93441-A-G|5
MPASKQAVTVSYFYDVTRNSCR
>FUSION-ENST00000496908.5:44920-ENST00000440023.5:19298|19
LLQQLIATSFSCLKK
>FUSION-ENST00000496908.5:44920-ENST00000440023.5:19298|174
MGSAEPFTR
>FUSION-ENST00000358234.5:8250-ENST00000569528.4:4798|4
ATEPANGK
>ENST00000273347.10|SNV-42209-T-A|1
QWFEYLTTFVPDLEEFNLGSPK
>ENST00000496319.2|SNV-1895-G-A|1
IVRVPSVPETESLALFPRL
>ENST00000529051.5|SNV-84478-A-T|1
EFLSSLCLIILYLYRYVEALR
>ENST00000297990.9|SNV-1895-G-A|3
IDAFLREVNQRIVR
>FUSION-ENST00000531864.6:10125-ENST00000263026.10:19376|382
LTQAVGGTNLRHLGEGEKFK
>FUSION-ENST00000531864.6:10125-ENST00000263026.10:19376|462
EPSLRLASGSGP
>FUSION-ENST00000531864.6:10125-ENST00000263026.10:19376|208
MAKFSIM
>FUSION-ENST00000531864.6:10125-ENST00000263026.10:19376|221
VILSFLVPK
>FUSION-ENST00000531864.6:10125-ENST00000263026.10:19376|380
HLGEGEKFK
>ENST00000490947.2|SNV-224722-G-A|3
WRRETLLSSSGH
>FUSION-ENST00000355086.8:172313-ENST00000260803.9:4|7
VLNELYTESTPRRWLYLLK
>FUSION-ENST00000631210.1:44920-ENST00000440023.5:19298|238
MNFCPPLPPRERVGPPAPFPI
>ENST00000420699.9|SNV-68599-A-G|4
ATSDEKDSVSDIATEIKK
>FUSION-ENST00000631210.1:44920-ENST00000440023.5:19298|359
NLPGKNVSLLSVQYR
>FUSION-ENST00000496908.5:44920-ENST00000440023.5:19298|31
MVILMTKK
>ENST00000419474.5|SNV-29945-G-A|2
EAGAPPTTTAATDKPFK
>FUSION-ENST00000631210.1:44920-ENST00000440023.5:19298|414
MIGIAYSLK
>FUSION-ENST00000631210.1:44920-ENST00000440023.5:19298|245
EVVIVPIR
>ENST00000496811.6|INDEL-43902-A-AA|7
LNLGKKK
>FUSION-ENST00000622433.4:44920-ENST00000440023.5:19298|2
MLGLRPRDAQ
>ENST00000470880.6|SNV-185457-A-G|4
IHQKTFTCLKGR
>FUSION-ENST00000568407.2:19684-ENST00000648551.1:953|13
SRGGALQGR
>FUSION-ENST00000377890.6:280-ENST00000525405.5:4414|5
SGGLWRSLGSLSGSWR
>FUSION-ENST00000631210.1:44920-ENST00000440023.5:19298|491
MTEIMWYLSFCFWFISLNFMSSR
>ENST00000607647.5|SNV-58072-C-T|8
MSWLMKTASIELRVTFLNR
>FUSION-ENST00000531864.6:10125-ENST00000263026.10:19376|172
HPLLSLVQVWPHLGAYPHR
>FUSION-ENST00000531864.6:10125-ENST00000263026.10:19376|252
MVLSGLLLR
>FUSION-ENST00000496908.5:44920-ENST00000440023.5:19298|101
PLLKYFDGMYGMWDN
>FUSION-ENST00000282908.10:279914-ENST00000673597.1:34578|24
QASMVQNGDDLGK
>ENST00000666250.1|INDEL-744231-T-TA|4
NRPGRGNEELDDSTGKPRVYR
>FUSION-ENST00000568754.5:2692-ENST00000591653.5:29125|1
VRRSELF
>ENST00000434457.6|INDEL-115582-G-GA|1
NGDRGEKK
>FUSION-ENST00000531864.6:10125-ENST00000263026.10:19376|239
GHFLHYER
>FUSION-ENST00000358234.5:8687-ENST00000569528.4:4798|35
HFGLYDCSAFGLCQRPSR
>ENST00000396946.8|SNV-126625-G-T|3
LSLASFLFGQLLQFVSR
>ENST00000666250.1|INDEL-744231-T-TA|9
EHCPKKYR
>ENST00000548351.1|SNV-17071-G-A|2
GWTAGGVDCPPRLPLETTGNK
>ENST00000535170.5|INDEL-17945-C-CA|6
SKGEGERIGK
>FUSION-ENST00000355086.8:172313-ENST00000260803.9:4|4
WLYLLKLAGAER
>FUSION-ENST00000531864.6:10125-ENST00000263026.10:19376|23
LYMNEFR
>ENST00000407673.5|SNV-79081-C-T|2
LCGIVDSK
>FUSION-ENST00000531864.6:10125-ENST00000263026.10:19376|109
MELFQTCRITVLSTGPR
>FUSION-ENST00000569282.2:949-ENST00000309865.11:34620|97
EVVAVAR
>FUSION-ENST00000631210.1:44920-ENST00000440023.5:19298|458
DSGLAMLTR
>FUSION-ENST00000282908.10:279914-ENST00000673597.1:34578|26
YHIIHRSVSLEIPLLSHQIK
>ENST00000609518.5|SNV-6148-C-A|3
MEIVTFR
>FUSION-ENST00000631210.1:44920-ENST00000440023.5:19298|380
MPGIVSPHVL
>FUSION-ENST00000531864.6:10125-ENST00000263026.10:19376|121
MGPSVREH
>FUSION-ENST00000531864.6:10125-ENST00000263026.10:19376|284
ILFLIIFPK
>FUSION-ENST00000531864.6:10125-ENST00000263026.10:19376|170
HPLLSLVQVWPHLGAYPHRTVCWR
>ENST00000548351.1|SNV-17071-G-A|1
LPLETTGNK
>ENST00000584772.1|SNV-26644-A-T|7
MEEFKLSSVTSR
>FUSION-ENST00000496908.5:44920-ENST00000440023.5:19298|42
MSQIALGKR
>ENST00000539156.5|SNV-20649-G-A|5
GWCPWMLSCPLLCPTQSRTPGPCR
>ENST00000655267.1|SNV-948-C-G|6
ESSAEKRLTLSQIYEWMVK
>FUSION-ENST00000631210.1:44920-ENST00000440023.5:19298|257
ASRSTGSFPHLAGTSRWGLLSTK
>FUSION-ENST00000531864.6:10125-ENST00000263026.10:19376|97
MSLNVLVFIVC
>FUSION-ENST00000531864.6:10125-ENST00000263026.10:19376|147
MHVSMLFSK
>FUSION-ENST00000631210.1:44920-ENST00000440023.5:19298|418
LFLHLLK
>FUSION-ENST00000531864.6:10125-ENST00000263026.10:19376|354
MPLSGQDMTLR
>FUSION-ENST00000531864.6:10125-ENST00000263026.10:19376|212
AIRKTFVAAIVPTIWELSV
>ENST00000523731.6|SNV-53879-A-G|2
LREPLVLTIILSLFVKLHSVR
>ENST00000399583.4|SNV-68429-A-C|2
APLIQMSWTALR
>FUSION-ENST00000631210.1:44920-ENST00000440023.5:19298|528
FIPSCFIIFVVR
>ENST00000533561.5|SNV-2107-A-T|2
MAGALLLPPWMTMEPCCFLK
>FUSION-ENST00000637660.1:120020-ENST00000664043.1:330790|4
RLHFSGCSPAGSCFVFMPGREHK
>FUSION-ENST00000631210.1:44920-ENST00000440023.5:19298|468
QGLTLSPRPK
>FUSION-ENST00000496908.5:44920-ENST00000440023.5:19298|89
MCSRCAVWLFCSYCRHCSLGSHYCL
>ENST00000276416.11|MNV-32581-GAGGCTGCAGAAAGACATGAAGAAGAGCACCGA-G|2
ICREDILGLTLQSPL
>FUSION-ENST00000519418.5:51775-ENST00000261396.6:30581|4
GWRPARRGR
>FUSION-ENST00000631210.1:44920-ENST00000440023.5:19298|482
MYHIFFIHSPVGGHLS
>FUSION-ENST00000569282.2:949-ENST00000309865.11:34620|81
HFSIILNLLGMLLKKDNQDTR
>FUSION-ENST00000531864.6:10125-ENST00000263026.10:19376|275
MLSRLVSNS
>FUSION-ENST00000631210.1:44920-ENST00000440023.5:19298|564
IYSFLIYFLTNMVKAINFSR
>FUSION-ENST00000568407.2:19684-ENST00000648551.1:953|14
GLCAPCASARSRGGALQGR
>FUSION-ENST00000631210.1:44920-ENST00000440023.5:19298|390
MVNSHLYQKYKNLAR
>FUSION-ENST00000282908.10:279914-ENST00000673597.1:34578|13
APAESGFPRLR
>ENST00000316399.10|SNV-753336-A-G|2
IGEYEQLMRSR
>FUSION-ENST00000631210.1:44920-ENST00000440023.5:19298|454
LALNSWTQVIFPPRPTKVLGLQV
>FUSION-ENST00000496908.5:44920-ENST00000440023.5:19298|191
MVRQMCASGYFSR
>FUSION-ENST00000569282.2:949-ENST00000309865.11:34620|112
GETAASETQVLYR
>FUSION-ENST00000358234.5:8250-ENST00000569528.4:4798|22
QQMEDFLRK
>FUSION-ENST00000631210.1:44920-ENST00000440023.5:19298|530
MQVLTFLIKFIPSCFIIFVVRVS
>FUSION-ENST00000631210.1:44920-ENST00000440023.5:19298|500
SLSSRYFVTYNILLSTIVTLLCNR
>FUSION-ENST00000564946.5:2692-ENST00000591653.5:29125|92
MRPPTSSSQHKEK
>ENST00000584010.5|SNV-44580-C-T|11
AAAVILMAIGTGRTDMEEVQAGMGR
>ENST00000336596.7|SNV-341617-C-A|1
ITIRWTSPEAIAYRK
>FUSION-ENST00000519418.5:51775-ENST00000261396.6:30581|11
VKAVAGGR
>ENST00000584010.5|SNV-44580-C-T|2
MEEVQAGMGRTGVQMMVGMGKAGK
>ENST00000484282.1|SNV-72688-A-T|2
SIAASASLTTINLGATK
>FUSION-ENST00000537556.1:172313-ENST00000260803.9:4|15
KVLNELYTESTPR
>ENST00000617310.4|SNV-15413-T-C|5
GPISPCHLFCRRQGCQSCFHS
>FUSION-ENST00000631210.1:44920-ENST00000440023.5:19298|495
MGFHHVGQAALK
>ENST00000317775.11|SNV-232053-A-G|1
IMTQQGRLSAEDAGVFISRMR
>FUSION-ENST00000631210.1:44920-ENST00000440023.5:19298|446
CLFRFFALS
>ENST00000283943.9|INDEL-63745-A-AA|2
ANTSERQKNGAGA
>ENST00000422113.7|SNV-203900-C-A|2
KSVDKPEGTPVELYYTVHPGGER
>ENST00000407673.5|SNV-79081-C-T|3
AKLCGIVDSKYFNR
>FUSION-ENST00000496908.5:44920-ENST00000440023.5:19298|34
MMVILMTK
>FUSION-ENST00000622433.4:44920-ENST00000440023.5:19298|1
LGLRPRDAQ
>FUSION-ENST00000496908.5:44920-ENST00000440023.5:19298|105
MEGPCPRCLHTSPFQ
>FUSION-ENST00000631210.1:44920-ENST00000440023.5:19298|340
MFFPQIFI
>FUSION-ENST00000282908.10:279914-ENST00000673597.1:34578|6
WTRLRTQISYNSR
>ENST00000405617.4|SNV-821-T-C|2
VQCPTASGAEVKGSGR
>FUSION-ENST00000631210.1:44920-ENST00000440023.5:19298|541
MLMLPLQEYGSVCFCFCFLQVFF
>ENST00000249344.7|INDEL-51341-C-CGA|1
SCSRITD
>FUSION-ENST00000358234.5:8250-ENST00000569528.4:4798|35
ECGPGDTLILDFWPTEP
>FUSION-ENST00000531864.6:10125-ENST00000263026.10:19376|82
RSPSPSPR
>FUSION-ENST00000631210.1:44920-ENST00000440023.5:19298|240
MNFCPPLPPRER
>FUSION-ENST00000631210.1:44920-ENST00000440023.5:19298|493
MISTLFCF
>FUSION-ENST00000568407.2:19684-ENST00000648551.1:953|19
GPRGLCAPCASAR
>FUSION-ENST00000631210.1:44920-ENST00000440023.5:19298|400
YFSCSSPHYGEKHPYFPSCSGPNLR
>FUSION-ENST00000320330.8:1141-ENST00000621016.4:64378|49
RTPVNFEDCTGRQR
>ENST00000261708.9|SNV-38333-C-T|2
AMKMLQGESAEAFVAKHAMH
>FUSION-ENST00000531864.6:10125-ENST00000263026.10:19376|32
CYLFLFQGLLTFR
>ENST00000482071.1|INDEL-83877-C-CA|4
KTMLPLCR
>FUSION-ENST00000531864.6:10125-ENST00000263026.10:19376|215
AGLHLGSTR
>FUSION-ENST00000631210.1:44920-ENST00000440023.5:19298|529
QVLTFLIKFIPSCFIIFVVRVS
>FUSION-ENST00000346932.9:19684-ENST00000648551.1:953|19
AGPFADAEPEPEPVPGSKRAVCTLR
>FUSION-ENST00000531864.6:10125-ENST00000263026.10:19376|305
MYLPVLKT
>FUSION-ENST00000496908.5:44920-ENST00000440023.5:19298|227
MTESPKLK
>ENST00000446331.6|SNV-36054-A-T|6
MMDATYMPAVK
>FUSION-ENST00000631210.1:44920-ENST00000440023.5:19298|366
RPHPHPPQK
>FUSION-ENST00000531864.6:10125-ENST00000263026.10:19376|394
WSRLGWK
>FUSION-ENST00000531864.6:10125-ENST00000263026.10:19376|311
MRCVQGKSSGA
>FUSION-ENST00000531864.6:10125-ENST00000263026.10:19376|456
MAGAVFGSPQPGVSRDCAVRT
>ENST00000505014.5|SNV-12694-T-G|6
MSRLRAGLQLGSLGGGVK
>FUSION-ENST00000320330.8:1141-ENST00000621016.4:64378|46
TPVNFEDCTGRQRTAYFSLDTR
>FUSION-ENST00000358234.5:8250-ENST00000569528.4:4798|21
QQMEDFLRKQK
>ENST00000336596.7|SNV-341617-C-A|2
ITIRWTSPEAIAYR
>ENST00000487376.5|MNV-11690-CGGGCCCAGC-C|6
VQVQVVEQVAVQEQEIARR
>ENST00000317613.10|MNV-96624-TG-T|5
STQPMPPR
>ENST00000496811.6|INDEL-43902-A-AA|5
NGKSLHK
>FUSION-ENST00000568407.2:19684-ENST00000648551.1:953|1
APRRSLC
>ENST00000639341.1|SNV-143306-G-A|3
LDRIGAADYQPTEQDILQTRVK
>FUSION-ENST00000358234.5:8250-ENST00000569528.4:4798|23
QQMEDFLR
>FUSION-ENST00000496908.5:44920-ENST00000440023.5:19298|135
SFIKVNISR
>FUSION-ENST00000496908.5:44920-ENST00000440023.5:19298|159
MFISISAISVNNQIKLTS
>FUSION-ENST00000531864.6:10125-ENST00000263026.10:19376|297
MNSYLTNGAVRSSIED
>ENST00000508982.1|INDEL-142-G-GA|7
KTELSER
>FUSION-ENST00000631210.1:44920-ENST00000440023.5:19298|352
NVSLLSVQYRASR
>FUSION-ENST00000554872.5:1107-ENST00000557036.1:162971|6
MYMDLVDGIFLNQIMLQMFSNA
>FUSION-ENST00000531864.6:10125-ENST00000263026.10:19376|5
MLPEYSKEADR
>FUSION-ENST00000631210.1:44920-ENST00000440023.5:19298|355
PHPHPPQKR
>ENST00000296043.7|SNV-321677-A-T|4
KAIQSTVSSSGCEGKR
>ENST00000463206.1|SNV-280507-T-G|3
DHKIHRGVCIWTFGY
>FUSION-ENST00000569282.2:949-ENST00000309865.11:34620|36
VIRTFLYTNRQTCQDWLTR
>ENST00000538689.4|SNV-36054-A-T|3
IRKGQAVTLMMDATYMPAVK
>ENST00000630625.1|SNV-67507-C-T|4
MLLIAMYGVKEAAIGI
>FUSION-ENST00000531864.6:10125-ENST00000263026.10:19376|432
TCFLLERGILALPVEV
>FUSION-ENST00000496908.5:44920-ENST00000440023.5:19298|72
LRILLNMYSSLRISVCR
>FUSION-ENST00000631210.1:44920-ENST00000440023.5:19298|447
ESRSVTQAVVQWHDLGLLQPPPPR
>FUSION-ENST00000320330.8:1141-ENST00000621016.4:64378|50
RTPVNFEDCTGR
>FUSION-ENST00000631210.1:44920-ENST00000440023.5:19298|464
CNGTILAHCSLK
>ENST00000505014.5|SNV-12694-T-G|5
SRLRAGLQLGSLGGGVK
>ENST00000551013.1|SNV-2390-C-T|1
CTTAENEFVMLKKVR
>ENST00000572418.1|SNV-17511-G-C|5
HLFKVFR
>ENST00000630625.1|SNV-67507-C-T|1
YGVKEAAIGI
>FUSION-ENST00000496908.5:44920-ENST00000440023.5:19298|91
MCSRCAVWLFCSYCR
>FUSION-ENST00000531864.6:10125-ENST00000263026.10:19376|91
MYSYHFYVR
>FUSION-ENST00000531864.6:10125-ENST00000263026.10:19376|370
LMNLSRVLWEALTYR
>FUSION-ENST00000316491.13:10125-ENST00000263026.10:19376|10
KVTSSAPSRMTQAR
>FUSION-ENST00000631210.1:44920-ENST00000440023.5:19298|461
TSVHNHAWLIFCFFR
>FUSION-ENST00000531864.6:10125-ENST00000263026.10:19376|42
NSDSCFQEK
>FUSION-ENST00000631210.1:44920-ENST00000440023.5:19298|562
VKAINFSR
>ENST00000380110.8|INDEL-124874-A-AA|3
QKVSRTASSAGTAF
>FUSION-ENST00000531864.6:10125-ENST00000263026.10:19376|222
AVSEATPTCELCYWSRVILSFLVPK
>FUSION-ENST00000569282.2:949-ENST00000309865.11:34620|75
KLLMTWALEVAVVMKK
>ENST00000249344.7|INDEL-51341-C-CGA|5
ERCFHSPSVGRSCSR
>FUSION-ENST00000568407.2:19684-ENST00000648551.1:953|10
GGALQGRSAPSR
>FUSION-ENST00000531864.6:10125-ENST00000263026.10:19376|422
GRRHPTSMDLK
>FUSION-ENST00000631210.1:44920-ENST00000440023.5:19298|467
QGLTLSPRPKCNGTILAHCSLK
>FUSION-ENST00000631210.1:44920-ENST00000440023.5:19298|362
IYYTYLYASMNLPGK
>ENST00000561345.5|SNV-93441-A-G|10
RSPFPTSMMSQGTAVGSSVWTEPR
>FUSION-ENST00000531864.6:10125-ENST00000263026.10:19376|399
LQSSGKQGIHR
>FUSION-ENST00000531864.6:10125-ENST00000263026.10:19376|276
SAGRMVFLLVWNL
>ENST00000496319.2|SNV-1895-G-A|2
IVRVPSVPETESLALFPR
>FUSION-ENST00000496908.5:44920-ENST00000440023.5:19298|41
SQIALGKR
>FUSION-ENST00000569282.2:949-ENST00000309865.11:34620|19
SVLTLASAGCKSASLK
>FUSION-ENST00000631210.1:44920-ENST00000440023.5:19298|554
LVISFVFRDRGLLFLPGWSAVA
>FUSION-ENST00000631210.1:44920-ENST00000440023.5:19298|427
LPRLVLNSSSLIFK
>FUSION-ENST00000568407.2:19684-ENST00000648551.1:953|24
GAAQVPLLTPSLSLSRSRGPR
>FUSION-ENST00000569282.2:949-ENST00000309865.11:34620|68
CVDVCRVQLVHR
>FUSION-ENST00000631210.1:44920-ENST00000440023.5:19298|374
REDRLSSGWTLQ
>ENST00000262493.12|SNV-143306-G-A|2
IGAADYQPTEQDILQTR
>FUSION-ENST00000358234.5:8250-ENST00000569528.4:4798|28
KLLLHHANIESANK
>FUSION-ENST00000631210.1:44920-ENST00000440023.5:19298|343
MGASSQIRIRFSC
>FUSION-ENST00000631210.1:44920-ENST00000440023.5:19298|259
AHFASRR
>FUSION-ENST00000496908.5:44920-ENST00000440023.5:19298|136
INDVSWNLKSFIKVNISR
>FUSION-ENST00000631210.1:44920-ENST00000440023.5:19298|244
EVVIVPIRSR
>FUSION-ENST00000631210.1:44920-ENST00000440023.5:19298|404
MAYSTSPLSHHWAPQA
>FUSION-ENST00000531864.6:10125-ENST00000263026.10:19376|188
TLGVKFLWPGLGKTGLK
>FUSION-ENST00000544604.7:495-ENST00000647684.1:16006|12
AGATLSAEGEIVQDAQEHK
>FUSION-ENST00000496908.5:44920-ENST00000440023.5:19298|210
SVKGLLSQGRPFMTLLSMDPEGEK
>FUSION-ENST00000496908.5:44920-ENST00000440023.5:19298|88
CSRCAVWLFCSYCRHCSLGSHYCL
>ENST00000508173.5|SNV-45394-A-T|8
DGKPFVEMDETLMEK
>FUSION-ENST00000554872.5:1107-ENST00000557036.1:162971|5
YMDLVDGIFLNQIMLQMFSNA
>FUSION-ENST00000496908.5:44920-ENST00000440023.5:19298|55
VCFCSVEVSPR
>FUSION-ENST00000569282.2:949-ENST00000309865.11:34620|79
KDNQDTRK
>ENST00000378024.9|SNV-26951-A-T|3
GPKVDIDAPDVEVHDPDWHLIMPK
>FUSION-ENST00000531864.6:10125-ENST00000263026.10:19376|253
CVPLLCPSST
>ENST00000380110.8|INDEL-124874-A-AA|1
TASSAGTAF
>FUSION-ENST00000631210.1:44920-ENST00000440023.5:19298|403
AYSTSPLSHHWAPQA
>FUSION-ENST00000531864.6:10125-ENST00000263026.10:19376|134
ASFKKYGHLYVPPHILFIIIPR
>ENST00000510223.5|SNV-47228-A-G|4
CATKTLSNCSTPK
>FUSION-ENST00000631210.1:44920-ENST00000440023.5:19298|532
MQVLTFLIKFIPSCFIIFVVR
>FUSION-ENST00000531864.6:10125-ENST00000263026.10:19376|81
SPSPSPR
>FUSION-ENST00000569282.2:949-ENST00000309865.11:34620|99
EKEVVAVAR
>FUSION-ENST00000631210.1:44920-ENST00000440023.5:19298|490
TEIMWYLSFCFWFISLNFMSSR
>FUSION-ENST00000631210.1:44920-ENST00000440023.5:19298|440
FSCLSLQSSWDYR
>FUSION-ENST00000531864.6:10125-ENST00000263026.10:19376|184
TGLKSAT
>FUSION-ENST00000631210.1:44920-ENST00000440023.5:19298|251
WGLLSTKGTRHCVLGPTTHHK
>ENST00000474430.5|SNV-208-T-C|3
QTLTSIMDALVRISTSMK
>FUSION-ENST00000568407.2:19684-ENST00000648551.1:953|18
GPRGLCAPCASARSR
>ENST00000340001.9|SNV-48913-G-A|1
STFFEEHMDYEYGYRSNTFF
>ENST00000374877.7|SNV-49447-G-T|2
AFQAQVTWLR
>FUSION-ENST00000637660.1:120020-ENST00000664043.1:330790|9
DRAETEK
>FUSION-ENST00000531864.6:10125-ENST00000263026.10:19376|300
ASQFPGEFRMNSYLTNGAVR
>ENST00000396946.8|SNV-126625-G-T|1
LSLASFLFGQLLQFVSRSENKYK
>FUSION-ENST00000531864.6:10125-ENST00000263026.10:19376|454
MLLGKRNR
>FUSION-ENST00000631210.1:44920-ENST00000440023.5:19298|433
WSLALSPRL
>FUSION-ENST00000496908.5:44920-ENST00000440023.5:19298|97
MTISLENK
>FUSION-ENST00000531864.6:10125-ENST00000263026.10:19376|328
LITNSWAQVIHLPLPPK
>FUSION-ENST00000496908.5:44920-ENST00000440023.5:19298|217
MFLWFCTK
>FUSION-ENST00000531864.6:10125-ENST00000263026.10:19376|387
MLTQAVGGTNLR
>ENST00000492580.1|SNV-48913-G-A|10
SMGTEVTPSSRYR
>ENST00000652647.1|SNV-7457-C-T|3
EKHFLCEEGCCSTEQFTHAFR
>ENST00000482071.1|INDEL-83877-C-CA|3
KTMLPLCRIIH
>ENST00000515831.1|SNV-6640-A-T|1
NFLSRFNDVTQKTDGHCILCSFT
>FUSION-ENST00000531864.6:10125-ENST00000263026.10:19376|84
YVCACDISII
>FUSION-ENST00000496908.5:44920-ENST00000440023.5:19298|8
CLSSKCPK
>FUSION-ENST00000496908.5:44920-ENST00000440023.5:19298|71
ILLNMYSSLR
>FUSION-ENST00000531864.6:10125-ENST00000263026.10:19376|119
GCDFSGQWLVVLAVNEK
>FUSION-ENST00000531864.6:10125-ENST00000263026.10:19376|152
VLGVRDPVFCARFL
>FUSION-ENST00000631210.1:44920-ENST00000440023.5:19298|489
MWYLSFCFWFISLNFMSSR
>FUSION-ENST00000531864.6:10125-ENST00000263026.10:19376|185
FLWPGLGKTGLKSAT
>FUSION-ENST00000531864.6:10125-ENST00000263026.10:19376|241
SRGHFLHYER
>FUSION-ENST00000544604.7:495-ENST00000647684.1:16006|13
FSRAGATLSAEGEIVQDAQEHK
>FUSION-ENST00000496908.5:44920-ENST00000440023.5:19298|209
GLLSQGRPFMTLLSMDPEGEK
>ENST00000493422.3|SNV-5565-C-G|4
MAEKPKLHYSNIGGRMESIR
>FUSION-ENST00000631210.1:44920-ENST00000440023.5:19298|324
DWIMTGIRVR
>FUSION-ENST00000496908.5:44920-ENST00000440023.5:19298|223
MAVAMFLWFCTK
>ENST00000317613.10|MNV-96624-TG-T|6
LHPFGSLQQEMGRSTQPMPPR
>ENST00000638199.1|SNV-251808-G-A|11
MRIMILISK
>ENST00000463181.5|SNV-9007-G-A|3
VQEAVEEVGVMVGGANTELLPICHG
>FUSION-ENST00000519418.5:51775-ENST00000261396.6:30581|13
MAPQAVPGHAGRVKAVAGGR
>FUSION-ENST00000531864.6:10125-ENST00000263026.10:19376|445
MPNVMRQDLAPPRSVHIY
>ENST00000505014.5|SNV-12694-T-G|1
AGLQLGSLGGGVKGGCQWPSR
>FUSION-ENST00000631210.1:44920-ENST00000440023.5:19298|392
MVNSHLYQKYK
>ENST00000515831.1|SNV-6640-A-T|3
TLRNFLSRFNDVTQK
>FUSION-ENST00000496908.5:44920-ENST00000440023.5:19298|145
LLCCLNP
>FUSION-ENST00000531864.6:10125-ENST00000263026.10:19376|140
IYFFPPLIYNDYGSISA
>ENST00000547260.5|SNV-17071-G-A|3
LQATREKEEMEELQAYNR
>FUSION-ENST00000631210.1:44920-ENST00000440023.5:19298|346
GASSQIR
>ENST00000487376.5|MNV-11690-CGGGCCCAGC-C|4
SSGCRCRWWSR
>FUSION-ENST00000496908.5:44920-ENST00000440023.5:19298|157
MGFSGFLFQIPMR
>FUSION-ENST00000377890.6:280-ENST00000525405.5:4414|1
SLGSLSGSWRRAR
>FUSION-ENST00000637660.1:120020-ENST00000664043.1:330790|7
AETEKKR
>ENST00000396946.8|SNV-126625-G-T|5
VSPRLSLASFLFGQLLQFVSR
>FUSION-ENST00000531864.6:10125-ENST00000263026.10:19376|164
MLLSSPASVDFKWLAK
>FUSION-ENST00000531864.6:10125-ENST00000263026.10:19376|372
MQLQSLLSSVNPCIKLMNLSR
>ENST00000508982.1|INDEL-142-G-GA|8
KKTELSER
>FUSION-ENST00000631210.1:44920-ENST00000440023.5:19298|570
EGKLCVCVCVCVCVSVCVSVCLCM
>ENST00000638199.1|SNV-251808-G-A|16
VTMLRQMRIMILISK
>FUSION-ENST00000531864.6:10125-ENST00000263026.10:19376|482
CQVGGPQK
>ENST00000409198.5|SNV-244453-C-T|1
LSSVATQQTTVSSIPSHPSTAGK
>ENST00000481402.5|SNV-7898-G-A|1
SILPQIHWPRT
>ENST00000503566.6|SNV-1799-A-G|4
KNWGADVVAESGHRLVVLEK
>ENST00000505014.5|SNV-12694-T-G|9
HSVVVPYEPPEGWFATGVSGR
>FUSION-ENST00000631210.1:44920-ENST00000440023.5:19298|520
DAPRMRFK
>FUSION-ENST00000496908.5:44920-ENST00000440023.5:19298|74
LRILLNMYSSLR
>ENST00000492580.1|SNV-48913-G-A|8
SMGTEVTPSSRYRWQPLSLHTLQ
>FUSION-ENST00000631210.1:44920-ENST00000440023.5:19298|333
TSRYLNSTPFT
>FUSION-ENST00000496908.5:44920-ENST00000440023.5:19298|46
CSKEKEK
>FUSION-ENST00000531864.6:10125-ENST00000263026.10:19376|388
GRARLLD
>ENST00000373511.6|SNV-268253-A-T|4
VNYILESRASSAR
>ENST00000491449.5|SNV-24567-C-T|4
SQSALSLGAQSTVLDCGPR
>ENST00000327271.10|SNV-6234-T-C|1
WVEQLEWSLPKLK
>FUSION-ENST00000631210.1:44920-ENST00000440023.5:19298|358
MNLPGKNVSLLSVQYRASR
>FUSION-ENST00000496908.5:44920-ENST00000440023.5:19298|122
SLIGCYPLQNIPPMWR
>FUSION-ENST00000531864.6:10125-ENST00000263026.10:19376|403
MEGALCYWEKLQSSGK
>FUSION-ENST00000531864.6:10125-ENST00000263026.10:19376|111
MELFQTCR
>FUSION-ENST00000631210.1:44920-ENST00000440023.5:19298|408
MSNIIYFSLFSLYPAC
>ENST00000305513.12|SNV-30428-G-C|1
TLNYGLAESEK
>ENST00000666250.1|INDEL-744231-T-TA|3
GNEELDDSTGKPR
>FUSION-ENST00000631210.1:44920-ENST00000440023.5:19298|303
VNRPSEQRK
>ENST00000358193.7|MNV-6099-CA-C|4
GPYDTFSGDRSKPCLMGTTPCRK
>FUSION-ENST00000496908.5:44920-ENST00000440023.5:19298|168
CVSAVRDQYPR
>ENST00000650571.1|SNV-37587-A-G|1
FHQTEGDHLTLLAVYSSWKNNK
>FUSION-ENST00000355086.8:172313-ENST00000260803.9:4|9
VLNELYTESTPR
>FUSION-ENST00000531864.6:10125-ENST00000263026.10:19376|281
LPVTTHICAAK
>FUSION-ENST00000631210.1:44920-ENST00000440023.5:19298|253
WGLLSTK
>FUSION-ENST00000568407.2:19684-ENST00000648551.1:953|6
TPLERHRAGLQR
>ENST00000496811.6|INDEL-43902-A-AA|2
NRWPGCCSS
>ENST00000535170.5|INDEL-17945-C-CA|8
ERSKGEGER
>FUSION-ENST00000631210.1:44920-ENST00000440023.5:19298|439
MARSRLTATSTSQVQAILLPQPPE
>FUSION-ENST00000496908.5:44920-ENST00000440023.5:19298|140
INDVSWNLK
>ENST00000482071.1|INDEL-83877-C-CA|8
MVGLVPKKLCYR
>FUSION-ENST00000569282.2:949-ENST00000309865.11:34620|67
CVDVCRVQLVHRGTCIR
>FUSION-ENST00000531864.6:10125-ENST00000263026.10:19376|446
PNVMRQDLAPPR
>FUSION-ENST00000531864.6:10125-ENST00000263026.10:19376|290
CPPGLTLEGMFPLRLPVTTHICAAK
>FUSION-ENST00000358234.5:8250-ENST00000569528.4:4798|14
LESIHQVMSEYK
>ENST00000503566.6|SNV-1799-A-G|5
KNWGADVVAESGHR
>FUSION-ENST00000531864.6:10125-ENST00000263026.10:19376|457
AGAVFGSPQPGVSRDCAVR
>FUSION-ENST00000631210.1:44920-ENST00000440023.5:19298|545
IPPQPVE
>FUSION-ENST00000531864.6:10125-ENST00000263026.10:19376|220
VILSFLVPKS
>FUSION-ENST00000531864.6:10125-ENST00000263026.10:19376|120
GPSVREH
>ENST00000082468.11|SNV-3819-G-A|4
MYADGKEVEDR
>ENST00000257430.9|SNV-135738-G-T|3
LPINRSGTCK
>ENST00000535170.5|INDEL-17945-C-CA|9
NHHRRER
>FUSION-ENST00000631210.1:44920-ENST00000440023.5:19298|472
KVFPFLHIFANLSSFVFLIK
>FUSION-ENST00000531864.6:10125-ENST00000263026.10:19376|168
MGSLGPDPCP
>ENST00000407673.5|SNV-79081-C-T|4
AKLCGIVDSK
>ENST00000367409.9|SNV-44391-T-C|3
HHLQFLQVQNAVTK
>FUSION-ENST00000435070.7:138-ENST00000562902.2:104431|2
MADGVDHIDIYADVGEEFNQVNP
>FUSION-ENST00000631210.1:44920-ENST00000440023.5:19298|487
MSSRFIHVVLSDR
>ENST00000358130.7|SNV-87053-G-A|3
ETGDGKENENGKEK
>ENST00000460695.1|INDEL-43902-A-AA|3
KKNVSIEDYY
>FUSION-ENST00000496908.5:44920-ENST00000440023.5:19298|45
EKEKLSN
>FUSION-ENST00000631210.1:44920-ENST00000440023.5:19298|553
DRGLLFLPGWSAVA
>ENST00000638199.1|SNV-251808-G-A|9
MRIMILISKTCLVTK
>FUSION-ENST00000355086.8:172313-ENST00000260803.9:4|8
VLNELYTESTPRR
>FUSION-ENST00000519418.5:51775-ENST00000261396.6:30581|16
APQAVPGHAGR
>FUSION-ENST00000569282.2:949-ENST00000309865.11:34620|15
HCLNGESR
>FUSION-ENST00000531864.6:10125-ENST00000263026.10:19376|99
LWVHQCVSIDTNSSHYSRC
>ENST00000607647.5|SNV-58072-C-T|6
MKTASIELRVTFLNR
>FUSION-ENST00000531864.6:10125-ENST00000263026.10:19376|75
MYTPMLMR
>FUSION-ENST00000531864.6:10125-ENST00000263026.10:19376|73
MCHHAQLIFCIFSR
>FUSION-ENST00000531864.6:10125-ENST00000263026.10:19376|361
GGPNLQAVAQK
>ENST00000496811.6|INDEL-43902-A-AA|6
KNGKSLHK
>ENST00000249344.7|INDEL-51341-C-CGA|2
CFHSPSVGRSCSRITD
>FUSION-ENST00000282908.10:279914-ENST00000673597.1:34578|20
SSPVRSKGAR
>FUSION-ENST00000531864.6:10125-ENST00000263026.10:19376|158
MKSICVVIRVLGVR
>ENST00000249344.7|INDEL-51341-C-CGA|4
CFHSPSVGR
>FUSION-ENST00000569282.2:949-ENST00000309865.11:34620|46
TDAILWQWAIWEAAQFTVLSK
>ENST00000652270.1|SNV-149092-C-A|2
DGACVVVVK
>ENST00000378814.9|SNV-170510-C-T|3
LMYERELEQLCQQLSPDR
>ENST00000666250.1|INDEL-744231-T-TA|6
YRNRPGRGNEELDDSTGKPR
>ENST00000490947.2|SNV-224722-G-A|1
ETLLSSSGH
>ENST00000666250.1|INDEL-744231-T-TA|8
KYRNRPGR
>ENST00000082468.11|SNV-3819-G-A|2
MYADGKEVEDRQSAPYR
>ENST00000279392.8|SNV-2421-C-T|3
AELEVLGMK
>ENST00000652270.1|SNV-149092-C-A|1
DGACVVVVKLP
>FUSION-ENST00000496908.5:44920-ENST00000440023.5:19298|110
TLSSVPPYQPFPVKLLLSRQAPVR
>ENST00000463181.5|SNV-9007-G-A|2
MVGGANTELLPICHG
>FUSION-ENST00000631210.1:44920-ENST00000440023.5:19298|428
MLPRLVLNSSSLIFK
>ENST00000638199.1|SNV-251808-G-A|7
IMILISK
>FUSION-ENST00000569282.2:949-ENST00000309865.11:34620|16
SASLKHCLNGESRK
>FUSION-ENST00000631210.1:44920-ENST00000440023.5:19298|386
MSFELAWNVLSPDIHMRE
>FUSION-ENST00000631210.1:44920-ENST00000440023.5:19298|415
YSFCLCFQIY
>FUSION-ENST00000496908.5:44920-ENST00000440023.5:19298|82
MCSFRDGILMLR
>FUSION-ENST00000316491.13:10125-ENST00000263026.10:19376|12
ALMAASPPELAMMVILMGTATMRK
>FUSION-ENST00000531864.6:10125-ENST00000263026.10:19376|427
CYETGLGTS
>ENST00000420699.9|SNV-98568-G-T|3
YEQISGTVSCQK
>FUSION-ENST00000631210.1:44920-ENST00000440023.5:19298|409
FSNLLTHSA
>FUSION-ENST00000282908.10:279914-ENST00000673597.1:34578|18
GARLPLLSR
>FUSION-ENST00000496908.5:44920-ENST00000440023.5:19298|132
MFDISSNQCFQCVG
>FUSION-ENST00000631210.1:44920-ENST00000440023.5:19298|501
YHFFVVGTFKSLSSR
>ENST00000519335.5|MNV-32581-GAGGCTGCAGAAAGACATGAAGAAGAGCACCGA-G|6
MENFSSWKSRPGADLAMSK
>FUSION-ENST00000496908.5:44920-ENST00000440023.5:19298|162
AGMFISISAISVNNQIKLTS
>FUSION-ENST00000531864.6:10125-ENST00000263026.10:19376|89
MYSYHFYVRMCV
>ENST00000482071.1|INDEL-83877-C-CA|2
TMLPLCR
>FUSION-ENST00000496908.5:44920-ENST00000440023.5:19298|166
MKHIRPQ
>FUSION-ENST00000631210.1:44920-ENST00000440023.5:19298|290
GPAKRAGR
>FUSION-ENST00000380317.8:6101-ENST00000615397.1:33872|6
TFSWEERNSTPPTLK
>FUSION-ENST00000282908.10:279914-ENST00000673597.1:34578|12
APAESGFPRLRLSAWLGAVCADATR
>FUSION-ENST00000631210.1:44920-ENST00000440023.5:19298|301
MTGGLAAAPR
>FUSION-ENST00000380317.8:6101-ENST00000615397.1:33872|5
TFSWEERNSTPPTLKVTSLER
>FUSION-ENST00000531864.6:10125-ENST00000263026.10:19376|19
LYMNEFRFLFPGKK
>FUSION-ENST00000631210.1:44920-ENST00000440023.5:19298|492
ISTLFCF
>FUSION-ENST00000358234.5:8250-ENST00000569528.4:4798|17
ENLTAVK
>FUSION-ENST00000531864.6:10125-ENST00000263026.10:19376|137
MFNPETAISL
>ENST00000296043.7|SNV-321677-A-T|5
KAIQSTVSSSGCEGK
>FUSION-ENST00000631210.1:44920-ENST00000440023.5:19298|287
AGRDVGRAGSR
>ENST00000354886.6|MNV-69462-TGA-T|1
FTCNICS
>FUSION-ENST00000631210.1:44920-ENST00000440023.5:19298|460
MTSVHNHAWLIFCFFRDSGLAMLTR
>ENST00000481402.5|SNV-7898-G-A|3
RSILPQIHWPRT
>ENST00000482071.1|INDEL-83877-C-CA|1
TMLPLCRIIH
>FUSION-ENST00000346932.9:19684-ENST00000648551.1:953|24
GRRAGPFADAEPEPEPVPGSK
>ENST00000367759.8|SNV-48024-T-C|1
SHSLQFPSSDVEFPPKEFQQDESK
>ENST00000492580.1|SNV-48913-G-A|2
GTEVTPSSRYRWQPLSLHTLQ
>FUSION-ENST00000496908.5:44920-ENST00000440023.5:19298|38
RSCSSMGAFNLQFSLF
>ENST00000490912.5|SNV-9007-G-A|2
MVGGANTELLPICHGLHCINRRG
>FUSION-ENST00000631210.1:44920-ENST00000440023.5:19298|471
MLNFFSPPSLPPFLLFLFSR
>FUSION-ENST00000631210.1:44920-ENST00000440023.5:19298|556
LVISFVFRDR
>ENST00000380110.8|INDEL-124874-A-AA|4
NQSGHPFPAVPVSKQKVSR
>ENST00000396144.8|SNV-97123-A-T|5
HQDTDQEKYGLLNVTKIAEIGK
>FUSION-ENST00000531864.6:10125-ENST00000263026.10:19376|286
FPLRLPVTTHICAAKCLLPR
>FUSION-ENST00000496908.5:44920-ENST00000440023.5:19298|65
YSSLRISVCRGR
>FUSION-ENST00000631210.1:44920-ENST00000440023.5:19298|426
MLPRLVLNSSSLIFKK
>FUSION-ENST00000496908.5:44920-ENST00000440023.5:19298|190
VRQMCASGYFSR
>FUSION-ENST00000631210.1:44920-ENST00000440023.5:19298|384
YKNLARR
>FUSION-ENST00000531864.6:10125-ENST00000263026.10:19376|11
FDLDICLLS
>ENST00000469106.4|SNV-2520-C-T|1
GHTPLSGSHSGYAPAQYGWVGR
>FUSION-ENST00000496908.5:44920-ENST00000440023.5:19298|53
VCFCSVEVSPRGDK
>FUSION-ENST00000496908.5:44920-ENST00000440023.5:19298|142
KPICGFLVSTGLSHLPIAC
>FUSION-ENST00000531864.6:10125-ENST00000263026.10:19376|235
MVAESVSVK
>FUSION-ENST00000496908.5:44920-ENST00000440023.5:19298|153
MGFSGFLFQIPMRKSR
>FUSION-ENST00000531864.6:10125-ENST00000263026.10:19376|2
LPEYSKEADRK
>FUSION-ENST00000531864.6:10125-ENST00000263026.10:19376|307
GFHHVVQAGLK
>FUSION-ENST00000531864.6:10125-ENST00000263026.10:19376|431
GILALPVEV
>FUSION-ENST00000531864.6:10125-ENST00000263026.10:19376|24
MLYMNEFR
>FUSION-ENST00000346932.9:19684-ENST00000648551.1:953|4
RLRILLLR
>ENST00000419474.5|SNV-29945-G-A|4
REAGAPPTTTAATDKPFK
>FUSION-ENST00000631210.1:44920-ENST00000440023.5:19298|523
MYVGLFIFVF
>FUSION-ENST00000496908.5:44920-ENST00000440023.5:19298|215
MFLWFCTKDLR
>FUSION-ENST00000531864.6:10125-ENST00000263026.10:19376|321
QILRCLNLAPAGIQMSINSRLWP
>FUSION-ENST00000631210.1:44920-ENST00000440023.5:19298|322
DWIMTGIRVRSP
>FUSION-ENST00000631210.1:44920-ENST00000440023.5:19298|540
LMLPLQEYGSVCFCFCFLQVFF
>ENST00000288986.6|INDEL-83877-C-CA|5
KINGMVGLVPKK
>FUSION-ENST00000346932.9:19684-ENST00000648551.1:953|11
ALQGRCAPGEVRPKQSGTSSR
>ENST00000372371.8|SNV-38373-C-A|4
RVLDNIKAVFPCPSETALSK
>FUSION-ENST00000531864.6:10125-ENST00000263026.10:19376|347
TLRNCAHSTFAPRVSCQNSHTGA
>ENST00000584361.1|SNV-64669-G-T|4
HCPLCVPSGEVFSQKRDNEQDR
>FUSION-ENST00000568407.2:19684-ENST00000648551.1:953|12
SRGGALQGRSAPSR
>FUSION-ENST00000496908.5:44920-ENST00000440023.5:19298|95
MTISLENKA
>FUSION-ENST00000496908.5:44920-ENST00000440023.5:19298|183
CASGYFSR
>FUSION-ENST00000531864.6:10125-ENST00000263026.10:19376|187
FLWPGLGK
>FUSION-ENST00000631210.1:44920-ENST00000440023.5:19298|406
MFSVMTFGLL
>FUSION-ENST00000531864.6:10125-ENST00000263026.10:19376|80
MPLSHHDFST
>FUSION-ENST00000531864.6:10125-ENST00000263026.10:19376|353
PLSGQDMTLR
>ENST00000380437.8|INDEL-115582-G-GA|2
VIEEKKR
>ENST00000293371.11|INDEL-3257-A-AA|3
KSCGGTRK
>FUSION-ENST00000531864.6:10125-ENST00000263026.10:19376|371
QLQSLLSSVNPCIKLMNLSR
>FUSION-ENST00000531864.6:10125-ENST00000263026.10:19376|345
NCAHSTFAPRVSCQNSHTGA
>FUSION-ENST00000531864.6:10125-ENST00000263026.10:19376|390
MIQGGRGRAR
>FUSION-ENST00000631210.1:44920-ENST00000440023.5:19298|481
YHIFFIHSPVGGHLS
>ENST00000476549.6|SNV-3819-G-A|4
WVSSSLRQVVNMYADGKEVEDR
>FUSION-ENST00000531864.6:10125-ENST00000263026.10:19376|130
YGHLYVPPHILFIIIPRL
>FUSION-ENST00000531864.6:10125-ENST00000263026.10:19376|261
MLNPGPGVLQDV
>FUSION-ENST00000568407.2:19684-ENST00000648551.1:953|16
GLCAPCASAR
>ENST00000378643.8|SNV-1656-T-C|4
LEQGLRELRDSVLR
>FUSION-ENST00000531864.6:10125-ENST00000263026.10:19376|150
LPAQCIL
>ENST00000492580.1|SNV-48913-G-A|13
MSMGTEVTPSSR
>FUSION-ENST00000531864.6:10125-ENST00000263026.10:19376|233
MVAESVSVKQHLSR
>ENST00000279392.8|SNV-2421-C-T|6
ERLSILRAELEVLGMK
>FUSION-ENST00000531864.6:10125-ENST00000263026.10:19376|169
TVCWRSDF
>ENST00000617310.4|SNV-15413-T-C|6
MGPISPCHLFCRRQGCQSCFHS
>ENST00000367409.9|SNV-44391-T-C|2
HHLQFLQVQNAVTKIQSSYR
>FUSION-ENST00000531864.6:10125-ENST00000263026.10:19376|288
FPLRLPVTTHICAAK
>FUSION-ENST00000377890.6:280-ENST00000525405.5:4414|4
SGGLWRSLGSLSGSWRR
>ENST00000450735.7|SNV-93441-A-G|4
NWMPASKQAVTVSYFYDVTRNSCR
>FUSION-ENST00000531864.6:10125-ENST00000263026.10:19376|159
KSICVVIR
>ENST00000378643.8|SNV-1656-T-C|5
LEQGLRELR
>ENST00000609518.5|SNV-6148-C-A|2
MEIVTFRDVAIEFSPEEWK
>ENST00000515831.1|SNV-6640-A-T|4
TLRNFLSR
>ENST00000462716.1|SNV-62823-C-G|1
GEATPVSMEP
>FUSION-ENST00000531864.6:10125-ENST00000263026.10:19376|408
RWEEGTPPRWT
>ENST00000650571.1|SNV-37587-A-G|5
KAKFHQTEGDHLTLLAVYSSWK
>FUSION-ENST00000631210.1:44920-ENST00000440023.5:19298|314
LPPPPSSPSQPGHHSQ
>ENST00000358193.7|MNV-6099-CA-C|2
SKPCLMGTTPCRK
>ENST00000650571.1|SNV-37587-A-G|3
AKFHQTEGDHLTLLAVYSSWKNNK
>FUSION-ENST00000496908.5:44920-ENST00000440023.5:19298|93
MYAGSPGV
>FUSION-ENST00000531864.6:10125-ENST00000263026.10:19376|325
PGPQTPFYVHAVCPR
>ENST00000619367.1|SNV-93441-A-G|6
RSPFPTSMMSQGTAVGSSVWTEP
>FUSION-ENST00000531864.6:10125-ENST00000263026.10:19376|395
MWSRLGWK
>FUSION-ENST00000569282.2:949-ENST00000309865.11:34620|78
DNQDTRK
>ENST00000487376.5|MNV-11690-CGGGCCCAGC-C|7
VQVQVVEQVAVQEQEIAR
>FUSION-ENST00000631210.1:44920-ENST00000440023.5:19298|476
SWLIAASNSWAQVILPPQPPK
>ENST00000082468.11|SNV-3819-G-A|11
MELKWVSSSLRQVVNMYADGK
>FUSION-ENST00000625598.1:688-ENST00000296674.13:55|52
KTFLANAFALARGADR
>ENST00000463206.1|SNV-280507-T-G|1
GVCIWTFGY
>FUSION-ENST00000531864.6:10125-ENST00000263026.10:19376|404
EGALCYWEK
>ENST00000469106.4|SNV-2520-C-T|7
RDTRAHPSIWEPQR
>ENST00000481402.5|SNV-7898-G-A|5
EKRSILPQIHWPR
>ENST00000344936.7|SNV-97123-A-T|1
IAEIGKKVR
>ENST00000460843.6|SNV-194056-A-G|2
DSDVTLKNR
>ENST00000652270.1|SNV-149092-C-A|4
EEVPVNIGRDGACVVVVK
>ENST00000584361.1|SNV-64669-G-T|9
AALLGRHCPLCVPSGEVFSQKR
>ENST00000505014.5|SNV-12694-T-G|4
LRAGLQLGSLGGGVK
>ENST00000252242.9|SNV-2390-C-T|1
CTTAENEFVMLKKDVDAAYMNK
>FUSION-ENST00000346932.9:19684-ENST00000648551.1:953|21
AGPFADAEPEPEPVPGSK
>FUSION-ENST00000631210.1:44920-ENST00000440023.5:19298|276
MASLLSTLPLPPPPVATLPSAR
>FUSION-ENST00000346932.9:19684-ENST00000648551.1:953|2
LRILLLRSQETP
>ENST00000652270.1|SNV-149092-C-A|5
NEWKEEVPVNIGRDGACVVVVK
>ENST00000376064.7|SNV-7898-G-A|1
INTSTDSLAKDLIVSALK
>FUSION-ENST00000282908.10:279914-ENST00000673597.1:34578|25
SVSLEIPLLSHQIK
>FUSION-ENST00000531864.6:10125-ENST00000263026.10:19376|287
MFPLRLPVTTHICAAKCLLPR
>FUSION-ENST00000631210.1:44920-ENST00000440023.5:19298|348
AWKSAWHIAGSQ
>ENST00000389484.8|SNV-1289977-C-G|1
GLAVDWVSRNL
>ENST00000584772.1|SNV-26644-A-T|5
MEEFKLSSVTSRK
>FUSION-ENST00000496908.5:44920-ENST00000440023.5:19298|221
MAVAMFLWFCTKDLR
>FUSION-ENST00000531864.6:10125-ENST00000263026.10:19376|384
LTQAVGGTNLRHLGEGEK
>ENST00000257430.9|SNV-135738-G-T|1
SGTCKREHSK
>ENST00000316399.10|SNV-753336-A-G|5
LRIGEYEQLMR
>ENST00000358193.7|MNV-6099-CA-C|1
SKPCLMGTTPCRKK
>ENST00000492580.1|SNV-48913-G-A|3
MGTEVTPSSRYRWQPLSLHTLQ
>FUSION-ENST00000631210.1:44920-ENST00000440023.5:19298|353
NVSLLSVQYR
>FUSION-ENST00000496908.5:44920-ENST00000440023.5:19298|117
MYLLGTLHDK
>FUSION-ENST00000631210.1:44920-ENST00000440023.5:19298|480
MARSWLIAASNSWAQVILPPQPPK
>FUSION-ENST00000496908.5:44920-ENST00000440023.5:19298|13
MALGLPEHLVSLGADFFSQD
>ENST00000477128.5|SNV-38333-C-T|1
LQGESAEAFVAKHAMH
>ENST00000492580.1|SNV-48913-G-A|15
SIWIMSMGTEVTPSSR
>FUSION-ENST00000569282.2:949-ENST00000309865.11:34620|23
HLLWINSVAQQAEGR
>FUSION-ENST00000519418.5:51775-ENST00000261396.6:30581|3
GRRASGSVPGSGSDLAPHPWVG
>FUSION-ENST00000496908.5:44920-ENST00000440023.5:19298|69
ILLNMYSSLRISVCRGR
>FUSION-ENST00000531864.6:10125-ENST00000263026.10:19376|237
MGAGNQPGTHMH
>FUSION-ENST00000496908.5:44920-ENST00000440023.5:19298|47
MCSKEKEK
>ENST00000538689.4|SNV-36054-A-T|1
GQAVTLMMDATYMPAVK
>ENST00000666250.1|INDEL-744231-T-TA|1
GNEELDDSTGKPRVYRW
>FUSION-ENST00000631210.1:44920-ENST00000440023.5:19298|442
FKRFSCLSLQSSWDYR
>FUSION-ENST00000631210.1:44920-ENST00000440023.5:19298|370
LVCCLFSTVHPEPGR
>FUSION-ENST00000531864.6:10125-ENST00000263026.10:19376|423
MGRRHPTSMDLK
>FUSION-ENST00000531864.6:10125-ENST00000263026.10:19376|234
VAESVSVK
>ENST00000643665.1|SNV-517467-G-A|1
SKTHSKK
>FUSION-ENST00000631210.1:44920-ENST00000440023.5:19298|368
LVCCLFSTVHPEPGRVPGT
>FUSION-ENST00000631210.1:44920-ENST00000440023.5:19298|572
MSHHTLPPFCFLTFFF
>FUSION-ENST00000531864.6:10125-ENST00000263026.10:19376|125
MAGKGCDFSGQWLVVLAVNEK
>ENST00000261842.10|SNV-84724-A-G|2
ETNSLKLEGVKK
>ENST00000519335.5|MNV-32581-GAGGCTGCAGAAAGACATGAAGAAGAGCACCGA-G|9
ETLKGSMENFSSWKSRPGADLAMSK
>FUSION-ENST00000531864.6:10125-ENST00000263026.10:19376|348
MTLRNCAHSTFAPRVSCQNSHTGA
>ENST00000409261.6|SNV-784868-C-A|3
ISPSNHEPLEMTSSK
>ENST00000493422.3|SNV-5565-C-G|6
MAEKPKLHYSNIGGR
>ENST00000472014.5|SNV-38373-C-A|1
LLSAKTS
>FUSION-ENST00000631210.1:44920-ENST00000440023.5:19298|417
MGSFLNT
>FUSION-ENST00000631210.1:44920-ENST00000440023.5:19298|254
STGSFPHLAGTSRWGLLSTKGTR
>FUSION-ENST00000496908.5:44920-ENST00000440023.5:19298|80
MCSFRDGILMLRILLNMYSSLR
>ENST00000487376.5|MNV-11690-CGGGCCCAGC-C|2
WWSRWQCR
>FUSION-ENST00000539915.5:10125-ENST00000263026.10:19376|15
GRNSALGPLRR
>FUSION-ENST00000631210.1:44920-ENST00000440023.5:19298|555
MLVISFVFRDRGLLFLPGWSAVA
>ENST00000477128.5|SNV-38333-C-T|4
MKMLQGESAEAFVAKHAMH
>FUSION-ENST00000496908.5:44920-ENST00000440023.5:19298|212
FLWFCTKDLRSL
>FUSION-ENST00000631210.1:44920-ENST00000440023.5:19298|308
MHSLPPPEFCESQGCDLLSVYSPPL
>FUSION-ENST00000531864.6:10125-ENST00000263026.10:19376|413
ERACELRSGCVE
>FUSION-ENST00000539915.5:10125-ENST00000263026.10:19376|5
VRSPPDPAERPLPWPEPSLGRR
>ENST00000480101.1|SNV-60729-C-T|2
MLGYRRKPTCK
>FUSION-ENST00000496908.5:44920-ENST00000440023.5:19298|189
MVRQMCASGYFSRNR
>ENST00000317613.10|MNV-96624-TG-T|2
IEALPHQDR
>FUSION-ENST00000631210.1:44920-ENST00000440023.5:19298|360
MNLPGKNVSLLSVQYR
>FUSION-ENST00000569282.2:949-ENST00000309865.11:34620|61
SIPLGVFLSDNNHTEIQEISLALR
>FUSION-ENST00000282908.10:279914-ENST00000673597.1:34578|10
LRLSAWLGAVCADATRWTR
>FUSION-ENST00000496908.5:44920-ENST00000440023.5:19298|21
LLQQLIATSFSCLK
>ENST00000607647.5|SNV-58072-C-T|10
MLNQMSWLMKTASIELRVTFLNR
>ENST00000296043.7|SNV-321677-A-T|2
AIQSTVSSSGCEGKR
>ENST00000378643.8|SNV-1656-T-C|1
DSVLRASCLLPELLSALHR
>FUSION-ENST00000531864.6:10125-ENST00000263026.10:19376|192
FLWSKIR
>FUSION-ENST00000496908.5:44920-ENST00000440023.5:19298|40
MSQIALGKRSCSSMGAFNLQFSLF
>FUSION-ENST00000631210.1:44920-ENST00000440023.5:19298|483
AEYYSIAYMYHIFFIHSPVGGHLS
>FUSION-ENST00000358234.5:8250-ENST00000569528.4:4798|2
RQNGMGIIESAPQEHTNNENI
>FUSION-ENST00000631210.1:44920-ENST00000440023.5:19298|494
GFHHVGQAALK
>ENST00000638199.1|SNV-251808-G-A|3
ILISKTCLVTK
>FUSION-ENST00000496908.5:44920-ENST00000440023.5:19298|77
DGILMLRILLNMYSSLR
>ENST00000505014.5|SNV-12694-T-G|3
LRAGLQLGSLGGGVKGGCQWPSR
>ENST00000492676.1|MNV-96624-TG-T|5
MGRSTQPMPPRIEALPHQDR
>FUSION-ENST00000531864.6:10125-ENST00000263026.10:19376|338
CPPHLANFCNFCR
>FUSION-ENST00000496908.5:44920-ENST00000440023.5:19298|172
MGSAEPFTRCVSAVR
>FUSION-ENST00000531864.6:10125-ENST00000263026.10:19376|226
GRAGPQLSRAVSEATPTCELCYWSR
>FUSION-ENST00000631210.1:44920-ENST00000440023.5:19298|395
TYLESHNFSELHCCHPS
>ENST00000328913.7|SNV-221069-G-T|3
FKPSQSQIYLFER
>ENST00000261708.9|SNV-38333-C-T|1
MLQGESAEAFVAKHAMH
>ENST00000529051.5|SNV-84478-A-T|3
EKEFLSSLCLIILYLYRYVEALR
>FUSION-ENST00000531864.6:10125-ENST00000263026.10:19376|340
ALDLPVVRTNTN
>FUSION-ENST00000531864.6:10125-ENST00000263026.10:19376|238
GHFLHYERLT
>FUSION-ENST00000496908.5:44920-ENST00000440023.5:19298|173
GSAEPFTR
>FUSION-ENST00000569282.2:949-ENST00000309865.11:34620|71
KSETYAPLFCLPSFHKFCK
>ENST00000519335.5|MNV-32581-GAGGCTGCAGAAAGACATGAAGAAGAGCACCGA-G|7
GSMENFSSWKSRPGADLAMSKSAVK
>FUSION-ENST00000531864.6:10125-ENST00000263026.10:19376|88
YSYHFYVRMCV
>ENST00000419474.5|SNV-29945-G-A|6
KAAIDPSAPARR
>ENST00000288207.7|SNV-9704-C-T|1
AILVDWLVQVHSKFRLL
>FUSION-ENST00000531864.6:10125-ENST00000263026.10:19376|203
MDRRVVIIISIDFLLICFLI
>FUSION-ENST00000531864.6:10125-ENST00000263026.10:19376|123
MAGKGCDFSGQWLVVLAVNEKYLR
>ENST00000405617.4|SNV-821-T-C|6
QRVCLERVQCPTASGAEVK
>FUSION-ENST00000496908.5:44920-ENST00000440023.5:19298|111
TLSSVPPYQPFPVKLLLSR
>FUSION-ENST00000564946.5:2387-ENST00000591653.5:29125|3
LEDIASPRPPAEKSTK
>FUSION-ENST00000377890.6:280-ENST00000525405.5:4414|3
SLGSLSGSWR
>ENST00000493422.3|SNV-5565-C-G|3
AEKPKLHYSNIGGRMESIR
>FUSION-ENST00000496908.5:44920-ENST00000440023.5:19298|152
GFSGFLFQIPMRKSR
>FUSION-ENST00000531864.6:10125-ENST00000263026.10:19376|50
HSIYTGFVDFVSFSFHRVR
>FUSION-ENST00000531864.6:10125-ENST00000263026.10:19376|260
LNPGPGVLQDV
>ENST00000375406.2|SNV-67731-A-G|1
AGAAGWNEPQMVFPNIVNYLPCK
>FUSION-ENST00000531864.6:10125-ENST00000263026.10:19376|206
SQSEGPPMDR
>FUSION-ENST00000539915.5:10125-ENST00000263026.10:19376|2
RSPASPEIVR
>ENST00000503566.6|SNV-1799-A-G|6
KKNWGADVVAESGHR
>FUSION-ENST00000631210.1:44920-ENST00000440023.5:19298|538
LPLQEYGSVCFCFCFLQVFF
>FUSION-ENST00000631210.1:44920-ENST00000440023.5:19298|539
MLPLQEYGSVCFCFCFLQVFF
>FUSION-ENST00000631210.1:44920-ENST00000440023.5:19298|236
ERVGPPAPFPI
>FUSION-ENST00000531864.6:10125-ENST00000263026.10:19376|265
MNVQKVRATSLPLQHLNL
>ENST00000022615.9|SNV-11707-G-A|3
AADFQLHTHVNDGTEFR
>FUSION-ENST00000531864.6:10125-ENST00000263026.10:19376|378
FKQLWLTHILF
>FUSION-ENST00000531864.6:10125-ENST00000263026.10:19376|428
SDFNAKCYETGLGTS
>FUSION-ENST00000531864.6:10125-ENST00000263026.10:19376|181
MDNGQIQHHVIRCK
>FUSION-ENST00000631210.1:44920-ENST00000440023.5:19298|252
WGLLSTKGTR
>FUSION-ENST00000355086.8:172313-ENST00000260803.9:4|5
RWLYLLKLAGAER
>FUSION-ENST00000531864.6:10125-ENST00000263026.10:19376|414
ERACELR
>FUSION-ENST00000358234.5:8250-ENST00000569528.4:4798|10
NPQNSNPEGTSNKMACLGEGAAGAK
>FUSION-ENST00000316491.13:10125-ENST00000263026.10:19376|14
ISSSAWK
>ENST00000399583.4|SNV-68429-A-C|1
APLIQMSWTALRAAFPALSPAQLHR
>FUSION-ENST00000631210.1:44920-ENST00000440023.5:19298|306
CICGQRVNRPSEQR
>FUSION-ENST00000531864.6:10125-ENST00000263026.10:19376|339
MCPPHLANFCNFCR
>FUSION-ENST00000316491.13:10125-ENST00000263026.10:19376|8
VTSSAPSRMTQAR
>FUSION-ENST00000531864.6:10125-ENST00000263026.10:19376|179
MDNGQIQHHVIRCKHGGIQGTWA
>FUSION-ENST00000631210.1:44920-ENST00000440023.5:19298|535
LYNLSSFYST
>FUSION-ENST00000012049.10:891-ENST00000590669.5:496|52
TPGSPGNLQVRKGLSSLAEEAAR
>ENST00000506580.5|SNV-30207-T-C|7
MDFSSSADTAELLLQLWELWK
>ENST00000492580.1|SNV-48913-G-A|11
MSMGTEVTPSSRYR
>FUSION-ENST00000531864.6:10125-ENST00000263026.10:19376|302
ASQFPGEFR
>FUSION-ENST00000568754.5:2387-ENST00000591653.5:29125|3
VDRAPQPTLVVMLEDIASPRPPAEK
>FUSION-ENST00000531864.6:10125-ENST00000263026.10:19376|107
MELFQTCRITVLSTGPRIPNDVYAY
>ENST00000491449.5|SNV-24567-C-T|3
LSPTHPGPNRAPLATCPSQR
>FUSION-ENST00000531864.6:10125-ENST00000263026.10:19376|68
MGFHHVGQASLELR
>FUSION-ENST00000496908.5:44920-ENST00000440023.5:19298|143
APLGFHTSPFQCLNSSK
>ENST00000503566.6|SNV-1799-A-G|1
NWGADVVAESGHRLVVLEKELLR
>FUSION-ENST00000568407.2:19684-ENST00000648551.1:953|30
PSNVWIPQNPTGTTQSRPAK
>FUSION-ENST00000531864.6:10125-ENST00000263026.10:19376|419
HPTSMDLK
>ENST00000082468.11|SNV-3819-G-A|12
SAETMELKWVSSSLRQVVNMYADGK
>ENST00000547260.5|SNV-17071-G-A|1
EKEEMEELQAYNRR
>FUSION-ENST00000625598.1:688-ENST00000296674.13:55|35
SGMINSIRK
>FUSION-ENST00000496908.5:44920-ENST00000440023.5:19298|29
MVILMTKKVLTK
>FUSION-ENST00000531864.6:10125-ENST00000263026.10:19376|17
NEFRFLFPGK
>FUSION-ENST00000631210.1:44920-ENST00000440023.5:19298|263
APAAPASPWIALSPSLPR
>FUSION-ENST00000531864.6:10125-ENST00000263026.10:19376|108
ELFQTCRITVLSTGPR
>ENST00000584010.5|SNV-44580-C-T|9
AIGTGRTDMEEVQAGMGR
>ENST00000472014.5|SNV-38373-C-A|2
VPVRLLSAKTS
>FUSION-ENST00000531864.6:10125-ENST00000263026.10:19376|447
MPNVMRQDLAPPR
>FUSION-ENST00000531864.6:10125-ENST00000263026.10:19376|304
YLPVLKT
>FUSION-ENST00000637660.1:120020-ENST00000664043.1:330790|12
STCHTGK
>ENST00000522687.5|MNV-32581-GAGGCTGCAGAAAGACATGAAGAAGAGCACCGA-G|1
LQQLEEQTRRRPGS
>FUSION-ENST00000380317.8:6101-ENST00000615397.1:33872|1
VTSLERTWI
>FUSION-ENST00000569282.2:949-ENST00000309865.11:34620|18
SVLTLASAGCKSASLKHCLNGESR
>ENST00000561345.5|SNV-93441-A-G|9
SPFPTSMMSQGTAVGSSVWTEPR
>FUSION-ENST00000531864.6:10125-ENST00000263026.10:19376|437
MICYYGNN
>FUSION-ENST00000358234.5:8250-ENST00000569528.4:4798|18
QKENLTAVKLESIHQVMSEYK
>ENST00000375541.10|SNV-189691-C-T|3
QLQEEQASYRCKLQAYQEGQQR
>FUSION-ENST00000282908.10:279914-ENST00000673597.1:34578|23
QASMVQNGDDLGKSSPVR
>FUSION-ENST00000531864.6:10125-ENST00000263026.10:19376|92
FCHFSCMYSYHFYVRMCV
>ENST00000503342.1|SNV-170510-C-T|5
MYERELEQLCQQLSPDR
>FUSION-ENST00000316491.13:10125-ENST00000263026.10:19376|15
TGTPGTWQTKISSSAWK
>FUSION-ENST00000358234.5:8250-ENST00000569528.4:4798|33
TALHLACANGHPEVVALLVDR
>FUSION-ENST00000531864.6:10125-ENST00000263026.10:19376|360
MGGPNLQAVAQKYR
>FUSION-ENST00000531864.6:10125-ENST00000263026.10:19376|430
MSDFNAK
>FUSION-ENST00000496908.5:44920-ENST00000440023.5:19298|137
MINDVSWNLKSFIKVNISR
>FUSION-ENST00000631210.1:44920-ENST00000440023.5:19298|431
GFHHFSQDHLNPLIS
>FUSION-ENST00000531864.6:10125-ENST00000263026.10:19376|309
CVQGKSSGA
>FUSION-ENST00000631210.1:44920-ENST00000440023.5:19298|315
QLTASPLRLPPPPSSPSQPGHHSQ
>ENST00000469106.4|SNV-2520-C-T|5
DTRAHPSIWEPQRVCACSIR
>FUSION-ENST00000531864.6:10125-ENST00000263026.10:19376|285
MILFLIIFPK
>FUSION-ENST00000569282.2:949-ENST00000309865.11:34620|109
CVTAANQVFFSEAVLTAANER
>FUSION-ENST00000531864.6:10125-ENST00000263026.10:19376|176
HGGIQGTWA
>ENST00000462716.1|SNV-62823-C-G|2
MGEATPVSMEP
>ENST00000409261.6|SNV-784868-C-A|4
DIGLQTPRISPSNHEPLEMTSSK
>FUSION-ENST00000496908.5:44920-ENST00000440023.5:19298|127
FVISNQSR
>ENST00000470880.6|SNV-185457-A-G|1
GRTGVFG
>FUSION-ENST00000564946.5:2387-ENST00000591653.5:29125|5
LEDIASPRPPAEK
>FUSION-ENST00000531864.6:10125-ENST00000263026.10:19376|35
MATWSMCYLFLFQGLLTFR
>FUSION-ENST00000631210.1:44920-ENST00000440023.5:19298|567
VSYIRIYSFLIYFLTNMVK
>ENST00000470880.6|SNV-185457-A-G|2
TFTCLKGRTGVFG
>FUSION-ENST00000531864.6:10125-ENST00000263026.10:19376|224
AGPQLSRAVSEATPTCELCYWSR
>ENST00000525057.5|SNV-2107-A-T|2
AGALLLPPWMTMEPCCFLKGSLCGR
>ENST00000279392.8|SNV-2421-C-T|1
AELEVLGMKGTPSLGKCR
>ENST00000517701.5|SNV-5434-G-A|4
MVDQSTQSPMSAEDSEVSDSPGS
>ENST00000506580.5|SNV-30207-T-C|2
IQPLDEYK
>ENST00000547930.5|SNV-63825-C-T|1
CRTSKTS
>ENST00000422113.7|SNV-203900-C-A|1
SVDKPEGTPVELYYTVHPGGER
>FUSION-ENST00000569282.2:949-ENST00000309865.11:34620|1
IDMKKLLR
>ENST00000379561.6|SNV-948-C-G|5
NAWGNLSYADLITKAMESSAEK
>FUSION-ENST00000531864.6:10125-ENST00000263026.10:19376|364
VLWEALTYR
>FUSION-ENST00000631210.1:44920-ENST00000440023.5:19298|422
LVLNSSSLIFKKNHK
>FUSION-ENST00000531864.6:10125-ENST00000263026.10:19376|197
QTVKIRK
>FUSION-ENST00000531864.6:10125-ENST00000263026.10:19376|320
CLNLAPAGIQMSINSR
>FUSION-ENST00000569282.2:949-ENST00000309865.11:34620|82
HFSIILNLLGMLLKK
>FUSION-ENST00000358234.5:8250-ENST00000569528.4:4798|20
KQKENLTAVK
>FUSION-ENST00000569282.2:949-ENST00000309865.11:34620|22
HLLWINSVAQQAEGRFEK
>FUSION-ENST00000496908.5:44920-ENST00000440023.5:19298|188
VRQMCASGYFSRNR
>FUSION-ENST00000539915.5:10125-ENST00000263026.10:19376|9
KMAAGPAAGTPRVR
>ENST00000469106.4|SNV-2520-C-T|4
AHPSIWEPQR
>FUSION-ENST00000531864.6:10125-ENST00000263026.10:19376|225
AGPQLSR
>ENST00000652647.1|SNV-7457-C-T|2
HFLCEEGCCSTEQFTHAFR
>FUSION-ENST00000496908.5:44920-ENST00000440023.5:19298|226
TESPKLK
>FUSION-ENST00000496908.5:44920-ENST00000440023.5:19298|54
MVCFCSVEVSPRGDK
>FUSION-ENST00000631210.1:44920-ENST00000440023.5:19298|330
YLNSTPFT
>ENST00000668113.1|INDEL-744231-T-TA|13
AGGKKTK
>ENST00000220616.9|SNV-100989-C-A|1
LILPQMTKALFRK
>FUSION-ENST00000631210.1:44920-ENST00000440023.5:19298|388
MSFELAWNVLSPDIHMR
>ENST00000420699.9|SNV-98568-G-T|4
KYEQISGTVSCQKQPALK
>FUSION-ENST00000539915.5:10125-ENST00000263026.10:19376|14
NSALGPLR
>FUSION-ENST00000496908.5:44920-ENST00000440023.5:19298|198
AHSGIALWR
>FUSION-ENST00000531864.6:10125-ENST00000263026.10:19376|412
ACELRSGCVE
>ENST00000508982.1|INDEL-142-G-GA|1
AGSSSGGVPGER
>FUSION-ENST00000631210.1:44920-ENST00000440023.5:19298|425
LPRLVLNSSSLIFKK
>FUSION-ENST00000631210.1:44920-ENST00000440023.5:19298|243
EVVIVPIRSRG
>FUSION-ENST00000531864.6:10125-ENST00000263026.10:19376|83
KRSPSPSPR
>ENST00000548351.1|SNV-17071-G-A|5
RPLMGWTAGGVDCPPRLPLETTGNK
>ENST00000285968.11|SNV-58072-C-T|2
VTFLNRQR
>FUSION-ENST00000625598.1:688-ENST00000296674.13:55|47
GADRMGKCR
>ENST00000469106.4|SNV-2520-C-T|2
ETRGHTPLSGSHSGYAPAQYGWVGR
>FUSION-ENST00000631210.1:44920-ENST00000440023.5:19298|291
AGAAARGPAKR
>FUSION-ENST00000631210.1:44920-ENST00000440023.5:19298|304
VNRPSEQR
