# Supplementary material for: Identification of non-canonical peptides with moPepGen
Source: Nat Biotechnol. 2025 Jun 16;44(4):568–73. doi: 10.1038/s41587-025-02701-0 (PMC12680078; doi:10.1038/s41587-025-02701-0)
Supplement: Supplementary file 4 — Supplementary Data: Cancer cell line variant peptide database. Custom peptide database FASTA file for each of the 376 cell lines from the Cancer Cell Line Encyclopedia with proteomics characterization or used in the reference channel. Variant peptide FASTA files were produced by moPepGen as the result of cell-line-specific publicly available mutations and fusions. [file 41587_2025_2701_MOESM4_ESM.zip › ACH-000217.fasta]

>ENST00000628331.1|MNV-14802-CAC-C|16
HLSGVFTGSGDACAR
>ENST00000532400.1|SNV-19755-T-C|6
ARVREALPR
>ENST00000492977.5|SNV-7810-C-T|3
DPSRSVSR
>ENST00000647547.1|SNV-123469-G-C|1
HEAWSSSGSTPIQYLKRQTR
>ENST00000379305.7|SNV-111272-C-T|5
LNVLRLNFCGCLLRPK
>ENST00000493220.5|SNV-163431-G-A|2
WLASISLR
>ENST00000469541.5|INDEL-5059-A-AA|9
PLNTSIVMPPKK
>ENST00000396659.8|SNV-37526-C-T|1
AGWTIITPPTPIILDDHPLWMSSK
>ENST00000482194.1|INDEL-5059-A-AA|1
SGRALWQTG
>ENST00000372216.8|SNV-264936-C-T|2
GDKGEAGRPGPPGLPGAPGLSGIIK
>ENST00000368680.4|SNV-459-G-T|1
LLLLLLLLLPPLLLLLR
>ENST00000488118.6|SNV-52783-C-G|5
RVLAASVTKHCLMSPWR
>ENST00000370832.1|SNV-69889-C-G|1
IALNALTMCLARLLFFKDTYNIEIK
>ENST00000641861.1|SNV-214-T-A|1
TQLTASGNQTMVTEILFSMFPHAHR
>ENST00000367245.5|SNV-24049-G-A|1
HSGCEHRSNLSLASLTFQR
>ENST00000470973.1|MNV-20326-CC-C|12
PRVTTMAIQTSR
>ENST00000354552.7|SNV-265773-G-A|2
SKTSTEDLMNLEQGMSPITMTTFAR
>ENST00000482194.1|INDEL-5059-A-AA|2
KSGRALWQTG
>ENST00000469541.5|INDEL-5059-A-AA|6
MPPKKSGR
>ENST00000427858.4|MNV-9933-GC-G|1
GRSITWH
>ENST00000453796.1|SNV-91102-C-T|4
LRLHHVSPADLGEYV
>ENST00000272252.10|MNV-9933-GC-G|1
ASVQMVKKATPES
>ENST00000529348.1|SNV-53141-A-G|6
SLFVSRTK
>ENST00000647989.1|SNV-569353-G-T|10
NLVNADRCALFQVYHK
>ENST00000319555.8|MNV-80496-CCGAGGACGCGCCTGCCG-C|13
RAALVPGPRSAR
>ENST00000493166.1|SNV-87315-G-A|5
YERLQRAETQGK
>ENST00000469541.5|INDEL-5059-A-AA|10
MPLNTSIVMPPKK
>ENST00000647989.1|SNV-569353-G-T|9
NLVNADRCALFQVYHKNK
>ENST00000513985.5|SNV-105214-G-A|1
VNTSPSINTKTTTESK
>FUSION-ENST00000587069.5:12899-ENST00000466048.6:120527|60
SGYQALPWVRYITQSGGSADGMGRR
>ENST00000492977.5|SNV-7810-C-T|10
RGNLWTLPDPYPGHERVPR
>ENST00000493328.5|INDEL-44757-A-AA|9
SVGFWPCPKTCSHIFNSK
>ENST00000492977.5|SNV-7810-C-T|12
CPLLAHRRGNLWTLPDPYPGHER
>ENST00000378679.7|MNV-5456-GTCGGGGCGGTGGG-G|11
LDRVGRR
>ENST00000617377.1|SNV-132442-G-T|5
VFCYDDR
>ENST00000505372.1|SNV-220200-A-C|5
CTTIILQK
>ENST00000477685.5|SNV-12292-G-A|12
VNQALKEEIKEMHGLQIFTSVPK
>ENST00000416188.3|SNV-33134-C-T|2
VQEAAWPEEVVSQTPLLRSR
>ENST00000602285.1|SNV-2470-T-A|3
QEPTCNNSPELQVK
>ENST00000257694.13|SNV-54233-G-A|2
SICGKQR
>ENST00000389120.8|SNV-1618-C-A|5
SGIGNKRAAGEPGTYMPPEK
>ENST00000327428.10|SNV-12292-G-A|3
EEIKEMHGLQIFTSVPKR
>ENST00000262320.8|INDEL-5713-G-GTT|22
MLPDPQCLVR
>ENST00000465968.5|SNV-18976-C-G|3
IQVKEEPVEEAEEEAPEASRA
>ENST00000470973.1|MNV-20326-CC-C|4
MAIQTSRIRSYWNCCS
>ENST00000511638.5|SNV-2919-C-T|7
MWRSLFYKHPR
>FUSION-ENST00000587069.5:10118-ENST00000466048.6:120527|13
LQQQKWSMVSMKPEQCVLLR
>ENST00000617377.1|SNV-132442-G-T|8
VQGRRVFCYDDR
>ENST00000371372.6|SNV-145810-G-A|3
HQDPSKECAGTKGER
>ENST00000366476.1|SNV-899-C-A|1
ELRKVLGK
>ENST00000353809.9|SNV-80861-T-C|2
EEHTVVELTQADALGSR
>ENST00000040584.6|INDEL-395-T-TG|11
LPARFAPR
>ENST00000495524.5|MNV-3496-CGCCCGCGGGAA-C|2
DGDGPRLLGAHIQ
>ENST00000492977.5|SNV-7810-C-T|9
GNLWTLPDPYPGHER
>ENST00000484298.5|SNV-67911-T-C|1
QHQAAKSVMRSEPEGCSGTIGNK
>ENST00000545455.1|SNV-21698-A-G|1
VTFDCAMGRYFS
>ENST00000375044.5|SNV-27686-T-G|5
LLPQPVIQHDVEAEKQLIREEDEER
>ENST00000306773.5|SNV-1470-T-A|1
TCALLALCLLGAGAQDIGPTR
>ENST00000398505.7|SNV-18976-C-G|7
IQVKEEPVEEAEEEAPEASR
>FUSION-ENST00000587069.5:10118-ENST00000466048.6:120527|3
KLRFLPTVLIHQT
>ENST00000511638.5|SNV-2919-C-T|8
WRSLFYK
>ENST00000493220.5|SNV-163431-G-A|1
WLASISLRTASVQ
>ENST00000528929.1|SNV-137640-G-A|2
HPIFKGVESMEASL
>ENST00000493328.5|INDEL-44757-A-AA|7
TCSHIFNSK
>FUSION-ENST00000587069.5:12899-ENST00000466048.6:120527|61
SGYQALPWVRYITQSGGSADGMGR
>ENST00000453796.1|SNV-91102-C-T|3
LHHVSPADLGEYV
>ENST00000372517.8|INDEL-25891-G-GA|6
HSTSSHLFRTTQIRGINCPQAR
>ENST00000305737.6|SNV-90035-C-G|6
SQMYQVEMNQGQSQGTVDQHLQFQK
>ENST00000262320.8|INDEL-5713-G-GTT|15
ENWCPQTRGPPATVSAPGKVLALK
>ENST00000461301.1|SNV-343-C-T|6
MMGLSPEEPCLR
>ENST00000652224.1|SNV-11657-C-T|2
GQRLGTEVNICNPCIS
>ENST00000445877.5|SNV-21316-G-A|2
NADQSIER
>ENST00000272252.10|MNV-9933-GC-G|5
CSGPLGCCQMASSSRASVQMVK
>ENST00000263726.4|SNV-41220-C-G|1
QVREQLSSETGLDMRVVQVWFQNR
>ENST00000513985.5|SNV-105214-G-A|3
EETEKVNTSPSINTKTTTESK
>ENST00000409236.6|SNV-599139-G-A|1
IPEHLPQEPGVLSTPATK
>FUSION-ENST00000373825.7:33319-ENST00000229812.8:25662|70
SVRLVQK
>ENST00000340611.9|SNV-14693-G-A|2
SPGSSPTVLKK
>ENST00000487644.1|SNV-36-C-A|1
MLCVFCS
>ENST00000531330.5|SNV-1722-G-A|5
GQRPITFLRQMR
>ENST00000529348.1|SNV-53141-A-G|20
LRNDGHFCDVTIR
>ENST00000366933.5|SNV-110701-G-C|1
KPNLEREEKK
>FUSION-ENST00000417294.5:1689-ENST00000461153.7:85310|3
VYKCLLR
>ENST00000373109.7|SNV-25943-G-A|1
MQCDQSSGDYWCVDQLGLELTGTR
>ENST00000545455.1|SNV-21698-A-G|5
FLILLKISVTLKVTFDCAMGR
>ENST00000539839.1|SNV-775-G-A|2
TGLYPHPR
>ENST00000294168.8|SNV-10560-C-T|2
AVLGDDPQLMKVALQDLQMNSK
>ENST00000473692.1|SNV-1611-A-G|4
SVRTSSTSLTGWPRRPFSR
>ENST00000402676.7|SNV-111039-C-T|1
SAEQSEQKAATEVSK
>ENST00000262320.8|INDEL-5713-G-GTT|16
ENWCPQTRGPPATVSAPGK
>ENST00000257694.13|SNV-54233-G-A|5
SINLTVDIYIYLLSNARSICGK
>ENST00000366574.7|SNV-464611-C-A|2
IEIGWQYGPVRDDNK
>ENST00000389484.8|SNV-1897749-G-A|3
LYMDGQNCQNSLGSVDER
>FUSION-ENST00000396913.6:18723-ENST00000458168.1:10759|1
EPGFPAEIQHRAFSNV
>ENST00000370176.2|SNV-18023-C-T|1
VIVHSLFLFMTFM
>ENST00000319555.8|MNV-80496-CCGAGGACGCGCCTGCCG-C|9
SARGGGWGR
>ENST00000040584.6|INDEL-395-T-TG|10
LPARFAPRSR
>ENST00000529348.1|SNV-53141-A-G|25
MLGKLNMLRNDGHFCDVTIR
>ENST00000511995.1|SNV-13374-A-G|2
MNPALGIDCLHEGTNDMK
>ENST00000531265.1|SNV-10560-C-T|3
VALQDLQMNSKIGALL
>ENST00000378679.7|MNV-5456-GTCGGGGCGGTGGG-G|7
RWLSLKITR
>ENST00000568007.5|MNV-86046-CC-C|1
CPPSQRVPA
>ENST00000635293.1|MNV-16849-AGCGCTTCGAGA-A|1
GRDVPRAE
>ENST00000511638.5|SNV-2919-C-T|9
MWRSLFYK
>ENST00000372517.8|INDEL-25891-G-GA|2
GINCPQARR
>ENST00000487556.6|INDEL-25891-G-GA|14
MEEKNTAPLVICSELHK
>ENST00000586539.6|SNV-30541-C-G|2
GPPLFFLK
>ENST00000477737.6|SNV-41124-A-G|3
DKTVESIYYFVVGDVPEESK
>ENST00000617492.4|INDEL-60039-T-TT|2
YAFFYANSAKFGLFLSSISSIV
>ENST00000366574.7|SNV-549577-G-T|4
RTNPDYSTSHSAR
>ENST00000529348.1|SNV-53141-A-G|12
MDIFVMSLFVSRTKSSGHIR
>ENST00000333486.4|SNV-179-G-A|3
DALNASK
>ENST00000368801.4|SNV-5479-C-A|2
SGQSSRSEK
>ENST00000373672.8|SNV-31487-G-A|3
SIYGDCVQGQR
>ENST00000281154.6|SNV-36696-G-A|2
GLSDCIMK
>ENST00000308251.5|INDEL-2791-G-GAGGAGCTGG|3
LEELEELEELAK
>ENST00000544440.7|SNV-265806-G-A|5
QVFKEKEEAIK
>ENST00000319555.8|MNV-80496-CCGAGGACGCGCCTGCCG-C|6
GGGWGRGHARGR
>ENST00000505372.1|SNV-220200-A-C|3
CTTIILQKR
>ENST00000327741.9|SNV-3463-T-G|3
DCIIAEIK
>ENST00000286835.12|INDEL-29777-A-AA|3
IVRVLNLWQKK
>ENST00000427858.4|MNV-9933-GC-G|4
EYHLALTR
>ENST00000371467.5|SNV-1260-G-T|3
VRLLNNWDVFADMVGTFTDTEDPAK
>ENST00000381151.5|SNV-23137-A-T|2
LILAFAYRAPECDQPDNRPGFFK
>ENST00000366528.3|SNV-130-G-A|2
AAPPEPGEPKERK
>ENST00000471026.5|SNV-12555-C-T|3
SNDCHQK
>ENST00000645969.1|SNV-123469-G-C|3
MRLGPAVVALQSST
>ENST00000378679.7|MNV-5456-GTCGGGGCGGTGGG-G|10
RGNAWVRPAPALASLGPSPWSSSIR
>ENST00000396659.8|SNV-37526-C-T|2
KAGWTIITPPTPIILDDHPLWMSSK
>ENST00000457545.7|INDEL-28669-C-CGTG|4
LSDEEMATILSFNRNWRAFDVFK
>ENST00000371964.5|MNV-3496-CGCCCGCGGGAA-C|5
REDQMDGDGPR
>ENST00000531265.1|SNV-10560-C-T|2
MNSKIGALL
>ENST00000453796.1|SNV-91102-C-T|5
GSRLRLHHVSPADLGEYV
>ENST00000529348.1|SNV-53141-A-G|8
MSLFVSR
>ENST00000398505.7|SNV-18976-C-G|4
EEPVEEAEEEAPEASRAPK
>ENST00000529348.1|SNV-53141-A-G|14
MDIFVMSLFVSRTK
>ENST00000529348.1|SNV-53141-A-G|11
DIFVMSLFVSR
>ENST00000319555.8|MNV-80496-CCGAGGACGCGCCTGCCG-C|16
APRPARRTR
>ENST00000536101.5|SNV-204066-A-G|2
VLTADLESVHSELENMTR
>ENST00000533655.6|INDEL-33871-G-GC|5
SPYCIWCFTTR
>ENST00000495524.5|SNV-3490-G-A|MNV-3496-CGCCCGCGGGAA-C|2
MDGDRPRLLGAHIQ
>ENST00000647547.1|SNV-123469-G-C|3
HEAWSSSGSTPIQYLK
>ENST00000306960.4|SNV-11647-C-A|2
MPMVDPEAQATTKQPPR
>ENST00000304514.11|SNV-35411-C-T|3
YSPKTSPRWAEDQNSLLK
>ENST00000326303.4|SNV-3914-G-C|3
HLRGTQKTAVPK
>ENST00000623257.1|SNV-1430-A-G|5
ASDLVESCDIDTLHLRR
>ENST00000262320.8|INDEL-5713-G-GTT|24
VSPWTSEQVSPKMLPDPQCLVR
>ENST00000505372.1|SNV-220200-A-C|2
MCTTIILQKRQNQSQTW
>ENST00000308251.5|INDEL-2791-G-GAGGAGCTGG|2
LEELEELEELAKLHR
>FUSION-ENST00000427603.5:1689-ENST00000461153.7:85310|1
CLLRNHQA
>ENST00000297689.4|MNV-14464-ATCTCTGCTTC-A|7
TLGKLLLSK
>ENST00000541225.5|SNV-30541-C-G|4
MNMDIEVHLCFS
>ENST00000606471.5|SNV-15442-C-T|3
DPKNQVGKEVICQVLYLGTVTDFK
>ENST00000645969.1|SNV-123469-G-C|5
MTMRLGPAVVALQSST
>ENST00000488118.6|SNV-52783-C-G|3
VLAASVTKHCLMSPWRQA
>ENST00000566719.1|MNV-118056-AG-A|7
QLCQSGR
>ENST00000486901.1|SNV-108450-G-T|4
MSSHFRGCVGEVSVNGK
>ENST00000492977.5|SNV-7810-C-T|1
DPSRSVSRT
>ENST00000359106.10|SNV-38720-G-T|2
SPPSSRSSPHSPWSAASSWTSR
>ENST00000443700.5|SNV-60194-A-C|3
IHFILLFSRQGNLRLQK
>ENST00000647989.1|SNV-569353-G-T|3
FSRCTIR
>ENST00000327741.9|SNV-3463-T-G|1
DCIIAEIKAQYDDIVTRSR
>ENST00000443700.5|SNV-60194-A-C|2
QGNLRLQK
>ENST00000375651.7|SNV-987-G-A|2
DISQNKQAVRR
>ENST00000319555.8|MNV-80496-CCGAGGACGCGCCTGCCG-C|3
RGRPGQR
>ENST00000374695.8|SNV-91102-C-T|1
LHHVSPADLGEYVCR
>ENST00000646001.2|SNV-24419-G-C|1
VYCNAPSSAPNHTQFLVTVVEKYK
>ENST00000566125.5|SNV-12722-T-C|1
CFTGDGKTRLILK
>ENST00000366528.3|SNV-130-G-A|4
AAPPEPGEPKER
>ENST00000371964.5|MNV-3496-CGCCCGCGGGAA-C|4
REDQMDGDGPRLLGAHIQ
>ENST00000263726.4|SNV-41220-C-G|3
NSPKPARQVREQLSSETGLDMR
>ENST00000544440.7|SNV-265806-G-A|3
EKEEAIKVDLHEGCGR
>ENST00000419525.5|SNV-27948-G-T|2
KLPFSLLIPFPILGDCLSSPNYW
>ENST00000402676.7|SNV-111039-C-T|4
MEAQQAQKSAEQSEQK
>ENST00000492977.5|SNV-7810-C-T|13
MCPLLAHRRGNLWTLPDPYPGHER
>ENST00000409700.4|MNV-2212-GT-G|3
NGLSQWKLCPALPGLDTWSQKW
>ENST00000296824.4|SNV-12756-C-T|1
CQNGRLMWLYLKYWELVVELK
>ENST00000623257.1|SNV-1430-A-G|4
ASDLVESCDIDTLHLRRGGG
>ENST00000529348.1|SNV-53141-A-G|7
MSLFVSRTK
>ENST00000541225.5|SNV-30541-C-G|3
NMDIEVHLCFS
>ENST00000441493.7|SNV-233694-A-C|3
TEEELSEEKQILTEMLEVVEQR
>ENST00000461301.1|SNV-343-C-T|2
GLSPEEPCLR
>ENST00000371467.5|SNV-1260-G-T|1
LLNNWDVFADMVGTFTDTEDPAKFK
>ENST00000443617.7|SNV-178181-A-G|1
LRPNCDKSEVEKK
>ENST00000453796.1|SNV-91102-C-T|1
CPRPTWVNT
>ENST00000371964.5|MNV-3496-CGCCCGCGGGAA-C|6
RREDQMDGDGPR
>ENST00000375512.3|SNV-46093-G-A|1
EPMNIYNLIAIIHDQIKHLQAAVDR
>ENST00000566719.1|MNV-118056-AG-A|4
MQLCQSGRHPLGWWTLRGTGR
>ENST00000372216.8|SNV-264936-C-T|1
GEAGRPGPPGLPGAPGLSGIIK
>ENST00000263468.13|SNV-7718-G-A|2
AHKYFVESNR
>ENST00000301364.10|SNV-7201-G-T|2
MSVLNMLVRR
>ENST00000300648.7|SNV-4322-G-A|3
MAADTQVSKTLKR
>ENST00000367972.8|SNV-12555-C-T|2
AAQFEPPGCQMIAIRK
>ENST00000319555.8|MNV-80496-CCGAGGACGCGCCTGCCG-C|19
APAQAQGAPRPGPRAPRPAR
>ENST00000284601.4|SNV-193850-G-A|5
DVNREHNEHNEK
>ENST00000566719.1|MNV-118056-AG-A|6
MQLCQSGRHPLGWWTLR
>ENST00000216277.12|SNV-23893-G-C|2
NLPQSLIENVGGK
>FUSION-ENST00000534719.1:323-ENST00000331825.11:461|40
MGFYFDRDDVALEGVSHFFR
>ENST00000479748.5|SNV-13093-G-A|1
HFIGNTSMDAGLSFIMANHGKMK
>ENST00000651235.1|SNV-2677-G-T|5
VESYRCRSAFNLLEVNER
>ENST00000464239.5|SNV-31443-G-A|7
MGSLLTRSPAAMAAPPVHR
>ENST00000378024.9|SNV-30506-A-G|1
MPRMKMPK
>ENST00000352483.3|SNV-10282-T-C|3
TELLEEAK
>ENST00000371964.5|SNV-3490-G-A|2
REDQMDGDRPRPR
>ENST00000265343.10|SNV-71326-G-A|4
DPKTEHGSQKR
>ENST00000470973.1|MNV-20326-CC-C|2
IRSYWNCCS
>ENST00000327335.4|SNV-173-A-G|1
TPMCFFLRNFSFLEISFTTACIPR
>ENST00000319555.8|MNV-80496-CCGAGGACGCGCCTGCCG-C|11
AALVPGPRSAR
>ENST00000366933.5|SNV-110701-G-C|5
EREEKKPNLER
>ENST00000371964.5|MNV-3496-CGCCCGCGGGAA-C|3
EDQMDGDGPR
>ENST00000318217.10|SNV-109435-A-C|3
SLSSYNYIHVGAQLKSSIHDAAEFR
>ENST00000353866.7|SNV-22495-T-G|4
ALTASEIEDLKLENSSVQEKAAK
>ENST00000518156.3|SNV-855-G-T|2
GDYTDQQKTTVIENGEIR
>ENST00000583454.1|SNV-762-G-C|3
APRTFSPTARQLRPSGCAGAGK
>ENST00000532450.5|SNV-12241-C-T|1
LQQPSGCGPDSGECDSSAQ
>ENST00000244496.6|SNV-7478-C-T|2
SEQCQLALAEKFK
>ENST00000511638.5|SNV-2919-C-T|2
SLFYKHPR
>ENST00000040584.6|INDEL-395-T-TG|14
RLGARLPAR
>ENST00000558362.5|SNV-37526-C-T|2
KQDGLSLLLQHQSS
>ENST00000370176.2|SNV-18023-C-T|2
MVIVHSLFLFMTFM
>ENST00000335756.9|SNV-27948-G-T|4
KLPFSLLAREICVK
>ENST00000470973.1|MNV-20326-CC-C|3
AIQTSRIRSYWNCCS
>ENST00000366574.7|SNV-464611-C-A|3
IEIGWQYGPVR
>ENST00000222390.11|SNV-25362-G-C|3
GLIDHTESGK
>ENST00000297689.4|MNV-14464-ATCTCTGCTTC-A|11
RLIATQPKTLGK
>ENST00000583454.1|SNV-762-G-C|5
APRTFSPTAR
>ENST00000566719.1|MNV-118056-AG-A|8
MQLCQSGR
>ENST00000370626.4|SNV-7367-C-T|1
GTPASVVSESPPWQAPIEARGRK
>ENST00000586539.6|SNV-30541-C-G|3
ILPNEYGHRGPPLFFLK
>ENST00000511638.5|SNV-2919-C-T|6
WRSLFYKHPR
>ENST00000040584.6|INDEL-395-T-TG|12
LGARLPARFAPR
>ENST00000308251.5|INDEL-2791-G-GAGGAGCTGG|1
LEELEELEELAKLHREDVLR
>ENST00000402676.7|SNV-111039-C-T|3
MEAQQAQKSAEQSEQKAATEVSK
>ENST00000262320.8|INDEL-5713-G-GTT|3
IWTWGMSLR
>ENST00000319555.8|MNV-80496-CCGAGGACGCGCCTGCCG-C|10
AALVPGPRSARGGGWGR
>ENST00000300648.7|SNV-4322-G-A|7
MAADTQVSK
>ENST00000375044.5|SNV-27686-T-G|4
QLIREEDEER
>ENST00000493328.5|INDEL-44757-A-AA|3
KISEGER
>ENST00000505372.1|SNV-220200-A-C|7
LFMCTTIILQKRQNQSQTW
>ENST00000479748.5|SNV-13093-G-A|2
RHFIGNTSMDAGLSFIMANHGKMK
>FUSION-ENST00000396913.6:18723-ENST00000458168.1:10759|4
KEPGFPAEIQHR
>ENST00000353809.9|SNV-80861-T-C|1
EEHTVVELTQADALGSRWR
>ENST00000486901.1|SNV-108450-G-T|1
SSHFRGCVGEVSVNGKR
>ENST00000453796.1|SNV-91102-C-T|2
MCPRPTWVNT
>ENST00000276602.10|MNV-18143-AATG-A|2
TITSQDKPSGNVEMETEANLDTRK
>ENST00000297689.4|MNV-14464-ATCTCTGCTTC-A|3
SWAFRKMSFAIEQSILYYAEFSLDL
>ENST00000326303.4|SNV-3914-G-C|4
HLRGTQK
>ENST00000223398.11|SNV-87315-G-A|4
LQRAETQGK
>ENST00000367210.2|SNV-54368-G-A|2
RDKAKPK
>ENST00000477685.5|SNV-12292-G-A|6
HGLQIFTSVPK
>ENST00000394323.3|SNV-15516-A-G|6
EITAKIQKLAHIPVR
>ENST00000487091.1|SNV-87315-G-A|5
LDYERLQRAETQGK
>ENST00000558362.5|SNV-37526-C-T|3
LIFSRKQDGLSLLLQHQSS
>ENST00000580469.1|SNV-233694-A-C|1
QILTEMLEVVEQRD
>ENST00000333486.4|SNV-179-G-A|4
MDALNASK
>ENST00000623257.1|SNV-1430-A-G|2
AHVHTLGLQILLK
>ENST00000378746.8|SNV-34974-G-C|4
ELEEKEQQR
>ENST00000416188.3|SNV-33134-C-T|1
VQEAAWPEEVVSQTPLLRSRALVK
>ENST00000293880.9|SNV-3425-A-G|7
DQRQMFFVISLDPPVKQGQTR
>ENST00000477685.5|SNV-12292-G-A|3
MDCRYLPLSPNADHALAA
>ENST00000533655.6|INDEL-33871-G-GC|6
IRSPYCIWCFTTRR
>ENST00000537821.2|SNV-4809-C-T|8
QLANSTDPVKAAQFEPPGCQMIAIR
>ENST00000391839.6|SNV-130-G-A|1
ERKVELEDHVMLE
>ENST00000628331.1|MNV-14802-CAC-C|21
HARPHGLHR
>ENST00000532400.1|SNV-19755-T-C|5
VREALPR
>ENST00000222390.11|SNV-25362-G-C|2
GLIDHTESGKICQR
>ENST00000160373.8|MNV-776-GACGCGGCGGGGGCCGCGGCG-G|7
MATDGASCEPDLSRAPEGGGEK
>ENST00000327470.6|SNV-1128-G-C|1
QVLGLSAGLTSV
>ENST00000641123.1|SNV-477-C-A|1
VISFEGCAVQLYCFHFLASTECFL
>ENST00000611598.1|SNV-1769-C-T|1
DQGSPVLSANVSLR
>ENST00000617377.1|SNV-132442-G-T|2
FLSSHHPEESKAGGFSAMMTGS
>ENST00000394001.1|SNV-3228-C-T|1
TVNALEIELQAQHNL
>ENST00000368680.4|SNV-459-G-T|2
RPAGSRLLLLLLLLLPPLLLLLR
>ENST00000335756.9|SNV-27948-G-T|1
LPFSLLAREICVKFTR
>ENST00000276602.10|MNV-18143-AATG-A|3
TITSQDKPSGNVEMETEANLDTR
>ENST00000420175.3|SNV-928-G-T|2
ILAYSSTGLAPDSVFDTSDPER
>ENST00000262320.8|INDEL-5713-G-GTT|7
RPLRGAR
>ENST00000379305.7|SNV-111272-C-T|1
LNFCGCLLRPKTFRSVSHCR
>ENST00000378024.9|SNV-30506-A-G|3
VDIDVPDVNVQGPDWHLKMPR
>ENST00000583005.5|SNV-1280-C-A|2
TLQDVSPQASETEIPKRCGTSK
>ENST00000611444.2|SNV-191-G-C|2
LFKVFLENVIWYAVTNTEHAK
>ENST00000641698.1|MNV-4518-CCTT-C|3
IISIFYAIVTPLNPFIYCLR
>ENST00000490605.3|SNV-18977-G-A|2
REQALEQEQER
>FUSION-ENST00000534719.1:323-ENST00000331825.11:461|38
GFYFDRDDVALEGVSHFFRELAEEK
>ENST00000366476.1|SNV-899-C-A|3
EVTRELR
>ENST00000373374.7|MNV-33989-GCT-G|3
KGQGSLFLSQWPQSQKDACGEEGW
>ENST00000379562.9|SNV-18749-A-G|3
KEKSALDEIMEIEEEK
>ENST00000319555.8|MNV-80496-CCGAGGACGCGCCTGCCG-C|5
GHARGRR
>ENST00000628331.1|MNV-14802-CAC-C|24
GHGCSAVPSAR
>ENST00000160373.8|MNV-776-GACGCGGCGGGGGCCGCGGCG-G|3
APEGGGEK
>ENST00000160373.8|MNV-776-GACGCGGCGGGGGCCGCGGCG-G|1
APEGGGEKRV
>ENST00000381140.9|SNV-262-G-A|4
RFICSFPDCNANYSKAWK
>ENST00000276282.7|MNV-2539-ACAGAG-A|1
GPTAECPLLPA
>ENST00000040584.6|INDEL-395-T-TG|1
LPAEPVLA
>ENST00000539455.5|SNV-92430-C-T|1
LCLPRFS
>ENST00000646001.2|SNV-24419-G-C|2
VYCNAPSSAPNHTQFLVTVVEK
>FUSION-ENST00000587069.5:12899-ENST00000466048.6:120527|58
YITQSGGSADGMGRR
>ENST00000583454.1|SNV-762-G-C|1
TFSPTARQLRPSGCAGAGK
>ENST00000544440.7|SNV-265806-G-A|1
EEAIKVDLHEGCGRTK
>ENST00000297689.4|MNV-14464-ATCTCTGCTTC-A|9
LIATQPKTLGK
>ENST00000462815.5|SNV-7810-C-T|1
KPMDPSRSVSRT
>ENST00000474427.6|SNV-147022-G-A|1
YDNILNKPLQLKPNITNSTR
>ENST00000375512.3|SNV-46093-G-A|2
EPMNIYNLIAIIHDQIK
>ENST00000524976.5|SNV-10560-C-T|4
KVALQDLQMNSK
>ENST00000378679.7|MNV-5456-GTCGGGGCGGTGGG-G|2
SDGCPRR
>ENST00000532400.1|SNV-19755-T-C|1
LKTETGPL
>ENST00000497613.2|SNV-4242-G-A|3
SAVPSRPSVPSCRGRSYSISIPCS
>FUSION-ENST00000373886.8:307597-ENST00000653466.1:1747|3
RKMLLAISDL
>ENST00000566719.1|MNV-118056-AG-A|2
HPLGWWTLR
>ENST00000376462.5|SNV-837133-C-T|4
LGGKLPPPPPPPPRR
>ENST00000216277.12|SNV-23893-G-C|3
EISESKNLPQSLIENVGGK
>ENST00000319555.8|MNV-80496-CCGAGGACGCGCCTGCCG-C|15
TRRAALVPGPR
>ENST00000428638.5|SNV-4257-C-T|2
LLWRSTEHWWHVR
>ENST00000353866.7|SNV-22495-T-G|2
LENSSVQEKAAK
>ENST00000370898.7|SNV-7185-A-G|1
SFVCSLSLKMNRCLK
>ENST00000367858.9|SNV-147022-G-A|1
NTAEMYDNILNKPLQLKPNITNSTR
>ENST00000471026.5|SNV-12555-C-T|4
MSNDCHQK
>ENST00000367245.5|SNV-24049-G-A|4
TGFYRHSGCEHR
>ENST00000265310.6|SNV-8045-G-A|2
QILEQTPVKELMSFKWNK
>ENST00000628331.1|MNV-14802-CAC-C|22
GHGCSAVPSARHARPHGLHRQHR
>ENST00000294168.8|SNV-10560-C-T|1
VALQDLQMNSK
>ENST00000403625.6|MNV-568992-ACTC-A|1
DNSLHSAGIPCEKELGKVR
>ENST00000498426.5|SNV-373183-T-A|2
MIIKVPTPTS
>ENST00000358273.9|SNV-163431-G-A|2
KSVVSQHFPQNSIGAVGSAMFLR
>ENST00000272252.10|MNV-9933-GC-G|4
CSGPLGCCQMASSSRASVQMVKK
>ENST00000327741.9|SNV-3463-T-G|4
DLNRDCIIAEIKAQYDDIVTR
>ENST00000351111.7|SNV-4465-G-A|2
HQLQKHK
>ENST00000262320.8|INDEL-5713-G-GTT|12
GPPATVSAPGKVLALKVR
>ENST00000441493.7|SNV-233694-A-C|1
QILTEMLEVVEQRDSLVALLEEQR
>ENST00000257694.13|SNV-54233-G-A|6
MSINLTVDIYIYLLSNARSICGK
>ENST00000623257.1|SNV-1430-A-G|9
ARTHTRASDLVESCDIDTLHLR
>ENST00000297689.4|MNV-14464-ATCTCTGCTTC-A|12
RLIATQPK
>ENST00000376462.5|SNV-837133-C-T|5
LGGKLPPPPPPPPR
>ENST00000366574.7|SNV-464611-C-A|4
LAENIHELWVMNKIEIGWQYGPVR
>ENST00000272252.10|MNV-9933-GC-G|6
CSGPLGCCQMASSSR
>ENST00000274364.11|SNV-297842-C-T|1
GVKRAKPVK
>ENST00000244496.6|SNV-7478-C-T|4
KSEQCQLALAEKFK
>ENST00000284601.4|SNV-193850-G-A|4
DVNREHNEHNEKELELMINQHLIR
>ENST00000532400.1|SNV-19755-T-C|9
SEARVCVR
>ENST00000473692.1|SNV-1611-A-G|2
TSSTSLTGWPRRPFSR
>ENST00000668134.1|SNV-4841-T-C|1
SPDGPFPRAVFTSAGKGPLQTDLGR
>ENST00000505372.1|SNV-220200-A-C|4
MCTTIILQKR
>ENST00000524976.5|SNV-10560-C-T|2
MNSKIGALLPYFVYVVSGVK
>ENST00000351111.7|SNV-4465-G-A|1
HQLQKHKILMK
>ENST00000359106.10|SNV-38720-G-T|1
SPPSSRSSPHSPWSAASSWTSRR
>ENST00000556539.5|SNV-11170-G-A|1
APWSLLGPALNWQFSSYVGR
>ENST00000487556.6|INDEL-25891-G-GA|15
MMEEKNTAPLVICSELHK
>ENST00000353866.7|SNV-22495-T-G|1
LENSSVQEKAAKAGK
>ENST00000040584.6|INDEL-395-T-TG|9
FAPRSRLLPPR
>ENST00000473692.1|SNV-1611-A-G|6
TYAKSVRTSSTSLTGWPR
>ENST00000611444.2|SNV-191-G-C|4
ILGLIYEETRRLFK
>ENST00000628331.1|MNV-14802-CAC-C|23
GHGCSAVPSARHARPHGLHR
>ENST00000040584.6|INDEL-395-T-TG|16
FPQSVGQEPCAGVRARR
>ENST00000443617.7|SNV-178181-A-G|3
LRPNCDK
>ENST00000493328.5|INDEL-44757-A-AA|10
SVGFWPCPK
>ENST00000505372.1|SNV-220200-A-C|10
MLFMCTTIILQKR
>ENST00000493328.5|INDEL-44757-A-AA|6
TCSHIFNSKDR
>ENST00000652224.1|SNV-11657-C-T|4
MQPGRGQRLGTEVNICNPCIS
>ENST00000358794.9|SNV-644-A-C|1
GYDWQCQRPIRVAEVRSSLHSWSLR
>ENST00000281154.6|SNV-36696-G-A|4
QFKGLSDCIMK
>ENST00000340611.9|SNV-14693-G-A|1
SPGSSPTVLKKAFQATLR
>ENST00000403625.6|MNV-568992-ACTC-A|3
DNSLHSAGIPCEK
>ENST00000403625.6|MNV-568992-ACTC-A|4
DGPGEARPPPRDNSLHSAGIPCEK
>ENST00000302609.8|SNV-19590-G-C|3
LKQGKEPSILEVEFPHR
>ENST00000262304.9|SNV-24608-C-A|1
SLHVLVLVLEVLR
>ENST00000529348.1|SNV-53141-A-G|13
MMDIFVMSLFVSRTKSSGHIR
>ENST00000495524.5|SNV-3490-G-A|MNV-3496-CGCCCGCGGGAA-C|3
MDGDRPR
>ENST00000652550.1|SNV-35094-C-T|2
LLGSPSPPEAPRAASPPR
>ENST00000224140.6|SNV-25530-C-G|3
QKCVKEISSYTPK
>ENST00000272252.10|MNV-9933-GC-G|2
ASVQMVKK
>ENST00000376462.5|SNV-837133-C-T|1
LPPPPPPPPRRSYLPGSGLTTTR
>ENST00000373672.8|SNV-31487-G-A|1
SIYGDCVQGQRAHPGYLVEKGEK
>ENST00000507988.5|SNV-83081-G-A|9
HGNKCAMCASVFKLEK
>ENST00000553443.5|SNV-153454-A-G|5
YYESEVKILTEEVNDK
>ENST00000445008.6|SNV-53141-A-G|5
LNMLRNDGHFCDVTIR
>ENST00000524976.5|SNV-10560-C-T|5
MKVALQDLQMNSK
>ENST00000257694.13|SNV-54233-G-A|3
SINLTVDIYIYLLSNARSICGKQR
>ENST00000443617.7|SNV-178181-A-G|5
GAKLRPNCDK
>ENST00000651235.1|SNV-2677-G-T|1
SAFNLLEVNERHQILRPGLR
>ENST00000326303.4|SNV-3914-G-C|2
GTQKTAVPK
>ENST00000465930.1|SNV-41124-A-G|3
LGHVREINRWHHCFAG
>ENST00000305737.6|SNV-90035-C-G|2
SHQVHFSKTDHLPK
>ENST00000327741.9|SNV-3463-T-G|2
DCIIAEIKAQYDDIVTR
>ENST00000641698.1|MNV-4518-CCTT-C|2
IISIFYAIVTPLNPFIYCLRNR
>ENST00000566125.5|SNV-12722-T-C|3
CFTGDGK
>ENST00000477737.6|SNV-41124-A-G|1
TVESIYYFVVGDVPEESKELLLQR
>ENST00000327470.6|SNV-1128-G-C|3
KRQVLGLSAGLTSV
>ENST00000621812.2|MNV-14802-CAC-C|56
HLSGAGEPTRVLWQRGQDR
>ENST00000244496.6|SNV-7478-C-T|5
KSEQCQLALAEK
>ENST00000571903.5|SNV-7726-G-C|1
MCHRIRR
>ENST00000398454.5|SNV-83081-G-A|2
LEKEEKK
>ENST00000470973.1|MNV-20326-CC-C|9
VTTMAIQTSRIR
>ENST00000367607.8|SNV-65728-A-C|1
MLGSCVSHATFDDALPGVGNLSEFK
>ENST00000394323.3|SNV-15516-A-G|1
LAHIPVRTWKG
>ENST00000652224.1|SNV-11657-C-T|1
LGTEVNICNPCIS
>ENST00000495524.5|MNV-3496-CGCCCGCGGGAA-C|11
TRWTVTGLAFWEPTSSDEGGAASDD
>ENST00000376747.8|MNV-150609-ATTAAAA-A|1
EEIATAIYSGDKTFLIEGMDK
>ENST00000319555.8|MNV-80496-CCGAGGACGCGCCTGCCG-C|12
AALVPGPR
>ENST00000579111.5|SNV-1280-C-A|3
TLQDVSPQASETEIPKRVFPYPLK
>ENST00000358794.9|SNV-644-A-C|6
TNGRGQRGYDWQCQRPIR
>ENST00000333486.4|SNV-179-G-A|1
DALNASKLLDEELYSR
>ENST00000495524.5|SNV-3490-G-A|MNV-3496-CGCCCGCGGGAA-C|1
DGDRPRLLGAHIQ
>ENST00000319555.8|MNV-80496-CCGAGGACGCGCCTGCCG-C|1
GRPGQRGQPEPG
>ENST00000371809.3|SNV-5427-C-A|1
YNVGIHNILAYVKHLK
>ENST00000366933.5|SNV-110701-G-C|4
EEKKPNLER
>ENST00000389120.8|SNV-1618-C-A|3
RAAGEPGTYMPPEKK
>ENST00000379562.9|SNV-18749-A-G|2
EKSALDEIMEIEEEK
>ENST00000336273.8|MNV-595-AGGC-A|6
KREEAAVPAAAPDDLALLK
>ENST00000267119.6|SNV-6823-G-A|5
EYQELMSLKLALDMEITTYR
>ENST00000492977.5|SNV-7810-C-T|4
MDPSRSVSR
>ENST00000615438.4|SNV-245958-G-A|2
AGRQNALPDIQSSAATDGTSDLPLK
>ENST00000248104.11|SNV-48400-A-T|2
AKQCVACRVR
>ENST00000381140.9|SNV-262-G-A|1
FICSFPDCNANYSKAWKLDAHLCK
>ENST00000373374.7|MNV-33989-GCT-G|1
DACGEEGW
>ENST00000389120.8|SNV-1618-C-A|4
RAAGEPGTYMPPEK
>ENST00000265310.6|SNV-8045-G-A|4
EARQILEQTPVKELMSFK
>ENST00000495524.5|SNV-3490-G-A|2
MDGDRPRPR
>ENST00000297689.4|MNV-14464-ATCTCTGCTTC-A|1
MSFAIEQSILYYAEFSLDL
>ENST00000641123.1|SNV-479-C-A|1
VMAYDRYLAICQPLHYPVAMNRR
>ENST00000616887.1|SNV-1162-C-T|1
EDAPQGTVILLFNAHDRDSGKNG
>ENST00000543191.5|SNV-56474-T-C|2
WKTPSWIFSGD
>ENST00000375651.7|SNV-987-G-A|1
QAVRRLR
>ENST00000378679.7|MNV-5456-GTCGGGGCGGTGGG-G|5
WLSLKITRSDGCPR
>ENST00000495524.5|MNV-3496-CGCCCGCGGGAA-C|3
MDGDGPRLLGAHIQ
>ENST00000267119.6|SNV-6823-G-A|3
LALDMEITTYR
>ENST00000040584.6|INDEL-395-T-TG|8
SRLLPPR
>ENST00000308251.5|INDEL-2791-G-GAGGAGCTGG|4
KLEELEELEELAKLHR
>ENST00000583454.1|SNV-762-G-C|2
TFSPTAR
>ENST00000611444.2|SNV-191-G-C|3
RLFKVFLENVIWYAVTNTEHAK
>ENST00000378679.7|MNV-5456-GTCGGGGCGGTGGG-G|3
ITRSDGCPRR
>ENST00000464239.5|SNV-31443-G-A|1
AAPPVHRCPALGTPSAAVPSAWTR
>ENST00000262320.8|INDEL-5713-G-GTT|4
GARIWTWGMSLRAVPPPPHHT
>ENST00000617492.4|INDEL-60039-T-TT|5
RYAFFYANSAK
>ENST00000613419.4|SNV-44033-A-G|4
KVFCQYDSR
>ENST00000513276.5|SNV-2919-C-T|4
QEDQGCVRIENVEILVLQAPK
>ENST00000613419.4|SNV-44033-A-G|1
VFCQYDSRGMSFNTVSELVISK
>ENST00000222823.9|SNV-27476-C-A|1
LTYCNACSADCSALSFVLHHFHKR
>ENST00000529348.1|SNV-53141-A-G|5
MSLFVSRTKSSGHIR
>ENST00000462815.5|SNV-7810-C-T|3
RKPMDPSRSVSR
>ENST00000370626.4|SNV-7367-C-T|5
GTPASVVSESPPWQAPIEAR
>ENST00000327470.6|SNV-1128-G-C|2
RQVLGLSAGLTSV
>ENST00000462815.5|SNV-7810-C-T|2
KPMDPSRSVSR
>ENST00000443617.7|SNV-178181-A-G|2
LRPNCDKSEVEK
>ENST00000280481.9|SNV-401-C-G|2
LLLLLLLLLSLVSRVAAQPAAFGR
>ENST00000484298.5|SNV-67911-T-C|2
QHQAAKSVMR
>ENST00000460120.5|INDEL-32687-C-CT|1
IGIEEADSFF
>ENST00000427858.4|MNV-9933-GC-G|3
EYHLALTRNPTVCMEESEGLIK
>ENST00000513276.5|SNV-2919-C-T|2
IENVEILVLQAPKDSFALK
>ENST00000512626.2|SNV-4444-G-T|5
RVLEFQIQTLNIQK
>ENST00000544440.7|SNV-265806-G-A|4
EKEEAIK
>ENST00000531330.5|SNV-1722-G-A|2
RLLHCPEHPPTPSPCALASALR
>ENST00000378746.8|SNV-34974-G-C|3
ELEEKEQQRLDIEEK
>ENST00000409018.7|SNV-18234-G-A|3
ILKAKVVTVSQEAEWDQIKPLLR
>ENST00000319555.8|MNV-80496-CCGAGGACGCGCCTGCCG-C|20
APAQAQGAPRPGPR
>ENST00000370626.4|SNV-7367-C-T|3
GTPASVVSESPPWQAPIEARGR
>ENST00000532400.1|SNV-19755-T-C|11
VSISQLSTRSEAR
>ENST00000652550.1|SNV-35094-C-T|4
HVLLELLPRLLGSPSPPEAPR
>ENST00000473539.5|SNV-15442-C-T|1
EVICQVLYLGTVTDFKQTVNK
>ENST00000531330.5|SNV-1722-G-A|6
MGQRPITFLRQMR
>ENST00000366528.3|SNV-130-G-A|1
ERKASCTSLHLSYWK
>ENST00000305737.6|SNV-90035-C-G|3
SHQVHFSK
>ENST00000398505.7|SNV-18976-C-G|3
EEPVEEAEEEAPEASRAPKEAGPSK
>ENST00000244496.6|SNV-7478-C-T|3
SEQCQLALAEK
>ENST00000040584.6|INDEL-395-T-TG|18
FPQSVGQEPCAGVR
>ENST00000321276.8|SNV-227-G-A|2
VPGVEHLPAANDKGGEAPANGLR
>ENST00000040584.6|INDEL-395-T-TG|17
FPQSVGQEPCAGVRAR
>ENST00000465930.1|SNV-41124-A-G|2
EINRWHHCFAG
>ENST00000040584.6|INDEL-395-T-TG|2
HLQLRLPAEPVLA
>ENST00000381340.8|SNV-201301-C-T|1
QGSPTEHEDVTVMDIKLK
>ENST00000545455.1|SNV-21698-A-G|2
VTFDCAMGR
>ENST00000335756.9|SNV-27948-G-T|2
LPFSLLAREICVK
>ENST00000473692.1|SNV-1611-A-G|3
TSSTSLTGWPR
>ENST00000403625.6|MNV-568992-ACTC-A|2
DNSLHSAGIPCEKELGK
>ENST00000379305.7|SNV-111272-C-T|3
LNFCGCLLRPK
>ENST00000490605.3|SNV-18977-G-A|1
EQALEQEQER
>ENST00000319555.8|MNV-80496-CCGAGGACGCGCCTGCCG-C|23
LYCSGRRAPAQAQGAPRPGPR
>ENST00000466016.5|SNV-4465-G-A|3
RHQLQKHK
>FUSION-ENST00000456935.7:14590-ENST00000589751.1:10862|6
RDKACSMPSNPGSR
>ENST00000617492.4|INDEL-60039-T-TT|4
RYAFFYANSAKFGLFLSSISSIV
>ENST00000416188.3|SNV-33134-C-T|3
VQEAAWPEEVVSQTPLLR
>FUSION-ENST00000529191.5:233-ENST00000600659.3:795|14
MTTASTSQVRVEFMDDTSRSIIR
>ENST00000461301.1|SNV-343-C-T|1
GLSPEEPCLRLPQAATS
>ENST00000470973.1|MNV-20326-CC-C|10
VTTMAIQTSR
>ENST00000040584.6|INDEL-395-T-TG|6
LLPPRHLR
>FUSION-ENST00000396913.6:18723-ENST00000458168.1:10759|2
EPGFPAEIQHR
>ENST00000284601.4|SNV-193850-G-A|3
EHNEHNEK
>ENST00000371372.6|SNV-145810-G-A|2
ECAGTKGER
>FUSION-ENST00000587069.5:10118-ENST00000466048.6:120527|11
LHLAEASAGSVGR
>ENST00000498426.5|SNV-373183-T-A|3
NDHQSTHSYILINPSPDTR
>ENST00000583454.1|SNV-762-G-C|4
MAPRTFSPTARQLRPSGCAGAGK
>ENST00000532400.1|SNV-19755-T-C|8
SEARVCVRAR
>ENST00000481328.7|SNV-62484-C-T|1
GHGHSRPAGWSCRPPSPRSQSCCL
>ENST00000367210.2|SNV-54368-G-A|1
DKAKPKVNVKPSVVK
>ENST00000040584.6|INDEL-395-T-TG|3
HLRHLQLRLPAEPVLA
>ENST00000274364.11|SNV-297842-C-T|2
GEPKGVKR
>ENST00000244496.6|SNV-7478-C-T|1
SEQCQLALAEKFKELK
>ENST00000300648.7|SNV-4322-G-A|4
AADTQVSKTLK
>ENST00000378746.8|SNV-34974-G-C|2
EQQRLDIEEK
>ENST00000377182.5|SNV-82365-C-T|1
SELGHYMYVDSVYVKHFQEVA
>ENST00000493328.5|INDEL-44757-A-AA|12
KSVGFWPCPK
>ENST00000498426.5|SNV-373183-T-A|1
IIKVPTPTS
>ENST00000536101.5|SNV-204066-A-G|4
TQKVLTADLESVHSELENMTR
>ENST00000394967.3|MNV-2493-GGGCGGCGGCAGCGGC-G|1
AAAAAAAAAAASAGGKEAASGPNDS
>ENST00000398505.7|SNV-18976-C-G|1
APKEAGPSKEASLWPCEK
>ENST00000674367.1|SNV-637215-A-G|3
PTTMIPHHTDGEERLMST
>ENST00000358273.9|SNV-163431-G-A|1
SVVSQHFPQNSIGAVGSAMFLR
>ENST00000615513.4|SNV-8066-C-T|4
SGEQAEGSPGGPGDSQGRKWR
>ENST00000263468.13|SNV-7718-G-A|3
NRAHKYFVESNR
>ENST00000394967.3|MNV-2493-GGGCGGCGGCAGCGGC-G|2
AAAAAAAAAAASAGGK
>ENST00000473692.1|SNV-1611-A-G|8
WEPMTYAKSVRTSSTSLTGWPR
>ENST00000651235.1|SNV-2677-G-T|4
CRSAFNLLEVNER
>ENST00000461301.1|SNV-343-C-T|4
MMGLSPEEPCLRLPQAATS
>ENST00000366528.3|SNV-130-G-A|7
MAAPPEPGEPK
>ENST00000469541.5|INDEL-5059-A-AA|5
PPKKSGR
>ENST00000381140.9|SNV-262-G-A|2
FICSFPDCNANYSKAWK
>FUSION-ENST00000456935.7:14590-ENST00000589751.1:10862|5
DKACSMPSNPGSR
>ENST00000281154.6|SNV-36696-G-A|5
GPEERQFKGLSDCIMK
>ENST00000370898.7|SNV-7185-A-G|5
AALPARSFVCSLSLK
>ENST00000381655.7|SNV-198896-C-A|3
DGDNIIYQASSTDEAALVK
>ENST00000293880.9|SNV-3425-A-G|3
FFVISLDPPVK
>ENST00000367972.8|SNV-12555-C-T|3
AAQFEPPGCQMIAIR
>ENST00000628331.1|MNV-14802-CAC-C|25
VWQVASGCCHQTLRGHGCSAVPSAR
>ENST00000374695.8|SNV-91102-C-T|3
GSRLRLHHVSPADLGEYVCR
>ENST00000321276.8|SNV-227-G-A|5
ENGADPTERAARVPGVEHLPAANDK
>ENST00000518156.3|SNV-855-G-T|3
GDYTDQQK
>ENST00000623257.1|SNV-1430-A-G|6
ASDLVESCDIDTLHLR
>ENST00000356297.5|SNV-400737-C-T|2
ANEHLALAAMHILWFR
>ENST00000371809.3|SNV-5427-C-A|3
IWEEIQFLDTKYNVGIHNILAYVK
>ENST00000228264.10|SNV-24031-C-T|2
QGSFSQSTLK
>ENST00000265343.10|SNV-71326-G-A|3
TEHGSQK
>ENST00000528929.1|SNV-137640-G-A|1
GVESMEASL
>ENST00000286835.12|INDEL-29777-A-AA|2
VLNLWQKK
>ENST00000389484.8|SNV-1897749-G-A|1
LYMDGQNCQNSLGSVDERKELLPK
>ENST00000398454.5|SNV-83081-G-A|4
CAMCASVFKLEK
>ENST00000408953.4|SNV-5625-T-G|1
HHKSSNLVDGFENKEFK
>ENST00000296824.4|SNV-12756-C-T|2
CQNGRLMWLYLK
>ENST00000474427.6|SNV-147022-G-A|2
MYDNILNKPLQLKPNITNSTR
>ENST00000378679.7|MNV-5456-GTCGGGGCGGTGGG-G|1
SDGCPRRNPK
>ENST00000507988.5|SNV-83081-G-A|6
MCASVFKLEK
>ENST00000487556.6|INDEL-25891-G-GA|13
EEKNTAPLVICSELHK
>ENST00000216277.12|SNV-23893-G-C|1
NLPQSLIENVGGKIFTFGSYR
>ENST00000381340.8|SNV-201301-C-T|2
QGSPTEHEDVTVMDIK
>ENST00000262320.8|INDEL-5713-G-GTT|14
GPPATVSAPGK
>ENST00000372517.8|INDEL-25891-G-GA|4
TTQIRGINCPQARR
>ENST00000522853.5|SNV-42200-G-C|1
TLPESAFADTLTPARLSHAR
>ENST00000224140.6|SNV-25530-C-G|2
CVKEISSYTPK
>ENST00000495524.5|MNV-3496-CGCCCGCGGGAA-C|10
WTVTGLAFWEPTSSDEGGAASDD
>ENST00000533655.6|INDEL-33871-G-GC|8
TPSQKIRSPYCIWCFTTR
>ENST00000493328.5|INDEL-44757-A-AA|11
KSVGFWPCPKTCSHIFNSK
>ENST00000351111.7|SNV-4465-G-A|3
LLMRHQLQKHK
>ENST00000483253.1|SNV-532170-A-G|2
MSQFTPALP
>ENST00000470973.1|MNV-20326-CC-C|8
VTTMAIQTSRIRSYWNCCS
>ENST00000493328.5|INDEL-44757-A-AA|4
DRKISEGER
>ENST00000297689.4|MNV-14464-ATCTCTGCTTC-A|5
LLLSKSWAFR
>ENST00000470973.1|MNV-20326-CC-C|1
SYWNCCS
>ENST00000336273.8|MNV-595-AGGC-A|5
REEAAVPAAAPDDLALLK
>ENST00000398505.7|SNV-18976-C-G|8
QLKIQVKEEPVEEAEEEAPEASR
>ENST00000651180.1|SNV-67789-G-A|1
GYNFSQESVESPEQKGLTYHR
>ENST00000336273.8|MNV-595-AGGC-A|3
EEAAVPAAAPDDLALLK
>ENST00000507988.5|SNV-83081-G-A|3
CASVFKLEKEEK
>ENST00000246914.10|SNV-409-A-T|2
SPPPSSKEPPVGTWTEGAPVK
>FUSION-ENST00000587069.5:12899-ENST00000466048.6:120527|59
YITQSGGSADGMGR
>FUSION-ENST00000456935.7:14590-ENST00000589751.1:10862|3
ACSMPSNPGSR
>ENST00000284601.4|SNV-193850-G-A|6
NVKDVNREHNEHNEK
>ENST00000381140.9|SNV-262-G-A|5
RFICSFPDCNANYSK
>ENST00000293880.9|SNV-3425-A-G|2
MFFVISLDPPVKQGQTR
>ENST00000378746.8|SNV-34974-G-C|1
EQQRLDIEEKYTSLQEEAQGK
>ENST00000267119.6|SNV-6823-G-A|2
LALDMEITTYRK
>ENST00000493328.5|INDEL-44757-A-AA|13
QKKSVGFWPCPK
>ENST00000371964.5|SNV-3490-G-A|1
EDQMDGDRPRPR
>ENST00000553443.5|SNV-153454-A-G|4
YYESEVKILTEEVNDKTK
>ENST00000361874.7|SNV-20919-A-G|2
EEGGLRAQVR
>ENST00000529348.1|SNV-53141-A-G|18
LRNDGHFCDVTIRVQDK
>ENST00000533655.6|INDEL-33871-G-GC|7
IRSPYCIWCFTTR
>ENST00000372517.8|INDEL-25891-G-GA|8
HSTSSHLFR
>ENST00000602285.1|SNV-2470-T-A|2
QEPTCNNSPELQVKVTK
>ENST00000623257.1|SNV-1430-A-G|8
THTRASDLVESCDIDTLHLR
>ENST00000381140.9|SNV-262-G-A|3
FICSFPDCNANYSK
>ENST00000360029.4|MNV-1172-TC-T|1
SGAATPSTFSSDHLRK
>ENST00000409700.4|MNV-2212-GT-G|4
NGLSQWKLCPALPGLDTWSQK
>FUSION-ENST00000456935.7:14590-ENST00000589751.1:10862|9
WAQIHLVKILPLK
>ENST00000373374.7|MNV-33989-GCT-G|2
GQGSLFLSQWPQSQKDACGEEGW
>ENST00000493328.5|INDEL-44757-A-AA|2
ISEGERVAICTLLNSEVNNPVLSFV
>ENST00000370832.1|SNV-69889-C-G|3
IALNALTMCLAR
>ENST00000160373.8|MNV-776-GACGCGGCGGGGGCCGCGGCG-G|6
ATDGASCEPDLSRAPEGGGEK
>FUSION-ENST00000456935.7:14590-ENST00000589751.1:10862|8
WAQIHLVKILPLKK
>ENST00000484298.5|SNV-67911-T-C|4
VSMALEETLRQHQAAK
>ENST00000366528.3|SNV-130-G-A|3
MAAPPEPGEPKERK
>ENST00000327428.10|SNV-12292-G-A|4
EEIKEMHGLQIFTSVPK
>ENST00000466016.5|SNV-4465-G-A|8
IAVCQNVALSAEDKLLMRHQLQK
>ENST00000484298.5|SNV-67911-T-C|5
SPLQEAESKVSMALEETLRQHQAAK
>ENST00000469830.2|MNV-14802-CAC-C|1
HLSGEGEVWGASELPQLPTFPAPPR
>ENST00000306960.4|SNV-11647-C-A|1
MPMVDPEAQATTKQPPRSSPNTVK
>ENST00000647374.2|SNV-12111-G-A|1
QMRDNSPVHLQYSMYGHK
>ENST00000378933.5|SNV-119589-G-T|1
ALSQESSKYLYM
>ENST00000371372.6|SNV-145810-G-A|4
HQDPSKECAGTK
>ENST00000336257.7|SNV-5723-G-A|6
EVCRSHVRIAEAATLKPPPFLHGR
>ENST00000372517.8|INDEL-25891-G-GA|1
GINCPQARRERPC
>ENST00000394323.3|SNV-15516-A-G|3
LAHIPVR
>ENST00000615513.4|SNV-8066-C-T|1
WRQTSMTDFYHSKR
>ENST00000371809.3|SNV-5427-C-A|2
YNVGIHNILAYVK
>ENST00000300648.7|SNV-4322-G-A|2
AADTQVSKTLKR
>ENST00000262320.8|INDEL-5713-G-GTT|20
MLPDPQCLVRRENWCPQTR
>ENST00000651235.1|SNV-2677-G-T|3
CRSAFNLLEVNERHQILRPGLR
>ENST00000376462.5|SNV-837133-C-T|2
LPPPPPPPPRR
>ENST00000492977.5|SNV-7810-C-T|11
RGNLWTLPDPYPGHER
>ENST00000302609.8|SNV-19590-G-C|2
QGKEPSILEVEFPHR
>ENST00000319555.8|MNV-80496-CCGAGGACGCGCCTGCCG-C|2
RGRPGQRGQPEPG
>ENST00000459885.1|SNV-12555-C-T|4
STDPVKAAQFEPPGCQMIAIRK
>ENST00000529348.1|SNV-53141-A-G|10
DIFVMSLFVSRTK
>ENST00000304514.11|SNV-35411-C-T|1
TSPRWAEDQNSLLKMIR
>ENST00000368801.4|SNV-5479-C-A|1
SEKHGSSSGSSSSYGQHGSGSR
>FUSION-ENST00000534719.1:323-ENST00000331825.11:461|41
MGFYFDR
>ENST00000498426.5|SNV-373183-T-A|4
MNDHQSTHSYILINPSPDTR
>ENST00000409018.7|SNV-18234-G-A|1
VVTVSQEAEWDQIKPLLR
>ENST00000398454.5|SNV-83081-G-A|1
EEKKNDK
>ENST00000293880.9|SNV-3425-A-G|4
MFFVISLDPPVK
>ENST00000572438.1|SNV-35094-C-T|4
HVPAAAPRSPGAAAAPPGLPVAAR
>ENST00000297689.4|MNV-14464-ATCTCTGCTTC-A|4
LLLSKSWAFRK
>ENST00000319555.8|MNV-80496-CCGAGGACGCGCCTGCCG-C|8
SARGGGWGRGHAR
>ENST00000465968.5|SNV-18976-C-G|1
EEPVEEAEEEAPEASRA
>FUSION-ENST00000529191.5:233-ENST00000600659.3:795|16
MTTASTSQVRVEFMDDTSR
>ENST00000446942.5|SNV-3305-G-A|1
NVAFLNPVDPISHDLLVNLAR
>ENST00000576985.6|SNV-7726-G-C|1
DQELAAVLECLTFEDVPQNK
>ENST00000533655.6|INDEL-33871-G-GC|4
SPYCIWCFTTRR
>ENST00000272252.10|MNV-9933-GC-G|3
ASVQMVK
>ENST00000267119.6|SNV-6823-G-A|1
LALDMEITTYRKLLESEECR
>ENST00000438793.7|SNV-220200-A-C|1
EDVVHVHNYNPTEK
>ENST00000274364.11|SNV-297842-C-T|3
GEPKGVK
>ENST00000474741.5|SNV-129686-C-T|1
GAPGSAPAHWCLR
>ENST00000511638.5|SNV-2919-C-T|1
SLFYKHPRTLLP
>ENST00000647989.1|SNV-569353-G-T|12
MIYAKNLVNADRCALFQVYHK
>ENST00000428638.5|SNV-4257-C-T|4
VAIRPNERYRLLWR
>ENST00000674367.1|SNV-637215-A-G|1
IPHHTDGEERLMST
>FUSION-ENST00000587069.5:10118-ENST00000466048.6:120527|6
IYVASHAVSVAPLSQR
>ENST00000371964.5|MNV-3496-CGCCCGCGGGAA-C|2
EDQMDGDGPRLLGAHIQ
>ENST00000460120.5|INDEL-32687-C-CT|2
NNKIGIEEADSFF
>ENST00000257694.13|SNV-54233-G-A|1
SICGKQRSK
>ENST00000531265.1|SNV-10560-C-T|1
NSKIGALL
>ENST00000583454.1|SNV-762-G-C|6
MAPRTFSPTAR
>ENST00000579111.5|SNV-1280-C-A|1
RVFPYPLKTTVVILTDSSDV
>ENST00000371964.5|MNV-3496-CGCCCGCGGGAA-C|1
LLGAHIQ
>ENST00000378024.9|SNV-30506-A-G|4
GPKVDIDVPDVNVQGPDWHLKMPR
>ENST00000469541.5|INDEL-5059-A-AA|8
MPLNTSIVMPPKKSGR
>ENST00000293880.9|SNV-3425-A-G|9
LFLLPHKDQRQMFFVISLDPPVK
>ENST00000477915.5|SNV-111272-C-T|1
LNFCGCLLRPKTFRSVR
>ENST00000477685.5|SNV-12292-G-A|13
MVNQALKEEIKEMHGLQIFTSVPK
>ENST00000647989.1|SNV-569353-G-T|4
PIVVRFSRCTIR
>ENST00000497613.2|SNV-4242-G-A|2
GRSYSISIPCS
>ENST00000366574.7|SNV-549577-G-T|1
TNPDYSTSHSARLTEDVLADDR
>ENST00000367245.5|SNV-24049-G-A|5
SSYTHGLNRTGFYRHSGCEHR
>ENST00000280481.9|SNV-401-C-G|1
VAAQPAAFGR
>ENST00000566719.1|MNV-118056-AG-A|3
QLCQSGRHPLGWWTLRGTGR
>ENST00000628331.1|MNV-14802-CAC-C|19
HARPHGLHRQHRR
>ENST00000586539.6|SNV-30541-C-G|1
GPPLFFLKSSFWSQTQK
>ENST00000493328.5|INDEL-44757-A-AA|14
FLLPFSTVYLCDAAFSALTESKQKK
>ENST00000370898.7|SNV-7185-A-G|3
SFVCSLSLK
>ENST00000459885.1|SNV-12555-C-T|5
STDPVKAAQFEPPGCQMIAIR
>ENST00000532400.1|SNV-19755-T-C|12
STCRVSISQLSTRSEAR
>ENST00000279907.12|SNV-84431-G-A|2
SMSVDLSHIPLKNPLLFK
>ENST00000583005.5|SNV-1280-C-A|4
TLQDVSPQASETEIPK
>ENST00000408953.4|SNV-5625-T-G|4
GQILTHIFEMYEEINQFR
>ENST00000492977.5|SNV-7810-C-T|8
GNLWTLPDPYPGHERVPR
>ENST00000483253.1|SNV-532170-A-G|4
KTNVTVYPCIAMSPR
>ENST00000276602.10|MNV-18143-AATG-A|4
TRTITSQDKPSGNVEMETEANLDTR
>ENST00000570934.5|MNV-55914-GA-G|2
MNYCAEIIASHWAT
>ENST00000375044.5|SNV-27686-T-G|3
QLIREEDEERLAR
>ENST00000373365.5|MNV-20326-CC-C|1
GLKNWESNL
>ENST00000262320.8|INDEL-5713-G-GTT|8
LRRPLRGAR
>ENST00000403625.6|SNV-506183-C-T|1
SLSPGCSPACCDHEIIMMNHVYKER
>ENST00000529348.1|SNV-53141-A-G|21
MLRNDGHFCDVTIR
>ENST00000409700.4|MNV-2212-GT-G|5
NGLSQWK
>ENST00000244496.6|SNV-7478-C-T|6
AQAQQGHRPYFLKKSEQCQLALAEK
>ENST00000378679.7|MNV-5456-GTCGGGGCGGTGGG-G|4
ITRSDGCPR
>ENST00000373672.8|SNV-31487-G-A|2
SIYGDCVQGQRAHPGYLVEK
>ENST00000553443.5|SNV-153454-A-G|2
ILTEEVNDKTK
>ENST00000473692.1|SNV-1611-A-G|9
MWEPMTYAKSVRTSSTSLTGWPR
>ENST00000647374.2|SNV-12111-G-A|2
QVDKQMRDNSPVHLQYSMYGHK
>ENST00000583005.5|SNV-1280-C-A|3
TLQDVSPQASETEIPKR
>ENST00000473692.1|SNV-1611-A-G|5
SVRTSSTSLTGWPR
>ENST00000485962.5|SNV-31557-G-A|5
MAPGDLGQVHAEGRISR
>ENST00000463279.6|SNV-25943-G-A|3
ATTGRCSVTRAAVTTGVWTSWAWS
>ENST00000635293.1|MNV-16849-AGCGCTTCGAGA-A|2
KPLDGEYFTLQIRGRDVPR
>ENST00000579111.5|SNV-1280-C-A|2
RVFPYPLK
>ENST00000617377.1|SNV-132442-G-T|4
VFCYDDRFIVK
>ENST00000457545.7|INDEL-28669-C-CGTG|1
AFDVFKEFSHLEDFPFDAEY
>ENST00000297689.4|MNV-14464-ATCTCTGCTTC-A|13
QGIANLSAEVVSLKRLIATQPK
>ENST00000477685.5|SNV-12292-G-A|1
YLPLSPNADHALAA
>ENST00000529348.1|SNV-53141-A-G|9
DIFVMSLFVSRTKSSGHIR
>ENST00000262320.8|INDEL-5713-G-GTT|1
AVPPPPHHT
>ENST00000493328.5|INDEL-44757-A-AA|1
VAICTLLNSEVNNPVLSFV
>ENST00000304514.11|SNV-35411-C-T|5
SYKYSPKTSPR
>ENST00000465930.1|SNV-41124-A-G|1
WHHCFAG
>ENST00000160373.8|MNV-776-GACGCGGCGGGGGCCGCGGCG-G|4
ATDGASCEPDLSRAPEGGGEKR
>ENST00000370626.4|SNV-7367-C-T|6
MGTPASVVSESPPWQAPIEAR
>ENST00000485962.5|SNV-31557-G-A|4
APGDLGQVHAEGRISR
>ENST00000539839.1|SNV-775-G-A|1
TGLYPHPRLPGHVR
>ENST00000536101.5|SNV-204066-A-G|3
TQKVLTADLESVHSELENMTRNK
>ENST00000351111.7|SNV-4465-G-A|5
MIAVCQNVALSAEDKLLMRHQLQK
>ENST00000223398.11|SNV-87315-G-A|2
AETQGKQEVESLR
>ENST00000366476.1|SNV-899-C-A|4
NKEVTRELR
>ENST00000327428.10|SNV-12292-G-A|1
EMHGLQIFTSVPKR
>ENST00000505372.1|SNV-220200-A-C|11
LFMCTTIILQK
>ENST00000012134.7|INDEL-184674-A-AGAAGGA|1
EKEKEAQSK
>ENST00000378330.7|SNV-205576-C-T|1
DPSLFSSLFASSTSSHGSSAAQK
>ENST00000318217.10|SNV-109435-A-C|2
SSIHDAAEFR
>ENST00000407418.8|SNV-5985-G-A|1
VTAGVAGAAGGGGSIGASK
>ENST00000617377.1|SNV-132442-G-T|7
RVFCYDDR
>ENST00000408953.4|SNV-5625-T-G|3
GQILTHIFEMYEEINQFRHHK
>ENST00000286835.12|INDEL-29777-A-AA|1
VLNLWQKKWSVQN
>ENST00000572438.1|SNV-35094-C-T|3
SPGAAAAPPGLPVAAR
>ENST00000361874.7|SNV-20919-A-G|1
EEGGLRAQVRDLEEK
>ENST00000541225.5|SNV-30541-C-G|2
MDIEVHLCFS
>ENST00000267119.6|SNV-6823-G-A|4
EYQELMSLKLALDMEITTYRK
>ENST00000366528.3|SNV-130-G-A|6
AAPPEPGEPK
>ENST00000481328.7|SNV-62484-C-T|2
MGHGHSRPAGWSCRPPSPRSQSCCL
>ENST00000262320.8|INDEL-5713-G-GTT|9
VRLRRPLR
>FUSION-ENST00000587069.5:10118-ENST00000466048.6:120527|9
MSSTVQR
>ENST00000513985.5|SNV-105214-G-A|6
MSGREETEKVNTSPSINTK
>ENST00000352483.3|SNV-10282-T-C|1
TELLEEAKKMEMAK
>ENST00000223398.11|SNV-87315-G-A|5
MLDYERLQRAETQGK
>ENST00000319555.8|MNV-80496-CCGAGGACGCGCCTGCCG-C|7
GGGWGRGHAR
>ENST00000674367.1|SNV-637215-A-G|2
MIPHHTDGEERLMST
>ENST00000394323.3|SNV-15516-A-G|5
IQKLAHIPVR
>ENST00000611598.1|SNV-1769-C-T|2
AFELTLQARDQGSPVLSANVSLR
>ENST00000469541.5|INDEL-5059-A-AA|7
PLNTSIVMPPKKSGR
>ENST00000223398.11|SNV-87315-G-A|1
AETQGKQEVESLREK
>ENST00000539839.1|SNV-775-G-A|3
ADVHRTGLYPHPRLPGHVR
>ENST00000228264.10|SNV-24031-C-T|3
VILSRQGSFSQSTLK
>ENST00000262320.8|INDEL-5713-G-GTT|18
RENWCPQTRGPPATVSAPGK
>ENST00000351111.7|SNV-4465-G-A|4
LLMRHQLQK
>ENST00000473692.1|SNV-1611-A-G|1
TSSTSLTGWPRRPFSRTR
>ENST00000513985.5|SNV-105214-G-A|2
VNTSPSINTK
>ENST00000359106.10|SNV-38720-G-T|4
RTSSSGSAEPGAAHEMKSPPSSR
>ENST00000360409.7|SNV-40608-A-T|1
LEIILQFLIFDLEHDPLQVGEGDCK
>ENST00000645969.1|SNV-123469-G-C|4
TMRLGPAVVALQSST
>ENST00000441493.7|SNV-233694-A-C|2
QILTEMLEVVEQR
>ENST00000040584.6|INDEL-395-T-TG|15
ARRLGAR
>ENST00000326303.4|SNV-3914-G-C|5
QILAFFCKHLRGTQK
>ENST00000231130.3|SNV-907-C-T|1
SGTAQINIQVLDINDNAPEFA
>ENST00000272252.10|MNV-9933-GC-G|7
NPTVCMEESEGLIK
>ENST00000248104.11|SNV-48400-A-T|1
QCVACRVR
>ENST00000372517.8|INDEL-25891-G-GA|5
TTQIRGINCPQAR
>ENST00000376462.5|SNV-837133-C-T|3
LPPPPPPPPR
>ENST00000488118.6|SNV-52783-C-G|8
MSMRVLAASVTKHCLMSPWR
>ENST00000408953.4|SNV-5625-T-G|5
WLSRGQILTHIFEMYEEINQFRHHK
>ENST00000379562.9|SNV-18749-A-G|1
EKSALDEIMEIEEEKK
>ENST00000222390.11|SNV-25362-G-C|1
GLIDHTESGKICQRWDHQTPHR
>ENST00000306960.4|SNV-11647-C-A|3
MPMVDPEAQATTK
>ENST00000445008.6|SNV-53141-A-G|3
NDGHFCDVTIR
>ENST00000246914.10|SNV-409-A-T|1
EPPVGTWTEGAPVK
>ENST00000572438.1|SNV-35094-C-T|1
SPGAAAAPPGLPVAARGPPGRLAPK
>ENST00000263726.4|SNV-41220-C-G|2
QVREQLSSETGLDMR
>ENST00000265343.10|SNV-71326-G-A|1
TEHGSQKRTISQSSSLK
>ENST00000404895.7|SNV-515319-C-A|1
VYCVDNNPCAFQEVVSDER
>ENST00000366574.7|SNV-549577-G-T|5
FLLRRTNPDYSTSHSAR
>ENST00000427858.4|MNV-9933-GC-G|2
MGRSITWH
>ENST00000223398.11|SNV-87315-G-A|3
LQRAETQGKQEVESLR
>ENST00000613419.4|SNV-44033-A-G|2
VFCQYDSR
>ENST00000668134.1|SNV-4841-T-C|3
SPDGPFPR
>ENST00000505372.1|SNV-220200-A-C|12
MLFMCTTIILQK
>ENST00000467558.5|SNV-14693-G-A|2
SPGSSPTVR
>ENST00000379305.7|SNV-111272-C-T|6
WRLNVLRLNFCGCLLRPK
>ENST00000617492.4|INDEL-60039-T-TT|3
YAFFYANSAK
>ENST00000375512.3|SNV-46093-G-A|3
REPMNIYNLIAIIHDQIK
>ENST00000471026.5|SNV-12555-C-T|1
SNDCHQKETT
>ENST00000568007.5|MNV-86046-CC-C|2
QTATALPTGTSKCPPSQRVPA
>ENST00000543191.5|SNV-56474-T-C|3
MWKTPSWIFSGD
>FUSION-ENST00000534719.1:323-ENST00000331825.11:461|39
GFYFDRDDVALEGVSHFFR
>ENST00000262320.8|INDEL-5713-G-GTT|17
ENWCPQTR
>ENST00000402676.7|SNV-111039-C-T|2
SAEQSEQK
>ENST00000379305.7|SNV-111272-C-T|4
LNVLRLNFCGCLLRPKTFR
>ENST00000276602.10|MNV-18143-AATG-A|1
TITSQDKPSGNVEMETEANLDTRKR
>ENST00000529348.1|SNV-53141-A-G|19
MLRNDGHFCDVTIRVQDK
>ENST00000477685.5|SNV-12292-G-A|5
MHGLQIFTSVPKR
>ENST00000602285.1|SNV-2470-T-A|6
KQEPTCNNSPELQVK
>ENST00000262320.8|INDEL-5713-G-GTT|23
VSPWTSEQVSPKMLPDPQCLVRR
>ENST00000319555.8|MNV-80496-CCGAGGACGCGCCTGCCG-C|21
RAPAQAQGAPRPGPRAPRPAR
>ENST00000562833.2|SNV-23601-A-T|1
SPSQRLVPSR
>ENST00000263468.13|SNV-7718-G-A|1
AHKYFVESNRR
>ENST00000617377.1|SNV-132442-G-T|6
RVFCYDDRFIVK
>ENST00000503026.5|SNV-13374-A-G|2
QVKEMNPALGIDCLHEGTNDMK
>ENST00000602285.1|SNV-2470-T-A|5
MKQEPTCNNSPELQVKVTK
>ENST00000300648.7|SNV-4322-G-A|1
TLKRFAGK
>ENST00000529348.1|SNV-53141-A-G|16
MDIFVMSLFVSR
>ENST00000512626.2|SNV-4444-G-T|4
RVLEFQIQTLNIQKEELNTDLYHMK
>ENST00000647989.1|SNV-569353-G-T|7
CALFQVYHKNK
>ENST00000527741.5|SNV-19755-T-C|1
EALPRLKTETG
>ENST00000443700.5|SNV-60194-A-C|6
MIHFILLFSRQGNLR
>ENST00000160373.8|MNV-776-GACGCGGCGGGGGCCGCGGCG-G|2
APEGGGEKR
>ENST00000545455.1|SNV-21698-A-G|3
ISVTLKVTFDCAMGRYFS
>ENST00000353866.7|SNV-22495-T-G|3
LENSSVQEK
>ENST00000470973.1|MNV-20326-CC-C|13
RPRVTTMAIQTSR
>ENST00000461301.1|SNV-343-C-T|5
MGLSPEEPCLR
>ENST00000373298.7|INDEL-5059-A-AA|4
KSGRALWQTGEWQISASNLCGSR
>FUSION-ENST00000587069.5:10118-ENST00000466048.6:120527|7
MSSTVQRIYVASHAVSVAPLSQRGR
>ENST00000303221.10|SNV-39834-G-T|1
VPVGVQMNKYVIN
>ENST00000378679.7|MNV-5456-GTCGGGGCGGTGGG-G|6
WLSLKITR
>ENST00000539839.1|SNV-775-G-A|4
ADVHRTGLYPHPR
>ENST00000228264.10|SNV-24031-C-T|1
QGSFSQSTLKFLLLNPAVHFAQVVK
>ENST00000533823.1|SNV-10560-C-T|1
DGAALLLSHIF
>ENST00000507988.5|SNV-83081-G-A|5
CASVFKLEK
>FUSION-ENST00000373825.7:33319-ENST00000229812.8:25662|69
SVRLVQKK
>ENST00000628331.1|MNV-14802-CAC-C|20
HARPHGLHRQHR
>ENST00000531330.5|SNV-1722-G-A|4
QMRLLHCPEHPPTPSPCALASALR
>ENST00000495527.5|SNV-54368-G-A|1
DKDIFCPL
>ENST00000300648.7|SNV-4322-G-A|5
MAADTQVSKTLK
>ENST00000630384.2|SNV-28111-A-G|2
QEVPVYTGPESRQEVLIR
>ENST00000409018.7|SNV-18234-G-A|2
AKVVTVSQEAEWDQIKPLLR
>ENST00000275072.5|SNV-16171-A-C|1
LQLQEEQFVNAVE
>ENST00000428638.5|SNV-4257-C-T|1
LLWRSTEHWWHVRR
>ENST00000366933.5|SNV-110701-G-C|2
KPNLEREEK
>ENST00000483253.1|SNV-532170-A-G|5
MKTNVTVYPCIAMSPR
>ENST00000420175.3|SNV-928-G-T|1
ILAYSSTGLAPDSVFDTSDPERWR
>ENST00000647989.1|SNV-569353-G-T|11
IYAKNLVNADRCALFQVYHK
>ENST00000545455.1|SNV-21698-A-G|4
ISVTLKVTFDCAMGR
>ENST00000488118.6|SNV-52783-C-G|7
SMRVLAASVTKHCLMSPWR
>ENST00000464239.5|SNV-31443-G-A|2
MAAPPVHRCPALGTPSAAVPSAWTR
>ENST00000262320.8|INDEL-5713-G-GTT|11
VLALKVR
>ENST00000262320.8|INDEL-5713-G-GTT|13
GPPATVSAPGKVLALK
>ENST00000464239.5|SNV-31443-G-A|5
SPAAMAAPPVHR
>ENST00000408953.4|SNV-5625-T-G|2
HHKSSNLVDGFENK
>ENST00000470973.1|MNV-20326-CC-C|15
MMRPRVTTMAIQTSR
>ENST00000262320.8|INDEL-5713-G-GTT|27
MNIQEFRVSPWTSEQVSPK
>ENST00000373298.7|INDEL-5059-A-AA|1
RPSCCGGNS
>ENST00000427858.4|MNV-9933-GC-G|6
GTFKVDGKEYHLALTR
>ENST00000651180.1|SNV-67789-G-A|2
GYNFSQESVESPEQK
>ENST00000443700.5|SNV-60194-A-C|5
IHFILLFSRQGNLR
>ENST00000648977.1|SNV-13093-G-A|1
MKENDIVFDPFVGTAVYL
>ENST00000544440.7|SNV-265806-G-A|6
THQRQVFKEK
>ENST00000367245.5|SNV-24049-G-A|2
HSGCEHR
>ENST00000394001.1|SNV-3228-C-T|2
RTVNALEIELQAQHNL
>ENST00000641698.1|MNV-4518-CCTT-C|1
IISIFYAIVTPLNPFIYCLRNREVK
>ENST00000532400.1|SNV-19755-T-C|4
VREALPRLK
>ENST00000372517.8|INDEL-25891-G-GA|3
GINCPQAR
>ENST00000319555.8|MNV-80496-CCGAGGACGCGCCTGCCG-C|4
GRRGRPGQR
>ENST00000367245.5|SNV-24049-G-A|3
TGFYRHSGCEHRSNLSLASLTFQR
>ENST00000304514.11|SNV-35411-C-T|4
YSPKTSPR
>ENST00000335756.9|SNV-27948-G-T|3
LPFSLLAR
>ENST00000518156.3|SNV-855-G-T|1
GDYTDQQKTTVIENGEIRFNGK
>ENST00000628331.1|MNV-14802-CAC-C|17
HHPCLGHPEWGAAAGVPGAPGLR
>ENST00000463279.6|SNV-25943-G-A|1
AAVTTGVWTSWAWS
>ENST00000674367.1|SNV-637215-A-G|4
MPTTMIPHHTDGEERLMST
>ENST00000533655.6|INDEL-33871-G-GC|1
FQSLPFC
>ENST00000445008.6|SNV-53141-A-G|1
NDGHFCDVTIRVQDKIFR
>ENST00000443617.7|SNV-178181-A-G|4
GAKLRPNCDKSEVEK
>ENST00000496259.5|SNV-15653-G-T|1
PLPQERYR
>ENST00000512626.2|SNV-4444-G-T|6
AKRVLEFQIQTLNIQK
>ENST00000617492.4|INDEL-60039-T-TT|1
FGLFLSSISSIV
>ENST00000532400.1|SNV-19755-T-C|7
VCVRARVR
>ENST00000375044.5|SNV-27686-T-G|2
EEDEERLAR
>ENST00000611444.2|SNV-191-G-C|1
LFKVFLENVIWYAVTNTEHAKR
>ENST00000409700.4|MNV-2212-GT-G|6
NDNYPVILFPLPRNGLSQWK
>FUSION-ENST00000396913.6:18723-ENST00000458168.1:10759|5
TQGFRKEPGFPAEIQHR
>ENST00000419525.5|SNV-27948-G-T|1
LPFSLLIPFPILGDCLSSPNYW
>ENST00000507988.5|SNV-83081-G-A|4
MCASVFKLEKEEK
>ENST00000470973.1|MNV-20326-CC-C|6
MAIQTSRIR
>ENST00000354552.7|SNV-265773-G-A|1
TSTEDLMNLEQGMSPITMTTFAR
>ENST00000602285.1|SNV-2470-T-A|7
MKQEPTCNNSPELQVK
>ENST00000297689.4|MNV-14464-ATCTCTGCTTC-A|10
LIATQPK
>ENST00000454679.7|SNV-338755-G-A|1
EYHNGKCYR
>ENST00000371964.5|SNV-3490-G-A|3
RREDQMDGDRPRPR
>ENST00000529348.1|SNV-53141-A-G|17
MMDIFVMSLFVSR
>ENST00000602285.1|SNV-2470-T-A|1
QEPTCNNSPELQVKVTKTIK
>ENST00000403625.6|SNV-506183-C-T|2
SLSPGCSPACCDHEIIMMNHVYK
>ENST00000532400.1|SNV-19755-T-C|10
VSISQLSTRSEARVCVR
>ENST00000427858.4|MNV-9933-GC-G|5
VDGKEYHLALTR
>ENST00000473692.1|SNV-1611-A-G|7
MTYAKSVRTSSTSLTGWPR
>ENST00000533655.6|INDEL-33871-G-GC|2
RFQSLPFC
>ENST00000301364.10|SNV-7201-G-T|1
MSVLNMLVRRDPGNTEPVK
>ENST00000533655.6|INDEL-33871-G-GC|3
SPYCIWCFTTRRFQSLPFC
>ENST00000428638.5|SNV-4257-C-T|3
YRLLWRSTEHWWHVR
>ENST00000463279.6|SNV-25943-G-A|5
QCDQSSGDYWCVDQLGLELTGTR
>ENST00000545260.5|SNV-477936-T-G|1
AAISDSADCSLSPDVDPVLALQR
>ENST00000445877.5|SNV-21316-G-A|4
EQMETKELQPLTFNRNADQSIER
>ENST00000457091.2|SNV-20-C-T|2
MATTATLATNQGWPEDFGFR
>ENST00000615513.4|SNV-8066-C-T|2
WRQTSMTDFYHSK
>ENST00000505372.1|SNV-220200-A-C|8
MLFMCTTIILQKRQNQSQTW
>ENST00000257694.13|SNV-54233-G-A|4
MSINLTVDIYIYLLSNARSICGKQR
>ENST00000463279.6|SNV-25943-G-A|4
MATTGRCSVTRAAVTTGVWTSWAWS
>ENST00000381655.7|SNV-198896-C-A|2
DGDNIIYQASSTDEAALVKGAK
>ENST00000464239.5|SNV-31443-G-A|6
GSLLTRSPAAMAAPPVHR
>ENST00000505372.1|SNV-220200-A-C|1
CTTIILQKRQNQSQTW
>ENST00000488118.6|SNV-52783-C-G|4
VLAASVTKHCLMSPWR
>ENST00000543191.5|SNV-56474-T-C|1
TPSWIFSGD
>ENST00000371964.5|MNV-3496-CGCCCGCGGGAA-C|SNV-3490-G-A|3
RREDQMDGDRPR
>ENST00000360029.4|MNV-1172-TC-T|2
SGAATPSTFSSDHLR
>ENST00000270815.5|SNV-2953-C-G|2
SSSREPACGTPR
>ENST00000529348.1|SNV-53141-A-G|4
SLFVSRTKSSGHIR
>FUSION-ENST00000373825.7:33319-ENST00000229812.8:25662|71
LLKSVRLVQK
>ENST00000371372.6|SNV-145810-G-A|1
ECAGTKGERR
>ENST00000553443.5|SNV-153454-A-G|3
ILTEEVNDK
>ENST00000366574.7|SNV-464611-C-A|1
IEIGWQYGPVRDDNKR
>ENST00000370898.7|SNV-7185-A-G|4
AALPARSFVCSLSLKMNR
>ENST00000304514.11|SNV-35411-C-T|2
TSPRWAEDQNSLLK
>ENST00000371372.6|SNV-145810-G-A|5
AHRHQDPSKECAGTK
>ENST00000262320.8|INDEL-5713-G-GTT|26
NIQEFRVSPWTSEQVSPK
>FUSION-ENST00000587069.5:10118-ENST00000466048.6:120527|1
FLPTVLIHQT
>ENST00000379305.7|SNV-111272-C-T|2
LNFCGCLLRPKTFR
>ENST00000216277.12|SNV-23893-G-C|4
EWIREISESKNLPQSLIENVGGK
>ENST00000262320.8|INDEL-5713-G-GTT|5
GARIWTWGMSLR
>ENST00000336257.7|SNV-5723-G-A|4
SHVRIAEAATLKPPPFLHGRYR
>ENST00000297689.4|MNV-14464-ATCTCTGCTTC-A|2
KMSFAIEQSILYYAEFSLDL
>ENST00000327428.10|SNV-12292-G-A|2
EMHGLQIFTSVPK
>ENST00000647374.2|SNV-12111-G-A|3
QVDKQMR
>FUSION-ENST00000587069.5:10118-ENST00000466048.6:120527|10
LHLAEASAGSVGRMSSTVQR
>ENST00000325239.11|MNV-105932-TC-T|1
VFHSSPAASSLDFIGGPAILLGLIS
>ENST00000336257.7|SNV-5723-G-A|5
SHVRIAEAATLKPPPFLHGR
>ENST00000370661.5|SNV-25942-C-G|2
NCPPSPLPLISKESPQTSFPYK
>ENST00000366574.7|SNV-549577-G-T|2
TNPDYSTSHSAR
>ENST00000606471.5|SNV-15442-C-T|2
NQVGKEVICQVLYLGTVTDFK
>ENST00000409700.4|MNV-2212-GT-G|1
LCPALPGLDTWSQKW
>ENST00000531330.5|SNV-1722-G-A|7
ANIGDAQAMGQRPITFLRQMR
>ENST00000305737.6|SNV-90035-C-G|1
SHQVHFSKTDHLPKAHVQSLCGTR
>ENST00000040584.6|INDEL-395-T-TG|4
HLRHLQLR
>ENST00000373109.7|SNV-25943-G-A|2
KMQCDQSSGDYWCVDQLGLELTGTR
>ENST00000326303.4|SNV-3914-G-C|1
GTQKTAVPKL
>ENST00000319555.8|MNV-80496-CCGAGGACGCGCCTGCCG-C|22
RAPAQAQGAPRPGPR
>ENST00000319555.8|MNV-80496-CCGAGGACGCGCCTGCCG-C|18
APAQAQGAPRPGPRAPRPARR
>ENST00000485962.5|SNV-31557-G-A|3
MAPGDLGQVHAEGRISRATR
>ENST00000645969.1|SNV-123469-G-C|1
LGPAVVALQSST
>ENST00000370898.7|SNV-7185-A-G|2
SFVCSLSLKMNR
>ENST00000374695.8|SNV-91102-C-T|2
LRLHHVSPADLGEYVCR
>ENST00000623257.1|SNV-1430-A-G|10
TRARTHTR
>ENST00000613419.4|SNV-44033-A-G|3
KVFCQYDSRGMSFNTVSELVISK
>ENST00000488118.6|SNV-52783-C-G|6
MRVLAASVTKHCLMSPWR
>ENST00000539455.5|SNV-92430-C-T|2
MLCLPRFS
>ENST00000284601.4|SNV-193850-G-A|1
EHNEHNEKELELMINQHLIRTR
>ENST00000558362.5|SNV-37526-C-T|1
QDGLSLLLQHQSS
>ENST00000262320.8|INDEL-5713-G-GTT|6
RPLRGARIWTWGMSLR
>ENST00000398505.7|SNV-18976-C-G|6
IQVKEEPVEEAEEEAPEASRAPK
>ENST00000372517.8|INDEL-25891-G-GA|10
KHSTSSHLFR
>ENST00000352483.3|SNV-10282-T-C|5
ERTELLEEAK
>ENST00000389120.8|SNV-1618-C-A|6
MSGIGNKRAAGEPGTYMPPEK
>FUSION-ENST00000587069.5:10118-ENST00000466048.6:120527|2
LRFLPTVLIHQT
>ENST00000623257.1|SNV-1430-A-G|3
SQSLIVAGPHARAHVHTLGLQILLK
>ENST00000566125.5|SNV-12722-T-C|2
CFTGDGKTR
>ENST00000443700.5|SNV-60194-A-C|4
MIHFILLFSRQGNLRLQK
>ENST00000464239.5|SNV-31443-G-A|4
MAAPPVHR
>ENST00000668134.1|SNV-4841-T-C|2
SPDGPFPRAVFTSAGK
>ENST00000513276.5|SNV-2919-C-T|3
IENVEILVLQAPK
>ENST00000264651.3|SNV-3490-G-T|1
AQYEELA
>ENST00000647989.1|SNV-569353-G-T|2
FSRCTIRTR
>ENST00000394323.3|SNV-15516-A-G|4
IQKLAHIPVRTWK
>ENST00000486901.1|SNV-108450-G-T|2
MSSHFRGCVGEVSVNGKR
>ENST00000321276.8|SNV-227-G-A|4
AARVPGVEHLPAANDK
>FUSION-ENST00000587069.5:10118-ENST00000466048.6:120527|14
SFPALQMAWGGGCTQPMILVSQR
>ENST00000532400.1|SNV-19755-T-C|2
EALPRLKTETGPL
>ENST00000371964.5|MNV-3496-CGCCCGCGGGAA-C|SNV-3490-G-A|1
REDQMDGDRPRLLGAHIQ
>ENST00000467558.5|SNV-14693-G-A|1
SPGSSPTVRWWG
>ENST00000336273.8|MNV-595-AGGC-A|2
EEAAVPAAAPDDLALLKNLR
>ENST00000620466.4|SNV-67911-T-C|5
ALEETLRQHQAAK
>ENST00000293880.9|SNV-3425-A-G|8
DQRQMFFVISLDPPVK
>ENST00000512626.2|SNV-4444-G-T|3
VLEFQIQTLNIQK
>FUSION-ENST00000396913.6:18723-ENST00000458168.1:10759|3
KEPGFPAEIQHRAFSNV
>ENST00000359106.10|SNV-38720-G-T|3
TSSSGSAEPGAAHEMKSPPSSR
>ENST00000373298.7|INDEL-5059-A-AA|2
ALWQTGEWQISASNLCGSR
>ENST00000438793.7|SNV-220200-A-C|2
LLGEREDVVHVHNYNPTEK
>ENST00000470973.1|MNV-20326-CC-C|5
AIQTSRIR
>ENST00000630384.2|SNV-28111-A-G|3
QEVPVYTGPESR
>ENST00000485962.5|SNV-31557-G-A|1
ISRATRVLLR
>FUSION-ENST00000529191.5:323-ENST00000331825.11:461|38
QINLELYASYVYLSMGFYFDR
>ENST00000477685.5|SNV-12292-G-A|2
DCRYLPLSPNADHALAA
>FUSION-ENST00000529191.5:233-ENST00000600659.3:795|13
TTASTSQVRVEFMDDTSRSIIR
>ENST00000580469.1|SNV-233694-A-C|3
TEEELSEEKQILTEMLEVVEQRD
>ENST00000375651.7|SNV-987-G-A|3
DISQNKQAVR
>ENST00000293880.9|SNV-3425-A-G|5
QMFFVISLDPPVKQGQTR
>ENST00000630384.2|SNV-28111-A-G|1
QEVPVYTGPESRQEVLIRTDPESR
>ENST00000647989.1|SNV-569353-G-T|1
CTIRTRSYIQTFLILER
>ENST00000378679.7|MNV-5456-GTCGGGGCGGTGGG-G|9
GNAWVRPAPALASLGPSPWSSSIR
>ENST00000378746.8|SNV-34974-G-C|5
RELEEKEQQR
>ENST00000442528.2|SNV-2013-G-T|2
GLSALSACCPGAVDFPSLR
>ENST00000531330.5|SNV-1722-G-A|1
RLLHCPEHPPTPSPCALASALRLPR
>ENST00000645969.1|SNV-123469-G-C|2
RLGPAVVALQSST
>ENST00000265310.6|SNV-8045-G-A|3
QILEQTPVKELMSFK
>ENST00000367972.8|SNV-12555-C-T|1
AAQFEPPGCQMIAIRKR
>ENST00000274364.11|SNV-297842-C-T|4
LDGKGEPKGVK
>ENST00000493220.5|SNV-163479-G-C|2
FLTFINPAIVSPYEAGILDK
>ENST00000488118.6|SNV-52783-C-G|1
HCLMSPWRQA
>ENST00000528929.1|SNV-137640-G-A|3
MHPIFKGVESMEASL
>ENST00000370832.1|SNV-69889-C-G|2
IALNALTMCLARLLFFK
>ENST00000371964.5|SNV-3490-G-A|MNV-3496-CGCCCGCGGGAA-C|1
EDQMDGDRPRLLGAHIQ
>ENST00000263726.4|SNV-41220-C-G|4
NSPKPARQVR
>ENST00000470973.1|MNV-20326-CC-C|11
PRVTTMAIQTSRIR
>ENST00000621812.2|MNV-14802-CAC-C|57
HLSGAGEPTRVLWQR
>ENST00000336273.8|MNV-595-AGGC-A|4
REEAAVPAAAPDDLALLKNLR
>FUSION-ENST00000373886.8:307597-ENST00000653466.1:1747|1
MLLAISDL
>ENST00000617377.1|SNV-132442-G-T|1
AGGFSAMMTGS
>ENST00000544440.7|SNV-265806-G-A|2
EEAIKVDLHEGCGR
>ENST00000340611.9|SNV-14693-G-A|3
SPGSSPTVLK
>ENST00000040584.6|INDEL-395-T-TG|5
LLPPRHLRHLQLR
>FUSION-ENST00000529191.5:233-ENST00000600659.3:795|15
TTASTSQVRVEFMDDTSR
>ENST00000400113.8|SNV-2341-A-G|1
GIQPDGQMPSDK
>ENST00000265343.10|SNV-71326-G-A|6
DLLPSPAGPVPSKDPKTEHGSQK
>ENST00000529348.1|SNV-53141-A-G|15
MMDIFVMSLFVSRTK
>ENST00000333486.4|SNV-179-G-A|2
MDALNASKLLDEELYSR
>ENST00000527604.1|SNV-2668-T-C|1
YSLPVEMMICLPNGTVMA
>ENST00000623257.1|SNV-1430-A-G|7
THTRASDLVESCDIDTLHLRR
>ENST00000222823.9|SNV-27476-C-A|2
LTYCNACSADCSALSFVLHHFHK
>ENST00000358794.9|SNV-644-A-C|5
GQRGYDWQCQRPIR
>ENST00000457545.7|INDEL-28669-C-CGTG|3
NWRAFDVFK
>ENST00000370626.4|SNV-7367-C-T|2
MGTPASVVSESPPWQAPIEARGRK
>ENST00000301364.10|SNV-7201-G-T|3
MSVLNMLVR
>ENST00000327335.4|SNV-173-A-G|2
TPMCFFLR
>ENST00000281154.6|SNV-36696-G-A|1
GLSDCIMKIAK
>ENST00000485962.5|SNV-31557-G-A|2
APGDLGQVHAEGRISRATR
>ENST00000335756.9|SNV-27948-G-T|5
KLPFSLLAR
>ENST00000327741.9|SNV-3463-T-G|5
DLNRDCIIAEIK
>ENST00000318217.10|SNV-109435-A-C|1
SSIHDAAEFRVVADAMK
>ENST00000352483.3|SNV-10282-T-C|4
ERTELLEEAKK
>ENST00000493328.5|INDEL-44757-A-AA|8
SVGFWPCPKTCSHIFNSKDR
>ENST00000398454.5|SNV-83081-G-A|3
CAMCASVFKLEKEEK
>ENST00000630384.2|SNV-28111-A-G|4
QEVPMYTGPESRQEVPVYTGPESR
>ENST00000445877.5|SNV-21316-G-A|3
ELQPLTFNRNADQSIER
>ENST00000262320.8|INDEL-5713-G-GTT|28
MNIQEFR
>ENST00000336257.7|SNV-5723-G-A|1
IAEAATLKPPPFLHGRYRLVR
>ENST00000279907.12|SNV-84431-G-A|1
NPLLFKSASDTNLQK
>ENST00000356297.5|SNV-400737-C-T|1
ANEHLALAAMHILWFREHNR
>ENST00000463279.6|SNV-25943-G-A|2
CSVTRAAVTTGVWTSWAWS
>ENST00000394323.3|SNV-15516-A-G|2
LAHIPVRTWK
>ENST00000531265.1|SNV-10560-C-T|6
MKVALQDLQMNSKIGALL
>ENST00000466016.5|SNV-4465-G-A|5
MRHQLQK
>ENST00000427025.6|SNV-260730-A-G|1
ATMPQVPGGSVKPEIMSPEKSHR
>ENST00000493220.5|SNV-163479-G-C|1
FLTFINPAIVSPYEAGILDKKPPPR
>ENST00000373298.7|INDEL-5059-A-AA|3
SGRALWQTGEWQISASNLCGSR
>ENST00000262320.8|INDEL-5713-G-GTT|10
VLALKVRLR
>ENST00000224140.6|SNV-25530-C-G|1
CVKEISSYTPKDCTSR
>ENST00000470973.1|MNV-20326-CC-C|14
MRPRVTTMAIQTSR
>ENST00000513276.5|SNV-2919-C-T|1
IENVEILVLQAPKDSFALKSNER
>ENST00000040584.6|INDEL-395-T-TG|13
LGARLPAR
>FUSION-ENST00000456935.7:14590-ENST00000589751.1:10862|2
ACSMPSNPGSRMGLDPGVV
>ENST00000366933.5|SNV-110701-G-C|3
EEKKPNLEREEK
>ENST00000301364.10|SNV-7201-G-T|4
QGTPLIAFSLLPHEQKMSVLNMLVR
>ENST00000366574.7|SNV-549577-G-T|3
RTNPDYSTSHSARLTEDVLADDR
>ENST00000358794.9|SNV-644-A-C|4
GQRGYDWQCQRPIRVAEVR
>ENST00000620466.4|SNV-67911-T-C|6
MALEETLRQHQAAK
>ENST00000511995.1|SNV-13374-A-G|1
NPALGIDCLHEGTNDMK
>ENST00000408953.4|SNV-5625-T-G|6
WLSRGQILTHIFEMYEEINQFR
>ENST00000200652.4|SNV-17814-C-T|1
VPLTTFLFFVGVLLGSFVSGQLSDR
>ENST00000262320.8|INDEL-5713-G-GTT|19
RENWCPQTR
>ENST00000620466.4|SNV-67911-T-C|3
ALEETLRQHQAAKSVMR
>ENST00000381461.6|INDEL-88113-A-AA|1
NSHQYQYTFGTWYSDYD
>ENST00000293880.9|SNV-3425-A-G|6
QMFFVISLDPPVK
>ENST00000267119.6|SNV-6823-G-A|6
MLREYQELMSLKLALDMEITTYR
>ENST00000398505.7|SNV-18976-C-G|2
APKEAGPSK
>FUSION-ENST00000587069.5:10118-ENST00000466048.6:120527|4
IYVASHAVSVAPLSQRGRK
>ENST00000647989.1|SNV-569353-G-T|6
CALFQVYHKNKELYSDLFDIGEEK
>ENST00000606471.5|SNV-15442-C-T|1
EVICQVLYLGTVTDFK
>ENST00000262126.9|SNV-119333-G-A|1
ESEKSFREK
>ENST00000297689.4|MNV-14464-ATCTCTGCTTC-A|8
LIATQPKTLGKLLLSK
>ENST00000647989.1|SNV-569353-G-T|8
CALFQVYHK
>ENST00000297689.4|MNV-14464-ATCTCTGCTTC-A|6
TLGKLLLSKSWAFR
>ENST00000495524.5|MNV-3496-CGCCCGCGGGAA-C|4
MDGDGPR
>ENST00000570934.5|MNV-55914-GA-G|1
NYCAEIIASHWAT
>ENST00000513985.5|SNV-105214-G-A|5
SGREETEKVNTSPSINTK
>ENST00000651235.1|SNV-2677-G-T|2
SAFNLLEVNER
>FUSION-ENST00000417294.5:1689-ENST00000461153.7:85310|2
VYKCLLRNHQA
>ENST00000321276.8|SNV-227-G-A|3
VPGVEHLPAANDK
>ENST00000503026.5|SNV-13374-A-G|1
EMNPALGIDCLHEGTNDMK
>ENST00000389120.8|SNV-1618-C-A|1
AAGEPGTYMPPEKK
>ENST00000309680.4|SNV-6928-G-A|1
GGNGGGGSISGGGYGSGGGSGGR
>ENST00000367972.8|SNV-12555-C-T|4
ISANSTDPVKAAQFEPPGCQMIAIR
>ENST00000445877.5|SNV-21316-G-A|1
NADQSIERFSHNPNTTNNFSLTCK
>ENST00000621812.2|MNV-14802-CAC-C|58
HLSGAGEPTR
>ENST00000407071.7|SNV-532170-A-G|1
TNVTVYPCIAMSPR
>ENST00000358794.9|SNV-644-A-C|3
GYDWQCQRPIR
>ENST00000358794.9|SNV-644-A-C|2
GYDWQCQRPIRVAEVR
>FUSION-ENST00000587069.5:10118-ENST00000466048.6:120527|12
WSMVSMKPEQCVLLR
>ENST00000336257.7|SNV-5723-G-A|3
IAEAATLKPPPFLHGR
>ENST00000464239.5|SNV-31443-G-A|3
AAPPVHR
>ENST00000566719.1|MNV-118056-AG-A|5
QLCQSGRHPLGWWTLR
>ENST00000652550.1|SNV-35094-C-T|3
LLGSPSPPEAPR
>ENST00000265343.10|SNV-71326-G-A|5
DPKTEHGSQK
>ENST00000619749.1|SNV-32965-G-C|1
CGHENLELRKTCK
>ENST00000497613.2|SNV-4242-G-A|1
SYSISIPCS
>ENST00000371964.5|SNV-3490-G-A|MNV-3496-CGCCCGCGGGAA-C|2
EDQMDGDRPR
>ENST00000508792.5|SNV-2919-C-T|4
EDQGCVRIENVEILVLQAPK
>ENST00000620466.4|SNV-67911-T-C|4
MALEETLRQHQAAKSVMR
>ENST00000652550.1|SNV-35094-C-T|1
LLGSPSPPEAPRAASPPRR
>ENST00000495527.5|SNV-54368-G-A|2
RDKDIFCPL
>ENST00000012134.7|INDEL-184674-A-AGAAGGA|2
VTEEPDKPEKEKEK
>ENST00000372517.8|INDEL-25891-G-GA|9
KHSTSSHLFRTTQIR
>ENST00000302609.8|SNV-19590-G-C|1
EPSILEVEFPHR
>ENST00000512626.2|SNV-4444-G-T|2
VLEFQIQTLNIQKEELNTDLYHMK
>ENST00000477685.5|SNV-12292-G-A|4
HGLQIFTSVPKR
>ENST00000652224.1|SNV-11657-C-T|3
QPGRGQRLGTEVNICNPCIS
>ENST00000326303.4|SNV-3914-G-C|6
QILAFFCKHLR
>ENST00000381151.5|SNV-23137-A-T|1
APECDQPDNRPGFFK
>ENST00000375044.5|SNV-27686-T-G|1
EEDEERLARLK
>ENST00000541225.5|SNV-30541-C-G|1
DIEVHLCFS
>ENST00000617377.1|SNV-132442-G-T|3
RFLSSHHPEESKAGGFSAMMTGS
>ENST00000336257.7|SNV-5723-G-A|2
IAEAATLKPPPFLHGRYR
>ENST00000402676.7|SNV-111039-C-T|5
EKMEAQQAQKSAEQSEQK
>ENST00000488118.6|SNV-52783-C-G|2
HCLMSPWR
>ENST00000628331.1|MNV-14802-CAC-C|15
HLSGVFTGSGDACARAFDAQSGELR
>ENST00000353866.7|SNV-22495-T-G|5
ALTASEIEDLKLENSSVQEK
>ENST00000641123.1|SNV-479-C-A|2
VMAYDRYLAICQPLHYPVAMNR
>ENST00000378024.9|SNV-30506-A-G|2
VDIDVPDVNVQGPDWHLKMPRMK
>ENST00000262320.8|INDEL-5713-G-GTT|25
VSPWTSEQVSPK
>ENST00000477685.5|SNV-12292-G-A|7
MHGLQIFTSVPK
>ENST00000457091.2|SNV-20-C-T|1
ATTATLATNQGWPEDFGFR
>ENST00000403625.6|SNV-506183-C-T|3
SRSLSPGCSPACCDHEIIMMNHVYK
>ENST00000442528.2|SNV-2013-G-T|1
GLSALSACCPGAVDFPSLRLDLR
>ENST00000319555.8|MNV-80496-CCGAGGACGCGCCTGCCG-C|14
RAALVPGPR
>ENST00000470973.1|MNV-20326-CC-C|7
MAIQTSR
>ENST00000326303.4|SNV-3914-G-C|7
AQEDAWKQILAFFCKHLR
>ENST00000524976.5|SNV-10560-C-T|1
NSKIGALLPYFVYVVSGVK
>ENST00000308251.5|INDEL-2791-G-GAGGAGCTGG|6
LLRKLEELEELEELAK
>ENST00000495524.5|SNV-3490-G-A|1
DGDRPRPR
>ENST00000457545.7|INDEL-28669-C-CGTG|2
NWRAFDVFKEFSHLEDFPFDAEY
>ENST00000461301.1|SNV-343-C-T|3
MGLSPEEPCLRLPQAATS
>ENST00000336273.8|MNV-595-AGGC-A|1
EEAAVPAAAPDDLALLKNLRSEEQK
>ENST00000503026.5|SNV-13374-A-G|3
ARQVKEMNPALGIDCLHEGTNDMK
>ENST00000371964.5|MNV-3496-CGCCCGCGGGAA-C|SNV-3490-G-A|2
REDQMDGDRPR
>ENST00000512626.2|SNV-4444-G-T|1
VLEFQIQTLNIQKEELNTDLYHMKR
>ENST00000306773.5|SNV-1470-T-A|2
AARTCALLALCLLGAGAQDIGPTR
>ENST00000505372.1|SNV-220200-A-C|6
MCTTIILQK
>ENST00000265343.10|SNV-71326-G-A|2
TEHGSQKR
>ENST00000615513.4|SNV-8066-C-T|3
KWRQTSMTDFYHSK
>ENST00000263468.13|SNV-7718-G-A|4
ICRNRAHK
>ENST00000319555.8|MNV-80496-CCGAGGACGCGCCTGCCG-C|17
APRPARR
>ENST00000505372.1|SNV-220200-A-C|9
LFMCTTIILQKR
>FUSION-ENST00000587069.5:10118-ENST00000466048.6:120527|5
IYVASHAVSVAPLSQRGR
>ENST00000352483.3|SNV-10282-T-C|2
TELLEEAKK
>ENST00000493328.5|INDEL-44757-A-AA|5
TCSHIFNSKDRK
>ENST00000375651.7|SNV-987-G-A|4
KDISQNKQAVR
>ENST00000261844.11|SNV-100357-G-C|1
QDLIARIAQHLEHIDPTASHIPR
>ENST00000366528.3|SNV-130-G-A|5
MAAPPEPGEPKER
>ENST00000583005.5|SNV-1280-C-A|1
RCGTSKYVTKPR
>ENST00000536101.5|SNV-204066-A-G|1
VLTADLESVHSELENMTRNK
>ENST00000366476.1|SNV-899-C-A|2
EVTRELRK
>ENST00000275072.5|SNV-16171-A-C|2
EDFKLQLQEEQFVNAVE
>ENST00000300648.7|SNV-4322-G-A|6
AADTQVSK
>ENST00000265310.6|SNV-8045-G-A|1
ELMSFKWNK
>ENST00000445008.6|SNV-53141-A-G|2
NDGHFCDVTIRVQDK
>ENST00000263726.4|SNV-41220-C-G|5
NAYKNSPKPARQVR
>ENST00000647547.1|SNV-123469-G-C|2
HEAWSSSGSTPIQYLKR
>ENST00000572438.1|SNV-35094-C-T|2
SPGAAAAPPGLPVAARGPPGR
>ENST00000484298.5|SNV-67911-T-C|3
VSMALEETLRQHQAAKSVMR
>ENST00000281154.6|SNV-36696-G-A|3
QFKGLSDCIMKIAK
>ENST00000647989.1|SNV-569353-G-T|5
MPIVVRFSRCTIR
>ENST00000602285.1|SNV-2470-T-A|4
KQEPTCNNSPELQVKVTK
>ENST00000409700.4|MNV-2212-GT-G|2
LCPALPGLDTWSQK
>ENST00000493220.5|SNV-163479-G-C|3
MFLTFINPAIVSPYEAGILDK
>ENST00000471026.5|SNV-12555-C-T|2
MSNDCHQKETT
>ENST00000262320.8|INDEL-5713-G-GTT|2
IWTWGMSLRAVPPPPHHT
>FUSION-ENST00000373886.8:307597-ENST00000653466.1:1747|2
KMLLAISDL
>ENST00000370626.4|SNV-7367-C-T|4
MGTPASVVSESPPWQAPIEARGR
>ENST00000270815.5|SNV-2953-C-G|1
EPACGTPR
>ENST00000305737.6|SNV-90035-C-G|4
RSHQVHFSKTDHLPK
>ENST00000321276.8|SNV-227-G-A|1
VPGVEHLPAANDKGGEAPANGLRR
>ENST00000531330.5|SNV-1722-G-A|3
MRLLHCPEHPPTPSPCALASALR
>ENST00000335756.9|SNV-27948-G-T|6
STHLLIRKLPFSLLAR
>ENST00000389120.8|SNV-1618-C-A|2
AAGEPGTYMPPEK
>ENST00000327741.9|SNV-3463-T-G|7
LDNSRDLNR
>ENST00000040584.6|INDEL-395-T-TG|7
SRLLPPRHLR
>FUSION-ENST00000456935.7:14590-ENST00000589751.1:10862|1
MGLDPGVV
>ENST00000276282.7|MNV-2539-ACAGAG-A|2
LVGLGALGPAGGSDR
>ENST00000352483.3|SNV-10282-T-C|6
CSPSLHVDDRERTELLEEAK
>ENST00000389484.8|SNV-1897749-G-A|2
LYMDGQNCQNSLGSVDERK
>ENST00000381655.7|SNV-198896-C-A|1
DGDNIIYQASSTDEAALVKGAKK
>ENST00000367210.2|SNV-54368-G-A|3
CAAQTLEKRDK
>FUSION-ENST00000456935.7:14590-ENST00000589751.1:10862|7
ILPLKKR
>ENST00000371467.5|SNV-1260-G-T|2
LLNNWDVFADMVGTFTDTEDPAK
>ENST00000486901.1|SNV-108450-G-T|3
SSHFRGCVGEVSVNGK
>ENST00000464333.5|SNV-129686-C-T|2
APGGNADPAAGRGAPGSAPAHWCLR
>ENST00000531265.1|SNV-10560-C-T|5
KVALQDLQMNSKIGALL
>ENST00000623257.1|SNV-1430-A-G|1
AHVHTLGLQILLKAAISTLCT
>ENST00000284601.4|SNV-193850-G-A|2
EHNEHNEKELELMINQHLIR
>ENST00000513985.5|SNV-105214-G-A|4
EETEKVNTSPSINTK
>ENST00000327741.9|SNV-3463-T-G|6
LDNSRDLNRDCIIAEIK
>ENST00000466016.5|SNV-4465-G-A|4
MRHQLQKHK
>ENST00000443700.5|SNV-60194-A-C|1
QGNLRLQKWYITLPDK
>ENST00000370661.5|SNV-25942-C-G|1
ESPQTSFPYK
>FUSION-ENST00000456935.7:14590-ENST00000589751.1:10862|4
DKACSMPSNPGSRMGLDPGVV
>ENST00000398505.7|SNV-18976-C-G|5
EEPVEEAEEEAPEASR
>ENST00000445008.6|SNV-53141-A-G|4
LNMLRNDGHFCDVTIRVQDK
>ENST00000308251.5|INDEL-2791-G-GAGGAGCTGG|5
KLEELEELEELAK
>ENST00000293880.9|SNV-3425-A-G|1
FFVISLDPPVKQGQTR
>ENST00000378679.7|MNV-5456-GTCGGGGCGGTGGG-G|8
GNAWVRPAPALASLGPSPWSSSIRR
>ENST00000652550.1|SNV-35094-C-T|5
LRHVLLELLPRLLGSPSPPEAPR
>ENST00000587642.5|SNV-8898-G-C|1
EGAAAGCSPCPCYSLTEHSSIQDPP
>ENST00000483253.1|SNV-532170-A-G|1
SQFTPALP
>ENST00000529348.1|SNV-53141-A-G|24
LGKLNMLRNDGHFCDVTIR
>ENST00000477737.6|SNV-41124-A-G|2
TVESIYYFVVGDVPEESK
>ENST00000553443.5|SNV-153454-A-G|1
ILTEEVNDKTKYPAFAYCR
>FUSION-ENST00000587069.5:10118-ENST00000466048.6:120527|8
MSSTVQRIYVASHAVSVAPLSQR
>ENST00000505896.5|SNV-39834-G-T|1
MNKYVIN
>ENST00000647374.2|SNV-12111-G-A|4
KQVDKQMR
>ENST00000427025.6|SNV-260730-A-G|2
ATMPQVPGGSVKPEIMSPEK
>ENST00000372517.8|INDEL-25891-G-GA|7
HSTSSHLFRTTQIR
>ENST00000160373.8|MNV-776-GACGCGGCGGGGGCCGCGGCG-G|5
MATDGASCEPDLSRAPEGGGEKR
>ENST00000532400.1|SNV-19755-T-C|3
EALPRLK
>ENST00000262320.8|INDEL-5713-G-GTT|21
MLPDPQCLVRR
>ENST00000305737.6|SNV-90035-C-G|5
RSHQVHFSK
>ENST00000398454.5|SNV-83081-G-A|5
MHGNKCAMCASVFKLEK
>ENST00000628331.1|MNV-14802-CAC-C|18
RHHPCLGHPEWGAAAGVPGAPGLR
>ENST00000264651.3|SNV-3490-G-T|2
LLNDMRAQYEELA
>ENST00000566719.1|MNV-118056-AG-A|1
HPLGWWTLRGTGR
>ENST00000492977.5|SNV-7810-C-T|2
MDPSRSVSRT
>ENST00000615438.4|SNV-245958-G-A|1
QNALPDIQSSAATDGTSDLPLK
