# Supplementary material for: Identification of non-canonical peptides with moPepGen
Source: Nat Biotechnol. 2025 Jun 16;44(4):568–73. doi: 10.1038/s41587-025-02701-0 (PMC12680078; doi:10.1038/s41587-025-02701-0)
Supplement: Supplementary file 4 — Supplementary Data: Cancer cell line variant peptide database. Custom peptide database FASTA file for each of the 376 cell lines from the Cancer Cell Line Encyclopedia with proteomics characterization or used in the reference channel. Variant peptide FASTA files were produced by moPepGen as the result of cell-line-specific publicly available mutations and fusions. [file 41587_2025_2701_MOESM4_ESM.zip › ACH-000219.fasta]

>ENST00000261058.3|SNV-160-T-C|2
MYTPHTKRVK
>ENST00000522062.1|SNV-12037-C-A|2
TSGVVLCEGVKWLSFHSGYDFG
>FUSION-ENST00000649833.1:48270-ENST00000542342.6:443751|704
AKVNLTRPFADTAIC
>FUSION-ENST00000649833.1:48270-ENST00000542342.6:443751|166
YVCLYLSSLCYAKHGFIPLWMF
>ENST00000474690.5|SNV-10329-T-G|1
VDVYQGWGGPCKPVVSLFQKMR
>ENST00000256497.9|SNV-416-G-C|1
KPPRRPGPGMCGPANWGYVLGGRGR
>FUSION-ENST00000606221.1:749-ENST00000656150.1:58480|3
GGGGSLCLFNWRHRPGSWKGVVK
>FUSION-ENST00000649833.1:48270-ENST00000542342.6:443751|139
MNYNAGENNNHA
>FUSION-ENST00000600584.5:29670-ENST00000600794.1:7456|85
LSKVLKEAS
>FUSION-ENST00000649833.1:48270-ENST00000542342.6:443751|90
MRSYWIR
>ENST00000328453.9|SNV-48313-G-A|1
FMLSTYQTDFILVLKR
>ENST00000314256.12|SNV-47679-G-A|3
GEVKRGPQSPQQHR
>FUSION-ENST00000475947.7:648-ENST00000652379.1:25317|121
VNSLWHVGTM
>FUSION-ENST00000475947.7:648-ENST00000652379.1:25317|1376
MPSVALGFSPFGSFDRRNPTQR
>ENST00000336838.10|SNV-123867-T-G|2
SSSQENLVDEVMK
>FUSION-ENST00000475947.7:648-ENST00000652379.1:25317|1230
VDLVSCLFHR
>FUSION-ENST00000475947.7:648-ENST00000652379.1:25317|1469
MIWAGHASSRLSLR
>FUSION-ENST00000649833.1:48270-ENST00000542342.6:443751|260
SPEVRSSRPAWPTQQNPISTK
>ENST00000435422.7|SNV-887357-G-A|3
LESKDEEIKLDAAK
>ENST00000392056.8|SNV-163056-C-T|3
MSHIVRLGECPAVLSKEIIR
>FUSION-ENST00000649833.1:48270-ENST00000542342.6:443751|18
DLRESGAQRTGSGCSLALDGK
>FUSION-ENST00000475947.7:648-ENST00000652379.1:25317|1518
TEMSHRAR
>ENST00000308378.7|SNV-153789-G-A|4
EPEKERPQILEAPSLFKTLK
>ENST00000281881.7|SNV-218882-G-A|3
FCGCIEDYKLGVNGR
>FUSION-ENST00000475947.7:648-ENST00000652379.1:25317|1537
VEVISNF
>FUSION-ENST00000475947.7:648-ENST00000652379.1:25317|114
ERAWRNQR
>FUSION-ENST00000649833.1:48270-ENST00000542342.6:443751|499
MLLQGTKQGQR
>FUSION-ENST00000649833.1:48270-ENST00000542342.6:443751|344
LYPIPKPHLSHMGEWDGQWKSPGR
>FUSION-ENST00000475947.7:648-ENST00000652379.1:25317|1335
LERQIKVR
>ENST00000271417.8|SNV-48403-C-T|2
DFMKVLYYVEK
>ENST00000572404.1|SNV-520-G-C|5
MTLSVSPKTWSEGNDKGLCSMD
>ENST00000522002.5|SNV-52959-A-C|1
AISLSPGRESYIPGICVARVYHGR
>FUSION-ENST00000600584.5:29670-ENST00000600794.1:7456|60
MRPMSGLLGPS
>FUSION-ENST00000475947.7:648-ENST00000652379.1:25317|664
FVFLVGTPCLSMLLR
>FUSION-ENST00000648631.1:57429-ENST00000542342.6:443444|108
MVILFFIF
>ENST00000649884.1|SNV-15152-T-G|4
VDETTPAVVQSVLLERGGNK
>FUSION-ENST00000475947.7:648-ENST00000652379.1:25317|1316
LTETSASRVPVILLR
>FUSION-ENST00000594671.5:10593-ENST00000598782.1:5680|30
ASPPQPLCHLRACSPATCPR
>FUSION-ENST00000475947.7:648-ENST00000652379.1:25317|808
LGPRDPPALGLPKVR
>ENST00000474233.1|SNV-145613-G-A|1
ERSVSTHSPARCQLR
>FUSION-ENST00000475947.7:648-ENST00000652379.1:25317|62
SASDPSHPHYLR
>FUSION-ENST00000475947.7:648-ENST00000652379.1:25317|1387
FGSRGNAFQSPIRMHR
>ENST00000568346.1|SNV-64333-C-T|10
MFIPNARSG
>FUSION-ENST00000600584.5:29670-ENST00000600794.1:7456|55
SGLLGPS
>ENST00000374752.6|SNV-11391-C-T|3
VHQILEGSNEVMRILIFR
>FUSION-ENST00000649833.1:48270-ENST00000542342.6:443751|634
MGGARNVHILTTTGER
>FUSION-ENST00000648631.1:57429-ENST00000542342.6:443444|30
RMSSRQGD
>FUSION-ENST00000648631.1:57429-ENST00000542342.6:443444|247
RADPAGTAFPGYLSR
>ENST00000496841.5|SNV-84619-T-C|3
TSKQAAWPGAGSCPASASAASHPQR
>FUSION-ENST00000475947.7:648-ENST00000652379.1:25317|1295
MALYTERSGSRLSSR
>FUSION-ENST00000475947.7:648-ENST00000652379.1:25317|1084
GDQEGRRPDR
>FUSION-ENST00000594671.5:10593-ENST00000598782.1:5680|5
AREVMGTAR
>FUSION-ENST00000475947.7:648-ENST00000652379.1:25317|811
GFTVLPRLGPR
>ENST00000335551.11|SNV-1627867-G-A|2
LTGSVLPHTIKAGLFENFTAQLR
>FUSION-ENST00000475947.7:648-ENST00000652379.1:25317|867
NRSPVRTR
>FUSION-ENST00000475947.7:648-ENST00000652379.1:25317|14
MGFGVLSCCPRWSR
>ENST00000389005.6|SNV-6091-C-T|4
FHFRLEVNLAQRNVALDR
>FUSION-ENST00000600584.5:29670-ENST00000600794.1:7456|42
FSFPSGSVQSR
>ENST00000482699.1|SNV-82253-G-A|1
NLLQMTNVYYSGAFF
>FUSION-ENST00000648631.1:57429-ENST00000542342.6:443444|323
MEVVSWPMWGEGLR
>ENST00000310521.6|MNV-11542-AG-A|30
QAYWAQAEDTAAPAEK
>FUSION-ENST00000649833.1:48270-ENST00000542342.6:443751|405
FLGSSGVTIPLK
>FUSION-ENST00000649833.1:48270-ENST00000542342.6:443751|319
EGAEGRTAAQVGLLRSLTFI
>FUSION-ENST00000600584.5:29670-ENST00000600794.1:7456|83
DGAGGPVSDSLWTP
>FUSION-ENST00000475947.7:648-ENST00000652379.1:25317|339
SVMPLDVRGCTR
>ENST00000407120.1|SNV-3623-T-C|5
QQKFISHSSGGWEVQDQGASK
>ENST00000622229.1|SNV-5623-G-T|5
RTCGRSAVTGR
>ENST00000512982.4|INDEL-72156-C-CC|6
LTGVKGKFMSASQDLEPKPLFPKPR
>ENST00000641516.1|SNV-8470-G-A|1
FFLLAAMSYDR
>ENST00000496384.7|SNV-171593-T-A|4
SNNIFLHEDLTVKIGDFGLATEK
>FUSION-ENST00000649833.1:48270-ENST00000542342.6:443751|150
FGVQKFK
>ENST00000496418.5|SNV-29596-T-A|4
GINSILPNR
>ENST00000370565.5|SNV-14862-G-T|2
LLFSYLPTTVSAKTDISICSGLK
>FUSION-ENST00000475947.7:648-ENST00000652379.1:25317|432
VVAVPTMVTTGDGESGFDSGEGA
>FUSION-ENST00000649833.1:48270-ENST00000542342.6:443751|205
AVYLHTFFEILLHR
>FUSION-ENST00000475947.7:648-ENST00000652379.1:25317|531
GWASGCAR
>ENST00000534313.6|SNV-3458-G-A|2
TSAYSLEHANLGAGYYRK
>FUSION-ENST00000475947.7:648-ENST00000652379.1:25317|183
LLPSSRPRPAPRPRSPADATPRR
>ENST00000476748.5|SNV-5457-C-T|3
LWRPLTTLSARASSESWRVP
>FUSION-ENST00000475947.7:648-ENST00000652379.1:25317|957
HKHHLDPLREFSGR
>ENST00000626236.2|SNV-283743-G-A|2
YKDVGNKSR
>FUSION-ENST00000475947.7:648-ENST00000652379.1:25317|1429
ERLPVISLTDLETASRSVTPAVVPS
>ENST00000474146.1|SNV-3314-G-A|5
DLEKTQSER
>FUSION-ENST00000649833.1:48270-ENST00000542342.6:443751|12
TRSPPLAFVVLRFSAR
>ENST00000302079.10|SNV-344871-C-T|3
RSLWYATHYSTDERK
>FUSION-ENST00000475947.7:648-ENST00000652379.1:25317|662
LLRLVSNSRPPVMR
>FUSION-ENST00000475947.7:648-ENST00000652379.1:25317|1272
MHTDIQERKK
>ENST00000430787.1|SNV-1575-G-A|9
MMEGKIMSSPLSDTQGSLLK
>ENST00000308488.10|SNV-129825-G-A|3
LEEQLQDLDIALK
>ENST00000534326.5|SNV-13358-C-G|4
MAGHLLRLPVSAAHR
>ENST00000451311.7|SNV-1183-G-A|5
SDKPDMAEIK
>ENST00000361902.5|SNV-22466-G-A|3
RDVNGEKEQK
>ENST00000451311.7|SNV-1183-G-A|1
SDKPDMAEIKKFDK
>ENST00000505061.5|SNV-47202-A-G|5
LSDYCHK
>ENST00000398896.5|SNV-5935-C-A|1
KPYTETVDSDGRPDEVVAEEAWQR
>FUSION-ENST00000475947.7:648-ENST00000652379.1:25317|274
RVPSGPLLVSRTGAAG
>ENST00000533296.5|SNV-189426-G-A|7
IVFMKTSPQR
>FUSION-ENST00000475947.7:648-ENST00000652379.1:25317|944
SLDRTER
>ENST00000360453.8|SNV-102713-C-T|1
LPPQTPEPLSKACSNPSQQVR
>FUSION-ENST00000648631.1:57429-ENST00000542342.6:443444|188
SAGGVPALQTRPVPR
>ENST00000580796.5|SNV-22812-C-T|1
TSNCRIKP
>ENST00000310521.6|MNV-11542-AG-A|18
APASPPASRSPKGLRPGR
>ENST00000407120.1|SNV-3623-T-C|3
FISHSSGGWEVQDQGASK
>ENST00000368171.5|SNV-3639-G-T|3
VYLSSFTR
>FUSION-ENST00000475947.7:648-ENST00000652379.1:25317|1306
IRLPGPPK
>FUSION-ENST00000475947.7:648-ENST00000652379.1:25317|1037
VTSTHKVPTERR
>ENST00000314721.4|SNV-895-C-T|1
LMTVFYSIITLMLNLLIYSLR
>FUSION-ENST00000475947.7:648-ENST00000652379.1:25317|845
LRVSCRLSLDLSSSWVR
>FUSION-ENST00000475947.7:648-ENST00000652379.1:25317|1041
MVTSTHK
>ENST00000399391.7|SNV-44197-G-T|3
HYRTFDGLPFDFVGAFKVHLVK
>FUSION-ENST00000649833.1:48270-ENST00000542342.6:443751|353
KSSIFNEVSGDAAVAVLSNR
>ENST00000441335.6|SNV-25998-T-C|1
VPYGANYSCTEPNFTRK
>ENST00000428376.6|SNV-2999-G-A|2
GPSPGDFR
>ENST00000563635.5|SNV-255967-A-G|2
ETYKPWCK
>FUSION-ENST00000475947.7:648-ENST00000652379.1:25317|722
MVKPRLYSQYTTLAGRCAVLYCL
>FUSION-ENST00000475947.7:648-ENST00000652379.1:25317|1300
VLETTGLSRR
>ENST00000359863.8|INDEL-34247-C-CTT|4
LFKLVFGSVSSSLQLKMNK
>FUSION-ENST00000475947.7:648-ENST00000652379.1:25317|387
YSHDPPGSFRETKVFGFR
>ENST00000636250.1|SNV-7714-G-T|9
DAASLTGFMSKMELLR
>FUSION-ENST00000649833.1:48270-ENST00000542342.6:443751|543
KMEYLSNDSLP
>FUSION-ENST00000649833.1:48270-ENST00000542342.6:443751|514
EGSIVSGQRPRAWHTMAKAMGK
>ENST00000534326.5|SNV-13358-C-G|5
MAGHLLR
>ENST00000534326.5|SNV-13358-C-G|8
EQPAMAGHLLR
>FUSION-ENST00000648631.1:57429-ENST00000542342.6:443444|199
MHPAHFTRGQE
>FUSION-ENST00000600584.5:29670-ENST00000600794.1:7456|14
MGRSGRGR
>ENST00000261383.3|SNV-174333-C-T|3
TQGEKVEVTSLSMYNFFIERVINK
>ENST00000538625.1|SNV-137229-A-G|1
QSSEDTEAGPAYGDEDYEEDIIEPR
>ENST00000512123.4|SNV-454006-G-C|1
CVAKPVDKVGHVGTPLR
>FUSION-ENST00000475947.7:648-ENST00000652379.1:25317|870
FYRPFLSGKNR
>ENST00000536736.5|SNV-110181-A-T|1
IDITDMNNEITYYFPCHR
>ENST00000523505.3|SNV-915-G-A|1
QVLQVNLEPMVRLRR
>ENST00000287727.7|SNV-95425-C-A|1
KWNKILDPPSHR
>ENST00000505061.5|SNV-47202-A-G|2
MLSDYCHKRK
>FUSION-ENST00000371714.5:136901-ENST00000426017.1:42573|5
KTCTQPGTVAHDCNPRPR
>ENST00000579755.1|SNV-24148-G-T|3
RVAQLRRPR
>FUSION-ENST00000475947.7:648-ENST00000652379.1:25317|1482
GCVGMEMSPR
>ENST00000276204.10|SNV-156131-A-T|1
FQVSLFIINNFANSDRPMK
>ENST00000342992.10|SNV-303624-A-G|1
VHSQEQGR
>FUSION-ENST00000649833.1:48270-ENST00000542342.6:443751|152
LGICSPCSGKWGEGQAAPSSK
>FUSION-ENST00000475947.7:648-ENST00000652379.1:25317|1483
VDWQPQHCKGCVGMEMSPR
>FUSION-ENST00000475947.7:648-ENST00000652379.1:25317|296
LHLRLNTGTRPIVNK
>ENST00000507125.1|SNV-11192-C-T|1
TTNYYRKS
>FUSION-ENST00000475947.7:648-ENST00000652379.1:25317|186
RAHTRPSPAVESGRER
>ENST00000381568.9|SNV-10984-G-A|3
AGARVKIMDYK
>ENST00000650592.1|SNV-82253-G-A|1
TNVYYSPTSVRNPELER
>ENST00000614616.4|MNV-23989-GTCAG-G|11
LIHLRRMMMK
>FUSION-ENST00000475947.7:648-ENST00000652379.1:25317|625
LYGNRLLYDR
>FUSION-ENST00000649833.1:48270-ENST00000542342.6:443751|460
MVEVSKS
>FUSION-ENST00000649833.1:48270-ENST00000542342.6:443751|538
MSDGQSGKQTWNR
>ENST00000640506.1|SNV-10419-C-T|4
KGVSFSR
>ENST00000549335.5|SNV-60922-C-A|5
EECCVFGSRQYLSAK
>FUSION-ENST00000475947.7:648-ENST00000652379.1:25317|1337
MLERQIK
>ENST00000515636.1|SNV-128220-G-A|4
MTLKDKNLDCQK
>FUSION-ENST00000668333.1:648-ENST00000652379.1:25317|1543
DPVPRPTVGVCKPERTGRHLTCR
>FUSION-ENST00000649833.1:48270-ENST00000542342.6:443751|328
SSPCCWEIYR
>ENST00000445907.6|SNV-147263-G-A|3
SDSCTPTNTTVEVVGSSGQNGDKK
>FUSION-ENST00000648631.1:57429-ENST00000542342.6:443444|39
VRWQLPWGPGVCGWVK
>ENST00000361625.5|SNV-95425-C-A|8
TKMKQFLLLYWIK
>ENST00000641329.1|SNV-3919-A-C|2
MTFTLSFCASR
>ENST00000438032.6|SNV-21902-G-A|2
EASYSLIKK
>ENST00000641614.1|SNV-414974-T-C|2
VWTISTGECADVLWTAWISVIRR
>FUSION-ENST00000475947.7:648-ENST00000652379.1:25317|55
LFLMFSVGR
>FUSION-ENST00000649833.1:48270-ENST00000542342.6:443751|286
CNTLNGGDGR
>FUSION-ENST00000475947.7:648-ENST00000652379.1:25317|1292
LSSRGQEFETSPANVVKPPSLLK
>FUSION-ENST00000475947.7:648-ENST00000652379.1:25317|166
VQIPESGVAEMGAAR
>ENST00000326402.9|SNV-15176-C-G|3
CSHFVCLR
>ENST00000579755.1|SNV-24148-G-T|2
VAQLRRPR
>FUSION-ENST00000475947.7:648-ENST00000652379.1:25317|500
VAFLGTGVRVARR
>ENST00000568346.1|SNV-64333-C-T|8
MRRTSGSEAEPATSLAPGDSR
>ENST00000522831.1|SNV-28933-A-T|2
RLFFYLDFYFLFGR
>ENST00000326402.9|SNV-15176-C-G|2
CSHFVCLRFK
>FUSION-ENST00000649833.1:48270-ENST00000542342.6:443751|428
DPVQVTLSLCCLICNTAIIIFPIS
>FUSION-ENST00000648631.1:57429-ENST00000542342.6:443444|253
VPLYPLPCFPK
>ENST00000529480.1|SNV-29098-G-C|4
HLPCTSIGRVTVAAVRHLPCR
>FUSION-ENST00000648631.1:57429-ENST00000542342.6:443444|96
MVFSTFTLLCNHHHLFSESFSSQTK
>FUSION-ENST00000262948.10:29670-ENST00000600794.1:7456|6
FQALEGPHGPASR
>FUSION-ENST00000475947.7:648-ENST00000652379.1:25317|102
CCCHGNPAQYERNR
>ENST00000548673.5|SNV-82832-C-G|2
LIESIVDGMEPTGSR
>FUSION-ENST00000475947.7:648-ENST00000652379.1:25317|1082
RVPKALATPPTPHAPRPGHPR
>ENST00000428376.6|SNV-2999-G-A|3
YNTYAYVGLTKGPSPGDFR
>ENST00000358105.7|SNV-534289-C-T|1
LSSVIFICDR
>FUSION-ENST00000475947.7:648-ENST00000652379.1:25317|1284
RGAGTCNPSYSGGWGGRIA
>ENST00000409544.5|MNV-146858-GA-G|4
RRNLILR
>FUSION-ENST00000649833.1:48270-ENST00000542342.6:443751|275
EDLKKLTLER
>FUSION-ENST00000649833.1:48270-ENST00000542342.6:443751|163
IPALPGENQSHSNEK
>ENST00000672356.1|SNV-523866-C-T|4
VDKTLEQQENFAEVVR
>ENST00000645780.1|SNV-414974-T-C|1
CDTQILEERQLSGSTPSLNK
>FUSION-ENST00000475947.7:648-ENST00000652379.1:25317|1197
PLSPPPPK
>FUSION-ENST00000475947.7:648-ENST00000652379.1:25317|276
RVPSGPLLVSR
>ENST00000312561.9|SNV-24150-A-G|4
EKQNESTNGNSEVTPNVSQGK
>ENST00000506883.5|SNV-19726-G-T|1
ENLEALQIPTLLHLIHGKVK
>ENST00000380545.9|SNV-919733-G-A|3
SGVFCFFFFFLGVPETEVTWFR
>FUSION-ENST00000606221.1:749-ENST00000656150.1:58480|2
HRPGSWKGVVK
>FUSION-ENST00000648631.1:57429-ENST00000542342.6:443444|10
TPDCDLFFMIPDR
>FUSION-ENST00000648631.1:57429-ENST00000542342.6:443444|272
MSFFWSRVQFGIL
>FUSION-ENST00000649833.1:48270-ENST00000542342.6:443751|706
TKLLAKSG
>FUSION-ENST00000475947.7:648-ENST00000652379.1:25317|1160
SLNKYGN
>ENST00000534966.1|SNV-119787-C-T|1
QLTLSRLCSFQLEHLSLF
>ENST00000532446.5|MNV-22170-TTT-T|12
TTVASLTFGAEVVAKFLHK
>FUSION-ENST00000475947.7:648-ENST00000652379.1:25317|1244
VLRCLERPR
>FUSION-ENST00000649833.1:48270-ENST00000542342.6:443751|452
SPFDEAR
>FUSION-ENST00000475947.7:648-ENST00000652379.1:25317|1458
VDRLGPGVRDQAGR
>FUSION-ENST00000649833.1:48270-ENST00000542342.6:443751|311
MLAPRTLIQVP
>FUSION-ENST00000649833.1:48270-ENST00000542342.6:443751|484
RGSKVLK
>ENST00000495941.1|SNV-16652-C-G|4
THPWRVASSSTFGRSWLK
>FUSION-ENST00000475947.7:648-ENST00000652379.1:25317|851
VTVARTSPETLEISPLR
>FUSION-ENST00000475947.7:648-ENST00000652379.1:25317|1358
GRTRGTGDAEACLR
>FUSION-ENST00000648631.1:57429-ENST00000542342.6:443444|196
NCFQLCCWR
>ENST00000342992.10|SNV-282430-C-T|1
VNDLAEGVSYYFR
>FUSION-ENST00000668333.1:648-ENST00000652379.1:25317|1564
FPGSLSRGR
>ENST00000265104.4|SNV-236210-T-G|5
LADDMLEKLPPDYVPFEGK
>FUSION-ENST00000475947.7:648-ENST00000652379.1:25317|371
AAWIPQLGIME
>FUSION-ENST00000475947.7:648-ENST00000652379.1:25317|1191
TCPLCHR
>FUSION-ENST00000475947.7:648-ENST00000652379.1:25317|90
SALPIIVKQNSPSVGLFTH
>FUSION-ENST00000600584.5:29670-ENST00000600794.1:7456|74
MGPRRARPQVPLVETCR
>ENST00000366695.3|SNV-378-G-C|1
VTIAQGGLLPNIQAVLLPKK
>ENST00000614616.4|MNV-23989-GTCAG-G|1
QLLMLAIRRMK
>FUSION-ENST00000475947.7:648-ENST00000652379.1:25317|825
WVRLVSNWRPQWICPPRPPK
>FUSION-ENST00000475947.7:648-ENST00000652379.1:25317|1396
SGRGEARR
>FUSION-ENST00000649833.1:48270-ENST00000542342.6:443751|591
SHKHSEG
>ENST00000310521.6|MNV-11542-AG-A|6
WSATCPGPPGRR
>ENST00000332129.6|SNV-38778-C-T|2
STDVGFTPPSSPPTRPCNDR
>ENST00000372842.5|SNV-12681-G-A|4
TAKYFPTK
>FUSION-ENST00000649833.1:48270-ENST00000542342.6:443751|632
NVHILTTTGER
>FUSION-ENST00000475947.7:648-ENST00000652379.1:25317|1247
VGPCPFHESEKR
>FUSION-ENST00000475947.7:648-ENST00000652379.1:25317|1465
IWAGHASSRLSLRHFGRPR
>ENST00000515104.1|SNV-16958-C-T|4
MWDQTTSIK
>ENST00000176195.4|SNV-251-G-A|4
HSDGTFTSELSRLREGTR
>ENST00000508675.1|SNV-534289-C-T|1
QLASVIFICDR
>ENST00000361168.9|SNV-9778-G-A|5
AKSVEDDAEGHLIYHVGDWLQKR
>FUSION-ENST00000475947.7:648-ENST00000652379.1:25317|593
SLLCVSTFSK
>ENST00000483291.1|SNV-178418-C-G|2
MTSWGVTPSPASGT
>ENST00000427191.6|INDEL-176970-C-CA|6
SKKTVQVPIQK
>FUSION-ENST00000475947.7:648-ENST00000652379.1:25317|1147
SHFPGGSLGRWHSPLTRVGK
>ENST00000493293.5|SNV-49387-G-A|2
ETENYSKQALSLVR
>FUSION-ENST00000475947.7:648-ENST00000652379.1:25317|1105
MDTSALAR
>FUSION-ENST00000475947.7:648-ENST00000652379.1:25317|427
MPTGADPLRGGDACIYQIK
>ENST00000390006.8|SNV-22950-T-G|3
DYFARQQNLSPEKIFHVIVAPC
>FUSION-ENST00000475947.7:648-ENST00000652379.1:25317|173
MASVALGRSK
>ENST00000494549.1|SNV-21796-C-T|3
GLGAPSLPPWTPLRRCGSLK
>ENST00000393501.5|SNV-382547-G-A|4
TSGVEEIPPR
>FUSION-ENST00000649833.1:48270-ENST00000542342.6:443751|534
QTWNRANHFVGR
>FUSION-ENST00000475947.7:648-ENST00000652379.1:25317|280
RAGEVEHERTC
>FUSION-ENST00000648631.1:57429-ENST00000542342.6:443444|205
SLSSWSWLGSSTPS
>ENST00000454084.5|SNV-48313-G-A|6
MFMLSTYQTDFILSR
>ENST00000496827.1|SNV-25613-A-G|4
MDVTETSVFFYPR
>ENST00000533402.5|SNV-19261-G-A|7
AMATGRAQAPSALTRGSHWVSSTR
>FUSION-ENST00000649833.1:48270-ENST00000542342.6:443751|602
QGTQEALCK
>FUSION-ENST00000648631.1:57429-ENST00000542342.6:443444|57
MAWSRLTATSTSWVQVILLPQPP
>ENST00000474428.6|SNV-49252-G-T|3
DVSDQRSPT
>FUSION-ENST00000649833.1:48270-ENST00000542342.6:443751|462
VSSCWPGWSR
>ENST00000371847.8|INDEL-72692-A-AA|7
LRTAYNFFKITLSISLHK
>FUSION-ENST00000475947.7:648-ENST00000652379.1:25317|663
MLLRLVSNSRPPVMR
>ENST00000562595.5|SNV-347-C-G|6
EPERLAEERAQLLQETR
>ENST00000505733.5|SNV-14014-G-A|1
QLLGTPSENIWPGFSK
>ENST00000641576.1|MNV-2819-CTA-C|2
EKSLFHLLLPYDSCLHLLQ
>FUSION-ENST00000649833.1:48270-ENST00000542342.6:443751|640
ASKKAYVIYSLIPEHLK
>ENST00000312233.4|SNV-208189-A-G|3
AFSRLGNLK
>ENST00000512095.5|SNV-45741-C-T|10
TLPMRFQIFYQPLK
>FUSION-ENST00000648631.1:57429-ENST00000542342.6:443444|112
TFLLFSFFFFFFLR
>ENST00000496418.5|SNV-29596-T-A|8
MEELISIYCRCRGINSILPNR
>ENST00000394894.8|SNV-7308-G-A|4
YQKMLEPPPSAKPFTIDVNKK
>FUSION-ENST00000440564.6:2413-ENST00000578090.5:42888|20
SKLPSGKNILVFGER
>FUSION-ENST00000648631.1:57429-ENST00000542342.6:443444|315
MTERLHPWRAD
>FUSION-ENST00000648631.1:57429-ENST00000542342.6:443444|230
FLLSRQSFCVNVR
>ENST00000475722.5|SNV-25466-C-T|2
MSIFKATPRSLER
>FUSION-ENST00000649833.1:48270-ENST00000542342.6:443751|243
VLELRHHDNGTELEK
>FUSION-ENST00000649833.1:48270-ENST00000542342.6:443751|653
LPIHILHSTSR
>ENST00000420501.5|SNV-92671-G-A|3
MLQDINFINNYKIDCPTLAR
>ENST00000366503.3|SNV-40590-T-G|2
LFEGEECPEKLYHCK
>ENST00000521485.5|SNV-47304-T-A|1
NTQFNLSNFLDKSGSHGYDMSTFIR
>FUSION-ENST00000649833.1:48270-ENST00000542342.6:443751|486
GSQESRPGIEPTTSLAGLGMRGSK
>FUSION-ENST00000475947.7:648-ENST00000652379.1:25317|208
EWTGAAGAARARAR
>FUSION-ENST00000649833.1:48270-ENST00000542342.6:443751|254
MALHSSLGDR
>ENST00000451237.3|SNV-1351-G-A|2
RTAPFCSWFQGVLGILR
>FUSION-ENST00000475947.7:648-ENST00000652379.1:25317|23
YVCMYVSEMGFGVLSCCPRWSR
>ENST00000368223.4|SNV-2077-G-A|1
ALEQEKQGLQSQIAQVLEGR
>FUSION-ENST00000475947.7:648-ENST00000652379.1:25317|250
GERLIEPSSSWFPPK
>ENST00000367797.9|SNV-31403-G-A|2
WEYFIAAEEVIWDYAPVIPANMNK
>FUSION-ENST00000475947.7:648-ENST00000652379.1:25317|978
HLPGFKRFSCLSLPSSWDYR
>ENST00000534966.1|SNV-119787-C-T|4
TVIVLLGLSMATAPIIASKQLTLSR
>ENST00000389005.6|SNV-6091-C-T|3
LEVNLAQR
>ENST00000280772.7|SNV-660907-A-C|4
IQESKLPVYQVFARETQQK
>ENST00000344517.5|MNV-32765-CCTC-C|4
NFPQGFNTVVGEKGVLSGGQKQR
>FUSION-ENST00000475947.7:648-ENST00000652379.1:25317|724
MVKPRLYSQYTTLAGR
>FUSION-ENST00000475947.7:648-ENST00000652379.1:25317|302
MQPKAGGK
>FUSION-ENST00000649833.1:48270-ENST00000542342.6:443751|145
WGEGQAAPSSKAALSSISCRGGFR
>ENST00000265104.4|SNV-236210-T-G|3
LPPDYVPFEGK
>FUSION-ENST00000600584.5:29670-ENST00000600794.1:7456|7
RFIWVHGPQWLLPQK
>ENST00000403263.6|INDEL-76680-C-CC|6
RPQKPIPPAVPQGNLQHAR
>FUSION-ENST00000649833.1:48270-ENST00000542342.6:443751|305
YIVKVQDSVWHPASSLK
>FUSION-ENST00000649833.1:48270-ENST00000542342.6:443751|113
IPGPDLSLSIAWDLNGGKLGHSGR
>ENST00000531338.5|SNV-11391-C-T|8
MSESQATTGSNEVMRILIFR
>FUSION-ENST00000475947.7:648-ENST00000652379.1:25317|73
FLPFFNLIF
>ENST00000377939.5|SNV-13931-T-C|2
LLEQAQDWDTGQKVVPMMVFFIFYF
>ENST00000576924.5|SNV-9644-C-T|4
SRTPARWGR
>ENST00000611914.1|SNV-430-G-A|1
NKMKIYGVEVEIIDINDNFPR
>ENST00000245407.8|INDEL-22779-T-TG|1
YPTPRHH
>FUSION-ENST00000475947.7:648-ENST00000652379.1:25317|884
FHPFHSTVSWGVSVR
>FUSION-ENST00000649833.1:48270-ENST00000542342.6:443751|501
GDFGKRNCR
>FUSION-ENST00000600584.5:29670-ENST00000600794.1:7456|61
RGVRFDVHDVTLHADAIHR
>ENST00000367714.4|SNV-79085-T-A|1
DDLIDFFKERAK
>FUSION-ENST00000475947.7:648-ENST00000652379.1:25317|167
GSRVQIPESGVAEMGAARRPVR
>FUSION-ENST00000475947.7:648-ENST00000652379.1:25317|575
VPGSGPRAGPR
>ENST00000571368.5|SNV-12691-A-C|6
SRKLALPPATCPR
>FUSION-ENST00000648631.1:57429-ENST00000542342.6:443444|140
RMLKWQVSAQEFFL
>FUSION-ENST00000475947.7:648-ENST00000652379.1:25317|43
GLFSNFYDYYYCRR
>ENST00000371847.8|INDEL-72692-A-AA|2
ITLSISLHKK
>ENST00000614616.4|MNV-23989-GTCAG-G|44
RIPLAVKIPMTHQVR
>ENST00000347785.8|SNV-19182-G-A|2
VQSRLVGGSSICEGTMEVR
>FUSION-ENST00000648631.1:57429-ENST00000542342.6:443444|49
VHKVSIFLPR
>FUSION-ENST00000648631.1:57429-ENST00000542342.6:443444|173
CISNHLPMDFLLP
>ENST00000608999.6|INDEL-214165-G-GC|4
EAREAPPSHPDQPCRR
>FUSION-ENST00000649833.1:48270-ENST00000542342.6:443751|709
TEGEGRAFEVSA
>FUSION-ENST00000475947.7:648-ENST00000652379.1:25317|243
GKKPGSLAWSRAWNASA
>ENST00000378719.7|SNV-46380-A-G|3
SQALHATSQQPLR
>ENST00000370565.5|SNV-14862-G-T|4
KLLFSYLPTTVSAKTDISICSGLK
>ENST00000260128.8|SNV-160600-C-T|5
VTHKCFILSNDSIHCER
>ENST00000578845.2|SNV-24148-G-T|2
MMGSARVAELLLLHGA
>FUSION-ENST00000475947.7:648-ENST00000652379.1:25317|1434
EAPCLLGPKRPSWKVR
>ENST00000310521.6|MNV-11542-AG-A|21
TRAPASPPASRSPK
>FUSION-ENST00000440564.6:2413-ENST00000578090.5:42888|5
GGRPSLRSPPSPFQPPARSLAGK
>FUSION-ENST00000649833.1:48270-ENST00000542342.6:443751|181
MGLYLSGCFR
>FUSION-ENST00000600584.5:29670-ENST00000600794.1:7456|32
GSPIPSVR
>ENST00000641576.1|MNV-2819-CTA-C|5
TILKIPSESKEK
>FUSION-ENST00000475947.7:648-ENST00000652379.1:25317|903
FGQDLAFPPYFTS
>FUSION-ENST00000594671.5:10593-ENST00000598782.1:5680|16
HISGGQPGTRCGVSLAAVPPK
>FUSION-ENST00000475947.7:648-ENST00000652379.1:25317|1151
MGAARSHFPGGSLGRWHSPLTR
>FUSION-ENST00000648631.1:57429-ENST00000542342.6:443444|46
VSIFLPRLVFLFFYYYLFIYLF
>ENST00000332129.6|SNV-38778-C-T|1
STDVGFTPPSSPPTRPCNDRNVFSR
>ENST00000370657.9|SNV-39578-C-T|4
KSVPITWGYNDNSCIFNIK
>ENST00000562595.5|SNV-347-C-G|5
LAEERAQLLQETR
>FUSION-ENST00000668333.1:648-ENST00000652379.1:25317|1566
FPGSLSR
>ENST00000570867.5|SNV-12797-C-G|1
LQRPLSLPSLHVFGDTDK
>ENST00000462875.1|SNV-10860-A-C|1
GISSHYNGSRPSCDPSSTSTTWVVR
>ENST00000342992.10|SNV-98993-G-A|1
TFIQNHLVSLQILK
>ENST00000263946.7|SNV-29786-G-C|5
EPDNRRFSSYSQMENCSR
>ENST00000490850.1|INDEL-72692-A-AA|13
MQKNYEQPTISSK
>ENST00000394859.8|SNV-17996-C-T|5
ELEKEVRAGQVDIEQLDLR
>FUSION-ENST00000648631.1:57429-ENST00000542342.6:443444|129
MFPRLVLNS
>FUSION-ENST00000649833.1:48270-ENST00000542342.6:443751|481
GPLGGASSVGSYR
>FUSION-ENST00000475947.7:648-ENST00000652379.1:25317|455
GAAGPPSCLWR
>FUSION-ENST00000649833.1:48270-ENST00000542342.6:443751|265
MGFAWQLTPVIPALWEAKVGR
>FUSION-ENST00000475947.7:648-ENST00000652379.1:25317|1017
IELHCCNKSPQR
>ENST00000381232.7|SNV-268087-C-G|5
QGTSGER
>ENST00000617816.1|MNV-1972-GAAAATCCTGGAGGAC-G|2
DLPAADADPQRFK
>ENST00000651105.1|SNV-2091300-G-A|4
LRAEDLTPEDDMPIGR
>ENST00000389005.6|SNV-6091-C-T|6
RFHFRLEVNLAQR
>ENST00000475722.5|SNV-25466-C-T|4
MSIFKATPR
>FUSION-ENST00000649833.1:48270-ENST00000542342.6:443751|432
MNAFYHLLLRGEEEDGEKNWIIS
>ENST00000575531.5|SNV-63680-G-A|34
MPLLSSGGQVAVLELR
>FUSION-ENST00000475947.7:648-ENST00000652379.1:25317|1132
MNKDPILK
>ENST00000407120.1|SNV-3623-T-C|2
FISHSSGGWEVQDQGASKVK
>ENST00000379205.5|SNV-2611-G-A|2
KGYDSLKPDD
>ENST00000465160.2|INDEL-27883-C-CC|2
LWVSFFPGGVLAPVLAPPR
>ENST00000370830.4|SNV-856-G-A|2
LQNHERR
>ENST00000359863.8|INDEL-34247-C-CTT|3
LVFGSVSSSLQLK
>FUSION-ENST00000475947.7:648-ENST00000652379.1:25317|1269
KEKALYCYWAR
>ENST00000494653.5|SNV-20597-G-A|1
GRQWWSQK
>FUSION-ENST00000475947.7:648-ENST00000652379.1:25317|188
GCGVLPPPPPPR
>ENST00000645419.1|SNV-5370-C-G|6
VPPALLCLRRVQAAGGHGR
>FUSION-ENST00000475947.7:648-ENST00000652379.1:25317|52
LPASAAHTAAITGVR
>ENST00000367614.5|SNV-4172-C-T|6
QIMSMEKTSKLNVVEISR
>FUSION-ENST00000649833.1:48270-ENST00000542342.6:443751|53
MRGEERR
>FUSION-ENST00000475947.7:648-ENST00000652379.1:25317|367
DGRGHSYCAARGEILGPAQDGPER
>ENST00000427949.1|SNV-1846-T-G|8
MVVLNMLMR
>FUSION-ENST00000475947.7:648-ENST00000652379.1:25317|588
GCRCASGPAAGVGLPGPVDQR
>FUSION-ENST00000649833.1:48270-ENST00000542342.6:443751|81
LCEKIHGEDR
>ENST00000293217.10|INDEL-29601-A-AA|6
LVEIAAKKPSKR
>ENST00000641576.1|MNV-2819-CTA-C|1
SLFHLLLPYDSCLHLLQ
>FUSION-ENST00000649833.1:48270-ENST00000542342.6:443751|375
MFLICSWLNPQVQNYGHR
>ENST00000261609.13|SNV-180346-A-G|3
KVRELMADSENMDVLHESHDIFK
>ENST00000291358.10|MNV-1972-GAAAATCCTGGAGGAC-G|1
QTFGGTCLLQMQTPRGLKPRNHCPR
>ENST00000220676.2|SNV-117088-A-T|3
KGDIVKASAILSK
>FUSION-ENST00000475947.7:648-ENST00000652379.1:25317|591
MWGRGCR
>FUSION-ENST00000649833.1:48270-ENST00000542342.6:443751|513
AWHTMAK
>ENST00000474233.1|SNV-145613-G-A|7
DSVIAEDVTAKQAGMER
>FUSION-ENST00000475947.7:648-ENST00000652379.1:25317|849
TSPETLEISPLR
>FUSION-ENST00000649833.1:48270-ENST00000542342.6:443751|407
MDWLTPSEISWKLWSNYSTKEQR
>ENST00000293217.10|INDEL-29601-A-AA|7
LVEIAAKKPSK
>FUSION-ENST00000475947.7:648-ENST00000652379.1:25317|1143
VGKRAGLQL
>ENST00000376705.3|SNV-265-G-A|3
RPQLPPPPRGPPERPR
>ENST00000496418.5|SNV-29596-T-A|3
GINSILPNRNFFLALSYFK
>FUSION-ENST00000594671.5:10593-ENST00000598782.1:5680|41
LYYLAPPVSK
>ENST00000394412.8|SNV-6863-C-A|2
ATVNWRPEAERPTEETASGAR
>ENST00000314111.4|SNV-125-T-G|3
AARGPRTVLPFEAMPR
>FUSION-ENST00000649833.1:48270-ENST00000542342.6:443751|64
GQNRPSGIDNRTGMPALSVKEGR
>FUSION-ENST00000649833.1:48270-ENST00000542342.6:443751|639
KAYVIYSLIPEHLK
>FUSION-ENST00000475947.7:648-ENST00000652379.1:25317|1419
APSSDLID
>ENST00000343257.7|INDEL-30095-G-GC|1
EENNPGFHRFSG
>ENST00000310521.6|MNV-11542-AG-A|16
SPKGLRPGRR
>ENST00000381232.7|SNV-268087-C-G|6
EYGSTSSIDKQGTSGERFFDLLK
>ENST00000261609.13|SNV-180346-A-G|4
LFLDEVAKKVR
>FUSION-ENST00000475947.7:648-ENST00000652379.1:25317|864
TRLLLSVLLHKGVLR
>ENST00000261383.3|SNV-174333-C-T|4
TQGEKVEVTSLSMYNFFIER
>FUSION-ENST00000475947.7:648-ENST00000652379.1:25317|804
LAGVLKLILNR
>FUSION-ENST00000649833.1:48270-ENST00000542342.6:443751|629
MSDEWST
>FUSION-ENST00000475947.7:648-ENST00000652379.1:25317|883
FHPFHSTVSWGVSVRTVSGCL
>FUSION-ENST00000475947.7:648-ENST00000652379.1:25317|87
QNSPSVGLFTH
>FUSION-ENST00000649833.1:48270-ENST00000542342.6:443751|182
LNMGLYLSGCFRSKEET
>ENST00000324364.3|SNV-1412-G-A|1
SGKIERR
>ENST00000643199.1|SNV-408614-G-A|3
MNVEETGGEALGRDFLTALETCR
>FUSION-ENST00000475947.7:648-ENST00000652379.1:25317|1240
ISGGRGR
>FUSION-ENST00000648631.1:57429-ENST00000542342.6:443444|218
NCLRNAL
>ENST00000492146.1|SNV-118427-C-T|9
MYRFLMRSIFWWK
>ENST00000571368.5|SNV-12691-A-C|1
LALPPATCPRARR
>FUSION-ENST00000475947.7:648-ENST00000652379.1:25317|622
LLYDRCR
>FUSION-ENST00000475947.7:648-ENST00000652379.1:25317|415
TSALSTFDGSRR
>ENST00000512410.1|INDEL-5167-A-AA|2
KTLQINLVSVISGTYLGLDYMSK
>FUSION-ENST00000475947.7:648-ENST00000652379.1:25317|766
ADTLTGRR
>ENST00000371380.7|SNV-285931-A-G|1
IVLETQQENLEEKNIVQDDK
>FUSION-ENST00000594671.5:10593-ENST00000598782.1:5680|3
EVMGTAR
>FUSION-ENST00000475947.7:648-ENST00000652379.1:25317|406
AASGKPKSLGSGGSMVAK
>ENST00000618001.4|SNV-36143-C-T|2
MTCLGKSCALAR
>ENST00000645780.1|SNV-414974-T-C|4
RSLDSLDKCDTQILEER
>FUSION-ENST00000649833.1:48270-ENST00000542342.6:443751|129
MGGNLGTVAGGKSSLCFR
>FUSION-ENST00000648631.1:57429-ENST00000542342.6:443444|82
MLLGTRMCNVR
>ENST00000381232.7|SNV-268087-C-G|3
QGTSGERFFDLLKGYK
>ENST00000614616.4|MNV-23989-GTCAG-G|32
CLGQDLHLSLVQIQNLK
>FUSION-ENST00000649833.1:48270-ENST00000542342.6:443751|673
MDVYVPVSDDLVLISFISYPFFK
>FUSION-ENST00000475947.7:648-ENST00000652379.1:25317|571
SLCRDPFWR
>FUSION-ENST00000475947.7:648-ENST00000652379.1:25317|647
LVSNSRPPVMR
>ENST00000360453.8|SNV-102713-C-T|5
YMHTYCLPQRKLPPQTPEPLSK
>ENST00000296721.9|SNV-38177-A-C|2
LALDTCSIIYVPKASR
>FUSION-ENST00000649833.1:48270-ENST00000542342.6:443751|441
KPGGRKEEDGGK
>ENST00000648741.1|SNV-17189-G-C|1
HGVAIYNFQGSGAPQLSLQIGHVVR
>FUSION-ENST00000649833.1:48270-ENST00000542342.6:443751|529
IGYEREQGTEER
>FUSION-ENST00000649833.1:48270-ENST00000542342.6:443751|110
MSAPGESQDSR
>FUSION-ENST00000649833.1:48270-ENST00000542342.6:443751|65
GQNRPSGIDNRTGMPALSVK
>FUSION-ENST00000475947.7:648-ENST00000652379.1:25317|997
ETHTQTKDNYSVCK
>ENST00000298845.12|SNV-9964-A-C|1
SPPASQVYSLNTDFAFRLYRR
>FUSION-ENST00000601764.5:10593-ENST00000598782.1:5680|43
RMSLGPTPTASTTWPRR
>ENST00000465160.2|INDEL-27883-C-CC|3
RPQLSPPQWAPLLR
>ENST00000570867.5|SNV-12797-C-G|3
ESMLQRPLSLPSLHVFGDTDK
>ENST00000342992.10|SNV-60674-C-T|1
LMLQNISSSDAGEYTAVVGQLECK
>ENST00000532279.1|MNV-22170-TTT-T|1
SGLTAPILAQVVEDGYEFFAKR
>FUSION-ENST00000475947.7:648-ENST00000652379.1:25317|812
GFTVLPR
>ENST00000254765.4|SNV-21361-T-G|1
LCSVLIGSDIADKLYALNDRVYIGK
>ENST00000533296.5|SNV-189426-G-A|6
MIVFMKTSPQRSL
>ENST00000287042.5|SNV-1544-G-T|1
QLCLALDNPGYSVLSR
>FUSION-ENST00000475947.7:648-ENST00000652379.1:25317|1219
MSQSCSCMLER
>FUSION-ENST00000475947.7:648-ENST00000652379.1:25317|1138
MTSYFLEIRRR
>ENST00000367269.2|INDEL-214165-G-GC|3
QEKTSDRSSVLEME
>FUSION-ENST00000475947.7:648-ENST00000652379.1:25317|1014
SPQRSPYLTK
>FUSION-ENST00000475947.7:648-ENST00000652379.1:25317|530
GWASGCARGSGLPVTR
>FUSION-ENST00000475947.7:648-ENST00000652379.1:25317|1317
LTETSASR
>FUSION-ENST00000648631.1:57429-ENST00000542342.6:443444|144
IFKRPGGIVQPRR
>FUSION-ENST00000475947.7:648-ENST00000652379.1:25317|605
YTSLYKEGIVDK
>FUSION-ENST00000475947.7:648-ENST00000652379.1:25317|364
GHSYCAARGEILGPAQDGPERK
>FUSION-ENST00000475947.7:648-ENST00000652379.1:25317|791
TVHVRRR
>FUSION-ENST00000649833.1:48270-ENST00000542342.6:443751|313
EESAFLPWPFYFVCNIK
>ENST00000264870.8|SNV-169165-G-A|4
ETLRNVWVHLDDPGVTRPMKK
>FUSION-ENST00000649833.1:48270-ENST00000542342.6:443751|650
TDTILFISQTIK
>FUSION-ENST00000475947.7:648-ENST00000652379.1:25317|1487
LGSDWTTPDRAVLGGGLTYR
>ENST00000281187.10|MNV-547-GGAA-G|2
TEDGKEK
>ENST00000370565.5|SNV-14862-G-T|3
LLFSYLPTTVSAK
>FUSION-ENST00000475947.7:648-ENST00000652379.1:25317|738
MGPARWLKPVIPSLWEAK
>ENST00000393597.6|SNV-16272-G-A|2
CLGVLQPLRSLR
>ENST00000458716.2|SNV-23029-C-T|2
SCWVSALRMQLPLR
>FUSION-ENST00000475947.7:648-ENST00000652379.1:25317|750
SGVGDKPDQHGEIPSQLKIQN
>ENST00000378719.7|SNV-46380-A-G|4
AAVEALRSQALHATSQQPLRK
>ENST00000672739.1|MNV-2140-TT-T|1
LQLAYIVLNIS
>FUSION-ENST00000649833.1:48270-ENST00000542342.6:443751|373
GLTMYIYIHLQN
>ENST00000515636.1|SNV-128220-G-A|11
MCRYSEMTLK
>FUSION-ENST00000649833.1:48270-ENST00000542342.6:443751|106
PCLSSPLPNPIYPGASCYFQY
>ENST00000528188.5|MNV-43830-CC-C|1
EACCSLCAHPARGGRALP
>FUSION-ENST00000475947.7:648-ENST00000652379.1:25317|561
ACGPRGRAWPAFGPSCVPVVGGAGR
>FUSION-ENST00000475947.7:648-ENST00000652379.1:25317|806
DPPALGLPKVR
>ENST00000262462.9|SNV-428276-G-A|5
RELVTVLDK
>ENST00000471534.1|SNV-53043-A-G|1
QLFLHFLIAAEHLRW
>ENST00000402034.6|SNV-14072-C-G|3
GLLVSASK
>FUSION-ENST00000475947.7:648-ENST00000652379.1:25317|846
MLRVSCRLSLDLSSSWVR
>FUSION-ENST00000648631.1:57429-ENST00000542342.6:443444|156
LLAKDPLFKVSWWCSCLTDEACA
>FUSION-ENST00000648631.1:57429-ENST00000542342.6:443444|24
METSLANTVKPRLY
>FUSION-ENST00000648631.1:57429-ENST00000542342.6:443444|286
KCFVLFLFVSKS
>ENST00000534945.2|SNV-163306-A-T|1
AWSAPSKRFQPER
>FUSION-ENST00000649833.1:48270-ENST00000542342.6:443751|146
WGEGQAAPSSKAALSSISCR
>FUSION-ENST00000475947.7:648-ENST00000652379.1:25317|152
DGRWPPLPSADRK
>ENST00000366497.6|SNV-27972-A-G|3
GNTLGDKGIKLLCEGLLHPDCR
>ENST00000361883.6|SNV-120-A-C|3
MTCCQTSFCGYPSFSISGTCGSR
>FUSION-ENST00000594671.5:10593-ENST00000598782.1:5680|22
IQACKRPHAMRR
>FUSION-ENST00000649833.1:48270-ENST00000542342.6:443751|511
AWHTMAKAMGKGDFGK
>ENST00000526764.1|SNV-562988-G-A|6
REGPDQVLHPKHAAAGPHR
>FUSION-ENST00000648631.1:57429-ENST00000542342.6:443444|146
IFKRPGGIVQPR
>FUSION-ENST00000649833.1:48270-ENST00000542342.6:443751|509
MAKAMGKGDFGK
>ENST00000472488.5|SNV-20913-G-A|2
LDWDNRTMNDLEDSYGQEWTYEQR
>FUSION-ENST00000475947.7:648-ENST00000652379.1:25317|472
DENHERRWCGR
>ENST00000493415.5|SNV-69442-G-A|6
MKALNGKVLDGSPIEVTLAKPVNK
>FUSION-ENST00000475947.7:648-ENST00000652379.1:25317|468
VGFVAAVAPGPPVAGPR
>ENST00000409544.5|MNV-146858-GA-G|2
NLILRKPEWIFK
>FUSION-ENST00000262948.10:29670-ENST00000600794.1:7456|10
EVRHGSACADHTR
>FUSION-ENST00000475947.7:648-ENST00000652379.1:25317|346
MSGAARALH
>ENST00000345254.9|SNV-25613-A-G|1
QLVTSMDVTETSVFFYPRLLPLTK
>ENST00000294829.5|SNV-453-A-C|1
MSMFNTTMGKLQRQLYK
>ENST00000392349.9|SNV-12588-A-G|2
MPQLHGVRIFGISKY
>ENST00000545896.1|SNV-13943-C-T|1
ASTSTASLPPVSSESSRPSRFKGSR
>FUSION-ENST00000475947.7:648-ENST00000652379.1:25317|644
RPPRPLEVLG
>FUSION-ENST00000649833.1:48270-ENST00000542342.6:443751|79
QLQAKER
>FUSION-ENST00000475947.7:648-ENST00000652379.1:25317|1113
TSVPLGCRK
>FUSION-ENST00000475947.7:648-ENST00000652379.1:25317|707
ETDPGWAR
>ENST00000328453.9|SNV-48313-G-A|4
MFMLSTYQTDFILVLK
>FUSION-ENST00000649833.1:48270-ENST00000542342.6:443751|153
LGICSPCSGK
>ENST00000421745.6|SNV-85075-C-T|6
ERVQRCAMLQFSEFYEK
>ENST00000216181.11|SNV-95857-G-A|4
HEEKVATYDK
>FUSION-ENST00000475947.7:648-ENST00000652379.1:25317|939
MSRIDPDSISK
>ENST00000572467.5|SNV-58469-G-A|1
VAMPLLSSGGQVAVLELRKPGR
>FUSION-ENST00000475947.7:648-ENST00000652379.1:25317|338
MPLDVRGCTR
>ENST00000242994.4|SNV-6819-C-T|4
RVMPCYFKTQK
>ENST00000494598.5|SNV-240446-C-T|3
ATHEGLNAHLKQSLDVKESGK
>FUSION-ENST00000475947.7:648-ENST00000652379.1:25317|298
AGGKLHLR
>ENST00000475930.1|SNV-19344-C-T|5
FMTDSTGEILVSFLLSSIVEIKK
>FUSION-ENST00000668333.1:648-ENST00000652379.1:25317|1565
MFPGSLSRGR
>FUSION-ENST00000649833.1:48270-ENST00000542342.6:443751|308
MMRYIVKVQDSVWHPASSLK
>FUSION-ENST00000475947.7:648-ENST00000652379.1:25317|1016
MIELHCCNKSPQRSPYLTK
>FUSION-ENST00000648631.1:57429-ENST00000542342.6:443444|101
SHCTWPTIFIMIK
>FUSION-ENST00000648631.1:57429-ENST00000542342.6:443444|182
DVLETRCLCM
>FUSION-ENST00000475947.7:648-ENST00000652379.1:25317|1433
RPSWKVR
>FUSION-ENST00000475947.7:648-ENST00000652379.1:25317|1428
LPVISLTDLETASR
>ENST00000389202.3|SNV-30025-A-T|2
YRVNILSQR
>ENST00000482071.1|INDEL-83877-C-CA|10
MVGLVPKK
>ENST00000408999.4|SNV-44403-G-A|2
NEVNGKPKMLMR
>ENST00000454872.6|SNV-1316743-G-A|3
ESAELFQSDEMRPANNPKER
>FUSION-ENST00000649833.1:48270-ENST00000542342.6:443751|60
MPALSVK
>ENST00000541522.5|SNV-5463-G-A|1
DPYGGIAPALK
>ENST00000374752.6|SNV-11391-C-T|1
ILIFRSLLQE
>FUSION-ENST00000475947.7:648-ENST00000652379.1:25317|692
AFLFSRFLSFFCFFPACFLA
>ENST00000421745.6|SNV-85075-C-T|4
VQRCAMLQFSEFYEKLLNTLCR
>FUSION-ENST00000475947.7:648-ENST00000652379.1:25317|1473
KKMIWAGHASSR
>ENST00000447166.2|SNV-43416-G-A|1
KSADKLTPAGSTIK
>ENST00000312561.9|SNV-24150-A-G|3
EKQNESTNGNSEVTPNVSQGKHNK
>ENST00000326831.7|SNV-181629-C-A|3
MRLYQQTYSSFFPLTPMGYAIWK
>ENST00000272542.8|SNV-12916-C-T|4
EIKCSPSESSLMEKK
>FUSION-ENST00000475947.7:648-ENST00000652379.1:25317|134
FRRRPVSSR
>FUSION-ENST00000649833.1:48270-ENST00000542342.6:443751|413
IEWTGSHLLK
>FUSION-ENST00000649833.1:48270-ENST00000542342.6:443751|266
GFAWQLTPVIPALWEAK
>FUSION-ENST00000475947.7:648-ENST00000652379.1:25317|885
EYFELEDSKFHPFHSTVSWGVSVR
>FUSION-ENST00000475947.7:648-ENST00000652379.1:25317|190
MALERRAHTRPSPAVESGR
>ENST00000421745.6|SNV-85075-C-T|5
VQRCAMLQFSEFYEK
>ENST00000477926.1|SNV-20847-C-T|6
FYQLDMK
>FUSION-ENST00000475947.7:648-ENST00000652379.1:25317|467
VGFVAAVAPGPPVAGPRGSR
>FUSION-ENST00000649833.1:48270-ENST00000542342.6:443751|419
MRTHSSNCLK
>FUSION-ENST00000475947.7:648-ENST00000652379.1:25317|1042
DFSSLEPLPPGFK
>ENST00000399820.8|SNV-45741-C-T|1
SDGFVYCPVNDATYEIPDFLPTIK
>ENST00000242351.10|SNV-29616-T-C|2
SCTPSPDQTSHR
>ENST00000242994.4|SNV-6529-G-A|5
TFVKSKEMGELVNTPSWIDK
>ENST00000528188.5|MNV-43830-CC-C|2
EACCSLCAHPARGGR
>FUSION-ENST00000475947.7:648-ENST00000652379.1:25317|607
VSFLPVCLLKNGVFQKFTLCIYVF
>FUSION-ENST00000601786.5:29670-ENST00000600794.1:7456|107
MPHQEPSGAGGPEDAHR
>FUSION-ENST00000649833.1:48270-ENST00000542342.6:443751|209
NGELYSTSWR
>ENST00000312233.4|SNV-208189-A-G|4
CMFEGCSKAFSRLGNLK
>FUSION-ENST00000475947.7:648-ENST00000652379.1:25317|7
QSACLPRPPTLLLLQA
>FUSION-ENST00000371714.5:136901-ENST00000426017.1:42573|4
KTCTQPGTVAHDCNPRPRR
>FUSION-ENST00000649833.1:48270-ENST00000542342.6:443751|366
KSQAMLLLQSCPIECSVMVER
>FUSION-ENST00000600584.5:29670-ENST00000600794.1:7456|44
EPIYLVEIQVR
>FUSION-ENST00000648631.1:57429-ENST00000542342.6:443444|109
IYLEVELLDHMVILFFIF
>FUSION-ENST00000475947.7:648-ENST00000652379.1:25317|1188
MVLYTER
>FUSION-ENST00000649833.1:48270-ENST00000542342.6:443751|1
ESGELGGGLRTP
>ENST00000408999.4|SNV-44403-G-A|1
NEVNGKPKMLMRR
>ENST00000354924.2|SNV-8-G-A|1
AKENHSLAAEFILIGFTNYPELK
>FUSION-ENST00000475947.7:648-ENST00000652379.1:25317|865
TRLLLSVLLHK
>FUSION-ENST00000649833.1:48270-ENST00000542342.6:443751|14
ESGAQRTGSGCSLALDGK
>FUSION-ENST00000475947.7:648-ENST00000652379.1:25317|1355
MTVLAWAERGGPGTR
>FUSION-ENST00000475947.7:648-ENST00000652379.1:25317|1169
EAEAGESLEPGKRR
>ENST00000476748.5|SNV-5457-C-T|6
FGVVEGA
>ENST00000617816.1|MNV-1972-GAAAATCCTGGAGGAC-G|5
TDLWRDLPAADADPQR
>ENST00000233242.5|SNV-37758-A-G|4
GSVLSREYSGTIASEADTYLNSK
>ENST00000454084.5|SNV-48313-G-A|4
MFMLSTYQTDFILSRCR
>ENST00000396895.3|SNV-235832-G-A|1
MNVEETGGEALGRLLVVYPWTQR
>ENST00000582394.1|SNV-14316-C-T|2
MVTCHLFLTAPLQVTSLQSIEK
>FUSION-ENST00000475947.7:648-ENST00000652379.1:25317|177
SPADATPRRVGGPLR
>ENST00000649282.1|SNV-14538-G-A|2
QEYDLSPLTPLSELSVQCNR
>FUSION-ENST00000475947.7:648-ENST00000652379.1:25317|481
ATVPPCALRCGRPGRPR
>ENST00000480682.5|SNV-2859-A-G|9
PCMWNFHLTGWSCRLYILSLK
>FUSION-ENST00000475947.7:648-ENST00000652379.1:25317|1534
MTRVGTVRSGR
>ENST00000466087.1|SNV-79085-T-A|5
ISLTSSR
>ENST00000477926.1|SNV-20847-C-T|4
FYQLDMKSATSMAQ
>ENST00000505733.5|SNV-14014-G-A|2
MQLLGTPSENIWPGFSK
>FUSION-ENST00000649833.1:48270-ENST00000542342.6:443751|522
MHPIGRGREGSIVSGQRPR
>FUSION-ENST00000648631.1:57429-ENST00000542342.6:443444|244
ADPAGTAFPGYLSRLEGTR
>FUSION-ENST00000600584.5:29670-ENST00000600794.1:7456|56
MSGLLGPS
>ENST00000340951.9|INDEL-27883-C-CC|2
DPGDPAGDPCRWR
>FUSION-ENST00000475947.7:648-ENST00000652379.1:25317|1309
MTCPLCRRLTP
>FUSION-ENST00000475947.7:648-ENST00000652379.1:25317|307
MWRTEDPLPGAARGGPK
>ENST00000435803.6|SNV-336437-G-A|1
VALCIVLGFSILSASIGSSVVRDR
>FUSION-ENST00000648631.1:57429-ENST00000542342.6:443444|73
MCNVRVSAFSAFKDIPR
>ENST00000506319.5|SNV-41434-C-T|1
APGGQHLGQRPGGHHHLQIYLPLQ
>FUSION-ENST00000648631.1:57429-ENST00000542342.6:443444|138
LKWQVSAQEFFL
>ENST00000433674.6|MNV-50463-GA-G|2
RHEMENSGCLSVTS
>FUSION-ENST00000475947.7:648-ENST00000652379.1:25317|1410
MNYLMIYLCTYFQTESR
>FUSION-ENST00000475947.7:648-ENST00000652379.1:25317|9
WSRTPVLKQSACLPRPPTLLLLQA
>FUSION-ENST00000649833.1:48270-ENST00000542342.6:443751|496
LLQGTKQGQRTAR
>ENST00000615901.4|SNV-173592-C-A|2
FESLETEMNNQASR
>ENST00000399391.7|SNV-44197-G-T|1
TFDGLPFDFVGAFKVHLVK
>FUSION-ENST00000649833.1:48270-ENST00000542342.6:443751|108
NALSIFSPPQPHLPR
>FUSION-ENST00000648631.1:57429-ENST00000542342.6:443444|107
VILFFIF
>FUSION-ENST00000649833.1:48270-ENST00000542342.6:443751|621
MNGVHDNVR
>FUSION-ENST00000649833.1:48270-ENST00000542342.6:443751|437
EEDGGKGCVTLCKLL
>ENST00000461823.1|SNV-5114-G-A|5
MDPASGGDAGECPGHGR
>FUSION-ENST00000475947.7:648-ENST00000652379.1:25317|998
ETHTQTK
>ENST00000243346.10|SNV-18169-A-G|5
VDYDRQSGSAVITFVEIGVAGK
>FUSION-ENST00000475947.7:648-ENST00000652379.1:25317|987
RRLALSPR
>FUSION-ENST00000475947.7:648-ENST00000652379.1:25317|269
MPGQGEARGNSGGGP
>FUSION-ENST00000475947.7:648-ENST00000652379.1:25317|988
YVFIFFNLFLLRRR
>ENST00000294638.9|SNV-12607-C-T|4
CLSCSVCRTFLGR
>ENST00000379205.5|SNV-2611-G-A|4
TWRDLLKK
>FUSION-ENST00000649833.1:48270-ENST00000542342.6:443751|168
YVCLYLSSLCYAK
>ENST00000444572.6|SNV-454114-A-T|1
LSKLHKHCHQQFEYR
>FUSION-ENST00000649833.1:48270-ENST00000542342.6:443751|612
QPSRGWVGK
>ENST00000560656.1|SNV-12289-T-C|2
TKLALLLK
>ENST00000548364.6|SNV-4191-G-A|4
STSIEETMRPQKK
>ENST00000562595.5|SNV-347-C-G|3
AQLLQETR
>ENST00000303921.3|INDEL-1393-C-CC|7
RAGKLQGSPPQAPVQDGQWTGGAR
>FUSION-ENST00000648631.1:57429-ENST00000542342.6:443444|58
RFDDLAR
>ENST00000457415.7|SNV-22950-T-G|2
QTWMECWCSNLSPEKIFHVIVAPC
>FUSION-ENST00000649833.1:48270-ENST00000542342.6:443751|494
QGQRTAR
>ENST00000456909.6|SNV-16652-C-G|3
LWPLLEKDSSLEGRQFFYLR
>FUSION-ENST00000475947.7:648-ENST00000652379.1:25317|161
MGQSVLRDGR
>ENST00000563275.1|SNV-23179-C-T|2
LSAKLRIMR
>ENST00000280481.9|SNV-1109-C-A|5
SPNRDWITMVVELR
>ENST00000420501.5|SNV-92671-G-A|4
LQDINFINNYK
>FUSION-ENST00000475947.7:648-ENST00000652379.1:25317|1274
MHTDIQERK
>FUSION-ENST00000475947.7:648-ENST00000652379.1:25317|1460
RVDRLGPGVR
>FUSION-ENST00000475947.7:648-ENST00000652379.1:25317|861
LLLSVLLHKGVLRGKPHLGR
>FUSION-ENST00000648631.1:57429-ENST00000542342.6:443444|191
KTPCSKSAGGVPALQTRPVPR
>FUSION-ENST00000648631.1:57429-ENST00000542342.6:443444|36
MTWIGTDLVDQPSHSNS
>FUSION-ENST00000475947.7:648-ENST00000652379.1:25317|56
MLFLMFSVGR
>FUSION-ENST00000475947.7:648-ENST00000652379.1:25317|1223
SVSLFLPVSVSASLSLSRR
>ENST00000526764.1|SNV-562988-G-A|3
EGPDQVLHPKHAAAGPHRLVLEGER
>FUSION-ENST00000649833.1:48270-ENST00000542342.6:443751|614
EVLRRQPSR
>ENST00000305784.7|SNV-10765-G-A|3
VLSKDAIR
>FUSION-ENST00000475947.7:648-ENST00000652379.1:25317|1521
VAGMTEMSHRAR
>FUSION-ENST00000475947.7:648-ENST00000652379.1:25317|461
WGPRAVR
>ENST00000512982.4|INDEL-72156-C-CC|4
FMSASQDLEPKPLFPKPR
>FUSION-ENST00000649833.1:48270-ENST00000542342.6:443751|345
LYPIPKPHLSHMGEWDGQWK
>FUSION-ENST00000475947.7:648-ENST00000652379.1:25317|1301
VLETTGLSR
>FUSION-ENST00000475947.7:648-ENST00000652379.1:25317|1308
TCPLCRRLTP
>FUSION-ENST00000594671.5:10593-ENST00000598782.1:5680|14
CGVSLAAVPPK
>FUSION-ENST00000648631.1:57429-ENST00000542342.6:443444|217
MYLFGLLVQVFT
>ENST00000636250.1|SNV-7714-G-T|6
MSKMELLRVFPTHPDCPQFSTR
>FUSION-ENST00000475947.7:648-ENST00000652379.1:25317|583
AVAPEARAATRGDPPR
>ENST00000474953.5|SNV-145597-C-T|3
VYADLVISKPVSK
>FUSION-ENST00000475947.7:648-ENST00000652379.1:25317|178
SPADATPRR
>ENST00000367657.7|SNV-218882-G-A|1
LGVNGRSCQLITETCPEGSDCGESR
>FUSION-ENST00000475947.7:648-ENST00000652379.1:25317|1028
MRYDPLNNIFANQK
>FUSION-ENST00000475947.7:648-ENST00000652379.1:25317|149
WPPLPSADRKGVGFR
>FUSION-ENST00000648631.1:57429-ENST00000542342.6:443444|321
MWGEGLR
>ENST00000265310.6|SNV-4659-A-G|1
NLIYFGEHPLSFAACVDSEEIVR
>ENST00000487093.5|MNV-92534-TG-T|1
GLGKLCK
>ENST00000264229.11|SNV-275135-C-T|4
STALPEEKRPETAVFRLER
>ENST00000427949.1|SNV-1846-T-G|5
VVLNMLMREPLWAV
>ENST00000617816.1|MNV-1972-GAAAATCCTGGAGGAC-G|12
QTPRGLKPR
>FUSION-ENST00000648631.1:57429-ENST00000542342.6:443444|117
TLFYFIFFFYYYTLSLK
>ENST00000376141.5|SNV-3314-G-A|4
VEGDCQEMDLEKTQSER
>ENST00000533296.5|SNV-189426-G-A|5
IVFMKTSPQRSL
>FUSION-ENST00000475947.7:648-ENST00000652379.1:25317|896
SYGSSCSQWDSIR
>FUSION-ENST00000649833.1:48270-ENST00000542342.6:443751|593
AFLADGMV
>FUSION-ENST00000475947.7:648-ENST00000652379.1:25317|381
LLAECPAGPEAFTLKK
>FUSION-ENST00000475947.7:648-ENST00000652379.1:25317|731
AGGSRGGQTNR
>ENST00000394329.8|SNV-162241-A-G|1
VTVGGVRSLEPILQRR
>FUSION-ENST00000649833.1:48270-ENST00000542342.6:443751|100
GFCHVGQAGLELLTSVVGLQA
>FUSION-ENST00000475947.7:648-ENST00000652379.1:25317|1171
EAEAGESLEPGK
>FUSION-ENST00000649833.1:48270-ENST00000542342.6:443751|461
VSSCWPGWSRTPDLK
>FUSION-ENST00000475947.7:648-ENST00000652379.1:25317|227
SEGTGDGLR
>ENST00000291358.10|MNV-1972-GAAAATCCTGGAGGAC-G|2
QTFGGTCLLQMQTPRGLKPR
>ENST00000361306.6|SNV-57620-G-A|5
VFVKNSNNALAWEKTTSEDK
>FUSION-ENST00000475947.7:648-ENST00000652379.1:25317|1371
MRVCVGRGCGVGTEGSVLR
>ENST00000512095.5|SNV-45741-C-T|7
MRFQIFYQPLK
>ENST00000508675.1|SNV-534289-C-T|2
KQLASVIFICDR
>FUSION-ENST00000475947.7:648-ENST00000652379.1:25317|1073
THAGGSKTTRCD
>ENST00000245407.8|INDEL-22779-T-TG|2
ELRYPTPRHH
>ENST00000537694.1|MNV-22170-TTT-T|7
GGGQVPPQARLGPHLPSTPG
>ENST00000324300.10|SNV-4857-G-A|1
YSTNLNNHVDDFTTFR
>ENST00000402034.6|SNV-14072-C-G|1
GLLVSASKQELLRDSFR
>FUSION-ENST00000600584.5:29670-ENST00000600794.1:7456|20
RQQTRPLSRDLMGR
>ENST00000534116.1|SNV-15176-C-G|4
HILVRCSHFVCLRFK
>FUSION-ENST00000475947.7:648-ENST00000652379.1:25317|224
CPRPIER
>ENST00000245407.8|INDEL-22779-T-TG|9
AVSHSGEK
>ENST00000264674.7|SNV-548296-G-A|3
KNHVFRGK
>ENST00000366497.6|SNV-27972-A-G|2
GIKLLCEGLLHPDCR
>FUSION-ENST00000649833.1:48270-ENST00000542342.6:443751|261
VGRSPEVRSSRPAWPTQQNPISTK
>ENST00000253693.7|SNV-27774-A-G|3
IAMHSGSQTFSK
>FUSION-ENST00000475947.7:648-ENST00000652379.1:25317|50
MCSRFIVHALGTR
>FUSION-ENST00000649833.1:48270-ENST00000542342.6:443751|263
GFAWQLTPVIPALWEAKVGRSPEVR
>FUSION-ENST00000475947.7:648-ENST00000652379.1:25317|673
MTGVSHRARPVDSFRFFISFVSTR
>FUSION-ENST00000649833.1:48270-ENST00000542342.6:443751|571
ENWEGEK
>FUSION-ENST00000649833.1:48270-ENST00000542342.6:443751|667
SSLVLTTLRNNLI
>ENST00000477926.1|SNV-20847-C-T|11
LQRLALMFYQLDMK
>ENST00000607062.5|SNV-9061-C-T|2
EARFSFLDENVVSFLNSLPIWEK
>FUSION-ENST00000475947.7:648-ENST00000652379.1:25317|932
LIASLPW
>FUSION-ENST00000648631.1:57429-ENST00000542342.6:443444|55
LTATSTSWVQVILLPQPP
>ENST00000379205.5|SNV-2611-G-A|1
GYDSLKPDD
>FUSION-ENST00000648631.1:57429-ENST00000542342.6:443444|310
LTQHLTCGPSPPSAPTPVLCLD
>FUSION-ENST00000475947.7:648-ENST00000652379.1:25317|277
MRVPSGPLLVSR
>FUSION-ENST00000648631.1:57429-ENST00000542342.6:443444|207
SFSLLVNWYRRFL
>FUSION-ENST00000475947.7:648-ENST00000652379.1:25317|523
LPAPALETR
>FUSION-ENST00000475947.7:648-ENST00000652379.1:25317|1256
SLSFSRSR
>FUSION-ENST00000475947.7:648-ENST00000652379.1:25317|1087
WSVGQRGDQEGR
>ENST00000487161.1|SNV-854218-C-T|3
MESITIEFVTQR
>FUSION-ENST00000475947.7:648-ENST00000652379.1:25317|1492
MPRVGRLGSDWTTPDR
>FUSION-ENST00000668333.1:648-ENST00000652379.1:25317|1569
MEVGSLGIWE
>FUSION-ENST00000475947.7:648-ENST00000652379.1:25317|407
AASGKPK
>FUSION-ENST00000649833.1:48270-ENST00000542342.6:443751|555
GDRDPVSK
>ENST00000261381.7|SNV-332559-G-A|1
HIVDWCSCSPNDFKPQDFHR
>FUSION-ENST00000600584.5:29670-ENST00000600794.1:7456|27
PFLSIFISR
>ENST00000475805.5|SNV-56930-C-G|2
EKGSETEENGSDSFMHSMDPQLER
>ENST00000272542.8|SNV-12916-C-T|2
CSPSESSLMEKK
>ENST00000370830.4|SNV-856-G-A|3
RLQNHERR
>ENST00000647684.1|SNV-10030-A-G|2
VRSIIVSAGPWVAFEQSSFR
>FUSION-ENST00000649833.1:48270-ENST00000542342.6:443751|464
DRVSSCWPGWSR
>ENST00000481081.1|SNV-5416-G-A|8
MEEPVTIPDKPNSK
>FUSION-ENST00000475947.7:648-ENST00000652379.1:25317|931
MSSLQSLFK
>ENST00000376064.7|SNV-9942-G-T|5
AAEKGYSVGVLLQEVMK
>FUSION-ENST00000440564.6:2413-ENST00000578090.5:42888|4
SPPSPFQPPAR
>ENST00000495941.1|SNV-16652-C-G|6
KTHPWRVASSSTFGR
>FUSION-ENST00000475947.7:648-ENST00000652379.1:25317|1540
FPGPQWGCANPRELGVISR
>FUSION-ENST00000648631.1:57429-ENST00000542342.6:443444|256
PRVPLYPLPCFPK
>FUSION-ENST00000649833.1:48270-ENST00000542342.6:443751|523
HPIGRGR
>ENST00000548364.6|SNV-4191-G-A|3
PQKKQVTITETLWDQVLTVFK
>FUSION-ENST00000475947.7:648-ENST00000652379.1:25317|642
PPRPLEVLG
>FUSION-ENST00000475947.7:648-ENST00000652379.1:25317|58
TTTPADFYVVSHVFR
>FUSION-ENST00000649833.1:48270-ENST00000542342.6:443751|552
DPVSKQK
>FUSION-ENST00000485527.5:1504-ENST00000604271.2:32464|4
MNLLFWKSLTFIEAVLFSKC
>FUSION-ENST00000649833.1:48270-ENST00000542342.6:443751|298
MVLVLPVKTSVCWHQEL
>ENST00000302259.5|SNV-778-C-T|6
ALREQERLCLYTADPLDR
>FUSION-ENST00000649833.1:48270-ENST00000542342.6:443751|701
LPSLASNAWAQAICPPSPPK
>FUSION-ENST00000475947.7:648-ENST00000652379.1:25317|3
IIIIVGVISR
>FUSION-ENST00000475947.7:648-ENST00000652379.1:25317|666
LYANNDNVYLCIEYSCVW
>FUSION-ENST00000475947.7:648-ENST00000652379.1:25317|16
MGFGVLSCCPR
>ENST00000409544.5|MNV-146858-GA-G|1
KPEWIFK
>FUSION-ENST00000648631.1:57429-ENST00000542342.6:443444|267
GPCKKWEPR
>ENST00000394894.8|SNV-7308-G-A|1
MLEPPPSAKPFTIDVNKKLEEGQK
>FUSION-ENST00000636037.1:8746-ENST00000623511.1:23702|6
MVVLFSSSDKFTLNQVTRR
>ENST00000312989.11|MNV-22170-TTT-T|8
LGPHLPSTPGGR
>ENST00000438032.6|SNV-21902-G-A|5
LCEPKEASYSLIK
>FUSION-ENST00000475947.7:648-ENST00000652379.1:25317|447
MSEYARPVQ
>ENST00000245255.7|SNV-25125-A-T|3
VCLQAALRAWNCCNEYMPSRIIVYR
>ENST00000475006.1|INDEL-27883-C-CC|5
AFGHGTLLDSAEVSSHTHLR
>ENST00000397558.6|SNV-82832-C-G|2
RLIESIVDGMEPTVTLLSVEMTALK
>ENST00000403263.6|INDEL-76680-C-CC|1
LTASGGLSHPEPIHARAEC
>FUSION-ENST00000371714.5:136901-ENST00000426017.1:42573|19
WIHALEETILRHTLQLQK
>FUSION-ENST00000648631.1:57429-ENST00000542342.6:443444|53
MLVRLVLNSLGWSP
>FUSION-ENST00000475947.7:648-ENST00000652379.1:25317|1090
DGDFHPQGPH
>FUSION-ENST00000648631.1:57429-ENST00000542342.6:443444|307
MLSQRWDSLLRPSPLSCSLWVRI
>ENST00000398341.7|SNV-51117-C-T|1
CFSTLVTHSKGYENGTNRLR
>FUSION-ENST00000648631.1:57429-ENST00000542342.6:443444|251
MPAGVAGVSGAK
>FUSION-ENST00000649833.1:48270-ENST00000542342.6:443751|48
LGDVPAR
>ENST00000467063.1|SNV-10150-C-T|2
MEAILWFE
>FUSION-ENST00000475947.7:648-ENST00000652379.1:25317|829
TTAVLCSSQGRKQK
>FUSION-ENST00000648631.1:57429-ENST00000542342.6:443444|86
IAILMCVK
>ENST00000216181.11|SNV-95857-G-A|5
DLEGLSQRHEEKVATYDK
>ENST00000527357.5|SNV-9793-C-T|6
GHGGGLASPWHL
>ENST00000281187.10|MNV-547-GGAA-G|3
AEHKTEDGKEK
>FUSION-ENST00000475947.7:648-ENST00000652379.1:25317|473
MDENHERRWCGR
>ENST00000461823.1|SNV-5114-G-A|3
MDPASGGDAGECPGHGRGLHPDHVR
>ENST00000336838.10|SNV-123867-T-G|3
LTSVQIKSSSQENLVDEVMK
>ENST00000571368.5|SNV-12691-A-C|2
LALPPATCPRAR
>ENST00000389413.7|SNV-98064-C-A|3
GRQLPGRLGCLLEEGL
>FUSION-ENST00000475947.7:648-ENST00000652379.1:25317|318
YYRLDGLVRPSDRPRR
>ENST00000455773.7|SNV-19793-G-A|5
LRHQNFLNLPLK
>ENST00000512095.5|SNV-45741-C-T|2
FQIFYQPLKVFFGK
>FUSION-ENST00000475947.7:648-ENST00000652379.1:25317|89
GTGLAESAGK
>FUSION-ENST00000648631.1:57429-ENST00000542342.6:443444|265
WEPRGVEK
>FUSION-ENST00000475947.7:648-ENST00000652379.1:25317|119
NEIPTVPTYYPAKPQPR
>ENST00000389005.6|SNV-6091-C-T|2
LEVNLAQRNVALDR
>ENST00000394277.7|SNV-26977-G-A|6
MRTPSLKTSPAFNGASPLWMWK
>FUSION-ENST00000475947.7:648-ENST00000652379.1:25317|1163
LQGAEIAPLHYGPGCRVSETRSLNK
>ENST00000414301.5|SNV-27242-G-A|3
LDTASALINK
>FUSION-ENST00000597145.5:10593-ENST00000598782.1:5680|1
RFPRMQL
>FUSION-ENST00000475947.7:648-ENST00000652379.1:25317|1110
SFLNVHLPVS
>ENST00000515636.1|SNV-128220-G-A|8
CRYSEMTLKDK
>ENST00000324803.6|INDEL-3467-T-TCA|5
LLTRADVECPPAHTR
>FUSION-ENST00000475947.7:648-ENST00000652379.1:25317|59
LQARTTTPADFYVVSHVFRR
>ENST00000496543.1|SNV-12588-A-G|6
PQLHGVRIFGISK
>ENST00000497291.5|MNV-499026-CAAG-C|7
TSHVVNEIDNILRNKPYSKDYR
>FUSION-ENST00000475947.7:648-ENST00000652379.1:25317|880
IQRDTRGK
>FUSION-ENST00000475947.7:648-ENST00000652379.1:25317|1476
MPSFPSVCLQLPQA
>FUSION-ENST00000475947.7:648-ENST00000652379.1:25317|141
GRAPWNGFAPREGPVPWK
>ENST00000470940.5|SNV-34286-G-A|2
YPARCPVMK
>ENST00000471351.2|SNV-64874-C-G|3
DYRVNIFLRQEWNDPR
>FUSION-ENST00000475947.7:648-ENST00000652379.1:25317|278
AGEVEHERTC
>FUSION-ENST00000475947.7:648-ENST00000652379.1:25317|730
AGGSRGGQTNRASMVKPR
>ENST00000304883.3|INDEL-608-G-GG|4
LHGRLQHVGQFHLR
>FUSION-ENST00000475947.7:648-ENST00000652379.1:25317|77
GRSYHLWDYD
>FUSION-ENST00000475947.7:648-ENST00000652379.1:25317|886
EYFELEDSK
>ENST00000672356.1|SNV-523866-C-T|2
TLEQQENFAEVVR
>FUSION-ENST00000475947.7:648-ENST00000652379.1:25317|989
MYVFIFFNLFLLRRR
>FUSION-ENST00000649833.1:48270-ENST00000542342.6:443751|300
MVLVLPVK
>FUSION-ENST00000475947.7:648-ENST00000652379.1:25317|683
ARSWLTAPSASR
>FUSION-ENST00000475947.7:648-ENST00000652379.1:25317|29
QTASFLFR
>FUSION-ENST00000485527.5:1504-ENST00000604271.2:32464|6
MNLLFWKSLTFIEAVLFSK
>ENST00000358487.10|SNV-110388-G-A|1
NNVMKIADFGLARDINNIDYYK
>ENST00000359263.9|SNV-80858-T-C|1
DNDSDDVESNLLLPAGTALR
>FUSION-ENST00000649833.1:48270-ENST00000542342.6:443751|161
IPALPGENQSHSNEKK
>FUSION-ENST00000649833.1:48270-ENST00000542342.6:443751|56
PALSVKEGRK
>FUSION-ENST00000475947.7:648-ENST00000652379.1:25317|305
TEDPLPGAAR
>FUSION-ENST00000649833.1:48270-ENST00000542342.6:443751|121
VANPDPALPLTLRECQR
>ENST00000487527.5|SNV-17996-C-T|1
WTSSSWISAAGLPCTWPPR
>ENST00000527357.5|SNV-9793-C-T|3
GATAGGWPLLGTFESGR
>ENST00000299308.7|SNV-457362-C-A|1
VDTIVNFTHQHFTSQFEVTVWAHR
>FUSION-ENST00000648631.1:57429-ENST00000542342.6:443444|183
MDVLETRCLCM
>ENST00000492146.1|SNV-118427-C-T|5
MRSIFWWK
>ENST00000532581.5|SNV-248208-G-A|1
GCPWRKK
>FUSION-ENST00000649833.1:48270-ENST00000542342.6:443751|214
MRCFVDHLSVGVTVCSQRLR
>ENST00000512095.5|SNV-45741-C-T|9
MTLPMRFQIFYQPLKVFFGK
>FUSION-ENST00000648631.1:57429-ENST00000542342.6:443444|179
MLFELAMECSFSNDR
>ENST00000640506.1|SNV-10420-C-T|5
RKGVLFSR
>FUSION-ENST00000475947.7:648-ENST00000652379.1:25317|579
GDPPRVAREAGDALPGPVAGPR
>FUSION-ENST00000648631.1:57429-ENST00000542342.6:443444|139
MLKWQVSAQEFFL
>ENST00000353796.7|SNV-18922-A-G|1
THTGEKPCQCSECGKFFSR
>FUSION-ENST00000475947.7:648-ENST00000652379.1:25317|65
DLLSPGGRG
>FUSION-ENST00000594671.5:10593-ENST00000598782.1:5680|25
ARIQACK
>ENST00000497291.5|MNV-499026-CAAG-C|4
MRLITYCATSPTARTIDHK
>FUSION-ENST00000649833.1:48270-ENST00000542342.6:443751|682
CWDYRREPPR
>FUSION-ENST00000475947.7:648-ENST00000652379.1:25317|1515
MSISRKMEK
>FUSION-ENST00000475947.7:648-ENST00000652379.1:25317|366
GHSYCAAR
>ENST00000541341.5|SNV-109228-C-T|2
HVDREPCGSPAGSVSAV
>ENST00000611914.1|SNV-430-G-A|4
EELCAQSPLCVVNFNILVK
>FUSION-ENST00000475947.7:648-ENST00000652379.1:25317|529
GWASGCARGSGLPVTRLAGR
>ENST00000575334.5|SNV-58469-G-A|2
VAMPLLSSGGQVAVLEMREK
>ENST00000372397.6|SNV-62595-A-G|4
LDNSASGASVVAIDNKIEQAMGLVK
>FUSION-ENST00000262948.10:29670-ENST00000600794.1:7456|8
HGSACADHTRFQALEGPHGPASR
>FUSION-ENST00000475947.7:648-ENST00000652379.1:25317|503
MVAFLGTGVRVAR
>ENST00000649772.1|SNV-49420-T-C|3
QQLEQALGDHR
>ENST00000278198.2|SNV-1343647-C-A|4
AQTCPSVCSCSNKFSK
>ENST00000302259.5|SNV-778-C-T|3
LCLYTADPLDR
>FUSION-ENST00000649833.1:48270-ENST00000542342.6:443751|351
MFCDGGK
>FUSION-ENST00000475947.7:648-ENST00000652379.1:25317|576
VPGSGPR
>FUSION-ENST00000649833.1:48270-ENST00000542342.6:443751|95
MAVNRCNK
>FUSION-ENST00000649833.1:48270-ENST00000542342.6:443751|116
QVRARIPGPDLSLSIAWDLNGGK
>FUSION-ENST00000648631.1:57429-ENST00000542342.6:443444|320
MWGEGLRLESGTESIPLLYP
>FUSION-ENST00000649833.1:48270-ENST00000542342.6:443751|440
KEEDGGK
>FUSION-ENST00000594671.5:10593-ENST00000598782.1:5680|31
ASPPQPLCHLR
>FUSION-ENST00000475947.7:648-ENST00000652379.1:25317|1484
VDWQPQHCK
>ENST00000476748.5|SNV-5457-C-T|1
ASSESWRVP
>ENST00000487093.5|MNV-92534-TG-T|3
TSSGFGCILAHSMGLGKLCK
>FUSION-ENST00000475947.7:648-ENST00000652379.1:25317|834
QAGRKTTAVLCSSQGR
>ENST00000442092.5|SNV-117916-C-T|1
EAERYLPPS
>ENST00000480682.5|SNV-2859-A-G|4
MWNFHLTGWSCRLYILSLKETMSF
>FUSION-ENST00000475947.7:648-ENST00000652379.1:25317|735
GPARWLKPVIPSLWEAKAGGSR
>ENST00000470940.5|SNV-34286-G-A|9
GMLEGRYPAR
>ENST00000403263.6|INDEL-76680-C-CC|3
QRLTASGGLSHPEPIHARAEC
>FUSION-ENST00000649833.1:48270-ENST00000542342.6:443751|541
EYLSNDSLP
>FUSION-ENST00000475947.7:648-ENST00000652379.1:25317|69
SGDLSLPNSWDYR
>FUSION-ENST00000649833.1:48270-ENST00000542342.6:443751|57
MPALSVKEGRK
>FUSION-ENST00000475947.7:648-ENST00000652379.1:25317|1462
HFGRPRR
>FUSION-ENST00000475947.7:648-ENST00000652379.1:25317|1481
GCVGMEMSPRMPSFPSVCLQLPQA
>ENST00000343257.7|INDEL-30095-G-GC|4
SKTLHLPVPASLLAGQSSPHK
>FUSION-ENST00000475947.7:648-ENST00000652379.1:25317|1242
CLERPRGI
>FUSION-ENST00000475947.7:648-ENST00000652379.1:25317|303
TEDPLPGAARGGPKSF
>ENST00000462875.1|SNV-10860-A-C|4
MLLHGHFQPLQRLPPQLR
>FUSION-ENST00000475947.7:648-ENST00000652379.1:25317|1114
TSVPLGCR
>FUSION-ENST00000475947.7:648-ENST00000652379.1:25317|1091
VQRDGDFHPQGPH
>FUSION-ENST00000475947.7:648-ENST00000652379.1:25317|1263
SLSFYRFLSVSR
>ENST00000377360.8|SNV-382276-G-A|2
NKDGIVTLDEFLESCQEDNNIMR
>ENST00000367614.5|SNV-4172-C-T|5
TSKLNVVEISR
>ENST00000393240.7|SNV-421906-G-A|1
EKEKGGK
>FUSION-ENST00000475947.7:648-ENST00000652379.1:25317|1067
MSLWKDARDSAK
>FUSION-ENST00000475947.7:648-ENST00000652379.1:25317|701
GFLVFLR
>FUSION-ENST00000475947.7:648-ENST00000652379.1:25317|1018
MIELHCCNKSPQR
>FUSION-ENST00000475947.7:648-ENST00000652379.1:25317|405
AASGKPKSLGSGGSMVAKLK
>FUSION-ENST00000475947.7:648-ENST00000652379.1:25317|564
ALPERACGPR
>FUSION-ENST00000649833.1:48270-ENST00000542342.6:443751|279
GNKMEDLK
>ENST00000497291.5|MNV-499026-CAAG-C|3
RLITYCATSPTARTIDHK
>ENST00000233242.5|SNV-37758-A-G|3
EYSGTIASEADTYLNSK
>FUSION-ENST00000475947.7:648-ENST00000652379.1:25317|1509
KEINTKTESTV
>ENST00000573773.5|SNV-63680-G-A|3
VAMPLLSSGGQVAVLEVR
>ENST00000435422.7|SNV-887357-G-A|1
DEEIKLDAAKIR
>FUSION-ENST00000475947.7:648-ENST00000652379.1:25317|1529
SFFLFSLDGVSLLSPRVEYDGGSR
>FUSION-ENST00000475947.7:648-ENST00000652379.1:25317|1124
SGVASPSTVSKNR
>FUSION-ENST00000475947.7:648-ENST00000652379.1:25317|445
MVPLVAR
>FUSION-ENST00000475947.7:648-ENST00000652379.1:25317|796
TLSRGVPWSVYHR
>FUSION-ENST00000475947.7:648-ENST00000652379.1:25317|217
IRSGGDGRR
>FUSION-ENST00000475947.7:648-ENST00000652379.1:25317|678
SWLTAPSASRVRALLLPQPPD
>ENST00000614616.4|MNV-23989-GTCAG-G|31
CLGQDLHLSLVQIQNLKK
>FUSION-ENST00000475947.7:648-ENST00000652379.1:25317|670
ARPVDSFRFFISFVSTR
>FUSION-ENST00000475947.7:648-ENST00000652379.1:25317|309
MWRTEDPLPGAAR
>ENST00000461823.1|SNV-5114-G-A|2
DPASGGDAGECPGHGRGLHPDHVR
>FUSION-ENST00000649833.1:48270-ENST00000542342.6:443751|16
CGAGIQRTR
>ENST00000473231.5|SNV-2859-A-G|4
VKAETAGDNLSVLLCSLQTGWSCR
>FUSION-ENST00000475947.7:648-ENST00000652379.1:25317|830
TTAVLCSSQGRK
>FUSION-ENST00000475947.7:648-ENST00000652379.1:25317|148
KGVGFRSPNPEWR
>FUSION-ENST00000600584.5:29670-ENST00000600794.1:7456|46
LMEPIYLVEIQVR
>ENST00000541179.5|SNV-18860-C-A|3
QDKRFSTLLSLLEAADLK
>ENST00000472488.5|SNV-20913-G-A|3
LLGIRLDWDNR
>FUSION-ENST00000649833.1:48270-ENST00000542342.6:443751|537
SDGQSGKQTWNR
>FUSION-ENST00000648631.1:57429-ENST00000542342.6:443444|78
MGACHHAR
>ENST00000378125.4|SNV-1235-G-A|2
RQLPLSGHCR
>ENST00000288986.6|INDEL-83877-C-CA|2
KLCYRYAE
>ENST00000312989.11|MNV-22170-TTT-T|11
GGGQVPPQAR
>FUSION-ENST00000475947.7:648-ENST00000652379.1:25317|873
MFYRPFLSGK
>FUSION-ENST00000475947.7:648-ENST00000652379.1:25317|45
FIVHALGTRGLFSNFYDYYYCRR
>FUSION-ENST00000648631.1:57429-ENST00000542342.6:443444|45
LVFLFFYYYLFIYLF
>FUSION-ENST00000582911.5:648-ENST00000652379.1:25317|1541
FPGPQWGCANPR
>FUSION-ENST00000475947.7:648-ENST00000652379.1:25317|1185
MVLYTERSGSRLSSR
>FUSION-ENST00000475947.7:648-ENST00000652379.1:25317|1198
MPLSPPPPK
>FUSION-ENST00000475947.7:648-ENST00000652379.1:25317|1051
MYVQTLLSISTTTHGPLWNHWLFEK
>FUSION-ENST00000475947.7:648-ENST00000652379.1:25317|548
WWRFWGQVSVSR
>FUSION-ENST00000475947.7:648-ENST00000652379.1:25317|1170
EAEAGESLEPGKR
>ENST00000614616.4|MNV-23989-GTCAG-G|47
SSNSSSSNNNIKPHLIADQK
>ENST00000614616.4|MNV-23989-GTCAG-G|14
RDRLIHLR
>FUSION-ENST00000648631.1:57429-ENST00000542342.6:443444|37
TITSLLWFYSPG
>FUSION-ENST00000649833.1:48270-ENST00000542342.6:443751|542
MEYLSNDSLP
>FUSION-ENST00000648631.1:57429-ENST00000542342.6:443444|154
IYRLTSFASK
>ENST00000357258.8|SNV-796608-A-C|3
SVLQQPSVNTSIGQPLPR
>FUSION-ENST00000649833.1:48270-ENST00000542342.6:443751|617
MNGVHDNVREVLRR
>ENST00000294829.5|SNV-453-A-C|2
MSMFNTTMGKLQR
>FUSION-ENST00000475947.7:648-ENST00000652379.1:25317|1027
RYDPLNNIFANQK
>ENST00000572467.5|SNV-58469-G-A|4
LRVAMPLLSSGGQVAVLELR
>ENST00000636250.1|SNV-7714-G-T|4
MELLRVFPTHPDCPQFSTR
>FUSION-ENST00000475947.7:648-ENST00000652379.1:25317|83
GTAGSDIWCMCLAEEPMGR
>FUSION-ENST00000475947.7:648-ENST00000652379.1:25317|453
GAAGPPSCLWRWDPAAVFSWWPGRA
>FUSION-ENST00000475947.7:648-ENST00000652379.1:25317|1357
MTVLAWAER
>ENST00000608999.6|INDEL-214165-G-GC|3
EAPPSHPDQPCR
>FUSION-ENST00000648631.1:57429-ENST00000542342.6:443444|152
IYRLTSFASKVVILL
>FUSION-ENST00000649833.1:48270-ENST00000542342.6:443751|647
LINSTGLGGLL
>ENST00000458716.2|SNV-23029-C-T|6
SAKVKSCWVSALR
>ENST00000614616.4|MNV-23989-GTCAG-G|41
IPMTHQVR
>ENST00000435803.6|SNV-336437-G-A|3
QCRVALCIVLGFSILSASIGSSVVR
>ENST00000377939.5|SNV-13931-T-C|1
VVPMMVFFIFYF
>ENST00000548364.6|SNV-4191-G-A|1
KQVTITETLWDQVLTVFKDIQK
>ENST00000290583.9|SNV-2190-G-A|1
QKTLPGMNRPIQVKPADSESRGEDR
>ENST00000377939.5|SNV-13931-T-C|8
NGGDVPTWREHPTQQMGPVPR
>FUSION-ENST00000475947.7:648-ENST00000652379.1:25317|377
VFGFRGEYGCKAET
>ENST00000480682.5|SNV-2859-A-G|7
WNFHLTGWSCR
>FUSION-ENST00000649833.1:48270-ENST00000542342.6:443751|271
MLILNLIVNVEVYE
>ENST00000515393.5|SNV-395697-G-T|3
DVGFLQVKVIRAEGLMAADVT
>ENST00000264870.8|SNV-169165-G-A|3
NVWVHLDDPGVTRPMK
>FUSION-ENST00000649833.1:48270-ENST00000542342.6:443751|301
MMVLVLPVK
>FUSION-ENST00000475947.7:648-ENST00000652379.1:25317|247
LIEPSSSWFPPKFPSG
>ENST00000584445.5|SNV-22950-T-G|2
GAPLPQNLSPEKIFHVIVAPC
>FUSION-ENST00000475947.7:648-ENST00000652379.1:25317|210
EWTGAAGAAR
>ENST00000614616.4|MNV-23989-GTCAG-G|17
IDLSQKMER
>FUSION-ENST00000600584.5:29670-ENST00000600794.1:7456|97
MCRPHPFPGSRGTSWSCLPRQRP
>FUSION-ENST00000648631.1:57429-ENST00000542342.6:443444|275
MLTSDISMVQ
>ENST00000517913.5|SNV-887357-G-A|2
DEEVRDEK
>ENST00000393747.3|SNV-36663-C-A|1
SHLTLMTS
>ENST00000527357.5|SNV-9793-C-T|7
DFEGPRGHGGGLASPWHL
>FUSION-ENST00000649833.1:48270-ENST00000542342.6:443751|189
MYVCICHLYVMLNMGLYLSGCFRSK
>FUSION-ENST00000475947.7:648-ENST00000652379.1:25317|679
SWLTAPSASRVR
>ENST00000481848.6|SNV-43266-G-A|5
KESDNDSRPPHR
>FUSION-ENST00000475947.7:648-ENST00000652379.1:25317|696
MVRSRLTAPSASQVQAILLPQPPD
>FUSION-ENST00000475947.7:648-ENST00000652379.1:25317|961
CLLIHEYKRVK
>FUSION-ENST00000475947.7:648-ENST00000652379.1:25317|85
MVILLSTR
>FUSION-ENST00000475947.7:648-ENST00000652379.1:25317|1252
SVSFSVSLSDTPVPGRALPLPR
>ENST00000496676.5|SNV-13931-T-C|2
MEGTPDSANGTGPQGQALRAGTR
>ENST00000260128.8|SNV-160600-C-T|4
VTHKCFILSNDSIHCERELYQSAR
>ENST00000537638.6|SNV-12741-C-G|2
GRAEVLISSVGPEDCVVPFLTRPK
>FUSION-ENST00000475947.7:648-ENST00000652379.1:25317|1049
NPRSGFGFLAR
>FUSION-ENST00000475947.7:648-ENST00000652379.1:25317|992
YVFIFFNLFLLR
>FUSION-ENST00000648631.1:57429-ENST00000542342.6:443444|269
IRPGILALTQHV
>ENST00000302259.5|SNV-778-C-T|5
EQERLCLYTADPLDR
>FUSION-ENST00000475947.7:648-ENST00000652379.1:25317|814
RGFTVLPR
>FUSION-ENST00000475947.7:648-ENST00000652379.1:25317|1507
MRPPPPR
>FUSION-ENST00000475947.7:648-ENST00000652379.1:25317|156
DGRAPFRR
>FUSION-ENST00000475947.7:648-ENST00000652379.1:25317|675
MTGVSHRARPVDSFR
>FUSION-ENST00000649833.1:48270-ENST00000542342.6:443751|334
GQKEGQQHR
>FUSION-ENST00000475947.7:648-ENST00000652379.1:25317|1194
MPLSPPPPKMKAK
>FUSION-ENST00000475947.7:648-ENST00000652379.1:25317|1444
HHACLAQR
>ENST00000359541.6|SNV-27592-C-T|4
IRLSDGSLKLYSFQCFLAHDQAVR
>FUSION-ENST00000649833.1:48270-ENST00000542342.6:443751|678
MCMYQCR
>FUSION-ENST00000649833.1:48270-ENST00000542342.6:443751|622
WWWWGHHSVRL
>ENST00000496841.5|SNV-84619-T-C|2
QAAWPGAGSCPASASAASHPQR
>FUSION-ENST00000475947.7:648-ENST00000652379.1:25317|86
EDPVELDSSLAR
>FUSION-ENST00000475947.7:648-ENST00000652379.1:25317|1020
MIELHCCNK
>ENST00000264717.7|SNV-8940-G-A|6
GGSATKILLK
>ENST00000303921.3|INDEL-1393-C-CC|2
RVDNCTPGPGAGPEWILG
>FUSION-ENST00000475947.7:648-ENST00000652379.1:25317|733
WLKPVIPSLWEAKAGGSR
>FUSION-ENST00000475947.7:648-ENST00000652379.1:25317|1008
MLFLSSLPSTSCPHHHFGAR
>FUSION-ENST00000475947.7:648-ENST00000652379.1:25317|727
ASMVKPR
>FUSION-ENST00000649833.1:48270-ENST00000542342.6:443751|156
PFRMLGICSPCSGKWGEGQAAPSSK
>FUSION-ENST00000475947.7:648-ENST00000652379.1:25317|17
YVSEMGFGVLSCCPRWSRTPVLK
>FUSION-ENST00000475947.7:648-ENST00000652379.1:25317|519
LPAPALETRAGPLRVAR
>FUSION-ENST00000258198.7:2413-ENST00000578090.5:42888|1
DGYLCMTDEWFSEYVYEVVVDRK
>FUSION-ENST00000475947.7:648-ENST00000652379.1:25317|448
IKPCMSEYARPVQ
>FUSION-ENST00000649833.1:48270-ENST00000542342.6:443751|289
MEEVVCELPPKSR
>FUSION-ENST00000475947.7:648-ENST00000652379.1:25317|669
FFISFVSTR
>ENST00000245407.8|INDEL-22779-T-TG|12
FGVTAGLFHGLRVHSR
>FUSION-ENST00000649833.1:48270-ENST00000542342.6:443751|697
LLCLLLKPKST
>ENST00000408999.4|SNV-44403-G-A|4
ILKNEVNGKPKMLMR
>ENST00000651105.1|SNV-2091300-G-A|12
MPGGSVNITCVAVGSPMPYVKWMLR
>FUSION-ENST00000475947.7:648-ENST00000652379.1:25317|1517
MGFLHLGQAGLQLPTVGES
>FUSION-ENST00000649833.1:48270-ENST00000542342.6:443751|448
SPFDEARRK
>FUSION-ENST00000475947.7:648-ENST00000652379.1:25317|1179
MIHLPGPPKVLETTGLSR
>FUSION-ENST00000475947.7:648-ENST00000652379.1:25317|634
KSVVFMCVNERAYVVISVFFLPLLR
>ENST00000535923.6|SNV-2233-C-T|1
VLSRPNAQELPSMYQCLGLDYEER
>FUSION-ENST00000475947.7:648-ENST00000652379.1:25317|938
SRIDPDSISK
>ENST00000636250.1|SNV-7714-G-T|7
SKMELLR
>FUSION-ENST00000649833.1:48270-ENST00000542342.6:443751|659
VLTGRMMLAR
>FUSION-ENST00000475947.7:648-ENST00000652379.1:25317|96
DERDSHCPYLLSSETTAK
>ENST00000296452.5|SNV-103583-C-T|3
AHVSPQKHFTADSALCQQTLPRPMK
>FUSION-ENST00000475947.7:648-ENST00000652379.1:25317|164
MGAARRPVR
>ENST00000394859.8|SNV-17996-C-T|2
AGQVDIEQLDLR
>FUSION-ENST00000475947.7:648-ENST00000652379.1:25317|324
SLPFVHTARR
>FUSION-ENST00000601764.5:10593-ENST00000598782.1:5680|44
RMSLGPTPTASTTWPR
>ENST00000643199.1|SNV-408614-G-A|2
NVEETGGEALGR
>ENST00000361883.6|SNV-120-A-C|2
TCCQTSFCGYPSFSISGTCGSR
>FUSION-ENST00000649833.1:48270-ENST00000542342.6:443751|350
MFCDGGKILYR
>FUSION-ENST00000649833.1:48270-ENST00000542342.6:443751|620
NGVHDNVR
>FUSION-ENST00000475947.7:648-ENST00000652379.1:25317|396
GIDGRAPPGVEPAA
>ENST00000528422.5|SNV-189426-G-A|9
RMAVASFYENEPSKIALNMFEDP
>FUSION-ENST00000475947.7:648-ENST00000652379.1:25317|239
KPGSLAWSRAWNASA
>FUSION-ENST00000649833.1:48270-ENST00000542342.6:443751|82
VRQLQAKER
>ENST00000506883.5|SNV-19726-G-T|4
IMGKENLEALQIPTLLHLIHGK
>FUSION-ENST00000475947.7:648-ENST00000652379.1:25317|348
MLTSYATPER
>FUSION-ENST00000649833.1:48270-ENST00000542342.6:443751|259
SSRPAWPTQQNPISTK
>FUSION-ENST00000475947.7:648-ENST00000652379.1:25317|357
MFSLIKNESR
>ENST00000294638.9|SNV-12607-C-T|5
VNDLCWHVRCLSCSVCRTFLGR
>ENST00000614616.4|MNV-23989-GTCAG-G|19
AENLKIDLSQK
>FUSION-ENST00000475947.7:648-ENST00000652379.1:25317|1032
IVKVKTK
>ENST00000615901.4|SNV-173592-C-A|1
FESLETEMNNQASRVAVVNQIAR
>FUSION-ENST00000475947.7:648-ENST00000652379.1:25317|1040
MVTSTHKVPTER
>ENST00000528205.1|MNV-7555-AGAA-A|2
MHIQPPKKNK
>ENST00000361625.5|SNV-95425-C-A|5
KQFLLLYWIK
>FUSION-ENST00000475947.7:648-ENST00000652379.1:25317|293
LNTGTRPIVNKYR
>ENST00000308378.7|SNV-153789-G-A|6
KEPEKERPQILEAPSLFK
>FUSION-ENST00000668333.1:648-ENST00000652379.1:25317|1557
AAVEMAWLPGSCARVAFAAGAAAR
>FUSION-ENST00000648631.1:57429-ENST00000542342.6:443444|114
NLATLGI
>FUSION-ENST00000624155.2:1757-ENST00000355193.6:200072|3
EAKWAVGLDFQESGDLEVQDCR
>ENST00000617816.1|MNV-1972-GAAAATCCTGGAGGAC-G|6
WKTDLWRDLPAADADPQR
>ENST00000494653.5|SNV-20597-G-A|2
MGRQWWSQK
>FUSION-ENST00000649833.1:48270-ENST00000542342.6:443751|360
SQAMLLLQSCPIECSVMVER
>FUSION-ENST00000649833.1:48270-ENST00000542342.6:443751|32
EGGRLRTPAR
>FUSION-ENST00000475947.7:648-ENST00000652379.1:25317|839
RPCHRQAGR
>FUSION-ENST00000475947.7:648-ENST00000652379.1:25317|1352
TVLAWAERGGPGTRKPA
>ENST00000288986.6|INDEL-83877-C-CA|4
INGMVGLVPKK
>ENST00000245407.8|INDEL-22779-T-TG|7
LPWCLRPLPALHSHGK
>FUSION-ENST00000475947.7:648-ENST00000652379.1:25317|797
QLLASRTLSRGVPWSVYHR
>ENST00000263408.5|SNV-136050-G-A|1
CHTCQNGSTVILMDGKCLCACPFK
>ENST00000497328.5|SNV-1457-A-C|4
SCRAPSVVPISCFLRQGSAQELNLR
>ENST00000449260.6|SNV-11609-G-T|4
VPRNQDWLCVSRQLR
>ENST00000529480.1|SNV-29098-G-C|8
MYKYRPGYSSSSTSPAMPHSSSAK
>ENST00000216181.11|SNV-95857-G-A|2
VATYDKLEK
>FUSION-ENST00000648631.1:57429-ENST00000542342.6:443444|271
SFFWSRVQFGIL
>FUSION-ENST00000475947.7:648-ENST00000652379.1:25317|1496
GRNSSIDTADLHLWNPQSSTHK
>ENST00000368250.5|SNV-105484-C-G|2
TECWEIPVGR
>FUSION-ENST00000649833.1:48270-ENST00000542342.6:443751|33
AHPWGREGGRLR
>ENST00000484238.6|SNV-12596-C-T|1
TGSFFTGRVSGASCKALESDST
>ENST00000602599.1|SNV-57785-G-A|2
YNKYSRNLPQTP
>ENST00000465160.2|INDEL-27883-C-CC|8
APGTASAPPGTLMALPGTDTAPPPR
>FUSION-ENST00000475947.7:648-ENST00000652379.1:25317|848
TSPETLEISPLRAAT
>ENST00000512095.5|SNV-45741-C-T|3
FQIFYQPLK
>ENST00000657992.1|SNV-15725-C-T|2
MTTLLLFPTSLSRQR
>FUSION-ENST00000649833.1:48270-ENST00000542342.6:443751|536
MSDGQSGKQTWNRANHFVGR
>FUSION-ENST00000475947.7:648-ENST00000652379.1:25317|1461
HFGRPRRVDR
>FUSION-ENST00000649833.1:48270-ENST00000542342.6:443751|458
RCPLEAK
>FUSION-ENST00000475947.7:648-ENST00000652379.1:25317|1227
LSLFLSVSHCLSLSLSR
>FUSION-ENST00000649833.1:48270-ENST00000542342.6:443751|329
RSSPCCWEIYRHVN
>ENST00000614616.4|MNV-23989-GTCAG-G|45
RIPLAVK
>FUSION-ENST00000649833.1:48270-ENST00000542342.6:443751|600
QGTQEALCKDKPSKVR
>ENST00000389005.6|SNV-6091-C-T|1
LEVNLAQRNVALDRDMMK
>FUSION-ENST00000648631.1:57429-ENST00000542342.6:443444|21
SEFGGSSR
>ENST00000312006.5|SNV-6014-G-A|2
SPRNDAAYLAGLIR
>ENST00000383366.9|SNV-128220-G-A|1
DKNLDCQKEAAHIINAMQK
>ENST00000645419.1|SNV-5370-C-G|4
RVQAAGGHGRR
>FUSION-ENST00000649833.1:48270-ENST00000542342.6:443751|78
QLQAKERLR
>ENST00000261058.3|SNV-160-T-C|5
MYTPHTK
>FUSION-ENST00000475947.7:648-ENST00000652379.1:25317|1536
MTRVGTVR
>ENST00000373381.8|SNV-615604-G-A|3
YSCIGKRTLVENSTR
>FUSION-ENST00000649833.1:48270-ENST00000542342.6:443751|157
PFRMLGICSPCSGK
>FUSION-ENST00000648631.1:57429-ENST00000542342.6:443444|12
VALSPQSHQKCGCFPF
>ENST00000614616.4|MNV-23989-GTCAG-G|4
EVLVAKQLLMLAIRR
>ENST00000465160.2|INDEL-27883-C-CC|4
VQLCQQGQLHKRPQLSPPQWAPLLR
>FUSION-ENST00000649833.1:48270-ENST00000542342.6:443751|530
ANHFVGRIGYEREQGTEER
>ENST00000522831.1|SNV-28933-A-T|10
HIGDVASLK
>ENST00000299308.7|SNV-163306-A-T|2
WENNIHSGLECPQQAFPAR
>ENST00000531837.2|SNV-24518-T-G|1
SEWEEVAPMPRALTEFYCQVIQFNK
>ENST00000333244.6|MNV-24161-GG-G|2
QQWPRGSPGPSQLLE
>FUSION-ENST00000475947.7:648-ENST00000652379.1:25317|888
TAESIEDTGESVFK
>ENST00000582394.1|SNV-14316-C-T|3
EWLMVTCHLFLTAPLQVTSLQSIEK
>FUSION-ENST00000649833.1:48270-ENST00000542342.6:443751|463
DRVSSCWPGWSRTPDLK
>ENST00000563635.5|SNV-255967-A-G|4
RETYKPWCK
>ENST00000358487.10|SNV-110388-G-A|4
NVLVTKNNVMK
>ENST00000641614.1|SNV-414974-T-C|1
RFWRSANCQEALLA
>FUSION-ENST00000475947.7:648-ENST00000652379.1:25317|1401
IYLCTYFQTESRSGR
>FUSION-ENST00000475947.7:648-ENST00000652379.1:25317|46
FIVHALGTRGLFSNFYDYYYCR
>FUSION-ENST00000475947.7:648-ENST00000652379.1:25317|212
MDGAGASGPYPAVAGSR
>FUSION-ENST00000601786.5:29670-ENST00000600794.1:7456|106
PHQEPSGAGGPEDAHR
>ENST00000242994.4|SNV-6529-G-A|2
EMGELVNTPSWIDK
>FUSION-ENST00000475947.7:648-ENST00000652379.1:25317|391
RYSHDPPGSFR
>ENST00000579755.1|SNV-24148-G-T|4
RPGHDDGQRPSGGAAAAPRRVAQLR
>FUSION-ENST00000475947.7:648-ENST00000652379.1:25317|79
CLAEEPMGRSYHLWDYD
>ENST00000242994.4|SNV-6530-G-A|5
TFVKSKEMGELVNTPSWMNK
>FUSION-ENST00000475947.7:648-ENST00000652379.1:25317|685
LVSHSQPQVVRLP
>FUSION-ENST00000475947.7:648-ENST00000652379.1:25317|249
GERLIEPSSSWFPPKFPSG
>FUSION-ENST00000475789.1:7623-ENST00000405243.1:39117|11
MERISLYSDSIK
>ENST00000373042.5|SNV-1693-C-T|5
QRQLLDTIVACEEMLR
>FUSION-ENST00000475947.7:648-ENST00000652379.1:25317|81
CLAEEPMGR
>FUSION-ENST00000648631.1:57429-ENST00000542342.6:443444|32
CHPVLQEGH
>ENST00000310521.6|MNV-11542-AG-A|2
WARACPTAASPCSC
>ENST00000308378.7|SNV-153789-G-A|5
EPEKERPQILEAPSLFK
>FUSION-ENST00000475947.7:648-ENST00000652379.1:25317|1479
EMSPRMPSFPSVCLQLPQA
>FUSION-ENST00000594671.5:10593-ENST00000598782.1:5680|10
GGPCRTTARPPAR
>FUSION-ENST00000648631.1:57429-ENST00000542342.6:443444|304
WDSLLRPSPLSCSLWVRI
>FUSION-ENST00000475947.7:648-ENST00000652379.1:25317|359
HLPRMFSLIK
>ENST00000470940.5|SNV-34286-G-A|4
MLEGRYPARCPVMK
>FUSION-ENST00000475947.7:648-ENST00000652379.1:25317|640
GSSIKTFILR
>FUSION-ENST00000475947.7:648-ENST00000652379.1:25317|596
RRIYVCK
>FUSION-ENST00000557538.5:38773-ENST00000554835.1:112152|3
MCELRCEVFNSTFISHETFF
>FUSION-ENST00000594671.5:10593-ENST00000598782.1:5680|21
RPHAMRR
>FUSION-ENST00000649833.1:48270-ENST00000542342.6:443751|546
LPNRRMK
>FUSION-ENST00000371714.5:136901-ENST00000426017.1:42573|2
TCTQPGTVAHDCNPRPRR
>ENST00000496676.5|SNV-13931-T-C|4
MEGTPDSANGTGPQGQALR
>FUSION-ENST00000648631.1:57429-ENST00000542342.6:443444|132
PIVRVQF
>FUSION-ENST00000475947.7:648-ENST00000652379.1:25317|1289
GQEFETSPANVVKPPSLLKIR
>FUSION-ENST00000475947.7:648-ENST00000652379.1:25317|282
LARRAGEVEHER
>FUSION-ENST00000371714.5:136901-ENST00000426017.1:42573|16
HTLQLQKHLQGSR
>ENST00000494598.5|SNV-240446-C-T|4
ATHEGLNAHLKQSLDVK
>FUSION-ENST00000475947.7:648-ENST00000652379.1:25317|355
FSLIKNESR
>ENST00000640506.1|SNV-10420-C-T|1
GVLFSRTVSRVESFEDR
>ENST00000414099.6|SNV-68464-G-A|3
FVKRTTWNFCCGLLR
>ENST00000296522.11|INDEL-5167-A-AA|2
LDILVNNAGVNNEKNWEKNSAN
>FUSION-ENST00000475947.7:648-ENST00000652379.1:25317|767
ADTLTGR
>FUSION-ENST00000475947.7:648-ENST00000652379.1:25317|1122
LSVSVSGSR
>ENST00000614616.4|MNV-23989-GTCAG-G|50
KLMELSFGNLVLVFWPFRDLQSSR
>FUSION-ENST00000475947.7:648-ENST00000652379.1:25317|999
NTTKETHTQTKDNYSVCK
>FUSION-ENST00000648631.1:57429-ENST00000542342.6:443444|81
LLGTRMCNVR
>FUSION-ENST00000569282.2:949-ENST00000411546.3:46693|1
GETAASETQLGS
>ENST00000025008.10|SNV-103279-C-T|2
DKDLIESLSED
>FUSION-ENST00000648631.1:57429-ENST00000542342.6:443444|70
LIFVFLFLFIYLFIYF
>FUSION-ENST00000475947.7:648-ENST00000652379.1:25317|743
KAEAGESLEPGK
>FUSION-ENST00000649833.1:48270-ENST00000542342.6:443751|480
KGDLGTAQDWSLGCIL
>ENST00000645780.1|SNV-414974-T-C|3
SLDSLDKCDTQILEER
>ENST00000582394.1|SNV-14316-C-T|1
VTCHLFLTAPLQVTSLQSIEK
>ENST00000647569.1|SNV-10030-A-G|6
MRNKGSESWVAFEQSSFR
>ENST00000492607.5|SNV-9765-C-A|3
RLMGENSVPPSPSREQTSTAIVL
>FUSION-ENST00000649833.1:48270-ENST00000542342.6:443751|186
LNMGLYLSGCFR
>ENST00000484238.6|SNV-12596-C-T|6
FKRTGSFFTGR
>ENST00000430787.1|SNV-1575-G-A|1
IMSSPLSDTQGSLLKQPLRNK
>FUSION-ENST00000475947.7:648-ENST00000652379.1:25317|1038
MVTSTHKVPTERR
>FUSION-ENST00000649833.1:48270-ENST00000542342.6:443751|192
SSGSFCWTIV
>ENST00000245255.7|SNV-25125-A-T|2
AWNCCNEYMPSR
>FUSION-ENST00000648631.1:57429-ENST00000542342.6:443444|88
TCFLILLLLSIYLFILR
>FUSION-ENST00000475947.7:648-ENST00000652379.1:25317|651
MIDVGVCVIQINTHRSIK
>ENST00000478829.1|SNV-2190-G-A|8
MGCAFLTYCARDSALKAQSALHK
>ENST00000529480.1|SNV-29098-G-C|7
YKYRPGYSSSSTSPAMPHSSSAK
>FUSION-ENST00000262948.10:29670-ENST00000600794.1:7456|11
DSVVAGFQWATKEVRHGSACADHTR
>FUSION-ENST00000649833.1:48270-ENST00000542342.6:443751|624
GWCEQRWWWWGHHSVRL
>FUSION-ENST00000600584.5:29670-ENST00000600794.1:7456|95
GTSWSCLPR
>ENST00000377939.5|SNV-13931-T-C|4
VRLLEQAQDWDTGQK
>FUSION-ENST00000649833.1:48270-ENST00000542342.6:443751|475
VRSRLTATSASR
>ENST00000451311.7|SNV-1183-G-A|4
MSDKPDMAEIKK
>ENST00000373381.8|SNV-615604-G-A|1
TLVENSTR
>FUSION-ENST00000600584.5:29670-ENST00000600794.1:7456|15
DLMGRSGRGR
>FUSION-ENST00000668333.1:648-ENST00000652379.1:25317|1547
MDHSFVVGPHLPEPGVCEGR
>FUSION-ENST00000475947.7:648-ENST00000652379.1:25317|370
MIKRDGR
>FUSION-ENST00000475947.7:648-ENST00000652379.1:25317|720
LYSQYTTLAGR
>ENST00000465160.2|INDEL-27883-C-CC|6
WNTNGPPWNSLGAPWNTNGPPWNR
>FUSION-ENST00000475947.7:648-ENST00000652379.1:25317|492
SCLSRLPGPAGLLFSR
>FUSION-ENST00000475947.7:648-ENST00000652379.1:25317|557
AWPAFGPSCVPVVGGAGRK
>ENST00000304883.3|INDEL-608-G-GG|7
IALWSLAYGVVVAVAGFGKSHR
>FUSION-ENST00000475947.7:648-ENST00000652379.1:25317|430
VTTGDGESGFDSGEGA
>FUSION-ENST00000649833.1:48270-ENST00000542342.6:443751|430
GCVTLCK
>FUSION-ENST00000475947.7:648-ENST00000652379.1:25317|182
AHTRPSPAVESGR
>ENST00000420501.5|SNV-92671-G-A|2
LQDINFINNYKIDCPTLAR
>ENST00000409517.5|SNV-30755-A-G|2
HTVGTAAVSKHPYPSEEQK
>ENST00000614616.4|MNV-23989-GTCAG-G|28
KAVVMKQNLIMSQK
>FUSION-ENST00000440564.6:2413-ENST00000578090.5:42888|6
GGRPSLRSPPSPFQPPAR
>ENST00000280481.9|SNV-1109-C-A|1
DWITMVVELRSRGAPVGSPALK
>FUSION-ENST00000649833.1:48270-ENST00000542342.6:443751|453
MSPFDEAR
>FUSION-ENST00000648631.1:57429-ENST00000542342.6:443444|220
EASPGSLHKSPLV
>FUSION-ENST00000475947.7:648-ENST00000652379.1:25317|429
MPTGADPLR
>ENST00000529397.5|SNV-23459-C-T|1
DCLNLPSVLVLNSCGITCAGDEK
>ENST00000261383.3|SNV-174333-C-T|1
VEVTSLSMYNFFIERVINK
>FUSION-ENST00000648631.1:57429-ENST00000542342.6:443444|273
MSFFWSR
>FUSION-ENST00000475947.7:648-ENST00000652379.1:25317|1417
RCHVWLISYF
>FUSION-ENST00000648631.1:57429-ENST00000542342.6:443444|60
MKRFDDLAR
>FUSION-ENST00000606221.1:749-ENST00000656150.1:58480|4
EPLPFQLETSTGILEGCG
>FUSION-ENST00000648631.1:57429-ENST00000542342.6:443444|214
LGSGCLDLIFLFLFEMLPTFLL
>FUSION-ENST00000475947.7:648-ENST00000652379.1:25317|1022
YDPLNNIFANQK
>ENST00000449260.6|SNV-11609-G-T|2
NQDWLCVSRQLR
>ENST00000274576.9|SNV-64874-C-G|2
VNIFLRQEWNDPR
>FUSION-ENST00000475947.7:648-ENST00000652379.1:25317|559
GRAWPAFGPSCVPVVGGAGRK
>FUSION-ENST00000475947.7:648-ENST00000652379.1:25317|1338
SQSCTCMLERQIKVR
>FUSION-ENST00000649833.1:48270-ENST00000542342.6:443751|431
NAFYHLLLRGEEEDGEKNWIIS
>FUSION-ENST00000475947.7:648-ENST00000652379.1:25317|543
VAWAGGVVGDATSRPRGRYIFR
>ENST00000563275.1|SNV-23179-C-T|1
LRIMRGFGGLMK
>FUSION-ENST00000648631.1:57429-ENST00000542342.6:443444|172
MELVGVLHTK
>FUSION-ENST00000475947.7:648-ENST00000652379.1:25317|95
DSHCPYLLSSETTAK
>ENST00000370576.9|SNV-88618-G-A|1
NLDENSQELLSKAQFVILHGHK
>FUSION-ENST00000594671.5:10593-ENST00000598782.1:5680|12
CGVSLAAVPPKRGGPCR
>FUSION-ENST00000475947.7:648-ENST00000652379.1:25317|1541
AGTRFPGPQWGCANPRELGVISR
>ENST00000396533.5|SNV-174156-C-G|1
HSPDFDDK
>FUSION-ENST00000649833.1:48270-ENST00000542342.6:443751|573
KITGLSK
>FUSION-ENST00000475947.7:648-ENST00000652379.1:25317|478
SARWPAGRPPLPGGSS
>FUSION-ENST00000475947.7:648-ENST00000652379.1:25317|1413
MTHDHHR
>FUSION-ENST00000475947.7:648-ENST00000652379.1:25317|1099
STSPSPTVTVSILVSLPKAPPPGR
>FUSION-ENST00000649833.1:48270-ENST00000542342.6:443751|450
SPFDEARR
>FUSION-ENST00000475947.7:648-ENST00000652379.1:25317|1253
MSVSFSVSLSDTPVPGRALPLPR
>ENST00000454084.5|SNV-48313-G-A|5
FMLSTYQTDFILSR
>FUSION-ENST00000649833.1:48270-ENST00000542342.6:443751|211
CFVDHLSVGVTVCSQRLR
>ENST00000260128.8|SNV-160600-C-T|2
CFILSNDSIHCERELYQSAR
>ENST00000494598.5|SNV-240446-C-T|2
QSLDVKESGK
>FUSION-ENST00000649833.1:48270-ENST00000542342.6:443751|132
VGRRSGGS
>FUSION-ENST00000475947.7:648-ENST00000652379.1:25317|728
GGQTNRASMVKPRLYSQYTTLAGR
>FUSION-ENST00000648631.1:57429-ENST00000542342.6:443444|31
MRMSSRQGD
>FUSION-ENST00000649833.1:48270-ENST00000542342.6:443751|362
MCISRCRF
>FUSION-ENST00000475947.7:648-ENST00000652379.1:25317|734
WLKPVIPSLWEAK
>ENST00000441335.6|SNV-25998-T-C|2
VPYGANYSCTEPNFTR
>ENST00000357742.9|SNV-211384-G-T|1
VSSIQDSQDSTDIDDEEDEDDK
>ENST00000475805.5|SNV-56930-C-G|1
GSETEENGSDSFMHSMDPQLER
>FUSION-ENST00000475947.7:648-ENST00000652379.1:25317|655
MEIDFCMIDVGVCVIQINTHRSIKK
>ENST00000353796.7|SNV-18922-A-G|2
THTGEKPCQCSECGK
>ENST00000428376.6|SNV-2999-G-A|7
NPEENEAIASFVKKYNTYAYVGLTK
>FUSION-ENST00000649833.1:48270-ENST00000542342.6:443751|133
QPVFWKVGRR
>ENST00000641988.1|MNV-2819-CTA-C|7
VTLTLVILSYTNIIRTILKIPSESK
>ENST00000551892.1|SNV-12741-C-G|1
AEVLISSVGPEDCTETAR
>ENST00000474233.1|SNV-145613-G-A|2
MERSVSTHSPARCQLR
>ENST00000591729.1|INDEL-56333-T-TT|7
LYMCLFFFSTLKRALEVFK
>FUSION-ENST00000649833.1:48270-ENST00000542342.6:443751|608
EGHPRSLK
>FUSION-ENST00000648631.1:57429-ENST00000542342.6:443444|281
GLEEKIPLTHQIILHLGAGTQK
>ENST00000359263.9|SNV-80858-T-C|3
RDRDNDSDDVESNLLLPAGTALR
>ENST00000480682.5|SNV-2859-A-G|11
PCMWNFHLTGWSCR
>FUSION-ENST00000600584.5:29670-ENST00000600794.1:7456|92
FVVKAYLPVNESFGECLPGVACR
>ENST00000657992.1|SNV-15725-C-T|3
TTLLLFPTSLSR
>FUSION-ENST00000648631.1:57429-ENST00000542342.6:443444|263
GVEKTAFVQEEV
>ENST00000378142.9|INDEL-7267-A-AATGTGTTTC|2
GGHNSTMCFMCFHYRDK
>FUSION-ENST00000475947.7:648-ENST00000652379.1:25317|1226
SLCLSLFLSVSLSLSVR
>FUSION-ENST00000475947.7:648-ENST00000652379.1:25317|320
RYYRLDGLVRPSDRPR
>FUSION-ENST00000475947.7:648-ENST00000652379.1:25317|335
DGDRGLQLFPMNEEFPVSAGHK
>FUSION-ENST00000649833.1:48270-ENST00000542342.6:443751|76
IHGEDRVKGGG
>FUSION-ENST00000648631.1:57429-ENST00000542342.6:443444|246
RADPAGTAFPGYLSRLEGTR
>ENST00000265755.7|SNV-61739-C-T|5
GEGGGRSLPRSFLEHGSDVYLLR
>ENST00000507125.1|SNV-11192-C-T|2
TTNYYRK
>ENST00000310521.6|MNV-11542-AG-A|4
RRPRWAR
>FUSION-ENST00000649833.1:48270-ENST00000542342.6:443751|269
MNGLCLAAHACNPSTLGGQGGQIT
>FUSION-ENST00000475947.7:648-ENST00000652379.1:25317|422
APAALVTLDNLGPIARPPWR
>ENST00000541179.5|SNV-18860-C-A|1
FSTLLSLLEAADLK
>FUSION-ENST00000475947.7:648-ENST00000652379.1:25317|1184
VLYTERSGSRLSSR
>FUSION-ENST00000475947.7:648-ENST00000652379.1:25317|92
SALPIIVK
>FUSION-ENST00000475947.7:648-ENST00000652379.1:25317|1447
TGGRHHACLAQR
>ENST00000636250.1|SNV-7714-G-T|2
MPPASPASCPKWNF
>FUSION-ENST00000648631.1:57429-ENST00000542342.6:443444|249
MPAGVAGVSGAKR
>ENST00000414301.5|SNV-27242-G-A|4
CPYDPKLDTASALINK
>FUSION-ENST00000262948.10:29670-ENST00000600794.1:7456|1
DPNGAKAGK
>FUSION-ENST00000475947.7:648-ENST00000652379.1:25317|1178
IHLPGPPKVLETTGLSR
>FUSION-ENST00000475947.7:648-ENST00000652379.1:25317|238
GLGAETISTYSQTLNG
>ENST00000366932.4|SNV-19767-G-A|1
LEWEMMYRVKPDVVQDKETER
>FUSION-ENST00000475947.7:648-ENST00000652379.1:25317|1237
GRVPAWMR
>ENST00000371746.9|SNV-5370-C-G|1
QVATGDEFYLMEDSRLVCK
>ENST00000646253.1|INDEL-264264-C-CA|2
TEGVKEAQAPCPGSTT
>ENST00000643199.1|SNV-408614-G-A|1
NVEETGGEALGRDFLTALETCR
>ENST00000496594.5|SNV-5457-C-T|3
CTARPPRLWRPLTTLSARASSESWR
>FUSION-ENST00000649833.1:48270-ENST00000542342.6:443751|581
ETFVCNWICEFIFGRTK
>FUSION-ENST00000475947.7:648-ENST00000652379.1:25317|718
CAVLYCL
>FUSION-ENST00000440564.6:2413-ENST00000578090.5:42888|1
GPSALAGQLESGQASSA
>ENST00000218032.7|SNV-13459-T-G|1
LEILDLSLNYIKGSYPQHINISR
>FUSION-ENST00000475947.7:648-ENST00000652379.1:25317|990
YVFIFFNLFLLRR
>ENST00000541341.5|SNV-109228-C-T|1
EPCGSPAGSVSAV
>ENST00000543465.5|SNV-2233-C-T|4
MYQCLGLDYEER
>FUSION-ENST00000475947.7:648-ENST00000652379.1:25317|1442
MAACSRGYSGG
>ENST00000657992.1|SNV-15725-C-T|9
LRKIMTTLLLFPTSLSR
>ENST00000378142.9|INDEL-7267-A-AATGTGTTTC|4
KGGHNSTMCFMCFHYRDK
>FUSION-ENST00000475947.7:648-ENST00000652379.1:25317|1121
LSVSVSGSRYPPPSLFLQK
>FUSION-ENST00000597145.5:10593-ENST00000598782.1:5680|5
MSLGPTPTASTTWPRR
>ENST00000380607.5|SNV-168069-G-T|5
VGGAEGTKLDDDFKEMESK
>FUSION-ENST00000475947.7:648-ENST00000652379.1:25317|113
AWRNQRGK
>FUSION-ENST00000475947.7:648-ENST00000652379.1:25317|170
ASVALGRSKGSR
>FUSION-ENST00000475947.7:648-ENST00000652379.1:25317|717
MFRDGVSEARPPWLPR
>FUSION-ENST00000475947.7:648-ENST00000652379.1:25317|926
TEESNFVTSR
>ENST00000308488.10|SNV-129825-G-A|2
LEEQLQDLDIALKK
>ENST00000324803.6|INDEL-3467-T-TCA|1
AHVECPPAHTCQRGVPA
>FUSION-ENST00000600584.5:29670-ENST00000600794.1:7456|81
GAGDGWSR
>ENST00000264229.11|SNV-275135-C-T|3
RPETAVFR
>ENST00000672356.1|SNV-523866-C-T|5
CFCMTDDKVDKTLEQQENFAEVVR
>FUSION-ENST00000475947.7:648-ENST00000652379.1:25317|1217
MSQSCSCMLERQIK
>ENST00000324803.6|INDEL-3467-T-TCA|2
AHVECPPAHTCQR
>ENST00000465160.2|INDEL-27883-C-CC|12
APPHGHPQASTASSPPKQSGMFSK
>FUSION-ENST00000475947.7:648-ENST00000652379.1:25317|1103
MDTSALARGLR
>FUSION-ENST00000475947.7:648-ENST00000652379.1:25317|1446
MTGGRHHACLAQRDPLGK
>FUSION-ENST00000475947.7:648-ENST00000652379.1:25317|191
RGCGVLPPPPPPR
>ENST00000532967.5|SNV-13368-A-G|2
EHGLDKFFQYDTLCESRPLAQGPLK
>FUSION-ENST00000475947.7:648-ENST00000652379.1:25317|1368
PLSPPPPPPK
>FUSION-ENST00000475947.7:648-ENST00000652379.1:25317|1467
IWAGHASSR
>ENST00000367714.4|SNV-79085-T-A|2
DDLIDFFKER
>FUSION-ENST00000475947.7:648-ENST00000652379.1:25317|315
LDGLVRPSDRPRRGRPTALAER
>FUSION-ENST00000475947.7:648-ENST00000652379.1:25317|1249
ALPLPRK
>ENST00000039989.9|INDEL-91281-C-CG|6
SQPALHRGESVNRGITK
>FUSION-ENST00000475947.7:648-ENST00000652379.1:25317|218
IRSGGDGR
>ENST00000393597.6|SNV-16272-G-A|3
CLGVLQPLR
>FUSION-ENST00000475947.7:648-ENST00000652379.1:25317|382
MLLAECPAGPEAFTLKK
>ENST00000301645.4|SNV-1869-C-A|3
HGHVFTCKLMGKYVHFITNPLS
>ENST00000614616.4|MNV-49343-AGAA-A|3
RLEEERQK
>ENST00000376141.5|SNV-3314-G-A|3
VEGDCQEMDLEKTQSERGDGSDVK
>FUSION-ENST00000475947.7:648-ENST00000652379.1:25317|589
WGRGCRCASGPAAGVGLPGPVDQR
>FUSION-ENST00000475947.7:648-ENST00000652379.1:25317|143
SPNPEWRRWAPR
>ENST00000342992.10|SNV-282430-C-T|2
QIFKVNDLAEGVSYYFR
>FUSION-ENST00000475947.7:648-ENST00000652379.1:25317|913
DLGFLMAK
>FUSION-ENST00000648631.1:57429-ENST00000542342.6:443444|113
TFKTFLLFSFFFFFFLR
>FUSION-ENST00000649833.1:48270-ENST00000542342.6:443751|185
MLNMGLYLSGCFRSK
>FUSION-ENST00000475947.7:648-ENST00000652379.1:25317|712
DGVSEARPPWLPRQPR
>FUSION-ENST00000475947.7:648-ENST00000652379.1:25317|690
MLVRLVSHSQPQVVR
>FUSION-ENST00000475947.7:648-ENST00000652379.1:25317|4
MIIIIVGVISR
>ENST00000393747.3|SNV-36663-C-A|2
RSHLTLMTS
>ENST00000312989.11|MNV-22170-TTT-T|12
GVSYLWSRGGGQVPPQAR
>ENST00000455773.7|SNV-19793-G-A|1
HQNFLNLPLKSRK
>ENST00000393501.5|SNV-382547-G-A|5
MTSGVEEIPPR
>FUSION-ENST00000475947.7:648-ENST00000652379.1:25317|1288
GQEFETSPANVVKPPSLLKIRNGVR
>FUSION-ENST00000475947.7:648-ENST00000652379.1:25317|434
SAPLRPRPGGGRRR
>FUSION-ENST00000475947.7:648-ENST00000652379.1:25317|747
MPIIPAARK
>FUSION-ENST00000475947.7:648-ENST00000652379.1:25317|798
QLLASRTLSR
>FUSION-ENST00000594671.5:10593-ENST00000598782.1:5680|2
EVMGTARDMPNPTGGLGGEALSS
>ENST00000474146.1|SNV-3314-G-A|4
MDLEKTQSERGDGSDVK
>FUSION-ENST00000649833.1:48270-ENST00000542342.6:443751|710
MTEGEGRAFEVSA
>FUSION-ENST00000475947.7:648-ENST00000652379.1:25317|1380
MPSVALGFSPFGSFDR
>ENST00000383366.9|SNV-128220-G-A|2
DKNLDCQK
>FUSION-ENST00000475947.7:648-ENST00000652379.1:25317|527
GSGLPVTRLAGR
>FUSION-ENST00000475947.7:648-ENST00000652379.1:25317|631
MVNTYRLYGNRLLYDR
>FUSION-ENST00000475947.7:648-ENST00000652379.1:25317|1195
PLSPPPPKMK
>FUSION-ENST00000475947.7:648-ENST00000652379.1:25317|1053
MNIASWAEGLP
>FUSION-ENST00000475947.7:648-ENST00000652379.1:25317|994
DNYSVCKSLLED
>FUSION-ENST00000648631.1:57429-ENST00000542342.6:443444|83
CVKCFLL
>ENST00000484238.6|SNV-12596-C-T|2
TGSFFTGRVSGASCK
>ENST00000614616.4|MNV-23989-GTCAG-G|20
SKAENLKIDLSQK
>ENST00000614616.4|MNV-23989-GTCAG-G|48
LMELSFGNLVLVFWPFRDLQSSR
>ENST00000506319.5|SNV-41434-C-T|2
MAPGGQHLGQRPGGHHHLQIYLPLQ
>ENST00000039989.9|INDEL-91281-C-CG|4
GESVNRGITKSR
>ENST00000510583.2|SNV-72726-C-T|5
LGSAKQIPALFQR
>ENST00000343257.7|INDEL-30095-G-GC|5
ACRSKTLHLPVPASLLAGQSSPHK
>ENST00000614616.4|MNV-23989-GTCAG-G|42
IPLAVKIPMTHQVRSK
>FUSION-ENST00000668333.1:648-ENST00000652379.1:25317|1552
VAFAAGAAAR
>ENST00000306729.11|SNV-40197-C-T|2
FEPAAEEGALVPPEPIPGTAQPVK
>ENST00000427949.1|SNV-1846-T-G|4
MLMREPLWAV
>ENST00000477926.1|SNV-20847-C-T|5
MFYQLDMKSATSMAQ
>ENST00000282499.10|SNV-369598-C-T|2
LTFSEVIRNK
>ENST00000376064.7|SNV-9942-G-T|4
AAEKGYSVGVLLQEVMKFAK
>FUSION-ENST00000475947.7:648-ENST00000652379.1:25317|281
RAGEVEHER
>FUSION-ENST00000475947.7:648-ENST00000652379.1:25317|1126
CLSLSVSVSVSLSLSLSLSLCLSVR
>FUSION-ENST00000475947.7:648-ENST00000652379.1:25317|674
TGVSHRARPVDSFR
>ENST00000614616.4|MNV-49343-AGAA-A|2
LEEERQK
>ENST00000421715.2|SNV-319-G-A|1
HDFEFPEEEFDGHQFQK
>ENST00000383366.9|SNV-128220-G-A|6
IPYLDEQLQNLMCRYSEMTLKDK
>ENST00000579755.1|SNV-24148-G-T|1
VAQLRRPRHSHPTR
>FUSION-ENST00000649833.1:48270-ENST00000542342.6:443751|626
GWCEQRWWWWGHHSVR
>ENST00000614616.4|MNV-23989-GTCAG-G|35
MKIGKCLGQDLHLSLVQIQNLK
>FUSION-ENST00000649833.1:48270-ENST00000542342.6:443751|7
WGIGWGAADPLTWITWCVSAGLR
>ENST00000451237.3|SNV-1351-G-A|7
MQEAWKLVGGSDGK
>ENST00000409622.5|SNV-30755-A-G|1
HTVGTAAVSKVMAWTTV
>FUSION-ENST00000475947.7:648-ENST00000652379.1:25317|549
VWLRWWRFWGQVSVSR
>FUSION-ENST00000648631.1:57429-ENST00000542342.6:443444|23
ETSLANTVKPRLY
>FUSION-ENST00000649833.1:48270-ENST00000542342.6:443751|393
PSHLSNMPQCFGSLLVQTSL
>ENST00000359863.8|INDEL-34247-C-CTT|2
LVFGSVSSSLQLKMNK
>FUSION-ENST00000475947.7:648-ENST00000652379.1:25317|350
MPTGDAAALFP
>ENST00000518698.6|SNV-137863-C-T|1
LGKALENLS
>FUSION-ENST00000475947.7:648-ENST00000652379.1:25317|855
MPRVTVAR
>ENST00000357258.8|SNV-796608-A-C|2
SVLQQPSVNTSIGQPLPRTQLYLR
>ENST00000539508.5|SNV-103322-A-G|1
ATHLQMLLNNNMNVKTQ
>ENST00000496827.1|SNV-25613-A-G|2
MDVTETSVFFYPRLLPLTK
>FUSION-ENST00000649833.1:48270-ENST00000542342.6:443751|208
NGELYSTSWRAVYLHTFFEILLHR
>FUSION-ENST00000475947.7:648-ENST00000652379.1:25317|1021
YDPLNNIFANQKVFQ
>ENST00000622353.4|SNV-793-T-G|4
AAVFLALEEQEKGENK
>FUSION-ENST00000475947.7:648-ENST00000652379.1:25317|890
MEVPVPSGTVSGER
>FUSION-ENST00000648631.1:57429-ENST00000542342.6:443444|192
NCFQLCCWRKTPCSK
>FUSION-ENST00000475947.7:648-ENST00000652379.1:25317|19
YVSEMGFGVLSCCPRWSR
>ENST00000272542.8|SNV-12916-C-T|3
CSPSESSLMEK
>FUSION-ENST00000649833.1:48270-ENST00000542342.6:443751|330
RSSPCCWEIYR
>FUSION-ENST00000475947.7:648-ENST00000652379.1:25317|1205
GGERERER
>ENST00000342868.7|SNV-13845-C-T|1
VLIGETFFQPLPWR
>ENST00000607062.5|SNV-9061-C-T|1
FSFLDENVVSFLNSLPIWEK
>FUSION-ENST00000475947.7:648-ENST00000652379.1:25317|477
WPAGRPPLPGGSS
>FUSION-ENST00000475947.7:648-ENST00000652379.1:25317|542
GRYIFRSESAFWAAGLLLTR
>ENST00000284885.8|SNV-82265-C-T|2
MGLKRGISSR
>FUSION-ENST00000475947.7:648-ENST00000652379.1:25317|254
SVAVLTCKSVVRPGYRGER
>ENST00000271417.8|SNV-48403-C-T|4
IQADKERDFMK
>ENST00000591857.5|SNV-23310-C-T|1
LWITCLYCT
>FUSION-ENST00000475947.7:648-ENST00000652379.1:25317|918
MTDGVSYQCSFVNRVRLR
>FUSION-ENST00000475947.7:648-ENST00000652379.1:25317|600
FTLCIYVF
>FUSION-ENST00000649833.1:48270-ENST00000542342.6:443751|195
MLVCQCVLALSYFLTLR
>FUSION-ENST00000262948.10:29670-ENST00000600794.1:7456|26
MLTELKQRAR
>FUSION-ENST00000475947.7:648-ENST00000652379.1:25317|70
LFIFFSFGAGPPGLLSLR
>ENST00000342992.10|SNV-217630-A-T|1
STEPILI
>FUSION-ENST00000475947.7:648-ENST00000652379.1:25317|879
DTRGKDFNEGSFGHILILW
>FUSION-ENST00000600584.5:29670-ENST00000600794.1:7456|39
MEQVVQFLTACGPPK
>ENST00000480581.1|MNV-50463-GA-G|3
MRWRILDVFQ
>FUSION-ENST00000475947.7:648-ENST00000652379.1:25317|1173
MPAPREAEAGESLEPGKR
>ENST00000614616.4|MNV-23989-GTCAG-G|34
IGKCLGQDLHLSLVQIQNLK
>FUSION-ENST00000649833.1:48270-ENST00000542342.6:443751|510
MAKAMGK
>FUSION-ENST00000475947.7:648-ENST00000652379.1:25317|617
FFPHSFSLFRVSFLPVCLLK
>ENST00000542075.5|SNV-19414-C-A|5
MSSIFASSLNVVTTFYVMVGFFG
>ENST00000300591.11|SNV-110181-A-T|2
NNEITYYFPCHR
>FUSION-ENST00000475947.7:648-ENST00000652379.1:25317|1101
GLRSTSPSPTVTVSILVSLPK
>ENST00000415683.2|SNV-27592-C-T|3
SLKLYSFQCFLAHDQAVRTLQWCK
>FUSION-ENST00000649833.1:48270-ENST00000542342.6:443751|423
EKKTGSSR
>FUSION-ENST00000475947.7:648-ENST00000652379.1:25317|245
GKKPGSLAWSR
>FUSION-ENST00000475947.7:648-ENST00000652379.1:25317|983
LALSPRLECDGVISAHCNRHLPGFK
>FUSION-ENST00000475947.7:648-ENST00000652379.1:25317|755
MEKSRLN
>FUSION-ENST00000475947.7:648-ENST00000652379.1:25317|1475
PSFPSVCLQLPQA
>FUSION-ENST00000649833.1:48270-ENST00000542342.6:443751|239
MNLLKKGENLIHER
>FUSION-ENST00000649833.1:48270-ENST00000542342.6:443751|83
VRQLQAK
>ENST00000518168.5|SNV-376-C-T|1
GDEVPQWHLPDAAALLPVR
>FUSION-ENST00000475947.7:648-ENST00000652379.1:25317|1530
SFFLFSLDGVSLLSPR
>FUSION-ENST00000475947.7:648-ENST00000652379.1:25317|1370
RVCVGRGCGVGTEGSVLR
>FUSION-ENST00000649833.1:48270-ENST00000542342.6:443751|210
LRNGELYSTSWR
>FUSION-ENST00000475947.7:648-ENST00000652379.1:25317|1508
EINTKTESTV
>FUSION-ENST00000475947.7:648-ENST00000652379.1:25317|768
LRPPRSPGR
>ENST00000604213.1|SNV-16881-A-G|1
GPTRGRPVGALGRFP
>ENST00000538312.5|SNV-107233-C-T|2
DARLNGFVASYILASHNGISYK
>FUSION-ENST00000475947.7:648-ENST00000652379.1:25317|1186
VLYTERSGSR
>FUSION-ENST00000475947.7:648-ENST00000652379.1:25317|1415
MSIGLVSNSRPQVIRPPRPPEVLG
>FUSION-ENST00000475947.7:648-ENST00000652379.1:25317|1056
WIPLHWPEASEVHHR
>FUSION-ENST00000649833.1:48270-ENST00000542342.6:443751|390
HATVLWLSPCANLPLIFLDIDTK
>FUSION-ENST00000475947.7:648-ENST00000652379.1:25317|772
MGGGLRLRPPR
>FUSION-ENST00000649833.1:48270-ENST00000542342.6:443751|107
MPCLSSPLPNPIYPGASCYFQY
>ENST00000361902.5|SNV-22466-G-A|4
RDVNGEK
>FUSION-ENST00000648631.1:57429-ENST00000542342.6:443444|1
DPLLLWFQTRLL
>ENST00000372827.8|SNV-24184-G-A|2
AVRPLRK
>ENST00000505753.1|SNV-71257-C-T|5
RGISILRPVK
>ENST00000361625.5|SNV-95425-C-A|4
KQFLLLYWIKSGIR
>FUSION-ENST00000649833.1:48270-ENST00000542342.6:443751|222
RPRSVIKPQPSLSCDSFSDSPGFWR
>FUSION-ENST00000649833.1:48270-ENST00000542342.6:443751|355
GNGRAQAG
>ENST00000438032.6|SNV-21902-G-A|4
LCEPKEASYSLIKK
>ENST00000310521.6|MNV-11542-AG-A|17
SPKGLRPGR
>ENST00000367166.5|SNV-56620-G-A|3
NEKKEEDDAENYR
>FUSION-ENST00000649833.1:48270-ENST00000542342.6:443751|287
MCNTLNGGDGR
>ENST00000533402.5|SNV-19261-G-A|2
GSHWVSSTR
>FUSION-ENST00000475947.7:648-ENST00000652379.1:25317|874
MGESETE
>FUSION-ENST00000475947.7:648-ENST00000652379.1:25317|1490
VGRLGSDWTTPDR
>FUSION-ENST00000475947.7:648-ENST00000652379.1:25317|677
VRALLLPQPPD
>FUSION-ENST00000649833.1:48270-ENST00000542342.6:443751|343
MGEWDGQWK
>ENST00000291358.10|MNV-1972-GAAAATCCTGGAGGAC-G|4
GPDDGRQTFGGTCLLQMQTPR
>ENST00000494648.1|SNV-382547-G-A|1
ILNKEHIIFGNIQEIYDFHNK
>FUSION-ENST00000475947.7:648-ENST00000652379.1:25317|485
CRPGSGSLTHPGAAGKAAR
>FUSION-ENST00000475947.7:648-ENST00000652379.1:25317|454
GAAGPPSCLWRWDPAAVFSWWPGR
>FUSION-ENST00000475947.7:648-ENST00000652379.1:25317|721
VKPRLYSQYTTLAGRCAVLYCL
>ENST00000428376.6|SNV-2999-G-A|1
GPSPGDFRYSDGTPVNYTNWYR
>ENST00000505061.5|SNV-47202-A-G|4
MLSDYCHKR
>ENST00000265018.4|SNV-88273-G-A|1
EKAALNVKLQNSLLEVLR
>FUSION-ENST00000649833.1:48270-ENST00000542342.6:443751|613
RQPSRGWVGK
>ENST00000305784.7|SNV-10765-G-A|6
MVDASKSIEAVHEDIRVLSK
>ENST00000487093.5|MNV-92534-TG-T|2
MGLGKLCK
>FUSION-ENST00000475947.7:648-ENST00000652379.1:25317|259
KLWWRSVAVLTCK
>FUSION-ENST00000649833.1:48270-ENST00000542342.6:443751|41
MRSLGPPGARSLPASR
>FUSION-ENST00000475947.7:648-ENST00000652379.1:25317|360
KHLPRMFSLIK
>ENST00000614616.4|MNV-23989-GTCAG-G|10
MMMKKIMIMIK
>FUSION-ENST00000648631.1:57429-ENST00000542342.6:443444|106
MRFRHVS
>FUSION-ENST00000649833.1:48270-ENST00000542342.6:443751|92
AVNRCNKA
>ENST00000376636.7|SNV-176175-G-T|2
QELAYIGITSSDVVWETKPKK
>FUSION-ENST00000475947.7:648-ENST00000652379.1:25317|1439
LSLPKCWDDWREAPCLLGPK
>ENST00000636250.1|SNV-7714-G-T|1
PPASPASCPKWNF
>ENST00000310521.6|MNV-11542-AG-A|19
APASPPASRSPK
>FUSION-ENST00000648631.1:57429-ENST00000542342.6:443444|298
VTVFCCRR
>FUSION-ENST00000649833.1:48270-ENST00000542342.6:443751|167
MYVCLYLSSLCYAKHGFIPLWMF
>ENST00000473231.5|SNV-2859-A-G|5
KVKAETAGDNLSVLLCSLQTGWSCR
>ENST00000497328.5|SNV-1457-A-C|3
APSVVPISCFLR
>ENST00000622229.1|SNV-5623-G-T|8
SQEGLLPR
>ENST00000314111.4|SNV-125-T-G|1
GPRTVLPFEAMPRRPGNR
>FUSION-ENST00000649833.1:48270-ENST00000542342.6:443751|270
LILNLIVNVEVYE
>FUSION-ENST00000475947.7:648-ENST00000652379.1:25317|1131
NKDPILK
>FUSION-ENST00000649833.1:48270-ENST00000542342.6:443751|242
VLELRHHDNGTELEKLTSGTE
>FUSION-ENST00000475947.7:648-ENST00000652379.1:25317|1071
LYRTGELISGLGYLIETTYE
>FUSION-ENST00000475947.7:648-ENST00000652379.1:25317|566
SRRALPER
>FUSION-ENST00000475947.7:648-ENST00000652379.1:25317|1389
GTAHRFGSRGNAFQSPIR
>ENST00000373042.5|SNV-1693-C-T|1
QLLDTIVACEEMLRQLGRR
>FUSION-ENST00000594671.5:10593-ENST00000598782.1:5680|4
AREVMGTARDMPNPTGGLGGEALSS
>FUSION-ENST00000475947.7:648-ENST00000652379.1:25317|1533
TRVGTVRSGR
>FUSION-ENST00000649833.1:48270-ENST00000542342.6:443751|588
MICDWYLILDSSRGR
>FUSION-ENST00000649833.1:48270-ENST00000542342.6:443751|299
MMVLVLPVKTSVCWHQEL
>ENST00000302259.5|SNV-778-C-T|2
LCLYTADPLDREAQAK
>FUSION-ENST00000475947.7:648-ENST00000652379.1:25317|726
ASMVKPRLYSQYTTLAGR
>ENST00000340951.9|INDEL-27883-C-CC|3
MDPGDPAGDPCRWR
>FUSION-ENST00000475947.7:648-ENST00000652379.1:25317|790
RKIVTFK
>FUSION-ENST00000600584.5:29670-ENST00000600794.1:7456|9
DGTPNTFSISSEGNSDVQTNFNKR
>ENST00000438032.6|SNV-21902-G-A|1
EASYSLIKKYVSQYYPK
>FUSION-ENST00000649833.1:48270-ENST00000542342.6:443751|376
PNTTPVHHFIHVDSM
>FUSION-ENST00000600584.5:29670-ENST00000600794.1:7456|127
LTELKQRAR
>ENST00000310521.6|MNV-11542-AG-A|27
ASPPPHPTRSPAAPGCCR
>FUSION-ENST00000649833.1:48270-ENST00000542342.6:443751|540
MSDGQSGK
>FUSION-ENST00000600584.5:29670-ENST00000600794.1:7456|21
RQQTRPLSR
>FUSION-ENST00000649833.1:48270-ENST00000542342.6:443751|317
TAAQVGLLRSLTFI
>ENST00000258884.5|SNV-15816-C-A|2
MNGFSLGELCWLFCCPTCPSR
>ENST00000294829.5|SNV-453-A-C|4
NADFLLPYYTAQSGSR
>FUSION-ENST00000649833.1:48270-ENST00000542342.6:443751|194
LVCQCVLALSYFLTLR
>FUSION-ENST00000668333.1:648-ENST00000652379.1:25317|1550
AWSLRRPGPGSPAHSGGVQTR
>FUSION-ENST00000475947.7:648-ENST00000652379.1:25317|124
SRAGPYPYPQQVSKVNSLWHVGTM
>ENST00000288986.6|INDEL-83877-C-CA|5
KINGMVGLVPKK
>ENST00000421745.6|SNV-85075-C-T|1
CAMLQFSEFYEKLLNTLCRK
>ENST00000657992.1|SNV-15725-C-T|1
TTLLLFPTSLSRQR
>ENST00000380545.9|SNV-919733-G-A|2
MSGVFCFFFFFLGVPETEVTWFRNK
>FUSION-ENST00000649833.1:48270-ENST00000542342.6:443751|105
MPSFFFFETESHSVAQAGVQ
>FUSION-ENST00000440564.6:2413-ENST00000578090.5:42888|10
GVAPGRWGGRGGRPSLR
>ENST00000278198.2|SNV-1343647-C-A|2
FSKVICVR
>FUSION-ENST00000475947.7:648-ENST00000652379.1:25317|1445
TGGRHHACLAQRDPLGK
>ENST00000602599.1|SNV-57785-G-A|4
MVLFLWLGDIINTPGIYHKLLR
>FUSION-ENST00000649833.1:48270-ENST00000542342.6:443751|316
MKFLREESAFLPWPFYFVCNIK
>FUSION-ENST00000475947.7:648-ENST00000652379.1:25317|417
RPIRTSALSTFDGSRR
>FUSION-ENST00000648631.1:57429-ENST00000542342.6:443444|167
RTGMILDELFSIMLLAK
>ENST00000458173.4|SNV-15081-C-T|1
VSGSPEQAVEENLSSYFLDRR
>ENST00000396505.7|MNV-43830-CC-C|2
GLLFPVCTPCPWR
>ENST00000371847.8|INDEL-72692-A-AA|10
YCINAKKLR
>ENST00000458716.2|SNV-23029-C-T|4
VKSCWVSALRMQLPLR
>FUSION-ENST00000475947.7:648-ENST00000652379.1:25317|970
MSTVRMVLR
>ENST00000546217.1|SNV-2233-C-T|1
YQCLGLDYEE
>ENST00000338961.11|SNV-5457-C-T|1
FGVVEGAVAKYMGAAAMYLISKR
>FUSION-ENST00000475947.7:648-ENST00000652379.1:25317|398
LKGIDGR
>FUSION-ENST00000649833.1:48270-ENST00000542342.6:443751|312
QGASLLSVSISLFLK
>FUSION-ENST00000475947.7:648-ENST00000652379.1:25317|1187
MVLYTERSGSR
>ENST00000543465.5|SNV-2233-C-T|3
YQCLGLDYEER
>FUSION-ENST00000475947.7:648-ENST00000652379.1:25317|835
QAGRQAGRK
>ENST00000657992.1|SNV-15725-C-T|6
IMTTLLLFPTSLSR
>FUSION-ENST00000649833.1:48270-ENST00000542342.6:443751|641
LTEPLLKGLKTK
>ENST00000560656.1|SNV-12289-T-C|1
TKLALLLKMLWR
>ENST00000389005.6|SNV-6091-C-T|5
FHFRLEVNLAQR
>FUSION-ENST00000649833.1:48270-ENST00000542342.6:443751|646
MLTEPLLK
>FUSION-ENST00000648631.1:57429-ENST00000542342.6:443444|165
TGMILDELFSIMLLAK
>ENST00000617816.1|MNV-1972-GAAAATCCTGGAGGAC-G|4
TDLWRDLPAADADPQRFK
>ENST00000329117.10|SNV-16323-C-A|1
EYQWIGLNER
>FUSION-ENST00000649833.1:48270-ENST00000542342.6:443751|42
RSLGPPGAR
>ENST00000528422.5|SNV-189426-G-A|13
PCCRPTLSWMRMAVASFYENEPSK
>ENST00000645419.1|SNV-5370-C-G|5
RVQAAGGHGR
>FUSION-ENST00000475947.7:648-ENST00000652379.1:25317|524
MLPAPALETR
>FUSION-ENST00000649833.1:48270-ENST00000542342.6:443751|347
LGGQYEVFHF
>ENST00000645419.1|SNV-5370-C-G|1
VQAAGGHGRRVLPHGGQPAR
>ENST00000273183.7|SNV-63037-G-A|3
LKQSLSFKTK
>ENST00000512095.5|SNV-45741-C-T|8
TLPMRFQIFYQPLKVFFGK
>FUSION-ENST00000649833.1:48270-ENST00000542342.6:443751|681
HVTQLGLK
>FUSION-ENST00000475947.7:648-ENST00000652379.1:25317|264
MVNYAWAGRSQR
>ENST00000578845.2|SNV-24148-G-T|3
MMMGSARVAELLLLHGA
>FUSION-ENST00000475947.7:648-ENST00000652379.1:25317|736
MGPARWLKPVIPSLWEAKAGGSR
>ENST00000296452.5|SNV-103583-C-T|1
HFTADSALCQQTLPRPMKTLQR
>FUSION-ENST00000475947.7:648-ENST00000652379.1:25317|551
ALRVWLRWWR
>FUSION-ENST00000475947.7:648-ENST00000652379.1:25317|952
EFSGRIESQYRVPVADR
>ENST00000647821.1|SNV-35562-G-A|2
IEQLRTGFVQSR
>ENST00000527985.5|SNV-29098-G-C|1
YRPGYSSSSTSPAMPHSSSAKLSR
>ENST00000483396.5|SNV-454114-A-T|1
NTAVHQSLVNCTSIVISSSNTEMGR
>ENST00000427949.1|SNV-1846-T-G|1
REPLWAV
>FUSION-ENST00000649833.1:48270-ENST00000542342.6:443751|498
LLQGTKQGQR
>FUSION-ENST00000475947.7:648-ENST00000652379.1:25317|695
VRSRLTAPSASQVQAILLPQPPD
>FUSION-ENST00000668333.1:648-ENST00000652379.1:25317|1545
DPVPRPTVGVCKPER
>ENST00000261383.3|SNV-174333-C-T|2
VEVTSLSMYNFFIER
>ENST00000614616.4|MNV-23989-GTCAG-G|37
GKSIKMK
>FUSION-ENST00000648631.1:57429-ENST00000542342.6:443444|231
SQQNRFLLSRQSFCVNVR
>FUSION-ENST00000648631.1:57429-ENST00000542342.6:443444|118
PSSLNYLKTLFYFIFFFYYYTLSLK
>ENST00000639473.1|SNV-164862-G-A|4
DQPSCQQFRLLDLQKK
>FUSION-ENST00000475947.7:648-ENST00000652379.1:25317|1168
RRLQGAEIAPLHYGPGCR
>ENST00000475006.1|INDEL-27883-C-CC|7
LPFTLSGHFPR
>ENST00000389413.7|SNV-98064-C-A|2
QLPGRLGCLLEEGL
>FUSION-ENST00000475947.7:648-ENST00000652379.1:25317|1134
YTPATVYGIKSIIKYV
>ENST00000278198.2|SNV-1343647-C-A|5
AQTCPSVCSCSNK
>FUSION-ENST00000649833.1:48270-ENST00000542342.6:443751|193
MSSGSFCWTIV
>ENST00000641576.1|MNV-2819-CTA-C|3
IPSESKEKSLFHLLLPYDSCLHLLQ
>FUSION-ENST00000475947.7:648-ENST00000652379.1:25317|456
RGAAGPPSCLWRWDPAAVFSWWPGR
>FUSION-ENST00000649833.1:48270-ENST00000542342.6:443751|291
MEEVVCELPPK
>ENST00000409544.5|MNV-146858-GA-G|6
KVTWMKR
>ENST00000272542.8|SNV-12916-C-T|6
IEREIKCSPSESSLMEK
>ENST00000522957.1|SNV-103279-C-T|3
QQQERDKDLIESLSED
>FUSION-ENST00000649833.1:48270-ENST00000542342.6:443751|5
RPTTSSPSVD
>FUSION-ENST00000475947.7:648-ENST00000652379.1:25317|54
MLPTLVSNSCPQAIR
>ENST00000344517.5|MNV-32765-CCTC-C|1
GVLSGGQKQRIAIAR
>FUSION-ENST00000594671.5:10593-ENST00000598782.1:5680|26
ACSPATCPRARIQACK
>FUSION-ENST00000475947.7:648-ENST00000652379.1:25317|753
PRWTHHLK
>FUSION-ENST00000648631.1:57429-ENST00000542342.6:443444|284
CFVLFLFVSKS
>ENST00000622229.1|SNV-5623-G-T|1
SAVTGRASPPSACARGSGR
>FUSION-ENST00000649833.1:48270-ENST00000542342.6:443751|307
MRYIVKVQDSVWHPASSLK
>FUSION-ENST00000475947.7:648-ENST00000652379.1:25317|697
SGLTDGSSTLGLVVVGDFPDSPQM
>FUSION-ENST00000649833.1:48270-ENST00000542342.6:443751|466
HAPPCLANFHIFSR
>ENST00000366695.3|SNV-378-G-C|3
LLGRVTIAQGGLLPNIQAVLLPKK
>ENST00000505061.5|SNV-47202-A-G|13
MKSPLGLRLPNLVPIPMLSDYCHK
>FUSION-ENST00000649833.1:48270-ENST00000542342.6:443751|309
MMRYIVK
>FUSION-ENST00000649833.1:48270-ENST00000542342.6:443751|154
MLGICSPCSGKWGEGQAAPSSK
>ENST00000484651.5|SNV-15081-C-T|2
CLAALSKPWRKTLVPIS
>FUSION-ENST00000475947.7:648-ENST00000652379.1:25317|585
AVAPEAR
>FUSION-ENST00000475947.7:648-ENST00000652379.1:25317|967
STVRMVLRQK
>ENST00000358105.7|SNV-534289-C-T|2
SGKLSSVIFICDR
>FUSION-ENST00000475947.7:648-ENST00000652379.1:25317|466
VGFVAAVAPGPPVAGPRGSRGGSR
>ENST00000612742.4|SNV-95476-C-T|4
FSRMHCPTVPDEKNYYEK
>ENST00000479049.6|SNV-215035-G-A|1
ESCRCGSTYFR
>FUSION-ENST00000600584.5:29670-ENST00000600794.1:7456|34
SLNSQGRGSPIPSVR
>ENST00000272542.8|SNV-12916-C-T|1
CSPSESSLMEKKNSLK
>ENST00000259746.13|SNV-13358-C-G|1
SGNNLLWLDTSFAFLYLLLTVYSMR
>FUSION-ENST00000648631.1:57429-ENST00000542342.6:443444|296
MGFHLVSQDGLDLLTS
>ENST00000480682.5|SNV-2859-A-G|10
MPCMWNFHLTGWSCRLYILSLK
>FUSION-ENST00000648631.1:57429-ENST00000542342.6:443444|189
TPCSKSAGGVPALQTRPVPRK
>ENST00000305784.7|SNV-10765-G-A|5
SIEAVHEDIRVLSK
>ENST00000359263.9|SNV-86184-G-T|1
NDVVGTTYLHLSKIAASGG
>FUSION-ENST00000475947.7:648-ENST00000652379.1:25317|408
RAASGKPKSLGSGGSMVAK
>ENST00000475930.1|SNV-19344-C-T|4
MTDSTGEILVSFLLSSIVEIK
>FUSION-ENST00000649833.1:48270-ENST00000542342.6:443751|382
PCGYQNPR
>ENST00000338222.6|SNV-983-A-T|2
YQDLALSNLESIPGGYNALR
>FUSION-ENST00000475947.7:648-ENST00000652379.1:25317|760
QARPTWRNPVSIENTKLAGR
>ENST00000284486.9|SNV-31790-C-T|1
SVSQGARPLSTGK
>FUSION-ENST00000475947.7:648-ENST00000652379.1:25317|361
GEILGPAQDGPERKHLPR
>FUSION-ENST00000597145.5:10593-ENST00000598782.1:5680|7
MSLGPTPTASTTWPR
>ENST00000428314.5|SNV-84619-T-C|2
GWILPSLCLGCFPPSER
>FUSION-ENST00000475947.7:648-ENST00000652379.1:25317|234
RSEGTGDGLRCPRPIER
>ENST00000312989.11|MNV-22170-TTT-T|7
LGPHLPSTPGGRR
>FUSION-ENST00000475947.7:648-ENST00000652379.1:25317|639
GSSIKTFILRMK
>ENST00000454872.6|SNV-1316743-G-A|5
LRESAELFQSDEMRPANNPK
>ENST00000381232.7|SNV-268087-C-G|2
FFDLLKGYK
>ENST00000548364.6|SNV-4191-G-A|5
STSIEETMRPQK
>ENST00000572404.1|SNV-520-G-C|4
TLSVSPKTWSEGNDKGLCSMD
>ENST00000293217.10|INDEL-29601-A-AA|4
RSDSQKK
>FUSION-ENST00000648631.1:57429-ENST00000542342.6:443444|250
PAGVAGVSGAK
>FUSION-ENST00000475947.7:648-ENST00000652379.1:25317|1137
TSYFLEIRRR
>FUSION-ENST00000649833.1:48270-ENST00000542342.6:443751|401
MKTSAAWDL
>ENST00000615901.4|SNV-173592-C-A|3
LEDLEVIQHRFESLETEMNNQASR
>FUSION-ENST00000475947.7:648-ENST00000652379.1:25317|598
DVYFTYEKR
>FUSION-ENST00000649833.1:48270-ENST00000542342.6:443751|262
VGRSPEVR
>FUSION-ENST00000475947.7:648-ENST00000652379.1:25317|41
RHLTCRGDLELLGSR
>ENST00000297350.9|SNV-25244-G-T|2
FTPNWLSVFVDNLPGTK
>FUSION-ENST00000475947.7:648-ENST00000652379.1:25317|147
GVGFRSPNPEWR
>FUSION-ENST00000636037.1:8746-ENST00000623511.1:23702|2
FTLNQVTRRILPK
>FUSION-ENST00000475947.7:648-ENST00000652379.1:25317|862
LLLSVLLHKGVLR
>FUSION-ENST00000475947.7:648-ENST00000652379.1:25317|68
SGDLSLPNSWDYRDLLSPGGR
>FUSION-ENST00000601786.5:29670-ENST00000600794.1:7456|99
EVRVGRG
>FUSION-ENST00000648631.1:57429-ENST00000542342.6:443444|283
MLSFLKT
>ENST00000477926.1|SNV-20847-C-T|14
IGTDVLSTRYEIRYIYGPIESTIY
>FUSION-ENST00000600584.5:29670-ENST00000600794.1:7456|13
GRSGRGR
>FUSION-ENST00000475947.7:648-ENST00000652379.1:25317|907
PKCCRVDLHAFDSVILNPPNL
>FUSION-ENST00000475947.7:648-ENST00000652379.1:25317|1324
ILSDTALTTRVMK
>ENST00000614616.4|MNV-23989-GTCAG-G|25
QNLIMSQK
>FUSION-ENST00000475947.7:648-ENST00000652379.1:25317|308
WRTEDPLPGAAR
>ENST00000497291.5|MNV-499026-CAAG-C|2
LITYCATSPTARTIDHK
>ENST00000505061.5|SNV-47202-A-G|1
LSDYCHKRK
>ENST00000371847.8|INDEL-72692-A-AA|12
SKYCINAKK
>FUSION-ENST00000648631.1:57429-ENST00000542342.6:443444|277
IPLTHQIILHLGAGTQKGHRVNGC
>ENST00000591729.1|INDEL-56333-T-TT|14
ISRTEIIYVLVFF
>ENST00000602599.1|SNV-57785-G-A|1
YSRNLPQTP
>FUSION-ENST00000649833.1:48270-ENST00000542342.6:443751|282
CNTLNGGDGRIVTKGNK
>FUSION-ENST00000600584.5:29670-ENST00000600794.1:7456|100
CRPHPFPGSR
>FUSION-ENST00000475947.7:648-ENST00000652379.1:25317|739
AEAGESLEPGKRR
>ENST00000341686.7|SNV-7940-T-C|1
LMTILPPTPEAYWICLACVR
>FUSION-ENST00000475947.7:648-ENST00000652379.1:25317|1294
ALYTERSGSRLSSR
>FUSION-ENST00000648631.1:57429-ENST00000542342.6:443444|312
MQGLELPR
>ENST00000526764.1|SNV-562988-G-A|4
EGPDQVLHPKHAAAGPHR
>FUSION-ENST00000649833.1:48270-ENST00000542342.6:443751|187
MLNMGLYLSGCFR
>FUSION-ENST00000649833.1:48270-ENST00000542342.6:443751|349
FCDGGKILYR
>ENST00000612742.4|SNV-95476-C-T|3
MHCPTVPDEKNYYEK
>ENST00000304883.3|INDEL-608-G-GG|1
LQHVGQFHLRAS
>ENST00000427949.1|SNV-1846-T-G|3
LMREPLWAV
>ENST00000370576.9|SNV-88618-G-A|3
LKNLDENSQELLSKAQFVILHGHK
>FUSION-ENST00000648631.1:57429-ENST00000542342.6:443444|306
LSQRWDSLLRPSPLSCSLWVRI
>FUSION-ENST00000649833.1:48270-ENST00000542342.6:443751|699
HFFATLQPLTQSPPHHPFTK
>ENST00000451311.7|SNV-1183-G-A|2
MSDKPDMAEIKKFDK
>ENST00000378125.4|SNV-1235-G-A|1
QLPLSGHCR
>ENST00000372842.5|SNV-12681-G-A|5
RTAKYFPTK
>ENST00000335185.9|SNV-179781-T-G|1
QSEISLSKTLSLDK
>ENST00000551018.5|SNV-971-C-T|1
ELLVSLTSSMYVPGK
>ENST00000373148.5|SNV-22869-C-T|2
SSPPRRPLQLLLPR
>ENST00000533387.5|SNV-11391-C-T|3
MRILIFRSLLQE
>FUSION-ENST00000475947.7:648-ENST00000652379.1:25317|746
PIIPAARK
>FUSION-ENST00000668333.1:648-ENST00000652379.1:25317|1533
DPPASASRSAVMTRVGTVR
>ENST00000358511.10|SNV-5270-C-T|2
LRNQITHTVSVFSERTEMLK
>ENST00000393501.5|SNV-382547-G-A|3
MTSGVEEIPPRILNK
>ENST00000534326.5|SNV-13358-C-G|2
MAGHLLRLPVSAAHRLQHA
>FUSION-ENST00000600584.5:29670-ENST00000600794.1:7456|17
QQTRPLSRDLMGRSGR
>FUSION-ENST00000475947.7:648-ENST00000652379.1:25317|654
EIDFCMIDVGVCVIQINTHRSIKK
>ENST00000612742.4|SNV-95476-C-T|2
MHCPTVPDEKNYYEKSSGSSEGQSK
>ENST00000649772.1|SNV-49420-T-C|2
QQLEQALGDHRELIDALTAEILR
>ENST00000614616.4|MNV-23989-GTCAG-G|6
IMIMIKEVLVAKQLLMLAIR
>ENST00000414099.6|SNV-68464-G-A|1
TTWNFCCGLLR
>FUSION-ENST00000636037.1:8746-ENST00000623511.1:23702|7
VVLFSSSDKFTLNQVTR
>FUSION-ENST00000649833.1:48270-ENST00000542342.6:443751|630
QYISMSDEWST
>FUSION-ENST00000475947.7:648-ENST00000652379.1:25317|159
MGQSVLRDGRAPFR
>FUSION-ENST00000475947.7:648-ENST00000652379.1:25317|416
TSALSTFDGSR
>FUSION-ENST00000649833.1:48270-ENST00000542342.6:443751|114
IPGPDLSLSIAWDLNGGK
>FUSION-ENST00000475947.7:648-ENST00000652379.1:25317|621
LLYDRCRCLCYTNK
>FUSION-ENST00000475947.7:648-ENST00000652379.1:25317|934
IDPDSISKTS
>FUSION-ENST00000594671.5:10593-ENST00000598782.1:5680|40
LYYLAPPVSKDATMK
>ENST00000328453.9|SNV-48313-G-A|2
MFMLSTYQTDFILVLKR
>ENST00000528422.5|SNV-189426-G-A|14
MPCCRPTLSWMRMAVASFYENEPSK
>FUSION-ENST00000475947.7:648-ENST00000652379.1:25317|449
LVSKIKPCMSEYARPVQ
>ENST00000372397.6|SNV-62595-A-G|3
IEQAMGLVK
>FUSION-ENST00000371714.5:136901-ENST00000426017.1:42573|20
EKWIHALEETILRHTLQLQK
>ENST00000281881.7|SNV-218882-G-A|1
TTPPCITSSCSVGASRTTSLV
>FUSION-ENST00000649833.1:48270-ENST00000542342.6:443751|599
DKPSKVR
>FUSION-ENST00000475947.7:648-ENST00000652379.1:25317|816
MKPVSFCNFFFFFFFLRRGFTVLPR
>FUSION-ENST00000475947.7:648-ENST00000652379.1:25317|788
TGVSHRPRPIYLFINFESR
>FUSION-ENST00000475947.7:648-ENST00000652379.1:25317|450
MLVSKIKPCMSEYARPVQ
>FUSION-ENST00000649833.1:48270-ENST00000542342.6:443751|230
MNQYWYITID
>ENST00000304494.9|SNV-24148-G-T|2
RPIQVMMMGSARVAELLLLHGA
>ENST00000368223.4|SNV-2077-G-A|2
FQLAVKALEQEK
>FUSION-ENST00000649833.1:48270-ENST00000542342.6:443751|44
VGGMRSLGPPGARSLPASR
>FUSION-ENST00000475947.7:648-ENST00000652379.1:25317|943
SLDRTERATSFGGCQSVVE
>ENST00000428314.5|SNV-84619-T-C|1
GWILPSLCLGCFPPSERFMK
>ENST00000533296.5|SNV-189426-G-A|8
MIVFMKTSPQR
>ENST00000242994.4|SNV-6529-G-A|4
SKEMGELVNTPSWIDK
>FUSION-ENST00000649833.1:48270-ENST00000542342.6:443751|490
QPGFQLV
>FUSION-ENST00000649833.1:48270-ENST00000542342.6:443751|655
MMLARRCR
>ENST00000470940.5|SNV-34286-G-A|10
MGMLEGRYPAR
>ENST00000509479.6|SNV-1236-G-A|2
KSGTGTGK
>ENST00000523488.5|SNV-1627867-G-A|6
SRQACLK
>FUSION-ENST00000475947.7:648-ENST00000652379.1:25317|517
AGPLRVARAAGR
>ENST00000374434.4|SNV-27508-C-T|1
GPPATLPSPAQVQAFR
>ENST00000361200.7|SNV-32283-G-A|6
IIQEWQSRNERYQAEGYQR
>ENST00000460120.5|SNV-27815-C-T|1
AALMDAS
>ENST00000522831.1|SNV-28933-A-T|5
ENPYGFR
>FUSION-ENST00000648631.1:57429-ENST00000542342.6:443444|308
LSQRWDSLLRPSPLSCSLWVR
>FUSION-ENST00000475947.7:648-ENST00000652379.1:25317|1004
MLFLSSLPSTSCPHHHFGARRK
>ENST00000293217.10|INDEL-29601-A-AA|3
SDSQKKQGGSLEPNFC
>ENST00000487951.1|SNV-51117-C-T|2
GIVCFLFLIEHPNDVRCFSTLVTVR
>FUSION-ENST00000649833.1:48270-ENST00000542342.6:443751|587
ICDWYLILDSSRGR
>ENST00000476748.5|SNV-5457-C-T|7
EGKFGVVEGA
>ENST00000302328.8|SNV-204993-G-A|2
AMIEEKFMEANPLK
>FUSION-ENST00000649833.1:48270-ENST00000542342.6:443751|592
MSHKHSEG
>FUSION-ENST00000475947.7:648-ENST00000652379.1:25317|220
ESGSDPRIR
>FUSION-ENST00000475947.7:648-ENST00000652379.1:25317|1116
YPPPSLFLQKK
>FUSION-ENST00000649833.1:48270-ENST00000542342.6:443751|410
DWLTPSEISWK
>FUSION-ENST00000475947.7:648-ENST00000652379.1:25317|1085
WSVGQRGDQEGRRPDR
>FUSION-ENST00000475947.7:648-ENST00000652379.1:25317|742
KAEAGESLEPGKR
>ENST00000490850.1|INDEL-72692-A-AA|12
QKNYEQPTISSK
>ENST00000481848.6|SNV-43266-G-A|4
KESDNDSRPPHRK
>FUSION-ENST00000475947.7:648-ENST00000652379.1:25317|469
WCGRVGFVAAVAPGPPVAGPRGSR
>FUSION-ENST00000600584.5:29670-ENST00000600794.1:7456|45
MEPIYLVEIQVR
>FUSION-ENST00000649833.1:48270-ENST00000542342.6:443751|224
SLFWSRIPSRRPR
>FUSION-ENST00000475947.7:648-ENST00000652379.1:25317|273
VPSGPLLVSR
>FUSION-ENST00000475947.7:648-ENST00000652379.1:25317|700
GFLVFLRVFNPR
>FUSION-ENST00000648631.1:57429-ENST00000542342.6:443444|136
MWLRLGV
>FUSION-ENST00000475947.7:648-ENST00000652379.1:25317|628
SVVFMCVNERAYVVISVFFLPLLR
>ENST00000314256.12|SNV-47679-G-A|1
RGPQSPQQHRLFR
>FUSION-ENST00000475947.7:648-ENST00000652379.1:25317|160
GQSVLRDGR
>FUSION-ENST00000475947.7:648-ENST00000652379.1:25317|1060
MPEEFSQCASAR
>FUSION-ENST00000557538.5:38773-ENST00000554835.1:112152|2
CELRCEVFNSTFISHETFF
>ENST00000310521.6|MNV-11542-AG-A|12
TPRSCAPCGR
>FUSION-ENST00000475947.7:648-ENST00000652379.1:25317|1074
THAGGSKTTR
>ENST00000523488.5|SNV-1627867-G-A|7
CCLIRSRQACLK
>FUSION-ENST00000648631.1:57429-ENST00000542342.6:443444|288
KCFVLFLFVSK
>FUSION-ENST00000600584.5:29670-ENST00000600794.1:7456|31
GSPIPSVRR
>FUSION-ENST00000600584.5:29670-ENST00000600794.1:7456|69
ARPQVPLVETCRTWQVEGK
>ENST00000539508.5|SNV-103322-A-G|4
MATHLQMLLNNNMNVK
>FUSION-ENST00000649833.1:48270-ENST00000542342.6:443751|251
ALHSSLGDRAR
>ENST00000526764.1|SNV-562988-G-A|2
HAAAGPHR
>FUSION-ENST00000475947.7:648-ENST00000652379.1:25317|1139
TSYFLEIRR
>FUSION-ENST00000475947.7:648-ENST00000652379.1:25317|852
PRVTVARTSPETLEISPLR
>FUSION-ENST00000649833.1:48270-ENST00000542342.6:443751|422
KTGSSRDMER
>ENST00000397558.6|SNV-82832-C-G|1
LIESIVDGMEPTVTLLSVEMTALK
>ENST00000371847.8|INDEL-72692-A-AA|4
TAYNFFKITLSISLHKK
>ENST00000380607.5|SNV-168069-G-T|4
LDDDFKEMESK
>FUSION-ENST00000649833.1:48270-ENST00000542342.6:443751|327
SSPCCWEIYRHVN
>FUSION-ENST00000475947.7:648-ENST00000652379.1:25317|1026
MRYDPLNNIFANQKVFQ
>FUSION-ENST00000475947.7:648-ENST00000652379.1:25317|1162
VSETRSLNK
>FUSION-ENST00000649833.1:48270-ENST00000542342.6:443751|456
RCPLEAKK
>ENST00000534313.6|SNV-3458-G-A|3
TSAYSLEHANLGAGYYR
>FUSION-ENST00000475947.7:648-ENST00000652379.1:25317|400
VAKLKLK
>FUSION-ENST00000600584.5:29670-ENST00000600794.1:7456|66
TWQVEGKQPR
>FUSION-ENST00000594671.5:10593-ENST00000598782.1:5680|20
RPHAMRRHISGGQPGTR
>ENST00000608999.6|INDEL-214165-G-GC|5
EAREAPPSHPDQPCR
>FUSION-ENST00000475947.7:648-ENST00000652379.1:25317|1385
GNAFQSPIRMHR
>FUSION-ENST00000649833.1:48270-ENST00000542342.6:443751|3
ESGELGGGLR
>ENST00000651372.2|SNV-23029-C-T|2
KSEVLLGFSVENAAATQVTSAK
>FUSION-ENST00000475947.7:648-ENST00000652379.1:25317|915
LRDLGFLMAK
>FUSION-ENST00000475947.7:648-ENST00000652379.1:25317|1505
RPPPPRHVPLPSPGWPLPGDPR
>ENST00000517913.5|SNV-887357-G-A|5
TELRLESKDEEVR
>FUSION-ENST00000649833.1:48270-ENST00000542342.6:443751|586
GRETFVCNWICEFIFGR
>FUSION-ENST00000475947.7:648-ENST00000652379.1:25317|1403
IYLCTYFQTESR
>FUSION-ENST00000475947.7:648-ENST00000652379.1:25317|384
MLLAECPAGPEAFTLK
>ENST00000647821.1|SNV-35562-G-A|1
IEQLRTGFVQSRR
>FUSION-ENST00000649833.1:48270-ENST00000542342.6:443751|164
MIPALPGENQSHSNEK
>ENST00000305784.7|SNV-10765-G-A|4
SIEAVHEDIRVLSKDAIR
>FUSION-ENST00000475947.7:648-ENST00000652379.1:25317|778
YTDSPKTQKAVF
>FUSION-ENST00000649833.1:48270-ENST00000542342.6:443751|478
CLFLDSLGFSWCRHV
>FUSION-ENST00000475947.7:648-ENST00000652379.1:25317|533
WRGWASGCAR
>FUSION-ENST00000475947.7:648-ENST00000652379.1:25317|31
FKQTASFLFR
>FUSION-ENST00000649833.1:48270-ENST00000542342.6:443751|252
MALHSSLGDRAR
>ENST00000421544.6|SNV-854218-C-T|1
VLTSDYAFLMESITIEFVTQR
>FUSION-ENST00000648631.1:57429-ENST00000542342.6:443444|89
GFHHVGQAGLELLR
>FUSION-ENST00000649833.1:48270-ENST00000542342.6:443751|20
AGGAGARCGAGIQRTR
>ENST00000378142.9|INDEL-7267-A-AATGTGTTTC|3
GGHNSTMCFMCFHYR
>FUSION-ENST00000475947.7:648-ENST00000652379.1:25317|451
WDPAAVFSWWPGRA
>ENST00000451277.5|SNV-303283-C-T|2
ETRGSTLLNGMR
>FUSION-ENST00000594671.5:10593-ENST00000598782.1:5680|24
ARIQACKRPHAMR
>FUSION-ENST00000649833.1:48270-ENST00000542342.6:443751|277
MVETGGS
>FUSION-ENST00000475947.7:648-ENST00000652379.1:25317|1456
LGPGVRDQAGRR
>ENST00000359263.9|SNV-80858-T-C|2
DRDNDSDDVESNLLLPAGTALR
>FUSION-ENST00000475947.7:648-ENST00000652379.1:25317|1043
ESCSVPQAGVQWR
>ENST00000383366.9|SNV-128220-G-A|5
YSEMTLK
>FUSION-ENST00000475947.7:648-ENST00000652379.1:25317|1155
ALPLPRE
>ENST00000626236.2|SNV-283743-G-A|3
YKDVGNK
>ENST00000524201.1|SNV-498343-A-G|1
YIMVGTDLMTFNISVHRSWWR
>ENST00000253506.9|SNV-15279-C-T|2
YSLNGRQPPYSPHHSPTPSSHGSPR
>ENST00000303921.3|INDEL-1393-C-CC|3
LQGSPPQAPVQDGQWTGGARR
>FUSION-ENST00000475947.7:648-ENST00000652379.1:25317|1211
VRGGEERR
>ENST00000254765.4|SNV-21361-T-G|4
YISRLCSVLIGSDIADKLYALNDR
>FUSION-ENST00000475947.7:648-ENST00000652379.1:25317|330
MNEEFPVSAGHKLALIK
>ENST00000584513.1|SNV-22950-T-G|2
NLSPEKIFHVIVAPC
>FUSION-ENST00000648631.1:57429-ENST00000542342.6:443444|245
ADPAGTAFPGYLSR
>FUSION-ENST00000475947.7:648-ENST00000652379.1:25317|1228
VDLVSCLFHRHHRR
>FUSION-ENST00000597145.5:10593-ENST00000598782.1:5680|4
SLGPTPTASTTWPRR
>FUSION-ENST00000475947.7:648-ENST00000652379.1:25317|783
IVTFKVSHFVIQKYTDSPK
>FUSION-ENST00000475947.7:648-ENST00000652379.1:25317|775
WVGDLGCVPPGALVD
>FUSION-ENST00000649833.1:48270-ENST00000542342.6:443751|584
MRGYAVGIQG
>ENST00000376064.7|SNV-9942-G-T|6
LPQVSAKAAEKGYSVGVLLQEVMK
>FUSION-ENST00000648631.1:57429-ENST00000542342.6:443444|274
LTSDISMVQ
>ENST00000476327.1|SNV-90490-A-T|2
LCALSREWIRGPGCSQQHQLHPPST
>FUSION-ENST00000648631.1:57429-ENST00000542342.6:443444|194
NCFQLCCWRK
>ENST00000307750.5|INDEL-24482-G-GG|2
SGLGLHSSFSRVMIGSPRGGSQ
>ENST00000371380.7|SNV-285931-A-G|2
IVLETQQENLEEK
>ENST00000304883.3|INDEL-608-G-GG|3
LHGRLQHVGQFHLRAS
>ENST00000534116.1|SNV-15176-C-G|5
MHILVRCSHFVCLRFK
>FUSION-ENST00000475947.7:648-ENST00000652379.1:25317|842
LSLDLSSSWVR
>FUSION-ENST00000440564.6:2413-ENST00000578090.5:42888|19
LPSGKNILVFGER
>ENST00000521597.1|SNV-25244-G-T|3
RHSSGLLFLQSLRLTGLVSL
>FUSION-ENST00000475947.7:648-ENST00000652379.1:25317|945
SVKSLDRTER
>FUSION-ENST00000475947.7:648-ENST00000652379.1:25317|287
AGALAGR
>ENST00000343067.8|SNV-171748-A-G|2
TEDLVRMR
>FUSION-ENST00000649833.1:48270-ENST00000542342.6:443751|246
KVLELRHHDNGTELEK
>ENST00000479049.6|SNV-215035-G-A|2
STWSHGPSTAPCSQTSSRESCR
>ENST00000374752.6|SNV-11391-C-T|2
VHQILEGSNEVMRILIFRSLLQE
>FUSION-ENST00000470054.5:40820-ENST00000431853.1:49|1
ISVTSSCFVQNTLTKLLKD
>ENST00000528422.5|SNV-189426-G-A|4
MKTSPQR
>ENST00000458173.4|SNV-15081-C-T|2
VSGSPEQAVEENLSSYFLDR
>FUSION-ENST00000475947.7:648-ENST00000652379.1:25317|1411
STDPFFLSFFLSFFLSFFLSFFLS
>FUSION-ENST00000475947.7:648-ENST00000652379.1:25317|541
YIFRSESAFWAAGLLLTR
>ENST00000462875.1|SNV-10860-A-C|6
MVDVVMLLHGHFQPLQRLPPQLR
>ENST00000371847.8|INDEL-72692-A-AA|5
TAYNFFKITLSISLHK
>FUSION-ENST00000475947.7:648-ENST00000652379.1:25317|1270
MKEKALYCYWAR
>ENST00000332129.6|SNV-38778-C-T|3
GQPIRSTDVGFTPPSSPPTRPCNDR
>ENST00000392133.7|SNV-18554-G-C|2
IPAYKSILQER
>ENST00000282499.10|SNV-369598-C-T|1
LTFSEVIRNKAR
>ENST00000523505.3|SNV-915-G-A|3
QVLQVNLEPMVR
>ENST00000297350.9|SNV-25244-G-T|3
FAVPTKFTPNWLSVFVDNLPGTK
>ENST00000422223.6|SNV-59693-C-T|1
DLSDMQIAYQPPNSSHFERR
>ENST00000403263.6|INDEL-76680-C-CC|2
LTASGGLSHPEPIHAR
>FUSION-ENST00000649833.1:48270-ENST00000542342.6:443751|97
MSLVNDEVVLDQGGPLIQYDWHPCR
>FUSION-ENST00000475947.7:648-ENST00000652379.1:25317|511
RCSRVCPGVDQR
>ENST00000264717.7|SNV-8940-G-A|1
TLLLAAHKTVDQGIAASQR
>ENST00000512095.5|SNV-45741-C-T|14
VMDLFTVQSMTLPMRFQIFYQPLK
>FUSION-ENST00000475947.7:648-ENST00000652379.1:25317|763
PVIPSLWDAEVDASPEVGSWR
>ENST00000265018.4|SNV-88273-G-A|3
QLEKEKAALNVK
>ENST00000378719.7|SNV-46380-A-G|5
AAVEALRSQALHATSQQPLR
>ENST00000495941.1|SNV-16652-C-G|3
VASSSTFGR
>FUSION-ENST00000475947.7:648-ENST00000652379.1:25317|138
APWNGFAPREGPVPWKASR
>FUSION-ENST00000475947.7:648-ENST00000652379.1:25317|774
MALALVSVPVILFGLDLD
>FUSION-ENST00000649833.1:48270-ENST00000542342.6:443751|505
MGKGDFGK
>ENST00000265018.4|SNV-88273-G-A|5
EIKQLEK
>ENST00000568346.1|SNV-64333-C-T|7
RRTSGSEAEPATSLAPGDSR
>FUSION-ENST00000440564.6:2413-ENST00000578090.5:42888|9
WGGRGGRPSLR
>FUSION-ENST00000475947.7:648-ENST00000652379.1:25317|1119
NRTSVPLGCR
>ENST00000305784.7|SNV-10766-A-T|3
SIEAVHEDIRVLSVDAIR
>FUSION-ENST00000648631.1:57429-ENST00000542342.6:443444|104
FILRFVYPLISLWILG
>ENST00000345136.7|SNV-41680-G-A|2
SIITYVSSLYDTMPR
>FUSION-ENST00000475947.7:648-ENST00000652379.1:25317|452
WDPAAVFSWWPGR
>FUSION-ENST00000475947.7:648-ENST00000652379.1:25317|805
DPPALGLPKVRG
>FUSION-ENST00000649833.1:48270-ENST00000542342.6:443751|665
VTTVQSR
>FUSION-ENST00000668333.1:648-ENST00000652379.1:25317|1531
SAVMTRVGTVRSGR
>ENST00000466087.1|SNV-79085-T-A|1
ISLTSSRKEPNLPVLTLEIPFVK
>FUSION-ENST00000475947.7:648-ENST00000652379.1:25317|513
AAGRASPARR
>FUSION-ENST00000371714.5:136901-ENST00000426017.1:42573|11
TSRSSVK
>FUSION-ENST00000649833.1:48270-ENST00000542342.6:443751|398
TSAAWDL
>FUSION-ENST00000648631.1:57429-ENST00000542342.6:443444|9
MTPDCDLFFMIPDRDPLLLWFQTR
>ENST00000361306.6|SNV-57620-G-A|2
TTSEDKK
>FUSION-ENST00000600584.5:29670-ENST00000600794.1:7456|82
MGAGDGWSR
>FUSION-ENST00000475947.7:648-ENST00000652379.1:25317|1455
DQAGRRGETPSL
>FUSION-ENST00000475947.7:648-ENST00000652379.1:25317|922
MTDGVSYQCSFVNR
>FUSION-ENST00000649833.1:48270-ENST00000542342.6:443751|545
MKKMEYLSNDSLP
>ENST00000640506.1|SNV-10419-C-T|1
GVSFSRTVSRVESFEDR
>ENST00000285379.10|SNV-11847-C-A|4
VGSAKQGLQK
>ENST00000324364.3|SNV-1412-G-A|3
VWNSYLQKSGK
>ENST00000282369.7|SNV-16958-C-T|1
ELLLTLDDSFNDVGSDNFNQSSPR
>ENST00000265138.4|SNV-8349-C-T|1
IPPVSSSILDCSIIR
>FUSION-ENST00000475947.7:648-ENST00000652379.1:25317|546
FWGQVSVSRVAWAGGVVGDATSRPR
>ENST00000373148.5|SNV-22869-C-T|3
RSSPPRRPLQLLLPR
>FUSION-ENST00000475947.7:648-ENST00000652379.1:25317|1128
DPILKSGVASPSTVSK
>FUSION-ENST00000648631.1:57429-ENST00000542342.6:443444|316
TERLHPWR
>FUSION-ENST00000475947.7:648-ENST00000652379.1:25317|1393
GEARRGTAHR
>FUSION-ENST00000475947.7:648-ENST00000652379.1:25317|440
AFIRSKPTR
>ENST00000367201.7|SNV-354-C-A|1
AAAVAYLGISVDPDDILPGALR
>FUSION-ENST00000649833.1:48270-ENST00000542342.6:443751|268
NGLCLAAHACNPSTLGGQGGQIT
>ENST00000285379.10|SNV-11847-C-A|1
QGLQKVVDVLDSIKTK
>FUSION-ENST00000475947.7:648-ENST00000652379.1:25317|118
MNEIPTVPTYYPAKPQPRER
>ENST00000614616.4|MNV-23989-GTCAG-G|46
SSNSSSSNNNIKPHLIADQKR
>FUSION-ENST00000475947.7:648-ENST00000652379.1:25317|1441
AACSRGYSGG
>FUSION-ENST00000475947.7:648-ENST00000652379.1:25317|917
TDGVSYQCSFVNRVRLR
>FUSION-ENST00000475947.7:648-ENST00000652379.1:25317|758
NPVSIENTKLAGR
>FUSION-ENST00000475947.7:648-ENST00000652379.1:25317|63
GSSVSLSR
>FUSION-ENST00000649833.1:48270-ENST00000542342.6:443751|207
MSFSRGPTIVWCVCLCVSVF
>ENST00000649884.1|SNV-15152-T-G|2
GGNKFDK
>ENST00000646253.1|INDEL-264264-C-CA|1
EAQAPCPGSTT
>ENST00000367166.5|SNV-56620-G-A|2
KEEDDAENYR
>FUSION-ENST00000440564.6:2413-ENST00000578090.5:42888|7
GGRPSLR
>ENST00000308488.10|SNV-129825-G-A|1
LEEQLQDLDIALKKK
>ENST00000176195.4|SNV-251-G-A|2
EGTRLQR
>ENST00000563635.5|SNV-255967-A-G|1
ETYKPWCKEFQGFR
>ENST00000651105.1|SNV-2091300-G-A|10
MPYVKWMLR
>ENST00000273183.7|SNV-63037-G-A|1
QSLSFKTKSLR
>ENST00000375820.10|SNV-105681-C-T|4
GERGYSGTPGPR
>ENST00000338087.10|SNV-52959-A-C|1
AISLSPGRESYIPGICVAR
>FUSION-ENST00000649833.1:48270-ENST00000542342.6:443751|664
MVTTVQSRDR
>FUSION-ENST00000475947.7:648-ENST00000652379.1:25317|770
MGGGLRLRPPRSPGR
>FUSION-ENST00000475947.7:648-ENST00000652379.1:25317|1450
TERDPVSRES
>FUSION-ENST00000475947.7:648-ENST00000652379.1:25317|1159
MSLSLSHSLSLR
>ENST00000524201.1|SNV-498343-A-G|2
YIMVGTDLMTFNISVHR
>FUSION-ENST00000475947.7:648-ENST00000652379.1:25317|480
CGRPGRPR
>FUSION-ENST00000648631.1:57429-ENST00000542342.6:443444|201
MHPAHFTR
>ENST00000335185.9|SNV-179781-T-G|4
NEIDTVVSQDEK
>ENST00000361200.7|SNV-32283-G-A|5
NERYQAEGYQR
>FUSION-ENST00000475947.7:648-ENST00000652379.1:25317|44
GLFSNFYDYYYCR
>FUSION-ENST00000475947.7:648-ENST00000652379.1:25317|476
MDENHER
>FUSION-ENST00000475947.7:648-ENST00000652379.1:25317|1235
RGAFSDFSLGHVWRPYFSYFPDK
>FUSION-ENST00000649833.1:48270-ENST00000542342.6:443751|68
MHKGQNRPSGIDNRTGMPALSVK
>FUSION-ENST00000475947.7:648-ENST00000652379.1:25317|876
MEGESELNHQTQER
>FUSION-ENST00000475947.7:648-ENST00000652379.1:25317|464
GSRGGSRWGPR
>FUSION-ENST00000475947.7:648-ENST00000652379.1:25317|894
PTLGVNGLTAAGPPNK
>FUSION-ENST00000475947.7:648-ENST00000652379.1:25317|984
LALSPRLECDGVISAHCNR
>ENST00000216223.10|SNV-35872-G-A|3
LTTVDIVTLRMLCREGVR
>ENST00000366932.4|SNV-19767-G-A|2
LEWEMMYRVKPDVVQDK
>FUSION-ENST00000649833.1:48270-ENST00000542342.6:443751|9
SPPLAFVVLRFSAR
>FUSION-ENST00000649833.1:48270-ENST00000542342.6:443751|493
QGQRTARK
>ENST00000376896.8|SNV-188258-C-T|1
ELFNSDCATGCK
>FUSION-ENST00000649833.1:48270-ENST00000542342.6:443751|37
SLGPPGARSLPASRAHPWGR
>ENST00000510583.2|SNV-72726-C-T|4
LGSAKQIPALFQRISVVGCDAVCR
>ENST00000378125.4|SNV-1235-G-A|5
GYIDFEESKSYEIIVEGIDKR
>ENST00000576924.5|SNV-9644-C-T|2
TPARWGRSR
>ENST00000245407.8|INDEL-22779-T-TG|8
HGCGSQLHSIPPGQHPVSLLR
>FUSION-ENST00000649833.1:48270-ENST00000542342.6:443751|597
VRKAFLADGMV
>ENST00000389202.3|SNV-30025-A-T|1
VNILSQR
>FUSION-ENST00000594671.5:10593-ENST00000598782.1:5680|38
DATMKRHSGGYDWVVTVAHAR
>ENST00000261058.3|SNV-160-T-C|4
MYTPHTKR
>ENST00000321394.12|INDEL-8727-G-GG|1
YFVEAGAMAVRRGFK
>FUSION-ENST00000475947.7:648-ENST00000652379.1:25317|402
SLGSGGSMVAKLKLK
>ENST00000484464.5|SNV-13159-C-T|2
RLTEAGSCPAAASLTRPHPEVLHFS
>FUSION-ENST00000649833.1:48270-ENST00000542342.6:443751|227
MSLFWSRIPSR
>ENST00000338961.11|SNV-5457-C-T|3
FGVVEGAVAK
>FUSION-ENST00000475947.7:648-ENST00000652379.1:25317|597
DVYFTYEKRR
>FUSION-ENST00000475947.7:648-ENST00000652379.1:25317|1193
PLSPPPPKMKAK
>ENST00000421745.6|SNV-85075-C-T|2
CAMLQFSEFYEKLLNTLCR
>FUSION-ENST00000475947.7:648-ENST00000652379.1:25317|538
SESAFWAAGLLLTRCPLATCR
>ENST00000639473.1|SNV-164862-G-A|1
KHDQGSISF
>ENST00000392349.9|SNV-12588-A-G|3
MPQLHGVRIFGISK
>FUSION-ENST00000649833.1:48270-ENST00000542342.6:443751|45
VGGMRSLGPPGAR
>FUSION-ENST00000475947.7:648-ENST00000652379.1:25317|1528
VEYDGGSR
>FUSION-ENST00000649833.1:48270-ENST00000542342.6:443751|190
YVCICHLYVMLNMGLYLSGCFR
>FUSION-ENST00000475947.7:648-ENST00000652379.1:25317|603
NGVFQKFTLCIYVF
>ENST00000394277.7|SNV-26977-G-A|4
TPSLKTSPAFNGASPLWMWK
>ENST00000273183.7|SNV-63037-G-A|5
LQKLKQSLSFK
>ENST00000512095.5|SNV-45741-C-T|5
MRFQIFYQPLKVFFGK
>ENST00000532446.5|MNV-22170-TTT-T|13
TTVASLTFGAEVVAK
>FUSION-ENST00000648631.1:57429-ENST00000542342.6:443444|33
IRCHPVLQEGH
>FUSION-ENST00000475947.7:648-ENST00000652379.1:25317|705
ETDPGWARLFFSLVRGFLVFLR
>FUSION-ENST00000475947.7:648-ENST00000652379.1:25317|1182
TAGSSFYF
>ENST00000449260.6|SNV-11609-G-T|5
VPRNQDWLCVSR
>ENST00000324803.6|INDEL-3467-T-TCA|4
ADVECPPAHTR
>FUSION-ENST00000649833.1:48270-ENST00000542342.6:443751|13
TRSPPLAFVVLR
>FUSION-ENST00000600584.5:29670-ENST00000600794.1:7456|86
SPVKLSKVLK
>FUSION-ENST00000475947.7:648-ENST00000652379.1:25317|1374
RNPTQRLAAAED
>FUSION-ENST00000648631.1:57429-ENST00000542342.6:443444|169
LASPVHVIDAPSSLHK
>ENST00000513920.5|SNV-534289-C-T|1
HAPPHPVRDLYL
>FUSION-ENST00000475947.7:648-ENST00000652379.1:25317|789
MTGVSHRPRPIYLFINFESR
>ENST00000372842.5|SNV-12681-G-A|1
YFPTKNRQR
>FUSION-ENST00000649833.1:48270-ENST00000542342.6:443751|607
EGHPRSLKYLPGTR
>ENST00000310521.6|MNV-11542-AG-A|8
SCAPCGRWSATCPGPPGRR
>FUSION-ENST00000648631.1:57429-ENST00000542342.6:443444|14
KVALSPQSHQKCGCFPF
>ENST00000308378.7|SNV-153789-G-A|2
ERPQILEAPSLFKTLK
>ENST00000376141.5|SNV-3314-G-A|1
TQSERGDGSDVKEK
>FUSION-ENST00000475947.7:648-ENST00000652379.1:25317|636
MKSVVFMCVNER
>ENST00000549233.2|SNV-11609-G-T|6
EFPQTVKVPRNQDWLCVSR
>FUSION-ENST00000475947.7:648-ENST00000652379.1:25317|877
DFNEGSFGHILILW
>FUSION-ENST00000475947.7:648-ENST00000652379.1:25317|1214
SQSCSCMLERQIKVR
>FUSION-ENST00000475947.7:648-ENST00000652379.1:25317|30
FKQTASFLFRVK
>ENST00000288986.6|INDEL-83877-C-CA|3
INGMVGLVPKKLCYR
>FUSION-ENST00000648631.1:57429-ENST00000542342.6:443444|135
RPSEADLK
>FUSION-ENST00000475947.7:648-ENST00000652379.1:25317|702
LFFSLVRGFLVFLRVFNPR
>ENST00000380607.5|SNV-168069-G-T|3
LDDDFKEMESKVDVTSR
>FUSION-ENST00000475947.7:648-ENST00000652379.1:25317|803
LAGVLKLILNRNLGR
>ENST00000374935.7|SNV-325479-T-C|5
GSMGREKNDKPLPSATARPNTSMR
>ENST00000392056.8|SNV-163056-C-T|2
LGECPAVLSKEIIR
>FUSION-ENST00000648631.1:57429-ENST00000542342.6:443444|227
QSFCVNVRVWLPR
>FUSION-ENST00000649833.1:48270-ENST00000542342.6:443751|148
FGVQKFKK
>FUSION-ENST00000262948.10:29670-ENST00000600794.1:7456|28
ADLKMLTELKQR
>ENST00000398341.7|SNV-51117-C-T|2
CFSTLVTHSKGYENGTNR
>FUSION-ENST00000475947.7:648-ENST00000652379.1:25317|872
FYRPFLSGK
>FUSION-ENST00000475947.7:648-ENST00000652379.1:25317|1478
MSPRMPSFPSVCLQLPQA
>FUSION-ENST00000649833.1:48270-ENST00000542342.6:443751|320
EGAEGRTAAQVGLLR
>FUSION-ENST00000648631.1:57429-ENST00000542342.6:443444|110
FGSLLSVLLR
>ENST00000300591.11|SNV-110181-A-T|1
NNEITYYFPCHRWLAVEEDDGQLSR
>FUSION-ENST00000475947.7:648-ENST00000652379.1:25317|525
LAGRAPA
>FUSION-ENST00000648631.1:57429-ENST00000542342.6:443444|184
MDVLETR
>FUSION-ENST00000668333.1:648-ENST00000652379.1:25317|1560
RAAVEMAWLPGSCAR
>ENST00000216223.10|SNV-35872-G-A|2
MLCREGVR
>ENST00000562595.5|SNV-347-C-G|1
AQLLQETRDLAFANYKTFIR
>ENST00000370576.9|SNV-88618-G-A|5
KLKNLDENSQELLSK
>ENST00000639473.1|SNV-164862-G-A|5
MDQPSCQQFRLLDLQKK
>ENST00000310521.6|MNV-11542-AG-A|29
QAYWAQAEDTAAPAEKASPPPHPTR
>FUSION-ENST00000475947.7:648-ENST00000652379.1:25317|486
CRPGSGSLTHPGAAGK
>ENST00000465369.5|SNV-416-G-C|1
GSAEPAQASAASWAGDVRPSQLGLR
>FUSION-ENST00000600584.5:29670-ENST00000600794.1:7456|73
GPRRARPQVPLVETCR
>ENST00000381568.9|SNV-10984-G-A|2
VKIMDYK
>FUSION-ENST00000475947.7:648-ENST00000652379.1:25317|1499
TSTGCPGWAGWDQTGPPR
>FUSION-ENST00000262948.10:29670-ENST00000600794.1:7456|7
HGSACADHTRFQALEGPHGPASRDR
>FUSION-ENST00000649833.1:48270-ENST00000542342.6:443751|219
SVIKPQPSLSCDSFSDSPGFWR
>ENST00000486186.5|SNV-477902-A-G|3
ATAGGSQCAR
>FUSION-ENST00000475947.7:648-ENST00000652379.1:25317|667
LLICINVNVSVR
>FUSION-ENST00000648631.1:57429-ENST00000542342.6:443444|59
KRFDDLAR
>FUSION-ENST00000475947.7:648-ENST00000652379.1:25317|611
CLCYTNKYTSLYK
>ENST00000451237.3|SNV-1351-G-A|5
LVGGSDGK
>ENST00000528422.5|SNV-189426-G-A|7
MAVASFYENEPSKIALNMFEDP
>FUSION-ENST00000648631.1:57429-ENST00000542342.6:443444|193
MNCFQLCCWRKTPCSK
>ENST00000403263.6|INDEL-76680-C-CC|9
RGPRRPQKPIPPAVPQGNLQHAR
>ENST00000310521.6|MNV-11542-AG-A|23
SPAAPGCCRTRAPASPPASR
>FUSION-ENST00000475947.7:648-ENST00000652379.1:25317|1273
HTDIQERK
>ENST00000344517.5|MNV-32765-CCTC-C|3
GVLSGGQK
>FUSION-ENST00000649833.1:48270-ENST00000542342.6:443751|695
LNRCLLNK
>ENST00000378719.7|SNV-46380-A-G|9
RKAAVEALR
>FUSION-ENST00000648631.1:57429-ENST00000542342.6:443444|187
SAGGVPALQTRPVPRK
>ENST00000499810.6|SNV-25601-A-C|2
EKNVNIDFEPFKPINTSLYLCDNK
>FUSION-ENST00000475947.7:648-ENST00000652379.1:25317|246
MGKKPGSLAWSR
>FUSION-ENST00000475947.7:648-ENST00000652379.1:25317|1079
DTAALSPPLSTAGPTPPR
>FUSION-ENST00000475947.7:648-ENST00000652379.1:25317|168
GSRVQIPESGVAEMGAAR
>FUSION-ENST00000475947.7:648-ENST00000652379.1:25317|304
TEDPLPGAARGGPK
>ENST00000380150.2|SNV-24148-G-T|4
GSARVAELLLLHGA
>ENST00000477926.1|SNV-20847-C-T|12
TWPKLQRLALMFYQLDMK
>FUSION-ENST00000600584.5:29670-ENST00000600794.1:7456|1
NTRVDDF
>ENST00000305784.7|SNV-10765-G-A|1
DAIRTATEKPLGELWK
>ENST00000242994.4|SNV-6819-C-T|1
VMPCYFKTQKLSK
>ENST00000398015.8|SNV-535243-C-A|2
SPFPPQHVSVNITTNK
>ENST00000622353.4|SNV-793-T-G|5
AELRAAVFLALEEQEKGENK
>FUSION-ENST00000475947.7:648-ENST00000652379.1:25317|781
VSHFVIQKYTDSPK
>FUSION-ENST00000475947.7:648-ENST00000652379.1:25317|1034
AGSFFFFFFFFFFFFFFW
>ENST00000545896.1|SNV-13943-C-T|2
ASTSTASLPPVSSESSRPSRFK
>ENST00000405731.7|SNV-5921-T-C|1
ANELLFLHVYESDEVMFPKNVR
>FUSION-ENST00000648631.1:57429-ENST00000542342.6:443444|210
MSFSLLVNWYRR
>FUSION-ENST00000475947.7:648-ENST00000652379.1:25317|751
SGVGDKPDQHGEIPSQLK
>FUSION-ENST00000649833.1:48270-ENST00000542342.6:443751|609
GWVGKEGHPRSLK
>ENST00000296721.9|SNV-38177-A-C|3
QPHLRLALDTCSIIYVPKASR
>FUSION-ENST00000475947.7:648-ENST00000652379.1:25317|1097
CICPCPK
>FUSION-ENST00000649833.1:48270-ENST00000542342.6:443751|372
MYIYIHLQN
>FUSION-ENST00000475947.7:648-ENST00000652379.1:25317|858
GKPHLGR
>FUSION-ENST00000475947.7:648-ENST00000652379.1:25317|1503
HVPLPSPGWPLPGDPR
>ENST00000519049.5|SNV-498343-A-G|1
GTDLMTFNISVHRSWWREHGPGCVR
>FUSION-ENST00000648631.1:57429-ENST00000542342.6:443444|145
MIFKRPGGIVQPRR
>FUSION-ENST00000475947.7:648-ENST00000652379.1:25317|82
MCLAEEPMGR
>FUSION-ENST00000262948.10:29670-ENST00000600794.1:7456|27
MLTELKQR
>FUSION-ENST00000475947.7:648-ENST00000652379.1:25317|937
MSRIDPDSISKTS
>ENST00000312428.11|SNV-211342-G-A|2
DNIPPAYINIIRK
>FUSION-ENST00000475947.7:648-ENST00000652379.1:25317|652
IDVGVCVIQINTHR
>ENST00000480682.5|SNV-2859-A-G|1
LYILSLKETMSF
>ENST00000282499.10|SNV-369598-C-T|6
RMKLTFSEVIR
>ENST00000368223.4|SNV-2077-G-A|5
LRATEKFQLAVK
>FUSION-ENST00000475947.7:648-ENST00000652379.1:25317|807
DPPALGLPK
>FUSION-ENST00000649833.1:48270-ENST00000542342.6:443751|414
THSSNCLKIEWTGSHLLK
>FUSION-ENST00000475947.7:648-ENST00000652379.1:25317|1245
RVLRCLERPR
>ENST00000366503.3|SNV-40590-T-G|3
LFEGEECPEK
>FUSION-ENST00000648631.1:57429-ENST00000542342.6:443444|177
MECSFSNDR
>ENST00000231188.9|SNV-6907-G-T|2
LTSSVTQSDDSTRK
>FUSION-ENST00000475947.7:648-ENST00000652379.1:25317|1495
GRNSSIDTADLHLWNPQSSTHKTGD
>ENST00000470975.2|SNV-49252-G-T|5
HCQPGEMDVSDQRSPT
>ENST00000522831.1|SNV-28933-A-T|3
ENPYGFRRLFFYLDFYFLFGR
>ENST00000370830.4|SNV-856-G-A|1
LQNHERREIQR
>FUSION-ENST00000475947.7:648-ENST00000652379.1:25317|710
MIDVSRR
>ENST00000465368.5|SNV-4421-T-C|2
SDNVTRACSSIREAATQGAK
>ENST00000481848.6|SNV-43266-G-A|2
ESDNDSRPPHRK
>ENST00000474146.1|SNV-3314-G-A|6
MDLEKTQSER
>ENST00000509479.6|SNV-1236-G-A|3
AKKSGTGTGK
>ENST00000526764.1|SNV-562988-G-A|7
REGPDQVLHPK
>FUSION-ENST00000649833.1:48270-ENST00000542342.6:443751|677
MCMYQCRMI
>ENST00000617816.1|MNV-1972-GAAAATCCTGGAGGAC-G|11
MQTPRGLKPRNHCPR
>ENST00000372105.4|SNV-8898-C-T|2
LVARHVSQIPKPAVLATGPSVPSTK
>ENST00000503890.5|SNV-53423-C-T|3
TLKLVHCLDFWLLIPVIPCPPSVRR
>FUSION-ENST00000475947.7:648-ENST00000652379.1:25317|821
LVSNWRPQWICPPRPPKVLG
>FUSION-ENST00000475947.7:648-ENST00000652379.1:25317|199
VVCVGGR
>FUSION-ENST00000475947.7:648-ENST00000652379.1:25317|255
SVAVLTCKSVVRPGYR
>ENST00000529480.1|SNV-29098-G-C|2
VTVAAVRHLPCRIPPAPS
>ENST00000477926.1|SNV-20847-C-T|2
KSATSMAQ
>FUSION-ENST00000475947.7:648-ENST00000652379.1:25317|106
MCCCHGNPAQYERNR
>FUSION-ENST00000649833.1:48270-ENST00000542342.6:443751|425
MLFIIYY
>ENST00000281172.10|SNV-260914-C-G|4
AALEDSSGRSELQEIMRR
>FUSION-ENST00000475947.7:648-ENST00000652379.1:25317|343
SASPNFLEGQVAFSHPRLSNNR
>ENST00000243346.10|SNV-18169-A-G|2
QSGSAVITFVEIGVAGKILK
>ENST00000380548.9|SNV-919733-G-A|1
TVQGVNVTINCQVAGVPETEVTWFR
>FUSION-ENST00000649833.1:48270-ENST00000542342.6:443751|324
MEEPRQGREGAEGR
>ENST00000358602.9|SNV-166788-G-A|1
NPVNNMR
>ENST00000398015.8|SNV-535243-C-A|1
AAPSTVPIMHQVSATMR
>FUSION-ENST00000440564.6:2413-ENST00000578090.5:42888|18
LPSGKNILVFGERR
>FUSION-ENST00000668333.1:648-ENST00000652379.1:25317|1553
AWLPGSCARVAFAAGAAAR
>ENST00000394859.8|SNV-17996-C-T|4
EVRAGQVDIEQLDLR
>FUSION-ENST00000475947.7:648-ENST00000652379.1:25317|226
SEGTGDGLRCPRPIER
>ENST00000560656.1|SNV-12289-T-C|3
RTKLALLLK
>FUSION-ENST00000600584.5:29670-ENST00000600794.1:7456|72
RARPQVPLVETCR
>FUSION-ENST00000649833.1:48270-ENST00000542342.6:443751|434
MNAFYHLLLRGEEEDGEK
>FUSION-ENST00000475947.7:648-ENST00000652379.1:25317|1136
YTPATVYGIK
>ENST00000554479.5|SNV-159578-C-T|1
HYVGHNDDVKCLAVHPDR
>ENST00000472488.5|SNV-20913-G-A|1
LDWDNRTMNDLEDSYGQEWTYEQRK
>FUSION-ENST00000649833.1:48270-ENST00000542342.6:443751|610
GWVGKEGHPR
>ENST00000293217.10|INDEL-29601-A-AA|5
KPSKRSDSQK
>ENST00000672356.1|SNV-523866-C-T|3
VDKTLEQQENFAEVVRSR
>ENST00000519049.5|SNV-498343-A-G|2
GTDLMTFNISVHRSWWR
>ENST00000492146.1|SNV-118427-C-T|8
YRFLMRSIFWWK
>FUSION-ENST00000475789.1:7623-ENST00000405243.1:39117|3
ISLYSDSIKK
>ENST00000304883.3|INDEL-608-G-GG|8
IALWSLAYGVVVAVAGFGK
>FUSION-ENST00000649833.1:48270-ENST00000542342.6:443751|595
MEQKNTECV
>FUSION-ENST00000475947.7:648-ENST00000652379.1:25317|985
RLALSPRLECDGVISAHCNR
>FUSION-ENST00000475947.7:648-ENST00000652379.1:25317|1350
TRGTGDAEACLREEGWK
>FUSION-ENST00000649833.1:48270-ENST00000542342.6:443751|645
LTEPLLK
>ENST00000370657.9|SNV-39578-C-T|1
SVPITWGYNDNSCIFNIKCHGEK
>FUSION-ENST00000649833.1:48270-ENST00000542342.6:443751|178
GLYLSGCFRSK
>ENST00000573773.5|SNV-63680-G-A|1
PLLSSGGQVAVLEVR
>FUSION-ENST00000475947.7:648-ENST00000652379.1:25317|1118
NRTSVPLGCRK
>FUSION-ENST00000475947.7:648-ENST00000652379.1:25317|979
HLPGFKR
>FUSION-ENST00000649833.1:48270-ENST00000542342.6:443751|603
YLPGTRQGTQEALCKDKPSK
>FUSION-ENST00000371714.5:136901-ENST00000426017.1:42573|3
TCTQPGTVAHDCNPRPR
>ENST00000640506.1|SNV-10420-C-T|3
KGVLFSRTVSR
>ENST00000460856.5|SNV-382547-G-A|1
ILNKEHIIFGNIQEIYDFHNNIFLK
>ENST00000280481.9|SNV-1109-C-A|6
HTAASRSPNRDWITMVVELR
>FUSION-ENST00000475947.7:648-ENST00000652379.1:25317|32
LPPFLLFGFALR
>ENST00000522831.1|SNV-28933-A-T|11
APQLCKSGNEPT
>FUSION-ENST00000649833.1:48270-ENST00000542342.6:443751|601
QGTQEALCKDKPSK
>ENST00000342992.10|SNV-229634-C-T|1
DPIYSPDPPIKLKIGLITK
>FUSION-ENST00000475947.7:648-ENST00000652379.1:25317|840
MRPCHRQAGR
>FUSION-ENST00000475947.7:648-ENST00000652379.1:25317|1432
RPSWKVRR
>FUSION-ENST00000649833.1:48270-ENST00000542342.6:443751|358
LLLQSCPIECSVMVER
>FUSION-ENST00000649833.1:48270-ENST00000542342.6:443751|399
NSVFLAEICDCLFLSYFNLCVK
>FUSION-ENST00000649833.1:48270-ENST00000542342.6:443751|177
MGLYLSGCFRSKEET
>FUSION-ENST00000600584.5:29670-ENST00000600794.1:7456|6
RFIWVHGPQWLLPQKGER
>ENST00000476376.5|SNV-121086-G-A|5
LFYGTIAQRMLTMFFTLITRDC
>FUSION-ENST00000475947.7:648-ENST00000652379.1:25317|266
MVNYAWAGR
>FUSION-ENST00000475947.7:648-ENST00000652379.1:25317|568
DPFWRVPVRSR
>ENST00000462875.1|SNV-10860-A-C|3
LLHGHFQPLQRLPPQLR
>FUSION-ENST00000649833.1:48270-ENST00000542342.6:443751|267
MGFAWQLTPVIPALWEAK
>ENST00000643199.1|SNV-408614-G-A|5
AAVTSLWSKMNVEETGGEALGR
>FUSION-ENST00000668333.1:648-ENST00000652379.1:25317|1559
RAAVEMAWLPGSCARVAFAAGAAAR
>FUSION-ENST00000475947.7:648-ENST00000652379.1:25317|853
MPRVTVARTSPETLEISPLR
>FUSION-ENST00000475947.7:648-ENST00000652379.1:25317|693
LTAPSASQVQAILLPQPPD
>ENST00000427191.6|INDEL-176970-C-CA|5
KTVQVPIQK
>ENST00000614616.4|MNV-23989-GTCAG-G|43
IPLAVKIPMTHQVR
>FUSION-ENST00000475947.7:648-ENST00000652379.1:25317|232
PTLIRPQK
>ENST00000394412.8|SNV-6863-C-A|1
ATVNWRPEAERPTEETASGARGPPR
>ENST00000294829.5|SNV-453-A-C|3
MSMFNTTMGK
>ENST00000470940.5|SNV-34286-G-A|8
MGMLEGRYPARCPVMK
>ENST00000526764.1|SNV-562988-G-A|5
EGPDQVLHPK
>FUSION-ENST00000475947.7:648-ENST00000652379.1:25317|960
MLCPVLQ
>ENST00000447166.2|SNV-43416-G-A|2
DKKSADK
>FUSION-ENST00000649833.1:48270-ENST00000542342.6:443751|59
MPALSVKEGR
>ENST00000494549.1|SNV-21796-C-T|2
RCGSLKR
>FUSION-ENST00000475947.7:648-ENST00000652379.1:25317|351
FEDDQIPS
>FUSION-ENST00000475947.7:648-ENST00000652379.1:25317|1150
GAARSHFPGGSLGRWHSPLTR
>FUSION-ENST00000649833.1:48270-ENST00000542342.6:443751|315
KFLREESAFLPWPFYFVCNIK
>ENST00000476327.1|SNV-90490-A-T|3
LCALSREWIR
>FUSION-ENST00000258198.7:2413-ENST00000578090.5:42888|2
DGYLCMTDEWFSEYVYEVVVDR
>ENST00000444572.6|SNV-454114-A-T|3
HSCSPKLSK
>ENST00000287727.7|SNV-95425-C-A|3
VLDEFEQNEDETVSSTLLDKK
>ENST00000393747.3|SNV-36663-C-A|4
MMRSHLTLMTS
>FUSION-ENST00000475947.7:648-ENST00000652379.1:25317|570
SLCRDPFWRVPVR
>ENST00000427949.1|SNV-1846-T-G|6
MVVLNMLMREPLWAV
>FUSION-ENST00000475947.7:648-ENST00000652379.1:25317|947
SVKSLDR
>ENST00000311127.9|SNV-82253-G-A|2
NLLQMTNVYYSPTSVR
>FUSION-ENST00000648631.1:57429-ENST00000542342.6:443444|266
KWEPRGVEK
>ENST00000282499.10|SNV-369598-C-T|3
LTFSEVIR
>ENST00000532446.5|MNV-22170-TTT-T|14
AGARTTVASLTFGAEVVAKFLHK
>FUSION-ENST00000475947.7:648-ENST00000652379.1:25317|1514
SISRKMEK
>FUSION-ENST00000648631.1:57429-ENST00000542342.6:443444|276
GHRVNGC
>ENST00000451311.7|SNV-1183-G-A|3
SDKPDMAEIKK
>ENST00000575531.5|SNV-63680-G-A|33
PLLSSGGQVAVLELR
>FUSION-ENST00000648631.1:57429-ENST00000542342.6:443444|206
MSLSSWSWLGSSTPS
>FUSION-ENST00000475947.7:648-ENST00000652379.1:25317|332
MNEEFPVSAGHK
>FUSION-ENST00000475947.7:648-ENST00000652379.1:25317|60
LQARTTTPADFYVVSHVFR
>FUSION-ENST00000649833.1:48270-ENST00000542342.6:443751|680
REPPRLAR
>FUSION-ENST00000475947.7:648-ENST00000652379.1:25317|1011
MRLLQNS
>ENST00000505061.5|SNV-47202-A-G|7
LPNLVPIPMLSDYCHKRK
>FUSION-ENST00000648631.1:57429-ENST00000542342.6:443444|176
ECSFSNDR
>ENST00000367614.5|SNV-4172-C-T|4
TSKLNVVEISRLNHTEK
>ENST00000343257.7|INDEL-30095-G-GC|2
EENNPGFHR
>FUSION-ENST00000475947.7:648-ENST00000652379.1:25317|691
FLSFFCFFPACFLA
>FUSION-ENST00000648631.1:57429-ENST00000542342.6:443444|158
LLAKDPLFK
>ENST00000522831.1|SNV-28933-A-T|17
MGPISSYSSGTPALQIWE
>FUSION-ENST00000648631.1:57429-ENST00000542342.6:443444|297
MLFLFLL
>FUSION-ENST00000475947.7:648-ENST00000652379.1:25317|1281
MESGAVGQAPVTPATR
>ENST00000370657.9|SNV-39578-C-T|3
KSVPITWGYNDNSCIFNIKCHGEK
>FUSION-ENST00000649833.1:48270-ENST00000542342.6:443751|216
MRCFVDHLSVGVTVCSQR
>FUSION-ENST00000475947.7:648-ENST00000652379.1:25317|1167
RLQGAEIAPLHYGPGCR
>FUSION-ENST00000648631.1:57429-ENST00000542342.6:443444|68
VSAFSAFKDIPR
>ENST00000296046.4|SNV-20847-C-T|2
VAKIGTDVLSTRYEIR
>ENST00000335730.6|SNV-110181-A-T|2
MPSLAGSGGR
>ENST00000366503.3|SNV-40590-T-G|1
LFEGEECPEKLYHCKQCGK
>FUSION-ENST00000475947.7:648-ENST00000652379.1:25317|1486
AVLGGGLTYR
>FUSION-ENST00000475947.7:648-ENST00000652379.1:25317|1332
QIKVRGEK
>FUSION-ENST00000649833.1:48270-ENST00000542342.6:443751|483
GSKVLKK
>ENST00000657992.1|SNV-15725-C-T|8
KIMTTLLLFPTSLSR
>ENST00000572404.1|SNV-520-G-C|1
TRAFAAW
>FUSION-ENST00000475947.7:648-ENST00000652379.1:25317|626
CVNERAYVVISVFFLPLLR
>FUSION-ENST00000475947.7:648-ENST00000652379.1:25317|810
GFTVLPRLGPRDPPALGLPK
>FUSION-ENST00000649833.1:48270-ENST00000542342.6:443751|30
MAQPTAGR
>ENST00000271417.8|SNV-48403-C-T|1
DFMKVLYYVEKELAQFDPAR
>ENST00000336838.10|SNV-123867-T-G|1
SSSQENLVDEVMKSLSVSSDFLGK
>ENST00000361168.9|SNV-9778-G-A|6
AKSVEDDAEGHLIYHVGDWLQK
>ENST00000482071.1|INDEL-83877-C-CA|6
MQEDQWYGWSSTKKTMLPLCR
>ENST00000414301.5|SNV-27242-G-A|5
GKCPYDPKLDTASALINK
>FUSION-ENST00000475947.7:648-ENST00000652379.1:25317|716
FRDGVSEARPPWLPR
>FUSION-ENST00000649833.1:48270-ENST00000542342.6:443751|281
IVTKGNK
>FUSION-ENST00000594671.5:10593-ENST00000598782.1:5680|36
RHSGGYDWVVTVAHARR
>FUSION-ENST00000475947.7:648-ENST00000652379.1:25317|491
SCLSRLPGPAGLLFSRASERPDSR
>ENST00000356554.7|SNV-135486-A-T|1
DVYSSTPTHDVVQQSFFLAETLK
>FUSION-ENST00000475947.7:648-ENST00000652379.1:25317|740
AEAGESLEPGKR
>ENST00000614616.4|MNV-23989-GTCAG-G|15
MERRFLDK
>FUSION-ENST00000475947.7:648-ENST00000652379.1:25317|74
PGRFLPFFNLIF
>ENST00000428314.5|SNV-84619-T-C|3
TSSLARGWILPSLCLGCFPPSER
>FUSION-ENST00000648631.1:57429-ENST00000542342.6:443444|87
TCFLILLLLSIYLFILRIAILMCVK
>FUSION-ENST00000475947.7:648-ENST00000652379.1:25317|1422
SVTPAVVPS
>ENST00000421715.2|SNV-319-G-A|2
DRHDFEFPEEEFDGHQFQK
>ENST00000265104.4|SNV-236210-T-G|4
LADDMLEKLPPDYVPFEGKER
>FUSION-ENST00000649833.1:48270-ENST00000542342.6:443751|396
HENLSSLGFIIRSHWHALSPLK
>FUSION-ENST00000649833.1:48270-ENST00000542342.6:443751|381
MPCGYQNPRMLK
>FUSION-ENST00000475947.7:648-ENST00000652379.1:25317|1348
GTGDAEACLR
>ENST00000176195.4|SNV-251-G-A|1
EGTRLQRLLQGLVGK
>ENST00000305784.7|SNV-10766-A-T|2
VLSVDAIR
>FUSION-ENST00000649833.1:48270-ENST00000542342.6:443751|253
ALHSSLGDR
>ENST00000435803.6|SNV-336437-G-A|2
VALCIVLGFSILSASIGSSVVR
>FUSION-ENST00000475947.7:648-ENST00000652379.1:25317|826
MWVRLVSNWRPQWICPPRPPK
>FUSION-ENST00000649833.1:48270-ENST00000542342.6:443751|524
MHPIGRGR
>FUSION-ENST00000475947.7:648-ENST00000652379.1:25317|887
TAESIEDTGESVFKEYFELEDSK
>FUSION-ENST00000636037.1:8746-ENST00000623511.1:23702|5
VVLFSSSDKFTLNQVTRR
>FUSION-ENST00000649833.1:48270-ENST00000542342.6:443751|206
SFSRGPTIVWCVCLCVSVF
>FUSION-ENST00000648631.1:57429-ENST00000542342.6:443444|278
IPLTHQIILHLGAGTQKGHR
>FUSION-ENST00000649833.1:48270-ENST00000542342.6:443751|51
RGAASRLGDVPAR
>FUSION-ENST00000475947.7:648-ENST00000652379.1:25317|248
LIEPSSSWFPPK
>FUSION-ENST00000475947.7:648-ENST00000652379.1:25317|1266
SFSVRLSLSPGLCLCLCLSLSR
>ENST00000563275.1|SNV-23179-C-T|3
TSRLSAKLR
>FUSION-ENST00000475947.7:648-ENST00000652379.1:25317|482
ATVPPCALR
>FUSION-ENST00000475947.7:648-ENST00000652379.1:25317|1302
LPGPPKVLETTGLSRR
>ENST00000258884.5|SNV-15816-C-A|1
MNGFSLGELCWLFCCPTCPSRIAAK
>ENST00000358511.10|SNV-5270-C-T|1
NQITHTVSVFSERTEMLK
>ENST00000518698.6|SNV-137863-C-T|2
KLGKALENLS
>FUSION-ENST00000475947.7:648-ENST00000652379.1:25317|1055
WIPLHWPEASEVHHRHQPSPSASL
>ENST00000477926.1|SNV-20847-C-T|13
YEIRYIYGPIESTIY
>FUSION-ENST00000475947.7:648-ENST00000652379.1:25317|1426
MPAWPKETLLESETQR
>FUSION-ENST00000475947.7:648-ENST00000652379.1:25317|433
MVVAVPTMVTTGDGESGFDSGEGA
>ENST00000449370.6|SNV-135486-A-T|1
DVYSSTPTHDVVQQSFFLAETLN
>ENST00000496384.7|SNV-171593-T-A|3
SNNIFLHEDLTVKIGDFGLATEKSR
>FUSION-ENST00000475947.7:648-ENST00000652379.1:25317|128
IRGRGCK
>FUSION-ENST00000475947.7:648-ENST00000652379.1:25317|681
ARSWLTAPSASRVR
>ENST00000492146.1|SNV-118427-C-T|6
FLMRSIFWWKWMTCVLR
>FUSION-ENST00000475947.7:648-ENST00000652379.1:25317|1532
VGTVRSGR
>ENST00000403437.2|SNV-17523-G-A|3
TKNELAKSEAK
>ENST00000378719.7|SNV-46380-A-G|1
SQALHATSQQPLRKDK
>ENST00000474428.6|SNV-49252-G-T|5
MDVSDQR
>ENST00000376705.3|SNV-265-G-A|2
GPPERPR
>FUSION-ENST00000475947.7:648-ENST00000652379.1:25317|1225
LSLSASLFLFLR
>FUSION-ENST00000475947.7:648-ENST00000652379.1:25317|101
CCCHGNPAQYERNRR
>ENST00000445907.6|SNV-147263-G-A|4
SDSCTPTNTTVEVVGSSGQNGDK
>ENST00000551892.1|SNV-12741-C-G|3
ARGRAEVLISSVGPEDCTETAR
>FUSION-ENST00000649833.1:48270-ENST00000542342.6:443751|690
SAHLRLPKCWDYR
>ENST00000580796.5|SNV-22812-C-T|3
MRTSNCRIKP
>FUSION-ENST00000649833.1:48270-ENST00000542342.6:443751|237
MVWLCPHPNLILNCSSHNSHVLWE
>FUSION-ENST00000475947.7:648-ENST00000652379.1:25317|995
DNYSVCK
>ENST00000264870.8|SNV-169165-G-A|1
NVWVHLDDPGVTRPMKKMFR
>FUSION-ENST00000475947.7:648-ENST00000652379.1:25317|1009
TSESYFLLIFTYVCIYFF
>FUSION-ENST00000649833.1:48270-ENST00000542342.6:443751|563
LWAYRAESHWGPSKQLNK
>ENST00000474233.1|SNV-145613-G-A|8
MDSVIAEDVTAKQAGMER
>FUSION-ENST00000475947.7:648-ENST00000652379.1:25317|1183
MTAGSSFYF
>ENST00000444572.6|SNV-454114-A-T|2
HSCSPKLSKLHK
>ENST00000548364.6|SNV-4191-G-A|2
KQVTITETLWDQVLTVFK
>FUSION-ENST00000649833.1:48270-ENST00000542342.6:443751|94
AVNRCNK
>FUSION-ENST00000475947.7:648-ENST00000652379.1:25317|854
PRVTVAR
>FUSION-ENST00000649833.1:48270-ENST00000542342.6:443751|280
IVTKGNKMEDLK
>FUSION-ENST00000475947.7:648-ENST00000652379.1:25317|1057
PEEFSQCASARVLSDL
>ENST00000622353.4|SNV-793-T-G|2
GENKTPLVNESLK
>FUSION-ENST00000648631.1:57429-ENST00000542342.6:443444|34
MIRCHPVLQEGH
>ENST00000477926.1|SNV-20847-C-T|10
LQRLALMFYQLDMKSATSMAQ
>ENST00000484238.6|SNV-12596-C-T|3
TGSFFTGR
>ENST00000430787.1|SNV-1575-G-A|3
IMSSPLSDTQGSLLK
>ENST00000372382.8|SNV-62595-A-G|5
RDNASGASVVAIDNKIEQAMGLVK
>FUSION-ENST00000475947.7:648-ENST00000652379.1:25317|127
GRGCKSR
>FUSION-ENST00000475947.7:648-ENST00000652379.1:25317|1210
GGEERRER
>ENST00000310521.6|MNV-11542-AG-A|5
WSATCPGPPGRRRPR
>ENST00000305784.7|SNV-10766-A-T|1
VLSVDAIRTATEKPLGELWK
>ENST00000374935.7|SNV-325479-T-C|4
EKNDKPLPSATARPNTSMR
>ENST00000393747.3|SNV-36663-C-A|6
LRAMMRSHLTLMTS
>ENST00000358602.9|SNV-166788-G-A|2
TIKNPVNNMR
>FUSION-ENST00000649833.1:48270-ENST00000542342.6:443751|314
FLREESAFLPWPFYFVCNIK
>FUSION-ENST00000475947.7:648-ENST00000652379.1:25317|539
SESAFWAAGLLLTR
>ENST00000310521.6|MNV-11542-AG-A|3
RPRWARACPTAASPCSC
>ENST00000505061.5|SNV-47202-A-G|8
LPNLVPIPMLSDYCHKR
>FUSION-ENST00000649833.1:48270-ENST00000542342.6:443751|147
WGEGQAAPSSK
>ENST00000603301.5|INDEL-8694-T-TT|1
SPVAGVGNGG
>FUSION-ENST00000475947.7:648-ENST00000652379.1:25317|1500
LPSDPPAK
>FUSION-ENST00000475947.7:648-ENST00000652379.1:25317|437
SKPTRSAPLRPRPGGGRR
>FUSION-ENST00000475947.7:648-ENST00000652379.1:25317|556
AWPAFGPSCVPVVGGAGRKCFR
>FUSION-ENST00000649833.1:48270-ENST00000542342.6:443751|424
MEKKTGSSR
>FUSION-ENST00000475947.7:648-ENST00000652379.1:25317|1372
MRVCVGR
>FUSION-ENST00000475947.7:648-ENST00000652379.1:25317|1120
LSVSVSGSRYPPPSLFLQKK
>FUSION-ENST00000649833.1:48270-ENST00000542342.6:443751|580
ETFVCNWICEFIFGRTKR
>FUSION-ENST00000475947.7:648-ENST00000652379.1:25317|1243
VLRCLERPRGI
>ENST00000360453.8|SNV-102713-C-T|3
KLPPQTPEPLSKACSNPSQQVR
>FUSION-ENST00000475947.7:648-ENST00000652379.1:25317|230
PTLIRPQKR
>FUSION-ENST00000649833.1:48270-ENST00000542342.6:443751|492
MLVLRQPGFQLV
>FUSION-ENST00000649833.1:48270-ENST00000542342.6:443751|631
NVHILTTTGERQYISMSDEWST
>FUSION-ENST00000649833.1:48270-ENST00000542342.6:443751|221
MGSYTPLPGGQCIYIHFLK
>ENST00000359863.8|INDEL-34247-C-CTT|5
LFKLVFGSVSSSLQLK
>FUSION-ENST00000648631.1:57429-ENST00000542342.6:443444|148
VSWWCSCLTDEACA
>FUSION-ENST00000475947.7:648-ENST00000652379.1:25317|762
QARPTWR
>FUSION-ENST00000475947.7:648-ENST00000652379.1:25317|902
MAQDADSFFAVVR
>FUSION-ENST00000475947.7:648-ENST00000652379.1:25317|509
VCPGVDQR
>FUSION-ENST00000475947.7:648-ENST00000652379.1:25317|1310
TCPLCRR
>FUSION-ENST00000648631.1:57429-ENST00000542342.6:443444|79
LLGTRMCNVRVSAFSAFK
>ENST00000274576.9|SNV-64874-C-G|1
QEWNDPR
>FUSION-ENST00000649833.1:48270-ENST00000542342.6:443751|31
LRTPARDLR
>ENST00000265104.4|SNV-236210-T-G|6
EAVVARLADDMLEKLPPDYVPFEGK
>FUSION-ENST00000636037.1:8746-ENST00000623511.1:23702|4
FTLNQVTR
>FUSION-ENST00000475947.7:648-ENST00000652379.1:25317|490
LPGPAGLLFSR
>FUSION-ENST00000258405.9:41204-ENST00000360004.5:8010|13
NETRVQPK
>ENST00000651105.1|SNV-2091300-G-A|3
LRAEDLTPEDDMPIGRNVLELNDVR
>FUSION-ENST00000475947.7:648-ENST00000652379.1:25317|586
CASGPAAGVGLPGPVDQRAVAPEAR
>FUSION-ENST00000483063.2:1504-ENST00000604271.2:32464|2
RDLDNAIEAVDEFAFLEVIDIY
>ENST00000262462.9|SNV-428276-G-A|1
ELVTVLDKFLSHAKR
>FUSION-ENST00000649833.1:48270-ENST00000542342.6:443751|249
ALHSSLGDRARFYLK
>ENST00000622229.1|SNV-5623-G-T|9
GVGEHAAAARSQEGLLPRVR
>FUSION-ENST00000600584.5:29670-ENST00000600794.1:7456|30
GSPIPSVRRALGLEL
>FUSION-ENST00000475947.7:648-ENST00000652379.1:25317|252
SVVRPGYRGER
>FUSION-ENST00000648631.1:57429-ENST00000542342.6:443444|226
QSFCVNVRVWLPRLDFSFPF
>FUSION-ENST00000475947.7:648-ENST00000652379.1:25317|953
EFSGRIESQYR
>FUSION-ENST00000649833.1:48270-ENST00000542342.6:443751|232
MGVVSPILSSW
>ENST00000376064.7|SNV-9942-G-T|1
GYSVGVLLQEVMKFAKER
>ENST00000484464.5|SNV-13159-C-T|1
LTEAGSCPAAASLTRPHPEVLHFS
>FUSION-ENST00000600584.5:29670-ENST00000600794.1:7456|76
MVLPPETETLMGPRR
>FUSION-ENST00000475947.7:648-ENST00000652379.1:25317|1268
EKALYCYWAR
>FUSION-ENST00000475947.7:648-ENST00000652379.1:25317|827
GFHCGSQDGLDLLTP
>ENST00000392056.8|SNV-163056-C-T|1
LGECPAVLSKEIIRR
>ENST00000465368.5|SNV-4421-T-C|3
SDNVTRACSSIR
>FUSION-ENST00000475947.7:648-ENST00000652379.1:25317|882
MIQRDTR
>FUSION-ENST00000475947.7:648-ENST00000652379.1:25317|946
MSVKSLDRTER
>FUSION-ENST00000475947.7:648-ENST00000652379.1:25317|204
GSPRERGPCLGK
>ENST00000481081.1|SNV-5416-G-A|6
MEEPVTIPDKPNSKEEIVNFVEEHR
>FUSION-ENST00000649833.1:48270-ENST00000542342.6:443751|4
MESGELGGGLR
>FUSION-ENST00000475947.7:648-ENST00000652379.1:25317|125
SRAGPYPYPQQVSK
>ENST00000420501.5|SNV-92671-G-A|5
MLQDINFINNYK
>FUSION-ENST00000475947.7:648-ENST00000652379.1:25317|502
VAFLGTGVRVAR
>FUSION-ENST00000475947.7:648-ENST00000652379.1:25317|1221
CPSLSFYVCLFLCQSVRHPR
>FUSION-ENST00000475947.7:648-ENST00000652379.1:25317|1340
SQSCTCMLERQIK
>ENST00000470940.5|SNV-34286-G-A|1
YPARCPVMKK
>FUSION-ENST00000648631.1:57429-ENST00000542342.6:443444|209
SFSLLVNWYRR
>ENST00000285379.10|SNV-11847-C-A|2
QGLQKVVDVLDSIK
>FUSION-ENST00000475947.7:648-ENST00000652379.1:25317|379
LLAECPAGPEAFTLKKLECSK
>ENST00000242994.4|SNV-6530-G-A|1
EMGELVNTPSWMNKGLGSQNEVK
>FUSION-ENST00000475947.7:648-ENST00000652379.1:25317|420
APAALVTLDNLGPIARPPWRRRPIR
>FUSION-ENST00000649833.1:48270-ENST00000542342.6:443751|290
EEVVCELPPK
>FUSION-ENST00000475947.7:648-ENST00000652379.1:25317|948
MSVKSLDR
>ENST00000640506.1|SNV-10419-C-T|5
RKGVSFSR
>FUSION-ENST00000475947.7:648-ENST00000652379.1:25317|920
MTDGVSYQCSFVNRVR
>FUSION-ENST00000475947.7:648-ENST00000652379.1:25317|12
MGFGVLSCCPRWSRTPVLK
>ENST00000533387.5|SNV-11391-C-T|4
MRILIFR
>FUSION-ENST00000475947.7:648-ENST00000652379.1:25317|1216
SQSCSCMLERQIK
>FUSION-ENST00000475947.7:648-ENST00000652379.1:25317|1001
SRNTTKETHTQTK
>FUSION-ENST00000648631.1:57429-ENST00000542342.6:443444|11
MTPDCDLFFMIPDR
>ENST00000253693.7|SNV-27774-A-G|1
IAMHSGSQTFSKDNSFRMLYQR
>ENST00000455773.7|SNV-19793-G-A|2
HQNFLNLPLKSR
>FUSION-ENST00000475947.7:648-ENST00000652379.1:25317|139
APWNGFAPREGPVPWK
>FUSION-ENST00000600584.5:29670-ENST00000600794.1:7456|78
MVLPPETETLMGPR
>ENST00000525135.5|INDEL-91281-C-CG|9
HTLDHLHGVSNRSQPALHRGESVNR
>FUSION-ENST00000649833.1:48270-ENST00000542342.6:443751|445
KEGGRWR
>FUSION-ENST00000475947.7:648-ENST00000652379.1:25317|1112
TSVPLGCRKSFLNVHLPVS
>FUSION-ENST00000475947.7:648-ENST00000652379.1:25317|616
MQTTTTCISALNTLAYGK
>FUSION-ENST00000600584.5:29670-ENST00000600794.1:7456|25
PFLSIFISRVR
>ENST00000245407.8|INDEL-22779-T-TG|4
SDHPDSHPHLVSPRELRYPTPR
>ENST00000645419.1|SNV-5370-C-G|3
VQAAGGHGR
>ENST00000456909.6|SNV-16652-C-G|1
DSSLEGRQFFYLR
>ENST00000460539.5|SNV-95476-C-T|4
HCPTVPDEKNYYEK
>FUSION-ENST00000475947.7:648-ENST00000652379.1:25317|761
QARPTWRNPVSIENTK
>ENST00000492146.1|SNV-118427-C-T|7
FLMRSIFWWK
>ENST00000242994.4|SNV-6819-C-T|2
VMPCYFKTQK
>ENST00000647569.1|SNV-10030-A-G|2
GSESWVAFEQSSFR
>ENST00000039989.9|INDEL-91281-C-CG|7
SQPALHRGESVNR
>FUSION-ENST00000649833.1:48270-ENST00000542342.6:443751|368
IKIMCISRCR
>FUSION-ENST00000475947.7:648-ENST00000652379.1:25317|1381
ALFPSWSWS
>ENST00000409517.5|SNV-30755-A-G|1
HTVGTAAVSKHPYPSEEQKK
>ENST00000430787.1|SNV-1575-G-A|8
MEGKIMSSPLSDTQGSLLK
>FUSION-ENST00000649833.1:48270-ENST00000542342.6:443751|415
THSSNCLK
>FUSION-ENST00000649833.1:48270-ENST00000542342.6:443751|278
GNKMEDLKK
>FUSION-ENST00000475947.7:648-ENST00000652379.1:25317|1325
ILSDTALTTR
>FUSION-ENST00000475947.7:648-ENST00000652379.1:25317|499
VARRLGR
>FUSION-ENST00000475947.7:648-ENST00000652379.1:25317|1261
FLSVSRSISVFLGR
>ENST00000373997.8|SNV-69442-G-A|4
ALNGKVLDGSPIEVTLAKPVNK
>FUSION-ENST00000648631.1:57429-ENST00000542342.6:443444|282
MGLEEKIPLTHQIILHLGAGTQK
>FUSION-ENST00000649833.1:48270-ENST00000542342.6:443751|346
ILYRLYPIPKPHLSHMGEWDGQWK
>FUSION-ENST00000475947.7:648-ENST00000652379.1:25317|300
MQPKAGGKLHLR
>FUSION-ENST00000475947.7:648-ENST00000652379.1:25317|725
ASMVKPRLYSQYTTLAGRCAVLYCL
>ENST00000614616.4|MNV-23989-GTCAG-G|2
QLLMLAIRR
>ENST00000636250.1|SNV-7714-G-T|3
ELLRVFPTHPDCPQFSTR
>FUSION-ENST00000475947.7:648-ENST00000652379.1:25317|444
VPLVARSSPTWITVVILELIHADGR
>ENST00000512982.4|INDEL-72156-C-CC|3
LWPEAAPK
>FUSION-ENST00000475947.7:648-ENST00000652379.1:25317|1189
TCPLCHRLTP
>FUSION-ENST00000648631.1:57429-ENST00000542342.6:443444|171
ELVGVLHTK
>ENST00000039989.9|INDEL-91281-C-CG|2
SRQRPISTTVA
>ENST00000298845.12|SNV-9964-A-C|2
SPPASQVYSLNTDFAFRLYR
>FUSION-ENST00000649833.1:48270-ENST00000542342.6:443751|93
MAVNRCNKA
>ENST00000483291.1|SNV-178418-C-G|1
TSWGVTPSPASGT
>ENST00000618001.4|SNV-36143-C-T|1
TCLGKSCALAR
>FUSION-ENST00000475947.7:648-ENST00000652379.1:25317|1400
MIYLCTYFQTESRSGRGEAR
>ENST00000461823.1|SNV-5114-G-A|4
DPASGGDAGECPGHGR
>ENST00000394859.8|SNV-17996-C-T|1
AGQVDIEQLDLRGR
>ENST00000467821.1|SNV-128532-A-G|3
MKESVLMVWLAIVAHV
>FUSION-ENST00000262948.10:29670-ENST00000600794.1:7456|29
ADLKMLTELK
>FUSION-ENST00000600584.5:29670-ENST00000600794.1:7456|93
MFVVKAYLPVNESFGECLPGVACR
>ENST00000380150.2|SNV-24148-G-T|5
MGSARVAELLLLHGA
>ENST00000505753.1|SNV-71257-C-T|3
GISILRPVK
>FUSION-ENST00000649833.1:48270-ENST00000542342.6:443751|519
GREGSIVSGQRPRAWHTMAK
>ENST00000622353.4|SNV-793-T-G|1
GENKTPLVNESLKK
>ENST00000537638.6|SNV-12741-C-G|1
AEVLISSVGPEDCVVPFLTRPK
>FUSION-ENST00000649833.1:48270-ENST00000542342.6:443751|135
QPVFWKVGR
>FUSION-ENST00000475947.7:648-ENST00000652379.1:25317|163
GAARRPVR
>ENST00000490337.5|MNV-499026-CAAG-C|1
NKPYSKDYRS
>FUSION-ENST00000649833.1:48270-ENST00000542342.6:443751|66
GQNRPSGIDNR
>FUSION-ENST00000648631.1:57429-ENST00000542342.6:443444|43
PCDSTFNLVK
>ENST00000550449.5|SNV-12741-C-G|4
VACRCWPPPGEPGAEQRCSSAV
>FUSION-ENST00000475947.7:648-ENST00000652379.1:25317|1233
LLDFNINGVLR
>ENST00000324364.3|SNV-1412-G-A|2
VWNSYLQKSGKIER
>FUSION-ENST00000475947.7:648-ENST00000652379.1:25317|378
VFGFRGEYGCK
>ENST00000427191.6|INDEL-176970-C-CA|3
TVQVPIQK
>FUSION-ENST00000649833.1:48270-ENST00000542342.6:443751|323
EEPRQGREGAEGR
>ENST00000496827.1|SNV-25613-A-G|1
DVTETSVFFYPRLLPLTK
>ENST00000568346.1|SNV-64333-C-T|4
FLSFCVPTASPDTRPGR
>FUSION-ENST00000649833.1:48270-ENST00000542342.6:443751|131
MGGNLGTVAGGK
>FUSION-ENST00000475947.7:648-ENST00000652379.1:25317|137
EGPVPWK
>FUSION-ENST00000475947.7:648-ENST00000652379.1:25317|1023
SALFEWLPISL
>FUSION-ENST00000475947.7:648-ENST00000652379.1:25317|657
MEIDFCMIDVGVCVIQINTHRSIK
>FUSION-ENST00000648631.1:57429-ENST00000542342.6:443444|255
MPRVPLYPLPCFPKC
>ENST00000342992.10|SNV-242035-C-T|2
EEMTVVWNLPEYDGGK
>ENST00000372390.8|SNV-62595-A-G|4
MGLVKNHLMYAVR
>ENST00000568346.1|SNV-64333-C-T|2
FLSFCVPTASPDTRPGRERSQPGA
>FUSION-ENST00000648631.1:57429-ENST00000542342.6:443444|208
MSFSLLVNWYRRFL
>FUSION-ENST00000475947.7:648-ENST00000652379.1:25317|1088
MWSVGQRGDQEGR
>ENST00000358487.10|SNV-110388-G-A|6
DLAARNVLVTK
>FUSION-ENST00000649833.1:48270-ENST00000542342.6:443751|250
MALHSSLGDRARFYLK
>FUSION-ENST00000648631.1:57429-ENST00000542342.6:443444|143
RPGGIVQPR
>ENST00000321394.12|SNV-8758-A-G|1
DLKRIAR
>FUSION-ENST00000648631.1:57429-ENST00000542342.6:443444|111
MFGSLLSVLLR
>FUSION-ENST00000475947.7:648-ENST00000652379.1:25317|1241
MISGGRGR
>ENST00000253506.9|SNV-15279-C-T|1
QPPYSPHHSPTPSSHGSPR
>ENST00000456909.6|SNV-16652-C-G|4
LWPLLEKDSSLEGR
>ENST00000264229.11|SNV-275135-C-T|5
STALPEEKRPETAVFR
>FUSION-ENST00000475947.7:648-ENST00000652379.1:25317|410
TRRAASGKPK
>FUSION-ENST00000475947.7:648-ENST00000652379.1:25317|1398
CWRDGREPLR
>FUSION-ENST00000649833.1:48270-ENST00000542342.6:443751|469
LARLVSNS
>FUSION-ENST00000649833.1:48270-ENST00000542342.6:443751|128
GGNLGTVAGGKSSLCFR
>ENST00000309900.11|SNV-268754-C-T|3
KLFSKLTSFR
>ENST00000608999.6|INDEL-214165-G-GC|2
EAPPSHPDQPCRR
>FUSION-ENST00000475947.7:648-ENST00000652379.1:25317|1190
MTCPLCHRLTP
>ENST00000575334.5|SNV-58469-G-A|3
VAMPLLSSGGQVAVLEMR
>ENST00000264870.8|SNV-169165-G-A|5
ETLRNVWVHLDDPGVTRPMK
>FUSION-ENST00000475947.7:648-ENST00000652379.1:25317|612
CLCYTNK
>FUSION-ENST00000475947.7:648-ENST00000652379.1:25317|463
GGSRWGPR
>ENST00000614616.4|MNV-23989-GTCAG-G|30
CLGQDLHLSLVQIQNLKKR
>FUSION-ENST00000649833.1:48270-ENST00000542342.6:443751|409
MDWLTPSEISWKLWSNYSTK
>ENST00000372842.5|SNV-12681-G-A|3
TAKYFPTKNR
>FUSION-ENST00000475947.7:648-ENST00000652379.1:25317|656
EIDFCMIDVGVCVIQINTHRSIK
>ENST00000614616.4|MNV-23989-GTCAG-G|18
AENLKIDLSQKMER
>ENST00000309900.11|SNV-268754-C-T|1
LFSKLTSFRALTATPWR
>FUSION-ENST00000668333.1:648-ENST00000652379.1:25317|1561
GRRAAVEMAWLPGSCAR
>FUSION-ENST00000668333.1:648-ENST00000652379.1:25317|1562
FPGSLSRGRR
>ENST00000281172.10|SNV-260914-C-G|1
SELQEIMRRR
>FUSION-ENST00000594671.5:10593-ENST00000598782.1:5680|27
ACSPATCPRAR
>ENST00000451237.3|SNV-1351-G-A|1
RTAPFCSWFQGVLGILRCR
>ENST00000310521.6|MNV-11542-AG-A|28
ASPPPHPTR
>FUSION-ENST00000475947.7:648-ENST00000652379.1:25317|782
VSHFVIQK
>ENST00000231188.9|SNV-6907-G-T|1
LTSSVTQSDDSTRKCTGEER
>FUSION-ENST00000475947.7:648-ENST00000652379.1:25317|615
QTTTTCISALNTLAYGK
>ENST00000639473.1|SNV-164862-G-A|6
DQPSCQQFRLLDLQK
>FUSION-ENST00000649833.1:48270-ENST00000542342.6:443751|125
SSLCFRGI
>ENST00000264025.8|INDEL-64233-G-GAGG|1
AGPLGGSSYEEEEEEEEEGGGGGER
>FUSION-ENST00000648631.1:57429-ENST00000542342.6:443444|225
VWLPRLDFSFPF
>FUSION-ENST00000475947.7:648-ENST00000652379.1:25317|365
GHSYCAARGEILGPAQDGPER
>FUSION-ENST00000475947.7:648-ENST00000652379.1:25317|213
EASSAVTRPIPEKPAGAPGRVLFSL
>ENST00000342992.10|SNV-282430-C-T|3
CTRQIFKVNDLAEGVSYYFR
>FUSION-ENST00000648631.1:57429-ENST00000542342.6:443444|6
MIPDRDPLLLWFQTR
>ENST00000515104.1|SNV-16958-C-T|5
IHSTMWDQTTSIK
>FUSION-ENST00000648631.1:57429-ENST00000542342.6:443444|161
MILDELFSIMLLAKDPLFK
>FUSION-ENST00000649833.1:48270-ENST00000542342.6:443751|240
HHDNGTELEKLTSGTE
>FUSION-ENST00000648631.1:57429-ENST00000542342.6:443444|97
IKYTQHK
>FUSION-ENST00000475947.7:648-ENST00000652379.1:25317|130
RPVSSRWPLKIR
>ENST00000512982.4|INDEL-72156-C-CC|1
LWPEAAPKYRELP
>FUSION-ENST00000649833.1:48270-ENST00000542342.6:443751|397
HENLSSLGFIIR
>ENST00000402034.6|SNV-14072-C-G|2
GLLVSASKQELLR
>FUSION-ENST00000648631.1:57429-ENST00000542342.6:443444|77
GACHHAR
>ENST00000461607.5|SNV-35872-G-A|2
LCREGVR
>FUSION-ENST00000475947.7:648-ENST00000652379.1:25317|312
MKNAASCEN
>ENST00000342992.10|SNV-217630-A-T|3
FRVLAENLAGPGKPSKSTEPILI
>ENST00000296452.5|SNV-103583-C-T|2
HFTADSALCQQTLPRPMK
>FUSION-ENST00000648631.1:57429-ENST00000542342.6:443444|299
MVTVFCCRR
>FUSION-ENST00000475947.7:648-ENST00000652379.1:25317|815
KPVSFCNFFFFFFFLRRGFTVLPR
>FUSION-ENST00000475947.7:648-ENST00000652379.1:25317|1050
YVQTLLSISTTTHGPLWNHWLFEK
>ENST00000281172.10|SNV-260914-C-G|6
AALEDSSGR
>ENST00000310521.6|MNV-11542-AG-A|20
APASPPASR
>FUSION-ENST00000648631.1:57429-ENST00000542342.6:443444|313
LHPWRAD
>ENST00000614616.4|MNV-23989-GTCAG-G|21
SKAENLK
>ENST00000481081.1|SNV-5416-G-A|5
EEPVTIPDKPNSKEEIVNFVEEHR
>ENST00000368078.8|SNV-5416-G-A|1
EEIVNFVEEHRRSTLR
>ENST00000476376.5|SNV-121086-G-A|2
MFFTLITRDC
>ENST00000495941.1|SNV-16652-C-G|1
VASSSTFGRSWLKVKPLCS
>ENST00000497291.5|MNV-499026-CAAG-C|1
LITYCATSPTARTIDHKAMHEPQK
>FUSION-ENST00000475947.7:648-ENST00000652379.1:25317|547
FWGQVSVSR
>FUSION-ENST00000475947.7:648-ENST00000652379.1:25317|458
RPRRGAAGPPSCLWR
>ENST00000476376.5|SNV-121086-G-A|4
MLTMFFTLITRDC
>FUSION-ENST00000649833.1:48270-ENST00000542342.6:443751|694
MPGLKRSAHLR
>ENST00000319675.5|SNV-294-G-T|1
ILANTNTYQLFTVNQVEAGGSK
>FUSION-ENST00000475947.7:648-ENST00000652379.1:25317|610
CLCYTNKYTSLYKEGIVDK
>ENST00000409544.5|MNV-146858-GA-G|5
VTWMKRR
>ENST00000522831.1|SNV-28933-A-T|6
GRENPYGFRR
>ENST00000245407.8|INDEL-22779-T-TG|11
FGVTAGLFHGLRVHSRAVSHSGEK
>ENST00000528422.5|SNV-189426-G-A|3
MKTSPQRSL
>ENST00000647821.1|SNV-35562-G-A|5
GHVNALKHSIDEISSSVEVVQSK
>ENST00000480581.1|MNV-50463-GA-G|1
WRILDVFQ
>ENST00000512095.5|SNV-45741-C-T|12
DLFTVQSMTLPMRFQIFYQPLK
>FUSION-ENST00000475947.7:648-ENST00000652379.1:25317|942
TERATSFGGCQSVVE
>ENST00000457331.1|SNV-128292-G-A|2
MQLHPGPELPRENA
>ENST00000310521.6|MNV-11542-AG-A|13
RTPRSCAPCGR
>ENST00000264674.7|SNV-548296-G-A|1
NHVFRGKK
>ENST00000358487.10|SNV-110388-G-A|5
DLAARNVLVTKNNVMK
>ENST00000326402.9|SNV-15176-C-G|1
CSHFVCLRFKK
>FUSION-ENST00000649833.1:48270-ENST00000542342.6:443751|654
MLARRCR
>FUSION-ENST00000475947.7:648-ENST00000652379.1:25317|142
GRAPWNGFAPR
>ENST00000507125.1|SNV-11192-C-T|3
SGCRTTNYYRK
>FUSION-ENST00000649833.1:48270-ENST00000542342.6:443751|180
GLYLSGCFR
>FUSION-ENST00000475947.7:648-ENST00000652379.1:25317|80
MCLAEEPMGRSYHLWDYD
>FUSION-ENST00000648631.1:57429-ENST00000542342.6:443444|22
MSEFGGSSR
>ENST00000335185.9|SNV-179781-T-G|2
QSEISLSK
>FUSION-ENST00000649833.1:48270-ENST00000542342.6:443751|549
QKKPKLPNR
>FUSION-ENST00000475947.7:648-ENST00000652379.1:25317|251
SVVRPGYRGERLIEPSSSWFPPK
>FUSION-ENST00000475947.7:648-ENST00000652379.1:25317|744
PIIPAARKAEAGESLEPGK
>FUSION-ENST00000475947.7:648-ENST00000652379.1:25317|962
MCLLIHEYKRVK
>ENST00000316300.10|SNV-57646-C-T|1
NSDPVAAPYCYTRDPSVR
>ENST00000579755.1|SNV-24124-G-T|3
RPGHDDGQRPSGVAAAAPR
>ENST00000301645.4|SNV-1869-C-A|2
LMGKYVHFITNPLS
>FUSION-ENST00000649833.1:48270-ENST00000542342.6:443751|411
MDWLTPSEISWK
>ENST00000490337.5|MNV-499026-CAAG-C|3
MTSHVVNEIDNILRNKPYSKDYR
>ENST00000409622.5|SNV-30755-A-G|2
HTVGTAAVSK
>FUSION-ENST00000648631.1:57429-ENST00000542342.6:443444|28
MWLFSILISSR
>ENST00000492146.1|SNV-118427-C-T|1
SIFWWKWMTCVLR
>FUSION-ENST00000648631.1:57429-ENST00000542342.6:443444|285
CFVLFLFVSK
>FUSION-ENST00000475947.7:648-ENST00000652379.1:25317|1107
MFTILHHDILFSRNP
>ENST00000522831.1|SNV-28933-A-T|18
WDPSPVIPRAPQLCKSGNEPT
>FUSION-ENST00000475947.7:648-ENST00000652379.1:25317|179
SPADATPR
>FUSION-ENST00000648631.1:57429-ENST00000542342.6:443444|98
MIKYTQHK
>FUSION-ENST00000649833.1:48270-ENST00000542342.6:443751|35
SLPASRAHPWGREGGR
>ENST00000394329.8|SNV-162241-A-G|3
VTVGGVR
>FUSION-ENST00000475947.7:648-ENST00000652379.1:25317|140
APWNGFAPR
>ENST00000474146.1|SNV-3314-G-A|3
DLEKTQSERGDGSDVK
>FUSION-ENST00000648631.1:57429-ENST00000542342.6:443444|48
VHKVSIFLPRLVFLFFYYYLFIYLF
>ENST00000308488.10|SNV-129825-G-A|4
LLCEKLEEQLQDLDIALKK
>ENST00000304883.3|INDEL-608-G-GG|6
HLDHPGPQAHEDCHQLLPCEPGFLR
>FUSION-ENST00000475947.7:648-ENST00000652379.1:25317|573
AGPRSLCR
>ENST00000265018.4|SNV-88273-G-A|6
SEKEIKQLEK
>ENST00000310521.6|MNV-11542-AG-A|11
TPRSCAPCGRWSATCPGPPGR
>FUSION-ENST00000668333.1:648-ENST00000652379.1:25317|1549
RPGPGSPAHSGGVQTR
>ENST00000378719.7|SNV-46380-A-G|6
AAVEALR
>ENST00000343257.7|INDEL-30095-G-GC|3
TLHLPVPASLLAGQSSPHK
>ENST00000465160.2|INDEL-27883-C-CC|5
VQLCQQGQLHK
>ENST00000373997.8|SNV-69442-G-A|3
VLDGSPIEVTLAKPVNK
>FUSION-ENST00000475947.7:648-ENST00000652379.1:25317|1299
VLETTGLSRRDFSL
>FUSION-ENST00000475947.7:648-ENST00000652379.1:25317|919
TDGVSYQCSFVNRVR
>ENST00000474233.1|SNV-145613-G-A|5
QAGMERSVSTHSPARCQLR
>FUSION-ENST00000649833.1:48270-ENST00000542342.6:443751|548
KPKLPNR
>ENST00000454084.5|SNV-48313-G-A|1
FMLSTYQTDFILSRCRSSTHCPAR
>ENST00000611914.1|SNV-430-G-A|2
EELCAQSPLCVVNFNILVKNKMK
>ENST00000366932.4|SNV-19767-G-A|6
DKRLEWEMMYR
>FUSION-ENST00000649833.1:48270-ENST00000542342.6:443751|369
IKIMCISR
>FUSION-ENST00000649833.1:48270-ENST00000542342.6:443751|449
MSPFDEARRK
>ENST00000549335.5|SNV-60922-C-A|1
ASTGHALDCFEVCRTVCESRLSK
>FUSION-ENST00000668333.1:648-ENST00000652379.1:25317|1556
MAWLPGSCAR
>FUSION-ENST00000475947.7:648-ENST00000652379.1:25317|112
GKKTLLSLTLVWHGEET
>ENST00000575334.5|SNV-58469-G-A|5
LRVAMPLLSSGGQVAVLEMR
>FUSION-ENST00000475947.7:648-ENST00000652379.1:25317|719
LYSQYTTLAGRCAVLYCL
>ENST00000496418.5|SNV-29596-T-A|5
CRGINSILPNRNFFLALSYFK
>ENST00000308488.10|SNV-129825-G-A|5
LLCEKLEEQLQDLDIALK
>FUSION-ENST00000475947.7:648-ENST00000652379.1:25317|1402
MIYLCTYFQTESRSGR
>FUSION-ENST00000475947.7:648-ENST00000652379.1:25317|1250
SVSFSVSLSDTPVPGRALPLPRK
>FUSION-ENST00000475947.7:648-ENST00000652379.1:25317|921
TDGVSYQCSFVNR
>FUSION-ENST00000649833.1:48270-ENST00000542342.6:443751|676
CMYQCRMI
>ENST00000496418.5|SNV-29596-T-A|2
NFFLALSYFK
>FUSION-ENST00000648631.1:57429-ENST00000542342.6:443444|103
FVYPLISLWILG
>FUSION-ENST00000649833.1:48270-ENST00000542342.6:443751|102
FLASPPVTASVIL
>ENST00000497328.5|SNV-1457-A-C|5
SCRAPSVVPISCFLR
>ENST00000265138.4|SNV-8349-C-T|2
LLKIPPVSSSILDCSIIR
>ENST00000614616.4|MNV-23989-GTCAG-G|16
IDLSQKMERR
>ENST00000254765.4|SNV-21361-T-G|2
LCSVLIGSDIADKLYALNDR
>ENST00000517913.5|SNV-887357-G-A|4
LESKDEEVR
>FUSION-ENST00000475947.7:648-ENST00000652379.1:25317|24
MYVCMYVSEMGFGVLSCCPRWSR
>FUSION-ENST00000475947.7:648-ENST00000652379.1:25317|577
EAGDALPGPVAGPR
>FUSION-ENST00000649833.1:48270-ENST00000542342.6:443751|63
TGMPALSVK
>FUSION-ENST00000648631.1:57429-ENST00000542342.6:443444|264
WEPRGVEKTAFVQEEV
>ENST00000494549.1|SNV-21796-C-T|1
CGSLKRNMR
>ENST00000534945.2|SNV-163306-A-T|5
TISTRAWSAPSK
>ENST00000302277.7|SNV-339771-C-T|3
NFRQSQPKFYLCHYELAEALPQGK
>ENST00000302259.5|SNV-778-C-T|1
LCLYTADPLDREAQAKIEEEIR
>FUSION-ENST00000475947.7:648-ENST00000652379.1:25317|42
GLFSNFYDYYYCRRHLTCR
>ENST00000312989.11|MNV-22170-TTT-T|2
VLCQAAAGDTFLSSQLLWR
>ENST00000374935.7|SNV-325479-T-C|2
NDKPLPSATARPNTSMR
>ENST00000407120.1|SNV-3623-T-C|1
FISHSSGGWEVQDQGASKVKTLTVR
>ENST00000312989.11|MNV-22170-TTT-T|4
LRVLCQAAAGDTFLSSQLLWR
>FUSION-ENST00000649833.1:48270-ENST00000542342.6:443751|225
MSLFWSRIPSRRPR
>FUSION-ENST00000649833.1:48270-ENST00000542342.6:443751|88
KVRQLQAK
>ENST00000367269.2|INDEL-214165-G-GC|2
TSDRSSVLEME
>ENST00000361625.5|SNV-95425-C-A|3
QFLLLYWIK
>FUSION-ENST00000475947.7:648-ENST00000652379.1:25317|558
AWPAFGPSCVPVVGGAGR
>ENST00000528422.5|SNV-189426-G-A|6
AVASFYENEPSK
>ENST00000524832.5|SNV-31757-C-T|1
TYDYSTAHQSGPNAPLSWVR
>ENST00000373042.5|SNV-1693-C-T|2
QLLDTIVACEEMLRQLGR
>FUSION-ENST00000440564.6:2413-ENST00000578090.5:42888|8
WGGRGGRPSLRSPPSPFQPPAR
>FUSION-ENST00000648631.1:57429-ENST00000542342.6:443444|322
EVVSWPMWGEGLR
>ENST00000245407.8|INDEL-22779-T-TG|3
ELRYPTPR
>ENST00000641614.1|SNV-414974-T-C|4
VRVWTISTGECADVLWTAWISVIRR
>ENST00000458716.2|SNV-23029-C-T|1
SCWVSALRMQLPLRLPQQR
>FUSION-ENST00000648631.1:57429-ENST00000542342.6:443444|52
LVRLVLNSLGWSP
>ENST00000310521.6|MNV-11542-AG-A|1
ACPTAASPCSC
>FUSION-ENST00000475947.7:648-ENST00000652379.1:25317|881
MIQRDTRGK
>ENST00000300591.11|SNV-110181-A-T|3
MNNEITYYFPCHR
>FUSION-ENST00000648631.1:57429-ENST00000542342.6:443444|185
TSIQNQSWLIT
>FUSION-ENST00000648631.1:57429-ENST00000542342.6:443444|237
EVLTLLK
>FUSION-ENST00000649833.1:48270-ENST00000542342.6:443751|49
GAASRLGDVPARVGGMR
>FUSION-ENST00000649833.1:48270-ENST00000542342.6:443751|517
TPFLEGCP
>ENST00000380545.9|SNV-919733-G-A|4
MSGVFCFFFFFLGVPETEVTWFR
>ENST00000510006.5|SNV-275067-C-T|1
LHLPPPENQALI
>ENST00000318801.8|SNV-26215-A-G|1
DNPLNGGTDAAR
>ENST00000572445.1|SNV-23534-G-A|1
GSWHSSNQYPLPERPAHTGL
>ENST00000290583.9|SNV-2190-G-A|4
AQSALHK
>FUSION-ENST00000475947.7:648-ENST00000652379.1:25317|1156
SVSFSVSLSDTPVPGRALPLPRE
>FUSION-ENST00000594671.5:10593-ENST00000598782.1:5680|37
RHSGGYDWVVTVAHAR
>ENST00000370657.9|SNV-39578-C-T|2
SVPITWGYNDNSCIFNIK
>ENST00000399391.7|SNV-44197-G-T|2
TFDGLPFDFVGAFK
>ENST00000372842.5|SNV-12681-G-A|2
YFPTKNR
>ENST00000496841.5|SNV-84619-T-C|1
QAAWPGAGSCPASASAASHPQRGS
>ENST00000310521.6|MNV-11542-AG-A|24
SPAAPGCCRTR
>FUSION-ENST00000649833.1:48270-ENST00000542342.6:443751|476
MVRSRLTATSASR
>FUSION-ENST00000475947.7:648-ENST00000652379.1:25317|540
YIFRSESAFWAAGLLLTRCPLATCR
>FUSION-ENST00000648631.1:57429-ENST00000542342.6:443444|26
METSLANTVKPR
>FUSION-ENST00000649833.1:48270-ENST00000542342.6:443751|43
MRSLGPPGAR
>ENST00000481848.6|SNV-43266-G-A|1
ESDNDSRPPHRKR
>FUSION-ENST00000475947.7:648-ENST00000652379.1:25317|1331
QLQEENK
>FUSION-ENST00000475947.7:648-ENST00000652379.1:25317|635
KSVVFMCVNER
>ENST00000361168.9|SNV-9778-G-A|7
RAKSVEDDAEGHLIYHVGDWLQK
>ENST00000591857.5|SNV-23310-C-T|2
MLWITCLYCT
>FUSION-ENST00000648631.1:57429-ENST00000542342.6:443444|200
HPAHFTR
>FUSION-ENST00000649833.1:48270-ENST00000542342.6:443751|558
QLNKINFRSAK
>FUSION-ENST00000475947.7:648-ENST00000652379.1:25317|930
SSLQSLFK
>FUSION-ENST00000475947.7:648-ENST00000652379.1:25317|25
YVCMYVSEMGFGVLSCCPR
>FUSION-ENST00000475947.7:648-ENST00000652379.1:25317|1267
ALYCYWAR
>ENST00000366497.6|SNV-27972-A-G|1
LLCEGLLHPDCR
>FUSION-ENST00000649833.1:48270-ENST00000542342.6:443751|404
LWSNYSTK
>ENST00000515636.1|SNV-128220-G-A|10
CRYSEMTLK
>FUSION-ENST00000475947.7:648-ENST00000652379.1:25317|1145
WHSPLTRVGK
>ENST00000242994.4|SNV-6530-G-A|4
SKEMGELVNTPSWMNK
>FUSION-ENST00000475947.7:648-ENST00000652379.1:25317|711
DGVSEARPPWLPRQPRETDPGWAR
>ENST00000471534.1|SNV-53043-A-G|2
MQLFLHFLIAAEHLRW
>ENST00000394277.7|SNV-26977-G-A|1
APALSGCGSGRPQP
>FUSION-ENST00000475947.7:648-ENST00000652379.1:25317|684
MARSWLTAPSASR
>ENST00000496418.5|SNV-29596-T-A|1
NFFLALSYFKMAGIAQGVYSR
>FUSION-ENST00000594671.5:10593-ENST00000598782.1:5680|19
RHISGGQPGTR
>ENST00000543465.5|SNV-2233-C-T|2
MYQCLGLDYEERVLPSIVNEVLK
>ENST00000636250.1|SNV-7714-G-T|10
TSEPKDAASLTGFMSKMELLR
>ENST00000614616.4|MNV-23989-GTCAG-G|53
FKQNHRK
>FUSION-ENST00000475947.7:648-ENST00000652379.1:25317|291
TLKREFK
>ENST00000264674.7|SNV-548296-G-A|4
LTEPRKNHVFR
>ENST00000371746.9|SNV-5370-C-G|4
RQVATGDEFYLMEDSR
>ENST00000512095.5|SNV-45741-C-T|13
MDLFTVQSMTLPMRFQIFYQPLK
>ENST00000345254.9|SNV-25613-A-G|3
AYVRQLVTSMDVTETSVFFYPR
>FUSION-ENST00000648631.1:57429-ENST00000542342.6:443444|18
GDLGCVAG
>FUSION-ENST00000648631.1:57429-ENST00000542342.6:443444|121
WAVVVFGAHRKLI
>FUSION-ENST00000648631.1:57429-ENST00000542342.6:443444|228
QSFCVNVR
>FUSION-ENST00000600584.5:29670-ENST00000600794.1:7456|8
IKRFIWVHGPQWLLPQK
>ENST00000640506.1|SNV-10420-C-T|4
KGVLFSR
>FUSION-ENST00000475947.7:648-ENST00000652379.1:25317|78
MGRSYHLWDYD
>ENST00000372397.6|SNV-62595-A-G|2
IEQAMGLVKNHLMYAVR
>ENST00000377939.5|SNV-13931-T-C|6
EHPTQQMGPVPR
>FUSION-ENST00000475947.7:648-ENST00000652379.1:25317|1204
RSKTNHHLLDLSQGVSGLLGER
>ENST00000546217.1|SNV-2233-C-T|2
MYQCLGLDYEE
>ENST00000358487.10|SNV-110388-G-A|3
NVLVTKNNVMKIADFGLAR
>FUSION-ENST00000475947.7:648-ENST00000652379.1:25317|329
NEEFPVSAGHKLALIK
>ENST00000651105.1|SNV-2091300-G-A|5
MLRAEDLTPEDDMPIGR
>ENST00000313695.11|SNV-49252-G-T|1
WMFLISAAPPEMYEVHTASRDDR
>ENST00000661867.1|SNV-5412-C-T|1
GQFCCNLEWHLGLGEGEK
>ENST00000572404.1|SNV-520-G-C|2
MTRAFAAW
>FUSION-ENST00000475947.7:648-ENST00000652379.1:25317|104
MCCCHGNPAQYERNRR
>ENST00000461607.5|SNV-35872-G-A|1
LCREGVRWR
>ENST00000220659.11|SNV-5347-C-G|2
AQAARQAGTSVPNPP
>FUSION-ENST00000648631.1:57429-ENST00000542342.6:443444|229
FLLSRQSFCVNVRVWLPR
>FUSION-ENST00000475947.7:648-ENST00000652379.1:25317|723
VKPRLYSQYTTLAGR
>ENST00000290583.9|SNV-2190-G-A|5
DSALKAQSALHKQK
>ENST00000657992.1|SNV-15725-C-T|4
MTTLLLFPTSLSR
>ENST00000555122.1|MNV-24161-GG-G|1
LCEGTPQEGDSGQPGSMERPWRGR
>FUSION-ENST00000475947.7:648-ENST00000652379.1:25317|773
ALALVSVPVILFGLDLD
>ENST00000641329.1|SNV-3919-A-C|1
MTFTLSFCASRAVDHFYCDSRPLQR
>ENST00000475006.1|INDEL-27883-C-CC|6
GASFGGSGLCSLASR
>FUSION-ENST00000649833.1:48270-ENST00000542342.6:443751|331
CSGYNNVKRSSPCCWEIYR
>FUSION-ENST00000475947.7:648-ENST00000652379.1:25317|1181
MIHLPGPPK
>FUSION-ENST00000475947.7:648-ENST00000652379.1:25317|1313
TAGSYSYFQ
>ENST00000548364.6|SNV-4191-G-A|6
QQRSTSIEETMRPQK
>FUSION-ENST00000649833.1:48270-ENST00000542342.6:443751|674
GVMDVYVPVSDDLVLISFISYPFFK
>ENST00000465160.2|INDEL-27883-C-CC|9
CNTPASR
>FUSION-ENST00000600584.5:29670-ENST00000600794.1:7456|87
SPVKLSK
>ENST00000614616.4|MNV-23989-GTCAG-G|40
IPMTHQVRSK
>ENST00000467821.1|SNV-128532-A-G|1
ESVLMVWLAIVAHV
>FUSION-ENST00000475947.7:648-ENST00000652379.1:25317|532
WRGWASGCARGSGLPVTR
>ENST00000455773.7|SNV-19793-G-A|3
HQNFLNLPLK
>FUSION-ENST00000557538.5:38773-ENST00000554835.1:112152|1
CEVFNSTFISHETFF
>ENST00000343067.8|SNV-171748-A-G|1
TEDLVRMRK
>ENST00000573773.5|SNV-63680-G-A|2
MPLLSSGGQVAVLEVR
>ENST00000568346.1|SNV-64333-C-T|5
TSGSEAEPATSLAPGDSR
>FUSION-ENST00000648631.1:57429-ENST00000542342.6:443444|252
VPLYPLPCFPKC
>FUSION-ENST00000600584.5:29670-ENST00000600794.1:7456|23
PFLSIFISRVRR
>ENST00000531837.2|SNV-24518-T-G|2
SEWEEVAPMPR
>FUSION-ENST00000475947.7:648-ENST00000652379.1:25317|595
MECFRSLLCVSTFSK
>FUSION-ENST00000475947.7:648-ENST00000652379.1:25317|900
MAQDADSFFAVVRTQS
>FUSION-ENST00000475947.7:648-ENST00000652379.1:25317|1157
MSVSFSVSLSDTPVPGRALPLPRE
>ENST00000480058.5|SNV-35070-A-G|2
RCNILHADIKPDNILVNESKAILK
>FUSION-ENST00000475947.7:648-ENST00000652379.1:25317|1030
ERLSILWLE
>ENST00000394894.8|SNV-7308-G-A|3
MLEPPPSAKPFTIDVNK
>ENST00000310521.6|MNV-11542-AG-A|7
WSATCPGPPGR
>ENST00000261609.13|SNV-180346-A-G|1
VRELMADSENMDVLHESHDIFKR
>ENST00000218032.7|SNV-13459-T-G|2
LEILDLSLNYIK
>FUSION-ENST00000475947.7:648-ENST00000652379.1:25317|268
PGQGEARGNSGGGP
>ENST00000242994.4|SNV-6819-C-T|6
MHGLNDALDNLRRVMPCYFK
>FUSION-ENST00000475947.7:648-ENST00000652379.1:25317|832
KTTAVLCSSQGRK
>FUSION-ENST00000475947.7:648-ENST00000652379.1:25317|328
NEEFPVSAGHKLALIKSLPFVHTAR
>ENST00000548673.5|SNV-82832-C-G|3
RLIESIVDGMEPTGSRR
>ENST00000579755.1|SNV-24124-G-T|1
RPGHDDGQRPSGVAAAAPRRGAQLR
>FUSION-ENST00000649833.1:48270-ENST00000542342.6:443751|663
VTTVQSRDR
>ENST00000304494.9|SNV-24148-G-T|1
VAELLLLHGA
>FUSION-ENST00000475947.7:648-ENST00000652379.1:25317|1199
QYLGPFFFSSSSFLSFFLD
>FUSION-ENST00000600584.5:29670-ENST00000600794.1:7456|88
AWQAGLGDRSPVKLSK
>ENST00000361625.5|SNV-95425-C-A|6
MKQFLLLYWIKSGIR
>FUSION-ENST00000475947.7:648-ENST00000652379.1:25317|1146
WHSPLTR
>FUSION-ENST00000475947.7:648-ENST00000652379.1:25317|638
TFILRMK
>FUSION-ENST00000475947.7:648-ENST00000652379.1:25317|1506
MRPPPPRHVPLPSPGWPLPGDPR
>ENST00000544134.5|SNV-2233-C-T|1
YQCLGLDYEERVLPSIVNEVLKSVV
>FUSION-ENST00000475947.7:648-ENST00000652379.1:25317|800
NLGRQLLASR
>ENST00000477926.1|SNV-20847-C-T|1
SATSMAQ
>FUSION-ENST00000649833.1:48270-ENST00000542342.6:443751|77
IHGEDRVK
>FUSION-ENST00000600584.5:29670-ENST00000600794.1:7456|96
CRPHPFPGSRGTSWSCLPRQRP
>FUSION-ENST00000475947.7:648-ENST00000652379.1:25317|194
RRGSGGVR
>ENST00000528205.1|MNV-7555-AGAA-A|1
HIQPPKKNK
>FUSION-ENST00000475947.7:648-ENST00000652379.1:25317|1222
CPSLSFYVCLFLCQSVR
>ENST00000381556.6|SNV-12691-A-C|1
AGTAPSHMPTGPQAASCLDLNLVTR
>FUSION-ENST00000649833.1:48270-ENST00000542342.6:443751|140
EFGYPCL
>FUSION-ENST00000475947.7:648-ENST00000652379.1:25317|897
LNLFRSYGSSCSQWDSIR
>FUSION-ENST00000475947.7:648-ENST00000652379.1:25317|1489
VGRLGSDWTTPDRAVLGGGLTYR
>ENST00000345254.9|SNV-25613-A-G|2
QLVTSMDVTETSVFFYPR
>FUSION-ENST00000475947.7:648-ENST00000652379.1:25317|363
GEILGPAQDGPER
>ENST00000608999.6|INDEL-214165-G-GC|1
EAPPSHPDQPCRRR
>FUSION-ENST00000649833.1:48270-ENST00000542342.6:443751|539
SDGQSGK
>ENST00000245407.8|INDEL-22779-T-TG|10
VHSRAVSHSGEK
>FUSION-ENST00000649833.1:48270-ENST00000542342.6:443751|637
AYVIYSLIPEHLK
>ENST00000361168.9|SNV-9778-G-A|4
SVEDDAEGHLIYHVGDWLQK
>FUSION-ENST00000600584.5:29670-ENST00000600794.1:7456|26
MPFLSIFISRVR
>ENST00000585735.1|SNV-3666-C-T|2
MWCEWLVLTISVQSSGSSAGWTRP
>ENST00000477926.1|SNV-20847-C-T|9
LALMFYQLDMK
>FUSION-ENST00000648631.1:57429-ENST00000542342.6:443444|125
WAVVVFGAHR
>FUSION-ENST00000649833.1:48270-ENST00000542342.6:443751|491
LVLRQPGFQLV
>ENST00000428376.6|SNV-2999-G-A|6
KYNTYAYVGLTK
>FUSION-ENST00000475947.7:648-ENST00000652379.1:25317|403
SLGSGGSMVAKLK
>FUSION-ENST00000475947.7:648-ENST00000652379.1:25317|1378
MPSVALGFSPFGSFDRR
>ENST00000455773.7|SNV-19793-G-A|6
TQPRLRHQNFLNLPLK
>FUSION-ENST00000649833.1:48270-ENST00000542342.6:443751|272
DSECLVV
>FUSION-ENST00000475947.7:648-ENST00000652379.1:25317|13
GFGVLSCCPRWSR
>FUSION-ENST00000475947.7:648-ENST00000652379.1:25317|1276
MHTDIQER
>ENST00000522831.1|SNV-28933-A-T|9
HIGDVASLKGR
>ENST00000534326.5|SNV-13358-C-G|1
AGHLLRLPVSAAHRLQHA
>FUSION-ENST00000475947.7:648-ENST00000652379.1:25317|1307
MIRLPGPPK
>FUSION-ENST00000649833.1:48270-ENST00000542342.6:443751|293
EFSQLLGIWEVFMEEVVCELPPK
>FUSION-ENST00000475947.7:648-ENST00000652379.1:25317|22
MYVSEMGFGVLSCCPR
>FUSION-ENST00000475947.7:648-ENST00000652379.1:25317|1076
NPRTHAGGSKTTR
>ENST00000280772.7|SNV-660907-A-C|2
ETQQKAIDLPDESVSVQK
>FUSION-ENST00000649833.1:48270-ENST00000542342.6:443751|276
MEDLKKLTLER
>FUSION-ENST00000600584.5:29670-ENST00000600794.1:7456|19
QQTRPLSR
>ENST00000512095.5|SNV-45741-C-T|15
KVMDLFTVQSMTLPMRFQIFYQPLK
>ENST00000614616.4|MNV-23989-GTCAG-G|52
QNHRKLMELSFGNLVLVFWPFR
>FUSION-ENST00000649833.1:48270-ENST00000542342.6:443751|304
VQDSVWHPASSLK
>ENST00000515636.1|SNV-128220-G-A|3
TLKDKNLDCQK
>FUSION-ENST00000600584.5:29670-ENST00000600794.1:7456|64
CVRPLTVALPLPQGALCEENMR
>FUSION-ENST00000649833.1:48270-ENST00000542342.6:443751|354
MKSSIFNEVSGDAAVAVLSNR
>ENST00000474953.5|SNV-145597-C-T|2
VYADLVISKPVSKSPER
>FUSION-ENST00000475947.7:648-ENST00000652379.1:25317|965
CLLIHEYK
>FUSION-ENST00000649833.1:48270-ENST00000542342.6:443751|172
YVCMFVSVISMLC
>FUSION-ENST00000475947.7:648-ENST00000652379.1:25317|1365
MPLSPPPPPPKMTARIG
>FUSION-ENST00000649833.1:48270-ENST00000542342.6:443751|470
MLARLVSNS
>FUSION-ENST00000475947.7:648-ENST00000652379.1:25317|514
AAGRASPAR
>FUSION-ENST00000475947.7:648-ENST00000652379.1:25317|630
VNTYRLYGNRLLYDR
>FUSION-ENST00000475947.7:648-ENST00000652379.1:25317|352
RFEDDQIPS
>FUSION-ENST00000475947.7:648-ENST00000652379.1:25317|1535
TRVGTVR
>ENST00000575334.5|SNV-58469-G-A|4
LRVAMPLLSSGGQVAVLEMREK
>FUSION-ENST00000475947.7:648-ENST00000652379.1:25317|1538
ELGVISRVEVISNF
>FUSION-ENST00000475947.7:648-ENST00000652379.1:25317|353
NESRRFEDDQIPS
>FUSION-ENST00000648631.1:57429-ENST00000542342.6:443444|149
LTSFASKVVILL
>FUSION-ENST00000475947.7:648-ENST00000652379.1:25317|409
RAASGKPK
>FUSION-ENST00000475947.7:648-ENST00000652379.1:25317|362
GEILGPAQDGPERK
>FUSION-ENST00000600584.5:29670-ENST00000600794.1:7456|4
FIWVHGPQWLLPQKGER
>FUSION-ENST00000475947.7:648-ENST00000652379.1:25317|929
MSSLQSLFKTYVS
>ENST00000264674.7|SNV-548296-G-A|2
NHVFRGK
>FUSION-ENST00000648631.1:57429-ENST00000542342.6:443444|91
CQNLLFKAE
>FUSION-ENST00000475947.7:648-ENST00000652379.1:25317|1468
MIWAGHASSRLSLRHFGRPR
>ENST00000492816.6|SNV-52049-G-C|2
MLSLAVETAPQAASQFPLITQQK
>ENST00000576924.5|SNV-9644-C-T|3
TPARWGR
>FUSION-ENST00000648631.1:57429-ENST00000542342.6:443444|178
LFELAMECSFSNDR
>ENST00000297350.9|SNV-25244-G-T|1
FTPNWLSVFVDNLPGTKVNAESVER
>FUSION-ENST00000475947.7:648-ENST00000652379.1:25317|895
MPTLGVNGLTAAGPPNK
>FUSION-ENST00000475947.7:648-ENST00000652379.1:25317|1297
MALYTERSGSR
>FUSION-ENST00000648631.1:57429-ENST00000542342.6:443444|94
MCQNLLFK
>FUSION-ENST00000475947.7:648-ENST00000652379.1:25317|1251
MSVSFSVSLSDTPVPGRALPLPRK
>ENST00000378719.7|SNV-46380-A-G|8
KAAVEALR
>FUSION-ENST00000649833.1:48270-ENST00000542342.6:443751|418
RTHSSNCLK
>FUSION-ENST00000475947.7:648-ENST00000652379.1:25317|1360
VDLVSCLFHHHHHHRR
>FUSION-ENST00000475947.7:648-ENST00000652379.1:25317|550
VWLRWWR
>FUSION-ENST00000649833.1:48270-ENST00000542342.6:443751|583
RGYAVGIQG
>FUSION-ENST00000649833.1:48270-ENST00000542342.6:443751|245
MHIYIKYICNF
>ENST00000591729.1|INDEL-56333-T-TT|4
MCLFFFSTLKR
>FUSION-ENST00000648631.1:57429-ENST00000542342.6:443444|123
WAVVVFGAHRK
>FUSION-ENST00000649833.1:48270-ENST00000542342.6:443751|604
YLPGTRQGTQEALCK
>ENST00000489134.5|SNV-21361-T-G|2
CLGGERNYICSLLSIATSPAFVQC
>FUSION-ENST00000648631.1:57429-ENST00000542342.6:443444|120
MPSSLNYLK
>FUSION-ENST00000475947.7:648-ENST00000652379.1:25317|659
MEIDFCMIDVGVCVIQINTHR
>ENST00000528422.5|SNV-189426-G-A|8
MAVASFYENEPSK
>FUSION-ENST00000648631.1:57429-ENST00000542342.6:443444|162
ILDELFSIMLLAK
>ENST00000378719.7|SNV-46380-A-G|7
KAAVEALRSQALHATSQQPLR
>FUSION-ENST00000475947.7:648-ENST00000652379.1:25317|868
FYRPFLSGKNRSPVR
>FUSION-ENST00000475947.7:648-ENST00000652379.1:25317|8
TPVLKQSACLPRPPTLLLLQA
>FUSION-ENST00000475947.7:648-ENST00000652379.1:25317|991
MYVFIFFNLFLLRR
>ENST00000370565.5|SNV-14862-G-T|5
KLLFSYLPTTVSAK
>FUSION-ENST00000475947.7:648-ENST00000652379.1:25317|423
TNPVSPSPAPAGGR
>FUSION-ENST00000648631.1:57429-ENST00000542342.6:443444|105
MFILRFVYPLISLWILG
>FUSION-ENST00000475947.7:648-ENST00000652379.1:25317|1081
VPKALATPPTPHAPRPGHPR
>FUSION-ENST00000475947.7:648-ENST00000652379.1:25317|706
ETDPGWARLFFSLVR
>ENST00000381461.6|SNV-1026-G-A|1
GLTAPFLQPLGGVATTEEEVAEGPR
>ENST00000377966.4|SNV-108-C-G|2
MATVRASVR
>FUSION-ENST00000475947.7:648-ENST00000652379.1:25317|299
QPKAGGKLHLR
>ENST00000335185.9|SNV-179781-T-G|6
SFKNEIDTVVSQDEK
>FUSION-ENST00000475947.7:648-ENST00000652379.1:25317|892
PTLGVNGLTAAGPPNKLRPVFGLC
>FUSION-ENST00000649833.1:48270-ENST00000542342.6:443751|644
MLTEPLLKGLK
>FUSION-ENST00000475947.7:648-ENST00000652379.1:25317|28
QTASFLFRVK
>ENST00000512095.5|SNV-45741-C-T|11
MTLPMRFQIFYQPLK
>ENST00000481848.6|SNV-43266-G-A|3
ESDNDSRPPHR
>FUSION-ENST00000649833.1:48270-ENST00000542342.6:443751|611
QPSRGWVGKEGHPR
>FUSION-ENST00000649833.1:48270-ENST00000542342.6:443751|635
LMGGARNVHILTTTGER
>ENST00000305784.7|SNV-10765-G-A|2
VLSKDAIRTATEKPLGELWK
>FUSION-ENST00000475947.7:648-ENST00000652379.1:25317|1457
LGPGVRDQAGR
>FUSION-ENST00000475947.7:648-ENST00000652379.1:25317|709
QPRETDPGWAR
>FUSION-ENST00000649833.1:48270-ENST00000542342.6:443751|451
MSPFDEARR
>ENST00000591729.1|INDEL-56333-T-TT|2
MCLFFFSTLKRALEVFK
>FUSION-ENST00000475947.7:648-ENST00000652379.1:25317|1104
DTSALAR
>ENST00000461823.1|SNV-5114-G-A|1
LVSALDMGGASTQITFVPGGPILDK
>ENST00000361902.5|SNV-22466-G-A|2
DVNGEKEQK
>ENST00000312233.4|SNV-208189-A-G|1
LGNLKIHLR
>FUSION-ENST00000475947.7:648-ENST00000652379.1:25317|795
TLSRGVPWSVYHRTVHVR
>FUSION-ENST00000475947.7:648-ENST00000652379.1:25317|169
SKGSRVQIPESGVAEMGAAR
>FUSION-ENST00000475947.7:648-ENST00000652379.1:25317|207
ARARVVCVGGR
>FUSION-ENST00000475947.7:648-ENST00000652379.1:25317|817
KPVSFCNFFFFFFFLRR
>ENST00000296522.11|INDEL-5167-A-AA|1
NWEKNSAN
>FUSION-ENST00000648631.1:57429-ENST00000542342.6:443444|234
ISALNSK
>FUSION-ENST00000475947.7:648-ENST00000652379.1:25317|1003
LFLSSLPSTSCPHHHFGARRK
>FUSION-ENST00000648631.1:57429-ENST00000542342.6:443444|3
IPDRDPLLLWFQTRLL
>FUSION-ENST00000649833.1:48270-ENST00000542342.6:443751|101
MGFCHVGQAGLELLTSVVGLQA
>ENST00000470975.2|SNV-49252-G-T|6
HCQPGEMDVSDQR
>ENST00000361168.9|SNV-9778-G-A|1
RYEIVSTLGEGTFGRVVQCVDHR
>ENST00000534326.5|SNV-13358-C-G|6
EQPAMAGHLLRLPVSAAHRLQHA
>FUSION-ENST00000475947.7:648-ENST00000652379.1:25317|1039
VTSTHKVPTER
>FUSION-ENST00000594671.5:10593-ENST00000598782.1:5680|35
HSGGYDWVVTVAHAR
>FUSION-ENST00000475947.7:648-ENST00000652379.1:25317|823
WVRLVSNWRPQWICPPRPPKVLG
>FUSION-ENST00000649833.1:48270-ENST00000542342.6:443751|577
TKRENWEGEK
>FUSION-ENST00000483063.2:1504-ENST00000604271.2:32464|1
DLDNAIEAVDEFAFLEVIDIY
>FUSION-ENST00000649833.1:48270-ENST00000542342.6:443751|557
INFRSAK
>FUSION-ENST00000262948.10:29670-ENST00000600794.1:7456|14
GVQYLNEIKDSVVAGFQWATKEVR
>ENST00000376636.7|SNV-176175-G-T|1
QELAYIGITSSDVVWETKPKKK
>FUSION-ENST00000475947.7:648-ENST00000652379.1:25317|1072
MLYRTGELISGLGYLIETTYE
>FUSION-ENST00000648631.1:57429-ENST00000542342.6:443444|236
EVLTLLKSQQNR
>FUSION-ENST00000649833.1:48270-ENST00000542342.6:443751|160
MHSQQEALIPF
>ENST00000461013.5|INDEL-22779-T-TG|15
MVGKFGVTAGLFHGLRVHSR
>FUSION-ENST00000475947.7:648-ENST00000652379.1:25317|955
HHLDPLREFSGR
>ENST00000650592.1|SNV-82253-G-A|8
MHENGSTKNLLQMTNVYYSPTSVR
>ENST00000467063.1|SNV-10150-C-T|1
EAILWFE
>ENST00000340749.9|SNV-59404-A-G|1
EFISKTLTDK
>ENST00000394412.8|SNV-6863-C-A|3
NRATVNWRPEAERPTEETASGAR
>FUSION-ENST00000475947.7:648-ENST00000652379.1:25317|376
KLECSKQAR
>ENST00000548673.5|SNV-82832-C-G|4
RLIESIVDGMEPTGSR
>FUSION-ENST00000475947.7:648-ENST00000652379.1:25317|1077
NPRTHAGGSK
>FUSION-ENST00000475947.7:648-ENST00000652379.1:25317|1058
MPEEFSQCASARVLSDL
>FUSION-ENST00000475947.7:648-ENST00000652379.1:25317|1280
ESGAVGQAPVTPATR
>FUSION-ENST00000475947.7:648-ENST00000652379.1:25317|109
MMCCCHGNPAQYER
>FUSION-ENST00000475947.7:648-ENST00000652379.1:25317|1135
YTPATVYGIKSIIK
>FUSION-ENST00000649833.1:48270-ENST00000542342.6:443751|28
MAQPTAGRAGGAGAR
>ENST00000480058.5|SNV-35070-A-G|1
CNILHADIKPDNILVNESKAILK
>ENST00000312561.9|SNV-24150-A-G|2
QNESTNGNSEVTPNVSQGK
>ENST00000367269.2|INDEL-214165-G-GC|1
SSVLEME
>FUSION-ENST00000475947.7:648-ENST00000652379.1:25317|613
QTTTTCISALNTLAYGKYVSVVWK
>ENST00000343067.8|SNV-171748-A-G|4
LAEKTEDLVR
>FUSION-ENST00000649833.1:48270-ENST00000542342.6:443751|19
DLRESGAQR
>ENST00000528188.5|MNV-43830-CC-C|6
GTASRGCAVPSREACCSLCAHPAR
>ENST00000465160.2|INDEL-27883-C-CC|7
QNRHGAR
>FUSION-ENST00000597145.5:10593-ENST00000598782.1:5680|3
MSLGPTPTASTTWPRRFPR
>ENST00000477926.1|SNV-20847-C-T|7
MFYQLDMK
>ENST00000489094.1|SNV-61739-C-T|1
VEAVASLGPSWNMAQMCTFCGRW
>FUSION-ENST00000475947.7:648-ENST00000652379.1:25317|1048
NPRSGFGFLARRPKPAENFPAQDPV
>FUSION-ENST00000475947.7:648-ENST00000652379.1:25317|818
MKPVSFCNFFFFFFFLRR
>FUSION-ENST00000475947.7:648-ENST00000652379.1:25317|295
LHLRLNTGTRPIVNKYR
>FUSION-ENST00000475947.7:648-ENST00000652379.1:25317|703
LFFSLVRGFLVFLR
>ENST00000294638.9|SNV-12607-C-T|3
CLSCSVCRTFLGRHTSCYIK
>FUSION-ENST00000475947.7:648-ENST00000652379.1:25317|1013
MYLFFLIYFS
>FUSION-ENST00000668333.1:648-ENST00000652379.1:25317|1544
DPVPRPTVGVCKPERTGR
>FUSION-ENST00000475947.7:648-ENST00000652379.1:25317|189
ALERRAHTRPSPAVESGR
>ENST00000486186.5|SNV-477902-A-G|5
CPCRATAGGSQCAR
>ENST00000340951.9|INDEL-27883-C-CC|5
MDPGDPAGDPCR
>FUSION-ENST00000475947.7:648-ENST00000652379.1:25317|484
AARATVPPCALR
>FUSION-ENST00000648631.1:57429-ENST00000542342.6:443444|72
CNVRVSAFSAFK
>FUSION-ENST00000649833.1:48270-ENST00000542342.6:443751|302
RPAPMMVLVLPVKTSVCWHQEL
>ENST00000591729.1|INDEL-56333-T-TT|15
IVQRISRTEIIYVLVFF
>ENST00000495941.1|SNV-16652-C-G|5
THPWRVASSSTFGR
>FUSION-ENST00000668333.1:648-ENST00000652379.1:25317|1554
MAWLPGSCARVAFAAGAAAR
>FUSION-ENST00000475947.7:648-ENST00000652379.1:25317|980
LECDGVISAHCNRHLPGFKR
>ENST00000368171.5|SNV-3639-G-T|1
VYLSSFTRDVKEFAK
>FUSION-ENST00000649833.1:48270-ENST00000542342.6:443751|27
AQPTAGRAGGAGAR
>ENST00000505753.1|SNV-71257-C-T|6
GWWKRGISILRPVK
>FUSION-ENST00000475947.7:648-ENST00000652379.1:25317|258
LWWRSVAVLTCK
>FUSION-ENST00000475947.7:648-ENST00000652379.1:25317|1291
LSSRGQEFETSPANVVKPPSLLKIR
>FUSION-ENST00000475947.7:648-ENST00000652379.1:25317|1333
ERQLQEENKTR
>FUSION-ENST00000440564.6:2413-ENST00000578090.5:42888|3
SPPSPFQPPARSLAGK
>FUSION-ENST00000475947.7:648-ENST00000652379.1:25317|193
RGSGGVR
>ENST00000372397.6|SNV-62595-A-G|1
IEQAMGLVKNHLMYAVREEVEILK
>ENST00000527357.5|SNV-9793-C-T|2
GATAGGWPLLGTFESGRCR
>ENST00000476327.1|SNV-90490-A-T|4
CGSWLSRLCALSREWIR
>ENST00000535577.5|SNV-12159-C-A|2
GFTQLSSYQSHERTHSGEKPFL
>FUSION-ENST00000475789.1:7623-ENST00000405243.1:39117|64
EFHYIQTLSR
>FUSION-ENST00000475947.7:648-ENST00000652379.1:25317|521
LPAPALETRAGPLR
>FUSION-ENST00000258405.9:41204-ENST00000360004.5:8010|12
NETRVQPKVTVYPSK
>FUSION-ENST00000475947.7:648-ENST00000652379.1:25317|1153
MGAARSHFPGGSLGR
>FUSION-ENST00000475947.7:648-ENST00000652379.1:25317|345
SGAARALH
>FUSION-ENST00000648631.1:57429-ENST00000542342.6:443444|44
MPCDSTFNLVK
>FUSION-ENST00000600584.5:29670-ENST00000600794.1:7456|77
VLPPETETLMGPR
>ENST00000438032.6|SNV-21902-G-A|3
EASYSLIK
>FUSION-ENST00000600584.5:29670-ENST00000600794.1:7456|67
TWQVEGK
>FUSION-ENST00000648631.1:57429-ENST00000542342.6:443444|100
MSHCTWPTIFIMIKYTQHK
>ENST00000376636.7|SNV-176175-G-T|3
QELAYIGITSSDVVWETKPK
>ENST00000649884.1|SNV-15152-T-G|1
GGNKFDKQEQNAEDWNLYWR
>FUSION-ENST00000649833.1:48270-ENST00000542342.6:443751|435
NAFYHLLLR
>FUSION-ENST00000475947.7:648-ENST00000652379.1:25317|906
CCRVDLHAFDSVILNPPNL
>FUSION-ENST00000475947.7:648-ENST00000652379.1:25317|1062
LTCPTEVK
>ENST00000293217.10|INDEL-29601-A-AA|1
QGGSLEPNFC
>ENST00000460856.5|SNV-382547-G-A|2
DLHECLETYLWEMTSGVEEIPPR
>FUSION-ENST00000475947.7:648-ENST00000652379.1:25317|51
LPASAAHTAAITGVRR
>FUSION-ENST00000475947.7:648-ENST00000652379.1:25317|545
VAWAGGVVGDATSRPR
>FUSION-ENST00000648631.1:57429-ENST00000542342.6:443444|5
IPDRDPLLLWFQTR
>ENST00000371847.8|INDEL-72692-A-AA|9
KLRTAYNFFK
>FUSION-ENST00000475947.7:648-ENST00000652379.1:25317|779
YTDSPKTQK
>FUSION-ENST00000649833.1:48270-ENST00000542342.6:443751|10
SPPLAFVVLR
>ENST00000253693.7|SNV-27774-A-G|2
IAMHSGSQTFSKDNSFR
>FUSION-ENST00000648631.1:57429-ENST00000542342.6:443444|170
ELVGVLHTKLASPVHVIDAPSSLHK
>FUSION-ENST00000648631.1:57429-ENST00000542342.6:443444|213
MLPTFLL
>FUSION-ENST00000475947.7:648-ENST00000652379.1:25317|745
MPIIPAARKAEAGESLEPGK
>ENST00000264717.7|SNV-8940-G-A|7
MKGGSATKILLK
>FUSION-ENST00000475947.7:648-ENST00000652379.1:25317|869
MFYRPFLSGKNRSPVR
>FUSION-ENST00000475947.7:648-ENST00000652379.1:25317|777
MIRWVGDLGCVPPGALVD
>FUSION-ENST00000648631.1:57429-ENST00000542342.6:443444|292
AAEGMKCFVLFLFVSK
>FUSION-ENST00000584177.5:648-ENST00000652379.1:25317|1538
ENWASSHVSR
>ENST00000477926.1|SNV-20847-C-T|8
LALMFYQLDMKSATSMAQ
>ENST00000622229.1|SNV-5623-G-T|10
GVGEHAAAARSQEGLLPR
>FUSION-ENST00000649833.1:48270-ENST00000542342.6:443751|203
FLFLCVFIFPIT
>FUSION-ENST00000475947.7:648-ENST00000652379.1:25317|322
MGIGDCNYSP
>FUSION-ENST00000648631.1:57429-ENST00000542342.6:443444|134
RPSEADLKI
>FUSION-ENST00000475947.7:648-ENST00000652379.1:25317|344
SASPNFLEGQVAFSHPR
>FUSION-ENST00000475947.7:648-ENST00000652379.1:25317|260
SQRKLWWR
>FUSION-ENST00000475947.7:648-ENST00000652379.1:25317|283
GGIPRPLQSAEGAPPARLARR
>FUSION-ENST00000649833.1:48270-ENST00000542342.6:443751|332
CSGYNNVKR
>ENST00000486186.5|SNV-477902-A-G|6
CQCRCPCRATAGGSQCAR
>ENST00000282499.10|SNV-369598-C-T|4
MKLTFSEVIRNK
>FUSION-ENST00000648631.1:57429-ENST00000542342.6:443444|116
TLFYFIFFFYYYTLSLKTFK
>FUSION-ENST00000649833.1:48270-ENST00000542342.6:443751|569
ENWEGEKSIKGGE
>FUSION-ENST00000485527.5:1504-ENST00000604271.2:32464|2
SLTFIEAVLFSK
>ENST00000470940.5|SNV-34286-G-A|5
LEGRYPAR
>FUSION-ENST00000337138.9:38773-ENST00000554835.1:112152|4
FSTLLSSPMRPFFETSK
>FUSION-ENST00000649833.1:48270-ENST00000542342.6:443751|283
MCNTLNGGDGRIVTKGNK
>ENST00000374161.7|SNV-137557-C-A|3
SLSQVQKLLLPLLLQTSPASPR
>FUSION-ENST00000475947.7:648-ENST00000652379.1:25317|237
MGERRSEGTGDGLR
>FUSION-ENST00000648631.1:57429-ENST00000542342.6:443444|151
DPLFKVSWWCSCLTDEACA
>ENST00000374935.7|SNV-325479-T-C|3
EKNDKPLPSATARPNTSMRGGSSK
>ENST00000312989.11|MNV-22170-TTT-T|10
GGGQVPPQARLGPHLPSTPGGR
>ENST00000534313.6|SNV-3458-G-A|1
TSAYSLEHANLGAGYYRKYFYGK
>FUSION-ENST00000600584.5:29670-ENST00000600794.1:7456|24
MPFLSIFISRVRR
>FUSION-ENST00000648631.1:57429-ENST00000542342.6:443444|147
MIFKRPGGIVQPR
>FUSION-ENST00000475947.7:648-ENST00000652379.1:25317|1148
SHFPGGSLGRWHSPLTR
>FUSION-ENST00000475947.7:648-ENST00000652379.1:25317|859
GVLRGKPHLGRHSGLVLAI
>FUSION-ENST00000475947.7:648-ENST00000652379.1:25317|288
VKAGALAGR
>ENST00000408999.4|SNV-44403-G-A|3
NEVNGKPK
>ENST00000617816.1|MNV-1972-GAAAATCCTGGAGGAC-G|1
DLPAADADPQRFKT
>FUSION-ENST00000475947.7:648-ENST00000652379.1:25317|1002
SNKSRNTTK
>FUSION-ENST00000475947.7:648-ENST00000652379.1:25317|1424
MPAWPKETLLESETQRAPSSDLID
>FUSION-ENST00000649833.1:48270-ENST00000542342.6:443751|547
KPKLPNRR
>ENST00000510006.5|SNV-275067-C-T|2
SIQHLCLRLHLPPPENQALI
>ENST00000393747.3|SNV-36663-C-A|5
AMMRSHLTLMTS
>ENST00000651105.1|SNV-2091300-G-A|7
PYVKWMLRAEDLTPEDDMPIGR
>FUSION-ENST00000475947.7:648-ENST00000652379.1:25317|737
GPARWLKPVIPSLWEAK
>ENST00000342992.10|SNV-98993-G-A|2
YKTFIQNHLVSLQILK
>FUSION-ENST00000475947.7:648-ENST00000652379.1:25317|1000
NTTKETHTQTK
>FUSION-ENST00000475947.7:648-ENST00000652379.1:25317|270
PGQGEAR
>ENST00000617816.1|MNV-1972-GAAAATCCTGGAGGAC-G|13
MQTPRGLKPR
>ENST00000534116.1|SNV-15176-C-G|7
MHILVRCSHFVCLR
>FUSION-ENST00000475947.7:648-ENST00000652379.1:25317|319
YYRLDGLVRPSDRPR
>FUSION-ENST00000649833.1:48270-ENST00000542342.6:443751|137
MQPVFWK
>FUSION-ENST00000475947.7:648-ENST00000652379.1:25317|1513
MEKMKEINTK
>FUSION-ENST00000648631.1:57429-ENST00000542342.6:443444|262
TAFVQEEV
>FUSION-ENST00000649833.1:48270-ENST00000542342.6:443751|325
EEPRQGR
>FUSION-ENST00000475947.7:648-ENST00000652379.1:25317|261
VNYAWAGRSQRK
>ENST00000370576.9|SNV-88618-G-A|2
NLDENSQELLSK
>FUSION-ENST00000475947.7:648-ENST00000652379.1:25317|380
MLLAECPAGPEAFTLKKLECSK
>ENST00000542075.5|SNV-19414-C-A|1
SASPRPRPATCSCTFPPTW
>FUSION-ENST00000475947.7:648-ENST00000652379.1:25317|84
VILLSTR
>ENST00000368078.8|SNV-5416-G-A|4
LNEIDFYEAFMEEPVTIPDKPNSK
>FUSION-ENST00000649833.1:48270-ENST00000542342.6:443751|662
MVTTVQSRDRK
>ENST00000294829.5|SNV-453-A-C|5
MNADFLLPYYTAQSGSR
>FUSION-ENST00000600584.5:29670-ENST00000600794.1:7456|71
RARPQVPLVETCRTWQVEGK
>FUSION-ENST00000648631.1:57429-ENST00000542342.6:443444|80
MLLGTRMCNVRVSAFSAFK
>ENST00000427191.6|INDEL-176970-C-CA|4
KTVQVPIQKR
>ENST00000381232.7|SNV-268087-C-G|8
TGPSLHREYGSTSSIDKQGTSGER
>FUSION-ENST00000475947.7:648-ENST00000652379.1:25317|1125
SGVASPSTVSK
>ENST00000614616.4|MNV-23989-GTCAG-G|23
QNLIMSQKTKSK
>ENST00000505061.5|SNV-47202-A-G|3
LSDYCHKR
>ENST00000482071.1|INDEL-83877-C-CA|8
MVGLVPKKLCYR
>FUSION-ENST00000649833.1:48270-ENST00000542342.6:443751|306
RYIVKVQDSVWHPASSLK
>FUSION-ENST00000475947.7:648-ENST00000652379.1:25317|1154
LLDFNINC
>ENST00000451237.3|SNV-1351-G-A|4
LVGGSDGKR
>FUSION-ENST00000648631.1:57429-ENST00000542342.6:443444|175
MECSFSNDRCISNHLPMDFLLP
>ENST00000539508.5|SNV-103322-A-G|3
ATHLQMLLNNNMNVK
>FUSION-ENST00000475947.7:648-ENST00000652379.1:25317|375
GEYGCKAET
>FUSION-ENST00000668333.1:648-ENST00000652379.1:25317|1568
EVGSLGIWE
>ENST00000265138.4|SNV-8349-C-T|3
TETWNGKLLKIPPVSSSILDCSIIR
>FUSION-ENST00000648631.1:57429-ENST00000542342.6:443444|19
SEFGGSSRGDLGCVAG
>ENST00000591729.1|INDEL-56333-T-TT|5
CLFFFSTLK
>FUSION-ENST00000475947.7:648-ENST00000652379.1:25317|241
IRGLGAETISTYSQTLNG
>ENST00000480682.5|SNV-2859-A-G|3
WNFHLTGWSCRLYILSLKETMSF
>FUSION-ENST00000475947.7:648-ENST00000652379.1:25317|1443
HHACLAQRDPLGK
>ENST00000576924.5|SNV-9644-C-T|1
WGRSRSR
>FUSION-ENST00000600584.5:29670-ENST00000600794.1:7456|41
FSFPSGSVQSRWSVASTGF
>ENST00000505753.1|SNV-71257-C-T|4
RGISILRPVKEADVR
>FUSION-ENST00000649833.1:48270-ENST00000542342.6:443751|25
AQPTAGRAGGAGARCGAGIQR
>FUSION-ENST00000649833.1:48270-ENST00000542342.6:443751|58
PALSVKEGR
>FUSION-ENST00000649833.1:48270-ENST00000542342.6:443751|109
SAPGESQDSR
>FUSION-ENST00000475947.7:648-ENST00000652379.1:25317|1344
EEGWKERQLQEENK
>ENST00000409544.5|MNV-146858-GA-G|3
RNLILRKPEWIFK
>ENST00000534945.2|SNV-163306-A-T|2
AWSAPSKR
>FUSION-ENST00000475947.7:648-ENST00000652379.1:25317|1512
EKMKEINTK
>ENST00000361902.5|SNV-22466-G-A|6
YVCPGSGFVPSFQLFEKR
>FUSION-ENST00000649833.1:48270-ENST00000542342.6:443751|477
GDLGTAQDWSLGCIL
>FUSION-ENST00000475947.7:648-ENST00000652379.1:25317|704
LFFSLVR
>ENST00000458716.2|SNV-23029-C-T|7
MSAKVKSCWVSALR
>FUSION-ENST00000475947.7:648-ENST00000652379.1:25317|290
MKVKAGALAGR
>FUSION-ENST00000648631.1:57429-ENST00000542342.6:443444|270
MIRPGILALTQHV
>ENST00000651105.1|SNV-2091300-G-A|8
MPYVKWMLRAEDLTPEDDMPIGR
>FUSION-ENST00000475947.7:648-ENST00000652379.1:25317|508
APGAPCVAAMVAFLGTGVR
>FUSION-ENST00000649833.1:48270-ENST00000542342.6:443751|579
GYAVGIQG
>FUSION-ENST00000475947.7:648-ENST00000652379.1:25317|11
GFGVLSCCPRWSRTPVLK
>ENST00000534966.1|SNV-119787-C-T|2
ATAPIIASKQLTLSR
>FUSION-ENST00000475947.7:648-ENST00000652379.1:25317|1262
SLSFYRFLSVSRSISVFLGR
>FUSION-ENST00000600584.5:29670-ENST00000600794.1:7456|38
EQVVQFLTACGPPK
>ENST00000220676.2|SNV-117088-A-T|4
RKGDIVK
>FUSION-ENST00000371714.5:136901-ENST00000426017.1:42573|18
WIHALEETILRHTLQLQKHLQGSR
>FUSION-ENST00000648631.1:57429-ENST00000542342.6:443444|295
GFHLVSQDGLDLLTS
>ENST00000314256.12|SNV-47679-G-A|2
RGPQSPQQHR
>FUSION-ENST00000475947.7:648-ENST00000652379.1:25317|98
HLVYVLG
>FUSION-ENST00000371714.5:136901-ENST00000426017.1:42573|1
TCTQPGTVAHDCNPRPRRWIT
>FUSION-ENST00000600584.5:29670-ENST00000600794.1:7456|5
FIWVHGPQWLLPQK
>ENST00000572445.1|SNV-23534-G-A|2
MGSWHSSNQYPLPERPAHTGL
>ENST00000380545.9|SNV-919733-G-A|1
SGVFCFFFFFLGVPETEVTWFRNK
>ENST00000441335.6|SNV-25998-T-C|4
YNLRVPYGANYSCTEPNFTR
>FUSION-ENST00000648631.1:57429-ENST00000542342.6:443444|84
MCVKCFLL
>ENST00000456909.6|SNV-16652-C-G|2
DSSLEGR
>FUSION-ENST00000475947.7:648-ENST00000652379.1:25317|489
LPGPAGLLFSRASERPDSR
>FUSION-ENST00000648631.1:57429-ENST00000542342.6:443444|166
RTGMILDELFSIMLLAKDPLFK
>ENST00000216223.10|SNV-35872-G-A|1
MLCREGVRWR
>ENST00000414301.5|SNV-27242-G-A|1
ELYAGVYIDFMGTDAAIFRTLGK
>ENST00000640506.1|SNV-10420-C-T|2
GVLFSRTVSR
>ENST00000562595.5|SNV-347-C-G|4
LAEERAQLLQETRDLAFANYK
>ENST00000450053.8|SNV-22615-G-A|1
HFINKQVQPTMSQFEMDTYAK
>FUSION-ENST00000600584.5:29670-ENST00000600794.1:7456|68
ARPQVPLVETCRTWQVEGKQPR
>ENST00000647684.1|SNV-10030-A-G|1
SIIVSAGPWVAFEQSSFR
>FUSION-ENST00000475947.7:648-ENST00000652379.1:25317|181
AHTRPSPAVESGRER
>ENST00000493293.5|SNV-49387-G-A|1
ETENYSKQALSLVRK
>FUSION-ENST00000475947.7:648-ENST00000652379.1:25317|1059
PEEFSQCASAR
>FUSION-ENST00000649833.1:48270-ENST00000542342.6:443751|85
MTGILVETPQCEETEIHAEGKLCEK
>FUSION-ENST00000475947.7:648-ENST00000652379.1:25317|419
RRPIRTSALSTFDGSR
>FUSION-ENST00000475947.7:648-ENST00000652379.1:25317|71
YILPPFLHSLFINNFR
>FUSION-ENST00000475947.7:648-ENST00000652379.1:25317|151
WPPLPSADR
>ENST00000489991.1|SNV-29596-T-A|3
GINSILPNRNFFLALSYFKMAG
>FUSION-ENST00000649833.1:48270-ENST00000542342.6:443751|196
VCMLVCQCVLALSYFLTLR
>ENST00000219611.7|INDEL-21323-C-CG|2
ENNVSFVDDSFPPGPGVCRLPR
>ENST00000523488.5|SNV-1627867-G-A|3
QACLKTSLPSFGLYQTSQFRTR
>FUSION-ENST00000648631.1:57429-ENST00000542342.6:443444|260
PAWVTHAGWSSR
>FUSION-ENST00000649833.1:48270-ENST00000542342.6:443751|656
KLPIHILHSTSRTDTILFISQTIK
>FUSION-ENST00000475947.7:648-ENST00000652379.1:25317|793
GVPWSVYHRTVHVR
>ENST00000495941.1|SNV-16652-C-G|2
VASSSTFGRSWLK
>FUSION-ENST00000475947.7:648-ENST00000652379.1:25317|64
MGSSVSLSR
>FUSION-ENST00000475947.7:648-ENST00000652379.1:25317|1356
TVLAWAER
>ENST00000273183.7|SNV-63037-G-A|2
QSLSFKTK
>FUSION-ENST00000262948.10:29670-ENST00000600794.1:7456|3
DRDPNGAK
>FUSION-ENST00000475947.7:648-ENST00000652379.1:25317|871
MFYRPFLSGKNR
>FUSION-ENST00000475947.7:648-ENST00000652379.1:25317|1377
PSVALGFSPFGSFDRR
>FUSION-ENST00000475947.7:648-ENST00000652379.1:25317|1035
MAGSFFFFFFFFFFFFFFW
>FUSION-ENST00000475947.7:648-ENST00000652379.1:25317|493
AGLWPTGDPASRPRSCLSR
>FUSION-ENST00000475947.7:648-ENST00000652379.1:25317|475
MDENHERR
>FUSION-ENST00000475947.7:648-ENST00000652379.1:25317|756
LAGRGGTCL
>ENST00000435422.7|SNV-887357-G-A|2
DEEIKLDAAK
>ENST00000403437.2|SNV-17523-G-A|2
NELAKSEAK
>FUSION-ENST00000475947.7:648-ENST00000652379.1:25317|594
ECFRSLLCVSTFSK
>ENST00000497328.5|SNV-1457-A-C|1
APSVVPISCFLRQGSAQELNLRHR
>ENST00000435451.1|SNV-336437-G-A|1
LESIRQCR
>ENST00000220659.11|SNV-5347-C-G|3
DFQRAQAARQAGTSVPNPP
>FUSION-ENST00000475947.7:648-ENST00000652379.1:25317|331
NEEFPVSAGHK
>ENST00000264717.7|SNV-8940-G-A|5
GGSATKILLKTLLLAAHK
>ENST00000647821.1|SNV-35562-G-A|3
HSIDEISSSVEVVQSKIEQLR
>FUSION-ENST00000600584.5:29670-ENST00000600794.1:7456|65
QPRCVRPLTVALPLPQGALCEENMR
>ENST00000617816.1|MNV-1972-GAAAATCCTGGAGGAC-G|3
DLPAADADPQR
>ENST00000357258.8|SNV-796608-A-C|1
TQLYLRQTETLTSNLR
>FUSION-ENST00000649833.1:48270-ENST00000542342.6:443751|365
IMCISRCR
>FUSION-ENST00000648631.1:57429-ENST00000542342.6:443444|16
DRKVALSPQSHQK
>ENST00000359541.6|SNV-27592-C-T|2
LYSFQCFLAHDQAVR
>FUSION-ENST00000649833.1:48270-ENST00000542342.6:443751|218
SVIKPQPSLSCDSFSDSPGFWRT
>ENST00000342992.10|SNV-217630-A-T|2
VLAENLAGPGKPSKSTEPILI
>ENST00000534945.2|SNV-163306-A-T|4
TISTRAWSAPSKR
>FUSION-ENST00000475947.7:648-ENST00000652379.1:25317|195
GPCLGKRR
>FUSION-ENST00000475947.7:648-ENST00000652379.1:25317|1044
MESCSVPQAGVQWR
>ENST00000533402.5|SNV-19261-G-A|1
GSHWVSSTRSE
>ENST00000546217.1|SNV-2233-C-T|3
VLSRPNAQELPSMYQCLGLDYEE
>FUSION-ENST00000649833.1:48270-ENST00000542342.6:443751|391
PQCFGSLLVQTSL
>FUSION-ENST00000649833.1:48270-ENST00000542342.6:443751|115
ARIPGPDLSLSIAWDLNGGK
>ENST00000524832.5|SNV-31757-C-T|2
MTYDYSTAHQSGPNAPLSWVR
>FUSION-ENST00000649833.1:48270-ENST00000542342.6:443751|29
AQPTAGR
>ENST00000290583.9|SNV-2190-G-A|6
DSALKAQSALHK
>FUSION-ENST00000649833.1:48270-ENST00000542342.6:443751|212
CFVDHLSVGVTVCSQR
>FUSION-ENST00000475947.7:648-ENST00000652379.1:25317|333
GLQLFPMNEEFPVSAGHKLALIK
>FUSION-ENST00000475947.7:648-ENST00000652379.1:25317|940
MYFSIIQ
>FUSION-ENST00000649833.1:48270-ENST00000542342.6:443751|359
MLLLQSCPIECSVMVER
>FUSION-ENST00000649833.1:48270-ENST00000542342.6:443751|649
TDTILFISQTIKSIDW
>FUSION-ENST00000475947.7:648-ENST00000652379.1:25317|1416
CHVWLISYF
>ENST00000510583.2|SNV-72726-C-T|1
QIPALFQRISVVGCDAVCRIIHLK
>FUSION-ENST00000475947.7:648-ENST00000652379.1:25317|1069
MSLWKDAR
>ENST00000568346.1|SNV-64333-C-T|9
FIPNARSG
>ENST00000378142.9|INDEL-7267-A-AATGTGTTTC|5
KGGHNSTMCFMCFHYR
>ENST00000614616.4|MNV-23989-GTCAG-G|9
KIMIMIK
>FUSION-ENST00000648631.1:57429-ENST00000542342.6:443444|42
MVDVRVR
>ENST00000647569.1|SNV-10030-A-G|1
GSESWVAFEQSSFRGEMFILEK
>ENST00000592554.2|SNV-949-G-C|2
TEPRTEPAGASHSGSSSK
>FUSION-ENST00000475947.7:648-ENST00000652379.1:25317|123
AGPYPYPQQVSK
>FUSION-ENST00000475947.7:648-ENST00000652379.1:25317|341
LSNNRSVMPLDVRGCTR
>FUSION-ENST00000649833.1:48270-ENST00000542342.6:443751|416
RTHSSNCLKIEWTGSHLLK
>ENST00000672356.1|SNV-523866-C-T|1
TLEQQENFAEVVRSR
>FUSION-ENST00000475947.7:648-ENST00000652379.1:25317|516
VARAAGR
>FUSION-ENST00000594671.5:10593-ENST00000598782.1:5680|42
TDESGPHSHRLYYLAPPVSKDATMK
>ENST00000505753.1|SNV-71257-C-T|1
GISILRPVKEADVRQAGTSWER
>ENST00000396505.7|MNV-43830-CC-C|1
ASFAMTPPAGFWTSSPGS
>ENST00000475722.5|SNV-25466-C-T|1
SIFKATPRSLER
>ENST00000312989.11|MNV-22170-TTT-T|5
RLRVLCQAAAGDTFLSSQLLWR
>FUSION-ENST00000649833.1:48270-ENST00000542342.6:443751|527
EQGTEERRPGDSSGLEPGMHPIGR
>FUSION-ENST00000475947.7:648-ENST00000652379.1:25317|1323
ILSDTALTTRVMKSSAH
>FUSION-ENST00000475947.7:648-ENST00000652379.1:25317|633
MVNTYRLYGNR
>FUSION-ENST00000648631.1:57429-ENST00000542342.6:443444|20
MSEFGGSSRGDLGCVAG
>FUSION-ENST00000649833.1:48270-ENST00000542342.6:443751|427
GEEEDGEK
>ENST00000571368.5|SNV-12691-A-C|5
KLALPPATCPR
>FUSION-ENST00000475947.7:648-ENST00000652379.1:25317|609
VSFLPVCLLK
>FUSION-ENST00000475947.7:648-ENST00000652379.1:25317|1095
APPPGRLLGARPSSAKVQR
>FUSION-ENST00000475947.7:648-ENST00000652379.1:25317|257
LWWRSVAVLTCKSVVRPGYR
>FUSION-ENST00000475947.7:648-ENST00000652379.1:25317|680
SWLTAPSASR
>ENST00000371847.8|INDEL-72692-A-AA|3
ITLSISLHK
>FUSION-ENST00000649833.1:48270-ENST00000542342.6:443751|578
MSGRLRK
>FUSION-ENST00000649833.1:48270-ENST00000542342.6:443751|40
RSLGPPGARSLPASR
>ENST00000451237.3|SNV-1351-G-A|6
MQEAWKLVGGSDGKR
>FUSION-ENST00000475947.7:648-ENST00000652379.1:25317|100
RFRHLVYVLG
>FUSION-ENST00000475947.7:648-ENST00000652379.1:25317|1409
NYLMIYLCTYFQTESR
>ENST00000639473.1|SNV-164862-G-A|7
MDQPSCQQFRLLDLQK
>ENST00000461292.3|SNV-418595-C-T|1
VRRSLVFT
>ENST00000509479.6|SNV-1236-G-A|1
SGTGTGK
>ENST00000614616.4|MNV-23989-GTCAG-G|29
ERKAVVMK
>FUSION-ENST00000371714.5:136901-ENST00000426017.1:42573|8
SSVKYWNFESDIRK
>ENST00000344514.1|SNV-17-G-A|1
DWENYSSLTDFFLLGITNNPEMK
>ENST00000360453.8|SNV-102713-C-T|2
LPPQTPEPLSK
>ENST00000313695.11|SNV-49252-G-T|2
WMFLISAAPPEMYEVHTASR
>ENST00000302328.8|SNV-204993-G-A|3
VLGGSDGLDSMKAMIEEK
>FUSION-ENST00000475947.7:648-ENST00000652379.1:25317|828
MGFHCGSQDGLDLLTP
>FUSION-ENST00000475947.7:648-ENST00000652379.1:25317|1504
PPPPRHVPLPSPGWPLPGDPR
>FUSION-ENST00000475947.7:648-ENST00000652379.1:25317|688
MLVRLVSHSQPQVVRLP
>ENST00000373997.8|SNV-69442-G-A|2
VLDGSPIEVTLAKPVNKDSYVR
>ENST00000580796.5|SNV-22812-C-T|2
RTSNCRIKP
>FUSION-ENST00000600584.5:29670-ENST00000600794.1:7456|98
CRPHPFPGSRGTSWSCLPR
>ENST00000532967.5|SNV-13368-A-G|1
FFQYDTLCESRPLAQGPLK
>ENST00000372390.8|SNV-62595-A-G|2
MGLVKNHLMYAVREEVEILK
>FUSION-ENST00000649833.1:48270-ENST00000542342.6:443751|554
MGDRDPVSKQK
>ENST00000245255.7|SNV-25125-A-T|1
AWNCCNEYMPSRIIVYR
>ENST00000243346.10|SNV-18169-A-G|4
VDYDRQSGSAVITFVEIGVAGKILK
>ENST00000361168.9|SNV-9778-G-A|2
RYEIVSTLGEGTFGR
>FUSION-ENST00000475947.7:648-ENST00000652379.1:25317|668
FFISFVSTRLLICINVNVSVR
>ENST00000496418.5|SNV-29596-T-A|6
CRGINSILPNR
>FUSION-ENST00000649833.1:48270-ENST00000542342.6:443751|691
SAHLRLPK
>FUSION-ENST00000649833.1:48270-ENST00000542342.6:443751|503
MGKGDFGKR
>ENST00000361306.6|SNV-57620-G-A|3
NSNNALAWEKTTSEDKK
>ENST00000366503.3|SNV-40590-T-G|4
HILSHIGNKLFEGEECPEKLYHCK
>FUSION-ENST00000475947.7:648-ENST00000652379.1:25317|200
ERGPCLGKR
>FUSION-ENST00000475947.7:648-ENST00000652379.1:25317|813
RGFTVLPRLGPR
>ENST00000394894.8|SNV-7308-G-A|2
MLEPPPSAKPFTIDVNKK
>ENST00000408999.4|SNV-44403-G-A|6
GLGNLKILKNEVNGKPK
>FUSION-ENST00000475947.7:648-ENST00000652379.1:25317|383
LLAECPAGPEAFTLK
>FUSION-ENST00000475947.7:648-ENST00000652379.1:25317|187
RAHTRPSPAVESGR
>ENST00000475930.1|SNV-19344-C-T|3
TDSTGEILVSFLLSSIVEIK
>ENST00000262462.9|SNV-428276-G-A|3
ELVTVLDK
>FUSION-ENST00000475947.7:648-ENST00000652379.1:25317|682
MARSWLTAPSASRVR
>ENST00000517913.5|SNV-887357-G-A|1
DEEVRDEKDR
>FUSION-ENST00000371714.5:136901-ENST00000426017.1:42573|9
SSVKYWNFESDIR
>FUSION-ENST00000648631.1:57429-ENST00000542342.6:443444|261
MPAWVTHAGWSSR
>FUSION-ENST00000600584.5:29670-ENST00000600794.1:7456|75
VLPPETETLMGPRR
>ENST00000496543.1|SNV-12588-A-G|1
VFGSLELVSIEMF
>ENST00000314111.4|SNV-125-T-G|4
AQALGTRAARGPR
>FUSION-ENST00000648631.1:57429-ENST00000542342.6:443444|130
PARPAVPSDD
>FUSION-ENST00000475947.7:648-ENST00000652379.1:25317|689
LVRLVSHSQPQVVR
>FUSION-ENST00000649833.1:48270-ENST00000542342.6:443751|512
AWHTMAKAMGK
>ENST00000492607.5|SNV-9765-C-A|2
LMGENSVPPSPSR
>FUSION-ENST00000649833.1:48270-ENST00000542342.6:443751|685
MPPCPANFYIFLVDTGFR
>ENST00000372827.8|SNV-24184-G-A|3
TPRAVRPLRK
>ENST00000536736.5|SNV-110181-A-T|2
AGWFLDRIDITDMNNEITYYFPCHR
>ENST00000614616.4|MNV-23989-GTCAG-G|39
IPMTHQVRSKGK
>FUSION-ENST00000440564.6:2413-ENST00000578090.5:42888|2
SLAGKGPSALAGQLESGQASSA
>ENST00000368171.5|SNV-3639-G-T|2
VYLSSFTRDVK
>ENST00000381196.8|SNV-2091300-G-A|2
AEDLTPEDDMPIGR
>ENST00000467821.1|SNV-128532-A-G|2
KESVLMVWLAIVAHV
>ENST00000392133.7|SNV-18554-G-C|5
HSIHWPCRLTIGSNLSIRIPAYK
>FUSION-ENST00000475947.7:648-ENST00000652379.1:25317|863
LLLSVLLHK
>FUSION-ENST00000475947.7:648-ENST00000652379.1:25317|216
SGGDGRR
>ENST00000523488.5|SNV-1627867-G-A|4
QACLKTSLPSFGLYQTSQFR
>ENST00000375820.10|SNV-105681-C-T|1
GYSGTPGPRGEPGPK
>FUSION-ENST00000475947.7:648-ENST00000652379.1:25317|1362
GCGVGTEGSVLR
>FUSION-ENST00000648631.1:57429-ENST00000542342.6:443444|159
MLLAKDPLFK
>FUSION-ENST00000440564.6:2413-ENST00000578090.5:42888|12
RGVAPGRWGGR
>FUSION-ENST00000649833.1:48270-ENST00000542342.6:443751|660
DRKLPIHILHSTSR
>FUSION-ENST00000475947.7:648-ENST00000652379.1:25317|552
ALRVWLR
>ENST00000537694.1|MNV-22170-TTT-T|1
LGPHLPSTPG
>ENST00000344514.1|SNV-17-G-A|2
MDWENYSSLTDFFLLGITNNPEMK
>FUSION-ENST00000475947.7:648-ENST00000652379.1:25317|88
GTGLAESAGKEDPVELDSSLAR
>ENST00000361168.9|SNV-9778-G-A|3
SVEDDAEGHLIYHVGDWLQKR
>ENST00000260128.8|SNV-160600-C-T|3
CFILSNDSIHCER
>FUSION-ENST00000475947.7:648-ENST00000652379.1:25317|426
PTGADPLRGGDACIYQIK
>FUSION-ENST00000475947.7:648-ENST00000652379.1:25317|1330
QLQEENKTR
>FUSION-ENST00000475947.7:648-ENST00000652379.1:25317|1010
MTSESYFLLIFTYVCIYFF
>ENST00000622229.1|SNV-5623-G-T|4
TCGRSAVTGR
>FUSION-ENST00000649833.1:48270-ENST00000542342.6:443751|378
PCGYQNPRMLKFLT
>FUSION-ENST00000582911.5:648-ENST00000652379.1:25317|1543
AGTRFPGPQWGCANPR
>ENST00000288986.6|INDEL-83877-C-CA|1
LCYRYAE
>ENST00000368250.5|SNV-105484-C-G|1
TECWEIPVGRLNMTVQLVSNFSR
>ENST00000430787.1|SNV-1575-G-A|6
MEGKIMSSPLSDTQGSLLKQPLR
>ENST00000532279.1|MNV-22170-TTT-T|5
LGPHLPSTPGGLVAPACGR
>FUSION-ENST00000475947.7:648-ENST00000652379.1:25317|310
NAASCEN
>ENST00000265755.7|SNV-61739-C-T|4
SLPRSFLEHGSDVYLLR
>FUSION-ENST00000649833.1:48270-ENST00000542342.6:443751|99
MSHHAQPDAFFF
>FUSION-ENST00000594671.5:10593-ENST00000598782.1:5680|17
HISGGQPGTR
>ENST00000489134.5|SNV-21361-T-G|3
MCLGGERNYICSLLSIATSPAFVQC
>FUSION-ENST00000649833.1:48270-ENST00000542342.6:443751|339
MGEWDGQWKSPGRVGR
>ENST00000461292.3|SNV-418595-C-T|2
MVRRSLVFT
>FUSION-ENST00000475947.7:648-ENST00000652379.1:25317|1384
GNAFQSPIRMHRALFPSWSWS
>ENST00000431454.2|SNV-85075-C-T|1
SATMCHVTVFRIL
>FUSION-ENST00000649833.1:48270-ENST00000542342.6:443751|96
SLVNDEVVLDQGGPLIQYDWHPCR
>ENST00000535577.5|SNV-12159-C-A|1
THSGEKPFL
>ENST00000568346.1|SNV-64333-C-T|1
ERSQPGA
>FUSION-ENST00000649833.1:48270-ENST00000542342.6:443751|134
MQPVFWKVGRR
>FUSION-ENST00000649833.1:48270-ENST00000542342.6:443751|479
CLFLDSLGFSWCR
>FUSION-ENST00000475947.7:648-ENST00000652379.1:25317|428
PTGADPLR
>ENST00000261609.13|SNV-180346-A-G|2
VRELMADSENMDVLHESHDIFK
>ENST00000649772.1|SNV-49420-T-C|4
EVETRQQLEQALGDHR
>ENST00000380607.5|SNV-168069-G-T|1
EMESKVDVTSRAVMEIMTK
>FUSION-ENST00000262948.10:29670-ENST00000600794.1:7456|12
DSVVAGFQWATKEVR
>FUSION-ENST00000475947.7:648-ENST00000652379.1:25317|285
GGIPRPLQSAEGAPPAR
>FUSION-ENST00000475947.7:648-ENST00000652379.1:25317|1175
MPAPREAEAGESLEPGK
>FUSION-ENST00000475947.7:648-ENST00000652379.1:25317|462
GGSRWGPRAVR
>FUSION-ENST00000475947.7:648-ENST00000652379.1:25317|111
KTLLSLTLVWHGEET
>FUSION-ENST00000649833.1:48270-ENST00000542342.6:443751|61
TGMPALSVKEGRK
>ENST00000375023.3|INDEL-1502-C-CC|3
RGRLPHPGLGPPTVLLHAWMDR
>FUSION-ENST00000475947.7:648-ENST00000652379.1:25317|1394
DGREPLRLDSGE
>FUSION-ENST00000475947.7:648-ENST00000652379.1:25317|325
SLPFVHTAR
>ENST00000367614.5|SNV-4172-C-T|2
LNVVEISRLNHTEK
>ENST00000549335.5|SNV-60922-C-A|2
ASTGHALDCFEVCRTVCESR
>FUSION-ENST00000475947.7:648-ENST00000652379.1:25317|57
TTTPADFYVVSHVFRR
>FUSION-ENST00000649833.1:48270-ENST00000542342.6:443751|420
TGSSRDMERK
>ENST00000480682.5|SNV-2859-A-G|12
MPCMWNFHLTGWSCR
>FUSION-ENST00000600584.5:29670-ENST00000600794.1:7456|79
GAGDGWSRWSSF
>FUSION-ENST00000649833.1:48270-ENST00000542342.6:443751|459
MRCPLEAK
>FUSION-ENST00000649833.1:48270-ENST00000542342.6:443751|220
GSYTPLPGGQCIYIHFLK
>FUSION-ENST00000475947.7:648-ENST00000652379.1:25317|555
KCFRLPLWR
>FUSION-ENST00000600584.5:29670-ENST00000600794.1:7456|99
MCRPHPFPGSRGTSWSCLPR
>FUSION-ENST00000475947.7:648-ENST00000652379.1:25317|941
ATSFGGCQSVVE
>FUSION-ENST00000649833.1:48270-ENST00000542342.6:443751|553
GDRDPVSKQK
>FUSION-ENST00000475947.7:648-ENST00000652379.1:25317|1012
YLFFLIYFS
>FUSION-ENST00000648631.1:57429-ENST00000542342.6:443444|126
MWAVVVFGAHR
>FUSION-ENST00000648631.1:57429-ENST00000542342.6:443444|239
LEGTRISALNSK
>FUSION-ENST00000649833.1:48270-ENST00000542342.6:443751|574
RENWEGEKSIK
>FUSION-ENST00000475947.7:648-ENST00000652379.1:25317|911
MAKCQHLGLMD
>FUSION-ENST00000475947.7:648-ENST00000652379.1:25317|951
IESQYRVPVADR
>ENST00000640506.1|SNV-10419-C-T|2
GVSFSRTVSR
>ENST00000309900.11|SNV-268754-C-T|2
LFSKLTSFR
>ENST00000394329.8|SNV-162241-A-G|2
VTVGGVRSLEPILQR
>FUSION-ENST00000337138.9:38773-ENST00000554835.1:112152|6
NSQPQCIVCVNYVVRFSTLLSSPMR
>ENST00000602599.1|SNV-57785-G-A|3
VLFLWLGDIINTPGIYHKLLR
>ENST00000507125.1|SNV-11192-C-T|4
MSGCRTTNYYRK
>FUSION-ENST00000649833.1:48270-ENST00000542342.6:443751|86
TGILVETPQCEETEIHAEGK
>ENST00000375023.3|INDEL-1502-C-CC|2
GRLPHPGLGPPTVLLHAWMDR
>ENST00000345136.7|SNV-41680-G-A|1
SIITYVSSLYDTMPRVPDVQDGVR
>ENST00000380607.5|SNV-168069-G-T|2
EMESKVDVTSR
>FUSION-ENST00000649833.1:48270-ENST00000542342.6:443751|273
LTLERDSECLVV
>ENST00000342992.10|SNV-242035-C-T|1
EEMTVVWNLPEYDGGKSITGYFLEK
>FUSION-ENST00000262948.10:29670-ENST00000600794.1:7456|30
NPAERADLKMLTELK
>FUSION-ENST00000475947.7:648-ENST00000652379.1:25317|373
LECSKQARAAWIPQLGIME
>ENST00000326831.7|SNV-181629-C-A|2
RLYQQTYSSFFPLTPMGYAIWK
>FUSION-ENST00000475947.7:648-ENST00000652379.1:25317|198
VVCVGGRR
>ENST00000338961.11|SNV-5457-C-T|4
EGKFGVVEGAVAKYMGAAAMYLISK
>FUSION-ENST00000594671.5:10593-ENST00000598782.1:5680|7
TTARPPARAR
>FUSION-ENST00000475947.7:648-ENST00000652379.1:25317|1407
NYLMIYLCTYFQTESRSGR
>FUSION-ENST00000475947.7:648-ENST00000652379.1:25317|392
RRYSHDPPGSFR
>FUSION-ENST00000600584.5:29670-ENST00000600794.1:7456|33
SLNSQGRGSPIPSVRR
>FUSION-ENST00000649833.1:48270-ENST00000542342.6:443751|15
CGAGIQRTRSPPLAFVVLR
>ENST00000522831.1|SNV-28933-A-T|14
NLHKHIGDVASLK
>ENST00000310521.6|MNV-11542-AG-A|26
ASPPPHPTRSPAAPGCCRTR
>FUSION-ENST00000600584.5:29670-ENST00000600794.1:7456|57
PMSGLLGPS
>FUSION-ENST00000649833.1:48270-ENST00000542342.6:443751|215
RCFVDHLSVGVTVCSQR
>ENST00000302079.10|SNV-344871-C-T|4
RSLWYATHYSTDER
>ENST00000397786.7|SNV-80522-C-A|1
TPGGTVLEGNSSSIGAQFK
>ENST00000312428.11|SNV-211342-G-A|5
FLQSLHEYDKDNIPPAYINIIR
>FUSION-ENST00000475947.7:648-ENST00000652379.1:25317|1354
TVLAWAERGGPGTR
>FUSION-ENST00000475947.7:648-ENST00000652379.1:25317|698
VFNPRGLFR
>FUSION-ENST00000475947.7:648-ENST00000652379.1:25317|975
CPPPRPANLYTFNR
>FUSION-ENST00000475947.7:648-ENST00000652379.1:25317|209
EWTGAAGAARAR
>ENST00000361306.6|SNV-57620-G-A|4
NSNNALAWEKTTSEDK
>FUSION-ENST00000475947.7:648-ENST00000652379.1:25317|1366
PLSPPPPPPKMTAR
>FUSION-ENST00000475947.7:648-ENST00000652379.1:25317|442
MRAFIRSKPTR
>FUSION-ENST00000649833.1:48270-ENST00000542342.6:443751|361
CISRCRF
>FUSION-ENST00000649833.1:48270-ENST00000542342.6:443751|379
MPCGYQNPRMLKFLT
>ENST00000563635.5|SNV-255967-A-G|3
RETYKPWCKEFQGFR
>ENST00000361272.9|SNV-12037-C-A|1
WLSFHSGYDFG
>ENST00000519031.5|SNV-37074-G-A|1
IILQQDFTSIR
>FUSION-ENST00000648631.1:57429-ENST00000542342.6:443444|224
LDFSFPF
>FUSION-ENST00000475947.7:648-ENST00000652379.1:25317|253
SVVRPGYR
>FUSION-ENST00000475947.7:648-ENST00000652379.1:25317|602
EGIVDKDVYFTYEK
>FUSION-ENST00000475947.7:648-ENST00000652379.1:25317|786
TGVSHRPRPIYLFINFESRL
>FUSION-ENST00000475947.7:648-ENST00000652379.1:25317|964
MCLLIHEYKR
>FUSION-ENST00000648631.1:57429-ENST00000542342.6:443444|221
MEASPGSLHKSPLV
>FUSION-ENST00000649833.1:48270-ENST00000542342.6:443751|34
AHPWGREGGR
>FUSION-ENST00000440564.6:2413-ENST00000578090.5:42888|15
NILVFGERRR
>ENST00000512123.4|SNV-454006-G-C|2
CVAKPVDK
>ENST00000490850.1|INDEL-72692-A-AA|10
QKNYEQPTISSKSHSPSPYTK
>FUSION-ENST00000649833.1:48270-ENST00000542342.6:443751|688
NGHHCSI
>FUSION-ENST00000475947.7:648-ENST00000652379.1:25317|203
ARVVCVGGR
>FUSION-ENST00000649833.1:48270-ENST00000542342.6:443751|589
ICDWYLILDSSR
>FUSION-ENST00000636037.1:8746-ENST00000623511.1:23702|3
FTLNQVTRR
>FUSION-ENST00000475947.7:648-ENST00000652379.1:25317|221
ESGSDPR
>FUSION-ENST00000475947.7:648-ENST00000652379.1:25317|748
PIIPAAR
>FUSION-ENST00000648631.1:57429-ENST00000542342.6:443444|66
DIPRSGIVGPHGDSIFHILKK
>ENST00000427191.6|INDEL-176970-C-CA|2
TVQVPIQKR
>FUSION-ENST00000475947.7:648-ENST00000652379.1:25317|39
HLTCRGDLELLGSRDPPASASR
>ENST00000510583.2|SNV-72726-C-T|2
QIPALFQRISVVGCDAVCR
>ENST00000371746.9|SNV-5370-C-G|2
QVATGDEFYLMEDSR
>FUSION-ENST00000475947.7:648-ENST00000652379.1:25317|1234
GAFSDFSLGHVWRPYFSYFPDK
>ENST00000482071.1|INDEL-83877-C-CA|5
QEDQWYGWSSTKKTMLPLCR
>ENST00000281172.10|SNV-260914-C-G|5
AALEDSSGRSELQEIMR
>FUSION-ENST00000648631.1:57429-ENST00000542342.6:443444|124
MWAVVVFGAHRK
>FUSION-ENST00000649833.1:48270-ENST00000542342.6:443751|606
SLKYLPGTR
>FUSION-ENST00000600584.5:29670-ENST00000600794.1:7456|12
RDGTPNTFSISSEGNSDVQTNFNK
>FUSION-ENST00000475947.7:648-ENST00000652379.1:25317|637
TFILRMKSVVFMCVNER
>ENST00000482071.1|INDEL-83877-C-CA|1
TMLPLCRIIH
>FUSION-ENST00000600584.5:29670-ENST00000600794.1:7456|84
MDGAGGPVSDSLWTP
>FUSION-ENST00000475947.7:648-ENST00000652379.1:25317|418
RPIRTSALSTFDGSR
>ENST00000242994.4|SNV-6819-C-T|3
VMPCYFK
>ENST00000591857.5|SNV-23310-C-T|3
DYMPLLYL
>FUSION-ENST00000649833.1:48270-ENST00000542342.6:443751|213
RCFVDHLSVGVTVCSQRLR
>FUSION-ENST00000649833.1:48270-ENST00000542342.6:443751|457
MRCPLEAKK
>ENST00000420501.5|SNV-92671-G-A|1
LQDINFINNYKIDCPTLARFCLMVK
>FUSION-ENST00000649833.1:48270-ENST00000542342.6:443751|520
GREGSIVSGQRPR
>FUSION-ENST00000475947.7:648-ENST00000652379.1:25317|1497
TRGRNSSIDTADLHLWNPQSSTHK
>FUSION-ENST00000475947.7:648-ENST00000652379.1:25317|1209
RGERGER
>ENST00000296721.9|SNV-38177-A-C|1
LALDTCSIIYVPKASRHK
>FUSION-ENST00000475947.7:648-ENST00000652379.1:25317|1277
EAGVEELLEPGRRR
>FUSION-ENST00000648631.1:57429-ENST00000542342.6:443444|216
YLFGLLVQVFT
>ENST00000531338.5|SNV-11391-C-T|7
SESQATTGSNEVMRILIFR
>ENST00000403437.2|SNV-17523-G-A|1
NELAKSEAKR
>FUSION-ENST00000475947.7:648-ENST00000652379.1:25317|1283
GAGTCNPSYSGGWGGR
>ENST00000617816.1|MNV-1972-GAAAATCCTGGAGGAC-G|9
GQTMEDRPLEGPACCRCRPPEV
>FUSION-ENST00000649833.1:48270-ENST00000542342.6:443751|50
GAASRLGDVPAR
>ENST00000484651.5|SNV-15081-C-T|5
VSPGKVSGSPEQAVEENLSSYFLDR
>ENST00000549335.5|SNV-60922-C-A|6
MEECCVFGSRQYLSAK
>FUSION-ENST00000475947.7:648-ENST00000652379.1:25317|93
MSALPIIVK
>FUSION-ENST00000649833.1:48270-ENST00000542342.6:443751|335
VGRGQKEGQQHR
>ENST00000374935.7|SNV-325479-T-C|1
NDKPLPSATARPNTSMRGGSSK
>ENST00000317876.8|SNV-10329-T-G|1
GLTVVDVYQGWGGPCKPVVSLFQK
>ENST00000381232.7|SNV-268087-C-G|1
FFDLLKGYKDDK
>FUSION-ENST00000648631.1:57429-ENST00000542342.6:443444|311
QGLELPR
>FUSION-ENST00000475947.7:648-ENST00000652379.1:25317|833
KTTAVLCSSQGR
>ENST00000376141.5|SNV-3314-G-A|2
TQSERGDGSDVK
>ENST00000496384.7|SNV-171593-T-A|2
IGDFGLATEK
>FUSION-ENST00000475947.7:648-ENST00000652379.1:25317|1200
MQYLGPFFFSSSSFLSFFLD
>ENST00000522831.1|SNV-28933-A-T|15
MNLHKHIGDVASLK
>FUSION-ENST00000649833.1:48270-ENST00000542342.6:443751|138
NYNAGENNNHA
>FUSION-ENST00000475947.7:648-ENST00000652379.1:25317|1063
DSAKLTCPTEVK
>FUSION-ENST00000475947.7:648-ENST00000652379.1:25317|1033
MIVKVKTK
>ENST00000591729.1|INDEL-56333-T-TT|13
TEIIYVLVFF
>ENST00000361200.7|SNV-32283-G-A|3
YQAEGYQR
>FUSION-ENST00000475947.7:648-ENST00000652379.1:25317|15
GFGVLSCCPR
>FUSION-ENST00000649833.1:48270-ENST00000542342.6:443751|658
VLTGRMMLARR
>ENST00000475930.1|SNV-19344-C-T|6
FMTDSTGEILVSFLLSSIVEIK
>ENST00000614616.4|MNV-23989-GTCAG-G|27
AVVMKQNLIMSQK
>FUSION-ENST00000649833.1:48270-ENST00000542342.6:443751|668
MSSLVLTTLRNNLI
>FUSION-ENST00000475947.7:648-ENST00000652379.1:25317|1305
MIRLPGPPKVLETTGLSR
>FUSION-ENST00000475947.7:648-ENST00000652379.1:25317|1215
MSQSCSCMLERQIKVR
>FUSION-ENST00000475947.7:648-ENST00000652379.1:25317|1192
MTCPLCHR
>ENST00000614616.4|MNV-23989-GTCAG-G|12
DRLIHLRR
>ENST00000421745.6|SNV-85075-C-T|3
CAMLQFSEFYEK
>FUSION-ENST00000475947.7:648-ENST00000652379.1:25317|1321
GERERER
>FUSION-ENST00000475947.7:648-ENST00000652379.1:25317|1406
MNYLMIYLCTYFQTESRSGRGEAR
>FUSION-ENST00000475947.7:648-ENST00000652379.1:25317|1367
MPLSPPPPPPKMTAR
>FUSION-ENST00000649833.1:48270-ENST00000542342.6:443751|264
GFAWQLTPVIPALWEAKVGR
>ENST00000641329.1|SNV-3919-A-C|3
LCTQLVAGSYFCGCISSVIQTR
>FUSION-ENST00000475947.7:648-ENST00000652379.1:25317|240
KPGSLAWSR
>ENST00000518168.5|SNV-376-C-T|2
TRGDEVPQWHLPDAAALLPVR
>FUSION-ENST00000475947.7:648-ENST00000652379.1:25317|1347
GTGDAEACLREEGWK
>ENST00000281881.7|SNV-218882-G-A|4
MFCGCIEDYKLGVNGR
>FUSION-ENST00000475947.7:648-ENST00000652379.1:25317|1430
ERLPVISLTDLETASR
>ENST00000563635.5|SNV-255967-A-G|5
IKRETYKPWCK
>FUSION-ENST00000475947.7:648-ENST00000652379.1:25317|1108
FTILHHDILFSR
>ENST00000428376.6|SNV-2999-G-A|5
KYNTYAYVGLTKGPSPGDFR
>ENST00000381655.7|SNV-397119-C-T|1
SEIVDVVKKWVK
>FUSION-ENST00000475947.7:648-ENST00000652379.1:25317|599
DVYFTYEK
>FUSION-ENST00000649833.1:48270-ENST00000542342.6:443751|117
ECQRQVRAR
>ENST00000578845.2|SNV-24124-G-T|1
MMGSARVA
>FUSION-ENST00000475947.7:648-ENST00000652379.1:25317|956
HHLDPLR
>FUSION-ENST00000648631.1:57429-ENST00000542342.6:443444|75
GACHHARLIFVFLFLFIYLFIYF
>FUSION-ENST00000475947.7:648-ENST00000652379.1:25317|1047
SGFGFLAR
>FUSION-ENST00000475947.7:648-ENST00000652379.1:25317|215
REASSAVTRPIPEKPAGAPGR
>FUSION-ENST00000475947.7:648-ENST00000652379.1:25317|536
CPLATCR
>FUSION-ENST00000649833.1:48270-ENST00000542342.6:443751|336
SPGRVGRGQK
>FUSION-ENST00000648631.1:57429-ENST00000542342.6:443444|212
MSFSLLVNWYR
>FUSION-ENST00000475947.7:648-ENST00000652379.1:25317|1463
LSLRHFGRPRR
>ENST00000242994.4|SNV-6529-G-A|1
EMGELVNTPSWIDKGLGSQNEVK
>FUSION-ENST00000648631.1:57429-ENST00000542342.6:443444|122
MWAVVVFGAHRKLI
>ENST00000265104.4|SNV-236210-T-G|1
LPPDYVPFEGKERLQK
>ENST00000657992.1|SNV-15725-C-T|11
TGWTMLRKIMTTLLLFPTSLSR
>FUSION-ENST00000475947.7:648-ENST00000652379.1:25317|108
MCCCHGNPAQYER
>FUSION-ENST00000475947.7:648-ENST00000652379.1:25317|1435
EAPCLLGPKRPSWK
>ENST00000614616.4|MNV-23989-GTCAG-G|13
DRLIHLR
>FUSION-ENST00000475947.7:648-ENST00000652379.1:25317|1078
DTAALSPPLSTAGPTPPRNPR
>FUSION-ENST00000600584.5:29670-ENST00000600794.1:7456|40
WSVASTGF
>FUSION-ENST00000475947.7:648-ENST00000652379.1:25317|754
MPRWTHHLK
>ENST00000545896.1|SNV-13943-C-T|3
ASTSTASLPPVSSESSRPSR
>FUSION-ENST00000475947.7:648-ENST00000652379.1:25317|641
KGSSIKTFILR
>FUSION-ENST00000649833.1:48270-ENST00000542342.6:443751|75
MTTRSQR
>ENST00000366695.3|SNV-378-G-C|4
LLGRVTIAQGGLLPNIQAVLLPK
>ENST00000477926.1|SNV-20847-C-T|3
MKSATSMAQ
>FUSION-ENST00000475947.7:648-ENST00000652379.1:25317|313
GRPTALAER
>ENST00000521485.5|SNV-47304-T-A|3
FIQYLASRNTQFNLSNFLDK
>FUSION-ENST00000475947.7:648-ENST00000652379.1:25317|699
GFLVFLRVFNPRGLFR
>ENST00000538527.5|SNV-9964-A-C|1
EPPCLTGVFPQHR
>ENST00000496594.5|SNV-5457-C-T|1
ASSESWR
>FUSION-ENST00000475947.7:648-ENST00000652379.1:25317|337
PLDVRGCTR
>FUSION-ENST00000648631.1:57429-ENST00000542342.6:443444|215
MLGSGCLDLIFLFLFEMLPTFLL
>ENST00000482071.1|INDEL-83877-C-CA|2
TMLPLCR
>FUSION-ENST00000649833.1:48270-ENST00000542342.6:443751|247
KKVLELR
>FUSION-ENST00000475947.7:648-ENST00000652379.1:25317|136
EGPVPWKASR
>FUSION-ENST00000475947.7:648-ENST00000652379.1:25317|457
RGAAGPPSCLWR
>FUSION-ENST00000649833.1:48270-ENST00000542342.6:443751|485
MRGSKVLK
>ENST00000272542.8|SNV-12916-C-T|5
EIKCSPSESSLMEK
>ENST00000293217.10|INDEL-29601-A-AA|8
AARLVEIAAKKPSK
>ENST00000358984.9|SNV-54341-A-C|2
EVAELPEKPSAFKPAVEMQK
>FUSION-ENST00000649833.1:48270-ENST00000542342.6:443751|39
SLGPPGAR
>ENST00000280481.9|SNV-1109-C-A|2
DWITMVVELRSR
>FUSION-ENST00000649833.1:48270-ENST00000542342.6:443751|23
TPARDLRESGAQR
>ENST00000333244.6|MNV-24161-GG-G|3
RQQWPRGSPGPSQLLE
>FUSION-ENST00000649833.1:48270-ENST00000542342.6:443751|556
MGDRDPVSK
>FUSION-ENST00000475947.7:648-ENST00000652379.1:25317|40
HLTCRGDLELLGSR
>ENST00000407540.8|SNV-6496-C-T|1
IIDTLDIGPADTWVAVVNYASTVK
>FUSION-ENST00000649833.1:48270-ENST00000542342.6:443751|197
MVCMLVCQCVLALSYFLTLR
>FUSION-ENST00000648631.1:57429-ENST00000542342.6:443444|319
WGEGLRLESGTESIPLLYP
>FUSION-ENST00000649833.1:48270-ENST00000542342.6:443751|429
GCVTLCKLL
>ENST00000335185.9|SNV-179781-T-G|3
NEIDTVVSQDEKQSEISLSK
>FUSION-ENST00000475947.7:648-ENST00000652379.1:25317|608
VSFLPVCLLKNGVFQK
>ENST00000519049.5|SNV-498343-A-G|3
GTDLMTFNISVHR
>FUSION-ENST00000648631.1:57429-ENST00000542342.6:443444|56
AWSRLTATSTSWVQVILLPQPP
>ENST00000358487.10|SNV-110388-G-A|7
CIHRDLAARNVLVTK
>FUSION-ENST00000649833.1:48270-ENST00000542342.6:443751|693
PGLKRSAHLR
>ENST00000462875.1|SNV-10860-A-C|5
VDVVMLLHGHFQPLQRLPPQLR
>ENST00000489991.1|SNV-29596-T-A|1
NFFLALSYFKMAG
>FUSION-ENST00000649833.1:48270-ENST00000542342.6:443751|532
ANHFVGR
>FUSION-ENST00000648631.1:57429-ENST00000542342.6:443444|25
ETSLANTVKPR
>FUSION-ENST00000648631.1:57429-ENST00000542342.6:443444|50
MVHKVSIFLPR
>FUSION-ENST00000649833.1:48270-ENST00000542342.6:443751|170
FVSVISMLC
>FUSION-ENST00000475947.7:648-ENST00000652379.1:25317|972
SLDLVTRPPRPPK
>ENST00000614616.4|MNV-23989-GTCAG-G|3
QLLMLAIR
>FUSION-ENST00000648631.1:57429-ENST00000542342.6:443444|291
MAAEGMKCFVLFLFVSKS
>ENST00000670357.1|SNV-124155-A-T|2
HLNQLREQLVLVCSAEWLDFLEK
>FUSION-ENST00000648631.1:57429-ENST00000542342.6:443444|76
MGACHHARLIFVFLFLFIYLFIYF
>FUSION-ENST00000600584.5:29670-ENST00000600794.1:7456|90
AWQAGLGDR
>FUSION-ENST00000475947.7:648-ENST00000652379.1:25317|645
MRPPRPLEVLG
>ENST00000522831.1|SNV-28933-A-T|13
MNLHKHIGDVASLKGR
>ENST00000366932.4|SNV-19767-G-A|3
LEWEMMYR
>ENST00000358984.9|SNV-54341-A-C|1
EVAELPEKPSAFKPAVEMQKTVPNK
>FUSION-ENST00000649833.1:48270-ENST00000542342.6:443751|36
SLPASRAHPWGR
>FUSION-ENST00000475947.7:648-ENST00000652379.1:25317|374
LECSKQAR
>FUSION-ENST00000649833.1:48270-ENST00000542342.6:443751|598
DKPSKVRK
>FUSION-ENST00000475947.7:648-ENST00000652379.1:25317|27
QTASFLFRVKT
>FUSION-ENST00000475947.7:648-ENST00000652379.1:25317|562
ACGPRGR
>FUSION-ENST00000649833.1:48270-ENST00000542342.6:443751|575
RENWEGEK
>FUSION-ENST00000475947.7:648-ENST00000652379.1:25317|397
LKGIDGRAPPGVEPAA
>FUSION-ENST00000648631.1:57429-ENST00000542342.6:443444|69
VSAFSAFK
>FUSION-ENST00000649833.1:48270-ENST00000542342.6:443751|111
LGHSGRWKIK
>FUSION-ENST00000649833.1:48270-ENST00000542342.6:443751|74
MTTRSQRGPGQILPHCP
>FUSION-ENST00000475947.7:648-ENST00000652379.1:25317|590
MWGRGCRCASGPAAGVGLPGPVDQR
>FUSION-ENST00000475947.7:648-ENST00000652379.1:25317|765
ADTLTGRRR
>ENST00000543465.5|SNV-2233-C-T|1
YQCLGLDYEERVLPSIVNEVLK
>FUSION-ENST00000649833.1:48270-ENST00000542342.6:443751|400
KTSAAWDL
>FUSION-ENST00000475947.7:648-ENST00000652379.1:25317|1196
MPLSPPPPKMK
>FUSION-ENST00000475947.7:648-ENST00000652379.1:25317|122
AGPYPYPQQVSKVNSLWHVGTM
>FUSION-ENST00000649833.1:48270-ENST00000542342.6:443751|444
EGGRWRK
>ENST00000476327.1|SNV-90490-A-T|1
EWIRGPGCSQQHQLHPPST
>ENST00000304494.9|SNV-24124-G-T|1
RPIQVMMMGSARVA
>ENST00000262462.9|SNV-428276-G-A|4
RELVTVLDKFLSHAK
>ENST00000451237.3|SNV-1351-G-A|8
LDPWKMQEAWKLVGGSDGK
>ENST00000431454.2|SNV-85075-C-T|2
VAAGKSATMCHVTVFRIL
>FUSION-ENST00000649833.1:48270-ENST00000542342.6:443751|402
LWSNYSTKEQRVFG
>ENST00000264229.11|SNV-275135-C-T|6
AGSLHKSTALPEEKRPETAVFR
>FUSION-ENST00000668333.1:648-ENST00000652379.1:25317|1546
DHSFVVGPHLPEPGVCEGR
>FUSION-ENST00000648631.1:57429-ENST00000542342.6:443444|190
TPCSKSAGGVPALQTRPVPR
>FUSION-ENST00000475947.7:648-ENST00000652379.1:25317|1202
TNHHLLDLSQGVSGLLGER
>FUSION-ENST00000649833.1:48270-ENST00000542342.6:443751|62
TGMPALSVKEGR
>FUSION-ENST00000475947.7:648-ENST00000652379.1:25317|924
EFLRGGAFGGDAIVGLNT
>ENST00000263946.7|SNV-29786-G-C|3
RFSSYSQMENCSRHYPR
>FUSION-ENST00000649833.1:48270-ENST00000542342.6:443751|572
KITGLSKESSR
>ENST00000507898.5|SNV-117317-C-T|1
IQFGGANVSGF
>ENST00000333244.6|MNV-24161-GG-G|4
HRRQQWPR
>ENST00000512123.4|SNV-454006-G-C|3
FHVRCVAKPVDKVGHVGTPLR
>ENST00000495759.5|MNV-52373-AC-A|1
LVYKYKDWIL
>FUSION-ENST00000649833.1:48270-ENST00000542342.6:443751|72
SQRGPGQILPHCP
>FUSION-ENST00000475947.7:648-ENST00000652379.1:25317|905
VDLHAFDSVILNPPNL
>FUSION-ENST00000649833.1:48270-ENST00000542342.6:443751|433
NAFYHLLLRGEEEDGEK
>FUSION-ENST00000475947.7:648-ENST00000652379.1:25317|436
SAPLRPRPGGGR
>FUSION-ENST00000475947.7:648-ENST00000652379.1:25317|390
RYSHDPPGSFRETK
>FUSION-ENST00000475947.7:648-ENST00000652379.1:25317|1070
TGELISGLGYLIETTYE
>ENST00000526764.1|SNV-562988-G-A|1
HAAAGPHRLVLEGER
>FUSION-ENST00000475947.7:648-ENST00000652379.1:25317|460
WGPRAVRRPR
>ENST00000475930.1|SNV-19344-C-T|1
TDSTGEILVSFLLSSIVEIKK
>FUSION-ENST00000649833.1:48270-ENST00000542342.6:443751|173
MYVCMFVSVISMLC
>ENST00000554553.5|SNV-159578-C-T|3
VEEQLQRHYVGHNDDVKCLAVHPDR
>FUSION-ENST00000475947.7:648-ENST00000652379.1:25317|1212
VRGGEER
>FUSION-ENST00000475947.7:648-ENST00000652379.1:25317|1328
TRILSDTALTTR
>ENST00000338087.10|SNV-52959-A-C|2
AISLSPGR
>ENST00000284486.9|SNV-31790-C-T|2
EAGQHPPSARSVSQGARPLSTGK
>ENST00000480682.5|SNV-2859-A-G|5
WNFHLTGWSCRLYILSLK
>ENST00000337147.11|SNV-52432-A-G|3
QGNTKQRVDEFEAL
>FUSION-ENST00000475947.7:648-ENST00000652379.1:25317|1092
LLGARPSSAKVQRDGDFHPQGPH
>ENST00000503890.5|SNV-53423-C-T|1
LVHCLDFWLLIPVIPCPPSVRR
>ENST00000359863.8|INDEL-34247-C-CTT|1
LVFGSVSSSLQLKMNKC
>ENST00000534326.5|SNV-13358-C-G|7
EQPAMAGHLLRLPVSAAHR
>FUSION-ENST00000649833.1:48270-ENST00000542342.6:443751|73
TTRSQRGPGQILPHCP
>FUSION-ENST00000624155.2:1757-ENST00000355193.6:200072|1
GEVAEAGQS
>ENST00000394277.7|SNV-26977-G-A|3
TSPAFNGASPLWMWK
>FUSION-ENST00000475947.7:648-ENST00000652379.1:25317|256
SVAVLTCK
>FUSION-ENST00000371714.5:136901-ENST00000426017.1:42573|17
HTLQLQK
>FUSION-ENST00000649833.1:48270-ENST00000542342.6:443751|217
FFCTDFFSSVYLFFQSPNYINMNS
>FUSION-ENST00000668333.1:648-ENST00000652379.1:25317|1555
AWLPGSCAR
>FUSION-ENST00000475947.7:648-ENST00000652379.1:25317|1257
SISVFLGRSLSFSRSR
>ENST00000373042.5|SNV-1693-C-T|3
QLLDTIVACEEMLR
>ENST00000403263.6|INDEL-76680-C-CC|8
GPRRPQKPIPPAVPQGNLQHAR
>FUSION-ENST00000648631.1:57429-ENST00000542342.6:443444|290
AAEGMKCFVLFLFVSKS
>FUSION-ENST00000475947.7:648-ENST00000652379.1:25317|1438
CWDDWREAPCLLGPK
>ENST00000647569.1|SNV-10030-A-G|4
NKGSESWVAFEQSSFR
>ENST00000376705.3|SNV-265-G-A|1
GPPERPRGAAAPEEEDEEPGDPR
>FUSION-ENST00000475947.7:648-ENST00000652379.1:25317|614
MQTTTTCISALNTLAYGKYVSVVWK
>ENST00000353796.7|SNV-18922-A-G|3
STLITHQRTHTGEKPCQCSECGK
>FUSION-ENST00000475947.7:648-ENST00000652379.1:25317|1129
NKDPILKSGVASPSTVSK
>FUSION-ENST00000475947.7:648-ENST00000652379.1:25317|321
GIGDCNYSP
>ENST00000649772.1|SNV-49420-T-C|5
KEVETRQQLEQALGDHR
>FUSION-ENST00000649833.1:48270-ENST00000542342.6:443751|80
LCEKIHGEDRVK
>FUSION-ENST00000475947.7:648-ENST00000652379.1:25317|214
EASSAVTRPIPEKPAGAPGR
>FUSION-ENST00000475947.7:648-ENST00000652379.1:25317|1390
GTAHRFGSR
>FUSION-ENST00000649833.1:48270-ENST00000542342.6:443751|533
QTWNRANHFVGRIGYER
>FUSION-ENST00000475947.7:648-ENST00000652379.1:25317|1437
CWDDWREAPCLLGPKRPSWK
>FUSION-ENST00000668333.1:648-ENST00000652379.1:25317|1563
MFPGSLSRGRR
>FUSION-ENST00000475947.7:648-ENST00000652379.1:25317|1477
SPRMPSFPSVCLQLPQA
>FUSION-ENST00000649833.1:48270-ENST00000542342.6:443751|321
QGREGAEGRTAAQVGLLR
>ENST00000572467.5|SNV-58469-G-A|3
LRVAMPLLSSGGQVAVLELRKPGR
>FUSION-ENST00000475947.7:648-ENST00000652379.1:25317|1498
TVLFLGVG
>FUSION-ENST00000649833.1:48270-ENST00000542342.6:443751|22
AGGAGAR
>ENST00000486186.5|SNV-477902-A-G|4
CPCRATAGGSQCARR
>ENST00000376064.7|SNV-9942-G-T|2
GYSVGVLLQEVMKFAK
>ENST00000528422.5|SNV-189426-G-A|12
MRMAVASFYENEPSK
>FUSION-ENST00000594671.5:10593-ENST00000598782.1:5680|6
TTARPPARAREVMGTAR
>FUSION-ENST00000648631.1:57429-ENST00000542342.6:443444|289
MKCFVLFLFVSK
>FUSION-ENST00000475947.7:648-ENST00000652379.1:25317|856
HSGLVLAI
>FUSION-ENST00000475947.7:648-ENST00000652379.1:25317|752
WTHHLKSGVGDKPDQHGEIPSQLK
>FUSION-ENST00000475947.7:648-ENST00000652379.1:25317|780
VSHFVIQKYTDSPKTQK
>FUSION-ENST00000649833.1:48270-ENST00000542342.6:443751|235
KGENLIHER
>ENST00000433674.6|MNV-50463-GA-G|3
LTRRHEMENSGCLSVTS
>FUSION-ENST00000475947.7:648-ENST00000652379.1:25317|820
MKPVSFCNFFFFFFFLR
>ENST00000512123.4|SNV-454006-G-C|4
FHVRCVAKPVDK
>FUSION-ENST00000475947.7:648-ENST00000652379.1:25317|843
VSCRLSLDLSSSWVRG
>ENST00000454872.6|SNV-1316743-G-A|1
PANNPKERAPIR
>ENST00000492607.5|SNV-9765-C-A|1
LMGENSVPPSPSREQTSTAIVL
>FUSION-ENST00000475947.7:648-ENST00000652379.1:25317|233
MPTLIRPQK
>FUSION-ENST00000649833.1:48270-ENST00000542342.6:443751|126
GGNLGTVAGGKSSLCFRGI
>FUSION-ENST00000475947.7:648-ENST00000652379.1:25317|1278
EAGVEELLEPGRR
>FUSION-ENST00000649330.1:48270-ENST00000542342.6:443751|422
LDHLVTWKERSEL
>FUSION-ENST00000475947.7:648-ENST00000652379.1:25317|1466
IWAGHASSRLSLR
>FUSION-ENST00000475947.7:648-ENST00000652379.1:25317|172
ASVALGRSK
>ENST00000367797.9|SNV-31403-G-A|1
WEYFIAAEEVIWDYAPVIPANMNKK
>ENST00000496676.5|SNV-13931-T-C|1
EGTPDSANGTGPQGQALRAGTR
>ENST00000361200.7|SNV-32283-G-A|4
NERYQAEGYQRWGR
>ENST00000361902.5|SNV-22466-G-A|5
YVCPGSGFVPSFQLFEKRDVNGEK
>FUSION-ENST00000648631.1:57429-ENST00000542342.6:443444|235
EVLTLLKSQQNRFLLSR
>FUSION-ENST00000475947.7:648-ENST00000652379.1:25317|1524
MAALGSPHPPPPRFK
>FUSION-ENST00000600584.5:29670-ENST00000600794.1:7456|29
RALGLEL
>ENST00000506883.5|SNV-19726-G-T|2
ENLEALQIPTLLHLIHGK
>FUSION-ENST00000636037.1:8746-ENST00000623511.1:23702|1
RILPKSV
>FUSION-ENST00000649833.1:48270-ENST00000542342.6:443751|628
MGWCEQR
>FUSION-ENST00000475947.7:648-ENST00000652379.1:25317|1510
MKEINTKTESTV
>FUSION-ENST00000475947.7:648-ENST00000652379.1:25317|180
AHTRPSPAVESGRERR
>FUSION-ENST00000475947.7:648-ENST00000652379.1:25317|443
SSPTWITVVILELIHADGR
>FUSION-ENST00000648631.1:57429-ENST00000542342.6:443444|240
FVWDKEVLTLLKSQQNR
>ENST00000290583.9|SNV-2190-G-A|7
GCAFLTYCARDSALKAQSALHK
>ENST00000359263.9|SNV-86184-G-T|2
LTKNDVVGTTYLHLSKIAASGG
>ENST00000430787.1|SNV-1575-G-A|4
EGKIMSSPLSDTQGSLLKQPLR
>ENST00000246662.9|SNV-3861-A-C|1
EIEPYHNLLEGGQEDFESSGAGK
>ENST00000611914.1|SNV-430-G-A|3
EELCAQSPLCVVNFNILVKNK
>ENST00000381196.8|SNV-2091300-G-A|3
WMLRAEDLTPEDDMPIGR
>FUSION-ENST00000262948.10:29670-ENST00000600794.1:7456|9
HGSACADHTR
>FUSION-ENST00000475947.7:648-ENST00000652379.1:25317|1431
RERLPVISLTDLETASR
>FUSION-ENST00000649833.1:48270-ENST00000542342.6:443751|112
LGHSGRWK
>FUSION-ENST00000475947.7:648-ENST00000652379.1:25317|1046
SGFGFLARRPKPAENFPAQDPV
>FUSION-ENST00000668333.1:648-ENST00000652379.1:25317|1558
AAVEMAWLPGSCAR
>ENST00000520106.5|SNV-52959-A-C|1
AISLSPGRESYIPGICVARVYHG
>FUSION-ENST00000475947.7:648-ENST00000652379.1:25317|358
HLPRMFSLIKNESR
>ENST00000409544.5|MNV-146858-GA-G|7
NISEKKVTWMK
>ENST00000533402.5|SNV-19261-G-A|5
ATGRAQAPSALTRGSHWVSSTR
>FUSION-ENST00000475947.7:648-ENST00000652379.1:25317|385
ETKVFGFRGEYGCK
>FUSION-ENST00000475947.7:648-ENST00000652379.1:25317|340
SVMPLDVR
>ENST00000299308.7|SNV-163306-A-T|1
WENNIHSGLECPQQAFPARER
>FUSION-ENST00000475947.7:648-ENST00000652379.1:25317|5
LWAHVVSFQTSMIIIIVGVISR
>ENST00000496543.1|SNV-12588-A-G|2
MVFGSLELVSIEMF
>ENST00000515636.1|SNV-128220-G-A|9
MCRYSEMTLKDK
>ENST00000526714.5|SNV-31757-C-T|1
LLALLVIPPAITPGSGPNAPLSWVR
>FUSION-ENST00000648631.1:57429-ENST00000542342.6:443444|186
KTSIQNQSWLIT
>ENST00000435422.7|SNV-887357-G-A|5
TELRLESKDEEIK
>ENST00000493293.5|SNV-49387-G-A|4
LAESHVESASNMEQLTRETENYSK
>ENST00000496676.5|SNV-13931-T-C|3
EGTPDSANGTGPQGQALR
>FUSION-ENST00000475947.7:648-ENST00000652379.1:25317|38
GDLELLGSR
>FUSION-ENST00000649833.1:48270-ENST00000542342.6:443751|550
QKQKKPK
>ENST00000532279.1|MNV-22170-TTT-T|2
SGLTAPILAQVVEDGYEFFAK
>FUSION-ENST00000475947.7:648-ENST00000652379.1:25317|1019
IELHCCNK
>FUSION-ENST00000601786.5:29670-ENST00000600794.1:7456|103
AQAAGALPGR
>FUSION-ENST00000475947.7:648-ENST00000652379.1:25317|771
GGGLRLRPPR
>ENST00000536111.1|SNV-110181-A-T|1
LGTNCEHPQLPLAAPSGYYFPCHR
>ENST00000291358.10|MNV-1972-GAAAATCCTGGAGGAC-G|5
LTKGPDDGRQTFGGTCLLQMQTPR
>ENST00000465368.5|SNV-4421-T-C|4
LALIQLQISSIKSDNVTRACSSIR
>FUSION-ENST00000594671.5:10593-ENST00000598782.1:5680|32
RASPPQPLCHLRACSPATCPR
>FUSION-ENST00000649833.1:48270-ENST00000542342.6:443751|341
MGEWDGQWKSPGR
>ENST00000458716.2|SNV-23029-C-T|3
SCWVSALR
>FUSION-ENST00000475947.7:648-ENST00000652379.1:25317|694
SRLTAPSASQVQAILLPQPPD
>FUSION-ENST00000649833.1:48270-ENST00000542342.6:443751|559
QLNKINFR
>FUSION-ENST00000601764.5:10593-ENST00000598782.1:5680|47
RRMSLGPTPTASTTWPR
>FUSION-ENST00000475947.7:648-ENST00000652379.1:25317|601
EGIVDKDVYFTYEKR
>FUSION-ENST00000475947.7:648-ENST00000652379.1:25317|1117
YPPPSLFLQK
>FUSION-ENST00000649833.1:48270-ENST00000542342.6:443751|596
KAFLADGMV
>ENST00000484651.5|SNV-15081-C-T|1
KTLVPIS
>FUSION-ENST00000475947.7:648-ENST00000652379.1:25317|836
QAGRQAGR
>ENST00000397333.4|SNV-96-G-A|2
YPGPDAAAAAGPEGAETGAHGR
>ENST00000647569.1|SNV-10030-A-G|3
NKGSESWVAFEQSSFRGEMFILEK
>ENST00000515104.1|SNV-16958-C-T|2
MWDQTTSIKAVLDFGSPPLVWIK
>FUSION-ENST00000475947.7:648-ENST00000652379.1:25317|891
LRPVFGLC
>FUSION-ENST00000475947.7:648-ENST00000652379.1:25317|1531
VGTVRSGRVCR
>FUSION-ENST00000475947.7:648-ENST00000652379.1:25317|578
VAREAGDALPGPVAGPR
>ENST00000641614.1|SNV-414974-T-C|3
VWTISTGECADVLWTAWISVIR
>ENST00000444297.2|SNV-13368-A-G|1
FFQYDTLCESRPLAQEEPR
>ENST00000303921.3|INDEL-1393-C-CC|6
AGKLQGSPPQAPVQDGQWTGGAR
>ENST00000657992.1|SNV-15725-C-T|5
IMTTLLLFPTSLSRQR
>FUSION-ENST00000475947.7:648-ENST00000652379.1:25317|176
RVGGPLR
>FUSION-ENST00000475947.7:648-ENST00000652379.1:25317|507
APGAPCVAAMVAFLGTGVRVAR
>FUSION-ENST00000649833.1:48270-ENST00000542342.6:443751|198
VPPLWRLR
>ENST00000261058.3|SNV-160-T-C|3
YTPHTKR
>ENST00000367614.5|SNV-4172-C-T|1
LNVVEISRLNHTEKLNQLENTFK
>FUSION-ENST00000475947.7:648-ENST00000652379.1:25317|1064
DARDSAKLTCPTEVK
>ENST00000451311.7|SNV-1183-G-A|6
MSDKPDMAEIK
>ENST00000414301.5|SNV-27242-G-A|2
ELYAGVYIDFMGTDAAIFR
>FUSION-ENST00000649833.1:48270-ENST00000542342.6:443751|357
FSIGSIQYLSHTFHTWGSGMGNGR
>ENST00000296794.10|SNV-126766-G-A|1
IEDNVLQSSVPGHGLQK
>FUSION-ENST00000475947.7:648-ENST00000652379.1:25317|1379
PSVALGFSPFGSFDR
>FUSION-ENST00000649833.1:48270-ENST00000542342.6:443751|500
MLLQGTK
>ENST00000280481.9|SNV-1109-C-A|4
SPNRDWITMVVELRSR
>ENST00000480682.5|SNV-2859-A-G|6
MWNFHLTGWSCRLYILSLK
>FUSION-ENST00000594671.5:10593-ENST00000598782.1:5680|29
ASPPQPLCHLRACSPATCPRAR
>FUSION-ENST00000475789.1:7623-ENST00000405243.1:39117|10
ERISLYSDSIK
>FUSION-ENST00000648631.1:57429-ENST00000542342.6:443444|95
VFSTFTLLCNHHHLFSESFSSQTK
>ENST00000342992.10|SNV-98993-G-A|3
KYKTFIQNHLVSLQILK
>ENST00000327702.12|SNV-717788-A-C|2
GWPPQPVPPLR
>FUSION-ENST00000475947.7:648-ENST00000652379.1:25317|1152
GAARSHFPGGSLGR
>FUSION-ENST00000475947.7:648-ENST00000652379.1:25317|154
RDGRWPPLPSADR
>FUSION-ENST00000648631.1:57429-ENST00000542342.6:443444|309
MLSQRWDSLLRPSPLSCSLWVR
>FUSION-ENST00000649833.1:48270-ENST00000542342.6:443751|288
EEVVCELPPKSR
>ENST00000298845.12|SNV-9964-A-C|3
SPPASQVYSLNTDFAFR
>FUSION-ENST00000475947.7:648-ENST00000652379.1:25317|1166
RLQGAEIAPLHYGPGCRVSETR
>FUSION-ENST00000475947.7:648-ENST00000652379.1:25317|1520
MTEMSHR
>ENST00000361625.5|SNV-95425-C-A|2
QFLLLYWIKSGIR
>FUSION-ENST00000475947.7:648-ENST00000652379.1:25317|1177
MIHLPGPPKVLETTGLSRR
>ENST00000397944.8|SNV-185736-T-A|1
LVTEHNESEIFEVKKDTER
>FUSION-ENST00000475947.7:648-ENST00000652379.1:25317|969
STVRMVLR
>FUSION-ENST00000475947.7:648-ENST00000652379.1:25317|21
YVSEMGFGVLSCCPR
>ENST00000379205.5|SNV-2611-G-A|3
DLLKKGYDSLKPDD
>FUSION-ENST00000649833.1:48270-ENST00000542342.6:443751|403
LWSNYSTKEQR
>ENST00000496418.5|SNV-29596-T-A|7
EELISIYCRCRGINSILPNR
>FUSION-ENST00000649833.1:48270-ENST00000542342.6:443751|155
MLGICSPCSGK
>ENST00000264717.7|SNV-8940-G-A|3
ILLKTLLLAAHKTVDQGIAASQR
>FUSION-ENST00000475947.7:648-ENST00000652379.1:25317|1232
LLDFNINGVLRVDLVSCLFHR
>FUSION-ENST00000475947.7:648-ENST00000652379.1:25317|1472
KMIWAGHASSR
>ENST00000280772.7|SNV-660907-A-C|3
LPVYQVFARETQQK
>ENST00000361306.6|SNV-57620-G-A|1
TTSEDKKWK
>ENST00000383366.9|SNV-128220-G-A|4
YSEMTLKDK
>ENST00000310521.6|MNV-11542-AG-A|10
SCAPCGR
>ENST00000242994.4|SNV-6530-G-A|3
SKEMGELVNTPSWMNKGLGSQNEVK
>FUSION-ENST00000600584.5:29670-ENST00000600794.1:7456|47
CLYASVLTAQPRLMEPIYLVEIQVR
>FUSION-ENST00000649833.1:48270-ENST00000542342.6:443751|348
MLGGQYEVFHF
>FUSION-ENST00000649833.1:48270-ENST00000542342.6:443751|388
MWGIRPAVNFL
>ENST00000338222.6|SNV-983-A-T|1
YQDLALSNLESIPGGYNALRR
>ENST00000649772.1|SNV-49420-T-C|1
QQLEQALGDHRELIDALTAEILRLR
>FUSION-ENST00000649833.1:48270-ENST00000542342.6:443751|618
NGVHDNVREVLR
>FUSION-ENST00000648631.1:57429-ENST00000542342.6:443444|2
DPLLLWFQTR
>FUSION-ENST00000475947.7:648-ENST00000652379.1:25317|1282
GAGTCNPSYSGGWGGRIA
>FUSION-ENST00000475947.7:648-ENST00000652379.1:25317|587
CASGPAAGVGLPGPVDQR
>ENST00000549335.5|SNV-60922-C-A|3
ASTGHALDCFEVCR
>FUSION-ENST00000649833.1:48270-ENST00000542342.6:443751|202
MNFFITLVII
>ENST00000652542.1|SNV-6780-T-G|1
ELLSAEAVAEFIGLFNR
>ENST00000614616.4|MNV-23989-GTCAG-G|38
SKGKSIK
>FUSION-ENST00000649833.1:48270-ENST00000542342.6:443751|174
CVYANACTHTILIFTSI
>FUSION-ENST00000648631.1:57429-ENST00000542342.6:443444|141
RPGGIVQPRRMLK
>FUSION-ENST00000475947.7:648-ENST00000652379.1:25317|1174
PAPREAEAGESLEPGK
>FUSION-ENST00000668333.1:648-ENST00000652379.1:25317|1542
TGRHLTCR
>FUSION-ENST00000475947.7:648-ENST00000652379.1:25317|133
RRPVSSR
>FUSION-ENST00000600584.5:29670-ENST00000600794.1:7456|101
MCRPHPFPGSR
>ENST00000282499.10|SNV-369598-C-T|5
MKLTFSEVIR
>ENST00000342992.10|SNV-229634-C-T|4
TTARDPIYSPDPPIKLK
>FUSION-ENST00000649833.1:48270-ENST00000542342.6:443751|506
AMGKGDFGKR
>ENST00000523488.5|SNV-1627867-G-A|2
TSLPSFGLYQTSQFR
>FUSION-ENST00000475947.7:648-ENST00000652379.1:25317|1005
LFLSSLPSTSCPHHHFGARR
>ENST00000504415.5|SNV-523866-C-T|1
TLEQQENFAEVVRSRDVEVR
>FUSION-ENST00000262948.10:29670-ENST00000600794.1:7456|2
DRDPNGAKAGK
>ENST00000531338.5|SNV-11391-C-T|6
MSESQATTGSNEVMRILIFRSLLQE
>FUSION-ENST00000649833.1:48270-ENST00000542342.6:443751|69
HKGQNRPSGIDNR
>FUSION-ENST00000649833.1:48270-ENST00000542342.6:443751|616
NGVHDNVREVLRR
>FUSION-ENST00000594671.5:10593-ENST00000598782.1:5680|15
HISGGQPGTRCGVSLAAVPPKR
>FUSION-ENST00000649833.1:48270-ENST00000542342.6:443751|525
RPGDSSGLEPGMHPIGRGR
>ENST00000310521.6|MNV-11542-AG-A|9
SCAPCGRWSATCPGPPGR
>FUSION-ENST00000475947.7:648-ENST00000652379.1:25317|1246
VGPCPFHESEKRVLR
>FUSION-ENST00000440564.6:2413-ENST00000578090.5:42888|16
NILVFGERR
>FUSION-ENST00000475947.7:648-ENST00000652379.1:25317|314
RGRPTALAER
>ENST00000445907.6|SNV-147263-G-A|2
KQNIVAR
>FUSION-ENST00000475947.7:648-ENST00000652379.1:25317|1421
ETLLESETQR
>FUSION-ENST00000649833.1:48270-ENST00000542342.6:443751|367
MKSQAMLLLQSCPIECSVMVER
>FUSION-ENST00000440564.6:2413-ENST00000578090.5:42888|11
GVAPGRWGGR
>ENST00000367166.5|SNV-56620-G-A|1
KEEDDAENYRL
>FUSION-ENST00000649833.1:48270-ENST00000542342.6:443751|384
DAQVPDINGLVFAYNLLPSSYIL
>FUSION-ENST00000648631.1:57429-ENST00000542342.6:443444|197
MNCFQLCCWR
>FUSION-ENST00000475947.7:648-ENST00000652379.1:25317|431
MVTTGDGESGFDSGEGA
>ENST00000493415.5|SNV-69442-G-A|5
KALNGKVLDGSPIEVTLAKPVNK
>ENST00000461013.5|INDEL-22779-T-TG|16
VGKFGVTAGLFHGLR
>FUSION-ENST00000475947.7:648-ENST00000652379.1:25317|394
MAVLSWWSDLSG
>FUSION-ENST00000649833.1:48270-ENST00000542342.6:443751|176
GLYLSGCFRSKEET
>FUSION-ENST00000648631.1:57429-ENST00000542342.6:443444|268
MGPCKKWEPR
>ENST00000617816.1|MNV-1972-GAAAATCCTGGAGGAC-G|8
MEDRPLEGPACCRCRPPEV
>ENST00000302259.5|SNV-778-C-T|4
EQERLCLYTADPLDREAQAK
>ENST00000430787.1|SNV-1575-G-A|2
IMSSPLSDTQGSLLKQPLR
>FUSION-ENST00000475947.7:648-ENST00000652379.1:25317|838
PCHRQAGR
>FUSION-ENST00000475947.7:648-ENST00000652379.1:25317|49
CSRFIVHALGTR
>ENST00000394859.8|SNV-17996-C-T|3
EVRAGQVDIEQLDLRGR
>ENST00000397944.8|SNV-185736-T-A|3
LVTEHNESEIFEVK
>FUSION-ENST00000648631.1:57429-ENST00000542342.6:443444|318
LESGTESIPLLYP
>ENST00000342992.10|SNV-303624-A-G|2
KVHSQEQGR
>FUSION-ENST00000475947.7:648-ENST00000652379.1:25317|981
LECDGVISAHCNRHLPGFK
>FUSION-ENST00000485527.5:1504-ENST00000604271.2:32464|5
NLLFWKSLTFIEAVLFSK
>ENST00000573773.5|SNV-63680-G-A|4
LRVAMPLLSSGGQVAVLEVR
>ENST00000534966.1|SNV-119787-C-T|3
MATAPIIASKQLTLSR
>FUSION-ENST00000475947.7:648-ENST00000652379.1:25317|1326
GEKRGER
>FUSION-ENST00000649833.1:48270-ENST00000542342.6:443751|642
MLTEPLLKGLKTK
>FUSION-ENST00000648631.1:57429-ENST00000542342.6:443444|142
RPGGIVQPRR
>FUSION-ENST00000648631.1:57429-ENST00000542342.6:443444|242
FVWDKEVLTLLK
>ENST00000296794.10|SNV-126766-G-A|2
HVMIAERIEDNVLQSSVPGHGLQK
>FUSION-ENST00000475947.7:648-ENST00000652379.1:25317|424
GGDACIYQIKTNPVSPSPAPAGGR
>FUSION-ENST00000648631.1:57429-ENST00000542342.6:443444|131
MPARPAVPSDD
>ENST00000470975.2|SNV-49252-G-T|8
TRHCQPGEMDVSDQR
>ENST00000380150.2|SNV-24124-G-T|1
MGSARVA
>FUSION-ENST00000475947.7:648-ENST00000652379.1:25317|37
GDLELLGSRDPPASASR
>FUSION-ENST00000475947.7:648-ENST00000652379.1:25317|1290
GQEFETSPANVVKPPSLLK
>FUSION-ENST00000649833.1:48270-ENST00000542342.6:443751|284
CNTLNGGDGRIVTK
>FUSION-ENST00000649833.1:48270-ENST00000542342.6:443751|471
LTATSASRV
>ENST00000463535.5|SNV-12681-G-A|6
LDSQTYYSNFWCGITPQGYYRRTAK
>FUSION-ENST00000668333.1:648-ENST00000652379.1:25317|1541
TGRHLTCRGDLELLGSR
>ENST00000454084.5|SNV-48313-G-A|2
MFMLSTYQTDFILSRCRSSTHCPAR
>FUSION-ENST00000475947.7:648-ENST00000652379.1:25317|1176
IHLPGPPKVLETTGLSRR
>FUSION-ENST00000649833.1:48270-ENST00000542342.6:443751|169
MYVCLYLSSLCYAK
>ENST00000650592.1|SNV-82253-G-A|3
TNVYYSPTSVR
>FUSION-ENST00000649833.1:48270-ENST00000542342.6:443751|356
MGNGRAQAG
>ENST00000361902.5|SNV-22466-G-A|1
DVNGEKEQKVFTFLK
>FUSION-ENST00000649833.1:48270-ENST00000542342.6:443751|443
MKPGGRK
>ENST00000296046.4|SNV-20847-C-T|1
IGTDVLSTRYEIR
>FUSION-ENST00000475947.7:648-ENST00000652379.1:25317|650
IDVGVCVIQINTHRSIK
>FUSION-ENST00000649833.1:48270-ENST00000542342.6:443751|322
QGREGAEGR
>ENST00000541522.5|SNV-5463-G-A|2
GWYPKPLTVWRDPYGGIAPALK
>FUSION-ENST00000649833.1:48270-ENST00000542342.6:443751|412
IEWTGSHLLKFLGSSGVTIPLK
>FUSION-ENST00000475947.7:648-ENST00000652379.1:25317|1127
DPILKSGVASPSTVSKNR
>FUSION-ENST00000475947.7:648-ENST00000652379.1:25317|94
DSHCPYLLSSETTAKGTGLAESAGK
>FUSION-ENST00000648631.1:57429-ENST00000542342.6:443444|303
MYTTFSPPLFLCNFI
>ENST00000554479.5|SNV-159578-C-T|2
HYVGHNDDVK
>FUSION-ENST00000648631.1:57429-ENST00000542342.6:443444|238
LEGTRISALNSKWI
>FUSION-ENST00000649833.1:48270-ENST00000542342.6:443751|684
PPCPANFYIFLVDTGFR
>ENST00000413765.6|SNV-232952-A-T|1
ERPPTFLTPEGNASNKEEFR
>FUSION-ENST00000475947.7:648-ENST00000652379.1:25317|567
VPVRSRR
>ENST00000555122.1|MNV-24161-GG-G|2
LCEGTPQEGDSGQPGSMERPWR
>FUSION-ENST00000475947.7:648-ENST00000652379.1:25317|131
RPVSSRWPLK
>ENST00000367797.9|SNV-31403-G-A|3
RWEYFIAAEEVIWDYAPVIPANMNK
>ENST00000650592.1|SNV-82253-G-A|7
HENGSTKNLLQMTNVYYSPTSVR
>ENST00000444572.6|SNV-454114-A-T|4
KHSCSPKLSK
>FUSION-ENST00000648631.1:57429-ENST00000542342.6:443444|155
MIYRLTSFASK
>ENST00000312561.9|SNV-24150-A-G|1
QNESTNGNSEVTPNVSQGKHNK
>FUSION-ENST00000475947.7:648-ENST00000652379.1:25317|574
VPGSGPRAGPRSLCR
>ENST00000460539.5|SNV-95476-C-T|2
HCPTVPDEKNYYEKSSGSSEGQSK
>ENST00000492816.6|SNV-52049-G-C|1
LSLAVETAPQAASQFPLITQQK
>ENST00000256497.9|SNV-416-G-C|2
KPPRRPGPGMCGPANWGYVLGGR
>FUSION-ENST00000475947.7:648-ENST00000652379.1:25317|1319
ERENETPPP
>FUSION-ENST00000475947.7:648-ENST00000652379.1:25317|968
MSTVRMVLRQK
>FUSION-ENST00000649833.1:48270-ENST00000542342.6:443751|666
MVTTVQSR
>FUSION-ENST00000475947.7:648-ENST00000652379.1:25317|20
MYVSEMGFGVLSCCPRWSR
>ENST00000354924.2|SNV-8-G-A|2
MAKENHSLAAEFILIGFTNYPELK
>ENST00000393747.3|SNV-36663-C-A|3
MRSHLTLMTS
>FUSION-ENST00000475947.7:648-ENST00000652379.1:25317|1399
IYLCTYFQTESRSGRGEAR
>ENST00000523505.3|SNV-915-G-A|5
ARQVLQVNLEPMVR
>FUSION-ENST00000475947.7:648-ENST00000652379.1:25317|1412
MTGVSHR
>FUSION-ENST00000475947.7:648-ENST00000652379.1:25317|1342
SQSCTCMLER
>FUSION-ENST00000475947.7:648-ENST00000652379.1:25317|326
LALIKSLPFVHTARR
>ENST00000360453.8|SNV-102713-C-T|4
KLPPQTPEPLSK
>ENST00000349607.8|SNV-48392-G-A|1
LGDFLLVGAQDGNSSFLLQGR
>FUSION-ENST00000649833.1:48270-ENST00000542342.6:443751|363
MCISRCR
>ENST00000361794.7|INDEL-39227-G-GA|2
KTKIISES
>ENST00000245407.8|INDEL-22779-T-TG|5
SDHPDSHPHLVSPRELR
>FUSION-ENST00000475947.7:648-ENST00000652379.1:25317|18
MYVSEMGFGVLSCCPRWSRTPVLK
>FUSION-ENST00000649833.1:48270-ENST00000542342.6:443751|204
GPTIVWCVCLCVSVF
>ENST00000219611.7|INDEL-21323-C-CG|1
ENNVSFVDDSFPPGPGVCRLPRG
>ENST00000512095.5|SNV-45741-C-T|6
RFQIFYQPLK
>ENST00000361883.6|SNV-120-A-C|1
CCQPSCCETSCCQPR
>ENST00000216181.11|SNV-95857-G-A|1
VATYDKLEKTK
>ENST00000399391.7|SNV-44197-G-T|4
HYRTFDGLPFDFVGAFK
>ENST00000260128.8|SNV-160600-C-T|1
CFILSNDSIHCERELYQSARAWK
>ENST00000646253.1|INDEL-264264-C-CA|4
LAVKPKKTEGVK
>FUSION-ENST00000475947.7:648-ENST00000652379.1:25317|809
LGPRDPPALGLPK
>FUSION-ENST00000600584.5:29670-ENST00000600794.1:7456|70
ARPQVPLVETCR
>FUSION-ENST00000485527.5:1504-ENST00000604271.2:32464|3
NLLFWKSLTFIEAVLFSKC
>FUSION-ENST00000649833.1:48270-ENST00000542342.6:443751|507
AMGKGDFGK
>ENST00000378142.9|INDEL-7267-A-AATGTGTTTC|1
GGHNSTMCFMCFHYRDKHNAK
>FUSION-ENST00000648631.1:57429-ENST00000542342.6:443444|7
TPDCDLFFMIPDRDPLLLWFQTRLL
>ENST00000216181.11|SNV-95857-G-A|3
HEEKVATYDKLEK
>ENST00000649282.1|SNV-14538-G-A|1
QEYDLSPLTPLSELSVQCNRGEVK
>ENST00000355766.5|SNV-176175-G-T|2
MLEFLLSTITRSKN
>FUSION-ENST00000475947.7:648-ENST00000652379.1:25317|244
MGKKPGSLAWSRAWNASA
>FUSION-ENST00000475947.7:648-ENST00000652379.1:25317|504
VAFLGTGVR
>ENST00000539508.5|SNV-103322-A-G|2
MATHLQMLLNNNMNVKTQ
>FUSION-ENST00000475947.7:648-ENST00000652379.1:25317|860
GVLRGKPHLGR
>FUSION-ENST00000475947.7:648-ENST00000652379.1:25317|729
GGQTNRASMVKPR
>FUSION-ENST00000594671.5:10593-ENST00000598782.1:5680|8
TTARPPAR
>FUSION-ENST00000475947.7:648-ENST00000652379.1:25317|1488
LGSDWTTPDR
>FUSION-ENST00000594671.5:10593-ENST00000598782.1:5680|23
IQACKRPHAMR
>FUSION-ENST00000475947.7:648-ENST00000652379.1:25317|665
MFVFLVGTPCLSMLLR
>FUSION-ENST00000475947.7:648-ENST00000652379.1:25317|1320
RERENETPPP
>ENST00000622229.1|SNV-5623-G-T|6
SQEGLLPRVRALVALVGTELR
>ENST00000427191.6|MNV-176903-ACT-A|1
DFSAIMCGAKHQLR
>ENST00000614616.4|MNV-49343-AGAA-A|1
LEEERQKELEEIYMLPR
>FUSION-ENST00000475947.7:648-ENST00000652379.1:25317|1345
EEGWKER
>ENST00000415683.2|SNV-27592-C-T|4
SLKLYSFQCFLAHDQAVR
>FUSION-ENST00000475947.7:648-ENST00000652379.1:25317|901
AQDADSFFAVVR
>ENST00000454872.6|SNV-1316743-G-A|2
PANNPKER
>FUSION-ENST00000475789.1:7623-ENST00000405243.1:39117|4
ISLYSDSIK
>ENST00000591729.1|INDEL-56333-T-TT|8
LYMCLFFFSTLKR
>ENST00000302328.8|SNV-204993-G-A|1
AMIEEKFMEANPLKK
>FUSION-ENST00000371714.5:136901-ENST00000426017.1:42573|6
YWNFESDIRK
>ENST00000427191.6|INDEL-176970-C-CA|1
TVQVPIQKRQLQ
>FUSION-ENST00000475947.7:648-ENST00000652379.1:25317|192
RRGCGVLPPPPPPR
>FUSION-ENST00000649833.1:48270-ENST00000542342.6:443751|465
HAPPCLANFHIFSRDR
>ENST00000335730.6|SNV-110181-A-T|1
PSLAGSGGR
>ENST00000578845.2|SNV-24124-G-T|2
MMMGSARVA
>FUSION-ENST00000475947.7:648-ENST00000652379.1:25317|97
MDERDSHCPYLLSSETTAK
>ENST00000591857.5|SNV-23310-C-T|4
MDYMPLLYL
>ENST00000371746.9|SNV-5370-C-G|3
RQVATGDEFYLMEDSRLVCK
>ENST00000672739.1|MNV-2140-TT-T|3
RLEMARLQLAYIVLNIS
>FUSION-ENST00000475947.7:648-ENST00000652379.1:25317|672
TGVSHRARPVDSFRFFISFVSTR
>FUSION-ENST00000475947.7:648-ENST00000652379.1:25317|393
AVLSWWSDLSG
>FUSION-ENST00000475947.7:648-ENST00000652379.1:25317|435
SAPLRPRPGGGRR
>FUSION-ENST00000475947.7:648-ENST00000652379.1:25317|831
TTAVLCSSQGR
>FUSION-ENST00000475947.7:648-ENST00000652379.1:25317|916
VRLRDLGFLMAK
>FUSION-ENST00000475947.7:648-ENST00000652379.1:25317|687
LVRLVSHSQPQVVRLP
>FUSION-ENST00000649833.1:48270-ENST00000542342.6:443751|526
RPGDSSGLEPGMHPIGR
>FUSION-ENST00000649833.1:48270-ENST00000542342.6:443751|619
MNGVHDNVREVLR
>FUSION-ENST00000649833.1:48270-ENST00000542342.6:443751|130
GGNLGTVAGGK
>ENST00000554553.5|SNV-159578-C-T|4
VEEQLQRHYVGHNDDVK
>FUSION-ENST00000649833.1:48270-ENST00000542342.6:443751|71
GPGQILPHCP
>FUSION-ENST00000648631.1:57429-ENST00000542342.6:443444|62
KNHTVSFF
>FUSION-ENST00000475947.7:648-ENST00000652379.1:25317|174
ASVALGR
>FUSION-ENST00000649833.1:48270-ENST00000542342.6:443751|702
MLPSLASNAWAQAICPPSPPK
>ENST00000383366.9|SNV-128220-G-A|7
IPYLDEQLQNLMCRYSEMTLK
>ENST00000370565.5|SNV-14862-G-T|1
LLFSYLPTTVSAKTDISICSGLKK
>FUSION-ENST00000648631.1:57429-ENST00000542342.6:443444|133
MPIVRVQF
>ENST00000358487.10|SNV-110388-G-A|2
NNVMKIADFGLAR
>ENST00000408999.4|SNV-44403-G-A|5
ILKNEVNGKPK
>FUSION-ENST00000648631.1:57429-ENST00000542342.6:443444|102
MSHCTWPTIFIMIK
>ENST00000324803.6|INDEL-3467-T-TCA|6
SARLLTRADVECPPAHTR
>FUSION-ENST00000649833.1:48270-ENST00000542342.6:443751|489
MGSQESRPGIEPTTSLAGLGMR
>FUSION-ENST00000475947.7:648-ENST00000652379.1:25317|653
MIDVGVCVIQINTHR
>ENST00000311127.9|SNV-82253-G-A|1
NLLQMTNVYYSPTSVRNPELER
>FUSION-ENST00000649833.1:48270-ENST00000542342.6:443751|705
MSWRIFA
>ENST00000358105.7|SNV-534289-C-T|3
EEDNRSGKLSSVIFICDR
>FUSION-ENST00000475947.7:648-ENST00000652379.1:25317|495
RAGLWPTGDPASRPRSCLSR
>FUSION-ENST00000648631.1:57429-ENST00000542342.6:443444|248
PAGVAGVSGAKR
>FUSION-ENST00000648631.1:57429-ENST00000542342.6:443444|233
ISALNSKWI
>FUSION-ENST00000475947.7:648-ENST00000652379.1:25317|505
MVAFLGTGVR
>ENST00000476376.5|SNV-121086-G-A|3
LTMFFTLITRDC
>FUSION-ENST00000600584.5:29670-ENST00000600794.1:7456|91
AYLPVNESFGECLPGVACR
>FUSION-ENST00000475947.7:648-ENST00000652379.1:25317|497
RAGLWPTGDPASRPR
>ENST00000430787.1|SNV-1575-G-A|7
MMEGKIMSSPLSDTQGSLLKQPLR
>FUSION-ENST00000648631.1:57429-ENST00000542342.6:443444|128
FPRLVLNS
>ENST00000496543.1|SNV-12588-A-G|4
PQLHGVRIFGISKY
>ENST00000550851.5|SNV-126625-C-T|2
MTILSSLLGDLLFNIYLN
>ENST00000487951.1|SNV-51117-C-T|1
CFSTLVTVR
>ENST00000503890.5|SNV-53423-C-T|4
TLKLVHCLDFWLLIPVIPCPPSVR
>FUSION-ENST00000649833.1:48270-ENST00000542342.6:443751|241
HHDNGTELEK
>FUSION-ENST00000475947.7:648-ENST00000652379.1:25317|506
APGAPCVAAMVAFLGTGVRVARR
>FUSION-ENST00000648631.1:57429-ENST00000542342.6:443444|119
PSSLNYLK
>ENST00000264717.7|SNV-8940-G-A|2
TLLLAAHK
>FUSION-ENST00000475947.7:648-ENST00000652379.1:25317|1102
DTSALARGLR
>ENST00000522062.1|SNV-12037-C-A|3
MTSGVVLCEGVKWLSFHSGYDFG
>FUSION-ENST00000475947.7:648-ENST00000652379.1:25317|294
LNTGTRPIVNK
>ENST00000505061.5|SNV-47202-A-G|6
MLSDYCHK
>FUSION-ENST00000648631.1:57429-ENST00000542342.6:443444|40
VDVRVRWQLPWGPGVCGWVK
>FUSION-ENST00000475947.7:648-ENST00000652379.1:25317|1213
QIKVRGGEER
>ENST00000470940.5|SNV-34286-G-A|6
MLEGRYPAR
>ENST00000522248.5|SNV-47304-T-A|1
NTQFNLSNFLDKSGSHGPMV
>ENST00000407120.1|SNV-3623-T-C|4
QQKFISHSSGGWEVQDQGASKVK
>ENST00000367614.5|SNV-4172-C-T|3
LNVVEISR
>FUSION-ENST00000648631.1:57429-ENST00000542342.6:443444|35
TWIGTDLVDQPSHSNS
>ENST00000039989.9|INDEL-91281-C-CG|1
QRPISTTVA
>FUSION-ENST00000475947.7:648-ENST00000652379.1:25317|356
MFSLIKNESRR
>FUSION-ENST00000475947.7:648-ENST00000652379.1:25317|822
LVSNWRPQWICPPRPPK
>FUSION-ENST00000649833.1:48270-ENST00000542342.6:443751|594
EQKNTECV
>ENST00000528422.5|SNV-189426-G-A|2
KTSPQRSL
>FUSION-ENST00000475947.7:648-ENST00000652379.1:25317|1165
LQGAEIAPLHYGPGCR
>ENST00000536111.1|SNV-110181-A-T|2
RLGTNCEHPQLPLAAPSGYYFPCHR
>ENST00000375976.8|SNV-10860-A-C|1
LPPQLRSFFHQHYLGGQEPTPSNIR
>FUSION-ENST00000475947.7:648-ENST00000652379.1:25317|1373
NPTQRLAAAED
>FUSION-ENST00000475947.7:648-ENST00000652379.1:25317|759
NPVSIENTK
>ENST00000403263.6|INDEL-76680-C-CC|5
RPQKPIPPAVPQGNLQHARQR
>FUSION-ENST00000649833.1:48270-ENST00000542342.6:443751|446
SPGGKEG
>ENST00000294638.9|SNV-12607-C-T|2
TFLGRHTSCYIK
>ENST00000532446.5|MNV-22170-TTT-T|16
TCRAGARTTVASLTFGAEVVAK
>ENST00000271620.8|SNV-25466-C-T|1
LTPASSTHPNLHVYLQGNTQVSRKK
>FUSION-ENST00000475947.7:648-ENST00000652379.1:25317|933
MLIASLPW
>ENST00000039989.9|INDEL-91281-C-CG|5
GESVNRGITK
>FUSION-ENST00000475947.7:648-ENST00000652379.1:25317|1322
VMKSSAH
>FUSION-ENST00000475947.7:648-ENST00000652379.1:25317|441
RAFIRSKPTR
>ENST00000550449.5|SNV-12741-C-G|2
CWPPPGEPGAEQRCSSAV
>FUSION-ENST00000649833.1:48270-ENST00000542342.6:443751|417
MRTHSSNCLKIEWTGSHLLK
>FUSION-ENST00000475947.7:648-ENST00000652379.1:25317|231
MPTLIRPQKR
>FUSION-ENST00000649833.1:48270-ENST00000542342.6:443751|91
MMRSYWIR
>FUSION-ENST00000649833.1:48270-ENST00000542342.6:443751|236
VWLCPHPNLILNCSSHNSHVLWE
>FUSION-ENST00000475947.7:648-ENST00000652379.1:25317|986
RLALSPR
>ENST00000484238.6|SNV-12596-C-T|4
RTGSFFTGRVSGASCK
>FUSION-ENST00000649833.1:48270-ENST00000542342.6:443751|497
MLLQGTKQGQRTAR
>FUSION-ENST00000475947.7:648-ENST00000652379.1:25317|1369
MPLSPPPPPPK
>ENST00000571368.5|SNV-12691-A-C|3
LALPPATCPR
>ENST00000231188.9|SNV-6907-G-T|3
LTSSVTQSDDSTR
>FUSION-ENST00000371714.5:136901-ENST00000426017.1:42573|15
HTLQLQKHLQGSRR
>ENST00000579755.1|SNV-24124-G-T|SNV-24148-G-T|2
RPGHDDGQRPSGVAAAAPRR
>FUSION-ENST00000648631.1:57429-ENST00000542342.6:443444|65
SGIVGPHGDSIFHILK
>ENST00000377939.5|SNV-13931-T-C|9
QKNGGDVPTWREHPTQQMGPVPR
>FUSION-ENST00000475947.7:648-ENST00000652379.1:25317|1285
RGAGTCNPSYSGGWGGR
>FUSION-ENST00000648631.1:57429-ENST00000542342.6:443444|164
TGMILDELFSIMLLAKDPLFK
>ENST00000487527.5|SNV-17996-C-T|2
MWTSSSWISAAGLPCTWPPR
>FUSION-ENST00000649833.1:48270-ENST00000542342.6:443751|473
SRLTATSASRV
>FUSION-ENST00000636037.1:8746-ENST00000623511.1:23702|8
MVVLFSSSDKFTLNQVTR
>ENST00000482071.1|INDEL-83877-C-CA|9
VGLVPKK
>ENST00000373042.5|SNV-1693-C-T|4
QRQLLDTIVACEEMLRQLGR
>FUSION-ENST00000649833.1:48270-ENST00000542342.6:443751|670
MSSLVLTTLR
>FUSION-ENST00000475947.7:648-ENST00000652379.1:25317|802
LILNRNLGR
>FUSION-ENST00000475947.7:648-ENST00000652379.1:25317|1286
RRGAGTCNPSYSGGWGGR
>FUSION-ENST00000668333.1:648-ENST00000652379.1:25317|1567
MFPGSLSR
>ENST00000484238.6|SNV-12596-C-T|5
RTGSFFTGR
>ENST00000528422.5|SNV-189426-G-A|1
TSPQRSL
>ENST00000672739.1|MNV-2140-TT-T|2
LEMARLQLAYIVLNIS
>ENST00000521485.5|SNV-47304-T-A|2
NTQFNLSNFLDK
>FUSION-ENST00000649833.1:48270-ENST00000542342.6:443751|426
GEEEDGEKNWIIS
>FUSION-ENST00000649833.1:48270-ENST00000542342.6:443751|171
MFVSVISMLC
>ENST00000451277.5|SNV-303283-C-T|1
GSTLLNGMR
>FUSION-ENST00000475947.7:648-ENST00000652379.1:25317|912
DLGFLMAKCQHLGLMD
>FUSION-ENST00000475947.7:648-ENST00000652379.1:25317|107
MMCCCHGNPAQYERNR
>ENST00000611914.1|SNV-430-G-A|6
IDREELCAQSPLCVVNFNILVK
>ENST00000528422.5|SNV-189426-G-A|5
AVASFYENEPSKIALNMFEDP
>FUSION-ENST00000475947.7:648-ENST00000652379.1:25317|1061
LTCPTEVKWIPLHWPEASEVHHR
>FUSION-ENST00000649833.1:48270-ENST00000542342.6:443751|244
HIYIKYICNF
>ENST00000430787.1|SNV-1575-G-A|5
EGKIMSSPLSDTQGSLLK
>ENST00000476748.5|SNV-5457-C-T|8
TPTEALASFDYIVREGKFGVVEGA
>FUSION-ENST00000475947.7:648-ENST00000652379.1:25317|225
SEGTGDGLRCPRPIERESGSDPR
>FUSION-ENST00000475947.7:648-ENST00000652379.1:25317|184
LLPSSRPRPAPRPRSPADATPR
>ENST00000474953.5|SNV-145597-C-T|1
VYADLVISKPVSKSPERLR
>ENST00000420342.1|SNV-2190-G-A|1
QKTLPGMNRPIQVKPADSESRGDR
>ENST00000397786.7|SNV-80522-C-A|2
EYGSMDK
>ENST00000279907.12|SNV-83645-A-G|2
MHEIYKGNITPQLNKDTLK
>FUSION-ENST00000649833.1:48270-ENST00000542342.6:443751|17
CGAGIQR
>FUSION-ENST00000475947.7:648-ENST00000652379.1:25317|584
AVAPEARAATR
>FUSION-ENST00000597145.5:10593-ENST00000598782.1:5680|6
SLGPTPTASTTWPR
>FUSION-ENST00000649833.1:48270-ENST00000542342.6:443751|201
NFFITLVII
>FUSION-ENST00000475947.7:648-ENST00000652379.1:25317|1006
MLFLSSLPSTSCPHHHFGARR
>ENST00000308378.7|SNV-153789-G-A|1
ERPQILEAPSLFKTLKAVFDEK
>ENST00000444297.2|SNV-13368-A-G|2
EHGLDKFFQYDTLCESRPLAQEEPR
>FUSION-ENST00000649833.1:48270-ENST00000542342.6:443751|123
VANPDPALPLTLR
>ENST00000414099.6|SNV-68464-G-A|2
RTTWNFCCGLLR
>ENST00000392133.7|SNV-18554-G-C|1
IPAYKSILQERVK
>FUSION-ENST00000649833.1:48270-ENST00000542342.6:443751|488
GSQESRPGIEPTTSLAGLGMR
>FUSION-ENST00000649833.1:48270-ENST00000542342.6:443751|223
IPSRRPR
>FUSION-ENST00000594671.5:10593-ENST00000598782.1:5680|43
TDESGPHSHRLYYLAPPVSK
>ENST00000458716.2|SNV-23029-C-T|5
VKSCWVSALR
>ENST00000265104.4|SNV-236210-T-G|2
LPPDYVPFEGKER
>FUSION-ENST00000649833.1:48270-ENST00000542342.6:443751|370
LRIKIMCISR
>FUSION-ENST00000600584.5:29670-ENST00000600794.1:7456|43
STRPPLTLPPSCPAATDR
>FUSION-ENST00000648631.1:57429-ENST00000542342.6:443444|180
IEWGFQGMLFELAMECSFSNDR
>FUSION-ENST00000475947.7:648-ENST00000652379.1:25317|1375
PSVALGFSPFGSFDRRNPTQR
>FUSION-ENST00000606221.1:749-ENST00000656150.1:58480|5
REPLPFQLETSTGILEGCG
>FUSION-ENST00000475947.7:648-ENST00000652379.1:25317|36
GDLELLGSRDPPASASRSAVMTR
>FUSION-ENST00000475947.7:648-ENST00000652379.1:25317|267
GNSGGGP
>ENST00000314111.4|SNV-125-T-G|2
GPRTVLPFEAMPR
>ENST00000396533.5|SNV-174156-C-G|2
HSHVKHSPDFDDK
>FUSION-ENST00000475947.7:648-ENST00000652379.1:25317|103
CCCHGNPAQYER
>ENST00000220676.2|SNV-117088-A-T|2
GDIVKASAILSK
>FUSION-ENST00000649833.1:48270-ENST00000542342.6:443751|228
MSLFWSR
>ENST00000287727.7|SNV-95425-C-A|2
VLDEFEQNEDETVSSTLLDKKWNK
>FUSION-ENST00000600584.5:29670-ENST00000600794.1:7456|37
MEQVVQFLTACGPPKSLNSQGR
>FUSION-ENST00000475947.7:648-ENST00000652379.1:25317|620
CRCLCYTNK
>FUSION-ENST00000475947.7:648-ENST00000652379.1:25317|1161
VSETRSLNKYGN
>ENST00000614616.4|MNV-23989-GTCAG-G|49
LMELSFGNLVLVFWPFR
>ENST00000335185.9|SNV-179781-T-G|5
SFKNEIDTVVSQDEKQSEISLSK
>ENST00000381196.8|SNV-2091300-G-A|1
AEDLTPEDDMPIGRNVLELNDVR
>ENST00000528188.5|MNV-43830-CC-C|3
EACCSLCAHPAR
>FUSION-ENST00000649833.1:48270-ENST00000542342.6:443751|439
KEEDGGKGCVTLCK
>ENST00000499810.6|SNV-25601-A-C|1
NVNIDFEPFKPINTSLYLCDNK
>ENST00000373091.8|SNV-214711-G-A|1
FSPYEWYDAHPCNPGSK
>ENST00000381232.7|SNV-268087-C-G|4
QGTSGERFFDLLK
>ENST00000527357.5|SNV-9793-C-T|5
VRGATAGGWPLLGTFESGR
>ENST00000522831.1|SNV-28933-A-T|16
GPISSYSSGTPALQIWE
>ENST00000505061.5|SNV-47202-A-G|9
LPNLVPIPMLSDYCHK
>FUSION-ENST00000649833.1:48270-ENST00000542342.6:443751|159
HSQQEALIPF
>FUSION-ENST00000475947.7:648-ENST00000652379.1:25317|129
WPLKIRGR
>ENST00000496594.5|SNV-5457-C-T|2
LWRPLTTLSARASSESWR
>ENST00000474690.5|SNV-10329-T-G|2
VDVYQGWGGPCKPVVSLFQK
>FUSION-ENST00000475947.7:648-ENST00000652379.1:25317|658
EIDFCMIDVGVCVIQINTHR
>FUSION-ENST00000648631.1:57429-ENST00000542342.6:443444|293
MAAEGMKCFVLFLFVSK
>FUSION-ENST00000648631.1:57429-ENST00000542342.6:443444|163
MILDELFSIMLLAK
>FUSION-ENST00000475947.7:648-ENST00000652379.1:25317|1238
ISGGRGRVPAWMR
>FUSION-ENST00000475947.7:648-ENST00000652379.1:25317|1527
LTAPSASQVQVILLPQPSR
>ENST00000542075.5|SNV-19414-C-A|2
WSPPSTSWWGFSAK
>FUSION-ENST00000649833.1:48270-ENST00000542342.6:443751|89
MKVRQLQAK
>FUSION-ENST00000337138.9:38773-ENST00000554835.1:112152|1
ASQFSLYIFEYTLPT
>FUSION-ENST00000649833.1:48270-ENST00000542342.6:443751|671
KPLFPLI
>FUSION-ENST00000475947.7:648-ENST00000652379.1:25317|715
MFRDGVSEARPPWLPRQPR
>FUSION-ENST00000648631.1:57429-ENST00000542342.6:443444|47
VSIFLPR
>ENST00000517913.5|SNV-887357-G-A|3
LESKDEEVRDEK
>ENST00000428376.6|SNV-2999-G-A|4
YNTYAYVGLTK
>FUSION-ENST00000649833.1:48270-ENST00000542342.6:443751|643
LTEPLLKGLK
>ENST00000370657.9|SNV-39578-C-T|5
DLKKSVPITWGYNDNSCIFNIK
>FUSION-ENST00000475947.7:648-ENST00000652379.1:25317|211
DGAGASGPYPAVAGSR
>FUSION-ENST00000649833.1:48270-ENST00000542342.6:443751|338
GEWDGQWKSPGRVGR
>ENST00000489094.1|SNV-61740-C-T|2
VEAVASLGPLWNMAQMCTFCGR
>ENST00000570867.5|SNV-12797-C-G|2
MLQRPLSLPSLHVFGDTDK
>ENST00000328090.9|INDEL-46127-C-CA|1
ETETKKGF
>ENST00000451237.3|SNV-1351-G-A|3
LVGGSDGKRTAPFCSWFQGVLGILR
>ENST00000422897.6|SNV-19726-G-T|1
ENLEALQIPTLLHLIHGKVKGR
>ENST00000465160.2|INDEL-27883-C-CC|1
CLDTCPCHPGH
>FUSION-ENST00000648631.1:57429-ENST00000542342.6:443444|202
ELQLWAFSPLR
>ENST00000377939.5|SNV-13931-T-C|5
EHPTQQMGPVPRVR
>FUSION-ENST00000475947.7:648-ENST00000652379.1:25317|910
AKCQHLGLMD
>ENST00000245407.8|INDEL-22779-T-TG|6
SDHPDSHPHLVSPR
>FUSION-ENST00000649833.1:48270-ENST00000542342.6:443751|385
GDWFQDALWIPESK
>FUSION-ENST00000475947.7:648-ENST00000652379.1:25317|1111
KSFLNVHLPVS
>ENST00000475930.1|SNV-19344-C-T|2
MTDSTGEILVSFLLSSIVEIKK
>ENST00000278198.2|SNV-1343647-C-A|1
FSKVICVRK
>FUSION-ENST00000475947.7:648-ENST00000652379.1:25317|242
MIRGLGAETISTYSQTLNG
>FUSION-ENST00000624155.2:1757-ENST00000355193.6:200072|4
MEAKWAVGLDFQESGDLEVQDCR
>FUSION-ENST00000475947.7:648-ENST00000652379.1:25317|105
MMCCCHGNPAQYERNRR
>FUSION-ENST00000475947.7:648-ENST00000652379.1:25317|349
PTGDAAALFP
>ENST00000366695.3|SNV-378-G-C|2
VTIAQGGLLPNIQAVLLPK
>ENST00000493293.5|SNV-49387-G-A|3
ETENYSK
>FUSION-ENST00000648631.1:57429-ENST00000542342.6:443444|4
MIPDRDPLLLWFQTRLL
>FUSION-ENST00000475947.7:648-ENST00000652379.1:25317|1264
LSLSPGLCLCLCLSLSRSLSFYR
>FUSION-ENST00000475947.7:648-ENST00000652379.1:25317|1052
NIASWAEGLP
>ENST00000555099.1|SNV-196-C-T|1
FPMYFFLAYLSFIDACYSSVNTPK
>FUSION-ENST00000648631.1:57429-ENST00000542342.6:443444|38
WQLPWGPGVCGWVK
>ENST00000651105.1|SNV-2091300-G-A|9
PYVKWMLR
>FUSION-ENST00000475947.7:648-ENST00000652379.1:25317|284
GGIPRPLQSAEGAPPARLAR
>ENST00000646253.1|INDEL-264264-C-CA|3
KTEGVKEAQAPCPGSTT
>ENST00000492607.5|SNV-9765-C-A|4
RLMGENSVPPSPSR
>FUSION-ENST00000475947.7:648-ENST00000652379.1:25317|1451
MTERDPVSRES
>FUSION-ENST00000475947.7:648-ENST00000652379.1:25317|824
MWVRLVSNWRPQWICPPRPPKVLG
>ENST00000449260.6|SNV-11609-G-T|1
NQDWLCVSRQLRTK
>FUSION-ENST00000649833.1:48270-ENST00000542342.6:443751|627
MGWCEQRWWWWGHHSVR
>FUSION-ENST00000475947.7:648-ENST00000652379.1:25317|643
SIKKGSSIK
>FUSION-ENST00000475947.7:648-ENST00000652379.1:25317|1315
VPVILLR
>FUSION-ENST00000475947.7:648-ENST00000652379.1:25317|10
WSRTPVLK
>ENST00000523505.3|SNV-915-G-A|4
ARQVLQVNLEPMVRLR
>ENST00000427949.1|SNV-1846-T-G|2
MREPLWAV
>ENST00000591729.1|INDEL-56333-T-TT|11
EFPELKLYMCLFFFSTLK
>ENST00000271417.8|SNV-48403-C-T|3
ERDFMKVLYYVEK
>ENST00000342992.10|SNV-242035-C-T|3
VSKEEMTVVWNLPEYDGGK
>FUSION-ENST00000475947.7:648-ENST00000652379.1:25317|411
MTRRAASGKPK
>FUSION-ENST00000475947.7:648-ENST00000652379.1:25317|297
AGGKLHLRLNTGTRPIVNK
>ENST00000422223.6|SNV-59693-C-T|2
DLSDMQIAYQPPNSSHFER
>FUSION-ENST00000649833.1:48270-ENST00000542342.6:443751|421
TGSSRDMER
>FUSION-ENST00000649833.1:48270-ENST00000542342.6:443751|651
RCRLINSTGLGGLL
>ENST00000512982.4|INDEL-72156-C-CC|2
LWPEAAPKYR
>FUSION-ENST00000649833.1:48270-ENST00000542342.6:443751|703
VNLTRPFADTAIC
>ENST00000302079.10|SNV-344871-C-T|1
SLWYATHYSTDERK
>FUSION-ENST00000649833.1:48270-ENST00000542342.6:443751|120
MVANPDPALPLTLRECQRQVR
>FUSION-ENST00000475947.7:648-ENST00000652379.1:25317|1388
FGSRGNAFQSPIR
>FUSION-ENST00000649833.1:48270-ENST00000542342.6:443751|103
MFLASPPVTASVIL
>ENST00000474233.1|SNV-145613-G-A|6
QAGMERSVSTHSPAR
>ENST00000541341.5|SNV-109228-C-T|4
MEKHVDREPCGSPAGSVSAV
>ENST00000487161.1|SNV-854218-C-T|1
ESITIEFVTQRNCNLTQIGGLIDSK
>FUSION-ENST00000649833.1:48270-ENST00000542342.6:443751|657
KLPIHILHSTSR
>ENST00000264229.11|SNV-275135-C-T|2
RPETAVFRLER
>ENST00000344517.5|MNV-32765-CCTC-C|5
NFPQGFNTVVGEKGVLSGGQK
>ENST00000496827.1|SNV-25613-A-G|3
DVTETSVFFYPR
>ENST00000308378.7|SNV-153789-G-A|7
YFRKEPEK
>FUSION-ENST00000475947.7:648-ENST00000652379.1:25317|1427
LPVISLTDLETASRSVTPAVVPS
>FUSION-ENST00000649833.1:48270-ENST00000542342.6:443751|238
NLLKKGENLIHER
>ENST00000472290.1|SNV-8940-G-A|7
KGGSATKILLK
>ENST00000285379.10|SNV-11847-C-A|3
VGSAKQGLQKVVDVLDSIK
>FUSION-ENST00000475947.7:648-ENST00000652379.1:25317|1418
MRCHVWLISYF
>ENST00000466087.1|SNV-79085-T-A|3
ISLTSSRK
>FUSION-ENST00000648631.1:57429-ENST00000542342.6:443444|41
MVDVRVRWQLPWGPGVCGWVK
>FUSION-ENST00000475947.7:648-ENST00000652379.1:25317|197
VVCVGGRRR
>FUSION-ENST00000648631.1:57429-ENST00000542342.6:443444|174
ECSFSNDRCISNHLPMDFLLP
>ENST00000515393.5|SNV-395697-G-T|2
VIRAEGLMAADVT
>FUSION-ENST00000649833.1:48270-ENST00000542342.6:443751|561
AESHWGPSKQLNK
>FUSION-ENST00000475947.7:648-ENST00000652379.1:25317|413
RAYHGDHG
>ENST00000390006.8|SNV-22950-T-G|1
IFHVIVAPC
>FUSION-ENST00000475947.7:648-ENST00000652379.1:25317|1314
MTAGSYSYFQ
>FUSION-ENST00000649833.1:48270-ENST00000542342.6:443751|303
RPAPMMVLVLPVK
>FUSION-ENST00000649833.1:48270-ENST00000542342.6:443751|294
MEFSQLLGIWEVFMEEVVCELPPK
>FUSION-ENST00000649833.1:48270-ENST00000542342.6:443751|8
SPPLAFVVLRFSARTLC
>ENST00000525135.5|INDEL-91281-C-CG|12
GFPTGASLHYTGESQLTEVLQNLGK
>FUSION-ENST00000649833.1:48270-ENST00000542342.6:443751|696
MLNRCLLNK
>FUSION-ENST00000475947.7:648-ENST00000652379.1:25317|1526
MAALGSPHPPPPR
>FUSION-ENST00000475947.7:648-ENST00000652379.1:25317|1218
SQSCSCMLER
>FUSION-ENST00000475947.7:648-ENST00000652379.1:25317|446
SEYARPVQ
>ENST00000337147.11|SNV-52432-A-G|1
VDEFEAL
>ENST00000438032.6|SNV-21902-G-A|6
LEDVLPLAFTRLCEPKEASYSLIK
>ENST00000291358.10|MNV-1972-GAAAATCCTGGAGGAC-G|3
QTFGGTCLLQMQTPR
>ENST00000312428.11|SNV-211342-G-A|3
DNIPPAYINIIR
>ENST00000403437.2|SNV-17523-G-A|4
TKNELAK
>ENST00000528188.5|MNV-43830-CC-C|4
GCAVPSREACCSLCAHPARGGR
>FUSION-ENST00000475947.7:648-ENST00000652379.1:25317|185
LLPSSRPRPAPRPR
>ENST00000372827.8|SNV-24184-G-A|1
AVRPLRKR
>FUSION-ENST00000649833.1:48270-ENST00000542342.6:443751|518
MTPFLEGCP
>FUSION-ENST00000475947.7:648-ENST00000652379.1:25317|316
LDGLVRPSDRPRR
>FUSION-ENST00000475947.7:648-ENST00000652379.1:25317|1231
LLDFNINGVLRVDLVSCLFHRHHR
>ENST00000614616.4|MNV-23989-GTCAG-G|54
TKFKQNHR
>FUSION-ENST00000475947.7:648-ENST00000652379.1:25317|75
MPGRFLPFFNLIF
>ENST00000512982.4|INDEL-72156-C-CC|5
GKFMSASQDLEPKPLFPKPR
>FUSION-ENST00000475789.1:7623-ENST00000405243.1:39117|9
MERISLYSDSIKK
>ENST00000465160.2|INDEL-27883-C-CC|10
QSGMFSKCNTPASR
>FUSION-ENST00000475947.7:648-ENST00000652379.1:25317|537
SESAFWAAGLLLTRCPLATCRWR
>FUSION-ENST00000648631.1:57429-ENST00000542342.6:443444|92
MCQNLLFKAE
>FUSION-ENST00000475947.7:648-ENST00000652379.1:25317|623
AYVVISVFFLPLLR
>ENST00000377939.5|SNV-13931-T-C|3
LLEQAQDWDTGQK
>ENST00000376141.5|SNV-3314-G-A|5
KVEGDCQEMDLEKTQSER
>FUSION-ENST00000475947.7:648-ENST00000652379.1:25317|228
PTLIRPQKRCWLI
>ENST00000465368.5|SNV-4421-T-C|1
ACSSIREAATQGAK
>FUSION-ENST00000475947.7:648-ENST00000652379.1:25317|1065
DARDSAK
>ENST00000522957.1|SNV-103279-C-T|4
MQQQERDKDLIESLSED
>FUSION-ENST00000475947.7:648-ENST00000652379.1:25317|196
GPCLGKR
>FUSION-ENST00000648631.1:57429-ENST00000542342.6:443444|127
YFQSFAYGLPLTLILQIFSACWMLF
>FUSION-ENST00000648631.1:57429-ENST00000542342.6:443444|13
VALSPQSHQK
>ENST00000340951.9|INDEL-27883-C-CC|4
DPGDPAGDPCR
>FUSION-ENST00000475947.7:648-ENST00000652379.1:25317|1045
RPKPAENFPAQDPV
>ENST00000591729.1|INDEL-56333-T-TT|1
CLFFFSTLKRALEVFK
>ENST00000312106.6|SNV-399-C-T|2
NHGRAHGPTGFGLALSQGAVPSHR
>ENST00000328453.9|SNV-48313-G-A|3
FMLSTYQTDFILVLK
>ENST00000505061.5|SNV-47202-A-G|11
SPLGLRLPNLVPIPMLSDYCHK
>FUSION-ENST00000475947.7:648-ENST00000652379.1:25317|792
GVPWSVYHRTVHVRR
>FUSION-ENST00000475947.7:648-ENST00000652379.1:25317|1164
LQGAEIAPLHYGPGCRVSETR
>FUSION-ENST00000475947.7:648-ENST00000652379.1:25317|1203
SKTNHHLLDLSQGVSGLLGER
>ENST00000480682.5|SNV-2859-A-G|8
MWNFHLTGWSCR
>ENST00000465160.2|INDEL-27883-C-CC|14
WRAPPHGHPQASTASSPPK
>FUSION-ENST00000475947.7:648-ENST00000652379.1:25317|171
MASVALGRSKGSR
>ENST00000403263.6|INDEL-76680-C-CC|4
QRLTASGGLSHPEPIHAR
>ENST00000290583.9|SNV-2190-G-A|3
AQSALHKQK
>ENST00000265755.7|SNV-61739-C-T|1
SFLEHGSDVYLLRK
>FUSION-ENST00000649833.1:48270-ENST00000542342.6:443751|447
MSPGGKEG
>FUSION-ENST00000475947.7:648-ENST00000652379.1:25317|646
LVSNSRPPVMRPPRPLEVLG
>FUSION-ENST00000648631.1:57429-ENST00000542342.6:443444|153
MIYRLTSFASKVVILL
>FUSION-ENST00000600584.5:29670-ENST00000600794.1:7456|3
FIWVHGPQWLLPQKGERNTR
>ENST00000475006.1|INDEL-27883-C-CC|4
AFGHGTLLDSAEVSSHTHLREEAWR
>ENST00000650592.1|SNV-82253-G-A|2
MTNVYYSPTSVRNPELER
>FUSION-ENST00000648631.1:57429-ENST00000542342.6:443444|204
MIKELQLWAFSPLR
>FUSION-ENST00000649833.1:48270-ENST00000542342.6:443751|692
RSAHLRLPK
>ENST00000265755.7|SNV-61739-C-T|2
SFLEHGSDVYLLR
>FUSION-ENST00000475947.7:648-ENST00000652379.1:25317|1015
IELHCCNKSPQRSPYLTK
>FUSION-ENST00000475947.7:648-ENST00000652379.1:25317|1100
STSPSPTVTVSILVSLPK
>FUSION-ENST00000475947.7:648-ENST00000652379.1:25317|741
AEAGESLEPGK
>FUSION-ENST00000649833.1:48270-ENST00000542342.6:443751|87
MTGILVETPQCEETEIHAEGK
>FUSION-ENST00000475947.7:648-ENST00000652379.1:25317|395
APPGVEPAA
>FUSION-ENST00000475947.7:648-ENST00000652379.1:25317|34
DPPASASRSAVMTR
>FUSION-ENST00000648631.1:57429-ENST00000542342.6:443444|27
WLFSILISSR
>FUSION-ENST00000475947.7:648-ENST00000652379.1:25317|794
GVPWSVYHR
>ENST00000487161.1|SNV-854218-C-T|2
ESITIEFVTQR
>ENST00000377966.4|SNV-108-C-G|1
ATVRASVR
>ENST00000494653.5|SNV-20597-G-A|4
MSGLFQLFVSIMGRQWWSQK
>FUSION-ENST00000475947.7:648-ENST00000652379.1:25317|1031
TKERLSILWLE
>ENST00000234296.7|SNV-43404-T-C|2
QSGPLPLSSLTHVLR
>FUSION-ENST00000475947.7:648-ENST00000652379.1:25317|336
ATLTGSACAYPTPAGAGNPLNPIR
>FUSION-ENST00000475947.7:648-ENST00000652379.1:25317|966
MCLLIHEYK
>FUSION-ENST00000600584.5:29670-ENST00000600794.1:7456|22
VRRQQTRPLSR
>FUSION-ENST00000475947.7:648-ENST00000652379.1:25317|99
FRHLVYVLG
>ENST00000525135.5|INDEL-91281-C-CG|11
MHTLDHLHGVSNRSQPALHR
>ENST00000427949.1|SNV-1846-T-G|7
VVLNMLMR
>FUSION-ENST00000475947.7:648-ENST00000652379.1:25317|1075
THAGGSK
>ENST00000281172.10|SNV-260914-C-G|7
VYSQITVQKAALEDSSGR
>FUSION-ENST00000475947.7:648-ENST00000652379.1:25317|1068
SLWKDAR
>FUSION-ENST00000475947.7:648-ENST00000652379.1:25317|522
MLPAPALETRAGPLR
>FUSION-ENST00000649833.1:48270-ENST00000542342.6:443751|652
LPIHILHSTSRTDTILFISQTIK
>ENST00000614616.4|MNV-23989-GTCAG-G|26
AVVMKQNLIMSQKTK
>FUSION-ENST00000475947.7:648-ENST00000652379.1:25317|1423
PAWPKETLLESETQRAPSSDLID
>FUSION-ENST00000648631.1:57429-ENST00000542342.6:443444|8
TPDCDLFFMIPDRDPLLLWFQTR
>ENST00000636250.1|SNV-7714-G-T|5
SKMELLRVFPTHPDCPQFSTR
>ENST00000245255.7|SNV-25125-A-T|4
VCLQAALRAWNCCNEYMPSR
>FUSION-ENST00000475947.7:648-ENST00000652379.1:25317|850
VTVARTSPETLEISPLRAAT
>ENST00000480581.1|MNV-50463-GA-G|2
RWRILDVFQ
>ENST00000541179.5|SNV-18860-C-A|2
RFSTLLSLLEAADLK
>ENST00000370830.4|SNV-856-G-A|4
RLQNHER
>ENST00000372390.8|SNV-62595-A-G|3
GLVKNHLMYAVR
>ENST00000371847.8|INDEL-72692-A-AA|8
LRTAYNFFK
>FUSION-ENST00000475947.7:648-ENST00000652379.1:25317|126
GCKSRAGPYPYPQQVSK
>FUSION-ENST00000649833.1:48270-ENST00000542342.6:443751|26
MAQPTAGRAGGAGARCGAGIQR
>ENST00000614616.4|MNV-23989-GTCAG-G|7
IMIMIKEVLVAK
>ENST00000484464.5|SNV-13159-C-T|3
CTSSVSGAAERSWRR
>FUSION-ENST00000649833.1:48270-ENST00000542342.6:443751|482
VLKKGDLGTAQDWSLGCIL
>ENST00000482071.1|INDEL-83877-C-CA|4
KTMLPLCR
>ENST00000614616.4|MNV-23989-GTCAG-G|33
IGKCLGQDLHLSLVQIQNLKK
>FUSION-ENST00000600584.5:29670-ENST00000600794.1:7456|18
QQTRPLSRDLMGR
>FUSION-ENST00000600584.5:29670-ENST00000600794.1:7456|10
DGTPNTFSISSEGNSDVQTNFNK
>FUSION-ENST00000606221.1:749-ENST00000656150.1:58480|1
HRPGSWKGVVKR
>FUSION-ENST00000649833.1:48270-ENST00000542342.6:443751|292
EFSQLLGIWEVFMEEVVCELPPKSR
>FUSION-ENST00000649833.1:48270-ENST00000542342.6:443751|11
TGSGCSLALDGK
>FUSION-ENST00000594671.5:10593-ENST00000598782.1:5680|9
GGPCRTTARPPARAR
>ENST00000474233.1|SNV-145613-G-A|4
MERSVSTHSPAR
>FUSION-ENST00000475947.7:648-ENST00000652379.1:25317|1080
ALATPPTPHAPRPGHPR
>FUSION-ENST00000475947.7:648-ENST00000652379.1:25317|866
SPVRTRLLLSVLLHK
>FUSION-ENST00000649833.1:48270-ENST00000542342.6:443751|567
ITGLSKESSRK
>FUSION-ENST00000648631.1:57429-ENST00000542342.6:443444|302
YTTFSPPLFLCNFI
>ENST00000353796.7|SNV-18922-A-G|4
KSTLITHQRTHTGEKPCQCSECGK
>ENST00000372382.8|SNV-62595-A-G|4
DNASGASVVAIDNKIEQAMGLVK
>ENST00000548673.5|SNV-82832-C-G|1
LIESIVDGMEPTGSRR
>FUSION-ENST00000475947.7:648-ENST00000652379.1:25317|275
MRVPSGPLLVSRTGAAG
>ENST00000522831.1|SNV-28933-A-T|1
LFFYLDFYFLFGR
>FUSION-ENST00000475947.7:648-ENST00000652379.1:25317|117
NEIPTVPTYYPAKPQPRER
>ENST00000309900.11|SNV-268754-C-T|4
AWKKLFSK
>FUSION-ENST00000649833.1:48270-ENST00000542342.6:443751|590
MICDWYLILDSSR
>ENST00000394894.8|SNV-7308-G-A|5
YQKMLEPPPSAKPFTIDVNK
>FUSION-ENST00000475947.7:648-ENST00000652379.1:25317|498
MRAGLWPTGDPASRPR
>FUSION-ENST00000440564.6:2413-ENST00000578090.5:42888|13
RGVAPGR
>FUSION-ENST00000475947.7:648-ENST00000652379.1:25317|1404
MIYLCTYFQTESR
>FUSION-ENST00000475947.7:648-ENST00000652379.1:25317|1207
GERGGER
>FUSION-ENST00000475947.7:648-ENST00000652379.1:25317|265
VNYAWAGR
>ENST00000461013.5|INDEL-22779-T-TG|17
MVGKFGVTAGLFHGLR
>FUSION-ENST00000649833.1:48270-ENST00000542342.6:443751|199
MVPPLWRLR
>ENST00000506883.5|SNV-19726-G-T|3
IMGKENLEALQIPTLLHLIHGKVK
>FUSION-ENST00000649833.1:48270-ENST00000542342.6:443751|516
EGSIVSGQRPR
>ENST00000304883.3|INDEL-608-G-GG|5
RLHGRLQHVGQFHLR
>ENST00000025008.10|SNV-103279-C-T|1
DLIESLSED
>FUSION-ENST00000649833.1:48270-ENST00000542342.6:443751|502
GKGDFGKR
>ENST00000550590.5|SNV-11609-G-T|1
STQKPGLALCLK
>ENST00000622353.4|SNV-793-T-G|3
AAVFLALEEQEKGENKTPLVNESLK
>FUSION-ENST00000475947.7:648-ENST00000652379.1:25317|520
MLPAPALETRAGPLRVAR
>ENST00000378125.4|SNV-1235-G-A|4
SYEIIVEGIDKR
>ENST00000541341.5|SNV-109228-C-T|3
EKHVDREPCGSPAGSVSAV
>FUSION-ENST00000475947.7:648-ENST00000652379.1:25317|1140
MTSYFLEIRR
>ENST00000397333.4|SNV-96-G-A|1
YPGPDAAAAAGPEGAETGAHGRAR
>ENST00000374161.7|SNV-137557-C-A|1
LLLPLLLQTSPASPRSWWR
>FUSION-ENST00000475947.7:648-ENST00000652379.1:25317|1224
SVSLFLPVSVSASLSLSR
>ENST00000392133.7|SNV-18554-G-C|3
LTIGSNLSIRIPAYKSILQER
>FUSION-ENST00000649833.1:48270-ENST00000542342.6:443751|38
SLGPPGARSLPASR
>ENST00000400664.2|SNV-2288-C-T|1
SFPAPQGTLLPIVLTLPTPDLPQTR
>FUSION-ENST00000649833.1:48270-ENST00000542342.6:443751|521
HPIGRGREGSIVSGQRPR
>ENST00000533402.5|SNV-19261-G-A|4
AQAPSALTRGSHWVSSTR
>FUSION-ENST00000649833.1:48270-ENST00000542342.6:443751|46
LGDVPARVGGMRSLGPPGAR
>ENST00000403437.2|SNV-17523-G-A|5
EEFQKTKNELAK
>ENST00000347785.8|SNV-19182-G-A|1
LVGGSSICEGTMEVR
>FUSION-ENST00000475947.7:648-ENST00000652379.1:25317|222
CPRPIERESGSDPRIR
>ENST00000381568.9|SNV-10984-G-A|1
DFAYCWENFVCNEGQPFMPWYK
>ENST00000494598.5|SNV-240446-C-T|5
ALLKATHEGLNAHLKQSLDVK
>FUSION-ENST00000475947.7:648-ENST00000652379.1:25317|1303
LPGPPKVLETTGLSR
>ENST00000645419.1|SNV-5370-C-G|2
VQAAGGHGRR
>FUSION-ENST00000649833.1:48270-ENST00000542342.6:443751|55
SRTTTPR
>FUSION-ENST00000594671.5:10593-ENST00000598782.1:5680|34
HSGGYDWVVTVAHARR
>FUSION-ENST00000649833.1:48270-ENST00000542342.6:443751|544
KKMEYLSNDSLP
>ENST00000338087.10|SNV-52959-A-C|3
VISDEGGWWKAISLSPGR
>FUSION-ENST00000475947.7:648-ENST00000652379.1:25317|1425
PAWPKETLLESETQR
>FUSION-ENST00000648631.1:57429-ENST00000542342.6:443444|64
SGIVGPHGDSIFHILKK
>ENST00000327702.12|SNV-717788-A-C|1
GWPPQPVPPLRLEGVESSEK
>FUSION-ENST00000475947.7:648-ENST00000652379.1:25317|1083
GDQEGRRPDRR
>FUSION-ENST00000624155.2:1757-ENST00000355193.6:200072|2
WAVGLDFQESGDLEVQDCR
>ENST00000435422.7|SNV-887357-G-A|4
LESKDEEIK
>FUSION-ENST00000475947.7:648-ENST00000652379.1:25317|1279
EAGVEELLEPGR
>FUSION-ENST00000649833.1:48270-ENST00000542342.6:443751|24
TPARDLR
>ENST00000486186.5|SNV-477902-A-G|2
ATAGGSQCARR
>FUSION-ENST00000475947.7:648-ENST00000652379.1:25317|764
MPVIPSLWDAEVDASPEVGSWR
>FUSION-ENST00000649833.1:48270-ENST00000542342.6:443751|342
GEWDGQWK
>FUSION-ENST00000649833.1:48270-ENST00000542342.6:443751|582
ETFVCNWICEFIFGR
>ENST00000381232.7|SNV-268087-C-G|7
EYGSTSSIDKQGTSGER
>ENST00000529480.1|SNV-29098-G-C|3
VTVAAVRHLPCR
>FUSION-ENST00000475947.7:648-ENST00000652379.1:25317|223
CPRPIERESGSDPR
>FUSION-ENST00000475947.7:648-ENST00000652379.1:25317|526
GSGLPVTRLAGRAPA
>ENST00000371847.8|INDEL-72692-A-AA|6
TAYNFFK
>FUSION-ENST00000371714.5:136901-ENST00000426017.1:42573|12
RTSRSSVK
>FUSION-ENST00000475947.7:648-ENST00000652379.1:25317|67
SGDLSLPNSWDYRDLLSPGGRG
>FUSION-ENST00000594671.5:10593-ENST00000598782.1:5680|33
RASPPQPLCHLR
>FUSION-ENST00000475947.7:648-ENST00000652379.1:25317|847
MLRVSCR
>FUSION-ENST00000475947.7:648-ENST00000652379.1:25317|483
AARATVPPCALRCGRPGRPR
>FUSION-ENST00000475947.7:648-ENST00000652379.1:25317|1453
MTERDPVSR
>ENST00000304883.3|INDEL-608-G-GG|2
LQHVGQFHLR
>ENST00000604213.1|SNV-16881-A-G|5
MTRGPTR
>ENST00000281172.10|SNV-260914-C-G|3
SELQEIMR
>ENST00000466087.1|SNV-79085-T-A|6
MISLTSSR
>FUSION-ENST00000475947.7:648-ENST00000652379.1:25317|1363
VCVGRGCGVGTEGSVLR
>ENST00000376064.7|SNV-9942-G-T|3
GYSVGVLLQEVMK
>ENST00000575531.5|SNV-63680-G-A|32
MPLLSSGGQVAVLELRKPGR
>FUSION-ENST00000600584.5:29670-ENST00000600794.1:7456|94
GTSWSCLPRQRP
>FUSION-ENST00000475947.7:648-ENST00000652379.1:25317|592
EASPNTHAPWVVF
>FUSION-ENST00000475947.7:648-ENST00000652379.1:25317|1329
QLQEENKTRILSDTALTTR
>FUSION-ENST00000440564.6:2413-ENST00000578090.5:42888|17
NILVFGER
>FUSION-ENST00000475947.7:648-ENST00000652379.1:25317|263
VNYAWAGRSQR
>ENST00000531338.5|SNV-11391-C-T|5
SESQATTGSNEVMRILIFRSLLQE
>ENST00000278198.2|SNV-1343647-C-A|3
AQTCPSVCSCSNKFSKVICVR
>FUSION-ENST00000475947.7:648-ENST00000652379.1:25317|1420
ETLLESETQRAPSSDLID
>FUSION-ENST00000597145.5:10593-ENST00000598782.1:5680|2
SLGPTPTASTTWPRRFPR
>ENST00000490850.1|INDEL-72692-A-AA|11
MQKNYEQPTISSKSHSPSPYTK
>ENST00000242994.4|SNV-6529-G-A|3
SKEMGELVNTPSWIDKGLGSQNEVK
>ENST00000334670.9|SNV-388-T-G|1
TVCCKPVCGVPVCCGAASSCCR
>ENST00000265018.4|SNV-88273-G-A|4
EIKQLEKEK
>FUSION-ENST00000649833.1:48270-ENST00000542342.6:443751|6
FSARTLC
>FUSION-ENST00000649833.1:48270-ENST00000542342.6:443751|47
LGDVPARVGGMR
>FUSION-ENST00000649833.1:48270-ENST00000542342.6:443751|285
MCNTLNGGDGRIVTK
>ENST00000396533.5|SNV-174156-C-G|3
IQSILQSMARHSHVKHSPDFDDK
>ENST00000392349.9|SNV-12588-A-G|1
IFGISKY
>ENST00000393501.5|SNV-382547-G-A|2
TSGVEEIPPRILNK
>ENST00000383366.9|SNV-128220-G-A|3
YSEMTLKDKNLDCQK
>ENST00000392133.7|SNV-18554-G-C|4
LTIGSNLSIRIPAYK
>FUSION-ENST00000475947.7:648-ENST00000652379.1:25317|660
LLRLVSNSRPPVMRPPRPLEVLG
>ENST00000025008.10|SNV-103279-C-T|3
STMQQQERDKDLIESLSED
>ENST00000361625.5|SNV-95425-C-A|7
MKQFLLLYWIK
>FUSION-ENST00000648631.1:57429-ENST00000542342.6:443444|254
PRVPLYPLPCFPKC
>FUSION-ENST00000648631.1:57429-ENST00000542342.6:443444|198
HPAHFTRGQE
>ENST00000639473.1|SNV-164862-G-A|2
LLDLQKKHDQGSISF
>FUSION-ENST00000649833.1:48270-ENST00000542342.6:443751|455
CPLEAKK
>ENST00000523505.3|SNV-915-G-A|6
RARQVLQVNLEPMVR
>FUSION-ENST00000475947.7:648-ENST00000652379.1:25317|1516
GFLHLGQAGLQLPTVGES
>FUSION-ENST00000648631.1:57429-ENST00000542342.6:443444|181
MIEWGFQGMLFELAMECSFSNDR
>FUSION-ENST00000440564.6:2413-ENST00000578090.5:42888|14
RRGVAPGR
>FUSION-ENST00000475947.7:648-ENST00000652379.1:25317|1296
ALYTERSGSR
>FUSION-ENST00000371714.5:136901-ENST00000426017.1:42573|13
HLQGSRRTSR
>FUSION-ENST00000475947.7:648-ENST00000652379.1:25317|1519
MTEMSHRAR
>ENST00000482071.1|INDEL-83877-C-CA|3
KTMLPLCRIIH
>FUSION-ENST00000475947.7:648-ENST00000652379.1:25317|1334
ERQLQEENK
>FUSION-ENST00000475947.7:648-ENST00000652379.1:25317|1254
SVSFSVSLSDTPVPGR
>FUSION-ENST00000475947.7:648-ENST00000652379.1:25317|262
MVNYAWAGRSQRK
>FUSION-ENST00000475947.7:648-ENST00000652379.1:25317|150
WPPLPSADRK
>FUSION-ENST00000649833.1:48270-ENST00000542342.6:443751|560
AESHWGPSKQLNKINFR
>ENST00000378719.7|SNV-46380-A-G|2
SQALHATSQQPLRK
>ENST00000531984.5|SNV-5913-G-C|1
VHLIGHSLGAHVAGEAGSNTPGLSR
>ENST00000454872.6|SNV-1316743-G-A|4
ESAELFQSDEMRPANNPK
>FUSION-ENST00000649833.1:48270-ENST00000542342.6:443751|672
DVYVPVSDDLVLISFISYPFFK
>ENST00000405731.7|SNV-5921-T-C|2
ANELLFLHVYESDEVMFPK
>FUSION-ENST00000649833.1:48270-ENST00000542342.6:443751|374
FLICSWLNPQVQNYGHR
>FUSION-ENST00000475947.7:648-ENST00000652379.1:25317|1485
AVLGGGLTYRVDWQPQHCK
>FUSION-ENST00000649833.1:48270-ENST00000542342.6:443751|387
WGIRPAVNFL
>FUSION-ENST00000475947.7:648-ENST00000652379.1:25317|386
ETKVFGFR
>FUSION-ENST00000649833.1:48270-ENST00000542342.6:443751|698
LLCLLLKPK
>FUSION-ENST00000475947.7:648-ENST00000652379.1:25317|563
ALPERACGPRGR
>ENST00000264870.8|SNV-169165-G-A|2
NVWVHLDDPGVTRPMKK
>FUSION-ENST00000649833.1:48270-ENST00000542342.6:443751|669
SSLVLTTLR
>ENST00000396505.7|MNV-43830-CC-C|3
DCQPGLCCAFQRGLLFPVCTPCPWR
>FUSION-ENST00000668333.1:648-ENST00000652379.1:25317|1551
ATSARAWSLR
>ENST00000367561.9|SNV-65193-C-T|2
KNGNAIFCHLLGDR
>FUSION-ENST00000475947.7:648-ENST00000652379.1:25317|963
CLLIHEYKR
>ENST00000342992.10|SNV-229634-C-T|5
TTARDPIYSPDPPIK
>FUSION-ENST00000475947.7:648-ENST00000652379.1:25317|1024
MSALFEWLPISL
>ENST00000285379.10|SNV-11847-C-A|5
AVQQPDGLAVLGIFLKVGSAK
>FUSION-ENST00000649833.1:48270-ENST00000542342.6:443751|296
VLVLPVKTSVCWHQEL
>ENST00000334456.10|SNV-92671-G-A|1
SLPEDDTSMAILSMLQDINFINNYK
>FUSION-ENST00000475947.7:648-ENST00000652379.1:25317|474
DENHERR
>FUSION-ENST00000475947.7:648-ENST00000652379.1:25317|425
GGDACIYQIK
>FUSION-ENST00000475789.1:7623-ENST00000405243.1:39117|8
ERISLYSDSIKK
>ENST00000670357.1|SNV-124155-A-T|1
EQLVLVCSAEWLDFLEK
>FUSION-ENST00000649833.1:48270-ENST00000542342.6:443751|392
MPQCFGSLLVQTSL
>FUSION-ENST00000475947.7:648-ENST00000652379.1:25317|949
NSSLQHTRPLAGEFLSMSVKSLDR
>FUSION-ENST00000475947.7:648-ENST00000652379.1:25317|950
NSSLQHTRPLAGEFLSMSVK
>FUSION-ENST00000337138.9:38773-ENST00000554835.1:112152|2
PFFETSKASQFSLYIFEYTLPT
>FUSION-ENST00000649833.1:48270-ENST00000542342.6:443751|442
MKPGGRKEEDGGK
>ENST00000371847.8|INDEL-72692-A-AA|1
ITLSISLHKKTHV
>ENST00000471351.2|SNV-64874-C-G|4
MDYRVNIFLRQEWNDPR
>ENST00000367714.4|SNV-79085-T-A|3
DDLIDFFK
>ENST00000641449.1|SNV-6923-A-G|1
NLALIDLCCSTVTSPK
>FUSION-ENST00000649833.1:48270-ENST00000542342.6:443751|340
GEWDGQWKSPGR
>ENST00000373381.8|SNV-615604-G-A|2
RTLVENSTR
>ENST00000650592.1|SNV-82253-G-A|4
MTNVYYSPTSVR
>FUSION-ENST00000475947.7:648-ENST00000652379.1:25317|923
GGAFGGDAIVGLNT
>ENST00000532581.5|SNV-248208-G-A|2
MGCPWRKK
>FUSION-ENST00000475947.7:648-ENST00000652379.1:25317|369
RDGRGHSYCAAR
>ENST00000374759.8|SNV-19414-C-A|1
TMSSIFASSLNVVTTFYVMVGFFG
>FUSION-ENST00000475947.7:648-ENST00000652379.1:25317|1275
HTDIQER
>ENST00000482071.1|INDEL-83877-C-CA|7
VGLVPKKLCYR
>ENST00000494598.5|SNV-240446-C-T|1
QSLDVKESGKK
>FUSION-ENST00000475947.7:648-ENST00000652379.1:25317|899
AQDADSFFAVVRTQS
>FUSION-ENST00000668333.1:648-ENST00000652379.1:25317|1532
SAVMTRVGTVR
>FUSION-ENST00000475947.7:648-ENST00000652379.1:25317|438
SKPTRSAPLRPRPGGGR
>FUSION-ENST00000475947.7:648-ENST00000652379.1:25317|1511
MKEINTK
>ENST00000528422.5|SNV-189426-G-A|10
MRMAVASFYENEPSKIALNMFEDP
>ENST00000617816.1|MNV-1972-GAAAATCCTGGAGGAC-G|10
QTPRGLKPRNHCPR
>ENST00000279907.12|SNV-83645-A-G|1
GNITPQLNKDTLK
>FUSION-ENST00000475947.7:648-ENST00000652379.1:25317|145
SPNPEWR
>FUSION-ENST00000649833.1:48270-ENST00000542342.6:443751|689
MNGHHCSI
>FUSION-ENST00000475947.7:648-ENST00000652379.1:25317|1405
NYLMIYLCTYFQTESRSGRGEAR
>ENST00000375023.3|INDEL-1502-C-CC|1
LPHPGLGPPTVLLHAWMDR
>FUSION-ENST00000649833.1:48270-ENST00000542342.6:443751|408
DWLTPSEISWKLWSNYSTK
>FUSION-ENST00000648631.1:57429-ENST00000542342.6:443444|29
MSSRQGD
>ENST00000579755.1|SNV-24124-G-T|SNV-24148-G-T|1
RPGHDDGQRPSGVAAAAPRRVAQLR
>FUSION-ENST00000600584.5:29670-ENST00000600794.1:7456|36
EQVVQFLTACGPPKSLNSQGR
>FUSION-ENST00000649833.1:48270-ENST00000542342.6:443751|184
LNMGLYLSGCFRSK
>ENST00000361200.7|SNV-32283-G-A|1
YQAEGYQRWGREEEK
>FUSION-ENST00000475947.7:648-ENST00000652379.1:25317|971
SLDLVTRPPRPPKVLG
>FUSION-ENST00000475947.7:648-ENST00000652379.1:25317|235
RSEGTGDGLR
>FUSION-ENST00000475947.7:648-ENST00000652379.1:25317|893
MPTLGVNGLTAAGPPNKLRPVFGLC
>FUSION-ENST00000648631.1:57429-ENST00000542342.6:443444|259
MPAWVTHAGWSSRCVGS
>ENST00000234296.7|SNV-43404-T-C|1
QSGPLPLSSLTHVLRSLTPNAR
>FUSION-ENST00000475947.7:648-ENST00000652379.1:25317|1470
MIWAGHASSR
>ENST00000551538.5|SNV-6220-C-T|1
VTGQHPWILVGPQPAACSLLLGR
>ENST00000611914.1|SNV-430-G-A|5
IDREELCAQSPLCVVNFNILVKNK
>FUSION-ENST00000475947.7:648-ENST00000652379.1:25317|91
MSALPIIVKQNSPSVGLFTH
>FUSION-ENST00000649833.1:48270-ENST00000542342.6:443751|70
MHKGQNRPSGIDNR
>FUSION-ENST00000600584.5:29670-ENST00000600794.1:7456|63
CVRPLTVALPLPQGALCEENMRGVR
>FUSION-ENST00000475947.7:648-ENST00000652379.1:25317|606
YVSVVWK
>ENST00000674436.1|SNV-754388-C-T|1
MWSTPYL
>ENST00000657992.1|SNV-15725-C-T|10
MLRKIMTTLLLFPTSLSR
>ENST00000651105.1|SNV-2091300-G-A|11
PGGSVNITCVAVGSPMPYVKWMLR
>FUSION-ENST00000648631.1:57429-ENST00000542342.6:443444|300
VTVFCCR
>FUSION-ENST00000475947.7:648-ENST00000652379.1:25317|1201
SATMQYLGPFFFSSSSFLSFFLD
>FUSION-ENST00000475947.7:648-ENST00000652379.1:25317|1327
TRILSDTALTTRVMK
>FUSION-ENST00000475947.7:648-ENST00000652379.1:25317|327
LALIKSLPFVHTAR
>FUSION-ENST00000649833.1:48270-ENST00000542342.6:443751|318
TAAQVGLLR
>ENST00000427191.6|MNV-176903-ACT-A|2
DFSAIMCGAK
>FUSION-ENST00000475947.7:648-ENST00000652379.1:25317|1293
SGSRLSSR
>FUSION-ENST00000594671.5:10593-ENST00000598782.1:5680|18
RHISGGQPGTRCGVSLAAVPPK
>ENST00000614616.4|MNV-23989-GTCAG-G|36
SIKMKIGK
>ENST00000219169.9|SNV-23881-G-A|1
ANEDPIMGFHQMFLLK
>FUSION-ENST00000648631.1:57429-ENST00000542342.6:443444|280
GLEEKIPLTHQIILHLGAGTQKGHR
>FUSION-ENST00000475947.7:648-ENST00000652379.1:25317|801
LILNRNLGRQLLASR
>FUSION-ENST00000649833.1:48270-ENST00000542342.6:443751|683
PPCPANFYIFLVDTGFRHVTQLGLK
>FUSION-ENST00000475947.7:648-ENST00000652379.1:25317|1054
HQPSPSASL
>ENST00000281172.10|SNV-260914-C-G|2
SELQEIMRR
>FUSION-ENST00000649833.1:48270-ENST00000542342.6:443751|98
SHHAQPDAFFF
>ENST00000534116.1|SNV-15176-C-G|6
HILVRCSHFVCLR
>FUSION-ENST00000475947.7:648-ENST00000652379.1:25317|714
FRDGVSEARPPWLPRQPR
>FUSION-ENST00000649833.1:48270-ENST00000542342.6:443751|183
MLNMGLYLSGCFRSKEET
>FUSION-ENST00000649833.1:48270-ENST00000542342.6:443751|504
GKGDFGK
>FUSION-ENST00000475947.7:648-ENST00000652379.1:25317|1525
AALGSPHPPPPR
>FUSION-ENST00000475947.7:648-ENST00000652379.1:25317|619
CRCLCYTNKYTSLYK
>FUSION-ENST00000475947.7:648-ENST00000652379.1:25317|372
QARAAWIPQLGIME
>FUSION-ENST00000475947.7:648-ENST00000652379.1:25317|627
MCVNERAYVVISVFFLPLLR
>FUSION-ENST00000475947.7:648-ENST00000652379.1:25317|757
NPVSIENTKLAGRGGTCL
>FUSION-ENST00000475947.7:648-ENST00000652379.1:25317|1093
LLGARPSSAKVQR
>FUSION-ENST00000649833.1:48270-ENST00000542342.6:443751|127
MGGNLGTVAGGKSSLCFRGI
>FUSION-ENST00000475947.7:648-ENST00000652379.1:25317|323
SLPFVHTARRYYR
>FUSION-ENST00000475947.7:648-ENST00000652379.1:25317|560
GRAWPAFGPSCVPVVGGAGR
>FUSION-ENST00000475947.7:648-ENST00000652379.1:25317|6
MLWAHVVSFQTSMIIIIVGVISR
>FUSION-ENST00000475947.7:648-ENST00000652379.1:25317|72
MYILPPFLHSLFINNFR
>FUSION-ENST00000649833.1:48270-ENST00000542342.6:443751|648
CRLINSTGLGGLL
>ENST00000647684.1|SNV-10030-A-G|3
GFDRVRSIIVSAGPWVAFEQSSFR
>FUSION-ENST00000475947.7:648-ENST00000652379.1:25317|844
VSCRLSLDLSSSWVR
>FUSION-ENST00000475947.7:648-ENST00000652379.1:25317|48
CSRFIVHALGTRGLFSNFYDYYYCR
>FUSION-ENST00000475947.7:648-ENST00000652379.1:25317|155
APFRRDGR
>FUSION-ENST00000475947.7:648-ENST00000652379.1:25317|47
FIVHALGTR
>FUSION-ENST00000475947.7:648-ENST00000652379.1:25317|158
GQSVLRDGRAPFR
>ENST00000382592.5|SNV-73099-C-T|1
AEPSLPAPNIVTAVTAAHILHPVK
>ENST00000312989.11|MNV-22170-TTT-T|13
GVSYLWSR
>FUSION-ENST00000475947.7:648-ENST00000652379.1:25317|1336
MLERQIKVR
>FUSION-ENST00000475947.7:648-ENST00000652379.1:25317|1392
EPLRLDSGE
>ENST00000338961.11|SNV-5457-C-T|2
FGVVEGAVAKYMGAAAMYLISK
>FUSION-ENST00000475947.7:648-ENST00000652379.1:25317|487
ASERPDSRCRPGSGSLTHPGAAGK
>FUSION-ENST00000475947.7:648-ENST00000652379.1:25317|421
APAALVTLDNLGPIARPPWRR
>ENST00000523505.3|SNV-915-G-A|2
QVLQVNLEPMVRLR
>ENST00000394277.7|SNV-26977-G-A|2
MAPALSGCGSGRPQP
>ENST00000649884.1|SNV-15152-T-G|3
VDETTPAVVQSVLLERGGNKFDK
>FUSION-ENST00000648631.1:57429-ENST00000542342.6:443444|314
TERLHPWRAD
>ENST00000361794.7|INDEL-39227-G-GA|1
TKIISES
>FUSION-ENST00000475947.7:648-ENST00000652379.1:25317|1523
AALGSPHPPPPRFK
>FUSION-ENST00000475947.7:648-ENST00000652379.1:25317|279
AGEVEHER
>FUSION-ENST00000475947.7:648-ENST00000652379.1:25317|157
DGRAPFR
>FUSION-ENST00000649833.1:48270-ENST00000542342.6:443751|700
MHFFATLQPLTQSPPHHPFTK
>FUSION-ENST00000600584.5:29670-ENST00000600794.1:7456|89
AWQAGLGDRSPVK
>FUSION-ENST00000648631.1:57429-ENST00000542342.6:443444|258
PAWVTHAGWSSRCVGS
>FUSION-ENST00000337138.9:38773-ENST00000554835.1:112152|5
FSTLLSSPMR
>ENST00000522831.1|SNV-28933-A-T|4
ENPYGFRR
>FUSION-ENST00000475789.1:7623-ENST00000405243.1:39117|63
EFHYIQTLSRR
>FUSION-ENST00000594671.5:10593-ENST00000598782.1:5680|1
DMPNPTGGLGGEALSS
>ENST00000489094.1|SNV-61739-C-T|2
VEAVASLGPSWNMAQMCTFCGR
>FUSION-ENST00000475947.7:648-ENST00000652379.1:25317|1036
VPTERRR
>FUSION-ENST00000475947.7:648-ENST00000652379.1:25317|1474
MKKMIWAGHASSR
>FUSION-ENST00000600584.5:29670-ENST00000600794.1:7456|62
MRGVRFDVHDVTLHADAIHR
>ENST00000333244.6|MNV-24161-GG-G|1
GSPGPSQLLE
>FUSION-ENST00000475947.7:648-ENST00000652379.1:25317|1448
MTGGRHHACLAQR
>ENST00000366932.4|SNV-19767-G-A|4
RLEWEMMYRVKPDVVQDK
>FUSION-ENST00000649833.1:48270-ENST00000542342.6:443751|551
DPVSKQKQK
>ENST00000370830.4|SNV-856-G-A|5
GGLGDNHVHSSFIYRRLQNHER
>ENST00000176195.4|SNV-251-G-A|3
LREGTRLQR
>ENST00000525135.5|INDEL-91281-C-CG|10
HTLDHLHGVSNRSQPALHR
>ENST00000530362.1|SNV-23459-C-T|3
MKDCLNLPSVLVLNSCGITCAGDEK
>FUSION-ENST00000475947.7:648-ENST00000652379.1:25317|787
MTGVSHRPRPIYLFINFESRL
>ENST00000389413.7|SNV-98064-C-A|1
LGCLLEEGL
>FUSION-ENST00000475947.7:648-ENST00000652379.1:25317|1007
LFLSSLPSTSCPHHHFGAR
>FUSION-ENST00000475947.7:648-ENST00000652379.1:25317|996
ETHTQTKDNYSVCKSLLED
>ENST00000368078.8|SNV-5416-G-A|2
EEIVNFVEEHRR
>ENST00000480682.5|SNV-2859-A-G|2
LYILSLK
>ENST00000512095.5|SNV-45741-C-T|1
FQIFYQPLKVFFGKTGQWIK
>FUSION-ENST00000475947.7:648-ENST00000652379.1:25317|624
LYGNRLLYDRCR
>ENST00000481081.1|SNV-5416-G-A|4
EEPVTIPDKPNSKEEIVNFVEEHRR
>ENST00000233242.5|SNV-37758-A-G|1
EYSGTIASEADTYLNSKSTRSSVK
>ENST00000368223.4|SNV-2077-G-A|3
ATEKFQLAVKALEQEK
>FUSION-ENST00000475947.7:648-ENST00000652379.1:25317|459
AVRRPRR
>FUSION-ENST00000475947.7:648-ENST00000652379.1:25317|1298
MALYTER
>FUSION-ENST00000475947.7:648-ENST00000652379.1:25317|219
ESGSDPRIRSGGDGR
>ENST00000585735.1|SNV-3666-C-T|1
WCEWLVLTISVQSSGSSAGWTRP
>ENST00000394277.7|SNV-26977-G-A|5
RTPSLKTSPAFNGASPLWMWK
>ENST00000220676.2|SNV-117088-A-T|1
GDIVKASAILSKQHATTR
>FUSION-ENST00000600584.5:29670-ENST00000600794.1:7456|28
MPFLSIFISR
>FUSION-ENST00000475947.7:648-ENST00000652379.1:25317|1464
LSLRHFGRPR
>ENST00000551892.1|SNV-12741-C-G|2
GRAEVLISSVGPEDCTETAR
>FUSION-ENST00000475947.7:648-ENST00000652379.1:25317|1287
IRNGVRR
>ENST00000233242.5|SNV-38842-C-T|1
FSVPAGIVIPFFQALTAR
>FUSION-ENST00000649833.1:48270-ENST00000542342.6:443751|535
SDGQSGKQTWNRANHFVGR
>ENST00000575334.5|SNV-58469-G-A|1
VAMPLLSSGGQVAVLEMREKR
>FUSION-ENST00000475947.7:648-ENST00000652379.1:25317|580
GDPPRVAR
>FUSION-ENST00000475947.7:648-ENST00000652379.1:25317|785
KIVTFKVSHFVIQK
>ENST00000521597.1|SNV-25244-G-T|1
LTGLVSL
>ENST00000403263.6|INDEL-76680-C-CC|7
GPRRPQKPIPPAVPQGNLQHARQR
>ENST00000523488.5|SNV-1627867-G-A|5
SRQACLKTSLPSFGLYQTSQFR
>FUSION-ENST00000648631.1:57429-ENST00000542342.6:443444|305
WDSLLRPSPLSCSLWVR
>ENST00000242351.10|SNV-29616-T-C|1
SCTPSPDQTSHRASLEDAPVDDLTR
>FUSION-ENST00000475947.7:648-ENST00000652379.1:25317|554
CFRLPLWR
>ENST00000216223.10|SNV-35872-G-A|4
LTTVDIVTLRMLCR
>FUSION-ENST00000475947.7:648-ENST00000652379.1:25317|334
GLQLFPMNEEFPVSAGHK
>ENST00000614616.4|MNV-23989-GTCAG-G|5
EVLVAKQLLMLAIR
>ENST00000303921.3|INDEL-1393-C-CC|5
AGKLQGSPPQAPVQDGQWTGGARR
>FUSION-ENST00000648631.1:57429-ENST00000542342.6:443444|71
CNVRVSAFSAFKDIPR
>FUSION-ENST00000475947.7:648-ENST00000652379.1:25317|1491
PRVGRLGSDWTTPDR
>FUSION-ENST00000475947.7:648-ENST00000652379.1:25317|1341
MSQSCTCMLERQIK
>FUSION-ENST00000475947.7:648-ENST00000652379.1:25317|116
MNEIPTVPTYYPAKPQPRERAWR
>FUSION-ENST00000475947.7:648-ENST00000652379.1:25317|1414
SIGLVSNSRPQVIRPPRPPEVLG
>FUSION-ENST00000649833.1:48270-ENST00000542342.6:443751|200
MVPPLWR
>ENST00000372390.8|SNV-62595-A-G|1
GLVKNHLMYAVREEVEILK
>FUSION-ENST00000475947.7:648-ENST00000652379.1:25317|1391
RGTAHRFGSR
>ENST00000263946.7|SNV-29786-G-C|4
RFSSYSQMENCSR
>ENST00000374161.7|SNV-137557-C-A|2
LLLPLLLQTSPASPR
>ENST00000294638.9|SNV-12607-C-T|1
TFLGRHTSCYIKDK
>ENST00000441335.6|SNV-25998-T-C|3
YNLRVPYGANYSCTEPNFTRK
>ENST00000310521.6|MNV-11542-AG-A|15
GLRPGRR
>FUSION-ENST00000648631.1:57429-ENST00000542342.6:443444|63
SGIVGPHGDSIFHILKKNHTVSFF
>FUSION-ENST00000649833.1:48270-ENST00000542342.6:443751|568
ITGLSKESSR
>ENST00000433674.6|MNV-50463-GA-G|1
HEMENSGCLSVTS
>ENST00000476376.5|SNV-121086-G-A|1
FFTLITRDC
>ENST00000413765.6|SNV-232952-A-T|2
SSRERPPTFLTPEGNASNKEEFR
>FUSION-ENST00000600584.5:29670-ENST00000600794.1:7456|129
LTELKQR
>ENST00000591729.1|INDEL-56333-T-TT|6
MCLFFFSTLK
>FUSION-ENST00000475947.7:648-ENST00000652379.1:25317|496
MRAGLWPTGDPASRPRSCLSR
>FUSION-ENST00000475947.7:648-ENST00000652379.1:25317|110
TLLSLTLVWHGEET
>ENST00000312989.11|MNV-22170-TTT-T|9
GGGQVPPQARLGPHLPSTPGGRR
>ENST00000299339.3|SNV-119245-T-G|1
GSTIDGTVITTATYWANLWK
>ENST00000512123.4|SNV-454006-G-C|5
RFHVRCVAKPVDK
>FUSION-ENST00000649833.1:48270-ENST00000542342.6:443751|436
MNAFYHLLLR
>FUSION-ENST00000648631.1:57429-ENST00000542342.6:443444|17
MDRKVALSPQSHQK
>ENST00000293217.10|INDEL-29601-A-AA|2
KQGGSLEPNFC
>ENST00000474233.1|SNV-145613-G-A|3
ERSVSTHSPAR
>FUSION-ENST00000649833.1:48270-ENST00000542342.6:443751|389
MKILHNT
>ENST00000568346.1|SNV-64333-C-T|3
FLSFCVPTASPDTRPGRER
>FUSION-ENST00000649833.1:48270-ENST00000542342.6:443751|675
MYQCRMI
>FUSION-ENST00000649833.1:48270-ENST00000542342.6:443751|175
MCVYANACTHTILIFTSI
>FUSION-ENST00000475947.7:648-ENST00000652379.1:25317|146
GVGFRSPNPEWRR
>FUSION-ENST00000475947.7:648-ENST00000652379.1:25317|1265
LSLSPGLCLCLCLSLSR
>ENST00000533387.5|SNV-11391-C-T|2
RILIFRSLLQE
>ENST00000242994.4|SNV-6819-C-T|5
RVMPCYFK
>ENST00000572404.1|SNV-520-G-C|3
TWSEGNDKGLCSMD
>FUSION-ENST00000475947.7:648-ENST00000652379.1:25317|1144
WHSPLTRVGKR
>FUSION-ENST00000648631.1:57429-ENST00000542342.6:443444|203
IKELQLWAFSPLR
>ENST00000604213.1|SNV-16881-A-G|3
TRGPTRGRPVGALGR
>ENST00000592554.2|SNV-949-G-C|1
TEPAGASHSGSSSK
>FUSION-ENST00000649833.1:48270-ENST00000542342.6:443751|454
CPLEAKKDESI
>FUSION-ENST00000475947.7:648-ENST00000652379.1:25317|479
SRSARWPAGRPPLPGGSS
>ENST00000312989.11|MNV-22170-TTT-T|6
LGPHLPSTPGGRRR
>ENST00000310521.6|MNV-11542-AG-A|22
TRAPASPPASR
>ENST00000243346.10|SNV-18169-A-G|3
QSGSAVITFVEIGVAGK
>ENST00000039989.9|INDEL-91281-C-CG|3
GITKSRQRPISTTVA
>FUSION-ENST00000594671.5:10593-ENST00000598782.1:5680|11
RGGPCRTTARPPAR
>ENST00000641576.1|MNV-2819-CTA-C|4
IPSESKEK
>FUSION-ENST00000649833.1:48270-ENST00000542342.6:443751|605
SLKYLPGTRQGTQEALCK
>ENST00000303921.3|INDEL-1393-C-CC|4
LQGSPPQAPVQDGQWTGGAR
>FUSION-ENST00000649833.1:48270-ENST00000542342.6:443751|495
RNCREQN
>FUSION-ENST00000649833.1:48270-ENST00000542342.6:443751|707
MTKLLAKSG
>FUSION-ENST00000600584.5:29670-ENST00000600794.1:7456|11
RDGTPNTFSISSEGNSDVQTNFNKR
>ENST00000542075.5|SNV-19414-C-A|4
SSIFASSLNVVTTFYVMVGFFG
>FUSION-ENST00000475947.7:648-ENST00000652379.1:25317|582
AATRGDPPR
>ENST00000522831.1|SNV-28933-A-T|8
HIGDVASLKGRENPYGFR
>FUSION-ENST00000648631.1:57429-ENST00000542342.6:443444|211
SFSLLVNWYR
>ENST00000357742.9|SNV-211384-G-T|2
GKVSSIQDSQDSTDIDDEEDEDDK
>FUSION-ENST00000475947.7:648-ENST00000652379.1:25317|676
ALLLPQPPD
>ENST00000534945.2|SNV-163306-A-T|3
AWSAPSK
>FUSION-ENST00000649833.1:48270-ENST00000542342.6:443751|179
MGLYLSGCFRSK
>ENST00000568346.1|SNV-64333-C-T|6
RTSGSEAEPATSLAPGDSR
>ENST00000316300.10|SNV-57646-C-T|2
NSDPVAAPYCYTR
>ENST00000370576.9|SNV-88618-G-A|4
LKNLDENSQELLSK
>FUSION-ENST00000475947.7:648-ENST00000652379.1:25317|1349
GGPGTRKPA
>ENST00000342992.10|SNV-229634-C-T|3
DPIYSPDPPIK
>FUSION-ENST00000649833.1:48270-ENST00000542342.6:443751|229
NQYWYITID
>ENST00000361625.5|SNV-95425-C-A|1
QFLLLYWIKSGIRF
>FUSION-ENST00000475947.7:648-ENST00000652379.1:25317|286
AGALAGRGGIPRPLQSAEGAPPAR
>FUSION-ENST00000649833.1:48270-ENST00000542342.6:443751|144
AALSSISCR
>FUSION-ENST00000337138.9:38773-ENST00000554835.1:112152|7
NSQPQCIVCVNYVVR
>FUSION-ENST00000475947.7:648-ENST00000652379.1:25317|1351
TRGTGDAEACLR
>ENST00000657992.1|SNV-15725-C-T|7
KIMTTLLLFPTSLSRQR
>FUSION-ENST00000475947.7:648-ENST00000652379.1:25317|1123
SGVASPSTVSKNRTSVPLGCR
>ENST00000262462.9|SNV-428276-G-A|2
ELVTVLDKFLSHAK
>ENST00000242994.4|SNV-6530-G-A|2
EMGELVNTPSWMNK
>FUSION-ENST00000475947.7:648-ENST00000652379.1:25317|1383
MHRALFPSWSWS
>ENST00000608999.6|INDEL-214165-G-GC|6
REAREAPPSHPDQPCR
>FUSION-ENST00000371714.5:136901-ENST00000426017.1:42573|7
YWNFESDIR
>ENST00000312006.5|SNV-6014-G-A|1
NDAAYLAGLIR
>FUSION-ENST00000649833.1:48270-ENST00000542342.6:443751|352
SSIFNEVSGDAAVAVLSNR
>FUSION-ENST00000649833.1:48270-ENST00000542342.6:443751|255
EAEAGESLEPGRQRFQ
>FUSION-ENST00000648631.1:57429-ENST00000542342.6:443444|241
MFVWDKEVLTLLKSQQNR
>FUSION-ENST00000649833.1:48270-ENST00000542342.6:443751|625
MGWCEQRWWWWGHHSVRL
>FUSION-ENST00000475947.7:648-ENST00000652379.1:25317|26
MYVCMYVSEMGFGVLSCCPR
>ENST00000324364.3|SNV-1412-G-A|4
TEEYTEQPEKVWNSYLQKSGK
>ENST00000271620.8|SNV-25466-C-T|3
LTPASSTHPNLHVYLQGNTQVSR
>FUSION-ENST00000475947.7:648-ENST00000652379.1:25317|236
GERRSEGTGDGLR
>ENST00000378125.4|SNV-1235-G-A|3
SYEIIVEGIDKRQLPLSGHCR
>ENST00000604213.1|SNV-16881-A-G|2
GPTRGRPVGALGR
>ENST00000612742.4|SNV-95476-C-T|1
NYYEKSSGSSEGQSK
>FUSION-ENST00000649833.1:48270-ENST00000542342.6:443751|142
AALSSISCRGGFREFGYPCL
>ENST00000373997.8|SNV-69442-G-A|1
VLDGSPIEVTLAKPVNKDSYVRYTR
>ENST00000284885.8|SNV-82265-C-T|1
GLKRGISSR
>ENST00000287042.5|SNV-1544-G-T|2
RQLCLALDNPGYSVLSR
>ENST00000465160.2|INDEL-27883-C-CC|13
APPHGHPQASTASSPPK
>FUSION-ENST00000600584.5:29670-ENST00000600794.1:7456|2
GERNTRVDDF
>ENST00000261381.7|SNV-332559-G-A|2
CQYKHIVDWCSCSPNDFKPQDFHR
>FUSION-ENST00000649833.1:48270-ENST00000542342.6:443751|21
AGGAGARCGAGIQR
>ENST00000457331.1|SNV-128292-G-A|1
QLHPGPELPRENA
>ENST00000372105.4|SNV-8898-C-T|1
HVSQIPKPAVLATGPSVPSTK
>FUSION-ENST00000649833.1:48270-ENST00000542342.6:443751|508
AKAMGKGDFGK
>ENST00000442092.5|SNV-117916-C-T|2
REAERYLPPS
>FUSION-ENST00000649833.1:48270-ENST00000542342.6:443751|394
MPSHLSNMPQCFGSLLVQTSL
>FUSION-ENST00000606221.1:749-ENST00000656150.1:58480|6
GRREPLPFQLETSTGILEGCG
>FUSION-ENST00000475947.7:648-ENST00000652379.1:25317|713
DGVSEARPPWLPR
>FUSION-ENST00000475947.7:648-ENST00000652379.1:25317|389
YSHDPPGSFR
>FUSION-ENST00000649833.1:48270-ENST00000542342.6:443751|661
VTTVQSRDRK
>FUSION-ENST00000649833.1:48270-ENST00000542342.6:443751|585
GRETFVCNWICEFIFGRTK
>FUSION-ENST00000648631.1:57429-ENST00000542342.6:443444|287
MKCFVLFLFVSKS
>FUSION-ENST00000475947.7:648-ENST00000652379.1:25317|1248
VGPCPFHESEK
>ENST00000263946.7|SNV-29786-G-C|2
FSSYSQMENCSR
>FUSION-ENST00000648631.1:57429-ENST00000542342.6:443444|61
NHTVSFF
>ENST00000263946.7|SNV-29786-G-C|1
FSSYSQMENCSRHYPR
>FUSION-ENST00000649833.1:48270-ENST00000542342.6:443751|438
EEDGGKGCVTLCK
>FUSION-ENST00000475947.7:648-ENST00000652379.1:25317|769
GGGLRLRPPRSPGR
>ENST00000512095.5|SNV-45741-C-T|4
RFQIFYQPLKVFFGK
>ENST00000523488.5|SNV-1627867-G-A|1
TSLPSFGLYQTSQFRTR
>FUSION-ENST00000475947.7:648-ENST00000652379.1:25317|959
YRHKHHLDPLR
>ENST00000315765.10|SNV-49021-C-G|1
WMITCQVSDHLQGGMLGQYNVDNCK
>ENST00000310521.6|MNV-11542-AG-A|25
SPAAPGCCR
>FUSION-ENST00000475947.7:648-ENST00000652379.1:25317|132
RRPVSSRWPLK
>ENST00000329117.10|SNV-16323-C-A|2
YREYQWIGLNER
>ENST00000245407.8|INDEL-22779-T-TG|13
FGVTAGLFHGLR
>FUSION-ENST00000475947.7:648-ENST00000652379.1:25317|841
LSLDLSSSWVRG
>FUSION-ENST00000475947.7:648-ENST00000652379.1:25317|1361
VDLVSCLFHHHHHHR
>FUSION-ENST00000648631.1:57429-ENST00000542342.6:443444|150
LTSFASK
>FUSION-ENST00000475947.7:648-ENST00000652379.1:25317|1436
EAPCLLGPK
>ENST00000636250.1|SNV-7714-G-T|8
MSKMELLR
>ENST00000617816.1|MNV-1972-GAAAATCCTGGAGGAC-G|7
EDRPLEGPACCRCRPPEV
>FUSION-ENST00000648631.1:57429-ENST00000542342.6:443444|137
WQVSAQEFFL
>FUSION-ENST00000475947.7:648-ENST00000652379.1:25317|1382
HRALFPSWSWS
>FUSION-ENST00000371714.5:136901-ENST00000426017.1:42573|14
HLQGSRR
>FUSION-ENST00000649833.1:48270-ENST00000542342.6:443751|386
MGDWFQDALWIPESK
>FUSION-ENST00000475947.7:648-ENST00000652379.1:25317|1449
DPVSRES
>ENST00000344517.5|MNV-32765-CCTC-C|2
GVLSGGQKQR
>FUSION-ENST00000475947.7:648-ENST00000652379.1:25317|648
IDVGVCVIQINTHRSIKK
>ENST00000639473.1|SNV-164862-G-A|3
LLDLQKK
>FUSION-ENST00000475947.7:648-ENST00000652379.1:25317|749
MPIIPAAR
>FUSION-ENST00000649833.1:48270-ENST00000542342.6:443751|638
KAYVIYSLIPEHLKLMGGAR
>ENST00000312989.11|MNV-22170-TTT-T|3
LRVLCQAAAGDTFLSSQLLWRV
>FUSION-ENST00000475947.7:648-ENST00000652379.1:25317|1522
VAGMTEMSHR
>FUSION-ENST00000475947.7:648-ENST00000652379.1:25317|61
SASDPSHPHYLRLQAR
>FUSION-ENST00000475947.7:648-ENST00000652379.1:25317|202
ARVVCVGGRR
>FUSION-ENST00000475947.7:648-ENST00000652379.1:25317|819
KPVSFCNFFFFFFFLR
>ENST00000368223.4|SNV-2077-G-A|4
ATEKFQLAVK
>FUSION-ENST00000649833.1:48270-ENST00000542342.6:443751|248
ARFYLKK
>ENST00000515104.1|SNV-16958-C-T|1
WDQTTSIKAVLDFGSPPLVWIK
>FUSION-ENST00000475947.7:648-ENST00000652379.1:25317|925
SREFLRGGAFGGDAIVGLNT
>FUSION-ENST00000475947.7:648-ENST00000652379.1:25317|973
DGVSPCRPGWSRSLDLVTRPPRPPK
>FUSION-ENST00000475947.7:648-ENST00000652379.1:25317|510
CSRVCPGVDQR
>ENST00000474428.6|SNV-49252-G-T|4
MDVSDQRSPT
>FUSION-ENST00000649833.1:48270-ENST00000542342.6:443751|562
AESHWGPSK
>FUSION-ENST00000649833.1:48270-ENST00000542342.6:443751|406
DWLTPSEISWKLWSNYSTKEQR
>FUSION-ENST00000475947.7:648-ENST00000652379.1:25317|301
QPKAGGK
>FUSION-ENST00000649833.1:48270-ENST00000542342.6:443751|708
MTKLLAK
>FUSION-ENST00000600584.5:29670-ENST00000600794.1:7456|59
RPMSGLLGPS
>FUSION-ENST00000475947.7:648-ENST00000652379.1:25317|1220
CPSLSFYVCLFLCQSVRHPRAG
>FUSION-ENST00000475947.7:648-ENST00000652379.1:25317|1106
FTILHHDILFSRNP
>ENST00000505061.5|SNV-47202-A-G|10
SPLGLRLPNLVPIPMLSDYCHKR
>FUSION-ENST00000475947.7:648-ENST00000652379.1:25317|404
SLGSGGSMVAK
>FUSION-ENST00000475947.7:648-ENST00000652379.1:25317|572
AGPRSLCRDPFWR
>ENST00000243346.10|SNV-18169-A-G|1
QSGSAVITFVEIGVAGKILKK
>ENST00000295569.12|SNV-214155-G-A|1
WWCHMNPCLEGENCK
>ENST00000374752.6|SNV-11391-C-T|4
DSRVHQILEGSNEVMRILIFR
>FUSION-ENST00000649833.1:48270-ENST00000542342.6:443751|576
LRKITGLSK
>ENST00000532279.1|MNV-22170-TTT-T|4
LGPHLPSTPGGLVAPACGRGR
>ENST00000254765.4|SNV-21361-T-G|5
YISRLCSVLIGSDIADK
>FUSION-ENST00000475947.7:648-ENST00000652379.1:25317|954
HHLDPLREFSGRIESQYR
>FUSION-ENST00000648631.1:57429-ENST00000542342.6:443444|223
MEASPGSLHK
>FUSION-ENST00000475947.7:648-ENST00000652379.1:25317|904
MFGQDLAFPPYFTS
>ENST00000312428.11|SNV-211342-G-A|1
DNIPPAYINIIRKNYIPNPDFVPEK
>ENST00000219611.7|INDEL-21323-C-CG|3
ENNVSFVDDSFPPGPGVCR
>FUSION-ENST00000475947.7:648-ENST00000652379.1:25317|1180
IHLPGPPK
>ENST00000571368.5|SNV-12691-A-C|4
KLALPPATCPRAR
>ENST00000614616.4|MNV-23989-GTCAG-G|51
KLMELSFGNLVLVFWPFR
>ENST00000319675.5|SNV-294-G-T|2
FNRILANTNTYQLFTVNQVEAGGSK
>FUSION-ENST00000475947.7:648-ENST00000652379.1:25317|1454
RGETPSL
>FUSION-ENST00000475947.7:648-ENST00000652379.1:25317|292
LNTGTRPIVNKYRK
>ENST00000433746.2|SNV-100518-G-A|1
GEAALWGEAGAVHEAPLRA
>ENST00000622229.1|SNV-5623-G-T|2
SAVTGRASPPSACAR
>FUSION-ENST00000648631.1:57429-ENST00000542342.6:443444|301
MVTVFCCR
>ENST00000647569.1|SNV-10030-A-G|5
RNKGSESWVAFEQSSFR
>FUSION-ENST00000475947.7:648-ENST00000652379.1:25317|1086
MWSVGQRGDQEGRRPDR
>FUSION-ENST00000475947.7:648-ENST00000652379.1:25317|388
YSHDPPGSFRETK
>FUSION-ENST00000649833.1:48270-ENST00000542342.6:443751|383
MPCGYQNPR
>FUSION-ENST00000601786.5:29670-ENST00000600794.1:7456|102
AQAAGALPGREVR
>FUSION-ENST00000475947.7:648-ENST00000652379.1:25317|1130
MNKDPILKSGVASPSTVSK
>ENST00000640506.1|SNV-10419-C-T|3
KGVSFSRTVSR
>ENST00000475722.5|SNV-25466-C-T|3
SIFKATPR
>FUSION-ENST00000475947.7:648-ENST00000652379.1:25317|1304
IRLPGPPKVLETTGLSR
>ENST00000308378.7|SNV-153789-G-A|3
ERPQILEAPSLFK
>FUSION-ENST00000649833.1:48270-ENST00000542342.6:443751|564
MLWAYRAESHWGPSKQLNK
>FUSION-ENST00000475947.7:648-ENST00000652379.1:25317|515
VARAAGRASPAR
>FUSION-ENST00000475947.7:648-ENST00000652379.1:25317|2
MIIIIVGVISRVEVISNF
>FUSION-ENST00000649833.1:48270-ENST00000542342.6:443751|124
MVANPDPALPLTLR
>ENST00000290583.9|SNV-2190-G-A|2
QKTLPGMNRPIQVKPADSESR
>FUSION-ENST00000649833.1:48270-ENST00000542342.6:443751|615
MCLSLEP
>FUSION-ENST00000648631.1:57429-ENST00000542342.6:443444|90
MGFHHVGQAGLELLR
>FUSION-ENST00000649833.1:48270-ENST00000542342.6:443751|191
MYVCICHLYVMLNMGLYLSGCFR
>FUSION-ENST00000475947.7:648-ENST00000652379.1:25317|1098
MCICPCPK
>ENST00000532279.1|MNV-22170-TTT-T|3
GRGGPCLR
>FUSION-ENST00000475947.7:648-ENST00000652379.1:25317|271
MPGQGEAR
>FUSION-ENST00000648631.1:57429-ENST00000542342.6:443444|85
IAILMCVKCFLL
>FUSION-ENST00000475947.7:648-ENST00000652379.1:25317|928
SSLQSLFKTYVS
>FUSION-ENST00000475947.7:648-ENST00000652379.1:25317|1339
MSQSCTCMLERQIKVR
>FUSION-ENST00000475947.7:648-ENST00000652379.1:25317|784
IVTFKVSHFVIQK
>ENST00000529480.1|SNV-29098-G-C|1
HLPCRIPPAPS
>FUSION-ENST00000649833.1:48270-ENST00000542342.6:443751|395
SHWHALSPLK
>FUSION-ENST00000649833.1:48270-ENST00000542342.6:443751|570
ENWEGEKSIK
>ENST00000312989.11|MNV-22170-TTT-T|1
VLCQAAAGDTFLSSQLLWRV
>FUSION-ENST00000649833.1:48270-ENST00000542342.6:443751|162
MIPALPGENQSHSNEKK
>ENST00000475006.1|INDEL-27883-C-CC|8
GTEKLPFTLSGHFPR
>ENST00000307750.5|INDEL-24482-G-GG|1
VMIGSPRGGSQ
>ENST00000393597.6|SNV-16272-G-A|1
CLGVLQPLRSLRWGR
>ENST00000302079.10|SNV-344871-C-T|2
SLWYATHYSTDER
>FUSION-ENST00000475947.7:648-ENST00000652379.1:25317|66
DLLSPGGR
>FUSION-ENST00000649833.1:48270-ENST00000542342.6:443751|310
LAPRTLIQVP
>FUSION-ENST00000594671.5:10593-ENST00000598782.1:5680|28
ACSPATCPR
>FUSION-ENST00000649833.1:48270-ENST00000542342.6:443751|566
MLWAYRAESHWGPSK
>ENST00000371847.8|INDEL-72692-A-AA|11
YCINAKK
>FUSION-ENST00000649833.1:48270-ENST00000542342.6:443751|679
EPPRLAR
>FUSION-ENST00000475947.7:648-ENST00000652379.1:25317|857
GKPHLGRHSGLVLAI
>FUSION-ENST00000475947.7:648-ENST00000652379.1:25317|565
RALPERACGPR
>FUSION-ENST00000475947.7:648-ENST00000652379.1:25317|1493
NSSIDTADLHLWNPQSSTHKTGD
>ENST00000486186.5|SNV-477902-A-G|1
ATAGGSQCARRAR
>FUSION-ENST00000475947.7:648-ENST00000652379.1:25317|649
MIDVGVCVIQINTHRSIKK
>FUSION-ENST00000594671.5:10593-ENST00000598782.1:5680|13
CGVSLAAVPPKR
>FUSION-ENST00000475947.7:648-ENST00000652379.1:25317|518
AGPLRVAR
>FUSION-ENST00000475947.7:648-ENST00000652379.1:25317|1
IIIIVGVISRVEVISNF
>FUSION-ENST00000475947.7:648-ENST00000652379.1:25317|927
MTEESNFVTSR
>FUSION-ENST00000475947.7:648-ENST00000652379.1:25317|135
EGPVPWKASRFR
>ENST00000538312.5|SNV-107233-C-T|1
LNGFVASYILASHNGISYK
>ENST00000481081.1|SNV-5416-G-A|7
EEPVTIPDKPNSK
>ENST00000489134.5|SNV-21361-T-G|1
NYICSLLSIATSPAFVQC
>ENST00000302079.10|SNV-344871-C-T|5
RRSLWYATHYSTDER
>FUSION-ENST00000600584.5:29670-ENST00000600794.1:7456|35
SLNSQGR
>ENST00000312989.11|MNV-22170-TTT-T|14
DVQGWGENDRGVSYLWSR
>FUSION-ENST00000475947.7:648-ENST00000652379.1:25317|1109
MFTILHHDILFSR
>FUSION-ENST00000475947.7:648-ENST00000652379.1:25317|1133
EAQVHLI
>FUSION-ENST00000475947.7:648-ENST00000652379.1:25317|1149
SHFPGGSLGR
>FUSION-ENST00000475947.7:648-ENST00000652379.1:25317|1271
HTDIQERKK
>ENST00000534945.2|SNV-163306-A-T|6
ASGRTISTRAWSAPSK
>FUSION-ENST00000475947.7:648-ENST00000652379.1:25317|1440
LSLPKCWDDWR
>ENST00000489094.1|SNV-61740-C-T|1
VEAVASLGPLWNMAQMCTFCGRW
>ENST00000377360.8|SNV-382276-G-A|1
DGIVTLDEFLESCQEDNNIMR
>FUSION-ENST00000475947.7:648-ENST00000652379.1:25317|909
CQHLGLMD
>FUSION-ENST00000649833.1:48270-ENST00000542342.6:443751|326
MEEPRQGR
>FUSION-ENST00000649833.1:48270-ENST00000542342.6:443751|141
GGFREFGYPCL
>ENST00000549335.5|SNV-60922-C-A|4
QYLSAKASTGHALDCFEVCR
>FUSION-ENST00000475947.7:648-ENST00000652379.1:25317|958
HKHHLDPLR
>ENST00000312428.11|SNV-211342-G-A|4
FLQSLHEYDKDNIPPAYINIIRK
>FUSION-ENST00000475947.7:648-ENST00000652379.1:25317|936
SRIDPDSISKTS
>FUSION-ENST00000475947.7:648-ENST00000652379.1:25317|1260
FLSVSRSISVFLGRSLSFSR
>FUSION-ENST00000649833.1:48270-ENST00000542342.6:443751|233
GLILQLFLSPYICIFILNTYVTFK
>FUSION-ENST00000648631.1:57429-ENST00000542342.6:443444|294
MAAEGMK
>ENST00000326831.7|SNV-181629-C-A|1
LYQQTYSSFFPLTPMGYAIWK
>FUSION-ENST00000475947.7:648-ENST00000652379.1:25317|1539
ELGVISR
>ENST00000359541.6|SNV-27592-C-T|1
LYSFQCFLAHDQAVRTLQWCK
>FUSION-ENST00000649833.1:48270-ENST00000542342.6:443751|337
SPGRVGR
>FUSION-ENST00000475947.7:648-ENST00000652379.1:25317|1480
MEMSPRMPSFPSVCLQLPQA
>FUSION-ENST00000649833.1:48270-ENST00000542342.6:443751|633
GGARNVHILTTTGER
>FUSION-ENST00000475947.7:648-ENST00000652379.1:25317|414
TSALSTFDGSRRAYHGDHG
>FUSION-ENST00000475947.7:648-ENST00000652379.1:25317|837
PCHRQAGRQAGR
>FUSION-ENST00000475947.7:648-ENST00000652379.1:25317|898
MLNLFRSYGSSCSQWDSIR
>ENST00000527357.5|SNV-9793-C-T|1
GATAGGWPLLGTFESGRCRDR
>FUSION-ENST00000475947.7:648-ENST00000652379.1:25317|342
LSNNRSVMPLDVR
>ENST00000310521.6|MNV-11542-AG-A|31
ALQQLLEQKQAYWAQAEDTAAPAEK
>ENST00000301645.4|SNV-1869-C-A|1
YVHFITNPLS
>ENST00000527985.5|SNV-29098-G-C|2
YRPGYSSSSTSPAMPHSSSAK
>FUSION-ENST00000475947.7:648-ENST00000652379.1:25317|686
LVSHSQPQVVR
>FUSION-ENST00000649833.1:48270-ENST00000542342.6:443751|143
AALSSISCRGGFR
>ENST00000302277.7|SNV-339771-C-T|2
QSQPKFYLCHYELAEALPQGK
>FUSION-ENST00000649833.1:48270-ENST00000542342.6:443751|122
MVANPDPALPLTLRECQR
>ENST00000641614.1|SNV-414974-T-C|5
VRVWTISTGECADVLWTAWISVIR
>FUSION-ENST00000475947.7:648-ENST00000652379.1:25317|569
DPFWRVPVR
>ENST00000533402.5|SNV-19261-G-A|3
AQAPSALTRGSHWVSSTRSE
>ENST00000445907.6|SNV-147263-G-A|1
KQNIVARK
>ENST00000542075.5|SNV-19414-C-A|3
MWSPPSTSWWGFSAK
>ENST00000273183.7|SNV-63037-G-A|4
LKQSLSFK
>ENST00000466087.1|SNV-79085-T-A|4
MISLTSSRK
>FUSION-ENST00000475947.7:648-ENST00000652379.1:25317|317
LDGLVRPSDRPR
>FUSION-ENST00000475947.7:648-ENST00000652379.1:25317|512
ASPARRCSR
>FUSION-ENST00000475947.7:648-ENST00000652379.1:25317|1259
SISVFLGR
>FUSION-ENST00000475947.7:648-ENST00000652379.1:25317|553
GPRALRVWLR
>ENST00000342992.10|SNV-229634-C-T|2
DPIYSPDPPIKLK
>FUSION-ENST00000475947.7:648-ENST00000652379.1:25317|1408
MNYLMIYLCTYFQTESRSGR
>ENST00000534326.5|SNV-13358-C-G|3
AGHLLRLPVSAAHR
>FUSION-ENST00000648631.1:57429-ENST00000542342.6:443444|279
IPLTHQIILHLGAGTQK
>ENST00000550851.5|SNV-126625-C-T|1
TILSSLLGDLLFNIYLN
>FUSION-ENST00000649833.1:48270-ENST00000542342.6:443751|149
MFGVQKFKK
>ENST00000494653.5|SNV-20597-G-A|3
SGLFQLFVSIMGRQWWSQK
>ENST00000572467.5|SNV-58469-G-A|2
VAMPLLSSGGQVAVLELR
>FUSION-ENST00000475947.7:648-ENST00000652379.1:25317|1318
ENETPPP
>FUSION-ENST00000475947.7:648-ENST00000652379.1:25317|206
MGSPRER
>ENST00000329468.5|SNV-854-A-C|1
HLGTPDPDATAPPEPAVGCSLLQQK
>ENST00000343067.8|SNV-171748-A-G|3
LAEKTEDLVRMR
>FUSION-ENST00000649833.1:48270-ENST00000542342.6:443751|274
KLTLERDSECLVV
>FUSION-ENST00000649833.1:48270-ENST00000542342.6:443751|104
PSFFFFETESHSVAQAGVQ
>ENST00000460120.5|SNV-27815-C-T|2
TQSCIHLLSEAHLLVRAALMDAS
>ENST00000626236.2|SNV-283743-G-A|1
DVGNKSR
>FUSION-ENST00000475947.7:648-ENST00000652379.1:25317|671
ARPVDSFR
>FUSION-ENST00000475947.7:648-ENST00000652379.1:25317|470
WCGRVGFVAAVAPGPPVAGPR
>ENST00000645780.1|SNV-414974-T-C|2
CDTQILEER
>FUSION-ENST00000475947.7:648-ENST00000652379.1:25317|354
FSLIKNESRR
>FUSION-ENST00000475947.7:648-ENST00000652379.1:25317|175
MASVALGR
>FUSION-ENST00000648631.1:57429-ENST00000542342.6:443444|93
CQNLLFK
>ENST00000263408.5|SNV-136050-G-A|4
KCHTCQNGSTVILMDGK
>ENST00000505061.5|SNV-47202-A-G|12
KSPLGLRLPNLVPIPMLSDYCHK
>FUSION-ENST00000475947.7:648-ENST00000652379.1:25317|581
AATRGDPPRVAR
>FUSION-ENST00000475947.7:648-ENST00000652379.1:25317|1142
MTSYFLEIR
>ENST00000254765.4|SNV-21361-T-G|3
LCSVLIGSDIADK
>ENST00000490337.5|MNV-499026-CAAG-C|2
NKPYSKDYR
>FUSION-ENST00000475947.7:648-ENST00000652379.1:25317|347
LTSYATPER
>FUSION-ENST00000475947.7:648-ENST00000652379.1:25317|1395
DGREPLR
>ENST00000265755.7|SNV-61739-C-T|3
SLPRSFLEHGSDVYLLRK
>FUSION-ENST00000648631.1:57429-ENST00000542342.6:443444|243
MFVWDKEVLTLLK
>FUSION-ENST00000648631.1:57429-ENST00000542342.6:443444|67
DIPRSGIVGPHGDSIFHILK
>FUSION-ENST00000475947.7:648-ENST00000652379.1:25317|153
DGRWPPLPSADR
>ENST00000492146.1|SNV-118427-C-T|2
RSIFWWKWMTCVLR
>FUSION-ENST00000475947.7:648-ENST00000652379.1:25317|632
VNTYRLYGNR
>FUSION-ENST00000475947.7:648-ENST00000652379.1:25317|306
WRTEDPLPGAARGGPK
>FUSION-ENST00000649833.1:48270-ENST00000542342.6:443751|119
VANPDPALPLTLRECQRQVR
>FUSION-ENST00000600584.5:29670-ENST00000600794.1:7456|80
MGAGDGWSRWSSF
>FUSION-ENST00000475947.7:648-ENST00000652379.1:25317|201
ERGPCLGK
>FUSION-ENST00000649833.1:48270-ENST00000542342.6:443751|52
GEERRGAASR
>ENST00000306729.11|SNV-40197-C-T|1
FEPAAEEGALVPPEPIPGTAQPVKR
>FUSION-ENST00000475947.7:648-ENST00000652379.1:25317|544
VAWAGGVVGDATSRPRGR
>FUSION-ENST00000475947.7:648-ENST00000652379.1:25317|412
AYHGDHG
>ENST00000307968.11|MNV-124983-GAG-G|1
HHTKPLKEERGY
>FUSION-ENST00000475947.7:648-ENST00000652379.1:25317|1236
MRGAFSDFSLGHVWRPYFSYFPDK
>FUSION-ENST00000648631.1:57429-ENST00000542342.6:443444|168
LASPVHVIDAPSSLHKR
>ENST00000575531.5|SNV-63680-G-A|31
PLLSSGGQVAVLELRKPGR
>FUSION-ENST00000475947.7:648-ENST00000652379.1:25317|974
DGVSPCRPGWSR
>FUSION-ENST00000475947.7:648-ENST00000652379.1:25317|289
KVKAGALAGR
>ENST00000481848.6|SNV-43266-G-A|6
DSDAESDAGKKESDNDSRPPHR
>ENST00000528188.5|MNV-43830-CC-C|5
GCAVPSREACCSLCAHPAR
>FUSION-ENST00000475947.7:648-ENST00000652379.1:25317|144
SPNPEWRR
>FUSION-ENST00000475789.1:7623-ENST00000405243.1:39117|2
ISLYSDSIKKNI
>FUSION-ENST00000337138.9:38773-ENST00000554835.1:112152|3
PFFETSK
>ENST00000522831.1|SNV-28933-A-T|7
GRENPYGFR
>FUSION-ENST00000475947.7:648-ENST00000652379.1:25317|1364
PLSPPPPPPKMTARIG
>ENST00000510583.2|SNV-72726-C-T|3
QIPALFQR
>FUSION-ENST00000475947.7:648-ENST00000652379.1:25317|1459
VDRLGPGVR
>FUSION-ENST00000475947.7:648-ENST00000652379.1:25317|1359
MGRTRGTGDAEACLR
>FUSION-ENST00000649833.1:48270-ENST00000542342.6:443751|565
LWAYRAESHWGPSK
>ENST00000263408.5|SNV-136050-G-A|3
KCHTCQNGSTVILMDGKCLCACPFK
>ENST00000466087.1|SNV-79085-T-A|2
MISLTSSRKEPNLPVLTLEIPFVK
>ENST00000265018.4|SNV-88273-G-A|2
EKAALNVK
>FUSION-ENST00000475947.7:648-ENST00000652379.1:25317|661
MLLRLVSNSRPPVMRPPRPLEVLG
>ENST00000643199.1|SNV-408614-G-A|4
MNVEETGGEALGR
>ENST00000375820.10|SNV-105681-C-T|2
GYSGTPGPR
>ENST00000584445.5|SNV-22950-T-G|3
MGAPLPQNLSPEKIFHVIVAPC
>ENST00000614616.4|MNV-23989-GTCAG-G|24
QNLIMSQKTK
>ENST00000340951.9|INDEL-27883-C-CC|1
ASGHAGELPGPAGR
>FUSION-ENST00000475947.7:648-ENST00000652379.1:25317|165
VQIPESGVAEMGAARRPVR
>ENST00000470940.5|SNV-34286-G-A|7
GMLEGRYPARCPVMK
>FUSION-ENST00000649833.1:48270-ENST00000542342.6:443751|188
YVCICHLYVMLNMGLYLSGCFRSK
>ENST00000310521.6|MNV-11542-AG-A|14
GLRPGRRTPR
>ENST00000548673.5|SNV-82832-C-G|5
TALNELKRLIESIVDGMEPTGSR
>ENST00000465160.2|INDEL-27883-C-CC|11
QSGMFSK
>ENST00000390006.8|SNV-22950-T-G|2
QQNLSPEKIFHVIVAPC
>FUSION-ENST00000649833.1:48270-ENST00000542342.6:443751|636
AYVIYSLIPEHLKLMGGAR
>ENST00000614616.4|MNV-23989-GTCAG-G|8
KIMIMIKEVLVAK
>FUSION-ENST00000475947.7:648-ENST00000652379.1:25317|1353
MTVLAWAERGGPGTRKPA
>FUSION-ENST00000649833.1:48270-ENST00000542342.6:443751|226
SLFWSRIPSR
>FUSION-ENST00000475947.7:648-ENST00000652379.1:25317|1501
MLPSDPPAK
>FUSION-ENST00000649833.1:48270-ENST00000542342.6:443751|297
VLVLPVK
>ENST00000604213.1|SNV-16881-A-G|4
MTRGPTRGRPVGALGR
>FUSION-ENST00000475947.7:648-ENST00000652379.1:25317|618
FFPHSFSLFR
>ENST00000461013.5|INDEL-22779-T-TG|14
VGKFGVTAGLFHGLRVHSR
>FUSION-ENST00000475947.7:648-ENST00000652379.1:25317|534
CPLATCRWRGWASGCAR
>FUSION-ENST00000475947.7:648-ENST00000652379.1:25317|439
AFIRSKPTRSAPLRPRPGGGR
>ENST00000473231.5|SNV-2859-A-G|3
AETAGDNLSVLLCSLQTGWSCR
>ENST00000651372.2|SNV-23029-C-T|1
SEVLLGFSVENAAATQVTSAK
>FUSION-ENST00000649833.1:48270-ENST00000542342.6:443751|151
MFGVQKFK
>ENST00000492146.1|SNV-118427-C-T|3
MRSIFWWKWMTCVLR
>ENST00000305784.7|SNV-10766-A-T|4
MVDASKSIEAVHEDIRVLSVDAIR
>FUSION-ENST00000649833.1:48270-ENST00000542342.6:443751|234
GENLIHER
>ENST00000312106.6|SNV-399-C-T|1
AHGPTGFGLALSQGAVPSHR
>FUSION-ENST00000475947.7:648-ENST00000652379.1:25317|311
KNAASCEN
>FUSION-ENST00000475947.7:648-ENST00000652379.1:25317|229
MPTLIRPQKRCWLI
>ENST00000312233.4|SNV-208189-A-G|2
AFSRLGNLKIHLR
>FUSION-ENST00000475947.7:648-ENST00000652379.1:25317|53
LPTLVSNSCPQAIR
>ENST00000562595.5|SNV-347-C-G|2
AQLLQETRDLAFANYK
>FUSION-ENST00000648631.1:57429-ENST00000542342.6:443444|222
EASPGSLHK
>FUSION-ENST00000475947.7:648-ENST00000652379.1:25317|875
EGESELNHQTQER
>ENST00000366932.4|SNV-19767-G-A|5
RLEWEMMYR
>FUSION-ENST00000475947.7:648-ENST00000652379.1:25317|889
EVPVPSGTVSGER
>ENST00000505753.1|SNV-71257-C-T|2
GISILRPVKEADVR
>ENST00000454084.5|SNV-48313-G-A|3
FMLSTYQTDFILSRCR
>FUSION-ENST00000649833.1:48270-ENST00000542342.6:443751|380
PCGYQNPRMLK
>FUSION-ENST00000475947.7:648-ENST00000652379.1:25317|120
MNEIPTVPTYYPAKPQPR
>FUSION-ENST00000475947.7:648-ENST00000652379.1:25317|1158
SLSLSHSLSLR
>FUSION-ENST00000648631.1:57429-ENST00000542342.6:443444|157
MLLAKDPLFKVSWWCSCLTDEACA
>FUSION-ENST00000475947.7:648-ENST00000652379.1:25317|1343
MSQSCTCMLER
>FUSION-ENST00000475947.7:648-ENST00000652379.1:25317|914
LRDLGFLMAKCQHLGLMD
>ENST00000521597.1|SNV-25244-G-T|2
HSSGLLFLQSLRLTGLVSL
>ENST00000551018.5|SNV-971-C-T|2
SNEGKELLVSLTSSMYVPGK
>ENST00000335551.11|SNV-1627867-G-A|1
AGLFENFTAQLR
>ENST00000263408.5|SNV-136050-G-A|2
CHTCQNGSTVILMDGK
>FUSION-ENST00000648631.1:57429-ENST00000542342.6:443444|115
MNLATLGI
>ENST00000302313.10|SNV-26159-G-A|1
ASEDYDNDCTNPITPLCTQPDQVIK
>ENST00000355766.5|SNV-176175-G-T|1
LEFLLSTITRSKN
>FUSION-ENST00000649833.1:48270-ENST00000542342.6:443751|231
GVVSPILSSW
>ENST00000324803.6|INDEL-3467-T-TCA|3
ADVECPPAHTRAHVECPPAHTCQR
>FUSION-ENST00000648631.1:57429-ENST00000542342.6:443444|219
MNCLRNAL
>ENST00000271620.8|SNV-25466-C-T|2
LTPASSTHPNLHVYLQGNTQVSRK
>ENST00000220659.11|SNV-5347-C-G|1
QAGTSVPNPP
>FUSION-ENST00000649833.1:48270-ENST00000542342.6:443751|295
TSVCWHQEL
>ENST00000039989.9|INDEL-91281-C-CG|8
SQPALHR
>ENST00000302277.7|SNV-339771-C-T|1
FYLCHYELAEALPQGK
>FUSION-ENST00000649833.1:48270-ENST00000542342.6:443751|67
HKGQNRPSGIDNRTGMPALSVK
>FUSION-ENST00000475947.7:648-ENST00000652379.1:25317|993
MYVFIFFNLFLLR
>FUSION-ENST00000475947.7:648-ENST00000652379.1:25317|1229
VDLVSCLFHRHHR
>FUSION-ENST00000649833.1:48270-ENST00000542342.6:443751|531
ANHFVGRIGYER
>FUSION-ENST00000475947.7:648-ENST00000652379.1:25317|1115
YPPPSLFLQKKLK
>FUSION-ENST00000475947.7:648-ENST00000652379.1:25317|1452
TERDPVSR
>FUSION-ENST00000475947.7:648-ENST00000652379.1:25317|732
WLKPVIPSLWEAKAGGSRGGQTNR
>ENST00000262462.9|SNV-428276-G-A|6
RRELVTVLDK
>FUSION-ENST00000648631.1:57429-ENST00000542342.6:443444|195
MNCFQLCCWRK
>ENST00000550590.5|SNV-11609-G-T|5
CFAGCGGYKSTQKPGLALCLK
>FUSION-ENST00000475947.7:648-ENST00000652379.1:25317|535
CPLATCRWR
>ENST00000377939.5|SNV-13931-T-C|7
NGGDVPTWREHPTQQMGPVPRVR
>ENST00000359541.6|SNV-27592-C-T|3
LSDGSLKLYSFQCFLAHDQAVR
>ENST00000497328.5|SNV-1457-A-C|2
APSVVPISCFLRQGSAQELNLR
>ENST00000519031.5|SNV-37074-G-A|2
YPINHFWGVSSIYRIILQQDFTSIR
>FUSION-ENST00000649833.1:48270-ENST00000542342.6:443751|487
MGSQESRPGIEPTTSLAGLGMRGSK
>ENST00000470975.2|SNV-49252-G-T|7
TRHCQPGEMDVSDQRSPT
>ENST00000496384.7|SNV-171593-T-A|1
IGDFGLATEKSR
>ENST00000591729.1|INDEL-56333-T-TT|10
EFPELKLYMCLFFFSTLKR
>FUSION-ENST00000475947.7:648-ENST00000652379.1:25317|76
SYHLWDYD
>ENST00000510006.5|SNV-275067-C-T|3
RSIQHLCLRLHLPPPENQALI
>FUSION-ENST00000475947.7:648-ENST00000652379.1:25317|878
GKDFNEGSFGHILILW
>FUSION-ENST00000475947.7:648-ENST00000652379.1:25317|488
ASERPDSR
>ENST00000337672.9|MNV-7555-AGAA-A|1
LMHIQPPKKNK
>FUSION-ENST00000475947.7:648-ENST00000652379.1:25317|1029
LSILWLE
>ENST00000389202.3|SNV-30025-A-T|3
EAEHRYRVNILSQR
>FUSION-ENST00000475947.7:648-ENST00000652379.1:25317|1096
APPPGRLLGARPSSAK
>FUSION-ENST00000371714.5:136901-ENST00000426017.1:42573|10
TSRSSVKYWNFESDIR
>ENST00000338961.11|SNV-5457-C-T|5
EGKFGVVEGAVAK
>FUSION-ENST00000475947.7:648-ENST00000652379.1:25317|1255
MSVSFSVSLSDTPVPGR
>ENST00000503890.5|SNV-53423-C-T|2
LVHCLDFWLLIPVIPCPPSVR
>FUSION-ENST00000475947.7:648-ENST00000652379.1:25317|272
VPSGPLLVSRTGAAG
>FUSION-ENST00000649833.1:48270-ENST00000542342.6:443751|118
ECQRQVR
>FUSION-ENST00000475947.7:648-ENST00000652379.1:25317|1494
NSSIDTADLHLWNPQSSTHK
>FUSION-ENST00000475947.7:648-ENST00000652379.1:25317|33
MLPPFLLFGFALR
>ENST00000280772.7|SNV-660907-A-C|1
ETQQKAIDLPDESVSVQKDFMVLK
>ENST00000281187.10|MNV-547-GGAA-G|1
TEDGKEKYFLFYDGETVSGK
>ENST00000591729.1|INDEL-56333-T-TT|3
CLFFFSTLKR
>FUSION-ENST00000475947.7:648-ENST00000652379.1:25317|1502
GTALMLPSDPPAK
>ENST00000622229.1|SNV-5623-G-T|7
SQEGLLPRVR
>ENST00000435803.6|SNV-336437-G-A|4
ILESIRQCR
>ENST00000515393.5|SNV-395697-G-T|1
AEGLMAADVT
>FUSION-ENST00000649833.1:48270-ENST00000542342.6:443751|333
CSGYNNVK
>ENST00000492146.1|SNV-118427-C-T|4
RSIFWWK
>FUSION-ENST00000475947.7:648-ENST00000652379.1:25317|205
MGSPRERGPCLGK
>ENST00000614616.4|MNV-23989-GTCAG-G|22
TKSKAENLK
>ENST00000527357.5|SNV-9793-C-T|4
VRGATAGGWPLLGTFESGRCR
>ENST00000233242.5|SNV-37758-A-G|2
EYSGTIASEADTYLNSKSTR
>FUSION-ENST00000475947.7:648-ENST00000652379.1:25317|1089
MWSVGQR
>FUSION-ENST00000649833.1:48270-ENST00000542342.6:443751|54
KPFGLPHPLPAHPAPPRPGAGPPGI
>FUSION-ENST00000649833.1:48270-ENST00000542342.6:443751|364
IMCISRCRF
>FUSION-ENST00000601786.5:29670-ENST00000600794.1:7456|101
AQAAGALPGREVRVGR
>FUSION-ENST00000475947.7:648-ENST00000652379.1:25317|1141
TSYFLEIR
>ENST00000338087.10|SNV-52959-A-C|4
LRVISDEGGWWKAISLSPGR
>ENST00000528422.5|SNV-189426-G-A|11
RMAVASFYENEPSK
>FUSION-ENST00000648631.1:57429-ENST00000542342.6:443444|15
KVALSPQSHQK
>FUSION-ENST00000475947.7:648-ENST00000652379.1:25317|1386
GNAFQSPIR
>ENST00000487093.5|MNV-92534-TG-T|4
FKTSSGFGCILAHSMGLGKLCK
>FUSION-ENST00000475947.7:648-ENST00000652379.1:25317|115
NEIPTVPTYYPAKPQPRERAWR
>FUSION-ENST00000262948.10:29670-ENST00000600794.1:7456|4
FQALEGPHGPASRDRDPNGAK
>FUSION-ENST00000475947.7:648-ENST00000652379.1:25317|401
MVAKLKLK
>ENST00000337147.11|SNV-52432-A-G|2
QRVDEFEAL
>FUSION-ENST00000475947.7:648-ENST00000652379.1:25317|629
SVVFMCVNER
>FUSION-ENST00000475947.7:648-ENST00000652379.1:25317|399
LKLKGIDGR
>ENST00000261058.3|SNV-160-T-C|1
YTPHTKRVK
>FUSION-ENST00000485527.5:1504-ENST00000604271.2:32464|1
SLTFIEAVLFSKC
>ENST00000641576.1|MNV-2819-CTA-C|6
TILKIPSESK
>FUSION-ENST00000475947.7:648-ENST00000652379.1:25317|1066
SLWKDARDSAK
>FUSION-ENST00000648631.1:57429-ENST00000542342.6:443444|74
MCNVRVSAFSAFK
>ENST00000449260.6|SNV-11609-G-T|3
NQDWLCVSR
>FUSION-ENST00000475947.7:648-ENST00000652379.1:25317|604
YTSLYKEGIVDKDVYFTYEK
>ENST00000455773.7|SNV-19793-G-A|4
LRHQNFLNLPLKSR
>FUSION-ENST00000648631.1:57429-ENST00000542342.6:443444|317
MTERLHPWR
>FUSION-ENST00000594671.5:10593-ENST00000598782.1:5680|39
LYYLAPPVSKDATMKR
>ENST00000515104.1|SNV-16958-C-T|3
WDQTTSIK
>FUSION-ENST00000648631.1:57429-ENST00000542342.6:443444|99
SHCTWPTIFIMIKYTQHK
>ENST00000622229.1|SNV-5623-G-T|3
TCGRSAVTGRASPPSACAR
>FUSION-ENST00000475947.7:648-ENST00000652379.1:25317|935
IDPDSISK
>FUSION-ENST00000649833.1:48270-ENST00000542342.6:443751|528
EQGTEER
>ENST00000647821.1|SNV-35562-G-A|4
HSIDEISSSVEVVQSK
>FUSION-ENST00000649833.1:48270-ENST00000542342.6:443751|158
MPFRMLGICSPCSGK
>FUSION-ENST00000649833.1:48270-ENST00000542342.6:443751|165
HGFIPLWMF
>FUSION-ENST00000475947.7:648-ENST00000652379.1:25317|1397
SGRGEAR
>ENST00000522831.1|SNV-28933-A-T|12
NLHKHIGDVASLKGR
>ENST00000397944.8|SNV-185736-T-A|2
LVTEHNESEIFEVKK
>ENST00000287727.7|SNV-95425-C-A|4
VLDEFEQNEDETVSSTLLDK
>ENST00000591729.1|INDEL-56333-T-TT|12
LCREFPELKLYMCLFFFSTLK
>FUSION-ENST00000475947.7:648-ENST00000652379.1:25317|982
LECDGVISAHCNR
>ENST00000591729.1|INDEL-56333-T-TT|9
LYMCLFFFSTLK
>ENST00000533402.5|SNV-19261-G-A|6
MATGRAQAPSALTRGSHWVSSTR
>ENST00000366503.3|SNV-40590-T-G|5
HILSHIGNKLFEGEECPEK
>FUSION-ENST00000475947.7:648-ENST00000652379.1:25317|1206
GERGGERER
>ENST00000264229.11|SNV-275135-C-T|1
RPETAVFRLERR
>FUSION-ENST00000475947.7:648-ENST00000652379.1:25317|799
NLGRQLLASRTLSR
>FUSION-ENST00000475947.7:648-ENST00000652379.1:25317|1208
GERGERGGER
>FUSION-ENST00000649833.1:48270-ENST00000542342.6:443751|371
YIYIHLQN
>FUSION-ENST00000648631.1:57429-ENST00000542342.6:443444|160
ILDELFSIMLLAKDPLFK
>FUSION-ENST00000648631.1:57429-ENST00000542342.6:443444|51
LVLNSLGWSP
>FUSION-ENST00000475947.7:648-ENST00000652379.1:25317|776
IRWVGDLGCVPPGALVD
>ENST00000497328.5|SNV-1457-A-C|6
DTLYLRSCRAPSVVPISCFLR
>FUSION-ENST00000648631.1:57429-ENST00000542342.6:443444|232
SQQNRFLLSR
>FUSION-ENST00000475947.7:648-ENST00000652379.1:25317|708
QPRETDPGWARLFFSLVR
>ENST00000532446.5|MNV-22170-TTT-T|15
AGARTTVASLTFGAEVVAK
>FUSION-ENST00000475947.7:648-ENST00000652379.1:25317|1094
LLGARPSSAK
>FUSION-ENST00000475947.7:648-ENST00000652379.1:25317|471
RWCGRVGFVAAVAPGPPVAGPR
>FUSION-ENST00000475947.7:648-ENST00000652379.1:25317|1471
KMIWAGHASSRLSLR
>ENST00000398341.7|SNV-51117-C-T|3
CFSTLVTHSK
>FUSION-ENST00000600584.5:29670-ENST00000600794.1:7456|16
DLMGRSGR
>ENST00000515104.1|SNV-16958-C-T|6
MIHSTMWDQTTSIK
>FUSION-ENST00000475947.7:648-ENST00000652379.1:25317|528
GSGLPVTR
>FUSION-ENST00000475947.7:648-ENST00000652379.1:25317|501
MVAFLGTGVRVARR
>FUSION-ENST00000262948.10:29670-ENST00000600794.1:7456|5
FQALEGPHGPASRDR
>FUSION-ENST00000475947.7:648-ENST00000652379.1:25317|1172
PAPREAEAGESLEPGKR
>ENST00000361200.7|SNV-32283-G-A|2
YQAEGYQRWGR
>FUSION-ENST00000475947.7:648-ENST00000652379.1:25317|1239
MISGGRGRVPAWMR
>ENST00000367561.9|SNV-65193-C-T|1
NGNAIFCHLLGDR
>FUSION-ENST00000648631.1:57429-ENST00000542342.6:443444|257
MPRVPLYPLPCFPK
>ENST00000375820.10|SNV-105681-C-T|3
GERGYSGTPGPRGEPGPK
>FUSION-ENST00000475947.7:648-ENST00000652379.1:25317|908
MPKCCRVDLHAFDSVILNPPNL
>FUSION-ENST00000475947.7:648-ENST00000652379.1:25317|1258
SISVFLGRSLSFSR
>FUSION-ENST00000649833.1:48270-ENST00000542342.6:443751|258
NINISQAQWHTSVVPATR
>ENST00000368078.8|SNV-5416-G-A|3
EEIVNFVEEHR
>FUSION-ENST00000649833.1:48270-ENST00000542342.6:443751|377
MPNTTPVHHFIHVDSM
>ENST00000530362.1|SNV-23459-C-T|2
KDCLNLPSVLVLNSCGITCAGDEK
>ENST00000264717.7|SNV-8940-G-A|4
ILLKTLLLAAHK
>FUSION-ENST00000475947.7:648-ENST00000652379.1:25317|368
DGRGHSYCAAR
>ENST00000373148.5|SNV-22869-C-T|1
RPLQLLLPR
>FUSION-ENST00000649833.1:48270-ENST00000542342.6:443751|136
MQPVFWKVGR
>FUSION-ENST00000475947.7:648-ENST00000652379.1:25317|494
AGLWPTGDPASRPR
>FUSION-ENST00000475947.7:648-ENST00000652379.1:25317|1025
RYDPLNNIFANQKVFQ
>FUSION-ENST00000649833.1:48270-ENST00000542342.6:443751|2
MESGELGGGLRTP
>ENST00000303921.3|INDEL-1393-C-CC|1
VDNCTPGPGAGPEWILG
>FUSION-ENST00000649833.1:48270-ENST00000542342.6:443751|84
TGILVETPQCEETEIHAEGKLCEK
>FUSION-ENST00000649833.1:48270-ENST00000542342.6:443751|686
LPKCWDYRR
>FUSION-ENST00000475947.7:648-ENST00000652379.1:25317|1346
GTGDAEACLREEGWKER
>ENST00000280481.9|SNV-1109-C-A|3
DWITMVVELR
>FUSION-ENST00000649833.1:48270-ENST00000542342.6:443751|515
EGSIVSGQRPRAWHTMAK
>ENST00000470940.5|SNV-34286-G-A|3
LEGRYPARCPVMK
>FUSION-ENST00000649833.1:48270-ENST00000542342.6:443751|623
WWWWGHHSVR
