# Supplementary material for: Identification of non-canonical peptides with moPepGen
Source: Nat Biotechnol. 2025 Jun 16;44(4):568–73. doi: 10.1038/s41587-025-02701-0 (PMC12680078; doi:10.1038/s41587-025-02701-0)
Supplement: Supplementary file 4 — Supplementary Data: Cancer cell line variant peptide database. Custom peptide database FASTA file for each of the 376 cell lines from the Cancer Cell Line Encyclopedia with proteomics characterization or used in the reference channel. Variant peptide FASTA files were produced by moPepGen as the result of cell-line-specific publicly available mutations and fusions. [file 41587_2025_2701_MOESM4_ESM.zip › ACH-000222.fasta]

>FUSION-ENST00000641912.1:25500-ENST00000502082.5:192079|931
TFSNCKEKNFFK
>ENST00000464190.6|SNV-18424-G-A|10
WRVWMWIMK
>ENST00000498512.5|SNV-36684-A-G|4
MNYRLFGMRKPNSR
>FUSION-ENST00000613860.4:214-ENST00000544698.1:91465|60
YLNYVSLFKKIPMYFILLSPAR
>FUSION-ENST00000625497.2:8600-ENST00000544698.1:91465|278
MTQPSYLPTGNLGRGC
>FUSION-ENST00000613860.4:214-ENST00000544698.1:91465|126
ISARSPGWSRTPDLK
>FUSION-ENST00000613860.4:214-ENST00000544698.1:91465|159
LSWQIFPTFLGGK
>ENST00000619060.1|SNV-2512-C-A|4
AGGRGRR
>ENST00000467661.5|SNV-58548-G-A|10
NYATGQWTHFK
>FUSION-ENST00000641912.1:25500-ENST00000502082.5:192079|154
ELAFSLCGRREMK
>FUSION-ENST00000641912.1:25500-ENST00000502082.5:192079|322
PLKGIVDQTPSR
>FUSION-ENST00000625497.2:8600-ENST00000544698.1:91465|260
QRPPPGARQDPPLSAQATARQGFS
>FUSION-ENST00000641912.1:25500-ENST00000502082.5:192079|43
MSTFSDR
>FUSION-ENST00000641912.1:25500-ENST00000502082.5:192079|253
MPTPQPPTILSVGRLAR
>ENST00000468734.1|SNV-61437-A-T|1
ESQHDVWKYNSSINK
>ENST00000252245.6|SNV-3799-C-T|3
AQYEDIANRSWAEAESWYQTK
>FUSION-ENST00000641912.1:25500-ENST00000502082.5:192079|384
LLSAAPSGASQLLSTLTLFLKKHR
>ENST00000658780.1|SNV-192114-G-A|1
QATTLGSYTVQMVKMQRVPGPK
>ENST00000367119.1|SNV-4776-C-T|5
AGLSPFPRARLAVIGSTHGHR
>ENST00000620676.6|SNV-47520-G-A|2
GMLKSTATKVTTVLATK
>ENST00000332995.11|SNV-32953-G-A|3
SKSDTPYLTEARISFNLGAAEEVER
>FUSION-ENST00000641912.1:25500-ENST00000502082.5:192079|22
HCVNNRSFVVGLEI
>FUSION-ENST00000267257.11:44149-ENST00000540866.2:491|21
ILRSRGCVSAK
>ENST00000357997.10|SNV-31910-A-G|1
GVSKTPDESTKTK
>FUSION-ENST00000641912.1:25500-ENST00000502082.5:192079|875
LYVLKFACLHVINILFKMSL
>ENST00000428314.5|INDEL-100774-A-AT|1
QHLLPHGAGEPGPWQPPAVRDLPGL
>FUSION-ENST00000641912.1:25500-ENST00000502082.5:192079|901
SGPVSSYAAS
>ENST00000259569.6|SNV-44-T-G|2
MAATASAGGPATVSEKQEFYQLLK
>FUSION-ENST00000641912.1:25500-ENST00000502082.5:192079|811
GQILAQVSQLVTSSK
>FUSION-ENST00000613860.4:214-ENST00000544698.1:91465|100
DEVSLCCWSQVICPPQPPK
>ENST00000529367.1|SNV-116904-C-A|2
MPSCAQCYIDGTYGTPTRR
>FUSION-ENST00000641912.1:25500-ENST00000502082.5:192079|206
AMLSSWSPLC
>FUSION-ENST00000641912.1:25500-ENST00000502082.5:192079|252
PTPQPPTILSVGRLAR
>FUSION-ENST00000641912.1:25500-ENST00000502082.5:192079|304
MPNDLSPSPITPR
>FUSION-ENST00000641912.1:25500-ENST00000502082.5:192079|808
CTHTCISC
>ENST00000332995.11|SNV-32953-G-A|1
SDTPYLTEARISFNLGAAEEVER
>FUSION-ENST00000625497.2:8600-ENST00000544698.1:91465|222
GPGGHLSLLGTFVLDDLHTHTR
>ENST00000464190.6|SNV-18424-G-A|5
MWIMKLR
>ENST00000252512.14|MNV-47222-CA-C|1
KPWLNLPTALIA
>ENST00000418434.5|SNV-20974-C-A|5
KNHDEIYTIK
>ENST00000251157.10|SNV-57072-A-G|1
MPFAWTAVHLMNIVSSAGSLER
>ENST00000433566.8|MNV-47222-CA-C|5
KSLAQLENLCNSCMKPQTQPLDSR
>ENST00000649225.1|INDEL-444794-G-GA|6
NQKEPSHYMLSR
>ENST00000368357.7|SNV-108212-C-A|3
ECISLDPEER
>ENST00000524125.5|SNV-44871-A-T|1
TTTILAYSKIFCK
>FUSION-ENST00000641912.1:25500-ENST00000502082.5:192079|669
MKHHPCPQGAPSLGVGSPWLPSNR
>FUSION-ENST00000613860.4:214-ENST00000544698.1:91465|184
MARSRSSWQEPR
>ENST00000319580.13|SNV-38026-G-A|1
TLFEGLVAIGRRDLAGWSTMAR
>FUSION-ENST00000641912.1:25500-ENST00000502082.5:192079|911
LLLGLFLLPCAIQSSGTYQVLK
>ENST00000304372.6|INDEL-32956-C-CC|10
GWSWSERQGAR
>FUSION-ENST00000641912.1:25500-ENST00000502082.5:192079|342
AMQVPTSKCK
>ENST00000464190.6|SNV-18424-G-A|6
VWMWIMKLRNYWV
>FUSION-ENST00000641912.1:25500-ENST00000502082.5:192079|185
ETNSIQICAR
>FUSION-ENST00000641912.1:25500-ENST00000502082.5:192079|522
RLSDLSIIFAQFLTCLR
>ENST00000668452.1|SNV-81171-G-A|5
AAEIRSMYHLHQEEITR
>ENST00000395255.7|SNV-14363-T-A|2
QLEYYQSQQASGFDR
>FUSION-ENST00000641912.1:25500-ENST00000502082.5:192079|763
ALYRYQQDV
>FUSION-ENST00000641912.1:25500-ENST00000502082.5:192079|477
MPCNVHHSMYCLKKSDICGK
>ENST00000525973.5|SNV-243115-G-A|2
EKSSPQTSSR
>FUSION-ENST00000641912.1:25500-ENST00000502082.5:192079|379
DIRTISLR
>FUSION-ENST00000613860.4:214-ENST00000544698.1:91465|110
LRCCCVSTLSAA
>ENST00000639549.1|SNV-93799-C-T|1
IMKIMLLTKHGS
>FUSION-ENST00000641912.1:25500-ENST00000502082.5:192079|681
MSSVSRMSTS
>FUSION-ENST00000641912.1:25500-ENST00000502082.5:192079|965
ETEEYEAKFSLL
>FUSION-ENST00000538144.5:44149-ENST00000540866.2:491|22
ASLSDFKILRSR
>FUSION-ENST00000625497.2:8600-ENST00000544698.1:91465|182
MIISFLRPPSHASC
>FUSION-ENST00000625497.2:8600-ENST00000544698.1:91465|273
FLPLAGFIMSLLQ
>ENST00000261208.8|SNV-558-T-C|3
RHIKNKPDNGGFTSVDDAHFLVR
>ENST00000464190.6|SNV-18424-G-A|15
MFLLLLHLQIKWRVWMWIMK
>ENST00000529367.1|SNV-116904-C-A|1
PSCAQCYIDGTYGTPTRR
>FUSION-ENST00000641912.1:25500-ENST00000502082.5:192079|325
EVAVSRDHTTAL
>FUSION-ENST00000641912.1:25500-ENST00000502082.5:192079|668
KHHPCPQGAPSLGVGSPWLPSNR
>FUSION-ENST00000641912.1:25500-ENST00000502082.5:192079|600
GYPCSRGVGCGVWR
>FUSION-ENST00000641912.1:25500-ENST00000502082.5:192079|460
MDTLGPQSPK
>FUSION-ENST00000641912.1:25500-ENST00000502082.5:192079|597
VNLKLTFGTYCR
>ENST00000467661.5|SNV-58548-G-A|11
MNYATGQWTHFK
>FUSION-ENST00000641912.1:25500-ENST00000502082.5:192079|846
MCVSFCPLPSLSVWHQELNDYFK
>ENST00000293897.5|SNV-519-C-T|2
YLAVVHLLSSARWR
>FUSION-ENST00000641912.1:25500-ENST00000502082.5:192079|837
VRFFHFHFTLQTMNLMK
>FUSION-ENST00000641912.1:25500-ENST00000502082.5:192079|124
ICILYIYT
>ENST00000650629.1|SNV-6024-C-T|1
HLDFLGINELELGAPV
>FUSION-ENST00000613860.4:214-ENST00000544698.1:91465|145
RSIGCSPISHPQK
>ENST00000375735.7|SNV-148233-C-A|3
LQISLDQERDAYLPLAESDSK
>FUSION-ENST00000625497.2:8600-ENST00000544698.1:91465|250
MALCPMSSPSHGWPLSLQPWR
>FUSION-ENST00000641912.1:25500-ENST00000502082.5:192079|622
SESDTILSSR
>FUSION-ENST00000613860.4:214-ENST00000544698.1:91465|162
YSVVFKLSWQIFPTFLGGKD
>ENST00000304372.6|INDEL-32956-C-CC|17
GCFPAQHLSCLESPFHSLR
>ENST00000272748.9|SNV-55279-G-A|3
DSSAPGGPPKR
>FUSION-ENST00000613860.4:214-ENST00000544698.1:91465|143
RSIGCSPISHPQKSSPR
>FUSION-ENST00000641912.1:25500-ENST00000502082.5:192079|750
MHLFKNVAETMVLFR
>FUSION-ENST00000641912.1:25500-ENST00000502082.5:192079|60
MLMSMYW
>ENST00000658780.1|SNV-192114-G-A|3
QATTLGSYTVQMVK
>ENST00000467661.5|SNV-58548-G-A|12
LVDTVFEMNYATGQWTHFKK
>FUSION-ENST00000613860.4:214-ENST00000544698.1:91465|101
PLPLHPPHAAPPYFPFFR
>FUSION-ENST00000641912.1:25500-ENST00000502082.5:192079|674
KIYNFLNTYSVLGVK
>FUSION-ENST00000613860.4:214-ENST00000544698.1:91465|32
MFYFLKNLLK
>FUSION-ENST00000641912.1:25500-ENST00000502082.5:192079|817
MTLCSMETR
>ENST00000481626.5|SNV-27904-A-G|8
MLLGYASATQR
>FUSION-ENST00000641912.1:25500-ENST00000502082.5:192079|110
MYILITHFCY
>ENST00000304372.6|INDEL-32956-C-CC|11
GWSWSER
>ENST00000581347.2|SNV-4179-A-G|8
ATGTNREGGKQLPPAGSSR
>ENST00000404767.8|SNV-1330-G-A|2
DAAATLSSASALTGLTK
>ENST00000535401.5|SNV-40338-G-T|3
KEPEAFDWSPLVTYVCDLEGNRVK
>ENST00000304372.6|INDEL-32956-C-CC|4
KSWHPEGLEQAEDQGER
>ENST00000575071.5|SNV-27792-C-T|3
AGAGLTMLLREENGCCSR
>FUSION-ENST00000641912.1:25500-ENST00000502082.5:192079|9
MFSDPFCR
>FUSION-ENST00000641912.1:25500-ENST00000502082.5:192079|583
LLNRQSSMK
>FUSION-ENST00000641912.1:25500-ENST00000502082.5:192079|147
TFRFPNGHVRTPSWK
>FUSION-ENST00000641912.1:25500-ENST00000502082.5:192079|802
QLANTVMMTVVKVNK
>FUSION-ENST00000641912.1:25500-ENST00000502082.5:192079|843
YELSRAEQSKVR
>FUSION-ENST00000641912.1:25500-ENST00000502082.5:192079|868
MAHLNFGQLHSK
>FUSION-ENST00000641912.1:25500-ENST00000502082.5:192079|146
FPNGHVR
>ENST00000592911.5|SNV-20342-G-C|5
MPVSGRGLIFTK
>FUSION-ENST00000641912.1:25500-ENST00000502082.5:192079|546
MCNGYPRSSKSK
>FUSION-ENST00000641912.1:25500-ENST00000502082.5:192079|855
MYIYIYIHTEKFSLLHLSFK
>FUSION-ENST00000641912.1:25500-ENST00000502082.5:192079|673
KIYNFLNTYSVLGVKR
>FUSION-ENST00000641912.1:25500-ENST00000502082.5:192079|302
MPNDLSPSPITPRWECLVAGNK
>ENST00000449643.1|SNV-472-G-T|1
LVACVIVSSARCKEGCALAR
>FUSION-ENST00000641912.1:25500-ENST00000502082.5:192079|239
CWSRNLSPDMPDL
>ENST00000339865.9|SNV-101076-G-T|5
TAYQKAVGDSGNVDDDCER
>ENST00000569848.1|SNV-3097-C-A|1
AAVNSNVSPGGRCWVR
>ENST00000430580.6|SNV-29888-T-G|2
DRIKSMLR
>FUSION-ENST00000641912.1:25500-ENST00000502082.5:192079|174
KHTHTQTYMYTKLNT
>ENST00000498512.5|SNV-36684-A-G|6
MNYRLFGMR
>FUSION-ENST00000641912.1:25500-ENST00000502082.5:192079|420
PEHLWALVVR
>ENST00000524591.7|SNV-75738-G-A|1
EEYGFYSTLGKSFRSWFFSR
>FUSION-ENST00000613860.4:8600-ENST00000544698.1:91465|182
LPVKPVKLFVPMAR
>FUSION-ENST00000641912.1:25500-ENST00000502082.5:192079|484
IEYVQWIP
>FUSION-ENST00000613860.4:214-ENST00000544698.1:91465|81
MLSTLRRWK
>ENST00000619060.1|SNV-2512-C-A|1
RWGEDGARLLLLPPAR
>ENST00000298694.9|SNV-11312-C-G|1
EAVLAAVALRRAPEPSAGTFQEMR
>ENST00000487638.5|SNV-148152-A-G|3
ILKALLVEVPNLRR
>ENST00000370370.4|SNV-406-C-T|4
TKWMLQSMAEWHCQRQER
>FUSION-ENST00000641912.1:25500-ENST00000502082.5:192079|438
RCYIYLLFS
>ENST00000520144.2|INDEL-399146-A-AA|7
NQQLETAQKNEAGDTAGK
>ENST00000388718.5|SNV-6143-C-T|3
SGSTVCR
>FUSION-ENST00000625497.2:8600-ENST00000544698.1:91465|264
QRPPPGAR
>ENST00000649542.1|SNV-52040-A-C|1
SPWNMELTLPQRNLAVAFLSEMGK
>FUSION-ENST00000641912.1:25500-ENST00000502082.5:192079|547
CNGYPRSSK
>ENST00000456556.5|INDEL-136264-A-AA|11
WIQYNGK
>ENST00000641958.1|SNV-2029-T-G|4
MTQLFFFCFFVVSESFILSAR
>FUSION-ENST00000641912.1:25500-ENST00000502082.5:192079|467
LYLLCFSHQK
>FUSION-ENST00000641912.1:25500-ENST00000502082.5:192079|377
TISLRMLLSHTGK
>ENST00000378024.9|SNV-36513-A-T|1
LDFEGPDANLSGPSLK
>FUSION-ENST00000393196.7:2245-ENST00000509833.1:42773|2
WIPQNTTIPK
>ENST00000461023.5|SNV-48381-C-T|3
SSSTAWRLCSARGR
>ENST00000433566.8|MNV-47222-CA-C|4
SLAQLENLCNSCMKPQTQPLDSR
>FUSION-ENST00000641912.1:25500-ENST00000502082.5:192079|570
MSNFIHSSGSKWVKPFEIKN
>FUSION-ENST00000641912.1:25500-ENST00000502082.5:192079|630
AGCEGLCAWLVNDK
>FUSION-ENST00000641912.1:25500-ENST00000502082.5:192079|190
VKWDSGQLSIKTLLQISK
>ENST00000495513.1|SNV-36684-A-G|9
QPMPVSQMNYRLFGMRK
>ENST00000581347.2|SNV-4179-A-G|7
EGGKQLPPAGSSR
>ENST00000482071.1|INDEL-83877-C-CA|5
QEDQWYGWSSTKKTMLPLCR
>ENST00000357503.3|SNV-1871-G-C|3
SHHFHNAIYVLLSGARGAEVTR
>ENST00000345382.6|SNV-21040-G-A|2
MPFDALPKK
>ENST00000278853.9|SNV-2774-C-A|1
DYIGNHLSQEQCQVASGHLPCIVRR
>FUSION-ENST00000641912.1:25500-ENST00000502082.5:192079|736
NCEHGIKGK
>FUSION-ENST00000641912.1:25500-ENST00000502082.5:192079|723
MAMHLMSLK
>ENST00000378024.9|SNV-26614-G-A|6
APKLKTDVDISLPK
>FUSION-ENST00000613860.4:214-ENST00000544698.1:91465|49
CPCSKKFLCILYCCLQQDF
>FUSION-ENST00000625497.2:8600-ENST00000544698.1:91465|286
CHHARPILFIFL
>ENST00000261861.10|SNV-66232-G-A|1
VANQEHCFDGIPITK
>FUSION-ENST00000625497.2:8600-ENST00000544698.1:91465|214
TSPLLFS
>FUSION-ENST00000641912.1:25500-ENST00000502082.5:192079|264
DRWIHVLHSR
>ENST00000521959.5|INDEL-61668-C-CA|13
MLTTPPRTPIPR
>ENST00000579755.1|MNV-24175-CTC-C|3
SWAIAMSHGTCARLRGAPEAVTMPA
>FUSION-ENST00000641912.1:25500-ENST00000502082.5:192079|114
MIHTYHVHGPYTHDTYISCAWSIYI
>FUSION-ENST00000641912.1:25500-ENST00000502082.5:192079|421
MPEHLWALVVR
>ENST00000381989.4|SNV-66060-A-T|3
TLVSTTELQK
>FUSION-ENST00000641912.1:25500-ENST00000502082.5:192079|19
PFIYFSFELFADFIIHSHVFLFH
>ENST00000648193.1|SNV-22893-G-T|1
ALVELYVDIEALNFREERAR
>ENST00000519161.1|SNV-3870-A-G|4
MIEWQGWGKTPAVQPQHSRESVR
>ENST00000674258.1|SNV-16653-T-G|2
RAGEAMILGHA
>ENST00000585505.1|SNV-23144-A-C|3
ISSSKTDDLPCQQEETFLLAKEER
>FUSION-ENST00000641912.1:25500-ENST00000502082.5:192079|217
TQNIQIPKWTRK
>ENST00000662086.1|SNV-81171-G-A|2
MYHLHQEEITRIKK
>ENST00000456556.5|INDEL-136264-A-AA|3
KTKYVASTATG
>ENST00000555815.6|SNV-151101-C-G|2
SSDGMLLR
>FUSION-ENST00000641912.1:25500-ENST00000502082.5:192079|722
AMHLMSLK
>ENST00000304372.6|INDEL-32956-C-CC|5
ANLQAILTPKK
>ENST00000419016.6|SNV-1189-G-A|1
LDAELMKYKDQIK
>ENST00000592911.5|SNV-20342-G-C|4
PVSGRGLIFTK
>ENST00000273353.4|SNV-144544-G-A|5
CIKELTYQAKEDK
>FUSION-ENST00000651894.2:949-ENST00000309865.11:34724|20
SVLTLASAGCK
>FUSION-ENST00000641912.1:25500-ENST00000502082.5:192079|545
CNGYPRSSKSK
>FUSION-ENST00000641912.1:25500-ENST00000502082.5:192079|295
LRASTDSTLW
>FUSION-ENST00000625497.2:8600-ENST00000544698.1:91465|211
CLHRKWQGPIGFTAAVWVSSQPPP
>FUSION-ENST00000613860.4:214-ENST00000544698.1:91465|107
SHHILAK
>ENST00000467661.5|SNV-58548-G-A|2
ASGRTSRSTSP
>FUSION-ENST00000625497.2:8600-ENST00000544698.1:91465|236
MRHQHLLGSSGSWQASQQPPK
>ENST00000298694.9|SNV-11312-C-G|4
LAGAGPGREAVLAAVALRR
>FUSION-ENST00000641912.1:25500-ENST00000502082.5:192079|32
MYSGYEYFLR
>ENST00000372014.5|MNV-13360-AGAA-A|3
APRCIHVYKNGVGK
>FUSION-ENST00000613860.4:214-ENST00000544698.1:91465|41
HLGIIGLKGITLVEEVK
>ENST00000639549.1|SNV-93799-C-T|2
IMKIMLLTK
>FUSION-ENST00000641912.1:25500-ENST00000502082.5:192079|142
MNQHGYE
>ENST00000567012.5|SNV-19283-G-A|3
RSVSRLSLAPLGPC
>FUSION-ENST00000625497.2:8600-ENST00000544698.1:91465|245
ERQWEPASPPR
>ENST00000579755.1|MNV-24175-CTC-C|5
SWAIAMSHGTCAR
>FUSION-ENST00000641912.1:25500-ENST00000502082.5:192079|767
MQSRMAE
>ENST00000261861.10|SNV-66232-G-A|2
NVYGKVANQEHCFDGIPITK
>ENST00000647672.1|INDEL-444794-G-GA|1
YFPFLGITCQVTYF
>FUSION-ENST00000641912.1:25500-ENST00000502082.5:192079|859
YMYIYIYIHTEKFSLLHLSFK
>FUSION-ENST00000641912.1:25500-ENST00000502082.5:192079|127
MCTWISLFL
>FUSION-ENST00000641912.1:25500-ENST00000502082.5:192079|655
INMQKLHCK
>FUSION-ENST00000641912.1:25500-ENST00000502082.5:192079|461
VVFALQQQN
>FUSION-ENST00000641912.1:25500-ENST00000502082.5:192079|882
FNVICFKICMSACH
>ENST00000491905.1|SNV-63857-G-A|1
STNLKRTQR
>FUSION-ENST00000641912.1:25500-ENST00000502082.5:192079|337
CKLPSFTSASVPSPLLNPTGRQEGA
>FUSION-ENST00000641912.1:25500-ENST00000502082.5:192079|262
WIHVLHSR
>ENST00000286063.11|INDEL-443334-C-CCCC|1
LLASTASSSPPASVMVAKEDRN
>ENST00000639549.1|SNV-93799-C-T|3
MIMKIMLLTKHGS
>ENST00000658780.1|SNV-192114-G-A|4
FKQATTLGSYTVQMVKMQR
>FUSION-ENST00000641912.1:25500-ENST00000502082.5:192079|842
MEILCCK
>FUSION-ENST00000641912.1:25500-ENST00000502082.5:192079|97
EHFNHLK
>ENST00000375735.7|SNV-148233-C-A|4
ESYKLQISLDQERDAYLPLAESDSK
>ENST00000389506.10|SNV-70019-C-A|4
SASPSVPGPTK
>FUSION-ENST00000641912.1:25500-ENST00000502082.5:192079|409
RAPLSLR
>FUSION-ENST00000625497.2:8600-ENST00000544698.1:91465|274
MFLPLAGFIMSLLQ
>FUSION-ENST00000641912.1:25500-ENST00000502082.5:192079|74
MCSSVSGLCLLFL
>ENST00000545168.5|SNV-133701-G-A|3
FLYLGDDRNIEEIYVGGK
>FUSION-ENST00000641912.1:25500-ENST00000502082.5:192079|214
NPVMEIGLGFFLF
>FUSION-ENST00000651894.2:949-ENST00000309865.11:34724|64
GTCIRQAFGK
>FUSION-ENST00000641912.1:25500-ENST00000502082.5:192079|407
APLSLRK
>FUSION-ENST00000641912.1:25500-ENST00000502082.5:192079|814
GEGRGQILAQVSQLVTSSK
>FUSION-ENST00000613860.4:19277-ENST00000544698.1:91465|185
YLAEIKFCTNG
>FUSION-ENST00000641912.1:25500-ENST00000502082.5:192079|121
CMVHIHMIHTYDVHGTYTHDTYI
>FUSION-ENST00000641912.1:25500-ENST00000502082.5:192079|529
WGRCAYVALR
>ENST00000513520.1|SNV-2317-G-A|6
RECEQAGSATPSVFSR
>ENST00000398204.8|SNV-259073-G-C|2
YPYPMPPLPDEDNKVNR
>FUSION-ENST00000641912.1:25500-ENST00000502082.5:192079|415
MKCSDAANTNKR
>FUSION-ENST00000613860.4:214-ENST00000544698.1:91465|7
FSYSLLLPHTEMWTIIRLQQ
>FUSION-ENST00000641912.1:25500-ENST00000502082.5:192079|913
MLLAKLK
>ENST00000471361.1|SNV-15230-T-C|4
KDPGSWTPTASGFR
>FUSION-ENST00000641912.1:25500-ENST00000502082.5:192079|863
NYSVIYCIKYMYIYIYIHTEK
>ENST00000370370.4|SNV-406-C-T|6
LRTKWMLQSMAEWHCQR
>ENST00000637812.1|MNV-110117-ACCAGCGTT-A|3
ADDNENQAAHVNR
>FUSION-ENST00000641912.1:25500-ENST00000502082.5:192079|86
LLFQAVACLFTSCVLFKKYLLSQGK
>FUSION-ENST00000641912.1:25500-ENST00000502082.5:192079|90
MIKLLFQAVACLFTSCVLFKK
>ENST00000375495.8|SNV-29961-G-A|2
QTLIQQQK
>FUSION-ENST00000641912.1:25500-ENST00000502082.5:192079|749
HLFKNVAETMVLFR
>FUSION-ENST00000651894.2:949-ENST00000309865.11:34724|46
TDAILWQWAIWEAAQFTVLSK
>ENST00000370370.4|SNV-406-C-T|1
WMLQSMAEWHCQRQERGMLK
>ENST00000519769.5|MNV-47222-CA-C|1
ESVQQLYETTDTTTRLQAEK
>FUSION-ENST00000641912.1:25500-ENST00000502082.5:192079|518
MICHTFIVNSSK
>ENST00000357503.3|SNV-1871-G-C|4
SHHFHNAIYVLLSGAR
>ENST00000323777.8|SNV-29546-T-G|2
GPASKPSEDTGLATPARYR
>FUSION-ENST00000625497.2:8600-ENST00000544698.1:91465|243
ERQWEPASPPRGSNDNLVFGADMR
>FUSION-ENST00000641912.1:25500-ENST00000502082.5:192079|186
METNSIQICAR
>FUSION-ENST00000613860.4:214-ENST00000544698.1:91465|79
RWKYGVEK
>FUSION-ENST00000641912.1:25500-ENST00000502082.5:192079|816
TLCSMETR
>FUSION-ENST00000641912.1:25500-ENST00000502082.5:192079|724
WQRLWCFSEEKHR
>ENST00000367119.1|SNV-4776-C-T|2
LAVIGSTHGHR
>FUSION-ENST00000641912.1:25500-ENST00000502082.5:192079|18
MVAICSNQIFVFYFSIWHLS
>ENST00000559369.5|SNV-24122-G-C|5
NYEFLAYEASKDRSQPLER
>FUSION-ENST00000641912.1:25500-ENST00000502082.5:192079|138
MRVQIPRGLCYHPGAHSANN
>FUSION-ENST00000625497.2:8600-ENST00000544698.1:91465|181
IISFLRPPSHASC
>FUSION-ENST00000641912.1:25500-ENST00000502082.5:192079|455
DTLGPQSPKYLPSSSLEKK
>FUSION-ENST00000651894.2:949-ENST00000309865.11:34724|1
IDMKKLLR
>FUSION-ENST00000393196.7:2245-ENST00000509833.1:42773|8
GHTVSHLLCCLATK
>FUSION-ENST00000641912.1:25500-ENST00000502082.5:192079|957
MLSQMIFLKWTMALDSDLAFDKYY
>FUSION-ENST00000641912.1:25500-ENST00000502082.5:192079|218
TQNIQIPKWTR
>FUSION-ENST00000641912.1:25500-ENST00000502082.5:192079|807
MNENFRQLANTVMMTVVK
>FUSION-ENST00000641912.1:25500-ENST00000502082.5:192079|635
LDRVNCVLE
>FUSION-ENST00000625497.2:8600-ENST00000544698.1:91465|221
GPGGHLSLLGTFVLDDLHTHTRTHS
>ENST00000340781.8|SNV-20357-G-C|4
MRPTQQRTSLFMK
>ENST00000304372.6|INDEL-32956-C-CC|18
RGCFPAQHLSCLESPFHSLREGSR
>FUSION-ENST00000641912.1:25500-ENST00000502082.5:192079|505
IVRKLESI
>ENST00000456556.5|INDEL-136264-A-AA|16
QSQMKDIEKNVQK
>ENST00000529367.1|SNV-116904-C-A|4
MPSCAQCYIDGTYGTPTR
>FUSION-ENST00000641912.1:25500-ENST00000502082.5:192079|104
YMYTCVHLCNHYLSQDREHFNHLKR
>ENST00000579755.1|MNV-24175-CTC-C|8
ASWTRWWCCTGPGR
>ENST00000521959.5|INDEL-61668-C-CA|9
TPIPRSR
>FUSION-ENST00000641912.1:25500-ENST00000502082.5:192079|100
YTCVHLCNHYLSQDREHFNHLK
>ENST00000498512.5|SNV-36684-A-G|10
MPVSQMNYRLFGMR
>FUSION-ENST00000641912.1:25500-ENST00000502082.5:192079|321
PLKGIVDQTPSRQK
>ENST00000304457.11|SNV-17142-G-A|2
LYCNVNSNK
>FUSION-ENST00000641912.1:25500-ENST00000502082.5:192079|371
LPSYCSHLDDSMPFHSFLFPTTEVL
>FUSION-ENST00000641912.1:25500-ENST00000502082.5:192079|508
MFITIRK
>FUSION-ENST00000641912.1:25500-ENST00000502082.5:192079|945
MALDSDLAFDK
>ENST00000523332.5|SNV-2597-C-T|3
CLAMVAYCMTTR
>FUSION-ENST00000641912.1:25500-ENST00000502082.5:192079|64
KSFTHVFSLFCFS
>FUSION-ENST00000641912.1:25500-ENST00000502082.5:192079|364
MAKRFLLK
>FUSION-ENST00000641912.1:25500-ENST00000502082.5:192079|667
MKHHPCPQGAPSLGVGSPWLPSNRK
>FUSION-ENST00000613860.4:214-ENST00000544698.1:91465|144
MRSIGCSPISHPQKSSPR
>FUSION-ENST00000641912.1:25500-ENST00000502082.5:192079|886
CHYKQLPT
>FUSION-ENST00000641912.1:25500-ENST00000502082.5:192079|964
MRPNFLFCEMGMMLS
>FUSION-ENST00000613860.4:214-ENST00000544698.1:91465|12
LLPLSTVAWGSK
>FUSION-ENST00000613860.4:214-ENST00000544698.1:91465|52
WFFFFIFLPKIETESN
>ENST00000555815.6|SNV-151101-C-G|7
SSHKLGSSFPSTR
>FUSION-ENST00000641912.1:25500-ENST00000502082.5:192079|803
QLANTVMMTVVK
>FUSION-ENST00000641912.1:25500-ENST00000502082.5:192079|560
NLRYTDVYHNTQNSK
>ENST00000419016.6|SNV-1189-G-A|2
LDAELMKYK
>ENST00000498512.5|SNV-36684-A-G|11
QPMPVSQMNYRLFGMRKPNSR
>FUSION-ENST00000641912.1:25500-ENST00000502082.5:192079|336
LPSFTSASVPSPLLNPTGR
>FUSION-ENST00000641912.1:25500-ENST00000502082.5:192079|697
PFVLSNTVPR
>ENST00000299961.5|SNV-2895-G-T|7
MHRSFLQASR
>FUSION-ENST00000641912.1:25500-ENST00000502082.5:192079|836
FFHFHFTLQTMNLMK
>FUSION-ENST00000641912.1:25500-ENST00000502082.5:192079|779
MSLIYFPFSSTSPFVFLKLVKALFH
>FUSION-ENST00000613860.4:214-ENST00000544698.1:91465|133
PPCLAKFCIFSR
>FUSION-ENST00000641912.1:25500-ENST00000502082.5:192079|141
MQFNPFMFQ
>FUSION-ENST00000641912.1:25500-ENST00000502082.5:192079|381
MDIRTISLR
>FUSION-ENST00000625497.2:8600-ENST00000544698.1:91465|261
MQRPPPGARQDPPLSAQATARQGFS
>FUSION-ENST00000641912.1:25500-ENST00000502082.5:192079|613
VKPCLKK
>ENST00000674258.1|SNV-16653-T-G|1
AGEAMILGHA
>FUSION-ENST00000641912.1:25500-ENST00000502082.5:192079|439
KRCYIYLLFS
>FUSION-ENST00000641912.1:25500-ENST00000502082.5:192079|813
MGEGRGQILAQVSQLVTSSKTLY
>ENST00000555815.6|SNV-151101-C-G|3
LGSSFPSTRSSDGMLLRLEER
>FUSION-ENST00000641912.1:25500-ENST00000502082.5:192079|937
MFFIVYIFMTFSNCKEKNFFK
>FUSION-ENST00000613860.4:214-ENST00000544698.1:91465|117
MSCFFCFCSVSYFIYICG
>ENST00000555815.6|SNV-151101-C-G|4
LGSSFPSTRSSDGMLLR
>FUSION-ENST00000641912.1:25500-ENST00000502082.5:192079|21
SFVVGLEI
>FUSION-ENST00000641912.1:25500-ENST00000502082.5:192079|13
RNVMFSDPFCRLQESSSSLWR
>FUSION-ENST00000641912.1:25500-ENST00000502082.5:192079|376
TISLRMLLSHTGKLAL
>FUSION-ENST00000641912.1:25500-ENST00000502082.5:192079|907
IQLRFFFSSSEFKSR
>FUSION-ENST00000613860.4:214-ENST00000544698.1:91465|56
MYFILLSPAR
>FUSION-ENST00000641912.1:25500-ENST00000502082.5:192079|11
NVMFSDPFCRLQESSSSLWR
>FUSION-ENST00000641912.1:25500-ENST00000502082.5:192079|398
MGENISP
>FUSION-ENST00000641912.1:25500-ENST00000502082.5:192079|89
IKLLFQAVACLFTSCVLFKK
>FUSION-ENST00000613860.4:214-ENST00000544698.1:91465|62
YLNYVSLFKK
>FUSION-ENST00000641912.1:25500-ENST00000502082.5:192079|792
EKGIGQLHTAISK
>FUSION-ENST00000641912.1:25500-ENST00000502082.5:192079|220
KEPSLPK
>FUSION-ENST00000613860.4:214-ENST00000544698.1:91465|165
MYSVVFKLSWQIFPTFLGGK
>FUSION-ENST00000641912.1:25500-ENST00000502082.5:192079|506
FITIRKIVR
>FUSION-ENST00000641912.1:25500-ENST00000502082.5:192079|954
IFLKWTMALDSDLAFDK
>FUSION-ENST00000641912.1:25500-ENST00000502082.5:192079|947
WTMALDSDLAFDK
>FUSION-ENST00000613860.4:214-ENST00000544698.1:91465|47
FLCILYCCLQQDF
>FUSION-ENST00000641912.1:25500-ENST00000502082.5:192079|201
MPAHFLATFQALGNTLEFQAGR
>FUSION-ENST00000651894.2:949-ENST00000309865.11:34724|77
DNQDTRKLLMTWALEVAVVMK
>FUSION-ENST00000641912.1:25500-ENST00000502082.5:192079|909
NIFEVLQSYCQIVFQR
>FUSION-ENST00000641912.1:25500-ENST00000502082.5:192079|532
MILFSFEFRYAKWGR
>FUSION-ENST00000641912.1:25500-ENST00000502082.5:192079|977
CVCVCVYIYIYTHTYIKSVK
>ENST00000648193.1|SNV-22893-G-T|3
ALVELYVDIEALNFR
>ENST00000524591.7|SNV-75738-G-A|7
TCFANISKEGK
>FUSION-ENST00000641912.1:25500-ENST00000502082.5:192079|369
PFHSFLFPTTEVL
>ENST00000398204.8|SNV-259002-T-A|4
SNSTETLSPAKSPSTSTGSIASSR
>FUSION-ENST00000641912.1:25500-ENST00000502082.5:192079|514
MQILCSCWLVEAACVIQK
>FUSION-ENST00000641912.1:25500-ENST00000502082.5:192079|423
MQSGAVVLTLL
>FUSION-ENST00000641912.1:25500-ENST00000502082.5:192079|33
IHTYHVHGPYTYDTYNVYIICIY
>FUSION-ENST00000641912.1:25500-ENST00000502082.5:192079|428
MCDTERELSSAVRDLQPGPWS
>FUSION-ENST00000641912.1:25500-ENST00000502082.5:192079|528
WGRCAYVALRFR
>FUSION-ENST00000641912.1:25500-ENST00000502082.5:192079|756
QNGRVRGHPVFMCFHYNG
>FUSION-ENST00000641912.1:25500-ENST00000502082.5:192079|234
TKWFYTIIEQFSTKHATF
>ENST00000588860.5|SNV-20342-G-C|6
KGFPHVIYARLWTWPDLHK
>ENST00000288986.6|INDEL-83877-C-CA|2
KLCYRYAE
>FUSION-ENST00000641912.1:25500-ENST00000502082.5:192079|572
MSNFIHSSGSKWVKPFEIK
>FUSION-ENST00000613860.4:214-ENST00000544698.1:91465|123
NEDNVILTIHR
>ENST00000460265.5|SNV-33694-A-G|1
LCKEELEQTYHAKLENAR
>ENST00000359062.3|SNV-310873-A-T|1
VIVEEQR
>ENST00000422508.6|SNV-91610-C-A|2
VTALSPTASDAVTQMILVK
>FUSION-ENST00000641912.1:25500-ENST00000502082.5:192079|345
MAMQVPTSK
>ENST00000468880.1|SNV-3344-G-A|4
SVKADINGLRR
>FUSION-ENST00000641912.1:25500-ENST00000502082.5:192079|916
MNIFVPIFDYFLR
>ENST00000607549.1|SNV-46-T-A|1
SLNKRGLWWSSR
>FUSION-ENST00000641912.1:25500-ENST00000502082.5:192079|839
AEQSKVR
>ENST00000253251.12|SNV-84717-A-G|3
ETDMLNCLIECFDR
>FUSION-ENST00000613860.4:19236-ENST00000544698.1:91465|179
SQGAANTTSGKNK
>FUSION-ENST00000641912.1:25500-ENST00000502082.5:192079|203
MDSCSSLQVSPHSLPF
>ENST00000650135.1|SNV-1004-C-A|1
ALDTMTHATNFLNVMLQSNKSR
>ENST00000473862.5|SNV-20001-C-T|6
MGATLTIRSATWALHSIWLVKINR
>FUSION-ENST00000625497.2:8600-ENST00000544698.1:91465|289
PGQFCLFFCRGGVSLCCPG
>ENST00000319580.13|SNV-38026-G-A|3
TLFEGLVAIGR
>FUSION-ENST00000613860.4:214-ENST00000544698.1:91465|179
SSWQEPRCCK
>ENST00000273353.4|SNV-144544-G-A|3
ELTYQAKEDK
>ENST00000489245.5|SNV-61437-A-T|4
NHSMMFGNIILRSTSGFRLSI
>FUSION-ENST00000651894.2:949-ENST00000309865.11:34724|69
SETYAPLFCLPSFHKFCK
>ENST00000311936.8|SNV-5587-G-A|2
TEYKLVVVGADGVGK
>ENST00000649225.1|INDEL-444794-G-GA|5
NQKEPSHYMLSRICR
>FUSION-ENST00000641912.1:25500-ENST00000502082.5:192079|61
YIIHIHMIHTYDVHGTYTHDTYI
>ENST00000341165.10|SNV-23144-A-C|1
TDDLPCQQEETFLLAKEER
>FUSION-ENST00000625497.2:8600-ENST00000544698.1:91465|230
LPAWLTRLLLAVGAV
>FUSION-ENST00000613860.4:214-ENST00000544698.1:91465|146
MRSIGCSPISHPQK
>ENST00000419016.6|SNV-1189-G-A|5
ISRLDAELMK
>FUSION-ENST00000625497.2:8600-ENST00000544698.1:91465|275
LNLTSGP
>FUSION-ENST00000641912.1:25500-ENST00000502082.5:192079|410
RRAPLSLR
>FUSION-ENST00000641912.1:25500-ENST00000502082.5:192079|225
MGGELSLGQSRK
>ENST00000448182.7|SNV-116904-C-A|2
CYIDGTYGTPTR
>ENST00000552844.5|SNV-97389-G-A|4
EDIHTSESESKIFEQATSFEESERK
>ENST00000524015.1|SNV-44871-A-T|2
MTTTILAYSKIFCKT
>ENST00000643525.1|SNV-38616-C-T|4
MILDVDCLLWAIGRVPNTK
>FUSION-ENST00000641912.1:25500-ENST00000502082.5:192079|607
EFGVEVGEAKSK
>ENST00000619060.1|SNV-2512-C-A|2
RWGEDGAR
>FUSION-ENST00000641912.1:25500-ENST00000502082.5:192079|47
VHIHMIHIMYT
>ENST00000352684.2|SNV-44871-A-T|4
IVQKVLDDHHNPRLFK
>FUSION-ENST00000613860.4:214-ENST00000544698.1:91465|44
LKHLGIIGLK
>ENST00000569848.1|SNV-3097-C-A|3
AAVNSNVSPGGR
>FUSION-ENST00000641912.1:25500-ENST00000502082.5:192079|27
TYSQDLFFTIQILNIAIYVEHR
>ENST00000403734.2|SNV-5191-T-G|2
EEPFFPPPEEVVFIHAVPVEER
>FUSION-ENST00000613860.4:214-ENST00000544698.1:91465|168
LFYVSLLSSAS
>FUSION-ENST00000641912.1:25500-ENST00000502082.5:192079|446
MGISWGK
>FUSION-ENST00000651894.2:949-ENST00000309865.11:34724|66
VQLVHRGTCIR
>ENST00000369577.8|INDEL-107070-G-GA|2
TKEASFPIP
>FUSION-ENST00000625497.2:8600-ENST00000544698.1:91465|257
MHLLLRR
>FUSION-ENST00000613860.4:214-ENST00000544698.1:91465|78
WKYGVEK
>FUSION-ENST00000625497.2:8600-ENST00000544698.1:91465|285
MLRSICIFSIYFFSLARPQFLK
>FUSION-ENST00000641912.1:25500-ENST00000502082.5:192079|413
CSDAANTNK
>FUSION-ENST00000641912.1:25500-ENST00000502082.5:192079|617
MTPLHSSLDNRVKPCLK
>ENST00000547751.5|SNV-207128-C-T|2
MPISRMNLL
>FUSION-ENST00000641912.1:25500-ENST00000502082.5:192079|292
MGVSSCRK
>ENST00000644968.1|SNV-230752-C-T|1
EEGSPQLSSARPSPVQR
>ENST00000252512.14|MNV-47222-CA-C|2
QRKPWLNLPTALIA
>FUSION-ENST00000641912.1:25500-ENST00000502082.5:192079|128
SVLLCCCIPCLILKPETRKVCATK
>ENST00000521959.5|INDEL-61668-C-CA|12
LTTPPRTPIPR
>FUSION-ENST00000641912.1:25500-ENST00000502082.5:192079|92
MIKLLFQAVACLFTSCVLFK
>ENST00000394143.6|MNV-46865-CT-C|4
TALPSQALTITTFCVLKRK
>FUSION-ENST00000641912.1:25500-ENST00000502082.5:192079|222
GGELSLGQSRKEPSLPK
>ENST00000332995.11|SNV-32953-G-A|5
VRSKSDTPYLTEAR
>FUSION-ENST00000641912.1:25500-ENST00000502082.5:192079|251
MPTPQPPTILSVGRLARILCDIGY
>ENST00000259569.6|SNV-44-T-G|4
MAATASAGGPATVSEK
>ENST00000299961.5|SNV-2895-G-T|3
SFLQASR
>ENST00000303177.8|INDEL-61668-C-CA|8
CIPASLDAYYSSQDPNSK
>FUSION-ENST00000613860.4:214-ENST00000544698.1:91465|108
MSHHILAK
>FUSION-ENST00000641912.1:25500-ENST00000502082.5:192079|594
GVGCGVWRK
>FUSION-ENST00000641912.1:25500-ENST00000502082.5:192079|510
RGCLNTFGP
>FUSION-ENST00000613860.4:214-ENST00000544698.1:91465|71
MIISQGLQLEIVV
>FUSION-ENST00000641912.1:25500-ENST00000502082.5:192079|375
MLLSHTGK
>ENST00000398204.8|SNV-259073-G-C|5
KYPYPMPPLPDEDNK
>FUSION-ENST00000641912.1:25500-ENST00000502082.5:192079|799
MTVVKVNK
>FUSION-ENST00000641912.1:25500-ENST00000502082.5:192079|160
SPLSLQLSAELFYLSLNLI
>FUSION-ENST00000641912.1:25500-ENST00000502082.5:192079|712
TEIQSPPQR
>ENST00000547751.5|SNV-207128-C-T|3
QIDMPISRMNLL
>ENST00000449771.7|SNV-27046-G-C|1
NLPVWLPNQDEPLPGSSCAIQVADK
>ENST00000585906.5|SNV-107061-A-G|3
NNATVPTAEFLR
>FUSION-ENST00000641912.1:25500-ENST00000502082.5:192079|577
KYNNKEFVLGVVAHTCNLSTLGG
>FUSION-ENST00000651894.2:949-ENST00000309865.11:34724|36
VIRTFLYTNRQTCQDWLTR
>ENST00000579755.1|MNV-24175-CTC-C|11
RPRHSPDPCTTLPGRASWTR
>ENST00000381989.4|SNV-66060-A-T|5
EFRTLVSTTELQK
>FUSION-ENST00000613860.4:8600-ENST00000544698.1:91465|183
MLPVKPVKLFVPMAR
>ENST00000558848.1|SNV-59279-T-C|1
SAAVTCSPVAQQPSAPCAPTS
>FUSION-ENST00000613860.4:214-ENST00000544698.1:91465|45
KLKHLGIIGLK
>FUSION-ENST00000569282.2:949-ENST00000309865.11:34724|1
GETAASETQLGS
>ENST00000502458.5|MNV-110117-ACCAGCGTT-A|3
LCRRAGPSDQCE
>ENST00000425217.5|INDEL-413805-A-AA|1
LQQQPLLHDVLHALLASTPPPS
>ENST00000286063.11|INDEL-443334-C-CCCC|5
RLLASTASSSPPASVMVAK
>FUSION-ENST00000641912.1:25500-ENST00000502082.5:192079|475
MYCLKKSDICGK
>FUSION-ENST00000641912.1:25500-ENST00000502082.5:192079|491
GEPLSPLGNSRR
>ENST00000521959.5|INDEL-61668-C-CA|8
TPIPRSRFYTVISHYSVAK
>FUSION-ENST00000641912.1:25500-ENST00000502082.5:192079|725
MWQRLWCFSEEKHR
>ENST00000637812.1|MNV-110117-ACCAGCGTT-A|1
ADDNENQAAHVNRRLGAF
>FUSION-ENST00000613860.4:214-ENST00000544698.1:91465|158
LSWQIFPTFLGGKD
>FUSION-ENST00000641912.1:25500-ENST00000502082.5:192079|123
MMCMVHIHMIHTYDVHGTYTHDTYI
>ENST00000649225.1|INDEL-444794-G-GA|8
DLFEEKNQK
>FUSION-ENST00000641912.1:25500-ENST00000502082.5:192079|810
GQILAQVSQLVTSSKTLY
>FUSION-ENST00000613860.4:214-ENST00000544698.1:91465|150
FLFSHLHLNFHK
>FUSION-ENST00000613860.4:214-ENST00000544698.1:91465|33
TNLIAIIEFSMFYFLKNLLKK
>FUSION-ENST00000641912.1:25500-ENST00000502082.5:192079|480
PCNVHHSMYCLK
>ENST00000340781.8|SNV-20357-G-C|2
PTQQRTSLFMKTK
>ENST00000304457.11|SNV-17142-G-A|3
HSLDHLLKLYCNVNSNKQYQLADWR
>FUSION-ENST00000641912.1:25500-ENST00000502082.5:192079|501
MSMVMQILLHS
>FUSION-ENST00000641912.1:25500-ENST00000502082.5:192079|794
VNKIYLTD
>ENST00000482071.1|INDEL-83877-C-CA|3
KTMLPLCRIIH
>FUSION-ENST00000641912.1:25500-ENST00000502082.5:192079|182
GFLCFSEV
>ENST00000394340.7|SNV-192965-C-T|3
TTGKLKMDNVFWGEHFEFHNLPPLR
>ENST00000288986.6|INDEL-83877-C-CA|3
INGMVGLVPKKLCYR
>FUSION-ENST00000641912.1:25500-ENST00000502082.5:192079|853
MYIYIYIHTEKFSLLHLSFKD
>FUSION-ENST00000641912.1:25500-ENST00000502082.5:192079|548
MCNGYPRSSK
>FUSION-ENST00000613860.4:214-ENST00000544698.1:91465|157
MGYYKSLF
>ENST00000375735.7|SNV-148233-C-A|1
DAYLPLAESDSKMYFIISDLSK
>FUSION-ENST00000651894.2:949-ENST00000309865.11:34724|14
HCLNGESRK
>FUSION-ENST00000651894.2:949-ENST00000309865.11:34724|67
CVDVCRVQLVHRGTCIR
>FUSION-ENST00000641912.1:25500-ENST00000502082.5:192079|240
QASPCLFNSWGPLATRCWSR
>FUSION-ENST00000641912.1:25500-ENST00000502082.5:192079|601
MGYPCSRGVGCGVWR
>ENST00000585505.1|SNV-23144-A-C|5
ISSSKTDDLPCQQEETFLLAK
>FUSION-ENST00000641912.1:25500-ENST00000502082.5:192079|581
QSSMKLILR
>FUSION-ENST00000641912.1:25500-ENST00000502082.5:192079|194
CHKVKWDSGQLSIK
>ENST00000468734.1|SNV-61437-A-T|2
ESQHDVWK
>FUSION-ENST00000641912.1:25500-ENST00000502082.5:192079|935
MTFSNCK
>ENST00000290776.13|SNV-20833-T-C|2
FALFDQDKSSTR
>ENST00000286063.11|INDEL-443334-C-CCCC|2
LLASTASSSPPASVMVAKEDR
>ENST00000481384.5|SNV-20001-C-T|2
GATLTIRSATWALHSIWLVKI
>FUSION-ENST00000641912.1:25500-ENST00000502082.5:192079|289
GVSSCRKQAQGFH
>FUSION-ENST00000613860.4:214-ENST00000544698.1:91465|180
SSWQEPR
>ENST00000579755.1|MNV-24175-CTC-C|6
GWTCAMPGAVCPWTWLR
>FUSION-ENST00000641912.1:25500-ENST00000502082.5:192079|651
QKLHCKLHENGR
>ENST00000341165.10|SNV-23144-A-C|2
TDDLPCQQEETFLLAK
>ENST00000658780.1|SNV-192114-G-A|5
FKQATTLGSYTVQMVK
>ENST00000563281.2|SNV-2460-G-A|1
LDEVTRHIK
>FUSION-ENST00000613860.4:214-ENST00000544698.1:91465|68
SDNFSSR
>FUSION-ENST00000641912.1:25500-ENST00000502082.5:192079|906
GYNNLHSDWE
>FUSION-ENST00000641912.1:25500-ENST00000502082.5:192079|95
EHFNHLKRFPVSLPTNTC
>FUSION-ENST00000613860.4:214-ENST00000544698.1:91465|16
MFPEFCQIMNLT
>ENST00000649530.1|SNV-91610-C-A|2
FLSKSQLFHPLLLMLSPR
>FUSION-ENST00000641912.1:25500-ENST00000502082.5:192079|930
EKNFFKTLISHVLK
>ENST00000642831.1|SNV-33626-C-T|3
QPRSSSHMGWAWGP
>FUSION-ENST00000641912.1:25500-ENST00000502082.5:192079|924
AMCYIIWIYYNLVK
>FUSION-ENST00000641912.1:25500-ENST00000502082.5:192079|535
ILFSFEFR
>ENST00000456556.5|INDEL-136264-A-AA|2
TKYVASTATG
>FUSION-ENST00000641912.1:25500-ENST00000502082.5:192079|130
SVLLCCCIPCLILKPETR
>FUSION-ENST00000641912.1:25500-ENST00000502082.5:192079|349
MTCHRLPSPLDGSV
>FUSION-ENST00000641912.1:25500-ENST00000502082.5:192079|758
MNYLCLFDNDAKQNGRVR
>ENST00000378993.6|SNV-201980-G-A|6
VVTKRGSTDGCTDWSIDIK
>ENST00000552844.5|SNV-97389-G-A|2
IFEQATSFEESERK
>FUSION-ENST00000641912.1:25500-ENST00000502082.5:192079|537
MGGVWGS
>FUSION-ENST00000625497.2:8600-ENST00000544698.1:91465|202
MGADFPLVVLVKVSSHEIWLFK
>ENST00000471361.1|SNV-15230-T-C|2
DPGSWTPTASGFR
>ENST00000489245.5|SNV-61437-A-T|8
MYHLSGNEVAKNHSMMFGNIILR
>FUSION-ENST00000613860.4:214-ENST00000544698.1:91465|82
MLSTLRR
>FUSION-ENST00000641912.1:25500-ENST00000502082.5:192079|485
YCLWLFLHYSSRIEYVQWIP
>FUSION-ENST00000641912.1:25500-ENST00000502082.5:192079|737
MNCEHGIKGK
>FUSION-ENST00000641912.1:25500-ENST00000502082.5:192079|752
RFRSMDR
>FUSION-ENST00000641912.1:25500-ENST00000502082.5:192079|3
LQESSSSLWR
>FUSION-ENST00000641912.1:25500-ENST00000502082.5:192079|473
KSDICGK
>FUSION-ENST00000641912.1:25500-ENST00000502082.5:192079|687
FQYFQVLSQLKTEAEK
>FUSION-ENST00000641912.1:25500-ENST00000502082.5:192079|36
MFFSFIRL
>FUSION-ENST00000625497.2:8600-ENST00000544698.1:91465|215
QLTPVGQMTVSMP
>FUSION-ENST00000641912.1:25500-ENST00000502082.5:192079|59
MKVSETLTEIVLNL
>FUSION-ENST00000641912.1:25500-ENST00000502082.5:192079|918
CYIIWIYYNLVKHSPISSN
>FUSION-ENST00000641912.1:25500-ENST00000502082.5:192079|298
WECLVAGNK
>ENST00000361566.7|SNV-3344-G-A|1
ADINGLRRVLDELTLAR
>ENST00000398204.8|SNV-259002-T-A|2
SPSTSTGSIASSR
>ENST00000395360.6|SNV-27046-G-C|3
TSPFLAAAVPSKLRIK
>ENST00000585906.5|SNV-107061-A-G|16
MEVLMMMNNATVPTAEFLR
>ENST00000333891.14|SNV-197146-G-T|4
TIKEQPQPPCTAKPDQVEPWKEK
>FUSION-ENST00000641912.1:25500-ENST00000502082.5:192079|478
PCNVHHSMYCLKK
>FUSION-ENST00000641174.1:25500-ENST00000502082.5:192079|47
NICYPKVR
>FUSION-ENST00000641912.1:25500-ENST00000502082.5:192079|68
MNSLVMK
>FUSION-ENST00000613860.4:19236-ENST00000544698.1:91465|182
HGKSQGAANTTSGK
>FUSION-ENST00000641912.1:25500-ENST00000502082.5:192079|927
TLISHVLK
>ENST00000524986.5|SNV-736-G-C|2
FHLLLAARSRPAR
>ENST00000378993.6|SNV-201980-G-A|4
RGSTDGCTDWSIDIKK
>ENST00000286063.11|INDEL-443334-C-CCCC|3
LLASTASSSPPASVMVAK
>FUSION-ENST00000641912.1:25500-ENST00000502082.5:192079|48
MVHIHMIHIMYT
>ENST00000524591.7|SNV-75738-G-A|8
SHSVGYEPAMARTCFANISKEGK
>FUSION-ENST00000641912.1:25500-ENST00000502082.5:192079|177
MSTSLCANTKKHTHTQTYMYTK
>FUSION-ENST00000641912.1:25500-ENST00000502082.5:192079|568
WVKPFEIK
>ENST00000367482.8|SNV-11882-C-G|1
GPTSTSSDKPAPTTPKETAPTTPK
>ENST00000637812.1|MNV-110117-ACCAGCGTT-A|4
RADDNENQAAHVNRR
>FUSION-ENST00000641912.1:25500-ENST00000502082.5:192079|422
QSGAVVLTLL
>FUSION-ENST00000641912.1:25500-ENST00000502082.5:192079|227
MGGELSLGQSR
>ENST00000298694.9|SNV-11312-C-G|2
EAVLAAVALRR
>ENST00000481626.5|SNV-27904-A-G|6
LLGYASATQRGLDFLDFLDDELTYK
>FUSION-ENST00000641912.1:25500-ENST00000502082.5:192079|823
WKFYVVKPNIFLRIQTPNLVF
>FUSION-ENST00000641912.1:25500-ENST00000502082.5:192079|895
DISGFKNST
>ENST00000585906.5|SNV-107061-A-G|14
MEVLMMMNNATVPTAEFLRGSIR
>ENST00000482071.1|INDEL-83877-C-CA|4
KTMLPLCR
>FUSION-ENST00000613860.4:214-ENST00000544698.1:91465|127
ISARSPGWSR
>FUSION-ENST00000641912.1:25500-ENST00000502082.5:192079|215
KNPVMEIGLGFFLF
>FUSION-ENST00000641912.1:25500-ENST00000502082.5:192079|106
MYMYTCVHLCNHYLSQDREHFNHLK
>ENST00000552198.5|SNV-68372-C-A|1
SREVKQQEEEPQ
>ENST00000467661.5|SNV-58548-G-A|6
NYATGQWTHFKKYKPMTNVS
>FUSION-ENST00000641912.1:25500-ENST00000502082.5:192079|191
VKWDSGQLSIK
>ENST00000575071.5|SNV-27792-C-T|5
AGAGLTMLLR
>ENST00000545897.5|SNV-2869-G-A|1
LQDTTFSFGYHLTLPQANIVFR
>FUSION-ENST00000641912.1:25500-ENST00000502082.5:192079|877
LYVLKFACLHVINILFK
>FUSION-ENST00000641912.1:25500-ENST00000502082.5:192079|149
RPKTFRFPNGHVR
>FUSION-ENST00000641912.1:25500-ENST00000502082.5:192079|199
GFLCRSGYCNFTR
>ENST00000588860.5|SNV-20342-G-C|2
LWTWPDLHKNELK
>ENST00000529367.1|SNV-116904-C-A|3
PSCAQCYIDGTYGTPTR
>ENST00000648193.1|SNV-22893-G-T|2
ALVELYVDIEALNFREER
>ENST00000378024.9|SNV-26614-G-A|3
TDVDISLPK
>FUSION-ENST00000641912.1:25500-ENST00000502082.5:192079|531
ILFSFEFRYAKWGR
>ENST00000491278.5|INDEL-100774-A-AT|3
DLPGELRFFLPSKMHR
>FUSION-ENST00000641912.1:25500-ENST00000502082.5:192079|167
MNFMFIKQLTLQLSDSHFSCY
>FUSION-ENST00000641912.1:25500-ENST00000502082.5:192079|676
TSHCTLR
>ENST00000352684.2|SNV-44871-A-T|3
VLDDHHNPRLFK
>FUSION-ENST00000641912.1:25500-ENST00000502082.5:192079|544
SSKSKISAI
>ENST00000449022.7|MNV-498104-CA-C|2
LDALQMFVFDLHWPER
>FUSION-ENST00000641912.1:25500-ENST00000502082.5:192079|344
AMQVPTSK
>FUSION-ENST00000641912.1:25500-ENST00000502082.5:192079|365
HGSDLTKHDN
>FUSION-ENST00000641912.1:25500-ENST00000502082.5:192079|876
MLYVLKFACLHVINILFKMSL
>FUSION-ENST00000641912.1:25500-ENST00000502082.5:192079|714
LWCFSEEK
>ENST00000650400.1|SNV-10638-G-A|2
LFNHQRTHTGEKPYECK
>FUSION-ENST00000641912.1:25500-ENST00000502082.5:192079|139
MRVQIPR
>FUSION-ENST00000613860.4:214-ENST00000544698.1:91465|74
YRDEMFA
>ENST00000637812.1|MNV-110117-ACCAGCGTT-A|17
LGTTTHDTCSEDTYSTLLQRYR
>FUSION-ENST00000641912.1:25500-ENST00000502082.5:192079|390
HTQTSLANTVKLHPY
>FUSION-ENST00000641912.1:25500-ENST00000502082.5:192079|456
MDTLGPQSPKYLPSSSLEKK
>ENST00000550313.5|SNV-207128-C-T|1
CSICQFQG
>ENST00000447540.5|SNV-249051-C-T|1
TSTPLLQQYQVALSAFPLTSLPR
>ENST00000394143.6|MNV-46865-CT-C|2
ARVPFQHILPGLWK
>ENST00000559369.5|SNV-24122-G-C|1
SQPLERMWTCNYNQQKDQSCNHK
>FUSION-ENST00000641912.1:25500-ENST00000502082.5:192079|633
VFLIYSDIQV
>FUSION-ENST00000641912.1:25500-ENST00000502082.5:192079|760
MNYLCLFDNDAKQNGR
>ENST00000418434.5|SNV-20974-C-A|6
LCKKNHDEIYTIK
>FUSION-ENST00000641912.1:25500-ENST00000502082.5:192079|695
PFVLSNTVPRGKSFR
>FUSION-ENST00000625497.2:8600-ENST00000544698.1:91465|242
GSGNQRPHPEAAMTTWSLGLT
>FUSION-ENST00000641912.1:25500-ENST00000502082.5:192079|269
MKEADGVVDGKDR
>ENST00000489245.5|SNV-61437-A-T|2
MRWQRITA
>FUSION-ENST00000613860.4:214-ENST00000544698.1:91465|183
ARSRSSWQEPR
>ENST00000228347.9|SNV-79359-A-G|1
HVEELAQGYR
>ENST00000456556.5|INDEL-136264-A-AA|12
NVQKWIQYNGKMHR
>FUSION-ENST00000625497.2:8600-ENST00000544698.1:91465|220
AAAMTFQWTTGP
>ENST00000404767.8|SNV-1330-G-A|4
RDAAATLSSASALTGLTK
>ENST00000369577.8|INDEL-107070-G-GA|1
EASFPIP
>FUSION-ENST00000641912.1:25500-ENST00000502082.5:192079|285
MPPFNLFIHLTNTLECLPCAK
>FUSION-ENST00000613860.4:214-ENST00000544698.1:91465|4
MTCFWKSSR
>FUSION-ENST00000641912.1:25500-ENST00000502082.5:192079|563
EITRNEDKNLR
>FUSION-ENST00000641912.1:25500-ENST00000502082.5:192079|858
YMYIYIYIHTEKFSLLHLSFKD
>FUSION-ENST00000641912.1:25500-ENST00000502082.5:192079|649
LHCKLHENGR
>ENST00000473862.5|SNV-20001-C-T|3
SATWALHSIWLVKINREPVSR
>ENST00000460265.5|SNV-33694-A-G|3
EQHDAQVRLCKEELEQTYHAK
>FUSION-ENST00000641912.1:25500-ENST00000502082.5:192079|440
MIFLKKR
>ENST00000555232.5|SNV-11312-C-G|3
VGRLCWLQWPCGGPQSPVPAPSRR
>ENST00000535401.5|SNV-40338-G-T|1
EPEAFDWSPLVTYVCDLEGNRVK
>FUSION-ENST00000613860.4:214-ENST00000544698.1:91465|39
GITLVEEVK
>FUSION-ENST00000641912.1:25500-ENST00000502082.5:192079|869
PIAPSHQPPKL
>FUSION-ENST00000641912.1:25500-ENST00000502082.5:192079|892
MSLTFFLK
>ENST00000303965.9|SNV-119599-C-T|3
FLPGVNR
>ENST00000488399.5|INDEL-443334-C-CCCC|3
WEELHQKRLLASTASSSPPASVMVA
>FUSION-ENST00000641912.1:25500-ENST00000502082.5:192079|229
MRVCAHTYGISFFSLWEEGNEK
>FUSION-ENST00000641912.1:25500-ENST00000502082.5:192079|713
LWCFSEEKHR
>FUSION-ENST00000641912.1:25500-ENST00000502082.5:192079|826
LPLFNIFHLPKWK
>FUSION-ENST00000641912.1:25500-ENST00000502082.5:192079|284
PPFNLFIHLTNTLECLPCAK
>FUSION-ENST00000641912.1:25500-ENST00000502082.5:192079|788
CLGFPFQYCHFK
>FUSION-ENST00000641912.1:25500-ENST00000502082.5:192079|2
LQESSSSLWRGCK
>FUSION-ENST00000641912.1:25500-ENST00000502082.5:192079|830
KLPLFNIFHLPK
>ENST00000523332.5|SNV-2597-C-T|1
CLAMVAYCMTTRTYYTPTRMK
>ENST00000639549.1|SNV-93799-C-T|4
MMIMKIMLLTKHGS
>ENST00000579755.1|MNV-24175-CTC-C|12
RPRHSPDPCTTLPGR
>ENST00000398204.8|SNV-259073-G-C|3
YPYPMPPLPDEDNK
>ENST00000304372.6|INDEL-32956-C-CC|19
RGCFPAQHLSCLESPFHSLR
>ENST00000273353.4|SNV-144544-G-A|6
CIKELTYQAK
>FUSION-ENST00000613860.4:214-ENST00000544698.1:91465|14
MQSHFSEIFVETQAK
>ENST00000261208.8|SNV-558-T-C|4
EAVRRHIK
>FUSION-ENST00000613860.4:214-ENST00000544698.1:91465|42
HLGIIGLK
>ENST00000273353.4|SNV-144544-G-A|7
LERCIKELTYQAK
>ENST00000491127.5|SNV-20357-G-C|4
RPTQQRTSLFMK
>FUSION-ENST00000641912.1:25500-ENST00000502082.5:192079|28
MTYSQDLFFTIQILNIAIYVEHR
>FUSION-ENST00000641912.1:25500-ENST00000502082.5:192079|207
TTCSSTPSCFNEGSDTQR
>FUSION-ENST00000641912.1:25500-ENST00000502082.5:192079|516
MICHTFIVNSSKVGVGR
>FUSION-ENST00000625497.2:8600-ENST00000544698.1:91465|251
GGLSLFSHGEAVGTSVPTQRQQ
>FUSION-ENST00000641912.1:25500-ENST00000502082.5:192079|4
FSDPFCRLQESSSSLWRGCK
>ENST00000642831.1|SNV-33626-C-T|2
SSSHMGWAWGP
>ENST00000304372.6|INDEL-32956-C-CC|13
TTGRGWSWSER
>ENST00000332995.11|SNV-32953-G-A|4
SKSDTPYLTEAR
>FUSION-ENST00000641912.1:25500-ENST00000502082.5:192079|647
LHENGRVCLAPVIFPVPSTGSGIY
>FUSION-ENST00000625497.2:8600-ENST00000544698.1:91465|259
QDPPLSAQATAR
>ENST00000298694.9|SNV-11312-C-G|5
LAGAGPGREAVLAAVALR
>FUSION-ENST00000641912.1:25500-ENST00000502082.5:192079|159
MELAFSLCGR
>FUSION-ENST00000613860.4:214-ENST00000544698.1:91465|105
IGYVLFLLLLQCFIFYLHLWIIK
>FUSION-ENST00000641912.1:25500-ENST00000502082.5:192079|739
MNCEHGIK
>FUSION-ENST00000641912.1:25500-ENST00000502082.5:192079|158
ELAFSLCGR
>FUSION-ENST00000641912.1:25500-ENST00000502082.5:192079|30
MLFCFTFHIWCILHL
>FUSION-ENST00000641912.1:25500-ENST00000502082.5:192079|235
MTKWFYTIIEQFSTKHATF
>ENST00000650400.1|SNV-10638-G-A|3
AFNQSSKLFNHQRTHTGEKPYECK
>FUSION-ENST00000641912.1:25500-ENST00000502082.5:192079|690
MFQYFQVLSQLK
>FUSION-ENST00000641912.1:25500-ENST00000502082.5:192079|626
MVPGSVLAACGGYR
>FUSION-ENST00000641912.1:25500-ENST00000502082.5:192079|539
GMYYFYIA
>ENST00000562841.1|INDEL-32956-C-CC|4
VPRDAAPHAPPAK
>FUSION-ENST00000641912.1:25500-ENST00000502082.5:192079|624
MVPGSVLAACGGYRSESDTILSSR
>FUSION-ENST00000641912.1:25500-ENST00000502082.5:192079|888
MSLTFFLKCHYKQLPT
>ENST00000489245.5|SNV-61437-A-T|3
KPGCTTFLAMRWQRITA
>FUSION-ENST00000641912.1:25500-ENST00000502082.5:192079|136
VQIPRGLCYHPGAHSANN
>FUSION-ENST00000651894.2:949-ENST00000309865.11:34724|83
HFSIILNLLGMLLK
>ENST00000345382.6|SNV-21040-G-A|1
MPFDALPKKK
>FUSION-ENST00000641912.1:25500-ENST00000502082.5:192079|553
HLNVNGHANIASFIK
>FUSION-ENST00000651894.2:949-ENST00000309865.11:34724|17
SASLKHCLNGESR
>ENST00000585906.5|SNV-107061-A-G|7
MMNNATVPTAEFLRGSIRTWIGQK
>FUSION-ENST00000641912.1:25500-ENST00000502082.5:192079|296
WECLVAGNKLRASTDSTLW
>ENST00000293373.11|SNV-2804-G-A|1
NSTQHLGPVHHEKAEIIR
>FUSION-ENST00000641912.1:25500-ENST00000502082.5:192079|442
CRMIFLKK
>ENST00000544307.1|SNV-310873-A-T|3
WKKVIVEEQR
>ENST00000240651.14|SNV-18389-A-G|1
EEARSKSK
>ENST00000487638.5|SNV-148152-A-G|4
ILKALLVEVPNLR
>FUSION-ENST00000641912.1:25500-ENST00000502082.5:192079|734
NCEHGIKGKR
>ENST00000404767.8|SNV-1330-G-A|1
DAAATLSSASALTGLTKRPK
>FUSION-ENST00000625497.2:8600-ENST00000544698.1:91465|246
MERQWEPASPPR
>ENST00000361320.5|SNV-1944-G-T|2
ELQGVNVIDALKNYSICGK
>FUSION-ENST00000641912.1:25500-ENST00000502082.5:192079|210
NWYTHLTDEEIEFM
>FUSION-ENST00000641912.1:25500-ENST00000502082.5:192079|670
IYNFLNTYSVLGVKRTPSK
>ENST00000581347.2|SNV-4179-A-G|5
QLPPAGSSR
>FUSION-ENST00000641912.1:25500-ENST00000502082.5:192079|401
GTKIAKNVSSQVEIFK
>FUSION-ENST00000613860.4:214-ENST00000544698.1:91465|182
SRSSWQEPR
>FUSION-ENST00000641912.1:25500-ENST00000502082.5:192079|433
CRLFLSKYR
>FUSION-ENST00000613860.4:214-ENST00000544698.1:91465|138
FSSFGQC
>FUSION-ENST00000641912.1:25500-ENST00000502082.5:192079|984
GILCHTLAR
>FUSION-ENST00000487481.1:2245-ENST00000509833.1:42773|12
MQETPNKGHTVSHLLCCLATK
>ENST00000534778.1|SNV-10936-G-A|2
LAFAPVVMRLSCGSSPQDPHGS
>ENST00000643525.1|SNV-38616-C-T|5
ILDVDCLLWAIGR
>FUSION-ENST00000641912.1:25500-ENST00000502082.5:192079|449
FADCALCQFCK
>ENST00000585505.1|SNV-23144-A-C|6
MISSSKTDDLPCQQEETFLLAK
>FUSION-ENST00000641912.1:25500-ENST00000502082.5:192079|703
KDVLEVKMPFVLSNTVPR
>FUSION-ENST00000613860.4:214-ENST00000544698.1:91465|98
MLTYSRSLVQK
>FUSION-ENST00000641912.1:25500-ENST00000502082.5:192079|230
YMRVCAHTYGISFFSLWEEGNEK
>FUSION-ENST00000625497.2:8600-ENST00000544698.1:91465|216
VEGSRQLTPVGQMTVSMP
>ENST00000333891.14|SNV-197146-G-T|6
TTKTIKEQPQPPCTAKPDQVEPWK
>ENST00000547751.5|SNV-207128-C-T|4
MQIDMPISRMNLL
>FUSION-ENST00000641912.1:25500-ENST00000502082.5:192079|582
LLNRQSSMKLILR
>FUSION-ENST00000641912.1:25500-ENST00000502082.5:192079|899
MCHSVLRDISGFK
>ENST00000339865.9|SNV-101076-G-T|1
AVGDSGNVDDDCERVKGPVGSLK
>FUSION-ENST00000613860.4:214-ENST00000544698.1:91465|92
MEVWSRKIQR
>FUSION-ENST00000651894.2:949-ENST00000309865.11:34724|12
SVLSKPTDSSPEVINYLGNK
>ENST00000323777.8|SNV-29546-T-G|3
GPASKPSEDTGLATPAR
>FUSION-ENST00000641912.1:25500-ENST00000502082.5:192079|562
NEDKNLR
>FUSION-ENST00000641912.1:25500-ENST00000502082.5:192079|144
MLCISAVCFC
>FUSION-ENST00000625497.2:8600-ENST00000544698.1:91465|205
GLVGGDWIMGADFPLVVLVK
>ENST00000378993.6|SNV-201980-G-A|2
GSTDGCTDWSIDIKK
>FUSION-ENST00000641912.1:25500-ENST00000502082.5:192079|872
MPIAPSHQPPK
>ENST00000552844.5|SNV-97389-G-A|3
IFEQATSFEESER
>FUSION-ENST00000641912.1:25500-ENST00000502082.5:192079|790
GIGQLHTAISK
>FUSION-ENST00000267257.11:44149-ENST00000540866.2:491|6
LETVSGEVLALRPGR
>ENST00000588860.5|SNV-20342-G-C|4
GFPHVIYARLWTWPDLHKNELK
>FUSION-ENST00000613860.4:214-ENST00000544698.1:91465|48
KFLCILYCCLQQDF
>FUSION-ENST00000641912.1:25500-ENST00000502082.5:192079|270
KEADGVVDGK
>FUSION-ENST00000641912.1:25500-ENST00000502082.5:192079|8
FSDPFCR
>FUSION-ENST00000641912.1:25500-ENST00000502082.5:192079|726
WQRLWCFSEEK
>ENST00000559369.5|SNV-24122-G-C|4
DRSQPLER
>ENST00000405460.9|SNV-144814-C-T|1
LGSIPTSGASIDPEKETTDITIK
>ENST00000603821.1|SNV-207860-C-T|1
YTHLIWAYFHCVLYASS
>FUSION-ENST00000641912.1:25500-ENST00000502082.5:192079|78
FLVYFVSLKYILSHGITGHIV
>FUSION-ENST00000641912.1:25500-ENST00000502082.5:192079|287
MVSCIIISLYNTM
>ENST00000637812.1|MNV-110117-ACCAGCGTT-A|6
LCRRADDNENQAAHVNR
>ENST00000449643.1|SNV-472-G-T|6
DLLLCSITLRKLVACVIVSSAR
>FUSION-ENST00000641912.1:25500-ENST00000502082.5:192079|162
MALSLYM
>ENST00000467661.5|SNV-58548-G-A|15
MLVDTVFEMNYATGQWTHFK
>ENST00000437901.6|SNV-18424-G-A|3
VESLDVDNEAK
>FUSION-ENST00000613860.4:214-ENST00000544698.1:91465|37
KTNLIAIIEFSMFYFLK
>FUSION-ENST00000613860.4:214-ENST00000544698.1:91465|128
DRISARSPGWSR
>ENST00000642825.1|SNV-423439-C-T|1
HMQVNGMFENWNSN
>ENST00000520144.2|INDEL-399146-A-AA|8
MNQQLETAQKNEAGDTAGK
>FUSION-ENST00000651894.2:949-ENST00000309865.11:34724|99
EKEVVAVAR
>ENST00000570049.5|INDEL-32956-C-CC|2
MGHGQLQTVGIPSH
>FUSION-ENST00000641912.1:25500-ENST00000502082.5:192079|273
GRAAIQGYWFLLH
>ENST00000357997.10|SNV-31910-A-G|4
LNLQNIGRGVSK
>ENST00000585906.5|SNV-107061-A-G|11
MMNNATVPTAEFLR
>ENST00000437901.6|SNV-18424-G-A|4
IEDVPAPSTSADKVESLDVDNEAKK
>ENST00000381989.4|SNV-66060-A-T|1
TLVSTTELQKTTGTMIHKLAAR
>FUSION-ENST00000641912.1:25500-ENST00000502082.5:192079|436
MCRLFLSK
>FUSION-ENST00000641912.1:25500-ENST00000502082.5:192079|396
MCTILCTV
>FUSION-ENST00000641912.1:25500-ENST00000502082.5:192079|534
MILFSFEFRYAK
>ENST00000298694.9|SNV-11312-C-G|3
EAVLAAVALR
>FUSION-ENST00000641912.1:25500-ENST00000502082.5:192079|437
CYIYLLFS
>FUSION-ENST00000641912.1:25500-ENST00000502082.5:192079|914
LASQNWNDWVIAYEYF
>FUSION-ENST00000641912.1:25500-ENST00000502082.5:192079|783
MSLIYFPFSSTSPFVFLK
>FUSION-ENST00000641912.1:25500-ENST00000502082.5:192079|66
NSLVMKSFTHVFSLFCFS
>ENST00000562841.1|INDEL-32956-C-CC|8
GACLGLSLTPSWESTYK
>ENST00000648193.1|SNV-22893-G-T|4
LETLKALVELYVDIEALNFREER
>ENST00000399537.8|SNV-36151-G-A|2
TPDGGHSSGAPAKGSSSR
>FUSION-ENST00000641912.1:25500-ENST00000502082.5:192079|584
WRLLNRQSSMK
>ENST00000524591.7|SNV-75738-G-A|5
EGKEEYGFYSTLGK
>ENST00000359062.3|SNV-310873-A-T|2
KVIVEEQR
>FUSION-ENST00000641912.1:25500-ENST00000502082.5:192079|665
HHPCPQGAPSLGVGSPWLPSNR
>FUSION-ENST00000641912.1:25500-ENST00000502082.5:192079|948
DNGFGLRFGI
>FUSION-ENST00000641912.1:25500-ENST00000502082.5:192079|557
YTDVYHNTQNSKK
>ENST00000643525.1|SNV-38616-C-T|6
MILDVDCLLWAIGR
>FUSION-ENST00000613860.4:214-ENST00000544698.1:91465|36
KTNLIAIIEFSMFYFLKNLLK
>FUSION-ENST00000625497.2:8600-ENST00000544698.1:91465|272
MERAGFPLHSFPLVLWPDAK
>ENST00000452335.2|SNV-16653-T-G|6
YRALFQLYAEKSR
>FUSION-ENST00000641912.1:25500-ENST00000502082.5:192079|838
AEQSKVRFFHFHFTLQTMNLMK
>ENST00000278853.9|SNV-2774-C-A|2
DYIGNHLSQEQCQVASGHLPCIVR
>FUSION-ENST00000641912.1:25500-ENST00000502082.5:192079|588
KSGDLYSIQM
>ENST00000525973.5|SNV-243115-G-A|3
MEKSSPQTSSR
>ENST00000581347.2|SNV-4179-A-G|6
EGGKQLPPAGSSRR
>ENST00000361566.7|SNV-3344-G-A|6
FETEQALRMSVKADINGLR
>FUSION-ENST00000613860.4:214-ENST00000544698.1:91465|63
MYLNYVSLFKK
>FUSION-ENST00000641912.1:25500-ENST00000502082.5:192079|87
LLFQAVACLFTSCVLFKK
>ENST00000403734.2|SNV-5191-T-G|1
EEPFFPPPEEVVFIHAVPVEERVR
>FUSION-ENST00000625497.2:8600-ENST00000544698.1:91465|227
ASCCLPG
>FUSION-ENST00000641912.1:25500-ENST00000502082.5:192079|902
MSGPVSSYAAS
>FUSION-ENST00000613860.4:214-ENST00000544698.1:91465|134
MPPCLAKFCIFSR
>ENST00000503890.5|SNV-63977-A-T|1
MVSTQQS
>ENST00000581276.5|SNV-52360-G-A|1
ALFDHLTAQGIQVSFWNDAFWK
>FUSION-ENST00000641912.1:25500-ENST00000502082.5:192079|179
MSTSLCANTKK
>FUSION-ENST00000641912.1:25500-ENST00000502082.5:192079|178
STSLCANTKK
>ENST00000645774.1|SNV-107142-C-G|1
TTQEAAGGGGETSACKPSCVR
>FUSION-ENST00000641912.1:25500-ENST00000502082.5:192079|255
MPTPQPPTILSVGR
>ENST00000288986.6|INDEL-83877-C-CA|5
KINGMVGLVPKK
>FUSION-ENST00000625497.2:8600-ENST00000544698.1:91465|270
MERAGFPLHSFPLVLWPDAKAPTR
>FUSION-ENST00000641912.1:25500-ENST00000502082.5:192079|370
MPFHSFLFPTTEVL
>FUSION-ENST00000641912.1:25500-ENST00000502082.5:192079|782
SLIYFPFSSTSPFVFLK
>FUSION-ENST00000641912.1:25500-ENST00000502082.5:192079|575
EFVLGVVAHTCNLSTLGG
>FUSION-ENST00000641912.1:25500-ENST00000502082.5:192079|658
LSYLHLIQKKTEAQR
>ENST00000498512.5|SNV-36684-A-G|14
MQPMPVSQMNYRLFGMR
>ENST00000645774.1|SNV-107142-C-G|3
MRTTQEAAGGGGETSACKPSCVR
>FUSION-ENST00000613860.4:214-ENST00000544698.1:91465|175
ARAKVLQIR
>FUSION-ENST00000641912.1:25500-ENST00000502082.5:192079|101
MYTCVHLCNHYLSQDREHFNHLK
>FUSION-ENST00000487481.1:2245-ENST00000509833.1:42773|9
QETPNKGHTVSHLLCCLATKFSFR
>ENST00000398204.8|SNV-259002-T-A|3
SNSTETLSPAKSPSTSTGSIASSRK
>ENST00000273353.4|SNV-144544-G-A|2
ELTYQAKEDKK
>FUSION-ENST00000641912.1:25500-ENST00000502082.5:192079|929
NFFKTLISHVLK
>FUSION-ENST00000641912.1:25500-ENST00000502082.5:192079|969
AAWRKQYLS
>FUSION-ENST00000641912.1:25500-ENST00000502082.5:192079|434
MCRLFLSKYR
>FUSION-ENST00000641912.1:25500-ENST00000502082.5:192079|561
NEDKNLRYTDVYHNTQNSK
>ENST00000562841.1|INDEL-32956-C-CC|1
DAAPHAPPAKSHFNWR
>FUSION-ENST00000613860.4:214-ENST00000544698.1:91465|164
YSVVFKLSWQIFPTFLGGK
>FUSION-ENST00000641912.1:25500-ENST00000502082.5:192079|618
TPLHSSLDNR
>ENST00000430580.6|SNV-34275-A-T|5
AEMNILEINEKLHPLLAEK
>FUSION-ENST00000625497.2:8600-ENST00000544698.1:91465|287
MCHHARPILFIFL
>FUSION-ENST00000641912.1:25500-ENST00000502082.5:192079|84
KYLLSQGKILYFF
>FUSION-ENST00000641912.1:25500-ENST00000502082.5:192079|170
KYSGIPGWEGFPLQIWLL
>ENST00000550313.5|SNV-207128-C-T|2
SALAYVDGKCSICQFQG
>FUSION-ENST00000651894.2:949-ENST00000309865.11:34724|23
HLLWINSVAQQAEGR
>FUSION-ENST00000613860.4:214-ENST00000544698.1:91465|152
CYFMFLFSHLHLNFHKDFICFKP
>ENST00000468734.1|SNV-61437-A-T|3
NEVYISGGKESQHDVWKYNSSINK
>ENST00000568967.5|SNV-17414-G-A|2
ARTVYCTDVSADLLSMCQR
>FUSION-ENST00000641912.1:25500-ENST00000502082.5:192079|386
LLSAAPSGASQLLSTLTLFLKK
>FUSION-ENST00000641912.1:25500-ENST00000502082.5:192079|973
KSNLTRIGR
>ENST00000333891.14|SNV-197146-G-T|3
EQPQPPCTAKPDQVEPWK
>FUSION-ENST00000393196.7:2245-ENST00000509833.1:42773|9
FMQETPNKGHTVSHLLCCLATK
>ENST00000204517.11|SNV-11272-C-T|2
LVRMMLEEQVR
>ENST00000559369.5|SNV-24122-G-C|3
DRSQPLERMWTCNYNQQK
>FUSION-ENST00000641912.1:25500-ENST00000502082.5:192079|943
MALDSDLAFDKYY
>FUSION-ENST00000641912.1:25500-ENST00000502082.5:192079|558
YTDVYHNTQNSK
>ENST00000508917.6|MNV-404-TGGAGCGGAGCCCCAA-T|3
CPQSISVKR
>FUSION-ENST00000267257.11:44149-ENST00000540866.2:491|1
VSGTNLPGAGHPHSFIQYLP
>FUSION-ENST00000641912.1:25500-ENST00000502082.5:192079|56
MVSLSICLNLL
>FUSION-ENST00000613860.4:214-ENST00000544698.1:91465|181
SRSSWQEPRCCK
>FUSION-ENST00000267257.11:44149-ENST00000540866.2:491|24
ISASSATRELDELMASLSDFKILR
>FUSION-ENST00000641912.1:25500-ENST00000502082.5:192079|889
SLTFFLKCHYK
>FUSION-ENST00000641912.1:25500-ENST00000502082.5:192079|474
YCLKKSDICGK
>FUSION-ENST00000651894.2:949-ENST00000309865.11:34724|33
TFLYTNRQTCQDWLTRIR
>ENST00000649148.1|INDEL-444794-G-GA|1
EPSHYMLSRICRI
>ENST00000388718.5|SNV-6143-C-T|2
SGSTVCRR
>ENST00000302418.5|SNV-25171-C-A|4
DKDNMQAELNRLQAENDASK
>FUSION-ENST00000613860.4:214-ENST00000544698.1:91465|149
MFLFSHLHLNFHKDFICFKP
>FUSION-ENST00000625497.2:8600-ENST00000544698.1:91465|203
GADFPLVVLVK
>FUSION-ENST00000613860.4:214-ENST00000544698.1:91465|24
LVSNSWAQAILLPQPPK
>ENST00000394143.6|MNV-46865-CT-C|5
TALPSQALTITTFCVLKR
>FUSION-ENST00000641912.1:25500-ENST00000502082.5:192079|468
ETKLYLLCFSHQKK
>ENST00000508917.6|MNV-404-TGGAGCGGAGCCCCAA-T|5
CPQSISVK
>ENST00000361566.7|SNV-3344-G-A|4
MSVKADINGLRR
>FUSION-ENST00000641912.1:25500-ENST00000502082.5:192079|941
MFFIVYIFMTFSNCK
>ENST00000589706.1|SNV-20342-G-C|6
ISSCDLCPSLDVA
>ENST00000649530.1|SNV-91610-C-A|3
GQLFFFPSGQHIWEKFLSK
>FUSION-ENST00000267257.11:44149-ENST00000540866.2:491|2
TKPAGAGR
>FUSION-ENST00000613860.4:214-ENST00000544698.1:91465|83
FHYVAGLK
>ENST00000304372.6|INDEL-32956-C-CC|2
SWHPEGLEQAEDQGER
>FUSION-ENST00000641912.1:25500-ENST00000502082.5:192079|430
MCDTERELSSAVR
>FUSION-ENST00000625497.2:8600-ENST00000544698.1:91465|249
ALCPMSSPSHGWPLSLQPWR
>ENST00000563281.2|SNV-2460-G-A|2
LDQPKLDEVTRHIK
>FUSION-ENST00000613860.4:214-ENST00000544698.1:91465|153
CYFMFLFSHLHLNFHK
>FUSION-ENST00000641912.1:25500-ENST00000502082.5:192079|949
MDNGFGLRFGI
>ENST00000448182.7|SNV-116904-C-A|1
CYIDGTYGTPTRR
>ENST00000585906.5|SNV-107061-A-G|13
EVLMMMNNATVPTAEFLRGSIR
>ENST00000430580.6|SNV-29888-T-G|1
IKSMLRNER
>FUSION-ENST00000641912.1:25500-ENST00000502082.5:192079|845
CVSFCPLPSLSVWHQELNDYFK
>ENST00000378982.4|SNV-333-C-T|1
ELPTTSAAAAMSCTGSDK
>FUSION-ENST00000641912.1:25500-ENST00000502082.5:192079|280
MRKLNSCSEK
>FUSION-ENST00000641912.1:25500-ENST00000502082.5:192079|435
CRLFLSK
>FUSION-ENST00000641912.1:25500-ENST00000502082.5:192079|355
KAFKAVVPNPGDTDR
>FUSION-ENST00000641912.1:25500-ENST00000502082.5:192079|46
MIHIMYT
>FUSION-ENST00000641912.1:25500-ENST00000502082.5:192079|85
KYLLSQGK
>ENST00000375735.7|SNV-148233-C-A|2
DAYLPLAESDSK
>FUSION-ENST00000613860.4:214-ENST00000544698.1:91465|19
FNVFCLLNRMTQQ
>FUSION-ENST00000641912.1:25500-ENST00000502082.5:192079|885
MFNVICFK
>ENST00000303177.8|INDEL-61668-C-CA|10
HKRCIPASLDAYYSSQDPNSK
>FUSION-ENST00000641912.1:25500-ENST00000502082.5:192079|985
MGILCHTLAR
>FUSION-ENST00000641912.1:25500-ENST00000502082.5:192079|939
MFFIVYIFMTFSNCKEK
>ENST00000433566.8|MNV-47222-CA-C|3
SLAQLENLCNSCMKPQTQPLDSRQR
>ENST00000304372.6|INDEL-32956-C-CC|1
SWHPEGLEQAEDQGERKPCP
>FUSION-ENST00000613860.4:214-ENST00000544698.1:91465|139
SSPRFSSFGQC
>ENST00000264377.8|SNV-123784-C-A|2
GGGACLFNR
>ENST00000585906.5|SNV-107061-A-G|15
EVLMMMNNATVPTAEFLR
>FUSION-ENST00000613860.4:214-ENST00000544698.1:91465|77
WKYGVEKYR
>FUSION-ENST00000613860.4:214-ENST00000544698.1:91465|22
MFNVFCLLNR
>FUSION-ENST00000613860.4:214-ENST00000544698.1:91465|121
NEDNVILTIHRQD
>ENST00000575071.5|SNV-27792-C-T|2
MAGAGLTMLLREENGCCSRR
>ENST00000535401.5|SNV-40338-G-T|2
EPEAFDWSPLVTYVCDLEGNR
>FUSION-ENST00000613860.4:214-ENST00000544698.1:91465|75
YGVEKYRDEMFA
>FUSION-ENST00000641912.1:25500-ENST00000502082.5:192079|134
MSNPCEVPHQSLCVCVCAFIMCI
>ENST00000508917.6|MNV-404-TGGAGCGGAGCCCCAA-T|2
MCPQSISVKRLLGAVLK
>ENST00000468472.1|SNV-2317-G-A|2
ECEQAGSATPSVFSRTR
>ENST00000361566.7|SNV-3344-G-A|5
MSVKADINGLR
>ENST00000464190.6|SNV-18424-G-A|2
MKLRNYWV
>FUSION-ENST00000641912.1:25500-ENST00000502082.5:192079|490
GEPLSPLGNSRRSHDPTW
>ENST00000555815.6|SNV-151101-C-G|5
LGSSFPSTR
>ENST00000381989.4|SNV-66060-A-T|4
EFRTLVSTTELQKTTGTMIHK
>FUSION-ENST00000641912.1:25500-ENST00000502082.5:192079|426
ELSSAVR
>FUSION-ENST00000613860.4:214-ENST00000544698.1:91465|34
TNLIAIIEFSMFYFLKNLLK
>ENST00000372771.5|SNV-74740-T-C|3
CELLLALKAHWPFDPEFWDWKTSK
>FUSION-ENST00000641912.1:25500-ENST00000502082.5:192079|212
EIGLGFFLF
>ENST00000467661.5|SNV-58548-G-A|7
MNYATGQWTHFKKYKPMTNVS
>FUSION-ENST00000641912.1:25500-ENST00000502082.5:192079|14
RNVMFSDPFCR
>FUSION-ENST00000641912.1:25500-ENST00000502082.5:192079|640
QNSYFPKNK
>ENST00000637812.1|MNV-110117-ACCAGCGTT-A|10
RGVAGVPEEDRR
>FUSION-ENST00000613860.4:214-ENST00000544698.1:91465|70
IISQGLQLEIVV
>ENST00000520754.1|MNV-47222-CA-C|1
ALVEFTNSPDCLSKCQLL
>FUSION-ENST00000641912.1:25500-ENST00000502082.5:192079|675
KKIYNFLNTYSVLGVK
>FUSION-ENST00000641912.1:25500-ENST00000502082.5:192079|586
MAKWRLLNR
>FUSION-ENST00000641912.1:25500-ENST00000502082.5:192079|619
MTPLHSSLDNR
>ENST00000460265.5|SNV-33694-A-G|2
LCKEELEQTYHAK
>ENST00000428314.5|INDEL-100774-A-AT|2
QHLLPHGAGEPGPWQPPAVR
>ENST00000637812.1|MNV-110117-ACCAGCGTT-A|13
GGAAQSRR
>FUSION-ENST00000613860.4:214-ENST00000544698.1:91465|1
TCFWKSSRY
>ENST00000491278.5|INDEL-100774-A-AT|4
DLPGELRFFLPSK
>ENST00000637812.1|MNV-110117-ACCAGCGTT-A|8
GVAGVPEEDRR
>FUSION-ENST00000641912.1:25500-ENST00000502082.5:192079|552
MPGAGKLWPTGQICPATCFCK
>ENST00000456556.5|INDEL-136264-A-AA|7
KAGKILSTK
>FUSION-ENST00000641912.1:25500-ENST00000502082.5:192079|574
MSNFIHSSGSK
>ENST00000607549.1|SNV-46-T-A|2
SCRRSLNK
>ENST00000581347.2|SNV-4179-A-G|3
QLPPAGSSRRVPTTANSSSSGSK
>FUSION-ENST00000538144.5:44149-ENST00000540866.2:491|23
MASLSDFKILRSR
>FUSION-ENST00000641912.1:25500-ENST00000502082.5:192079|781
MSLIYFPFSSTSPFVFLKLVK
>ENST00000471361.1|SNV-15230-T-C|3
KDPGSWTPTASGFRD
>FUSION-ENST00000641912.1:25500-ENST00000502082.5:192079|821
FYVVKPNIFLRIQTPNLVF
>ENST00000481384.5|SNV-20001-C-T|1
SATWALHSIWLVKI
>FUSION-ENST00000641912.1:25500-ENST00000502082.5:192079|720
AMHLMSLKTEIQSPPQR
>ENST00000647672.1|INDEL-444794-G-GA|2
ICRYFPFLGITCQVTYF
>FUSION-ENST00000641912.1:25500-ENST00000502082.5:192079|702
DVLEVKMPFVLSNTVPR
>FUSION-ENST00000613860.4:214-ENST00000544698.1:91465|38
GITLVEEVKK
>FUSION-ENST00000641912.1:25500-ENST00000502082.5:192079|764
MALYRYQQDV
>FUSION-ENST00000641912.1:25500-ENST00000502082.5:192079|176
STSLCANTKKHTHTQTYMYTK
>ENST00000394143.6|MNV-46865-CT-C|3
KARVPFQHILPGLWK
>ENST00000272748.9|SNV-55279-G-A|2
DSSAPGGPPKRTVTPALSSNVLPR
>ENST00000340781.8|SNV-20357-G-C|1
TSLFMKTK
>FUSION-ENST00000641912.1:25500-ENST00000502082.5:192079|631
QSGGGLWGVEEGSSVTLGR
>FUSION-ENST00000641912.1:25500-ENST00000502082.5:192079|873
FACLHVINILFKMSL
>FUSION-ENST00000641912.1:25500-ENST00000502082.5:192079|277
KLNSCSEKGR
>FUSION-ENST00000641912.1:25500-ENST00000502082.5:192079|903
FFFSSSEFKSRTGIL
>FUSION-ENST00000641912.1:25500-ENST00000502082.5:192079|894
MNNLTDQN
>ENST00000252245.6|SNV-3799-C-T|2
SWAEAESWYQTK
>FUSION-ENST00000641912.1:25500-ENST00000502082.5:192079|286
VSCIIISLYNTM
>ENST00000370370.4|SNV-406-C-T|5
TKWMLQSMAEWHCQR
>ENST00000540908.1|SNV-2774-C-A|1
GCHVLEKVTT
>FUSION-ENST00000641912.1:25500-ENST00000502082.5:192079|860
YMYIYIYIHTEK
>FUSION-ENST00000641912.1:25500-ENST00000502082.5:192079|73
CSSVSGLCLLFL
>FUSION-ENST00000641912.1:25500-ENST00000502082.5:192079|833
MNLMKLPLFNIFHLPKWK
>FUSION-ENST00000625497.2:8600-ENST00000544698.1:91465|248
MSSPSHGWPLSLQPWR
>FUSION-ENST00000641912.1:25500-ENST00000502082.5:192079|571
SNFIHSSGSKWVKPFEIK
>FUSION-ENST00000641174.1:25500-ENST00000502082.5:192079|48
LWLAFSLLVSCLRNICYPKVR
>ENST00000244364.10|INDEL-399146-A-AA|2
NEAGDTAGKEADKSGPGTL
>FUSION-ENST00000267257.11:44149-ENST00000540866.2:491|5
LETVSGEVLALRPGRTR
>ENST00000361566.7|SNV-3344-G-A|2
ADINGLRR
>FUSION-ENST00000641912.1:25500-ENST00000502082.5:192079|444
GISWGKIFHLESWTF
>FUSION-ENST00000641912.1:25500-ENST00000502082.5:192079|303
PNDLSPSPITPR
>FUSION-ENST00000641912.1:25500-ENST00000502082.5:192079|425
ELSSAVRDLQPGPWS
>FUSION-ENST00000641912.1:25500-ENST00000502082.5:192079|231
MYMRVCAHTYGISFFSLWEEGNEK
>FUSION-ENST00000613860.4:214-ENST00000544698.1:91465|97
LTYSRSLVQK
>FUSION-ENST00000613860.4:214-ENST00000544698.1:91465|3
TCFWKSSR
>ENST00000569486.1|SNV-9749-G-A|2
SYQPPEPTARDPAKPR
>ENST00000525078.1|SNV-101076-G-T|1
GQHTRKL
>ENST00000521959.5|INDEL-61668-C-CA|11
MLTTPPRTPIPRSR
>FUSION-ENST00000641912.1:25500-ENST00000502082.5:192079|98
YTCVHLCNHYLSQDREHFNHLKR
>FUSION-ENST00000641912.1:25500-ENST00000502082.5:192079|55
VSLSICLNLL
>ENST00000569848.1|SNV-3097-C-A|2
MAAVNSNVSPGGRCWVR
>FUSION-ENST00000613860.4:214-ENST00000544698.1:91465|26
MLPRLVSNSWAQAILLPQPPK
>FUSION-ENST00000641912.1:25500-ENST00000502082.5:192079|65
MKSFTHVFSLFCFS
>ENST00000339865.9|SNV-101076-G-T|3
AVGDSGNVDDDCER
>FUSION-ENST00000641912.1:25500-ENST00000502082.5:192079|184
METNSIQICARGFLCFSEV
>FUSION-ENST00000641912.1:25500-ENST00000502082.5:192079|496
TKGEPLSPLGNSR
>FUSION-ENST00000393196.7:2245-ENST00000509833.1:42773|7
GHTVSHLLCCLATKFSFR
>FUSION-ENST00000641912.1:25500-ENST00000502082.5:192079|268
KEADGVVDGKDR
>ENST00000674083.1|SNV-350348-T-A|1
EQSVYEGGLQPLTEYLYR
>FUSION-ENST00000641912.1:25500-ENST00000502082.5:192079|870
MPIAPSHQPPKL
>FUSION-ENST00000641912.1:25500-ENST00000502082.5:192079|26
SLPTQLPWHLCNK
>ENST00000418434.5|SNV-20974-C-A|4
KNHDEIYTIKK
>ENST00000668452.1|SNV-81171-G-A|4
AAEIRSMYHLHQEEITRIK
>FUSION-ENST00000613860.4:214-ENST00000544698.1:91465|125
SPGWSRTPDLK
>FUSION-ENST00000641912.1:25500-ENST00000502082.5:192079|825
LPLFNIFHLPKWKFYVVKPNIFLR
>FUSION-ENST00000641912.1:25500-ENST00000502082.5:192079|311
GLMRVPTTQNFDEN
>ENST00000620676.6|SNV-47520-G-A|3
GMLKSTATK
>FUSION-ENST00000641912.1:25500-ENST00000502082.5:192079|50
MCMVHIHMIHIMYT
>FUSION-ENST00000651894.2:949-ENST00000309865.11:34724|84
KHFSIILNLLGMLLKK
>ENST00000545168.5|SNV-133701-G-A|1
NIEEIYVGGKQVVPFSSSV
>ENST00000641958.1|SNV-2029-T-G|3
TQLFFFCFFVVSESFILSAR
>ENST00000547405.5|SNV-68372-C-A|1
SREVKQQEEEPQVDVWELLK
>ENST00000367119.1|SNV-4776-C-T|4
ARLAVIGSTHGHR
>ENST00000662086.1|SNV-81171-G-A|4
MYHLHQEEITRIK
>ENST00000520144.2|INDEL-399146-A-AA|5
NQQLETAQKNEAGDTAGKEADK
>FUSION-ENST00000613860.4:214-ENST00000544698.1:91465|85
MRFHYVAGLK
>ENST00000293897.5|SNV-519-C-T|3
YLAVVHLLSSAR
>FUSION-ENST00000641912.1:25500-ENST00000502082.5:192079|648
RSLPHPSSLSQQVVNM
>FUSION-ENST00000641912.1:25500-ENST00000502082.5:192079|634
RVFLIYSDIQV
>ENST00000461023.5|SNV-48381-C-T|1
LCSARGRLR
>FUSION-ENST00000641912.1:25500-ENST00000502082.5:192079|795
TVVKVNKIYLTD
>FUSION-ENST00000641912.1:25500-ENST00000502082.5:192079|778
SLIYFPFSSTSPFVFLKLVKALFH
>FUSION-ENST00000613860.4:214-ENST00000544698.1:91465|131
PPCLAKFCIFSRDR
>FUSION-ENST00000641912.1:25500-ENST00000502082.5:192079|332
MPSPLFFNCMLLFIFQSPEK
>FUSION-ENST00000641912.1:25500-ENST00000502082.5:192079|256
CLLIFWLPFKL
>ENST00000592911.5|SNV-20342-G-C|3
MPVSGRGLIFTKMN
>FUSION-ENST00000641912.1:25500-ENST00000502082.5:192079|564
MEITRNEDKNLR
>FUSION-ENST00000641912.1:25500-ENST00000502082.5:192079|23
MHCVNNRSFVVGLEI
>FUSION-ENST00000641912.1:25500-ENST00000502082.5:192079|507
MFITIRKIVR
>ENST00000643525.1|SNV-38616-C-T|2
MILDVDCLLWAIGRVPNTKDLSLNK
>FUSION-ENST00000641912.1:25500-ENST00000502082.5:192079|283
PPFNLFIHLTNTLECLPCAKCCSNR
>ENST00000311936.8|SNV-5587-G-A|3
MTEYKLVVVGADGVGK
>ENST00000498512.5|SNV-36684-A-G|8
MPVSQMNYRLFGMRKPNSR
>ENST00000304457.11|SNV-17142-G-A|4
HSLDHLLKLYCNVNSNK
>FUSION-ENST00000613860.4:214-ENST00000544698.1:91465|30
MFYFLKNLLKK
>FUSION-ENST00000625497.2:8600-ENST00000544698.1:91465|229
AQLQQWHHAACLADK
>FUSION-ENST00000641912.1:25500-ENST00000502082.5:192079|38
IIIPGCGLPFHFLCPV
>ENST00000524125.5|SNV-44871-A-T|3
TTTILAYSK
>FUSION-ENST00000625497.2:8600-ENST00000544698.1:91465|219
MTFQWTTGP
>ENST00000448182.7|SNV-116904-C-A|4
FCNIKCYIDGTYGTPTR
>FUSION-ENST00000641912.1:25500-ENST00000502082.5:192079|745
NVAETMVLFRGK
>FUSION-ENST00000641912.1:25500-ENST00000502082.5:192079|881
ICMSACH
>FUSION-ENST00000613860.4:214-ENST00000544698.1:91465|109
CCCVSTLSAA
>ENST00000643525.1|SNV-38616-C-T|9
TMILDVDCLLWAIGR
>ENST00000430580.6|SNV-29888-T-G|5
YKYEECKDR
>FUSION-ENST00000641912.1:25500-ENST00000502082.5:192079|623
VPGSVLAACGGYRSESDTILSSR
>ENST00000456556.5|INDEL-136264-A-AA|15
DIEKNVQK
>FUSION-ENST00000641912.1:25500-ENST00000502082.5:192079|715
SLKTEIQSPPQR
>ENST00000259569.6|SNV-44-T-G|1
AATASAGGPATVSEKQEFYQLLK
>ENST00000540271.1|SNV-85471-C-G|2
MGWVPVQLLLHFE
>FUSION-ENST00000641912.1:25500-ENST00000502082.5:192079|867
AHLNFGQLHSK
>FUSION-ENST00000641912.1:25500-ENST00000502082.5:192079|612
VKPCLKKR
>FUSION-ENST00000641912.1:25500-ENST00000502082.5:192079|41
STFSDRNIYIYYDK
>FUSION-ENST00000625497.2:8600-ENST00000544698.1:91465|247
SSPSHGWPLSLQPWR
>FUSION-ENST00000641912.1:25500-ENST00000502082.5:192079|824
WKFYVVKPNIFLR
>ENST00000649530.1|SNV-91610-C-A|4
MGQLFFFPSGQHIWEKFLSK
>FUSION-ENST00000641912.1:25500-ENST00000502082.5:192079|69
VMNSLVMKSFTHVFSLFCFS
>FUSION-ENST00000641912.1:25500-ENST00000502082.5:192079|519
HPCSYQISNALQSLIFCVGLVREK
>ENST00000579755.1|MNV-24175-CTC-C|2
LRGAPEAVTMPA
>FUSION-ENST00000641912.1:25500-ENST00000502082.5:192079|596
VNLKLTFGTYCRER
>ENST00000555815.6|SNV-151101-C-G|1
SSDGMLLRLEER
>FUSION-ENST00000641912.1:25500-ENST00000502082.5:192079|917
HSPISSN
>FUSION-ENST00000641912.1:25500-ENST00000502082.5:192079|890
MSLTFFLKCHYK
>FUSION-ENST00000641912.1:25500-ENST00000502082.5:192079|762
MNYLCLFDNDAK
>FUSION-ENST00000613860.4:214-ENST00000544698.1:91465|72
DSFTFLC
>FUSION-ENST00000641912.1:25500-ENST00000502082.5:192079|559
NLRYTDVYHNTQNSKK
>FUSION-ENST00000641912.1:25500-ENST00000502082.5:192079|871
PIAPSHQPPK
>ENST00000404767.8|SNV-1330-G-A|5
KRDAAATLSSASALTGLTK
>ENST00000482843.5|SNV-27046-G-C|1
APSWQQLCHPSCG
>FUSION-ENST00000651894.2:949-ENST00000309865.11:34724|80
KDNQDTR
>FUSION-ENST00000641912.1:25500-ENST00000502082.5:192079|156
ELAFSLCGRR
>FUSION-ENST00000393196.7:2245-ENST00000509833.1:42773|1
WIPQNTTIPKRPTFVE
>ENST00000449643.1|SNV-472-G-T|2
LVACVIVSSARCK
>FUSION-ENST00000641912.1:25500-ENST00000502082.5:192079|331
PSPLFFNCMLLFIFQSPEK
>ENST00000508917.6|MNV-404-TGGAGCGGAGCCCCAA-T|6
MCPQSISVK
>ENST00000585906.5|SNV-107061-A-G|8
MMMNNATVPTAEFLRGSIRTWIGQK
>FUSION-ENST00000641912.1:25500-ENST00000502082.5:192079|20
MPFIYFSFELFADFIIHSHVFLFH
>FUSION-ENST00000641912.1:25500-ENST00000502082.5:192079|755
VRGHPVFMCFHYNG
>FUSION-ENST00000641912.1:25500-ENST00000502082.5:192079|976
ISKVMRTQK
>ENST00000479031.1|SNV-3344-G-A|10
LCLAATISFERFETEQALRMSVK
>ENST00000579755.1|MNV-24175-CTC-C|10
HSPDPCTTLPGR
>ENST00000482071.1|INDEL-83877-C-CA|2
TMLPLCR
>ENST00000524125.5|SNV-44871-A-T|4
MTTTILAYSK
>FUSION-ENST00000641912.1:25500-ENST00000502082.5:192079|851
FSLLHLSFK
>FUSION-ENST00000641912.1:25500-ENST00000502082.5:192079|502
QPTRTKGEPLSPLGNSR
>ENST00000467661.5|SNV-58548-G-A|4
PRASGRTSR
>FUSION-ENST00000641912.1:25500-ENST00000502082.5:192079|567
WVKPFEIKN
>ENST00000318184.9|SNV-22552-C-T|1
LCGMLTITSIFSSSNMMVIYFK
>FUSION-ENST00000641912.1:25500-ENST00000502082.5:192079|67
MNSLVMKSFTHVFSLFCFS
>FUSION-ENST00000641912.1:25500-ENST00000502082.5:192079|975
VMRTQKK
>ENST00000481626.5|SNV-27904-A-G|5
GCYWAMPVPPSGVSTSWTSWMMSSR
>FUSION-ENST00000641912.1:25500-ENST00000502082.5:192079|400
IAKNVSSQVEIFK
>FUSION-ENST00000641912.1:25500-ENST00000502082.5:192079|932
MTFSNCKEKNFFK
>ENST00000304372.6|INDEL-32956-C-CC|12
TTGRGWSWSERQGAR
>FUSION-ENST00000641912.1:25500-ENST00000502082.5:192079|672
IYNFLNTYSVLGVK
>FUSION-ENST00000641912.1:25500-ENST00000502082.5:192079|576
YNNKEFVLGVVAHTCNLSTLGG
>FUSION-ENST00000641912.1:25500-ENST00000502082.5:192079|549
MCNGYPR
>FUSION-ENST00000613860.4:214-ENST00000544698.1:91465|135
MPPCLAK
>ENST00000204517.11|SNV-11272-C-T|3
ERLVRMMLEEQVR
>FUSION-ENST00000651894.2:949-ENST00000309865.11:34724|75
KLLMTWALEVAVVMKK
>ENST00000330949.3|SNV-880-C-T|2
YRPRCKTK
>ENST00000641958.1|SNV-2029-T-G|2
MTQLFFFCFFVVSESFILSARAYDR
>ENST00000330949.3|SNV-880-C-T|1
CKTKTLLK
>FUSION-ENST00000641912.1:25500-ENST00000502082.5:192079|652
MQKLHCKLHENGR
>ENST00000437901.6|SNV-18424-G-A|5
IEDVPAPSTSADKVESLDVDNEAK
>ENST00000482071.1|INDEL-83877-C-CA|9
VGLVPKK
>FUSION-ENST00000641912.1:25500-ENST00000502082.5:192079|247
MLAQSLSLSHSSPLPSLFPNR
>ENST00000264377.8|SNV-123784-C-A|4
DFLQRGGGACLFNR
>ENST00000425217.5|INDEL-413805-A-AA|2
NQQNQQGPHPCPLPAR
>FUSION-ENST00000641912.1:25500-ENST00000502082.5:192079|368
MHGSDLTK
>FUSION-ENST00000641912.1:25500-ENST00000502082.5:192079|862
MPPGRQTHPR
>FUSION-ENST00000641912.1:25500-ENST00000502082.5:192079|290
MGVSSCRKQAQGFH
>FUSION-ENST00000641912.1:25500-ENST00000502082.5:192079|705
KDVLEVK
>ENST00000550514.5|SNV-68372-C-A|3
RSGEGQEDAGELDFSGLLKSR
>ENST00000467661.5|SNV-58548-G-A|8
NYATGQWTHFKK
>FUSION-ENST00000641912.1:25500-ENST00000502082.5:192079|153
REMKRPK
>FUSION-ENST00000641912.1:25500-ENST00000502082.5:192079|411
CSDAANTNKRR
>ENST00000487638.5|SNV-148152-A-G|5
TLRILKALLVEVPNLR
>ENST00000395360.6|SNV-27046-G-C|2
LRIKSPMTSAGQTTQC
>ENST00000430580.6|SNV-29888-T-G|3
YEECKDRIK
>FUSION-ENST00000613860.4:214-ENST00000544698.1:91465|174
AKVLQIR
>ENST00000308527.6|INDEL-1501-T-TC|1
SGGGSGFLSKPG
>FUSION-ENST00000641912.1:25500-ENST00000502082.5:192079|389
MLLSAAPSGASQLLSTLTLFLK
>FUSION-ENST00000641912.1:25500-ENST00000502082.5:192079|181
MSTSLCANTK
>FUSION-ENST00000641912.1:25500-ENST00000502082.5:192079|641
MQNSYFPKNK
>ENST00000562841.1|INDEL-32956-C-CC|7
GACLGLSLTPSWESTYKR
>ENST00000244364.10|INDEL-399146-A-AA|1
EADKSGPGTL
>ENST00000637812.1|MNV-110117-ACCAGCGTT-A|11
RGVAGVPEEDR
>ENST00000535240.1|SNV-7504-A-C|1
YILSNANSFCYENDVALTSK
>ENST00000448182.7|SNV-116904-C-A|3
FCNIKCYIDGTYGTPTRR
>ENST00000558051.2|SNV-59279-T-C|1
SAAVTCSPVAQQPSAPCAPTSWR
>ENST00000375495.8|SNV-29961-G-A|1
QTLIQQQKIHTR
>FUSION-ENST00000613860.4:19236-ENST00000544698.1:91465|177
IKNKDGLL
>ENST00000587774.1|SNV-2098-C-T|1
DGSLPSLPPLLSSCAECSCSR
>FUSION-ENST00000613860.4:214-ENST00000544698.1:91465|103
ASISGVRG
>FUSION-ENST00000641912.1:25500-ENST00000502082.5:192079|569
SNFIHSSGSKWVKPFEIKN
>FUSION-ENST00000641912.1:25500-ENST00000502082.5:192079|188
WDSGQLSIKTLLQISK
>ENST00000389175.9|SNV-36684-A-G|1
NEKTQLQAHLDHLILEHNQCIQK
>ENST00000452335.2|SNV-16653-T-G|5
ALFQLYAEK
>ENST00000464190.6|SNV-18424-G-A|7
VWMWIMKLR
>ENST00000639549.1|SNV-93799-C-T|5
MIMKIMLLTK
>FUSION-ENST00000625497.2:8600-ENST00000544698.1:91465|224
ALVGCWGCVGSSCKPVTALPICSRK
>ENST00000332995.11|SNV-32953-G-A|2
SDTPYLTEAR
>FUSION-ENST00000641912.1:25500-ENST00000502082.5:192079|385
MLLSAAPSGASQLLSTLTLFLKKHR
>FUSION-ENST00000641912.1:25500-ENST00000502082.5:192079|603
RVNLKLTFGTYCR
>FUSION-ENST00000641912.1:25500-ENST00000502082.5:192079|959
MLSQMIFLKWTMALDSDLAFDK
>ENST00000461395.5|SNV-17929-C-A|1
SRPTSTSWGSGCPQAYRPLCPAR
>ENST00000585906.5|SNV-107061-A-G|4
MNNATVPTAEFLRGSIRTWIGQK
>ENST00000449022.7|MNV-498104-CA-C|1
LDALQMFVFDLHWPERNLPTT
>FUSION-ENST00000641912.1:25500-ENST00000502082.5:192079|905
FFFSSSEFK
>ENST00000265990.11|SNV-84425-G-T|1
HFFEQLLDGKKLENYK
>ENST00000303177.8|INDEL-61668-C-CA|1
AVAVSSRCHP
>ENST00000643525.1|SNV-38616-C-T|7
TMILDVDCLLWAIGRVPNTK
>FUSION-ENST00000641912.1:25500-ENST00000502082.5:192079|680
SSVSRMSTS
>FUSION-ENST00000641912.1:25500-ENST00000502082.5:192079|554
TGKHLNVNGHANIASFIK
>ENST00000265990.11|SNV-84425-G-T|6
AKERHFFEQLLDGK
>ENST00000467661.5|SNV-58548-G-A|1
TSRSTSP
>FUSION-ENST00000613860.4:214-ENST00000544698.1:91465|2
MTCFWKSSRY
>FUSION-ENST00000641912.1:25500-ENST00000502082.5:192079|81
MFLVYFVSLK
>ENST00000575071.5|SNV-27792-C-T|4
MAGAGLTMLLREENGCCSR
>FUSION-ENST00000641912.1:25500-ENST00000502082.5:192079|662
LSYLHLIQK
>ENST00000637812.1|MNV-110117-ACCAGCGTT-A|15
YRGGAAQSRR
>ENST00000592911.5|SNV-20342-G-C|1
GLIFTKMN
>FUSION-ENST00000651894.2:949-ENST00000309865.11:34724|16
SASLKHCLNGESRK
>FUSION-ENST00000641912.1:25500-ENST00000502082.5:192079|962
PNFLFCEMGMMLS
>ENST00000339865.9|SNV-101076-G-T|4
TAYQKAVGDSGNVDDDCERVK
>FUSION-ENST00000613860.4:214-ENST00000544698.1:91465|46
MKLKHLGIIGLK
>ENST00000646523.1|SNV-107142-C-G|2
MHTGGETSACKPSCVR
>FUSION-ENST00000641912.1:25500-ENST00000502082.5:192079|746
NVAETMVLFR
>FUSION-ENST00000641912.1:25500-ENST00000502082.5:192079|479
MPCNVHHSMYCLKK
>ENST00000299961.5|SNV-2895-G-T|6
HRSFLQASR
>FUSION-ENST00000641912.1:25500-ENST00000502082.5:192079|759
NYLCLFDNDAKQNGR
>ENST00000265990.11|SNV-84425-G-T|4
ERHFFEQLLDGKK
>ENST00000561651.5|SNV-3097-C-A|2
MAAVNSNAPRHLLG
>ENST00000524591.7|SNV-75738-G-A|3
EEYGFYSTLGK
>FUSION-ENST00000641912.1:25500-ENST00000502082.5:192079|279
RKLNSCSEK
>ENST00000456200.5|SNV-20974-C-A|1
HLYNKKER
>ENST00000449643.1|SNV-472-G-T|3
LVACVIVSSAR
>FUSION-ENST00000641912.1:25500-ENST00000502082.5:192079|921
MCYIIWIYYNLVK
>FUSION-ENST00000641912.1:25500-ENST00000502082.5:192079|316
TLCHSIHFSFLPQK
>FUSION-ENST00000641912.1:25500-ENST00000502082.5:192079|844
YELSRAEQSK
>FUSION-ENST00000641912.1:25500-ENST00000502082.5:192079|10
NVMFSDPFCRLQESSSSLWRGCK
>ENST00000303177.8|INDEL-61668-C-CA|2
AVAVSSR
>ENST00000636384.2|INDEL-120539-G-GT|2
DFSGAGGIGVFFR
>FUSION-ENST00000641912.1:25500-ENST00000502082.5:192079|952
IFLKWTMALDSDLAFDKYY
>ENST00000238018.8|SNV-133701-G-A|1
NIEEIYVGGKQVVPFSSSVK
>FUSION-ENST00000641912.1:25500-ENST00000502082.5:192079|701
DVLEVKMPFVLSNTVPRGK
>ENST00000674258.1|SNV-16653-T-G|4
MQKRAGEAMILGHA
>ENST00000456909.6|SNV-11628-A-T|1
CGHEFKPEVPR
>ENST00000302418.5|SNV-25171-C-A|5
DKDNMQAELNR
>FUSION-ENST00000641912.1:25500-ENST00000502082.5:192079|72
MVMNSLVMK
>ENST00000461395.5|SNV-17929-C-A|2
RSRPTSTSWGSGCPQAYRPLCPAR
>FUSION-ENST00000641912.1:25500-ENST00000502082.5:192079|450
KFADCALCQFCKCR
>ENST00000542274.5|SNV-40263-G-A|4
SQLCLALIMMTSLCR
>ENST00000491278.5|INDEL-100774-A-AT|2
FFLPSKMHR
>ENST00000466946.5|SNV-94875-C-T|2
GTQGATSGCRGLHPTEIPR
>FUSION-ENST00000641912.1:25500-ENST00000502082.5:192079|40
NIYIYYDK
>ENST00000456556.5|INDEL-136264-A-AA|10
WIQYNGKMHR
>FUSION-ENST00000641912.1:25500-ENST00000502082.5:192079|119
VHIHMIHTYDVHGTYTHDTYI
>FUSION-ENST00000613860.4:214-ENST00000544698.1:91465|55
YFILLSPAR
>ENST00000443739.6|SNV-3870-A-G|4
TPAVQPQHSR
>FUSION-ENST00000613860.4:214-ENST00000544698.1:91465|141
SIGCSPISHPQKSSPR
>FUSION-ENST00000613860.4:214-ENST00000544698.1:91465|137
MSHSARPISEFLTVISEFLHS
>FUSION-ENST00000641912.1:25500-ENST00000502082.5:192079|330
MLLFIFQSPEK
>FUSION-ENST00000641912.1:25500-ENST00000502082.5:192079|747
HLFKNVAETMVLFRGK
>FUSION-ENST00000641912.1:25500-ENST00000502082.5:192079|470
SDICGKETKLYLLCFSHQK
>FUSION-ENST00000613860.4:214-ENST00000544698.1:91465|154
FLYSVLLGQTCR
>FUSION-ENST00000641912.1:25500-ENST00000502082.5:192079|291
GVSSCRK
>ENST00000345136.7|SNV-56876-G-C|3
LSFSGLRAPVPASELLASAVLSR
>ENST00000273353.4|SNV-144544-G-A|1
EDKKNLSR
>ENST00000562841.1|INDEL-32956-C-CC|6
GACLGLSLTPSWESTYKRTR
>FUSION-ENST00000641912.1:25500-ENST00000502082.5:192079|24
MHCVNNR
>FUSION-ENST00000651894.2:949-ENST00000309865.11:34724|18
SVLTLASAGCKSASLKHCLNGESR
>ENST00000430580.6|SNV-29888-T-G|4
YEECKDR
>FUSION-ENST00000641912.1:25500-ENST00000502082.5:192079|928
NFFKTLISHVLKIFTFC
>ENST00000259569.6|SNV-44-T-G|3
AATASAGGPATVSEK
>FUSION-ENST00000613860.4:214-ENST00000544698.1:91465|15
FPEFCQIMNLT
>ENST00000481626.5|SNV-27904-A-G|7
LLGYASATQR
>FUSION-ENST00000641912.1:25500-ENST00000502082.5:192079|593
GVGCGVWRKEAV
>ENST00000303177.8|INDEL-61668-C-CA|9
RCIPASLDAYYSSQDPNSK
>FUSION-ENST00000613860.4:214-ENST00000544698.1:91465|53
WFFFFIFLPK
>FUSION-ENST00000641912.1:25500-ENST00000502082.5:192079|233
WFYTIIEQFSTK
>FUSION-ENST00000641912.1:25500-ENST00000502082.5:192079|526
CAYVALRFR
>FUSION-ENST00000641912.1:25500-ENST00000502082.5:192079|34
MIHTYHVHGPYTYDTYNVYIICIY
>FUSION-ENST00000641912.1:25500-ENST00000502082.5:192079|152
EMKRPKTFR
>FUSION-ENST00000641912.1:25500-ENST00000502082.5:192079|257
CLLIFWLPFK
>FUSION-ENST00000641912.1:25500-ENST00000502082.5:192079|319
GIVDQTPSRQK
>FUSION-ENST00000641912.1:25500-ENST00000502082.5:192079|719
MHLMSLK
>ENST00000526809.5|SNV-736-G-C|1
SRPARLLGPPASLPGLEVLWSPR
>FUSION-ENST00000641912.1:25500-ENST00000502082.5:192079|457
DTLGPQSPKYLPSSSLEK
>FUSION-ENST00000613860.4:214-ENST00000544698.1:91465|151
MFLFSHLHLNFHK
>ENST00000361566.7|SNV-3344-G-A|7
FETEQALRMSVK
>FUSION-ENST00000651894.2:949-ENST00000309865.11:34724|34
TFLYTNRQTCQDWLTR
>ENST00000323777.8|SNV-29546-T-G|4
ENILPSEQMGFLISER
>FUSION-ENST00000641912.1:25500-ENST00000502082.5:192079|565
EITRNEDK
>FUSION-ENST00000267257.11:44149-ENST00000540866.2:491|3
EWQPGKPGCGMLGSLQPPSLPPK
>FUSION-ENST00000641912.1:25500-ENST00000502082.5:192079|796
TVVKVNK
>FUSION-ENST00000641912.1:25500-ENST00000502082.5:192079|495
TKGEPLSPLGNSRR
>ENST00000395487.6|SNV-207128-C-T|3
CCKECKSICQFQG
>FUSION-ENST00000641912.1:25500-ENST00000502082.5:192079|487
YCLWLFLHYSSR
>FUSION-ENST00000641912.1:25500-ENST00000502082.5:192079|915
NIFVPIFDYFLR
>ENST00000585906.5|SNV-107061-A-G|9
MMNNATVPTAEFLRGSIR
>ENST00000535401.5|SNV-40338-G-T|4
KEPEAFDWSPLVTYVCDLEGNR
>ENST00000504788.5|SNV-33694-A-G|5
REQHDAQVRLCK
>ENST00000662086.1|SNV-81171-G-A|1
YHLHQEEITRIKK
>FUSION-ENST00000641912.1:25500-ENST00000502082.5:192079|731
MRFQNLVRTWANLFTVGLHET
>FUSION-ENST00000641912.1:25500-ENST00000502082.5:192079|224
GGELSLGQSRK
>ENST00000489245.5|SNV-61437-A-T|5
NHSMMFGNIILRSTSGFR
>FUSION-ENST00000641912.1:25500-ENST00000502082.5:192079|481
MPCNVHHSMYCLK
>FUSION-ENST00000641912.1:25500-ENST00000502082.5:192079|659
MLSYLHLIQKKTEAQR
>ENST00000443739.6|SNV-3870-A-G|2
TPAVQPQHSRESVRR
>FUSION-ENST00000641912.1:25500-ENST00000502082.5:192079|940
FFIVYIFMTFSNCK
>FUSION-ENST00000641912.1:25500-ENST00000502082.5:192079|733
MRFQNLVR
>ENST00000530628.2|MNV-24175-CTC-C|1
SWAIAMSHDIPD
>FUSION-ENST00000641912.1:25500-ENST00000502082.5:192079|829
MKLPLFNIFHLPKWK
>FUSION-ENST00000641912.1:25500-ENST00000502082.5:192079|793
MEKGIGQLHTAISK
>ENST00000303177.8|INDEL-61668-C-CA|7
KPLLHSHQPLQR
>FUSION-ENST00000641912.1:25500-ENST00000502082.5:192079|919
MCYIIWIYYNLVKHSPISSN
>ENST00000372014.5|MNV-13360-AGAA-A|2
CIHVYKNGVGK
>FUSION-ENST00000641912.1:25500-ENST00000502082.5:192079|250
PTPQPPTILSVGRLARILCDIGY
>FUSION-ENST00000641912.1:25500-ENST00000502082.5:192079|616
TPLHSSLDNRVKPCLK
>FUSION-ENST00000641912.1:25500-ENST00000502082.5:192079|599
MGYPCSRGVGCGVWRK
>ENST00000370370.4|SNV-406-C-T|3
WMLQSMAEWHCQR
>FUSION-ENST00000641912.1:25500-ENST00000502082.5:192079|464
MATLILYVLFMVVFALQQQN
>ENST00000649225.1|INDEL-444794-G-GA|1
ICRIKHI
>FUSION-ENST00000641912.1:25500-ENST00000502082.5:192079|657
KINMQKLHCK
>ENST00000304372.6|INDEL-32956-C-CC|8
QGARANLQAILTPK
>FUSION-ENST00000651894.2:949-ENST00000309865.11:34724|15
HCLNGESR
>FUSION-ENST00000651894.2:949-ENST00000309865.11:34724|100
YHKEKEVVAVAR
>FUSION-ENST00000641912.1:25500-ENST00000502082.5:192079|266
EADGVVDGKDR
>FUSION-ENST00000613860.4:214-ENST00000544698.1:91465|132
MPPCLAKFCIFSRDR
>FUSION-ENST00000625497.2:8600-ENST00000544698.1:91465|234
HQHLLGSSGSWQASQQPPK
>FUSION-ENST00000641912.1:25500-ENST00000502082.5:192079|282
CCSNRHK
>ENST00000658780.1|SNV-192114-G-A|2
QATTLGSYTVQMVKMQR
>ENST00000513199.5|SNV-45451-G-A|2
MIKPGVTTEEINHAVHLACIARNC
>ENST00000446450.6|SNV-107668-G-A|1
MNEPPTSLGLVPHQIQGFLSR
>ENST00000452335.2|SNV-16653-T-G|3
ALFQLYAEKSRGGYDSGPR
>ENST00000495513.1|SNV-36684-A-G|1
NYRLFGMRK
>ENST00000504030.6|SNV-2895-G-T|1
LLWVQQALLALLLPTLLAQGEASR
>FUSION-ENST00000641912.1:25500-ENST00000502082.5:192079|169
YSGIPGWEGFPLQIWLL
>ENST00000498512.5|SNV-36684-A-G|3
NYRLFGMRKPNSR
>FUSION-ENST00000641912.1:25500-ENST00000502082.5:192079|694
GKSFRFTFSYHMFQYFQVLSQLK
>FUSION-ENST00000613860.4:214-ENST00000544698.1:91465|155
MFLYSVLLGQTCR
>FUSION-ENST00000625497.2:8600-ENST00000544698.1:91465|271
ERAGFPLHSFPLVLWPDAK
>ENST00000456556.5|INDEL-136264-A-AA|9
WIQYNGKMHRK
>FUSION-ENST00000641912.1:25500-ENST00000502082.5:192079|403
LQSPKKGTK
>FUSION-ENST00000641912.1:25500-ENST00000502082.5:192079|208
NEGCIFIR
>FUSION-ENST00000641912.1:25500-ENST00000502082.5:192079|111
IHTYHVHGPYTYDTYISCAWSIYI
>ENST00000468472.1|SNV-2317-G-A|1
ECEQAGSATPSVFSRTRTER
>ENST00000534778.1|SNV-10936-G-A|1
LSCGSSPQDPHGS
>ENST00000648873.1|SNV-59979-C-G|1
LLPETPGPCY
>ENST00000378993.6|SNV-201980-G-A|5
RGSTDGCTDWSIDIK
>ENST00000424267.6|SNV-8350-C-T|1
AGATSLYCWHQNGFYSHQALHPWHR
>ENST00000524591.7|SNV-75738-G-A|6
TCFANISKEGKEEYGFYSTLGK
>ENST00000367119.1|SNV-4776-C-T|3
ARLAVIGSTHGHRWVPGICLPR
>FUSION-ENST00000641912.1:25500-ENST00000502082.5:192079|708
MYCLNVFCQ
>ENST00000311936.8|SNV-5587-G-A|1
LVVVGADGVGK
>FUSION-ENST00000613860.4:214-ENST00000544698.1:91465|166
MYSVVFK
>FUSION-ENST00000641912.1:25500-ENST00000502082.5:192079|784
TQVIATPDL
>FUSION-ENST00000613860.4:8600-ENST00000544698.1:91465|177
LFVPMAR
>FUSION-ENST00000641912.1:25500-ENST00000502082.5:192079|656
KTEAQRR
>FUSION-ENST00000613860.4:214-ENST00000544698.1:91465|112
MKLRCCCVSTLSAA
>ENST00000293373.11|SNV-2804-G-A|4
FPNIDVRNSTQHLGPVHHEK
>FUSION-ENST00000641912.1:25500-ENST00000502082.5:192079|525
CAYVALRFRK
>FUSION-ENST00000613860.4:214-ENST00000544698.1:91465|66
SDNFSSRNECSQLLEDGSME
>ENST00000288986.6|INDEL-83877-C-CA|1
LCYRYAE
>FUSION-ENST00000641912.1:25500-ENST00000502082.5:192079|944
ALDSDLAFDK
>FUSION-ENST00000613860.4:214-ENST00000544698.1:91465|58
KIPMYFILLSPAR
>FUSION-ENST00000625497.2:8600-ENST00000544698.1:91465|258
QDPPLSAQATARQGFS
>ENST00000293373.11|SNV-2804-G-A|2
NSTQHLGPVHHEK
>FUSION-ENST00000641174.1:25500-ENST00000502082.5:192079|46
VRYYTFFNMLFCFTFHIWCILHL
>ENST00000498512.5|SNV-36684-A-G|1
LFGMRKPNSRHI
>FUSION-ENST00000641912.1:25500-ENST00000502082.5:192079|248
ILCDIGY
>FUSION-ENST00000641912.1:25500-ENST00000502082.5:192079|922
AMCYIIWIYYNLVKHSPISSN
>FUSION-ENST00000641912.1:25500-ENST00000502082.5:192079|173
HTHTQTYMYTK
>ENST00000643525.1|SNV-38616-C-T|8
MTMILDVDCLLWAIGRVPNTK
>ENST00000555720.5|MNV-3067-TTAT-T|5
AHEDYRYEYNHDLFQR
>ENST00000288986.6|INDEL-83877-C-CA|4
INGMVGLVPKK
>FUSION-ENST00000641912.1:25500-ENST00000502082.5:192079|93
FPVSLPTNTC
>ENST00000504030.6|SNV-2895-G-T|2
MLLWVQQALLALLLPTLLAQGEASR
>FUSION-ENST00000641912.1:25500-ENST00000502082.5:192079|979
CVCVCVYIYIYTHTYIK
>ENST00000585906.5|SNV-107061-A-G|12
MMMNNATVPTAEFLR
>FUSION-ENST00000641912.1:25500-ENST00000502082.5:192079|198
SGYCNFTR
>FUSION-ENST00000613860.4:214-ENST00000544698.1:91465|173
AKVLQIRLQVK
>ENST00000637812.1|MNV-110117-ACCAGCGTT-A|9
GVAGVPEEDR
>FUSION-ENST00000641912.1:25500-ENST00000502082.5:192079|307
MNCTCEGSR
>FUSION-ENST00000613860.4:214-ENST00000544698.1:91465|40
HLGIIGLKGITLVEEVKK
>ENST00000567012.5|SNV-19283-G-A|2
SVSRLSLAPLGPC
>FUSION-ENST00000267257.11:44149-ENST00000540866.2:491|23
ELDELMASLSDFKILR
>ENST00000555815.6|SNV-151101-C-G|6
SSHKLGSSFPSTRSSDGMLLR
>FUSION-ENST00000625497.2:8600-ENST00000544698.1:91465|244
MERQWEPASPPRGSNDNLVFGADMR
>FUSION-ENST00000393196.7:2245-ENST00000509833.1:42773|3
RWIPQNTTIPKRPTFVE
>FUSION-ENST00000641912.1:25500-ENST00000502082.5:192079|99
MYTCVHLCNHYLSQDREHFNHLKR
>FUSION-ENST00000641696.1:25500-ENST00000502082.5:192079|40
MAVACLFTSCVLFKKYLLSQGK
>FUSION-ENST00000625497.2:8600-ENST00000544698.1:91465|265
MQRPPPGAR
>FUSION-ENST00000641912.1:25500-ENST00000502082.5:192079|63
SFTHVFSLFCFS
>FUSION-ENST00000641912.1:25500-ENST00000502082.5:192079|476
PCNVHHSMYCLKKSDICGK
>FUSION-ENST00000487481.1:2245-ENST00000509833.1:42773|11
QETPNKGHTVSHLLCCLATK
>ENST00000303965.9|SNV-119599-C-T|5
YGAFIRFLPGVNR
>FUSION-ENST00000641912.1:25500-ENST00000502082.5:192079|686
TEAEKNQTTCSSSGSASR
>ENST00000648873.1|SNV-59979-C-G|2
RLLPETPGPCY
>FUSION-ENST00000613860.4:214-ENST00000544698.1:91465|114
MAIMKLRCCCVSTLSAA
>FUSION-ENST00000613860.4:214-ENST00000544698.1:91465|89
MPLPLTFLSFEMR
>ENST00000585906.5|SNV-107061-A-G|6
MNNATVPTAEFLR
>ENST00000244364.10|INDEL-399146-A-AA|3
NEAGDTAGKEADK
>FUSION-ENST00000641912.1:25500-ENST00000502082.5:192079|517
ICHTFIVNSSK
>ENST00000474713.1|SNV-14291-C-T|2
GSPFGHFWVILHRLSQLLPPP
>FUSION-ENST00000641912.1:25500-ENST00000502082.5:192079|748
MHLFKNVAETMVLFRGK
>FUSION-ENST00000625497.2:8600-ENST00000544698.1:91465|225
ALVGCWGCVGSSCKPVTALPICSR
>FUSION-ENST00000641912.1:25500-ENST00000502082.5:192079|228
RVCAHTYGISFFSLWEEGNEK
>ENST00000464190.6|SNV-18424-G-A|8
VWMWIMK
>FUSION-ENST00000641912.1:25500-ENST00000502082.5:192079|828
KLPLFNIFHLPKWK
>ENST00000498512.5|SNV-36684-A-G|12
MQPMPVSQMNYRLFGMRKPNSR
>ENST00000265990.11|SNV-84425-G-T|2
HFFEQLLDGKK
>FUSION-ENST00000641912.1:25500-ENST00000502082.5:192079|498
VMQILLHS
>FUSION-ENST00000641912.1:25500-ENST00000502082.5:192079|151
MKRPKTFR
>ENST00000555720.5|MNV-3067-TTAT-T|1
YEYNHDLFQRMPQNQGRHASGIGR
>ENST00000304494.9|MNV-24175-CTC-C|13
VAELLLLHGAEPNCADPATHPTRAR
>ENST00000284116.9|SNV-52360-G-A|1
ALFDHLTAQGIQVYIWVLNEEQEYK
>ENST00000272748.9|SNV-55279-G-A|4
DSSAPGGPPK
>ENST00000650400.1|SNV-10638-G-A|4
AFNQSSKLFNHQR
>FUSION-ENST00000641912.1:25500-ENST00000502082.5:192079|967
ETEEYEAK
>FUSION-ENST00000641912.1:25500-ENST00000502082.5:192079|970
SRRAAWR
>FUSION-ENST00000267257.11:44149-ENST00000540866.2:491|7
GLLQRLETVSGEVLALRPGRTR
>ENST00000307968.11|SNV-124223-C-G|1
VLYFLTYFIR
>FUSION-ENST00000641912.1:25500-ENST00000502082.5:192079|459
DTLGPQSPK
>ENST00000299961.5|SNV-2895-G-T|1
SFLQASRSRNTTRPALLR
>ENST00000378024.9|SNV-36513-A-T|2
GPRLDFEGPDANLSGPSLK
>FUSION-ENST00000641912.1:25500-ENST00000502082.5:192079|281
CCSNRHKL
>FUSION-ENST00000641912.1:25500-ENST00000502082.5:192079|318
GIVDQTPSRQKAVS
>FUSION-ENST00000641912.1:25500-ENST00000502082.5:192079|387
MLLSAAPSGASQLLSTLTLFLKK
>FUSION-ENST00000641912.1:25500-ENST00000502082.5:192079|856
YIYIYIHTEK
>ENST00000379800.4|SNV-1391-A-T|2
AAQQAASSSGQGQQAQTQTGKQTVK
>FUSION-ENST00000625497.2:8600-ENST00000544698.1:91465|210
FPEASQPCFLLSL
>FUSION-ENST00000641912.1:25500-ENST00000502082.5:192079|961
MLSQMIFLK
>ENST00000258042.1|SNV-9979-G-A|1
AMGIWMVSVLLAVPEAVFSEVAR
>FUSION-ENST00000641912.1:25500-ENST00000502082.5:192079|848
AHCNQLTWHI
>FUSION-ENST00000625497.2:8600-ENST00000544698.1:91465|291
PGQFCLFFCR
>FUSION-ENST00000641912.1:25500-ENST00000502082.5:192079|689
FQYFQVLSQLK
>FUSION-ENST00000641912.1:25500-ENST00000502082.5:192079|556
YTDVYHNTQNSKKTGK
>ENST00000513199.5|SNV-45451-G-A|1
IKPGVTTEEINHAVHLACIARNC
>FUSION-ENST00000613860.4:214-ENST00000544698.1:91465|11
LLPLSTVAWGSKCV
>FUSION-ENST00000641912.1:25500-ENST00000502082.5:192079|397
MTLPGDL
>FUSION-ENST00000641912.1:25500-ENST00000502082.5:192079|412
CSDAANTNKR
>ENST00000326294.4|SNV-1916-C-A|1
ADGGQGLHVTAL
>ENST00000323777.8|SNV-29546-T-G|5
CQTSSRENILPSEQMGFLISER
>ENST00000662086.1|SNV-81171-G-A|6
MYHLHQEEITR
>FUSION-ENST00000641912.1:25500-ENST00000502082.5:192079|189
WDSGQLSIK
>FUSION-ENST00000641912.1:25500-ENST00000502082.5:192079|800
MMTVVKVNK
>FUSION-ENST00000641912.1:25500-ENST00000502082.5:192079|16
MNKLIKR
>FUSION-ENST00000613860.4:214-ENST00000544698.1:91465|142
SIGCSPISHPQK
>ENST00000464190.6|SNV-18424-G-A|14
FLLLLHLQIKWRVWMWIMK
>ENST00000552844.5|SNV-97389-G-A|1
IFEQATSFEESERKQNALGK
>FUSION-ENST00000641912.1:25500-ENST00000502082.5:192079|17
VAICSNQIFVFYFSIWHLS
>ENST00000498512.5|SNV-36684-A-G|2
LFGMRKPNSR
>FUSION-ENST00000613860.4:214-ENST00000544698.1:91465|43
LKHLGIIGLKGITLVEEVK
>ENST00000643525.1|SNV-38616-C-T|1
ILDVDCLLWAIGRVPNTKDLSLNK
>FUSION-ENST00000641912.1:25500-ENST00000502082.5:192079|683
MNSIQAHSTLTC
>FUSION-ENST00000641912.1:25500-ENST00000502082.5:192079|132
MSQDYCNWK
>ENST00000304372.6|INDEL-32956-C-CC|9
GWSWSERQGARANLQAILTPK
>FUSION-ENST00000641912.1:25500-ENST00000502082.5:192079|452
YLPSSSLEKKFADCALCQFCK
>FUSION-ENST00000641912.1:25500-ENST00000502082.5:192079|157
MELAFSLCGRR
>ENST00000302418.5|SNV-25171-C-A|3
DNMQAELNR
>FUSION-ENST00000641912.1:25500-ENST00000502082.5:192079|469
ETKLYLLCFSHQK
>ENST00000444682.1|SNV-1365-C-A|1
ALSAEHPSINPLLTPSYLFLWYLDR
>FUSION-ENST00000641912.1:25500-ENST00000502082.5:192079|530
YAKWGRCAYVALR
>FUSION-ENST00000641912.1:25500-ENST00000502082.5:192079|611
KREFGVEVGEAK
>FUSION-ENST00000641912.1:25500-ENST00000502082.5:192079|664
HHPCPQGAPSLGVGSPWLPSNRK
>FUSION-ENST00000641912.1:25500-ENST00000502082.5:192079|660
LSYLHLIQKK
>ENST00000221130.11|SNV-38616-C-T|2
LPVMTMILDVDCLLWAIGR
>FUSION-ENST00000641912.1:25500-ENST00000502082.5:192079|35
FFSFIRL
>FUSION-ENST00000613860.4:214-ENST00000544698.1:91465|169
MLFYVSLLSSAS
>FUSION-ENST00000641912.1:25500-ENST00000502082.5:192079|920
CYIIWIYYNLVK
>FUSION-ENST00000641912.1:25500-ENST00000502082.5:192079|465
LYLLCFSHQKKVLK
>ENST00000482071.1|INDEL-83877-C-CA|6
MQEDQWYGWSSTKKTMLPLCR
>FUSION-ENST00000641912.1:25500-ENST00000502082.5:192079|432
LFLSKYR
>FUSION-ENST00000641912.1:25500-ENST00000502082.5:192079|730
RFQNLVRTWANLFTVGLHET
>FUSION-ENST00000641912.1:25500-ENST00000502082.5:192079|244
LAQSLSLSHSSPLPSLFPNRLGK
>ENST00000406785.6|SNV-181710-G-T|1
VVNSHVENFLDGALVLEVYER
>FUSION-ENST00000641912.1:25500-ENST00000502082.5:192079|246
LAQSLSLSHSSPLPSLFPNR
>ENST00000456200.5|SNV-20974-C-A|3
ITSVKHLYNK
>FUSION-ENST00000641912.1:25500-ENST00000502082.5:192079|678
NEFNPGTLNTDLLTLTLSTTAL
>FUSION-ENST00000641912.1:25500-ENST00000502082.5:192079|31
YSGYEYFLR
>FUSION-ENST00000613860.4:214-ENST00000544698.1:91465|13
QSHFSEIFVETQAK
>ENST00000523332.5|SNV-2597-C-T|2
CLAMVAYCMTTRTYYTPTR
>ENST00000488721.5|INDEL-136264-A-AA|8
KDIEKNVQK
>ENST00000430580.6|SNV-34275-A-T|3
LHPLLAEK
>FUSION-ENST00000641912.1:25500-ENST00000502082.5:192079|378
DIRTISLRMLLSHTGK
>FUSION-ENST00000613860.4:214-ENST00000544698.1:91465|113
AIMKLRCCCVSTLSAA
>FUSION-ENST00000641912.1:25500-ENST00000502082.5:192079|118
MIHTYDVHGTYTHDTYI
>FUSION-ENST00000641912.1:25500-ENST00000502082.5:192079|632
MQSGGGLWGVEEGSSVTLGR
>FUSION-ENST00000613860.4:214-ENST00000544698.1:91465|94
SLVQKLINSP
>FUSION-ENST00000625497.2:8600-ENST00000544698.1:91465|252
MGGLSLFSHGEAVGTSVPTQRQQ
>FUSION-ENST00000651894.2:949-ENST00000309865.11:34724|85
KHFSIILNLLGMLLK
>ENST00000319580.13|SNV-38026-G-A|2
TLFEGLVAIGRR
>FUSION-ENST00000613860.4:214-ENST00000544698.1:91465|95
LTYSRSLVQKLINSP
>ENST00000481626.5|SNV-27904-A-G|4
MPVPPSGVSTSWTSWMMSSR
>ENST00000649542.1|SNV-52040-A-C|2
MSPWNMELTLPQRNLAVAFLSEMGK
>ENST00000395255.7|SNV-14363-T-A|3
VELAEKQLEYYQSQQASGFDR
>FUSION-ENST00000641912.1:25500-ENST00000502082.5:192079|696
PFVLSNTVPRGK
>ENST00000550514.5|SNV-68372-C-A|1
SGEGQEDAGELDFSGLLKSREVK
>FUSION-ENST00000641912.1:25500-ENST00000502082.5:192079|165
MFIKQLTLQLSDSHFSCY
>FUSION-ENST00000641912.1:25500-ENST00000502082.5:192079|735
MNCEHGIKGKR
>ENST00000405460.9|SNV-144814-C-T|2
LGSIPTSGASIDPEK
>FUSION-ENST00000651894.2:949-ENST00000309865.11:34724|37
VIRTFLYTNR
>ENST00000461023.5|SNV-48381-C-T|2
LCSARGR
>FUSION-ENST00000641912.1:25500-ENST00000502082.5:192079|399
NVSSQVEIFK
>FUSION-ENST00000641912.1:25500-ENST00000502082.5:192079|717
HLMSLKTEIQSPPQR
>FUSION-ENST00000641912.1:25500-ENST00000502082.5:192079|738
NCEHGIK
>ENST00000361320.5|SNV-1944-G-T|3
ELQGVNVIDALK
>FUSION-ENST00000613860.4:214-ENST00000544698.1:91465|124
MNEDNVILTIHR
>ENST00000304372.6|INDEL-32956-C-CC|15
EGSRTTGR
>FUSION-ENST00000641912.1:25500-ENST00000502082.5:192079|677
MTSHCTLR
>ENST00000473862.5|SNV-20001-C-T|4
SATWALHSIWLVKINR
>FUSION-ENST00000641912.1:25500-ENST00000502082.5:192079|644
MNKRLDR
>FUSION-ENST00000641912.1:25500-ENST00000502082.5:192079|373
LLSHTGK
>FUSION-ENST00000651894.2:949-ENST00000309865.11:34724|70
SETYAPLFCLPSFHK
>ENST00000388718.5|SNV-6143-C-T|1
SGSTVCRRQGTTHGQR
>FUSION-ENST00000393196.7:2245-ENST00000509833.1:42773|4
RWIPQNTTIPK
>ENST00000481384.5|SNV-20001-C-T|3
MGATLTIRSATWALHSIWLVKI
>ENST00000264377.8|SNV-123784-C-A|5
CSILEYRDFLQRGGGACLFNR
>ENST00000520144.2|INDEL-399146-A-AA|6
MNQQLETAQKNEAGDTAGKEADK
>FUSION-ENST00000613860.4:214-ENST00000544698.1:91465|59
NECSQLLEDGSME
>FUSION-ENST00000641912.1:25500-ENST00000502082.5:192079|896
CHSVLRDISGFKNST
>FUSION-ENST00000641912.1:25500-ENST00000502082.5:192079|963
RPNFLFCEMGMMLS
>FUSION-ENST00000641912.1:25500-ENST00000502082.5:192079|852
YIYIYIHTEKFSLLHLSFKD
>ENST00000489245.5|SNV-61437-A-T|1
RWQRITA
>FUSION-ENST00000641912.1:25500-ENST00000502082.5:192079|805
MNENFRQLANTVMMTVVKVNK
>FUSION-ENST00000613860.4:214-ENST00000544698.1:91465|84
RFHYVAGLK
>FUSION-ENST00000641912.1:25500-ENST00000502082.5:192079|213
MEIGLGFFLF
>FUSION-ENST00000625497.2:8600-ENST00000544698.1:91465|280
MTQPSYLPTGNLGR
>FUSION-ENST00000641912.1:25500-ENST00000502082.5:192079|598
GYPCSRGVGCGVWRK
>ENST00000333891.14|SNV-197146-G-T|1
EQPQPPCTAKPDQVEPWKEKTEK
>FUSION-ENST00000613860.4:19236-ENST00000544698.1:91465|181
HGKSQGAANTTSGKNK
>FUSION-ENST00000641912.1:25500-ENST00000502082.5:192079|315
CFEILESDCLNLNPGPLIR
>FUSION-ENST00000641912.1:25500-ENST00000502082.5:192079|958
LSQMIFLKWTMALDSDLAFDK
>ENST00000668452.1|SNV-81171-G-A|1
SMYHLHQEEITRIKK
>FUSION-ENST00000641912.1:25500-ENST00000502082.5:192079|172
HTHTQTYMYTKLNT
>ENST00000388718.5|SNV-6143-C-T|4
HSEHIHTQAGSHYPKSGSTVCRR
>FUSION-ENST00000625497.2:8600-ENST00000544698.1:91465|223
KGPGGHLSLLGTFVLDDLHTHTR
>ENST00000464190.6|SNV-18424-G-A|4
MWIMKLRNYWV
>FUSION-ENST00000651894.2:949-ENST00000309865.11:34724|79
KDNQDTRK
>FUSION-ENST00000641912.1:25500-ENST00000502082.5:192079|566
MEITRNEDK
>ENST00000468472.1|SNV-2317-G-A|5
TYQVMRECEQAGSATPSVFSR
>FUSION-ENST00000641912.1:25500-ENST00000502082.5:192079|339
QVPTSKCK
>ENST00000555720.5|MNV-3067-TTAT-T|6
RPLGDRAHEDYRYEYNHDLFQR
>FUSION-ENST00000641912.1:25500-ENST00000502082.5:192079|419
MPEHLWALVVRFQN
>FUSION-ENST00000641912.1:25500-ENST00000502082.5:192079|107
YMYTCVHLCNHYLSQDR
>FUSION-ENST00000641912.1:25500-ENST00000502082.5:192079|513
QILCSCWLVEAACVIQK
>FUSION-ENST00000641912.1:25500-ENST00000502082.5:192079|578
LILRKYNNK
>FUSION-ENST00000641912.1:25500-ENST00000502082.5:192079|661
MLSYLHLIQKK
>ENST00000662086.1|SNV-81171-G-A|3
YHLHQEEITRIK
>FUSION-ENST00000625497.2:8600-ENST00000544698.1:91465|241
MTTWSLGLT
>FUSION-ENST00000651894.2:949-ENST00000309865.11:34724|11
ACECYISTADWAAVQEWQNAIHDLK
>FUSION-ENST00000641912.1:25500-ENST00000502082.5:192079|666
KHHPCPQGAPSLGVGSPWLPSNRK
>FUSION-ENST00000641912.1:25500-ENST00000502082.5:192079|841
MEILCCKT
>FUSION-ENST00000641912.1:25500-ENST00000502082.5:192079|972
SNLTRIGR
>FUSION-ENST00000651894.2:949-ENST00000309865.11:34724|82
HFSIILNLLGMLLKK
>FUSION-ENST00000613860.4:214-ENST00000544698.1:91465|51
MCPCSKK
>FUSION-ENST00000613860.4:214-ENST00000544698.1:91465|25
LPRLVSNSWAQAILLPQPPK
>FUSION-ENST00000393196.7:2245-ENST00000509833.1:42773|6
GHTVSHLLCCLATKFSFRR
>FUSION-ENST00000641912.1:25500-ENST00000502082.5:192079|300
MPNDLSPSPITPRWECLVAGNKLR
>FUSION-ENST00000613860.4:214-ENST00000544698.1:91465|176
MARAKVLQIR
>FUSION-ENST00000641912.1:25500-ENST00000502082.5:192079|768
MMQSRMAE
>ENST00000569848.1|SNV-3097-C-A|4
MAAVNSNVSPGGR
>ENST00000299961.5|SNV-2895-G-T|5
MHRSFLQASRSR
>FUSION-ENST00000641912.1:25500-ENST00000502082.5:192079|527
CAYVALR
>ENST00000286063.11|INDEL-443334-C-CCCC|4
RLLASTASSSPPASVMVAKEDR
>FUSION-ENST00000641912.1:25500-ENST00000502082.5:192079|366
MHGSDLTKHDN
>FUSION-ENST00000641912.1:25500-ENST00000502082.5:192079|320
GIVDQTPSR
>FUSION-ENST00000641912.1:25500-ENST00000502082.5:192079|757
NYLCLFDNDAKQNGRVR
>ENST00000529978.1|SNV-75738-G-A|8
ARTCFANISKEGK
>FUSION-ENST00000641912.1:25500-ENST00000502082.5:192079|865
NYSVIYCIK
>ENST00000498512.5|SNV-36684-A-G|9
PVSQMNYRLFGMR
>FUSION-ENST00000641912.1:25500-ENST00000502082.5:192079|348
TCHRLPSPLDGSV
>FUSION-ENST00000641912.1:25500-ENST00000502082.5:192079|168
MNFMFIK
>ENST00000378993.6|SNV-201980-G-A|3
GSTDGCTDWSIDIK
>FUSION-ENST00000625497.2:8600-ENST00000544698.1:91465|233
MLPAWLTR
>ENST00000253251.12|SNV-84717-A-G|1
ETDMLNCLIECFDRVGIEEKK
>FUSION-ENST00000641912.1:25500-ENST00000502082.5:192079|54
MASNFQR
>FUSION-ENST00000641912.1:25500-ENST00000502082.5:192079|711
TLASFPFQFSSITLILSSYNTNSV
>FUSION-ENST00000613860.4:214-ENST00000544698.1:91465|65
MYLNYVSLFK
>FUSION-ENST00000641912.1:25500-ENST00000502082.5:192079|951
MDNGFGLR
>FUSION-ENST00000641912.1:25500-ENST00000502082.5:192079|197
SGYCNFTRNCSILPLTSYKPR
>FUSION-ENST00000651894.2:949-ENST00000309865.11:34724|72
KSETYAPLFCLPSFHK
>ENST00000495513.1|SNV-36684-A-G|10
MQPMPVSQMNYRLFGMRK
>FUSION-ENST00000641912.1:25500-ENST00000502082.5:192079|637
RLDRVNCVLE
>ENST00000228347.9|SNV-79359-A-G|2
QKPAVTNKHVEELAQGYR
>FUSION-ENST00000641912.1:25500-ENST00000502082.5:192079|393
ITRESPNLLPFSTLNHQSVSNPK
>FUSION-ENST00000641912.1:25500-ENST00000502082.5:192079|818
GHITNDLVLHGN
>ENST00000378993.6|SNV-201980-G-A|1
GSTDGCTDWSIDIKKYQVLVGEPVR
>FUSION-ENST00000641912.1:25500-ENST00000502082.5:192079|308
VPTTQNFDEN
>ENST00000579755.1|MNV-24175-CTC-C|9
HSPDPCTTLPGRASWTR
>ENST00000399537.8|SNV-36151-G-A|1
TPDGGHSSGAPAKGSSSRDGPAK
>ENST00000357997.10|SNV-31910-A-G|2
GVSKTPDESTK
>ENST00000221130.11|SNV-38616-C-T|1
LPVMTMILDVDCLLWAIGRVPNTK
>FUSION-ENST00000641912.1:25500-ENST00000502082.5:192079|62
MYIIHIHMIHTYDVHGTYTHDTYI
>FUSION-ENST00000641912.1:25500-ENST00000502082.5:192079|108
MYMYTCVHLCNHYLSQDR
>FUSION-ENST00000641912.1:25500-ENST00000502082.5:192079|306
NCTCEGSR
>FUSION-ENST00000613860.4:214-ENST00000544698.1:91465|18
MIILPYFDF
>FUSION-ENST00000613860.4:214-ENST00000544698.1:91465|156
GYYKSLF
>FUSION-ENST00000393196.7:2245-ENST00000509833.1:42773|5
FSFRRWIPQNTTIPK
>ENST00000495513.1|SNV-36684-A-G|5
PVSQMNYRLFGMRK
>FUSION-ENST00000641912.1:25500-ENST00000502082.5:192079|486
MYCLWLFLHYSSRIEYVQWIP
>ENST00000515845.5|SNV-9445-A-G|2
MGEAPRFFVGPEDTEINPGNYR
>FUSION-ENST00000641912.1:25500-ENST00000502082.5:192079|625
VPGSVLAACGGYR
>FUSION-ENST00000651894.2:949-ENST00000309865.11:34724|61
SIPLGVFLSDNNHTEIQEISLALR
>FUSION-ENST00000641912.1:25500-ENST00000502082.5:192079|893
NNLTDQN
>FUSION-ENST00000641912.1:25500-ENST00000502082.5:192079|259
FPPIPFPFKCLLIFWLPFK
>ENST00000369577.8|INDEL-107070-G-GA|3
KTKEASFPIP
>ENST00000302418.5|SNV-25171-C-A|2
DNMQAELNRLQAENDASK
>FUSION-ENST00000641912.1:25500-ENST00000502082.5:192079|482
VPTISSLSPNPYFLQCLCFFVW
>FUSION-ENST00000487481.1:2245-ENST00000509833.1:42773|10
MQETPNKGHTVSHLLCCLATKFSFR
>FUSION-ENST00000651894.2:949-ENST00000309865.11:34724|95
AVYQAVLSLK
>FUSION-ENST00000641912.1:25500-ENST00000502082.5:192079|684
VSALWVCTGPACT
>ENST00000264377.8|SNV-123784-C-A|1
GGGACLFNRQTK
>FUSION-ENST00000613860.4:214-ENST00000544698.1:91465|31
FYFLKNLLK
>ENST00000555232.5|SNV-11312-C-G|2
LCWLQWPCGGPQSPVPAPSR
>FUSION-ENST00000641912.1:25500-ENST00000502082.5:192079|521
LSDLSIIFAQFLTCLR
>ENST00000545168.5|SNV-133701-G-A|2
NIEEIYVGGK
>FUSION-ENST00000641912.1:25500-ENST00000502082.5:192079|260
FPPIPFPFK
>FUSION-ENST00000641912.1:25500-ENST00000502082.5:192079|832
NLMKLPLFNIFHLPKWK
>FUSION-ENST00000613860.4:214-ENST00000544698.1:91465|96
MLTYSRSLVQKLINSP
>ENST00000497159.1|SNV-36684-A-G|1
LFGMRKPNSRHIWII
>FUSION-ENST00000641912.1:25500-ENST00000502082.5:192079|58
KVSETLTEIVLNL
>FUSION-ENST00000641912.1:25500-ENST00000502082.5:192079|294
ASTDSTLW
>FUSION-ENST00000641912.1:25500-ENST00000502082.5:192079|936
FFIVYIFMTFSNCKEKNFFK
>ENST00000482071.1|INDEL-83877-C-CA|1
TMLPLCRIIH
>ENST00000345136.7|SNV-56876-G-C|2
APVPASELLASAVLSR
>FUSION-ENST00000641912.1:25500-ENST00000502082.5:192079|840
EILCCKT
>FUSION-ENST00000641912.1:25500-ENST00000502082.5:192079|934
MTFSNCKEK
>FUSION-ENST00000641912.1:25500-ENST00000502082.5:192079|175
KHTHTQTYMYTK
>ENST00000524591.7|SNV-75738-G-A|4
EGKEEYGFYSTLGKSFR
>ENST00000372014.5|MNV-13360-AGAA-A|1
CIHVYKNGVGKVGDQILLAIK
>ENST00000357503.3|SNV-1871-G-C|1
GAEVTRFVLQNASRALPLRPDGFR
>FUSION-ENST00000641912.1:25500-ENST00000502082.5:192079|352
AFKAVVPNPGDTDRYHFVAC
>ENST00000299961.5|SNV-2895-G-T|2
SFLQASRSR
>FUSION-ENST00000625497.2:8600-ENST00000544698.1:91465|218
TFQWTTGP
>ENST00000378024.9|SNV-26614-G-A|2
TDVDISLPKVEGDLK
>ENST00000581276.5|SNV-52360-G-A|2
KALFDHLTAQGIQVSFWNDAFWK
>ENST00000394340.7|SNV-192965-C-T|2
LKMDNVFWGEHFEFHNLPPLR
>ENST00000491278.5|INDEL-100774-A-AT|1
FFLPSKMHRTELLETGFPTLTPFK
>FUSION-ENST00000641912.1:25500-ENST00000502082.5:192079|904
FFFSSSEFKSR
>FUSION-ENST00000641912.1:25500-ENST00000502082.5:192079|52
ASNFQRELLETTIYMNF
>FUSION-ENST00000613860.4:214-ENST00000544698.1:91465|17
IILPYFDF
>FUSION-ENST00000641912.1:25500-ENST00000502082.5:192079|363
AKRFLLK
>ENST00000569486.1|SNV-9749-G-A|3
SYQPPEPTAR
>FUSION-ENST00000641912.1:25500-ENST00000502082.5:192079|854
YIYIYIHTEKFSLLHLSFK
>FUSION-ENST00000641912.1:25500-ENST00000502082.5:192079|367
HGSDLTK
>ENST00000513199.5|SNV-45451-G-A|3
IKPGVTTEEINHAVHLACIAR
>ENST00000398204.8|SNV-259073-G-C|1
YPYPMPPLPDEDNKVNRQSAR
>FUSION-ENST00000625497.2:8600-ENST00000544698.1:91465|226
LLLAVGAV
>FUSION-ENST00000625497.2:8600-ENST00000544698.1:91465|204
MGADFPLVVLVK
>ENST00000355999.5|SNV-65565-G-T|1
VSIKRINLEK
>ENST00000303177.8|INDEL-61668-C-CA|3
GQAEHCPGHRAVAVSSRCHP
>ENST00000404767.8|SNV-1330-G-A|3
RDAAATLSSASALTGLTKRPK
>FUSION-ENST00000641912.1:25500-ENST00000502082.5:192079|37
MFFSFIR
>FUSION-ENST00000641912.1:25500-ENST00000502082.5:192079|650
TEAQRRSLPHPSSLSQQVVNM
>FUSION-ENST00000641912.1:25500-ENST00000502082.5:192079|193
NCSILPLTSYKPR
>FUSION-ENST00000641912.1:25500-ENST00000502082.5:192079|133
SNPCEVPHQSLCVCVCAFIMCI
>FUSION-ENST00000641912.1:25500-ENST00000502082.5:192079|955
MIFLKWTMALDSDLAFDK
>FUSION-ENST00000641912.1:25500-ENST00000502082.5:192079|773
INILTLR
>FUSION-ENST00000641912.1:25500-ENST00000502082.5:192079|891
SLTFFLK
>FUSION-ENST00000641912.1:25500-ENST00000502082.5:192079|831
MKLPLFNIFHLPK
>FUSION-ENST00000641912.1:25500-ENST00000502082.5:192079|196
SGYCNFTRNCSILPLTSYKPRFSE
>FUSION-ENST00000641912.1:25500-ENST00000502082.5:192079|29
LFCFTFHIWCILHL
>ENST00000649530.1|SNV-91610-C-A|1
SQLFHPLLLMLSPR
>FUSION-ENST00000625497.2:8600-ENST00000544698.1:91465|237
GSNDNLVFGADMR
>ENST00000265990.11|SNV-84425-G-T|3
HFFEQLLDGK
>ENST00000649542.1|SNV-52040-A-C|4
MSPWNMELTLPQR
>ENST00000437901.6|SNV-18424-G-A|1
VESLDVDNEAKKLLGLGQK
>ENST00000452335.2|SNV-16653-T-G|7
YRALFQLYAEK
>ENST00000460265.5|SNV-33694-A-G|4
EQHDAQVRLCK
>FUSION-ENST00000641912.1:25500-ENST00000502082.5:192079|771
DNINKQCVYFTR
>ENST00000592911.5|SNV-20342-G-C|2
PVSGRGLIFTKMN
>FUSION-ENST00000641912.1:25500-ENST00000502082.5:192079|406
APLSLRKLTQIT
>FUSION-ENST00000641912.1:25500-ENST00000502082.5:192079|595
GVGCGVWR
>ENST00000438909.6|SNV-57366-A-G|2
LEKEESSHYVGH
>FUSION-ENST00000641912.1:25500-ENST00000502082.5:192079|579
MKLILRK
>ENST00000394143.6|MNV-46865-CT-C|1
VPFQHILPGLWK
>ENST00000535240.1|SNV-7504-A-C|2
KYILSNANSFCYENDVALTSK
>ENST00000525973.5|SNV-243115-G-A|1
SSPQTSSR
>FUSION-ENST00000613860.4:214-ENST00000544698.1:91465|61
MYLNYVSLFKKIPMYFILLSPAR
>FUSION-ENST00000641912.1:25500-ENST00000502082.5:192079|310
MRVPTTQNFDEN
>FUSION-ENST00000641912.1:25500-ENST00000502082.5:192079|609
REFGVEVGEAKSK
>FUSION-ENST00000651894.2:949-ENST00000309865.11:34724|97
EVVAVAR
>FUSION-ENST00000641912.1:25500-ENST00000502082.5:192079|776
TLVITQAHLSLPLCSLFPVNS
>FUSION-ENST00000613860.4:8600-ENST00000544698.1:91465|176
LFVPMARSR
>ENST00000394340.7|SNV-192965-C-T|1
MDNVFWGEHFEFHNLPPLR
>ENST00000521959.5|INDEL-61668-C-CA|10
LTTPPRTPIPRSR
>FUSION-ENST00000641912.1:25500-ENST00000502082.5:192079|109
YILITHFCY
>FUSION-ENST00000641912.1:25500-ENST00000502082.5:192079|741
MPSNGEEV
>FUSION-ENST00000625497.2:8600-ENST00000544698.1:91465|207
MSNCNSQCWGR
>FUSION-ENST00000613860.4:214-ENST00000544698.1:91465|69
MSDNFSSR
>ENST00000395360.6|SNV-27046-G-C|1
IKSPMTSAGQTTQC
>FUSION-ENST00000641912.1:25500-ENST00000502082.5:192079|200
PAHFLATFQALGNTLEFQAGR
>ENST00000650135.1|SNV-1004-C-A|2
ALDTMTHATNFLNVMLQSNK
>FUSION-ENST00000641912.1:25500-ENST00000502082.5:192079|416
KCSDAANTNK
>FUSION-ENST00000641912.1:25500-ENST00000502082.5:192079|91
IKLLFQAVACLFTSCVLFK
>ENST00000388718.5|SNV-6143-C-T|5
HSEHIHTQAGSHYPKSGSTVCR
>FUSION-ENST00000651894.2:949-ENST00000309865.11:34724|74
LLMTWALEVAVVMK
>ENST00000489245.5|SNV-61437-A-T|7
YHLSGNEVAKNHSMMFGNIILR
>FUSION-ENST00000651894.2:949-ENST00000309865.11:34724|96
EVVAVARAVYQAVLSLK
>FUSION-ENST00000613860.4:214-ENST00000544698.1:91465|67
MSDNFSSRNECSQLLEDGSME
>FUSION-ENST00000613860.4:214-ENST00000544698.1:91465|106
MIGYVLFLLLLQCFIFYLHLWIIK
>FUSION-ENST00000641912.1:25500-ENST00000502082.5:192079|827
LPLFNIFHLPK
>ENST00000303965.9|SNV-119599-C-T|2
FLPGVNRATLAAIIEHLYR
>ENST00000467661.5|SNV-58548-G-A|9
MNYATGQWTHFKK
>FUSION-ENST00000641912.1:25500-ENST00000502082.5:192079|520
HPCSYQISNALQSLIFCVGLVR
>ENST00000555232.5|SNV-11312-C-G|1
LCWLQWPCGGPQSPVPAPSRR
>FUSION-ENST00000613860.4:214-ENST00000544698.1:91465|120
IISFWRWFPSC
>FUSION-ENST00000641912.1:25500-ENST00000502082.5:192079|51
ELLETTIYMNF
>ENST00000449643.1|SNV-472-G-T|5
KLVACVIVSSAR
>FUSION-ENST00000641912.1:25500-ENST00000502082.5:192079|533
ILFSFEFRYAK
>FUSION-ENST00000641912.1:25500-ENST00000502082.5:192079|847
MITSSMS
>FUSION-ENST00000641912.1:25500-ENST00000502082.5:192079|605
MKDLIGLI
>FUSION-ENST00000613860.4:19236-ENST00000544698.1:91465|180
SQGAANTTSGK
>ENST00000585906.5|SNV-107061-A-G|17
ALSSLFMEVLMMMNNATVPTAEFLR
>FUSION-ENST00000641912.1:25500-ENST00000502082.5:192079|770
MDNINKQCVYFTRHL
>FUSION-ENST00000641912.1:25500-ENST00000502082.5:192079|115
IHTYHVHGPYTHDTYISCAWSIYT
>ENST00000240651.14|SNV-18389-A-G|2
KEEARSK
>ENST00000559369.5|SNV-24122-G-C|2
SQPLERMWTCNYNQQK
>FUSION-ENST00000651894.2:949-ENST00000309865.11:34724|19
SVLTLASAGCKSASLK
>ENST00000471361.1|SNV-15230-T-C|1
DPGSWTPTASGFRD
>FUSION-ENST00000625497.2:8600-ENST00000544698.1:91465|201
GADFPLVVLVKVSSHEIWLFK
>FUSION-ENST00000641912.1:25500-ENST00000502082.5:192079|615
MTPLHSSLDNRVKPCLKK
>FUSION-ENST00000625497.2:8600-ENST00000544698.1:91465|197
MLGEGPGGR
>ENST00000443739.6|SNV-3870-A-G|5
VAHMIEWQGWGKTPAVQPQHSR
>FUSION-ENST00000641912.1:25500-ENST00000502082.5:192079|148
TFRFPNGHVR
>ENST00000352684.2|SNV-44871-A-T|2
LFKDLLQDLSSTLCILIR
>ENST00000650400.1|SNV-10638-G-A|5
CNECAKAFNQSSKLFNHQR
>FUSION-ENST00000641912.1:25500-ENST00000502082.5:192079|550
LWPTGQICPATCFCK
>FUSION-ENST00000641912.1:25500-ENST00000502082.5:192079|53
MASNFQRELLETTIYMNF
>FUSION-ENST00000641912.1:25500-ENST00000502082.5:192079|610
REFGVEVGEAK
>FUSION-ENST00000613860.4:19277-ENST00000544698.1:91465|186
ECIAKYLAEIKFCTNG
>FUSION-ENST00000641912.1:25500-ENST00000502082.5:192079|372
LLSHTGKLAL
>FUSION-ENST00000641912.1:25500-ENST00000502082.5:192079|780
SLIYFPFSSTSPFVFLKLVK
>ENST00000456909.6|SNV-11628-A-T|3
DLLLGRFQCLRCGHEFKPEVPR
>FUSION-ENST00000641912.1:25500-ENST00000502082.5:192079|798
MMTVVKVNKIYLTD
>FUSION-ENST00000641912.1:25500-ENST00000502082.5:192079|267
EADGVVDGK
>FUSION-ENST00000641912.1:25500-ENST00000502082.5:192079|874
FACLHVINILFK
>FUSION-ENST00000641912.1:25500-ENST00000502082.5:192079|472
KSDICGKETK
>FUSION-ENST00000641912.1:25500-ENST00000502082.5:192079|785
LISLIDCGGFGKTQVIATPDL
>ENST00000456200.5|SNV-20974-C-A|2
ITSVKHLYNKK
>FUSION-ENST00000641912.1:25500-ENST00000502082.5:192079|418
PEHLWALVVRFQN
>FUSION-ENST00000641912.1:25500-ENST00000502082.5:192079|211
MNWYTHLTDEEIEFM
>FUSION-ENST00000651894.2:949-ENST00000309865.11:34724|98
EKEVVAVARAVYQAVLSLK
>ENST00000519161.1|SNV-3870-A-G|5
IEWQGWGKTPAVQPQHSR
>FUSION-ENST00000641912.1:25500-ENST00000502082.5:192079|585
AKWRLLNR
>FUSION-ENST00000393196.7:2245-ENST00000509833.1:42773|12
GFRLVGLKFMQETPNK
>ENST00000491278.5|INDEL-100774-A-AT|5
DLPGELR
>ENST00000588860.5|SNV-20342-G-C|5
GFPHVIYARLWTWPDLHK
>ENST00000518017.1|MNV-47222-CA-C|33
SNEEPGPTRESVQQLYETTDTTTR
>FUSION-ENST00000641912.1:25500-ENST00000502082.5:192079|219
TQNIQIPK
>FUSION-ENST00000613860.4:214-ENST00000544698.1:91465|73
MDSFTFLC
>FUSION-ENST00000641912.1:25500-ENST00000502082.5:192079|849
MAHCNQLTWHI
>FUSION-ENST00000651894.2:949-ENST00000309865.11:34724|45
TDAILWQWAIWEAAQFTVLSKLR
>FUSION-ENST00000641912.1:25500-ENST00000502082.5:192079|288
KQAQGFH
>FUSION-ENST00000641912.1:25500-ENST00000502082.5:192079|140
QFNPFMFQ
>FUSION-ENST00000625497.2:8600-ENST00000544698.1:91465|277
TQPSYLPTGNLGRGC
>ENST00000562841.1|INDEL-32956-C-CC|2
DAAPHAPPAK
>ENST00000482071.1|INDEL-83877-C-CA|8
MVGLVPKKLCYR
>ENST00000513199.5|SNV-45451-G-A|4
MIKPGVTTEEINHAVHLACIAR
>FUSION-ENST00000641912.1:25500-ENST00000502082.5:192079|7
MFSDPFCRLQESSSSLWR
>FUSION-ENST00000641912.1:25500-ENST00000502082.5:192079|806
NENFRQLANTVMMTVVK
>ENST00000519161.1|SNV-3870-A-G|3
IEWQGWGKTPAVQPQHSRESVR
>FUSION-ENST00000641912.1:25500-ENST00000502082.5:192079|789
GIGQLHTAISKCLGFPFQYCHFK
>FUSION-ENST00000641912.1:25500-ENST00000502082.5:192079|774
IKINILTLR
>FUSION-ENST00000641912.1:25500-ENST00000502082.5:192079|812
GEGRGQILAQVSQLVTSSKTLY
>ENST00000644968.1|SNV-230752-C-T|2
VSREEGSPQLSSARPSPVQR
>ENST00000585906.5|SNV-107061-A-G|5
MNNATVPTAEFLRGSIR
>FUSION-ENST00000641912.1:25500-ENST00000502082.5:192079|180
STSLCANTK
>FUSION-ENST00000641912.1:25500-ENST00000502082.5:192079|693
SFRFTFSYHMFQYFQVLSQLK
>FUSION-ENST00000641912.1:25500-ENST00000502082.5:192079|606
EFGVEVGEAKSKK
>ENST00000430580.6|SNV-34275-A-T|4
AEMNILEINEKLHPLLAEKK
>ENST00000564319.5|SNV-3097-C-A|2
MAAVNSNCITCTSCPR
>FUSION-ENST00000641912.1:25500-ENST00000502082.5:192079|898
CHSVLRDISGFK
>ENST00000542274.5|SNV-40263-G-A|2
SQLCLALIMMTSLCRMARQSR
>ENST00000646523.1|SNV-107142-C-G|1
HTGGETSACKPSCVR
>ENST00000204517.11|SNV-11272-C-T|1
LVRMMLEEQVRSLEAHMYPEK
>FUSION-ENST00000613860.4:19236-ENST00000544698.1:91465|178
SQGAANTTSGKNKIK
>FUSION-ENST00000641912.1:25500-ENST00000502082.5:192079|335
LPSFTSASVPSPLLNPTGRQEGA
>FUSION-ENST00000641912.1:25500-ENST00000502082.5:192079|25
SLPTQLPWHLCNKSDDR
>FUSION-ENST00000641912.1:25500-ENST00000502082.5:192079|347
LPSPLDGSV
>FUSION-ENST00000641912.1:25500-ENST00000502082.5:192079|293
MGVSSCR
>FUSION-ENST00000641912.1:25500-ENST00000502082.5:192079|777
LVKALFH
>ENST00000637812.1|MNV-110117-ACCAGCGTT-A|14
GGAAQSR
>FUSION-ENST00000641912.1:25500-ENST00000502082.5:192079|102
YTCVHLCNHYLSQDR
>FUSION-ENST00000613860.4:214-ENST00000544698.1:91465|171
VLQIRLQVKIK
>ENST00000579755.1|MNV-24175-CTC-C|4
SWAIAMSHGTCARLR
>FUSION-ENST00000641912.1:25500-ENST00000502082.5:192079|971
SNLTRIGRSR
>FUSION-ENST00000641912.1:25500-ENST00000502082.5:192079|6
FSDPFCRLQESSSSLWR
>FUSION-ENST00000641912.1:25500-ENST00000502082.5:192079|272
AAIQGYWFLLH
>FUSION-ENST00000641912.1:25500-ENST00000502082.5:192079|327
MEVAVSR
>ENST00000345382.6|SNV-21040-G-A|3
MPFDALPK
>FUSION-ENST00000641912.1:25500-ENST00000502082.5:192079|243
LGKQASPCLFNSWGPLATR
>ENST00000419016.6|SNV-1189-G-A|6
KISRLDAELMK
>ENST00000473862.5|SNV-20001-C-T|5
GATLTIRSATWALHSIWLVKINR
>FUSION-ENST00000651894.2:949-ENST00000309865.11:34724|73
LLMTWALEVAVVMKK
>ENST00000542274.5|SNV-40263-G-A|3
SQLCLALIMMTSLCRMAR
>ENST00000452335.2|SNV-16653-T-G|1
SRGGYDSGPRMTR
>ENST00000468472.1|SNV-2317-G-A|3
ECEQAGSATPSVFSR
>FUSION-ENST00000613860.4:214-ENST00000544698.1:91465|21
FNVFCLLNR
>FUSION-ENST00000641912.1:25500-ENST00000502082.5:192079|317
MTLCHSIHFSFLPQK
>FUSION-ENST00000625497.2:8600-ENST00000544698.1:91465|239
QWEPASPPR
>ENST00000395487.6|SNV-207128-C-T|2
ECKSICQFQG
>FUSION-ENST00000613860.4:214-ENST00000544698.1:91465|167
LRTRMGYYK
>FUSION-ENST00000641912.1:25500-ENST00000502082.5:192079|427
CDTERELSSAVRDLQPGPWS
>FUSION-ENST00000625497.2:8600-ENST00000544698.1:91465|256
MHLLLRRK
>ENST00000302418.5|SNV-25171-C-A|1
DNMQAELNRLQAENDASKEEVK
>FUSION-ENST00000641912.1:25500-ENST00000502082.5:192079|950
DNGFGLR
>FUSION-ENST00000641912.1:25500-ENST00000502082.5:192079|642
QNSYFPK
>ENST00000658780.1|SNV-192114-G-A|6
RFKQATTLGSYTVQMVK
>FUSION-ENST00000613860.4:214-ENST00000544698.1:91465|115
MAIMKLR
>FUSION-ENST00000625497.2:8600-ENST00000544698.1:91465|266
CPAGSSPFCSSHCQTGFQLETEAR
>FUSION-ENST00000625497.2:8600-ENST00000544698.1:91465|263
MQRPPPGARQDPPLSAQATAR
>FUSION-ENST00000641912.1:25500-ENST00000502082.5:192079|982
CVYIYVCVCVCVYIYIHTHIYK
>FUSION-ENST00000641912.1:25500-ENST00000502082.5:192079|540
MGMYYFYIA
>ENST00000228347.9|SNV-79359-A-G|3
KQKPAVTNKHVEELAQGYR
>ENST00000567012.5|SNV-19283-G-A|1
LSLAPLGPC
>ENST00000265990.11|SNV-84425-G-T|5
ERHFFEQLLDGK
>ENST00000456556.5|INDEL-136264-A-AA|8
MHRKAGK
>ENST00000449643.1|SNV-472-G-T|4
KLVACVIVSSARCK
>FUSION-ENST00000641912.1:25500-ENST00000502082.5:192079|205
MLSSWSPLC
>ENST00000307968.11|SNV-124223-C-G|3
RQDMVQRVLYFLTYFIR
>FUSION-ENST00000641912.1:25500-ENST00000502082.5:192079|314
CFEILESDCLNLNPGPLIRDLTYFR
>ENST00000367482.8|SNV-11882-C-G|3
ELAPTTTKGPTSTSSDKPAPTTPK
>ENST00000561651.5|SNV-3097-C-A|4
MAAVNSNAPR
>FUSION-ENST00000641912.1:25500-ENST00000502082.5:192079|454
YLPSSSLEK
>FUSION-ENST00000641912.1:25500-ENST00000502082.5:192079|341
MQVPTSK
>FUSION-ENST00000641912.1:25500-ENST00000502082.5:192079|753
MCFHYNG
>FUSION-ENST00000641912.1:25500-ENST00000502082.5:192079|353
AFKAVVPNPGDTDR
>FUSION-ENST00000641912.1:25500-ENST00000502082.5:192079|983
MCVYIYVCVCVCVYIYIHTHIYK
>FUSION-ENST00000613860.4:214-ENST00000544698.1:91465|140
SIGCSPISHPQKSSPRFSSFGQC
>FUSION-ENST00000641912.1:25500-ENST00000502082.5:192079|221
VCAHTYGISFFSLWEEGNEK
>FUSION-ENST00000641912.1:25500-ENST00000502082.5:192079|39
NIYIYYDKIIIPGCGLPFHFLCPV
>FUSION-ENST00000625497.2:8600-ENST00000544698.1:91465|254
MGGLSLFSHGEAVGTSVPTQR
>FUSION-ENST00000641912.1:25500-ENST00000502082.5:192079|698
MPFVLSNTVPRGKSFR
>FUSION-ENST00000625497.2:8600-ENST00000544698.1:91465|255
HLLLRRK
>ENST00000290776.13|SNV-20833-T-C|1
SSTRLDEHDFLGQFSCSLGTIVSSK
>ENST00000419016.6|SNV-1189-G-A|4
ISRLDAELMKYK
>ENST00000452335.2|SNV-16653-T-G|4
ALFQLYAEKSR
>FUSION-ENST00000625497.2:8600-ENST00000544698.1:91465|284
LRSICIFSIYFFSLARPQFLK
>FUSION-ENST00000613860.4:214-ENST00000544698.1:91465|148
FLFSHLHLNFHKDFICFKP
>ENST00000520754.1|MNV-47222-CA-C|3
LQAEKALVEFTNSPDCLSKCQLL
>FUSION-ENST00000641912.1:25500-ENST00000502082.5:192079|716
MSLKTEIQSPPQR
>ENST00000381920.8|SNV-17414-G-A|1
TVYCTDVSADLLSMCQR
>ENST00000261208.8|SNV-558-T-C|1
HIKNKPDNGGFTSVDDAHFLVRR
>FUSION-ENST00000641912.1:25500-ENST00000502082.5:192079|883
MFNVICFKICMSACH
>FUSION-ENST00000641912.1:25500-ENST00000502082.5:192079|88
LLFQAVACLFTSCVLFK
>FUSION-ENST00000641912.1:25500-ENST00000502082.5:192079|271
MKEADGVVDGK
>FUSION-ENST00000625497.2:8600-ENST00000544698.1:91465|267
AGFPLHSFPLVLWPDAKAPTR
>FUSION-ENST00000613860.4:214-ENST00000544698.1:91465|93
MEVWSRK
>FUSION-ENST00000641912.1:25500-ENST00000502082.5:192079|761
NYLCLFDNDAK
>FUSION-ENST00000651894.2:949-ENST00000309865.11:34724|71
KSETYAPLFCLPSFHKFCK
>FUSION-ENST00000641912.1:25500-ENST00000502082.5:192079|12
NVMFSDPFCR
>ENST00000495513.1|SNV-36684-A-G|6
MPVSQMNYRLFGMRK
>FUSION-ENST00000641912.1:25500-ENST00000502082.5:192079|542
QNDIFEK
>FUSION-ENST00000625497.2:8600-ENST00000544698.1:91465|209
KWQGPIGFTAAVWVSSQPPP
>ENST00000642831.1|SNV-33626-C-T|4
RQPRSSSHMGWAWGP
>FUSION-ENST00000641912.1:25500-ENST00000502082.5:192079|880
MLGIKHLYQTV
>FUSION-ENST00000641912.1:25500-ENST00000502082.5:192079|504
MQPTRTK
>ENST00000374266.7|SNV-560-G-T|1
THFRSKYHK
>ENST00000341165.10|SNV-23144-A-C|3
GMISSSKTDDLPCQQEETFLLAK
>FUSION-ENST00000641912.1:25500-ENST00000502082.5:192079|443
CRMIFLK
>ENST00000273353.4|SNV-144544-G-A|4
ELTYQAK
>ENST00000367482.8|SNV-11882-C-G|2
GPTSTSSDKPAPTTPK
>FUSION-ENST00000641912.1:25500-ENST00000502082.5:192079|692
FTFSYHMFQYFQVLSQLK
>ENST00000561651.5|SNV-3097-C-A|3
AAVNSNAPR
>ENST00000579755.1|MNV-24175-CTC-C|13
GAQLRRPRHSPDPCTTLPGR
>ENST00000637812.1|MNV-110117-ACCAGCGTT-A|12
GGAAQSRRGVAGVPEEDR
>FUSION-ENST00000641912.1:25500-ENST00000502082.5:192079|815
MGEGRGQILAQVSQLVTSSK
>ENST00000668452.1|SNV-81171-G-A|6
IKAAEIRSMYHLHQEEITR
>FUSION-ENST00000641912.1:25500-ENST00000502082.5:192079|766
QCVYFTR
>ENST00000467661.5|SNV-58548-G-A|3
ASGRTSR
>FUSION-ENST00000613860.4:214-ENST00000544698.1:91465|87
MPLPLTFLSFEMRFHYVAGLK
>FUSION-ENST00000267257.11:44149-ENST00000540866.2:491|4
TREWQPGKPGCGMLGSLQPPSLPPK
>FUSION-ENST00000641912.1:25500-ENST00000502082.5:192079|80
FLVYFVSLK
>FUSION-ENST00000641912.1:25500-ENST00000502082.5:192079|453
YLPSSSLEKK
>ENST00000649225.1|INDEL-444794-G-GA|4
EPSHYMLSR
>FUSION-ENST00000641912.1:25500-ENST00000502082.5:192079|245
MLAQSLSLSHSSPLPSLFPNRLGK
>ENST00000419016.6|SNV-1189-G-A|3
LDAELMK
>ENST00000636384.2|INDEL-120539-G-GT|1
DFSGAGGIGVFFREFFSSI
>ENST00000475396.5|SNV-11628-A-T|2
MSSSQRCPGWD
>FUSION-ENST00000641056.1:25500-ENST00000502082.5:192079|49
AVACLFTSCVLFKKYLLSQGK
>FUSION-ENST00000641912.1:25500-ENST00000502082.5:192079|276
LNSCSEK
>FUSION-ENST00000641912.1:25500-ENST00000502082.5:192079|414
KCSDAANTNKR
>ENST00000649225.1|INDEL-444794-G-GA|9
KDLFEEKNQK
>FUSION-ENST00000641912.1:25500-ENST00000502082.5:192079|819
MGHITNDLVLHGN
>FUSION-ENST00000651894.2:949-ENST00000309865.11:34724|22
HLLWINSVAQQAEGRFEK
>FUSION-ENST00000641912.1:25500-ENST00000502082.5:192079|573
SNFIHSSGSK
>ENST00000244364.10|INDEL-399146-A-AA|4
NEAGDTAGK
>ENST00000519769.5|MNV-47222-CA-C|2
ESVQQLYETTDTTTR
>FUSION-ENST00000641174.1:25500-ENST00000502082.5:192079|45
YYTFFNMLFCFTFHIWCILHL
>ENST00000395487.6|SNV-207128-C-T|1
SICQFQG
>ENST00000395720.2|SNV-38026-G-A|1
TLFEGLVAIGRRDLAENIR
>FUSION-ENST00000641912.1:25500-ENST00000502082.5:192079|499
MVMQILLHS
>FUSION-ENST00000641912.1:25500-ENST00000502082.5:192079|884
FNVICFK
>ENST00000318184.9|SNV-22552-C-T|2
LAKLCGMLTITSIFSSSNMMVIYFK
>ENST00000357997.10|SNV-31910-A-G|3
LNLQNIGRGVSKTPDESTK
>ENST00000378024.9|SNV-26614-G-A|5
LKTDVDISLPK
>ENST00000585906.5|SNV-107061-A-G|1
NNATVPTAEFLRGSIRTWIGQK
>ENST00000585906.5|SNV-107061-A-G|10
MMMNNATVPTAEFLRGSIR
>ENST00000588860.5|SNV-20342-G-C|3
LWTWPDLHK
>ENST00000467661.5|SNV-58548-G-A|14
LVDTVFEMNYATGQWTHFK
>ENST00000555232.5|SNV-11312-C-G|4
VGRLCWLQWPCGGPQSPVPAPSR
>ENST00000304372.6|INDEL-32956-C-CC|3
KSWHPEGLEQAEDQGERKPCP
>ENST00000650400.1|SNV-10638-G-A|1
LFNHQRTHTGEKPYECKECGAAFSR
>FUSION-ENST00000641912.1:25500-ENST00000502082.5:192079|900
MCHSVLR
>ENST00000307968.11|SNV-124223-C-G|2
QDMVQRVLYFLTYFIR
>FUSION-ENST00000641912.1:25500-ENST00000502082.5:192079|834
NLMKLPLFNIFHLPK
>FUSION-ENST00000641912.1:25500-ENST00000502082.5:192079|71
VMNSLVMK
>FUSION-ENST00000641912.1:25500-ENST00000502082.5:192079|143
LCISAVCFC
>FUSION-ENST00000641912.1:25500-ENST00000502082.5:192079|857
MYIYIYIHTEK
>ENST00000575071.5|SNV-27792-C-T|1
AGAGLTMLLREENGCCSRR
>ENST00000474713.1|SNV-14291-C-T|1
LSQLLPPP
>FUSION-ENST00000641912.1:25500-ENST00000502082.5:192079|933
TFSNCKEK
>ENST00000223061.6|SNV-1138-C-A|1
GESGYVASEGFPNIYPPNK
>FUSION-ENST00000641912.1:25500-ENST00000502082.5:192079|850
FSLLHLSFKD
>FUSION-ENST00000641912.1:25500-ENST00000502082.5:192079|356
MKAFKAVVPNPGDTDR
>FUSION-ENST00000641912.1:25500-ENST00000502082.5:192079|980
MCVCVCVYIYIYTHTYIK
>FUSION-ENST00000641912.1:25500-ENST00000502082.5:192079|653
MQKLHCK
>FUSION-ENST00000487481.1:2245-ENST00000509833.1:42773|13
MQETPNK
>FUSION-ENST00000651894.2:949-ENST00000309865.11:34724|65
VQLVHRGTCIRQAFGK
>FUSION-ENST00000625497.2:8600-ENST00000544698.1:91465|240
TTWSLGLT
>FUSION-ENST00000538144.5:44149-ENST00000540866.2:491|24
ASLSDFKILR
>ENST00000342992.10|SNV-107886-G-T|1
DVCGALVSTLEPPYFVT
>FUSION-ENST00000641912.1:25500-ENST00000502082.5:192079|312
MGLMRVPTTQNFDEN
>ENST00000355999.5|SNV-65565-G-T|3
QERVSIK
>FUSION-ENST00000641912.1:25500-ENST00000502082.5:192079|117
IHTYDVHGTYTHDTYI
>ENST00000252245.6|SNV-3799-C-T|1
SWAEAESWYQTKYEELQVTAGR
>FUSION-ENST00000613860.4:214-ENST00000544698.1:91465|86
PLPLTFLSFEMRFHYVAGLK
>ENST00000643525.1|SNV-38616-C-T|10
MTMILDVDCLLWAIGR
>ENST00000502458.5|MNV-110117-ACCAGCGTT-A|1
AGPSDQCE
>FUSION-ENST00000641912.1:25500-ENST00000502082.5:192079|604
KDLIGLI
>FUSION-ENST00000613860.4:214-ENST00000544698.1:91465|147
DFICFKP
>FUSION-ENST00000641912.1:25500-ENST00000502082.5:192079|155
MELAFSLCGRREMK
>FUSION-ENST00000625497.2:8600-ENST00000544698.1:91465|192
LPVKPVK
>ENST00000561651.5|SNV-3097-C-A|1
AAVNSNAPRHLLG
>FUSION-ENST00000641912.1:25500-ENST00000502082.5:192079|131
SQDYCNWK
>ENST00000389506.10|SNV-70019-C-A|1
HKPKTKR
>FUSION-ENST00000613860.4:214-ENST00000544698.1:91465|129
FCIFSRDRISAR
>ENST00000466946.5|SNV-94875-C-T|1
GTQGATSGCRGLHPTEIPRQQDR
>FUSION-ENST00000641912.1:25500-ENST00000502082.5:192079|125
MICILYIYT
>ENST00000529978.1|SNV-75738-G-A|9
MARTCFANISKEGK
>FUSION-ENST00000651894.2:949-ENST00000309865.11:34724|76
KLLMTWALEVAVVMK
>FUSION-ENST00000641912.1:25500-ENST00000502082.5:192079|76
MDHILSFMLMNI
>FUSION-ENST00000641912.1:25500-ENST00000502082.5:192079|769
DNINKQCVYFTRHL
>ENST00000303177.8|INDEL-61668-C-CA|4
GQAEHCPGHRAVAVSSR
>FUSION-ENST00000641912.1:25500-ENST00000502082.5:192079|328
ITLHTGNAPFLLQSFR
>FUSION-ENST00000641912.1:25500-ENST00000502082.5:192079|326
MEVAVSRDHTTAL
>FUSION-ENST00000641912.1:25500-ENST00000502082.5:192079|275
LNSCSEKGR
>FUSION-ENST00000613860.4:8600-ENST00000544698.1:91465|180
LPVKPVKLFVPMARSR
>FUSION-ENST00000641912.1:25500-ENST00000502082.5:192079|638
QNSYFPKNKR
>FUSION-ENST00000625497.2:8600-ENST00000544698.1:91465|198
SVWHLSPHSLSPAAM
>FUSION-ENST00000641912.1:25500-ENST00000502082.5:192079|451
KFADCALCQFCK
>FUSION-ENST00000641912.1:25500-ENST00000502082.5:192079|706
MKDVLEVK
>FUSION-ENST00000641912.1:25500-ENST00000502082.5:192079|83
YLLSQGK
>FUSION-ENST00000613860.4:214-ENST00000544698.1:91465|8
MFSYSLLLPHTEMWTIIRLQQ
>FUSION-ENST00000641912.1:25500-ENST00000502082.5:192079|346
MILNARI
>FUSION-ENST00000641912.1:25500-ENST00000502082.5:192079|329
LLFIFQSPEK
>FUSION-ENST00000641912.1:25500-ENST00000502082.5:192079|324
MRPLKGIVDQTPSR
>FUSION-ENST00000641912.1:25500-ENST00000502082.5:192079|358
SLENCEKTIR
>ENST00000588860.5|SNV-20342-G-C|1
LWTWPDLHKNELKHVK
>FUSION-ENST00000613860.4:214-ENST00000544698.1:91465|160
TRMGYYKSLF
>FUSION-ENST00000613860.4:214-ENST00000544698.1:91465|104
ASISGVR
>ENST00000508917.6|MNV-404-TGGAGCGGAGCCCCAA-T|4
MCPQSISVKR
>FUSION-ENST00000613860.4:214-ENST00000544698.1:91465|99
DEVSLCCWSQVICPPQPPKVLGLQA
>ENST00000481626.5|SNV-27904-A-G|1
PVPPSGVSTSWTSWMMSSRIR
>FUSION-ENST00000641912.1:25500-ENST00000502082.5:192079|953
MIFLKWTMALDSDLAFDKYY
>ENST00000555720.5|MNV-3067-TTAT-T|4
AHEDYRYEYNHDLFQRMPQNQGR
>FUSION-ENST00000641912.1:25500-ENST00000502082.5:192079|765
QCVYFTRHL
>FUSION-ENST00000651894.2:949-ENST00000309865.11:34724|13
KSVLSKPTDSSPEVINYLGNK
>ENST00000333891.14|SNV-197146-G-T|2
EQPQPPCTAKPDQVEPWKEK
>ENST00000649225.1|INDEL-444794-G-GA|7
DLFEEKNQKEPSHYMLSR
>FUSION-ENST00000641912.1:25500-ENST00000502082.5:192079|938
FFIVYIFMTFSNCKEK
>FUSION-ENST00000393196.7:2245-ENST00000509833.1:42773|10
FMQETPNK
>ENST00000389506.10|SNV-70019-C-A|3
SASPSVPGPTKHKPK
>ENST00000468734.1|SNV-61437-A-T|4
NEVYISGGKESQHDVWK
>FUSION-ENST00000641912.1:25500-ENST00000502082.5:192079|786
LISLIDCGGFGK
>FUSION-ENST00000641912.1:25500-ENST00000502082.5:192079|551
PGAGKLWPTGQICPATCFCK
>FUSION-ENST00000641912.1:25500-ENST00000502082.5:192079|700
MPFVLSNTVPR
>FUSION-ENST00000641912.1:25500-ENST00000502082.5:192079|643
MQNSYFPK
>FUSION-ENST00000641912.1:25500-ENST00000502082.5:192079|297
WECLVAGNKLR
>ENST00000359062.3|SNV-310873-A-T|3
MWKKVIVEEQR
>FUSION-ENST00000641912.1:25500-ENST00000502082.5:192079|497
MQILLHS
>FUSION-ENST00000641912.1:25500-ENST00000502082.5:192079|383
KHRMDIR
>ENST00000304372.6|INDEL-32956-C-CC|16
GCFPAQHLSCLESPFHSLREGSR
>ENST00000398204.8|SNV-259073-G-C|4
KYPYPMPPLPDEDNKVNR
>ENST00000603821.1|SNV-207860-C-T|2
MYTHLIWAYFHCVLYASS
>FUSION-ENST00000625497.2:8600-ENST00000544698.1:91465|199
VSSHEIWLFKSVWHLSPHSLSPAAM
>FUSION-ENST00000641912.1:25500-ENST00000502082.5:192079|986
LFISLLIHSFIQFMGILCHTLAR
>ENST00000361566.7|SNV-3344-G-A|8
TKFETEQALRMSVK
>FUSION-ENST00000641912.1:25500-ENST00000502082.5:192079|238
NLSPDMPDL
>FUSION-ENST00000641912.1:25500-ENST00000502082.5:192079|682
NSIQAHSTLTC
>FUSION-ENST00000641912.1:25500-ENST00000502082.5:192079|743
GKTQTPIHPTYTHTHTPQHEHTHI
>FUSION-ENST00000641912.1:25500-ENST00000502082.5:192079|580
QSSMKLILRK
>ENST00000304457.11|SNV-17142-G-A|1
LYCNVNSNKQYQLADWR
>ENST00000456556.5|INDEL-136264-A-AA|1
YVASTATG
>ENST00000642831.1|SNV-33626-C-T|1
MGWAWGP
>FUSION-ENST00000641912.1:25500-ENST00000502082.5:192079|5
MFSDPFCRLQESSSSLWRGCK
>ENST00000361320.5|SNV-1944-G-T|1
ELQGVNVIDALKNYSICGKSTTER
>FUSION-ENST00000641912.1:25500-ENST00000502082.5:192079|541
ALLYLSFIFLMGMYYFYIA
>ENST00000264377.8|SNV-123784-C-A|3
DFLQRGGGACLFNRQTK
>ENST00000430580.6|SNV-34275-A-T|2
LHPLLAEKK
>FUSION-ENST00000625497.2:8600-ENST00000544698.1:91465|268
AGFPLHSFPLVLWPDAK
>FUSION-ENST00000625497.2:8600-ENST00000544698.1:91465|231
MLPAWLTRLLLAVGAV
>FUSION-ENST00000641912.1:25500-ENST00000502082.5:192079|202
DSCSSLQVSPHSLPF
>ENST00000585906.5|SNV-107061-A-G|2
NNATVPTAEFLRGSIR
>ENST00000668452.1|SNV-81171-G-A|2
SMYHLHQEEITRIK
>FUSION-ENST00000613860.4:214-ENST00000544698.1:91465|116
SCFFCFCSVSYFIYICG
>ENST00000306077.5|SNV-10871-C-T|1
SGDTLLLLYHGDFSAEEVFHRELR
>ENST00000488399.5|INDEL-443334-C-CCCC|1
LLASTASSSPPASVMVA
>FUSION-ENST00000641912.1:25500-ENST00000502082.5:192079|912
LKLLLGLFLLPCAIQSSGTYQVLK
>FUSION-ENST00000625497.2:8600-ENST00000544698.1:91465|292
MPGQFCLFFCR
>ENST00000204517.11|SNV-11272-C-T|4
QQLDKERLVR
>ENST00000524125.5|SNV-44871-A-T|2
MTTTILAYSKIFCK
>ENST00000564319.5|SNV-3097-C-A|1
AAVNSNCITCTSCPR
>FUSION-ENST00000641912.1:25500-ENST00000502082.5:192079|150
KRPKTFR
>FUSION-ENST00000641912.1:25500-ENST00000502082.5:192079|627
LIDLGFMVPGSVLAACGGYR
>FUSION-ENST00000641912.1:25500-ENST00000502082.5:192079|797
MTVVKVNKIYLTD
>FUSION-ENST00000625497.2:8600-ENST00000544698.1:91465|208
WQGPIGFTAAVWVSSQPPP
>ENST00000378024.9|SNV-26614-G-A|1
TDVDISLPKVEGDLKGPEIDVK
>FUSION-ENST00000641912.1:25500-ENST00000502082.5:192079|305
LCAPYENLMPNDLSPSPITPR
>FUSION-ENST00000641912.1:25500-ENST00000502082.5:192079|45
MIHTYDVHGPYTHDTYISCAWSIYT
>FUSION-ENST00000625497.2:8600-ENST00000544698.1:91465|196
LGEGPGGR
>ENST00000487638.5|SNV-148152-A-G|2
ALLVEVPNLR
>FUSION-ENST00000641912.1:25500-ENST00000502082.5:192079|126
CTWISLFL
>ENST00000306077.5|SNV-10871-C-T|2
SGDTLLLLYHGDFSAEEVFHR
>FUSION-ENST00000641912.1:25500-ENST00000502082.5:192079|691
FTFSYHMFQYFQVLSQLKTEAEK
>ENST00000466946.5|SNV-94875-C-T|4
ELGGQQDHLRGTQGATSGCR
>FUSION-ENST00000641912.1:25500-ENST00000502082.5:192079|359
SLENCEK
>FUSION-ENST00000641912.1:25500-ENST00000502082.5:192079|466
LYLLCFSHQKK
>FUSION-ENST00000641912.1:25500-ENST00000502082.5:192079|721
MAMHLMSLKTEIQSPPQR
>FUSION-ENST00000625497.2:8600-ENST00000544698.1:91465|217
MVEGSRQLTPVGQMTVSMP
>ENST00000642831.1|SNV-33626-C-T|5
MRQPRSSSHMGWAWGP
>FUSION-ENST00000641912.1:25500-ENST00000502082.5:192079|820
IQTPNLVF
>ENST00000515845.5|SNV-9445-A-G|1
GEAPRFFVGPEDTEINPGNYR
>FUSION-ENST00000641912.1:25500-ENST00000502082.5:192079|171
MYTKLNT
>ENST00000395360.6|SNV-27046-G-C|4
TSPFLAAAVPSKLR
>FUSION-ENST00000641912.1:25500-ENST00000502082.5:192079|70
MVMNSLVMKSFTHVFSLFCFS
>FUSION-ENST00000613860.4:214-ENST00000544698.1:91465|111
KLRCCCVSTLSAA
>FUSION-ENST00000641912.1:25500-ENST00000502082.5:192079|942
ALDSDLAFDKYY
>ENST00000504788.5|SNV-33694-A-G|6
MREQHDAQVRLCK
>FUSION-ENST00000641912.1:25500-ENST00000502082.5:192079|742
TQTPIHPTYTHTHTPQHEHTHI
>FUSION-ENST00000641912.1:25500-ENST00000502082.5:192079|590
LTFGTYCRERNR
>FUSION-ENST00000641912.1:25500-ENST00000502082.5:192079|887
SLTFFLKCHYKQLPT
>ENST00000466946.5|SNV-94875-C-T|5
RELGGQQDHLRGTQGATSGCR
>ENST00000456556.5|INDEL-136264-A-AA|14
DIEKNVQKWIQYNGK
>ENST00000535401.5|SNV-40338-G-T|5
WLKKEPEAFDWSPLVTYVCDLEGNR
>ENST00000613593.1|SNV-1705-G-A|1
VGEHALSSYVSVHTESGK
>FUSION-ENST00000641912.1:25500-ENST00000502082.5:192079|447
FADCALCQFCKCRMIFLK
>FUSION-ENST00000641912.1:25500-ENST00000502082.5:192079|94
RFPVSLPTNTC
>ENST00000302418.5|SNV-25171-C-A|6
RDKDNMQAELNR
>FUSION-ENST00000641912.1:25500-ENST00000502082.5:192079|629
AGCEGLCAWLVNDKR
>FUSION-ENST00000613860.4:214-ENST00000544698.1:91465|170
LQVKIKLR
>FUSION-ENST00000641912.1:25500-ENST00000502082.5:192079|192
NCSILPLTSYKPRFSE
>FUSION-ENST00000641912.1:25500-ENST00000502082.5:192079|685
NQTTCSSSGSASR
>FUSION-ENST00000651894.2:949-ENST00000309865.11:34724|35
TFLYTNR
>ENST00000662086.1|SNV-81171-G-A|5
YHLHQEEITR
>ENST00000323777.8|SNV-29546-T-G|1
GPASKPSEDTGLATPARYREHR
>FUSION-ENST00000625497.2:8600-ENST00000544698.1:91465|193
MLPVKPVK
>FUSION-ENST00000267257.11:44149-ENST00000540866.2:491|22
ELDELMASLSDFKILRSR
>FUSION-ENST00000641912.1:25500-ENST00000502082.5:192079|242
LGKQASPCLFNSWGPLATRCWSR
>FUSION-ENST00000641912.1:25500-ENST00000502082.5:192079|122
MCMVHIHMIHTYDVHGTYTHDTYI
>FUSION-ENST00000641912.1:25500-ENST00000502082.5:192079|772
MDNINKQCVYFTR
>FUSION-ENST00000393196.7:2245-ENST00000509833.1:42773|11
LVGLKFMQETPNK
>FUSION-ENST00000641912.1:25500-ENST00000502082.5:192079|489
RSHDPTW
>FUSION-ENST00000613860.4:214-ENST00000544698.1:91465|136
SHSARPISEFLTVISEFLHS
>FUSION-ENST00000641912.1:25500-ENST00000502082.5:192079|515
ICHTFIVNSSKVGVGR
>ENST00000448182.7|SNV-116904-C-A|5
HKFCNIKCYIDGTYGTPTR
>ENST00000674258.1|SNV-16653-T-G|3
QKRAGEAMILGHA
>FUSION-ENST00000641912.1:25500-ENST00000502082.5:192079|417
MKCSDAANTNK
>FUSION-ENST00000613860.4:214-ENST00000544698.1:91465|20
MFNVFCLLNRMTQQ
>ENST00000648193.1|SNV-22893-G-T|5
LETLKALVELYVDIEALNFR
>FUSION-ENST00000625497.2:8600-ENST00000544698.1:91465|206
SNCNSQCWGR
>ENST00000561085.1|SNV-59279-T-C|1
SAAVTCSPVAQQPSAPCAPTSTWR
>ENST00000398204.8|SNV-259002-T-A|1
SPSTSTGSIASSRK
>FUSION-ENST00000641912.1:25500-ENST00000502082.5:192079|775
MIKINILTLR
>ENST00000468880.1|SNV-3344-G-A|6
SVKADINGLR
>ENST00000437901.6|SNV-18424-G-A|2
VESLDVDNEAKK
>ENST00000303965.9|SNV-119599-C-T|1
FLPGVNRATLAAIIEHLYRVQK
>ENST00000303177.8|INDEL-61668-C-CA|6
KPLLHSHQPLQRGQAEHCPGHR
>FUSION-ENST00000641912.1:25500-ENST00000502082.5:192079|313
DLTYFRQVI
>ENST00000368357.7|SNV-108212-C-A|5
DTLKECISLDPEER
>FUSION-ENST00000641912.1:25500-ENST00000502082.5:192079|195
MCHKVKWDSGQLSIK
>ENST00000372771.5|SNV-74740-T-C|1
AHWPFDPEFWDWKTSKR
>ENST00000464190.6|SNV-18424-G-A|1
KLRNYWV
>FUSION-ENST00000641912.1:25500-ENST00000502082.5:192079|333
LGTTALKPLHSA
>FUSION-ENST00000641912.1:25500-ENST00000502082.5:192079|405
MLQSPKK
>FUSION-ENST00000613860.4:214-ENST00000544698.1:91465|10
MFSYSLLLPHTEMWTIIR
>ENST00000481626.5|SNV-27904-A-G|3
PVPPSGVSTSWTSWMMSSR
>ENST00000520309.5|SNV-58845-A-G|1
VEVAFSLACVVLGNDVLQK
>ENST00000542274.5|SNV-40263-G-A|1
MARQSRK
>ENST00000550514.5|SNV-68372-C-A|2
SGEGQEDAGELDFSGLLKSR
>ENST00000513520.1|SNV-2317-G-A|4
RECEQAGSATPSVFSRTR
>FUSION-ENST00000641912.1:25500-ENST00000502082.5:192079|835
MNLMKLPLFNIFHLPK
>ENST00000290776.13|SNV-20833-T-C|3
LKFALFDQDKSSTR
>ENST00000637812.1|MNV-110117-ACCAGCGTT-A|5
RADDNENQAAHVNR
>ENST00000361566.7|SNV-3344-G-A|3
ADINGLR
>ENST00000240651.14|SNV-18389-A-G|3
YTTEGRKEEAR
>ENST00000471361.1|SNV-15230-T-C|5
GSYKKDPGSWTPTASGFR
>ENST00000502458.5|MNV-110117-ACCAGCGTT-A|2
RAGPSDQCE
>FUSION-ENST00000641912.1:25500-ENST00000502082.5:192079|351
AVVPNPGDTDR
>FUSION-ENST00000613860.4:214-ENST00000544698.1:91465|57
IPMYFILLSPAR
>ENST00000261861.10|SNV-66232-G-A|3
FRNVYGKVANQEHCFDGIPITK
>ENST00000575071.5|SNV-27792-C-T|6
MAGAGLTMLLR
>FUSION-ENST00000641912.1:25500-ENST00000502082.5:192079|587
SGDLYSIQM
>FUSION-ENST00000613860.4:214-ENST00000544698.1:91465|90
CPSPCPSPSTLPMPLPLTFLSFEMR
>FUSION-ENST00000613860.4:214-ENST00000544698.1:91465|80
LSTLRRWK
>FUSION-ENST00000641912.1:25500-ENST00000502082.5:192079|483
MVPTISSLSPNPYFLQCLCFFVW
>FUSION-ENST00000641912.1:25500-ENST00000502082.5:192079|744
MVLFRGK
>FUSION-ENST00000613860.4:214-ENST00000544698.1:91465|122
MNEDNVILTIHRQD
>ENST00000619060.1|SNV-2512-C-A|5
VSLLCALRAGGRGR
>FUSION-ENST00000641912.1:25500-ENST00000502082.5:192079|103
MYTCVHLCNHYLSQDR
>ENST00000562841.1|INDEL-32956-C-CC|3
VPRDAAPHAPPAKSHFNWR
>FUSION-ENST00000641912.1:25500-ENST00000502082.5:192079|946
WTMALDSDLAFDKYY
>FUSION-ENST00000641912.1:25500-ENST00000502082.5:192079|543
MQNDIFEK
>ENST00000355999.5|SNV-65565-G-T|2
QERVSIKR
>FUSION-ENST00000641912.1:25500-ENST00000502082.5:192079|524
MRRLSDLSIIFAQFLTCLR
>ENST00000552844.5|SNV-97389-G-A|5
EDIHTSESESKIFEQATSFEESER
>FUSION-ENST00000641912.1:25500-ENST00000502082.5:192079|96
EHFNHLKR
>FUSION-ENST00000613860.4:214-ENST00000544698.1:91465|163
MYSVVFKLSWQIFPTFLGGKD
>FUSION-ENST00000641912.1:25500-ENST00000502082.5:192079|608
EFGVEVGEAK
>ENST00000641958.1|SNV-2029-T-G|1
TQLFFFCFFVVSESFILSARAYDR
>FUSION-ENST00000625497.2:8600-ENST00000544698.1:91465|281
YLSRCSPIIC
>FUSION-ENST00000641912.1:25500-ENST00000502082.5:192079|458
MDTLGPQSPKYLPSSSLEK
>FUSION-ENST00000641912.1:25500-ENST00000502082.5:192079|241
QASPCLFNSWGPLATR
>FUSION-ENST00000613860.4:214-ENST00000544698.1:91465|161
TRMGYYK
>ENST00000487638.5|SNV-148152-A-G|1
ALLVEVPNLRR
>ENST00000643525.1|SNV-38616-C-T|3
ILDVDCLLWAIGRVPNTK
>ENST00000668452.1|SNV-81171-G-A|3
SMYHLHQEEITR
>ENST00000558848.1|SNV-59279-T-C|2
SSCRSAAVTCSPVAQQPSAPCAPTS
>FUSION-ENST00000641912.1:25500-ENST00000502082.5:192079|394
MITRESPNLLPFSTLNHQSVSNPK
>FUSION-ENST00000641912.1:25500-ENST00000502082.5:192079|864
MNYSVIYCIKYMYIYIYIHTEK
>FUSION-ENST00000641912.1:25500-ENST00000502082.5:192079|628
MLIDLGFMVPGSVLAACGGYR
>ENST00000468472.1|SNV-2317-G-A|6
SKTYQVMRECEQAGSATPSVFSR
>ENST00000472260.1|SNV-70210-C-T|1
VRKTQQR
>FUSION-ENST00000641912.1:25500-ENST00000502082.5:192079|809
MCTHTCISC
>FUSION-ENST00000641912.1:25500-ENST00000502082.5:192079|740
PSNGEEV
>ENST00000325239.11|MNV-279049-CAGTGGA-C|1
QQGPAAAVNIFHPYFYGDR
>FUSION-ENST00000641912.1:25500-ENST00000502082.5:192079|343
MAMQVPTSKCK
>FUSION-ENST00000641912.1:25500-ENST00000502082.5:192079|357
SLENCEKTIRR
>FUSION-ENST00000613860.4:214-ENST00000544698.1:91465|172
VLQIRLQVK
>ENST00000303965.9|SNV-119599-C-T|6
KYGAFIRFLPGVNR
>FUSION-ENST00000613860.4:214-ENST00000544698.1:91465|177
CCKYDFR
>ENST00000418434.5|SNV-20974-C-A|1
NHDEIYTIKKR
>FUSION-ENST00000625497.2:8600-ENST00000544698.1:91465|283
SICIFSIYFFSLARPQFLK
>FUSION-ENST00000267257.11:44149-ENST00000540866.2:491|8
GLLQRLETVSGEVLALRPGR
>ENST00000339865.9|SNV-101076-G-T|2
AVGDSGNVDDDCERVK
>FUSION-ENST00000641912.1:25500-ENST00000502082.5:192079|523
RRLSDLSIIFAQFLTCLR
>FUSION-ENST00000613860.4:8600-ENST00000544698.1:91465|175
LFVPMARSRSSWQEPR
>ENST00000525973.5|SNV-243115-G-A|5
IKTSPGSPPMEKSSPQTSSR
>FUSION-ENST00000641912.1:25500-ENST00000502082.5:192079|462
MVVFALQQQN
>ENST00000620676.6|SNV-47520-G-A|1
STATKVTTVLATK
>FUSION-ENST00000651894.2:949-ENST00000309865.11:34724|94
AVYQAVLSLKNIPVLETAYK
>FUSION-ENST00000641912.1:25500-ENST00000502082.5:192079|223
MGGELSLGQSRKEPSLPK
>ENST00000498512.5|SNV-36684-A-G|13
QPMPVSQMNYRLFGMR
>ENST00000649542.1|SNV-52040-A-C|3
SPWNMELTLPQR
>FUSION-ENST00000641912.1:25500-ENST00000502082.5:192079|164
FIKQLTLQLSDSHFSCY
>FUSION-ENST00000641912.1:25500-ENST00000502082.5:192079|512
ENYPLLSETCSLVPGADLWTR
>ENST00000293897.5|SNV-519-C-T|1
YLAVVHLLSSARWRRPR
>ENST00000418434.5|SNV-20974-C-A|2
NHDEIYTIKK
>FUSION-ENST00000641912.1:25500-ENST00000502082.5:192079|974
TQKKSNLTR
>FUSION-ENST00000625497.2:8600-ENST00000544698.1:91465|282
MYLSRCSPIIC
>FUSION-ENST00000641912.1:25500-ENST00000502082.5:192079|183
ETNSIQICARGFLCFSEV
>FUSION-ENST00000641912.1:25500-ENST00000502082.5:192079|374
MLLSHTGKLAL
>FUSION-ENST00000641912.1:25500-ENST00000502082.5:192079|709
NIPTYEIPESC
>ENST00000430580.6|SNV-34275-A-T|1
LHPLLAEKKQQFR
>FUSION-ENST00000641912.1:25500-ENST00000502082.5:192079|265
EADGVVDGKDRWIHVLHSR
>ENST00000399537.8|SNV-36151-G-A|3
TPDGGHSSGAPAK
>FUSION-ENST00000641912.1:25500-ENST00000502082.5:192079|448
FADCALCQFCKCR
>FUSION-ENST00000641912.1:25500-ENST00000502082.5:192079|1
LQESSSSLWRGCKASS
>ENST00000481626.5|SNV-27904-A-G|2
MPVPPSGVSTSWTSWMMSSRIR
>FUSION-ENST00000641912.1:25500-ENST00000502082.5:192079|471
SDICGKETK
>FUSION-ENST00000641912.1:25500-ENST00000502082.5:192079|135
GLCYHPGAHSANN
>FUSION-ENST00000641912.1:25500-ENST00000502082.5:192079|299
PNDLSPSPITPRWECLVAGNKLR
>FUSION-ENST00000641912.1:25500-ENST00000502082.5:192079|350
AVVPNPGDTDRYHFVAC
>ENST00000524591.7|SNV-75738-G-A|2
EEYGFYSTLGKSFR
>FUSION-ENST00000641912.1:25500-ENST00000502082.5:192079|751
FRSMDRF
>FUSION-ENST00000641912.1:25500-ENST00000502082.5:192079|112
MIHTYHVHGPYTYDTYISCAWSIYI
>ENST00000456941.6|SNV-904-G-A|1
VEMMQQPCTCDFLTGPNTPSSAVSR
>ENST00000519161.1|SNV-3870-A-G|6
MIEWQGWGKTPAVQPQHSR
>FUSION-ENST00000641912.1:25500-ENST00000502082.5:192079|42
MSTFSDRNIYIYYDK
>ENST00000570049.5|INDEL-32956-C-CC|1
GHGQLQTVGIPSH
>FUSION-ENST00000641912.1:25500-ENST00000502082.5:192079|879
LGIKHLYQTV
>FUSION-ENST00000613860.4:214-ENST00000544698.1:91465|118
TFLIYLLSH
>FUSION-ENST00000625497.2:8600-ENST00000544698.1:91465|269
ERAGFPLHSFPLVLWPDAKAPTR
>FUSION-ENST00000641912.1:25500-ENST00000502082.5:192079|503
MQPTRTKGEPLSPLGNSR
>ENST00000372771.5|SNV-74740-T-C|2
AHWPFDPEFWDWKTSK
>FUSION-ENST00000641912.1:25500-ENST00000502082.5:192079|511
ENYPLLSETCSLVPGADLWTRR
>ENST00000637812.1|MNV-110117-ACCAGCGTT-A|16
YRGGAAQSR
>ENST00000649225.1|INDEL-444794-G-GA|3
EPSHYMLSRICR
>ENST00000304372.6|INDEL-32956-C-CC|14
EGSRTTGRGWSWSER
>FUSION-ENST00000641912.1:25500-ENST00000502082.5:192079|729
FQNLVRTWANLFTVGLHET
>ENST00000327381.7|SNV-421329-G-A|1
ALRDSQDDK
>ENST00000339865.9|SNV-101076-G-T|6
RTAYQKAVGDSGNVDDDCER
>FUSION-ENST00000641912.1:25500-ENST00000502082.5:192079|602
MGYPCSR
>ENST00000540271.1|SNV-85471-C-G|1
GWVPVQLLLHFE
>FUSION-ENST00000613860.4:8600-ENST00000544698.1:91465|181
MLPVKPVKLFVPMARSR
>FUSION-ENST00000641912.1:25500-ENST00000502082.5:192079|732
RFQNLVR
>ENST00000498512.5|SNV-36684-A-G|15
NEKTQLQAHL
>FUSION-ENST00000651894.2:949-ENST00000309865.11:34724|47
NLLKTDAILWQWAIWEAAQFTVLSK
>FUSION-ENST00000641912.1:25500-ENST00000502082.5:192079|536
MILFSFEFR
>ENST00000303965.9|SNV-119599-C-T|4
YGAFIRFLPGVNRATLAAIIEHLYR
>FUSION-ENST00000613860.4:214-ENST00000544698.1:91465|88
PLPLTFLSFEMR
>ENST00000368357.7|SNV-108212-C-A|1
ECISLDPEERKK
>FUSION-ENST00000641912.1:25500-ENST00000502082.5:192079|620
MPQWVDI
>FUSION-ENST00000641912.1:25500-ENST00000502082.5:192079|621
SLLPVSNTAFSHSINILLAPTLCLA
>ENST00000340781.8|SNV-20357-G-C|3
PTQQRTSLFMK
>ENST00000467661.5|SNV-58548-G-A|5
MPRASGRTSR
>ENST00000642825.1|SNV-423439-C-T|2
MKHMQVNGMFENWNSN
>FUSION-ENST00000641912.1:25500-ENST00000502082.5:192079|354
TIRRSYL
>ENST00000581347.2|SNV-4179-A-G|2
RVPTTANSSSSGSK
>ENST00000352684.2|SNV-44871-A-T|1
LFKDLLQDLSSTLCILIRGVGK
>ENST00000579755.1|MNV-24175-CTC-C|1
GAPEAVTMPA
>FUSION-ENST00000613860.4:214-ENST00000544698.1:91465|28
MSYCAWPEFS
>FUSION-ENST00000641912.1:25500-ENST00000502082.5:192079|897
MCHSVLRDISGFKNST
>FUSION-ENST00000641912.1:25500-ENST00000502082.5:192079|718
MHLMSLKTEIQSPPQR
>FUSION-ENST00000641912.1:25500-ENST00000502082.5:192079|727
MWQRLWCFSEEK
>FUSION-ENST00000613860.4:214-ENST00000544698.1:91465|50
MCPCSKKFLCILYCCLQQDF
>FUSION-ENST00000641912.1:25500-ENST00000502082.5:192079|395
CTILCTV
>FUSION-ENST00000613860.4:214-ENST00000544698.1:91465|5
WTIIRLQQ
>FUSION-ENST00000641912.1:25500-ENST00000502082.5:192079|145
FPNGHVRTPSWK
>FUSION-ENST00000613860.4:214-ENST00000544698.1:91465|102
MPLPLHPPHAAPPYFPFFR
>FUSION-ENST00000641912.1:25500-ENST00000502082.5:192079|663
MLSYLHLIQK
>FUSION-ENST00000641912.1:25500-ENST00000502082.5:192079|388
LLSAAPSGASQLLSTLTLFLK
>ENST00000361320.5|SNV-1944-G-T|5
GLRENTIICASPKELQGVNVIDALK
>FUSION-ENST00000641912.1:25500-ENST00000502082.5:192079|981
CVYIYVCVCVCVYIYIHTHIYKISK
>FUSION-ENST00000641912.1:25500-ENST00000502082.5:192079|614
TPLHSSLDNRVKPCLKK
>FUSION-ENST00000625497.2:8600-ENST00000544698.1:91465|253
GGLSLFSHGEAVGTSVPTQR
>ENST00000452335.2|SNV-16653-T-G|2
SRGGYDSGPR
>FUSION-ENST00000641912.1:25500-ENST00000502082.5:192079|555
KTGKHLNVNGHANIASFIK
>FUSION-ENST00000625497.2:8600-ENST00000544698.1:91465|213
MRSGYLK
>ENST00000272748.9|SNV-55279-G-A|1
RTVTPALSSNVLPR
>ENST00000456556.5|INDEL-136264-A-AA|6
AGKILSTK
>FUSION-ENST00000613860.4:214-ENST00000544698.1:91465|54
FLSVTFSSFCDLFCIPR
>FUSION-ENST00000651894.2:949-ENST00000309865.11:34724|81
HFSIILNLLGMLLKKDNQDTR
>FUSION-ENST00000641912.1:25500-ENST00000502082.5:192079|263
DRWIHVLHSRFPPIPFPFK
>ENST00000443739.6|SNV-3870-A-G|1
ESVRRDTDAYSDLSDGEK
>ENST00000443739.6|SNV-3870-A-G|3
TPAVQPQHSRESVR
>FUSION-ENST00000641912.1:25500-ENST00000502082.5:192079|79
MFLVYFVSLKYILSHGITGHIV
>ENST00000513520.1|SNV-2317-G-A|7
MRECEQAGSATPSVFSR
>ENST00000508917.6|MNV-404-TGGAGCGGAGCCCCAA-T|1
CPQSISVKRLLGAVLK
>FUSION-ENST00000641912.1:25500-ENST00000502082.5:192079|163
QLTLQLSDSHFSCY
>FUSION-ENST00000641912.1:25500-ENST00000502082.5:192079|129
SVLLCCCIPCLILKPETRK
>FUSION-ENST00000641912.1:25500-ENST00000502082.5:192079|704
MKDVLEVKMPFVLSNTVPR
>FUSION-ENST00000613860.4:214-ENST00000544698.1:91465|27
SYCAWPEFS
>FUSION-ENST00000641912.1:25500-ENST00000502082.5:192079|538
MYYFYIA
>FUSION-ENST00000641912.1:25500-ENST00000502082.5:192079|804
NENFRQLANTVMMTVVKVNK
>ENST00000303177.8|INDEL-61668-C-CA|5
GQAEHCPGHR
>FUSION-ENST00000641912.1:25500-ENST00000502082.5:192079|710
MNIPTYEIPESC
>ENST00000229329.7|SNV-15117-A-G|2
EIKLLVCSIDGCLTNGHIYVSGDQK
>FUSION-ENST00000641912.1:25500-ENST00000502082.5:192079|787
CLGFPFQYCHFKLISLIDCGGFGK
>FUSION-ENST00000641912.1:25500-ENST00000502082.5:192079|441
IFHLESWTF
>ENST00000368357.7|SNV-108212-C-A|2
ECISLDPEERK
>ENST00000293373.11|SNV-2804-G-A|3
FPNIDVRNSTQHLGPVHHEKAEIIR
>ENST00000438909.6|SNV-57366-A-G|3
NTLRLEKEESSHYVGH
>ENST00000555720.5|MNV-3067-TTAT-T|3
YEYNHDLFQR
>ENST00000398209.7|SNV-259002-T-A|3
TLSPAKSPSTSTGSIASSRK
>FUSION-ENST00000641912.1:25500-ENST00000502082.5:192079|232
WFYTIIEQFSTKHATF
>ENST00000581347.2|SNV-4179-A-G|4
QLPPAGSSRR
>ENST00000267460.9|SNV-179094-G-T|1
SDTEANEREFPMCR
>FUSION-ENST00000641912.1:25500-ENST00000502082.5:192079|645
VCLAPVIFPVPSTGSGIY
>ENST00000278853.9|SNV-2774-C-A|3
RDYIGNHLSQEQCQVASGHLPCIVR
>ENST00000379800.4|SNV-1391-A-T|1
QTVKNKNNVK
>ENST00000637812.1|MNV-110117-ACCAGCGTT-A|2
ADDNENQAAHVNRR
>ENST00000637812.1|MNV-110117-ACCAGCGTT-A|7
GVAGVPEEDRRLCR
>ENST00000330949.3|SNV-880-C-T|3
EHPDYKYRPRCK
>FUSION-ENST00000613860.4:214-ENST00000544698.1:91465|76
YGVEKYR
>ENST00000456556.5|INDEL-136264-A-AA|4
ILSTKKTK
>ENST00000422508.6|SNV-91610-C-A|1
VTALSPTASDAVTQMILVKAEGIEK
>FUSION-ENST00000538144.5:44149-ENST00000540866.2:491|25
MASLSDFKILR
>ENST00000489245.5|SNV-61437-A-T|6
NHSMMFGNIILR
>FUSION-ENST00000641912.1:25500-ENST00000502082.5:192079|492
GEPLSPLGNSR
>FUSION-ENST00000651894.2:949-ENST00000309865.11:34724|63
GTCIRQAFGKLLK
>ENST00000381989.4|SNV-66060-A-T|2
TLVSTTELQKTTGTMIHK
>FUSION-ENST00000625497.2:8600-ENST00000544698.1:91465|279
TQPSYLPTGNLGR
>FUSION-ENST00000641912.1:25500-ENST00000502082.5:192079|340
MQVPTSKCK
>FUSION-ENST00000641912.1:25500-ENST00000502082.5:192079|408
RAPLSLRK
>FUSION-ENST00000641912.1:25500-ENST00000502082.5:192079|105
YMYTCVHLCNHYLSQDREHFNHLK
>FUSION-ENST00000641912.1:25500-ENST00000502082.5:192079|445
MGISWGKIFHLESWTF
>ENST00000475396.5|SNV-11628-A-T|1
SSSQRCPGWD
>FUSION-ENST00000641912.1:25500-ENST00000502082.5:192079|926
TLISHVLKIFTFC
>FUSION-ENST00000641912.1:25500-ENST00000502082.5:192079|49
CMVHIHMIHIMYT
>FUSION-ENST00000641912.1:25500-ENST00000502082.5:192079|187
TLLQISK
>FUSION-ENST00000641912.1:25500-ENST00000502082.5:192079|402
KGTKIAK
>FUSION-ENST00000641912.1:25500-ENST00000502082.5:192079|77
YILSHGITGHIV
>FUSION-ENST00000641912.1:25500-ENST00000502082.5:192079|968
METEEYEAK
>FUSION-ENST00000641912.1:25500-ENST00000502082.5:192079|274
LNSCSEKGRAAIQGYWFLLH
>FUSION-ENST00000625497.2:8600-ENST00000544698.1:91465|200
VSSHEIWLFK
>FUSION-ENST00000641912.1:25500-ENST00000502082.5:192079|960
LSQMIFLK
>FUSION-ENST00000641912.1:25500-ENST00000502082.5:192079|488
MYCLWLFLHYSSR
>FUSION-ENST00000613860.4:214-ENST00000544698.1:91465|64
YLNYVSLFK
>ENST00000468472.1|SNV-2317-G-A|4
TYQVMRECEQAGSATPSVFSRTR
>FUSION-ENST00000641912.1:25500-ENST00000502082.5:192079|382
HRMDIRTISLR
>FUSION-ENST00000641912.1:25500-ENST00000502082.5:192079|380
MDIRTISLRMLLSHTGK
>ENST00000357503.3|SNV-1871-G-C|2
GAEVTRFVLQNASR
>FUSION-ENST00000625497.2:8600-ENST00000544698.1:91465|288
GGVSLCCPG
>ENST00000488721.5|INDEL-136264-A-AA|9
MKDIEKNVQK
>FUSION-ENST00000641912.1:25500-ENST00000502082.5:192079|301
PNDLSPSPITPRWECLVAGNK
>FUSION-ENST00000641912.1:25500-ENST00000502082.5:192079|679
MNEFNPGTLNTDLLTLTLSTTAL
>FUSION-ENST00000641912.1:25500-ENST00000502082.5:192079|591
LTFGTYCRER
>FUSION-ENST00000641912.1:25500-ENST00000502082.5:192079|493
AHRPNLSCHLFL
>FUSION-ENST00000641912.1:25500-ENST00000502082.5:192079|360
FLLKSLENCEKTIR
>FUSION-ENST00000641912.1:25500-ENST00000502082.5:192079|44
IHTYDVHGPYTHDTYISCAWSIYT
>ENST00000333891.14|SNV-197146-G-T|5
TIKEQPQPPCTAKPDQVEPWK
>ENST00000473862.5|SNV-20001-C-T|1
INREPVSRSFWSQER
>FUSION-ENST00000625497.2:8600-ENST00000544698.1:91465|238
QWEPASPPRGSNDNLVFGADMR
>FUSION-ENST00000641912.1:25500-ENST00000502082.5:192079|463
ATLILYVLFMVVFALQQQN
>FUSION-ENST00000641912.1:25500-ENST00000502082.5:192079|699
MPFVLSNTVPRGK
>ENST00000488399.5|INDEL-443334-C-CCCC|2
RLLASTASSSPPASVMVA
>FUSION-ENST00000613860.4:214-ENST00000544698.1:91465|9
FSYSLLLPHTEMWTIIR
>ENST00000619060.1|SNV-2512-C-A|3
GRRWGEDGAR
>ENST00000418434.5|SNV-20974-C-A|3
NHDEIYTIK
>FUSION-ENST00000641912.1:25500-ENST00000502082.5:192079|822
FYVVKPNIFLR
>FUSION-ENST00000641912.1:25500-ENST00000502082.5:192079|866
MNYSVIYCIK
>FUSION-ENST00000641912.1:25500-ENST00000502082.5:192079|137
RVQIPRGLCYHPGAHSANN
>FUSION-ENST00000625497.2:8600-ENST00000544698.1:91465|228
MASCCLPG
>ENST00000585505.1|SNV-23144-A-C|4
MISSSKTDDLPCQQEETFLLAKEER
>FUSION-ENST00000641912.1:25500-ENST00000502082.5:192079|956
LSQMIFLKWTMALDSDLAFDKYY
>FUSION-ENST00000641912.1:25500-ENST00000502082.5:192079|592
LTFGTYCR
>ENST00000482071.1|INDEL-83877-C-CA|7
VGLVPKKLCYR
>ENST00000466946.5|SNV-94875-C-T|3
GTQGATSGCR
>FUSION-ENST00000641912.1:25500-ENST00000502082.5:192079|688
MFQYFQVLSQLKTEAEK
>FUSION-ENST00000641912.1:25500-ENST00000502082.5:192079|75
DHILSFMLMNI
>FUSION-ENST00000641912.1:25500-ENST00000502082.5:192079|908
IQLRFFFSSSEFK
>FUSION-ENST00000641912.1:25500-ENST00000502082.5:192079|254
PTPQPPTILSVGR
>FUSION-ENST00000625497.2:8600-ENST00000544698.1:91465|276
MLNLTSGP
>ENST00000467661.5|SNV-58548-G-A|13
MLVDTVFEMNYATGQWTHFKK
>ENST00000524986.5|SNV-736-G-C|3
MFHLLLAARSRPAR
>ENST00000645774.1|SNV-107142-C-G|2
RTTQEAAGGGGETSACKPSCVR
>FUSION-ENST00000651894.2:949-ENST00000309865.11:34724|68
CVDVCRVQLVHR
>ENST00000367119.1|SNV-4776-C-T|1
LAVIGSTHGHRWVPGICLPR
>ENST00000513520.1|SNV-2317-G-A|5
MRECEQAGSATPSVFSRTR
>ENST00000389506.10|SNV-70019-C-A|2
SASPSVPGPTKHKPKTK
>ENST00000464190.6|SNV-18424-G-A|3
WIMKLRNYWV
>ENST00000251157.10|SNV-57072-A-G|2
YRMPFAWTAVHLMNIVSSAGSLER
>FUSION-ENST00000641912.1:25500-ENST00000502082.5:192079|861
PPGRQTHPR
>ENST00000613593.1|SNV-1705-G-A|2
RVGEHALSSYVSVHTESGK
>FUSION-ENST00000641912.1:25500-ENST00000502082.5:192079|15
LIKRNVMFSDPFCR
>FUSION-ENST00000641912.1:25500-ENST00000502082.5:192079|361
FLLKSLENCEK
>FUSION-ENST00000641912.1:25500-ENST00000502082.5:192079|500
SMVMQILLHS
>ENST00000495513.1|SNV-36684-A-G|2
MNYRLFGMRK
>FUSION-ENST00000641912.1:25500-ENST00000502082.5:192079|494
MAHRPNLSCHLFL
>FUSION-ENST00000641912.1:25500-ENST00000502082.5:192079|707
YCLNVFCQ
>ENST00000304457.11|SNV-17142-G-A|5
LLNLGRHSLDHLLKLYCNVNSNK
>FUSION-ENST00000641912.1:25500-ENST00000502082.5:192079|431
LFLSKYRM
>ENST00000304372.6|INDEL-32956-C-CC|7
QGARANLQAILTPKK
>FUSION-ENST00000641912.1:25500-ENST00000502082.5:192079|791
EKGIGQLHTAISKCLGFPFQYCHFK
>ENST00000304494.9|MNV-24175-CTC-C|14
VAELLLLHGAEPNCADPATHPTR
>FUSION-ENST00000625497.2:8600-ENST00000544698.1:91465|262
QRPPPGARQDPPLSAQATAR
>ENST00000547751.5|SNV-207128-C-T|1
PISRMNLL
>ENST00000293373.11|SNV-2804-G-A|5
KFPNIDVRNSTQHLGPVHHEK
>FUSION-ENST00000641912.1:25500-ENST00000502082.5:192079|646
SLPHPSSLSQQVVNM
>ENST00000299961.5|SNV-2895-G-T|4
HRSFLQASRSR
>ENST00000649225.1|INDEL-444794-G-GA|2
EPSHYMLSRICRIK
>ENST00000639549.1|SNV-93799-C-T|6
MMIMKIMLLTK
>FUSION-ENST00000641912.1:25500-ENST00000502082.5:192079|878
MLYVLKFACLHVINILFK
>FUSION-ENST00000641912.1:25500-ENST00000502082.5:192079|258
FPPIPFPFKCLLIFWLPFKL
>ENST00000302418.5|SNV-25171-C-A|7
TQMLDQEELLASTRRDK
>FUSION-ENST00000613860.4:214-ENST00000544698.1:91465|178
SSWQEPRCCKYDFR
>ENST00000581347.2|SNV-4179-A-G|1
RVPTTANSSSSGSKNR
>ENST00000524015.1|SNV-44871-A-T|1
TTTILAYSKIFCKT
>FUSION-ENST00000613860.4:214-ENST00000544698.1:91465|35
TNLIAIIEFSMFYFLK
>ENST00000482071.1|INDEL-83877-C-CA|10
MVGLVPKK
>FUSION-ENST00000613860.4:214-ENST00000544698.1:91465|119
MTFLIYLLSH
>FUSION-ENST00000641912.1:25500-ENST00000502082.5:192079|116
MIHTYHVHGPYTHDTYISCAWSIYT
>FUSION-ENST00000641912.1:25500-ENST00000502082.5:192079|966
METEEYEAKFSLL
>ENST00000361320.5|SNV-1944-G-T|4
ENTIICASPKELQGVNVIDALK
>FUSION-ENST00000641912.1:25500-ENST00000502082.5:192079|671
IYNFLNTYSVLGVKR
>FUSION-ENST00000641912.1:25500-ENST00000502082.5:192079|925
MAMCYIIWIYYNLVK
>FUSION-ENST00000625497.2:8600-ENST00000544698.1:91465|290
MPGQFCLFFCRGGVSLCCPG
>FUSION-ENST00000641912.1:25500-ENST00000502082.5:192079|216
WTRKNPVMEIGLGFFLF
>FUSION-ENST00000641912.1:25500-ENST00000502082.5:192079|338
CKLPSFTSASVPSPLLNPTGR
>FUSION-ENST00000613860.4:214-ENST00000544698.1:91465|6
MWTIIRLQQ
>ENST00000368357.7|SNV-108212-C-A|4
DTLKECISLDPEERK
>ENST00000456556.5|INDEL-136264-A-AA|5
AGKILSTKK
>ENST00000378024.9|SNV-26614-G-A|4
LKTDVDISLPKVEGDLK
>ENST00000525973.5|SNV-243115-G-A|4
TSPGSPPMEKSSPQTSSR
>ENST00000253251.12|SNV-84717-A-G|2
ETDMLNCLIECFDRVGIEEK
>ENST00000229329.7|SNV-15117-A-G|1
LLVCSIDGCLTNGHIYVSGDQK
>FUSION-ENST00000641912.1:25500-ENST00000502082.5:192079|404
MLQSPKKGTK
>ENST00000579755.1|MNV-24175-CTC-C|7
WWCCTGPGR
>FUSION-ENST00000641912.1:25500-ENST00000502082.5:192079|166
NFMFIKQLTLQLSDSHFSCY
>FUSION-ENST00000641912.1:25500-ENST00000502082.5:192079|120
MVHIHMIHTYDVHGTYTHDTYI
>FUSION-ENST00000641912.1:25500-ENST00000502082.5:192079|654
INMQKLHCKLHENGR
>FUSION-ENST00000613860.4:214-ENST00000544698.1:91465|29
FYFLKNLLKK
>ENST00000456556.5|INDEL-136264-A-AA|13
NVQKWIQYNGK
>FUSION-ENST00000641912.1:25500-ENST00000502082.5:192079|204
LSSWSPLC
>FUSION-ENST00000641912.1:25500-ENST00000502082.5:192079|424
DLQPGPWS
>FUSION-ENST00000641912.1:25500-ENST00000502082.5:192079|910
MNIFEVLQSYCQIVFQR
>FUSION-ENST00000641912.1:25500-ENST00000502082.5:192079|589
NRKSGDLYSIQM
>FUSION-ENST00000651894.2:949-ENST00000309865.11:34724|78
DNQDTRK
>ENST00000428314.5|INDEL-100774-A-AT|3
QTSEPSYPDVIPHR
>FUSION-ENST00000625497.2:8600-ENST00000544698.1:91465|232
LPAWLTR
>FUSION-ENST00000641912.1:25500-ENST00000502082.5:192079|82
YLLSQGKILYFF
>FUSION-ENST00000641912.1:25500-ENST00000502082.5:192079|362
RFLLKSLENCEK
>FUSION-ENST00000613860.4:214-ENST00000544698.1:91465|91
EVWSRKIQR
>ENST00000498512.5|SNV-36684-A-G|7
PVSQMNYRLFGMRKPNSR
>FUSION-ENST00000641912.1:25500-ENST00000502082.5:192079|237
MTKWFYTIIEQFSTK
>ENST00000398209.7|SNV-259002-T-A|4
TLSPAKSPSTSTGSIASSR
>FUSION-ENST00000641912.1:25500-ENST00000502082.5:192079|261
WIHVLHSRFPPIPFPFK
>ENST00000395255.7|SNV-14363-T-A|1
QLEYYQSQQASGFDRDLSGHVSWK
>FUSION-ENST00000641912.1:25500-ENST00000502082.5:192079|801
QLANTVMMTVVKVNKIYLTD
>FUSION-ENST00000641912.1:25500-ENST00000502082.5:192079|509
GCLNTFGP
>FUSION-ENST00000613860.4:214-ENST00000544698.1:91465|130
FCIFSRDR
>ENST00000568967.5|SNV-17414-G-A|3
MARTVYCTDVSADLLSMCQR
>FUSION-ENST00000641912.1:25500-ENST00000502082.5:192079|278
KLNSCSEK
>ENST00000562841.1|INDEL-32956-C-CC|5
TRVPRDAAPHAPPAK
>ENST00000394143.6|MNV-46865-CT-C|6
TALPSQALTITTFCVLK
>ENST00000456909.6|SNV-11628-A-T|2
FQCLRCGHEFKPEVPR
>ENST00000473862.5|SNV-20001-C-T|2
INREPVSR
>ENST00000460265.5|SNV-33694-A-G|5
LAQALHEMREQHDAQVRLCK
>FUSION-ENST00000641912.1:25500-ENST00000502082.5:192079|113
IHTYHVHGPYTHDTYISCAWSIYI
>FUSION-ENST00000641912.1:25500-ENST00000502082.5:192079|391
HTQTSLANTVK
>ENST00000569486.1|SNV-9749-G-A|1
SYQPPEPTARDPAKPRGSPWR
>FUSION-ENST00000641912.1:25500-ENST00000502082.5:192079|639
MQNSYFPKNKR
>FUSION-ENST00000641912.1:25500-ENST00000502082.5:192079|728
TWANLFTVGLHET
>ENST00000345136.7|SNV-56876-G-C|1
APVPASELLASAVLSRAQFEQLK
>FUSION-ENST00000613860.4:214-ENST00000544698.1:91465|23
LVSNSWAQAILLPQPPKVLGLQA
>FUSION-ENST00000641912.1:25500-ENST00000502082.5:192079|323
RPLKGIVDQTPSR
>FUSION-ENST00000625497.2:8600-ENST00000544698.1:91465|235
RHQHLLGSSGSWQASQQPPK
>ENST00000498512.5|SNV-36684-A-G|5
NYRLFGMR
>FUSION-ENST00000641912.1:25500-ENST00000502082.5:192079|978
MCVCVCVYIYIYTHTYIKSVK
>FUSION-ENST00000641912.1:25500-ENST00000502082.5:192079|334
RLGTTALKPLHSA
>FUSION-ENST00000641912.1:25500-ENST00000502082.5:192079|209
MNEGCIFIR
>FUSION-ENST00000641912.1:25500-ENST00000502082.5:192079|249
LARILCDIGY
>ENST00000368357.7|SNV-108212-C-A|6
KDTLKECISLDPEER
>ENST00000620676.6|SNV-47520-G-A|4
ELTLSMDELEENFRGMLKSTATK
>FUSION-ENST00000641912.1:25500-ENST00000502082.5:192079|226
GGELSLGQSR
>ENST00000464190.6|SNV-18424-G-A|9
WRVWMWIMKLR
>FUSION-ENST00000641912.1:25500-ENST00000502082.5:192079|161
MSPLSLQLSAELFYLSLNLI
>FUSION-ENST00000641912.1:25500-ENST00000502082.5:192079|429
CDTERELSSAVR
>FUSION-ENST00000641912.1:25500-ENST00000502082.5:192079|57
VSETLTEIVLNL
>FUSION-ENST00000625497.2:8600-ENST00000544698.1:91465|212
MCLHRKWQGPIGFTAAVWVSSQPPP
>FUSION-ENST00000641912.1:25500-ENST00000502082.5:192079|923
MAMCYIIWIYYNLVKHSPISSN
>FUSION-ENST00000641912.1:25500-ENST00000502082.5:192079|392
ESPNLLPFSTLNHQSVSNPK
>ENST00000555720.5|MNV-3067-TTAT-T|2
YEYNHDLFQRMPQNQGR
>FUSION-ENST00000641912.1:25500-ENST00000502082.5:192079|236
TKWFYTIIEQFSTK
>FUSION-ENST00000641912.1:25500-ENST00000502082.5:192079|754
GHPVFMCFHYNG
>ENST00000304372.6|INDEL-32956-C-CC|6
ANLQAILTPK
>FUSION-ENST00000641912.1:25500-ENST00000502082.5:192079|636
NKRVFLIYSDIQV
>ENST00000438909.6|SNV-57366-A-G|1
EESSHYVGH
>ENST00000553731.1|MNV-3067-TTAT-T|1
YEYNHDLFQRMPQNQGRHASDMTTF
>ENST00000261208.8|SNV-558-T-C|2
HIKNKPDNGGFTSVDDAHFLVR
>FUSION-ENST00000641912.1:25500-ENST00000502082.5:192079|309
RVPTTQNFDEN
>ENST00000370370.4|SNV-406-C-T|2
WMLQSMAEWHCQRQER
