# Supplementary material for: Identification of non-canonical peptides with moPepGen
Source: Nat Biotechnol. 2025 Jun 16;44(4):568–73. doi: 10.1038/s41587-025-02701-0 (PMC12680078; doi:10.1038/s41587-025-02701-0)
Supplement: Supplementary file 4 — Supplementary Data: Cancer cell line variant peptide database. Custom peptide database FASTA file for each of the 376 cell lines from the Cancer Cell Line Encyclopedia with proteomics characterization or used in the reference channel. Variant peptide FASTA files were produced by moPepGen as the result of cell-line-specific publicly available mutations and fusions. [file 41587_2025_2701_MOESM4_ESM.zip › ACH-000223.fasta]

>ENST00000622235.5|SNV-8542-C-T|2
FSCISMKLPR
>FUSION-ENST00000262995.8:499-ENST00000512715.1:42986|5
RYTMEMMLDK
>ENST00000503074.1|SNV-41215-C-T|2
MWQSQQERRIAVQLMHVR
>ENST00000369701.8|SNV-315-C-A|2
GGGRGGEMQVEAGGTSPAGER
>ENST00000471239.1|SNV-316645-C-T|12
MFSMWSLAASWPCGR
>ENST00000358656.9|SNV-9474-G-A|5
KQRTVELSFICGTCGK
>ENST00000466390.5|SNV-63719-T-C|1
LCFQRALHS
>FUSION-ENST00000479364.1:223422-ENST00000532302.1:30449|233
FVGELLKKVVSR
>ENST00000510590.1|SNV-166078-T-G|5
TVGVSGTQAPLLWPGKLDNR
>FUSION-ENST00000479364.1:223422-ENST00000532302.1:30449|269
KISKHSDFYHYTLNETPFNL
>FUSION-ENST00000479364.1:223422-ENST00000532302.1:30449|381
SGRAQGVRLGVCLCLR
>ENST00000356448.8|SNV-1286-C-T|5
RAVANGGTASLEYR
>FUSION-ENST00000479364.1:223422-ENST00000532302.1:30449|283
RVFFFLFFSAYIFSSVD
>ENST00000448743.5|SNV-33905-C-T|1
EVALGAGFSDK
>ENST00000281282.5|SNV-140830-C-T|1
NVEVLVSRSNTSEQDQAGTEMRVK
>ENST00000610588.4|SNV-47467-G-C|2
DFILYRFPGKPPTYVTHNGYEDK
>ENST00000326397.10|MNV-8121-AG-A|2
QSILAKLQEAVKLILEPL
>ENST00000334344.11|SNV-121635-C-T|4
RGPSTSGGK
>FUSION-ENST00000479364.1:223422-ENST00000532302.1:30449|266
MRAHILWVLLLKIYLQFI
>ENST00000360093.7|SNV-109602-G-A|2
FGGQNIFMTEEQKK
>ENST00000396401.7|SNV-43298-G-C|3
MTAEEMASHELK
>ENST00000605744.1|SNV-83650-C-G|1
WPTFGSAFFEVKLGWEAF
>ENST00000395146.8|SNV-200677-C-A|1
QGFQQLKELTKTP
>ENST00000534790.5|SNV-3547-A-C|1
PPQHPVTPGGSAAR
>ENST00000286452.5|SNV-25161-G-A|6
RCRQLENLQMECHR
>FUSION-ENST00000479364.1:223422-ENST00000532302.1:30449|100
VFPASCK
>ENST00000369701.8|SNV-315-C-A|5
RAGPELLPQKGGGR
>ENST00000610940.4|SNV-282-G-A|5
ALRRTLPALRPCIPR
>FUSION-ENST00000479364.1:223422-ENST00000532302.1:30449|278
LTYSAALIDAFTRPSSGNTTK
>ENST00000316881.9|SNV-22085-A-C|2
NNFCGVGICYGSLNRQGPESR
>ENST00000610940.4|SNV-282-G-A|1
TLPALRPCIPRFVPLSTAPASR
>ENST00000622235.5|SNV-8542-C-T|3
FSCISMK
>ENST00000422706.5|SNV-12398-G-T|MNV-12321-CTCTGGCATCCTGACCCTCGTCGGCATGGG-C|2
QPCTLGTCDGVGNHSR
>ENST00000502986.2|SNV-53297-C-A|2
LHGFILVTALVEK
>FUSION-ENST00000479364.1:223422-ENST00000532302.1:30449|377
AQGVRLGVCLCLRVFLCVCAR
>ENST00000479380.2|SNV-91691-C-G|5
TFPAQTKNVSPR
>ENST00000442985.1|SNV-40506-C-T|3
QASRPTRFPSGSGSRSR
>FUSION-ENST00000479364.1:223422-ENST00000532302.1:30449|192
MHAVCSFLK
>FUSION-ENST00000479364.1:223422-ENST00000532302.1:30449|364
ANGALLLMR
>ENST00000461440.5|MNV-38686-GAATCC-G|6
MYKRNVMILTSCCQEECLHQYSYL
>ENST00000422706.5|MNV-12321-CTCTGGCATCCTGACCCTCGTCGGCATGGG-C|6
QPCTLGTWDGVGNHSR
>FUSION-ENST00000479364.1:223422-ENST00000532302.1:30449|106
HFKQNRK
>FUSION-ENST00000479364.1:223422-ENST00000532302.1:30449|56
MVQPAGPKTKILQK
>ENST00000481328.7|SNV-83650-C-G|1
FKWPTFGSAFFEVKVHHGLLR
>ENST00000504154.6|SNV-6028-G-A|2
GAFQDLKELK
>ENST00000616995.4|SNV-592212-C-T|1
LLEHITKFLITQILVALRHLHFK
>ENST00000360104.7|SNV-290805-C-T|4
YGRNPLMELPLAVNPTGCVR
>FUSION-ENST00000479364.1:223422-ENST00000532302.1:30449|191
HAVCSFLK
>FUSION-ENST00000479364.1:223422-ENST00000532302.1:30449|240
SGTVHIMITQQKFVGELLKK
>ENST00000264731.8|SNV-146-C-T|2
MNFETSWCATLQYCPDPYIQR
>FUSION-ENST00000479364.1:223422-ENST00000532302.1:30449|127
IDYNLLNF
>ENST00000442985.1|SNV-40506-C-T|4
QASRPTRFPSGSGSR
>ENST00000422223.6|SNV-113480-A-G|2
TISVEVIPVNDGKPMLSK
>ENST00000580263.5|MNV-3551-CGGTAAGGGAAGGGATAATCAGAGCTGGGTGGGGCCAGGGTGGTTTCCCCTGCCAGCCTGGCCTGACCAGCCTGTCCCCCACCCTCTGCA-C|7
ASSPQIRCSHTRPCSTK
>ENST00000430479.6|SNV-55664-C-G|2
AFPGHLPPSQSIPDSSYPMDHRFR
>ENST00000482529.1|SNV-410-G-A|1
LRMLNCKMLGVSCK
>ENST00000430479.6|SNV-55664-C-G|1
AFPGHLPPSQSIPDSSYPMDHRFRR
>ENST00000371717.8|SNV-6399-A-C|2
EVLHSSLR
>ENST00000537098.7|SNV-207070-C-G|3
VLSNASR
>ENST00000356613.4|SNV-1220-C-T|3
RFLCHPLPKTLEQLIQR
>ENST00000612482.4|SNV-40893-T-A|1
DKIIELKDLVMGTDAK
>ENST00000336338.10|SNV-143376-G-A|3
EEQVKIQKVTEESPHQPEPK
>ENST00000616995.4|SNV-592212-C-T|6
LHGDMLEMILSSEKGRLLEHITK
>ENST00000510590.1|SNV-166078-T-G|3
LSTRSSCAQSVLVALRLLCCGQGN
>ENST00000286452.5|SNV-25161-G-A|4
CRQLENLQMECHRK
>ENST00000489691.1|SNV-14096-G-A|6
NGWITFGMSYQPWLSRPVPSIR
>FUSION-ENST00000479364.1:223422-ENST00000532302.1:30449|365
MANGALLLMR
>ENST00000580263.5|MNV-3551-CGGTAAGGGAAGGGATAATCAGAGCTGGGTGGGGCCAGGGTGGTTTCCCCTGCCAGCCTGGCCTGACCAGCCTGTCCCCCACCCTCTGCA-C|3
MFKGQLTTDQVFPYPSVLNEE
>ENST00000254624.10|MNV-66433-CAGCGTTGAATTCGAAGCAAATGATTTACAGGGGGG-C|1
QCQLKYKFQR
>FUSION-ENST00000479364.1:223422-ENST00000532302.1:30449|142
IRNILKHQK
>ENST00000282469.10|SNV-41215-C-T|4
EEQLINRLMWQSQQERR
>FUSION-ENST00000479364.1:223422-ENST00000532302.1:30449|346
SPPPSSRTLTFVYCLSAFGVRPRK
>ENST00000359600.6|SNV-287590-G-A|4
QLLDATINAYINTTHSRLTHINPR
>ENST00000504041.1|SNV-78936-C-T|9
MYVIYSKNK
>FUSION-ENST00000479364.1:223422-ENST00000532302.1:30449|107
IKHFKQNR
>FUSION-ENST00000479364.1:223422-ENST00000532302.1:30449|325
LKSISSFRSPL
>ENST00000389793.7|SNV-108606-A-G|3
VVELSSCEETQALALRVVLSLIK
>ENST00000537098.7|SNV-207070-C-G|5
KVLSNASR
>FUSION-ENST00000479364.1:223422-ENST00000532302.1:30449|272
TSVVYCSLK
>FUSION-ENST00000479364.1:223422-ENST00000532302.1:30449|340
GRGLPSRPRPGQRPSDAGRLR
>ENST00000409709.9|SNV-83650-C-G|3
LAFLKLMFK
>ENST00000521086.6|SNV-43298-G-C|7
TAEEMASHELKEMR
>ENST00000461440.5|MNV-38686-GAATCC-G|3
NVMILTSCCQEECLHQYSYL
>ENST00000449214.1|SNV-52-G-C|1
STEGFQEKASSDATSKA
>ENST00000398882.8|SNV-1019-C-T|3
GLLAQVPSLAEGRPWRVALR
>FUSION-ENST00000479364.1:223422-ENST00000532302.1:30449|264
ISKHSDFYHYTLNETPFNL
>ENST00000360093.7|SNV-109602-G-A|5
KFGGQNIFMTEEQK
>FUSION-ENST00000479364.1:223422-ENST00000532302.1:30449|99
VFPASCKY
>ENST00000286452.5|SNV-25161-G-A|1
QLENLQMECHRKMEVTGR
>ENST00000471239.1|SNV-316645-C-T|8
MFSMWSLAASWPCGRSPSKEPR
>ENST00000422223.6|SNV-113480-A-G|5
HKILKTISVEVIPVNDGKPMLSK
>FUSION-ENST00000479364.1:223422-ENST00000532302.1:30449|166
LELSYTLHYKMGMK
>ENST00000651217.1|SNV-418351-C-A|2
LVYMDMSKNR
>ENST00000461440.5|MNV-38686-GAATCC-G|4
RNVMILTSCCQEECLHQYSYL
>ENST00000285039.12|SNV-292483-G-A|1
HLKRLNVGMENK
>ENST00000308342.7|SNV-18941-G-A|1
LSNSAKQELMDFKSR
>ENST00000586409.5|SNV-53444-A-C|1
SPTRPESSCPHSC
>ENST00000482333.5|SNV-55763-G-A|2
ESGFLQVVGSVPDATCKKTSG
>FUSION-ENST00000479364.1:223422-ENST00000532302.1:30449|380
VCPRVGGGIPLK
>FUSION-ENST00000479364.1:223422-ENST00000532302.1:30449|268
MRAHILWVLLLK
>FUSION-ENST00000479364.1:223422-ENST00000532302.1:30449|144
RIRNILK
>ENST00000471239.1|SNV-316645-C-T|11
FSMWSLAASWPCGR
>ENST00000479930.5|SNV-92855-A-T|1
QITCESPVIPPNRFLRM
>ENST00000558505.5|SNV-17282-G-C|7
PVSLQRHQRDEQK
>FUSION-ENST00000479364.1:223422-ENST00000532302.1:30449|226
FSNMNYK
>ENST00000493735.5|SNV-14225-C-A|4
PSPAMRRDVLETK
>ENST00000357162.6|SNV-806789-C-G|1
WDLWVFEGEKIVLQVPAGK
>ENST00000514322.1|MNV-8121-AG-A|19
ANLGTAMTYTLFEYAK
>FUSION-ENST00000479364.1:223422-ENST00000532302.1:30449|394
RAWGPGR
>ENST00000646042.1|SNV-7374-A-C|6
MLGHTTQR
>FUSION-ENST00000479364.1:223422-ENST00000532302.1:30449|270
TSVVYCSLKKISK
>FUSION-ENST00000479364.1:223422-ENST00000532302.1:30449|323
MGLLRPTASPFR
>ENST00000518568.3|SNV-942-T-G|3
IVSTLLFILVPVAIGIVIK
>FUSION-ENST00000479364.1:223422-ENST00000532302.1:30449|174
CHIRMFILNAYYH
>FUSION-ENST00000479364.1:223422-ENST00000532302.1:30449|382
SGRAQGVR
>FUSION-ENST00000479364.1:223422-ENST00000532302.1:30449|85
FRICQSGGWALAVLQVVRSR
>ENST00000356448.8|SNV-1286-C-T|1
AVANGGTASLEYRAASPRLR
>ENST00000502986.2|SNV-53297-C-A|4
KDPDGFLEIGNLETIISFPGGER
>ENST00000360104.7|SNV-290805-C-T|3
YGRNPLMELPLAVNPTGCVRSEPK
>ENST00000473989.8|INDEL-53004-C-CA|6
FYSDYTFFK
>ENST00000476355.5|SNV-55664-C-G|2
NLTGPSQVTSLHRSPYQIAATPWT
>ENST00000504041.1|SNV-78936-C-T|6
YVIYSKNKLQSDALLSSHGNAFFK
>ENST00000504041.1|SNV-78936-C-T|8
YVIYSKNK
>FUSION-ENST00000479364.1:223422-ENST00000532302.1:30449|164
MSCIYKK
>ENST00000544257.5|SNV-68276-T-G|3
AVVMDEVVLTIEQGNLGLRIK
>ENST00000519097.5|SNV-103626-A-G|1
GYLYLAIEYAPHGNLLDFLRESR
>ENST00000526942.5|SNV-6114-G-A|3
TLSPSYRMDDRK
>ENST00000398882.8|SNV-1019-C-T|2
VALRVLSALALEHAR
>FUSION-ENST00000479364.1:223422-ENST00000532302.1:30449|195
MGIWLAGKQNPVGHECMHAVCSFLK
>FUSION-ENST00000479364.1:223422-ENST00000532302.1:30449|64
KSVCQKK
>ENST00000409709.9|SNV-83650-C-G|1
LMFKWPTFGSAFFEVK
>ENST00000651217.1|SNV-418351-C-A|1
MDMSKNR
>FUSION-ENST00000479364.1:223422-ENST00000532302.1:30449|243
YGHIIKSGTVHIMITQQKFVGELLK
>FUSION-ENST00000479364.1:223422-ENST00000532302.1:30449|379
VCPRVGGGIPLKESNFVSMR
>ENST00000396439.7|SNV-76-G-A|6
SKQRGTFSEMSLAQDPK
>ENST00000581908.1|SNV-25007-T-A|1
TSCDSSFTPCRSMW
>FUSION-ENST00000479364.1:223422-ENST00000532302.1:30449|6
VILFKGIPLESTDGERLVK
>ENST00000312561.9|SNV-23579-G-C|3
GMPAKSHSSCSMEVLATCLSLWKK
>ENST00000504041.1|SNV-78936-C-T|7
MYVIYSKNKLQSDALLSSHGNAFFK
>ENST00000369701.8|SNV-315-C-A|6
RAGPELLPQK
>ENST00000167588.4|SNV-410-G-A|4
AGRDYNAYYRQIEELR
>ENST00000494535.1|SNV-8542-C-T|3
MRALQLHQHEAAPDPAPEAETTQSR
>ENST00000290866.10|SNV-9589-C-G|2
FDVNQLQNTTMKR
>FUSION-ENST00000479364.1:223422-ENST00000532302.1:30449|102
MRVFPASCKY
>ENST00000434748.2|SNV-18649-G-A|4
KEKWEHR
>ENST00000654456.1|SNV-608-T-A|2
ARASCSSSSSSPDV
>ENST00000489691.1|SNV-14096-G-A|5
NGWITFGMSYQPWLSRPVPSIRSK
>FUSION-ENST00000479364.1:223422-ENST00000532302.1:30449|154
LCGLAYTFADKL
>ENST00000374852.4|SNV-66560-G-A|4
EDLRVYKK
>ENST00000254624.10|MNV-66433-CAGCGTTGAATTCGAAGCAAATGATTTACAGGGGGG-C|4
LICRQCQLK
>ENST00000637938.1|SNV-78936-C-T|7
SFLRHEEQFGMYVIYSKNK
>ENST00000428432.6|SNV-15530-A-G|3
AKAWDDGKGEASEQIFATCDEK
>FUSION-ENST00000479364.1:223422-ENST00000532302.1:30449|259
KLHLTCR
>FUSION-ENST00000479364.1:223422-ENST00000532302.1:30449|151
MLMVYGK
>FUSION-ENST00000479364.1:223422-ENST00000532302.1:30449|241
SGTVHIMITQQKFVGELLK
>ENST00000218548.10|SNV-20479-T-G|2
STVPEAVTKCR
>ENST00000445392.5|SNV-5850-G-T|1
DLVKEALERYALDPR
>ENST00000454679.7|SNV-340669-G-A|4
DHTLGNENGHFMYLKATAVGLRGDK
>ENST00000334344.11|SNV-121635-C-T|2
GPSTSGGK
>ENST00000369701.8|SNV-315-C-A|7
AAVLGRRAGPELLPQK
>ENST00000282469.10|SNV-41215-C-T|1
LMWQSQQERRIAVQLMHVR
>ENST00000019317.8|SNV-60762-G-T|3
AKSEQQAQEDEEPEWRGGAVQPPR
>FUSION-ENST00000479364.1:223422-ENST00000532302.1:30449|341
GRGLPSRPRPGQRPSDAGR
>ENST00000297283.4|SNV-166-A-G|1
GARAIKDAK
>ENST00000493735.5|SNV-14225-C-A|2
RRDVLETK
>ENST00000581908.1|SNV-25007-T-A|5
KTSCDSSFTPCR
>FUSION-ENST00000479364.1:223422-ENST00000532302.1:30449|84
ICQSGGWALAVLQVVR
>ENST00000380232.4|SNV-565-G-T|5
AKEYSHCACTIVR
>ENST00000221086.8|SNV-37885-A-T|3
SSKYLDEAYEEMVNIIEFNKELQAK
>ENST00000475665.5|SNV-8723-A-G|2
LENGLVK
>ENST00000479380.2|SNV-91691-C-G|2
NVSPRFCLALR
>FUSION-ENST00000285039.12:381-ENST00000398545.5:15519|94
SVGELYSQESNNAQIK
>FUSION-ENST00000479364.1:223422-ENST00000532302.1:30449|279
EFFFFFFFR
>ENST00000490378.1|SNV-61886-T-A|5
ATGVQDFNRTEIDR
>FUSION-ENST00000479364.1:223422-ENST00000532302.1:30449|376
VGGGIPLK
>ENST00000547974.5|SNV-38489-C-G|2
MTSPQGSRALSTPTPGR
>ENST00000527707.5|SNV-115800-T-A|1
GKVKSWS
>FUSION-ENST00000285039.12:381-ENST00000398545.5:15519|95
MSVGELYSQESNNAQIK
>ENST00000546620.5|SNV-278355-T-C|1
LHLVTANAHQLPHITSILKVT
>ENST00000396439.7|SNV-76-G-A|4
QRGTFSEMSLAQDPKWQQR
>ENST00000466883.5|SNV-6150-C-T|6
MGLGPRANLRCQVSAFGGR
>ENST00000435213.6|SNV-118020-G-C|3
TLHMLIR
>ENST00000651217.1|SNV-418351-C-A|8
DNNALQVLPGSIGKLKMLVYMDMSK
>ENST00000673875.1|SNV-40506-C-T|2
FPSGSGSR
>ENST00000544257.5|SNV-68276-T-G|2
IKGELITAYPQVVVVR
>ENST00000369303.9|SNV-8952-C-T|1
GTCVSSAEEEVENAPR
>ENST00000288699.11|SNV-79603-G-A|1
LYQVLHACKDIGAIAR
>FUSION-ENST00000479364.1:223422-ENST00000532302.1:30449|267
RAHILWVLLLK
>ENST00000361915.8|SNV-20432-C-G|3
IIWEDIFRK
>FUSION-ENST00000479364.1:223422-ENST00000532302.1:30449|359
NLAQRFCCREQGFR
>FUSION-ENST00000479364.1:223422-ENST00000532302.1:30449|349
CRSPPPSSRTLTFVYCLSAFGVRPR
>ENST00000265922.8|SNV-120289-G-T|4
YKIYRDFAR
>ENST00000654456.1|SNV-608-T-A|3
MARASCSSSSSSPDV
>ENST00000464015.5|SNV-138-C-G|1
VSWRPLWPGL
>ENST00000061240.7|SNV-192501-C-G|1
VHGKFCGAEVPEVITSQFNNMR
>ENST00000377918.8|SNV-93059-G-T|3
NTFCTFGK
>ENST00000473186.5|SNV-277014-G-A|1
EEVKPKNSEANGLRGR
>FUSION-ENST00000479364.1:223422-ENST00000532302.1:30449|239
MITQQKFVGELLK
>ENST00000288699.11|SNV-79603-G-A|2
LYQVLHACK
>ENST00000325995.7|SNV-470-A-C|2
LSEILSCATLKK
>ENST00000396401.7|SNV-43298-G-C|1
MTAEEMASHELKEMRK
>FUSION-ENST00000479364.1:223422-ENST00000532302.1:30449|91
MSKKHIR
>ENST00000422706.5|SNV-12398-G-T|MNV-12321-CTCTGGCATCCTGACCCTCGTCGGCATGGG-C|1
QPCTLGTCDGVGNHSRFDR
>ENST00000448743.5|SNV-33905-C-T|2
TSNVAREVALGAGFSDK
>FUSION-ENST00000606221.1:749-ENST00000656150.1:58480|5
REPLPFQLETSTGILEGCG
>ENST00000613958.1|SNV-177-A-C|4
ASEGLAGALASVLAGQGSR
>ENST00000019317.8|SNV-60762-G-T|1
SEQQAQEDEEPEWRGGAVQPPR
>ENST00000312481.11|SNV-39808-G-A|1
NIKNEVVREICAEK
>ENST00000019317.8|SNV-60762-G-T|2
SEQQAQEDEEPEWR
>ENST00000336338.10|SNV-143376-G-A|1
VTEESPHQPEPK
>FUSION-ENST00000479364.1:223422-ENST00000532302.1:30449|141
NILKHQK
>ENST00000597275.5|SNV-11912-G-A|2
RPSPPKAWDQLR
>ENST00000007414.8|SNV-3292-T-C|5
AHRLAHRLDTPR
>FUSION-ENST00000479364.1:223422-ENST00000532302.1:30449|161
KISQCEVLFQT
>ENST00000473186.5|SNV-290805-C-T|5
ELPLAVNPTGCVR
>ENST00000319778.11|SNV-91691-C-G|3
DLNQYDFPSSDEER
>ENST00000482333.5|SNV-55763-G-A|4
ESGFLQVVGSVPDATCKK
>FUSION-ENST00000479364.1:223422-ENST00000532302.1:30449|277
LTYSAALIDAFTRPSSGNTTKR
>FUSION-ENST00000479364.1:223422-ENST00000532302.1:30449|350
CRSPPPSSR
>ENST00000280245.8|SNV-64249-G-A|4
DFKNYVNLGPLGVKLMSVESK
>ENST00000312561.9|SNV-23863-G-C|SNV-23812-G-A|1
GTELHIAVVSPLVLSEVKTLSVK
>ENST00000613958.1|SNV-177-A-C|1
VHSCDSAPAGEPPAPVRLRK
>ENST00000376437.9|SNV-16803-C-G|2
MAELPVDPMLSKMILACEK
>ENST00000454679.7|SNV-340669-G-A|5
DHTLGNENGHFMYLKATAVGLR
>FUSION-ENST00000479364.1:223422-ENST00000532302.1:30449|375
VGGGIPLKESNFVSMR
>ENST00000007414.8|SNV-3292-T-C|3
LAHRLDTPRGSLPSTAHR
>ENST00000306324.4|SNV-1386-C-T|1
DHHTDLTIL
>FUSION-ENST00000479364.1:223422-ENST00000532302.1:30449|301
APVYPCRPR
>ENST00000471239.1|SNV-316645-C-T|19
MGRAMFSMWSLAASWPCGR
>ENST00000508261.5|SNV-7516-C-T|1
VRRSCWPSSPR
>ENST00000422706.5|MNV-12321-CTCTGGCATCCTGACCCTCGTCGGCATGGG-C|4
DYQQYHGLR
>ENST00000393470.1|SNV-34178-G-T|1
SFLIEIQFISR
>FUSION-ENST00000479364.1:223422-ENST00000532302.1:30449|140
NILKHQKF
>FUSION-ENST00000479364.1:223422-ENST00000532302.1:30449|255
LHLTCRQFKK
>ENST00000221086.8|SNV-37885-A-T|1
YLDEAYEEMVNIIEFNKELQAK
>FUSION-ENST00000479364.1:223422-ENST00000532302.1:30449|134
ITIPVFFSILSLLKECTR
>ENST00000651989.2|SNV-418351-C-A|4
LKMLVYMDMSK
>FUSION-ENST00000479364.1:223422-ENST00000532302.1:30449|370
RVHSSCTAICVGTWLMAPSY
>ENST00000451905.4|SNV-70386-G-T|4
NHGCIIFDLDFEDSFYK
>FUSION-ENST00000479364.1:223422-ENST00000532302.1:30449|120
KAIESFFGF
>ENST00000326397.10|MNV-8121-AG-A|3
QSILAKLQEAVK
>ENST00000403665.7|SNV-21571-G-A|1
EHKITHKMICAGYR
>ENST00000508261.5|SNV-7516-C-T|3
TPTPPRVR
>ENST00000502986.2|SNV-53297-C-A|1
LHGFILVTALVEKEAVPGIK
>FUSION-ENST00000479364.1:223422-ENST00000532302.1:30449|205
MSKVIQNIVDFYWQVLNLWGVIHCK
>FUSION-ENST00000285039.12:381-ENST00000398545.5:15519|93
SVGELYSQESNNAQIKHENEQDMLK
>FUSION-ENST00000479364.1:223422-ENST00000532302.1:30449|311
NLPLLAFI
>FUSION-ENST00000560081.5:229-ENST00000652379.1:25317|1
VEVISNF
>FUSION-ENST00000479364.1:223422-ENST00000532302.1:30449|180
HACSLQFFEKHIGSIYRHLK
>ENST00000559671.5|SNV-17282-G-C|3
DTKEMNK
>ENST00000422223.6|SNV-113480-A-G|1
TISVEVIPVNDGKPMLSKK
>ENST00000446394.5|SNV-52822-G-C|2
KDPTASFNTIEDSGINAK
>ENST00000370010.6|SNV-65386-G-C|5
ELRSIPEDSQLNTVTLPR
>ENST00000334463.4|INDEL-30448-A-AA|2
NTGSLGGVGR
>ENST00000607367.5|SNV-44750-G-T|3
RYPIHQTQYSCPGVLPTLCWNGYHK
>ENST00000374852.4|SNV-66560-G-A|5
EDLRVYK
>FUSION-ENST00000479364.1:223422-ENST00000532302.1:30449|80
ILVTECSNQISSEMR
>ENST00000254624.10|MNV-66433-CAGCGTTGAATTCGAAGCAAATGATTTACAGGGGGG-C|6
HLRLICR
>ENST00000312481.11|SNV-39808-G-A|5
EERVSFGQNFDALKNIK
>ENST00000508261.5|SNV-7516-C-T|4
STARTPTPPRVR
>FUSION-ENST00000479364.1:223422-ENST00000532302.1:30449|169
MNRLELSYTLHYKMGMK
>FUSION-ENST00000479364.1:223422-ENST00000532302.1:30449|159
MSSEFSNV
>ENST00000610940.4|SNV-282-G-A|4
RTLPALRPCIPR
>ENST00000565057.5|SNV-489-G-A|5
WMFKEDHSLEHRCMESAK
>FUSION-ENST00000479364.1:223422-ENST00000532302.1:30449|236
ITQQKFVGELLKK
>ENST00000319778.11|SNV-91691-C-G|1
LSQVLSGSSEAEEDNDPDGPFAFRR
>FUSION-ENST00000479364.1:223422-ENST00000532302.1:30449|296
KLFQPLLARFTIAYG
>ENST00000539033.1|SNV-46-G-A|6
NKQRGTFSEMSLAQDPK
>ENST00000280333.9|SNV-545969-C-T|1
TPPPPPSKTTRK
>FUSION-ENST00000479364.1:223422-ENST00000532302.1:30449|357
FCCREQGFRSAAAPGEGAADGAHR
>ENST00000342992.10|SNV-60324-C-G|1
NCAMVDESVYGFRLGRLGASAR
>ENST00000482333.5|SNV-55763-G-A|7
MESGFLQVVGSVPDATCK
>ENST00000395146.8|SNV-200677-C-A|3
QGFQQLK
>ENST00000331320.12|SNV-40541-C-A|2
YVGTFAR
>ENST00000019317.8|SNV-60761-G-T|2
ANAEQQAQEDEEPEWR
>ENST00000376406.8|SNV-14595-C-T|1
AGFFLSPDEYVVTDPEQEK
>ENST00000374852.4|SNV-66560-G-A|3
VYKKTHSVWPFLVQR
>ENST00000522635.5|SNV-43298-G-C|2
NIPMTLELLQEMASHELKEMR
>FUSION-ENST00000479364.1:223422-ENST00000532302.1:30449|162
SCIYKKISQCEVLFQT
>FUSION-ENST00000479364.1:223422-ENST00000532302.1:30449|112
SYVTVWIS
>FUSION-ENST00000636699.1:122314-ENST00000637145.1:16915|6
HGGPDAVTLRGAPSGHPR
>ENST00000447351.5|SNV-61886-T-A|2
DPAGPGTLIMATGVQDFNRTEIDR
>ENST00000481328.7|SNV-83650-C-G|5
LMFKWPTFGSAFFEVKVHHGLLR
>FUSION-ENST00000479364.1:223422-ENST00000532302.1:30449|314
LHIKCLFTSPLKNLPLLAFI
>ENST00000376718.8|SNV-195552-G-C|3
DSLVEHDEEFLQR
>ENST00000310597.6|SNV-83-C-T|3
EPAGPCGFCPVGEVQPAR
>ENST00000488484.1|SNV-3108-G-C|5
MRTMILPLTIQTSPTMTLSLSQ
>ENST00000607367.5|SNV-44750-G-T|1
YPIHQTQYSCPGVLPTLCWNGYHKK
>FUSION-ENST00000479364.1:223422-ENST00000532302.1:30449|289
MHSLGLLLETPLREMLI
>ENST00000580263.5|MNV-3551-CGGTAAGGGAAGGGATAATCAGAGCTGGGTGGGGCCAGGGTGGTTTCCCCTGCCAGCCTGGCCTGACCAGCCTGTCCCCCACCCTCTGCA-C|2
FKGQLTTDQVFPYPSVLNEE
>ENST00000515409.5|SNV-2121-A-G|2
MPADTVFDKEALFG
>ENST00000243167.9|SNV-14225-C-A|2
VGYYETDNYTMPSPAMRRDVLETK
>ENST00000368059.7|SNV-27062-A-T|1
SPEIHVTNPIQGKR
>ENST00000284548.16|SNV-100109-T-C|1
GLVDAEVTADEDAEFSCEVSR
>ENST00000471239.1|SNV-316645-C-T|16
GRAMFSMWSLAASWPCGRSPSK
>FUSION-ENST00000560081.5:229-ENST00000652379.1:25317|4
NLSDMENEFYYRYPSVISR
>ENST00000380110.8|INDEL-124874-A-AA|5
NQSGHPFPAVPVSKQK
>ENST00000297283.4|SNV-166-A-G|2
RGARAIK
>ENST00000347486.8|SNV-25007-T-A|1
IQDPLIEFAQVCSSDEDIL
>ENST00000447351.5|SNV-61886-T-A|1
TEIDRLNEIK
>ENST00000422706.5|MNV-12321-CTCTGGCATCCTGACCCTCGTCGGCATGGG-C|SNV-12398-G-T|1
FDRDYQQYHGLRK
>ENST00000592114.1|MNV-324944-AGTGT-A|8
MMGFRYRCQHTITSSVR
>ENST00000624945.1|SNV-25254-C-G|3
MRAGMRFQDLK
>ENST00000403665.7|SNV-21571-G-A|3
YREHKITHK
>ENST00000297283.4|SNV-166-A-G|3
GTEEAKRGAR
>ENST00000535225.6|SNV-68649-C-A|4
NGVNCEHSPVDLSKVDLHLMK
>FUSION-ENST00000479364.1:223422-ENST00000532302.1:30449|156
LCGLAYTFADK
>ENST00000473186.5|SNV-290805-C-T|6
MELPLAVNPTGCVR
>FUSION-ENST00000479364.1:223422-ENST00000532302.1:30449|167
LELSYTLHYK
>ENST00000230538.12|SNV-115713-G-C|4
LAFTQSRAASYFFDGSGYALVR
>ENST00000265922.8|SNV-120289-G-T|3
IYRDFAR
>ENST00000651217.1|SNV-418351-C-A|3
LVYMDMSK
>ENST00000435213.6|SNV-118020-G-C|1
TLHMLIRSLHQDLMPDLHKNMLNR
>ENST00000466883.5|SNV-6150-C-T|1
CQVSAFGGRT
>ENST00000434748.2|SNV-18649-G-A|2
WEHRLIK
>ENST00000673875.1|SNV-40506-C-T|5
NQSPQRLASQASRPTRFPSGSGSR
>FUSION-ENST00000479364.1:223422-ENST00000532302.1:30449|109
MSCIRIKHFK
>FUSION-ENST00000479364.1:223422-ENST00000532302.1:30449|405
SAEVCSGGGGMGTRK
>ENST00000340281.9|MNV-32466-AGGGGAAGTAGGGGT-A|3
GIRGRDSK
>FUSION-ENST00000479364.1:223422-ENST00000532302.1:30449|83
ICQSGGWALAVLQVVRSR
>ENST00000580263.5|MNV-3551-CGGTAAGGGAAGGGATAATCAGAGCTGGGTGGGGCCAGGGTGGTTTCCCCTGCCAGCCTGGCCTGACCAGCCTGTCCCCCACCCTCTGCA-C|6
ASSPQIRCSHTRPCSTKS
>ENST00000368457.3|SNV-4759-C-T|1
GGGIPDANSLAPPGK
>ENST00000019317.8|SNV-60761-G-T|1
ANAEQQAQEDEEPEWRGGAVQPPR
>ENST00000334344.11|SNV-121635-C-T|5
QLLLPKRGPSTSGGK
>ENST00000674300.1|SNV-14096-G-A|5
SYQPWLSRPVPSIR
>FUSION-ENST00000479364.1:223422-ENST00000532302.1:30449|312
CLFTSPLKNLPLLAFI
>ENST00000380232.4|SNV-565-G-T|4
AKEYSHCACTIVRVEILR
>FUSION-ENST00000479364.1:223422-ENST00000532302.1:30449|147
VYGKNNNSCIFFYSLST
>ENST00000434748.2|SNV-18649-G-A|3
EKWEHRLIK
>ENST00000359600.6|SNV-287590-G-A|3
LTHINPR
>ENST00000547974.5|SNV-38489-C-G|4
MTSPQGSR
>FUSION-ENST00000479364.1:223422-ENST00000532302.1:30449|60
MVQPAGPK
>FUSION-ENST00000479364.1:223422-ENST00000532302.1:30449|122
MHFIIFVCPTPFSKKAIESFFGF
>FUSION-ENST00000479364.1:223422-ENST00000532302.1:30449|396
MRRAWGPGR
>ENST00000613958.1|SNV-177-A-C|2
VHSCDSAPAGEPPAPVRLR
>FUSION-ENST00000479364.1:223422-ENST00000532302.1:30449|163
MSCIYKKISQCEVLFQT
>ENST00000453514.5|INDEL-28994-C-CT|4
EIQLLFPQSRLFFGWVLFK
>ENST00000344337.11|SNV-77736-C-T|3
ESIKKEACWMISNITAGNR
>ENST00000298317.9|SNV-6114-G-A|4
EAQGQQQHHKMTLSPSYRMDDR
>ENST00000466883.5|SNV-6150-C-T|3
ANLRCQVSAFGGRT
>ENST00000431877.7|SNV-24616-C-T|2
VCFVNPPSAIEMQLRR
>ENST00000487039.1|SNV-20372-C-G|1
TTCAMPGSGTARSPAATT
>ENST00000643816.1|SNV-138319-A-T|1
MLDLNWYLGIYSGLTVATVLFGIAR
>ENST00000622235.5|SNV-8542-C-T|6
APHRLCGRFSCISMK
>ENST00000360093.7|SNV-109602-G-A|4
KFGGQNIFMTEEQKK
>ENST00000637337.1|SNV-20432-C-G|7
NSIRKIIWEDIFR
>ENST00000511072.5|SNV-342960-G-A|3
GKGKSAK
>ENST00000445392.5|SNV-5850-G-T|4
SVLATGTSSARDLVK
>FUSION-ENST00000479364.1:223422-ENST00000532302.1:30449|400
MPLTPAYSR
>FUSION-ENST00000479364.1:223422-ENST00000532302.1:30449|42
MQQSLPS
>ENST00000361915.8|SNV-20432-C-G|1
KLKLWEFFQVDVNK
>ENST00000396401.7|SNV-43298-G-C|2
MTAEEMASHELKEMR
>ENST00000409709.9|SNV-83650-C-G|2
LAFLKLMFKWPTFGSAFFEVK
>FUSION-ENST00000479364.1:223422-ENST00000532302.1:30449|355
EQGFRSAAAPGEGAADGAHRSPR
>ENST00000338977.5|SNV-55741-C-T|4
TFRQSANLYVYRR
>FUSION-ENST00000479364.1:223422-ENST00000532302.1:30449|199
VIQNIVDFYWQVLNLWGVIHCKYF
>FUSION-ENST00000479364.1:223422-ENST00000532302.1:30449|253
KLYQEKPR
>ENST00000575323.1|SNV-31852-G-C|2
CKVDTPMTM
>FUSION-ENST00000479364.1:223422-ENST00000532302.1:30449|263
AHILWVLLLK
>FUSION-ENST00000479364.1:223422-ENST00000532302.1:30449|61
ILIVFSPTFPDFP
>FUSION-ENST00000479364.1:223422-ENST00000532302.1:30449|188
SILGVSTDT
>FUSION-ENST00000479364.1:223422-ENST00000532302.1:30449|369
VFLCVCAR
>FUSION-ENST00000479364.1:223422-ENST00000532302.1:30449|333
MKLYASHKMFIHLSLK
>ENST00000645504.1|SNV-7374-A-C|2
TQRSWEAER
>ENST00000473186.5|SNV-290805-C-T|4
MELPLAVNPTGCVRSEPK
>ENST00000428432.6|SNV-15530-A-G|2
AWDDGKGEASEQIFATCDEK
>FUSION-ENST00000479364.1:223422-ENST00000532302.1:30449|110
MSCIRIK
>FUSION-ENST00000479364.1:223422-ENST00000532302.1:30449|132
ECTRVTK
>ENST00000672586.1|SNV-10962-C-G|5
AQPIRWSHWILSHAVALSR
>FUSION-ENST00000479364.1:223422-ENST00000532302.1:30449|337
GLPSRPRPGQRPSDAGRLRLALG
>ENST00000466883.5|SNV-6150-C-T|4
ANLRCQVSAFGGR
>ENST00000312561.9|SNV-23579-G-C|2
SHSSCSMEVLATCLSLWK
>ENST00000525207.1|SNV-7650-G-A|3
LRKTQCPYLK
>ENST00000482529.1|SNV-410-G-A|8
MHITDKLKSCEVR
>FUSION-ENST00000479364.1:223422-ENST00000532302.1:30449|55
VQPAGPKTKILQK
>FUSION-ENST00000479364.1:223422-ENST00000532302.1:30449|305
MRAPVYPCRPR
>FUSION-ENST00000479364.1:223422-ENST00000532302.1:30449|275
NLFTIYLTCWDIYNVLEPVLGRR
>ENST00000301894.6|SNV-100173-G-A|1
NQGRPFQGQVSGLYYNGLK
>FUSION-ENST00000479364.1:223422-ENST00000532302.1:30449|406
SAEVCSGGGGMGTR
>ENST00000341633.9|SNV-31852-G-C|1
IVGTMQGGHSDDNMEAAPALLGKCK
>ENST00000476941.6|MNV-12362-TA-T|4
LFLLACDKGDYYMVKR
>ENST00000651989.2|SNV-418351-C-A|3
LKMLVYMDMSKNR
>ENST00000370010.6|SNV-65386-G-C|3
SIPEDSQLNTVTLPR
>ENST00000283365.13|MNV-324944-AGTGT-A|2
CQHTITSSVR
>ENST00000280245.8|SNV-64249-G-A|5
DFKNYVNLGPLGVK
>FUSION-ENST00000479364.1:223422-ENST00000532302.1:30449|351
SLRCRSPPPSSR
>ENST00000368222.8|SNV-5196-G-C|3
WESENKMVSEQKLLK
>ENST00000449214.1|SNV-52-G-C|5
STEGFQEK
>ENST00000482529.1|SNV-410-G-A|10
MHITDKLK
>ENST00000370010.6|SNV-65386-G-C|2
SIPEDSQLNTVTLPRK
>ENST00000503074.1|SNV-41215-C-T|5
WQSQQER
>FUSION-ENST00000479364.1:223422-ENST00000532302.1:30449|146
NNNSCIFFYSLST
>ENST00000167588.4|SNV-410-G-A|2
DYNAYYRQIEELR
>FUSION-ENST00000479364.1:223422-ENST00000532302.1:30449|97
IITESTSQSY
>ENST00000580263.5|MNV-3551-CGGTAAGGGAAGGGATAATCAGAGCTGGGTGGGGCCAGGGTGGTTTCCCCTGCCAGCCTGGCCTGACCAGCCTGTCCCCCACCCTCTGCA-C|1
GQLTTDQVFPYPSVLNEE
>ENST00000330120.5|SNV-1114-C-A|2
FPEKLLGR
>ENST00000494899.1|SNV-8044-A-T|3
MAGEHRK
>ENST00000368222.8|SNV-5196-G-C|2
MVSEQKLLK
>ENST00000637938.1|SNV-78936-C-T|2
LQSDALLSSHGNAFFKDK
>ENST00000019317.8|SNV-60762-G-T|4
AKSEQQAQEDEEPEWR
>ENST00000559381.5|SNV-17282-G-C|6
ALKETSENDTKEMNK
>ENST00000526942.5|SNV-6114-G-A|1
DDRKMVK
>ENST00000342992.10|SNV-60324-C-G|5
IKNCAMVDESVYGFR
>ENST00000471239.1|SNV-316645-C-T|3
WSLAASWPCGRSPSK
>ENST00000290866.10|SNV-9589-C-G|4
KFDVNQLQNTTMKR
>ENST00000389793.7|SNV-108606-A-G|2
VVLSLIK
>ENST00000672586.1|SNV-10962-C-G|4
AQPIRWSHWILSHAVALSRDSER
>ENST00000466883.5|SNV-6150-C-T|2
CQVSAFGGR
>ENST00000359152.9|SNV-76885-C-T|1
DELPQSPGLIHGWEVGEFSVLESDR
>ENST00000341633.9|SNV-31852-G-C|2
IVGTMQGGHSDDNMEAAPALLGK
>FUSION-ENST00000479364.1:223422-ENST00000532302.1:30449|139
MARITIPVFFSILSLLK
>ENST00000358656.9|SNV-9474-G-A|3
QRTVELSFICGTCGKALSCHSR
>ENST00000422706.5|MNV-12321-CTCTGGCATCCTGACCCTCGTCGGCATGGG-C|5
QPCTLGTWDGVGNHSRFDR
>FUSION-ENST00000479364.1:223422-ENST00000532302.1:30449|152
YFRSFQG
>ENST00000338977.5|SNV-55741-C-T|3
QSANLYVYR
>ENST00000539033.1|SNV-46-G-A|3
GTFSEMSLAQDPK
>ENST00000431877.7|SNV-24616-C-T|1
VCFVNPPSAIEMQLRRVLHDIR
>ENST00000473186.5|SNV-290805-C-T|1
ELPLAVNPTGCVRSEPKMSAHVK
>FUSION-ENST00000479364.1:223422-ENST00000532302.1:30449|281
MTLREFFFFFFFR
>ENST00000221086.8|SNV-37885-A-T|2
YLDEAYEEMVNIIEFNK
>ENST00000471239.1|SNV-316645-C-T|1
WSLAASWPCGRSPSKEPR
>ENST00000565057.5|SNV-489-G-A|4
EDHSLEHRCMESAK
>FUSION-ENST00000479364.1:223422-ENST00000532302.1:30449|148
MVYGKNNNSCIFFYSLST
>ENST00000406902.6|SNV-61886-T-A|1
TEIDRLNEIKGHLEIALLEK
>FUSION-ENST00000479364.1:223422-ENST00000532302.1:30449|96
MYSCMLFFVFFSSFFPLFVSFP
>FUSION-ENST00000479364.1:223422-ENST00000532302.1:30449|187
MLIIINQTFK
>ENST00000539033.1|SNV-46-G-A|4
QRGTFSEMSLAQDPKR
>ENST00000487039.1|SNV-20372-C-G|6
WGCGTLMTTCAMPGSGTAR
>ENST00000637938.1|SNV-78936-C-T|5
NKLQSDALLSSHGNAFFK
>ENST00000333027.7|SNV-119815-G-C|2
IPALIYR
>ENST00000299673.5|SNV-68276-T-G|3
DEVVLTIEQGNLGLRIK
>FUSION-ENST00000479364.1:223422-ENST00000532302.1:30449|78
ILVTECSNQISSEMRNFFLK
>ENST00000400419.2|SNV-623-C-T|1
QCHVEEDQSQVPEAG
>ENST00000558505.5|SNV-17282-G-C|9
GSAAQNSSFMPVSLQRHQRDEQK
>FUSION-ENST00000479364.1:223422-ENST00000532302.1:30449|173
MFILNAYYH
>FUSION-ENST00000479364.1:223422-ENST00000532302.1:30449|82
ICQSGGWALAVLQVVRSRLGQN
>ENST00000646042.1|SNV-7374-A-C|5
LGHTTQR
>FUSION-ENST00000479364.1:223422-ENST00000532302.1:30449|20
RRIDCLR
>FUSION-ENST00000479364.1:223422-ENST00000532302.1:30449|401
SSFVCLSTSCGSL
>FUSION-ENST00000479364.1:223422-ENST00000532302.1:30449|318
VCLGFRPSINNG
>FUSION-ENST00000479364.1:223422-ENST00000532302.1:30449|171
MNRLELSYTLHYK
>ENST00000336338.10|SNV-143376-G-A|4
EEQVKIQK
>FUSION-ENST00000479364.1:223422-ENST00000532302.1:30449|113
GGYVAERSYVTVWIS
>FUSION-ENST00000479364.1:223422-ENST00000532302.1:30449|157
MLCGLAYTFADK
>ENST00000511807.1|SNV-18858-T-A|2
TNENMRKEFRP
>ENST00000495184.5|INDEL-190161-C-CT|4
MRLEFLRILCSHEHYLNLNLFFYEC
>ENST00000418703.6|SNV-49770-G-A|1
WRTDDTPL
>ENST00000280333.9|SNV-545969-C-T|2
TPPPPPSKTTR
>ENST00000312481.11|SNV-39808-G-A|3
VSFGQNFDALKNIKNEVVR
>ENST00000360526.8|SNV-20356-T-C|2
TPEEPQAER
>FUSION-ENST00000479364.1:223422-ENST00000532302.1:30449|124
MHFIIFVCPTPFSKK
>ENST00000537098.7|SNV-207070-C-G|4
KVLSNASRWEVVLK
>ENST00000361915.8|SNV-20432-C-G|5
KIIWEDIFRK
>ENST00000451905.4|SNV-70386-G-T|3
NHGCIIFDLDFEDSFYKEK
>ENST00000445392.5|SNV-5850-G-T|2
DLVKEALER
>FUSION-ENST00000479364.1:223422-ENST00000532302.1:30449|265
RAHILWVLLLKIYLQFI
>ENST00000368222.8|SNV-5196-G-C|1
MVSEQKLLKGEGPK
>ENST00000358691.10|SNV-131655-G-C|2
TPEKKPTQPKQVDLESNPQNR
>ENST00000325995.7|SNV-470-A-C|1
LSEILSCATLKKK
>ENST00000473989.8|INDEL-53004-C-CA|2
SYCWSHRASTK
>ENST00000290866.10|SNV-9589-C-G|1
FDVNQLQNTTMKRIIK
>ENST00000472931.6|SNV-55664-C-G|1
NLTGPSQVTSLHR
>FUSION-ENST00000262995.8:499-ENST00000512715.1:42986|2
YTMEMMLDKK
>ENST00000646859.1|SNV-278355-T-C|1
CPSATTYNINIESHLRFCKCCR
>ENST00000646042.1|SNV-7374-A-C|2
MLGHTTQRSWEAERVMEWLK
>FUSION-ENST00000479364.1:223422-ENST00000532302.1:30449|247
HLILIKYGHIIK
>ENST00000503074.1|SNV-41215-C-T|6
MWQSQQER
>ENST00000324432.9|SNV-21342-A-G|1
SAPGLNTTNAWGAAPPSLGSQPLYR
>ENST00000649674.1|SNV-225332-G-A|5
IVITRDADIDHDQVGMLK
>FUSION-ENST00000636699.1:122314-ENST00000637145.1:16915|2
SAVSFAYAAGAGQLRAAVNLAER
>FUSION-ENST00000479364.1:223422-ENST00000532302.1:30449|32
LCSFQPRPERQDAKN
>ENST00000674300.1|SNV-14096-G-A|4
MSYQPWLSRPVPSIRSK
>ENST00000380110.8|INDEL-124874-A-AA|6
NQSGHPFPAVPVSK
>ENST00000288699.11|SNV-79603-G-A|3
DSKLYQVLHACKDIGAIAR
>FUSION-ENST00000479364.1:223422-ENST00000532302.1:30449|59
VQPAGPK
>ENST00000340281.9|MNV-32466-AGGGGAAGTAGGGGT-A|9
EGGIEGEGNIQGVGEGSGRSR
>FUSION-ENST00000479364.1:223422-ENST00000532302.1:30449|168
NRLELSYTLHYKMGMK
>FUSION-ENST00000479364.1:223422-ENST00000532302.1:30449|33
MLCSFQPRPERQDAKN
>ENST00000471239.1|SNV-316645-C-T|18
GRAMFSMWSLAASWPCGR
>ENST00000328879.9|SNV-49170-T-C|5
REAYAHAGATLEGK
>FUSION-ENST00000479364.1:223422-ENST00000532302.1:30449|307
LKWSVWDLGLALIMDSSYF
>ENST00000559671.5|SNV-17282-G-C|1
EMNKKLETK
>ENST00000341633.9|SNV-31852-G-C|3
RIVGTMQGGHSDDNMEAAPALLGK
>ENST00000356448.8|SNV-1286-C-T|3
AVANGGTASLEYR
>FUSION-ENST00000479364.1:223422-ENST00000532302.1:30449|306
WSVWDLGLALIMDSSYF
>ENST00000331320.12|SNV-40541-C-A|3
QIDQFLVVARYVGTFAR
>FUSION-ENST00000479364.1:223422-ENST00000532302.1:30449|246
HLILIKYGHIIKSGTVHIMITQQK
>FUSION-ENST00000479364.1:223422-ENST00000532302.1:30449|181
MHACSLQFFEKHIGSIYRHLK
>ENST00000378814.9|SNV-222790-A-G|1
LISSQPYVPVEFADFSVYSASLENR
>FUSION-ENST00000479364.1:223422-ENST00000532302.1:30449|402
KSSFVCLSTSCGSL
>ENST00000283365.13|MNV-324944-AGTGT-A|1
TASGGDMPVVLIATSTK
>ENST00000298317.9|SNV-6114-G-A|3
MTLSPSYRMDDR
>ENST00000371717.8|SNV-6399-A-C|4
INREVLHSSLR
>FUSION-ENST00000479364.1:223422-ENST00000532302.1:30449|207
MQNWGLKLFLMTN
>ENST00000316881.9|SNV-22085-A-C|3
NNFCGVGICYGSLNR
>ENST00000290866.10|SNV-9589-C-G|5
KFDVNQLQNTTMK
>ENST00000561311.5|SNV-429066-G-T|1
RVAGAVT
>ENST00000340281.9|MNV-32466-AGGGGAAGTAGGGGT-A|5
GSGGSRGSRGIR
>ENST00000535225.6|SNV-68649-C-A|3
NGVNCEHSPVDLSKVDLHLMKK
>FUSION-ENST00000479364.1:223422-ENST00000532302.1:30449|117
FWRGGYVAER
>FUSION-ENST00000479364.1:223422-ENST00000532302.1:30449|371
MRVHSSCTAICVGTWLMAPSY
>FUSION-ENST00000479364.1:223422-ENST00000532302.1:30449|330
MFIHLSLK
>ENST00000282469.10|SNV-41215-C-T|2
LMWQSQQERR
>ENST00000007414.8|SNV-3292-T-C|4
LAHRLDTPR
>ENST00000558505.5|SNV-17282-G-C|3
DEQKAGDKETGADPGHDQSHHR
>FUSION-ENST00000479364.1:223422-ENST00000532302.1:30449|116
MFWRGGYVAERSYVTVWIS
>FUSION-ENST00000479364.1:223422-ENST00000532302.1:30449|138
ARITIPVFFSILSLLK
>ENST00000651989.2|SNV-418351-C-A|2
MLVYMDMSK
>ENST00000340281.9|MNV-32466-AGGGGAAGTAGGGGT-A|7
SRGSGGSRGSR
>ENST00000254624.10|MNV-66433-CAGCGTTGAATTCGAAGCAAATGATTTACAGGGGGG-C|7
GSIGPTVLEVFNTLLKHLRLICR
>ENST00000637938.1|SNV-78936-C-T|3
LQSDALLSSHGNAFFK
>ENST00000472931.6|SNV-55664-C-G|3
MHLQTQLIHRNLTGPSQVTSLHR
>ENST00000356448.8|SNV-1286-C-T|2
AVANGGTASLEYRAASPR
>FUSION-ENST00000479364.1:223422-ENST00000532302.1:30449|297
MKLFQPLLARFTIAYG
>ENST00000471239.1|SNV-316645-C-T|7
FSMWSLAASWPCGRSPSKEPR
>ENST00000637938.1|SNV-78936-C-T|1
LQSDALLSSHGNAFFKDKQR
>ENST00000211287.9|SNV-11175-G-T|2
RLTAAQALTHPFFEPFRDPE
>ENST00000260129.6|INDEL-12972-C-CA|1
TYELQSKKR
>ENST00000637938.1|SNV-78936-C-T|4
NKLQSDALLSSHGNAFFKDK
>ENST00000471239.1|SNV-316645-C-T|14
AMFSMWSLAASWPCGRSPSK
>ENST00000400419.2|SNV-623-C-T|3
IQQSRRQCHVEEDQSQVPEAG
>ENST00000648772.1|SNV-9800-A-T|3
KSEIQTLKEEIEQSLT
>ENST00000400419.2|SNV-623-C-T|2
RQCHVEEDQSQVPEAG
>ENST00000586539.6|SNV-18354-A-T|1
EFTANYPEEIVSVTFTNTYSYHLK
>ENST00000613958.1|SNV-177-A-C|5
MASEGLAGALASVLAGQGSR
>ENST00000286452.5|SNV-25161-G-A|3
QLENLQMECHR
>FUSION-ENST00000606221.1:749-ENST00000656150.1:58480|3
GGGGSLCLFNWRHRPGSWKGVVK
>FUSION-ENST00000479364.1:223422-ENST00000532302.1:30449|179
HIGSIYR
>ENST00000288699.11|SNV-79603-G-A|6
DLYMLRDSK
>FUSION-ENST00000479364.1:223422-ENST00000532302.1:30449|71
MNFILSSK
>ENST00000377374.8|SNV-39454-C-A|1
CFILLVSTNDKK
>FUSION-ENST00000479364.1:223422-ENST00000532302.1:30449|130
VTKADYFSFGFFY
>ENST00000344337.11|SNV-77736-C-T|2
KEACWMISNITAGNR
>FUSION-ENST00000479364.1:223422-ENST00000532302.1:30449|391
YSPLCLTQVSR
>ENST00000617139.4|SNV-58343-C-T|4
VLFYTDLVNPRAIAVDSIR
>ENST00000479930.5|SNV-92855-A-T|2
QITCESPVIPPNRFLR
>ENST00000334463.4|INDEL-30448-A-AA|1
NTGSLGGVGRTGR
>ENST00000308342.7|SNV-18941-G-A|5
EVRPAESHQQLCCQRFERLSNSAK
>FUSION-ENST00000479364.1:223422-ENST00000532302.1:30449|345
TLTFVYCLSAFGVRPR
>ENST00000673875.1|SNV-40506-C-T|3
LASQASRPTRFPSGSGSRSR
>ENST00000374852.4|SNV-66560-G-A|2
KTHSVWPFLVQR
>FUSION-ENST00000479364.1:223422-ENST00000532302.1:30449|155
MLCGLAYTFADKL
>ENST00000473989.8|INDEL-53004-C-CA|4
FYSDYTFFKSYCWSHRASTK
>ENST00000359600.6|SNV-287590-G-A|2
LTHINPRHYGEFIEFLSK
>FUSION-ENST00000479364.1:223422-ENST00000532302.1:30449|131
ECTRVTKADYFSFGFFY
>ENST00000592114.1|MNV-324944-AGTGT-A|2
PTHNYQLCQDCFWR
>FUSION-ENST00000479364.1:223422-ENST00000532302.1:30449|118
MFWRGGYVAER
>ENST00000339917.10|SNV-325-C-T|2
AIGYGSYGSVYEAFYTKQK
>ENST00000325888.12|SNV-12443-C-G|1
WAPGVVGPAEADIDFDIIK
>ENST00000642260.1|SNV-225332-G-A|6
IEKRIVITR
>ENST00000370010.6|SNV-65386-G-C|1
SIPEDSQLNTVTLPRKAR
>FUSION-ENST00000479364.1:223422-ENST00000532302.1:30449|136
ARITIPVFFSILSLLKECTR
>ENST00000539033.1|SNV-46-G-A|5
QRGTFSEMSLAQDPK
>FUSION-ENST00000479364.1:223422-ENST00000532302.1:30449|384
ACVSVCVCVCACFCVCAR
>ENST00000649674.1|SNV-225332-G-A|4
IVITRDADIDHDQVGMLKR
>ENST00000479380.2|SNV-91691-C-G|1
NVSPRFCLALRK
>ENST00000581908.1|SNV-25007-T-A|4
MKTSCDSSFTPCRSMW
>ENST00000434748.2|SNV-18649-G-A|1
WEHRLIKKPR
>FUSION-ENST00000479364.1:223422-ENST00000532302.1:30449|153
MYFRSFQG
>ENST00000526942.5|SNV-6114-G-A|4
TLSPSYRMDDR
>ENST00000610940.4|SNV-282-G-A|6
MALRRTLPALRPCIPR
>FUSION-ENST00000479364.1:223422-ENST00000532302.1:30449|225
MFSNMNYKGTLLFFFN
>ENST00000339917.10|SNV-325-C-T|3
AIGYGSYGSVYEAFYTK
>FUSION-ENST00000560081.5:229-ENST00000652379.1:25317|3
YPSVISR
>ENST00000288699.11|SNV-79603-G-A|4
DSKLYQVLHACK
>ENST00000522635.5|SNV-43298-G-C|4
ELKNIPMTLELLQEMASHELKEMR
>ENST00000504154.6|SNV-6028-G-A|3
ISTIERGAFQDLKELK
>ENST00000610940.4|SNV-282-G-A|2
TLPALRPCIPR
>ENST00000342992.10|SNV-60324-C-G|4
IKNCAMVDESVYGFRLGR
>FUSION-ENST00000479364.1:223422-ENST00000532302.1:30449|215
LFLDISCKLMILFSFDILEYFKS
>ENST00000480398.2|SNV-8723-A-G|1
LENGLVKEPCGTPDPR
>FUSION-ENST00000479364.1:223422-ENST00000532302.1:30449|8
VILFKGIPLESTDGER
>ENST00000453514.5|INDEL-28994-C-CT|1
WIWYPEQ
>ENST00000475665.5|SNV-8723-A-G|4
NSKIVISDFHLAKLENGLVK
>ENST00000375541.10|SNV-230047-C-T|2
LQDEWRLLQER
>ENST00000369701.8|SNV-315-C-A|4
AGPELLPQK
>FUSION-ENST00000479364.1:223422-ENST00000532302.1:30449|98
MIITESTSQSY
>ENST00000344337.11|SNV-77736-C-T|1
EACWMISNITAGNR
>FUSION-ENST00000479364.1:223422-ENST00000532302.1:30449|200
VIQNIVDFYWQVLNLWGVIHCK
>ENST00000340281.9|MNV-32466-AGGGGAAGTAGGGGT-A|6
GSGGSRGSR
>ENST00000473186.5|SNV-290805-C-T|3
ELPLAVNPTGCVRSEPK
>FUSION-ENST00000479364.1:223422-ENST00000532302.1:30449|352
TLGPAAVLGCGETSGACAQRPAPR
>ENST00000525207.1|SNV-7650-G-A|1
KTQCPYLKR
>FUSION-ENST00000479364.1:223422-ENST00000532302.1:30449|366
VPAGGGGDPA
>ENST00000511072.5|SNV-342960-G-A|2
GKSAKGQPK
>FUSION-ENST00000479364.1:223422-ENST00000532302.1:30449|363
MTRRNLAQR
>FUSION-ENST00000479364.1:223422-ENST00000532302.1:30449|245
SFFPLECYEIVPSL
>ENST00000330120.5|SNV-1114-C-A|4
VMGEELCLVRFPEK
>ENST00000542306.5|SNV-92552-C-T|2
APLCTACPAPMR
>FUSION-ENST00000479364.1:223422-ENST00000532302.1:30449|242
SGTVHIMITQQK
>ENST00000358691.10|SNV-131655-G-C|3
TPEKKPTQPK
>FUSION-ENST00000479364.1:223422-ENST00000532302.1:30449|235
FVGELLK
>FUSION-ENST00000479364.1:223422-ENST00000532302.1:30449|408
CRPASSSVLYVPTR
>FUSION-ENST00000479364.1:223422-ENST00000532302.1:30449|135
ITIPVFFSILSLLK
>ENST00000607367.5|SNV-44750-G-T|2
YPIHQTQYSCPGVLPTLCWNGYHK
>ENST00000644288.1|SNV-76569-C-G|3
VKLTCGITGSLFLKTLCGHVLISK
>FUSION-ENST00000479364.1:223422-ENST00000532302.1:30449|75
MRNFFLK
>ENST00000361822.8|SNV-133176-A-T|1
LKSELGLNFYQQVKLVNFIR
>ENST00000610588.4|SNV-47467-G-C|1
FPGKPPTYVTHNGYEDK
>ENST00000616995.4|SNV-592212-C-T|5
GRLLEHITK
>FUSION-ENST00000479364.1:223422-ENST00000532302.1:30449|361
RNLAQRFCCR
>ENST00000310597.6|SNV-83-C-T|2
MEPAGPCGFCPVGEVQPARYTCPR
>FUSION-ENST00000479364.1:223422-ENST00000532302.1:30449|93
LFFVFFSSFFPLFVSFP
>FUSION-ENST00000371191.5:223422-ENST00000532302.1:30449|1
ELDLYLAYFVHAAEPSIMNTWK
>FUSION-ENST00000479364.1:223422-ENST00000532302.1:30449|72
NFFLKVTR
>ENST00000380232.4|SNV-565-G-T|2
EYSHCACTIVRVEILR
>FUSION-ENST00000479364.1:223422-ENST00000532302.1:30449|70
NFILSSK
>ENST00000360104.7|SNV-290805-C-T|1
NPLMELPLAVNPTGCVRSEPK
>ENST00000522635.5|SNV-43298-G-C|1
NIPMTLELLQEMASHELKEMRK
>FUSION-ENST00000479364.1:223422-ENST00000532302.1:30449|295
LFQPLLAR
>ENST00000637938.1|SNV-78936-C-T|6
HEEQFGMYVIYSKNK
>FUSION-ENST00000479364.1:223422-ENST00000532302.1:30449|230
VVSRNISIQWFLNLAHFQTDQCLRC
>ENST00000397677.6|SNV-5693-G-C|2
WTLSNMLADNK
>ENST00000482529.1|SNV-410-G-A|4
SCEVRLR
>ENST00000481328.7|SNV-83650-C-G|4
MFKWPTFGSAFFEVK
>ENST00000280245.8|SNV-64249-G-A|6
YLLYEDEKDFKNYVNLGPLGVK
>ENST00000243167.9|SNV-14225-C-A|1
RDVLETK
>ENST00000370010.6|SNV-65386-G-C|6
AERELRSIPEDSQLNTVTLPR
>ENST00000374852.4|SNV-66560-G-A|6
DREDLRVYK
>ENST00000357162.6|SNV-806789-C-G|2
WDLWVFEGEK
>ENST00000482333.5|SNV-55763-G-A|5
MESGFLQVVGSVPDATCKK
>ENST00000285039.12|SNV-292483-G-A|2
SAKHLKR
>ENST00000218548.10|SNV-20479-T-G|1
STVPEAVTKCRSAGIK
>FUSION-ENST00000479364.1:223422-ENST00000532302.1:30449|176
HLKCHIR
>ENST00000649674.1|SNV-225332-G-A|2
DADIDHDQVGMLKR
>FUSION-ENST00000479364.1:223422-ENST00000532302.1:30449|158
SSEFSNV
>ENST00000648772.1|SNV-9800-A-T|1
EEIEQSLT
>ENST00000312481.11|SNV-39808-G-A|4
VSFGQNFDALKNIK
>ENST00000674300.1|SNV-14096-G-A|1
SYQPWLSRPVPSIRSKT
>ENST00000264677.8|SNV-13500-T-C|2
IPMTKALLR
>FUSION-ENST00000479364.1:223422-ENST00000532302.1:30449|332
KLYASHKMFIHLSLK
>FUSION-ENST00000479364.1:223422-ENST00000532302.1:30449|111
MWQREVM
>ENST00000342992.10|SNV-60324-C-G|3
NCAMVDESVYGFR
>FUSION-ENST00000479364.1:223422-ENST00000532302.1:30449|198
YMGIWLAGK
>ENST00000521086.6|SNV-43298-G-C|4
MASHELKEMR
>ENST00000358691.10|SNV-131655-G-C|1
KPTQPKQVDLESNPQNR
>ENST00000493735.5|SNV-14225-C-A|3
MRRDVLETK
>ENST00000525207.1|SNV-7650-G-A|2
KTQCPYLK
>FUSION-ENST00000606221.1:749-ENST00000656150.1:58480|1
HRPGSWKGVVKR
>FUSION-ENST00000479364.1:223422-ENST00000532302.1:30449|290
HSLGLLLETPLR
>ENST00000328879.9|SNV-49170-T-C|2
EAYAHAGATLEGKMYITCGR
>ENST00000378700.8|SNV-470-G-A|1
CLTEHGHSLGGSAAAAAAAAAARCK
>ENST00000380110.8|INDEL-124874-A-AA|4
NQSGHPFPAVPVSKQKVSR
>FUSION-ENST00000479364.1:223422-ENST00000532302.1:30449|126
MHFIIFVCPTPFSK
>FUSION-ENST00000479364.1:223422-ENST00000532302.1:30449|249
LYQEKPRHLILIKYGHIIK
>ENST00000285039.12|SNV-292483-G-A|4
IEARSAK
>ENST00000487039.1|SNV-20372-C-G|4
MTTCAMPGSGTAR
>ENST00000521086.6|SNV-43298-G-C|2
MASHELKEMRK
>FUSION-ENST00000479364.1:223422-ENST00000532302.1:30449|291
MHSLGLLLETPLR
>ENST00000482529.1|SNV-410-G-A|3
SCEVRLRMLNCK
>ENST00000494899.1|SNV-8044-A-T|2
MAGEHRKGLHVMTK
>ENST00000473989.8|INDEL-53004-C-CA|8
TRFYSDYTFFK
>ENST00000605744.1|SNV-83650-C-G|4
MFKWPTFGSAFFEVKLGWEAF
>FUSION-ENST00000479364.1:223422-ENST00000532302.1:30449|104
MRVFPASCK
>ENST00000328879.9|SNV-49170-T-C|1
EAYAHAGATLEGKMYITCGRR
>ENST00000338977.5|SNV-55741-C-T|5
TFRQSANLYVYR
>ENST00000308342.7|SNV-18941-G-A|2
LSNSAKQELMDFK
>ENST00000673600.1|SNV-6828-G-A|2
SPLLATTFAYWDNILGPR
>FUSION-ENST00000479364.1:223422-ENST00000532302.1:30449|238
ITQQKFVGELLK
>FUSION-ENST00000479364.1:223422-ENST00000532302.1:30449|7
MVILFKGIPLESTDGERLVK
>ENST00000319778.11|SNV-91691-C-G|2
LSQVLSGSSEAEEDNDPDGPFAFR
>ENST00000356448.8|SNV-1286-C-T|6
SPLLLGAQRRAVANGGTASLEYR
>ENST00000471239.1|SNV-316645-C-T|9
FSMWSLAASWPCGRSPSK
>ENST00000490378.1|SNV-61886-T-A|3
ATGVQDFNRTEIDRLNEIK
>ENST00000559381.5|SNV-17282-G-C|2
MNKKLETK
>FUSION-ENST00000479364.1:223422-ENST00000532302.1:30449|68
NMKSVCQK
>FUSION-ENST00000479364.1:223422-ENST00000532302.1:30449|362
TRRNLAQR
>ENST00000368222.8|SNV-5196-G-C|5
SLVKWESENKMVSEQK
>ENST00000514322.1|MNV-8121-AG-A|18
ANLGTAMTYTLFEYAKDNK
>ENST00000276616.3|SNV-24598-G-A|2
SQTRLYR
>ENST00000473989.8|INDEL-53004-C-CA|7
TRFYSDYTFFKSYCWSHR
>ENST00000565057.5|SNV-489-G-A|2
CMESAKIR
>FUSION-ENST00000479364.1:223422-ENST00000532302.1:30449|219
LFLDISCK
>FUSION-ENST00000479364.1:223422-ENST00000532302.1:30449|293
MDKMQSVR
>ENST00000376437.9|SNV-16803-C-G|3
KMAELPVDPMLSKMILACEK
>ENST00000308342.7|SNV-18941-G-A|3
FERLSNSAKQELMDFK
>ENST00000449214.1|SNV-52-G-C|2
MSTEGFQEKASSDATSKA
>ENST00000561311.5|SNV-429066-G-T|2
QQLAAFSKRVAGAVT
>ENST00000007414.8|SNV-3292-T-C|2
LDTPRGSLPSTAHR
>FUSION-ENST00000262995.8:499-ENST00000512715.1:42986|1
YTMEMMLDKKQI
>ENST00000488336.5|SNV-8723-A-G|2
LENGLVKEPCGTPEYLAPEVVGR
>ENST00000592114.1|MNV-324944-AGTGT-A|3
MPTHNYQLCQDCFWR
>ENST00000396439.7|SNV-76-G-A|2
GTFSEMSLAQDPKWQQR
>ENST00000473989.8|INDEL-53004-C-CA|10
LPLATPKKTR
>ENST00000380232.4|SNV-565-G-T|3
EYSHCACTIVR
>ENST00000375541.10|SNV-230047-C-T|3
QEGEAAALNTVQKLQDEWRLLQER
>ENST00000296046.4|SNV-209-G-T|1
VFRVKPQD
>FUSION-ENST00000262995.8:499-ENST00000512715.1:42986|3
YTMEMMLDK
>FUSION-ENST00000479364.1:223422-ENST00000532302.1:30449|115
FWRGGYVAERSYVTVWIS
>ENST00000471239.1|SNV-316645-C-T|5
WSLAASWPCGR
>ENST00000230538.12|SNV-115713-G-C|5
DKLAFTQSRAASYFFDGSGYALVR
>FUSION-ENST00000479364.1:223422-ENST00000532302.1:30449|294
LFQPLLARFTIAYG
>FUSION-ENST00000606221.1:749-ENST00000656150.1:58480|2
HRPGSWKGVVK
>ENST00000007414.8|SNV-3292-T-C|1
LDTPRGSLPSTAHRK
>ENST00000358656.9|SNV-9474-G-A|2
TVELSFICGTCGK
>FUSION-ENST00000479364.1:223422-ENST00000532302.1:30449|409
MCRPASSSVLYVPTR
>ENST00000488484.1|SNV-3108-G-C|3
TMILPLTIQTSPTMTLSLSQ
>ENST00000525182.1|SNV-4143-G-C|1
SGASATHHCHQPTGL
>ENST00000672586.1|SNV-10962-C-G|3
WSHWILSHAVALSR
>ENST00000471239.1|SNV-316645-C-T|6
MWSLAASWPCGR
>ENST00000377918.8|SNV-93059-G-T|1
NTFCTFGKDKR
>ENST00000651989.2|SNV-418351-C-A|1
MLVYMDMSKNR
>ENST00000535170.5|INDEL-17945-C-CA|3
IGKKLQSELQLHHP
>ENST00000473186.5|SNV-277014-G-A|5
MEEVKPK
>ENST00000479380.2|SNV-91691-C-G|4
MTFPAQTKNVSPRFCLALR
>ENST00000409709.9|SNV-83650-C-G|4
EEAKLAFLKLMFK
>FUSION-ENST00000479364.1:223422-ENST00000532302.1:30449|372
ESNFVSMR
>FUSION-ENST00000479364.1:223422-ENST00000532302.1:30449|321
APLSIPPLSTHPQAK
>ENST00000356613.4|SNV-1220-C-T|2
FLCHPLPK
>FUSION-ENST00000479364.1:223422-ENST00000532302.1:30449|327
KPTTSCLHLVGDNGLTGIVSGRLK
>ENST00000431877.7|SNV-24616-C-T|3
VCFVNPPSAIEMQLR
>ENST00000674300.1|SNV-14096-G-A|2
MSYQPWLSRPVPSIRSKT
>ENST00000340281.9|MNV-32466-AGGGGAAGTAGGGGT-A|8
SRGSGGSR
>ENST00000479930.5|SNV-92855-A-T|6
MQITCESPVIPPNR
>ENST00000537098.7|SNV-207070-C-G|1
VLSNASRWEVVLKEIR
>ENST00000521086.6|SNV-43298-G-C|3
ASHELKEMR
>ENST00000673875.1|SNV-40506-C-T|1
FPSGSGSRSR
>FUSION-ENST00000479364.1:223422-ENST00000532302.1:30449|211
ILFSFDILEYFK
>ENST00000624945.1|SNV-25254-C-G|2
RAGMRFQDLK
>FUSION-ENST00000479364.1:223422-ENST00000532302.1:30449|244
YGHIIKSGTVHIMITQQK
>FUSION-ENST00000479364.1:223422-ENST00000532302.1:30449|150
MLMVYGKNNNSCIFFYSLST
>ENST00000649674.1|SNV-225332-G-A|3
DADIDHDQVGMLK
>FUSION-ENST00000479364.1:223422-ENST00000532302.1:30449|194
GIWLAGKQNPVGHECMHAVCSFLK
>ENST00000461440.5|MNV-38686-GAATCC-G|5
YKRNVMILTSCCQEECLHQYSYL
>ENST00000514322.1|MNV-8121-AG-A|21
IISCKAEYISQATGSSK
>ENST00000547974.5|SNV-38489-C-G|5
CPASLIPRPSASSMTSPQGSR
>ENST00000264731.8|SNV-146-C-T|1
NFETSWCATLQYCPDPYIQR
>FUSION-ENST00000479364.1:223422-ENST00000532302.1:30449|214
LMILFSFDILEYFK
>FUSION-ENST00000479364.1:223422-ENST00000532302.1:30449|367
VHSSCTAICVGTWLMAPSY
>FUSION-ENST00000479364.1:223422-ENST00000532302.1:30449|299
MKLFQPLLAR
>ENST00000431877.7|SNV-24616-C-T|5
HATYPYRVCFVNPPSAIEMQLR
>ENST00000371717.8|SNV-6399-A-C|3
INREVLHSSLRNYYTPDR
>ENST00000283365.13|MNV-324944-AGTGT-A|3
YRCQHTITSSVR
>ENST00000486398.1|SNV-146-C-T|4
MVCHPTVLP
>ENST00000389793.7|SNV-108606-A-G|1
VVLSLIKYNQQR
>ENST00000482333.5|SNV-55763-G-A|6
ESGFLQVVGSVPDATCK
>ENST00000464015.5|SNV-138-C-G|2
RVSWRPLWPGL
>ENST00000512740.1|MNV-8121-AG-A|4
NAFFNNTISSAVKQSILAKLQEAVK
>FUSION-ENST00000479364.1:223422-ENST00000532302.1:30449|123
HFIIFVCPTPFSKK
>ENST00000636363.1|SNV-47467-G-C|1
TSNLCHT
>FUSION-ENST00000479364.1:223422-ENST00000532302.1:30449|137
MARITIPVFFSILSLLKECTR
>FUSION-ENST00000479364.1:223422-ENST00000532302.1:30449|237
MITQQKFVGELLKK
>ENST00000435213.6|SNV-118020-G-C|6
RRTLHMLIR
>ENST00000645504.1|SNV-7374-A-C|1
TQRSWEAERVMEWLK
>ENST00000510590.1|SNV-166078-T-G|6
TVGVSGTQAPLLWPGK
>ENST00000521086.6|SNV-43298-G-C|8
TAEEMASHELK
>FUSION-ENST00000479364.1:223422-ENST00000532302.1:30449|358
FCCREQGFR
>ENST00000514322.1|MNV-8121-AG-A|20
AEYISQATGSSK
>ENST00000528804.1|SNV-403-A-C|3
LYPEVPEVLKRLPSLGVPGAAASR
>ENST00000449214.1|SNV-52-G-C|3
STEGFQEKASSDATSK
>ENST00000356448.8|SNV-1286-C-T|4
RAVANGGTASLEYRAASPR
>ENST00000454679.7|SNV-340669-G-A|2
ATAVGLRGDK
>ENST00000488484.1|SNV-3108-G-C|4
RTMILPLTIQTSPTMTLSLSQ
>ENST00000310597.6|SNV-83-C-T|1
EPAGPCGFCPVGEVQPARYTCPR
>ENST00000529874.5|SNV-11910-C-G|1
TRPSCQVPIAQDELAVSLGYAASL
>FUSION-ENST00000479364.1:223422-ENST00000532302.1:30449|201
RYMGIWLAGK
>ENST00000431877.7|SNV-24616-C-T|4
HATYPYRVCFVNPPSAIEMQLRR
>ENST00000360104.7|SNV-290805-C-T|2
NPLMELPLAVNPTGCVR
>FUSION-ENST00000479364.1:223422-ENST00000532302.1:30449|342
KGRGLPSRPRPGQRPSDAGR
>ENST00000510590.1|SNV-166078-T-G|2
SSCAQSVLVALRLLCCGQGN
>FUSION-ENST00000479364.1:223422-ENST00000532302.1:30449|234
FVGELLKK
>ENST00000673875.1|SNV-40506-C-T|4
LASQASRPTRFPSGSGSR
>FUSION-ENST00000479364.1:223422-ENST00000532302.1:30449|204
SKVIQNIVDFYWQVLNLWGVIHCK
>ENST00000343410.7|SNV-8044-A-T|1
GGNYGWRA
>ENST00000285039.12|SNV-292483-G-A|3
IEARSAKHLK
>ENST00000642260.1|SNV-225332-G-A|3
IVITRDADIDHDQVLVQAIKEAK
>FUSION-ENST00000479364.1:223422-ENST00000532302.1:30449|119
AIESFFGF
>ENST00000316881.9|SNV-22085-A-C|1
NNFCGVGICYGSLNRQGPESRLGR
>ENST00000355666.5|SNV-92855-A-T|1
GVSSNSPKPGSEDANYMR
>FUSION-ENST00000479364.1:223422-ENST00000532302.1:30449|213
LMILFSFDILEYFKS
>FUSION-ENST00000479364.1:223422-ENST00000532302.1:30449|353
SAAAPGEGAADGAHRSPR
>ENST00000371717.8|SNV-6399-A-C|5
FCPTENVAKINREVLHSSLR
>FUSION-ENST00000479364.1:223422-ENST00000532302.1:30449|261
HSDFYHYTLNETPFNL
>ENST00000575323.1|SNV-31852-G-C|1
VDTPMTM
>ENST00000584454.5|SNV-35471-C-G|1
NSPGRPHADPVSGEPLPGR
>FUSION-ENST00000479364.1:223422-ENST00000532302.1:30449|287
MRYYDIK
>ENST00000546620.5|SNV-278355-T-C|3
LHLVTANAHQLPHITSILK
>ENST00000479930.5|SNV-92855-A-T|3
QITCESPVIPPNR
>ENST00000473989.8|INDEL-53004-C-CA|1
ETPGFSSYWHLFRPYCWFFHSEP
>ENST00000376437.9|SNV-16803-C-G|1
MILACEK
>ENST00000380110.8|INDEL-124874-A-AA|8
FANNPSQKNQSGHPFPAVPVSK
>ENST00000528804.1|SNV-403-A-C|1
LPSLGVPGAAASR
>ENST00000542306.5|SNV-92552-C-T|4
HWLPVAASLPPRRAPLCTACPAPMR
>ENST00000264677.8|SNV-13500-T-C|1
IPMTKALLRTK
>ENST00000565057.5|SNV-489-G-A|3
EDHSLEHRCMESAKIR
>ENST00000479930.5|SNV-92855-A-T|5
MQITCESPVIPPNRFLR
>FUSION-ENST00000479364.1:223422-ENST00000532302.1:30449|360
NLAQRFCCR
>ENST00000644288.1|SNV-76569-C-G|2
LTCGITGSLFLKTLCGHVLISK
>ENST00000479380.2|SNV-91691-C-G|6
MTFPAQTKNVSPR
>ENST00000559381.5|SNV-17282-G-C|5
ETSENDTKEMNK
>ENST00000422706.5|MNV-12321-CTCTGGCATCCTGACCCTCGTCGGCATGGG-C|8
GRQPCTLGTWDGVGNHSR
>ENST00000637337.1|SNV-20432-C-G|8
MNSIRKIIWEDIFR
>ENST00000502986.2|SNV-53297-C-A|3
DPDGFLEIGNLETIISFPGGER
>ENST00000312561.9|SNV-23863-G-C|SNV-23812-G-A|2
GTELHIAVVSPLVLSEVK
>FUSION-ENST00000479364.1:223422-ENST00000532302.1:30449|300
APVYPCRPRAQSGI
>ENST00000473989.8|INDEL-53004-C-CA|9
KTRFYSDYTFFK
>ENST00000479930.5|SNV-92855-A-T|4
MQITCESPVIPPNRFLRM
>FUSION-ENST00000479364.1:223422-ENST00000532302.1:30449|37
MLCSFQPRPER
>ENST00000218548.10|SNV-20479-T-G|3
STVPEAVTK
>FUSION-ENST00000479364.1:223422-ENST00000532302.1:30449|220
MLFLDISCK
>FUSION-ENST00000479364.1:223422-ENST00000532302.1:30449|114
GGYVAER
>ENST00000061240.7|SNV-192501-C-G|2
YDYVEIWSGLSSESKVHGK
>ENST00000422706.5|MNV-12321-CTCTGGCATCCTGACCCTCGTCGGCATGGG-C|3
DYQQYHGLRK
>ENST00000530149.1|SNV-3762-G-A|1
SEPPGELAPQVSGCSPHPGATWK
>ENST00000435213.6|SNV-118020-G-C|4
RTLHMLIRSLHQDLMPDLHK
>ENST00000376718.8|SNV-195552-G-C|1
DSLVEHDEEFLQRQDSPRDNSER
>ENST00000642260.1|SNV-225332-G-A|2
DADIDHDQVLVQAIK
>ENST00000333027.7|SNV-119815-G-C|5
SWKRIPALIYR
>ENST00000511807.1|SNV-18858-T-A|1
MRKEFRP
>FUSION-ENST00000479364.1:223422-ENST00000532302.1:30449|336
MLFVFLD
>ENST00000290866.10|SNV-9589-C-G|3
FDVNQLQNTTMK
>ENST00000473186.5|SNV-277014-G-A|2
MEEVKPKNSEANGLRGR
>ENST00000421807.7|SNV-20372-C-G|1
DVNDYVCYAWVGDSK
>ENST00000451905.4|SNV-70386-G-T|2
NHGCIIFDLDFEDSFYKEKSEQWPR
>ENST00000454679.7|SNV-340669-G-A|6
DHTLGNENGHFMYLK
>FUSION-ENST00000479364.1:223422-ENST00000532302.1:30449|145
MRIRNILK
>ENST00000471239.1|SNV-316645-C-T|17
MGRAMFSMWSLAASWPCGRSPSK
>ENST00000377918.8|SNV-93059-G-T|2
NTFCTFGKDK
>FUSION-ENST00000479364.1:223422-ENST00000532302.1:30449|273
RTSVVYCSLKK
>FUSION-ENST00000479364.1:223422-ENST00000532302.1:30449|73
RNFFLKVTR
>FUSION-ENST00000479364.1:223422-ENST00000532302.1:30449|54
TKILQKT
>ENST00000486398.1|SNV-146-C-T|3
VCHPTVLP
>ENST00000014930.9|SNV-24900-A-G|2
GDIYFCTGCDPPMKPYGR
>ENST00000342992.10|SNV-60324-C-G|6
GTIYSLRIKNCAMVDESVYGFR
>FUSION-ENST00000479364.1:223422-ENST00000532302.1:30449|404
MGTRKSSFVCLSTSCGSL
>FUSION-ENST00000479364.1:223422-ENST00000532302.1:30449|218
MLFLDISCKLMILFSFDILEYFK
>ENST00000221086.8|SNV-37885-A-T|5
WNRSSKYLDEAYEEMVNIIEFNK
>FUSION-ENST00000479364.1:223422-ENST00000532302.1:30449|329
FIHLSLK
>ENST00000535170.5|INDEL-17945-C-CA|10
DKKNHHR
>ENST00000610940.4|SNV-282-G-A|3
RTLPALRPCIPRFVPLSTAPASR
>FUSION-ENST00000479364.1:223422-ENST00000532302.1:30449|94
MLFFVFFSSFFPLFVSFP
>ENST00000333027.7|SNV-119815-G-C|1
IPALIYRHQSNGAVIAR
>ENST00000473989.8|INDEL-53004-C-CA|3
SYCWSHR
>FUSION-ENST00000479364.1:223422-ENST00000532302.1:30449|36
LCSFQPRPER
>ENST00000503501.1|SNV-65386-G-C|5
RSIPEDSQLNTVTLPR
>FUSION-ENST00000479364.1:223422-ENST00000532302.1:30449|86
MFRICQSGGWALAVLQVVRSR
>ENST00000281282.5|SNV-140830-C-T|2
NVEVLVSRSNTSEQDQAGTEMR
>FUSION-ENST00000479364.1:223422-ENST00000532302.1:30449|57
VQPAGPKTK
>ENST00000432829.6|INDEL-190161-C-CT|2
LEFLRILCSHEHYLNLNLFFYEC
>ENST00000535225.6|SNV-68649-C-A|1
VDLHLMKK
>FUSION-ENST00000479364.1:223422-ENST00000532302.1:30449|67
NMKSVCQKK
>ENST00000535170.5|INDEL-17945-C-CA|6
SKGEGERIGK
>ENST00000343295.8|SNV-53297-C-A|1
DCMVLYW
>FUSION-ENST00000479364.1:223422-ENST00000532302.1:30449|76
ILVTECSNQISSEMRNFFLKVTR
>FUSION-ENST00000479364.1:223422-ENST00000532302.1:30449|248
RSFFPLECYEIVPSL
>FUSION-ENST00000479364.1:223422-ENST00000532302.1:30449|228
NISIQWFLNLAHFQTDQCLRC
>ENST00000340281.9|MNV-32466-AGGGGAAGTAGGGGT-A|2
GRDSKGR
>ENST00000358656.9|SNV-9474-G-A|1
TVELSFICGTCGKALSCHSR
>ENST00000280245.8|SNV-64249-G-A|3
NYVNLGPLGVK
>ENST00000592114.1|MNV-324944-AGTGT-A|7
MGFRYRCQHTITSSVR
>ENST00000476355.5|SNV-55664-C-G|1
AFPGHLPPSQSIPDSSYPMD
>FUSION-ENST00000479364.1:223422-ENST00000532302.1:30449|216
MLFLDISCKLMILFSFDILEYFKS
>ENST00000380110.8|INDEL-124874-A-AA|1
TASSAGTAF
>FUSION-ENST00000479364.1:223422-ENST00000532302.1:30449|292
DKMQSVR
>FUSION-ENST00000479364.1:223422-ENST00000532302.1:30449|274
RTSVVYCSLK
>ENST00000221086.8|SNV-37885-A-T|4
SSKYLDEAYEEMVNIIEFNK
>ENST00000281282.5|SNV-140830-C-T|3
NVEVLVSR
>ENST00000473186.5|SNV-277014-G-A|4
MEEVKPKNSEANGLR
>ENST00000612482.4|SNV-40893-T-A|3
SSIKDKIIELK
>FUSION-ENST00000479364.1:223422-ENST00000532302.1:30449|252
KLYQEKPRHLILIK
>ENST00000471239.1|SNV-316645-C-T|13
AMFSMWSLAASWPCGRSPSKEPR
>FUSION-ENST00000479364.1:223422-ENST00000532302.1:30449|103
RVFPASCK
>ENST00000298317.9|SNV-6114-G-A|1
MDDRKMVK
>ENST00000333027.7|SNV-119815-G-C|3
RIPALIYRHQSNGAVIAR
>ENST00000674300.1|SNV-14096-G-A|6
MSYQPWLSRPVPSIR
>FUSION-ENST00000479364.1:223422-ENST00000532302.1:30449|231
VVSRNISIQWFLNLAHFQTDQCLR
>ENST00000515409.5|SNV-2121-A-G|1
PADTVFDKEALFG
>ENST00000642260.1|SNV-225332-G-A|5
RIVITRDADIDHDQVLVQAIK
>ENST00000473186.5|SNV-290805-C-T|2
MELPLAVNPTGCVRSEPKMSAHVK
>ENST00000523756.5|SNV-39861-C-T|1
APGVCFHQGH
>ENST00000644288.1|SNV-76569-C-G|1
TLCGHVLISK
>ENST00000542306.5|SNV-92552-C-T|3
RAPLCTACPAPMR
>ENST00000368222.8|SNV-5196-G-C|4
WESENKMVSEQK
>ENST00000334344.11|SNV-121635-C-T|3
RGPSTSGGKLILPAPQIPPPNNAR
>FUSION-ENST00000479364.1:223422-ENST00000532302.1:30449|92
MNLPNLS
>FUSION-ENST00000479364.1:223422-ENST00000532302.1:30449|197
MGIWLAGK
>FUSION-ENST00000479364.1:223422-ENST00000532302.1:30449|374
LGVCLCLR
>ENST00000453514.5|INDEL-28994-C-CT|2
LFFGWVLFKWIWYPEQ
>ENST00000361915.8|SNV-20432-C-G|2
IIWEDIFRKLK
>ENST00000380232.4|SNV-565-G-T|1
EYSHCACTIVRVEILRNFYFINR
>FUSION-ENST00000479364.1:223422-ENST00000532302.1:30449|90
KHIRIYMQYF
>FUSION-ENST00000479364.1:223422-ENST00000532302.1:30449|133
ITIPVFFSILSLLKECTRVTK
>FUSION-ENST00000479364.1:223422-ENST00000532302.1:30449|356
EQGFRSAAAPGEGAADGAHR
>ENST00000508261.5|SNV-7516-C-T|2
TPTPPRVRR
>ENST00000471239.1|SNV-316645-C-T|15
AMFSMWSLAASWPCGR
>ENST00000376718.8|SNV-195552-G-C|2
DSLVEHDEEFLQRQDSPR
>ENST00000296161.9|SNV-4379-G-C|2
NPLSQQERDSCISPSEPETK
>ENST00000488484.1|SNV-3108-G-C|1
ILPLTIQTSPTMTLSLSQ
>ENST00000403665.7|SNV-21571-G-A|2
EHKITHK
>ENST00000620985.4|SNV-16523-C-T|2
EEKVQELLLRLQG
>FUSION-ENST00000479364.1:223422-ENST00000532302.1:30449|77
MILVTECSNQISSEMRNFFLKVTR
>ENST00000558505.5|SNV-17282-G-C|6
HQRDEQK
>ENST00000510590.1|SNV-166078-T-G|1
LLCCGQGN
>ENST00000019317.8|SNV-60762-G-T|5
LLQMQRAKSEQQAQEDEEPEWR
>ENST00000282469.10|SNV-41215-C-T|3
LMWQSQQER
>ENST00000330120.5|SNV-1114-C-A|1
FPEKLLGRDR
>ENST00000649674.1|SNV-225332-G-A|6
RIVITRDADIDHDQVGMLK
>ENST00000546620.5|SNV-278355-T-C|4
MLHLVTANAHQLPHITSILK
>ENST00000347898.7|SNV-65664-G-A|1
TLLDVNLIFCVSCTIFIWGYFA
>FUSION-ENST00000560081.5:229-ENST00000652379.1:25317|5
THKNLSDMENEFYYRYPSVISR
>ENST00000617139.4|SNV-58343-C-T|3
AIAVDSIR
>ENST00000581908.1|SNV-25007-T-A|2
TSCDSSFTPCR
>FUSION-ENST00000479364.1:223422-ENST00000532302.1:30449|276
NLFTIYLTCWDIYNVLEPVLGR
>ENST00000624945.1|SNV-25254-C-G|1
AGMRFQDLK
>ENST00000546620.5|SNV-278355-T-C|2
MLHLVTANAHQLPHITSILKVT
>FUSION-ENST00000479364.1:223422-ENST00000532302.1:30449|206
QNWGLKLFLMTN
>FUSION-ENST00000479364.1:223422-ENST00000532302.1:30449|203
MMRYMGIWLAGK
>ENST00000646859.1|SNV-278355-T-C|3
CPSATTYNINIESHLR
>ENST00000522635.5|SNV-43298-G-C|3
NIPMTLELLQEMASHELK
>ENST00000646042.1|SNV-7374-A-C|3
LGHTTQRSWEAER
>ENST00000475665.5|SNV-8723-A-G|1
LENGLVKEPCGTPEYLGK
>FUSION-ENST00000479364.1:223422-ENST00000532302.1:30449|58
MVQPAGPKTK
>ENST00000422706.5|MNV-12321-CTCTGGCATCCTGACCCTCGTCGGCATGGG-C|7
GRQPCTLGTWDGVGNHSRFDR
>ENST00000435213.6|SNV-118020-G-C|2
TLHMLIRSLHQDLMPDLHK
>ENST00000521086.6|SNV-43298-G-C|5
MASHELK
>ENST00000616995.4|SNV-592212-C-T|4
GRLLEHITKFLITQILVALR
>FUSION-ENST00000479364.1:223422-ENST00000532302.1:30449|383
ACVSVCVCVCACFCVCARVCPR
>ENST00000326397.10|MNV-8121-AG-A|1
LQEAVKLILEPL
>FUSION-ENST00000479364.1:223422-ENST00000532302.1:30449|280
TLREFFFFFFFR
>ENST00000539033.1|SNV-46-G-A|7
MNKQRGTFSEMSLAQDPK
>ENST00000521086.6|SNV-43298-G-C|1
ASHELKEMRK
>FUSION-ENST00000479364.1:223422-ENST00000532302.1:30449|392
MYSPLCLTQVSR
>ENST00000421807.7|SNV-20372-C-G|2
VGLRDVNDYVCYAWVGDSK
>ENST00000648772.1|SNV-9800-A-T|2
SEIQTLKEEIEQSLT
>ENST00000559671.5|SNV-17282-G-C|2
DTKEMNKK
>ENST00000333027.7|SNV-119815-G-C|4
RIPALIYR
>FUSION-ENST00000262995.8:499-ENST00000512715.1:42986|4
RYTMEMMLDKK
>ENST00000535170.5|INDEL-17945-C-CA|4
GEGERIGKK
>ENST00000356613.4|SNV-1220-C-T|1
FLCHPLPKTLEQLIQR
>FUSION-ENST00000479364.1:223422-ENST00000532302.1:30449|9
MVILFKGIPLESTDGER
>ENST00000539911.5|SNV-39454-C-A|1
CFILLVSTNDK
>ENST00000369701.8|SNV-315-C-A|1
GGGRGGEMQVEAGGTSPAGERR
>ENST00000449214.1|SNV-52-G-C|4
MSTEGFQEKASSDATSK
>ENST00000461440.5|MNV-38686-GAATCC-G|2
MILTSCCQEECLHQYSYL
>ENST00000396439.7|SNV-76-G-A|1
GTFSEMSLAQDPKWQQRKPK
>FUSION-ENST00000479364.1:223422-ENST00000532302.1:30449|338
GLPSRPRPGQRPSDAGRLR
>ENST00000617139.4|SNV-58343-C-T|5
KVLFYTDLVNPRAIAVDSIR
>ENST00000361915.8|SNV-20432-C-G|7
GIPALIENDHHMNSIRKIIWEDIFR
>ENST00000263966.8|SNV-55763-G-A|2
CARCDLQENLWLNLTDGSVLCGK
>ENST00000482333.5|SNV-55763-G-A|3
MESGFLQVVGSVPDATCKKTSG
>ENST00000286452.5|SNV-25161-G-A|2
QLENLQMECHRK
>ENST00000580263.5|MNV-3551-CGGTAAGGGAAGGGATAATCAGAGCTGGGTGGGGCCAGGGTGGTTTCCCCTGCCAGCCTGGCCTGACCAGCCTGTCCCCCACCCTCTGCA-C|5
CSHTRPCSTK
>ENST00000422706.5|MNV-12321-CTCTGGCATCCTGACCCTCGTCGGCATGGG-C|SNV-12398-G-T|2
FDRDYQQYHGLR
>ENST00000503074.1|SNV-41215-C-T|4
MWQSQQERR
>FUSION-ENST00000479364.1:223422-ENST00000532302.1:30449|251
LYQEKPR
>ENST00000461440.5|MNV-38686-GAATCC-G|1
ILTSCCQEECLHQYSYL
>FUSION-ENST00000479364.1:223422-ENST00000532302.1:30449|165
LELSYTLHYKMGMKL
>ENST00000223398.11|SNV-111011-C-A|3
RYSLIER
>FUSION-ENST00000479364.1:223422-ENST00000532302.1:30449|209
ILFSFDILEYFKS
>ENST00000422706.5|MNV-12321-CTCTGGCATCCTGACCCTCGTCGGCATGGG-C|1
EVVDTSPSPRPGHQKP
>FUSION-ENST00000479364.1:223422-ENST00000532302.1:30449|326
LKSISSFR
>ENST00000620985.4|SNV-16523-C-T|1
VQELLLRLQG
>FUSION-ENST00000479364.1:223422-ENST00000532302.1:30449|309
TSLLIAISNSNNTGYLISEDS
>ENST00000487039.1|SNV-20372-C-G|3
TTCAMPGSGTAR
>ENST00000338977.5|SNV-55741-C-T|2
QSANLYVYRR
>ENST00000521086.6|SNV-43298-G-C|6
TAEEMASHELKEMRK
>FUSION-ENST00000479364.1:223422-ENST00000532302.1:30449|373
LGVCLCLRVFLCVCAR
>ENST00000312561.9|SNV-23579-G-C|1
SHSSCSMEVLATCLSLWKK
>ENST00000342992.10|SNV-60324-C-G|2
NCAMVDESVYGFRLGR
>ENST00000014930.9|SNV-24900-A-G|1
GDIYFCTGCDPPMKPYGRR
>ENST00000298317.9|SNV-6114-G-A|2
MTLSPSYRMDDRK
>FUSION-ENST00000479364.1:223422-ENST00000532302.1:30449|390
AWGPGRR
>FUSION-ENST00000479364.1:223422-ENST00000532302.1:30449|368
VFLCVCARVPAGGGGDPA
>FUSION-ENST00000479364.1:223422-ENST00000532302.1:30449|81
MILVTECSNQISSEMR
>ENST00000646042.1|SNV-7374-A-C|7
DKPIGCSVAISTYSMLGHTTQR
>ENST00000223398.11|SNV-111011-C-A|1
YSLIERSSAPELLR
>ENST00000358691.10|SNV-131655-G-C|4
IRTPEKKPTQPK
>ENST00000525598.1|SNV-11910-C-G|1
VGGIPGLCGIPGSLSAG
>ENST00000280333.9|SNV-545969-C-T|4
HLPPPLPSKTPPPPPSKTTR
>FUSION-ENST00000479364.1:223422-ENST00000532302.1:30449|87
FRICQSGGWALAVLQVVR
>ENST00000167588.4|SNV-410-G-A|3
DYNAYYR
>FUSION-ENST00000479364.1:223422-ENST00000532302.1:30449|221
GTLLFFFN
>ENST00000453514.5|INDEL-28994-C-CT|3
LFFGWVLFK
>ENST00000265922.8|SNV-120289-G-T|2
IYRDFARWK
>ENST00000547974.5|SNV-38489-C-G|3
TSPQGSR
>FUSION-ENST00000479364.1:223422-ENST00000532302.1:30449|319
MVCLGFRPSINNG
>ENST00000371717.8|SNV-6399-A-C|1
EVLHSSLRNYYTPDR
>ENST00000223398.11|SNV-111011-C-A|4
SLSDQRRYSLIER
>ENST00000646859.1|SNV-278355-T-C|2
CPSATTYNINIESHLRFCK
>ENST00000612482.4|SNV-40893-T-A|2
DKIIELK
>ENST00000605744.1|SNV-83650-C-G|3
FKWPTFGSAFFEVKLGWEAF
>FUSION-ENST00000479364.1:223422-ENST00000532302.1:30449|223
MNYKGTLLFFFN
>ENST00000340281.9|MNV-32466-AGGGGAAGTAGGGGT-A|4
GSRGIRGR
>ENST00000308342.7|SNV-18941-G-A|4
FERLSNSAK
>ENST00000376406.8|SNV-14595-C-T|2
KAGFFLSPDEYVVTDPEQEK
>ENST00000503501.1|SNV-65386-G-C|4
RSIPEDSQLNTVTLPRK
>FUSION-ENST00000479364.1:223422-ENST00000532302.1:30449|258
MKLHLTCRQFK
>FUSION-ENST00000479364.1:223422-ENST00000532302.1:30449|183
MHACSLQFFEKHIGSIYR
>ENST00000613958.1|SNV-177-A-C|3
VHSCDSAPAGEPPAPVR
>ENST00000328879.9|SNV-49170-T-C|3
EAYAHAGATLEGK
>ENST00000336338.10|SNV-143376-G-A|5
SKEEQVKIQK
>FUSION-ENST00000479364.1:223422-ENST00000532302.1:30449|304
RAPVYPCRPR
>ENST00000340281.9|MNV-32466-AGGGGAAGTAGGGGT-A|1
DSKGRTC
>FUSION-ENST00000479364.1:223422-ENST00000532302.1:30449|317
MLHIKCLFTSPLK
>FUSION-ENST00000479364.1:223422-ENST00000532302.1:30449|339
GLPSRPRPGQRPSDAGR
>FUSION-ENST00000479364.1:223422-ENST00000532302.1:30449|334
KLYASHK
>ENST00000380110.8|INDEL-124874-A-AA|3
QKVSRTASSAGTAF
>ENST00000488484.1|SNV-3108-G-C|2
MILPLTIQTSPTMTLSLSQ
>ENST00000479380.2|SNV-91691-C-G|3
TFPAQTKNVSPRFCLALR
>ENST00000285039.12|SNV-292483-G-A|5
ALRIEARSAK
>ENST00000281282.5|SNV-140830-C-T|4
ESVEEATKNVEVLVSR
>FUSION-ENST00000479364.1:223422-ENST00000532302.1:30449|347
SPPPSSRTLTFVYCLSAFGVRPR
>ENST00000642260.1|SNV-225332-G-A|1
DADIDHDQVLVQAIKEAK
>FUSION-ENST00000479364.1:223422-ENST00000532302.1:30449|34
LCSFQPRPERQDAK
>ENST00000586409.5|SNV-53444-A-C|2
VQRSPTRPESSCPHSC
>ENST00000476941.6|MNV-12362-TA-T|2
GDYYMVKRFWR
>ENST00000453514.5|INDEL-28994-C-CT|5
TQLQREIQLLFPQSRLFFGWVLFK
>ENST00000575323.1|SNV-31852-G-C|3
EDLANALWARCKVDTPMTM
>ENST00000312561.9|SNV-23579-G-C|4
GMPAKSHSSCSMEVLATCLSLWK
>ENST00000334463.4|INDEL-30448-A-AA|3
IQKNTGSLGGVGRTGR
>ENST00000167588.4|SNV-410-G-A|5
AGRDYNAYYR
>ENST00000616995.4|SNV-592212-C-T|3
LLEHITK
>ENST00000360526.8|SNV-20356-T-C|1
TPEEPQAERNFHTVPYMVGINK
>FUSION-ENST00000479364.1:223422-ENST00000532302.1:30449|324
SISSFRSPL
>ENST00000376208.5|SNV-198839-C-G|1
IPVIENPEYFGITNSQLKPDTWPR
>FUSION-ENST00000479364.1:223422-ENST00000532302.1:30449|284
YYDIKRVFFFLFFSAYIFSSVD
>FUSION-ENST00000479364.1:223422-ENST00000532302.1:30449|331
LYASHKMFIHLSLK
>ENST00000299673.5|SNV-68276-T-G|4
MDEVVLTIEQGNLGLRIK
>FUSION-ENST00000479364.1:223422-ENST00000532302.1:30449|177
HIGSIYRHLKCHIR
>ENST00000338977.5|SNV-55741-C-T|1
QSANLYVYRRIHTGEKPYK
>ENST00000375541.10|SNV-230047-C-T|5
QRQEGEAAALNTVQKLQDEWR
>ENST00000288699.11|SNV-79603-G-A|5
DLYMLRDSKLYQVLHACK
>ENST00000464015.5|SNV-138-C-G|3
MRVSWRPLWPGL
>FUSION-ENST00000479364.1:223422-ENST00000532302.1:30449|149
LMVYGKNNNSCIFFYSLST
>FUSION-ENST00000479364.1:223422-ENST00000532302.1:30449|256
LHLTCRQFK
>ENST00000369701.8|SNV-315-C-A|3
AGPELLPQKGGGR
>ENST00000546424.5|SNV-31130-G-A|1
SPGSNPEPDATPFQEGLR
>ENST00000445392.5|SNV-5850-G-T|3
SVLATGTSSARDLVKEALER
>ENST00000487039.1|SNV-20372-C-G|2
MTTCAMPGSGTARSPAATT
>ENST00000493735.5|SNV-14225-C-A|5
MPSPAMRRDVLETK
>FUSION-ENST00000479364.1:223422-ENST00000532302.1:30449|250
LYQEKPRHLILIK
>ENST00000510590.1|SNV-166078-T-G|4
TVGVSGTQAPLLWPGKLDNRGR
>ENST00000535170.5|INDEL-17945-C-CA|1
LQSELQLHHP
>ENST00000422706.5|SNV-12398-G-T|MNV-12321-CTCTGGCATCCTGACCCTCGTCGGCATGGG-C|3
GRQPCTLGTCDGVGNHSRFDR
>ENST00000449214.1|SNV-52-G-C|6
MSTEGFQEK
>FUSION-ENST00000479364.1:223422-ENST00000532302.1:30449|403
GTRKSSFVCLSTSCGSL
>ENST00000230538.12|SNV-115713-G-C|2
AASYFFDGSGYALVRDITR
>ENST00000380232.4|SNV-565-G-T|6
ILHYLKAKEYSHCACTIVR
>ENST00000672586.1|SNV-10962-C-G|2
WSHWILSHAVALSRDSER
>FUSION-ENST00000479364.1:223422-ENST00000532302.1:30449|262
AHILWVLLLKIYLQFI
>FUSION-ENST00000479364.1:223422-ENST00000532302.1:30449|302
RAPVYPCRPRAQSGI
>ENST00000481328.7|SNV-83650-C-G|3
FKWPTFGSAFFEVK
>ENST00000559381.5|SNV-17282-G-C|4
ETSENDTKEMNKK
>ENST00000544257.5|SNV-68276-T-G|1
GELITAYPQVVVVR
>FUSION-ENST00000479364.1:223422-ENST00000532302.1:30449|88
MFRICQSGGWALAVLQVVR
>ENST00000672586.1|SNV-10962-C-G|1
WSHWILSHAVALSRDSERLLEVR
>ENST00000581908.1|SNV-25007-T-A|6
MKTSCDSSFTPCR
>FUSION-ENST00000479364.1:223422-ENST00000532302.1:30449|95
YSCMLFFVFFSSFFPLFVSFP
>ENST00000481012.5|SNV-40541-C-A|2
MWAPSHGPWTAAAPSDSPACT
>ENST00000482529.1|SNV-410-G-A|6
LKSCEVR
>ENST00000586409.5|SNV-53444-A-C|3
TRVQRSPTRPESSCPHSC
>ENST00000535170.5|INDEL-17945-C-CA|9
NHHRRER
>FUSION-ENST00000606221.1:749-ENST00000656150.1:58480|6
GRREPLPFQLETSTGILEGCG
>ENST00000415676.6|SNV-723892-A-G|2
YKLGIHGYAFAITNNGYVLTHPELR
>ENST00000360093.7|SNV-109602-G-A|1
FGGQNIFMTEEQKKYYNAMK
>ENST00000276616.3|SNV-24598-G-A|1
SQTRLYRK
>FUSION-ENST00000479364.1:223422-ENST00000532302.1:30449|196
GIWLAGK
>ENST00000336338.10|SNV-143376-G-A|2
IQKVTEESPHQPEPK
>ENST00000537098.7|SNV-207070-C-G|6
YKKVLSNASR
>FUSION-ENST00000479364.1:223422-ENST00000532302.1:30449|310
MTSLLIAISNSNNTGYLISEDS
>FUSION-ENST00000479364.1:223422-ENST00000532302.1:30449|190
MHAVCSFLKSILGVSTDT
>FUSION-ENST00000479364.1:223422-ENST00000532302.1:30449|202
MRYMGIWLAGK
>ENST00000476941.6|MNV-12362-TA-T|1
FWRKTVQVT
>ENST00000264677.8|SNV-13500-T-C|4
NGSTVKIPMTK
>ENST00000280333.9|SNV-545969-C-T|3
TPPPPPSK
>FUSION-ENST00000479364.1:223422-ENST00000532302.1:30449|208
MQNWGLK
>ENST00000646042.1|SNV-7374-A-C|4
MLGHTTQRSWEAER
>ENST00000422223.6|SNV-113480-A-G|3
ILKTISVEVIPVNDGKPMLSKK
>ENST00000558505.5|SNV-17282-G-C|8
MPVSLQRHQRDEQK
>ENST00000230538.12|SNV-115713-G-C|3
AASYFFDGSGYALVR
>ENST00000264677.8|SNV-13500-T-C|5
KNGSTVKIPMTK
>ENST00000597275.5|SNV-11912-G-A|1
RPSPPKAWDQLRAVSGGSPER
>ENST00000471239.1|SNV-316645-C-T|2
MWSLAASWPCGRSPSKEPR
>FUSION-ENST00000479364.1:223422-ENST00000532302.1:30449|386
GQGWGWVGGTGAVAPAGPR
>ENST00000296161.9|SNV-4379-G-C|4
QQFSPSMTERNPLSQQER
>ENST00000487039.1|SNV-20372-C-G|5
WGCGTLMTTCAMPGSGTARSPAATT
>FUSION-ENST00000479364.1:223422-ENST00000532302.1:30449|328
KPTTSCLHLVGDNGLTGIVSGR
>ENST00000494899.1|SNV-8044-A-T|1
AGEHRKGLHVMTK
>ENST00000528804.1|SNV-403-A-C|2
RLPSLGVPGAAASR
>ENST00000649674.1|SNV-225332-G-A|1
DADIDHDQVGMLKRSGPGR
>ENST00000535170.5|INDEL-17945-C-CA|7
SKGEGER
>FUSION-ENST00000479364.1:223422-ENST00000532302.1:30449|260
MKLHLTCR
>ENST00000347486.8|SNV-25007-T-A|2
RIQDPLIEFAQVCSSDEDIL
>FUSION-ENST00000479364.1:223422-ENST00000532302.1:30449|125
HFIIFVCPTPFSK
>ENST00000472931.6|SNV-55664-C-G|2
HLQTQLIHRNLTGPSQVTSLHR
>ENST00000354334.7|SNV-34334-G-A|1
LHHHLFLAGLQQQRSMEPMR
>FUSION-ENST00000479364.1:223422-ENST00000532302.1:30449|286
MRYYDIKR
>ENST00000539033.1|SNV-46-G-A|1
GTFSEMSLAQDPKRQQR
>FUSION-ENST00000479364.1:223422-ENST00000532302.1:30449|232
KVVSRNISIQWFLNLAHFQTDQCLR
>FUSION-ENST00000479364.1:223422-ENST00000532302.1:30449|257
KLHLTCRQFK
>FUSION-ENST00000479364.1:223422-ENST00000532302.1:30449|308
MLKWSVWDLGLALIMDSSYF
>FUSION-ENST00000479364.1:223422-ENST00000532302.1:30449|313
CLFTSPLK
>ENST00000422706.5|MNV-12321-CTCTGGCATCCTGACCCTCGTCGGCATGGG-C|2
KEVVDTSPSPRPGHQKP
>ENST00000340281.9|MNV-32466-AGGGGAAGTAGGGGT-A|10
EGGIEGEGNIQGVGEGSGR
>ENST00000398882.8|SNV-1019-C-T|1
VALRVLSALALEHARDVVCALLPR
>FUSION-ENST00000479364.1:223422-ENST00000532302.1:30449|395
RRAWGPGR
>ENST00000290607.12|SNV-115442-G-T|1
LVLEPQHECLENTTR
>FUSION-ENST00000479364.1:223422-ENST00000532302.1:30449|393
RAWGPGRR
>ENST00000211287.9|SNV-11175-G-T|1
LTAAQALTHPFFEPFRDPE
>FUSION-ENST00000479364.1:223422-ENST00000532302.1:30449|316
LHIKCLFTSPLK
>ENST00000565057.5|SNV-489-G-A|1
CMESAKIRAK
>ENST00000454679.7|SNV-340669-G-A|3
ATAVGLR
>ENST00000470904.5|SNV-77736-C-T|2
MISNITAGNR
>FUSION-ENST00000479364.1:223422-ENST00000532302.1:30449|62
MILIVFSPTFPDFP
>ENST00000330120.5|SNV-1114-C-A|3
VMGEELCLVRFPEKLLGR
>FUSION-ENST00000479364.1:223422-ENST00000532302.1:30449|175
HLKCHIRMFILNAYYH
>ENST00000471239.1|SNV-316645-C-T|10
MFSMWSLAASWPCGRSPSK
>FUSION-ENST00000479364.1:223422-ENST00000532302.1:30449|320
YCYFETSNPVPFEYVICFP
>FUSION-ENST00000479364.1:223422-ENST00000532302.1:30449|63
SVCQKKK
>ENST00000646042.1|SNV-7374-A-C|1
LGHTTQRSWEAERVMEWLK
>ENST00000535170.5|INDEL-17945-C-CA|2
KLQSELQLHHP
>ENST00000380110.8|INDEL-124874-A-AA|2
VSRTASSAGTAF
>ENST00000374852.4|SNV-66560-G-A|1
KTHSVWPFLVQRKPDFR
>ENST00000494535.1|SNV-8542-C-T|2
RALQLHQHEAAPDPAPEAETTQSR
>ENST00000535170.5|INDEL-17945-C-CA|5
GEGERIGK
>ENST00000254624.10|MNV-66433-CAGCGTTGAATTCGAAGCAAATGATTTACAGGGGGG-C|3
LICRQCQLKYK
>ENST00000454679.7|SNV-340669-G-A|1
ATAVGLRGDKAHFR
>ENST00000264677.8|SNV-13500-T-C|3
NGSTVKIPMTKALLR
>FUSION-ENST00000479364.1:223422-ENST00000532302.1:30449|285
RYYDIKR
>FUSION-ENST00000479364.1:223422-ENST00000532302.1:30449|129
ADYFSFGFFY
>FUSION-ENST00000479364.1:223422-ENST00000532302.1:30449|101
RVFPASCKY
>ENST00000476941.6|MNV-12362-TA-T|3
GDYYMVKR
>FUSION-ENST00000479364.1:223422-ENST00000532302.1:30449|69
HFCPTSEPLPTHGSTCRPENENTSK
>ENST00000674300.1|SNV-14096-G-A|3
SYQPWLSRPVPSIRSK
>ENST00000361915.8|SNV-20432-C-G|4
IIWEDIFR
>FUSION-ENST00000479364.1:223422-ENST00000532302.1:30449|105
MYKDQTF
>ENST00000534790.5|SNV-3547-A-C|2
MPPQHPVTPGGSAAR
>ENST00000490378.1|SNV-61886-T-A|4
MATGVQDFNRTEIDRLNEIK
>ENST00000558505.5|SNV-17282-G-C|4
DEQKAGDK
>ENST00000518568.3|SNV-942-T-G|1
IVSTLLFILVPVAIGIVIKHRIPEK
>FUSION-ENST00000479364.1:223422-ENST00000532302.1:30449|143
MHTCYKS
>FUSION-ENST00000479364.1:223422-ENST00000532302.1:30449|66
MKSVCQK
>ENST00000622235.5|SNV-8542-C-T|5
LCGRFSCISMK
>ENST00000547974.5|SNV-38489-C-G|1
TSPQGSRALSTPTPGR
>FUSION-ENST00000479364.1:223422-ENST00000532302.1:30449|227
MFSNMNYK
>ENST00000539033.1|SNV-46-G-A|2
GTFSEMSLAQDPKR
>ENST00000654456.1|SNV-608-T-A|1
ASCSSSSSSPDV
>ENST00000430479.6|SNV-55664-C-G|3
AFPGHLPPSQSIPDSSYPMDHR
>ENST00000301894.6|SNV-100173-G-A|2
IGGRNQGRPFQGQVSGLYYNGLK
>ENST00000358656.9|SNV-9474-G-A|4
QRTVELSFICGTCGK
>ENST00000312481.11|SNV-39808-G-A|2
NIKNEVVR
>ENST00000642260.1|SNV-225332-G-A|4
IVITRDADIDHDQVLVQAIK
>ENST00000280245.8|SNV-64249-G-A|2
NYVNLGPLGVKLMSVESK
>ENST00000446394.5|SNV-52822-G-C|1
DPTASFNTIEDSGINAK
>ENST00000471239.1|SNV-316645-C-T|4
MWSLAASWPCGRSPSK
>FUSION-ENST00000479364.1:223422-ENST00000532302.1:30449|343
TLTFVYCLSAFGVRPRKGR
>FUSION-ENST00000479364.1:223422-ENST00000532302.1:30449|354
SAAAPGEGAADGAHR
>ENST00000522635.5|SNV-43298-G-C|5
ELKNIPMTLELLQEMASHELK
>ENST00000263966.8|SNV-55763-G-A|1
CDLQENLWLNLTDGSVLCGK
>FUSION-ENST00000479364.1:223422-ENST00000532302.1:30449|389
GVDAEGLGAGAPGAGLGLGGGHR
>FUSION-ENST00000479364.1:223422-ENST00000532302.1:30449|282
VFFFLFFSAYIFSSVD
>ENST00000288699.11|SNV-79603-G-A|7
GVNSFQMFMTYKDLYMLRDSK
>ENST00000559381.5|SNV-17282-G-C|1
NKKLETK
>FUSION-ENST00000479364.1:223422-ENST00000532302.1:30449|193
QNPVGHECMHAVCSFLK
>FUSION-ENST00000479364.1:223422-ENST00000532302.1:30449|89
HIRIYMQYF
>ENST00000282469.10|SNV-41215-C-T|5
EEQLINRLMWQSQQER
>ENST00000616995.4|SNV-592212-C-T|2
LLEHITKFLITQILVALR
>ENST00000290866.10|SNV-9589-C-G|6
YGTQARKFDVNQLQNTTMK
>FUSION-ENST00000479364.1:223422-ENST00000532302.1:30449|222
NYKGTLLFFFN
>ENST00000482529.1|SNV-410-G-A|9
HITDKLK
>FUSION-ENST00000479364.1:223422-ENST00000532302.1:30449|128
MIDYNLLNF
>FUSION-ENST00000479364.1:223422-ENST00000532302.1:30449|398
MPLTPAYSRHV
>ENST00000422223.6|SNV-113480-A-G|4
ILKTISVEVIPVNDGKPMLSK
>ENST00000673600.1|SNV-6828-G-A|1
SPLLATTFAYWDNILGPRVR
>FUSION-ENST00000479364.1:223422-ENST00000532302.1:30449|387
RGQGWGWVGGTGAVAPAGPR
>FUSION-ENST00000479364.1:223422-ENST00000532302.1:30449|79
MILVTECSNQISSEMRNFFLK
>FUSION-ENST00000479364.1:223422-ENST00000532302.1:30449|315
MLHIKCLFTSPLKNLPLLAFI
>ENST00000518568.3|SNV-942-T-G|2
IVSTLLFILVPVAIGIVIKHR
>ENST00000339917.10|SNV-325-C-T|1
AIGYGSYGSVYEAFYTKQKVMVAVK
>ENST00000263736.5|SNV-32285-G-A|1
ALLEKPGELSLLSYIRPDIK
>ENST00000470904.5|SNV-77736-C-T|1
ISNITAGNR
>ENST00000488336.5|SNV-8723-A-G|1
LENGLVKEPCGTPEYLAPEVVGRQR
>ENST00000542306.5|SNV-92552-C-T|1
APLCTACPAPMRPGTDCTGHRPPSR
>ENST00000286452.5|SNV-25161-G-A|5
CRQLENLQMECHR
>FUSION-ENST00000479364.1:223422-ENST00000532302.1:30449|344
TLTFVYCLSAFGVRPRK
>ENST00000490378.1|SNV-61886-T-A|6
MATGVQDFNRTEIDR
>ENST00000504154.6|SNV-6028-G-A|1
GAFQDLKELKR
>ENST00000380110.8|INDEL-124874-A-AA|7
FANNPSQKNQSGHPFPAVPVSKQK
>ENST00000475665.5|SNV-8723-A-G|3
IVISDFHLAKLENGLVK
>ENST00000494535.1|SNV-8542-C-T|1
ALQLHQHEAAPDPAPEAETTQSR
>ENST00000328879.9|SNV-49170-T-C|4
REAYAHAGATLEGKMYITCGR
>FUSION-ENST00000479364.1:223422-ENST00000532302.1:30449|35
MLCSFQPRPERQDAK
>FUSION-ENST00000479364.1:223422-ENST00000532302.1:30449|182
HACSLQFFEKHIGSIYR
>ENST00000422706.5|SNV-12398-G-T|MNV-12321-CTCTGGCATCCTGACCCTCGTCGGCATGGG-C|4
GRQPCTLGTCDGVGNHSR
>ENST00000254624.10|MNV-66433-CAGCGTTGAATTCGAAGCAAATGATTTACAGGGGGG-C|2
QCQLKYK
>FUSION-ENST00000479364.1:223422-ENST00000532302.1:30449|388
GVDAEGLGAGAPGAGLGLGGGHRGR
>FUSION-ENST00000479364.1:223422-ENST00000532302.1:30449|185
MHACSLQFFEK
>ENST00000334463.4|INDEL-30448-A-AA|4
IQKNTGSLGGVGR
>FUSION-ENST00000479364.1:223422-ENST00000532302.1:30449|385
RSGRAQGVR
>FUSION-ENST00000479364.1:223422-ENST00000532302.1:30449|74
MRNFFLKVTR
>ENST00000422706.5|MNV-12321-CTCTGGCATCCTGACCCTCGTCGGCATGGG-C|10
GTTIANVVSGSLSISSGTLHR
>FUSION-ENST00000479364.1:223422-ENST00000532302.1:30449|184
HACSLQFFEK
>FUSION-ENST00000479364.1:223422-ENST00000532302.1:30449|65
MKSVCQKK
>ENST00000473186.5|SNV-277014-G-A|3
EEVKPKNSEANGLR
>FUSION-ENST00000479364.1:223422-ENST00000532302.1:30449|348
SPPPSSR
>FUSION-ENST00000262995.8:499-ENST00000512715.1:42986|6
LKRYTMEMMLDK
>FUSION-ENST00000479364.1:223422-ENST00000532302.1:30449|322
GLLRPTASPFR
>FUSION-ENST00000560081.5:229-ENST00000652379.1:25317|2
YPSVISRVEVISNF
>ENST00000019317.8|SNV-60761-G-T|3
LLQMQRANAEQQAQEDEEPEWR
>ENST00000495184.5|INDEL-190161-C-CT|3
RLEFLRILCSHEHYLNLNLFFYEC
>ENST00000359600.6|SNV-287590-G-A|1
LTHINPRHYGEFIEFLSKAR
>ENST00000360093.7|SNV-109602-G-A|6
KKFGGQNIFMTEEQK
>ENST00000265922.8|SNV-120289-G-T|1
DFARWKVR
>ENST00000334463.4|INDEL-30448-A-AA|5
VLSRIQKNTGSLGGVGR
>FUSION-ENST00000479364.1:223422-ENST00000532302.1:30449|254
KKLYQEKPR
>FUSION-ENST00000479364.1:223422-ENST00000532302.1:30449|271
TSVVYCSLKK
>ENST00000375541.10|SNV-230047-C-T|4
QEGEAAALNTVQKLQDEWR
>ENST00000280333.9|SNV-545969-C-T|5
HLPPPLPSKTPPPPPSK
>ENST00000482529.1|SNV-410-G-A|2
LRMLNCK
>ENST00000334344.11|SNV-121635-C-T|1
GPSTSGGKLILPAPQIPPPNNAR
>FUSION-ENST00000479364.1:223422-ENST00000532302.1:30449|160
ISQCEVLFQT
>FUSION-ENST00000479364.1:223422-ENST00000532302.1:30449|121
HFIIFVCPTPFSKKAIESFFGF
>ENST00000418703.6|SNV-49770-G-A|2
KWRTDDTPL
>ENST00000451905.4|SNV-70386-G-T|1
MDVLYLT
>ENST00000230538.12|SNV-115713-G-C|1
AASYFFDGSGYALVRDITRR
>FUSION-ENST00000479364.1:223422-ENST00000532302.1:30449|224
FSNMNYKGTLLFFFN
>ENST00000581908.1|SNV-25007-T-A|3
KTSCDSSFTPCRSMW
>ENST00000592114.1|MNV-324944-AGTGT-A|6
GFRYRCQHTITSSVR
>FUSION-ENST00000479364.1:223422-ENST00000532302.1:30449|186
LIIINQTFK
>ENST00000466883.5|SNV-6150-C-T|5
GLGPRANLRCQVSAFGGR
>ENST00000558505.5|SNV-17282-G-C|5
HQRDEQKAGDK
>ENST00000397677.6|SNV-5693-G-C|1
WTLSNMLADNKVPAEEVLVAVELLK
>FUSION-ENST00000479364.1:223422-ENST00000532302.1:30449|288
HSLGLLLETPLREMLI
>ENST00000489691.1|SNV-14096-G-A|7
LWRNGWITFGMSYQPWLSRPVPSIR
>ENST00000375541.10|SNV-230047-C-T|1
LQDEWRLLQERLGSLQR
>FUSION-ENST00000479364.1:223422-ENST00000532302.1:30449|170
NRLELSYTLHYK
>FUSION-ENST00000479364.1:223422-ENST00000532302.1:30449|210
MILFSFDILEYFKS
>ENST00000378700.8|SNV-470-G-A|2
CLTEHGHSLGGSAAAAAAAAAAR
>ENST00000617139.4|SNV-58343-C-T|1
AIAVDSIRGNLYWTDWNREAPK
>FUSION-ENST00000479364.1:223422-ENST00000532302.1:30449|172
FILNAYYH
>ENST00000325995.7|SNV-470-A-C|3
LSEILSCATLK
>FUSION-ENST00000479364.1:223422-ENST00000532302.1:30449|399
PLTPAYSR
>FUSION-ENST00000479364.1:223422-ENST00000532302.1:30449|108
SCIRIKHFK
>FUSION-ENST00000479364.1:223422-ENST00000532302.1:30449|298
KLFQPLLAR
>FUSION-ENST00000479364.1:223422-ENST00000532302.1:30449|335
MKLYASHK
>ENST00000368059.7|SNV-27062-A-T|2
SPEIHVTNPIQGK
>ENST00000280245.8|SNV-64249-G-A|1
NYVNLGPLGVKLMSVESKK
>ENST00000622235.5|SNV-8542-C-T|4
LCGRFSCISMKLPR
>ENST00000356613.4|SNV-1220-C-T|5
LKRFLCHPLPK
>ENST00000511072.5|SNV-342960-G-A|1
SAKGQPK
>ENST00000343410.7|SNV-8044-A-T|2
FEEVDLILKGGNYGWRA
>ENST00000612482.4|SNV-40893-T-A|5
RYRSSIK
>ENST00000396439.7|SNV-76-G-A|7
MSKQRGTFSEMSLAQDPK
>ENST00000296161.9|SNV-4379-G-C|1
NPLSQQERDSCISPSEPETKAEQK
>ENST00000617139.4|SNV-58343-C-T|2
AIAVDSIRGNLYWTDWNR
>FUSION-ENST00000479364.1:223422-ENST00000532302.1:30449|189
HAVCSFLKSILGVSTDT
>ENST00000428432.6|SNV-15530-A-G|1
GEASEQIFATCDEK
>FUSION-ENST00000479364.1:223422-ENST00000532302.1:30449|397
PLTPAYSRHV
>ENST00000167588.4|SNV-410-G-A|6
QWYETNAPRAGRDYNAYYR
>ENST00000482529.1|SNV-410-G-A|7
HITDKLKSCEVR
>FUSION-ENST00000479364.1:223422-ENST00000532302.1:30449|303
MRAPVYPCRPRAQSGI
>ENST00000473989.8|INDEL-53004-C-CA|5
FYSDYTFFKSYCWSHR
>ENST00000296046.4|SNV-209-G-T|2
EKVFRVKPQD
>ENST00000422706.5|MNV-12321-CTCTGGCATCCTGACCCTCGTCGGCATGGG-C|9
GTTIANVVSGSLSISSGTLHRGR
>ENST00000223398.11|SNV-111011-C-A|2
RYSLIERSSAPELLR
>ENST00000432829.6|INDEL-190161-C-CT|1
ILCSHEHYLNLNLFFYEC
>ENST00000356613.4|SNV-1220-C-T|4
RFLCHPLPK
>ENST00000254624.10|MNV-66433-CAGCGTTGAATTCGAAGCAAATGATTTACAGGGGGG-C|5
HLRLICRQCQLK
>FUSION-ENST00000606221.1:749-ENST00000656150.1:58480|4
EPLPFQLETSTGILEGCG
>ENST00000415676.6|SNV-723892-A-G|1
LGIHGYAFAITNNGYVLTHPELR
>ENST00000535170.5|INDEL-17945-C-CA|8
ERSKGEGER
>FUSION-ENST00000479364.1:223422-ENST00000532302.1:30449|217
LFLDISCKLMILFSFDILEYFK
>ENST00000503074.1|SNV-41215-C-T|3
WQSQQERR
>ENST00000360093.7|SNV-109602-G-A|3
FGGQNIFMTEEQK
>ENST00000482529.1|SNV-410-G-A|5
LKSCEVRLR
>ENST00000435213.6|SNV-118020-G-C|5
RTLHMLIR
>ENST00000481328.7|SNV-83650-C-G|2
MFKWPTFGSAFFEVKVHHGLLR
>ENST00000503074.1|SNV-41215-C-T|1
WQSQQERRIAVQLMHVR
>FUSION-ENST00000479364.1:223422-ENST00000532302.1:30449|229
NISIQWFLNLAHFQTDQCLR
>ENST00000580263.5|MNV-3551-CGGTAAGGGAAGGGATAATCAGAGCTGGGTGGGGCCAGGGTGGTTTCCCCTGCCAGCCTGGCCTGACCAGCCTGTCCCCCACCCTCTGCA-C|4
CSHTRPCSTKS
>ENST00000361822.8|SNV-133176-A-T|4
QAETIEKLYVHMEDAHEFDLLKLK
>ENST00000535225.6|SNV-68649-C-A|2
VDLHLMK
>ENST00000422706.5|MNV-12321-CTCTGGCATCCTGACCCTCGTCGGCATGGG-C|11
VHKGTTIANVVSGSLSISSGTLHR
>FUSION-ENST00000479364.1:223422-ENST00000532302.1:30449|178
HIGSIYRHLK
>ENST00000361915.8|SNV-20432-C-G|6
KIIWEDIFR
>FUSION-ENST00000479364.1:223422-ENST00000532302.1:30449|378
AQGVRLGVCLCLR
>ENST00000310597.6|SNV-83-C-T|4
MEPAGPCGFCPVGEVQPAR
>ENST00000622235.5|SNV-8542-C-T|1
FSCISMKLPRIPLR
>ENST00000466390.5|SNV-63719-T-C|2
MLCFQRALHS
>ENST00000296161.9|SNV-4379-G-C|3
NPLSQQER
>ENST00000612482.4|SNV-40893-T-A|4
YRSSIKDK
>ENST00000395146.8|SNV-200677-C-A|2
QGFQQLKELTK
>FUSION-ENST00000479364.1:223422-ENST00000532302.1:30449|212
MILFSFDILEYFK
>ENST00000167588.4|SNV-410-G-A|1
DYNAYYRQIEELRSQIK
>ENST00000331320.12|SNV-40541-C-A|1
YVGTFARALDCSSSVR
>ENST00000370010.6|SNV-65386-G-C|4
ELRSIPEDSQLNTVTLPRK
>ENST00000537098.7|SNV-207070-C-G|2
VLSNASRWEVVLK
>ENST00000546424.5|SNV-31130-G-A|2
DHGFEVASTSPEDK
>ENST00000481012.5|SNV-40541-C-A|1
WAPSHGPWTAAAPSDSPACT
