# Supplementary material for: Identification of non-canonical peptides with moPepGen
Source: Nat Biotechnol. 2025 Jun 16;44(4):568–73. doi: 10.1038/s41587-025-02701-0 (PMC12680078; doi:10.1038/s41587-025-02701-0)
Supplement: Supplementary file 4 — Supplementary Data: Cancer cell line variant peptide database. Custom peptide database FASTA file for each of the 376 cell lines from the Cancer Cell Line Encyclopedia with proteomics characterization or used in the reference channel. Variant peptide FASTA files were produced by moPepGen as the result of cell-line-specific publicly available mutations and fusions. [file 41587_2025_2701_MOESM4_ESM.zip › ACH-000234.fasta]

>FUSION-ENST00000461314.5:161749-ENST00000261947.4:108549|189
MIQWHDRRSGSPGFL
>FUSION-ENST00000461314.5:161749-ENST00000261947.4:108549|149
MGFHCLGQAGLELLTL
>FUSION-ENST00000486196.1:91-ENST00000527095.7:802208|240
EQCDKMCQEPQQMFTLS
>FUSION-ENST00000486196.1:91-ENST00000527095.7:802208|5555
NMVRFLSLLFFFFFKLGCR
>FUSION-ENST00000486196.1:91-ENST00000527095.7:802208|4738
TVSLTWALPQR
>FUSION-ENST00000486196.1:91-ENST00000527095.7:802208|1669
MDCSLFSMLKVLK
>FUSION-ENST00000486196.1:91-ENST00000527095.7:802208|1851
MLDGLRM
>FUSION-ENST00000486196.1:91-ENST00000527095.7:802208|1642
ACPPQPR
>FUSION-ENST00000486196.1:91-ENST00000527095.7:802208|4298
EMTEIFWTSTTVSFFPMMSFG
>FUSION-ENST00000486196.1:91-ENST00000527095.7:802208|5720
GYTMKRG
>FUSION-ENST00000486196.1:91-ENST00000527095.7:802208|4502
FRPKKSHPPP
>FUSION-ENST00000486196.1:91-ENST00000527095.7:802208|1211
MGKEHTEKHNEDIK
>FUSION-ENST00000486196.1:91-ENST00000527095.7:802208|2738
QDCWRRGGLK
>FUSION-ENST00000523967.5:111595-ENST00000630925.1:12095|141
WVEESISNPPPDHPLPRESR
>FUSION-ENST00000486196.1:91-ENST00000527095.7:802208|4104
MSHLLQQPFLGLPPPSLTSTRR
>FUSION-ENST00000486196.1:91-ENST00000527095.7:802208|3391
LARLVLNS
>FUSION-ENST00000486196.1:91-ENST00000527095.7:802208|2946
QDRSVDRGVSCCGVEISCILK
>FUSION-ENST00000486196.1:91-ENST00000527095.7:802208|222
MLLVRWAGPEAGRQNLGR
>FUSION-ENST00000486196.1:91-ENST00000527095.7:802208|349
LPINVRIK
>FUSION-ENST00000486196.1:91-ENST00000527095.7:802208|2973
LLSYGPR
>ENST00000532446.5|SNV-21537-T-C|2
SARDATTPNCGKPSLTASTACPSRP
>FUSION-ENST00000486196.1:91-ENST00000527095.7:802208|5033
MYFYIRFFHK
>FUSION-ENST00000523967.5:111595-ENST00000630925.1:12095|445
MYFLEGRRCFWAESFDSSGR
>FUSION-ENST00000486196.1:91-ENST00000527095.7:802208|1526
ESHSVAQAGVQWRNLSGAIKLSC
>FUSION-ENST00000486196.1:91-ENST00000527095.7:802208|2156
MLVFILIFILKANSSI
>FUSION-ENST00000486196.1:91-ENST00000527095.7:802208|1890
YFKVSCR
>FUSION-ENST00000486196.1:91-ENST00000527095.7:802208|191
LYFCFMR
>FUSION-ENST00000486196.1:91-ENST00000527095.7:802208|1620
HLMFKVALVCLSELIFTSMLF
>FUSION-ENST00000486196.1:91-ENST00000527095.7:802208|797
MCKRCLGHSAVR
>FUSION-ENST00000523967.5:111595-ENST00000630925.1:12095|526
QCLASHSLVR
>FUSION-ENST00000486196.1:91-ENST00000527095.7:802208|4975
RLSPKDQEGR
>FUSION-ENST00000486196.1:91-ENST00000527095.7:802208|2338
ASVVVTVLLQKSR
>FUSION-ENST00000486196.1:91-ENST00000527095.7:802208|261
YALPVFSLFLRK
>FUSION-ENST00000486196.1:91-ENST00000527095.7:802208|4823
CQIQVLQ
>FUSION-ENST00000486196.1:91-ENST00000527095.7:802208|2657
KDRQLIVCK
>FUSION-ENST00000486196.1:91-ENST00000527095.7:802208|866
LLHEILRNDQLK
>FUSION-ENST00000486196.1:91-ENST00000527095.7:802208|6
MSSEELKFKPEETGK
>FUSION-ENST00000486196.1:91-ENST00000527095.7:802208|3057
AYCSLKLLDSR
>FUSION-ENST00000486196.1:91-ENST00000527095.7:802208|5537
MLHLHFIYLFIF
>FUSION-ENST00000486196.1:91-ENST00000527095.7:802208|2315
QVWIFGHGRWCSFS
>FUSION-ENST00000486196.1:91-ENST00000527095.7:802208|3345
LLLLCLR
>ENST00000589042.5|SNV-167132-C-T|6
EVVPEKKVPVAPPK
>FUSION-ENST00000486196.1:91-ENST00000527095.7:802208|3335
MKSIFSVFPFMDYAVAVVFK
>FUSION-ENST00000486196.1:91-ENST00000527095.7:802208|1206
HNEDIKIGSTWKLCDGHQSDHS
>FUSION-ENST00000486196.1:91-ENST00000527095.7:802208|3674
MHHLSFPLFTEEEK
>FUSION-ENST00000523967.5:111595-ENST00000630925.1:12095|327
MINGCVVKQLQRGNY
>FUSION-ENST00000486196.1:91-ENST00000527095.7:802208|5305
LISYMSRIHFSSYSFFKK
>FUSION-ENST00000486196.1:91-ENST00000527095.7:802208|5411
MGCPVLCPFCFHSK
>FUSION-ENST00000486196.1:91-ENST00000527095.7:802208|1345
MRQFSVLFYRFF
>FUSION-ENST00000486196.1:91-ENST00000527095.7:802208|3019
MPAFISSA
>FUSION-ENST00000486196.1:91-ENST00000527095.7:802208|5794
NLSFLGSL
>FUSION-ENST00000486196.1:91-ENST00000527095.7:802208|4109
MTKLIPTSLNPPLEGEVECN
>FUSION-ENST00000486196.1:91-ENST00000527095.7:802208|1739
SIPFLMQKVLVFSVSSTVK
>FUSION-ENST00000523967.5:111595-ENST00000630925.1:12095|347
MVPSLIYKISCISK
>FUSION-ENST00000523967.5:111595-ENST00000630925.1:12095|577
HWAGICAQGGGG
>FUSION-ENST00000486196.1:91-ENST00000527095.7:802208|3092
CVSNHSPSHPRCHPR
>FUSION-ENST00000486196.1:91-ENST00000527095.7:802208|2567
MPFPSQTENLCNSRHK
>FUSION-ENST00000523967.5:111595-ENST00000630925.1:12095|148
RGPPCPPCPVLSQSDLNPPTPK
>FUSION-ENST00000486196.1:91-ENST00000527095.7:802208|4954
LEMSLLILGELEWSGEWSLLGK
>FUSION-ENST00000461314.5:161749-ENST00000261947.4:108549|183
YIYILASHTSVS
>FUSION-ENST00000486196.1:91-ENST00000527095.7:802208|4209
WSLYSHL
>ENST00000495867.1|SNV-3363-T-G|5
SVVNLEKPK
>FUSION-ENST00000486196.1:91-ENST00000527095.7:802208|5837
MSHPYIGLFLCTR
>FUSION-ENST00000486196.1:91-ENST00000527095.7:802208|1001
LIQLLILLYR
>FUSION-ENST00000486196.1:91-ENST00000527095.7:802208|2448
MLFFSFLFNLLFFSHLNPHSR
>FUSION-ENST00000486196.1:91-ENST00000527095.7:802208|3380
FPFLLGR
>FUSION-ENST00000486196.1:91-ENST00000527095.7:802208|2255
GIIEMLMRK
>FUSION-ENST00000486196.1:91-ENST00000527095.7:802208|5459
MIPTSVLFSPR
>FUSION-ENST00000486196.1:91-ENST00000527095.7:802208|4815
MLIYDAECKYRAILSGP
>FUSION-ENST00000486196.1:91-ENST00000527095.7:802208|521
KNSRRPPLTLTSSCL
>FUSION-ENST00000461314.5:161749-ENST00000261947.4:108549|309
ACCVCTHVDTSKDAHQNVVIILL
>FUSION-ENST00000486196.1:91-ENST00000527095.7:802208|3411
RAKLHLK
>FUSION-ENST00000486196.1:91-ENST00000527095.7:802208|4449
FKSILFLI
>FUSION-ENST00000523967.5:111595-ENST00000630925.1:12095|263
GRKTLPR
>FUSION-ENST00000461314.5:161749-ENST00000261947.4:108549|398
MTAGFTSVKGRTSVGGVG
>FUSION-ENST00000486196.1:91-ENST00000527095.7:802208|945
HPPAVGLFPLFSKACK
>FUSION-ENST00000486196.1:91-ENST00000527095.7:802208|833
IPSIMGLEMKTSLPQR
>FUSION-ENST00000486196.1:91-ENST00000527095.7:802208|676
LLFFFRGEGFDCK
>FUSION-ENST00000486196.1:91-ENST00000527095.7:802208|2989
ENHLECLAGFK
>FUSION-ENST00000486196.1:91-ENST00000527095.7:802208|4458
VIQDSLPIARSLTSSHLWSPFCHVK
>FUSION-ENST00000486196.1:91-ENST00000527095.7:802208|2532
VEDAFSFPD
>FUSION-ENST00000523967.5:111595-ENST00000630925.1:12095|64
AVSAAAEGPGAR
>FUSION-ENST00000486196.1:91-ENST00000527095.7:802208|5410
GCPVLCPFCFHSK
>FUSION-ENST00000523967.5:111595-ENST00000630925.1:12095|479
MFDSAEREDR
>FUSION-ENST00000486196.1:91-ENST00000527095.7:802208|1443
TAHIVVIFIYFSSLQDLC
>FUSION-ENST00000486196.1:91-ENST00000527095.7:802208|1111
CSITCLCIVLIREHLR
>FUSION-ENST00000486196.1:91-ENST00000527095.7:802208|1922
LPSGDVYKVHMKQK
>FUSION-ENST00000486196.1:91-ENST00000527095.7:802208|818
MFINMLQQQLK
>FUSION-ENST00000486196.1:91-ENST00000527095.7:802208|2121
MNSDYSSLPLGLPGILSR
>FUSION-ENST00000486196.1:91-ENST00000527095.7:802208|1776
MGREAVKI
>FUSION-ENST00000461314.5:161749-ENST00000261947.4:108549|441
MEAMDGREPK
>FUSION-ENST00000486196.1:91-ENST00000527095.7:802208|944
HPPAVGLFPLFSKACKQNQKPWEK
>FUSION-ENST00000486196.1:91-ENST00000527095.7:802208|2519
DSSFIVINPHINK
>FUSION-ENST00000486196.1:91-ENST00000527095.7:802208|3189
MLGHEGLDLSPGLDPL
>FUSION-ENST00000486196.1:91-ENST00000527095.7:802208|2954
QSPFIYPMVRQAISSCSRLKPR
>FUSION-ENST00000461314.5:161749-ENST00000261947.4:108549|421
VVRTGFLPVSYGS
>FUSION-ENST00000486196.1:91-ENST00000527095.7:802208|614
FRILNMR
>FUSION-ENST00000486196.1:91-ENST00000527095.7:802208|3507
KKETFFFFLFFFFIIL
>FUSION-ENST00000486196.1:91-ENST00000527095.7:802208|3709
QWSDLGSLQPPPPR
>FUSION-ENST00000486196.1:91-ENST00000527095.7:802208|5643
VPPCLACSLSLETQPILTLFFK
>FUSION-ENST00000486196.1:91-ENST00000527095.7:802208|2950
VRQAISSCSRLKPR
>FUSION-ENST00000486196.1:91-ENST00000527095.7:802208|3659
MWQVTGLLLCFMIWVRKR
>ENST00000534194.1|SNV-4001-C-T|5
ESGLMVEDGKWPKE
>FUSION-ENST00000486196.1:91-ENST00000527095.7:802208|4841
TVVQHLNLIVFLRSITKLP
>FUSION-ENST00000486196.1:91-ENST00000527095.7:802208|3883
AFCLMVQVGSLKTCYCVVIDCRK
>FUSION-ENST00000486196.1:91-ENST00000527095.7:802208|991
MIMPLHSSLGNR
>FUSION-ENST00000486196.1:91-ENST00000527095.7:802208|5127
MSASSCIHR
>FUSION-ENST00000486196.1:91-ENST00000527095.7:802208|3811
ITSIPASIPEYLPSPLPR
>FUSION-ENST00000461314.5:161749-ENST00000261947.4:108549|47
HTQGLEDSCETAIHPYHFK
>FUSION-ENST00000486196.1:91-ENST00000527095.7:802208|5186
LCWRMGHIGNTLLYILRFFLL
>FUSION-ENST00000486196.1:91-ENST00000527095.7:802208|148
IVFFFLSGCSGGK
>FUSION-ENST00000486196.1:91-ENST00000527095.7:802208|3366
MYVSISLG
>FUSION-ENST00000486196.1:91-ENST00000527095.7:802208|4604
GEQSVIGRNWGSQPMIQNR
>ENST00000549595.5|SNV-59096-A-T|1
NSQIPQQMNGSDCGMFACK
>FUSION-ENST00000486196.1:91-ENST00000527095.7:802208|1082
LAIDYRFLSGLRH
>FUSION-ENST00000486196.1:91-ENST00000527095.7:802208|1208
EHTEKHNEDIKIGSTWK
>FUSION-ENST00000461314.5:161749-ENST00000261947.4:108549|186
SGSPGFL
>FUSION-ENST00000486196.1:91-ENST00000527095.7:802208|2237
MGKIIGLCPINK
>FUSION-ENST00000486196.1:91-ENST00000527095.7:802208|5829
VAPLFSTALR
>FUSION-ENST00000461314.5:161749-ENST00000261947.4:108549|340
LAKPMPLQCH
>FUSION-ENST00000486196.1:91-ENST00000527095.7:802208|3009
MPELWLVFLHGLLKK
>FUSION-ENST00000461314.5:161749-ENST00000261947.4:108549|258
MNFSTSILFLFLPLSTNKLTTK
>FUSION-ENST00000523967.5:111595-ENST00000630925.1:12095|416
QGPSLVNCKMFTEFVGIAVK
>FUSION-ENST00000486196.1:91-ENST00000527095.7:802208|5176
MGWDDRAEPR
>FUSION-ENST00000486196.1:91-ENST00000527095.7:802208|1399
MVFDRQLR
>FUSION-ENST00000486196.1:91-ENST00000527095.7:802208|1832
WQWHLLTVSSHSRR
>FUSION-ENST00000486196.1:91-ENST00000527095.7:802208|5744
FWFVFEQNY
>FUSION-ENST00000367384.7:514-ENST00000369037.9:265710|4
MAWKSGGASHSELIHNLRSSR
>FUSION-ENST00000486196.1:91-ENST00000527095.7:802208|3782
FRDLATSLFSSVTAFLRPGEY
>ENST00000266712.11|SNV-50373-G-C|3
AKEAYLKALQLDR
>ENST00000294168.8|SNV-15786-G-C|3
FIIAGRQAGRPCRGR
>FUSION-ENST00000486196.1:91-ENST00000527095.7:802208|2196
TSKHPIYQMRR
>FUSION-ENST00000486196.1:91-ENST00000527095.7:802208|1784
VFFILNR
>FUSION-ENST00000523967.5:111595-ENST00000630925.1:12095|314
LGLLKIFFYRDGFSLCCPGWTR
>FUSION-ENST00000328705.7:91-ENST00000527095.7:802208|9
THPAHSPHAPSLR
>FUSION-ENST00000486196.1:91-ENST00000527095.7:802208|1623
FPHQLTAFIKHQKVTPAPD
>ENST00000352767.7|SNV-8435-A-G|5
YDREFLLGFQFIFASMQKPEGLPR
>FUSION-ENST00000461314.5:161749-ENST00000261947.4:108549|285
NYLIFLK
>FUSION-ENST00000486196.1:91-ENST00000527095.7:802208|3357
HTILYSHR
>FUSION-ENST00000486196.1:91-ENST00000527095.7:802208|1578
MVNMCRQNSTFHKTQGSGFSAK
>FUSION-ENST00000486196.1:91-ENST00000527095.7:802208|1530
ESHSVAQAGVQWR
>FUSION-ENST00000523967.5:111595-ENST00000630925.1:12095|170
RLWALGGR
>ENST00000643330.1|SNV-366056-G-A|4
EPSKGNSTPVNQKEIHHPVWVT
>FUSION-ENST00000486196.1:91-ENST00000527095.7:802208|734
MPHMISVSDRLVQKNCK
>FUSION-ENST00000486196.1:91-ENST00000527095.7:802208|5321
IHLPRPPK
>FUSION-ENST00000486196.1:91-ENST00000527095.7:802208|740
TVLVFSYLETEGTQMPGISKQ
>FUSION-ENST00000486196.1:91-ENST00000527095.7:802208|5094
GMTWEPLPPGGNTPGELSSLKS
>FUSION-ENST00000486196.1:91-ENST00000527095.7:802208|922
MGGYFLSEILKS
>FUSION-ENST00000486196.1:91-ENST00000527095.7:802208|3552
LLRLPCSYK
>FUSION-ENST00000486196.1:91-ENST00000527095.7:802208|1869
MAMASSYCVFTQQKGQGSSLGPLLK
>FUSION-ENST00000486196.1:91-ENST00000527095.7:802208|678
MLLFFFR
>ENST00000350896.3|SNV-423898-G-T|1
GLPGYAGRPGNSGPKVQKGEK
>FUSION-ENST00000486196.1:91-ENST00000527095.7:802208|3120
MCLKSLPFPSQMPPPFCKCY
>FUSION-ENST00000486196.1:91-ENST00000527095.7:802208|2541
SGFSLLPSAHL
>FUSION-ENST00000461314.5:161749-ENST00000261947.4:108549|20
AAQGLVKRS
>FUSION-ENST00000523967.5:111595-ENST00000630925.1:12095|532
CANVSVLCYPVFPCIGPKS
>FUSION-ENST00000486196.1:91-ENST00000527095.7:802208|4584
KNGICFLIL
>FUSION-ENST00000461314.5:161749-ENST00000261947.4:108549|151
LGLEERGPGKMR
>FUSION-ENST00000486196.1:91-ENST00000527095.7:802208|5124
SASSCIHRCACVL
>FUSION-ENST00000486196.1:91-ENST00000527095.7:802208|80
TLVTTILDREALTYCILSFTWE
>FUSION-ENST00000486196.1:91-ENST00000527095.7:802208|3162
TFCRVGILPSPRCSVCK
>FUSION-ENST00000486196.1:91-ENST00000527095.7:802208|568
AEDWLQLCSR
>FUSION-ENST00000486196.1:91-ENST00000527095.7:802208|783
VRLLIQLCRTSVAISYFCYFQCQR
>FUSION-ENST00000486196.1:91-ENST00000527095.7:802208|3606
CQVHNLSDSVKRLAVR
>FUSION-ENST00000486196.1:91-ENST00000527095.7:802208|2525
KHHLFQKDSSFIVINPHINK
>FUSION-ENST00000486196.1:91-ENST00000527095.7:802208|1635
DFCSLHR
>ENST00000459850.5|SNV-16993-G-A|5
SFVPASFVVFLVAK
>FUSION-ENST00000486196.1:91-ENST00000527095.7:802208|4391
MQEAAQGRGKAPGSGFQL
>FUSION-ENST00000486196.1:91-ENST00000527095.7:802208|3533
RARTHTSVVEAK
>ENST00000234179.7|MNV-8398-CC-C|3
VLPLKPRNCLYLLSRILCAP
>FUSION-ENST00000486196.1:91-ENST00000527095.7:802208|228
ASCFRDTTMLLVRWAGPEAGR
>FUSION-ENST00000486196.1:91-ENST00000527095.7:802208|2661
GGLTGVGISSLQVGDSEQGVRK
>FUSION-ENST00000486196.1:91-ENST00000527095.7:802208|2764
SCMGQSR
>FUSION-ENST00000486196.1:91-ENST00000527095.7:802208|5495
TSYSDLYATYLYLEFKRLADL
>FUSION-ENST00000486196.1:91-ENST00000527095.7:802208|5350
LKIMRNNNIQR
>FUSION-ENST00000486196.1:91-ENST00000527095.7:802208|5340
NNNIQRKK
>FUSION-ENST00000486196.1:91-ENST00000527095.7:802208|5558
MYSVFQPFTLKYLVL
>FUSION-ENST00000523967.5:111595-ENST00000630925.1:12095|166
LWALGGRR
>FUSION-ENST00000486196.1:91-ENST00000527095.7:802208|2354
SLKPRCDKI
>FUSION-ENST00000486196.1:91-ENST00000527095.7:802208|3947
NPYSICK
>FUSION-ENST00000486196.1:91-ENST00000527095.7:802208|146
IVFFFLSGCSGGKNFKR
>FUSION-ENST00000486196.1:91-ENST00000527095.7:802208|723
MKLLDVWSAQRSVHYVPDLK
>FUSION-ENST00000486196.1:91-ENST00000527095.7:802208|4385
GGGGVMSS
>ENST00000483825.5|SNV-80029-G-T|8
DPEIGGKPQR
>FUSION-ENST00000523967.5:111595-ENST00000630925.1:12095|186
YHPVTVLQPG
>FUSION-ENST00000486196.1:91-ENST00000527095.7:802208|1909
STCFPQFPEEKLKSYYLR
>FUSION-ENST00000486196.1:91-ENST00000527095.7:802208|5343
MRNNNIQRK
>FUSION-ENST00000486196.1:91-ENST00000527095.7:802208|626
RLCFCSFSVGKVLTVR
>FUSION-ENST00000486196.1:91-ENST00000527095.7:802208|5285
SWERVHYR
>FUSION-ENST00000486196.1:91-ENST00000527095.7:802208|2991
MKENHLECLAGFK
>ENST00000298292.12|SNV-1009-G-A|1
LLCLNSRKPDYRLR
>FUSION-ENST00000461314.5:161749-ENST00000261947.4:108549|195
CSRDLKFSGR
>FUSION-ENST00000486196.1:91-ENST00000527095.7:802208|4433
MSIWDPLLEILI
>FUSION-ENST00000486196.1:91-ENST00000527095.7:802208|3314
QISSCPSTIC
>FUSION-ENST00000486196.1:91-ENST00000527095.7:802208|5613
LLYISVVRLNSC
>FUSION-ENST00000523967.5:111595-ENST00000630925.1:12095|381
EDRLGGPVHK
>FUSION-ENST00000461314.5:161749-ENST00000261947.4:108549|250
MSGQCVGPRWSR
>FUSION-ENST00000486196.1:91-ENST00000527095.7:802208|3593
MAQPSSCCLRNK
>FUSION-ENST00000486196.1:91-ENST00000527095.7:802208|2458
KSPHGLSRFSR
>FUSION-ENST00000486196.1:91-ENST00000527095.7:802208|4893
AALLHSSETEPELEVMN
>FUSION-ENST00000486196.1:91-ENST00000527095.7:802208|2499
NAQPLILFFQHEKTSSLSER
>ENST00000317658.5|SNV-487-G-A|2
AEYLRVVLLCALK
>ENST00000525244.5|SNV-12784-G-C|6
QCIKHYVGHGNPINELKFHPR
>ENST00000497024.1|SNV-593688-G-C|2
MTSSITVTEVAGPRHAPSKTGTPS
>FUSION-ENST00000486196.1:91-ENST00000527095.7:802208|3937
WLVVMMNRENINSGYSKVSVWIR
>ENST00000338487.5|SNV-20564-T-C|4
NRCALPNR
>FUSION-ENST00000461314.5:161749-ENST00000261947.4:108549|210
EVNKCKVNIFTYWLLTPR
>FUSION-ENST00000486196.1:91-ENST00000527095.7:802208|2838
YLLNMQVEMSSR
>FUSION-ENST00000486196.1:91-ENST00000527095.7:802208|5051
ETLTERPKR
>FUSION-ENST00000486196.1:91-ENST00000527095.7:802208|2569
MPFPSQTENLCNSR
>FUSION-ENST00000486196.1:91-ENST00000527095.7:802208|4466
GCQFLDFQVL
>FUSION-ENST00000486196.1:91-ENST00000527095.7:802208|748
STKVIVR
>FUSION-ENST00000486196.1:91-ENST00000527095.7:802208|1174
AVGDEGLIRMK
>FUSION-ENST00000486196.1:91-ENST00000527095.7:802208|5294
MCTHGLWR
>FUSION-ENST00000486196.1:91-ENST00000527095.7:802208|5805
AINRRGIFPLQSILSLIPCNR
>FUSION-ENST00000486196.1:91-ENST00000527095.7:802208|5689
FRWDLKPSTDLHFAMGLEN
>FUSION-ENST00000486196.1:91-ENST00000527095.7:802208|4327
HVESSEARGR
>FUSION-ENST00000486196.1:91-ENST00000527095.7:802208|3262
MYWLNIFFL
>FUSION-ENST00000486196.1:91-ENST00000527095.7:802208|3313
MSTLMPVPHSLN
>FUSION-ENST00000486196.1:91-ENST00000527095.7:802208|5358
NSCVCTNT
>FUSION-ENST00000523967.5:111595-ENST00000630925.1:12095|359
MDTNLQLKEMSPNIP
>FUSION-ENST00000486196.1:91-ENST00000527095.7:802208|4424
TSRPVRGQSWDWKLYL
>FUSION-ENST00000486196.1:91-ENST00000527095.7:802208|3377
FSGEELQDHMVNLCFIL
>FUSION-ENST00000486196.1:91-ENST00000527095.7:802208|3695
RITAAVTHSHTQGGCKQIK
>FUSION-ENST00000523967.5:111595-ENST00000630925.1:12095|545
AENTVEINLPTPAWFVCMCPVHER
>FUSION-ENST00000486196.1:91-ENST00000527095.7:802208|1650
LRACPPQPR
>FUSION-ENST00000486196.1:91-ENST00000527095.7:802208|4511
FATSVFLSWMTRAVYKL
>FUSION-ENST00000486196.1:91-ENST00000527095.7:802208|2823
EMFSIVTVQYNSH
>ENST00000643330.1|SNV-366056-G-A|1
EIHHPVWVT
>ENST00000546661.1|SNV-101760-C-G|2
MSDGSAFWSATGLQRPAAAK
>FUSION-ENST00000486196.1:91-ENST00000527095.7:802208|1600
MHQKLQIEKS
>ENST00000369095.5|SNV-973-G-A|3
QQGSASPMAGSGAK
>FUSION-ENST00000523967.5:111595-ENST00000630925.1:12095|189
WSIVHNTQR
>FUSION-ENST00000486196.1:91-ENST00000527095.7:802208|286
VACMASLK
>FUSION-ENST00000486196.1:91-ENST00000527095.7:802208|2566
PFPSQTENLCNSRHK
>FUSION-ENST00000486196.1:91-ENST00000527095.7:802208|578
FNIEYGRR
>FUSION-ENST00000486196.1:91-ENST00000527095.7:802208|4537
MATVPLLISSKDLK
>FUSION-ENST00000486196.1:91-ENST00000527095.7:802208|3983
SSQFTNLCSR
>FUSION-ENST00000486196.1:91-ENST00000527095.7:802208|1485
MISAVEWLSETSPPFYKDLLIF
>FUSION-ENST00000523967.5:111595-ENST00000630925.1:12095|447
MYFLEGRR
>ENST00000324631.13|SNV-366056-G-A|3
FYSSKSEGNSSSSLGDIVPSSRK
>ENST00000430580.6|INDEL-49383-C-CA|1
HADGSGRA
>FUSION-ENST00000486196.1:91-ENST00000527095.7:802208|2306
KLFRIVFLLLFR
>ENST00000589042.5|SNV-167132-C-T|3
VPVAPPK
>FUSION-ENST00000486196.1:91-ENST00000527095.7:802208|192
MLYFCFMR
>FUSION-ENST00000486196.1:91-ENST00000527095.7:802208|2957
MQSPFIYPMVRQAISSCSR
>FUSION-ENST00000486196.1:91-ENST00000527095.7:802208|20
MHFCHCDTVMLQNLLLGE
>FUSION-ENST00000486196.1:91-ENST00000527095.7:802208|3365
YVSISLG
>FUSION-ENST00000461314.5:161749-ENST00000261947.4:108549|228
KYCLFSTATDYTLNFFNTANRSGK
>FUSION-ENST00000486196.1:91-ENST00000527095.7:802208|3054
LLDSRDPLALASK
>FUSION-ENST00000486196.1:91-ENST00000527095.7:802208|2815
MASATGK
>FUSION-ENST00000380872.9:5134-ENST00000432950.1:6455|13
DENGKILFDTVDLCATWEALEKCK
>FUSION-ENST00000486196.1:91-ENST00000527095.7:802208|2052
MVCIRFSTIFSFRHPLGVLECIPHG
>FUSION-ENST00000486196.1:91-ENST00000527095.7:802208|1077
FLSGLRH
>FUSION-ENST00000486196.1:91-ENST00000527095.7:802208|5654
FLLNSYLLAYSNSGAQDWTVFPLMR
>FUSION-ENST00000486196.1:91-ENST00000527095.7:802208|4560
MAWGIGQTWL
>ENST00000549550.1|SNV-10927-T-C|4
KQAIEEQPQLERAR
>FUSION-ENST00000523967.5:111595-ENST00000630925.1:12095|313
IFFYRDGFSLCCPGWTR
>FUSION-ENST00000486196.1:91-ENST00000527095.7:802208|1193
RTLKLVPLGSCAMVIR
>FUSION-ENST00000486196.1:91-ENST00000527095.7:802208|3327
MDYAVAVVFKNSLSNLRLQR
>FUSION-ENST00000486196.1:91-ENST00000527095.7:802208|4437
LLAVVSNSSYLLG
>FUSION-ENST00000486196.1:91-ENST00000527095.7:802208|3919
LLCLNAKAPDLLECIVSN
>FUSION-ENST00000486196.1:91-ENST00000527095.7:802208|3681
YQLYQLNCTPFFFFFLRGSLALSPR
>FUSION-ENST00000486196.1:91-ENST00000527095.7:802208|4359
YFCWLNFQMRLTDAK
>FUSION-ENST00000461314.5:161749-ENST00000261947.4:108549|125
MRPVLRVPLELFLGGIR
>FUSION-ENST00000486196.1:91-ENST00000527095.7:802208|4717
MMKVNQGMFTFSDFI
>FUSION-ENST00000486196.1:91-ENST00000527095.7:802208|2211
GLWRKVL
>FUSION-ENST00000486196.1:91-ENST00000527095.7:802208|2431
TAGHRHTPALDPKALK
>FUSION-ENST00000486196.1:91-ENST00000527095.7:802208|3202
HSKARVNIMEATAQTLDSSSIYR
>FUSION-ENST00000486196.1:91-ENST00000527095.7:802208|3701
GLPLMRITAAVTHSHTQGGCK
>FUSION-ENST00000486196.1:91-ENST00000527095.7:802208|659
KKSADLSR
>FUSION-ENST00000486196.1:91-ENST00000527095.7:802208|4568
MWPESGRTPHTLPALDFL
>FUSION-ENST00000461314.5:161749-ENST00000261947.4:108549|341
MLAKPMPLQCH
>FUSION-ENST00000486196.1:91-ENST00000527095.7:802208|3298
MDFLIHKAK
>FUSION-ENST00000513016.5:83421-ENST00000511817.1:275627|12
MTSVGLMAAHCSRPDSSLPETSK
>FUSION-ENST00000486196.1:91-ENST00000527095.7:802208|4275
CLDLGRATAGQIDHWTQCR
>FUSION-ENST00000486196.1:91-ENST00000527095.7:802208|5767
DGSECCSYTSVHMGLK
>FUSION-ENST00000486196.1:91-ENST00000527095.7:802208|1104
AFQAVVCR
>FUSION-ENST00000486196.1:91-ENST00000527095.7:802208|3917
DLLLCCN
>FUSION-ENST00000486196.1:91-ENST00000527095.7:802208|1324
MLARLVSNF
>FUSION-ENST00000486196.1:91-ENST00000527095.7:802208|4843
TVVQHLNLIVFLR
>FUSION-ENST00000486196.1:91-ENST00000527095.7:802208|2216
KIKLEIK
>ENST00000373517.4|SNV-651-A-T|1
GLIGYVLDSDFVESLPVKVKYR
>FUSION-ENST00000486196.1:91-ENST00000527095.7:802208|2063
GLGMYTTWIRR
>FUSION-ENST00000523967.5:111595-ENST00000630925.1:12095|215
MVHSSQHPTLTKK
>FUSION-ENST00000486196.1:91-ENST00000527095.7:802208|2154
MFRSHSSLPLFK
>FUSION-ENST00000486196.1:91-ENST00000527095.7:802208|4925
TSPAQLTSSLE
>FUSION-ENST00000523967.5:111595-ENST00000630925.1:12095|538
MRCANVSVLCYPVFPCIGPK
>FUSION-ENST00000486196.1:91-ENST00000527095.7:802208|1911
STCFPQFPEEKLK
>FUSION-ENST00000486196.1:91-ENST00000527095.7:802208|1706
ACSELRSRHSPLHSSLGNR
>FUSION-ENST00000486196.1:91-ENST00000527095.7:802208|5352
GAAAVTCRLTSCHART
>FUSION-ENST00000486196.1:91-ENST00000527095.7:802208|1333
FVGLNCTLCNC
>FUSION-ENST00000486196.1:91-ENST00000527095.7:802208|5501
PGVVRICVR
>FUSION-ENST00000486196.1:91-ENST00000527095.7:802208|1680
AGEQLSSLAAR
>FUSION-ENST00000486196.1:91-ENST00000527095.7:802208|618
DQFIMFR
>FUSION-ENST00000523967.5:111595-ENST00000630925.1:12095|391
GFHHVGQAGLELR
>FUSION-ENST00000486196.1:91-ENST00000527095.7:802208|2956
QSPFIYPMVRQAISSCSR
>FUSION-ENST00000523967.5:111595-ENST00000630925.1:12095|175
MYSSLTSLFFFFLRRSLALSPR
>ENST00000455250.1|INDEL-19111-C-CA|3
GEKFVMQEEFSRD
>FUSION-ENST00000486196.1:91-ENST00000527095.7:802208|1006
IWKMLIQLLILLYR
>ENST00000202773.13|INDEL-12005-A-AA|7
KTLQSAR
>FUSION-ENST00000486196.1:91-ENST00000527095.7:802208|4840
MNICLGNFK
>FUSION-ENST00000486196.1:91-ENST00000527095.7:802208|702
LKLKYVK
>FUSION-ENST00000486196.1:91-ENST00000527095.7:802208|2667
DHLTDMEISRIYIGWCKSR
>FUSION-ENST00000486196.1:91-ENST00000527095.7:802208|2744
MTMQDCWRR
>FUSION-ENST00000486196.1:91-ENST00000527095.7:802208|5656
MLSGTIFGVTAWK
>FUSION-ENST00000486196.1:91-ENST00000527095.7:802208|5193
DVQSVINVTCQVGILHR
>FUSION-ENST00000486196.1:91-ENST00000527095.7:802208|1871
MAMASSYCVFTQQK
>FUSION-ENST00000486196.1:91-ENST00000527095.7:802208|5361
MVSWKVCPRGK
>FUSION-ENST00000523967.5:111595-ENST00000630925.1:12095|273
CSSKHLIWYPI
>FUSION-ENST00000486196.1:91-ENST00000527095.7:802208|3354
QCMRLTVFSYSYQK
>FUSION-ENST00000486196.1:91-ENST00000527095.7:802208|1007
MIWKMLIQLLILLYR
>FUSION-ENST00000486196.1:91-ENST00000527095.7:802208|822
TSLPQRQISVNDRTVK
>FUSION-ENST00000486196.1:91-ENST00000527095.7:802208|1182
PHIIGNSQIF
>FUSION-ENST00000486196.1:91-ENST00000527095.7:802208|501
FLALCMALGSPKGD
>FUSION-ENST00000486196.1:91-ENST00000527095.7:802208|2592
QLCLNSSTTSVRFLFCSVELILW
>ENST00000327536.5|SNV-47059-G-A|4
VAIKIGILYQNNQFSQEELVIVEK
>FUSION-ENST00000486196.1:91-ENST00000527095.7:802208|1934
LCFMYKIIMKYCIK
>FUSION-ENST00000486196.1:91-ENST00000527095.7:802208|643
GKGHFLMTK
>FUSION-ENST00000486196.1:91-ENST00000527095.7:802208|4591
VLLSAPQTLLSSWAQSS
>FUSION-ENST00000486196.1:91-ENST00000527095.7:802208|82
TLVTTILDR
>FUSION-ENST00000486196.1:91-ENST00000527095.7:802208|1527
MESHSVAQAGVQWRNLSGAIKLSC
>FUSION-ENST00000486196.1:91-ENST00000527095.7:802208|5159
VAPVTLER
>FUSION-ENST00000486196.1:91-ENST00000527095.7:802208|3395
KPCLKKINQR
>FUSION-ENST00000486196.1:91-ENST00000527095.7:802208|5598
FTCVRSCLSSKEVLFYFAIT
>FUSION-ENST00000486196.1:91-ENST00000527095.7:802208|1649
MLRACPPQPRSAVLR
>FUSION-ENST00000486196.1:91-ENST00000527095.7:802208|2658
IYIGWCKSR
>FUSION-ENST00000486196.1:91-ENST00000527095.7:802208|3403
VKPCLYKK
>ENST00000591661.1|SNV-5898-C-T|1
GCFASVNGDAASGLWKG
>FUSION-ENST00000486196.1:91-ENST00000527095.7:802208|5822
MVTVFHR
>ENST00000492804.1|SNV-31591-T-C|8
MSPSLLPWLKGRLR
>FUSION-ENST00000486196.1:91-ENST00000527095.7:802208|5334
MKECCSYLLTPE
>FUSION-ENST00000486196.1:91-ENST00000527095.7:802208|3972
YLKFICL
>FUSION-ENST00000523967.5:111595-ENST00000630925.1:12095|376
MKFRYIMC
>FUSION-ENST00000486196.1:91-ENST00000527095.7:802208|2074
YKVQYYLQFQASAR
>FUSION-ENST00000486196.1:91-ENST00000527095.7:802208|1048
MRFWWGHRSKPHIWSSTR
>FUSION-ENST00000486196.1:91-ENST00000527095.7:802208|1840
FEGTTFRP
>FUSION-ENST00000486196.1:91-ENST00000527095.7:802208|2935
AKVSCVQHGGPALVHGHITGPFPF
>FUSION-ENST00000486196.1:91-ENST00000527095.7:802208|2007
KHPFLFLS
>FUSION-ENST00000296933.10:416-ENST00000515199.1:33598|3
MEPDSVIEDKTIELMVQSCAA
>FUSION-ENST00000523967.5:111595-ENST00000630925.1:12095|537
RCANVSVLCYPVFPCIGPK
>FUSION-ENST00000486196.1:91-ENST00000527095.7:802208|3525
ISELLDGASQKDP
>ENST00000360089.8|SNV-98116-G-A|1
ENFLEMGTLERYTVER
>FUSION-ENST00000486196.1:91-ENST00000527095.7:802208|5135
TGQNLGWHQ
>FUSION-ENST00000486196.1:91-ENST00000527095.7:802208|2292
DVRTVHVAA
>FUSION-ENST00000486196.1:91-ENST00000527095.7:802208|280
ASLKVIVSLICSGTAGGSREFSNR
>FUSION-ENST00000486196.1:91-ENST00000527095.7:802208|5773
EVAFEVNGGFFHVLVCV
>FUSION-ENST00000486196.1:91-ENST00000527095.7:802208|2362
MLDNSIRDLGFYPKCCGKPR
>FUSION-ENST00000486196.1:91-ENST00000527095.7:802208|5038
SMYFYIR
>FUSION-ENST00000486196.1:91-ENST00000527095.7:802208|1178
DVKAEEKAVGDEGLIR
>FUSION-ENST00000486196.1:91-ENST00000527095.7:802208|2110
MLDKERIHILGR
>FUSION-ENST00000486196.1:91-ENST00000527095.7:802208|653
MCIGIILQGCFK
>FUSION-ENST00000486196.1:91-ENST00000527095.7:802208|2600
KGASVGGK
>FUSION-ENST00000486196.1:91-ENST00000527095.7:802208|5722
MGYTMKR
>FUSION-ENST00000486196.1:91-ENST00000527095.7:802208|2640
REGPPKGLMMDLGR
>ENST00000408916.1|SNV-683-C-T|3
HTQRMQHNGHSLQDPSTQVHTRALK
>FUSION-ENST00000486196.1:91-ENST00000527095.7:802208|4756
DFVLLKLK
>FUSION-ENST00000486196.1:91-ENST00000527095.7:802208|635
FHRSKGR
>FUSION-ENST00000486196.1:91-ENST00000527095.7:802208|67
MVSFYGAFNEKPSIVNISK
>FUSION-ENST00000486196.1:91-ENST00000527095.7:802208|69
LALEWKQQSPTRL
>FUSION-ENST00000486196.1:91-ENST00000527095.7:802208|2076
HGMYKVQYYLQFQASAR
>FUSION-ENST00000486196.1:91-ENST00000527095.7:802208|1069
AKGKQAHLHVAR
>ENST00000350375.7|SNV-12196-G-A|2
QELRQKSK
>FUSION-ENST00000486196.1:91-ENST00000527095.7:802208|4512
FATSVFLSWMTRAVYK
>FUSION-ENST00000486196.1:91-ENST00000527095.7:802208|3156
LLFLLSSLRRGCNPNHLNPSGR
>FUSION-ENST00000486196.1:91-ENST00000527095.7:802208|5328
WPQLFHLLEIHLRPLNSKVWW
>FUSION-ENST00000486196.1:91-ENST00000527095.7:802208|1916
VSNWGQELTGR
>FUSION-ENST00000486196.1:91-ENST00000527095.7:802208|4839
NICLGNFK
>ENST00000297591.10|SNV-42026-G-C|5
CTLTLLKTMLTELLRGASFEFK
>FUSION-ENST00000486196.1:91-ENST00000527095.7:802208|4253
KFGVLIWGIR
>FUSION-ENST00000486196.1:91-ENST00000527095.7:802208|4918
MVCTFEVK
>FUSION-ENST00000486196.1:91-ENST00000527095.7:802208|5056
MSSKETLTERPK
>ENST00000621976.1|INDEL-351354-T-TT|1
VSPYGFFCT
>FUSION-ENST00000486196.1:91-ENST00000527095.7:802208|5617
CFDTPVKPS
>FUSION-ENST00000486196.1:91-ENST00000527095.7:802208|3667
MGSSLVCMWQVTGLLLCFMIWVRK
>FUSION-ENST00000486196.1:91-ENST00000527095.7:802208|4906
SCLNGKNISSSADQFIRIAMCYTR
>FUSION-ENST00000486196.1:91-ENST00000527095.7:802208|3842
LQSSLNGR
>FUSION-ENST00000486196.1:91-ENST00000527095.7:802208|5099
MPLFFLHNFTQ
>FUSION-ENST00000486196.1:91-ENST00000527095.7:802208|608
MRVVLLSFRPFK
>FUSION-ENST00000486196.1:91-ENST00000527095.7:802208|4563
MEAEETQAVWKSMAWGIGQTWL
>ENST00000651127.1|SNV-38968-T-G|5
MPHHLPCGPTTAEPEVRQDLQPGK
>FUSION-ENST00000523967.5:111595-ENST00000630925.1:12095|109
VSAARRPGNAADAPR
>FUSION-ENST00000486196.1:91-ENST00000527095.7:802208|1296
VVMGGGK
>FUSION-ENST00000523967.5:111595-ENST00000630925.1:12095|542
CFQGCCSFLPSIFFFSFFLGNGNR
>ENST00000324771.12|SNV-21009-A-G|1
LKDPSIIR
>FUSION-ENST00000486196.1:91-ENST00000527095.7:802208|136
SGQHVVEH
>FUSION-ENST00000523967.5:111595-ENST00000630925.1:12095|341
KNKLENK
>FUSION-ENST00000486196.1:91-ENST00000527095.7:802208|1039
LGWAWCFTSIISVLLEAKIGR
>FUSION-ENST00000486196.1:91-ENST00000527095.7:802208|773
TSVAISYFCYFQCQR
>FUSION-ENST00000461314.5:161749-ENST00000261947.4:108549|198
AVCGTQVV
>FUSION-ENST00000486196.1:91-ENST00000527095.7:802208|1900
PESFLCPFRVSS
>FUSION-ENST00000469396.5:243740-ENST00000261947.4:116444|10
MEAMDGREPVYNSNKDSQSEGR
>FUSION-ENST00000486196.1:91-ENST00000527095.7:802208|1676
FPAQAVPLR
>FUSION-ENST00000645722.2:161749-ENST00000261947.4:108549|3
LWMEAMDGREPK
>FUSION-ENST00000486196.1:91-ENST00000527095.7:802208|5727
MSCMNIFK
>FUSION-ENST00000486196.1:91-ENST00000527095.7:802208|5306
MLISYMSRIHFSSYSFFKK
>FUSION-ENST00000486196.1:91-ENST00000527095.7:802208|776
LICPQKPK
>FUSION-ENST00000486196.1:91-ENST00000527095.7:802208|5937
DWEALEK
>FUSION-ENST00000486196.1:91-ENST00000527095.7:802208|5418
MERTLLSEKF
>FUSION-ENST00000486196.1:91-ENST00000527095.7:802208|3718
MGKYSNNPKYTSK
>FUSION-ENST00000486196.1:91-ENST00000527095.7:802208|668
DVSLRTSGLFNSNSKTALNR
>FUSION-ENST00000486196.1:91-ENST00000527095.7:802208|1154
MHGQFILERAAAEEVPETIPIEG
>FUSION-ENST00000486196.1:91-ENST00000527095.7:802208|1843
FPHMKFEGTTFRP
>FUSION-ENST00000600794.1:9027-ENST00000264042.8:77873|5
FQALEGPHGPASRDR
>FUSION-ENST00000486196.1:91-ENST00000527095.7:802208|5842
IREGFFPRSPDSLPLL
>FUSION-ENST00000461314.5:161749-ENST00000261947.4:108549|203
LILNSTSMHIPTR
>ENST00000282516.13|SNV-129625-G-A|2
LWRNLIMERVTK
>ENST00000413683.5|SNV-38362-T-G|2
YDKIFSQANTPLK
>FUSION-ENST00000523967.5:111595-ENST00000630925.1:12095|357
EMSPNIP
>FUSION-ENST00000486196.1:91-ENST00000527095.7:802208|1737
SIPFLMQKVLVFSVSSTVKLR
>FUSION-ENST00000486196.1:91-ENST00000527095.7:802208|5809
SSIIQKLWNKLFLSTHVCAVCQGWF
>FUSION-ENST00000486196.1:91-ENST00000527095.7:802208|4645
MNPVFVRVLQR
>FUSION-ENST00000523967.5:111595-ENST00000630925.1:12095|356
MHVKNTCSMVPSLIYK
>FUSION-ENST00000486196.1:91-ENST00000527095.7:802208|3014
MMNKTKLIVTHQHQK
>FUSION-ENST00000461314.5:161749-ENST00000261947.4:108549|291
VCVCVHVVYARMWIR
>FUSION-ENST00000461314.5:161749-ENST00000261947.4:108549|115
VPLELFLGGIRGR
>FUSION-ENST00000486196.1:91-ENST00000527095.7:802208|4728
LILSFFLL
>FUSION-ENST00000486196.1:91-ENST00000527095.7:802208|2581
MMTMSGPAWVPAVVLGR
>ENST00000331835.10|MNV-322-GA-G|3
CLLLGQSFHR
>FUSION-ENST00000486196.1:91-ENST00000527095.7:802208|5566
MYSRLQR
>FUSION-ENST00000486196.1:91-ENST00000527095.7:802208|561
AVSGPRAGPAAR
>FUSION-ENST00000486196.1:91-ENST00000527095.7:802208|108
YTKMLAIMSL
>ENST00000495867.1|SNV-3363-T-G|2
MSVVNLEKPKTKR
>FUSION-ENST00000486196.1:91-ENST00000527095.7:802208|2451
SFKNPVCLPTGHFAFYSLIR
>FUSION-ENST00000486196.1:91-ENST00000527095.7:802208|5651
GLGSPDGNTLVTGSLLHLR
>FUSION-ENST00000486196.1:91-ENST00000527095.7:802208|265
FKILRPL
>FUSION-ENST00000523967.5:111595-ENST00000630925.1:12095|108
RPGNAADAPR
>FUSION-ENST00000486196.1:91-ENST00000527095.7:802208|5155
LGDYLFR
>FUSION-ENST00000486196.1:91-ENST00000527095.7:802208|224
MLLVRWAGPEAGR
>ENST00000202773.13|INDEL-12005-A-AA|8
LLSHGKKTLQSAR
>FUSION-ENST00000486196.1:91-ENST00000527095.7:802208|3616
HLTRHLPFLMCQVHNLSDSVK
>FUSION-ENST00000486196.1:91-ENST00000527095.7:802208|522
VFSIFIRLCTSSNSRIFHQPK
>FUSION-ENST00000486196.1:91-ENST00000527095.7:802208|5335
SKEAKCLT
>FUSION-ENST00000486196.1:91-ENST00000527095.7:802208|5236
LHGLHLKKK
>ENST00000565298.5|SNV-49971-C-G|5
WPCGRCFDAVLLHFR
>FUSION-ENST00000486196.1:91-ENST00000527095.7:802208|3349
LTVFSYSYQKLFCLFIIFLLLGTK
>FUSION-ENST00000486196.1:91-ENST00000527095.7:802208|1165
CLSIQIMAQQETK
>FUSION-ENST00000486196.1:91-ENST00000527095.7:802208|3648
EEAPRWLSHTDV
>FUSION-ENST00000523967.5:111595-ENST00000630925.1:12095|414
IQKLAGRGGVCL
>FUSION-ENST00000486196.1:91-ENST00000527095.7:802208|3404
MVKPCLYKK
>FUSION-ENST00000486196.1:91-ENST00000527095.7:802208|2659
IYIGWCK
>ENST00000495867.1|SNV-3363-T-G|6
MSVVNLEKPK
>FUSION-ENST00000523967.5:111595-ENST00000630925.1:12095|549
VFGTQDCK
>FUSION-ENST00000486196.1:91-ENST00000527095.7:802208|5356
GKGAAAVTCR
>FUSION-ENST00000486196.1:91-ENST00000527095.7:802208|4744
MSFLVFCV
>FUSION-ENST00000486196.1:91-ENST00000527095.7:802208|171
SLNKCSHLADLLIPLPGTYPEEIIR
>FUSION-ENST00000486196.1:91-ENST00000527095.7:802208|633
GEAHKGTNYMELMLPGVSR
>FUSION-ENST00000486196.1:91-ENST00000527095.7:802208|5863
HTHTFACPHHR
>ENST00000476556.5|MNV-484801-GT-G|6
MFKPARK
>FUSION-ENST00000486196.1:91-ENST00000527095.7:802208|720
LLDVWSAQR
>FUSION-ENST00000486196.1:91-ENST00000527095.7:802208|3276
ACISSPNEPCPYSQYR
>FUSION-ENST00000523967.5:111595-ENST00000630925.1:12095|63
MSWRGTK
>ENST00000643330.1|SNV-366056-G-A|3
GNSTPVNQK
>FUSION-ENST00000486196.1:91-ENST00000527095.7:802208|4955
MLEMSLLILGELEWSGEWSLLGK
>FUSION-ENST00000486196.1:91-ENST00000527095.7:802208|289
MVTFHLPQFPHIQSR
>FUSION-ENST00000461314.5:161749-ENST00000261947.4:108549|332
MTQNLSHGS
>FUSION-ENST00000486196.1:91-ENST00000527095.7:802208|3117
SLPFPSQMPPPFCKCY
>ENST00000589042.5|SNV-167132-C-T|2
VPVAPPKEPEVPPVK
>FUSION-ENST00000523967.5:111595-ENST00000630925.1:12095|311
MITAHCHL
>ENST00000344293.6|SNV-146105-G-C|3
QIQTPPHAGK
>FUSION-ENST00000486196.1:91-ENST00000527095.7:802208|5557
YSVFQPFTLKYLVL
>FUSION-ENST00000486196.1:91-ENST00000527095.7:802208|1084
LAIDYRFLSGLR
>FUSION-ENST00000486196.1:91-ENST00000527095.7:802208|2649
QESSKEDTYSSNRLFGK
>FUSION-ENST00000486196.1:91-ENST00000527095.7:802208|2164
QNLIPDVALHLVLCK
>FUSION-ENST00000486196.1:91-ENST00000527095.7:802208|3837
MVVTSHTCCKR
>FUSION-ENST00000486196.1:91-ENST00000527095.7:802208|363
ILVCKGWGHAICR
>FUSION-ENST00000486196.1:91-ENST00000527095.7:802208|2476
MCMSKRCSLEMR
>FUSION-ENST00000486196.1:91-ENST00000527095.7:802208|515
IFHQPKKKPR
>FUSION-ENST00000486196.1:91-ENST00000527095.7:802208|3102
MLLSQAFRLGR
>FUSION-ENST00000486196.1:91-ENST00000527095.7:802208|4087
LRHLKGQNIVMSFMVHR
>FUSION-ENST00000486196.1:91-ENST00000527095.7:802208|966
MHASFILTNLLWQDLTYTGSFK
>FUSION-ENST00000486196.1:91-ENST00000527095.7:802208|1502
DMSTICK
>FUSION-ENST00000486196.1:91-ENST00000527095.7:802208|5000
IQCALLS
>FUSION-ENST00000486196.1:91-ENST00000527095.7:802208|1381
TCFHTFLAIA
>FUSION-ENST00000486196.1:91-ENST00000527095.7:802208|5239
RLHGLHLKK
>FUSION-ENST00000486196.1:91-ENST00000527095.7:802208|2003
MRVICIYSIVSKYLLR
>FUSION-ENST00000486196.1:91-ENST00000527095.7:802208|1207
HNEDIKIGSTWK
>FUSION-ENST00000523967.5:111595-ENST00000630925.1:12095|554
LFFFKCSISVCIIVSIAAFCP
>FUSION-ENST00000461314.5:161749-ENST00000261947.4:108549|279
AVFIVADDRK
>FUSION-ENST00000486196.1:91-ENST00000527095.7:802208|5310
MLISYMSR
>FUSION-ENST00000421834.6:111595-ENST00000630925.1:12095|10
LEGRQSNSGSNCFFCKPCQSSNFVR
>FUSION-ENST00000486196.1:91-ENST00000527095.7:802208|5107
SSSPYDYWDKNN
>FUSION-ENST00000486196.1:91-ENST00000527095.7:802208|5268
ISKTKPLMGTR
>FUSION-ENST00000486196.1:91-ENST00000527095.7:802208|1076
MVGEASGNLQLR
>FUSION-ENST00000486196.1:91-ENST00000527095.7:802208|4522
VTCCYYFDNHLWFGYRLFSHCKI
>FUSION-ENST00000486196.1:91-ENST00000527095.7:802208|2587
FLFCSVELILW
>FUSION-ENST00000486196.1:91-ENST00000527095.7:802208|1872
GFISPSLVGPQLVFVLVC
>FUSION-ENST00000486196.1:91-ENST00000527095.7:802208|2879
KTSMAPKEQP
>FUSION-ENST00000486196.1:91-ENST00000527095.7:802208|4539
MATVPLLISSK
>FUSION-ENST00000486196.1:91-ENST00000527095.7:802208|5398
MFSNSFR
>FUSION-ENST00000486196.1:91-ENST00000527095.7:802208|4175
MGVLILLNFTGFLGGLNGNVCTWLK
>FUSION-ENST00000486196.1:91-ENST00000527095.7:802208|3270
VHCVNEQFHSGNNGENRIITWR
>FUSION-ENST00000486196.1:91-ENST00000527095.7:802208|3955
FHFIDKETEKEVK
>FUSION-ENST00000486196.1:91-ENST00000527095.7:802208|4080
GQNIVMSFMVHRWYLEQERELCIK
>FUSION-ENST00000486196.1:91-ENST00000527095.7:802208|5287
MNVQWKSWERVHYR
>FUSION-ENST00000486196.1:91-ENST00000527095.7:802208|5146
FWELQLQFLLLPWLCCR
>FUSION-ENST00000486196.1:91-ENST00000527095.7:802208|4342
HSSGEILVLR
>FUSION-ENST00000486196.1:91-ENST00000527095.7:802208|1738
MSIPFLMQKVLVFSVSSTVKLR
>FUSION-ENST00000486196.1:91-ENST00000527095.7:802208|3185
MLSGSPDLQHSLHPLPGGK
>FUSION-ENST00000523967.5:111595-ENST00000630925.1:12095|478
FDSAEREDR
>FUSION-ENST00000486196.1:91-ENST00000527095.7:802208|3770
TLLMFLFCIMT
>FUSION-ENST00000486196.1:91-ENST00000527095.7:802208|4150
YANERSWVMK
>FUSION-ENST00000486196.1:91-ENST00000527095.7:802208|4278
LRCLDLGR
>FUSION-ENST00000486196.1:91-ENST00000527095.7:802208|5037
MSMYFYIRFFHK
>FUSION-ENST00000486196.1:91-ENST00000527095.7:802208|5423
NVTGFCFLLGLPYMERTLLSEK
>FUSION-ENST00000486196.1:91-ENST00000527095.7:802208|5362
VSWKVCPR
>FUSION-ENST00000486196.1:91-ENST00000527095.7:802208|4595
IRLHNSGSDP
>FUSION-ENST00000461314.5:161749-ENST00000261947.4:108549|214
MVVKEVNK
>FUSION-ENST00000486196.1:91-ENST00000527095.7:802208|3240
MVLASSQLQVRALCCITTWQRK
>ENST00000660979.1|SNV-51826-A-G|3
TVSLLTEAGGFHPR
>FUSION-ENST00000486196.1:91-ENST00000527095.7:802208|1551
MSSIHREPNLHMAWLQVIELL
>FUSION-ENST00000486196.1:91-ENST00000527095.7:802208|3461
MFPALCPCVLIVQLPLMSENK
>FUSION-ENST00000486196.1:91-ENST00000527095.7:802208|3216
MCDVLLWSQLLRR
>ENST00000297591.10|SNV-42026-G-C|4
TMLTELLRGASFEFK
>FUSION-ENST00000486196.1:91-ENST00000527095.7:802208|4571
MNVCAHNNYFHLCVSILGLEKK
>FUSION-ENST00000486196.1:91-ENST00000527095.7:802208|2551
LKLINDLS
>ENST00000575898.5|SNV-17198-C-T|5
RIHSGEKSFICK
>ENST00000368131.8|SNV-20537-T-C|2
LTSEMHSFIQIKK
>FUSION-ENST00000380872.9:5134-ENST00000432950.1:6455|8
DAGLAKSIR
>FUSION-ENST00000486196.1:91-ENST00000527095.7:802208|3580
VRDSFSGALMLSLKIQLFCFYFDK
>FUSION-ENST00000486196.1:91-ENST00000527095.7:802208|5586
MLVKLILNS
>FUSION-ENST00000486196.1:91-ENST00000527095.7:802208|2780
MTVKLAQIYFSFFTISQIK
>FUSION-ENST00000486196.1:91-ENST00000527095.7:802208|2222
MYYISNCVCR
>FUSION-ENST00000486196.1:91-ENST00000527095.7:802208|5916
MTALRPGNR
>FUSION-ENST00000486196.1:91-ENST00000527095.7:802208|2322
ETLFAIHQGK
>FUSION-ENST00000486196.1:91-ENST00000527095.7:802208|767
SFPLHYLPQVKCSSQHGIT
>FUSION-ENST00000486196.1:91-ENST00000527095.7:802208|3977
TCSFPNIHFYTGQRYVCELR
>ENST00000392952.7|SNV-320159-G-A|2
IETDHWPDPPSFAVVGPDMKR
>FUSION-ENST00000486196.1:91-ENST00000527095.7:802208|491
CTLNTRVVYVYILGAGK
>FUSION-ENST00000486196.1:91-ENST00000527095.7:802208|1877
YKEMHIS
>FUSION-ENST00000486196.1:91-ENST00000527095.7:802208|2859
MITHRSFK
>FUSION-ENST00000461314.5:161749-ENST00000261947.4:108549|100
ETWSGPAR
>FUSION-ENST00000486196.1:91-ENST00000527095.7:802208|2418
PGTVPDARWAMVDVIHMALALSR
>FUSION-ENST00000486196.1:91-ENST00000527095.7:802208|3016
KELNTYDE
>FUSION-ENST00000486196.1:91-ENST00000527095.7:802208|688
NWSWCPLSDHFSDR
>FUSION-ENST00000486196.1:91-ENST00000527095.7:802208|5670
IVPGTNKCLKHAER
>FUSION-ENST00000486196.1:91-ENST00000527095.7:802208|731
MISVSDRLVQK
>FUSION-ENST00000486196.1:91-ENST00000527095.7:802208|5877
CHLWIGR
>FUSION-ENST00000486196.1:91-ENST00000527095.7:802208|284
VACMASLKVIVSLICSGTAGGSR
>FUSION-ENST00000486196.1:91-ENST00000527095.7:802208|4329
NTSHIKHVESSEARGR
>FUSION-ENST00000486196.1:91-ENST00000527095.7:802208|2017
ISSILQRTLFLGQLMLFLIR
>FUSION-ENST00000486196.1:91-ENST00000527095.7:802208|1711
MNPGGRACSELR
>FUSION-ENST00000486196.1:91-ENST00000527095.7:802208|1169
MNFAQKK
>FUSION-ENST00000486196.1:91-ENST00000527095.7:802208|2022
HLFNCFKVFIENQVLCQTLGI
>FUSION-ENST00000486196.1:91-ENST00000527095.7:802208|394
MHLGGGEAQSREEQKDR
>FUSION-ENST00000486196.1:91-ENST00000527095.7:802208|3456
QCLVFCPCDSLLRMMVPSFVHVPAK
>FUSION-ENST00000461314.5:161749-ENST00000261947.4:108549|251
SGQCVGPR
>ENST00000651127.1|SNV-38968-T-G|6
PHHLPCGPTTAEPEVR
>FUSION-ENST00000486196.1:91-ENST00000527095.7:802208|2152
MFRSHSSLPLFKMQGK
>FUSION-ENST00000486196.1:91-ENST00000527095.7:802208|3561
QTHRQVFTPAAFLSPPNNPVR
>FUSION-ENST00000486196.1:91-ENST00000527095.7:802208|4490
NTGTARLLK
>FUSION-ENST00000486196.1:91-ENST00000527095.7:802208|2336
ASVVVTVLLQKSRLSFGK
>FUSION-ENST00000461314.5:161749-ENST00000261947.4:108549|145
AVSRCLK
>FUSION-ENST00000486196.1:91-ENST00000527095.7:802208|1495
NGGFRGHSPENCMHIFVLLYR
>FUSION-ENST00000486196.1:91-ENST00000527095.7:802208|859
MEWMTSSVKNPHWIWR
>FUSION-ENST00000486196.1:91-ENST00000527095.7:802208|431
MLFLYSGLVTNSWFVSVR
>FUSION-ENST00000486196.1:91-ENST00000527095.7:802208|473
GFQASKMAPVK
>FUSION-ENST00000486196.1:91-ENST00000527095.7:802208|141
MESRVYSHIHTLG
>FUSION-ENST00000523967.5:111595-ENST00000630925.1:12095|184
MPGYQLVPPMDA
>ENST00000261655.8|INDEL-259714-C-CC|4
QRSGERYWR
>FUSION-ENST00000469396.5:243740-ENST00000261947.4:116444|2
GGRMVLK
>FUSION-ENST00000486196.1:91-ENST00000527095.7:802208|3912
MVIKLVNFR
>ENST00000497024.1|SNV-593688-G-C|9
FPRSPATMTSSITVTEVAGPR
>FUSION-ENST00000486196.1:91-ENST00000527095.7:802208|1373
YSSPSCLSYYNEFCK
>FUSION-ENST00000486196.1:91-ENST00000527095.7:802208|1086
MLAIDYR
>FUSION-ENST00000486196.1:91-ENST00000527095.7:802208|5521
NGLVFLLLK
>FUSION-ENST00000486196.1:91-ENST00000527095.7:802208|5075
GASQEGDNGAR
>FUSION-ENST00000486196.1:91-ENST00000527095.7:802208|4264
IPTSCSFLL
>FUSION-ENST00000486196.1:91-ENST00000527095.7:802208|5548
FLSLLFFFFFKLGCRQTTCK
>FUSION-ENST00000461314.5:161749-ENST00000261947.4:108549|3
GLTFSFILLGVLK
>FUSION-ENST00000486196.1:91-ENST00000527095.7:802208|3130
MLKRTPK
>FUSION-ENST00000486196.1:91-ENST00000527095.7:802208|2232
TLIPLHTYTHAHK
>FUSION-ENST00000486196.1:91-ENST00000527095.7:802208|1016
VLLAVQEAWWGRPQETYNYDRRQR
>FUSION-ENST00000486196.1:91-ENST00000527095.7:802208|4475
MESLLPCEVAYSQVLGIRT
>FUSION-ENST00000486196.1:91-ENST00000527095.7:802208|5894
SPSRLGAGAVAAARR
>FUSION-ENST00000486196.1:91-ENST00000527095.7:802208|4425
TSRPVRGQSWDWK
>FUSION-ENST00000486196.1:91-ENST00000527095.7:802208|2166
EPLPFTTTYLCETGFFRCGTTK
>FUSION-ENST00000486196.1:91-ENST00000527095.7:802208|5683
SLDAVRNYLWCHSMEGPGES
>FUSION-ENST00000486196.1:91-ENST00000527095.7:802208|1175
AVGDEGLIR
>FUSION-ENST00000486196.1:91-ENST00000527095.7:802208|2049
FSTIFSFRHPLGVLECIPHG
>FUSION-ENST00000486196.1:91-ENST00000527095.7:802208|3820
HPYAQLK
>FUSION-ENST00000523967.5:111595-ENST00000630925.1:12095|242
MTLLIVKETFLRDLCLYMCGL
>FUSION-ENST00000486196.1:91-ENST00000527095.7:802208|133
LFFLSENVQC
>FUSION-ENST00000486196.1:91-ENST00000527095.7:802208|4441
KLPKGGER
>FUSION-ENST00000461314.5:161749-ENST00000261947.4:108549|411
SSFWGSPGGRACGQDQCLGYLACR
>FUSION-ENST00000486196.1:91-ENST00000527095.7:802208|377
MQLKDTIF
>FUSION-ENST00000486196.1:91-ENST00000527095.7:802208|3028
GWGGGLRVAGSRR
>FUSION-ENST00000486196.1:91-ENST00000527095.7:802208|5448
KVTVHLSSLGY
>FUSION-ENST00000486196.1:91-ENST00000527095.7:802208|5368
RSGEIVEVRNLK
>FUSION-ENST00000469396.5:243740-ENST00000261947.4:116444|8
MDGREPVYNSNKDSQSEGR
>ENST00000368131.8|SNV-20537-T-C|5
NQMSKLTSEMHSFIQIK
>FUSION-ENST00000216181.11:99070-ENST00000614857.4:72|35
LTTMRIAVICFCLLGITCAIPVK
>FUSION-ENST00000486196.1:91-ENST00000527095.7:802208|836
NKIPSIMGLEMK
>ENST00000392122.3|SNV-80029-G-T|5
GRDPEIGGKPR
>FUSION-ENST00000486196.1:91-ENST00000527095.7:802208|2357
CCGKPRSLKPR
>FUSION-ENST00000461314.5:161749-ENST00000261947.4:108549|173
MMFLFYSQYF
>FUSION-ENST00000486196.1:91-ENST00000527095.7:802208|257
KHHIHLREEVDP
>FUSION-ENST00000486196.1:91-ENST00000527095.7:802208|5240
MRLHGLHLKK
>FUSION-ENST00000486196.1:91-ENST00000527095.7:802208|550
GAVSSVVHPIMVK
>FUSION-ENST00000486196.1:91-ENST00000527095.7:802208|528
LSALPTQLLRKNSR
>FUSION-ENST00000461314.5:161749-ENST00000261947.4:108549|209
CKVNIFTYWLLTPR
>FUSION-ENST00000486196.1:91-ENST00000527095.7:802208|3978
MTCSFPNIHFYTGQRYVCELR
>ENST00000545888.6|SNV-14058-G-A|2
TLTHIDHSLSRQNCPFLAGR
>FUSION-ENST00000486196.1:91-ENST00000527095.7:802208|2868
MNILKKR
>FUSION-ENST00000600794.1:9027-ENST00000264042.8:77873|8
HGSACADHTRFQALEGPHGPASR
>FUSION-ENST00000486196.1:91-ENST00000527095.7:802208|3031
MGWGGGLRVAGSR
>FUSION-ENST00000486196.1:91-ENST00000527095.7:802208|495
VFLTPNTPPHLLSGHESVSTSPGS
>FUSION-ENST00000523967.5:111595-ENST00000630925.1:12095|533
CANVSVLCYPVFPCIGPK
>FUSION-ENST00000461314.5:161749-ENST00000261947.4:108549|377
GAVVRCFERMEDWAR
>FUSION-ENST00000486196.1:91-ENST00000527095.7:802208|446
AWLFHNHAVGVWDCCVPVSDTE
>FUSION-ENST00000523967.5:111595-ENST00000630925.1:12095|200
GGNREGRFR
>FUSION-ENST00000486196.1:91-ENST00000527095.7:802208|3909
VIKLVNFRD
>FUSION-ENST00000486196.1:91-ENST00000527095.7:802208|2652
QLIVCKQESSK
>FUSION-ENST00000486196.1:91-ENST00000527095.7:802208|1062
ERVGRCYTLLNNQIS
>FUSION-ENST00000523967.5:111595-ENST00000630925.1:12095|161
EGPQAGTRQPR
>FUSION-ENST00000486196.1:91-ENST00000527095.7:802208|3254
MAEKGREPEGK
>ENST00000483825.5|SNV-80029-G-T|7
DPEIGGKPQRR
>FUSION-ENST00000486196.1:91-ENST00000527095.7:802208|1319
TGMHRHSSLPRDNALR
>FUSION-ENST00000486196.1:91-ENST00000527095.7:802208|5692
NRVLFFLVTPD
>FUSION-ENST00000486196.1:91-ENST00000527095.7:802208|1579
VNMCRQNSTFHK
>FUSION-ENST00000486196.1:91-ENST00000527095.7:802208|4879
HNQASINVVK
>FUSION-ENST00000486196.1:91-ENST00000527095.7:802208|5122
MSAKNFLNICHYFFFITLLNE
>ENST00000161863.9|SNV-34853-T-A|1
DIDAFAQVFHLILTENVSVDNR
>ENST00000405876.9|SNV-10927-T-C|2
QAIEEQPQLERAR
>FUSION-ENST00000486196.1:91-ENST00000527095.7:802208|2907
SVGAWGR
>ENST00000338487.5|SNV-20564-T-C|3
NRCALPNRGFLK
>FUSION-ENST00000461314.5:161749-ENST00000261947.4:108549|434
GSYLAKYFIS
>FUSION-ENST00000486196.1:91-ENST00000527095.7:802208|503
FLALCMALGSPK
>FUSION-ENST00000486196.1:91-ENST00000527095.7:802208|471
GFQASKMAPVKNR
>FUSION-ENST00000486196.1:91-ENST00000527095.7:802208|1354
AFKARHLFLTPR
>FUSION-ENST00000486196.1:91-ENST00000527095.7:802208|1268
MEYRSFLWPNVSAQLRYHTQHIK
>FUSION-ENST00000486196.1:91-ENST00000527095.7:802208|5480
VLLLFVVCVFVLS
>FUSION-ENST00000486196.1:91-ENST00000527095.7:802208|4994
ETVTEGPGRETR
>FUSION-ENST00000486196.1:91-ENST00000527095.7:802208|4117
IYVYPIK
>FUSION-ENST00000486196.1:91-ENST00000527095.7:802208|5047
LRVLKLWQSAGPPTFH
>FUSION-ENST00000486196.1:91-ENST00000527095.7:802208|4895
NMKYFVR
>ENST00000331835.10|MNV-322-GA-G|9
LGYGCCWR
>FUSION-ENST00000486196.1:91-ENST00000527095.7:802208|1397
MVFDRQLRNIVNLK
>FUSION-ENST00000486196.1:91-ENST00000527095.7:802208|2510
GILKVMENTLTISFVNK
>FUSION-ENST00000486196.1:91-ENST00000527095.7:802208|5210
SRAFAAR
>FUSION-ENST00000486196.1:91-ENST00000527095.7:802208|2715
KLLVMAK
>FUSION-ENST00000486196.1:91-ENST00000527095.7:802208|2577
SGPAWVPAVVLGR
>FUSION-ENST00000486196.1:91-ENST00000527095.7:802208|246
GPPDFPTK
>FUSION-ENST00000486196.1:91-ENST00000527095.7:802208|1152
MYDRKIF
>FUSION-ENST00000486196.1:91-ENST00000527095.7:802208|2002
RVICIYSIVSKYLLR
>FUSION-ENST00000486196.1:91-ENST00000527095.7:802208|3860
GMTDESILHL
>FUSION-ENST00000523967.5:111595-ENST00000630925.1:12095|288
LFTYEQYRSAVVSYR
>FUSION-ENST00000486196.1:91-ENST00000527095.7:802208|4892
IKRLQGEPK
>FUSION-ENST00000486196.1:91-ENST00000527095.7:802208|4689
FSISLFPEK
>FUSION-ENST00000486196.1:91-ENST00000527095.7:802208|149
QPLKIVFFFLSGCSGGKNFK
>FUSION-ENST00000486196.1:91-ENST00000527095.7:802208|2167
EPLPFTTTYLCETGFFR
>FUSION-ENST00000486196.1:91-ENST00000527095.7:802208|1861
ASSYCVFTQQKGQGSSLGPLLKR
>FUSION-ENST00000486196.1:91-ENST00000527095.7:802208|2704
GAGIIEMEWKKTEFTGQNFAGTI
>FUSION-ENST00000523967.5:111595-ENST00000630925.1:12095|560
FLFCVTR
>FUSION-ENST00000486196.1:91-ENST00000527095.7:802208|4045
MRDASPQMESESGPA
>FUSION-ENST00000486196.1:91-ENST00000527095.7:802208|5604
MMLSWLTATSACSVQVILLPQPPE
>FUSION-ENST00000486196.1:91-ENST00000527095.7:802208|1442
MCCHLWS
>FUSION-ENST00000523967.5:111595-ENST00000630925.1:12095|225
AVFKNNPK
>FUSION-ENST00000486196.1:91-ENST00000527095.7:802208|5345
MRNNNIQR
>ENST00000430004.5|SNV-4943-A-T|1
QTDSLSPSPYPVSPVPLNNPTSAPR
>FUSION-ENST00000486196.1:91-ENST00000527095.7:802208|877
HLTARQAFYVK
>FUSION-ENST00000486196.1:91-ENST00000527095.7:802208|4311
MHPAFPDFPEESSDVK
>FUSION-ENST00000486196.1:91-ENST00000527095.7:802208|670
KDVSLRTSGLFNSNSK
>FUSION-ENST00000486196.1:91-ENST00000527095.7:802208|1281
MCQNWGCSAR
>FUSION-ENST00000486196.1:91-ENST00000527095.7:802208|4346
VVRMHSSGEILVLRK
>FUSION-ENST00000486196.1:91-ENST00000527095.7:802208|5605
YTLYLFIFGVK
>FUSION-ENST00000486196.1:91-ENST00000527095.7:802208|4639
MQFRGLASPGQQAGNSFK
>FUSION-ENST00000486196.1:91-ENST00000527095.7:802208|3278
KPNYYMACISSPNEPCPYSQYR
>FUSION-ENST00000486196.1:91-ENST00000527095.7:802208|2188
MSNCYILLVNQF
>FUSION-ENST00000486196.1:91-ENST00000527095.7:802208|358
GWGHAICRKK
>FUSION-ENST00000486196.1:91-ENST00000527095.7:802208|2289
RSGDRDHPG
>FUSION-ENST00000486196.1:91-ENST00000527095.7:802208|5581
MCLFICLYY
>FUSION-ENST00000486196.1:91-ENST00000527095.7:802208|335
IPVTFPGGCC
>FUSION-ENST00000486196.1:91-ENST00000527095.7:802208|1513
ILQWLKANFLD
>FUSION-ENST00000523967.5:111595-ENST00000630925.1:12095|436
TGQVFVR
>FUSION-ENST00000486196.1:91-ENST00000527095.7:802208|5110
WLSAAPGIRSSSPYDYWDK
>FUSION-ENST00000486196.1:91-ENST00000527095.7:802208|934
QNQKPWEKCK
>FUSION-ENST00000486196.1:91-ENST00000527095.7:802208|1703
HSPLHSSLGNR
>ENST00000367080.8|SNV-33900-G-A|4
RTIQTAESLRVPYEQWK
>ENST00000494910.1|SNV-21547-A-G|3
NVHKMLGIPVSNILM
>FUSION-ENST00000523967.5:111595-ENST00000630925.1:12095|285
MQTILLPPWHIK
>FUSION-ENST00000461314.5:161749-ENST00000261947.4:108549|295
ERVCVCVHVVYAR
>FUSION-ENST00000486196.1:91-ENST00000527095.7:802208|3785
MYTLGMFR
>FUSION-ENST00000486196.1:91-ENST00000527095.7:802208|1429
MQENGVNPGGRACSELRSR
>FUSION-ENST00000486196.1:91-ENST00000527095.7:802208|911
MEGNYKK
>FUSION-ENST00000486196.1:91-ENST00000527095.7:802208|2139
MRSWGLHLHFLGR
>FUSION-ENST00000486196.1:91-ENST00000527095.7:802208|328
MCAQLQK
>FUSION-ENST00000486196.1:91-ENST00000527095.7:802208|3370
YEAYGFFIFLSK
>FUSION-ENST00000486196.1:91-ENST00000527095.7:802208|2844
MSLSIWYRIF
>FUSION-ENST00000486196.1:91-ENST00000527095.7:802208|2208
PVHAQAIK
>FUSION-ENST00000486196.1:91-ENST00000527095.7:802208|3444
MGWLDQMVFLVLDP
>FUSION-ENST00000486196.1:91-ENST00000527095.7:802208|381
MSQIQNEKKVS
>FUSION-ENST00000486196.1:91-ENST00000527095.7:802208|4306
MTSAGDREK
>FUSION-ENST00000486196.1:91-ENST00000527095.7:802208|559
SLGPSPTSATWEK
>FUSION-ENST00000427314.6:39006-ENST00000557272.1:492104|3
EPLLTFRLNRAFMEAAGDFECD
>FUSION-ENST00000523967.5:111595-ENST00000630925.1:12095|316
LGLLKIFFYR
>FUSION-ENST00000486196.1:91-ENST00000527095.7:802208|5574
FISLISCVILQPGAQH
>FUSION-ENST00000486196.1:91-ENST00000527095.7:802208|4579
ESLALKPLLR
>FUSION-ENST00000486196.1:91-ENST00000527095.7:802208|2297
SLPGVMCWE
>FUSION-ENST00000486196.1:91-ENST00000527095.7:802208|815
FINMLQQQLKHTCCYSEVEK
>FUSION-ENST00000486196.1:91-ENST00000527095.7:802208|1846
MAPPFNTIILVIRFPHMK
>FUSION-ENST00000486196.1:91-ENST00000527095.7:802208|5069
MVQEVDRHTLNLT
>FUSION-ENST00000486196.1:91-ENST00000527095.7:802208|4033
LATKSVFFFF
>FUSION-ENST00000486196.1:91-ENST00000527095.7:802208|3671
HHLSFPLFTEEEKNGQISIIAVR
>FUSION-ENST00000486196.1:91-ENST00000527095.7:802208|737
PHMISVSDR
>FUSION-ENST00000486196.1:91-ENST00000527095.7:802208|5391
MRILELR
>FUSION-ENST00000486196.1:91-ENST00000527095.7:802208|888
MPKGYLE
>FUSION-ENST00000461314.5:161749-ENST00000261947.4:108549|211
VVKEVNKCK
>FUSION-ENST00000486196.1:91-ENST00000527095.7:802208|5562
LQRNMVRFLSLLFFFFFK
>FUSION-ENST00000421834.6:111595-ENST00000630925.1:12095|5
WKSLSQTVSR
>FUSION-ENST00000461314.5:161749-ENST00000261947.4:108549|219
IGKIIVLLPNVFFSKISMK
>FUSION-ENST00000486196.1:91-ENST00000527095.7:802208|1390
MNDWDAQTFQPSQR
>FUSION-ENST00000486196.1:91-ENST00000527095.7:802208|3178
PKVGAVATHIQRQVDAGT
>FUSION-ENST00000486196.1:91-ENST00000527095.7:802208|3086
MPPHQANFCTFSR
>FUSION-ENST00000486196.1:91-ENST00000527095.7:802208|5211
MSRAFAAR
>FUSION-ENST00000486196.1:91-ENST00000527095.7:802208|2528
MKKHHLFQK
>FUSION-ENST00000486196.1:91-ENST00000527095.7:802208|3149
LLAADTLHGALISLDLAGVMLR
>FUSION-ENST00000523967.5:111595-ENST00000630925.1:12095|116
AWGGGLGR
>FUSION-ENST00000523967.5:111595-ENST00000630925.1:12095|88
RTPRSSAWR
>ENST00000643408.1|SNV-492464-C-G|3
VTRRLSK
>FUSION-ENST00000486196.1:91-ENST00000527095.7:802208|5181
MGHIGNTLLYILRFFLL
>FUSION-ENST00000486196.1:91-ENST00000527095.7:802208|848
NPHWIWRGIIK
>FUSION-ENST00000523967.5:111595-ENST00000630925.1:12095|159
QPRGGRELR
>FUSION-ENST00000486196.1:91-ENST00000527095.7:802208|634
MGEAHKGTNYMELMLPGVSR
>FUSION-ENST00000486196.1:91-ENST00000527095.7:802208|4554
NLNLFLK
>FUSION-ENST00000486196.1:91-ENST00000527095.7:802208|5536
LHLHFIYLFIF
>FUSION-ENST00000523967.5:111595-ENST00000630925.1:12095|201
GGNREGR
>FUSION-ENST00000486196.1:91-ENST00000527095.7:802208|5363
MVSWKVCPR
>ENST00000413683.5|SNV-38359-G-A|4
ALCPTIFPVVPRLLNQMYDK
>FUSION-ENST00000486196.1:91-ENST00000527095.7:802208|1815
LNTFYGKGSCEDLRR
>FUSION-ENST00000486196.1:91-ENST00000527095.7:802208|5680
MSSPGTAISPVVR
>FUSION-ENST00000486196.1:91-ENST00000527095.7:802208|3821
YSYPKHPYAQLKGVYVCVCVCCK
>ENST00000327536.5|SNV-47059-G-A|2
IGILYQNNQFSQEELVIVEKFR
>FUSION-ENST00000486196.1:91-ENST00000527095.7:802208|3255
LYHNMAEKGREPEGK
>ENST00000393087.9|INDEL-12213-A-AAAACA|2
SPLFKTWEK
>FUSION-ENST00000486196.1:91-ENST00000527095.7:802208|1915
VSNWGQELTGRGI
>FUSION-ENST00000486196.1:91-ENST00000527095.7:802208|3760
KSHSFRALSI
>FUSION-ENST00000486196.1:91-ENST00000527095.7:802208|429
MLFLYSGLVTNSWFVSVRK
>FUSION-ENST00000486196.1:91-ENST00000527095.7:802208|1898
EGVLDNK
>FUSION-ENST00000486196.1:91-ENST00000527095.7:802208|5167
MFMGFGTQHELPFLRAPSFR
>FUSION-ENST00000486196.1:91-ENST00000527095.7:802208|3114
PPPFCKCY
>FUSION-ENST00000486196.1:91-ENST00000527095.7:802208|4700
HGEPNYYILGTEHTVLK
>FUSION-ENST00000477661.1:5134-ENST00000432950.1:6455|1
MGGPGEV
>FUSION-ENST00000486196.1:91-ENST00000527095.7:802208|3321
SSAFFYK
>FUSION-ENST00000486196.1:91-ENST00000527095.7:802208|1483
LKTDHVPYLK
>FUSION-ENST00000486196.1:91-ENST00000527095.7:802208|3775
VGFIHSHFTDLEAQKQSHTTSK
>ENST00000361255.7|SNV-126298-T-G|6
ICKIKNLSGASEIGQGAWVK
>FUSION-ENST00000486196.1:91-ENST00000527095.7:802208|1186
MAHDLLDVGK
>FUSION-ENST00000486196.1:91-ENST00000527095.7:802208|5710
FMTTTQPIPNPTPILQLRKLKPR
>FUSION-ENST00000486196.1:91-ENST00000527095.7:802208|4625
MLITSKAHLHSNISPGIDK
>FUSION-ENST00000486196.1:91-ENST00000527095.7:802208|5248
VAHTCNPSYLRG
>FUSION-ENST00000486196.1:91-ENST00000527095.7:802208|4064
TVILHMGPLLTGGP
>FUSION-ENST00000486196.1:91-ENST00000527095.7:802208|2961
FWGEKVVEK
>FUSION-ENST00000486196.1:91-ENST00000527095.7:802208|5499
ICVRTSYSDLYATYLYLEFK
>FUSION-ENST00000486196.1:91-ENST00000527095.7:802208|2947
QDRSVDR
>FUSION-ENST00000486196.1:91-ENST00000527095.7:802208|5765
MIVYCRES
>ENST00000331835.10|MNV-322-GA-G|6
LCFKRCLLLGQSFHR
>FUSION-ENST00000486196.1:91-ENST00000527095.7:802208|1283
GHLYGKYHIALMLA
>FUSION-ENST00000486196.1:91-ENST00000527095.7:802208|2860
SNPKVNSVV
>FUSION-ENST00000486196.1:91-ENST00000527095.7:802208|3566
RTCSLLVHETGLCHCSVSCEGEK
>FUSION-ENST00000486196.1:91-ENST00000527095.7:802208|4037
EPGTQKFRK
>FUSION-ENST00000486196.1:91-ENST00000527095.7:802208|5257
HSFVANRRMSPAR
>FUSION-ENST00000486196.1:91-ENST00000527095.7:802208|960
LEHTLTPK
>FUSION-ENST00000486196.1:91-ENST00000527095.7:802208|2880
KTSMAPK
>FUSION-ENST00000486196.1:91-ENST00000527095.7:802208|3385
NTYTSLCR
>FUSION-ENST00000486196.1:91-ENST00000527095.7:802208|2088
IVCLFTYSLSKCNTYISPVSYK
>FUSION-ENST00000486196.1:91-ENST00000527095.7:802208|4765
MKLKDTFK
>FUSION-ENST00000216181.11:99070-ENST00000614857.4:72|40
SKRALEQQEEAEHSIVGTR
>FUSION-ENST00000523967.5:111595-ENST00000630925.1:12095|407
LAGRGGVCL
>FUSION-ENST00000486196.1:91-ENST00000527095.7:802208|4387
MMGGGGVMSS
>FUSION-ENST00000486196.1:91-ENST00000527095.7:802208|480
TVMGFQASK
>FUSION-ENST00000486196.1:91-ENST00000527095.7:802208|5568
KSSLPTFLFMMIFA
>FUSION-ENST00000486196.1:91-ENST00000527095.7:802208|2412
VDVIHMALALSRSIQSSGANQR
>FUSION-ENST00000523967.5:111595-ENST00000630925.1:12095|68
TAAAASARPEARASCRASR
>FUSION-ENST00000486196.1:91-ENST00000527095.7:802208|2280
MSMINVKR
>FUSION-ENST00000486196.1:91-ENST00000527095.7:802208|464
SLPCSIRR
>FUSION-ENST00000486196.1:91-ENST00000527095.7:802208|1
PQPIYLFFI
>FUSION-ENST00000486196.1:91-ENST00000527095.7:802208|1292
VVMGGGKEMGHLYGKYHIALMLA
>FUSION-ENST00000486196.1:91-ENST00000527095.7:802208|3220
MFVIVYVHKWQFCDC
>ENST00000484907.1|SNV-10055-G-A|2
LFTCTYRNACR
>FUSION-ENST00000523967.5:111595-ENST00000630925.1:12095|129
GLRTAVER
>FUSION-ENST00000486196.1:91-ENST00000527095.7:802208|2480
LDRHLSFIWTEGILASFHSPAGK
>FUSION-ENST00000486196.1:91-ENST00000527095.7:802208|3153
VGILPSPRCSVCKVGV
>FUSION-ENST00000486196.1:91-ENST00000527095.7:802208|4121
MALNLAHKIYVYPIK
>FUSION-ENST00000523967.5:111595-ENST00000630925.1:12095|339
LKVVDTSDTLT
>FUSION-ENST00000486196.1:91-ENST00000527095.7:802208|2796
RPVSVIIQSFPLIHR
>FUSION-ENST00000486196.1:91-ENST00000527095.7:802208|2554
MVPHFHFAQSPAKCPF
>FUSION-ENST00000486196.1:91-ENST00000527095.7:802208|1994
MHPSVFALPFP
>ENST00000582227.5|SNV-5334-C-T|5
LLSPTPTLRPFWR
>FUSION-ENST00000486196.1:91-ENST00000527095.7:802208|1768
LLQFGKLF
>FUSION-ENST00000523967.5:111595-ENST00000630925.1:12095|256
MIAYPWPDVLLST
>FUSION-ENST00000486196.1:91-ENST00000527095.7:802208|2201
GPAWFSAR
>FUSION-ENST00000486196.1:91-ENST00000527095.7:802208|5314
MIYFLLFINNKKGR
>FUSION-ENST00000486196.1:91-ENST00000527095.7:802208|5004
MCAALLTSDIKLAAPCKLIYM
>ENST00000356770.8|MNV-82200-TATAT-T|3
MNRTDSEMK
>FUSION-ENST00000486196.1:91-ENST00000527095.7:802208|3001
LIVTHQHQKYNQYLGK
>FUSION-ENST00000486196.1:91-ENST00000527095.7:802208|5385
PEHDVSVLMCQEKPK
>FUSION-ENST00000486196.1:91-ENST00000527095.7:802208|2102
ARGFIRR
>FUSION-ENST00000486196.1:91-ENST00000527095.7:802208|2534
MPKVEDAFSFPD
>FUSION-ENST00000486196.1:91-ENST00000527095.7:802208|5697
MNVYDNNTTHT
>FUSION-ENST00000486196.1:91-ENST00000527095.7:802208|3769
MFLFCIMT
>FUSION-ENST00000461314.5:161749-ENST00000261947.4:108549|169
ITKMRITTVY
>ENST00000447445.1|SNV-265-G-A|8
KLITILFLCSRLLLSLTQESQSK
>FUSION-ENST00000486196.1:91-ENST00000527095.7:802208|5224
QPVEQMPLR
>FUSION-ENST00000486196.1:91-ENST00000527095.7:802208|3556
MGLPRKILK
>ENST00000312428.11|SNV-204252-A-T|2
QSVTRLAAHLADYSVFQVEISK
>FUSION-ENST00000523967.5:111595-ENST00000630925.1:12095|85
MRRAASPVK
>FUSION-ENST00000486196.1:91-ENST00000527095.7:802208|5668
SPHSTSSALSFLLVVVMHAEG
>FUSION-ENST00000486196.1:91-ENST00000527095.7:802208|3676
LPGSSNSPASASRVAGTR
>FUSION-ENST00000486196.1:91-ENST00000527095.7:802208|3176
VGAVATHIQRQVDAGT
>FUSION-ENST00000486196.1:91-ENST00000527095.7:802208|2557
ILNVLTMVPHFHFAQSPAKCPF
>FUSION-ENST00000486196.1:91-ENST00000527095.7:802208|5357
VCPRGKGAAAVTCR
>FUSION-ENST00000486196.1:91-ENST00000527095.7:802208|3779
NGHFQELSQK
>FUSION-ENST00000486196.1:91-ENST00000527095.7:802208|3030
GWGGGLRVAGSR
>FUSION-ENST00000523967.5:111595-ENST00000630925.1:12095|541
AGWNVSLGTFLQR
>FUSION-ENST00000486196.1:91-ENST00000527095.7:802208|4947
MSTPPRGFFLKPFCALQAGPR
>FUSION-ENST00000486196.1:91-ENST00000527095.7:802208|41
LGFVLARQK
>FUSION-ENST00000486196.1:91-ENST00000527095.7:802208|1593
MLICYWSYELNT
>FUSION-ENST00000523967.5:111595-ENST00000630925.1:12095|505
GRRPGVL
>FUSION-ENST00000486196.1:91-ENST00000527095.7:802208|5775
REKEVAFEVNGGFFHVLVCV
>ENST00000395310.7|SNV-37827-G-C|4
GKYLELLGYTKEDLGK
>FUSION-ENST00000486196.1:91-ENST00000527095.7:802208|992
VLGFEGE
>FUSION-ENST00000486196.1:91-ENST00000527095.7:802208|3538
MVNVFLTLQSFSSSSQEGR
>FUSION-ENST00000486196.1:91-ENST00000527095.7:802208|4655
AGKSRPAGWKFLQK
>FUSION-ENST00000486196.1:91-ENST00000527095.7:802208|3402
MVKPCLYKKYK
>FUSION-ENST00000486196.1:91-ENST00000527095.7:802208|1977
MPVLLVATIQVEHSSTPK
>FUSION-ENST00000486196.1:91-ENST00000527095.7:802208|4880
KHNQASINVVKAFFILK
>FUSION-ENST00000486196.1:91-ENST00000527095.7:802208|2923
SAVSSMEALL
>FUSION-ENST00000486196.1:91-ENST00000527095.7:802208|4523
MVTCCYYFDNHLWFGYRLFSHCKI
>FUSION-ENST00000486196.1:91-ENST00000527095.7:802208|504
MFLALCMALGSPK
>FUSION-ENST00000486196.1:91-ENST00000527095.7:802208|4727
MVSKKCD
>FUSION-ENST00000486196.1:91-ENST00000527095.7:802208|4725
MQSLHLKSWPVDR
>FUSION-ENST00000486196.1:91-ENST00000527095.7:802208|4856
ANVNFFPWYGCFAS
>FUSION-ENST00000461314.5:161749-ENST00000261947.4:108549|364
MLRLTDVR
>ENST00000572351.1|SNV-59476-C-T|8
MALVRDECLLPCKDAPELGYVK
>FUSION-ENST00000486196.1:91-ENST00000527095.7:802208|2301
LFRIVFLLLFR
>FUSION-ENST00000486196.1:91-ENST00000527095.7:802208|1982
MAHDRSLFQLQK
>FUSION-ENST00000486196.1:91-ENST00000527095.7:802208|4896
CYTRNMKYFVR
>FUSION-ENST00000486196.1:91-ENST00000527095.7:802208|247
VPTIIISLNTLLFNVEK
>FUSION-ENST00000523967.5:111595-ENST00000630925.1:12095|487
GYLFYVFFGR
>FUSION-ENST00000486196.1:91-ENST00000527095.7:802208|199
VPLHSSLVTER
>FUSION-ENST00000486196.1:91-ENST00000527095.7:802208|4547
VIFLFNF
>FUSION-ENST00000523967.5:111595-ENST00000630925.1:12095|458
QGRCLLGGMKLDK
>FUSION-ENST00000523967.5:111595-ENST00000630925.1:12095|544
MCPVHER
>FUSION-ENST00000486196.1:91-ENST00000527095.7:802208|2776
LAQIYFSFFTISQIK
>FUSION-ENST00000486196.1:91-ENST00000527095.7:802208|5216
MVKPCLYQKKK
>FUSION-ENST00000486196.1:91-ENST00000527095.7:802208|1508
FCICMGFYSR
>FUSION-ENST00000486196.1:91-ENST00000527095.7:802208|182
GLVEDIFALQV
>FUSION-ENST00000486196.1:91-ENST00000527095.7:802208|125
WAGIYVKR
>FUSION-ENST00000486196.1:91-ENST00000527095.7:802208|3979
TCSFPNIHFYTGQR
>FUSION-ENST00000486196.1:91-ENST00000527095.7:802208|2984
GPFGKVLSRLILLFS
>FUSION-ENST00000486196.1:91-ENST00000527095.7:802208|4029
VINVVSLRGEISDV
>FUSION-ENST00000523967.5:111595-ENST00000630925.1:12095|269
MIFSIFSSESAEK
>FUSION-ENST00000486196.1:91-ENST00000527095.7:802208|2995
MTSLWYKATWTLNCIWFPMK
>FUSION-ENST00000486196.1:91-ENST00000527095.7:802208|3174
MVVDFKRQDELSALMGSPQK
>FUSION-ENST00000486196.1:91-ENST00000527095.7:802208|5455
MPLYLHPNISYVCVIK
>FUSION-ENST00000486196.1:91-ENST00000527095.7:802208|4860
NKTVESFK
>FUSION-ENST00000486196.1:91-ENST00000527095.7:802208|3026
RGALSMTAALSR
>FUSION-ENST00000486196.1:91-ENST00000527095.7:802208|4680
DASPVSIMQIFQNPTKSNI
>FUSION-ENST00000486196.1:91-ENST00000527095.7:802208|376
QLKDTIF
>FUSION-ENST00000486196.1:91-ENST00000527095.7:802208|1758
QLFKLCTAWK
>FUSION-ENST00000486196.1:91-ENST00000527095.7:802208|4283
DCVFCLFCFVKSSRLIGGNSTTHF
>FUSION-ENST00000486196.1:91-ENST00000527095.7:802208|1612
MVHQDNCSYQVKFK
>FUSION-ENST00000328705.7:91-ENST00000527095.7:802208|3
GWGPGQRACR
>FUSION-ENST00000486196.1:91-ENST00000527095.7:802208|3732
LPNDFPFL
>FUSION-ENST00000486196.1:91-ENST00000527095.7:802208|1368
RLLRHVLSFVVLALLK
>FUSION-ENST00000486196.1:91-ENST00000527095.7:802208|3812
KITSIPASIPEYLPSPLPR
>FUSION-ENST00000486196.1:91-ENST00000527095.7:802208|4368
EIFQAEGTTCVKLWRQGR
>FUSION-ENST00000486196.1:91-ENST00000527095.7:802208|1457
ICFEKESFAATK
>FUSION-ENST00000486196.1:91-ENST00000527095.7:802208|1144
LVLEIQSR
>FUSION-ENST00000486196.1:91-ENST00000527095.7:802208|2399
SHKLEGKK
>FUSION-ENST00000486196.1:91-ENST00000527095.7:802208|5704
TTTQPIPNPTPILQLRKLKPR
>FUSION-ENST00000312431.10:111595-ENST00000630925.1:12095|11
AVLRIAGK
>FUSION-ENST00000486196.1:91-ENST00000527095.7:802208|327
MCAQLQKNQLCVSSSYLIFSICLK
>FUSION-ENST00000486196.1:91-ENST00000527095.7:802208|835
NKIPSIMGLEMKTSLPQR
>FUSION-ENST00000461314.5:161749-ENST00000261947.4:108549|204
TVQKLILNSTSMHIPTR
>FUSION-ENST00000486196.1:91-ENST00000527095.7:802208|4221
EQNEYSNK
>FUSION-ENST00000486196.1:91-ENST00000527095.7:802208|3518
WRHCILAWAMR
>FUSION-ENST00000486196.1:91-ENST00000527095.7:802208|350
MLPINVRIK
>FUSION-ENST00000461314.5:161749-ENST00000261947.4:108549|293
ERVCVCVHVVYARMWIR
>FUSION-ENST00000486196.1:91-ENST00000527095.7:802208|15
LFVFCSSFIFNQGNHF
>FUSION-ENST00000486196.1:91-ENST00000527095.7:802208|2543
ASVGPSSGAW
>FUSION-ENST00000486196.1:91-ENST00000527095.7:802208|398
MHLGGGEAQSR
>FUSION-ENST00000486196.1:91-ENST00000527095.7:802208|2601
WSYEEDEGHEGNLLENYRIPLR
>FUSION-ENST00000486196.1:91-ENST00000527095.7:802208|1747
MGRGRVFETAT
>FUSION-ENST00000486196.1:91-ENST00000527095.7:802208|782
LNYKYMLICPQKPK
>ENST00000528180.5|SNV-12784-G-C|1
HYVGHGNPINELKFHPR
>ENST00000546661.1|SNV-101760-C-G|3
IQMSDGSAFWSATGLQRPAAAK
>FUSION-ENST00000486196.1:91-ENST00000527095.7:802208|2538
MKGSCLSIGICMPKVEDAFSFPD
>FUSION-ENST00000486196.1:91-ENST00000527095.7:802208|2091
MIVCLFTYSLSK
>FUSION-ENST00000486196.1:91-ENST00000527095.7:802208|2245
CIVLLTFFFHNTIPNRLKNTIVH
>FUSION-ENST00000486196.1:91-ENST00000527095.7:802208|4698
HGEPNYYILGTEHTVLKIK
>FUSION-ENST00000486196.1:91-ENST00000527095.7:802208|2015
ISSILQRTLFLGQLMLFLIRR
>FUSION-ENST00000486196.1:91-ENST00000527095.7:802208|3188
LGHEGLDLSPGLDPL
>FUSION-ENST00000486196.1:91-ENST00000527095.7:802208|3125
VCLGCGNKSAMMH
>ENST00000668691.1|SNV-112294-A-G|1
LEPNFLLGGQHQR
>FUSION-ENST00000486196.1:91-ENST00000527095.7:802208|318
LWFSKCLC
>FUSION-ENST00000486196.1:91-ENST00000527095.7:802208|1862
MASSYCVFTQQKGQGSSLGPLLKR
>FUSION-ENST00000523967.5:111595-ENST00000630925.1:12095|476
VLIVVAEMDILLSVMKEGVMTER
>FUSION-ENST00000486196.1:91-ENST00000527095.7:802208|5376
MRISWGK
>FUSION-ENST00000486196.1:91-ENST00000527095.7:802208|621
LCFCSFSVGK
>FUSION-ENST00000486196.1:91-ENST00000527095.7:802208|703
TYTQIDILENKMFKI
>FUSION-ENST00000486196.1:91-ENST00000527095.7:802208|3450
VPSFVHVPAKDMNSSFFMAA
>FUSION-ENST00000486196.1:91-ENST00000527095.7:802208|83
MTLVTTILDR
>FUSION-ENST00000523967.5:111595-ENST00000630925.1:12095|531
AAENPLFVPPVGFSDYGK
>FUSION-ENST00000486196.1:91-ENST00000527095.7:802208|4929
MHEPSLWNIVDLV
>FUSION-ENST00000523967.5:111595-ENST00000630925.1:12095|239
DLCLYMCGL
>FUSION-ENST00000486196.1:91-ENST00000527095.7:802208|3248
AGVCRKGQNMR
>FUSION-ENST00000486196.1:91-ENST00000527095.7:802208|2393
NSMLSEFKAGPYLDRGLR
>FUSION-ENST00000486196.1:91-ENST00000527095.7:802208|3621
WGKYSWTAV
>FUSION-ENST00000461314.5:161749-ENST00000261947.4:108549|155
MLGLEER
>FUSION-ENST00000486196.1:91-ENST00000527095.7:802208|445
MVIFYSTLYLVSFPSPR
>FUSION-ENST00000486196.1:91-ENST00000527095.7:802208|1056
EPGAEYCFAATVKEPFVWSLELFK
>FUSION-ENST00000486196.1:91-ENST00000527095.7:802208|4602
MVVCTCSPSDLGGWGR
>FUSION-ENST00000486196.1:91-ENST00000527095.7:802208|750
FNLFFQFFV
>FUSION-ENST00000486196.1:91-ENST00000527095.7:802208|1701
HSPLHSSLGNRVRLHLK
>FUSION-ENST00000486196.1:91-ENST00000527095.7:802208|52
GPTRILQLFR
>FUSION-ENST00000486196.1:91-ENST00000527095.7:802208|5288
NVQWKSWER
>FUSION-ENST00000486196.1:91-ENST00000527095.7:802208|4558
MRKNLNLFLK
>FUSION-ENST00000486196.1:91-ENST00000527095.7:802208|5899
AVPGAPAGR
>FUSION-ENST00000486196.1:91-ENST00000527095.7:802208|2260
MHTNFVLV
>FUSION-ENST00000486196.1:91-ENST00000527095.7:802208|5011
DDSMCAALLTSDIK
>FUSION-ENST00000486196.1:91-ENST00000527095.7:802208|1820
LNDLLRSHLNLKLNTFYGK
>FUSION-ENST00000523967.5:111595-ENST00000630925.1:12095|102
CRGLGPARSTR
>FUSION-ENST00000486196.1:91-ENST00000527095.7:802208|1409
KHCKHSMAFWFLVL
>ENST00000361255.7|SNV-126298-T-G|3
NLSGASEIGQGAWVK
>FUSION-ENST00000486196.1:91-ENST00000527095.7:802208|5372
ISWGKVGPFAKR
>ENST00000478974.1|SNV-60786-C-A|3
SSLQFKENNLIGIR
>FUSION-ENST00000486196.1:91-ENST00000527095.7:802208|1627
MFPHQLTAFIKHQK
>FUSION-ENST00000486196.1:91-ENST00000527095.7:802208|5242
MRLHGLHLK
>FUSION-ENST00000486196.1:91-ENST00000527095.7:802208|5695
MTEVSKMG
>FUSION-ENST00000486196.1:91-ENST00000527095.7:802208|156
QKDLVLGSMDLDPTAPA
>FUSION-ENST00000486196.1:91-ENST00000527095.7:802208|3894
EKGENILGKD
>FUSION-ENST00000486196.1:91-ENST00000527095.7:802208|5
SSEELKFKPEETGK
>FUSION-ENST00000486196.1:91-ENST00000527095.7:802208|112
MKLFSVRPSHR
>FUSION-ENST00000486196.1:91-ENST00000527095.7:802208|3581
VRDSFSGALMLSLK
>FUSION-ENST00000486196.1:91-ENST00000527095.7:802208|603
VVLLSFRPFKYLPQAK
>FUSION-ENST00000486196.1:91-ENST00000527095.7:802208|2126
NEGLMWLR
>ENST00000202773.13|INDEL-12005-A-AA|5
TLQSAREK
>FUSION-ENST00000486196.1:91-ENST00000527095.7:802208|2128
ASCGSDDLVCHEY
>FUSION-ENST00000486196.1:91-ENST00000527095.7:802208|5694
TEVSKMG
>FUSION-ENST00000486196.1:91-ENST00000527095.7:802208|2281
MSMINVK
>FUSION-ENST00000486196.1:91-ENST00000527095.7:802208|3145
LRRPVPSHNGQLTNLKLDSLDYR
>FUSION-ENST00000486196.1:91-ENST00000527095.7:802208|4793
MLLFVETK
>FUSION-ENST00000461314.5:161749-ENST00000261947.4:108549|316
MFSSCIRLK
>FUSION-ENST00000486196.1:91-ENST00000527095.7:802208|5395
TNSVSCFSLHDTSS
>FUSION-ENST00000486196.1:91-ENST00000527095.7:802208|46
MVTFLKLGFVLAR
>FUSION-ENST00000486196.1:91-ENST00000527095.7:802208|2224
MTTQLIFIWKVLP
>FUSION-ENST00000486196.1:91-ENST00000527095.7:802208|3072
MDLALTPKLK
>FUSION-ENST00000486196.1:91-ENST00000527095.7:802208|3663
MWQVTGLLLCFMIWVR
>ENST00000304613.8|SNV-46551-A-T|2
WNKGSDVK
>FUSION-ENST00000486196.1:91-ENST00000527095.7:802208|1250
QIYSIPIDTRTSED
>FUSION-ENST00000486196.1:91-ENST00000527095.7:802208|1002
MLIQLLILLYRELY
>FUSION-ENST00000486196.1:91-ENST00000527095.7:802208|1816
LNTFYGKGSCEDLR
>ENST00000466212.5|SNV-27553-C-T|1
AWSQTAQKSPR
>ENST00000468057.5|SNV-18743-G-A|1
CPSPCTTFFSPDVNSHSAR
>FUSION-ENST00000486196.1:91-ENST00000527095.7:802208|4021
VKVGQPK
>FUSION-ENST00000486196.1:91-ENST00000527095.7:802208|5634
MVAQACNPSTLGGQGR
>FUSION-ENST00000486196.1:91-ENST00000527095.7:802208|3689
TFRSTLMSK
>FUSION-ENST00000486196.1:91-ENST00000527095.7:802208|1523
MFVVTDDICS
>ENST00000373517.4|SNV-651-A-T|3
GLIGYVLDSDFVESLPVK
>FUSION-ENST00000486196.1:91-ENST00000527095.7:802208|2996
MTSLWYK
>FUSION-ENST00000486196.1:91-ENST00000527095.7:802208|306
MGRYLYCGYLWL
>FUSION-ENST00000486196.1:91-ENST00000527095.7:802208|3209
WEDHLRPGVR
>FUSION-ENST00000486196.1:91-ENST00000527095.7:802208|5098
PLFFLHNFTQ
>FUSION-ENST00000486196.1:91-ENST00000527095.7:802208|1302
IQTSSDFKKYICETYFNPK
>FUSION-ENST00000486196.1:91-ENST00000527095.7:802208|215
GCRNDLGV
>FUSION-ENST00000486196.1:91-ENST00000527095.7:802208|1749
FPSSCLHLDSFPTPR
>ENST00000534194.1|SNV-4001-C-T|6
ESGLMVEDGKWPK
>FUSION-ENST00000486196.1:91-ENST00000527095.7:802208|4335
QVGGSRR
>FUSION-ENST00000486196.1:91-ENST00000527095.7:802208|1465
NPSPNRALYQLVPASSWTPLLHS
>FUSION-ENST00000486196.1:91-ENST00000527095.7:802208|4442
MTFRCKK
>FUSION-ENST00000523967.5:111595-ENST00000630925.1:12095|382
MEDRLGGPVHK
>FUSION-ENST00000486196.1:91-ENST00000527095.7:802208|3730
EFHQVGQASVK
>FUSION-ENST00000486196.1:91-ENST00000527095.7:802208|5233
MSSGSPGRGYIIGNSQR
>ENST00000468057.5|SNV-18743-G-A|2
RCPSPCTTFFSPDVNSHSAR
>FUSION-ENST00000486196.1:91-ENST00000527095.7:802208|2555
VPHFHFAQSPAK
>FUSION-ENST00000486196.1:91-ENST00000527095.7:802208|5715
MFMTTTQPIPNPTPILQLR
>FUSION-ENST00000486196.1:91-ENST00000527095.7:802208|884
CIKLGKFFLLFPAYVH
>FUSION-ENST00000486196.1:91-ENST00000527095.7:802208|243
FSVSQDVVK
>FUSION-ENST00000486196.1:91-ENST00000527095.7:802208|1270
MEYRSFLWPNVSAQLR
>ENST00000525244.5|SNV-12784-G-C|9
MQCIKHYVGHGNPINELK
>ENST00000331134.11|SNV-59476-C-T|3
DECLLPCKDAPELGYVK
>FUSION-ENST00000486196.1:91-ENST00000527095.7:802208|2884
CRDNNSLSS
>FUSION-ENST00000486196.1:91-ENST00000527095.7:802208|2267
LYIIYYCYIVLLMWKTHDIK
>FUSION-ENST00000486196.1:91-ENST00000527095.7:802208|805
SSNQGTGQLAHQPIR
>FUSION-ENST00000523967.5:111595-ENST00000630925.1:12095|307
GSHCVAQAGLELLGSSDLFCLGLPK
>FUSION-ENST00000486196.1:91-ENST00000527095.7:802208|2192
MRRYCYR
>FUSION-ENST00000486196.1:91-ENST00000527095.7:802208|998
VAYTCNPSILGGQGGWIT
>ENST00000525244.5|SNV-12784-G-C|1
MEILSMS
>FUSION-ENST00000486196.1:91-ENST00000527095.7:802208|3567
MRTCSLLVHETGLCHCSVSCEGEK
>FUSION-ENST00000486196.1:91-ENST00000527095.7:802208|1503
MDMSTICK
>FUSION-ENST00000486196.1:91-ENST00000527095.7:802208|2621
RVNKEVNEG
>FUSION-ENST00000486196.1:91-ENST00000527095.7:802208|1476
IACTFLCFCIDVHHCCR
>FUSION-ENST00000486196.1:91-ENST00000527095.7:802208|4453
GGWGVIILPTRAR
>FUSION-ENST00000486196.1:91-ENST00000527095.7:802208|4467
ISLKGCQFLDFQVL
>FUSION-ENST00000486196.1:91-ENST00000527095.7:802208|4357
MYAKVLGFGQSHCR
>FUSION-ENST00000486196.1:91-ENST00000527095.7:802208|3200
ARVNIMEATAQTLDSSSIYRK
>FUSION-ENST00000486196.1:91-ENST00000527095.7:802208|5621
AYVCVLTHL
>FUSION-ENST00000486196.1:91-ENST00000527095.7:802208|5108
SSSPYDYWDK
>FUSION-ENST00000486196.1:91-ENST00000527095.7:802208|1295
MVVMGGGKEMGHLYGK
>FUSION-ENST00000523967.5:111595-ENST00000630925.1:12095|262
MVVVIKYNSECK
>FUSION-ENST00000486196.1:91-ENST00000527095.7:802208|1251
QIYSIPIDTR
>FUSION-ENST00000523967.5:111595-ENST00000630925.1:12095|146
GPPCPPCPVLSQSDLNPPTPK
>FUSION-ENST00000461314.5:161749-ENST00000261947.4:108549|138
SWGCLVWKRGDR
>ENST00000317658.5|SNV-487-G-A|3
DIQSHGIIQNKAEYLRVVLLCALK
>FUSION-ENST00000486196.1:91-ENST00000527095.7:802208|2053
VCIRFSTIFSFR
>FUSION-ENST00000523967.5:111595-ENST00000630925.1:12095|147
RGPPCPPCPVLSQSDLNPPTPKR
>FUSION-ENST00000486196.1:91-ENST00000527095.7:802208|999
MVAYTCNPSILGGQGGWIT
>FUSION-ENST00000486196.1:91-ENST00000527095.7:802208|432
QLVINCK
>FUSION-ENST00000486196.1:91-ENST00000527095.7:802208|23
EDKIRER
>FUSION-ENST00000486196.1:91-ENST00000527095.7:802208|1511
VNRFCICMGFYSR
>FUSION-ENST00000523967.5:111595-ENST00000630925.1:12095|520
ECVLGDFLAKAEGQVFFK
>FUSION-ENST00000486196.1:91-ENST00000527095.7:802208|846
HLCYRSAFK
>FUSION-ENST00000486196.1:91-ENST00000527095.7:802208|237
MLKASCFR
>FUSION-ENST00000486196.1:91-ENST00000527095.7:802208|408
VMMPDITRQ
>FUSION-ENST00000486196.1:91-ENST00000527095.7:802208|5339
KKTRPTTHLYFT
>FUSION-ENST00000486196.1:91-ENST00000527095.7:802208|3925
KMLLCLNAKAPDLLECIVSN
>FUSION-ENST00000486196.1:91-ENST00000527095.7:802208|4661
EIDFKELVHAVSR
>FUSION-ENST00000486196.1:91-ENST00000527095.7:802208|1582
MLLPCVRSVT
>FUSION-ENST00000486196.1:91-ENST00000527095.7:802208|3624
IVIITILLLCR
>FUSION-ENST00000486196.1:91-ENST00000527095.7:802208|2572
SLDLWTDSNGR
>FUSION-ENST00000486196.1:91-ENST00000527095.7:802208|2247
CIVLLTFFFHNTIPNR
>FUSION-ENST00000486196.1:91-ENST00000527095.7:802208|2847
YFQMSLSIWYRIF
>FUSION-ENST00000486196.1:91-ENST00000527095.7:802208|3150
GCNPNHLNPSGR
>FUSION-ENST00000523967.5:111595-ENST00000630925.1:12095|320
MELQEQR
>FUSION-ENST00000486196.1:91-ENST00000527095.7:802208|2809
MSKGEAFNEGK
>FUSION-ENST00000486196.1:91-ENST00000527095.7:802208|2353
MVDGVHFPR
>FUSION-ENST00000486196.1:91-ENST00000527095.7:802208|4722
QSLHLKSWPVDRNK
>FUSION-ENST00000486196.1:91-ENST00000527095.7:802208|4587
YVLHMLGFLSW
>FUSION-ENST00000523967.5:111595-ENST00000630925.1:12095|191
GTHPYLSINGK
>FUSION-ENST00000486196.1:91-ENST00000527095.7:802208|4169
LVGRGGAHL
>FUSION-ENST00000486196.1:91-ENST00000527095.7:802208|2924
VTEQRSAVSSMEALL
>FUSION-ENST00000486196.1:91-ENST00000527095.7:802208|2101
GFIRRMAQNLK
>FUSION-ENST00000486196.1:91-ENST00000527095.7:802208|4119
MALNLAHKIYVYPIKVSLLPS
>FUSION-ENST00000486196.1:91-ENST00000527095.7:802208|2565
VMKETSSK
>FUSION-ENST00000486196.1:91-ENST00000527095.7:802208|4091
MVVNKTKPLPQWSYIQHK
>FUSION-ENST00000486196.1:91-ENST00000527095.7:802208|755
VVYILYTYMCVCECGDCFK
>FUSION-ENST00000461314.5:161749-ENST00000261947.4:108549|445
IIRATASLNANE
>FUSION-ENST00000486196.1:91-ENST00000527095.7:802208|134
KLFFLSENVQC
>FUSION-ENST00000486196.1:91-ENST00000527095.7:802208|2464
AYWPHSTHQLGRTNSLHR
>ENST00000546661.1|SNV-101760-C-G|4
KIQMSDGSAFWSATGLQRPAAAK
>FUSION-ENST00000486196.1:91-ENST00000527095.7:802208|4795
VPTECCCL
>FUSION-ENST00000523967.5:111595-ENST00000630925.1:12095|156
RGPAVRR
>FUSION-ENST00000461314.5:161749-ENST00000261947.4:108549|205
MTVQKLILNSTSMHIPTR
>FUSION-ENST00000486196.1:91-ENST00000527095.7:802208|5013
LKDDSMCAALLTSDIK
>FUSION-ENST00000486196.1:91-ENST00000527095.7:802208|1131
ADNDFFFQVLEQPFYTLRYIQKS
>FUSION-ENST00000486196.1:91-ENST00000527095.7:802208|3503
CTTCRFVT
>FUSION-ENST00000486196.1:91-ENST00000527095.7:802208|2349
MIESGAAG
>FUSION-ENST00000486196.1:91-ENST00000527095.7:802208|1842
MKFEGTTFRP
>FUSION-ENST00000486196.1:91-ENST00000527095.7:802208|1733
QKVLVFSVSSTVKLR
>FUSION-ENST00000461314.5:161749-ENST00000261947.4:108549|327
MSDNQYKQIITLGTFRELLGSLIVT
>FUSION-ENST00000486196.1:91-ENST00000527095.7:802208|1274
EFSQDEPHGLSPSALQVLISK
>FUSION-ENST00000461314.5:161749-ENST00000261947.4:108549|156
EADFHLI
>FUSION-ENST00000461314.5:161749-ENST00000261947.4:108549|362
MLRLTDVRVGWHSPAFR
>FUSION-ENST00000486196.1:91-ENST00000527095.7:802208|5182
MGHIGNTLLYILR
>FUSION-ENST00000486196.1:91-ENST00000527095.7:802208|336
EEYFSTESFRIPVTFPGGCC
>FUSION-ENST00000486196.1:91-ENST00000527095.7:802208|2345
MQICTSSASCSSSQLTLEIRGHEK
>FUSION-ENST00000486196.1:91-ENST00000527095.7:802208|497
MVREWAVSGN
>FUSION-ENST00000486196.1:91-ENST00000527095.7:802208|1714
CCIGGCPYFQVTALGNNICTKPYIK
>FUSION-ENST00000461314.5:161749-ENST00000261947.4:108549|324
LSTVPGT
>FUSION-ENST00000486196.1:91-ENST00000527095.7:802208|4332
ENSRNTSHIK
>FUSION-ENST00000486196.1:91-ENST00000527095.7:802208|4415
METRKSSLLWGPYGHGVGCVDGSQ
>FUSION-ENST00000486196.1:91-ENST00000527095.7:802208|4076
MSFMVHRWYLEQERELCIK
>FUSION-ENST00000486196.1:91-ENST00000527095.7:802208|3967
MCLQLLLLQLIISLLSL
>FUSION-ENST00000461314.5:161749-ENST00000261947.4:108549|99
AQGYALMCVLMWLESEGVR
>ENST00000492804.1|SNV-31591-T-C|7
SPSLLPWLKGRLR
>FUSION-ENST00000486196.1:91-ENST00000527095.7:802208|3049
VAKTTGK
>FUSION-ENST00000523967.5:111595-ENST00000630925.1:12095|94
GRRGSGRPPAPARPR
>FUSION-ENST00000486196.1:91-ENST00000527095.7:802208|5317
IYFLLFINNK
>FUSION-ENST00000486196.1:91-ENST00000527095.7:802208|5616
MLLYISVVR
>FUSION-ENST00000486196.1:91-ENST00000527095.7:802208|2460
KSPHGLSR
>FUSION-ENST00000486196.1:91-ENST00000527095.7:802208|2230
IIGLCPINKYSGR
>FUSION-ENST00000523967.5:111595-ENST00000630925.1:12095|114
AWGGGLGRVALPGREGPR
>FUSION-ENST00000486196.1:91-ENST00000527095.7:802208|5749
MGRCYKR
>FUSION-ENST00000461314.5:161749-ENST00000261947.4:108549|150
GPGKMRAVSR
>FUSION-ENST00000523967.5:111595-ENST00000630925.1:12095|543
AYSSNLDVVFL
>FUSION-ENST00000486196.1:91-ENST00000527095.7:802208|3522
MNLGDRGCSELRWR
>FUSION-ENST00000486196.1:91-ENST00000527095.7:802208|4826
GKIKDNNFYYISFC
>FUSION-ENST00000486196.1:91-ENST00000527095.7:802208|3469
RNFFFLSFFFFYYTLSSR
>FUSION-ENST00000486196.1:91-ENST00000527095.7:802208|996
MQTVGPPSGVR
>FUSION-ENST00000486196.1:91-ENST00000527095.7:802208|5304
MSRIHFSSYSFFK
>FUSION-ENST00000486196.1:91-ENST00000527095.7:802208|4130
MVKPCLY
>FUSION-ENST00000486196.1:91-ENST00000527095.7:802208|4590
MKEELEQH
>ENST00000547717.1|SNV-19356-C-A|8
MLPNSTERAITIAGIPK
>FUSION-ENST00000486196.1:91-ENST00000527095.7:802208|5126
SASSCIHR
>FUSION-ENST00000523967.5:111595-ENST00000630925.1:12095|107
RPGNAADAPRSIPGEGSAPVLPHR
>FUSION-ENST00000486196.1:91-ENST00000527095.7:802208|4811
LEVSDSSVAIEVCNLK
>FUSION-ENST00000486196.1:91-ENST00000527095.7:802208|2770
MSSTHKFNAFPS
>FUSION-ENST00000486196.1:91-ENST00000527095.7:802208|5716
FTSHYGSLL
>FUSION-ENST00000486196.1:91-ENST00000527095.7:802208|4593
MFSVESFGIYWAER
>ENST00000280772.7|SNV-663073-A-G|2
SSSSGKTPDK
>FUSION-ENST00000486196.1:91-ENST00000527095.7:802208|604
VVLLSFRPFK
>FUSION-ENST00000486196.1:91-ENST00000527095.7:802208|4662
EREIDFKELVHAVSR
>FUSION-ENST00000486196.1:91-ENST00000527095.7:802208|157
KQKDLVLGSMDLDPTAPA
>FUSION-ENST00000461314.5:161749-ENST00000261947.4:108549|403
NQQCNASGKGAV
>FUSION-ENST00000486196.1:91-ENST00000527095.7:802208|4670
CMYTGCVCVSIYTEREREIDFK
>FUSION-ENST00000486196.1:91-ENST00000527095.7:802208|375
MLDVVSVGVISELVLR
>FUSION-ENST00000486196.1:91-ENST00000527095.7:802208|2994
TSLWYKATWTLNCIWFPMK
>FUSION-ENST00000486196.1:91-ENST00000527095.7:802208|1452
MHCSLNNVNQGGINR
>FUSION-ENST00000486196.1:91-ENST00000527095.7:802208|4684
ESLTTTY
>FUSION-ENST00000486196.1:91-ENST00000527095.7:802208|2488
MLNEESTRAF
>FUSION-ENST00000486196.1:91-ENST00000527095.7:802208|543
FLIISPHWHTSVSQHGQGMGCFR
>FUSION-ENST00000486196.1:91-ENST00000527095.7:802208|2759
VTWTQHCDTATVHLITKPATK
>FUSION-ENST00000486196.1:91-ENST00000527095.7:802208|1985
SDIGDIALSKPTK
>FUSION-ENST00000461314.5:161749-ENST00000261947.4:108549|408
ACGQDQCLGYLACRK
>FUSION-ENST00000486196.1:91-ENST00000527095.7:802208|2178
WHNQTKSYSR
>FUSION-ENST00000523967.5:111595-ENST00000630925.1:12095|367
WSVGYLNSPTFSNYLLSPCNK
>FUSION-ENST00000486196.1:91-ENST00000527095.7:802208|2688
TLQDMRQSNLGR
>FUSION-ENST00000486196.1:91-ENST00000527095.7:802208|1522
FVVTDDICS
>FUSION-ENST00000486196.1:91-ENST00000527095.7:802208|4789
MKQTGRNIR
>FUSION-ENST00000486196.1:91-ENST00000527095.7:802208|3233
AENQKGKQECAER
>FUSION-ENST00000486196.1:91-ENST00000527095.7:802208|3041
HHSTWLFKN
>FUSION-ENST00000486196.1:91-ENST00000527095.7:802208|2235
MGKIIGLCPINKYSGR
>FUSION-ENST00000486196.1:91-ENST00000527095.7:802208|4065
MTVILHMGPLLTGGP
>FUSION-ENST00000486196.1:91-ENST00000527095.7:802208|4808
MLVRSFSK
>FUSION-ENST00000486196.1:91-ENST00000527095.7:802208|5523
KRAFAGAFP
>FUSION-ENST00000486196.1:91-ENST00000527095.7:802208|3183
MLAADSAQLRPSSGLPVAEEN
>FUSION-ENST00000486196.1:91-ENST00000527095.7:802208|955
GVVLHIYNLSTFGGQDR
>ENST00000462263.1|SNV-8921-A-G|7
MGDELEFEVFRLDSGAAGVFCIR
>FUSION-ENST00000486196.1:91-ENST00000527095.7:802208|4771
SKIIIFITFLSVNKVHYK
>FUSION-ENST00000486196.1:91-ENST00000527095.7:802208|879
TSSSCGPFPSL
>FUSION-ENST00000486196.1:91-ENST00000527095.7:802208|4720
SWPVDRNKAEEWPAECR
>FUSION-ENST00000486196.1:91-ENST00000527095.7:802208|5083
MEYREEWKLTGSCHVMELVVTQGR
>FUSION-ENST00000486196.1:91-ENST00000527095.7:802208|5614
MLLYISVVRLNSC
>FUSION-ENST00000486196.1:91-ENST00000527095.7:802208|2342
QICTSSASCSSSQLTLEIRGHEKK
>FUSION-ENST00000486196.1:91-ENST00000527095.7:802208|5163
MGFGTQHELPFLRAPSFR
>FUSION-ENST00000486196.1:91-ENST00000527095.7:802208|3110
MLALMIDVFLVIYIW
>FUSION-ENST00000523967.5:111595-ENST00000630925.1:12095|317
MLGLLKIFFYR
>FUSION-ENST00000486196.1:91-ENST00000527095.7:802208|5426
MNVTGFCFLLGLPYMER
>FUSION-ENST00000486196.1:91-ENST00000527095.7:802208|1326
MYLASQPLGQLPAL
>FUSION-ENST00000486196.1:91-ENST00000527095.7:802208|932
CKESSRK
>FUSION-ENST00000461314.5:161749-ENST00000261947.4:108549|334
TICLYCLGSEFNFFCEVGHSTIVAL
>FUSION-ENST00000486196.1:91-ENST00000527095.7:802208|5252
SPARCSGSRL
>FUSION-ENST00000523967.5:111595-ENST00000630925.1:12095|250
MEYTIIISILTQCYPSKNAWGKGCF
>FUSION-ENST00000486196.1:91-ENST00000527095.7:802208|3562
TCSLLVHETGLCHCSVSCEGEK
>FUSION-ENST00000486196.1:91-ENST00000527095.7:802208|3483
MPVIPVTREAEAGEWHEPGR
>FUSION-ENST00000486196.1:91-ENST00000527095.7:802208|2644
REVGEKTATS
>FUSION-ENST00000486196.1:91-ENST00000527095.7:802208|951
GVVLHIYNLSTFGGQDRKIT
>FUSION-ENST00000523967.5:111595-ENST00000630925.1:12095|117
TVHQGGRAWGGGLGRVALPGR
>FUSION-ENST00000486196.1:91-ENST00000527095.7:802208|5642
NSFIGQAWWLRPVIPALWEAK
>FUSION-ENST00000486196.1:91-ENST00000527095.7:802208|2749
SAESRHR
>FUSION-ENST00000486196.1:91-ENST00000527095.7:802208|3680
GSLALSPR
>FUSION-ENST00000486196.1:91-ENST00000527095.7:802208|308
RVVLMGRYLYCGYLWL
>FUSION-ENST00000486196.1:91-ENST00000527095.7:802208|3535
TMRARTHTSVVEAK
>FUSION-ENST00000486196.1:91-ENST00000527095.7:802208|1073
VGEASGNLQLRQK
>FUSION-ENST00000486196.1:91-ENST00000527095.7:802208|2805
GEAFNEGKEPEENVVLEASYVER
>FUSION-ENST00000486196.1:91-ENST00000527095.7:802208|256
HHIHLREEVDP
>FUSION-ENST00000486196.1:91-ENST00000527095.7:802208|2500
MNAQPLILFFQHEKTSSLSER
>FUSION-ENST00000486196.1:91-ENST00000527095.7:802208|4310
HPAFPDFPEESSDVK
>FUSION-ENST00000486196.1:91-ENST00000527095.7:802208|5446
MSEMIDPFK
>FUSION-ENST00000486196.1:91-ENST00000527095.7:802208|4039
ESESGPA
>FUSION-ENST00000486196.1:91-ENST00000527095.7:802208|1757
QLFKLCTAWKHVPES
>FUSION-ENST00000486196.1:91-ENST00000527095.7:802208|4809
LEVSDSSVAIEVCNLKQVIL
>FUSION-ENST00000486196.1:91-ENST00000527095.7:802208|2590
GSPRQTVDVK
>FUSION-ENST00000486196.1:91-ENST00000527095.7:802208|1611
VHQDNCSYQVKFK
>FUSION-ENST00000461314.5:161749-ENST00000261947.4:108549|55
AFQQRDIPSGCEVACCGR
>FUSION-ENST00000486196.1:91-ENST00000527095.7:802208|4070
WYLEQER
>FUSION-ENST00000486196.1:91-ENST00000527095.7:802208|219
WAGPEAGRQNLGR
>FUSION-ENST00000486196.1:91-ENST00000527095.7:802208|4212
AEAGGSLEVR
>ENST00000239882.7|SNV-127669-C-T|1
AGSPPSIVLGPAQV
>FUSION-ENST00000486196.1:91-ENST00000527095.7:802208|5435
TLPYRNK
>ENST00000373517.4|SNV-651-A-T|2
GLIGYVLDSDFVESLPVKVK
>FUSION-ENST00000486196.1:91-ENST00000527095.7:802208|5622
MAYVCVLTHL
>FUSION-ENST00000486196.1:91-ENST00000527095.7:802208|803
SSNQGTGQLAHQPIRIHGR
>FUSION-ENST00000486196.1:91-ENST00000527095.7:802208|5313
IYFLLFINNKKGR
>ENST00000537638.6|SNV-14058-G-A|1
TLTHIDHSLSR
>FUSION-ENST00000486196.1:91-ENST00000527095.7:802208|2730
NWNDNARLLEKGR
>FUSION-ENST00000421834.6:111595-ENST00000630925.1:12095|17
YKEESCK
>FUSION-ENST00000486196.1:91-ENST00000527095.7:802208|1634
DFCSLHRM
>FUSION-ENST00000486196.1:91-ENST00000527095.7:802208|4613
MIPNLMCKIAMPIY
>FUSION-ENST00000486196.1:91-ENST00000527095.7:802208|5776
YTEKREK
>ENST00000469255.5|SNV-973-G-A|1
VRLLLWQDLGRK
>FUSION-ENST00000486196.1:91-ENST00000527095.7:802208|566
AEDWLQLCSRAEK
>FUSION-ENST00000486196.1:91-ENST00000527095.7:802208|1841
KFEGTTFRP
>FUSION-ENST00000486196.1:91-ENST00000527095.7:802208|1454
ESFAATK
>FUSION-ENST00000486196.1:91-ENST00000527095.7:802208|42
LGFVLAR
>FUSION-ENST00000486196.1:91-ENST00000527095.7:802208|738
MPHMISVSDR
>FUSION-ENST00000461314.5:161749-ENST00000261947.4:108549|132
FPLDIRK
>FUSION-ENST00000486196.1:91-ENST00000527095.7:802208|5422
MNVTGFCFLLGLPYMERTLLSEKF
>FUSION-ENST00000461314.5:161749-ENST00000261947.4:108549|252
MSGQCVGPR
>FUSION-ENST00000486196.1:91-ENST00000527095.7:802208|3600
QCGQFLNPDVSNSR
>FUSION-ENST00000486196.1:91-ENST00000527095.7:802208|235
MLKASCFRDTTMLLVR
>FUSION-ENST00000486196.1:91-ENST00000527095.7:802208|825
MKTSLPQRQISVNDR
>FUSION-ENST00000486196.1:91-ENST00000527095.7:802208|2722
SGQYMGYK
>ENST00000525476.2|SNV-4001-C-T|1
VEDGKWPKE
>ENST00000531229.1|SNV-14456-G-T|10
MRVLRGASLIDTADGSANHR
>FUSION-ENST00000486196.1:91-ENST00000527095.7:802208|5873
WRSIWPGCSSGSR
>FUSION-ENST00000486196.1:91-ENST00000527095.7:802208|2384
MLDGQWLT
>FUSION-ENST00000600794.1:9027-ENST00000264042.8:77873|11
DSVVAGFQWATKEVRHGSACADHTR
>ENST00000528980.1|SNV-87234-G-A|2
RSHPQGPHLRPL
>FUSION-ENST00000523967.5:111595-ENST00000630925.1:12095|491
NAYTDDTAHTRCLTQQKGK
>FUSION-ENST00000523967.5:111595-ENST00000630925.1:12095|115
AWGGGLGRVALPGR
>FUSION-ENST00000486196.1:91-ENST00000527095.7:802208|1813
GSCEDLRR
>FUSION-ENST00000486196.1:91-ENST00000527095.7:802208|1518
AFGNFPTILQGLTYFLR
>FUSION-ENST00000486196.1:91-ENST00000527095.7:802208|5116
LCMRRWLSAAPGIR
>ENST00000337147.11|SNV-48043-C-T|5
INKRILQLCMGNHELYMCR
>FUSION-ENST00000461314.5:161749-ENST00000261947.4:108549|312
NGESVCVR
>FUSION-ENST00000421834.6:111595-ENST00000630925.1:12095|4
WKSLSQTVSRALSIHGAEFK
>FUSION-ENST00000486196.1:91-ENST00000527095.7:802208|1262
YHTQHIK
>FUSION-ENST00000461314.5:161749-ENST00000261947.4:108549|49
MQGQKHTQGLEDSCETAIHPYHFK
>FUSION-ENST00000486196.1:91-ENST00000527095.7:802208|827
MKTSLPQR
>FUSION-ENST00000486196.1:91-ENST00000527095.7:802208|1975
MPVLLVATIQVEHSSTPKSK
>FUSION-ENST00000523967.5:111595-ENST00000630925.1:12095|482
VEGASGLR
>FUSION-ENST00000523967.5:111595-ENST00000630925.1:12095|426
GCSVHEGADAISRLWSH
>FUSION-ENST00000486196.1:91-ENST00000527095.7:802208|4418
AGQKSGTQ
>FUSION-ENST00000486196.1:91-ENST00000527095.7:802208|5591
NIFSIPK
>FUSION-ENST00000486196.1:91-ENST00000527095.7:802208|1091
CMYIITILLVHIY
>FUSION-ENST00000523967.5:111595-ENST00000630925.1:12095|153
KYFQPSPR
>FUSION-ENST00000486196.1:91-ENST00000527095.7:802208|470
MAPVKNR
>FUSION-ENST00000486196.1:91-ENST00000527095.7:802208|1605
GQKTLLPWPLKHL
>FUSION-ENST00000486196.1:91-ENST00000527095.7:802208|3196
MEATAQTLDSSSIYR
>FUSION-ENST00000486196.1:91-ENST00000527095.7:802208|1364
HVLSFVVLALLKDR
>FUSION-ENST00000486196.1:91-ENST00000527095.7:802208|2142
MAQEYGR
>FUSION-ENST00000486196.1:91-ENST00000527095.7:802208|5427
SPHCGPQPACFAFLSCAGYQFKVPK
>ENST00000324631.13|SNV-366056-G-A|5
QGKFYSSKSEGNSSSSLGDIVPSSR
>ENST00000673875.1|SNV-80146-T-A|6
ATRTLFIGNLEKTTTYQDLR
>FUSION-ENST00000486196.1:91-ENST00000527095.7:802208|4238
NKSRFWK
>ENST00000430580.6|INDEL-49383-C-CA|4
LSRHADGSGR
>ENST00000673875.1|SNV-80146-T-A|3
TTTYQDLR
>FUSION-ENST00000461314.5:161749-ENST00000261947.4:108549|84
KGPSGSCLRSCR
>FUSION-ENST00000486196.1:91-ENST00000527095.7:802208|2424
MSLRHICRVSGPL
>FUSION-ENST00000486196.1:91-ENST00000527095.7:802208|1713
KKTFQLR
>FUSION-ENST00000523967.5:111595-ENST00000630925.1:12095|277
CFINDSLPMARCSSKHLIWYPI
>FUSION-ENST00000486196.1:91-ENST00000527095.7:802208|1980
MAHDRSLFQLQKSR
>FUSION-ENST00000486196.1:91-ENST00000527095.7:802208|593
FMCIVIIMK
>FUSION-ENST00000486196.1:91-ENST00000527095.7:802208|399
HAPPWSPLGQPVSQQPLAS
>FUSION-ENST00000486196.1:91-ENST00000527095.7:802208|1336
RQASSFFFFF
>FUSION-ENST00000486196.1:91-ENST00000527095.7:802208|3088
RVSCFSLPSS
>FUSION-ENST00000486196.1:91-ENST00000527095.7:802208|25
VKQREDK
>FUSION-ENST00000486196.1:91-ENST00000527095.7:802208|2982
MKKAFYIK
>FUSION-ENST00000486196.1:91-ENST00000527095.7:802208|5119
MRLRLCMR
>FUSION-ENST00000486196.1:91-ENST00000527095.7:802208|371
MVQEFVHLTFNSIQFLFF
>FUSION-ENST00000486196.1:91-ENST00000527095.7:802208|413
MLLMVMMPDITRQ
>FUSION-ENST00000486196.1:91-ENST00000527095.7:802208|3653
MNKRASNG
>FUSION-ENST00000600794.1:9027-ENST00000264042.8:77873|12
DSVVAGFQWATKEVR
>FUSION-ENST00000486196.1:91-ENST00000527095.7:802208|3406
MVKPCLYK
>ENST00000575898.5|SNV-17198-C-T|1
SFICKECGKAYGWCSELIR
>FUSION-ENST00000486196.1:91-ENST00000527095.7:802208|1679
AGEQLSSLAARFPAQAVPLR
>FUSION-ENST00000486196.1:91-ENST00000527095.7:802208|3900
CVCVCVAKGRGSSINK
>FUSION-ENST00000486196.1:91-ENST00000527095.7:802208|341
LGEEIRATTTFLK
>FUSION-ENST00000486196.1:91-ENST00000527095.7:802208|3358
NCQTVFQSKHTILYSHRQCMR
>FUSION-ENST00000461314.5:161749-ENST00000261947.4:108549|390
TSVGGVG
>FUSION-ENST00000486196.1:91-ENST00000527095.7:802208|3911
VIKLVNFR
>FUSION-ENST00000486196.1:91-ENST00000527095.7:802208|649
MCIGIILQGCFKVRQTAFR
>ENST00000591661.1|SNV-5898-C-T|3
WHRGCFASVNGDAASGLWKG
>FUSION-ENST00000486196.1:91-ENST00000527095.7:802208|3415
HCTPAWAMR
>FUSION-ENST00000486196.1:91-ENST00000527095.7:802208|4096
CHALTSK
>FUSION-ENST00000486196.1:91-ENST00000527095.7:802208|4559
AWGIGQTWL
>FUSION-ENST00000486196.1:91-ENST00000527095.7:802208|3834
VVTSHTCCKRGWR
>FUSION-ENST00000486196.1:91-ENST00000527095.7:802208|5595
NIKIMNIFSIPK
>FUSION-ENST00000486196.1:91-ENST00000527095.7:802208|1590
LRKKPTCHLHIIQNLR
>FUSION-ENST00000486196.1:91-ENST00000527095.7:802208|1699
MMPEVRNVQLQH
>ENST00000331835.10|MNV-322-GA-G|16
VAWRLGRVGVWCR
>FUSION-ENST00000486196.1:91-ENST00000527095.7:802208|3734
QFHLQLSSHTFR
>FUSION-ENST00000486196.1:91-ENST00000527095.7:802208|3771
MTLLMFLFCIMT
>FUSION-ENST00000486196.1:91-ENST00000527095.7:802208|95
LFLICSVVSRDRER
>FUSION-ENST00000486196.1:91-ENST00000527095.7:802208|4530
MEILFGVGCRDVFCSSG
>FUSION-ENST00000486196.1:91-ENST00000527095.7:802208|271
NYNATIYHRLTLPQVRYSC
>FUSION-ENST00000486196.1:91-ENST00000527095.7:802208|3165
MCRTFCRVGILPSPR
>FUSION-ENST00000523967.5:111595-ENST00000630925.1:12095|492
MNAYTDDTAHTRCLTQQKGK
>ENST00000317555.6|SNV-6979-T-C|2
PEAAQYYEDGARIEAAFR
>FUSION-ENST00000486196.1:91-ENST00000527095.7:802208|4734
MEGKFTK
>FUSION-ENST00000486196.1:91-ENST00000527095.7:802208|3951
EVKSLTKVTLQVNGK
>FUSION-ENST00000486196.1:91-ENST00000527095.7:802208|2020
MISSILQR
>FUSION-ENST00000486196.1:91-ENST00000527095.7:802208|1957
IGACFNYK
>FUSION-ENST00000486196.1:91-ENST00000527095.7:802208|1493
MHIFVLLYR
>FUSION-ENST00000486196.1:91-ENST00000527095.7:802208|2508
VMENTLTISFVNK
>FUSION-ENST00000523967.5:111595-ENST00000630925.1:12095|463
EGVMTERQGRCLLGGMK
>FUSION-ENST00000486196.1:91-ENST00000527095.7:802208|3887
AFCLMVQVGSLK
>FUSION-ENST00000461314.5:161749-ENST00000261947.4:108549|50
PAELPPYLWGS
>FUSION-ENST00000486196.1:91-ENST00000527095.7:802208|4592
FSVESFGIYWAER
>FUSION-ENST00000486196.1:91-ENST00000527095.7:802208|3342
MMLSTFSNAY
>FUSION-ENST00000486196.1:91-ENST00000527095.7:802208|2170
LQHNPLK
>FUSION-ENST00000486196.1:91-ENST00000527095.7:802208|3629
LCVIKIVIITILLLCR
>FUSION-ENST00000486196.1:91-ENST00000527095.7:802208|1812
GSCEDLRRK
>ENST00000643330.1|SNV-366056-G-A|7
MNREPSKGNSTPVNQK
>FUSION-ENST00000486196.1:91-ENST00000527095.7:802208|3113
MYVLKNVTLSSF
>FUSION-ENST00000486196.1:91-ENST00000527095.7:802208|1436
TFSPTPSPPPTMNLHCFHCV
>FUSION-ENST00000486196.1:91-ENST00000527095.7:802208|1756
LCTAWKHVPES
>FUSION-ENST00000486196.1:91-ENST00000527095.7:802208|5949
MPPPVPNGNLHQHDPQDLR
>FUSION-ENST00000486196.1:91-ENST00000527095.7:802208|4301
AICLATAPLS
>FUSION-ENST00000486196.1:91-ENST00000527095.7:802208|2337
MASVVVTVLLQKSRLSFGK
>ENST00000202773.13|INDEL-12005-A-AA|2
TASQHYPR
>FUSION-ENST00000600794.1:9027-ENST00000264042.8:77873|4
FQALEGPHGPASRDRDPNGAK
>FUSION-ENST00000486196.1:91-ENST00000527095.7:802208|3585
NTNNKEHLFSLVFLNRVR
>FUSION-ENST00000486196.1:91-ENST00000527095.7:802208|536
MPAAIPDK
>FUSION-ENST00000486196.1:91-ENST00000527095.7:802208|4108
TKLIPTSLNPPLEGEVECN
>ENST00000361715.6|SNV-52456-G-C|3
LFPMKALAYFAVVTGK
>FUSION-ENST00000486196.1:91-ENST00000527095.7:802208|4008
ASCLWLYQKCRS
>FUSION-ENST00000486196.1:91-ENST00000527095.7:802208|1329
ESCSVAQAGVLWRNLGSL
>FUSION-ENST00000486196.1:91-ENST00000527095.7:802208|4851
MAMHLKCHIRTVVQHLNLIVFLR
>FUSION-ENST00000486196.1:91-ENST00000527095.7:802208|4533
DLKWLDCHL
>FUSION-ENST00000486196.1:91-ENST00000527095.7:802208|5588
LLSSSDSPASAS
>FUSION-ENST00000486196.1:91-ENST00000527095.7:802208|2401
YKSHKLEGK
>FUSION-ENST00000486196.1:91-ENST00000527095.7:802208|3672
MHHLSFPLFTEEEKNGQISIIAVR
>FUSION-ENST00000486196.1:91-ENST00000527095.7:802208|4101
REPIQSQGRK
>FUSION-ENST00000486196.1:91-ENST00000527095.7:802208|5665
MLETCREGEGLYPK
>FUSION-ENST00000461314.5:161749-ENST00000261947.4:108549|246
MCCVFFF
>FUSION-ENST00000486196.1:91-ENST00000527095.7:802208|2503
ENTLTISFVNKNVIEYI
>FUSION-ENST00000486196.1:91-ENST00000527095.7:802208|910
MEGNYKKVR
>FUSION-ENST00000486196.1:91-ENST00000527095.7:802208|1988
IVAVSWFTLAER
>FUSION-ENST00000486196.1:91-ENST00000527095.7:802208|4786
DSYGFELLLIPIR
>FUSION-ENST00000486196.1:91-ENST00000527095.7:802208|4269
ATAGQIDHWTQCRRWNER
>ENST00000582227.5|SNV-5334-C-T|3
LLSPTPTLRPFWRMK
>FUSION-ENST00000486196.1:91-ENST00000527095.7:802208|5387
GRPEQGW
>FUSION-ENST00000486196.1:91-ENST00000527095.7:802208|1183
MPHIIGNSQIF
>FUSION-ENST00000461314.5:161749-ENST00000261947.4:108549|410
SSFWGSPGGRACGQDQCLGYLACRK
>FUSION-ENST00000486196.1:91-ENST00000527095.7:802208|4743
SFLVFCV
>FUSION-ENST00000486196.1:91-ENST00000527095.7:802208|5649
AGHKQSAFSLLLLQDLSASL
>FUSION-ENST00000486196.1:91-ENST00000527095.7:802208|3898
GRGSSINKEK
>FUSION-ENST00000486196.1:91-ENST00000527095.7:802208|4456
MGGWGVIILPTR
>FUSION-ENST00000486196.1:91-ENST00000527095.7:802208|781
LLIQLCR
>FUSION-ENST00000486196.1:91-ENST00000527095.7:802208|5719
MVGCNIK
>FUSION-ENST00000486196.1:91-ENST00000527095.7:802208|3004
TKLIVTHQHQKYNQYLGK
>FUSION-ENST00000523967.5:111595-ENST00000630925.1:12095|546
CSISVCIIVSIAAFCP
>FUSION-ENST00000486196.1:91-ENST00000527095.7:802208|963
KACPLNSFLTYFSCK
>FUSION-ENST00000486196.1:91-ENST00000527095.7:802208|113
KYTKMLAIMSL
>FUSION-ENST00000486196.1:91-ENST00000527095.7:802208|1411
LMQLSRLK
>FUSION-ENST00000523967.5:111595-ENST00000630925.1:12095|434
MKVLMLLVDCGVIDAGAIAC
>FUSION-ENST00000486196.1:91-ENST00000527095.7:802208|2078
MYVWEKHGMYKVQYYLQFQASAR
>ENST00000572351.1|SNV-59476-C-T|1
TPRSLATSR
>ENST00000337907.7|MNV-484801-GT-G|4
YGELPPIEKPVDPPPFMFKPARKR
>FUSION-ENST00000486196.1:91-ENST00000527095.7:802208|2244
LKNTIVH
>FUSION-ENST00000461314.5:161749-ENST00000261947.4:108549|178
MTGDQEALASCSRSTRK
>FUSION-ENST00000486196.1:91-ENST00000527095.7:802208|751
MFNLFFQFFV
>FUSION-ENST00000486196.1:91-ENST00000527095.7:802208|5725
MSCMNIFKWH
>FUSION-ENST00000486196.1:91-ENST00000527095.7:802208|4881
KHNQASINVVK
>FUSION-ENST00000486196.1:91-ENST00000527095.7:802208|4259
MIMMVKK
>FUSION-ENST00000486196.1:91-ENST00000527095.7:802208|3374
MDMWIVFTF
>FUSION-ENST00000486196.1:91-ENST00000527095.7:802208|985
MPLHSSLGNR
>FUSION-ENST00000486196.1:91-ENST00000527095.7:802208|4309
CEHSVTGAMTSAGDR
>FUSION-ENST00000486196.1:91-ENST00000527095.7:802208|5676
MSSPGTAISPVVRIVPGTNKCLK
>FUSION-ENST00000486196.1:91-ENST00000527095.7:802208|2228
LCVSLSLALLDMTTQLIFIWK
>FUSION-ENST00000486196.1:91-ENST00000527095.7:802208|4912
VLFYFGDGVL
>FUSION-ENST00000380872.9:5134-ENST00000432950.1:6455|11
ILFDTVDLCATWEALEKCK
>FUSION-ENST00000486196.1:91-ENST00000527095.7:802208|1138
MFYHLSLYSAY
>FUSION-ENST00000486196.1:91-ENST00000527095.7:802208|3750
MEQINKK
>FUSION-ENST00000486196.1:91-ENST00000527095.7:802208|650
CIGIILQGCFKVR
>FUSION-ENST00000486196.1:91-ENST00000527095.7:802208|4476
ESLLPCEVAYSQVLGIR
>FUSION-ENST00000486196.1:91-ENST00000527095.7:802208|3482
PVIPVTREAEAGEWHEPGR
>FUSION-ENST00000486196.1:91-ENST00000527095.7:802208|183
VLPVISAAR
>FUSION-ENST00000486196.1:91-ENST00000527095.7:802208|2549
VELSVGAR
>FUSION-ENST00000486196.1:91-ENST00000527095.7:802208|1946
FTQPVVTSNSLGAAFK
>FUSION-ENST00000486196.1:91-ENST00000527095.7:802208|206
VERSWGHIR
>FUSION-ENST00000486196.1:91-ENST00000527095.7:802208|2826
WLDKGVWSSEEGLG
>FUSION-ENST00000486196.1:91-ENST00000527095.7:802208|2333
KASVDIWAW
>FUSION-ENST00000486196.1:91-ENST00000527095.7:802208|3397
MKPCLKK
>FUSION-ENST00000486196.1:91-ENST00000527095.7:802208|3476
MAPLHSSLGNESETPSQK
>FUSION-ENST00000461314.5:161749-ENST00000261947.4:108549|113
GRGELLGSLSVTSFRTLNIK
>ENST00000459850.5|SNV-16993-G-A|4
MSFVPASFVVFLVAKK
>FUSION-ENST00000486196.1:91-ENST00000527095.7:802208|3809
IGILEQTCGCKS
>FUSION-ENST00000486196.1:91-ENST00000527095.7:802208|5856
GGEEGGAAR
>FUSION-ENST00000486196.1:91-ENST00000527095.7:802208|3418
WRHCTPAWAMR
>FUSION-ENST00000486196.1:91-ENST00000527095.7:802208|1271
EKGISKHFSALFDGGF
>FUSION-ENST00000486196.1:91-ENST00000527095.7:802208|2441
KLIVILYYSLDIR
>FUSION-ENST00000486196.1:91-ENST00000527095.7:802208|1018
VLLAVQEAWWGRPQETYNYDRR
>FUSION-ENST00000461314.5:161749-ENST00000261947.4:108549|263
YLHDSESK
>FUSION-ENST00000486196.1:91-ENST00000527095.7:802208|4672
CMYTGCVCVSIYTERER
>FUSION-ENST00000486196.1:91-ENST00000527095.7:802208|1695
FNCNIDLCLSLSLSLAGLFLVNED
>FUSION-ENST00000486196.1:91-ENST00000527095.7:802208|5068
VQEVDRHTLNLT
>FUSION-ENST00000486196.1:91-ENST00000527095.7:802208|32
KAVFHICKK
>FUSION-ENST00000486196.1:91-ENST00000527095.7:802208|386
QVGTRMQR
>FUSION-ENST00000486196.1:91-ENST00000527095.7:802208|433
MQLVINCK
>FUSION-ENST00000486196.1:91-ENST00000527095.7:802208|2397
KNSMLSEFK
>FUSION-ENST00000486196.1:91-ENST00000527095.7:802208|5820
VTVFHREIAMVLSESALG
>FUSION-ENST00000486196.1:91-ENST00000527095.7:802208|5758
YGGLQHK
>FUSION-ENST00000486196.1:91-ENST00000527095.7:802208|5531
YFVPAFLFSSLIYSK
>FUSION-ENST00000486196.1:91-ENST00000527095.7:802208|2561
ITEYPSGVLQFLHLLTCFF
>ENST00000483825.5|SNV-80029-G-T|3
DVAGTLRLGESR
>FUSION-ENST00000486196.1:91-ENST00000527095.7:802208|4917
VCTFEVK
>FUSION-ENST00000486196.1:91-ENST00000527095.7:802208|2967
VLCLMLKFWGEK
>FUSION-ENST00000486196.1:91-ENST00000527095.7:802208|2930
LSVISTR
>FUSION-ENST00000486196.1:91-ENST00000527095.7:802208|5027
WKLFFNLQKK
>FUSION-ENST00000486196.1:91-ENST00000527095.7:802208|2062
GLGMYTTWIRRDY
>FUSION-ENST00000486196.1:91-ENST00000527095.7:802208|5673
TYYWVLQSR
>FUSION-ENST00000486196.1:91-ENST00000527095.7:802208|4658
ELVHAVSRAGK
>FUSION-ENST00000486196.1:91-ENST00000527095.7:802208|1546
MMYAKIS
>FUSION-ENST00000486196.1:91-ENST00000527095.7:802208|2786
MDSTERNCHQLK
>FUSION-ENST00000486196.1:91-ENST00000527095.7:802208|539
SWSSSTALSTWSLSLLLASCLR
>FUSION-ENST00000486196.1:91-ENST00000527095.7:802208|3557
QVLLLLYRGGN
>FUSION-ENST00000486196.1:91-ENST00000527095.7:802208|2610
YLEVKLDGVSK
>FUSION-ENST00000486196.1:91-ENST00000527095.7:802208|3266
NLVLTVSTVCI
>FUSION-ENST00000486196.1:91-ENST00000527095.7:802208|2697
MRFLPLLPMAKTATTFAPT
>ENST00000392122.3|SNV-80029-G-T|1
DPEIGGKPRRK
>FUSION-ENST00000486196.1:91-ENST00000527095.7:802208|5532
MYFVPAFLFSSLIYSK
>FUSION-ENST00000486196.1:91-ENST00000527095.7:802208|5109
WLSAAPGIRSSSPYDYWDKNN
>FUSION-ENST00000486196.1:91-ENST00000527095.7:802208|2511
KGILKVMENTLTISFVNK
>FUSION-ENST00000486196.1:91-ENST00000527095.7:802208|581
SGKFNIEYGR
>ENST00000493588.5|INDEL-18529-G-GT|3
SVVTLTNISGRR
>FUSION-ENST00000461314.5:161749-ENST00000261947.4:108549|188
IQWHDRRSGSPGFL
>FUSION-ENST00000486196.1:91-ENST00000527095.7:802208|5872
WRSIWPGCSSGSRR
>FUSION-ENST00000486196.1:91-ENST00000527095.7:802208|5204
SSGTVGGPRSVDCCQTHAMK
>FUSION-ENST00000486196.1:91-ENST00000527095.7:802208|3766
KIMENQTNLASQ
>FUSION-ENST00000523967.5:111595-ENST00000630925.1:12095|61
SWRGTKK
>FUSION-ENST00000486196.1:91-ENST00000527095.7:802208|2750
MSAESRHR
>FUSION-ENST00000486196.1:91-ENST00000527095.7:802208|1088
MYLTESCSL
>FUSION-ENST00000486196.1:91-ENST00000527095.7:802208|1459
AGILSLFCLLSQCLE
>FUSION-ENST00000486196.1:91-ENST00000527095.7:802208|2240
HDPYSPTHIHACTQTLC
>FUSION-ENST00000461314.5:161749-ENST00000261947.4:108549|53
DIPSGCEVACCGR
>ENST00000375735.7|SNV-290297-G-T|1
VPPPNDLQGSPILSFIILEQFNAIR
>FUSION-ENST00000486196.1:91-ENST00000527095.7:802208|788
MGEVMKLNYKYMLICPQKPK
>FUSION-ENST00000486196.1:91-ENST00000527095.7:802208|3644
MPANSPAHLLSQALDK
>FUSION-ENST00000486196.1:91-ENST00000527095.7:802208|209
MGPCHMPKKR
>FUSION-ENST00000486196.1:91-ENST00000527095.7:802208|152
MQPLKIVFFFLSGCSGGK
>FUSION-ENST00000486196.1:91-ENST00000527095.7:802208|4769
IIIFITFLSVNKVHYK
>FUSION-ENST00000461314.5:161749-ENST00000261947.4:108549|276
KDNSTLTQCLFLKNINEK
>FUSION-ENST00000523967.5:111595-ENST00000630925.1:12095|483
AHLGHQNGIPVLCIFWKVEGASGLR
>FUSION-ENST00000486196.1:91-ENST00000527095.7:802208|552
FALFLRGAVSSVVHPIMVKD
>FUSION-ENST00000486196.1:91-ENST00000527095.7:802208|3551
MLLRLPCSYKCSCGK
>FUSION-ENST00000486196.1:91-ENST00000527095.7:802208|5200
MCSIYCGL
>FUSION-ENST00000486196.1:91-ENST00000527095.7:802208|3849
EVWRSGVLR
>FUSION-ENST00000486196.1:91-ENST00000527095.7:802208|667
TSGLFNSNSK
>FUSION-ENST00000486196.1:91-ENST00000527095.7:802208|1040
MLGWAWCFTSIISVLLEAKIGR
>FUSION-ENST00000486196.1:91-ENST00000527095.7:802208|3633
MRQGCVTAV
>FUSION-ENST00000486196.1:91-ENST00000527095.7:802208|868
RLLHEILRNDQLK
>FUSION-ENST00000486196.1:91-ENST00000527095.7:802208|1510
MVNRFCICMGFYSRTTYMCMFF
>FUSION-ENST00000486196.1:91-ENST00000527095.7:802208|1795
DYALHKK
>FUSION-ENST00000486196.1:91-ENST00000527095.7:802208|4703
VCSHLSGK
>FUSION-ENST00000486196.1:91-ENST00000527095.7:802208|5333
KECCSYLLTPE
>FUSION-ENST00000486196.1:91-ENST00000527095.7:802208|1348
CFSLQTLYSCLHSAISS
>FUSION-ENST00000486196.1:91-ENST00000527095.7:802208|119
LKGGAIYIDR
>FUSION-ENST00000486196.1:91-ENST00000527095.7:802208|5259
HSFVANR
>FUSION-ENST00000486196.1:91-ENST00000527095.7:802208|4148
YANERSWVMKR
>FUSION-ENST00000486196.1:91-ENST00000527095.7:802208|899
DLFLLPILIEQSTAPR
>FUSION-ENST00000513016.5:83421-ENST00000511817.1:275627|14
FEHDFRWTDGSTLF
>ENST00000558763.1|SNV-123722-G-A|2
SFIKGWGAEYR
>FUSION-ENST00000486196.1:91-ENST00000527095.7:802208|4235
SLTFLKK
>FUSION-ENST00000486196.1:91-ENST00000527095.7:802208|4057
MPDLSFVVK
>ENST00000477666.1|INDEL-18529-G-GT|2
MSVVTLTNI
>FUSION-ENST00000523967.5:111595-ENST00000630925.1:12095|370
EFGAVDTMKTYN
>FUSION-ENST00000486196.1:91-ENST00000527095.7:802208|1499
MSTICKID
>FUSION-ENST00000486196.1:91-ENST00000527095.7:802208|1537
DAEKKTNMSLTHNTELEGR
>FUSION-ENST00000486196.1:91-ENST00000527095.7:802208|4532
MEILFGVGCR
>FUSION-ENST00000486196.1:91-ENST00000527095.7:802208|3024
GALSMTAALSR
>FUSION-ENST00000486196.1:91-ENST00000527095.7:802208|2746
MTMQDCWR
>ENST00000537638.6|SNV-14058-G-A|2
RTLTHIDHSLSR
>FUSION-ENST00000486196.1:91-ENST00000527095.7:802208|2436
TQFVFLLAILPSIL
>ENST00000491313.5|SNV-59610-A-C|2
AWLKEGGGDEPLNFLDPQVAQR
>FUSION-ENST00000486196.1:91-ENST00000527095.7:802208|3893
GENILGK
>FUSION-ENST00000486196.1:91-ENST00000527095.7:802208|3910
MVIKLVNFRD
>FUSION-ENST00000486196.1:91-ENST00000527095.7:802208|5785
MPLLVISSTSYTEKFRFHCVK
>FUSION-ENST00000486196.1:91-ENST00000527095.7:802208|5653
MRAGHKQSAFSLLLLQDLSASL
>FUSION-ENST00000486196.1:91-ENST00000527095.7:802208|5756
YGGLQHKVYFSLWVAVIK
>FUSION-ENST00000486196.1:91-ENST00000527095.7:802208|627
RLCFCSFSVGK
>FUSION-ENST00000486196.1:91-ENST00000527095.7:802208|5377
TILTITYWQTTLNIHIHL
>FUSION-ENST00000486196.1:91-ENST00000527095.7:802208|2207
MPVHAQAIKLR
>FUSION-ENST00000486196.1:91-ENST00000527095.7:802208|3424
FPPSGKPR
>FUSION-ENST00000486196.1:91-ENST00000527095.7:802208|1654
KICLESHIDNTEKR
>FUSION-ENST00000486196.1:91-ENST00000527095.7:802208|2108
ERIHILGR
>FUSION-ENST00000486196.1:91-ENST00000527095.7:802208|2140
TLSYTIFICPASLPQQPFLLRIWL
>FUSION-ENST00000486196.1:91-ENST00000527095.7:802208|1653
WMLRACPPQPR
>FUSION-ENST00000486196.1:91-ENST00000527095.7:802208|3952
EVKSLTK
>FUSION-ENST00000600794.1:9027-ENST00000264042.8:77873|9
HGSACADHTR
>FUSION-ENST00000513016.5:83421-ENST00000511817.1:275627|11
TSVGLMAAHCSRPDSSLPETSK
>FUSION-ENST00000486196.1:91-ENST00000527095.7:802208|1071
VGEASGNLQLRQKAK
>FUSION-ENST00000486196.1:91-ENST00000527095.7:802208|4585
MKNGICFLIL
>FUSION-ENST00000486196.1:91-ENST00000527095.7:802208|4196
NTLVRLKCY
>FUSION-ENST00000486196.1:91-ENST00000527095.7:802208|127
WAGIYVK
>FUSION-ENST00000486196.1:91-ENST00000527095.7:802208|2360
DLGFYPK
>FUSION-ENST00000486196.1:91-ENST00000527095.7:802208|2276
MINVKRK
>FUSION-ENST00000523967.5:111595-ENST00000630925.1:12095|514
VTGQDGMCPWGLSCKGR
>FUSION-ENST00000486196.1:91-ENST00000527095.7:802208|1004
IWKMLIQLLILLYRELY
>FUSION-ENST00000486196.1:91-ENST00000527095.7:802208|765
TGHGVLCQTISQIEEDRSVCT
>FUSION-ENST00000486196.1:91-ENST00000527095.7:802208|2475
CMSKRCSLEMR
>ENST00000469255.5|SNV-973-G-A|6
RFPVTSIHHLIRNSR
>FUSION-ENST00000486196.1:91-ENST00000527095.7:802208|5103
SLSSVGVNVLNPFWSKSYLFIY
>FUSION-ENST00000486196.1:91-ENST00000527095.7:802208|1180
DVKAEEK
>ENST00000643330.1|SNV-366056-G-A|2
GNSTPVNQKEIHHPVWVT
>FUSION-ENST00000486196.1:91-ENST00000527095.7:802208|4500
CSVLVAR
>FUSION-ENST00000486196.1:91-ENST00000527095.7:802208|4498
CSVLVARVLN
>FUSION-ENST00000486196.1:91-ENST00000527095.7:802208|542
MFFLKGEWK
>FUSION-ENST00000486196.1:91-ENST00000527095.7:802208|3484
PVIPVTR
>FUSION-ENST00000486196.1:91-ENST00000527095.7:802208|5738
TMRTETGEEQRSR
>FUSION-ENST00000486196.1:91-ENST00000527095.7:802208|4621
AHLHSNISPGIDK
>FUSION-ENST00000486196.1:91-ENST00000527095.7:802208|2725
VKSGQYMGYKA
>FUSION-ENST00000486196.1:91-ENST00000527095.7:802208|3813
QHRKITSIPASIPEYLPSPLPR
>ENST00000599314.5|SNV-55375-C-T|2
FQFPWTVIPGLNLVAAWSRGK
>FUSION-ENST00000486196.1:91-ENST00000527095.7:802208|4578
MESLALKPLLRNQNVA
>FUSION-ENST00000486196.1:91-ENST00000527095.7:802208|981
MPLHSSLGNRARTCLNK
>FUSION-ENST00000486196.1:91-ENST00000527095.7:802208|387
FRQVGTRMQR
>FUSION-ENST00000486196.1:91-ENST00000527095.7:802208|3520
GCSELRWR
>FUSION-ENST00000486196.1:91-ENST00000527095.7:802208|26
GWLKGRVK
>FUSION-ENST00000486196.1:91-ENST00000527095.7:802208|2001
VICIYSIVSK
>FUSION-ENST00000486196.1:91-ENST00000527095.7:802208|5952
SPSRSTRR
>FUSION-ENST00000486196.1:91-ENST00000527095.7:802208|558
AGPAARFALFLR
>FUSION-ENST00000486196.1:91-ENST00000527095.7:802208|4214
IYFVFITAKQGQAQWFTPVIPAFWK
>FUSION-ENST00000486196.1:91-ENST00000527095.7:802208|434
TILTVSYYKYIYL
>FUSION-ENST00000486196.1:91-ENST00000527095.7:802208|4787
MDSYGFELLLIPIR
>FUSION-ENST00000380872.9:5134-ENST00000432950.1:6455|3
VSNFNRRQLEMILNKPGLK
>FUSION-ENST00000486196.1:91-ENST00000527095.7:802208|2323
CLKETLFAIHQGKLV
>ENST00000493588.5|INDEL-18529-G-GT|4
MSVVTLTNISGRR
>FUSION-ENST00000486196.1:91-ENST00000527095.7:802208|5655
LSGTIFGVTAWK
>FUSION-ENST00000486196.1:91-ENST00000527095.7:802208|4233
SLTFLKKQTYK
>FUSION-ENST00000486196.1:91-ENST00000527095.7:802208|3361
FHFIRNCQTVFQSKHTILYSHR
>FUSION-ENST00000486196.1:91-ENST00000527095.7:802208|2933
MCIGAAVI
>FUSION-ENST00000486196.1:91-ENST00000527095.7:802208|4804
SFSKTSR
>FUSION-ENST00000486196.1:91-ENST00000527095.7:802208|2719
LEDEIMEGMKLLVMAK
>FUSION-ENST00000486196.1:91-ENST00000527095.7:802208|5090
TWEPLPPGGNTPGELSSLKS
>FUSION-ENST00000486196.1:91-ENST00000527095.7:802208|726
LVQKNCKMK
>FUSION-ENST00000486196.1:91-ENST00000527095.7:802208|2850
MYFQMSLSIWYR
>FUSION-ENST00000486196.1:91-ENST00000527095.7:802208|3879
VQVGSLKTCYCVVIDCR
>FUSION-ENST00000486196.1:91-ENST00000527095.7:802208|4289
MFNLKPFTIIFYIK
>ENST00000457726.5|SNV-1972-G-A|1
IFSSSEHAPPAATSK
>FUSION-ENST00000486196.1:91-ENST00000527095.7:802208|655
IRGVCVQPIISLPCCEQVLIP
>FUSION-ENST00000461314.5:161749-ENST00000261947.4:108549|200
IVYLSGSVTSHCSCILLFK
>FUSION-ENST00000486196.1:91-ENST00000527095.7:802208|4497
MTHFLLK
>FUSION-ENST00000486196.1:91-ENST00000527095.7:802208|1656
RWMLRACPPQPR
>FUSION-ENST00000486196.1:91-ENST00000527095.7:802208|2660
GGLTGVGISSLQVGDSEQGVRKDR
>FUSION-ENST00000486196.1:91-ENST00000527095.7:802208|1741
SIPFLMQK
>FUSION-ENST00000486196.1:91-ENST00000527095.7:802208|1761
INVFGSLCNISHCLQFSEKTESRK
>FUSION-ENST00000486196.1:91-ENST00000527095.7:802208|340
LGEEIRATTTFLKEEYFSTESFR
>FUSION-ENST00000486196.1:91-ENST00000527095.7:802208|2662
GGLTGVGISSLQVGDSEQGVR
>FUSION-ENST00000486196.1:91-ENST00000527095.7:802208|1110
CSITCLCIVLIREHLRQK
>FUSION-ENST00000486196.1:91-ENST00000527095.7:802208|687
NWSWCPLSDHFSDRR
>FUSION-ENST00000486196.1:91-ENST00000527095.7:802208|4993
ETVTEGPGRETRLGR
>FUSION-ENST00000486196.1:91-ENST00000527095.7:802208|3251
GREPEGKAGVCR
>FUSION-ENST00000486196.1:91-ENST00000527095.7:802208|319
SPVPQLPFVFASNTNFRCCTFVL
>FUSION-ENST00000486196.1:91-ENST00000527095.7:802208|2837
YLLNMQVEMSSRWLDK
>FUSION-ENST00000523967.5:111595-ENST00000630925.1:12095|240
ETFLRDLCLYMCGL
>FUSION-ENST00000486196.1:91-ENST00000527095.7:802208|1781
MFVSLFSLL
>FUSION-ENST00000486196.1:91-ENST00000527095.7:802208|360
GWGHAICR
>FUSION-ENST00000486196.1:91-ENST00000527095.7:802208|1451
HCSLNNVNQGGINR
>FUSION-ENST00000486196.1:91-ENST00000527095.7:802208|109
KLFSVRPSHRLCIFVIVTQ
>FUSION-ENST00000486196.1:91-ENST00000527095.7:802208|5830
KVAPLFSTALR
>FUSION-ENST00000486196.1:91-ENST00000527095.7:802208|4268
RWNERGLLGSGV
>FUSION-ENST00000486196.1:91-ENST00000527095.7:802208|3942
VTLQVNGK
>FUSION-ENST00000486196.1:91-ENST00000527095.7:802208|2711
AMGAGIIEMEWKK
>FUSION-ENST00000486196.1:91-ENST00000527095.7:802208|4477
MESLLPCEVAYSQVLGIR
>FUSION-ENST00000486196.1:91-ENST00000527095.7:802208|2470
RCSLEMRK
>FUSION-ENST00000486196.1:91-ENST00000527095.7:802208|2058
MYTTWIRRDY
>FUSION-ENST00000486196.1:91-ENST00000527095.7:802208|971
MRTLITRAALGGWC
>FUSION-ENST00000486196.1:91-ENST00000527095.7:802208|2963
MLKFWGEKVVEK
>FUSION-ENST00000486196.1:91-ENST00000527095.7:802208|4745
HHSWTSHST
>FUSION-ENST00000486196.1:91-ENST00000527095.7:802208|168
HVGRHLCK
>FUSION-ENST00000486196.1:91-ENST00000527095.7:802208|5053
SSKETLTERPKR
>FUSION-ENST00000461314.5:161749-ENST00000261947.4:108549|21
AAQGLVKR
>FUSION-ENST00000486196.1:91-ENST00000527095.7:802208|3578
DSFSGALMLSLKIQLFCFYFDK
>FUSION-ENST00000486196.1:91-ENST00000527095.7:802208|902
QLNHFSNWR
>FUSION-ENST00000486196.1:91-ENST00000527095.7:802208|1228
LAGLHCGPDLK
>FUSION-ENST00000486196.1:91-ENST00000527095.7:802208|2766
MIRSCMGQSRMV
>FUSION-ENST00000486196.1:91-ENST00000527095.7:802208|51
MGPTRILQLFRTLLSR
>FUSION-ENST00000486196.1:91-ENST00000527095.7:802208|983
MPLHSSLGNRAR
>FUSION-ENST00000486196.1:91-ENST00000527095.7:802208|1628
MFPHQLTAFIK
>FUSION-ENST00000461314.5:161749-ENST00000261947.4:108549|424
IPGKHMEQFS
>FUSION-ENST00000486196.1:91-ENST00000527095.7:802208|3706
WQLSGLEK
>FUSION-ENST00000486196.1:91-ENST00000527095.7:802208|5041
VESQRECVCFPLSVINYYTK
>FUSION-ENST00000486196.1:91-ENST00000527095.7:802208|5213
KLAGHGGTHL
>FUSION-ENST00000486196.1:91-ENST00000527095.7:802208|2119
MPETVDSPKPNILWFFPIHTYYK
>ENST00000345530.7|SNV-52223-C-A|6
LWRLLAEAALQKLDIYTAEQAFVR
>FUSION-ENST00000296933.10:416-ENST00000515199.1:33598|2
EPDSVIEDKTIELMVQSCAA
>FUSION-ENST00000486196.1:91-ENST00000527095.7:802208|3179
MPKVGAVATHIQRQVDAGT
>FUSION-ENST00000486196.1:91-ENST00000527095.7:802208|5059
VLSTFSYK
>FUSION-ENST00000486196.1:91-ENST00000527095.7:802208|1114
SRCSITCLCIVLIR
>FUSION-ENST00000461314.5:161749-ENST00000261947.4:108549|439
MDGREPK
>FUSION-ENST00000486196.1:91-ENST00000527095.7:802208|4202
MQFLIVKNTLVR
>FUSION-ENST00000461314.5:161749-ENST00000261947.4:108549|191
MIQWHDRR
>FUSION-ENST00000486196.1:91-ENST00000527095.7:802208|1561
YLLLIFTIK
>FUSION-ENST00000486196.1:91-ENST00000527095.7:802208|5953
SPSRSTR
>ENST00000368830.8|SNV-3363-T-G|3
VPMSVVNLEKPK
>FUSION-ENST00000486196.1:91-ENST00000527095.7:802208|1630
TRMFPHQLTAFIK
>FUSION-ENST00000461314.5:161749-ENST00000261947.4:108549|315
FSSCIRLK
>ENST00000262065.8|SNV-10662-A-G|2
SRLRTVEHCFHMCDR
>FUSION-ENST00000486196.1:91-ENST00000527095.7:802208|3243
VLASSQLQVR
>FUSION-ENST00000486196.1:91-ENST00000527095.7:802208|1904
YTHLYSQTLNQLTQLMPESFLCPFR
>ENST00000533407.6|SNV-15657-C-G|3
DEGAGHLR
>FUSION-ENST00000486196.1:91-ENST00000527095.7:802208|3896
GSSINKEKGENILGK
>FUSION-ENST00000486196.1:91-ENST00000527095.7:802208|428
LFLYSGLVTNSWFVSVRK
>FUSION-ENST00000486196.1:91-ENST00000527095.7:802208|4694
MIFEAKFSISLFPEK
>FUSION-ENST00000486196.1:91-ENST00000527095.7:802208|5297
VLIYLLCK
>FUSION-ENST00000486196.1:91-ENST00000527095.7:802208|5714
FMTTTQPIPNPTPILQLR
>FUSION-ENST00000486196.1:91-ENST00000527095.7:802208|711
MCVCKTYTQIDILENKMFK
>FUSION-ENST00000486196.1:91-ENST00000527095.7:802208|4129
MGWGQIK
>FUSION-ENST00000486196.1:91-ENST00000527095.7:802208|5371
VGPFAKR
>ENST00000582227.5|SNV-5334-C-T|2
MLLSPTPTLRPFWRMKTGSK
>FUSION-ENST00000486196.1:91-ENST00000527095.7:802208|746
FYMVMFW
>FUSION-ENST00000523967.5:111595-ENST00000630925.1:12095|290
LFTYEQYR
>FUSION-ENST00000486196.1:91-ENST00000527095.7:802208|4889
LQGEPKIL
>FUSION-ENST00000486196.1:91-ENST00000527095.7:802208|3159
MLLFLLSSLRR
>FUSION-ENST00000477661.1:5134-ENST00000432950.1:6455|4
YYLTQWISVPHGRPWRSVR
>FUSION-ENST00000486196.1:91-ENST00000527095.7:802208|4244
MASYKFYITISITQTGKLALR
>FUSION-ENST00000486196.1:91-ENST00000527095.7:802208|1246
SENLIYMLYHKR
>ENST00000282516.13|SNV-129625-G-A|4
LSTLLNHNNDTEEEERLWRNLIMER
>FUSION-ENST00000461314.5:161749-ENST00000261947.4:108549|418
QVAKEQYSLR
>FUSION-ENST00000486196.1:91-ENST00000527095.7:802208|1808
MSLGAYVIYPIVFSFQK
>FUSION-ENST00000486196.1:91-ENST00000527095.7:802208|3931
NRENINSGYSKVSVWIR
>FUSION-ENST00000486196.1:91-ENST00000527095.7:802208|172
CVKSLNK
>FUSION-ENST00000461314.5:161749-ENST00000261947.4:108549|284
MNYLIFLKAVFIVADDR
>FUSION-ENST00000461314.5:161749-ENST00000261947.4:108549|23
AAGARAAQGLVKR
>FUSION-ENST00000486196.1:91-ENST00000527095.7:802208|5142
MAVTSAS
>FUSION-ENST00000523967.5:111595-ENST00000630925.1:12095|502
MTLPIPDV
>FUSION-ENST00000486196.1:91-ENST00000527095.7:802208|2427
IILPSSAAGR
>FUSION-ENST00000486196.1:91-ENST00000527095.7:802208|4976
SHLAIASSAAACPAKRLSPK
>FUSION-ENST00000461314.5:161749-ENST00000261947.4:108549|314
EKNGESVCVR
>FUSION-ENST00000486196.1:91-ENST00000527095.7:802208|5468
FSTDPYHLSLSVLIYAYT
>FUSION-ENST00000486196.1:91-ENST00000527095.7:802208|4574
MPGNILI
>FUSION-ENST00000486196.1:91-ENST00000527095.7:802208|713
MCVCKTYTQIDILENK
>FUSION-ENST00000486196.1:91-ENST00000527095.7:802208|1629
TRMFPHQLTAFIKHQK
>FUSION-ENST00000486196.1:91-ENST00000527095.7:802208|2607
LDGVSKTDSRR
>FUSION-ENST00000486196.1:91-ENST00000527095.7:802208|2626
SWPERVGQSHMERR
>FUSION-ENST00000486196.1:91-ENST00000527095.7:802208|5203
SSGTVGGPRSVDCCQTHAMKGPWL
>ENST00000008391.4|SNV-31591-T-C|2
KAANVTLLTSLVEGEASHLAR
>ENST00000517354.5|MNV-33943-TTAA-T|1
VTQGLQTPFITSAPMALSI
>FUSION-ENST00000486196.1:91-ENST00000527095.7:802208|151
QPLKIVFFFLSGCSGGK
>ENST00000533407.6|SNV-15657-C-G|1
DEGAGHLRDLLLAHPNR
>FUSION-ENST00000328705.7:91-ENST00000527095.7:802208|50
KDLCYDYR
>FUSION-ENST00000486196.1:91-ENST00000527095.7:802208|3211
LRWEDHLRPGVR
>FUSION-ENST00000486196.1:91-ENST00000527095.7:802208|852
TSSVKNPHWIWRGIIK
>FUSION-ENST00000486196.1:91-ENST00000527095.7:802208|2639
EGPPKGLMMDLGR
>FUSION-ENST00000486196.1:91-ENST00000527095.7:802208|1903
MPESFLCPFR
>FUSION-ENST00000486196.1:91-ENST00000527095.7:802208|2800
MGDEQRRSL
>FUSION-ENST00000486196.1:91-ENST00000527095.7:802208|1849
AWIPFVRASPS
>FUSION-ENST00000486196.1:91-ENST00000527095.7:802208|1235
IRAPHGKK
>FUSION-ENST00000486196.1:91-ENST00000527095.7:802208|856
EWMTSSVKNPHWIWRGIIK
>FUSION-ENST00000523967.5:111595-ENST00000630925.1:12095|529
NKQCLASHSLVR
>FUSION-ENST00000486196.1:91-ENST00000527095.7:802208|4459
VIQDSLPIAR
>FUSION-ENST00000486196.1:91-ENST00000527095.7:802208|2913
TWQITSPSAGDQRERK
>FUSION-ENST00000486196.1:91-ENST00000527095.7:802208|4952
SLLILGELEWSGEWSLLGK
>FUSION-ENST00000486196.1:91-ENST00000527095.7:802208|1817
LNTFYGK
>FUSION-ENST00000486196.1:91-ENST00000527095.7:802208|2425
SLRHICR
>FUSION-ENST00000486196.1:91-ENST00000527095.7:802208|5691
VLFFLVTPD
>FUSION-ENST00000486196.1:91-ENST00000527095.7:802208|34
KAVFHICK
>FUSION-ENST00000486196.1:91-ENST00000527095.7:802208|3973
YVCELRYLKFICL
>FUSION-ENST00000486196.1:91-ENST00000527095.7:802208|2755
ADKGRHCIFFSSHICQLR
>FUSION-ENST00000486196.1:91-ENST00000527095.7:802208|461
RNAVNTR
>FUSION-ENST00000486196.1:91-ENST00000527095.7:802208|2266
MWKTHDIK
>FUSION-ENST00000461314.5:161749-ENST00000261947.4:108549|160
MLTLYFWSSGDIYR
>FUSION-ENST00000486196.1:91-ENST00000527095.7:802208|342
LSYKLGEEIRATTTFLK
>FUSION-ENST00000461314.5:161749-ENST00000261947.4:108549|122
ISWVWWQVPVIPAKAETGESLEPGR
>FUSION-ENST00000486196.1:91-ENST00000527095.7:802208|588
MCIVIIMKTSL
>FUSION-ENST00000486196.1:91-ENST00000527095.7:802208|2489
LNEESTR
>FUSION-ENST00000486196.1:91-ENST00000527095.7:802208|2072
YKVQYYLQFQASARGLGMYTTWIR
>FUSION-ENST00000486196.1:91-ENST00000527095.7:802208|1051
VQSPHTRPYLQHW
>FUSION-ENST00000486196.1:91-ENST00000527095.7:802208|230
LPSITDLHYHRSGTAAK
>FUSION-ENST00000486196.1:91-ENST00000527095.7:802208|3892
GENILGKD
>FUSION-ENST00000486196.1:91-ENST00000527095.7:802208|1410
MQLSRLK
>ENST00000314103.6|SNV-762-G-T|1
VITFEIAWHNK
>FUSION-ENST00000486196.1:91-ENST00000527095.7:802208|5029
FFHKWKLFFNLQK
>FUSION-ENST00000486196.1:91-ENST00000527095.7:802208|1608
MGQKTLLPWPLK
>ENST00000552823.5|SNV-82687-G-A|2
ASGGKIKIHK
>FUSION-ENST00000486196.1:91-ENST00000527095.7:802208|3264
EKTELLHGVHIQSK
>FUSION-ENST00000461314.5:161749-ENST00000261947.4:108549|102
MQLQHEY
>FUSION-ENST00000486196.1:91-ENST00000527095.7:802208|2199
MTSKHPIYQMR
>ENST00000469255.5|SNV-973-G-A|5
FPVTSIHHLIRNSR
>FUSION-ENST00000502521.1:5045-ENST00000264051.8:92671|7
NTEINRLSK
>FUSION-ENST00000486196.1:91-ENST00000527095.7:802208|3006
PELWLVFLHGLLKKK
>FUSION-ENST00000486196.1:91-ENST00000527095.7:802208|4708
TFDPSSIALQQSPQPGD
>FUSION-ENST00000486196.1:91-ENST00000527095.7:802208|2501
NAQPLILFFQHEK
>ENST00000494910.1|SNV-21547-A-G|8
SMTSQSRVMNVHKMLGIPVSNILM
>FUSION-ENST00000486196.1:91-ENST00000527095.7:802208|5861
HTHTFACPHHRSGSGVR
>FUSION-ENST00000486196.1:91-ENST00000527095.7:802208|3252
GREPEGK
>FUSION-ENST00000486196.1:91-ENST00000527095.7:802208|1107
VFRAFQAVVCR
>FUSION-ENST00000486196.1:91-ENST00000527095.7:802208|1800
QSPGSSFLSFAQLGNMFLSLR
>FUSION-ENST00000461314.5:161749-ENST00000261947.4:108549|272
NINEKFLLILFQR
>FUSION-ENST00000486196.1:91-ENST00000527095.7:802208|4852
AMHLKCHIR
>FUSION-ENST00000486196.1:91-ENST00000527095.7:802208|2544
TNDDNVRASVGPSSGAW
>FUSION-ENST00000486196.1:91-ENST00000527095.7:802208|5315
IYFLLFINNKK
>FUSION-ENST00000523967.5:111595-ENST00000630925.1:12095|310
ITAHCHL
>FUSION-ENST00000486196.1:91-ENST00000527095.7:802208|4341
HSSGEILVLRK
>FUSION-ENST00000486196.1:91-ENST00000527095.7:802208|465
MSLPCSIRR
>FUSION-ENST00000486196.1:91-ENST00000527095.7:802208|155
DLVLGSMDLDPTAPA
>FUSION-ENST00000486196.1:91-ENST00000527095.7:802208|1055
EPGAEYCFAATVKEPFVWSLELFKL
>FUSION-ENST00000486196.1:91-ENST00000527095.7:802208|344
PLFVLVQIGELQ
>FUSION-ENST00000486196.1:91-ENST00000527095.7:802208|5563
LQRNMVR
>ENST00000447445.1|SNV-265-G-A|6
LLLSLTQESQSK
>ENST00000303965.9|SNV-176326-G-T|4
ERASIVAHCLEHKDDK
>FUSION-ENST00000486196.1:91-ENST00000527095.7:802208|1859
GQGSSLGPLLKR
>FUSION-ENST00000486196.1:91-ENST00000527095.7:802208|4127
GWGQIKR
>FUSION-ENST00000486196.1:91-ENST00000527095.7:802208|3571
LVLSVFTLTPK
>FUSION-ENST00000486196.1:91-ENST00000527095.7:802208|2684
RQSNLGR
>FUSION-ENST00000486196.1:91-ENST00000527095.7:802208|1133
ADNDFFFQVLEQPFYTLRYIQK
>FUSION-ENST00000486196.1:91-ENST00000527095.7:802208|3058
MAYCSLKLLDSR
>FUSION-ENST00000486196.1:91-ENST00000527095.7:802208|2864
MYVFSNEFINMV
>ENST00000337907.7|MNV-484803-CAAGGAAGA-C|2
KYGELPPIEKPVDPPPFMFKPVG
>FUSION-ENST00000486196.1:91-ENST00000527095.7:802208|1063
AGGRERVGR
>FUSION-ENST00000486196.1:91-ENST00000527095.7:802208|4231
QTYKQANLK
>FUSION-ENST00000486196.1:91-ENST00000527095.7:802208|851
SKHLCYR
>FUSION-ENST00000486196.1:91-ENST00000527095.7:802208|4482
MQSGLKTTGVKDK
>FUSION-ENST00000486196.1:91-ENST00000527095.7:802208|367
VCLSEKITR
>FUSION-ENST00000486196.1:91-ENST00000527095.7:802208|3315
MQISSCPSTIC
>ENST00000549550.1|SNV-10927-T-C|7
MKQAIEEQPQLER
>FUSION-ENST00000461314.5:161749-ENST00000261947.4:108549|110
GELLGSLSVTSFRTLNIKSSVFQTF
>FUSION-ENST00000461314.5:161749-ENST00000261947.4:108549|74
LTFGGAEKAAWKSDLGTSLGIIR
>FUSION-ENST00000486196.1:91-ENST00000527095.7:802208|4352
VLGFGQSHCRSDR
>FUSION-ENST00000486196.1:91-ENST00000527095.7:802208|4712
VNQGMFTFSDFI
>FUSION-ENST00000486196.1:91-ENST00000527095.7:802208|476
TVMGFQASKMAPVKNR
>FUSION-ENST00000486196.1:91-ENST00000527095.7:802208|1520
LAKLVSNT
>FUSION-ENST00000486196.1:91-ENST00000527095.7:802208|689
CSHLILLLFSVSK
>FUSION-ENST00000486196.1:91-ENST00000527095.7:802208|1970
PVLLVATIQVEHSSTPKSKI
>FUSION-ENST00000486196.1:91-ENST00000527095.7:802208|10
ETTVPNK
>FUSION-ENST00000486196.1:91-ENST00000527095.7:802208|4188
KQPNKAYFSR
>FUSION-ENST00000486196.1:91-ENST00000527095.7:802208|339
ATTTFLK
>FUSION-ENST00000486196.1:91-ENST00000527095.7:802208|656
SADLSRIR
>FUSION-ENST00000486196.1:91-ENST00000527095.7:802208|5007
CAALLTSDIK
>FUSION-ENST00000486196.1:91-ENST00000527095.7:802208|2005
MRVICIYSIVSK
>FUSION-ENST00000486196.1:91-ENST00000527095.7:802208|4123
MALNLAHK
>FUSION-ENST00000486196.1:91-ENST00000527095.7:802208|3445
ICNPLGIYPVMGWLDQMVFLVLDP
>FUSION-ENST00000486196.1:91-ENST00000527095.7:802208|4027
MPLIQSRQISK
>FUSION-ENST00000486196.1:91-ENST00000527095.7:802208|5679
SSPGTAISPVVR
>FUSION-ENST00000523967.5:111595-ENST00000630925.1:12095|435
TGQVFVRGNEIR
>FUSION-ENST00000523967.5:111595-ENST00000630925.1:12095|81
RAASPVK
>FUSION-ENST00000486196.1:91-ENST00000527095.7:802208|2874
VSPQLIPA
>FUSION-ENST00000486196.1:91-ENST00000527095.7:802208|4950
SLLILGELEWSGEWSLLGKYVGR
>FUSION-ENST00000486196.1:91-ENST00000527095.7:802208|3868
MIKIVRSPHL
>FUSION-ENST00000486196.1:91-ENST00000527095.7:802208|2299
IVFLLLFR
>FUSION-ENST00000486196.1:91-ENST00000527095.7:802208|1710
NPGGRACSELR
>FUSION-ENST00000486196.1:91-ENST00000527095.7:802208|2400
SHKLEGK
>FUSION-ENST00000486196.1:91-ENST00000527095.7:802208|2321
ETLFAIHQGKLV
>FUSION-ENST00000649295.1:514-ENST00000369037.9:265710|3
VCLAMAWKSGGASHSELIHNLRSSR
>FUSION-ENST00000486196.1:91-ENST00000527095.7:802208|3723
SHKPYHLINFPQAPGLCRR
>FUSION-ENST00000486196.1:91-ENST00000527095.7:802208|5474
LFSFFSYSWGIFPVK
>FUSION-ENST00000486196.1:91-ENST00000527095.7:802208|2415
MVDVIHMALALSR
>FUSION-ENST00000486196.1:91-ENST00000527095.7:802208|5074
MGASQEGDNGARSGQTHTKPDLR
>FUSION-ENST00000486196.1:91-ENST00000527095.7:802208|5049
RETRLGR
>FUSION-ENST00000486196.1:91-ENST00000527095.7:802208|3472
MAPLHSSLGNESETPSQKKR
>FUSION-ENST00000486196.1:91-ENST00000527095.7:802208|302
PYAEKKGGK
>FUSION-ENST00000486196.1:91-ENST00000527095.7:802208|13
GRLMRSQAL
>FUSION-ENST00000523967.5:111595-ENST00000630925.1:12095|504
MPIQMTLPIPDV
>FUSION-ENST00000486196.1:91-ENST00000527095.7:802208|1264
SFLWPNVSAQLRYHTQHIK
>ENST00000357387.8|SNV-123715-A-G|1
FGSGSTSTFFLDINEDTEPTFYDR
>FUSION-ENST00000523967.5:111595-ENST00000630925.1:12095|561
MFLFCVTR
>FUSION-ENST00000486196.1:91-ENST00000527095.7:802208|690
SQIAYPALQNKCSHLILLLFSVSK
>FUSION-ENST00000461314.5:161749-ENST00000261947.4:108549|159
LTLYFWSSGDIYR
>FUSION-ENST00000486196.1:91-ENST00000527095.7:802208|675
MLLFFFRGEGFDCKK
>FUSION-ENST00000486196.1:91-ENST00000527095.7:802208|979
ARTCLNK
>ENST00000261655.8|INDEL-259714-C-CC|2
SGERYWRQLCDR
>FUSION-ENST00000486196.1:91-ENST00000527095.7:802208|4361
IVPTGEWDRYFCWLNFQMRLTDAK
>FUSION-ENST00000486196.1:91-ENST00000527095.7:802208|2241
GKHDPYSPTHIHACTQTLC
>FUSION-ENST00000486196.1:91-ENST00000527095.7:802208|2820
MDDLTQK
>FUSION-ENST00000486196.1:91-ENST00000527095.7:802208|4731
FTKLILSFFLL
>FUSION-ENST00000523967.5:111595-ENST00000630925.1:12095|73
RSSRTAAAASARPEAR
>FUSION-ENST00000486196.1:91-ENST00000527095.7:802208|1377
MVCPQVLCK
>FUSION-ENST00000461314.5:161749-ENST00000261947.4:108549|256
MNFSTSILFLFLPLSTNKLTTKIR
>FUSION-ENST00000486196.1:91-ENST00000527095.7:802208|3783
MFRDLATSLFSSVTAFLRPGEY
>FUSION-ENST00000486196.1:91-ENST00000527095.7:802208|4492
MNTGTAR
>FUSION-ENST00000486196.1:91-ENST00000527095.7:802208|4695
KDKILVLM
>FUSION-ENST00000486196.1:91-ENST00000527095.7:802208|5735
MRTETGEEQRSR
>FUSION-ENST00000486196.1:91-ENST00000527095.7:802208|468
APVKNRVAR
>FUSION-ENST00000486196.1:91-ENST00000527095.7:802208|5777
MYTEKREK
>FUSION-ENST00000486196.1:91-ENST00000527095.7:802208|3281
RTVSQWKQWR
>FUSION-ENST00000486196.1:91-ENST00000527095.7:802208|4483
QSGLKTTGVK
>FUSION-ENST00000486196.1:91-ENST00000527095.7:802208|2858
ITHRSFK
>FUSION-ENST00000469396.5:243740-ENST00000261947.4:116444|1
GGRMVLKK
>ENST00000476556.5|MNV-484801-GT-G|4
FKPARKR
>FUSION-ENST00000486196.1:91-ENST00000527095.7:802208|5504
MTCAPTSVLQQMPPF
>FUSION-ENST00000523967.5:111595-ENST00000630925.1:12095|331
MINGCVVK
>FUSION-ENST00000486196.1:91-ENST00000527095.7:802208|2975
VAPSMLLSYGPRVLCLMLKFWGEK
>FUSION-ENST00000461314.5:161749-ENST00000261947.4:108549|51
MPAELPPYLWGS
>ENST00000495867.1|SNV-3363-T-G|3
SVVNLEKPKTK
>FUSION-ENST00000486196.1:91-ENST00000527095.7:802208|1638
RDFCSLHRM
>FUSION-ENST00000461314.5:161749-ENST00000261947.4:108549|144
AVSRCLKDS
>FUSION-ENST00000486196.1:91-ENST00000527095.7:802208|2692
AKTATTFAPT
>FUSION-ENST00000486196.1:91-ENST00000527095.7:802208|5065
TGLLCGTGPVAFIPLPLKI
>FUSION-ENST00000486196.1:91-ENST00000527095.7:802208|1066
QAHLHVAR
>FUSION-ENST00000486196.1:91-ENST00000527095.7:802208|4878
HNQASINVVKAFFILK
>FUSION-ENST00000486196.1:91-ENST00000527095.7:802208|1395
MDSYTLLF
>FUSION-ENST00000486196.1:91-ENST00000527095.7:802208|3724
MSHKPYHLINFPQAPGLCRR
>FUSION-ENST00000486196.1:91-ENST00000527095.7:802208|2234
GKIIGLCPINKYSGR
>FUSION-ENST00000486196.1:91-ENST00000527095.7:802208|2367
EGKPLIFCITLGTKSRSMKPSK
>FUSION-ENST00000486196.1:91-ENST00000527095.7:802208|4166
TGLFGNLAVMFLCWFLER
>FUSION-ENST00000486196.1:91-ENST00000527095.7:802208|1715
MYSELFY
>ENST00000413683.5|SNV-38362-T-G|4
LLNRRYDK
>FUSION-ENST00000486196.1:91-ENST00000527095.7:802208|1467
ILVYHPAQSK
>FUSION-ENST00000486196.1:91-ENST00000527095.7:802208|3577
MLSLKIQLFCFYFDK
>FUSION-ENST00000486196.1:91-ENST00000527095.7:802208|94
MYFILCCLVQYPLATCDG
>ENST00000443204.3|SNV-1972-G-A|1
IFSSSEHAPPAATSKQPPCELRGK
>FUSION-ENST00000486196.1:91-ENST00000527095.7:802208|5850
KPELLLTWGNGVNGPVR
>FUSION-ENST00000486196.1:91-ENST00000527095.7:802208|1460
RAGILSLFCLLSQCLE
>FUSION-ENST00000486196.1:91-ENST00000527095.7:802208|3446
MICNPLGIYPVMGWLDQMVFLVLDP
>FUSION-ENST00000486196.1:91-ENST00000527095.7:802208|2097
AQNLKLMNCLFLEFSI
>FUSION-ENST00000486196.1:91-ENST00000527095.7:802208|272
MNYNATIYHRLTLPQVRYSC
>FUSION-ENST00000486196.1:91-ENST00000527095.7:802208|636
IRFHRSK
>FUSION-ENST00000486196.1:91-ENST00000527095.7:802208|1964
KTLCVSAK
>FUSION-ENST00000486196.1:91-ENST00000527095.7:802208|3980
MTCSFPNIHFYTGQR
>FUSION-ENST00000486196.1:91-ENST00000527095.7:802208|440
MQSTLGK
>FUSION-ENST00000486196.1:91-ENST00000527095.7:802208|2344
QICTSSASCSSSQLTLEIRGHEK
>FUSION-ENST00000486196.1:91-ENST00000527095.7:802208|3066
MYFIYPFLRWILP
>FUSION-ENST00000461314.5:161749-ENST00000261947.4:108549|230
MKYCLFSTATDYTLNFFNTANRSGK
>FUSION-ENST00000486196.1:91-ENST00000527095.7:802208|1893
YSGKKSYPQAI
>FUSION-ENST00000486196.1:91-ENST00000527095.7:802208|5106
MSLSSVGVNVLNPFWSK
>FUSION-ENST00000486196.1:91-ENST00000527095.7:802208|1764
MINVFGSLCNISHCLQFSEKTESR
>FUSION-ENST00000486196.1:91-ENST00000527095.7:802208|3139
MCFWLFTFGK
>FUSION-ENST00000486196.1:91-ENST00000527095.7:802208|717
SVHYVPDLKHEGCSLVIPAF
>FUSION-ENST00000486196.1:91-ENST00000527095.7:802208|110
MKLFSVRPSHRLCIFVIVTQ
>FUSION-ENST00000486196.1:91-ENST00000527095.7:802208|3260
MLYHNMAEK
>FUSION-ENST00000486196.1:91-ENST00000527095.7:802208|1879
FILVYSFGVNFMYKEMHIS
>ENST00000668691.1|SNV-112294-A-G|4
TGDTYTAHAGAKFPIR
>FUSION-ENST00000523967.5:111595-ENST00000630925.1:12095|528
MCQCFCSVLPGVPLHWP
>FUSION-ENST00000461314.5:161749-ENST00000261947.4:108549|294
MERVCVCVHVVYARMWIR
>FUSION-ENST00000523967.5:111595-ENST00000630925.1:12095|539
AGWNVSLGTFLQRQKAR
>FUSION-ENST00000486196.1:91-ENST00000527095.7:802208|953
GVVLHIYNLSTFGGQDRK
>FUSION-ENST00000486196.1:91-ENST00000527095.7:802208|317
MQKTPNLPLVNLR
>FUSION-ENST00000486196.1:91-ENST00000527095.7:802208|1249
MSENLIYMLYHK
>FUSION-ENST00000486196.1:91-ENST00000527095.7:802208|3302
LARLVSNYWPQVIHPPWPPK
>FUSION-ENST00000486196.1:91-ENST00000527095.7:802208|3798
LVGSWLGK
>FUSION-ENST00000486196.1:91-ENST00000527095.7:802208|1952
MNLVFRPGYHP
>ENST00000448507.5|SNV-91927-A-T|1
VLWWQGIPPSVRGK
>FUSION-ENST00000328705.7:91-ENST00000527095.7:802208|2
GWGPGQRACRLLPWG
>FUSION-ENST00000486196.1:91-ENST00000527095.7:802208|557
AGPAARFALFLRGAVSSVVHPIMVK
>ENST00000352767.7|SNV-8435-A-G|2
ISDVVLDKANK
>FUSION-ENST00000486196.1:91-ENST00000527095.7:802208|2249
KCIVLLTFFFHNTIPNR
>FUSION-ENST00000328705.7:91-ENST00000527095.7:802208|49
DLCYDYR
>FUSION-ENST00000486196.1:91-ENST00000527095.7:802208|3181
MPKVGAVATHIQR
>FUSION-ENST00000486196.1:91-ENST00000527095.7:802208|4838
MLSGDGMFPSSYITEQ
>FUSION-ENST00000486196.1:91-ENST00000527095.7:802208|3234
AENQKGK
>FUSION-ENST00000502521.1:5045-ENST00000264051.8:92671|6
NTEINRLSKK
>FUSION-ENST00000523967.5:111595-ENST00000630925.1:12095|265
MIFSIFSSESAEKGRK
>FUSION-ENST00000486196.1:91-ENST00000527095.7:802208|5354
GAAAVTCR
>FUSION-ENST00000486196.1:91-ENST00000527095.7:802208|1232
KLAGLHCGPDLK
>FUSION-ENST00000486196.1:91-ENST00000527095.7:802208|3514
HCILAWAMRVKLR
>FUSION-ENST00000486196.1:91-ENST00000527095.7:802208|4011
MASCLWLYQKCR
>FUSION-ENST00000486196.1:91-ENST00000527095.7:802208|529
LSALPTQLLRK
>FUSION-ENST00000486196.1:91-ENST00000527095.7:802208|2668
DHLTDMEISRIYIGWCK
>FUSION-ENST00000486196.1:91-ENST00000527095.7:802208|1587
KPTCHLHIIQNLR
>FUSION-ENST00000486196.1:91-ENST00000527095.7:802208|2077
YVWEKHGMYKVQYYLQFQASAR
>FUSION-ENST00000486196.1:91-ENST00000527095.7:802208|660
HILVFKKK
>FUSION-ENST00000486196.1:91-ENST00000527095.7:802208|2226
MTTQLIFIWK
>FUSION-ENST00000486196.1:91-ENST00000527095.7:802208|1339
THLQLFTYRSVSSIRR
>FUSION-ENST00000486196.1:91-ENST00000527095.7:802208|4381
QRVPGLSNKCGK
>FUSION-ENST00000486196.1:91-ENST00000527095.7:802208|2061
MYTTWIR
>FUSION-ENST00000486196.1:91-ENST00000527095.7:802208|395
HLGGGEAQSREEQK
>ENST00000408916.1|SNV-683-C-T|1
MQHNGHSLQDPSTQVHTRALK
>FUSION-ENST00000414148.6:51581-ENST00000397752.7:109792|45
NPTVKDLIGFGLQVAK
>FUSION-ENST00000523967.5:111595-ENST00000630925.1:12095|217
MVHSSQHPTLTK
>FUSION-ENST00000486196.1:91-ENST00000527095.7:802208|3318
IHFEFIFVYSVR
>FUSION-ENST00000486196.1:91-ENST00000527095.7:802208|3675
GACHPHPANFCIFSTDGVSPSWPG
>FUSION-ENST00000461314.5:161749-ENST00000261947.4:108549|94
CVLMWLESEGVRK
>FUSION-ENST00000486196.1:91-ENST00000527095.7:802208|1884
KLSGISRVS
>FUSION-ENST00000461314.5:161749-ENST00000261947.4:108549|13
LLILGKHLMASWPYQR
>FUSION-ENST00000486196.1:91-ENST00000527095.7:802208|2463
AYWPHSTHQLGRTNSLHRYSHQT
>FUSION-ENST00000486196.1:91-ENST00000527095.7:802208|1596
NLYLQIYFIVFSFYGTFR
>FUSION-ENST00000486196.1:91-ENST00000527095.7:802208|3856
SFVQGNTEIIILATIF
>FUSION-ENST00000486196.1:91-ENST00000527095.7:802208|4474
ESLLPCEVAYSQVLGIRT
>FUSION-ENST00000486196.1:91-ENST00000527095.7:802208|3155
VGILPSPR
>FUSION-ENST00000486196.1:91-ENST00000527095.7:802208|5226
CKQPVEQMPLR
>ENST00000483825.5|SNV-80029-G-T|5
MFWTRDVAGTLRLGESR
>FUSION-ENST00000486196.1:91-ENST00000527095.7:802208|4251
FGVLIWGIR
>FUSION-ENST00000486196.1:91-ENST00000527095.7:802208|1619
MFKVALVCLSELIFTSMLF
>FUSION-ENST00000486196.1:91-ENST00000527095.7:802208|5384
MPEHDVSVLMCQEKPKIQA
>FUSION-ENST00000523967.5:111595-ENST00000630925.1:12095|565
FTLCLVLPIEPFALPAGD
>FUSION-ENST00000486196.1:91-ENST00000527095.7:802208|5431
CLSYSQS
>FUSION-ENST00000486196.1:91-ENST00000527095.7:802208|3263
TELLHGVHIQSK
>FUSION-ENST00000486196.1:91-ENST00000527095.7:802208|3751
NYFPSHPQQISPQSHWPK
>FUSION-ENST00000486196.1:91-ENST00000527095.7:802208|5381
MCQEKPKIQA
>ENST00000554087.5|SNV-7318-G-A|4
SDALTLRFQQILK
>FUSION-ENST00000486196.1:91-ENST00000527095.7:802208|2330
VFIFLDFK
>FUSION-ENST00000486196.1:91-ENST00000527095.7:802208|3623
IVIITILLLCRE
>FUSION-ENST00000486196.1:91-ENST00000527095.7:802208|5243
ALQSMRLHGLHLKK
>FUSION-ENST00000486196.1:91-ENST00000527095.7:802208|1837
PRFLIYR
>FUSION-ENST00000486196.1:91-ENST00000527095.7:802208|2286
LCKFFSLLFYVILQNNFFENR
>FUSION-ENST00000486196.1:91-ENST00000527095.7:802208|1140
MFQEQMFYHLSLYSAY
>FUSION-ENST00000486196.1:91-ENST00000527095.7:802208|1014
GSRHIFTWPEQEEGK
>FUSION-ENST00000486196.1:91-ENST00000527095.7:802208|58
KQMGPTR
>FUSION-ENST00000486196.1:91-ENST00000527095.7:802208|4779
NIRFILGT
>ENST00000395436.7|SNV-14456-G-T|2
GASLIDTADGSANHRAR
>FUSION-ENST00000486196.1:91-ENST00000527095.7:802208|3493
VWLSADTSLYTK
>FUSION-ENST00000486196.1:91-ENST00000527095.7:802208|1870
AMASSYCVFTQQK
>FUSION-ENST00000486196.1:91-ENST00000527095.7:802208|3136
CFWLFTFGKL
>FUSION-ENST00000486196.1:91-ENST00000527095.7:802208|4025
MLPHKWR
>FUSION-ENST00000486196.1:91-ENST00000527095.7:802208|3511
MSFSLSSLSPHLARK
>FUSION-ENST00000486196.1:91-ENST00000527095.7:802208|85
LLVKYLGVKNCN
>FUSION-ENST00000486196.1:91-ENST00000527095.7:802208|3479
EAEAGEWHEPGR
>FUSION-ENST00000486196.1:91-ENST00000527095.7:802208|1972
PVLLVATIQVEHSSTPK
>FUSION-ENST00000486196.1:91-ENST00000527095.7:802208|759
SFKTSTTTK
>FUSION-ENST00000486196.1:91-ENST00000527095.7:802208|2300
LILLRMNLL
>FUSION-ENST00000486196.1:91-ENST00000527095.7:802208|3835
MVVTSHTCCKRGWR
>FUSION-ENST00000486196.1:91-ENST00000527095.7:802208|5434
TLPYRNKCLSYSQS
>ENST00000375735.7|SNV-290293-G-A|1
VPPPNNRQGSPILSFIILEQFNAIR
>FUSION-ENST00000486196.1:91-ENST00000527095.7:802208|4759
WIHMDLSCY
>FUSION-ENST00000486196.1:91-ENST00000527095.7:802208|2737
RGGLKMK
>ENST00000408916.1|SNV-683-C-T|5
RHTQRMQHNGHSLQDPSTQVHTR
>FUSION-ENST00000486196.1:91-ENST00000527095.7:802208|5396
FSNSFRTNSVSCFSLHDTSS
>ENST00000368131.8|SNV-20537-T-C|4
NQMSKLTSEMHSFIQIKK
>FUSION-ENST00000486196.1:91-ENST00000527095.7:802208|5209
MSRAFAARSSGTVGGPR
>FUSION-ENST00000486196.1:91-ENST00000527095.7:802208|4198
VRLCLKK
>FUSION-ENST00000486196.1:91-ENST00000527095.7:802208|4707
MSVGLKVCSHLSGK
>ENST00000361255.7|SNV-126298-T-G|1
NLSGASEIGQGAWVKAKMLTK
>FUSION-ENST00000486196.1:91-ENST00000527095.7:802208|2833
QVEMSSRWLDK
>FUSION-ENST00000461314.5:161749-ENST00000261947.4:108549|48
QGQKHTQGLEDSCETAIHPYHFK
>ENST00000368131.8|SNV-20537-T-C|3
LTSEMHSFIQIK
>FUSION-ENST00000486196.1:91-ENST00000527095.7:802208|684
MKHTIANALTMK
>FUSION-ENST00000486196.1:91-ENST00000527095.7:802208|2723
GRLEDEIMEGMKLLVMAK
>FUSION-ENST00000486196.1:91-ENST00000527095.7:802208|2970
MLLSYGPRVLCLMLKFWGEK
>FUSION-ENST00000486196.1:91-ENST00000527095.7:802208|1655
KICLESHIDNTEK
>FUSION-ENST00000486196.1:91-ENST00000527095.7:802208|4030
MVINVVSLRGEISDV
>FUSION-ENST00000486196.1:91-ENST00000527095.7:802208|5214
KKLAGHGGTHL
>FUSION-ENST00000486196.1:91-ENST00000527095.7:802208|1081
MLWGKQDDK
>FUSION-ENST00000486196.1:91-ENST00000527095.7:802208|277
NCWSMNYNATIYHRLTLPQVRYSC
>ENST00000408916.1|SNV-683-C-T|4
HTQRMQHNGHSLQDPSTQVHTR
>FUSION-ENST00000486196.1:91-ENST00000527095.7:802208|4772
SKIIIFITFLSVNK
>FUSION-ENST00000486196.1:91-ENST00000527095.7:802208|3258
MLYHNMAEKGR
>FUSION-ENST00000486196.1:91-ENST00000527095.7:802208|1961
TLCVSAKHF
>FUSION-ENST00000523967.5:111595-ENST00000630925.1:12095|405
MPVIPALWEAPVGGS
>FUSION-ENST00000523967.5:111595-ENST00000630925.1:12095|449
TLLGRKS
>FUSION-ENST00000486196.1:91-ENST00000527095.7:802208|3519
GCSELRWRHCILAWAMR
>FUSION-ENST00000486196.1:91-ENST00000527095.7:802208|3089
FKRVSCFSLPSS
>FUSION-ENST00000486196.1:91-ENST00000527095.7:802208|3394
KINQRDIIYIP
>FUSION-ENST00000486196.1:91-ENST00000527095.7:802208|2872
IFLATGQMAQVTR
>ENST00000297591.10|SNV-42026-G-C|1
GASFEFKDMR
>FUSION-ENST00000486196.1:91-ENST00000527095.7:802208|3908
MDLKSITFHLYQ
>FUSION-ENST00000486196.1:91-ENST00000527095.7:802208|814
FINMLQQQLKHTCCYSEVEKILLCI
>FUSION-ENST00000486196.1:91-ENST00000527095.7:802208|3969
MVSSSISVCLCFGIIKFYITS
>FUSION-ENST00000486196.1:91-ENST00000527095.7:802208|131
EIFLRSPPISVALVYQER
>FUSION-ENST00000486196.1:91-ENST00000527095.7:802208|5467
MMFRLGK
>FUSION-ENST00000486196.1:91-ENST00000527095.7:802208|1542
LHSNSFHEKGVR
>FUSION-ENST00000486196.1:91-ENST00000527095.7:802208|2414
VDVIHMALALSR
>FUSION-ENST00000461314.5:161749-ENST00000261947.4:108549|194
DLKFSGR
>FUSION-ENST00000486196.1:91-ENST00000527095.7:802208|2135
GHIGPEWVSSMGNQHKI
>FUSION-ENST00000486196.1:91-ENST00000527095.7:802208|3172
RQDELSALMGSPQK
>FUSION-ENST00000486196.1:91-ENST00000527095.7:802208|1965
LRKTLCVSAK
>FUSION-ENST00000486196.1:91-ENST00000527095.7:802208|5264
TKPLMGTRHSFVANRR
>FUSION-ENST00000523967.5:111595-ENST00000630925.1:12095|364
MKISIQFCL
>FUSION-ENST00000486196.1:91-ENST00000527095.7:802208|3392
MLARLVLNS
>FUSION-ENST00000486196.1:91-ENST00000527095.7:802208|3036
RGLNEGIKYL
>FUSION-ENST00000461314.5:161749-ENST00000261947.4:108549|83
MGFCHVGQAGLK
>FUSION-ENST00000523967.5:111595-ENST00000630925.1:12095|213
MTFRDLIANPFISR
>FUSION-ENST00000486196.1:91-ENST00000527095.7:802208|3850
HVKEVWRSGVLR
>FUSION-ENST00000486196.1:91-ENST00000527095.7:802208|577
FNIEYGRRLAPTLFQSR
>FUSION-ENST00000486196.1:91-ENST00000527095.7:802208|766
TGHGVLCQTISQIEEDR
>FUSION-ENST00000486196.1:91-ENST00000527095.7:802208|3505
ETFFFFLFFFFIIL
>FUSION-ENST00000523967.5:111595-ENST00000630925.1:12095|534
GPAQIPAIK
>FUSION-ENST00000486196.1:91-ENST00000527095.7:802208|1272
MEKGISKHFSALFDGGF
>FUSION-ENST00000486196.1:91-ENST00000527095.7:802208|3861
MGMTDESILHL
>FUSION-ENST00000486196.1:91-ENST00000527095.7:802208|1369
LAKRLLR
>FUSION-ENST00000486196.1:91-ENST00000527095.7:802208|1227
YKFNETIFCFIL
>FUSION-ENST00000461314.5:161749-ENST00000261947.4:108549|245
WSRAPCHGWVANYTR
>FUSION-ENST00000486196.1:91-ENST00000527095.7:802208|357
KGWKGPGDILDLK
>FUSION-ENST00000523967.5:111595-ENST00000630925.1:12095|282
QTILLPPWHIKCFINDSLPMAR
>FUSION-ENST00000486196.1:91-ENST00000527095.7:802208|12
LMRSQAL
>FUSION-ENST00000486196.1:91-ENST00000527095.7:802208|1958
MIGACFNYK
>FUSION-ENST00000523967.5:111595-ENST00000630925.1:12095|465
EGVMTER
>FUSION-ENST00000486196.1:91-ENST00000527095.7:802208|4945
MSTPPRGFFLKPFCALQAGPRR
>FUSION-ENST00000486196.1:91-ENST00000527095.7:802208|195
VPLHSSLVTERDSISPKK
>FUSION-ENST00000486196.1:91-ENST00000527095.7:802208|1755
MSVLVSASR
>FUSION-ENST00000461314.5:161749-ENST00000261947.4:108549|389
QFERPAVSR
>FUSION-ENST00000486196.1:91-ENST00000527095.7:802208|549
GAVSSVVHPIMVKD
>FUSION-ENST00000461314.5:161749-ENST00000261947.4:108549|267
MPKYLHDSESK
>FUSION-ENST00000216181.11:99070-ENST00000614857.4:72|36
LVSGQLQPSQPNADQGKLTTMR
>FUSION-ENST00000461314.5:161749-ENST00000261947.4:108549|308
MLPIRNHSMWAVIF
>FUSION-ENST00000486196.1:91-ENST00000527095.7:802208|1901
MPESFLCPFRVSS
>FUSION-ENST00000486196.1:91-ENST00000527095.7:802208|1966
MLRKTLCVSAK
>FUSION-ENST00000486196.1:91-ENST00000527095.7:802208|1416
SPTHTPPAPTHCR
>FUSION-ENST00000486196.1:91-ENST00000527095.7:802208|2540
MKGSCLSIGICMPK
>FUSION-ENST00000486196.1:91-ENST00000527095.7:802208|4343
MHSSGEILVLRKGTPELR
>FUSION-ENST00000523967.5:111595-ENST00000630925.1:12095|330
INGCVVK
>FUSION-ENST00000486196.1:91-ENST00000527095.7:802208|2252
LMRKCIVLLTFFFHNTIPNR
>FUSION-ENST00000486196.1:91-ENST00000527095.7:802208|5824
TLIRAEGR
>FUSION-ENST00000486196.1:91-ENST00000527095.7:802208|3408
LIFKIALLTYDL
>FUSION-ENST00000523967.5:111595-ENST00000630925.1:12095|188
MRYHPVTVLQPG
>FUSION-ENST00000486196.1:91-ENST00000527095.7:802208|3949
SLTKVTLQVNGKAK
>FUSION-ENST00000486196.1:91-ENST00000527095.7:802208|2040
MGLTGLKSR
>ENST00000367080.8|SNV-33900-G-A|1
VPYEQWK
>FUSION-ENST00000328705.7:91-ENST00000527095.7:802208|6
SRPPAAPFILPRGWGPGQR
>FUSION-ENST00000461314.5:161749-ENST00000261947.4:108549|157
LTLYFWSSGDIYREADFHLI
>FUSION-ENST00000486196.1:91-ENST00000527095.7:802208|4611
MCKIAMPIY
>FUSION-ENST00000486196.1:91-ENST00000527095.7:802208|2182
MFNEEYAEIAT
>FUSION-ENST00000486196.1:91-ENST00000527095.7:802208|2578
MSGPAWVPAVVLGR
>ENST00000620675.4|SNV-26052-G-C|1
NADLSLAFQTYTIYRPGSQGFLK
>FUSION-ENST00000486196.1:91-ENST00000527095.7:802208|3720
MGKYSNNPK
>ENST00000459850.5|SNV-16993-G-A|3
SFVPASFVVFLVAKK
>FUSION-ENST00000486196.1:91-ENST00000527095.7:802208|4094
CHALTSKGMVVNK
>FUSION-ENST00000486196.1:91-ENST00000527095.7:802208|3997
LYTKVSFCIQVFYIRK
>FUSION-ENST00000486196.1:91-ENST00000527095.7:802208|5788
PLLVISSTSYTEK
>FUSION-ENST00000486196.1:91-ENST00000527095.7:802208|4673
MCMYTGCVCVSIYTERER
>FUSION-ENST00000486196.1:91-ENST00000527095.7:802208|4073
VHRWYLEQER
>FUSION-ENST00000486196.1:91-ENST00000527095.7:802208|3101
LLSQAFRLGR
>FUSION-ENST00000486196.1:91-ENST00000527095.7:802208|5382
MCQEKPK
>FUSION-ENST00000461314.5:161749-ENST00000261947.4:108549|119
AETGESLEPGR
>FUSION-ENST00000486196.1:91-ENST00000527095.7:802208|4081
GQNIVMSFMVHRWYLEQER
>FUSION-ENST00000461314.5:161749-ENST00000261947.4:108549|166
PTKILVLHWSLLPVLPGLILK
>FUSION-ENST00000486196.1:91-ENST00000527095.7:802208|2047
MPPRLLLYK
>FUSION-ENST00000461314.5:161749-ENST00000261947.4:108549|255
NFSTSILFLFLPLSTNKLTTKIR
>FUSION-ENST00000486196.1:91-ENST00000527095.7:802208|3116
MPPPFCK
>FUSION-ENST00000486196.1:91-ENST00000527095.7:802208|778
YMLICPQKPKTHTMSFPLHYLPQVK
>ENST00000303965.9|SNV-176326-G-T|3
ASIVAHCLEHK
>FUSION-ENST00000486196.1:91-ENST00000527095.7:802208|4652
SRPAGWKFLQKLMLQS
>FUSION-ENST00000486196.1:91-ENST00000527095.7:802208|3735
LLCSVFCRQFHLQLSSHTFR
>FUSION-ENST00000486196.1:91-ENST00000527095.7:802208|2259
HTNFVLV
>FUSION-ENST00000523967.5:111595-ENST00000630925.1:12095|566
MFTLCLVLPIEPFALPAGD
>FUSION-ENST00000486196.1:91-ENST00000527095.7:802208|4900
IAMCYTRNMKYFVR
>FUSION-ENST00000486196.1:91-ENST00000527095.7:802208|1549
EPNLHMAWLQVIELL
>FUSION-ENST00000523967.5:111595-ENST00000630925.1:12095|167
LWALGGR
>FUSION-ENST00000486196.1:91-ENST00000527095.7:802208|4131
GICGSGENVWKT
>FUSION-ENST00000486196.1:91-ENST00000527095.7:802208|533
PAAIPDKLSALPTQLLR
>FUSION-ENST00000486196.1:91-ENST00000527095.7:802208|2939
MQPSYCKQHLLEQPVQGHRAK
>FUSION-ENST00000486196.1:91-ENST00000527095.7:802208|1907
LKSYYLRW
>FUSION-ENST00000486196.1:91-ENST00000527095.7:802208|2716
MKLLVMAK
>FUSION-ENST00000486196.1:91-ENST00000527095.7:802208|950
MCTSACLLLAPK
>FUSION-ENST00000486196.1:91-ENST00000527095.7:802208|2686
TLQDMRQSNLGRNR
>FUSION-ENST00000523967.5:111595-ENST00000630925.1:12095|564
MQGNIYR
>FUSION-ENST00000486196.1:91-ENST00000527095.7:802208|3497
TTKNPSLYQPRVWLSADTSLYTK
>FUSION-ENST00000486196.1:91-ENST00000527095.7:802208|4783
QTGRNIR
>ENST00000547717.1|SNV-19356-C-A|5
LPNSTERAITIAGIPKSIIECVK
>ENST00000338487.5|SNV-20564-T-C|5
DMTLVDAIQQVAKNRCALPNR
>FUSION-ENST00000486196.1:91-ENST00000527095.7:802208|1617
VALVCLSELIFTSMLF
>FUSION-ENST00000486196.1:91-ENST00000527095.7:802208|3499
TTKNPSLYQPR
>FUSION-ENST00000486196.1:91-ENST00000527095.7:802208|3999
EKLYTKVSFCIQVFYIR
>ENST00000354556.8|SNV-13053-C-G|4
KIVGVGGEDDDGEVHR
>FUSION-ENST00000486196.1:91-ENST00000527095.7:802208|2976
VAPSMLLSYGPRVLCLMLK
>FUSION-ENST00000486196.1:91-ENST00000527095.7:802208|4355
MYAKVLGFGQSHCRSDR
>FUSION-ENST00000486196.1:91-ENST00000527095.7:802208|4182
KCHLHFSKNK
>FUSION-ENST00000486196.1:91-ENST00000527095.7:802208|4315
GEALRNRR
>FUSION-ENST00000486196.1:91-ENST00000527095.7:802208|3353
MRLTVFSYSYQK
>ENST00000497024.1|SNV-593688-G-C|1
TSSITVTEVAGPRHAPSKTGTPS
>FUSION-ENST00000486196.1:91-ENST00000527095.7:802208|2721
SGQYMGYKA
>FUSION-ENST00000461314.5:161749-ENST00000261947.4:108549|193
DLKFSGRR
>FUSION-ENST00000486196.1:91-ENST00000527095.7:802208|5057
LLYQIAGS
>FUSION-ENST00000486196.1:91-ENST00000527095.7:802208|987
MIMPLHSSLGNRARTCLNK
>FUSION-ENST00000486196.1:91-ENST00000527095.7:802208|5420
MERTLLSEK
>ENST00000575898.5|SNV-17198-C-T|3
IHSGEKSFICKECGK
>ENST00000355870.8|SNV-60908-A-T|1
LIATVQAKY
>FUSION-ENST00000523967.5:111595-ENST00000630925.1:12095|179
MYSSLTSLFFFFLR
>FUSION-ENST00000523967.5:111595-ENST00000630925.1:12095|65
ASRAVSAAAEGPGAR
>FUSION-ENST00000486196.1:91-ENST00000527095.7:802208|1583
MLLPCVR
>FUSION-ENST00000486196.1:91-ENST00000527095.7:802208|98
FIFFKLFLICSVVSRDR
>FUSION-ENST00000486196.1:91-ENST00000527095.7:802208|1690
MFLSLPHWFRRAGEQLSSLAAR
>FUSION-ENST00000486196.1:91-ENST00000527095.7:802208|5594
EVLFYFAIT
>FUSION-ENST00000328705.7:91-ENST00000527095.7:802208|10
AHTRTHPAHSPHAPSLR
>FUSION-ENST00000486196.1:91-ENST00000527095.7:802208|1971
PVLLVATIQVEHSSTPKSK
>FUSION-ENST00000486196.1:91-ENST00000527095.7:802208|4075
SFMVHRWYLEQERELCIK
>FUSION-ENST00000486196.1:91-ENST00000527095.7:802208|1387
NDWDAQTFQPSQRQCIK
>FUSION-ENST00000486196.1:91-ENST00000527095.7:802208|976
PQVFYKLNF
>FUSION-ENST00000486196.1:91-ENST00000527095.7:802208|3273
MVHCVNEQFHSGNNGENR
>FUSION-ENST00000486196.1:91-ENST00000527095.7:802208|1166
MCLSIQIMAQQETK
>FUSION-ENST00000486196.1:91-ENST00000527095.7:802208|1046
FWWGHRSKPHIWSSTR
>FUSION-ENST00000486196.1:91-ENST00000527095.7:802208|4624
LITSKAHLHSNISPGIDK
>FUSION-ENST00000486196.1:91-ENST00000527095.7:802208|3625
CVFVCVC
>ENST00000651127.1|SNV-38965-G-A|SNV-38968-T-G|6
MKALCPTIFPVVPRLLNQR
>FUSION-ENST00000486196.1:91-ENST00000527095.7:802208|5933
DWEALEKHLAGLQFREQEVR
>FUSION-ENST00000486196.1:91-ENST00000527095.7:802208|5508
LFSKEETK
>FUSION-ENST00000486196.1:91-ENST00000527095.7:802208|5303
SRIHFSSYSFFK
>FUSION-ENST00000486196.1:91-ENST00000527095.7:802208|2825
GVWSSEEGLG
>FUSION-ENST00000486196.1:91-ENST00000527095.7:802208|1005
MIWKMLIQLLILLYRELY
>ENST00000521080.5|SNV-42026-G-C|6
MLTELLRGASFEFK
>ENST00000413683.5|SNV-38359-G-A|SNV-38362-T-G|3
ALCPTIFPVVPRLLNQRYDK
>FUSION-ENST00000486196.1:91-ENST00000527095.7:802208|2595
GASVGGKRR
>FUSION-ENST00000486196.1:91-ENST00000527095.7:802208|3332
SIFSVFPFMDYAVAVVFKNSLSNLR
>FUSION-ENST00000486196.1:91-ENST00000527095.7:802208|1202
MIFFFKF
>FUSION-ENST00000486196.1:91-ENST00000527095.7:802208|4012
ASCLWLYQK
>FUSION-ENST00000486196.1:91-ENST00000527095.7:802208|2264
MYLYYSY
>FUSION-ENST00000486196.1:91-ENST00000527095.7:802208|2611
KYLEVKLDGVSK
>FUSION-ENST00000486196.1:91-ENST00000527095.7:802208|2760
RVTWTQHCDTATVHLITKPATK
>FUSION-ENST00000486196.1:91-ENST00000527095.7:802208|4733
MEGKFTKLILSFFLL
>FUSION-ENST00000486196.1:91-ENST00000527095.7:802208|5632
MVAQACNPSTLGGQGRR
>FUSION-ENST00000486196.1:91-ENST00000527095.7:802208|1060
CYTLLNNQIS
>FUSION-ENST00000486196.1:91-ENST00000527095.7:802208|4383
QRVPGLSNK
>FUSION-ENST00000486196.1:91-ENST00000527095.7:802208|5528
MYFVPAFLFSSLIYSKLLHYKLSY
>FUSION-ENST00000486196.1:91-ENST00000527095.7:802208|3229
QECAERDKT
>FUSION-ENST00000486196.1:91-ENST00000527095.7:802208|5611
DTCIHFIYLFLG
>FUSION-ENST00000486196.1:91-ENST00000527095.7:802208|2081
LNFITDMYVWEKHGMYK
>FUSION-ENST00000486196.1:91-ENST00000527095.7:802208|4063
MGPLLTGGP
>FUSION-ENST00000486196.1:91-ENST00000527095.7:802208|834
IPSIMGLEMK
>FUSION-ENST00000486196.1:91-ENST00000527095.7:802208|2372
MEGKPLIFCITLGTK
>FUSION-ENST00000486196.1:91-ENST00000527095.7:802208|2269
LYIIYYCYIVLLMWK
>FUSION-ENST00000486196.1:91-ENST00000527095.7:802208|2629
NRSWPER
>FUSION-ENST00000486196.1:91-ENST00000527095.7:802208|5148
CDFGGRVITSS
>FUSION-ENST00000486196.1:91-ENST00000527095.7:802208|5174
MGWDDRAEPRVAPVTLER
>FUSION-ENST00000486196.1:91-ENST00000527095.7:802208|1698
MPEVRNVQLQH
>FUSION-ENST00000486196.1:91-ENST00000527095.7:802208|1763
INVFGSLCNISHCLQFSEKTESR
>FUSION-ENST00000486196.1:91-ENST00000527095.7:802208|4307
MTSAGDR
>ENST00000643408.1|SNV-492464-C-G|4
MVTRRLSK
>FUSION-ENST00000486196.1:91-ENST00000527095.7:802208|5492
MCENFLFRLVCHLLVLR
>FUSION-ENST00000486196.1:91-ENST00000527095.7:802208|2642
MREGPPK
>FUSION-ENST00000523967.5:111595-ENST00000630925.1:12095|559
MFLFCVTRCSLALALK
>FUSION-ENST00000486196.1:91-ENST00000527095.7:802208|5608
INISGITVCVDFCVASLTQK
>ENST00000294168.8|SNV-15786-G-C|1
QAGRPCRGR
>ENST00000660979.1|SNV-51826-A-G|5
KTVSLLTEAGGFHPR
>FUSION-ENST00000486196.1:91-ENST00000527095.7:802208|2834
MQVEMSSRWLDK
>FUSION-ENST00000486196.1:91-ENST00000527095.7:802208|2251
MRKCIVLLTFFFHNTIPNR
>FUSION-ENST00000486196.1:91-ENST00000527095.7:802208|5351
MLKIMRNNNIQR
>ENST00000519589.1|INDEL-351354-T-TT|4
MGFFAHDPVNLPR
>FUSION-ENST00000486196.1:91-ENST00000527095.7:802208|2883
DNNSLSS
>FUSION-ENST00000486196.1:91-ENST00000527095.7:802208|124
LISGQAWWLTLVIPALWEAEAGGSR
>FUSION-ENST00000486196.1:91-ENST00000527095.7:802208|1346
RQFSVLFYR
>FUSION-ENST00000486196.1:91-ENST00000527095.7:802208|4538
ATVPLLISSK
>ENST00000368830.8|SNV-3363-T-G|1
VPMSVVNLEKPKTKR
>FUSION-ENST00000486196.1:91-ENST00000527095.7:802208|861
MEWMTSSVK
>FUSION-ENST00000486196.1:91-ENST00000527095.7:802208|74
RLALEWK
>FUSION-ENST00000486196.1:91-ENST00000527095.7:802208|1151
AAAEEVPETIPIEG
>ENST00000572351.1|SNV-59476-C-T|4
SVCCHARTPRSLATSR
>ENST00000493884.5|SNV-20537-T-C|4
SKLTSEMHSFIQIKK
>FUSION-ENST00000486196.1:91-ENST00000527095.7:802208|3381
MFPFLLGR
>FUSION-ENST00000486196.1:91-ENST00000527095.7:802208|5198
DLKAHLAQTPILSSSGEEINTPSER
>FUSION-ENST00000486196.1:91-ENST00000527095.7:802208|4398
MCRFWASPQA
>FUSION-ENST00000486196.1:91-ENST00000527095.7:802208|2092
SFIHLLFLVHL
>FUSION-ENST00000486196.1:91-ENST00000527095.7:802208|4542
QVPAVAQA
>FUSION-ENST00000486196.1:91-ENST00000527095.7:802208|2039
GLTGLKSR
>FUSION-ENST00000486196.1:91-ENST00000527095.7:802208|4156
LLEFSTKLSSTWGLMYANER
>FUSION-ENST00000486196.1:91-ENST00000527095.7:802208|4546
MVWVQTF
>FUSION-ENST00000421834.6:111595-ENST00000630925.1:12095|3
SLSQTVSR
>FUSION-ENST00000486196.1:91-ENST00000527095.7:802208|3692
ITAAVTHSHTQGGCKQIK
>FUSION-ENST00000486196.1:91-ENST00000527095.7:802208|4534
ATVPLLISSKDLKWLDCHL
>FUSION-ENST00000486196.1:91-ENST00000527095.7:802208|1604
TLLPWPLK
>FUSION-ENST00000486196.1:91-ENST00000527095.7:802208|5429
LLPLSSTHPLLPPLR
>FUSION-ENST00000486196.1:91-ENST00000527095.7:802208|2875
RVSPQLIPA
>ENST00000367080.8|SNV-33900-G-A|5
RTIQTAESLR
>FUSION-ENST00000486196.1:91-ENST00000527095.7:802208|556
SLPLCGPGSPFLK
>FUSION-ENST00000486196.1:91-ENST00000527095.7:802208|3574
IQLFCFYFDKNPLILSIFWFITL
>FUSION-ENST00000486196.1:91-ENST00000527095.7:802208|4344
MHSSGEILVLRK
>FUSION-ENST00000486196.1:91-ENST00000527095.7:802208|60
HTDLTSLQNMKQMGPTRILQLFR
>FUSION-ENST00000486196.1:91-ENST00000527095.7:802208|551
KKELAWSVLDVINIK
>FUSION-ENST00000486196.1:91-ENST00000527095.7:802208|1385
NDWDAQTFQPSQRQCIKK
>FUSION-ENST00000486196.1:91-ENST00000527095.7:802208|1521
MLAKLVSNT
>FUSION-ENST00000486196.1:91-ENST00000527095.7:802208|968
AALGGWC
>ENST00000395310.7|SNV-37827-G-C|1
YLELLGYTKEDLGKK
>FUSION-ENST00000486196.1:91-ENST00000527095.7:802208|4907
SCLNGKNISSSADQFIR
>FUSION-ENST00000486196.1:91-ENST00000527095.7:802208|1852
PLPGQFLTQAIHFQNCMLDGLRM
>FUSION-ENST00000486196.1:91-ENST00000527095.7:802208|1085
MLAIDYRFLSGLR
>FUSION-ENST00000486196.1:91-ENST00000527095.7:802208|3599
KITKLWVQK
>FUSION-ENST00000461314.5:161749-ENST00000261947.4:108549|67
TEQDQRVVWFGVSAVGGGDGR
>FUSION-ENST00000461314.5:161749-ENST00000261947.4:108549|268
FLLILFQRKVYFSK
>FUSION-ENST00000486196.1:91-ENST00000527095.7:802208|2073
MYKVQYYLQFQASARGLGMYTTWIR
>FUSION-ENST00000486196.1:91-ENST00000527095.7:802208|3473
APLHSSLGNESETPSQKK
>FUSION-ENST00000486196.1:91-ENST00000527095.7:802208|5903
MATWWWLAGRAVPGAPAGR
>FUSION-ENST00000486196.1:91-ENST00000527095.7:802208|4450
IKFKSILFLI
>FUSION-ENST00000486196.1:91-ENST00000527095.7:802208|4773
QLIFSLPLWGKSKIIIFITFLSVNK
>FUSION-ENST00000486196.1:91-ENST00000527095.7:802208|5520
MNGLVFLLLKIGP
>FUSION-ENST00000486196.1:91-ENST00000527095.7:802208|3974
YVCELRYLK
>FUSION-ENST00000486196.1:91-ENST00000527095.7:802208|4830
YAVDIFPPSMGK
>FUSION-ENST00000461314.5:161749-ENST00000261947.4:108549|22
AAQGLVK
>FUSION-ENST00000523967.5:111595-ENST00000630925.1:12095|346
VPSLIYKISCISK
>FUSION-ENST00000486196.1:91-ENST00000527095.7:802208|1337
SVSSIRRQASSFFFFF
>FUSION-ENST00000486196.1:91-ENST00000527095.7:802208|421
VLTGEDNHLVFHCIP
>ENST00000466212.5|SNV-27553-C-T|4
ASKAWSQTAQK
>FUSION-ENST00000486196.1:91-ENST00000527095.7:802208|2189
YCYRLMTYCKFGYSVLSCL
>FUSION-ENST00000486196.1:91-ENST00000527095.7:802208|4862
SEEIIYKALSKNK
>FUSION-ENST00000486196.1:91-ENST00000527095.7:802208|1362
AIDLHFPVLGGSQSLQER
>FUSION-ENST00000486196.1:91-ENST00000527095.7:802208|2202
LPRGPAWFSAR
>FUSION-ENST00000486196.1:91-ENST00000527095.7:802208|3950
SLTKVTLQVNGK
>ENST00000618856.1|SNV-26052-G-C|1
GSQGFLK
>FUSION-ENST00000461314.5:161749-ENST00000261947.4:108549|181
TGDQEALASCSR
>FUSION-ENST00000486196.1:91-ENST00000527095.7:802208|186
VFPKAVLGVDMVLPVISAAR
>FUSION-ENST00000486196.1:91-ENST00000527095.7:802208|369
MVCLSEK
>ENST00000571578.1|SNV-10662-A-G|1
LRLNLRELGPLASHMR
>FUSION-ENST00000486196.1:91-ENST00000527095.7:802208|5050
ETLTERPKRETR
>FUSION-ENST00000486196.1:91-ENST00000527095.7:802208|2417
WAMVDVIHMALALSR
>ENST00000491313.5|SNV-59610-A-C|1
EGGGDEPLNFLDPQVAQR
>FUSION-ENST00000486196.1:91-ENST00000527095.7:802208|2552
MLKLINDLS
>FUSION-ENST00000523967.5:111595-ENST00000630925.1:12095|241
TLLIVKETFLRDLCLYMCGL
>FUSION-ENST00000523967.5:111595-ENST00000630925.1:12095|380
MEDRLGGPVHKYLFNL
>FUSION-ENST00000645722.2:243740-ENST00000261947.4:116444|2
EPVYNSNKDSQSEGR
>FUSION-ENST00000486196.1:91-ENST00000527095.7:802208|2514
MCQHFRMKGILK
>FUSION-ENST00000461314.5:161749-ENST00000261947.4:108549|146
RAVSRCLK
>FUSION-ENST00000523967.5:111595-ENST00000630925.1:12095|132
WPLSRGLRTAVER
>FUSION-ENST00000486196.1:91-ENST00000527095.7:802208|210
GPCHMPKK
>FUSION-ENST00000486196.1:91-ENST00000527095.7:802208|1675
FPAQAVPLRR
>FUSION-ENST00000523967.5:111595-ENST00000630925.1:12095|178
YSSLTSLFFFFLR
>FUSION-ENST00000486196.1:91-ENST00000527095.7:802208|661
HILVFKK
>FUSION-ENST00000486196.1:91-ENST00000527095.7:802208|5549
FLSLLFFFFFKLGCR
>FUSION-ENST00000461314.5:161749-ENST00000261947.4:108549|192
MIQWHDR
>FUSION-ENST00000486196.1:91-ENST00000527095.7:802208|1838
RPRFLIYR
>FUSION-ENST00000486196.1:91-ENST00000527095.7:802208|1937
SKLCFMYK
>ENST00000440806.2|SNV-37053-A-C|1
EEPLVSFDSSLLLDMK
>ENST00000331835.10|MNV-322-GA-G|8
LGYGCCWRLCFK
>FUSION-ENST00000486196.1:91-ENST00000527095.7:802208|994
MQTVGPPSGVRVLGFEGE
>FUSION-ENST00000589389.5:36119-ENST00000591004.1:6555|2
CWNQSLRIPR
>FUSION-ENST00000486196.1:91-ENST00000527095.7:802208|3958
MRFHFIDKETEK
>FUSION-ENST00000486196.1:91-ENST00000527095.7:802208|584
MTLMEREKR
>ENST00000528980.1|SNV-87234-G-A|1
SHPQGPHLRPL
>FUSION-ENST00000486196.1:91-ENST00000527095.7:802208|5684
MSLDAVRNYLWCHSMEGPGES
>FUSION-ENST00000486196.1:91-ENST00000527095.7:802208|3293
IHILITK
>FUSION-ENST00000486196.1:91-ENST00000527095.7:802208|5308
MLISYMSRIHFSSYSFFK
>FUSION-ENST00000486196.1:91-ENST00000527095.7:802208|3244
MVLASSQLQVR
>FUSION-ENST00000486196.1:91-ENST00000527095.7:802208|2582
VLVWEAREEFILRAR
>FUSION-ENST00000486196.1:91-ENST00000527095.7:802208|3546
CSCGKVLAHDI
>FUSION-ENST00000486196.1:91-ENST00000527095.7:802208|2736
GGLKMKLWR
>FUSION-ENST00000486196.1:91-ENST00000527095.7:802208|2509
GILKVMENTLTISFVNKNVIEYI
>FUSION-ENST00000486196.1:91-ENST00000527095.7:802208|1197
MAFLAIR
>FUSION-ENST00000461314.5:161749-ENST00000261947.4:108549|148
GFHCLGQAGLELLTL
>FUSION-ENST00000486196.1:91-ENST00000527095.7:802208|5162
GFGTQHELPFLRAPSFR
>FUSION-ENST00000486196.1:91-ENST00000527095.7:802208|5247
MALQSMR
>ENST00000361255.7|SNV-126298-T-G|2
NLSGASEIGQGAWVKAK
>FUSION-ENST00000486196.1:91-ENST00000527095.7:802208|4801
MVIWTSTLLSSK
>ENST00000486102.5|SNV-1972-G-A|3
MHPQQPPARNP
>FUSION-ENST00000380872.9:5134-ENST00000432950.1:6455|10
ILFDTVDLCATWEALEKCKDAGLAK
>FUSION-ENST00000486196.1:91-ENST00000527095.7:802208|3542
WLSPQVVVLEIK
>FUSION-ENST00000486196.1:91-ENST00000527095.7:802208|3686
KTQLLFSSPFLSPSIAMAFSYK
>FUSION-ENST00000461314.5:161749-ENST00000261947.4:108549|427
MCQMIPGKHMEQFS
>FUSION-ENST00000486196.1:91-ENST00000527095.7:802208|2340
ASVVVTVLLQK
>FUSION-ENST00000486196.1:91-ENST00000527095.7:802208|5918
TSATSEGTGMTALRPGNR
>ENST00000673875.1|SNV-80146-T-A|2
TTTYQDLRNIFQR
>FUSION-ENST00000523967.5:111595-ENST00000630925.1:12095|260
MVVVIKYNSECKQFCYLLGTSNAL
>FUSION-ENST00000486196.1:91-ENST00000527095.7:802208|4430
MLSNLPK
>FUSION-ENST00000486196.1:91-ENST00000527095.7:802208|3035
GLNEGIK
>FUSION-ENST00000486196.1:91-ENST00000527095.7:802208|361
ILVCKGWGHAICRK
>FUSION-ENST00000486196.1:91-ENST00000527095.7:802208|2916
MTWQITSPSAGDQRER
>FUSION-ENST00000486196.1:91-ENST00000527095.7:802208|5096
GMTWEPLPPGGNTPGELSSLK
>FUSION-ENST00000486196.1:91-ENST00000527095.7:802208|5405
IGSARSK
>FUSION-ENST00000486196.1:91-ENST00000527095.7:802208|1167
NFAQKKK
>FUSION-ENST00000486196.1:91-ENST00000527095.7:802208|532
MPAAIPDKLSALPTQLLRK
>FUSION-ENST00000486196.1:91-ENST00000527095.7:802208|3664
GSSLVCMWQVTGLLLCFMIWVRKR
>FUSION-ENST00000486196.1:91-ENST00000527095.7:802208|3673
HHLSFPLFTEEEK
>FUSION-ENST00000486196.1:91-ENST00000527095.7:802208|844
SAFKLYCFR
>FUSION-ENST00000486196.1:91-ENST00000527095.7:802208|4600
MVVCTCSPSDLGGWGRR
>FUSION-ENST00000461314.5:161749-ENST00000261947.4:108549|306
DAHQNVVIILL
>ENST00000549550.1|SNV-10927-T-C|5
MKQAIEEQPQLERAR
>FUSION-ENST00000486196.1:91-ENST00000527095.7:802208|1311
KYLHAYFFIQR
>ENST00000518864.5|SNV-492464-C-G|2
TGICLLQDGNQEAFKVR
>FUSION-ENST00000486196.1:91-ENST00000527095.7:802208|55
QMGPTRILQLFR
>FUSION-ENST00000486196.1:91-ENST00000527095.7:802208|1987
IVAVSWFTLAERSLLLNF
>FUSION-ENST00000486196.1:91-ENST00000527095.7:802208|4904
NISSSADQFIRIAMCYTR
>FUSION-ENST00000486196.1:91-ENST00000527095.7:802208|2272
LITFTLIK
>FUSION-ENST00000486196.1:91-ENST00000527095.7:802208|11
METTVPNK
>FUSION-ENST00000486196.1:91-ENST00000527095.7:802208|2802
EPEENVVLEASYVERCS
>FUSION-ENST00000486196.1:91-ENST00000527095.7:802208|2573
ARSLDLWTDSNGR
>ENST00000369522.8|SNV-21228-G-T|2
EETRQVYMDLNNNIEKMITAFE
>FUSION-ENST00000486196.1:91-ENST00000527095.7:802208|5511
HFLLSQGDYFALNLCR
>FUSION-ENST00000486196.1:91-ENST00000527095.7:802208|5064
ETEAYGGITER
>FUSION-ENST00000461314.5:161749-ENST00000261947.4:108549|2
MGLTFSFILLGVLKHL
>FUSION-ENST00000486196.1:91-ENST00000527095.7:802208|4818
LIYDAECK
>FUSION-ENST00000486196.1:91-ENST00000527095.7:802208|5444
MSEMIDPFKTLPYR
>FUSION-ENST00000523967.5:111595-ENST00000630925.1:12095|394
KQQTVGKHMI
>FUSION-ENST00000523967.5:111595-ENST00000630925.1:12095|306
CWDYRSEPQGLANFTFFFFFFFLR
>FUSION-ENST00000486196.1:91-ENST00000527095.7:802208|1027
TNPCPLRKELATTVAVGK
>FUSION-ENST00000486196.1:91-ENST00000527095.7:802208|4137
CKCDNKGICGSGENVWK
>FUSION-ENST00000486196.1:91-ENST00000527095.7:802208|3291
ENLNKWR
>ENST00000317658.5|SNV-487-G-A|4
DIQSHGIIQNKAEYLR
>FUSION-ENST00000486196.1:91-ENST00000527095.7:802208|5073
GASQEGDNGARSGQTHTKPDLR
>FUSION-ENST00000486196.1:91-ENST00000527095.7:802208|5696
NVYDNNTTHT
>FUSION-ENST00000486196.1:91-ENST00000527095.7:802208|5889
RLGGSAFSPQTAGRASPK
>FUSION-ENST00000523967.5:111595-ENST00000630925.1:12095|406
LVAGDALGISK
>FUSION-ENST00000486196.1:91-ENST00000527095.7:802208|2013
TLFLGQLMLFLIRR
>FUSION-ENST00000486196.1:91-ENST00000527095.7:802208|2496
MPNRALNSFFR
>FUSION-ENST00000486196.1:91-ENST00000527095.7:802208|5905
MATWWWLAGR
>FUSION-ENST00000486196.1:91-ENST00000527095.7:802208|1219
HIHNAQIYK
>FUSION-ENST00000486196.1:91-ENST00000527095.7:802208|4022
WRVKVGQPK
>FUSION-ENST00000461314.5:161749-ENST00000261947.4:108549|89
MWLESEGVRK
>FUSION-ENST00000523967.5:111595-ENST00000630925.1:12095|351
NTCSMVPSLIYKISCISK
>FUSION-ENST00000486196.1:91-ENST00000527095.7:802208|3752
ARNYFPSHPQQISPQSHWPK
>FUSION-ENST00000414148.6:51581-ENST00000397752.7:109792|44
NPTVKDLIGFGLQVAKGMK
>FUSION-ENST00000486196.1:91-ENST00000527095.7:802208|2439
VCLSKTQFVFLLAILPSIL
>ENST00000668691.1|SNV-112294-A-G|5
MTGDTYTAHAGAKFPIR
>FUSION-ENST00000486196.1:91-ENST00000527095.7:802208|4596
MIRLHNSGSDP
>FUSION-ENST00000486196.1:91-ENST00000527095.7:802208|4819
MLIYDAECK
>FUSION-ENST00000486196.1:91-ENST00000527095.7:802208|2296
MYEQSMSLLNSP
>ENST00000338487.5|SNV-20564-T-C|2
CALPNRGFLK
>FUSION-ENST00000486196.1:91-ENST00000527095.7:802208|5565
MYSRLQRNMVR
>FUSION-ENST00000461314.5:161749-ENST00000261947.4:108549|93
MCVLMWLESEGVRKGPSGSCLR
>FUSION-ENST00000523967.5:111595-ENST00000630925.1:12095|194
CIQMHIEL
>FUSION-ENST00000461314.5:161749-ENST00000261947.4:108549|338
MHQIKMRVLSR
>ENST00000280772.7|SNV-663073-A-G|1
SSSSGKTPDKTDQK
>FUSION-ENST00000486196.1:91-ENST00000527095.7:802208|4240
FYITISITQTGKLALRNK
>FUSION-ENST00000486196.1:91-ENST00000527095.7:802208|2326
MCLKETLFAIHQGK
>FUSION-ENST00000486196.1:91-ENST00000527095.7:802208|3756
MVTSKNSLKR
>FUSION-ENST00000523967.5:111595-ENST00000630925.1:12095|62
MSWRGTKK
>ENST00000575898.5|SNV-17198-C-T|4
IHSGEKSFICK
>FUSION-ENST00000486196.1:91-ENST00000527095.7:802208|2513
CQHFRMKGILK
>FUSION-ENST00000486196.1:91-ENST00000527095.7:802208|4874
TCYREMECFLLPT
>FUSION-ENST00000486196.1:91-ENST00000527095.7:802208|502
MFLALCMALGSPKGD
>FUSION-ENST00000486196.1:91-ENST00000527095.7:802208|231
MLPSITDLHYHRSGTAAK
>FUSION-ENST00000486196.1:91-ENST00000527095.7:802208|2093
MSFIHLLFLVHL
>FUSION-ENST00000486196.1:91-ENST00000527095.7:802208|1574
MCRQNSTFHKTQGSGFSAK
>FUSION-ENST00000523967.5:111595-ENST00000630925.1:12095|87
MPQMRRAASPVK
>FUSION-ENST00000486196.1:91-ENST00000527095.7:802208|4901
IAMCYTRNMK
>ENST00000342992.10|SNV-56907-T-A|1
YSFTIPALGLSTSGR
>FUSION-ENST00000486196.1:91-ENST00000527095.7:802208|1029
TNPCPLRK
>FUSION-ENST00000486196.1:91-ENST00000527095.7:802208|97
LFLICSVVSR
>FUSION-ENST00000486196.1:91-ENST00000527095.7:802208|442
KCPDLLSVQ
>FUSION-ENST00000486196.1:91-ENST00000527095.7:802208|423
ENVTNTK
>FUSION-ENST00000486196.1:91-ENST00000527095.7:802208|4020
VKVGQPKR
>FUSION-ENST00000486196.1:91-ENST00000527095.7:802208|5515
SHCARPTFAL
>ENST00000294168.8|SNV-15786-G-C|4
FIIAGRQAGRPCR
>ENST00000303965.9|SNV-176326-G-T|1
ASIVAHCLEHKDDKLR
>FUSION-ENST00000486196.1:91-ENST00000527095.7:802208|2438
LIVILYYSLDIR
>ENST00000518864.5|SNV-492464-C-G|6
DFRTACEETKTGICLLQDGNQEAFK
>FUSION-ENST00000486196.1:91-ENST00000527095.7:802208|3881
VQVGSLK
>FUSION-ENST00000486196.1:91-ENST00000527095.7:802208|3705
MWQLSGLEKLCTNPILEVNCH
>FUSION-ENST00000486196.1:91-ENST00000527095.7:802208|111
KLFSVRPSHR
>FUSION-ENST00000486196.1:91-ENST00000527095.7:802208|2603
RKGASVGGK
>FUSION-ENST00000486196.1:91-ENST00000527095.7:802208|4048
SELGACHTVWWECKR
>FUSION-ENST00000486196.1:91-ENST00000527095.7:802208|1984
MSDIGDIALSKPTKM
>FUSION-ENST00000523967.5:111595-ENST00000630925.1:12095|452
LDKLGKTLLGR
>FUSION-ENST00000486196.1:91-ENST00000527095.7:802208|5859
HTHTFACPHHRSGSGVRSVLC
>FUSION-ENST00000461314.5:161749-ENST00000261947.4:108549|357
GGIHVISIFNYVLIL
>FUSION-ENST00000486196.1:91-ENST00000527095.7:802208|5419
ERTLLSEK
>FUSION-ENST00000486196.1:91-ENST00000527095.7:802208|4987
MGMTWEPLPPQHTQRALLPEVLK
>FUSION-ENST00000523967.5:111595-ENST00000630925.1:12095|286
LFTYEQYRSAVVSYRIL
>FUSION-ENST00000486196.1:91-ENST00000527095.7:802208|2484
MGRAGMHTRLDR
>FUSION-ENST00000486196.1:91-ENST00000527095.7:802208|31
AVFHICK
>FUSION-ENST00000486196.1:91-ENST00000527095.7:802208|366
MVCLSEKITRK
>FUSION-ENST00000486196.1:91-ENST00000527095.7:802208|4553
NLNLFLKSWK
>FUSION-ENST00000486196.1:91-ENST00000527095.7:802208|4637
MQFRGLASPGQQAGNSFKS
>FUSION-ENST00000486196.1:91-ENST00000527095.7:802208|2583
VLVWEAREEFILR
>FUSION-ENST00000486196.1:91-ENST00000527095.7:802208|2713
AMGAGIIEMEWK
>FUSION-ENST00000523967.5:111595-ENST00000630925.1:12095|266
IFSIFSSESAEKGR
>FUSION-ENST00000486196.1:91-ENST00000527095.7:802208|1913
STCFPQFPEEK
>FUSION-ENST00000486196.1:91-ENST00000527095.7:802208|1902
PESFLCPFR
>FUSION-ENST00000486196.1:91-ENST00000527095.7:802208|2812
MLNVAHR
>FUSION-ENST00000461314.5:161749-ENST00000261947.4:108549|164
PTKILVLHWSLLPVLPGLILKR
>FUSION-ENST00000486196.1:91-ENST00000527095.7:802208|5145
MMDVHGFWYPA
>FUSION-ENST00000486196.1:91-ENST00000527095.7:802208|3512
SFSLSSLSPHLAR
>FUSION-ENST00000486196.1:91-ENST00000527095.7:802208|1745
GRVFETAT
>FUSION-ENST00000486196.1:91-ENST00000527095.7:802208|4513
FATSVFLSWMTR
>FUSION-ENST00000486196.1:91-ENST00000527095.7:802208|4287
MFNLKPFTIIFYIKDCVFCLFCFVK
>FUSION-ENST00000486196.1:91-ENST00000527095.7:802208|4785
MDSYGFELLLIPIRGIGICLFK
>FUSION-ENST00000486196.1:91-ENST00000527095.7:802208|5048
ETRLGRR
>FUSION-ENST00000486196.1:91-ENST00000527095.7:802208|1241
RSTMIRAPHGK
>FUSION-ENST00000486196.1:91-ENST00000527095.7:802208|3884
MAFCLMVQVGSLKTCYCVVIDCRK
>FUSION-ENST00000486196.1:91-ENST00000527095.7:802208|2379
LWKTEEFETKM
>FUSION-ENST00000486196.1:91-ENST00000527095.7:802208|5860
MHTHTFACPHHRSGSGVRSVLC
>FUSION-ENST00000486196.1:91-ENST00000527095.7:802208|1569
MKCIYILCLA
>FUSION-ENST00000461314.5:161749-ENST00000261947.4:108549|88
WLESEGVRK
>FUSION-ENST00000486196.1:91-ENST00000527095.7:802208|5172
ASGFANR
>FUSION-ENST00000486196.1:91-ENST00000527095.7:802208|1567
CIYILCLA
>FUSION-ENST00000486196.1:91-ENST00000527095.7:802208|1603
TLLPWPLKHL
>FUSION-ENST00000486196.1:91-ENST00000527095.7:802208|1780
FVSLFSLL
>FUSION-ENST00000486196.1:91-ENST00000527095.7:802208|2257
YIYTHIHIHTNVAEDLCIYITVIK
>FUSION-ENST00000486196.1:91-ENST00000527095.7:802208|3928
ENINSGYSKVSVWIR
>FUSION-ENST00000486196.1:91-ENST00000527095.7:802208|2203
KLPRGPAWFSAR
>FUSION-ENST00000486196.1:91-ENST00000527095.7:802208|969
TLITRAALGGWC
>ENST00000316549.11|SNV-581717-G-A|2
ASPQTPGKENIYEEDLGLGGYELK
>FUSION-ENST00000486196.1:91-ENST00000527095.7:802208|4340
HSSGEILVLRKGTPELR
>FUSION-ENST00000523967.5:111595-ENST00000630925.1:12095|485
MAHLGHQNGIPVLCIFWK
>FUSION-ENST00000486196.1:91-ENST00000527095.7:802208|4265
MIPTSCSFLL
>FUSION-ENST00000486196.1:91-ENST00000527095.7:802208|5290
MLLKTSL
>FUSION-ENST00000486196.1:91-ENST00000527095.7:802208|1866
MASSYCVFTQQK
>FUSION-ENST00000486196.1:91-ENST00000527095.7:802208|3474
MAPLHSSLGNESETPSQKK
>FUSION-ENST00000486196.1:91-ENST00000527095.7:802208|410
VMMPDITR
>FUSION-ENST00000486196.1:91-ENST00000527095.7:802208|3337
FLEAQKFLILMK
>FUSION-ENST00000486196.1:91-ENST00000527095.7:802208|3056
MAYCSLKLLDSRDPLALASK
>FUSION-ENST00000486196.1:91-ENST00000527095.7:802208|5652
RAGHKQSAFSLLLLQDLSASL
>FUSION-ENST00000486196.1:91-ENST00000527095.7:802208|5708
TTTQPIPNPTPILQLR
>ENST00000582227.5|SNV-5334-C-T|6
MLLSPTPTLRPFWR
>FUSION-ENST00000486196.1:91-ENST00000527095.7:802208|3245
MRGSLAL
>FUSION-ENST00000486196.1:91-ENST00000527095.7:802208|5867
YGTRARR
>FUSION-ENST00000486196.1:91-ENST00000527095.7:802208|569
MAEDWLQLCSR
>FUSION-ENST00000486196.1:91-ENST00000527095.7:802208|406
MMPDITRQ
>FUSION-ENST00000461314.5:161749-ENST00000261947.4:108549|107
MWLKETNLVS
>FUSION-ENST00000486196.1:91-ENST00000527095.7:802208|1332
MESCSVAQAGVLWR
>FUSION-ENST00000486196.1:91-ENST00000527095.7:802208|1545
MLHSNSFHEK
>FUSION-ENST00000486196.1:91-ENST00000527095.7:802208|5442
MSEMIDPFKTLPYRNK
>ENST00000448507.5|SNV-91926-G-A|3
VRNLWWQGIPPSVRGK
>FUSION-ENST00000486196.1:91-ENST00000527095.7:802208|4737
MTVSLTWALPQRLPQHLVGA
>FUSION-ENST00000486196.1:91-ENST00000527095.7:802208|4991
LGRGKLR
>FUSION-ENST00000523967.5:111595-ENST00000630925.1:12095|193
MWSCFVWSNR
>FUSION-ENST00000486196.1:91-ENST00000527095.7:802208|4277
MLRCLDLGRATAGQIDHWTQCR
>ENST00000366497.6|SNV-8389-T-A|4
LQHLLDHPRQVEILGFSEAKR
>ENST00000673510.1|SNV-110427-C-G|3
VVAVECGIK
>FUSION-ENST00000523967.5:111595-ENST00000630925.1:12095|473
MDILLSVMKEGVMTER
>FUSION-ENST00000486196.1:91-ENST00000527095.7:802208|696
LGTLCRK
>FUSION-ENST00000486196.1:91-ENST00000527095.7:802208|2378
TEEFETK
>FUSION-ENST00000486196.1:91-ENST00000527095.7:802208|997
MVKPRFY
>FUSION-ENST00000486196.1:91-ENST00000527095.7:802208|509
CSAHYFPALL
>ENST00000413040.6|INDEL-18529-G-GT|1
EYGIALPCLL
>ENST00000202773.13|INDEL-12005-A-AA|6
KTLQSAREK
>FUSION-ENST00000486196.1:91-ENST00000527095.7:802208|2348
IESGAAG
>FUSION-ENST00000486196.1:91-ENST00000527095.7:802208|1137
FYHLSLYSAY
>FUSION-ENST00000486196.1:91-ENST00000527095.7:802208|1414
SPTHTPPAPTHCRLMQLSR
>FUSION-ENST00000486196.1:91-ENST00000527095.7:802208|516
IFHQPKK
>FUSION-ENST00000486196.1:91-ENST00000527095.7:802208|498
ALGSPKGD
>FUSION-ENST00000486196.1:91-ENST00000527095.7:802208|4035
QVIGFLCENFYI
>FUSION-ENST00000477661.1:5134-ENST00000432950.1:6455|3
SVRMQDWPSPSGCPTSTAGNWK
>FUSION-ENST00000486196.1:91-ENST00000527095.7:802208|744
VSFVRPFLR
>FUSION-ENST00000486196.1:91-ENST00000527095.7:802208|5498
ICVRTSYSDLYATYLYLEFKR
>ENST00000565298.5|SNV-49971-C-G|3
CFDAVLLHFR
>FUSION-ENST00000486196.1:91-ENST00000527095.7:802208|4654
SRPAGWK
>FUSION-ENST00000486196.1:91-ENST00000527095.7:802208|3712
AEFFIISR
>FUSION-ENST00000461314.5:161749-ENST00000261947.4:108549|333
VLSRHVTY
>FUSION-ENST00000486196.1:91-ENST00000527095.7:802208|291
MQSLRPCL
>FUSION-ENST00000486196.1:91-ENST00000527095.7:802208|4706
SVGLKVCSHLSGK
>FUSION-ENST00000486196.1:91-ENST00000527095.7:802208|4821
KQNLLILYWLE
>FUSION-ENST00000523967.5:111595-ENST00000630925.1:12095|444
YFLEGRRCFWAESFDSSGR
>FUSION-ENST00000523967.5:111595-ENST00000630925.1:12095|252
MEYTIIISILTQCYPSKNAWGK
>FUSION-ENST00000486196.1:91-ENST00000527095.7:802208|1558
MQLDSEKVLS
>FUSION-ENST00000486196.1:91-ENST00000527095.7:802208|5370
VGPFAKRSGEIVEVR
>FUSION-ENST00000486196.1:91-ENST00000527095.7:802208|1161
MAQQETKALHASP
>FUSION-ENST00000486196.1:91-ENST00000527095.7:802208|4642
NPVFVRVLQRNITNR
>FUSION-ENST00000486196.1:91-ENST00000527095.7:802208|2352
VDGVHFPR
>FUSION-ENST00000486196.1:91-ENST00000527095.7:802208|2369
EGKPLIFCITLGTKSR
>FUSION-ENST00000486196.1:91-ENST00000527095.7:802208|3437
APLYSSLGNESK
>FUSION-ENST00000486196.1:91-ENST00000527095.7:802208|4128
MGWGQIKR
>FUSION-ENST00000486196.1:91-ENST00000527095.7:802208|1388
MNDWDAQTFQPSQRQCIK
>ENST00000491011.1|SNV-9425-C-A|1
TLGILKCR
>FUSION-ENST00000486196.1:91-ENST00000527095.7:802208|3565
MFMWQGFSS
>FUSION-ENST00000486196.1:91-ENST00000527095.7:802208|5669
MSPHSTSSALSFLLVVVMHAEG
>FUSION-ENST00000486196.1:91-ENST00000527095.7:802208|1184
CVILCLLPALPPPHPTLLIPLF
>FUSION-ENST00000486196.1:91-ENST00000527095.7:802208|4271
ATAGQIDHWTQCR
>FUSION-ENST00000486196.1:91-ENST00000527095.7:802208|2083
NACQTLLTQFF
>ENST00000350896.3|SNV-423898-G-T|2
GLPGYAGRPGNSGPKVQK
>FUSION-ENST00000486196.1:91-ENST00000527095.7:802208|3872
PRLLISWSALYLIDSCK
>FUSION-ENST00000486196.1:91-ENST00000527095.7:802208|1878
MYKEMHIS
>FUSION-ENST00000486196.1:91-ENST00000527095.7:802208|1580
MVNMCRQNSTFHK
>FUSION-ENST00000486196.1:91-ENST00000527095.7:802208|5299
IHFSSYSFFKK
>FUSION-ENST00000461314.5:161749-ENST00000261947.4:108549|320
MIPFREK
>FUSION-ENST00000486196.1:91-ENST00000527095.7:802208|5874
RWRSIWPGCSSGSR
>FUSION-ENST00000486196.1:91-ENST00000527095.7:802208|4464
LPRLVSNSWPQVIHLPQYLK
>FUSION-ENST00000486196.1:91-ENST00000527095.7:802208|81
MTLVTTILDREALTYCILSFTWE
>FUSION-ENST00000486196.1:91-ENST00000527095.7:802208|4858
TVESFKLSNSQK
>FUSION-ENST00000486196.1:91-ENST00000527095.7:802208|812
MLQQQLKHTCCYSEVEK
>ENST00000673510.1|SNV-110427-C-G|2
VVAVECGIKNNVIR
>FUSION-ENST00000461314.5:161749-ENST00000261947.4:108549|15
MSQSTADLKLLILGKHLMASWPYQR
>FUSION-ENST00000486196.1:91-ENST00000527095.7:802208|860
EWMTSSVK
>ENST00000375735.7|SNV-290293-G-A|4
KLNQNSNLIHQKVPPPNNR
>FUSION-ENST00000486196.1:91-ENST00000527095.7:802208|4776
QLIFSLPLWGK
>FUSION-ENST00000486196.1:91-ENST00000527095.7:802208|4903
NISSSADQFIRIAMCYTRNMK
>FUSION-ENST00000486196.1:91-ENST00000527095.7:802208|3320
FYSFSFYIWHMIHFEFIFVYSVR
>FUSION-ENST00000486196.1:91-ENST00000527095.7:802208|4678
QIFQNPTK
>ENST00000521080.5|SNV-42026-G-C|4
MLTELLRGASFEFKDMR
>FUSION-ENST00000486196.1:91-ENST00000527095.7:802208|1857
RAWIPFVR
>FUSION-ENST00000486196.1:91-ENST00000527095.7:802208|5636
MSSLFPVSGDSAYFDAFL
>FUSION-ENST00000486196.1:91-ENST00000527095.7:802208|5088
SWSLWSHR
>FUSION-ENST00000486196.1:91-ENST00000527095.7:802208|631
MELMLPGVSR
>FUSION-ENST00000513016.5:83421-ENST00000511817.1:275627|10
MTSVGLMAAHCSRPDSSLPETSKK
>ENST00000461475.5|SNV-78743-T-G|3
WLWMGSPR
>FUSION-ENST00000486196.1:91-ENST00000527095.7:802208|4440
LPKGGER
>FUSION-ENST00000486196.1:91-ENST00000527095.7:802208|4479
ANLCAWFFLLYCVCWPFSCLLDIGR
>ENST00000591661.1|SNV-5898-C-T|8
MMWHRGCFASVNGDAASGLWK
>FUSION-ENST00000486196.1:91-ENST00000527095.7:802208|3045
MIYSIILCLCVYLCLK
>FUSION-ENST00000486196.1:91-ENST00000527095.7:802208|3259
LYHNMAEK
>FUSION-ENST00000486196.1:91-ENST00000527095.7:802208|5839
EGFFPRSPDSLPLL
>FUSION-ENST00000486196.1:91-ENST00000527095.7:802208|886
HRIKCIK
>FUSION-ENST00000486196.1:91-ENST00000527095.7:802208|4710
FTFSDFI
>FUSION-ENST00000486196.1:91-ENST00000527095.7:802208|5447
VTVHLSSLGY
>FUSION-ENST00000486196.1:91-ENST00000527095.7:802208|3295
DFLIHKAKLNS
>FUSION-ENST00000486196.1:91-ENST00000527095.7:802208|4978
SHLAIASSAAACPAK
>FUSION-ENST00000486196.1:91-ENST00000527095.7:802208|4023
LPHKWRVK
>FUSION-ENST00000461314.5:161749-ENST00000261947.4:108549|142
SWGCLVWK
>FUSION-ENST00000486196.1:91-ENST00000527095.7:802208|2320
RKQVWIFGHGR
>FUSION-ENST00000486196.1:91-ENST00000527095.7:802208|1108
MVFRAFQAVVCR
>FUSION-ENST00000486196.1:91-ENST00000527095.7:802208|5750
TLVLYVWWVAT
>FUSION-ENST00000461314.5:161749-ENST00000261947.4:108549|287
ARMLTRMW
>FUSION-ENST00000461314.5:161749-ENST00000261947.4:108549|440
EAMDGREPK
>FUSION-ENST00000461314.5:161749-ENST00000261947.4:108549|108
SSVFQTF
>FUSION-ENST00000328705.7:91-ENST00000527095.7:802208|51
LKKDLCYDYR
>FUSION-ENST00000486196.1:91-ENST00000527095.7:802208|5093
MTWEPLPPGGNTPGELSSLK
>ENST00000341423.10|INDEL-154355-A-AA|3
GETKKEVQGSQCTQEASFGLLPLLL
>FUSION-ENST00000486196.1:91-ENST00000527095.7:802208|1796
FLSLRVIDCQGSNLSKVLTAFEVR
>ENST00000345530.7|SNV-52223-C-A|3
LDIYTAEQAFVR
>FUSION-ENST00000486196.1:91-ENST00000527095.7:802208|4452
MGGWGVIILPTRARIK
>FUSION-ENST00000523967.5:111595-ENST00000630925.1:12095|224
AVFKNNPKCCFCSF
>ENST00000534194.1|SNV-4001-C-T|7
ESGLMVEDGK
>FUSION-ENST00000486196.1:91-ENST00000527095.7:802208|762
YGSRSFK
>FUSION-ENST00000486196.1:91-ENST00000527095.7:802208|2616
RDDLELRSINWSK
>FUSION-ENST00000486196.1:91-ENST00000527095.7:802208|4377
MKEVCWGVVSDGGENAF
>FUSION-ENST00000486196.1:91-ENST00000527095.7:802208|5740
TMRTETGEEQR
>FUSION-ENST00000486196.1:91-ENST00000527095.7:802208|4184
QPNKAYFSRGLLQFSMPSWL
>FUSION-ENST00000486196.1:91-ENST00000527095.7:802208|1858
GQGSSLGPLLKRAWIPFVR
>FUSION-ENST00000486196.1:91-ENST00000527095.7:802208|5295
VLIYLLCKCF
>FUSION-ENST00000486196.1:91-ENST00000527095.7:802208|485
DLNDTNGEREKEIGK
>ENST00000361715.6|SNV-52456-G-C|2
ALAYFAVVTGK
>FUSION-ENST00000486196.1:91-ENST00000527095.7:802208|617
DQFIMFRILNMR
>ENST00000342992.10|SNV-220960-T-C|1
KRCNEHLVPILTYTAK
>FUSION-ENST00000486196.1:91-ENST00000527095.7:802208|1441
MSAAYPNISIMLL
>FUSION-ENST00000486196.1:91-ENST00000527095.7:802208|2048
HPLGVLECIPHG
>FUSION-ENST00000486196.1:91-ENST00000527095.7:802208|4139
MCKCDNK
>FUSION-ENST00000486196.1:91-ENST00000527095.7:802208|1491
MHIFVLLYRCTSLLSWLLLSS
>FUSION-ENST00000486196.1:91-ENST00000527095.7:802208|2177
MWHNQTKSYSRCSFTFSSM
>FUSION-ENST00000393792.3:169-ENST00000521585.5:196976|1
QPALLIF
>FUSION-ENST00000523967.5:111595-ENST00000630925.1:12095|513
MVTGQDGMCPWGLSCKGRRPGVL
>FUSION-ENST00000486196.1:91-ENST00000527095.7:802208|5469
MFSTDPYHLSLSVLIYAYT
>FUSION-ENST00000486196.1:91-ENST00000527095.7:802208|4640
VLQRNITNRV
>FUSION-ENST00000486196.1:91-ENST00000527095.7:802208|2670
WLQRGGLTGVGISSLQVGDSEQGVR
>FUSION-ENST00000486196.1:91-ENST00000527095.7:802208|2176
WHNQTKSYSRCSFTFSSM
>FUSION-ENST00000486196.1:91-ENST00000527095.7:802208|3458
SENKQCLVFCPCDSLLR
>FUSION-ENST00000486196.1:91-ENST00000527095.7:802208|7
MSSEELK
>FUSION-ENST00000486196.1:91-ENST00000527095.7:802208|1563
MCLIVLKYLLLIFTIKLSVLVG
>FUSION-ENST00000486196.1:91-ENST00000527095.7:802208|2162
QNLIPDVALHLVLCKAISGIRL
>FUSION-ENST00000486196.1:91-ENST00000527095.7:802208|285
MVACMASLKVIVSLICSGTAGGSR
>FUSION-ENST00000486196.1:91-ENST00000527095.7:802208|3957
RFHFIDKETEK
>FUSION-ENST00000486196.1:91-ENST00000527095.7:802208|2638
EGPPKGLMMDLGRNR
>FUSION-ENST00000523967.5:111595-ENST00000630925.1:12095|113
VALPGREGPR
>FUSION-ENST00000523967.5:111595-ENST00000630925.1:12095|174
YSSLTSLFFFFLRRSLALSPR
>ENST00000418664.2|SNV-416-G-T|1
YEVTSGGGGTSSMYYSRR
>FUSION-ENST00000461314.5:161749-ENST00000261947.4:108549|12
HLMASWPYQR
>FUSION-ENST00000486196.1:91-ENST00000527095.7:802208|3343
LLLLCLRTLCLT
>FUSION-ENST00000486196.1:91-ENST00000527095.7:802208|2953
MVRQAISSCSR
>FUSION-ENST00000486196.1:91-ENST00000527095.7:802208|873
QAFYVKEFFKNY
>FUSION-ENST00000486196.1:91-ENST00000527095.7:802208|1195
AFLAIRIL
>ENST00000304613.8|SNV-46551-A-T|4
LLQKEKWNK
>FUSION-ENST00000486196.1:91-ENST00000527095.7:802208|518
LCTSSNSRIFHQPKK
>FUSION-ENST00000486196.1:91-ENST00000527095.7:802208|947
CTSACLLLAPKHPPAVGLFPLFSK
>FUSION-ENST00000461314.5:161749-ENST00000261947.4:108549|274
DNSTLTQCLFLKNINEK
>FUSION-ENST00000486196.1:91-ENST00000527095.7:802208|2290
MRSGDRDHPG
>FUSION-ENST00000486196.1:91-ENST00000527095.7:802208|1552
AGPNLGELILGYYSTD
>FUSION-ENST00000380872.9:5134-ENST00000432950.1:6455|4
VSNFNRR
>FUSION-ENST00000486196.1:91-ENST00000527095.7:802208|329
EQMCAQLQK
>ENST00000224721.12|SNV-418268-G-A|1
SLETLTAAEATAFEHNARTESAK
>FUSION-ENST00000486196.1:91-ENST00000527095.7:802208|5627
VAGACNPSYSGG
>FUSION-ENST00000486196.1:91-ENST00000527095.7:802208|1350
HLFLTPRQK
>FUSION-ENST00000486196.1:91-ENST00000527095.7:802208|5478
HILNLIFSLH
>FUSION-ENST00000486196.1:91-ENST00000527095.7:802208|4237
MSLTFLK
>FUSION-ENST00000486196.1:91-ENST00000527095.7:802208|5157
APSFRLGDYLFR
>ENST00000418664.2|SNV-416-G-T|3
AESGPDLRYEVTSGGGGTSSMYYSR
>FUSION-ENST00000486196.1:91-ENST00000527095.7:802208|1481
TDHVPYLK
>FUSION-ENST00000486196.1:91-ENST00000527095.7:802208|4939
VRARPMNCNK
>FUSION-ENST00000486196.1:91-ENST00000527095.7:802208|3037
MRGLNEGIKYL
>FUSION-ENST00000486196.1:91-ENST00000527095.7:802208|1516
AFGNFPTILQGLTYFLRMILQWLK
>FUSION-ENST00000523967.5:111595-ENST00000630925.1:12095|60
GTKKNPAK
>FUSION-ENST00000486196.1:91-ENST00000527095.7:802208|4428
LSNLPKTSRPVR
>FUSION-ENST00000486196.1:91-ENST00000527095.7:802208|2940
QPSYCKQHLLEQPVQGHR
>FUSION-ENST00000486196.1:91-ENST00000527095.7:802208|5814
MVTMSSIIQKLWNK
>FUSION-ENST00000486196.1:91-ENST00000527095.7:802208|3015
ELNTYDE
>FUSION-ENST00000486196.1:91-ENST00000527095.7:802208|1434
NLHCFHCV
>ENST00000324631.13|SNV-366056-G-A|4
FYSSKSEGNSSSSLGDIVPSSR
>FUSION-ENST00000461314.5:161749-ENST00000261947.4:108549|112
GELLGSLSVTSFR
>FUSION-ENST00000486196.1:91-ENST00000527095.7:802208|391
EEQKDRK
>FUSION-ENST00000486196.1:91-ENST00000527095.7:802208|1997
TRYYVRHWGYSTE
>FUSION-ENST00000312431.10:111595-ENST00000630925.1:12095|4
GWSGGRELRK
>FUSION-ENST00000486196.1:91-ENST00000527095.7:802208|2775
LAQIYFSFFTISQIKDLVLL
>FUSION-ENST00000486196.1:91-ENST00000527095.7:802208|2038
MGLTGLKSRCPLSCILSGGSR
>ENST00000395436.7|SNV-14456-G-T|4
VLRGASLIDTADGSANHRAR
>FUSION-ENST00000523967.5:111595-ENST00000630925.1:12095|75
GAARRRPWAR
>FUSION-ENST00000486196.1:91-ENST00000527095.7:802208|4380
VPGLSNK
>FUSION-ENST00000486196.1:91-ENST00000527095.7:802208|2319
KQVWIFGHGR
>FUSION-ENST00000486196.1:91-ENST00000527095.7:802208|3310
PVPHSLN
>ENST00000548674.5|SNV-14058-G-A|2
QEGGRCSWFSAENPDSH
>ENST00000337907.7|MNV-484801-GT-G|6
YGELPPIEKPVDPPPFMFKPAR
>FUSION-ENST00000486196.1:91-ENST00000527095.7:802208|1819
SHLNLKLNTFYGK
>FUSION-ENST00000461314.5:161749-ENST00000261947.4:108549|76
LTFGGAEK
>FUSION-ENST00000486196.1:91-ENST00000527095.7:802208|2131
GVINGKST
>FUSION-ENST00000486196.1:91-ENST00000527095.7:802208|1318
MHRHSSLPR
>FUSION-ENST00000486196.1:91-ENST00000527095.7:802208|452
SILHRRLR
>FUSION-ENST00000486196.1:91-ENST00000527095.7:802208|2612
SINWSKKYLEVK
>FUSION-ENST00000523967.5:111595-ENST00000630925.1:12095|315
MLGLLKIFFYRDGFSLCCPGWTR
>FUSION-ENST00000523967.5:111595-ENST00000630925.1:12095|103
CRGLGPAR
>FUSION-ENST00000486196.1:91-ENST00000527095.7:802208|4653
SRPAGWKFLQK
>FUSION-ENST00000486196.1:91-ENST00000527095.7:802208|1976
MMPVLLVATIQVEHSSTPKSK
>FUSION-ENST00000523967.5:111595-ENST00000630925.1:12095|349
MVPSLIYK
>FUSION-ENST00000502521.1:5045-ENST00000264051.8:92671|1
SKPGGNRMQK
>FUSION-ENST00000461314.5:161749-ENST00000261947.4:108549|29
ARTAPQHRAAER
>FUSION-ENST00000486196.1:91-ENST00000527095.7:802208|4790
ELSITGAAYTFIDNDCLVYMKQTGR
>FUSION-ENST00000486196.1:91-ENST00000527095.7:802208|1865
ASSYCVFTQQK
>ENST00000360089.8|SNV-98116-G-A|3
IAWAWKENFLEMGTLERYTVER
>FUSION-ENST00000486196.1:91-ENST00000527095.7:802208|4478
CISYILSH
>FUSION-ENST00000523967.5:111595-ENST00000630925.1:12095|192
WSCFVWSNR
>FUSION-ENST00000486196.1:91-ENST00000527095.7:802208|1366
LLRHVLSFVVLALLKDR
>ENST00000314644.2|SNV-971-C-T|1
MVAIFYIILNPLLNPLIYTFRNK
>FUSION-ENST00000486196.1:91-ENST00000527095.7:802208|1126
MRVQFFSF
>FUSION-ENST00000486196.1:91-ENST00000527095.7:802208|2155
LVFILIFILKANSSI
>ENST00000317658.5|SNV-487-G-A|7
YDLLQNQLKDIQSHGIIQNK
>ENST00000483825.5|SNV-80029-G-T|1
LGESRREGR
>FUSION-ENST00000486196.1:91-ENST00000527095.7:802208|3106
MSARLVLNS
>FUSION-ENST00000486196.1:91-ENST00000527095.7:802208|5681
MEGPGES
>FUSION-ENST00000486196.1:91-ENST00000527095.7:802208|5763
MYDSVLQGVIVK
>FUSION-ENST00000461314.5:161749-ENST00000261947.4:108549|290
VCVCVHVVYARMWIRAR
>FUSION-ENST00000486196.1:91-ENST00000527095.7:802208|405
MPDITRQ
>FUSION-ENST00000486196.1:91-ENST00000527095.7:802208|5473
MLFSFFSYSWGIFPVKCR
>FUSION-ENST00000486196.1:91-ENST00000527095.7:802208|3257
LYHNMAEKGR
>FUSION-ENST00000486196.1:91-ENST00000527095.7:802208|1989
NKIVAVSWFTLAERSLLLNF
>FUSION-ENST00000486196.1:91-ENST00000527095.7:802208|1243
MLYHKRSTMIR
>FUSION-ENST00000523967.5:111595-ENST00000630925.1:12095|187
RYHPVTVLQPG
>FUSION-ENST00000486196.1:91-ENST00000527095.7:802208|4472
GGHYSAYQSK
>FUSION-ENST00000486196.1:91-ENST00000527095.7:802208|5464
FRLGKAQVVGMIPTSVLFSPR
>FUSION-ENST00000486196.1:91-ENST00000527095.7:802208|2988
AVSSLLCGHSGCLPVSVLL
>FUSION-ENST00000523967.5:111595-ENST00000630925.1:12095|428
GCSVHEGADAISR
>FUSION-ENST00000486196.1:91-ENST00000527095.7:802208|5686
MSLDAVR
>FUSION-ENST00000461314.5:161749-ENST00000261947.4:108549|329
MSDNQYKQIITLGTFR
>FUSION-ENST00000486196.1:91-ENST00000527095.7:802208|864
NDQLKGEK
>FUSION-ENST00000486196.1:91-ENST00000527095.7:802208|1156
MHGQFILER
>FUSION-ENST00000523967.5:111595-ENST00000630925.1:12095|247
MLLLLILTGSLNG
>FUSION-ENST00000486196.1:91-ENST00000527095.7:802208|1134
MADNDFFFQVLEQPFYTLRYIQK
>FUSION-ENST00000486196.1:91-ENST00000527095.7:802208|2185
MTYCKFGYSVLSCL
>ENST00000405015.7|SNV-319772-A-C|1
DSTVSKTQLQSFSQYIENRPEMKR
>FUSION-ENST00000486196.1:91-ENST00000527095.7:802208|4919
SNMVCTFEVK
>FUSION-ENST00000486196.1:91-ENST00000527095.7:802208|4622
LITSKAHLHSNISPGIDKQLCTMA
>FUSION-ENST00000486196.1:91-ENST00000527095.7:802208|4651
FLQKLMLQS
>FUSION-ENST00000486196.1:91-ENST00000527095.7:802208|583
TLMEREKR
>FUSION-ENST00000486196.1:91-ENST00000527095.7:802208|2238
YCFSKMHLYW
>FUSION-ENST00000486196.1:91-ENST00000527095.7:802208|4324
QRIENHCLTAK
>ENST00000525476.2|SNV-4001-C-T|4
MVEDGKWPK
>FUSION-ENST00000486196.1:91-ENST00000527095.7:802208|5014
GSERLKDDSMCAALLTSDIK
>FUSION-ENST00000486196.1:91-ENST00000527095.7:802208|2450
MSFKNPVCLPTGHFAFYSLIRK
>FUSION-ENST00000486196.1:91-ENST00000527095.7:802208|1876
MIDFDFK
>FUSION-ENST00000486196.1:91-ENST00000527095.7:802208|742
TVLVFSYLETEGTQMPGISK
>FUSION-ENST00000461314.5:161749-ENST00000261947.4:108549|9
GWELAGDSQATLQLGSLLCYFK
>FUSION-ENST00000486196.1:91-ENST00000527095.7:802208|3754
NSLKRAR
>FUSION-ENST00000486196.1:91-ENST00000527095.7:802208|5760
YDSVLQGVIVKLVIFK
>FUSION-ENST00000486196.1:91-ENST00000527095.7:802208|4172
MQKLVGR
>FUSION-ENST00000486196.1:91-ENST00000527095.7:802208|5139
MTVEDPVLINTFLLPNH
>ENST00000483825.5|SNV-80029-G-T|9
GRDPEIGGKPQRR
>FUSION-ENST00000486196.1:91-ENST00000527095.7:802208|364
MILVCKGWGHAICR
>FUSION-ENST00000486196.1:91-ENST00000527095.7:802208|1736
MQKVLVFSVSSTVK
>FUSION-ENST00000486196.1:91-ENST00000527095.7:802208|5232
SSGSPGRGYIIGNSQR
>FUSION-ENST00000486196.1:91-ENST00000527095.7:802208|254
ALGSGLGCYFLK
>FUSION-ENST00000486196.1:91-ENST00000527095.7:802208|5072
SGQTHTKPDLR
>FUSION-ENST00000486196.1:91-ENST00000527095.7:802208|333
RTKTSWG
>FUSION-ENST00000486196.1:91-ENST00000527095.7:802208|1992
MNKIVAVSWFTLAER
>FUSION-ENST00000486196.1:91-ENST00000527095.7:802208|492
MCTLNTRVVYVYILGAGK
>FUSION-ENST00000486196.1:91-ENST00000527095.7:802208|3169
MGSPQKAVAGPCAAHFAE
>FUSION-ENST00000486196.1:91-ENST00000527095.7:802208|807
HTCCYSEVEKILLCI
>FUSION-ENST00000486196.1:91-ENST00000527095.7:802208|3642
PANSPAHLLSQALDKAPTFLNVPST
>FUSION-ENST00000486196.1:91-ENST00000527095.7:802208|4693
IFEAKFSISLFPEK
>FUSION-ENST00000486196.1:91-ENST00000527095.7:802208|1309
YLHAYFFIQR
>FUSION-ENST00000486196.1:91-ENST00000527095.7:802208|5795
MNLSFLGSL
>FUSION-ENST00000461314.5:161749-ENST00000261947.4:108549|201
HIPTRIVYLSGSVTSHCSCILLFK
>FUSION-ENST00000486196.1:91-ENST00000527095.7:802208|4266
GLLGSGV
>FUSION-ENST00000486196.1:91-ENST00000527095.7:802208|403
PHGTDVCSITEEPTLCFI
>FUSION-ENST00000486196.1:91-ENST00000527095.7:802208|4572
NVCAHNNYFHLCVSILGLEK
>FUSION-ENST00000486196.1:91-ENST00000527095.7:802208|1083
MLAIDYRFLSGLRH
>FUSION-ENST00000486196.1:91-ENST00000527095.7:802208|4187
MIRKCHLHFSK
>FUSION-ENST00000486196.1:91-ENST00000527095.7:802208|1625
FPHQLTAFIK
>FUSION-ENST00000523967.5:111595-ENST00000630925.1:12095|267
MIFSIFSSESAEKGR
>FUSION-ENST00000486196.1:91-ENST00000527095.7:802208|4093
GMVVNKTKPLPQWSYIQHK
>FUSION-ENST00000486196.1:91-ENST00000527095.7:802208|1874
IDFDFKSSLSWLSQK
>FUSION-ENST00000486196.1:91-ENST00000527095.7:802208|2876
MRVSPQLIPA
>FUSION-ENST00000486196.1:91-ENST00000527095.7:802208|1449
HCSLNNVNQGGINRR
>FUSION-ENST00000486196.1:91-ENST00000527095.7:802208|1727
WLTPIIPALWEAEAGGSQGQEIK
>FUSION-ENST00000486196.1:91-ENST00000527095.7:802208|2905
SVGAWGREREEER
>FUSION-ENST00000486196.1:91-ENST00000527095.7:802208|2798
MNLNETS
>ENST00000413040.6|INDEL-18529-G-GT|2
KEYGIALPCLL
>FUSION-ENST00000486196.1:91-ENST00000527095.7:802208|2903
EEERDGWMK
>ENST00000470379.1|SNV-80029-G-T|3
DVAGTLRLGESREGR
>FUSION-ENST00000486196.1:91-ENST00000527095.7:802208|5542
EHCILEQSLK
>FUSION-ENST00000486196.1:91-ENST00000527095.7:802208|2351
MVDGVHFPRF
>FUSION-ENST00000486196.1:91-ENST00000527095.7:802208|4715
KVNQGMFTFSDFI
>FUSION-ENST00000486196.1:91-ENST00000527095.7:802208|3649
MEEAPRWLSHTDV
>FUSION-ENST00000486196.1:91-ENST00000527095.7:802208|2553
VPHFHFAQSPAKCPF
>FUSION-ENST00000486196.1:91-ENST00000527095.7:802208|5718
MVGCNIKFTSHYGSLL
>FUSION-ENST00000486196.1:91-ENST00000527095.7:802208|4339
KGTPELR
>FUSION-ENST00000486196.1:91-ENST00000527095.7:802208|3464
DIWVGSK
>FUSION-ENST00000486196.1:91-ENST00000527095.7:802208|3068
MYFIYPFLR
>FUSION-ENST00000486196.1:91-ENST00000527095.7:802208|5832
LLYLNGLIFLL
>FUSION-ENST00000523967.5:111595-ENST00000630925.1:12095|137
RGATCRGLLTLSPGCPLDADPR
>FUSION-ENST00000523967.5:111595-ENST00000630925.1:12095|139
MRGATCR
>FUSION-ENST00000486196.1:91-ENST00000527095.7:802208|5400
NNMFSNSFR
>FUSION-ENST00000486196.1:91-ENST00000527095.7:802208|1236
MIRAPHGKK
>ENST00000455250.1|INDEL-19111-C-CA|36
LWHIQSKKMTSGK
>FUSION-ENST00000486196.1:91-ENST00000527095.7:802208|4348
VVRMHSSGEILVLR
>FUSION-ENST00000486196.1:91-ENST00000527095.7:802208|1990
MNKIVAVSWFTLAERSLLLNF
>FUSION-ENST00000486196.1:91-ENST00000527095.7:802208|3801
SSSVFLPQLSILGPLPLIYLLL
>FUSION-ENST00000486196.1:91-ENST00000527095.7:802208|3495
NPSLYQPRVWLSADTSLYTK
>FUSION-ENST00000523967.5:111595-ENST00000630925.1:12095|257
QFCYLLGTSNAL
>FUSION-ENST00000486196.1:91-ENST00000527095.7:802208|1187
FTTMAHDLLDVGK
>FUSION-ENST00000486196.1:91-ENST00000527095.7:802208|2570
RVMKETSSK
>FUSION-ENST00000486196.1:91-ENST00000527095.7:802208|5102
MGFHYVGQAGLELLISGDPYTLAS
>ENST00000274901.8|SNV-37413-T-G|3
DGLQNEKVIVPTDIKIEFSNR
>FUSION-ENST00000486196.1:91-ENST00000527095.7:802208|1216
MADNDHLK
>FUSION-ENST00000486196.1:91-ENST00000527095.7:802208|3924
VSVWIRFR
>FUSION-ENST00000486196.1:91-ENST00000527095.7:802208|1424
HCAPAWATEQDSVSK
>FUSION-ENST00000486196.1:91-ENST00000527095.7:802208|4174
GVLILLNFTGFLGGLNGNVCTWLK
>FUSION-ENST00000486196.1:91-ENST00000527095.7:802208|4935
MNCNKLR
>FUSION-ENST00000523967.5:111595-ENST00000630925.1:12095|512
VTGQDGMCPWGLSCKGRRPGVL
>FUSION-ENST00000486196.1:91-ENST00000527095.7:802208|4741
PDLWRANCQVNGGQIHQTNS
>FUSION-ENST00000523967.5:111595-ENST00000630925.1:12095|451
LGKTLLGR
>FUSION-ENST00000486196.1:91-ENST00000527095.7:802208|1850
AWIPFVR
>FUSION-ENST00000486196.1:91-ENST00000527095.7:802208|4949
YVGRSCLNPVMN
>FUSION-ENST00000486196.1:91-ENST00000527095.7:802208|3500
MTTKNPSLYQPR
>FUSION-ENST00000486196.1:91-ENST00000527095.7:802208|704
TYTQIDILENKMFK
>FUSION-ENST00000367384.7:514-ENST00000369037.9:265710|3
AWKSGGASHSELIHNLRSSR
>FUSION-ENST00000380872.9:5134-ENST00000432950.1:6455|2
HKPVCNQMSGISPLPQPK
>FUSION-ENST00000486196.1:91-ENST00000527095.7:802208|769
SFPLHYLPQVK
>FUSION-ENST00000486196.1:91-ENST00000527095.7:802208|531
PAAIPDKLSALPTQLLRK
>FUSION-ENST00000486196.1:91-ENST00000527095.7:802208|2894
ALLFICLTVTCMFWSPVAPVKK
>FUSION-ENST00000461314.5:161749-ENST00000261947.4:108549|317
MFSSCIR
>FUSION-ENST00000486196.1:91-ENST00000527095.7:802208|1624
FPHQLTAFIKHQK
>FUSION-ENST00000486196.1:91-ENST00000527095.7:802208|3297
DFLIHKAK
>FUSION-ENST00000486196.1:91-ENST00000527095.7:802208|4692
MIFEAKFSISLFPEKQSTDR
>FUSION-ENST00000486196.1:91-ENST00000527095.7:802208|1112
CSITCLCIVLIR
>FUSION-ENST00000486196.1:91-ENST00000527095.7:802208|3697
RITAAVTHSHTQGGCK
>FUSION-ENST00000486196.1:91-ENST00000527095.7:802208|1273
MEKGISK
>FUSION-ENST00000486196.1:91-ENST00000527095.7:802208|5551
VRFLSLLFFFFFKLGCR
>FUSION-ENST00000486196.1:91-ENST00000527095.7:802208|3862
MMGMTDESILHL
>FUSION-ENST00000486196.1:91-ENST00000527095.7:802208|75
MRLALEWK
>FUSION-ENST00000486196.1:91-ENST00000527095.7:802208|3228
MPLKGSTTSQHHYVGDQAST
>ENST00000552823.5|SNV-82687-G-A|4
QSSSTNYTNELKASGGKIK
>FUSION-ENST00000461314.5:161749-ENST00000261947.4:108549|17
MSQSTADLKLLILGK
>FUSION-ENST00000486196.1:91-ENST00000527095.7:802208|5772
MYVLCAR
>FUSION-ENST00000486196.1:91-ENST00000527095.7:802208|1708
NPGGRACSELRSR
>FUSION-ENST00000486196.1:91-ENST00000527095.7:802208|1597
YLYTLSCLITR
>FUSION-ENST00000486196.1:91-ENST00000527095.7:802208|4098
EPIQSQGRKLR
>FUSION-ENST00000461314.5:161749-ENST00000261947.4:108549|172
MFLFYSQYF
>FUSION-ENST00000486196.1:91-ENST00000527095.7:802208|1400
CSINVCWIELHFMQLLMF
>FUSION-ENST00000486196.1:91-ENST00000527095.7:802208|1212
GKEHTEK
>ENST00000660979.1|SNV-51826-A-G|6
QHLCPLRKTVSLLTEAGGFHPR
>FUSION-ENST00000523967.5:111595-ENST00000630925.1:12095|386
MLARLVSNSVPQVIHPPQPPK
>ENST00000344293.6|SNV-146105-G-C|5
ETIQVKQIQTPPHAGK
>FUSION-ENST00000486196.1:91-ENST00000527095.7:802208|2124
NIRRFFSLFIPFYAWHLHT
>FUSION-ENST00000486196.1:91-ENST00000527095.7:802208|1691
FLSLPHWFRR
>FUSION-ENST00000486196.1:91-ENST00000527095.7:802208|5173
GWDDRAEPRVAPVTLER
>FUSION-ENST00000486196.1:91-ENST00000527095.7:802208|4042
REPGTQKFR
>FUSION-ENST00000486196.1:91-ENST00000527095.7:802208|5238
LHGLHLK
>ENST00000393087.9|INDEL-12213-A-AAAACA|3
FNKPFVFLMIEQNTKSPLFKTWEK
>ENST00000262065.8|SNV-10662-A-G|1
LRTVEHCFHMCDR
>FUSION-ENST00000486196.1:91-ENST00000527095.7:802208|1000
LIQLLILLYRELY
>FUSION-ENST00000523967.5:111595-ENST00000630925.1:12095|321
GTASKVCC
>FUSION-ENST00000486196.1:91-ENST00000527095.7:802208|697
MLGTLCRK
>FUSION-ENST00000486196.1:91-ENST00000527095.7:802208|1355
MAFKARHLFLTPR
>FUSION-ENST00000486196.1:91-ENST00000527095.7:802208|384
SQIQNEK
>FUSION-ENST00000486196.1:91-ENST00000527095.7:802208|5571
MVLIIGYFQCIIL
>FUSION-ENST00000486196.1:91-ENST00000527095.7:802208|3348
LFCLFIIFLLLGTK
>FUSION-ENST00000486196.1:91-ENST00000527095.7:802208|4569
MWPESGR
>FUSION-ENST00000486196.1:91-ENST00000527095.7:802208|5854
GGEEGGAARGQR
>FUSION-ENST00000486196.1:91-ENST00000527095.7:802208|575
RLAPTLFQSRENAGNLVLPSVPR
>FUSION-ENST00000486196.1:91-ENST00000527095.7:802208|3799
RLVGSWLGK
>FUSION-ENST00000486196.1:91-ENST00000527095.7:802208|3039
MRGLNEGIK
>FUSION-ENST00000486196.1:91-ENST00000527095.7:802208|2373
FLEVFLIHKG
>FUSION-ENST00000486196.1:91-ENST00000527095.7:802208|5599
MFTCVRSCLSSKEVLFYFAIT
>ENST00000459850.5|SNV-16993-G-A|2
MSFVPASFVVFLVAKKSTK
>FUSION-ENST00000486196.1:91-ENST00000527095.7:802208|2902
EEERDGWMKLLCLF
>FUSION-ENST00000461314.5:161749-ENST00000261947.4:108549|216
IIVLLPNVFFSKISMKNSY
>FUSION-ENST00000486196.1:91-ENST00000527095.7:802208|2160
MNIDLNSE
>FUSION-ENST00000486196.1:91-ENST00000527095.7:802208|1468
SHISKILVYHPAQSKNPSPNR
>FUSION-ENST00000523967.5:111595-ENST00000630925.1:12095|218
MIKITVC
>FUSION-ENST00000486196.1:91-ENST00000527095.7:802208|1999
VICIYSIVSKYLLRTR
>FUSION-ENST00000486196.1:91-ENST00000527095.7:802208|5085
MEYREEWK
>ENST00000518864.5|SNV-492464-C-G|5
TACEETKTGICLLQDGNQEAFK
>FUSION-ENST00000486196.1:91-ENST00000527095.7:802208|1053
EPFVWSLELFKL
>FUSION-ENST00000486196.1:91-ENST00000527095.7:802208|1030
MTNPCPLRK
>FUSION-ENST00000486196.1:91-ENST00000527095.7:802208|3626
MCVFVCVC
>FUSION-ENST00000486196.1:91-ENST00000527095.7:802208|4527
MVTCCYYFDNHLWFGYR
>FUSION-ENST00000486196.1:91-ENST00000527095.7:802208|5838
SPDSLPLL
>FUSION-ENST00000486196.1:91-ENST00000527095.7:802208|2904
EREEERDGWMK
>FUSION-ENST00000486196.1:91-ENST00000527095.7:802208|8
SVLSWVLFWPYCGICQLPEAACW
>FUSION-ENST00000486196.1:91-ENST00000527095.7:802208|1129
YIYIIMR
>FUSION-ENST00000486196.1:91-ENST00000527095.7:802208|142
MHTYDKN
>FUSION-ENST00000486196.1:91-ENST00000527095.7:802208|4507
MFYLGYER
>FUSION-ENST00000486196.1:91-ENST00000527095.7:802208|4948
SCLNPVMN
>FUSION-ENST00000486196.1:91-ENST00000527095.7:802208|4144
ERETLNRAII
>ENST00000366497.6|SNV-8389-T-A|1
QVEILGFSEAKRK
>FUSION-ENST00000486196.1:91-ENST00000527095.7:802208|5514
MLPVLSAQMHFLLSQGDYFALNLCR
>FUSION-ENST00000486196.1:91-ENST00000527095.7:802208|4647
LQNSKLFEG
>FUSION-ENST00000486196.1:91-ENST00000527095.7:802208|3787
SIQCLPQFFFPS
>FUSION-ENST00000486196.1:91-ENST00000527095.7:802208|1472
ETFPVNFLA
>FUSION-ENST00000486196.1:91-ENST00000527095.7:802208|1421
MPQAEMSPTHTPPAPTHCR
>FUSION-ENST00000486196.1:91-ENST00000527095.7:802208|3308
FCSFFCFCFCFFFWQSLALLPR
>FUSION-ENST00000486196.1:91-ENST00000527095.7:802208|4225
QCLALLPR
>FUSION-ENST00000486196.1:91-ENST00000527095.7:802208|3715
YTSKQLLLCCGIPTIWSVEK
>FUSION-ENST00000486196.1:91-ENST00000527095.7:802208|5185
DIRVHSSR
>FUSION-ENST00000486196.1:91-ENST00000527095.7:802208|1883
LSGISRVS
>ENST00000246841.3|SNV-15026-C-T|1
VTHTIGYGTTRGYR
>FUSION-ENST00000486196.1:91-ENST00000527095.7:802208|232
LPSITDLHYHR
>FUSION-ENST00000486196.1:91-ENST00000527095.7:802208|5612
MDTCIHFIYLFLG
>FUSION-ENST00000486196.1:91-ENST00000527095.7:802208|5123
MMSAKNFLNICHYFFFITLLNE
>FUSION-ENST00000421834.6:111595-ENST00000630925.1:12095|12
NVSLSISRR
>FUSION-ENST00000486196.1:91-ENST00000527095.7:802208|510
MCSAHYFPALL
>FUSION-ENST00000486196.1:91-ENST00000527095.7:802208|3382
CMFPFLLGR
>FUSION-ENST00000486196.1:91-ENST00000527095.7:802208|234
LKASCFRDTTMLLVR
>FUSION-ENST00000486196.1:91-ENST00000527095.7:802208|1025
KELATTVAVGKK
>FUSION-ENST00000486196.1:91-ENST00000527095.7:802208|928
VRVWATEAESPYSSSLTSLSSFILL
>FUSION-ENST00000486196.1:91-ENST00000527095.7:802208|5707
MTTTQPIPNPTPILQLRK
>FUSION-ENST00000486196.1:91-ENST00000527095.7:802208|1164
MCLSIQIMAQQETKALHASP
>FUSION-ENST00000486196.1:91-ENST00000527095.7:802208|1489
CTSLLSWLLLSS
>FUSION-ENST00000486196.1:91-ENST00000527095.7:802208|2998
YNQYLGKEFSFAD
>FUSION-ENST00000486196.1:91-ENST00000527095.7:802208|3428
AGSNGISSSRSLR
>FUSION-ENST00000486196.1:91-ENST00000527095.7:802208|4877
HNQASINVVKAFFILKTCYR
>FUSION-ENST00000486196.1:91-ENST00000527095.7:802208|596
CFQMFMCIVIIMK
>FUSION-ENST00000486196.1:91-ENST00000527095.7:802208|5364
NLKEENP
>FUSION-ENST00000461314.5:161749-ENST00000261947.4:108549|199
QVLDPVYSLLKPCGQDVR
>FUSION-ENST00000486196.1:91-ENST00000527095.7:802208|2606
MGGRWSYEEDEGHEGNLLENYR
>FUSION-ENST00000486196.1:91-ENST00000527095.7:802208|2712
MAMGAGIIEMEWKK
>ENST00000518864.5|SNV-492464-C-G|3
TGICLLQDGNQEAFK
>FUSION-ENST00000486196.1:91-ENST00000527095.7:802208|699
AVSVTCHVAVCVFHPL
>FUSION-ENST00000486196.1:91-ENST00000527095.7:802208|990
IMPLHSSLGNR
>FUSION-ENST00000486196.1:91-ENST00000527095.7:802208|3792
IFLSFEFIHHCLGRGRK
>FUSION-ENST00000461314.5:161749-ENST00000261947.4:108549|103
WARLVSNS
>FUSION-ENST00000523967.5:111595-ENST00000630925.1:12095|403
MNSSKAEK
>FUSION-ENST00000486196.1:91-ENST00000527095.7:802208|4797
MVIWTSTLLSSKYNEIKR
>FUSION-ENST00000486196.1:91-ENST00000527095.7:802208|2564
MKETSSK
>FUSION-ENST00000486196.1:91-ENST00000527095.7:802208|5081
EEWKLTGSCHVMELVVTQGR
>ENST00000615572.4|SNV-19337-G-A|5
FGKTYLKGMK
>FUSION-ENST00000486196.1:91-ENST00000527095.7:802208|1263
HFSALFDGGF
>ENST00000280979.9|MNV-494427-GA-G|4
CPNHHHFEIKALPLLPLRSLSQNWL
>FUSION-ENST00000486196.1:91-ENST00000527095.7:802208|1951
NLVFRPGYHP
>FUSION-ENST00000486196.1:91-ENST00000527095.7:802208|1564
CLIVLKYLLLIFTIK
>ENST00000334414.10|SNV-1644-C-G|2
WTCYDQEGFLEVENASVFLQK
>FUSION-ENST00000486196.1:91-ENST00000527095.7:802208|5690
MFRWDLKPSTDLHFAMGLEN
>FUSION-ENST00000486196.1:91-ENST00000527095.7:802208|948
MCTSACLLLAPKHPPAVGLFPLFSK
>FUSION-ENST00000486196.1:91-ENST00000527095.7:802208|345
MPLFVLVQIGELQ
>FUSION-ENST00000486196.1:91-ENST00000527095.7:802208|39
QKIRTMK
>FUSION-ENST00000486196.1:91-ENST00000527095.7:802208|869
MRLLHEILRNDQLK
>FUSION-ENST00000486196.1:91-ENST00000527095.7:802208|5840
VSACGGYFKS
>FUSION-ENST00000486196.1:91-ENST00000527095.7:802208|826
KTSLPQR
>FUSION-ENST00000486196.1:91-ENST00000527095.7:802208|4970
MARAAQPQAR
>FUSION-ENST00000523967.5:111595-ENST00000630925.1:12095|80
RAASPVKAAR
>FUSION-ENST00000421834.6:111595-ENST00000630925.1:12095|9
QSNSGSNCFFCKPCQSSNFVR
>FUSION-ENST00000486196.1:91-ENST00000527095.7:802208|3657
MIWVRKR
>ENST00000331835.10|MNV-322-GA-G|5
RCLLLGQSFHR
>FUSION-ENST00000461314.5:161749-ENST00000261947.4:108549|365
ATLGSCPNLNLG
>FUSION-ENST00000486196.1:91-ENST00000527095.7:802208|3688
RKTQLLFSSPFLSPSIAMAFSYK
>FUSION-ENST00000486196.1:91-ENST00000527095.7:802208|3317
VLFLDSQFCSIDLHVYPYASTTQS
>FUSION-ENST00000486196.1:91-ENST00000527095.7:802208|1253
GKQIYSIPIDTR
>ENST00000599314.5|SNV-55375-C-T|3
FQFPWTVIPGLNLVAAWSR
>FUSION-ENST00000486196.1:91-ENST00000527095.7:802208|5323
LYLILAVVHNTVEDLLKI
>ENST00000331835.10|MNV-322-GA-G|11
RLGYGCCWR
>FUSION-ENST00000486196.1:91-ENST00000527095.7:802208|201
SWWLAWHH
>FUSION-ENST00000486196.1:91-ENST00000527095.7:802208|2571
MRVMKETSSK
>FUSION-ENST00000486196.1:91-ENST00000527095.7:802208|2773
FLSMSSTHK
>FUSION-ENST00000486196.1:91-ENST00000527095.7:802208|1303
MIQTSSDFKKYICETYFNPK
>FUSION-ENST00000486196.1:91-ENST00000527095.7:802208|1585
KPTCHLHIIQNLRVGDVKYP
>FUSION-ENST00000461314.5:161749-ENST00000261947.4:108549|366
VHFDPMLFQE
>FUSION-ENST00000486196.1:91-ENST00000527095.7:802208|2440
KLIVILYYSLDIRILTFYTYQ
>FUSION-ENST00000486196.1:91-ENST00000527095.7:802208|409
MVMMPDITRQ
>FUSION-ENST00000486196.1:91-ENST00000527095.7:802208|2175
SYSRCSFTFSSM
>FUSION-ENST00000486196.1:91-ENST00000527095.7:802208|2107
ERIHILGRMAR
>FUSION-ENST00000523967.5:111595-ENST00000630925.1:12095|249
EYTIIISILTQCYPSKNAWGKGCF
>FUSION-ENST00000461314.5:161749-ENST00000261947.4:108549|414
MSSFWGSPGGR
>FUSION-ENST00000461314.5:161749-ENST00000261947.4:108549|18
SQSTADLK
>FUSION-ENST00000486196.1:91-ENST00000527095.7:802208|3890
MAKPKKCSYV
>FUSION-ENST00000486196.1:91-ENST00000527095.7:802208|4869
VLNHGAR
>FUSION-ENST00000523967.5:111595-ENST00000630925.1:12095|208
DLIANPFISRR
>FUSION-ENST00000486196.1:91-ENST00000527095.7:802208|854
TSSVKNPHWIWR
>FUSION-ENST00000461314.5:161749-ENST00000261947.4:108549|264
PKYLHDSESKSWILDPCLT
>ENST00000356770.8|MNV-82200-TATAT-T|4
RMNRTDSEMK
>FUSION-ENST00000486196.1:91-ENST00000527095.7:802208|5443
SEMIDPFKTLPYR
>FUSION-ENST00000486196.1:91-ENST00000527095.7:802208|3903
MCVCVCVAKGR
>FUSION-ENST00000486196.1:91-ENST00000527095.7:802208|622
CGVLRDQFIMFRILNMR
>FUSION-ENST00000486196.1:91-ENST00000527095.7:802208|5307
LISYMSRIHFSSYSFFK
>FUSION-ENST00000461314.5:161749-ENST00000261947.4:108549|360
LTDVRVGWHSPAFR
>FUSION-ENST00000523967.5:111595-ENST00000630925.1:12095|324
MGVNGNCK
>FUSION-ENST00000486196.1:91-ENST00000527095.7:802208|730
ISVSDRLVQK
>FUSION-ENST00000523967.5:111595-ENST00000630925.1:12095|110
GRVSAARRPGNAADAPR
>FUSION-ENST00000486196.1:91-ENST00000527095.7:802208|2673
DGIYRPKFCRDHLTDMEISR
>FUSION-ENST00000486196.1:91-ENST00000527095.7:802208|1726
TILANTVKPR
>FUSION-ENST00000486196.1:91-ENST00000527095.7:802208|4956
SSNELVLNF
>FUSION-ENST00000523967.5:111595-ENST00000630925.1:12095|388
MHHHAQLIFFLYF
>FUSION-ENST00000486196.1:91-ENST00000527095.7:802208|5278
MNIYPILSPNLQTLLRFILAFEIKK
>FUSION-ENST00000486196.1:91-ENST00000527095.7:802208|637
TKIRFHR
>FUSION-ENST00000486196.1:91-ENST00000527095.7:802208|3027
VAGSRRGALSMTAALSR
>FUSION-ENST00000486196.1:91-ENST00000527095.7:802208|3509
MSFSLSSLSPHLARKEGEI
>FUSION-ENST00000461314.5:161749-ENST00000261947.4:108549|241
APCHGWVANYTRRIPTR
>FUSION-ENST00000486196.1:91-ENST00000527095.7:802208|4510
MTRAVYK
>FUSION-ENST00000486196.1:91-ENST00000527095.7:802208|1383
KIPPCLLLHPENFPK
>FUSION-ENST00000486196.1:91-ENST00000527095.7:802208|5237
LHGLHLKK
>FUSION-ENST00000486196.1:91-ENST00000527095.7:802208|5006
MCAALLTSDIKLAAPCK
>FUSION-ENST00000523967.5:111595-ENST00000630925.1:12095|396
MKQQTVGKHMI
>FUSION-ENST00000486196.1:91-ENST00000527095.7:802208|3966
CLQLLLLQLIISLLSL
>ENST00000582227.5|SNV-5334-C-T|4
MLLSPTPTLRPFWRMK
>FUSION-ENST00000486196.1:91-ENST00000527095.7:802208|2909
KSVGAWGR
>FUSION-ENST00000486196.1:91-ENST00000527095.7:802208|238
CQEPQQMFTLS
>FUSION-ENST00000486196.1:91-ENST00000527095.7:802208|3180
PKVGAVATHIQR
>FUSION-ENST00000486196.1:91-ENST00000527095.7:802208|4713
AEEWPAECRAFFHL
>FUSION-ENST00000486196.1:91-ENST00000527095.7:802208|3079
ISSCRPGWS
>FUSION-ENST00000486196.1:91-ENST00000527095.7:802208|5424
MNVTGFCFLLGLPYMERTLLSEK
>FUSION-ENST00000486196.1:91-ENST00000527095.7:802208|2620
VNKEVNEG
>FUSION-ENST00000523967.5:111595-ENST00000630925.1:12095|72
SSRTAAAASARPEAR
>ENST00000331835.10|MNV-322-GA-G|15
LGRVGVWCR
>ENST00000392122.3|SNV-80029-G-T|3
DPEIGGKPR
>FUSION-ENST00000486196.1:91-ENST00000527095.7:802208|1797
MFLSLRVIDCQGSNLSKVLTAFEVR
>ENST00000304883.3|SNV-61602-C-A|2
YMAIIDTLKPR
>ENST00000304883.3|SNV-61602-C-A|1
YMAIIDTLKPRLSATATK
>FUSION-ENST00000486196.1:91-ENST00000527095.7:802208|4746
KHHSWTSHST
>FUSION-ENST00000486196.1:91-ENST00000527095.7:802208|1533
SLTHNTELEGR
>ENST00000352767.7|SNV-8435-A-G|4
EFLLGFQFIFASMQKPEGLPR
>FUSION-ENST00000486196.1:91-ENST00000527095.7:802208|3938
WLVVMMNRENINSGYSK
>FUSION-ENST00000600794.1:9027-ENST00000264042.8:77873|7
HGSACADHTRFQALEGPHGPASRDR
>FUSION-ENST00000486196.1:91-ENST00000527095.7:802208|4291
TIVLQQSTDLLNIWG
>FUSION-ENST00000486196.1:91-ENST00000527095.7:802208|828
GLEMKTSLPQRQISVNDR
>FUSION-ENST00000461314.5:161749-ENST00000261947.4:108549|25
AAERAAGARAAQGLVK
>FUSION-ENST00000421834.6:111595-ENST00000630925.1:12095|16
YKEESCKNVSLSISR
>FUSION-ENST00000486196.1:91-ENST00000527095.7:802208|5915
TALRPGNR
>FUSION-ENST00000486196.1:91-ENST00000527095.7:802208|1953
IGACFNYKNQGRC
>FUSION-ENST00000461314.5:161749-ENST00000261947.4:108549|45
MIIVPVYLNNTPWA
>FUSION-ENST00000523967.5:111595-ENST00000630925.1:12095|354
MHVKNTCSMVPSLIYKISCISK
>FUSION-ENST00000523967.5:111595-ENST00000630925.1:12095|322
MGTASKVCC
>FUSION-ENST00000486196.1:91-ENST00000527095.7:802208|4525
MVTCCYYFDNHLWFGYRLFSHCK
>FUSION-ENST00000461314.5:161749-ENST00000261947.4:108549|355
VGWHSPAFRGALHLIQQVNH
>FUSION-ENST00000486196.1:91-ENST00000527095.7:802208|5688
WDLKPSTDLHFAMGLEN
>FUSION-ENST00000486196.1:91-ENST00000527095.7:802208|5070
MVQEVDR
>FUSION-ENST00000486196.1:91-ENST00000527095.7:802208|889
SAAVQMPKGYLE
>ENST00000525244.5|SNV-12784-G-C|7
MQCIKHYVGHGNPINELKFHPR
>FUSION-ENST00000523967.5:111595-ENST00000630925.1:12095|498
METESEQG
>FUSION-ENST00000486196.1:91-ENST00000527095.7:802208|3486
CSHCSTTTDE
>FUSION-ENST00000486196.1:91-ENST00000527095.7:802208|2653
CGFCHYFQWQKPQLLLHQPSNR
>FUSION-ENST00000486196.1:91-ENST00000527095.7:802208|2985
MGPFGKVLSRLILLFS
>FUSION-ENST00000486196.1:91-ENST00000527095.7:802208|4800
VIWTSTLLSSK
>FUSION-ENST00000523967.5:111595-ENST00000630925.1:12095|525
QCLASHSLVRVSGATALSFFWLPL
>FUSION-ENST00000461314.5:161749-ENST00000261947.4:108549|215
ISMKNSY
>ENST00000413683.5|SNV-38359-G-A|SNV-38362-T-G|5
LLSDDMKALCPTIFPVVPRLLNQR
>FUSION-ENST00000486196.1:91-ENST00000527095.7:802208|1802
SLCYKDYALHK
>FUSION-ENST00000486196.1:91-ENST00000527095.7:802208|4817
MLIYDAECKYR
>FUSION-ENST00000486196.1:91-ENST00000527095.7:802208|4782
QTGRNIRFILGT
>FUSION-ENST00000486196.1:91-ENST00000527095.7:802208|4053
MCASSDTLNSYAFNTIQADF
>ENST00000534194.1|SNV-4001-C-T|8
GVCLLVSPVDTLPKESGLMVEDGK
>FUSION-ENST00000486196.1:91-ENST00000527095.7:802208|2856
ITHRSFKEK
>FUSION-ENST00000523967.5:111595-ENST00000630925.1:12095|275
MARCSSKHLIWYPI
>FUSION-ENST00000486196.1:91-ENST00000527095.7:802208|2505
ENTLTISFVNK
>FUSION-ENST00000486196.1:91-ENST00000527095.7:802208|276
MNYNATIYHR
>FUSION-ENST00000486196.1:91-ENST00000527095.7:802208|213
MGPCHMPK
>FUSION-ENST00000486196.1:91-ENST00000527095.7:802208|500
MALGSPK
>FUSION-ENST00000486196.1:91-ENST00000527095.7:802208|3915
LYCGWNSFWR
>FUSION-ENST00000486196.1:91-ENST00000527095.7:802208|2403
SIQSSGANQRYK
>ENST00000367080.8|SNV-33900-G-A|6
VWTSQLKRTIQTAESLR
>FUSION-ENST00000486196.1:91-ENST00000527095.7:802208|4736
TVSLTWALPQRLPQHLVGA
>FUSION-ENST00000486196.1:91-ENST00000527095.7:802208|5675
SSPGTAISPVVRIVPGTNKCLK
>ENST00000572351.1|SNV-59476-C-T|7
ALVRDECLLPCKDAPELGYVK
>FUSION-ENST00000486196.1:91-ENST00000527095.7:802208|5815
VTMSSIIQK
>FUSION-ENST00000461314.5:161749-ENST00000261947.4:108549|196
MCSRDLKFSGR
>ENST00000342992.10|SNV-56907-T-A|4
VHIVIDKQSHMLLIEDMTKEDAGK
>FUSION-ENST00000523967.5:111595-ENST00000630925.1:12095|378
LGGPVHK
>FUSION-ENST00000486196.1:91-ENST00000527095.7:802208|4061
MRRDLWGYLLPG
>FUSION-ENST00000486196.1:91-ENST00000527095.7:802208|4138
MCKCDNKGICGSGENVWK
>ENST00000643408.1|SNV-492464-C-G|2
RLSKCGCT
>FUSION-ENST00000486196.1:91-ENST00000527095.7:802208|5879
SPRCHLWIGR
>FUSION-ENST00000486196.1:91-ENST00000527095.7:802208|4833
MCIFFFVVLNIYLK
>FUSION-ENST00000486196.1:91-ENST00000527095.7:802208|143
QAIDLTT
>FUSION-ENST00000486196.1:91-ENST00000527095.7:802208|2213
KVVALYWPF
>FUSION-ENST00000486196.1:91-ENST00000527095.7:802208|5097
MGMTWEPLPPGGNTPGELSSLK
>FUSION-ENST00000486196.1:91-ENST00000527095.7:802208|5481
MVLLLFVVCVFVLS
>FUSION-ENST00000486196.1:91-ENST00000527095.7:802208|448
LRTPASWLLIK
>FUSION-ENST00000523967.5:111595-ENST00000630925.1:12095|199
EGRFRQDVK
>FUSION-ENST00000486196.1:91-ENST00000527095.7:802208|3759
SHSFRALSI
>FUSION-ENST00000486196.1:91-ENST00000527095.7:802208|3219
FVIVYVHKWQFCDC
>FUSION-ENST00000486196.1:91-ENST00000527095.7:802208|3351
RLTVFSYSYQKLFCLFIIFLLLGTK
>FUSION-ENST00000486196.1:91-ENST00000527095.7:802208|3452
MVPSFVHVPAKDMNSSFFMAA
>FUSION-ENST00000523967.5:111595-ENST00000630925.1:12095|475
MDILLSVMK
>FUSION-ENST00000486196.1:91-ENST00000527095.7:802208|262
MYALPVFSLFLRK
>FUSION-ENST00000486196.1:91-ENST00000527095.7:802208|3416
NCHTVFHNG
>FUSION-ENST00000486196.1:91-ENST00000527095.7:802208|5292
MCTHGLWRVNLQ
>FUSION-ENST00000486196.1:91-ENST00000527095.7:802208|3778
MVGFIHSHFTDLEAQK
>FUSION-ENST00000486196.1:91-ENST00000527095.7:802208|4257
IMMVKKFGVLIWGIR
>FUSION-ENST00000486196.1:91-ENST00000527095.7:802208|1525
NLSGAIK
>FUSION-ENST00000486196.1:91-ENST00000527095.7:802208|4494
IRIPWASLFGTIPLFVHSWR
>FUSION-ENST00000523967.5:111595-ENST00000630925.1:12095|442
CFWAESFDSSGR
>FUSION-ENST00000486196.1:91-ENST00000527095.7:802208|1752
SVLVSASRESN
>FUSION-ENST00000486196.1:91-ENST00000527095.7:802208|4905
NISSSADQFIR
>FUSION-ENST00000486196.1:91-ENST00000527095.7:802208|625
MCGVLRDQFIMFR
>FUSION-ENST00000486196.1:91-ENST00000527095.7:802208|2478
HLSFIWTEGILASFHSPAGK
>FUSION-ENST00000486196.1:91-ENST00000527095.7:802208|1688
RAGEQLSSLAAR
>FUSION-ENST00000486196.1:91-ENST00000527095.7:802208|5390
MRILELRGRPEQGW
>FUSION-ENST00000486196.1:91-ENST00000527095.7:802208|984
PLHSSLGNR
>ENST00000620138.4|SNV-33841-A-C|1
ADPFSFEGPEIVDCDGCTLDWKKGK
>FUSION-ENST00000486196.1:91-ENST00000527095.7:802208|4354
YAKVLGFGQSHCRSDR
>FUSION-ENST00000486196.1:91-ENST00000527095.7:802208|198
MVPLHSSLVTERDSISPK
>FUSION-ENST00000342785.8:83421-ENST00000511817.1:275627|1
WTDGSTLF
>FUSION-ENST00000486196.1:91-ENST00000527095.7:802208|719
LLDVWSAQRSVHYVPDLK
>FUSION-ENST00000486196.1:91-ENST00000527095.7:802208|5154
LGDYLFRVMCDFGGR
>FUSION-ENST00000523967.5:111595-ENST00000630925.1:12095|119
TVHQGGR
>FUSION-ENST00000486196.1:91-ENST00000527095.7:802208|5729
VEEKACLEGTVQIQ
>FUSION-ENST00000486196.1:91-ENST00000527095.7:802208|3137
MCFWLFTFGKL
>FUSION-ENST00000486196.1:91-ENST00000527095.7:802208|757
TSTTTKQNCTV
>FUSION-ENST00000486196.1:91-ENST00000527095.7:802208|4228
QANLKIFFFFLRQCLALLPR
>FUSION-ENST00000486196.1:91-ENST00000527095.7:802208|519
LCTSSNSRIFHQPK
>FUSION-ENST00000486196.1:91-ENST00000527095.7:802208|5392
IADNFFSLCSLT
>FUSION-ENST00000486196.1:91-ENST00000527095.7:802208|3568
TVSQPPEISS
>FUSION-ENST00000461314.5:161749-ENST00000261947.4:108549|134
YLQGGRFPLDIR
>ENST00000495867.1|SNV-3363-T-G|1
SVVNLEKPKTKR
>FUSION-ENST00000486196.1:91-ENST00000527095.7:802208|4820
QNLLILYWLE
>FUSION-ENST00000502521.1:5045-ENST00000264051.8:92671|3
KSKPGGNRMQK
>FUSION-ENST00000486196.1:91-ENST00000527095.7:802208|4420
GRPKKAGQK
>FUSION-ENST00000486196.1:91-ENST00000527095.7:802208|4092
GMVVNKTKPLPQWSYIQHKTQMSL
>FUSION-ENST00000486196.1:91-ENST00000527095.7:802208|2036
MGKTWYV
>FUSION-ENST00000486196.1:91-ENST00000527095.7:802208|4409
KSSLLWGPYGHGVGCVDGSQ
>FUSION-ENST00000486196.1:91-ENST00000527095.7:802208|3439
VELIYVPTIR
>FUSION-ENST00000461314.5:161749-ENST00000261947.4:108549|81
GPSGSCLR
>FUSION-ENST00000461314.5:161749-ENST00000261947.4:108549|175
KLPVIFLLLV
>FUSION-ENST00000486196.1:91-ENST00000527095.7:802208|1417
MSPTHTPPAPTHCR
>FUSION-ENST00000486196.1:91-ENST00000527095.7:802208|865
LLHEILRNDQLKGEK
>FUSION-ENST00000486196.1:91-ENST00000527095.7:802208|5012
LKDDSMCAALLTSDIKLAAPCK
>FUSION-ENST00000486196.1:91-ENST00000527095.7:802208|2672
FCRDHLTDMEISR
>FUSION-ENST00000461314.5:161749-ENST00000261947.4:108549|207
VNIFTYWLLTPR
>FUSION-ENST00000461314.5:161749-ENST00000261947.4:108549|105
GSGNLHFSALFGSGYYFALFYLFI
>FUSION-ENST00000486196.1:91-ENST00000527095.7:802208|4687
FSISLFPEKQSTDRDLL
>FUSION-ENST00000486196.1:91-ENST00000527095.7:802208|33
MKAVFHICKK
>FUSION-ENST00000486196.1:91-ENST00000527095.7:802208|184
MVLPVISAAR
>FUSION-ENST00000486196.1:91-ENST00000527095.7:802208|3703
MGLPLMR
>FUSION-ENST00000523967.5:111595-ENST00000630925.1:12095|363
KISIQFCL
>FUSION-ENST00000486196.1:91-ENST00000527095.7:802208|2444
NPVCLPTGHFAFYSLIRK
>FUSION-ENST00000461314.5:161749-ENST00000261947.4:108549|135
LTNQCIQSDAYSVFLELWRYLQGGR
>FUSION-ENST00000486196.1:91-ENST00000527095.7:802208|5813
VTMSSIIQKLWNK
>FUSION-ENST00000486196.1:91-ENST00000527095.7:802208|5156
APSFRLGDYLFRVMCDFGGR
>FUSION-ENST00000486196.1:91-ENST00000527095.7:802208|5441
SEMIDPFKTLPYRNK
>ENST00000494910.1|SNV-21547-A-G|2
MLGIPVSNILM
>FUSION-ENST00000486196.1:91-ENST00000527095.7:802208|3858
TDESILHL
>FUSION-ENST00000486196.1:91-ENST00000527095.7:802208|3075
FCPLYLFLAQLIPTHH
>FUSION-ENST00000523967.5:111595-ENST00000630925.1:12095|432
VLMLLVDCGVIDAGAIAC
>FUSION-ENST00000486196.1:91-ENST00000527095.7:802208|65
MHTDLTSLQNMK
>FUSION-ENST00000486196.1:91-ENST00000527095.7:802208|4638
QFRGLASPGQQAGNSFK
>FUSION-ENST00000461314.5:161749-ENST00000261947.4:108549|33
SRNPRHQK
>FUSION-ENST00000486196.1:91-ENST00000527095.7:802208|3094
IPTWSSFPITHQSPSLANLPSK
>ENST00000354556.8|SNV-13053-C-G|2
IVGVGGEDDDGEVHR
>ENST00000413683.5|SNV-38359-G-A|2
LLNQMYDKIFSQANTPLK
>ENST00000264260.6|MNV-33274-GA-G|1
LSGFCPQLLGEA
>FUSION-ENST00000486196.1:91-ENST00000527095.7:802208|3602
QCAQSIAKQCGQFLNPDVSNSR
>FUSION-ENST00000486196.1:91-ENST00000527095.7:802208|4390
QEAAQGRGKAPGSGFQL
>FUSION-ENST00000486196.1:91-ENST00000527095.7:802208|2951
MVRQAISSCSRLKPR
>FUSION-ENST00000461314.5:161749-ENST00000261947.4:108549|128
NFVAWRGS
>FUSION-ENST00000486196.1:91-ENST00000527095.7:802208|4681
DASPVSIMQIFQNPTK
>FUSION-ENST00000486196.1:91-ENST00000527095.7:802208|3876
TCYCVVIDCR
>FUSION-ENST00000486196.1:91-ENST00000527095.7:802208|2768
MIRSCMGQSR
>FUSION-ENST00000486196.1:91-ENST00000527095.7:802208|3913
LYCGWNSFWRL
>FUSION-ENST00000486196.1:91-ENST00000527095.7:802208|3018
PAFISSA
>ENST00000392122.3|SNV-80029-G-T|4
GRDPEIGGKPRR
>FUSION-ENST00000523967.5:111595-ENST00000630925.1:12095|438
KTGQVFVR
>FUSION-ENST00000486196.1:91-ENST00000527095.7:802208|1765
INVFGSLCNISHCLQFSEK
>FUSION-ENST00000486196.1:91-ENST00000527095.7:802208|3728
MLSKHLYE
>FUSION-ENST00000486196.1:91-ENST00000527095.7:802208|2099
RMAQNLKLMNCLFLEFSI
>FUSION-ENST00000486196.1:91-ENST00000527095.7:802208|2781
HVSVHVFNP
>FUSION-ENST00000461314.5:161749-ENST00000261947.4:108549|422
KVVRTGFLPVSYGS
>FUSION-ENST00000486196.1:91-ENST00000527095.7:802208|2328
VFIFLDFKNLIESQE
>FUSION-ENST00000486196.1:91-ENST00000527095.7:802208|3699
GLPLMRITAAVTHSHTQGGCKQIK
>FUSION-ENST00000486196.1:91-ENST00000527095.7:802208|580
SGKFNIEYGRR
>FUSION-ENST00000486196.1:91-ENST00000527095.7:802208|2851
YICMYFQMSLSIWYRIF
>FUSION-ENST00000486196.1:91-ENST00000527095.7:802208|4995
ETVTEGPGR
>FUSION-ENST00000523967.5:111595-ENST00000630925.1:12095|235
VSYLDLPR
>FUSION-ENST00000461314.5:161749-ENST00000261947.4:108549|28
TAPQHRAAER
>FUSION-ENST00000486196.1:91-ENST00000527095.7:802208|5493
CENFLFR
>FUSION-ENST00000486196.1:91-ENST00000527095.7:802208|2651
QLIVCKQESSKEDTYSSNR
>FUSION-ENST00000486196.1:91-ENST00000527095.7:802208|2324
MCLKETLFAIHQGKLV
>FUSION-ENST00000486196.1:91-ENST00000527095.7:802208|4936
ARPMNCNKLR
>FUSION-ENST00000486196.1:91-ENST00000527095.7:802208|2550
MVELSVGAR
>FUSION-ENST00000486196.1:91-ENST00000527095.7:802208|374
LDVVSVGVISELVLR
>FUSION-ENST00000486196.1:91-ENST00000527095.7:802208|2518
DSSFIVINPHINKLK
>FUSION-ENST00000486196.1:91-ENST00000527095.7:802208|1658
VLKLSLR
>FUSION-ENST00000486196.1:91-ENST00000527095.7:802208|4213
QGQAQWFTPVIPAFWK
>FUSION-ENST00000486196.1:91-ENST00000527095.7:802208|1058
EPGAEYCFAATVK
>FUSION-ENST00000486196.1:91-ENST00000527095.7:802208|4810
MLEVSDSSVAIEVCNLKQVIL
>FUSION-ENST00000486196.1:91-ENST00000527095.7:802208|5762
YDSVLQGVIVK
>FUSION-ENST00000486196.1:91-ENST00000527095.7:802208|4044
RDASPQMESESGPA
>FUSION-ENST00000486196.1:91-ENST00000527095.7:802208|3430
AGSNGISSSR
>FUSION-ENST00000486196.1:91-ENST00000527095.7:802208|576
RLAPTLFQSR
>FUSION-ENST00000486196.1:91-ENST00000527095.7:802208|5286
NVQWKSWERVHYR
>FUSION-ENST00000486196.1:91-ENST00000527095.7:802208|4406
SSLLWGPYGHGVGCVDGSQ
>FUSION-ENST00000523967.5:111595-ENST00000630925.1:12095|355
HVKNTCSMVPSLIYK
>FUSION-ENST00000486196.1:91-ENST00000527095.7:802208|2863
YVFSNEFINMV
>FUSION-ENST00000486196.1:91-ENST00000527095.7:802208|1032
MTNPCPLR
>FUSION-ENST00000461314.5:161749-ENST00000261947.4:108549|305
NHSMWAVIF
>FUSION-ENST00000486196.1:91-ENST00000527095.7:802208|3839
MVVTSHTCCK
>FUSION-ENST00000486196.1:91-ENST00000527095.7:802208|2729
LLEKGRLEDEIMEGMK
>FUSION-ENST00000486196.1:91-ENST00000527095.7:802208|4535
MATVPLLISSKDLKWLDCHL
>FUSION-ENST00000486196.1:91-ENST00000527095.7:802208|1059
MEPGAEYCFAATVK
>FUSION-ENST00000502521.1:5045-ENST00000264051.8:92671|5
LSKKSKPGGNR
>FUSION-ENST00000486196.1:91-ENST00000527095.7:802208|3825
SSETKSHN
>FUSION-ENST00000486196.1:91-ENST00000527095.7:802208|5394
MKIADNFFSLCSLT
>FUSION-ENST00000461314.5:161749-ENST00000261947.4:108549|381
SLVRGAVVR
>FUSION-ENST00000486196.1:91-ENST00000527095.7:802208|5828
MMTLIRAEGR
>FUSION-ENST00000486196.1:91-ENST00000527095.7:802208|204
SWGHIRFEDR
>FUSION-ENST00000486196.1:91-ENST00000527095.7:802208|5811
MSSIIQKLWNK
>FUSION-ENST00000312431.10:103253-ENST00000630925.1:12095|15
IAEESCKNVSLSISR
>FUSION-ENST00000486196.1:91-ENST00000527095.7:802208|2031
MSLFLFSSVSTISPLI
>FUSION-ENST00000523967.5:111595-ENST00000630925.1:12095|424
DRDHPGQCGETPSLLK
>FUSION-ENST00000523967.5:111595-ENST00000630925.1:12095|524
VSGATALSFFWLPL
>FUSION-ENST00000486196.1:91-ENST00000527095.7:802208|3160
LLFLLSSLR
>FUSION-ENST00000486196.1:91-ENST00000527095.7:802208|107
LFSVRPSHR
>FUSION-ENST00000486196.1:91-ENST00000527095.7:802208|3563
MWQGFSS
>FUSION-ENST00000461314.5:161749-ENST00000261947.4:108549|383
ATKEQAP
>FUSION-ENST00000486196.1:91-ENST00000527095.7:802208|4989
MGMTWEPLPPQHTQR
>ENST00000519589.1|INDEL-351354-T-TT|2
MGFFAHDPVNLPRGGPSSGK
>FUSION-ENST00000486196.1:91-ENST00000527095.7:802208|4273
MLLNLNIYFVPLGNSI
>ENST00000547717.1|SNV-19356-C-A|7
LPNSTERAITIAGIPK
>FUSION-ENST00000486196.1:91-ENST00000527095.7:802208|2520
HLNHILCKQERN
>FUSION-ENST00000523967.5:111595-ENST00000630925.1:12095|484
AHLGHQNGIPVLCIFWK
>FUSION-ENST00000523967.5:111595-ENST00000630925.1:12095|293
MFTSYLLGSM
>FUSION-ENST00000486196.1:91-ENST00000527095.7:802208|2537
KGSCLSIGICMPKVEDAFSFPD
>FUSION-ENST00000523967.5:111595-ENST00000630925.1:12095|300
LVSNSWAQAICPPWPPK
>FUSION-ENST00000486196.1:91-ENST00000527095.7:802208|5061
VRVLSTFSYK
>FUSION-ENST00000486196.1:91-ENST00000527095.7:802208|2810
LNVAHRSS
>FUSION-ENST00000486196.1:91-ENST00000527095.7:802208|4872
MECFLLPT
>FUSION-ENST00000486196.1:91-ENST00000527095.7:802208|4369
EIFQAEGTTCVKLWR
>FUSION-ENST00000486196.1:91-ENST00000527095.7:802208|1541
MLHSNSFHEKGVRDAEK
>FUSION-ENST00000486196.1:91-ENST00000527095.7:802208|1504
TTYMCMFF
>FUSION-ENST00000486196.1:91-ENST00000527095.7:802208|2681
MEKDGIYRPK
>FUSION-ENST00000486196.1:91-ENST00000527095.7:802208|368
MVCLSEKITR
>FUSION-ENST00000486196.1:91-ENST00000527095.7:802208|1426
SRHCAPAWATEQDSVSK
>FUSION-ENST00000486196.1:91-ENST00000527095.7:802208|2869
ISTNYDYTQIL
>FUSION-ENST00000486196.1:91-ENST00000527095.7:802208|4848
HLKCHIR
>FUSION-ENST00000486196.1:91-ENST00000527095.7:802208|4099
EPIQSQGRK
>FUSION-ENST00000486196.1:91-ENST00000527095.7:802208|1778
SLSNIFIFFHLVYTSWESFFDR
>ENST00000548674.5|SNV-14058-G-A|1
CSWFSAENPDSH
>FUSION-ENST00000486196.1:91-ENST00000527095.7:802208|4924
MSLPYGTL
>FUSION-ENST00000486196.1:91-ENST00000527095.7:802208|5138
TVEDPVLINTFLLPNH
>FUSION-ENST00000486196.1:91-ENST00000527095.7:802208|2136
GHIGPEWVSSMGNQHK
>FUSION-ENST00000486196.1:91-ENST00000527095.7:802208|2405
ALALSRSIQSSGANQRYK
>FUSION-ENST00000486196.1:91-ENST00000527095.7:802208|5780
FHCVKARMYTEK
>FUSION-ENST00000486196.1:91-ENST00000527095.7:802208|5355
GKGAAAVTCRLTSCHAR
>FUSION-ENST00000486196.1:91-ENST00000527095.7:802208|1665
MLKVLKLSLR
>FUSION-ENST00000486196.1:91-ENST00000527095.7:802208|2143
SSLSATTAFPVEDMVMNHS
>FUSION-ENST00000486196.1:91-ENST00000527095.7:802208|1204
LCDGHQSDHS
>FUSION-ENST00000523967.5:111595-ENST00000630925.1:12095|567
TMFTLCLVLPIEPFALPAGD
>FUSION-ENST00000486196.1:91-ENST00000527095.7:802208|4427
MLSNLPKTSRPVRGQSWDWK
>FUSION-ENST00000486196.1:91-ENST00000527095.7:802208|4125
GWGQIKRAFSASF
>FUSION-ENST00000486196.1:91-ENST00000527095.7:802208|2990
KENHLECLAGFK
>FUSION-ENST00000486196.1:91-ENST00000527095.7:802208|1439
MTAPDIDHTLTFLATVGMET
>FUSION-ENST00000486196.1:91-ENST00000527095.7:802208|1671
MDCSLFSMLK
>ENST00000266037.10|MNV-471667-AC-A|3
LNKNGGPRNQR
>ENST00000327367.9|SNV-123722-G-A|3
MCTIRMSFIKGWGAEYR
>FUSION-ENST00000486196.1:91-ENST00000527095.7:802208|4575
MPPIGKI
>FUSION-ENST00000486196.1:91-ENST00000527095.7:802208|4888
MIKYYSFYTPTNGNALK
>FUSION-ENST00000486196.1:91-ENST00000527095.7:802208|3740
MLLFFFFK
>FUSION-ENST00000486196.1:91-ENST00000527095.7:802208|1279
MCQNWGCSARHK
>FUSION-ENST00000486196.1:91-ENST00000527095.7:802208|4260
CCLQGRPAREE
>FUSION-ENST00000461314.5:161749-ENST00000261947.4:108549|289
MWIRARMLTR
>FUSION-ENST00000486196.1:91-ENST00000527095.7:802208|5118
RLRLCMR
>FUSION-ENST00000486196.1:91-ENST00000527095.7:802208|4644
NPVFVRVLQR
>FUSION-ENST00000486196.1:91-ENST00000527095.7:802208|896
AEGSFSVLEVNFSLVLELLPDETFT
>FUSION-ENST00000486196.1:91-ENST00000527095.7:802208|2813
ASATGKLNF
>FUSION-ENST00000486196.1:91-ENST00000527095.7:802208|5020
FPPPLCAYL
>FUSION-ENST00000461314.5:161749-ENST00000261947.4:108549|39
SETADFGK
>ENST00000337907.7|MNV-484801-GT-G|3
KRMMGSVGSIA
>FUSION-ENST00000486196.1:91-ENST00000527095.7:802208|5699
MIFYSSLKCLV
>FUSION-ENST00000486196.1:91-ENST00000527095.7:802208|169
CSHLADLLIPLPGTYPEEIIRHVGR
>FUSION-ENST00000486196.1:91-ENST00000527095.7:802208|3085
PPHQANFCTFSR
>FUSION-ENST00000486196.1:91-ENST00000527095.7:802208|1562
CLIVLKYLLLIFTIKLSVLVG
>FUSION-ENST00000486196.1:91-ENST00000527095.7:802208|962
MKACPLNSFLTYFSCKQ
>FUSION-ENST00000486196.1:91-ENST00000527095.7:802208|3312
STLMPVPHSLN
>FUSION-ENST00000486196.1:91-ENST00000527095.7:802208|5742
STDLNPV
>FUSION-ENST00000328705.7:91-ENST00000527095.7:802208|12
TNSTSVSWPGCVPTR
>ENST00000234179.7|MNV-8398-CC-C|5
VLPLKPR
>FUSION-ENST00000486196.1:91-ENST00000527095.7:802208|4927
MVKTSPAQLTSSLE
>FUSION-ENST00000523967.5:111595-ENST00000630925.1:12095|551
ACFTQLK
>FUSION-ENST00000486196.1:91-ENST00000527095.7:802208|5818
MVLSESALG
>ENST00000493884.5|SNV-20537-T-C|5
MSKLTSEMHSFIQIKK
>FUSION-ENST00000486196.1:91-ENST00000527095.7:802208|988
IMPLHSSLGNRAR
>ENST00000469255.5|SNV-973-G-A|4
FPVTSIHHLIRNSRVR
>FUSION-ENST00000486196.1:91-ENST00000527095.7:802208|2380
MLWKTEEFETKM
>FUSION-ENST00000486196.1:91-ENST00000527095.7:802208|1322
MTGMHRHSSLPR
>FUSION-ENST00000486196.1:91-ENST00000527095.7:802208|4491
MNTGTARLLK
>FUSION-ENST00000486196.1:91-ENST00000527095.7:802208|3087
VSCFSLPSS
>FUSION-ENST00000486196.1:91-ENST00000527095.7:802208|903
GESSFVYKQLNHFSNWRK
>FUSION-ENST00000486196.1:91-ENST00000527095.7:802208|242
AAPSYIAGGHVDWNSFFR
>FUSION-ENST00000421834.6:111595-ENST00000630925.1:12095|7
SFCSYPSRWK
>FUSION-ENST00000486196.1:91-ENST00000527095.7:802208|1312
DNALRKYLHAYFFIQR
>FUSION-ENST00000380872.9:5134-ENST00000432950.1:6455|9
CKDAGLAKSIR
>FUSION-ENST00000486196.1:91-ENST00000527095.7:802208|5717
VGCNIKFTSHYGSLL
>FUSION-ENST00000486196.1:91-ENST00000527095.7:802208|2404
SIQSSGANQR
>FUSION-ENST00000486196.1:91-ENST00000527095.7:802208|4894
MAALLHSSETEPELEVMN
>FUSION-ENST00000486196.1:91-ENST00000527095.7:802208|5875
CHLWIGRRWR
>FUSION-ENST00000486196.1:91-ENST00000527095.7:802208|1788
VLTAFEVRAVLSWKVFFILNR
>FUSION-ENST00000486196.1:91-ENST00000527095.7:802208|5799
KYPFPTLCLRK
>FUSION-ENST00000486196.1:91-ENST00000527095.7:802208|1125
RVQFFSF
>FUSION-ENST00000486196.1:91-ENST00000527095.7:802208|2589
MGSPRQTVDVKVLVWEAR
>FUSION-ENST00000486196.1:91-ENST00000527095.7:802208|456
MSLCPPPPDPRSILHR
>FUSION-ENST00000312431.10:111595-ENST00000630925.1:12095|12
IQGGSVLDPAERAVLRIAGK
>FUSION-ENST00000461314.5:161749-ENST00000261947.4:108549|353
MSNNQTDYLMQLM
>FUSION-ENST00000486196.1:91-ENST00000527095.7:802208|2848
MYFQMSLSIWYRIF
>ENST00000368131.8|SNV-20537-T-C|6
KNQMSKLTSEMHSFIQIK
>FUSION-ENST00000486196.1:91-ENST00000527095.7:802208|799
MLPFVFFIPCDPQDR
>FUSION-ENST00000486196.1:91-ENST00000527095.7:802208|1535
TNMSLTHNTELEGR
>FUSION-ENST00000486196.1:91-ENST00000527095.7:802208|3161
MLLFLLSSLR
>FUSION-ENST00000523967.5:111595-ENST00000630925.1:12095|409
MHWGSQNSIL
>FUSION-ENST00000486196.1:91-ENST00000527095.7:802208|4866
MVLNHGARSEEIIYKALSK
>FUSION-ENST00000486196.1:91-ENST00000527095.7:802208|986
IMPLHSSLGNRARTCLNK
>FUSION-ENST00000461314.5:161749-ENST00000261947.4:108549|212
MVVKEVNKCK
>ENST00000643330.1|SNV-366056-G-A|5
EPSKGNSTPVNQK
>FUSION-ENST00000486196.1:91-ENST00000527095.7:802208|4041
DASPQMESESGPA
>FUSION-ENST00000486196.1:91-ENST00000527095.7:802208|929
QLILFGTEVGQ
>FUSION-ENST00000461314.5:161749-ENST00000261947.4:108549|106
WLKETNLVS
>FUSION-ENST00000486196.1:91-ENST00000527095.7:802208|4780
GIGICLFKNINAS
>FUSION-ENST00000486196.1:91-ENST00000527095.7:802208|5728
ACLEGTVQIQ
>FUSION-ENST00000486196.1:91-ENST00000527095.7:802208|4455
GGWGVIILPTR
>FUSION-ENST00000486196.1:91-ENST00000527095.7:802208|1404
MAFWFLVL
>FUSION-ENST00000486196.1:91-ENST00000527095.7:802208|4463
LVSNSWPQVIHLPQYLK
>FUSION-ENST00000486196.1:91-ENST00000527095.7:802208|2650
QESSKEDTYSSNR
>FUSION-ENST00000486196.1:91-ENST00000527095.7:802208|2559
FCCYHPK
>FUSION-ENST00000486196.1:91-ENST00000527095.7:802208|1382
MTCFHTFLAIA
>ENST00000262043.8|SNV-49770-G-A|4
EPHHPAQTR
>FUSION-ENST00000486196.1:91-ENST00000527095.7:802208|4834
TSYFCCMCIFFFVVLNIYLK
>FUSION-ENST00000486196.1:91-ENST00000527095.7:802208|4792
LLFVETK
>FUSION-ENST00000486196.1:91-ENST00000527095.7:802208|4302
EKAICLATAPLS
>FUSION-ENST00000486196.1:91-ENST00000527095.7:802208|1783
VFFILNRFPLHLICYLAK
>FUSION-ENST00000523967.5:111595-ENST00000630925.1:12095|253
EYTIIISILTQCYPSK
>FUSION-ENST00000486196.1:91-ENST00000527095.7:802208|4751
RTLKPRK
>ENST00000542401.2|SNV-51826-A-G|3
TASLSSEKNSLPSYGGRWIPS
>FUSION-ENST00000486196.1:91-ENST00000527095.7:802208|2090
IVCLFTYSLSK
>ENST00000571578.1|SNV-10662-A-G|2
SRLRLNLR
>FUSION-ENST00000486196.1:91-ENST00000527095.7:802208|4729
NVFPCILCLKPPG
>ENST00000395436.7|SNV-14456-G-T|3
GASLIDTADGSANHR
>FUSION-ENST00000486196.1:91-ENST00000527095.7:802208|973
WREISRH
>FUSION-ENST00000523967.5:111595-ENST00000630925.1:12095|297
SNTDLLLLATGYCK
>FUSION-ENST00000486196.1:91-ENST00000527095.7:802208|3763
ENQTNLASQ
>FUSION-ENST00000486196.1:91-ENST00000527095.7:802208|5853
MGGEEGGAARGQRK
>FUSION-ENST00000486196.1:91-ENST00000527095.7:802208|1794
DYALHKKFINIF
>FUSION-ENST00000486196.1:91-ENST00000527095.7:802208|5283
VHYRQLTEV
>FUSION-ENST00000486196.1:91-ENST00000527095.7:802208|14
MGRLMRSQAL
>FUSION-ENST00000486196.1:91-ENST00000527095.7:802208|5496
TSYSDLYATYLYLEFKR
>FUSION-ENST00000486196.1:91-ENST00000527095.7:802208|3021
MTAALSRF
>FUSION-ENST00000461314.5:161749-ENST00000261947.4:108549|303
DLRSMPYLVQPFSH
>FUSION-ENST00000486196.1:91-ENST00000527095.7:802208|3171
QDELSALMGSPQK
>FUSION-ENST00000486196.1:91-ENST00000527095.7:802208|5337
TRPTTHLYFT
>FUSION-ENST00000219478.11:5354-ENST00000649556.1:21637|15
HQEMASASPFLSAWSQDR
>FUSION-ENST00000486196.1:91-ENST00000527095.7:802208|5770
YVLCARDGSECCSYTSVHMGLK
>FUSION-ENST00000486196.1:91-ENST00000527095.7:802208|3485
MPVIPVTR
>FUSION-ENST00000486196.1:91-ENST00000527095.7:802208|2575
EEFILRARSLDLWTDSNGR
>FUSION-ENST00000486196.1:91-ENST00000527095.7:802208|4320
IENHCLTAK
>FUSION-ENST00000486196.1:91-ENST00000527095.7:802208|121
LAPSMMQFH
>FUSION-ENST00000461314.5:161749-ENST00000261947.4:108549|446
MIIRATASLNANE
>FUSION-ENST00000461314.5:161749-ENST00000261947.4:108549|92
CVLMWLESEGVRKGPSGSCLR
>FUSION-ENST00000486196.1:91-ENST00000527095.7:802208|5682
NYLWCHSMEGPGES
>FUSION-ENST00000486196.1:91-ENST00000527095.7:802208|4656
AGKSRPAGWK
>FUSION-ENST00000486196.1:91-ENST00000527095.7:802208|794
RCLGHSAVRVR
>FUSION-ENST00000486196.1:91-ENST00000527095.7:802208|3584
EHLFSLVFLNR
>FUSION-ENST00000486196.1:91-ENST00000527095.7:802208|2852
YICMYFQMSLSIWYR
>FUSION-ENST00000486196.1:91-ENST00000527095.7:802208|4629
MMLIGNAVEYFRFSD
>FUSION-ENST00000486196.1:91-ENST00000527095.7:802208|1428
QENGVNPGGRACSELRSR
>FUSION-ENST00000486196.1:91-ENST00000527095.7:802208|739
MPGISKQ
>FUSION-ENST00000486196.1:91-ENST00000527095.7:802208|3529
THTSVVEAKI
>FUSION-ENST00000486196.1:91-ENST00000527095.7:802208|2473
SKRCSLEMR
>FUSION-ENST00000461314.5:161749-ENST00000261947.4:108549|262
YLHDSESKSWILDPCLT
>FUSION-ENST00000486196.1:91-ENST00000527095.7:802208|2041
MGLTGLK
>FUSION-ENST00000486196.1:91-ENST00000527095.7:802208|4865
VLNHGARSEEIIYKALSK
>FUSION-ENST00000486196.1:91-ENST00000527095.7:802208|4753
MRTLKPR
>FUSION-ENST00000421834.6:111595-ENST00000630925.1:12095|6
SFCSYPSRWKSLSQTVSR
>FUSION-ENST00000486196.1:91-ENST00000527095.7:802208|89
VYYKTVLFKLLVK
>FUSION-ENST00000486196.1:91-ENST00000527095.7:802208|4630
MLIGNAVEYFR
>FUSION-ENST00000486196.1:91-ENST00000527095.7:802208|17
LQNLLLGE
>FUSION-ENST00000486196.1:91-ENST00000527095.7:802208|526
VFSIFIR
>FUSION-ENST00000486196.1:91-ENST00000527095.7:802208|3824
MYSYPKHPYAQLK
>ENST00000591661.1|SNV-5898-C-T|4
WHRGCFASVNGDAASGLWK
>FUSION-ENST00000486196.1:91-ENST00000527095.7:802208|2609
YLEVKLDGVSKTDSR
>FUSION-ENST00000523967.5:111595-ENST00000630925.1:12095|453
KLDKLGK
>ENST00000589042.5|SNV-167132-C-T|5
KVPVAPPK
>FUSION-ENST00000486196.1:91-ENST00000527095.7:802208|1435
MNLHCFHCV
>FUSION-ENST00000486196.1:91-ENST00000527095.7:802208|2801
MGDEQRR
>FUSION-ENST00000523967.5:111595-ENST00000630925.1:12095|419
MQGPSLVNCK
>FUSION-ENST00000523967.5:111595-ENST00000630925.1:12095|486
GKIDERR
>FUSION-ENST00000486196.1:91-ENST00000527095.7:802208|4469
IQIHTFSHLSTETSESATASLLYSF
>FUSION-ENST00000461314.5:161749-ENST00000261947.4:108549|101
METWSGPAR
>FUSION-ENST00000486196.1:91-ENST00000527095.7:802208|1828
RGKVALLGLF
>FUSION-ENST00000486196.1:91-ENST00000527095.7:802208|2901
DGWMKLLCLF
>FUSION-ENST00000486196.1:91-ENST00000527095.7:802208|2034
CPLSCILSGGSR
>FUSION-ENST00000486196.1:91-ENST00000527095.7:802208|5269
VRISKTKPLMGTR
>FUSION-ENST00000486196.1:91-ENST00000527095.7:802208|2836
MQVEMSSR
>FUSION-ENST00000486196.1:91-ENST00000527095.7:802208|5092
TWEPLPPGGNTPGELSSLK
>FUSION-ENST00000486196.1:91-ENST00000527095.7:802208|3140
GLHCPNLKPS
>FUSION-ENST00000486196.1:91-ENST00000527095.7:802208|5346
IMRNNNIQRK
>FUSION-ENST00000486196.1:91-ENST00000527095.7:802208|4084
HLKGQNIVMSFMVHR
>FUSION-ENST00000486196.1:91-ENST00000527095.7:802208|1782
FPLHLICYLAK
>FUSION-ENST00000486196.1:91-ENST00000527095.7:802208|2011
MLFLIRR
>FUSION-ENST00000523967.5:111595-ENST00000630925.1:12095|176
YSSLTSLFFFFLRR
>FUSION-ENST00000486196.1:91-ENST00000527095.7:802208|3641
APTFLNVPST
>FUSION-ENST00000486196.1:91-ENST00000527095.7:802208|236
LKASCFR
>FUSION-ENST00000486196.1:91-ENST00000527095.7:802208|5293
CTHGLWR
>FUSION-ENST00000486196.1:91-ENST00000527095.7:802208|613
MFRILNMRVVLLSFRPFK
>ENST00000392690.3|SNV-617-A-T|1
YVMNTDSDIFVNMDNLIYK
>FUSION-ENST00000523967.5:111595-ENST00000630925.1:12095|278
CFINDSLPMARCSSK
>FUSION-ENST00000486196.1:91-ENST00000527095.7:802208|2304
CRLILLR
>FUSION-ENST00000486196.1:91-ENST00000527095.7:802208|708
FFLHKLK
>FUSION-ENST00000486196.1:91-ENST00000527095.7:802208|3331
MDYAVAVVFK
>FUSION-ENST00000486196.1:91-ENST00000527095.7:802208|5483
TGKYIWIFICVFPQLNL
>FUSION-ENST00000486196.1:91-ENST00000527095.7:802208|5133
PAQMRPLDEAETVHEEVVISSSR
>FUSION-ENST00000461314.5:161749-ENST00000261947.4:108549|339
MHQIKMR
>FUSION-ENST00000486196.1:91-ENST00000527095.7:802208|1716
GLFQELYVLHWGVSIFSSHSVG
>FUSION-ENST00000486196.1:91-ENST00000527095.7:802208|292
TGHIRKG
>FUSION-ENST00000486196.1:91-ENST00000527095.7:802208|3789
KRNGHFQELSQK
>FUSION-ENST00000486196.1:91-ENST00000527095.7:802208|4325
MQRIENHCLTAK
>FUSION-ENST00000461314.5:161749-ENST00000261947.4:108549|356
VGWHSPAFR
>FUSION-ENST00000523967.5:111595-ENST00000630925.1:12095|219
LPFQECMG
>FUSION-ENST00000486196.1:91-ENST00000527095.7:802208|352
IDDTYPC
>FUSION-ENST00000523967.5:111595-ENST00000630925.1:12095|92
RGSGRPPAPARPRR
>ENST00000593583.1|SNV-221-G-T|4
NSSPRAFLGR
>FUSION-ENST00000486196.1:91-ENST00000527095.7:802208|3731
MEFHQVGQASVK
>FUSION-ENST00000486196.1:91-ENST00000527095.7:802208|2811
MLNVAHRSS
>FUSION-ENST00000486196.1:91-ENST00000527095.7:802208|4679
MQIFQNPTK
>FUSION-ENST00000486196.1:91-ENST00000527095.7:802208|5713
MFMTTTQPIPNPTPILQLRK
>FUSION-ENST00000461314.5:161749-ENST00000261947.4:108549|257
NFSTSILFLFLPLSTNKLTTK
>FUSION-ENST00000486196.1:91-ENST00000527095.7:802208|2702
EWKKTEFTGQNFAGTI
>FUSION-ENST00000486196.1:91-ENST00000527095.7:802208|2843
SLSIWYRIF
>FUSION-ENST00000486196.1:91-ENST00000527095.7:802208|320
MSPVPQLPFVFASNTNFRCCTFVL
>FUSION-ENST00000486196.1:91-ENST00000527095.7:802208|3998
LYTKVSFCIQVFYIR
>ENST00000282516.13|SNV-129625-G-A|3
LWRNLIMER
>FUSION-ENST00000486196.1:91-ENST00000527095.7:802208|1427
ACSELRSRHCAPAWATEQDSVSK
>FUSION-ENST00000486196.1:91-ENST00000527095.7:802208|5475
MLFSFFSYSWGIFPVK
>FUSION-ENST00000486196.1:91-ENST00000527095.7:802208|1170
ACIFSWLF
>FUSION-ENST00000461314.5:161749-ENST00000261947.4:108549|44
IIVPVYLNNTPWA
>FUSION-ENST00000523967.5:111595-ENST00000630925.1:12095|272
HLIWYPI
>FUSION-ENST00000486196.1:91-ENST00000527095.7:802208|418
MMQPIILRK
>FUSION-ENST00000461314.5:161749-ENST00000261947.4:108549|331
TQNLSHGS
>FUSION-ENST00000486196.1:91-ENST00000527095.7:802208|3547
LPCSYKCSCGKVLAHDI
>FUSION-ENST00000486196.1:91-ENST00000527095.7:802208|5768
YVLCARDGSECCSYTSVHMGLKFW
>FUSION-ENST00000486196.1:91-ENST00000527095.7:802208|5576
MSLVFLQNTVK
>FUSION-ENST00000513016.5:83421-ENST00000511817.1:275627|8
MAAHCSRPDSSLPETSK
>FUSION-ENST00000486196.1:91-ENST00000527095.7:802208|282
ASLKVIVSLICSGTAGGSR
>FUSION-ENST00000486196.1:91-ENST00000527095.7:802208|2218
LNISSPSPPKK
>FUSION-ENST00000486196.1:91-ENST00000527095.7:802208|30
AVFHICKK
>FUSION-ENST00000486196.1:91-ENST00000527095.7:802208|5440
MIDPFKTLPYR
>FUSION-ENST00000486196.1:91-ENST00000527095.7:802208|2028
MDKEGLLS
>FUSION-ENST00000486196.1:91-ENST00000527095.7:802208|297
GTSVFISFWDDAAHNP
>FUSION-ENST00000486196.1:91-ENST00000527095.7:802208|3065
YFIYPFLRWILP
>FUSION-ENST00000486196.1:91-ENST00000527095.7:802208|1148
LITVLIPSM
>FUSION-ENST00000486196.1:91-ENST00000527095.7:802208|1065
QAHLHVARAGGR
>FUSION-ENST00000523967.5:111595-ENST00000630925.1:12095|343
ISCISKIK
>FUSION-ENST00000486196.1:91-ENST00000527095.7:802208|2215
IKLEIKEL
>FUSION-ENST00000486196.1:91-ENST00000527095.7:802208|4550
SWKMECRVIFLFNF
>FUSION-ENST00000486196.1:91-ENST00000527095.7:802208|1128
MYIYIIMRVQFFSF
>FUSION-ENST00000523967.5:111595-ENST00000630925.1:12095|517
MVTGQDGMCPWGLSCK
>FUSION-ENST00000486196.1:91-ENST00000527095.7:802208|1766
MINVFGSLCNISHCLQFSEK
>FUSION-ENST00000486196.1:91-ENST00000527095.7:802208|3744
GFSANWKR
>FUSION-ENST00000486196.1:91-ENST00000527095.7:802208|1486
ISAVEWLSETSPPFYK
>FUSION-ENST00000486196.1:91-ENST00000527095.7:802208|5141
MIIGIKTTSFTA
>FUSION-ENST00000486196.1:91-ENST00000527095.7:802208|5597
SCLSSKEVLFYFAIT
>FUSION-ENST00000486196.1:91-ENST00000527095.7:802208|1742
MSIPFLMQK
>FUSION-ENST00000486196.1:91-ENST00000527095.7:802208|3588
NKNTNNK
>FUSION-ENST00000486196.1:91-ENST00000527095.7:802208|5449
MKVTVHLSSLGY
>FUSION-ENST00000486196.1:91-ENST00000527095.7:802208|3426
AGSNGISSSRSLRNCHTVFHNG
>FUSION-ENST00000486196.1:91-ENST00000527095.7:802208|4296
TEIFWTSTTVSFFPMMSFG
>FUSION-ENST00000486196.1:91-ENST00000527095.7:802208|379
MHLSKILR
>FUSION-ENST00000523967.5:111595-ENST00000630925.1:12095|372
EFGAVDTMK
>FUSION-ENST00000486196.1:91-ENST00000527095.7:802208|48
ILQLFRTLLSRFLTF
>FUSION-ENST00000486196.1:91-ENST00000527095.7:802208|323
NQLCVSSSYLIFSICLKLWFSKCLC
>ENST00000553260.1|SNV-3758-C-G|1
AHHQLFLAYTRICLLR
>FUSION-ENST00000486196.1:91-ENST00000527095.7:802208|5827
MTLIRAEGR
>ENST00000575898.5|SNV-17198-C-T|7
AFSQSSYLSQHRRIHSGEK
>ENST00000267082.10|SNV-13391-T-G|1
INQTVTFGVSLQATHCLPEPHLLR
>FUSION-ENST00000486196.1:91-ENST00000527095.7:802208|5202
SVDCCQTHAMK
>FUSION-ENST00000486196.1:91-ENST00000527095.7:802208|3742
MCLFHWPNGASPGMLLFFFFK
>FUSION-ENST00000523967.5:111595-ENST00000630925.1:12095|333
MDVLLNSYNAVIISCYRD
>FUSION-ENST00000486196.1:91-ENST00000527095.7:802208|5399
NNMFSNSFRTNSVSCFSLHDTSS
>FUSION-ENST00000486196.1:91-ENST00000527095.7:802208|2492
ALNSFFR
>ENST00000427699.5|SNV-28945-T-A|1
FISNPMAPSR
>FUSION-ENST00000523967.5:111595-ENST00000630925.1:12095|197
MSIHVWSVNE
>ENST00000494910.1|SNV-21547-A-G|4
MNVHKMLGIPVSNILM
>ENST00000304613.8|SNV-46551-A-T|3
EKWNKGSDVK
>FUSION-ENST00000461314.5:161749-ENST00000261947.4:108549|202
MHIPTRIVYLSGSVTSHCSCILLFK
>FUSION-ENST00000486196.1:91-ENST00000527095.7:802208|5161
MGFGTQHELPFLRAPSFRLGDYLFR
>FUSION-ENST00000486196.1:91-ENST00000527095.7:802208|5672
IVPGTNK
>FUSION-ENST00000486196.1:91-ENST00000527095.7:802208|4034
MLATKSVFFFF
>FUSION-ENST00000486196.1:91-ENST00000527095.7:802208|1762
MINVFGSLCNISHCLQFSEKTESRK
>FUSION-ENST00000486196.1:91-ENST00000527095.7:802208|1566
MCLIVLK
>FUSION-ENST00000486196.1:91-ENST00000527095.7:802208|5902
ATWWWLAGRAVPGAPAGR
>FUSION-ENST00000486196.1:91-ENST00000527095.7:802208|4499
MCSVLVARVLN
>ENST00000557574.1|MNV-1492-ACT-A|3
AQLLLAFLGLSK
>FUSION-ENST00000486196.1:91-ENST00000527095.7:802208|1705
SRHSPLHSSLGNR
>FUSION-ENST00000461314.5:161749-ENST00000261947.4:108549|387
MGKMATK
>FUSION-ENST00000523967.5:111595-ENST00000630925.1:12095|530
AAENPLFVPPVGFSDYGKNK
>FUSION-ENST00000486196.1:91-ENST00000527095.7:802208|2064
GLGMYTTWIR
>FUSION-ENST00000486196.1:91-ENST00000527095.7:802208|774
LICPQKPKTHTMSFPLHYLPQVK
>FUSION-ENST00000486196.1:91-ENST00000527095.7:802208|1853
MPLPGQFLTQAIHFQNCMLDGLRM
>FUSION-ENST00000486196.1:91-ENST00000527095.7:802208|3129
RTPKVCLGCGNK
>FUSION-ENST00000486196.1:91-ENST00000527095.7:802208|2594
CPTVPASLNLLFLNLK
>ENST00000337907.7|MNV-484801-GT-G|1
MMGSVGSIA
>FUSION-ENST00000486196.1:91-ENST00000527095.7:802208|831
MGLEMKTSLPQR
>FUSION-ENST00000486196.1:91-ENST00000527095.7:802208|1299
YICETYFNPK
>FUSION-ENST00000486196.1:91-ENST00000527095.7:802208|311
MVRRVVLMGR
>FUSION-ENST00000486196.1:91-ENST00000527095.7:802208|5291
CTHGLWRVNLQ
>FUSION-ENST00000486196.1:91-ENST00000527095.7:802208|707
MFFLHKLKLK
>FUSION-ENST00000486196.1:91-ENST00000527095.7:802208|4928
HEPSLWNIVDLV
>FUSION-ENST00000486196.1:91-ENST00000527095.7:802208|1479
NFSLSSCSE
>FUSION-ENST00000486196.1:91-ENST00000527095.7:802208|2302
CRLILLRMNLL
>FUSION-ENST00000461314.5:161749-ENST00000261947.4:108549|311
NGESVCVRACCVCTHVDTSK
>FUSION-ENST00000486196.1:91-ENST00000527095.7:802208|2258
MYIYTHIHIHTNVAEDLCIYITVIK
>FUSION-ENST00000486196.1:91-ENST00000527095.7:802208|4197
NTLVRLK
>ENST00000447445.1|SNV-265-G-A|5
LLLSLTQESQSKEIDCNDK
>FUSION-ENST00000486196.1:91-ENST00000527095.7:802208|5886
LGGSAFSPQTAGRASPKSPR
>FUSION-ENST00000486196.1:91-ENST00000527095.7:802208|4488
NTGTARLLKNCMW
>FUSION-ENST00000461314.5:161749-ENST00000261947.4:108549|236
GFVLLASIR
>FUSION-ENST00000486196.1:91-ENST00000527095.7:802208|1437
MTFSPTPSPPPTMNLHCFHCV
>FUSION-ENST00000486196.1:91-ENST00000527095.7:802208|1041
LGWAWCFTSIISVLLEAK
>FUSION-ENST00000486196.1:91-ENST00000527095.7:802208|3480
PVIPVTREAEAGEWHEPGRQR
>FUSION-ENST00000380872.9:5134-ENST00000432950.1:6455|12
ILFDTVDLCATWEALEK
>FUSION-ENST00000486196.1:91-ENST00000527095.7:802208|677
MLLFFFRGEGFDCK
>FUSION-ENST00000486196.1:91-ENST00000527095.7:802208|4203
MQFLIVK
>FUSION-ENST00000486196.1:91-ENST00000527095.7:802208|5865
RGPTPPP
>FUSION-ENST00000486196.1:91-ENST00000527095.7:802208|196
MVPLHSSLVTERDSISPKK
>FUSION-ENST00000486196.1:91-ENST00000527095.7:802208|3292
MENLNKWR
>FUSION-ENST00000486196.1:91-ENST00000527095.7:802208|823
TSLPQRQISVNDR
>FUSION-ENST00000486196.1:91-ENST00000527095.7:802208|666
TSGLFNSNSKTALNR
>FUSION-ENST00000486196.1:91-ENST00000527095.7:802208|2830
MSSRWLDK
>FUSION-ENST00000486196.1:91-ENST00000527095.7:802208|4831
CIFFFVVLNIYLKYAVDIFPPSMGK
>FUSION-ENST00000486196.1:91-ENST00000527095.7:802208|4055
MPDLSFVVKGP
>FUSION-ENST00000486196.1:91-ENST00000527095.7:802208|3702
MGLPLMRITAAVTHSHTQGGCK
>FUSION-ENST00000486196.1:91-ENST00000527095.7:802208|1835
FLIYRWQWHLLTVSSHSR
>FUSION-ENST00000486196.1:91-ENST00000527095.7:802208|1547
AWLQVIELL
>FUSION-ENST00000486196.1:91-ENST00000527095.7:802208|5131
RPLDEAETVHEEVVISSSR
>FUSION-ENST00000461314.5:161749-ENST00000261947.4:108549|206
VNIFTYWLLTPRFLST
>FUSION-ENST00000461314.5:161749-ENST00000261947.4:108549|140
SWGCLVWKR
>FUSION-ENST00000486196.1:91-ENST00000527095.7:802208|862
GEKSKHLCYR
>FUSION-ENST00000486196.1:91-ENST00000527095.7:802208|45
VTFLKLGFVLAR
>FUSION-ENST00000486196.1:91-ENST00000527095.7:802208|4416
WLISPLALPVSAPILLLNTVC
>FUSION-ENST00000486196.1:91-ENST00000527095.7:802208|2118
PETVDSPKPNILWFFPIHTYYK
>FUSION-ENST00000486196.1:91-ENST00000527095.7:802208|5658
MGSPCSSGVSVLLTVLPWACIPSCA
>FUSION-ENST00000486196.1:91-ENST00000527095.7:802208|404
MPHGTDVCSITEEPTLCFI
>FUSION-ENST00000486196.1:91-ENST00000527095.7:802208|1042
MLGWAWCFTSIISVLLEAK
>ENST00000366497.6|SNV-8389-T-A|2
QVEILGFSEAKR
>FUSION-ENST00000486196.1:91-ENST00000527095.7:802208|4171
MQKLVGRGGAHL
>FUSION-ENST00000486196.1:91-ENST00000527095.7:802208|1300
KYICETYFNPKV
>ENST00000547717.1|SNV-19356-C-A|2
SIIECVK
>ENST00000610901.4|SNV-663073-A-G|3
GPDEDKPPSKSSSSGKTPDK
>FUSION-ENST00000486196.1:91-ENST00000527095.7:802208|2783
DSTERNCHQLKHVSVHVFNP
>FUSION-ENST00000486196.1:91-ENST00000527095.7:802208|2449
SFKNPVCLPTGHFAFYSLIRK
>FUSION-ENST00000486196.1:91-ENST00000527095.7:802208|1331
ESCSVAQAGVLWR
>FUSION-ENST00000486196.1:91-ENST00000527095.7:802208|5687
MMSLDAVR
>FUSION-ENST00000486196.1:91-ENST00000527095.7:802208|2890
FWSPVAPVKK
>FUSION-ENST00000486196.1:91-ENST00000527095.7:802208|2630
DLGRNRSWPER
>FUSION-ENST00000486196.1:91-ENST00000527095.7:802208|3126
VCLGCGNK
>FUSION-ENST00000523967.5:111595-ENST00000630925.1:12095|536
MRCANVSVLCYPVFPCIGPKS
>FUSION-ENST00000486196.1:91-ENST00000527095.7:802208|2138
RSWGLHLHFLGR
>FUSION-ENST00000486196.1:91-ENST00000527095.7:802208|2952
VRQAISSCSR
>FUSION-ENST00000486196.1:91-ENST00000527095.7:802208|1584
VGDVKYP
>FUSION-ENST00000486196.1:91-ENST00000527095.7:802208|2227
LCVSLSLALLDMTTQLIFIWKVLP
>FUSION-ENST00000486196.1:91-ENST00000527095.7:802208|3502
MCHVAFLHPSTHHLH
>FUSION-ENST00000461314.5:161749-ENST00000261947.4:108549|444
ATASLNANE
>ENST00000370905.4|SNV-10519-A-G|1
NRGDINEMTIIVEDSPLNK
>FUSION-ENST00000486196.1:91-ENST00000527095.7:802208|4010
ASCLWLYQKCR
>FUSION-ENST00000486196.1:91-ENST00000527095.7:802208|1469
MSHISKILVYHPAQSKNPSPNR
>FUSION-ENST00000486196.1:91-ENST00000527095.7:802208|4885
MPYQNSCATSQFDSFSK
>FUSION-ENST00000486196.1:91-ENST00000527095.7:802208|4421
MGRPKKAGQK
>FUSION-ENST00000486196.1:91-ENST00000527095.7:802208|5737
MRTETGEEQR
>FUSION-ENST00000486196.1:91-ENST00000527095.7:802208|5869
SIWPGCSSGSRRYGTR
>FUSION-ENST00000486196.1:91-ENST00000527095.7:802208|909
EGNYKKVR
>FUSION-ENST00000486196.1:91-ENST00000527095.7:802208|4226
IFFFFLRQCLALLPR
>FUSION-ENST00000486196.1:91-ENST00000527095.7:802208|1514
MILQWLKANFLD
>FUSION-ENST00000486196.1:91-ENST00000527095.7:802208|3044
IYSIILCLCVYLCLK
>FUSION-ENST00000486196.1:91-ENST00000527095.7:802208|4009
MASCLWLYQKCRS
>FUSION-ENST00000486196.1:91-ENST00000527095.7:802208|5887
LGGSAFSPQTAGRASPK
>FUSION-ENST00000486196.1:91-ENST00000527095.7:802208|875
HLTARQAFYVKEFFK
>FUSION-ENST00000486196.1:91-ENST00000527095.7:802208|158
SDEKKQK
>FUSION-ENST00000486196.1:91-ENST00000527095.7:802208|274
MNYNATIYHRLTLPQVR
>FUSION-ENST00000486196.1:91-ENST00000527095.7:802208|4431
GRFCKVS
>ENST00000280979.9|MNV-494427-GA-G|3
ALPLLPLR
>FUSION-ENST00000486196.1:91-ENST00000527095.7:802208|3521
NLGDRGCSELRWR
>FUSION-ENST00000486196.1:91-ENST00000527095.7:802208|1810
DPICEGFTLMT
>FUSION-ENST00000486196.1:91-ENST00000527095.7:802208|315
MQKTPNLPLVNLRAD
>FUSION-ENST00000486196.1:91-ENST00000527095.7:802208|4317
GKGEALRNR
>FUSION-ENST00000523967.5:111595-ENST00000630925.1:12095|515
MVTGQDGMCPWGLSCKGR
>FUSION-ENST00000486196.1:91-ENST00000527095.7:802208|2117
MPETVDSPKPNILWFFPIHTYYKV
>ENST00000413040.6|INDEL-18529-G-GT|3
RKEYGIALPCLL
>FUSION-ENST00000486196.1:91-ENST00000527095.7:802208|4191
QNNNNNNQK
>FUSION-ENST00000461314.5:161749-ENST00000261947.4:108549|326
SDNQYKQIITLGTFRELLGSLIVT
>FUSION-ENST00000486196.1:91-ENST00000527095.7:802208|5080
LTGSCHVMELVVTQGR
>FUSION-ENST00000486196.1:91-ENST00000527095.7:802208|4286
FNLKPFTIIFYIKDCVFCLFCFVK
>FUSION-ENST00000486196.1:91-ENST00000527095.7:802208|612
FRILNMRVVLLSFRPFK
>FUSION-ENST00000486196.1:91-ENST00000527095.7:802208|2395
NSMLSEFK
>ENST00000531229.1|SNV-14456-G-T|1
TCASSGGHP
>FUSION-ENST00000486196.1:91-ENST00000527095.7:802208|1697
PEVRNVQLQH
>FUSION-ENST00000486196.1:91-ENST00000527095.7:802208|3818
HPYAQLKGVYVCVCVCCKGQGEFYQ
>FUSION-ENST00000486196.1:91-ENST00000527095.7:802208|1844
APPFNTIILVIRFPHMKFEGTTFRP
>FUSION-ENST00000486196.1:91-ENST00000527095.7:802208|565
MQGIWYCLLFLGYCAQNQGADSR
>FUSION-ENST00000486196.1:91-ENST00000527095.7:802208|4986
GMTWEPLPPQHTQRALLPEVLK
>FUSION-ENST00000486196.1:91-ENST00000527095.7:802208|2829
SSRWLDK
>FUSION-ENST00000523967.5:111595-ENST00000630925.1:12095|579
RVAEIRPSTSWGAIAGADALGR
>ENST00000366497.6|SNV-8389-T-A|3
QVEILGFSEAK
>FUSION-ENST00000486196.1:91-ENST00000527095.7:802208|2753
GRHCIFFSSHICQLRAGTE
>FUSION-ENST00000486196.1:91-ENST00000527095.7:802208|5322
MIHLPRPPK
>FUSION-ENST00000486196.1:91-ENST00000527095.7:802208|5421
NVTGFCFLLGLPYMERTLLSEKF
>FUSION-ENST00000486196.1:91-ENST00000527095.7:802208|4000
MEKLYTKVSFCIQVFYIR
>FUSION-ENST00000486196.1:91-ENST00000527095.7:802208|3451
VPSFVHVPAK
>FUSION-ENST00000486196.1:91-ENST00000527095.7:802208|37
TMKAVFHICK
>FUSION-ENST00000486196.1:91-ENST00000527095.7:802208|4243
ASYKFYITISITQTGKLALR
>FUSION-ENST00000486196.1:91-ENST00000527095.7:802208|1917
SHILRPSEHTVSKVSNWGQELTGR
>FUSION-ENST00000486196.1:91-ENST00000527095.7:802208|2767
IRSCMGQSR
>FUSION-ENST00000523967.5:111595-ENST00000630925.1:12095|130
GLLTLSPGCPLDADPRALLALCCHR
>FUSION-ENST00000486196.1:91-ENST00000527095.7:802208|489
VVYVYILGAGKDLNDTNGER
>FUSION-ENST00000486196.1:91-ENST00000527095.7:802208|591
FMCIVIIMKTSL
>FUSION-ENST00000523967.5:111595-ENST00000630925.1:12095|558
FLFCVTRCSLALALK
>FUSION-ENST00000486196.1:91-ENST00000527095.7:802208|4847
MHLKCHIRTVVQHLNLIVFLR
>FUSION-ENST00000486196.1:91-ENST00000527095.7:802208|693
KSQIAYPALQNK
>FUSION-ENST00000486196.1:91-ENST00000527095.7:802208|5633
VAQACNPSTLGGQGR
>FUSION-ENST00000486196.1:91-ENST00000527095.7:802208|1845
APPFNTIILVIRFPHMK
>FUSION-ENST00000486196.1:91-ENST00000527095.7:802208|4871
ECFLLPT
>FUSION-ENST00000486196.1:91-ENST00000527095.7:802208|1290
GGGKEMGHLYGK
>FUSION-ENST00000486196.1:91-ENST00000527095.7:802208|4007
MQFLIICGLDSSFIFSK
>FUSION-ENST00000486196.1:91-ENST00000527095.7:802208|348
MLPINVRIKLSYK
>FUSION-ENST00000461314.5:161749-ENST00000261947.4:108549|426
CQMIPGKHMEQFS
>FUSION-ENST00000486196.1:91-ENST00000527095.7:802208|4434
THVTTFGPPG
>ENST00000343070.7|SNV-74713-C-T|1
NLNFSIWNHTPLVFIDER
>FUSION-ENST00000486196.1:91-ENST00000527095.7:802208|1896
EGVLDNKYSGK
>ENST00000341423.10|INDEL-154355-A-AA|1
EVQGSQCTQEASFGLLPLLL
>ENST00000369282.5|SNV-27026-G-C|2
LLDHVLIEMGYGLKPTGQDSK
>FUSION-ENST00000486196.1:91-ENST00000527095.7:802208|3988
VTVTVSK
>FUSION-ENST00000486196.1:91-ENST00000527095.7:802208|4068
WYLEQERELCIKTIGSEEQ
>ENST00000314412.7|SNV-961-G-A|1
VDVFGHANGRPLCASCLVPTVAQYR
>FUSION-ENST00000486196.1:91-ENST00000527095.7:802208|1050
MRFWWGHR
>FUSION-ENST00000486196.1:91-ENST00000527095.7:802208|2
MPQPIYLFFI
>FUSION-ENST00000486196.1:91-ENST00000527095.7:802208|4439
LPKGGERLLAVVSNSSYLLG
>FUSION-ENST00000461314.5:161749-ENST00000261947.4:108549|226
YCLFSTATDYTLNFFNTANRSGK
>FUSION-ENST00000486196.1:91-ENST00000527095.7:802208|2983
VLSRLILLFS
>FUSION-ENST00000486196.1:91-ENST00000527095.7:802208|1320
MTGMHRHSSLPRDNALR
>FUSION-ENST00000461314.5:161749-ENST00000261947.4:108549|126
KISWVWWQVPVIPAK
>FUSION-ENST00000486196.1:91-ENST00000527095.7:802208|3013
MNKTKLIVTHQHQK
>FUSION-ENST00000486196.1:91-ENST00000527095.7:802208|4199
QFLIVKNTLVRLK
>FUSION-ENST00000486196.1:91-ENST00000527095.7:802208|3922
MLLCLNAK
>FUSION-ENST00000486196.1:91-ENST00000527095.7:802208|3808
MVRKWNK
>FUSION-ENST00000486196.1:91-ENST00000527095.7:802208|4411
MHVRYHSEKGSTGFPR
>FUSION-ENST00000486196.1:91-ENST00000527095.7:802208|1405
HSMAFWFLVL
>FUSION-ENST00000486196.1:91-ENST00000527095.7:802208|4749
VNRNEASQLDQPQHVESFPGASVYK
>FUSION-ENST00000486196.1:91-ENST00000527095.7:802208|3987
MVTVTVSKIWL
>FUSION-ENST00000486196.1:91-ENST00000527095.7:802208|3601
LAVRKITK
>ENST00000303965.9|SNV-176326-G-T|2
ASIVAHCLEHKDDK
>FUSION-ENST00000486196.1:91-ENST00000527095.7:802208|5086
SWSLWSHREE
>FUSION-ENST00000312431.10:111595-ENST00000630925.1:12095|5
GWSGGRELR
>ENST00000312428.11|SNV-204252-A-T|1
LAAHLADYSVFQVEISK
>FUSION-ENST00000486196.1:91-ENST00000527095.7:802208|798
LPFVFFIPCDPQDR
>FUSION-ENST00000486196.1:91-ENST00000527095.7:802208|4407
YHSEKGSTGFPRVPK
>FUSION-ENST00000461314.5:161749-ENST00000261947.4:108549|401
TAGFTSVK
>FUSION-ENST00000486196.1:91-ENST00000527095.7:802208|4067
ELCIKTIGSEEQ
>FUSION-ENST00000486196.1:91-ENST00000527095.7:802208|1023
ELATTVAVGKK
>FUSION-ENST00000523967.5:111595-ENST00000630925.1:12095|195
MCIQMHIEL
>FUSION-ENST00000486196.1:91-ENST00000527095.7:802208|658
KSADLSR
>FUSION-ENST00000486196.1:91-ENST00000527095.7:802208|3833
LYPFPFYR
>FUSION-ENST00000486196.1:91-ENST00000527095.7:802208|5870
SIWPGCSSGSRR
>ENST00000266037.10|MNV-471667-AC-A|1
NGGPRNQRR
>FUSION-ENST00000486196.1:91-ENST00000527095.7:802208|4230
QTYKQANLKIFFFFLR
>FUSION-ENST00000486196.1:91-ENST00000527095.7:802208|5782
FRFHCVKAR
>FUSION-ENST00000461314.5:161749-ENST00000261947.4:108549|163
ILVLHWSLLPVLPGLILK
>FUSION-ENST00000486196.1:91-ENST00000527095.7:802208|1288
GGGKEMGHLYGKYHIALMLA
>FUSION-ENST00000486196.1:91-ENST00000527095.7:802208|1201
MCDTLSTPSTATSPPHTFNTIILIF
>FUSION-ENST00000486196.1:91-ENST00000527095.7:802208|3964
MDILLSLLW
>FUSION-ENST00000486196.1:91-ENST00000527095.7:802208|2291
MFLSCVQ
>ENST00000405015.7|SNV-319772-A-C|3
NPVVFSKDSTVSK
>ENST00000610901.4|SNV-663073-A-G|4
GPDEDKPPSKSSSSGK
>FUSION-ENST00000486196.1:91-ENST00000527095.7:802208|3465
MDIWVGSK
>FUSION-ENST00000486196.1:91-ENST00000527095.7:802208|2617
MRDDLELRSINWSK
>FUSION-ENST00000486196.1:91-ENST00000527095.7:802208|5741
MTMRTETGEEQR
>FUSION-ENST00000486196.1:91-ENST00000527095.7:802208|1531
MESHSVAQAGVQWR
>FUSION-ENST00000486196.1:91-ENST00000527095.7:802208|4263
MCCLQGRPAR
>FUSION-ENST00000486196.1:91-ENST00000527095.7:802208|5630
MVAQACNPSTLGGQGRRIT
>ENST00000430580.6|INDEL-49383-C-CA|5
EGEEDQNPPCPRLSRHADGSGR
>FUSION-ENST00000486196.1:91-ENST00000527095.7:802208|1806
MSLGAYVIYPIVFSFQKR
>FUSION-ENST00000486196.1:91-ENST00000527095.7:802208|4031
VINVVSLR
>FUSION-ENST00000486196.1:91-ENST00000527095.7:802208|167
HLCKEANFWSGMVAHACNPSTLGG
>FUSION-ENST00000486196.1:91-ENST00000527095.7:802208|5610
MPSKINISGITVCVDFCVASLTQK
>FUSION-ENST00000486196.1:91-ENST00000527095.7:802208|4262
CCLQGRPAR
>FUSION-ENST00000486196.1:91-ENST00000527095.7:802208|3592
AQPSSCCLRNK
>FUSION-ENST00000486196.1:91-ENST00000527095.7:802208|3339
MFLEAQK
>FUSION-ENST00000486196.1:91-ENST00000527095.7:802208|481
MTVMGFQASK
>FUSION-ENST00000486196.1:91-ENST00000527095.7:802208|4599
VVCTCSPSDLGGWGRR
>FUSION-ENST00000523967.5:111595-ENST00000630925.1:12095|552
MACFTQLK
>FUSION-ENST00000486196.1:91-ENST00000527095.7:802208|5016
FSRGSER
>FUSION-ENST00000486196.1:91-ENST00000527095.7:802208|1035
SSRPAWAT
>FUSION-ENST00000486196.1:91-ENST00000527095.7:802208|3413
HCTPAWAMRAKLHLK
>FUSION-ENST00000486196.1:91-ENST00000527095.7:802208|5893
LGAGAVAAAR
>ENST00000565298.5|SNV-49971-C-G|1
CFDAVLLHFRRAR
>FUSION-ENST00000486196.1:91-ENST00000527095.7:802208|1305
MIQTSSDFKK
>FUSION-ENST00000486196.1:91-ENST00000527095.7:802208|3618
MTWGSCQPTHLHTCFHKHLTR
>FUSION-ENST00000486196.1:91-ENST00000527095.7:802208|4185
QPNKAYFSR
>FUSION-ENST00000486196.1:91-ENST00000527095.7:802208|811
LQQQLKHTCCYSEVEK
>ENST00000395310.7|SNV-37827-G-C|3
YLELLGYTK
>FUSION-ENST00000486196.1:91-ENST00000527095.7:802208|1371
VLIHPSAL
>FUSION-ENST00000486196.1:91-ENST00000527095.7:802208|3400
MPVILALWEAEAGGSFEPR
>FUSION-ENST00000486196.1:91-ENST00000527095.7:802208|2821
FSIVTVQYNSH
>FUSION-ENST00000486196.1:91-ENST00000527095.7:802208|5330
WPQLFHLLEIHLRPLNSK
>FUSION-ENST00000486196.1:91-ENST00000527095.7:802208|3541
WLSPQVVVLEIKIQTTR
>FUSION-ENST00000486196.1:91-ENST00000527095.7:802208|161
MWKSDEK
>FUSION-ENST00000486196.1:91-ENST00000527095.7:802208|5709
MTTTQPIPNPTPILQLR
>FUSION-ENST00000486196.1:91-ENST00000527095.7:802208|5095
MGMTWEPLPPGGNTPGELSSLKS
>ENST00000504926.5|SNV-104417-C-T|1
TPVNWKDSWGTR
>FUSION-ENST00000486196.1:91-ENST00000527095.7:802208|1376
VCPQVLCK
>FUSION-ENST00000486196.1:91-ENST00000527095.7:802208|5046
VLKLWQSAGPPTFH
>FUSION-ENST00000486196.1:91-ENST00000527095.7:802208|4216
MIYFVFITAK
>ENST00000484907.1|SNV-10055-G-A|3
SFPCKLFTCTYRNACR
>FUSION-ENST00000486196.1:91-ENST00000527095.7:802208|2389
LSEFKAGPYLDRGLR
>FUSION-ENST00000486196.1:91-ENST00000527095.7:802208|96
LFLICSVVSRDR
>FUSION-ENST00000486196.1:91-ENST00000527095.7:802208|2938
QPSYCKQHLLEQPVQGHRAK
>FUSION-ENST00000486196.1:91-ENST00000527095.7:802208|2535
GSCLSIGICMPKVEDAFSFPD
>FUSION-ENST00000523967.5:111595-ENST00000630925.1:12095|211
MTFRDLIANPFISRR
>ENST00000673510.1|SNV-110427-C-G|6
VYGKGNPTKVVAVECGIK
>FUSION-ENST00000486196.1:91-ENST00000527095.7:802208|3749
MEQINKKGFSANWK
>FUSION-ENST00000486196.1:91-ENST00000527095.7:802208|1821
LNDLLRSHLNLK
>FUSION-ENST00000461314.5:161749-ENST00000261947.4:108549|78
SCRLTFGGAEK
>FUSION-ENST00000461314.5:161749-ENST00000261947.4:108549|52
DIPSGCEVACCGRA
>FUSION-ENST00000523967.5:111595-ENST00000630925.1:12095|105
SIPGEGSAPVLPHRCR
>ENST00000509520.5|SNV-112294-A-G|3
FPIRWTAPESLAYNTFSIKSDVWGK
>FUSION-ENST00000486196.1:91-ENST00000527095.7:802208|4360
YFCWLNFQMR
>FUSION-ENST00000486196.1:91-ENST00000527095.7:802208|3282
RTVSQWK
>FUSION-ENST00000486196.1:91-ENST00000527095.7:802208|1034
MFPTVDSI
>FUSION-ENST00000486196.1:91-ENST00000527095.7:802208|5379
MRTILTITYWQTTLNIHIHL
>FUSION-ENST00000486196.1:91-ENST00000527095.7:802208|1798
FLSLRVIDCQGSNLSK
>FUSION-ENST00000486196.1:91-ENST00000527095.7:802208|3540
WLSPQVVVLEIKIQTTRNICSA
>ENST00000405876.9|SNV-10927-T-C|5
EQVMADVAWMKQAIEEQPQLER
>FUSION-ENST00000523967.5:111595-ENST00000630925.1:12095|97
LVQGQQSGQR
>FUSION-ENST00000486196.1:91-ENST00000527095.7:802208|1438
TAPDIDHTLTFLATVGMET
>FUSION-ENST00000486196.1:91-ENST00000527095.7:802208|4106
MSHLLQQPFLGLPPPSLTSTR
>FUSION-ENST00000486196.1:91-ENST00000527095.7:802208|2641
MREGPPKGLMMDLGR
>FUSION-ENST00000461314.5:161749-ENST00000261947.4:108549|318
IPFREKNGESVCVR
>FUSION-ENST00000486196.1:91-ENST00000527095.7:802208|683
KHTIANALTMK
>FUSION-ENST00000486196.1:91-ENST00000527095.7:802208|343
LSYKLGEEIR
>FUSION-ENST00000486196.1:91-ENST00000527095.7:802208|3504
MCTTCRFVT
>FUSION-ENST00000523967.5:111595-ENST00000630925.1:12095|83
TPRSSAWR
>FUSION-ENST00000461314.5:161749-ENST00000261947.4:108549|269
FLLILFQRK
>FUSION-ENST00000523967.5:111595-ENST00000630925.1:12095|185
MKRVSER
>FUSION-ENST00000486196.1:91-ENST00000527095.7:802208|1458
MICFEKESFAATK
>FUSION-ENST00000486196.1:91-ENST00000527095.7:802208|2482
AGMHTRLDR
>FUSION-ENST00000486196.1:91-ENST00000527095.7:802208|2163
QNLIPDVALHLVLCKAISGIR
>FUSION-ENST00000486196.1:91-ENST00000527095.7:802208|1637
SAVLRWGLRPR
>FUSION-ENST00000523967.5:111595-ENST00000630925.1:12095|508
CPWGLSCKGR
>FUSION-ENST00000523967.5:111595-ENST00000630925.1:12095|509
MCPWGLSCKGR
>ENST00000518864.5|SNV-492464-C-G|1
TGICLLQDGNQEAFKVRLHLAK
>FUSION-ENST00000486196.1:91-ENST00000527095.7:802208|1636
SAVLRWGLRPRMH
>FUSION-ENST00000486196.1:91-ENST00000527095.7:802208|3930
AKKMLLCLNAK
>FUSION-ENST00000486196.1:91-ENST00000527095.7:802208|270
VIVSLICSGTAGGSR
>FUSION-ENST00000486196.1:91-ENST00000527095.7:802208|2025
MHLFNCFK
>FUSION-ENST00000486196.1:91-ENST00000527095.7:802208|933
QNQKPWEKCKESSR
>FUSION-ENST00000477661.1:5134-ENST00000432950.1:6455|6
MEKYYLTQWISVPHGRPWRSVR
>ENST00000528980.1|SNV-87234-G-A|4
MCKRSHPQGPHLRPL
>FUSION-ENST00000486196.1:91-ENST00000527095.7:802208|2471
RCSLEMR
>FUSION-ENST00000486196.1:91-ENST00000527095.7:802208|898
KITLEEWPNSTLSGYCHNIVR
>FUSION-ENST00000486196.1:91-ENST00000527095.7:802208|3587
NKNTNNKEHLFSLVFLNR
>FUSION-ENST00000486196.1:91-ENST00000527095.7:802208|3186
QKMLSGSPDLQHSLHPLPGGK
>FUSION-ENST00000486196.1:91-ENST00000527095.7:802208|1573
CRQNSTFHKTQGSGFSAK
>FUSION-ENST00000486196.1:91-ENST00000527095.7:802208|2474
MSKRCSLEMR
>FUSION-ENST00000486196.1:91-ENST00000527095.7:802208|1785
AVLSWKVFFILNRFPLHLICYLAK
>ENST00000615572.4|SNV-19337-G-A|3
TYLKGMKYAVFGLGNSAYASHFNK
>FUSION-ENST00000486196.1:91-ENST00000527095.7:802208|2816
NQRRTLS
>FUSION-ENST00000486196.1:91-ENST00000527095.7:802208|2726
MVKSGQYMGYKA
>FUSION-ENST00000486196.1:91-ENST00000527095.7:802208|1049
RFWWGHR
>FUSION-ENST00000486196.1:91-ENST00000527095.7:802208|724
MKLLDVWSAQR
>FUSION-ENST00000461314.5:161749-ENST00000261947.4:108549|349
MGKWPPLAVACVIQSNLIWG
>FUSION-ENST00000486196.1:91-ENST00000527095.7:802208|438
QSTLGKTILTVSYYK
>FUSION-ENST00000486196.1:91-ENST00000527095.7:802208|5513
LPVLSAQMHFLLSQGDYFALNLCR
>FUSION-ENST00000486196.1:91-ENST00000527095.7:802208|4373
WKEIFQAEGTTCVK
>FUSION-ENST00000486196.1:91-ENST00000527095.7:802208|1106
MVFRAFQAVVCRVSGVCR
>FUSION-ENST00000486196.1:91-ENST00000527095.7:802208|1581
LLPCVRSVT
>ENST00000521080.5|SNV-42026-G-C|5
LTELLRGASFEFK
>FUSION-ENST00000486196.1:91-ENST00000527095.7:802208|839
GYPAFNSVVK
>FUSION-ENST00000486196.1:91-ENST00000527095.7:802208|3700
MGLPLMRITAAVTHSHTQGGCKQIK
>FUSION-ENST00000486196.1:91-ENST00000527095.7:802208|1141
EWEEAFSTSGILSDCE
>FUSION-ENST00000486196.1:91-ENST00000527095.7:802208|4435
RTHVTTFGPPG
>FUSION-ENST00000486196.1:91-ENST00000527095.7:802208|5564
YSRLQRNMVR
>FUSION-ENST00000486196.1:91-ENST00000527095.7:802208|5175
GWDDRAEPR
>FUSION-ENST00000486196.1:91-ENST00000527095.7:802208|1200
CDTLSTPSTATSPPHTFNTIILIF
>FUSION-ENST00000486196.1:91-ENST00000527095.7:802208|2346
QICTSSASCSSSQLTLEIR
>FUSION-ENST00000486196.1:91-ENST00000527095.7:802208|4761
DYYSSQIIQIEPK
>FUSION-ENST00000486196.1:91-ENST00000527095.7:802208|1918
SHILRPSEHTVSK
>FUSION-ENST00000486196.1:91-ENST00000527095.7:802208|5180
GHIGNTLLYILR
>FUSION-ENST00000486196.1:91-ENST00000527095.7:802208|2747
SAESRHRVANS
>ENST00000368131.8|SNV-20537-T-C|1
LTSEMHSFIQIKKK
>FUSION-ENST00000523967.5:111595-ENST00000630925.1:12095|578
MHWAGICAQGGGG
>ENST00000345530.7|SNV-52223-C-A|5
LLAEAALQKLDIYTAEQAFVR
>FUSION-ENST00000486196.1:91-ENST00000527095.7:802208|1565
MCLIVLKYLLLIFTIK
>FUSION-ENST00000477661.1:5134-ENST00000432950.1:6455|5
EKYYLTQWISVPHGRPWRSVR
>FUSION-ENST00000486196.1:91-ENST00000527095.7:802208|4394
QEAAQGR
>FUSION-ENST00000486196.1:91-ENST00000527095.7:802208|91
RVYYKTVLFK
>FUSION-ENST00000486196.1:91-ENST00000527095.7:802208|3773
CQDLNLDLLDSQIHTLHHDGLTPLK
>FUSION-ENST00000523967.5:111595-ENST00000630925.1:12095|365
WSVGYLNSPTFSNYLLSPCNKMK
>FUSION-ENST00000486196.1:91-ENST00000527095.7:802208|4636
QFRGLASPGQQAGNSFKS
>FUSION-ENST00000486196.1:91-ENST00000527095.7:802208|4105
SHLLQQPFLGLPPPSLTSTR
>ENST00000546266.5|SNV-26249-T-A|2
QLLTTQFPFK
>FUSION-ENST00000486196.1:91-ENST00000527095.7:802208|3794
IFLSFEFIHHCLGRGR
>FUSION-ENST00000486196.1:91-ENST00000527095.7:802208|4392
QEAAQGRGK
>FUSION-ENST00000486196.1:91-ENST00000527095.7:802208|1276
CQNWGCSARHKINE
>ENST00000545888.6|SNV-14058-G-A|4
RTLTHIDHSLSRQNCPFLAGR
>FUSION-ENST00000486196.1:91-ENST00000527095.7:802208|2665
EISRIYIGWCK
>FUSION-ENST00000486196.1:91-ENST00000527095.7:802208|609
ILNMRVVLLSFRPFKYLPQAK
>FUSION-ENST00000523967.5:111595-ENST00000630925.1:12095|181
VSERISNLPM
>ENST00000234179.7|MNV-8398-CC-C|6
LASHGRVLPLKPRNCLYLLSR
>FUSION-ENST00000486196.1:91-ENST00000527095.7:802208|5228
GYIIGNSQRCK
>FUSION-ENST00000486196.1:91-ENST00000527095.7:802208|882
FFLLFPAYVH
>ENST00000542401.2|SNV-51826-A-G|2
NSLPSYGGR
>FUSION-ENST00000523967.5:111595-ENST00000630925.1:12095|398
NKMKQQTVGK
>FUSION-ENST00000486196.1:91-ENST00000527095.7:802208|5402
MLIYTHKNNMFSNSFR
>FUSION-ENST00000523967.5:111595-ENST00000630925.1:12095|389
ITGVSHHTWPMIVF
>FUSION-ENST00000523967.5:111595-ENST00000630925.1:12095|371
MEFGAVDTMKTYN
>ENST00000405876.9|SNV-10927-T-C|1
QAIEEQPQLERAREAELQMLLR
>FUSION-ENST00000421834.6:111595-ENST00000630925.1:12095|2
SLSQTVSRALSIHGAEFK
>FUSION-ENST00000486196.1:91-ENST00000527095.7:802208|1450
MHCSLNNVNQGGINRR
>ENST00000367080.8|SNV-33900-G-A|2
TIQTAESLRVPYEQWK
>FUSION-ENST00000486196.1:91-ENST00000527095.7:802208|4594
LHNSGSDP
>FUSION-ENST00000486196.1:91-ENST00000527095.7:802208|5273
KGILKLFDNCNK
>FUSION-ENST00000486196.1:91-ENST00000527095.7:802208|2724
GRLEDEIMEGMK
>FUSION-ENST00000486196.1:91-ENST00000527095.7:802208|4964
MEPFREVRGK
>FUSION-ENST00000486196.1:91-ENST00000527095.7:802208|3182
LAADSAQLRPSSGLPVAEEN
>FUSION-ENST00000486196.1:91-ENST00000527095.7:802208|685
MVLSPCL
>FUSION-ENST00000486196.1:91-ENST00000527095.7:802208|216
QNLGRGCRNDLGV
>FUSION-ENST00000486196.1:91-ENST00000527095.7:802208|4555
KNLNLFLKSWK
>FUSION-ENST00000486196.1:91-ENST00000527095.7:802208|2079
YVWEKHGMYK
>FUSION-ENST00000486196.1:91-ENST00000527095.7:802208|4069
WYLEQERELCIK
>ENST00000234179.7|MNV-8398-CC-C|4
VLPLKPRNCLYLLSR
>FUSION-ENST00000486196.1:91-ENST00000527095.7:802208|4581
LFILIFFF
>FUSION-ENST00000486196.1:91-ENST00000527095.7:802208|1704
SRHSPLHSSLGNRVR
>FUSION-ENST00000486196.1:91-ENST00000527095.7:802208|1933
MYKIIMK
>FUSION-ENST00000486196.1:91-ENST00000527095.7:802208|3523
NLGDRGCSELR
>FUSION-ENST00000486196.1:91-ENST00000527095.7:802208|4597
VVCTCSPSDLGGWGRRNT
>FUSION-ENST00000486196.1:91-ENST00000527095.7:802208|1507
FCICMGFYSRTTYMCMFF
>FUSION-ENST00000486196.1:91-ENST00000527095.7:802208|3645
DDLGFMPANSPAHLLSQALDK
>FUSION-ENST00000486196.1:91-ENST00000527095.7:802208|2920
MSLLLFVSVE
>FUSION-ENST00000461314.5:161749-ENST00000261947.4:108549|367
MVHFDPMLFQE
>FUSION-ENST00000486196.1:91-ENST00000527095.7:802208|162
LCQCFLFF
>FUSION-ENST00000486196.1:91-ENST00000527095.7:802208|490
VVYVYILGAGK
>FUSION-ENST00000486196.1:91-ENST00000527095.7:802208|5190
KKEGCPHDSVNSHR
>FUSION-ENST00000461314.5:161749-ENST00000261947.4:108549|343
RVVMRISL
>FUSION-ENST00000461314.5:161749-ENST00000261947.4:108549|344
LGPYRRVVMR
>FUSION-ENST00000486196.1:91-ENST00000527095.7:802208|1639
RDFCSLHR
>FUSION-ENST00000486196.1:91-ENST00000527095.7:802208|2481
MHTRLDR
>FUSION-ENST00000523967.5:111595-ENST00000630925.1:12095|160
EGPQAGTRQPRGGR
>FUSION-ENST00000486196.1:91-ENST00000527095.7:802208|1026
KELATTVAVGK
>FUSION-ENST00000486196.1:91-ENST00000527095.7:802208|4606
TILSAWEGQSILWAAPLK
>FUSION-ENST00000486196.1:91-ENST00000527095.7:802208|743
MTVLVFSYLETEGTQMPGISK
>FUSION-ENST00000486196.1:91-ENST00000527095.7:802208|3560
QVFTPAAFLSPPNNPVR
>FUSION-ENST00000486196.1:91-ENST00000527095.7:802208|3528
MISELLDGASQK
>FUSION-ENST00000486196.1:91-ENST00000527095.7:802208|3939
WLVVMMNR
>FUSION-ENST00000486196.1:91-ENST00000527095.7:802208|5779
ARMYTEK
>FUSION-ENST00000486196.1:91-ENST00000527095.7:802208|3232
GKQECAER
>FUSION-ENST00000486196.1:91-ENST00000527095.7:802208|5602
LSWLTATSACSVQVILLPQPPE
>FUSION-ENST00000486196.1:91-ENST00000527095.7:802208|883
LGKFFLLFPAYVH
>FUSION-ENST00000523967.5:111595-ENST00000630925.1:12095|133
WPLSRGLR
>FUSION-ENST00000486196.1:91-ENST00000527095.7:802208|3323
NSLSNLRLQRSSAFFYK
>ENST00000262043.8|SNV-49770-G-A|5
SHAHPGCLKEPHHPAQTR
>FUSION-ENST00000486196.1:91-ENST00000527095.7:802208|2115
MVFSYTYLL
>FUSION-ENST00000486196.1:91-ENST00000527095.7:802208|5319
IHLPRPPKVLGLQA
>FUSION-ENST00000486196.1:91-ENST00000527095.7:802208|5778
ARMYTEKR
>FUSION-ENST00000486196.1:91-ENST00000527095.7:802208|3071
DLALTPKLK
>FUSION-ENST00000502521.1:5045-ENST00000264051.8:92671|2
SKPGGNR
>ENST00000361742.7|SNV-32823-C-A|2
NLSALQMLKMNHNR
>FUSION-ENST00000513016.5:83421-ENST00000511817.1:275627|7
AAHCSRPDSSLPETSK
>ENST00000528180.5|SNV-12784-G-C|2
HYVGHGNPINELK
>FUSION-ENST00000486196.1:91-ENST00000527095.7:802208|2008
RKHPFLFLS
>FUSION-ENST00000461314.5:161749-ENST00000261947.4:108549|32
NPRHQKAR
>FUSION-ENST00000486196.1:91-ENST00000527095.7:802208|1666
DCSLFSMLKVLKLSLR
>FUSION-ENST00000486196.1:91-ENST00000527095.7:802208|22
IRERAHLGSK
>FUSION-ENST00000486196.1:91-ENST00000527095.7:802208|346
IKLSYKLGEEIR
>FUSION-ENST00000461314.5:161749-ENST00000261947.4:108549|348
GKWPPLAVACVIQSNLIWG
>FUSION-ENST00000486196.1:91-ENST00000527095.7:802208|4966
MEPFREVR
>FUSION-ENST00000486196.1:91-ENST00000527095.7:802208|3459
MSENKQCLVFCPCDSLLR
>FUSION-ENST00000486196.1:91-ENST00000527095.7:802208|5066
TGLLCGTGPVAFIPLPLK
>FUSION-ENST00000486196.1:91-ENST00000527095.7:802208|5035
MSMYFYIRFFHKWK
>FUSION-ENST00000486196.1:91-ENST00000527095.7:802208|383
MSQIQNEKK
>FUSION-ENST00000486196.1:91-ENST00000527095.7:802208|5121
SAKNFLNICHYFFFITLLNE
>FUSION-ENST00000486196.1:91-ENST00000527095.7:802208|1663
GIALDCNLNLR
>ENST00000525123.6|SNV-38026-G-C|1
ELLPQEIHKK
>FUSION-ENST00000486196.1:91-ENST00000527095.7:802208|4516
MFATSVFLSWMTR
>FUSION-ENST00000486196.1:91-ENST00000527095.7:802208|2383
LDGQWLT
>FUSION-ENST00000486196.1:91-ENST00000527095.7:802208|3154
VGILPSPRCSVCK
>FUSION-ENST00000486196.1:91-ENST00000527095.7:802208|5472
LFSFFSYSWGIFPVKCR
>FUSION-ENST00000486196.1:91-ENST00000527095.7:802208|2824
MEMFSIVTVQYNSH
>FUSION-ENST00000486196.1:91-ENST00000527095.7:802208|4667
MYTGCVCVSIYTERER
>FUSION-ENST00000486196.1:91-ENST00000527095.7:802208|2965
MLKFWGEK
>FUSION-ENST00000486196.1:91-ENST00000527095.7:802208|3822
YSYPKHPYAQLK
>FUSION-ENST00000486196.1:91-ENST00000527095.7:802208|2147
MQGKKQGK
>FUSION-ENST00000486196.1:91-ENST00000527095.7:802208|2054
MVCIRFSTIFSFR
>FUSION-ENST00000486196.1:91-ENST00000527095.7:802208|3388
MAVLYFGRPFTS
>FUSION-ENST00000486196.1:91-ENST00000527095.7:802208|949
CTSACLLLAPK
>FUSION-ENST00000486196.1:91-ENST00000527095.7:802208|4077
SFMVHRWYLEQER
>FUSION-ENST00000486196.1:91-ENST00000527095.7:802208|1413
MSPTHTPPAPTHCRLMQLSRLK
>FUSION-ENST00000486196.1:91-ENST00000527095.7:802208|4208
MPLHSRLGNR
>FUSION-ENST00000486196.1:91-ENST00000527095.7:802208|832
IPSIMGLEMKTSLPQRQISVNDR
>FUSION-ENST00000328705.7:91-ENST00000527095.7:802208|11
TNSTSVSWPGCVPTRAHTR
>FUSION-ENST00000486196.1:91-ENST00000527095.7:802208|4062
GPLLTGGP
>ENST00000502732.6|SNV-112294-A-G|1
FPIRWTAPESLAYNTFSIK
>FUSION-ENST00000486196.1:91-ENST00000527095.7:802208|5063
ETEAYGGITERVR
>FUSION-ENST00000486196.1:91-ENST00000527095.7:802208|4300
MTGREMTEIFWTSTTVSFFPMMSFG
>FUSION-ENST00000486196.1:91-ENST00000527095.7:802208|1536
KTNMSLTHNTELEGR
>FUSION-ENST00000486196.1:91-ENST00000527095.7:802208|3454
MMVPSFVHVPAKDMNSSFFMAA
>FUSION-ENST00000486196.1:91-ENST00000527095.7:802208|2365
MLDNSIR
>FUSION-ENST00000486196.1:91-ENST00000527095.7:802208|2165
CGTTKQNLIPDVALHLVLCK
>FUSION-ENST00000461314.5:161749-ENST00000261947.4:108549|42
DESVNCR
>FUSION-ENST00000486196.1:91-ENST00000527095.7:802208|4719
NKAEEWPAECR
>FUSION-ENST00000486196.1:91-ENST00000527095.7:802208|4047
MSELGACHTVWWECKREPGTQK
>FUSION-ENST00000645722.2:161749-ENST00000261947.4:108549|1
NGLLLPVLASSVPSHSAT
>FUSION-ENST00000486196.1:91-ENST00000527095.7:802208|5249
MVAHTCNPSYLRG
>FUSION-ENST00000486196.1:91-ENST00000527095.7:802208|2846
MSLSIWYR
>FUSION-ENST00000486196.1:91-ENST00000527095.7:802208|1094
MCIYMCMYIITILLVHIY
>FUSION-ENST00000486196.1:91-ENST00000527095.7:802208|3725
SHKPYHLINFPQAPGLCR
>FUSION-ENST00000486196.1:91-ENST00000527095.7:802208|586
MTLMEREK
>FUSION-ENST00000486196.1:91-ENST00000527095.7:802208|1730
VLVFSVSSTVKLRG
>FUSION-ENST00000461314.5:161749-ENST00000261947.4:108549|124
RPVLRVPLELFLGGIR
>FUSION-ENST00000486196.1:91-ENST00000527095.7:802208|4206
MPLHSRLGNRVR
>FUSION-ENST00000486196.1:91-ENST00000527095.7:802208|4506
FYLGYER
>ENST00000356770.8|MNV-82200-TATAT-T|2
MNRTDSEMKMQ
>FUSION-ENST00000461314.5:161749-ENST00000261947.4:108549|328
SDNQYKQIITLGTFR
>FUSION-ENST00000486196.1:91-ENST00000527095.7:802208|255
MALGSGLGCYFLK
>FUSION-ENST00000393792.3:169-ENST00000521585.5:196976|2
SFRQPALLIF
>FUSION-ENST00000216181.11:87841-ENST00000614857.4:1232|2
LEEEQIILEDQNCKLAKENSLP
>FUSION-ENST00000486196.1:91-ENST00000527095.7:802208|5587
MMLKSLK
>FUSION-ENST00000486196.1:91-ENST00000527095.7:802208|457
SLCPPPPDPR
>ENST00000668691.1|SNV-112294-A-G|2
MLEPNFLLGGQHQR
>FUSION-ENST00000486196.1:91-ENST00000527095.7:802208|4412
HVRYHSEK
>FUSION-ENST00000523967.5:111595-ENST00000630925.1:12095|234
MVSYLDLPRTP
>FUSION-ENST00000486196.1:91-ENST00000527095.7:802208|4189
QNNNNNNQKKQPNK
>FUSION-ENST00000486196.1:91-ENST00000527095.7:802208|5199
CSIYCGL
>FUSION-ENST00000486196.1:91-ENST00000527095.7:802208|3668
GSSLVCMWQVTGLLLCFMIWVR
>FUSION-ENST00000486196.1:91-ENST00000527095.7:802208|1914
MSTCFPQFPEEK
>FUSION-ENST00000486196.1:91-ENST00000527095.7:802208|5934
MDWEALEKHLAGLQFREQEVR
>ENST00000298292.12|SNV-1009-G-A|2
LLCLNSRKPDYR
>FUSION-ENST00000461314.5:161749-ENST00000261947.4:108549|185
MQGKYIYILASHTSVS
>FUSION-ENST00000486196.1:91-ENST00000527095.7:802208|3895
EKGENILGK
>FUSION-ENST00000486196.1:91-ENST00000527095.7:802208|3765
IMENQTNLASQ
>ENST00000462263.1|SNV-8921-A-G|4
GDELEFEVFRLDSGAAGVFCIRGK
>FUSION-ENST00000486196.1:91-ENST00000527095.7:802208|610
ILNMRVVLLSFRPFK
>FUSION-ENST00000486196.1:91-ENST00000527095.7:802208|4748
NEASQLDQPQHVESFPGASVYK
>FUSION-ENST00000486196.1:91-ENST00000527095.7:802208|2831
QVEMSSRWLDKGVWSSEEGLG
>FUSION-ENST00000486196.1:91-ENST00000527095.7:802208|1863
ASSYCVFTQQKGQGSSLGPLLK
>ENST00000334414.10|SNV-1644-C-G|1
WTCYDQEGFLEVENASVFLQKQGSR
>FUSION-ENST00000486196.1:91-ENST00000527095.7:802208|2358
DLGFYPKCCGKPRSLKPR
>FUSION-ENST00000461314.5:161749-ENST00000261947.4:108549|221
IGKIIVLLPNVFFSK
>FUSION-ENST00000486196.1:91-ENST00000527095.7:802208|3288
MLRPNGALCK
>FUSION-ENST00000461314.5:161749-ENST00000261947.4:108549|162
ILVLHWSLLPVLPGLILKR
>FUSION-ENST00000461314.5:161749-ENST00000261947.4:108549|358
MGGIHVISIFNYVLIL
>FUSION-ENST00000486196.1:91-ENST00000527095.7:802208|3360
NCQTVFQSK
>FUSION-ENST00000486196.1:91-ENST00000527095.7:802208|3119
CLKSLPFPSQMPPPFCKCY
>FUSION-ENST00000486196.1:91-ENST00000527095.7:802208|5143
DVHGFWYPA
>FUSION-ENST00000486196.1:91-ENST00000527095.7:802208|795
RCLGHSAVR
>FUSION-ENST00000486196.1:91-ENST00000527095.7:802208|1259
FLLEKVVNSLLCPDSSGSLMVNK
>ENST00000640739.1|SNV-101262-G-T|2
MDEHSCPLEFSSFK
>FUSION-ENST00000486196.1:91-ENST00000527095.7:802208|4626
LIGNAVEYFRFSD
>FUSION-ENST00000486196.1:91-ENST00000527095.7:802208|5439
IDPFKTLPYR
>FUSION-ENST00000486196.1:91-ENST00000527095.7:802208|5312
MLARMVSIS
>ENST00000413683.5|SNV-38359-G-A|SNV-38362-T-G|2
LLNQRYDK
>ENST00000361715.6|SNV-52456-G-C|1
ALAYFAVVTGKGNSSESIEAIR
>ENST00000643408.1|SNV-492464-C-G|1
LSKCGCT
>FUSION-ENST00000486196.1:91-ENST00000527095.7:802208|4953
MSLLILGELEWSGEWSLLGK
>FUSION-ENST00000486196.1:91-ENST00000527095.7:802208|4480
TTGVKDK
>ENST00000603053.2|SNV-7793-C-A|2
SLSKGTPTFNAHTHMPR
>FUSION-ENST00000486196.1:91-ENST00000527095.7:802208|160
MWKSDEKK
>FUSION-ENST00000486196.1:91-ENST00000527095.7:802208|2120
NSDYSSLPLGLPGILSR
>FUSION-ENST00000486196.1:91-ENST00000527095.7:802208|4803
SFSKTSRVPTECCCL
>ENST00000297591.10|SNV-42026-G-C|3
TMLTELLRGASFEFKDMR
>FUSION-ENST00000486196.1:91-ENST00000527095.7:802208|5225
CKQPVEQMPLRM
>FUSION-ENST00000486196.1:91-ENST00000527095.7:802208|4646
MNPVFVR
>FUSION-ENST00000523967.5:111595-ENST00000630925.1:12095|169
MRLWALGGRR
>FUSION-ENST00000486196.1:91-ENST00000527095.7:802208|2886
MGTGKCRDNNSLSS
>FUSION-ENST00000461314.5:161749-ENST00000261947.4:108549|337
HQIKMRVLSR
>ENST00000360089.8|SNV-98116-G-A|2
ENFLEMGTLER
>FUSION-ENST00000486196.1:91-ENST00000527095.7:802208|295
IPTHAEHFALYFITECPSLFLSR
>FUSION-ENST00000486196.1:91-ENST00000527095.7:802208|3609
MCQVHNLSDSVKR
>FUSION-ENST00000486196.1:91-ENST00000527095.7:802208|1560
YLLLIFTIKLSVLVG
>FUSION-ENST00000486196.1:91-ENST00000527095.7:802208|1804
KSLCYKDYALHK
>ENST00000461475.5|SNV-78743-T-G|4
MWLWMGSPR
>FUSION-ENST00000486196.1:91-ENST00000527095.7:802208|1192
TLKLVPLGSCAMVIR
>FUSION-ENST00000486196.1:91-ENST00000527095.7:802208|1269
EYRSFLWPNVSAQLR
>ENST00000673875.1|SNV-80146-T-A|4
TLFIGNLEKTTTYQDLRNIFQR
>FUSION-ENST00000486196.1:91-ENST00000527095.7:802208|524
VFSIFIRLCTSSNSR
>FUSION-ENST00000486196.1:91-ENST00000527095.7:802208|3103
LLSQAFR
>FUSION-ENST00000486196.1:91-ENST00000527095.7:802208|5164
GFGTQHELPFLR
>FUSION-ENST00000486196.1:91-ENST00000527095.7:802208|841
FVMGYPAFNSVVK
>FUSION-ENST00000486196.1:91-ENST00000527095.7:802208|19
HFCHCDTVMLQNLLLGE
>FUSION-ENST00000486196.1:91-ENST00000527095.7:802208|3099
LLSQAFRLGRNVAFQGIHSPLEQ
>FUSION-ENST00000486196.1:91-ENST00000527095.7:802208|1462
HPHLPYPPPPRPTV
>FUSION-ENST00000486196.1:91-ENST00000527095.7:802208|1090
MYIITILLVHIY
>ENST00000294168.8|SNV-15786-G-C|5
GAPHFRFIIAGRQAGRPCR
>FUSION-ENST00000486196.1:91-ENST00000527095.7:802208|680
HTIANALTMK
>FUSION-ENST00000486196.1:91-ENST00000527095.7:802208|2980
KAFYIKVAPSMLLSYGPR
>FUSION-ENST00000523967.5:111595-ENST00000630925.1:12095|462
MTERQGR
>FUSION-ENST00000486196.1:91-ENST00000527095.7:802208|3330
DYAVAVVFK
>FUSION-ENST00000486196.1:91-ENST00000527095.7:802208|2434
MTAGHRHTPALDPK
>FUSION-ENST00000486196.1:91-ENST00000527095.7:802208|4050
SELGACHTVWWECK
>FUSION-ENST00000486196.1:91-ENST00000527095.7:802208|4058
DLWGYLLPG
>FUSION-ENST00000486196.1:91-ENST00000527095.7:802208|914
DDIISQESSLDMEGNYKK
>FUSION-ENST00000523967.5:111595-ENST00000630925.1:12095|323
GVNGNCK
>FUSION-ENST00000486196.1:91-ENST00000527095.7:802208|5192
DVQSVINVTCQVGILHRDIR
>FUSION-ENST00000486196.1:91-ENST00000527095.7:802208|2193
HPIYQMRRYCYR
>FUSION-ENST00000486196.1:91-ENST00000527095.7:802208|207
RVERSWGHIR
>FUSION-ENST00000486196.1:91-ENST00000527095.7:802208|5470
SSMFSTDPYHLSLSVLIYAYT
>FUSION-ENST00000486196.1:91-ENST00000527095.7:802208|5369
RSGEIVEVR
>FUSION-ENST00000486196.1:91-ENST00000527095.7:802208|2708
GAGIIEMEWK
>ENST00000282516.13|SNV-129625-G-A|1
NLIMERVTK
>FUSION-ENST00000523967.5:111595-ENST00000630925.1:12095|427
MGCSVHEGADAISRLWSH
>FUSION-ENST00000523967.5:111595-ENST00000630925.1:12095|344
VPSLIYKISCISKIK
>FUSION-ENST00000486196.1:91-ENST00000527095.7:802208|3135
MSVMRQEDFMVK
>FUSION-ENST00000486196.1:91-ENST00000527095.7:802208|2057
YTTWIRRDY
>FUSION-ENST00000486196.1:91-ENST00000527095.7:802208|5005
CAALLTSDIKLAAPCK
>FUSION-ENST00000486196.1:91-ENST00000527095.7:802208|669
DVSLRTSGLFNSNSK
>ENST00000361715.6|SNV-52456-G-C|4
IQQIIEGKLFPMKALAYFAVVTGK
>ENST00000459850.5|SNV-16993-G-A|6
MSFVPASFVVFLVAK
>ENST00000528180.5|SNV-12784-G-C|3
IINPITMQCIKHYVGHGNPINELK
>ENST00000274901.8|SNV-37413-T-G|1
IEFSNRLSQTGLSVIEVTSFVSSR
>FUSION-ENST00000486196.1:91-ENST00000527095.7:802208|4520
MKMFATSVFLSWMTR
>FUSION-ENST00000486196.1:91-ENST00000527095.7:802208|5276
FILAFEIK
>FUSION-ENST00000523967.5:111595-ENST00000630925.1:12095|568
MTMFTLCLVLPIEPFALPAGD
>FUSION-ENST00000486196.1:91-ENST00000527095.7:802208|573
LAPTLFQSRENAGNLVLPSVPR
>FUSION-ENST00000486196.1:91-ENST00000527095.7:802208|3841
LQSSLNGRLYPFPFYR
>FUSION-ENST00000486196.1:91-ENST00000527095.7:802208|3005
TKLIVTHQHQK
>FUSION-ENST00000486196.1:91-ENST00000527095.7:802208|5783
FRFHCVK
>ENST00000345530.7|SNV-52223-C-A|1
LDIYTAEQAFVRCKDYQGIK
>ENST00000492804.1|SNV-31591-T-C|1
TWLGILATLVKQSFQPKQ
>FUSION-ENST00000486196.1:91-ENST00000527095.7:802208|1685
CFAYFVR
>FUSION-ENST00000486196.1:91-ENST00000527095.7:802208|5274
FILAFEIKKGILK
>FUSION-ENST00000486196.1:91-ENST00000527095.7:802208|5344
RNNNIQR
>FUSION-ENST00000486196.1:91-ENST00000527095.7:802208|4366
QGRAVCSGDHMAME
>FUSION-ENST00000486196.1:91-ENST00000527095.7:802208|3081
PPHQANFCTFSRDRISSCRPGWS
>FUSION-ENST00000486196.1:91-ENST00000527095.7:802208|389
FRQVGTR
>FUSION-ENST00000486196.1:91-ENST00000527095.7:802208|4261
MCCLQGRPAREE
>FUSION-ENST00000486196.1:91-ENST00000527095.7:802208|4705
MSVGLKVCSHLSGKHLL
>FUSION-ENST00000486196.1:91-ENST00000527095.7:802208|1037
IGRSPEPRSSRPAWAT
>FUSION-ENST00000486196.1:91-ENST00000527095.7:802208|3597
ALFFLLYQMAQPSSCCLRNK
>FUSION-ENST00000486196.1:91-ENST00000527095.7:802208|2420
PGTVPDAR
>FUSION-ENST00000486196.1:91-ENST00000527095.7:802208|632
GTNYMELMLPGVSR
>FUSION-ENST00000486196.1:91-ENST00000527095.7:802208|3940
VTLQVNGKAKK
>FUSION-ENST00000486196.1:91-ENST00000527095.7:802208|5577
LHKCLFL
>ENST00000350375.7|SNV-12196-G-A|1
QKSKLVEEPIDMDSPEIR
>FUSION-ENST00000486196.1:91-ENST00000527095.7:802208|3052
DPLALASK
>FUSION-ENST00000486196.1:91-ENST00000527095.7:802208|4134
CDNKGICGSGENVWK
>FUSION-ENST00000486196.1:91-ENST00000527095.7:802208|4024
MLPHKWRVK
>FUSION-ENST00000486196.1:91-ENST00000527095.7:802208|5265
TKPLMGTRHSFVANR
>FUSION-ENST00000486196.1:91-ENST00000527095.7:802208|1929
IIMKYCIKLPSGDVYK
>ENST00000448507.5|SNV-91926-G-A|4
VRNLWWQGIPPSVR
>FUSION-ENST00000486196.1:91-ENST00000527095.7:802208|3914
MLYCGWNSFWRL
>FUSION-ENST00000523967.5:111595-ENST00000630925.1:12095|150
YFQPSPR
>FUSION-ENST00000486196.1:91-ENST00000527095.7:802208|768
MSFPLHYLPQVKCSSQHGIT
>FUSION-ENST00000486196.1:91-ENST00000527095.7:802208|1012
HIFTWPEQEEGK
>ENST00000316549.11|SNV-581717-G-A|1
ENIYEEDLGLGGYELK
>FUSION-ENST00000461314.5:161749-ENST00000261947.4:108549|75
LTFGGAEKAAWK
>FUSION-ENST00000461314.5:161749-ENST00000261947.4:108549|397
TAGFTSVKGRTSVGGVG
>FUSION-ENST00000486196.1:91-ENST00000527095.7:802208|2398
LEGKKNSMLSEFK
>FUSION-ENST00000486196.1:91-ENST00000527095.7:802208|1692
MFLSLPHWFRR
>ENST00000222567.6|SNV-8921-A-G|1
LDSGAAGVFCIRGKLNITSLQFK
>FUSION-ENST00000486196.1:91-ENST00000527095.7:802208|2861
LLWPQKSNPKVNSVV
>FUSION-ENST00000486196.1:91-ENST00000527095.7:802208|3118
SLPFPSQMPPPFCK
>FUSION-ENST00000486196.1:91-ENST00000527095.7:802208|4460
TLLPLSYEDPCNYIRPTR
>FUSION-ENST00000486196.1:91-ENST00000527095.7:802208|4799
MVIWTSTLLSSKYNEIK
>FUSION-ENST00000486196.1:91-ENST00000527095.7:802208|4837
LSGDGMFPSSYITEQ
>ENST00000224721.12|SNV-418268-G-A|2
SLETLTAAEATAFEHNAR
>FUSION-ENST00000523967.5:111595-ENST00000630925.1:12095|183
PGYQLVPPMDA
>FUSION-ENST00000486196.1:91-ENST00000527095.7:802208|3061
CSGAVMAYCSLKLLDSR
>ENST00000478974.1|SNV-60786-C-A|2
ENNLIGIR
>FUSION-ENST00000486196.1:91-ENST00000527095.7:802208|2819
MDDLTQKVSLD
>FUSION-ENST00000486196.1:91-ENST00000527095.7:802208|4619
MLPFTETFYWI
>FUSION-ENST00000486196.1:91-ENST00000527095.7:802208|2341
MASVVVTVLLQK
>FUSION-ENST00000486196.1:91-ENST00000527095.7:802208|801
SSNQGTGQLAHQPIRIHGRLFLK
>FUSION-ENST00000486196.1:91-ENST00000527095.7:802208|741
MTVLVFSYLETEGTQMPGISKQ
>FUSION-ENST00000486196.1:91-ENST00000527095.7:802208|1109
EHLRQKR
>FUSION-ENST00000486196.1:91-ENST00000527095.7:802208|535
PAAIPDK
>FUSION-ENST00000486196.1:91-ENST00000527095.7:802208|2545
TNDDNVR
>FUSION-ENST00000486196.1:91-ENST00000527095.7:802208|258
KHHIHLR
>FUSION-ENST00000486196.1:91-ENST00000527095.7:802208|4999
MSSKETVTEGPGR
>FUSION-ENST00000486196.1:91-ENST00000527095.7:802208|2979
AFYIKVAPSMLLSYGPR
>FUSION-ENST00000486196.1:91-ENST00000527095.7:802208|1153
HGQFILERAAAEEVPETIPIEG
>ENST00000337907.7|MNV-484801-GT-G|5
YGELPPIEKPVDPPPFMFKPARK
>FUSION-ENST00000486196.1:91-ENST00000527095.7:802208|3059
MAYCSLK
>FUSION-ENST00000523967.5:111595-ENST00000630925.1:12095|348
VPSLIYK
>FUSION-ENST00000486196.1:91-ENST00000527095.7:802208|4913
MVLFYFGDGVL
>ENST00000477215.5|SNV-21228-G-T|2
MDLNNNIEKMITAFE
>FUSION-ENST00000486196.1:91-ENST00000527095.7:802208|2799
GDEQRRSL
>FUSION-ENST00000486196.1:91-ENST00000527095.7:802208|917
MDDIISQESSLDMEGNYK
>FUSION-ENST00000486196.1:91-ENST00000527095.7:802208|1054
EPFVWSLELFK
>FUSION-ENST00000486196.1:91-ENST00000527095.7:802208|2855
SFKEKYICMYFQMSLSIWYR
>FUSION-ENST00000486196.1:91-ENST00000527095.7:802208|3003
KKNTFFY
>FUSION-ENST00000486196.1:91-ENST00000527095.7:802208|2862
LLWPQKSNPK
>FUSION-ENST00000486196.1:91-ENST00000527095.7:802208|4374
MWKEIFQAEGTTCVK
>FUSION-ENST00000486196.1:91-ENST00000527095.7:802208|5849
MKPELLLTWGNGVNGPVRIR
>FUSION-ENST00000486196.1:91-ENST00000527095.7:802208|2765
IRSCMGQSRMV
>FUSION-ENST00000486196.1:91-ENST00000527095.7:802208|1888
YFKVSCRHQ
>FUSION-ENST00000486196.1:91-ENST00000527095.7:802208|1723
LYQKKYK
>FUSION-ENST00000486196.1:91-ENST00000527095.7:802208|3662
WQVTGLLLCFMIWVR
>FUSION-ENST00000486196.1:91-ENST00000527095.7:802208|3596
ALFFLLYQMAQPSSCCLRNKNTNNK
>FUSION-ENST00000486196.1:91-ENST00000527095.7:802208|681
KHTIANALTMKS
>FUSION-ENST00000486196.1:91-ENST00000527095.7:802208|1993
HPSVFALPFP
>FUSION-ENST00000486196.1:91-ENST00000527095.7:802208|2332
ASVDIWAW
>FUSION-ENST00000486196.1:91-ENST00000527095.7:802208|2371
EGKPLIFCITLGTK
>FUSION-ENST00000486196.1:91-ENST00000527095.7:802208|3191
EATAQTLDSSSIYRKQTTIQT
>FUSION-ENST00000380872.9:5134-ENST00000432950.1:6455|14
DENGKILFDTVDLCATWEALEK
>FUSION-ENST00000486196.1:91-ENST00000527095.7:802208|4747
MKHHSWTSHST
>FUSION-ENST00000486196.1:91-ENST00000527095.7:802208|1294
VVMGGGKEMGHLYGK
>FUSION-ENST00000486196.1:91-ENST00000527095.7:802208|4143
ETLNRAII
>FUSION-ENST00000486196.1:91-ENST00000527095.7:802208|1181
MDVKAEEK
>FUSION-ENST00000486196.1:91-ENST00000527095.7:802208|1830
MLQRLCFT
>FUSION-ENST00000486196.1:91-ENST00000527095.7:802208|4074
MVHRWYLEQER
>FUSION-ENST00000486196.1:91-ENST00000527095.7:802208|4242
FYITISITQTGK
>FUSION-ENST00000486196.1:91-ENST00000527095.7:802208|2343
MQICTSSASCSSSQLTLEIRGHEKK
>FUSION-ENST00000461314.5:161749-ENST00000261947.4:108549|321
ELLGSLIVT
>FUSION-ENST00000486196.1:91-ENST00000527095.7:802208|1297
MVVMGGGK
>FUSION-ENST00000486196.1:91-ENST00000527095.7:802208|5408
GCPVLCPFCFHSKIGSAR
>ENST00000549550.1|SNV-10927-T-C|9
MADVAWMKQAIEEQPQLERAR
>FUSION-ENST00000523967.5:111595-ENST00000630925.1:12095|455
CLLGGMKLDKLGK
>FUSION-ENST00000486196.1:91-ENST00000527095.7:802208|4157
LLEFSTK
>FUSION-ENST00000523967.5:111595-ENST00000630925.1:12095|206
MEGKRSVYVK
>FUSION-ENST00000486196.1:91-ENST00000527095.7:802208|3082
MPPHQANFCTFSRDRISSCRPGWS
>FUSION-ENST00000523967.5:111595-ENST00000630925.1:12095|454
MKLDKLGK
>FUSION-ENST00000486196.1:91-ENST00000527095.7:802208|752
YILYFLEEFTTAYVLSPQAET
>FUSION-ENST00000523967.5:111595-ENST00000630925.1:12095|368
MWSVGYLNSPTFSNYLLSPCNK
>FUSION-ENST00000486196.1:91-ENST00000527095.7:802208|1406
LLLFFFFFRWSLAPLPR
>FUSION-ENST00000486196.1:91-ENST00000527095.7:802208|1480
TDHVPYLKNFSLSSCSE
>FUSION-ENST00000486196.1:91-ENST00000527095.7:802208|1836
PRFLIYRWQWHLLTVSSHSR
>FUSION-ENST00000486196.1:91-ENST00000527095.7:802208|3466
LSLPQPPTPR
>FUSION-ENST00000486196.1:91-ENST00000527095.7:802208|4910
EHCRSCLNGK
>FUSION-ENST00000523967.5:111595-ENST00000630925.1:12095|373
MEFGAVDTMK
>FUSION-ENST00000523967.5:111595-ENST00000630925.1:12095|366
MWSVGYLNSPTFSNYLLSPCNKMK
>ENST00000466212.5|SNV-27553-C-T|2
AWSQTAQK
>FUSION-ENST00000486196.1:91-ENST00000527095.7:802208|5524
MKRAFAGAFP
>ENST00000530582.5|SNV-135180-C-T|2
MAGGLWPGSVCDLC
>ENST00000558763.1|SNV-123722-G-A|1
SFIKGWGAEYRR
>FUSION-ENST00000486196.1:91-ENST00000527095.7:802208|3294
MIHILITK
>FUSION-ENST00000486196.1:91-ENST00000527095.7:802208|507
QHLSQCPHPFHHHFSK
>FUSION-ENST00000486196.1:91-ENST00000527095.7:802208|1719
MYCLTCISFEYCPQVQNYSVSGR
>FUSION-ENST00000486196.1:91-ENST00000527095.7:802208|5120
NFLNICHYFFFITLLNE
>FUSION-ENST00000486196.1:91-ENST00000527095.7:802208|1115
TALNCLHSCFRSRCSITCLCIVLIR
>FUSION-ENST00000486196.1:91-ENST00000527095.7:802208|5712
FMTTTQPIPNPTPILQLRK
>FUSION-ENST00000486196.1:91-ENST00000527095.7:802208|5540
EHCILEQSLKM
>FUSION-ENST00000486196.1:91-ENST00000527095.7:802208|1728
VVGACSPSYSGG
>FUSION-ENST00000486196.1:91-ENST00000527095.7:802208|5255
MSPARCSGSR
>FUSION-ENST00000461314.5:161749-ENST00000261947.4:108549|302
SMPYLVQPFSH
>FUSION-ENST00000461314.5:161749-ENST00000261947.4:108549|368
TVMVHFDPMLFQE
>FUSION-ENST00000461314.5:161749-ENST00000261947.4:108549|354
GALHLIQQVNH
>FUSION-ENST00000486196.1:91-ENST00000527095.7:802208|4614
IPNLMCK
>FUSION-ENST00000486196.1:91-ENST00000527095.7:802208|2151
FRSHSSLPLFKMQGK
>FUSION-ENST00000486196.1:91-ENST00000527095.7:802208|359
GWGHAICRK
>FUSION-ENST00000523967.5:111595-ENST00000630925.1:12095|246
LLLLILTGSLNG
>FUSION-ENST00000486196.1:91-ENST00000527095.7:802208|785
KLNYKYMLICPQKPK
>FUSION-ENST00000486196.1:91-ENST00000527095.7:802208|1717
MGLFQELYVLHWGVSIFSSHSVG
>FUSION-ENST00000486196.1:91-ENST00000527095.7:802208|4983
MTWEPLPPQHTQRALLPEVLK
>FUSION-ENST00000486196.1:91-ENST00000527095.7:802208|3637
NVGKIQLDSCLILPRK
>FUSION-ENST00000486196.1:91-ENST00000527095.7:802208|4768
IIIFITFLSVNKVHYKILLFLSQDF
>FUSION-ENST00000461314.5:161749-ENST00000261947.4:108549|34
MSRNPRHQK
>FUSION-ENST00000486196.1:91-ENST00000527095.7:802208|3419
SLRNCHTVFHNG
>FUSION-ENST00000486196.1:91-ENST00000527095.7:802208|4943
GFFLKPFCALQAGPR
>FUSION-ENST00000486196.1:91-ENST00000527095.7:802208|2356
CCGKPRSLKPRCDK
>FUSION-ENST00000486196.1:91-ENST00000527095.7:802208|2769
SSTHKFNAFPS
>FUSION-ENST00000486196.1:91-ENST00000527095.7:802208|4835
FPSSYITEQ
>FUSION-ENST00000486196.1:91-ENST00000527095.7:802208|153
DLDPTAPA
>FUSION-ENST00000486196.1:91-ENST00000527095.7:802208|4245
ASYKFYITISITQTGK
>FUSION-ENST00000486196.1:91-ENST00000527095.7:802208|5752
VYFSLWVAVIK
>FUSION-ENST00000523967.5:111595-ENST00000630925.1:12095|443
RCFWAESFDSSGR
>FUSION-ENST00000486196.1:91-ENST00000527095.7:802208|21
ERAHLGSK
>FUSION-ENST00000486196.1:91-ENST00000527095.7:802208|907
VRGESSFVYK
>FUSION-ENST00000486196.1:91-ENST00000527095.7:802208|589
CIVIIMK
>FUSION-ENST00000486196.1:91-ENST00000527095.7:802208|3164
CRTFCRVGILPSPR
>FUSION-ENST00000486196.1:91-ENST00000527095.7:802208|2896
ALLFICLTVTCMFWSPVAPVK
>FUSION-ENST00000461314.5:161749-ENST00000261947.4:108549|363
LRLTDVR
>FUSION-ENST00000312431.10:103253-ENST00000630925.1:12095|19
IQGGSVLDPAERAVLRIAEESCK
>FUSION-ENST00000486196.1:91-ENST00000527095.7:802208|3570
MLVLSVFTLTPKTVSQPPEISS
>ENST00000337907.7|MNV-484803-CAAGGAAGA-C|1
YGELPPIEKPVDPPPFMFKPVG
>FUSION-ENST00000523967.5:111595-ENST00000630925.1:12095|226
HGVKAVFKNNPK
>FUSION-ENST00000486196.1:91-ENST00000527095.7:802208|4454
MGGWGVIILPTRAR
>FUSION-ENST00000486196.1:91-ENST00000527095.7:802208|3131
QEDFMVK
>FUSION-ENST00000486196.1:91-ENST00000527095.7:802208|1657
EFQRKICLESHIDNTEK
>FUSION-ENST00000486196.1:91-ENST00000527095.7:802208|1981
AHDRSLFQLQK
>ENST00000554087.5|SNV-7318-G-A|3
SDALTLRFQQILKK
>FUSION-ENST00000461314.5:161749-ENST00000261947.4:108549|342
VVMRISL
>FUSION-ENST00000486196.1:91-ENST00000527095.7:802208|938
MWFMRDNLLL
>FUSION-ENST00000486196.1:91-ENST00000527095.7:802208|4875
AFFILKTCYREMECFLLPT
>FUSION-ENST00000486196.1:91-ENST00000527095.7:802208|1959
LQSPKFFEY
>FUSION-ENST00000486196.1:91-ENST00000527095.7:802208|217
QNLGRGCR
>FUSION-ENST00000486196.1:91-ENST00000527095.7:802208|1799
MFLSLRVIDCQGSNLSK
>FUSION-ENST00000486196.1:91-ENST00000527095.7:802208|4842
TVVQHLNLIVFLRSITK
>FUSION-ENST00000486196.1:91-ENST00000527095.7:802208|4836
MFPSSYITEQ
>FUSION-ENST00000486196.1:91-ENST00000527095.7:802208|2619
MRDDLELR
>FUSION-ENST00000461314.5:161749-ENST00000261947.4:108549|402
MTAGFTSVK
>FUSION-ENST00000523967.5:111595-ENST00000630925.1:12095|510
CPWGLSCK
>FUSION-ENST00000486196.1:91-ENST00000527095.7:802208|1943
MMPQVENSTPDLM
>FUSION-ENST00000486196.1:91-ENST00000527095.7:802208|137
MSGQHVVEH
>FUSION-ENST00000486196.1:91-ENST00000527095.7:802208|2643
EVGEKTATS
>FUSION-ENST00000486196.1:91-ENST00000527095.7:802208|2922
MVISQVLFLFDSIWLL
>FUSION-ENST00000523967.5:111595-ENST00000630925.1:12095|123
SAALFLR
>ENST00000234179.7|MNV-8398-CC-C|7
LASHGRVLPLKPR
>FUSION-ENST00000486196.1:91-ENST00000527095.7:802208|4176
NKLTSKQI
>FUSION-ENST00000486196.1:91-ENST00000527095.7:802208|3307
MFCSFFCFCFCFFFWQSLALLPRLK
>FUSION-ENST00000486196.1:91-ENST00000527095.7:802208|652
CIGIILQGCFK
>FUSION-ENST00000486196.1:91-ENST00000527095.7:802208|1213
MGKEHTEK
>FUSION-ENST00000486196.1:91-ENST00000527095.7:802208|3481
MPVIPVTREAEAGEWHEPGRQR
>FUSION-ENST00000486196.1:91-ENST00000527095.7:802208|2576
EEFILRAR
>FUSION-ENST00000486196.1:91-ENST00000527095.7:802208|5846
SGEILAPK
>FUSION-ENST00000486196.1:91-ENST00000527095.7:802208|3891
MLGLQKG
>ENST00000476521.5|SNV-21547-A-G|2
MLGIPVSNILMVGNYASDLELDPMK
>FUSION-ENST00000486196.1:91-ENST00000527095.7:802208|3020
TAALSRF
>FUSION-ENST00000486196.1:91-ENST00000527095.7:802208|3025
RGALSMTAALSRF
>FUSION-ENST00000486196.1:91-ENST00000527095.7:802208|4388
APGSGFQL
>FUSION-ENST00000486196.1:91-ENST00000527095.7:802208|3221
FVIVYVHK
>FUSION-ENST00000486196.1:91-ENST00000527095.7:802208|5589
LECNDAILAHCHLR
>FUSION-ENST00000523967.5:111595-ENST00000630925.1:12095|162
EGPQAGTR
>FUSION-ENST00000486196.1:91-ENST00000527095.7:802208|5572
QLSLIPVS
>FUSION-ENST00000486196.1:91-ENST00000527095.7:802208|4580
MESLALKPLLR
>ENST00000552008.5|SNV-82687-G-A|5
MNELKASGGKIK
>FUSION-ENST00000486196.1:91-ENST00000527095.7:802208|4845
CHIRTVVQHLNLIVFLR
>FUSION-ENST00000486196.1:91-ENST00000527095.7:802208|3963
DILLSLLW
>FUSION-ENST00000486196.1:91-ENST00000527095.7:802208|1203
MWFEIEG
>FUSION-ENST00000486196.1:91-ENST00000527095.7:802208|5529
YFVPAFLFSSLIYSKLLHYK
>FUSION-ENST00000461314.5:161749-ENST00000261947.4:108549|413
SSFWGSPGGR
>FUSION-ENST00000486196.1:91-ENST00000527095.7:802208|2145
KQGKEMG
>FUSION-ENST00000486196.1:91-ENST00000527095.7:802208|4297
MTEIFWTSTTVSFFPMMSFG
>FUSION-ENST00000486196.1:91-ENST00000527095.7:802208|4426
LSNLPKTSRPVRGQSWDWK
>FUSION-ENST00000486196.1:91-ENST00000527095.7:802208|1854
PLPGQFLTQAIHFQNCMLDGLR
>FUSION-ENST00000486196.1:91-ENST00000527095.7:802208|1431
MQENGVNPGGRACSELR
>FUSION-ENST00000486196.1:91-ENST00000527095.7:802208|5100
MFTLCGN
>FUSION-ENST00000486196.1:91-ENST00000527095.7:802208|138
VYSHIHTLG
>FUSION-ENST00000486196.1:91-ENST00000527095.7:802208|5318
MIYFLLFINNK
>FUSION-ENST00000486196.1:91-ENST00000527095.7:802208|175
WIGTAFFESNVTKCVK
>FUSION-ENST00000486196.1:91-ENST00000527095.7:802208|1254
VNKGKQIYSIPIDTR
>FUSION-ENST00000486196.1:91-ENST00000527095.7:802208|3432
TPSQKKK
>FUSION-ENST00000486196.1:91-ENST00000527095.7:802208|4413
MHVRYHSEK
>FUSION-ENST00000486196.1:91-ENST00000527095.7:802208|353
GPGDILDLKIDDTYPC
>FUSION-ENST00000486196.1:91-ENST00000527095.7:802208|1244
SENLIYMLYHKRSTMIR
>FUSION-ENST00000486196.1:91-ENST00000527095.7:802208|511
THQESLPNPFFS
>FUSION-ENST00000523967.5:111595-ENST00000630925.1:12095|203
SVYVKGGNR
>FUSION-ENST00000486196.1:91-ENST00000527095.7:802208|298
GGKVLGTY
>FUSION-ENST00000486196.1:91-ENST00000527095.7:802208|87
TVLFKLLVKYLGVK
>FUSION-ENST00000486196.1:91-ENST00000527095.7:802208|525
MVFSIFIRLCTSSNSR
>FUSION-ENST00000312431.10:103253-ENST00000630925.1:12095|17
AVLRIAEESCKNVSLSISR
>FUSION-ENST00000486196.1:91-ENST00000527095.7:802208|4601
VVCTCSPSDLGGWGR
>FUSION-ENST00000523967.5:111595-ENST00000630925.1:12095|222
MKAQTCLQ
>FUSION-ENST00000486196.1:91-ENST00000527095.7:802208|663
KHILVFK
>FUSION-ENST00000486196.1:91-ENST00000527095.7:802208|1287
EMGHLYGK
>FUSION-ENST00000461314.5:161749-ENST00000261947.4:108549|296
MERVCVCVHVVYAR
>FUSION-ENST00000486196.1:91-ENST00000527095.7:802208|1328
MHFFFSSDV
>FUSION-ENST00000486196.1:91-ENST00000527095.7:802208|3652
NKRASNG
>FUSION-ENST00000486196.1:91-ENST00000527095.7:802208|4083
HLKGQNIVMSFMVHRWYLEQER
>FUSION-ENST00000486196.1:91-ENST00000527095.7:802208|50
GPTRILQLFRTLLSR
>FUSION-ENST00000486196.1:91-ENST00000527095.7:802208|173
WIGTAFFESNVTKCVKSLNK
>FUSION-ENST00000523967.5:111595-ENST00000630925.1:12095|503
PIQMTLPIPDV
>ENST00000459850.5|SNV-17031-C-T|1
SPPRPSTCSLSVAATPSSTGWR
>FUSION-ENST00000486196.1:91-ENST00000527095.7:802208|2945
SVDRGVSCCGVEISCILK
>FUSION-ENST00000486196.1:91-ENST00000527095.7:802208|3634
IQLDSCLILPRKK
>FUSION-ENST00000486196.1:91-ENST00000527095.7:802208|1252
GKQIYSIPIDTRTSED
>FUSION-ENST00000486196.1:91-ENST00000527095.7:802208|1392
QLRNIVNLKAQV
>FUSION-ENST00000486196.1:91-ENST00000527095.7:802208|1343
QFSVLFYR
>ENST00000493884.5|SNV-20537-T-C|6
SKLTSEMHSFIQIK
>FUSION-ENST00000486196.1:91-ENST00000527095.7:802208|1402
WSLAPLPR
>FUSION-ENST00000486196.1:91-ENST00000527095.7:802208|2055
WASYPYLQSHFP
>FUSION-ENST00000486196.1:91-ENST00000527095.7:802208|974
MWREISRH
>FUSION-ENST00000486196.1:91-ENST00000527095.7:802208|4111
CTPLGHSDTGMLSWLLC
>FUSION-ENST00000486196.1:91-ENST00000527095.7:802208|3064
LKCSGAVMAYCSLK
>FUSION-ENST00000486196.1:91-ENST00000527095.7:802208|5416
TLLSEKF
>FUSION-ENST00000461314.5:161749-ENST00000261947.4:108549|391
KQFERPAVSRC
>FUSION-ENST00000486196.1:91-ENST00000527095.7:802208|3277
MACISSPNEPCPYSQYR
>FUSION-ENST00000486196.1:91-ENST00000527095.7:802208|2605
GGRWSYEEDEGHEGNLLENYR
>FUSION-ENST00000486196.1:91-ENST00000527095.7:802208|3965
MSECQGS
>FUSION-ENST00000486196.1:91-ENST00000527095.7:802208|4883
PYQNSCATSQFDSFSK
>FUSION-ENST00000523967.5:111595-ENST00000630925.1:12095|429
MGCSVHEGADAISR
>FUSION-ENST00000486196.1:91-ENST00000527095.7:802208|3627
LCVIKIVIITILLLCRE
>FUSION-ENST00000486196.1:91-ENST00000527095.7:802208|1095
GCAGAGIIGE
>FUSION-ENST00000486196.1:91-ENST00000527095.7:802208|275
NYNATIYHR
>ENST00000266037.10|MNV-471667-AC-A|2
NGGPRNQR
>FUSION-ENST00000486196.1:91-ENST00000527095.7:802208|892
MSAAVQMPK
>FUSION-ENST00000486196.1:91-ENST00000527095.7:802208|2709
MGAGIIEMEWK
>FUSION-ENST00000486196.1:91-ENST00000527095.7:802208|4775
MQLIFSLPLWGKSK
>FUSION-ENST00000486196.1:91-ENST00000527095.7:802208|4967
AAQPQARGSLESFMETAPGASSPK
>FUSION-ENST00000486196.1:91-ENST00000527095.7:802208|857
MEWMTSSVKNPHWIWRGIIK
>FUSION-ENST00000486196.1:91-ENST00000527095.7:802208|2133
MGVINGK
>ENST00000395436.7|SNV-14456-G-T|5
VLRGASLIDTADGSANHR
>FUSION-ENST00000486196.1:91-ENST00000527095.7:802208|3423
MFPPSGKPRWR
>FUSION-ENST00000486196.1:91-ENST00000527095.7:802208|3133
MRQEDFMVK
>FUSION-ENST00000486196.1:91-ENST00000527095.7:802208|5026
LFFNLQK
>FUSION-ENST00000486196.1:91-ENST00000527095.7:802208|400
MHAPPWSPLGQPVSQQPLAS
>FUSION-ENST00000486196.1:91-ENST00000527095.7:802208|4378
VPGLSNKCGKTML
>ENST00000448507.5|SNV-91927-A-T|2
VLWWQGIPPSVR
>FUSION-ENST00000486196.1:91-ENST00000527095.7:802208|1353
ARHLFLTPR
>FUSION-ENST00000523967.5:111595-ENST00000630925.1:12095|294
LGFSVINYL
>FUSION-ENST00000486196.1:91-ENST00000527095.7:802208|2392
MLSEFKAGPYLDR
>FUSION-ENST00000486196.1:91-ENST00000527095.7:802208|427
MFKSFRLLTL
>FUSION-ENST00000486196.1:91-ENST00000527095.7:802208|2971
LLSYGPRVLCLMLK
>ENST00000591661.1|SNV-5898-C-T|7
MWHRGCFASVNGDAASGLWK
>FUSION-ENST00000486196.1:91-ENST00000527095.7:802208|411
MVMMPDITR
>FUSION-ENST00000486196.1:91-ENST00000527095.7:802208|1255
MVNKGKQIYSIPIDTR
>FUSION-ENST00000523967.5:111595-ENST00000630925.1:12095|90
GSGRPPAPARPRR
>FUSION-ENST00000486196.1:91-ENST00000527095.7:802208|1338
SVSSIRR
>ENST00000546266.5|SNV-26249-T-A|4
EHLTTVLDKQLLTTQFPFK
>FUSION-ENST00000486196.1:91-ENST00000527095.7:802208|4090
VVNKTKPLPQWSYIQHK
>FUSION-ENST00000486196.1:91-ENST00000527095.7:802208|1767
MFRLFFF
>FUSION-ENST00000486196.1:91-ENST00000527095.7:802208|571
ENAGNLVLPSVPRLLCTESGS
>FUSION-ENST00000523967.5:111595-ENST00000630925.1:12095|220
MLPFQECMG
>FUSION-ENST00000486196.1:91-ENST00000527095.7:802208|5022
HGFMPFFLP
>ENST00000492804.1|SNV-31591-T-C|2
TWLGILATLVKQSFQPK
>FUSION-ENST00000486196.1:91-ENST00000527095.7:802208|4114
MQQIWILER
>FUSION-ENST00000486196.1:91-ENST00000527095.7:802208|1282
YHIALMLA
>FUSION-ENST00000461314.5:161749-ENST00000261947.4:108549|335
RVLSRHVTY
>FUSION-ENST00000486196.1:91-ENST00000527095.7:802208|4739
MTVSLTWALPQR
>FUSION-ENST00000486196.1:91-ENST00000527095.7:802208|642
GKGHFLMTKIR
>FUSION-ENST00000486196.1:91-ENST00000527095.7:802208|4686
QSTDRDLL
>FUSION-ENST00000486196.1:91-ENST00000527095.7:802208|2806
GEAFNEGK
>FUSION-ENST00000486196.1:91-ENST00000527095.7:802208|993
QTVGPPSGVRVLGFEGE
>ENST00000303965.9|SNV-176326-G-T|5
ERASIVAHCLEHK
>FUSION-ENST00000486196.1:91-ENST00000527095.7:802208|1072
MVGEASGNLQLRQKAK
>FUSION-ENST00000486196.1:91-ENST00000527095.7:802208|1586
KPTCHLHIIQNLRVGDVK
>FUSION-ENST00000486196.1:91-ENST00000527095.7:802208|3283
LRPNGALCKRTVSQWK
>FUSION-ENST00000486196.1:91-ENST00000527095.7:802208|4288
FNLKPFTIIFYIK
>FUSION-ENST00000486196.1:91-ENST00000527095.7:802208|1920
GFWTINIVVK
>FUSION-ENST00000486196.1:91-ENST00000527095.7:802208|4192
QKQNNNNNNQKK
>FUSION-ENST00000486196.1:91-ENST00000527095.7:802208|1359
RPHFSKWFLIDSLEIL
>FUSION-ENST00000486196.1:91-ENST00000527095.7:802208|2066
VQYYLQFQASARGLGMYTTWIR
>FUSION-ENST00000486196.1:91-ENST00000527095.7:802208|4891
RLQGEPK
>FUSION-ENST00000486196.1:91-ENST00000527095.7:802208|3048
VAKTTGKHHSTWLFK
>FUSION-ENST00000486196.1:91-ENST00000527095.7:802208|2873
MIFLATGQMAQVTR
>FUSION-ENST00000486196.1:91-ENST00000527095.7:802208|278
NCWSMNYNATIYHRLTLPQVR
>FUSION-ENST00000486196.1:91-ENST00000527095.7:802208|5596
MNIKIMNIFSIPK
>FUSION-ENST00000328705.7:91-ENST00000527095.7:802208|13
NQGQARTNSTSVSWPGCVPTRAHTR
>FUSION-ENST00000486196.1:91-ENST00000527095.7:802208|1769
MLLQFGKLF
>FUSION-ENST00000486196.1:91-ENST00000527095.7:802208|3558
QVLLLLYR
>FUSION-ENST00000486196.1:91-ENST00000527095.7:802208|4514
MFATSVFLSWMTRAVYKL
>FUSION-ENST00000486196.1:91-ENST00000527095.7:802208|3455
MMVPSFVHVPAK
>FUSION-ENST00000486196.1:91-ENST00000527095.7:802208|5374
RISWGKVGPFAK
>FUSION-ENST00000486196.1:91-ENST00000527095.7:802208|5091
MTWEPLPPGGNTPGELSSLKS
>FUSION-ENST00000486196.1:91-ENST00000527095.7:802208|1886
KLSGISR
>FUSION-ENST00000486196.1:91-ENST00000527095.7:802208|1047
RFWWGHRSKPHIWSSTR
>FUSION-ENST00000523967.5:111595-ENST00000630925.1:12095|507
MCPWGLSCKGRRPGVL
>ENST00000477666.1|INDEL-18529-G-GT|1
SVVTLTNI
>FUSION-ENST00000486196.1:91-ENST00000527095.7:802208|758
SFKTSTTTKQNCTV
>FUSION-ENST00000523967.5:111595-ENST00000630925.1:12095|423
DRDHPGQCGETPSLLKIQK
>FUSION-ENST00000486196.1:91-ENST00000527095.7:802208|4982
TWEPLPPQHTQRALLPEVLK
>FUSION-ENST00000486196.1:91-ENST00000527095.7:802208|5229
GYIIGNSQR
>FUSION-ENST00000486196.1:91-ENST00000527095.7:802208|3727
LSKHLYE
>FUSION-ENST00000486196.1:91-ENST00000527095.7:802208|5432
NKCLSYSQS
>FUSION-ENST00000486196.1:91-ENST00000527095.7:802208|1602
MHQKLQIEK
>FUSION-ENST00000523967.5:111595-ENST00000630925.1:12095|425
SRDRDHPGQCGETPSLLK
>ENST00000472388.1|SNV-15159-C-A|2
ATAGEAGIGADTTHCPR
>FUSION-ENST00000486196.1:91-ENST00000527095.7:802208|4419
KAGQKSGTQ
>FUSION-ENST00000461314.5:161749-ENST00000261947.4:108549|123
ISWVWWQVPVIPAK
>ENST00000483825.5|SNV-80029-G-T|4
FWTRDVAGTLRLGESR
>FUSION-ENST00000461314.5:161749-ENST00000261947.4:108549|351
MSGSGGIPQPSEEHCTSSSR
>FUSION-ENST00000486196.1:91-ENST00000527095.7:802208|3290
MENLNKWRCT
>FUSION-ENST00000486196.1:91-ENST00000527095.7:802208|1833
WQWHLLTVSSHSR
>FUSION-ENST00000523967.5:111595-ENST00000630925.1:12095|95
LVQGQQSGQRGRR
>FUSION-ENST00000486196.1:91-ENST00000527095.7:802208|1868
AMASSYCVFTQQKGQGSSLGPLLK
>ENST00000593583.1|SNV-221-G-T|3
NSSPRAFLGRGSPK
>FUSION-ENST00000461314.5:161749-ENST00000261947.4:108549|392
KQFERPAVSR
>FUSION-ENST00000486196.1:91-ENST00000527095.7:802208|802
MSSNQGTGQLAHQPIRIHGRLFLK
>FUSION-ENST00000461314.5:161749-ENST00000261947.4:108549|244
WSRAPCHGWVANYTRR
>ENST00000477215.5|SNV-21228-G-T|1
DLNNNIEKMITAFE
>FUSION-ENST00000486196.1:91-ENST00000527095.7:802208|1304
IQTSSDFKK
>FUSION-ENST00000486196.1:91-ENST00000527095.7:802208|4227
IFFFFLR
>FUSION-ENST00000486196.1:91-ENST00000527095.7:802208|2854
EKYICMYFQMSLSIWYR
>FUSION-ENST00000486196.1:91-ENST00000527095.7:802208|1681
CFAYFVRLQKR
>FUSION-ENST00000486196.1:91-ENST00000527095.7:802208|3543
FLTQEPCSSYYTKWLSPQVVVLEIK
>FUSION-ENST00000486196.1:91-ENST00000527095.7:802208|2452
MSFKNPVCLPTGHFAFYSLIR
>FUSION-ENST00000486196.1:91-ENST00000527095.7:802208|3527
ISELLDGASQK
>FUSION-ENST00000486196.1:91-ENST00000527095.7:802208|3389
SHHARPQIHLF
>FUSION-ENST00000486196.1:91-ENST00000527095.7:802208|3447
NSSFFMAA
>FUSION-ENST00000486196.1:91-ENST00000527095.7:802208|2675
DGIYRPK
>FUSION-ENST00000486196.1:91-ENST00000527095.7:802208|2934
VSCVQHGGPALVHGHITGPFPF
>ENST00000294168.8|SNV-15786-G-C|2
QAGRPCR
>FUSION-ENST00000486196.1:91-ENST00000527095.7:802208|965
HASFILTNLLWQDLTYTGSFK
>FUSION-ENST00000486196.1:91-ENST00000527095.7:802208|5453
MVHESDCASFFLGILA
>FUSION-ENST00000486196.1:91-ENST00000527095.7:802208|2366
SRSMKPSK
>FUSION-ENST00000486196.1:91-ENST00000527095.7:802208|2035
SRCPLSCILSGGSR
>FUSION-ENST00000486196.1:91-ENST00000527095.7:802208|1068
GKQAHLHVAR
>FUSION-ENST00000486196.1:91-ENST00000527095.7:802208|3224
KLRFTEIK
>FUSION-ENST00000486196.1:91-ENST00000527095.7:802208|2608
LDGVSKTDSR
>FUSION-ENST00000486196.1:91-ENST00000527095.7:802208|2433
TAGHRHTPALDPK
>FUSION-ENST00000486196.1:91-ENST00000527095.7:802208|5462
LGKAQVVGMIPTSVLFSPRLIVF
>FUSION-ENST00000461314.5:161749-ENST00000261947.4:108549|152
MLGLEERGPGKMR
>FUSION-ENST00000486196.1:91-ENST00000527095.7:802208|1147
MWSVFSELIISTNG
>FUSION-ENST00000486196.1:91-ENST00000527095.7:802208|894
ITLEEWPNSTLSGYCHNIVRK
>FUSION-ENST00000312431.10:111595-ENST00000630925.1:12095|1
FAHLPPGGP
>FUSION-ENST00000486196.1:91-ENST00000527095.7:802208|2912
ERKSVGAWGR
>FUSION-ENST00000486196.1:91-ENST00000527095.7:802208|2293
KDVRTVHVAA
>FUSION-ENST00000486196.1:91-ENST00000527095.7:802208|534
MPAAIPDKLSALPTQLLR
>FUSION-ENST00000486196.1:91-ENST00000527095.7:802208|1316
MHRHSSLPRDNALR
>FUSION-ENST00000486196.1:91-ENST00000527095.7:802208|2654
DRQLIVCKQESSK
>FUSION-ENST00000486196.1:91-ENST00000527095.7:802208|1087
YLTESCSL
>FUSION-ENST00000486196.1:91-ENST00000527095.7:802208|2350
VDGVHFPRF
>FUSION-ENST00000486196.1:91-ENST00000527095.7:802208|4562
EAEETQAVWKSMAWGIGQTWL
>FUSION-ENST00000486196.1:91-ENST00000527095.7:802208|3213
CDVLLWSQLLRRLR
>ENST00000325680.12|SNV-53739-A-T|3
TFKKTLDDGFFPFIILDAIND
>ENST00000317555.6|SNV-6979-T-C|1
PEAAQYYEDGARIEAAFRNYIHR
>FUSION-ENST00000486196.1:91-ENST00000527095.7:802208|3121
CLKSLPFPSQMPPPFCK
>FUSION-ENST00000486196.1:91-ENST00000527095.7:802208|1365
HVLSFVVLALLK
>FUSION-ENST00000523967.5:111595-ENST00000630925.1:12095|470
DILLSVMKEGVMTERQGR
>FUSION-ENST00000486196.1:91-ENST00000527095.7:802208|1191
LVPLGSCAMVIR
>FUSION-ENST00000486196.1:91-ENST00000527095.7:802208|4280
LIGGNSTTHF
>FUSION-ENST00000523967.5:111595-ENST00000630925.1:12095|540
AGWNVSLGTFLQRQK
>FUSION-ENST00000486196.1:91-ENST00000527095.7:802208|5731
TETGEEQRSRVEEK
>FUSION-ENST00000486196.1:91-ENST00000527095.7:802208|1307
MIQTSSDFK
>ENST00000342992.10|SNV-56907-T-A|3
QSHMLLIEDMTKEDAGK
>FUSION-ENST00000486196.1:91-ENST00000527095.7:802208|3319
MIHFEFIFVYSVR
>FUSION-ENST00000486196.1:91-ENST00000527095.7:802208|2787
PDTMDSTERNCHQLKHVSVHVFNP
>FUSION-ENST00000486196.1:91-ENST00000527095.7:802208|139
MSDVYIL
>FUSION-ENST00000486196.1:91-ENST00000527095.7:802208|4375
EVCWGVVSDGGENAF
>FUSION-ENST00000486196.1:91-ENST00000527095.7:802208|4798
VIWTSTLLSSKYNEIK
>FUSION-ENST00000523967.5:111595-ENST00000630925.1:12095|298
MSNTDLLLLATGYCK
>FUSION-ENST00000486196.1:91-ENST00000527095.7:802208|1910
MSTCFPQFPEEKLKSYYLR
>FUSION-ENST00000486196.1:91-ENST00000527095.7:802208|1760
TESRKQLFK
>FUSION-ENST00000461314.5:161749-ENST00000261947.4:108549|72
AAWKSDLGTSLGIIRAHSEDR
>FUSION-ENST00000486196.1:91-ENST00000527095.7:802208|63
MHTDLTSLQNMKQMGPTR
>FUSION-ENST00000486196.1:91-ENST00000527095.7:802208|2636
GLMMDLGRNR
>ENST00000546661.1|SNV-101760-C-G|1
SDGSAFWSATGLQRPAAAK
>FUSION-ENST00000486196.1:91-ENST00000527095.7:802208|2927
MTGGWSPQFLTTWPSPWAVCVFS
>FUSION-ENST00000414148.6:51581-ENST00000397752.7:109792|46
ADLEEQLSDEEKNPTVK
>FUSION-ENST00000486196.1:91-ENST00000527095.7:802208|3167
AVAGPCAAHFAE
>FUSION-ENST00000486196.1:91-ENST00000527095.7:802208|4565
MEAEETQAVWK
>FUSION-ENST00000486196.1:91-ENST00000527095.7:802208|567
MAEDWLQLCSRAEK
>FUSION-ENST00000486196.1:91-ENST00000527095.7:802208|4195
LCLKKQK
>FUSION-ENST00000486196.1:91-ENST00000527095.7:802208|4389
GKAPGSGFQL
>FUSION-ENST00000486196.1:91-ENST00000527095.7:802208|1401
MCSINVCWIELHFMQLLMF
>FUSION-ENST00000486196.1:91-ENST00000527095.7:802208|356
GWKGPGDILDLK
>FUSION-ENST00000461314.5:161749-ENST00000261947.4:108549|38
TLNGFLALPEGLGTSWGQPGHPSVR
>FUSION-ENST00000461314.5:161749-ENST00000261947.4:108549|370
KATLGSCPNLNLG
>FUSION-ENST00000523967.5:111595-ENST00000630925.1:12095|305
SEPQGLANFTFFFFFFFLR
>ENST00000304613.8|SNV-46551-A-T|1
WNKGSDVKTMLSK
>FUSION-ENST00000486196.1:91-ENST00000527095.7:802208|2493
PNRALNSFFRAFLTWM
>FUSION-ENST00000486196.1:91-ENST00000527095.7:802208|3488
NKLITPLY
>FUSION-ENST00000486196.1:91-ENST00000527095.7:802208|3755
VTSKNSLKR
>ENST00000643330.1|SNV-366056-G-A|6
NREPSKGNSTPVNQK
>FUSION-ENST00000486196.1:91-ENST00000527095.7:802208|3569
LVLSVFTLTPKTVSQPPEISS
>FUSION-ENST00000486196.1:91-ENST00000527095.7:802208|1260
IFLKFLLEK
>FUSION-ENST00000486196.1:91-ENST00000527095.7:802208|775
MLICPQKPKTHTMSFPLHYLPQVK
>FUSION-ENST00000600794.1:9027-ENST00000264042.8:77873|3
DRDPNGAK
>FUSION-ENST00000486196.1:91-ENST00000527095.7:802208|1996
YYVRHWGYSTE
>FUSION-ENST00000486196.1:91-ENST00000527095.7:802208|714
HEGCSLVIPAF
>ENST00000483825.5|SNV-80029-G-T|10
GRDPEIGGKPQR
>FUSION-ENST00000486196.1:91-ENST00000527095.7:802208|5774
EKEVAFEVNGGFFHVLVCV
>FUSION-ENST00000486196.1:91-ENST00000527095.7:802208|3888
MAFCLMVQVGSLK
>FUSION-ENST00000486196.1:91-ENST00000527095.7:802208|4328
HVESSEAR
>FUSION-ENST00000486196.1:91-ENST00000527095.7:802208|2103
MARGFIRR
>FUSION-ENST00000486196.1:91-ENST00000527095.7:802208|2411
MVDVIHMALALSRSIQSSGANQRYK
>FUSION-ENST00000461314.5:161749-ENST00000261947.4:108549|374
MVCCRARSGLGM
>FUSION-ENST00000486196.1:91-ENST00000527095.7:802208|3083
PPHQANFCTFSRDR
>FUSION-ENST00000523967.5:111595-ENST00000630925.1:12095|571
NLCSRWGR
>FUSION-ENST00000486196.1:91-ENST00000527095.7:802208|1724
TILANTVKPRLYQKK
>FUSION-ENST00000486196.1:91-ENST00000527095.7:802208|1725
TILANTVKPRLYQK
>FUSION-ENST00000486196.1:91-ENST00000527095.7:802208|2191
RYCYRLMTYCK
>FUSION-ENST00000486196.1:91-ENST00000527095.7:802208|226
DTTMLLVRWAGPEAGR
>FUSION-ENST00000461314.5:161749-ENST00000261947.4:108549|121
PVLRVPLELFLGGIR
>FUSION-ENST00000486196.1:91-ENST00000527095.7:802208|2853
EKYICMYFQMSLSIWYRIF
>FUSION-ENST00000486196.1:91-ENST00000527095.7:802208|5603
MLSWLTATSACSVQVILLPQPPE
>FUSION-ENST00000486196.1:91-ENST00000527095.7:802208|5428
SPHCGPQPACFAFLSCAGYQFK
>FUSION-ENST00000486196.1:91-ENST00000527095.7:802208|4046
SELGACHTVWWECKREPGTQK
>FUSION-ENST00000486196.1:91-ENST00000527095.7:802208|3670
NGQISIIAVR
>FUSION-ENST00000486196.1:91-ENST00000527095.7:802208|493
MCTLNTR
>FUSION-ENST00000486196.1:91-ENST00000527095.7:802208|2183
FGYSVLSCL
>FUSION-ENST00000486196.1:91-ENST00000527095.7:802208|1568
KCIYILCLA
>FUSION-ENST00000486196.1:91-ENST00000527095.7:802208|5629
VAQACNPSTLGGQGRRIT
>FUSION-ENST00000486196.1:91-ENST00000527095.7:802208|1022
ELATTVAVGKKQQWC
>FUSION-ENST00000461314.5:161749-ENST00000261947.4:108549|416
QVAKEQYSLRV
>FUSION-ENST00000486196.1:91-ENST00000527095.7:802208|4974
LSPKDQEGR
>FUSION-ENST00000296933.10:416-ENST00000515199.1:33598|1
TIELMVQSCAA
>FUSION-ENST00000523967.5:111595-ENST00000630925.1:12095|557
CSLALALK
>FUSION-ENST00000486196.1:91-ENST00000527095.7:802208|1750
GVYCLLFLIPEK
>FUSION-ENST00000486196.1:91-ENST00000527095.7:802208|4432
SIWDPLLEILI
>FUSION-ENST00000486196.1:91-ENST00000527095.7:802208|891
SAAVQMPK
>ENST00000557244.1|SNV-7318-G-A|1
FQQILKKIIEVE
>FUSION-ENST00000486196.1:91-ENST00000527095.7:802208|821
QISVNDR
>FUSION-ENST00000486196.1:91-ENST00000527095.7:802208|145
MKQAIDLTT
>FUSION-ENST00000486196.1:91-ENST00000527095.7:802208|5825
MTLIRAEGRS
>FUSION-ENST00000461314.5:161749-ENST00000261947.4:108549|168
MRITTVY
>FUSION-ENST00000486196.1:91-ENST00000527095.7:802208|2771
FLSMSSTHKFNAFPS
>FUSION-ENST00000486196.1:91-ENST00000527095.7:802208|5235
MSSGSPGR
>FUSION-ENST00000486196.1:91-ENST00000527095.7:802208|853
MTSSVKNPHWIWRGIIK
>FUSION-ENST00000461314.5:161749-ENST00000261947.4:108549|63
QETDFGLDSYKELVMGSKAFQQR
>FUSION-ENST00000461314.5:161749-ENST00000261947.4:108549|129
KNFVAWRGS
>FUSION-ENST00000486196.1:91-ENST00000527095.7:802208|3492
VWLSADTSLYTKNK
>FUSION-ENST00000486196.1:91-ENST00000527095.7:802208|5645
MGRVPPCLACSLSLETQPILTLFFK
>FUSION-ENST00000486196.1:91-ENST00000527095.7:802208|4882
PYQNSCATSQFDSFSKK
>FUSION-ENST00000486196.1:91-ENST00000527095.7:802208|3022
MTAALSR
>FUSION-ENST00000486196.1:91-ENST00000527095.7:802208|1647
SFSFFFFFFFFFLISTSQAALVGR
>FUSION-ENST00000486196.1:91-ENST00000527095.7:802208|2882
MKAVQGYK
>FUSION-ENST00000486196.1:91-ENST00000527095.7:802208|5648
AGGSRQTSSTWSSPPL
>FUSION-ENST00000486196.1:91-ENST00000527095.7:802208|1423
HCAPAWATEQDSVSKK
>FUSION-ENST00000486196.1:91-ENST00000527095.7:802208|194
DSISPKK
>FUSION-ENST00000486196.1:91-ENST00000527095.7:802208|5409
MGCPVLCPFCFHSKIGSAR
>FUSION-ENST00000461314.5:161749-ENST00000261947.4:108549|283
NYLIFLKAVFIVADDR
>FUSION-ENST00000486196.1:91-ENST00000527095.7:802208|3867
IKIVRSPHL
>FUSION-ENST00000486196.1:91-ENST00000527095.7:802208|3305
LKCSGVISAHCNPAS
>FUSION-ENST00000486196.1:91-ENST00000527095.7:802208|2584
VLVWEAR
>FUSION-ENST00000486196.1:91-ENST00000527095.7:802208|2960
FWGEKVVEKL
>FUSION-ENST00000486196.1:91-ENST00000527095.7:802208|1363
DRAIDLHFPVLGGSQSLQER
>FUSION-ENST00000486196.1:91-ENST00000527095.7:802208|641
GHFLMTK
>FUSION-ENST00000486196.1:91-ENST00000527095.7:802208|4711
MFTFSDFI
>FUSION-ENST00000486196.1:91-ENST00000527095.7:802208|954
MGVVLHIYNLSTFGGQDRK
>FUSION-ENST00000486196.1:91-ENST00000527095.7:802208|5460
AQVVGMIPTSVLFSPRLIVF
>FUSION-ENST00000486196.1:91-ENST00000527095.7:802208|4256
MMVKKFGVLIWGIR
>FUSION-ENST00000486196.1:91-ENST00000527095.7:802208|3247
KGQNMRGSLAL
>FUSION-ENST00000486196.1:91-ENST00000527095.7:802208|3168
GSPQKAVAGPCAAHFAE
>FUSION-ENST00000461314.5:161749-ENST00000261947.4:108549|220
MIGKIIVLLPNVFFSKISMK
>FUSION-ENST00000486196.1:91-ENST00000527095.7:802208|4299
TGREMTEIFWTSTTVSFFPMMSFG
>FUSION-ENST00000461314.5:161749-ENST00000261947.4:108549|277
KDNSTLTQCLFLK
>FUSION-ENST00000486196.1:91-ENST00000527095.7:802208|3241
VLASSQLQVRALCCITTWQR
>FUSION-ENST00000486196.1:91-ENST00000527095.7:802208|2376
MFLEVFLIHK
>FUSION-ENST00000486196.1:91-ENST00000527095.7:802208|3043
IYSIILCLCVYLCLKAGTVSYLCIP
>FUSION-ENST00000486196.1:91-ENST00000527095.7:802208|132
MEIFLRSPPISVALVYQER
>ENST00000317658.5|SNV-487-G-A|8
LSFKYDLLQNQLKDIQSHGIIQNK
>FUSION-ENST00000486196.1:91-ENST00000527095.7:802208|2456
SPHGLSRFSR
>FUSION-ENST00000486196.1:91-ENST00000527095.7:802208|354
GPGDILDLK
>FUSION-ENST00000486196.1:91-ENST00000527095.7:802208|5114
RRWLSAAPGIR
>FUSION-ENST00000486196.1:91-ENST00000527095.7:802208|1867
AMASSYCVFTQQKGQGSSLGPLLKR
>ENST00000202773.13|INDEL-12005-A-AA|3
EKTASQHYPR
>FUSION-ENST00000486196.1:91-ENST00000527095.7:802208|1418
PQAEMSPTHTPPAPTHCRLMQLSR
>FUSION-ENST00000486196.1:91-ENST00000527095.7:802208|3303
MLARLVSNYWPQVIHPPWPPK
>FUSION-ENST00000486196.1:91-ENST00000527095.7:802208|2446
LFFSFLFNLLFFSHLNPHSRQANLK
>FUSION-ENST00000486196.1:91-ENST00000527095.7:802208|3316
YLNSSFCMQISSCPSTIC
>FUSION-ENST00000486196.1:91-ENST00000527095.7:802208|3205
MCSCGPSYSGG
>FUSION-ENST00000486196.1:91-ENST00000527095.7:802208|3440
MVELIYVPTIR
>FUSION-ENST00000486196.1:91-ENST00000527095.7:802208|4960
ETAPGASSPK
>FUSION-ENST00000486196.1:91-ENST00000527095.7:802208|2788
MPDTMDSTERNCHQLKHVSVHVFNP
>FUSION-ENST00000486196.1:91-ENST00000527095.7:802208|3170
QDELSALMGSPQKAVAGPCAAHFAE
>FUSION-ENST00000486196.1:91-ENST00000527095.7:802208|725
NCKMKLLDVWSAQR
>FUSION-ENST00000486196.1:91-ENST00000527095.7:802208|2992
ATWTLNCIWFPMKENHLECLAGFK
>FUSION-ENST00000486196.1:91-ENST00000527095.7:802208|3784
YTLGMFR
>FUSION-ENST00000486196.1:91-ENST00000527095.7:802208|4120
ALNLAHKIYVYPIK
>FUSION-ENST00000486196.1:91-ENST00000527095.7:802208|4941
LEKPLQSPFHPICDDWIGESWLGAK
>FUSION-ENST00000486196.1:91-ENST00000527095.7:802208|615
MFRILNMR
>FUSION-ENST00000486196.1:91-ENST00000527095.7:802208|5538
LARLVSNS
>FUSION-ENST00000523967.5:111595-ENST00000630925.1:12095|127
ALLALCCHR
>FUSION-ENST00000486196.1:91-ENST00000527095.7:802208|5936
MDWEALEKHLAGLQFR
>FUSION-ENST00000523967.5:111595-ENST00000630925.1:12095|439
DGYFAFSNEGGSYDRKTGQVFVR
>FUSION-ENST00000486196.1:91-ENST00000527095.7:802208|4272
LLNLNIYFVPLGNSI
>FUSION-ENST00000486196.1:91-ENST00000527095.7:802208|2045
MPPRLLLYKTLVIITLSSSG
>ENST00000246841.3|SNV-15026-C-T|2
VTHTIGYGTTR
>FUSION-ENST00000486196.1:91-ENST00000527095.7:802208|3683
AFSYKYQLYQLNCTPFFFFFLR
>FUSION-ENST00000589389.5:36119-ENST00000591004.1:6555|4
RCWNQSLRIPR
>FUSION-ENST00000486196.1:91-ENST00000527095.7:802208|4825
IKDNNFYYISFC
>FUSION-ENST00000486196.1:91-ENST00000527095.7:802208|4451
GGWGVIILPTRARIK
>ENST00000491313.5|SNV-59610-A-C|3
APQLPGSPGGPTSPGHAAR
>FUSION-ENST00000486196.1:91-ENST00000527095.7:802208|4152
LSSTWGLMYANERSWVMKR
>FUSION-ENST00000486196.1:91-ENST00000527095.7:802208|392
MAYCFPF
>FUSION-ENST00000523967.5:111595-ENST00000630925.1:12095|553
AEPEVMACFTQLK
>ENST00000615572.4|SNV-19337-G-A|1
GMKYAVFGLGNSAYASHFNKVGK
>FUSION-ENST00000486196.1:91-ENST00000527095.7:802208|4100
EPIQSQGR
>FUSION-ENST00000486196.1:91-ENST00000527095.7:802208|4755
MVINHSLVSHL
>ENST00000502732.6|SNV-112294-A-G|2
LMTGDTYTAHAGAKFPIR
>FUSION-ENST00000486196.1:91-ENST00000527095.7:802208|3462
DIWVGSKSLLL
>FUSION-ENST00000486196.1:91-ENST00000527095.7:802208|1873
SSLSWLSQK
>FUSION-ENST00000486196.1:91-ENST00000527095.7:802208|1572
QNSTFHK
>FUSION-ENST00000486196.1:91-ENST00000527095.7:802208|3285
LRPNGALCKR
>FUSION-ENST00000486196.1:91-ENST00000527095.7:802208|441
CPDLLSVQ
>FUSION-ENST00000523967.5:111595-ENST00000630925.1:12095|231
MPGCYFMN
>FUSION-ENST00000486196.1:91-ENST00000527095.7:802208|3442
MVFLVLDP
>FUSION-ENST00000461314.5:161749-ENST00000261947.4:108549|4
MGLTFSFILLGVLK
>FUSION-ENST00000486196.1:91-ENST00000527095.7:802208|880
SVCLYVHFCLSASCTK
>FUSION-ENST00000486196.1:91-ENST00000527095.7:802208|5517
AFAGAFP
>ENST00000554087.5|SNV-7318-G-A|5
KSDALTLRFQQILK
>FUSION-ENST00000486196.1:91-ENST00000527095.7:802208|1199
MQFLIQWFWSGTGGLTFLESSQCC
>FUSION-ENST00000486196.1:91-ENST00000527095.7:802208|3646
MDDLGFMPANSPAHLLSQALDK
>FUSION-ENST00000486196.1:91-ENST00000527095.7:802208|735
PHMISVSDRLVQK
>FUSION-ENST00000589389.5:36119-ENST00000591004.1:6555|5
RCWNQSLR
>FUSION-ENST00000486196.1:91-ENST00000527095.7:802208|1384
QCIKKIPPCLLLHPENFPK
>FUSION-ENST00000486196.1:91-ENST00000527095.7:802208|4210
MWSLYSHL
>ENST00000673875.1|SNV-80146-T-A|5
TLFIGNLEKTTTYQDLR
>FUSION-ENST00000461314.5:161749-ENST00000261947.4:108549|165
MPTKILVLHWSLLPVLPGLILKR
>FUSION-ENST00000486196.1:91-ENST00000527095.7:802208|870
RLLHEILR
>FUSION-ENST00000486196.1:91-ENST00000527095.7:802208|5111
WLSAAPGIR
>FUSION-ENST00000486196.1:91-ENST00000527095.7:802208|2314
RTAHFYLDLLSK
>FUSION-ENST00000486196.1:91-ENST00000527095.7:802208|1021
MVLLAVQEAWWGRPQETYNYDR
>FUSION-ENST00000486196.1:91-ENST00000527095.7:802208|4168
MPAKTGLFGNLAVMFLCWFLER
>FUSION-ENST00000486196.1:91-ENST00000527095.7:802208|3865
MLQERLENVFLS
>ENST00000495867.1|SNV-3363-T-G|4
MSVVNLEKPKTK
>FUSION-ENST00000523967.5:111595-ENST00000630925.1:12095|420
DHPGQCGETPSLLKIQKLAGR
>FUSION-ENST00000461314.5:161749-ENST00000261947.4:108549|184
QGKYIYILASHTSVS
>FUSION-ENST00000461314.5:161749-ENST00000261947.4:108549|278
AVFIVADDRKDNSTLTQCLFLK
>FUSION-ENST00000486196.1:91-ENST00000527095.7:802208|548
KELAWSVLDVINIK
>ENST00000280772.7|SNV-663073-A-G|4
VGPDEDKPPSKSSSSGK
>FUSION-ENST00000486196.1:91-ENST00000527095.7:802208|140
ESRVYSHIHTLG
>FUSION-ENST00000486196.1:91-ENST00000527095.7:802208|4627
LIGNAVEYFR
>FUSION-ENST00000486196.1:91-ENST00000527095.7:802208|824
KTSLPQRQISVNDR
>FUSION-ENST00000486196.1:91-ENST00000527095.7:802208|3195
EATAQTLDSSSIYR
>FUSION-ENST00000486196.1:91-ENST00000527095.7:802208|5258
HSFVANRR
>FUSION-ENST00000486196.1:91-ENST00000527095.7:802208|188
MRVFPKAVLGVDMVLPVISAAR
>FUSION-ENST00000461314.5:161749-ENST00000261947.4:108549|376
CFERMEDWAR
>FUSION-ENST00000486196.1:91-ENST00000527095.7:802208|3704
WQLSGLEKLCTNPILEVNCH
>FUSION-ENST00000486196.1:91-ENST00000527095.7:802208|840
MGYPAFNSVVK
>FUSION-ENST00000486196.1:91-ENST00000527095.7:802208|4224
QCLALLPRLECSGTILAHCK
>FUSION-ENST00000486196.1:91-ENST00000527095.7:802208|674
LLFFFRGEGFDCKK
>FUSION-ENST00000486196.1:91-ENST00000527095.7:802208|644
QTAFRGKGHFLMTK
>FUSION-ENST00000486196.1:91-ENST00000527095.7:802208|362
MILVCKGWGHAICRK
>FUSION-ENST00000486196.1:91-ENST00000527095.7:802208|5505
NGCSPNLIWSTDPVS
>FUSION-ENST00000486196.1:91-ENST00000527095.7:802208|2210
VVALYWPF
>FUSION-ENST00000486196.1:91-ENST00000527095.7:802208|732
MISVSDR
>FUSION-ENST00000461314.5:161749-ENST00000261947.4:108549|97
MCVLMWLESEGVR
>FUSION-ENST00000486196.1:91-ENST00000527095.7:802208|5445
SEMIDPFK
>FUSION-ENST00000486196.1:91-ENST00000527095.7:802208|233
MLPSITDLHYHR
>FUSION-ENST00000523967.5:111595-ENST00000630925.1:12095|353
HVKNTCSMVPSLIYKISCISK
>FUSION-ENST00000486196.1:91-ENST00000527095.7:802208|1995
HWGYSTE
>FUSION-ENST00000461314.5:161749-ENST00000261947.4:108549|253
IRFFFFSP
>ENST00000530582.5|SNV-135180-C-T|1
AGGLWPGSVCDLC
>FUSION-ENST00000486196.1:91-ENST00000527095.7:802208|2622
MERRVNK
>FUSION-ENST00000486196.1:91-ENST00000527095.7:802208|3489
LLFCIHQLIIYIR
>FUSION-ENST00000486196.1:91-ENST00000527095.7:802208|4386
MGGGGVMSS
>FUSION-ENST00000461314.5:161749-ENST00000261947.4:108549|423
MKVVRTGFLPVSYGS
>ENST00000324631.13|SNV-366056-G-A|1
SEGNSSSSLGDIVPSSRK
>FUSION-ENST00000486196.1:91-ENST00000527095.7:802208|2666
MEISRIYIGWCK
>FUSION-ENST00000486196.1:91-ENST00000527095.7:802208|5677
SSPGTAISPVVRIVPGTNK
>ENST00000591661.1|SNV-5898-C-T|2
GCFASVNGDAASGLWK
>FUSION-ENST00000486196.1:91-ENST00000527095.7:802208|3971
MVSSSISVCLCFGIIK
>ENST00000298292.12|SNV-1009-G-A|5
KLLCLNSR
>FUSION-ENST00000486196.1:91-ENST00000527095.7:802208|5412
IPVAKNYPT
>FUSION-ENST00000486196.1:91-ENST00000527095.7:802208|294
LGNCSRTGHIR
>ENST00000547717.1|SNV-19356-C-A|3
AITIAGIPKSIIECVK
>FUSION-ENST00000486196.1:91-ENST00000527095.7:802208|4177
GLLQFSMPSWL
>FUSION-ENST00000486196.1:91-ENST00000527095.7:802208|2906
SVGAWGRER
>ENST00000492804.1|SNV-31591-T-C|4
LRTWLGILATLVKQSFQPK
>FUSION-ENST00000486196.1:91-ENST00000527095.7:802208|3151
CSVCKVGV
>FUSION-ENST00000486196.1:91-ENST00000527095.7:802208|3412
MRAKLHLK
>FUSION-ENST00000486196.1:91-ENST00000527095.7:802208|5132
MRPLDEAETVHEEVVISSSR
>FUSION-ENST00000486196.1:91-ENST00000527095.7:802208|3545
MFLTQEPCSSYYTK
>FUSION-ENST00000486196.1:91-ENST00000527095.7:802208|4241
FYITISITQTGKLALR
>ENST00000552008.5|SNV-82687-G-A|4
NELKASGGKIK
>FUSION-ENST00000486196.1:91-ENST00000527095.7:802208|1991
NKIVAVSWFTLAER
>FUSION-ENST00000486196.1:91-ENST00000527095.7:802208|288
VTFHLPQFPHIQSR
>FUSION-ENST00000486196.1:91-ENST00000527095.7:802208|2263
MYRTFDIFFS
>ENST00000486102.5|SNV-1972-G-A|2
HPQQPPARNP
>FUSION-ENST00000486196.1:91-ENST00000527095.7:802208|5329
MWPQLFHLLEIHLRPLNSKVWW
>ENST00000476556.5|MNV-484801-GT-G|5
MFKPARKR
>FUSION-ENST00000461314.5:161749-ENST00000261947.4:108549|232
MMKYCLFSTATDYTLNFFNTANR
>FUSION-ENST00000486196.1:91-ENST00000527095.7:802208|3874
TCYCVVIDCRKEK
>FUSION-ENST00000486196.1:91-ENST00000527095.7:802208|3055
AYCSLKLLDSRDPLALASK
>FUSION-ENST00000486196.1:91-ENST00000527095.7:802208|5289
MNVQWKSWER
>FUSION-ENST00000645722.2:161749-ENST00000261947.4:108549|4
RLWMEAMDGREPK
>FUSION-ENST00000486196.1:91-ENST00000527095.7:802208|2521
HLNHILCKQER
>FUSION-ENST00000486196.1:91-ENST00000527095.7:802208|1633
WGLRPRMH
>FUSION-ENST00000486196.1:91-ENST00000527095.7:802208|2157
LVFILIFILK
>FUSION-ENST00000486196.1:91-ENST00000527095.7:802208|1019
MVLLAVQEAWWGRPQETYNYDRR
>FUSION-ENST00000486196.1:91-ENST00000527095.7:802208|43
VTFLKLGFVLARQK
>FUSION-ENST00000486196.1:91-ENST00000527095.7:802208|5661
EGEGLYPK
>ENST00000430580.6|INDEL-49383-C-CA|3
LSRHADGSGRA
>FUSION-ENST00000523967.5:111595-ENST00000630925.1:12095|387
HHHAQLIFFLYF
>FUSION-ENST00000486196.1:91-ENST00000527095.7:802208|4933
MPGANRKSGILMPAT
>FUSION-ENST00000486196.1:91-ENST00000527095.7:802208|1936
SKLCFMYKIIMK
>FUSION-ENST00000486196.1:91-ENST00000527095.7:802208|3781
RNGHFQELSQK
>FUSION-ENST00000486196.1:91-ENST00000527095.7:802208|2596
GASVGGKR
>FUSION-ENST00000461314.5:161749-ENST00000261947.4:108549|5
TSFFLLFHRVEWF
>FUSION-ENST00000486196.1:91-ENST00000527095.7:802208|2756
MADKGRHCIFFSSHICQLR
>FUSION-ENST00000486196.1:91-ENST00000527095.7:802208|4140
MCVPGSK
>FUSION-ENST00000486196.1:91-ENST00000527095.7:802208|4399
FLQGFAASDIY
>FUSION-ENST00000486196.1:91-ENST00000527095.7:802208|716
MPVIYIYFIQK
>FUSION-ENST00000486196.1:91-ENST00000527095.7:802208|1968
SLFQLQKSR
>FUSION-ENST00000523967.5:111595-ENST00000630925.1:12095|89
GSGRPPAPARPRRTPR
>FUSION-ENST00000486196.1:91-ENST00000527095.7:802208|5583
YYSVRITAQLLLPHQ
>FUSION-ENST00000486196.1:91-ENST00000527095.7:802208|3530
THTSVVEAK
>FUSION-ENST00000486196.1:91-ENST00000527095.7:802208|5388
ILELRGRPEQGW
>FUSION-ENST00000486196.1:91-ENST00000527095.7:802208|5196
MDSISKK
>FUSION-ENST00000486196.1:91-ENST00000527095.7:802208|5724
SCMNIFKWH
>FUSION-ENST00000486196.1:91-ENST00000527095.7:802208|3414
HCTPAWAMRAK
>FUSION-ENST00000486196.1:91-ENST00000527095.7:802208|5184
KEGCPHDSVNSHR
>FUSION-ENST00000461314.5:161749-ENST00000261947.4:108549|270
FLLILFQR
>ENST00000492943.1|SNV-54160-A-G|2
MALAVLQPLLAVFRPPLHDPRR
>ENST00000521080.5|SNV-42026-G-C|3
LTELLRGASFEFKDMR
>FUSION-ENST00000486196.1:91-ENST00000527095.7:802208|3684
MAFSYKYQLYQLNCTPFFFFFLR
>FUSION-ENST00000486196.1:91-ENST00000527095.7:802208|1374
VCPQVLCKYSSPSCLSYYNEFCK
>FUSION-ENST00000461314.5:161749-ENST00000261947.4:108549|393
GRTSVGGVG
>ENST00000484907.1|SNV-10055-G-A|1
LFTCTYRNACRAE
>FUSION-ENST00000486196.1:91-ENST00000527095.7:802208|5638
MEYNYTSFSLCLSLR
>FUSION-ENST00000486196.1:91-ENST00000527095.7:802208|2959
MQSPFIYPMVR
>FUSION-ENST00000486196.1:91-ENST00000527095.7:802208|176
MWIGTAFFESNVTKCVK
>FUSION-ENST00000486196.1:91-ENST00000527095.7:802208|3934
MMNRENINSGYSKVSVWIR
>FUSION-ENST00000486196.1:91-ENST00000527095.7:802208|3640
MRNVGKIQLDSCLILPR
>FUSION-ENST00000486196.1:91-ENST00000527095.7:802208|1543
MLHSNSFHEKGVR
>FUSION-ENST00000486196.1:91-ENST00000527095.7:802208|5644
GRVPPCLACSLSLETQPILTLFFK
>FUSION-ENST00000486196.1:91-ENST00000527095.7:802208|2696
RFLPLLPMAKTATTFAPT
>FUSION-ENST00000513016.5:83421-ENST00000511817.1:275627|6
MAAHCSRPDSSLPETSKK
>FUSION-ENST00000461314.5:161749-ENST00000261947.4:108549|16
SQSTADLKLLILGK
>FUSION-ENST00000486196.1:91-ENST00000527095.7:802208|3878
MVQVGSLKTCYCVVIDCRK
>FUSION-ENST00000486196.1:91-ENST00000527095.7:802208|3803
ASQPTGK
>FUSION-ENST00000486196.1:91-ENST00000527095.7:802208|2754
GRHCIFFSSHICQLR
>FUSION-ENST00000486196.1:91-ENST00000527095.7:802208|1588
KKPTCHLHIIQNLRVGDVK
>FUSION-ENST00000486196.1:91-ENST00000527095.7:802208|2285
MLCKFFSLLFYVILQNNFFENRSL
>ENST00000314103.6|SNV-762-G-T|3
MKVITFEIAWHNK
>FUSION-ENST00000461314.5:161749-ENST00000261947.4:108549|197
MCSRDLK
>FUSION-ENST00000486196.1:91-ENST00000527095.7:802208|5195
MDSISKKK
>FUSION-ENST00000486196.1:91-ENST00000527095.7:802208|5218
MVKPCLYQKK
>FUSION-ENST00000523967.5:111595-ENST00000630925.1:12095|460
TERQGRCLLGGMK
>FUSION-ENST00000486196.1:91-ENST00000527095.7:802208|1607
GQKTLLPWPLK
>FUSION-ENST00000486196.1:91-ENST00000527095.7:802208|5956
MRSPSRSTR
>FUSION-ENST00000523967.5:111595-ENST00000630925.1:12095|379
EDRLGGPVHKYLFNL
>FUSION-ENST00000486196.1:91-ENST00000527095.7:802208|3992
KNFQLGMVTVTVSKIWL
>FUSION-ENST00000486196.1:91-ENST00000527095.7:802208|847
NPHWIWRGIIKR
>FUSION-ENST00000486196.1:91-ENST00000527095.7:802208|940
MQMWFMRDNLLL
>FUSION-ENST00000486196.1:91-ENST00000527095.7:802208|600
MCTFLGQGKI
>FUSION-ENST00000486196.1:91-ENST00000527095.7:802208|2761
MRVTWTQHCDTATVHLITKPATK
>FUSION-ENST00000523967.5:111595-ENST00000630925.1:12095|264
IFSIFSSESAEKGRK
>FUSION-ENST00000486196.1:91-ENST00000527095.7:802208|2558
ILNVLTMVPHFHFAQSPAK
>FUSION-ENST00000486196.1:91-ENST00000527095.7:802208|3589
ITKLWVQK
>FUSION-ENST00000486196.1:91-ENST00000527095.7:802208|4004
QFLIICGLDSSFIFSKAAL
>FUSION-ENST00000523967.5:111595-ENST00000630925.1:12095|441
DGYFAFSNEGGSYDR
>FUSION-ENST00000486196.1:91-ENST00000527095.7:802208|4518
MKMFATSVFLSWMTRAVYK
>FUSION-ENST00000523967.5:111595-ENST00000630925.1:12095|299
LVSNSWAQAICPPWPPKVLVLQA
>FUSION-ENST00000486196.1:91-ENST00000527095.7:802208|5570
VLIIGYFQCIIL
>FUSION-ENST00000486196.1:91-ENST00000527095.7:802208|2685
MRQSNLGR
>FUSION-ENST00000486196.1:91-ENST00000527095.7:802208|1420
PQAEMSPTHTPPAPTHCR
>ENST00000549550.1|SNV-10927-T-C|6
KQAIEEQPQLER
>ENST00000350881.6|SNV-76697-A-T|2
CGPCKPGFTGDQIRGCK
>FUSION-ENST00000486196.1:91-ENST00000527095.7:802208|3212
RLRWEDHLRPGVR
>FUSION-ENST00000486196.1:91-ENST00000527095.7:802208|4049
MSELGACHTVWWECKR
>FUSION-ENST00000523967.5:111595-ENST00000630925.1:12095|421
DHPGQCGETPSLLKIQK
>FUSION-ENST00000486196.1:91-ENST00000527095.7:802208|5383
PEHDVSVLMCQEKPKIQA
>FUSION-ENST00000486196.1:91-ENST00000527095.7:802208|2030
SLFLFSSVSTISPLI
>FUSION-ENST00000486196.1:91-ENST00000527095.7:802208|5663
MLETCREGEGLYPKTR
>FUSION-ENST00000523967.5:111595-ENST00000630925.1:12095|495
NAYTDDTAHTR
>FUSION-ENST00000461314.5:161749-ENST00000261947.4:108549|154
MLGLEERGPGK
>FUSION-ENST00000486196.1:91-ENST00000527095.7:802208|931
ESSRKER
>FUSION-ENST00000486196.1:91-ENST00000527095.7:802208|2435
ILTFYTYQ
>FUSION-ENST00000486196.1:91-ENST00000527095.7:802208|4145
ERETLNR
>FUSION-ENST00000486196.1:91-ENST00000527095.7:802208|4726
MQSLHLK
>FUSION-ENST00000486196.1:91-ENST00000527095.7:802208|5625
YNLMSFDICMAYVCVLTHL
>ENST00000467966.1|SNV-91927-A-T|1
FEFYGGRESLQV
>FUSION-ENST00000486196.1:91-ENST00000527095.7:802208|5881
MELLMETRL
>FUSION-ENST00000486196.1:91-ENST00000527095.7:802208|5466
MMFRLGKAQVVGMIPTSVLFSPR
>FUSION-ENST00000486196.1:91-ENST00000527095.7:802208|2214
MKVVALYWPF
>FUSION-ENST00000486196.1:91-ENST00000527095.7:802208|2828
MSSRWLDKGVWSSEEGLG
>FUSION-ENST00000486196.1:91-ENST00000527095.7:802208|61
MHTDLTSLQNMKQMGPTRILQLFR
>ENST00000008391.4|SNV-31591-T-C|1
AANVTLLTSLVEGEASHLAR
>FUSION-ENST00000486196.1:91-ENST00000527095.7:802208|3721
SHKPYHLINFPQAPGLCRRN
>FUSION-ENST00000486196.1:91-ENST00000527095.7:802208|3496
NPSLYQPR
>FUSION-ENST00000486196.1:91-ENST00000527095.7:802208|3613
HLPFLMCQVHNLSDSVKR
>FUSION-ENST00000486196.1:91-ENST00000527095.7:802208|2689
MTLQDMRQSNLGR
>FUSION-ENST00000486196.1:91-ENST00000527095.7:802208|351
MLPINVR
>FUSION-ENST00000486196.1:91-ENST00000527095.7:802208|16
MLFVFCSSFIFNQGNHF
>FUSION-ENST00000486196.1:91-ENST00000527095.7:802208|5754
YGGLQHKVYFSLWVAVIKD
>FUSION-ENST00000486196.1:91-ENST00000527095.7:802208|1127
YIYIIMRVQFFSF
>FUSION-ENST00000486196.1:91-ENST00000527095.7:802208|4750
TLKPRKI
>FUSION-ENST00000486196.1:91-ENST00000527095.7:802208|2547
VELSVGARTNDDNVR
>FUSION-ENST00000523967.5:111595-ENST00000630925.1:12095|556
CSLALALKAEPEVMACFTQLK
>FUSION-ENST00000461314.5:161749-ENST00000261947.4:108549|271
NINEKFLLILFQRK
>FUSION-ENST00000486196.1:91-ENST00000527095.7:802208|4781
GIGICLFK
>ENST00000280979.9|MNV-494427-GA-G|1
SLSQNWL
>FUSION-ENST00000486196.1:91-ENST00000527095.7:802208|1577
VNMCRQNSTFHKTQGSGFSAK
>FUSION-ENST00000486196.1:91-ENST00000527095.7:802208|3615
HLTRHLPFLMCQVHNLSDSVKR
>FUSION-ENST00000486196.1:91-ENST00000527095.7:802208|3767
MKIMENQTNLASQ
>FUSION-ENST00000486196.1:91-ENST00000527095.7:802208|5458
IPTSVLFSPR
>FUSION-ENST00000486196.1:91-ENST00000527095.7:802208|3608
CQVHNLSDSVKR
>FUSION-ENST00000486196.1:91-ENST00000527095.7:802208|5430
MLLPLSSTHPLLPPLR
>FUSION-ENST00000486196.1:91-ENST00000527095.7:802208|1962
TLCVSAK
>FUSION-ENST00000461314.5:161749-ENST00000261947.4:108549|1
GLTFSFILLGVLKHL
>FUSION-ENST00000486196.1:91-ENST00000527095.7:802208|129
MLLNINH
>FUSION-ENST00000486196.1:91-ENST00000527095.7:802208|3655
EERQQHGNYNIE
>FUSION-ENST00000486196.1:91-ENST00000527095.7:802208|5271
LFDNCNK
>FUSION-ENST00000486196.1:91-ENST00000527095.7:802208|5786
PLLVISSTSYTEKFR
>FUSION-ENST00000486196.1:91-ENST00000527095.7:802208|5789
MPLLVISSTSYTEK
>FUSION-ENST00000486196.1:91-ENST00000527095.7:802208|2197
MTSKHPIYQMRR
>FUSION-ENST00000600794.1:9027-ENST00000264042.8:77873|1
DPNGAKAGK
>FUSION-ENST00000486196.1:91-ENST00000527095.7:802208|553
FALFLRGAVSSVVHPIMVK
>FUSION-ENST00000486196.1:91-ENST00000527095.7:802208|304
MPYAEKK
>FUSION-ENST00000312431.10:103253-ENST00000630925.1:12095|16
IAEESCK
>FUSION-ENST00000486196.1:91-ENST00000527095.7:802208|2461
MKSPHGLSR
>FUSION-ENST00000523967.5:111595-ENST00000630925.1:12095|497
ETESEQG
>FUSION-ENST00000486196.1:91-ENST00000527095.7:802208|1011
HIFTWPEQEEGKEWGGATR
>FUSION-ENST00000486196.1:91-ENST00000527095.7:802208|1544
LHSNSFHEK
>FUSION-ENST00000486196.1:91-ENST00000527095.7:802208|2085
CNTYISPVSYK
>FUSION-ENST00000486196.1:91-ENST00000527095.7:802208|202
AEHWCSESASAQWSVLRSWWLAWHH
>FUSION-ENST00000486196.1:91-ENST00000527095.7:802208|1528
ESHSVAQAGVQWRNLSGAIK
>FUSION-ENST00000486196.1:91-ENST00000527095.7:802208|980
PLHSSLGNRARTCLNK
>FUSION-ENST00000486196.1:91-ENST00000527095.7:802208|2086
SVYLLII
>FUSION-ENST00000486196.1:91-ENST00000527095.7:802208|2591
MGSPRQTVDVK
>FUSION-ENST00000486196.1:91-ENST00000527095.7:802208|5479
MHILNLIFSLH
>FUSION-ENST00000486196.1:91-ENST00000527095.7:802208|3548
LPCSYKCSCGK
>FUSION-ENST00000486196.1:91-ENST00000527095.7:802208|2277
SMINVKRK
>FUSION-ENST00000486196.1:91-ENST00000527095.7:802208|1163
CLSIQIMAQQETKALHASP
>FUSION-ENST00000486196.1:91-ENST00000527095.7:802208|2454
FSRARPVLYVLLTQIQN
>FUSION-ENST00000486196.1:91-ENST00000527095.7:802208|2522
HLNHILCK
>FUSION-ENST00000486196.1:91-ENST00000527095.7:802208|4616
SFICSVSFLGNNLSEVTIFL
>FUSION-ENST00000486196.1:91-ENST00000527095.7:802208|414
LLMVMMPDITR
>FUSION-ENST00000486196.1:91-ENST00000527095.7:802208|3359
NCQTVFQSKHTILYSHR
>FUSION-ENST00000486196.1:91-ENST00000527095.7:802208|1801
SLCYKDYALHKK
>FUSION-ENST00000486196.1:91-ENST00000527095.7:802208|3012
NKTKLIVTHQHQK
>FUSION-ENST00000486196.1:91-ENST00000527095.7:802208|453
SLCPPPPDPRSILHRR
>FUSION-ENST00000486196.1:91-ENST00000527095.7:802208|2727
VKSGQYMGYK
>FUSION-ENST00000486196.1:91-ENST00000527095.7:802208|4996
SSKETVTEGPGRETR
>FUSION-ENST00000486196.1:91-ENST00000527095.7:802208|164
VAHACNPSTLGG
>FUSION-ENST00000486196.1:91-ENST00000527095.7:802208|3948
MNPYSICK
>FUSION-ENST00000486196.1:91-ENST00000527095.7:802208|4194
KQKQNNNNNNQK
>FUSION-ENST00000523967.5:111595-ENST00000630925.1:12095|163
REGPQAGTRQPR
>FUSION-ENST00000486196.1:91-ENST00000527095.7:802208|3134
SVMRQEDFMVK
>FUSION-ENST00000486196.1:91-ENST00000527095.7:802208|3346
MLLLLCLR
>FUSION-ENST00000486196.1:91-ENST00000527095.7:802208|1277
MCQNWGCSARHKINE
>FUSION-ENST00000486196.1:91-ENST00000527095.7:802208|872
MFGVFKS
>FUSION-ENST00000523967.5:111595-ENST00000630925.1:12095|138
MRGATCRGLLTLSPGCPLDADPR
>FUSION-ENST00000486196.1:91-ENST00000527095.7:802208|5507
VCEDYTSSPNFLSPSLTQPQVTR
>FUSION-ENST00000486196.1:91-ENST00000527095.7:802208|989
MIMPLHSSLGNRAR
>FUSION-ENST00000461314.5:161749-ENST00000261947.4:108549|347
WPPLAVACVIQSNLIWG
>FUSION-ENST00000486196.1:91-ENST00000527095.7:802208|5436
KQCISLQLISANSSIQEGFIAHV
>FUSION-ENST00000461314.5:161749-ENST00000261947.4:108549|266
PKYLHDSESK
>FUSION-ENST00000486196.1:91-ENST00000527095.7:802208|654
GVCVQPIISLPCCEQVLIP
>FUSION-ENST00000486196.1:91-ENST00000527095.7:802208|5637
EYNYTSFSLCLSLR
>FUSION-ENST00000486196.1:91-ENST00000527095.7:802208|5796
YPFPTLCLRKIPH
>FUSION-ENST00000486196.1:91-ENST00000527095.7:802208|5169
MFMGFGTQHELPFLR
>FUSION-ENST00000486196.1:91-ENST00000527095.7:802208|5601
MFTCVRSCLSSK
>FUSION-ENST00000486196.1:91-ENST00000527095.7:802208|1189
VIRVTTVEFLVLGFSWTGR
>FUSION-ENST00000486196.1:91-ENST00000527095.7:802208|5485
MNIRTGKYIWIFICVFPQLNL
>FUSION-ENST00000486196.1:91-ENST00000527095.7:802208|5457
MIPTSVLFSPRLIVF
>FUSION-ENST00000486196.1:91-ENST00000527095.7:802208|3453
MVPSFVHVPAK
>FUSION-ENST00000523967.5:111595-ENST00000630925.1:12095|125
TAVERSAALFLR
>FUSION-ENST00000486196.1:91-ENST00000527095.7:802208|4660
EIDFKELVHAVSRAGK
>FUSION-ENST00000486196.1:91-ENST00000527095.7:802208|2445
NPVCLPTGHFAFYSLIR
>FUSION-ENST00000486196.1:91-ENST00000527095.7:802208|1122
QYVLGVPDV
>ENST00000405876.9|SNV-10927-T-C|4
EQVMADVAWMKQAIEEQPQLERAR
>FUSION-ENST00000486196.1:91-ENST00000527095.7:802208|5227
GYIIGNSQRCKQPVEQMPLR
>ENST00000262043.8|SNV-49770-G-A|2
HVSHSSQK
>FUSION-ENST00000486196.1:91-ENST00000527095.7:802208|5884
ASPKSPRCHLWIGR
>FUSION-ENST00000328705.7:91-ENST00000527095.7:802208|14
NQGQARTNSTSVSWPGCVPTR
>FUSION-ENST00000486196.1:91-ENST00000527095.7:802208|62
HTDLTSLQNMKQMGPTR
>ENST00000331835.10|MNV-322-GA-G|19
MVAWRLGR
>FUSION-ENST00000523967.5:111595-ENST00000630925.1:12095|506
CPWGLSCKGRRPGVL
>FUSION-ENST00000486196.1:91-ENST00000527095.7:802208|3460
FPALCPCVLIVQLPLMSENK
>FUSION-ENST00000486196.1:91-ENST00000527095.7:802208|2560
MFCCYHPK
>FUSION-ENST00000523967.5:111595-ENST00000630925.1:12095|101
GLGPARSTR
>FUSION-ENST00000523967.5:111595-ENST00000630925.1:12095|361
MDTNLQLK
>FUSION-ENST00000486196.1:91-ENST00000527095.7:802208|5030
YFYIRFFHKWK
>FUSION-ENST00000486196.1:91-ENST00000527095.7:802208|4691
IFEAKFSISLFPEKQSTDR
>FUSION-ENST00000312431.10:111595-ENST00000630925.1:12095|7
SIWGRGWSGGR
>FUSION-ENST00000486196.1:91-ENST00000527095.7:802208|4957
LFKSSNELVLNF
>FUSION-ENST00000486196.1:91-ENST00000527095.7:802208|3573
NPLILSIFWFITL
>FUSION-ENST00000486196.1:91-ENST00000527095.7:802208|4019
VGQPKRTSIALCMASCLWLYQK
>FUSION-ENST00000486196.1:91-ENST00000527095.7:802208|1285
MGHLYGK
>FUSION-ENST00000461314.5:161749-ENST00000261947.4:108549|288
WIRARMLTR
>ENST00000264260.6|MNV-33274-GA-G|2
KLSGFCPQLLGEA
>FUSION-ENST00000486196.1:91-ENST00000527095.7:802208|924
MGGYFLSEILK
>FUSION-ENST00000486196.1:91-ENST00000527095.7:802208|5425
NVTGFCFLLGLPYMER
>ENST00000331835.10|MNV-322-GA-G|13
VGVWCRR
>ENST00000491011.1|SNV-9425-C-A|3
MTLGILK
>ENST00000324771.12|SNV-21009-A-G|2
IMSRLKDPSIIR
>FUSION-ENST00000486196.1:91-ENST00000527095.7:802208|1571
QNSTFHKTQGSGFSAK
>FUSION-ENST00000486196.1:91-ENST00000527095.7:802208|53
MGPTRILQLFR
>FUSION-ENST00000486196.1:91-ENST00000527095.7:802208|1380
IPPCLLLHPENFPK
>FUSION-ENST00000486196.1:91-ENST00000527095.7:802208|893
ITLEEWPNSTLSGYCHNIVRKN
>FUSION-ENST00000486196.1:91-ENST00000527095.7:802208|5935
DWEALEKHLAGLQFR
>FUSION-ENST00000486196.1:91-ENST00000527095.7:802208|1689
FLSLPHWFRRAGEQLSSLAAR
>FUSION-ENST00000486196.1:91-ENST00000527095.7:802208|4167
PAKTGLFGNLAVMFLCWFLER
>FUSION-ENST00000486196.1:91-ENST00000527095.7:802208|3762
MNYRKSHSFR
>FUSION-ENST00000486196.1:91-ENST00000527095.7:802208|4443
VGLTTKMTFRCK
>FUSION-ENST00000486196.1:91-ENST00000527095.7:802208|5403
MLIYTHK
>FUSION-ENST00000486196.1:91-ENST00000527095.7:802208|165
MVAHACNPSTLGG
>FUSION-ENST00000486196.1:91-ENST00000527095.7:802208|5279
NIYPILSPNLQTLLRFILAFEIK
>FUSION-ENST00000486196.1:91-ENST00000527095.7:802208|5516
MSHCARPTFAL
>FUSION-ENST00000486196.1:91-ENST00000527095.7:802208|3682
YQLYQLNCTPFFFFFLR
>FUSION-ENST00000486196.1:91-ENST00000527095.7:802208|3007
MPELWLVFLHGLLKKK
>FUSION-ENST00000421834.6:111595-ENST00000630925.1:12095|15
EESCKNVSLSISR
>FUSION-ENST00000486196.1:91-ENST00000527095.7:802208|3526
MISELLDGASQKDP
>FUSION-ENST00000486196.1:91-ENST00000527095.7:802208|2624
VGQSHMERR
>FUSION-ENST00000461314.5:161749-ENST00000261947.4:108549|54
AFQQRDIPSGCEVACCGRA
>FUSION-ENST00000486196.1:91-ENST00000527095.7:802208|4305
TSAGDREK
>FUSION-ENST00000486196.1:91-ENST00000527095.7:802208|5885
ASPKSPR
>FUSION-ENST00000486196.1:91-ENST00000527095.7:802208|5748
RLKSTDLNPV
>FUSION-ENST00000486196.1:91-ENST00000527095.7:802208|5170
AEPRVAPVTLERVTAN
>FUSION-ENST00000486196.1:91-ENST00000527095.7:802208|867
LLHEILR
>FUSION-ENST00000523967.5:111595-ENST00000630925.1:12095|395
KQQTVGK
>ENST00000317658.5|SNV-487-G-A|5
DIQSHGIIQNK
>FUSION-ENST00000486196.1:91-ENST00000527095.7:802208|3741
CLFHWPNGASPGMLLFFFFK
>FUSION-ENST00000486196.1:91-ENST00000527095.7:802208|4026
PLIQSRQISK
>FUSION-ENST00000328705.7:91-ENST00000527095.7:802208|4
GWGPGQR
>FUSION-ENST00000486196.1:91-ENST00000527095.7:802208|3524
MNLGDRGCSELR
>FUSION-ENST00000486196.1:91-ENST00000527095.7:802208|4436
MRTHVTTFGPPG
>FUSION-ENST00000461314.5:161749-ENST00000261947.4:108549|400
MTAGFTSVKGR
>FUSION-ENST00000486196.1:91-ENST00000527095.7:802208|4217
EQNEYSNKLSRGS
>FUSION-ENST00000486196.1:91-ENST00000527095.7:802208|326
CAQLQKNQLCVSSSYLIFSICLK
>ENST00000546266.5|SNV-26249-T-A|1
QLLTTQFPFKINEK
>FUSION-ENST00000486196.1:91-ENST00000527095.7:802208|2265
WKTHDIK
>FUSION-ENST00000523967.5:111595-ENST00000630925.1:12095|154
GGRKYFQPSPR
>FUSION-ENST00000486196.1:91-ENST00000527095.7:802208|2695
FLPLLPMAK
>FUSION-ENST00000486196.1:91-ENST00000527095.7:802208|4088
VVNKTKPLPQWSYIQHKTQMSL
>FUSION-ENST00000486196.1:91-ENST00000527095.7:802208|2506
MENTLTISFVNK
>FUSION-ENST00000486196.1:91-ENST00000527095.7:802208|5189
MLCWRMGHIGNTLLYILR
>FUSION-ENST00000486196.1:91-ENST00000527095.7:802208|5755
MYGGLQHKVYFSLWVAVIKD
>FUSION-ENST00000486196.1:91-ENST00000527095.7:802208|5079
MELVVTQGR
>FUSION-ENST00000486196.1:91-ENST00000527095.7:802208|4308
CEHSVTGAMTSAGDREK
>ENST00000430580.6|INDEL-49383-C-CA|2
HADGSGR
>FUSION-ENST00000486196.1:91-ENST00000527095.7:802208|796
CKRCLGHSAVR
>FUSION-ENST00000486196.1:91-ENST00000527095.7:802208|2502
MNAQPLILFFQHEK
>FUSION-ENST00000486196.1:91-ENST00000527095.7:802208|4985
MTWEPLPPQHTQR
>FUSION-ENST00000486196.1:91-ENST00000527095.7:802208|5512
MHFLLSQGDYFALNLCR
>FUSION-ENST00000486196.1:91-ENST00000527095.7:802208|2180
MWHNQTK
>FUSION-ENST00000523967.5:111595-ENST00000630925.1:12095|335
MDVLLNSYNAVIISCYR
>FUSION-ENST00000486196.1:91-ENST00000527095.7:802208|4752
MRTLKPRK
>FUSION-ENST00000486196.1:91-ENST00000527095.7:802208|4517
KMFATSVFLSWMTRAVYK
>FUSION-ENST00000486196.1:91-ENST00000527095.7:802208|4414
ETRKSSLLWGPYGHGVGCVDGSQ
>FUSION-ENST00000486196.1:91-ENST00000527095.7:802208|3311
MPVPHSLN
>ENST00000620138.4|SNV-33841-A-C|3
ADPFSFEGPEIVDCDGCTLDWK
>FUSION-ENST00000486196.1:91-ENST00000527095.7:802208|412
LLMVMMPDITRQ
>FUSION-ENST00000486196.1:91-ENST00000527095.7:802208|1456
MICFEKESFAATKSLNTPV
>FUSION-ENST00000486196.1:91-ENST00000527095.7:802208|3334
KSIFSVFPFMDYAVAVVFK
>FUSION-ENST00000486196.1:91-ENST00000527095.7:802208|1814
GSCEDLR
>FUSION-ENST00000486196.1:91-ENST00000527095.7:802208|313
TPNLPLVNLR
>FUSION-ENST00000486196.1:91-ENST00000527095.7:802208|2486
MGRAGMHTR
>FUSION-ENST00000486196.1:91-ENST00000527095.7:802208|4382
MQRVPGLSNKCGK
>FUSION-ENST00000486196.1:91-ENST00000527095.7:802208|1501
MDMSTICKID
>FUSION-ENST00000486196.1:91-ENST00000527095.7:802208|3513
MSFSLSSLSPHLAR
>ENST00000380448.5|SNV-17173-C-T|2
YKPVCNQVECHPYFNQSK
>FUSION-ENST00000486196.1:91-ENST00000527095.7:802208|2000
VICIYSIVSKYLLR
>FUSION-ENST00000486196.1:91-ENST00000527095.7:802208|4118
ALNLAHKIYVYPIKVSLLPS
>FUSION-ENST00000486196.1:91-ENST00000527095.7:802208|3490
MLLFCIHQLIIYIR
>FUSION-ENST00000486196.1:91-ENST00000527095.7:802208|5526
LLHYKLSY
>FUSION-ENST00000486196.1:91-ENST00000527095.7:802208|4372
MWKEIFQAEGTTCVKLWR
>FUSION-ENST00000486196.1:91-ENST00000527095.7:802208|1674
RGIALDCNLNLR
>FUSION-ENST00000486196.1:91-ENST00000527095.7:802208|5561
FFFLFTVTGNYQGEMYSVFQPFTLK
>FUSION-ENST00000461314.5:161749-ENST00000261947.4:108549|62
ELVMGSK
>FUSION-ENST00000486196.1:91-ENST00000527095.7:802208|4603
NWGSQPMIQNR
>FUSION-ENST00000486196.1:91-ENST00000527095.7:802208|5607
INISGITVCVDFCVASLTQKVIILR
>FUSION-ENST00000486196.1:91-ENST00000527095.7:802208|422
MVLTGEDNHLVFHCIP
>ENST00000572351.1|SNV-59476-C-T|5
MSVCCHARTPRSLATSR
>FUSION-ENST00000461314.5:161749-ENST00000261947.4:108549|419
MQVAKEQYSLR
>FUSION-ENST00000523967.5:111595-ENST00000630925.1:12095|393
QQTVGKHMI
>FUSION-ENST00000523967.5:111595-ENST00000630925.1:12095|67
ASCRASR
>FUSION-ENST00000486196.1:91-ENST00000527095.7:802208|1286
EMGHLYGKYHIALMLA
>FUSION-ENST00000486196.1:91-ENST00000527095.7:802208|4541
MELVLIVPSLYCIQLSSMSLY
>ENST00000457545.7|SNV-27888-C-T|1
NVIVIPKSMTPAHIVENIQVFDFK
>FUSION-ENST00000486196.1:91-ENST00000527095.7:802208|1887
MKLSGISR
>ENST00000553260.1|SNV-3758-C-G|2
MAHHQLFLAYTRICLLR
>FUSION-ENST00000486196.1:91-ENST00000527095.7:802208|3989
MVTVTVSK
>FUSION-ENST00000486196.1:91-ENST00000527095.7:802208|4583
NGICFLIL
>ENST00000519589.1|INDEL-351354-T-TT|3
GFFAHDPVNLPR
>FUSION-ENST00000486196.1:91-ENST00000527095.7:802208|5414
QSYIIFGPF
>FUSION-ENST00000486196.1:91-ENST00000527095.7:802208|2355
SLKPRCDK
>FUSION-ENST00000486196.1:91-ENST00000527095.7:802208|293
LGNCSRTGHIRK
>FUSION-ENST00000486196.1:91-ENST00000527095.7:802208|5179
GHIGNTLLYILRFFLL
>FUSION-ENST00000486196.1:91-ENST00000527095.7:802208|4609
MISTKTTVVSR
>FUSION-ENST00000486196.1:91-ENST00000527095.7:802208|2284
LCKFFSLLFYVILQNNFFENRSL
>FUSION-ENST00000486196.1:91-ENST00000527095.7:802208|4155
LLEFSTKLSSTWGLMYANERSWVMK
>FUSION-ENST00000486196.1:91-ENST00000527095.7:802208|5342
RNNNIQRK
>FUSION-ENST00000486196.1:91-ENST00000527095.7:802208|4142
MAMCVPGSK
>FUSION-ENST00000486196.1:91-ENST00000527095.7:802208|1792
VIDCQGSNLSKVLTAFEVR
>FUSION-ENST00000486196.1:91-ENST00000527095.7:802208|646
VRQTAFRGK
>FUSION-ENST00000486196.1:91-ENST00000527095.7:802208|5578
FKLHKCLFL
>ENST00000418664.2|SNV-416-G-T|2
YEVTSGGGGTSSMYYSR
>FUSION-ENST00000486196.1:91-ENST00000527095.7:802208|4016
TSIALCMASCLWLYQK
>FUSION-ENST00000486196.1:91-ENST00000527095.7:802208|3788
MSIQCLPQFFFPS
>FUSION-ENST00000486196.1:91-ENST00000527095.7:802208|5659
EGEGLYPKTRTTPR
>FUSION-ENST00000486196.1:91-ENST00000527095.7:802208|1360
NLPTASGLAAFKRPHFSK
>FUSION-ENST00000486196.1:91-ENST00000527095.7:802208|4944
STPPRGFFLKPFCALQAGPRR
>FUSION-ENST00000486196.1:91-ENST00000527095.7:802208|1622
HQKVTPAPD
>FUSION-ENST00000486196.1:91-ENST00000527095.7:802208|5040
ECVCFPLSVINYYTK
>FUSION-ENST00000486196.1:91-ENST00000527095.7:802208|639
GHFLMTKIRFHR
>FUSION-ENST00000486196.1:91-ENST00000527095.7:802208|5573
MQLSLIPVS
>FUSION-ENST00000523967.5:111595-ENST00000630925.1:12095|86
PQMRRAASPVK
>FUSION-ENST00000486196.1:91-ENST00000527095.7:802208|3177
VGAVATHIQR
>FUSION-ENST00000486196.1:91-ENST00000527095.7:802208|648
CIGIILQGCFKVRQTAFR
>FUSION-ENST00000486196.1:91-ENST00000527095.7:802208|4505
MFYLGYERVCP
>FUSION-ENST00000486196.1:91-ENST00000527095.7:802208|1774
IWDTIVR
>FUSION-ENST00000486196.1:91-ENST00000527095.7:802208|4201
QFLIVKNTLVR
>FUSION-ENST00000486196.1:91-ENST00000527095.7:802208|300
KGGKVLGTY
>FUSION-ENST00000486196.1:91-ENST00000527095.7:802208|5678
MSSPGTAISPVVRIVPGTNK
>FUSION-ENST00000600794.1:9027-ENST00000264042.8:77873|6
FQALEGPHGPASR
>ENST00000462207.1|MNV-82200-TATAT-T|2
NRTDSEMKMQ
>FUSION-ENST00000523967.5:111595-ENST00000630925.1:12095|466
KEGVMTERQGR
>FUSION-ENST00000486196.1:91-ENST00000527095.7:802208|1539
GVRDAEK
>FUSION-ENST00000486196.1:91-ENST00000527095.7:802208|733
PHMISVSDRLVQKNCK
>FUSION-ENST00000486196.1:91-ENST00000527095.7:802208|35
MKAVFHICK
>FUSION-ENST00000461314.5:161749-ENST00000261947.4:108549|281
NYLIFLKAVFIVADDRK
>FUSION-ENST00000486196.1:91-ENST00000527095.7:802208|4922
MIGLGSLG
>FUSION-ENST00000486196.1:91-ENST00000527095.7:802208|3590
AQPSSCCLRNKNTNNK
>ENST00000549550.1|SNV-10927-T-C|8
ADVAWMKQAIEEQPQLERAR
>FUSION-ENST00000486196.1:91-ENST00000527095.7:802208|92
GGKRVYYK
>FUSION-ENST00000486196.1:91-ENST00000527095.7:802208|3364
MFHFIRNCQTVFQSK
>FUSION-ENST00000523967.5:111595-ENST00000630925.1:12095|216
VHSSQHPTLTK
>ENST00000331835.10|MNV-322-GA-G|12
VGVWCRRLGYGCCWR
>FUSION-ENST00000461314.5:161749-ENST00000261947.4:108549|225
YCLFSTATDYTLNFFNTANRSGKF
>FUSION-ENST00000486196.1:91-ENST00000527095.7:802208|1403
AFWFLVL
>FUSION-ENST00000486196.1:91-ENST00000527095.7:802208|2986
GPFGKVLSR
>FUSION-ENST00000486196.1:91-ENST00000527095.7:802208|5230
SSGSPGRGYIIGNSQRCK
>FUSION-ENST00000486196.1:91-ENST00000527095.7:802208|5137
MPSWHPT
>FUSION-ENST00000486196.1:91-ENST00000527095.7:802208|3296
MDFLIHKAKLNS
>FUSION-ENST00000486196.1:91-ENST00000527095.7:802208|2443
QANLKVCLSK
>FUSION-ENST00000486196.1:91-ENST00000527095.7:802208|2966
VLCLMLKFWGEKVVEK
>FUSION-ENST00000486196.1:91-ENST00000527095.7:802208|3870
KKNTSPFL
>ENST00000202773.13|INDEL-12005-A-AA|9
LLSHGKK
>FUSION-ENST00000461314.5:161749-ENST00000261947.4:108549|87
MWLESEGVRKGPSGSCLR
>FUSION-ENST00000486196.1:91-ENST00000527095.7:802208|2236
GKIIGLCPINK
>ENST00000557574.1|MNV-1492-ACT-A|2
AQLLLAFLGLSKETSTICL
>FUSION-ENST00000486196.1:91-ENST00000527095.7:802208|2524
HHLFQKDSSFIVINPHINK
>FUSION-ENST00000486196.1:91-ENST00000527095.7:802208|4180
CHLHFSK
>FUSION-ENST00000486196.1:91-ENST00000527095.7:802208|5380
CQEKPKIQA
>FUSION-ENST00000486196.1:91-ENST00000527095.7:802208|5543
MEHCILEQSLK
>FUSION-ENST00000312431.10:111595-ENST00000630925.1:12095|6
SIWGRGWSGGRELR
>FUSION-ENST00000486196.1:91-ENST00000527095.7:802208|5347
IMRNNNIQR
>FUSION-ENST00000486196.1:91-ENST00000527095.7:802208|585
TLMEREK
>FUSION-ENST00000486196.1:91-ENST00000527095.7:802208|701
LKYVKAVSVTCHVAVCVFHPL
>FUSION-ENST00000486196.1:91-ENST00000527095.7:802208|5803
RGIFPLQSILSLIPCNRK
>FUSION-ENST00000486196.1:91-ENST00000527095.7:802208|3823
MYSYPKHPYAQLKGVYVCVCVCCK
>FUSION-ENST00000486196.1:91-ENST00000527095.7:802208|5078
ELVVTQGR
>FUSION-ENST00000486196.1:91-ENST00000527095.7:802208|2717
EGMKLLVMAK
>ENST00000469255.5|SNV-973-G-A|2
VRLLLWQDLGR
>FUSION-ENST00000486196.1:91-ENST00000527095.7:802208|2647
EDTYSSNRLFGK
>FUSION-ENST00000486196.1:91-ENST00000527095.7:802208|4173
ITVSYFSLSFSSSLS
>FUSION-ENST00000461314.5:161749-ENST00000261947.4:108549|436
MGSYLAK
>FUSION-ENST00000486196.1:91-ENST00000527095.7:802208|4313
RSVGCWAGTK
>ENST00000413683.5|SNV-38362-T-G|1
YDKIFSQANTPLKR
>FUSION-ENST00000486196.1:91-ENST00000527095.7:802208|4337
GTPELRQVGGSR
>FUSION-ENST00000523967.5:111595-ENST00000630925.1:12095|229
MHGVKAVFK
>FUSION-ENST00000486196.1:91-ENST00000527095.7:802208|1721
ISRAWWWAPVVPATQEAEAGE
>FUSION-ENST00000486196.1:91-ENST00000527095.7:802208|3961
CWVHCPY
>FUSION-ENST00000486196.1:91-ENST00000527095.7:802208|3612
HLPFLMCQVHNLSDSVKRLAVR
>FUSION-ENST00000486196.1:91-ENST00000527095.7:802208|1555
FSEKLLFAAAGR
>FUSION-ENST00000523967.5:111595-ENST00000630925.1:12095|212
TFRDLIANPFISR
>FUSION-ENST00000486196.1:91-ENST00000527095.7:802208|2887
MGTGKCR
>FUSION-ENST00000486196.1:91-ENST00000527095.7:802208|3516
HCILAWAMR
>FUSION-ENST00000486196.1:91-ENST00000527095.7:802208|1488
CSTYPCPCPHSIVYFQHSFQNELLK
>FUSION-ENST00000486196.1:91-ENST00000527095.7:802208|5378
RTILTITYWQTTLNIHIHL
>FUSION-ENST00000486196.1:91-ENST00000527095.7:802208|4379
VPGLSNKCGK
>FUSION-ENST00000486196.1:91-ENST00000527095.7:802208|3636
IQLDSCLILPR
>FUSION-ENST00000486196.1:91-ENST00000527095.7:802208|2533
PKVEDAFSFPD
>FUSION-ENST00000486196.1:91-ENST00000527095.7:802208|4215
IYFVFITAK
>FUSION-ENST00000486196.1:91-ENST00000527095.7:802208|1576
MCRQNSTFHK
>FUSION-ENST00000486196.1:91-ENST00000527095.7:802208|5685
MMSLDAVRNYLWCHSMEGPGES
>FUSION-ENST00000486196.1:91-ENST00000527095.7:802208|5201
SVDCCQTHAMKGPWL
>ENST00000492943.1|SNV-54160-A-G|1
ALAVLQPLLAVFRPPLHDPRR
>FUSION-ENST00000486196.1:91-ENST00000527095.7:802208|2602
WSYEEDEGHEGNLLENYR
>FUSION-ENST00000523967.5:111595-ENST00000630925.1:12095|144
RWVEESISNPPPDHPLPR
>FUSION-ENST00000486196.1:91-ENST00000527095.7:802208|5165
MGFGTQHELPFLR
>FUSION-ENST00000486196.1:91-ENST00000527095.7:802208|1855
MPLPGQFLTQAIHFQNCMLDGLR
>FUSION-ENST00000486196.1:91-ENST00000527095.7:802208|296
MIPTHAEHFALYFITECPSLFLSR
>ENST00000533407.6|SNV-15657-C-G|2
MDEGAGHLRDLLLAHPNR
>ENST00000395310.7|SNV-37827-G-C|5
GKYLELLGYTK
>FUSION-ENST00000486196.1:91-ENST00000527095.7:802208|3882
MVQVGSLK
>FUSION-ENST00000486196.1:91-ENST00000527095.7:802208|995
QTVGPPSGVR
>FUSION-ENST00000486196.1:91-ENST00000527095.7:802208|727
LVQKNCK
>FUSION-ENST00000486196.1:91-ENST00000527095.7:802208|3758
MVTSKNSLK
>FUSION-ENST00000486196.1:91-ENST00000527095.7:802208|5327
MKLQYCSVILR
>FUSION-ENST00000486196.1:91-ENST00000527095.7:802208|4461
MTLLPLSYEDPCNYIRPTR
>FUSION-ENST00000523967.5:111595-ENST00000630925.1:12095|304
QGLPLFLK
>FUSION-ENST00000486196.1:91-ENST00000527095.7:802208|3194
MEATAQTLDSSSIYRK
>FUSION-ENST00000486196.1:91-ENST00000527095.7:802208|3091
MGVLLCCPGWSQTLGFK
>FUSION-ENST00000486196.1:91-ENST00000527095.7:802208|1664
LKVLKLSLR
>FUSION-ENST00000486196.1:91-ENST00000527095.7:802208|712
CVCKTYTQIDILENK
>FUSION-ENST00000486196.1:91-ENST00000527095.7:802208|5417
ERTLLSEKF
>ENST00000327367.9|SNV-123722-G-A|1
MSFIKGWGAEYRR
>FUSION-ENST00000486196.1:91-ENST00000527095.7:802208|3651
MCYQDCHYYNFVTL
>FUSION-ENST00000486196.1:91-ENST00000527095.7:802208|5922
RTSATSEGTGMTALRPGNR
>ENST00000470379.1|SNV-80029-G-T|2
LGESREGR
>FUSION-ENST00000523967.5:111595-ENST00000630925.1:12095|157
RRGPAVR
>FUSION-ENST00000486196.1:91-ENST00000527095.7:802208|1709
MNPGGRACSELRSR
>FUSION-ENST00000486196.1:91-ENST00000527095.7:802208|4984
TWEPLPPQHTQR
>FUSION-ENST00000486196.1:91-ENST00000527095.7:802208|5336
LRSKEAK
>FUSION-ENST00000486196.1:91-ENST00000527095.7:802208|3603
MQCAQSIAKQCGQFLNPDVSNSR
>FUSION-ENST00000486196.1:91-ENST00000527095.7:802208|4331
ENSRNTSHIKHVESSEAR
>FUSION-ENST00000486196.1:91-ENST00000527095.7:802208|3685
TQLLFSSPFLSPSIAMAFSYK
>FUSION-ENST00000361671.10:37236-ENST00000457052.3:1938|1
GDVWFQQILGFL
>FUSION-ENST00000486196.1:91-ENST00000527095.7:802208|2698
RFLPLLPMAK
>ENST00000554087.5|SNV-7318-G-A|2
FQQILKK
>FUSION-ENST00000486196.1:91-ENST00000527095.7:802208|4886
YYSFYTPTNGNALK
>FUSION-ENST00000486196.1:91-ENST00000527095.7:802208|4916
MFSATCHPVEQVYTCSSGHGLAER
>FUSION-ENST00000486196.1:91-ENST00000527095.7:802208|4576
MVKPHLY
>FUSION-ENST00000486196.1:91-ENST00000527095.7:802208|3666
GSSLVCMWQVTGLLLCFMIWVRK
>FUSION-ENST00000486196.1:91-ENST00000527095.7:802208|115
GGAIYIDRDNH
>FUSION-ENST00000486196.1:91-ENST00000527095.7:802208|710
CVCKTYTQIDILENKMFK
>FUSION-ENST00000486196.1:91-ENST00000527095.7:802208|721
KLLDVWSAQRSVHYVPDLK
>FUSION-ENST00000486196.1:91-ENST00000527095.7:802208|466
SLPCSIR
>FUSION-ENST00000486196.1:91-ENST00000527095.7:802208|3506
KETFFFFLFFFFIIL
>FUSION-ENST00000486196.1:91-ENST00000527095.7:802208|4159
MIVAKLLEFSTKLSSTWGLMYANER
>FUSION-ENST00000486196.1:91-ENST00000527095.7:802208|4961
METAPGASSPK
>FUSION-ENST00000486196.1:91-ENST00000527095.7:802208|629
MLPGVSR
>FUSION-ENST00000486196.1:91-ENST00000527095.7:802208|1445
VVCFVFK
>ENST00000375735.7|SNV-290293-G-A|3
LNQNSNLIHQKVPPPNNR
>FUSION-ENST00000461314.5:161749-ENST00000261947.4:108549|127
MKISWVWWQVPVIPAK
>FUSION-ENST00000486196.1:91-ENST00000527095.7:802208|1092
MCMYIITILLVHIY
>FUSION-ENST00000486196.1:91-ENST00000527095.7:802208|2114
VFSYTYLL
>FUSION-ENST00000486196.1:91-ENST00000527095.7:802208|2958
QSPFIYPMVR
>FUSION-ENST00000523967.5:111595-ENST00000630925.1:12095|490
CLTQQKGK
>FUSION-ENST00000523967.5:111595-ENST00000630925.1:12095|271
MTSCVYLDNLPNLS
>FUSION-ENST00000421834.6:111595-ENST00000630925.1:12095|11
NVSLSISRRLEGR
>FUSION-ENST00000461314.5:161749-ENST00000261947.4:108549|261
SWILDPCLT
>FUSION-ENST00000486196.1:91-ENST00000527095.7:802208|3693
ITAAVTHSHTQGGCK
>FUSION-ENST00000486196.1:91-ENST00000527095.7:802208|913
MDDIISQESSLDMEGNYKKVR
>FUSION-ENST00000486196.1:91-ENST00000527095.7:802208|1506
MGFYSRTTYMCMFF
>FUSION-ENST00000486196.1:91-ENST00000527095.7:802208|5042
MVESQRECVCFPLSVINYYTK
>FUSION-ENST00000486196.1:91-ENST00000527095.7:802208|4071
VHRWYLEQERELCIK
>FUSION-ENST00000486196.1:91-ENST00000527095.7:802208|2262
YRTFDIFFS
>FUSION-ENST00000486196.1:91-ENST00000527095.7:802208|3409
KLIFKIALLTYDL
>FUSION-ENST00000421834.6:111595-ENST00000630925.1:12095|1
ALSIHGAEFK
>FUSION-ENST00000486196.1:91-ENST00000527095.7:802208|5438
MIDPFKTLPYRNK
>FUSION-ENST00000523967.5:111595-ENST00000630925.1:12095|74
AARRSSR
>FUSION-ENST00000523967.5:111595-ENST00000630925.1:12095|519
AEGQVFFK
>FUSION-ENST00000486196.1:91-ENST00000527095.7:802208|5917
TSATSEGTGMTALRPGNRGT
>FUSION-ENST00000486196.1:91-ENST00000527095.7:802208|1646
SFSFFFFFFFFFLISTSQAALVGRK
>FUSION-ENST00000486196.1:91-ENST00000527095.7:802208|3225
MKLRFTEIK
>FUSION-ENST00000486196.1:91-ENST00000527095.7:802208|3746
KGFSANWKR
>FUSION-ENST00000486196.1:91-ENST00000527095.7:802208|3796
IFLSFEFIHHCLGR
>FUSION-ENST00000486196.1:91-ENST00000527095.7:802208|2676
QSNLGRNRWLQR
>FUSION-ENST00000486196.1:91-ENST00000527095.7:802208|2997
MIALHGW
>FUSION-ENST00000486196.1:91-ENST00000527095.7:802208|3902
CVCVCVAKGR
>FUSION-ENST00000486196.1:91-ENST00000527095.7:802208|5254
MSPARCSGSRL
>ENST00000554087.5|SNV-7318-G-A|1
FQQILKKIIETK
>FUSION-ENST00000486196.1:91-ENST00000527095.7:802208|482
AFLKIEI
>FUSION-ENST00000486196.1:91-ENST00000527095.7:802208|205
VERSWGHIRFEDR
>FUSION-ENST00000486196.1:91-ENST00000527095.7:802208|5831
MKVAPLFSTALR
>FUSION-ENST00000486196.1:91-ENST00000527095.7:802208|4754
VINHSLVSHL
>FUSION-ENST00000486196.1:91-ENST00000527095.7:802208|4675
MCMYTGCVCVSIYTER
>FUSION-ENST00000486196.1:91-ENST00000527095.7:802208|2169
LQHNPLKEPLPFTTTYLCETGFFR
>FUSION-ENST00000461314.5:161749-ENST00000261947.4:108549|213
VVKEVNK
>FUSION-ENST00000461314.5:161749-ENST00000261947.4:108549|265
MPKYLHDSESKSWILDPCLT
>FUSION-ENST00000486196.1:91-ENST00000527095.7:802208|200
MVPLHSSLVTER
>FUSION-ENST00000461314.5:161749-ENST00000261947.4:108549|190
IQWHDRR
>FUSION-ENST00000486196.1:91-ENST00000527095.7:802208|5353
GAAAVTCRLTSCHAR
>FUSION-ENST00000486196.1:91-ENST00000527095.7:802208|3265
MEKTELLHGVHIQSK
>FUSION-ENST00000486196.1:91-ENST00000527095.7:802208|4122
ALNLAHK
>FUSION-ENST00000486196.1:91-ENST00000527095.7:802208|2752
HCIFFSSHICQLR
>FUSION-ENST00000486196.1:91-ENST00000527095.7:802208|3002
LIVTHQHQK
>FUSION-ENST00000486196.1:91-ENST00000527095.7:802208|5463
LGKAQVVGMIPTSVLFSPR
>FUSION-ENST00000486196.1:91-ENST00000527095.7:802208|4367
LWRQGRAVCSGDHMAME
>FUSION-ENST00000421834.6:111595-ENST00000630925.1:12095|14
EESCKNVSLSISRR
>FUSION-ENST00000486196.1:91-ENST00000527095.7:802208|3369
IILSFYYIPSTGHEV
>FUSION-ENST00000486196.1:91-ENST00000527095.7:802208|419
MQPIILR
>FUSION-ENST00000486196.1:91-ENST00000527095.7:802208|4969
ARAAQPQAR
>FUSION-ENST00000486196.1:91-ENST00000527095.7:802208|673
GEGFDCK
>FUSION-ENST00000486196.1:91-ENST00000527095.7:802208|5437
IDPFKTLPYRNK
>FUSION-ENST00000486196.1:91-ENST00000527095.7:802208|3173
VVDFKRQDELSALMGSPQK
>FUSION-ENST00000486196.1:91-ENST00000527095.7:802208|2885
GTGKCRDNNSLSS
>FUSION-ENST00000486196.1:91-ENST00000527095.7:802208|819
QISVNDRTVKLAT
>FUSION-ENST00000486196.1:91-ENST00000527095.7:802208|3076
MFCPLYLFLAQLIPTHH
>ENST00000673875.1|SNV-80146-T-A|1
TTTYQDLRNIFQRFGEIVDIDIK
>FUSION-ENST00000523967.5:111595-ENST00000630925.1:12095|570
WGRMMTMFTLCLVLPIEPFALPAGD
>FUSION-ENST00000486196.1:91-ENST00000527095.7:802208|3362
MFHFIRNCQTVFQSKHTILYSHR
>FUSION-ENST00000486196.1:91-ENST00000527095.7:802208|2615
DDLELRSINWSK
>FUSION-ENST00000486196.1:91-ENST00000527095.7:802208|2574
GQFPPLLPQLPLEFPLL
>FUSION-ENST00000486196.1:91-ENST00000527095.7:802208|4855
MGSQQVVAYA
>FUSION-ENST00000486196.1:91-ENST00000527095.7:802208|5272
GILKLFDNCNK
>FUSION-ENST00000486196.1:91-ENST00000527095.7:802208|2432
MTAGHRHTPALDPKALK
>FUSION-ENST00000486196.1:91-ENST00000527095.7:802208|4319
IENHCLTAKY
>FUSION-ENST00000486196.1:91-ENST00000527095.7:802208|1931
YKIIMKYCIK
>ENST00000261655.8|INDEL-259714-C-CC|3
SGERYWR
>FUSION-ENST00000486196.1:91-ENST00000527095.7:802208|2179
MWHNQTKSYSR
>FUSION-ENST00000486196.1:91-ENST00000527095.7:802208|792
CLGHSAVRVR
>FUSION-ENST00000461314.5:161749-ENST00000261947.4:108549|260
MNFSTSILFLFLPLSTNK
>ENST00000262043.8|SNV-49770-G-A|3
EPHHPAQTRHVSHSSQK
>FUSION-ENST00000486196.1:91-ENST00000527095.7:802208|941
MQMWFMR
>ENST00000342992.10|SNV-220960-T-C|2
IAKGEERR
>FUSION-ENST00000486196.1:91-ENST00000527095.7:802208|5113
RWLSAAPGIR
>FUSION-ENST00000486196.1:91-ENST00000527095.7:802208|5275
FILAFEIKK
>FUSION-ENST00000486196.1:91-ENST00000527095.7:802208|3776
MVGFIHSHFTDLEAQKQSHTTSK
>FUSION-ENST00000216181.11:99070-ENST00000614857.4:72|37
LVSGQLQPSQPNADQGK
>FUSION-ENST00000486196.1:91-ENST00000527095.7:802208|1396
VFDRQLRNIVNLK
>FUSION-ENST00000486196.1:91-ENST00000527095.7:802208|4285
DCVFCLFCFVK
>ENST00000555474.5|SNV-7318-G-A|1
FQQILKKIIETSFVTLDEAIK
>FUSION-ENST00000486196.1:91-ENST00000527095.7:802208|2325
CLKETLFAIHQGK
>FUSION-ENST00000486196.1:91-ENST00000527095.7:802208|2932
CIGAAVI
>FUSION-ENST00000486196.1:91-ENST00000527095.7:802208|3272
VHCVNEQFHSGNNGENR
>FUSION-ENST00000486196.1:91-ENST00000527095.7:802208|3774
QSHTTSK
>FUSION-ENST00000523967.5:111595-ENST00000630925.1:12095|404
PVIPALWEAPVGGS
>FUSION-ENST00000486196.1:91-ENST00000527095.7:802208|2613
SINWSKK
>FUSION-ENST00000486196.1:91-ENST00000527095.7:802208|1490
HIFVLLYRCTSLLSWLLLSS
>FUSION-ENST00000486196.1:91-ENST00000527095.7:802208|1829
LQRLCFT
>FUSION-ENST00000486196.1:91-ENST00000527095.7:802208|372
LDVVSVGVISELVLRQ
>FUSION-ENST00000486196.1:91-ENST00000527095.7:802208|3929
ENINSGYSK
>FUSION-ENST00000486196.1:91-ENST00000527095.7:802208|5219
VKPCLYQK
>FUSION-ENST00000461314.5:161749-ENST00000261947.4:108549|404
MNQQCNASGKGAV
>FUSION-ENST00000486196.1:91-ENST00000527095.7:802208|436
QSTLGKTILTVSYYKYIYL
>FUSION-ENST00000486196.1:91-ENST00000527095.7:802208|1949
HMQIFQNPGQFWSQALWIR
>FUSION-ENST00000486196.1:91-ENST00000527095.7:802208|5781
FHCVKAR
>FUSION-ENST00000486196.1:91-ENST00000527095.7:802208|2948
QAISSCSRLKPR
>FUSION-ENST00000486196.1:91-ENST00000527095.7:802208|185
AVLGVDMVLPVISAAR
>FUSION-ENST00000486196.1:91-ENST00000527095.7:802208|1601
HQKLQIEK
>ENST00000551842.5|SNV-14058-G-A|3
TLTHIDHSLSRQNCPFLAGVSWVLR
>FUSION-ENST00000486196.1:91-ENST00000527095.7:802208|645
QTAFRGK
>FUSION-ENST00000486196.1:91-ENST00000527095.7:802208|9
MSVLSWVLFWPYCGICQLPEAACW
>FUSION-ENST00000523967.5:111595-ENST00000630925.1:12095|122
SAALFLRHLLWIPNR
>FUSION-ENST00000486196.1:91-ENST00000527095.7:802208|808
HTCCYSEVEK
>FUSION-ENST00000486196.1:91-ENST00000527095.7:802208|563
MLSYRSLGPSPTSATWEK
>FUSION-ENST00000486196.1:91-ENST00000527095.7:802208|3367
LHEYIYIFV
>FUSION-ENST00000486196.1:91-ENST00000527095.7:802208|5021
MFPPPLCAYL
>FUSION-ENST00000523967.5:111595-ENST00000630925.1:12095|456
CLLGGMKLDK
>FUSION-ENST00000486196.1:91-ENST00000527095.7:802208|2517
DSSFIVINPHINKLKI
>FUSION-ENST00000486196.1:91-ENST00000527095.7:802208|3463
MDIWVGSKSLLL
>FUSION-ENST00000486196.1:91-ENST00000527095.7:802208|3877
VQVGSLKTCYCVVIDCRK
>FUSION-ENST00000502521.1:5045-ENST00000264051.8:92671|8
QEEDYKPPSTICQGSCIRNTEINR
>FUSION-ENST00000523967.5:111595-ENST00000630925.1:12095|145
GPPCPPCPVLSQSDLNPPTPKR
>FUSION-ENST00000486196.1:91-ENST00000527095.7:802208|4641
VLQRNITNR
>FUSION-ENST00000486196.1:91-ENST00000527095.7:802208|4350
SDRSLDTV
>FUSION-ENST00000486196.1:91-ENST00000527095.7:802208|3691
ITAAVTHSHTQGGCKQIKTFR
>FUSION-ENST00000486196.1:91-ENST00000527095.7:802208|4796
VIWTSTLLSSKYNEIKR
>ENST00000300289.10|INDEL-19111-C-CA|2
FEDKTVAYTEQKNDQWQN
>FUSION-ENST00000486196.1:91-ENST00000527095.7:802208|1818
SHLNLKLNTFYGKGSCEDLR
>FUSION-ENST00000486196.1:91-ENST00000527095.7:802208|3237
ALCCITTWQRK
>FUSION-ENST00000486196.1:91-ENST00000527095.7:802208|5626
MYNLMSFDICMAYVCVLTHL
>FUSION-ENST00000486196.1:91-ENST00000527095.7:802208|2459
MKSPHGLSRFSR
>FUSION-ENST00000486196.1:91-ENST00000527095.7:802208|4353
VLGFGQSHCR
>ENST00000239882.7|SNV-127669-C-T|2
ENVMLQSQKAGSPPSIVLGPAQV
>FUSION-ENST00000486196.1:91-ENST00000527095.7:802208|3996
VSFCIQVFYIR
>FUSION-ENST00000486196.1:91-ENST00000527095.7:802208|4003
MNVNKTQITL
>FUSION-ENST00000486196.1:91-ENST00000527095.7:802208|2679
MEKDGIYRPKFCR
>FUSION-ENST00000461314.5:161749-ENST00000261947.4:108549|361
LRLTDVRVGWHSPAFR
>FUSION-ENST00000486196.1:91-ENST00000527095.7:802208|1013
GSRHIFTWPEQEEGKEWGGATR
>FUSION-ENST00000486196.1:91-ENST00000527095.7:802208|5125
MSASSCIHRCACVL
>FUSION-ENST00000486196.1:91-ENST00000527095.7:802208|4515
MFATSVFLSWMTRAVYK
>FUSION-ENST00000486196.1:91-ENST00000527095.7:802208|3738
MLLFFFFKLLCSVFCR
>FUSION-ENST00000461314.5:161749-ENST00000261947.4:108549|56
GSKAFQQRDIPSGCEVACCGR
>FUSION-ENST00000486196.1:91-ENST00000527095.7:802208|5539
MLARLVSNS
>FUSION-ENST00000486196.1:91-ENST00000527095.7:802208|5819
EIAMVLSESALG
>FUSION-ENST00000486196.1:91-ENST00000527095.7:802208|1057
MEPGAEYCFAATVKEPFVWSLELFK
>FUSION-ENST00000486196.1:91-ENST00000527095.7:802208|1067
GKQAHLHVARAGGR
>FUSION-ENST00000523967.5:111595-ENST00000630925.1:12095|118
TVHQGGRAWGGGLGR
>ENST00000531229.1|SNV-14456-G-T|3
TRLLSRTCASSGGHP
>FUSION-ENST00000486196.1:91-ENST00000527095.7:802208|4608
ISTKTTVVSR
>FUSION-ENST00000486196.1:91-ENST00000527095.7:802208|3661
MWQVTGLLLCFMIWVRK
>FUSION-ENST00000486196.1:91-ENST00000527095.7:802208|4589
KEELEQH
>FUSION-ENST00000486196.1:91-ENST00000527095.7:802208|5221
RNRLEMA
>FUSION-ENST00000486196.1:91-ENST00000527095.7:802208|5657
GSPCSSGVSVLLTVLPWACIPSCA
>FUSION-ENST00000486196.1:91-ENST00000527095.7:802208|1098
VLGLPFHRAFLR
>FUSION-ENST00000486196.1:91-ENST00000527095.7:802208|1145
MLVLEIQSR
>FUSION-ENST00000486196.1:91-ENST00000527095.7:802208|2009
LFLIRRR
>FUSION-ENST00000486196.1:91-ENST00000527095.7:802208|4002
NVNKTQITL
>FUSION-ENST00000486196.1:91-ENST00000527095.7:802208|3554
KILKVADF
>FUSION-ENST00000486196.1:91-ENST00000527095.7:802208|925
VGRPESASQVSGAE
>FUSION-ENST00000486196.1:91-ENST00000527095.7:802208|3639
RNVGKIQLDSCLILPR
>FUSION-ENST00000486196.1:91-ENST00000527095.7:802208|3830
RGWRMYSYPK
>FUSION-ENST00000486196.1:91-ENST00000527095.7:802208|3866
IVRSPHL
>FUSION-ENST00000486196.1:91-ENST00000527095.7:802208|2174
CSFTFSSM
>FUSION-ENST00000486196.1:91-ENST00000527095.7:802208|2243
MIKGKHDPYSPTHIHACTQTLC
>FUSION-ENST00000523967.5:111595-ENST00000630925.1:12095|499
LAGLTQAFEEQGVE
>FUSION-ENST00000486196.1:91-ENST00000527095.7:802208|1220
MHIHNAQIYK
>FUSION-ENST00000486196.1:91-ENST00000527095.7:802208|5667
CLKHAER
>FUSION-ENST00000486196.1:91-ENST00000527095.7:802208|2407
ALALSRSIQSSGANQR
>FUSION-ENST00000486196.1:91-ENST00000527095.7:802208|1978
MMPVLLVATIQVEHSSTPK
>ENST00000448507.5|SNV-91926-G-A|2
NLWWQGIPPSVR
>FUSION-ENST00000486196.1:91-ENST00000527095.7:802208|1188
VTTVEFLVLGFSWTGR
>FUSION-ENST00000486196.1:91-ENST00000527095.7:802208|4552
NLNLFLKSWKMECR
>FUSION-ENST00000486196.1:91-ENST00000527095.7:802208|4699
MHGEPNYYILGTEHTVLKIK
>ENST00000352767.7|SNV-8435-A-G|3
ISDVVLDK
>FUSION-ENST00000523967.5:111595-ENST00000630925.1:12095|291
MLFTYEQYR
>FUSION-ENST00000486196.1:91-ENST00000527095.7:802208|2680
EKDGIYRPK
>ENST00000466212.5|SNV-27553-C-T|5
RASKAWSQTAQK
>ENST00000457545.7|INDEL-28669-C-CGTG|MNV-28671-TCAA-T|2
NWRAFDVLEFSHLEDFPFDAEY
>FUSION-ENST00000486196.1:91-ENST00000527095.7:802208|838
MKNKIPSIMGLEMK
>ENST00000354556.8|SNV-13053-C-G|1
IVGVGGEDDDGEVHRSK
>ENST00000447445.1|SNV-265-G-A|4
LLLSLTQESQSKEIDCNDKDLFK
>FUSION-ENST00000486196.1:91-ENST00000527095.7:802208|5615
LLYISVVR
>FUSION-ENST00000486196.1:91-ENST00000527095.7:802208|5490
MCENFLFRLVCHLLVLRI
>FUSION-ENST00000328705.7:91-ENST00000527095.7:802208|48
DLCYDYREDGMDLGSDAGSSSSSSR
>FUSION-ENST00000486196.1:91-ENST00000527095.7:802208|3532
ARTHTSVVEAK
>FUSION-ENST00000486196.1:91-ENST00000527095.7:802208|2455
SPHGLSRFSRARPVLYVLLTQIQN
>ENST00000312989.11|SNV-21537-T-C|3
RYNTKLWK
>FUSION-ENST00000486196.1:91-ENST00000527095.7:802208|1759
KQLFKLCTAWK
>FUSION-ENST00000486196.1:91-ENST00000527095.7:802208|1173
AVGDEGLIRMKSSFHV
>FUSION-ENST00000486196.1:91-ENST00000527095.7:802208|4400
MFLQGFAASDIY
>FUSION-ENST00000312431.10:111595-ENST00000630925.1:12095|3
ELRKFAHLPPGGP
>FUSION-ENST00000486196.1:91-ENST00000527095.7:802208|1078
LWGKQDDKSLSP
>FUSION-ENST00000486196.1:91-ENST00000527095.7:802208|1440
SAAYPNISIMLL
>FUSION-ENST00000461314.5:161749-ENST00000261947.4:108549|249
SGQCVGPRWSR
>FUSION-ENST00000461314.5:161749-ENST00000261947.4:108549|8
MTSFFLLFHR
>FUSION-ENST00000486196.1:91-ENST00000527095.7:802208|5222
MRNRLEMA
>FUSION-ENST00000486196.1:91-ENST00000527095.7:802208|2700
TEFTGQNFAGTI
>FUSION-ENST00000486196.1:91-ENST00000527095.7:802208|3620
MTWGSCQPTHLHTCFHK
>FUSION-ENST00000523967.5:111595-ENST00000630925.1:12095|480
MFDSAER
>FUSION-ENST00000486196.1:91-ENST00000527095.7:802208|1237
IRAPHGK
>FUSION-ENST00000486196.1:91-ENST00000527095.7:802208|4219
EQNEYSNKLSR
>FUSION-ENST00000486196.1:91-ENST00000527095.7:802208|5546
LGCRQTTCKQFLK
>FUSION-ENST00000486196.1:91-ENST00000527095.7:802208|79
EALTYCILSFTWE
>FUSION-ENST00000486196.1:91-ENST00000527095.7:802208|1378
NLMVCPQVLCK
>FUSION-ENST00000486196.1:91-ENST00000527095.7:802208|5801
GIFPLQSILSLIPCNRK
>FUSION-ENST00000486196.1:91-ENST00000527095.7:802208|5465
MFRLGKAQVVGMIPTSVLFSPR
>FUSION-ENST00000486196.1:91-ENST00000527095.7:802208|3873
MPRLLISWSALYLIDSCK
>FUSION-ENST00000486196.1:91-ENST00000527095.7:802208|4190
QNNNNNNQKK
>FUSION-ENST00000486196.1:91-ENST00000527095.7:802208|3717
GKYSNNPKYTSK
>FUSION-ENST00000486196.1:91-ENST00000527095.7:802208|1554
LLFAAAGR
>FUSION-ENST00000461314.5:161749-ENST00000261947.4:108549|96
CVLMWLESEGVR
>FUSION-ENST00000486196.1:91-ENST00000527095.7:802208|2733
MNWNDNARLLEK
>ENST00000545888.6|SNV-14058-G-A|1
TLTHIDHSLSRQNCPFLAGRS
>FUSION-ENST00000486196.1:91-ENST00000527095.7:802208|3993
KNFQLGMVTVTVSK
>FUSION-ENST00000486196.1:91-ENST00000527095.7:802208|517
NSRRPPLTLTSSCL
>FUSION-ENST00000486196.1:91-ENST00000527095.7:802208|3067
YFIYPFLR
>FUSION-ENST00000523967.5:111595-ENST00000630925.1:12095|237
NDFQGLNC
>FUSION-ENST00000486196.1:91-ENST00000527095.7:802208|3531
ARTHTSVVEAKI
>FUSION-ENST00000461314.5:161749-ENST00000261947.4:108549|388
QFERPAVSRC
>FUSION-ENST00000486196.1:91-ENST00000527095.7:802208|4814
LIYDAECKYRAILSGP
>FUSION-ENST00000486196.1:91-ENST00000527095.7:802208|4
FKPEETGK
>FUSION-ENST00000486196.1:91-ENST00000527095.7:802208|3142
LDSLDYR
>FUSION-ENST00000486196.1:91-ENST00000527095.7:802208|253
MALGSGLGCYFLKCVPENPR
>FUSION-ENST00000486196.1:91-ENST00000527095.7:802208|3271
MVHCVNEQFHSGNNGENRIITWR
>FUSION-ENST00000486196.1:91-ENST00000527095.7:802208|4107
LIPTSLNPPLEGEVECN
>FUSION-ENST00000461314.5:161749-ENST00000261947.4:108549|153
LGLEERGPGK
>FUSION-ENST00000513016.5:83421-ENST00000511817.1:275627|9
TSVGLMAAHCSRPDSSLPETSKK
>FUSION-ENST00000486196.1:91-ENST00000527095.7:802208|4683
MLWNISDFQIR
>FUSION-ENST00000523967.5:111595-ENST00000630925.1:12095|180
MIHIYLI
>FUSION-ENST00000486196.1:91-ENST00000527095.7:802208|5852
GGEEGGAARGQRK
>FUSION-ENST00000486196.1:91-ENST00000527095.7:802208|2707
MGAGIIEMEWKK
>FUSION-ENST00000486196.1:91-ENST00000527095.7:802208|3062
CSGAVMAYCSLK
>FUSION-ENST00000486196.1:91-ENST00000527095.7:802208|5739
MTMRTETGEEQRSR
>FUSION-ENST00000523967.5:111595-ENST00000630925.1:12095|474
DILLSVMK
>FUSION-ENST00000486196.1:91-ENST00000527095.7:802208|1142
LVLEIQSREWEEAFSTSGILSDCE
>FUSION-ENST00000486196.1:91-ENST00000527095.7:802208|2949
QAISSCSR
>FUSION-ENST00000486196.1:91-ENST00000527095.7:802208|3745
GFSANWK
>FUSION-ENST00000486196.1:91-ENST00000527095.7:802208|5407
MGCPVLCPFCFHSKIGSARSK
>FUSION-ENST00000486196.1:91-ENST00000527095.7:802208|1433
MQENGVNPGGR
>FUSION-ENST00000486196.1:91-ENST00000527095.7:802208|3844
MYISLKLQSSLNGRLYPFPFYR
>FUSION-ENST00000486196.1:91-ENST00000527095.7:802208|4124
RAFSASF
>FUSION-ENST00000486196.1:91-ENST00000527095.7:802208|5703
KLKPREVK
>ENST00000447445.1|SNV-265-G-A|7
LITILFLCSRLLLSLTQESQSK
>FUSION-ENST00000486196.1:91-ENST00000527095.7:802208|1626
MFPHQLTAFIKHQKVTPAPD
>FUSION-ENST00000486196.1:91-ENST00000527095.7:802208|1998
YLLRTRYYVR
>FUSION-ENST00000486196.1:91-ENST00000527095.7:802208|2271
LITFTLIKFL
>FUSION-ENST00000486196.1:91-ENST00000527095.7:802208|881
MSVCLYVHFCLSASCTK
>FUSION-ENST00000486196.1:91-ENST00000527095.7:802208|3916
MLYCGWNSFWR
>FUSION-ENST00000486196.1:91-ENST00000527095.7:802208|5585
LVKLILNS
>FUSION-ENST00000486196.1:91-ENST00000527095.7:802208|475
MGFQASK
>FUSION-ENST00000486196.1:91-ENST00000527095.7:802208|1924
LPSGDVYK
>FUSION-ENST00000486196.1:91-ENST00000527095.7:802208|3748
EQINKKGFSANWK
>ENST00000448507.5|SNV-91926-G-A|5
KVRNLWWQGIPPSVR
>FUSION-ENST00000486196.1:91-ENST00000527095.7:802208|4528
DVFCSSG
>FUSION-ENST00000486196.1:91-ENST00000527095.7:802208|2430
HTPALDPK
>FUSION-ENST00000486196.1:91-ENST00000527095.7:802208|1899
MEGVLDNK
>FUSION-ENST00000486196.1:91-ENST00000527095.7:802208|527
MVFSIFIR
>FUSION-ENST00000486196.1:91-ENST00000527095.7:802208|309
RVVLMGR
>FUSION-ENST00000486196.1:91-ENST00000527095.7:802208|4017
RTSIALCMASCLWLYQKCR
>FUSION-ENST00000461314.5:161749-ENST00000261947.4:108549|68
AHSEDRTEQDQR
>FUSION-ENST00000486196.1:91-ENST00000527095.7:802208|1162
MAQQETK
>FUSION-ENST00000486196.1:91-ENST00000527095.7:802208|71
AFVISQN
>FUSION-ENST00000486196.1:91-ENST00000527095.7:802208|3595
MAQPSSCCLR
>FUSION-ENST00000486196.1:91-ENST00000527095.7:802208|921
GGYFLSEILKS
>FUSION-ENST00000461314.5:161749-ENST00000261947.4:108549|90
WLESEGVR
>FUSION-ENST00000461314.5:161749-ENST00000261947.4:108549|292
VCVCVHVVYAR
>FUSION-ENST00000486196.1:91-ENST00000527095.7:802208|1534
MSLTHNTELEGR
>FUSION-ENST00000486196.1:91-ENST00000527095.7:802208|2123
RFFSLFIPFYAWHLHT
>FUSION-ENST00000427314.6:39006-ENST00000557272.1:492104|2
LNRAFMEAAGDFECD
>FUSION-ENST00000523967.5:111595-ENST00000630925.1:12095|303
GVCHHAWLIFVFL
>FUSION-ENST00000486196.1:91-ENST00000527095.7:802208|2618
RDDLELR
>FUSION-ENST00000486196.1:91-ENST00000527095.7:802208|5452
VHESDCASFFLGILA
>FUSION-ENST00000502521.1:5045-ENST00000264051.8:92671|4
KSKPGGNR
>FUSION-ENST00000486196.1:91-ENST00000527095.7:802208|1118
SPPLRTALNCLHSCFRSR
>FUSION-ENST00000486196.1:91-ENST00000527095.7:802208|927
VWATEAESPYSSSLTSLSSFILL
>FUSION-ENST00000523967.5:111595-ENST00000630925.1:12095|362
ISIQFCL
>FUSION-ENST00000486196.1:91-ENST00000527095.7:802208|4521
LFSHCKI
>FUSION-ENST00000486196.1:91-ENST00000527095.7:802208|2732
NWNDNARLLEK
>FUSION-ENST00000486196.1:91-ENST00000527095.7:802208|3591
MAQPSSCCLRNKNTNNK
>FUSION-ENST00000461314.5:161749-ENST00000261947.4:108549|104
MWARLVSNS
>FUSION-ENST00000486196.1:91-ENST00000527095.7:802208|5600
FTCVRSCLSSK
>FUSION-ENST00000461314.5:161749-ENST00000261947.4:108549|136
LTNQCIQSDAYSVFLELWR
>FUSION-ENST00000523967.5:111595-ENST00000630925.1:12095|78
SSAWRGAARR
>FUSION-ENST00000486196.1:91-ENST00000527095.7:802208|1548
MAWLQVIELL
>FUSION-ENST00000486196.1:91-ENST00000527095.7:802208|3804
RASQPTGK
>FUSION-ENST00000486196.1:91-ENST00000527095.7:802208|5913
TALRPGNRGT
>FUSION-ENST00000486196.1:91-ENST00000527095.7:802208|4165
MFLCWFLER
>FUSION-ENST00000486196.1:91-ENST00000527095.7:802208|1839
MRPRFLIYR
>FUSION-ENST00000461314.5:161749-ENST00000261947.4:108549|158
MLTLYFWSSGDIYREADFHLI
>FUSION-ENST00000523967.5:111595-ENST00000630925.1:12095|415
IQKLAGR
>FUSION-ENST00000523967.5:111595-ENST00000630925.1:12095|350
NTCSMVPSLIYKISCISKIK
>FUSION-ENST00000486196.1:91-ENST00000527095.7:802208|59
MKQMGPTR
>FUSION-ENST00000486196.1:91-ENST00000527095.7:802208|2889
MFWSPVAPVKKTFPLP
>FUSION-ENST00000486196.1:91-ENST00000527095.7:802208|4992
ETRLGRGK
>FUSION-ENST00000486196.1:91-ENST00000527095.7:802208|1921
TEWKGFWTINIVVK
>FUSION-ENST00000461314.5:161749-ENST00000261947.4:108549|275
DNSTLTQCLFLK
>FUSION-ENST00000523967.5:111595-ENST00000630925.1:12095|134
GATCRGLLTLSPGCPLDADPR
>FUSION-ENST00000486196.1:91-ENST00000527095.7:802208|5769
MYVLCARDGSECCSYTSVHMGLKFW
>FUSION-ENST00000523967.5:111595-ENST00000630925.1:12095|494
MNAYTDDTAHTRCLTQQK
>FUSION-ENST00000486196.1:91-ENST00000527095.7:802208|1592
LICYWSYELNT
>FUSION-ENST00000486196.1:91-ENST00000527095.7:802208|283
MASLKVIVSLICSGTAGGSR
>ENST00000497024.1|SNV-593688-G-C|6
MTSSITVTEVAGPR
>FUSION-ENST00000486196.1:91-ENST00000527095.7:802208|2842
MIPLRYLLNMQVEMSSR
>FUSION-ENST00000486196.1:91-ENST00000527095.7:802208|4873
EMECFLLPT
>FUSION-ENST00000486196.1:91-ENST00000527095.7:802208|756
MVVYILYTYMCVCECGDCFK
>FUSION-ENST00000461314.5:161749-ENST00000261947.4:108549|11
MASWPYQR
>FUSION-ENST00000486196.1:91-ENST00000527095.7:802208|2282
FFSLLFYVILQNNFFENRSL
>FUSION-ENST00000486196.1:91-ENST00000527095.7:802208|2637
GLMMDLGR
>FUSION-ENST00000486196.1:91-ENST00000527095.7:802208|5544
QTTCKQFLKF
>FUSION-ENST00000486196.1:91-ENST00000527095.7:802208|3975
TCSFPNIHFYTGQRYVCELRYLK
>FUSION-ENST00000486196.1:91-ENST00000527095.7:802208|4529
EILFGVGCRDVFCSSG
>FUSION-ENST00000486196.1:91-ENST00000527095.7:802208|416
QPIILRK
>FUSION-ENST00000486196.1:91-ENST00000527095.7:802208|1834
FLIYRWQWHLLTVSSHSRR
>FUSION-ENST00000486196.1:91-ENST00000527095.7:802208|5582
ITAQLLLPHQ
>FUSION-ENST00000486196.1:91-ENST00000527095.7:802208|2071
MSPLHPLAL
>FUSION-ENST00000486196.1:91-ENST00000527095.7:802208|5171
AEPRVAPVTLER
>FUSION-ENST00000523967.5:111595-ENST00000630925.1:12095|245
MTLLIVK
>ENST00000615572.4|SNV-19337-G-A|4
TYLKGMK
>FUSION-ENST00000486196.1:91-ENST00000527095.7:802208|4151
MYANERSWVMK
>FUSION-ENST00000523967.5:111595-ENST00000630925.1:12095|411
FTEFVGIAVK
>FUSION-ENST00000523967.5:111595-ENST00000630925.1:12095|111
GRVSAAR
>FUSION-ENST00000486196.1:91-ENST00000527095.7:802208|3000
LIVTHQHQKYNQYLGKEFSFAD
>ENST00000651127.1|SNV-38965-G-A|6
MKALCPTIFPVVPRLLNQMYDK
>FUSION-ENST00000461314.5:161749-ENST00000261947.4:108549|180
MTGDQEALASCSRSTR
>FUSION-ENST00000486196.1:91-ENST00000527095.7:802208|4364
MSQTASR
>FUSION-ENST00000486196.1:91-ENST00000527095.7:802208|5326
KLQYCSVILR
>FUSION-ENST00000523967.5:111595-ENST00000630925.1:12095|204
RSVYVKGGNR
>FUSION-ENST00000486196.1:91-ENST00000527095.7:802208|2925
GFAILILCSLHTASSTCWSSLSK
>FUSION-ENST00000486196.1:91-ENST00000527095.7:802208|5609
PSKINISGITVCVDFCVASLTQK
>FUSION-ENST00000486196.1:91-ENST00000527095.7:802208|544
LPGSWFR
>ENST00000457545.7|INDEL-28669-C-CGTG|2
NWRAFDVFKEFSHLEDFPFDAEY
>FUSION-ENST00000461314.5:161749-ENST00000261947.4:108549|386
MGKMATKEQAP
>FUSION-ENST00000486196.1:91-ENST00000527095.7:802208|5530
MYFVPAFLFSSLIYSKLLHYK
>FUSION-ENST00000486196.1:91-ENST00000527095.7:802208|299
LLPGLHLANQCLSNPWHPEFLSGPR
>FUSION-ENST00000486196.1:91-ENST00000527095.7:802208|393
HLGGGEAQSREEQKDR
>FUSION-ENST00000469396.5:243740-ENST00000261947.4:116444|4
TARVKGGR
>FUSION-ENST00000486196.1:91-ENST00000527095.7:802208|5348
LTSCHART
>FUSION-ENST00000486196.1:91-ENST00000527095.7:802208|2785
DSTERNCHQLK
>FUSION-ENST00000486196.1:91-ENST00000527095.7:802208|4962
GSLESFMETAPGASSPK
>FUSION-ENST00000486196.1:91-ENST00000527095.7:802208|1659
LISETASILICGEPLPYQGVLSARR
>FUSION-ENST00000486196.1:91-ENST00000527095.7:802208|3921
MLLCLNAKAPDLLECIVSN
>FUSION-ENST00000486196.1:91-ENST00000527095.7:802208|496
VREWAVSGN
>FUSION-ENST00000486196.1:91-ENST00000527095.7:802208|4822
MKQNLLILYWLE
>FUSION-ENST00000461314.5:161749-ENST00000261947.4:108549|242
APCHGWVANYTRR
>FUSION-ENST00000486196.1:91-ENST00000527095.7:802208|5698
IFYSSLKCLV
>FUSION-ENST00000486196.1:91-ENST00000527095.7:802208|4930
SGILMPAT
>FUSION-ENST00000461314.5:161749-ENST00000261947.4:108549|19
MSQSTADLK
>FUSION-ENST00000486196.1:91-ENST00000527095.7:802208|5522
MNGLVFLLLK
>ENST00000565298.5|SNV-49971-C-G|6
WARWPCGRCFDAVLLHFR
>FUSION-ENST00000523967.5:111595-ENST00000630925.1:12095|569
MMTMFTLCLVLPIEPFALPAGD
>FUSION-ENST00000486196.1:91-ENST00000527095.7:802208|1682
MCFAYFVRLQKR
>FUSION-ENST00000486196.1:91-ENST00000527095.7:802208|4356
YAKVLGFGQSHCR
>FUSION-ENST00000486196.1:91-ENST00000527095.7:802208|2363
LDNSIRDLGFYPK
>FUSION-ENST00000486196.1:91-ENST00000527095.7:802208|5338
KTRPTTHLYFT
>FUSION-ENST00000486196.1:91-ENST00000527095.7:802208|2329
MVFIFLDFKNLIESQE
>FUSION-ENST00000486196.1:91-ENST00000527095.7:802208|2597
GASVGGK
>ENST00000558977.1|SNV-219019-C-T|1
HPNYGHGHYIHVPQTMSSHPR
>FUSION-ENST00000486196.1:91-ENST00000527095.7:802208|2964
LKFWGEK
>FUSION-ENST00000486196.1:91-ENST00000527095.7:802208|4059
RDLWGYLLPG
>FUSION-ENST00000523967.5:111595-ENST00000630925.1:12095|358
DTNLQLKEMSPNIP
>FUSION-ENST00000486196.1:91-ENST00000527095.7:802208|5256
RMSPARCSGSR
>FUSION-ENST00000523967.5:111595-ENST00000630925.1:12095|500
MLAGLTQAFEEQGVE
>FUSION-ENST00000486196.1:91-ENST00000527095.7:802208|1422
HCAPAWATEQDSVSKKK
>FUSION-ENST00000486196.1:91-ENST00000527095.7:802208|4405
GSTGFPR
>FUSION-ENST00000486196.1:91-ENST00000527095.7:802208|3124
SCQFTFQMCLK
>FUSION-ENST00000486196.1:91-ENST00000527095.7:802208|5888
LGGSAFSPQTAGR
>FUSION-ENST00000486196.1:91-ENST00000527095.7:802208|212
GPCHMPK
>FUSION-ENST00000486196.1:91-ENST00000527095.7:802208|3677
LPGSSNSPASASR
>FUSION-ENST00000461314.5:161749-ENST00000261947.4:108549|243
APCHGWVANYTR
>FUSION-ENST00000486196.1:91-ENST00000527095.7:802208|2579
TMSGPAWVPAVVLGR
>ENST00000494910.1|SNV-21547-A-G|1
LGIPVSNILM
>FUSION-ENST00000461314.5:161749-ENST00000261947.4:108549|57
MGSKAFQQRDIPSGCEVACCGR
>FUSION-ENST00000486196.1:91-ENST00000527095.7:802208|78
MKASPSL
>FUSION-ENST00000486196.1:91-ENST00000527095.7:802208|3010
PELWLVFLHGLLK
>FUSION-ENST00000461314.5:161749-ENST00000261947.4:108549|259
NFSTSILFLFLPLSTNK
>FUSION-ENST00000461314.5:161749-ENST00000261947.4:108549|231
MKYCLFSTATDYTLNFFNTANR
>FUSION-ENST00000486196.1:91-ENST00000527095.7:802208|4659
ELVHAVSR
>ENST00000348370.8|SNV-219019-C-T|1
MHPNYGHGHYIHVPQTMSSHPR
>ENST00000331835.10|MNV-322-GA-G|4
RCLLLGQSFHRR
>FUSION-ENST00000486196.1:91-ENST00000527095.7:802208|4462
LVSNSWPQVIHLPQYLKVLGLQA
>FUSION-ENST00000486196.1:91-ENST00000527095.7:802208|1425
SRHCAPAWATEQDSVSKK
>FUSION-ENST00000486196.1:91-ENST00000527095.7:802208|4164
FLCWFLER
>FUSION-ENST00000486196.1:91-ENST00000527095.7:802208|435
TILTVSYYK
>FUSION-ENST00000486196.1:91-ENST00000527095.7:802208|3287
LRPNGALCK
>FUSION-ENST00000486196.1:91-ENST00000527095.7:802208|4292
ELRTIVLQQSTDLLNIWG
>FUSION-ENST00000486196.1:91-ENST00000527095.7:802208|72
RLALEWKQQSPTR
>FUSION-ENST00000486196.1:91-ENST00000527095.7:802208|3510
SFSLSSLSPHLARK
>FUSION-ENST00000486196.1:91-ENST00000527095.7:802208|1313
HSSLPRDNALRK
>FUSION-ENST00000486196.1:91-ENST00000527095.7:802208|3350
LTVFSYSYQK
>FUSION-ENST00000486196.1:91-ENST00000527095.7:802208|2878
TSMAPKEQP
>FUSION-ENST00000486196.1:91-ENST00000527095.7:802208|540
MSWSSSTALSTWSLSLLLASCLR
>FUSION-ENST00000461314.5:161749-ENST00000261947.4:108549|40
DESVNCRSETADFGK
>FUSION-ENST00000461314.5:161749-ENST00000261947.4:108549|336
MRVLSRHVTY
>FUSION-ENST00000486196.1:91-ENST00000527095.7:802208|3074
MDLALTPK
>FUSION-ENST00000486196.1:91-ENST00000527095.7:802208|5002
LAAPCKLIYM
>FUSION-ENST00000486196.1:91-ENST00000527095.7:802208|2010
MLFLIRRR
>FUSION-ENST00000486196.1:91-ENST00000527095.7:802208|3471
APLHSSLGNESETPSQKKR
>FUSION-ENST00000486196.1:91-ENST00000527095.7:802208|1325
YLASQPLGQLPAL
>FUSION-ENST00000486196.1:91-ENST00000527095.7:802208|709
MFFLHKLK
>FUSION-ENST00000486196.1:91-ENST00000527095.7:802208|88
TVLFKLLVK
>FUSION-ENST00000461314.5:161749-ENST00000261947.4:108549|187
RSGSPGFL
>FUSION-ENST00000486196.1:91-ENST00000527095.7:802208|1519
MAFGNFPTILQGLTYFLR
>FUSION-ENST00000486196.1:91-ENST00000527095.7:802208|3421
MFPPSGKPRWRHCTPAWAMR
>FUSION-ENST00000486196.1:91-ENST00000527095.7:802208|3386
MNTYTSLCR
>FUSION-ENST00000486196.1:91-ENST00000527095.7:802208|4495
THFLLKIR
>FUSION-ENST00000523967.5:111595-ENST00000630925.1:12095|233
VSYLDLPRTP
>FUSION-ENST00000486196.1:91-ENST00000527095.7:802208|2106
IHILGRMAR
>FUSION-ENST00000523967.5:111595-ENST00000630925.1:12095|295
SNTDLLLLATGYCKLGFSVINYL
>FUSION-ENST00000486196.1:91-ENST00000527095.7:802208|3425
MFPPSGKPR
>FUSION-ENST00000523967.5:111595-ENST00000630925.1:12095|446
YFLEGRR
>FUSION-ENST00000486196.1:91-ENST00000527095.7:802208|858
EWMTSSVKNPHWIWR
>FUSION-ENST00000486196.1:91-ENST00000527095.7:802208|2220
NPGLLEIFLEINLYLLYER
>FUSION-ENST00000486196.1:91-ENST00000527095.7:802208|2495
PNRALNSFFR
>FUSION-ENST00000486196.1:91-ENST00000527095.7:802208|5494
MCENFLFR
>ENST00000457545.7|INDEL-28669-C-CGTG|4
LSDEEMATILSFNRNWRAFDVFK
>FUSION-ENST00000486196.1:91-ENST00000527095.7:802208|114
MLMVSKD
>ENST00000549550.1|SNV-10927-T-C|10
ADVAWMKQAIEEQPQLER
>FUSION-ENST00000486196.1:91-ENST00000527095.7:802208|4697
MHGEPNYYILGTEHTVLKIKK
>FUSION-ENST00000486196.1:91-ENST00000527095.7:802208|4509
MTRAVYKL
>FUSION-ENST00000486196.1:91-ENST00000527095.7:802208|3040
AGTVSYLCIP
>FUSION-ENST00000486196.1:91-ENST00000527095.7:802208|2778
MTVKLAQIYFSFFTISQIKDLVLL
>FUSION-ENST00000486196.1:91-ENST00000527095.7:802208|4218
MEQNEYSNKLSRGS
>FUSION-ENST00000486196.1:91-ENST00000527095.7:802208|2792
MPDTMDSTER
>FUSION-ENST00000486196.1:91-ENST00000527095.7:802208|2112
PASWLLHFEVVIK
>FUSION-ENST00000486196.1:91-ENST00000527095.7:802208|3098
LGRNVAFQGIHSPLEQ
>FUSION-ENST00000486196.1:91-ENST00000527095.7:802208|3851
MHVKEVWRSGVLR
>FUSION-ENST00000486196.1:91-ENST00000527095.7:802208|5797
YPFPTLCLRK
>FUSION-ENST00000486196.1:91-ENST00000527095.7:802208|2718
MEGMKLLVMAK
>FUSION-ENST00000486196.1:91-ENST00000527095.7:802208|3984
MSSQFTNLCSR
>FUSION-ENST00000486196.1:91-ENST00000527095.7:802208|2026
DSIPWTVDVVLN
>FUSION-ENST00000486196.1:91-ENST00000527095.7:802208|1831
WQWHLLTVSSHSRRGK
>FUSION-ENST00000486196.1:91-ENST00000527095.7:802208|415
MLLMVMMPDITR
>FUSION-ENST00000523967.5:111595-ENST00000630925.1:12095|279
CFINDSLPMAR
>FUSION-ENST00000486196.1:91-ENST00000527095.7:802208|582
KSGKFNIEYGR
>ENST00000620138.4|SNV-33841-A-C|2
ADPFSFEGPEIVDCDGCTLDWKK
>FUSION-ENST00000523967.5:111595-ENST00000630925.1:12095|99
STRLVQGQQSGQR
>FUSION-ENST00000486196.1:91-ENST00000527095.7:802208|4408
YHSEKGSTGFPR
>FUSION-ENST00000486196.1:91-ENST00000527095.7:802208|1482
LKTDHVPYLKNFSLSSCSE
>FUSION-ENST00000486196.1:91-ENST00000527095.7:802208|4805
LVRSFSKTSR
>FUSION-ENST00000486196.1:91-ENST00000527095.7:802208|1261
MIFLKFLLEK
>FUSION-ENST00000486196.1:91-ENST00000527095.7:802208|4481
QSGLKTTGVKDK
>FUSION-ENST00000486196.1:91-ENST00000527095.7:802208|2914
MTWQITSPSAGDQRERK
>FUSION-ENST00000486196.1:91-ENST00000527095.7:802208|4312
SVGCWAGTK
>FUSION-ENST00000486196.1:91-ENST00000527095.7:802208|705
TYTQIDILENK
>FUSION-ENST00000486196.1:91-ENST00000527095.7:802208|3063
LKCSGAVMAYCSLKLLDSR
>FUSION-ENST00000486196.1:91-ENST00000527095.7:802208|2628
NRSWPERVGQSHMER
>FUSION-ENST00000486196.1:91-ENST00000527095.7:802208|1732
VLVFSVSSTVK
>FUSION-ENST00000486196.1:91-ENST00000527095.7:802208|3269
IITWRAYPVQMNLVLTVSTVCI
>FUSION-ENST00000523967.5:111595-ENST00000630925.1:12095|223
NNPKCCFCSF
>FUSION-ENST00000486196.1:91-ENST00000527095.7:802208|2835
QVEMSSR
>FUSION-ENST00000216181.11:87841-ENST00000614857.4:1232|1
LAKENSLP
>FUSION-ENST00000486196.1:91-ENST00000527095.7:802208|682
MKHTIANALTMKS
>FUSION-ENST00000486196.1:91-ENST00000527095.7:802208|5693
MNRVLFFLVTPD
>ENST00000398145.6|SNV-11465-G-A|1
QILKNTSDLHKIFNSLWNLDQTK
>FUSION-ENST00000486196.1:91-ENST00000527095.7:802208|5487
LVCHLLVLRI
>FUSION-ENST00000486196.1:91-ENST00000527095.7:802208|3586
NTNNKEHLFSLVFLNR
>FUSION-ENST00000523967.5:111595-ENST00000630925.1:12095|576
MPCFTDR
>ENST00000447445.1|SNV-265-G-A|9
MKLITILFLCSRLLLSLTQESQSK
>FUSION-ENST00000486196.1:91-ENST00000527095.7:802208|264
MYALPVFSLFLR
>FUSION-ENST00000486196.1:91-ENST00000527095.7:802208|4610
CKIAMPIY
>FUSION-ENST00000367384.7:514-ENST00000369037.9:265710|1
SGGASHSELIHNLRSSRK
>FUSION-ENST00000486196.1:91-ENST00000527095.7:802208|885
IKCIKLGK
>FUSION-ENST00000486196.1:91-ENST00000527095.7:802208|1645
ICLESHIDNTEK
>FUSION-ENST00000486196.1:91-ENST00000527095.7:802208|3857
MWGLNFK
>FUSION-ENST00000486196.1:91-ENST00000527095.7:802208|5024
LFFNLQKKSFK
>FUSION-ENST00000523967.5:111595-ENST00000630925.1:12095|399
AEKNKMK
>FUSION-ENST00000486196.1:91-ENST00000527095.7:802208|2019
ISSILQR
>FUSION-ENST00000486196.1:91-ENST00000527095.7:802208|5331
MWPQLFHLLEIHLRPLNSK
>FUSION-ENST00000523967.5:111595-ENST00000630925.1:12095|377
LGGPVHKYLFNL
>FUSION-ENST00000486196.1:91-ENST00000527095.7:802208|1556
MFSEKLLFAAAGR
>FUSION-ENST00000486196.1:91-ENST00000527095.7:802208|3141
LDSLDYRGLHCPNLKPS
>FUSION-ENST00000486196.1:91-ENST00000527095.7:802208|5733
TETGEEQR
>ENST00000202773.13|INDEL-12005-A-AA|1
DHSDHPHWTPQGQEGGFPEAAG
>ENST00000405015.7|SNV-319772-A-C|2
DSTVSKTQLQSFSQYIENRPEMK
>FUSION-ENST00000523967.5:111595-ENST00000630925.1:12095|345
MVPSLIYKISCISKIK
>FUSION-ENST00000486196.1:91-ENST00000527095.7:802208|4018
RTSIALCMASCLWLYQK
>FUSION-ENST00000486196.1:91-ENST00000527095.7:802208|5488
LVCHLLVLR
>FUSION-ENST00000486196.1:91-ENST00000527095.7:802208|1729
MVVGACSPSYSGG
>FUSION-ENST00000486196.1:91-ENST00000527095.7:802208|4857
LSNSQKANVNFFPWYGCFAS
>FUSION-ENST00000486196.1:91-ENST00000527095.7:802208|5533
SLNSPTILSPPSPLNTYYTFPEV
>FUSION-ENST00000486196.1:91-ENST00000527095.7:802208|3729
LLTSGDPPASASQSTGLQA
>FUSION-ENST00000216181.11:99070-ENST00000614857.4:72|38
ALEQQEEAEHSIVGTR
>FUSION-ENST00000486196.1:91-ENST00000527095.7:802208|855
MTSSVKNPHWIWR
>FUSION-ENST00000486196.1:91-ENST00000527095.7:802208|177
WIGTAFFESNVTK
>FUSION-ENST00000486196.1:91-ENST00000527095.7:802208|1942
MPQVENSTPDLM
>FUSION-ENST00000486196.1:91-ENST00000527095.7:802208|1614
MVHQDNCSYQVK
>FUSION-ENST00000486196.1:91-ENST00000527095.7:802208|5880
ELLMETRL
>FUSION-ENST00000486196.1:91-ENST00000527095.7:802208|1116
TALNCLHSCFRSR
>FUSION-ENST00000523967.5:111595-ENST00000630925.1:12095|430
LLVDCGVIDAGAIAC
>FUSION-ENST00000486196.1:91-ENST00000527095.7:802208|1474
SLLGEALSGCNL
>FUSION-ENST00000486196.1:91-ENST00000527095.7:802208|829
MGLEMKTSLPQRQISVNDR
>FUSION-ENST00000486196.1:91-ENST00000527095.7:802208|1702
HSPLHSSLGNRVR
>FUSION-ENST00000486196.1:91-ENST00000527095.7:802208|1015
QRGSRHIFTWPEQEEGK
>FUSION-ENST00000486196.1:91-ENST00000527095.7:802208|1809
KKSLCYK
>FUSION-ENST00000486196.1:91-ENST00000527095.7:802208|2149
SHSSLPLFKMQGK
>FUSION-ENST00000486196.1:91-ENST00000527095.7:802208|3960
MRFHFIDK
>FUSION-ENST00000486196.1:91-ENST00000527095.7:802208|4423
GQSWDWK
>FUSION-ENST00000486196.1:91-ENST00000527095.7:802208|5721
MGYTMKRG
>FUSION-ENST00000486196.1:91-ENST00000527095.7:802208|3078
MLLTVTSTST
>FUSION-ENST00000486196.1:91-ENST00000527095.7:802208|5077
VTEITSTHMGASQEGDNGAR
>FUSION-ENST00000523967.5:111595-ENST00000630925.1:12095|518
FVSASSGSGFLSFPLFHS
>FUSION-ENST00000486196.1:91-ENST00000527095.7:802208|1644
ICLESHIDNTEKR
>FUSION-ENST00000461314.5:161749-ENST00000261947.4:108549|79
GPSGSCLRSCRLTFGGAEK
>FUSION-ENST00000523967.5:111595-ENST00000630925.1:12095|471
MDILLSVMKEGVMTERQGR
>FUSION-ENST00000486196.1:91-ENST00000527095.7:802208|3508
SFSLSSLSPHLARKEGEI
>FUSION-ENST00000486196.1:91-ENST00000527095.7:802208|791
CLGHSAVRVRLLIQLCR
>FUSION-ENST00000486196.1:91-ENST00000527095.7:802208|3115
MPPPFCKCY
>FUSION-ENST00000486196.1:91-ENST00000527095.7:802208|5401
LIYTHKNNMFSNSFR
>FUSION-ENST00000342785.8:83421-ENST00000511817.1:275627|2
MFEHDFRWTDGSTLF
>FUSION-ENST00000486196.1:91-ENST00000527095.7:802208|5152
VMCDFGGR
>FUSION-ENST00000486196.1:91-ENST00000527095.7:802208|3038
RGLNEGIK
>FUSION-ENST00000486196.1:91-ENST00000527095.7:802208|27
MGWLKGRVK
>FUSION-ENST00000486196.1:91-ENST00000527095.7:802208|4304
MTSAGDREKAICLATAPLS
>FUSION-ENST00000486196.1:91-ENST00000527095.7:802208|1848
MAPPFNTIILVIR
>FUSION-ENST00000486196.1:91-ENST00000527095.7:802208|4876
AFFILKTCYR
>ENST00000575898.5|SNV-17198-C-T|2
SFICKECGK
>FUSION-ENST00000486196.1:91-ENST00000527095.7:802208|2032
EISVSLPFPSSR
>FUSION-ENST00000486196.1:91-ENST00000527095.7:802208|5726
SCMNIFK
>FUSION-ENST00000486196.1:91-ENST00000527095.7:802208|830
GLEMKTSLPQR
>ENST00000591661.1|SNV-5898-C-T|6
MMWHRGCFASVNGDAASGLWKG
>FUSION-ENST00000486196.1:91-ENST00000527095.7:802208|305
GRYLYCGYLWL
>ENST00000557574.1|MNV-1492-ACT-A|1
ETSTICL
>FUSION-ENST00000486196.1:91-ENST00000527095.7:802208|1284
MGHLYGKYHIALMLA
>FUSION-ENST00000523967.5:111595-ENST00000630925.1:12095|401
MNSSKAEKNK
>FUSION-ENST00000523967.5:111595-ENST00000630925.1:12095|562
QGNIYRHLH
>FUSION-ENST00000486196.1:91-ENST00000527095.7:802208|5883
MELLMETR
>FUSION-ENST00000486196.1:91-ENST00000527095.7:802208|5711
MFMTTTQPIPNPTPILQLRKLKPR
>ENST00000525476.2|SNV-4001-C-T|2
MVEDGKWPKE
>FUSION-ENST00000486196.1:91-ENST00000527095.7:802208|1215
ADNDHLK
>FUSION-ENST00000486196.1:91-ENST00000527095.7:802208|3104
MLLSQAFR
>FUSION-ENST00000486196.1:91-ENST00000527095.7:802208|1347
MRQFSVLFYR
>FUSION-ENST00000486196.1:91-ENST00000527095.7:802208|5876
CHLWIGRR
>FUSION-ENST00000486196.1:91-ENST00000527095.7:802208|2016
MISSILQRTLFLGQLMLFLIRR
>FUSION-ENST00000523967.5:111595-ENST00000630925.1:12095|221
KAQTCLQ
>FUSION-ENST00000486196.1:91-ENST00000527095.7:802208|3611
MCQVHNLSDSVK
>ENST00000497024.1|SNV-593688-G-C|7
SPATMTSSITVTEVAGPRHAPSK
>FUSION-ENST00000486196.1:91-ENST00000527095.7:802208|5129
PLDEAETVHEEVVISSSRNQIIISL
>FUSION-ENST00000486196.1:91-ENST00000527095.7:802208|590
MCIVIIMK
>FUSION-ENST00000486196.1:91-ENST00000527095.7:802208|1553
LLFAAAGRAGPNLGELILGYYSTD
>ENST00000298292.12|SNV-1009-G-A|3
LLCLNSR
>FUSION-ENST00000486196.1:91-ENST00000527095.7:802208|1668
DCSLFSMLKVLK
>FUSION-ENST00000486196.1:91-ENST00000527095.7:802208|2377
TEEFETKM
>FUSION-ENST00000486196.1:91-ENST00000527095.7:802208|4222
MEQNEYSNK
>FUSION-ENST00000486196.1:91-ENST00000527095.7:802208|2364
MLDNSIRDLGFYPK
>FUSION-ENST00000486196.1:91-ENST00000527095.7:802208|700
YVKAVSVTCHVAVCVFHPL
>FUSION-ENST00000486196.1:91-ENST00000527095.7:802208|3579
DSFSGALMLSLK
>ENST00000552823.5|SNV-82687-G-A|6
YQAAVSKQSSSTNYTNELKASGGK
>FUSION-ENST00000486196.1:91-ENST00000527095.7:802208|103
MQPVEAGSWEPLS
>FUSION-ENST00000486196.1:91-ENST00000527095.7:802208|706
FFLHKLKLK
>FUSION-ENST00000486196.1:91-ENST00000527095.7:802208|5807
LFLSTHVCAVCQGWF
>FUSION-ENST00000486196.1:91-ENST00000527095.7:802208|718
SVHYVPDLK
>FUSION-ENST00000486196.1:91-ENST00000527095.7:802208|2084
MNACQTLLTQFF
>FUSION-ENST00000486196.1:91-ENST00000527095.7:802208|3383
NTYTSLCRCMFPFLLGR
>FUSION-ENST00000486196.1:91-ENST00000527095.7:802208|809
LQQQLKHTCCYSEVEKILLCI
>FUSION-ENST00000486196.1:91-ENST00000527095.7:802208|28
MGWLKGR
>FUSION-ENST00000486196.1:91-ENST00000527095.7:802208|722
KLLDVWSAQR
>FUSION-ENST00000486196.1:91-ENST00000527095.7:802208|5263
MGTRHSFVANR
>FUSION-ENST00000486196.1:91-ENST00000527095.7:802208|3286
MLRPNGALCKR
>FUSION-ENST00000486196.1:91-ENST00000527095.7:802208|4321
GRGKGEALR
>FUSION-ENST00000486196.1:91-ENST00000527095.7:802208|2794
GTFHHPQWMPDTMDSTER
>FUSION-ENST00000486196.1:91-ENST00000527095.7:802208|4170
QKLVGRGGAHL
>ENST00000331134.11|SNV-59476-C-T|2
DAPELGYVK
>FUSION-ENST00000486196.1:91-ENST00000527095.7:802208|4281
SSRLIGGNSTTHF
>FUSION-ENST00000486196.1:91-ENST00000527095.7:802208|1803
RQSPGSSFLSFAQLGNMFLSLR
>FUSION-ENST00000486196.1:91-ENST00000527095.7:802208|4863
SEEIIYKALSK
>FUSION-ENST00000486196.1:91-ENST00000527095.7:802208|269
VIVSLICSGTAGGSREFSNR
>FUSION-ENST00000486196.1:91-ENST00000527095.7:802208|4545
MLPEPSR
>FUSION-ENST00000523967.5:111595-ENST00000630925.1:12095|511
MCPWGLSCK
>FUSION-ENST00000486196.1:91-ENST00000527095.7:802208|5502
MPGVVRICVR
>ENST00000008391.4|SNV-31591-T-C|3
RKAANVTLLTSLVEGEASHLAR
>FUSION-ENST00000486196.1:91-ENST00000527095.7:802208|3829
FRSSETK
>ENST00000558763.1|SNV-123722-G-A|5
CTIRMSFIKGWGAEYR
>ENST00000494910.1|SNV-21547-A-G|5
VMNVHKMLGIPVSNILM
>FUSION-ENST00000461314.5:161749-ENST00000261947.4:108549|77
SCRLTFGGAEKAAWK
>FUSION-ENST00000461314.5:161749-ENST00000261947.4:108549|139
MSWGCLVWKRGDR
>FUSION-ENST00000461314.5:161749-ENST00000261947.4:108549|372
ARSGLGM
>FUSION-ENST00000486196.1:91-ENST00000527095.7:802208|2763
SCMGQSRMV
>FUSION-ENST00000486196.1:91-ENST00000527095.7:802208|1334
MFVGLNCTLCNC
>FUSION-ENST00000486196.1:91-ENST00000527095.7:802208|312
TPNLPLVNLRAD
>FUSION-ENST00000486196.1:91-ENST00000527095.7:802208|664
TALNRKHILVFK
>FUSION-ENST00000486196.1:91-ENST00000527095.7:802208|3814
MQHRKITSIPASIPEYLPSPLPR
>FUSION-ENST00000486196.1:91-ENST00000527095.7:802208|2789
PDTMDSTERNCHQLK
>FUSION-ENST00000486196.1:91-ENST00000527095.7:802208|2866
RLLWPQK
>FUSION-ENST00000486196.1:91-ENST00000527095.7:802208|4849
MHLKCHIR
>FUSION-ENST00000486196.1:91-ENST00000527095.7:802208|4314
NRRSVGCWAGTK
>FUSION-ENST00000523967.5:111595-ENST00000630925.1:12095|69
TAAAASARPEARASCR
>FUSION-ENST00000486196.1:91-ENST00000527095.7:802208|197
VPLHSSLVTERDSISPK
>FUSION-ENST00000486196.1:91-ENST00000527095.7:802208|2027
DKEGLLS
>FUSION-ENST00000486196.1:91-ENST00000527095.7:802208|478
TVMGFQASKMAPVK
>FUSION-ENST00000486196.1:91-ENST00000527095.7:802208|3598
ALFFLLYQMAQPSSCCLR
>FUSION-ENST00000486196.1:91-ENST00000527095.7:802208|2229
IIGLCPINKYSGRFY
>FUSION-ENST00000523967.5:111595-ENST00000630925.1:12095|296
MSNTDLLLLATGYCKLGFSVINYL
>ENST00000338487.5|SNV-20564-T-C|1
CALPNRGFLKQLR
>FUSION-ENST00000486196.1:91-ENST00000527095.7:802208|2490
MLNEESTR
>FUSION-ENST00000461314.5:161749-ENST00000261947.4:108549|430
VYYCQFWPPQCPHTLLHDHQSHS
>FUSION-ENST00000486196.1:91-ENST00000527095.7:802208|1712
KTFQLRV
>FUSION-ENST00000486196.1:91-ENST00000527095.7:802208|3953
ETEKEVKSLTK
>FUSION-ENST00000486196.1:91-ENST00000527095.7:802208|4395
MQEAAQGR
>FUSION-ENST00000486196.1:91-ENST00000527095.7:802208|5062
ETEAYGGITERVRVLSTFSYK
>ENST00000325680.12|SNV-53739-A-T|2
KTLDDGFFPFIILDAIND
>FUSION-ENST00000486196.1:91-ENST00000527095.7:802208|5851
MKPELLLTWGNGVNGPVR
>FUSION-ENST00000486196.1:91-ENST00000527095.7:802208|249
CVPENPRGPPDFPTKNIVC
>FUSION-ENST00000486196.1:91-ENST00000527095.7:802208|2683
MRQSNLGRNR
>FUSION-ENST00000486196.1:91-ENST00000527095.7:802208|2742
MTMQDCWRRGGLK
>FUSION-ENST00000486196.1:91-ENST00000527095.7:802208|1748
LLLYSSSFHCAASEQA
>FUSION-ENST00000486196.1:91-ENST00000527095.7:802208|455
SLCPPPPDPRSILHR
>FUSION-ENST00000523967.5:111595-ENST00000630925.1:12095|309
DGFSLCCPGWTR
>ENST00000222567.6|SNV-8921-A-G|2
LDSGAAGVFCIRGK
>FUSION-ENST00000486196.1:91-ENST00000527095.7:802208|4154
LSSTWGLMYANER
>FUSION-ENST00000486196.1:91-ENST00000527095.7:802208|4397
CRFWASPQA
>FUSION-ENST00000486196.1:91-ENST00000527095.7:802208|267
LTLPQVRYSC
>FUSION-ENST00000486196.1:91-ENST00000527095.7:802208|4979
ALLPEVLKSHLAIASSAAACPAKR
>FUSION-ENST00000486196.1:91-ENST00000527095.7:802208|5015
FSRGSERLK
>FUSION-ENST00000486196.1:91-ENST00000527095.7:802208|1217
HIHNAQIYKILGN
>ENST00000461475.5|SNV-78743-T-G|8
MESTIEHMWLWMGSPR
>ENST00000466212.5|SNV-27553-C-T|3
ASKAWSQTAQKSPR
>FUSION-ENST00000486196.1:91-ENST00000527095.7:802208|4503
MFRPKKSHPPP
>ENST00000298292.12|SNV-1009-G-A|6
SAEQAALEVTRKLLCLNSR
>FUSION-ENST00000486196.1:91-ENST00000527095.7:802208|4854
GSQQVVAYA
>FUSION-ENST00000486196.1:91-ENST00000527095.7:802208|3807
KWNKLIK
>FUSION-ENST00000523967.5:111595-ENST00000630925.1:12095|209
DLIANPFISR
>FUSION-ENST00000486196.1:91-ENST00000527095.7:802208|2741
TMQDCWRRGGLK
>FUSION-ENST00000486196.1:91-ENST00000527095.7:802208|926
MVGRPESASQVSGAE
>FUSION-ENST00000486196.1:91-ENST00000527095.7:802208|1074
MVGEASGNLQLRQK
>FUSION-ENST00000486196.1:91-ENST00000527095.7:802208|3946
MNPYSICKWLVVMMNR
>FUSION-ENST00000486196.1:91-ENST00000527095.7:802208|5646
QTSSTWSSPPL
>FUSION-ENST00000380872.9:5134-ENST00000432950.1:6455|6
SIRVSNFNR
>FUSION-ENST00000486196.1:91-ENST00000527095.7:802208|1811
MDPICEGFTLMT
>ENST00000673510.1|SNV-110427-C-G|1
VVAVECGIKNNVIRLLVK
>ENST00000547717.1|SNV-19356-C-A|6
MLPNSTERAITIAGIPKSIIECVK
>FUSION-ENST00000486196.1:91-ENST00000527095.7:802208|1775
GREAVKI
>FUSION-ENST00000486196.1:91-ENST00000527095.7:802208|1790
VLTAFEVR
>FUSION-ENST00000461314.5:161749-ENST00000261947.4:108549|7
TSFFLLFHR
>FUSION-ENST00000486196.1:91-ENST00000527095.7:802208|90
VYYKTVLFK
>FUSION-ENST00000486196.1:91-ENST00000527095.7:802208|1667
MDCSLFSMLKVLKLSLR
>ENST00000493588.5|INDEL-18529-G-GT|2
MSVVTLTNISGRRFCTW
>FUSION-ENST00000486196.1:91-ENST00000527095.7:802208|5527
YFVPAFLFSSLIYSKLLHYKLSY
>FUSION-ENST00000486196.1:91-ENST00000527095.7:802208|2656
SRCGFCHYFQWQKPQLLLHQPSNR
>FUSION-ENST00000486196.1:91-ENST00000527095.7:802208|2050
FSTIFSFR
>FUSION-ENST00000486196.1:91-ENST00000527095.7:802208|3468
NFFFLSFFFFYYTLSSR
>FUSION-ENST00000486196.1:91-ENST00000527095.7:802208|3375
VNLCFIL
>FUSION-ENST00000486196.1:91-ENST00000527095.7:802208|5451
MCNQITSLAYPSSAISH
>FUSION-ENST00000461314.5:161749-ENST00000261947.4:108549|359
LTDVRVGWHSPAFRGALHLIQQVNH
>FUSION-ENST00000523967.5:111595-ENST00000630925.1:12095|274
ARCSSKHLIWYPI
>FUSION-ENST00000486196.1:91-ENST00000527095.7:802208|4336
GTPELRQVGGSRR
>FUSION-ENST00000486196.1:91-ENST00000527095.7:802208|4254
VKKFGVLIWGIR
>ENST00000493588.5|INDEL-18529-G-GT|5
SVVTLTNISGR
>FUSION-ENST00000486196.1:91-ENST00000527095.7:802208|2021
VFIENQVLCQTLGI
>ENST00000549550.1|SNV-10927-T-C|11
MADVAWMKQAIEEQPQLER
>ENST00000341423.10|INDEL-154355-A-AA|2
KEVQGSQCTQEASFGLLPLLL
>FUSION-ENST00000486196.1:91-ENST00000527095.7:802208|4204
LGNRVRLCLK
>FUSION-ENST00000486196.1:91-ENST00000527095.7:802208|1275
MPTSSSR
>FUSION-ENST00000486196.1:91-ENST00000527095.7:802208|1670
DCSLFSMLK
>FUSION-ENST00000486196.1:91-ENST00000527095.7:802208|4290
LSVAQEIHIYMFNLKPFTIIFYIK
>FUSION-ENST00000486196.1:91-ENST00000527095.7:802208|1455
ICFEKESFAATKSLNTPV
>FUSION-ENST00000486196.1:91-ENST00000527095.7:802208|2316
QVWIFGHGR
>FUSION-ENST00000461314.5:161749-ENST00000261947.4:108549|322
QIITLGTFRELLGSLIVT
>FUSION-ENST00000486196.1:91-ENST00000527095.7:802208|4141
AMCVPGSK
>FUSION-ENST00000486196.1:91-ENST00000527095.7:802208|2978
AFYIKVAPSMLLSYGPRVLCLMLK
>FUSION-ENST00000486196.1:91-ENST00000527095.7:802208|5833
MLLYLNGLIFLL
>FUSION-ENST00000486196.1:91-ENST00000527095.7:802208|4968
AAQPQAR
>FUSION-ENST00000486196.1:91-ENST00000527095.7:802208|1925
YCIKLPSGDVYKVHMK
>FUSION-ENST00000486196.1:91-ENST00000527095.7:802208|4557
RKNLNLFLK
>FUSION-ENST00000486196.1:91-ENST00000527095.7:802208|3249
EPEGKAGVCRK
>FUSION-ENST00000486196.1:91-ENST00000527095.7:802208|2374
MFLEVFLIHKG
>FUSION-ENST00000486196.1:91-ENST00000527095.7:802208|1609
VHQDNCSYQVKFKA
>FUSION-ENST00000469396.5:243740-ENST00000261947.4:116444|7
DGREPVYNSNKDSQSEGR
>FUSION-ENST00000486196.1:91-ENST00000527095.7:802208|2814
MASATGKLNF
>FUSION-ENST00000461314.5:161749-ENST00000261947.4:108549|369
MTVMVHFDPMLFQE
>FUSION-ENST00000486196.1:91-ENST00000527095.7:802208|2497
TSSLSERFFIYCH
>FUSION-ENST00000486196.1:91-ENST00000527095.7:802208|2546
VELSVGARTNDDNVRASVGPSSGAW
>FUSION-ENST00000486196.1:91-ENST00000527095.7:802208|4323
MQRIENHCLTAKY
>FUSION-ENST00000486196.1:91-ENST00000527095.7:802208|5058
VLSTFSYKLLYQIAGS
>FUSION-ENST00000486196.1:91-ENST00000527095.7:802208|2221
YYISNCVCR
>FUSION-ENST00000486196.1:91-ENST00000527095.7:802208|5868
RYGTRAR
>FUSION-ENST00000486196.1:91-ENST00000527095.7:802208|4937
ARPMNCNK
>FUSION-ENST00000486196.1:91-ENST00000527095.7:802208|2908
KSVGAWGRER
>FUSION-ENST00000486196.1:91-ENST00000527095.7:802208|1341
THLQLFTYR
>FUSION-ENST00000486196.1:91-ENST00000527095.7:802208|4598
MVVCTCSPSDLGGWGRRNT
>ENST00000537992.5|SNV-60786-C-A|2
LIDNNINVIFAVQGKQFNWYK
>FUSION-ENST00000486196.1:91-ENST00000527095.7:802208|5834
QMLLYLNGLIFLL
>FUSION-ENST00000486196.1:91-ENST00000527095.7:802208|3501
CHVAFLHPSTHHLH
>FUSION-ENST00000486196.1:91-ENST00000527095.7:802208|2173
MKNTQRLQHNPLK
>ENST00000542401.2|SNV-51826-A-G|1
NSLPSYGGRWIPS
>FUSION-ENST00000486196.1:91-ENST00000527095.7:802208|5554
MVRFLSLLFFFFFK
>FUSION-ENST00000486196.1:91-ENST00000527095.7:802208|4447
MVGLTTK
>FUSION-ENST00000486196.1:91-ENST00000527095.7:802208|2928
LSVISTRSCAR
>FUSION-ENST00000486196.1:91-ENST00000527095.7:802208|4633
MYPVNHDSKPDV
>ENST00000472388.1|SNV-15159-C-A|1
ATAGEAGIGADTTHCPRGR
>FUSION-ENST00000486196.1:91-ENST00000527095.7:802208|4812
MLEVSDSSVAIEVCNLK
>FUSION-ENST00000486196.1:91-ENST00000527095.7:802208|2748
MSAESRHRVANS
>ENST00000369282.5|SNV-27026-G-C|1
LLDHVLIEMGYGLKPTGQDSKK
>FUSION-ENST00000486196.1:91-ENST00000527095.7:802208|779
YMLICPQKPK
>ENST00000525123.6|SNV-38026-G-C|4
FTQCLAELKELLPQEIHK
>FUSION-ENST00000486196.1:91-ENST00000527095.7:802208|3838
VVTSHTCCK
>FUSION-ENST00000486196.1:91-ENST00000527095.7:802208|3146
MLRRPVPSHNGQLTNLKLDSLDYR
>FUSION-ENST00000486196.1:91-ENST00000527095.7:802208|2818
DDLTQKVSLD
>FUSION-ENST00000486196.1:91-ENST00000527095.7:802208|2739
MQDCWRRGGLK
>FUSION-ENST00000523967.5:111595-ENST00000630925.1:12095|496
MNAYTDDTAHTR
>FUSION-ENST00000486196.1:91-ENST00000527095.7:802208|5800
KYPFPTLCLR
>FUSION-ENST00000486196.1:91-ENST00000527095.7:802208|5415
MQSYIIFGPF
>FUSION-ENST00000486196.1:91-ENST00000527095.7:802208|2631
MDLGRNRSWPER
>ENST00000361742.7|SNV-32823-C-A|3
NLSALQMLK
>FUSION-ENST00000486196.1:91-ENST00000527095.7:802208|2669
DHLTDMEISR
>FUSION-ENST00000486196.1:91-ENST00000527095.7:802208|1306
IQTSSDFK
>FUSION-ENST00000486196.1:91-ENST00000527095.7:802208|5732
TETGEEQRSR
>FUSION-ENST00000486196.1:91-ENST00000527095.7:802208|4036
MQVIGFLCENFYI
>ENST00000413683.5|SNV-38359-G-A|1
LLNQMYDKIFSQANTPLKR
>FUSION-ENST00000523967.5:111595-ENST00000630925.1:12095|408
HWGSQNSIL
>FUSION-ENST00000486196.1:91-ENST00000527095.7:802208|3280
TVSQWKQWR
>FUSION-ENST00000486196.1:91-ENST00000527095.7:802208|4623
MLITSKAHLHSNISPGIDKQLCTMA
>FUSION-ENST00000486196.1:91-ENST00000527095.7:802208|1146
WSVFSELIISTNG
>ENST00000497024.1|SNV-593688-G-C|5
TSSITVTEVAGPR
>FUSION-ENST00000486196.1:91-ENST00000527095.7:802208|4813
YRAILSGP
>ENST00000651127.1|SNV-38965-G-A|5
KALCPTIFPVVPRLLNQMYDK
>FUSION-ENST00000486196.1:91-ENST00000527095.7:802208|1185
AHDLLDVGK
>ENST00000369095.5|SNV-973-G-A|2
QQGSASPMAGSGAKR
>FUSION-ENST00000461314.5:161749-ENST00000261947.4:108549|46
ISEDILV
>FUSION-ENST00000486196.1:91-ENST00000527095.7:802208|647
VRQTAFR
>FUSION-ENST00000486196.1:91-ENST00000527095.7:802208|1408
HCKHSMAFWFLVL
>FUSION-ENST00000486196.1:91-ENST00000527095.7:802208|4620
AHLHSNISPGIDKQLCTMA
>FUSION-ENST00000486196.1:91-ENST00000527095.7:802208|474
MGFQASKMAPVK
>FUSION-ENST00000486196.1:91-ENST00000527095.7:802208|4223
LECSGTILAHCK
>FUSION-ENST00000486196.1:91-ENST00000527095.7:802208|5764
IVYCRES
>ENST00000366497.6|SNV-8389-T-A|5
LQHLLDHPRQVEILGFSEAK
>FUSION-ENST00000486196.1:91-ENST00000527095.7:802208|3918
APDLLECIVSN
>FUSION-ENST00000486196.1:91-ENST00000527095.7:802208|3990
NFQLGMVTVTVSKIWL
>ENST00000457545.7|MNV-28671-TCAA-T|1
AFDLEFSHLEDFPFDAEY
>FUSION-ENST00000486196.1:91-ENST00000527095.7:802208|3363
FHFIRNCQTVFQSK
>FUSION-ENST00000486196.1:91-ENST00000527095.7:802208|2198
TSKHPIYQMR
>FUSION-ENST00000486196.1:91-ENST00000527095.7:802208|5433
QCISLQLISANSSIQEGFIAHV
>FUSION-ENST00000486196.1:91-ENST00000527095.7:802208|4247
NNLVSTWWHGTSA
>FUSION-ENST00000486196.1:91-ENST00000527095.7:802208|3905
MCVCVCVAK
>FUSION-ENST00000486196.1:91-ENST00000527095.7:802208|221
LLVRWAGPEAGRQNLGR
>ENST00000327367.9|SNV-123722-G-A|2
MSFIKGWGAEYR
>FUSION-ENST00000486196.1:91-ENST00000527095.7:802208|4742
MPDLWRANCQVNGGQIHQTNS
>FUSION-ENST00000600794.1:9027-ENST00000264042.8:77873|14
GVQYLNEIKDSVVAGFQWATKEVR
>FUSION-ENST00000486196.1:91-ENST00000527095.7:802208|686
NWSWCPLSDHFSDRRG
[truncated: 158,485 more chars]
