# Supplementary material for: Identification of non-canonical peptides with moPepGen
Source: Nat Biotechnol. 2025 Jun 16;44(4):568–73. doi: 10.1038/s41587-025-02701-0 (PMC12680078; doi:10.1038/s41587-025-02701-0)
Supplement: Supplementary file 4 — Supplementary Data: Cancer cell line variant peptide database. Custom peptide database FASTA file for each of the 376 cell lines from the Cancer Cell Line Encyclopedia with proteomics characterization or used in the reference channel. Variant peptide FASTA files were produced by moPepGen as the result of cell-line-specific publicly available mutations and fusions. [file 41587_2025_2701_MOESM4_ESM.zip › ACH-000235.fasta]

>ENST00000437348.5|SNV-267535-A-C|1
CWDVCEGFPINFNCTSQQIPDQFEK
>ENST00000282516.13|SNV-175701-G-T|2
QDESSIALCSHLYSMIRGNR
>ENST00000379919.6|SNV-965-A-C|5
SRFQTLVAHAVDK
>ENST00000647139.1|SNV-59290-C-T|3
FLNSDEAVINKK
>ENST00000505379.5|MNV-104595-GA-G|11
GETTGICIRWKTK
>ENST00000379919.6|SNV-965-A-C|4
SRFQTLVAHAVDKCSYR
>ENST00000554811.5|SNV-12203-C-T|9
MPSRTSACSSSWPSSR
>ENST00000422127.5|SNV-159050-C-T|4
ERDILAALSHLLVTGLLDQFETR
>ENST00000563303.5|SNV-20749-G-T|3
EKLPSCILFSWATVKIFF
>ENST00000261439.9|SNV-144551-C-A|3
ENELIIYFLR
>ENST00000317605.6|SNV-896-C-A|5
MIAAQDK
>ENST00000317605.6|SNV-896-C-A|3
IAAQDKLVYQLNK
>ENST00000523351.6|SNV-165891-C-T|6
TCNTRSWRGSTVLNCSTASWK
>ENST00000525310.1|SNV-140038-C-T|1
LEPRIYK
>ENST00000378026.5|MNV-64484-GG-G|14
EAADTERSPCRPSRR
>ENST00000335327.6|MNV-123567-GC-G|6
LPLRPQRGPRPLHRWLQQTTGCSQR
>ENST00000282020.9|SNV-1211382-G-A|3
MKGLNPFERDSMYSQMWQMINR
>ENST00000414423.8|SNV-3287-T-G|1
SQSDEDVIR
>ENST00000505379.5|MNV-104595-GA-G|9
TKLIPNVQSQGSDPR
>ENST00000488581.5|SNV-79288-T-C|12
DIQKFGIMQTTVIHPWR
>ENST00000506747.5|SNV-67986-A-C|2
NVEITLMFSLK
>ENST00000333190.5|SNV-574148-G-A|7
DTHLTKEKEVNISPSHLK
>ENST00000331251.3|SNV-1952-A-C|1
LAVWGIVTLVVLPFAVFAR
>ENST00000651921.1|SNV-52498-A-C|2
NANVVLTPRGSLQQNDK
>FUSION-ENST00000512455.6:1175-ENST00000600348.2:481|3
LPFRSPGLYWKEVTTR
>ENST00000511560.1|SNV-5263-C-T|6
MQIYRAPGSSNMQMSARIFW
>ENST00000534210.6|SNV-31745-G-A|2
MTLVSRLNVWQARVSSMPIELLTK
>ENST00000505379.5|MNV-104595-GA-G|8
TKLIPNVQSQGSDPRTSSGDGSLLK
>ENST00000329956.11|SNV-20749-G-T|4
AAKLHFIQLGNSENFLLEVEKSSR
>ENST00000453626.5|SNV-9336-A-G|2
YCIHTSQLLYLTSACRWTK
>ENST00000534210.6|SNV-31745-G-A|4
MTLVSRLNVWQAR
>ENST00000335327.6|MNV-123567-GC-G|10
HMALNRPQQPPPR
>ENST00000261383.3|SNV-47816-G-A|1
DTNTNICNQYSHIADKVSEVPANTK
>ENST00000308466.12|SNV-40280-C-T|2
SGMMLTSPLVGGPHFIRNTR
>ENST00000556038.5|SNV-14702-G-A|6
MEQIEWKHSVLDVERLGR
>ENST00000455694.6|MNV-5123-TC-T|1
YQDTTADVALLKLSLK
>ENST00000558014.5|SNV-576278-A-G|2
LDFQLVLKIR
>ENST00000296849.10|SNV-24601-G-A|2
AEGHEHPGQLLSADDGER
>ENST00000345530.7|SNV-57826-G-A|3
ANYFFNAAK
>ENST00000478293.1|SNV-10510-A-G|2
AVPQMTQK
>ENST00000317605.6|SNV-896-C-A|2
MIAAQDKLVYQLNKYYTER
>ENST00000556038.5|SNV-14702-G-A|8
MEQIEWKHSVLDVER
>ENST00000261383.3|SNV-47816-G-A|2
DTNTNICNQYSHIADK
>ENST00000282516.13|SNV-175701-G-T|5
GFRQDESSIALCSHLYSMIR
>ENST00000418334.5|SNV-30431-G-A|1
DVALQMYPLKWSFALTAQAGVKWR
>ENST00000266086.5|SNV-139-G-C|2
LWAMLKTNR
>ENST00000442366.5|SNV-16225-T-A|5
LDLRIGCIK
>ENST00000378026.5|MNV-64484-GG-G|12
SPCRPSRR
>ENST00000374435.3|SNV-10319-C-T|4
KNSILLSYQRIHTGQKPYK
>ENST00000311106.8|SNV-40822-C-A|2
SSSVGGRR
>ENST00000669903.1|SNV-111304-G-C|2
MSGASTGGRPCSPEGGTYRTRQV
>ENST00000251412.8|SNV-7362-C-T|5
KWDAFLEQFR
>ENST00000520144.2|INDEL-399146-A-AA|7
NQQLETAQKNEAGDTAGK
>ENST00000413702.5|SNV-51313-A-G|1
QPTSAPGQDKISRFLLYMK
>ENST00000528729.1|MNV-26271-GATAAGC-G|8
MGIGMAEFLDVTSEQEWDKCFKNR
>ENST00000296181.9|INDEL-81661-A-AA|1
LQKYYSTDY
>ENST00000511560.1|SNV-5263-C-T|3
MQMSARIFW
>ENST00000296452.5|SNV-101043-A-G|1
LYSSMSDTSLAEAGLNYHAQR
>ENST00000254579.11|SNV-31745-G-A|1
NYMTLVSRLNVWQAR
>ENST00000493062.5|SNV-53640-G-A|8
MPRGSGSR
>ENST00000302006.4|SNV-3638-T-A|3
MTLTQDSTWFANAR
>ENST00000623849.1|SNV-445-A-T|2
MGLCSVLRSALLILPLPFLLK
>ENST00000266086.5|SNV-139-G-C|1
LWAMLKTNRGTIGGFFLAGR
>ENST00000461774.5|SNV-128516-G-A|2
APNEELCELAPQTR
>ENST00000296181.9|INDEL-81661-A-AA|3
KPLYAVQEFYSPDTWNNGGDFRWR
>ENST00000554811.5|SNV-12203-C-T|8
PSRTSACSSSWPSSR
>ENST00000272793.10|SNV-122267-G-A|1
TSNKWSAPGSAPQLTTAILEIK
>ENST00000357039.9|SNV-17087-C-T|1
NVTVGQSVLNIKYKNDFSPNLR
>ENST00000376052.5|SNV-52498-A-C|1
NAGQSAAKRQGK
>ENST00000228567.7|SNV-59962-A-G|1
KPVTHWHPLLELPGR
>ENST00000450548.5|SNV-39054-A-G|1
VLATIRSGHRANIFSAK
>ENST00000626866.2|SNV-23939-A-G|6
NAQAKKSLDR
>ENST00000453626.5|SNV-9336-A-G|1
YCIHTSQLLYLTSACRWTKYLIWR
>ENST00000652107.1|SNV-95460-G-C|5
MEGYPWWPSLVYNHPFDGTFIR
>ENST00000509428.5|MNV-104595-GA-G|20
RNYRNLHQVQE
>ENST00000470448.5|SNV-17624-G-T|3
IQSWFRVCQVRAYIR
>ENST00000296591.10|SNV-318290-A-G|3
WPWIQINLQREMRVTGVITQGAK
>ENST00000377242.7|SNV-463528-G-A|7
RGSGHPAYAK
>ENST00000556038.5|SNV-14702-G-A|1
VTRPAQHGADRVEALGAGRGAPGPR
>ENST00000264658.11|SNV-59290-C-T|5
SRFEMFLNSDEAVINK
>ENST00000577399.5|SNV-59290-C-T|6
DRLLHFGFKATMFLNSDEAVINK
>ENST00000647139.1|SNV-59290-C-T|2
MFLNSDEAVINKKLPK
>ENST00000238855.11|SNV-28681-C-G|1
QTCDNLSEECQLARK
>ENST00000505379.5|MNV-104595-GA-G|2
TQTVSTACPVDPKGTLTSILP
>ENST00000413702.5|SNV-51313-A-G|3
QPTSAPGQDK
>ENST00000309964.8|SNV-67986-A-C|4
RDHFNVLIKELGSMLPGNAR
>ENST00000393375.5|SNV-7484-G-A|2
YHTIPLPPKGR
>ENST00000483754.1|MNV-11287-TTAAT-T|4
SFLTALCDVGNLIKNILHK
>ENST00000167106.9|SNV-14702-G-A|3
KVKLGQSVSHDPHSMEQIEWK
>ENST00000379951.6|MNV-104595-GA-G|7
SLLETLIHKDNHCQPLFR
>ENST00000380516.7|SNV-53640-G-A|1
FKPFKGGPPRR
>ENST00000394480.6|SNV-119342-T-C|1
LNSQNLYCINADGSQLPLSR
>ENST00000442366.5|SNV-16225-T-A|3
IGCIKTAR
>ENST00000404459.1|SNV-79-G-T|1
MWLLLTTTCLICGTLNAGGFLDLEN
>ENST00000641808.1|SNV-7167-A-G|1
HCTALLLTLCWGFGDVLAHGDGL
>ENST00000461774.5|SNV-128516-G-A|1
APNEELCELAPQTRIPTALQEGR
>ENST00000470448.5|SNV-17624-G-T|2
VCQVRAYIR
>ENST00000483754.1|MNV-11287-TTAAT-T|8
KKSFLTALCDVGNLIK
>ENST00000355349.4|SNV-21898-C-T|4
AKSRDIGMK
>ENST00000578175.5|SNV-2916-C-T|1
GYCKAYFYGLRVK
>ENST00000250024.9|SNV-16929-G-A|1
TSLGTLFVPQQKLEVSTEDVH
>ENST00000282516.13|SNV-175701-G-T|6
DPVRGFRQDESSIALCSHLYSMIR
>ENST00000271636.12|SNV-19454-G-A|5
RAAMETTLR
>ENST00000378026.5|MNV-64484-GG-G|10
RSFSGLR
>ENST00000432587.6|SNV-39054-A-G|4
LKLEATLNVHDGCVLATIR
>ENST00000525971.6|SNV-19373-T-C|1
AFAAYQKYGPIIKEQIESK
>ENST00000565932.5|SNV-38108-G-T|6
RPRCVPSSSVCSSTWR
>ENST00000378026.5|MNV-64484-GG-G|16
QEQQAFKEAADTERSPCRPSR
>ENST00000438716.3|SNV-176695-G-A|2
LHHTLKNLSLK
>ENST00000577399.5|SNV-59290-C-T|2
ATMFLNSDEAVINKK
>ENST00000641662.1|SNV-4094-T-G|2
RTWNNLCNIVV
>ENST00000294829.5|SNV-1016-C-G|1
LGAVNLQGK
>ENST00000583167.5|SNV-12634-A-G|3
TAPATARSPSARPSTGVPVSTRCR
>ENST00000496703.1|INDEL-81661-A-AA|2
LAENNINLIFAVTKKPLYAVQEYPV
>ENST00000354212.9|SNV-1285659-G-A|1
LHPGDELVYVDGIPVASKTHR
>ENST00000534210.6|SNV-31745-G-A|1
TLVSRLNVWQARVSSMPIELLTK
>ENST00000329015.2|SNV-4643-C-T|5
DTICILSFPLRYKSDITGGK
>ENST00000264658.11|SNV-59290-C-T|2
FEMFLNSDEAVINKK
>ENST00000483754.1|MNV-11287-TTAAT-T|5
SFLTALCDVGNLIK
>ENST00000271636.12|SNV-19454-G-A|3
AAMETTLR
>ENST00000418334.5|SNV-30431-G-A|3
DVALQMYPLKWSFALTAQAGVK
>ENST00000554811.5|SNV-12203-C-T|5
GCALTFQESCFR
>ENST00000465960.2|SNV-50135-C-T|3
IAYLSREINASLCVLATK
>ENST00000652107.1|SNV-95460-G-C|2
EGYPWWPSLVYNHPFDGTFIREK
>ENST00000438716.3|SNV-176695-G-A|4
SKLHHTLK
>ENST00000551118.6|SNV-21991-C-T|3
IDVIVGVK
>ENST00000367339.7|MNV-3017-AG-A|1
IFSPMTVAVTRSYLWVT
>ENST00000504426.5|MNV-104595-GA-G|17
GETTGICIR
>ENST00000514335.1|SNV-175701-G-T|1
PPTQTSLSYFFTQPL
>ENST00000370952.4|SNV-32110-T-G|2
YLRSKSK
>ENST00000437348.5|SNV-267535-A-C|6
TFLDPNAVLLPGCVGTFVR
>ENST00000626866.2|SNV-23939-A-G|14
VLIGIQLYVLRK
>ENST00000465960.2|SNV-50135-C-T|4
MIAYLSREINASLCVLATK
>ENST00000322893.12|SNV-120786-G-A|3
LAEVLQLRSDILPQYKQEAPK
>ENST00000566501.5|SNV-38108-G-T|1
VQLYLEEKGTTEEVCRIYLLR
>ENST00000296591.10|SNV-318290-A-G|2
EMRVTGVITQGAK
>ENST00000275428.9|SNV-5983-C-G|2
EITCGSYLMTNYESAPPSPQYK
>FUSION-ENST00000512455.6:1175-ENST00000600348.2:481|10
MSQVSSGCLEQR
>ENST00000565932.5|SNV-38108-G-T|7
MRPRCVPSSSVCSSTWR
>ENST00000250024.9|SNV-16929-G-A|2
TSLGTLFVPQQK
>ENST00000484883.1|SNV-162656-G-T|3
NSFDSLDK
>ENST00000379951.6|MNV-104595-GA-G|2
LLQEPSSKIK
>ENST00000583167.5|SNV-12634-A-G|4
TAPATARSPSARPSTGVPVSTR
>ENST00000264501.8|INDEL-207263-C-CA|2
ILSTRPGQKK
>ENST00000317605.6|SNV-896-C-A|1
IAAQDKLVYQLNKYYTER
>ENST00000583167.5|SNV-12634-A-G|2
SPSARPSTGVPVSTR
>ENST00000448861.5|SNV-40280-C-T|1
SGMMLTSPLVGGPHFIRL
>ENST00000377242.7|SNV-463528-G-A|6
RGSGHPAYAKVEPVGEK
>ENST00000370001.8|SNV-128516-G-A|1
GSGGSEVTGTPQGGPQK
>ENST00000625203.2|SNV-132-A-G|3
MGKENCTTVAGFILLGLSDVPELR
>ENST00000652107.1|SNV-95460-G-C|3
MEGYPWWPSLVYNHPFDGTFIREK
>ENST00000538689.4|MNV-26271-GATAAGC-G|2
RMGIGMAEFLDVTSEQEWDK
>ENST00000510271.1|SNV-318290-A-G|3
GNESYWCDYPR
>ENST00000519589.1|SNV-340943-G-A|6
MPGQVTPWQK
>ENST00000529047.6|SNV-87969-C-T|1
HIEVQILGDQYGNILHLYE
>ENST00000565631.5|SNV-47019-C-T|4
MSYFSRSETGSLQTSDSLR
>ENST00000488581.5|SNV-79288-T-C|9
FGIMQTTVIHPWR
>ENST00000466350.1|SNV-882981-T-C|3
MVYQLVILTLLFQILLITYMDILK
>ENST00000220244.7|SNV-146307-C-T|3
YSPHQDADSLKPR
>ENST00000266086.5|SNV-139-G-C|4
NAADISVIVIYFLVVMAVR
>ENST00000333190.5|SNV-574148-G-A|4
EVNISPSHLK
>ENST00000322893.12|SNV-120786-G-A|5
LAEVLQLR
>ENST00000335327.6|MNV-123567-GC-G|2
WLQQTTGCSQR
>ENST00000370952.4|SNV-32110-T-G|1
SKDDGPSQSESATETAMTLPSESR
>ENST00000489271.5|SNV-69874-C-T|4
EGLSFAYISWK
>ENST00000615845.4|SNV-42517-C-A|1
ATPKPLAPAPLAKDPR
>ENST00000432587.6|SNV-39054-A-G|2
LEATLNVHDGCVLATIR
>ENST00000669903.1|SNV-111304-G-C|3
SGASTGGRPCSPEGGTYRTR
>ENST00000380516.7|SNV-53640-G-A|5
IVQISGNSMPRGSGSRFKPFK
>ENST00000405995.5|SNV-62996-C-T|1
SSSAMASQPPESLPQPGLQK
>ENST00000335327.6|MNV-123567-GC-G|5
GPRPLHR
>ENST00000555451.1|SNV-12203-C-T|1
SSSSTWPMWPLLLLSFSTKRGSAR
>ENST00000379951.6|MNV-104595-GA-G|13
QRPQDLFWRWK
>ENST00000534210.6|SNV-31745-G-A|9
RGGPIKNYMTLVSR
>ENST00000443112.6|SNV-3287-T-G|3
RSGAPSQMRMSLG
>ENST00000563303.5|SNV-20749-G-T|1
LPSCILFSWATVKIFF
>ENST00000528142.5|SNV-2825-G-T|1
QHGRAVCGG
>ENST00000382011.9|SNV-16568-G-A|1
CSVLAAANSVFSRWDETK
>ENST00000389082.10|SNV-139076-G-A|2
LHCEEAELRDYQLNVQLQEVFANR
>ENST00000461271.5|SNV-10692-C-T|1
CCDYTELLAQVYLLPDFLSEHSKVR
>ENST00000528729.1|MNV-26271-GATAAGC-G|9
GIGMAEFLDVTSEQEWDKCFK
>ENST00000257901.7|SNV-5140-C-A|3
AKQDMACLIKEYQEVMNSK
>ENST00000329956.11|SNV-20749-G-T|2
LHFIQLGNSENFLLEVEKSSR
>ENST00000647139.1|SNV-59290-C-T|6
MFLNSDEAVINK
>ENST00000379919.6|SNV-965-A-C|3
FQTLVAHAVDK
>ENST00000651921.1|SNV-52498-A-C|4
TELGKNANVVLTPRGSLQQNDK
>ENST00000418334.5|SNV-30431-G-A|4
MDVALQMYPLKWSFALTAQAGVK
>ENST00000505379.5|MNV-104595-GA-G|14
GRGETTGICIRWK
>ENST00000343735.8|SNV-24957-T-C|2
ALMIAGIVLGAIGLLVSIFALK
>ENST00000473196.1|SNV-1032-C-T|2
CKVKCSPNPSCGPEAQLWVLK
>ENST00000489271.5|SNV-69874-C-T|8
MVYLARKEGLSFAYISWK
>ENST00000493429.5|SNV-34254-G-A|5
HRVVQPTLEQTQYSWEHQAAFR
>ENST00000558014.5|SNV-576278-A-G|3
LDFQLVLK
>ENST00000251412.8|SNV-7362-C-T|6
LRKWDAFLEQFR
>ENST00000453626.5|SNV-9336-A-G|3
YCIHTSQLLYLTSACR
>ENST00000282516.13|SNV-175701-G-T|3
QDESSIALCSHLYSMIR
>ENST00000532982.5|SNV-10466-G-A|2
MEVGITIQHAYEKQHP
>ENST00000296591.10|SNV-318290-A-G|1
EMRVTGVITQGAKR
>ENST00000334414.10|SNV-74530-G-T|1
IYKMVIVTHSGELSNESFIFGR
>ENST00000305544.9|SNV-9763-C-T|1
HSNFLGAYDSIWHAHSQSAEAERR
>ENST00000389082.10|SNV-139076-G-A|1
DYQLNVQLQEVFANR
>ENST00000378026.5|MNV-64484-GG-G|11
SPCRPSRRSFSGLR
>ENST00000308436.11|SNV-16212-A-G|1
GASLPSSAGWRCALWHRVWQGR
>ENST00000520144.2|INDEL-399146-A-AA|8
MNQQLETAQKNEAGDTAGK
>ENST00000333190.5|SNV-574148-G-A|3
EVNISPSHLKSVLHNTISINSK
>ENST00000528921.1|SNV-3133-A-T|3
MKTSSLPISQTLLLLDL
>ENST00000647139.1|SNV-59290-C-T|1
FLNSDEAVINKKLPK
>ENST00000531361.1|SNV-7747-G-A|1
CPQSLPWLTSPGLLRIKR
>ENST00000374435.3|SNV-10319-C-T|2
NSILLSYQRIHTGQKPYK
>ENST00000504426.5|MNV-104595-GA-G|19
GRGETTGICIRYR
>ENST00000461271.5|SNV-10692-C-T|2
CCDYTELLAQVYLLPDFLSEHSK
>ENST00000510271.1|SNV-318290-A-G|2
GNESYWCDYPRSQEDWK
>ENST00000311106.8|SNV-40822-C-A|6
ENTLVSKSPRSSSVGGR
>ENST00000443112.6|SNV-3287-T-G|5
RRSGAPSQMR
>ENST00000565631.5|SNV-47019-C-T|3
SYFSRSETGSLQTSDSLR
>ENST00000555451.1|SNV-12203-C-T|3
SSSSTWPMWPLLLLSFSTK
>ENST00000302006.4|SNV-3638-T-A|6
GEKIMLAIITKMTLTQDSTWFANAR
>ENST00000355349.4|SNV-21898-C-T|1
DIGMKGLNEE
>ENST00000493021.5|SNV-438562-A-C|1
VLDQHVSSGQLNEDVRHRVHEALMK
>ENST00000379951.6|MNV-104595-GA-G|6
DNHCQPLFR
>ENST00000626866.2|SNV-23939-A-G|15
VLIGIQLYVLR
>ENST00000294829.5|SNV-1016-C-G|3
RRLGAVNLQGK
>ENST00000367339.7|MNV-3017-AG-A|9
HGQHGVR
>ENST00000333190.5|SNV-574148-G-A|6
EKEVNISPSHLK
>ENST00000507855.5|SNV-190185-C-T|2
WKQQLVTSLNLK
>ENST00000377242.7|SNV-463528-G-A|1
VEPVGEKEGFIVSEQC
>ENST00000483754.1|MNV-11287-TTAAT-T|6
KSFLTALCDVGNLIKNILHK
>FUSION-ENST00000512455.6:1175-ENST00000600348.2:481|5
SQVSSGCLEQRLPFRSPGLYWK
>ENST00000528729.1|MNV-26271-GATAAGC-G|3
AEFLDVTSEQEWDKCFK
>ENST00000338316.9|SNV-408485-T-G|1
FSGVEKSK
>ENST00000286692.8|SNV-21975-A-G|1
VEASLHGLTLYDTAPCPINNERTR
>ENST00000531361.1|SNV-7747-G-A|4
MCPQSLPWLTSPGLLRIK
>ENST00000366630.5|SNV-46976-G-A|3
REFVRISGLDYVDSALLMGR
>ENST00000417012.5|SNV-1496-A-G|2
SLRFLDIGYNQLK
>ENST00000261439.9|SNV-144551-C-A|1
ENELIIYFLRCLYEEKQK
>ENST00000513120.2|SNV-60765-G-T|3
MGCGGLGPTTHWEVPALCGRPR
>ENST00000437348.5|SNV-267535-A-C|3
MLFCYLDVLGRL
>ENST00000493429.5|SNV-34254-G-A|3
VVQPTLEQTQYSWEHQAAFR
>ENST00000280155.4|SNV-2293-C-G|1
FFFWFGYCNSSLNPVIYSIFNHDFR
>FUSION-ENST00000512455.6:1175-ENST00000600348.2:481|8
MSQVSSGCLEQRLPFR
>ENST00000528921.1|SNV-3133-A-T|2
KTSSLPISQTLLLLDL
>ENST00000302006.4|SNV-3638-T-A|1
MTLTQDSTWFANARRR
>ENST00000347230.9|SNV-9043-G-T|2
TLRCPAEPLGVELHLLCEELLESCR
>ENST00000320027.10|SNV-23939-A-G|6
SVNEVMEWMNNVMNAQAKKSLDR
>ENST00000565631.5|SNV-47019-C-T|2
MSYFSRSETGSLQTSDSLRSR
>ENST00000491067.1|SNV-39054-A-G|7
MGLAGCLKLDLTGFGNNSFR
>ENST00000282020.9|SNV-1211382-G-A|1
DSMYSQMWQMINR
>ENST00000488581.5|SNV-79288-T-C|8
FGIMQTTVIHPWRR
>ENST00000513085.1|SNV-40822-C-A|1
TPWCPKAPEAAA
>ENST00000528663.1|SNV-15135-G-A|3
SKVTAPLECSFLLLKGPYNDVR
>ENST00000504426.5|MNV-104595-GA-G|10
NDSCLHLKHGGK
>ENST00000302006.4|SNV-3638-T-A|4
IMLAIITKMTLTQDSTWFANARR
>ENST00000556038.5|SNV-14702-G-A|5
EQIEWKHSVLDVERLGR
>ENST00000465960.2|SNV-50135-C-T|1
IAYLSREINASLCVLATKTK
>ENST00000347230.9|SNV-9043-G-T|1
CPAEPLGVELHLLCEELLESCR
>ENST00000437348.5|SNV-267535-A-C|7
VAYKTFLDPNAVLLPGCVGTFVR
>ENST00000514335.1|SNV-175701-G-T|3
VLYRFVFTPLLHDPWK
>ENST00000493021.5|SNV-438562-A-C|2
VLDQHVSSGQLNEDVRHR
>ENST00000566501.5|SNV-38108-G-T|2
VQLYLEEKGTTEEVCR
>ENST00000478293.1|SNV-10510-A-G|3
KAVPQMTQKTVLLR
>ENST00000378026.5|MNV-64484-GG-G|3
RRSGDWR
>ENST00000577399.5|SNV-59290-C-T|1
ATMFLNSDEAVINKKLPK
>ENST00000295452.5|SNV-58566-G-C|2
VLMLNSNIVGKIWIPDTFFR
>ENST00000528921.1|SNV-3133-A-T|5
MSMKTSSLPISQTLLLLDL
>ENST00000403222.7|SNV-176695-G-A|5
NTHSDDSGDDDEATTPADKSK
>ENST00000450548.5|SNV-39054-A-G|5
LVISNPYSRKVLATIR
>ENST00000378026.5|MNV-64484-GG-G|1
SGDWRKSSAS
>ENST00000437268.6|SNV-176695-G-A|5
DDSGDDDEATTPADKSKLHHTLK
>ENST00000296543.10|SNV-32728-C-A|5
NGLKFCKQILYNPK
>ENST00000652107.1|SNV-95460-G-C|1
EGYPWWPSLVYNHPFDGTFIREKGK
>ENST00000367339.7|MNV-3017-AG-A|2
IFSPMTVAVTR
>ENST00000558014.5|SNV-576278-A-G|1
LDFQLVLKIRDTLYIAGR
>ENST00000366630.5|SNV-46976-G-A|4
CDPAISPSLHAAAQISRREFVR
>ENST00000489271.5|SNV-69874-C-T|2
KDYLLLIFPGSLSVGQLA
>ENST00000379951.6|MNV-104595-GA-G|4
DNHCQPLFRLLQEPSSKIK
>ENST00000311106.8|SNV-40822-C-A|1
SSSVGGRRDELEEGAPSQAMLR
>ENST00000442366.5|SNV-16225-T-A|1
TARKHPDADSLYVEEVDVGEIAPR
>ENST00000504426.5|MNV-104595-GA-G|16
GETTGICIRYR
>ENST00000626866.2|SNV-23939-A-G|18
LKRVLIGIQLYVLR
>ENST00000626866.2|SNV-23939-A-G|11
MEWMNNVMNAQAKKSLDR
>ENST00000510271.1|SNV-318290-A-G|4
FAKGNESYWCDYPRSQEDWK
>ENST00000431078.1|SNV-421542-A-G|3
LSSSLPSATLGSLLDDQHWR
>ENST00000505379.5|MNV-104595-GA-G|1
GTLTSILP
>ENST00000551118.6|SNV-21991-C-T|2
IDVIVGVKIHR
>ENST00000379951.6|MNV-104595-GA-G|15
AKPRQRPQDLFWRWK
>ENST00000311106.8|SNV-40822-C-A|3
SSSVGGR
>ENST00000531249.2|MNV-26271-GATAAGC-G|1
AEFLDVTSEQEWDK
>ENST00000296591.10|SNV-318290-A-G|4
WPWIQINLQREMR
>ENST00000376065.8|SNV-52498-A-C|5
TELGKNADVIPVHYYLIPPPTK
>ENST00000380907.2|SNV-471-G-A|4
VWRDCLPPSLHASDASIRLPR
>ENST00000414423.8|SNV-3287-T-G|3
RRSQSDEDVIR
>ENST00000424294.5|SNV-7747-G-A|1
EETYARVRSDTRPLR
>ENST00000322893.12|SNV-120786-G-A|6
HSRLAEVLQLRSDILPQYK
>ENST00000254579.11|SNV-31745-G-A|2
NYMTLVSR
>ENST00000523351.6|SNV-165891-C-T|3
GSTVLNCSTASWK
>FUSION-ENST00000512455.6:1175-ENST00000600348.2:481|4
LPFRSPGLYWK
>ENST00000265165.6|MNV-104595-GA-G|3
RNYRNLHQVQVQE
>ENST00000484883.1|SNV-162656-G-T|2
NSFDSLDKMK
>ENST00000491067.1|SNV-39054-A-G|3
LDLTGFGNNSFR
>ENST00000422127.5|SNV-159050-C-T|3
ERDILAALSHLLVTGLLDQFETRK
>ENST00000331251.3|SNV-1952-A-C|3
TYSAARAVR
>ENST00000379951.6|MNV-104595-GA-G|10
NTDINFTLR
>ENST00000309964.8|SNV-67986-A-C|1
DHFNVLIKELGSMLPGNARK
>ENST00000379919.6|SNV-965-A-C|1
FQTLVAHAVDKCSYRDVVK
>ENST00000551118.6|SNV-21991-C-T|5
GKIDVIVGVK
>ENST00000493062.5|SNV-53640-G-A|5
PRGSGSRFKPFK
>ENST00000606915.1|SNV-55826-G-T|1
GSAPIKER
>ENST00000296046.4|SNV-14563-C-T|1
EWVFPAFCQWFVYQATKTYGRNK
>ENST00000382751.4|SNV-26311-A-G|3
AFQTREFMPLPR
>ENST00000483754.1|MNV-11287-TTAAT-T|2
NILHKLK
>ENST00000354212.9|SNV-1285659-G-A|2
LHPGDELVYVDGIPVASK
>ENST00000493429.5|SNV-34254-G-A|4
HRVVQPTLEQTQYSWEHQAAFRFK
>ENST00000360351.8|SNV-271468-T-G|1
VAKPDVVHQEAVDK
>FUSION-ENST00000512455.6:1175-ENST00000600348.2:481|9
SQVSSGCLEQR
>ENST00000342992.10|SNV-47847-G-A|1
SSIDFQITFQSGIARLMIR
>ENST00000437348.5|SNV-267535-A-C|4
LFCYLDVLGR
>ENST00000505379.5|MNV-104595-GA-G|5
TSSGDGSLLK
>ENST00000488581.5|SNV-79288-T-C|5
QTTVIHPWR
>ENST00000647139.1|SNV-59290-C-T|5
FLNSDEAVINK
>ENST00000473196.1|SNV-1032-C-T|1
VKCSPNPSCGPEAQLWVLK
>ENST00000554811.5|SNV-12203-C-T|3
SSDLAAR
>ENST00000335327.6|MNV-123567-GC-G|7
LPLRPQRGPRPLHR
>ENST00000376065.8|SNV-52498-A-C|3
NADVIPVHYYLIPPPTK
>ENST00000304494.9|INDEL-20605-A-AA|2
VEEVRALLEAGALPNAPNS
>ENST00000311936.8|SNV-5587-G-A|1
LVVVGADGVGK
>ENST00000558014.5|SNV-576278-A-G|6
QYPVFRGRPSGNESQHRLDFQLVLK
>ENST00000007414.8|SNV-12634-A-G|4
AKYWSSSVHEVQGAVLSRSGR
>ENST00000442366.5|SNV-16225-T-A|2
IGCIKTARK
>ENST00000329956.11|SNV-20749-G-T|3
LHFIQLGNSENFLLEVEK
>ENST00000488581.5|SNV-79288-T-C|4
MQTTVIHPWRR
>ENST00000368654.8|SNV-10510-A-G|3
VSGNPQVHIKNVKEGSTADDSK
>ENST00000489271.5|SNV-69874-C-T|5
KEGLSFAYISWKFECGSVGLK
>ENST00000523351.6|SNV-165891-C-T|5
SWRGSTVLNCSTASWK
>ENST00000403222.7|SNV-176695-G-A|6
MNTHSDDSGDDDEATTPADKSK
>ENST00000167106.9|SNV-14702-G-A|1
LGQSVSHDPHSMEQIEWK
>ENST00000525971.6|SNV-19373-T-C|2
AFAAYQKYGPIIK
>ENST00000491067.1|SNV-39054-A-G|5
MGLAGCLKLDLTGFGNNSFRAPSK
>ENST00000504426.5|MNV-104595-GA-G|14
YRSKNDSCLHLK
>ENST00000262410.9|SNV-88944-G-C|1
QPSGTAPEDTEGGRHAPELLK
>ENST00000514335.1|SNV-175701-G-T|5
GFQTRRVLYR
>ENST00000333190.5|SNV-574148-G-A|1
SVLHNTISINSKILQDK
>ENST00000532982.5|SNV-10466-G-A|1
EVGITIQHAYEKQHP
>ENST00000382011.9|SNV-16568-G-A|3
AGITTTLNSRCSVLAAANSVFSR
>ENST00000464066.5|SNV-106156-G-T|2
MLDQDELLASTRRDY
>ENST00000626866.2|SNV-23939-A-G|8
NNVMNAQAKKSLDR
>ENST00000295452.5|SNV-58566-G-C|4
FNSTMKVLMLNSNIVGK
>ENST00000220244.7|SNV-146307-C-T|1
YSPHQDADSLKPREPAIIRHFIAYK
>ENST00000311936.8|SNV-5587-G-A|2
TEYKLVVVGADGVGK
>ENST00000272793.10|SNV-122267-G-A|2
SSSEANQVVRPKTSNK
>ENST00000489271.5|SNV-69874-C-T|6
KEGLSFAYISWK
>ENST00000360403.7|SNV-45082-G-A|1
TDVLVLSCNLITDVALHEVVDLFR
>ENST00000442366.5|SNV-16225-T-A|4
LDLRIGCIKTAR
>ENST00000367662.5|SNV-229117-C-A|1
SLTIHWMPPISGVVYDR
>ENST00000505379.5|MNV-104595-GA-G|4
TSSGDGSLLKTQTVSTACPVDPK
>ENST00000555451.1|SNV-12203-C-T|2
SSSSTWPMWPLLLLSFSTKR
>ENST00000366630.5|SNV-46976-G-A|5
CDPAISPSLHAAAQISRR
>ENST00000417012.5|SNV-1496-A-G|5
ANAIQFVPVRIFQDCRSLR
>ENST00000577399.5|SNV-59290-C-T|3
ATMFLNSDEAVINK
>ENST00000269385.9|INDEL-7034-T-TT|2
VVVTDVTSNFLTVTIKESNTDQGFF
>ENST00000437268.6|SNV-176695-G-A|6
DDSGDDDEATTPADKSK
>ENST00000528729.1|MNV-26271-GATAAGC-G|4
MAEFLDVTSEQEWDKCFK
>ENST00000504426.5|MNV-104595-GA-G|15
GETTGICIRYRSK
>ENST00000309964.8|SNV-67986-A-C|6
RRDHFNVLIK
>ENST00000496703.1|INDEL-81661-A-AA|1
KPLYAVQEYPV
>ENST00000376065.8|SNV-52498-A-C|1
NADVIPVHYYLIPPPTKTKNGSK
>ENST00000302006.4|SNV-3638-T-A|2
MTLTQDSTWFANARR
>ENST00000377242.7|SNV-463528-G-A|5
GSGHPAYAK
>ENST00000489271.5|SNV-69874-C-T|7
VYLARKEGLSFAYISWK
>ENST00000432587.6|SNV-39054-A-G|1
LEATLNVHDGCVLATIRSGHR
>ENST00000486752.5|SNV-30297-G-C|2
KLIELVKYMLQDTLR
>ENST00000264888.6|SNV-1260-G-A|1
GHCSCISTNQGTIHLQSLKDLK
>ENST00000505379.5|MNV-104595-GA-G|3
TQTVSTACPVDPK
>ENST00000368764.4|SNV-2040-T-G|1
KHLEHQEGQLEVPEEQMGQLK
>ENST00000523351.6|SNV-165891-C-T|7
MTCNTRSWRGSTVLNCSTASWK
>ENST00000220244.7|SNV-146307-C-T|4
RPFLSIISARYSPHQDADSLKPR
>ENST00000450548.5|SNV-39054-A-G|3
KVLATIRSGHR
>ENST00000374435.3|SNV-10319-C-T|1
NSILLSYQRIHTGQKPYKCNDCGK
>ENST00000641662.1|SNV-4094-T-G|3
YALRRTWNNLCNIVV
>ENST00000531361.1|SNV-7747-G-A|5
EETYARVSFGFINARFLISR
>ENST00000320805.8|INDEL-3867-C-CA|1
QNAYSGTQEVK
>ENST00000304568.4|SNV-11059-C-T|2
KRVCCNNR
>ENST00000367339.7|MNV-3017-AG-A|6
SRARWIR
>ENST00000400427.5|SNV-40934-G-A|3
QLLHEVESSFPPVMSDLYR
>ENST00000320027.10|SNV-23939-A-G|1
DPVVRAQEIKTK
>ENST00000528729.1|MNV-26271-GATAAGC-G|10
MGIGMAEFLDVTSEQEWDKCFK
>ENST00000382751.4|SNV-26311-A-G|1
EFMPLPRLLAMVMVTTVPLVCNK
>ENST00000304494.9|INDEL-20605-A-AA|1
ALLEAGALPNAPNS
>ENST00000311106.8|SNV-40822-C-A|7
ENTLVSKSPR
>ENST00000393375.5|SNV-7484-G-A|5
LATKYHTIPLPPK
>ENST00000375735.7|SNV-113673-G-A|2
IHPLETEQAGLKSNLKK
>ENST00000626866.2|SNV-23939-A-G|9
MNNVMNAQAKKSLDR
>ENST00000329015.2|SNV-4643-C-T|2
SDITGGK
>ENST00000580548.5|SNV-2916-C-T|3
WLMGYCK
>ENST00000554811.5|SNV-12203-C-T|4
GCALTFQESCFRSSDLAAR
>ENST00000554811.5|SNV-12203-C-T|1
SSSSTWPMWTPCWSV
>ENST00000322893.12|SNV-120786-G-A|7
HSRLAEVLQLR
>ENST00000329956.11|SNV-20749-G-T|1
LHFIQLGNSENFLLEVEKSSREK
>ENST00000534210.6|SNV-31745-G-A|10
MRGGPIKNYMTLVSR
>ENST00000342992.10|SNV-47847-G-A|4
EDYQIKSSIDFQITFQSGIAR
>ENST00000413702.5|SNV-51313-A-G|2
QPTSAPGQDKISR
>FUSION-ENST00000512455.6:1175-ENST00000600348.2:481|7
SQVSSGCLEQRLPFR
>ENST00000488581.5|SNV-79288-T-C|7
FGIMQTTVIHPWRRAWHSL
>ENST00000262410.9|SNV-88944-G-C|2
QPSGTAPEDTEGGR
>ENST00000565932.5|SNV-38108-G-T|2
CVPSSSVCSSTWRR
>ENST00000488581.5|SNV-79288-T-C|11
MDIQKFGIMQTTVIHPWRR
>ENST00000483754.1|MNV-11287-TTAAT-T|1
NILHKLKE
>ENST00000296543.10|SNV-32728-C-A|3
FCKQILYNPKFAEHGETLAMK
>ENST00000623849.1|SNV-445-A-T|3
MGLCSVLR
>ENST00000623849.1|SNV-445-A-T|1
MGLCSVLRSALLILPLPFLLKR
>ENST00000308466.12|SNV-40280-C-T|1
SGMMLTSPLVGGPHFIRNTRR
>ENST00000470448.5|SNV-17624-G-T|5
ENDAAVKIQSWFRVCQVR
>ENST00000531249.2|MNV-26271-GATAAGC-G|2
MAEFLDVTSEQEWDK
>ENST00000262429.8|SNV-47019-C-T|4
EGKLQHLLARELVPGDVVFLSIGDR
>ENST00000580548.5|SNV-2916-C-T|2
WLMGYCKAYFYGLR
>ENST00000320805.8|INDEL-3867-C-CA|4
VSGSGQLSSVPTFTK
>ENST00000367339.7|MNV-3017-AG-A|4
RIFSPMTVAVTR
>ENST00000345530.7|SNV-57826-G-A|1
ANYFFNAAKLMFKIADEEAK
>ENST00000474221.5|SNV-4094-G-A|2
MSPDEYHSGVNNSVYTNILVQNR
>ENST00000322893.12|SNV-120786-G-A|4
LAEVLQLRSDILPQYK
>ENST00000282020.9|SNV-1211382-G-A|2
GLNPFERDSMYSQMWQMINR
>ENST00000511045.5|SNV-49370-A-T|1
GLILLIVHSQELQLQSGLK
>ENST00000418334.5|SNV-30431-G-A|6
MDVALQMYPLK
>ENST00000341010.6|SNV-6413-T-G|1
DGQLLGGDPVADNCCAEKICILPNR
>ENST00000322893.12|SNV-120786-G-A|2
SDILPQYK
>ENST00000262429.8|SNV-47019-C-T|2
ELVPGDVVFLSIGDR
>ENST00000651921.1|SNV-52498-A-C|1
NANVVLTPRGSLQQNDKENLK
>ENST00000525310.1|SNV-140038-C-T|2
MLEPRIYK
>ENST00000374435.3|SNV-10319-C-T|5
KNSILLSYQR
>ENST00000529047.6|SNV-87969-C-T|2
FIEKPRHIEVQILGDQYGNILHLYE
>ENST00000257901.7|SNV-5140-C-A|4
AKQDMACLIK
>ENST00000355349.4|SNV-21898-C-T|2
SRDIGMKGLNEE
>ENST00000368654.8|SNV-10510-A-G|2
NVKEGSTADDSK
>ENST00000474221.5|SNV-4094-G-A|1
SPDEYHSGVNNSVYTNILVQNR
>ENST00000563303.5|SNV-20749-G-T|4
EKLPSCILFSWATVK
>ENST00000513085.1|SNV-40822-C-A|2
RTPWCPKAPEAAA
>ENST00000437348.5|SNV-267535-A-C|5
MLFCYLDVLGR
>ENST00000488581.5|SNV-79288-T-C|10
DIQKFGIMQTTVIHPWRR
>ENST00000491067.1|SNV-39054-A-G|1
LDLTGFGNNSFRAPSKHI
>ENST00000378026.5|MNV-64484-GG-G|4
SPSPASRRR
>ENST00000488581.5|SNV-79288-T-C|1
QTTVIHPWRRAWHSL
>ENST00000504426.5|MNV-104595-GA-G|11
NDSCLHLK
>ENST00000580520.5|SNV-71079-G-T|3
INLVPSSQPMTENAPDR
>ENST00000251412.8|SNV-7362-C-T|4
KWDAFLEQFRK
>ENST00000375735.7|SNV-113673-G-A|5
ANIQYSHVLERIHPLETEQAGLK
>ENST00000333190.5|SNV-574148-G-A|5
EKEVNISPSHLKSVLHNTISINSK
>ENST00000269385.9|INDEL-7034-T-TT|1
ESNTDQGFF
>ENST00000506747.5|SNV-67986-A-C|3
RNVEITLMFSLKNWDPCFLVMLER
>ENST00000282516.13|SNV-175701-G-T|1
QDESSIALCSHLYSMIRGNRQHR
>ENST00000652107.1|SNV-95460-G-C|4
EGYPWWPSLVYNHPFDGTFIR
>ENST00000513085.1|SNV-40822-C-A|10
VDPGEEQPTQENPKENTLVSKSPR
>ENST00000266086.5|SNV-139-G-C|3
NAADISVIVIYFLVVMAVRLWAMLK
>ENST00000342992.10|SNV-47847-G-A|2
SSIDFQITFQSGIAR
>ENST00000393375.5|SNV-7484-G-A|3
YHTIPLPPK
>ENST00000538689.4|MNV-26271-GATAAGC-G|1
MGIGMAEFLDVTSEQEWDK
>ENST00000651921.1|SNV-52498-A-C|3
NANVVLTPR
>ENST00000409039.8|SNV-56833-T-A|2
IESIWSNLFNDSENVEHALGDIK
>ENST00000400427.5|SNV-40934-G-A|1
QLLHEVESSFPPVMSDLYRSGKLR
>ENST00000379951.6|MNV-104595-GA-G|17
NLHQVENEAHSQRAKPR
>ENST00000329956.11|SNV-20749-G-T|5
AAKLHFIQLGNSENFLLEVEK
>ENST00000311106.8|SNV-40822-C-A|8
MVDPGEEQPTQENPKENTLVSKSPR
>ENST00000238855.11|SNV-28681-C-G|3
SDLKQTCDNLSEECQLARK
>ENST00000506747.5|SNV-67986-A-C|1
NVEITLMFSLKNWDPCFLVMLER
>ENST00000503879.5|MNV-104595-GA-G|2
GRGETTGICISISFVPS
>ENST00000484883.1|SNV-162656-G-T|5
KNSFDSLDK
>ENST00000320027.10|SNV-23939-A-G|4
SLDRDPVVR
>ENST00000531249.2|MNV-26271-GATAAGC-G|3
GIGMAEFLDVTSEQEWDK
>ENST00000376065.8|SNV-52498-A-C|4
TELGKNADVIPVHYYLIPPPTKTK
>ENST00000261439.9|SNV-144551-C-A|2
ENELIIYFLRCLYEEK
>ENST00000254579.11|SNV-31745-G-A|3
GGPIKNYMTLVSRLNVWQAR
>ENST00000565932.5|SNV-38108-G-T|3
CVPSSSVCSSTWR
>ENST00000376052.5|SNV-52498-A-C|2
NAGQSAAKR
>ENST00000488581.5|SNV-79288-T-C|6
MQTTVIHPWR
>ENST00000556038.5|SNV-14702-G-A|7
EQIEWKHSVLDVER
>ENST00000503879.5|MNV-104595-GA-G|3
RGRGETTGICISISFVPS
>ENST00000489271.5|SNV-69874-C-T|3
EGLSFAYISWKFECGSVGLK
>ENST00000484883.1|SNV-162656-G-T|4
KNSFDSLDKMK
>ENST00000417012.5|SNV-1496-A-G|4
IFQDCRSLR
>ENST00000379919.6|SNV-965-A-C|6
IRSRFQTLVAHAVDK
>ENST00000329015.2|SNV-4643-C-T|1
SDITGGKELST
>ENST00000354212.9|SNV-1285659-G-A|3
DGRLHPGDELVYVDGIPVASKTHR
>ENST00000557719.1|SNV-9683-G-T|2
LLLDLGPDSSPGGGGGCKDKVLR
>ENST00000493062.5|SNV-53640-G-A|7
PRGSGSR
>ENST00000580520.5|SNV-71079-G-T|5
RPNQERINLVPSSQPMTENAPDR
>ENST00000320805.8|INDEL-3867-C-CA|6
TRVSGSGQLSSVPTFTK
>ENST00000320805.8|INDEL-3867-C-CA|3
VSGSGQLSSVPTFTKDQK
>ENST00000435030.6|SNV-106156-G-T|1
QQMLDQDELLASTRRDY
>ENST00000493021.5|SNV-438562-A-C|3
MVLDQHVSSGQLNEDVRHR
>ENST00000379951.6|MNV-104595-GA-G|5
DNHCQPLFRLLQEPSSK
>ENST00000379951.6|MNV-104595-GA-G|19
NYRNLHQVENEAHSQRAKPR
>ENST00000262429.8|SNV-47019-C-T|3
LQHLLARELVPGDVVFLSIGDR
>ENST00000378026.5|MNV-64484-GG-G|5
SPSPASRR
>ENST00000244364.10|INDEL-399146-A-AA|1
EADKSGPGTL
>ENST00000251412.8|SNV-7362-C-T|3
WDAFLEQFR
>ENST00000238855.11|SNV-28681-C-G|4
SDLKQTCDNLSEECQLAR
>ENST00000483754.1|MNV-11287-TTAAT-T|3
SFLTALCDVGNLIKNILHKLK
>ENST00000334414.10|SNV-74530-G-T|2
AQVDPLVQSFSFQNLLQGRIYK
>ENST00000489271.5|SNV-69874-C-T|1
DYLLLIFPGSLSVGQLA
>ENST00000257901.7|SNV-5140-C-A|1
QDMACLIKEYQEVMNSK
>ENST00000335327.6|MNV-123567-GC-G|8
LPLRPQR
>ENST00000380907.2|SNV-471-G-A|6
RVWRDCLPPSLHASDASIR
>ENST00000376052.5|SNV-52498-A-C|3
NAGQSAAK
>ENST00000488581.5|SNV-79288-T-C|2
MQTTVIHPWRRAWHSL
>ENST00000519589.1|SNV-340943-G-A|2
MPGQVTPWQKTGAMGMTSPSKT
>ENST00000257901.7|SNV-5140-C-A|2
QDMACLIK
>ENST00000505379.5|MNV-104595-GA-G|12
GETTGICIRWK
>ENST00000380907.2|SNV-471-G-A|5
VWRDCLPPSLHASDASIR
>ENST00000650807.1|SNV-48742-G-T|1
DFVKYCVEE
>ENST00000580520.5|SNV-71079-G-T|6
LKRPNQERINLVPSSQPMTENAPDR
>ENST00000491067.1|SNV-39054-A-G|6
GLAGCLKLDLTGFGNNSFR
>ENST00000400113.8|SNV-7790-A-C|2
LDHTFDLMYAK
>ENST00000380907.2|SNV-471-G-A|1
DCLPPSLHASDASIRLPRWR
>ENST00000414423.8|SNV-3287-T-G|2
RSQSDEDVIR
>ENST00000531361.1|SNV-7747-G-A|2
MCPQSLPWLTSPGLLRIKR
>ENST00000513120.2|SNV-60765-G-T|6
RTGPHDPLGGASSLWEATEPDPLR
>ENST00000378026.5|MNV-64484-GG-G|15
EAADTERSPCRPSR
>ENST00000393375.5|SNV-7484-G-A|4
LATKYHTIPLPPKGR
>ENST00000554811.5|SNV-12203-C-T|6
TSACSSSWPSSRGCALTFQESCFR
>ENST00000554811.5|SNV-12203-C-T|7
TSACSSSWPSSR
>ENST00000007414.8|SNV-12634-A-G|5
AKYWSSSVHEVQGAVLSR
>ENST00000271636.12|SNV-19454-G-A|4
RAAMETTLRETQEENDEFR
>ENST00000378026.5|MNV-64484-GG-G|7
SFSGLRSPSPASRR
>ENST00000510271.1|SNV-318290-A-G|1
GNESYWCDYPRSQEDWKPR
>ENST00000488581.5|SNV-79288-T-C|13
MDIQKFGIMQTTVIHPWR
>ENST00000443112.6|SNV-3287-T-G|4
RSGAPSQMR
>ENST00000409039.8|SNV-56833-T-A|1
IESIWSNLFNDSENVEHALGDIKR
>ENST00000563303.5|SNV-20749-G-T|5
VREKLPSCILFSWATVK
>ENST00000534210.6|SNV-31745-G-A|3
TLVSRLNVWQAR
>ENST00000376065.8|SNV-52498-A-C|2
NADVIPVHYYLIPPPTKTK
>ENST00000424294.5|SNV-7747-G-A|2
EETYARVR
>ENST00000511560.1|SNV-5263-C-T|4
APGSSNMQMSARIFW
>ENST00000377242.7|SNV-463528-G-A|8
FRRGSGHPAYAK
>ENST00000296543.10|SNV-32728-C-A|2
QILYNPK
>ENST00000641131.1|SNV-4338-T-G|1
AFSTCASHLAVVLIFFGSIIVMYVR
>ENST00000295452.5|SNV-58566-G-C|1
VLMLNSNIVGKIWIPDTFFRNSR
>ENST00000625203.2|SNV-132-A-G|2
GKENCTTVAGFILLGLSDVPELR
>ENST00000345530.7|SNV-57826-G-A|5
KANYFFNAAK
>ENST00000650807.1|SNV-48742-G-T|2
DFQKDFVKYCVEE
>ENST00000484298.5|SNV-66999-G-A|1
ISAIPELTDVNTGKPVSLSSSYFHR
>ENST00000493021.5|SNV-438562-A-C|4
VLDQHVSSGQLNEDVR
>ENST00000244364.10|INDEL-399146-A-AA|4
NEAGDTAGK
>ENST00000493021.5|SNV-438562-A-C|5
MVLDQHVSSGQLNEDVR
>ENST00000377242.7|SNV-463528-G-A|4
GSGHPAYAKVEPVGEK
>ENST00000509428.5|MNV-104595-GA-G|15
GETTGICIRSK
>ENST00000437348.5|SNV-267535-A-C|2
LFCYLDVLGRL
>ENST00000262429.8|SNV-47019-C-T|1
ELVPGDVVFLSIGDRIPADIR
>ENST00000556038.5|SNV-14702-G-A|3
VTRPAQHGADR
>ENST00000528729.1|MNV-26271-GATAAGC-G|1
AEFLDVTSEQEWDKCFKNR
>ENST00000393375.5|SNV-7484-G-A|6
NGRLATKYHTIPLPPK
>ENST00000251412.8|SNV-7362-C-T|2
WDAFLEQFRK
>ENST00000375735.7|SNV-113673-G-A|1
SNLKKTEDR
>ENST00000378026.5|MNV-64484-GG-G|2
RSGDWRK
>ENST00000578175.5|SNV-2916-C-T|4
MGYCKAYFYGLR
>ENST00000514335.1|SNV-175701-G-T|2
FVFTPLLHDPWK
>ENST00000357039.9|SNV-17087-C-T|2
NVTVGQSVLNIKYK
>ENST00000254579.11|SNV-31745-G-A|4
GGPIKNYMTLVSR
>ENST00000556038.5|SNV-14702-G-A|4
AQEGEAGPERVTRPAQHGADR
>ENST00000251412.8|SNV-7362-C-T|1
WDAFLEQFRKEDMFK
>ENST00000669903.1|SNV-111304-G-C|1
SGASTGGRPCSPEGGTYRTRQV
>ENST00000376052.5|SNV-52498-A-C|4
TELGKNAGQSAAKR
>ENST00000341010.6|SNV-6413-T-G|2
DGQLLGGDPVADNCCAEK
>ENST00000375735.7|SNV-113673-G-A|4
IHPLETEQAGLK
>ENST00000565932.5|SNV-38108-G-T|4
PRCVPSSSVCSSTWRR
>ENST00000513120.2|SNV-60765-G-T|4
TGPHDPLGGASSLWEATEPDPLRAR
>FUSION-ENST00000512455.6:1175-ENST00000600348.2:481|6
MSQVSSGCLEQRLPFRSPGLYWK
>ENST00000655517.1|SNV-38023-C-A|1
GPSLFSLDLASSA
>ENST00000438716.3|SNV-176695-G-A|3
SKLHHTLKNLSLK
>ENST00000264658.11|SNV-59290-C-T|3
FEMFLNSDEAVINK
>ENST00000422127.5|SNV-159050-C-T|1
DILAALSHLLVTGLLDQFETRK
>ENST00000528921.1|SNV-3133-A-T|1
TSSLPISQTLLLLDL
>ENST00000264658.11|SNV-59290-C-T|6
DVNGVTKSRFEMFLNSDEAVINK
>ENST00000329015.2|SNV-4643-C-T|3
YKSDITGGKELST
>ENST00000264658.11|SNV-59290-C-T|1
FEMFLNSDEAVINKKLPK
>ENST00000539517.7|SNV-117972-G-A|1
IQEMPQNVAK
>ENST00000478293.1|SNV-10510-A-G|4
KAVPQMTQK
>ENST00000380516.7|SNV-53640-G-A|6
IVQISGNSMPRGSGSR
>ENST00000378026.5|MNV-64484-GG-G|6
SPSPASR
>ENST00000379951.6|MNV-104595-GA-G|14
QRPQDLFWR
>ENST00000296849.10|SNV-24601-G-A|1
AEGHEHPGQLLSADDGERAANR
>ENST00000220244.7|SNV-146307-C-T|2
YSPHQDADSLKPREPAIIR
>ENST00000531361.1|SNV-7747-G-A|3
CPQSLPWLTSPGLLRIK
>ENST00000519589.1|SNV-340943-G-A|1
PGQVTPWQKTGAMGMTSPSKT
>ENST00000551118.6|SNV-21991-C-T|6
FGLKGKIDVIVGVK
>ENST00000486752.5|SNV-30297-G-C|1
LIELVKYMLQDTLR
>ENST00000378115.3|SNV-8264-C-T|1
EDVCADGLLGEEQMIEQVNDEKGE
>ENST00000467224.5|SNV-69874-C-T|1
EGLSFAYISWKFECG
>ENST00000506747.5|SNV-67986-A-C|5
EYLETNLKRNVEITLMFSLK
>ENST00000470448.5|SNV-17624-G-T|4
IQSWFRVCQVR
>ENST00000519589.1|SNV-340943-G-A|5
PGQVTPWQK
>ENST00000367360.7|SNV-3803-C-A|1
EPITLQARMSCEQK
>ENST00000437268.6|SNV-176695-G-A|7
KDDSGDDDEATTPADKSK
>ENST00000422127.5|SNV-159050-C-T|2
DILAALSHLLVTGLLDQFETR
>ENST00000565932.5|SNV-38108-G-T|5
PRCVPSSSVCSSTWR
>ENST00000484883.1|SNV-162656-G-T|6
RKNSFDSLDK
>ENST00000493429.5|SNV-34254-G-A|1
VVQPTLEQTQYSWEHQAAFRFKR
>ENST00000331251.3|SNV-1952-A-C|2
AVRLAVWGIVTLVVLPFAVFAR
>ENST00000626866.2|SNV-23939-A-G|16
RVLIGIQLYVLRK
>ENST00000271588.9|SNV-440213-A-G|1
CVCPGGYR
>ENST00000338316.9|SNV-408485-T-G|2
LLNEIIADFDDLLSKPKFSGVEKSK
>ENST00000651921.1|SNV-52498-A-C|5
TELGKNANVVLTPR
>ENST00000523351.6|SNV-165891-C-T|4
SWRGSTVLNCSTASWKSLATR
>ENST00000262189.11|MNV-170897-GGA-G|1
TCRLAMS
>ENST00000486752.5|SNV-30297-G-C|4
LRKLIELVK
>ENST00000519589.1|SNV-340943-G-A|3
PGQVTPWQKTGAMGMTSPSK
>ENST00000382751.4|SNV-26311-A-G|2
EFMPLPR
>ENST00000345530.7|SNV-57826-G-A|6
TLDAIELYRKANYFFNAAK
>ENST00000264501.8|INDEL-207263-C-CA|3
AIFPPRILSTRPGQKK
>ENST00000553807.1|SNV-12203-C-T|1
PSRTSAC
>ENST00000432587.6|SNV-39054-A-G|3
LKLEATLNVHDGCVLATIRSGHR
>ENST00000302006.4|SNV-3638-T-A|5
IMLAIITKMTLTQDSTWFANAR
>ENST00000438716.3|SNV-176695-G-A|5
VMNTHSDDSGDDDEATTPADKSK
>ENST00000417012.5|SNV-1496-A-G|3
IFQDCRSLRFLDIGYNQLK
>ENST00000424294.5|SNV-7747-G-A|4
DVPPVPTLADIAWIAADK
>ENST00000493429.5|SNV-34254-G-A|2
VVQPTLEQTQYSWEHQAAFRFK
>ENST00000378026.5|MNV-64484-GG-G|13
SPCRPSR
>ENST00000432587.6|SNV-39054-A-G|5
EFIQRLKLEATLNVHDGCVLATIR
>ENST00000360351.8|SNV-271468-T-G|2
EKVAKPDVVHQEAVDK
>ENST00000355349.4|SNV-21898-C-T|3
SRDIGMK
>ENST00000507855.5|SNV-190185-C-T|1
QQLVTSLNLK
>ENST00000513120.2|SNV-60765-G-T|2
GCGGLGPTTHWEVPALCGRPR
>ENST00000335327.6|MNV-123567-GC-G|3
GPRPLHRWLQQTTGCSQRR
>ENST00000580520.5|SNV-71079-G-T|2
INLVPSSQPMTENAPDRAK
>ENST00000478293.1|SNV-10510-A-G|1
AVPQMTQKTVLLR
>ENST00000431078.1|SNV-421542-A-G|4
ARLSSSLPSATLGSLLDDQHWR
>ENST00000220763.10|SNV-140038-C-T|2
IPHWERGEESAVMLEPRIYK
>ENST00000320805.8|INDEL-3867-C-CA|7
KTRVSGSGQLSSVPTFTK
>FUSION-ENST00000512455.6:1175-ENST00000600348.2:481|1
SPGLYWKEVTTR
>ENST00000379951.6|MNV-104595-GA-G|16
AKPRQRPQDLFWR
>ENST00000271636.12|SNV-19454-G-A|1
AAMETTLRETQEENDEFRR
>ENST00000379951.6|MNV-104595-GA-G|21
RNYRNLHQVENEAHSQR
>ENST00000504426.5|MNV-104595-GA-G|9
NDSCLHLKHGGKR
>ENST00000296046.4|SNV-14563-C-T|3
EWVFPAFCQWFVYQATK
>ENST00000257901.7|SNV-5140-C-A|5
LAELEGALQKAKQDMACLIK
>ENST00000466350.1|SNV-882981-T-C|1
VYQLVILTLLFQILLITYMDILKAK
>ENST00000400113.8|SNV-7790-A-C|1
LDHTFDLMYAKR
>ENST00000367339.7|MNV-3017-AG-A|7
HGQHGVRSRAR
>ENST00000322893.12|SNV-120786-G-A|8
TEVVHKHSRLAEVLQLR
>ENST00000513120.2|SNV-60765-G-T|5
TGPHDPLGGASSLWEATEPDPLR
>ENST00000342992.10|SNV-47847-G-A|3
EDYQIKSSIDFQITFQSGIARLMIR
>ENST00000382011.9|SNV-16568-G-A|2
CSVLAAANSVFSR
>ENST00000366630.5|SNV-46976-G-A|2
EFVRISGLDYVDSALLMGR
>ENST00000625203.2|SNV-132-A-G|1
ENCTTVAGFILLGLSDVPELR
>ENST00000317605.6|SNV-896-C-A|4
MIAAQDKLVYQLNK
>ENST00000261439.9|SNV-144551-C-A|4
NEQRENELIIYFLRCLYEEK
>ENST00000379951.6|MNV-104595-GA-G|18
NLHQVENEAHSQR
>ENST00000304494.9|INDEL-20605-A-AA|3
GRVEEVRALLEAGALPNAPNS
>ENST00000580520.5|SNV-71079-G-T|4
RPNQERINLVPSSQPMTENAPDRAK
>ENST00000551118.6|SNV-21991-C-T|1
IDVIVGVKIHRGYK
>ENST00000580548.5|SNV-2916-C-T|4
IISEEYIKWLMGYCKAYFYGLR
>ENST00000465960.2|SNV-50135-C-T|2
MIAYLSREINASLCVLATKTK
>ENST00000551118.6|SNV-21991-C-T|4
GKIDVIVGVKIHR
>ENST00000510271.1|SNV-318290-A-G|6
HIIIISLDKFAKGNESYWCDYPR
>ENST00000380516.7|SNV-53640-G-A|2
FKPFKGGPPR
>ENST00000309964.8|SNV-67986-A-C|2
DHFNVLIKELGSMLPGNAR
>ENST00000379951.6|MNV-104595-GA-G|9
NTDINFTLRSLLETLIHK
>ENST00000556038.5|SNV-14702-G-A|2
VTRPAQHGADRVEALGAGR
>ENST00000296181.9|INDEL-81661-A-AA|4
KPLYAVQEFYSPDTWNNGGDFR
>ENST00000669903.1|SNV-111304-G-C|5
SGASTGGRPCSPEGGTYR
>ENST00000345988.7|SNV-74699-C-T|1
QQLEVEVTHETLQR
>ENST00000523351.6|SNV-165891-C-T|2
GSTVLNCSTASWKSLATR
>ENST00000431078.1|SNV-421542-A-G|1
SVLIERVGKQVNFTVDK
>ENST00000437348.5|SNV-267535-A-C|8
MVAYKTFLDPNAVLLPGCVGTFVR
>ENST00000565932.5|SNV-38108-G-T|1
CVPSSSVCSSTWRRR
>ENST00000455694.6|MNV-5123-TC-T|2
IVIHPKYQDTTADVALLKLSLK
>ENST00000380907.2|SNV-471-G-A|2
DCLPPSLHASDASIRLPR
>ENST00000264888.6|SNV-1260-G-A|2
GHCSCISTNQGTIHLQSLK
>ENST00000504426.5|MNV-104595-GA-G|21
RGRGETTGICIR
>ENST00000520144.2|INDEL-399146-A-AA|5
NQQLETAQKNEAGDTAGKEADK
>ENST00000382531.7|SNV-408485-T-G|2
RVRPLAAHTWQQQV
>ENST00000329015.2|SNV-4643-C-T|4
YKSDITGGK
>ENST00000271636.12|SNV-19454-G-A|6
MVAEAEATVLGQRRAAMETTLR
>ENST00000265165.6|MNV-104595-GA-G|2
NYRNLHQVQVQE
>ENST00000641662.1|SNV-4094-T-G|1
TWNNLCNIVV
>ENST00000557719.1|SNV-9683-G-T|4
RLLLDLGPDSSPGGGGGCKDK
>ENST00000400427.5|SNV-40934-G-A|2
QLLHEVESSFPPVMSDLYRSGK
>ENST00000345530.7|SNV-57826-G-A|4
KANYFFNAAKLMFK
>ENST00000357039.9|SNV-17087-C-T|4
FTIYSKNVTVGQSVLNIKYK
>ENST00000367360.7|SNV-3803-C-A|2
EPITLQAR
>ENST00000357039.9|SNV-17087-C-T|3
NVTVGQSVLNIK
>ENST00000238855.11|SNV-28681-C-G|2
QTCDNLSEECQLAR
>ENST00000254579.11|SNV-31745-G-A|5
LEDMRGGPIKNYMTLVSR
>ENST00000443112.6|SNV-3287-T-G|2
SGAPSQMR
>ENST00000007414.8|SNV-12634-A-G|6
ITFCKAKYWSSSVHEVQGAVLSR
>ENST00000296543.10|SNV-32728-C-A|1
QILYNPKFAEHGETLAMK
>ENST00000557719.1|SNV-9683-G-T|3
LLLDLGPDSSPGGGGGCKDK
>ENST00000489271.5|SNV-69874-C-T|9
VETDWHMVYLARKEGLSFAYISWK
>ENST00000506747.5|SNV-67986-A-C|4
RNVEITLMFSLK
>ENST00000380516.7|SNV-53640-G-A|4
GSGSRFKPFK
>ENST00000504426.5|MNV-104595-GA-G|12
SKNDSCLHLKHGGK
>ENST00000331251.3|SNV-1952-A-C|4
VAGRTYSAARAVR
>ENST00000626866.2|SNV-23939-A-G|13
VLIGIQLYVLRKLK
>ENST00000504426.5|MNV-104595-GA-G|13
SKNDSCLHLK
>ENST00000641808.1|SNV-7167-A-G|2
MHCTALLLTLCWGFGDVLAHGDGL
>ENST00000418334.5|SNV-30431-G-A|2
MDVALQMYPLKWSFALTAQAGVKWR
>ENST00000505379.5|MNV-104595-GA-G|7
LIPNVQSQGSDPR
>ENST00000528778.1|SNV-14011-C-T|1
QNGISYVLNASNSCPKPDFICESR
>ENST00000409655.5|SNV-4094-G-A|1
GVMSPDEYHSGVNNSVYTNILVQNR
>ENST00000367339.7|MNV-3017-AG-A|8
HGQHGVRSR
>ENST00000320805.8|INDEL-3867-C-CA|5
TRVSGSGQLSSVPTFTKDQK
>ENST00000367339.7|MNV-3017-AG-A|3
RIFSPMTVAVTRSYLWVT
>ENST00000583167.5|SNV-12634-A-G|1
SPSARPSTGVPVSTRCR
>ENST00000296046.4|SNV-14563-C-T|2
EWVFPAFCQWFVYQATKTYGR
>ENST00000382531.7|SNV-408485-T-G|1
VRPLAAHTWQQQV
>ENST00000443112.6|SNV-3287-T-G|1
SGAPSQMRMSLG
>ENST00000486752.5|SNV-30297-G-C|3
KLIELVK
>ENST00000558014.5|SNV-576278-A-G|5
GRPSGNESQHRLDFQLVLK
>ENST00000374435.3|SNV-10319-C-T|3
NSILLSYQR
>ENST00000322893.12|SNV-120786-G-A|1
SDILPQYKQEAPK
>ENST00000417012.5|SNV-1496-A-G|1
SLRFLDIGYNQLKSLAR
>ENST00000651438.1|SNV-63548-C-T|1
SSWGLELEPGAGLFVAQAGGADPDK
>ENST00000503879.5|MNV-104595-GA-G|4
RNYRNLHQHFICSFLR
>ENST00000503879.5|MNV-104595-GA-G|1
GETTGICISISFVPS
>ENST00000308436.11|SNV-16212-A-G|3
GASLPSSAGWR
>ENST00000450548.5|SNV-39054-A-G|2
VLATIRSGHR
>ENST00000374435.3|SNV-10319-C-T|6
TFRKNSILLSYQR
>ENST00000294829.5|SNV-1016-C-G|2
RLGAVNLQGK
>ENST00000484883.1|SNV-162656-G-T|1
NSFDSLDKMKMFIPNLYLK
>ENST00000265165.6|MNV-104595-GA-G|1
NLHQVQVQE
>ENST00000528663.1|SNV-15135-G-A|1
GPYNDVR
>ENST00000553807.1|SNV-12203-C-T|2
MPSRTSAC
>ENST00000505379.5|MNV-104595-GA-G|6
LIPNVQSQGSDPRTSSGDGSLLK
>ENST00000354212.9|SNV-1285659-G-A|4
DGRLHPGDELVYVDGIPVASK
>ENST00000264888.6|SNV-1260-G-A|4
KGHCSCISTNQGTIHLQSLK
>ENST00000378026.5|MNV-64484-GG-G|9
RSFSGLRSPSPASR
>ENST00000466350.1|SNV-882981-T-C|2
VYQLVILTLLFQILLITYMDILK
>ENST00000379951.6|MNV-104595-GA-G|1
LLQEPSSKIKHK
>ENST00000379951.6|MNV-104595-GA-G|12
WKLVENPDCLHGLPSRPQR
>ENST00000308466.12|SNV-40280-C-T|3
SGMMLTSPLVGGPHFIR
>ENST00000509428.5|MNV-104595-GA-G|17
GRGETTGICIRSK
>ENST00000558014.5|SNV-576278-A-G|4
GRPSGNESQHRLDFQLVLKIR
>ENST00000580548.5|SNV-2916-C-T|1
WLMGYCKAYFYGLRVK
>ENST00000491067.1|SNV-39054-A-G|4
GLAGCLKLDLTGFGNNSFRAPSK
>ENST00000382751.4|SNV-26311-A-G|4
IYEAQPEISRAFQTREFMPLPR
>ENST00000525971.6|SNV-19373-T-C|6
IQAKYKAFAAYQK
>ENST00000367618.8|SNV-162656-G-T|1
EKLIRFIG
>ENST00000376052.5|SNV-52498-A-C|5
TELGKNAGQSAAK
>ENST00000528663.1|SNV-15135-G-A|2
VTAPLECSFLLLKGPYNDVR
>ENST00000341010.6|SNV-6413-T-G|3
ALYTRDGQLLGGDPVADNCCAEK
>ENST00000511560.1|SNV-5263-C-T|2
QMSARIFW
>ENST00000366630.5|SNV-46976-G-A|1
EFVRISGLDYVDSALLMGRDR
>ENST00000311106.8|SNV-40822-C-A|5
SPRSSSVGGR
>ENST00000578175.5|SNV-2916-C-T|3
GYCKAYFYGLR
>ENST00000606915.1|SNV-55826-G-T|3
MGSAPIK
>ENST00000379951.6|MNV-104595-GA-G|3
LLQEPSSK
>ENST00000007414.8|SNV-12634-A-G|1
YWSSSVHEVQGAVLSRSGRVLHR
>ENST00000464066.5|SNV-106156-G-T|1
LDQDELLASTRRDY
>ENST00000167106.9|SNV-14702-G-A|2
VKLGQSVSHDPHSMEQIEWK
>ENST00000557719.1|SNV-9683-G-T|1
DKVLRNPYR
>ENST00000606915.1|SNV-55826-G-T|2
MGSAPIKER
>ENST00000519589.1|SNV-340943-G-A|4
MPGQVTPWQKTGAMGMTSPSK
>ENST00000556038.5|SNV-14702-G-A|9
MEQIEWK
>ENST00000669903.1|SNV-111304-G-C|4
MSGASTGGRPCSPEGGTYRTR
>ENST00000264658.11|SNV-59290-C-T|4
SRFEMFLNSDEAVINKK
>ENST00000244364.10|INDEL-399146-A-AA|2
NEAGDTAGKEADKSGPGTL
>ENST00000261439.9|SNV-144551-C-A|6
LRPRNEQRENELIIYFLR
>ENST00000271588.9|SNV-440213-A-G|3
YNQICENTRGSYRCVCPGGYR
>ENST00000379951.6|MNV-104595-GA-G|8
SLLETLIHK
>ENST00000368654.8|SNV-10510-A-G|1
EGSTADDSK
>ENST00000308436.11|SNV-16212-A-G|2
GASLPSSAGWRCALWHR
>ENST00000378026.5|MNV-64484-GG-G|8
SFSGLRSPSPASR
>ENST00000525971.6|SNV-19373-T-C|4
YKAFAAYQKYGPIIK
>ENST00000261439.9|SNV-144551-C-A|5
NEQRENELIIYFLR
>ENST00000466350.1|SNV-882981-T-C|4
MMVYQLVILTLLFQILLITYMDILK
>ENST00000626866.2|SNV-23939-A-G|7
MNAQAKKSLDR
>FUSION-ENST00000512455.6:1175-ENST00000600348.2:481|2
SPGLYWK
>ENST00000271636.12|SNV-19454-G-A|2
AAMETTLRETQEENDEFR
>ENST00000282516.13|SNV-175701-G-T|4
GFRQDESSIALCSHLYSMIRGNR
>ENST00000311106.8|SNV-40822-C-A|4
SPRSSSVGGRR
>ENST00000578175.5|SNV-2916-C-T|2
MGYCKAYFYGLRVK
>ENST00000511560.1|SNV-5263-C-T|1
MSARIFW
>ENST00000329956.11|SNV-20749-G-T|6
KAAKLHFIQLGNSENFLLEVEK
>ENST00000343735.8|SNV-24957-T-C|1
ALMIAGIVLGAIGLLVSIFALKCIR
>ENST00000580548.5|SNV-2916-C-T|5
IISEEYIKWLMGYCK
>ENST00000554811.5|SNV-12203-C-T|2
SSDLAARSSSSTWPMWTPCWSV
>ENST00000320027.10|SNV-23939-A-G|5
KSLDRDPVVR
>ENST00000320027.10|SNV-23939-A-G|3
SLDRDPVVRAQEIK
>ENST00000470448.5|SNV-17624-G-T|1
VCQVRAYIRHLNR
>ENST00000335327.6|MNV-123567-GC-G|1
WLQQTTGCSQRR
>ENST00000220763.10|SNV-140038-C-T|1
GEESAVMLEPRIYK
>ENST00000505379.5|MNV-104595-GA-G|10
WKTKLIPNVQSQGSDPR
>ENST00000335327.6|MNV-123567-GC-G|9
HMALNRPQQPPPRLPLRPQR
>ENST00000626866.2|SNV-23939-A-G|17
RVLIGIQLYVLR
>ENST00000626866.2|SNV-23939-A-G|10
EWMNNVMNAQAKKSLDR
>ENST00000379951.6|MNV-104595-GA-G|20
NYRNLHQVENEAHSQR
>ENST00000377242.7|SNV-463528-G-A|2
VEPVGEK
>ENST00000379951.6|MNV-104595-GA-G|11
LVENPDCLHGLPSRPQR
>ENST00000262410.9|SNV-88944-G-C|3
EATRQPSGTAPEDTEGGRHAPELLK
>ENST00000525971.6|SNV-19373-T-C|3
AFAAYQK
>ENST00000520144.2|INDEL-399146-A-AA|6
MNQQLETAQKNEAGDTAGKEADK
>ENST00000488581.5|SNV-79288-T-C|3
QTTVIHPWRR
>ENST00000305544.9|SNV-9763-C-T|2
HSNFLGAYDSIWHAHSQSAEAER
>ENST00000504426.5|MNV-104595-GA-G|20
GRGETTGICIR
>ENST00000335327.6|MNV-123567-GC-G|4
GPRPLHRWLQQTTGCSQR
>ENST00000478293.1|SNV-10510-A-G|6
MSKKAVPQMTQK
>ENST00000375735.7|SNV-113673-G-A|3
IHPLETEQAGLKSNLK
>ENST00000450548.5|SNV-39054-A-G|4
KVLATIR
>ENST00000580520.5|SNV-71079-G-T|1
INLVPSSQPMTENAPDRAKK
>ENST00000311936.8|SNV-5587-G-A|3
MTEYKLVVVGADGVGK
>ENST00000304568.4|SNV-11059-C-T|1
RVCCNNR
>ENST00000377242.7|SNV-463528-G-A|3
GSGHPAYAKVEPVGEKEGFIVSEQC
>ENST00000295452.5|SNV-58566-G-C|5
LKFNSTMKVLMLNSNIVGK
>ENST00000264888.6|SNV-1260-G-A|3
KGHCSCISTNQGTIHLQSLKDLK
>ENST00000528921.1|SNV-3133-A-T|4
SMKTSSLPISQTLLLLDL
>ENST00000320805.8|INDEL-3867-C-CA|2
DQKQNAYSGTQEVK
>ENST00000379919.6|SNV-965-A-C|2
FQTLVAHAVDKCSYR
>ENST00000491067.1|SNV-39054-A-G|2
LDLTGFGNNSFRAPSK
>ENST00000651372.2|SNV-172489-T-G|1
GIVVWFQNARQKAR
>ENST00000309964.8|SNV-67986-A-C|5
RDHFNVLIK
>ENST00000566501.5|SNV-38108-G-T|4
DEAQVCAIIERVQLYLEEK
>ENST00000478293.1|SNV-10510-A-G|5
SKKAVPQMTQK
>ENST00000674316.1|SNV-194590-G-A|1
DLMLYPLGPTAVVLSWTRPYLGMFR
>ENST00000563303.5|SNV-20749-G-T|2
LPSCILFSWATVK
>ENST00000467224.5|SNV-69874-C-T|3
KEGLSFAYISWKFECG
>ENST00000483754.1|MNV-11287-TTAAT-T|7
KSFLTALCDVGNLIK
>ENST00000525971.6|SNV-19373-T-C|5
YKAFAAYQK
>ENST00000262410.9|SNV-88944-G-C|4
EATRQPSGTAPEDTEGGR
>ENST00000465960.2|SNV-50135-C-T|5
MIAYLSR
>ENST00000647139.1|SNV-59290-C-T|4
MFLNSDEAVINKK
>ENST00000380907.2|SNV-471-G-A|3
DCLPPSLHASDASIR
>ENST00000333190.5|SNV-574148-G-A|2
SVLHNTISINSK
>ENST00000007414.8|SNV-12634-A-G|2
YWSSSVHEVQGAVLSRSGR
>ENST00000343508.7|SNV-1085754-C-G|1
RWNYPIR
>ENST00000532266.5|MNV-26271-GATAAGC-G|1
MGIGMAEFLDVTSEQEWDKPQSLK
>ENST00000380516.7|SNV-53640-G-A|3
GSGSRFKPFKGGPPR
>ENST00000296543.10|SNV-32728-C-A|4
FCKQILYNPK
>ENST00000453626.5|SNV-9336-A-G|4
GATMQMLKYCIHTSQLLYLTSACR
>ENST00000565631.5|SNV-47019-C-T|1
SYFSRSETGSLQTSDSLRSR
>ENST00000320027.10|SNV-23939-A-G|2
DPVVRAQEIK
>ENST00000409204.4|SNV-2619-C-A|1
LTIIANGPGCIPAVITALVSIIK
>ENST00000367339.7|MNV-3017-AG-A|10
ADAHSLWYNFTIIHLPRHGQHGVR
>ENST00000345530.7|SNV-57826-G-A|2
ANYFFNAAKLMFK
>ENST00000418334.5|SNV-30431-G-A|5
DVALQMYPLK
>ENST00000286692.8|SNV-21975-A-G|2
VEASLHGLTLYDTAPCPINNER
>ENST00000577399.5|SNV-59290-C-T|4
LLHFGFKATMFLNSDEAVINKK
>ENST00000257430.9|INDEL-132757-G-GA|1
ESNENQEKEAEKNY
>ENST00000513120.2|SNV-60765-G-T|1
GCGGLGPTTHWEVPALCGRPRSPTR
>ENST00000523351.6|SNV-165891-C-T|1
GSTVLNCSTASWKSLATRMR
>ENST00000509428.5|MNV-104595-GA-G|14
GETTGICIRSKNDSCLHLK
>ENST00000244364.10|INDEL-399146-A-AA|3
NEAGDTAGKEADK
>ENST00000264501.8|INDEL-207263-C-CA|1
ILSTRPGQKKSNYYT
>ENST00000504426.5|MNV-104595-GA-G|8
HGGKRSSFPTCK
>ENST00000367339.7|MNV-3017-AG-A|5
WIRRIFSPMTVAVTR
>ENST00000309964.8|SNV-67986-A-C|3
DHFNVLIK
>ENST00000577399.5|SNV-59290-C-T|5
LLHFGFKATMFLNSDEAVINK
>ENST00000007414.8|SNV-12634-A-G|3
YWSSSVHEVQGAVLSR
>ENST00000393375.5|SNV-7484-G-A|1
YHTIPLPPKGRVLIHWMTLCQTQMK
>ENST00000220244.7|SNV-146307-C-T|5
DKRPFLSIISARYSPHQDADSLKPR
>ENST00000295452.5|SNV-58566-G-C|3
VLMLNSNIVGK
>ENST00000431078.1|SNV-421542-A-G|2
SVLIERVGK
>ENST00000275428.9|SNV-5983-C-G|1
EITCGSYLMTNYESAPPSPQYKK
>ENST00000528729.1|MNV-26271-GATAAGC-G|2
MAEFLDVTSEQEWDKCFKNR
>ENST00000655517.1|SNV-38023-C-A|2
MGPSLFSLDLASSA
>ENST00000669903.1|SNV-111304-G-C|6
MSGASTGGRPCSPEGGTYR
>ENST00000651372.2|SNV-172489-T-G|3
GIVVWFQNAR
>ENST00000651372.2|SNV-172489-T-G|2
GIVVWFQNARQK
>ENST00000271588.9|SNV-440213-A-G|2
GSYRCVCPGGYR
>ENST00000296181.9|INDEL-81661-A-AA|2
WRLQKYYSTDY
>ENST00000514335.1|SNV-175701-G-T|4
RVLYRFVFTPLLHDPWK
>ENST00000510271.1|SNV-318290-A-G|5
FAKGNESYWCDYPR
>ENST00000511560.1|SNV-5263-C-T|5
QIYRAPGSSNMQMSARIFW
>ENST00000343508.7|SNV-489134-A-G|1
VGSDFSLGSTVQFSCDEDYVLQGAK
>ENST00000272793.10|SNV-122267-G-A|3
FQEIINRSSSEANQVVRPKTSNK
>ENST00000528778.1|SNV-14011-C-T|2
MQNGISYVLNASNSCPKPDFICESR
>ENST00000424294.5|SNV-7747-G-A|3
DVPPVPTLADIAWIAADKEETYAR
>ENST00000528729.1|MNV-26271-GATAAGC-G|7
GIGMAEFLDVTSEQEWDKCFKNR
>ENST00000493062.5|SNV-53640-G-A|6
MPRGSGSRFKPFK
>ENST00000360351.8|SNV-271468-T-G|3
VSETEVKEKVAKPDVVHQEAVDK
>ENST00000357039.9|SNV-17087-C-T|5
FTIYSKNVTVGQSVLNIK
>ENST00000566501.5|SNV-38108-G-T|3
VQLYLEEK
>ENST00000532266.5|MNV-26271-GATAAGC-G|2
RMGIGMAEFLDVTSEQEWDKPQSLK
>ENST00000531361.1|SNV-7747-G-A|6
EETYARVSFGFINAR
>ENST00000438716.3|SNV-176695-G-A|1
LHHTLKNLSLKLDDLSTCNDLIAK
>ENST00000507855.5|SNV-190185-C-T|3
SGNTLSRWKQQLVTSLNLK
