# Supplementary material for: Identification of non-canonical peptides with moPepGen
Source: Nat Biotechnol. 2025 Jun 16;44(4):568–73. doi: 10.1038/s41587-025-02701-0 (PMC12680078; doi:10.1038/s41587-025-02701-0)
Supplement: Supplementary file 4 — Supplementary Data: Cancer cell line variant peptide database. Custom peptide database FASTA file for each of the 376 cell lines from the Cancer Cell Line Encyclopedia with proteomics characterization or used in the reference channel. Variant peptide FASTA files were produced by moPepGen as the result of cell-line-specific publicly available mutations and fusions. [file 41587_2025_2701_MOESM4_ESM.zip › ACH-000239.fasta]

>FUSION-ENST00000429944.6:207-ENST00000342945.9:47216|164
RANVLYDGEQK
>ENST00000513312.3|SNV-6591-G-A|4
RSLKELVSAAGQDCAEVDAILR
>ENST00000572640.5|SNV-128337-T-C|3
IASGLYLTGQWMLFGLK
>ENST00000332145.3|SNV-2108-T-C|4
ITRFGMSSCPQVPTEER
>ENST00000548860.5|SNV-13962-C-T|3
TCISLTANTPR
>FUSION-ENST00000429944.6:207-ENST00000342945.9:47216|71
MTHVAAR
>ENST00000216471.4|MNV-1955-GAA-G|2
IFQGRQARTNK
>ENST00000412168.7|SNV-8234-A-C|1
SVKTDILAYLKQFK
>ENST00000457545.7|SNV-20328-C-T|4
VWPTFFER
>ENST00000298283.5|SNV-302-A-T|3
SCGRDGFLMRVR
>FUSION-ENST00000569282.2:949-ENST00000309865.11:34620|61
SIPLGVFLSDNNHTEIQEISLALR
>ENST00000477234.1|SNV-8835-G-A|4
MCPSCRLSCWRSSAHPHP
>ENST00000547405.5|SNV-102023-T-C|4
RAGEAVNLVIPFQGKPRPELTWK
>ENST00000264501.8|INDEL-207263-C-CA|1
ILSTRPGQKKSNYYT
>ENST00000457545.7|SNV-20328-C-T|6
EDLFIVSKVWPTFFER
>ENST00000651309.1|SNV-48741-T-C|6
MISYNSLGKSPAATLR
>ENST00000220562.9|SNV-115854-C-T|4
IRELVSEELLQLEAKR
>ENST00000654325.1|SNV-39-C-T|6
MAAALFEPLCSGVETPTSWGR
>FUSION-ENST00000569282.2:949-ENST00000309865.11:34620|63
GTCIRQAFGKLLK
>ENST00000493202.1|SNV-66893-A-T|1
SMIGCMKNILEHPRK
>ENST00000415654.5|SNV-53131-G-C|1
SPLLQESLFATGSEWRQR
>ENST00000597291.1|SNV-19211-C-T|1
WWCRDPHQ
>ENST00000529090.5|SNV-15969-C-A|10
MRQMPNIYRLWMNMK
>FUSION-ENST00000429944.6:207-ENST00000342945.9:47216|146
MPVVPATQEAEAGESLEPGRR
>ENST00000361654.8|SNV-81125-C-T|1
TDYQREITSLKEHFGAR
>ENST00000414781.1|SNV-137959-G-A|6
GEPPAGKDGHPRNPSAVSGVPGK
>ENST00000576985.6|SNV-9628-G-A|1
FVHRASLAR
>ENST00000638119.1|SNV-22208-G-C|2
ISATEDTPEAEGEVPDLYHQR
>FUSION-ENST00000429944.6:207-ENST00000342945.9:47216|194
MVKPCLY
>FUSION-ENST00000402285.7:2302-ENST00000606639.1:195472|2
VLNVERQIKWTHKP
>ENST00000415654.5|SNV-53131-G-C|3
TTTNAKSPLLQESLFATGSEWRQR
>ENST00000495945.1|SNV-306718-A-G|5
MNSGRVR
>FUSION-ENST00000478196.6:2302-ENST00000606639.1:195472|1
DVLCLTTIFKRC
>ENST00000307886.8|SNV-2981-A-C|3
DYPFQGQVR
>ENST00000639393.1|SNV-4957-C-A|1
ANVESSSIGEFAVDK
>FUSION-ENST00000429944.6:207-ENST00000342945.9:47216|227
TSSSIHVATNDTILLFFNG
>ENST00000369244.7|SNV-72482-A-G|2
LAHRLPNLQKLFLTANR
>ENST00000639268.1|SNV-137302-T-C|14
SREYQLNDSAKQLFDVGGQR
>ENST00000557893.5|SNV-22472-G-A|22
FSYILLTICRNLITFLRETFLNR
>ENST00000418814.6|SNV-68022-T-G|1
DAVIPTLESVVFGINYTK
>ENST00000344458.6|SNV-4351-C-T|1
SWALLALWLLLSLMGVLVQWR
>FUSION-ENST00000429944.6:207-ENST00000342945.9:47216|86
IQFTIIHNISNDSRSCK
>ENST00000550906.2|SNV-72622-T-G|15
CCKASTDHLLWDPSWMGR
>ENST00000298283.5|SNV-302-A-T|1
DGFLMRVRLHPFHVIR
>ENST00000293872.12|SNV-39474-C-T|2
ASWDRSAK
>ENST00000460856.5|INDEL-354364-A-AGGCC|6
THQSALQVQQKAEVLLQAGRPLR
>ENST00000374316.9|SNV-43516-G-A|2
TDSFVPQNSYVR
>ENST00000576985.6|SNV-9628-G-A|3
VHTGEKPYACPQCGKRFVHR
>FUSION-ENST00000569282.2:949-ENST00000309865.11:34620|15
HCLNGESR
>FUSION-ENST00000429944.6:207-ENST00000342945.9:47216|99
FLLQLVGCAATEDTR
>FUSION-ENST00000621981.1:68-ENST00000371646.10:4192|1
ESVVGRKGR
>FUSION-ENST00000429944.6:207-ENST00000342945.9:47216|5
MNNWPNSECR
>ENST00000347055.4|SNV-35801-G-C|3
DYLETCGYK
>ENST00000493202.1|SNV-66893-A-T|9
NTTLSIR
>ENST00000409072.3|SNV-1094-G-T|3
SCWSCTSK
>FUSION-ENST00000429944.6:207-ENST00000342945.9:47216|30
FGHLQWANWLCR
>FUSION-ENST00000569282.2:949-ENST00000309865.11:34620|111
GETAASETQVLYRVMR
>ENST00000507379.5|SNV-111472-G-T|2
RLTSHLGTKV
>ENST00000461347.5|MNV-20420-AAGA-A|3
CQKMKMIAVEK
>ENST00000373855.5|SNV-69065-C-G|4
LEDAKSEEQVFGLDKELK
>ENST00000492742.5|SNV-2825-A-G|9
MMTASSSVTAVLQK
>ENST00000321196.8|SNV-445422-T-G|3
KPDDVITQSNLR
>ENST00000481328.7|SNV-73380-C-T|6
PTVTMPLREIVALVTMTPDQR
>ENST00000409072.3|SNV-1094-G-T|11
ERVVTDEVHQNQILLELYLK
>ENST00000345617.7|SNV-286454-G-T|1
EHQALLDEPYLDLLPGQK
>ENST00000298552.9|SNV-49335-C-G|1
SHVLQQSQRLDTSQKR
>ENST00000640633.1|SNV-4957-C-A|3
MLIPHKANVESSIGEFAVDK
>ENST00000452248.6|SNV-1939-G-A|4
KQATVLESEGTRESAINVAEGK
>ENST00000529090.5|SNV-15969-C-A|15
MSSYLTPMRQMPNIYRLWMNMK
>ENST00000379494.4|SNV-20489-G-A|4
KLPGPAINLSEIQNIKSELK
>ENST00000647717.1|SNV-183393-C-A|3
AAAPEGNVKQEEPEKEDIMVMDTK
>ENST00000527493.5|SNV-15969-C-A|4
KFGLDSAKLVHYDVLLSYPNETNAK
>ENST00000544378.6|SNV-60218-G-A|5
KEYFYRYFTDK
>ENST00000355485.7|INDEL-21995-C-CT|1
LLILLIGTWALFFPQAES
>ENST00000557893.5|SNV-22472-G-A|4
QGLGVPGR
>FUSION-ENST00000569282.2:949-ENST00000309865.11:34620|46
TDAILWQWAIWEAAQFTVLSK
>FUSION-ENST00000429944.6:207-ENST00000342945.9:47216|231
YIYIAYIVVNYNHPTLL
>ENST00000639268.1|SNV-137302-T-C|10
QLFDVGGQRSER
>ENST00000300022.8|SNV-3584-C-T|2
LLLMGLHSVADIFCESCK
>ENST00000318184.9|SNV-35777-A-C|1
EVCEHTYYSAHPGGIPEK
>ENST00000260187.7|SNV-8502-C-T|1
WAESQTR
>FUSION-ENST00000429944.6:207-ENST00000342945.9:47216|252
MCKNDIDNLGNK
>ENST00000495945.1|SNV-306718-A-G|4
MNSGRVRTLCQCMTP
>ENST00000519806.1|SNV-223065-A-G|4
MARNTKGMR
>ENST00000342992.10|SNV-254935-G-C|5
YDTGKFVMTIENPARK
>ENST00000457545.7|SNV-20328-C-T|5
EDLFIVSKVWPTFFERSLVR
>ENST00000361654.8|SNV-81125-C-T|4
LEVTRTDYQR
>ENST00000550906.2|SNV-72622-T-G|9
LQSQHRSSSLGSLLDGQNK
>ENST00000290216.14|SNV-611-C-A|3
DEVQEVVFVPAGTHTPGR
>FUSION-ENST00000429944.6:207-ENST00000342945.9:47216|148
MPVVPATQEAEAGESLEPGR
>ENST00000379494.4|SNV-20489-G-A|2
LPGPAINLSEIQNIKSELK
>FUSION-ENST00000429944.6:207-ENST00000342945.9:47216|66
MSPMVRVKK
>ENST00000647007.1|SNV-35290-G-A|5
DRLQLLDATSFAIFQVTNR
>FUSION-ENST00000402285.7:2302-ENST00000606639.1:195472|1
QIKWTHKP
>ENST00000493202.1|SNV-66893-A-T|10
NCKNTTLSIRR
>ENST00000430046.7|SNV-125818-C-T|2
CSASTTDFR
>FUSION-ENST00000429944.6:207-ENST00000342945.9:47216|20
LSSFSVNSDDFSSPG
>FUSION-ENST00000569282.2:949-ENST00000309865.11:34620|66
VQLVHRGTCIR
>ENST00000651309.1|SNV-48741-T-C|5
ISYNSLGKSPAATLR
>ENST00000377722.2|SNV-341-G-C|6
QDLCSRLHCLWVEPREIDNIPPFR
>ENST00000219084.10|SNV-269409-C-G|4
GGLLTKPTESGTEDKKGSDCK
>ENST00000330317.6|SNV-2825-A-G|2
FLATSIASSDDDSLFICDCSAAEK
>ENST00000644859.2|SNV-24356-A-G|3
HDWGHEKR
>ENST00000461347.5|MNV-20420-AAGA-A|4
SEDEDDSSGEEVVIPQKKGK
>ENST00000505014.5|SNV-12598-A-C|3
SAAQIAMVWPLLSLLSEWK
>ENST00000347055.4|SNV-35801-G-C|6
MKRDYLETCGYK
>FUSION-ENST00000429944.6:207-ENST00000342945.9:47216|218
MLLQMTRFYSFLMAE
>ENST00000492742.5|SNV-2825-A-G|3
TASSSVTAVLQK
>ENST00000360013.7|SNV-591730-C-T|3
LPQASPR
>ENST00000409072.3|SNV-1094-G-T|5
TRSCWSCTSK
>ENST00000519806.1|SNV-223065-A-G|1
GMRQELLC
>ENST00000435313.6|SNV-248982-G-A|2
MTCTSTHRCSKR
>FUSION-ENST00000429944.6:207-ENST00000342945.9:47216|160
WSIGKRQINYAEESII
>ENST00000557893.5|SNV-22472-G-A|15
NLPQPLR
>ENST00000595980.5|SNV-19211-C-T|2
FTMDCVAPTIHVYEHHENRWWCR
>FUSION-ENST00000569282.2:949-ENST00000309865.11:34620|78
DNQDTRK
>ENST00000529090.5|SNV-15969-C-A|17
MSSYLTPMRQMPNIYR
>ENST00000357086.10|SNV-183393-C-A|2
QEEPEKEDIMVMDTK
>ENST00000473130.5|SNV-66428-G-A|4
AVLKEVVLYAFQQCVYYVSK
>ENST00000442674.6|SNV-8234-A-C|7
RWSHRATVR
>ENST00000502736.5|SNV-147393-G-A|5
PQGHDYTWCGCDSPRYYRTQHLTSR
>ENST00000674317.1|SNV-10551-C-T|3
FRFSPGFWAPPLLLCIGFQLTCFR
>ENST00000242310.4|SNV-2588-T-C|4
ANMHIRDFLQVFIYRPFWKSK
>FUSION-ENST00000569282.2:949-ENST00000309865.11:34620|94
AVYQAVLSLKNIPVLETAYK
>ENST00000544844.6|SNV-44-T-A|2
LHTHNLLSSHVRGVGSR
>ENST00000260570.8|SNV-30305-C-T|2
AIEAALGACQWKK
>ENST00000319286.6|SNV-3947-G-A|5
IHTGKKPYQCPECGK
>ENST00000557893.5|SNV-22472-G-A|24
FSYILLTICRNLITFLR
>ENST00000372189.7|SNV-137959-G-A|3
NPSAVSGVPGK
>ENST00000435313.6|SNV-248982-G-A|4
MTCTSTHRCSK
>FUSION-ENST00000429944.6:207-ENST00000342945.9:47216|267
MYLHIKT
>ENST00000493202.1|SNV-66893-A-T|3
SMIGCMK
>ENST00000216471.4|MNV-1955-GAA-G|10
TQTKPTEKILELPDDQTK
>FUSION-ENST00000569282.2:949-ENST00000309865.11:34620|77
DNQDTRKLLMTWALEVAVVMK
>ENST00000586539.6|INDEL-30574-T-TT|1
SSFLVSNTKD
>ENST00000435313.6|SNV-248982-G-A|13
MPTSPRSSAMTCTSTHR
>ENST00000481328.7|SNV-73380-C-T|9
MPTVTMPLR
>FUSION-ENST00000429944.6:207-ENST00000342945.9:47216|210
AFWVSLG
>ENST00000357086.10|SNV-183393-C-A|3
GGGFLPMTPMAAAPEGNVKQEEPEK
>ENST00000409072.3|SNV-1094-G-T|9
VVTDEVHQNQILLELYLK
>ENST00000550906.2|SNV-72622-T-G|2
RGAEADAA
>ENST00000262493.12|SNV-137302-T-C|5
SREYQLNDSAKHYLDSLDR
>ENST00000498430.5|SNV-54983-T-G|5
MRQLVYDPDECGLMKK
>FUSION-ENST00000429944.6:207-ENST00000342945.9:47216|251
CKNDIDNLGNK
>ENST00000402789.5|SNV-47903-G-C|1
NPEEKGSCFP
>FUSION-ENST00000478196.6:2302-ENST00000606639.1:195472|2
MDVLCLTTIFKRC
>ENST00000242310.4|SNV-2588-T-C|5
ANMHIRDFLQVFIYRPFWK
>ENST00000544378.6|SNV-60218-G-A|4
EYFYRYFTDK
>ENST00000480409.1|SNV-758-G-C|5
RQAVDTAVDGLFIR
>ENST00000321429.8|SNV-22472-G-A|1
GTAASISFMFSYILLTICR
>ENST00000548860.5|SNV-13962-C-T|7
QMPTRTCISLTANTPR
>ENST00000481328.7|SNV-73380-C-T|4
PLREIVALVTMTPDQR
>FUSION-ENST00000429944.6:207-ENST00000342945.9:47216|179
THACNPSYLGG
>FUSION-ENST00000429944.6:207-ENST00000342945.9:47216|213
MHHILFVH
>ENST00000347055.4|SNV-35801-G-C|4
RDYLETCGYKGEVNSRPTYR
>ENST00000618102.4|SNV-15514-C-T|1
QVWVTTISPARPPSWVETWWE
>FUSION-ENST00000263228.4:775-ENST00000380607.5:168000|66
KVSEKVGGAEGTK
>FUSION-ENST00000429944.6:207-ENST00000342945.9:47216|137
MSSANIACLRLNFIQFYHLVI
>ENST00000639966.1|SNV-137302-T-C|2
SREYQLNDSAKQ
>ENST00000308304.2|SNV-3248-T-G|1
KQERSLR
>FUSION-ENST00000429944.6:207-ENST00000342945.9:47216|60
FGSDILLGSVHCR
>FUSION-ENST00000429944.6:207-ENST00000342945.9:47216|229
STLFLHEINFFF
>ENST00000463902.5|SNV-2825-A-G|15
MLMMTASSSVTAVLQK
>ENST00000338891.12|SNV-126361-C-G|4
EGEMALLR
>ENST00000560601.4|SNV-35565-G-A|1
CEVIHGIEDSEATLEVVVK
>FUSION-ENST00000569282.2:949-ENST00000309865.11:34620|70
SETYAPLFCLPSFHK
>FUSION-ENST00000429944.6:207-ENST00000342945.9:47216|156
VLTGLAW
>ENST00000495945.1|SNV-306718-A-G|7
TDLHPSQVMNSGRVR
>ENST00000242108.9|SNV-143830-T-C|2
FHHPIPAHTFTNISTK
>ENST00000264712.8|SNV-27091-G-A|4
RQEIAEQKHR
>FUSION-ENST00000429944.6:207-ENST00000342945.9:47216|142
MQKKVSFDK
>ENST00000343258.8|SNV-260152-A-G|5
QTPVSTTSR
>ENST00000557893.5|SNV-22472-G-A|25
MFSYILLTICRNLITFLR
>ENST00000447540.5|SNV-180157-G-A|1
LDHPPSNIWKKIDQSR
>ENST00000380219.1|SNV-452-G-T|4
VLTRAVLSIMPIVVR
>ENST00000262613.10|SNV-14827-G-C|5
QHGDVVSAIRAGGDETKLLVLDR
>FUSION-ENST00000429944.6:207-ENST00000342945.9:47216|223
YVVTHPGESFCGL
>ENST00000508835.5|SNV-67900-T-C|2
TLASRLSTAANTGQTDDPQEQHR
>ENST00000342992.10|SNV-254935-G-C|6
YDTGKFVMTIENPAR
>ENST00000242310.4|SNV-2588-T-C|3
DFLQVFIYRPFWK
>ENST00000372189.7|SNV-137959-G-A|2
NPSAVSGVPGKDSR
>ENST00000265109.8|SNV-147393-G-A|1
VMITHGVDVTAQDTTGHSTLHLAAK
>ENST00000348564.11|SNV-93243-A-C|1
IADDGRLFLAEFQSIPRVFSK
>ENST00000529090.5|SNV-15969-C-A|13
SSYLTPMRQMPNIYRLWMNMK
>ENST00000529090.5|SNV-15969-C-A|16
MMSSYLTPMRQMPNIYRLWMNMK
>FUSION-ENST00000429944.6:207-ENST00000342945.9:47216|120
VKPHLYQKYK
>ENST00000296849.10|INDEL-29539-C-CCACGAG|1
HEHHHHHEHHHHEHHHHHHFHPS
>FUSION-ENST00000429944.6:207-ENST00000342945.9:47216|268
HKPQCLAINNLFYLLI
>ENST00000527740.1|SNV-7112-C-T|1
ESHAFGSSSVTSSCSLPSESPTLR
>ENST00000639966.1|SNV-137302-T-C|1
EYQLNDSAKQ
>ENST00000347055.4|SNV-35801-G-C|2
DYLETCGYKGEVNSRPTYR
>ENST00000377722.2|SNV-341-G-C|1
EIDNIPPFRAKTNASFAGCSLTER
>ENST00000470463.1|SNV-429251-G-A|1
FVTEITDDLHFYVQDVETGTQLEK
>ENST00000298552.9|SNV-49335-C-G|5
NRSHVLQQSQR
>ENST00000644882.1|SNV-49335-C-G|2
VRGLIPPK
>ENST00000298283.5|SNV-302-A-T|5
YMVKSCGRDGFLMR
>ENST00000372189.7|SNV-137959-G-A|4
DGHPRNPSAVSGVPGKDSR
>ENST00000293872.12|SNV-39474-C-T|4
GHRRASWDR
>ENST00000402789.5|SNV-47903-G-C|2
NNAKNPEEKGSCFP
>ENST00000370401.6|SNV-108973-C-T|1
QIVSLSSSMAQSK
>ENST00000325083.12|SNV-62775-T-G|4
QRALYAVQDIVSRHISESHEK
>ENST00000547405.5|SNV-102023-T-C|1
AGEAVNLVIPFQGKPRPELTWKK
>ENST00000262493.12|SNV-137302-T-C|1
HYLDSLDRIGAADYQPTEQDILRTR
>FUSION-ENST00000429944.6:207-ENST00000342945.9:47216|37
MQFVRLMFGHLQWANWLCRELVR
>FUSION-ENST00000429944.6:207-ENST00000342945.9:47216|201
MQHCKSAVLFMILFIR
>FUSION-ENST00000429944.6:207-ENST00000342945.9:47216|101
AIRFLLQLVGCAATEDTR
>ENST00000360013.7|SNV-591730-C-T|5
STAVMRSQPARLPQASPR
>ENST00000481328.7|SNV-73380-C-T|1
GPSSVGTSPPTVCTSCPLSPCHCGR
>ENST00000643088.1|SNV-36687-G-C|2
VESDALKSR
>FUSION-ENST00000429944.6:207-ENST00000342945.9:47216|132
ILFLFIFGK
>ENST00000652107.1|SNV-107962-C-T|1
GGDGPMCRPVILLSEDTPPFLELK
>FUSION-ENST00000429944.6:207-ENST00000342945.9:47216|80
MSGAGEMLLVGSCFLLL
>ENST00000544844.6|SNV-44-T-A|7
MKLHTHNLLSSHVR
>ENST00000489935.1|MNV-421-CGGCGGG-C|2
MAAVWVAAAAAAAASSSSTGTR
>ENST00000399583.4|SNV-66428-G-A|2
ESLFSCTLTASEEAMAVLK
>FUSION-ENST00000429944.6:207-ENST00000342945.9:47216|185
MRMQFCSR
>ENST00000421661.1|SNV-23766-T-A|3
MVVLCCYLCYWGFCSDFFCGICIR
>ENST00000290216.14|SNV-611-C-A|4
NSDRPRDEVQEVVFVPAGTHTPGRR
>ENST00000438796.6|SNV-44580-C-T|2
QPKGPDPDSLSSQFMAYIEQWR
>FUSION-ENST00000429944.6:207-ENST00000342945.9:47216|92
PVILELWEVEAGRLLKPR
>ENST00000557893.5|SNV-22472-G-A|27
MFSYILLTICR
>FUSION-ENST00000558815.5:2117-ENST00000522349.5:137782|13
NKYRPDLRMGK
>FUSION-ENST00000429944.6:207-ENST00000342945.9:47216|239
TKTKTNK
>ENST00000373855.5|SNV-69065-C-G|2
SEEQVFGLDKELK
>ENST00000538028.1|SNV-51054-T-C|3
MPRLIALWIPR
>FUSION-ENST00000429944.6:207-ENST00000342945.9:47216|127
PGAVAHTCNPSTFRGR
>ENST00000578840.5|SNV-611-C-A|2
RHSHSWETAPVHLH
>ENST00000396231.6|SNV-145174-A-C|3
CIQQQDPAFKNRFLDFSK
>ENST00000644882.1|SNV-49335-C-G|4
MFSSRVRGLIPPK
>ENST00000244745.4|SNV-1247-G-A|3
VKSGNANSSSSAAASSKPGEKR
>ENST00000493202.1|SNV-66893-A-T|6
RVKSMIGCMK
>ENST00000413465.6|SNV-12598-A-C|4
RCPHHERCSDSDGLAPPQPLIR
>ENST00000576985.6|SNV-9628-G-A|2
RFVHRASLAR
>ENST00000409072.3|SNV-1094-G-T|8
VVTDEVHQNQILLELYLKELR
>FUSION-ENST00000261622.5:623-ENST00000565224.5:36823|1
LVACLCVLANCFRS
>FUSION-ENST00000429944.6:207-ENST00000342945.9:47216|193
MMQSYYMR
>ENST00000538028.1|SNV-51054-T-C|1
LIALWIPR
>ENST00000298552.9|SNV-49335-C-G|2
SHVLQQSQRLDTSQK
>ENST00000627949.3|SNV-22208-G-C|1
CQTFIIKERGK
>FUSION-ENST00000429944.6:207-ENST00000342945.9:47216|200
QHCKSAVLFMILFIR
>ENST00000242108.9|SNV-143830-T-C|4
EKFHHPIPAHTFTNISTK
>ENST00000550906.2|SNV-72622-T-G|14
CCKASTDHLLWDPSWMGRIK
>ENST00000342992.10|SNV-254935-G-C|1
KKSGFVNVR
>ENST00000457545.7|SNV-20328-C-T|2
VWPTFFERSLVRK
>FUSION-ENST00000429944.6:207-ENST00000342945.9:47216|56
MIFLPQAKDLIVTPATILK
>ENST00000393501.5|INDEL-354364-A-AGGCC|1
CCSRPAGHYDADAIRECAEK
>ENST00000528797.5|SNV-3584-C-T|12
MGLHSVADIFCESCKTTLGWK
>FUSION-ENST00000429944.6:207-ENST00000342945.9:47216|226
MNSRLYR
>ENST00000447540.5|SNV-269409-C-G|2
GSDCKESEGK
>FUSION-ENST00000429944.6:207-ENST00000342945.9:47216|103
INILGLRAIR
>ENST00000373965.6|SNV-1796442-A-T|2
LLDINIDFQPYYGEGGR
>ENST00000242310.4|SNV-2588-T-C|6
RANMHIRDFLQVFIYRPFWK
>ENST00000319286.6|SNV-3947-G-A|4
IHTGKKPYQCPECGKNFSR
>FUSION-ENST00000429944.6:207-ENST00000342945.9:47216|169
ITQLQTLN
>ENST00000412964.6|SNV-7813-A-G|2
EIEKVALPTNTTSSGPR
>ENST00000557893.5|SNV-22472-G-A|18
PQPHHLPARNLPQPLR
>FUSION-ENST00000569282.2:949-ENST00000309865.11:34620|18
SVLTLASAGCKSASLKHCLNGESR
>ENST00000262519.14|SNV-26208-C-A|3
FPMEDNK
>FUSION-ENST00000429944.6:207-ENST00000342945.9:47216|196
SAVLFMILFIRF
>ENST00000643088.1|SNV-36687-G-C|6
GKRVESDALK
>ENST00000427191.6|SNV-168608-G-A|1
EGSLSSQDSK
>FUSION-ENST00000569282.2:949-ENST00000309865.11:34620|34
TFLYTNRQTCQDWLTR
>ENST00000492742.5|SNV-2825-A-G|1
TASSSVTAVLQKRSHK
>FUSION-ENST00000429944.6:207-ENST00000342945.9:47216|73
MEFDIPSQPVTG
>ENST00000421661.1|SNV-23766-T-A|1
VVLCCYLCYWGFCSDFFCGICIRSR
>FUSION-ENST00000429944.6:207-ENST00000342945.9:47216|107
ECSSLLK
>ENST00000374316.9|SNV-43516-G-A|1
TDSFVPQNSYVRLR
>ENST00000321196.8|SNV-445422-T-G|8
LQKAEANYLRALQR
>ENST00000639268.1|SNV-137302-T-C|9
QLFDVGGQRSERK
>FUSION-ENST00000429944.6:207-ENST00000342945.9:47216|293
HWTSKGEFKIR
>FUSION-ENST00000429944.6:207-ENST00000342945.9:47216|250
MCKNDIDNLGNKNGR
>ENST00000370033.9|SNV-80901-A-G|3
CVQVVHK
>ENST00000460856.5|INDEL-354364-A-AGGCC|2
AEVLLQAGRPLRCRCHPGMC
>ENST00000377722.2|SNV-341-G-C|5
LHCLWVEPREIDNIPPFR
>ENST00000644882.1|SNV-49335-C-G|1
VRGLIPPKNGFWNWNLTWPR
>FUSION-ENST00000429944.6:207-ENST00000342945.9:47216|269
LGHRHKPQCLAINNLFYLLI
>ENST00000489935.1|MNV-421-CGGCGGG-C|1
AAVWVAAAAAAAASSSSTGTR
>FUSION-ENST00000429944.6:207-ENST00000342945.9:47216|228
MTSSSIHVATNDTILLFFNG
>ENST00000493202.1|SNV-66893-A-T|14
QLVKNCK
>FUSION-ENST00000569282.2:949-ENST00000309865.11:34620|69
SETYAPLFCLPSFHKFCK
>ENST00000409072.3|SNV-1094-G-T|4
TRSCWSCTSKSYEPR
>ENST00000505014.5|SNV-12598-A-C|4
MSAAQIAMVWPLLSLLSEWK
>ENST00000519806.1|SNV-223065-A-G|5
MMARNTKGMR
>ENST00000515694.4|SNV-38811-C-T|7
QLEQPESLRWTSTRTNLQR
>FUSION-ENST00000429944.6:207-ENST00000342945.9:47216|219
MLLQMTR
>ENST00000319286.6|SNV-3947-G-A|3
KPYQCPECGK
>ENST00000319286.6|SNV-3947-G-A|1
KPYQCPECGKNFSRSSNLITHQK
>FUSION-ENST00000569282.2:949-ENST00000309865.11:34620|12
SVLSKPTDSSPEVINYLGNK
>ENST00000532364.1|SNV-274-G-C|3
LALSLTGLVLSLYALHVK
>FUSION-ENST00000261622.5:623-ENST00000565224.5:36823|2
LVACLCVLANCFR
>ENST00000372771.5|SNV-76426-G-A|2
CKQEHQGYSSESSICASK
>ENST00000463902.5|SNV-2825-A-G|10
LMMTASSSVTAVLQKRSHK
>ENST00000477234.1|SNV-8835-G-A|2
LSCWRSSAHPHP
>ENST00000529090.5|SNV-15969-C-A|14
SSYLTPMRQMPNIYR
>ENST00000300482.9|SNV-54983-T-G|1
QLVYDPDECGLMKKAALYFSDFWNK
>FUSION-ENST00000429944.6:207-ENST00000342945.9:47216|236
SYGGCIHSTYVIR
>ENST00000392770.6|SNV-12748-C-T|3
EFEFEAHWPFVK
>FUSION-ENST00000569282.2:949-ENST00000309865.11:34620|35
TFLYTNR
>ENST00000652347.1|SNV-48741-T-C|2
SPAATLR
>ENST00000418814.6|SNV-68022-T-G|2
NAPAQNKDAVIPTLESVVFGINYTK
>ENST00000496841.5|SNV-94013-G-A|3
RGWCPWPASTPSPRSLSPQHSC
>ENST00000351030.7|SNV-40867-G-C|4
SRIEHHGDKLEMAR
>ENST00000544844.6|SNV-44-T-A|1
LHTHNLLSSHVRGVGSRGFPLR
>ENST00000548860.5|SNV-13962-C-T|8
MQMPTRTCISLTANTPR
>ENST00000264501.8|INDEL-207263-C-CA|3
AIFPPRILSTRPGQKK
>ENST00000614459.4|SNV-28301-A-C|2
VSDQKVIEVGK
>FUSION-ENST00000429944.6:207-ENST00000342945.9:47216|4
NNWPNSECR
>FUSION-ENST00000429944.6:207-ENST00000342945.9:47216|244
NGRFYRPSLFLIYFSLSQK
>ENST00000496841.5|SNV-94013-G-A|2
GWCPWPASTPSPRSLSPQHSC
>FUSION-ENST00000429944.6:207-ENST00000342945.9:47216|205
VILLLVFFLESFIPFSTVDK
>ENST00000019317.8|SNV-42267-G-A|1
YGIKCEGIYRVSGIK
>ENST00000647717.1|SNV-183393-C-A|4
MAAAPEGNVKQEEPEKEDIMVMDTK
>ENST00000672388.1|SNV-275-G-A|5
EQLRPHRPGTR
>ENST00000581356.1|SNV-14827-G-C|3
GDETKLLVLDRETDEFFK
>ENST00000461347.5|MNV-20420-AAGA-A|1
MKMIAVEKR
>ENST00000412964.6|SNV-7813-A-G|3
QSFKEIEKVALPTNTTSSGPR
>ENST00000640633.1|SNV-4957-C-A|2
LIPHKANVESSIGEFAVDK
>ENST00000492742.5|SNV-2825-A-G|2
TASSSVTAVLQKR
>ENST00000351030.7|SNV-40867-G-C|1
IEHHGDKLEMAREK
>FUSION-ENST00000429944.6:207-ENST00000342945.9:47216|122
VKPHLYQK
>ENST00000325083.12|SNV-62775-T-G|5
QRALYAVQDIVSR
>ENST00000260570.8|SNV-30305-C-T|3
AIEAALGACQWK
>FUSION-ENST00000429944.6:207-ENST00000342945.9:47216|108
CLTKECSSLLK
>FUSION-ENST00000429944.6:207-ENST00000342945.9:47216|285
MPSAALLPV
>FUSION-ENST00000569282.2:949-ENST00000309865.11:34620|1
IDMKKLLR
>ENST00000254605.11|SNV-3093-C-T|4
FEDVRTFLWAVTKLGFK
>ENST00000550906.2|SNV-72622-T-G|10
MLQSQHRSSSLGSLLDGQNK
>ENST00000272164.6|INDEL-26100-C-CTCG|2
VGSTTNEAASGEAGAISPPR
>ENST00000557893.5|SNV-22472-G-A|1
LSRASRPR
>ENST00000262613.10|SNV-14827-G-C|3
AGGDETKLLVLDRETDEFFK
>FUSION-ENST00000429944.6:207-ENST00000342945.9:47216|165
RRANVLYDGEQK
>ENST00000019317.8|SNV-42267-G-A|3
ECIDYVEKYGIKCEGIYR
>ENST00000550906.2|SNV-72622-T-G|3
RRGAEADAA
>ENST00000447540.5|SNV-180157-G-A|5
RLDHPPSNIWK
>FUSION-ENST00000402285.7:2302-ENST00000606639.1:195472|6
QLEDGRTLSDYNIQKVLNVER
>ENST00000642889.1|SNV-200378-C-T|1
ETPQSLAFIRGEVFRVVDTLYDGK
>ENST00000351030.7|SNV-40867-G-C|3
IEHHGDK
>ENST00000654325.1|SNV-39-C-T|5
AAALFEPLCSGVETPTSWGR
>FUSION-ENST00000558815.5:2117-ENST00000522349.5:137782|10
MGKIEEAVNAFK
>ENST00000393330.6|INDEL-312522-A-AA|3
DFLAKKFDYSYWNIIWTGSY
>ENST00000572640.5|SNV-128337-T-C|1
IASGLYLTGQWMLFGLKI
>ENST00000548860.5|SNV-13962-C-T|6
MPTRTCISLTANTPR
>ENST00000467156.1|SNV-20328-C-T|7
REDLFIVSKVWPTFFER
>ENST00000392770.6|SNV-12748-C-T|1
EFEFEAHWPFVKTTRLIPLR
>ENST00000557893.5|SNV-22472-G-A|5
HRPHRQGLGVPGRLSR
>FUSION-ENST00000429944.6:207-ENST00000342945.9:47216|28
FGHLQWANWLCRELVR
>FUSION-ENST00000569282.2:949-ENST00000309865.11:34620|47
NLLKTDAILWQWAIWEAAQFTVLSK
>ENST00000393299.6|SNV-68022-T-G|2
MHQHKTKMP
>ENST00000373855.5|SNV-69065-C-G|1
SEEQVFGLDKELKK
>FUSION-ENST00000429944.6:207-ENST00000342945.9:47216|117
MGILRRGLR
>ENST00000644935.1|SNV-72097-G-A|5
CLEIGALMRQAEEREHTLHR
>ENST00000369244.7|SNV-72482-A-G|3
LAHRLPNLQK
>FUSION-ENST00000429944.6:207-ENST00000342945.9:47216|151
SSGNVEHWK
>FUSION-ENST00000429944.6:207-ENST00000342945.9:47216|278
LVSNSWPHAIHLPKCWDCR
>FUSION-ENST00000429944.6:207-ENST00000342945.9:47216|243
NGRFYRPSLFLIYFSLSQKTK
>ENST00000550906.2|SNV-72622-T-G|1
GAEADAA
>ENST00000319518.13|SNV-15421-T-C|1
VQPYGPTNVAPIISKVAR
>ENST00000647007.1|SNV-35290-G-A|7
MAKDRLQLLDATSFAIFQVTNR
>ENST00000369214.2|SNV-1970-G-A|4
KVLTIQTSAHCTHGER
>FUSION-ENST00000569282.2:949-ENST00000309865.11:34620|73
LLMTWALEVAVVMKK
>ENST00000319518.13|SNV-15421-T-C|2
VQPYGPTNVAPIISK
>ENST00000370033.9|SNV-80901-A-G|2
CVQVVHKLLCYQK
>ENST00000307886.8|SNV-2981-A-C|1
DYPFQGQVRAHRCHPK
>FUSION-ENST00000429944.6:207-ENST00000342945.9:47216|55
IFLPQAKDLIVTPATILK
>ENST00000370419.6|MNV-371457-TACA-T|6
SSARESKSTLTVPEQQR
>FUSION-ENST00000429944.6:207-ENST00000342945.9:47216|47
MICSAQSVK
>ENST00000644882.1|SNV-49335-C-G|5
MFSSRVR
>ENST00000651309.1|SNV-48741-T-C|4
MISYNSLGKSPAATLRIPAIQEK
>ENST00000550906.2|SNV-72622-T-G|5
SSSLGSLLDGQNKR
>FUSION-ENST00000429944.6:207-ENST00000342945.9:47216|245
VDFIDHLCF
>ENST00000447540.5|SNV-269409-C-G|1
GSDCKESEGKTER
>ENST00000515694.4|SNV-38811-C-T|6
WTSTRTNLQR
>ENST00000480409.1|SNV-758-G-C|4
RQAVDTAVDGLFIRSLK
>FUSION-ENST00000429944.6:207-ENST00000342945.9:47216|167
PCFSQYFLPFHNQLLWHSNSSTNI
>ENST00000548860.5|SNV-13962-C-T|4
PTRTCISLTANTPRGCLVLTGMTPK
>FUSION-ENST00000569282.2:949-ENST00000309865.11:34620|83
HFSIILNLLGMLLK
>ENST00000463902.5|SNV-2825-A-G|11
MLMMTASSSVTAVLQKRSHK
>ENST00000272164.6|MNV-26102-GCGA-G|1
VGSTTNEAAGAGAISPPRGR
>ENST00000019317.8|SNV-42267-G-A|4
ECIDYVEKYGIK
>FUSION-ENST00000429944.6:207-ENST00000342945.9:47216|134
VSFDKILFLFIFGKEI
>FUSION-ENST00000569282.2:949-ENST00000309865.11:34620|81
HFSIILNLLGMLLKKDNQDTR
>FUSION-ENST00000429944.6:207-ENST00000342945.9:47216|152
MSSGNVEHWK
>FUSION-ENST00000429944.6:207-ENST00000342945.9:47216|290
IRSLLARNFYFIFLFPSLAVILAR
>ENST00000369732.4|SNV-13204-C-A|1
FVPIYGNHSSVNSVTTQTSPLSLKK
>FUSION-ENST00000429944.6:207-ENST00000342945.9:47216|98
FLLQLVGCAATEDTRMA
>ENST00000656551.1|SNV-344-C-A|2
QQVQVGLVQQSLVLTELLLR
>FUSION-ENST00000569282.2:949-ENST00000309865.11:34620|19
SVLTLASAGCKSASLK
>ENST00000557893.5|SNV-22472-G-A|6
HRPHRQGLGVPGR
>ENST00000412168.7|SNV-8234-A-C|2
SVKTDILAYLK
>ENST00000642889.1|SNV-200378-C-T|5
SHFECEKETPQSLAFIR
>ENST00000642889.1|SNV-200378-C-T|4
SHFECEKETPQSLAFIRGEVFR
>ENST00000493202.1|SNV-66893-A-T|15
MQLVKNCK
>FUSION-ENST00000429944.6:207-ENST00000342945.9:47216|203
MVTHPCNPSTLGG
>ENST00000216471.4|MNV-1955-GAA-G|7
ILELPDDQTKGDTCR
>ENST00000412849.5|SNV-306718-A-G|3
TDLHPSQNSGRVRTLCQCMTP
>FUSION-ENST00000429944.6:207-ENST00000342945.9:47216|198
QHCKSAVLFMILFIRF
>ENST00000347055.4|SNV-35801-G-C|1
DYLETCGYKGEVNSRPTYRMFDQR
>ENST00000424749.7|SNV-42246-C-T|2
KGCPLCTGLVTQVPVEGFLPQIYHR
>FUSION-ENST00000429944.6:207-ENST00000342945.9:47216|138
SSANIACLR
>ENST00000338891.12|SNV-126361-C-G|6
QLDDAKEGEMALLR
>ENST00000220562.9|SNV-115854-C-T|5
IRELVSEELLQLEAK
>FUSION-ENST00000429944.6:207-ENST00000342945.9:47216|84
MPPRLANF
>ENST00000529090.5|SNV-15969-C-A|6
QMPNIYRLWMNMK
>ENST00000595980.5|SNV-19211-C-T|1
WWCRDPHHDYCEDWPEAQR
>ENST00000272164.6|INDEL-26100-C-CTCG|MNV-26102-GCGA-G|3
YETALKVGSTTNEAASGAGAISPPR
>FUSION-ENST00000569282.2:949-ENST00000309865.11:34620|68
CVDVCRVQLVHR
>ENST00000513312.3|SNV-6591-G-A|1
ELVSAAGQDCAEVDAILREISER
>FUSION-ENST00000429944.6:207-ENST00000342945.9:47216|133
LNFIQFYHLVI
>ENST00000369214.2|SNV-1970-G-A|2
VLTIQTSAHCTHGER
>ENST00000262613.10|SNV-14827-G-C|1
LLVLDRETDEFFKK
>ENST00000508063.1|SNV-168608-G-A|1
EGSLSSQDSKTES
>ENST00000257745.8|SNV-77058-A-G|2
LSPLRLSVSNNQEPDFIDDIEER
>ENST00000514677.5|SNV-67900-T-C|1
QANTGQTDDPQEQHR
>ENST00000257745.8|SNV-77058-A-G|1
LSVSNNQEPDFIDDIEER
>ENST00000502736.5|SNV-147393-G-A|6
ITHGVDVTAQDTTGHSTLHLAAK
>ENST00000642889.1|SNV-200378-C-T|6
GDSFFIRSHFECEKETPQSLAFIR
>ENST00000540824.5|MNV-149786-TTT-T|2
NLYQPPLWKQMEDCCDPAHLCYD
>FUSION-ENST00000429944.6:207-ENST00000342945.9:47216|288
SLLARNFYFIFLFPSLAVILARIF
>FUSION-ENST00000429944.6:207-ENST00000342945.9:47216|163
RANVLYDGEQKVLTGLAW
>ENST00000602522.1|SNV-44019-C-G|5
TRVSMAASFEDGLYMQSVVDAIK
>ENST00000643088.1|SNV-36687-G-C|4
RVESDALKSR
>FUSION-ENST00000429944.6:207-ENST00000342945.9:47216|298
ISHPGGSEREGNLTHQFLTH
>ENST00000505014.5|SNV-12598-A-C|2
MVWPLLSLLSEWK
>FUSION-ENST00000429944.6:207-ENST00000342945.9:47216|249
CKNDIDNLGNKNGR
>ENST00000586539.6|INDEL-30574-T-TT|4
RPPLFFLKSSFLVSNTK
>FUSION-ENST00000261192.12:175-ENST00000311936.8:23524|32
MKDSYRK
>FUSION-ENST00000429944.6:207-ENST00000342945.9:47216|154
MPVIPATWEAEA
>ENST00000338891.12|SNV-126361-C-G|1
KHKEVESELAAAR
>ENST00000393501.5|INDEL-354364-A-AGGCC|5
YSRKPRCCSRPAGHYDADAIR
>ENST00000355528.9|SNV-175858-T-C|1
AATTSLMDLTLLLAR
>FUSION-ENST00000429944.6:207-ENST00000342945.9:47216|31
MFGHLQWANWLCR
>FUSION-ENST00000429944.6:207-ENST00000342945.9:47216|64
MIRADDVK
>FUSION-ENST00000429944.6:207-ENST00000342945.9:47216|197
SAVLFMILFIR
>ENST00000373855.5|SNV-69065-C-G|5
LEDAKSEEQVFGLDK
>FUSION-ENST00000429944.6:207-ENST00000342945.9:47216|233
TNKQTKYIYIAYIVVNYNHPTLL
>ENST00000597291.1|SNV-19211-C-T|2
DCVAPTIHVYEHHENRWWCRDPHQ
>ENST00000330317.6|SNV-2825-A-G|1
FLATSIASSDDDSLFICDCSAAEKK
>FUSION-ENST00000569282.2:949-ENST00000309865.11:34620|76
KLLMTWALEVAVVMK
>ENST00000515694.4|SNV-38811-C-T|1
LKSWVPLNASTLKTTR
>ENST00000378909.3|SNV-5659-G-C|2
RPVLMGPMDPPRPCMPPSFLPR
>ENST00000373855.5|SNV-69065-C-G|3
SEEQVFGLDK
>FUSION-ENST00000429944.6:207-ENST00000342945.9:47216|199
MQHCKSAVLFMILFIRF
>ENST00000262126.9|SNV-120231-G-A|3
SSPASKDTQPKEK
>ENST00000351030.7|SNV-40867-G-C|2
IEHHGDKLEMAR
>ENST00000319286.6|SNV-3947-G-A|6
HQRIHTGKKPYQCPECGK
>ENST00000412168.7|SNV-8234-A-C|5
WSHRATVRSVK
>ENST00000300482.9|SNV-54983-T-G|3
QLVYDPDECGLMK
>FUSION-ENST00000429944.6:207-ENST00000342945.9:47216|94
PVILELWEVEAGR
>ENST00000481328.7|SNV-73380-C-T|3
MPLREIVALVTMTPDQRQDVVR
>FUSION-ENST00000429944.6:207-ENST00000342945.9:47216|52
MPRLPKVLVSCVFVSIPQML
>ENST00000216471.4|MNV-1955-GAA-G|6
ILELPDDQTKGDTCRIFQGR
>ENST00000529090.5|SNV-15969-C-A|12
MRQMPNIYR
>ENST00000672388.1|SNV-275-G-A|4
MEQLRPHRPGTRR
>ENST00000359373.9|SNV-89389-C-T|3
CHLEAKYCEGKYR
>ENST00000377722.2|SNV-341-G-C|2
EIDNIPPFRAK
>ENST00000359373.9|SNV-89389-C-T|1
YCEGKYRR
>ENST00000529090.5|SNV-15969-C-A|11
RQMPNIYR
>FUSION-ENST00000429944.6:207-ENST00000342945.9:47216|280
LARLVSNSWPHAIHLPKCWDCR
>FUSION-ENST00000429944.6:207-ENST00000342945.9:47216|157
RQINYAEESII
>FUSION-ENST00000569282.2:949-ENST00000309865.11:34620|99
EKEVVAVAR
>ENST00000375643.7|SNV-51545-C-T|2
ALLKPYPVSPSDKVLIQEK
>ENST00000572640.5|SNV-128337-T-C|4
MIASGLYLTGQWMLFGLK
>ENST00000498430.5|SNV-54983-T-G|7
MRQLVYDPDECGLMK
>ENST00000495945.1|SNV-306718-A-G|6
TDLHPSQVMNSGRVRTLCQCMTP
>ENST00000369732.4|SNV-13204-C-A|2
FVPIYGNHSSVNSVTTQTSPLSLK
>FUSION-ENST00000429944.6:207-ENST00000342945.9:47216|79
SGAGEMLLVGSCFLLL
>ENST00000639268.1|SNV-137302-T-C|11
QLFDVGGQR
>FUSION-ENST00000429944.6:207-ENST00000342945.9:47216|113
MFLSPGSSPFTDK
>ENST00000321196.8|SNV-445422-T-G|4
ALQRKPDDVITQSNLRK
>FUSION-ENST00000569282.2:949-ENST00000309865.11:34620|80
KDNQDTR
>FUSION-ENST00000429944.6:207-ENST00000342945.9:47216|49
VLVSCVFVSIPQML
>FUSION-ENST00000429944.6:207-ENST00000342945.9:47216|253
ACVKMILII
>ENST00000272164.6|MNV-26102-GCGA-G|2
VGSTTNEAAGAGAISPPR
>FUSION-ENST00000429944.6:207-ENST00000342945.9:47216|61
GCILFLHHLTPSAILSLFYISLK
>ENST00000492742.5|SNV-2825-A-G|8
MTASSSVTAVLQK
>FUSION-ENST00000429944.6:207-ENST00000342945.9:47216|144
MPVVPATQEAEAGESLEPGRRR
>ENST00000457545.7|SNV-20328-C-T|1
SLVRKAFEK
>ENST00000647007.1|SNV-35290-G-A|6
AKDRLQLLDATSFAIFQVTNR
>FUSION-ENST00000429944.6:207-ENST00000342945.9:47216|230
MSTLFLHEINFFF
>ENST00000643088.1|SNV-36687-G-C|5
RVESDALK
>ENST00000565363.5|SNV-137302-T-C|3
EYQLNDSAKHYLDSLDRIGAADYQP
>ENST00000272164.6|INDEL-26100-C-CTCG|MNV-26102-GCGA-G|2
VGSTTNEAASGAGAISPPR
>ENST00000672388.1|SNV-275-G-A|3
EQLRPHRPGTRR
>FUSION-ENST00000429944.6:207-ENST00000342945.9:47216|119
MVKPHLYQKYKT
>ENST00000262126.9|SNV-120231-G-A|5
SEADKPKPKSSPASKDTQPK
>FUSION-ENST00000429944.6:207-ENST00000342945.9:47216|206
MVILLLVFFLESFIPFSTVDK
>FUSION-ENST00000429944.6:207-ENST00000342945.9:47216|29
MFGHLQWANWLCRELVR
>ENST00000438796.6|SNV-44580-C-T|1
GPDPDSLSSQFMAYIEQWR
>FUSION-ENST00000429944.6:207-ENST00000342945.9:47216|261
YSQHICNK
>ENST00000262493.12|SNV-137302-T-C|4
EYQLNDSAKHYLDSLDR
>FUSION-ENST00000429944.6:207-ENST00000342945.9:47216|65
SPMVRVKK
>ENST00000602522.1|SNV-44019-C-G|6
RTWDRTR
>FUSION-ENST00000429944.6:207-ENST00000342945.9:47216|100
AIRFLLQLVGCAATEDTRMA
>ENST00000372979.9|INDEL-29628-A-AA|2
IRVCFQGGEGAEL
>FUSION-ENST00000429944.6:207-ENST00000342945.9:47216|171
CYTMVSKRC
>FUSION-ENST00000429944.6:207-ENST00000342945.9:47216|246
MVDFIDHLCF
>ENST00000348564.11|SNV-93243-A-C|5
RKIADDGR
>ENST00000298283.5|SNV-302-A-T|2
DGFLMRVR
>FUSION-ENST00000429944.6:207-ENST00000342945.9:47216|287
NFYFIFLFPSLAVILAR
>ENST00000393496.5|SNV-591730-C-T|5
RSQPARLPQASPR
>FUSION-ENST00000429944.6:207-ENST00000342945.9:47216|93
MPVILELWEVEAGRLLKPR
>ENST00000492742.5|SNV-2825-A-G|4
MTASSSVTAVLQKRSHK
>ENST00000370033.9|SNV-80901-A-G|1
CVQVVHKLLCYQKK
>FUSION-ENST00000569282.2:949-ENST00000309865.11:34620|96
EVVAVARAVYQAVLSLK
>ENST00000435313.6|SNV-248982-G-A|10
PTSPRSSAMTCTSTHRCSK
>ENST00000642889.1|SNV-200378-C-T|2
ETPQSLAFIRGEVFR
>ENST00000493202.1|SNV-66893-A-T|8
NTTLSIRR
>ENST00000435313.6|SNV-248982-G-A|9
SSAMTCTSTHR
>ENST00000409709.9|SNV-73380-C-T|1
GDFPTDSVYVMPTVTMPLR
>FUSION-ENST00000569282.2:949-ENST00000309865.11:34620|112
GETAASETQVLYR
>FUSION-ENST00000156825.5:8326-ENST00000611869.5:2328|1
AVDQPRQGFQA
>ENST00000379494.4|SNV-20489-G-A|6
KPIPGAKKLPGPAINLSEIQNIK
>FUSION-ENST00000429944.6:207-ENST00000342945.9:47216|241
FYRPSLFLIYFSLSQKTK
>FUSION-ENST00000429944.6:207-ENST00000342945.9:47216|174
MCYTMVSKR
>ENST00000256649.9|SNV-3955-G-A|1
LFCEFCDQPVCQDCVVGEHR
>ENST00000370419.6|MNV-371457-TACA-T|2
STLTVPEQQRTTHHR
>ENST00000550906.2|SNV-72622-T-G|7
LQSQHRSSSLGSLLDGQNKR
>ENST00000262493.12|SNV-137302-T-C|3
HYLDSLDR
>ENST00000409072.3|SNV-1094-G-T|12
AGHPKERVVTDEVHQNQILLELYLK
>ENST00000355528.9|SNV-175858-T-C|2
KAATTSLMDLTLLLAR
>ENST00000375643.7|SNV-51545-C-T|1
ALLKPYPVSPSDKVLIQEKTQLK
>FUSION-ENST00000429944.6:207-ENST00000342945.9:47216|195
MILFIRF
>ENST00000452248.6|SNV-1939-G-A|6
RKQATVLESEGTR
>FUSION-ENST00000429944.6:207-ENST00000342945.9:47216|271
QSTSQSAGIAGVSHQA
>FUSION-ENST00000429944.6:207-ENST00000342945.9:47216|222
MRSTFFFSSHV
>ENST00000493202.1|SNV-66893-A-T|7
NTTLSIRRR
>ENST00000342992.10|SNV-254935-G-C|3
FVMTIENPARK
>ENST00000447540.5|SNV-180157-G-A|2
LDHPPSNIWKK
>ENST00000293872.12|SNV-39474-C-T|1
ASWDRSAKYK
>FUSION-ENST00000429944.6:207-ENST00000342945.9:47216|83
PPRLANF
>ENST00000527493.5|SNV-15969-C-A|1
YISIVDEHETEIFK
>ENST00000529090.5|SNV-15969-C-A|5
QMPNIYRLWMNMKLR
>ENST00000502736.5|SNV-147393-G-A|7
MITHGVDVTAQDTTGHSTLHLAAK
>ENST00000393501.5|INDEL-354364-A-AGGCC|2
CCSRPAGHYDADAIR
>FUSION-ENST00000429944.6:207-ENST00000342945.9:47216|45
MICSAQSVKFLC
>ENST00000602522.1|SNV-44019-C-G|2
VSMAASFEDGLYMQSVVDAIKR
>ENST00000514023.5|SNV-67900-T-C|1
LLDYFQANTGQTDDPQEQHR
>ENST00000370419.6|MNV-371457-TACA-T|4
ESKSTLTVPEQQRTTHHR
>ENST00000372979.9|INDEL-29628-A-AA|3
RIRVCFQGGEGAEL
>FUSION-ENST00000429944.6:207-ENST00000342945.9:47216|130
MPGAVAHTCNPSTFR
>ENST00000528797.5|SNV-3584-C-T|13
GLHSVADIFCESCK
>ENST00000529090.5|SNV-15969-C-A|18
MMSSYLTPMRQMPNIYR
>FUSION-ENST00000429944.6:207-ENST00000342945.9:47216|129
PGAVAHTCNPSTFR
>FUSION-ENST00000429944.6:207-ENST00000342945.9:47216|256
DGISLCCPD
>FUSION-ENST00000429944.6:207-ENST00000342945.9:47216|208
SDTVVIQT
>ENST00000638119.1|SNV-22208-G-C|1
ISATEDTPEAEGEVPDLYHQRK
>FUSION-ENST00000429944.6:207-ENST00000342945.9:47216|264
MPSGPTNFVIFCRDGISLCCPD
>ENST00000548860.5|SNV-13962-C-T|2
TCISLTANTPRGCLVLTGMTPK
>FUSION-ENST00000429944.6:207-ENST00000342945.9:47216|57
IFLPQAK
>ENST00000409947.5|SNV-70751-C-G|1
NLVHERIVQYYGCLRDPQEK
>ENST00000315915.4|SNV-992-C-T|2
RISEMSLVVRTSFY
>ENST00000572640.5|SNV-128337-T-C|5
LHSLMIASGLYLTGQWMLFGLKI
>FUSION-ENST00000569282.2:949-ENST00000309865.11:34620|71
KSETYAPLFCLPSFHKFCK
>FUSION-ENST00000429944.6:207-ENST00000342945.9:47216|46
ICSAQSVK
>ENST00000332145.3|SNV-2108-T-C|1
FGMSSCPQVPTEERISNLR
>ENST00000391553.2|SNV-667-A-G|2
RPREGSSELGFPR
>ENST00000332145.3|SNV-2108-T-C|3
ITRFGMSSCPQVPTEERISNLR
>FUSION-ENST00000429944.6:207-ENST00000342945.9:47216|258
MYSQHICNKACVKMILII
>FUSION-ENST00000429944.6:207-ENST00000342945.9:47216|173
CYTMVSKR
>ENST00000225719.9|SNV-85790-C-T|3
LRQHHDEYEDEICMMSTGSKK
>FUSION-ENST00000429944.6:207-ENST00000342945.9:47216|149
SSGNVEHWKETD
>FUSION-ENST00000558815.5:2117-ENST00000522349.5:137782|11
YRPDLRMGKIEEAVNAFK
>ENST00000639268.1|SNV-137302-T-C|13
EYQLNDSAKQLFDVGGQR
>ENST00000461347.5|MNV-20420-AAGA-A|5
MSEDEDDSSGEEVVIPQKKGK
>ENST00000262519.14|SNV-26208-C-A|4
QPIGVDEEITYDYKFPMEDNK
>ENST00000527493.5|SNV-15969-C-A|2
LVHYDVLLSYPNETNAK
>ENST00000550906.2|SNV-72622-T-G|12
ASTDHLLWDPSWMGRIK
>FUSION-ENST00000569282.2:949-ENST00000309865.11:34620|109
CVTAANQVFFSEAVLTAANER
>FUSION-ENST00000569282.2:949-ENST00000309865.11:34620|33
TFLYTNRQTCQDWLTRIR
>ENST00000627949.3|SNV-22208-G-C|5
EKCQTFIIK
>FUSION-ENST00000402285.7:2302-ENST00000606639.1:195472|4
TLSDYNIQKVLNVERQIK
>ENST00000298552.9|SNV-49335-C-G|6
ELEKNRSHVLQQSQR
>FUSION-ENST00000429944.6:207-ENST00000342945.9:47216|72
EFDIPSQPVTG
>FUSION-ENST00000569282.2:949-ENST00000309865.11:34620|65
VQLVHRGTCIRQAFGK
>ENST00000369214.2|SNV-1970-G-A|1
VLTIQTSAHCTHGERGAGGR
>FUSION-ENST00000429944.6:207-ENST00000342945.9:47216|102
INILGLRAIRFLLQLVGCAATEDTR
>FUSION-ENST00000429944.6:207-ENST00000342945.9:47216|140
KVSFDKILFLFIFGK
>FUSION-ENST00000429944.6:207-ENST00000342945.9:47216|32
LMFGHLQWANWLCRELVR
>FUSION-ENST00000429944.6:207-ENST00000342945.9:47216|221
RSTFFFSSHV
>ENST00000260570.8|SNV-30305-C-T|4
CSIKAIEAALGACQWKK
>ENST00000557893.5|SNV-22472-G-A|9
GLPSPHCLHR
>ENST00000514271.2|SNV-81125-C-T|6
MSLSLLQEISSLQEKLEVTRTDYQR
>FUSION-ENST00000429944.6:207-ENST00000342945.9:47216|25
ELVRCCLWGVVSYYSDLSLFK
>FUSION-ENST00000429944.6:207-ENST00000342945.9:47216|172
MCYTMVSKRC
>ENST00000447540.5|SNV-180157-G-A|3
LDHPPSNIWK
>FUSION-ENST00000429944.6:207-ENST00000342945.9:47216|59
FGSDILLGSVHCRDYE
>ENST00000225719.9|SNV-85790-C-T|2
QHHDEYEDEICMMSTGSK
>ENST00000409947.5|SNV-70751-C-G|2
NLVHERIVQYYGCLR
>ENST00000502736.5|SNV-147393-G-A|1
TQHLTSRSQEQPP
>ENST00000216471.4|MNV-1955-GAA-G|8
ILELPDDQTK
>FUSION-ENST00000429944.6:207-ENST00000342945.9:47216|116
GILRRGLR
>ENST00000479872.5|SNV-75585-C-T|1
GGCVLAPTPFFDSCFPFSYSIKGHQ
>FUSION-ENST00000429944.6:207-ENST00000342945.9:47216|90
SSRPAWAT
>FUSION-ENST00000569282.2:949-ENST00000309865.11:34620|20
SVLTLASAGCK
>ENST00000254605.11|SNV-3093-C-T|1
TFLWAVTKLGFKIVSK
>ENST00000513312.3|SNV-6591-G-A|3
SLKELVSAAGQDCAEVDAILR
>ENST00000529681.5|MNV-16445-TAAAA-T|3
AATRSAHPASPSSMRTR
>ENST00000372771.5|SNV-76426-G-A|1
QEHQGYSSESSICASK
>ENST00000614459.4|SNV-28301-A-C|1
VSDQKVIEVGKNDDLEDSK
>ENST00000627949.3|SNV-22208-G-C|4
EKCQTFIIKER
>ENST00000300022.8|SNV-3584-C-T|1
LLLMGLHSVADIFCESCKTTLGWK
>ENST00000481328.7|SNV-73380-C-T|5
MPLREIVALVTMTPDQR
>ENST00000343258.8|SNV-260152-A-G|3
QTPVSTTSRCIPSLESHPAK
>FUSION-ENST00000429944.6:207-ENST00000342945.9:47216|136
SSANIACLRLNFIQFYHLVI
>FUSION-ENST00000429944.6:207-ENST00000342945.9:47216|211
MAFWVSLG
>FUSION-ENST00000429944.6:207-ENST00000342945.9:47216|294
MHWTSKGEFKIR
>ENST00000351030.7|SNV-40867-G-C|6
NIDLTAIISDLRSRIEHHGDK
>FUSION-ENST00000429944.6:207-ENST00000342945.9:47216|204
LIYILTNSV
>ENST00000300482.9|SNV-54983-T-G|2
QLVYDPDECGLMKK
>ENST00000396231.6|SNV-145174-A-C|1
NRFLDFSKEPNGK
>ENST00000597291.1|SNV-19211-C-T|6
VVQRPTPVSAPHAAARAGLLQRPAT
>ENST00000586539.6|INDEL-30574-T-TT|3
RPPLFFLKSSFLVSNTKD
>FUSION-ENST00000429944.6:207-ENST00000342945.9:47216|289
SLLARNFYFIFLFPSLAVILAR
>FUSION-ENST00000429944.6:207-ENST00000342945.9:47216|181
MQFCSRA
>ENST00000627949.3|SNV-22208-G-C|6
LKEKCQTFIIK
>ENST00000656551.1|SNV-344-C-A|3
LLLPRQQVQVGLVQQSLVLTELLLR
>FUSION-ENST00000429944.6:207-ENST00000342945.9:47216|254
VDVFTAHM
>ENST00000452248.6|SNV-1939-G-A|3
QATVLESEGTR
>ENST00000457545.7|SNV-20328-C-T|3
VWPTFFERSLVR
>FUSION-ENST00000429944.6:207-ENST00000342945.9:47216|168
MPCFSQYFLPFHNQLLWHSNSSTNI
>ENST00000325083.12|SNV-62775-T-G|1
ALYAVQDIVSRHISESHEKGENVK
>ENST00000457545.7|SNV-20328-C-T|7
AVMREDLFIVSKVWPTFFER
>FUSION-ENST00000569282.2:949-ENST00000309865.11:34620|45
TDAILWQWAIWEAAQFTVLSKLR
>ENST00000393501.5|INDEL-354364-A-AGGCC|6
GAAPGRPATTMPMPSGNVLRR
>ENST00000578958.1|SNV-14827-G-C|1
GTWCPPSGLAGTRPSCWCWTGK
>FUSION-ENST00000429944.6:207-ENST00000342945.9:47216|207
MGLQISL
>ENST00000372189.7|SNV-137959-G-A|6
QLEPPAGKDGHPRNPSAVSGVPGK
>FUSION-ENST00000569282.2:949-ENST00000309865.11:34620|95
AVYQAVLSLK
>ENST00000298283.5|SNV-302-A-T|4
SCGRDGFLMR
>FUSION-ENST00000429944.6:207-ENST00000342945.9:47216|114
LKIIYTGS
>FUSION-ENST00000429944.6:207-ENST00000342945.9:47216|112
FLSPGSSPFTDK
>ENST00000557893.5|SNV-22472-G-A|2
QGLGVPGRLSRASRPR
>ENST00000409947.5|SNV-70751-C-G|3
EVNALECEIQLLKNLVHER
>ENST00000375643.7|SNV-51545-C-T|3
ALLKPYPVSPSDK
>ENST00000647007.1|SNV-35290-G-A|3
LQLLDATSFAIFQVTNR
>FUSION-ENST00000429944.6:207-ENST00000342945.9:47216|209
MSDTVVIQT
>ENST00000514271.2|SNV-81125-C-T|5
SLSLLQEISSLQEKLEVTRTDYQR
>ENST00000360013.7|SNV-591730-C-T|1
SYSSVPAGSEKPPK
>ENST00000473130.5|SNV-66428-G-A|2
GGHGGAEGGGAVR
>ENST00000321196.8|SNV-445422-T-G|7
AEANYLRALQR
>FUSION-ENST00000429944.6:207-ENST00000342945.9:47216|68
MSPMVRVK
>ENST00000496841.5|SNV-94013-G-A|1
SLSPQHSC
>FUSION-ENST00000429944.6:207-ENST00000342945.9:47216|259
YSQHICNKACVK
>FUSION-ENST00000429944.6:207-ENST00000342945.9:47216|295
HWTSKGEFK
>FUSION-ENST00000429944.6:207-ENST00000342945.9:47216|266
MPSGPTNFVIFCR
>ENST00000393330.6|INDEL-312522-A-AA|2
KFDYSYWNIIWTGSY
>ENST00000377722.2|SNV-341-G-C|3
EIDNIPPFR
>FUSION-ENST00000429944.6:207-ENST00000342945.9:47216|215
TRFYSFLMAE
>ENST00000460856.5|INDEL-354364-A-AGGCC|3
AEVLLQAGRPLRCR
>ENST00000463095.2|SNV-1796442-A-T|2
MANYLISI
>ENST00000361654.8|SNV-81125-C-T|2
TDYQREITSLK
>ENST00000396231.6|SNV-145174-A-C|4
CIQQQDPAFKNR
>FUSION-ENST00000569282.2:949-ENST00000309865.11:34620|79
KDNQDTRK
>FUSION-ENST00000429944.6:207-ENST00000342945.9:47216|159
ANVLYDGEQK
>ENST00000550906.2|SNV-72622-T-G|8
MLQSQHRSSSLGSLLDGQNKR
>FUSION-ENST00000569282.2:949-ENST00000309865.11:34620|85
KHFSIILNLLGMLLK
>ENST00000644935.1|SNV-72097-G-A|1
EHTLHRCQQEGQELLRHNQELHGR
>FUSION-ENST00000429944.6:207-ENST00000342945.9:47216|150
MSSGNVEHWKETD
>ENST00000468255.5|SNV-4961-G-A|3
LKTRTDLCSVD
>FUSION-ENST00000429944.6:207-ENST00000342945.9:47216|190
MQSYYMRMQFCSR
>ENST00000529090.5|SNV-15969-C-A|3
PNIYRLWMNMK
>FUSION-ENST00000429944.6:207-ENST00000342945.9:47216|301
MISHPGGSER
>ENST00000412168.7|SNV-8234-A-C|3
ATVRSVKTDILAYLK
>FUSION-ENST00000429944.6:207-ENST00000342945.9:47216|220
STFFFSSHV
>ENST00000260570.8|SNV-30305-C-T|5
CSIKAIEAALGACQWK
>ENST00000473130.5|SNV-66428-G-A|1
GGHGGAEGGGAVRLPAVR
>ENST00000380219.1|SNV-452-G-T|5
IGVRVLTRAVLSIMPIVVR
>ENST00000481328.7|SNV-73380-C-T|7
MPTVTMPLREIVALVTMTPDQR
>ENST00000393501.5|INDEL-354364-A-AGGCC|3
KPRCCSRPAGHYDADAIRECAEK
>ENST00000529681.5|MNV-16445-TAAAA-T|2
SAHPASPSSMR
>ENST00000272164.6|INDEL-26100-C-CTCG|MNV-26102-GCGA-G|1
VGSTTNEAASGAGAISPPRGR
>ENST00000332145.3|SNV-2108-T-C|2
FGMSSCPQVPTEER
>ENST00000393330.6|INDEL-312522-A-AA|4
ETCISFIKDFLAKK
>ENST00000293872.12|SNV-39474-C-T|3
RASWDRSAK
>ENST00000409709.9|SNV-73380-C-T|2
QRGDFPTDSVYVMPTVTMPLR
>ENST00000348564.11|SNV-93243-A-C|4
KIADDGR
>FUSION-ENST00000429944.6:207-ENST00000342945.9:47216|300
ISHPGGSER
>FUSION-ENST00000429944.6:207-ENST00000342945.9:47216|272
MQSTSQSAGIAGVSHQA
>FUSION-ENST00000429944.6:207-ENST00000342945.9:47216|155
QINYAEESII
>ENST00000262519.14|SNV-26208-C-A|1
FPMEDNKIPCLCGTESCRGSLN
>ENST00000262126.9|SNV-120231-G-A|1
DTQPKEKR
>ENST00000461347.5|MNV-20420-AAGA-A|6
SEDEDDSSGEEVVIPQKK
>ENST00000409072.3|SNV-1094-G-T|1
SCWSCTSKSYEPRNSTR
>FUSION-ENST00000429944.6:207-ENST00000342945.9:47216|217
LLQMTRFYSFLMAE
>FUSION-ENST00000429944.6:207-ENST00000342945.9:47216|106
MINILGLR
>ENST00000557893.5|SNV-22472-G-A|14
NLPQPLRALR
>ENST00000019317.8|SNV-42267-G-A|2
YGIKCEGIYR
>ENST00000548860.5|SNV-13962-C-T|1
TCISLTANTPRGCLVLTGMTPKTGF
>ENST00000484328.1|MNV-20420-AAGA-A|5
MSEDEDDSSGEEVILSNLMQNYVK
>ENST00000268919.6|SNV-2067-G-A|2
IDALTKIQK
>FUSION-ENST00000429944.6:207-ENST00000342945.9:47216|162
MWSIGKR
>ENST00000321196.8|SNV-445422-T-G|1
KPDDVITQSNLRKLWNIMEK
>ENST00000262493.12|SNV-137302-T-C|2
HYLDSLDRIGAADYQPTEQDILR
>ENST00000360370.8|SNV-67900-T-C|1
LSTAANTGQTDDPQEQHR
>FUSION-ENST00000569282.2:949-ENST00000309865.11:34620|37
VIRTFLYTNR
>FUSION-ENST00000429944.6:207-ENST00000342945.9:47216|6
PTILWGSWSVTIAK
>ENST00000254605.11|SNV-3093-C-T|2
TFLWAVTKLGFK
>ENST00000373965.6|SNV-1796442-A-T|3
FLDGKLLDINIDFQPYYGEGGR
>ENST00000216471.4|MNV-1955-GAA-G|1
QARTNKV
>FUSION-ENST00000429944.6:207-ENST00000342945.9:47216|277
LVSNSWPHAIHLPKCWDCRR
>ENST00000495945.1|SNV-306718-A-G|3
NSGRVRTLCQCMTP
>ENST00000427191.6|SNV-168608-G-A|2
HISENSFGPSGGLREGSLSSQDSK
>ENST00000396037.8|MNV-149786-TTT-T|2
KQMEDCCDPAHLCYD
>ENST00000493202.1|SNV-66893-A-T|11
NCKNTTLSIR
>ENST00000262126.9|SNV-120231-G-A|4
SSPASKDTQPK
>ENST00000348564.11|SNV-93243-A-C|2
IADDGRLFLAEFQSIPR
>ENST00000546766.5|SNV-535-C-T|1
ASPAALATWQPLPWKVRSDPAQYSR
>ENST00000264712.8|SNV-27091-G-A|2
QEIAEQKHRER
>ENST00000572640.5|SNV-128337-T-C|2
MIASGLYLTGQWMLFGLKI
>ENST00000480409.1|SNV-758-G-C|1
QAVDTAVDGLFIRSLKVNCK
>ENST00000409947.5|INDEL-49531-A-AA|1
SSSPKKTE
>FUSION-ENST00000429944.6:207-ENST00000342945.9:47216|2
NNWPNSECRHDLFSSEC
>ENST00000460856.5|INDEL-354364-A-AGGCC|4
AEVLLQAGRPLR
>ENST00000242310.4|SNV-2588-T-C|2
DFLQVFIYRPFWKSK
>ENST00000321196.8|SNV-445422-T-G|5
ALQRKPDDVITQSNLR
>ENST00000557893.5|SNV-22472-G-A|10
RGLPSPHCLHRHRPHR
>ENST00000254605.11|SNV-3093-C-T|6
VAEVSSRFEDVRTFLWAVTK
>ENST00000547405.5|SNV-102023-T-C|3
RAGEAVNLVIPFQGKPRPELTWKK
>ENST00000571796.5|SNV-175858-T-C|1
TAEGTWAPGSARPPRPV
>ENST00000461347.5|MNV-20420-AAGA-A|8
SEDEDDSSGEEVVIPQK
>ENST00000435313.6|SNV-248982-G-A|5
TCTSTHR
>ENST00000461347.5|MNV-20420-AAGA-A|7
MSEDEDDSSGEEVVIPQKK
>ENST00000618102.4|SNV-15514-C-T|2
GKQVWVTTISPARPPSWVETWWE
>ENST00000322054.10|SNV-26406-C-T|2
VDCIILLFDAHK
>FUSION-ENST00000429944.6:207-ENST00000342945.9:47216|191
MMQSYYMRMQFCSR
>FUSION-ENST00000429944.6:207-ENST00000342945.9:47216|70
MTHVAARQ
>ENST00000480409.1|SNV-758-G-C|2
QAVDTAVDGLFIRSLK
>ENST00000319286.6|SNV-3947-G-A|2
KPYQCPECGKNFSR
>ENST00000572640.5|SNV-128337-T-C|8
RLHSLMIASGLYLTGQWMLFGLK
>ENST00000355528.9|SNV-175858-T-C|3
GDVGTWVRKAATTSLMDLTLLLAR
>FUSION-ENST00000429944.6:207-ENST00000342945.9:47216|76
MVEQSQFFIETWHFIGILQSSITR
>ENST00000597291.1|SNV-19211-C-T|3
MDCVAPTIHVYEHHENRWWCRDPHQ
>ENST00000297737.11|SNV-223065-A-G|1
RNAARVALLEQLGTTLDMGELR
>ENST00000297990.9|SNV-108-G-A|2
MGPAPAEEQLR
>ENST00000393501.5|INDEL-354364-A-AGGCC|4
KPRCCSRPAGHYDADAIR
>ENST00000220562.9|SNV-115854-C-T|3
ELVSEELLQLEAK
>FUSION-ENST00000429944.6:207-ENST00000342945.9:47216|89
MSFLFVLEYVFSLNIILK
>FUSION-ENST00000429944.6:207-ENST00000342945.9:47216|260
MYSQHICNKACVK
>ENST00000515694.4|SNV-38811-C-T|2
LKSWVPLNASTLK
>FUSION-ENST00000429944.6:207-ENST00000342945.9:47216|87
IQFTIIHNISNDSR
>FUSION-ENST00000429944.6:207-ENST00000342945.9:47216|286
NFYFIFLFPSLAVILARIF
>ENST00000343258.8|SNV-260152-A-G|1
QTPVSTTSRCIPSLESHPAKSAR
>FUSION-ENST00000544418.1:54827-ENST00000311936.8:23524|2
FLQEASSN
>ENST00000492742.5|SNV-2825-A-G|7
MMTASSSVTAVLQKR
>FUSION-ENST00000429944.6:207-ENST00000342945.9:47216|255
MVDVFTAHM
>FUSION-ENST00000429944.6:207-ENST00000342945.9:47216|22
CCLWGVVSYYSDLSLFK
>ENST00000225719.9|SNV-85790-C-T|5
DGFHRLRQHHDEYEDEICMMSTGSK
>ENST00000643088.1|SNV-36687-G-C|3
VESDALK
>ENST00000674317.1|SNV-10551-C-T|1
FSPGFWAPPLLLCIGFQLTCFRIK
>FUSION-ENST00000429944.6:207-ENST00000342945.9:47216|279
LVSNSWPHAIHLPK
>ENST00000452319.5|SNV-248982-G-A|1
NDVHLHTPLLK
>ENST00000220562.9|SNV-115854-C-T|1
ELVSEELLQLEAKRQELNSEIAK
>ENST00000370419.6|MNV-371457-TACA-T|5
ESKSTLTVPEQQR
>ENST00000378909.3|SNV-5659-G-C|1
RPVLMGPMDPPRPCMPPSFLPRGK
>ENST00000242728.5|SNV-2124-G-A|2
GTGAPSAAGSAATPCLER
>ENST00000216471.4|MNV-1955-GAA-G|9
TQTKPTEKILELPDDQTKGDTCR
>FUSION-ENST00000569282.2:949-ENST00000309865.11:34620|64
GTCIRQAFGK
>FUSION-ENST00000429944.6:207-ENST00000342945.9:47216|265
PSGPTNFVIFCR
>ENST00000557893.5|SNV-22472-G-A|7
GLPSPHCLHRHRPHRQGLGVPGR
>ENST00000557893.5|SNV-22472-G-A|11
RGLPSPHCLHR
>FUSION-ENST00000429944.6:207-ENST00000342945.9:47216|176
MCYTMVSK
>ENST00000643088.1|SNV-36687-G-C|1
VESDALKSRATASNAEK
>ENST00000566998.5|SNV-39163-C-T|1
SGKARVQ
>ENST00000597291.1|SNV-19211-C-T|7
VVQRPTPVSAPHAAAR
>ENST00000470463.1|SNV-429251-G-A|2
MFVTEITDDLHFYVQDVETGTQLEK
>ENST00000654325.1|SNV-39-C-T|1
AAALFEPLCSGVETPTSWGRRLR
>FUSION-ENST00000429944.6:207-ENST00000342945.9:47216|178
MNIVPKAFQME
>FUSION-ENST00000429944.6:207-ENST00000342945.9:47216|82
LVVVSHAICTLNVWPFAVGK
>FUSION-ENST00000429944.6:207-ENST00000342945.9:47216|161
MWSIGKRQINYAEESII
>ENST00000546766.5|SNV-535-C-T|3
ASPAALATWQPLPWK
>ENST00000493202.1|SNV-66893-A-T|4
VKSMIGCMKNILEHPR
>ENST00000325083.12|SNV-62775-T-G|2
ALYAVQDIVSRHISESHEK
>ENST00000627949.3|SNV-22208-G-C|3
CQTFIIK
>ENST00000343258.8|SNV-260152-A-G|9
ALSNIRPDYADSSFHDFK
>FUSION-ENST00000429944.6:207-ENST00000342945.9:47216|187
QSYYMRMQFCSR
>FUSION-ENST00000429944.6:207-ENST00000342945.9:47216|153
PVIPATWEAEA
>FUSION-ENST00000429944.6:207-ENST00000342945.9:47216|177
NIVPKAFQME
>ENST00000257745.8|SNV-77058-A-G|3
KLSPLRLSVSNNQEPDFIDDIEER
>FUSION-ENST00000429944.6:207-ENST00000342945.9:47216|105
INILGLR
>ENST00000493202.1|SNV-66893-A-T|2
SMIGCMKNILEHPR
>ENST00000463902.5|SNV-2825-A-G|14
LMMTASSSVTAVLQK
>ENST00000369244.7|SNV-72482-A-G|1
LPNLQKLFLTANR
>ENST00000216471.4|MNV-1955-GAA-G|5
GDTCRIFQGR
>ENST00000360013.7|SNV-591730-C-T|2
LPQASPRSYSSVPAGSEKPPK
>ENST00000242108.9|SNV-143830-T-C|3
EKFHHPIPAHTFTNISTKNPQGSK
>FUSION-ENST00000429944.6:207-ENST00000342945.9:47216|74
VEQSQFFIETWHFIGILQSSITRLA
>FUSION-ENST00000569282.2:949-ENST00000309865.11:34620|84
KHFSIILNLLGMLLKK
>ENST00000581546.1|SNV-611-C-A|1
DEVQEVVFVPAGTHTPGRRLQVG
>ENST00000529090.5|SNV-15969-C-A|9
RQMPNIYRLWMNMK
>FUSION-ENST00000429944.6:207-ENST00000342945.9:47216|110
FLSPGSSPFTDKS
>ENST00000242108.9|SNV-143830-T-C|1
FHHPIPAHTFTNISTKNPQGSK
>ENST00000413465.6|SNV-12598-A-C|1
CSDSDGLAPPQPLIRVEGNLR
>ENST00000649737.1|SNV-63868-A-C|2
MEQNICFI
>ENST00000529090.5|SNV-15969-C-A|7
QMPNIYR
>ENST00000297737.11|SNV-223065-A-G|2
HKRNAAR
>FUSION-ENST00000429944.6:207-ENST00000342945.9:47216|275
REPPSLA
>ENST00000393330.6|INDEL-312522-A-AA|1
FDYSYWNIIWTGSY
>ENST00000290216.14|SNV-611-C-A|2
DEVQEVVFVPAGTHTPGRR
>ENST00000452319.5|SNV-248982-G-A|3
KQRNDVHLHTPLLK
>ENST00000647717.1|SNV-183393-C-A|5
AAAPEGNVKQEEPEK
>ENST00000435313.6|SNV-248982-G-A|3
TCTSTHRCSK
>FUSION-ENST00000429944.6:207-ENST00000342945.9:47216|78
MLLVGSCFLLL
>FUSION-ENST00000429944.6:207-ENST00000342945.9:47216|247
NDIDNLGNKNGR
>FUSION-ENST00000429944.6:207-ENST00000342945.9:47216|33
LMFGHLQWANWLCR
>FUSION-ENST00000429944.6:207-ENST00000342945.9:47216|91
LLKPRSSRPAWAT
>ENST00000452248.6|SNV-1939-G-A|5
KQATVLESEGTR
>ENST00000373965.6|SNV-1796442-A-T|1
LLDINIDFQPYYGEGGRILEIR
>FUSION-ENST00000558815.5:2117-ENST00000522349.5:137782|12
YRPDLRMGK
>ENST00000460856.5|INDEL-354364-A-AGGCC|1
CRCHPGMC
>FUSION-ENST00000429944.6:207-ENST00000342945.9:47216|7
MPTILWGSWSVTIAK
>ENST00000532364.1|SNV-274-G-C|1
LALSLTGLVLSLYALHVKAARAR
>ENST00000463095.2|SNV-1796442-A-T|3
SFLNFWMANYLISI
>ENST00000338891.12|SNV-126361-C-G|3
EGEMALLRK
>ENST00000435313.6|SNV-248982-G-A|1
TCTSTHRCSKR
>ENST00000415654.5|SNV-53131-G-C|4
TTTNAKSPLLQESLFATGSEWR
>FUSION-ENST00000429944.6:207-ENST00000342945.9:47216|143
PVVPATQEAEAGESLEPGRRR
>ENST00000519806.1|SNV-223065-A-G|3
ARNTKGMR
>ENST00000421661.1|SNV-23766-T-A|2
VVLCCYLCYWGFCSDFFCGICIR
>FUSION-ENST00000429944.6:207-ENST00000342945.9:47216|296
MHWTSKGEFK
>ENST00000548860.5|SNV-13962-C-T|9
TMQMPTRTCISLTANTPR
>ENST00000347055.4|SNV-35801-G-C|5
RDYLETCGYK
>ENST00000602522.1|SNV-44019-C-G|4
TRVSMAASFEDGLYMQSVVDAIKR
>ENST00000557893.5|SNV-22472-G-A|19
MPQPHHLPARNLPQPLR
>ENST00000297990.9|SNV-108-G-A|1
GPAPAEEQLR
>ENST00000372189.7|SNV-137959-G-A|1
NPSAVSGVPGKDSRDGSER
>ENST00000242310.4|SNV-2588-T-C|1
DFLQVFIYRPFWKSKDRPR
>ENST00000505014.5|SNV-12598-A-C|1
VWPLLSLLSEWK
>ENST00000578840.5|SNV-611-C-A|1
HSHSWETAPVHLH
>ENST00000544378.6|SNV-60218-G-A|3
EYFYRYFTDKR
>ENST00000644882.1|SNV-49335-C-G|3
FSSRVRGLIPPK
>ENST00000343258.8|SNV-260152-A-G|10
MALSNIRPDYADSSFHDFK
>ENST00000244745.4|SNV-1247-G-A|2
SGNANSSSSAAASSKPGEKR
>FUSION-ENST00000429944.6:207-ENST00000342945.9:47216|188
MQSYYMRMQFCSRA
>FUSION-ENST00000429944.6:207-ENST00000342945.9:47216|182
RMQFCSRA
>ENST00000484328.1|MNV-20420-AAGA-A|4
SEDEDDSSGEEVILSNLMQNYVK
>FUSION-ENST00000429944.6:207-ENST00000342945.9:47216|274
MCHHAQLILYF
>ENST00000380219.1|SNV-452-G-T|2
AVLSIMPIVVR
>ENST00000412168.7|SNV-8234-A-C|6
WSHRATVR
>ENST00000514023.5|SNV-67900-T-C|2
MLLDYFQANTGQTDDPQEQHR
>FUSION-ENST00000569282.2:949-ENST00000309865.11:34620|74
LLMTWALEVAVVMK
>FUSION-ENST00000544418.1:54827-ENST00000311936.8:23524|26
QWKIPTGSK
>ENST00000572640.5|SNV-128337-T-C|6
LHSLMIASGLYLTGQWMLFGLK
>ENST00000597291.1|SNV-19211-C-T|5
MDCVAPTIHVYEHHENRWWCR
>ENST00000672388.1|SNV-275-G-A|2
MEQLRPHRPGTRRQGGAR
>ENST00000654325.1|SNV-39-C-T|3
AAALFEPLCSGVETPTSWGRR
>ENST00000461347.5|MNV-20420-AAGA-A|9
MSEDEDDSSGEEVVIPQK
>ENST00000225719.9|SNV-85790-C-T|1
QHHDEYEDEICMMSTGSKK
>ENST00000493202.1|SNV-66893-A-T|5
VKSMIGCMK
>FUSION-ENST00000429944.6:207-ENST00000342945.9:47216|186
QSYYMRMQFCSRA
>ENST00000354177.8|SNV-8905-C-T|1
TCFAPQGAVACLTAISDFYYTVMFR
>FUSION-ENST00000429944.6:207-ENST00000342945.9:47216|123
MVKPHLYQK
>ENST00000557893.5|SNV-22472-G-A|26
FSYILLTICR
>ENST00000399583.4|SNV-66428-G-A|1
EVVLYAFQQCVYYVSK
>FUSION-ENST00000429944.6:207-ENST00000342945.9:47216|96
EFHSYCPGWSALVCLC
>ENST00000290216.14|SNV-611-C-A|5
NSDRPRDEVQEVVFVPAGTHTPGR
>FUSION-ENST00000558815.5:2117-ENST00000522349.5:137782|9
MGKIEEAVNAFKELVR
>FUSION-ENST00000569282.2:949-ENST00000309865.11:34620|16
SASLKHCLNGESRK
>ENST00000515694.4|SNV-38811-C-T|5
WTSTRTNLQRLK
>ENST00000627949.3|SNV-22208-G-C|2
CQTFIIKER
>ENST00000647717.1|SNV-183393-C-A|8
MTPMAAAPEGNVKQEEPEK
>FUSION-ENST00000429944.6:207-ENST00000342945.9:47216|184
RMQFCSR
>FUSION-ENST00000429944.6:207-ENST00000342945.9:47216|121
MVKPHLYQKYK
>FUSION-ENST00000429944.6:207-ENST00000342945.9:47216|281
MLARLVSNSWPHAIHLPKCWDCR
>FUSION-ENST00000544418.1:54827-ENST00000311936.8:23524|27
MQWKIPTGSK
>ENST00000544378.6|SNV-60218-G-A|2
YFTDKRQAIR
>ENST00000412168.7|SNV-8234-A-C|7
FLVGPDGIPVMRWSHRATVR
>ENST00000480409.1|SNV-758-G-C|3
QAVDTAVDGLFIR
>ENST00000515694.4|SNV-38811-C-T|3
TNLQRLKSWVPLNASTLK
>ENST00000321196.8|SNV-445422-T-G|6
AEANYLRALQRKPDDVITQSNLR
>ENST00000508835.5|SNV-67900-T-C|3
MTLASRLSTAANTGQTDDPQEQHR
>FUSION-ENST00000429944.6:207-ENST00000342945.9:47216|212
HHILFVH
>ENST00000480409.1|SNV-758-G-C|6
SSEKRQAVDTAVDGLFIR
>FUSION-ENST00000429944.6:207-ENST00000342945.9:47216|63
IRADDVK
>ENST00000654325.1|SNV-39-C-T|2
MAAALFEPLCSGVETPTSWGRRLR
>ENST00000447540.5|SNV-269409-C-G|3
KGSDCKESEGK
>ENST00000435313.6|SNV-248982-G-A|11
MPTSPRSSAMTCTSTHRCSK
>ENST00000502736.5|SNV-147393-G-A|4
YYRTQHLTSR
>FUSION-ENST00000429944.6:207-ENST00000342945.9:47216|109
MCLTKECSSLLK
>FUSION-ENST00000429944.6:207-ENST00000342945.9:47216|158
ANVLYDGEQKVLTGLAW
>FUSION-ENST00000429944.6:207-ENST00000342945.9:47216|75
VEQSQFFIETWHFIGILQSSITR
>FUSION-ENST00000429944.6:207-ENST00000342945.9:47216|248
NDIDNLGNK
>ENST00000242108.9|SNV-143830-T-C|5
KEKFHHPIPAHTFTNISTK
>FUSION-ENST00000429944.6:207-ENST00000342945.9:47216|131
ILFLFIFGKEI
>ENST00000502736.5|SNV-147393-G-A|3
YYRTQHLTSRSQEQPP
>ENST00000547405.5|SNV-102023-T-C|2
AGEAVNLVIPFQGKPRPELTWK
>ENST00000409072.3|SNV-1094-G-T|10
ERVVTDEVHQNQILLELYLKELR
>ENST00000268919.6|SNV-2067-G-A|4
SLSILEQKIDALTK
>ENST00000674317.1|SNV-10551-C-T|2
FSPGFWAPPLLLCIGFQLTCFR
>ENST00000412849.5|SNV-306718-A-G|2
VRTLCQCMTP
>ENST00000532364.1|SNV-274-G-C|2
LALSLTGLVLSLYALHVKAAR
>ENST00000244745.4|SNV-1247-G-A|1
SGNANSSSSAAASSKPGEKRDK
>FUSION-ENST00000429944.6:207-ENST00000342945.9:47216|39
MQFVRLMFGHLQWANWLCR
>ENST00000654325.1|SNV-39-C-T|4
MAAALFEPLCSGVETPTSWGRR
>ENST00000342992.10|SNV-254935-G-C|2
FVMTIENPARKK
>ENST00000644859.2|SNV-24356-A-G|1
RKHNLGHGHK
>FUSION-ENST00000429944.6:207-ENST00000342945.9:47216|170
MITQLQTLN
>FUSION-ENST00000569282.2:949-ENST00000309865.11:34620|17
SASLKHCLNGESR
>ENST00000369887.4|SNV-4957-C-A|1
ANVESSIGEFAVDK
>ENST00000262613.10|SNV-14827-G-C|4
AGGDETKLLVLDR
>ENST00000321196.8|SNV-445422-T-G|2
KPDDVITQSNLRK
>ENST00000647007.1|SNV-35290-G-A|4
DRLQLLDATSFAIFQVTNRR
>FUSION-ENST00000429944.6:207-ENST00000342945.9:47216|302
IKRGGGDF
>ENST00000672388.1|SNV-275-G-A|1
EQLRPHRPGTRRQGGAR
>ENST00000461347.5|MNV-20420-AAGA-A|2
MKMIAVEK
>ENST00000652347.1|SNV-48741-T-C|1
SPAATLRIPAIQEK
>ENST00000338891.12|SNV-126361-C-G|2
EGEMALLRKHK
>FUSION-ENST00000402285.7:2302-ENST00000606639.1:195472|5
TLSDYNIQKVLNVER
>ENST00000656551.1|SNV-344-C-A|1
QQVQVGLVQQSLVLTELLLRLLR
>ENST00000644859.2|SNV-24356-A-G|2
HDWGHEKRR
>ENST00000343258.8|SNV-260152-A-G|4
MQTPVSTTSRCIPSLESHPAK
>ENST00000557893.5|SNV-22472-G-A|16
PQPHHLPARNLPQPLRALR
>ENST00000572640.5|SNV-128337-T-C|7
RLHSLMIASGLYLTGQWMLFGLKI
>ENST00000463902.5|SNV-2825-A-G|12
LMMTASSSVTAVLQKR
>FUSION-ENST00000594683.1:2567-ENST00000490868.5:11896|1
GLVVGILGCLDLASPQQHQEAVHHR
>ENST00000544378.6|SNV-60218-G-A|1
RQAIRAFR
>ENST00000348564.11|SNV-93243-A-C|3
KIADDGRLFLAEFQSIPR
>ENST00000370033.9|SNV-80901-A-G|4
EFPMDLYIRCVQVVHKLLCYQK
>ENST00000409072.3|SNV-1094-G-T|6
SIRTRSCWSCTSK
>ENST00000262126.9|SNV-120231-G-A|2
DTQPKEK
>ENST00000647007.1|SNV-35290-G-A|1
LQLLDATSFAIFQVTNRRL
>ENST00000649737.1|SNV-63868-A-C|1
EQNICFI
>ENST00000453153.7|SNV-13302-C-G|1
CNNVFLSNVDDLDLDSISKILSVYK
>ENST00000351030.7|SNV-40867-G-C|5
SRIEHHGDK
>ENST00000380219.1|SNV-452-G-T|3
VLTRAVLSIMPIVVRLHWFPYCR
>FUSION-ENST00000429944.6:207-ENST00000342945.9:47216|240
FYRPSLFLIYFSLSQKTKTK
>ENST00000393299.6|SNV-68022-T-G|1
HQHKTKMP
>FUSION-ENST00000429944.6:207-ENST00000342945.9:47216|263
PSGPTNFVIFCRDGISLCCPD
>FUSION-ENST00000585903.1:8326-ENST00000611869.5:2328|2
DPQKAVDQPRQGFQA
>ENST00000298552.9|SNV-49335-C-G|4
NRSHVLQQSQRLDTSQK
>FUSION-ENST00000569282.2:949-ENST00000309865.11:34620|98
EKEVVAVARAVYQAVLSLK
>ENST00000515694.4|SNV-38811-C-T|4
TNLQRLK
>ENST00000220562.9|SNV-115854-C-T|6
HVLDLCRIRELVSEELLQLEAK
>FUSION-ENST00000429944.6:207-ENST00000342945.9:47216|111
MFLSPGSSPFTDKS
>FUSION-ENST00000569282.2:949-ENST00000309865.11:34620|11
ACECYISTADWAAVQEWQNAIHDLK
>ENST00000527493.5|SNV-15969-C-A|3
FGLDSAKLVHYDVLLSYPNETNAK
>FUSION-ENST00000429944.6:207-ENST00000342945.9:47216|104
MINILGLRAIR
>FUSION-ENST00000429944.6:207-ENST00000342945.9:47216|189
MMQSYYMRMQFCSRA
>ENST00000550906.2|SNV-72622-T-G|11
ASTDHLLWDPSWMGRIKEEGLK
>FUSION-ENST00000569282.2:949-ENST00000309865.11:34620|100
YHKEKEVVAVAR
>ENST00000254605.11|SNV-3093-C-T|3
TFLWAVTK
>FUSION-ENST00000429944.6:207-ENST00000342945.9:47216|128
MPGAVAHTCNPSTFRGR
>FUSION-ENST00000569282.2:949-ENST00000309865.11:34620|82
HFSIILNLLGMLLKK
>ENST00000644935.1|SNV-72097-G-A|4
QAEEREHTLHR
>ENST00000424749.7|SNV-42246-C-T|1
GCPLCTGLVTQVPVEGFLPQIYHR
>ENST00000380219.1|SNV-452-G-T|1
AVLSIMPIVVRLHWFPYCR
>FUSION-ENST00000429944.6:207-ENST00000342945.9:47216|36
QFVRLMFGHLQWANWLCRELVR
>ENST00000319286.6|SNV-3947-G-A|8
SFGCNSTLIKHQRIHTGK
>FUSION-ENST00000429944.6:207-ENST00000342945.9:47216|58
MIFLPQAK
>ENST00000557893.5|SNV-22472-G-A|3
QGLGVPGRLSR
>ENST00000525715.5|MNV-16445-TAAAA-T|2
MGAVSGTTSPAGHPAYLPEPQWAL
>ENST00000307886.8|SNV-2981-A-C|2
DYPFQGQVRAHR
>ENST00000548860.5|SNV-13962-C-T|10
RTMQMPTRTCISLTANTPR
>ENST00000452248.6|SNV-1939-G-A|2
QATVLESEGTRESAINVAEGK
>ENST00000415654.5|SNV-53131-G-C|6
KASLQLGQNGGSGASSFFR
>FUSION-ENST00000569282.2:949-ENST00000309865.11:34620|13
KSVLSKPTDSSPEVINYLGNK
>ENST00000412168.7|SNV-8234-A-C|4
ATVRSVK
>ENST00000557893.5|SNV-22472-G-A|23
MFSYILLTICRNLITFLRETFLNR
>FUSION-ENST00000429944.6:207-ENST00000342945.9:47216|225
MRYVVTHPGESFCGL
>FUSION-ENST00000569282.2:949-ENST00000309865.11:34620|97
EVVAVAR
>ENST00000216471.4|MNV-1955-GAA-G|3
IFQGRQAR
>FUSION-ENST00000569282.2:949-ENST00000309865.11:34620|72
KSETYAPLFCLPSFHK
>FUSION-ENST00000569282.2:949-ENST00000309865.11:34620|14
HCLNGESRK
>FUSION-ENST00000429944.6:207-ENST00000342945.9:47216|38
QFVRLMFGHLQWANWLCR
>ENST00000674317.1|SNV-10551-C-T|4
MFRFSPGFWAPPLLLCIGFQLTCFR
>ENST00000409072.3|SNV-1094-G-T|2
SCWSCTSKSYEPR
>FUSION-ENST00000429944.6:207-ENST00000342945.9:47216|224
RYVVTHPGESFCGL
>ENST00000618102.4|SNV-15514-C-T|3
MGKQVWVTTISPARPPSWVETWWE
>ENST00000586539.6|INDEL-30574-T-TT|2
SSFLVSNTK
>FUSION-ENST00000429944.6:207-ENST00000342945.9:47216|95
MPVILELWEVEAGR
>ENST00000412964.6|SNV-7813-A-G|1
VALPTNTTSSGPR
>FUSION-ENST00000429944.6:207-ENST00000342945.9:47216|299
MISHPGGSEREGNLTHQFLTH
>ENST00000343258.8|SNV-260152-A-G|7
ALSNIRPDYADSSFHDFKMHTFTR
>FUSION-ENST00000429944.6:207-ENST00000342945.9:47216|124
GRGGWVT
>FUSION-ENST00000429944.6:207-ENST00000342945.9:47216|125
PGAVAHTCNPSTFRGRGGWVT
>ENST00000498430.5|SNV-54983-T-G|6
RQLVYDPDECGLMK
>ENST00000430046.7|SNV-125818-C-T|1
CSASTTDFRVDYK
>ENST00000415654.5|SNV-53131-G-C|2
SPLLQESLFATGSEWR
>FUSION-ENST00000429944.6:207-ENST00000342945.9:47216|262
MYSQHICNK
>ENST00000528797.5|SNV-3584-C-T|11
GLHSVADIFCESCKTTLGWK
>ENST00000498430.5|SNV-54983-T-G|4
RQLVYDPDECGLMKK
>ENST00000597291.1|SNV-19211-C-T|4
DCVAPTIHVYEHHENRWWCR
>ENST00000409709.9|SNV-73380-C-T|3
TKQRGDFPTDSVYVMPTVTMPLR
>ENST00000529090.5|SNV-15969-C-A|4
MPNIYRLWMNMK
>FUSION-ENST00000429944.6:207-ENST00000342945.9:47216|235
MSYGGCIHSTYVIRHV
>FUSION-ENST00000429944.6:207-ENST00000342945.9:47216|283
MLARLVSNSWPHAIHLPK
>ENST00000602522.1|SNV-44019-C-G|1
VSMAASFEDGLYMQSVVDAIKRSSR
>ENST00000463902.5|SNV-2825-A-G|13
MLMMTASSSVTAVLQKR
>ENST00000379494.4|SNV-20489-G-A|5
KLPGPAINLSEIQNIK
>ENST00000260187.7|SNV-8502-C-T|2
GRPLLRPDITGGGKWAESQTR
>FUSION-ENST00000429944.6:207-ENST00000342945.9:47216|166
MWPMKRR
>FUSION-ENST00000429944.6:207-ENST00000342945.9:47216|21
MLSSFSVNSDDFSSPG
>ENST00000369214.2|SNV-1970-G-A|5
KKVLTIQTSAHCTHGER
>FUSION-ENST00000429944.6:207-ENST00000342945.9:47216|303
MLRRVYR
>ENST00000268919.6|SNV-2067-G-A|3
SLSILEQKIDALTKIQK
>ENST00000468255.5|SNV-4961-G-A|1
TDLCSVD
>ENST00000435313.6|SNV-248982-G-A|12
PTSPRSSAMTCTSTHR
>ENST00000412849.5|SNV-306718-A-G|4
TDLHPSQNSGRVR
>ENST00000370056.9|SNV-260152-A-G|1
WLEQFEMALSNIRPDYADSSFHDFK
>ENST00000513312.3|SNV-6591-G-A|2
ELVSAAGQDCAEVDAILR
>ENST00000528797.5|SNV-3584-C-T|14
MGLHSVADIFCESCK
>FUSION-ENST00000429944.6:207-ENST00000342945.9:47216|192
MQSYYMR
>FUSION-ENST00000429944.6:207-ENST00000342945.9:47216|51
PRLPKVLVSCVFVSIPQML
>FUSION-ENST00000429944.6:207-ENST00000342945.9:47216|50
LPKVLVSCVFVSIPQML
>FUSION-ENST00000429944.6:207-ENST00000342945.9:47216|145
PVVPATQEAEAGESLEPGRR
>ENST00000216471.4|MNV-1955-GAA-G|4
GDTCRIFQGRQAR
>ENST00000614459.4|SNV-28301-A-C|3
VEAADTEQTSEEVGKVSDQK
>ENST00000492742.5|SNV-2825-A-G|5
MMTASSSVTAVLQKRSHK
>ENST00000672388.1|SNV-275-G-A|6
MEQLRPHRPGTR
>ENST00000357086.10|SNV-183393-C-A|1
QEEPEKEDIMVMDTKLK
>ENST00000504968.6|INDEL-72718-C-CA|1
NILPMTPVWAPVPNLNADLKKIK
>ENST00000463095.2|SNV-1796442-A-T|4
MSFLNFWMANYLISI
>FUSION-ENST00000429944.6:207-ENST00000342945.9:47216|242
FYRPSLFLIYFSLSQK
>ENST00000412849.5|SNV-306718-A-G|5
KTDLHPSQNSGRVR
>ENST00000544844.6|SNV-44-T-A|6
KLHTHNLLSSHVR
>FUSION-ENST00000429944.6:207-ENST00000342945.9:47216|237
MSYGGCIHSTYVIR
>ENST00000467156.1|SNV-20328-C-T|8
MREDLFIVSKVWPTFFER
>ENST00000579856.5|SNV-611-C-A|1
RLQAGFGTEQLCPGGLACDHR
>ENST00000377722.2|SNV-341-G-C|4
LHCLWVEPREIDNIPPFRAK
>FUSION-ENST00000429944.6:207-ENST00000342945.9:47216|3
MNNWPNSECRHDLFSSEC
>ENST00000578840.5|SNV-611-C-A|3
GAGGGVCPRRHSHSWETAPVHLH
>ENST00000529681.5|MNV-16445-TAAAA-T|1
SAHPASPSSMRTR
>ENST00000447540.5|SNV-180157-G-A|4
RLDHPPSNIWKK
>ENST00000644935.1|SNV-72097-G-A|2
EHTLHRCQQEGQELLR
>ENST00000393501.5|INDEL-354364-A-AGGCC|7
GAAPGRPATTMPMPSGNVLR
>ENST00000647717.1|SNV-183393-C-A|6
MAAAPEGNVKQEEPEK
>FUSION-ENST00000429944.6:207-ENST00000342945.9:47216|67
SPMVRVK
>FUSION-ENST00000429944.6:207-ENST00000342945.9:47216|282
LARLVSNSWPHAIHLPK
>ENST00000242728.5|SNV-2124-G-A|1
GTGAPSAAGSAATPCLERAGQK
>ENST00000644859.2|SNV-24356-A-G|4
RHDWGHEKR
>ENST00000477234.1|SNV-8835-G-A|3
CPSCRLSCWRSSAHPHP
>FUSION-ENST00000569282.2:949-ENST00000309865.11:34620|110
VMRCVTAANQVFFSEAVLTAANER
>ENST00000493202.1|SNV-66893-A-T|13
MQLVKNCKNTTLSIR
>ENST00000260570.8|SNV-30305-C-T|1
AIEAALGACQWKKAIYILDLQDR
>ENST00000343258.8|SNV-260152-A-G|8
MALSNIRPDYADSSFHDFKMHTFTR
>FUSION-ENST00000429944.6:207-ENST00000342945.9:47216|69
THVAARQ
>ENST00000647007.1|SNV-35290-G-A|2
LQLLDATSFAIFQVTNRR
>ENST00000369214.2|SNV-1970-G-A|3
KVLTIQTSAHCTHGERGAGGR
>ENST00000329697.10|SNV-39163-C-T|1
MSGKARVQ
>ENST00000495945.1|SNV-306718-A-G|8
KTDLHPSQVMNSGRVR
>ENST00000642889.1|SNV-200378-C-T|3
ETPQSLAFIR
>ENST00000254605.11|SNV-3093-C-T|5
FEDVRTFLWAVTK
>FUSION-ENST00000429944.6:207-ENST00000342945.9:47216|214
FYSFLMAE
>ENST00000415654.5|SNV-53131-G-C|5
ASLQLGQNGGSGASSFFR
>FUSION-ENST00000429944.6:207-ENST00000342945.9:47216|141
QKKVSFDK
>ENST00000393496.5|SNV-591730-C-T|6
MRSQPARLPQASPR
>ENST00000544844.6|SNV-44-T-A|5
MKLHTHNLLSSHVRGVGSR
>ENST00000609094.2|SNV-42267-G-A|1
YGIKCEGIYRVSGTGNVHFT
>ENST00000502736.5|SNV-147393-G-A|2
TQHLTSR
>FUSION-ENST00000429944.6:207-ENST00000342945.9:47216|180
MTHACNPSYLGG
>ENST00000396037.8|MNV-149786-TTT-T|3
AFRKQMEDCCDPAHLCYD
>FUSION-ENST00000429944.6:207-ENST00000342945.9:47216|1
HDLFSSEC
>ENST00000360013.7|SNV-591730-C-T|4
SQPARLPQASPR
>ENST00000442674.6|SNV-8234-A-C|8
MRWSHRATVR
>ENST00000481328.7|SNV-73380-C-T|8
PTVTMPLR
>ENST00000325083.12|SNV-62775-T-G|3
ALYAVQDIVSR
>FUSION-ENST00000429944.6:207-ENST00000342945.9:47216|44
ICSAQSVKFLC
>ENST00000600807.1|SNV-19211-C-T|2
MVVQRPTP
>FUSION-ENST00000429944.6:207-ENST00000342945.9:47216|257
YSQHICNKACVKMILII
>ENST00000548860.5|SNV-13962-C-T|5
PTRTCISLTANTPR
>ENST00000343258.8|SNV-260152-A-G|2
MQTPVSTTSRCIPSLESHPAKSAR
>FUSION-ENST00000429944.6:207-ENST00000342945.9:47216|139
MSSANIACLR
>ENST00000359373.9|SNV-89389-C-T|4
CHLEAKYCEGK
>ENST00000359373.9|SNV-89389-C-T|5
RCHLEAKYCEGK
>ENST00000550906.2|SNV-72622-T-G|4
SSSLGSLLDGQNKRR
>ENST00000268919.6|SNV-2067-G-A|1
IDALTKIQKK
>ENST00000372189.7|SNV-137959-G-A|5
DGHPRNPSAVSGVPGK
>ENST00000473130.5|SNV-66428-G-A|5
MAVLKEVVLYAFQQCVYYVSK
>ENST00000492742.5|SNV-2825-A-G|6
MTASSSVTAVLQKR
>ENST00000361654.8|SNV-81125-C-T|3
LEVTRTDYQREITSLK
>ENST00000481328.7|SNV-73380-C-T|2
PLREIVALVTMTPDQRQDVVR
>FUSION-ENST00000429944.6:207-ENST00000342945.9:47216|115
KLKIIYTGS
>FUSION-ENST00000569282.2:949-ENST00000309865.11:34620|67
CVDVCRVQLVHRGTCIR
>ENST00000639268.1|SNV-137302-T-C|12
EYQLNDSAKQLFDVGGQRSER
>ENST00000550906.2|SNV-72622-T-G|6
SSSLGSLLDGQNK
>ENST00000413465.6|SNV-12598-A-C|3
CPHHERCSDSDGLAPPQPLIR
>ENST00000272164.6|INDEL-26100-C-CTCG|1
VGSTTNEAASGEAGAISPPRGR
>FUSION-ENST00000402285.7:2302-ENST00000606639.1:195472|3
VLNVERQIK
>ENST00000435313.6|SNV-248982-G-A|7
SSAMTCTSTHRCSKR
>ENST00000452319.5|SNV-248982-G-A|2
QRNDVHLHTPLLK
>ENST00000391553.2|SNV-667-A-G|1
EGSSELGFPR
>ENST00000546766.5|SNV-535-C-T|2
ASPAALATWQPLPWKVR
>FUSION-ENST00000429944.6:207-ENST00000342945.9:47216|147
PVVPATQEAEAGESLEPGR
>FUSION-ENST00000429944.6:207-ENST00000342945.9:47216|238
TKTNKQTK
>FUSION-ENST00000429944.6:207-ENST00000342945.9:47216|62
KGCILFLHHLTPSAILSLFYISLK
>ENST00000557893.5|SNV-22472-G-A|20
PQPHHLPAR
>ENST00000557893.5|SNV-22472-G-A|17
MPQPHHLPARNLPQPLRALR
>ENST00000651309.1|SNV-48741-T-C|3
ISYNSLGKSPAATLRIPAIQEK
>ENST00000370033.9|SNV-80901-A-G|5
EFPMDLYIRCVQVVHK
>ENST00000272164.6|MNV-26102-GCGA-G|3
YETALKVGSTTNEAAGAGAISPPR
>ENST00000412849.5|SNV-306718-A-G|1
TLCQCMTP
>ENST00000647717.1|SNV-183393-C-A|7
TPMAAAPEGNVKQEEPEK
>ENST00000435313.6|SNV-248982-G-A|8
SSAMTCTSTHRCSK
>ENST00000370419.6|MNV-371457-TACA-T|1
STLTVPEQQRTTHHRSR
>ENST00000519806.1|SNV-223065-A-G|2
NTKGMRQELLC
>ENST00000529090.5|SNV-15969-C-A|1
PNIYRLWMNMKLR
>FUSION-ENST00000429944.6:207-ENST00000342945.9:47216|88
SFLFVLEYVFSLNIILK
>ENST00000220562.9|SNV-115854-C-T|2
ELVSEELLQLEAKR
>FUSION-ENST00000429944.6:207-ENST00000342945.9:47216|118
VKPHLYQKYKT
>FUSION-ENST00000429944.6:207-ENST00000342945.9:47216|284
PSAALLPV
>ENST00000264501.8|INDEL-207263-C-CA|2
ILSTRPGQKK
>FUSION-ENST00000429944.6:207-ENST00000342945.9:47216|175
CYTMVSK
>ENST00000315915.4|SNV-992-C-T|1
ISEMSLVVRTSFY
>FUSION-ENST00000569282.2:949-ENST00000309865.11:34620|23
HLLWINSVAQQAEGR
>ENST00000597291.1|SNV-19211-C-T|8
MVVQRPTPVSAPHAAAR
>ENST00000578958.1|SNV-14827-G-C|2
MGTWCPPSGLAGTRPSCWCWTGK
>ENST00000396231.6|SNV-145174-A-C|5
KCIQQQDPAFKNR
>ENST00000379494.4|SNV-20489-G-A|1
LPGPAINLSEIQNIKSELKYVPK
>FUSION-ENST00000429944.6:207-ENST00000342945.9:47216|85
IQFTIIHNISNDSRSCKAVN
>ENST00000538028.1|SNV-51054-T-C|2
PRLIALWIPR
>ENST00000507379.5|SNV-111472-G-T|1
LTSHLGTKV
>ENST00000460856.5|INDEL-354364-A-AGGCC|5
THQSALQVQQKAEVLLQAGRPLRCR
>FUSION-ENST00000429944.6:207-ENST00000342945.9:47216|135
VSFDKILFLFIFGK
>ENST00000644935.1|SNV-72097-G-A|3
QAEEREHTLHRCQQEGQELLR
>ENST00000389622.7|SNV-53218-A-G|1
ILSSDSVKPHDVVR
>FUSION-ENST00000569282.2:949-ENST00000309865.11:34620|36
VIRTFLYTNRQTCQDWLTR
>ENST00000489803.5|SNV-6321-C-T|1
AKQNVAKY
>ENST00000370419.6|MNV-371457-TACA-T|3
STLTVPEQQR
>ENST00000544844.6|SNV-44-T-A|3
LHTHNLLSSHVR
>FUSION-ENST00000429944.6:207-ENST00000342945.9:47216|81
LAMSGAGEMLLVGSCFLLL
>ENST00000264712.8|SNV-27091-G-A|3
QEIAEQKHR
>ENST00000468255.5|SNV-4961-G-A|2
TRTDLCSVD
>ENST00000453153.7|SNV-13302-C-G|2
CNNVFLSNVDDLDLDSISK
>FUSION-ENST00000429944.6:207-ENST00000342945.9:47216|276
CWDCRREPPSLA
>ENST00000225719.9|SNV-85790-C-T|4
LRQHHDEYEDEICMMSTGSK
>ENST00000290216.14|SNV-611-C-A|1
RLQCTYIEVEQVSK
>ENST00000359373.9|SNV-89389-C-T|2
YCEGKYR
>ENST00000477234.1|SNV-8835-G-A|1
SSAHPHP
>ENST00000557893.5|SNV-22472-G-A|8
GLPSPHCLHRHRPHR
>ENST00000463095.2|SNV-1796442-A-T|1
ANYLISI
>ENST00000557893.5|SNV-22472-G-A|12
RRGLPSPHCLHR
>ENST00000322054.10|SNV-26406-C-T|1
VDCIILLFDAHKLDISDEFSEVIK
>FUSION-ENST00000429944.6:207-ENST00000342945.9:47216|292
GEFKIRSLLAR
>ENST00000435313.6|SNV-248982-G-A|6
MTCTSTHR
>ENST00000493202.1|SNV-66893-A-T|12
QLVKNCKNTTLSIR
>ENST00000600807.1|SNV-19211-C-T|1
VVQRPTP
>ENST00000262519.14|SNV-26208-C-A|2
FPMEDNKIPCLCGTESCR
>ENST00000550906.2|SNV-72622-T-G|13
ASTDHLLWDPSWMGR
>ENST00000338891.12|SNV-126361-C-G|5
QLDDAKEGEMALLRK
>FUSION-ENST00000429944.6:207-ENST00000342945.9:47216|273
CHHAQLILYF
>FUSION-ENST00000429944.6:207-ENST00000342945.9:47216|297
EGNLTHQFLTH
>ENST00000394001.1|SNV-4275-G-A|1
LPCNPYATTNASGNSCGPCGTSQK
>ENST00000373855.5|SNV-69065-C-G|6
KLEDAKSEEQVFGLDK
>ENST00000372979.9|INDEL-29628-A-AA|1
VCFQGGEGAEL
>FUSION-ENST00000429944.6:207-ENST00000342945.9:47216|234
SYGGCIHSTYVIRHV
>FUSION-ENST00000429944.6:207-ENST00000342945.9:47216|202
VTHPCNPSTLGG
>ENST00000219084.10|SNV-269409-C-G|5
MGGLLTKPTESGTEDKKGSDCK
>ENST00000581356.1|SNV-14827-G-C|4
GDETKLLVLDR
>ENST00000264712.8|SNV-27091-G-A|1
HREREMQQEMMLR
>ENST00000396231.6|SNV-145174-A-C|2
NRFLDFSK
>FUSION-ENST00000429944.6:207-ENST00000342945.9:47216|97
MEFHSYCPGWSALVCLC
>FUSION-ENST00000156825.5:8326-ENST00000611869.5:2328|2
SDPQKAVDQPRQGFQA
>FUSION-ENST00000569282.2:949-ENST00000309865.11:34620|75
KLLMTWALEVAVVMKK
>FUSION-ENST00000429944.6:207-ENST00000342945.9:47216|126
MPGAVAHTCNPSTFRGRGGWVT
>ENST00000396037.8|MNV-149786-TTT-T|1
QMEDCCDPAHLCYD
>ENST00000342992.10|SNV-254935-G-C|4
FVMTIENPAR
>ENST00000298552.9|SNV-49335-C-G|3
SHVLQQSQR
>ENST00000343258.8|SNV-260152-A-G|6
MQTPVSTTSR
>FUSION-ENST00000429944.6:207-ENST00000342945.9:47216|216
MTRFYSFLMAE
>FUSION-ENST00000429944.6:207-ENST00000342945.9:47216|77
LLVGSCFLLL
>FUSION-ENST00000429944.6:207-ENST00000342945.9:47216|270
MLGHRHKPQCLAINNLFYLLI
>FUSION-ENST00000429944.6:207-ENST00000342945.9:47216|183
MRMQFCSRA
>FUSION-ENST00000429944.6:207-ENST00000342945.9:47216|232
QTKYIYIAYIVVNYNHPTLL
>ENST00000529090.5|SNV-15969-C-A|2
MPNIYRLWMNMKLR
>ENST00000392770.6|SNV-12748-C-T|2
EFEFEAHWPFVKTTR
>ENST00000525715.5|MNV-16445-TAAAA-T|1
GAVSGTTSPAGHPAYLPEPQWAL
>ENST00000413465.6|SNV-12598-A-C|2
CSDSDGLAPPQPLIR
>ENST00000409072.3|SNV-1094-G-T|7
VVTDEVHQNQILLELYLKELRTQK
>ENST00000565363.5|SNV-137302-T-C|1
HYLDSLDRIGAADYQP
>ENST00000019317.8|SNV-42267-G-A|5
LPAVFRECIDYVEKYGIK
>ENST00000557893.5|SNV-22472-G-A|21
MPQPHHLPAR
>ENST00000602522.1|SNV-44019-C-G|3
VSMAASFEDGLYMQSVVDAIK
>ENST00000544844.6|SNV-44-T-A|4
KLHTHNLLSSHVRGVGSR
>FUSION-ENST00000569282.2:949-ENST00000309865.11:34620|22
HLLWINSVAQQAEGRFEK
>ENST00000262613.10|SNV-14827-G-C|2
LLVLDRETDEFFK
>ENST00000514677.5|SNV-67900-T-C|2
GGHNVRQANTGQTDDPQEQHR
>ENST00000379494.4|SNV-20489-G-A|3
LPGPAINLSEIQNIK
>ENST00000529681.5|MNV-16445-TAAAA-T|4
AATRSAHPASPSSMR
>ENST00000557893.5|SNV-22472-G-A|13
NLPQPLRALRR
>ENST00000452248.6|SNV-1939-G-A|1
QATVLESEGTRESAINVAEGKK
