# Supplementary material for: Identification of non-canonical peptides with moPepGen
Source: Nat Biotechnol. 2025 Jun 16;44(4):568–73. doi: 10.1038/s41587-025-02701-0 (PMC12680078; doi:10.1038/s41587-025-02701-0)
Supplement: Supplementary file 4 — Supplementary Data: Cancer cell line variant peptide database. Custom peptide database FASTA file for each of the 376 cell lines from the Cancer Cell Line Encyclopedia with proteomics characterization or used in the reference channel. Variant peptide FASTA files were produced by moPepGen as the result of cell-line-specific publicly available mutations and fusions. [file 41587_2025_2701_MOESM4_ESM.zip › ACH-000242.fasta]

>ENST00000520623.5|SNV-47890-C-T|3
VFYLCIK
>ENST00000304501.2|SNV-3990-G-C|5
RLCKPVDPGFLLSSLSR
>ENST00000374279.4|SNV-26123-G-A|4
LLGKYPNVDTRLFIGGK
>ENST00000514998.1|SNV-295897-G-A|2
WQWPPQQLRTGSACAEEAGPG
>ENST00000418115.6|SNV-52690-C-T|1
IGAFGYMECSVKTKDGVR
>ENST00000543680.5|SNV-69970-C-T|1
LMARPAVALHFQ
>ENST00000511802.5|SNV-33313-G-A|1
LVYWLRELTTDAAIRYAVNGK
>ENST00000396593.6|SNV-10596-C-T|2
ASQGPVYKGVCKCFCWSK
>ENST00000401850.5|SNV-28345-T-C|3
APLAQLHAR
>FUSION-ENST00000371253.7:21620-ENST00000296861.2:25513|76
AYERIQGFESVQVTQFRPK
>FUSION-ENST00000616657.1:4218-ENST00000654225.1:28791|15
EHTRTLRIVSCHK
>ENST00000167586.7|MNV-3010-TGT-T|4
CTWRGPEPHSER
>ENST00000342992.10|SNV-212503-G-A|4
TWVLATDRAESCEFTVTSLQK
>ENST00000374174.1|SNV-103526-A-G|10
LCGIKHLHSAGIIR
>ENST00000564588.1|SNV-6287-C-T|1
GTRGWQPC
>ENST00000463270.1|SNV-31697-C-A|3
MRCLWVWETAVSEIFL
>ENST00000401525.7|SNV-26401-A-G|6
LNRQRLIVCLEESLYVHNIR
>ENST00000490392.5|SNV-79155-G-T|3
RALALQLLCTGVRWNFPR
>ENST00000299608.7|SNV-13343-G-A|1
MDATSYSSIASEFGVQGYPTIKLLK
>ENST00000485853.5|SNV-658711-G-C|3
TLSEIWYNYIK
>FUSION-ENST00000616657.1:4218-ENST00000654225.1:28791|12
IVSCHKDPEQMDPAVMHK
>ENST00000531484.5|SNV-8671-G-A|3
MKTSPPLQTWTSQPC
>FUSION-ENST00000425441.5:5374-ENST00000431180.5:101621|20
GNEEAPSHHPLLPMSGEQK
>FUSION-ENST00000425441.5:5374-ENST00000431180.5:101621|29
RLLIGQER
>ENST00000298552.9|MNV-40965-CC-C|24
LGPDTPKQAFTPIDCPAAVLMKALR
>ENST00000553973.5|SNV-176934-G-A|2
MTAAYLSGNVYIHLTKRC
>ENST00000485853.5|SNV-658711-G-C|6
QKILRTLSEIWYNYIK
>ENST00000331162.8|SNV-7562-C-G|2
RPGPAGSR
>ENST00000397010.7|SNV-146684-C-T|4
MTDLRQIVMEHVQLLQVIK
>ENST00000233057.9|MNV-21572-GT-G|3
YTGTRGLAWILKK
>ENST00000673805.1|SNV-163255-A-G|1
SSPWMPPPRRR
>ENST00000359651.7|MNV-5051-ACGTGGAC-A|2
RGIPSTGSGNEAGPES
>ENST00000357154.7|SNV-172280-G-A|2
FRDEVEDDYFRT
>ENST00000554335.6|SNV-136070-A-T|1
LLPNILAHSIEHNQHIEESR
>ENST00000330317.6|SNV-17237-C-A|1
WAAAPHSIESFCLGHTEFVSR
>ENST00000460090.5|SNV-49834-G-A|1
HWKTKTLLQTR
>FUSION-ENST00000371253.7:21620-ENST00000296861.2:25513|75
IQGFESVQVTQFRPK
>ENST00000644611.1|SNV-19713-G-C|5
IKSGHIWINGQPSSPQLVR
>ENST00000480238.5|SNV-26401-A-G|4
RLIVCLEESLYVHNIRDMK
>ENST00000374174.1|SNV-103526-A-G|12
SYLLYQMLCGIKHLHSAGIIRR
>ENST00000514998.1|SNV-295897-G-A|8
RQQTRPCLPEAPPGGISVQGLRCR
>ENST00000536736.5|SNV-85119-C-A|4
ELLPSDRSATLK
>ENST00000539742.5|SNV-6287-C-T|1
GTRGWQPCT
>ENST00000370454.9|SNV-80950-C-T|2
IHSVALSFLKENLK
>FUSION-ENST00000419892.6:20393-ENST00000296861.2:25473|6
MELKFKHELNR
>ENST00000673243.1|SNV-48868-C-T|1
MGHQPPLPTQQHSITDNSLSLK
>ENST00000421836.6|SNV-172280-G-A|1
ITQDHIHMSSGLSQDDYFRT
>ENST00000396976.6|SNV-9172-C-T|1
FERKIPR
>ENST00000401850.5|SNV-28345-T-C|1
APLAQLHARYCPTTHEAMKMYL
>ENST00000432962.2|SNV-1676-G-A|2
AKQEGSCTVQGPR
>FUSION-ENST00000425441.5:5374-ENST00000431180.5:101621|7
RWLNGRLR
>ENST00000418259.5|INDEL-21884-C-CCGACCTGC|1
GAMSRRG
>FUSION-ENST00000616657.1:4218-ENST00000654225.1:28791|18
DCSAQIAGVGLIGAIVQCR
>ENST00000463270.1|SNV-31697-C-A|2
RCLWVWETAVSEIFL
>ENST00000451315.7|SNV-1159-G-T|1
LLPDTIL
>ENST00000563815.5|SNV-10596-C-T|3
SLQMLLLVQGPWLHYSS
>FUSION-ENST00000425441.5:5374-ENST00000431180.5:101621|5
WLNGRLRNNSNR
>ENST00000331162.8|SNV-7562-C-G|1
RPGPAGSREMGLLTFR
>ENST00000457308.6|SNV-32861-C-T|2
TAFEEVEEDLRLSLHLQD
>ENST00000490110.5|SNV-26123-G-A|1
MLILDCL
>ENST00000228928.12|SNV-10517-C-A|1
SLNAVYTR
>ENST00000497321.5|SNV-381149-C-T|2
GHLWACLTWWWNKPR
>FUSION-ENST00000488069.5:5658-ENST00000431180.5:101621|45
SGAAWRGTPLALVRSSR
>ENST00000553973.5|SNV-176934-G-A|7
LLVLEVMTAAYLSGNVYIHLTKRC
>ENST00000520623.5|SNV-47890-C-T|6
RVFYLCIK
>ENST00000548363.1|SNV-2439-A-T|2
GLASMCPGLCL
>ENST00000167586.7|MNV-3010-TGT-T|9
KNHEEEMNALRGQVGGDQCGDGR
>ENST00000342992.10|SNV-265877-C-A|3
SAPLDSKAVIVQYQFK
>ENST00000418115.6|SNV-52690-C-T|3
IGAFGYMECSVK
>FUSION-ENST00000592333.1:5908-ENST00000586037.5:28527|3
DTWKLNK
>ENST00000484298.5|SNV-149151-C-T|1
QIPPSLDSK
>ENST00000397010.7|SNV-146684-C-T|3
MTDLRQIVMEHVQLLQVIKK
>ENST00000395611.7|SNV-103526-A-G|2
RDLKPSNIVVK
>ENST00000513666.5|MNV-221139-TAC-T|3
KQSHLSR
>ENST00000645105.1|SNV-140274-A-G|4
MSFWDGSVR
>FUSION-ENST00000488069.5:5658-ENST00000431180.5:101621|43
GTPLALVR
>ENST00000514998.1|SNV-295897-G-A|5
CRWQWPPQQLR
>ENST00000369301.3|SNV-266-G-T|1
SLSGLLPAHTSLEYALLDAVTQQEK
>ENST00000396496.7|SNV-49834-G-A|4
KVSYMLAQALEDKDTASNENK
>ENST00000614556.5|SNV-28124-C-G|2
SGDYLRVWR
>ENST00000644611.1|SNV-19713-G-C|2
SGHIWINGQPSSPQLVRK
>ENST00000338581.10|SNV-81315-C-T|4
LDRECLK
>ENST00000330317.6|SNV-17237-C-A|4
DEKIRVR
>ENST00000518578.5|SNV-51002-G-A|1
DEPPSTCSPTGTTSWARCACL
>ENST00000304501.2|SNV-3990-G-C|6
QAKRLCKPVDPGFLLSSLSR
>ENST00000304501.2|SNV-3990-G-C|3
LCKPVDPGFLLSSLSR
>ENST00000640154.1|SNV-17286-G-A|1
VLETQDLNR
>ENST00000317605.6|SNV-1280-C-T|4
SRFQMLVAQAVDKCSYR
>ENST00000531224.6|SNV-11945-G-A|5
GRSSFYPDDGDQETAK
>ENST00000490110.5|SNV-26123-G-A|4
MYVRSFLENIQMLILDCL
>ENST00000298552.9|MNV-40965-CC-C|4
WHCQRQPIILSSGRLR
>ENST00000298552.9|MNV-40965-CC-C|18
ETGNARLLWRPVSSLPVLVK
>ENST00000167586.7|MNV-3010-TGT-T|3
CTWRGPEPHSERDA
>ENST00000497936.5|SNV-6577-T-C|2
MISKMMDFLEQM
>ENST00000485853.5|SNV-658711-G-C|8
NSFRNLVQLYK
>ENST00000563281.2|SNV-1670-C-T|1
YPQQYQPSPLPVHYELLTDGYTWHR
>ENST00000376545.7|SNV-12448-A-G|1
TTLLKHIASR
>ENST00000651217.1|SNV-521857-G-A|7
MDGYPEQFCVRIEKNPGLGFSISGR
>ENST00000673805.1|SNV-163255-A-G|7
MPANCWTTTRRSSPWMPPPR
>ENST00000463008.1|SNV-42621-C-A|10
WLNLLPKSTK
>ENST00000476134.1|SNV-103526-A-G|1
HLHSAGIIRRVSR
>ENST00000378623.6|SNV-41875-C-T|2
VYWSDSTLHRISRANLDGS
>FUSION-ENST00000616657.1:4218-ENST00000654225.1:28791|21
MDCSAQIAGVGLIGAIVQCR
>ENST00000399287.7|SNV-4415-C-A|1
FLQSLNLWIHYYQPCGWTPVV
>ENST00000514998.1|SNV-295897-G-A|13
LRPLEECPSGTPDPSAATPR
>ENST00000673805.1|SNV-163255-A-G|5
RSSPWMPPPR
>ENST00000554571.1|SNV-38351-A-G|4
IVSAKSLMGFTHIIID
>ENST00000651989.2|SNV-521857-G-A|3
NPGLGFSISGRISGQGNPFKPSDK
>ENST00000513874.5|SNV-10572-G-A|1
SHACLECELTSKDVTLRWK
>FUSION-ENST00000419892.6:21620-ENST00000296861.2:25513|3
FRSPNFDQRY
>ENST00000295213.9|SNV-20687-T-A|1
TEPWSLEERKR
>ENST00000614556.5|SNV-28124-C-G|5
GVYPDLLAR
>ENST00000463008.1|SNV-42621-C-A|16
WETMQASRWLNLLPKSTK
>ENST00000309859.8|SNV-43574-C-G|2
RNPSSSTLPGGGVQNPCADR
>ENST00000344733.9|SNV-24704-C-G|5
HLGPASPVEVPPASLRSSVPASK
>ENST00000620466.4|SNV-149151-C-T|2
YYVPQLRQIPPSLDSK
>ENST00000432962.2|SNV-1676-G-A|1
QEGSCTVQGPR
>ENST00000317605.6|SNV-1280-C-T|2
FQMLVAQAVDKCSYR
>ENST00000167586.7|MNV-3010-TGT-T|5
GQVGGDQCGDGRCTWRGPEPHSER
>ENST00000629077.1|INDEL-22446-A-AA|9
IPFTFSHLDRLLDESAQKNPILLQR
>ENST00000626270.2|SNV-9700-G-A|5
MGDKVIHR
>ENST00000379416.4|MNV-17024-CC-C|1
ASGPLPGMVDAVEEMGIIQIAA
>ENST00000301067.11|SNV-37001-C-T|1
LSQYRRLR
>ENST00000536736.5|SNV-85119-C-A|2
SATLKNFR
>FUSION-ENST00000425441.5:5374-ENST00000431180.5:101621|14
YELKTAINFLQRNAGSCLSK
>ENST00000548363.1|SNV-2439-A-T|1
MCPGLCL
>FUSION-ENST00000311015.7:17035-ENST00000551981.5:10390|1
VWAAHREGWLTG
>ENST00000367545.7|SNV-462727-G-A|4
LRDLQGAMDDLDADIKEAESVR
>ENST00000396496.7|SNV-49834-G-A|1
VSYMLAQALEDKDTASNENKEK
>ENST00000395611.7|SNV-103526-A-G|1
RDLKPSNIVVKSDCTLK
>ENST00000418342.5|INDEL-84217-A-AA|4
LEQNKKNEPR
>FUSION-ENST00000425441.5:5374-ENST00000431180.5:101621|16
KYELKTAINFLQR
>FUSION-ENST00000616657.1:4218-ENST00000654225.1:28791|9
DSSILIISSIKPR
>ENST00000553973.5|SNV-176934-G-A|5
TAAYLSGNVYIHLTK
>ENST00000629077.1|INDEL-22446-A-AA|5
NPILLQRNYTFLVCV
>ENST00000629077.1|INDEL-22446-A-AA|2
NLHKKILYYCK
>ENST00000553973.5|SNV-176934-G-A|8
MLLVLEVMTAAYLSGNVYIHLTKRC
>ENST00000344733.9|SNV-24704-C-G|2
SSVPASKR
>ENST00000311066.9|SNV-78733-A-C|2
HLHIHISTVNHAFKCK
>ENST00000301618.8|SNV-58252-C-T|1
TNWGYWNLNLK
>ENST00000403437.2|SNV-27622-G-T|3
EQLAIVERRANLLQAEIEELWATL
>ENST00000553973.5|SNV-176934-G-A|3
TAAYLSGNVYIHLTKR
>ENST00000338581.10|SNV-81315-C-T|2
ECLKSCMR
>FUSION-ENST00000592333.1:5908-ENST00000586037.5:28527|7
VITLISMR
>ENST00000555112.1|SNV-136070-A-T|2
KLLPNILAHSIEHNQHIEESR
>ENST00000418259.5|INDEL-21884-C-CCGACCTGC|4
ASWIQLRPSVTWHR
>ENST00000497321.5|SNV-381149-C-T|3
RGHLWACLTWWWNKPRGHQSLQK
>ENST00000476662.1|MNV-3010-TGT-T|11
MNALRGQVGGDQCGDGR
>ENST00000513666.5|MNV-221139-TAC-T|5
MMKQSHLSRLKPATDK
>ENST00000645105.1|SNV-140274-A-G|3
SFWDGSVR
>FUSION-ENST00000616657.1:4218-ENST00000654225.1:28791|11
DPEQMDPAVMHK
>ENST00000395611.7|SNV-103526-A-G|7
MSYLLYQMLCGIKHLHSAGIIR
>ENST00000304501.2|SNV-3990-G-C|1
LCKPVDPGFLLSSLSRDQNALPEKR
>ENST00000304501.2|SNV-3990-G-C|2
LCKPVDPGFLLSSLSRDQNALPEK
>ENST00000299608.7|SNV-13343-G-A|2
MDATSYSSIASEFGVQGYPTIK
>ENST00000514998.1|SNV-295897-G-A|10
RRQQTRPCLPEAPPGGISVQGLR
>ENST00000342992.10|SNV-194396-G-A|5
TSTAKLIVEELPVR
>ENST00000347230.9|SNV-41506-C-T|1
SDSVIHLQEIVYQAADPETLPR
>ENST00000298552.9|MNV-40965-CC-C|8
EWALEAGSLPRMIIFLRWHCQR
>ENST00000633794.1|SNV-109631-G-C|3
SAEVFDK
>ENST00000673805.1|SNV-163255-A-G|6
PANCWTTTRRSSPWMPPPR
>ENST00000418931.7|SNV-4784-G-C|2
EEFARFHSDVGEFR
>FUSION-ENST00000425441.5:5374-ENST00000431180.5:101621|15
YELKTAINFLQR
>FUSION-ENST00000592333.1:5908-ENST00000586037.5:28527|8
RVITLISMRK
>ENST00000257934.9|SNV-23992-C-G|2
FLLSYSIIKEYGASAVLSQGVDPR
>ENST00000673805.1|SNV-163255-A-G|3
SSPWMPPPR
>ENST00000629077.1|INDEL-22446-A-AA|8
LLDESAQKNPILLQR
>ENST00000273936.6|MNV-1223-AG-A|1
EDTSTTETDIFELLKENPMSS
>ENST00000651217.1|SNV-521857-G-A|6
DGYPEQFCVRIEKNPGLGFSISGR
>ENST00000304501.2|SNV-3989-C-G|2
GVDPGFLLSSLSRDQNALPEK
>ENST00000626270.2|SNV-9700-G-A|3
VIHRDLDCFPFSDFFECFENEFIVK
>ENST00000531484.5|SNV-8671-G-A|5
MASFQEMKTSPPLQTWTSQPC
>ENST00000310803.10|SNV-49378-C-T|3
RILFSDYQNYLVNSCVKENPTMER
>ENST00000463008.1|SNV-42621-C-A|6
VKFAAKINK
>ENST00000368096.5|SNV-5128-C-T|4
KDVGWPQPGR
>FUSION-ENST00000616657.1:4218-ENST00000654225.1:28791|2
SRADWSHCTVSGTYQDTENSVMS
>ENST00000439239.2|SNV-23246-G-A|4
MRSNMVSSSPRSSETIAL
>ENST00000342992.10|SNV-212503-G-A|3
AESCEFTVTSLQK
>ENST00000338581.10|SNV-81315-C-T|1
ECLKSCMRELENMGQQAR
>ENST00000514998.1|SNV-295897-G-A|9
RQQTRPCLPEAPPGGISVQGLR
>FUSION-ENST00000425441.5:5374-ENST00000431180.5:101621|2
NNSNRCR
>ENST00000357545.9|SNV-172280-G-A|2
FRDDDYFRT
>ENST00000403437.2|SNV-27622-G-T|2
RANLLQAEIEELWATL
>ENST00000215727.10|INDEL-10114-C-CA|2
KHDKQNSR
>FUSION-ENST00000425441.5:5374-ENST00000431180.5:101621|32
QLNEEGMLLASEIKHLPR
>ENST00000631498.1|SNV-109631-G-C|1
RSSTRTYASSSAAASDQGARPWK
>ENST00000490392.5|SNV-79155-G-T|1
ALALQLLCTGVRWNFPR
>ENST00000409644.5|SNV-9443-C-A|1
DEAGIVSQEEQGGQTGQPTGQEELR
>FUSION-ENST00000425441.5:5374-ENST00000431180.5:101621|26
LLIGQERETQTSK
>ENST00000309859.8|SNV-43574-C-G|1
NPSSSTLPGGGVQNPCADR
>ENST00000405334.5|MNV-21572-GT-G|3
ETKYTGTRGR
>ENST00000167586.7|MNV-3010-TGT-T|8
NHEEEMNALRGQVGGDQCGDGR
>ENST00000344733.9|SNV-24704-C-G|1
SSVPASKRGTVGAGCGFNQR
>FUSION-ENST00000425441.5:5374-ENST00000431180.5:101621|4
LRNNSNR
>FUSION-ENST00000419892.6:20393-ENST00000296861.2:25473|3
FKHELNRIQLFCLC
>ENST00000460090.5|SNV-49834-G-A|13
LATCLLR
>ENST00000299314.12|SNV-66162-G-A|1
DTQLSLNTLDLQLEHGDITLK
>ENST00000520623.5|SNV-47890-C-T|1
VFYLCIKSVKR
>ENST00000377648.5|SNV-6220-C-G|3
CFSHLQPTVLQR
>ENST00000651135.1|SNV-79281-A-C|1
CQSKNWPAWP
>ENST00000377648.5|SNV-6220-C-G|1
CFSHLQPTVLQRAKPSNFLLDRK
>ENST00000429436.7|SNV-80253-G-A|1
LNTFCGSPPYAAPELFQGKK
>ENST00000480238.5|SNV-26401-A-G|5
MRLIVCLEESLYVHNIRDMK
>ENST00000513666.5|MNV-221139-TAC-T|2
KQSHLSRLKPATDK
>ENST00000298552.9|MNV-40965-CC-C|25
LGPDTPKQAFTPIDCPAAVLMK
>ENST00000539962.6|SNV-22128-T-G|2
VFSPKEKPIETR
>ENST00000233057.9|MNV-21572-GT-G|2
GLAWILK
>ENST00000485853.5|SNV-658711-G-C|2
TLSEIWYNYIKMK
>ENST00000463008.1|SNV-42621-C-A|14
QASRWLNLLPK
>ENST00000470658.1|SNV-17237-C-A|8
VRWAAAPHSIESFCLGHT
>ENST00000233057.9|MNV-21572-GT-G|4
YTGTRGLAWILK
>ENST00000485853.5|SNV-658711-G-C|4
ILRTLSEIWYNYIKMK
>FUSION-ENST00000616657.1:4218-ENST00000654225.1:28791|1
ADWSHCTVSGTYQDTENSVMS
>ENST00000342992.10|SNV-212503-G-A|2
AESCEFTVTSLQKGGVEYLFR
>ENST00000298552.9|MNV-40965-CC-C|14
LLWRPVSSLPVLVKFHLRR
>ENST00000631498.1|SNV-109631-G-C|2
TWCRPCALRRSSTR
>ENST00000470658.1|SNV-17237-C-A|9
IRVRWAAAPHSIESFCLGHT
>ENST00000331162.8|SNV-7562-C-G|3
AKRPGPAGSREMGLLTFR
>ENST00000311066.9|SNV-78733-A-C|1
HLHIHISTVNHAFKCKYCGK
>ENST00000513874.5|SNV-10572-G-A|2
SHACLECELTSKDVTLR
>FUSION-ENST00000425441.5:5374-ENST00000431180.5:101621|3
LRNNSNRCR
>ENST00000492742.5|SNV-17237-C-A|10
MTASSSLPTGTRRSESDGPR
>ENST00000563815.5|SNV-10596-C-T|2
MLLLVQGPWLHYSS
>ENST00000514998.1|SNV-295897-G-A|1
TGSACAEEAGPG
>ENST00000460090.5|SNV-49834-G-A|17
EKLATCLLR
>FUSION-ENST00000311015.7:17035-ENST00000551981.5:10390|2
ERVWAAHREGWLTG
>FUSION-ENST00000371253.7:20393-ENST00000296861.2:25473|1
YANGIEIQA
>FUSION-ENST00000488069.5:5658-ENST00000431180.5:101621|51
GWARQWSATR
>ENST00000602540.5|SNV-2732-C-T|1
CCILTEEGLLFIPPK
>ENST00000460090.5|SNV-49834-G-A|5
MLAQALEDKDTASNENK
>FUSION-ENST00000616657.1:4218-ENST00000654225.1:28791|20
MMDCSAQIAGVGLIGAIVQCREHTR
>ENST00000310803.10|SNV-49378-C-T|1
ILFSDYQNYLVNSCVKENPTMER
>ENST00000167586.7|MNV-3010-TGT-T|6
GQVGGDQCGDGRCTWR
>ENST00000514998.1|SNV-295897-G-A|16
MHHGRLRPLEECPSGTPDPSAATPR
>FUSION-ENST00000425441.5:5374-ENST00000431180.5:101621|8
NAGSCLSKRWLNGR
>ENST00000357154.7|SNV-172280-G-A|1
DEVEDDYFRT
>ENST00000409874.9|SNV-38351-A-G|2
IVSAKSLMGFTHIIIDEVHER
>ENST00000513874.5|SNV-10572-G-A|5
ERSHACLECELTSK
>ENST00000335524.7|SNV-1676-G-A|5
DTGSGSPGVVERCVPSK
>ENST00000245544.9|SNV-25760-C-A|2
LLQSHKLYFGSNMR
>ENST00000622241.1|INDEL-58199-G-GTG|1
AASSPDGFFWTQGSPKPGTASPKL
>ENST00000233057.9|MNV-21572-GT-G|6
ETKYTGTR
>ENST00000347230.9|SNV-41506-C-T|2
RSDSVIHLQEIVYQAADPETLPR
>FUSION-ENST00000616657.1:4218-ENST00000654225.1:28791|14
TLRIVSCHK
>ENST00000335730.6|SNV-85119-C-A|4
MMGSWSESCYPVTEARH
>ENST00000569182.1|SNV-43574-C-G|2
TLVQTGICWTSSQHSQLR
>ENST00000451315.7|SNV-1159-G-T|3
RKLLPDTIL
>FUSION-ENST00000371253.7:21620-ENST00000296861.2:25513|77
KAYERIQGFESVQVTQFRPK
>ENST00000520623.5|SNV-47890-C-T|5
MRVFYLCIKSVK
>ENST00000485853.5|SNV-658711-G-C|1
TLSEIWYNYIKMKMTWK
>ENST00000338252.7|MNV-221139-TAC-T|3
EEKLEKCGEDDETIPSE
>ENST00000564008.5|SNV-13343-G-A|3
NDDIWLVDALLQSLEFK
>ENST00000631498.1|SNV-109631-G-C|3
MTWCRPCALRRSSTR
>ENST00000493376.1|SNV-2470-G-T|1
LLTFSMR
>ENST00000490392.5|SNV-79155-G-T|2
ALALQLLCTGVR
>FUSION-ENST00000419892.6:20393-ENST00000296861.2:25473|5
ELKFKHELNR
>ENST00000277517.2|MNV-5012-AC-A|1
VTFPGYFTDSCSSHPLYNPAEWKKR
>ENST00000418342.5|INDEL-84217-A-AA|1
NEPRLYKECF
>ENST00000478827.1|SNV-18006-A-G|2
DSQALYFEKYQAISSSSVAMS
>ENST00000394001.1|SNV-3261-G-A|1
AHYSSQLSQVQSLITNVESQLAEIR
>ENST00000476662.1|MNV-3010-TGT-T|10
NALRGQVGGDQCGDGR
>ENST00000338252.7|MNV-221139-TAC-T|2
LEKCGEDDETIPSE
>ENST00000564008.5|SNV-13343-G-A|4
ENRNDDIWLVDALLQSLEFK
>FUSION-ENST00000592333.1:5908-ENST00000586037.5:28527|4
KDTWKLNK
>ENST00000311066.9|SNV-78733-A-C|4
QGLERHLHIHISTVNHAFKCK
>FUSION-ENST00000419892.6:20393-ENST00000296861.2:25473|2
HELNRIQLFCLC
>FUSION-ENST00000572467.5:32509-ENST00000481810.1:6051|2
FFSSALASLTLDTSLGVVSQMR
>ENST00000396976.6|SNV-9172-C-T|3
TLLARFER
>ENST00000311066.9|SNV-78733-A-C|5
QGLERHLHIHISTVNHAFK
>ENST00000245544.9|SNV-25760-C-A|1
LYFGSNMR
>ENST00000335730.6|SNV-85119-C-A|1
GSWSESCYPVTEARH
>ENST00000554571.1|SNV-38351-A-G|1
GFTHIIID
>ENST00000514998.1|SNV-295897-G-A|7
QQTRPCLPEAPPGGISVQGLR
>ENST00000377648.5|SNV-6220-C-G|2
CFSHLQPTVLQRAKPSNFLLDR
>ENST00000497936.5|SNV-6577-T-C|1
ISKMMDFLEQM
>ENST00000554571.1|SNV-38351-A-G|2
MGFTHIIID
>ENST00000335730.6|SNV-85119-C-A|5
MGSWSESCYPVTEAR
>FUSION-ENST00000300737.8:1883-ENST00000642046.1:1541|1
ASNTGFSSPFSLCTWLPSQAIVSF
>ENST00000412893.5|SNV-6433-C-G|2
NKESPVFAPVYFPEELHGK
>ENST00000553973.5|SNV-176934-G-A|12
MLLVLEVMTAAYLSGNVYIHLTK
>ENST00000412893.5|SNV-6433-C-G|1
ESPVFAPVYFPEELHGK
>FUSION-ENST00000616657.1:4218-ENST00000654225.1:28791|5
YDGLFCSNSR
>ENST00000338252.7|MNV-221139-TAC-T|1
CGEDDETIPSE
>ENST00000582401.6|INDEL-536-A-AT|1
YEDIASSGRPANR
>ENST00000374647.10|SNV-21691-C-T|1
QSLSFSICGKSKIVSLMWDPVTPYR
>ENST00000623607.4|SNV-256355-G-A|3
KLTTAVTRWSLWMPLQNG
>ENST00000401850.5|SNV-28345-T-C|5
FEATSRAPLAQLHAR
>ENST00000490110.5|SNV-26123-G-A|2
SFLENIQMLILDCL
>ENST00000485853.5|SNV-658711-G-C|9
TIQAEDIKNSFRNLVQLYK
>ENST00000582401.6|INDEL-536-A-AT|2
QTSEYLRYEDIASSGRPANR
>ENST00000553973.5|SNV-176934-G-A|9
LLVLEVMTAAYLSGNVYIHLTKR
>ENST00000484922.1|SNV-118488-C-G|7
MALHYMAPAKRPSFSSKAR
>ENST00000463270.1|SNV-31697-C-A|8
FVGVGDSRIR
>ENST00000298552.9|MNV-40965-CC-C|5
WHCQRQPIILSSGR
>ENST00000395611.7|SNV-103526-A-G|6
MSYLLYQMLCGIKHLHSAGIIRR
>ENST00000374174.1|SNV-103526-A-G|1
CCVESSTFILLELFVGT
>ENST00000264025.8|INDEL-64233-G-GAGG|1
AGPLGGSSYEEEEEEEEEGGGGGER
>ENST00000536736.5|SNV-85119-C-A|7
DDGQLVRELLPSDR
>ENST00000553973.5|SNV-176934-G-A|6
MTAAYLSGNVYIHLTK
>ENST00000513666.5|MNV-221139-TAC-T|4
MKQSHLSRLKPATDK
>ENST00000368096.5|SNV-5128-C-T|2
DVGWPQPGR
>ENST00000449085.3|SNV-6012-C-A|2
MASVPALQLTHANPPPPEVSNPK
>ENST00000649064.1|SNV-35967-C-T|1
LAVAPTPSSTSSSPR
>ENST00000376545.7|SNV-12448-A-G|2
GKTTLLKHIASR
>ENST00000518578.5|SNV-51002-G-A|2
PRDEPPSTCSPTGTTSWARCACL
>ENST00000633794.1|SNV-109631-G-C|2
SAEVFDKDLCK
>ENST00000651135.1|SNV-79281-A-C|2
MCQSKNWPAWP
>FUSION-ENST00000572467.5:32509-ENST00000481810.1:6051|1
TSSCLLHAASDPLCR
>ENST00000463270.1|SNV-31697-C-A|5
MLLDPNLMRCLWVWETAVSEIFL
>ENST00000394001.1|SNV-3261-G-A|2
DSLENTLTESK
>ENST00000418342.5|INDEL-84217-A-AA|2
NEPRLYK
>ENST00000493062.5|SNV-53670-C-T|2
PRGSGSGFKPFKGGPP
>ENST00000311066.9|SNV-78733-A-C|6
FTTKQGLERHLHIHISTVNHAFK
>ENST00000463008.1|SNV-42621-C-A|13
MQASRWLNLLPKSTK
>FUSION-ENST00000419892.6:21620-ENST00000296861.2:25513|2
SPNFDQR
>ENST00000335730.6|SNV-85119-C-A|6
MMGSWSESCYPVTEAR
>FUSION-ENST00000488069.5:5658-ENST00000431180.5:101621|42
GTPLALVRSSR
>FUSION-ENST00000616657.1:4218-ENST00000654225.1:28791|4
MYDGLFCSNSRSR
>ENST00000373202.8|SNV-28543-C-A|2
MPSTDLLMLKAFEP
>ENST00000474228.1|SNV-87802-A-C|1
TPAGAGSHRKEAGSVASGSVR
>ENST00000405044.6|SNV-6533-C-T|2
YMMFIQR
>ENST00000470658.1|SNV-17237-C-A|7
WAAAPHSIESFCLGHT
>FUSION-ENST00000425441.5:5374-ENST00000431180.5:101621|21
KGNEEAPSHHPLLPMSGEQK
>ENST00000565918.5|SNV-13343-G-A|1
MDATSYSSIASEFGVQGYPTIKLR
>ENST00000401548.8|SNV-79281-A-C|2
NVSEQELASVAMKLLHQVSK
>ENST00000335730.6|SNV-85119-C-A|2
GSWSESCYPVTEAR
>ENST00000439239.2|SNV-23246-G-A|1
SNMVSSSPRSSETIAL
>FUSION-ENST00000311015.7:17035-ENST00000551981.5:10390|4
AAGAEPGRPYIGMWPLPLGLWPGDK
>ENST00000490110.5|SNV-26123-G-A|5
IQPLMYVRSFLENIQMLILDCL
>ENST00000569182.1|SNV-43574-C-G|1
TLVQTGICWTSSQHSQLRAL
>ENST00000257934.9|SNV-23992-C-G|1
EYGASAVLSQGVDPR
>ENST00000511802.5|SNV-33313-G-A|11
MVGSCSSYSMPHLQMLVYWLR
>ENST00000405044.6|SNV-6533-C-T|4
SSRIIHCIQLDVSHTLQKYMMFIQR
>FUSION-ENST00000616657.1:4218-ENST00000654225.1:28791|10
DPEQMDPAVMHKDSSILIISSIKPR
>ENST00000553973.5|SNV-176934-G-A|11
LLVLEVMTAAYLSGNVYIHLTK
>ENST00000342992.10|SNV-194396-G-A|4
TSTAKLIVEELPVRFVK
>ENST00000359651.7|MNV-5051-ACGTGGAC-A|1
GIPSTGSGNEAGPES
>ENST00000651989.2|SNV-521857-G-A|5
IEKNPGLGFSISGR
>ENST00000368096.5|SNV-5128-C-T|1
DVGWPQPGRENFQNWLK
>ENST00000451315.7|SNV-1159-G-T|2
KLLPDTIL
>ENST00000673805.1|SNV-163255-A-G|2
SSPWMPPPRR
>ENST00000623607.4|SNV-256355-G-A|2
LTTAVTRWSLWMPLQNG
>ENST00000298552.9|MNV-40965-CC-C|16
LLWRPVSSLPVLVK
>ENST00000215727.10|INDEL-10114-C-CA|1
HDKQNSR
>ENST00000629077.1|INDEL-22446-A-AA|7
LLDESAQKNPILLQRNYTFLVCV
>ENST00000342992.10|SNV-265877-C-A|4
YGKSAPLDSKAVIVQYQFK
>ENST00000399287.7|SNV-4415-C-A|2
MFLQSLNLWIHYYQPCGWTPVV
>ENST00000295213.9|SNV-20687-T-A|2
TEPWSLEERK
>ENST00000313243.6|SNV-42550-A-G|2
NVPTKPNGTLSHKSGR
>ENST00000651135.1|SNV-79281-A-C|4
QLRNVSEQELASVAMK
>ENST00000293826.4|SNV-11026-G-C|3
RGRGLQAQGYAVR
>ENST00000298552.9|MNV-40965-CC-C|17
ETGNARLLWRPVSSLPVLVKFHLR
>FUSION-ENST00000425441.5:5374-ENST00000431180.5:101621|27
LLIGQER
>FUSION-ENST00000425441.5:5374-ENST00000431180.5:101621|34
KQLNEEGMLLASEIKHLPR
>ENST00000335524.7|SNV-1676-G-A|1
KDPAQFRDPGALAQALVVQLGHR
>ENST00000405334.5|MNV-21572-GT-G|1
YTGTRGRR
>ENST00000375759.8|SNV-94402-A-G|2
GERLSSSLER
>ENST00000313243.6|SNV-42550-A-G|1
NVPTKPNGTLSHKSGRR
>ENST00000476662.1|MNV-3010-TGT-T|9
MNALRGQVGGDQCGDGRCTWR
>ENST00000298552.9|MNV-40965-CC-C|6
MIIFLRWHCQRQPIILSSGR
>ENST00000497321.5|SNV-381149-C-T|1
GHLWACLTWWWNKPRGHQSLQK
>ENST00000342992.10|SNV-265877-C-A|1
AVIVQYQFKEPGPPGTPFVTSISK
>ENST00000298552.9|MNV-40965-CC-C|1
QPIILSSGRLRSC
>ENST00000514998.1|SNV-295897-G-A|12
LRPLEECPSGTPDPSAATPRR
>ENST00000367545.7|SNV-462727-G-A|6
ALEKLRDLQGAMDDLDADIK
>ENST00000264161.9|SNV-42621-C-A|5
QMVKFAAKINK
>FUSION-ENST00000425441.5:5374-ENST00000431180.5:101621|31
QLNEEGMLLASEIKHLPRR
>ENST00000299608.7|SNV-13343-G-A|3
VGKMDATSYSSIASEFGVQGYPTIK
>ENST00000298552.9|MNV-40965-CC-C|20
ALRETGNAR
>ENST00000460090.5|SNV-49834-G-A|3
MLAQALEDKDTASNENKEK
>ENST00000264161.9|SNV-42621-C-A|3
FAAKINKESIVDVEGVVR
>ENST00000304501.2|SNV-3989-C-G|5
LCKGVDPGFLLSSLSR
>ENST00000342992.10|SNV-265877-C-A|2
AVIVQYQFK
>ENST00000470658.1|SNV-17237-C-A|3
RSESDGPRRPIASSPSAWGTQ
>ENST00000649064.1|SNV-35967-C-T|2
RLAVAPTPSSTSSSPR
>FUSION-ENST00000425441.5:5374-ENST00000431180.5:101621|1
NNSNRCRTWE
>FUSION-ENST00000300737.8:1883-ENST00000642046.1:1541|5
TPGTKNQDK
>ENST00000478827.1|SNV-18006-A-G|3
MDSQALYFEKYQAISSSSVAMS
>ENST00000457308.6|SNV-32861-C-T|3
NRTAFEEVEEDLRLSLHLQD
>ENST00000218328.12|SNV-69637-G-A|3
FLLPVKSLAPSQMYSVHSI
>ENST00000317605.6|SNV-1280-C-T|3
FQMLVAQAVDK
>ENST00000460090.5|SNV-49834-G-A|4
LAQALEDKDTASNENK
>ENST00000401525.7|SNV-26401-A-G|1
LIVCLEESLYVHNIRDMKVLHTIR
>ENST00000367545.7|SNV-462727-G-A|2
DLQGAMDDLDADIKEAESVR
>FUSION-ENST00000300737.8:1883-ENST00000642046.1:1541|7
ADNRTPGTK
>ENST00000490392.5|SNV-79155-G-T|5
APGTGRRALALQLLCTGVR
>ENST00000439239.2|SNV-23246-G-A|5
RSNMVSSSPR
>ENST00000511802.5|SNV-33313-G-A|5
MLVYWLR
>ENST00000531484.5|SNV-8671-G-A|1
TSPPLQTWTSQPC
>ENST00000602540.5|SNV-2732-C-T|2
KCCILTEEGLLFIPPK
>ENST00000520623.5|SNV-47890-C-T|4
RVFYLCIKSVK
>ENST00000298552.9|MNV-40965-CC-C|21
QAFTPIDCPAAVLMKALRETGNAR
>ENST00000266086.5|SNV-20374-C-A|1
ADSFNIFR
>FUSION-ENST00000419892.6:21620-ENST00000296861.2:25513|4
FRSPNFDQR
>ENST00000395611.7|SNV-103526-A-G|5
HLHSAGIIR
>ENST00000432962.2|SNV-1676-G-A|3
VPWSGGEMRAKQEGSCTVQGPR
>ENST00000460090.5|SNV-49834-G-A|12
LATCLLRHWK
>ENST00000317605.6|SNV-1280-C-T|6
IRSRFQMLVAQAVDK
>ENST00000277517.2|MNV-5012-AC-A|2
VTFPGYFTDSCSSHPLYNPAEWKK
>ENST00000539962.6|SNV-22128-T-G|4
GRVFSPK
>ENST00000631498.1|SNV-109631-G-C|7
MTWCRPCALR
>ENST00000513666.5|MNV-221139-TAC-T|6
MKQSHLSR
>FUSION-ENST00000488069.5:5658-ENST00000431180.5:101621|50
GWARQWSATRSPSDSCFPGVAR
>FUSION-ENST00000419892.6:20393-ENST00000296861.2:25473|1
IQLFCLC
>ENST00000429436.7|SNV-80253-G-A|2
LNTFCGSPPYAAPELFQGK
>ENST00000462246.5|SNV-79281-A-C|7
MQLRNVSEQELASVAMKLLHQVSK
>ENST00000298552.9|MNV-40965-CC-C|22
QAFTPIDCPAAVLMKALR
>ENST00000401850.5|SNV-28345-T-C|4
FEATSRAPLAQLHARYCPTTHEAMK
>ENST00000295213.9|SNV-20687-T-A|6
SSENRRTEPWSLEER
>ENST00000554571.1|SNV-38351-A-G|5
TTGVLLQKIVSAKSLMGFTHIIID
>ENST00000334464.7|SNV-90859-C-A|3
TRASCLFDIEACHRYLNIALW
>ENST00000553973.5|SNV-176934-G-A|4
MTAAYLSGNVYIHLTKR
>ENST00000342992.10|SNV-194396-G-A|1
LIVEELPVRFVKTLEEEVTVVK
>FUSION-ENST00000488069.5:5658-ENST00000431180.5:101621|35
MRGGGQGSGQRPAVHLTPASR
>FUSION-ENST00000488069.5:5658-ENST00000431180.5:101621|31
GGGQGSGQRPAVHLTPASR
>ENST00000218328.12|SNV-69637-G-A|1
MYSVHSI
>ENST00000614556.5|SNV-28124-C-G|6
LMWIPDTKGVYPDLLARSGDYLR
>ENST00000506131.1|SNV-33313-G-A|8
MLFFGRPHLQMLVYWLR
>FUSION-ENST00000425441.5:5374-ENST00000431180.5:101621|18
GQMTDMIHQLLKR
>FUSION-ENST00000425441.5:5374-ENST00000431180.5:101621|35
KQLNEEGMLLASEIK
>ENST00000396496.7|SNV-49834-G-A|6
EEALAHQRKVSYMLAQALEDK
>ENST00000304501.2|SNV-3989-C-G|6
RLCKGVDPGFLLSSLSR
>FUSION-ENST00000572467.5:32529-ENST00000481810.1:6051|1
FFSSALASLTLDTSLG
>ENST00000375759.8|SNV-94402-A-G|4
LRERGER
>ENST00000331162.8|SNV-7562-C-G|6
MAKRPGPAGSR
>FUSION-ENST00000440486.7:13642-ENST00000651472.1:15086|2
QLVEDLDRVLTVTSTDTEE
>ENST00000463270.1|SNV-31697-C-A|7
MFVGVGDSRIRNLF
>ENST00000338581.10|SNV-81315-C-T|3
LDRECLKSCMR
>ENST00000313243.6|SNV-42550-A-G|3
NVPTKPNGTLSHK
>ENST00000476662.1|MNV-3010-TGT-T|8
NALRGQVGGDQCGDGRCTWR
>ENST00000629077.1|INDEL-22446-A-AA|4
NYTFLVCV
>ENST00000506360.5|SNV-36276-G-T|1
SVGLASALADFQGSGPEEMTFR
>ENST00000396976.6|SNV-9172-C-T|4
DISEEVQLHRTLLARFER
>ENST00000554571.1|SNV-38351-A-G|6
MTTGVLLQKIVSAKSLMGFTHIIID
>ENST00000403714.8|SNV-89757-C-A|1
LSIDYALTGSYEGAVSLGTKIIK
>ENST00000264161.9|SNV-42621-C-A|1
INKESIVDVEGVVRK
>ENST00000313250.10|MNV-12647-TA-T|9
TLAIELAPRNIRVNCLHLDLSR
>ENST00000167586.7|MNV-3010-TGT-T|2
GPEPHSER
>ENST00000344733.9|SNV-24704-C-G|4
HLGPASPVEVPPASLRSSVPASKR
>ENST00000506131.1|SNV-33313-G-A|6
LFFGRPHLQMLVYWLRELTTDAAIR
>ENST00000460090.5|SNV-49834-G-A|6
LAQALEDK
>ENST00000401525.7|SNV-26401-A-G|4
QRLIVCLEESLYVHNIRDMK
>ENST00000395611.7|SNV-103526-A-G|4
HLHSAGIIRR
>ENST00000343533.9|SNV-118609-T-A|1
ISRTETIIR
>ENST00000514998.1|SNV-295897-G-A|11
LRPLEECPSGTPDPSAATPRRR
>ENST00000463008.1|SNV-42621-C-A|5
STKRALWM
>ENST00000492742.5|SNV-17237-C-A|8
RSESDGPR
>ENST00000513874.5|SNV-10572-G-A|6
VKERSHACLECELTSK
>ENST00000342992.10|SNV-194396-G-A|3
LIVEELPVR
>ENST00000460090.5|SNV-49834-G-A|19
LWLIKEKLATCLLR
>ENST00000370454.9|SNV-80950-C-T|1
IHSVALSFLKENLKVLSVK
>ENST00000474228.1|SNV-87802-A-C|5
TPAGAGSHR
>FUSION-ENST00000300737.8:1883-ENST00000642046.1:1541|3
NQDKSSIPEECQSNIR
>ENST00000536736.5|SNV-85119-C-A|6
DDGQLVRELLPSDRSATLK
>FUSION-ENST00000419892.6:20393-ENST00000296861.2:25473|9
QMELKFK
>ENST00000614556.5|SNV-28124-C-G|7
LMWIPDTKGVYPDLLAR
>ENST00000264161.9|SNV-42621-C-A|6
QMVKFAAK
>ENST00000513874.5|SNV-10572-G-A|3
SHACLECELTSK
>FUSION-ENST00000488069.5:5658-ENST00000431180.5:101621|41
GTPLALVRSSRMR
>ENST00000536736.5|SNV-85119-C-A|3
ELLPSDRSATLKNFR
>FUSION-ENST00000572467.5:32529-ENST00000481810.1:6051|2
LWDTRFFSSALASLTLDTSLG
>ENST00000367545.7|SNV-462727-G-A|5
LRDLQGAMDDLDADIK
>FUSION-ENST00000488069.5:5658-ENST00000431180.5:101621|39
SSRMRGGGQGSGQRPAVHLTPASR
>ENST00000397010.7|SNV-146684-C-T|5
LLQKMTDLRQIVMEHVQLLQVIK
>ENST00000403714.8|SNV-89757-C-A|2
LSIDYALTGSYEGAVSLGTK
>ENST00000167586.7|MNV-3010-TGT-T|1
GPEPHSERDA
>ENST00000626270.2|SNV-9700-G-A|2
DLDCFPFSDFFECFENEFIVK
>ENST00000374174.1|SNV-103526-A-G|9
MLCGIKHLHSAGIIRR
>ENST00000293826.4|SNV-11026-G-C|2
GRGLQAQGYAVR
>ENST00000418931.7|SNV-4784-G-C|3
YIYNREEFARFHSDVGEFR
>ENST00000370454.9|SNV-80950-C-T|3
IHSVALSFLK
>ENST00000474228.1|SNV-87802-A-C|6
MTPAGAGSHR
>ENST00000396496.7|SNV-49834-G-A|3
VSYMLAQALEDK
>ENST00000462246.5|SNV-79281-A-C|6
QLRNVSEQELASVAMKLLHQVSK
>ENST00000330317.6|SNV-17237-C-A|2
VRWAAAPHSIESFCLGHTEFVSR
>FUSION-ENST00000419892.6:20393-ENST00000296861.2:25473|8
MQMELKFKHELNR
>ENST00000631498.1|SNV-109631-G-C|5
MTWCRPCALRR
>ENST00000484922.1|SNV-118488-C-G|1
ARSGFSS
>ENST00000514998.1|SNV-295897-G-A|6
QQTRPCLPEAPPGGISVQGLRCR
>FUSION-ENST00000616657.1:4218-ENST00000654225.1:28791|17
DCSAQIAGVGLIGAIVQCREHTR
>ENST00000264161.9|SNV-42621-C-A|4
FAAKINK
>ENST00000342992.10|SNV-194396-G-A|2
LIVEELPVRFVK
>ENST00000506360.5|SNV-36276-G-T|2
MSVGLASALADFQGSGPEEMTFR
>ENST00000304501.2|SNV-3990-G-C|4
RLCKPVDPGFLLSSLSRDQNALPEK
>ENST00000295213.9|SNV-20687-T-A|4
RTEPWSLEERK
>ENST00000480238.5|SNV-26401-A-G|6
RLIVCLEESLYVHNIR
>ENST00000553973.5|SNV-176934-G-A|10
MLLVLEVMTAAYLSGNVYIHLTKR
>ENST00000304501.2|SNV-3989-C-G|3
GVDPGFLLSSLSR
>ENST00000554571.1|SNV-38351-A-G|3
SLMGFTHIIID
>ENST00000484922.1|SNV-118488-C-G|5
MAPAKRPSFSSKAR
>ENST00000463008.1|SNV-42621-C-A|7
MVKFAAKINK
>ENST00000338581.10|SNV-81315-C-T|5
TRLDRECLK
>ENST00000504029.1|SNV-69863-C-G|1
GGVGSVAVVNHVYAVGGNDGMA
>ENST00000298552.9|MNV-40965-CC-C|15
LLWRPVSSLPVLVKFHLR
>ENST00000536736.5|SNV-85119-C-A|8
DKDDGQLVRELLPSDR
>ENST00000485732.5|SNV-3087-G-A|2
MPPTGTLWL
>ENST00000631498.1|SNV-109631-G-C|4
TWCRPCALRR
>ENST00000463008.1|SNV-42621-C-A|11
WLNLLPK
>ENST00000649064.1|SNV-35967-C-T|3
MRLAVAPTPSSTSSSPR
>ENST00000506131.1|SNV-33313-G-A|7
LFFGRPHLQMLVYWLR
>ENST00000397010.7|SNV-146684-C-T|2
QIVMEHVQLLQVIK
>FUSION-ENST00000616657.1:4218-ENST00000654225.1:28791|22
MMDCSAQIAGVGLIGAIVQCR
>ENST00000569182.1|SNV-43574-C-G|3
CQAVVFRTLVQTGICWTSSQHSQLR
>ENST00000480238.5|SNV-26401-A-G|7
MRLIVCLEESLYVHNIR
>ENST00000629077.1|INDEL-22446-A-AA|1
KILYYCK
>ENST00000418259.5|INDEL-21884-C-CCGACCTGC|6
VWPRPTTQCER
>ENST00000564588.1|SNV-6287-C-T|2
MGTRGWQPC
>FUSION-ENST00000425441.5:5374-ENST00000431180.5:101621|24
ETQTSKLK
>ENST00000401525.7|SNV-26401-A-G|3
LIVCLEESLYVHNIR
>ENST00000565043.5|SNV-58252-C-T|1
TNWGYWNLNLKQFMTMFR
>FUSION-ENST00000425441.5:5374-ENST00000431180.5:101621|6
WLNGRLR
>FUSION-ENST00000488069.5:5658-ENST00000431180.5:101621|47
SGAAWRGTPLALVR
>ENST00000478827.1|SNV-18006-A-G|1
YQAISSSSVAMS
>ENST00000342992.10|SNV-194396-G-A|6
EKTSTAKLIVEELPVR
>ENST00000347230.9|SNV-41506-C-T|3
EKRSDSVIHLQEIVYQAADPETLPR
>ENST00000409874.9|SNV-38351-A-G|1
SLMGFTHIIIDEVHER
>ENST00000418259.5|INDEL-21884-C-CCGACCTGC|10
RGQQPADLPTCGR
>ENST00000374279.4|SNV-26123-G-A|1
YPNVDTRLFIGGKK
>ENST00000536736.5|SNV-85119-C-A|1
SATLKNFRYHISLK
>ENST00000490110.5|SNV-26123-G-A|7
MMIQPLMYVRSFLENIQMLILDCL
>ENST00000531224.6|SNV-11945-G-A|2
SSFYPDDGDQETAKTGK
>ENST00000374174.1|SNV-103526-A-G|2
ECPTFSIRCCVESSTFILLELFVGT
>ENST00000298552.9|MNV-40965-CC-C|10
EWALEAGSLPR
>ENST00000511802.5|SNV-33313-G-A|10
VGSCSSYSMPHLQMLVYWLR
>ENST00000470658.1|SNV-17237-C-A|1
SESDGPRRPIASSPSAWGTQ
>ENST00000463270.1|SNV-31697-C-A|11
MFVGVGDSR
>ENST00000304501.2|SNV-3989-C-G|4
LCKGVDPGFLLSSLSRDQNALPEK
>ENST00000375759.8|SNV-94402-A-G|3
ERGERLSSSLER
>ENST00000367466.4|SNV-127208-G-A|1
GTENEDAGSDYQSDNQAS
>ENST00000463008.1|SNV-42621-C-A|17
WETMQASRWLNLLPK
>ENST00000418115.6|SNV-52690-C-T|4
DMANRIGAFGYMECSVKTK
>ENST00000463270.1|SNV-31697-C-A|9
MFVGVGDSRIR
>ENST00000623607.4|SNV-256355-G-A|1
WSLWMPLQNG
>FUSION-ENST00000419892.6:20393-ENST00000296861.2:25473|10
MQMELKFK
>ENST00000602540.5|SNV-2732-C-T|3
KKCCILTEEGLLFIPPK
>FUSION-ENST00000425441.5:5374-ENST00000431180.5:101621|12
TAINFLQRNAGSCLSK
>ENST00000298552.9|MNV-40965-CC-C|9
EWALEAGSLPRMIIFLR
>ENST00000555112.1|SNV-136070-A-T|3
MKLLPNILAHSIEHNQHIEESR
>ENST00000380516.7|SNV-53670-C-T|2
IVQISGNSMPRGSGSGFKPFKGGPP
>ENST00000374647.10|SNV-21691-C-T|3
QSLSFSICGK
>ENST00000531224.6|SNV-11945-G-A|6
DESRGRSSFYPDDGDQETAK
>ENST00000511802.5|SNV-33313-G-A|4
MLVYWLRELTTDAAIR
>ENST00000463008.1|SNV-42621-C-A|9
WLNLLPKSTKR
>ENST00000396496.7|SNV-49834-G-A|5
KVSYMLAQALEDK
>ENST00000373202.8|SNV-28543-C-A|1
PSTDLLMLKAFEP
>ENST00000511802.5|SNV-33313-G-A|6
PHLQMLVYWLRELTTDAAIR
>ENST00000218328.12|SNV-69637-G-A|4
MFLLPVKSLAPSQMYSVHSI
>ENST00000563815.5|SNV-10596-C-T|1
LLLVQGPWLHYSS
>ENST00000401525.7|SNV-26401-A-G|2
LIVCLEESLYVHNIRDMK
>FUSION-ENST00000488069.5:5658-ENST00000431180.5:101621|44
QWSATRSPSDSCFPGVAR
>ENST00000405044.6|SNV-6533-C-T|3
IIHCIQLDVSHTLQKYMMFIQR
>ENST00000405044.6|SNV-6533-C-T|1
YMMFIQRFGVK
>ENST00000644611.1|SNV-19713-G-C|6
GHGGKIKSGHIWINGQPSSPQLVR
>ENST00000334464.7|SNV-90859-C-A|1
YLNIALW
>ENST00000564008.5|SNV-13343-G-A|1
VIQQLSY
>ENST00000485853.5|SNV-658711-G-C|7
NSFRNLVQLYKNEDDMEISK
>ENST00000418115.6|SNV-52690-C-T|5
DMANRIGAFGYMECSVK
>ENST00000396593.6|SNV-10596-C-T|1
GVCKCFCWSK
>ENST00000397010.7|SNV-146684-C-T|1
QIVMEHVQLLQVIKK
>ENST00000651989.2|SNV-521857-G-A|2
ISGQGNPFKPSDK
>ENST00000631498.1|SNV-109631-G-C|6
TWCRPCALR
>FUSION-ENST00000419892.6:20393-ENST00000296861.2:25473|7
QMELKFKHELNR
>ENST00000317605.6|SNV-1280-C-T|5
SRFQMLVAQAVDK
>ENST00000374174.1|SNV-103526-A-G|8
LCGIKHLHSAGIIRR
>ENST00000673805.1|SNV-163255-A-G|4
RSSPWMPPPRR
>ENST00000460090.5|SNV-49834-G-A|11
LATCLLRHWKTK
>ENST00000374279.4|SNV-26123-G-A|5
LLGKYPNVDTR
>ENST00000474228.1|SNV-87802-A-C|3
TPAGAGSHRK
>ENST00000490110.5|SNV-26123-G-A|3
YVRSFLENIQMLILDCL
>ENST00000399537.8|SNV-37464-C-T|2
KSPFGGLGTMKPEPASTSAGASR
>ENST00000374647.10|SNV-21691-C-T|2
QSLSFSICGKSK
>FUSION-ENST00000419892.6:21620-ENST00000296861.2:25513|1
SPNFDQRY
>FUSION-ENST00000311015.7:17035-ENST00000551981.5:10390|3
ERVWAAHR
>ENST00000644611.1|SNV-19713-G-C|4
IKSGHIWINGQPSSPQLVRK
>ENST00000215727.10|INDEL-10114-C-CA|3
WQKKHDK
>FUSION-ENST00000425441.5:5374-ENST00000431180.5:101621|19
GQMTDMIHQLLK
>FUSION-ENST00000425441.5:5374-ENST00000431180.5:101621|13
TAINFLQR
>FUSION-ENST00000616657.1:4218-ENST00000654225.1:28791|6
MYDGLFCSNSR
>ENST00000493062.5|SNV-53670-C-T|3
MPRGSGSGFKPFKGGPP
>ENST00000463270.1|SNV-31697-C-A|6
FVGVGDSRIRNLF
>ENST00000463270.1|SNV-31697-C-A|4
LLDPNLMRCLWVWETAVSEIFL
>ENST00000518578.5|SNV-51002-G-A|3
MPRDEPPSTCSPTGTTSWARCACL
>ENST00000280527.7|SNV-121267-G-A|1
CQGGVAICFTAQCGEINCERYYVPK
>ENST00000304501.2|SNV-3989-C-G|1
GVDPGFLLSSLSRDQNALPEKR
>ENST00000531224.6|SNV-11945-G-A|3
SSFYPDDGDQETAK
>ENST00000330317.6|SNV-17237-C-A|3
IRVRWAAAPHSIESFCLGHTEFVSR
>ENST00000310803.10|SNV-49378-C-T|2
ILFSDYQNYLVNSCVK
>ENST00000511802.5|SNV-33313-G-A|8
PHLQMLVYWLR
>ENST00000513666.5|MNV-221139-TAC-T|7
MMKQSHLSR
>ENST00000644611.1|SNV-19713-G-C|3
SGHIWINGQPSSPQLVR
>ENST00000485732.5|SNV-3087-G-A|1
PPTGTLWL
>ENST00000514998.1|SNV-295897-G-A|4
CRWQWPPQQLRTGSACAEEAGPG
>ENST00000421836.6|SNV-172280-G-A|2
MITQDHIHMSSGLSQDDYFRT
>FUSION-ENST00000440486.7:13642-ENST00000651472.1:15086|1
VLTVTSTDTEE
>ENST00000403437.2|SNV-27622-G-T|1
ANLLQAEIEELWATL
>ENST00000474228.1|SNV-87802-A-C|2
MTPAGAGSHRKEAGSVASGSVR
>ENST00000298552.9|MNV-40965-CC-C|23
QAFTPIDCPAAVLMK
>ENST00000439239.2|SNV-23246-G-A|6
MRSNMVSSSPR
>ENST00000511802.5|SNV-33313-G-A|7
MPHLQMLVYWLRELTTDAAIR
>ENST00000449085.3|SNV-6012-C-A|1
ASVPALQLTHANPPPPEVSNPK
>ENST00000293826.4|SNV-11026-G-C|1
GLQAQGYAVR
>FUSION-ENST00000592333.1:5908-ENST00000586037.5:28527|5
VITLISMRKDTWK
>FUSION-ENST00000592333.1:5908-ENST00000586037.5:28527|1
LNKRHLTSL
>ENST00000484922.1|SNV-118488-C-G|6
ALHYMAPAKRPSFSSKAR
>ENST00000463270.1|SNV-31697-C-A|10
FVGVGDSR
>ENST00000645105.1|SNV-140274-A-G|2
MSFWDGSVRSSTSSPSATR
>ENST00000378623.6|SNV-41875-C-T|1
ISRANLDGS
>ENST00000301067.11|SNV-37001-C-T|2
QFVHSKLSQYRR
>ENST00000380516.7|SNV-53670-C-T|1
GSGSGFKPFKGGPP
>FUSION-ENST00000616657.1:4218-ENST00000654225.1:28791|7
DSSILIISSIKPRLHKSV
>ENST00000396496.7|SNV-49834-G-A|2
VSYMLAQALEDKDTASNENK
>ENST00000298552.9|MNV-40965-CC-C|11
REWALEAGSLPRMIIFLR
>ENST00000418259.5|INDEL-21884-C-CCGACCTGC|8
GQQPADLPTCGR
>ENST00000517883.2|SNV-7254-G-T|1
STQVLLSSGVP
>ENST00000401525.7|SNV-26401-A-G|5
QRLIVCLEESLYVHNIR
>ENST00000298552.9|MNV-40965-CC-C|19
ALRETGNARLLWRPVSSLPVLVK
>FUSION-ENST00000425441.5:5374-ENST00000431180.5:101621|25
LLIGQERETQTSKLK
>ENST00000374279.4|SNV-26123-G-A|3
YPNVDTR
>ENST00000418259.5|INDEL-21884-C-CCGACCTGC|7
GQQPADLPTCGRVWPRPTTQCER
>ENST00000626270.2|SNV-9700-G-A|1
DLDCFPFSDFFECFENEFIVKGI
>FUSION-ENST00000300737.8:1883-ENST00000642046.1:1541|2
SSIPEECQSNIR
>ENST00000531484.5|SNV-8671-G-A|2
KTSPPLQTWTSQPC
>ENST00000548363.1|SNV-2439-A-T|5
MIPSTPSSVRRGLASMCPGLCL
>ENST00000490110.5|SNV-26123-G-A|6
MIQPLMYVRSFLENIQMLILDCL
>FUSION-ENST00000605358.5:5658-ENST00000431180.5:101621|2
RGGGQGSGQRPAVHLTPASRVLLVN
>ENST00000513874.5|SNV-10572-G-A|4
ERSHACLECELTSKDVTLR
>ENST00000335524.7|SNV-1676-G-A|4
DTGSGSPGVVERCVPSKK
>ENST00000463008.1|SNV-42621-C-A|15
MQASRWLNLLPK
>ENST00000298552.9|MNV-40965-CC-C|3
QPIILSSGR
>ENST00000460090.5|SNV-49834-G-A|2
LAQALEDKDTASNENKEK
>FUSION-ENST00000425441.5:5374-ENST00000431180.5:101621|11
TAINFLQRNAGSCLSKR
>FUSION-ENST00000425441.5:5374-ENST00000431180.5:101621|30
HLPRRLLIGQER
>ENST00000418259.5|INDEL-21884-C-CCGACCTGC|2
ASWIQLRPSVTWHRGAMSRR
>ENST00000614556.5|SNV-28124-C-G|1
SGDYLRVWRVGETETR
>ENST00000403714.8|SNV-89757-C-A|3
QLRLSIDYALTGSYEGAVSLGTK
>FUSION-ENST00000616657.1:4218-ENST00000654225.1:28791|16
EHTRTLR
>FUSION-ENST00000488069.5:5658-ENST00000431180.5:101621|34
RGGGQGSGQRPAVHLTPASR
>FUSION-ENST00000425441.5:5374-ENST00000431180.5:101621|23
ETQTSKLKIK
>FUSION-ENST00000481110.6:13642-ENST00000651472.1:15086|120
DVHRHRR
>FUSION-ENST00000425441.5:5374-ENST00000431180.5:101621|28
RLLIGQERETQTSK
>ENST00000418259.5|INDEL-21884-C-CCGACCTGC|5
VWPRPTTQCERASWIQLRPSVTWHR
>ENST00000517883.2|SNV-7254-G-T|2
LAPGVSMWNRSTQVLLSSGVP
>ENST00000335524.7|SNV-1676-G-A|3
CVPSKKDPAQFR
>FUSION-ENST00000616657.1:4218-ENST00000654225.1:28791|19
MDCSAQIAGVGLIGAIVQCREHTR
>ENST00000399537.8|SNV-37464-C-T|1
SPFGGLGTMKPEPASTSAGASR
>ENST00000539742.5|SNV-6287-C-T|2
MGTRGWQPCT
>ENST00000460090.5|SNV-49834-G-A|16
EKLATCLLRHWK
>ENST00000484922.1|SNV-118488-C-G|2
RPSFSSKARSGFSS
>ENST00000645105.1|SNV-140274-A-G|1
SFWDGSVRSSTSSPSATR
>ENST00000264709.7|SNV-60088-C-T|1
GGAPAEGEGAAETLPEALR
>ENST00000233057.9|MNV-21572-GT-G|1
GLAWILKK
>ENST00000418259.5|INDEL-21884-C-CCGACCTGC|11
LRRGQQPADLPTCGR
>ENST00000418115.6|SNV-52690-C-T|2
IGAFGYMECSVKTK
>ENST00000514998.1|SNV-295897-G-A|3
WQWPPQQLR
>ENST00000538250.5|SNV-78658-G-A|1
MKEKYLK
>FUSION-ENST00000425441.5:5374-ENST00000431180.5:101621|17
GQMTDMIHQLLKRK
>ENST00000511802.5|SNV-33313-G-A|9
MPHLQMLVYWLR
>ENST00000374174.1|SNV-103526-A-G|13
SYLLYQMLCGIKHLHSAGIIR
>ENST00000539962.6|SNV-22128-T-G|1
VFSPKEKPIETRK
>ENST00000563815.5|SNV-10596-C-T|4
LQRSLQMLLLVQGPWLHYSS
>ENST00000402394.6|SNV-17286-G-A|1
DGLMTPAELINFPGVALR
>FUSION-ENST00000425441.5:5374-ENST00000431180.5:101621|33
QLNEEGMLLASEIK
>ENST00000540412.1|SNV-48868-C-T|1
GHQPPLPTQQHSITDNSLSLK
>ENST00000218328.12|SNV-69637-G-A|5
HCLSKMFLLPVKSLAPSQMYSVHSI
>ENST00000463008.1|SNV-42621-C-A|8
MVKFAAK
>ENST00000264161.9|SNV-42621-C-A|2
INKESIVDVEGVVR
>ENST00000520623.5|SNV-47890-C-T|2
VFYLCIKSVK
>ENST00000614556.5|SNV-28124-C-G|3
GVYPDLLARSGDYLRVWR
>ENST00000374279.4|SNV-26123-G-A|2
YPNVDTRLFIGGK
>ENST00000298552.9|MNV-40965-CC-C|7
MIIFLRWHCQR
>FUSION-ENST00000425441.5:5374-ENST00000431180.5:101621|22
RKGNEEAPSHHPLLPMSGEQK
>ENST00000233057.9|MNV-21572-GT-G|5
ETKYTGTRGLAWILK
>ENST00000401850.5|SNV-28345-T-C|2
APLAQLHARYCPTTHEAMK
>ENST00000485853.5|SNV-658711-G-C|5
ILRTLSEIWYNYIK
>ENST00000514998.1|SNV-295897-G-A|14
HHGRLRPLEECPSGTPDPSAATPRR
>ENST00000651989.2|SNV-521857-G-A|1
ISGQGNPFKPSDKGIFVTR
>ENST00000342992.10|SNV-212503-G-A|1
AESCEFTVTSLQKGGVEYLFRVSAR
>FUSION-ENST00000425441.5:5374-ENST00000431180.5:101621|10
NAGSCLSK
>ENST00000294053.9|SNV-140274-A-G|1
ISEIVYFLPFCHSELIQLVNK
>ENST00000439239.2|SNV-23246-G-A|2
SNMVSSSPR
>FUSION-ENST00000605358.5:5658-ENST00000431180.5:101621|1
GGGQGSGQRPAVHLTPASRVLLVN
>ENST00000298552.9|MNV-40965-CC-C|12
REWALEAGSLPR
>ENST00000513666.5|MNV-221139-TAC-T|1
QSHLSRLKPATDK
>FUSION-ENST00000592333.1:5908-ENST00000586037.5:28527|9
RVITLISMR
>ENST00000344733.9|SNV-24704-C-G|3
SSVPASK
>ENST00000331162.8|SNV-7562-C-G|5
AKRPGPAGSR
>ENST00000295213.9|SNV-20687-T-A|5
RTEPWSLEER
>ENST00000311066.9|SNV-78733-A-C|3
HLHIHISTVNHAFK
>FUSION-ENST00000488069.5:5658-ENST00000431180.5:101621|48
MSGAAWRGTPLALVR
>ENST00000629077.1|INDEL-22446-A-AA|6
NPILLQR
>ENST00000374174.1|SNV-103526-A-G|11
MLCGIKHLHSAGIIR
>ENST00000342331.4|SNV-1283-A-G|1
AECSSDGESK
>ENST00000492742.5|SNV-17237-C-A|6
SESDGPR
>ENST00000401548.8|SNV-79281-A-C|3
NVSEQELASVAMK
>ENST00000342331.4|SNV-1283-A-G|2
RAECSSDGESK
>ENST00000418259.5|INDEL-21884-C-CCGACCTGC|3
ASWIQLRPSVTWHRGAMSR
>ENST00000554335.6|SNV-136070-A-T|2
VEYMKLLPNILAHSIEHNQHIEESR
>FUSION-ENST00000572467.5:32529-ENST00000481810.1:6051|3
EVKLWDTRFFSSALASLTLDTSLG
>FUSION-ENST00000488069.5:5658-ENST00000431180.5:101621|49
MSGAAWR
>ENST00000492742.5|SNV-17237-C-A|9
TASSSLPTGTRRSESDGPR
>ENST00000531224.6|SNV-11945-G-A|1
SSFYPDDGDQETAKTGKFLK
>ENST00000539962.6|SNV-22128-T-G|5
KGRVFSPK
>ENST00000626270.2|SNV-9700-G-A|4
GDKVIHR
>FUSION-ENST00000592333.1:5908-ENST00000586037.5:28527|10
RRVITLISMR
>ENST00000484922.1|SNV-118488-C-G|4
APAKRPSFSSKAR
>ENST00000310803.10|SNV-49378-C-T|5
SFRRILFSDYQNYLVNSCVK
>FUSION-ENST00000488069.5:5658-ENST00000431180.5:101621|46
MSGAAWRGTPLALVRSSR
>ENST00000512191.1|MNV-221139-TAC-T|3
SECKEKPSKPTEKTEVCF
>ENST00000335524.7|SNV-1676-G-A|2
KDPAQFR
>ENST00000167586.7|MNV-3010-TGT-T|7
GQVGGDQCGDGR
>ENST00000298552.9|MNV-40965-CC-C|2
QPIILSSGRLR
>ENST00000367545.7|SNV-462727-G-A|1
DLQGAMDDLDADIKEAESVRNGWK
>ENST00000343533.9|SNV-118609-T-A|2
RISRTETIIR
>FUSION-ENST00000616657.1:4218-ENST00000654225.1:28791|8
DSSILIISSIKPRLHK
>ENST00000298139.7|SNV-47399-A-G|1
LKENVER
>ENST00000536736.5|SNV-85119-C-A|5
ELLPSDR
>ENST00000485853.5|SNV-658711-G-C|10
TIQAEDIKNSFR
>ENST00000405334.5|MNV-21572-GT-G|2
YTGTRGR
>ENST00000511802.5|SNV-33313-G-A|3
LVYWLRELTTDAAIR
>ENST00000457308.6|SNV-32861-C-T|1
LSLHLQD
>ENST00000463008.1|SNV-42621-C-A|12
QASRWLNLLPKSTK
>ENST00000511802.5|SNV-33313-G-A|2
MLVYWLRELTTDAAIRYAVNGK
>ENST00000463008.1|SNV-42621-C-A|18
LLWRWETMQASRWLNLLPK
>ENST00000368096.5|SNV-5128-C-T|3
KDVGWPQPGRENFQNWLK
>ENST00000367545.7|SNV-462727-G-A|3
DLQGAMDDLDADIK
>ENST00000218328.12|SNV-69637-G-A|2
SLAPSQMYSVHSI
>FUSION-ENST00000616657.1:4218-ENST00000654225.1:28791|13
TLRIVSCHKDPEQMDPAVMHK
>ENST00000298552.9|MNV-40965-CC-C|13
FHLRREWALEAGSLPR
>ENST00000492742.5|SNV-17237-C-A|7
RSESDGPRRPIASSPSAWGTQSL
>ENST00000233057.9|MNV-21572-GT-G|7
FDLPDMKETKYTGTR
>ENST00000559975.1|MNV-12647-TA-T|9
RNIRVNCLHLDLSR
>ENST00000334464.7|SNV-90859-C-A|2
ASCLFDIEACHRYLNIALW
>ENST00000520623.5|SNV-47890-C-T|7
MRVFYLCIK
>ENST00000490392.5|SNV-79155-G-T|4
RALALQLLCTGVR
>ENST00000301067.11|SNV-37001-C-T|3
QFVHSKLSQYR
>ENST00000612484.4|SNV-69637-G-A|2
DVPATREVLGSLPNVFSALYLNAR
>ENST00000607407.1|SNV-251-T-A|1
VVLRKAQV
>FUSION-ENST00000425441.5:5374-ENST00000431180.5:101621|9
NAGSCLSKR
>FUSION-ENST00000419892.6:20393-ENST00000296861.2:25473|4
FKHELNR
>FUSION-ENST00000616657.1:4218-ENST00000654225.1:28791|3
YDGLFCSNSRSR
>ENST00000531224.6|SNV-11945-G-A|4
GRSSFYPDDGDQETAKTGK
>ENST00000612484.4|SNV-69637-G-A|1
EVLGSLPNVFSALYLNAR
>ENST00000342992.10|SNV-212503-G-A|5
KTWVLATDRAESCEFTVTSLQK
>ENST00000633794.1|SNV-109631-G-C|1
SAEVFDKDLCKLK
>ENST00000317605.6|SNV-1280-C-T|1
FQMLVAQAVDKCSYRDVVK
>ENST00000310803.10|SNV-49378-C-T|4
RILFSDYQNYLVNSCVK
>ENST00000484298.5|SNV-149151-C-T|2
MYYVPQLRQIPPSLDSK
>ENST00000492742.5|SNV-17237-C-A|5
SESDGPRRPIASSPSAWGTQSL
>ENST00000418342.5|INDEL-84217-A-AA|3
KNEPRLYK
>FUSION-ENST00000300737.8:1883-ENST00000642046.1:1541|6
ADNRTPGTKNQDK
>FUSION-ENST00000371253.7:20393-ENST00000296861.2:25473|2
FTNDLLNSSSAIYSKYANGIEIQA
>ENST00000579286.5|SNV-4934-C-G|1
QPPSEPLLCPAPVENTIP
>ENST00000439239.2|SNV-23246-G-A|3
RSNMVSSSPRSSETIAL
>ENST00000357545.9|SNV-172280-G-A|1
DDDYFRT
>ENST00000497321.5|SNV-381149-C-T|4
RGHLWACLTWWWNKPR
>FUSION-ENST00000425441.5:5374-ENST00000431180.5:101621|36
TGRKQLNEEGMLLASEIK
>ENST00000277517.2|MNV-5012-AC-A|3
VTFPGYFTDSCSSHPLYNPAEWK
>FUSION-ENST00000300737.8:1883-ENST00000642046.1:1541|4
TPGTKNQDKSSIPEECQSNIR
>ENST00000490110.5|SNV-26123-G-A|8
IMMIQPLMYVRSFLENIQMLILDCL
>ENST00000335730.6|SNV-85119-C-A|3
MGSWSESCYPVTEARH
>ENST00000338909.9|SNV-48056-C-T|1
GEDDTILDLMGDALDAIFTELGR
>ENST00000418259.5|INDEL-21884-C-CCGACCTGC|9
RGQQPADLPTCGRVWPRPTTQCER
>FUSION-ENST00000419892.6:21620-ENST00000296861.2:25513|5
VLSRFRSPNFDQR
>ENST00000474228.1|SNV-87802-A-C|4
MTPAGAGSHRK
>FUSION-ENST00000481110.6:13642-ENST00000651472.1:15086|119
HRRVTPASETLEDPCR
>ENST00000531484.5|SNV-8671-G-A|4
ASFQEMKTSPPLQTWTSQPC
>ENST00000629077.1|INDEL-22446-A-AA|3
MNLHKKILYYCK
>ENST00000463270.1|SNV-31697-C-A|1
CLWVWETAVSEIFL
>ENST00000401548.8|SNV-79281-A-C|1
NVSEQELASVAMKLLHQVSKLCGK
>ENST00000651989.2|SNV-521857-G-A|4
NPGLGFSISGR
>ENST00000401850.5|SNV-28345-T-C|6
SQGTRFEATSRAPLAQLHAR
>ENST00000375759.8|SNV-94402-A-G|1
GERLSSSLERNK
>FUSION-ENST00000488069.5:5658-ENST00000431180.5:101621|40
SPSDSCFPGVAR
>ENST00000512191.1|MNV-221139-TAC-T|1
EKPSKPTEKTEVCF
>ENST00000298139.7|SNV-47399-A-G|2
EDGFEDGVEDNKLKENVER
>ENST00000215727.10|INDEL-10114-C-CA|4
VVERWQKK
>ENST00000673243.1|SNV-48868-C-T|2
NRMGHQPPLPTQQHSITDNSLSLK
>FUSION-ENST00000592333.1:5908-ENST00000586037.5:28527|6
VITLISMRK
>ENST00000539962.6|SNV-22128-T-G|3
GRVFSPKEKPIETR
>ENST00000295213.9|SNV-20687-T-A|3
TEPWSLEER
>ENST00000579286.5|SNV-4934-C-G|2
MQPPSEPLLCPAPVENTIP
>ENST00000553973.5|SNV-176934-G-A|1
TAAYLSGNVYIHLTKRC
>ENST00000484922.1|SNV-118488-C-G|3
RPSFSSKAR
>ENST00000651135.1|SNV-79281-A-C|5
MQLRNVSEQELASVAMK
>ENST00000228928.12|SNV-10517-C-A|2
TPENSKSLNAVYTR
>ENST00000331162.8|SNV-7562-C-G|4
MAKRPGPAGSREMGLLTFR
>ENST00000395611.7|SNV-103526-A-G|3
HLHSAGIIRRDLKPSNIVVK
>ENST00000514998.1|SNV-295897-G-A|15
HHGRLRPLEECPSGTPDPSAATPR
>ENST00000644611.1|SNV-19713-G-C|1
SGHIWINGQPSSPQLVRKCVAHVR
>ENST00000396976.6|SNV-9172-C-T|2
TLLARFERK
>ENST00000374279.4|SNV-26123-G-A|6
KLLGKYPNVDTR
>ENST00000548363.1|SNV-2439-A-T|3
RGLASMCPGLCL
>ENST00000548363.1|SNV-2439-A-T|4
IPSTPSSVRRGLASMCPGLCL
>ENST00000460090.5|SNV-49834-G-A|7
MLAQALEDK
>FUSION-ENST00000592333.1:5908-ENST00000586037.5:28527|2
DTWKLNKR
>ENST00000614556.5|SNV-28124-C-G|4
GVYPDLLARSGDYLR
>ENST00000564008.5|SNV-13343-G-A|2
NDDIWLVDALLQSLEFKVIQQLSY
>ENST00000418931.7|SNV-4784-G-C|1
FHSDVGEFR
>ENST00000335524.7|SNV-1676-G-A|6
WHQYRDTGSGSPGVVERCVPSK
