# Supplementary material for: Identification of non-canonical peptides with moPepGen
Source: Nat Biotechnol. 2025 Jun 16;44(4):568–73. doi: 10.1038/s41587-025-02701-0 (PMC12680078; doi:10.1038/s41587-025-02701-0)
Supplement: Supplementary file 4 — Supplementary Data: Cancer cell line variant peptide database. Custom peptide database FASTA file for each of the 376 cell lines from the Cancer Cell Line Encyclopedia with proteomics characterization or used in the reference channel. Variant peptide FASTA files were produced by moPepGen as the result of cell-line-specific publicly available mutations and fusions. [file 41587_2025_2701_MOESM4_ESM.zip › ACH-000243.fasta]

>FUSION-ENST00000522752.5:60634-ENST00000620407.2:13233|567
LVSKSWAQVILLPQPPKVLGL
>FUSION-ENST00000522752.5:60634-ENST00000620407.2:13233|1838
MAVRACSSSYLGG
>ENST00000651947.1|SNV-36428-T-C|4
MITMKLLTKR
>FUSION-ENST00000522752.5:60634-ENST00000620407.2:13233|1203
MCMRLCMGWGCGVCDYMCSVYMCM
>FUSION-ENST00000522752.5:60634-ENST00000620407.2:13233|758
NDIRPSDLWQRSFPAKNFCGSMR
>FUSION-ENST00000522752.5:60634-ENST00000620407.2:13233|787
ENNNLHQYVNPFYLAFVK
>ENST00000341594.9|SNV-407232-C-G|2
IGDQASVENALKDCQDLEDLIK
>FUSION-ENST00000522752.5:60634-ENST00000620407.2:13233|679
LPSLKELSCNPVQKNVER
>FUSION-ENST00000522752.5:60634-ENST00000620407.2:13233|1799
GSLSSLR
>FUSION-ENST00000522752.5:60634-ENST00000620407.2:13233|1102
KPASFLR
>FUSION-ENST00000522752.5:60634-ENST00000620407.2:13233|1620
IPLCKALKSK
>FUSION-ENST00000522752.5:60634-ENST00000620407.2:13233|1586
MLARLISNS
>FUSION-ENST00000522752.5:60634-ENST00000620407.2:13233|412
MIFLFNRLCKYNSVV
>FUSION-ENST00000522752.5:60634-ENST00000620407.2:13233|652
GGCNVRVEMRLLLQR
>FUSION-ENST00000522752.5:60634-ENST00000620407.2:13233|535
PLCLAEMLFFYGTLAQLANAFLK
>FUSION-ENST00000522752.5:60634-ENST00000620407.2:13233|1452
VFVFLFPFIEQMLIFSFHSLSFNK
>FUSION-ENST00000522752.5:60634-ENST00000620407.2:13233|1710
IHPPHPPKVLGLQA
>FUSION-ENST00000522752.5:60634-ENST00000620407.2:13233|706
VEVHRHTMLK
>FUSION-ENST00000522752.5:60634-ENST00000620407.2:13233|1905
APGASGWERPARTPPRPDRVR
>ENST00000295962.8|INDEL-33424-C-CA|1
VSCWPAVLN
>FUSION-ENST00000522752.5:60634-ENST00000620407.2:13233|154
MPTAFRGNG
>FUSION-ENST00000522752.5:60634-ENST00000620407.2:13233|1189
RWGGVVCM
>FUSION-ENST00000522752.5:60634-ENST00000620407.2:13233|725
TRSVSDFR
>ENST00000369002.9|SNV-51755-G-A|6
MKIPETLK
>FUSION-ENST00000522752.5:60634-ENST00000620407.2:13233|1514
MPVILALWEAEEGR
>FUSION-ENST00000522752.5:60634-ENST00000620407.2:13233|1363
CYVSMATSELFLNRGLR
>ENST00000341640.6|SNV-3643-A-G|1
ALQEDQGLPCARLR
>FUSION-ENST00000522752.5:60634-ENST00000620407.2:13233|521
CTLCRLVTYVYMCHAGALHPLTR
>FUSION-ENST00000522752.5:60634-ENST00000620407.2:13233|1808
ESFTDCMLK
>ENST00000369002.9|SNV-51755-G-A|1
EDQQFMLKK
>FUSION-ENST00000522752.5:60634-ENST00000620407.2:13233|961
MLCSEEKEAHVGSAERQIPMR
>FUSION-ENST00000522752.5:60634-ENST00000620407.2:13233|520
LVTYVYMCHAGALHPLTR
>FUSION-ENST00000522752.5:60634-ENST00000620407.2:13233|389
GLSADPRWGAQPSL
>FUSION-ENST00000522752.5:60634-ENST00000620407.2:13233|473
INVLLIHKDALFR
>FUSION-ENST00000487398.3:10851-ENST00000463625.6:181649|30
ELPFVERK
>FUSION-ENST00000522752.5:60634-ENST00000620407.2:13233|1082
ESEFWESLSSFLPNRWAR
>FUSION-ENST00000522752.5:60634-ENST00000620407.2:13233|1534
LGTIILNQFGK
>ENST00000462723.1|SNV-79497-G-C|1
FILSHGEGKNGTIELMEPVCLSVNK
>FUSION-ENST00000522752.5:60634-ENST00000620407.2:13233|952
MLETGFCVRE
>FUSION-ENST00000522752.5:60634-ENST00000620407.2:13233|1013
ESVPRRLR
>FUSION-ENST00000522752.5:60634-ENST00000620407.2:13233|921
MRNSKPVK
>ENST00000410115.5|SNV-41119-T-G|1
WDFIHMIQMLDYVKDIPATLK
>FUSION-ENST00000522752.5:60634-ENST00000620407.2:13233|22
MTSKINGAGEK
>FUSION-ENST00000522752.5:60634-ENST00000620407.2:13233|326
GIEGNGNR
>FUSION-ENST00000522752.5:60634-ENST00000620407.2:13233|1787
QSVLGLLASSVCVDSAQ
>ENST00000342992.10|SNV-238378-G-C|2
LEIRNAAHEDGGIYSLTVDNPAGSK
>FUSION-ENST00000522752.5:60634-ENST00000620407.2:13233|1180
MRAPCAAGSGSPPSFLTEQR
>FUSION-ENST00000522752.5:60634-ENST00000620407.2:13233|916
NSKPVKYPSMGSKSGK
>ENST00000324698.11|SNV-70085-T-C|2
EHECKPTQEILELIDR
>ENST00000379933.7|INDEL-123279-G-GTCCCCTAT|5
IWPLPAKPRSLR
>ENST00000557578.1|SNV-78728-G-A|3
ITSRYLPCYWTIIKIANSLCMQR
>FUSION-ENST00000522752.5:60634-ENST00000620407.2:13233|1478
VAGAYNPSYSRG
>ENST00000268070.9|SNV-731-C-G|6
RRPRTPPAAAR
>FUSION-ENST00000522752.5:60634-ENST00000620407.2:13233|497
IYSPLGIYPVMGR
>FUSION-ENST00000522752.5:60634-ENST00000620407.2:13233|897
MNKYSPLAK
>ENST00000389394.8|SNV-172126-G-A|7
EVKLVFFQDAIK
>ENST00000572933.5|SNV-89806-A-C|4
RQLGEQTFIKSLINFDK
>FUSION-ENST00000522752.5:60634-ENST00000620407.2:13233|1378
HCEHYYVCGNLHEQKKAFLNA
>FUSION-ENST00000522752.5:60634-ENST00000620407.2:13233|1861
MRVLELQQCQGIHTLYFNSAHVEAI
>FUSION-ENST00000522752.5:60634-ENST00000620407.2:13233|971
STAFPEGSLAMCIKI
>FUSION-ENST00000522752.5:60634-ENST00000620407.2:13233|1264
KLCLRTEVLEECVCVCVR
>FUSION-ENST00000522752.5:60634-ENST00000620407.2:13233|479
HLGYMINVLLIHK
>ENST00000451513.5|SNV-27065-G-A|2
GYYYNGDSARLPAR
>ENST00000398160.6|SNV-19720-G-A|4
LMERNHQYQK
>ENST00000255030.9|SNV-488-C-T|4
AFVFPKELDTSYVSLK
>ENST00000635215.1|SNV-3481-C-T|1
VLVSIRTISRTSPPMDSHK
>FUSION-ENST00000522752.5:60634-ENST00000620407.2:13233|1039
GFPAELRALFRPCGVTIADSVK
>FUSION-ENST00000522752.5:60634-ENST00000620407.2:13233|694
MFHNLCR
>FUSION-ENST00000522752.5:60634-ENST00000620407.2:13233|234
DVARPLGLLLK
>FUSION-ENST00000487398.3:10851-ENST00000463625.6:181649|66
MKEGKSR
>FUSION-ENST00000522752.5:60634-ENST00000620407.2:13233|746
KQSFDCVLTVTGHMK
>FUSION-ENST00000522752.5:60634-ENST00000620407.2:13233|1500
NLVSGWARWLTPVIPALWEAK
>ENST00000405659.5|SNV-18996-A-T|1
LQSMLSNIREVAQQGGLKLIPQDR
>ENST00000286614.11|SNV-160094-G-A|3
VGDPETHK
>ENST00000268070.9|SNV-731-C-G|2
TPPAAARARPGER
>ENST00000262715.10|SNV-44127-C-T|2
ESDASMDSDASMDSEPIPHLKTR
>ENST00000378644.5|SNV-9729-A-C|3
VHLEEVLGTK
>ENST00000372979.9|INDEL-29628-A-AA|1
VCFQGGEGAEL
>ENST00000513065.1|SNV-23151-A-C|3
GKSDTSSNHAVLKLANGDEV
>FUSION-ENST00000522752.5:60634-ENST00000620407.2:13233|1325
DPEICALSHLILSWIP
>ENST00000286614.11|SNV-160094-G-A|2
VGDPETHKAIR
>ENST00000315289.6|SNV-51663-G-A|4
LYCVLRGGKLYYFYSPEEIEAK
>ENST00000457354.7|MNV-14255-CAGA-C|4
KVEEEQEADEEDVSEEAESK
>ENST00000549436.5|SNV-465095-T-C|4
MEYIELVAIWQQHR
>ENST00000261844.11|INDEL-98627-T-TT|1
YSLQNQCC
>FUSION-ENST00000522752.5:60634-ENST00000620407.2:13233|337
LTYLNAVRCCYWQCCLD
>FUSION-ENST00000522752.5:60634-ENST00000620407.2:13233|1034
MLPHDLTYPFLAPTSPGNASTSCQR
>FUSION-ENST00000522752.5:60634-ENST00000620407.2:13233|1171
QRGLIVTFCIYR
>FUSION-ENST00000522752.5:60634-ENST00000620407.2:13233|460
MTGACHMPS
>FUSION-ENST00000543751.5:8878-ENST00000463625.6:181649|2
MNFSNIMNYMKLLGQEKMV
>ENST00000317775.11|SNV-220063-G-C|2
VELLEERNTALGVISNWTDQLR
>FUSION-ENST00000522752.5:60634-ENST00000620407.2:13233|1649
MTRELFVSTEFRYCNF
>FUSION-ENST00000522752.5:60634-ENST00000620407.2:13233|225
KSQKGEWGQAR
>FUSION-ENST00000522752.5:60634-ENST00000620407.2:13233|1671
SLTPRGRCWLGGFR
>FUSION-ENST00000522752.5:60634-ENST00000620407.2:13233|654
LLGVISLINIVSWKKPP
>FUSION-ENST00000522752.5:60634-ENST00000620407.2:13233|972
MSTAFPEGSLAMCIKI
>FUSION-ENST00000522752.5:60634-ENST00000620407.2:13233|7
QDASLRNPR
>FUSION-ENST00000522752.5:60634-ENST00000620407.2:13233|850
HVIPATREAEAGESLEPQRQR
>ENST00000436791.1|SNV-17642-A-T|5
ILCGTDQILPQEIKFQGSWHR
>FUSION-ENST00000522752.5:60634-ENST00000620407.2:13233|1232
CGVCMYMR
>ENST00000321765.10|SNV-13035-G-A|3
HAETLVCCCFDLLK
>FUSION-ENST00000487398.3:10851-ENST00000463625.6:181649|36
EREGLRMVPGFLA
>FUSION-ENST00000522752.5:60634-ENST00000620407.2:13233|569
LLRLVSKSWAQVILLPQPPK
>FUSION-ENST00000522752.5:60634-ENST00000620407.2:13233|61
MRAPPAGRR
>FUSION-ENST00000522752.5:60634-ENST00000620407.2:13233|931
MLINVNK
>FUSION-ENST00000522752.5:60634-ENST00000620407.2:13233|1309
EDLLSPGTRGCSEMR
>FUSION-ENST00000522752.5:60634-ENST00000620407.2:13233|951
LETGFCVRE
>FUSION-ENST00000522752.5:60634-ENST00000620407.2:13233|1132
LLGEVHV
>FUSION-ENST00000522752.5:60634-ENST00000620407.2:13233|86
SPTLPGLGRGKQQSTAAAK
>ENST00000415336.1|SNV-204-G-T|1
THSSKSSAHTASDTAGSMVRR
>FUSION-ENST00000522752.5:60634-ENST00000620407.2:13233|1788
MQSVLGLLASSVCVDSAQ
>ENST00000485223.1|INDEL-2408-G-GCC|5
MSSSSMQPRSSATPNTTAEDSEQ
>FUSION-ENST00000522752.5:60634-ENST00000620407.2:13233|1798
GSLSSLRLCMHLEYFTMLA
>FUSION-ENST00000522752.5:60634-ENST00000620407.2:13233|838
LRLGVSDYLSLLR
>FUSION-ENST00000522752.5:60634-ENST00000620407.2:13233|392
SCSPEQSLGKGLSADPRWGAQPSL
>ENST00000319170.10|INDEL-94590-A-AA|6
ACPSKCSSTVPSCSK
>FUSION-ENST00000522752.5:60634-ENST00000620407.2:13233|165
KDGECGNYVSHHRDAK
>FUSION-ENST00000522752.5:60634-ENST00000620407.2:13233|1375
KLRPGKVEK
>FUSION-ENST00000522752.5:60634-ENST00000620407.2:13233|186
LEHESLISQAGVTSGKKTFR
>FUSION-ENST00000522752.5:60634-ENST00000620407.2:13233|911
MGSKSGK
>ENST00000356860.8|SNV-377310-C-T|4
TPNKIDLYDVCR
>ENST00000652537.1|SNV-36428-T-C|2
DDYNETAHKK
>FUSION-ENST00000522752.5:60634-ENST00000620407.2:13233|1510
ILKVATYYYILPNFPPPHN
>FUSION-ENST00000522752.5:60634-ENST00000620407.2:13233|1647
ELFVSTEFR
>FUSION-ENST00000522752.5:60634-ENST00000620407.2:13233|1360
ATSELFLNR
>FUSION-ENST00000522752.5:60634-ENST00000620407.2:13233|164
APAQKTVLLCPGR
>ENST00000469541.5|INDEL-5059-A-AA|7
PLNTSIVMPPKKSGR
>ENST00000268070.9|SNV-731-C-G|3
TPPAAAR
>ENST00000447459.7|SNV-234841-C-T|3
TVIEFWHK
>FUSION-ENST00000522752.5:60634-ENST00000620407.2:13233|134
QVHGVPAEMQTR
>FUSION-ENST00000522752.5:60634-ENST00000620407.2:13233|573
NYVSQSV
>FUSION-ENST00000522752.5:60634-ENST00000620407.2:13233|200
DNEPASPCR
>FUSION-ENST00000522752.5:60634-ENST00000620407.2:13233|195
MILGHIK
>FUSION-ENST00000522752.5:60634-ENST00000620407.2:13233|738
MLNLCRFIIFKNASIFEGTFM
>ENST00000389301.8|SNV-69992-G-A|1
GLLNACLQSRDPSLMVDFILAK
>FUSION-ENST00000522752.5:60634-ENST00000620407.2:13233|143
SLHGKWRTSAISHCLQT
>FUSION-ENST00000522752.5:60634-ENST00000620407.2:13233|435
LLLAMLS
>FUSION-ENST00000522752.5:60634-ENST00000620407.2:13233|1059
MRDCVWVGGVVCI
>FUSION-ENST00000522752.5:60634-ENST00000620407.2:13233|1573
MPGNGVRNQIQYLQYHNCK
>FUSION-ENST00000522752.5:60634-ENST00000620407.2:13233|1063
GLHSILNKR
>FUSION-ENST00000522752.5:60634-ENST00000620407.2:13233|816
GEGAVWGLFYKGADPRK
>FUSION-ENST00000522752.5:60634-ENST00000620407.2:13233|710
WGEGIRLYHGDLVEIQRVEVHR
>FUSION-ENST00000522752.5:60634-ENST00000620407.2:13233|1910
VGFPLAAAGHERSAAGHESLASR
>FUSION-ENST00000522752.5:60634-ENST00000620407.2:13233|1436
MYVGIYMSR
>FUSION-ENST00000522752.5:60634-ENST00000620407.2:13233|636
IQRVLLLEEIR
>FUSION-ENST00000522752.5:60634-ENST00000620407.2:13233|1916
ERAGARPRK
>ENST00000341511.11|SNV-14188-C-G|1
SLDALHLSSFGLMDTTLEEVFVK
>FUSION-ENST00000522752.5:60634-ENST00000620407.2:13233|1675
STSLWDTCP
>ENST00000485744.5|SNV-243417-G-T|4
MLAHLQFSYNNLLMCLWK
>FUSION-ENST00000522752.5:60634-ENST00000620407.2:13233|672
ITLLHFSLDNRAK
>FUSION-ENST00000522752.5:60634-ENST00000620407.2:13233|736
FIIFKNASIFEGTFM
>ENST00000613856.4|SNV-2770-C-A|6
RIPWTAASSKLK
>ENST00000367545.7|SNV-173111-G-T|5
EGLPTEEIKNVLEKFSSEWK
>ENST00000265018.4|SNV-72492-A-G|2
AGELQATYER
>FUSION-ENST00000522752.5:60634-ENST00000620407.2:13233|658
PPFFAEPCYFFPDGER
>FUSION-ENST00000522752.5:60634-ENST00000620407.2:13233|1372
VEKLRPQS
>ENST00000318317.8|SNV-15496-G-C|2
HSIWLSYHSIPSLPRFGYR
>FUSION-ENST00000522752.5:60634-ENST00000620407.2:13233|1804
NSGCEVGFSC
>ENST00000342992.10|SNV-238378-G-C|1
NAAHEDGGIYSLTVDNPAGSK
>FUSION-ENST00000522752.5:60634-ENST00000620407.2:13233|1713
MIHPPHPPK
>ENST00000319170.10|INDEL-94590-A-AA|8
TPSLSTVTGALGR
>FUSION-ENST00000522752.5:60634-ENST00000620407.2:13233|1540
MSSVFSCFT
>FUSION-ENST00000522752.5:60634-ENST00000620407.2:13233|941
HKVLTSID
>FUSION-ENST00000522752.5:60634-ENST00000620407.2:13233|1524
MDWYINFSIFICK
>FUSION-ENST00000522752.5:60634-ENST00000620407.2:13233|1639
RVNNGKK
>FUSION-ENST00000522752.5:60634-ENST00000620407.2:13233|285
QRNEKIR
>ENST00000470582.1|SNV-4390-A-G|1
VPSGCCQQPATNGPWVVVVSWR
>FUSION-ENST00000522752.5:60634-ENST00000620407.2:13233|1902
TPPRPDRVRA
>FUSION-ENST00000543751.5:8878-ENST00000463625.6:181649|4
MNFSNIMNYMKLLGQEK
>FUSION-ENST00000522752.5:60634-ENST00000620407.2:13233|379
ANFSSVIQK
>FUSION-ENST00000522752.5:60634-ENST00000620407.2:13233|1280
SSPYNLGPLQLIPKAEIGR
>FUSION-ENST00000522752.5:60634-ENST00000620407.2:13233|775
VILNSSCNNFVHETKF
>ENST00000568491.1|SNV-19181-C-T|11
SSRSSLLCWR
>FUSION-ENST00000522752.5:60634-ENST00000620407.2:13233|42
MDVVCGTRR
>FUSION-ENST00000522752.5:60634-ENST00000620407.2:13233|1430
GNDLVNGGGCVELK
>FUSION-ENST00000522752.5:60634-ENST00000620407.2:13233|296
MGSAGTMSVTTGMQRNEK
>FUSION-ENST00000522752.5:60634-ENST00000620407.2:13233|677
ELSCNPVQKNVER
>ENST00000454547.1|SNV-19415-G-C|7
PSMRWSWRGSSPSACPRPPTAR
>FUSION-ENST00000522752.5:60634-ENST00000620407.2:13233|1191
GGGVWCVIICVVCVCI
>FUSION-ENST00000522752.5:60634-ENST00000620407.2:13233|1093
RPLMVLWR
>FUSION-ENST00000522752.5:60634-ENST00000620407.2:13233|704
MCVEMGSHCVVQAGLK
>FUSION-ENST00000522752.5:60634-ENST00000620407.2:13233|1535
MLGTIILNQFGK
>FUSION-ENST00000522752.5:60634-ENST00000620407.2:13233|276
MTIYFWEEARMNSK
>ENST00000467821.1|SNV-90208-G-T|3
LLSYTRQLTYPATRPASFSISR
>FUSION-ENST00000522752.5:60634-ENST00000620407.2:13233|21
TSKINGAGEK
>ENST00000490848.5|SNV-13147-G-C|3
LQSLADRREWLVSNGVLVAR
>FUSION-ENST00000522752.5:60634-ENST00000620407.2:13233|177
WGVRELCQSPQGCKGMK
>FUSION-ENST00000522752.5:60634-ENST00000620407.2:13233|810
FYEGRNWVSFVQHSVQQR
>FUSION-ENST00000522752.5:60634-ENST00000620407.2:13233|667
MKLRKPK
>FUSION-ENST00000522752.5:60634-ENST00000620407.2:13233|761
KNDIRPSDLWQRSFPAK
>FUSION-ENST00000522752.5:60634-ENST00000620407.2:13233|1061
MCMRDCVWVGGVVCI
>ENST00000282406.9|SNV-83474-G-A|2
TLYYFQSQEDKFPLGQIK
>FUSION-ENST00000522752.5:60634-ENST00000620407.2:13233|1441
MPKSQTR
>FUSION-ENST00000522752.5:60634-ENST00000620407.2:13233|581
MGRGSWVSFPSST
>FUSION-ENST00000522752.5:60634-ENST00000620407.2:13233|882
MELMSSRER
>FUSION-ENST00000522752.5:60634-ENST00000620407.2:13233|1276
LPAGEAAQQKERECQK
>FUSION-ENST00000487398.3:10851-ENST00000463625.6:181649|78
SHRAQASFIS
>FUSION-ENST00000522752.5:60634-ENST00000620407.2:13233|1236
LWGWECVICVVCVRLRGAWI
>FUSION-ENST00000522752.5:60634-ENST00000620407.2:13233|751
RFIMFHIHLLHIA
>FUSION-ENST00000522752.5:60634-ENST00000620407.2:13233|1238
LWGWECVICVVCVR
>FUSION-ENST00000522752.5:60634-ENST00000620407.2:13233|702
MGSHCVVQAGLK
>FUSION-ENST00000522752.5:60634-ENST00000620407.2:13233|1569
WYLICCCCCCCCFR
>FUSION-ENST00000522752.5:60634-ENST00000620407.2:13233|571
LLRLVSK
>ENST00000620985.4|SNV-14624-G-A|1
EYIENMVRNILKGQNIFTK
>FUSION-ENST00000522752.5:60634-ENST00000620407.2:13233|812
NPHDLITSQRPHFLIFSHWSLGFNL
>FUSION-ENST00000522752.5:60634-ENST00000620407.2:13233|1658
SFLNVHVKMS
>FUSION-ENST00000487398.3:10851-ENST00000463625.6:181649|99
MKLLGQVIVIFFWR
>ENST00000634891.1|SNV-527999-G-C|3
DEPPTLESTVQNK
>FUSION-ENST00000522752.5:60634-ENST00000620407.2:13233|1537
ASFSMLGTIILNQFGKK
>ENST00000485223.1|INDEL-2408-G-GCC|1
SSATPNTTAEDSEQ
>FUSION-ENST00000522752.5:60634-ENST00000620407.2:13233|24
MPSIGLTRGWDQY
>ENST00000295962.8|INDEL-33424-C-CA|5
IHQFVECLKLNKK
>ENST00000307851.9|SNV-36078-T-G|5
TDERDVNDWTSR
>FUSION-ENST00000522752.5:60634-ENST00000620407.2:13233|1322
RLWSQLLGR
>FUSION-ENST00000522752.5:60634-ENST00000620407.2:13233|1310
EDLLSPGTR
>FUSION-ENST00000522752.5:60634-ENST00000620407.2:13233|214
CQAWNPSILGGRGGR
>FUSION-ENST00000522752.5:60634-ENST00000620407.2:13233|1834
CKTLLNAPHVI
>ENST00000549436.5|SNV-465095-T-C|1
EYIELVAIWQQHRS
>ENST00000379933.7|INDEL-123279-G-GTCCCCTAT|4
IWPLPAKPRSLRR
>FUSION-ENST00000522752.5:60634-ENST00000620407.2:13233|1508
SPEVRGLIPAWPTTLKYHLK
>FUSION-ENST00000536860.5:10851-ENST00000463625.6:181649|2
IMDKNTLGEKMV
>FUSION-ENST00000522752.5:60634-ENST00000620407.2:13233|133
QVHGVPAEMQTRLPPSICDSLCVR
>FUSION-ENST00000522752.5:60634-ENST00000620407.2:13233|644
GPVTQSDK
>FUSION-ENST00000522752.5:60634-ENST00000620407.2:13233|1133
EWVWVGVYDVGVRLLGEVHV
>FUSION-ENST00000522752.5:60634-ENST00000620407.2:13233|776
VILNSSCNNFVHETK
>FUSION-ENST00000522752.5:60634-ENST00000620407.2:13233|1736
SKKDAFYPSSALFR
>ENST00000333538.10|SNV-545084-C-T|1
YNNTVAYGELRNNKVK
>FUSION-ENST00000522752.5:60634-ENST00000620407.2:13233|233
DVARPLGLLLKQR
>FUSION-ENST00000522752.5:60634-ENST00000620407.2:13233|1728
SLQDTRK
>FUSION-ENST00000522752.5:60634-ENST00000620407.2:13233|577
FFIFLLFVLFF
>ENST00000267101.8|SNV-22859-T-C|3
CWMTDENIRPTFK
>FUSION-ENST00000522752.5:60634-ENST00000620407.2:13233|1043
AAQVWPQMSGARGFPAELR
>FUSION-ENST00000522752.5:60634-ENST00000620407.2:13233|904
MKKTSGIMNK
>FUSION-ENST00000522752.5:60634-ENST00000620407.2:13233|698
MCVFTMGTEGTEP
>ENST00000529681.5|SNV-17798-C-G|1
VSTVCVREVCR
>FUSION-ENST00000522752.5:60634-ENST00000620407.2:13233|1866
IHLTITK
>FUSION-ENST00000522752.5:60634-ENST00000620407.2:13233|547
QICTHTYFLHTISGRPGPSETLPC
>FUSION-ENST00000522752.5:60634-ENST00000620407.2:13233|735
NASIFEGTFM
>ENST00000591089.1|SNV-55962-G-C|2
APAMLFTRGHLRPGLR
>FUSION-ENST00000522752.5:60634-ENST00000620407.2:13233|1824
MLEIFYLFLNSSVSVSLCVK
>FUSION-ENST00000487398.3:10851-ENST00000463625.6:181649|48
GVGHFTHTYVHTYVCMFLLR
>FUSION-ENST00000522752.5:60634-ENST00000620407.2:13233|1844
IADAGRGWLTPVIPALWEAEGGR
>FUSION-ENST00000522752.5:60634-ENST00000620407.2:13233|419
DMNSSFFMAA
>FUSION-ENST00000522752.5:60634-ENST00000620407.2:13233|1507
VATYYYILPNFPPPHN
>FUSION-ENST00000522752.5:60634-ENST00000620407.2:13233|1222
MGQECGVCDYVGCVCVR
>FUSION-ENST00000522752.5:60634-ENST00000620407.2:13233|949
GVTWRPSYNTDGQAHPK
>FUSION-ENST00000522752.5:60634-ENST00000620407.2:13233|220
GEWGQARCQAWNPSILGGRGGR
>FUSION-ENST00000522752.5:60634-ENST00000620407.2:13233|1673
SLTPRGR
>ENST00000261844.11|INDEL-98627-T-TT|5
SFVFFFSVK
>ENST00000317775.11|SNV-220063-G-C|1
NTALGVISNWTDQLR
>FUSION-ENST00000522752.5:60634-ENST00000620407.2:13233|1283
SSALWWLLRLPAGEAAQQK
>FUSION-ENST00000522752.5:60634-ENST00000620407.2:13233|540
MLWPNFLCL
>ENST00000469541.5|INDEL-5059-A-AA|5
PPKKSGR
>FUSION-ENST00000522752.5:60634-ENST00000620407.2:13233|1617
SKIDTLSRVQL
>FUSION-ENST00000522752.5:60634-ENST00000620407.2:13233|762
KNDIRPSDLWQR
>FUSION-ENST00000522752.5:60634-ENST00000620407.2:13233|1686
CGQGRFSTSSGEFVER
>FUSION-ENST00000522752.5:60634-ENST00000620407.2:13233|432
MSENMRCLVFCSCDSLLR
>FUSION-ENST00000522752.5:60634-ENST00000620407.2:13233|1106
MILNILFGGKKKPASFLR
>ENST00000513065.1|SNV-23151-A-C|1
LANGDEV
>FUSION-ENST00000522752.5:60634-ENST00000620407.2:13233|1909
SAAGHESLASR
>FUSION-ENST00000522752.5:60634-ENST00000620407.2:13233|608
GFCYVAQAGLK
>FUSION-ENST00000522752.5:60634-ENST00000620407.2:13233|1444
SEYLFIILRTGHMPKSQTR
>ENST00000415336.1|SNV-204-G-T|4
STNSSPFRRTHSSK
>FUSION-ENST00000522752.5:60634-ENST00000620407.2:13233|1827
LRVWEAK
>FUSION-ENST00000522752.5:60634-ENST00000620407.2:13233|780
MGPKSKHEIHYVSYTPSTHSLK
>ENST00000466134.5|SNV-25995-G-A|2
MLWLSEKLRK
>FUSION-ENST00000522752.5:60634-ENST00000620407.2:13233|1002
SSALGVPCSC
>ENST00000466134.5|SNV-25995-G-A|1
LWLSEKLRK
>ENST00000481522.1|SNV-37795-T-A|3
SGAWDESGVIIYTTSNHIKYAVTTG
>ENST00000349533.11|SNV-216041-G-A|2
LLKLEGNFPEENNDK
>FUSION-ENST00000522752.5:60634-ENST00000620407.2:13233|771
LTSKTFWILDCWIR
>FUSION-ENST00000522752.5:60634-ENST00000620407.2:13233|1791
CRLCSVRQPHK
>FUSION-ENST00000522752.5:60634-ENST00000620407.2:13233|924
GLLITVSFIMRNSKPVK
>FUSION-ENST00000522752.5:60634-ENST00000620407.2:13233|1740
FIVNVTRLQTSCR
>ENST00000557789.5|SNV-5196-C-A|4
GAGLRQTKQTFGAR
>FUSION-ENST00000522752.5:60634-ENST00000620407.2:13233|1653
EANPEGNDLNCMTR
>ENST00000607144.4|MNV-16795-CAAG-C|1
HWVYLLCFSAGNYYNRETRK
>FUSION-ENST00000522752.5:60634-ENST00000620407.2:13233|1356
ATSELFLNRGLRK
>FUSION-ENST00000522752.5:60634-ENST00000620407.2:13233|894
NKYSPLAKDNMYN
>FUSION-ENST00000522752.5:60634-ENST00000620407.2:13233|602
SAGIIGRCHYAWLK
>ENST00000549436.5|SNV-465095-T-C|8
MLMEYIELVAIWQQHR
>ENST00000486171.5|INDEL-2408-G-GCC|1
HPQYDSRRL
>ENST00000569446.3|SNV-3190-C-A|4
CKKSLALK
>FUSION-ENST00000522752.5:60634-ENST00000620407.2:13233|643
GPVTQSDKEDR
>ENST00000380026.8|SNV-89463-G-A|3
MTGTASK
>ENST00000244364.10|INDEL-399146-A-AA|1
EADKSGPGTL
>ENST00000476031.1|SNV-2252-G-T|3
RASSQARPRATSLTLPQSTTV
>FUSION-ENST00000522752.5:60634-ENST00000620407.2:13233|1250
MCTRDSMCGWGCVVCVRLCM
>FUSION-ENST00000522752.5:60634-ENST00000620407.2:13233|277
TIYFWEEAR
>ENST00000458448.5|SNV-14945-G-A|2
IQLLHNLR
>FUSION-ENST00000522752.5:60634-ENST00000620407.2:13233|174
ELCQSPQGCKGMK
>ENST00000353339.7|SNV-17642-A-T|2
ISRFLAPISAPEYTVTPSPQQAR
>ENST00000312988.9|SNV-3354-G-T|2
GHYTIGKEIVDLVLDRILK
>ENST00000379933.7|INDEL-123279-G-GTCCCCTAT|8
GTRIWPLPAKPR
>FUSION-ENST00000522752.5:60634-ENST00000620407.2:13233|1217
MGGGVCGICVTR
>ENST00000318317.8|SNV-15496-G-C|3
HSIWLSYHSIPSLPR
>ENST00000333891.14|SNV-212792-T-G|4
KSVDTSVQTDDEDQDEWEMPTRSR
>FUSION-ENST00000522752.5:60634-ENST00000620407.2:13233|1426
NRTSITELFS
>FUSION-ENST00000522752.5:60634-ENST00000620407.2:13233|759
NDIRPSDLWQRSFPAK
>FUSION-ENST00000522752.5:60634-ENST00000620407.2:13233|1117
CGVCETAWCVDMRLWGWR
>FUSION-ENST00000522752.5:60634-ENST00000620407.2:13233|1354
LCQAYIFQGQSLEFIFCNNR
>FUSION-ENST00000522752.5:60634-ENST00000620407.2:13233|1574
MPGNGVR
>FUSION-ENST00000522752.5:60634-ENST00000620407.2:13233|1194
MWCVCETGYG
>ENST00000410115.5|SNV-41119-T-G|2
WDFIHMIQMLDYVK
>FUSION-ENST00000487398.3:10851-ENST00000463625.6:181649|82
HSPASASQVAGTTGAR
>FUSION-ENST00000522752.5:60634-ENST00000620407.2:13233|370
TDQWVDMTRVVHQSKVWAR
>FUSION-ENST00000522752.5:60634-ENST00000620407.2:13233|367
MTRVVHQSKVWAR
>FUSION-ENST00000522752.5:60634-ENST00000620407.2:13233|1113
MRLWGWRCMVCV
>FUSION-ENST00000522752.5:60634-ENST00000620407.2:13233|805
LGHLSNLWNE
>FUSION-ENST00000522752.5:60634-ENST00000620407.2:13233|523
ICSPVYFSR
>FUSION-ENST00000522752.5:60634-ENST00000620407.2:13233|1661
CWLGGFRHK
>FUSION-ENST00000522752.5:60634-ENST00000620407.2:13233|498
MIYSPLGIYPVMGR
>ENST00000635215.1|SNV-3481-C-T|5
MVLVSIR
>FUSION-ENST00000522752.5:60634-ENST00000620407.2:13233|1828
KLRVWEAK
>FUSION-ENST00000522752.5:60634-ENST00000620407.2:13233|424
MMISNFIHVPTKDMNSSFFMAA
>FUSION-ENST00000522752.5:60634-ENST00000620407.2:13233|1226
MGWGWECGVCMTVCGVCICM
>FUSION-ENST00000522752.5:60634-ENST00000620407.2:13233|1570
PGNGVRNQIQYLQYHNCKENK
>FUSION-ENST00000522752.5:60634-ENST00000620407.2:13233|1163
STNVEEILFTHKCVDGR
>FUSION-ENST00000522752.5:60634-ENST00000620407.2:13233|1529
KKSNPVLIF
>ENST00000328914.5|SNV-73067-G-A|1
HYPYYQTADKGWQNSIRHNLSLNR
>FUSION-ENST00000522752.5:60634-ENST00000620407.2:13233|1064
GLHSILNK
>ENST00000564210.2|SNV-17104-T-C|1
KPMVSEPLDQLSCVTEGRPSNPR
>FUSION-ENST00000522752.5:60634-ENST00000620407.2:13233|23
PSIGLTRGWDQY
>ENST00000341865.9|MNV-36766-CAT-C|9
EGLRPSWPAREASISRSFHSLPGK
>ENST00000463915.5|SNV-31896-C-T|1
TQLAPLSSSLCMNWPLTLMSSRNCR
>FUSION-ENST00000522752.5:60634-ENST00000620407.2:13233|829
DNTMGRFFFLL
>FUSION-ENST00000522752.5:60634-ENST00000620407.2:13233|749
MFHIHLLHIA
>FUSION-ENST00000522752.5:60634-ENST00000620407.2:13233|209
MIERKDNEPASPCR
>ENST00000371882.5|SNV-197627-G-A|1
AMFTGEMKEQDLMCIKLHGVSK
>FUSION-ENST00000522752.5:60634-ENST00000620407.2:13233|743
MKLGVEFSTVVSC
>ENST00000534151.1|INDEL-6486-G-GGC|2
TLTNKVTLPSSP
>FUSION-ENST00000522752.5:60634-ENST00000620407.2:13233|162
DGECGNYVSHHR
>FUSION-ENST00000522752.5:60634-ENST00000620407.2:13233|91
NRLKSPTLPGLGR
>FUSION-ENST00000522752.5:60634-ENST00000620407.2:13233|1871
MSKLFSLRK
>FUSION-ENST00000522752.5:60634-ENST00000620407.2:13233|1801
MHKGSLSSLRLCMHLEYFTMLA
>ENST00000547405.5|SNV-112106-G-A|1
KPSPYDEGTYCCK
>ENST00000356860.8|SNV-377310-C-T|3
TPNKIDLYDVCRRPWYIQGAASPK
>ENST00000525971.6|SNV-8482-G-A|4
TGLSTEYEESSKQLIK
>FUSION-ENST00000522752.5:60634-ENST00000620407.2:13233|1410
ALFLFFFNV
>FUSION-ENST00000522752.5:60634-ENST00000620407.2:13233|321
MRSDAVIGNVVLIR
>ENST00000451513.5|SNV-27065-G-A|3
GYYYNGDSAR
>ENST00000558588.5|SNV-9705-T-G|4
MTTDIVFK
>FUSION-ENST00000522752.5:60634-ENST00000620407.2:13233|1292
MDGVMERSSALWWLLR
>FUSION-ENST00000522752.5:60634-ENST00000620407.2:13233|108
MTGPWQLLGNGGLCRAVIR
>ENST00000436404.6|SNV-50812-A-G|1
DSLIDEELARAGADPKDLEEK
>FUSION-ENST00000522752.5:60634-ENST00000620407.2:13233|1536
ASFSMLGTIILNQFGKKK
>FUSION-ENST00000522752.5:60634-ENST00000620407.2:13233|323
MGIEGNGNRKIR
>FUSION-ENST00000522752.5:60634-ENST00000620407.2:13233|291
SVTTGMQR
>ENST00000252250.7|SNV-4704-C-G|3
YSTTSSSSR
>FUSION-ENST00000522752.5:60634-ENST00000620407.2:13233|1376
KKLRPGK
>ENST00000342992.10|SNV-137138-T-C|1
EIATEEKIHVAISKR
>FUSION-ENST00000522752.5:60634-ENST00000620407.2:13233|1126
MCVTVGLCESWG
>FUSION-ENST00000522752.5:60634-ENST00000620407.2:13233|1101
KPASFLREK
>FUSION-ENST00000522752.5:60634-ENST00000620407.2:13233|1098
RTPAPGVSSVSLR
>FUSION-ENST00000522752.5:60634-ENST00000620407.2:13233|96
PGMEMNRLKSPTLPGLGR
>FUSION-ENST00000522752.5:60634-ENST00000620407.2:13233|1464
YWALDYEKILR
>ENST00000557789.5|SNV-5196-C-A|6
TEQVRGAGLRQTK
>FUSION-ENST00000522752.5:60634-ENST00000620407.2:13233|1445
SEYLFIILRTGHMPK
>ENST00000520144.2|INDEL-399146-A-AA|8
MNQQLETAQKNEAGDTAGK
>FUSION-ENST00000522752.5:60634-ENST00000620407.2:13233|1380
HCEHYYVCGNLHEQK
>FUSION-ENST00000522752.5:60634-ENST00000620407.2:13233|256
LVSCKFQRAHFGAAVSVGTCR
>ENST00000318317.8|SNV-15496-G-C|4
EPPVDICLSKHSIWLSYHSIPSLPR
>FUSION-ENST00000522752.5:60634-ENST00000620407.2:13233|353
MLARLVSYS
>ENST00000328914.5|SNV-73067-G-A|2
HYPYYQTADKGWQNSIR
>ENST00000620985.4|SNV-14624-G-A|2
EYIENMVRNILK
>FUSION-ENST00000522752.5:60634-ENST00000620407.2:13233|116
MGSGAVSGLES
>FUSION-ENST00000522752.5:60634-ENST00000620407.2:13233|1345
QNTLYLASLNLGMLHR
>ENST00000525971.6|SNV-8482-G-A|8
HLRTGLSTEYEESSK
>ENST00000244364.10|INDEL-399146-A-AA|4
NEAGDTAGK
>FUSION-ENST00000522752.5:60634-ENST00000620407.2:13233|1483
NTKISQAWWQEPIIPATQEAEAG
>ENST00000527370.5|SNV-13979-C-T|6
MAMWPTWASWK
>FUSION-ENST00000522752.5:60634-ENST00000620407.2:13233|515
MACCLPFNLK
>FUSION-ENST00000522752.5:60634-ENST00000620407.2:13233|1458
VRPASIY
>ENST00000557789.5|SNV-5196-C-A|1
QTFGARTEGA
>ENST00000419455.1|SNV-465095-T-C|3
LDVDGIYRVSGNLATTQKLR
>FUSION-ENST00000489766.5:10851-ENST00000463625.6:181649|4
DKNTLGEK
>ENST00000583204.5|SNV-14330-T-C|4
LPRLQSLK
>FUSION-ENST00000522752.5:60634-ENST00000620407.2:13233|1596
LNFLFLAESKFCHVGQADLK
>FUSION-ENST00000642889.1:194486-ENST00000651657.1:63151|6
GCLFSCLVKPVSGTSAQLMKERTQR
>FUSION-ENST00000522752.5:60634-ENST00000620407.2:13233|1621
IPLCKALK
>FUSION-ENST00000522752.5:60634-ENST00000620407.2:13233|1359
MATSELFLNRGLR
>FUSION-ENST00000522752.5:60634-ENST00000620407.2:13233|610
LTSALTFWAQAILLGSR
>ENST00000295962.8|INDEL-33424-C-CA|4
LNKKTFPPGR
>ENST00000568491.1|SNV-19181-C-T|9
SSLLCWR
>FUSION-ENST00000522752.5:60634-ENST00000620407.2:13233|863
MPCASPTSPA
>FUSION-ENST00000522752.5:60634-ENST00000620407.2:13233|400
MGMRESHR
>ENST00000635215.1|SNV-3481-C-T|8
QLTLEPRRMVLVSIR
>ENST00000274901.8|SNV-79932-C-G|1
GYVSCAVGCPYEGSITPQKVTEVSK
>FUSION-ENST00000642889.1:194486-ENST00000651657.1:63151|2
SSWEMECPAGCLSTLVQQGKK
>ENST00000271588.9|SNV-243417-G-T|2
ATGKITLDVGSPPVFIQ
>ENST00000418682.5|SNV-27065-G-A|1
LPARLTLEFSAFDIYGNP
>FUSION-ENST00000522752.5:60634-ENST00000620407.2:13233|1263
LCLRTEVLEECVCVCVR
>ENST00000240499.8|INDEL-35855-A-AAC|10
STDRNVNIR
>ENST00000341640.6|SNV-3643-A-G|2
ALQEDQGLPCAR
>FUSION-ENST00000522752.5:60634-ENST00000620407.2:13233|70
SSREWRSFQR
>FUSION-ENST00000522752.5:60634-ENST00000620407.2:13233|356
VFQQTPGGGLSQVFNK
>FUSION-ENST00000522752.5:60634-ENST00000620407.2:13233|1252
MCTRDSMCGWGCVVCVR
>FUSION-ENST00000522752.5:60634-ENST00000620407.2:13233|1428
GNDLVNGGGCVELKKNR
>ENST00000485813.5|SNV-48818-G-C|3
RCRPCASGCCGEAPRMAR
>FUSION-ENST00000522752.5:60634-ENST00000620407.2:13233|274
MTIYFWEEARMNSKAS
>FUSION-ENST00000522752.5:60634-ENST00000620407.2:13233|1863
AAWTAGGLLNHLFK
>FUSION-ENST00000487398.3:10851-ENST00000463625.6:181649|40
MGWSARER
>ENST00000634891.1|SNV-527999-G-C|2
DEPPTLESTVQNKR
>ENST00000291358.10|SNV-1605-G-A|2
QTLKSPEAGPIR
>FUSION-ENST00000522752.5:60634-ENST00000620407.2:13233|877
SSRERQIININR
>FUSION-ENST00000522752.5:60634-ENST00000620407.2:13233|568
LVSKSWAQVILLPQPPK
>FUSION-ENST00000522752.5:60634-ENST00000620407.2:13233|1154
MGEGVWCVYVYAR
>ENST00000613856.4|SNV-2770-C-A|4
IPWTAASSKLK
>ENST00000477310.1|SNV-11621-T-G|1
DVSKLTDTICGVGNMSANASDQER
>FUSION-ENST00000522752.5:60634-ENST00000620407.2:13233|105
TGPWQLLGNGGLCRAVIRVIAEGR
>ENST00000557578.1|SNV-78728-G-A|4
ITSRYLPCYWTIIK
>ENST00000432791.6|SNV-142917-G-A|1
VKTDHGTDK
>FUSION-ENST00000522752.5:60634-ENST00000620407.2:13233|1878
MLIDREGITIYLETK
>FUSION-ENST00000487398.3:10851-ENST00000463625.6:181649|42
HRPFPGSICLLSPK
>FUSION-ENST00000522752.5:60634-ENST00000620407.2:13233|477
HLGYMINVLLIHKDALFRTFILFWR
>FUSION-ENST00000522752.5:60634-ENST00000620407.2:13233|1557
YSIYNITIVKK
>ENST00000534209.1|SNV-11642-C-T|2
NLCPTCLFTSTLIITLGQSQLQSR
>FUSION-ENST00000522752.5:60634-ENST00000620407.2:13233|1015
SVKESVPR
>FUSION-ENST00000522752.5:60634-ENST00000620407.2:13233|1122
MGVCDMCGVCETAWCVDMRLWGWR
>FUSION-ENST00000522752.5:60634-ENST00000620407.2:13233|1069
SHISIPGTHQPR
>FUSION-ENST00000522752.5:60634-ENST00000620407.2:13233|1041
SGARGFPAELR
>ENST00000454665.6|SNV-5150-C-G|3
LFRSRDSGTAEEHR
>FUSION-ENST00000522752.5:60634-ENST00000620407.2:13233|1214
GGGVCGICVTRCVVCVCMR
>ENST00000341594.9|SNV-407232-C-G|4
QQHRIGDQASVENALK
>FUSION-ENST00000522752.5:60634-ENST00000620407.2:13233|504
IVSRIFYIR
>FUSION-ENST00000522752.5:60634-ENST00000620407.2:13233|1343
MLHRNFR
>ENST00000520144.2|INDEL-399146-A-AA|5
NQQLETAQKNEAGDTAGKEADK
>FUSION-ENST00000522752.5:60634-ENST00000620407.2:13233|131
QTRLPPSICDSLCVR
>FUSION-ENST00000522752.5:60634-ENST00000620407.2:13233|1501
NLVSGWAR
>FUSION-ENST00000522752.5:60634-ENST00000620407.2:13233|1810
CGQVYCVT
>ENST00000379388.7|SNV-114931-T-A|3
LRLAEIEHSSTESSFESTLSRSLSR
>FUSION-ENST00000522752.5:60634-ENST00000620407.2:13233|1048
CRLWLSPILPHR
>FUSION-ENST00000522752.5:60634-ENST00000620407.2:13233|431
SENMRCLVFCSCDSLLR
>FUSION-ENST00000522752.5:60634-ENST00000620407.2:13233|987
LLAQGPHIQYCC
>FUSION-ENST00000522752.5:60634-ENST00000620407.2:13233|1433
YVGIYMSRR
>FUSION-ENST00000522752.5:60634-ENST00000620407.2:13233|1638
VNNGKKNPSLQSIK
>FUSION-ENST00000522752.5:60634-ENST00000620407.2:13233|1527
MVHYLYIP
>FUSION-ENST00000487398.3:10851-ENST00000463625.6:181649|32
ELPFVER
>FUSION-ENST00000522752.5:60634-ENST00000620407.2:13233|470
NLSSTEGNK
>FUSION-ENST00000522752.5:60634-ENST00000620407.2:13233|1260
TEVLEECVCVCVRQR
>ENST00000486124.5|SNV-41534-T-G|2
MTIGTSMPSGWASWMWTGEN
>ENST00000523577.5|SNV-11272-A-T|7
MDASRTSRHLEVTINNFER
>ENST00000356264.7|MNV-165232-ATAAGGAAATTG-A|2
NVSSLEAKFHGALPQTV
>FUSION-ENST00000522752.5:60634-ENST00000620407.2:13233|85
GKQQSTAAAK
>ENST00000534151.1|INDEL-6486-G-GGC|14
MAGLQRLARHICLWALCSHIIQR
>FUSION-ENST00000522752.5:60634-ENST00000620407.2:13233|955
GQDGSWLHILVSSSSMGSSTL
>FUSION-ENST00000522752.5:60634-ENST00000620407.2:13233|92
MNRLKSPTLPGLGR
>FUSION-ENST00000522752.5:60634-ENST00000620407.2:13233|1028
MFSPFLVLVELSSTFITR
>FUSION-ENST00000522752.5:60634-ENST00000620407.2:13233|1425
TSITELFS
>ENST00000643308.1|SNV-45638-C-T|4
MLRPLQRPPWR
>FUSION-ENST00000522752.5:60634-ENST00000620407.2:13233|151
HHNSEITVPPGTPYPGK
>FUSION-ENST00000522752.5:60634-ENST00000620407.2:13233|793
MIKGPADSTSGEG
>FUSION-ENST00000522752.5:60634-ENST00000620407.2:13233|189
GTERLEHESLISQAGVTSGKK
>FUSION-ENST00000522752.5:60634-ENST00000620407.2:13233|1900
REALKSQNAIGVGPR
>FUSION-ENST00000522752.5:60634-ENST00000620407.2:13233|884
FIILNIDININMHIK
>FUSION-ENST00000522752.5:60634-ENST00000620407.2:13233|527
SCRTSLFFTLLVGVVFFCFFFTKSK
>FUSION-ENST00000522752.5:60634-ENST00000620407.2:13233|1233
MCGVCMYMR
>ENST00000471894.1|MNV-98727-CCCTTGTAGTGAATGCAGGCGCGAGAAATGGTCTTGGAGCTCCTGTTCG-C|1
MTKLVHL
>ENST00000317025.13|SNV-52723-G-C|1
IASKTAAARK
>FUSION-ENST00000522752.5:60634-ENST00000620407.2:13233|46
AGGLRRPQDGRLPG
>ENST00000333891.14|SNV-212792-T-G|3
SVDTSVQTDDEDQDEWEMPTR
>FUSION-ENST00000529359.5:3103-ENST00000534539.1:34057|4
TCDYKHHWQGPMRER
>ENST00000528896.7|SNV-12109-A-G|2
WKPGQFVFK
>ENST00000378644.5|SNV-9729-A-C|1
VHLEEVLGTKQEALRILQMHCQEK
>FUSION-ENST00000522752.5:60634-ENST00000620407.2:13233|461
EEGIKWL
>FUSION-ENST00000522752.5:60634-ENST00000620407.2:13233|1193
WCVCETGYG
>ENST00000355527.8|SNV-8826-C-T|1
TPSITRK
>FUSION-ENST00000522752.5:60634-ENST00000620407.2:13233|125
ENISYFPLPSNLKMSPGLLACY
>FUSION-ENST00000522752.5:60634-ENST00000620407.2:13233|1253
MRGPFRY
>ENST00000636298.1|SNV-687088-C-T|2
CGLLCLTMATWAASGICSSMAK
>FUSION-ENST00000522752.5:60634-ENST00000620407.2:13233|1817
CETGMITISTSQAILRLT
>ENST00000330498.4|SNV-7128-G-A|2
LVFSLQHSK
>FUSION-ENST00000522752.5:60634-ENST00000620407.2:13233|1641
VVEIEKR
>FUSION-ENST00000522752.5:60634-ENST00000620407.2:13233|700
MSHHTWPFAFLS
>FUSION-ENST00000522752.5:60634-ENST00000620407.2:13233|1756
RFIVNVTRLQTSCR
>FUSION-ENST00000522752.5:60634-ENST00000620407.2:13233|101
MPGMEMNR
>FUSION-ENST00000522752.5:60634-ENST00000620407.2:13233|845
MIFDPVIFGKGPFQLKISVVL
>FUSION-ENST00000522752.5:60634-ENST00000620407.2:13233|1575
GAKWYLICCCCCCCCFR
>FUSION-ENST00000522752.5:60634-ENST00000620407.2:13233|639
CSAKIQR
>FUSION-ENST00000522752.5:60634-ENST00000620407.2:13233|693
MFHNLCRR
>ENST00000253693.7|SNV-35343-G-A|1
DAYNLANNPQYK
>FUSION-ENST00000522752.5:60634-ENST00000620407.2:13233|1110
MILNILFGGK
>FUSION-ENST00000522752.5:60634-ENST00000620407.2:13233|539
LWPNFLCL
>FUSION-ENST00000522752.5:60634-ENST00000620407.2:13233|459
TGACHMPS
>FUSION-ENST00000522752.5:60634-ENST00000620407.2:13233|1254
CVCHHIYM
>FUSION-ENST00000522752.5:60634-ENST00000620407.2:13233|1466
YWALDYEK
>FUSION-ENST00000522752.5:60634-ENST00000620407.2:13233|170
GQRAPAQK
>ENST00000582417.1|SNV-12109-A-G|6
HWEWSHLSFRWK
>ENST00000389394.8|SNV-172126-G-A|6
EVKLVFFQDAIKHVSR
>FUSION-ENST00000487398.3:10851-ENST00000463625.6:181649|57
YTHTHIFPVRIKT
>FUSION-ENST00000522752.5:60634-ENST00000620407.2:13233|439
QSWLTATSASWVQAILLCQPSE
>FUSION-ENST00000522752.5:60634-ENST00000620407.2:13233|1386
MIELLGIFPCENTHIHNM
>FUSION-ENST00000522752.5:60634-ENST00000620407.2:13233|991
QGLALLHGL
>ENST00000555122.1|SNV-31932-T-G|2
PSFGVSAPGKSIEVSVDGSAPK
>ENST00000376874.9|SNV-35159-G-A|5
LRERLQGEHSQNR
>FUSION-ENST00000522752.5:60634-ENST00000620407.2:13233|993
TENPSSSCDLAVSLALETPYAPEVC
>FUSION-ENST00000522752.5:60634-ENST00000620407.2:13233|448
HCLGHLFYFGGGEKKK
>FUSION-ENST00000522752.5:60634-ENST00000620407.2:13233|1589
SPAPPFGSCEQFCFK
>FUSION-ENST00000522752.5:60634-ENST00000620407.2:13233|754
NFCGSMRSEMDA
>FUSION-ENST00000522752.5:60634-ENST00000620407.2:13233|237
NDRKEGQ
>ENST00000240499.8|INDEL-35855-A-AAC|3
FIVQINPTNVKNVTKPLNNFRS
>FUSION-ENST00000522752.5:60634-ENST00000620407.2:13233|1416
ILMTLLGK
>ENST00000315266.9|SNV-317080-G-C|2
IVPDEIEEIKETLIHWCDEK
>FUSION-ENST00000522752.5:60634-ENST00000620407.2:13233|1903
TPPRPDRVR
>FUSION-ENST00000522752.5:60634-ENST00000620407.2:13233|1029
MPTLLAH
>ENST00000265018.4|SNV-72492-A-G|3
KAGELQATYERENEAIR
>FUSION-ENST00000522752.5:60634-ENST00000620407.2:13233|43
DVVCGTR
>FUSION-ENST00000522752.5:60634-ENST00000620407.2:13233|423
MISNFIHVPTK
>ENST00000674084.1|SNV-5017-G-A|2
ISVIQFLEAPIGDEDAEEAAAEK
>FUSION-ENST00000522752.5:60634-ENST00000620407.2:13233|1227
LYEVGGCGVYVTVCGVCV
>FUSION-ENST00000522752.5:60634-ENST00000620407.2:13233|58
APPAGRRESASR
>FUSION-ENST00000522752.5:60634-ENST00000620407.2:13233|1525
SNPVLIF
>FUSION-ENST00000522752.5:60634-ENST00000620407.2:13233|1404
MGAPRNLTKMLCCTAIVLK
>FUSION-ENST00000522752.5:60634-ENST00000620407.2:13233|1795
HLEYFTMLA
>ENST00000341640.6|SNV-3643-A-G|4
VLRALQEDQGLPCAR
>FUSION-ENST00000522752.5:60634-ENST00000620407.2:13233|198
TSLGNISR
>ENST00000265018.4|SNV-72492-A-G|4
KAGELQATYER
>ENST00000447459.7|SNV-234841-C-T|1
TVIEFWHKRK
>ENST00000469372.5|SNV-41534-T-G|3
DIYAIGVGK
>ENST00000549436.5|SNV-465095-T-C|3
EYIELVAIWQQHR
>FUSION-ENST00000522752.5:60634-ENST00000620407.2:13233|416
MMKPRLY
>FUSION-ENST00000522752.5:60634-ENST00000620407.2:13233|1607
MTGLFPLA
>ENST00000563444.1|SNV-8652-T-A|2
METALEAASLHPAQLLGLEKSK
>FUSION-ENST00000522752.5:60634-ENST00000620407.2:13233|799
YYFALNTK
>FUSION-ENST00000522752.5:60634-ENST00000620407.2:13233|192
MGTERLEHESLISQAGVTSGK
>FUSION-ENST00000522752.5:60634-ENST00000620407.2:13233|604
VLGSSYPPASASKSAGIIGR
>FUSION-ENST00000522752.5:60634-ENST00000620407.2:13233|309
HLFASPVSRSCCRPGAVAHTYNPR
>FUSION-ENST00000522752.5:60634-ENST00000620407.2:13233|1561
MESETKYSIYNITIVKK
>FUSION-ENST00000522752.5:60634-ENST00000620407.2:13233|1160
MPHCLAVCRPLPR
>FUSION-ENST00000522752.5:60634-ENST00000620407.2:13233|1402
GAPRNLTKMLCCTAIVLK
>ENST00000572933.5|SNV-89806-A-C|1
QLGEQTFIKSLINFDKDNISDK
>ENST00000341865.9|MNV-36766-CAT-C|5
SFHSLPGKGR
>FUSION-ENST00000522752.5:60634-ENST00000620407.2:13233|528
SCRTSLFFTLLVGVVFFCFFFTK
>ENST00000389394.8|SNV-172126-G-A|3
LVFFQDAIKHVSRIAR
>FUSION-ENST00000522752.5:60634-ENST00000620407.2:13233|4
RALLRDR
>FUSION-ENST00000522752.5:60634-ENST00000620407.2:13233|1273
ECQKFNFFLLHP
>FUSION-ENST00000522752.5:60634-ENST00000620407.2:13233|1796
MHLEYFTMLA
>FUSION-ENST00000522752.5:60634-ENST00000620407.2:13233|1323
CCRRLWSQLLGR
>FUSION-ENST00000522752.5:60634-ENST00000620407.2:13233|669
NVERNLR
>FUSION-ENST00000522752.5:60634-ENST00000620407.2:13233|561
MSISHFGHHTVT
>FUSION-ENST00000522752.5:60634-ENST00000620407.2:13233|1578
LPASNNSPPSASQSAK
>FUSION-ENST00000522752.5:60634-ENST00000620407.2:13233|588
HTHILFAYNFR
>FUSION-ENST00000522752.5:60634-ENST00000620407.2:13233|242
HLMDAPQLGNYSTTWNTLSRQGDH
>ENST00000361524.8|SNV-125892-G-C|2
QVHCDLTGSR
>FUSION-ENST00000522752.5:60634-ENST00000620407.2:13233|1387
SLDNMIELLGIFPCENTHIHNM
>FUSION-ENST00000522752.5:60634-ENST00000620407.2:13233|206
GGRIACGQEFKTSLGNISR
>FUSION-ENST00000489766.5:8878-ENST00000463625.6:181649|46
MNYMKLLGQEKMV
>FUSION-ENST00000522752.5:60634-ENST00000620407.2:13233|388
TGSSMTLV
>FUSION-ENST00000489766.5:8878-ENST00000463625.6:181649|48
MNYMKLLGQEK
>FUSION-ENST00000522752.5:60634-ENST00000620407.2:13233|574
MNYVSQSV
>FUSION-ENST00000522752.5:60634-ENST00000620407.2:13233|1624
MGRKIPLCK
>ENST00000451513.5|SNV-27065-G-A|4
DIKGYYYNGDSARLPAR
>ENST00000511325.1|SNV-30507-C-A|1
AVEGQPLHPHWAPQPRPR
>FUSION-ENST00000522752.5:60634-ENST00000620407.2:13233|137
TSAISHCLQT
>FUSION-ENST00000522752.5:60634-ENST00000620407.2:13233|45
RPQDGRLPG
>FUSION-ENST00000522752.5:60634-ENST00000620407.2:13233|1414
ILMTLLGKIHYI
>FUSION-ENST00000522752.5:60634-ENST00000620407.2:13233|965
HIQTSEINVFK
>ENST00000614960.4|INDEL-31484-A-ACAGGAA|2
QHLEQEQEIYVNKK
>FUSION-ENST00000522752.5:60634-ENST00000620407.2:13233|466
TFILFWR
>FUSION-ENST00000522752.5:60634-ENST00000620407.2:13233|302
TLEVGGSPEVR
>ENST00000557789.5|SNV-5196-C-A|8
KTEQVRGAGLR
>FUSION-ENST00000522752.5:60634-ENST00000620407.2:13233|1204
GGCVWCV
>FUSION-ENST00000522752.5:60634-ENST00000620407.2:13233|1669
GRCWLGGFRHK
>ENST00000262715.10|SNV-44127-C-T|3
ESDASMDSDASMDSEPIPHLK
>FUSION-ENST00000522752.5:60634-ENST00000620407.2:13233|1405
MGAPRNLTK
>FUSION-ENST00000522752.5:60634-ENST00000620407.2:13233|238
DAPQLGNYSTTWNTLSRQGDH
>FUSION-ENST00000522752.5:60634-ENST00000620407.2:13233|217
MDVRGIEMIERK
>FUSION-ENST00000522752.5:60634-ENST00000620407.2:13233|1219
GQECGVCDYVGCVCVRER
>ENST00000485813.5|SNV-48818-G-C|4
RCRPCASGCCGEAPR
>ENST00000469258.1|SNV-18527-C-T|3
LQTLCHSPLMSVWR
>FUSION-ENST00000522752.5:60634-ENST00000620407.2:13233|1815
ITISTSQAILR
>ENST00000485993.4|SNV-5150-C-G|2
IVLHSLGQKCLSFSGAETVAQLR
>FUSION-ENST00000522752.5:60634-ENST00000620407.2:13233|1261
TEVLEECVCVCVR
>FUSION-ENST00000522752.5:60634-ENST00000620407.2:13233|1626
CWLALSPVKPIPK
>ENST00000372979.9|INDEL-29628-A-AA|2
IRVCFQGGEGAEL
>FUSION-ENST00000522752.5:60634-ENST00000620407.2:13233|1664
MSVPICYRSFLNVHVKMS
>ENST00000311936.8|SNV-5587-G-T|1
LVVVGAVGVGK
>ENST00000367545.7|SNV-173111-G-T|3
NVLEKFSSEWKNVSQHLEDLER
>FUSION-ENST00000522752.5:60634-ENST00000620407.2:13233|711
WGEGIRLYHGDLVEIQR
>FUSION-ENST00000487398.3:10851-ENST00000463625.6:181649|18
KFFLEMLIWGFLLAA
>FUSION-ENST00000522752.5:60634-ENST00000620407.2:13233|872
QIININRKT
>FUSION-ENST00000522752.5:60634-ENST00000620407.2:13233|1672
MSLTPRGRCWLGGFR
>ENST00000568491.1|SNV-19181-C-T|7
SSLLCWRLKTR
>FUSION-ENST00000642889.1:194486-ENST00000651657.1:63151|1
SSWEMECPAGCLSTLVQQGKKR
>FUSION-ENST00000522752.5:60634-ENST00000620407.2:13233|723
SVSDFRFWNICIYIMR
>FUSION-ENST00000522752.5:60634-ENST00000620407.2:13233|1383
FRHCEHYYVCGNLHEQK
>ENST00000324698.11|SNV-70085-T-C|3
HTVKEHECKPTQEILELIDR
>FUSION-ENST00000487398.3:10851-ENST00000463625.6:181649|34
MVPGFLA
>ENST00000634891.1|SNV-527999-G-C|1
DEPPTLESTVQNKRK
>FUSION-ENST00000522752.5:60634-ENST00000620407.2:13233|742
KLGVEFSTVVSC
>ENST00000311936.8|SNV-5587-G-T|2
TEYKLVVVGAVGVGK
>FUSION-ENST00000522752.5:60634-ENST00000620407.2:13233|814
KERCYPTLHPGSFCLSLR
>ENST00000460444.5|SNV-27065-G-A|2
LPARLTLEFSAFDIVPCGHVK
>FUSION-ENST00000522752.5:60634-ENST00000620407.2:13233|862
PCASPTSPA
>ENST00000409937.1|SNV-50812-A-G|6
KDSLIDEELAR
>ENST00000647821.1|MNV-645701-CACAAAA-C|2
QGTKSNTWSPK
>ENST00000487527.5|SNV-22894-C-T|1
LPQAATPPASAAPAPRPPAVAAR
>ENST00000582417.1|SNV-12109-A-G|1
ICTGSGATCLFVGNLVSLCSR
>FUSION-ENST00000522752.5:60634-ENST00000620407.2:13233|1170
MQRGLIVTFCIYRSTNVEEILFTHK
>ENST00000475831.1|SNV-7724-C-T|1
LRTSQRLF
>ENST00000463915.5|SNV-31896-C-T|2
TQLAPLSSSLCMNWPLTLMSSR
>FUSION-ENST00000522752.5:60634-ENST00000620407.2:13233|612
MPQSRLTSALTFWAQAILLGSR
>FUSION-ENST00000522752.5:60634-ENST00000620407.2:13233|957
MRGQDGSWLHILVSSSSMGSSTL
>FUSION-ENST00000522752.5:60634-ENST00000620407.2:13233|764
MNPSCALWCLSKPSSKK
>FUSION-ENST00000529359.5:3103-ENST00000534539.1:34057|3
HHWQGPMR
>FUSION-ENST00000522752.5:60634-ENST00000620407.2:13233|1889
GFMMISEKKGSIVAAAIR
>FUSION-ENST00000522752.5:60634-ENST00000620407.2:13233|1266
MVQGLSKKLCLR
>FUSION-ENST00000522752.5:60634-ENST00000620407.2:13233|533
LFFYGTLAQLANAFLK
>FUSION-ENST00000522752.5:60634-ENST00000620407.2:13233|1874
HACFGIAAVSGNPYSLF
>FUSION-ENST00000522752.5:60634-ENST00000620407.2:13233|185
TFRGKTR
>ENST00000372978.7|SNV-977-A-G|2
ASVEALTEMLQSYISEIGR
>FUSION-ENST00000522752.5:60634-ENST00000620407.2:13233|428
RCLVFCSCDSLLRMMISNFIHVPTK
>FUSION-ENST00000522752.5:60634-ENST00000620407.2:13233|1091
RPLMVLWRESEFWESLSSFLPNR
>ENST00000382079.3|SNV-103847-A-C|2
LANGDEVWLR
>FUSION-ENST00000522752.5:60634-ENST00000620407.2:13233|465
TFILFWRWGK
>ENST00000635215.1|SNV-3481-C-T|7
RMVLVSIR
>FUSION-ENST00000522752.5:60634-ENST00000620407.2:13233|1714
LARLVSNS
>ENST00000485744.5|SNV-243417-G-T|1
LAHLQFSYNNLLMCLWKLAQM
>FUSION-ENST00000522752.5:60634-ENST00000620407.2:13233|821
SSPCVLIWQKKGEGAVWGLFYK
>FUSION-ENST00000522752.5:60634-ENST00000620407.2:13233|1868
KIHLTITK
>ENST00000436404.6|SNV-50812-A-G|2
DSLIDEELARAGADPK
>FUSION-ENST00000522752.5:60634-ENST00000620407.2:13233|720
MDTDGYR
>ENST00000324698.11|SNV-70085-T-C|1
EHECKPTQEILELIDREVDLMMR
>FUSION-ENST00000522752.5:60634-ENST00000620407.2:13233|68
EWRSFQRDR
>ENST00000333891.14|SNV-212792-T-G|6
TKKSVDTSVQTDDEDQDEWEMPTR
>FUSION-ENST00000522752.5:60634-ENST00000620407.2:13233|443
MLVRCTH
>FUSION-ENST00000522752.5:60634-ENST00000620407.2:13233|703
CVEMGSHCVVQAGLK
>FUSION-ENST00000545464.5:13822-ENST00000394376.5:389|94
DSKTGRSSATSHPESAGSR
>FUSION-ENST00000522752.5:60634-ENST00000620407.2:13233|847
MIFDPVIFGKGPFQLK
>FUSION-ENST00000522752.5:60634-ENST00000620407.2:13233|1766
MLFIQVLPCSDVQATSLSRIQESR
>FUSION-ENST00000522752.5:60634-ENST00000620407.2:13233|259
QRLVSCK
>FUSION-ENST00000522752.5:60634-ENST00000620407.2:13233|406
MFTSQSRELK
>ENST00000284601.4|SNV-196886-G-T|5
TNITEHIKGQTDCEDVLGK
>FUSION-ENST00000522752.5:60634-ENST00000620407.2:13233|342
MSLLPPVDT
>FUSION-ENST00000487398.3:10851-ENST00000463625.6:181649|25
KTMGETTRK
>FUSION-ENST00000522752.5:60634-ENST00000620407.2:13233|631
SSIPAWPTW
>FUSION-ENST00000487398.3:10851-ENST00000463625.6:181649|15
LIWGFLLAA
>FUSION-ENST00000522752.5:60634-ENST00000620407.2:13233|525
TSLFFTLLVGVVFFCFFFTKSK
>ENST00000013125.8|SNV-78728-G-A|3
LQIAYVCR
>ENST00000309166.8|SNV-151-A-C|3
FYSGLLTEGGRQETDMREAASLR
>FUSION-ENST00000522752.5:60634-ENST00000620407.2:13233|864
NICIILP
>ENST00000291358.10|SNV-1605-G-A|5
KEYLLLKQTLK
>ENST00000572933.5|SNV-89806-A-C|2
QLGEQTFIKSLINFDK
>ENST00000436404.6|SNV-50812-A-G|3
DSLIDEELAR
>FUSION-ENST00000522752.5:60634-ENST00000620407.2:13233|335
MDSYSLLLTLSSR
>ENST00000555122.1|SNV-31932-T-G|1
SIEVSVDGSAPK
>FUSION-ENST00000522752.5:60634-ENST00000620407.2:13233|1779
MYKRQVSPGYK
>FUSION-ENST00000522752.5:60634-ENST00000620407.2:13233|425
MMISNFIHVPTK
>ENST00000475975.5|SNV-18996-A-T|2
MLSNIREVAQQGGLKLIPQDR
>FUSION-ENST00000487398.3:10851-ENST00000463625.6:181649|28
ELPFVERKK
>ENST00000261609.13|SNV-103677-C-T|3
MLVESGMTDK
>FUSION-ENST00000522752.5:60634-ENST00000620407.2:13233|1146
MTVCGVCMYVRLYGLGVWCV
>ENST00000635945.1|SNV-115444-A-G|2
ILTVFCLSVFALIGLQLFVGNLR
>ENST00000486171.5|INDEL-2408-G-GCC|3
HPQYDSR
>FUSION-ENST00000522752.5:60634-ENST00000620407.2:13233|1860
RVLELQQCQGIHTLYFNSAHVEAI
>FUSION-ENST00000522752.5:60634-ENST00000620407.2:13233|1201
MRLCMGWGCGVCDYMCSVYMCM
>FUSION-ENST00000522752.5:60634-ENST00000620407.2:13233|1285
CPVGHSNGTWDHR
>FUSION-ENST00000522752.5:60634-ENST00000620407.2:13233|1666
MSVPICYRSFLNVHVK
>FUSION-ENST00000522752.5:60634-ENST00000620407.2:13233|1715
MLARLVSNS
>FUSION-ENST00000522752.5:60634-ENST00000620407.2:13233|80
VCIFFFLVTRGLCAVQYHHR
>FUSION-ENST00000522752.5:60634-ENST00000620407.2:13233|944
MHGIAHHGFIYNEEQQTR
>FUSION-ENST00000522752.5:60634-ENST00000620407.2:13233|284
NEKIRELFR
>ENST00000284601.4|SNV-196886-G-T|1
GQTDCEDVLGKRDNTR
>FUSION-ENST00000522752.5:60634-ENST00000620407.2:13233|903
KKTSGIMNK
>FUSION-ENST00000522752.5:60634-ENST00000620407.2:13233|1395
ANTAPLLFR
>FUSION-ENST00000522752.5:60634-ENST00000620407.2:13233|867
AGTGSLLFNTVFSR
>ENST00000557789.5|SNV-5196-C-A|9
GKKTEQVR
>ENST00000486171.5|INDEL-2408-G-GCC|5
IIRHPQYDSR
>ENST00000295095.11|SNV-465095-T-C|6
RGLDVDGIYRVSGNLATTQK
>FUSION-ENST00000522752.5:60634-ENST00000620407.2:13233|1210
CVVCVCMR
>FUSION-ENST00000522752.5:60634-ENST00000620407.2:13233|1448
MLIFSFHSLSFNKY
>FUSION-ENST00000489766.5:8878-ENST00000463625.6:181649|42
MKLLGQEKMV
>ENST00000456909.6|SNV-15993-G-C|2
LQWAAGAGRCVLLPR
>FUSION-ENST00000522752.5:60634-ENST00000620407.2:13233|842
EAEAGESLEPQRQR
>ENST00000478261.5|SNV-885282-G-C|2
MDHHRTCLVPGGI
>FUSION-ENST00000522752.5:60634-ENST00000620407.2:13233|860
MVAHACNPSYSGG
>FUSION-ENST00000522752.5:60634-ENST00000620407.2:13233|804
MNEHMYYFALNTK
>FUSION-ENST00000522752.5:60634-ENST00000620407.2:13233|681
LPSLKELSCNPVQK
>ENST00000461275.1|SNV-377310-C-T|1
TMVHPRSCIS
>FUSION-ENST00000522752.5:60634-ENST00000620407.2:13233|1520
SSLSLYGEAS
>FUSION-ENST00000522752.5:60634-ENST00000620407.2:13233|632
VLLLEEIRK
>FUSION-ENST00000522752.5:60634-ENST00000620407.2:13233|1071
NVASRSHISIPGTHQPR
>ENST00000481208.5|SNV-67132-G-A|3
MLSSQRHSHPQLGCAPL
>FUSION-ENST00000522752.5:60634-ENST00000620407.2:13233|1493
SWPCAVAHACNPSTLGGRGGQVT
>FUSION-ENST00000522752.5:60634-ENST00000620407.2:13233|1104
KKPASFLR
>FUSION-ENST00000522752.5:60634-ENST00000620407.2:13233|956
RGQDGSWLHILVSSSSMGSSTL
>FUSION-ENST00000522752.5:60634-ENST00000620407.2:13233|1730
CTSDKSLQDTR
>FUSION-ENST00000522752.5:60634-ENST00000620407.2:13233|538
FPQIPRLR
>ENST00000472931.6|SNV-59877-C-T|6
VGSAASQSFPLPLMIK
>FUSION-ENST00000522752.5:60634-ENST00000620407.2:13233|1138
GEGVWCVCDCVVCVTVCMVCVCER
>FUSION-ENST00000522752.5:60634-ENST00000620407.2:13233|579
GSWVSFPSST
>FUSION-ENST00000522752.5:60634-ENST00000620407.2:13233|1107
ILNILFGGKK
>FUSION-ENST00000522752.5:60634-ENST00000620407.2:13233|744
QSFDCVLTVTGHMKLGVEFSTVVSC
>FUSION-ENST00000522752.5:60634-ENST00000620407.2:13233|1355
MLSVISK
>FUSION-ENST00000522752.5:60634-ENST00000620407.2:13233|1400
NIHKANTAPLLFR
>ENST00000373298.7|INDEL-5059-A-AA|2
ALWQTGEWQISASNLCGSR
>FUSION-ENST00000522752.5:60634-ENST00000620407.2:13233|265
MNIHANCFQR
>FUSION-ENST00000522752.5:60634-ENST00000620407.2:13233|996
GGDVRQTR
>FUSION-ENST00000522752.5:60634-ENST00000620407.2:13233|499
CLYSSMIYSPLGIYPVMGR
>FUSION-ENST00000522752.5:60634-ENST00000620407.2:13233|719
MMDTDGYRMWGEGIR
>FUSION-ENST00000522752.5:60634-ENST00000620407.2:13233|1812
MKVDYFL
>FUSION-ENST00000522752.5:60634-ENST00000620407.2:13233|1876
EGITIYLETK
>FUSION-ENST00000522752.5:60634-ENST00000620407.2:13233|1407
MSLVKMGAPRNLTK
>FUSION-ENST00000522752.5:60634-ENST00000620407.2:13233|124
LPPSICDSLCVR
>FUSION-ENST00000522752.5:60634-ENST00000620407.2:13233|1785
MKAHPWSLPR
>ENST00000476031.1|SNV-2252-G-T|2
ASSQARPRATSLTLPQSTTV
>ENST00000549436.5|SNV-465095-T-C|5
LMEYIELVAIWQQHRS
>ENST00000472931.6|SNV-59877-C-T|3
STTTQCMNTTPWLAVRPAKAFPFL
>ENST00000639479.1|SNV-2291-C-G|8
MALSVGSLQCVARR
>FUSION-ENST00000522752.5:60634-ENST00000620407.2:13233|1206
LCMGGCVWCV
>FUSION-ENST00000522752.5:60634-ENST00000620407.2:13233|359
FVFSYIYIEHLLSVWFCPNFWRK
>FUSION-ENST00000522752.5:60634-ENST00000620407.2:13233|1177
RAPCAAGSGSPPSFLTEQRR
>ENST00000483923.5|SNV-31365-A-G|5
GAAGRNAAHVAFGDLK
>ENST00000518829.5|SNV-11272-A-T|1
HLEVTINNFERQKMK
>FUSION-ENST00000522752.5:60634-ENST00000620407.2:13233|254
MLSFTFRSK
>FUSION-ENST00000487398.3:10851-ENST00000463625.6:181649|21
MGETTRK
>ENST00000240499.8|INDEL-35855-A-AAC|6
KFIVQINPTNVKNVTKPLNNFR
>FUSION-ENST00000522752.5:60634-ENST00000620407.2:13233|1767
LFIQVLPCSDVQATSLSR
>FUSION-ENST00000522752.5:60634-ENST00000620407.2:13233|407
MFTSQSR
>FUSION-ENST00000522752.5:60634-ENST00000620407.2:13233|1895
GPGILTQCLLLARTPSLVCSK
>ENST00000261609.13|SNV-103677-C-T|5
TLCGLLRMLVESGMTDK
>FUSION-ENST00000522752.5:60634-ENST00000620407.2:13233|94
MEMNRLKSPTLPGLGR
>FUSION-ENST00000522752.5:60634-ENST00000620407.2:13233|144
SLHGKWR
>FUSION-ENST00000522752.5:60634-ENST00000620407.2:13233|974
MSTAFPEGSLAMCIK
>ENST00000481208.5|SNV-67132-G-A|1
HSHPQLGCAPL
>FUSION-ENST00000522752.5:60634-ENST00000620407.2:13233|778
SKHEIHYVSYTPSTHSLK
>FUSION-ENST00000487398.3:10851-ENST00000463625.6:181649|33
MELPFVER
>FUSION-ENST00000522752.5:60634-ENST00000620407.2:13233|159
TVLLCPGR
>FUSION-ENST00000522752.5:60634-ENST00000620407.2:13233|447
MYTCAMLVR
>FUSION-ENST00000522752.5:60634-ENST00000620407.2:13233|1128
CNVCVSPYIYVK
>ENST00000345366.8|SNV-1638-C-G|1
SVEGSCGL
>ENST00000582417.1|SNV-12109-A-G|7
MHWEWSHLSFRWK
>FUSION-ENST00000522752.5:60634-ENST00000620407.2:13233|1044
AAQVWPQMSGAR
>FUSION-ENST00000522752.5:60634-ENST00000620407.2:13233|873
QIININRK
>FUSION-ENST00000522752.5:60634-ENST00000620407.2:13233|730
MVVCTWISSYSRG
>FUSION-ENST00000522752.5:60634-ENST00000620407.2:13233|1882
GSIVAAAIR
>FUSION-ENST00000522752.5:60634-ENST00000620407.2:13233|366
TRVVHQSKVWAR
>ENST00000557578.1|SNV-78728-G-A|9
EYCGGGSLQDIYHVTGPLSK
>FUSION-ENST00000522752.5:60634-ENST00000620407.2:13233|1476
MEVAVSRDHTTTL
>FUSION-ENST00000522752.5:60634-ENST00000620407.2:13233|1899
EALKSQNAIGVGPR
>FUSION-ENST00000522752.5:60634-ENST00000620407.2:13233|100
PGMEMNR
>ENST00000557789.5|SNV-5196-C-A|5
GAGLRQTK
>FUSION-ENST00000520340.5:60634-ENST00000620407.2:13233|1
SQVCLYGL
>FUSION-ENST00000522752.5:60634-ENST00000620407.2:13233|1368
MSLAFLTTAK
>FUSION-ENST00000522752.5:60634-ENST00000620407.2:13233|455
SFTRILNL
>ENST00000475975.5|SNV-18996-A-T|1
LSNIREVAQQGGLKLIPQDR
>FUSION-ENST00000522752.5:60634-ENST00000620407.2:13233|1424
MCGAEKK
>FUSION-ENST00000650330.1:18552-ENST00000483593.5:5425|80
TRVTEGSQGTIMTRMR
>ENST00000558588.5|SNV-9705-T-G|2
MTTDIVFKEAIEAIAESAFK
>FUSION-ENST00000487398.3:10851-ENST00000463625.6:181649|71
MMVVWMRVM
>FUSION-ENST00000522752.5:60634-ENST00000620407.2:13233|750
FIMFHIHLLHIA
>FUSION-ENST00000522752.5:60634-ENST00000620407.2:13233|19
TSKINGAGEKLQGMEELSER
>ENST00000643008.1|SNV-17104-T-C|1
QAIKPQVDDTEDSDEEWTPR
>FUSION-ENST00000522752.5:60634-ENST00000620407.2:13233|1712
IHPPHPPK
>FUSION-ENST00000522752.5:60634-ENST00000620407.2:13233|637
CSAKIQRVLLLEEIR
>FUSION-ENST00000522752.5:60634-ENST00000620407.2:13233|480
PSLLERNLSSTEGNKMC
>ENST00000457354.7|MNV-14255-CAGA-C|3
KVEEEQEADEEDVSEEAESKEGTNK
>FUSION-ENST00000522752.5:60634-ENST00000620407.2:13233|678
ELSCNPVQK
>FUSION-ENST00000522752.5:60634-ENST00000620407.2:13233|1701
MPCWALWK
>ENST00000360586.8|SNV-69512-A-G|2
VNPFEVSASSK
>ENST00000373298.7|INDEL-5059-A-AA|4
KSGRALWQTGEWQISASNLCGSR
>ENST00000527370.5|SNV-13979-C-T|10
RSASSCQMAMWPTWASWKR
>FUSION-ENST00000522752.5:60634-ENST00000620407.2:13233|978
MPLPVVSERLTQHLK
>ENST00000255030.9|SNV-488-C-T|2
ELDTSYVSLK
>ENST00000639479.1|SNV-2291-C-G|5
ALSVGSLQCVARRGLHQGGAR
>FUSION-ENST00000522752.5:60634-ENST00000620407.2:13233|1542
MSHCAWPRASFSMLGTIILNQFGKK
>FUSION-ENST00000522752.5:60634-ENST00000620407.2:13233|618
MVILWKFK
>FUSION-ENST00000522752.5:60634-ENST00000620407.2:13233|298
MGSAGTMSVTTGMQR
>FUSION-ENST00000522752.5:60634-ENST00000620407.2:13233|1652
EANPEGNDLNCMTRELFVSTEFR
>FUSION-ENST00000522752.5:60634-ENST00000620407.2:13233|832
KDNTMGR
>FUSION-ENST00000522752.5:60634-ENST00000620407.2:13233|1654
LAGSISREANPEGNDLNCMTR
>FUSION-ENST00000522752.5:60634-ENST00000620407.2:13233|854
HVIPATR
>FUSION-ENST00000522752.5:60634-ENST00000620407.2:13233|1572
PGNGVRNQIQYLQYHNCK
>ENST00000309166.8|SNV-151-A-C|5
FYSGLLTEGGRQETDMR
>ENST00000572933.5|SNV-89806-A-C|6
GNEPTWAEAKRQLGEQTFIK
>ENST00000282406.9|SNV-83474-G-A|4
VWCTLIGKTLYYFQSQEDK
>FUSION-ENST00000522752.5:60634-ENST00000620407.2:13233|267
TVTMNIHANCFQRQR
>FUSION-ENST00000522752.5:60634-ENST00000620407.2:13233|928
YSYILTC
>FUSION-ENST00000543751.5:8878-ENST00000463625.6:181649|1
LLGQEKMV
>FUSION-ENST00000522752.5:60634-ENST00000620407.2:13233|450
HCLGHLFYFGGGEKK
>FUSION-ENST00000522752.5:60634-ENST00000620407.2:13233|1228
RLYEVGGCGVYVTVCGVCV
>FUSION-ENST00000522752.5:60634-ENST00000620407.2:13233|1216
GGGVCGICVTR
>ENST00000534151.1|INDEL-6486-G-GGC|9
HICLWALCSHIIQRK
>FUSION-ENST00000522752.5:60634-ENST00000620407.2:13233|1579
GLLLYCPGYSLK
>ENST00000369002.9|SNV-51755-G-A|4
IPETLKEDQQFMLK
>FUSION-ENST00000522752.5:60634-ENST00000620407.2:13233|969
EGRQAGNASINPLK
>FUSION-ENST00000522752.5:60634-ENST00000620407.2:13233|1628
RCWLALSPVKPIPK
>FUSION-ENST00000522752.5:60634-ENST00000620407.2:13233|1245
CGWGCVVCVR
>FUSION-ENST00000522752.5:60634-ENST00000620407.2:13233|592
GEGETDANMHTHILFAYNFR
>ENST00000255030.9|SNV-488-C-T|1
ELDTSYVSLKAPLTKPLK
>ENST00000570309.1|SNV-3754-G-C|3
SPPRSPLWPPGPAVASYNLIK
>ENST00000367545.7|SNV-173111-G-T|4
NVLEKFSSEWK
>ENST00000341865.9|MNV-36766-CAT-C|6
SFHSLPGK
>FUSION-ENST00000255681.7:14875-ENST00000450708.7:1162|93
SDITKLEVDAIVNAGR
>FUSION-ENST00000522752.5:60634-ENST00000620407.2:13233|98
PGMEMNRLK
>FUSION-ENST00000522752.5:60634-ENST00000620407.2:13233|280
MLVTDLLG
>FUSION-ENST00000522752.5:60634-ENST00000620407.2:13233|638
MCSAKIQRVLLLEEIR
>FUSION-ENST00000522752.5:60634-ENST00000620407.2:13233|363
VAGITGACHHTWLFLYS
>FUSION-ENST00000522752.5:60634-ENST00000620407.2:13233|2
DRSCLPQVRPC
>ENST00000643308.1|SNV-45638-C-T|1
LRPLQRPPWRC
>ENST00000614960.4|INDEL-31484-A-ACAGGAA|4
AKQHLEQEQEIYVNKK
>FUSION-ENST00000522752.5:60634-ENST00000620407.2:13233|1055
EPGSPNHMPLEFQGK
>FUSION-ENST00000522752.5:60634-ENST00000620407.2:13233|146
KSLHGKWR
>FUSION-ENST00000522752.5:60634-ENST00000620407.2:13233|986
MTEKENNELR
>ENST00000286614.11|SNV-160094-G-A|1
VGDPETHKAIRR
>FUSION-ENST00000489766.5:8878-ENST00000463625.6:181649|44
MKLLGQEK
>ENST00000338040.6|SNV-28722-A-G|3
TKEGMDLVKFGQWENIFSR
>ENST00000398160.6|SNV-19720-G-A|3
LMERNHQYQKLQGLYDSLR
>ENST00000341865.9|MNV-36766-CAT-C|8
EASISRSFHSLPGK
>FUSION-ENST00000522752.5:60634-ENST00000620407.2:13233|875
ERQIININRK
>FUSION-ENST00000522752.5:60634-ENST00000620407.2:13233|918
RNSKPVKYPSMGSK
>ENST00000463117.6|SNV-18527-C-T|2
DIDLSPIHIGFGCIPPCYK
>FUSION-ENST00000522752.5:60634-ENST00000620407.2:13233|1645
MRVVEIEK
>FUSION-ENST00000522752.5:60634-ENST00000620407.2:13233|1399
MNIHKANTAPLLFRK
>FUSION-ENST00000522752.5:60634-ENST00000620407.2:13233|766
MNPSCALWCLSKPSSK
>ENST00000569446.3|SNV-3190-C-A|3
KSLALKSYLNK
>FUSION-ENST00000522752.5:60634-ENST00000620407.2:13233|422
MISNFIHVPTKDMNSSFFMAA
>FUSION-ENST00000522752.5:60634-ENST00000620407.2:13233|244
ATGSVLYGCSGYRNDRK
>FUSION-ENST00000522752.5:60634-ENST00000620407.2:13233|1468
CNFISASLNLLLV
>FUSION-ENST00000522752.5:60634-ENST00000620407.2:13233|327
MGIEGNGNR
>ENST00000360586.8|SNV-69512-A-G|1
VNPFEVSASSKEPAMSMNSAR
>ENST00000521665.1|SNV-36078-T-G|1
IGHPDTG
>FUSION-ENST00000522752.5:60634-ENST00000620407.2:13233|687
KTEVSVTPSLHK
>ENST00000583204.5|SNV-14330-T-C|3
LPRLQSLKMR
>FUSION-ENST00000522752.5:60634-ENST00000620407.2:13233|348
MSHRTQPER
>FUSION-ENST00000522752.5:60634-ENST00000620407.2:13233|1693
MSKAGSLLQGSLICVLILQGL
>FUSION-ENST00000522752.5:60634-ENST00000620407.2:13233|1864
IHLTITKAAWTAGGLLNHLFKAK
>FUSION-ENST00000522752.5:60634-ENST00000620407.2:13233|398
MGMRESHRTGSSMTLV
>ENST00000469372.5|SNV-41534-T-G|7
EILNINQKRNDYR
>ENST00000652537.1|SNV-36428-T-C|4
WLIELIKDDYNETAHKK
>ENST00000459850.5|SNV-14188-C-G|2
MDTTLEEVFVK
>ENST00000651947.1|SNV-36428-T-C|3
ITMKLLTKR
>FUSION-ENST00000487398.3:10851-ENST00000463625.6:181649|75
LEMMVVWMR
>FUSION-ENST00000522752.5:60634-ENST00000620407.2:13233|1139
MGEGVWCVCDCVVCVTVCMVCVCER
>ENST00000555122.1|SNV-31932-T-G|4
FKMPSFGVSAPGKSIEVSVDGSAPK
>FUSION-ENST00000522752.5:60634-ENST00000620407.2:13233|478
HLGYMINVLLIHKDALFR
>FUSION-ENST00000522752.5:60634-ENST00000620407.2:13233|387
WGAQPSL
>FUSION-ENST00000522752.5:60634-ENST00000620407.2:13233|153
PTAFRGNG
>FUSION-ENST00000522752.5:60634-ENST00000620407.2:13233|888
MPLHSSLNERVKLR
>FUSION-ENST00000545464.5:13822-ENST00000394376.5:389|98
EGDGESNLIFFLITCRPTR
>FUSION-ENST00000522752.5:60634-ENST00000620407.2:13233|927
MGLLITVSFIMR
>FUSION-ENST00000522752.5:60634-ENST00000620407.2:13233|522
MCTLCRLVTYVYMCHAGALHPLTR
>FUSION-ENST00000522752.5:60634-ENST00000620407.2:13233|1453
MVFVFLFPFIEQMLIFSFHSLSFNK
>FUSION-ENST00000522752.5:60634-ENST00000620407.2:13233|368
TRVVHQSK
>FUSION-ENST00000522752.5:60634-ENST00000620407.2:13233|191
GTERLEHESLISQAGVTSGK
>FUSION-ENST00000522752.5:60634-ENST00000620407.2:13233|221
GEWGQARCQAWNPSILGGR
>FUSION-ENST00000522752.5:60634-ENST00000620407.2:13233|1155
PHCLAVCRPLPRGCRFPAF
>ENST00000534151.1|INDEL-6486-G-GGC|10
HICLWALCSHIIQR
>FUSION-ENST00000487398.3:10851-ENST00000463625.6:181649|60
MYTHTHIFPVRIK
>FUSION-ENST00000522752.5:60634-ENST00000620407.2:13233|728
MVKPHVY
>ENST00000635215.1|SNV-3481-C-T|3
MVLVSIRTISRTSPPMDSHK
>ENST00000645132.1|SNV-21682-G-T|2
MAADLEELYGDIDALEFYPGLLLEK
>FUSION-ENST00000522752.5:60634-ENST00000620407.2:13233|939
PGCIICTSK
>ENST00000267101.8|SNV-22859-T-C|2
CWMTDENIRPTFKELANEFTR
>FUSION-ENST00000522752.5:60634-ENST00000620407.2:13233|230
NKSEIKDLEVTK
>FUSION-ENST00000522752.5:60634-ENST00000620407.2:13233|1332
MTDVSSAFSHLCIHWPQK
>FUSION-ENST00000522752.5:60634-ENST00000620407.2:13233|1565
QESSSVTQAGIQWHKHSTLKP
>FUSION-ENST00000522752.5:60634-ENST00000620407.2:13233|935
MWVLQRGR
>FUSION-ENST00000522752.5:60634-ENST00000620407.2:13233|1781
AHPWSLPR
>ENST00000331426.6|SNV-10738-A-G|6
HVKELIEEWSRALYLK
>FUSION-ENST00000522752.5:60634-ENST00000620407.2:13233|613
VCLLCSGPIFCAFEDSHLYQ
>FUSION-ENST00000522752.5:60634-ENST00000620407.2:13233|324
GIEGNGNRK
>ENST00000272224.5|SNV-3504-C-G|2
ARRLLYSR
>FUSION-ENST00000487398.3:10851-ENST00000463625.6:181649|51
DDGGVDEGDVK
>FUSION-ENST00000522752.5:60634-ENST00000620407.2:13233|1499
MLRSWPCAVAHACNPSTLGGR
>FUSION-ENST00000522752.5:60634-ENST00000620407.2:13233|827
GRFFFLL
>FUSION-ENST00000522752.5:60634-ENST00000620407.2:13233|1119
CGVCETAWCVDMR
>FUSION-ENST00000522752.5:60634-ENST00000620407.2:13233|44
MDVVCGTR
>ENST00000252250.7|SNV-4704-C-G|2
YSTTSSSSRK
>FUSION-ENST00000522752.5:60634-ENST00000620407.2:13233|181
WELFTVDHER
>ENST00000591089.1|SNV-55962-G-C|3
APAMLFTR
>FUSION-ENST00000522752.5:60634-ENST00000620407.2:13233|396
MRESHRTGSSMTLV
>ENST00000472931.6|SNV-59877-C-T|1
NTTPWLAVRPAKAFPFL
>FUSION-ENST00000522752.5:60634-ENST00000620407.2:13233|1072
YVRLYGSGMWCV
>FUSION-ENST00000522752.5:60634-ENST00000620407.2:13233|205
KDNEPASPCR
>FUSION-ENST00000522752.5:60634-ENST00000620407.2:13233|796
MEVPMIK
>FUSION-ENST00000522752.5:60634-ENST00000620407.2:13233|1418
YFGCNFFIVCTIVQ
>FUSION-ENST00000522752.5:60634-ENST00000620407.2:13233|1891
GFMMISEK
>FUSION-ENST00000522752.5:60634-ENST00000620407.2:13233|989
LMLLAQGPHIQYCC
>ENST00000252250.7|SNV-4704-C-G|1
YSTTSSSSRKSYK
>ENST00000477310.1|SNV-11621-T-G|2
NDYRDVSK
>FUSION-ENST00000522752.5:60634-ENST00000620407.2:13233|160
DGECGNYVSHHRDAKE
>ENST00000405659.5|SNV-18996-A-T|4
VLQEENGRLQSMLSNIR
>FUSION-ENST00000522752.5:60634-ENST00000620407.2:13233|1173
RFGHRCQEPAASLLS
>FUSION-ENST00000522752.5:60634-ENST00000620407.2:13233|1370
KGVFMAISY
>FUSION-ENST00000522752.5:60634-ENST00000620407.2:13233|1006
LLCMSRSERSSALGVPCSC
>FUSION-ENST00000543751.5:10851-ENST00000463625.6:181649|2
LTHTVLK
>FUSION-ENST00000487398.3:10851-ENST00000463625.6:181649|17
FFLEMLIWGFLLAA
>FUSION-ENST00000642889.1:194486-ENST00000651657.1:63151|7
GCLFSCLVKPVSGTSAQLMKER
>ENST00000557578.1|SNV-78728-G-A|10
MEYCGGGSLQDIYHVTGPLSK
>FUSION-ENST00000522752.5:60634-ENST00000620407.2:13233|1406
SLVKMGAPRNLTK
>FUSION-ENST00000522752.5:60634-ENST00000620407.2:13233|510
ACCLPFNLKAHSQKLHFFK
>ENST00000378644.5|SNV-9729-A-C|2
VHLEEVLGTKQEALR
>FUSION-ENST00000522752.5:60634-ENST00000620407.2:13233|834
LGVSDYLSLLRLL
>ENST00000487527.5|SNV-22894-C-T|2
RLPQAATPPASAAPAPRPPAVAAR
>ENST00000541700.5|SNV-51306-A-G|2
MPDTLDPEPQHLSLTALFGKQDR
>FUSION-ENST00000522752.5:60634-ENST00000620407.2:13233|511
MACCLPFNLKAHSQKLHFFK
>ENST00000614960.4|INDEL-31484-A-ACAGGAA|5
AKQHLEQEQEIYVNK
>ENST00000389394.8|SNV-172126-G-A|5
LVFFQDAIK
>ENST00000274901.8|SNV-79932-C-G|2
GYVSCAVGCPYEGSITPQK
>FUSION-ENST00000522752.5:60634-ENST00000620407.2:13233|1258
QRETLRGICAMCVCHHIYM
>ENST00000261609.13|SNV-103677-C-T|4
TLCGLLRMLVESGMTDKTSSPNR
>FUSION-ENST00000522752.5:60634-ENST00000620407.2:13233|1648
TRELFVSTEFRYCNF
>FUSION-ENST00000522752.5:60634-ENST00000620407.2:13233|1602
ISLWLNSIPLCIYTTFCLFIHL
>FUSION-ENST00000522752.5:60634-ENST00000620407.2:13233|1045
LWLSPILPHRAAQVWPQMSGAR
>ENST00000419455.1|SNV-465095-T-C|4
LDVDGIYRVSGNLATTQK
>FUSION-ENST00000650330.1:18552-ENST00000483593.5:5425|85
KTRVTEGSQGTIMTR
>ENST00000639479.1|SNV-2291-C-G|1
GLHQGGARQAVSQDGR
>FUSION-ENST00000522752.5:60634-ENST00000620407.2:13233|1036
SHALYEAER
>FUSION-ENST00000522752.5:60634-ENST00000620407.2:13233|508
LHFFKCNQIYLYFVSDFINYL
>ENST00000563444.1|SNV-8652-T-A|4
METALEAASLHPAQLLGLEK
>FUSION-ENST00000522752.5:60634-ENST00000620407.2:13233|1471
MFNSLVRECYVY
>FUSION-ENST00000522752.5:60634-ENST00000620407.2:13233|1272
FNFFLLHP
>ENST00000371269.9|SNV-118-C-A|3
EPAVSLAVCALLLLLWVR
>FUSION-ENST00000522752.5:60634-ENST00000620407.2:13233|1856
MANFVPNVTDVHKYK
>FUSION-ENST00000522752.5:60634-ENST00000620407.2:13233|1833
TLLNAPHVI
>FUSION-ENST00000522752.5:60634-ENST00000620407.2:13233|1697
MEMHLGI
>FUSION-ENST00000522752.5:60634-ENST00000620407.2:13233|219
MDVRGIEMIER
>FUSION-ENST00000522752.5:60634-ENST00000620407.2:13233|722
FWNICIYIMR
>FUSION-ENST00000522752.5:60634-ENST00000620407.2:13233|1004
SRSERSSALGVPCSC
>FUSION-ENST00000522752.5:60634-ENST00000620407.2:13233|909
GSKSGKFCTDTQR
>ENST00000534151.1|INDEL-6486-G-GGC|7
KLQGPTQPSK
>FUSION-ENST00000522752.5:60634-ENST00000620407.2:13233|724
TRSVSDFRFWNICIYIMR
>ENST00000461382.5|SNV-3467-G-C|1
EWLVSNGVLVVSVPVLWEAVWGPR
>FUSION-ENST00000522752.5:60634-ENST00000620407.2:13233|376
KTDQWVDMTR
>FUSION-ENST00000487398.3:10851-ENST00000463625.6:181649|27
KKTMGETTR
>FUSION-ENST00000522752.5:60634-ENST00000620407.2:13233|1018
GLGLVPFAKPSAVLGKR
>FUSION-ENST00000522752.5:60634-ENST00000620407.2:13233|271
CKTVTMNIHANCFQR
>FUSION-ENST00000522752.5:60634-ENST00000620407.2:13233|1294
FSSHTNVLMDGVMERSSALWWLLR
>FUSION-ENST00000522752.5:60634-ENST00000620407.2:13233|1726
NNTSMLAFVF
>FUSION-ENST00000522752.5:60634-ENST00000620407.2:13233|866
GWQSLVICQICGMNE
>ENST00000485653.1|SNV-41119-T-G|8
MIQMLDYVK
>FUSION-ENST00000522752.5:60634-ENST00000620407.2:13233|150
MHHNSEITVPPGTPYPGKEIIKPGV
>FUSION-ENST00000522752.5:60634-ENST00000620407.2:13233|1371
MEGDVWS
>FUSION-ENST00000522752.5:60634-ENST00000620407.2:13233|306
SCCRPGAVAHTYNPR
>ENST00000295095.11|SNV-465095-T-C|2
VSGNLATTQKLR
>FUSION-ENST00000522752.5:60634-ENST00000620407.2:13233|800
MYYFALNTK
>FUSION-ENST00000522752.5:60634-ENST00000620407.2:13233|1296
IPNKCPVGHSNGTWDHR
>ENST00000580083.6|SNV-13035-G-A|4
SRHAETLVCCCFDLLKK
>FUSION-ENST00000522752.5:60634-ENST00000620407.2:13233|381
MVYFLGKANFSSVIQKK
>ENST00000436791.1|SNV-17642-A-T|6
MILCGTDQILPQEIKFQGSWHR
>ENST00000469541.5|INDEL-5059-A-AA|10
MPLNTSIVMPPKK
>FUSION-ENST00000522752.5:60634-ENST00000620407.2:13233|765
NPSCALWCLSKPSSK
>FUSION-ENST00000522752.5:60634-ENST00000620407.2:13233|1554
GFCYVFCILMFYLTL
>FUSION-ENST00000522752.5:60634-ENST00000620407.2:13233|1381
FRHCEHYYVCGNLHEQKK
>ENST00000613174.2|SNV-69-G-C|2
QGGKPRAK
>ENST00000013125.8|SNV-78728-G-A|4
LWICMEYCGGGSLQDIYHVTGPLSK
>FUSION-ENST00000522752.5:60634-ENST00000620407.2:13233|768
TFWILDCWIR
>ENST00000563444.1|SNV-8652-T-A|1
ETALEAASLHPAQLLGLEKSK
>ENST00000436404.6|SNV-50812-A-G|6
GRQILMKDSLIDEELAR
>FUSION-ENST00000522752.5:60634-ENST00000620407.2:13233|934
WVLQRGR
>ENST00000485653.1|SNV-41119-T-G|1
LDYVKDIPATLKFFHSLLGTNAK
>FUSION-ENST00000522752.5:60634-ENST00000620407.2:13233|668
NVERNLRQVLPIPSSK
>FUSION-ENST00000522752.5:60634-ENST00000620407.2:13233|500
MCLYSSMIYSPLGIYPVMGR
>FUSION-ENST00000522752.5:60634-ENST00000620407.2:13233|1152
GCRFPAF
>FUSION-ENST00000522752.5:60634-ENST00000620407.2:13233|984
MTEKENNELRHISAHGCHLEAFL
>FUSION-ENST00000522752.5:60634-ENST00000620407.2:13233|1185
MRPCVVWRVYVNMR
>ENST00000504154.6|SNV-298933-G-A|2
TFDGLKSLRLLSLHR
>FUSION-ENST00000522752.5:60634-ENST00000620407.2:13233|566
SWAQVILLPQPPK
>FUSION-ENST00000522752.5:60634-ENST00000620407.2:13233|1213
LGMGEGVWCV
>FUSION-ENST00000522752.5:60634-ENST00000620407.2:13233|1663
SVPICYRSFLNVHVKMS
>FUSION-ENST00000522752.5:60634-ENST00000620407.2:13233|912
YPSMGSKSGKFCTDTQR
>ENST00000485653.1|SNV-41119-T-G|2
MLDYVKDIPATLKFFHSLLGTNAK
>FUSION-ENST00000522752.5:60634-ENST00000620407.2:13233|1361
MATSELFLNR
>FUSION-ENST00000522752.5:60634-ENST00000620407.2:13233|893
YSPLAKDNMYN
>FUSION-ENST00000522752.5:60634-ENST00000620407.2:13233|807
NWVSFVQHSVQQRLAK
>FUSION-ENST00000522752.5:60634-ENST00000620407.2:13233|1181
VYVNMRAPCAAGSGSPPSFLTEQRR
>FUSION-ENST00000522752.5:60634-ENST00000620407.2:13233|1124
MGVCDMCGVCETAWCVDMR
>ENST00000485653.1|SNV-41119-T-G|5
IQMLDYVKDIPATLK
>ENST00000447016.6|SNV-39792-G-T|1
MGRKPKVSK
>FUSION-ENST00000522752.5:60634-ENST00000620407.2:13233|1168
FGHRCQEPAASLLS
>FUSION-ENST00000522752.5:60634-ENST00000620407.2:13233|1377
MKKLRPGK
>FUSION-ENST00000522752.5:60634-ENST00000620407.2:13233|1365
SLAFLTTAKCYVSMATSELFLNR
>FUSION-ENST00000487398.3:10851-ENST00000463625.6:181649|81
HAWLIFCIFSR
>ENST00000262715.10|SNV-44127-C-T|1
ESDASMDSDASMDSEPIPHLKTRQR
>ENST00000286614.11|SNV-160094-G-A|6
HITYSIKNVTPKVGDPETHK
>FUSION-ENST00000522752.5:60634-ENST00000620407.2:13233|1408
SLVKMGAPR
>FUSION-ENST00000522752.5:60634-ENST00000620407.2:13233|803
NEHMYYFALNTK
>FUSION-ENST00000522752.5:60634-ENST00000620407.2:13233|630
MSTKNTK
>FUSION-ENST00000522752.5:60634-ENST00000620407.2:13233|729
VVCTWISSYSRG
>FUSION-ENST00000522752.5:60634-ENST00000620407.2:13233|358
VWARVFQQTPGGGLSQVFNK
>FUSION-ENST00000522752.5:60634-ENST00000620407.2:13233|857
ILPSWPPK
>FUSION-ENST00000522752.5:60634-ENST00000620407.2:13233|753
MRSEMDA
>FUSION-ENST00000522752.5:60634-ENST00000620407.2:13233|1898
SQNAIGVGPR
>FUSION-ENST00000522752.5:60634-ENST00000620407.2:13233|69
EWRSFQR
>FUSION-ENST00000522752.5:60634-ENST00000620407.2:13233|1437
SQTRGNDLVNGGGCVELKK
>FUSION-ENST00000522752.5:60634-ENST00000620407.2:13233|690
RYLLTVLSSFQQLNIFVSSKK
>FUSION-ENST00000487398.3:10851-ENST00000463625.6:181649|65
EGKSRGR
>ENST00000415336.1|SNV-204-G-T|5
MSTNSSPFRRTHSSK
>FUSION-ENST00000522752.5:60634-ENST00000620407.2:13233|1149
GWGCGVYMTVCGVCMYVR
>ENST00000013125.8|SNV-78728-G-A|2
LQIAYVCRETLQGLAYLHTK
>FUSION-ENST00000522752.5:60634-ENST00000620407.2:13233|1182
VYVNMRAPCAAGSGSPPSFLTEQR
>FUSION-ENST00000487398.3:10851-ENST00000463625.6:181649|52
LADYCDNSGVDARDDGGVDEGDVK
>FUSION-ENST00000522752.5:60634-ENST00000620407.2:13233|773
YLLYKTIYSAF
>FUSION-ENST00000522752.5:60634-ENST00000620407.2:13233|1073
MYVRLYGSGMWCV
>ENST00000307659.6|INDEL-81400-C-CA|2
LESVCGIQLEQKNR
>FUSION-ENST00000487398.3:10851-ENST00000463625.6:181649|86
MECSGAILAHCKLCLPGSR
>FUSION-ENST00000522752.5:60634-ENST00000620407.2:13233|607
MGFCYVAQAGLKVLGSSYPPASASK
>FUSION-ENST00000522752.5:60634-ENST00000620407.2:13233|391
ESHRTGSSMTLV
>ENST00000572285.5|MNV-4472-GGTGAGGGGCAGGCCTGGGGGCCGGGAAGGGCTGGGCCAGACCCCAGCCTTGGTGGGGTGAGCAGGGGGAAGCTTGGTTCTTGAGCTTCCTGTCCATATGTAG-G|2
MALGATGLVAPQGWSATWPDTR
>FUSION-ENST00000522752.5:60634-ENST00000620407.2:13233|837
MLRLGVSDYLSLLRLL
>FUSION-ENST00000522752.5:60634-ENST00000620407.2:13233|1513
PVILALWEAEEGR
>FUSION-ENST00000642889.1:194486-ENST00000651657.1:63151|8
GCLFSCLVKPVSGTSAQLMK
>ENST00000322893.12|INDEL-95670-A-AA|2
QNPCLVLYANCTNK
>FUSION-ENST00000522752.5:60634-ENST00000620407.2:13233|628
DTGCGVR
>FUSION-ENST00000522752.5:60634-ENST00000620407.2:13233|115
GSGAVSGLES
>FUSION-ENST00000522752.5:60634-ENST00000620407.2:13233|591
GEGETDANMHTHILFAYNFREAR
>FUSION-ENST00000522752.5:60634-ENST00000620407.2:13233|791
GPADSTSGEG
>FUSION-ENST00000522752.5:60634-ENST00000620407.2:13233|900
TSGIMNK
>ENST00000300146.10|SNV-9657-G-C|2
LAELEEKLPVAVNEQTGNGDR
>FUSION-ENST00000522752.5:60634-ENST00000620407.2:13233|641
EDRLLGWAR
>FUSION-ENST00000522752.5:60634-ENST00000620407.2:13233|1235
MVGGVCGMCVTR
>FUSION-ENST00000522752.5:60634-ENST00000620407.2:13233|1600
RHQARLNFLFLAESK
>FUSION-ENST00000522752.5:60634-ENST00000620407.2:13233|1247
DSMCGWGCVVCVRLCM
>FUSION-ENST00000522752.5:60634-ENST00000620407.2:13233|8
EELSERQDASLRNPR
>FUSION-ENST00000522752.5:60634-ENST00000620407.2:13233|1584
MRALIFSHSNTCYFLLLFLNR
>FUSION-ENST00000522752.5:60634-ENST00000620407.2:13233|338
MLTYLNAVRCCYWQCCLD
>FUSION-ENST00000545464.5:13822-ENST00000394376.5:389|93
TGRSSATSHPESAGSR
>ENST00000451513.5|SNV-27065-G-A|5
DIKGYYYNGDSAR
>FUSION-ENST00000522752.5:60634-ENST00000620407.2:13233|50
SSSRAPRAGGLR
>FUSION-ENST00000522752.5:60634-ENST00000620407.2:13233|97
MPGMEMNRLKSPTLPGLGR
>FUSION-ENST00000522752.5:60634-ENST00000620407.2:13233|1588
MSPAPPFGSCEQFCFKHR
>FUSION-ENST00000522752.5:60634-ENST00000620407.2:13233|1202
CMRLCMGWGCGVCDYMCSVYMCM
>ENST00000284601.4|SNV-196886-G-T|3
GQTDCEDVLGK
>FUSION-ENST00000522752.5:60634-ENST00000620407.2:13233|1830
PQPPPTQELELS
>FUSION-ENST00000522752.5:60634-ENST00000620407.2:13233|1851
YKLTSGSLLIRIADAGR
>FUSION-ENST00000522752.5:60634-ENST00000620407.2:13233|331
MDSYSLLLTLSSRTCRGVIFR
>FUSION-ENST00000522752.5:60634-ENST00000620407.2:13233|1745
MDNADLKEVLLLR
>FUSION-ENST00000522752.5:60634-ENST00000620407.2:13233|1599
HQARLNFLFLAESK
>FUSION-ENST00000522752.5:60634-ENST00000620407.2:13233|661
MLKSPRGGCNVR
>ENST00000366522.6|SNV-32475-T-C|2
TLLIEHLTEGGR
>FUSION-ENST00000522752.5:60634-ENST00000620407.2:13233|1526
VHYLYIP
>FUSION-ENST00000522752.5:60634-ENST00000620407.2:13233|1076
LRNVASRSHISIPGTHQPR
>FUSION-ENST00000522752.5:60634-ENST00000620407.2:13233|1735
KDAFYPSSALFR
>ENST00000647693.1|SNV-37795-T-A|2
TFVSRVGPGMRVG
>FUSION-ENST00000522752.5:60634-ENST00000620407.2:13233|562
QESLLFSGQS
>ENST00000330498.4|SNV-7128-G-A|3
HLHRLVFSLQHSKEER
>ENST00000312358.12|SNV-48818-G-C|2
GGLGEGEYAQTLQALRQR
>FUSION-ENST00000522752.5:60634-ENST00000620407.2:13233|60
RAPPAGRR
>FUSION-ENST00000487398.3:10851-ENST00000463625.6:181649|76
MLEMMVVWMR
>FUSION-ENST00000522752.5:60634-ENST00000620407.2:13233|1757
RFIVNVTR
>FUSION-ENST00000650330.1:18552-ENST00000483593.5:5425|68
QEKMVLQMTWMLPRPKNLK
>FUSION-ENST00000522752.5:60634-ENST00000620407.2:13233|870
TIYILHIYLLAY
>ENST00000284601.4|SNV-196886-G-T|4
TNITEHIKGQTDCEDVLGKR
>FUSION-ENST00000522752.5:60634-ENST00000620407.2:13233|740
MLNLCRFIIFK
>FUSION-ENST00000522752.5:60634-ENST00000620407.2:13233|1823
LEIFYLFLNSSVSVSLCVK
>FUSION-ENST00000522752.5:60634-ENST00000620407.2:13233|434
MFPFLCPCDLTVQFPPMSENMR
>FUSION-ENST00000522752.5:60634-ENST00000620407.2:13233|785
ENNNLHQYVNPFYLAFVKSKY
>ENST00000418374.6|SNV-84311-G-C|1
ASALYQELFAAVVSLINR
>FUSION-ENST00000522752.5:60634-ENST00000620407.2:13233|1270
CANFRNSWQ
>FUSION-ENST00000522752.5:60634-ENST00000620407.2:13233|1298
LWHFWADVCEAMIPNK
>ENST00000647821.1|MNV-645701-CACAAAA-C|3
KQGTKSNTWSPK
>FUSION-ENST00000522752.5:60634-ENST00000620407.2:13233|970
KEGRQAGNASINPLK
>FUSION-ENST00000522752.5:60634-ENST00000620407.2:13233|713
MWGEGIRLYHGDLVEIQR
>FUSION-ENST00000487398.3:10851-ENST00000463625.6:181649|29
MELPFVERKK
>FUSION-ENST00000522752.5:60634-ENST00000620407.2:13233|1692
SKAGSLLQGSLICVLILQGL
>FUSION-ENST00000522752.5:60634-ENST00000620407.2:13233|173
ELCQSPQGCKGMKR
>ENST00000607144.4|MNV-16795-CAAG-C|3
HWVYLLCFSAGNYYNR
>ENST00000356860.8|SNV-377310-C-T|1
IDLYDVCRRPWYIQGAASPK
>FUSION-ENST00000522752.5:60634-ENST00000620407.2:13233|774
MYLLYKTIYSAF
>ENST00000330498.4|SNV-7128-G-A|1
LVFSLQHSKEER
>FUSION-ENST00000522752.5:60634-ENST00000620407.2:13233|1886
MISEKKGSIVAAAIR
>FUSION-ENST00000522752.5:60634-ENST00000620407.2:13233|166
MKDGECGNYVSHHRDAK
>ENST00000308234.11|SNV-24827-G-C|1
TSLVQASPGYTLETANTQCHEK
>ENST00000485223.1|INDEL-2408-G-GCC|4
SSSSMQPRSSATPNTTAEDSEQ
>FUSION-ENST00000522752.5:60634-ENST00000620407.2:13233|32
GGGFASRDQILEFQASTR
>ENST00000652537.1|SNV-36428-T-C|5
WLIELIKDDYNETAHK
>ENST00000240499.8|INDEL-35855-A-AAC|9
STDRNVNIRK
>FUSION-ENST00000522752.5:60634-ENST00000620407.2:13233|1680
CLKSLIP
>FUSION-ENST00000522752.5:60634-ENST00000620407.2:13233|485
PSFLMPSLLERNLSSTEGNKMC
>FUSION-ENST00000522752.5:60634-ENST00000620407.2:13233|1704
NQMPCWALWK
>ENST00000319170.10|INDEL-94590-A-AA|7
EADSQPVSTPSNSPCHGISALK
>FUSION-ENST00000522752.5:60634-ENST00000620407.2:13233|1050
MPLEFQGKYGL
>FUSION-ENST00000522752.5:60634-ENST00000620407.2:13233|825
SSPCVLIWQK
>FUSION-ENST00000536860.5:10851-ENST00000463625.6:181649|4
LACHILTGEMVAIKIMDKNTLGEK
>FUSION-ENST00000522752.5:60634-ENST00000620407.2:13233|1027
FSPFLVLVELSSTFITR
>FUSION-ENST00000522752.5:60634-ENST00000620407.2:13233|1081
ESEFWESLSSFLPNRWARSR
>ENST00000355527.8|SNV-8826-C-T|3
LSDIWAKTPSITR
>FUSION-ENST00000522752.5:60634-ENST00000620407.2:13233|556
KPTGCPVTWAPTGHLGK
>FUSION-ENST00000489766.5:10851-ENST00000463625.6:181649|2
DKNTLGEKMV
>FUSION-ENST00000522752.5:60634-ENST00000620407.2:13233|745
QSFDCVLTVTGHMK
>FUSION-ENST00000522752.5:60634-ENST00000620407.2:13233|1125
CVTVGLCESWG
>ENST00000322954.11|SNV-96398-G-A|1
ETFEKEVGIIKASLR
>FUSION-ENST00000543751.5:10851-ENST00000463625.6:181649|4
CELFRLTHTVLK
>FUSION-ENST00000487398.3:10851-ENST00000463625.6:181649|55
MLADYCDNSGVDAR
>ENST00000447016.6|SNV-39792-G-T|2
KPRMGRKPK
>FUSION-ENST00000522752.5:60634-ENST00000620407.2:13233|1215
MGGGVCGICVTRCVVCVCMR
>ENST00000311936.8|SNV-5587-G-T|3
MTEYKLVVVGAVGVGK
>FUSION-ENST00000522752.5:60634-ENST00000620407.2:13233|380
VYFLGKANFSSVIQKK
>FUSION-ENST00000522752.5:60634-ENST00000620407.2:13233|251
LSFTFRSKATGSVLYGCSGYR
>ENST00000369002.9|SNV-51755-G-A|5
MKIPETLKEDQQFMLK
>ENST00000379933.7|INDEL-123279-G-GTCCCCTAT|7
GTRIWPLPAKPRSLR
>FUSION-ENST00000522752.5:60634-ENST00000620407.2:13233|1709
MYVPMNQMPCWALWK
>FUSION-ENST00000522752.5:60634-ENST00000620407.2:13233|1011
RLRSAPR
>FUSION-ENST00000522752.5:60634-ENST00000620407.2:13233|689
YLLTVLSSFQQLNIFVSSK
>FUSION-ENST00000522752.5:60634-ENST00000620407.2:13233|1074
YMYVRLYGSGMWCV
>FUSION-ENST00000487398.3:10851-ENST00000463625.6:181649|73
LEMMVVWMRVM
>ENST00000308197.9|SNV-385-C-G|1
LSLSPGAQPAPPPGPLPPPGPMR
>FUSION-ENST00000522752.5:60634-ENST00000620407.2:13233|1631
NPSLQSIK
>ENST00000322349.13|SNV-117994-T-C|2
QEHCSQLESHLKEHKEK
>FUSION-ENST00000522752.5:60634-ENST00000620407.2:13233|456
MSFTRILNL
>ENST00000338040.6|SNV-28722-A-G|1
FGQWENIFSR
>FUSION-ENST00000522752.5:60634-ENST00000620407.2:13233|1037
ALFRPCGVTIADSVKSHALYEAER
>FUSION-ENST00000522752.5:60634-ENST00000620407.2:13233|1915
AGARPRK
>FUSION-ENST00000522752.5:60634-ENST00000620407.2:13233|980
MPLPVVSER
>FUSION-ENST00000522752.5:60634-ENST00000620407.2:13233|418
MNSSFFMAA
>FUSION-ENST00000522752.5:60634-ENST00000620407.2:13233|1840
SPEVRSS
>FUSION-ENST00000522752.5:60634-ENST00000620407.2:13233|1502
YHLKNLVSGWARWLTPVIPALWEAK
>FUSION-ENST00000522752.5:60634-ENST00000620407.2:13233|587
MHTHILFAYNFREAR
>FUSION-ENST00000522752.5:60634-ENST00000620407.2:13233|1443
TGHMPKSQTR
>FUSION-ENST00000487398.3:10851-ENST00000463625.6:181649|53
MLADYCDNSGVDARDDGGVDEGDVK
>FUSION-ENST00000522752.5:60634-ENST00000620407.2:13233|369
MTRVVHQSK
>FUSION-ENST00000487398.3:10851-ENST00000463625.6:181649|67
YTPMCVCFY
>FUSION-ENST00000522752.5:60634-ENST00000620407.2:13233|1515
YSKILKVATYYYILPNFPPPHN
>FUSION-ENST00000522752.5:60634-ENST00000620407.2:13233|111
ENGKPIRL
>FUSION-ENST00000489766.5:8878-ENST00000463625.6:181649|49
NFSNIMNYMKLLGQEKMV
>FUSION-ENST00000522752.5:60634-ENST00000620407.2:13233|858
MILPSWPPK
>ENST00000570309.1|SNV-3754-G-C|4
MSPPRSPLWPPGPAVASYNLIK
>ENST00000436791.1|SNV-17642-A-T|1
FQGSWHRFLHRSTHVIHIG
>FUSION-ENST00000522752.5:60634-ENST00000620407.2:13233|565
SWAQVILLPQPPKVLGL
>ENST00000379388.7|SNV-114931-T-A|4
LRLAEIEHSSTESSFESTLSR
>FUSION-ENST00000522752.5:60634-ENST00000620407.2:13233|483
MPSLLERNLSSTEGNK
>ENST00000557578.1|SNV-78728-G-A|1
YLPCYWTIIKIANSLCMQR
>ENST00000322893.12|INDEL-95670-A-AA|1
QNPCLVLYANCTNKK
>FUSION-ENST00000522752.5:60634-ENST00000620407.2:13233|621
ELGSTMVILWK
>FUSION-ENST00000522752.5:60634-ENST00000620407.2:13233|1147
TVCGVCMYVR
>ENST00000261844.11|INDEL-98627-T-TT|6
TLLLAVRSFVFFFSVK
>FUSION-ENST00000522752.5:60634-ENST00000620407.2:13233|1765
LFIQVLPCSDVQATSLSRIQESR
>FUSION-ENST00000522752.5:60634-ENST00000620407.2:13233|1880
LLFWDSNNWGHQVL
>FUSION-ENST00000522752.5:60634-ENST00000620407.2:13233|395
RESHRTGSSMTLV
>FUSION-ENST00000522752.5:60634-ENST00000620407.2:13233|922
GLLITVSFIMRNSKPVKYPSMGSK
>FUSION-ENST00000522752.5:60634-ENST00000620407.2:13233|1415
MILMTLLGKIHYI
>FUSION-ENST00000522752.5:60634-ENST00000620407.2:13233|354
SQRGVKSL
>ENST00000582417.1|SNV-12109-A-G|5
MHWEWSHLSFRWKPGQFVFK
>FUSION-ENST00000522752.5:60634-ENST00000620407.2:13233|1708
YVPMNQMPCWALWK
>ENST00000255030.9|SNV-488-C-T|5
KAFVFPKELDTSYVSLK
>FUSION-ENST00000522752.5:60634-ENST00000620407.2:13233|551
GSFSIFLK
>FUSION-ENST00000522752.5:60634-ENST00000620407.2:13233|512
ACCLPFNLKAHSQK
>ENST00000613856.4|SNV-2770-C-A|5
IPWTAASSK
>FUSION-ENST00000522752.5:60634-ENST00000620407.2:13233|441
ESHSVAQAEVQWHDLGSPQSLPPR
>FUSION-ENST00000522752.5:60634-ENST00000620407.2:13233|74
MVLEKSSR
>ENST00000485653.1|SNV-41119-T-G|7
IQMLDYVK
>FUSION-ENST00000255681.7:14875-ENST00000450708.7:1162|91
LEVDAIVNAGRRPPPAAMGLK
>FUSION-ENST00000522752.5:60634-ENST00000620407.2:13233|163
APAQKTVLLCPGRR
>ENST00000557789.5|SNV-5196-C-A|2
QTKQTFGARTEGA
>FUSION-ENST00000487398.3:10851-ENST00000463625.6:181649|11
MVAIKIMDK
>FUSION-ENST00000522752.5:60634-ENST00000620407.2:13233|33
GGGFASR
>ENST00000410115.5|SNV-41119-T-G|3
ELQKWDFIHMIQMLDYVKDIPATLK
>ENST00000333891.14|SNV-212792-T-G|1
SVDTSVQTDDEDQDEWEMPTRSRR
>FUSION-ENST00000522752.5:60634-ENST00000620407.2:13233|1419
SDYPQGSLTLTLLHSQNTYCYR
>FUSION-ENST00000522752.5:60634-ENST00000620407.2:13233|726
LRTRSVSDFR
>FUSION-ENST00000522752.5:60634-ENST00000620407.2:13233|1021
MGLGLVPFAKPSAVLGK
>FUSION-ENST00000522752.5:60634-ENST00000620407.2:13233|247
AHFGAAVSVGTCR
>ENST00000454547.1|SNV-19415-G-C|1
GSSPSACPRPPTARCTGVWR
>ENST00000436404.6|SNV-50812-A-G|5
QILMKDSLIDEELAR
>FUSION-ENST00000522752.5:60634-ENST00000620407.2:13233|648
MRLLLQRGPVTQSDK
>FUSION-ENST00000522752.5:60634-ENST00000620407.2:13233|228
SEIKDLEVTKR
>FUSION-ENST00000522752.5:60634-ENST00000620407.2:13233|1888
MMISEKK
>FUSION-ENST00000522752.5:60634-ENST00000620407.2:13233|494
VISKHLGYMINVLLIHK
>ENST00000461382.5|SNV-3467-G-C|2
REWLVSNGVLVVSVPVLWEAVWGPR
>FUSION-ENST00000522752.5:60634-ENST00000620407.2:13233|184
GKTRWELFTVDHER
>ENST00000652537.1|SNV-36428-T-C|6
GIRWLIELIKDDYNETAHK
>FUSION-ENST00000522752.5:60634-ENST00000620407.2:13233|769
LTSKTFWILDCWIRDAQPV
>ENST00000454547.1|SNV-19415-G-C|2
GSSPSACPRPPTAR
>FUSION-ENST00000522752.5:60634-ENST00000620407.2:13233|54
EREQQRSSSR
>FUSION-ENST00000522752.5:60634-ENST00000620407.2:13233|717
MDTDGYRMWGEGIRLYHGDLVEIQR
>FUSION-ENST00000522752.5:60634-ENST00000620407.2:13233|1832
MTCAKHF
>ENST00000406109.5|SNV-79497-G-C|1
FILSHGEGK
>FUSION-ENST00000522752.5:60634-ENST00000620407.2:13233|1212
MGEGVWCV
>ENST00000371269.9|SNV-118-C-A|2
MEPAVSLAVCALLLLLWVRLK
>FUSION-ENST00000522752.5:60634-ENST00000620407.2:13233|1179
RAPCAAGSGSPPSFLTEQR
>ENST00000268070.9|SNV-731-C-G|5
RPRTPPAAAR
>FUSION-ENST00000522752.5:60634-ENST00000620407.2:13233|1094
MRPLMVLWR
>FUSION-ENST00000522752.5:60634-ENST00000620407.2:13233|252
MLSFTFRSKATGSVLYGCSGYR
>FUSION-ENST00000522752.5:60634-ENST00000620407.2:13233|998
DCELKMGGDVRQTR
>FUSION-ENST00000522752.5:60634-ENST00000620407.2:13233|227
DLEVTKR
>FUSION-ENST00000522752.5:60634-ENST00000620407.2:13233|266
TVTMNIHANCFQRQRLVSCK
>FUSION-ENST00000522752.5:60634-ENST00000620407.2:13233|553
GTPCLEW
>FUSION-ENST00000522752.5:60634-ENST00000620407.2:13233|89
LKSPTLPGLGRGK
>ENST00000472931.6|SNV-59877-C-T|5
MVGSAASQSFPLPLMIKQEPR
>FUSION-ENST00000522752.5:60634-ENST00000620407.2:13233|1220
MGQECGVCDYVGCVCVRER
>FUSION-ENST00000522752.5:60634-ENST00000620407.2:13233|1917
MERAGARPRK
>FUSION-ENST00000522752.5:60634-ENST00000620407.2:13233|1581
HPNGCEVVSHLLLLLLLLF
>FUSION-ENST00000522752.5:60634-ENST00000620407.2:13233|1349
MSATYDINDTSR
>ENST00000399537.8|SNV-104331-C-G|2
LLYAGHVQTVQSPDIYR
>FUSION-ENST00000522752.5:60634-ENST00000620407.2:13233|36
ARGRPRGGGFASR
>FUSION-ENST00000487398.3:10851-ENST00000463625.6:181649|96
YYELHETIGTGNCYFFLEAVDRSTI
>FUSION-ENST00000522752.5:60634-ENST00000620407.2:13233|760
NDIRPSDLWQR
>FUSION-ENST00000522752.5:60634-ENST00000620407.2:13233|580
GRGSWVSFPSST
>ENST00000253693.7|SNV-35343-G-A|2
QGPVKDAYNLANNPQYK
>FUSION-ENST00000522752.5:60634-ENST00000620407.2:13233|1727
MNNTSMLAFVF
>FUSION-ENST00000522752.5:60634-ENST00000620407.2:13233|377
ANFSSVIQKKTDQWVDMTR
>FUSION-ENST00000522752.5:60634-ENST00000620407.2:13233|960
LCSEEKEAHVGSAERQIPMR
>FUSION-ENST00000522752.5:60634-ENST00000620407.2:13233|487
PSFLMPSLLERNLSSTEGNK
>ENST00000315289.6|SNV-51663-G-A|2
LYYFYSPEEIEAK
>FUSION-ENST00000522752.5:60634-ENST00000620407.2:13233|1312
MLCFYGYIRIVLK
>ENST00000380026.8|SNV-89463-G-A|4
SPKMTGTASKK
>FUSION-ENST00000522752.5:60634-ENST00000620407.2:13233|1768
MLFIQVLPCSDVQATSLSR
>FUSION-ENST00000522752.5:60634-ENST00000620407.2:13233|1633
MWKYVIFRR
>FUSION-ENST00000522752.5:60634-ENST00000620407.2:13233|589
MHTHILFAYNFR
>FUSION-ENST00000522752.5:60634-ENST00000620407.2:13233|1218
ERLGMGEGVWCV
>ENST00000295095.11|SNV-465095-T-C|4
GLDVDGIYRVSGNLATTQKLR
>FUSION-ENST00000522752.5:60634-ENST00000620407.2:13233|1544
MSHCAWPRASFSMLGTIILNQFGK
>FUSION-ENST00000522752.5:60634-ENST00000620407.2:13233|262
NIHANCFQRQR
>FUSION-ENST00000522752.5:60634-ENST00000620407.2:13233|664
QVLPIPSSK
>FUSION-ENST00000487398.3:10851-ENST00000463625.6:181649|45
FLLRYNI
>FUSION-ENST00000522752.5:60634-ENST00000620407.2:13233|966
QAGNASINPLKHIQTSEINVFK
>FUSION-ENST00000487398.3:10851-ENST00000463625.6:181649|85
ECSGAILAHCKLCLPGSR
>FUSION-ENST00000522752.5:60634-ENST00000620407.2:13233|855
MHVIPATR
>FUSION-ENST00000522752.5:60634-ENST00000620407.2:13233|1548
DRVSPSWPGWS
>ENST00000343958.9|SNV-124752-T-G|1
ATMCMICTSEFTLTGRRHHCR
>FUSION-ENST00000522752.5:60634-ENST00000620407.2:13233|851
MHVIPATREAEAGESLEPQRQR
>ENST00000639479.1|SNV-2291-C-G|7
ALSVGSLQCVARR
>FUSION-ENST00000489766.5:10851-ENST00000463625.6:181649|8
VAIKIMDKNTLGEK
>FUSION-ENST00000522752.5:60634-ENST00000620407.2:13233|129
QTRLPPSICDSLCVRVCGR
>FUSION-ENST00000522752.5:60634-ENST00000620407.2:13233|806
LAKLGHLSNLWNE
>FUSION-ENST00000522752.5:60634-ENST00000620407.2:13233|890
MPLHSSLNERVK
>ENST00000272895.12|SNV-128274-T-C|2
ILYAPYNPATKAIMEK
>FUSION-ENST00000487398.3:10851-ENST00000463625.6:181649|41
HRPFPGSICLLSPKVAIDIF
>FUSION-ENST00000522752.5:60634-ENST00000620407.2:13233|905
FCTDTQRHVMQ
>ENST00000557789.5|SNV-5196-C-A|10
MGKKTEQVR
>FUSION-ENST00000522752.5:60634-ENST00000620407.2:13233|1271
MCANFRNSWQ
>FUSION-ENST00000522752.5:60634-ENST00000620407.2:13233|1153
GEGVWCVYVYAR
>FUSION-ENST00000522752.5:60634-ENST00000620407.2:13233|1555
MGFCYVFCILMFYLTL
>ENST00000651947.1|SNV-36428-T-C|1
LLTKRQK
>ENST00000485744.5|SNV-243417-G-T|2
MLAHLQFSYNNLLMCLWKLAQM
>FUSION-ENST00000522752.5:60634-ENST00000620407.2:13233|1907
APGASGWERPAR
>FUSION-ENST00000522752.5:60634-ENST00000620407.2:13233|1316
REDLLSPGTR
>FUSION-ENST00000522752.5:60634-ENST00000620407.2:13233|1327
RTVRDPEICALSHLILSWIP
>ENST00000389394.8|SNV-172126-G-A|1
HVSRIARMIR
>FUSION-ENST00000522752.5:60634-ENST00000620407.2:13233|1197
GWGCGVCDYMCSVYMCM
>FUSION-ENST00000522752.5:60634-ENST00000620407.2:13233|605
VLGSSYPPASASK
>FUSION-ENST00000522752.5:60634-ENST00000620407.2:13233|1473
ENNLFLAFFSQESLESHPEVR
>ENST00000555122.1|SNV-31932-T-G|3
MPSFGVSAPGKSIEVSVDGSAPK
>ENST00000349048.9|SNV-25995-G-A|1
AMLWLSEKLRK
>ENST00000454665.6|SNV-5150-C-G|5
DCLAQPGPEVFKLFR
>FUSION-ENST00000522752.5:60634-ENST00000620407.2:13233|5
NPRRALLR
>FUSION-ENST00000522752.5:60634-ENST00000620407.2:13233|1783
MKAHPWSLPRNTVPPYSSEYMK
>ENST00000371269.9|SNV-118-C-A|4
MEPAVSLAVCALLLLLWVR
>FUSION-ENST00000522752.5:60634-ENST00000620407.2:13233|1879
MKAVKGK
>FUSION-ENST00000522752.5:60634-ENST00000620407.2:13233|1705
MNQMPCWALWK
>ENST00000525971.6|SNV-8482-G-A|7
MHLRTGLSTEYEESSKQLIK
>FUSION-ENST00000522752.5:60634-ENST00000620407.2:13233|1092
MRPLMVLWRESEFWESLSSFLPNR
>FUSION-ENST00000522752.5:60634-ENST00000620407.2:13233|830
KDNTMGRFFFLL
>FUSION-ENST00000522752.5:60634-ENST00000620407.2:13233|1284
SSALWWLLR
>FUSION-ENST00000522752.5:60634-ENST00000620407.2:13233|176
MFKKILK
>FUSION-ENST00000522752.5:60634-ENST00000620407.2:13233|241
MDAPQLGNYSTTWNTLSR
>ENST00000534151.1|INDEL-6486-G-GGC|3
LQGPTQPSKTLTNKVTLPSSP
>FUSION-ENST00000522752.5:60634-ENST00000620407.2:13233|312
IRARVTDQPGR
>FUSION-ENST00000522752.5:60634-ENST00000620407.2:13233|3
ALLRDRSCLPQVRPC
>FUSION-ENST00000522752.5:60634-ENST00000620407.2:13233|507
CNQIYLYFVSDFINYL
>FUSION-ENST00000522752.5:60634-ENST00000620407.2:13233|88
SPTLPGLGR
>FUSION-ENST00000522752.5:60634-ENST00000620407.2:13233|491
LGQMPSFLMPSLLERNLSSTEGNK
>FUSION-ENST00000522752.5:60634-ENST00000620407.2:13233|1616
IDTLSRVQL
>ENST00000643008.1|SNV-17104-T-C|2
RQAIKPQVDDTEDSDEEWTPR
>FUSION-ENST00000522752.5:60634-ENST00000620407.2:13233|1033
LPHDLTYPFLAPTSPGNASTSCQR
>ENST00000322893.12|INDEL-95670-A-AA|6
QTFDNYESNCFEVLLYKKK
>FUSION-ENST00000522752.5:60634-ENST00000620407.2:13233|1330
ALEPLDDIQAVALLGR
>ENST00000568491.1|SNV-19181-C-T|6
MLETEDQAVELGR
>ENST00000477632.5|SNV-162065-G-A|2
MTCKSCEEP
>FUSION-ENST00000522752.5:60634-ENST00000620407.2:13233|1001
MDCELKMGGDVR
>FUSION-ENST00000522752.5:60634-ENST00000620407.2:13233|1031
MEMPTLLAH
>FUSION-ENST00000522752.5:60634-ENST00000620407.2:13233|1877
LIDREGITIYLETK
>ENST00000485813.5|SNV-48818-G-C|6
MPRRCRPCASGCCGEAPR
>FUSION-ENST00000522752.5:60634-ENST00000620407.2:13233|1067
ECLYQLSAR
>ENST00000377317.5|SNV-1004-A-C|1
DLGPYVLHGRPYRPPSPPPPPR
>FUSION-ENST00000522752.5:60634-ENST00000620407.2:13233|1797
LCMHLEYFTMLA
>FUSION-ENST00000522752.5:60634-ENST00000620407.2:13233|351
MALHPGLLETVLVYAYSPCVTIK
>FUSION-ENST00000522752.5:60634-ENST00000620407.2:13233|846
IFDPVIFGKGPFQLK
>FUSION-ENST00000522752.5:60634-ENST00000620407.2:13233|1130
RVVCVYT
>FUSION-ENST00000522752.5:60634-ENST00000620407.2:13233|1053
EPGSPNHMPLEFQGKYGL
>ENST00000481921.5|SNV-5024-C-T|1
MTFLQQF
>ENST00000490848.5|SNV-13147-G-C|1
EWLVSNGVLVAR
>ENST00000469258.1|SNV-18527-C-T|1
LQTLCHSPLMSVWRTP
>FUSION-ENST00000522752.5:60634-ENST00000620407.2:13233|716
DTDGYRMWGEGIR
>FUSION-ENST00000650330.1:18552-ENST00000483593.5:5425|88
SHLSAFYPMRKTR
>ENST00000286614.11|SNV-160094-G-A|5
NVTPKVGDPETHK
>FUSION-ENST00000522752.5:60634-ENST00000620407.2:13233|1587
SPAPPFGSCEQFCFKHR
>FUSION-ENST00000522752.5:60634-ENST00000620407.2:13233|1800
HKGSLSSLRLCMHLEYFTMLA
>FUSION-ENST00000521642.5:60634-ENST00000620407.2:13233|3
GREPAGERHPRPTETA
>FUSION-ENST00000522752.5:60634-ENST00000620407.2:13233|1790
LCSVRQPHK
>FUSION-ENST00000522752.5:60634-ENST00000620407.2:13233|106
MTGPWQLLGNGGLCRAVIRVIAEGR
>ENST00000518829.5|SNV-11272-A-T|2
HLEVTINNFERQK
>FUSION-ENST00000522752.5:60634-ENST00000620407.2:13233|1906
APGASGWERPARTPPRPDR
>FUSION-ENST00000522752.5:60634-ENST00000620407.2:13233|548
MQICTHTYFLHTISGRPGPSETLPC
>FUSION-ENST00000522752.5:60634-ENST00000620407.2:13233|1495
WLTPVIPALWEAKAGGSPEVR
>ENST00000367249.9|SNV-3566-C-T|1
LGMIAGGTGITPML
>FUSION-ENST00000522752.5:60634-ENST00000620407.2:13233|629
MDTGCGVR
>FUSION-ENST00000522752.5:60634-ENST00000620407.2:13233|329
TCRGVIFR
>ENST00000307851.9|SNV-36078-T-G|2
DVNDWTSRYWLNGDFR
>FUSION-ENST00000522752.5:60634-ENST00000620407.2:13233|1145
TVCGVCMYVRLYGLGVWCV
>FUSION-ENST00000522752.5:60634-ENST00000620407.2:13233|1912
AGKVGFPLAAAGHER
>FUSION-ENST00000522752.5:60634-ENST00000620407.2:13233|819
KGEGAVWGLFYKGADPR
>FUSION-ENST00000487398.3:10851-ENST00000463625.6:181649|23
TMGETTRK
>FUSION-ENST00000522752.5:60634-ENST00000620407.2:13233|1775
KHINTCSQYWDYWPHLYV
>FUSION-ENST00000522752.5:60634-ENST00000620407.2:13233|79
VCIFFFLVTRGLCAVQYHHRR
>FUSION-ENST00000522752.5:60634-ENST00000620407.2:13233|1829
MKLRVWEAK
>FUSION-ENST00000522752.5:60634-ENST00000620407.2:13233|696
MGTEGTEP
>ENST00000549436.5|SNV-465095-T-C|7
LMEYIELVAIWQQHR
>FUSION-ENST00000522752.5:60634-ENST00000620407.2:13233|218
DVRGIEMIER
>FUSION-ENST00000522752.5:60634-ENST00000620407.2:13233|1144
MYVRLYGLGVWCV
>FUSION-ENST00000522752.5:60634-ENST00000620407.2:13233|1474
MENNLFLAFFSQESLESHPEVR
>FUSION-ENST00000522752.5:60634-ENST00000620407.2:13233|1696
NTFAHVCTHEPDAMLGSLEGIFMSK
>FUSION-ENST00000522752.5:60634-ENST00000620407.2:13233|316
GVIFRNLRHLFASPVSR
>FUSION-ENST00000522752.5:60634-ENST00000620407.2:13233|963
MLCSEEKEAHVGSAER
>ENST00000330498.4|SNV-7128-G-A|5
KHLHRLVFSLQHSK
>FUSION-ENST00000522752.5:60634-ENST00000620407.2:13233|201
IACGQEFKTSLGNISRR
>ENST00000643308.1|SNV-45638-C-T|2
MLRPLQRPPWRC
>ENST00000356860.8|SNV-377310-C-T|2
IDLYDVCR
>FUSION-ENST00000522752.5:60634-ENST00000620407.2:13233|1447
LIFSFHSLSFNKY
>ENST00000375772.7|SNV-98815-G-A|1
YHQNAHSR
>ENST00000416496.6|SNV-37439-C-G|1
EYEDGPLSLVMPKKP
>FUSION-ENST00000522752.5:60634-ENST00000620407.2:13233|1571
MPGNGVRNQIQYLQYHNCKENK
>ENST00000421826.6|SNV-5150-C-G|1
CLSFSGAETVAQLR
>FUSION-ENST00000522752.5:60634-ENST00000620407.2:13233|926
GLLITVSFIMR
>FUSION-ENST00000520340.5:60634-ENST00000620407.2:13233|2
ESCDPSLGLAGPGAKSQVCLYGL
>FUSION-ENST00000522752.5:60634-ENST00000620407.2:13233|684
TEVSVTPSLHKWTFHLLS
>ENST00000356860.8|SNV-377310-C-T|5
YYPASPWVDNSRTPNKIDLYDVCR
>FUSION-ENST00000487398.3:10851-ENST00000463625.6:181649|77
AQASFIS
>FUSION-ENST00000522752.5:60634-ENST00000620407.2:13233|985
TEKENNELR
>FUSION-ENST00000522752.5:60634-ENST00000620407.2:13233|843
EAEAGESLEPQR
>FUSION-ENST00000522752.5:60634-ENST00000620407.2:13233|295
GSAGTMSVTTGMQRNEK
>FUSION-ENST00000522752.5:60634-ENST00000620407.2:13233|582
GPFILVWP
>FUSION-ENST00000522752.5:60634-ENST00000620407.2:13233|976
MGCSTVVQS
>FUSION-ENST00000522752.5:60634-ENST00000620407.2:13233|518
CHAGALHPLTR
>FUSION-ENST00000522752.5:60634-ENST00000620407.2:13233|701
GSHCVVQAGLK
>ENST00000372979.9|INDEL-29628-A-AA|3
RIRVCFQGGEGAEL
>ENST00000341865.9|MNV-36766-CAT-C|11
EGLRPSWPAR
>FUSION-ENST00000522752.5:60634-ENST00000620407.2:13233|123
LPPSICDSLCVRVCGR
>ENST00000284601.4|SNV-196886-G-T|6
ENKTNITEHIKGQTDCEDVLGK
>FUSION-ENST00000522752.5:60634-ENST00000620407.2:13233|64
AAGKPRPSVGPRPA
>FUSION-ENST00000522752.5:60634-ENST00000620407.2:13233|1392
MLCCTAIVLKTVQR
>FUSION-ENST00000522752.5:60634-ENST00000620407.2:13233|676
ELSCNPVQKNVERNLR
>FUSION-ENST00000522752.5:60634-ENST00000620407.2:13233|634
WLTPVIPALWEAEAGGPPEVR
>FUSION-ENST00000522752.5:60634-ENST00000620407.2:13233|1816
MITISTSQAILR
>FUSION-ENST00000522752.5:60634-ENST00000620407.2:13233|281
VAGTCNPSYLGG
>FUSION-ENST00000522752.5:60634-ENST00000620407.2:13233|1105
ILNILFGGKKKPASFLR
>FUSION-ENST00000522752.5:60634-ENST00000620407.2:13233|865
MNICIILP
>ENST00000241704.8|SNV-37795-T-A|1
SGAWDESGVIIYTTSNHIK
>FUSION-ENST00000522752.5:60634-ENST00000620407.2:13233|236
MGNGEHQLFPIAFKPK
>FUSION-ENST00000522752.5:60634-ENST00000620407.2:13233|1558
YSIYNITIVK
>FUSION-ENST00000522752.5:60634-ENST00000620407.2:13233|844
IFDPVIFGKGPFQLKISVVL
>FUSION-ENST00000522752.5:60634-ENST00000620407.2:13233|1319
LWSQLLGRR
>ENST00000553981.1|SNV-2770-C-A|8
VRRIPWTAASSK
>ENST00000568188.1|SNV-7128-G-A|3
APTLPSSTAWSSVSSIAR
>FUSION-ENST00000522752.5:60634-ENST00000620407.2:13233|1268
MVQGLSKK
>FUSION-ENST00000522752.5:60634-ENST00000620407.2:13233|1470
FNSLVRECYVY
>ENST00000319170.10|INDEL-94590-A-AA|4
CSSTVPSCSK
>ENST00000322954.11|SNV-96398-G-A|2
ETFEKEVGIIK
>ENST00000409937.1|SNV-50812-A-G|7
MKDSLIDEELAR
>FUSION-ENST00000522752.5:60634-ENST00000620407.2:13233|374
MISAHRNLCLPGSSDSPASASR
>FUSION-ENST00000522752.5:60634-ENST00000620407.2:13233|1857
ANFVPNVTDVHK
>FUSION-ENST00000522752.5:60634-ENST00000620407.2:13233|1592
MHEGSNFFTF
>ENST00000405659.5|SNV-18996-A-T|2
LQSMLSNIREVAQQGGLK
>FUSION-ENST00000522752.5:60634-ENST00000620407.2:13233|1564
ENKLPIISSSGDNC
>FUSION-ENST00000522752.5:60634-ENST00000620407.2:13233|190
MGTERLEHESLISQAGVTSGKK
>ENST00000271588.9|SNV-243417-G-T|1
ITLDVGSPPVFIQ
>ENST00000582417.1|SNV-12109-A-G|4
HWEWSHLSFRWKPGQFVFK
>FUSION-ENST00000522752.5:60634-ENST00000620407.2:13233|349
NAVFHFQI
>FUSION-ENST00000522752.5:60634-ENST00000620407.2:13233|1782
KAHPWSLPRNTVPPYSSEYMK
>ENST00000415336.1|SNV-204-G-T|2
THSSKSSAHTASDTAGSMVR
>ENST00000317025.13|SNV-52723-G-C|4
HTSAEEEEPPPVKIASK
>FUSION-ENST00000522752.5:60634-ENST00000620407.2:13233|223
SQKGEWGQARCQAWNPSILGGR
>FUSION-ENST00000522752.5:60634-ENST00000620407.2:13233|261
MNIHANCFQRQRLVSCK
>FUSION-ENST00000522752.5:60634-ENST00000620407.2:13233|529
MSCRTSLFFTLLVGVVFFCFFFTK
>FUSION-ENST00000522752.5:60634-ENST00000620407.2:13233|1115
CGVCETAWCVDMRLWGWRCMVCV
>FUSION-ENST00000522752.5:60634-ENST00000620407.2:13233|171
GRGQRAPAQK
>FUSION-ENST00000522752.5:60634-ENST00000620407.2:13233|623
MLKLILLHLPHK
>FUSION-ENST00000522752.5:60634-ENST00000620407.2:13233|264
NIHANCFQR
>FUSION-ENST00000522752.5:60634-ENST00000620407.2:13233|95
MEMNRLK
>ENST00000457354.7|MNV-14255-CAGA-C|1
VEEEQEADEEDVSEEAESKEGTNK
>ENST00000379388.7|SNV-114931-T-A|1
LAEIEHSSTESSFESTLSRSLSR
>FUSION-ENST00000543751.5:10851-ENST00000463625.6:181649|1
LTHTVLKFFYLLQ
>FUSION-ENST00000522752.5:60634-ENST00000620407.2:13233|1511
PVILALWEAEEGRSPEVR
>FUSION-ENST00000522752.5:60634-ENST00000620407.2:13233|73
VLEKSSR
>FUSION-ENST00000522752.5:60634-ENST00000620407.2:13233|1918
ERAGARPR
>FUSION-ENST00000522752.5:60634-ENST00000620407.2:13233|1422
MNHCSLLFLYLPAPLLLFVETWYP
>FUSION-ENST00000522752.5:60634-ENST00000620407.2:13233|81
VCIFFFLVTR
>FUSION-ENST00000522752.5:60634-ENST00000620407.2:13233|299
SSRPAWPT
>FUSION-ENST00000522752.5:60634-ENST00000620407.2:13233|1329
ALEPLDDIQAVALLGRCV
>FUSION-ENST00000522752.5:60634-ENST00000620407.2:13233|1421
NHCSLLFLYLPAPLLLFVETWYP
>FUSION-ENST00000522752.5:60634-ENST00000620407.2:13233|35
GRPRGGGFASR
>FUSION-ENST00000487398.3:10851-ENST00000463625.6:181649|87
ECSGAILAHCK
>FUSION-ENST00000522752.5:60634-ENST00000620407.2:13233|1848
MLPMFTNINLLQAAY
>FUSION-ENST00000536860.5:8878-ENST00000463625.6:181649|39
YYELHETIGTGEDGINWSISDK
>ENST00000381323.7|SNV-102286-G-A|1
AWNTVCPLVVRLKR
>ENST00000400454.6|SNV-477992-G-A|2
DVQNEDGLYNYHCITRHR
>ENST00000527370.5|SNV-13979-C-T|11
RSASSCQMAMWPTWASWK
>FUSION-ENST00000522752.5:60634-ENST00000620407.2:13233|1324
MCCRRLWSQLLGR
>FUSION-ENST00000522752.5:60634-ENST00000620407.2:13233|1567
NQIQYLQYHNCKENK
>ENST00000645132.1|SNV-21682-G-T|1
AADLEELYGDIDALEFYPGLLLEK
>ENST00000521665.1|SNV-36078-T-G|2
MIGHPDTG
>ENST00000318317.8|SNV-15496-G-C|1
HSIWLSYHSIPSLPRFGYRK
>FUSION-ENST00000522752.5:60634-ENST00000620407.2:13233|815
MKERCYPTLHPGSFCLSLR
>FUSION-ENST00000522752.5:60634-ENST00000620407.2:13233|1521
DWYINFSIFICKSSLSLYGEAS
>FUSION-ENST00000487398.3:10851-ENST00000463625.6:181649|63
GREMLADYCDNSGVDAR
>ENST00000342740.6|SNV-4661-A-T|1
GFLSLSQQLLCFPSGLSKLCLAK
>ENST00000240499.8|INDEL-35855-A-AAC|5
FIVQINPTNVK
>FUSION-ENST00000522752.5:60634-ENST00000620407.2:13233|1691
AGSLLQGSLICVLILQGL
>FUSION-ENST00000487398.3:10851-ENST00000463625.6:181649|22
TMGETTRKFFLEMLIWGFLLAA
>FUSION-ENST00000522752.5:60634-ENST00000620407.2:13233|445
MYTCAMLVRCTH
>FUSION-ENST00000522752.5:60634-ENST00000620407.2:13233|26
MPSIGLTR
>FUSION-ENST00000522752.5:60634-ENST00000620407.2:13233|798
MYYFALNTKGI
>ENST00000557578.1|SNV-78728-G-A|5
DLYGILWWRITSRYLPCYWTIIK
>ENST00000557789.5|SNV-5196-C-A|3
QTKQTFGAR
>FUSION-ENST00000522752.5:60634-ENST00000620407.2:13233|1530
LGTIILNQFGKKK
>FUSION-ENST00000522752.5:60634-ENST00000620407.2:13233|1553
MPGLILF
>FUSION-ENST00000522752.5:60634-ENST00000620407.2:13233|476
MINVLLIHK
>FUSION-ENST00000522752.5:60634-ENST00000620407.2:13233|268
TVTMNIHANCFQR
>FUSION-ENST00000522752.5:60634-ENST00000620407.2:13233|290
MSVTTGMQRNEK
>ENST00000429277.6|MNV-49638-GAT-G|1
TSLADVCFVEEQNNVYCERL
>FUSION-ENST00000522752.5:60634-ENST00000620407.2:13233|1813
ITISTSQAILRLT
>FUSION-ENST00000522752.5:60634-ENST00000620407.2:13233|1744
DNADLKEVLLLR
>ENST00000312358.12|SNV-48818-G-C|1
GGLGEGEYAQTLQALRQRLLR
>FUSION-ENST00000522752.5:60634-ENST00000620407.2:13233|1456
KSEYLFIILR
>FUSION-ENST00000522752.5:60634-ENST00000620407.2:13233|1494
SWPCAVAHACNPSTLGGR
>ENST00000389301.8|SNV-69992-G-A|2
GLLNACLQSR
>FUSION-ENST00000522752.5:60634-ENST00000620407.2:13233|536
MPLCLAEMLFFYGTLAQLANAFLK
>ENST00000639479.1|SNV-2291-C-G|6
MALSVGSLQCVARRGLHQGGAR
>FUSION-ENST00000522752.5:60634-ENST00000620407.2:13233|178
WGVRELCQSPQGCK
>FUSION-ENST00000487398.3:10851-ENST00000463625.6:181649|64
SRGREMLADYCDNSGVDAR
>FUSION-ENST00000522752.5:60634-ENST00000620407.2:13233|1366
MSLAFLTTAKCYVSMATSELFLNR
>FUSION-ENST00000487398.3:10851-ENST00000463625.6:181649|38
MGWSAREREGLR
>FUSION-ENST00000522752.5:60634-ENST00000620407.2:13233|313
NLRHLFASPVSR
>FUSION-ENST00000543751.5:10851-ENST00000463625.6:181649|9
MMNFSNIMNYMKLLGQVIVIFFWR
>FUSION-ENST00000522752.5:60634-ENST00000620407.2:13233|707
LYHGDLVEIQRVEVHRHTMLK
>FUSION-ENST00000522752.5:60634-ENST00000620407.2:13233|1660
CWLGGFRHKK
>ENST00000317025.13|SNV-52723-G-C|5
RHTSAEEEEPPPVKIASK
>FUSION-ENST00000522752.5:60634-ENST00000620407.2:13233|947
GVTWRPSYNTDGQAHPKFLMQ
>FUSION-ENST00000522752.5:60634-ENST00000620407.2:13233|399
GMRESHR
>FUSION-ENST00000522752.5:60634-ENST00000620407.2:13233|1174
APCAAGSGSPPSFLTEQRRFGHR
>FUSION-ENST00000522752.5:60634-ENST00000620407.2:13233|1590
MSPAPPFGSCEQFCFK
>FUSION-ENST00000522752.5:60634-ENST00000620407.2:13233|930
MLINVNKYSYILTC
>ENST00000504154.6|SNV-298933-G-A|1
SLRLLSLHR
>FUSION-ENST00000522752.5:60634-ENST00000620407.2:13233|876
ERQIININR
>FUSION-ENST00000522752.5:60634-ENST00000620407.2:13233|449
MHCLGHLFYFGGGEKKK
>ENST00000513065.1|SNV-23151-A-C|2
SDTSSNHAVLKLANGDEV
>FUSION-ENST00000522752.5:60634-ENST00000620407.2:13233|207
GGRIACGQEFK
>FUSION-ENST00000522752.5:60634-ENST00000620407.2:13233|708
LYHGDLVEIQRVEVHR
>FUSION-ENST00000522752.5:60634-ENST00000620407.2:13233|1805
MNSGCEVGFSC
>FUSION-ENST00000338086.9:57859-ENST00000453412.1:32110|1
NWRNHPWT
>FUSION-ENST00000522752.5:60634-ENST00000620407.2:13233|1486
NPVCTKNTK
>FUSION-ENST00000522752.5:60634-ENST00000620407.2:13233|372
TDQWVDMTR
>FUSION-ENST00000487398.3:10851-ENST00000463625.6:181649|49
AVKGVGHFTHTYVHTYVCMFLLR
>ENST00000460444.5|SNV-27065-G-A|1
LPARLTLEFSAFDIVPCGHVKLCAK
>FUSION-ENST00000522752.5:60634-ENST00000620407.2:13233|1251
CTRDSMCGWGCVVCVR
>FUSION-ENST00000522752.5:60634-ENST00000620407.2:13233|9
MEELSERQDASLRNPR
>FUSION-ENST00000522752.5:60634-ENST00000620407.2:13233|914
YPSMGSK
>ENST00000315266.9|SNV-317080-G-C|1
ETLIHWCDEK
>FUSION-ENST00000522752.5:60634-ENST00000620407.2:13233|1382
MFRHCEHYYVCGNLHEQKK
>ENST00000525971.6|SNV-8482-G-A|9
MHLRTGLSTEYEESSK
>ENST00000322954.11|SNV-96398-G-A|4
NSSVPLAEHLQIKETFEK
>FUSION-ENST00000522752.5:60634-ENST00000620407.2:13233|319
MRSDAVIGNVVLIRHHHALAWLD
>FUSION-ENST00000522752.5:60634-ENST00000620407.2:13233|1248
DSMCGWGCVVCVR
>FUSION-ENST00000522752.5:60634-ENST00000620407.2:13233|362
MFVFSYIYIEHLLSVWFCPNFWR
>FUSION-ENST00000522752.5:60634-ENST00000620407.2:13233|250
FQRAHFGAAVSVGTCR
>FUSION-ENST00000522752.5:60634-ENST00000620407.2:13233|330
DSYSLLLTLSSRTCRGVIFR
>ENST00000295962.8|INDEL-33424-C-CA|3
KTFPPGR
>ENST00000641342.1|SNV-5752-G-T|4
NREVQNSFKK
>FUSION-ENST00000522752.5:60634-ENST00000620407.2:13233|1176
APCAAGSGSPPSFLTEQR
>ENST00000471481.1|SNV-17982-G-A|1
VLFLVAWTVTEITR
>FUSION-ENST00000522752.5:60634-ENST00000620407.2:13233|481
MPSLLERNLSSTEGNKMC
>FUSION-ENST00000522752.5:60634-ENST00000620407.2:13233|77
GLCAVQYHHRR
>ENST00000529681.5|SNV-17798-C-G|2
VSTVCVR
>ENST00000361417.6|SNV-37636-G-A|2
SPSPKSTLLTQNGTGSLPR
>FUSION-ENST00000522752.5:60634-ENST00000620407.2:13233|953
LETGFCVR
>FUSION-ENST00000522752.5:60634-ENST00000620407.2:13233|1475
EVAVSRDHTTTL
>ENST00000341640.6|SNV-3643-A-G|3
VLRALQEDQGLPCARLR
>ENST00000583204.5|SNV-14330-T-C|6
MWRLPRLQSLK
>FUSION-ENST00000522752.5:60634-ENST00000620407.2:13233|649
MRLLLQR
>ENST00000641342.1|SNV-5752-G-T|3
EVQNSFK
>ENST00000641342.1|SNV-5752-G-T|1
EVQNSFKKVLR
>FUSION-ENST00000529359.5:3103-ENST00000534539.1:34057|1
HHWQGPMRERES
>ENST00000492479.1|MNV-161143-TA-T|2
ARWAHRGPL
>ENST00000469372.5|SNV-41534-T-G|5
NDYRDIYAIGVGK
>ENST00000569446.3|SNV-3190-C-A|1
SLALKSYLNKHYESACFK
>ENST00000518829.5|SNV-11272-A-T|3
HLEVTINNFER
>FUSION-ENST00000522752.5:60634-ENST00000620407.2:13233|350
ALHPGLLETVLVYAYSPCVTIK
>FUSION-ENST00000522752.5:60634-ENST00000620407.2:13233|1786
QPHKSFGMSR
>FUSION-ENST00000522752.5:60634-ENST00000620407.2:13233|1358
ATSELFLNRGLR
>FUSION-ENST00000489766.5:10851-ENST00000463625.6:181649|9
MVAIKIMDKNTLGEK
>FUSION-ENST00000522752.5:60634-ENST00000620407.2:13233|440
MQSWLTATSASWVQAILLCQPSE
>FUSION-ENST00000522752.5:60634-ENST00000620407.2:13233|1869
LFSLRKIHLTITK
>FUSION-ENST00000522752.5:60634-ENST00000620407.2:13233|1752
MAVMDNADLK
>ENST00000309166.8|SNV-151-A-C|6
MFYSGLLTEGGRQETDMR
>ENST00000343958.9|SNV-124752-T-G|3
ATMCMICTSEFTLTGR
>FUSION-ENST00000522752.5:60634-ENST00000620407.2:13233|1463
ILRLLELGMEYIPVPPLQPVC
>FUSION-ENST00000522752.5:60634-ENST00000620407.2:13233|917
NSKPVKYPSMGSK
>FUSION-ENST00000648725.1:18552-ENST00000483593.5:5425|1
LSVACFYGGTSYQSQI
>FUSION-ENST00000522752.5:60634-ENST00000620407.2:13233|811
CYPTLHPGSFCLSLR
>FUSION-ENST00000522752.5:60634-ENST00000620407.2:13233|158
TVLLCPGRR
>FUSION-ENST00000522752.5:60634-ENST00000620407.2:13233|1134
EWVWVGVYDVGVR
>FUSION-ENST00000522752.5:60634-ENST00000620407.2:13233|183
TRWELFTVDHER
>FUSION-ENST00000543751.5:10851-ENST00000463625.6:181649|5
QWIDQLFESIDYLGRCELFR
>FUSION-ENST00000522752.5:60634-ENST00000620407.2:13233|167
KDGECGNYVSHHR
>FUSION-ENST00000522752.5:60634-ENST00000620407.2:13233|1339
NFRVLSIFGGRVVPFLR
>ENST00000485993.4|SNV-5150-C-G|3
LKIVLHSLGQKCLSFSGAETVAQLR
>FUSION-ENST00000522752.5:60634-ENST00000620407.2:13233|853
MHVIPATREAEAGESLEPQR
>FUSION-ENST00000522752.5:60634-ENST00000620407.2:13233|1388
IFGFQLSLDGFCLFIPIH
>FUSION-ENST00000522752.5:60634-ENST00000620407.2:13233|1594
FCHVGQADLK
>ENST00000312358.12|SNV-48818-G-C|5
LARGGLGEGEYAQTLQALR
>ENST00000379933.7|INDEL-123279-G-GTCCCCTAT|2
RGAASSPLPAQHPALLFL
>FUSION-ENST00000642889.1:194486-ENST00000651657.1:63151|4
IYPMSSGFEDMLASHSPVSTPGNK
>FUSION-ENST00000522752.5:60634-ENST00000620407.2:13233|932
WVLQRGRSQ
>FUSION-ENST00000522752.5:60634-ENST00000620407.2:13233|997
MGGDVRQTR
>FUSION-ENST00000522752.5:60634-ENST00000620407.2:13233|1384
MFRHCEHYYVCGNLHEQK
>ENST00000492479.1|MNV-161143-TA-T|4
DAQPRAR
>ENST00000272895.12|SNV-128274-T-C|3
ILYAPYNPATK
>FUSION-ENST00000522752.5:60634-ENST00000620407.2:13233|892
MPLHSSLNER
>FUSION-ENST00000522752.5:60634-ENST00000620407.2:13233|1694
LGSLEGIFMSK
>FUSION-ENST00000522752.5:60634-ENST00000620407.2:13233|1398
NIHKANTAPLLFRK
>FUSION-ENST00000522752.5:60634-ENST00000620407.2:13233|1112
RLWGWRCMVCV
>FUSION-ENST00000522752.5:60634-ENST00000620407.2:13233|1007
LLCMSRSER
>ENST00000240499.8|INDEL-35855-A-AAC|8
NVNIRKFIVQINPTNVK
>FUSION-ENST00000522752.5:60634-ENST00000620407.2:13233|1341
LHRNFRVLSIFGGR
>ENST00000447016.6|SNV-39792-G-T|3
KKPRMGR
>FUSION-ENST00000522752.5:60634-ENST00000620407.2:13233|344
TQPERVLAMNIP
>ENST00000274181.7|SNV-101752-T-C|2
NPGAAWEYSMPR
>FUSION-ENST00000522752.5:60634-ENST00000620407.2:13233|820
KGEGAVWGLFYK
>FUSION-ENST00000487398.3:10851-ENST00000463625.6:181649|50
DDGGVDEGDVKAVK
>FUSION-ENST00000522752.5:60634-ENST00000620407.2:13233|1764
MLFIQVLPCSDVQATSLSRIQESRR
>FUSION-ENST00000522752.5:60634-ENST00000620407.2:13233|40
MDVVCGTRRGR
>FUSION-ENST00000489766.5:8878-ENST00000463625.6:181649|43
KLLGQEK
>ENST00000240499.8|INDEL-35855-A-AAC|7
KFIVQINPTNVK
>FUSION-ENST00000522752.5:60634-ENST00000620407.2:13233|11
MEELSERQDASLR
>FUSION-ENST00000522752.5:60634-ENST00000620407.2:13233|802
MNEHMYYFALNTKGI
>ENST00000568188.1|SNV-7128-G-A|2
APTLPSSTAWSSVSSIARR
>FUSION-ENST00000522752.5:60634-ENST00000620407.2:13233|1278
LPAGEAAQQK
>ENST00000321765.10|SNV-13035-G-A|1
HAETLVCCCFDLLKKLR
>FUSION-ENST00000522752.5:60634-ENST00000620407.2:13233|1506
GLIPAWPTTLK
>FUSION-ENST00000522752.5:60634-ENST00000620407.2:13233|1698
PCWALWKVYS
>FUSION-ENST00000522752.5:60634-ENST00000620407.2:13233|879
ELMSSRERQIININR
>FUSION-ENST00000522752.5:60634-ENST00000620407.2:13233|1722
FHNVHNLYFR
>FUSION-ENST00000522752.5:60634-ENST00000620407.2:13233|1103
KKPASFLREK
>FUSION-ENST00000522752.5:60634-ENST00000620407.2:13233|1591
HEGSNFFTF
>FUSION-ENST00000522752.5:60634-ENST00000620407.2:13233|1689
FEITHSLVVYFWR
>FUSION-ENST00000487398.3:10851-ENST00000463625.6:181649|54
LADYCDNSGVDAR
>ENST00000331426.6|SNV-10738-A-G|1
ALYLKLRK
>FUSION-ENST00000487398.3:10851-ENST00000463625.6:181649|56
EMLADYCDNSGVDAR
>FUSION-ENST00000522752.5:60634-ENST00000620407.2:13233|942
MHKVLTSID
>FUSION-ENST00000543751.5:10851-ENST00000463625.6:181649|3
CELFRLTHTVLKFFYLLQ
>ENST00000476031.1|SNV-2252-G-T|4
MRASSQARPRATSLTLPQSTTV
>ENST00000557789.5|SNV-5196-C-A|11
LFHGKKDR
>FUSION-ENST00000522752.5:60634-ENST00000620407.2:13233|1792
MCRLCSVRQPHK
>FUSION-ENST00000650330.1:18552-ENST00000483593.5:5425|81
TRVTEGSQGTIMTR
>ENST00000436791.1|SNV-17642-A-T|4
ILCGTDQILPQEIKFQGSWHRFLHR
>FUSION-ENST00000522752.5:60634-ENST00000620407.2:13233|1314
MLCFYGYIR
>ENST00000451513.5|SNV-27065-G-A|6
LDEAPKDIKGYYYNGDSAR
>ENST00000382079.3|SNV-103847-A-C|4
GKSDTSSNHAVLKLANGDEVWLR
>FUSION-ENST00000522752.5:60634-ENST00000620407.2:13233|216
DVRGIEMIERK
>FUSION-ENST00000522752.5:60634-ENST00000620407.2:13233|197
TSLGNISRR
>FUSION-ENST00000522752.5:60634-ENST00000620407.2:13233|549
GSFSIFLKECFPSF
>ENST00000331426.6|SNV-10738-A-G|4
ELIEEWSRALYLK
>FUSION-ENST00000648725.1:18552-ENST00000483593.5:5425|2
KLSVACFYGGTSYQSQI
>FUSION-ENST00000522752.5:60634-ENST00000620407.2:13233|1603
CVHVVACIR
>FUSION-ENST00000522752.5:60634-ENST00000620407.2:13233|1190
MRWGGVVCM
>ENST00000331565.5|SNV-47749-T-C|2
MTKDISNLEENDETR
>FUSION-ENST00000522752.5:60634-ENST00000620407.2:13233|727
MLRTRSVSDFR
>FUSION-ENST00000522752.5:60634-ENST00000620407.2:13233|152
MHHNSEITVPPGTPYPGK
>ENST00000568188.1|SNV-7128-G-A|1
APTLPSSTAWSSVSSIARRNGR
>ENST00000641350.1|SNV-748-C-T|1
AFCIFWFHLK
>ENST00000367249.9|SNV-3566-C-T|3
VAKKLGMIAGGTGITPML
>FUSION-ENST00000522752.5:60634-ENST00000620407.2:13233|646
LLLQRGPVTQSDK
>FUSION-ENST00000522752.5:60634-ENST00000620407.2:13233|1505
GLIPAWPTTLKYHLK
>FUSION-ENST00000522752.5:60634-ENST00000620407.2:13233|1159
PHCLAVCRPLPR
>FUSION-ENST00000522752.5:60634-ENST00000620407.2:13233|614
LILLHLPHK
>FUSION-ENST00000522752.5:60634-ENST00000620407.2:13233|1450
MLIFSFHSLSFNK
>FUSION-ENST00000522752.5:60634-ENST00000620407.2:13233|554
KPTGCPVTWAPTGHLGKGTPCLEW
>FUSION-ENST00000522752.5:60634-ENST00000620407.2:13233|468
DALFRTFILFWR
>FUSION-ENST00000522752.5:60634-ENST00000620407.2:13233|1333
KPILFICLILCMFS
>FUSION-ENST00000543751.5:8878-ENST00000463625.6:181649|5
MMNFSNIMNYMKLLGQEK
>ENST00000674084.1|SNV-5017-G-A|1
ISVIQFLEAPIGDEDAEEAAAEKR
>ENST00000341865.9|MNV-36766-CAT-C|1
GVPLRGH
>ENST00000534151.1|INDEL-6486-G-GGC|15
AGLQRLAR
>ENST00000485813.5|SNV-48818-G-C|7
ASMPRRCRPCASGCCGEAPR
>FUSION-ENST00000522752.5:60634-ENST00000620407.2:13233|1919
MERAGARPR
>FUSION-ENST00000522752.5:60634-ENST00000620407.2:13233|258
QRLVSCKFQR
>ENST00000534151.1|INDEL-6486-G-GGC|5
LQGPTQPSK
>FUSION-ENST00000522752.5:60634-ENST00000620407.2:13233|1393
MLCCTAIVLK
>FUSION-ENST00000522752.5:60634-ENST00000620407.2:13233|180
WELFTVDHERWGVR
>FUSION-ENST00000522752.5:60634-ENST00000620407.2:13233|1423
MMNHCSLLFLYLPAPLLLFVETWYP
>FUSION-ENST00000522752.5:60634-ENST00000620407.2:13233|1720
FHNVHNLYFRII
>ENST00000282406.9|SNV-83474-G-A|5
RVWCTLIGKTLYYFQSQEDK
>FUSION-ENST00000522752.5:60634-ENST00000620407.2:13233|1759
MLPGYRLPAEHMAVMDNADLK
>FUSION-ENST00000522752.5:60634-ENST00000620407.2:13233|1629
YVIFRRCWLALSPVKPIPK
>ENST00000322954.11|SNV-96398-G-A|3
NSSVPLAEHLQIKETFEKEVGIIK
>FUSION-ENST00000522752.5:60634-ENST00000620407.2:13233|126
MENISYFPLPSNLKMSPGLLACY
>FUSION-ENST00000522752.5:60634-ENST00000620407.2:13233|1438
SQTRGNDLVNGGGCVELK
>ENST00000331426.6|SNV-10738-A-G|3
ELIEEWSRALYLKLR
>FUSION-ENST00000522752.5:60634-ENST00000620407.2:13233|328
TCRGVIFRNLR
>FUSION-ENST00000522752.5:60634-ENST00000620407.2:13233|29
DQILEFQASTRRPR
>FUSION-ENST00000522752.5:60634-ENST00000620407.2:13233|1161
CVDGRCDGTF
>FUSION-ENST00000522752.5:60634-ENST00000620407.2:13233|514
ACCLPFNLK
>ENST00000469372.5|SNV-41534-T-G|4
NDYRDIYAIGVGKLDVDWR
>FUSION-ENST00000522752.5:60634-ENST00000620407.2:13233|283
IRELFRR
>ENST00000527370.5|SNV-13979-C-T|8
SASSCQMAMWPTWASWKR
>FUSION-ENST00000522752.5:60634-ENST00000620407.2:13233|959
EAHVGSAER
>FUSION-ENST00000522752.5:60634-ENST00000620407.2:13233|1776
MKHINTCSQYWDYWPHLYV
>FUSION-ENST00000543751.5:10851-ENST00000463625.6:181649|8
MNFSNIMNYMKLLGQVIVIFFWR
>FUSION-ENST00000522752.5:60634-ENST00000620407.2:13233|943
HGIAHHGFIYNEEQQTR
>FUSION-ENST00000522752.5:60634-ENST00000620407.2:13233|1509
SPEVRGLIPAWPTTLK
>FUSION-ENST00000522752.5:60634-ENST00000620407.2:13233|1682
MKCLKSLIP
>FUSION-ENST00000522752.5:60634-ENST00000620407.2:13233|1676
MSTSLWDTCP
>FUSION-ENST00000545464.5:14875-ENST00000450708.7:1162|70
WTPSSTPAAAHRPPPWG
>FUSION-ENST00000522752.5:60634-ENST00000620407.2:13233|626
DTGCGVRELGSTMVILWK
>FUSION-ENST00000522752.5:60634-ENST00000620407.2:13233|347
SHRTQPER
>FUSION-ENST00000522752.5:60634-ENST00000620407.2:13233|1420
MSDYPQGSLTLTLLHSQNTYCYR
>FUSION-ENST00000522752.5:60634-ENST00000620407.2:13233|75
REVTVAR
>FUSION-ENST00000487398.3:10851-ENST00000463625.6:181649|69
VVWMRVM
>FUSION-ENST00000522752.5:60634-ENST00000620407.2:13233|594
MWGRGEGETDANMHTHILFAYNFR
>FUSION-ENST00000522752.5:60634-ENST00000620407.2:13233|1303
LKKFSSHTNVLMDGVMER
>ENST00000331565.5|SNV-47749-T-C|3
GRMTKDISNLEENDETR
>ENST00000518829.5|SNV-11272-A-T|6
AAMDASRTSRHLEVTINNFER
>FUSION-ENST00000522752.5:60634-ENST00000620407.2:13233|1637
KNPSLQSIK
>FUSION-ENST00000487398.3:10851-ENST00000463625.6:181649|43
GFIDGLEC
>FUSION-ENST00000487398.3:10851-ENST00000463625.6:181649|80
HAWLIFCIFSRDGVSPC
>FUSION-ENST00000522752.5:60634-ENST00000620407.2:13233|1892
TPSLVCSKGFMMISEKK
>ENST00000490848.5|SNV-13147-G-C|4
LQSLADRR
>FUSION-ENST00000522752.5:60634-ENST00000620407.2:13233|977
PLPVVSERLTQHLK
>ENST00000652537.1|SNV-36428-T-C|3
DDYNETAHK
>FUSION-ENST00000522752.5:60634-ENST00000620407.2:13233|346
MSHRTQPERVLAMNIP
>FUSION-ENST00000522752.5:60634-ENST00000620407.2:13233|365
NLCLPGSSDSPASASR
>FUSION-ENST00000522752.5:60634-ENST00000620407.2:13233|352
LARLVSYS
>FUSION-ENST00000522752.5:60634-ENST00000620407.2:13233|232
DVARPLGLLLKQRNK
>FUSION-ENST00000522752.5:60634-ENST00000620407.2:13233|1837
AVRACSSSYLGG
>ENST00000373298.7|INDEL-5059-A-AA|3
SGRALWQTGEWQISASNLCGSR
>FUSION-ENST00000522752.5:60634-ENST00000620407.2:13233|1391
LCCTAIVLK
>FUSION-ENST00000522752.5:60634-ENST00000620407.2:13233|619
ELGSTMVILWKFKE
>FUSION-ENST00000522752.5:60634-ENST00000620407.2:13233|1265
VQGLSKKLCLR
>FUSION-ENST00000522752.5:60634-ENST00000620407.2:13233|874
QIININR
>FUSION-ENST00000522752.5:60634-ENST00000620407.2:13233|840
GPFQLKISVVL
>FUSION-ENST00000522752.5:60634-ENST00000620407.2:13233|1677
STPVVNSY
>FUSION-ENST00000522752.5:60634-ENST00000620407.2:13233|680
MLPSLKELSCNPVQKNVER
>FUSION-ENST00000522752.5:60634-ENST00000620407.2:13233|1208
MRLCMGGCVWCV
>ENST00000534151.1|INDEL-6486-G-GGC|12
LARHICLWALCSHIIQR
>FUSION-ENST00000522752.5:60634-ENST00000620407.2:13233|1547
VSPSWPGWS
>FUSION-ENST00000522752.5:60634-ENST00000620407.2:13233|433
FPFLCPCDLTVQFPPMSENMR
>ENST00000367249.9|SNV-3566-C-T|2
KLGMIAGGTGITPML
>FUSION-ENST00000522752.5:60634-ENST00000620407.2:13233|1175
APCAAGSGSPPSFLTEQRR
>FUSION-ENST00000522752.5:60634-ENST00000620407.2:13233|1469
MCNFISASLNLLLV
>FUSION-ENST00000522752.5:60634-ENST00000620407.2:13233|1741
FIVNVTR
>FUSION-ENST00000522752.5:60634-ENST00000620407.2:13233|1435
YVGIYMSR
>FUSION-ENST00000522752.5:60634-ENST00000620407.2:13233|318
RSDAVIGNVVLIRHHHALAWLD
>FUSION-ENST00000642889.1:194486-ENST00000651657.1:63151|5
RIYPMSSGFEDMLASHSPVSTPGNK
>FUSION-ENST00000522752.5:60634-ENST00000620407.2:13233|378
ANFSSVIQKK
>FUSION-ENST00000522752.5:60634-ENST00000620407.2:13233|1746
MDNADLK
>FUSION-ENST00000522752.5:60634-ENST00000620407.2:13233|777
HEIHYVSYTPSTHSLK
>FUSION-ENST00000489766.5:8878-ENST00000463625.6:181649|45
NYMKLLGQEKMV
>FUSION-ENST00000522752.5:60634-ENST00000620407.2:13233|964
MLCSEEK
>FUSION-ENST00000522752.5:60634-ENST00000620407.2:13233|739
LNLCRFIIFK
>FUSION-ENST00000522752.5:60634-ENST00000620407.2:13233|1032
GFDAALFSSMQTSP
>FUSION-ENST00000522752.5:60634-ENST00000620407.2:13233|524
SKICSPVYFSR
>FUSION-ENST00000522752.5:60634-ENST00000620407.2:13233|394
SCSPEQSLGK
>FUSION-ENST00000522752.5:60634-ENST00000620407.2:13233|1497
LRSWPCAVAHACNPSTLGGRGGQVT
>FUSION-ENST00000522752.5:60634-ENST00000620407.2:13233|464
TFILFWRWGKEEGIK
>ENST00000389394.8|SNV-172126-G-A|4
LVFFQDAIKHVSR
>FUSION-ENST00000522752.5:60634-ENST00000620407.2:13233|1803
MHKGSLSSLR
>FUSION-ENST00000522752.5:60634-ENST00000620407.2:13233|1488
SLRPAWPTLRNPVCTK
>ENST00000635215.1|SNV-3481-C-T|4
MVLVSIRTISR
>FUSION-ENST00000522752.5:60634-ENST00000620407.2:13233|37
GWRARGRPR
>FUSION-ENST00000522752.5:60634-ENST00000620407.2:13233|988
MLLAQGPHIQYCC
>FUSION-ENST00000522752.5:60634-ENST00000620407.2:13233|1353
LCQAYIFQGQSLEFIFCNNRT
>FUSION-ENST00000522752.5:60634-ENST00000620407.2:13233|756
SFPAKNFCGSMRSEMDA
>ENST00000272224.5|SNV-3504-C-G|1
RLLYSRAAEPLVGQR
>FUSION-ENST00000522752.5:60634-ENST00000620407.2:13233|1088
PLMVLWRESEFWESLSSFLPNRWAR
>FUSION-ENST00000522752.5:60634-ENST00000620407.2:13233|1563
MESETKYSIYNITIVK
>FUSION-ENST00000522752.5:60634-ENST00000620407.2:13233|1492
AGGSPEVR
>ENST00000557789.5|SNV-5196-C-A|13
MLFHGKK
>FUSION-ENST00000522752.5:60634-ENST00000620407.2:13233|826
MSSPCVLIWQK
>ENST00000291358.10|SNV-1605-G-A|3
EYLLLKQTLKSPEAGPIR
>FUSION-ENST00000522752.5:60634-ENST00000620407.2:13233|1237
LWGWECVICVVCVRLR
>ENST00000639479.1|SNV-2291-C-G|2
GLHQGGAR
>ENST00000331426.6|SNV-10738-A-G|7
HVKELIEEWSR
>FUSION-ENST00000522752.5:60634-ENST00000620407.2:13233|196
TSLGNISRRLSVF
>FUSION-ENST00000522752.5:60634-ENST00000620407.2:13233|1282
SSALWWLLRLPAGEAAQQKER
>FUSION-ENST00000522752.5:60634-ENST00000620407.2:13233|1108
MILNILFGGKK
>FUSION-ENST00000522752.5:60634-ENST00000620407.2:13233|1870
SKLFSLRK
>FUSION-ENST00000522752.5:60634-ENST00000620407.2:13233|246
ATGSVLYGCSGYR
>FUSION-ENST00000522752.5:60634-ENST00000620407.2:13233|781
MRYREDR
>FUSION-ENST00000522752.5:60634-ENST00000620407.2:13233|212
GIEMIER
>FUSION-ENST00000522752.5:60634-ENST00000620407.2:13233|49
APRAGGLR
>FUSION-ENST00000522752.5:60634-ENST00000620407.2:13233|691
RYLLTVLSSFQQLNIFVSSK
>ENST00000244364.10|INDEL-399146-A-AA|2
NEAGDTAGKEADKSGPGTL
>ENST00000558588.5|SNV-9705-T-G|5
GKPPDEEPIITHGFTMTTDIVFK
>FUSION-ENST00000522752.5:60634-ENST00000620407.2:13233|1230
YMRLYEVGGCGVYVTVCGVCV
>ENST00000296755.12|SNV-87333-A-G|1
SVGSTIDPVILFQKMGVGK
>FUSION-ENST00000522752.5:60634-ENST00000620407.2:13233|1403
GAPRNLTK
>ENST00000461275.1|SNV-377310-C-T|2
QKTMVHPRSCIS
>ENST00000651947.1|SNV-36428-T-C|6
MITMKLLTK
>FUSION-ENST00000522752.5:60634-ENST00000620407.2:13233|1239
RLWGWECVICVVCVRLR
>FUSION-ENST00000522752.5:60634-ENST00000620407.2:13233|55
ESASREREQQR
>FUSION-ENST00000522752.5:60634-ENST00000620407.2:13233|705
VEVHRHTMLKK
>FUSION-ENST00000522752.5:60634-ENST00000620407.2:13233|1467
MYWALDYEK
>FUSION-ENST00000522752.5:60634-ENST00000620407.2:13233|1839
MVKPRLY
>FUSION-ENST00000255681.7:14875-ENST00000450708.7:1162|92
LEVDAIVNAGR
>ENST00000265394.10|SNV-199580-G-A|1
QAGDFHQVIIQGGGHILPYDQPLR
>FUSION-ENST00000522752.5:60634-ENST00000620407.2:13233|782
MMRYREDR
>ENST00000525065.1|SNV-14114-C-T|1
SSTGRCEYGQQ
>FUSION-ENST00000522752.5:60634-ENST00000620407.2:13233|1320
LWSQLLGR
>FUSION-ENST00000522752.5:60634-ENST00000620407.2:13233|937
VFPGDADVAGPGTTHSVLLLRQK
>FUSION-ENST00000522752.5:60634-ENST00000620407.2:13233|364
VVHQSKVWAR
>FUSION-ENST00000522752.5:60634-ENST00000620407.2:13233|78
GLCAVQYHHR
>FUSION-ENST00000522752.5:60634-ENST00000620407.2:13233|1841
GWLTPVIPALWEAEGGRSPEVRSS
>FUSION-ENST00000642889.1:194486-ENST00000651657.1:63151|3
SSWEMECPAGCLSTLVQQGK
>FUSION-ENST00000522752.5:60634-ENST00000620407.2:13233|1446
SEYLFIILR
>FUSION-ENST00000522752.5:60634-ENST00000620407.2:13233|270
MCKTVTMNIHANCFQRQR
>FUSION-ENST00000522752.5:60634-ENST00000620407.2:13233|938
VFPGDADVAGPGTTHSVLLLR
>ENST00000366630.5|SNV-157410-C-T|1
AFEGLDSDEELGLFCHHTSYLDQR
>FUSION-ENST00000522752.5:60634-ENST00000620407.2:13233|721
MMDTDGYR
>ENST00000643308.1|SNV-45638-C-T|3
LRPLQRPPWR
>FUSION-ENST00000522752.5:60634-ENST00000620407.2:13233|662
SASPVFR
>FUSION-ENST00000522752.5:60634-ENST00000620407.2:13233|1551
RPPPCPANFCIFSR
>ENST00000410115.5|SNV-41119-T-G|5
KELQKWDFIHMIQMLDYVK
>FUSION-ENST00000522752.5:60634-ENST00000620407.2:13233|871
MTIYILHIYLLAY
>FUSION-ENST00000522752.5:60634-ENST00000620407.2:13233|1517
MYSKILK
>FUSION-ENST00000522752.5:60634-ENST00000620407.2:13233|1897
SQNAIGVGPRGPGILTQCLLLAR
>ENST00000331565.5|SNV-47749-T-C|1
MTKDISNLEENDETRFILSK
>FUSION-ENST00000522752.5:60634-ENST00000620407.2:13233|59
APPAGRR
>FUSION-ENST00000522752.5:60634-ENST00000620407.2:13233|1655
MLAGSISREANPEGNDLNCMTR
>ENST00000367545.7|SNV-173111-G-T|2
FSSEWKNVSQHLEDLER
>FUSION-ENST00000522752.5:60634-ENST00000620407.2:13233|1432
MYVGIYMSRRK
>FUSION-ENST00000522752.5:60634-ENST00000620407.2:13233|1576
MGAKWYLICCCCCCCCFR
>ENST00000291358.10|SNV-1605-G-A|4
EYLLLKQTLK
>FUSION-ENST00000522752.5:60634-ENST00000620407.2:13233|1348
SATYDINDTSR
>ENST00000485813.5|SNV-48818-G-C|5
PRRCRPCASGCCGEAPR
>FUSION-ENST00000522752.5:60634-ENST00000620407.2:13233|1865
IHLTITKAAWTAGGLLNHLFK
>FUSION-ENST00000522752.5:60634-ENST00000620407.2:13233|371
TDQWVDMTRVVHQSK
>FUSION-ENST00000522752.5:60634-ENST00000620407.2:13233|361
FVFSYIYIEHLLSVWFCPNFWR
>FUSION-ENST00000522752.5:60634-ENST00000620407.2:13233|413
IFLFNRLCK
>FUSION-ENST00000487398.3:10851-ENST00000463625.6:181649|74
MLEMMVVWMRVM
>FUSION-ENST00000522752.5:60634-ENST00000620407.2:13233|1822
MLEIFYLFLNSSVSVSLCVKQE
>FUSION-ENST00000522752.5:60634-ENST00000620407.2:13233|1480
VAGAYNPSYSR
>ENST00000321765.10|SNV-13035-G-A|2
HAETLVCCCFDLLKK
>FUSION-ENST00000522752.5:60634-ENST00000620407.2:13233|783
PWPKETENT
>ENST00000641342.1|SNV-5752-G-T|2
EVQNSFKK
>FUSION-ENST00000522752.5:60634-ENST00000620407.2:13233|1896
GPGILTQCLLLAR
>FUSION-ENST00000522752.5:60634-ENST00000620407.2:13233|627
MDTGCGVRELGSTMVILWK
>FUSION-ENST00000522752.5:60634-ENST00000620407.2:13233|82
QQSTAAAKVCIFFFLVTR
>FUSION-ENST00000522752.5:60634-ENST00000620407.2:13233|1642
RVVEIEKR
>FUSION-ENST00000522752.5:60634-ENST00000620407.2:13233|861
MVKPPLY
>FUSION-ENST00000522752.5:60634-ENST00000620407.2:13233|1632
WKYVIFRR
>ENST00000341640.6|SNV-3643-A-G|5
TPSVSSINRVLRALQEDQGLPCAR
>FUSION-ENST00000522752.5:60634-ENST00000620407.2:13233|856
MGSHYVA
>ENST00000647821.1|SNV-589700-C-T|4
SPDLQSLRYALSLYTQITDALIK
>FUSION-ENST00000522752.5:60634-ENST00000620407.2:13233|1417
MILMTLLGK
>FUSION-ENST00000522752.5:60634-ENST00000620407.2:13233|732
MVVCTWISSYSR
>FUSION-ENST00000522752.5:60634-ENST00000620407.2:13233|1595
LNFLFLAESKFCHVGQADLKLLT
>ENST00000343958.9|SNV-124752-T-G|4
APIWIPDTRATMCMICTSEFTLTGR
>FUSION-ENST00000522752.5:60634-ENST00000620407.2:13233|1089
PLMVLWRESEFWESLSSFLPNR
>ENST00000635215.1|SNV-3481-C-T|2
VLVSIRTISR
>FUSION-ENST00000522752.5:60634-ENST00000620407.2:13233|467
DALFRTFILFWRWGK
>FUSION-ENST00000522752.5:60634-ENST00000620407.2:13233|794
EVPMIKGPADSTSGEG
>FUSION-ENST00000522752.5:60634-ENST00000620407.2:13233|453
MHCLGHLFYFGGGEK
>FUSION-ENST00000522752.5:60634-ENST00000620407.2:13233|1636
KNPSLQSIKK
>FUSION-ENST00000522752.5:60634-ENST00000620407.2:13233|979
PLPVVSER
>FUSION-ENST00000522752.5:60634-ENST00000620407.2:13233|1609
MYSICLFMTGLFPLA
>ENST00000322349.13|SNV-117994-T-C|4
LQDKQEHCSQLESHLKEHK
>FUSION-ENST00000522752.5:60634-ENST00000620407.2:13233|1077
LRNVASR
>FUSION-ENST00000522752.5:60634-ENST00000620407.2:13233|1224
MTVCGVCICM
>ENST00000534151.1|INDEL-6486-G-GGC|16
MAGLQRLAR
>FUSION-ENST00000522752.5:60634-ENST00000620407.2:13233|1737
LQTSCRTYGCHG
>FUSION-ENST00000522752.5:60634-ENST00000620407.2:13233|1519
MFISHFEFLNFLLFLLACYGLVY
>FUSION-ENST00000487398.3:10851-ENST00000463625.6:181649|35
EGLRMVPGFLA
>FUSION-ENST00000522752.5:60634-ENST00000620407.2:13233|1350
TSPSPFCS
>ENST00000463915.5|SNV-31896-C-T|3
MTQLAPLSSSLCMNWPLTLMSSR
>FUSION-ENST00000522752.5:60634-ENST00000620407.2:13233|1491
AGGSPEVRSLRPAWPTLR
>ENST00000331426.6|SNV-10738-A-G|2
ALYLKLR
>FUSION-ENST00000522752.5:60634-ENST00000620407.2:13233|1615
DLGSLQPPPPK
>FUSION-ENST00000522752.5:60634-ENST00000620407.2:13233|1455
MKSEYLFIILRTGHMPK
>ENST00000376234.7|SNV-62667-A-G|2
EALELIPNDHSLMFSLADVLGK
>ENST00000570309.1|SNV-3754-G-C|2
SPLWPPGPAVASYNLIK
>ENST00000389394.8|SNV-172126-G-A|2
HVSRIAR
>FUSION-ENST00000522752.5:60634-ENST00000620407.2:13233|402
MGGYDKSCSPEQSLGKGLSADPR
>FUSION-ENST00000522752.5:60634-ENST00000620407.2:13233|1051
PLEFQGK
>FUSION-ENST00000522752.5:60634-ENST00000620407.2:13233|1908
SAAGHESLASRAPGASGWERPAR
>FUSION-ENST00000487398.3:10851-ENST00000463625.6:181649|100
NYMKLLGQVIVIFFWR
>FUSION-ENST00000522752.5:60634-ENST00000620407.2:13233|375
KTDQWVDMTRVVHQSK
>FUSION-ENST00000522752.5:60634-ENST00000620407.2:13233|1873
MSKLFSLR
>ENST00000549436.5|SNV-465095-T-C|2
MEYIELVAIWQQHRS
>ENST00000569446.3|SNV-3190-C-A|2
SLALKSYLNK
>FUSION-ENST00000522752.5:60634-ENST00000620407.2:13233|471
INVLLIHKDALFRTFILFWR
>FUSION-ENST00000543751.5:8878-ENST00000463625.6:181649|3
MMNFSNIMNYMKLLGQEKMV
>FUSION-ENST00000522752.5:60634-ENST00000620407.2:13233|968
EGRQAGNASINPLKHIQTSEINVFK
>FUSION-ENST00000522752.5:60634-ENST00000620407.2:13233|25
PSIGLTR
>FUSION-ENST00000522752.5:60634-ENST00000620407.2:13233|1772
HINTCSQYWDYWPHLYV
>FUSION-ENST00000522752.5:60634-ENST00000620407.2:13233|1523
DWYINFSIFICK
>FUSION-ENST00000522752.5:60634-ENST00000620407.2:13233|1274
ERECQKFNFFLLHP
>ENST00000454665.6|SNV-5150-C-G|2
SRDSGTAEEHR
>ENST00000366522.6|SNV-32475-T-C|4
GLGYNSDEIRPRTLLIEHLTEGGR
>ENST00000485813.5|SNV-48818-G-C|2
CRPCASGCCGEAPR
>FUSION-ENST00000522752.5:60634-ENST00000620407.2:13233|135
SLSFRQVHGVPAEMQTR
>FUSION-ENST00000522752.5:60634-ENST00000620407.2:13233|1911
VGFPLAAAGHER
>FUSION-ENST00000522752.5:60634-ENST00000620407.2:13233|570
MLLRLVSKSWAQVILLPQPPK
>FUSION-ENST00000522752.5:60634-ENST00000620407.2:13233|1539
SSVFSCFT
>FUSION-ENST00000522752.5:60634-ENST00000620407.2:13233|1685
CGQGRFSTSSGEFVERFEV
>FUSION-ENST00000522752.5:60634-ENST00000620407.2:13233|148
MKSLHGK
>FUSION-ENST00000522752.5:60634-ENST00000620407.2:13233|563
DISLTELRPAEPLLSHR
>FUSION-ENST00000522752.5:60634-ENST00000620407.2:13233|828
MGRFFFLL
>ENST00000454547.1|SNV-19415-G-C|8
MPSMRWSWRGSSPSACPRPPTAR
>FUSION-ENST00000522752.5:60634-ENST00000620407.2:13233|1731
DAFYPSSALFRCTSDKSLQDTR
>ENST00000375772.7|SNV-98815-G-A|2
IPFTFWARYHQNAHSR
>ENST00000379933.7|INDEL-123279-G-GTCCCCTAT|3
RRGAASSPLPAQHPALLFL
>FUSION-ENST00000522752.5:60634-ENST00000620407.2:13233|289
SVTTGMQRNEK
>FUSION-ENST00000522752.5:60634-ENST00000620407.2:13233|112
MENGKPIRL
>ENST00000374695.8|SNV-60975-G-A|1
GIFSPTPGELGFSSFHR
>FUSION-ENST00000522752.5:60634-ENST00000620407.2:13233|41
DVVCGTRR
>ENST00000491115.6|INDEL-9355-A-AGG|1
EEEAGGFIANLEPVSLADREG
>ENST00000475975.5|SNV-18996-A-T|4
MLSNIREVAQQGGLK
>ENST00000262450.8|SNV-38091-T-C|1
EFEMWAPDFYVATYTGDKESRSVIR
>FUSION-ENST00000522752.5:60634-ENST00000620407.2:13233|235
GNGEHQLFPIAFKPK
>FUSION-ENST00000522752.5:60634-ENST00000620407.2:13233|415
MIFLFNR
>FUSION-ENST00000522752.5:60634-ENST00000620407.2:13233|1777
NTVPPYSSEYMK
>FUSION-ENST00000522752.5:60634-ENST00000620407.2:13233|946
MHMHGIAHHGFIYNEEQQTR
>FUSION-ENST00000487398.3:10851-ENST00000463625.6:181649|31
MELPFVERK
>FUSION-ENST00000522752.5:60634-ENST00000620407.2:13233|530
FLLFSHLIHLEFILVYALR
>FUSION-ENST00000522752.5:60634-ENST00000620407.2:13233|1313
LCFYGYIR
>ENST00000486171.5|INDEL-2408-G-GCC|4
IIRHPQYDSRR
>FUSION-ENST00000522752.5:60634-ENST00000620407.2:13233|1531
MLGTIILNQFGKKK
>FUSION-ENST00000522752.5:60634-ENST00000620407.2:13233|255
MLSFTFR
>FUSION-ENST00000487398.3:10851-ENST00000463625.6:181649|13
PFSCLSLPSSWDYR
>ENST00000295095.11|SNV-465095-T-C|5
GLDVDGIYRVSGNLATTQK
>FUSION-ENST00000522752.5:60634-ENST00000620407.2:13233|202
IACGQEFKTSLGNISR
>FUSION-ENST00000522752.5:60634-ENST00000620407.2:13233|841
EAEAGESLEPQRQRLQ
>FUSION-ENST00000522752.5:60634-ENST00000620407.2:13233|1379
HCEHYYVCGNLHEQKK
>ENST00000355527.8|SNV-8826-C-T|2
LSDIWAKTPSITRK
>FUSION-ENST00000522752.5:60634-ENST00000620407.2:13233|1556
YSIYNITIVKKINYP
>FUSION-ENST00000522752.5:60634-ENST00000620407.2:13233|633
VLLLEEIR
>FUSION-ENST00000522752.5:60634-ENST00000620407.2:13233|1335
ALGTTGQVLITWALYS
>FUSION-ENST00000522752.5:60634-ENST00000620407.2:13233|747
MKQSFDCVLTVTGHMK
>FUSION-ENST00000522752.5:60634-ENST00000620407.2:13233|294
MGSAGTMSVTTGMQRNEKIR
>ENST00000377559.7|SNV-71835-A-G|2
SRSSYLALATLQACASMHLFFQFK
>ENST00000570309.1|SNV-3754-G-C|1
SPLWPPGPAVASYNLIKGDMSHR
>FUSION-ENST00000522752.5:60634-ENST00000620407.2:13233|583
MGPFILVWP
>FUSION-ENST00000522752.5:60634-ENST00000620407.2:13233|1707
MYVPMNQMPCWALWKVYS
>FUSION-ENST00000522752.5:60634-ENST00000620407.2:13233|1196
MCSVYMCM
>ENST00000341865.9|MNV-36766-CAT-C|4
SFHSLPGKGRGVPLR
>FUSION-ENST00000522752.5:60634-ENST00000620407.2:13233|1010
LRSAPRLLCMSR
>FUSION-ENST00000522752.5:60634-ENST00000620407.2:13233|405
FTSQSRELK
>FUSION-ENST00000522752.5:60634-ENST00000620407.2:13233|404
MGGYDKSCSPEQSLGK
>FUSION-ENST00000522752.5:60634-ENST00000620407.2:13233|1532
LGTIILNQFGKK
>FUSION-ENST00000522752.5:60634-ENST00000620407.2:13233|714
MWGEGIR
>FUSION-ENST00000522752.5:60634-ENST00000620407.2:13233|1843
GWLTPVIPALWEAEGGR
>FUSION-ENST00000522752.5:60634-ENST00000620407.2:13233|1188
WGGVVCM
>FUSION-ENST00000522752.5:60634-ENST00000620407.2:13233|651
VEMRLLLQR
>FUSION-ENST00000522752.5:60634-ENST00000620407.2:13233|410
LCKYNSVV
>ENST00000485813.5|SNV-48818-G-C|8
EPPAWPGEAWVRASMPRR
>FUSION-ENST00000522752.5:60634-ENST00000620407.2:13233|506
MRIVSRIFYIR
>FUSION-ENST00000522752.5:60634-ENST00000620407.2:13233|1806
ESFTDCMLKK
>FUSION-ENST00000522752.5:60634-ENST00000620407.2:13233|790
MINSLIGFGSVIIYYCYYLSLELGK
>ENST00000613174.2|SNV-69-G-C|5
SGRGKQGGKPR
>ENST00000641342.1|SNV-5752-G-T|5
NREVQNSFK
>FUSION-ENST00000522752.5:60634-ENST00000620407.2:13233|1887
MMISEKKGSIVAAAIR
>ENST00000378644.5|SNV-9729-A-C|5
ELDSLNGEKVHLEEVLGTK
>FUSION-ENST00000522752.5:60634-ENST00000620407.2:13233|1
SCLPQVRPC
>ENST00000261844.11|INDEL-98627-T-TT|2
CMAECFSWCYSTKYSLQNQCC
>FUSION-ENST00000487398.3:10851-ENST00000463625.6:181649|47
GVGHFTHTYVHTYVCMFLLRYNI
>ENST00000262450.8|SNV-38091-T-C|3
EFEMWAPDFYVATYTGDK
>ENST00000330498.4|SNV-7128-G-A|4
HLHRLVFSLQHSK
>FUSION-ENST00000522752.5:60634-ENST00000620407.2:13233|1780
AHPWSLPRNTVPPYSSEYMK
>FUSION-ENST00000522752.5:60634-ENST00000620407.2:13233|436
MLLLAMLS
>FUSION-ENST00000522752.5:60634-ENST00000620407.2:13233|211
GIEMIERK
>FUSION-ENST00000522752.5:60634-ENST00000620407.2:13233|99
MPGMEMNRLK
>FUSION-ENST00000522752.5:60634-ENST00000620407.2:13233|1299
KFSSHTNVLMDGVMERSSALWWLLR
>FUSION-ENST00000522752.5:60634-ENST00000620407.2:13233|107
TGPWQLLGNGGLCRAVIR
>FUSION-ENST00000522752.5:60634-ENST00000620407.2:13233|93
EMNRLKSPTLPGLGR
>FUSION-ENST00000522752.5:60634-ENST00000620407.2:13233|645
LLLQRGPVTQSDKEDR
>ENST00000261609.13|SNV-103677-C-T|1
MLVESGMTDKTSSPNRLVYR
>FUSION-ENST00000522752.5:60634-ENST00000620407.2:13233|34
GRPRGGGFASRDQILEFQASTR
>FUSION-ENST00000522752.5:60634-ENST00000620407.2:13233|913
YPSMGSKSGK
>FUSION-ENST00000522752.5:60634-ENST00000620407.2:13233|1331
TDVSSAFSHLCIHWPQK
>FUSION-ENST00000302188.8:425-ENST00000412424.1:11034|1
QWQEEVAAVVVVGSCMTDLVRS
>FUSION-ENST00000522752.5:60634-ENST00000620407.2:13233|848
IFDPVIFGK
>FUSION-ENST00000522752.5:60634-ENST00000620407.2:13233|1429
GNDLVNGGGCVELKK
>FUSION-ENST00000522752.5:60634-ENST00000620407.2:13233|1305
LCHCTPAWVTE
>ENST00000520144.2|INDEL-399146-A-AA|7
NQQLETAQKNEAGDTAGK
>FUSION-ENST00000522752.5:60634-ENST00000620407.2:13233|1166
GLIVTFCIYRSTNVEEILFTHK
>FUSION-ENST00000522752.5:60634-ENST00000620407.2:13233|66
MTESPRAAGKPRPSVGPRPA
>FUSION-ENST00000522752.5:60634-ENST00000620407.2:13233|1738
EVLLLRL
>FUSION-ENST00000522752.5:60634-ENST00000620407.2:13233|1460
EYIPVPPLQPVC
>FUSION-ENST00000487398.3:10851-ENST00000463625.6:181649|19
GETTRKFFLEMLIWGFLLAA
>FUSION-ENST00000522752.5:60634-ENST00000620407.2:13233|958
EAHVGSAERQIPMR
>FUSION-ENST00000522752.5:60634-ENST00000620407.2:13233|1385
IELLGIFPCENTHIHNM
>ENST00000461275.1|SNV-377310-C-T|5
MQKTMVHPR
>FUSION-ENST00000522752.5:60634-ENST00000620407.2:13233|1289
MERSSALWWLLR
>FUSION-ENST00000522752.5:60634-ENST00000620407.2:13233|1847
LPMFTNINLLQAAY
>FUSION-ENST00000522752.5:60634-ENST00000620407.2:13233|1257
ETLRGICAMCVCHHIYM
>ENST00000315289.6|SNV-51663-G-A|1
LYYFYSPEEIEAKVEPALVVPINK
>FUSION-ENST00000522752.5:60634-ENST00000620407.2:13233|1718
MSDFKIQFIIIENCSC
>FUSION-ENST00000522752.5:60634-ENST00000620407.2:13233|1302
MIFRLWHFWADVCEAMIPNK
>FUSION-ENST00000522752.5:60634-ENST00000620407.2:13233|1522
MDWYINFSIFICKSSLSLYGEAS
>FUSION-ENST00000522752.5:60634-ENST00000620407.2:13233|1301
IFRLWHFWADVCEAMIPNK
>ENST00000261609.13|SNV-103677-C-T|2
MLVESGMTDKTSSPNR
>ENST00000492479.1|MNV-161143-TA-T|1
WAHRGPL
>ENST00000469541.5|INDEL-5059-A-AA|8
MPLNTSIVMPPKKSGR
>FUSION-ENST00000522752.5:60634-ENST00000620407.2:13233|920
RNSKPVK
>FUSION-ENST00000487398.3:10851-ENST00000463625.6:181649|58
MYTHTHIFPVRIKT
>FUSION-ENST00000522752.5:60634-ENST00000620407.2:13233|653
GGCNVRVEMR
>FUSION-ENST00000522752.5:60634-ENST00000620407.2:13233|1568
NQIQYLQYHNCK
>FUSION-ENST00000522752.5:60634-ENST00000620407.2:13233|1855
ANFVPNVTDVHKYK
>FUSION-ENST00000522752.5:60634-ENST00000620407.2:13233|1769
QVSPGYKKVGGSLLMLPGYR
>ENST00000254667.7|MNV-161143-TA-T|1
LVSQLHFTSWPDFGVPFPPLGC
>ENST00000534151.1|INDEL-6486-G-GGC|1
VTLPSSP
>FUSION-ENST00000255681.7:13822-ENST00000394376.5:389|1
IPTWKEMAKAT
>FUSION-ENST00000522752.5:60634-ENST00000620407.2:13233|908
SGKFCTDTQR
>ENST00000378115.3|SNV-8876-G-C|2
CSHQPISLLGSFLTEESPHK
>ENST00000652537.1|SNV-36428-T-C|1
DDYNETAHKKTEVVITLDFCIR
>ENST00000651947.1|SNV-36428-T-C|5
ITMKLLTK
>FUSION-ENST00000522752.5:60634-ENST00000620407.2:13233|1057
DCVWVGGVVCI
>FUSION-ENST00000522752.5:60634-ENST00000620407.2:13233|454
MVFLSEL
>FUSION-ENST00000522752.5:60634-ENST00000620407.2:13233|733
SIIPLLL
>FUSION-ENST00000522752.5:60634-ENST00000620407.2:13233|420
ISNFIHVPTKDMNSSFFMAA
>ENST00000482194.1|INDEL-5059-A-AA|1
SGRALWQTG
>FUSION-ENST00000522752.5:60634-ENST00000620407.2:13233|30
DQILEFQASTR
>FUSION-ENST00000522752.5:60634-ENST00000620407.2:13233|1293
MDGVMER
>FUSION-ENST00000522752.5:60634-ENST00000620407.2:13233|1025
FSPFLVLVELSSTFITRGLR
>FUSION-ENST00000522752.5:60634-ENST00000620407.2:13233|1681
KCLKSLIP
>ENST00000382079.3|SNV-103847-A-C|1
LANGDEVWLRMGNGALHGDHQR
>FUSION-ENST00000487398.3:10851-ENST00000463625.6:181649|24
TMGETTR
>FUSION-ENST00000522752.5:60634-ENST00000620407.2:13233|950
MGVTWRPSYNTDGQAHPK
>FUSION-ENST00000522752.5:60634-ENST00000620407.2:13233|157
TVLLCPGRRR
>FUSION-ENST00000522752.5:60634-ENST00000620407.2:13233|1097
RTPAPGVSSVSLRVGGTL
>FUSION-ENST00000522752.5:60634-ENST00000620407.2:13233|545
KFPQIPR
>FUSION-ENST00000522752.5:60634-ENST00000620407.2:13233|1040
GFPAELR
>FUSION-ENST00000522752.5:60634-ENST00000620407.2:13233|1739
FIVNVTRLQTSCRTYGCHG
>FUSION-ENST00000487398.3:10851-ENST00000463625.6:181649|97
YYELHETIGTGNCYFFLEAVDR
>FUSION-ENST00000522752.5:60634-ENST00000620407.2:13233|1096
TPAPGVSSVSLR
>FUSION-ENST00000522752.5:60634-ENST00000620407.2:13233|1684
FSTSSGEFVER
>FUSION-ENST00000522752.5:60634-ENST00000620407.2:13233|1538
ASFSMLGTIILNQFGK
>FUSION-ENST00000522752.5:60634-ENST00000620407.2:13233|881
ELMSSRER
>FUSION-ENST00000522752.5:60634-ENST00000620407.2:13233|1763
LFIQVLPCSDVQATSLSRIQESRR
>ENST00000527370.5|SNV-13979-C-T|4
MAMWPTWASWKR
>FUSION-ENST00000522752.5:60634-ENST00000620407.2:13233|767
TFWILDCWIRDAQPV
>ENST00000572285.5|MNV-4472-GGTGAGGGGCAGGCCTGGGGGCCGGGAAGGGCTGGGCCAGACCCCAGCCTTGGTGGGGTGAGCAGGGGGAAGCTTGGTTCTTGAGCTTCCTGTCCATATGTAG-G|1
ALGATGLVAPQGWSATWPDTR
>FUSION-ENST00000522752.5:60634-ENST00000620407.2:13233|1885
ISEKKGSIVAAAIR
>FUSION-ENST00000522752.5:60634-ENST00000620407.2:13233|542
MPFMLWPNFLCL
>ENST00000319170.10|INDEL-94590-A-AA|1
AQVAAQLHPSPFSGLPSSPS
>ENST00000307659.6|INDEL-81400-C-CA|3
TSKLESVCGIQLEQKNR
>FUSION-ENST00000522752.5:60634-ENST00000620407.2:13233|1242
MRLWGWECVICVVCVR
>FUSION-ENST00000522752.5:60634-ENST00000620407.2:13233|1221
GQECGVCDYVGCVCVR
>ENST00000483923.5|SNV-31365-A-G|6
MGAAGRNAAHVAFGDLK
>FUSION-ENST00000522752.5:60634-ENST00000620407.2:13233|263
MNIHANCFQRQR
>ENST00000534151.1|INDEL-6486-G-GGC|8
HICLWALCSHIIQRKLQGPTQPSK
>ENST00000559928.1|SNV-1638-C-G|2
VQCRSVEGSCGL
>FUSION-ENST00000522752.5:60634-ENST00000620407.2:13233|666
NLRQVLPIPSSK
>FUSION-ENST00000522752.5:60634-ENST00000620407.2:13233|451
MHCLGHLFYFGGGEKK
>ENST00000520144.2|INDEL-399146-A-AA|6
MNQQLETAQKNEAGDTAGKEADK
>FUSION-ENST00000545464.5:13822-ENST00000394376.5:389|92
SSATSHPESAGSR
>FUSION-ENST00000522752.5:60634-ENST00000620407.2:13233|557
MKPTGCPVTWAPTGHLGK
>FUSION-ENST00000522752.5:60634-ENST00000620407.2:13233|31
GGGFASRDQILEFQASTRRPR
>FUSION-ENST00000522752.5:60634-ENST00000620407.2:13233|1016
GLGLVPFAKPSAVLGKRR
>ENST00000541700.5|SNV-51306-A-G|1
PDTLDPEPQHLSLTALFGKQDR
>FUSION-ENST00000522752.5:60634-ENST00000620407.2:13233|1439
PKSQTRGNDLVNGGGCVELK
>FUSION-ENST00000522752.5:60634-ENST00000620407.2:13233|741
LGVEFSTVVSC
>FUSION-ENST00000522752.5:60634-ENST00000620407.2:13233|1243
CGWGCVVCVRLCM
>FUSION-ENST00000522752.5:60634-ENST00000620407.2:13233|1743
MDNADLKEVLLLRL
>FUSION-ENST00000522752.5:60634-ENST00000620407.2:13233|712
MWGEGIRLYHGDLVEIQRVEVHR
>ENST00000563444.1|SNV-8652-T-A|3
ETALEAASLHPAQLLGLEK
>FUSION-ENST00000522752.5:60634-ENST00000620407.2:13233|224
SQKGEWGQAR
>FUSION-ENST00000522752.5:60634-ENST00000620407.2:13233|1650
TRELFVSTEFR
>ENST00000485744.5|SNV-243417-G-T|3
LAHLQFSYNNLLMCLWK
>FUSION-ENST00000522752.5:60634-ENST00000620407.2:13233|665
NLRQVLPIPSSKEA
>FUSION-ENST00000522752.5:60634-ENST00000620407.2:13233|1394
ANTAPLLFRK
>FUSION-ENST00000522752.5:60634-ENST00000620407.2:13233|835
LGVSDYLSLLR
>ENST00000312358.12|SNV-48818-G-C|3
GGLGEGEYAQTLQALR
>FUSION-ENST00000522752.5:60634-ENST00000620407.2:13233|503
IVSRIFYIRVISK
>FUSION-ENST00000522752.5:60634-ENST00000620407.2:13233|962
LCSEEKEAHVGSAER
>FUSION-ENST00000522752.5:60634-ENST00000620407.2:13233|597
VLWLNWQMPS
>FUSION-ENST00000529359.5:3103-ENST00000534539.1:34057|2
HHWQGPMRER
>FUSION-ENST00000522752.5:60634-ENST00000620407.2:13233|14
LQGMEELSERQDASLR
>ENST00000297537.4|SNV-7724-C-T|1
VAEPPPPPPPHFSETFLSLPAEGK
>FUSION-ENST00000522752.5:60634-ENST00000620407.2:13233|47
AGGLRRPQDGR
>FUSION-ENST00000522752.5:60634-ENST00000620407.2:13233|622
LKLILLHLPHK
>ENST00000582417.1|SNV-12109-A-G|8
HWEWSHLSFR
>ENST00000282406.9|SNV-83474-G-A|3
TLYYFQSQEDK
>FUSION-ENST00000522752.5:60634-ENST00000620407.2:13233|239
MDAPQLGNYSTTWNTLSRQGDH
>FUSION-ENST00000522752.5:60634-ENST00000620407.2:13233|929
LINVNKYSYILTC
>ENST00000379388.7|SNV-114931-T-A|5
RLRLAEIEHSSTESSFESTLSR
>ENST00000307851.9|SNV-36078-T-G|3
DVNDWTSR
>FUSION-ENST00000522752.5:60634-ENST00000620407.2:13233|156
MDLLPSSLLYSR
>FUSION-ENST00000522752.5:60634-ENST00000620407.2:13233|1761
IQESRRFIVNVTR
>FUSION-ENST00000522752.5:60634-ENST00000620407.2:13233|1286
ERSSALWWLLRLPAGEAAQQK
>FUSION-ENST00000522752.5:60634-ENST00000620407.2:13233|1223
TVCGVCICM
>FUSION-ENST00000522752.5:60634-ENST00000620407.2:13233|360
MFVFSYIYIEHLLSVWFCPNFWRK
>FUSION-ENST00000522752.5:60634-ENST00000620407.2:13233|526
TSLFFTLLVGVVFFCFFFTK
>FUSION-ENST00000522752.5:60634-ENST00000620407.2:13233|288
MSVTTGMQRNEKIR
>FUSION-ENST00000522752.5:60634-ENST00000620407.2:13233|1541
SHCAWPRASFSMLGTIILNQFGKK
>ENST00000307851.9|SNV-36078-T-G|4
TDERDVNDWTSRYWLNGDFR
>FUSION-ENST00000522752.5:60634-ENST00000620407.2:13233|948
MGVTWRPSYNTDGQAHPKFLMQ
>FUSION-ENST00000522752.5:60634-ENST00000620407.2:13233|1762
KVGGSLLMLPGYR
>FUSION-ENST00000522752.5:60634-ENST00000620407.2:13233|1311
LCFYGYIRIVLK
>FUSION-ENST00000489766.5:8878-ENST00000463625.6:181649|41
KLLGQEKMV
>ENST00000382079.3|SNV-103847-A-C|3
SDTSSNHAVLKLANGDEVWLR
>FUSION-ENST00000522752.5:60634-ENST00000620407.2:13233|1038
ALFRPCGVTIADSVK
>FUSION-ENST00000522752.5:60634-ENST00000620407.2:13233|1337
VLSIFGGRVVPFLR
>FUSION-ENST00000522752.5:60634-ENST00000620407.2:13233|110
MTGPWQLLGNGGLCR
>FUSION-ENST00000522752.5:60634-ENST00000620407.2:13233|16
INGAGEKLQGMEELSERQDASLR
>FUSION-ENST00000522752.5:60634-ENST00000620407.2:13233|1451
VFVFLFPFIEQMLIFSFHSLSFNKY
>ENST00000571450.1|SNV-32205-C-G|2
GYCRTWRPK
>FUSION-ENST00000536860.5:10851-ENST00000463625.6:181649|3
IMDKNTLGEK
>FUSION-ENST00000522752.5:60634-ENST00000620407.2:13233|1151
LCMGWGCGVYMTVCGVCMYVR
>FUSION-ENST00000487398.3:10851-ENST00000463625.6:181649|46
MFLLRYNI
>FUSION-ENST00000522752.5:60634-ENST00000620407.2:13233|84
GKQQSTAAAKVCIFFFLVTR
>FUSION-ENST00000522752.5:60634-ENST00000620407.2:13233|182
TRWELFTVDHERWGVR
>FUSION-ENST00000522752.5:60634-ENST00000620407.2:13233|273
TIYFWEEARMNSKAS
>FUSION-ENST00000522752.5:60634-ENST00000620407.2:13233|550
MGSFSIFLKECFPSF
>FUSION-ENST00000522752.5:60634-ENST00000620407.2:13233|1904
TPPRPDR
>ENST00000333891.14|SNV-212792-T-G|2
SVDTSVQTDDEDQDEWEMPTRSR
>FUSION-ENST00000522752.5:60634-ENST00000620407.2:13233|446
YTCAMLVR
>FUSION-ENST00000522752.5:60634-ENST00000620407.2:13233|945
HMHGIAHHGFIYNEEQQTR
>FUSION-ENST00000522752.5:60634-ENST00000620407.2:13233|1729
CTSDKSLQDTRK
>FUSION-ENST00000522752.5:60634-ENST00000620407.2:13233|279
LVTDLLG
>FUSION-ENST00000650330.1:18552-ENST00000483593.5:5425|66
MVLQMTWMLPRPKNLK
>FUSION-ENST00000522752.5:60634-ENST00000620407.2:13233|28
MVVSAGLSSA
>FUSION-ENST00000522752.5:60634-ENST00000620407.2:13233|188
LEHESLISQAGVTSGK
>FUSION-ENST00000522752.5:60634-ENST00000620407.2:13233|1913
KAGKVGFPLAAAGHER
>ENST00000486171.5|INDEL-2408-G-GCC|2
HPQYDSRR
>FUSION-ENST00000522752.5:60634-ENST00000620407.2:13233|397
GMRESHRTGSSMTLV
>FUSION-ENST00000545464.5:13822-ENST00000394376.5:389|95
EGDGESNLIFFLITCRPTRDSKTGR
>FUSION-ENST00000522752.5:60634-ENST00000620407.2:13233|169
GQRAPAQKTVLLCPGR
>ENST00000557789.5|SNV-5196-C-A|12
MLFHGKKDR
>ENST00000469372.5|SNV-41534-T-G|6
RNDYRDIYAIGVGK
>ENST00000607144.4|MNV-16795-CAAG-C|2
HWVYLLCFSAGNYYNRETR
>FUSION-ENST00000522752.5:60634-ENST00000620407.2:13233|836
LRLGVSDYLSLLRLL
>FUSION-ENST00000522752.5:60634-ENST00000620407.2:13233|1612
FKRFFCLSLPSS
>FUSION-ENST00000536860.5:10851-ENST00000463625.6:181649|1
NTLGEKMV
>FUSION-ENST00000522752.5:60634-ENST00000620407.2:13233|1065
ECLYQLSARGLHSILNKR
>FUSION-ENST00000522752.5:60634-ENST00000620407.2:13233|1482
ISQAWWQEPIIPATQEAEAG
>FUSION-ENST00000487398.3:10851-ENST00000463625.6:181649|101
MNYMKLLGQVIVIFFWR
>FUSION-ENST00000522752.5:60634-ENST00000620407.2:13233|1858
MANFVPNVTDVHK
>ENST00000481208.5|SNV-67132-G-A|2
LSSQRHSHPQLGCAPL
>FUSION-ENST00000522752.5:60634-ENST00000620407.2:13233|516
HLALGISPSAIPHPSPHPTTVPRV
>FUSION-ENST00000522752.5:60634-ENST00000620407.2:13233|1014
SVKESVPRR
>FUSION-ENST00000522752.5:60634-ENST00000620407.2:13233|147
MKSLHGKWR
>FUSION-ENST00000522752.5:60634-ENST00000620407.2:13233|578
MFFIFLLFVLFF
>FUSION-ENST00000522752.5:60634-ENST00000620407.2:13233|1300
KFSSHTNVLMDGVMER
>FUSION-ENST00000522752.5:60634-ENST00000620407.2:13233|763
NPSCALWCLSKPSSKK
>ENST00000345366.8|SNV-1638-C-G|2
MVQCRSVEGSCGL
>FUSION-ENST00000522752.5:60634-ENST00000620407.2:13233|1598
HQARLNFLFLAESKFCHVGQADLK
>FUSION-ENST00000522752.5:60634-ENST00000620407.2:13233|114
MENGKPIR
>ENST00000366522.6|SNV-32475-T-C|3
GLGYNSDEIRPRTLLIEHLTEGGRR
>FUSION-ENST00000522752.5:60634-ENST00000620407.2:13233|1020
GLGLVPFAKPSAVLGK
>FUSION-ENST00000522752.5:60634-ENST00000620407.2:13233|1328
MRTVRDPEICALSHLILSWIP
>FUSION-ENST00000522752.5:60634-ENST00000620407.2:13233|1362
CYVSMATSELFLNRGLRK
>FUSION-ENST00000522752.5:60634-ENST00000620407.2:13233|620
ELGSTMVILWKFK
>FUSION-ENST00000522752.5:60634-ENST00000620407.2:13233|1503
YHLKNLVSGWAR
>ENST00000591089.1|SNV-55962-G-C|4
VIFVEKAPAMLFTRGHLRPGLR
>FUSION-ENST00000522752.5:60634-ENST00000620407.2:13233|1826
LRVWEAKSHGLNF
>FUSION-ENST00000522752.5:60634-ENST00000620407.2:13233|345
SHRTQPERVLAMNIP
>ENST00000343958.9|SNV-124752-T-G|2
ATMCMICTSEFTLTGRR
>FUSION-ENST00000522752.5:60634-ENST00000620407.2:13233|1084
VLWRESEFWESLSSFLPNRWAR
>FUSION-ENST00000522752.5:60634-ENST00000620407.2:13233|779
GPKSKHEIHYVSYTPSTHSLK
>ENST00000651947.1|SNV-36428-T-C|2
MKLLTKR
>ENST00000583204.5|SNV-14330-T-C|2
LQSLKMR
>FUSION-ENST00000522752.5:60634-ENST00000620407.2:13233|1634
WKYVIFR
>FUSION-ENST00000522752.5:60634-ENST00000620407.2:13233|1351
FEKTSPSPFCS
>ENST00000518829.5|SNV-11272-A-T|4
TSRHLEVTINNFERQK
>ENST00000405659.5|SNV-18996-A-T|5
IRVLQEENGRLQSMLSNIR
>ENST00000380026.8|SNV-89463-G-A|6
QVTCENSPKSPKMTGTASK
>FUSION-ENST00000522752.5:60634-ENST00000620407.2:13233|175
ELCQSPQGCK
>FUSION-ENST00000522752.5:60634-ENST00000620407.2:13233|656
SPRGGCNVRVEMR
>FUSION-ENST00000522752.5:60634-ENST00000620407.2:13233|1643
MRVVEIEKR
>FUSION-ENST00000522752.5:60634-ENST00000620407.2:13233|172
ERGRGQR
>FUSION-ENST00000522752.5:60634-ENST00000620407.2:13233|149
HHNSEITVPPGTPYPGKEIIKPGV
>FUSION-ENST00000522752.5:60634-ENST00000620407.2:13233|715
DTDGYRMWGEGIRLYHGDLVEIQR
>FUSION-ENST00000522752.5:60634-ENST00000620407.2:13233|1030
EMPTLLAH
>ENST00000456909.6|SNV-15993-G-C|3
LQWAAGAGR
>ENST00000558588.5|SNV-9705-T-G|3
TTDIVFK
>ENST00000557789.5|SNV-5196-C-A|7
TEQVRGAGLR
>ENST00000620985.4|SNV-14624-G-A|4
TNFNKEYIENMVRNILK
>FUSION-ENST00000522752.5:60634-ENST00000620407.2:13233|990
MLMLLAQGPHIQYCC
>ENST00000244364.10|INDEL-399146-A-AA|3
NEAGDTAGKEADK
>FUSION-ENST00000487398.3:10851-ENST00000463625.6:181649|70
MVVWMRVM
>FUSION-ENST00000522752.5:60634-ENST00000620407.2:13233|286
MQRNEKIR
>FUSION-ENST00000522752.5:60634-ENST00000620407.2:13233|1047
CRLWLSPILPHRAAQVWPQMSGAR
>FUSION-ENST00000522752.5:60634-ENST00000620407.2:13233|1793
CRLCSVR
>ENST00000376874.9|SNV-35159-G-A|4
ERLQGEHSQNR
>ENST00000620985.4|SNV-14624-G-A|5
TNFNKEYIENMVR
>FUSION-ENST00000522752.5:60634-ENST00000620407.2:13233|1667
SVPICYR
>FUSION-ENST00000522752.5:60634-ENST00000620407.2:13233|103
GNPSGCNLTGNLVPFT
>ENST00000467821.1|SNV-90208-G-T|2
QLTYPATRPASFSISR
>FUSION-ENST00000522752.5:60634-ENST00000620407.2:13233|462
WGKEEGIKWL
>FUSION-ENST00000522752.5:60634-ENST00000620407.2:13233|414
MIFLFNRLCK
>FUSION-ENST00000522752.5:60634-ENST00000620407.2:13233|1135
VCVCEREWVWVGVYDVGVR
>ENST00000619214.4|INDEL-2408-G-GCC|6
LGEHNINAAKIIRHPQYDSR
>FUSION-ENST00000522752.5:60634-ENST00000620407.2:13233|472
MINVLLIHKDALFRTFILFWR
>FUSION-ENST00000522752.5:60634-ENST00000620407.2:13233|541
PFMLWPNFLCL
>ENST00000295962.8|INDEL-33424-C-CA|2
HLHGWPGGWGVCCLLPIGCLQPVSR
>FUSION-ENST00000522752.5:60634-ENST00000620407.2:13233|1733
DAFYPSSALFR
>FUSION-ENST00000522752.5:60634-ENST00000620407.2:13233|122
LPPSICDSLCVRVCGRHPR
>FUSION-ENST00000522752.5:60634-ENST00000620407.2:13233|683
WTFHLLS
>ENST00000261844.11|INDEL-98627-T-TT|7
FIEEKTLLLAVRSFVFFFSVK
>FUSION-ENST00000522752.5:60634-ENST00000620407.2:13233|933
MWVLQRGRSQ
>FUSION-ENST00000522752.5:60634-ENST00000620407.2:13233|493
VISKHLGYMINVLLIHKDALFR
>ENST00000255030.9|SNV-488-C-T|3
AFVFPKELDTSYVSLKAPLTKPLK
>FUSION-ENST00000522752.5:60634-ENST00000620407.2:13233|1165
CQEPAASLLS
>FUSION-ENST00000522752.5:60634-ENST00000620407.2:13233|1434
MYVGIYMSRR
>FUSION-ENST00000522752.5:60634-ENST00000620407.2:13233|1771
QVSPGYK
>ENST00000613856.4|SNV-2770-C-A|7
RIPWTAASSK
>FUSION-ENST00000522752.5:60634-ENST00000620407.2:13233|1427
KNRTSITELFS
>FUSION-ENST00000522752.5:60634-ENST00000620407.2:13233|421
ISNFIHVPTK
>ENST00000568491.1|SNV-19181-C-T|10
SSRSSLLCWRLK
>ENST00000398160.6|SNV-19720-G-A|1
NHQYQKLQGLYDSLRLR
>FUSION-ENST00000522752.5:60634-ENST00000620407.2:13233|818
GEGAVWGLFYK
>ENST00000341865.9|MNV-36766-CAT-C|10
EGLRPSWPAREASISR
>ENST00000469372.5|SNV-41534-T-G|2
DIYAIGVGKLDVDWR
>FUSION-ENST00000522752.5:60634-ENST00000620407.2:13233|1845
FTNINLLQAAY
>FUSION-ENST00000522752.5:60634-ENST00000620407.2:13233|1137
MVCVCER
>ENST00000485653.1|SNV-41119-T-G|6
MIQMLDYVKDIPATLK
>ENST00000525971.6|SNV-8482-G-A|6
HLRTGLSTEYEESSKQLIK
>FUSION-ENST00000522752.5:60634-ENST00000620407.2:13233|1583
RALIFSHSNTCYFLLLFLNR
>ENST00000534151.1|INDEL-6486-G-GGC|11
LARHICLWALCSHIIQRK
>ENST00000607144.4|MNV-16795-CAAG-C|5
LRHWVYLLCFSAGNYYNR
>FUSION-ENST00000522752.5:60634-ENST00000620407.2:13233|1789
LCSVRQPHKSFGMSR
>FUSION-ENST00000522752.5:60634-ENST00000620407.2:13233|1157
PHCLAVCRPLPRGCR
>FUSION-ENST00000522752.5:60634-ENST00000620407.2:13233|142
WRTSAISHCLQT
>FUSION-ENST00000522752.5:60634-ENST00000620407.2:13233|1750
MAVMDNADLKEVLLLR
>FUSION-ENST00000522752.5:60634-ENST00000620407.2:13233|887
PLHSSLNERVKLR
>ENST00000013125.8|SNV-78728-G-A|1
LQIAYVCRETLQGLAYLHTKGK
>FUSION-ENST00000522752.5:60634-ENST00000620407.2:13233|243
HLMDAPQLGNYSTTWNTLSR
>FUSION-ENST00000522752.5:60634-ENST00000620407.2:13233|795
MEVPMIKGPADSTSGEG
>ENST00000436404.6|SNV-50812-A-G|4
QILMKDSLIDEELARAGADPK
>FUSION-ENST00000522752.5:60634-ENST00000620407.2:13233|155
DLLPSSLLYSR
>FUSION-ENST00000522752.5:60634-ENST00000620407.2:13233|1894
TPSLVCSK
>FUSION-ENST00000522752.5:60634-ENST00000620407.2:13233|229
SEIKDLEVTK
>FUSION-ENST00000522752.5:60634-ENST00000620407.2:13233|393
SCSPEQSLGKGLSADPR
>ENST00000568491.1|SNV-19181-C-T|2
MLETEDQAVELGRVGARTR
>FUSION-ENST00000522752.5:60634-ENST00000620407.2:13233|1367
SLAFLTTAK
>FUSION-ENST00000522752.5:60634-ENST00000620407.2:13233|293
GSAGTMSVTTGMQRNEKIR
>ENST00000477632.5|SNV-162065-G-A|1
TCKSCEEP
>FUSION-ENST00000522752.5:60634-ENST00000620407.2:13233|1831
MPQPPPTQELELS
>FUSION-ENST00000522752.5:60634-ENST00000620407.2:13233|1518
FISHFEFLNFLLFLLACYGLVY
>ENST00000321765.10|SNV-13035-G-A|4
TTVSQESRHAETLVCCCFDLLKK
>FUSION-ENST00000522752.5:60634-ENST00000620407.2:13233|301
TLEVGGSPEVRSSRPAWPT
>ENST00000557578.1|SNV-78728-G-A|2
YLPCYWTIIK
>ENST00000379933.7|INDEL-123279-G-GTCCCCTAT|10
TSGKGTR
>FUSION-ENST00000522752.5:60634-ENST00000620407.2:13233|1814
MITISTSQAILRLT
>FUSION-ENST00000522752.5:60634-ENST00000620407.2:13233|1484
VQSQLTATSTFLVQAILLPQPPE
>ENST00000459850.5|SNV-14188-C-G|1
DTTLEEVFVK
>FUSION-ENST00000522752.5:60634-ENST00000620407.2:13233|692
FHNLCRR
>FUSION-ENST00000522752.5:60634-ENST00000620407.2:13233|519
MCHAGALHPLTR
>ENST00000607144.4|MNV-16795-CAAG-C|4
LRHWVYLLCFSAGNYYNRETR
>ENST00000457354.7|MNV-14255-CAGA-C|2
VEEEQEADEEDVSEEAESK
>FUSION-ENST00000522752.5:60634-ENST00000620407.2:13233|1086
VLWRESEFWESLSSFLPNR
>FUSION-ENST00000522752.5:60634-ENST00000620407.2:13233|883
MELMSSR
>FUSION-ENST00000522752.5:60634-ENST00000620407.2:13233|1875
MHACFGIAAVSGNPYSLF
>ENST00000454547.1|SNV-19415-G-C|3
WSWRGSSPSACPRPPTARCTGVWR
>ENST00000485223.1|INDEL-2408-G-GCC|3
MQPRSSATPNTTAEDSEQ
>FUSION-ENST00000522752.5:60634-ENST00000620407.2:13233|333
MDSYSLLLTLSSRTCR
>FUSION-ENST00000522752.5:60634-ENST00000620407.2:13233|65
TESPRAAGKPRPSVGPRPA
>FUSION-ENST00000522752.5:60634-ENST00000620407.2:13233|1369
GVFMAISY
>FUSION-ENST00000487398.3:10851-ENST00000463625.6:181649|10
VAIKIMDK
>FUSION-ENST00000522752.5:60634-ENST00000620407.2:13233|1670
GRCWLGGFR
>FUSION-ENST00000522752.5:60634-ENST00000620407.2:13233|1141
MNGPGAEQEAVS
>ENST00000223129.8|SNV-79497-G-C|3
LEKIHPTGKMFILSHGEGK
>FUSION-ENST00000522752.5:60634-ENST00000620407.2:13233|1308
GCSEMRLCHCTPAWVTE
>FUSION-ENST00000522752.5:60634-ENST00000620407.2:13233|215
CQAWNPSILGGR
>ENST00000527101.5|SNV-6649-C-T|1
TTLQEDVFTGGPYAKLLHEGI
>ENST00000423123.1|SNV-17098-G-C|1
MLSSQAW
>ENST00000639479.1|SNV-2291-C-G|9
ALSVGSLQCVAR
>ENST00000405659.5|SNV-18996-A-T|3
LQSMLSNIR
>FUSION-ENST00000522752.5:60634-ENST00000620407.2:13233|885
KFIILNIDININMHIK
>FUSION-ENST00000543751.5:10851-ENST00000463625.6:181649|7
LLGQVIVIFFWR
>ENST00000436791.1|SNV-17642-A-T|2
FQGSWHRFLHR
>FUSION-ENST00000522752.5:60634-ENST00000620407.2:13233|1619
ALKSKIDTLSR
>FUSION-ENST00000522752.5:60634-ENST00000620407.2:13233|132
MQTRLPPSICDSLCVR
>ENST00000469541.5|INDEL-5059-A-AA|9
PLNTSIVMPPKK
>FUSION-ENST00000522752.5:60634-ENST00000620407.2:13233|910
MGSKSGKFCTDTQR
>FUSION-ENST00000522752.5:60634-ENST00000620407.2:13233|537
FPQIPRLRN
>FUSION-ENST00000522752.5:60634-ENST00000620407.2:13233|1748
MAVMDNADLKEVLLLRL
>FUSION-ENST00000522752.5:60634-ENST00000620407.2:13233|534
MLFFYGTLAQLANAFLK
>FUSION-ENST00000522752.5:60634-ENST00000620407.2:13233|130
MQTRLPPSICDSLCVRVCGR
>FUSION-ENST00000522752.5:60634-ENST00000620407.2:13233|868
RAGTGSLLFNTVFSR
>FUSION-ENST00000522752.5:60634-ENST00000620407.2:13233|642
GPVTQSDKEDRLLGWAR
>ENST00000461275.1|SNV-377310-C-T|3
MQKTMVHPRSCIS
>FUSION-ENST00000487398.3:10851-ENST00000463625.6:181649|39
GWSARER
>FUSION-ENST00000522752.5:60634-ENST00000620407.2:13233|199
DNEPASPCRHLS
>FUSION-ENST00000522752.5:60634-ENST00000620407.2:13233|501
IFYIRVISKHLGYMINVLLIHK
>ENST00000380026.8|SNV-89463-G-A|1
MTGTASKKK
>FUSION-ENST00000522752.5:60634-ENST00000620407.2:13233|1240
MRLWGWECVICVVCVRLR
>FUSION-ENST00000522752.5:60634-ENST00000620407.2:13233|248
SKATGSVLYGCSGYRNDR
>FUSION-ENST00000522752.5:60634-ENST00000620407.2:13233|272
MCKTVTMNIHANCFQR
>FUSION-ENST00000522752.5:60634-ENST00000620407.2:13233|936
VFPGDADVAGPGTTHSVLLLRQKT
>ENST00000436791.1|SNV-17642-A-T|3
FQGSWHR
>FUSION-ENST00000522752.5:60634-ENST00000620407.2:13233|1317
RREDLLSPGTR
>FUSION-ENST00000522752.5:60634-ENST00000620407.2:13233|1259
TEVLEECVCVCVRQRETLR
>ENST00000463117.6|SNV-18527-C-T|1
DIDLSPIHIGFGCIPPCYKLCVIPR
>FUSION-ENST00000522752.5:60634-ENST00000620407.2:13233|1440
MPKSQTRGNDLVNGGGCVELK
>FUSION-ENST00000522752.5:60634-ENST00000620407.2:13233|1442
TGHMPKSQTRGNDLVNGGGCVELK
>FUSION-ENST00000522752.5:60634-ENST00000620407.2:13233|1060
CMRDCVWVGGVVCI
>FUSION-ENST00000522752.5:60634-ENST00000620407.2:13233|87
SPTLPGLGRGK
>ENST00000494906.1|SNV-137918-A-G|2
PPRRGLLK
>ENST00000356264.7|MNV-165232-ATAAGGAAATTG-A|1
FHGALPQTV
>FUSION-ENST00000522752.5:60634-ENST00000620407.2:13233|1352
MFEKTSPSPFCS
>FUSION-ENST00000522752.5:60634-ENST00000620407.2:13233|1192
MGGGVWCVIICVVCVCI
>FUSION-ENST00000522752.5:60634-ENST00000620407.2:13233|118
VCGRHPRNRPHGR
>FUSION-ENST00000522752.5:60634-ENST00000620407.2:13233|121
MSPGLLACY
>FUSION-ENST00000522752.5:60634-ENST00000620407.2:13233|1211
GEGVWCV
>FUSION-ENST00000255681.7:14875-ENST00000450708.7:1162|88
RPPPAAMGLKAAQK
>FUSION-ENST00000522752.5:60634-ENST00000620407.2:13233|340
MLTYLNAVR
>FUSION-ENST00000522752.5:60634-ENST00000620407.2:13233|1835
MCKTLLNAPHVI
>ENST00000482572.5|SNV-3566-C-T|1
IAGGTGITPML
>ENST00000393930.5|SNV-29246-G-C|1
EAADAIDADGASAPLMELLHSR
>FUSION-ENST00000522752.5:60634-ENST00000620407.2:13233|1528
KSNPVLIF
>FUSION-ENST00000522752.5:60634-ENST00000620407.2:13233|982
ENNELRHISAHGCHLEAFL
>ENST00000469372.5|SNV-41534-T-G|1
DIYAIGVGKLDVDWRELNELGSK
>ENST00000373298.7|INDEL-5059-A-AA|1
RPSCCGGNS
>FUSION-ENST00000522752.5:60634-ENST00000620407.2:13233|307
ARVTDQPGRGDLR
>ENST00000378115.3|SNV-8876-G-C|1
CSHQPISLLGSFLTEESPHKEK
>FUSION-ENST00000522752.5:60634-ENST00000620407.2:13233|1022
GLRSVKESVPR
>ENST00000376874.9|SNV-35159-G-A|1
EEEPETEPVGEESISDAEKVAMDLK
>FUSION-ENST00000522752.5:60634-ENST00000620407.2:13233|509
AHSQKLHFFK
>FUSION-ENST00000522752.5:60634-ENST00000620407.2:13233|1646
ELFVSTEFRYCNF
>FUSION-ENST00000522752.5:60634-ENST00000620407.2:13233|1749
AVMDNADLKEVLLLR
>FUSION-ENST00000522752.5:60634-ENST00000620407.2:13233|403
GGYDKSCSPEQSLGK
>FUSION-ENST00000522752.5:60634-ENST00000620407.2:13233|1199
LCMGWGCGVCDYMCSVYMCM
>ENST00000341865.9|MNV-36766-CAT-C|12
ATWPCHSIYSHNSAHHHIPTDGR
>FUSION-ENST00000522752.5:60634-ENST00000620407.2:13233|600
CHYAWLKCSFFMVLWLNWQMPS
>FUSION-ENST00000522752.5:60634-ENST00000620407.2:13233|801
NEHMYYFALNTKGI
>FUSION-ENST00000522752.5:60634-ENST00000620407.2:13233|1462
LLELGMEYIPVPPLQPVC
>FUSION-ENST00000522752.5:60634-ENST00000620407.2:13233|168
MKDGECGNYVSHHR
>FUSION-ENST00000522752.5:60634-ENST00000620407.2:13233|907
SGKFCTDTQRHVMQ
>FUSION-ENST00000522752.5:60634-ENST00000620407.2:13233|51
SSSRAPR
>FUSION-ENST00000522752.5:60634-ENST00000620407.2:13233|297
GSAGTMSVTTGMQR
>ENST00000267430.10|INDEL-18780-C-CA|1
GMTRSKK
>ENST00000240499.8|INDEL-35855-A-AAC|4
FIVQINPTNVKNVTKPLNNFR
>FUSION-ENST00000522752.5:60634-ENST00000620407.2:13233|1580
MGLLLYCPGYSLK
>FUSION-ENST00000522752.5:60634-ENST00000620407.2:13233|502
IFYIRVISK
>FUSION-ENST00000522752.5:60634-ENST00000620407.2:13233|1477
MEVAVSR
>FUSION-ENST00000522752.5:60634-ENST00000620407.2:13233|303
VTDQPGRGDLRQENLQR
>FUSION-ENST00000522752.5:60634-ENST00000620407.2:13233|287
SVTTGMQRNEKIR
>FUSION-ENST00000522752.5:60634-ENST00000620407.2:13233|1754
LPAEHMAVMDNADLKEVLLLR
>FUSION-ENST00000522752.5:60634-ENST00000620407.2:13233|1401
MNIHKANTAPLLFR
>FUSION-ENST00000522752.5:60634-ENST00000620407.2:13233|859
VAHACNPSYSGG
>FUSION-ENST00000522752.5:60634-ENST00000620407.2:13233|1802
HKGSLSSLR
>ENST00000243167.9|SNV-10792-A-G|1
QGLLCGVPVSLKECFTYK
>FUSION-ENST00000522752.5:60634-ENST00000620407.2:13233|482
PSLLERNLSSTEGNK
>FUSION-ENST00000522752.5:60634-ENST00000620407.2:13233|1465
MYWALDYEKILR
>ENST00000483923.5|SNV-31365-A-G|2
NAAHVAFGDLK
>FUSION-ENST00000522752.5:60634-ENST00000620407.2:13233|601
CHYAWLK
>FUSION-ENST00000522752.5:60634-ENST00000620407.2:13233|889
PLHSSLNERVK
>ENST00000451513.5|SNV-27065-G-A|1
LPARLTLEFSAFDMSAPTPAR
>FUSION-ENST00000522752.5:60634-ENST00000620407.2:13233|13
LQGMEELSERQDASLRNPR
>FUSION-ENST00000522752.5:60634-ENST00000620407.2:13233|895
MNKYSPLAKDNMYN
>ENST00000471481.1|SNV-17982-G-A|2
MVLFLVAWTVTEITR
>ENST00000469258.1|SNV-18527-C-T|2
MLQTLCHSPLMSVWRTP
>FUSION-ENST00000545464.5:13822-ENST00000394376.5:389|91
SSATSHPESAGSRRPPPAAMGLK
>ENST00000613856.4|SNV-2770-C-A|3
IPWTAASSKLKEHFAQFGHVR
>ENST00000534151.1|INDEL-6486-G-GGC|13
AGLQRLARHICLWALCSHIIQR
>ENST00000341865.9|MNV-36766-CAT-C|3
GRGVPLR
>FUSION-ENST00000522752.5:60634-ENST00000620407.2:13233|650
VEMRLLLQRGPVTQSDK
>FUSION-ENST00000522752.5:60634-ENST00000620407.2:13233|586
HTHILFAYNFREAR
>FUSION-ENST00000522752.5:60634-ENST00000620407.2:13233|682
MLPSLKELSCNPVQK
>ENST00000319170.10|INDEL-94590-A-AA|3
CSSTVPSCSKSK
>FUSION-ENST00000522752.5:60634-ENST00000620407.2:13233|204
KDNEPASPCRHLS
>FUSION-ENST00000522752.5:60634-ENST00000620407.2:13233|1449
LIFSFHSLSFNK
>FUSION-ENST00000522752.5:60634-ENST00000620407.2:13233|311
HHHALAWLD
>FUSION-ENST00000522752.5:60634-ENST00000620407.2:13233|1085
MVLWRESEFWESLSSFLPNRWAR
>FUSION-ENST00000522752.5:60634-ENST00000620407.2:13233|292
MSVTTGMQR
>ENST00000568491.1|SNV-19181-C-T|4
MLETEDQAVELGRVGAR
>FUSION-ENST00000522752.5:60634-ENST00000620407.2:13233|383
MVYFLGKANFSSVIQK
>ENST00000639479.1|SNV-2291-C-G|10
MALSVGSLQCVAR
>ENST00000376874.9|SNV-35159-G-A|2
EEEPETEPVGEESISDAEK
>FUSION-ENST00000522752.5:60634-ENST00000620407.2:13233|576
MQCHNHGLLQP
>FUSION-ENST00000522752.5:60634-ENST00000620407.2:13233|120
SPGLLACY
>FUSION-ENST00000522752.5:60634-ENST00000620407.2:13233|1608
YSICLFMTGLFPLA
>FUSION-ENST00000522752.5:60634-ENST00000620407.2:13233|128
MENISYFPLPSNLK
>FUSION-ENST00000522752.5:60634-ENST00000620407.2:13233|1485
MVQSQLTATSTFLVQAILLPQPPE
>FUSION-ENST00000522752.5:60634-ENST00000620407.2:13233|1158
MPHCLAVCRPLPRGCR
>ENST00000614960.4|INDEL-31484-A-ACAGGAA|3
QHLEQEQEIYVNK
>FUSION-ENST00000522752.5:60634-ENST00000620407.2:13233|789
INSLIGFGSVIIYYCYYLSLELGK
>FUSION-ENST00000522752.5:60634-ENST00000620407.2:13233|670
ITLLHFSLDNRAKLCL
>ENST00000591089.1|SNV-55962-G-C|1
APAMLFTRGHLRPGLRR
>FUSION-ENST00000522752.5:60634-ENST00000620407.2:13233|1225
GWGWECGVCMTVCGVCICM
>FUSION-ENST00000522752.5:60634-ENST00000620407.2:13233|1770
QVSPGYKK
>ENST00000467821.1|SNV-90208-G-T|1
QLTYPATRPASFSISRLLMQNHLS
>FUSION-ENST00000522752.5:60634-ENST00000620407.2:13233|1118
MCGVCETAWCVDMRLWGWR
>FUSION-ENST00000522752.5:60634-ENST00000620407.2:13233|1850
LTSGSLLIR
>FUSION-ENST00000522752.5:60634-ENST00000620407.2:13233|1807
MESFTDCMLKK
>FUSION-ENST00000522752.5:60634-ENST00000620407.2:13233|1853
ANFVPNVTDVHKYKLTSGSLLIR
>FUSION-ENST00000522752.5:60634-ENST00000620407.2:13233|179
WELFTVDHERWGVRELCQSPQGCK
>ENST00000614960.4|INDEL-31484-A-ACAGGAA|6
IEELEKAKQHLEQEQEIYVNK
>FUSION-ENST00000522752.5:60634-ENST00000620407.2:13233|1431
YVGIYMSRRK
>FUSION-ENST00000522752.5:60634-ENST00000620407.2:13233|1498
LRSWPCAVAHACNPSTLGGR
>FUSION-ENST00000522752.5:60634-ENST00000620407.2:13233|660
LKSPRGGCNVR
>ENST00000523577.5|SNV-11272-A-T|6
DASRTSRHLEVTINNFER
>FUSION-ENST00000522752.5:60634-ENST00000620407.2:13233|1721
MFHNVHNLYFRII
>FUSION-ENST00000522752.5:60634-ENST00000620407.2:13233|585
MHTHILFAYNFREARTF
>FUSION-ENST00000522752.5:60634-ENST00000620407.2:13233|734
MSIIPLLL
>ENST00000472931.6|SNV-59877-C-T|4
VGSAASQSFPLPLMIKQEPR
>FUSION-ENST00000522752.5:60634-ENST00000620407.2:13233|1186
RPCVVWR
>FUSION-ENST00000522752.5:60634-ENST00000620407.2:13233|1818
MCETGMITISTSQAILRLT
>FUSION-ENST00000522752.5:60634-ENST00000620407.2:13233|624
DTGCGVRELGSTMVILWKFK
>FUSION-ENST00000522752.5:60634-ENST00000620407.2:13233|1262
LCLRTEVLEECVCVCVRQR
>FUSION-ENST00000522752.5:60634-ENST00000620407.2:13233|1773
RQVSPGYKK
>FUSION-ENST00000522752.5:60634-ENST00000620407.2:13233|615
VILWKFKE
>ENST00000533414.1|SNV-8482-G-A|4
EESSKQLIK
>FUSION-ENST00000522752.5:60634-ENST00000620407.2:13233|1854
MANFVPNVTDVHKYKLTSGSLLIR
>ENST00000328914.5|SNV-73067-G-A|3
HYPYYQTADK
>FUSION-ENST00000522752.5:60634-ENST00000620407.2:13233|1297
MIPNKCPVGHSNGTWDHR
>FUSION-ENST00000522752.5:60634-ENST00000620407.2:13233|659
MPPFFAEPCYFFPDGER
>FUSION-ENST00000522752.5:60634-ENST00000620407.2:13233|1295
FSSHTNVLMDGVMER
>ENST00000647821.1|MNV-645701-CACAAAA-C|1
QGTKSNTWSPKYNETFQFILGK
>ENST00000331426.6|SNV-10738-A-G|8
SIQVGSQPNNAKHVKELIEEWSR
>FUSION-ENST00000522752.5:60634-ENST00000620407.2:13233|210
GIEMIERKDNEPASPCR
>ENST00000376874.9|SNV-35159-G-A|3
LQGEHSQNR
>ENST00000568491.1|SNV-19181-C-T|1
LETEDQAVELGRVGARTR
>FUSION-ENST00000522752.5:60634-ENST00000620407.2:13233|1758
LPGYRLPAEHMAVMDNADLK
>FUSION-ENST00000487398.3:10851-ENST00000463625.6:181649|12
CPPPCQANFLHF
>FUSION-ENST00000522752.5:60634-ENST00000620407.2:13233|1819
CETGMITISTSQAILR
>ENST00000361417.6|SNV-37636-G-A|1
STLLTQNGTGSLPR
>FUSION-ENST00000522752.5:60634-ENST00000620407.2:13233|1690
MFEITHSLVVYFWR
>ENST00000454665.6|SNV-5150-C-G|1
SRDSGTAEEHRTSTVWCG
>ENST00000223129.8|SNV-79497-G-C|2
IHPTGKMFILSHGEGK
>FUSION-ENST00000522752.5:60634-ENST00000620407.2:13233|1665
SVPICYRSFLNVHVK
>FUSION-ENST00000522752.5:60634-ENST00000620407.2:13233|1566
QESSSVTQAGIQWHK
>FUSION-ENST00000522752.5:60634-ENST00000620407.2:13233|757
SFPAKNFCGSMR
>ENST00000472931.6|SNV-59877-C-T|2
MNTTPWLAVRPAKAFPFL
>FUSION-ENST00000522752.5:60634-ENST00000620407.2:13233|1364
CYVSMATSELFLNR
>FUSION-ENST00000522752.5:60634-ENST00000620407.2:13233|531
VRFLLFSHLIHLEFILVYALR
>FUSION-ENST00000522752.5:60634-ENST00000620407.2:13233|731
VVCTWISSYSR
>ENST00000415336.1|SNV-204-G-T|3
RTHSSKSSAHTASDTAGSMVR
>ENST00000366522.6|SNV-32475-T-C|1
TLLIEHLTEGGRR
>ENST00000349533.11|SNV-216041-G-A|1
LLKLEGNFPEENNDKK
>FUSION-ENST00000522752.5:60634-ENST00000620407.2:13233|437
CACVFIAA
>FUSION-ENST00000522752.5:60634-ENST00000620407.2:13233|595
EQSSGSN
>FUSION-ENST00000522752.5:60634-ENST00000620407.2:13233|222
GEWGQAR
>FUSION-ENST00000522752.5:60634-ENST00000620407.2:13233|1842
GWLTPVIPALWEAEGGRSPEVR
>FUSION-ENST00000522752.5:60634-ENST00000620407.2:13233|385
QFGSLLIFLEL
>FUSION-ENST00000487398.3:10851-ENST00000463625.6:181649|37
GWSAREREGLR
>FUSION-ENST00000522752.5:60634-ENST00000620407.2:13233|1577
ITGVSHHARPHFVLA
>ENST00000369002.9|SNV-51755-G-A|3
IPETLKEDQQFMLKK
>ENST00000317025.13|SNV-52723-G-C|3
HTSAEEEEPPPVKIASKTAAAR
>FUSION-ENST00000522752.5:60634-ENST00000620407.2:13233|1543
SHCAWPRASFSMLGTIILNQFGK
>FUSION-ENST00000522752.5:60634-ENST00000620407.2:13233|532
MVRFLLFSHLIHLEFILVYALR
>FUSION-ENST00000522752.5:60634-ENST00000620407.2:13233|109
TGPWQLLGNGGLCR
>FUSION-ENST00000522752.5:60634-ENST00000620407.2:13233|1357
MATSELFLNRGLRK
>FUSION-ENST00000522752.5:60634-ENST00000620407.2:13233|386
MQFGSLLIFLEL
>FUSION-ENST00000522752.5:60634-ENST00000620407.2:13233|430
MRCLVFCSCDSLLR
>ENST00000545128.5|SNV-420124-G-C|1
SGSCENCTEACAICSAADLCKK
>ENST00000353339.7|SNV-17642-A-T|3
NKISRFLAPISAPEYTVTPSPQQAR
>ENST00000341594.9|SNV-407232-C-G|3
IGDQASVENALK
>FUSION-ENST00000522752.5:60634-ENST00000620407.2:13233|1881
GSIVAAAIRLLFWDSNNWGHQVL
>FUSION-ENST00000522752.5:60634-ENST00000620407.2:13233|1481
MVAGAYNPSYSR
>FUSION-ENST00000522752.5:60634-ENST00000620407.2:13233|697
CVFTMGTEGTEP
>FUSION-ENST00000522752.5:60634-ENST00000620407.2:13233|1657
MLAGSISR
>ENST00000534151.1|INDEL-6486-G-GGC|6
KLQGPTQPSKTLTNK
>ENST00000291358.10|SNV-1605-G-A|1
QTLKSPEAGPIREEPR
>FUSION-ENST00000522752.5:60634-ENST00000620407.2:13233|1725
MFTICISE
>FUSION-ENST00000522752.5:60634-ENST00000620407.2:13233|1136
MVCVCEREWVWVGVYDVGVR
>FUSION-ENST00000487398.3:10851-ENST00000463625.6:181649|72
MMVVWMR
>FUSION-ENST00000522752.5:60634-ENST00000620407.2:13233|902
KTSGIMNK
>ENST00000400454.6|SNV-477992-G-A|3
DVQNEDGLYNYHCITR
>ENST00000614960.4|INDEL-31484-A-ACAGGAA|1
QHLEQEQEIYVNKKR
>FUSION-ENST00000522752.5:60634-ENST00000620407.2:13233|513
MACCLPFNLKAHSQK
>FUSION-ENST00000522752.5:60634-ENST00000620407.2:13233|1026
MFSPFLVLVELSSTFITRGLR
>FUSION-ENST00000522752.5:60634-ENST00000620407.2:13233|240
DAPQLGNYSTTWNTLSR
>ENST00000322349.13|SNV-117994-T-C|3
QEHCSQLESHLKEHK
>FUSION-ENST00000522752.5:60634-ENST00000620407.2:13233|17
INGAGEKLQGMEELSER
>FUSION-ENST00000522752.5:60634-ENST00000620407.2:13233|1042
MSGARGFPAELR
>ENST00000545128.5|SNV-420124-G-C|2
SGSCENCTEACAICSAADLCK
>ENST00000338040.6|SNV-28722-A-G|2
EGMDLVKFGQWENIFSR
>ENST00000477310.1|SNV-11621-T-G|3
RNDYRDVSK
>FUSION-ENST00000522752.5:60634-ENST00000620407.2:13233|1056
MEPGSPNHMPLEFQGK
>ENST00000476031.1|SNV-2252-G-T|1
ATSLTLPQSTTV
>FUSION-ENST00000522752.5:60634-ENST00000620407.2:13233|10
EELSERQDASLR
>ENST00000268070.9|SNV-731-C-G|1
TPPAAARARPGERALLLHLPAFGR
>FUSION-ENST00000522752.5:60634-ENST00000620407.2:13233|1820
MCETGMITISTSQAILR
>FUSION-ENST00000522752.5:60634-ENST00000620407.2:13233|76
GLCAVQYHHRREVTVAR
>ENST00000485223.1|INDEL-2408-G-GCC|2
QPRSSATPNTTAEDSEQ
>ENST00000647693.1|SNV-37795-T-A|1
VGPGMRVG
>FUSION-ENST00000521642.5:60634-ENST00000620407.2:13233|2
EPAGERHPRPTETA
>FUSION-ENST00000522752.5:60634-ENST00000620407.2:13233|1140
NGPGAEQEAVS
>FUSION-ENST00000522752.5:60634-ENST00000620407.2:13233|1582
ALIFSHSNTCYFLLLFLNR
>FUSION-ENST00000487398.3:10851-ENST00000463625.6:181649|61
YTHTHIFPVR
>ENST00000583204.5|SNV-14330-T-C|5
WRLPRLQSLK
>ENST00000461275.1|SNV-377310-C-T|4
QKTMVHPR
>ENST00000254667.7|MNV-161143-TA-T|2
APRLVSQLHFTSWPDFGVPFPPLGC
>FUSION-ENST00000522752.5:60634-ENST00000620407.2:13233|975
GCSTVVQS
>FUSION-ENST00000522752.5:60634-ENST00000620407.2:13233|1143
YVRLYGLGVWCV
>FUSION-ENST00000522752.5:60634-ENST00000620407.2:13233|1003
SERSSALGVPCSC
>FUSION-ENST00000522752.5:60634-ENST00000620407.2:13233|1336
MALGTTGQVLITWALYS
>FUSION-ENST00000522752.5:60634-ENST00000620407.2:13233|1396
NLTKMLCCTAIVLKTVQR
>FUSION-ENST00000522752.5:60634-ENST00000620407.2:13233|772
MLTSKTFWILDCWIR
>ENST00000456909.6|SNV-15993-G-C|1
LQWAAGAGRCVLLPRDAR
>ENST00000416496.6|SNV-37439-C-G|2
QSREYEDGPLSLVMPKKP
>FUSION-ENST00000522752.5:60634-ENST00000620407.2:13233|1205
MGGCVWCV
>FUSION-ENST00000487398.3:10851-ENST00000463625.6:181649|84
LCLPGSR
>ENST00000265018.4|SNV-72492-A-G|1
AGELQATYERENEAIR
>ENST00000562390.1|SNV-64-C-T|1
HLFLPLVMLVISPIPGAFQDSGK
>ENST00000635945.1|SNV-115444-A-G|1
ILTVFCLSVFALIGLQLFVGNLRNK
>FUSION-ENST00000522752.5:60634-ENST00000620407.2:13233|748
FHIHLLHIA
>ENST00000317025.13|SNV-52723-G-C|2
IASKTAAAR
>ENST00000409937.1|SNV-50812-A-G|4
KDSLIDEELARAGADPK
>FUSION-ENST00000522752.5:60634-ENST00000620407.2:13233|1627
RCWLALSPVKPIPKEMI
>ENST00000360586.8|SNV-69512-A-G|3
SGAVTFSSQGRVNPFEVSASSK
>ENST00000571450.1|SNV-32205-C-G|1
GYCRTWRPKWRPR
>FUSION-ENST00000487398.3:10851-ENST00000463625.6:181649|102
NFSNIMNYMKLLGQVIVIFFWR
>FUSION-ENST00000522752.5:60634-ENST00000620407.2:13233|849
MIFDPVIFGK
>FUSION-ENST00000522752.5:60634-ENST00000620407.2:13233|770
MLTSKTFWILDCWIRDAQPV
>FUSION-ENST00000522752.5:60634-ENST00000620407.2:13233|625
MDTGCGVRELGSTMVILWKFK
>FUSION-ENST00000522752.5:60634-ENST00000620407.2:13233|1679
QSRTCDSLGNIIWCLLFSFSAWNVR
>FUSION-ENST00000522752.5:60634-ENST00000620407.2:13233|27
VVSAGLSSA
>FUSION-ENST00000522752.5:60634-ENST00000620407.2:13233|194
MILGHIKD
>FUSION-ENST00000522752.5:60634-ENST00000620407.2:13233|1719
MYMKRNV
>ENST00000525971.6|SNV-8482-G-A|3
TGLSTEYEESSKQLIKILSEIEK
>FUSION-ENST00000522752.5:60634-ENST00000620407.2:13233|718
MDTDGYRMWGEGIR
>FUSION-ENST00000522752.5:60634-ENST00000620407.2:13233|39
DVVCGTRRGR
>FUSION-ENST00000522752.5:60634-ENST00000620407.2:13233|560
SISHFGHHTVT
>FUSION-ENST00000522752.5:60634-ENST00000620407.2:13233|253
LSFTFRSK
>FUSION-ENST00000255681.7:14875-ENST00000450708.7:1162|90
LEVDAIVNAGRRPPPAAMGLKAAQK
>FUSION-ENST00000522752.5:60634-ENST00000620407.2:13233|1606
TGLFPLA
>FUSION-ENST00000522752.5:60634-ENST00000620407.2:13233|1390
LCCTAIVLKTVQR
>FUSION-ENST00000522752.5:60634-ENST00000620407.2:13233|1852
YKLTSGSLLIR
>FUSION-ENST00000522752.5:60634-ENST00000620407.2:13233|305
VTDQPGR
>FUSION-ENST00000522752.5:60634-ENST00000620407.2:13233|187
LEHESLISQAGVTSGKK
>FUSION-ENST00000522752.5:60634-ENST00000620407.2:13233|203
IACGQEFK
>ENST00000322349.13|SNV-117994-T-C|1
EHKEKYLSLEQK
>ENST00000572933.5|SNV-89806-A-C|5
RQLGEQTFIK
>ENST00000265018.4|SNV-72492-A-G|5
DYARKAGELQATYER
>FUSION-ENST00000522752.5:60634-ENST00000620407.2:13233|1005
MSRSERSSALGVPCSC
>ENST00000613174.2|SNV-69-G-C|1
QGGKPRAKAK
>FUSION-ENST00000522752.5:60634-ENST00000620407.2:13233|332
DSYSLLLTLSSRTCR
>FUSION-ENST00000522752.5:60634-ENST00000620407.2:13233|686
KTEVSVTPSLHKWTFHLLS
>FUSION-ENST00000522752.5:60634-ENST00000620407.2:13233|1281
SSPYNLGPLQLIPK
>FUSION-ENST00000522752.5:60634-ENST00000620407.2:13233|308
ARVTDQPGR
>ENST00000378644.5|SNV-9729-A-C|4
ELDSLNGEKVHLEEVLGTKQEALR
>ENST00000371882.5|SNV-197627-G-A|2
AMFTGEMKEQDLMCIK
>FUSION-ENST00000522752.5:60634-ENST00000620407.2:13233|269
CKTVTMNIHANCFQRQR
>FUSION-ENST00000522752.5:60634-ENST00000620407.2:13233|341
SLLPPVDT
>ENST00000613174.2|SNV-69-G-C|4
GKQGGKPR
>ENST00000369701.8|SNV-621194-G-T|1
ELDTLVIGGIATIANSESTK
>FUSION-ENST00000522752.5:60634-ENST00000620407.2:13233|161
DGECGNYVSHHRDAK
>FUSION-ENST00000522752.5:60634-ENST00000620407.2:13233|1611
RFFCLSLPSS
>FUSION-ENST00000522752.5:60634-ENST00000620407.2:13233|452
HCLGHLFYFGGGEK
>FUSION-ENST00000487398.3:10851-ENST00000463625.6:181649|68
MYTPMCVCFY
>FUSION-ENST00000522752.5:60634-ENST00000620407.2:13233|444
YTCAMLVRCTH
>FUSION-ENST00000522752.5:60634-ENST00000620407.2:13233|117
HPRNRPHGR
>FUSION-ENST00000522752.5:60634-ENST00000620407.2:13233|1409
MSLVKMGAPR
>FUSION-ENST00000522752.5:60634-ENST00000620407.2:13233|1075
MYMYVRLYGSGMWCV
>FUSION-ENST00000522752.5:60634-ENST00000620407.2:13233|1256
GICAMCVCHHIYM
>FUSION-ENST00000522752.5:60634-ENST00000620407.2:13233|555
MKPTGCPVTWAPTGHLGKGTPCLEW
>FUSION-ENST00000522752.5:60634-ENST00000620407.2:13233|245
ATGSVLYGCSGYRNDR
>FUSION-ENST00000522752.5:60634-ENST00000620407.2:13233|1747
AVMDNADLKEVLLLRL
>FUSION-ENST00000522752.5:60634-ENST00000620407.2:13233|53
EQQRSSSR
>FUSION-ENST00000522752.5:60634-ENST00000620407.2:13233|611
PQSRLTSALTFWAQAILLGSR
>FUSION-ENST00000522752.5:60634-ENST00000620407.2:13233|1249
CTRDSMCGWGCVVCVRLCM
>FUSION-ENST00000522752.5:60634-ENST00000620407.2:13233|808
NWVSFVQHSVQQR
>FUSION-ENST00000522752.5:60634-ENST00000620407.2:13233|1412
TLLGKIHYI
>FUSION-ENST00000522752.5:60634-ENST00000620407.2:13233|1716
IQFIIIENCSC
>FUSION-ENST00000522752.5:60634-ENST00000620407.2:13233|1893
TPSLVCSKGFMMISEK
>FUSION-ENST00000522752.5:60634-ENST00000620407.2:13233|1811
MCGQVYCVT
>FUSION-ENST00000522752.5:60634-ENST00000620407.2:13233|593
WGRGEGETDANMHTHILFAYNFR
>ENST00000399537.8|SNV-104331-C-G|3
VLIPMDDKLLYAGHVQTVQSPDIYR
>ENST00000379933.7|INDEL-123279-G-GTCCCCTAT|6
IWPLPAKPR
>FUSION-ENST00000522752.5:60634-ENST00000620407.2:13233|1195
CSVYMCM
>ENST00000309166.8|SNV-151-A-C|1
QETDMREAASLRQQR
>ENST00000261844.11|INDEL-98627-T-TT|4
SFVFFFSVKCMAECFSWCYSTK
>FUSION-ENST00000487398.3:10851-ENST00000463625.6:181649|44
MGFIDGLEC
>FUSION-ENST00000545464.5:13822-ENST00000394376.5:389|97
MEGDGESNLIFFLITCRPTRDSK
>FUSION-ENST00000522752.5:60634-ENST00000620407.2:13233|1479
MVAGAYNPSYSRG
>ENST00000454547.1|SNV-19415-G-C|6
MRWSWRGSSPSACPRPPTAR
>FUSION-ENST00000522752.5:60634-ENST00000620407.2:13233|275
TIYFWEEARMNSK
>FUSION-ENST00000522752.5:60634-ENST00000620407.2:13233|260
NIHANCFQRQRLVSCK
>FUSION-ENST00000522752.5:60634-ENST00000620407.2:13233|1009
SAPRLLCMSR
>FUSION-ENST00000522752.5:60634-ENST00000620407.2:13233|1703
MNQMPCWALWKVYS
>ENST00000399537.8|SNV-104331-C-G|1
LLYAGHVQTVQSPDIYRVVVEGER
>FUSION-ENST00000522752.5:60634-ENST00000620407.2:13233|1244
MCGWGCVVCVRLCM
>FUSION-ENST00000522752.5:60634-ENST00000620407.2:13233|839
MLRLGVSDYLSLLR
>FUSION-ENST00000487398.3:10851-ENST00000463625.6:181649|26
KTMGETTR
>ENST00000282406.9|SNV-83474-G-A|1
TLYYFQSQEDKFPLGQIKLWEAK
>ENST00000307851.9|SNV-36078-T-G|1
DVNDWTSRYWLNGDFRK
>FUSION-ENST00000522752.5:60634-ENST00000620407.2:13233|1290
DGVMERSSALWWLLRLPAGEAAQQK
>FUSION-ENST00000522752.5:60634-ENST00000620407.2:13233|282
MVAGTCNPSYLGG
>FUSION-ENST00000522752.5:60634-ENST00000620407.2:13233|1231
MYMRLYEVGGCGVYVTVCGVCV
>FUSION-ENST00000522752.5:60634-ENST00000620407.2:13233|1209
CVVCVCMRLCMGGCVWCV
>FUSION-ENST00000487398.3:10851-ENST00000463625.6:181649|20
MGETTRKFFLEMLIWGFLLAA
>ENST00000527370.5|SNV-13979-C-T|5
AMWPTWASWK
>ENST00000482194.1|INDEL-5059-A-AA|2
KSGRALWQTG
>ENST00000267101.8|SNV-22859-T-C|1
CWMTDENIRPTFKELANEFTRMAR
>FUSION-ENST00000522752.5:60634-ENST00000620407.2:13233|973
STAFPEGSLAMCIK
>ENST00000319170.10|INDEL-94590-A-AA|5
ACPSKCSSTVPSCSKSK
>FUSION-ENST00000648725.1:18552-ENST00000483593.5:5425|3
DITRKLSVACFYGGTSYQSQI
>FUSION-ENST00000522752.5:60634-ENST00000620407.2:13233|1046
LWLSPILPHR
>FUSION-ENST00000522752.5:60634-ENST00000620407.2:13233|1058
RDCVWVGGVVCI
>FUSION-ENST00000522752.5:60634-ENST00000620407.2:13233|1699
MPCWALWKVYS
>ENST00000328914.5|SNV-73067-G-A|4
QLTLSGIYAHITKHYPYYQTADK
>FUSION-ENST00000522752.5:60634-ENST00000620407.2:13233|1017
MGLGLVPFAKPSAVLGKRR
>FUSION-ENST00000522752.5:60634-ENST00000620407.2:13233|1373
LRPGKVEKLRPQS
>FUSION-ENST00000522752.5:60634-ENST00000620407.2:13233|1183
PCVVWRVYVNMR
>ENST00000409937.1|SNV-50812-A-G|5
MKDSLIDEELARAGADPK
>ENST00000485653.1|SNV-41119-T-G|4
MLDYVKDIPATLK
>ENST00000613174.2|SNV-69-G-C|3
GKQGGKPRAK
>FUSION-ENST00000522752.5:60634-ENST00000620407.2:13233|1678
TCDSLGNIIWCLLFSFSAWNVR
>FUSION-ENST00000522752.5:60634-ENST00000620407.2:13233|923
MGLLITVSFIMRNSKPVKYPSMGSK
>FUSION-ENST00000522752.5:60634-ENST00000620407.2:13233|1334
VVPFLRKPILFICLILCMFS
>ENST00000295095.11|SNV-465095-T-C|3
VSGNLATTQK
>FUSION-ENST00000522752.5:60634-ENST00000620407.2:13233|193
ILGHIKD
>ENST00000371882.5|SNV-197627-G-A|3
AMFTGEMK
>ENST00000400454.6|SNV-477992-G-A|1
DVQNEDGLYNYHCITRHRYTGETR
>FUSION-ENST00000522752.5:60634-ENST00000620407.2:13233|617
VILWKFK
>ENST00000418374.6|SNV-84311-G-C|2
MASALYQELFAAVVSLINR
>ENST00000381323.7|SNV-102286-G-A|4
DAIQNPNDIQLQEKAWNTVCPLVVR
>FUSION-ENST00000522752.5:60634-ENST00000620407.2:13233|1100
KPASFLREKK
>FUSION-ENST00000522752.5:60634-ENST00000620407.2:13233|1630
NPSLQSIKK
>FUSION-ENST00000522752.5:60634-ENST00000620407.2:13233|1662
CWLGGFR
>ENST00000376234.7|SNV-62667-A-G|1
EALELIPNDHSLMFSLADVLGKSQK
>ENST00000398160.6|SNV-19720-G-A|2
NHQYQKLQGLYDSLR
>FUSION-ENST00000522752.5:60634-ENST00000620407.2:13233|1618
SKIDTLSR
>ENST00000241704.8|SNV-37795-T-A|2
VKSGAWDESGVIIYTTSNHIK
>FUSION-ENST00000522752.5:60634-ENST00000620407.2:13233|543
KFPQIPRLR
>ENST00000635945.1|SNV-115444-A-G|3
MILTVFCLSVFALIGLQLFVGNLR
>FUSION-ENST00000522752.5:60634-ENST00000620407.2:13233|1717
SDFKIQFIIIENCSC
>ENST00000322893.12|INDEL-95670-A-AA|5
KKQNPCLVLYANCTNK
>FUSION-ENST00000522752.5:60634-ENST00000620407.2:13233|1127
LCVGGMCVTVGLCESWG
>FUSION-ENST00000522752.5:60634-ENST00000620407.2:13233|57
RESASRER
>ENST00000341865.9|MNV-36766-CAT-C|7
EASISRSFHSLPGKGR
>FUSION-ENST00000522752.5:60634-ENST00000620407.2:13233|596
MEQSSGSN
>FUSION-ENST00000522752.5:60634-ENST00000620407.2:13233|954
MLETGFCVR
>FUSION-ENST00000522752.5:60634-ENST00000620407.2:13233|899
TSGIMNKYSPLAK
>FUSION-ENST00000522752.5:60634-ENST00000620407.2:13233|1078
GTRLRNVASR
>FUSION-ENST00000522752.5:60634-ENST00000620407.2:13233|317
GVIFRNLR
>ENST00000307659.6|INDEL-81400-C-CA|1
LESVCGIQLEQKNRK
>FUSION-ENST00000522752.5:60634-ENST00000620407.2:13233|1035
SHALYEAERGFDAALFSSMQTSP
>FUSION-ENST00000522752.5:60634-ENST00000620407.2:13233|824
MSSPCVLIWQKK
>FUSION-ENST00000522752.5:60634-ENST00000620407.2:13233|657
SPRGGCNVR
>FUSION-ENST00000522752.5:60634-ENST00000620407.2:13233|1836
ACSSSYLGG
>ENST00000534209.1|SNV-11642-C-T|1
NLCPTCLFTSTLIITLGQSQLQSRR
>ENST00000334068.3|SNV-473-C-T|1
FCYPNYLASGAW
>FUSION-ENST00000522752.5:60634-ENST00000620407.2:13233|1012
RGEKCWR
>ENST00000534151.1|INDEL-6486-G-GGC|4
LQGPTQPSKTLTNK
>FUSION-ENST00000522752.5:60634-ENST00000620407.2:13233|1142
LYGLGVWCV
>ENST00000557578.1|SNV-78728-G-A|7
LQIAYVCRETLQLTLVWLQK
>FUSION-ENST00000522752.5:60634-ENST00000620407.2:13233|334
DSYSLLLTLSSR
>FUSION-ENST00000522752.5:60634-ENST00000620407.2:13233|490
MPSFLMPSLLER
>FUSION-ENST00000522752.5:60634-ENST00000620407.2:13233|1234
VGGVCGMCVTR
>ENST00000380026.8|SNV-89463-G-A|2
MTGTASKK
>FUSION-ENST00000522752.5:60634-ENST00000620407.2:13233|231
QRNKSEIK
>FUSION-ENST00000522752.5:60634-ENST00000620407.2:13233|886
KKFIILNIDININMHIK
>ENST00000379933.7|INDEL-123279-G-GTCCCCTAT|1
GAASSPLPAQHPALLFL
>FUSION-ENST00000522752.5:60634-ENST00000620407.2:13233|1083
ESEFWESLSSFLPNR
>FUSION-ENST00000522752.5:60634-ENST00000620407.2:13233|1546
MSHCAWPR
>FUSION-ENST00000522752.5:60634-ENST00000620407.2:13233|113
ENGKPIR
>FUSION-ENST00000522752.5:60634-ENST00000620407.2:13233|1023
FSPFLVLVELSSTFITRGLRSVK
>ENST00000342992.10|SNV-137138-T-C|3
EIATEEK
>FUSION-ENST00000522752.5:60634-ENST00000620407.2:13233|517
HLALGISPSAIPHPSPHPTTVPR
>FUSION-ENST00000522752.5:60634-ENST00000620407.2:13233|104
MGNPSGCNLTGNLVPFT
>FUSION-ENST00000522752.5:60634-ENST00000620407.2:13233|469
NLSSTEGNKMC
>ENST00000342740.6|SNV-4661-A-T|2
GFLSLSQQLLCFPSGLSK
>FUSION-ENST00000522752.5:60634-ENST00000620407.2:13233|1825
VWEAKSHGLNF
>FUSION-ENST00000522752.5:60634-ENST00000620407.2:13233|674
ITLLHFSLDNR
>FUSION-ENST00000522752.5:60634-ENST00000620407.2:13233|1346
FLWLHQNCS
>ENST00000345366.8|SNV-1638-C-G|3
VETFLRMVQCRSVEGSCGL
>FUSION-ENST00000522752.5:60634-ENST00000620407.2:13233|300
GDLRQENLQR
>FUSION-ENST00000522752.5:60634-ENST00000620407.2:13233|1640
VVEIEKRVNNGK
>FUSION-ENST00000522752.5:60634-ENST00000620407.2:13233|1890
GFMMISEKK
>FUSION-ENST00000522752.5:60634-ENST00000620407.2:13233|1472
MFNSLVR
>FUSION-ENST00000522752.5:60634-ENST00000620407.2:13233|1625
CWLALSPVKPIPKEMI
>ENST00000272895.12|SNV-128274-T-C|1
ILYAPYNPATKAIMEKSNVTLR
>FUSION-ENST00000522752.5:60634-ENST00000620407.2:13233|314
SDAVIGNVVLIRHHHALAWLD
>FUSION-ENST00000522752.5:60634-ENST00000620407.2:13233|1397
NLTKMLCCTAIVLK
>ENST00000458448.5|SNV-14945-G-A|1
IQLLHNLRILNVSHNHISHIPK
>FUSION-ENST00000522752.5:60634-ENST00000620407.2:13233|564
MDISLTELRPAEPLLSHR
>FUSION-ENST00000522752.5:60634-ENST00000620407.2:13233|1241
RLWGWECVICVVCVR
>FUSION-ENST00000522752.5:60634-ENST00000620407.2:13233|1614
DLGSLQPPPPKFK
>ENST00000635215.1|SNV-3481-C-T|6
RMVLVSIRTISR
>FUSION-ENST00000543751.5:10851-ENST00000463625.6:181649|6
QWIDQLFESIDYLGR
>ENST00000369002.9|SNV-51755-G-A|2
EDQQFMLK
>FUSION-ENST00000522752.5:60634-ENST00000620407.2:13233|558
FTSLFFQINF
>ENST00000322893.12|INDEL-95670-A-AA|4
KQNPCLVLYANCTNK
>ENST00000284601.4|SNV-196886-G-T|2
GQTDCEDVLGKR
>FUSION-ENST00000522752.5:60634-ENST00000620407.2:13233|992
GGAQEFAFLFYFIYLLYLCLR
>ENST00000240499.8|INDEL-35855-A-AAC|1
NVTKPLNNFRS
>ENST00000381323.7|SNV-102286-G-A|3
AWNTVCPLVVR
>FUSION-ENST00000522752.5:60634-ENST00000620407.2:13233|427
CLVFCSCDSLLR
>FUSION-ENST00000522752.5:60634-ENST00000620407.2:13233|1066
ECLYQLSARGLHSILNK
>ENST00000372978.7|SNV-977-A-G|1
ASVEALTEMLQSYISEIGRSAK
>FUSION-ENST00000522752.5:60634-ENST00000620407.2:13233|486
MPSFLMPSLLERNLSSTEGNKMC
>ENST00000331426.6|SNV-10738-A-G|5
ELIEEWSR
>FUSION-ENST00000487398.3:10851-ENST00000463625.6:181649|98
KLLGQVIVIFFWR
>ENST00000475975.5|SNV-18996-A-T|3
LSNIREVAQQGGLK
>FUSION-ENST00000522752.5:60634-ENST00000620407.2:13233|572
MLLRLVSK
>FUSION-ENST00000522752.5:60634-ENST00000620407.2:13233|1883
KGSIVAAAIRLLFWDSNNWGHQVL
>FUSION-ENST00000522752.5:60634-ENST00000620407.2:13233|1109
ILNILFGGK
>FUSION-ENST00000522752.5:60634-ENST00000620407.2:13233|1162
STNVEEILFTHKCVDGRCDGTF
>ENST00000620985.4|SNV-14624-G-A|6
NFEDFYSFMIMKTNFNKEYIENMVR
>FUSION-ENST00000522752.5:60634-ENST00000620407.2:13233|1068
SHISIPGTHQPRECLYQLSAR
>FUSION-ENST00000522752.5:60634-ENST00000620407.2:13233|38
GRGWRAR
>FUSION-ENST00000522752.5:60634-ENST00000620407.2:13233|1121
GVCDMCGVCETAWCVDMRLWGWR
>FUSION-ENST00000522752.5:60634-ENST00000620407.2:13233|1859
VLELQQCQGIHTLYFNSAHVEAI
>ENST00000613856.4|SNV-2770-C-A|1
LKEHFAQFGHVRR
>FUSION-ENST00000522752.5:60634-ENST00000620407.2:13233|896
NKYSPLAK
>ENST00000240499.8|INDEL-35855-A-AAC|11
RSTDRNVNIR
>FUSION-ENST00000522752.5:60634-ENST00000620407.2:13233|1884
KGSIVAAAIR
>FUSION-ENST00000522752.5:60634-ENST00000620407.2:13233|999
MDCELKMGGDVRQTR
>FUSION-ENST00000522752.5:60634-ENST00000620407.2:13233|1457
MKSEYLFIILR
>ENST00000469648.5|SNV-52198-C-T|2
MFLDVDFWPHTLL
>FUSION-ENST00000522752.5:60634-ENST00000620407.2:13233|1454
KSEYLFIILRTGHMPK
>FUSION-ENST00000522752.5:60634-ENST00000620407.2:13233|544
MKFPQIPRLR
>FUSION-ENST00000522752.5:60634-ENST00000620407.2:13233|616
MVILWKFKE
>FUSION-ENST00000522752.5:60634-ENST00000620407.2:13233|1872
SKLFSLR
>FUSION-ENST00000522752.5:60634-ENST00000620407.2:13233|1659
SFLNVHVK
>ENST00000341594.9|SNV-207240-C-T|1
LTQIRRYGEEL
>ENST00000533414.1|SNV-8482-G-A|3
EESSKQLIKILSEIEK
>FUSION-ENST00000522752.5:60634-ENST00000620407.2:13233|784
MPWPKETENT
>FUSION-ENST00000522752.5:60634-ENST00000620407.2:13233|1723
MFHNVHNLYFR
>ENST00000482572.5|SNV-3566-C-T|2
MIAGGTGITPML
>FUSION-ENST00000522752.5:60634-ENST00000620407.2:13233|1321
RLWSQLLGRR
>FUSION-ENST00000522752.5:60634-ENST00000620407.2:13233|339
LTYLNAVR
>ENST00000639479.1|SNV-2291-C-G|3
RGLHQGGARQAVSQDGR
>ENST00000580083.6|SNV-13035-G-A|5
SRHAETLVCCCFDLLK
>FUSION-ENST00000522752.5:60634-ENST00000620407.2:13233|685
TEVSVTPSLHK
>ENST00000286614.11|SNV-160094-G-A|4
NVTPKVGDPETHKAIR
>FUSION-ENST00000522752.5:60634-ENST00000620407.2:13233|1585
LARLISNS
>FUSION-ENST00000522752.5:60634-ENST00000620407.2:13233|1849
LTSGSLLIRIADAGR
>FUSION-ENST00000522752.5:60634-ENST00000620407.2:13233|6
QDASLRNPRR
>ENST00000469541.5|INDEL-5059-A-AA|6
MPPKKSGR
>FUSION-ENST00000522752.5:60634-ENST00000620407.2:13233|1610
FFCLSLPSS
>FUSION-ENST00000522752.5:60634-ENST00000620407.2:13233|505
RIVSRIFYIR
>FUSION-ENST00000522752.5:60634-ENST00000620407.2:13233|1318
LWSQLLGRRR
>FUSION-ENST00000522752.5:60634-ENST00000620407.2:13233|1062
GLHSILNKRDY
>FUSION-ENST00000522752.5:60634-ENST00000620407.2:13233|102
AVIRVIAEGR
>ENST00000290597.9|SNV-19415-G-C|1
YAVELEGQQPISVPPTTNSTVYR
>FUSION-ENST00000522752.5:60634-ENST00000620407.2:13233|382
VYFLGKANFSSVIQK
>ENST00000295095.11|SNV-465095-T-C|1
VSGNLATTQKLRFIVNQEEK
>FUSION-ENST00000522752.5:60634-ENST00000620407.2:13233|409
MLGLFFFT
>ENST00000568491.1|SNV-19181-C-T|5
LETEDQAVELGR
>FUSION-ENST00000522752.5:60634-ENST00000620407.2:13233|62
RAPPAGR
>FUSION-ENST00000522752.5:60634-ENST00000620407.2:13233|1008
SAPRLLCMSRSER
>FUSION-ENST00000522752.5:60634-ENST00000620407.2:13233|336
CCYWQCCLD
>ENST00000527370.5|SNV-13979-C-T|2
MAMWPTWASWKRAR
>FUSION-ENST00000489766.5:8878-ENST00000463625.6:181649|47
NYMKLLGQEK
>ENST00000341594.9|SNV-407232-C-G|1
IGDQASVENALKDCQDLEDLIKAK
>FUSION-ENST00000522752.5:60634-ENST00000620407.2:13233|1760
VGGSLLMLPGYR
>FUSION-ENST00000522752.5:60634-ENST00000620407.2:13233|1550
RPPPCPANFCIFSRDR
>FUSION-ENST00000522752.5:60634-ENST00000620407.2:13233|878
MSSRERQIININR
>FUSION-ENST00000522752.5:60634-ENST00000620407.2:13233|1291
DGVMERSSALWWLLR
>ENST00000367545.7|SNV-173111-G-T|1
FSSEWKNVSQHLEDLERK
>FUSION-ENST00000522752.5:60634-ENST00000620407.2:13233|83
QQSTAAAK
>ENST00000243167.9|SNV-10792-A-G|2
QGLLCGVPVSLK
>ENST00000353339.7|SNV-17642-A-T|1
FLAPISAPEYTVTPSPQQAR
>FUSION-ENST00000522752.5:60634-ENST00000620407.2:13233|813
ERCYPTLHPGSFCLSLR
>FUSION-ENST00000522752.5:60634-ENST00000620407.2:13233|52
EQQRSSSRAPR
>ENST00000483923.5|SNV-31365-A-G|3
GAAGRNAAHVAFGDLKSM
>FUSION-ENST00000522752.5:60634-ENST00000620407.2:13233|1751
AVMDNADLK
>ENST00000528896.7|SNV-12109-A-G|1
WKPGQFVFKGDLDINVR
>ENST00000432791.6|SNV-142917-G-A|2
GLIVLGEVPPPEHTTDLFLPLSSK
>FUSION-ENST00000255681.7:14875-ENST00000450708.7:1162|89
RPPPAAMGLK
>ENST00000472931.6|SNV-59877-C-T|7
MVGSAASQSFPLPLMIK
>FUSION-ENST00000522752.5:60634-ENST00000620407.2:13233|1734
KDAFYPSSALFRCTSDK
>FUSION-ENST00000522752.5:60634-ENST00000620407.2:13233|1169
QRGLIVTFCIYRSTNVEEILFTHK
>FUSION-ENST00000522752.5:60634-ENST00000620407.2:13233|213
CQAWNPSILGGRGGRIACGQEFK
>FUSION-ENST00000522752.5:60634-ENST00000620407.2:13233|325
MGIEGNGNRK
>FUSION-ENST00000522752.5:60634-ENST00000620407.2:13233|1809
MESFTDCMLK
>FUSION-ENST00000522752.5:60634-ENST00000620407.2:13233|1622
KIPLCKALK
>FUSION-ENST00000529359.5:3103-ENST00000534539.1:34057|5
TCDYKHHWQGPMR
>FUSION-ENST00000522752.5:60634-ENST00000620407.2:13233|458
MSYCNEIPPNP
>ENST00000568491.1|SNV-19181-C-T|8
SSLLCWRLK
>ENST00000485813.5|SNV-48818-G-C|1
CRPCASGCCGEAPRMAR
>ENST00000296755.12|SNV-87333-A-G|2
SVGSTIDPVILFQK
>FUSION-ENST00000522752.5:60634-ENST00000620407.2:13233|1275
AEIGRFS
>FUSION-ENST00000522752.5:60634-ENST00000620407.2:13233|20
MTSKINGAGEKLQGMEELSER
>FUSION-ENST00000648725.1:18552-ENST00000483593.5:5425|77
DQSDRRK
>ENST00000490848.5|SNV-13147-G-C|5
LEVEFRLQSLADRR
>FUSION-ENST00000255681.7:14875-ENST00000450708.7:1162|94
ISLLRSDITKLEVDAIVNAGR
>FUSION-ENST00000522752.5:60634-ENST00000620407.2:13233|1644
RVVEIEK
>FUSION-ENST00000487398.3:10851-ENST00000463625.6:181649|88
MECSGAILAHCK
>FUSION-ENST00000522752.5:60634-ENST00000620407.2:13233|408
LGLFFFT
>FUSION-ENST00000522752.5:60634-ENST00000620407.2:13233|584
HTHILFAYNFREARTF
>FUSION-ENST00000522752.5:60634-ENST00000620407.2:13233|1178
MRAPCAAGSGSPPSFLTEQRR
>FUSION-ENST00000521642.5:60634-ENST00000620407.2:13233|1
HPRPTETA
>FUSION-ENST00000522752.5:60634-ENST00000620407.2:13233|1651
MTRELFVSTEFR
>FUSION-ENST00000487398.3:10851-ENST00000463625.6:181649|62
MYTHTHIFPVR
>FUSION-ENST00000489766.5:10851-ENST00000463625.6:181649|5
MDKNTLGEK
>FUSION-ENST00000522752.5:60634-ENST00000620407.2:13233|1277
LPAGEAAQQKER
>FUSION-ENST00000522752.5:60634-ENST00000620407.2:13233|1702
NQMPCWALWKVYS
>FUSION-ENST00000522752.5:60634-ENST00000620407.2:13233|1867
KIHLTITKAAWTAGGLLNHLFK
>FUSION-ENST00000522752.5:60634-ENST00000620407.2:13233|880
MELMSSRERQIININR
>FUSION-ENST00000522752.5:60634-ENST00000620407.2:13233|1340
NFRVLSIFGGR
>FUSION-ENST00000522752.5:60634-ENST00000620407.2:13233|1052
MPLEFQGK
>FUSION-ENST00000522752.5:60634-ENST00000620407.2:13233|1533
MLGTIILNQFGKK
>FUSION-ENST00000522752.5:60634-ENST00000620407.2:13233|1207
RLCMGGCVWCV
>ENST00000371269.9|SNV-118-C-A|1
EPAVSLAVCALLLLLWVRLK
>FUSION-ENST00000522752.5:60634-ENST00000620407.2:13233|831
MKDNTMGRFFFLL
>ENST00000485653.1|SNV-41119-T-G|3
LDYVKDIPATLK
>FUSION-ENST00000522752.5:60634-ENST00000620407.2:13233|817
GEGAVWGLFYKGADPR
>ENST00000315289.6|SNV-51663-G-A|3
GGKLYYFYSPEEIEAK
>FUSION-ENST00000522752.5:60634-ENST00000620407.2:13233|1148
MTVCGVCMYVR
>FUSION-ENST00000522752.5:60634-ENST00000620407.2:13233|1172
MQRGLIVTFCIYR
>FUSION-ENST00000522752.5:60634-ENST00000620407.2:13233|906
FCTDTQR
>FUSION-ENST00000255681.7:14875-ENST00000450708.7:1162|87
RPPPAAMGLKAAQKTLFPLR
>ENST00000454547.1|SNV-19415-G-C|4
WSWRGSSPSACPRPPTAR
>FUSION-ENST00000522752.5:60634-ENST00000620407.2:13233|355
VFQQTPGGGLSQVFNKCSLDLC
>FUSION-ENST00000522752.5:60634-ENST00000620407.2:13233|606
GFCYVAQAGLKVLGSSYPPASASK
>FUSION-ENST00000522752.5:60634-ENST00000620407.2:13233|1711
MIHPPHPPKVLGLQA
>FUSION-ENST00000522752.5:60634-ENST00000620407.2:13233|1700
PCWALWK
>FUSION-ENST00000522752.5:60634-ENST00000620407.2:13233|1079
SRGTRLR
>ENST00000296755.12|SNV-87333-A-G|3
LSMKPEPLFRSVGSTIDPVILFQK
>FUSION-ENST00000522752.5:60634-ENST00000620407.2:13233|1054
MEPGSPNHMPLEFQGKYGL
>FUSION-ENST00000522752.5:60634-ENST00000620407.2:13233|671
MITLLHFSLDNRAKLCL
>FUSION-ENST00000522752.5:60634-ENST00000620407.2:13233|1269
MVQGLSK
>FUSION-ENST00000522752.5:60634-ENST00000620407.2:13233|599
CSFFMVLWLNWQMPS
>FUSION-ENST00000522752.5:60634-ENST00000620407.2:13233|1706
YVPMNQMPCWALWKVYS
>FUSION-ENST00000522752.5:60634-ENST00000620407.2:13233|1461
MEYIPVPPLQPVC
>ENST00000549436.5|SNV-465095-T-C|6
MLMEYIELVAIWQQHRS
>FUSION-ENST00000522752.5:60634-ENST00000620407.2:13233|1688
MFEITHSLVVYFWRCGQGR
>FUSION-ENST00000522752.5:60634-ENST00000620407.2:13233|373
ISAHRNLCLPGSSDSPASASR
>ENST00000312358.12|SNV-48818-G-C|4
LARGGLGEGEYAQTLQALRQR
>FUSION-ENST00000522752.5:60634-ENST00000620407.2:13233|226
DLEVTKRK
>FUSION-ENST00000522752.5:60634-ENST00000620407.2:13233|315
SDAVIGNVVLIR
>FUSION-ENST00000522752.5:60634-ENST00000620407.2:13233|1307
MRLCHCTPAWVTE
>FUSION-ENST00000522752.5:60634-ENST00000620407.2:13233|967
QAGNASINPLK
>FUSION-ENST00000522752.5:60634-ENST00000620407.2:13233|1287
MERSSALWWLLRLPAGEAAQQK
>FUSION-ENST00000522752.5:60634-ENST00000620407.2:13233|1683
FSTSSGEFVERFEV
>FUSION-ENST00000522752.5:60634-ENST00000620407.2:13233|1198
MGWGCGVCDYMCSVYMCM
>FUSION-ENST00000522752.5:60634-ENST00000620407.2:13233|390
GLSADPR
>FUSION-ENST00000522752.5:60634-ENST00000620407.2:13233|1164
STNVEEILFTHK
>FUSION-ENST00000522752.5:60634-ENST00000620407.2:13233|208
IERKDNEPASPCR
>FUSION-ENST00000522752.5:60634-ENST00000620407.2:13233|56
ESASRER
>ENST00000379388.7|SNV-114931-T-A|2
LAEIEHSSTESSFESTLSR
>FUSION-ENST00000522752.5:60634-ENST00000620407.2:13233|786
ENNNLHQYVNPFYLAFVKSK
>FUSION-ENST00000522752.5:60634-ENST00000620407.2:13233|1496
WLTPVIPALWEAK
>ENST00000322893.12|INDEL-95670-A-AA|3
KQNPCLVLYANCTNKK
>FUSION-ENST00000522752.5:60634-ENST00000620407.2:13233|995
MVRPTPSFSCSR
>FUSION-ENST00000522752.5:60634-ENST00000620407.2:13233|320
RSDAVIGNVVLIR
>FUSION-ENST00000522752.5:60634-ENST00000620407.2:13233|1200
RLCMGWGCGVCDYMCSVYMCM
>FUSION-ENST00000522752.5:60634-ENST00000620407.2:13233|496
MGRLGQMPSFLMPSLLER
>FUSION-ENST00000522752.5:60634-ENST00000620407.2:13233|647
RLLLQRGPVTQSDK
>FUSION-ENST00000522752.5:60634-ENST00000620407.2:13233|484
MPSLLER
>FUSION-ENST00000522752.5:60634-ENST00000620407.2:13233|304
VTDQPGRGDLR
>FUSION-ENST00000522752.5:60634-ENST00000620407.2:13233|357
KSQRGVK
>FUSION-ENST00000522752.5:60634-ENST00000620407.2:13233|1070
LYGSGMWCV
>ENST00000300146.10|SNV-9657-G-C|1
LPVAVNEQTGNGDR
>FUSION-ENST00000522752.5:60634-ENST00000620407.2:13233|1753
LPAEHMAVMDNADLKEVLLLRL
>FUSION-ENST00000522752.5:60634-ENST00000620407.2:13233|278
MTIYFWEEAR
>ENST00000527370.5|SNV-13979-C-T|3
AMWPTWASWKR
>FUSION-ENST00000522752.5:60634-ENST00000620407.2:13233|475
INVLLIHK
>ENST00000613174.2|SNV-69-G-C|6
MSGRGKQGGKPR
>ENST00000287907.3|SNV-14079-A-G|1
SIFLWLGYSSSFFNPLIYTAFNK
>FUSION-ENST00000522752.5:60634-ENST00000620407.2:13233|1559
LPIISSSGDNC
>FUSION-ENST00000522752.5:60634-ENST00000620407.2:13233|940
MPGCIICTSK
>FUSION-ENST00000522752.5:60634-ENST00000620407.2:13233|310
HLFASPVSR
>FUSION-ENST00000522752.5:60634-ENST00000620407.2:13233|1411
MALFLFFFNV
>FUSION-ENST00000522752.5:60634-ENST00000620407.2:13233|474
MINVLLIHKDALFR
>ENST00000583204.5|SNV-14330-T-C|1
LQSLKMRQNLPKPSR
>FUSION-ENST00000522752.5:60634-ENST00000620407.2:13233|1129
MCNVCVSPYIYVK
>FUSION-ENST00000522752.5:60634-ENST00000620407.2:13233|127
ENISYFPLPSNLK
>ENST00000613856.4|SNV-2770-C-A|2
LKEHFAQFGHVR
>FUSION-ENST00000522752.5:60634-ENST00000620407.2:13233|891
PLHSSLNER
>FUSION-ENST00000522752.5:60634-ENST00000620407.2:13233|1516
MYSKILKVATYYYILPNFPPPHN
>FUSION-ENST00000522752.5:60634-ENST00000620407.2:13233|90
LKSPTLPGLGR
>ENST00000483923.5|SNV-31365-A-G|1
NAAHVAFGDLKSM
>FUSION-ENST00000522752.5:60634-ENST00000620407.2:13233|709
LYHGDLVEIQR
>FUSION-ENST00000522752.5:60634-ENST00000620407.2:13233|1613
DLGSLQPPPPKFKR
>FUSION-ENST00000522752.5:60634-ENST00000620407.2:13233|1512
MPVILALWEAEEGRSPEVR
>ENST00000333891.14|SNV-212792-T-G|5
KSVDTSVQTDDEDQDEWEMPTR
>FUSION-ENST00000522752.5:60634-ENST00000620407.2:13233|71
VLEKSSREWR
>ENST00000554752.6|SNV-451-G-T|1
ALLGCLASAAAAAPPGEDGAGAGA
>ENST00000468592.5|SNV-45865-C-T|1
IVDYEDELDLLFVVAVTQIDAEGK
>ENST00000342992.10|SNV-137138-T-C|2
EIATEEKIHVAISK
>FUSION-ENST00000522752.5:60634-ENST00000620407.2:13233|1489
SLRPAWPTLR
>FUSION-ENST00000522752.5:60634-ENST00000620407.2:13233|145
EIIKPGV
>ENST00000469258.1|SNV-18527-C-T|4
MLQTLCHSPLMSVWR
>FUSION-ENST00000522752.5:60634-ENST00000620407.2:13233|919
MRNSKPVKYPSMGSK
>FUSION-ENST00000522752.5:60634-ENST00000620407.2:13233|1413
MTLLGKIHYI
>FUSION-ENST00000522752.5:60634-ENST00000620407.2:13233|18
INGAGEK
>FUSION-ENST00000522752.5:60634-ENST00000620407.2:13233|1635
MWKYVIFR
>FUSION-ENST00000522752.5:60634-ENST00000620407.2:13233|1156
MPHCLAVCRPLPRGCRFPAF
>FUSION-ENST00000522752.5:60634-ENST00000620407.2:13233|401
GGYDKSCSPEQSLGKGLSADPR
>FUSION-ENST00000522752.5:60634-ENST00000620407.2:13233|1090
PLMVLWR
>FUSION-ENST00000522752.5:60634-ENST00000620407.2:13233|609
MGFCYVAQAGLK
>FUSION-ENST00000522752.5:60634-ENST00000620407.2:13233|463
WGKEEGIK
>FUSION-ENST00000522752.5:60634-ENST00000620407.2:13233|1794
MCRLCSVR
>FUSION-ENST00000522752.5:60634-ENST00000620407.2:13233|1184
RPCVVWRVYVNMR
>FUSION-ENST00000522752.5:60634-ENST00000620407.2:13233|1114
MRLWGWR
>FUSION-ENST00000522752.5:60634-ENST00000620407.2:13233|426
CLVFCSCDSLLRMMISNFIHVPTK
>FUSION-ENST00000522752.5:60634-ENST00000620407.2:13233|495
GRLGQMPSFLMPSLLER
>FUSION-ENST00000522752.5:60634-ENST00000620407.2:13233|492
LGQMPSFLMPSLLER
>FUSION-ENST00000522752.5:60634-ENST00000620407.2:13233|1167
GLIVTFCIYR
>FUSION-ENST00000522752.5:60634-ENST00000620407.2:13233|755
NFCGSMR
>FUSION-ENST00000522752.5:60634-ENST00000620407.2:13233|1116
MCGVCETAWCVDMRLWGWRCMVCV
>FUSION-ENST00000522752.5:60634-ENST00000620407.2:13233|1593
FCHVGQADLKLLT
>FUSION-ENST00000522752.5:60634-ENST00000620407.2:13233|1774
RQVSPGYK
>ENST00000556375.5|SNV-2770-C-A|8
NQPVAFVRRIPWTAASSK
>ENST00000572933.5|SNV-89806-A-C|3
QLGEQTFIK
>FUSION-ENST00000522752.5:60634-ENST00000620407.2:13233|1549
RPPPCPANFCIFSRDRVSPSWPGWS
>FUSION-ENST00000489766.5:10851-ENST00000463625.6:181649|3
MDKNTLGEKMV
>FUSION-ENST00000522752.5:60634-ENST00000620407.2:13233|488
MPSFLMPSLLERNLSSTEGNK
>FUSION-ENST00000487398.3:10851-ENST00000463625.6:181649|14
MPFSCLSLPSSWDYR
>ENST00000478261.5|SNV-885282-G-C|1
DHHRTCLVPGGI
>FUSION-ENST00000522752.5:60634-ENST00000620407.2:13233|981
HISAHGCHLEAFL
>FUSION-ENST00000522752.5:60634-ENST00000620407.2:13233|797
YYFALNTKGI
>ENST00000639479.1|SNV-2291-C-G|4
RGLHQGGAR
>FUSION-ENST00000522752.5:60634-ENST00000620407.2:13233|1605
MSSRCVHVVACIR
>FUSION-ENST00000522752.5:60634-ENST00000620407.2:13233|1187
MRPCVVWR
>FUSION-ENST00000522752.5:60634-ENST00000620407.2:13233|1732
DAFYPSSALFRCTSDK
>FUSION-ENST00000522752.5:60634-ENST00000620407.2:13233|1095
TPAPGVSSVSLRVGGTL
>ENST00000321765.10|SNV-13035-G-A|5
TTVSQESRHAETLVCCCFDLLK
>FUSION-ENST00000522752.5:60634-ENST00000620407.2:13233|384
MVYFLGK
>FUSION-ENST00000522752.5:60634-ENST00000620407.2:13233|752
MRFIMFHIHLLHIA
>FUSION-ENST00000522752.5:60634-ENST00000620407.2:13233|823
SSPCVLIWQKK
>FUSION-ENST00000522752.5:60634-ENST00000620407.2:13233|901
KTSGIMNKYSPLAK
>ENST00000525971.6|SNV-8482-G-A|2
QLIKILSEIEK
>ENST00000341594.9|SNV-407232-C-G|5
LKQQHRIGDQASVENALK
>FUSION-ENST00000522752.5:60634-ENST00000620407.2:13233|322
GIEGNGNRKIR
>FUSION-ENST00000522752.5:60634-ENST00000620407.2:13233|249
SKATGSVLYGCSGYR
>FUSION-ENST00000522752.5:60634-ENST00000620407.2:13233|575
QCHNHGLLQP
>FUSION-ENST00000522752.5:60634-ENST00000620407.2:13233|1562
ESETKYSIYNITIVK
>FUSION-ENST00000522752.5:60634-ENST00000620407.2:13233|673
MITLLHFSLDNRAK
>FUSION-ENST00000522752.5:60634-ENST00000620407.2:13233|1288
ERSSALWWLLR
>ENST00000398160.6|SNV-19720-G-A|5
FSDISEKLMERNHQYQK
>FUSION-ENST00000522752.5:60634-ENST00000620407.2:13233|1487
SLRPAWPTLRNPVCTKNTK
>FUSION-ENST00000522752.5:60634-ENST00000620407.2:13233|12
MEELSER
>ENST00000527101.5|SNV-6649-C-T|2
TTLQEDVFTGGPYAK
>FUSION-ENST00000522752.5:60634-ENST00000620407.2:13233|898
TSGIMNKYSPLAKDNMYN
>FUSION-ENST00000522752.5:60634-ENST00000620407.2:13233|852
HVIPATREAEAGESLEPQR
>FUSION-ENST00000522752.5:60634-ENST00000620407.2:13233|429
RCLVFCSCDSLLR
>ENST00000562390.1|SNV-64-C-T|2
ARHLFLPLVMLVISPIPGAFQDSGK
>ENST00000268070.9|SNV-731-C-G|4
RPRTPPAAARARPGER
>FUSION-ENST00000522752.5:60634-ENST00000620407.2:13233|1914
AGARPRKAGK
>ENST00000447459.7|SNV-234841-C-T|2
TVIEFWHKR
>FUSION-ENST00000522752.5:60634-ENST00000620407.2:13233|1784
KAHPWSLPR
>FUSION-ENST00000522752.5:60634-ENST00000620407.2:13233|792
IKGPADSTSGEG
>ENST00000568491.1|SNV-19181-C-T|3
LETEDQAVELGRVGAR
>FUSION-ENST00000487398.3:10851-ENST00000463625.6:181649|83
LCLPGSRHSPASASQVAGTTGAR
>ENST00000467821.1|SNV-90208-G-T|4
MLLSYTRQLTYPATRPASFSISR
>ENST00000371882.5|SNV-197627-G-A|4
VMMASASDYFKAMFTGEMK
>FUSION-ENST00000522752.5:60634-ENST00000620407.2:13233|1601
MRHQARLNFLFLAESK
>ENST00000494906.1|SNV-137918-A-G|1
RGLLKHAA
>ENST00000319170.10|INDEL-94590-A-AA|2
SKAQVAAQLHPSPFSGLPSSPS
>FUSION-ENST00000522752.5:60634-ENST00000620407.2:13233|699
SHHTWPFAFLS
>FUSION-ENST00000522752.5:60634-ENST00000620407.2:13233|411
IFLFNRLCKYNSVV
>FUSION-ENST00000545464.5:13822-ENST00000394376.5:389|99
MEGDGESNLIFFLITCRPTR
>FUSION-ENST00000545464.5:13822-ENST00000394376.5:389|96
EGDGESNLIFFLITCRPTRDSK
>ENST00000525065.1|SNV-14114-C-T|2
MSSTGRCEYGQQ
>FUSION-ENST00000522752.5:60634-ENST00000620407.2:13233|688
YLLTVLSSFQQLNIFVSSKK
>FUSION-ENST00000522752.5:60634-ENST00000620407.2:13233|1315
REDLLSPGTRGCSEMR
>FUSION-ENST00000522752.5:60634-ENST00000620407.2:13233|1246
MCGWGCVVCVR
>FUSION-ENST00000522752.5:60634-ENST00000620407.2:13233|1674
MSLTPRGR
>ENST00000497655.1|SNV-3566-C-T|1
NHPNAIADPGHPESP
>FUSION-ENST00000522752.5:60634-ENST00000620407.2:13233|48
APRAGGLRRPQDGR
>FUSION-ENST00000487398.3:10851-ENST00000463625.6:181649|59
YTHTHIFPVRIK
>FUSION-ENST00000522752.5:60634-ENST00000620407.2:13233|1123
GVCDMCGVCETAWCVDMR
>ENST00000636298.1|SNV-687088-C-T|1
CGLLCLTMATWAASGICSSMAKAK
>ENST00000527370.5|SNV-13979-C-T|1
AMWPTWASWKRAR
>FUSION-ENST00000522752.5:60634-ENST00000620407.2:13233|983
TEKENNELRHISAHGCHLEAFL
>FUSION-ENST00000522752.5:60634-ENST00000620407.2:13233|788
YWSYTIILFQGNLPK
>ENST00000274181.7|SNV-101752-T-C|1
NPGAAWEYSMPRLGTEK
>FUSION-ENST00000487398.3:10851-ENST00000463625.6:181649|16
MLIWGFLLAA
>FUSION-ENST00000522752.5:60634-ENST00000620407.2:13233|1344
QNTLYLASLNLGMLHRNFR
>FUSION-ENST00000522752.5:60634-ENST00000620407.2:13233|1846
MFTNINLLQAAY
>FUSION-ENST00000522752.5:60634-ENST00000620407.2:13233|1901
MREALKSQNAIGVGPR
>ENST00000240499.8|INDEL-35855-A-AAC|2
NVTKPLNNFR
>ENST00000469648.5|SNV-52198-C-T|1
FLDVDFWPHTLL
>FUSION-ENST00000522752.5:60634-ENST00000620407.2:13233|1019
MGLGLVPFAKPSAVLGKR
>ENST00000527370.5|SNV-13979-C-T|7
SASSCQMAMWPTWASWKRAR
>FUSION-ENST00000522752.5:60634-ENST00000620407.2:13233|1131
MRVVCVYT
>FUSION-ENST00000522752.5:60634-ENST00000620407.2:13233|1099
KRTPAPGVSSVSLR
>FUSION-ENST00000522752.5:60634-ENST00000620407.2:13233|72
MVLEKSSREWR
>FUSION-ENST00000522752.5:60634-ENST00000620407.2:13233|1862
AAWTAGGLLNHLFKAK
>ENST00000368802.8|SNV-110877-T-G|1
YVSRNNDMLTPTPDSSPR
>ENST00000582417.1|SNV-12109-A-G|9
MHWEWSHLSFR
>ENST00000369002.9|SNV-51755-G-A|7
VLLLSHLARMKIPETLK
>FUSION-ENST00000489766.5:8878-ENST00000463625.6:181649|50
NFSNIMNYMKLLGQEK
>ENST00000527370.5|SNV-13979-C-T|9
SASSCQMAMWPTWASWK
>ENST00000410115.5|SNV-41119-T-G|4
ELQKWDFIHMIQMLDYVK
>FUSION-ENST00000522752.5:60634-ENST00000620407.2:13233|1821
LEIFYLFLNSSVSVSLCVKQE
>FUSION-ENST00000522752.5:60634-ENST00000620407.2:13233|559
MFTSLFFQINF
>FUSION-ENST00000522752.5:60634-ENST00000620407.2:13233|1459
MVRPASIY
>ENST00000261844.11|INDEL-98627-T-TT|3
CMAECFSWCYSTK
>ENST00000377559.7|SNV-71835-A-G|1
SSYLALATLQACASMHLFFQFK
>FUSION-ENST00000487398.3:10851-ENST00000463625.6:181649|79
MSHRAQASFIS
>ENST00000647821.1|SNV-589700-C-T|1
YALSLYTQITDALIKK
>ENST00000312988.9|SNV-3354-G-T|1
EIVDLVLDRILK
>FUSION-ENST00000522752.5:60634-ENST00000620407.2:13233|590
GEGETDANMHTHILFAYNFREARTF
>FUSION-ENST00000522752.5:60634-ENST00000620407.2:13233|1668
MSVPICYR
>FUSION-ENST00000522752.5:60634-ENST00000620407.2:13233|737
LNLCRFIIFKNASIFEGTFM
>ENST00000525971.6|SNV-8482-G-A|5
TGLSTEYEESSK
>ENST00000591089.1|SNV-55962-G-C|5
VIFVEKAPAMLFTR
>ENST00000262450.8|SNV-38091-T-C|2
EFEMWAPDFYVATYTGDKESR
>FUSION-ENST00000522752.5:60634-ENST00000620407.2:13233|1656
LAGSISR
>ENST00000492479.1|MNV-161143-TA-T|3
DAQPRARWAHR
>FUSION-ENST00000522752.5:60634-ENST00000620407.2:13233|598
MVLWLNWQMPS
>FUSION-ENST00000522752.5:60634-ENST00000620407.2:13233|1255
MCVCHHIYM
>FUSION-ENST00000522752.5:60634-ENST00000620407.2:13233|1304
MLKKFSSHTNVLMDGVMER
>FUSION-ENST00000522752.5:60634-ENST00000620407.2:13233|1111
LWGWRCMVCV
>FUSION-ENST00000522752.5:60634-ENST00000620407.2:13233|457
SYCNEIPPNP
>ENST00000613856.4|SNV-2770-C-A|8
SINQPVAFVRRIPWTAASSK
>ENST00000647821.1|SNV-589700-C-T|2
YALSLYTQITDALIK
>ENST00000490848.5|SNV-13147-G-C|2
REWLVSNGVLVAR
>ENST00000309166.8|SNV-151-A-C|2
QETDMREAASLR
>ENST00000494906.1|SNV-137918-A-G|3
MPPRRGLLK
>ENST00000483923.5|SNV-31365-A-G|4
MGAAGRNAAHVAFGDLKSM
>FUSION-ENST00000522752.5:60634-ENST00000620407.2:13233|603
SAGIIGR
>ENST00000620985.4|SNV-14624-G-A|3
EYIENMVR
>ENST00000341865.9|MNV-36766-CAT-C|2
GRGVPLRGH
>FUSION-ENST00000522752.5:60634-ENST00000620407.2:13233|257
LVSCKFQR
>FUSION-ENST00000522752.5:60634-ENST00000620407.2:13233|1545
SHCAWPR
>ENST00000558588.5|SNV-9705-T-G|1
TTDIVFKEAIEAIAESAFK
>ENST00000379933.7|INDEL-123279-G-GTCCCCTAT|9
TSGKGTRIWPLPAKPR
>ENST00000486124.5|SNV-41534-T-G|1
TIGTSMPSGWASWMWTGEN
>FUSION-ENST00000522752.5:60634-ENST00000620407.2:13233|695
GTEGTEP
>ENST00000380026.8|SNV-89463-G-A|5
SPKMTGTASK
>FUSION-ENST00000522752.5:60634-ENST00000620407.2:13233|1755
LPAEHMAVMDNADLK
>FUSION-ENST00000522752.5:60634-ENST00000620407.2:13233|15
LQGMEELSER
>FUSION-ENST00000522752.5:60634-ENST00000620407.2:13233|1080
WARSRGTR
>ENST00000454547.1|SNV-19415-G-C|5
RWSWRGSSPSACPRPPTAR
>FUSION-ENST00000522752.5:60634-ENST00000620407.2:13233|1347
MFLWLHQNCS
>FUSION-ENST00000522752.5:60634-ENST00000620407.2:13233|1778
YKRQVSPGYK
>ENST00000309166.8|SNV-151-A-C|4
MFYSGLLTEGGRQETDMREAASLR
>FUSION-ENST00000522752.5:60634-ENST00000620407.2:13233|1490
AGGSPEVRSLRPAWPTLRNPVCTK
>ENST00000361524.8|SNV-125892-G-C|1
QVHCDLTGSRFGSPVLGTPK
>FUSION-ENST00000522752.5:60634-ENST00000620407.2:13233|822
MSSPCVLIWQKKGEGAVWGLFYK
>FUSION-ENST00000522752.5:60634-ENST00000620407.2:13233|1049
PLEFQGKYGL
>FUSION-ENST00000522752.5:60634-ENST00000620407.2:13233|438
MCACVFIAA
>FUSION-ENST00000522752.5:60634-ENST00000620407.2:13233|1389
KIFGFQLSLDGFCLFIPIH
>FUSION-ENST00000522752.5:60634-ENST00000620407.2:13233|1326
TVRDPEICALSHLILSWIP
>ENST00000381323.7|SNV-102286-G-A|2
AWNTVCPLVVRLK
>FUSION-ENST00000522752.5:60634-ENST00000620407.2:13233|1604
SSRCVHVVACIR
>FUSION-ENST00000522752.5:60634-ENST00000620407.2:13233|343
VLAMNIP
>ENST00000454665.6|SNV-5150-C-G|4
DCLAQPGPEVFKLFRSR
>FUSION-ENST00000522752.5:60634-ENST00000620407.2:13233|1279
SSPYNLGPLQLIPKAEIGRFS
>FUSION-ENST00000522752.5:60634-ENST00000620407.2:13233|552
MGSFSIFLK
>ENST00000223129.8|SNV-79497-G-C|1
MFILSHGEGK
>FUSION-ENST00000522752.5:60634-ENST00000620407.2:13233|1000
DCELKMGGDVR
>FUSION-ENST00000522752.5:60634-ENST00000620407.2:13233|1229
MRLYEVGGCGVYVTVCGVCV
>FUSION-ENST00000522752.5:60634-ENST00000620407.2:13233|1150
MGWGCGVYMTVCGVCMYVR
>ENST00000368194.7|SNV-108036-C-T|1
RPSCSPPSLALR
>FUSION-ENST00000522752.5:60634-ENST00000620407.2:13233|1504
GLIPAWPTTLKYHLKNLVSGWAR
>FUSION-ENST00000522752.5:60634-ENST00000620407.2:13233|640
MCSAKIQR
>FUSION-ENST00000522752.5:60634-ENST00000620407.2:13233|994
VRPTPSFSCSR
>ENST00000525971.6|SNV-8482-G-A|1
QLIKILSEIEKEEFMR
>FUSION-ENST00000522752.5:60634-ENST00000620407.2:13233|417
NSSFFMAA
>FUSION-ENST00000522752.5:60634-ENST00000620407.2:13233|442
MESHSVAQAEVQWHDLGSPQSLPPR
>ENST00000647821.1|SNV-589700-C-T|3
SPDLQSLRYALSLYTQITDALIKK
>FUSION-ENST00000522752.5:60634-ENST00000620407.2:13233|1687
FEITHSLVVYFWRCGQGR
>FUSION-ENST00000522752.5:60634-ENST00000620407.2:13233|1695
MLGSLEGIFMSK
>FUSION-ENST00000522752.5:60634-ENST00000620407.2:13233|655
LLGVISLINIVSWK
>FUSION-ENST00000522752.5:60634-ENST00000620407.2:13233|1623
GRKIPLCK
>FUSION-ENST00000522752.5:60634-ENST00000620407.2:13233|489
PSFLMPSLLER
>FUSION-ENST00000522752.5:60634-ENST00000620407.2:13233|1342
MLHRNFRVLSIFGGR
>FUSION-ENST00000522752.5:60634-ENST00000620407.2:13233|119
VCGRHPR
>FUSION-ENST00000522752.5:60634-ENST00000620407.2:13233|1267
VQGLSKK
>FUSION-ENST00000522752.5:60634-ENST00000620407.2:13233|809
FYEGRNWVSFVQHSVQQRLAK
>FUSION-ENST00000522752.5:60634-ENST00000620407.2:13233|1120
MCGVCETAWCVDMR
>FUSION-ENST00000522752.5:60634-ENST00000620407.2:13233|1338
VLSIFGGR
>FUSION-ENST00000522752.5:60634-ENST00000620407.2:13233|635
IQRVLLLEEIRK
>FUSION-ENST00000522752.5:60634-ENST00000620407.2:13233|915
MVKPHLY
>FUSION-ENST00000522752.5:60634-ENST00000620407.2:13233|1597
LNFLFLAESK
>FUSION-ENST00000522752.5:60634-ENST00000620407.2:13233|1024
MFSPFLVLVELSSTFITRGLRSVK
>ENST00000543378.6|SNV-14330-T-C|1
FTVKPADVEVTTTSEPK
>FUSION-ENST00000522752.5:60634-ENST00000620407.2:13233|1374
LRPGKVEK
>FUSION-ENST00000522752.5:60634-ENST00000620407.2:13233|663
QVLPIPSSKEA
>FUSION-ENST00000522752.5:60634-ENST00000620407.2:13233|67
SFQRDRMPA
>FUSION-ENST00000522752.5:60634-ENST00000620407.2:13233|1087
MVLWRESEFWESLSSFLPNR
>FUSION-ENST00000522752.5:60634-ENST00000620407.2:13233|1724
FTICISE
>FUSION-ENST00000522752.5:60634-ENST00000620407.2:13233|925
MGLLITVSFIMRNSKPVK
>FUSION-ENST00000522752.5:60634-ENST00000620407.2:13233|675
MITLLHFSLDNR
>ENST00000534209.1|SNV-11642-C-T|3
MNLCPTCLFTSTLIITLGQSQLQSR
>FUSION-ENST00000522752.5:60634-ENST00000620407.2:13233|833
MKDNTMGR
>FUSION-ENST00000522752.5:60634-ENST00000620407.2:13233|1560
ESETKYSIYNITIVKK
>ENST00000518829.5|SNV-11272-A-T|5
TSRHLEVTINNFER
>FUSION-ENST00000522752.5:60634-ENST00000620407.2:13233|869
MRAGTGSLLFNTVFSR
>FUSION-ENST00000522752.5:60634-ENST00000620407.2:13233|546
MKFPQIPR
>FUSION-ENST00000522752.5:60634-ENST00000620407.2:13233|1306
RLCHCTPAWVTE
>ENST00000557578.1|SNV-78728-G-A|6
MDLYGILWWRITSRYLPCYWTIIK
>FUSION-ENST00000338086.9:61583-ENST00000453412.1:32110|1
LEKPSMDISFLLALEG
>FUSION-ENST00000522752.5:60634-ENST00000620407.2:13233|1742
DNADLKEVLLLRL
