# Supplementary material for: Identification of non-canonical peptides with moPepGen
Source: Nat Biotechnol. 2025 Jun 16;44(4):568–73. doi: 10.1038/s41587-025-02701-0 (PMC12680078; doi:10.1038/s41587-025-02701-0)
Supplement: Supplementary file 4 — Supplementary Data: Cancer cell line variant peptide database. Custom peptide database FASTA file for each of the 376 cell lines from the Cancer Cell Line Encyclopedia with proteomics characterization or used in the reference channel. Variant peptide FASTA files were produced by moPepGen as the result of cell-line-specific publicly available mutations and fusions. [file 41587_2025_2701_MOESM4_ESM.zip › ACH-000248.fasta]

>FUSION-ENST00000591884.2:10090-ENST00000522162.1:137194|161
LEVTIIHVTLLTFSK
>FUSION-ENST00000515144.5:276680-ENST00000510662.1:115803|97
EGIFNHKGK
>FUSION-ENST00000591884.2:10090-ENST00000522162.1:137194|356
YLFLRQSLALSPR
>FUSION-ENST00000523797.1:53551-ENST00000648948.2:147205|611
MSHHTRPR
>FUSION-ENST00000523797.1:53551-ENST00000648948.2:147205|265
MAKPHLC
>ENST00000490210.6|SNV-260815-G-C|4
MTGWNRSAETWLAK
>ENST00000506838.5|SNV-7559-G-A|4
RLLMSQADKMTAEK
>FUSION-ENST00000523797.1:53551-ENST00000648948.2:147205|365
KFFGSFSK
>ENST00000497914.5|SNV-48850-G-A|1
GCRQARGVLPTSQAWPR
>FUSION-ENST00000523797.1:53551-ENST00000648948.2:147205|238
KVFTQNC
>FUSION-ENST00000413987.1:2181-ENST00000652379.1:25317|176
MASVALGR
>FUSION-ENST00000413987.1:2181-ENST00000652379.1:25317|66
DLLSPGGRG
>ENST00000370905.4|SNV-11085-G-T|2
AAAQKFIRDNFL
>ENST00000262376.11|SNV-14155-C-T|1
EEEHKPVAVPSAEVQGLR
>FUSION-ENST00000413987.1:2181-ENST00000652379.1:25317|543
GRYIFRSESAFWAAGLLLTR
>FUSION-ENST00000591884.2:10090-ENST00000522162.1:137194|315
GKPSSLLK
>ENST00000251864.6|INDEL-47989-C-CA|5
KHHTSKAECFK
>FUSION-ENST00000523797.1:53551-ENST00000648948.2:147205|215
MPGSREFEAAVSQDR
>FUSION-ENST00000413987.1:2181-ENST00000652379.1:25317|238
KPGSLAWSR
>ENST00000473186.5|SNV-254306-C-G|4
MQPPPSSEDPYGSVSQASR
>FUSION-ENST00000413987.1:2181-ENST00000652379.1:25317|1038
ESCSVPQAGVQWR
>FUSION-ENST00000526328.6:309-ENST00000518696.5:13279|2
SSFEKQFIKIVFL
>ENST00000471851.1|SNV-36989-C-T|2
MCLVAFPSRPSEEPTTWTGYFGK
>FUSION-ENST00000523797.1:53551-ENST00000648948.2:147205|405
CIFCLPSSSEFVS
>FUSION-ENST00000523797.1:53551-ENST00000648948.2:147205|1335
MIYFKVFDKLQTNELFFIVSCDISR
>FUSION-ENST00000523797.1:53551-ENST00000648948.2:147205|825
YSRSLYMNK
>FUSION-ENST00000413987.1:2181-ENST00000652379.1:25317|862
LLLSVLLHKGVLRGKPHLGR
>ENST00000610727.1|SNV-96737-G-A|6
REPQGISWESPLDK
>ENST00000366933.5|SNV-150951-G-C|1
LATEELRR
>FUSION-ENST00000413987.1:2181-ENST00000652379.1:25317|842
LSLDLSSSWVRG
>FUSION-ENST00000523797.1:53551-ENST00000648948.2:147205|1035
TSIVFWPGQLEGESCQELT
>FUSION-ENST00000523797.1:53551-ENST00000648948.2:147205|2254
LCYSICR
>FUSION-ENST00000523797.1:53551-ENST00000648948.2:147205|1921
TIKCTFKSAWPVVAFQEMLVNK
>ENST00000647510.1|SNV-18613-C-T|4
TGSWPTPLAGSRTSCSPLTPTAPWR
>FUSION-ENST00000413987.1:2181-ENST00000652379.1:25317|1232
GAFSDFSLGHVWRPYFSYFPDK
>FUSION-ENST00000523797.1:53551-ENST00000648948.2:147205|398
MVLSYFMYISFN
>FUSION-ENST00000591884.2:10090-ENST00000522162.1:137194|264
MHDFRELQKPFGAVHTCSLVVHR
>ENST00000264318.4|SNV-65088-C-G|3
TGYMPGK
>ENST00000642356.2|SNV-98954-G-A|1
VLCGEWIETMWDCMK
>FUSION-ENST00000523797.1:53551-ENST00000648948.2:147205|1654
CMILAHCNLHLLGSSNSPASAFR
>FUSION-ENST00000413987.1:2181-ENST00000652379.1:25317|515
AAGRASPARR
>FUSION-ENST00000373459.4:28694-ENST00000621317.4:165944|10
GLPHQTPTRAAPLQLGRPGAR
>FUSION-ENST00000413987.1:2181-ENST00000652379.1:25317|990
NTTKETHTQTK
>FUSION-ENST00000591884.2:10090-ENST00000522162.1:137194|160
LEVTIIHVTLLTFSKLYFC
>ENST00000243346.10|SNV-18247-A-T|6
KEYPLYINQTCHRVTVSPYTVIHLK
>FUSION-ENST00000523797.1:53551-ENST00000648948.2:147205|1772
GRMGEKVLGR
>ENST00000354212.9|SNV-446485-C-A|6
CVKQGGIVDKDLSHYLNLR
>FUSION-ENST00000523797.1:53551-ENST00000648948.2:147205|267
LGLHGVR
>FUSION-ENST00000413987.1:2181-ENST00000652379.1:25317|1062
LTCPTEVKWIPLHWPEASEVHHR
>FUSION-ENST00000413987.1:2181-ENST00000652379.1:25317|1480
EMSPRMPSFPSVCLQLPQA
>FUSION-ENST00000523797.1:53551-ENST00000648948.2:147205|2129
FVGYLCLGSLFCPHILIK
>ENST00000480304.5|SNV-4633-C-T|1
MRRGIFS
>FUSION-ENST00000413987.1:2181-ENST00000652379.1:25317|342
SVMPLDVRGCTR
>ENST00000419398.1|SNV-14894-G-C|1
VTFPGALVPGGVADAAPAYKAAK
>FUSION-ENST00000413987.1:2181-ENST00000652379.1:25317|895
PTLGVNGLTAAGPPNK
>FUSION-ENST00000413987.1:2181-ENST00000652379.1:25317|1094
LLGARPSSAKVQR
>ENST00000296350.10|SNV-13494-G-C|2
LFSHEGSSFQMFSSQAYGQK
>FUSION-ENST00000591884.2:10090-ENST00000522162.1:137194|303
GLQLHLNRRES
>ENST00000465515.1|SNV-16946-A-C|2
TRGLLWIGEK
>ENST00000263707.6|SNV-38322-G-C|2
HNENGEYTEHLHSASCQIK
>FUSION-ENST00000523797.1:53551-ENST00000648948.2:147205|1913
MVYIVYR
>FUSION-ENST00000523797.1:53551-ENST00000648948.2:147205|447
LTVPSGIPPK
>FUSION-ENST00000591884.2:10090-ENST00000522162.1:137194|443
MENHRFFLKR
>ENST00000424392.5|SNV-73515-G-C|5
IPNEHKKPAQVFR
>FUSION-ENST00000523797.1:53551-ENST00000648948.2:147205|239
RKVFTQNC
>ENST00000356275.10|SNV-34146-C-G|2
VDEVGRCATSK
>ENST00000358415.9|SNV-29158-G-A|4
LWAYLTINQLLAKR
>FUSION-ENST00000413987.1:2181-ENST00000652379.1:25317|1179
IHLPGPPKVLETTGLSR
>FUSION-ENST00000523797.1:53551-ENST00000648948.2:147205|228
FHSLEIVQLRVILLCLVSKDCSFF
>FUSION-ENST00000413987.1:2181-ENST00000652379.1:25317|645
RPPRPLEVLG
>FUSION-ENST00000523797.1:53551-ENST00000648948.2:147205|1424
VFLVLDP
>FUSION-ENST00000523797.1:53551-ENST00000648948.2:147205|1656
ELGSESWLYDLGLVC
>FUSION-ENST00000526328.6:309-ENST00000518696.5:13279|268
YVFFWKGYVPVLCPLFNGVCFFFL
>FUSION-ENST00000591884.2:10090-ENST00000522162.1:137194|279
MCTSITIAFV
>ENST00000512559.5|SNV-302-G-T|8
ASRMSAAPCSRAPIPIDHPR
>FUSION-ENST00000523797.1:53551-ENST00000648948.2:147205|1734
LGSSWAHFKELGGC
>ENST00000673922.1|SNV-87940-C-T|1
TSTEGCGDW
>FUSION-ENST00000413987.1:2181-ENST00000652379.1:25317|225
CPRPIER
>ENST00000296666.13|MNV-16053-CCTTCCAGG-C|2
GSWTVQYCPTTSGLCSWIKR
>FUSION-ENST00000591884.2:10090-ENST00000522162.1:137194|65
QNPSDTELKK
>FUSION-ENST00000523797.1:53551-ENST00000648948.2:147205|1713
MPLHSSLSDRLKPASHK
>ENST00000524748.6|SNV-5078-A-C|1
LATFIQEHLR
>FUSION-ENST00000591884.2:10090-ENST00000522162.1:137194|150
MENTFNYQL
>FUSION-ENST00000413987.1:2181-ENST00000652379.1:25317|637
MKSVVFMCVNER
>FUSION-ENST00000413987.1:2181-ENST00000652379.1:25317|643
PPRPLEVLG
>ENST00000506888.5|SNV-69422-G-C|5
AAVYTIPLR
>FUSION-ENST00000523797.1:53551-ENST00000648948.2:147205|1258
DRIRHIFGT
>FUSION-ENST00000523797.1:53551-ENST00000648948.2:147205|1340
DIWVGSK
>FUSION-ENST00000523797.1:53551-ENST00000648948.2:147205|211
GEPGAEL
>ENST00000497914.5|SNV-48828-G-C|7
EMGQFYEAQSCLVEAGRLPAGQRR
>ENST00000400105.6|SNV-455120-G-C|2
WTVDEVAEFVQSLLGCEDHAKCFK
>FUSION-ENST00000523797.1:53551-ENST00000648948.2:147205|1017
MVLGVSPKLLGIPSR
>FUSION-ENST00000523797.1:53551-ENST00000648948.2:147205|2139
LDECGGVCL
>FUSION-ENST00000523797.1:53551-ENST00000648948.2:147205|33
MTRKASVHAWYR
>FUSION-ENST00000591884.2:10090-ENST00000522162.1:137194|306
MGLQLHLNRR
>ENST00000497914.5|SNV-48850-G-A|4
AVLWRQR
>FUSION-ENST00000523797.1:53551-ENST00000648948.2:147205|699
SKLGGGR
>ENST00000507557.5|INDEL-28498-C-CA|2
KLFLSNHHS
>FUSION-ENST00000526328.6:309-ENST00000518696.5:13279|282
MCLHNRTIYIS
>ENST00000381222.8|SNV-11557-C-T|SNV-11565-C-G|1
YPTISMVKPLLHMLLNTTFNMK
>ENST00000397354.7|SNV-102721-A-C|1
FLSLPPPHYVGPHIPSSLASPMR
>FUSION-ENST00000413987.1:2181-ENST00000652379.1:25317|791
GVPWSVYHR
>FUSION-ENST00000378164.7:37310-ENST00000521788.1:106896|21
GRRGLSCLPAGDFPSLGDR
>FUSION-ENST00000523797.1:53551-ENST00000648948.2:147205|1049
MHLSRFHFR
>ENST00000464946.1|SNV-16486-T-G|1
AEQVLLEQLDEEGG
>FUSION-ENST00000523797.1:53551-ENST00000648948.2:147205|404
MRVPPCPANFFCR
>FUSION-ENST00000413987.1:2181-ENST00000652379.1:25317|436
SAPLRPRPGGGRR
>FUSION-ENST00000523797.1:53551-ENST00000648948.2:147205|59
MSTAEIDWTLR
>FUSION-ENST00000413987.1:2181-ENST00000652379.1:25317|1430
ERLPVISLTDLETASRSVTPAVVPS
>FUSION-ENST00000523797.1:53551-ENST00000648948.2:147205|1430
LARMVSIS
>FUSION-ENST00000591884.2:10090-ENST00000522162.1:137194|299
SFSFNSRK
>FUSION-ENST00000523797.1:53551-ENST00000648948.2:147205|1728
SLDVDENRVEIGLK
>ENST00000291009.4|SNV-7552-C-A|3
NNRFYTIEIIKVE
>FUSION-ENST00000523797.1:53551-ENST00000648948.2:147205|1220
MNLVSCSIWSR
>FUSION-ENST00000523797.1:53551-ENST00000648948.2:147205|952
GKLLLLILVFK
>FUSION-ENST00000523797.1:53551-ENST00000648948.2:147205|1805
MRVASSR
>FUSION-ENST00000413987.1:2181-ENST00000652379.1:25317|479
SARWPAGRPPLPGGSS
>ENST00000479155.1|SNV-11017-C-T|3
MPRVWCCGRSIS
>ENST00000382020.8|SNV-206007-C-A|3
APPRNYSMIVMFTALKPQRQCSVCR
>FUSION-ENST00000526328.6:309-ENST00000518696.5:13279|103
MEKITFR
>ENST00000507521.1|SNV-30310-G-C|7
MGSPECCSALPPPYTGR
>FUSION-ENST00000578826.1:1410-ENST00000394126.5:25061|125
GAEVRERHDGVLLFCPHSHQ
>ENST00000401525.7|SNV-36989-C-T|1
EKPSEEPTTWTGYFGK
>ENST00000354185.9|SNV-14131-G-C|4
VYSGHQGRTIIFCQTKK
>FUSION-ENST00000523797.1:53551-ENST00000648948.2:147205|1178
VRGIKFR
>FUSION-ENST00000523797.1:53551-ENST00000648948.2:147205|2209
ITGITTVPGPILVFDVFSH
>FUSION-ENST00000523797.1:53551-ENST00000648948.2:147205|872
HRFSVVWKILVCR
>FUSION-ENST00000523797.1:53551-ENST00000648948.2:147205|1889
WVSCRLCVFRFFDSTSTK
>ENST00000650792.2|MNV-103115-CTG-C|8
VFHWQGRPPTGHGFRVGELLLPK
>FUSION-ENST00000523797.1:53551-ENST00000648948.2:147205|2170
ALMTCSMQGCCK
>ENST00000368887.7|SNV-26139-G-A|1
GTGSDRPRKR
>FUSION-ENST00000523797.1:53551-ENST00000648948.2:147205|1664
ALTKIFFFFFFLR
>FUSION-ENST00000413987.1:2181-ENST00000652379.1:25317|1446
TGGRHHACLAQRDPLGK
>FUSION-ENST00000413987.1:2181-ENST00000652379.1:25317|674
MTGVSHRARPVDSFRFFISFVSTR
>FUSION-ENST00000413987.1:2181-ENST00000652379.1:25317|268
GNSGGGP
>ENST00000368653.7|SNV-19074-A-T|3
SLPDPVDTPTSSKPQSK
>FUSION-ENST00000413987.1:2181-ENST00000652379.1:25317|1416
MSIGLVSNSRPQVIRPPRPPEVLG
>FUSION-ENST00000523797.1:53551-ENST00000648948.2:147205|2126
FVFVGPMK
>FUSION-ENST00000519635.1:1092-ENST00000648948.2:147205|17
NPGAVTTGQITR
>FUSION-ENST00000591884.2:10090-ENST00000522162.1:137194|287
KCQGERDSQLD
>FUSION-ENST00000413987.1:2181-ENST00000652379.1:25317|293
LNTGTRPIVNKYRK
>FUSION-ENST00000591884.2:10090-ENST00000522162.1:137194|277
MEYLIHSNQAFACWYPVLIAK
>ENST00000222728.3|SNV-4750-A-C|6
GRQTYTRYQTLALEK
>ENST00000368653.7|SNV-19074-A-T|1
SLPDPVDTPTSSKPQSKRSLR
>FUSION-ENST00000523797.1:53551-ENST00000648948.2:147205|419
QQARESVCR
>ENST00000563711.5|SNV-18743-G-T|1
HLVFFSISSVLGHMSR
>ENST00000452791.1|SNV-96635-G-C|1
EPALDGVLSKYTNLLQGWQNSC
>ENST00000464965.1|SNV-89225-G-T|5
EIGTEKNWQPQHAELGGQFQGTYK
>FUSION-ENST00000523797.1:53551-ENST00000648948.2:147205|853
QCQKRIIR
>FUSION-ENST00000526328.6:309-ENST00000518696.5:13279|254
MGFVFSSCKFK
>FUSION-ENST00000413987.1:2181-ENST00000652379.1:25317|1490
VGRLGSDWTTPDRAVLGGGLTYR
>FUSION-ENST00000523797.1:53551-ENST00000648948.2:147205|580
LALVIELGLEFRFLEFDFR
>FUSION-ENST00000413987.1:2181-ENST00000652379.1:25317|1168
SLSLSHSLSLR
>FUSION-ENST00000413987.1:2181-ENST00000652379.1:25317|799
MTGVSHRPRPIYLFINFESRL
>FUSION-ENST00000523797.1:53551-ENST00000648948.2:147205|1099
QYMVDYVVGKELMSLIYIYPMSLPF
>FUSION-ENST00000523797.1:53551-ENST00000648948.2:147205|1684
FTFGLGSQQAEEMKAPFNR
>ENST00000503612.1|SNV-7559-G-A|2
TAEKVDQMFQFASIDVAGNLDYK
>ENST00000367321.7|SNV-83553-A-G|2
LGIDPSTITWQRVLDTNDR
>ENST00000413302.6|MNV-13373-GCAAGTT-G|1
NTVTFSNFSKSNALETWDPTYFK
>FUSION-ENST00000523797.1:53551-ENST00000648948.2:147205|1123
DFFLGEEVDNIWLN
>FUSION-ENST00000591884.2:10090-ENST00000522162.1:137194|394
MLARLVLNS
>FUSION-ENST00000523797.1:53551-ENST00000648948.2:147205|713
VKGRIFGVR
>FUSION-ENST00000523797.1:53551-ENST00000648948.2:147205|120
GQLYFKSSLDCLYCR
>ENST00000353332.9|SNV-21714-A-T|3
YICDLMVEIK
>FUSION-ENST00000515144.5:276680-ENST00000510662.1:115803|4
ASSTTKAK
>FUSION-ENST00000523797.1:53551-ENST00000648948.2:147205|1677
APFNRSRICI
>FUSION-ENST00000413987.1:2181-ENST00000652379.1:25317|1321
RERENETPPP
>FUSION-ENST00000523797.1:53551-ENST00000648948.2:147205|1162
MESSSGIEVKSENLDWLR
>FUSION-ENST00000523797.1:53551-ENST00000648948.2:147205|1958
MTLLYSLCCK
>ENST00000341594.9|SNV-261285-A-T|2
ELILQQRFR
>ENST00000622309.4|SNV-9341-C-G|1
PTIPPCS
>FUSION-ENST00000523797.1:53551-ENST00000648948.2:147205|591
CGVVICLSSR
>FUSION-ENST00000567740.5:5063-ENST00000560676.5:258803|41
CHKQCVVITVL
>FUSION-ENST00000526328.6:309-ENST00000518696.5:13279|380
YKPSSTKLR
>FUSION-ENST00000523797.1:53551-ENST00000648948.2:147205|1026
MTLLQYK
>ENST00000530789.1|SNV-5025-C-G|4
NSRCTSPGGSYGHLSIGTMRCSQPR
>FUSION-ENST00000413987.1:2181-ENST00000652379.1:25317|286
GGIPRPLQSAEGAPPAR
>ENST00000534529.5|SNV-12791-G-C|5
MLAVTFSGGDKMLRSIVTTDWDLHK
>ENST00000371699.5|SNV-10776-C-T|4
TAYRCSPGLAPARPRYACCPGWK
>FUSION-ENST00000523797.1:53551-ENST00000648948.2:147205|1110
NRQNKNIM
>FUSION-ENST00000413987.1:2181-ENST00000652379.1:25317|179
AHTRPSPAVESGR
>FUSION-ENST00000413987.1:2181-ENST00000652379.1:25317|1418
RCHVWLISYF
>ENST00000512559.5|SNV-302-G-T|2
APIPIDHPRAEECGR
>ENST00000477659.1|SNV-93380-C-T|3
AAAALRASRPR
>FUSION-ENST00000526328.6:309-ENST00000518696.5:13279|69
YFQILLK
>FUSION-ENST00000523797.1:53551-ENST00000648948.2:147205|776
SLVPCMSNTLCSAWLVSVTE
>ENST00000280979.9|SNV-216939-C-T|3
QAKNTKSSVVPNGELSYTSK
>FUSION-ENST00000591884.2:10090-ENST00000522162.1:137194|506
DETIGRSK
>FUSION-ENST00000523797.1:53551-ENST00000648948.2:147205|983
GIEVFLVPPVQSKFGLYPR
>FUSION-ENST00000413987.1:2181-ENST00000652379.1:25317|1396
GTAHRFGSR
>ENST00000470617.1|SNV-133722-C-T|5
KVITSGLFHTVSLSTR
>FUSION-ENST00000567740.5:5063-ENST00000560676.5:258803|126
MVEFYSAK
>FUSION-ENST00000523797.1:53551-ENST00000648948.2:147205|1279
VGIDVKPVSEFIYRR
>FUSION-ENST00000413987.1:2181-ENST00000652379.1:25317|1004
LFLSSLPSTSCPHHHFGARRK
>FUSION-ENST00000523797.1:53551-ENST00000648948.2:147205|1643
ALWEAWAGGSLESRSLRPAWGS
>ENST00000332853.9|SNV-7747-G-A|4
LRVVQYYGNFSHSAKR
>FUSION-ENST00000523797.1:53551-ENST00000648948.2:147205|1727
SLDVDENRVEIGLKHLK
>FUSION-ENST00000526328.6:309-ENST00000518696.5:13279|251
GFVFSSCKFKFLMMLDIRPLSDA
>FUSION-ENST00000526328.6:309-ENST00000518696.5:13279|92
IIFQHRNCKIFFSMER
>FUSION-ENST00000523797.1:53551-ENST00000648948.2:147205|1539
MQLTVLCLSFFLFFWRLSLAQLPR
>ENST00000465515.1|SNV-16946-A-C|4
MDFGSYFIDFCKTRGLLWIGEK
>FUSION-ENST00000523797.1:53551-ENST00000648948.2:147205|93
SRVLIQCPGR
>ENST00000339772.9|SNV-12536-G-T|2
MKACGLNTLTTYVPWNLH
>FUSION-ENST00000413987.1:2181-ENST00000652379.1:25317|34
MLPPFLLFGFALR
>FUSION-ENST00000591884.2:10090-ENST00000522162.1:137194|361
MYVCMYLFLR
>FUSION-ENST00000523797.1:53551-ENST00000648948.2:147205|210
EFEAAVSQDR
>FUSION-ENST00000413987.1:2181-ENST00000652379.1:25317|1123
NKDPILKSGVASPSTVSK
>FUSION-ENST00000523797.1:53551-ENST00000648948.2:147205|1215
NLVSCSIWSRENLRE
>FUSION-ENST00000523797.1:53551-ENST00000648948.2:147205|1710
PLHSSLSDRLKPASHKNK
>FUSION-ENST00000413987.1:2181-ENST00000652379.1:25317|213
MDGAGASGPYPAVAGSR
>FUSION-ENST00000413987.1:2181-ENST00000652379.1:25317|609
CRCLCYTNK
>ENST00000534529.5|SNV-24555-C-T|9
LGGESPRDLQACHQGCWIATK
>FUSION-ENST00000523797.1:53551-ENST00000648948.2:147205|1590
MYLNWRNYLK
>ENST00000636273.1|SNV-418985-T-A|2
QETQPPGSRSTSR
>FUSION-ENST00000523797.1:53551-ENST00000648948.2:147205|326
SFIVHFPQVFLFSCLFGFYLQC
>ENST00000346162.10|SNV-30424-G-C|7
MMSNKILMIIVK
>ENST00000369684.5|SNV-42799-C-T|4
RASAPVPVPLPAAPDGSR
>ENST00000483958.5|SNV-36569-A-G|8
VLRYTLKMWTK
>ENST00000546450.1|SNV-83294-C-G|2
MQGIATSSV
>FUSION-ENST00000523797.1:53551-ENST00000648948.2:147205|2327
VSQGGLDLLTS
>ENST00000481726.1|SNV-29047-C-T|9
QMALLPLAYLK
>FUSION-ENST00000413987.1:2181-ENST00000652379.1:25317|121
MNEIPTVPTYYPAKPQPR
>ENST00000674505.1|SNV-166380-C-A|3
LRLNQMIELSSKAAVNG
>FUSION-ENST00000523797.1:53551-ENST00000648948.2:147205|772
QWEEDLGR
>FUSION-ENST00000526328.6:309-ENST00000518696.5:13279|403
MSSPSCVL
>FUSION-ENST00000523797.1:53551-ENST00000648948.2:147205|1358
YFYLVHKAFIIIILRQSLILSLR
>FUSION-ENST00000523797.1:53551-ENST00000648948.2:147205|979
LFGCYVRR
>FUSION-ENST00000413987.1:2181-ENST00000652379.1:25317|323
RYYRLDGLVRPSDRPR
>FUSION-ENST00000413987.1:2181-ENST00000652379.1:25317|52
LPASAAHTAAITGVRR
>FUSION-ENST00000523797.1:53551-ENST00000648948.2:147205|2063
RMPLRLADFCILCR
>FUSION-ENST00000523797.1:53551-ENST00000648948.2:147205|376
MEWSLQD
>ENST00000569840.6|MNV-69536-AAGG-A|3
EASIWKLQGKK
>FUSION-ENST00000523797.1:53551-ENST00000648948.2:147205|420
DKRLCYFMR
>ENST00000481726.1|SNV-29047-C-T|11
MTSVKQMALLPLAYLKYWGK
>ENST00000265922.8|SNV-120338-G-A|1
DLIRHPVPLMPEFQRSIR
>FUSION-ENST00000523797.1:53551-ENST00000648948.2:147205|2102
MYLLLINWINWMLYK
>FUSION-ENST00000523797.1:53551-ENST00000648948.2:147205|1443
CLGAKVLFFFLFFNTLRFR
>ENST00000370425.8|SNV-51752-T-C|1
DGAAYHHAGMELPDRK
>ENST00000374866.9|SNV-185963-C-T|1
SLSSQIETMCSPDGSKKHPAR
>ENST00000479155.1|SNV-11017-C-T|2
PRVWCCGRSIS
>ENST00000297063.10|SNV-63212-C-G|1
VCYEDVDRLKGLAVTENMR
>ENST00000426878.2|SNV-46790-A-G|1
LGLQYMELIPREKQPVTGTEGAFYR
>ENST00000251809.4|SNV-55191-C-G|1
KPGEPAGAARAAQPCVMGNIQKK
>FUSION-ENST00000519635.1:1092-ENST00000648948.2:147205|25
ERTRASAGCR
>FUSION-ENST00000523797.1:53551-ENST00000648948.2:147205|366
SGINFLVVNKKFFGSFSK
>FUSION-ENST00000413987.1:2181-ENST00000652379.1:25317|980
DNYSVCK
>FUSION-ENST00000413987.1:2181-ENST00000652379.1:25317|1170
EAEAGESLEPGKRR
>FUSION-ENST00000523797.1:53551-ENST00000648948.2:147205|745
MRNILRR
>FUSION-ENST00000523797.1:53551-ENST00000648948.2:147205|1348
MYIISFWILFYPN
>ENST00000465515.1|SNV-16946-A-C|5
DFGSYFIDFCKTR
>FUSION-ENST00000523797.1:53551-ENST00000648948.2:147205|470
RKIDELCYIK
>ENST00000514962.5|SNV-20638-T-G|7
MRRWESEWISCRPSCQLK
>FUSION-ENST00000523797.1:53551-ENST00000648948.2:147205|537
ITPLYSGLGDR
>ENST00000404648.7|SNV-6170-G-C|1
FFTSHNGMQFSTWDNDNHK
>FUSION-ENST00000413987.1:2181-ENST00000652379.1:25317|1184
MTAGSSFYF
>FUSION-ENST00000523797.1:53551-ENST00000648948.2:147205|1138
PLYSSLGDRMR
>ENST00000399231.7|SNV-95865-G-A|3
VLLLHLKEGKDLEYHLDPK
>FUSION-ENST00000523797.1:53551-ENST00000648948.2:147205|61
MPSSGAEARR
>ENST00000314706.3|SNV-80-C-T|2
HLSPTPLEEHMK
>FUSION-ENST00000591884.2:10090-ENST00000522162.1:137194|148
MRFPLKVIFLLSSVSK
>ENST00000358632.8|SNV-24544-G-C|2
ADIYTQNFYWEFRQK
>FUSION-ENST00000413987.1:2181-ENST00000652379.1:25317|1260
SISVFLGR
>ENST00000373845.6|SNV-92799-T-G|1
TSSNESNKK
>ENST00000497286.5|SNV-24762-G-A|1
AAQPPLEEKLLSTSL
>ENST00000464126.1|SNV-13094-C-G|5
CRVRAPSCFSER
>FUSION-ENST00000523797.1:53551-ENST00000648948.2:147205|1183
AHLLLFSK
>ENST00000392524.6|SNV-4026-G-C|2
QEMQSAGSHRGR
>FUSION-ENST00000523797.1:53551-ENST00000648948.2:147205|754
PRPTLFILHDACNVK
>FUSION-ENST00000523797.1:53551-ENST00000648948.2:147205|650
LSLQPGVKPLMDSS
>ENST00000413387.5|SNV-133851-G-C|3
VIRRQHGDPLIEELNPGDALEPEGR
>FUSION-ENST00000413987.1:2181-ENST00000652379.1:25317|1157
VSETRSLNKYGN
>FUSION-ENST00000523797.1:53551-ENST00000648948.2:147205|1819
WLVATTLGSAGIEHFHHCRK
>FUSION-ENST00000523797.1:53551-ENST00000648948.2:147205|1302
IRLTLLGFLKS
>FUSION-ENST00000523797.1:53551-ENST00000648948.2:147205|977
RRLWVLFK
>FUSION-ENST00000523797.1:53551-ENST00000648948.2:147205|2216
MASYFCLFVFLVETGFCR
>FUSION-ENST00000519635.1:1092-ENST00000648948.2:147205|27
GDPGHPR
>ENST00000584865.5|SNV-11902-C-G|6
MQGTGGGLCTR
>ENST00000331340.8|SNV-72622-G-T|4
MNGSHRDQGSSALSVVGGIRLPNGK
>ENST00000309180.6|SNV-4336-A-G|2
SNVGCMEFRK
>FUSION-ENST00000523797.1:53551-ENST00000648948.2:147205|1159
SENLDWLR
>FUSION-ENST00000523797.1:53551-ENST00000648948.2:147205|1380
VLGLTFK
>ENST00000636772.1|SNV-2781-G-A|1
LKPSSLSST
>FUSION-ENST00000523797.1:53551-ENST00000648948.2:147205|1504
IQLPPTGPCHNT
>ENST00000394417.6|SNV-16946-A-C|4
KLFHRFLQDK
>FUSION-ENST00000621615.1:220-ENST00000652379.1:25317|10
SAVMTRVGTVR
>ENST00000556409.1|MNV-60755-ATCATGACAC-A|1
VGMVVYTFTLNLGHLWVVFITAGTM
>ENST00000368680.4|SNV-14680-C-T|5
GKVWTYWLLGER
>FUSION-ENST00000526328.6:309-ENST00000518696.5:13279|173
CLLSQICAGTVLSLK
>ENST00000533135.1|SNV-24555-C-T|12
EPEGPTGLSSGMLGCHWTKR
>ENST00000265922.8|SNV-120338-G-A|2
DLIRHPVPLMPEFQR
>FUSION-ENST00000413987.1:2181-ENST00000652379.1:25317|663
LLRLVSNSRPPVMR
>ENST00000303177.8|INDEL-61668-C-CA|5
GQAEHCPGHR
>ENST00000497914.5|SNV-48850-G-A|7
MGQFYEAESCLVEAERLPAGQRR
>ENST00000569516.5|SNV-126759-G-A|1
APEIKAKTQ
>ENST00000575310.1|SNV-22640-G-A|4
MKGNQVK
>FUSION-ENST00000413987.1:2181-ENST00000652379.1:25317|1513
EKMKEINTK
>FUSION-ENST00000523797.1:53551-ENST00000648948.2:147205|367
MSGINFLVVNKKFFGSFSK
>FUSION-ENST00000591884.2:10090-ENST00000522162.1:137194|397
WFWHGETSLSDR
>FUSION-ENST00000413987.1:2181-ENST00000652379.1:25317|915
LRDLGFLMAKCQHLGLMD
>FUSION-ENST00000523797.1:53551-ENST00000648948.2:147205|236
WHGKVMDR
>FUSION-ENST00000526328.6:309-ENST00000518696.5:13279|123
LERSSFSIEIVK
>FUSION-ENST00000523797.1:53551-ENST00000648948.2:147205|1556
MLIFFKK
>ENST00000396073.4|SNV-13800-C-T|5
WNFFAWERKQVACPGNPVYHK
>FUSION-ENST00000523797.1:53551-ENST00000648948.2:147205|258
MTNQLFVTQEPSHWLIGT
>FUSION-ENST00000413987.1:2181-ENST00000652379.1:25317|13
MGFGVLSCCPRWSRTPVLK
>FUSION-ENST00000523797.1:53551-ENST00000648948.2:147205|298
MLAAVQK
>FUSION-ENST00000413987.1:2181-ENST00000652379.1:25317|1440
LSLPKCWDDWREAPCLLGPK
>FUSION-ENST00000523797.1:53551-ENST00000648948.2:147205|760
CNRNNSLR
>ENST00000555043.1|SNV-1736-C-G|2
SWLKMTR
>FUSION-ENST00000523797.1:53551-ENST00000648948.2:147205|921
MPVYPFIYSLSHSCII
>ENST00000546918.1|SNV-2747-C-T|2
SLTLCWTEFASWPTSAR
>ENST00000368887.7|SNV-26139-G-A|3
GTGSDRPR
>FUSION-ENST00000413987.1:2181-ENST00000652379.1:25317|1294
SGSRLSSR
>FUSION-ENST00000413987.1:2181-ENST00000652379.1:25317|496
RAGLWPTGDPASRPRSCLSR
>FUSION-ENST00000413987.1:2181-ENST00000652379.1:25317|1138
TSYFLEIRRR
>ENST00000273047.9|SNV-36669-G-C|2
GTGVDLTEPTQPTR
>FUSION-ENST00000373459.4:28694-ENST00000621317.4:165944|13
RPRGLPHQTPTR
>FUSION-ENST00000413987.1:2181-ENST00000652379.1:25317|303
MQPKAGGK
>ENST00000427191.6|SNV-186108-C-T|1
NDLPVVLSSKRSAVSAPK
>FUSION-ENST00000523797.1:53551-ENST00000648948.2:147205|2010
NWLAYNNRVRVIAK
>FUSION-ENST00000523797.1:53551-ENST00000648948.2:147205|847
MIAGPSKFCKAIGECSVFWR
>ENST00000221166.10|SNV-4010-A-C|6
GKSPVPKSPVEEQGK
>FUSION-ENST00000526328.6:309-ENST00000518696.5:13279|379
MYKPSSTKLRGNWER
>FUSION-ENST00000523797.1:53551-ENST00000648948.2:147205|251
MLAYCYNCSILLCYSC
>ENST00000476633.1|SNV-105914-G-T|11
LCKISASLSSILTS
>FUSION-ENST00000413987.1:2181-ENST00000652379.1:25317|729
GGQTNRASMVKPRLYSQYTTLAGR
>ENST00000479155.1|SNV-11017-C-T|5
MPRVWCCGR
>ENST00000361640.5|SNV-3731-C-G|2
LYAFNPLAGGLLTGKYK
>FUSION-ENST00000523797.1:53551-ENST00000648948.2:147205|1317
MGSFDFFLVNLFEFIVDSGY
>ENST00000268070.9|SNV-695-C-G|2
VRPDDVHLPPLPAAPGPGRR
>FUSION-ENST00000413987.1:2181-ENST00000652379.1:25317|1338
TRILSDTALTTRVMK
>ENST00000507557.5|INDEL-28498-C-CA|4
CLFKAKK
>ENST00000461483.5|SNV-1717-C-T|2
MSHTSAAGYCSNLGIPIGTRK
>FUSION-ENST00000523797.1:53551-ENST00000648948.2:147205|2338
MFSEKHHAS
>FUSION-ENST00000567740.5:5063-ENST00000560676.5:258803|64
LFSSIFFFFFLR
>FUSION-ENST00000523797.1:53551-ENST00000648948.2:147205|1450
GTPPYKTIRSHET
>FUSION-ENST00000413987.1:2181-ENST00000652379.1:25317|886
EYFELEDSKFHPFHSTVSWGVSVR
>FUSION-ENST00000523797.1:53551-ENST00000648948.2:147205|425
GKQDISYTRQQAR
>ENST00000261917.4|SNV-46124-C-G|4
LTQDLKLMSASQPALPQDGAQTLR
>ENST00000368804.5|MNV-4080-GA-G|2
EEVERLEQEEGASSG
>FUSION-ENST00000413987.1:2181-ENST00000652379.1:25317|277
RVPSGPLLVSR
>ENST00000374490.8|SNV-13216-T-C|2
MAATRKALPR
>FUSION-ENST00000591884.2:10090-ENST00000522162.1:137194|302
MSFSFNSR
>FUSION-ENST00000526328.6:309-ENST00000518696.5:13279|43
ITGCLEYELNSEPSGLPTFSPDLTR
>ENST00000497639.5|SNV-2861-C-T|4
RIEPHMQALVTGFQGHG
>FUSION-ENST00000526328.6:309-ENST00000518696.5:13279|135
NQLSVALLK
>FUSION-ENST00000526328.6:309-ENST00000518696.5:13279|397
MFPFVTFHLFPQVHLK
>FUSION-ENST00000523797.1:53551-ENST00000648948.2:147205|177
KNIVYIAPSTVPSFRHLLGGTR
>ENST00000286364.9|SNV-99694-C-G|4
WFCLRSR
>FUSION-ENST00000523797.1:53551-ENST00000648948.2:147205|2409
KYQSLNLNILFGKR
>ENST00000418587.6|SNV-8066-C-A|4
KSNLHNSQSCILGTVSLHHK
>FUSION-ENST00000413987.1:2181-ENST00000652379.1:25317|409
RAASGKPKSLGSGGSMVAK
>FUSION-ENST00000413987.1:2181-ENST00000652379.1:25317|63
SASDPSHPHYLR
>FUSION-ENST00000526328.6:309-ENST00000518696.5:13279|4
KSSFEKQFIK
>FUSION-ENST00000526328.6:309-ENST00000518696.5:13279|107
MFSYSIPYWRK
>FUSION-ENST00000523797.1:53551-ENST00000648948.2:147205|1949
MRWWENRPGTISS
>FUSION-ENST00000413987.1:2181-ENST00000652379.1:25317|914
DLGFLMAK
>FUSION-ENST00000523797.1:53551-ENST00000648948.2:147205|1436
MSENMGCLVFLSLR
>FUSION-ENST00000413987.1:2181-ENST00000652379.1:25317|576
VPGSGPRAGPR
>FUSION-ENST00000413987.1:2181-ENST00000652379.1:25317|505
VAFLGTGVR
>FUSION-ENST00000523797.1:53551-ENST00000648948.2:147205|235
MWHGKVMDRK
>ENST00000650792.2|MNV-103115-CTG-C|9
VFHWQGRPPTGHGFR
>FUSION-ENST00000523797.1:53551-ENST00000648948.2:147205|2141
MQKLDECGGVCL
>FUSION-ENST00000591884.2:10090-ENST00000522162.1:137194|343
VSILEQNLFYKLP
>FUSION-ENST00000526328.6:309-ENST00000518696.5:13279|246
MPVFLMILPRLSSR
>ENST00000497286.5|SNV-24762-G-A|9
MRMSPWR
>FUSION-ENST00000523797.1:53551-ENST00000648948.2:147205|1948
RWWENRPGTISS
>FUSION-ENST00000523797.1:53551-ENST00000648948.2:147205|525
MFIVEHLKKYCIQK
>FUSION-ENST00000526328.6:309-ENST00000518696.5:13279|214
MCLVFFFFFFYQYHAVLVTVAL
>ENST00000436636.7|SNV-249217-C-T|4
QEINMLKKYFHHR
>FUSION-ENST00000523797.1:53551-ENST00000648948.2:147205|2167
MTCSMQGCCK
>ENST00000296506.8|SNV-15162-G-A|4
GCKMICYCNFSELLCCPK
>ENST00000302450.11|INDEL-83-C-CC|4
ASGVPCSQGKTEEPKHQALSK
>ENST00000371699.5|SNV-10776-C-T|1
CSPGLAPARPRYACCPGWKR
>FUSION-ENST00000523797.1:53551-ENST00000648948.2:147205|1212
CSYCVEWYTNVR
>FUSION-ENST00000526328.6:41398-ENST00000518696.5:20036|26
LSYPGGFRQVTAAQLHLR
>FUSION-ENST00000523797.1:53551-ENST00000648948.2:147205|1888
LCVFRFFDSTSTK
>ENST00000311160.14|SNV-278983-C-G|2
RESSSCAER
>FUSION-ENST00000523797.1:53551-ENST00000648948.2:147205|1147
MQLFSKLNCINQQLECFSLVSPPFR
>FUSION-ENST00000413987.1:2181-ENST00000652379.1:25317|602
EGIVDKDVYFTYEK
>FUSION-ENST00000523797.1:53551-ENST00000648948.2:147205|1237
NRLGRVEK
>FUSION-ENST00000523797.1:53551-ENST00000648948.2:147205|493
NNNLLHTIK
>ENST00000514962.5|SNV-20638-T-G|1
WESEWISCRPSCQLKRK
>FUSION-ENST00000567740.5:5063-ENST00000560676.5:258803|125
VEFYSAK
>FUSION-ENST00000413987.1:2181-ENST00000652379.1:25317|585
AVAPEARAATR
>ENST00000503191.5|SNV-206007-C-A|9
NYSMIVMFTALKPQRQCSVCSST
>FUSION-ENST00000413987.1:2181-ENST00000652379.1:25317|317
RGRPTALAER
>FUSION-ENST00000591884.2:10090-ENST00000522162.1:137194|244
MPGQLEDYLSGKGTIWASGLPCAQA
>FUSION-ENST00000523797.1:53551-ENST00000648948.2:147205|476
MDNILLSLDTKSNHK
>FUSION-ENST00000413987.1:2181-ENST00000652379.1:25317|1118
SGVASPSTVSKNRTSVPLGCR
>FUSION-ENST00000523797.1:53551-ENST00000648948.2:147205|929
WLRYSMPVYPFIYSLSHSCII
>FUSION-ENST00000523797.1:53551-ENST00000648948.2:147205|1927
LTHACNPSTLGGQGGRIT
>FUSION-ENST00000523797.1:53551-ENST00000648948.2:147205|937
HSIPTFEQCQSSIRIFLAKK
>FUSION-ENST00000523797.1:53551-ENST00000648948.2:147205|742
MPQINVSRIGNTVGK
>FUSION-ENST00000523797.1:53551-ENST00000648948.2:147205|167
MGSRFRYWFS
>FUSION-ENST00000526328.6:309-ENST00000518696.5:13279|125
WYVLEFAISIFKLER
>FUSION-ENST00000519418.5:35290-ENST00000327835.7:53166|4
GWRPARRGR
>ENST00000308342.7|SNV-18893-G-A|1
EVRPTESHQQLCCQRFERLSDSAK
>ENST00000452035.6|SNV-1717-C-T|1
GTAPTWASPLAQGRWAASTALK
>FUSION-ENST00000526328.6:309-ENST00000518696.5:13279|68
YFQILLKGTYGK
>ENST00000532810.5|SNV-24555-C-T|6
LGGESPRDLQACHQGCWLLESAMSG
>FUSION-ENST00000526328.6:309-ENST00000518696.5:13279|31
NLIQNQVDYQHFPQT
>FUSION-ENST00000448944.1:30479-ENST00000621317.4:165944|2
QAWASNQVMPLGR
>FUSION-ENST00000526328.6:309-ENST00000518696.5:13279|239
ILPRLSSRVFIVLGFTVK
>FUSION-ENST00000262982.3:26208-ENST00000637091.1:17183|5
YDLVLCPVPVGVHSRELR
>FUSION-ENST00000523797.1:53551-ENST00000648948.2:147205|1113
KLNATCDSNVSCH
>ENST00000481726.1|SNV-29047-C-T|10
TSVKQMALLPLAYLKYWGK
>ENST00000559814.5|SNV-220926-G-A|2
MPSSSPSLSAKPSAWPTR
>FUSION-ENST00000526328.6:309-ENST00000518696.5:13279|391
KSLYNLTK
>ENST00000418058.1|SNV-67644-G-A|1
ELGHHHGEAHKNCL
>FUSION-ENST00000413987.1:2181-ENST00000652379.1:25317|1292
LSSRGQEFETSPANVVKPPSLLKIR
>FUSION-ENST00000526328.6:309-ENST00000518696.5:13279|298
KILAFIRG
>ENST00000368474.9|SNV-26597-G-C|3
LENGQEPVIK
>FUSION-ENST00000523797.1:53551-ENST00000648948.2:147205|1252
GSGFHSCAK
>FUSION-ENST00000523797.1:53551-ENST00000648948.2:147205|1652
ILAHCNLHLLGSSNSPASAFR
>FUSION-ENST00000523797.1:53551-ENST00000648948.2:147205|1024
TLLQYKFLI
>ENST00000361729.3|SNV-9326-C-G|4
RMYDITNVLEGIQLIRK
>FUSION-ENST00000523797.1:53551-ENST00000648948.2:147205|309
ECVQGNSPI
>FUSION-ENST00000523797.1:53551-ENST00000648948.2:147205|2076
SHHAWPR
>FUSION-ENST00000523797.1:53551-ENST00000648948.2:147205|645
WLIPVIPTLGGR
>FUSION-ENST00000567740.5:5063-ENST00000560676.5:258803|91
NRIRTLPFFFFTLAQ
>FUSION-ENST00000413987.1:2181-ENST00000652379.1:25317|717
FRDGVSEARPPWLPR
>FUSION-ENST00000413987.1:2181-ENST00000652379.1:25317|1324
QIKVRGEK
>FUSION-ENST00000523797.1:53551-ENST00000648948.2:147205|653
KSLKELNL
>ENST00000418058.1|SNV-67644-G-A|2
KELGHHHGEAHKNCL
>FUSION-ENST00000413987.1:2181-ENST00000652379.1:25317|1072
DTAALSPPLSTAGPTPPRNPR
>FUSION-ENST00000523797.1:53551-ENST00000648948.2:147205|1232
DMQSILGRIK
>FUSION-ENST00000413987.1:2181-ENST00000652379.1:25317|745
PIIPAARKAEAGESLEPGK
>FUSION-ENST00000567740.5:5063-ENST00000560676.5:258803|57
EFHHVGQTGLK
>FUSION-ENST00000413987.1:2181-ENST00000652379.1:25317|327
LALIKSLPFVHTARR
>FUSION-ENST00000413987.1:2181-ENST00000652379.1:25317|865
TRLLLSVLLHKGVLR
>ENST00000476355.5|SNV-3319-G-T|4
SGKENSLTDIWLMIQKNSFK
>FUSION-ENST00000523797.1:53551-ENST00000648948.2:147205|486
MNGMELAGLNAALGESVSVW
>ENST00000461483.5|SNV-1717-C-T|3
SHTSAAGYCSNLGIPIGTR
>FUSION-ENST00000519418.5:35290-ENST00000327835.7:53166|11
VKAVAGGR
>ENST00000400546.6|SNV-337113-G-A|6
ASGSPEPAISWFRNGKLIK
>FUSION-ENST00000523797.1:53551-ENST00000648948.2:147205|31
GFSSARCSQHGK
>FUSION-ENST00000523797.1:53551-ENST00000648948.2:147205|2196
SQLTTAFASQFRRFS
>FUSION-ENST00000523797.1:53551-ENST00000648948.2:147205|323
MSVLVCSHTANKDILGTG
>FUSION-ENST00000591884.2:10090-ENST00000522162.1:137194|308
MGLQLHLNR
>FUSION-ENST00000523797.1:53551-ENST00000648948.2:147205|1743
SCQILGHK
>FUSION-ENST00000523797.1:53551-ENST00000648948.2:147205|2064
VFKLAILVL
>FUSION-ENST00000413987.1:2181-ENST00000652379.1:25317|1037
DFSSLEPLPPGFK
>ENST00000403980.1|SNV-3634-C-T|2
RLDFAMEGNL
>FUSION-ENST00000523797.1:53551-ENST00000648948.2:147205|359
LPRLVSNF
>ENST00000212015.11|SNV-2861-C-T|1
ASHASSSDWIPRPR
>FUSION-ENST00000523797.1:53551-ENST00000648948.2:147205|327
LVRLALNF
>ENST00000490958.1|SNV-3488-C-T|7
MKMVPWMMVNTTSLMIGLPGEGVEK
>ENST00000294428.7|SNV-67644-G-A|4
QQQSQPKGTEISSGTASK
>FUSION-ENST00000523797.1:53551-ENST00000648948.2:147205|336
LSFSREPPVFCHGWGVPR
>ENST00000433674.6|SNV-68886-C-G|3
CGTMNSYEMR
>ENST00000470196.5|SNV-7519-T-G|2
GGAAAPR
>FUSION-ENST00000591884.2:10090-ENST00000522162.1:137194|495
FHTDHSWAKCVFLFHNHNLRPA
>ENST00000261884.8|SNV-36329-G-C|2
LCIAATAK
>FUSION-ENST00000523797.1:53551-ENST00000648948.2:147205|565
LNKTGITVFNRNIL
>FUSION-ENST00000413987.1:2181-ENST00000652379.1:25317|926
SREFLRGGAFGGDAIVGLNT
>ENST00000371117.8|SNV-25071-G-A|1
WQIVPNASSPFGF
>FUSION-ENST00000591884.2:10090-ENST00000522162.1:137194|103
MLLQDKTPRSHHTHTTK
>FUSION-ENST00000413987.1:2181-ENST00000652379.1:25317|140
APWNGFAPREGPVPWK
>FUSION-ENST00000523797.1:53551-ENST00000648948.2:147205|2403
AGKTDQYYLK
>FUSION-ENST00000413987.1:2181-ENST00000652379.1:25317|835
QAGRKTTAVLCSSQGR
>ENST00000419398.1|SNV-14894-G-C|2
VTFPGALVPGGVADAAPAYK
>ENST00000650792.2|MNV-103115-CTG-C|2
VQGSSQERDRHDGYLC
>ENST00000375782.2|SNV-5134-A-C|1
IWSLSQAH
>FUSION-ENST00000413987.1:2181-ENST00000652379.1:25317|775
IRWVGDLGCVPPGALVD
>FUSION-ENST00000591884.2:10090-ENST00000522162.1:137194|218
EERVIEQILK
>FUSION-ENST00000413987.1:2181-ENST00000652379.1:25317|1011
MTSESYFLLIFTYVCIYFF
>FUSION-ENST00000591884.2:10090-ENST00000522162.1:137194|345
VSILEQNLFYK
>FUSION-ENST00000523797.1:53551-ENST00000648948.2:147205|647
MGQPRWLIPVIPTLGGRGGR
>FUSION-ENST00000523797.1:53551-ENST00000648948.2:147205|707
VWLREAQVGGLLELR
>FUSION-ENST00000523797.1:53551-ENST00000648948.2:147205|2271
NHYLWQLYPYEIYLRLK
>FUSION-ENST00000523797.1:53551-ENST00000648948.2:147205|1856
MFNNFAFYL
>FUSION-ENST00000523797.1:53551-ENST00000648948.2:147205|6
WNPLTWMADCIKR
>ENST00000427191.6|INDEL-176970-C-CA|5
KTVQVPIQK
>ENST00000392693.7|SNV-79249-G-A|2
VKHVPGASEYPVK
>FUSION-ENST00000526328.6:309-ENST00000518696.5:13279|84
KNAGIEV
>ENST00000530789.1|SNV-5025-C-G|2
CTSPGGSYGHLSIGTMRCSQPR
>FUSION-ENST00000413987.1:2181-ENST00000652379.1:25317|997
RRLALSPR
>ENST00000371699.5|SNV-10776-C-T|6
TIYRTAYRCSPGLAPARPR
>ENST00000493253.5|MNV-2443-GAA-G|4
MQIEPQGGAGLPEEEPR
>ENST00000574094.5|SNV-33275-C-A|1
EPFWTESWAYEAR
>FUSION-ENST00000523797.1:53551-ENST00000648948.2:147205|901
TAVKSTSCR
>FUSION-ENST00000523797.1:53551-ENST00000648948.2:147205|1938
MITPLHSNLGDRGRPCLKIK
>FUSION-ENST00000523797.1:53551-ENST00000648948.2:147205|1833
MWPIKLKLITVK
>FUSION-ENST00000523797.1:53551-ENST00000648948.2:147205|1568
CGLQGGTES
>FUSION-ENST00000413987.1:2181-ENST00000652379.1:25317|95
SALPIIVKQNSPSVGLFTH
>ENST00000361507.5|SNV-193188-G-C|4
LHRASSCETYEYPQRGGQSAGR
>FUSION-ENST00000591884.2:10090-ENST00000522162.1:137194|462
LSCLPPCKT
>ENST00000368653.7|SNV-19074-A-T|6
TTKIACRSLPDPVDTPTSSKPQSK
>FUSION-ENST00000523797.1:53551-ENST00000648948.2:147205|711
GRIFGVRHLNLILSLAFYYYVTLEN
>FUSION-ENST00000413987.1:2181-ENST00000652379.1:25317|1464
LSLRHFGRPRR
>FUSION-ENST00000413987.1:2181-ENST00000652379.1:25317|1397
RGTAHRFGSR
>FUSION-ENST00000413987.1:2181-ENST00000652379.1:25317|1112
KSFLNVHLPVS
>FUSION-ENST00000523797.1:53551-ENST00000648948.2:147205|659
RHHAWLILCF
>FUSION-ENST00000413987.1:2181-ENST00000652379.1:25317|1047
MNIASWAEGLP
>FUSION-ENST00000523797.1:53551-ENST00000648948.2:147205|2236
MKTSLISLYISLRALGQQVLGQ
>ENST00000490958.1|SNV-3488-C-T|5
MVPWMMVNTTSLMIGLPGEGVEK
>ENST00000584966.1|SNV-135819-G-T|7
TMHQSFLMYPIMLLCQK
>FUSION-ENST00000523797.1:53551-ENST00000648948.2:147205|1260
MFFPSFSSFPKDRIR
>ENST00000376861.5|SNV-997-G-C|1
FDSHAAIPRMEPR
>FUSION-ENST00000523797.1:53551-ENST00000648948.2:147205|165
MYYILYFYNR
>FUSION-ENST00000526328.6:309-ENST00000518696.5:13279|180
MSFLIHRR
>FUSION-ENST00000523797.1:53551-ENST00000648948.2:147205|2379
NRLNLPSF
>FUSION-ENST00000523797.1:53551-ENST00000648948.2:147205|1569
HWFSKCGLQGGTES
>FUSION-ENST00000526328.6:309-ENST00000518696.5:13279|295
QYLVFCSCVSLLR
>FUSION-ENST00000526328.6:309-ENST00000518696.5:13279|378
YKPSSTKLRGNWER
>FUSION-ENST00000519418.5:35290-ENST00000327835.7:53166|10
VKAVAGGRGLWR
>ENST00000423707.5|SNV-11613-G-A|2
LCQATYEGEWCRGRPHGKP
>ENST00000497914.5|SNV-48828-G-C|5
GQFYEAQSCLVEAGR
>FUSION-ENST00000523797.1:53551-ENST00000648948.2:147205|173
IIAHCSF
>FUSION-ENST00000413987.1:2181-ENST00000652379.1:25317|992
LALSPRLECDGVISAHCNR
>ENST00000444294.7|SNV-47038-C-A|3
ARVVKDMMLGK
>FUSION-ENST00000526328.6:309-ENST00000518696.5:13279|310
NIPGIWYAQEVLELVLHR
>FUSION-ENST00000523797.1:53551-ENST00000648948.2:147205|1065
FSLYLHRSLK
>FUSION-ENST00000591884.2:10090-ENST00000522162.1:137194|479
NNLDLRSCGEWRGINNFLSF
>ENST00000333891.14|SNV-207269-G-C|2
ARHRPHAPLLPTIEDSSEEEELR
>FUSION-ENST00000526328.6:309-ENST00000518696.5:13279|121
SSFSIEIVK
>FUSION-ENST00000413987.1:2181-ENST00000652379.1:25317|512
RCSRVCPGVDQR
>FUSION-ENST00000523797.1:53551-ENST00000648948.2:147205|1315
MPKLYLSYEK
>FUSION-ENST00000523797.1:53551-ENST00000648948.2:147205|648
GQPRWLIPVIPTLGGR
>FUSION-ENST00000523797.1:53551-ENST00000648948.2:147205|184
RGSSDAGILL
>FUSION-ENST00000523797.1:53551-ENST00000648948.2:147205|2314
KAMYISFF
>FUSION-ENST00000591884.2:10090-ENST00000522162.1:137194|227
ASIKCNSLR
>ENST00000368223.4|SNV-6206-G-A|1
QGELNATEEVWIPGEGHPESPEPK
>FUSION-ENST00000523797.1:53551-ENST00000648948.2:147205|1188
MLQHAMNIR
>FUSION-ENST00000413987.1:2181-ENST00000652379.1:25317|1250
MSVSFSVSLSDTPVPGRALPLPR
>ENST00000540644.1|SNV-42741-G-T|2
TSKAGSTYPQK
>FUSION-ENST00000344204.9:276680-ENST00000510662.1:115803|92
SSMEMEGIFNHKGK
>FUSION-ENST00000523797.1:53551-ENST00000648948.2:147205|1674
ASQRLSAYMPPR
>FUSION-ENST00000523797.1:53551-ENST00000648948.2:147205|372
MIIKSAQ
>ENST00000574684.1|SNV-12463-G-A|6
MTEVVRHCPHHER
>FUSION-ENST00000523797.1:53551-ENST00000648948.2:147205|503
VAYCMPGLYSIAYCS
>ENST00000321429.8|SNV-9630-A-C|3
ARAALGLSPITRWPDINPALSR
>FUSION-ENST00000591884.2:10090-ENST00000522162.1:137194|43
QYEEWSPPLVAHACNPSYLR
>ENST00000542434.5|SNV-38101-G-A|1
KGVDFVLNYSKAMENLFINR
>ENST00000490210.6|SNV-260815-G-C|7
SPIVQYNDWLEQECGNMAR
>FUSION-ENST00000413987.1:2181-ENST00000652379.1:25317|670
FFISFVSTR
>FUSION-ENST00000523797.1:53551-ENST00000648948.2:147205|1112
LNATCDSNVSCH
>FUSION-ENST00000523797.1:53551-ENST00000648948.2:147205|1910
LVVLNTLFLIIMR
>FUSION-ENST00000413987.1:2181-ENST00000652379.1:25317|1193
MTCPLCHR
>FUSION-ENST00000523797.1:53551-ENST00000648948.2:147205|303
LGFRFILASQCCALDW
>FUSION-ENST00000523797.1:53551-ENST00000648948.2:147205|1861
VKSWRPAWPT
>ENST00000615648.2|SNV-6809-A-C|1
AMLAQQYPEGTLSVEKLAAK
>FUSION-ENST00000523797.1:53551-ENST00000648948.2:147205|976
RLWVLFK
>FUSION-ENST00000413987.1:2181-ENST00000652379.1:25317|533
LPAPALETR
>ENST00000400546.6|SNV-337113-G-A|3
LIKENEKYILK
>FUSION-ENST00000413987.1:2181-ENST00000652379.1:25317|984
ETHTQTKDNYSVCK
>FUSION-ENST00000523797.1:53551-ENST00000648948.2:147205|97
MASRRPCFSPVCVIALSVPAFGRSR
>ENST00000490842.5|SNV-23171-G-T|2
MTTRPGYTQASMEAAASK
>ENST00000527037.5|SNV-24555-C-T|6
DLQACHQGCWG
>FUSION-ENST00000413987.1:2181-ENST00000652379.1:25317|1472
KMIWAGHASSRLSLR
>FUSION-ENST00000591884.2:10090-ENST00000522162.1:137194|158
RFPHNEVSSK
>FUSION-ENST00000523797.1:53551-ENST00000648948.2:147205|488
WIYRYEK
>FUSION-ENST00000523797.1:53551-ENST00000648948.2:147205|1019
MVLGVSPK
>ENST00000282146.5|SNV-122910-A-C|1
QLSEMANGCPPQTSTLAR
>FUSION-ENST00000523797.1:53551-ENST00000648948.2:147205|1763
AWMLMRTVWR
>FUSION-ENST00000523797.1:53551-ENST00000648948.2:147205|1513
MKLSITRTSR
>ENST00000482508.5|SNV-23182-C-T|5
GTCLLFEFMIESILYVRDAWLK
>ENST00000331340.8|SNV-72622-G-T|2
DQGSSALSVVGGIRLPNGK
>FUSION-ENST00000413987.1:2181-ENST00000652379.1:25317|1050
SGFGFLAR
>ENST00000644917.1|SNV-74910-G-A|3
ITDLYKNLR
>FUSION-ENST00000523797.1:53551-ENST00000648948.2:147205|1037
MCLFFLI
>FUSION-ENST00000413987.1:2181-ENST00000652379.1:25317|296
LHLRLNTGTRPIVNKYR
>FUSION-ENST00000413987.1:2181-ENST00000652379.1:25317|1064
THAGGSKTTRCD
>ENST00000476633.1|SNV-105914-G-T|13
FSPHRLCK
>ENST00000400546.6|SNV-337113-G-A|5
NGKLIKENEK
>FUSION-ENST00000523797.1:53551-ENST00000648948.2:147205|1672
LSAYMPPR
>ENST00000628863.2|SNV-20007-C-T|1
YHLHSSLMFKPGCGPRQK
>FUSION-ENST00000523797.1:53551-ENST00000648948.2:147205|412
GTPLYKTLR
>FUSION-ENST00000523797.1:53551-ENST00000648948.2:147205|720
AIELESRDLRGER
>FUSION-ENST00000523797.1:53551-ENST00000648948.2:147205|1460
GEEFETSLANIMKPQLY
>ENST00000376447.4|SNV-384-C-T|3
SVFAACDANRLGR
>FUSION-ENST00000523797.1:53551-ENST00000648948.2:147205|193
HPDLSRPIPPGM
>ENST00000559414.5|SNV-4132-C-G|2
MSTLQGALGQESACNNTLQQQKR
>FUSION-ENST00000567740.5:5063-ENST00000560676.5:258803|190
MVLFMYHPWEN
>ENST00000261917.4|SNV-46124-C-G|3
LTQDLKLMSASQPALPQDGAQTLRR
>FUSION-ENST00000591884.2:10090-ENST00000522162.1:137194|242
GTIWASGLPCAQA
>FUSION-ENST00000591884.2:10090-ENST00000522162.1:137194|167
GVPPRSGR
>FUSION-ENST00000523797.1:53551-ENST00000648948.2:147205|1357
AFIIIILR
>FUSION-ENST00000523797.1:53551-ENST00000648948.2:147205|1824
MLFGITLKVYIYSWRTGLL
>FUSION-ENST00000413987.1:2181-ENST00000652379.1:25317|75
PGRFLPFFNLIF
>ENST00000529646.5|SNV-2501-C-A|3
MKLLKLLQSII
>FUSION-ENST00000567740.5:5063-ENST00000560676.5:258803|148
TCLILLMVVGHSDLKL
>FUSION-ENST00000523797.1:53551-ENST00000648948.2:147205|1879
EFHCGFNLR
>FUSION-ENST00000413987.1:2181-ENST00000652379.1:25317|638
TFILRMKSVVFMCVNER
>FUSION-ENST00000523797.1:53551-ENST00000648948.2:147205|146
RGWSCCLGWQK
>FUSION-ENST00000413987.1:2181-ENST00000652379.1:25317|979
DNYSVCKSLLED
>FUSION-ENST00000413987.1:2181-ENST00000652379.1:25317|1051
NPRSGFGFLARRPKPAENFPAQDPV
>FUSION-ENST00000526328.6:309-ENST00000518696.5:13279|117
YFFPWRERMQE
>ENST00000378588.5|SNV-29571-G-C|2
QNTLYGRPNWDNEFK
>FUSION-ENST00000413987.1:2181-ENST00000652379.1:25317|999
MYVFIFFNLFLLRRR
>FUSION-ENST00000413987.1:2181-ENST00000652379.1:25317|1277
MHTDIQER
>FUSION-ENST00000523797.1:53551-ENST00000648948.2:147205|37
CQELQSPKEGVIALARGFSSAR
>ENST00000356275.10|SNV-34146-C-G|1
VDEVGRCATSKEPYVHCQK
>FUSION-ENST00000523797.1:53551-ENST00000648948.2:147205|2027
MFYANTD
>FUSION-ENST00000523797.1:53551-ENST00000648948.2:147205|399
PVDVLMVLSYFMYISFN
>FUSION-ENST00000523797.1:53551-ENST00000648948.2:147205|2168
ALMTCSMQGCCKS
>FUSION-ENST00000413987.1:2181-ENST00000652379.1:25317|974
DGVSPCRPGWSRSLDLVTRPPRPPK
>FUSION-ENST00000567740.5:5063-ENST00000560676.5:258803|119
NNVVDPYMLVWKDT
>ENST00000530789.1|SNV-5025-C-G|1
CTSPGGSYGHLSIGTMRCSQPRAK
>FUSION-ENST00000413987.1:2181-ENST00000652379.1:25317|1305
TCPLCRR
>FUSION-ENST00000523797.1:53551-ENST00000648948.2:147205|149
IIWCHFSHFN
>FUSION-ENST00000523797.1:53551-ENST00000648948.2:147205|1741
GFSDFFLLEVLDFTFR
>FUSION-ENST00000591884.2:10090-ENST00000522162.1:137194|295
MSYFSSLWLMK
>ENST00000341594.9|SNV-461302-G-T|1
IQLQQMG
>FUSION-ENST00000523797.1:53551-ENST00000648948.2:147205|1685
MFTFGLGSQQAEEMKAPFNR
>FUSION-ENST00000413987.1:2181-ENST00000652379.1:25317|318
LDGLVRPSDRPRRGRPTALAER
>ENST00000638378.1|SNV-21812-G-C|1
ANSTGILSVPDATK
>FUSION-ENST00000523797.1:53551-ENST00000648948.2:147205|96
ASRRPCFSPVCVIALSVPAFGRSR
>FUSION-ENST00000523797.1:53551-ENST00000648948.2:147205|1974
RMFPHEFPTVIFHSTVQLNESKNNR
>FUSION-ENST00000523797.1:53551-ENST00000648948.2:147205|702
EAQVGGLLELRCLRLQ
>ENST00000263955.9|SNV-38969-C-G|5
ENIREDSSMVSK
>FUSION-ENST00000413987.1:2181-ENST00000652379.1:25317|844
VSCRLSLDLSSSWVRG
>ENST00000517567.5|SNV-3450-T-A|1
RKETPQF
>FUSION-ENST00000523797.1:53551-ENST00000648948.2:147205|749
GLLGLSFHIR
>FUSION-ENST00000523797.1:53551-ENST00000648948.2:147205|19
CVLIGPWAGPEKAP
>FUSION-ENST00000523797.1:53551-ENST00000648948.2:147205|339
MCHHARLILYF
>ENST00000368804.5|MNV-4080-GA-G|1
LEQEEGASSG
>FUSION-ENST00000523797.1:53551-ENST00000648948.2:147205|111
LGIDAVIHFFPQIF
>FUSION-ENST00000523797.1:53551-ENST00000648948.2:147205|735
LLFKAKNF
>ENST00000296506.8|SNV-15162-G-A|2
MICYCNFSELLCCPK
>FUSION-ENST00000413987.1:2181-ENST00000652379.1:25317|1359
GRTRGTGDAEACLR
>FUSION-ENST00000523797.1:53551-ENST00000648948.2:147205|2197
SQLTTAFASQFRR
>FUSION-ENST00000413987.1:2181-ENST00000652379.1:25317|105
MCCCHGNPAQYERNRR
>FUSION-ENST00000523797.1:53551-ENST00000648948.2:147205|1457
MDGSSQESLYK
>FUSION-ENST00000523797.1:53551-ENST00000648948.2:147205|2275
MYLAQIYQRNHYLWQLYPYEIYLR
>ENST00000486520.1|SNV-23182-C-T|8
MQFEFMIESILYVR
>FUSION-ENST00000413987.1:2181-ENST00000652379.1:25317|903
MAQDADSFFAVVRTQS
>ENST00000496321.5|SNV-7519-T-G|3
CGDWPGPAGQRGGGNR
>FUSION-ENST00000413987.1:2181-ENST00000652379.1:25317|341
MPLDVRGCTR
>FUSION-ENST00000523797.1:53551-ENST00000648948.2:147205|322
SVLVCSHTANKDILGTG
>FUSION-ENST00000413987.1:2181-ENST00000652379.1:25317|1081
TGELISGLGYLIETTYE
>FUSION-ENST00000523797.1:53551-ENST00000648948.2:147205|2058
PLRLADFCILCRDGYLPCCQGWS
>ENST00000569516.5|SNV-126759-G-A|9
MGGLCPGPSR
>FUSION-ENST00000591884.2:10090-ENST00000522162.1:137194|186
GIFYFPYTPCT
>FUSION-ENST00000413987.1:2181-ENST00000652379.1:25317|302
QPKAGGK
>FUSION-ENST00000523797.1:53551-ENST00000648948.2:147205|335
MLSFSREPPVFCHGWGVPRR
>FUSION-ENST00000413987.1:2181-ENST00000652379.1:25317|708
ETDPGWAR
>FUSION-ENST00000413987.1:2181-ENST00000652379.1:25317|314
GIGDCNYSP
>FUSION-ENST00000413987.1:2181-ENST00000652379.1:25317|340
PLDVRGCTR
>ENST00000521478.1|SNV-4750-A-C|9
MGAMGAEAARPTRATRHWR
>ENST00000648058.1|SNV-58048-C-T|13
DFDTRMTLMCLCLSVTVLYPLRSK
>FUSION-ENST00000413987.1:2181-ENST00000652379.1:25317|687
LVSHSQPQVVR
>FUSION-ENST00000523797.1:53551-ENST00000648948.2:147205|944
AREGKQE
>ENST00000483958.5|SNV-36569-A-G|6
YTLKMWTKGK
>FUSION-ENST00000413987.1:2181-ENST00000652379.1:25317|414
RAYHGDHG
>FUSION-ENST00000413987.1:2181-ENST00000652379.1:25317|17
MGFGVLSCCPR
>ENST00000537329.1|SNV-107353-A-C|4
WEEWPTT
>FUSION-ENST00000413987.1:2181-ENST00000652379.1:25317|970
STVRMVLR
>ENST00000497914.5|SNV-48828-G-C|9
EMGQFYEAQSCLVEAGR
>FUSION-ENST00000523797.1:53551-ENST00000648948.2:147205|1193
RVETSAFGGRIYTYSLSHFL
>FUSION-ENST00000523797.1:53551-ENST00000648948.2:147205|958
IEASAAVVEVDGSWSFSEAAGNS
>ENST00000478491.5|SNV-13020-G-A|6
RAVTSMLSTTMGTPPCTSQLER
>FUSION-ENST00000523797.1:53551-ENST00000648948.2:147205|58
STAEIDWTLR
>FUSION-ENST00000523797.1:53551-ENST00000648948.2:147205|994
AARLEAGDLSGGC
>FUSION-ENST00000523797.1:53551-ENST00000648948.2:147205|1230
MQSILGR
>FUSION-ENST00000523797.1:53551-ENST00000648948.2:147205|312
HILHTAAGKR
>FUSION-ENST00000523797.1:53551-ENST00000648948.2:147205|2201
ARSQLTTAFASQFRR
>FUSION-ENST00000526328.6:309-ENST00000518696.5:13279|260
MFLSFAHFLMGFVFSSCK
>FUSION-ENST00000413987.1:2181-ENST00000652379.1:25317|349
MLTSYATPER
>FUSION-ENST00000616482.4:44162-ENST00000503492.5:24810|16
DLRPLPDVAMTGTCTR
>FUSION-ENST00000591884.2:10090-ENST00000522162.1:137194|245
PGQLEDYLSGK
>FUSION-ENST00000523797.1:53551-ENST00000648948.2:147205|841
AIGECSVFWR
>FUSION-ENST00000567740.5:5063-ENST00000560676.5:258803|65
MLFSSIFFFFFLR
>FUSION-ENST00000567740.5:5063-ENST00000560676.5:258803|128
MGDWLNKLW
>ENST00000433674.6|SNV-68886-C-G|5
EIDVDRCGTMNSYEMR
>FUSION-ENST00000591884.2:10090-ENST00000522162.1:137194|289
MKCQGER
>ENST00000261884.8|SNV-36329-G-C|1
LCIAATAKKPSPQEVSELQATYR
>FUSION-ENST00000523797.1:53551-ENST00000648948.2:147205|607
MCTISTFC
>FUSION-ENST00000523797.1:53551-ENST00000648948.2:147205|76
VERGFIEQQNSSQETQSG
>FUSION-ENST00000519635.1:1092-ENST00000648948.2:147205|39
MPSPPERRELR
>FUSION-ENST00000523797.1:53551-ENST00000648948.2:147205|1562
LVRLVSNS
>FUSION-ENST00000523797.1:53551-ENST00000648948.2:147205|1107
AKFRWQVLFSVWK
>FUSION-ENST00000591884.2:10090-ENST00000522162.1:137194|187
PPYNPFTKGIFYFPYTPCT
>FUSION-ENST00000523797.1:53551-ENST00000648948.2:147205|491
NNNLLHTIKNNFKWIYR
>ENST00000511524.1|SNV-469429-G-C|4
MSTSLLPPSNSQPTR
>FUSION-ENST00000567740.5:5063-ENST00000560676.5:258803|181
MLFLKDLFTLSLSR
>FUSION-ENST00000519635.1:1092-ENST00000648948.2:147205|21
TRASAGCRAR
>ENST00000492082.5|SNV-6170-G-C|9
MACSSVPGTMTIISLK
>FUSION-ENST00000523797.1:53551-ENST00000648948.2:147205|1901
RWEDCLCLGGQVYSEP
>ENST00000490842.5|SNV-23171-G-T|1
TTRPGYTQASMEAAASK
>ENST00000461876.5|INDEL-83-C-CC|20
TEEPKHQTIRPK
>ENST00000456246.1|SNV-87940-C-T|6
NLNGGLRRLVAPAAPTR
>FUSION-ENST00000523797.1:53551-ENST00000648948.2:147205|63
MPSSGAEAR
>ENST00000489537.5|SNV-11270-G-C|2
ASPQTIQYQRK
>FUSION-ENST00000523797.1:53551-ENST00000648948.2:147205|1011
MVKSTRANEVHCGCYWSNNT
>FUSION-ENST00000413987.1:2181-ENST00000652379.1:25317|597
RRIYVCK
>FUSION-ENST00000526328.6:309-ENST00000518696.5:13279|269
MYVFFWKGYVPVLCPLFNGVCFFFL
>ENST00000490239.5|SNV-36099-C-G|2
YIKVGHGGHWSQSHVEVLFPTSVR
>ENST00000341356.10|SNV-4961-C-T|1
DVDPILISLREAYVPSKQR
>FUSION-ENST00000413987.1:2181-ENST00000652379.1:25317|876
EGESELNHQTQER
>ENST00000382751.4|INDEL-71075-A-AA|3
NRAEVGVWRSAAGDP
>FUSION-ENST00000523797.1:53551-ENST00000648948.2:147205|2213
ASYFCLFVFLVETGFCRVPQAVLK
>FUSION-ENST00000523797.1:53551-ENST00000648948.2:147205|660
MRHHAWLILCF
>FUSION-ENST00000523797.1:53551-ENST00000648948.2:147205|964
MRNCSGKEK
>FUSION-ENST00000413987.1:2181-ENST00000652379.1:25317|1473
KMIWAGHASSR
>FUSION-ENST00000523797.1:53551-ENST00000648948.2:147205|1924
MTIKCTFK
>ENST00000647510.1|SNV-28145-G-A|4
KLAGTEQDLEAIAAR
>FUSION-ENST00000591884.2:10090-ENST00000522162.1:137194|517
MGQLSDFNSFSTHVG
>ENST00000378588.5|SNV-29571-G-C|3
DVITGLKQNTLYGRPNWDNEFK
>FUSION-ENST00000526328.6:309-ENST00000518696.5:13279|232
VFIVLGFTVK
>FUSION-ENST00000413987.1:2181-ENST00000652379.1:25317|558
AWPAFGPSCVPVVGGAGRK
>FUSION-ENST00000413987.1:2181-ENST00000652379.1:25317|973
SLDLVTRPPRPPK
>FUSION-ENST00000523797.1:53551-ENST00000648948.2:147205|1476
TPCISLFSRY
>ENST00000584865.5|SNV-11902-C-G|3
QGTGGGLCTRHHPWSK
>FUSION-ENST00000519635.1:1092-ENST00000648948.2:147205|16
NPGAVTTGQITRAEPSGALGMR
>FUSION-ENST00000523797.1:53551-ENST00000648948.2:147205|1760
LMRTVWR
>FUSION-ENST00000591884.2:10090-ENST00000522162.1:137194|458
IWFGCIPTQISS
>ENST00000490210.6|SNV-260815-G-C|2
MTGWNRSAETWLAKDCGPSWLQR
>ENST00000398417.6|SNV-37137-G-A|1
VPSSCPIVTVDGYVNPSGGDR
>ENST00000265634.4|SNV-485-G-C|5
LARCEGLAGGKAPGAGATGK
>FUSION-ENST00000378164.7:37310-ENST00000521788.1:106896|26
KVCLEYLEK
>FUSION-ENST00000523797.1:53551-ENST00000648948.2:147205|1936
GRPCLKIK
>FUSION-ENST00000523797.1:53551-ENST00000648948.2:147205|2334
MIRPPWPPK
>FUSION-ENST00000413987.1:2181-ENST00000652379.1:25317|1164
MSVSFSVSLSDTPVPGRALPLPRE
>ENST00000610727.1|SNV-96737-G-A|2
VDKMCHLPEPELNK
>FUSION-ENST00000413987.1:2181-ENST00000652379.1:25317|571
SLCRDPFWRVPVR
>ENST00000373518.1|SNV-453-C-G|2
EEVCHHLWTVIGK
>FUSION-ENST00000591884.2:10090-ENST00000522162.1:137194|220
LITRWSAIE
>FUSION-ENST00000526328.6:309-ENST00000518696.5:13279|373
NIKNQNNIM
>FUSION-ENST00000523797.1:53551-ENST00000648948.2:147205|1782
GISQVGR
>FUSION-ENST00000413987.1:2181-ENST00000652379.1:25317|642
KGSSIKTFILR
>FUSION-ENST00000523797.1:53551-ENST00000648948.2:147205|1020
ALTIYHDSH
>ENST00000424392.5|SNV-73515-G-C|2
KPAQVFRK
>ENST00000628955.1|SNV-13899-G-A|6
MSRGSSAGFDRHITIFSPK
>FUSION-ENST00000413987.1:2181-ENST00000652379.1:25317|707
ETDPGWARLFFSLVR
>ENST00000271526.9|SNV-36147-C-G|1
KPSDGSPDTKPSRLACKTK
>FUSION-ENST00000413987.1:2181-ENST00000652379.1:25317|187
SPADATPR
>ENST00000627895.2|SNV-13899-G-A|3
HITIFSPKGRLYQVEYAFK
>FUSION-ENST00000523797.1:53551-ENST00000648948.2:147205|316
AESEGEARHILHTAAGK
>ENST00000478423.6|SNV-128570-G-A|1
DSFQVGGGETYTIGLQFAPSQR
>ENST00000509118.5|SNV-99694-C-G|2
VLLKKQR
>FUSION-ENST00000413987.1:2181-ENST00000652379.1:25317|376
ETKVFGFR
>FUSION-ENST00000591884.2:10090-ENST00000522162.1:137194|474
MNDMVWLYPHPNLILNCSSHNSRVI
>FUSION-ENST00000413987.1:2181-ENST00000652379.1:25317|829
MGFHCGSQDGLDLLTP
>FUSION-ENST00000523797.1:53551-ENST00000648948.2:147205|395
VPPCPANFFCRDR
>ENST00000434116.6|SNV-13565-C-T|8
SVMEKNNLFPSRR
>ENST00000470300.5|SNV-81677-G-C|6
KLRSTNLHASENTGNK
>FUSION-ENST00000523797.1:53551-ENST00000648948.2:147205|827
PGMYSRSLYMNK
>ENST00000381297.10|SNV-71537-C-G|4
EFQLRVR
>FUSION-ENST00000567740.5:5063-ENST00000560676.5:258803|12
NFWAQVILPPQPPE
>FUSION-ENST00000523797.1:53551-ENST00000648948.2:147205|257
TNQLFVTQEPSHWLIGT
>FUSION-ENST00000413987.1:2181-ENST00000652379.1:25317|408
AASGKPK
>FUSION-ENST00000413987.1:2181-ENST00000652379.1:25317|103
CCCHGNPAQYERNR
>FUSION-ENST00000523797.1:53551-ENST00000648948.2:147205|463
VRTSYSSKDIIR
>ENST00000314706.3|SNV-80-C-T|1
HLSPTPLEEHMKNK
>ENST00000463395.5|SNV-541145-C-T|5
RCHLPQSYGQRDGSAGGER
>FUSION-ENST00000523797.1:53551-ENST00000648948.2:147205|1503
YKRICVK
>FUSION-ENST00000523797.1:53551-ENST00000648948.2:147205|195
SLGPVSPCPS
>FUSION-ENST00000523797.1:53551-ENST00000648948.2:147205|1096
MVDYVVGKELMSLIYIYPMSLPF
>FUSION-ENST00000523797.1:53551-ENST00000648948.2:147205|1784
ALWGSGGGVTAPTLEGTMGISQVGR
>FUSION-ENST00000413987.1:2181-ENST00000652379.1:25317|501
VAFLGTGVRVARR
>ENST00000456506.2|SNV-46790-A-G|2
DCSTWSSSPGR
>FUSION-ENST00000526328.6:309-ENST00000518696.5:13279|389
KSLYNLTKLNLHPSLVISAIGR
>FUSION-ENST00000523797.1:53551-ENST00000648948.2:147205|402
MRVPPCPANFFCRDR
>FUSION-ENST00000523797.1:53551-ENST00000648948.2:147205|576
CLFYISAAFLTLK
>FUSION-ENST00000378164.7:37310-ENST00000521788.1:106896|3
KFVGQLDISIARL
>ENST00000461549.1|SNV-56780-C-G|3
MSGASQR
>ENST00000497914.5|SNV-48828-G-C|3
GQFYEAQSCLVEAGRLPAGQR
>FUSION-ENST00000413987.1:2181-ENST00000652379.1:25317|1044
MVTSTHKVPTER
>FUSION-ENST00000526328.6:309-ENST00000518696.5:13279|343
CAPPCPANFCIFSR
>FUSION-ENST00000526328.6:309-ENST00000518696.5:13279|128
VQTSEIYCKWYVLEFAISIFK
>FUSION-ENST00000567740.5:5063-ENST00000560676.5:258803|200
LGQLGDITSSLFLQQSSRPSSR
>ENST00000476355.5|SNV-3319-G-T|3
ENSLTDIWLMIQK
>FUSION-ENST00000523797.1:53551-ENST00000648948.2:147205|171
HLLGGTRSISPADK
>FUSION-ENST00000413987.1:2181-ENST00000652379.1:25317|1406
MIYLCTYFQTESR
>FUSION-ENST00000523797.1:53551-ENST00000648948.2:147205|1141
MPLYSSLGDR
>ENST00000542434.5|SNV-38101-G-A|2
KGVDFVLNYSK
>ENST00000435803.6|SNV-97625-C-G|3
SPTGSISR
>FUSION-ENST00000413987.1:2181-ENST00000652379.1:25317|1035
AGSFFFFFFFFFFFFFFW
>FUSION-ENST00000523797.1:53551-ENST00000648948.2:147205|389
LKQSICLGLPK
>ENST00000572330.5|SNV-60939-C-G|3
GTQTCLTWSSPATHPPRTAKGK
>FUSION-ENST00000523797.1:53551-ENST00000648948.2:147205|815
MYIKLSNGK
>ENST00000575310.1|SNV-22640-G-A|2
KGNQVKK
>FUSION-ENST00000523797.1:53551-ENST00000648948.2:147205|959
IEELSCVECIDYAY
>FUSION-ENST00000413987.1:2181-ENST00000652379.1:25317|60
LQARTTTPADFYVVSHVFRR
>FUSION-ENST00000523797.1:53551-ENST00000648948.2:147205|2002
AQAPWWFCFGAEKLASI
>FUSION-ENST00000373325.6:6916-ENST00000374864.9:6153|1
FSNLLVVCLTVDHNLVQWVASP
>ENST00000373845.6|SNV-92799-T-G|3
KTSSNESNKK
>ENST00000487358.5|SNV-27463-G-A|3
GTAILSCTWEPPQSRSTR
>FUSION-ENST00000413987.1:2181-ENST00000652379.1:25317|1163
SVSFSVSLSDTPVPGRALPLPRE
>ENST00000608999.6|SNV-89225-G-T|2
KTGSHNMLS
>FUSION-ENST00000523797.1:53551-ENST00000648948.2:147205|1648
PPHPADICIFSRDGVLPSWPGWS
>ENST00000395958.6|SNV-4633-C-T|3
NLLLVAYK
>FUSION-ENST00000344204.9:276680-ENST00000510662.1:115803|91
GKGSSSISSDVSSSTDHTPTK
>ENST00000507521.1|SNV-30310-G-C|3
MGSPECCSALPPPYTGRCHRAQALE
>FUSION-ENST00000523797.1:53551-ENST00000648948.2:147205|1588
MYLNWRNYLKIECVQALYEGFSAFK
>FUSION-ENST00000523797.1:53551-ENST00000648948.2:147205|114
IQCKSFANSCYTVLFGG
>FUSION-ENST00000523797.1:53551-ENST00000648948.2:147205|852
MHHINVYR
>ENST00000332567.5|SNV-1334-G-A|3
RPSLDGRDPENGTHGLSPEEK
>ENST00000509087.1|SNV-16717-A-C|5
MLGSRLR
>FUSION-ENST00000413987.1:2181-ENST00000652379.1:25317|853
PRVTVARTSPETLEISPLR
>FUSION-ENST00000519635.1:1092-ENST00000648948.2:147205|42
MPSPPER
>FUSION-ENST00000526328.6:309-ENST00000518696.5:13279|83
MKKENINFK
>ENST00000513191.1|SNV-69422-G-C|3
TLMAAVYTIP
>FUSION-ENST00000567740.5:5063-ENST00000560676.5:258803|14
TYFILGIAFLFI
>FUSION-ENST00000526328.6:309-ENST00000518696.5:13279|148
SFDRYFQS
>FUSION-ENST00000413987.1:2181-ENST00000652379.1:25317|1375
RNPTQRLAAAED
>FUSION-ENST00000413987.1:2181-ENST00000652379.1:25317|1284
GAGTCNPSYSGGWGGR
>FUSION-ENST00000413987.1:2181-ENST00000652379.1:25317|167
VQIPESGVAEMGAAR
>FUSION-ENST00000523797.1:53551-ENST00000648948.2:147205|893
MILSADKPVFEFLVSPFFAV
>ENST00000497914.5|SNV-48828-G-C|8
EMGQFYEAQSCLVEAGRLPAGQR
>FUSION-ENST00000523797.1:53551-ENST00000648948.2:147205|627
GKQRKPR
>FUSION-ENST00000413987.1:2181-ENST00000652379.1:25317|1283
GAGTCNPSYSGGWGGRIA
>ENST00000341594.9|SNV-261285-A-T|4
GCQNKELILQQRFR
>FUSION-ENST00000591884.2:10090-ENST00000522162.1:137194|371
SSINDAILHIVFLVY
>FUSION-ENST00000523797.1:53551-ENST00000648948.2:147205|413
LCYFMRDK
>FUSION-ENST00000591884.2:10090-ENST00000522162.1:137194|456
GKLKLDAR
>FUSION-ENST00000523797.1:53551-ENST00000648948.2:147205|573
YISKEKCSLSIK
>FUSION-ENST00000523797.1:53551-ENST00000648948.2:147205|1571
MNSLFIHYHFQPWLLFNKYC
>FUSION-ENST00000413987.1:2181-ENST00000652379.1:25317|677
ALLLPQPPD
>FUSION-ENST00000523797.1:53551-ENST00000648948.2:147205|2224
HHHGQLLLFVCFFSR
>FUSION-ENST00000567740.5:5063-ENST00000560676.5:258803|87
MYVYIVKR
>ENST00000367742.7|SNV-59983-C-G|3
SAHHQEGVPNGTGQK
>ENST00000374866.9|SNV-185963-C-T|2
SLSSQIETMCSPDGSKK
>FUSION-ENST00000523797.1:53551-ENST00000648948.2:147205|144
GWSCCLGWQK
>FUSION-ENST00000523797.1:53551-ENST00000648948.2:147205|189
GRPGKSTISSHSRL
>FUSION-ENST00000523797.1:53551-ENST00000648948.2:147205|1038
LSSCFQEE
>FUSION-ENST00000413987.1:2181-ENST00000652379.1:25317|1508
MKEINTKTESTV
>FUSION-ENST00000523797.1:53551-ENST00000648948.2:147205|687
EEPTRQK
>ENST00000492082.5|SNV-6170-G-C|6
ACSSVPGTMTIISLKATVLNR
>ENST00000549335.5|SNV-60922-C-A|2
ASTGHALDCFEVCRTVCESR
>FUSION-ENST00000523797.1:53551-ENST00000648948.2:147205|2173
MRKFEIL
>FUSION-ENST00000298307.10:14465-ENST00000648490.1:264315|23
SLVRLVHSGPGK
>FUSION-ENST00000413987.1:2181-ENST00000652379.1:25317|343
SVMPLDVR
>ENST00000493560.5|SNV-7777-C-T|3
RCTVPGTSSFTLILSGKAL
>FUSION-ENST00000526328.6:309-ENST00000518696.5:13279|52
SCLILHWESLTKPR
>FUSION-ENST00000523797.1:53551-ENST00000648948.2:147205|2260
MGNEHWLQLEITSCLSP
>ENST00000404938.6|SNV-127821-T-A|2
TVAFVGSSGCGKSTTVQLLQR
>FUSION-ENST00000523797.1:53551-ENST00000648948.2:147205|113
SFANSCYTVLFGG
>FUSION-ENST00000413987.1:2181-ENST00000652379.1:25317|278
MRVPSGPLLVSR
>FUSION-ENST00000523797.1:53551-ENST00000648948.2:147205|1313
MPKLYLSYEKK
>ENST00000577817.3|INDEL-2442-A-AAG|6
TKVLDELTLARADLEMQIEGTSR
>ENST00000395958.6|SNV-4633-C-T|4
SVTEQGAELSNEERNLLLVAYK
>FUSION-ENST00000523797.1:53551-ENST00000648948.2:147205|2053
RTPPHPANFCIFGR
>FUSION-ENST00000413987.1:2181-ENST00000652379.1:25317|1156
SLNKYGN
>FUSION-ENST00000523797.1:53551-ENST00000648948.2:147205|1060
ENKFPQIFID
>FUSION-ENST00000523797.1:53551-ENST00000648948.2:147205|686
EEPTRQKDWHK
>ENST00000648058.1|SNV-58048-C-T|8
TLMCLCLSVTVLYPLRSK
>FUSION-ENST00000523797.1:53551-ENST00000648948.2:147205|1694
MLSGVIPLLSITLGGGR
>ENST00000284288.3|SNV-1618-T-G|1
QAAYVDSACWDSLLHHKQDGPGQDK
>FUSION-ENST00000523797.1:53551-ENST00000648948.2:147205|822
RNASNCNQLELF
>FUSION-ENST00000523797.1:53551-ENST00000648948.2:147205|1062
MRENKFPQIFID
>ENST00000297063.10|SNV-63212-C-G|5
DTIDFHLLTALGKVCYEDVDR
>ENST00000436636.7|SNV-249217-C-T|3
KYFHHRNIATYYGAFIK
>FUSION-ENST00000523797.1:53551-ENST00000648948.2:147205|712
GRIFGVR
>FUSION-ENST00000526328.6:309-ENST00000518696.5:13279|126
WYVLEFAISIFK
>FUSION-ENST00000591884.2:10090-ENST00000522162.1:137194|370
MGFHRVSQAGLDLLTS
>FUSION-ENST00000523797.1:53551-ENST00000648948.2:147205|1878
MEFHCGFNLRFPND
>FUSION-ENST00000591884.2:10090-ENST00000522162.1:137194|260
MILGNYK
>FUSION-ENST00000523797.1:53551-ENST00000648948.2:147205|613
IVKDPFRPSLSLGDTHISF
>FUSION-ENST00000413987.1:2181-ENST00000652379.1:25317|811
GFTVLPRLGPRDPPALGLPK
>FUSION-ENST00000413987.1:2181-ENST00000652379.1:25317|582
AATRGDPPRVAR
>FUSION-ENST00000591884.2:10090-ENST00000522162.1:137194|314
MGKPSSLLKIQK
>FUSION-ENST00000413987.1:2181-ENST00000652379.1:25317|429
PTGADPLR
>ENST00000367321.7|SNV-83553-A-G|3
LGIDPSTITWQR
>ENST00000497286.5|SNV-24762-G-A|4
SPWRAAQPPLEEK
>FUSION-ENST00000526328.6:309-ENST00000518696.5:13279|56
GKMSCLILHWESLTKPR
>FUSION-ENST00000523797.1:53551-ENST00000648948.2:147205|1240
LGFCGTEYFYHMWRNRLGR
>FUSION-ENST00000523797.1:53551-ENST00000648948.2:147205|1944
MPIVPAIQEDEVGGLLVPGRSSLQ
>FUSION-ENST00000413987.1:2181-ENST00000652379.1:25317|930
MSSLQSLFKTYVS
>ENST00000515725.5|SNV-3325-G-C|3
SCIAQDVIIVTSSLTK
>FUSION-ENST00000523797.1:53551-ENST00000648948.2:147205|1663
ALTKIFFFFFFLRWSLTLLPR
>ENST00000337019.7|SNV-362167-C-T|1
QVICVILKVLQHLVVSAEMVGK
>FUSION-ENST00000413987.1:2181-ENST00000652379.1:25317|1219
SQSCSCMLER
>FUSION-ENST00000523797.1:53551-ENST00000648948.2:147205|1541
MQLTVLCLSFFLFFWR
>FUSION-ENST00000523797.1:53551-ENST00000648948.2:147205|2326
MKLFILYSIM
>FUSION-ENST00000523797.1:53551-ENST00000648948.2:147205|2364
MEIKTPCLR
>ENST00000433948.5|SNV-32930-G-T|6
LAALGKLKTGPEGALVSEK
>ENST00000569516.5|SNV-126759-G-A|8
GGLCPGPSR
>FUSION-ENST00000523797.1:53551-ENST00000648948.2:147205|1336
IYFKVFDK
>FUSION-ENST00000523797.1:53551-ENST00000648948.2:147205|1205
SLVMPNLR
>ENST00000519389.5|SNV-29702-C-G|1
MGHDGSTGKNLREPGSISDK
>FUSION-ENST00000523797.1:53551-ENST00000648948.2:147205|54
SSHIQLTPEQCGGEGCPSPLQLK
>FUSION-ENST00000523797.1:53551-ENST00000648948.2:147205|2217
HAPPWPATFVCLFF
>ENST00000361069.9|SNV-39852-G-A|1
VCASTAQFQVHHILSDFHQGAK
>FUSION-ENST00000526328.6:41398-ENST00000518696.5:20036|30
LRRLSYPGGFR
>ENST00000291009.4|SNV-7552-C-A|4
NNRFYTIEIIK
>FUSION-ENST00000523797.1:53551-ENST00000648948.2:147205|2262
MNSNILIGIFF
>FUSION-ENST00000523797.1:53551-ENST00000648948.2:147205|148
MLSRLRR
>FUSION-ENST00000413987.1:2181-ENST00000652379.1:25317|1465
LSLRHFGRPR
>FUSION-ENST00000526328.6:309-ENST00000518696.5:13279|408
YIIYSIFKNHTTIPNIAIT
>FUSION-ENST00000523797.1:53551-ENST00000648948.2:147205|869
LSLEEGKIGIKWLCILNIGELHR
>FUSION-ENST00000523797.1:53551-ENST00000648948.2:147205|1417
MSIFSCVSWLHK
>ENST00000314797.10|SNV-3325-G-C|3
MCYLTIKEMSCIAQDVIIVTSSLTK
>FUSION-ENST00000523797.1:53551-ENST00000648948.2:147205|341
SSRPAWPTWQNPISAKQTKISQT
>FUSION-ENST00000523797.1:53551-ENST00000648948.2:147205|1934
NWSRRVK
>ENST00000358415.9|SNV-29158-G-A|6
KLWAYLTINQLLAKR
>FUSION-ENST00000413987.1:2181-ENST00000652379.1:25317|188
LLPSSRPRPAPRPRSPADATPRR
>FUSION-ENST00000413987.1:2181-ENST00000652379.1:25317|39
GDLELLGSR
>FUSION-ENST00000523797.1:53551-ENST00000648948.2:147205|794
MFLGLHS
>ENST00000229829.7|SNV-2157-C-G|2
NGQTVTEGVAQTSLYSQPDHLFR
>FUSION-ENST00000526328.6:309-ENST00000518696.5:13279|95
KIIFQHR
>FUSION-ENST00000523797.1:53551-ENST00000648948.2:147205|2028
FLNLPSWCFDAC
>FUSION-ENST00000321990.5:47522-ENST00000578697.1:114557|5
KTTENVSK
>FUSION-ENST00000413987.1:2181-ENST00000652379.1:25317|1501
LPSDPPAK
>FUSION-ENST00000523797.1:53551-ENST00000648948.2:147205|1650
PPHPADICIFSR
>ENST00000395146.8|SNV-192677-A-C|3
QQADLHMREAKTMK
>FUSION-ENST00000523797.1:53551-ENST00000648948.2:147205|1698
MISADCNLCLPGSSNCPASASR
>FUSION-ENST00000567740.5:5063-ENST00000560676.5:258803|21
LTLLLFKGK
>FUSION-ENST00000591884.2:10090-ENST00000522162.1:137194|140
CPCTGTGLGALAYR
>FUSION-ENST00000567740.5:5063-ENST00000560676.5:258803|35
VTILLFFL
>ENST00000072869.9|SNV-6275-C-T|3
YEAQNLEHFQVNFRNVKVVK
>FUSION-ENST00000523797.1:53551-ENST00000648948.2:147205|1225
MSIRQIR
>FUSION-ENST00000523797.1:53551-ENST00000648948.2:147205|1350
GFHRVGQDGLDLLTS
>ENST00000305386.4|SNV-1323-G-C|3
MWKLKQQECPQCDVLSLGTYSASR
>FUSION-ENST00000413987.1:2181-ENST00000652379.1:25317|1390
GNAFQSPIRMHR
>ENST00000337579.4|SNV-3794-C-G|1
QNVQQNEDATQYEECILTK
>FUSION-ENST00000526328.6:309-ENST00000518696.5:13279|351
TYHFNIQSALHIYGFHIVEM
>ENST00000642197.1|SNV-18013-G-A|5
VLNKKNDQK
>ENST00000525949.1|SNV-58683-C-G|1
RPDWPVRGPQQS
>FUSION-ENST00000523797.1:53551-ENST00000648948.2:147205|1309
MLLIVSLTDVSSVLLLKAQVLSI
>FUSION-ENST00000413987.1:2181-ENST00000652379.1:25317|174
MASVALGRSK
>ENST00000476355.5|SNV-3319-G-T|5
MSGKENSLTDIWLMIQKNSFK
>ENST00000298532.2|INDEL-11580-C-CC|7
LPVPAEIPAAQQSSETQGVDR
>FUSION-ENST00000523797.1:53551-ENST00000648948.2:147205|2108
TVTCISQVFTVLFALVKNVT
>FUSION-ENST00000413987.1:2181-ENST00000652379.1:25317|186
SPADATPRR
>FUSION-ENST00000413987.1:2181-ENST00000652379.1:25317|1089
MWSVGQRGDQEGR
>ENST00000537792.5|SNV-52086-G-C|3
QNLLEDDK
>FUSION-ENST00000413987.1:2181-ENST00000652379.1:25317|389
MLLAECPAGPEAFTLKKLECSK
>ENST00000396036.5|SNV-47709-C-A|5
NITVPLAMLCLDATALNHDLCER
>ENST00000354185.9|SNV-14131-G-C|5
VYSGHQGRTIIFCQTK
>FUSION-ENST00000526328.6:309-ENST00000518696.5:13279|420
GTKSILFAYWVR
>FUSION-ENST00000523797.1:53551-ENST00000648948.2:147205|998
MLRIGTRAAR
>FUSION-ENST00000523797.1:53551-ENST00000648948.2:147205|2155
ETLVASLQSLHVFK
>FUSION-ENST00000523797.1:53551-ENST00000648948.2:147205|2277
MYLAQIYQR
>FUSION-ENST00000567740.5:5063-ENST00000560676.5:258803|178
LFLKDLFTLSLSRFYK
>FUSION-ENST00000523797.1:53551-ENST00000648948.2:147205|2301
SHCAQLMYMT
>ENST00000464126.1|SNV-13094-C-G|9
KTMQGEGPQLLL
>FUSION-ENST00000413987.1:2181-ENST00000652379.1:25317|452
WDPAAVFSWWPGRA
>FUSION-ENST00000591884.2:10090-ENST00000522162.1:137194|349
MYVCIYF
>ENST00000268070.9|SNV-695-C-G|3
VRPDDVHLPPLPAAPGPGR
>FUSION-ENST00000523797.1:53551-ENST00000648948.2:147205|1766
KTWAKAWMLMR
>FUSION-ENST00000591884.2:10090-ENST00000522162.1:137194|280
GLPQYHHTLARG
>ENST00000293636.2|SNV-6813-G-T|1
SVCQGDSGGPLHCLVNGK
>FUSION-ENST00000591884.2:10090-ENST00000522162.1:137194|382
ENVTGGNSGALPIPRNLRNPDTTCR
>FUSION-ENST00000567740.5:5063-ENST00000560676.5:258803|99
LELEGKKK
>FUSION-ENST00000413987.1:2181-ENST00000652379.1:25317|1511
MRPPPPRHVPLPSPGWPLPGDPR
>FUSION-ENST00000523797.1:53551-ENST00000648948.2:147205|2274
YLAQIYQRNHYLWQLYPYEIYLR
>ENST00000337019.7|SNV-362167-C-T|5
NALNLRNRQVICVILK
>FUSION-ENST00000413987.1:2181-ENST00000652379.1:25317|400
LKLKGIDGR
>FUSION-ENST00000413987.1:2181-ENST00000652379.1:25317|477
MDENHER
>FUSION-ENST00000378164.7:37310-ENST00000521788.1:106896|18
DDDTFHPCHAYYEK
>ENST00000264318.4|SNV-65088-C-G|4
ALPSASPTSIRTGYMPGK
>FUSION-ENST00000413987.1:2181-ENST00000652379.1:25317|599
DVYFTYEKR
>FUSION-ENST00000413987.1:2181-ENST00000652379.1:25317|203
ARVVCVGGRR
>FUSION-ENST00000523797.1:53551-ENST00000648948.2:147205|798
MFCLLERK
>FUSION-ENST00000523797.1:53551-ENST00000648948.2:147205|771
QWEEDLGRR
>ENST00000361729.3|SNV-9326-C-G|6
RRMYDITNVLEGIQLIR
>FUSION-ENST00000413987.1:2181-ENST00000652379.1:25317|1459
VDRLGPGVRDQAGR
>FUSION-ENST00000519418.5:35290-ENST00000327835.7:53166|13
MAPQAVPGHAGRVKAVAGGR
>FUSION-ENST00000413987.1:2181-ENST00000652379.1:25317|1339
TRILSDTALTTR
>FUSION-ENST00000523797.1:53551-ENST00000648948.2:147205|923
IAISFLKYDRR
>FUSION-ENST00000413987.1:2181-ENST00000652379.1:25317|704
LFFSLVRGFLVFLR
>FUSION-ENST00000591884.2:10090-ENST00000522162.1:137194|17
WKPMQTLDR
>FUSION-ENST00000523797.1:53551-ENST00000648948.2:147205|2180
MWVQVMVPPK
>FUSION-ENST00000413987.1:2181-ENST00000652379.1:25317|911
AKCQHLGLMD
>FUSION-ENST00000413987.1:2181-ENST00000652379.1:25317|1468
IWAGHASSR
>FUSION-ENST00000413987.1:2181-ENST00000652379.1:25317|295
LNTGTRPIVNK
>FUSION-ENST00000523797.1:53551-ENST00000648948.2:147205|41
WRPEEWRCQELQSPK
>ENST00000369209.7|SNV-166380-C-A|2
LRLNQMIELSSK
>ENST00000458420.7|SNV-469429-G-C|1
QPAYKAVVTEGK
>FUSION-ENST00000378164.7:37310-ENST00000521788.1:106896|24
VCLEYLEK
>FUSION-ENST00000526328.6:309-ENST00000518696.5:13279|156
MCFDIKGMIIYRSFDR
>FUSION-ENST00000523797.1:53551-ENST00000648948.2:147205|390
VSPCCPGWSQTSRLKQSICLGLPK
>FUSION-ENST00000526328.6:309-ENST00000518696.5:13279|248
MPVFLMILPR
>FUSION-ENST00000526328.6:309-ENST00000518696.5:13279|227
KGSSFNLLHMASQFSQHHLLNR
>FUSION-ENST00000523797.1:53551-ENST00000648948.2:147205|1608
MCPQLLGSEDMPEVVPAVPFCQFNR
>ENST00000398600.6|SNV-38412-G-A|6
FLKERLAQLTQAR
>ENST00000479155.1|SNV-11017-C-T|1
VWCCGRSIS
>FUSION-ENST00000413987.1:2181-ENST00000652379.1:25317|716
MFRDGVSEARPPWLPRQPR
>FUSION-ENST00000523797.1:53551-ENST00000648948.2:147205|1601
ALDSCLVVPGHISR
>FUSION-ENST00000378164.7:37310-ENST00000521788.1:106896|29
HWIKEVTKGK
>ENST00000229829.7|SNV-2157-C-G|1
NGQTVTEGVAQTSLYSQPDHLFRK
>FUSION-ENST00000413987.1:2181-ENST00000652379.1:25317|1427
SVTPAVVPS
>FUSION-ENST00000591884.2:10090-ENST00000522162.1:137194|471
MVWLYPHPNLILNCSSHNSR
>FUSION-ENST00000413987.1:2181-ENST00000652379.1:25317|616
VNTYRLYGNR
>FUSION-ENST00000413987.1:2181-ENST00000652379.1:25317|607
CLCYTNK
>FUSION-ENST00000523797.1:53551-ENST00000648948.2:147205|971
VTSFSWAMMLK
>FUSION-ENST00000523797.1:53551-ENST00000648948.2:147205|2206
MYHHTRLILYF
>ENST00000497914.5|SNV-48828-G-C|SNV-48850-G-A|4
MGQFYEAQSCLVEAERLPAGQR
>ENST00000358743.5|SNV-24670-G-C|5
RVRAQEIQAATLAGR
>FUSION-ENST00000413987.1:2181-ENST00000652379.1:25317|1188
MVLYTERSGSR
>ENST00000291009.4|SNV-7552-C-A|1
FYTIEIIKVE
>FUSION-ENST00000413987.1:2181-ENST00000652379.1:25317|1106
MCICPCPK
>FUSION-ENST00000413987.1:2181-ENST00000652379.1:25317|1031
ERLSILWLE
>FUSION-ENST00000591884.2:10090-ENST00000522162.1:137194|170
ITILFQSELPLCLWTRLSK
>FUSION-ENST00000413987.1:2181-ENST00000652379.1:25317|474
MDENHERRWCGR
>ENST00000311160.14|SNV-278983-C-G|1
ESSSCAER
>FUSION-ENST00000413987.1:2181-ENST00000652379.1:25317|38
GDLELLGSRDPPASASR
>FUSION-ENST00000523797.1:53551-ENST00000648948.2:147205|248
CRYFIYFFLR
>FUSION-ENST00000523797.1:53551-ENST00000648948.2:147205|84
YMDNWRMSK
>FUSION-ENST00000523797.1:53551-ENST00000648948.2:147205|475
MMDNILLSLDTKSNHKR
>FUSION-ENST00000523797.1:53551-ENST00000648948.2:147205|1290
MKDLRAQLR
>ENST00000309863.11|SNV-20887-G-C|1
AIHQQEVKELMCQIEASAK
>FUSION-ENST00000523797.1:53551-ENST00000648948.2:147205|1959
QFVGLAC
>FUSION-ENST00000413987.1:2181-ENST00000652379.1:25317|65
MGSSVSLSR
>FUSION-ENST00000523797.1:53551-ENST00000648948.2:147205|1095
VDYVVGKELMSLIYIYPMSLPF
>FUSION-ENST00000413987.1:2181-ENST00000652379.1:25317|1450
DPVSRES
>ENST00000514267.1|SNV-20638-T-G|1
WESEWISCR
>ENST00000481726.1|SNV-29047-C-T|4
MALLPLAYLKYWGK
>FUSION-ENST00000526328.6:309-ENST00000518696.5:13279|21
MVVDHLRE
>FUSION-ENST00000523797.1:53551-ENST00000648948.2:147205|2046
MFVNHCFRVF
>ENST00000349394.6|SNV-8293-A-C|3
AGAAGALPAPR
>FUSION-ENST00000591884.2:10090-ENST00000522162.1:137194|85
SRLQVPVPSRCSVTALILR
>FUSION-ENST00000523797.1:53551-ENST00000648948.2:147205|556
NNFGSSPDKSFSMRSCFLYSLV
>FUSION-ENST00000413987.1:2181-ENST00000652379.1:25317|529
LPAPALETRAGPLRVAR
>FUSION-ENST00000523797.1:53551-ENST00000648948.2:147205|204
VEMPGTAKPQR
>FUSION-ENST00000523797.1:53551-ENST00000648948.2:147205|217
MLCLAHTTSLDPTPAKGEPGAEL
>FUSION-ENST00000413987.1:2181-ENST00000652379.1:25317|995
RLALSPR
>FUSION-ENST00000591884.2:10090-ENST00000522162.1:137194|149
ENTFNYQL
>FUSION-ENST00000523797.1:53551-ENST00000648948.2:147205|1602
SACLGLPKCWDCRCEPPHPA
>FUSION-ENST00000523797.1:53551-ENST00000648948.2:147205|45
RGTRWRPEEWR
>FUSION-ENST00000526328.6:309-ENST00000518696.5:13279|130
QNKVQTSEIYCKWYVLEFAISIFK
>ENST00000228468.8|SNV-2283-G-A|4
QLEILQDKANFHSFKPKPFNMR
>ENST00000537329.1|SNV-107353-A-C|7
MLMWEEWPTT
>FUSION-ENST00000523797.1:53551-ENST00000648948.2:147205|128
MLFKGQLYFK
>ENST00000394125.8|SNV-20007-C-T|1
MWTTPEVTSPPPSPR
>FUSION-ENST00000523797.1:53551-ENST00000648948.2:147205|810
MHRVVHPHQS
>FUSION-ENST00000398532.9:1410-ENST00000394126.5:25061|130
DTMVSYSSVLTAISK
>FUSION-ENST00000523797.1:53551-ENST00000648948.2:147205|1311
MLLIVSLTDVSSVLLLK
>FUSION-ENST00000523797.1:53551-ENST00000648948.2:147205|2286
RNSLSVQVLS
>FUSION-ENST00000567740.5:5063-ENST00000560676.5:258803|210
GNRAGPSAQRNGR
>ENST00000488213.5|SNV-3488-C-T|2
MVNTTSLMIGLPGLTSLSM
>FUSION-ENST00000523797.1:53551-ENST00000648948.2:147205|839
AIGECSVFWRERGYR
>FUSION-ENST00000591884.2:10090-ENST00000522162.1:137194|288
MKCQGERDSQLD
>ENST00000477659.1|SNV-93380-C-T|4
MAAAALRASRPR
>FUSION-ENST00000413987.1:2181-ENST00000652379.1:25317|11
WSRTPVLK
>ENST00000563711.5|SNV-18743-G-T|2
MHLVFFSISSVLGHMSR
>ENST00000549335.5|SNV-60922-C-A|5
EECCVFGSRQYLSAK
>ENST00000533135.1|SNV-24555-C-T|6
MLGCHWTKRVDAK
>ENST00000297267.14|SNV-63485-A-G|2
TQVSEGAEASDGESHGGGDR
>FUSION-ENST00000413987.1:2181-ENST00000652379.1:25317|1173
PAPREAEAGESLEPGKR
>ENST00000374490.8|SNV-13216-T-C|1
AATRKALPR
>ENST00000524748.6|SNV-5078-A-C|2
VEGGCITKLATFIQEHLR
>FUSION-ENST00000591884.2:10090-ENST00000522162.1:137194|90
MEWASSKD
>ENST00000286364.9|SNV-99694-C-G|1
SRELTYHKQPGK
>FUSION-ENST00000591884.2:10090-ENST00000522162.1:137194|454
MRGTWREVIESR
>FUSION-ENST00000523797.1:53551-ENST00000648948.2:147205|1079
MVEDVEQSGQFLGR
>FUSION-ENST00000523797.1:53551-ENST00000648948.2:147205|681
AVCPIQEAPQAPHR
>ENST00000514918.5|SNV-2300-C-G|7
EQYLPMCWTER
>FUSION-ENST00000523797.1:53551-ENST00000648948.2:147205|1658
WSLTLLPRLK
>FUSION-ENST00000413987.1:2181-ENST00000652379.1:25317|1437
EAPCLLGPK
>FUSION-ENST00000526328.6:309-ENST00000518696.5:13279|369
KENDSTASSEQLP
>FUSION-ENST00000523797.1:53551-ENST00000648948.2:147205|1287
DLRAQLRK
>ENST00000293328.8|SNV-64569-G-A|6
VPFAVPDKVLWPQLCKALNMK
>ENST00000625521.2|SNV-62810-C-G|2
VSLPPIPAVSNMK
>ENST00000258436.10|SNV-17718-C-T|2
LGSTEKGLPLR
>ENST00000503412.1|SNV-127583-T-C|2
NKTPSMQVGFIDAICLQLYEVFI
>FUSION-ENST00000591884.2:10090-ENST00000522162.1:137194|112
YRNWSGCPGLQVTLCR
>FUSION-ENST00000523797.1:53551-ENST00000648948.2:147205|2085
PPRPANFCIFFFFFFR
>FUSION-ENST00000413987.1:2181-ENST00000652379.1:25317|360
HLPRMFSLIK
>FUSION-ENST00000523797.1:53551-ENST00000648948.2:147205|1010
VKSTRANEVHCGCYWSNNT
>FUSION-ENST00000591884.2:10090-ENST00000522162.1:137194|208
AQDSGGGGAFLTQL
>FUSION-ENST00000413987.1:2181-ENST00000652379.1:25317|35
DPPASASRSAVMTR
>FUSION-ENST00000413987.1:2181-ENST00000652379.1:25317|569
DPFWRVPVRSR
>FUSION-ENST00000526328.6:309-ENST00000518696.5:13279|112
IINPLLFFTFNKIFMSFTVVI
>FUSION-ENST00000523797.1:53551-ENST00000648948.2:147205|103
QPLLWKPASG
>FUSION-ENST00000413987.1:2181-ENST00000652379.1:25317|378
YSHDPPGSFRETK
>ENST00000303177.8|INDEL-61668-C-CA|3
GQAEHCPGHRAVAVSSRCHP
>FUSION-ENST00000591884.2:10090-ENST00000522162.1:137194|229
VPTGYNKASIK
>ENST00000327827.12|SNV-601-C-A|4
QQKLWHLFQNSDTAVAQLYK
>FUSION-ENST00000413987.1:2181-ENST00000652379.1:25317|117
MNEIPTVPTYYPAKPQPRERAWR
>FUSION-ENST00000413987.1:2181-ENST00000652379.1:25317|48
FIVHALGTR
>ENST00000477659.1|SNV-93380-C-T|9
MALLMAAAALRASRPR
>ENST00000427191.6|SNV-186108-C-T|2
NDLPVVLSSKR
>FUSION-ENST00000523797.1:53551-ENST00000648948.2:147205|1811
ICRILLRPGMR
>FUSION-ENST00000409003.5:41398-ENST00000518696.5:20036|1
LQAEAETAKLPRWI
>ENST00000584966.1|SNV-135819-G-T|8
MTMHQSFLMYPIMLLCQK
>ENST00000380034.8|SNV-258813-G-A|1
SQEHHGHHTFLTEEVAREYQVK
>ENST00000431015.5|SNV-11613-G-A|3
ETLKWPDGRNHVGNFCQGLEHGPLR
>ENST00000651217.1|SNV-455210-C-T|2
LRIFPAKPPGK
>FUSION-ENST00000523797.1:53551-ENST00000648948.2:147205|1143
LNCINQQLECFSLVSPPFRK
>ENST00000367742.7|SNV-59983-C-G|4
GPFDDQPAGTTGVDLINGR
>FUSION-ENST00000523797.1:53551-ENST00000648948.2:147205|1769
MGEKVLGRR
>ENST00000532810.5|SNV-24555-C-T|5
DLQACHQGCWLLESAMSG
>FUSION-ENST00000522927.5:434-ENST00000394175.6:13869|2
MSRFKFIGI
>FUSION-ENST00000523797.1:53551-ENST00000648948.2:147205|206
CTACSLCCGNPHLDEGNEVAPRR
>FUSION-ENST00000591884.2:10090-ENST00000522162.1:137194|403
MKASDHV
>FUSION-ENST00000649198.1:309-ENST00000518696.5:13279|430
MHALGKL
>FUSION-ENST00000523797.1:53551-ENST00000648948.2:147205|408
MSCLTTGNALGDFIVQMS
>FUSION-ENST00000523797.1:53551-ENST00000648948.2:147205|1749
MAGFFIFLTVA
>FUSION-ENST00000519635.1:1092-ENST00000648948.2:147205|64
ISEPQFPCLQKGPR
>ENST00000502942.5|SNV-51562-C-T|1
ANVIASALA
>FUSION-ENST00000591884.2:10090-ENST00000522162.1:137194|250
SSTLGSK
>FUSION-ENST00000523797.1:53551-ENST00000648948.2:147205|812
YIKLSNGKK
>FUSION-ENST00000523797.1:53551-ENST00000648948.2:147205|2083
DEVSLCCPGWRAVAQSWLTATSASR
>FUSION-ENST00000523797.1:53551-ENST00000648948.2:147205|529
MFIVEHLK
>ENST00000295453.8|MNV-516-CTT-C|1
GQGQLPDHWLECSRPL
>FUSION-ENST00000413987.1:2181-ENST00000652379.1:25317|719
CAVLYCL
>FUSION-ENST00000567740.5:5063-ENST00000560676.5:258803|102
MLELEGKK
>FUSION-ENST00000567740.5:5063-ENST00000560676.5:258803|69
LPCNFEKSKVCSCVS
>FUSION-ENST00000373459.4:28694-ENST00000621317.4:165944|2
TEALVLFLSTPSPIPLER
>FUSION-ENST00000567740.5:5063-ENST00000560676.5:258803|37
MFQSLILIIILVYNFSKVTILLFFL
>FUSION-ENST00000413987.1:2181-ENST00000652379.1:25317|359
HLPRMFSLIKNESR
>ENST00000509118.5|SNV-99694-C-G|3
MVLLKKQR
>FUSION-ENST00000413987.1:2181-ENST00000652379.1:25317|1107
FTILHHDILFSRNP
>FUSION-ENST00000591884.2:10090-ENST00000522162.1:137194|494
CVFLFHNHNLRPA
>FUSION-ENST00000523797.1:53551-ENST00000648948.2:147205|8
WNPLTWMADCIK
>ENST00000493253.5|INDEL-2442-A-AAG|3
QIEGTSRR
>ENST00000438447.2|SNV-453784-C-G|1
SWSVNLDELLVSAGDQQR
>FUSION-ENST00000523797.1:53551-ENST00000648948.2:147205|1796
RLVSNSCAQAILQSWHSK
>ENST00000302450.11|INDEL-83-C-CC|16
MVGPGPYR
>ENST00000656562.1|SNV-1347-C-G|3
DSADRPALCPPR
>FUSION-ENST00000591884.2:10090-ENST00000522162.1:137194|69
TSRRQNPSDTELK
>ENST00000673922.1|SNV-87940-C-T|2
RTSTEGCGDW
>FUSION-ENST00000567740.5:5063-ENST00000560676.5:258803|154
SHPVNGGRSL
>FUSION-ENST00000523797.1:53551-ENST00000648948.2:147205|1386
FSSRVFMVLGLTFKSLIHVELIFV
>FUSION-ENST00000413987.1:2181-ENST00000652379.1:25317|1497
GRNSSIDTADLHLWNPQSSTHK
>FUSION-ENST00000591884.2:10090-ENST00000522162.1:137194|404
IPDPWKGTIKR
>FUSION-ENST00000523797.1:53551-ENST00000648948.2:147205|34
EGVIALARGFSSARCSQHGK
>FUSION-ENST00000523797.1:53551-ENST00000648948.2:147205|2264
LQQFSHIIR
>FUSION-ENST00000591884.2:10090-ENST00000522162.1:137194|274
EYLIHSNQAFACWYPVLIAKVR
>FUSION-ENST00000413987.1:2181-ENST00000652379.1:25317|849
TSPETLEISPLRAAT
>FUSION-ENST00000526328.6:309-ENST00000518696.5:13279|329
LARLVSNS
>FUSION-ENST00000591884.2:10090-ENST00000522162.1:137194|342
MLFYSKMPTSNI
>FUSION-ENST00000567740.5:5063-ENST00000560676.5:258803|2
MTHFLEEAQR
>FUSION-ENST00000523797.1:53551-ENST00000648948.2:147205|252
VDSTIKP
>FUSION-ENST00000523797.1:53551-ENST00000648948.2:147205|371
MSGINFLVVNK
>FUSION-ENST00000523797.1:53551-ENST00000648948.2:147205|1132
KINNYLLIKIIK
>FUSION-ENST00000523797.1:53551-ENST00000648948.2:147205|2417
LKAEGSARVWGFVFK
>ENST00000471162.5|SNV-6173-A-T|3
LSLGWAQCLPCPLCSGSR
>ENST00000392524.6|SNV-4026-G-C|4
ALSKQEMQSAGSHRGR
>ENST00000251809.4|SNV-55191-C-G|3
KPGEPAGAAR
>FUSION-ENST00000523797.1:53551-ENST00000648948.2:147205|2105
MPVIPALWEAEASGSSELRLT
>FUSION-ENST00000567740.5:5063-ENST00000560676.5:258803|42
MCHKQCVVITVL
>FUSION-ENST00000413987.1:2181-ENST00000652379.1:25317|253
SVVRPGYRGER
>FUSION-ENST00000526328.6:309-ENST00000518696.5:13279|109
MFSYSIPYWR
>FUSION-ENST00000523797.1:53551-ENST00000648948.2:147205|1041
EILHILSLK
>FUSION-ENST00000567740.5:5063-ENST00000560676.5:258803|44
MLLMVTRL
>FUSION-ENST00000523797.1:53551-ENST00000648948.2:147205|943
MRHSIPTFEQCQSSIR
>FUSION-ENST00000413987.1:2181-ENST00000652379.1:25317|1285
RGAGTCNPSYSGGWGGRIA
>FUSION-ENST00000523797.1:53551-ENST00000648948.2:147205|527
MFIVEHLKK
>FUSION-ENST00000413987.1:2181-ENST00000652379.1:25317|956
HHLDPLREFSGR
>FUSION-ENST00000523797.1:53551-ENST00000648948.2:147205|1881
LVPNSSP
>FUSION-ENST00000526328.6:309-ENST00000518696.5:13279|170
LLSFDMQLNIYIYLIMK
>FUSION-ENST00000413987.1:2181-ENST00000652379.1:25317|175
ASVALGR
>FUSION-ENST00000413987.1:2181-ENST00000652379.1:25317|1162
LQGAEIAPLHYGPGCR
>FUSION-ENST00000413987.1:2181-ENST00000652379.1:25317|1431
ERLPVISLTDLETASR
>ENST00000341356.10|SNV-4961-C-T|2
DVDPILISLREAYVPSK
>FUSION-ENST00000523797.1:53551-ENST00000648948.2:147205|1719
MIMPLHSSLSDRLKPASHK
>FUSION-ENST00000523797.1:53551-ENST00000648948.2:147205|572
EKCSLSIK
>ENST00000427191.6|SNV-186108-C-T|4
ATRNDLPVVLSSKR
>ENST00000482508.5|SNV-23182-C-T|8
MGTCLLFEFMIESILYVR
>ENST00000411912.5|SNV-282079-C-G|3
QLNPAVIPTLQELLSK
>FUSION-ENST00000523797.1:53551-ENST00000648948.2:147205|2056
QFSCLSLLSSYDYRR
>ENST00000464126.1|SNV-13094-C-G|10
RKTMQGEGPQLLL
>FUSION-ENST00000413987.1:2181-ENST00000652379.1:25317|1199
MPLSPPPPK
>ENST00000399262.7|SNV-141468-G-T|2
VYEDFSTFLVEYHLIWSK
>FUSION-ENST00000526328.6:309-ENST00000518696.5:13279|115
MDVLSIKIINPLLFFTFNK
>FUSION-ENST00000526328.6:309-ENST00000518696.5:13279|407
NHTTIPNIAIT
>ENST00000531000.1|SNV-19526-G-A|2
MDEIEKINY
>FUSION-ENST00000413987.1:2181-ENST00000652379.1:25317|261
SQRKLWWR
>FUSION-ENST00000523797.1:53551-ENST00000648948.2:147205|1964
VGKSTWNNFFLR
>ENST00000297063.10|SNV-63212-C-G|2
VCYEDVDRLK
>FUSION-ENST00000409003.5:309-ENST00000518696.5:13279|3
HIAFSGNKWEQKVYSSHTG
>FUSION-ENST00000523797.1:53551-ENST00000648948.2:147205|630
IGSPGEHLK
>ENST00000316423.11|SNV-23878-G-C|1
DPYEACDGAHAVVICTQWDMFK
>FUSION-ENST00000591884.2:10090-ENST00000522162.1:137194|120
KATGYQWPQCFQNTPLFTLTTK
>ENST00000261917.4|SNV-45670-C-A|1
YPQAAQPSPAPPGAR
>FUSION-ENST00000523797.1:53551-ENST00000648948.2:147205|1919
SAWPVVAFQEMLVNK
>ENST00000300101.3|SNV-3230-A-T|1
HMAVHQSLVDALFHCRLCSQSFK
>FUSION-ENST00000526328.6:309-ENST00000518696.5:13279|153
GMIIYRSFDRYFQS
>ENST00000513965.5|SNV-3325-G-C|3
EMSCIAQDVIIVTSR
>ENST00000636809.2|SNV-21812-G-C|2
TSWAKPTALESYLCQMQPK
>ENST00000457527.6|SNV-16717-A-C|3
LVSELWDAGIKAALLYKK
>FUSION-ENST00000526328.6:309-ENST00000518696.5:13279|366
VITIAIICSITANER
>ENST00000302450.11|INDEL-83-C-CC|1
HQALSKIQE
>FUSION-ENST00000413987.1:2181-ENST00000652379.1:25317|524
GWASGCAR
>FUSION-ENST00000523797.1:53551-ENST00000648948.2:147205|2099
YLLLINWINWMLYKGLTLCP
>FUSION-ENST00000523797.1:53551-ENST00000648948.2:147205|2057
QFSCLSLLSSYDYR
>FUSION-ENST00000523797.1:53551-ENST00000648948.2:147205|27
ASVHAWYR
>FUSION-ENST00000523797.1:53551-ENST00000648948.2:147205|1063
SLKNATGM
>ENST00000555043.1|SNV-1736-C-G|7
TEIHPGDQLIDVGRPEVMAK
>ENST00000536491.1|SNV-5728-G-C|4
MDLGRHATR
>FUSION-ENST00000523797.1:53551-ENST00000648948.2:147205|2081
AVAQSWLTATSASRVQAILLPQPLE
>ENST00000280605.5|SNV-219-C-T|2
QTDPEHSDNDR
>ENST00000465515.1|SNV-16946-A-C|10
FLQDKGPSVDWGKIQRPPEDSVSFR
>FUSION-ENST00000413987.1:2181-ENST00000652379.1:25317|907
CCRVDLHAFDSVILNPPNL
>FUSION-ENST00000409003.5:41398-ENST00000518696.5:20036|2
LQAEAETAKLPR
>FUSION-ENST00000591884.2:10090-ENST00000522162.1:137194|42
QYEEWSPPLVAHACNPSYLRG
>FUSION-ENST00000519635.1:1092-ENST00000648948.2:147205|71
SNNGPAQLSYNAMK
>FUSION-ENST00000413987.1:2181-ENST00000652379.1:25317|67
DLLSPGGR
>FUSION-ENST00000378164.7:37310-ENST00000521788.1:106896|16
DDDTFHPCHAYYEKKAQPIR
>ENST00000332853.9|SNV-7747-G-A|6
MTKLRVVQYYGNFSHSAK
>FUSION-ENST00000413987.1:2181-ENST00000652379.1:25317|950
MSRIDPDSISK
>FUSION-ENST00000523797.1:53551-ENST00000648948.2:147205|1612
VLLCWPGWSQTPDLRR
>FUSION-ENST00000523797.1:53551-ENST00000648948.2:147205|1963
MVGKSTWNNFFLRQFVGLAC
>FUSION-ENST00000591884.2:10090-ENST00000522162.1:137194|368
VSQAGLDLLTS
>FUSION-ENST00000413987.1:2181-ENST00000652379.1:25317|1528
LTAPSASQVQVILLPQPSR
>FUSION-ENST00000591884.2:10090-ENST00000522162.1:137194|75
AGLSRLTGCLNCPLITSLPSQGTKK
>FUSION-ENST00000413987.1:2181-ENST00000652379.1:25317|1519
AALGSPHPPPPR
>ENST00000589732.1|SNV-260815-G-C|1
GADVAMSPIVQYNDWLEQEETGR
>FUSION-ENST00000523797.1:53551-ENST00000648948.2:147205|1594
MCILMIQ
>ENST00000311208.13|INDEL-2442-A-AAG|6
RVLDELTLARADLEMQIEGTSR
>FUSION-ENST00000523797.1:53551-ENST00000648948.2:147205|2391
SSRVEHSVPYLKTYEQCDASTR
>ENST00000481923.1|SNV-24582-T-A|5
MAFRTEMGLYYSNFK
>ENST00000493253.5|INDEL-2442-A-AAG|4
MQIEGTSRR
>FUSION-ENST00000523797.1:53551-ENST00000648948.2:147205|1517
ELPLIKPSDLMK
>FUSION-ENST00000523797.1:53551-ENST00000648948.2:147205|997
LRIGTRAAR
>FUSION-ENST00000526328.6:309-ENST00000518696.5:13279|82
KKENINFK
>FUSION-ENST00000413987.1:2181-ENST00000652379.1:25317|1404
MIYLCTYFQTESRSGR
>FUSION-ENST00000413987.1:2181-ENST00000652379.1:25317|1053
YVQTLLSISTTTHGPLWNHWLFEK
>FUSION-ENST00000413987.1:2181-ENST00000652379.1:25317|1154
MGAARSHFPGGSLGR
>ENST00000650792.2|MNV-103115-CTG-C|4
VQGSSQER
>FUSION-ENST00000523797.1:53551-ENST00000648948.2:147205|1088
MMAQVVVMVEDVEQSGQFLGR
>ENST00000287546.8|SNV-12598-C-G|1
LSYIDMDKELEFKNDLIDDK
>ENST00000433948.5|SNV-32930-G-T|1
TGPEGALVSEKNGVPARPGTEKTR
>FUSION-ENST00000523797.1:53551-ENST00000648948.2:147205|2034
FFRIFKILER
>FUSION-ENST00000523797.1:53551-ENST00000648948.2:147205|2134
NVVACACSPSYLGS
>ENST00000490210.6|SNV-260815-G-C|3
TGWNRSAETWLAK
>FUSION-ENST00000413987.1:2181-ENST00000652379.1:25317|85
VILLSTR
>ENST00000264376.5|SNV-2833-G-A|2
YQDWGATNARVGSLRK
>ENST00000656562.1|SNV-1347-C-G|1
DSADRPALCPPRCGYS
>FUSION-ENST00000523797.1:53551-ENST00000648948.2:147205|914
MTERDSVSKK
>FUSION-ENST00000523797.1:53551-ENST00000648948.2:147205|2090
FCSLPLSEFHHSLAIV
>FUSION-ENST00000523797.1:53551-ENST00000648948.2:147205|2093
MHCAAHP
>ENST00000585873.5|SNV-666-C-G|1
PGGGGGPWAALREQER
>ENST00000489537.5|SNV-11270-G-C|6
DPRRASPQTIQYQR
>FUSION-ENST00000413987.1:2181-ENST00000652379.1:25317|426
GGDACIYQIK
>FUSION-ENST00000526328.6:309-ENST00000518696.5:13279|255
GFVFSSCK
>FUSION-ENST00000413987.1:2181-ENST00000652379.1:25317|1394
FGSRGNAFQSPIR
>FUSION-ENST00000413987.1:2181-ENST00000652379.1:25317|1476
PSFPSVCLQLPQA
>ENST00000531130.6|SNV-14475-C-T|2
ALAFPDQLYDAVFDGAQVTSKTLIR
>ENST00000305513.12|MNV-18605-GAAG-G|1
EGNKKFQEK
>FUSION-ENST00000413987.1:2181-ENST00000652379.1:25317|1152
MGAARSHFPGGSLGRWHSPLTR
>ENST00000366963.9|SNV-143-C-G|1
PTVDDIVEQVGESGWFQK
>FUSION-ENST00000591884.2:10090-ENST00000522162.1:137194|222
VSNRMRK
>ENST00000482508.5|SNV-23182-C-T|7
GTCLLFEFMIESILYVR
>FUSION-ENST00000515144.5:276680-ENST00000510662.1:115803|3
ASSTTKAKAAR
>FUSION-ENST00000523797.1:53551-ENST00000648948.2:147205|2415
AEGSARVWGFVFKT
>ENST00000426898.2|SNV-132319-G-A|12
MNDFYIVDRDAFFNPATK
>FUSION-ENST00000523797.1:53551-ENST00000648948.2:147205|1140
PLYSSLGDR
>FUSION-ENST00000413987.1:2181-ENST00000652379.1:25317|1082
LYRTGELISGLGYLIETTYE
>ENST00000367763.7|SNV-19991-T-G|2
QQNELRK
>ENST00000483835.5|SNV-258813-G-A|5
VTTRSSQR
>ENST00000497639.5|SNV-2861-C-T|2
MQALVTGFQGHG
>FUSION-ENST00000413987.1:2181-ENST00000652379.1:25317|1479
MSPRMPSFPSVCLQLPQA
>ENST00000295453.8|INDEL-513-G-GAT|5
DKLGPEIPSWPWTASRTWLCPR
>FUSION-ENST00000413987.1:2181-ENST00000652379.1:25317|566
RALPERACGPR
>FUSION-ENST00000523797.1:53551-ENST00000648948.2:147205|2035
MFFRIFKILER
>FUSION-ENST00000567740.5:5063-ENST00000560676.5:258803|73
LPCNFEK
>FUSION-ENST00000526328.6:309-ENST00000518696.5:13279|231
VFIVLGFTVKSGIHPELIFVCGIR
>FUSION-ENST00000413987.1:2181-ENST00000652379.1:25317|696
VRSRLTAPSASQVQAILLPQPPD
>FUSION-ENST00000523797.1:53551-ENST00000648948.2:147205|546
LGHHIPQK
>FUSION-ENST00000523797.1:53551-ENST00000648948.2:147205|1939
ITPLHSNLGDRGRPCLK
>FUSION-ENST00000523797.1:53551-ENST00000648948.2:147205|1505
MIQLPPTGPCHNT
>ENST00000578011.1|SNV-32939-T-G|8
TRRPNSELCRDMAQLR
>ENST00000300850.5|SNV-2027-G-A|1
ELLHPSPNQDSEEANSIPRPYR
>FUSION-ENST00000526328.6:309-ENST00000518696.5:13279|359
MCCSPDSEEFSYLSIK
>FUSION-ENST00000567740.5:5063-ENST00000560676.5:258803|36
FQSLILIIILVYNFSKVTILLFFL
>ENST00000309180.6|SNV-4336-A-G|6
DIKEKSNVGCMEFR
>FUSION-ENST00000523797.1:53551-ENST00000648948.2:147205|2029
PGLARFLNLPSWCFDAC
>FUSION-ENST00000523797.1:53551-ENST00000648948.2:147205|1481
MVSHCGFDLHFSDGQ
>FUSION-ENST00000523797.1:53551-ENST00000648948.2:147205|605
MESRCVAQAGDQWR
>FUSION-ENST00000591884.2:10090-ENST00000522162.1:137194|518
VLTLWEVGTPSDTLCPLKLICVTF
>ENST00000521959.5|INDEL-61668-C-CA|9
TPIPRSR
>FUSION-ENST00000413987.1:2181-ENST00000652379.1:25317|1516
MSISRKMEK
>FUSION-ENST00000526328.6:309-ENST00000518696.5:13279|386
LNLHPSLVISAIGR
>FUSION-ENST00000413987.1:2181-ENST00000652379.1:25317|448
MSEYARPVQ
>FUSION-ENST00000523797.1:53551-ENST00000648948.2:147205|421
MDKRLCYFMR
>ENST00000369556.7|SNV-6811-G-C|1
LYCLAVMTLMAAVYTIPLRYTR
>ENST00000647510.1|SNV-18613-C-T|1
TSCSPLTPTAPWRSRPSLPRK
>FUSION-ENST00000591884.2:10090-ENST00000522162.1:137194|89
EWASSKD
>FUSION-ENST00000591884.2:10090-ENST00000522162.1:137194|210
SPSFFHCTNSSLSG
>ENST00000656562.1|SNV-1347-C-G|2
MDSADRPALCPPRCGYS
>FUSION-ENST00000413987.1:2181-ENST00000652379.1:25317|720
LYSQYTTLAGRCAVLYCL
>ENST00000366812.6|SNV-88-G-A|4
MAAVLNAK
>FUSION-ENST00000523797.1:53551-ENST00000648948.2:147205|1418
MMSIFSCVSWLHK
>FUSION-ENST00000523797.1:53551-ENST00000648948.2:147205|1319
MASDDEHFFMCLLAA
>FUSION-ENST00000523797.1:53551-ENST00000648948.2:147205|242
DLVAKQLALAELVLGPCLVFK
>FUSION-ENST00000523797.1:53551-ENST00000648948.2:147205|1617
HLSPCVANFCIFSR
>FUSION-ENST00000523797.1:53551-ENST00000648948.2:147205|1635
MFTLKVCQFSKC
>FUSION-ENST00000413987.1:2181-ENST00000652379.1:25317|1212
VRGGEERR
>ENST00000263955.9|SNV-38969-C-G|1
EDSSMVSKRFR
>FUSION-ENST00000523797.1:53551-ENST00000648948.2:147205|1031
QLVIQMLAVIEMTLLQYKFLI
>FUSION-ENST00000413987.1:2181-ENST00000652379.1:25317|991
LALSPRLECDGVISAHCNRHLPGFK
>FUSION-ENST00000413987.1:2181-ENST00000652379.1:25317|249
LIEPSSSWFPPK
>ENST00000506838.5|SNV-7559-G-A|2
MTAEKVDQMFQFASIDVAGNLDYK
>FUSION-ENST00000413987.1:2181-ENST00000652379.1:25317|1313
MIRLPGPPK
>FUSION-ENST00000523797.1:53551-ENST00000648948.2:147205|2249
RWFLHLK
>FUSION-ENST00000413987.1:2181-ENST00000652379.1:25317|542
YIFRSESAFWAAGLLLTR
>ENST00000647510.1|SNV-28145-G-A|1
LAGTEQDLEAIAARVGELTR
>FUSION-ENST00000523797.1:53551-ENST00000648948.2:147205|774
SNTLCSAWLVSVTE
>FUSION-ENST00000413987.1:2181-ENST00000652379.1:25317|1335
ILSDTALTTRVMKSSAH
>FUSION-ENST00000591884.2:10090-ENST00000522162.1:137194|201
MFKNLLKPSK
>FUSION-ENST00000373459.4:28694-ENST00000621317.4:165944|12
RPRGLPHQTPTRAAPLQLGRPGAR
>FUSION-ENST00000523797.1:53551-ENST00000648948.2:147205|2088
QFSCFCLPSNWDYR
>ENST00000467925.5|SNV-228337-G-C|2
YHWVFRDPSCKQT
>ENST00000625521.2|SNV-62810-C-G|3
MSLSSKVSLPPIPAVSNMKSLSFPK
>FUSION-ENST00000413987.1:2181-ENST00000652379.1:25317|1485
VDWQPQHCK
>FUSION-ENST00000591884.2:10090-ENST00000522162.1:137194|200
FKNLLKPSK
>FUSION-ENST00000413987.1:2181-ENST00000652379.1:25317|721
LYSQYTTLAGR
>FUSION-ENST00000519635.1:1092-ENST00000648948.2:147205|73
MIFHLPKSNNGPAQLSYNAMKR
>ENST00000614247.2|SNV-241-G-C|2
HAVTYTEHAKR
>FUSION-ENST00000591884.2:10090-ENST00000522162.1:137194|4
MQTFPRR
>FUSION-ENST00000413987.1:2181-ENST00000652379.1:25317|1312
IRLPGPPK
>ENST00000497914.5|SNV-48828-G-C|6
MGQFYEAQSCLVEAGR
>ENST00000447510.6|SNV-98602-C-A|2
TIIGYFEHYLKWIEFSISEK
>FUSION-ENST00000523797.1:53551-ENST00000648948.2:147205|495
MVLGHLSIHIGKNNNLLHTIKNNFK
>FUSION-ENST00000413987.1:2181-ENST00000652379.1:25317|780
YTDSPKTQK
>FUSION-ENST00000591884.2:10090-ENST00000522162.1:137194|444
ENHRFFLK
>FUSION-ENST00000526328.6:309-ENST00000518696.5:13279|205
SLSGSLIGIALNL
>FUSION-ENST00000526328.6:309-ENST00000518696.5:13279|85
ERKNAGIEV
>FUSION-ENST00000523797.1:53551-ENST00000648948.2:147205|552
SCFLYSLV
>ENST00000402034.6|SNV-17594-G-A|2
VVILEDNWK
>ENST00000380167.8|MNV-26015-CA-C|2
DSRLGLNSNGCL
>FUSION-ENST00000523797.1:53551-ENST00000648948.2:147205|1479
MTPCISLFSR
>ENST00000355360.8|SNV-11179-G-C|2
HAPLEQFYSFGESMCEYFGHR
>FUSION-ENST00000523797.1:53551-ENST00000648948.2:147205|838
KPVPRVSE
>FUSION-ENST00000526328.6:309-ENST00000518696.5:13279|266
MASHCGFDLHFSNDQ
>FUSION-ENST00000413987.1:2181-ENST00000652379.1:25317|1020
IELHCCNK
>FUSION-ENST00000523797.1:53551-ENST00000648948.2:147205|725
MAIELESR
>FUSION-ENST00000591884.2:10090-ENST00000522162.1:137194|39
MRPGEALAKLT
>FUSION-ENST00000413987.1:2181-ENST00000652379.1:25317|424
TNPVSPSPAPAGGR
>FUSION-ENST00000591884.2:10090-ENST00000522162.1:137194|61
EGLYSAGSIGK
>FUSION-ENST00000526328.6:309-ENST00000518696.5:13279|357
MCCSPDSEEFSYLSIKN
>FUSION-ENST00000413987.1:2181-ENST00000652379.1:25317|1316
VPVILLR
>FUSION-ENST00000523797.1:53551-ENST00000648948.2:147205|457
MVASVIPALWEATAGGLLESR
>FUSION-ENST00000523797.1:53551-ENST00000648948.2:147205|1757
MRTVWRLV
>FUSION-ENST00000413987.1:2181-ENST00000652379.1:25317|457
RGAAGPPSCLWRWDPAAVFSWWPGR
>FUSION-ENST00000523797.1:53551-ENST00000648948.2:147205|410
TLRSCETYLLS
>FUSION-ENST00000523797.1:53551-ENST00000648948.2:147205|2241
MDVVLTSMKTSLISLYISLR
>FUSION-ENST00000591884.2:10090-ENST00000522162.1:137194|5
RTTEEEPNADVSQETLTEVSAN
>FUSION-ENST00000591884.2:10090-ENST00000522162.1:137194|72
LTGCLNCPLITSLPSQGTKKCSR
>FUSION-ENST00000523797.1:53551-ENST00000648948.2:147205|455
SSRPAWVT
>FUSION-ENST00000523797.1:53551-ENST00000648948.2:147205|1817
WLVATTLGSAGIEHFHHCRKF
>FUSION-ENST00000373459.4:28694-ENST00000621317.4:165944|11
GLPHQTPTR
>FUSION-ENST00000523797.1:53551-ENST00000648948.2:147205|586
GMYNLLTVPKLALVIELGLEFR
>FUSION-ENST00000413987.1:2181-ENST00000652379.1:25317|725
MVKPRLYSQYTTLAGR
>ENST00000470196.5|SNV-7519-T-G|4
CGDWPGPAGQRGGAAAPR
>FUSION-ENST00000523797.1:53551-ENST00000648948.2:147205|1332
VFDKLQTNELFFIVSCDISRIGL
>FUSION-ENST00000591884.2:10090-ENST00000522162.1:137194|156
RFPHNEVSSKSYFFTFFC
>FUSION-ENST00000523797.1:53551-ENST00000648948.2:147205|522
YCIQKIIAGELYLSGITTGR
>ENST00000648994.1|SNV-39532-G-C|1
TLCCEFFEGCIAAENCIGIR
>FUSION-ENST00000523797.1:53551-ENST00000648948.2:147205|1199
GRQTSPLK
>FUSION-ENST00000413987.1:2181-ENST00000652379.1:25317|1270
KEKALYCYWAR
>FUSION-ENST00000523797.1:53551-ENST00000648948.2:147205|1155
LSTCGLILNSTWLIMWLAK
>FUSION-ENST00000519635.1:1092-ENST00000648948.2:147205|69
MKRISEPQFPCLQK
>ENST00000483835.5|SNV-258813-G-A|3
VTTRSSQRR
>ENST00000398600.6|SNV-38412-G-A|5
ERLAQLTQAR
>FUSION-ENST00000523797.1:53551-ENST00000648948.2:147205|321
MHAWITGI
>FUSION-ENST00000413987.1:2181-ENST00000652379.1:25317|311
NAASCEN
>FUSION-ENST00000413987.1:2181-ENST00000652379.1:25317|794
QLLASRTLSRGVPWSVYHR
>FUSION-ENST00000413987.1:2181-ENST00000652379.1:25317|960
YRHKHHLDPLR
>FUSION-ENST00000373461.9:30479-ENST00000621317.4:165944|27
EATKISDMVR
>FUSION-ENST00000413987.1:2181-ENST00000652379.1:25317|698
SGLTDGSSTLGLVVVGDFPDSPQM
>FUSION-ENST00000523797.1:53551-ENST00000648948.2:147205|854
MQCQKRIIR
>FUSION-ENST00000526328.6:309-ENST00000518696.5:13279|327
CVGYMQLLCHFISGI
>ENST00000341594.9|SNV-261285-A-T|3
ELILQQR
>FUSION-ENST00000413987.1:2181-ENST00000652379.1:25317|178
AHTRPSPAVESGRER
>ENST00000444294.7|SNV-47038-C-A|2
VVKDMMLGK
>FUSION-ENST00000448944.1:30479-ENST00000621317.4:165944|1
CPSWAGEVLVPGVGVFLCPSSPLR
>FUSION-ENST00000413987.1:2181-ENST00000652379.1:25317|1331
MSQSCTCMLERQIK
>ENST00000293328.8|SNV-64569-G-A|5
VLWPQLCK
>FUSION-ENST00000413987.1:2181-ENST00000652379.1:25317|1518
MAALGSPHPPPPRFK
>FUSION-ENST00000523797.1:53551-ENST00000648948.2:147205|499
MVLGHLSIHIGK
>FUSION-ENST00000567740.5:5063-ENST00000560676.5:258803|88
MYVYIVK
>FUSION-ENST00000523797.1:53551-ENST00000648948.2:147205|975
RLWVLFKYADVVVV
>FUSION-ENST00000591884.2:10090-ENST00000522162.1:137194|379
IHLINTDSFFCIDLSFIGPLFCSMS
>ENST00000650792.2|MNV-103115-CTG-C|5
VGELLLPKVQGSSQERDR
>FUSION-ENST00000523797.1:53551-ENST00000648948.2:147205|2031
ILERSQNCFC
>FUSION-ENST00000519635.1:1092-ENST00000648948.2:147205|74
IFHLPKSNNGPAQLSYNAMK
>FUSION-ENST00000413987.1:2181-ENST00000652379.1:25317|539
SESAFWAAGLLLTRCPLATCR
>FUSION-ENST00000526328.6:309-ENST00000518696.5:13279|181
MSFLIHR
>FUSION-ENST00000413987.1:2181-ENST00000652379.1:25317|26
YVCMYVSEMGFGVLSCCPR
>FUSION-ENST00000413987.1:2181-ENST00000652379.1:25317|387
KLECSKQAR
>FUSION-ENST00000523797.1:53551-ENST00000648948.2:147205|948
LLLLILVFKIQ
>FUSION-ENST00000523797.1:53551-ENST00000648948.2:147205|2405
RVMKMMSSR
>FUSION-ENST00000413987.1:2181-ENST00000652379.1:25317|1172
EAEAGESLEPGK
>FUSION-ENST00000523797.1:53551-ENST00000648948.2:147205|138
MESEFMIIYSCIEFDFR
>ENST00000483958.5|SNV-36569-A-G|1
LFWTFRLVL
>FUSION-ENST00000523797.1:53551-ENST00000648948.2:147205|51
EVDLHKHLHSHCLHVE
>ENST00000304477.3|SNV-451-G-C|5
DKFRQAHGQPPGPFDEQIR
>FUSION-ENST00000413987.1:2181-ENST00000652379.1:25317|685
MARSWLTAPSASR
>FUSION-ENST00000413987.1:2181-ENST00000652379.1:25317|1248
MSVSFSVSLSDTPVPGRALPLPRK
>FUSION-ENST00000523797.1:53551-ENST00000648948.2:147205|1797
QPVWDLLKPNSR
>FUSION-ENST00000413987.1:2181-ENST00000652379.1:25317|530
MLPAPALETRAGPLRVAR
>FUSION-ENST00000523797.1:53551-ENST00000648948.2:147205|1627
MLFLHIKEVGVCIGASTRTWK
>FUSION-ENST00000413987.1:2181-ENST00000652379.1:25317|1052
NPRSGFGFLAR
>FUSION-ENST00000523797.1:53551-ENST00000648948.2:147205|1970
FPHEFPTVIFHSTVQLNESKNNR
>FUSION-ENST00000523797.1:53551-ENST00000648948.2:147205|1120
VSLLGRIHQYHK
>FUSION-ENST00000523797.1:53551-ENST00000648948.2:147205|1166
GQSVRKFLLSC
>ENST00000312481.11|SNV-43415-G-A|9
LGAKKFLILITDR
>FUSION-ENST00000526328.6:309-ENST00000518696.5:13279|371
TAQPVVNSYHNVYVSW
>ENST00000309863.11|SNV-20887-G-C|3
NINSLQEELLQLKAIHQQEVK
>FUSION-ENST00000378164.7:37310-ENST00000521788.1:106896|14
AQPIRKQPNSSGPR
>FUSION-ENST00000523797.1:53551-ENST00000648948.2:147205|1853
MKVETFQNWQVH
>ENST00000457527.6|SNV-16717-A-C|5
LKLVSELWDAGIKAALLYK
>FUSION-ENST00000523797.1:53551-ENST00000648948.2:147205|431
MAGETLQSWQKAK
>FUSION-ENST00000413987.1:2181-ENST00000652379.1:25317|1227
VDLVSCLFHRHHR
>FUSION-ENST00000526328.6:309-ENST00000518696.5:13279|333
DSTLWKCKIFILFCFLR
>FUSION-ENST00000526328.6:309-ENST00000518696.5:13279|86
MERKNAGIEV
>ENST00000399231.7|SNV-95865-G-A|2
EGKDLEYHLDPK
>FUSION-ENST00000523797.1:53551-ENST00000648948.2:147205|2437
TREGGSR
>ENST00000569516.5|SNV-126759-G-A|2
APEIKAK
>FUSION-ENST00000523797.1:53551-ENST00000648948.2:147205|2140
QKLDECGGVCL
>FUSION-ENST00000591884.2:10090-ENST00000522162.1:137194|317
ANMGKPSSLLKIQKN
>FUSION-ENST00000591884.2:10090-ENST00000522162.1:137194|71
KCSRTSR
>ENST00000503191.5|SNV-206007-C-A|10
NYSMIVMFTALKPQR
>FUSION-ENST00000523797.1:53551-ENST00000648948.2:147205|1028
MLAVIEMTLLQYKFLI
>ENST00000445558.6|SNV-2445-G-T|3
YRLVGSQEELASWCHEYVREVLPLK
>FUSION-ENST00000448944.1:30479-ENST00000621317.4:165944|3
DWTDKQAWASNQVMPLGR
>FUSION-ENST00000413987.1:2181-ENST00000652379.1:25317|1147
WHSPLTR
>FUSION-ENST00000523797.1:53551-ENST00000648948.2:147205|1190
IYTYSLSHFL
>ENST00000256999.7|SNV-2501-C-A|3
SSNEATKITPKHNMK
>ENST00000564996.6|SNV-9381-G-A|2
DNGGDTASNLLYRYDPR
>ENST00000470300.5|SNV-81677-G-C|4
LRSTNLHASENTGNKQDDK
>ENST00000628955.1|SNV-13899-G-A|2
HITIFSPK
>ENST00000584865.5|SNV-11902-C-G|4
MQGTGGGLCTRHHPWSK
>FUSION-ENST00000523797.1:53551-ENST00000648948.2:147205|866
IGIKWLCILNIGELHR
>FUSION-ENST00000591884.2:10090-ENST00000522162.1:137194|369
GFHRVSQAGLDLLTS
>ENST00000578011.1|SNV-32939-T-G|10
LDERTRRPNSELCR
>FUSION-ENST00000413987.1:2181-ENST00000652379.1:25317|234
MPTLIRPQK
>FUSION-ENST00000413987.1:2181-ENST00000652379.1:25317|1525
MTEMSHR
>ENST00000465515.1|SNV-16946-A-C|9
KTWMDFGSYFIDFCKTR
>ENST00000354185.9|SNV-14131-G-C|1
TIIFCQTKKEAQELSQNSAIK
>ENST00000353258.8|SNV-14349-C-A|1
ANEALKK
>FUSION-ENST00000413987.1:2181-ENST00000652379.1:25317|1238
ISGGRGRVPAWMR
>FUSION-ENST00000523797.1:53551-ENST00000648948.2:147205|2259
GNEHWLQLEITSCLSP
>ENST00000375608.7|SNV-7881-C-T|2
RPGSNSYFSPQRPNEAK
>FUSION-ENST00000591884.2:10090-ENST00000522162.1:137194|390
ICGSGTGR
>ENST00000262376.11|SNV-14155-C-T|2
REEEHKPVAVPSAEVQGLR
>FUSION-ENST00000567740.5:5063-ENST00000560676.5:258803|139
MLLSLPILHPFHSCHR
>FUSION-ENST00000523797.1:53551-ENST00000648948.2:147205|423
QDISYTRQQAR
>FUSION-ENST00000591884.2:10090-ENST00000522162.1:137194|354
MRIRAVIK
>ENST00000459910.5|SNV-2445-G-T|4
YRLVGSQEELASWCHEYVRR
>FUSION-ENST00000523797.1:53551-ENST00000648948.2:147205|638
HSNCLYIVYGCFCTAKGMYLTQR
>FUSION-ENST00000526328.6:309-ENST00000518696.5:13279|164
MKFQCYFITFYGR
>FUSION-ENST00000413987.1:2181-ENST00000652379.1:25317|622
VSFLPVCLLKNGVFQK
>ENST00000368801.4|SNV-5627-C-G|2
HGSGSGQCSSYGPYR
>FUSION-ENST00000523797.1:53551-ENST00000648948.2:147205|1477
MTPCISLFSRY
>ENST00000483958.5|SNV-36569-A-G|5
MWTKGKLFWTFR
>ENST00000380167.8|MNV-26015-CA-C|1
LGLNSNGCL
>ENST00000368176.8|SNV-17483-G-A|1
TQPPGGQVMEGDR
>ENST00000462488.1|SNV-11179-G-C|2
HPWNSSTALASLC
>FUSION-ENST00000526328.6:309-ENST00000518696.5:13279|388
SLYNLTK
>ENST00000251864.6|INDEL-47989-C-CA|8
CSENGTVDVADKLVTFGLAKK
>ENST00000497914.5|SNV-48828-G-C|2
MGQFYEAQSCLVEAGRLPAGQRR
>FUSION-ENST00000526328.6:309-ENST00000518696.5:13279|284
MWMCLHNRTIYIS
>FUSION-ENST00000591884.2:10090-ENST00000522162.1:137194|139
CPCTGTGLGALAYRLPCAVPLK
>FUSION-ENST00000523797.1:53551-ENST00000648948.2:147205|1429
MIYSPLGIYPVMGWLGQMVFLVLDP
>FUSION-ENST00000526328.6:309-ENST00000518696.5:13279|242
MILPRLSSR
>FUSION-ENST00000523797.1:53551-ENST00000648948.2:147205|1184
MAHLLLFSK
>FUSION-ENST00000413987.1:2181-ENST00000652379.1:25317|1462
HFGRPRRVDR
>ENST00000369684.5|SNV-42799-C-T|3
RASAPVPVPLPAAPDGSRASAR
>FUSION-ENST00000523797.1:53551-ENST00000648948.2:147205|2200
MLVRLVLNS
>FUSION-ENST00000523797.1:53551-ENST00000648948.2:147205|441
MVGESHEGMVLRL
>ENST00000557662.1|SNV-486-C-T|3
TRSSLAKAGSAQCSGR
>ENST00000243346.10|SNV-18247-A-T|4
EYPLYINQTCHRVTVSPYTVIHLKK
>FUSION-ENST00000523797.1:53551-ENST00000648948.2:147205|1364
STFYCFDFFK
>FUSION-ENST00000526328.6:309-ENST00000518696.5:13279|241
ILPRLSSR
>FUSION-ENST00000523797.1:53551-ENST00000648948.2:147205|90
VLIQCPGRMR
>ENST00000610727.1|SNV-96705-C-T|SNV-96737-G-A|4
RELQGISWESPLDK
>FUSION-ENST00000413987.1:2181-ENST00000652379.1:25317|1332
SQSCTCMLER
>ENST00000522566.5|SNV-26200-C-G|1
FVGIDQCAPPCPNMYFKSDELEFAK
>ENST00000488213.5|SNV-3488-C-T|6
KMVPWMMVNTTSLMIGLPGLTSLSM
>ENST00000487017.5|SNV-20768-G-T|2
MTATRVYQESVVWLGLK
>FUSION-ENST00000413987.1:2181-ENST00000652379.1:25317|929
SSLQSLFKTYVS
>FUSION-ENST00000413987.1:2181-ENST00000652379.1:25317|968
STVRMVLRQK
>FUSION-ENST00000523797.1:53551-ENST00000648948.2:147205|807
MMHAMSK
>FUSION-ENST00000523797.1:53551-ENST00000648948.2:147205|2377
IFKQGTF
>FUSION-ENST00000523797.1:53551-ENST00000648948.2:147205|1008
ANEVHCGCYWSNNT
>ENST00000354212.9|SNV-446485-C-A|5
QGGIVDKDLSHYLNLR
>ENST00000434116.6|SNV-13565-C-T|1
NNLFPSRRVESNSSAHPWGLVGK
>FUSION-ENST00000591884.2:10090-ENST00000522162.1:137194|192
MSDHKVRFL
>FUSION-ENST00000413987.1:2181-ENST00000652379.1:25317|116
NEIPTVPTYYPAKPQPRERAWR
>FUSION-ENST00000523797.1:53551-ENST00000648948.2:147205|757
NNSLRGYFED
>FUSION-ENST00000591884.2:10090-ENST00000522162.1:137194|194
WGHQQWTL
>FUSION-ENST00000413987.1:2181-ENST00000652379.1:25317|292
TLKREFK
>FUSION-ENST00000526328.6:309-ENST00000518696.5:13279|273
ISDFELFFMIVGHMYVFFWK
>FUSION-ENST00000523797.1:53551-ENST00000648948.2:147205|2357
FGAKNTGANSERR
>ENST00000558099.1|SNV-8937-G-T|1
EGGNSAQALGLSFSCFTLQRL
>FUSION-ENST00000523797.1:53551-ENST00000648948.2:147205|2296
SGWWLLK
>FUSION-ENST00000523797.1:53551-ENST00000648948.2:147205|708
MVWLREAQVGGLLELR
>FUSION-ENST00000413987.1:2181-ENST00000652379.1:25317|552
ALRVWLRWWR
>ENST00000267549.5|SNV-6419-G-T|1
LLVSITVTFFLCFTPFHVMLLIR
>FUSION-ENST00000591884.2:10090-ENST00000522162.1:137194|435
KSIMLAQRDTLR
>FUSION-ENST00000413987.1:2181-ENST00000652379.1:25317|561
GRAWPAFGPSCVPVVGGAGR
>FUSION-ENST00000523797.1:53551-ENST00000648948.2:147205|592
LCGYIVGCLIPSISLAK
>FUSION-ENST00000523797.1:53551-ENST00000648948.2:147205|970
MFHFSEDLEAGPQHSVSMR
>ENST00000462777.1|SNV-997-G-C|1
QPRRDSEDGAAGAVGGAR
>FUSION-ENST00000523797.1:53551-ENST00000648948.2:147205|2330
RPPPRPANFLYFLVETGFR
>FUSION-ENST00000413987.1:2181-ENST00000652379.1:25317|32
FKQTASFLFR
>FUSION-ENST00000523797.1:53551-ENST00000648948.2:147205|273
MLLQYISHK
>FUSION-ENST00000321990.5:47522-ENST00000578697.1:114557|13
FSTPSLATGK
>FUSION-ENST00000523797.1:53551-ENST00000648948.2:147205|1918
MVRSCLSQR
>FUSION-ENST00000413987.1:2181-ENST00000652379.1:25317|827
MWVRLVSNWRPQWICPPRPPK
>FUSION-ENST00000523797.1:53551-ENST00000648948.2:147205|319
MAESEGEAR
>ENST00000483835.5|SNV-258813-G-A|2
SSQRRLPGSTK
>FUSION-ENST00000445741.6:182286-ENST00000518696.5:2094|3
NIPVNYGDLKAAAFICCSPATEKS
>ENST00000396556.6|SNV-96635-G-C|3
REPALDGVLSKYTNLLQGWQNR
>FUSION-ENST00000413987.1:2181-ENST00000652379.1:25317|438
SKPTRSAPLRPRPGGGRR
>FUSION-ENST00000413987.1:2181-ENST00000652379.1:25317|297
LHLRLNTGTRPIVNK
>ENST00000342992.10|SNV-125876-G-A|1
FEELVSFIQQRLSQTEPVTLIK
>FUSION-ENST00000523797.1:53551-ENST00000648948.2:147205|269
MLLQYISHKLGLHGVRIHDNL
>FUSION-ENST00000523797.1:53551-ENST00000648948.2:147205|843
FCKAIGECSVFWRER
>FUSION-ENST00000523797.1:53551-ENST00000648948.2:147205|755
MPRPTLFILHDACNVK
>ENST00000534529.5|SNV-12791-G-C|2
LRSIVTTDWDLHK
>FUSION-ENST00000413987.1:2181-ENST00000652379.1:25317|1121
DPILKSGVASPSTVSKNR
>FUSION-ENST00000413987.1:2181-ENST00000652379.1:25317|550
VWLRWWRFWGQVSVSR
>FUSION-ENST00000413987.1:2181-ENST00000652379.1:25317|1424
MPAWPKETLLESETQRAPSSDLID
>ENST00000379290.6|SNV-5365-A-T|5
MDHSCTRFILR
>FUSION-ENST00000523797.1:53551-ENST00000648948.2:147205|1818
MWLVATTLGSAGIEHFHHCRKF
>FUSION-ENST00000523797.1:53551-ENST00000648948.2:147205|1266
MQTHATVF
>FUSION-ENST00000413987.1:2181-ENST00000652379.1:25317|1381
MPSVALGFSPFGSFDR
>FUSION-ENST00000413987.1:2181-ENST00000652379.1:25317|195
RRGSGGVR
>ENST00000527037.5|SNV-24555-C-T|4
MLGMSHSR
>ENST00000487358.5|SNV-27463-G-A|7
YLGTTTESLHK
>ENST00000403782.5|SNV-15592-G-A|1
AVNVAFLGCPGFAEVLQTFSTYK
>FUSION-ENST00000567740.5:5063-ENST00000560676.5:258803|80
YILLSEVN
>ENST00000452898.2|SNV-99694-C-G|1
SRELTYHKQPVFILGK
>FUSION-ENST00000523797.1:53551-ENST00000648948.2:147205|1055
KFTVDATGPITPDRFK
>FUSION-ENST00000413987.1:2181-ENST00000652379.1:25317|1071
DARDSAK
>FUSION-ENST00000523797.1:53551-ENST00000648948.2:147205|1103
WQVLFSVWKK
>ENST00000357248.8|SNV-76480-G-A|1
QTLKEARMTEK
>FUSION-ENST00000523797.1:53551-ENST00000648948.2:147205|1629
MLFLHIKEVGVCIGASTR
>FUSION-ENST00000413987.1:2181-ENST00000652379.1:25317|549
WWRFWGQVSVSR
>FUSION-ENST00000591884.2:10090-ENST00000522162.1:137194|193
MSDHKVR
>FUSION-ENST00000413987.1:2181-ENST00000652379.1:25317|491
LPGPAGLLFSR
>ENST00000503612.1|SNV-7559-G-A|4
SQADKMTAEK
>ENST00000373845.6|SNV-92799-T-G|4
KTSSNESNK
>FUSION-ENST00000523797.1:53551-ENST00000648948.2:147205|1053
FTVDATGPITPDRFK
>ENST00000356297.5|SNV-400817-C-A|5
EHNRMATELSALNPHWEGNTVYK
>FUSION-ENST00000577161.5:246691-ENST00000582970.5:64164|806
HTGFDRKSQTSILQGFSYSDLR
>ENST00000381297.10|SNV-71537-C-G|3
EFQLRVREYLGCR
>ENST00000264376.5|SNV-2833-G-A|1
VGSLRKVIDFS
>FUSION-ENST00000523797.1:53551-ENST00000648948.2:147205|867
FSVVWKILVCRLK
>FUSION-ENST00000526328.6:309-ENST00000518696.5:13279|8
MSFLLLTATQVDLDK
>FUSION-ENST00000523797.1:53551-ENST00000648948.2:147205|2054
LADFCILCRDGYLPCCQGWS
>ENST00000426898.2|SNV-132319-G-A|4
LSSIQPPK
>ENST00000512559.5|SNV-302-G-T|5
SAAPCSRAPIPIDHPR
>ENST00000257901.7|SNV-5140-C-A|2
QDMACLIK
>FUSION-ENST00000413987.1:2181-ENST00000652379.1:25317|1126
MNKDPILK
>FUSION-ENST00000413987.1:2181-ENST00000652379.1:25317|1111
SFLNVHLPVS
>FUSION-ENST00000523797.1:53551-ENST00000648948.2:147205|183
GSSDAGILL
>ENST00000360538.7|SNV-8612-C-G|4
YRTTVTR
>FUSION-ENST00000523797.1:53551-ENST00000648948.2:147205|2388
VEHSVPYLKTYEQCDASTRMN
>FUSION-ENST00000523797.1:53551-ENST00000648948.2:147205|1276
LREKESSVIPGWLPDFFFGDEFMK
>ENST00000537792.5|SNV-52086-G-C|5
EEQLREFQEEMAALKQNLLEDDK
>FUSION-ENST00000413987.1:2181-ENST00000652379.1:25317|718
MFRDGVSEARPPWLPR
>FUSION-ENST00000523797.1:53551-ENST00000648948.2:147205|1214
MGQRYKK
>FUSION-ENST00000523797.1:53551-ENST00000648948.2:147205|882
KLLLACVLSEYR
>FUSION-ENST00000523797.1:53551-ENST00000648948.2:147205|469
KIDELCYIK
>FUSION-ENST00000523797.1:53551-ENST00000648948.2:147205|1583
CIHATQGSR
>FUSION-ENST00000523797.1:53551-ENST00000648948.2:147205|990
MWSKVDSFLADLPGRADIIC
>ENST00000521478.1|SNV-4750-A-C|1
WRRSSTSTAT
>FUSION-ENST00000523797.1:53551-ENST00000648948.2:147205|2220
QSAHLFPKC
>ENST00000311713.11|SNV-2614-A-T|3
TVKHFCTEDGIFQGQR
>ENST00000371906.5|INDEL-1931-A-AT|1
VFGSFLTLNMFASIFFYHLHEC
>FUSION-ENST00000523797.1:53551-ENST00000648948.2:147205|1117
IEILLFVLTFTYEK
>FUSION-ENST00000378164.7:37310-ENST00000521788.1:106896|6
ENSGSTVCDCGRYRK
>FUSION-ENST00000413987.1:2181-ENST00000652379.1:25317|1444
HHACLAQRDPLGK
>FUSION-ENST00000591884.2:10090-ENST00000522162.1:137194|305
GLQLHLNRR
>FUSION-ENST00000413987.1:2181-ENST00000652379.1:25317|913
DLGFLMAKCQHLGLMD
>FUSION-ENST00000567740.5:5063-ENST00000560676.5:258803|171
KAAGLLGYAFSFTSCFR
>FUSION-ENST00000523797.1:53551-ENST00000648948.2:147205|1398
MKSLPMPMS
>ENST00000295453.8|MNV-516-CTT-C|8
LGPETPGHGPLPVR
>ENST00000513965.5|SNV-3325-G-C|5
MCYLTIKEMSCIAQDVIIVTSR
>FUSION-ENST00000519635.1:1092-ENST00000648948.2:147205|46
EMGRTFPKSV
>FUSION-ENST00000519635.1:1092-ENST00000648948.2:147205|55
ASNSGGGAAGPLRREVLQR
>FUSION-ENST00000523797.1:53551-ENST00000648948.2:147205|52
MEVDLHKHLHSHCLHVE
>ENST00000302692.7|SNV-42898-G-A|3
YKSFVQTAHLVFREEGYLAFYR
>FUSION-ENST00000523797.1:53551-ENST00000648948.2:147205|2044
DGYLPCCQGWS
>FUSION-ENST00000567740.5:5063-ENST00000560676.5:258803|149
TCLILLMVVGHSDLK
>FUSION-ENST00000526328.6:309-ENST00000518696.5:13279|261
KSLPMPVFLMILPRLSSR
>FUSION-ENST00000523797.1:53551-ENST00000648948.2:147205|1246
SVVSSVGLEMCK
>FUSION-ENST00000378164.7:37310-ENST00000521788.1:106896|1
FVGQLDISIARL
>FUSION-ENST00000413987.1:2181-ENST00000652379.1:25317|194
RGSGGVR
>FUSION-ENST00000591884.2:10090-ENST00000522162.1:137194|27
LLSLQNMSKDCAVAFHSSGGDK
>FUSION-ENST00000564310.2:312-ENST00000560676.5:258803|4
EPTPDKPRK
>FUSION-ENST00000523797.1:53551-ENST00000648948.2:147205|751
KGLLGLSFHIR
>ENST00000368176.8|SNV-17483-G-A|4
SQINVHRVPVADVSLK
>FUSION-ENST00000526328.6:309-ENST00000518696.5:13279|336
MDSTLWKCK
>FUSION-ENST00000523797.1:53551-ENST00000648948.2:147205|2107
MPVIPALWEAEASGSSELR
>ENST00000529458.5|SNV-24555-C-T|6
EPEGPTGLSSGMLAVRECHEWK
>FUSION-ENST00000591884.2:10090-ENST00000522162.1:137194|57
MEQNRTGIFK
>FUSION-ENST00000413987.1:2181-ENST00000652379.1:25317|170
SKGSRVQIPESGVAEMGAAR
>FUSION-ENST00000526328.6:309-ENST00000518696.5:13279|185
MFVIPNLCRHSIIFKNK
>FUSION-ENST00000413987.1:2181-ENST00000652379.1:25317|612
LYGNRLLYDRCR
>FUSION-ENST00000413987.1:2181-ENST00000652379.1:25317|478
WPAGRPPLPGGSS
>FUSION-ENST00000523797.1:53551-ENST00000648948.2:147205|920
PVYPFIYSLSHSCII
>FUSION-ENST00000523797.1:53551-ENST00000648948.2:147205|1605
PEVVPAVPFCQFNR
>FUSION-ENST00000409003.5:182286-ENST00000518696.5:2094|10
QHDITGKQWATFARIWYLLDGK
>FUSION-ENST00000413987.1:2181-ENST00000652379.1:25317|957
HHLDPLR
>ENST00000487241.1|SNV-258813-G-A|5
STMVTTRSSQRR
>FUSION-ENST00000523797.1:53551-ENST00000648948.2:147205|2175
VPPKQLQ
>FUSION-ENST00000591884.2:10090-ENST00000522162.1:137194|178
TFADNSLTCLNFLTYYKPFFL
>FUSION-ENST00000523797.1:53551-ENST00000648948.2:147205|1826
MLFGITLKVYIYSWR
>ENST00000302450.11|INDEL-83-C-CC|15
VGPGPYR
>FUSION-ENST00000523797.1:53551-ENST00000648948.2:147205|672
GLLSSLPHKTARIC
>FUSION-ENST00000523797.1:53551-ENST00000648948.2:147205|1396
SLPMPMS
>FUSION-ENST00000526328.6:309-ENST00000518696.5:13279|22
MVVDHLR
>FUSION-ENST00000523797.1:53551-ENST00000648948.2:147205|16
MQSFIFFLK
>FUSION-ENST00000523797.1:53551-ENST00000648948.2:147205|446
LTVPSGIPPKGPA
>FUSION-ENST00000523797.1:53551-ENST00000648948.2:147205|161
MLPCVAN
>FUSION-ENST00000523797.1:53551-ENST00000648948.2:147205|199
SYSFHFFARPR
>FUSION-ENST00000523797.1:53551-ENST00000648948.2:147205|1491
VSSFIHVPTKDMNSSFFMAA
>ENST00000371920.4|SNV-16761-C-T|5
SHGQSERSYGHSER
>FUSION-ENST00000523797.1:53551-ENST00000648948.2:147205|2427
GGLRAACRCPSPKPAVSPNANPQVW
>FUSION-ENST00000413987.1:2181-ENST00000652379.1:25317|1453
TERDPVSR
>FUSION-ENST00000413987.1:2181-ENST00000652379.1:25317|76
MPGRFLPFFNLIF
>FUSION-ENST00000591884.2:10090-ENST00000522162.1:137194|93
GTHILLQFTPNQNQYQNR
>FUSION-ENST00000523797.1:53551-ENST00000648948.2:147205|1263
FFPSFSSFPK
>FUSION-ENST00000523797.1:53551-ENST00000648948.2:147205|1016
VLGVSPKLLGIPSR
>FUSION-ENST00000591884.2:10090-ENST00000522162.1:137194|179
MTFADNSLTCLNFLTYYKPFFL
>FUSION-ENST00000523797.1:53551-ENST00000648948.2:147205|198
MSYSFHFFARPRSLGPVSPCPS
>FUSION-ENST00000413987.1:2181-ENST00000652379.1:25317|481
CGRPGRPR
>FUSION-ENST00000567740.5:5063-ENST00000560676.5:258803|193
HPLNGMN
>FUSION-ENST00000287380.6:42373-ENST00000327835.7:53166|75
QSVGIQKVGSIKR
>FUSION-ENST00000523797.1:53551-ENST00000648948.2:147205|816
NGLSGTCL
>FUSION-ENST00000523797.1:53551-ENST00000648948.2:147205|913
TERDSVSKK
>FUSION-ENST00000649774.1:323-ENST00000338702.3:28606|3
MCKFSSFLPGTICCQTLD
>ENST00000371920.4|SNV-16761-C-T|4
SHGQSERSYGHSERSHGHSER
>FUSION-ENST00000591884.2:10090-ENST00000522162.1:137194|432
SIMLAQRDTLRWGHSGAIR
>FUSION-ENST00000413987.1:2181-ENST00000652379.1:25317|1288
IRNGVRR
>FUSION-ENST00000413987.1:2181-ENST00000652379.1:25317|40
HLTCRGDLELLGSRDPPASASR
>FUSION-ENST00000523797.1:53551-ENST00000648948.2:147205|1697
ISADCNLCLPGSSNCPASASR
>FUSION-ENST00000523797.1:53551-ENST00000648948.2:147205|1262
MFFPSFSSFPKDR
>FUSION-ENST00000526328.6:309-ENST00000518696.5:13279|65
MYYFCFK
>FUSION-ENST00000321990.5:47522-ENST00000578697.1:114557|6
DRKTTENVSK
>FUSION-ENST00000413987.1:2181-ENST00000652379.1:25317|916
LRDLGFLMAK
>FUSION-ENST00000523797.1:53551-ENST00000648948.2:147205|1059
FPQIFID
>ENST00000429027.6|SNV-157741-G-C|1
HVYVPDTR
>FUSION-ENST00000523797.1:53551-ENST00000648948.2:147205|2434
EGGSRRPDLRPPGAASRAAK
>FUSION-ENST00000523797.1:53551-ENST00000648948.2:147205|1325
MAGSNGISGSRSLRNHHTDFHNG
>ENST00000504582.5|SNV-315039-C-A|1
MEKNHQH
>FUSION-ENST00000413987.1:2181-ENST00000652379.1:25317|70
SGDLSLPNSWDYR
>FUSION-ENST00000523797.1:53551-ENST00000648948.2:147205|2382
FVSQYLCVLYLWLSLVGK
>ENST00000345136.7|SNV-43739-C-T|2
LKAGVAAPATQVAQVTLQSV
>FUSION-ENST00000567740.5:5063-ENST00000560676.5:258803|146
VVGHSDLK
>FUSION-ENST00000526328.6:309-ENST00000518696.5:13279|364
VITIAIICSITANERK
>ENST00000261884.8|SNV-36329-G-C|5
SWYTPHRGRLCIAATAK
>FUSION-ENST00000413987.1:2181-ENST00000652379.1:25317|864
LLLSVLLHK
>FUSION-ENST00000591884.2:10090-ENST00000522162.1:137194|463
MLSCLPPCKT
>FUSION-ENST00000523797.1:53551-ENST00000648948.2:147205|2373
NTGTDYLKHMLPL
>FUSION-ENST00000373325.6:6916-ENST00000374864.9:6153|4
QKLPVFKVPCISR
>FUSION-ENST00000373459.4:28694-ENST00000621317.4:165944|5
GAPGAHPRTSSPHTR
>FUSION-ENST00000567740.5:5063-ENST00000560676.5:258803|118
MLVWKDT
>FUSION-ENST00000413987.1:2181-ENST00000652379.1:25317|1274
HTDIQERK
>FUSION-ENST00000523797.1:53551-ENST00000648948.2:147205|2251
MASSNRRWFLHLK
>FUSION-ENST00000523797.1:53551-ENST00000648948.2:147205|1803
RVASSREHLLLR
>FUSION-ENST00000523797.1:53551-ENST00000648948.2:147205|490
NNFKWIYR
>FUSION-ENST00000413987.1:2181-ENST00000652379.1:25317|1182
MIHLPGPPK
>FUSION-ENST00000523797.1:53551-ENST00000648948.2:147205|2039
MQVIGGK
>FUSION-ENST00000413987.1:2181-ENST00000652379.1:25317|884
FHPFHSTVSWGVSVRTVSGCL
>FUSION-ENST00000523797.1:53551-ENST00000648948.2:147205|245
YFIYFFLR
>FUSION-ENST00000523797.1:53551-ENST00000648948.2:147205|1295
ALFCSIDLYL
>FUSION-ENST00000523797.1:53551-ENST00000648948.2:147205|796
MFCLLERKR
>FUSION-ENST00000413987.1:2181-ENST00000652379.1:25317|801
MTGVSHRPRPIYLFINFESR
>FUSION-ENST00000591884.2:10090-ENST00000522162.1:137194|319
ANMGKPSSLLKIQK
>FUSION-ENST00000567740.5:5063-ENST00000560676.5:258803|104
LQSSSCWS
>FUSION-ENST00000413987.1:2181-ENST00000652379.1:25317|1417
CHVWLISYF
>ENST00000436636.7|SNV-249217-C-T|1
YFHHRNIATYYGAFIKK
>FUSION-ENST00000567740.5:5063-ENST00000560676.5:258803|173
RKAAGLLGYAFSFTSCFR
>FUSION-ENST00000567740.5:5063-ENST00000560676.5:258803|142
SFLNSETLNSSSLLINK
>FUSION-ENST00000526328.6:309-ENST00000518696.5:13279|395
YLEQLFCFLEPAFAHSSP
>FUSION-ENST00000413987.1:2181-ENST00000652379.1:25317|1291
GQEFETSPANVVKPPSLLK
>FUSION-ENST00000523797.1:53551-ENST00000648948.2:147205|2131
VPVVPATWEAEVGGSLESGRSRLQ
>FUSION-ENST00000523797.1:53551-ENST00000648948.2:147205|2095
MPLNHLKEQTSS
>ENST00000466496.5|SNV-7573-C-G|3
RCYLRGRPEVQMGL
>FUSION-ENST00000519418.5:35290-ENST00000327835.7:53166|15
MAPQAVPGHAGRVK
>FUSION-ENST00000523797.1:53551-ENST00000648948.2:147205|2429
AAKGGLRAACR
>FUSION-ENST00000591884.2:10090-ENST00000522162.1:137194|350
YVCMYVCIYF
>FUSION-ENST00000567740.5:5063-ENST00000560676.5:258803|172
FYKYDFFVCI
>FUSION-ENST00000523797.1:53551-ENST00000648948.2:147205|2316
MSKKAMYISFF
>FUSION-ENST00000413987.1:2181-ENST00000652379.1:25317|664
MLLRLVSNSRPPVMR
>ENST00000434116.6|SNV-13565-C-T|7
MEKNNLFPSR
>FUSION-ENST00000523797.1:53551-ENST00000648948.2:147205|1275
EKESSVIPGWLPDFFFGDEFMK
>FUSION-ENST00000591884.2:10090-ENST00000522162.1:137194|211
MSPSFFHCTNSSLSG
>FUSION-ENST00000526328.6:309-ENST00000518696.5:13279|316
ERDNCIYKFISFFT
>FUSION-ENST00000523797.1:53551-ENST00000648948.2:147205|1906
LLFFFFFETK
>FUSION-ENST00000413987.1:2181-ENST00000652379.1:25317|1319
ENETPPP
>ENST00000316738.12|SNV-157461-G-A|2
EVNRDSDGHVSFR
>FUSION-ENST00000591884.2:10090-ENST00000522162.1:137194|485
TQGMNNLDLRSCGEWR
>FUSION-ENST00000526328.6:309-ENST00000518696.5:13279|319
MERDNCIYK
>FUSION-ENST00000523797.1:53551-ENST00000648948.2:147205|2354
NTGANSERRWDLK
>FUSION-ENST00000523797.1:53551-ENST00000648948.2:147205|428
AGETLQSWQKAKGK
>FUSION-ENST00000526328.6:309-ENST00000518696.5:13279|416
SILFAYWVR
>FUSION-ENST00000567740.5:5063-ENST00000560676.5:258803|107
TISGRLCEK
>FUSION-ENST00000523797.1:53551-ENST00000648948.2:147205|80
MDNWRMSKVER
>FUSION-ENST00000523797.1:53551-ENST00000648948.2:147205|1520
RACIRELPLIKPSDLMK
>ENST00000427191.6|SNV-186108-C-T|5
ATRNDLPVVLSSK
>FUSION-ENST00000523797.1:53551-ENST00000648948.2:147205|1828
MLFGITLK
>FUSION-ENST00000413987.1:2181-ENST00000652379.1:25317|1304
MTCPLCRRLTP
>FUSION-ENST00000413987.1:2181-ENST00000652379.1:25317|871
FYRPFLSGKNR
>ENST00000636805.1|SNV-101913-A-G|3
NEGTVLDLSSIDSSR
>FUSION-ENST00000523797.1:53551-ENST00000648948.2:147205|506
LVLNSWAQAVLQPWPPK
>ENST00000311208.13|MNV-2443-GAA-G|2
ADLEMQIEPQGGAGLPEEEPR
>FUSION-ENST00000413987.1:2181-ENST00000652379.1:25317|840
RPCHRQAGR
>ENST00000302450.11|INDEL-83-C-CC|8
AAEKASGVPCSQGK
>FUSION-ENST00000523797.1:53551-ENST00000648948.2:147205|2396
MMSSRVEHSVPYLK
>FUSION-ENST00000523797.1:53551-ENST00000648948.2:147205|435
MHEWNGACRTERCSG
>FUSION-ENST00000523797.1:53551-ENST00000648948.2:147205|1447
CCEYFLPVCGLFFLPVR
>FUSION-ENST00000523797.1:53551-ENST00000648948.2:147205|1642
SLRPAWGS
>FUSION-ENST00000413987.1:2181-ENST00000652379.1:25317|84
GTAGSDIWCMCLAEEPMGR
>ENST00000424392.5|SNV-73515-G-C|4
IPNEHKKPAQVFRK
>FUSION-ENST00000378164.7:37310-ENST00000521788.1:106896|9
QPNSSGPRENSGSTVCDCGRYR
>FUSION-ENST00000523797.1:53551-ENST00000648948.2:147205|2421
GTGYTFKLK
>ENST00000648058.1|SNV-58048-C-T|1
CLCLSVTVLYPLRSKER
>ENST00000378588.5|SNV-29571-G-C|1
QNTLYGRPNWDNEFKTIASQHPNTR
>FUSION-ENST00000591884.2:10090-ENST00000522162.1:137194|476
MMNDMVWLYPHPNLILNCSSHNSR
>FUSION-ENST00000413987.1:2181-ENST00000652379.1:25317|1130
LSVSVSGSRYPPPSLFLQKK
>FUSION-ENST00000526328.6:309-ENST00000518696.5:13279|119
SSFSIEIVKYFFPWRER
>FUSION-ENST00000591884.2:10090-ENST00000522162.1:137194|133
HLGHLRVTGLRIFDR
>FUSION-ENST00000526328.6:309-ENST00000518696.5:13279|335
DSTLWKCK
>FUSION-ENST00000413987.1:2181-ENST00000652379.1:25317|902
AQDADSFFAVVRTQS
>ENST00000405093.8|SNV-14024-T-A|5
AFMGVKNWPWMKLNFK
>FUSION-ENST00000523797.1:53551-ENST00000648948.2:147205|1406
MPSYFLYF
>FUSION-ENST00000523797.1:53551-ENST00000648948.2:147205|2293
MSGSFLK
>ENST00000485618.1|SNV-16608-T-C|3
MSILCPPLLGRRPPPAKCR
>FUSION-ENST00000523797.1:53551-ENST00000648948.2:147205|1129
INNYLLIKIIKTIEHN
>FUSION-ENST00000567740.5:5063-ENST00000560676.5:258803|212
GNRAGPSAQR
>FUSION-ENST00000523797.1:53551-ENST00000648948.2:147205|526
FIVEHLKK
>FUSION-ENST00000526328.6:309-ENST00000518696.5:13279|317
MERDNCIYKFISFFT
>FUSION-ENST00000523797.1:53551-ENST00000648948.2:147205|1308
LLIVSLTDVSSVLLLKAQVLSI
>FUSION-ENST00000523797.1:53551-ENST00000648948.2:147205|1844
MFDMVTASHMWPIKLK
>FUSION-ENST00000523797.1:53551-ENST00000648948.2:147205|1270
HLKLPSK
>FUSION-ENST00000567740.5:5063-ENST00000560676.5:258803|89
TLPFFFFTLAQ
>FUSION-ENST00000413987.1:2181-ENST00000652379.1:25317|1309
LPGPPKVLETTGLSR
>FUSION-ENST00000523797.1:53551-ENST00000648948.2:147205|925
IAISFLKYDR
>ENST00000476355.5|SNV-3319-G-T|2
ENSLTDIWLMIQKNSFK
>ENST00000367119.1|SNV-5220-C-T|2
SCTTLTFKPCSRAITPECVVGWSR
>ENST00000638378.1|SNV-21812-G-C|2
YTCFAENFMGKANSTGILSVPDATK
>FUSION-ENST00000523797.1:53551-ENST00000648948.2:147205|1468
SFRGWVRWLMPVIPALWEAEVGGSR
>FUSION-ENST00000523797.1:53551-ENST00000648948.2:147205|778
VMSLVPCMSNTLCSAWLVSVTE
>FUSION-ENST00000398532.9:1410-ENST00000394126.5:25061|132
SERDTMVSYSSVLTAISK
>FUSION-ENST00000591884.2:10090-ENST00000522162.1:137194|74
LTGCLNCPLITSLPSQGTK
>FUSION-ENST00000591884.2:10090-ENST00000522162.1:137194|67
RQNPSDTELKK
>FUSION-ENST00000591884.2:10090-ENST00000522162.1:137194|125
LASLFHTK
>FUSION-ENST00000523797.1:53551-ENST00000648948.2:147205|554
MRSCFLYSLV
>FUSION-ENST00000591884.2:10090-ENST00000522162.1:137194|496
FHTDHSWAK
>ENST00000358743.5|SNV-24670-G-C|2
AQEIQAATLAGR
>FUSION-ENST00000413987.1:2181-ENST00000652379.1:25317|12
GFGVLSCCPRWSRTPVLK
>FUSION-ENST00000523797.1:53551-ENST00000648948.2:147205|2400
MKMMSSR
>FUSION-ENST00000523797.1:53551-ENST00000648948.2:147205|832
EYVVETH
>FUSION-ENST00000523797.1:53551-ENST00000648948.2:147205|844
FCKAIGECSVFWR
>FUSION-ENST00000523797.1:53551-ENST00000648948.2:147205|682
TVEYARAVCPIQEAPQAPHR
>FUSION-ENST00000413987.1:2181-ENST00000652379.1:25317|1196
PLSPPPPKMK
>FUSION-ENST00000413987.1:2181-ENST00000652379.1:25317|385
LECSKQARAAWIPQLGIME
>ENST00000417368.7|SNV-45680-G-A|1
DGNIEITVESDMKNQIEQLGKK
>FUSION-ENST00000523797.1:53551-ENST00000648948.2:147205|484
MELAGLNAALGESVSVW
>FUSION-ENST00000413987.1:2181-ENST00000652379.1:25317|511
CSRVCPGVDQR
>FUSION-ENST00000523797.1:53551-ENST00000648948.2:147205|2149
MTKIIPLGGVR
>ENST00000487358.5|SNV-27463-G-A|8
MYLGTTTESLHK
>FUSION-ENST00000413987.1:2181-ENST00000652379.1:25317|555
CFRLPLWR
>FUSION-ENST00000591884.2:10090-ENST00000522162.1:137194|118
WYWSLIGLWR
>FUSION-ENST00000413987.1:2181-ENST00000652379.1:25317|548
FWGQVSVSR
>FUSION-ENST00000523797.1:53551-ENST00000648948.2:147205|1256
MECFNML
>FUSION-ENST00000413987.1:2181-ENST00000652379.1:25317|71
LFIFFSFGAGPPGLLSLR
>FUSION-ENST00000523797.1:53551-ENST00000648948.2:147205|1945
PIVPAIQEDEVGGLLVPGR
>FUSION-ENST00000523797.1:53551-ENST00000648948.2:147205|492
NNNLLHTIKNNFK
>ENST00000461483.5|SNV-1717-C-T|1
SHTSAAGYCSNLGIPIGTRK
>FUSION-ENST00000591884.2:10090-ENST00000522162.1:137194|204
MIFIPDKLNFTIILVCY
>ENST00000514918.5|SNV-2300-C-G|6
EQYLPMCWTERDNLELK
>ENST00000370425.8|SNV-51752-T-C|2
DGAAYHHAGMELPDR
>FUSION-ENST00000523797.1:53551-ENST00000648948.2:147205|1064
FSLYLHRSLKNATGM
>ENST00000369684.5|SNV-42799-C-T|2
ASAPVPVPLPAAPDGSR
>ENST00000310398.7|SNV-19373-C-G|1
KPLMVIHHLEDCQYCQALKK
>FUSION-ENST00000526328.6:309-ENST00000518696.5:13279|118
YFFPWRER
>FUSION-ENST00000591884.2:10090-ENST00000522162.1:137194|47
WAVCLWISFLPFSFYFFFLWKQK
>FUSION-ENST00000523797.1:53551-ENST00000648948.2:147205|512
MCHHAQLIYFLLEKEGGGGQAR
>ENST00000327827.12|SNV-601-C-A|2
LWHLFQNSDTAVAQLYK
>FUSION-ENST00000287380.6:42373-ENST00000327835.7:53166|76
QSVGIQKVGSIK
>ENST00000325617.10|INDEL-35414-A-AA|1
AALEKPMDLEEEKKAK
>FUSION-ENST00000523797.1:53551-ENST00000648948.2:147205|1344
MLVCCTH
>FUSION-ENST00000523797.1:53551-ENST00000648948.2:147205|2042
DGVSPCWPGWSQTPDLR
>ENST00000312481.11|SNV-43415-G-A|4
FLILITDRVAQDDVRDPAR
>FUSION-ENST00000523797.1:53551-ENST00000648948.2:147205|2353
RWDLKSLII
>ENST00000570164.5|SNV-1546-G-A|1
NSTGMLGRIVFAWWKGSK
>FUSION-ENST00000523797.1:53551-ENST00000648948.2:147205|2441
REIAGTSAGFARTR
>FUSION-ENST00000413987.1:2181-ENST00000652379.1:25317|866
TRLLLSVLLHK
>ENST00000540644.1|SNV-42741-G-T|1
AGSTYPQK
>FUSION-ENST00000413987.1:2181-ENST00000652379.1:25317|591
MWGRGCRCASGPAAGVGLPGPVDQR
>FUSION-ENST00000413987.1:2181-ENST00000652379.1:25317|944
NSSLQHTRPLAGEFLSMSVK
>FUSION-ENST00000523797.1:53551-ENST00000648948.2:147205|1567
MSWLCLVK
>FUSION-ENST00000591884.2:10090-ENST00000522162.1:137194|191
SDHKVRFL
>FUSION-ENST00000523797.1:53551-ENST00000648948.2:147205|1261
FFPSFSSFPKDR
>FUSION-ENST00000591884.2:10090-ENST00000522162.1:137194|396
TLYFCGCGILCSSLTVHH
>FUSION-ENST00000523797.1:53551-ENST00000648948.2:147205|2255
LSSRLCYSICRAQAE
>ENST00000621676.4|SNV-11536-G-T|6
DYLVQKLQKQSQQIAQYELR
>FUSION-ENST00000413987.1:2181-ENST00000652379.1:25317|290
KVKAGALAGR
>FUSION-ENST00000523797.1:53551-ENST00000648948.2:147205|567
YFFIFETEFRSCCLGWIAVV
>FUSION-ENST00000523797.1:53551-ENST00000648948.2:147205|361
WVQPFDSDFCIR
>FUSION-ENST00000413987.1:2181-ENST00000652379.1:25317|248
LIEPSSSWFPPKFPSG
>FUSION-ENST00000523797.1:53551-ENST00000648948.2:147205|2263
LQQFSHIIRFHF
>FUSION-ENST00000523797.1:53551-ENST00000648948.2:147205|2290
MFTASSPGVDSISGNHFLCSSLR
>FUSION-ENST00000523797.1:53551-ENST00000648948.2:147205|1900
AQPRLHFLK
>FUSION-ENST00000526328.6:309-ENST00000518696.5:13279|256
MGFVFSSCK
>FUSION-ENST00000523797.1:53551-ENST00000648948.2:147205|1890
MWVSCRLCVFRFFDSTSTK
>FUSION-ENST00000413987.1:2181-ENST00000652379.1:25317|765
MEKSRLN
>FUSION-ENST00000523797.1:53551-ENST00000648948.2:147205|1891
WVSCRLCVFR
>FUSION-ENST00000523797.1:53551-ENST00000648948.2:147205|917
FIDNHAL
>FUSION-ENST00000523797.1:53551-ENST00000648948.2:147205|384
SEALHLANIFFISIFYELFCIFLKF
>ENST00000357162.6|SNV-804491-G-C|2
GDEDWSRHVCLESK
>ENST00000518520.1|SNV-1911-C-T|1
CCLHLAPLSHSPDGEGGSLAR
>FUSION-ENST00000413987.1:2181-ENST00000652379.1:25317|1377
MPSVALGFSPFGSFDRRNPTQR
>ENST00000478265.1|SNV-744463-C-A|4
ISHQCQSRSCR
>FUSION-ENST00000523797.1:53551-ENST00000648948.2:147205|2211
VPQAVLKLLSSGNPPTFSQSAR
>FUSION-ENST00000523797.1:53551-ENST00000648948.2:147205|808
VVHPHQS
>FUSION-ENST00000591884.2:10090-ENST00000522162.1:137194|391
CKICGSGTGR
>FUSION-ENST00000413987.1:2181-ENST00000652379.1:25317|922
TDGVSYQCSFVNR
>FUSION-ENST00000413987.1:2181-ENST00000652379.1:25317|679
SWLTAPSASRVRALLLPQPPD
>ENST00000373845.6|SNV-92799-T-G|5
LKKTSSNESNK
>FUSION-ENST00000526328.6:309-ENST00000518696.5:13279|219
MLLLQLQFASLS
>ENST00000311320.9|SNV-2791-C-T|2
AQGPGAFGSHLSLLSPVELEQVR
>FUSION-ENST00000523797.1:53551-ENST00000648948.2:147205|274
IQLLFLSFLPVLWVWFLNLSF
>FUSION-ENST00000413987.1:2181-ENST00000652379.1:25317|355
FSLIKNESRR
>FUSION-ENST00000413987.1:2181-ENST00000652379.1:25317|353
RFEDDQIPS
>FUSION-ENST00000591884.2:10090-ENST00000522162.1:137194|385
HLYLTEHCTSVDVGFFALP
>FUSION-ENST00000523797.1:53551-ENST00000648948.2:147205|1497
NALSSENLEEGHPSQPWLSP
>FUSION-ENST00000567740.5:5063-ENST00000560676.5:258803|11
MLLKARML
>FUSION-ENST00000413987.1:2181-ENST00000652379.1:25317|1058
PEEFSQCASARVLSDL
>FUSION-ENST00000523797.1:53551-ENST00000648948.2:147205|1673
ASQRLSAYMPPRDLVIF
>FUSION-ENST00000523797.1:53551-ENST00000648948.2:147205|284
CCEICVR
>ENST00000528011.2|SNV-5078-A-C|3
DHASNIYKGGCITKLATFIQEHLR
>FUSION-ENST00000523797.1:53551-ENST00000648948.2:147205|1614
DRVLLCWPGWSQTPDLRR
>FUSION-ENST00000413987.1:2181-ENST00000652379.1:25317|572
SLCRDPFWR
>FUSION-ENST00000591884.2:10090-ENST00000522162.1:137194|66
QNPSDTELK
>ENST00000569516.5|SNV-126759-G-A|7
MGGLCPGPSRR
>ENST00000251864.6|INDEL-47989-C-CA|2
AECFKYR
>ENST00000521959.5|INDEL-61668-C-CA|13
MLTTPPRTPIPR
>FUSION-ENST00000526328.6:309-ENST00000518696.5:13279|228
SGIHPELIFVCGIRK
>FUSION-ENST00000287380.6:42373-ENST00000327835.7:53166|74
VGSIKREMTFTFQSEDLK
>FUSION-ENST00000413987.1:2181-ENST00000652379.1:25317|97
SALPIIVK
>FUSION-ENST00000523797.1:53551-ENST00000648948.2:147205|1094
ELMSLIYIYPMSLPF
>ENST00000506888.5|SNV-69422-G-C|1
AAVYTIPLRYTRTSDK
>FUSION-ENST00000526328.6:309-ENST00000518696.5:13279|280
MYLGMGLLGQMVFLSVGL
>ENST00000368680.4|SNV-14680-C-T|3
VWTYWLLGER
>ENST00000505068.5|SNV-3669-A-T|3
LSFSFELK
>ENST00000358415.9|SNV-29158-G-A|3
LWAYLTINQLLAKRSLAPTAAAK
>ENST00000461876.5|INDEL-83-C-CC|19
HQTIRPK
>FUSION-ENST00000523797.1:53551-ENST00000648948.2:147205|1397
KSLPMPMS
>FUSION-ENST00000523797.1:53551-ENST00000648948.2:147205|1033
QLVIQMLAVIEMTLLQYK
>ENST00000470196.5|SNV-7519-T-G|6
LHTELPQLRCGDWPGPAGQR
>FUSION-ENST00000413987.1:2181-ENST00000652379.1:25317|921
MTDGVSYQCSFVNRVR
>ENST00000368192.9|SNV-4274-A-G|1
YYYNKRILR
>FUSION-ENST00000413987.1:2181-ENST00000652379.1:25317|1351
TRGTGDAEACLREEGWK
>FUSION-ENST00000413987.1:2181-ENST00000652379.1:25317|1531
SFFLFSLDGVSLLSPR
>ENST00000426216.6|SNV-260815-G-C|1
GADVAMSPIVQYNDWLEQECGNMAR
>FUSION-ENST00000413987.1:2181-ENST00000652379.1:25317|2
IIIIVGVISRVEVISNF
>FUSION-ENST00000526328.6:309-ENST00000518696.5:13279|234
MLDIRPLSDA
>ENST00000612238.4|SNV-36099-C-G|2
VHKSWSWWTLESESCR
>ENST00000374580.10|SNV-179071-A-G|2
NISSEHSMSSTPLAIGEK
>ENST00000356297.5|SNV-400817-C-A|2
MATELSALNPHWEGNTVYKEARK
>FUSION-ENST00000523797.1:53551-ENST00000648948.2:147205|1850
MPSHVGVL
>FUSION-ENST00000523797.1:53551-ENST00000648948.2:147205|370
SGINFLVVNK
>FUSION-ENST00000413987.1:2181-ENST00000652379.1:25317|237
KPGSLAWSRAWNASA
>FUSION-ENST00000523797.1:53551-ENST00000648948.2:147205|143
GWSCCLGWQKWK
>FUSION-ENST00000523797.1:53551-ENST00000648948.2:147205|1403
IVSFAVQK
>FUSION-ENST00000413987.1:2181-ENST00000652379.1:25317|102
CCCHGNPAQYERNRR
>FUSION-ENST00000523797.1:53551-ENST00000648948.2:147205|1808
ILLRPGMR
>ENST00000476102.1|SNV-7835-C-G|1
VEDEGWYECR
>FUSION-ENST00000413987.1:2181-ENST00000652379.1:25317|57
MLFLMFSVGR
>FUSION-ENST00000523797.1:53551-ENST00000648948.2:147205|1502
RICVKYK
>FUSION-ENST00000523797.1:53551-ENST00000648948.2:147205|2193
MCISCGYRSWSPQNNYSSNIEDH
>ENST00000627895.2|SNV-13899-G-A|2
GRLYQVEYAFK
>FUSION-ENST00000523797.1:53551-ENST00000648948.2:147205|2346
MGLKKPYYLR
>FUSION-ENST00000523797.1:53551-ENST00000648948.2:147205|895
MLPTATNWSFSDLYFGFN
>FUSION-ENST00000413987.1:2181-ENST00000652379.1:25317|308
MWRTEDPLPGAARGGPK
>FUSION-ENST00000413987.1:2181-ENST00000652379.1:25317|161
GQSVLRDGR
>ENST00000301618.8|MNV-69536-AAGG-A|3
EASIWKGKK
>FUSION-ENST00000413987.1:2181-ENST00000652379.1:25317|839
PCHRQAGR
>ENST00000236914.7|SNV-93301-G-A|1
SLQFDQQEFVCLKFLVLFSLDVK
>FUSION-ENST00000523797.1:53551-ENST00000648948.2:147205|50
MPTGLVR
>FUSION-ENST00000523797.1:53551-ENST00000648948.2:147205|783
VLGSLQPLPPGFE
>ENST00000394226.2|SNV-8066-C-A|5
QGKKSNLHNSQSCILGTVSLHHK
>ENST00000403980.1|SNV-3634-C-T|3
TRRLDFAMEGNL
>FUSION-ENST00000409003.5:182281-ENST00000521648.5:64228|1
QHDITDPFCLL
>FUSION-ENST00000567740.5:5063-ENST00000560676.5:258803|82
SELVVIP
>FUSION-ENST00000413987.1:2181-ENST00000652379.1:25317|197
GPCLGKR
>FUSION-ENST00000591884.2:10090-ENST00000522162.1:137194|104
LLQDKTPR
>ENST00000497914.5|SNV-48850-G-A|3
AVLWRQRGCR
>ENST00000332853.9|SNV-7747-G-A|3
VVQYYGNFSHSAK
>ENST00000488213.5|SNV-3488-C-T|5
MVPWMMVNTTSLMIGLPGLTSLSM
>ENST00000368680.4|SNV-14680-C-T|2
VWTYWLLGERGSSTR
>FUSION-ENST00000413987.1:2181-ENST00000652379.1:25317|714
DGVSEARPPWLPR
>FUSION-ENST00000523797.1:53551-ENST00000648948.2:147205|1000
MESHLGF
>FUSION-ENST00000526328.6:309-ENST00000518696.5:13279|394
MVRNVIFYS
>FUSION-ENST00000523797.1:53551-ENST00000648948.2:147205|202
PGTAKPQR
>FUSION-ENST00000591884.2:10090-ENST00000522162.1:137194|38
RPGEALAKLT
>FUSION-ENST00000523797.1:53551-ENST00000648948.2:147205|1351
MGFHRVGQDGLDLLTS
>FUSION-ENST00000591884.2:10090-ENST00000522162.1:137194|472
NDMVWLYPHPNLILNCSSHNSRVI
>FUSION-ENST00000526328.6:309-ENST00000518696.5:13279|90
NCKIFFSMERK
>FUSION-ENST00000523797.1:53551-ENST00000648948.2:147205|21
KCVLIGPWAGPEKAP
>ENST00000476355.5|SNV-3319-G-T|7
MSGKENSLTDIWLMIQK
>ENST00000222728.3|SNV-4750-A-C|5
QTYTRYQTLALEK
>FUSION-ENST00000413987.1:2181-ENST00000652379.1:25317|715
FRDGVSEARPPWLPRQPR
>FUSION-ENST00000567740.5:5063-ENST00000560676.5:258803|40
QCVVITVL
>FUSION-ENST00000523797.1:53551-ENST00000648948.2:147205|296
LAAVQKY
>FUSION-ENST00000413987.1:2181-ENST00000652379.1:25317|206
MGSPRERGPCLGK
>FUSION-ENST00000567740.5:5063-ENST00000560676.5:258803|183
MLFLLPPVSEI
>ENST00000295453.8|INDEL-513-G-GAT|6
DKLGPEIPSWPWTASR
>FUSION-ENST00000526328.6:309-ENST00000518696.5:13279|404
EWSLFSR
>ENST00000368722.5|INDEL-2837-C-CC|3
QSHGAAPCSGGQPVTQPHQWASR
>ENST00000370425.8|SNV-51752-T-C|4
DILKDGAAYHHAGMELPDR
>FUSION-ENST00000519635.1:1092-ENST00000648948.2:147205|48
DLGAGKEMGRTFPK
>FUSION-ENST00000523797.1:53551-ENST00000648948.2:147205|379
LTATSASWVQVILLPQPLK
>ENST00000444294.7|SNV-47038-C-A|4
YDNHPDPAFGVARARVVK
>ENST00000469300.6|SNV-27265-C-T|1
AVDPAVSSSLAALSRP
>FUSION-ENST00000413987.1:2181-ENST00000652379.1:25317|402
MVAKLKLK
>FUSION-ENST00000413987.1:2181-ENST00000652379.1:25317|726
ASMVKPRLYSQYTTLAGRCAVLYCL
>FUSION-ENST00000523797.1:53551-ENST00000648948.2:147205|996
IGTRAAR
>ENST00000263955.9|SNV-38969-C-G|4
ENIREDSSMVSKR
>ENST00000493253.5|INDEL-2442-A-AAG|5
QIEGTSR
>FUSION-ENST00000413987.1:2181-ENST00000652379.1:25317|449
IKPCMSEYARPVQ
>FUSION-ENST00000523797.1:53551-ENST00000648948.2:147205|14
MQSFIFFLKYFR
>ENST00000610727.1|SNV-96705-C-T|SNV-96737-G-A|1
ELQGISWESPLDKVDK
>FUSION-ENST00000621615.1:220-ENST00000652379.1:25317|11
DPPASASRSAVMTRVGTVR
>ENST00000493253.5|INDEL-2442-A-AAG|2
MQIEGTSRRSWPT
>FUSION-ENST00000591884.2:10090-ENST00000522162.1:137194|15
PMQTLDR
>FUSION-ENST00000523797.1:53551-ENST00000648948.2:147205|717
MLELCVLYRRPLRPLTEYVCL
>FUSION-ENST00000523797.1:53551-ENST00000648948.2:147205|2372
MHQEASHWLNK
>FUSION-ENST00000523797.1:53551-ENST00000648948.2:147205|933
MEACNLLKFSFNYIE
>ENST00000427191.6|INDEL-176970-C-CA|2
TVQVPIQKR
>ENST00000488038.5|SNV-37616-A-T|5
AQKLSFGFYK
>FUSION-ENST00000591884.2:10090-ENST00000522162.1:137194|121
VTGLRIFDRK
>FUSION-ENST00000591884.2:10090-ENST00000522162.1:137194|438
MKSIMLAQR
>FUSION-ENST00000526328.6:309-ENST00000518696.5:13279|94
KIIFQHRNCK
>ENST00000497914.5|SNV-48828-G-C|SNV-48850-G-A|7
EMGQFYEAQSCLVEAERLPAGQRR
>FUSION-ENST00000523797.1:53551-ENST00000648948.2:147205|782
MASLVSFTTR
>ENST00000506888.5|SNV-69422-G-C|12
MTLMAAVYTIPLR
>ENST00000497914.5|SNV-48850-G-A|11
MGQFYEAESCLVEAER
>FUSION-ENST00000413987.1:2181-ENST00000652379.1:25317|1255
VGPCPFHESEKR
>FUSION-ENST00000523797.1:53551-ENST00000648948.2:147205|1471
SGSLLKSFR
>FUSION-ENST00000413987.1:2181-ENST00000652379.1:25317|681
SWLTAPSASR
>FUSION-ENST00000523797.1:53551-ENST00000648948.2:147205|859
MVKPCLY
>FUSION-ENST00000413987.1:2181-ENST00000652379.1:25317|476
MDENHERR
>FUSION-ENST00000523797.1:53551-ENST00000648948.2:147205|2389
VEHSVPYLKTYEQCDASTR
>FUSION-ENST00000591884.2:10090-ENST00000522162.1:137194|366
LFYFMYVCMYVCMYLFLR
>FUSION-ENST00000413987.1:2181-ENST00000652379.1:25317|20
YVSEMGFGVLSCCPRWSR
>FUSION-ENST00000523797.1:53551-ENST00000648948.2:147205|432
AGETLQSWQK
>FUSION-ENST00000523797.1:53551-ENST00000648948.2:147205|840
AIGECSVFWRER
>FUSION-ENST00000523797.1:53551-ENST00000648948.2:147205|1621
ESYSVAQAEVHDLGSLQPSPPGFK
>FUSION-ENST00000413987.1:2181-ENST00000652379.1:25317|1049
SGFGFLARRPKPAENFPAQDPV
>ENST00000482508.5|SNV-23182-C-T|4
MIESILYVR
>FUSION-ENST00000567740.5:5063-ENST00000560676.5:258803|46
CCDNCSIE
>ENST00000367763.7|SNV-19991-T-G|3
EQLTEHLCTIRQQNELRK
>FUSION-ENST00000523797.1:53551-ENST00000648948.2:147205|534
MITPLYSGLGDRVRHYLK
>FUSION-ENST00000413987.1:2181-ENST00000652379.1:25317|559
AWPAFGPSCVPVVGGAGR
>ENST00000341356.10|SNV-4961-C-T|3
DVDPILISLR
>ENST00000308342.7|SNV-18893-G-A|6
TRNREVRPTESHQQLCCQR
>FUSION-ENST00000413987.1:2181-ENST00000652379.1:25317|462
WGPRAVR
>ENST00000570164.5|SNV-1546-G-A|3
NSTGMLGR
>FUSION-ENST00000445741.6:182286-ENST00000518696.5:2094|9
LQAEAETAKVR
>ENST00000480583.5|SNV-23360-C-G|1
KKETHVF
>FUSION-ENST00000591884.2:10090-ENST00000522162.1:137194|105
MLLQDKTPR
>FUSION-ENST00000591884.2:10090-ENST00000522162.1:137194|325
SYVFSHSVNLCVIWIPSLFYSSKK
>FUSION-ENST00000413987.1:2181-ENST00000652379.1:25317|139
APWNGFAPREGPVPWKASR
>FUSION-ENST00000567740.5:5063-ENST00000560676.5:258803|53
MSHCAKTVFLNFAKI
>FUSION-ENST00000523797.1:53551-ENST00000648948.2:147205|429
MAGETLQSWQKAKGK
>ENST00000461876.5|INDEL-83-C-CC|18
HQTIRPKNDVTNHVVLPVKPK
>ENST00000333891.14|SNV-207269-G-C|1
HRPHAPLLPTIEDSSEEEELR
>FUSION-ENST00000526328.6:309-ENST00000518696.5:13279|315
DNCIYKFISFFT
>ENST00000517551.2|SNV-72260-G-C|1
LPLTAAFQAVAQMFSTNSFNEQEAK
>ENST00000492082.5|SNV-6170-G-C|8
ACSSVPGTMTIISLK
>FUSION-ENST00000523797.1:53551-ENST00000648948.2:147205|2428
GGLRAACR
>ENST00000368653.7|SNV-19074-A-T|5
IACRSLPDPVDTPTSSKPQSK
>FUSION-ENST00000413987.1:2181-ENST00000652379.1:25317|1239
MISGGRGRVPAWMR
>ENST00000561725.5|SNV-5171-G-C|2
AAGGSCFTLRFR
>FUSION-ENST00000413987.1:2181-ENST00000652379.1:25317|208
ARARVVCVGGR
>FUSION-ENST00000523797.1:53551-ENST00000648948.2:147205|1304
KIRLTLLGFLK
>FUSION-ENST00000413987.1:2181-ENST00000652379.1:25317|227
SEGTGDGLRCPRPIER
>ENST00000478265.1|SNV-744463-C-A|6
TRISHQCQSRSCR
>ENST00000273047.9|SNV-36669-G-C|1
GTGVDLTEPTQPTRNQCCSN
>FUSION-ENST00000413987.1:2181-ENST00000652379.1:25317|132
RPVSSRWPLK
>FUSION-ENST00000523797.1:53551-ENST00000648948.2:147205|723
MAIELESRDLR
>FUSION-ENST00000413987.1:2181-ENST00000652379.1:25317|1151
GAARSHFPGGSLGRWHSPLTR
>FUSION-ENST00000413987.1:2181-ENST00000652379.1:25317|62
SASDPSHPHYLRLQAR
>FUSION-ENST00000526328.6:309-ENST00000518696.5:13279|81
KENINFK
>FUSION-ENST00000523797.1:53551-ENST00000648948.2:147205|351
WLMPVITALCGVEAGR
>FUSION-ENST00000523797.1:53551-ENST00000648948.2:147205|1012
LLGIPSRSCSI
>ENST00000539839.1|SNV-1640-G-A|4
AHRGLLHGQHGRQR
>FUSION-ENST00000591884.2:10090-ENST00000522162.1:137194|73
LTGCLNCPLITSLPSQGTKK
>FUSION-ENST00000523797.1:53551-ENST00000648948.2:147205|1773
RVLVALHH
>FUSION-ENST00000526328.6:309-ENST00000518696.5:13279|311
MNIPGIWYAQEVLELVLHR
>FUSION-ENST00000378164.7:37310-ENST00000521788.1:106896|8
ENSGSTVCDCGR
>ENST00000503191.5|SNV-206007-C-A|12
FIKAPPRNYSMIVMFTALKPQR
>FUSION-ENST00000523797.1:53551-ENST00000648948.2:147205|2226
IEEEELSLN
>FUSION-ENST00000591884.2:10090-ENST00000522162.1:137194|271
MLVSCLNCQSSF
>FUSION-ENST00000523797.1:53551-ENST00000648948.2:147205|1333
VFDKLQTNELFFIVSCDISR
>FUSION-ENST00000522927.5:531-ENST00000394175.6:9930|5
SRFKFIGK
>ENST00000537329.1|SNV-107353-A-C|6
LMWEEWPTT
>ENST00000242323.8|SNV-56780-C-G|1
HMSGASQREGVSPR
>FUSION-ENST00000523797.1:53551-ENST00000648948.2:147205|1792
LVSNSCAQAILQSWHSKVLGS
>FUSION-ENST00000523797.1:53551-ENST00000648948.2:147205|466
IDELCYIKVR
>FUSION-ENST00000413987.1:2181-ENST00000652379.1:25317|1345
EEGWKERQLQEENK
>FUSION-ENST00000287380.6:42373-ENST00000327835.7:53166|72
REMTFTFQSEDLKR
>FUSION-ENST00000413987.1:2181-ENST00000652379.1:25317|762
MPVIPSLWDAEVDASPEVGSWR
>FUSION-ENST00000409003.5:182286-ENST00000518696.5:2094|12
QHDITGK
>ENST00000558099.1|SNV-8937-G-T|3
MREGGNSAQALGLSFSCFTLQRL
>FUSION-ENST00000523797.1:53551-ENST00000648948.2:147205|947
MVSWKAR
>FUSION-ENST00000413987.1:2181-ENST00000652379.1:25317|1063
LTCPTEVK
>FUSION-ENST00000523797.1:53551-ENST00000648948.2:147205|1152
MREHCLLGP
>ENST00000557624.1|SNV-486-C-T|2
GTGEPGARWQR
>FUSION-ENST00000567740.5:5063-ENST00000560676.5:258803|62
LFSSIFFFFFLRQSLALSPR
>FUSION-ENST00000523797.1:53551-ENST00000648948.2:147205|2158
WFVDKSRK
>FUSION-ENST00000523797.1:53551-ENST00000648948.2:147205|972
MVTSFSWAMMLK
>ENST00000539839.1|SNV-1640-G-A|5
AHRGLLHGQHGR
>FUSION-ENST00000523797.1:53551-ENST00000648948.2:147205|411
GTPLYKTLRSCETYLLS
>FUSION-ENST00000567740.5:5063-ENST00000560676.5:258803|47
MCCDNCSIE
>FUSION-ENST00000523797.1:53551-ENST00000648948.2:147205|2407
YQSLNLNILFGKR
>FUSION-ENST00000523797.1:53551-ENST00000648948.2:147205|1514
MKLSITR
>FUSION-ENST00000523797.1:53551-ENST00000648948.2:147205|1395
MVLPRFSSR
>FUSION-ENST00000413987.1:2181-ENST00000652379.1:25317|877
MEGESELNHQTQER
>FUSION-ENST00000591884.2:10090-ENST00000522162.1:137194|447
MWNCESIKPLSFINYPLLGMSLLAA
>ENST00000230588.9|SNV-41281-G-C|1
SIDLGCSGFISHQMLKRR
>FUSION-ENST00000591884.2:10090-ENST00000522162.1:137194|20
DCAVAFHSSGGDKK
>FUSION-ENST00000413987.1:2181-ENST00000652379.1:25317|1454
MTERDPVSR
>FUSION-ENST00000591884.2:10090-ENST00000522162.1:137194|510
GLSLPDCLQEKDETIGR
>ENST00000514918.5|SNV-2300-C-G|10
RHHREQYLPMCWTER
>FUSION-ENST00000567740.5:5063-ENST00000560676.5:258803|127
GDWLNKLW
>ENST00000400105.6|SNV-455120-G-C|1
WTVDEVAEFVQSLLGCEDHAKCFKK
>FUSION-ENST00000523797.1:53551-ENST00000648948.2:147205|2144
MAKLGLYKR
>FUSION-ENST00000413987.1:2181-ENST00000652379.1:25317|732
AGGSRGGQTNR
>ENST00000417368.7|SNV-45680-G-A|2
DGNIEITVESDMKNQIEQLGK
>FUSION-ENST00000523797.1:53551-ENST00000648948.2:147205|1379
MVLGLTFKSLIHVELIFV
>FUSION-ENST00000591884.2:10090-ENST00000522162.1:137194|152
MLNHTFFFFSLGYF
>FUSION-ENST00000567740.5:5063-ENST00000560676.5:258803|168
AAGLLGYAFSFTSCFR
>FUSION-ENST00000526328.6:309-ENST00000518696.5:13279|106
FSYSIPYWRK
>FUSION-ENST00000413987.1:2181-ENST00000652379.1:25317|1198
PLSPPPPK
>ENST00000306858.8|SNV-23534-A-G|4
METSSMLSSLNDECKSDNYVEPHYK
>FUSION-ENST00000523797.1:53551-ENST00000648948.2:147205|347
MPVITALCGVEAGRSLEVR
>FUSION-ENST00000413987.1:2181-ENST00000652379.1:25317|1441
LSLPKCWDDWR
>FUSION-ENST00000523797.1:53551-ENST00000648948.2:147205|1634
FTLKVCQFSKC
>FUSION-ENST00000523797.1:53551-ENST00000648948.2:147205|1995
MKLVMSLKSVISYAELDA
>FUSION-ENST00000413987.1:2181-ENST00000652379.1:25317|1517
AALGSPHPPPPRFK
>FUSION-ENST00000413987.1:2181-ENST00000652379.1:25317|319
LDGLVRPSDRPRR
>FUSION-ENST00000413987.1:2181-ENST00000652379.1:25317|672
ARPVDSFR
>FUSION-ENST00000523797.1:53551-ENST00000648948.2:147205|2043
TPPHPANFCIFGR
>FUSION-ENST00000567740.5:5063-ENST00000560676.5:258803|59
EIFIFLVEMEFHHVGQTGLK
>FUSION-ENST00000526328.6:309-ENST00000518696.5:13279|7
SFLLLTATQVDLDK
>FUSION-ENST00000523797.1:53551-ENST00000648948.2:147205|39
CQELQSPK
>FUSION-ENST00000523797.1:53551-ENST00000648948.2:147205|1
ADCIKRK
>FUSION-ENST00000413987.1:2181-ENST00000652379.1:25317|193
RRGCGVLPPPPPPR
>FUSION-ENST00000523797.1:53551-ENST00000648948.2:147205|69
SGFQSIEFHDVMLRYR
>ENST00000529458.5|SNV-24555-C-T|5
MLAVRECHEWK
>FUSION-ENST00000413987.1:2181-ENST00000652379.1:25317|747
PIIPAARK
>FUSION-ENST00000591884.2:10090-ENST00000522162.1:137194|56
EQNRTGIFK
>FUSION-ENST00000523797.1:53551-ENST00000648948.2:147205|1700
MLSLFFLFFFETESCCVTQAAR
>ENST00000514962.5|SNV-20638-T-G|6
RRWESEWISCRPSCQLK
>ENST00000295453.8|INDEL-513-G-GAT|2
LGPEIPSWPWTASRTWLCPRHTV
>FUSION-ENST00000445741.6:182286-ENST00000518696.5:2094|7
VRNIPVNYGDLK
>ENST00000644917.1|SNV-74910-G-A|2
ITDLYKNLRDGR
>FUSION-ENST00000523797.1:53551-ENST00000648948.2:147205|548
MSYATLKLGHHIPQKTLLGLAWWLL
>FUSION-ENST00000413987.1:2181-ENST00000652379.1:25317|1225
SVSLFLPVSVSASLSLSR
>FUSION-ENST00000523797.1:53551-ENST00000648948.2:147205|254
MVSSEEANCKVDSTIKP
>ENST00000388914.7|SNV-37542-G-A|5
NQLQNTVHELEAAKCLKENMLK
>FUSION-ENST00000413987.1:2181-ENST00000652379.1:25317|1068
NPRTHAGGSKTTR
>FUSION-ENST00000526328.6:309-ENST00000518696.5:13279|114
DVLSIKIINPLLFFTFNK
>FUSION-ENST00000523797.1:53551-ENST00000648948.2:147205|1563
MLVRLVSNS
>FUSION-ENST00000523797.1:53551-ENST00000648948.2:147205|72
MCKSGFQSIEFHDVMLRYR
>FUSION-ENST00000413987.1:2181-ENST00000652379.1:25317|333
MNEEFPVSAGHKLALIK
>FUSION-ENST00000621615.1:220-ENST00000652379.1:25317|21
GGSSSERR
>ENST00000354212.9|SNV-446485-C-A|3
DLSHYLNLR
>FUSION-ENST00000591884.2:10090-ENST00000522162.1:137194|3
MQTFPRRL
>FUSION-ENST00000526328.6:309-ENST00000518696.5:13279|73
MCFLKSSLKYFQILLK
>FUSION-ENST00000526328.6:309-ENST00000518696.5:13279|267
GYVPVLCPLFNGVCFFFL
>FUSION-ENST00000523797.1:53551-ENST00000648948.2:147205|320
HAWITGI
>ENST00000527037.5|SNV-24555-C-T|5
EPEGPTGLSSGMLGMSHSR
>ENST00000462201.1|SNV-72622-G-T|4
NGSHRDQGSSALSVVGGIRLPNGK
>ENST00000426898.2|SNV-132319-G-A|13
NRMNDFYIVDRDAFFNPATK
>FUSION-ENST00000523797.1:53551-ENST00000648948.2:147205|1296
HAALFLRALFCSIDLYL
>FUSION-ENST00000413987.1:2181-ENST00000652379.1:25317|527
WRGWASGCARGSGLPVTR
>FUSION-ENST00000523797.1:53551-ENST00000648948.2:147205|360
MLPRLVSNF
>FUSION-ENST00000526328.6:309-ENST00000518696.5:13279|221
ESFLHCFFGQVCQR
>ENST00000534529.5|SNV-24555-C-T|5
EPEGPTGLSSGMLDSNK
>FUSION-ENST00000523797.1:53551-ENST00000648948.2:147205|625
CFFPSNTIYVHCR
>FUSION-ENST00000578826.1:1410-ENST00000394126.5:25061|117
HDGVLLFCPHSHQ
>ENST00000342895.7|SNV-23099-C-G|1
MQNLHTLWLERNEITCLPQTISNMK
>ENST00000427191.6|INDEL-176970-C-CA|3
TVQVPIQK
>FUSION-ENST00000523797.1:53551-ENST00000648948.2:147205|1360
YFYLVHK
>ENST00000309180.6|SNV-4336-A-G|1
SNVGCMEFRKEFGR
>FUSION-ENST00000413987.1:2181-ENST00000652379.1:25317|614
VNTYRLYGNRLLYDR
>FUSION-ENST00000523797.1:53551-ENST00000648948.2:147205|1978
MRRMFPHEFPTVIFHSTVQLNESK
>FUSION-ENST00000523797.1:53551-ENST00000648948.2:147205|799
MFCLLER
>FUSION-ENST00000523797.1:53551-ENST00000648948.2:147205|736
IGNTVGKLLFKAK
>FUSION-ENST00000567740.5:5063-ENST00000560676.5:258803|152
KTCLILLMVVGHSDLK
>FUSION-ENST00000523797.1:53551-ENST00000648948.2:147205|129
SVSSHLSLFSFLPQIYF
>FUSION-ENST00000523797.1:53551-ENST00000648948.2:147205|329
HGVEALAAS
>FUSION-ENST00000413987.1:2181-ENST00000652379.1:25317|1402
MIYLCTYFQTESRSGRGEAR
>ENST00000509118.5|SNV-99694-C-G|1
KQRAHLPQTAR
>FUSION-ENST00000591884.2:10090-ENST00000522162.1:137194|136
MHLGHLRVTGLR
>ENST00000320934.8|SNV-12791-G-C|1
SIVTTDWDLHK
>FUSION-ENST00000523797.1:53551-ENST00000648948.2:147205|240
MRKVFTQNC
>ENST00000265922.8|SNV-120338-G-A|4
NTAIERRDLIR
>FUSION-ENST00000591884.2:10090-ENST00000522162.1:137194|266
MEAGWPSGTDLQGAGLWDIAGR
>FUSION-ENST00000591884.2:10090-ENST00000522162.1:137194|29
TFKLLSLQNMSKDCAVAFHSSGGDK
>FUSION-ENST00000413987.1:2181-ENST00000652379.1:25317|1015
SPQRSPYLTK
>FUSION-ENST00000523797.1:53551-ENST00000648948.2:147205|1953
KAKIIEMR
>ENST00000470300.5|SNV-81677-G-C|1
STNLHASENTGNKQDDKSSDK
>FUSION-ENST00000567740.5:5063-ENST00000560676.5:258803|32
MVIDIHLRCF
>FUSION-ENST00000413987.1:2181-ENST00000652379.1:25317|115
ERAWRNQR
>FUSION-ENST00000567740.5:5063-ENST00000560676.5:258803|22
MLTLLLFKGK
>FUSION-ENST00000591884.2:10090-ENST00000522162.1:137194|95
KGTHILLQFTPNQNQYQNR
>ENST00000433948.5|SNV-32930-G-T|3
TGPEGALVSEK
>FUSION-ENST00000523797.1:53551-ENST00000648948.2:147205|939
HSIPTFEQCQSSIR
>ENST00000567472.5|SNV-5171-G-C|6
RSPRAAGGSCFTLR
>ENST00000371951.5|SNV-322817-G-T|6
CCKRNTAEEENSANPNQDQNSR
>FUSION-ENST00000413987.1:2181-ENST00000652379.1:25317|269
PGQGEARGNSGGGP
>ENST00000456506.2|SNV-46790-A-G|1
DCSTWSSSPGRSSQ
>FUSION-ENST00000523797.1:53551-ENST00000648948.2:147205|464
VRTSYSSK
>FUSION-ENST00000413987.1:2181-ENST00000652379.1:25317|284
GGIPRPLQSAEGAPPARLARR
>ENST00000369500.3|SNV-16486-T-G|2
AEQVLLEQLDEEGGCRR
>FUSION-ENST00000378164.7:37310-ENST00000521788.1:106896|22
VCLEYLEKKAK
>ENST00000559814.5|SNV-220926-G-A|4
CSSRRMPSSSPSLSAKPSAWPTR
>FUSION-ENST00000413987.1:2181-ENST00000652379.1:25317|320
LDGLVRPSDRPR
>FUSION-ENST00000523797.1:53551-ENST00000648948.2:147205|582
YNLLTVPKLALVIELGLEFR
>FUSION-ENST00000526328.6:309-ENST00000518696.5:13279|193
MSMECFSVCLCHL
>FUSION-ENST00000523797.1:53551-ENST00000648948.2:147205|1078
VEDVEQSGQFLGR
>FUSION-ENST00000523797.1:53551-ENST00000648948.2:147205|2161
MKWFVDKSR
>FUSION-ENST00000591455.5:96-ENST00000517974.1:107945|1
ALLDSQFSYQHAIEESVVLIYG
>ENST00000378460.6|SNV-63605-C-G|1
LLSHGVPVPNWLINSYKK
>FUSION-ENST00000413987.1:2181-ENST00000652379.1:25317|1166
RLQGAEIAPLHYGPGCR
>FUSION-ENST00000523797.1:53551-ENST00000648948.2:147205|1598
NSGDVEWSHSLIVYYSRR
>ENST00000402219.7|SNV-117859-G-C|3
ILEEAHQLSEDHYK
>ENST00000507521.1|SNV-30310-G-C|1
CHRAQALE
>ENST00000243346.10|SNV-18247-A-T|5
EYPLYINQTCHRVTVSPYTVIHLK
>ENST00000515773.5|SNV-5212-G-C|1
VGLVSAAANFPESLEEPG
>ENST00000575310.1|SNV-22640-G-A|6
EGQVMKGNQVK
>ENST00000478423.6|SNV-128570-G-A|2
KDSFQVGGGETYTIGLQFAPSQR
>ENST00000493177.1|SNV-87940-C-T|6
RLVAPAAPTREFR
>FUSION-ENST00000523797.1:53551-ENST00000648948.2:147205|426
GKQDISYTR
>FUSION-ENST00000378164.7:37310-ENST00000521788.1:106896|15
KAQPIRK
>ENST00000478423.6|SNV-128570-G-A|3
FRKDSFQVGGGETYTIGLQFAPSQR
>FUSION-ENST00000523797.1:53551-ENST00000648948.2:147205|769
RSSRWHR
>FUSION-ENST00000567740.5:5063-ENST00000560676.5:258803|26
MFLNTWHNAYTFIIQRKVMR
>FUSION-ENST00000526328.6:309-ENST00000518696.5:13279|421
MGTKSILFAYWVR
>FUSION-ENST00000413987.1:2181-ENST00000652379.1:25317|8
QSACLPRPPTLLLLQA
>FUSION-ENST00000526328.6:309-ENST00000518696.5:13279|88
IFFSMERK
>ENST00000379591.4|SNV-932-G-C|1
HFWITLNNIPVQ
>FUSION-ENST00000413987.1:2181-ENST00000652379.1:25317|989
NTTKETHTQTKDNYSVCK
>ENST00000557662.1|SNV-486-C-T|1
SSLAKAGSAQCSGRNIGSGATMWR
>FUSION-ENST00000413987.1:2181-ENST00000652379.1:25317|329
SGAARALH
>FUSION-ENST00000523797.1:53551-ENST00000648948.2:147205|42
WRPEEWR
>ENST00000327827.12|SNV-601-C-A|3
QQKLWHLFQNSDTAVAQLYKDR
>ENST00000371920.4|SNV-16761-C-T|3
SYGHSER
>FUSION-ENST00000526328.6:309-ENST00000518696.5:13279|40
IQYQPMPSFNVFSPFNSYPGGFR
>FUSION-ENST00000523797.1:53551-ENST00000648948.2:147205|883
YFWFFRKLLLACVLSEYR
>ENST00000477659.1|SNV-93380-C-T|2
MAAAALRASRPRGACPK
>FUSION-ENST00000413987.1:2181-ENST00000652379.1:25317|1405
IYLCTYFQTESR
>FUSION-ENST00000523797.1:53551-ENST00000648948.2:147205|793
MKKPFFAFAYTVASIILGSEK
>ENST00000361249.4|SNV-53282-T-G|2
SWGRALKYNPVVIDFEMQPIHEVLR
>ENST00000360538.7|SNV-8612-C-G|2
TTVTRER
>FUSION-ENST00000413987.1:2181-ENST00000652379.1:25317|1391
GNAFQSPIR
>FUSION-ENST00000523797.1:53551-ENST00000648948.2:147205|70
SGFQSIEFHDVMLR
>FUSION-ENST00000413987.1:2181-ENST00000652379.1:25317|1183
TAGSSFYF
>ENST00000529646.5|SNV-2501-C-A|1
LLKLLQSII
>FUSION-ENST00000413987.1:2181-ENST00000652379.1:25317|28
QTASFLFRVKT
>FUSION-ENST00000523797.1:53551-ENST00000648948.2:147205|956
LALESPDHVYCFNNITWLIWEAR
>ENST00000492082.5|SNV-6170-G-C|1
TIISLKATVLNRMDLVGG
>ENST00000426898.2|SNV-132319-G-A|10
NDFYIVDRDAFFNPATK
>FUSION-ENST00000413987.1:2181-ENST00000652379.1:25317|6
LWAHVVSFQTSMIIIIVGVISR
>FUSION-ENST00000523797.1:53551-ENST00000648948.2:147205|1565
MSWLCLVKL
>FUSION-ENST00000413987.1:2181-ENST00000652379.1:25317|875
MGESETE
>ENST00000320934.8|SNV-12791-G-C|2
MLRSIVTTDWDLHK
>FUSION-ENST00000523797.1:53551-ENST00000648948.2:147205|9
MWNPLTWMADCIK
>FUSION-ENST00000413987.1:2181-ENST00000652379.1:25317|258
LWWRSVAVLTCKSVVRPGYR
>FUSION-ENST00000413987.1:2181-ENST00000652379.1:25317|1054
MYVQTLLSISTTTHGPLWNHWLFEK
>FUSION-ENST00000523797.1:53551-ENST00000648948.2:147205|2121
MKELNSFMCYIFCSKMCVVL
>FUSION-ENST00000523797.1:53551-ENST00000648948.2:147205|176
NIVYIAPSTVPSFR
>FUSION-ENST00000523797.1:53551-ENST00000648948.2:147205|804
MMHAMSKKDY
>FUSION-ENST00000523797.1:53551-ENST00000648948.2:147205|1868
MFNFFFFFF
>ENST00000405460.9|SNV-123011-G-A|4
AVEEGKTNAFWILK
>FUSION-ENST00000523797.1:53551-ENST00000648948.2:147205|588
EINVKGMYNLLTVPK
>FUSION-ENST00000413987.1:2181-ENST00000652379.1:25317|1299
MALYTER
>FUSION-ENST00000522927.5:531-ENST00000394175.6:9930|2
RSVFHALGSF
>FUSION-ENST00000413987.1:2181-ENST00000652379.1:25317|1403
IYLCTYFQTESRSGR
>ENST00000464965.1|SNV-89225-G-T|4
NWQPQHAELGGQFQGTYK
>FUSION-ENST00000526328.6:309-ENST00000518696.5:13279|75
MCFLKSSLK
>ENST00000492082.5|SNV-6170-G-C|2
MTIISLKATVLNRMDLVGG
>FUSION-ENST00000523797.1:53551-ENST00000648948.2:147205|315
MAESEGEARHILHTAAGKR
>FUSION-ENST00000591884.2:10090-ENST00000522162.1:137194|70
CSRTSRR
>ENST00000534529.5|SNV-24555-C-T|7
DLQACHQGCWIATK
>FUSION-ENST00000591884.2:10090-ENST00000522162.1:137194|238
GDRGTFLK
>ENST00000304477.3|SNV-451-G-C|2
QAHGQPPGPFDEQIR
>FUSION-ENST00000519635.1:1092-ENST00000648948.2:147205|11
MRGGGAHAQSPREAGTPD
>FUSION-ENST00000523797.1:53551-ENST00000648948.2:147205|2070
KSHSVAQAGGQWR
>FUSION-ENST00000413987.1:2181-ENST00000652379.1:25317|68
SGDLSLPNSWDYRDLLSPGGRG
>FUSION-ENST00000523797.1:53551-ENST00000648948.2:147205|596
VAELFLGLDTFLGNSK
>FUSION-ENST00000413987.1:2181-ENST00000652379.1:25317|181
RAHTRPSPAVESGR
>ENST00000327827.12|SNV-601-C-A|1
LWHLFQNSDTAVAQLYKDR
>ENST00000533135.1|SNV-24555-C-T|5
LGCHWTKRVDAK
>ENST00000492082.5|SNV-6170-G-C|7
MACSSVPGTMTIISLKATVLNR
>FUSION-ENST00000523797.1:53551-ENST00000648948.2:147205|1509
TSRERAR
>FUSION-ENST00000523797.1:53551-ENST00000648948.2:147205|747
MMRNILR
>ENST00000339772.9|SNV-12536-G-T|3
LLKMKACGLNTLTTYVPWNLH
>FUSION-ENST00000523797.1:53551-ENST00000648948.2:147205|656
LVGLVLTPDLR
>FUSION-ENST00000523797.1:53551-ENST00000648948.2:147205|646
GQPRWLIPVIPTLGGRGGR
>FUSION-ENST00000523797.1:53551-ENST00000648948.2:147205|36
EGVIALAR
>FUSION-ENST00000523797.1:53551-ENST00000648948.2:147205|738
IGNTVGK
>FUSION-ENST00000523797.1:53551-ENST00000648948.2:147205|407
SCLTTGNALGDFIVQMS
>ENST00000355977.10|SNV-46791-G-C|4
DNEQALYELVKCNFHTEEALRR
>FUSION-ENST00000413987.1:2181-ENST00000652379.1:25317|1090
MWSVGQR
>ENST00000375608.7|SNV-7881-C-T|4
FILCKRPGSNSYFSPQRPNEAK
>FUSION-ENST00000523797.1:53551-ENST00000648948.2:147205|1341
MDIWVGSK
>ENST00000361428.3|INDEL-30306-A-AA|3
IREAKFMLSHSQC
>ENST00000309863.11|SNV-20887-G-C|2
AIHQQEVK
>FUSION-ENST00000523797.1:53551-ENST00000648948.2:147205|881
KLLLACVLSEYRLQLVLSAGTIDR
>ENST00000503191.5|SNV-206007-C-A|7
IVMFTALKPQR
>FUSION-ENST00000413987.1:2181-ENST00000652379.1:25317|1191
MTCPLCHRLTP
>ENST00000578011.1|SNV-32939-T-G|2
TVSCAETWLSYALLTR
>FUSION-ENST00000523797.1:53551-ENST00000648948.2:147205|1085
MAQVVVMVEDVEQSGQFLGRFAR
>FUSION-ENST00000413987.1:2181-ENST00000652379.1:25317|1257
SLSFSRSR
>FUSION-ENST00000523797.1:53551-ENST00000648948.2:147205|277
LPIFYRSFPPSFSVFLFVR
>FUSION-ENST00000523797.1:53551-ENST00000648948.2:147205|2288
MFTASSPGVDSISGNHFLCSSLRR
>FUSION-ENST00000523797.1:53551-ENST00000648948.2:147205|386
QSICLGLPKCQDDR
>ENST00000514962.5|SNV-20638-T-G|4
RWESEWISCRPSCQLKR
>ENST00000552032.7|SNV-84791-G-A|1
IAQMRIVK
>FUSION-ENST00000523797.1:53551-ENST00000648948.2:147205|2355
NTGANSERR
>FUSION-ENST00000526328.6:309-ENST00000518696.5:13279|277
GLLGQMVFLSVGL
>FUSION-ENST00000413987.1:2181-ENST00000652379.1:25317|858
GKPHLGRHSGLVLAI
>FUSION-ENST00000523797.1:53551-ENST00000648948.2:147205|746
MMRNILRR
>ENST00000302450.11|INDEL-83-C-CC|12
MVGPGPYRCCRCR
>FUSION-ENST00000523797.1:53551-ENST00000648948.2:147205|763
EGRFLVALELNFEG
>FUSION-ENST00000523797.1:53551-ENST00000648948.2:147205|1250
GSGFHSCAKAWR
>FUSION-ENST00000523797.1:53551-ENST00000648948.2:147205|957
MLALESPDHVYCFNNITWLIWEAR
>FUSION-ENST00000413987.1:2181-ENST00000652379.1:25317|470
WCGRVGFVAAVAPGPPVAGPRGSR
>FUSION-ENST00000413987.1:2181-ENST00000652379.1:25317|1056
WIPLHWPEASEVHHRHQPSPSASL
>FUSION-ENST00000523797.1:53551-ENST00000648948.2:147205|1626
LFLHIKEVGVCIGASTRTWK
>FUSION-ENST00000413987.1:2181-ENST00000652379.1:25317|847
MLRVSCRLSLDLSSSWVR
>FUSION-ENST00000519635.1:1092-ENST00000648948.2:147205|34
MSARRGDPGHPR
>ENST00000483740.1|SNV-23171-G-T|1
TTRPGYTQASMEAAA
>FUSION-ENST00000519418.5:35290-ENST00000327835.7:53166|5
GWRPARR
>FUSION-ENST00000591884.2:10090-ENST00000522162.1:137194|304
MGLQLHLNRRES
>ENST00000515773.5|SNV-5212-G-C|4
KLDLCQQQPIFQNLWKNLDETLGEK
>FUSION-ENST00000413987.1:2181-ENST00000652379.1:25317|55
MLPTLVSNSCPQAIR
>ENST00000418587.6|SNV-8066-C-A|1
SNLHNSQSCILGTVSLHHKILK
>ENST00000314797.10|SNV-3325-G-C|1
EMSCIAQDVIIVTSSLTKDMTGK
>FUSION-ENST00000523797.1:53551-ENST00000648948.2:147205|1413
SIFSCVSWLHKCLLLR
>FUSION-ENST00000413987.1:2181-ENST00000652379.1:25317|158
DGRAPFR
>FUSION-ENST00000413987.1:2181-ENST00000652379.1:25317|86
MVILLSTR
>ENST00000312481.11|SNV-43415-G-A|1
VAQDDVRDPARILR
>ENST00000256999.7|SNV-2501-C-A|2
ITPKHNMK
>ENST00000503821.5|SNV-31176-C-G|5
YLCSRSVAGDPAFLCWNITK
>FUSION-ENST00000413987.1:2181-ENST00000652379.1:25317|1266
LSLSPGLCLCLCLSLSR
>FUSION-ENST00000413987.1:2181-ENST00000652379.1:25317|769
LRPPRSPGR
>FUSION-ENST00000591884.2:10090-ENST00000522162.1:137194|137
MHLGHLR
>FUSION-ENST00000523797.1:53551-ENST00000648948.2:147205|2229
ALGQQVLGQ
>FUSION-ENST00000523797.1:53551-ENST00000648948.2:147205|890
ANRVLSISAEIVNETQYSHL
>FUSION-ENST00000523797.1:53551-ENST00000648948.2:147205|750
KGLLGLSFHIRS
>ENST00000478491.5|SNV-13020-G-A|4
MLSTTMGTPPCTSQLER
>FUSION-ENST00000523797.1:53551-ENST00000648948.2:147205|2124
FVFVGPMKELNSFMCYIFCSK
>ENST00000303177.8|INDEL-61668-C-CA|7
KPLLHSHQPLQR
>FUSION-ENST00000591884.2:10090-ENST00000522162.1:137194|329
QFSCLSLLNSWDYR
>FUSION-ENST00000523797.1:53551-ENST00000648948.2:147205|2110
CIDYWRTVTCISQVFTVLFALVK
>FUSION-ENST00000523797.1:53551-ENST00000648948.2:147205|1322
NHHTDFHNG
>FUSION-ENST00000413987.1:2181-ENST00000652379.1:25317|1132
LSVSVSGSR
>ENST00000316843.9|SNV-11017-C-T|1
FWDASGVVLRPLYK
>FUSION-ENST00000523797.1:53551-ENST00000648948.2:147205|821
NASNCNQLELF
>FUSION-ENST00000523797.1:53551-ENST00000648948.2:147205|1859
MLPRLVSNS
>FUSION-ENST00000526328.6:309-ENST00000518696.5:13279|161
KFQCYFITFYGRFIY
>FUSION-ENST00000523797.1:53551-ENST00000648948.2:147205|1149
MCAPFTLCFT
>FUSION-ENST00000526328.6:309-ENST00000518696.5:13279|270
MYVFFWK
>ENST00000293761.8|SNV-3200-G-C|2
TVGEDPQGLFHKHR
>FUSION-ENST00000413987.1:2181-ENST00000652379.1:25317|893
PTLGVNGLTAAGPPNKLRPVFGLC
>FUSION-ENST00000519232.5:531-ENST00000394175.6:9930|1
VTGPRNCALRH
>FUSION-ENST00000591884.2:10090-ENST00000522162.1:137194|44
LGIRQYEEWSPPLVAHACNPSYLRG
>FUSION-ENST00000523797.1:53551-ENST00000648948.2:147205|551
MSYATLK
>FUSION-ENST00000523797.1:53551-ENST00000648948.2:147205|1790
FWRTQSFIPVSPSLHCLK
>FUSION-ENST00000523797.1:53551-ENST00000648948.2:147205|1744
SLLLYGLCFCVCVIFKSCQILGHK
>FUSION-ENST00000523797.1:53551-ENST00000648948.2:147205|334
LSFSREPPVFCHGWGVPRR
>ENST00000485618.1|SNV-16608-T-C|5
MSILCPPLLGRRPPPAK
>FUSION-ENST00000413987.1:2181-ENST00000652379.1:25317|1398
GEARRGTAHR
>FUSION-ENST00000591884.2:10090-ENST00000522162.1:137194|352
IRAVIKHQICWCLDLALSSLQNCEQ
>ENST00000368761.11|SNV-47485-C-A|4
EEEYVAPPRGPLPTLK
>FUSION-ENST00000591884.2:10090-ENST00000522162.1:137194|269
VRFKSLTYMIL
>FUSION-ENST00000413987.1:2181-ENST00000652379.1:25317|19
MYVSEMGFGVLSCCPRWSRTPVLK
>FUSION-ENST00000523797.1:53551-ENST00000648948.2:147205|1787
TQSFIPVSPSLHCLK
>ENST00000265922.8|SNV-120338-G-A|3
RDLIRHPVPLMPEFQR
>FUSION-ENST00000413987.1:2181-ENST00000652379.1:25317|336
GLQLFPMNEEFPVSAGHKLALIK
>FUSION-ENST00000523797.1:53551-ENST00000648948.2:147205|2150
KVFPYNV
>ENST00000294428.7|SNV-67644-G-A|2
GTEISSGTASKNQTSLLGEPPK
>FUSION-ENST00000591884.2:10090-ENST00000522162.1:137194|347
HQICWCLDLALSSLQNCEQ
>FUSION-ENST00000519635.1:1092-ENST00000648948.2:147205|23
DQGFPRPAATPARSLGPPR
>ENST00000612946.4|SNV-681211-C-A|1
MLIHAFYSSLLNGLKASAALGEAMK
>FUSION-ENST00000591884.2:10090-ENST00000522162.1:137194|41
MRPGEALAK
>FUSION-ENST00000526328.6:309-ENST00000518696.5:13279|46
MSKIICREVK
>ENST00000556994.5|SNV-29635-G-C|1
NENFEIIIVHTSGRHK
>FUSION-ENST00000413987.1:2181-ENST00000652379.1:25317|928
MTEESNFVTSR
>ENST00000264930.10|SNV-28160-G-A|3
TLSRRSFDACIK
>FUSION-ENST00000523797.1:53551-ENST00000648948.2:147205|1299
MHAALFLR
>FUSION-ENST00000523797.1:53551-ENST00000648948.2:147205|878
MKHRFSVVWK
>FUSION-ENST00000523797.1:53551-ENST00000648948.2:147205|1884
FFDSTSTK
>FUSION-ENST00000413987.1:2181-ENST00000652379.1:25317|411
TRRAASGKPK
>FUSION-ENST00000413987.1:2181-ENST00000652379.1:25317|939
SVKSLDRTER
>FUSION-ENST00000413987.1:2181-ENST00000652379.1:25317|1510
RPPPPRHVPLPSPGWPLPGDPR
>FUSION-ENST00000413987.1:2181-ENST00000652379.1:25317|220
ESGSDPRIRSGGDGR
>FUSION-ENST00000567740.5:5063-ENST00000560676.5:258803|8
LMFIYHR
>FUSION-ENST00000526328.6:309-ENST00000518696.5:13279|155
CFDIKGMIIYRSFDR
>FUSION-ENST00000523797.1:53551-ENST00000648948.2:147205|722
AIELESRDLR
>FUSION-ENST00000591884.2:10090-ENST00000522162.1:137194|131
QGTCPIFLLMANPPLMLASLFHTKF
>FUSION-ENST00000523797.1:53551-ENST00000648948.2:147205|1298
HAALFLR
>FUSION-ENST00000523797.1:53551-ENST00000648948.2:147205|295
MYNRNKQK
>FUSION-ENST00000526328.6:309-ENST00000518696.5:13279|286
MWMCLHNR
>FUSION-ENST00000591884.2:10090-ENST00000522162.1:137194|212
VFLALVW
>FUSION-ENST00000523797.1:53551-ENST00000648948.2:147205|692
YLLGCIQIVYILSMAAFALQRECT
>FUSION-ENST00000523797.1:53551-ENST00000648948.2:147205|133
IIYSCIEFDFR
>ENST00000354185.9|SNV-14131-G-C|2
TIIFCQTKK
>FUSION-ENST00000523797.1:53551-ENST00000648948.2:147205|1483
HCHTNVNTLIAHR
>FUSION-ENST00000523797.1:53551-ENST00000648948.2:147205|1185
LQHAMNIRES
>FUSION-ENST00000523797.1:53551-ENST00000648948.2:147205|2395
MMSSRVEHSVPYLKTYEQCDASTR
>FUSION-ENST00000523797.1:53551-ENST00000648948.2:147205|1071
MDFEICK
>ENST00000371920.4|SNV-16761-C-T|2
SYGHSERSHGHSER
>ENST00000490958.1|SNV-3488-C-T|6
KMVPWMMVNTTSLMIGLPGEGVEK
>ENST00000497510.5|SNV-16946-A-C|1
FLQDKGPSVDWGKIQRPPEDSAG
>FUSION-ENST00000413987.1:2181-ENST00000652379.1:25317|1330
SQSCTCMLERQIK
>ENST00000514918.5|SNV-2300-C-G|9
HHREQYLPMCWTER
>FUSION-ENST00000378164.7:37310-ENST00000521788.1:106896|7
ENSGSTVCDCGRYR
>ENST00000399231.7|SNV-95865-G-A|4
VLLLHLKEGK
>FUSION-ENST00000523797.1:53551-ENST00000648948.2:147205|1490
DMNSSFFMAA
>FUSION-ENST00000413987.1:2181-ENST00000652379.1:25317|98
MSALPIIVK
>ENST00000342741.6|SNV-5715-G-A|1
MIKAGMNIAR
>FUSION-ENST00000523797.1:53551-ENST00000648948.2:147205|950
GKLLLLILVFKIQ
>FUSION-ENST00000413987.1:2181-ENST00000652379.1:25317|233
PTLIRPQK
>FUSION-ENST00000413987.1:2181-ENST00000652379.1:25317|520
VARAAGRASPAR
>FUSION-ENST00000413987.1:2181-ENST00000652379.1:25317|198
VVCVGGRRR
>FUSION-ENST00000523797.1:53551-ENST00000648948.2:147205|1462
MPVIPALWEAEVGGSR
>FUSION-ENST00000413987.1:2181-ENST00000652379.1:25317|699
VFNPRGLFR
>FUSION-ENST00000523797.1:53551-ENST00000648948.2:147205|1164
MESSSGIEVK
>FUSION-ENST00000523797.1:53551-ENST00000648948.2:147205|2163
MQGCCKS
>FUSION-ENST00000413987.1:2181-ENST00000652379.1:25317|784
IVTFKVSHFVIQKYTDSPK
>FUSION-ENST00000523797.1:53551-ENST00000648948.2:147205|1124
MDFFLGEEVDNIWLN
>FUSION-ENST00000523797.1:53551-ENST00000648948.2:147205|1389
MVGGKEEQSHIVHGWQQSRELV
>FUSION-ENST00000523797.1:53551-ENST00000648948.2:147205|2432
RPDLRPPGAASRAAK
>ENST00000373165.7|SNV-27761-G-C|5
GFRRPSEKNHHIMR
>FUSION-ENST00000373461.9:30479-ENST00000621317.4:165944|26
EATKISDMVRR
>FUSION-ENST00000413987.1:2181-ENST00000652379.1:25317|367
GHSYCAAR
>ENST00000280979.9|SNV-216939-C-T|1
SSVVPNGELSYTSK
>FUSION-ENST00000523797.1:53551-ENST00000648948.2:147205|1902
MRWEDCLCLGGQVYSEP
>FUSION-ENST00000523797.1:53551-ENST00000648948.2:147205|2324
LFILYSIM
>ENST00000427191.6|INDEL-176970-C-CA|6
SKKTVQVPIQK
>ENST00000357248.8|SNV-76480-G-A|2
QTLKEAR
>ENST00000630771.2|SNV-21551-C-G|2
LHDTFGFVDEDVFFELSAVK
>FUSION-ENST00000413987.1:2181-ENST00000652379.1:25317|1436
EAPCLLGPKRPSWK
>FUSION-ENST00000523797.1:53551-ENST00000648948.2:147205|1929
LTHACNPSTLGGQGGR
>FUSION-ENST00000523797.1:53551-ENST00000648948.2:147205|1090
VMMAQVVVMVEDVEQSGQFLGR
>FUSION-ENST00000413987.1:2181-ENST00000652379.1:25317|786
KIVTFKVSHFVIQK
>FUSION-ENST00000523797.1:53551-ENST00000648948.2:147205|2376
MNTGTDYLK
>FUSION-ENST00000523797.1:53551-ENST00000648948.2:147205|515
GMCHHAQLIYFLLEKEGGGGQAR
>ENST00000251864.6|INDEL-47989-C-CA|7
LVTFGLAKK
>FUSION-ENST00000523797.1:53551-ENST00000648948.2:147205|1036
MTSIVFWPGQLEGESCQELT
>ENST00000399262.7|SNV-141468-G-T|4
EWVKVYEDFSTFLVEYHLIWSK
>FUSION-ENST00000413987.1:2181-ENST00000652379.1:25317|1104
MDTSALAR
>ENST00000263955.9|SNV-38969-C-G|8
SSCNGTCGDREDKENIR
>FUSION-ENST00000567740.5:5063-ENST00000560676.5:258803|129
MGDWLNK
>FUSION-ENST00000523797.1:53551-ENST00000648948.2:147205|1284
MVLAFEVICAVTV
>ENST00000507557.5|INDEL-28498-C-CA|1
LFLSNHHS
>FUSION-ENST00000591884.2:10090-ENST00000522162.1:137194|138
LPCAVPLK
>FUSION-ENST00000413987.1:2181-ENST00000652379.1:25317|919
MTDGVSYQCSFVNRVRLR
>FUSION-ENST00000591884.2:10090-ENST00000522162.1:137194|399
CVPPCPANF
>FUSION-ENST00000413987.1:2181-ENST00000652379.1:25317|1343
ERQLQEENKTR
>FUSION-ENST00000523797.1:53551-ENST00000648948.2:147205|889
VLSISAEIVNETQYSHL
>FUSION-ENST00000523797.1:53551-ENST00000648948.2:147205|1730
GKSLDVDENRVEIGLK
>FUSION-ENST00000523797.1:53551-ENST00000648948.2:147205|2050
MLMFVNHCFRVF
>FUSION-ENST00000413987.1:2181-ENST00000652379.1:25317|96
MSALPIIVKQNSPSVGLFTH
>FUSION-ENST00000591884.2:10090-ENST00000522162.1:137194|109
NWSGCPGLQVTLCR
>FUSION-ENST00000523797.1:53551-ENST00000648948.2:147205|1278
VGIDVKPVSEFIYRRD
>ENST00000312481.11|SNV-43415-G-A|5
FLILITDRVAQDDVR
>ENST00000323205.10|SNV-7564-C-G|1
GTDELLGVMDQVTIINCTLGK
>FUSION-ENST00000413987.1:2181-ENST00000652379.1:25317|503
VAFLGTGVRVAR
>FUSION-ENST00000413987.1:2181-ENST00000652379.1:25317|1370
MPLSPPPPPPK
>ENST00000236342.12|SNV-36635-G-A|3
ARDMYAKER
>ENST00000284878.12|SNV-34146-C-G|2
VDEVIILYSGDKIYDDYYPDLK
>ENST00000367742.7|SNV-59983-C-G|1
SAHHQEGVPNGTGQKNSKDSTGK
>FUSION-ENST00000526328.6:309-ENST00000518696.5:13279|171
IRLLSFDMQLNIYIYLIMK
>FUSION-ENST00000413987.1:2181-ENST00000652379.1:25317|183
MALERRAHTRPSPAVESGR
>FUSION-ENST00000523797.1:53551-ENST00000648948.2:147205|2313
AMYISFF
>FUSION-ENST00000413987.1:2181-ENST00000652379.1:25317|1392
MTGVSHR
>ENST00000430725.6|SNV-79546-T-C|4
EPPSPADVPEKTRSPGGR
>FUSION-ENST00000523797.1:53551-ENST00000648948.2:147205|157
NLPLFPKLVSNSWLQMILPPQPSR
>FUSION-ENST00000523797.1:53551-ENST00000648948.2:147205|60
PSSGAEARR
>FUSION-ENST00000591884.2:10090-ENST00000522162.1:137194|416
ESWFVSQAGVQWRNLGSLQPLPPR
>ENST00000417368.7|SNV-45680-G-A|3
DGNIEITVESDMK
>ENST00000396556.6|SNV-96635-G-C|5
RREPALDGVLSK
>FUSION-ENST00000413987.1:2181-ENST00000652379.1:25317|1240
ISGGRGR
>ENST00000409306.5|SNV-26259-T-C|3
RPMTSTSPCSGSRPPSPSARTWR
>ENST00000461757.1|SNV-10926-G-A|1
TLLPWNVLSMC
>ENST00000264930.10|SNV-28160-G-A|1
SFDACIK
>FUSION-ENST00000413987.1:2181-ENST00000652379.1:25317|113
GKKTLLSLTLVWHGEET
>FUSION-ENST00000526328.6:309-ENST00000518696.5:13279|199
MSHHTQPSSLVSLGSSL
>FUSION-ENST00000523797.1:53551-ENST00000648948.2:147205|147
KRGWSCCLGWQK
>FUSION-ENST00000523797.1:53551-ENST00000648948.2:147205|1345
YTCAMLVCCTH
>FUSION-ENST00000520368.5:35290-ENST00000327835.7:53166|2
MFLTYMETGGEH
>ENST00000622309.4|SNV-9341-C-G|2
MPTIPPCS
>FUSION-ENST00000523797.1:53551-ENST00000648948.2:147205|233
MFHSLEIVQLR
>FUSION-ENST00000591884.2:10090-ENST00000522162.1:137194|26
LLSLQNMSKDCAVAFHSSGGDKK
>FUSION-ENST00000373459.4:28694-ENST00000621317.4:165944|1
SLGAEDLVS
>FUSION-ENST00000515144.5:276680-ENST00000510662.1:115803|99
EMEGIFNHKGK
>FUSION-ENST00000591884.2:10090-ENST00000522162.1:137194|383
ENVTGGNSGALPIPRNLR
>ENST00000433948.5|SNV-32930-G-T|4
LKTGPEGALVSEKNGVPARPGTEK
>FUSION-ENST00000413987.1:2181-ENST00000652379.1:25317|1535
MTRVGTVRSGR
>ENST00000353258.8|SNV-14349-C-A|2
GHAHKANEALKK
>FUSION-ENST00000413987.1:2181-ENST00000652379.1:25317|931
SSLQSLFK
>FUSION-ENST00000413987.1:2181-ENST00000652379.1:25317|731
AGGSRGGQTNRASMVKPR
>FUSION-ENST00000591884.2:10090-ENST00000522162.1:137194|239
VRGDRGTFLK
>FUSION-ENST00000567740.5:5063-ENST00000560676.5:258803|90
IRTLPFFFFTLAQ
>FUSION-ENST00000413987.1:2181-ENST00000652379.1:25317|413
AYHGDHG
>ENST00000379591.4|SNV-932-G-C|2
SQDTYSPDKHFWITLNNIPVQ
>FUSION-ENST00000526328.6:309-ENST00000518696.5:13279|176
RAYKCLLSQICAGTVLSLK
>ENST00000579406.1|SNV-11934-T-C|3
EFADSKSETVLDPIDK
>FUSION-ENST00000523797.1:53551-ENST00000648948.2:147205|501
PGLYSIAYCS
>FUSION-ENST00000523797.1:53551-ENST00000648948.2:147205|969
FHFSEDLEAGPQHSVSMR
>FUSION-ENST00000413987.1:2181-ENST00000652379.1:25317|440
AFIRSKPTRSAPLRPRPGGGR
>ENST00000648058.1|SNV-58048-C-T|11
MTLMCLCLSVTVLYPLRSK
>FUSION-ENST00000523797.1:53551-ENST00000648948.2:147205|1788
FWRTQSFIPVSPSLHCLKNES
>FUSION-ENST00000523797.1:53551-ENST00000648948.2:147205|649
MGQPRWLIPVIPTLGGR
>FUSION-ENST00000523797.1:53551-ENST00000648948.2:147205|1286
AQLRKWR
>ENST00000430725.6|SNV-79546-T-C|3
TRSPGGR
>FUSION-ENST00000523797.1:53551-ENST00000648948.2:147205|1054
FTVDATGPITPDR
>FUSION-ENST00000523797.1:53551-ENST00000648948.2:147205|1865
MPIIPALWEAEAGGSLK
>FUSION-ENST00000523797.1:53551-ENST00000648948.2:147205|559
MNNFGSSPDKSFSMR
>FUSION-ENST00000413987.1:2181-ENST00000652379.1:25317|1494
NSSIDTADLHLWNPQSSTHKTGD
>FUSION-ENST00000413987.1:2181-ENST00000652379.1:25317|322
YYRLDGLVRPSDRPR
>ENST00000464965.1|SNV-89225-G-T|1
LFHLSLLFKPSDFCSTGQQR
>ENST00000540021.6|SNV-87940-C-T|3
NLNGGLRRLVGTTYVTDK
>ENST00000636809.2|SNV-21812-G-C|4
GKANSTGILSVPDATK
>FUSION-ENST00000523797.1:53551-ENST00000648948.2:147205|530
NKKLVGE
>FUSION-ENST00000591884.2:10090-ENST00000522162.1:137194|206
SSSQKNWMIPL
>FUSION-ENST00000413987.1:2181-ENST00000652379.1:25317|1523
TEMSHRAR
>ENST00000554541.5|SNV-13899-G-A|1
GRLYQVGQIIGFQHSDSLIQDN
>FUSION-ENST00000591884.2:10090-ENST00000522162.1:137194|163
ATRLEVTIIHVTLLTFSK
>ENST00000581977.7|SNV-23515-C-T|1
IIEWLNRVPAPPDV
>FUSION-ENST00000378164.7:37310-ENST00000521788.1:106896|11
QPNSSGPR
>FUSION-ENST00000413987.1:2181-ENST00000652379.1:25317|728
ASMVKPR
>FUSION-ENST00000591884.2:10090-ENST00000522162.1:137194|99
SHHTHTTK
>FUSION-ENST00000523797.1:53551-ENST00000648948.2:147205|2308
MLHKLVVNSWAQVILPPWPPK
>FUSION-ENST00000413987.1:2181-ENST00000652379.1:25317|1295
ALYTERSGSRLSSR
>FUSION-ENST00000523797.1:53551-ENST00000648948.2:147205|790
MPVILALWEAER
>FUSION-ENST00000523797.1:53551-ENST00000648948.2:147205|1151
REHCLLGP
>FUSION-ENST00000413987.1:2181-ENST00000652379.1:25317|1475
MKKMIWAGHASSR
>FUSION-ENST00000523797.1:53551-ENST00000648948.2:147205|1793
LVSNSCAQAILQSWHSK
>ENST00000489245.5|SNV-63594-C-G|2
ALQQPAVHHRR
>FUSION-ENST00000526328.6:309-ENST00000518696.5:13279|372
MTAQPVVNSYHNVYVSW
>FUSION-ENST00000523797.1:53551-ENST00000648948.2:147205|1905
RFSCLNLLSSWDYR
>FUSION-ENST00000591884.2:10090-ENST00000522162.1:137194|278
CTSITIAFV
>FUSION-ENST00000591884.2:10090-ENST00000522162.1:137194|346
MVSILEQNLFYK
>FUSION-ENST00000567740.5:5063-ENST00000560676.5:258803|169
YDFFVCI
>ENST00000434221.6|SNV-79280-G-T|2
MSRRHGLTS
>FUSION-ENST00000526328.6:309-ENST00000518696.5:13279|145
MKNPWLAFKTNVLLLHPILEER
>FUSION-ENST00000523797.1:53551-ENST00000648948.2:147205|1874
AESYGRCMFNFFFFFF
>ENST00000442011.7|SNV-26729-G-A|2
NSLCIENSCIAAHNKR
>FUSION-ENST00000523797.1:53551-ENST00000648948.2:147205|1835
VTASHMWPIKLKLITVK
>ENST00000581977.7|SNV-23515-C-T|2
IIEWLNR
>FUSION-ENST00000526328.6:309-ENST00000518696.5:13279|167
MQLNIYIYLIMKFQCYFITFYGR
>FUSION-ENST00000523797.1:53551-ENST00000648948.2:147205|1527
QCVSILMIQCVS
>FUSION-ENST00000413987.1:2181-ENST00000652379.1:25317|668
LLICINVNVSVR
>FUSION-ENST00000591884.2:10090-ENST00000522162.1:137194|452
GTWREVIESR
>FUSION-ENST00000413987.1:2181-ENST00000652379.1:25317|771
MGGGLRLRPPRSPGR
>ENST00000487241.1|SNV-258813-G-A|7
STMVTTR
>FUSION-ENST00000523797.1:53551-ENST00000648948.2:147205|927
IAISFLK
>FUSION-ENST00000567740.5:5063-ENST00000560676.5:258803|13
MNFWAQVILPPQPPE
>FUSION-ENST00000523797.1:53551-ENST00000648948.2:147205|260
DRATALQPG
>FUSION-ENST00000523797.1:53551-ENST00000648948.2:147205|1578
AQTCIFPKFPGDAR
>FUSION-ENST00000523797.1:53551-ENST00000648948.2:147205|427
AKGKQDISYTR
>FUSION-ENST00000413987.1:2181-ENST00000652379.1:25317|948
MSRIDPDSISKTS
>FUSION-ENST00000523797.1:53551-ENST00000648948.2:147205|1989
MRILYYLLGIFESPTA
>FUSION-ENST00000413987.1:2181-ENST00000652379.1:25317|1034
MIVKVKTK
>FUSION-ENST00000413987.1:2181-ENST00000652379.1:25317|540
SESAFWAAGLLLTR
>FUSION-ENST00000413987.1:2181-ENST00000652379.1:25317|1117
NRTSVPLGCR
>ENST00000636805.1|SNV-101913-A-G|5
GNSVCKNEGTVLDLSSIDSSR
>FUSION-ENST00000523797.1:53551-ENST00000648948.2:147205|181
LFLLMSYSP
>FUSION-ENST00000523797.1:53551-ENST00000648948.2:147205|1056
MKFTVDATGPITPDRFK
>FUSION-ENST00000526328.6:309-ENST00000518696.5:13279|396
FPFVTFHLFPQVHLK
>FUSION-ENST00000413987.1:2181-ENST00000652379.1:25317|495
AGLWPTGDPASRPR
>FUSION-ENST00000413987.1:2181-ENST00000652379.1:25317|1218
MSQSCSCMLERQIK
>FUSION-ENST00000591884.2:10090-ENST00000522162.1:137194|486
TQGMNNLDLR
>FUSION-ENST00000526328.6:309-ENST00000518696.5:13279|361
MLITLYYNYIFKI
>FUSION-ENST00000523797.1:53551-ENST00000648948.2:147205|1393
MVLPRFSSRVFMVLGLTFK
>FUSION-ENST00000523797.1:53551-ENST00000648948.2:147205|350
WLMPVITALCGVEAGRSLEVR
>ENST00000303177.8|INDEL-61668-C-CA|8
CIPASLDAYYSSQDPNSK
>ENST00000525752.5|SNV-2614-A-T|5
MLVGCADRTVKHFCTEDGIFQGQR
>ENST00000302450.11|INDEL-83-C-CC|14
MVGPGPYRCCR
>FUSION-ENST00000591884.2:10090-ENST00000522162.1:137194|367
MLFYFMYVCMYVCMYLFLR
>FUSION-ENST00000413987.1:2181-ENST00000652379.1:25317|285
GGIPRPLQSAEGAPPARLAR
>FUSION-ENST00000523797.1:53551-ENST00000648948.2:147205|1753
ISLCLNLLCILK
>FUSION-ENST00000413987.1:2181-ENST00000652379.1:25317|122
VNSLWHVGTM
>FUSION-ENST00000413987.1:2181-ENST00000652379.1:25317|564
ALPERACGPRGR
>ENST00000480304.5|SNV-4633-C-T|6
KSVTEQGAELSNEERNLLLVAYK
>FUSION-ENST00000413987.1:2181-ENST00000652379.1:25317|1195
MPLSPPPPKMKAK
>ENST00000353332.9|SNV-21714-A-T|2
YICDLMVEIKK
>ENST00000405322.8|SNV-15962-G-C|1
AVSDQDSQDGLYQK
>FUSION-ENST00000523797.1:53551-ENST00000648948.2:147205|362
FFGSFSKWVQPFDSDFCIR
>FUSION-ENST00000523797.1:53551-ENST00000648948.2:147205|471
DNILLSLDTKSNHKR
>ENST00000521478.1|SNV-4750-A-C|2
ATRHWRWR
>ENST00000584966.1|SNV-135819-G-T|4
MYPIMLLCQK
>FUSION-ENST00000413987.1:2181-ENST00000652379.1:25317|1280
EAGVEELLEPGR
>FUSION-ENST00000523797.1:53551-ENST00000648948.2:147205|1161
ESSSGIEVK
>ENST00000513610.6|SNV-235227-C-A|2
SYGSQWSPDYR
>ENST00000418663.5|SNV-77573-G-T|11
MSFEQGPR
>ENST00000312481.11|SNV-43415-G-A|3
VAQDDVR
>FUSION-ENST00000523797.1:53551-ENST00000648948.2:147205|305
AKLGFRFILASQCCALDW
>FUSION-ENST00000591884.2:10090-ENST00000522162.1:137194|78
MLHRAGLSR
>ENST00000360538.7|SNV-8612-C-G|5
FRYRTTVTR
>ENST00000478491.5|SNV-13020-G-A|3
LSTTMGTPPCTSQLER
>FUSION-ENST00000523797.1:53551-ENST00000648948.2:147205|1414
SIFSCVSWLHK
>FUSION-ENST00000523797.1:53551-ENST00000648948.2:147205|1327
MAGSNGISGSRSLR
>ENST00000559814.5|SNV-220926-G-A|1
PSSSPSLSAKPSAWPTR
>FUSION-ENST00000591884.2:10090-ENST00000522162.1:137194|246
MPGQLEDYLSGK
>FUSION-ENST00000523797.1:53551-ENST00000648948.2:147205|1353
LEGSGAVSSHCNLR
>ENST00000493253.5|INDEL-2442-A-AAG|1
QIEGTSRRSWPT
>FUSION-ENST00000523797.1:53551-ENST00000648948.2:147205|1603
SACLGLPKCWDCR
>FUSION-ENST00000523797.1:53551-ENST00000648948.2:147205|941
MRHSIPTFEQCQSSIRIFLAK
>ENST00000397962.8|SNV-114014-C-T|1
STQITNDGVCQSMCHDKYTK
>FUSION-ENST00000591884.2:10090-ENST00000522162.1:137194|445
MENHRFFLK
>FUSION-ENST00000413987.1:2181-ENST00000652379.1:25317|87
EDPVELDSSLAR
>FUSION-ENST00000523797.1:53551-ENST00000648948.2:147205|46
MRGTRWRPEEWR
>ENST00000471162.5|SNV-6173-A-T|4
MLSLGWAQCLPCPLCSGSR
>ENST00000418663.5|SNV-77573-G-T|3
SSSAGSCPSSR
>FUSION-ENST00000523797.1:53551-ENST00000648948.2:147205|1293
TGLEAQDQ
>FUSION-ENST00000523797.1:53551-ENST00000648948.2:147205|2232
TSLISLYISLR
>FUSION-ENST00000567740.5:5063-ENST00000560676.5:258803|214
AGCEGRGPE
>FUSION-ENST00000591884.2:10090-ENST00000522162.1:137194|453
RGTWREVIESR
>ENST00000358632.8|SNV-24544-G-C|3
ADIYTQNFYWEFR
>FUSION-ENST00000413987.1:2181-ENST00000652379.1:25317|727
ASMVKPRLYSQYTTLAGR
>FUSION-ENST00000523797.1:53551-ENST00000648948.2:147205|1750
LLAGHRG
>FUSION-ENST00000523797.1:53551-ENST00000648948.2:147205|1467
MSRLQKFSPIL
>ENST00000490958.1|SNV-3488-C-T|2
MVNTTSLMIGLPGEGVEK
>ENST00000311713.11|SNV-2614-A-T|1
HFCTEDGIFQGQRHCPGGEGMFR
>FUSION-ENST00000413987.1:2181-ENST00000652379.1:25317|1323
GEKRGER
>FUSION-ENST00000523797.1:53551-ENST00000648948.2:147205|1696
IAGITGTCHHTR
>FUSION-ENST00000523797.1:53551-ENST00000648948.2:147205|1282
WRVGIDVKPVSEFIYR
>FUSION-ENST00000591884.2:10090-ENST00000522162.1:137194|431
MLAQRDTLR
>FUSION-ENST00000649774.1:323-ENST00000338702.3:28606|2
CKFSSFLPGTICCQTLD
>ENST00000515418.1|SNV-599504-G-A|1
IMQLSSWCTELRL
>ENST00000411912.5|SNV-282079-C-G|1
QLNPAVIPTLQELLSKCRTCLQQR
>FUSION-ENST00000523797.1:53551-ENST00000648948.2:147205|1777
GISQVER
>FUSION-ENST00000591884.2:10090-ENST00000522162.1:137194|64
QNPSDTELKKEGLYSAGSIGK
>FUSION-ENST00000526328.6:309-ENST00000518696.5:13279|225
MASQFSQHHLLNR
>FUSION-ENST00000409003.5:182286-ENST00000518696.5:2094|9
QWATFAR
>FUSION-ENST00000523797.1:53551-ENST00000648948.2:147205|2250
ASSNRRWFLHLK
>FUSION-ENST00000591884.2:10090-ENST00000522162.1:137194|425
WGHSGAIR
>FUSION-ENST00000413987.1:2181-ENST00000652379.1:25317|328
LALIKSLPFVHTAR
>ENST00000361915.8|SNV-14227-C-T|1
EWNVICITDVVYNHIAANSK
>FUSION-ENST00000523797.1:53551-ENST00000648948.2:147205|2202
MARSQLTTAFASQFRR
>FUSION-ENST00000523797.1:53551-ENST00000648948.2:147205|928
MIAISFLK
>FUSION-ENST00000413987.1:2181-ENST00000652379.1:25317|982
HLPGFKR
>FUSION-ENST00000413987.1:2181-ENST00000652379.1:25317|1181
IHLPGPPK
>FUSION-ENST00000523797.1:53551-ENST00000648948.2:147205|485
NGMELAGLNAALGESVSVW
>FUSION-ENST00000515144.5:276680-ENST00000510662.1:115803|98
MEGIFNHKGK
>ENST00000470617.1|SNV-133722-C-T|1
VITSGLFHTVSLSTRLRK
>ENST00000531130.6|SNV-14475-C-T|1
TLIRLYGGALLNAAPTPRPLMK
>FUSION-ENST00000413987.1:2181-ENST00000652379.1:25317|879
GKDFNEGSFGHILILW
>FUSION-ENST00000413987.1:2181-ENST00000652379.1:25317|812
GFTVLPRLGPR
>FUSION-ENST00000523797.1:53551-ENST00000648948.2:147205|861
RVQSSPSIYLYLS
>FUSION-ENST00000591884.2:10090-ENST00000522162.1:137194|153
SYFFTFFC
>ENST00000306858.8|SNV-23534-A-G|3
ETSSMLSSLNDECKSDNYVEPHYK
>FUSION-ENST00000567740.5:5063-ENST00000560676.5:258803|52
SHCAKTVFLNFAKI
>ENST00000322507.13|SNV-16715-C-G|2
NTFTECAGARVGFPK
>ENST00000493368.5|SNV-3987-G-C|2
RLPEAIEEVNNGGWTSWK
>ENST00000382751.4|INDEL-71075-A-AA|4
NRAEVGVWR
>FUSION-ENST00000523797.1:53551-ENST00000648948.2:147205|1086
MMAQVVVMVEDVEQSGQFLGRFAR
>FUSION-ENST00000413987.1:2181-ENST00000652379.1:25317|441
AFIRSKPTR
>FUSION-ENST00000523797.1:53551-ENST00000648948.2:147205|1259
FFPSFSSFPKDRIR
>FUSION-ENST00000413987.1:2181-ENST00000652379.1:25317|867
SPVRTRLLLSVLLHK
>ENST00000434116.6|SNV-13565-C-T|5
MEKNNLFPSRR
>FUSION-ENST00000523797.1:53551-ENST00000648948.2:147205|2214
MASYFCLFVFLVETGFCRVPQAVLK
>FUSION-ENST00000591884.2:10090-ENST00000522162.1:137194|400
GTIKRGFM
>FUSION-ENST00000591884.2:10090-ENST00000522162.1:137194|374
WIVLGMRPFGK
>FUSION-ENST00000523797.1:53551-ENST00000648948.2:147205|608
SHHTRPRYF
>ENST00000286364.9|SNV-99694-C-G|2
SRELTYHK
>FUSION-ENST00000523797.1:53551-ENST00000648948.2:147205|2414
VWGFVFK
>FUSION-ENST00000526328.6:309-ENST00000518696.5:13279|209
MNFEIFFSSSVK
>FUSION-ENST00000567740.5:5063-ENST00000560676.5:258803|23
LTLLLFK
>FUSION-ENST00000413987.1:2181-ENST00000652379.1:25317|1214
QIKVRGGEER
>FUSION-ENST00000523797.1:53551-ENST00000648948.2:147205|1378
VLGLTFKSLIHVELIFV
>FUSION-ENST00000413987.1:2181-ENST00000652379.1:25317|701
GFLVFLRVFNPR
>ENST00000503191.5|SNV-206007-C-A|11
APPRNYSMIVMFTALKPQR
>FUSION-ENST00000523797.1:53551-ENST00000648948.2:147205|1456
DGSSQESLYK
>FUSION-ENST00000523797.1:53551-ENST00000648948.2:147205|2036
MFFRIFK
>FUSION-ENST00000523797.1:53551-ENST00000648948.2:147205|237
MWHGKVMDR
>FUSION-ENST00000523797.1:53551-ENST00000648948.2:147205|1575
AGGLWTILGVAR
>FUSION-ENST00000523797.1:53551-ENST00000648948.2:147205|1392
VLPRFSSRVFMVLGLTFK
>FUSION-ENST00000567740.5:5063-ENST00000560676.5:258803|83
RSELVVIP
>FUSION-ENST00000526328.6:309-ENST00000518696.5:13279|240
MILPRLSSRVFIVLGFTVK
>FUSION-ENST00000523797.1:53551-ENST00000648948.2:147205|1928
MLTHACNPSTLGGQGGRIT
>FUSION-ENST00000523797.1:53551-ENST00000648948.2:147205|2445
MPEKQKGR
>FUSION-ENST00000526328.6:309-ENST00000518696.5:13279|149
IIYRSFDRYFQS
>ENST00000402219.7|SNV-117859-G-C|5
KILEEAHQLSEDHYK
>ENST00000497914.5|SNV-48828-G-C|SNV-48850-G-A|1
GQFYEAQSCLVEAERLPAGQRR
>ENST00000295453.8|MNV-516-CTT-C|7
LGPETPGHGPLPVRGSVQDIQCR
>FUSION-ENST00000523797.1:53551-ENST00000648948.2:147205|629
IGSPGEHLKGK
>FUSION-ENST00000523797.1:53551-ENST00000648948.2:147205|201
GCHSPGSGILLCSLLTTWQAGGR
>FUSION-ENST00000523797.1:53551-ENST00000648948.2:147205|1048
HLSRFHFR
>FUSION-ENST00000413987.1:2181-ENST00000652379.1:25317|89
GTGLAESAGK
>FUSION-ENST00000523797.1:53551-ENST00000648948.2:147205|1402
MIVSFAVQKLFNLIR
>FUSION-ENST00000523797.1:53551-ENST00000648948.2:147205|1160
ESSSGIEVKSENLDWLR
>ENST00000473186.5|SNV-254306-C-G|3
QPPPSSEDPYGSVSQASR
>ENST00000375559.8|SNV-26259-T-C|2
TNVAPACLPER
>FUSION-ENST00000523797.1:53551-ENST00000648948.2:147205|743
PQINVSR
>FUSION-ENST00000413987.1:2181-ENST00000652379.1:25317|267
MVNYAWAGR
>ENST00000280605.5|SNV-219-C-T|1
QTDPEHSDNDRFILSR
>FUSION-ENST00000409003.5:309-ENST00000518696.5:13279|6
AVEGDCGDHVVIMNTRHIAFSGNK
>FUSION-ENST00000523797.1:53551-ENST00000648948.2:147205|1125
GMDFFLGEEVDNIWLN
>FUSION-ENST00000413987.1:2181-ENST00000652379.1:25317|1116
NRTSVPLGCRK
>FUSION-ENST00000523797.1:53551-ENST00000648948.2:147205|775
MSNTLCSAWLVSVTE
>FUSION-ENST00000413987.1:2181-ENST00000652379.1:25317|723
MVKPRLYSQYTTLAGRCAVLYCL
>FUSION-ENST00000567740.5:5063-ENST00000560676.5:258803|137
FLPHLEIVLTDCWWEWK
>FUSION-ENST00000523797.1:53551-ENST00000648948.2:147205|584
YNLLTVPK
>ENST00000405093.8|SNV-14024-T-A|1
LNFKIKPLLKSAETEK
>FUSION-ENST00000591884.2:10090-ENST00000522162.1:137194|145
FPLKVIFLLSSVSKAVAATD
>FUSION-ENST00000413987.1:2181-ENST00000652379.1:25317|393
MLLAECPAGPEAFTLK
>FUSION-ENST00000526328.6:309-ENST00000518696.5:13279|140
TNVLLLHPILEERMSYFLTSK
>FUSION-ENST00000523797.1:53551-ENST00000648948.2:147205|1303
IRLTLLGFLK
>ENST00000361915.8|SNV-14227-C-T|3
LKKEWNVICITDVVYNHIAANSK
>FUSION-ENST00000413987.1:2181-ENST00000652379.1:25317|519
GSGLPVTR
>ENST00000485618.1|SNV-16608-T-C|4
SILCPPLLGRRPPPAK
>FUSION-ENST00000523797.1:53551-ENST00000648948.2:147205|2003
AQAPWWFCFGAEK
>ENST00000497639.5|SNV-2861-C-T|5
RRIEPHMQALVTGFQGHG
>FUSION-ENST00000523797.1:53551-ENST00000648948.2:147205|1841
FDMVTASHMWPIKLKLITVK
>ENST00000293761.8|SNV-3200-G-C|1
TVGEDPQGLFHKHREEELEER
>FUSION-ENST00000523797.1:53551-ENST00000648948.2:147205|1021
MALTIYHDSH
>FUSION-ENST00000413987.1:2181-ENST00000652379.1:25317|1401
IYLCTYFQTESRSGRGEAR
>FUSION-ENST00000591884.2:10090-ENST00000522162.1:137194|481
NNLDLRSCGEWR
>ENST00000537392.1|SNV-26246-G-A|5
QVKMLQEELGGIMGQEPENK
>FUSION-ENST00000567740.5:5063-ENST00000560676.5:258803|122
MVEFYSAKNNVVDPYMLVWKDT
>FUSION-ENST00000523797.1:53551-ENST00000648948.2:147205|1247
MSVVSSVGLEMCK
>FUSION-ENST00000567740.5:5063-ENST00000560676.5:258803|124
MVEFYSAKNNVVDPYMLVWK
>FUSION-ENST00000519418.5:35290-ENST00000327835.7:53166|9
AVAGGRGLWR
>ENST00000272321.12|SNV-674923-G-C|1
EDGTEQEIRDGGSLKMIHFGLV
>FUSION-ENST00000567740.5:5063-ENST00000560676.5:258803|97
KYFYFSVCASLCSVLSFYSE
>ENST00000382020.8|SNV-206007-C-A|1
NYSMIVMFTALKPQRQCSVCR
>ENST00000370425.8|SNV-51752-T-C|5
LRDILKDGAAYHHAGMELPDR
>ENST00000503821.5|SNV-31176-C-G|1
SVAGDPAFLCWNITKGLF
>FUSION-ENST00000523797.1:53551-ENST00000648948.2:147205|675
MGLLSSLPHKTAR
>FUSION-ENST00000567740.5:5063-ENST00000560676.5:258803|194
DLSSNALRHPLNGMN
>ENST00000448927.1|SNV-651-A-C|1
CPAGPGQSPQRS
>FUSION-ENST00000413987.1:2181-ENST00000652379.1:25317|1318
LTETSASR
>FUSION-ENST00000523797.1:53551-ENST00000648948.2:147205|709
HLNLILSLAFYYYVTLEN
>ENST00000464869.5|SNV-13094-C-G|1
QGEGPQLLL
>FUSION-ENST00000523797.1:53551-ENST00000648948.2:147205|2222
DGVLPCSAGCSQTPELRQSAHLFPK
>FUSION-ENST00000526328.6:309-ENST00000518696.5:13279|349
MKSCSVILAGVQWYDLGSLQPPPPR
>FUSION-ENST00000413987.1:2181-ENST00000652379.1:25317|855
PRVTVAR
>FUSION-ENST00000523797.1:53551-ENST00000648948.2:147205|1791
MFWRTQSFIPVSPSLHCLK
>ENST00000569516.5|SNV-126759-G-A|5
MGGLCPGPSRRAPEIK
>FUSION-ENST00000523797.1:53551-ENST00000648948.2:147205|540
PATWEAEQENCLNLGGGGCSEPR
>FUSION-ENST00000413987.1:2181-ENST00000652379.1:25317|537
CPLATCR
>ENST00000368804.5|MNV-4080-GA-G|3
REEVERLEQEEGASSG
>FUSION-ENST00000523797.1:53551-ENST00000648948.2:147205|1586
NYLKIECVQALYEGFSAFK
>FUSION-ENST00000591884.2:10090-ENST00000522162.1:137194|298
MSFSFNSRKAR
>FUSION-ENST00000591884.2:10090-ENST00000522162.1:137194|147
RFPLKVIFLLSSVSK
>FUSION-ENST00000523797.1:53551-ENST00000648948.2:147205|2305
LVVNSWAQVILPPWPPKVLGLQA
>FUSION-ENST00000523797.1:53551-ENST00000648948.2:147205|401
RVPPCPANFFCRDR
>FUSION-ENST00000413987.1:2181-ENST00000652379.1:25317|712
DGVSEARPPWLPRQPRETDPGWAR
>FUSION-ENST00000567740.5:5063-ENST00000560676.5:258803|77
MWSASVSS
>ENST00000483835.5|SNV-258813-G-A|4
MVTTRSSQRR
>ENST00000628955.1|SNV-13899-G-A|4
GSSAGFDRHITIFSPK
>FUSION-ENST00000523797.1:53551-ENST00000648948.2:147205|1994
KLVMSLKSVISYAELDA
>FUSION-ENST00000413987.1:2181-ENST00000652379.1:25317|821
MKPVSFCNFFFFFFFLR
>ENST00000476633.1|SNV-105914-G-T|14
RPCVLNASPDGRFSPHRLCK
>ENST00000507521.1|SNV-30310-G-C|2
GSPECCSALPPPYTGRCHRAQALE
>ENST00000347037.9|SNV-461302-G-T|3
GLSRGNCYCSREQNTAPTNGITTC
>FUSION-ENST00000523797.1:53551-ENST00000648948.2:147205|479
MMDNILLSLDTK
>FUSION-ENST00000523797.1:53551-ENST00000648948.2:147205|1866
VVSWAPWLMPIIPALWEAEAGGSLK
>FUSION-ENST00000413987.1:2181-ENST00000652379.1:25317|808
DPPALGLPK
>FUSION-ENST00000413987.1:2181-ENST00000652379.1:25317|371
RDGRGHSYCAAR
>ENST00000497914.5|SNV-48828-G-C|SNV-48850-G-A|3
GQFYEAQSCLVEAERLPAGQR
>ENST00000373518.1|SNV-453-C-G|3
GQVPEGISFCREEVCHHLWTVIGK
>ENST00000341594.9|SNV-461302-G-T|2
DYQEEIAIAQENKIQLQQMG
>FUSION-ENST00000523797.1:53551-ENST00000648948.2:147205|1239
MWRNRLGR
>FUSION-ENST00000413987.1:2181-ENST00000652379.1:25317|1336
ILSDTALTTRVMK
>FUSION-ENST00000591884.2:10090-ENST00000522162.1:137194|519
MVLTLWEVGTPSDTLCPLKLICVTF
>FUSION-ENST00000413987.1:2181-ENST00000652379.1:25317|838
PCHRQAGRQAGR
>FUSION-ENST00000523797.1:53551-ENST00000648948.2:147205|583
MYNLLTVPKLALVIELGLEFR
>ENST00000463798.1|SNV-76988-G-T|3
REYFDVEAADSAGNCLDSLVVRDG
>FUSION-ENST00000262982.3:26208-ENST00000637091.1:17183|6
YDLVLCPVPVGVHSR
>FUSION-ENST00000523797.1:53551-ENST00000648948.2:147205|1153
LSTCGLILNSTWLIMWLAKS
>FUSION-ENST00000413987.1:2181-ENST00000652379.1:25317|1296
MALYTERSGSRLSSR
>ENST00000491853.5|SNV-36147-C-G|3
PSPANPRMAPLILSPPDWLVRPR
>ENST00000476355.5|SNV-3319-G-T|6
SGKENSLTDIWLMIQK
>ENST00000264057.6|SNV-35918-G-C|1
SIIFDEVHLTDASVAESSTK
>ENST00000271526.9|SNV-36147-C-G|2
KPSDGSPDTKPSRLACK
>FUSION-ENST00000523797.1:53551-ENST00000648948.2:147205|451
MELLSPRLTVPSGIPPK
>FUSION-ENST00000523797.1:53551-ENST00000648948.2:147205|1767
GEKVLGRR
>FUSION-ENST00000526328.6:309-ENST00000518696.5:13279|213
CLVFFFFFFYQYHAVLVTVAL
>FUSION-ENST00000413987.1:2181-ENST00000652379.1:25317|222
ESGSDPR
>ENST00000373855.5|SNV-92799-T-G|6
LKRVQQEMMFQR
>ENST00000649021.1|SNV-26597-G-C|4
VTTEKLENGQEPVIKLENR
>FUSION-ENST00000413987.1:2181-ENST00000652379.1:25317|423
APAALVTLDNLGPIARPPWR
>FUSION-ENST00000413987.1:2181-ENST00000652379.1:25317|669
FFISFVSTRLLICINVNVSVR
>ENST00000311208.13|INDEL-2442-A-AAG|1
ADLEMQIEGTSRRSWPT
>FUSION-ENST00000526328.6:309-ENST00000518696.5:13279|326
MQLLCHFISGI
>FUSION-ENST00000523797.1:53551-ENST00000648948.2:147205|2060
MPLRLADFCILCRDGYLPCCQGWS
>FUSION-ENST00000413987.1:2181-ENST00000652379.1:25317|560
GRAWPAFGPSCVPVVGGAGRK
>ENST00000424392.5|SNV-73515-G-C|3
KPAQVFR
>FUSION-ENST00000523797.1:53551-ENST00000648948.2:147205|1975
RMFPHEFPTVIFHSTVQLNESK
>FUSION-ENST00000523797.1:53551-ENST00000648948.2:147205|216
LCLAHTTSLDPTPAKGEPGAEL
>FUSION-ENST00000413987.1:2181-ENST00000652379.1:25317|445
VPLVARSSPTWITVVILELIHADGR
>FUSION-ENST00000523797.1:53551-ENST00000648948.2:147205|2087
GMPPRPANFCIFFFFFFR
>FUSION-ENST00000523797.1:53551-ENST00000648948.2:147205|187
STISSHSRL
>ENST00000395958.6|SNV-4633-C-T|2
NLLLVAYKNVVGAR
>FUSION-ENST00000413987.1:2181-ENST00000652379.1:25317|1268
ALYCYWAR
>FUSION-ENST00000523797.1:53551-ENST00000648948.2:147205|229
MFHSLEIVQLRVILLCLVSKDCSFF
>ENST00000342992.10|SNV-125876-G-A|6
SERDEKK
>ENST00000322313.9|SNV-91646-G-A|1
GPHPPGGLLGHGPQEMKGPQEIR
>FUSION-ENST00000413987.1:2181-ENST00000652379.1:25317|218
IRSGGDGRR
>FUSION-ENST00000523797.1:53551-ENST00000648948.2:147205|1242
LGFCGTEYFYHMWR
>FUSION-ENST00000413987.1:2181-ENST00000652379.1:25317|1076
SLWKDAR
>FUSION-ENST00000413987.1:2181-ENST00000652379.1:25317|1078
ALATPPTPHAPRPGHPR
>FUSION-ENST00000523797.1:53551-ENST00000648948.2:147205|1521
AAVKRACIR
>ENST00000610727.1|SNV-96737-G-A|3
EPQGISWESPLDKVDK
>FUSION-ENST00000523797.1:53551-ENST00000648948.2:147205|2386
TYEQCDASTRMN
>FUSION-ENST00000526328.6:309-ENST00000518696.5:13279|402
SSPSCVL
>FUSION-ENST00000523797.1:53551-ENST00000648948.2:147205|1732
GKSLDVDENR
>FUSION-ENST00000523797.1:53551-ENST00000648948.2:147205|1671
LSAYMPPRDLVIF
>ENST00000542434.5|SNV-38101-G-A|3
DIQFDSKKGVDFVLNYSK
>FUSION-ENST00000523797.1:53551-ENST00000648948.2:147205|1426
GWLGQMVFLVLDP
>FUSION-ENST00000523797.1:53551-ENST00000648948.2:147205|2244
MGCRMDVVLTSMKTSLISLYISLR
>ENST00000512559.5|SNV-302-G-T|1
APIPIDHPRAEECGRAAR
>ENST00000470300.5|SNV-81677-G-C|3
STNLHASENTGNK
>FUSION-ENST00000523797.1:53551-ENST00000648948.2:147205|1446
MCCEYFLPVCGLFFLPVRCLGAK
>FUSION-ENST00000591884.2:10090-ENST00000522162.1:137194|286
CQGERDSQLD
>FUSION-ENST00000413987.1:2181-ENST00000652379.1:25317|813
GFTVLPR
>FUSION-ENST00000523797.1:53551-ENST00000648948.2:147205|1027
LAVIEMTLLQYKFLI
>ENST00000376447.4|SNV-384-C-T|1
LGRLEREEFR
>ENST00000332567.5|SNV-1334-G-A|2
DPENGTHGLSPEEK
>FUSION-ENST00000526328.6:309-ENST00000518696.5:13279|347
SCSVILAGVQWYDLGSLQPPPPR
>FUSION-ENST00000523797.1:53551-ENST00000648948.2:147205|268
LLQYISHKLGLHGVRIHDNL
>FUSION-ENST00000523797.1:53551-ENST00000648948.2:147205|498
VLGHLSIHIGK
>FUSION-ENST00000523797.1:53551-ENST00000648948.2:147205|1440
MKSRSVAQAEVQWR
>FUSION-ENST00000523797.1:53551-ENST00000648948.2:147205|2001
MKLYCVN
>FUSION-ENST00000591884.2:10090-ENST00000522162.1:137194|233
WRAVFHLRVPTGYNK
>ENST00000321429.8|SNV-9630-A-C|2
AALGLSPITRWPDINPALSR
>FUSION-ENST00000445741.6:182286-ENST00000518696.5:2094|4
NIPVNYGDLKAAAFICCSPATEK
>FUSION-ENST00000413987.1:2181-ENST00000652379.1:25317|247
MIRGLGAETISTYSQTLNG
>FUSION-ENST00000523797.1:53551-ENST00000648948.2:147205|2320
HFKVFIK
>ENST00000302006.4|SNV-3907-G-A|1
NQGSPLAAADVLKPQDSPLGLAK
>FUSION-ENST00000567740.5:5063-ENST00000560676.5:258803|30
MFLNTWHNAYTFIIQR
>FUSION-ENST00000523797.1:53551-ENST00000648948.2:147205|2156
QEIVVFALVALSSPLAVGSLR
>ENST00000530789.1|SNV-5025-C-G|5
NSRCTSPGGSYGHLSIGTMR
>FUSION-ENST00000413987.1:2181-ENST00000652379.1:25317|1213
VRGGEER
>FUSION-ENST00000523797.1:53551-ENST00000648948.2:147205|2399
MKMMSSRVEHSVPYLK
>FUSION-ENST00000413987.1:2181-ENST00000652379.1:25317|1474
KKMIWAGHASSR
>ENST00000380659.4|SNV-19869-A-G|2
SCRFENKEASFMSVNESCYK
>ENST00000405093.8|SNV-14024-T-A|2
LNFKIKPLLK
>FUSION-ENST00000398532.9:1410-ENST00000394126.5:25061|129
DTMVSYSSVLTAISKFDDFSR
>FUSION-ENST00000523797.1:53551-ENST00000648948.2:147205|1114
YIKKLNATCDSNVSCH
>FUSION-ENST00000523797.1:53551-ENST00000648948.2:147205|1530
GFHHVGQAGLELLTL
>FUSION-ENST00000523797.1:53551-ENST00000648948.2:147205|637
GMYLTQR
>ENST00000355977.10|SNV-46791-G-C|2
CNFHTEEALRR
>FUSION-ENST00000526328.6:309-ENST00000518696.5:13279|236
FLMMLDIRPLSDA
>FUSION-ENST00000523797.1:53551-ENST00000648948.2:147205|2291
LFESILSTVELLSK
>FUSION-ENST00000523797.1:53551-ENST00000648948.2:147205|2371
HQEASHWLNK
>ENST00000405093.8|SNV-14024-T-A|4
NWPWMKLNFK
>ENST00000236342.12|SNV-36635-G-A|2
DMYAKER
>FUSION-ENST00000526328.6:309-ENST00000518696.5:13279|288
MNSAAVNTHVDVSS
>ENST00000368801.4|SNV-5627-C-G|3
GRHGSGSGQCSSYGPYR
>FUSION-ENST00000591884.2:10090-ENST00000522162.1:137194|247
QPMPGQLEDYLSGK
>ENST00000497286.5|SNV-24762-G-A|2
AAQPPLEEK
>FUSION-ENST00000413987.1:2181-ENST00000652379.1:25317|924
GGAFGGDAIVGLNT
>ENST00000396556.6|SNV-96635-G-C|2
EPALDGVLSK
>FUSION-ENST00000523797.1:53551-ENST00000648948.2:147205|2416
AEGSARVWGFVFK
>FUSION-ENST00000373459.4:28694-ENST00000621317.4:165944|6
GAPGAHPR
>ENST00000497286.5|SNV-24762-G-A|5
MSPWRAAQPPLEEKLLSTSL
>ENST00000361507.5|SNV-193188-G-C|2
GGQSAGR
>FUSION-ENST00000523797.1:53551-ENST00000648948.2:147205|2023
APGLVAFGKYQESVCTCWCLR
>ENST00000463798.1|SNV-76988-G-T|4
REYFDVEAADSAGNCLDSLVVR
>FUSION-ENST00000413987.1:2181-ENST00000652379.1:25317|1046
NIASWAEGLP
>FUSION-ENST00000591884.2:10090-ENST00000522162.1:137194|230
VPTGYNK
>FUSION-ENST00000526328.6:309-ENST00000518696.5:13279|296
MQYLVFCSCVSLLR
>FUSION-ENST00000523797.1:53551-ENST00000648948.2:147205|1549
KDREGIEYSSAAFLR
>FUSION-ENST00000591884.2:10090-ENST00000522162.1:137194|326
MSYVFSHSVNLCVIWIPSLFYSSKK
>FUSION-ENST00000526328.6:309-ENST00000518696.5:13279|217
MWYKEGVQFQSSAYG
>ENST00000537329.1|SNV-107353-A-C|1
ANYLIRHPSCVNVSK
>FUSION-ENST00000523797.1:53551-ENST00000648948.2:147205|664
SFLYICCFSDFKVHFQGKVLFIYK
>ENST00000551692.5|SNV-79546-T-C|2
EAGSRATVSLTR
>FUSION-ENST00000591884.2:10090-ENST00000522162.1:137194|225
CNSLRQN
>FUSION-ENST00000413987.1:2181-ENST00000652379.1:25317|310
MWRTEDPLPGAAR
>FUSION-ENST00000567740.5:5063-ENST00000560676.5:258803|195
DLSSNALR
>ENST00000583535.6|SNV-17517-A-C|1
NDLQLQVQAESEHLLDAEER
>ENST00000395631.6|SNV-78223-C-T|3
TSTILGDITFIPELADYIK
>FUSION-ENST00000523797.1:53551-ENST00000648948.2:147205|1596
CEPPHPA
>ENST00000262178.7|SNV-110576-C-T|1
IPILISIIVNFVFFISIIRILLQK
>FUSION-ENST00000523797.1:53551-ENST00000648948.2:147205|232
FHSLEIVQLR
>FUSION-ENST00000523797.1:53551-ENST00000648948.2:147205|639
MHSNCLYIVYGCFCTAKGMYLTQR
>FUSION-ENST00000591884.2:10090-ENST00000522162.1:137194|164
SGRTFVW
>ENST00000480583.5|SNV-23360-C-G|5
MSFEKQMLNKIIR
>FUSION-ENST00000523797.1:53551-ENST00000648948.2:147205|1849
PSHVGVL
>ENST00000469230.5|SNV-5013-A-G|1
AQEDGSIWLECISGGWYPEPLAVWR
>ENST00000462742.1|SNV-7519-T-G|2
CGDWPGPAGQRGGGNVR
>FUSION-ENST00000413987.1:2181-ENST00000652379.1:25317|574
AGPRSLCR
>FUSION-ENST00000413987.1:2181-ENST00000652379.1:25317|180
RAHTRPSPAVESGRER
>FUSION-ENST00000523797.1:53551-ENST00000648948.2:147205|203
MPGTAKPQR
>FUSION-ENST00000526328.6:309-ENST00000518696.5:13279|141
TNVLLLHPILEER
>FUSION-ENST00000523797.1:53551-ENST00000648948.2:147205|2297
AADKSGWWLLKAEMSGSFLK
>FUSION-ENST00000413987.1:2181-ENST00000652379.1:25317|368
DGRGHSYCAARGEILGPAQDGPER
>FUSION-ENST00000523797.1:53551-ENST00000648948.2:147205|264
MLHPAVVIPATR
>FUSION-ENST00000523797.1:53551-ENST00000648948.2:147205|655
MVEGINL
>FUSION-ENST00000413987.1:2181-ENST00000652379.1:25317|450
LVSKIKPCMSEYARPVQ
>FUSION-ENST00000523797.1:53551-ENST00000648948.2:147205|288
MGLLRRCCEICVR
>FUSION-ENST00000523797.1:53551-ENST00000648948.2:147205|555
SFSMRSCFLYSLV
>ENST00000221166.10|SNV-4010-A-C|1
SPVEEQGKSPVPKSPVEEK
>FUSION-ENST00000413987.1:2181-ENST00000652379.1:25317|988
LECDGVISAHCNR
>FUSION-ENST00000321990.5:47522-ENST00000578697.1:114557|11
FSTPSLATGKDKFTEGR
>FUSION-ENST00000413987.1:2181-ENST00000652379.1:25317|1136
YTPATVYGIKSIIK
>FUSION-ENST00000523797.1:53551-ENST00000648948.2:147205|1738
LLQLCWDLSF
>ENST00000536491.1|SNV-5728-G-C|2
MDLGRHATRR
>FUSION-ENST00000413987.1:2181-ENST00000652379.1:25317|243
GKKPGSLAWSR
>ENST00000402034.6|SNV-17594-G-A|5
RKVVILEDNWK
>FUSION-ENST00000413987.1:2181-ENST00000652379.1:25317|1114
TSVPLGCRK
>FUSION-ENST00000413987.1:2181-ENST00000652379.1:25317|920
TDGVSYQCSFVNRVR
>ENST00000301011.9|SNV-52895-G-A|2
SQSSSYSSYSSRSSR
>FUSION-ENST00000321990.5:47522-ENST00000578697.1:114557|10
DKFTEGR
>ENST00000072869.9|SNV-6275-C-T|1
VVKFPTPLRPFVTR
>FUSION-ENST00000413987.1:2181-ENST00000652379.1:25317|133
RRPVSSRWPLK
>FUSION-ENST00000523797.1:53551-ENST00000648948.2:147205|1320
IAILTGVR
>FUSION-ENST00000519418.5:35290-ENST00000327835.7:53166|17
MAPQAVPGHAGR
>ENST00000301011.9|SNV-52895-G-A|4
SRSQSSSYSSYSSRSSR
>ENST00000457527.6|SNV-16717-A-C|2
AALLYKK
>ENST00000565043.5|MNV-69536-AAGG-A|3
QFMTMFREEVPGHPEQIHGDPWHR
>FUSION-ENST00000523797.1:53551-ENST00000648948.2:147205|332
EPPVFCHGWGVPRR
>ENST00000312481.11|SNV-43415-G-A|8
KFLILITDR
>FUSION-ENST00000413987.1:2181-ENST00000652379.1:25317|868
NRSPVRTR
>FUSION-ENST00000591884.2:10090-ENST00000522162.1:137194|49
VWRWAVCLWISFLPFSFYFFFLWK
>FUSION-ENST00000523797.1:53551-ENST00000648948.2:147205|899
QIFALHSYLILAPCMMLTK
>ENST00000342741.6|SNV-5715-G-A|2
KMIKAGMNIAR
>FUSION-ENST00000413987.1:2181-ENST00000652379.1:25317|935
ATSFGGCQSVVE
>ENST00000369684.5|SNV-42799-C-T|1
ASAPVPVPLPAAPDGSRASAR
>FUSION-ENST00000523797.1:53551-ENST00000648948.2:147205|333
EPPVFCHGWGVPR
>FUSION-ENST00000413987.1:2181-ENST00000652379.1:25317|1512
MRPPPPR
>ENST00000551692.5|SNV-79546-T-C|5
RGPREAGSR
>FUSION-ENST00000523797.1:53551-ENST00000648948.2:147205|417
RLCYFMR
>ENST00000572330.5|SNV-60939-C-G|4
MGTQTCLTWSSPATHPPRTAKGK
>FUSION-ENST00000591884.2:10090-ENST00000522162.1:137194|380
NPDTTCR
>FUSION-ENST00000413987.1:2181-ENST00000652379.1:25317|700
GFLVFLRVFNPRGLFR
>FUSION-ENST00000413987.1:2181-ENST00000652379.1:25317|1026
RYDPLNNIFANQK
>FUSION-ENST00000523797.1:53551-ENST00000648948.2:147205|1897
WTSSYPNTIY
>ENST00000476633.1|SNV-105914-G-T|4
MAVFRHTGFAKSLR
>FUSION-ENST00000523797.1:53551-ENST00000648948.2:147205|1515
ELPLIKPSDLMKLSITRTSR
>ENST00000478491.5|SNV-13020-G-A|5
AVTSMLSTTMGTPPCTSQLER
>ENST00000460438.5|SNV-3319-G-T|8
NQQMSGKENSLTDIWLMIQKNSFK
>FUSION-ENST00000518099.5:42373-ENST00000327835.7:53166|43
AEYSPVCGYTEGGEH
>FUSION-ENST00000523797.1:53551-ENST00000648948.2:147205|1615
DRVLLCWPGWSQTPDLR
>FUSION-ENST00000523797.1:53551-ENST00000648948.2:147205|2431
RPDLRPPGAASRAAKGGLR
>FUSION-ENST00000526328.6:309-ENST00000518696.5:13279|387
SLYNLTKLNLHPSLVISAIGR
>ENST00000647510.1|SNV-28145-G-A|2
LAGTEQDLEAIAAR
>FUSION-ENST00000413987.1:2181-ENST00000652379.1:25317|5
MIIIIVGVISR
>FUSION-ENST00000523797.1:53551-ENST00000648948.2:147205|121
EIIFRVNVAWEGDGQKGRPP
>FUSION-ENST00000523797.1:53551-ENST00000648948.2:147205|636
GMYLTQRIGSPGEHLK
>FUSION-ENST00000523797.1:53551-ENST00000648948.2:147205|174
MIIAHCSF
>FUSION-ENST00000413987.1:2181-ENST00000652379.1:25317|228
SEGTGDGLR
>FUSION-ENST00000523797.1:53551-ENST00000648948.2:147205|1755
MTDSVEHLLIWLFAIR
>FUSION-ENST00000523797.1:53551-ENST00000648948.2:147205|1473
MILFFSISFSFLFFFFQSRSGSLLK
>FUSION-ENST00000523797.1:53551-ENST00000648948.2:147205|112
MLGIDAVIHFFPQIF
>FUSION-ENST00000526328.6:309-ENST00000518696.5:13279|196
SLSIDFFHICR
>ENST00000303177.8|INDEL-61668-C-CA|10
HKRCIPASLDAYYSSQDPNSK
>FUSION-ENST00000523797.1:53551-ENST00000648948.2:147205|668
SFLYICCFSDFK
>FUSION-ENST00000523797.1:53551-ENST00000648948.2:147205|32
TRKASVHAWYR
>ENST00000531000.1|SNV-19526-G-A|1
DEIEKINY
>FUSION-ENST00000413987.1:2181-ENST00000652379.1:25317|832
TTAVLCSSQGR
>FUSION-ENST00000413987.1:2181-ENST00000652379.1:25317|93
MDERDSHCPYLLSSETTAK
>ENST00000382275.6|SNV-737041-A-C|1
HIEGETEVHHRPQR
>ENST00000392524.6|SNV-4026-G-C|3
QEMQSAGSHR
>FUSION-ENST00000567740.5:5063-ENST00000560676.5:258803|55
MSHCAKTVFLNFAK
>FUSION-ENST00000523797.1:53551-ENST00000648948.2:147205|1092
SLIYIYPMSLPF
>FUSION-ENST00000591455.5:96-ENST00000517974.1:107945|6
MEEDDSYVQYQMEMMR
>FUSION-ENST00000413987.1:2181-ENST00000652379.1:25317|785
IVTFKVSHFVIQK
>FUSION-ENST00000526328.6:41398-ENST00000518696.5:20036|25
LSYPGGFRQVTAAQLHLRDPVAIVK
>FUSION-ENST00000413987.1:2181-ENST00000652379.1:25317|789
GVPWSVYHRTVHVRR
>FUSION-ENST00000523797.1:53551-ENST00000648948.2:147205|777
MSLVPCMSNTLCSAWLVSVTE
>ENST00000376447.4|SNV-384-C-T|2
SVFAACDANRLGRLER
>FUSION-ENST00000405420.2:90944-ENST00000336686.9:54540|2
LSCVSEGYLHTLEINLGISLK
>ENST00000371951.5|SNV-322817-G-T|3
NTAEEENSANPNQDQNSR
>FUSION-ENST00000523797.1:53551-ENST00000648948.2:147205|1116
IEILLFVLTFTYEKYIK
>FUSION-ENST00000523797.1:53551-ENST00000648948.2:147205|1714
PLHSSLSDR
>FUSION-ENST00000523797.1:53551-ENST00000648948.2:147205|632
MYLTQRIGSPGEHLKGK
>FUSION-ENST00000413987.1:2181-ENST00000652379.1:25317|870
MFYRPFLSGKNRSPVR
>FUSION-ENST00000413987.1:2181-ENST00000652379.1:25317|375
ETKVFGFRGEYGCK
>ENST00000358743.5|SNV-24670-G-C|1
AQEIQAATLAGRLYSGRPNSGSR
>ENST00000482508.5|SNV-23182-C-T|2
MIESILYVRDAWLK
>FUSION-ENST00000523797.1:53551-ENST00000648948.2:147205|2230
VLDGIFQ
>FUSION-ENST00000519635.1:1092-ENST00000648948.2:147205|72
IFHLPKSNNGPAQLSYNAMKR
>FUSION-ENST00000523797.1:53551-ENST00000648948.2:147205|1420
MIVFIHFHCCVI
>ENST00000559414.5|SNV-4132-C-G|3
STLQGALGQESACNNTLQQQK
>ENST00000361428.3|INDEL-30306-A-AA|1
FMLSHSQC
>FUSION-ENST00000523797.1:53551-ENST00000648948.2:147205|2112
KEPRCIDYWR
>FUSION-ENST00000591884.2:10090-ENST00000522162.1:137194|171
MITILFQSELPLCLWTRLSK
>ENST00000371699.5|SNV-10776-C-T|2
CSPGLAPARPRYACCPGWK
>FUSION-ENST00000523797.1:53551-ENST00000648948.2:147205|2247
WFLHLKCV
>FUSION-ENST00000523797.1:53551-ENST00000648948.2:147205|2025
APGLVAFGK
>FUSION-ENST00000567740.5:5063-ENST00000560676.5:258803|175
DLFTLSLSRFYKYDFFVCI
>ENST00000418663.5|SNV-77573-G-T|5
MRSSSAGSCPSSRVR
>ENST00000361640.5|SNV-3731-C-G|5
HFGLRLYAFNPLAGGLLTGK
>FUSION-ENST00000413987.1:2181-ENST00000652379.1:25317|650
MIDVGVCVIQINTHRSIKK
>ENST00000294428.7|SNV-67644-G-A|1
GTEISSGTASKNQTSLLGEPPKEIR
>FUSION-ENST00000523797.1:53551-ENST00000648948.2:147205|186
MTVLVFK
>FUSION-ENST00000413987.1:2181-ENST00000652379.1:25317|1211
GGEERRER
>ENST00000375755.8|SNV-20224-G-C|2
LDVLLALATAAR
>FUSION-ENST00000523797.1:53551-ENST00000648948.2:147205|1776
GISQVERGR
>FUSION-ENST00000523797.1:53551-ENST00000648948.2:147205|1839
VTASHMWPIK
>FUSION-ENST00000567740.5:5063-ENST00000560676.5:258803|16
MLTYIFVSIELKTYFILGIAFLFI
>FUSION-ENST00000413987.1:2181-ENST00000652379.1:25317|305
TEDPLPGAARGGPK
>FUSION-ENST00000523797.1:53551-ENST00000648948.2:147205|802
HAMSKKDY
>FUSION-ENST00000526328.6:309-ENST00000518696.5:13279|411
MYIIYSIFK
>FUSION-ENST00000523797.1:53551-ENST00000648948.2:147205|1802
VASSREHLLLR
>ENST00000463870.5|SNV-83146-G-A|1
VDSSASA
>FUSION-ENST00000413987.1:2181-ENST00000652379.1:25317|522
GWASGCARGSGLPVTRLAGR
>FUSION-ENST00000591884.2:10090-ENST00000522162.1:137194|344
MVSILEQNLFYKLP
>FUSION-ENST00000567740.5:5063-ENST00000560676.5:258803|135
MQISKEAHCSIV
>FUSION-ENST00000523797.1:53551-ENST00000648948.2:147205|1206
QHDVCSCLLACSGNLEGK
>ENST00000371951.5|SNV-322817-G-T|2
NTAEEENSANPNQDQNSRR
>FUSION-ENST00000413987.1:2181-ENST00000652379.1:25317|1326
MLERQIKVR
>ENST00000374866.9|SNV-185963-C-T|3
SLSSQIETMCSPDGSK
>FUSION-ENST00000413987.1:2181-ENST00000652379.1:25317|1158
VSETRSLNK
>ENST00000525667.1|SNV-14475-C-T|1
TLIRLYGGALLSEYCWGGPWGRR
>FUSION-ENST00000526328.6:309-ENST00000518696.5:13279|218
LLLQLQFASLS
>ENST00000375544.7|SNV-16006-G-A|3
AFLTTKKLQR
>ENST00000647510.1|SNV-28145-G-A|3
KLAGTEQDLEAIAARVGELTR
>ENST00000476633.1|SNV-105914-G-T|7
HPLMAVFRHTGFAKSLR
>FUSION-ENST00000523797.1:53551-ENST00000648948.2:147205|1813
GVDFHISWEWLD
>FUSION-ENST00000413987.1:2181-ENST00000652379.1:25317|1365
PLSPPPPPPKMTARIG
>ENST00000555043.1|SNV-1736-C-G|5
SVDQKSWLK
>FUSION-ENST00000523797.1:53551-ENST00000648948.2:147205|665
MSFLYICCFSDFKVHFQGKVLFIYK
>FUSION-ENST00000413987.1:2181-ENST00000652379.1:25317|483
ATVPPCALR
>ENST00000449022.7|SNV-566528-C-G|1
LTVEEATACVSEGGGLQGITMK
>FUSION-ENST00000567740.5:5063-ENST00000560676.5:258803|17
LTYIFVSIELK
>FUSION-ENST00000413987.1:2181-ENST00000652379.1:25317|357
MFSLIKNESRR
>FUSION-ENST00000523797.1:53551-ENST00000648948.2:147205|814
YIKLSNGK
>FUSION-ENST00000523797.1:53551-ENST00000648948.2:147205|2256
MLSSRLCYSICRAQAE
>FUSION-ENST00000523797.1:53551-ENST00000648948.2:147205|669
MSFLYICCFSDFK
>FUSION-ENST00000413987.1:2181-ENST00000652379.1:25317|869
FYRPFLSGKNRSPVR
>FUSION-ENST00000413987.1:2181-ENST00000652379.1:25317|1140
TSYFLEIRR
>FUSION-ENST00000591884.2:10090-ENST00000522162.1:137194|243
PGQLEDYLSGKGTIWASGLPCAQA
>ENST00000537465.5|SNV-26246-G-A|2
MLQEELGGIMGQEPENKGDHSK
>FUSION-ENST00000519635.1:1092-ENST00000648948.2:147205|59
QRASNSGGGAAGPLR
>FUSION-ENST00000523797.1:53551-ENST00000648948.2:147205|397
VLSYFMYISFN
>FUSION-ENST00000523797.1:53551-ENST00000648948.2:147205|766
DVRESTSCSVN
>FUSION-ENST00000523797.1:53551-ENST00000648948.2:147205|1292
MLPNLVSSSWA
>FUSION-ENST00000413987.1:2181-ENST00000652379.1:25317|1303
TCPLCRRLTP
>FUSION-ENST00000413987.1:2181-ENST00000652379.1:25317|689
MLVRLVSHSQPQVVRLP
>FUSION-ENST00000523797.1:53551-ENST00000648948.2:147205|1342
CSHCSIPTYE
>FUSION-ENST00000523797.1:53551-ENST00000648948.2:147205|1775
GISQVERGRMGEK
>FUSION-ENST00000591884.2:10090-ENST00000522162.1:137194|249
SSTLGSKTPG
>FUSION-ENST00000523797.1:53551-ENST00000648948.2:147205|2368
MHQEASHWLNKDMEIKTPCLR
>ENST00000377044.9|SNV-107353-A-C|3
DAYVGRMANYLIRHPSCVNVSK
>ENST00000490976.5|SNV-102721-A-C|2
MGSAFSPCRHLTTSVPTSHRPWHHP
>FUSION-ENST00000523797.1:53551-ENST00000648948.2:147205|2348
MFTVWGKEYWGKL
>ENST00000515418.1|SNV-599504-G-A|3
IMQLSSWCTELR
>ENST00000396556.6|SNV-96635-G-C|1
EPALDGVLSKYTNLLQGWQNR
>FUSION-ENST00000523797.1:53551-ENST00000648948.2:147205|1960
STWNNFFLRQFVGLAC
>FUSION-ENST00000523797.1:53551-ENST00000648948.2:147205|135
ESEFMIIYSCIEFDFRK
>FUSION-ENST00000523797.1:53551-ENST00000648948.2:147205|1487
MCACVFIAA
>FUSION-ENST00000526328.6:309-ENST00000518696.5:13279|157
CFDIKGMIIYR
>ENST00000333486.4|SNV-7822-C-G|1
VKVPAGQPER
>FUSION-ENST00000413987.1:2181-ENST00000652379.1:25317|468
VGFVAAVAPGPPVAGPRGSR
>FUSION-ENST00000413987.1:2181-ENST00000652379.1:25317|575
VPGSGPRAGPRSLCR
>FUSION-ENST00000567740.5:5063-ENST00000560676.5:258803|176
DLFTLSLSRFYK
>FUSION-ENST00000523797.1:53551-ENST00000648948.2:147205|2198
SQLTTAFASQFR
>FUSION-ENST00000523797.1:53551-ENST00000648948.2:147205|2393
MSSRVEHSVPYLKTYEQCDASTR
>FUSION-ENST00000519635.1:1092-ENST00000648948.2:147205|67
RISEPQFPCLQK
>ENST00000366963.9|SNV-143-C-G|2
MPTVDDIVEQVGESGWFQK
>FUSION-ENST00000591884.2:10090-ENST00000522162.1:137194|488
GHTDSVEAEGEQQPK
>ENST00000236914.7|SNV-93301-G-A|2
SLQFDQQEFVCLK
>FUSION-ENST00000591884.2:10090-ENST00000522162.1:137194|96
QITGKKGTHILLQFTPNQNQYQNR
>ENST00000412167.6|SNV-40417-A-G|3
SLYGKEDDDTLVR
>FUSION-ENST00000523797.1:53551-ENST00000648948.2:147205|1681
MKAPFNR
>FUSION-ENST00000523797.1:53551-ENST00000648948.2:147205|661
VLFIYKVLFYF
>FUSION-ENST00000523797.1:53551-ENST00000648948.2:147205|472
DNILLSLDTKSNHK
>FUSION-ENST00000526328.6:309-ENST00000518696.5:13279|348
KSCSVILAGVQWYDLGSLQPPPPR
>FUSION-ENST00000523797.1:53551-ENST00000648948.2:147205|2132
VPVVPATWEAEVGGSLESGRSR
>FUSION-ENST00000526328.6:309-ENST00000518696.5:13279|338
VSPCWPDWSRTPDIR
>ENST00000368887.7|SNV-26139-G-A|7
MKTAENIRGTGSDRPR
>ENST00000584966.1|SNV-135819-G-T|6
MHQSFLMYPIMLLCQK
>FUSION-ENST00000523797.1:53551-ENST00000648948.2:147205|1742
SCQILGHKGFSDFFLLEVLDFTFR
>FUSION-ENST00000591884.2:10090-ENST00000522162.1:137194|97
SHHTHTTKQITGKK
>FUSION-ENST00000523797.1:53551-ENST00000648948.2:147205|1570
NSLFIHYHFQPWLLFNKYC
>ENST00000546918.1|SNV-3234-G-A|1
SPSWSSLFTQRPRFPQL
>ENST00000349394.6|SNV-8293-A-C|2
AGAAGALPAPRTK
>FUSION-ENST00000413987.1:2181-ENST00000652379.1:25317|1504
HVPLPSPGWPLPGDPR
>FUSION-ENST00000413987.1:2181-ENST00000652379.1:25317|1364
VCVGRGCGVGTEGSVLR
>ENST00000461549.1|SNV-56780-C-G|2
MSGASQREGVSPR
>FUSION-ENST00000519635.1:1092-ENST00000648948.2:147205|33
SARRGDPGHPR
>FUSION-ENST00000591884.2:10090-ENST00000522162.1:137194|80
CSVTALILRGGCHTLLW
>FUSION-ENST00000523797.1:53551-ENST00000648948.2:147205|752
PRPTLFILHDACNVKK
>FUSION-ENST00000523797.1:53551-ENST00000648948.2:147205|22
KCVLIGPWAGPEK
>ENST00000267101.8|SNV-22864-G-C|3
CWMIDQNIRPTFK
>FUSION-ENST00000591884.2:10090-ENST00000522162.1:137194|255
MLDQLQHKSSTLGSKTPG
>ENST00000533871.7|SNV-31111-C-G|1
TQQGVLLCWLPPANHSFPIDR
>FUSION-ENST00000523797.1:53551-ENST00000648948.2:147205|1624
EVGVCIGASTRTWK
>FUSION-ENST00000523797.1:53551-ENST00000648948.2:147205|1657
MELGSESWLYDLGLVC
>ENST00000431170.5|SNV-45680-G-A|1
DGNIEITNLT
>FUSION-ENST00000523797.1:53551-ENST00000648948.2:147205|1957
TLLYSLCCK
>FUSION-ENST00000413987.1:2181-ENST00000652379.1:25317|796
NLGRQLLASRTLSR
>FUSION-ENST00000519635.1:1092-ENST00000648948.2:147205|52
EVLQRGPLRDLGAGK
>FUSION-ENST00000591884.2:10090-ENST00000522162.1:137194|490
ELQLSSV
>FUSION-ENST00000591884.2:10090-ENST00000522162.1:137194|235
GTFLKWRAVFHLR
>ENST00000559814.5|SNV-220926-G-A|3
RMPSSSPSLSAKPSAWPTR
>FUSION-ENST00000523797.1:53551-ENST00000648948.2:147205|2145
AKLGLYK
>ENST00000561725.5|SNV-5171-G-C|1
AAGGSCFTLRFRTSWPELNT
>ENST00000648058.1|SNV-58048-C-T|5
CLCLSVTVLYPLR
>FUSION-ENST00000321990.5:47522-ENST00000578697.1:114557|3
TTENVSK
>FUSION-ENST00000413987.1:2181-ENST00000652379.1:25317|1367
PLSPPPPPPKMTAR
>FUSION-ENST00000526328.6:309-ENST00000518696.5:13279|313
DMNIPGIWYAQEVLELVLHR
>FUSION-ENST00000523797.1:53551-ENST00000648948.2:147205|1810
MICRILLRPGMRVASSR
>FUSION-ENST00000523797.1:53551-ENST00000648948.2:147205|1809
ICRILLRPGMRVASSR
>FUSION-ENST00000591455.5:96-ENST00000517974.1:107945|4
MEEDDSYVQYQMEMMRSLR
>ENST00000306858.8|SNV-23534-A-G|1
SDNYVEPHYKEWYR
>FUSION-ENST00000413987.1:2181-ENST00000652379.1:25317|1329
MSQSCTCMLERQIKVR
>ENST00000551692.5|SNV-79546-T-C|4
GPREAGSR
>FUSION-ENST00000526328.6:309-ENST00000518696.5:13279|235
MMLDIRPLSDA
>ENST00000369303.9|SNV-62616-G-C|2
NDVTYTILCK
>ENST00000413302.6|MNV-13373-GCAAGTT-G|2
NTVTFSNFSK
>ENST00000549335.5|SNV-60922-C-A|3
ASTGHALDCFEVCR
>FUSION-ENST00000523797.1:53551-ENST00000648948.2:147205|2041
MHANVCEPLL
>FUSION-ENST00000591884.2:10090-ENST00000522162.1:137194|493
MGVMELQLSSV
>FUSION-ENST00000523797.1:53551-ENST00000648948.2:147205|880
LLLACVLSEYR
>FUSION-ENST00000523797.1:53551-ENST00000648948.2:147205|2147
IIPLGGVR
>FUSION-ENST00000523797.1:53551-ENST00000648948.2:147205|934
EACNLLK
>FUSION-ENST00000523797.1:53551-ENST00000648948.2:147205|1823
LFGITLKVYIYSWRTGLL
>ENST00000358415.9|SNV-29158-G-A|1
RSLAPTAAAKR
>ENST00000399231.7|SNV-95865-G-A|6
DYKPGDKVLLLHLKEGK
>FUSION-ENST00000523797.1:53551-ENST00000648948.2:147205|2159
WFVDKSR
>ENST00000436636.7|SNV-249217-C-T|2
YFHHRNIATYYGAFIK
>FUSION-ENST00000413987.1:2181-ENST00000652379.1:25317|965
MCLLIHEYKR
>ENST00000258436.10|SNV-17718-C-T|4
EAKLGSTEK
>FUSION-ENST00000526328.6:309-ENST00000518696.5:13279|275
VFLSVGL
>ENST00000642197.1|SNV-18013-G-A|3
NDQKAAVK
>FUSION-ENST00000526328.6:309-ENST00000518696.5:13279|131
QNKVQTSEIYCK
>FUSION-ENST00000591884.2:10090-ENST00000522162.1:137194|337
YVFIFETESCSVAQAGVR
>ENST00000462742.1|SNV-7519-T-G|1
LEGSGDSAAHPCPPGSSHGE
>FUSION-ENST00000409003.5:182286-ENST00000518696.5:2094|11
QHDITGKQWATFAR
>FUSION-ENST00000567740.5:5063-ENST00000560676.5:258803|71
LPCNFEKSK
>FUSION-ENST00000523797.1:53551-ENST00000648948.2:147205|2312
MSHTNWFPSAYK
>FUSION-ENST00000591884.2:10090-ENST00000522162.1:137194|291
MSYFSSLWLMKCQGERDSQLD
>FUSION-ENST00000413987.1:2181-ENST00000652379.1:25317|315
MGIGDCNYSP
>FUSION-ENST00000523797.1:53551-ENST00000648948.2:147205|1209
MASRFFLW
>ENST00000396036.5|SNV-47709-C-A|3
LCLDATALNHDLCER
>FUSION-ENST00000523797.1:53551-ENST00000648948.2:147205|497
MVLGHLSIHIGKNNNLLHTIK
>FUSION-ENST00000523797.1:53551-ENST00000648948.2:147205|2114
CYIFCSKMCVVL
>FUSION-ENST00000526328.6:309-ENST00000518696.5:13279|352
MTYHFNIQSALHIYGFHIVEM
>FUSION-ENST00000413987.1:2181-ENST00000652379.1:25317|598
DVYFTYEKRR
>FUSION-ENST00000523797.1:53551-ENST00000648948.2:147205|1623
EVGVCIGASTRTWKTLR
>FUSION-ENST00000591884.2:10090-ENST00000522162.1:137194|134
MHLGHLRVTGLRIFDR
>FUSION-ENST00000523797.1:53551-ENST00000648948.2:147205|1798
FRRLVSNSCAQAILQSWHSK
>FUSION-ENST00000523797.1:53551-ENST00000648948.2:147205|2104
PVIPALWEAEASGSSELRLT
>ENST00000368680.4|SNV-14680-C-T|4
GKVWTYWLLGERGSSTR
>FUSION-ENST00000413987.1:2181-ENST00000652379.1:25317|1059
MPEEFSQCASARVLSDL
>FUSION-ENST00000523797.1:53551-ENST00000648948.2:147205|2318
HFKVFIKFQF
>ENST00000298532.2|INDEL-11580-C-CC|3
RQPHPLPQNCLLYGRER
>ENST00000490210.6|SNV-260815-G-C|6
MSPIVQYNDWLEQECGNMAREGLR
>ENST00000480583.5|SNV-23360-C-G|3
LMKKETHVF
>FUSION-ENST00000523797.1:53551-ENST00000648948.2:147205|1346
MYTCAMLVCCTH
>FUSION-ENST00000413987.1:2181-ENST00000652379.1:25317|112
KTLLSLTLVWHGEET
>FUSION-ENST00000591884.2:10090-ENST00000522162.1:137194|263
HDFRELQKPFGAVHTCSLVVHR
>ENST00000311320.9|SNV-2791-C-T|1
AQGPGAFGSHLSLLSPVELEQVRQK
>ENST00000463395.5|SNV-541145-C-T|4
CHLPQSYGQRDGSAGGER
>ENST00000509763.1|SNV-51562-C-T|3
MTEERANVIASALA
>ENST00000409306.5|SNV-26259-T-C|2
TWRLPASPSVTGPSPR
>ENST00000527037.5|SNV-24555-C-T|2
MLGMSHSRSASSGNGS
>ENST00000487017.5|SNV-20768-G-T|1
MTATRVYQESVVWLGLKGSR
>ENST00000346162.10|SNV-30424-G-C|14
RRFWDLMMMSNK
>ENST00000487017.5|SNV-20768-G-T|8
GHDGNPGLPGER
>FUSION-ENST00000523797.1:53551-ENST00000648948.2:147205|855
FIVLTILRG
>FUSION-ENST00000523797.1:53551-ENST00000648948.2:147205|2240
DVVLTSMK
>FUSION-ENST00000523797.1:53551-ENST00000648948.2:147205|2237
KTSLISLYISLR
>FUSION-ENST00000519635.1:1092-ENST00000648948.2:147205|14
AEPSGALGMRGGGAHAQSPR
>FUSION-ENST00000413987.1:2181-ENST00000652379.1:25317|1207
GERGGERER
>FUSION-ENST00000523797.1:53551-ENST00000648948.2:147205|1297
MHAALFLRALFCSIDLYL
>FUSION-ENST00000591884.2:10090-ENST00000522162.1:137194|507
KRLGALR
>FUSION-ENST00000621615.1:220-ENST00000652379.1:25317|20
GGSSSERRHLTCR
>FUSION-ENST00000591884.2:10090-ENST00000522162.1:137194|25
MSKDCAVAFHSSGGDK
>ENST00000481726.1|SNV-29047-C-T|6
MALLPLAYLK
>ENST00000493368.5|SNV-3987-G-C|1
LPEAIEEVNNGGWTSWK
>ENST00000456246.1|SNV-87940-C-T|4
RLVAPAAPTRFK
>FUSION-ENST00000523797.1:53551-ENST00000648948.2:147205|1464
LQKFSPIL
>ENST00000382751.4|INDEL-71075-A-AA|5
VPGFYQFFYSSDFEQKNRAEVGVWR
>FUSION-ENST00000567740.5:5063-ENST00000560676.5:258803|49
TVFLNFAK
>FUSION-ENST00000413987.1:2181-ENST00000652379.1:25317|1224
SVSLFLPVSVSASLSLSRR
>FUSION-ENST00000523797.1:53551-ENST00000648948.2:147205|2374
MNTGTDYLKHMLPL
>ENST00000345136.7|SNV-43739-C-T|1
AGVAAPATQVAQVTLQSV
>ENST00000510738.2|SNV-157741-G-C|2
MCLTQGQCQLA
>FUSION-ENST00000523797.1:53551-ENST00000648948.2:147205|1542
FFCEWVMQLTVLCLSFFLFFWR
>FUSION-ENST00000526328.6:309-ENST00000518696.5:13279|134
NQLSVALLKSSSTQNFTLAFQIR
>FUSION-ENST00000413987.1:2181-ENST00000652379.1:25317|906
VDLHAFDSVILNPPNL
>FUSION-ENST00000413987.1:2181-ENST00000652379.1:25317|837
QAGRQAGR
>ENST00000456246.1|SNV-87940-C-T|3
LVAPAAPTR
>FUSION-ENST00000523797.1:53551-ENST00000648948.2:147205|400
MPVDVLMVLSYFMYISFN
>FUSION-ENST00000523797.1:53551-ENST00000648948.2:147205|667
MSFLYICCFSDFKVHFQGK
>FUSION-ENST00000321990.5:47522-ENST00000578697.1:114557|1
AETSCHGSGPSCNQ
>FUSION-ENST00000523797.1:53551-ENST00000648948.2:147205|549
SYATLKLGHHIPQK
>FUSION-ENST00000526328.6:309-ENST00000518696.5:13279|381
MYKPSSTKLR
>FUSION-ENST00000523797.1:53551-ENST00000648948.2:147205|631
YLTQRIGSPGEHLKGK
>ENST00000442011.7|SNV-26729-G-A|5
VFVYRNSLCIENSCIAAHNK
>FUSION-ENST00000523797.1:53551-ENST00000648948.2:147205|81
DNWRMSK
>FUSION-ENST00000413987.1:2181-ENST00000652379.1:25317|972
SLDLVTRPPRPPKVLG
>ENST00000287546.8|SNV-12598-C-G|3
LSYIDMDK
>FUSION-ENST00000413987.1:2181-ENST00000652379.1:25317|776
MIRWVGDLGCVPPGALVD
>FUSION-ENST00000591884.2:10090-ENST00000522162.1:137194|310
MVAGACNPSYLGGPQSG
>ENST00000533135.1|SNV-24555-C-T|10
MLGCHWTK
>FUSION-ENST00000413987.1:2181-ENST00000652379.1:25317|843
LSLDLSSSWVR
>FUSION-ENST00000523797.1:53551-ENST00000648948.2:147205|222
YVLSYTVNP
>ENST00000463798.1|SNV-76988-G-T|1
EYFDVEAADSAGNCLDSLVVRDG
>ENST00000482508.5|SNV-23182-C-T|1
IESILYVRDAWLK
>FUSION-ENST00000413987.1:2181-ENST00000652379.1:25317|373
VFGFRGEYGCK
>ENST00000503191.5|SNV-206007-C-A|5
IVMFTALKPQRQCSVCSST
>FUSION-ENST00000413987.1:2181-ENST00000652379.1:25317|199
VVCVGGRR
>ENST00000557662.1|SNV-486-C-T|5
NWRTRSSLAK
>ENST00000346162.10|SNV-30424-G-C|12
RFWDLMMMSNKILMIIVK
>FUSION-ENST00000523797.1:53551-ENST00000648948.2:147205|368
SGINFLVVNKK
>ENST00000636273.1|SNV-418985-T-A|1
QETQPPGSRSTSRTGHR
>FUSION-ENST00000413987.1:2181-ENST00000652379.1:25317|224
CPRPIERESGSDPR
>ENST00000302692.7|SNV-42898-G-A|4
YKSFVQTAHLVFR
>FUSION-ENST00000413987.1:2181-ENST00000652379.1:25317|625
MQTTTTCISALNTLAYGKYVSVVWK
>FUSION-ENST00000523797.1:53551-ENST00000648948.2:147205|779
ASLVSFTTRFLWGR
>FUSION-ENST00000591884.2:10090-ENST00000522162.1:137194|174
AFFFSFNYLGGTIDPPVLKGVPPR
>FUSION-ENST00000523797.1:53551-ENST00000648948.2:147205|2339
LLDGNYITYSLSPQNHVLQLVR
>FUSION-ENST00000523797.1:53551-ENST00000648948.2:147205|2366
DMEIKTPCLR
>ENST00000381297.10|SNV-71537-C-G|2
VREYLGCR
>FUSION-ENST00000413987.1:2181-ENST00000652379.1:25317|777
ALALVSVPVILFGLDLD
>FUSION-ENST00000523797.1:53551-ENST00000648948.2:147205|1171
RVKMGQSVR
>FUSION-ENST00000591884.2:10090-ENST00000522162.1:137194|348
AVIKHQICWCLDLALSSLQNCEQ
>FUSION-ENST00000523797.1:53551-ENST00000648948.2:147205|1181
AHLLLFSKVR
>ENST00000578011.1|SNV-32939-T-G|3
SAQDGRTVSCAETWLSYALLTRYTR
>FUSION-ENST00000523797.1:53551-ENST00000648948.2:147205|1972
MFPHEFPTVIFHSTVQLNESKNNR
>ENST00000435803.6|SNV-97625-C-G|4
MISDNYFQFLNNLLKSPTGSISR
>FUSION-ENST00000413987.1:2181-ENST00000652379.1:25317|910
CQHLGLMD
>FUSION-ENST00000526328.6:309-ENST00000518696.5:13279|172
CLLSQICAGTVLSLKIR
>FUSION-ENST00000413987.1:2181-ENST00000652379.1:25317|1246
VLRCLERPR
>FUSION-ENST00000413987.1:2181-ENST00000652379.1:25317|316
GRPTALAER
>FUSION-ENST00000591884.2:10090-ENST00000522162.1:137194|478
SCGEWRGINNFLSF
>FUSION-ENST00000413987.1:2181-ENST00000652379.1:25317|860
GVLRGKPHLGRHSGLVLAI
>FUSION-ENST00000523797.1:53551-ENST00000648948.2:147205|780
MASLVSFTTRFLWGR
>ENST00000497639.5|SNV-2861-C-T|3
IEPHMQALVTGFQGHG
>FUSION-ENST00000523797.1:53551-ENST00000648948.2:147205|1532
DVHSLCI
>ENST00000533135.1|SNV-24555-C-T|8
MLGCHWTKR
>FUSION-ENST00000523797.1:53551-ENST00000648948.2:147205|2289
FTASSPGVDSISGNHFLCSSLR
>ENST00000252321.5|SNV-1325-C-G|1
FFACPSKAGLSR
>FUSION-ENST00000523797.1:53551-ENST00000648948.2:147205|1165
MMESSSGIEVK
>ENST00000459910.5|SNV-2445-G-T|3
LVGSQEELASWCHEYVR
>FUSION-ENST00000413987.1:2181-ENST00000652379.1:25317|1133
CLSLSVSVSVSLSLSLSLSLCLSVR
>FUSION-ENST00000526328.6:309-ENST00000518696.5:13279|258
MFLSFAHFLMGFVFSSCKFK
>FUSION-ENST00000378164.7:37310-ENST00000521788.1:106896|13
KQPNSSGPR
>ENST00000497286.5|SNV-24762-G-A|3
SPWRAAQPPLEEKLLSTSL
>FUSION-ENST00000523797.1:53551-ENST00000648948.2:147205|1591
MENYILY
>ENST00000402034.6|SNV-17594-G-A|1
VVILEDNWKQELTK
>FUSION-ENST00000413987.1:2181-ENST00000652379.1:25317|937
SLDRTERATSFGGCQSVVE
>FUSION-ENST00000523797.1:53551-ENST00000648948.2:147205|1956
MTLLYSLCCKGYLSI
>FUSION-ENST00000567740.5:5063-ENST00000560676.5:258803|144
VVGHSDLKL
>FUSION-ENST00000413987.1:2181-ENST00000652379.1:25317|283
LARRAGEVEHER
>FUSION-ENST00000523797.1:53551-ENST00000648948.2:147205|71
CKSGFQSIEFHDVMLRYR
>FUSION-ENST00000591884.2:10090-ENST00000522162.1:137194|102
LLQDKTPRSHHTHTTK
>ENST00000366812.6|SNV-88-G-A|3
AAVLNAK
>ENST00000418663.5|SNV-77573-G-T|6
RSSSAGSCPSSR
>FUSION-ENST00000523797.1:53551-ENST00000648948.2:147205|403
RVPPCPANFFCR
>FUSION-ENST00000523797.1:53551-ENST00000648948.2:147205|1097
VDYVVGK
>FUSION-ENST00000523797.1:53551-ENST00000648948.2:147205|1108
MAKFRWQVLFSVWK
>FUSION-ENST00000523797.1:53551-ENST00000648948.2:147205|587
GMYNLLTVPK
>FUSION-ENST00000413987.1:2181-ENST00000652379.1:25317|822
LVSNWRPQWICPPRPPKVLG
>FUSION-ENST00000523797.1:53551-ENST00000648948.2:147205|1534
LPGSSDSPASVS
>FUSION-ENST00000523797.1:53551-ENST00000648948.2:147205|285
RCCEICVRCSLK
>FUSION-ENST00000523797.1:53551-ENST00000648948.2:147205|1234
VEKDMQSILGRIK
>FUSION-ENST00000591884.2:10090-ENST00000522162.1:137194|182
FTHRIFFKINV
>FUSION-ENST00000523797.1:53551-ENST00000648948.2:147205|1365
MSTFYCFDFFKESLFIQGLSFDVK
>FUSION-ENST00000523797.1:53551-ENST00000648948.2:147205|2199
LVRLVLNS
>FUSION-ENST00000591884.2:10090-ENST00000522162.1:137194|327
SYVFSHSVNLCVIWIPSLFYSSK
>FUSION-ENST00000567740.5:5063-ENST00000560676.5:258803|131
HKLFVPTVYF
>FUSION-ENST00000523797.1:53551-ENST00000648948.2:147205|88
MRYMDNWR
>FUSION-ENST00000413987.1:2181-ENST00000652379.1:25317|652
MIDVGVCVIQINTHRSIK
>FUSION-ENST00000523797.1:53551-ENST00000648948.2:147205|2370
MHQEASHWLNKDMEIK
>FUSION-ENST00000523797.1:53551-ENST00000648948.2:147205|1301
LTLLGFLK
>ENST00000378165.9|SNV-35595-G-A|1
ELYTLLNENYVEDNDNMFR
>FUSION-ENST00000523797.1:53551-ENST00000648948.2:147205|1545
SLYDLIFFFPPILHSDFKT
>FUSION-ENST00000413987.1:2181-ENST00000652379.1:25317|898
MFGQDLAFPPYFTS
>FUSION-ENST00000523797.1:53551-ENST00000648948.2:147205|68
SGFQSIEFHDVMLRYRSLISQSSPS
>FUSION-ENST00000413987.1:2181-ENST00000652379.1:25317|421
APAALVTLDNLGPIARPPWRRRPIR
>FUSION-ENST00000523797.1:53551-ENST00000648948.2:147205|935
MEACNLLK
>FUSION-ENST00000413987.1:2181-ENST00000652379.1:25317|820
KPVSFCNFFFFFFFLR
>ENST00000569840.6|MNV-69536-AAGG-A|2
LQGKKFLGILNK
>ENST00000489245.5|SNV-63594-C-G|6
AGQLRYRALQQPAVHHR
>FUSION-ENST00000523797.1:53551-ENST00000648948.2:147205|2040
HANVCEPLL
>ENST00000548363.1|SNV-2747-C-T|1
SLTLCWTEFASWYVSFQE
>FUSION-ENST00000523797.1:53551-ENST00000648948.2:147205|1189
MCKGMEV
>ENST00000453423.5|SNV-6836-C-T|5
MWPARTPGRTPR
>ENST00000257901.7|SNV-5140-C-A|5
LAELEGALQKAKQDMACLIK
>FUSION-ENST00000523797.1:53551-ENST00000648948.2:147205|2307
LHKLVVNSWAQVILPPWPPK
>FUSION-ENST00000523797.1:53551-ENST00000648948.2:147205|286
RCCEICVR
>ENST00000537792.5|SNV-52086-G-C|4
EFQEEMAALKQNLLEDDK
>ENST00000490210.6|SNV-260815-G-C|1
TGWNRSAETWLAKDCGPSWLQR
>FUSION-ENST00000523797.1:53551-ENST00000648948.2:147205|1142
LNCINQQLECFSLVSPPFRKTE
>FUSION-ENST00000523797.1:53551-ENST00000648948.2:147205|601
CVAQAGDQWR
>FUSION-ENST00000523797.1:53551-ENST00000648948.2:147205|1511
LSITRTSR
>FUSION-ENST00000523797.1:53551-ENST00000648948.2:147205|1175
GIKFRGR
>ENST00000413465.6|SNV-12463-G-A|3
QSQHMTEVVRHCPHHER
>FUSION-ENST00000523797.1:53551-ENST00000648948.2:147205|2323
METFFPLYFMMS
>FUSION-ENST00000523797.1:53551-ENST00000648948.2:147205|1196
QTSPLKGRR
>FUSION-ENST00000523797.1:53551-ENST00000648948.2:147205|741
PQINVSRIGNTVGK
>FUSION-ENST00000523797.1:53551-ENST00000648948.2:147205|1154
MLSTCGLILNSTWLIMWLAKS
>FUSION-ENST00000591884.2:10090-ENST00000522162.1:137194|123
LASLFHTKF
>ENST00000462488.1|SNV-11179-G-C|4
NCNFQKHAPLEQFYSFGESM
>FUSION-ENST00000523797.1:53551-ENST00000648948.2:147205|1452
DGSSQESLYKGTPPYKTIR
>FUSION-ENST00000413987.1:2181-ENST00000652379.1:25317|397
GIDGRAPPGVEPAA
>ENST00000262717.9|SNV-220922-G-C|3
QAQAGAAPK
>ENST00000296802.9|SNV-2300-C-G|5
NDEKTPQGAVPAYVLDR
>ENST00000567476.1|SNV-360493-G-C|1
GVPQPNITWLKRGR
>FUSION-ENST00000413987.1:2181-ENST00000652379.1:25317|1445
HHACLAQR
>FUSION-ENST00000523797.1:53551-ENST00000648948.2:147205|13
QSFIFFLKYFR
>ENST00000369500.3|SNV-16486-T-G|1
AEQVLLEQLDEEGGCRRK
>FUSION-ENST00000413987.1:2181-ENST00000652379.1:25317|1070
DARDSAKLTCPTEVK
>FUSION-ENST00000413987.1:2181-ENST00000652379.1:25317|1386
CWRDGREPLR
>FUSION-ENST00000523797.1:53551-ENST00000648948.2:147205|2059
PLRLADFCILCR
>FUSION-ENST00000523797.1:53551-ENST00000648948.2:147205|344
SLEVRSSRPAWPTWQNPISAKQTK
>FUSION-ENST00000413987.1:2181-ENST00000652379.1:25317|899
SYGSSCSQWDSIR
>FUSION-ENST00000523797.1:53551-ENST00000648948.2:147205|1770
MGEKVLGR
>ENST00000379290.6|SNV-5365-A-T|4
DHSCTRFILR
>ENST00000295453.8|INDEL-513-G-GAT|3
LGPEIPSWPWTASRTWLCPR
>FUSION-ENST00000519635.1:1092-ENST00000648948.2:147205|5
ARADAARPRGR
>ENST00000368887.7|SNV-26139-G-A|2
GTGSDRPRK
>FUSION-ENST00000523797.1:53551-ENST00000648948.2:147205|1827
LFGITLK
>FUSION-ENST00000413987.1:2181-ENST00000652379.1:25317|1530
SFFLFSLDGVSLLSPRVEYDGGSR
>FUSION-ENST00000523797.1:53551-ENST00000648948.2:147205|292
QKVVDFAEWVR
>ENST00000301618.8|MNV-69536-AAGG-A|2
GKKFLGILNK
>FUSION-ENST00000523797.1:53551-ENST00000648948.2:147205|1508
ERARLMIQLPPTGPCHNT
>FUSION-ENST00000523797.1:53551-ENST00000648948.2:147205|227
VILLCLVSK
>FUSION-ENST00000523797.1:53551-ENST00000648948.2:147205|1441
VLFFFLFFNTLRFR
>FUSION-ENST00000413987.1:2181-ENST00000652379.1:25317|200
VVCVGGR
>FUSION-ENST00000413987.1:2181-ENST00000652379.1:25317|722
VKPRLYSQYTTLAGRCAVLYCL
>FUSION-ENST00000523797.1:53551-ENST00000648948.2:147205|623
CFFPSNTIYVHCRTFK
>FUSION-ENST00000413987.1:2181-ENST00000652379.1:25317|1400
SGRGEAR
>ENST00000257901.7|SNV-5140-C-A|4
AKQDMACLIK
>FUSION-ENST00000591884.2:10090-ENST00000522162.1:137194|251
NHLGQSTLAL
>FUSION-ENST00000526328.6:309-ENST00000518696.5:13279|283
WMCLHNRTIYIS
>FUSION-ENST00000523797.1:53551-ENST00000648948.2:147205|2404
MAGKTDQYYLK
>FUSION-ENST00000567740.5:5063-ENST00000560676.5:258803|184
CLVSSVILLHPYSCSSLLDRVPGGI
>FUSION-ENST00000523797.1:53551-ENST00000648948.2:147205|465
IDELCYIKVRTSYSSK
>FUSION-ENST00000523797.1:53551-ENST00000648948.2:147205|2352
WDLKSLII
>FUSION-ENST00000523797.1:53551-ENST00000648948.2:147205|1472
ILFFSISFSFLFFFFQSRSGSLLK
>FUSION-ENST00000523797.1:53551-ENST00000648948.2:147205|468
KIDELCYIKVR
>ENST00000367742.7|SNV-59983-C-G|6
SGKRGPFDDQPAGTTGVDLINGR
>FUSION-ENST00000523797.1:53551-ENST00000648948.2:147205|1783
MGISQVGR
>FUSION-ENST00000526328.6:309-ENST00000518696.5:13279|54
MSCLILHWESLTKPR
>ENST00000418663.5|SNV-77573-G-T|1
SSSAGSCPSSRVRGSR
>FUSION-ENST00000567740.5:5063-ENST00000560676.5:258803|48
TVFLNFAKI
>FUSION-ENST00000523797.1:53551-ENST00000648948.2:147205|115
SSLDCLYCRIQCK
>FUSION-ENST00000591884.2:10090-ENST00000522162.1:137194|234
WRAVFHLR
>FUSION-ENST00000567740.5:5063-ENST00000560676.5:258803|67
MIACCFPQSFFFFF
>FUSION-ENST00000413987.1:2181-ENST00000652379.1:25317|192
RGCGVLPPPPPPR
>FUSION-ENST00000523797.1:53551-ENST00000648948.2:147205|1892
MWVSCRLCVFR
>FUSION-ENST00000523797.1:53551-ENST00000648948.2:147205|603
MESRCVAQAGDQWRDLGSLQPPPPR
>FUSION-ENST00000413987.1:2181-ENST00000652379.1:25317|129
IRGRGCK
>FUSION-ENST00000523797.1:53551-ENST00000648948.2:147205|785
MESCSVTQAGVQWR
>FUSION-ENST00000523797.1:53551-ENST00000648948.2:147205|1068
MDFEICKFSLYLHRSLK
>ENST00000557662.1|SNV-486-C-T|2
SSLAKAGSAQCSGR
>FUSION-ENST00000523797.1:53551-ENST00000648948.2:147205|982
FGLYPRLFGCYVR
>FUSION-ENST00000567740.5:5063-ENST00000560676.5:258803|6
LMFIYHRLYLIVVT
>FUSION-ENST00000413987.1:2181-ENST00000652379.1:25317|487
CRPGSGSLTHPGAAGK
>FUSION-ENST00000523797.1:53551-ENST00000648948.2:147205|761
MCNRNNSLR
>ENST00000295453.8|INDEL-513-G-GAT|1
TWLCPRHTV
>FUSION-ENST00000523797.1:53551-ENST00000648948.2:147205|1523
FLIAVHVCF
>FUSION-ENST00000413987.1:2181-ENST00000652379.1:25317|456
GAAGPPSCLWR
>FUSION-ENST00000567740.5:5063-ENST00000560676.5:258803|133
EAHCSIV
>ENST00000504830.6|SNV-315039-C-A|2
GTISNGKKPPTLKPVPPPTSRPR
>ENST00000373165.7|SNV-27761-G-C|4
RPSEKNHHIMR
>FUSION-ENST00000413987.1:2181-ENST00000652379.1:25317|77
SYHLWDYD
>FUSION-ENST00000523797.1:53551-ENST00000648948.2:147205|932
EACNLLKFSFNYIE
>FUSION-ENST00000413987.1:2181-ENST00000652379.1:25317|489
ASERPDSR
>FUSION-ENST00000526328.6:309-ENST00000518696.5:13279|332
CKIFILFCFLR
>FUSION-ENST00000413987.1:2181-ENST00000652379.1:25317|546
VAWAGGVVGDATSRPR
>FUSION-ENST00000413987.1:2181-ENST00000652379.1:25317|1186
MVLYTERSGSRLSSR
>ENST00000471162.5|SNV-6173-A-T|2
MLSLGWAQCLPCPLCSGSRV
>FUSION-ENST00000523797.1:53551-ENST00000648948.2:147205|876
LQLVLSAGTIDR
>ENST00000264276.11|SNV-75799-G-C|1
DACFASAVQCLQQISTTFTPSDKLK
>ENST00000376861.5|SNV-997-G-C|3
YIAVEYVDDTQFLRFDSHAAIPR
>FUSION-ENST00000523797.1:53551-ENST00000648948.2:147205|2331
IRPPWPPKVLGLQA
>FUSION-ENST00000523797.1:53551-ENST00000648948.2:147205|1007
MNNHNTFIIFVNLCSK
>ENST00000447510.6|SNV-98602-C-A|4
YGRTIIGYFEHYLKWIEFSISEK
>FUSION-ENST00000526328.6:309-ENST00000518696.5:13279|168
QLNIYIYLIMK
>FUSION-ENST00000413987.1:2181-ENST00000652379.1:25317|488
ASERPDSRCRPGSGSLTHPGAAGK
>FUSION-ENST00000523797.1:53551-ENST00000648948.2:147205|2194
CISCGYR
>FUSION-ENST00000523797.1:53551-ENST00000648948.2:147205|1195
GRRVETSAFGGR
>FUSION-ENST00000413987.1:2181-ENST00000652379.1:25317|604
YTSLYKEGIVDK
>FUSION-ENST00000523797.1:53551-ENST00000648948.2:147205|1043
MLICKEILHILSLK
>FUSION-ENST00000523797.1:53551-ENST00000648948.2:147205|509
EGGGGQARGSLSVLPR
>FUSION-ENST00000413987.1:2181-ENST00000652379.1:25317|1217
SQSCSCMLERQIK
>FUSION-ENST00000413987.1:2181-ENST00000652379.1:25317|579
VAREAGDALPGPVAGPR
>FUSION-ENST00000413987.1:2181-ENST00000652379.1:25317|407
AASGKPKSLGSGGSMVAK
>FUSION-ENST00000413987.1:2181-ENST00000652379.1:25317|619
NGVFQKFTLCIYVF
>FUSION-ENST00000526328.6:309-ENST00000518696.5:13279|165
QLNIYIYLIMKFQCYFITFYGRFIY
>FUSION-ENST00000523797.1:53551-ENST00000648948.2:147205|1704
EDEKLCQDILSICTVFPINW
>FUSION-ENST00000413987.1:2181-ENST00000652379.1:25317|1108
MFTILHHDILFSRNP
>FUSION-ENST00000413987.1:2181-ENST00000652379.1:25317|244
MGKKPGSLAWSR
>FUSION-ENST00000523797.1:53551-ENST00000648948.2:147205|380
ASSRLTATSASWVQVILLPQPLK
>FUSION-ENST00000567740.5:5063-ENST00000560676.5:258803|109
YAKTISGR
>FUSION-ENST00000523797.1:53551-ENST00000648948.2:147205|801
MRSRCCFR
>FUSION-ENST00000523797.1:53551-ENST00000648948.2:147205|1015
MVLGVSPKLLGIPSRSCSI
>FUSION-ENST00000413987.1:2181-ENST00000652379.1:25317|905
MAQDADSFFAVVR
>ENST00000418663.5|SNV-77573-G-T|10
SFEQGPR
>FUSION-ENST00000523797.1:53551-ENST00000648948.2:147205|910
VHTVGYTMVNK
>FUSION-ENST00000413987.1:2181-ENST00000652379.1:25317|1009
MLFLSSLPSTSCPHHHFGAR
>FUSION-ENST00000523797.1:53551-ENST00000648948.2:147205|77
SKVERGFIEQQNSSQETQSG
>FUSION-ENST00000523797.1:53551-ENST00000648948.2:147205|1235
VEKDMQSILGR
>ENST00000382275.6|SNV-737041-A-C|2
NQTKHIEGETEVHHRPQR
>FUSION-ENST00000523797.1:53551-ENST00000648948.2:147205|473
DNILLSLDTK
>FUSION-ENST00000523797.1:53551-ENST00000648948.2:147205|615
MSCYTWATGKIVK
>ENST00000514267.1|SNV-20638-T-G|2
RWESEWISCR
>FUSION-ENST00000523797.1:53551-ENST00000648948.2:147205|1271
MHLKLPSK
>FUSION-ENST00000523797.1:53551-ENST00000648948.2:147205|1703
LCQDILSICTVFPINW
>ENST00000636355.1|SNV-399-C-A|2
HHPQLLSRLR
>FUSION-ENST00000413987.1:2181-ENST00000652379.1:25317|231
PTLIRPQKR
>FUSION-ENST00000413987.1:2181-ENST00000652379.1:25317|250
GERLIEPSSSWFPPKFPSG
>FUSION-ENST00000591884.2:10090-ENST00000522162.1:137194|440
MGSLRSN
>FUSION-ENST00000519635.1:1092-ENST00000648948.2:147205|70
SNNGPAQLSYNAMKR
>FUSION-ENST00000523797.1:53551-ENST00000648948.2:147205|1229
MQSILGRIK
>FUSION-ENST00000591884.2:10090-ENST00000522162.1:137194|180
MSVDETV
>FUSION-ENST00000523797.1:53551-ENST00000648948.2:147205|1721
MIMPLHSSLSDR
>ENST00000373855.5|SNV-92799-T-G|2
VQQEMMFQRLQK
>FUSION-ENST00000526328.6:309-ENST00000518696.5:13279|124
WYVLEFAISIFKLERSSFSIEIVK
>ENST00000636805.1|SNV-101913-A-G|6
QNKGNSVCKNEGTVLDLSSIDSSR
>FUSION-ENST00000523797.1:53551-ENST00000648948.2:147205|1388
VGGKEEQSHIVHGWQQSRELV
>FUSION-ENST00000413987.1:2181-ENST00000652379.1:25317|1514
MEKMKEINTK
>FUSION-ENST00000522927.5:434-ENST00000394175.6:13869|1
SRFKFIGI
>ENST00000533135.1|SNV-24555-C-T|13
EPEGPTGLSSGMLGCHWTK
>FUSION-ENST00000413987.1:2181-ENST00000652379.1:25317|1088
WSVGQRGDQEGR
>ENST00000480304.5|SNV-4633-C-T|7
MKSVTEQGAELSNEERNLLLVAYK
>FUSION-ENST00000526328.6:309-ENST00000518696.5:13279|375
GNWERNIK
>FUSION-ENST00000413987.1:2181-ENST00000652379.1:25317|562
ACGPRGRAWPAFGPSCVPVVGGAGR
>FUSION-ENST00000591884.2:10090-ENST00000522162.1:137194|362
YVCMYVCMYLFLRQSLALSPR
>FUSION-ENST00000413987.1:2181-ENST00000652379.1:25317|1159
ALPLPRE
>FUSION-ENST00000523797.1:53551-ENST00000648948.2:147205|142
GWSCCLGWQKWKGR
>FUSION-ENST00000523797.1:53551-ENST00000648948.2:147205|2169
MALMTCSMQGCCKS
>FUSION-ENST00000413987.1:2181-ENST00000652379.1:25317|909
MPKCCRVDLHAFDSVILNPPNL
>FUSION-ENST00000413987.1:2181-ENST00000652379.1:25317|369
DGRGHSYCAAR
>FUSION-ENST00000523797.1:53551-ENST00000648948.2:147205|1139
MPLYSSLGDRMR
>FUSION-ENST00000567740.5:5063-ENST00000560676.5:258803|75
MCFVGLK
>FUSION-ENST00000523797.1:53551-ENST00000648948.2:147205|1687
MFTFGLGSQQAEEMK
>ENST00000350777.7|SNV-5390-C-T|2
MPPPGKVP
>FUSION-ENST00000523797.1:53551-ENST00000648948.2:147205|753
MPRPTLFILHDACNVKK
>ENST00000222728.3|SNV-4750-A-C|4
QTYTRYQTLALEKEFHFNR
>ENST00000295228.4|SNV-3448-C-G|2
TNLCCRQQFFIEFR
>ENST00000434116.6|SNV-13565-C-T|9
SVMEKNNLFPSR
>ENST00000354556.8|SNV-14475-C-T|2
TLIRLYGGALLK
>ENST00000496321.5|SNV-7519-T-G|5
LHTELPQLRCGDWPGPAGQRGGGNR
>FUSION-ENST00000523797.1:53551-ENST00000648948.2:147205|1699
LSLFFLFFFETESCCVTQAAR
>ENST00000497914.5|SNV-48828-G-C|SNV-48850-G-A|9
EMGQFYEAQSCLVEAER
>FUSION-ENST00000523797.1:53551-ENST00000648948.2:147205|1636
FTLKVCQFSK
>FUSION-ENST00000413987.1:2181-ENST00000652379.1:25317|1452
MTERDPVSRES
>FUSION-ENST00000523797.1:53551-ENST00000648948.2:147205|951
MGKLLLLILVFKIQ
>FUSION-ENST00000519635.1:1092-ENST00000648948.2:147205|78
MAQPNLAIMP
>ENST00000426878.2|SNV-46790-A-G|2
LGLQYMELIPREK
>FUSION-ENST00000523797.1:53551-ENST00000648948.2:147205|164
YYILYFYNR
>FUSION-ENST00000413987.1:2181-ENST00000652379.1:25317|1412
MNYLMIYLCTYFQTESR
>FUSION-ENST00000523797.1:53551-ENST00000648948.2:147205|243
MDLVAKQLALAELVLGPCLVFK
>ENST00000309180.6|SNV-4336-A-G|4
EKSNVGCMEFRK
>ENST00000636355.1|SNV-399-C-A|3
HHPQLLSR
>FUSION-ENST00000413987.1:2181-ENST00000652379.1:25317|469
VGFVAAVAPGPPVAGPR
>ENST00000503412.1|SNV-127583-T-C|1
TPSMQVGFIDAICLQLYEVFI
>FUSION-ENST00000523797.1:53551-ENST00000648948.2:147205|2183
ISNCSNCSIFVSQGIAGHRRGR
>FUSION-ENST00000526328.6:309-ENST00000518696.5:13279|201
MGAHCVAQAGLELVGSR
>ENST00000461483.5|SNV-1717-C-T|4
MSHTSAAGYCSNLGIPIGTR
>FUSION-ENST00000567740.5:5063-ENST00000560676.5:258803|113
MSNISFVIK
>ENST00000297267.14|SNV-63485-A-G|1
TQVSEGAEASDGESHGGGDREDGGR
>FUSION-ENST00000413987.1:2181-ENST00000652379.1:25317|44
GLFSNFYDYYYCRR
>FUSION-ENST00000523797.1:53551-ENST00000648948.2:147205|124
MEIIFRVNVAWEGDGQK
>FUSION-ENST00000413987.1:2181-ENST00000652379.1:25317|451
MLVSKIKPCMSEYARPVQ
>ENST00000378478.5|SNV-19562-T-C|1
LAGAVLFCIGGTSTAGCLLMSVFVK
>FUSION-ENST00000523797.1:53551-ENST00000648948.2:147205|536
MITPLYSGLGDRVR
>FUSION-ENST00000567740.5:5063-ENST00000560676.5:258803|191
VTQSIFCVLWFR
>FUSION-ENST00000523797.1:53551-ENST00000648948.2:147205|436
HEWNGACRTER
>FUSION-ENST00000413987.1:2181-ENST00000652379.1:25317|1399
SGRGEARR
>FUSION-ENST00000523797.1:53551-ENST00000648948.2:147205|1912
MVYIVYRLVVLNTLFLIIMR
>FUSION-ENST00000526328.6:309-ENST00000518696.5:13279|274
MISDFELFFMIVGHMYVFFWK
>ENST00000305386.4|SNV-1323-G-C|1
QQECPQCDVLSLGTYSASR
>FUSION-ENST00000413987.1:2181-ENST00000652379.1:25317|406
AASGKPKSLGSGGSMVAKLK
>FUSION-ENST00000591884.2:10090-ENST00000522162.1:137194|258
ILGNYKNHLGQSTLAL
>FUSION-ENST00000523797.1:53551-ENST00000648948.2:147205|1869
CMFNFFFFFF
>ENST00000491853.5|SNV-36147-C-G|2
MAPLILSPPDWLVRPR
>FUSION-ENST00000526328.6:309-ENST00000518696.5:13279|137
SYFLTSK
>FUSION-ENST00000523797.1:53551-ENST00000648948.2:147205|2385
MSSAMQAHG
>FUSION-ENST00000567740.5:5063-ENST00000560676.5:258803|141
MSFLNSETLNSSSLLINKGPNH
>FUSION-ENST00000523797.1:53551-ENST00000648948.2:147205|784
ESCSVTQAGVQWR
>FUSION-ENST00000523797.1:53551-ENST00000648948.2:147205|1338
DIWVGSKSLLL
>FUSION-ENST00000413987.1:2181-ENST00000652379.1:25317|577
VPGSGPR
>FUSION-ENST00000526328.6:309-ENST00000518696.5:13279|44
IICREVK
>FUSION-ENST00000523797.1:53551-ENST00000648948.2:147205|375
MVNNVLR
>ENST00000502486.6|SNV-9211-G-T|1
VFTDSLQNYLLSGSFPTPNPSSAS
>FUSION-ENST00000567740.5:5063-ENST00000560676.5:258803|60
VAELTGIQHYAR
>FUSION-ENST00000413987.1:2181-ENST00000652379.1:25317|639
TFILRMK
>FUSION-ENST00000523797.1:53551-ENST00000648948.2:147205|1137
MPLYSSLGDRMRLHLK
>FUSION-ENST00000591884.2:10090-ENST00000522162.1:137194|365
MYVCMYVCMYLFLR
>FUSION-ENST00000567740.5:5063-ENST00000560676.5:258803|192
MVTQSIFCVLWFR
>FUSION-ENST00000526328.6:309-ENST00000518696.5:13279|67
YFQILLKGTYGKNHL
>FUSION-ENST00000523797.1:53551-ENST00000648948.2:147205|1867
FNFFFFFF
>ENST00000433674.6|SNV-68886-C-G|1
CGTMNSYEMRKALEEAGFK
>FUSION-ENST00000413987.1:2181-ENST00000652379.1:25317|1486
AVLGGGLTYRVDWQPQHCK
>FUSION-ENST00000523797.1:53551-ENST00000648948.2:147205|1369
CSVCYQFFEINVVLNRPIL
>FUSION-ENST00000523797.1:53551-ENST00000648948.2:147205|1168
MGQSVRK
>ENST00000584966.1|SNV-135819-G-T|3
YPIMLLCQK
>FUSION-ENST00000413987.1:2181-ENST00000652379.1:25317|1429
LPVISLTDLETASR
>FUSION-ENST00000526328.6:309-ENST00000518696.5:13279|139
MSYFLTSK
>ENST00000358415.9|SNV-29158-G-A|8
HADPDFTRKLWAYLTINQLLAK
>ENST00000487017.5|SNV-20768-G-T|10
GDRGEPGPRGHDGNPGLPGER
>FUSION-ENST00000591884.2:10090-ENST00000522162.1:137194|115
IPSIINYR
>FUSION-ENST00000523797.1:53551-ENST00000648948.2:147205|259
ATALQPG
>ENST00000400454.6|SNV-508025-C-T|1
CTANNSAGVVLYQA
>FUSION-ENST00000591884.2:10090-ENST00000522162.1:137194|209
MAQDSGGGGAFLTQL
>ENST00000636273.1|SNV-418985-T-A|5
RQETQPPGSR
>ENST00000557624.1|SNV-486-C-T|1
GTGEPGARWQRR
>FUSION-ENST00000413987.1:2181-ENST00000652379.1:25317|1079
VPKALATPPTPHAPRPGHPR
>FUSION-ENST00000523797.1:53551-ENST00000648948.2:147205|1678
APFNRSR
>FUSION-ENST00000413987.1:2181-ENST00000652379.1:25317|834
KTTAVLCSSQGR
>FUSION-ENST00000526328.6:309-ENST00000518696.5:13279|49
MPINFSKK
>ENST00000332853.9|SNV-7747-G-A|2
VVQYYGNFSHSAKR
>FUSION-ENST00000567740.5:5063-ENST00000560676.5:258803|45
MLLMVTR
>ENST00000358632.8|SNV-24544-G-C|4
DHVAAWDVIFSKADIYTQNFYWEFR
>FUSION-ENST00000523797.1:53551-ENST00000648948.2:147205|868
FSVVWKILVCR
>FUSION-ENST00000413987.1:2181-ENST00000652379.1:25317|500
VARRLGR
>FUSION-ENST00000523797.1:53551-ENST00000648948.2:147205|1401
IVSFAVQKLFNLIR
>ENST00000614735.4|SNV-1557-C-T|3
LSQIFNFLETLIFDMHSPYFPSLK
>FUSION-ENST00000523797.1:53551-ENST00000648948.2:147205|1022
SLGHFYSLN
>ENST00000559414.5|SNV-4132-C-G|6
IMSTLQGALGQESACNNTLQQQK
>ENST00000368761.11|SNV-47485-C-A|5
LLREEEYVAPPRGPLPTLK
>FUSION-ENST00000413987.1:2181-ENST00000652379.1:25317|779
YTDSPKTQKAVF
>FUSION-ENST00000523797.1:53551-ENST00000648948.2:147205|2073
MSHHAWPRKVFK
>FUSION-ENST00000413987.1:2181-ENST00000652379.1:25317|1249
SVSFSVSLSDTPVPGRALPLPR
>ENST00000346162.10|SNV-30424-G-C|11
FWDLMMMSNK
>FUSION-ENST00000523797.1:53551-ENST00000648948.2:147205|677
MGLLSSLPHK
>FUSION-ENST00000523797.1:53551-ENST00000648948.2:147205|459
TQIHTLG
>FUSION-ENST00000413987.1:2181-ENST00000652379.1:25317|1045
MVTSTHK
>FUSION-ENST00000523797.1:53551-ENST00000648948.2:147205|2440
EIAGTSAGFAR
>FUSION-ENST00000523797.1:53551-ENST00000648948.2:147205|719
MLELCVLYR
>FUSION-ENST00000413987.1:2181-ENST00000652379.1:25317|184
RVGGPLR
>FUSION-ENST00000523797.1:53551-ENST00000648948.2:147205|569
RLNKTGITVFNR
>FUSION-ENST00000523797.1:53551-ENST00000648948.2:147205|2228
MAGLIYLDH
>ENST00000396885.2|SNV-716-G-A|1
SSRWLGTAQ
>ENST00000375755.8|SNV-20224-G-C|3
VLDLASRLDVLLALATAAR
>ENST00000262301.16|SNV-126759-G-A|1
DHGWPLPGPL
>ENST00000515725.5|SNV-3325-G-C|2
MSCIAQDVIIVTSSLTKDMTGK
>FUSION-ENST00000523797.1:53551-ENST00000648948.2:147205|212
PGSREFEAAVSQDRSTVLQPE
>ENST00000222728.3|SNV-4750-A-C|3
YQTLALEK
>FUSION-ENST00000591455.5:96-ENST00000517974.1:107945|3
EEDDSYVQYQMEMMRSLR
>FUSION-ENST00000567740.5:5063-ENST00000560676.5:258803|20
MIIHYFLW
>FUSION-ENST00000413987.1:2181-ENST00000652379.1:25317|568
VPVRSRR
>FUSION-ENST00000523797.1:53551-ENST00000648948.2:147205|92
SRVLIQCPGRMR
>FUSION-ENST00000523797.1:53551-ENST00000648948.2:147205|116
SSLDCLYCR
>FUSION-ENST00000413987.1:2181-ENST00000652379.1:25317|1423
PAWPKETLLESETQRAPSSDLID
>FUSION-ENST00000413987.1:2181-ENST00000652379.1:25317|473
DENHERRWCGR
>ENST00000346162.10|SNV-30424-G-C|3
MSNKILMIIVKEVIIL
>FUSION-ENST00000523797.1:53551-ENST00000648948.2:147205|313
HILHTAAGK
>FUSION-ENST00000413987.1:2181-ENST00000652379.1:25317|291
MKVKAGALAGR
>FUSION-ENST00000567740.5:5063-ENST00000560676.5:258803|160
YINENMSHPVNGGR
>FUSION-ENST00000523797.1:53551-ENST00000648948.2:147205|2439
EIAGTSAGFARTR
>ENST00000526926.5|SNV-15035-G-A|3
AFFLSSYLIQHQK
>FUSION-ENST00000413987.1:2181-ENST00000652379.1:25317|1216
MSQSCSCMLERQIKVR
>ENST00000493177.1|SNV-87940-C-T|2
LVAPAAPTREFRSSPGWSAMAR
>ENST00000473115.1|SNV-114014-C-T|1
STQITNDGVCQSMCHDKYTKI
>FUSION-ENST00000526328.6:309-ENST00000518696.5:13279|300
KILAFIR
>FUSION-ENST00000523797.1:53551-ENST00000648948.2:147205|2243
GCRMDVVLTSMKTSLISLYISLR
>FUSION-ENST00000591884.2:10090-ENST00000522162.1:137194|446
WNCESIKPLSFINYPLLGMSLLAA
>FUSION-ENST00000413987.1:2181-ENST00000652379.1:25317|379
YSHDPPGSFR
>FUSION-ENST00000523797.1:53551-ENST00000648948.2:147205|980
LFGCYVR
>FUSION-ENST00000591884.2:10090-ENST00000522162.1:137194|128
MANPPLMLASLFHTKF
>FUSION-ENST00000413987.1:2181-ENST00000652379.1:25317|947
SRIDPDSISKTS
>ENST00000377072.8|SNV-210576-C-G|1
QILIHQQQFQQLLNSEQLTPVHR
>FUSION-ENST00000523797.1:53551-ENST00000648948.2:147205|449
MELLSPRLTVPSGIPPKGPA
>FUSION-ENST00000413987.1:2181-ENST00000652379.1:25317|153
DGRWPPLPSADRK
>FUSION-ENST00000523797.1:53551-ENST00000648948.2:147205|2094
PLNHLKEQTSS
>ENST00000473115.1|SNV-114014-C-T|5
LHRSTQITNDGVCQSMCHDK
>FUSION-ENST00000523797.1:53551-ENST00000648948.2:147205|1285
KWRVGIDVKPVSEFIYR
>FUSION-ENST00000523797.1:53551-ENST00000648948.2:147205|223
MYVLSYTVNP
>FUSION-ENST00000413987.1:2181-ENST00000652379.1:25317|1428
LPVISLTDLETASRSVTPAVVPS
>FUSION-ENST00000591884.2:10090-ENST00000522162.1:137194|466
SQDLMIL
>FUSION-ENST00000523797.1:53551-ENST00000648948.2:147205|1428
IYSPLGIYPVMGWLGQMVFLVLDP
>FUSION-ENST00000523797.1:53551-ENST00000648948.2:147205|2098
MLYKGLTLCP
>FUSION-ENST00000523797.1:53551-ENST00000648948.2:147205|2418
LKAEGSAR
>FUSION-ENST00000523797.1:53551-ENST00000648948.2:147205|541
MPATWEAEQENCLNLGGGGCSEPR
>FUSION-ENST00000526328.6:309-ENST00000518696.5:13279|87
IFFSMERKNAGIEV
>FUSION-ENST00000413987.1:2181-ENST00000652379.1:25317|590
WGRGCRCASGPAAGVGLPGPVDQR
>ENST00000371699.5|SNV-10776-C-T|3
CSPGLAPARPR
>FUSION-ENST00000523797.1:53551-ENST00000648948.2:147205|1854
MTKTHLY
>FUSION-ENST00000523797.1:53551-ENST00000648948.2:147205|1864
PIIPALWEAEAGGSLK
>FUSION-ENST00000523797.1:53551-ENST00000648948.2:147205|1875
MAESYGRCMFNFFFFFF
>ENST00000515773.5|SNV-5212-G-C|3
LDLCQQQPIFQNLWK
>ENST00000338910.9|SNV-79823-C-T|1
GSQGGNFEGLNKRR
>ENST00000537465.5|SNV-26246-G-A|3
MLQEELGGIMGQEPENK
>ENST00000462488.1|SNV-11179-G-C|3
MHPWNSSTALASLC
>FUSION-ENST00000413987.1:2181-ENST00000652379.1:25317|955
HHLDPLREFSGRIESQYR
>FUSION-ENST00000405420.2:90944-ENST00000336686.9:54540|1
LSCVSEGYLHTLEINLGISLKAH
>FUSION-ENST00000413987.1:2181-ENST00000652379.1:25317|1075
MSLWKDARDSAK
>FUSION-ENST00000518099.5:35290-ENST00000327835.7:53166|1
METGGEH
>FUSION-ENST00000413987.1:2181-ENST00000652379.1:25317|863
LLLSVLLHKGVLR
>ENST00000636805.1|SNV-101913-A-G|2
NEGTVLDLSSIDSSRK
>FUSION-ENST00000523797.1:53551-ENST00000648948.2:147205|685
MRAVEDF
>ENST00000367119.1|SNV-5220-C-T|4
ITWRSCTTLTFKPCSR
>FUSION-ENST00000523797.1:53551-ENST00000648948.2:147205|66
LRYRSLISQSSPS
>FUSION-ENST00000523797.1:53551-ENST00000648948.2:147205|1538
QLTVLCLSFFLFFWRLSLAQLPR
>FUSION-ENST00000413987.1:2181-ENST00000652379.1:25317|15
MGFGVLSCCPRWSR
>FUSION-ENST00000526328.6:309-ENST00000518696.5:13279|265
ASHCGFDLHFSNDQ
>FUSION-ENST00000591884.2:10090-ENST00000522162.1:137194|144
VIFLLSSVSK
>FUSION-ENST00000523797.1:53551-ENST00000648948.2:147205|1662
IFFFFFFLR
>ENST00000247668.7|SNV-43927-G-C|2
MEANNSYVRDDAIFIK
>FUSION-ENST00000577161.5:246691-ENST00000582970.5:64164|810
MQKCVSLVPGVTLDLIENLRPVSFR
>FUSION-ENST00000523797.1:53551-ENST00000648948.2:147205|1434
MGCLVFLSLR
>FUSION-ENST00000413987.1:2181-ENST00000652379.1:25317|1091
DGDFHPQGPH
>FUSION-ENST00000409003.5:182286-ENST00000518696.5:2094|15
KHCPNQYQIYSESFKQHDITGK
>FUSION-ENST00000523797.1:53551-ENST00000648948.2:147205|1610
RSACLGLPK
>FUSION-ENST00000413987.1:2181-ENST00000652379.1:25317|1371
RVCVGRGCGVGTEGSVLR
>ENST00000456315.7|SNV-14501-G-C|3
EESDSTQR
>FUSION-ENST00000523797.1:53551-ENST00000648948.2:147205|2125
MFVFVGPMKELNSFMCYIFCSK
>FUSION-ENST00000413987.1:2181-ENST00000652379.1:25317|659
EIDFCMIDVGVCVIQINTHR
>ENST00000526926.5|SNV-15035-G-A|4
LYECNECGKAFFLSSYLIQHQK
>FUSION-ENST00000523797.1:53551-ENST00000648948.2:147205|1238
WRNRLGR
>ENST00000487358.5|SNV-27463-G-A|6
MGTAILSCTWEPPQSR
>ENST00000368653.7|SNV-19074-A-T|2
SLPDPVDTPTSSKPQSKR
>FUSION-ENST00000413987.1:2181-ENST00000652379.1:25317|686
LVSHSQPQVVRLP
>ENST00000584865.5|SNV-11902-C-G|5
QGTGGGLCTR
>ENST00000369209.7|SNV-166380-C-A|3
KLRLNQMIELSSK
>FUSION-ENST00000523797.1:53551-ENST00000648948.2:147205|2106
PVIPALWEAEASGSSELR
>ENST00000458420.7|SNV-469429-G-C|4
AVVHIQVKDVNEFAPTFKQPAYK
>FUSION-ENST00000373459.4:28694-ENST00000621317.4:165944|9
AAPLQLGRPGAR
>FUSION-ENST00000526328.6:309-ENST00000518696.5:13279|198
SHHTQPSSLVSLGSSL
>FUSION-ENST00000413987.1:2181-ENST00000652379.1:25317|299
AGGKLHLR
>FUSION-ENST00000413987.1:2181-ENST00000652379.1:25317|78
GRSYHLWDYD
>FUSION-ENST00000413987.1:2181-ENST00000652379.1:25317|42
RHLTCRGDLELLGSR
>ENST00000396073.4|SNV-13800-C-T|3
KQVACPGNPVYHKAYPPTSR
>FUSION-ENST00000519635.1:1092-ENST00000648948.2:147205|15
AEPSGALGMR
>FUSION-ENST00000523797.1:53551-ENST00000648948.2:147205|1493
MVSSFIHVPTKDMNSSFFMAA
>FUSION-ENST00000523797.1:53551-ENST00000648948.2:147205|2
MADCIKRK
>FUSION-ENST00000413987.1:2181-ENST00000652379.1:25317|1083
MLYRTGELISGLGYLIETTYE
>ENST00000513965.5|SNV-3325-G-C|4
CYLTIKEMSCIAQDVIIVTSR
>FUSION-ENST00000523797.1:53551-ENST00000648948.2:147205|888
MRTLKAR
>FUSION-ENST00000567740.5:5063-ENST00000560676.5:258803|180
LFLKDLFTLSLSR
>FUSION-ENST00000413987.1:2181-ENST00000652379.1:25317|280
AGEVEHER
>FUSION-ENST00000523797.1:53551-ENST00000648948.2:147205|2047
FVNHCFR
>FUSION-ENST00000523797.1:53551-ENST00000648948.2:147205|550
MSYATLKLGHHIPQK
>FUSION-ENST00000523797.1:53551-ENST00000648948.2:147205|172
HLLGGTR
>FUSION-ENST00000523797.1:53551-ENST00000648948.2:147205|109
MYCMQPLLWK
>FUSION-ENST00000523797.1:53551-ENST00000648948.2:147205|1416
MMSIFSCVSWLHKCLLLR
>ENST00000397962.8|SNV-114014-C-T|3
MLHRSTQITNDGVCQSMCHDKYTK
>FUSION-ENST00000523797.1:53551-ENST00000648948.2:147205|535
ITPLYSGLGDRVR
>FUSION-ENST00000523797.1:53551-ENST00000648948.2:147205|2398
KMMSSRVEHSVPYLK
>FUSION-ENST00000413987.1:2181-ENST00000652379.1:25317|50
CSRFIVHALGTR
>FUSION-ENST00000591884.2:10090-ENST00000522162.1:137194|313
GKPSSLLKIQK
>ENST00000305513.12|MNV-18605-GAAG-G|4
GYLVGKDSDAPLFYREGNK
>FUSION-ENST00000526328.6:309-ENST00000518696.5:13279|330
MLARLVSNS
>FUSION-ENST00000519635.1:1092-ENST00000648948.2:147205|26
GDPGHPRDQGFPRPAATPAR
>FUSION-ENST00000523797.1:53551-ENST00000648948.2:147205|2022
MAPGLVAFGKYQESVCTCWCLRHK
>FUSION-ENST00000413987.1:2181-ENST00000652379.1:25317|833
KTTAVLCSSQGRK
>FUSION-ENST00000523797.1:53551-ENST00000648948.2:147205|2356
NTGANSER
>ENST00000286364.9|SNV-99694-C-G|5
RWFCLRSR
>ENST00000559414.5|SNV-4132-C-G|4
MSTLQGALGQESACNNTLQQQK
>FUSION-ENST00000523797.1:53551-ENST00000648948.2:147205|2117
MCYIFCSK
>FUSION-ENST00000591884.2:10090-ENST00000522162.1:137194|475
MNDMVWLYPHPNLILNCSSHNSR
>FUSION-ENST00000591884.2:10090-ENST00000522162.1:137194|113
MYRNWSGCPGLQVTLCR
>ENST00000243346.10|SNV-18247-A-T|3
VTVSPYTVIHLK
>ENST00000418663.5|SNV-77573-G-T|2
SSSAGSCPSSRVR
>FUSION-ENST00000523797.1:53551-ENST00000648948.2:147205|879
LLLACVLSEYRLQLVLSAGTIDR
>FUSION-ENST00000523797.1:53551-ENST00000648948.2:147205|2397
TDQYYLK
>FUSION-ENST00000523797.1:53551-ENST00000648948.2:147205|1023
MSLGHFYSLN
>FUSION-ENST00000413987.1:2181-ENST00000652379.1:25317|1529
VEYDGGSR
>FUSION-ENST00000591884.2:10090-ENST00000522162.1:137194|491
MELQLSSV
>ENST00000555043.1|SNV-1736-C-G|6
MSVDQKSWLK
>FUSION-ENST00000523797.1:53551-ENST00000648948.2:147205|2285
NSLSVQVLS
>ENST00000333486.4|SNV-7822-C-G|2
WTSWDRVKVPAGQPER
>FUSION-ENST00000591884.2:10090-ENST00000522162.1:137194|176
AFFFSFNYLGGTIDPPVLK
>FUSION-ENST00000523797.1:53551-ENST00000648948.2:147205|1274
ESSVIPGWLPDFFFGDEFMK
>FUSION-ENST00000523797.1:53551-ENST00000648948.2:147205|1157
YHSQNFTLGLIVIPR
>FUSION-ENST00000413987.1:2181-ENST00000652379.1:25317|1265
LSLSPGLCLCLCLSLSRSLSFYR
>ENST00000506888.5|SNV-69422-G-C|2
MAAVYTIPLRYTRTSDK
>FUSION-ENST00000591884.2:10090-ENST00000522162.1:137194|375
MWIVLGMRPFGK
>FUSION-ENST00000523797.1:53551-ENST00000648948.2:147205|2273
YLAQIYQRNHYLWQLYPYEIYLRLK
>ENST00000514918.5|SNV-2300-C-G|4
MCWTERDNLELK
>FUSION-ENST00000523797.1:53551-ENST00000648948.2:147205|926
MIAISFLKYDR
>FUSION-ENST00000523797.1:53551-ENST00000648948.2:147205|2401
VMKMMSSRVEHSVPYLK
>FUSION-ENST00000523797.1:53551-ENST00000648948.2:147205|1979
KVNKIEK
>ENST00000413387.5|SNV-133851-G-C|1
QHGDPLIEELNPGDALEPEGR
>ENST00000293761.8|SNV-3200-G-C|3
TVGEDPQGLFHK
>FUSION-ENST00000526328.6:309-ENST00000518696.5:13279|50
MPINFSK
>FUSION-ENST00000523797.1:53551-ENST00000648948.2:147205|2181
RAEETGAQ
>ENST00000346162.10|SNV-30424-G-C|2
SNKILMIIVK
>ENST00000328540.7|SNV-1739-G-A|1
MTLPSPHMPRPNQTILMDVAR
>ENST00000476633.1|SNV-105914-G-T|6
MAVFRHTGFAK
>FUSION-ENST00000523797.1:53551-ENST00000648948.2:147205|1216
MNLVSCSIWSRENLRE
>FUSION-ENST00000526328.6:309-ENST00000518696.5:13279|186
FVIPNLCRHSIIFK
>ENST00000367321.7|SNV-83553-A-G|4
FARLGIDPSTITWQRVLDTNDR
>FUSION-ENST00000591884.2:10090-ENST00000522162.1:137194|441
MCSSVTF
>ENST00000297063.10|SNV-63212-C-G|3
VCYEDVDR
>ENST00000398600.6|SNV-38412-G-A|1
LAQLTQARRR
>FUSION-ENST00000413987.1:2181-ENST00000652379.1:25317|1208
GERGGER
>ENST00000648058.1|SNV-58048-C-T|3
CLCLSVTVLYPLRSK
>FUSION-ENST00000523797.1:53551-ENST00000648948.2:147205|823
ERRNASNCNQLELF
>ENST00000536491.1|SNV-5728-G-C|1
DLGRHATRR
>FUSION-ENST00000523797.1:53551-ENST00000648948.2:147205|1551
MHFFKKDR
>FUSION-ENST00000526328.6:309-ENST00000518696.5:13279|154
GMIIYRSFDR
>FUSION-ENST00000523797.1:53551-ENST00000648948.2:147205|2071
MKSHSVAQAGGQWR
>FUSION-ENST00000413987.1:2181-ENST00000652379.1:25317|951
IESQYRVPVADR
>FUSION-ENST00000567740.5:5063-ENST00000560676.5:258803|31
VIDIHLRCF
>FUSION-ENST00000523797.1:53551-ENST00000648948.2:147205|1359
YFYLVHKAFIIIILR
>ENST00000452035.6|SNV-1717-C-T|2
GTAPTWASPLAQGR
>ENST00000490171.1|SNV-419-C-T|2
RSIRWGTVMAPSCSGSAHSR
>FUSION-ENST00000523797.1:53551-ENST00000648948.2:147205|819
IEGWPSWIVH
>FUSION-ENST00000523797.1:53551-ENST00000648948.2:147205|2333
IRPPWPPK
>FUSION-ENST00000523797.1:53551-ENST00000648948.2:147205|440
VGESHEGMVLRL
>FUSION-ENST00000523797.1:53551-ENST00000648948.2:147205|727
MIYTPRPPTVLGLQV
>FUSION-ENST00000526328.6:309-ENST00000518696.5:13279|163
KFQCYFITFYGR
>FUSION-ENST00000567740.5:5063-ENST00000560676.5:258803|110
SNISFVIKIIYA
>FUSION-ENST00000413987.1:2181-ENST00000652379.1:25317|1487
AVLGGGLTYR
>FUSION-ENST00000523797.1:53551-ENST00000648948.2:147205|1370
MCSVCYQFFEINVVLNRPIL
>FUSION-ENST00000413987.1:2181-ENST00000652379.1:25317|1231
LLDFNINGVLR
>FUSION-ENST00000413987.1:2181-ENST00000652379.1:25317|365
GHSYCAARGEILGPAQDGPERK
>ENST00000261917.4|SNV-46124-C-G|1
LMSASQPALPQDGAQTLRR
>FUSION-ENST00000413987.1:2181-ENST00000652379.1:25317|1533
VGTVRSGR
>ENST00000493560.5|SNV-7777-C-T|2
CTVPGTSSFTLILSGK
>FUSION-ENST00000523797.1:53551-ENST00000648948.2:147205|575
CLFYISAAFLTLKYISK
>ENST00000371951.5|SNV-322817-G-T|4
RNTAEEENSANPNQDQNSRR
>FUSION-ENST00000413987.1:2181-ENST00000652379.1:25317|276
MRVPSGPLLVSRTGAAG
>FUSION-ENST00000523797.1:53551-ENST00000648948.2:147205|2122
KELNSFMCYIFCSK
>FUSION-ENST00000523797.1:53551-ENST00000648948.2:147205|354
LVIPALWEAETGGLLEFR
>FUSION-ENST00000526328.6:309-ENST00000518696.5:13279|99
VCFRICHLNFQTRK
>ENST00000559887.1|SNV-11137-G-T|3
VVTVIAHDLAHQWFGNLV
>ENST00000353258.8|SNV-14349-C-A|3
GHAHKANEALK
>ENST00000487017.5|SNV-20768-G-T|5
GVMTATR
>FUSION-ENST00000413987.1:2181-ENST00000652379.1:25317|733
WLKPVIPSLWEAKAGGSRGGQTNR
>ENST00000254799.11|SNV-3669-A-T|1
LEEEVDVVFLIR
>FUSION-ENST00000526328.6:309-ENST00000518696.5:13279|136
SYFLTSKNQLSVALLK
>FUSION-ENST00000515144.5:276680-ENST00000510662.1:115803|1
AARASHLT
>FUSION-ENST00000523797.1:53551-ENST00000648948.2:147205|180
MYRKNIVYIAPSTVPSFR
>FUSION-ENST00000523797.1:53551-ENST00000648948.2:147205|1909
LVVLNTLFLIIMRLLFFFFFETK
>ENST00000318962.9|SNV-11613-G-A|2
GRPHGKETLKWPDGR
>FUSION-ENST00000523797.1:53551-ENST00000648948.2:147205|483
ELAGLNAALGESVSVW
>FUSION-ENST00000523797.1:53551-ENST00000648948.2:147205|1607
CPQLLGSEDMPEVVPAVPFCQFNR
>FUSION-ENST00000523797.1:53551-ENST00000648948.2:147205|118
VNVAWEGDGQK
>FUSION-ENST00000591884.2:10090-ENST00000522162.1:137194|154
FPHNEVSSKSYFFTFFC
>ENST00000333486.4|SNV-7822-C-G|4
YMPFAPAIQTFHHLKWTSWDRVK
>FUSION-ENST00000523797.1:53551-ENST00000648948.2:147205|1006
NNHNTFIIFVNLCSK
>FUSION-ENST00000523797.1:53551-ENST00000648948.2:147205|65
YRSLISQSSPS
>FUSION-ENST00000413987.1:2181-ENST00000652379.1:25317|1310
IRLPGPPKVLETTGLSR
>FUSION-ENST00000526328.6:309-ENST00000518696.5:13279|53
MSCLILHWESLTKPRFHTCI
>FUSION-ENST00000523797.1:53551-ENST00000648948.2:147205|566
LNKTGITVFNR
>ENST00000389010.7|SNV-70876-A-T|1
APVMINLYGGKPITTK
>FUSION-ENST00000523797.1:53551-ENST00000648948.2:147205|1593
GSDKSVS
>FUSION-ENST00000567740.5:5063-ENST00000560676.5:258803|28
MFLNTWHNAYTFIIQRK
>FUSION-ENST00000523797.1:53551-ENST00000648948.2:147205|871
LSLEEGK
>FUSION-ENST00000523797.1:53551-ENST00000648948.2:147205|25
MGSEGRK
>FUSION-ENST00000413987.1:2181-ENST00000652379.1:25317|807
DPPALGLPKVR
>FUSION-ENST00000526328.6:309-ENST00000518696.5:13279|197
MSLSIDFFHICR
>FUSION-ENST00000413987.1:2181-ENST00000652379.1:25317|301
MQPKAGGKLHLR
>FUSION-ENST00000523797.1:53551-ENST00000648948.2:147205|1942
MITPLHSNLGDR
>FUSION-ENST00000526328.6:309-ENST00000518696.5:13279|271
IVGHMYVFFWK
>FUSION-ENST00000413987.1:2181-ENST00000652379.1:25317|232
MPTLIRPQKR
>FUSION-ENST00000526328.6:309-ENST00000518696.5:13279|422
NTRHIAFSGNKWEQK
>FUSION-ENST00000523797.1:53551-ENST00000648948.2:147205|2406
YQSLNLNILFGKRVMK
>FUSION-ENST00000523797.1:53551-ENST00000648948.2:147205|226
VILLCLVSKDCSFF
>FUSION-ENST00000526328.6:309-ENST00000518696.5:13279|238
FKFLMMLDIRPLSDA
>ENST00000430725.6|SNV-79546-T-C|2
TRSPGGRQPSDSVSDTVALGVPGPR
>FUSION-ENST00000523797.1:53551-ENST00000648948.2:147205|82
MDNWRMSK
>FUSION-ENST00000413987.1:2181-ENST00000652379.1:25317|1220
MSQSCSCMLER
>FUSION-ENST00000413987.1:2181-ENST00000652379.1:25317|149
KGVGFRSPNPEWR
>FUSION-ENST00000591884.2:10090-ENST00000522162.1:137194|259
MILGNYKNHLGQSTLAL
>FUSION-ENST00000523797.1:53551-ENST00000648948.2:147205|1432
RPPPCPANFFYF
>FUSION-ENST00000523797.1:53551-ENST00000648948.2:147205|1852
KVETFQNWQVH
>FUSION-ENST00000413987.1:2181-ENST00000652379.1:25317|1261
FLSVSRSISVFLGRSLSFSR
>FUSION-ENST00000519418.5:35290-ENST00000327835.7:53166|8
AVAGGRGLWRGWRPAR
>FUSION-ENST00000567740.5:5063-ENST00000560676.5:258803|189
VLFMYHPWEN
>FUSION-ENST00000523797.1:53551-ENST00000648948.2:147205|626
MCFFPSNTIYVHCR
>FUSION-ENST00000591884.2:10090-ENST00000522162.1:137194|232
AVFHLRVPTGYNK
>FUSION-ENST00000413987.1:2181-ENST00000652379.1:25317|246
IRGLGAETISTYSQTLNG
>ENST00000373855.5|SNV-92799-T-G|5
RVQQEMMFQR
>FUSION-ENST00000413987.1:2181-ENST00000652379.1:25317|1048
RPKPAENFPAQDPV
>FUSION-ENST00000523797.1:53551-ENST00000648948.2:147205|1257
IRHIFGT
>ENST00000296802.9|SNV-2300-C-G|3
TPQGAVPAYVLDR
>FUSION-ENST00000413987.1:2181-ENST00000652379.1:25317|106
MMCCCHGNPAQYERNRR
>ENST00000412167.6|SNV-40417-A-G|2
EDDDTLVR
>FUSION-ENST00000567740.5:5063-ENST00000560676.5:258803|132
MHKLFVPTVYF
>FUSION-ENST00000523797.1:53551-ENST00000648948.2:147205|2309
SHTNWFPSAYKS
>FUSION-ENST00000413987.1:2181-ENST00000652379.1:25317|1455
RGETPSL
>FUSION-ENST00000413987.1:2181-ENST00000652379.1:25317|33
LPPFLLFGFALR
>FUSION-ENST00000523797.1:53551-ENST00000648948.2:147205|1384
EEQSHIVHGWQQSRELV
>FUSION-ENST00000591884.2:10090-ENST00000522162.1:137194|188
MPPYNPFTKGIFYFPYTPCT
>FUSION-ENST00000413987.1:2181-ENST00000652379.1:25317|538
SESAFWAAGLLLTRCPLATCRWR
>ENST00000358415.9|SNV-29158-G-A|7
KLWAYLTINQLLAK
>FUSION-ENST00000523797.1:53551-ENST00000648948.2:147205|266
LGLHGVRIHDNL
>FUSION-ENST00000413987.1:2181-ENST00000652379.1:25317|750
MPIIPAAR
>FUSION-ENST00000523797.1:53551-ENST00000648948.2:147205|450
ELLSPRLTVPSGIPPK
>ENST00000287546.8|SNV-12598-C-G|4
SFNLEASLSKLSYIDMDKELEFK
>FUSION-ENST00000519635.1:1092-ENST00000648948.2:147205|66
RISEPQFPCLQKGPR
>FUSION-ENST00000413987.1:2181-ENST00000652379.1:25317|1328
SQSCTCMLERQIKVR
>FUSION-ENST00000523797.1:53551-ENST00000648948.2:147205|1135
MRLHLKK
>ENST00000395146.8|SNV-192677-A-C|2
EAKTMKQK
>FUSION-ENST00000523797.1:53551-ENST00000648948.2:147205|662
VHFQGKVLFIYKVLFYF
>FUSION-ENST00000523797.1:53551-ENST00000648948.2:147205|302
ERPAPMIQLPPSR
>FUSION-ENST00000413987.1:2181-ENST00000652379.1:25317|532
MLPAPALETRAGPLR
>ENST00000525667.1|SNV-14475-C-T|2
TLIRLYGGALLSEYCWGGPWGR
>FUSION-ENST00000413987.1:2181-ENST00000652379.1:25317|245
GLGAETISTYSQTLNG
>ENST00000354212.9|SNV-446485-C-A|2
DLSHYLNLRFQK
>FUSION-ENST00000591884.2:10090-ENST00000522162.1:137194|256
MLDQLQHKSSTLGSK
>FUSION-ENST00000413987.1:2181-ENST00000652379.1:25317|1036
MAGSFFFFFFFFFFFFFFW
>FUSION-ENST00000523797.1:53551-ENST00000648948.2:147205|1676
MKASQRLSAYMPPR
>ENST00000361249.4|SNV-53282-T-G|4
STITYRSWGRALK
>ENST00000514918.5|SNV-2300-C-G|3
CWTERDNLELK
>FUSION-ENST00000591884.2:10090-ENST00000522162.1:137194|401
FSCLSLPSSWDYRCVPPCPANF
>FUSION-ENST00000523797.1:53551-ENST00000648948.2:147205|1618
SGYSVHLHSISY
>ENST00000280979.9|SNV-216939-C-T|2
NTKSSVVPNGELSYTSK
>FUSION-ENST00000371941.4:80191-ENST00000483495.5:38153|13
QYFMLLLLTDGAVTDVEATR
>FUSION-ENST00000523797.1:53551-ENST00000648948.2:147205|250
LAYCYNCSILLCYSC
>FUSION-ENST00000413987.1:2181-ENST00000652379.1:25317|994
RLALSPRLECDGVISAHCNR
>ENST00000298532.2|INDEL-11580-C-CC|5
GGGPHAHAAGAGDARR
>FUSION-ENST00000523797.1:53551-ENST00000648948.2:147205|2280
LFSPPPMCHEC
>FUSION-ENST00000567740.5:5063-ENST00000560676.5:258803|85
MYVYIVKRSELVVIP
>FUSION-ENST00000523797.1:53551-ENST00000648948.2:147205|1179
AHLLLFSKVRGIK
>FUSION-ENST00000523797.1:53551-ENST00000648948.2:147205|291
QKVVDFAEWVREEI
>FUSION-ENST00000523797.1:53551-ENST00000648948.2:147205|940
RHSIPTFEQCQSSIRIFLAK
>ENST00000463395.5|SNV-541145-C-T|1
DGSAGGERHPQLK
>FUSION-ENST00000413987.1:2181-ENST00000652379.1:25317|1203
TNHHLLDLSQGVSGLLGER
>FUSION-ENST00000413987.1:2181-ENST00000652379.1:25317|1363
GCGVGTEGSVLR
>ENST00000636772.1|SNV-2781-G-A|5
RGSNALHQPTIEK
>ENST00000314706.3|SNV-80-C-T|5
FITDPFVCRLRHLSPTPLEEHMK
>ENST00000367742.7|SNV-59983-C-G|5
RGPFDDQPAGTTGVDLINGR
>FUSION-ENST00000591884.2:10090-ENST00000522162.1:137194|60
EGLYSAGSIGKTHVSK
>FUSION-ENST00000523797.1:53551-ENST00000648948.2:147205|2187
ILPLRPIIELVIVLIAVFLYLRE
>FUSION-ENST00000567740.5:5063-ENST00000560676.5:258803|1
THFLEEAQR
>FUSION-ENST00000591884.2:10090-ENST00000522162.1:137194|175
MAFFFSFNYLGGTIDPPVLKGVPPR
>FUSION-ENST00000591884.2:10090-ENST00000522162.1:137194|341
LFYSKMPTSNI
>FUSION-ENST00000413987.1:2181-ENST00000652379.1:25317|1496
GRNSSIDTADLHLWNPQSSTHKTGD
>FUSION-ENST00000413987.1:2181-ENST00000652379.1:25317|1019
MIELHCCNKSPQR
>ENST00000310398.7|SNV-19373-C-G|2
KPLMVIHHLEDCQYCQALK
>FUSION-ENST00000523797.1:53551-ENST00000648948.2:147205|1208
ASRFFLW
>FUSION-ENST00000523797.1:53551-ENST00000648948.2:147205|10
YFRSMVG
>ENST00000379996.7|SNV-158725-G-T|2
LCDFGFARNLSEGNNANYT
>ENST00000396073.4|SNV-13800-C-T|2
QVACPGNPVYHK
>FUSION-ENST00000526328.6:309-ENST00000518696.5:13279|144
KNPWLAFKTNVLLLHPILEER
>FUSION-ENST00000448944.1:30479-ENST00000621317.4:165944|4
SHRDWTDKQAWASNQVMPLGR
>FUSION-ENST00000591884.2:10090-ENST00000522162.1:137194|92
GTHILLQFTPNQNQYQNRGI
>FUSION-ENST00000413987.1:2181-ENST00000652379.1:25317|1202
SATMQYLGPFFFSSSSFLSFFLD
>ENST00000453423.5|SNV-6836-C-T|1
TPRSISR
>FUSION-ENST00000413987.1:2181-ENST00000652379.1:25317|1215
SQSCSCMLERQIKVR
>FUSION-ENST00000567740.5:5063-ENST00000560676.5:258803|81
MYILLSEVN
>FUSION-ENST00000413987.1:2181-ENST00000652379.1:25317|596
MECFRSLLCVSTFSK
>FUSION-ENST00000526328.6:309-ENST00000518696.5:13279|104
FSYSIPYWRKE
>ENST00000361507.5|SNV-193188-G-C|1
GGQSAGRSAESMSDGVGSFLPGK
>FUSION-ENST00000523797.1:53551-ENST00000648948.2:147205|219
MLCLAHTTSLDPTPAK
>FUSION-ENST00000523797.1:53551-ENST00000648948.2:147205|1564
SWLCLVKL
>ENST00000433674.6|SNV-68886-C-G|6
IYREIDVDRCGTMNSYEMR
>FUSION-ENST00000523797.1:53551-ENST00000648948.2:147205|2342
KPYYLRLEAH
>FUSION-ENST00000523797.1:53551-ENST00000648948.2:147205|2152
NMKVFPYNV
>FUSION-ENST00000523797.1:53551-ENST00000648948.2:147205|2351
MFTVWGK
>ENST00000503191.5|SNV-206007-C-A|1
FTALKPQRQCSVCSST
>FUSION-ENST00000409003.5:182286-ENST00000518696.5:2094|13
HCPNQYQIYSESFKQHDITGK
>FUSION-ENST00000523797.1:53551-ENST00000648948.2:147205|2258
MLSSRLCYSICR
>ENST00000379290.6|SNV-5365-A-T|2
DHSCTRFILRR
>ENST00000483740.1|SNV-23171-G-T|3
GVVWGIGYDHTAWVYTGVYGGGC
>FUSION-ENST00000413987.1:2181-ENST00000652379.1:25317|613
LYGNRLLYDR
>FUSION-ENST00000413987.1:2181-ENST00000652379.1:25317|620
YVSVVWK
>FUSION-ENST00000523797.1:53551-ENST00000648948.2:147205|716
LELCVLYRRPLRPLTEYVCL
>FUSION-ENST00000523797.1:53551-ENST00000648948.2:147205|767
WHRDVRESTSCSVN
>FUSION-ENST00000591884.2:10090-ENST00000522162.1:137194|503
SKDLFPK
>FUSION-ENST00000519635.1:1092-ENST00000648948.2:147205|62
NRSLGSVWCLESALQGPGPAAGAR
>FUSION-ENST00000591884.2:10090-ENST00000522162.1:137194|142
MLLFSQPLWGGGLKPAITK
>ENST00000301011.9|SNV-52895-G-A|6
SSSYSGSGSSRSRSQSSSYSSYSSR
>FUSION-ENST00000578826.1:1410-ENST00000394126.5:25061|121
ERHDGVLLFCPHSHQ
>ENST00000478265.1|SNV-744463-C-A|7
TRISHQCQSR
>FUSION-ENST00000523797.1:53551-ENST00000648948.2:147205|433
MAGETLQSWQK
>ENST00000432449.1|SNV-15592-G-A|1
TPGCPGFAEVLQTFSTYK
>FUSION-ENST00000523797.1:53551-ENST00000648948.2:147205|1522
MAAVKRACIR
>FUSION-ENST00000523797.1:53551-ENST00000648948.2:147205|654
MKSLKELNL
>FUSION-ENST00000523797.1:53551-ENST00000648948.2:147205|574
CLFYISAAFLTLKYISKEK
>ENST00000375755.8|SNV-20224-G-C|4
AAVLTRVLDLASRLDVLLALATAAR
>FUSION-ENST00000413987.1:2181-ENST00000652379.1:25317|1122
DPILKSGVASPSTVSK
>ENST00000512559.5|SNV-302-G-T|4
SAAPCSRAPIPIDHPRAEECGR
>FUSION-ENST00000413987.1:2181-ENST00000652379.1:25317|425
GGDACIYQIKTNPVSPSPAPAGGR
>FUSION-ENST00000523797.1:53551-ENST00000648948.2:147205|2390
VEHSVPYLK
>ENST00000431015.5|SNV-11613-G-A|2
AGSARPPTRASGAGAGPTARKP
>FUSION-ENST00000523797.1:53551-ENST00000648948.2:147205|643
WLIPVIPTLGGRGGRII
>ENST00000381297.10|SNV-71537-C-G|1
VREYLGCRR
>ENST00000478491.5|SNV-13020-G-A|1
GTPPCTSQLER
>ENST00000373165.7|SNV-27761-G-C|1
NHHIMRHHKEALM
>FUSION-ENST00000523797.1:53551-ENST00000648948.2:147205|30
GFSSARCSQHGKQEAVF
>FUSION-ENST00000413987.1:2181-ENST00000652379.1:25317|741
AEAGESLEPGKR
>FUSION-ENST00000413987.1:2181-ENST00000652379.1:25317|1368
MPLSPPPPPPKMTAR
>ENST00000514918.5|SNV-2300-C-G|1
CWTERDNLELKYFPI
>ENST00000379290.6|SNV-5365-A-T|1
FILRRGPPTR
>FUSION-ENST00000413987.1:2181-ENST00000652379.1:25317|435
SAPLRPRPGGGRRR
>ENST00000546918.1|SNV-2747-C-T|1
SLTLCWTEFASWPTSARVSR
>FUSION-ENST00000523797.1:53551-ENST00000648948.2:147205|865
ILVCRLK
>FUSION-ENST00000523797.1:53551-ENST00000648948.2:147205|1837
VTASHMWPIKLK
>FUSION-ENST00000523797.1:53551-ENST00000648948.2:147205|353
SLRPSGWVR
>FUSION-ENST00000519635.1:1092-ENST00000648948.2:147205|13
MRGGGAHAQSPR
>FUSION-ENST00000523797.1:53551-ENST00000648948.2:147205|445
MYYFPQVAFLFLPR
>FUSION-ENST00000413987.1:2181-ENST00000652379.1:25317|772
GGGLRLRPPR
>FUSION-ENST00000413987.1:2181-ENST00000652379.1:25317|386
LECSKQAR
>FUSION-ENST00000523797.1:53551-ENST00000648948.2:147205|1204
SLVMPNLRGR
>ENST00000340334.11|SNV-2501-C-A|7
LGWFIKSSNEATK
>ENST00000473608.1|SNV-36669-G-C|1
IQEQILPEEQE
>FUSION-ENST00000523797.1:53551-ENST00000648948.2:147205|602
ESRCVAQAGDQWRDLGSLQPPPPR
>FUSION-ENST00000567740.5:5063-ENST00000560676.5:258803|167
AAGLLGYAFSFTSCFRNIGVTPK
>ENST00000373518.1|SNV-453-C-G|1
EEVCHHLWTVIGKETADHQCTV
>FUSION-ENST00000413987.1:2181-ENST00000652379.1:25317|804
LAGVLKLILNRNLGR
>FUSION-ENST00000413987.1:2181-ENST00000652379.1:25317|3
MIIIIVGVISRVEVISNF
>FUSION-ENST00000523797.1:53551-ENST00000648948.2:147205|1100
QYMVDYVVGK
>ENST00000308342.7|SNV-18893-G-A|4
NREVRPTESHQQLCCQRFER
>FUSION-ENST00000591884.2:10090-ENST00000522162.1:137194|480
MNNLDLRSCGEWRGINNFLSF
>FUSION-ENST00000591884.2:10090-ENST00000522162.1:137194|421
MWDSLLFLNSAPLTDCLRITHT
>FUSION-ENST00000523797.1:53551-ENST00000648948.2:147205|1914
SCLSQRI
>ENST00000318962.9|SNV-11613-G-A|4
LCQATYEGEWCRGRPHGKETLK
>FUSION-ENST00000577161.5:246691-ENST00000582970.5:64164|803
SQTSILQGFSYSDLR
>FUSION-ENST00000413987.1:2181-ENST00000652379.1:25317|1008
LFLSSLPSTSCPHHHFGAR
>FUSION-ENST00000413987.1:2181-ENST00000652379.1:25317|1298
MALYTERSGSR
>ENST00000533135.1|SNV-24555-C-T|11
EPEGPTGLSSGMLGCHWTKRVDAK
>FUSION-ENST00000567740.5:5063-ENST00000560676.5:258803|179
MLFLKDLFTLSLSRFYK
>FUSION-ENST00000523797.1:53551-ENST00000648948.2:147205|2384
SSAMQAHG
>FUSION-ENST00000523797.1:53551-ENST00000648948.2:147205|2026
MAPGLVAFGK
>FUSION-ENST00000523797.1:53551-ENST00000648948.2:147205|2380
FVSQYLCVLYLWLSLVGKNR
>ENST00000368653.7|SNV-19074-A-T|4
IACRSLPDPVDTPTSSKPQSKR
>ENST00000301011.9|SNV-52895-G-A|5
SRSQSSSYSSYSSR
>FUSION-ENST00000523797.1:53551-ENST00000648948.2:147205|1806
ILLRPGMRVASSREHLLLR
>ENST00000464126.1|SNV-13094-C-G|3
VRAPSCFSERL
>FUSION-ENST00000591884.2:10090-ENST00000522162.1:137194|273
MEYLIHSNQAFACWYPVLIAKVRFK
>FUSION-ENST00000413987.1:2181-ENST00000652379.1:25317|309
WRTEDPLPGAAR
>ENST00000533135.1|SNV-24555-C-T|9
LGCHWTK
>FUSION-ENST00000413987.1:2181-ENST00000652379.1:25317|467
VGFVAAVAPGPPVAGPRGSRGGSR
>FUSION-ENST00000523797.1:53551-ENST00000648948.2:147205|2082
AVAQSWLTATSASR
>FUSION-ENST00000591884.2:10090-ENST00000522162.1:137194|268
FKSLTYMIL
>FUSION-ENST00000523797.1:53551-ENST00000648948.2:147205|1554
VAGTCNPGYSGG
>FUSION-ENST00000523797.1:53551-ENST00000648948.2:147205|542
WWCMPVIM
>FUSION-ENST00000413987.1:2181-ENST00000652379.1:25317|918
TDGVSYQCSFVNRVRLR
>FUSION-ENST00000522280.1:434-ENST00000394175.6:13869|1
SHESLQVYRYLRS
>FUSION-ENST00000413987.1:2181-ENST00000652379.1:25317|1017
MIELHCCNKSPQRSPYLTK
>FUSION-ENST00000413987.1:2181-ENST00000652379.1:25317|1483
GCVGMEMSPR
>ENST00000230588.9|SNV-41281-G-C|3
SIDLGCSGFISHQMLK
>FUSION-ENST00000523797.1:53551-ENST00000648948.2:147205|897
MMLTKLLK
>FUSION-ENST00000591884.2:10090-ENST00000522162.1:137194|77
LHRAGLSR
>FUSION-ENST00000526328.6:309-ENST00000518696.5:13279|120
SSFSIEIVKYFFPWR
>FUSION-ENST00000523797.1:53551-ENST00000648948.2:147205|1779
MGISQVGRGISQVERGR
>FUSION-ENST00000523797.1:53551-ENST00000648948.2:147205|2378
MIFKQGTF
>FUSION-ENST00000523797.1:53551-ENST00000648948.2:147205|1442
VLFFFLFFNTLR
>FUSION-ENST00000413987.1:2181-ENST00000652379.1:25317|394
AVLSWWSDLSG
>FUSION-ENST00000523797.1:53551-ENST00000648948.2:147205|1589
YLNWRNYLK
>ENST00000470300.5|SNV-81677-G-C|2
STNLHASENTGNKQDDK
>FUSION-ENST00000413987.1:2181-ENST00000652379.1:25317|164
GAARRPVR
>ENST00000532810.5|SNV-24555-C-T|1
LAVRECHEW
>FUSION-ENST00000523797.1:53551-ENST00000648948.2:147205|652
SLKELNL
>FUSION-ENST00000523797.1:53551-ENST00000648948.2:147205|992
MWSKVDSFLADLPGR
>FUSION-ENST00000523797.1:53551-ENST00000648948.2:147205|991
WSKVDSFLADLPGR
>ENST00000650792.2|MNV-103115-CTG-C|6
VGELLLPKVQGSSQER
>ENST00000341594.9|SNV-307365-G-C|3
STGQPWQPHK
>FUSION-ENST00000523797.1:53551-ENST00000648948.2:147205|1069
DFEICKFSLYLHR
>ENST00000486483.5|SNV-5372-G-A|1
FYCNPENDRMRIK
>FUSION-ENST00000413987.1:2181-ENST00000652379.1:25317|264
VNYAWAGRSQR
>FUSION-ENST00000413987.1:2181-ENST00000652379.1:25317|1520
MAALGSPHPPPPR
>FUSION-ENST00000522280.1:434-ENST00000394175.6:13869|2
SHESLQVYRYLR
>FUSION-ENST00000523797.1:53551-ENST00000648948.2:147205|1832
WPIKLKLITVK
>ENST00000559887.1|SNV-11137-G-T|4
ERVVTVIAHDLAHQWFGNLV
>ENST00000474026.5|SNV-68886-C-G|3
KFTEKSTLTGVVP
>FUSION-ENST00000523797.1:53551-ENST00000648948.2:147205|2245
GCRMDVVLTSMK
>ENST00000490976.5|SNV-102721-A-C|4
MGSAFSPCR
>FUSION-ENST00000523797.1:53551-ENST00000648948.2:147205|1800
EHLLLRQPVWDLLKPNSR
>ENST00000302326.5|SNV-3047-G-A|1
EGGSTGTGR
>FUSION-ENST00000567740.5:5063-ENST00000560676.5:258803|216
VGSAARAGCEGR
>FUSION-ENST00000523797.1:53551-ENST00000648948.2:147205|690
AAFALQR
>FUSION-ENST00000413987.1:2181-ENST00000652379.1:25317|1527
VAGMTEMSHR
>FUSION-ENST00000413987.1:2181-ENST00000652379.1:25317|1432
RERLPVISLTDLETASR
>ENST00000312481.11|SNV-43415-G-A|7
KFLILITDRVAQDDVR
>FUSION-ENST00000523797.1:53551-ENST00000648948.2:147205|263
LHPAVVIPATR
>FUSION-ENST00000523797.1:53551-ENST00000648948.2:147205|110
MCWETKV
>FUSION-ENST00000523797.1:53551-ENST00000648948.2:147205|1510
LSITRTSRER
>FUSION-ENST00000413987.1:2181-ENST00000652379.1:25317|1178
MIHLPGPPKVLETTGLSRR
>FUSION-ENST00000523797.1:53551-ENST00000648948.2:147205|1423
MVELVYSPTNSVK
>FUSION-ENST00000413987.1:2181-ENST00000652379.1:25317|289
VKAGALAGR
>ENST00000462777.1|SNV-997-G-C|2
HAIPAVRQPRR
>FUSION-ENST00000523797.1:53551-ENST00000648948.2:147205|1519
ACIRELPLIKPSDLMK
>FUSION-ENST00000413987.1:2181-ENST00000652379.1:25317|332
NEEFPVSAGHKLALIK
>FUSION-ENST00000413987.1:2181-ENST00000652379.1:25317|1420
APSSDLID
>FUSION-ENST00000378164.7:37310-ENST00000521788.1:106896|20
RGLSCLPAGDFPSLGDR
>FUSION-ENST00000523797.1:53551-ENST00000648948.2:147205|1478
TPCISLFSR
>ENST00000610727.1|SNV-96705-C-T|1
ELQGISWESPLDEVDK
>ENST00000426898.2|SNV-132319-G-A|9
NDFYIVDRDAFFNPATKSR
>ENST00000637812.1|SNV-163188-C-T|1
FKEEFQRL
>FUSION-ENST00000413987.1:2181-ENST00000652379.1:25317|1379
MPSVALGFSPFGSFDRR
>FUSION-ENST00000523797.1:53551-ENST00000648948.2:147205|1200
PNLRGRQTSPLK
>FUSION-ENST00000523797.1:53551-ENST00000648948.2:147205|1761
MLMRTVWR
>FUSION-ENST00000526328.6:309-ENST00000518696.5:13279|187
MFVIPNLCRHSIIFK
>FUSION-ENST00000526328.6:309-ENST00000518696.5:13279|355
PVPTAAS
>ENST00000304477.3|SNV-451-G-C|1
QAHGQPPGPFDEQIRK
>ENST00000561003.5|SNV-8937-G-T|2
EQCPSAWSLLLLLHFAEAVR
>ENST00000548363.1|SNV-2747-C-T|2
RSLTLCWTEFASWYVSFQE
>FUSION-ENST00000413987.1:2181-ENST00000652379.1:25317|892
LRPVFGLC
>FUSION-ENST00000523797.1:53551-ENST00000648948.2:147205|355
MLVIPALWEAETGGLLEFR
>FUSION-ENST00000523797.1:53551-ENST00000648948.2:147205|2367
HQEASHWLNKDMEIKTPCLR
>FUSION-ENST00000413987.1:2181-ENST00000652379.1:25317|306
TEDPLPGAAR
>FUSION-ENST00000526328.6:309-ENST00000518696.5:13279|253
GFVFSSCKFK
>FUSION-ENST00000413987.1:2181-ENST00000652379.1:25317|854
MPRVTVARTSPETLEISPLR
>FUSION-ENST00000413987.1:2181-ENST00000652379.1:25317|1176
MPAPREAEAGESLEPGK
>FUSION-ENST00000413987.1:2181-ENST00000652379.1:25317|1458
LGPGVRDQAGR
>FUSION-ENST00000523797.1:53551-ENST00000648948.2:147205|304
TRERPAPMIQLPPSR
>FUSION-ENST00000519635.1:1092-ENST00000648948.2:147205|49
DLGAGKEMGR
>FUSION-ENST00000413987.1:2181-ENST00000652379.1:25317|4
IIIIVGVISR
>FUSION-ENST00000523797.1:53551-ENST00000648948.2:147205|2137
WWRVPVVPATWEAEVGGSLESGR
>FUSION-ENST00000523797.1:53551-ENST00000648948.2:147205|2069
KVFKLAILVL
>ENST00000456506.2|SNV-46790-A-G|3
GTCSGFEPHSWRDCSTWSSSPGR
>ENST00000497111.1|SNV-36569-A-G|1
YTLKMWTKG
>FUSION-ENST00000413987.1:2181-ENST00000652379.1:25317|958
HKHHLDPLREFSGR
>FUSION-ENST00000519635.1:1092-ENST00000648948.2:147205|12
RGGGAHAQSPR
>FUSION-ENST00000413987.1:2181-ENST00000652379.1:25317|949
SRIDPDSISK
>ENST00000497914.5|SNV-48828-G-C|SNV-48850-G-A|5
GQFYEAQSCLVEAER
>ENST00000546918.1|SNV-2747-C-T|4
RSLTLCWTEFASWPTSAR
>FUSION-ENST00000591884.2:10090-ENST00000522162.1:137194|14
PMQTLDRFCFTGK
>FUSION-ENST00000526328.6:309-ENST00000518696.5:13279|211
PPALFFLFR
>FUSION-ENST00000413987.1:2181-ENST00000652379.1:25317|658
MEIDFCMIDVGVCVIQINTHRSIK
>ENST00000470196.5|SNV-7519-T-G|7
MLHTELPQLRCGDWPGPAGQR
>ENST00000378132.2|SNV-1785-G-A|1
NDNAPALLAPR
>ENST00000300101.3|SNV-3230-A-T|2
HMAVHQSLVDALFHCR
>FUSION-ENST00000591884.2:10090-ENST00000522162.1:137194|413
NLGSLQPLPPRFKR
>FUSION-ENST00000413987.1:2181-ENST00000652379.1:25317|1003
MYVFIFFNLFLLR
>ENST00000295228.4|SNV-3448-C-G|3
GLECDGRTNLCCRQQFFIEFR
>FUSION-ENST00000523797.1:53551-ENST00000648948.2:147205|759
MCNRNNSLRGYFED
>FUSION-ENST00000413987.1:2181-ENST00000652379.1:25317|241
GKKPGSLAWSRAWNASA
>FUSION-ENST00000591884.2:10090-ENST00000522162.1:137194|498
IYFPNLR
>ENST00000264318.4|SNV-65088-C-G|1
TGYMPGKASVGSASTRHVFGSR
>FUSION-ENST00000413987.1:2181-ENST00000652379.1:25317|384
QARAAWIPQLGIME
>FUSION-ENST00000413987.1:2181-ENST00000652379.1:25317|1287
RRGAGTCNPSYSGGWGGR
>ENST00000427191.6|SNV-186108-C-T|6
ALDMSLPSLVLKATRNDLPVVLSSK
>ENST00000397962.8|SNV-114014-C-T|2
STQITNDGVCQSMCHDK
>FUSION-ENST00000523797.1:53551-ENST00000648948.2:147205|1967
NEMVGKSTWNNFFLR
>FUSION-ENST00000591884.2:10090-ENST00000522162.1:137194|300
MSFSFNSRK
>FUSION-ENST00000523797.1:53551-ENST00000648948.2:147205|1998
MNNFTLK
>FUSION-ENST00000591884.2:10090-ENST00000522162.1:137194|31
MTFKLLSLQNMSK
>FUSION-ENST00000567740.5:5063-ENST00000560676.5:258803|112
SNISFVIK
>FUSION-ENST00000523797.1:53551-ENST00000648948.2:147205|182
MLFLLMSYSP
>ENST00000369303.9|SNV-62616-G-C|1
NDVTYTILCKR
>FUSION-ENST00000413987.1:2181-ENST00000652379.1:25317|683
MARSWLTAPSASRVR
>ENST00000481923.1|SNV-24582-T-A|1
GLYYSNFK
>FUSION-ENST00000526328.6:309-ENST00000518696.5:13279|108
FSYSIPYWR
>FUSION-ENST00000523797.1:53551-ENST00000648948.2:147205|1920
CTFKSAWPVVAFQEMLVNK
>FUSION-ENST00000526328.6:309-ENST00000518696.5:13279|337
MDSTLWK
>ENST00000418587.6|SNV-8066-C-A|2
SNLHNSQSCILGTVSLHHK
>FUSION-ENST00000413987.1:2181-ENST00000652379.1:25317|427
PTGADPLRGGDACIYQIK
>FUSION-ENST00000413987.1:2181-ENST00000652379.1:25317|444
SSPTWITVVILELIHADGR
>FUSION-ENST00000523797.1:53551-ENST00000648948.2:147205|247
MCRYFIYFFLRQVV
>FUSION-ENST00000526328.6:309-ENST00000518696.5:13279|384
SLCINQVLQN
>ENST00000496321.5|SNV-7519-T-G|1
GGGNRRPG
>FUSION-ENST00000591884.2:10090-ENST00000522162.1:137194|312
MGKPSSLLKIQKN
>ENST00000413465.6|SNV-12463-G-A|2
HCPHHER
>ENST00000534529.5|SNV-12791-G-C|4
LAVTFSGGDKMLRSIVTTDWDLHK
>FUSION-ENST00000523797.1:53551-ENST00000648948.2:147205|765
ESTSCSVN
>ENST00000247668.7|SNV-43927-G-C|3
MEANNSYVR
>FUSION-ENST00000526328.6:309-ENST00000518696.5:13279|194
SLSIDFFHICRII
>FUSION-ENST00000523797.1:53551-ENST00000648948.2:147205|1058
MKFTVDATGPITPDR
>FUSION-ENST00000413987.1:2181-ENST00000652379.1:25317|856
MPRVTVAR
>FUSION-ENST00000523797.1:53551-ENST00000648948.2:147205|562
TGITVFNRNIL
>ENST00000503821.5|SNV-31176-C-G|3
YLCSRSVAGDPAFLCWNITKGLF
>FUSION-ENST00000526328.6:309-ENST00000518696.5:13279|392
MKSLYNLTK
>FUSION-ENST00000523797.1:53551-ENST00000648948.2:147205|2038
MQVIGGKN
>FUSION-ENST00000413987.1:2181-ENST00000652379.1:25317|583
AATRGDPPR
>ENST00000452035.6|SNV-1717-C-T|3
SVTTERGTAPTWASPLAQGR
>ENST00000388914.7|SNV-37542-G-A|2
ENMLKDSNTQIEQLR
>ENST00000336156.9|SNV-37616-A-T|2
LSFGFYKYSNMEFVR
>ENST00000461876.5|INDEL-83-C-CC|17
HQTIRPKNDVTNHVVLPVKPKR
>FUSION-ENST00000413987.1:2181-ENST00000652379.1:25317|1327
MLERQIK
>FUSION-ENST00000413987.1:2181-ENST00000652379.1:25317|1460
VDRLGPGVR
>FUSION-ENST00000413987.1:2181-ENST00000652379.1:25317|1290
GQEFETSPANVVKPPSLLKIR
>FUSION-ENST00000523797.1:53551-ENST00000648948.2:147205|1072
EAPQLHS
>ENST00000628955.1|SNV-13899-G-A|1
HITIFSPKGR
>FUSION-ENST00000591884.2:10090-ENST00000522162.1:137194|285
MPSKGLPQYHHTLAR
>ENST00000230588.9|SNV-41281-G-C|2
SIDLGCSGFISHQMLKR
>ENST00000610727.1|SNV-96737-G-A|1
VDKMCHLPEPELNKERPSLQIK
>ENST00000474026.5|SNV-68886-C-G|2
FTEKSTLTGVVP
>FUSION-ENST00000413987.1:2181-ENST00000652379.1:25317|1470
MIWAGHASSRLSLR
>FUSION-ENST00000413987.1:2181-ENST00000652379.1:25317|508
APGAPCVAAMVAFLGTGVRVAR
>FUSION-ENST00000526328.6:309-ENST00000518696.5:13279|287
NSAAVNTHVDVSS
>ENST00000398600.6|SNV-38412-G-A|4
ERLAQLTQARR
>ENST00000574684.1|SNV-12463-G-A|1
HCPHHERCSDSDGWL
>ENST00000481726.1|SNV-29047-C-T|13
MTSVKQMALLPLAYLK
>ENST00000648058.1|SNV-58048-C-T|9
TLMCLCLSVTVLYPLR
>FUSION-ENST00000523797.1:53551-ENST00000648948.2:147205|1415
MSIFSCVSWLHKCLLLR
>FUSION-ENST00000523797.1:53551-ENST00000648948.2:147205|1368
MMSTFYCFDFFK
>FUSION-ENST00000413987.1:2181-ENST00000652379.1:25317|273
VPSGPLLVSRTGAAG
>FUSION-ENST00000413987.1:2181-ENST00000652379.1:25317|1489
LGSDWTTPDR
>FUSION-ENST00000523797.1:53551-ENST00000648948.2:147205|178
KNIVYIAPSTVPSFR
>FUSION-ENST00000523797.1:53551-ENST00000648948.2:147205|422
QDISYTRQQARESVCR
>FUSION-ENST00000413987.1:2181-ENST00000652379.1:25317|502
MVAFLGTGVRVARR
>FUSION-ENST00000413987.1:2181-ENST00000652379.1:25317|894
MPTLGVNGLTAAGPPNKLRPVFGLC
>ENST00000556994.5|SNV-29635-G-C|2
NENFEIIIVHTSGR
>FUSION-ENST00000523797.1:53551-ENST00000648948.2:147205|487
WIYRYEKIK
>FUSION-ENST00000523797.1:53551-ENST00000648948.2:147205|414
ESVCRGTPLYKTLR
>FUSION-ENST00000413987.1:2181-ENST00000652379.1:25317|1301
VLETTGLSRR
>FUSION-ENST00000373461.9:28694-ENST00000621317.4:165944|28
SHRDWTDKQAWASNQDMVR
>FUSION-ENST00000523797.1:53551-ENST00000648948.2:147205|1619
MSGYSVHLHSISY
>FUSION-ENST00000413987.1:2181-ENST00000652379.1:25317|932
MSSLQSLFK
>FUSION-ENST00000526328.6:309-ENST00000518696.5:13279|353
SQFLGYLCYFLIAQR
>FUSION-ENST00000413987.1:2181-ENST00000652379.1:25317|1013
MYLFFLIYFS
>FUSION-ENST00000523797.1:53551-ENST00000648948.2:147205|553
RSCFLYSLV
>FUSION-ENST00000523797.1:53551-ENST00000648948.2:147205|294
YNRNKQK
>FUSION-ENST00000413987.1:2181-ENST00000652379.1:25317|169
GSRVQIPESGVAEMGAAR
>FUSION-ENST00000523797.1:53551-ENST00000648948.2:147205|1052
FTVDATGPITPDRFKYFLHSTC
>FUSION-ENST00000591884.2:10090-ENST00000522162.1:137194|59
EGLYSAGSIGKTHVSKTELPE
>ENST00000405592.5|SNV-228337-G-C|1
KPLACIIGYLEIHPANKPNVIR
>ENST00000400546.6|SNV-337113-G-A|1
ENEKYILKGSNTELTVR
>FUSION-ENST00000591884.2:10090-ENST00000522162.1:137194|384
ENVTGGNSGALPIPR
>FUSION-ENST00000413987.1:2181-ENST00000652379.1:25317|600
DVYFTYEK
>FUSION-ENST00000413987.1:2181-ENST00000652379.1:25317|383
RRYSHDPPGSFR
>ENST00000497914.5|SNV-48828-G-C|1
GQFYEAQSCLVEAGRLPAGQRR
>ENST00000636355.1|SNV-399-C-A|1
HHPQLLSRLRLPLYSGDCISQE
>FUSION-ENST00000591884.2:10090-ENST00000522162.1:137194|129
ANPPLMLASLFHTK
>ENST00000296802.9|SNV-2300-C-G|1
TPQGAVPAYVLDREGQSRAK
>ENST00000263955.9|SNV-38969-C-G|3
EDSSMVSK
>FUSION-ENST00000413987.1:2181-ENST00000652379.1:25317|223
CPRPIERESGSDPRIR
>FUSION-ENST00000413987.1:2181-ENST00000652379.1:25317|380
RYSHDPPGSFRETK
>FUSION-ENST00000591884.2:10090-ENST00000522162.1:137194|162
ATRLEVTIIHVTLLTFSKLYFC
>FUSION-ENST00000591884.2:10090-ENST00000522162.1:137194|177
MAFFFSFNYLGGTIDPPVLK
>ENST00000354556.8|SNV-14475-C-T|1
TLIRLYGGALLKVETESDR
>ENST00000506888.5|SNV-69422-G-C|7
TLMAAVYTIPLRYTRTSDK
>FUSION-ENST00000413987.1:2181-ENST00000652379.1:25317|912
MAKCQHLGLMD
>FUSION-ENST00000413987.1:2181-ENST00000652379.1:25317|1413
STDPFFLSFFLSFFLSFFLSFFLS
>FUSION-ENST00000413987.1:2181-ENST00000652379.1:25317|1205
RSKTNHHLLDLSQGVSGLLGER
>ENST00000636273.1|SNV-418985-T-A|6
CFRRQETQPPGSR
>FUSION-ENST00000591884.2:10090-ENST00000522162.1:137194|224
MVSNRMR
>ENST00000377044.9|SNV-107353-A-C|4
DAYVGRMANYLIR
>FUSION-ENST00000591884.2:10090-ENST00000522162.1:137194|190
MPPYNPFTK
>FUSION-ENST00000526328.6:309-ENST00000518696.5:13279|74
CFLKSSLK
>ENST00000530789.1|SNV-5025-C-G|3
CTSPGGSYGHLSIGTMR
>FUSION-ENST00000413987.1:2181-ENST00000652379.1:25317|59
TTTPADFYVVSHVFR
>ENST00000366812.6|SNV-88-G-A|2
MAAVLNAKR
>FUSION-ENST00000413987.1:2181-ENST00000652379.1:25317|1039
MESCSVPQAGVQWR
>ENST00000464965.1|SNV-89225-G-T|6
MEIGTEKNWQPQHAELGGQFQGTYK
>FUSION-ENST00000523797.1:53551-ENST00000648948.2:147205|1585
IECVQALYEGFSAFK
>FUSION-ENST00000523797.1:53551-ENST00000648948.2:147205|1512
KLSITRTSR
>FUSION-ENST00000371941.4:80191-ENST00000483495.5:38153|12
QYFMLLLLTDGAVTDVEATREAVVR
>ENST00000574684.1|SNV-12463-G-A|4
MTEVVRHCPHHERCSDSDGWL
>ENST00000373019.5|SNV-11270-G-C|5
SALLALGLKCGGTLEERAHR
>ENST00000426898.2|SNV-132319-G-A|7
DAFFNPATKSR
>ENST00000298532.2|INDEL-11580-C-CC|2
QPHPLPQNCLLYGR
>FUSION-ENST00000567740.5:312-ENST00000560676.5:258803|2
KLVYNRAMP
>FUSION-ENST00000591884.2:10090-ENST00000522162.1:137194|58
THVSKTELPE
>FUSION-ENST00000413987.1:2181-ENST00000652379.1:25317|354
NESRRFEDDQIPS
>FUSION-ENST00000523797.1:53551-ENST00000648948.2:147205|2089
CELCTVPLILDLVQSLLLLCCCSDK
>ENST00000293328.8|SNV-64569-G-A|3
VLWPQLCKALNMKFK
>FUSION-ENST00000523797.1:53551-ENST00000648948.2:147205|1268
HLKLPSKMQTHATVF
>ENST00000539839.1|SNV-1640-G-A|2
GLLHGQHGRQR
>ENST00000309180.6|SNV-4336-A-G|5
EKSNVGCMEFR
>ENST00000304477.3|SNV-451-G-C|4
FRQAHGQPPGPFDEQIR
>FUSION-ENST00000523797.1:53551-ENST00000648948.2:147205|241
QLALAELVLGPCLVFK
>ENST00000301011.9|SNV-52895-G-A|1
SQSSSYSSYSSRSSRHSSFSGSR
>FUSION-ENST00000523797.1:53551-ENST00000648948.2:147205|188
STISSHSR
>FUSION-ENST00000523797.1:53551-ENST00000648948.2:147205|507
GSLSVLPRLVLNSWAQAVLQPWPPK
>FUSION-ENST00000413987.1:2181-ENST00000652379.1:25317|841
MRPCHRQAGR
>FUSION-ENST00000523797.1:53551-ENST00000648948.2:147205|1830
LKLITVKR
>FUSION-ENST00000413987.1:2181-ENST00000652379.1:25317|1466
IWAGHASSRLSLRHFGRPR
>FUSION-ENST00000591884.2:10090-ENST00000522162.1:137194|18
KWKPMQTLDR
>FUSION-ENST00000413987.1:2181-ENST00000652379.1:25317|1434
RPSWKVR
>FUSION-ENST00000413987.1:2181-ENST00000652379.1:25317|1222
CPSLSFYVCLFLCQSVRHPR
>FUSION-ENST00000591884.2:10090-ENST00000522162.1:137194|81
CSVTALILR
>FUSION-ENST00000523797.1:53551-ENST00000648948.2:147205|297
MLAAVQKY
>ENST00000406697.5|SNV-76988-G-T|1
EYFDVEAADSAGNCLDSLVFVAGDR
>FUSION-ENST00000413987.1:2181-ENST00000652379.1:25317|1209
GERGERGGER
>FUSION-ENST00000526328.6:309-ENST00000518696.5:13279|309
MNIPGIWYAQEVLELVLHRWR
>FUSION-ENST00000523797.1:53551-ENST00000648948.2:147205|1646
MPVIRALWEAWAGGSLESR
>FUSION-ENST00000523797.1:53551-ENST00000648948.2:147205|140
GRQERQAHSV
>ENST00000483958.5|SNV-36569-A-G|9
MVLRYTLKMWTK
>FUSION-ENST00000523797.1:53551-ENST00000648948.2:147205|160
MNLPLFPK
>FUSION-ENST00000413987.1:2181-ENST00000652379.1:25317|410
RAASGKPK
>FUSION-ENST00000519635.1:1092-ENST00000648948.2:147205|3
ADAARPRGR
>FUSION-ENST00000523797.1:53551-ENST00000648948.2:147205|532
VRHYLKNK
>FUSION-ENST00000523797.1:53551-ENST00000648948.2:147205|931
FSFNYIE
>FUSION-ENST00000413987.1:2181-ENST00000652379.1:25317|1471
MIWAGHASSR
>FUSION-ENST00000523797.1:53551-ENST00000648948.2:147205|1647
DGVLPSWPGWS
>ENST00000478265.1|SNV-744463-C-A|3
ISHQCQSRSCRLSVNLPNR
>FUSION-ENST00000413987.1:2181-ENST00000652379.1:25317|1134
EAQVHLI
>FUSION-ENST00000591884.2:10090-ENST00000522162.1:137194|185
MFTHRIFFK
>FUSION-ENST00000413987.1:2181-ENST00000652379.1:25317|256
SVAVLTCKSVVRPGYR
>FUSION-ENST00000526328.6:309-ENST00000518696.5:13279|61
YYFCFKFPNPFHKYFFI
>FUSION-ENST00000523797.1:53551-ENST00000648948.2:147205|635
GMYLTQRIGSPGEHLKGK
>FUSION-ENST00000413987.1:2181-ENST00000652379.1:25317|1128
YPPPSLFLQKK
>ENST00000368731.6|SNV-47485-C-A|2
MWLLHGGLCPPLR
>FUSION-ENST00000413987.1:2181-ENST00000652379.1:25317|1065
THAGGSKTTR
>FUSION-ENST00000523797.1:53551-ENST00000648948.2:147205|2426
AACRCPSPKPAVSPNANPQVW
>FUSION-ENST00000523797.1:53551-ENST00000648948.2:147205|2012
NWLAYNNR
>FUSION-ENST00000413987.1:2181-ENST00000652379.1:25317|797
NLGRQLLASR
>FUSION-ENST00000413987.1:2181-ENST00000652379.1:25317|204
ARVVCVGGR
>ENST00000464126.1|SNV-13094-C-G|8
TMQGEGPQLLL
>ENST00000367287.5|SNV-8179-A-G|1
GEEDPWNSITSGALTGAILAAR
>FUSION-ENST00000413987.1:2181-ENST00000652379.1:25317|735
WLKPVIPSLWEAK
>FUSION-ENST00000523797.1:53551-ENST00000648948.2:147205|1192
VETSAFGGR
>FUSION-ENST00000413987.1:2181-ENST00000652379.1:25317|611
LLYDRCR
>FUSION-ENST00000523797.1:53551-ENST00000648948.2:147205|67
MLRYRSLISQSSPS
>FUSION-ENST00000413987.1:2181-ENST00000652379.1:25317|1502
MLPSDPPAK
>FUSION-ENST00000523797.1:53551-ENST00000648948.2:147205|1485
MGSWFACSLLLYCK
>FUSION-ENST00000523797.1:53551-ENST00000648948.2:147205|911
MVHTVGYTMVNK
>FUSION-ENST00000526328.6:309-ENST00000518696.5:13279|1
QFIKIVFL
>FUSION-ENST00000413987.1:2181-ENST00000652379.1:25317|217
SGGDGRR
>FUSION-ENST00000413987.1:2181-ENST00000652379.1:25317|570
DPFWRVPVR
>FUSION-ENST00000523797.1:53551-ENST00000648948.2:147205|705
VWLREAQVGGLLELRCLR
>ENST00000424347.6|SNV-4026-C-A|3
DVTLQLCK
>FUSION-ENST00000413987.1:2181-ENST00000652379.1:25317|83
MCLAEEPMGR
>FUSION-ENST00000523797.1:53551-ENST00000648948.2:147205|2032
IFKILERSQNCFC
>FUSION-ENST00000591884.2:10090-ENST00000522162.1:137194|357
MYLFLRQSLALSPR
>FUSION-ENST00000409003.5:182286-ENST00000518696.5:2094|8
QWATFARIWYLLDGK
>FUSION-ENST00000526328.6:309-ENST00000518696.5:13279|212
MPPALFFLFR
>FUSION-ENST00000523797.1:53551-ENST00000648948.2:147205|831
MMPGMYSR
>FUSION-ENST00000519635.1:1092-ENST00000648948.2:147205|56
ASNSGGGAAGPLRR
>FUSION-ENST00000523797.1:53551-ENST00000648948.2:147205|1419
IVFIHFHCCVI
>ENST00000546918.1|SNV-2747-C-T|3
RSLTLCWTEFASWPTSARVSR
>FUSION-ENST00000523797.1:53551-ENST00000648948.2:147205|1001
HTKWASYYC
>ENST00000481923.1|SNV-24582-T-A|4
AFRTEMGLYYSNFK
>FUSION-ENST00000413987.1:2181-ENST00000652379.1:25317|923
MTDGVSYQCSFVNR
>ENST00000477659.1|SNV-93380-C-T|6
ALLMAAAALRASRPRGACPK
>FUSION-ENST00000591884.2:10090-ENST00000522162.1:137194|514
VFSKRGLSLPDCLQEK
>FUSION-ENST00000413987.1:2181-ENST00000652379.1:25317|119
MNEIPTVPTYYPAKPQPRER
>ENST00000272321.12|SNV-674923-G-C|3
EDGTEQEIR
>FUSION-ENST00000413987.1:2181-ENST00000652379.1:25317|1024
RYDPLNNIFANQKVFQ
>ENST00000258436.10|SNV-17718-C-T|3
EAKLGSTEKGLPLR
>FUSION-ENST00000591884.2:10090-ENST00000522162.1:137194|183
MFTHRIFFKINV
>ENST00000336156.9|SNV-37616-A-T|3
LSFGFYK
>FUSION-ENST00000413987.1:2181-ENST00000652379.1:25317|114
AWRNQRGK
>FUSION-ENST00000591884.2:10090-ENST00000522162.1:137194|316
MGKPSSLLK
>FUSION-ENST00000413987.1:2181-ENST00000652379.1:25317|517
GSGLPVTRLAGRAPA
>FUSION-ENST00000523797.1:53551-ENST00000648948.2:147205|1334
IYFKVFDKLQTNELFFIVSCDISR
>FUSION-ENST00000567740.5:5063-ENST00000560676.5:258803|76
WSASVSS
>ENST00000263955.9|SNV-38969-C-G|6
EDKENIREDSSMVSK
>ENST00000469300.6|SNV-27265-C-T|2
CCLLRAVDPAVSSSLAALSRP
>ENST00000612238.4|SNV-36099-C-G|1
SWSWWTLESESCR
>FUSION-ENST00000413987.1:2181-ENST00000652379.1:25317|226
SEGTGDGLRCPRPIERESGSDPR
>ENST00000256999.7|SNV-2501-C-A|4
SSNEATKITPK
>FUSION-ENST00000523797.1:53551-ENST00000648948.2:147205|340
QTKISQT
>FUSION-ENST00000526328.6:309-ENST00000518696.5:13279|398
LNFISSLLRS
>FUSION-ENST00000413987.1:2181-ENST00000652379.1:25317|629
FFPHSFSLFR
>FUSION-ENST00000523797.1:53551-ENST00000648948.2:147205|691
MAAFALQR
>FUSION-ENST00000409003.5:182281-ENST00000521648.5:64228|2
HCPNQYQIYSESFKQHDITDPFCLL
>FUSION-ENST00000413987.1:2181-ENST00000652379.1:25317|713
DGVSEARPPWLPRQPR
>FUSION-ENST00000523797.1:53551-ENST00000648948.2:147205|2111
EPRCIDYWR
>FUSION-ENST00000523797.1:53551-ENST00000648948.2:147205|159
NLPLFPK
>ENST00000424347.6|SNV-4026-C-A|5
YKDVTLQLCK
>FUSION-ENST00000523797.1:53551-ENST00000648948.2:147205|214
PGSREFEAAVSQDR
>ENST00000497914.5|SNV-48850-G-A|2
QRGCRQAR
>FUSION-ENST00000523797.1:53551-ENST00000648948.2:147205|1307
LYLSYEK
>ENST00000258436.10|SNV-17718-C-T|1
LGSTEKGLPLRK
>FUSION-ENST00000523797.1:53551-ENST00000648948.2:147205|1273
IFLLLIFFFLEYLSDCFDEGTLSLR
>FUSION-ENST00000567740.5:5063-ENST00000560676.5:258803|188
MYHPWEN
>FUSION-ENST00000523797.1:53551-ENST00000648948.2:147205|154
MILPPQPSR
>FUSION-ENST00000413987.1:2181-ENST00000652379.1:25317|1185
VLYTERSGSRLSSR
>FUSION-ENST00000413987.1:2181-ENST00000652379.1:25317|790
GVPWSVYHRTVHVR
>ENST00000336156.9|SNV-37616-A-T|1
LSFGFYKYSNMEFVRMK
>ENST00000487241.1|SNV-258813-G-A|8
SFAGFVSGLRSTMVTTRSSQR
>FUSION-ENST00000523797.1:53551-ENST00000648948.2:147205|2096
MPLNHLK
>FUSION-ENST00000523797.1:53551-ENST00000648948.2:147205|2369
HQEASHWLNKDMEIK
>FUSION-ENST00000523797.1:53551-ENST00000648948.2:147205|349
MPVITALCGVEAGR
>FUSION-ENST00000523797.1:53551-ENST00000648948.2:147205|151
ILPPQPSRMLGL
>FUSION-ENST00000413987.1:2181-ENST00000652379.1:25317|499
MRAGLWPTGDPASRPR
>ENST00000537392.1|SNV-26246-G-A|4
QVKMLQEELGGIMGQEPENKGDHSK
>ENST00000493253.5|MNV-2443-GAA-G|2
GGEVAGAEGQR
>ENST00000529458.5|SNV-24555-C-T|3
MLAVRECHEWKIPAR
>FUSION-ENST00000413987.1:2181-ENST00000652379.1:25317|1469
MIWAGHASSRLSLRHFGRPR
>ENST00000341594.9|SNV-461302-G-T|3
KDYQEEIAIAQENKIQLQQMG
>FUSION-ENST00000413987.1:2181-ENST00000652379.1:25317|171
ASVALGRSKGSR
>FUSION-ENST00000591884.2:10090-ENST00000522162.1:137194|378
MRASMPS
>ENST00000537329.1|SNV-107353-A-C|5
MWEEWPTT
>FUSION-ENST00000523797.1:53551-ENST00000648948.2:147205|2146
MAKLGLYK
>FUSION-ENST00000523797.1:53551-ENST00000648948.2:147205|884
MYFWFFRKLLLACVLSEYR
>FUSION-ENST00000526328.6:309-ENST00000518696.5:13279|178
MSFLIHRRAYK
>FUSION-ENST00000413987.1:2181-ENST00000652379.1:25317|897
FGQDLAFPPYFTS
>FUSION-ENST00000523797.1:53551-ENST00000648948.2:147205|748
GLLGLSFHIRS
>FUSION-ENST00000523797.1:53551-ENST00000648948.2:147205|1316
GSFDFFLVNLFEFIVDSGY
>FUSION-ENST00000526328.6:309-ENST00000518696.5:13279|51
SCLILHWESLTKPRFHTCI
>ENST00000304661.6|SNV-2892-C-G|1
VSESSSFLK
>FUSION-ENST00000591884.2:10090-ENST00000522162.1:137194|216
VIEQILK
>FUSION-ENST00000413987.1:2181-ENST00000652379.1:25317|1426
MPAWPKETLLESETQR
>FUSION-ENST00000523797.1:53551-ENST00000648948.2:147205|137
ESEFMIIYSCIEFDFR
>FUSION-ENST00000523797.1:53551-ENST00000648948.2:147205|676
GLLSSLPHK
>FUSION-ENST00000591884.2:10090-ENST00000522162.1:137194|505
DETIGRSKDLFPK
>ENST00000515725.5|SNV-3325-G-C|4
MSCIAQDVIIVTSSLTK
>ENST00000491853.5|SNV-36147-C-G|4
MPSPANPRMAPLILSPPDWLVRPR
>FUSION-ENST00000523797.1:53551-ENST00000648948.2:147205|444
YYFPQVAFLFLPR
>FUSION-ENST00000523797.1:53551-ENST00000648948.2:147205|132
MIIYSCIEFDFRK
>FUSION-ENST00000523797.1:53551-ENST00000648948.2:147205|1484
GSWFACSLLLYCK
>FUSION-ENST00000591884.2:10090-ENST00000522162.1:137194|62
KEGLYSAGSIGKTHVSK
>FUSION-ENST00000526328.6:309-ENST00000518696.5:13279|401
MLNFISSLLR
>FUSION-ENST00000413987.1:2181-ENST00000652379.1:25317|321
YYRLDGLVRPSDRPRR
>FUSION-ENST00000413987.1:2181-ENST00000652379.1:25317|788
TVHVRRR
>FUSION-ENST00000413987.1:2181-ENST00000652379.1:25317|214
EASSAVTRPIPEKPAGAPGRVLFSL
>ENST00000296666.13|MNV-16053-CCTTCCAGG-C|6
EVKVAAVRDAGLWLSCGCR
>FUSION-ENST00000413987.1:2181-ENST00000652379.1:25317|439
SKPTRSAPLRPRPGGGR
>FUSION-ENST00000413987.1:2181-ENST00000652379.1:25317|1236
GRVPAWMR
>FUSION-ENST00000413987.1:2181-ENST00000652379.1:25317|72
YILPPFLHSLFINNFR
>FUSION-ENST00000567740.5:5063-ENST00000560676.5:258803|111
MSNISFVIKIIYA
>FUSION-ENST00000591884.2:10090-ENST00000522162.1:137194|389
MSNFRENVTGGNSGALPIPR
>ENST00000492082.5|SNV-6170-G-C|5
MTIISLK
>FUSION-ENST00000523797.1:53551-ENST00000648948.2:147205|1433
GCLVFLSLR
>FUSION-ENST00000523797.1:53551-ENST00000648948.2:147205|1812
MICRILLRPGMR
>FUSION-ENST00000523797.1:53551-ENST00000648948.2:147205|2284
MTVGSKFFQTPVHNAIFTSSNVS
>FUSION-ENST00000413987.1:2181-ENST00000652379.1:25317|61
LQARTTTPADFYVVSHVFR
>FUSION-ENST00000523797.1:53551-ENST00000648948.2:147205|1089
VMMAQVVVMVEDVEQSGQFLGRFAR
>FUSION-ENST00000413987.1:2181-ENST00000652379.1:25317|656
MEIDFCMIDVGVCVIQINTHRSIKK
>FUSION-ENST00000413987.1:2181-ENST00000652379.1:25317|969
MSTVRMVLRQK
>ENST00000380659.4|SNV-19869-A-G|1
FENKEASFMSVNESCYK
>ENST00000424392.5|SNV-73515-G-C|1
KPAQVFRKDLISAMK
>ENST00000470300.5|SNV-81677-G-C|5
LRSTNLHASENTGNK
>FUSION-ENST00000523797.1:53551-ENST00000648948.2:147205|1459
MAGEAPQSW
>FUSION-ENST00000526328.6:309-ENST00000518696.5:13279|188
FVIPNLCR
>FUSION-ENST00000591884.2:10090-ENST00000522162.1:137194|333
MSTFIYFMNVVCLFSFCKPLCNMDS
>FUSION-ENST00000523797.1:53551-ENST00000648948.2:147205|152
MILPPQPSRMLGL
>FUSION-ENST00000413987.1:2181-ENST00000652379.1:25317|144
SPNPEWRRWAPR
>FUSION-ENST00000523797.1:53551-ENST00000648948.2:147205|1579
AQTCIFPK
>FUSION-ENST00000413987.1:2181-ENST00000652379.1:25317|348
LTSYATPER
>FUSION-ENST00000519635.1:1092-ENST00000648948.2:147205|38
PSPPERRELR
>FUSION-ENST00000523797.1:53551-ENST00000648948.2:147205|2344
MGLKKPYYLRLEAH
>ENST00000459910.5|SNV-2445-G-T|6
ECLKYRLVGSQEELASWCHEYVR
>FUSION-ENST00000526328.6:309-ENST00000518696.5:13279|263
KSLPMPVFLMILPR
>FUSION-ENST00000523797.1:53551-ENST00000648948.2:147205|902
QNRTAVKSTSCR
>FUSION-ENST00000413987.1:2181-ENST00000652379.1:25317|145
SPNPEWRR
>FUSION-ENST00000591884.2:10090-ENST00000522162.1:137194|448
VCIFPKLFSW
>FUSION-ENST00000413987.1:2181-ENST00000652379.1:25317|1481
MEMSPRMPSFPSVCLQLPQA
>FUSION-ENST00000413987.1:2181-ENST00000652379.1:25317|1092
VQRDGDFHPQGPH
>ENST00000346162.10|SNV-30424-G-C|6
MMMSNKILMIIVKEVIIL
>FUSION-ENST00000523797.1:53551-ENST00000648948.2:147205|438
HEWNGACR
>FUSION-ENST00000523797.1:53551-ENST00000648948.2:147205|1492
VSSFIHVPTK
>FUSION-ENST00000523797.1:53551-ENST00000648948.2:147205|1807
ILLRPGMRVASSR
>FUSION-ENST00000523797.1:53551-ENST00000648948.2:147205|513
CHHAQLIYFLLEK
>FUSION-ENST00000591884.2:10090-ENST00000522162.1:137194|159
MRFPHNEVSSK
>FUSION-ENST00000413987.1:2181-ENST00000652379.1:25317|1010
TSESYFLLIFTYVCIYFF
>FUSION-ENST00000526328.6:309-ENST00000518696.5:13279|374
GNWERNIKNQNNIM
>FUSION-ENST00000413987.1:2181-ENST00000652379.1:25317|1282
MESGAVGQAPVTPATR
>FUSION-ENST00000591884.2:10090-ENST00000522162.1:137194|100
TPRSHHTHTTKQITGK
>FUSION-ENST00000413987.1:2181-ENST00000652379.1:25317|464
GGSRWGPR
>FUSION-ENST00000591884.2:10090-ENST00000522162.1:137194|101
TPRSHHTHTTK
>ENST00000651217.1|SNV-455210-C-T|3
LGKLRIFPAKPPGK
>FUSION-ENST00000523797.1:53551-ENST00000648948.2:147205|1903
HAPSHPANFVFLVEMR
>ENST00000342992.10|SNV-125876-G-A|3
KFEELVSFIQQRLSQTEPVTLIK
>FUSION-ENST00000526328.6:309-ENST00000518696.5:13279|80
KENINFKTTHLSQQTSNFDK
>FUSION-ENST00000378164.7:37310-ENST00000521788.1:106896|27
GKKVCLEYLEK
>FUSION-ENST00000523797.1:53551-ENST00000648948.2:147205|1933
RVKVITYSQLYSAMTIK
>FUSION-ENST00000413987.1:2181-ENST00000652379.1:25317|595
ECFRSLLCVSTFSK
>FUSION-ENST00000523797.1:53551-ENST00000648948.2:147205|2007
MLVLKAQAPWWFCFGAEK
>ENST00000497639.5|SNV-2861-C-T|1
QALVTGFQGHG
>FUSION-ENST00000567740.5:5063-ENST00000560676.5:258803|54
SHCAKTVFLNFAK
>FUSION-ENST00000523797.1:53551-ENST00000648948.2:147205|1122
MVSLLGR
>FUSION-ENST00000523797.1:53551-ENST00000648948.2:147205|163
MYYILYFYNRVN
>FUSION-ENST00000519635.1:1092-ENST00000648948.2:147205|75
MIFHLPKSNNGPAQLSYNAMK
>ENST00000507521.1|SNV-30310-G-C|6
GSPECCSALPPPYTGR
>FUSION-ENST00000413987.1:2181-ENST00000652379.1:25317|1419
MRCHVWLISYF
>ENST00000399262.7|SNV-141468-G-T|3
EWVKVYEDFSTFLVEYHLIWSKR
>ENST00000305513.12|MNV-18605-GAAG-G|3
DSDAPLFYREGNK
>ENST00000318962.9|SNV-11613-G-A|3
GRPHGKETLK
>FUSION-ENST00000413987.1:2181-ENST00000652379.1:25317|1354
MTVLAWAERGGPGTRKPA
>FUSION-ENST00000413987.1:2181-ENST00000652379.1:25317|1366
MPLSPPPPPPKMTARIG
>ENST00000302692.7|SNV-42898-G-A|2
SFVQTAHLVFR
>FUSION-ENST00000413987.1:2181-ENST00000652379.1:25317|1333
MSQSCTCMLER
>ENST00000489245.5|SNV-63594-C-G|3
ALQQPAVHHR
>FUSION-ENST00000591884.2:10090-ENST00000522162.1:137194|265
EAGWPSGTDLQGAGLWDIAGR
>ENST00000337579.4|SNV-3794-C-G|2
DRQNVQQNEDATQYEECILTK
>FUSION-ENST00000523797.1:53551-ENST00000648948.2:147205|891
MANRVLSISAEIVNETQYSHL
>FUSION-ENST00000523797.1:53551-ENST00000648948.2:147205|1529
MMQCVSILMIQCVS
>FUSION-ENST00000523797.1:53551-ENST00000648948.2:147205|600
CVAQAGDQWRDLGSLQPPPPR
>FUSION-ENST00000523797.1:53551-ENST00000648948.2:147205|1683
MFTFGLGSQQAEEMKAPFNRSR
>FUSION-ENST00000413987.1:2181-ENST00000652379.1:25317|803
LILNRNLGR
>FUSION-ENST00000526328.6:309-ENST00000518696.5:13279|146
KNPWLAFK
>FUSION-ENST00000523797.1:53551-ENST00000648948.2:147205|1785
MSVLTEK
>ENST00000482508.5|SNV-23182-C-T|3
IESILYVR
>FUSION-ENST00000523797.1:53551-ENST00000648948.2:147205|1739
MLLQLCWDLSF
>FUSION-ENST00000413987.1:2181-ENST00000652379.1:25317|41
HLTCRGDLELLGSR
>FUSION-ENST00000526328.6:309-ENST00000518696.5:13279|279
YLGMGLLGQMVFLSVGL
>FUSION-ENST00000523797.1:53551-ENST00000648948.2:147205|2203
ARSQLTTAFASQFR
>FUSION-ENST00000526328.6:309-ENST00000518696.5:13279|320
FSCHYSLNNIV
>FUSION-ENST00000378164.7:37310-ENST00000521788.1:106896|12
KQPNSSGPRENSGSTVCDCGR
>ENST00000561003.5|SNV-8937-G-T|1
EQCPSAWSLLLLLHFAEAVRR
>FUSION-ENST00000523797.1:53551-ENST00000648948.2:147205|797
FCLLERK
>FUSION-ENST00000591884.2:10090-ENST00000522162.1:137194|108
NWSGCPGLQVTLCRTFETR
>FUSION-ENST00000523797.1:53551-ENST00000648948.2:147205|38
CQELQSPKEGVIALAR
>FUSION-ENST00000413987.1:2181-ENST00000652379.1:25317|1086
WSVGQRGDQEGRRPDR
>FUSION-ENST00000413987.1:2181-ENST00000652379.1:25317|1012
YLFFLIYFS
>ENST00000621676.4|SNV-11536-G-T|5
LQKQSQQIAQYELR
>FUSION-ENST00000526328.6:309-ENST00000518696.5:13279|291
VYMYYIFFIQSTFDGHVG
>FUSION-ENST00000523797.1:53551-ENST00000648948.2:147205|2272
NHYLWQLYPYEIYLR
>FUSION-ENST00000523797.1:53551-ENST00000648948.2:147205|795
FCLLERKR
>FUSION-ENST00000519635.1:1092-ENST00000648948.2:147205|45
MGRTFPK
>FUSION-ENST00000523797.1:53551-ENST00000648948.2:147205|1167
MGQSVRKFLLSC
>FUSION-ENST00000567740.5:5063-ENST00000560676.5:258803|58
MEFHHVGQTGLK
>FUSION-ENST00000413987.1:2181-ENST00000652379.1:25317|157
DGRAPFRR
>FUSION-ENST00000523797.1:53551-ENST00000648948.2:147205|1373
ESFPHFLFLSDLSKIR
>ENST00000650792.2|MNV-103115-CTG-C|7
VGELLLPK
>FUSION-ENST00000523797.1:53551-ENST00000648948.2:147205|357
MAHLLGNPQHWYL
>FUSION-ENST00000523797.1:53551-ENST00000648948.2:147205|453
LKYILMCK
>FUSION-ENST00000413987.1:2181-ENST00000652379.1:25317|1493
MPRVGRLGSDWTTPDR
>ENST00000636805.1|SNV-101913-A-G|1
NEGTVLDLSSIDSSRKNK
>FUSION-ENST00000523797.1:53551-ENST00000648948.2:147205|2210
LLSSGNPPTFSQSAR
>FUSION-ENST00000591884.2:10090-ENST00000522162.1:137194|409
MNSGKIPDPWKGTIK
>FUSION-ENST00000591884.2:10090-ENST00000522162.1:137194|196
NLLKPSKQ
>FUSION-ENST00000591884.2:10090-ENST00000522162.1:137194|28
LLSLQNMSK
>FUSION-ENST00000413987.1:2181-ENST00000652379.1:25317|1099
STSPSPTVTVSILVSLPK
>FUSION-ENST00000413987.1:2181-ENST00000652379.1:25317|509
APGAPCVAAMVAFLGTGVR
>FUSION-ENST00000413987.1:2181-ENST00000652379.1:25317|252
SVVRPGYRGERLIEPSSSWFPPK
>FUSION-ENST00000523797.1:53551-ENST00000648948.2:147205|374
MVNNVLRILSGTL
>ENST00000465515.1|SNV-16946-A-C|7
TWMDFGSYFIDFCKTRGLLWIGEK
>FUSION-ENST00000526328.6:309-ENST00000518696.5:13279|368
ENDSTASSEQLP
>FUSION-ENST00000413987.1:2181-ENST00000652379.1:25317|711
MIDVSRR
>ENST00000290866.10|SNV-11902-C-G|2
YVELINQAARLNGYVDAGDWWR
>ENST00000539839.1|SNV-1640-G-A|1
GLLHGQHGRQRAHR
>ENST00000342992.10|SNV-125876-G-A|4
KFEELVSFIQQR
>FUSION-ENST00000523797.1:53551-ENST00000648948.2:147205|2365
DMEIKTPCLRFGAK
>FUSION-ENST00000591884.2:10090-ENST00000522162.1:137194|492
GVMELQLSSV
>FUSION-ENST00000523797.1:53551-ENST00000648948.2:147205|1337
MIYFKVFDK
>FUSION-ENST00000413987.1:2181-ENST00000652379.1:25317|1237
SLCLSLFLSVSLSLSVR
>FUSION-ENST00000523797.1:53551-ENST00000648948.2:147205|1228
QSILGRIK
>FUSION-ENST00000523797.1:53551-ENST00000648948.2:147205|1639
MVVHTCSPRYSGG
>FUSION-ENST00000413987.1:2181-ENST00000652379.1:25317|443
MRAFIRSKPTR
>FUSION-ENST00000523797.1:53551-ENST00000648948.2:147205|2005
MLVLKAQAPWWFCFGAEKLASI
>FUSION-ENST00000413987.1:2181-ENST00000652379.1:25317|536
CPLATCRWR
>ENST00000610727.1|SNV-96737-G-A|5
REPQGISWESPLDKVDK
>ENST00000382496.10|SNV-503132-T-A|2
YFNPHLTGKTNSNAYFTDLNNYDEY
>ENST00000368887.7|SNV-26139-G-A|4
TAENIRGTGSDRPRK
>FUSION-ENST00000526328.6:309-ENST00000518696.5:13279|127
VQTSEIYCKWYVLEFAISIFKLER
>ENST00000476633.1|SNV-105914-G-T|12
FSPHRLCKISASLSSILTS
>FUSION-ENST00000523797.1:53551-ENST00000648948.2:147205|1034
MQLVIQMLAVIEMTLLQYK
>FUSION-ENST00000523797.1:53551-ENST00000648948.2:147205|78
MSKVERGFIEQQNSSQETQSG
>FUSION-ENST00000523797.1:53551-ENST00000648948.2:147205|1030
MLAVIEMTLLQYK
>ENST00000506888.5|SNV-69422-G-C|11
TLMAAVYTIPLR
>FUSION-ENST00000519635.1:1092-ENST00000648948.2:147205|47
EMGRTFPK
>FUSION-ENST00000523797.1:53551-ENST00000648948.2:147205|1651
MPPHPADICIFSR
>FUSION-ENST00000413987.1:2181-ENST00000652379.1:25317|497
MRAGLWPTGDPASRPRSCLSR
>FUSION-ENST00000523797.1:53551-ENST00000648948.2:147205|1482
HCHTNVNTLIAHRHGCA
>FUSION-ENST00000523797.1:53551-ENST00000648948.2:147205|2341
MNPAVKL
>FUSION-ENST00000413987.1:2181-ENST00000652379.1:25317|377
YSHDPPGSFRETKVFGFR
>FUSION-ENST00000523797.1:53551-ENST00000648948.2:147205|1362
ESLFIQGLSFDVK
>ENST00000368761.11|SNV-47485-C-A|2
GPLPTLK
>ENST00000373855.5|SNV-92799-T-G|1
VQQEMMFQRLQKER
>FUSION-ENST00000591884.2:10090-ENST00000522162.1:137194|439
MLAHESL
>FUSION-ENST00000413987.1:2181-ENST00000652379.1:25317|135
FRRRPVSSR
>ENST00000308342.7|SNV-18893-G-A|2
EVRPTESHQQLCCQRFER
>ENST00000507400.1|SNV-206007-C-A|5
IVMFTALKPQRQCSVCR
>FUSION-ENST00000523797.1:53551-ENST00000648948.2:147205|1992
MSLKSVISYAELDA
>FUSION-ENST00000523797.1:53551-ENST00000648948.2:147205|64
SLISQSSPS
>FUSION-ENST00000519635.1:1092-ENST00000648948.2:147205|65
ISEPQFPCLQK
>FUSION-ENST00000413987.1:2181-ENST00000652379.1:25317|433
VVAVPTMVTTGDGESGFDSGEGA
>FUSION-ENST00000413987.1:2181-ENST00000652379.1:25317|887
EYFELEDSK
>FUSION-ENST00000523797.1:53551-ENST00000648948.2:147205|1408
MCIAYVSRSVIAEL
>FUSION-ENST00000523797.1:53551-ENST00000648948.2:147205|393
DRVSPCCPGWSQTSRLK
>FUSION-ENST00000526328.6:309-ENST00000518696.5:13279|143
NPWLAFK
>FUSION-ENST00000523797.1:53551-ENST00000648948.2:147205|848
IAGPSKFCK
>FUSION-ENST00000413987.1:2181-ENST00000652379.1:25317|1457
LGPGVRDQAGRR
>FUSION-ENST00000523797.1:53551-ENST00000648948.2:147205|467
IDELCYIK
>FUSION-ENST00000591884.2:10090-ENST00000522162.1:137194|398
MWFWHGETSLSDR
>FUSION-ENST00000523797.1:53551-ENST00000648948.2:147205|1993
LVMSLKSVISYAELDA
>FUSION-ENST00000523797.1:53551-ENST00000648948.2:147205|1226
QSILGRIKAVCT
>FUSION-ENST00000591884.2:10090-ENST00000522162.1:137194|94
KGTHILLQFTPNQNQYQNRGI
>FUSION-ENST00000523797.1:53551-ENST00000648948.2:147205|2077
MSHHAWPR
>FUSION-ENST00000523797.1:53551-ENST00000648948.2:147205|2329
RPPPRPANFLYFLVETGFRR
>FUSION-ENST00000519635.1:1092-ENST00000648948.2:147205|10
RGGGAHAQSPREAGTPD
>FUSION-ENST00000523797.1:53551-ENST00000648948.2:147205|2235
KTSLISLYISLRALGQQVLGQ
>FUSION-ENST00000413987.1:2181-ENST00000652379.1:25317|737
MGPARWLKPVIPSLWEAKAGGSR
>FUSION-ENST00000523797.1:53551-ENST00000648948.2:147205|2212
VPQAVLK
>ENST00000302450.11|INDEL-83-C-CC|11
VGPGPYRCCRCR
>FUSION-ENST00000567740.5:5063-ENST00000560676.5:258803|93
FSKPFSYE
>FUSION-ENST00000523797.1:53551-ENST00000648948.2:147205|770
QWEEDLGRRSSR
>ENST00000486520.1|SNV-23182-C-T|7
QFEFMIESILYVR
>ENST00000368680.4|SNV-14680-C-T|1
VWTYWLLGERGSSTRG
>FUSION-ENST00000567740.5:5063-ENST00000560676.5:258803|130
LFVPTVYF
>ENST00000375256.5|SNV-20067-G-C|2
DGIPRGRPR
>FUSION-ENST00000526328.6:309-ENST00000518696.5:13279|113
IINPLLFFTFNK
>FUSION-ENST00000523797.1:53551-ENST00000648948.2:147205|960
MIEELSCVECIDYAY
>FUSION-ENST00000413987.1:2181-ENST00000652379.1:25317|415
TSALSTFDGSRRAYHGDHG
>FUSION-ENST00000523797.1:53551-ENST00000648948.2:147205|744
MPQINVSR
>ENST00000456246.1|SNV-87940-C-T|5
RLVAPAAPTR
>FUSION-ENST00000523797.1:53551-ENST00000648948.2:147205|511
CHHAQLIYFLLEKEGGGGQAR
>FUSION-ENST00000526328.6:309-ENST00000518696.5:13279|281
CLHNRTIYIS
>FUSION-ENST00000523797.1:53551-ENST00000648948.2:147205|1243
CERLGFCGTEYFYHMWRNR
>FUSION-ENST00000413987.1:2181-ENST00000652379.1:25317|1028
SALFEWLPISL
>ENST00000527037.5|SNV-24555-C-T|8
MLGGESPRDLQACHQGCWG
>ENST00000396556.6|SNV-96635-G-C|4
REPALDGVLSK
>FUSION-ENST00000523797.1:53551-ENST00000648948.2:147205|715
RPLRPLTEYVCL
>FUSION-ENST00000523797.1:53551-ENST00000648948.2:147205|837
ERGYRINTFFLGSK
>FUSION-ENST00000413987.1:2181-ENST00000652379.1:25317|418
RPIRTSALSTFDGSRR
>ENST00000621676.4|SNV-11536-G-T|3
QSQQIAQYELR
>FUSION-ENST00000523797.1:53551-ENST00000648948.2:147205|1435
SENMGCLVFLSLR
>ENST00000466496.5|SNV-7573-C-G|1
GRPEVQMGL
>ENST00000424721.5|SNV-12598-C-G|1
LSYIDMDKELEFKNDLGLTLLSR
>FUSION-ENST00000591884.2:10090-ENST00000522162.1:137194|284
PSKGLPQYHHTLAR
>FUSION-ENST00000526328.6:309-ENST00000518696.5:13279|66
GTYGKNHL
>FUSION-ENST00000526328.6:309-ENST00000518696.5:13279|339
VSPCWPDWSR
>FUSION-ENST00000526328.6:309-ENST00000518696.5:13279|64
MYYFCFKFPNPFHK
>ENST00000380034.8|SNV-258813-G-A|2
SQEHHGHHTFLTEEVAR
>FUSION-ENST00000591884.2:10090-ENST00000522162.1:137194|386
SNFRENVTGGNSGALPIPRNLR
>ENST00000374580.10|SNV-179071-A-G|1
NISSEHSMSSTPLAIGEKNR
>FUSION-ENST00000523797.1:53551-ENST00000648948.2:147205|1182
MAHLLLFSKVR
>ENST00000533135.1|SNV-24555-C-T|3
LGGESPRDLQACHQGCWVAIGPR
>FUSION-ENST00000523797.1:53551-ENST00000648948.2:147205|2261
NSNILIGIFF
>ENST00000612946.4|SNV-681211-C-A|2
MLIHAFYSSLLNGLK
>ENST00000373394.8|SNV-103296-A-G|3
KENISKEGER
>FUSION-ENST00000523797.1:53551-ENST00000648948.2:147205|579
FLEFDFR
>FUSION-ENST00000523797.1:53551-ENST00000648948.2:147205|560
NNFGSSPDK
>FUSION-ENST00000523797.1:53551-ENST00000648948.2:147205|1649
MPPHPADICIFSRDGVLPSWPGWS
>FUSION-ENST00000523797.1:53551-ENST00000648948.2:147205|1405
PSYFLYF
>ENST00000342895.7|SNV-23099-C-G|3
LEQLPDTIERMQNLHTLWLER
>FUSION-ENST00000413987.1:2181-ENST00000652379.1:25317|337
GLQLFPMNEEFPVSAGHK
>FUSION-ENST00000398532.9:1410-ENST00000394126.5:25061|133
EIEELKSERDTMVSYSSVLTAISK
>FUSION-ENST00000413987.1:2181-ENST00000652379.1:25317|1361
VDLVSCLFHHHHHHRR
>ENST00000380659.4|SNV-19869-A-G|4
YARSCRFENK
>FUSION-ENST00000567740.5:5063-ENST00000560676.5:258803|15
LTYIFVSIELKTYFILGIAFLFI
>ENST00000228468.8|SNV-2283-G-A|2
ANFHSFKPKPFNMREFYDR
>ENST00000375608.7|SNV-7881-C-T|1
RPGSNSYFSPQRPNEAKK
>FUSION-ENST00000523797.1:53551-ENST00000648948.2:147205|338
CHHARLILYF
>ENST00000389010.7|SNV-70876-A-T|2
YTTLSYRAPVMINLYGGKPITTK
>FUSION-ENST00000523797.1:53551-ENST00000648948.2:147205|2151
MKVFPYNV
>ENST00000381222.8|SNV-11557-C-T|1
YPTISMVKPLLHMLLNTTFNIK
>FUSION-ENST00000413987.1:2181-ENST00000652379.1:25317|482
ATVPPCALRCGRPGRPR
>FUSION-ENST00000566753.5:5063-ENST00000560676.5:258803|2
SKQALQELT
>FUSION-ENST00000523797.1:53551-ENST00000648948.2:147205|1018
VLGVSPK
>ENST00000458420.7|SNV-469429-G-C|3
DVNEFAPTFKQPAYK
>FUSION-ENST00000526328.6:309-ENST00000518696.5:13279|210
IALAIQALFWFHMNFEIFFSSSVK
>FUSION-ENST00000591884.2:10090-ENST00000522162.1:137194|338
MYVFIFETESCSVAQAGVR
>ENST00000396036.5|SNV-47709-C-A|2
MLCLDATALNHDLCERAQNLK
>FUSION-ENST00000523797.1:53551-ENST00000648948.2:147205|1999
LILINYF
>FUSION-ENST00000413987.1:2181-ENST00000652379.1:25317|514
LAGRAPA
>FUSION-ENST00000413987.1:2181-ENST00000652379.1:25317|945
IDPDSISKTS
>FUSION-ENST00000519635.1:1092-ENST00000648948.2:147205|31
TETGSGVRCR
>FUSION-ENST00000567740.5:5063-ENST00000560676.5:258803|158
YINENMSHPVNGGRSL
>FUSION-ENST00000519635.1:1092-ENST00000648948.2:147205|68
KRISEPQFPCLQK
>ENST00000539724.1|SNV-4961-C-T|5
MSTRSSSHCGRPTCPASSGT
>ENST00000561725.5|SNV-5171-G-C|3
AAGGSCFTLR
>ENST00000346162.10|SNV-30424-G-C|4
MSNKILMIIVK
>FUSION-ENST00000523797.1:53551-ENST00000648948.2:147205|1201
MPNLRGRQTSPLK
>FUSION-ENST00000523797.1:53551-ENST00000648948.2:147205|474
MDNILLSLDTKSNHKR
>FUSION-ENST00000591884.2:10090-ENST00000522162.1:137194|88
MSRLQVPVPSR
>FUSION-ENST00000523797.1:53551-ENST00000648948.2:147205|1559
MDKFTSYNAFLTH
>FUSION-ENST00000413987.1:2181-ENST00000652379.1:25317|1438
CWDDWREAPCLLGPKRPSWK
>ENST00000354386.10|SNV-21005-G-C|2
TSSFQPVTMPSSR
>FUSION-ENST00000523797.1:53551-ENST00000648948.2:147205|908
VHTVGYTMVNKK
>FUSION-ENST00000413987.1:2181-ENST00000652379.1:25317|350
PTGDAAALFP
>FUSION-ENST00000523797.1:53551-ENST00000648948.2:147205|828
MPGMYSRSLYMNK
>FUSION-ENST00000591884.2:10090-ENST00000522162.1:137194|376
WIVLGMR
>FUSION-ENST00000413987.1:2181-ENST00000652379.1:25317|523
GWASGCARGSGLPVTR
>FUSION-ENST00000523797.1:53551-ENST00000648948.2:147205|903
MQNRTAVKSTSCR
>ENST00000242323.8|SNV-56780-C-G|2
HMSGASQR
>FUSION-ENST00000413987.1:2181-ENST00000652379.1:25317|766
ADTLTGRRR
>ENST00000509763.1|SNV-51562-C-T|5
MVSNMTEERANVIASALA
>ENST00000492082.5|SNV-6170-G-C|11
MQFSTWDNDNHK
>FUSION-ENST00000523797.1:53551-ENST00000648948.2:147205|122
MEIIFRVNVAWEGDGQKGRPP
>FUSION-ENST00000523797.1:53551-ENST00000648948.2:147205|1931
VKVITYSQLYSAMTIKCTFK
>FUSION-ENST00000413987.1:2181-ENST00000652379.1:25317|395
MAVLSWWSDLSG
>FUSION-ENST00000523797.1:53551-ENST00000648948.2:147205|343
SSRPAWPTWQNPISAK
>FUSION-ENST00000413987.1:2181-ENST00000652379.1:25317|594
SLLCVSTFSK
>FUSION-ENST00000526328.6:309-ENST00000518696.5:13279|323
YRRFSCHYSLNNIV
>ENST00000490976.5|SNV-102721-A-C|1
GSAFSPCRHLTTSVPTSHRPWHHP
>ENST00000534529.5|SNV-24555-C-T|6
DLQACHQGCWIATKSPCR
>FUSION-ENST00000567740.5:5063-ENST00000560676.5:258803|19
IIHYFLW
>FUSION-ENST00000523797.1:53551-ENST00000648948.2:147205|2303
GSPYVAQVGR
>ENST00000380167.8|MNV-26015-CA-C|3
TAKDSRLGLNSNGCL
>FUSION-ENST00000523797.1:53551-ENST00000648948.2:147205|1354
LESSWTITAHCSIFFFLDSLALSPR
>FUSION-ENST00000591884.2:10090-ENST00000522162.1:137194|68
RQNPSDTELK
>FUSION-ENST00000413987.1:2181-ENST00000652379.1:25317|586
AVAPEAR
>FUSION-ENST00000523797.1:53551-ENST00000648948.2:147205|363
FFGSFSK
>FUSION-ENST00000413987.1:2181-ENST00000652379.1:25317|981
HLPGFKRFSCLSLPSSWDYR
>FUSION-ENST00000413987.1:2181-ENST00000652379.1:25317|601
EGIVDKDVYFTYEKR
>ENST00000504830.6|SNV-315039-C-A|1
KPPTLKPVPPPTSRPR
>FUSION-ENST00000523797.1:53551-ENST00000648948.2:147205|1860
SWRPAWPT
>ENST00000341594.9|SNV-261285-A-T|5
GCQNKELILQQR
>FUSION-ENST00000523797.1:53551-ENST00000648948.2:147205|1355
QSLILSLR
>FUSION-ENST00000523797.1:53551-ENST00000648948.2:147205|2358
FGAKNTGANSER
>ENST00000323777.8|SNV-234-G-A|2
YRSIRWDSR
>ENST00000578011.1|SNV-32939-T-G|1
TVSCAETWLSYALLTRYTR
>FUSION-ENST00000567740.5:5063-ENST00000560676.5:258803|136
FLPHLEIVLTDCWWEWKLVPIS
>ENST00000392524.6|SNV-4026-G-C|6
KALSKQEMQSAGSHR
>ENST00000493253.5|MNV-2443-GAA-G|1
GGEVAGAEGQRC
>FUSION-ENST00000523797.1:53551-ENST00000648948.2:147205|1950
IIEMRWWENRPGTISS
>FUSION-ENST00000591884.2:10090-ENST00000522162.1:137194|132
QGTCPIFLLMANPPLMLASLFHTK
>FUSION-ENST00000413987.1:2181-ENST00000652379.1:25317|1097
APPPGRLLGARPSSAK
>FUSION-ENST00000523797.1:53551-ENST00000648948.2:147205|224
EPVSYIK
>FUSION-ENST00000523797.1:53551-ENST00000648948.2:147205|2127
MFVFVGPMK
>FUSION-ENST00000523797.1:53551-ENST00000648948.2:147205|104
MQPLLWKPASG
>FUSION-ENST00000413987.1:2181-ENST00000652379.1:25317|513
ASPARRCSR
>FUSION-ENST00000523797.1:53551-ENST00000648948.2:147205|1131
INNYLLIK
>ENST00000371920.4|SNV-16761-C-T|6
RSHGQSERSYGHSER
>FUSION-ENST00000413987.1:2181-ENST00000652379.1:25317|272
MPGQGEAR
>FUSION-ENST00000526328.6:309-ENST00000518696.5:13279|247
PVFLMILPR
>FUSION-ENST00000591884.2:10090-ENST00000522162.1:137194|484
TQGMNNLDLRSCGEWRGINNFLSF
>FUSION-ENST00000413987.1:2181-ENST00000652379.1:25317|1536
TRVGTVR
>ENST00000492082.5|SNV-6170-G-C|10
QFSTWDNDNHK
>FUSION-ENST00000526328.6:309-ENST00000518696.5:13279|122
LERSSFSIEIVKYFFPWR
>FUSION-ENST00000413987.1:2181-ENST00000652379.1:25317|177
AHTRPSPAVESGRERR
>ENST00000296657.7|SNV-591-G-A|1
SIASDDSFYPFEDEK
>FUSION-ENST00000378164.7:37310-ENST00000521788.1:106896|28
EVTKGKK
>ENST00000445503.5|SNV-87940-C-T|1
LVAPAAPTSCDFSPGDLVWAK
>ENST00000346162.10|SNV-30424-G-C|10
FWDLMMMSNKILMIIVK
>FUSION-ENST00000523797.1:53551-ENST00000648948.2:147205|1701
ILGLFVK
>FUSION-ENST00000523797.1:53551-ENST00000648948.2:147205|813
MYIKLSNGKK
>ENST00000513191.1|SNV-69422-G-C|2
MAAVYTIP
>FUSION-ENST00000526328.6:309-ENST00000518696.5:13279|362
LITLYYNYIFK
>FUSION-ENST00000413987.1:2181-ENST00000652379.1:25317|773
MGGGLRLRPPR
>ENST00000221166.10|SNV-4010-A-C|5
SPVPKSPVEEQGK
>FUSION-ENST00000413987.1:2181-ENST00000652379.1:25317|1127
YPPPSLFLQKKLK
>FUSION-ENST00000591884.2:10090-ENST00000522162.1:137194|111
MYRNWSGCPGLQVTLCRTFETR
>FUSION-ENST00000413987.1:2181-ENST00000652379.1:25317|1262
FLSVSRSISVFLGR
>FUSION-ENST00000523797.1:53551-ENST00000648948.2:147205|2172
MLLNKWH
>ENST00000236342.12|SNV-36635-G-A|4
ARDMYAK
>FUSION-ENST00000523797.1:53551-ENST00000648948.2:147205|418
QQARESVCRGTPLYK
>FUSION-ENST00000523797.1:53551-ENST00000648948.2:147205|1558
DKFTSYNAFLTH
>ENST00000521959.5|INDEL-61668-C-CA|11
MLTTPPRTPIPRSR
>FUSION-ENST00000523797.1:53551-ENST00000648948.2:147205|2195
MCISCGYR
>FUSION-ENST00000413987.1:2181-ENST00000652379.1:25317|235
RSEGTGDGLRCPRPIER
>ENST00000477659.1|SNV-93380-C-T|10
ALLMAAAALR
>FUSION-ENST00000526328.6:309-ENST00000518696.5:13279|57
QRGKMSCLILHWESLTKPR
>ENST00000674468.1|SNV-166380-C-A|5
SSSSLPWSLRQPLSTAESCG
>FUSION-ENST00000567740.5:5063-ENST00000560676.5:258803|95
MKTPSIL
>FUSION-ENST00000591884.2:10090-ENST00000522162.1:137194|482
MNNLDLRSCGEWR
>ENST00000380034.8|SNV-258813-G-A|3
VICWLCERSQEHHGHHTFLTEEVAR
>FUSION-ENST00000262982.3:26208-ENST00000637091.1:17183|3
AGEGTPCPVDK
>FUSION-ENST00000591884.2:10090-ENST00000522162.1:137194|215
VIEQILKELK
>FUSION-ENST00000523797.1:53551-ENST00000648948.2:147205|1628
LFLHIKEVGVCIGASTR
>FUSION-ENST00000523797.1:53551-ENST00000648948.2:147205|1752
ISLCLNLLCILKLLAGHR
>FUSION-ENST00000526328.6:309-ENST00000518696.5:13279|297
ILAFIRG
>FUSION-ENST00000523797.1:53551-ENST00000648948.2:147205|1093
MSLIYIYPMSLPF
>FUSION-ENST00000523797.1:53551-ENST00000648948.2:147205|2257
LSSRLCYSICR
>FUSION-ENST00000523797.1:53551-ENST00000648948.2:147205|1723
RPGTVTQCL
>FUSION-ENST00000413987.1:2181-ENST00000652379.1:25317|736
GPARWLKPVIPSLWEAKAGGSR
>FUSION-ENST00000526328.6:309-ENST00000518696.5:13279|101
VCFRICHLNFQTR
>FUSION-ENST00000567740.5:5063-ENST00000560676.5:258803|4
FIYHRLYLIVVT
>FUSION-ENST00000523797.1:53551-ENST00000648948.2:147205|1731
MGKSLDVDENRVEIGLK
>FUSION-ENST00000523797.1:53551-ENST00000648948.2:147205|1952
AKIIEMR
>ENST00000355693.5|SNV-3599-G-C|2
KDDEEEDPLHQLISR
>FUSION-ENST00000523797.1:53551-ENST00000648948.2:147205|1251
MGSGFHSCAKAWR
>ENST00000673922.1|SNV-87940-C-T|3
RRTSTEGCGDW
>ENST00000584966.1|SNV-135819-G-T|2
MYPIMLLCQKCPFWVCMLPISQIY
>ENST00000346162.10|SNV-30424-G-C|8
MMMSNKILMIIVK
>FUSION-ENST00000567740.5:5063-ENST00000560676.5:258803|196
RDLSSNALRHPLNGMN
>FUSION-ENST00000413987.1:2181-ENST00000652379.1:25317|437
SAPLRPRPGGGR
>FUSION-ENST00000526328.6:309-ENST00000518696.5:13279|160
FQCYFITFYGR
>FUSION-ENST00000413987.1:2181-ENST00000652379.1:25317|846
LRVSCRLSLDLSSSWVR
>ENST00000630771.2|SNV-21551-C-G|1
LHDTFGFVDEDVFFELSAVKGK
>FUSION-ENST00000523797.1:53551-ENST00000648948.2:147205|489
NNFKWIYRYEK
>FUSION-ENST00000523797.1:53551-ENST00000648948.2:147205|1407
CIAYVSRSVIAEL
>FUSION-ENST00000523797.1:53551-ENST00000648948.2:147205|2004
LVLKAQAPWWFCFGAEKLASI
>FUSION-ENST00000526328.6:309-ENST00000518696.5:13279|305
GITVYTSLYPFSLNR
>FUSION-ENST00000413987.1:2181-ENST00000652379.1:25317|758
QARPTWRNPVSIENTK
>FUSION-ENST00000591884.2:10090-ENST00000522162.1:137194|449
EVIESRVCIFPKLFSW
>ENST00000490210.6|SNV-260815-G-C|5
SPIVQYNDWLEQECGNMAREGLR
>FUSION-ENST00000523797.1:53551-ENST00000648948.2:147205|1547
SLYDLIFFFPPILHSDFK
>ENST00000371699.5|SNV-10776-C-T|5
TAYRCSPGLAPARPR
>FUSION-ENST00000519635.1:1092-ENST00000648948.2:147205|36
ELRTETGSGVR
>ENST00000296802.9|SNV-2300-C-G|4
NDEKTPQGAVPAYVLDREGQSR
>FUSION-ENST00000591884.2:10090-ENST00000522162.1:137194|321
ANMGKPSSLLK
>FUSION-ENST00000526328.6:309-ENST00000518696.5:13279|70
SSLKYFQILLKGTYGK
>FUSION-ENST00000413987.1:2181-ENST00000652379.1:25317|805
LAGVLKLILNR
>FUSION-ENST00000523797.1:53551-ENST00000648948.2:147205|101
MRPFQSPK
>FUSION-ENST00000413987.1:2181-ENST00000652379.1:25317|94
QNSPSVGLFTH
>FUSION-ENST00000523797.1:53551-ENST00000648948.2:147205|325
MSVLVCSHTANK
>FUSION-ENST00000567740.5:5063-ENST00000560676.5:258803|27
FLNTWHNAYTFIIQRK
>FUSION-ENST00000591884.2:10090-ENST00000522162.1:137194|428
LAQRDTLRWGHSGAIR
>ENST00000368176.8|SNV-17483-G-A|2
VPVADVSLKTQPPGGQVMEGDR
>FUSION-ENST00000413987.1:2181-ENST00000652379.1:25317|56
LFLMFSVGR
>ENST00000497639.5|SNV-2861-C-T|7
VMRRIEPHMQALVTGFQGHG
>FUSION-ENST00000526328.6:309-ENST00000518696.5:13279|77
TTHLSQQTSNFDK
>FUSION-ENST00000413987.1:2181-ENST00000652379.1:25317|419
RPIRTSALSTFDGSR
>FUSION-ENST00000591884.2:10090-ENST00000522162.1:137194|297
SFSFNSRKAR
>FUSION-ENST00000567740.5:5063-ENST00000560676.5:258803|78
PFFGVFLS
>FUSION-ENST00000523797.1:53551-ENST00000648948.2:147205|1044
LLSVSSTL
>FUSION-ENST00000373461.9:28694-ENST00000621317.4:165944|27
DWTDKQAWASNQDMVR
>FUSION-ENST00000591884.2:10090-ENST00000522162.1:137194|19
DCAVAFHSSGGDKKWK
>FUSION-ENST00000526328.6:309-ENST00000518696.5:13279|42
SLYGLSNLVR
>FUSION-ENST00000413987.1:2181-ENST00000652379.1:25317|391
MLLAECPAGPEAFTLKK
>FUSION-ENST00000413987.1:2181-ENST00000652379.1:25317|23
MYVSEMGFGVLSCCPR
>FUSION-ENST00000523797.1:53551-ENST00000648948.2:147205|2350
MFTVWGKEYWGK
>FUSION-ENST00000577161.5:246691-ENST00000582970.5:64164|805
KSQTSILQGFSYSDLR
>ENST00000585873.5|SNV-666-C-G|2
PGGGGGPWAALR
>FUSION-ENST00000413987.1:2181-ENST00000652379.1:25317|739
MGPARWLKPVIPSLWEAK
>FUSION-ENST00000413987.1:2181-ENST00000652379.1:25317|345
LSNNRSVMPLDVR
>FUSION-ENST00000523797.1:53551-ENST00000648948.2:147205|1781
MGISQVGRGISQVER
>FUSION-ENST00000523797.1:53551-ENST00000648948.2:147205|1500
YKVEIISTFFK
>FUSION-ENST00000413987.1:2181-ENST00000652379.1:25317|1243
CLERPRGI
>FUSION-ENST00000523797.1:53551-ENST00000648948.2:147205|139
QERQAHSV
>ENST00000375608.7|SNV-7881-C-T|3
FILCKRPGSNSYFSPQRPNEAKK
>FUSION-ENST00000591884.2:10090-ENST00000522162.1:137194|143
VIFLLSSVSKAVAATD
>FUSION-ENST00000413987.1:2181-ENST00000652379.1:25317|556
KCFRLPLWR
>FUSION-ENST00000519418.5:35290-ENST00000327835.7:53166|7
GLWRGWRPAR
>FUSION-ENST00000413987.1:2181-ENST00000652379.1:25317|1410
MNYLMIYLCTYFQTESRSGR
>FUSION-ENST00000523797.1:53551-ENST00000648948.2:147205|1947
WWENRPGTISS
>ENST00000373518.1|SNV-453-C-G|5
MDRYWKR
>FUSION-ENST00000413987.1:2181-ENST00000652379.1:25317|1125
NKDPILK
>FUSION-ENST00000413987.1:2181-ENST00000652379.1:25317|817
MKPVSFCNFFFFFFFLRRGFTVLPR
>FUSION-ENST00000523797.1:53551-ENST00000648948.2:147205|1712
PLHSSLSDRLKPASHK
>FUSION-ENST00000523797.1:53551-ENST00000648948.2:147205|877
KHRFSVVWK
>FUSION-ENST00000523797.1:53551-ENST00000648948.2:147205|1659
WSLTLLPR
>FUSION-ENST00000567740.5:5063-ENST00000560676.5:258803|159
MYINENMSHPVNGGRSL
>ENST00000236914.7|SNV-93301-G-A|4
LRSLQFDQQEFVCLK
>FUSION-ENST00000413987.1:2181-ENST00000652379.1:25317|1320
ERENETPPP
>FUSION-ENST00000526328.6:309-ENST00000518696.5:13279|174
AYKCLLSQICAGTVLSLKIR
>FUSION-ENST00000526328.6:309-ENST00000518696.5:13279|76
TTHLSQQTSNFDKFYS
>FUSION-ENST00000523797.1:53551-ENST00000648948.2:147205|2252
MASSNRR
>FUSION-ENST00000523797.1:53551-ENST00000648948.2:147205|1666
MKALTKIFFFFFFLR
>FUSION-ENST00000591884.2:10090-ENST00000522162.1:137194|469
MVWLYPHPNLILNCSSHNSRVI
>FUSION-ENST00000523797.1:53551-ENST00000648948.2:147205|1074
VEDVEQSGQFLGRFARK
>FUSION-ENST00000523797.1:53551-ENST00000648948.2:147205|2328
RVSQGGLDLLTS
>FUSION-ENST00000567740.5:5063-ENST00000560676.5:258803|84
YVYIVKRSELVVIP
>FUSION-ENST00000413987.1:2181-ENST00000652379.1:25317|447
SEYARPVQ
>ENST00000490171.1|SNV-419-C-T|1
SIRWGTVMAPSCSGSAHSR
>FUSION-ENST00000591884.2:10090-ENST00000522162.1:137194|420
WDSLLFLNSAPLTDCLRITHT
>ENST00000548125.5|SNV-15533-G-T|2
SLEVTKTSVTTVPSMGIGLVK
>FUSION-ENST00000523797.1:53551-ENST00000648948.2:147205|2359
TPCLRFGAKNTGANSER
>FUSION-ENST00000523797.1:53551-ENST00000648948.2:147205|1925
VITYSQLYSAMTIKCTFK
>FUSION-ENST00000523797.1:53551-ENST00000648948.2:147205|437
MHEWNGACRTER
>ENST00000361915.8|SNV-14227-C-T|2
KEWNVICITDVVYNHIAANSK
>FUSION-ENST00000523797.1:53551-ENST00000648948.2:147205|533
ITPLYSGLGDRVRHYLK
>ENST00000426898.2|SNV-132319-G-A|8
DAFFNPATK
>FUSION-ENST00000523797.1:53551-ENST00000648948.2:147205|1469
SFRGWVR
>FUSION-ENST00000519418.5:35290-ENST00000327835.7:53166|1
ASGSVPGSGSDLAPHPWVG
>FUSION-ENST00000567740.5:5063-ENST00000560676.5:258803|117
MERYLRYMF
>FUSION-ENST00000523797.1:53551-ENST00000648948.2:147205|2055
LADFCILCR
>ENST00000367763.7|SNV-19991-T-G|4
EQLTEHLCTIRQQNELR
>FUSION-ENST00000413987.1:2181-ENST00000652379.1:25317|883
MIQRDTR
>ENST00000368176.8|SNV-17483-G-A|3
VPVADVSLK
>ENST00000272321.12|SNV-674923-G-C|2
EDGTEQEIRDGGSLK
>FUSION-ENST00000523797.1:53551-ENST00000648948.2:147205|1584
IECVQALYEGFSAFKCIHATQGSR
>FUSION-ENST00000523797.1:53551-ENST00000648948.2:147205|1560
FLCSLLNP
>FUSION-ENST00000522927.5:531-ENST00000394175.6:9930|3
FIGKRSVFHALGSF
>FUSION-ENST00000523797.1:53551-ENST00000648948.2:147205|1668
MPGLVVCGPYLE
>FUSION-ENST00000523797.1:53551-ENST00000648948.2:147205|1404
MIVSFAVQK
>FUSION-ENST00000523797.1:53551-ENST00000648948.2:147205|2065
SHSVAQAGGQWRSLGSLQPLPLGFK
>FUSION-ENST00000413987.1:2181-ENST00000652379.1:25317|534
MLPAPALETR
>ENST00000397386.7|SNV-46790-A-G|1
ATFMEGLQYMELIPREK
>FUSION-ENST00000413987.1:2181-ENST00000652379.1:25317|1254
VGPCPFHESEKRVLR
>FUSION-ENST00000523797.1:53551-ENST00000648948.2:147205|1156
MLSTCGLILNSTWLIMWLAK
>ENST00000221166.10|SNV-4010-A-C|2
SPVEEQGKSPVPK
>ENST00000463395.5|SNV-541145-C-T|3
CHLPQSYGQRDGSAGGERHPQLK
>ENST00000361729.3|SNV-9326-C-G|3
MYDITNVLEGIQLIR
>FUSION-ENST00000413987.1:2181-ENST00000652379.1:25317|1060
PEEFSQCASAR
>FUSION-ENST00000413987.1:2181-ENST00000652379.1:25317|1388
MHRALFPSWSWS
>FUSION-ENST00000413987.1:2181-ENST00000652379.1:25317|142
GRAPWNGFAPREGPVPWK
>FUSION-ENST00000413987.1:2181-ENST00000652379.1:25317|81
MCLAEEPMGRSYHLWDYD
>FUSION-ENST00000523797.1:53551-ENST00000648948.2:147205|954
IRIVIWR
>FUSION-ENST00000413987.1:2181-ENST00000652379.1:25317|606
CLCYTNKYTSLYK
>ENST00000511524.1|SNV-469429-G-C|1
STSLLPPSNSQPTRLL
>FUSION-ENST00000523797.1:53551-ENST00000648948.2:147205|2299
AADKSGWWLLK
>FUSION-ENST00000413987.1:2181-ENST00000652379.1:25317|943
NSSLQHTRPLAGEFLSMSVKSLDR
>FUSION-ENST00000523797.1:53551-ENST00000648948.2:147205|1885
LVRLVPNSSP
>FUSION-ENST00000413987.1:2181-ENST00000652379.1:25317|662
MLLRLVSNSRPPVMRPPRPLEVLG
>ENST00000457527.6|SNV-16717-A-C|1
AALLYKKNPK
>FUSION-ENST00000413987.1:2181-ENST00000652379.1:25317|1492
PRVGRLGSDWTTPDR
>FUSION-ENST00000262982.3:26208-ENST00000637091.1:17183|4
ELRAGEGTPCPVDK
>ENST00000616432.4|SNV-1891-G-C|2
VELGVPEVLMFQTEDLVLRK
>FUSION-ENST00000413987.1:2181-ENST00000652379.1:25317|545
VAWAGGVVGDATSRPRGR
>FUSION-ENST00000523797.1:53551-ENST00000648948.2:147205|577
FLEFDFRCLFYISAAFLTLKYISK
>FUSION-ENST00000413987.1:2181-ENST00000652379.1:25317|623
VSFLPVCLLK
>FUSION-ENST00000523797.1:53551-ENST00000648948.2:147205|1679
KAPFNRSR
>FUSION-ENST00000523797.1:53551-ENST00000648948.2:147205|1566
SWLCLVK
>ENST00000296506.8|SNV-15162-G-A|1
MICYCNFSELLCCPKDVFFGPK
>ENST00000361640.5|SNV-3731-C-G|1
LYAFNPLAGGLLTGKYKYEDK
>FUSION-ENST00000523797.1:53551-ENST00000648948.2:147205|1863
MPIIPALWEAEAGGSLKVK
>ENST00000515418.1|SNV-599504-G-A|4
MIMQLSSWCTELR
>ENST00000301011.9|SNV-52895-G-A|3
SQSSSYSSYSSR
>ENST00000301618.8|MNV-69536-AAGG-A|1
KFLGILNK
>FUSION-ENST00000523797.1:53551-ENST00000648948.2:147205|787
PVILALWEAERGQDGWIS
>FUSION-ENST00000591884.2:10090-ENST00000522162.1:137194|497
IYFPNLRFHTDHSWAK
>FUSION-ENST00000523797.1:53551-ENST00000648948.2:147205|2347
FTVWGKEYWGKL
>FUSION-ENST00000591884.2:10090-ENST00000522162.1:137194|424
WGHSGAIRAVYF
>FUSION-ENST00000526328.6:309-ENST00000518696.5:13279|318
ERDNCIYK
>FUSION-ENST00000413987.1:2181-ENST00000652379.1:25317|30
QTASFLFR
>FUSION-ENST00000413987.1:2181-ENST00000652379.1:25317|431
VTTGDGESGFDSGEGA
>ENST00000456246.1|SNV-87940-C-T|1
LVAPAAPTRFKIK
>FUSION-ENST00000523797.1:53551-ENST00000648948.2:147205|2184
ISNCSNCSIFVSQGIAGHRR
>FUSION-ENST00000413987.1:2181-ENST00000652379.1:25317|196
GPCLGKRR
>FUSION-ENST00000413987.1:2181-ENST00000652379.1:25317|1349
GTGDAEACLR
>FUSION-ENST00000523797.1:53551-ENST00000648948.2:147205|915
TERDSVSK
>ENST00000473186.5|SNV-254306-C-G|2
MQPPPSSEDPYGSVSQASRR
>FUSION-ENST00000526328.6:309-ENST00000518696.5:13279|138
MSYFLTSKNQLSVALLK
>FUSION-ENST00000413987.1:2181-ENST00000652379.1:25317|1061
MPEEFSQCASAR
>FUSION-ENST00000413987.1:2181-ENST00000652379.1:25317|635
KSVVFMCVNERAYVVISVFFLPLLR
>ENST00000487241.1|SNV-258813-G-A|9
SFAGFVSGLRSTMVTTR
>ENST00000476355.5|SNV-3319-G-T|1
ENSLTDIWLMIQKNSFKI
>FUSION-ENST00000413987.1:2181-ENST00000652379.1:25317|1206
GGERERER
>FUSION-ENST00000523797.1:53551-ENST00000648948.2:147205|1855
FNNFAFYL
>FUSION-ENST00000413987.1:2181-ENST00000652379.1:25317|1252
MSVSFSVSLSDTPVPGR
>ENST00000614735.4|SNV-1557-C-T|2
MYLGLSVQEDCPKFSTS
>FUSION-ENST00000523797.1:53551-ENST00000648948.2:147205|1194
RVETSAFGGR
>ENST00000402219.7|SNV-117859-G-C|6
QKKILEEAHQLSEDHYK
>ENST00000382500.3|SNV-936-C-T|1
AEGVDLATPAPFPCCSPHLVLSLGR
>FUSION-ENST00000523797.1:53551-ENST00000648948.2:147205|170
HLLGGTRSISPADKWE
>FUSION-ENST00000554589.5:14465-ENST00000648490.1:264315|1
AVSILPSHYY
>FUSION-ENST00000413987.1:2181-ENST00000652379.1:25317|1507
KEINTKTESTV
>FUSION-ENST00000591884.2:10090-ENST00000522162.1:137194|237
GDRGTFLKWR
>ENST00000636809.2|SNV-21812-G-C|5
MGKANSTGILSVPDATK
>FUSION-ENST00000413987.1:2181-ENST00000652379.1:25317|1271
MKEKALYCYWAR
>ENST00000341594.9|SNV-307365-G-C|4
EGFRSTGQPWQPHKMLHLVTLYHR
>ENST00000478265.1|SNV-744463-C-A|5
ISHQCQSR
>FUSION-ENST00000523797.1:53551-ENST00000648948.2:147205|1690
LIFVFLVETGFYR
>ENST00000442011.7|SNV-26729-G-A|4
VFVYRNSLCIENSCIAAHNKR
>FUSION-ENST00000523797.1:53551-ENST00000648948.2:147205|2000
MLILINYF
>ENST00000521959.5|INDEL-61668-C-CA|10
LTTPPRTPIPRSR
>FUSION-ENST00000413987.1:2181-ENST00000652379.1:25317|259
LWWRSVAVLTCK
>FUSION-ENST00000523797.1:53551-ENST00000648948.2:147205|95
RPCFSPVCVIALSVPAFGR
>ENST00000426898.2|SNV-132319-G-A|3
MLSSIQPPKAALFTSSSLGSSIK
>FUSION-ENST00000523797.1:53551-ENST00000648948.2:147205|1705
KEDEKLCQDILSICTVFPINW
>FUSION-ENST00000591884.2:10090-ENST00000522162.1:137194|500
LGALRIYFPNLRFHTDHSWAK
>FUSION-ENST00000523797.1:53551-ENST00000648948.2:147205|1343
MCSHCSIPTYE
>FUSION-ENST00000519635.1:1092-ENST00000648948.2:147205|35
ELRTETGSGVRCR
>FUSION-ENST00000523797.1:53551-ENST00000648948.2:147205|358
IFWMAHLLGNPQHWYL
>FUSION-ENST00000413987.1:2181-ENST00000652379.1:25317|1532
VGTVRSGRVCR
>ENST00000506838.5|SNV-7559-G-A|3
LLMSQADKMTAEK
>ENST00000497914.5|SNV-48850-G-A|12
EMGQFYEAESCLVEAERLPAGQRR
>FUSION-ENST00000523797.1:53551-ENST00000648948.2:147205|430
AGETLQSWQKAK
>ENST00000413465.6|SNV-12463-G-A|4
AMAIYKQSQHMTEVVRHCPHHER
>FUSION-ENST00000591884.2:10090-ENST00000522162.1:137194|392
MCKICGSGTGR
>FUSION-ENST00000523797.1:53551-ENST00000648948.2:147205|1130
INNYLLIKIIK
>FUSION-ENST00000523797.1:53551-ENST00000648948.2:147205|658
HHAWLILCF
>FUSION-ENST00000523797.1:53551-ENST00000648948.2:147205|1848
MVADACNSSYSGG
>FUSION-ENST00000591884.2:10090-ENST00000522162.1:137194|79
GGCHTLLW
>FUSION-ENST00000413987.1:2181-ENST00000652379.1:25317|553
ALRVWLR
>FUSION-ENST00000591884.2:10090-ENST00000522162.1:137194|10
MQTLDRFCFTGKVR
>FUSION-ENST00000413987.1:2181-ENST00000652379.1:25317|335
MNEEFPVSAGHK
>FUSION-ENST00000591884.2:10090-ENST00000522162.1:137194|359
MYVCMYLFLRQSLALSPR
>ENST00000287546.8|SNV-12598-C-G|2
LSYIDMDKELEFK
>FUSION-ENST00000523797.1:53551-ENST00000648948.2:147205|102
MMRPFQSPK
>ENST00000368887.7|SNV-26139-G-A|5
TAENIRGTGSDRPR
>FUSION-ENST00000523797.1:53551-ENST00000648948.2:147205|1186
MLQHAMNIRES
>ENST00000504582.5|SNV-315039-C-A|2
KPPTLKP
>ENST00000418663.5|SNV-77573-G-T|9
MSFEQGPRL
>FUSION-ENST00000523797.1:53551-ENST00000648948.2:147205|15
QSFIFFLK
>FUSION-ENST00000413987.1:2181-ENST00000652379.1:25317|242
MGKKPGSLAWSRAWNASA
>FUSION-ENST00000413987.1:2181-ENST00000652379.1:25317|617
MVNTYRLYGNR
>FUSION-ENST00000526328.6:309-ENST00000518696.5:13279|79
ENINFKTTHLSQQTSNFDK
>FUSION-ENST00000523797.1:53551-ENST00000648948.2:147205|520
LIAALTSQAQADPPTSAFQVAR
>FUSION-ENST00000413987.1:2181-ENST00000652379.1:25317|374
MIKRDGR
>FUSION-ENST00000413987.1:2181-ENST00000652379.1:25317|660
MEIDFCMIDVGVCVIQINTHR
>ENST00000355360.8|SNV-11179-G-C|1
HAPLEQFYSFGESMCEYFGHRGSK
>FUSION-ENST00000413987.1:2181-ENST00000652379.1:25317|1002
YVFIFFNLFLLR
>ENST00000367742.7|SNV-59983-C-G|2
SAHHQEGVPNGTGQKNSK
>FUSION-ENST00000526328.6:309-ENST00000518696.5:13279|413
MLLSGKLGS
>FUSION-ENST00000591884.2:10090-ENST00000522162.1:137194|165
LSKATRLEVTIIHVTLLTFSK
>ENST00000493177.1|SNV-87940-C-T|3
LVAPAAPTREFR
>FUSION-ENST00000413987.1:2181-ENST00000652379.1:25317|1300
VLETTGLSRRDFSL
>ENST00000647510.1|SNV-18613-C-T|3
TSCSPLTPTAPWR
>FUSION-ENST00000523797.1:53551-ENST00000648948.2:147205|1399
SHLSVLAFVAIAFGVLDMK
>FUSION-ENST00000344204.9:276680-ENST00000510662.1:115803|90
GKGSSSISSDVSSSTDHTPTKAQK
>FUSION-ENST00000523797.1:53551-ENST00000648948.2:147205|2100
MYLLLINWINWMLYKGLTLCP
>ENST00000480583.5|SNV-23360-C-G|2
MKKETHVF
>FUSION-ENST00000591884.2:10090-ENST00000522162.1:137194|335
WHQLGSLQPPPHRFK
>FUSION-ENST00000591884.2:10090-ENST00000522162.1:137194|21
DCAVAFHSSGGDK
>FUSION-ENST00000523797.1:53551-ENST00000648948.2:147205|946
MVSWKAREGK
>ENST00000476633.1|SNV-105914-G-T|2
HTGFAKSLR
>ENST00000369556.7|SNV-6811-G-C|2
LYCLAVMTLMAAVYTIPLR
>ENST00000375559.8|SNV-26259-T-C|3
TPITFRTNVAPACLPER
>FUSION-ENST00000523797.1:53551-ENST00000648948.2:147205|234
WHGKVMDRK
>ENST00000284288.3|SNV-1618-T-G|2
QAAYVDSACWDSLLHHK
>FUSION-ENST00000523797.1:53551-ENST00000648948.2:147205|1458
AGEAPQSW
>FUSION-ENST00000523797.1:53551-ENST00000648948.2:147205|528
FIVEHLK
>FUSION-ENST00000523797.1:53551-ENST00000648948.2:147205|1449
TIRSHET
>FUSION-ENST00000523797.1:53551-ENST00000648948.2:147205|100
RPFQSPK
>FUSION-ENST00000413987.1:2181-ENST00000652379.1:25317|792
TLSRGVPWSVYHRTVHVR
>ENST00000525752.5|SNV-2614-A-T|4
LVGCADRTVKHFCTEDGIFQGQR
>FUSION-ENST00000523797.1:53551-ENST00000648948.2:147205|1148
CAPFTLCFT
>FUSION-ENST00000413987.1:2181-ENST00000652379.1:25317|506
MVAFLGTGVR
>FUSION-ENST00000526328.6:309-ENST00000518696.5:13279|116
MDVLSIK
>FUSION-ENST00000413987.1:2181-ENST00000652379.1:25317|861
GVLRGKPHLGR
>FUSION-ENST00000519635.1:1092-ENST00000648948.2:147205|28
RGDPGHPRDQGFPRPAATPAR
>FUSION-ENST00000523797.1:53551-ENST00000648948.2:147205|1982
MLIIEEYRYVKAP
>FUSION-ENST00000413987.1:2181-ENST00000652379.1:25317|1425
PAWPKETLLESETQR
>FUSION-ENST00000523797.1:53551-ENST00000648948.2:147205|388
LKQSICLGLPKCQDDR
>FUSION-ENST00000591884.2:10090-ENST00000522162.1:137194|467
MSQDLMIL
>FUSION-ENST00000591884.2:10090-ENST00000522162.1:137194|418
ESWFVSQAGVQWR
>FUSION-ENST00000526328.6:309-ENST00000518696.5:13279|307
WRGITVYTSLYPFSLNR
>FUSION-ENST00000567740.5:5063-ENST00000560676.5:258803|166
NIGVTPK
>FUSION-ENST00000591884.2:10090-ENST00000522162.1:137194|340
MYVCMYVFIFETESCSVAQAGVR
>ENST00000616432.4|SNV-1891-G-C|1
VELGVPEVLMFQTEDLVLRKNEK
>ENST00000397386.7|SNV-46790-A-G|2
ATFMEGLQYMELIPR
>FUSION-ENST00000519635.1:1092-ENST00000648948.2:147205|9
ARARADAARPR
>FUSION-ENST00000591884.2:10090-ENST00000522162.1:137194|52
VLFYTMSVICR
>FUSION-ENST00000413987.1:2181-ENST00000652379.1:25317|109
MCCCHGNPAQYER
>ENST00000373394.8|SNV-103296-A-G|1
ENISKEGERK
>FUSION-ENST00000413987.1:2181-ENST00000652379.1:25317|535
CPLATCRWRGWASGCAR
>ENST00000453423.5|SNV-6836-C-T|2
TPGRTPRSISR
>FUSION-ENST00000413987.1:2181-ENST00000652379.1:25317|976
CPPPRPANLYTFNR
>FUSION-ENST00000413987.1:2181-ENST00000652379.1:25317|1269
EKALYCYWAR
>FUSION-ENST00000567740.5:5063-ENST00000560676.5:258803|39
MFQSLILIIILVYNFSK
>FUSION-ENST00000413987.1:2181-ENST00000652379.1:25317|146
SPNPEWR
>ENST00000649547.1|SNV-15229-C-T|1
SVNIWGRLFER
>ENST00000575310.1|SNV-22640-G-A|7
AWYLGLDKEGQVMKGNQVK
>FUSION-ENST00000519635.1:1092-ENST00000648948.2:147205|51
GPLRDLGAGK
>FUSION-ENST00000413987.1:2181-ENST00000652379.1:25317|270
MPGQGEARGNSGGGP
>ENST00000302450.11|INDEL-83-C-CC|5
ASGVPCSQGKTEEPK
>FUSION-ENST00000526328.6:309-ENST00000518696.5:13279|412
LLSGKLGS
>ENST00000378132.2|SNV-1785-G-A|2
DAGVPPLGSNVTLQVFVLDK
>FUSION-ENST00000567740.5:5063-ENST00000560676.5:258803|98
KKYFYFSVCASLCSVLSFYSE
>ENST00000302450.11|INDEL-83-C-CC|2
TEEPKHQALSKIQE
>ENST00000572330.5|SNV-60939-C-G|1
GKAHPRR
>FUSION-ENST00000523797.1:53551-ENST00000648948.2:147205|953
MGKLLLLILVFK
>FUSION-ENST00000523797.1:53551-ENST00000648948.2:147205|538
MITPLYSGLGDR
>ENST00000314797.10|SNV-3325-G-C|2
EMSCIAQDVIIVTSSLTK
>FUSION-ENST00000413987.1:2181-ENST00000652379.1:25317|416
TSALSTFDGSRR
>FUSION-ENST00000526328.6:309-ENST00000518696.5:13279|208
NFEIFFSSSVK
>FUSION-ENST00000523797.1:53551-ENST00000648948.2:147205|1946
MPIVPAIQEDEVGGLLVPGR
>FUSION-ENST00000591884.2:10090-ENST00000522162.1:137194|320
MANMGKPSSLLKIQK
>FUSION-ENST00000523797.1:53551-ENST00000648948.2:147205|2375
NTGTDYLK
>FUSION-ENST00000523797.1:53551-ENST00000648948.2:147205|834
INTFFLGSK
>FUSION-ENST00000413987.1:2181-ENST00000652379.1:25317|454
GAAGPPSCLWRWDPAAVFSWWPGRA
>FUSION-ENST00000526328.6:309-ENST00000518696.5:13279|175
AYKCLLSQICAGTVLSLK
>FUSION-ENST00000567740.5:312-ENST00000560676.5:258803|1
LVYNRAMP
>FUSION-ENST00000523797.1:53551-ENST00000648948.2:147205|1144
LNCINQQLECFSLVSPPFR
>ENST00000487017.5|SNV-20768-G-T|9
GEPGPRGHDGNPGLPGER
>FUSION-ENST00000523797.1:53551-ENST00000648948.2:147205|1105
FRWQVLFSVWKK
>FUSION-ENST00000523797.1:53551-ENST00000648948.2:147205|818
MRNGLSGTCL
>FUSION-ENST00000523797.1:53551-ENST00000648948.2:147205|604
ESRCVAQAGDQWR
>FUSION-ENST00000413987.1:2181-ENST00000652379.1:25317|118
NEIPTVPTYYPAKPQPRER
>FUSION-ENST00000523797.1:53551-ENST00000648948.2:147205|1611
VLLCWPGWSQTPDLRRSACLGLPK
>FUSION-ENST00000523797.1:53551-ENST00000648948.2:147205|2223
DGVLPCSAGCSQTPELR
>FUSION-ENST00000523797.1:53551-ENST00000648948.2:147205|1004
MFISTVPNSVVISTVGI
>ENST00000650792.2|MNV-103115-CTG-C|3
VQGSSQERDR
>FUSION-ENST00000413987.1:2181-ENST00000652379.1:25317|1005
MLFLSSLPSTSCPHHHFGARRK
>ENST00000473608.1|SNV-36669-G-C|3
MNHKIQEQILPEEQE
>FUSION-ENST00000413987.1:2181-ENST00000652379.1:25317|363
GEILGPAQDGPERK
>FUSION-ENST00000523797.1:53551-ENST00000648948.2:147205|1895
HHHTRLILYF
>FUSION-ENST00000523797.1:53551-ENST00000648948.2:147205|391
VSPCCPGWSQTSRLK
>FUSION-ENST00000526328.6:309-ENST00000518696.5:13279|405
FKEWSLFSR
>FUSION-ENST00000523797.1:53551-ENST00000648948.2:147205|1961
STWNNFFLR
>ENST00000483958.5|SNV-36569-A-G|7
YTLKMWTK
>FUSION-ENST00000523797.1:53551-ENST00000648948.2:147205|2322
ETFFPLYFMMS
>ENST00000512559.5|SNV-302-G-T|7
MSAAPCSRAPIPIDHPR
>FUSION-ENST00000523797.1:53551-ENST00000648948.2:147205|1843
FDMVTASHMWPIKLK
>ENST00000470617.1|SNV-133722-C-T|3
VITSGLFHTVSLSTR
>FUSION-ENST00000523797.1:53551-ENST00000648948.2:147205|2066
SHSVAQAGGQWR
>FUSION-ENST00000526328.6:309-ENST00000518696.5:13279|38
PSFNVFSPFNSYPGGFR
>FUSION-ENST00000523797.1:53551-ENST00000648948.2:147205|563
TGITVFNR
>FUSION-ENST00000523797.1:53551-ENST00000648948.2:147205|1498
VEIISTFFK
>FUSION-ENST00000523797.1:53551-ENST00000648948.2:147205|733
VSVAHACDPSTLGGGERPR
>ENST00000370905.4|SNV-11085-G-T|1
FIRDNFL
>FUSION-ENST00000591884.2:10090-ENST00000522162.1:137194|166
GVPPRSGRTFVW
>FUSION-ENST00000526328.6:309-ENST00000518696.5:13279|59
FPNPFHKYFFI
>FUSION-ENST00000523797.1:53551-ENST00000648948.2:147205|348
PVITALCGVEAGR
>FUSION-ENST00000519418.5:35290-ENST00000327835.7:53166|3
GRRASGSVPGSGSDLAPHPWVG
>FUSION-ENST00000523797.1:53551-ENST00000648948.2:147205|2016
HKLPGGFVLVLKNWLAYNNR
>ENST00000368175.7|SNV-17483-G-A|1
TQPPGGQGSQGPGCSGGCAGASL
>FUSION-ENST00000413987.1:2181-ENST00000652379.1:25317|22
YVSEMGFGVLSCCPR
>FUSION-ENST00000591884.2:10090-ENST00000522162.1:137194|168
ITILFQSELPLCLWTRLSKATR
>ENST00000358415.9|SNV-29158-G-A|5
LWAYLTINQLLAK
>ENST00000456315.7|SNV-14501-G-C|1
EESDSTQRLQISNPGFQERCAK
>FUSION-ENST00000523797.1:53551-ENST00000648948.2:147205|505
LVLNSWAQAVLQPWPPKVLELQA
>ENST00000293328.8|SNV-64569-G-A|2
ALNMKFK
>FUSION-ENST00000523797.1:53551-ENST00000648948.2:147205|1134
LHLKKINNYLLIK
>FUSION-ENST00000523797.1:53551-ENST00000648948.2:147205|518
TKGMCHHAQLIYFLLEK
>FUSION-ENST00000413987.1:2181-ENST00000652379.1:25317|1165
RLQGAEIAPLHYGPGCRVSETR
>FUSION-ENST00000523797.1:53551-ENST00000648948.2:147205|1013
LLGIPSR
>FUSION-ENST00000413987.1:2181-ENST00000652379.1:25317|1146
WHSPLTRVGK
>ENST00000527037.5|SNV-24555-C-T|1
LGMSHSRSASSGNGS
>FUSION-ENST00000523797.1:53551-ENST00000648948.2:147205|1075
MVEDVEQSGQFLGRFARK
>FUSION-ENST00000413987.1:2181-ENST00000652379.1:25317|1500
TSTGCPGWAGWDQTGPPR
>ENST00000561725.5|SNV-5171-G-C|4
SPRAAGGSCFTLRFR
>ENST00000300249.10|SNV-64728-C-A|2
GERYYSWGMAVNVYSTSITQETMSR
>FUSION-ENST00000448413.5:90944-ENST00000336686.9:54540|187
GGSYMCHRAEARLAAK
>FUSION-ENST00000523797.1:53551-ENST00000648948.2:147205|1045
MLLSVSSTL
>FUSION-ENST00000591884.2:10090-ENST00000522162.1:137194|275
MEYLIHSNQAFACWYPVLIAKVR
>FUSION-ENST00000523797.1:53551-ENST00000648948.2:147205|1991
SLKSVISYAELDA
>FUSION-ENST00000523797.1:53551-ENST00000648948.2:147205|924
MIAISFLKYDRR
>FUSION-ENST00000523797.1:53551-ENST00000648948.2:147205|194
MHPDLSRPIPPGM
>ENST00000323777.8|SNV-234-G-A|1
SIRWDSR
>ENST00000373165.7|SNV-27761-G-C|2
NHHIMRHHK
>FUSION-ENST00000523797.1:53551-ENST00000648948.2:147205|1371
SFFSLYLVTFLELDCSQK
>FUSION-ENST00000413987.1:2181-ENST00000652379.1:25317|10
WSRTPVLKQSACLPRPPTLLLLQA
>ENST00000262189.11|SNV-254306-C-G|2
TPMQPPPSSEDPYGSVSQASR
>FUSION-ENST00000413987.1:2181-ENST00000652379.1:25317|983
ETHTQTKDNYSVCKSLLED
>FUSION-ENST00000413987.1:2181-ENST00000652379.1:25317|746
MPIIPAARKAEAGESLEPGK
>FUSION-ENST00000413987.1:2181-ENST00000652379.1:25317|1153
GAARSHFPGGSLGR
>FUSION-ENST00000523797.1:53551-ENST00000648948.2:147205|2006
LVLKAQAPWWFCFGAEK
>ENST00000487358.5|SNV-27463-G-A|4
MGTAILSCTWEPPQSRSTR
>ENST00000394417.6|SNV-16946-A-C|1
FLQDKGPSVDWGK
>FUSION-ENST00000413987.1:2181-ENST00000652379.1:25317|396
APPGVEPAA
>FUSION-ENST00000591884.2:10090-ENST00000522162.1:137194|508
MKRLGALR
>FUSION-ENST00000413987.1:2181-ENST00000652379.1:25317|120
NEIPTVPTYYPAKPQPR
>FUSION-ENST00000523797.1:53551-ENST00000648948.2:147205|1655
LKCMILAHCNLHLLGSSNSPASAFR
>ENST00000649021.1|SNV-26597-G-C|6
VTTEKLENGQEPVIK
>FUSION-ENST00000413987.1:2181-ENST00000652379.1:25317|492
SCLSRLPGPAGLLFSRASERPDSR
>FUSION-ENST00000413987.1:2181-ENST00000652379.1:25317|45
GLFSNFYDYYYCR
>FUSION-ENST00000523797.1:53551-ENST00000648948.2:147205|1281
WRVGIDVKPVSEFIYRR
>ENST00000381222.8|SNV-11565-C-G|1
YPTISMVKPLLHMLLNTTLNMK
>ENST00000316738.12|SNV-157461-G-A|3
TVLEVFREVNRDSDGHVSFR
>ENST00000483835.5|SNV-258813-G-A|1
RLPGSTK
>ENST00000521478.1|SNV-4750-A-C|7
MGAEAARPTRATRHWR
>FUSION-ENST00000523797.1:53551-ENST00000648948.2:147205|1540
QLTVLCLSFFLFFWR
>FUSION-ENST00000523797.1:53551-ENST00000648948.2:147205|424
QDISYTR
>FUSION-ENST00000413987.1:2181-ENST00000652379.1:25317|151
WPPLPSADRK
>FUSION-ENST00000523797.1:53551-ENST00000648948.2:147205|130
MSVSSHLSLFSFLPQIYF
>ENST00000529458.5|SNV-24555-C-T|1
DLQACHQGCWLLESAMSGK
>ENST00000424001.5|SNV-87245-G-A|3
EVKNVFVQLSLAFRNDSYTLESR
>FUSION-ENST00000523797.1:53551-ENST00000648948.2:147205|2218
QCWLTETFCLLSSWDYR
>FUSION-ENST00000591884.2:10090-ENST00000522162.1:137194|437
KSIMLAQR
>FUSION-ENST00000523797.1:53551-ENST00000648948.2:147205|328
MLVRLALNF
>FUSION-ENST00000523797.1:53551-ENST00000648948.2:147205|684
MTVEYAR
>FUSION-ENST00000413987.1:2181-ENST00000652379.1:25317|878
DFNEGSFGHILILW
>FUSION-ENST00000523797.1:53551-ENST00000648948.2:147205|1758
LMRTVWRLV
>FUSION-ENST00000413987.1:2181-ENST00000652379.1:25317|459
RPRRGAAGPPSCLWR
>ENST00000651438.1|SNV-100076-C-T|1
QGPPGPPGLPGPPSFPGPHR
>FUSION-ENST00000591884.2:10090-ENST00000522162.1:137194|119
ATGYQWPQCFQNTPLFTLTTK
>FUSION-ENST00000413987.1:2181-ENST00000652379.1:25317|1109
FTILHHDILFSR
>FUSION-ENST00000523797.1:53551-ENST00000648948.2:147205|2423
GTGYTFK
>ENST00000396073.4|SNV-13800-C-T|1
QVACPGNPVYHKAYPPTSR
>FUSION-ENST00000523797.1:53551-ENST00000648948.2:147205|1543
EGIEYSSAAFLR
>FUSION-ENST00000523797.1:53551-ENST00000648948.2:147205|150
MIIWCHFSHFN
>FUSION-ENST00000591884.2:10090-ENST00000522162.1:137194|261
ELQKPFGAVHTCSLVVHR
>FUSION-ENST00000523797.1:53551-ENST00000648948.2:147205|2186
GFLHVGQVGLELLTSDDPPTSAHYR
>FUSION-ENST00000413987.1:2181-ENST00000652379.1:25317|697
MVRSRLTAPSASQVQAILLPQPPD
>FUSION-ENST00000523797.1:53551-ENST00000648948.2:147205|617
MSCYTWATGK
>FUSION-ENST00000523797.1:53551-ENST00000648948.2:147205|244
YFIYFFLRQVV
>ENST00000341594.9|SNV-261285-A-T|6
EYNCLCLQASKGCQNKELILQQR
>FUSION-ENST00000591884.2:10090-ENST00000522162.1:137194|6
VRRTTEEEPNADVSQETLTEVSAN
>FUSION-ENST00000413987.1:2181-ENST00000652379.1:25317|526
AGPLRVAR
>FUSION-ENST00000526328.6:309-ENST00000518696.5:13279|250
SLPMPVFLMILPR
>FUSION-ENST00000523797.1:53551-ENST00000648948.2:147205|282
CCEICVRCSLKIVSNDYLVPFFSF
>ENST00000357162.6|SNV-804491-G-C|3
AKGDEDWSRHVCLESK
>FUSION-ENST00000373459.4:28694-ENST00000621317.4:165944|7
GGHPGAPPAGAVDPPWHPGPAEK
>FUSION-ENST00000523797.1:53551-ENST00000648948.2:147205|2266
MRLQQFSHIIRFHF
>FUSION-ENST00000373461.9:30479-ENST00000621317.4:165944|24
ISDMVRRGEIIDNDTEEEFYLR
>ENST00000627145.1|SNV-30766-C-T|1
NQTGALSR
>FUSION-ENST00000526328.6:309-ENST00000518696.5:13279|166
QLNIYIYLIMKFQCYFITFYGR
>FUSION-ENST00000567740.5:5063-ENST00000560676.5:258803|101
LELEGKK
>FUSION-ENST00000413987.1:2181-ENST00000652379.1:25317|818
KPVSFCNFFFFFFFLRR
>FUSION-ENST00000321990.5:47522-ENST00000578697.1:114557|9
DKFTEGRDR
>FUSION-ENST00000523797.1:53551-ENST00000648948.2:147205|594
VAELFLGLDTFLGNSKCNNK
>ENST00000332567.5|SNV-1334-G-A|1
DPENGTHGLSPEEKEQLSNDR
>ENST00000241071.11|SNV-10498-A-C|1
VSHSLPHLR
>FUSION-ENST00000523797.1:53551-ENST00000648948.2:147205|1445
CCEYFLPVCGLFFLPVRCLGAK
>FUSION-ENST00000523797.1:53551-ENST00000648948.2:147205|482
MIEARHCT
>FUSION-ENST00000523797.1:53551-ENST00000648948.2:147205|1128
IIKTIEHN
>ENST00000265634.4|SNV-485-G-C|1
APGAGATGKDTMGDLPR
>FUSION-ENST00000567740.5:5063-ENST00000560676.5:258803|163
MTSLYVFETWAPLLTLVYFSIC
>FUSION-ENST00000519635.1:1092-ENST00000648948.2:147205|19
ASAGCRAR
>FUSION-ENST00000413987.1:2181-ENST00000652379.1:25317|1187
VLYTERSGSR
>ENST00000412167.6|SNV-40417-A-G|1
EDDDTLVRCPLTDPEVTNYSLK
>FUSION-ENST00000523797.1:53551-ENST00000648948.2:147205|434
HEWNGACRTERCSG
>ENST00000476932.5|SNV-27265-C-T|1
HVLPSQQGPVFFQVSSSLAALSRP
>FUSION-ENST00000523797.1:53551-ENST00000648948.2:147205|2321
MHFKVFIK
>FUSION-ENST00000413987.1:2181-ENST00000652379.1:25317|1393
FGSRGNAFQSPIRMHR
>FUSION-ENST00000523797.1:53551-ENST00000648948.2:147205|1555
MVAGTCNPGYSGG
>FUSION-ENST00000523797.1:53551-ENST00000648948.2:147205|56
STAEIDWTLRFWEC
>FUSION-ENST00000413987.1:2181-ENST00000652379.1:25317|1169
MSLSLSHSLSLR
>FUSION-ENST00000413987.1:2181-ENST00000652379.1:25317|544
VAWAGGVVGDATSRPRGRYIFR
>FUSION-ENST00000523797.1:53551-ENST00000648948.2:147205|1177
MSPEVCHT
>ENST00000482508.5|SNV-23182-C-T|6
MGTCLLFEFMIESILYVRDAWLK
>FUSION-ENST00000523797.1:53551-ENST00000648948.2:147205|999
MLRIGTR
>ENST00000529646.5|SNV-2501-C-A|2
KLLKLLQSII
>FUSION-ENST00000413987.1:2181-ENST00000652379.1:25317|219
IRSGGDGR
>FUSION-ENST00000413987.1:2181-ENST00000652379.1:25317|730
GGQTNRASMVKPR
>FUSION-ENST00000567740.5:5063-ENST00000560676.5:258803|92
MNRIRTLPFFFFTLAQ
>FUSION-ENST00000591884.2:10090-ENST00000522162.1:137194|410
NSGKIPDPWK
>ENST00000470196.5|SNV-7519-T-G|1
GGAAAPRMNVA
>FUSION-ENST00000523797.1:53551-ENST00000648948.2:147205|1265
QTHATVF
>ENST00000459910.5|SNV-2445-G-T|2
LVGSQEELASWCHEYVRR
>FUSION-ENST00000523797.1:53551-ENST00000648948.2:147205|2086
MPPRPANFCIFFFFFFR
>FUSION-ENST00000413987.1:2181-ENST00000652379.1:25317|1167
RRLQGAEIAPLHYGPGCR
>ENST00000337019.7|SNV-362167-C-T|2
QVICVILK
>FUSION-ENST00000413987.1:2181-ENST00000652379.1:25317|778
MALALVSVPVILFGLDLD
>FUSION-ENST00000526328.6:309-ENST00000518696.5:13279|110
MSFTVVI
>FUSION-ENST00000523797.1:53551-ENST00000648948.2:147205|1098
MVDYVVGK
>FUSION-ENST00000523797.1:53551-ENST00000648948.2:147205|131
IIYSCIEFDFRK
>ENST00000312481.11|SNV-43415-G-A|2
VAQDDVRDPAR
>FUSION-ENST00000526328.6:309-ENST00000518696.5:13279|111
IFMSFTVVI
>FUSION-ENST00000523797.1:53551-ENST00000648948.2:147205|1382
VFMVLGLTFKSLIHVELIFV
>FUSION-ENST00000413987.1:2181-ENST00000652379.1:25317|680
SWLTAPSASRVR
>ENST00000215793.13|SNV-16608-T-C|2
TPASKMQEHMR
>FUSION-ENST00000523797.1:53551-ENST00000648948.2:147205|1870
VICHPHISVFKSFMHFK
>FUSION-ENST00000523797.1:53551-ENST00000648948.2:147205|1025
MTLLQYKFLI
>ENST00000354185.9|SNV-14131-G-C|6
AAVIGDVIRVYSGHQGRTIIFCQTK
>FUSION-ENST00000413987.1:2181-ENST00000652379.1:25317|110
MMCCCHGNPAQYER
>ENST00000514962.5|SNV-20638-T-G|5
RWESEWISCRPSCQLK
>FUSION-ENST00000413987.1:2181-ENST00000652379.1:25317|521
VARAAGR
>FUSION-ENST00000523797.1:53551-ENST00000648948.2:147205|1716
IMPLHSSLSDRLKPASHKNK
>FUSION-ENST00000413987.1:2181-ENST00000652379.1:25317|1344
ERQLQEENK
>ENST00000476633.1|SNV-105914-G-T|5
AVFRHTGFAK
>FUSION-ENST00000413987.1:2181-ENST00000652379.1:25317|682
ARSWLTAPSASRVR
>ENST00000460696.1|SNV-128570-G-A|2
KDSFQVWWGCAWDS
>ENST00000435803.6|SNV-97625-C-G|1
SPTGSISRALNFTKHLLMMEK
>FUSION-ENST00000522927.5:531-ENST00000394175.6:9930|6
MSRFKFIGK
>ENST00000490210.6|SNV-260815-G-C|8
MSPIVQYNDWLEQECGNMAR
>FUSION-ENST00000413987.1:2181-ENST00000652379.1:25317|1362
VDLVSCLFHHHHHHR
>FUSION-ENST00000519635.1:1092-ENST00000648948.2:147205|20
SLGPPRNPGAVTTGQITR
>FUSION-ENST00000567740.5:5063-ENST00000560676.5:258803|211
MGNRAGPSAQRNGR
>FUSION-ENST00000523797.1:53551-ENST00000648948.2:147205|1070
MDFEICKFSLYLHR
>ENST00000487017.5|SNV-20768-G-T|6
ETGESLDRGVMTATR
>FUSION-ENST00000591884.2:10090-ENST00000522162.1:137194|236
GTFLKWR
>ENST00000480583.5|SNV-23360-C-G|6
SFEKQMLNK
>FUSION-ENST00000523797.1:53551-ENST00000648948.2:147205|2205
YHHTRLILYF
>FUSION-ENST00000523797.1:53551-ENST00000648948.2:147205|2443
KREIAGTSAGFAR
>ENST00000467925.5|SNV-228337-G-C|3
MYHWVFRDPSCKQT
>FUSION-ENST00000523797.1:53551-ENST00000648948.2:147205|1778
GISQVGRGISQVERGR
>FUSION-ENST00000523797.1:53551-ENST00000648948.2:147205|1081
AQVVVMVEDVEQSGQFLGRFAR
>FUSION-ENST00000523797.1:53551-ENST00000648948.2:147205|409
SCETYLLS
>FUSION-ENST00000526328.6:309-ENST00000518696.5:13279|346
SCSVILAGVQWYDLGSLQPPPPRFK
>FUSION-ENST00000519635.1:1092-ENST00000648948.2:147205|2
GREPAPPPPPPVPDHCEPAA
>FUSION-ENST00000519635.1:1092-ENST00000648948.2:147205|24
DQGFPRPAATPAR
>FUSION-ENST00000523797.1:53551-ENST00000648948.2:147205|86
RYMDNWR
>FUSION-ENST00000591884.2:10090-ENST00000522162.1:137194|457
MGKLKLDAR
>ENST00000368801.4|SNV-5627-C-G|1
HGSGSGQCSSYGPYRSGSGWSSSR
>FUSION-ENST00000523797.1:53551-ENST00000648948.2:147205|863
WLCILNIGELHR
>FUSION-ENST00000523797.1:53551-ENST00000648948.2:147205|641
MHSNCLYIVYGCFCTAK
>FUSION-ENST00000523797.1:53551-ENST00000648948.2:147205|2433
RPDLRPPGAASR
>FUSION-ENST00000526328.6:309-ENST00000518696.5:13279|223
MHSLQKFSPIL
>ENST00000308342.7|SNV-18893-G-A|3
EVRPTESHQQLCCQR
>FUSION-ENST00000567740.5:5063-ENST00000560676.5:258803|56
LLTSSDPPTSASQSAGITGMSHCAK
>FUSION-ENST00000413987.1:2181-ENST00000652379.1:25317|313
MKNAASCEN
>FUSION-ENST00000413987.1:2181-ENST00000652379.1:25317|442
RAFIRSKPTR
>ENST00000549335.5|SNV-60922-C-A|1
ASTGHALDCFEVCRTVCESRLSK
>FUSION-ENST00000523797.1:53551-ENST00000648948.2:147205|726
IYTPRPPTVLGLQV
>ENST00000503821.5|SNV-31176-C-G|2
SVAGDPAFLCWNITK
>ENST00000394417.6|SNV-16946-A-C|2
LFHRFLQDKGPSVDWGK
>FUSION-ENST00000526328.6:309-ENST00000518696.5:13279|207
MNFEIFFSSSVKSLSGSLIGIALNL
>FUSION-ENST00000591884.2:10090-ENST00000522162.1:137194|309
VAGACNPSYLGGPQSG
>FUSION-ENST00000523797.1:53551-ENST00000648948.2:147205|442
VGESHEGMVLR
>FUSION-ENST00000523797.1:53551-ENST00000648948.2:147205|126
MLFKGQLYFKSSLDCLYCR
>FUSION-ENST00000567740.5:5063-ENST00000560676.5:258803|29
FLNTWHNAYTFIIQR
>FUSION-ENST00000591884.2:10090-ENST00000522162.1:137194|405
IPDPWKGTIK
>ENST00000314706.3|SNV-80-C-T|4
LRHLSPTPLEEHMK
>FUSION-ENST00000413987.1:2181-ENST00000652379.1:25317|649
IDVGVCVIQINTHRSIKK
>ENST00000612238.4|SNV-36099-C-G|3
CNKVHKSWSWWTLESESCR
>ENST00000614247.2|SNV-241-G-C|5
VFLENVIRHAVTYTEHAK
>ENST00000316738.12|SNV-157461-G-A|4
TVLEVFREVNR
>ENST00000569516.5|SNV-126759-G-A|4
GGLCPGPSRRAPEIK
>FUSION-ENST00000523797.1:53551-ENST00000648948.2:147205|1111
MNRQNKNIM
>FUSION-ENST00000523797.1:53551-ENST00000648948.2:147205|1046
HLSRFHFRLY
>FUSION-ENST00000413987.1:2181-ENST00000652379.1:25317|987
LECDGVISAHCNRHLPGFK
>FUSION-ENST00000413987.1:2181-ENST00000652379.1:25317|751
LAGRGGTCL
>FUSION-ENST00000523797.1:53551-ENST00000648948.2:147205|2182
GRRAEETGAQ
>FUSION-ENST00000523797.1:53551-ENST00000648948.2:147205|1465
GWVRWLMPVIPALWEAEVGGSR
>FUSION-ENST00000523797.1:53551-ENST00000648948.2:147205|936
IFLAKKLF
>ENST00000515773.5|SNV-5212-G-C|5
KLDLCQQQPIFQNLWK
>ENST00000636805.1|SNV-101913-A-G|4
GNSVCKNEGTVLDLSSIDSSRK
>ENST00000460696.1|SNV-128570-G-A|3
FRKDSFQVWWGCAWDS
>FUSION-ENST00000413987.1:2181-ENST00000652379.1:25317|493
SCLSRLPGPAGLLFSR
>FUSION-ENST00000567740.5:5063-ENST00000560676.5:258803|209
AGPSAQR
>ENST00000424347.6|SNV-4026-C-A|2
DVTLQLCKALK
>ENST00000462488.1|SNV-11179-G-C|1
HAPLEQFYSFGESM
>FUSION-ENST00000523797.1:53551-ENST00000648948.2:147205|2442
REIAGTSAGFAR
>ENST00000338910.9|SNV-79823-C-T|2
GSQGGNFEGLNKR
>FUSION-ENST00000567740.5:5063-ENST00000560676.5:258803|3
LYLIVVT
>ENST00000409306.5|SNV-26259-T-C|1
LPASPSVTGPSPR
>ENST00000287546.8|SNV-12598-C-G|5
SFNLEASLSKLSYIDMDK
>ENST00000264930.10|SNV-28160-G-A|2
RSFDACIK
>ENST00000457527.6|SNV-16717-A-C|4
LVSELWDAGIKAALLYK
>FUSION-ENST00000523797.1:53551-ENST00000648948.2:147205|17
APRLFMTR
>FUSION-ENST00000413987.1:2181-ENST00000652379.1:25317|1278
EAGVEELLEPGRRR
>ENST00000373019.5|SNV-11270-G-C|1
AHRLFSTKGK
>FUSION-ENST00000523797.1:53551-ENST00000648948.2:147205|1986
MLIIEEYR
>FUSION-ENST00000526328.6:309-ENST00000518696.5:13279|47
MSKIICR
>FUSION-ENST00000448413.5:90944-ENST00000336686.9:54540|185
AEARLAAKR
>FUSION-ENST00000373459.4:28694-ENST00000621317.4:165944|8
AAPLQLGRPGARTGASR
>FUSION-ENST00000519635.1:1092-ENST00000648948.2:147205|77
AQPNLAIMP
>FUSION-ENST00000523797.1:53551-ENST00000648948.2:147205|1574
AGGLWTILGVARHWFSK
>ENST00000621676.4|SNV-11536-G-T|2
QSQQIAQYELRVR
>FUSION-ENST00000413987.1:2181-ENST00000652379.1:25317|1369
PLSPPPPPPK
>ENST00000354212.9|SNV-446485-C-A|1
DLSHYLNLRFQKGSVDHELQQIIR
>ENST00000513610.6|SNV-235227-C-A|1
SYGSQWSPDYRCSVGTYNSSGAYR
>FUSION-ENST00000523797.1:53551-ENST00000648948.2:147205|2207
DLSSPQPLPPSSGDSPDSTS
>FUSION-ENST00000523797.1:53551-ENST00000648948.2:147205|1911
VYIVYRLVVLNTLFLIIMR
>FUSION-ENST00000523797.1:53551-ENST00000648948.2:147205|693
MYLLGCIQIVYILSMAAFALQRECT
>FUSION-ENST00000591884.2:10090-ENST00000522162.1:137194|151
LNHTFFFFSLGYF
>ENST00000377044.9|SNV-107353-A-C|2
MANYLIR
>FUSION-ENST00000519418.5:35290-ENST00000327835.7:53166|12
APQAVPGHAGRVKAVAGGR
>FUSION-ENST00000413987.1:2181-ENST00000652379.1:25317|1499
TVLFLGVG
>ENST00000228682.7|SNV-5025-C-G|1
TSPSSLVAFMNSR
>FUSION-ENST00000523797.1:53551-ENST00000648948.2:147205|1896
MHHHTRLILYF
>ENST00000628955.1|SNV-13899-G-A|3
GSSAGFDRHITIFSPKGR
>ENST00000261884.8|SNV-36329-G-C|3
GRLCIAATAKKPSPQEVSELQATYR
>FUSION-ENST00000413987.1:2181-ENST00000652379.1:25317|358
MFSLIKNESR
>FUSION-ENST00000523797.1:53551-ENST00000648948.2:147205|1331
LQTNELFFIVSCDISR
>FUSION-ENST00000523797.1:53551-ENST00000648948.2:147205|1937
ITPLHSNLGDRGRPCLKIK
>FUSION-ENST00000567740.5:5063-ENST00000560676.5:258803|68
SKVCSCVS
>ENST00000464126.1|SNV-13094-C-G|2
APSCFSER
>FUSION-ENST00000519635.1:1092-ENST00000648948.2:147205|22
TRASAGCR
>ENST00000452791.1|SNV-96635-G-C|3
REPALDGVLSKYTNLLQGWQNSC
>FUSION-ENST00000523797.1:53551-ENST00000648948.2:147205|2408
YQSLNLNILFGK
>FUSION-ENST00000523797.1:53551-ENST00000648948.2:147205|1501
ICVKYKVEIISTFFK
>FUSION-ENST00000523797.1:53551-ENST00000648948.2:147205|1880
MEFHCGFNLR
>FUSION-ENST00000523797.1:53551-ENST00000648948.2:147205|850
MIAGPSK
>ENST00000332707.10|SNV-16943-A-G|3
LIKNGDVK
>FUSION-ENST00000523797.1:53551-ENST00000648948.2:147205|1202
MPNLRGR
>ENST00000431933.5|SNV-36635-G-A|5
LSDFLLWQQKARDMYAK
>FUSION-ENST00000523797.1:53551-ENST00000648948.2:147205|415
ESVCRGTPLYK
>ENST00000481726.1|SNV-29047-C-T|2
MALLPLAYLKYWGKR
>FUSION-ENST00000523797.1:53551-ENST00000648948.2:147205|2242
MDVVLTSMK
>FUSION-ENST00000523797.1:53551-ENST00000648948.2:147205|1935
GRPCLKIKK
>ENST00000220597.4|SNV-127249-G-C|2
EGGQAEESATDTTSETNK
>ENST00000399231.7|SNV-95865-G-A|8
SAELLKDYKPGDKVLLLHLK
>ENST00000367321.7|SNV-83553-A-G|1
LGIDPSTITWQRVLDTNDRFLR
>FUSION-ENST00000378164.7:37310-ENST00000521788.1:106896|30
HWIKEVTK
>FUSION-ENST00000523797.1:53551-ENST00000648948.2:147205|1437
SVAQAEVQWR
>FUSION-ENST00000567740.5:5063-ENST00000560676.5:258803|94
MFSKPFSYE
>FUSION-ENST00000413987.1:2181-ENST00000652379.1:25317|1451
TERDPVSRES
>FUSION-ENST00000523797.1:53551-ENST00000648948.2:147205|1552
MMHFFKKDR
>FUSION-ENST00000413987.1:2181-ENST00000652379.1:25317|1069
NPRTHAGGSK
>FUSION-ENST00000413987.1:2181-ENST00000652379.1:25317|768
ADTLTGR
>ENST00000356136.8|SNV-326189-G-C|2
IYALNENVSSFRRPRSSSDK
>FUSION-ENST00000523797.1:53551-ENST00000648948.2:147205|2113
MKEPRCIDYWR
>FUSION-ENST00000523797.1:53551-ENST00000648948.2:147205|1722
PGTVTQCL
>FUSION-ENST00000523797.1:53551-ENST00000648948.2:147205|1042
LICKEILHILSLK
>FUSION-ENST00000523797.1:53551-ENST00000648948.2:147205|835
GYRINTFFLGSKEYVVETH
>ENST00000378460.6|SNV-63605-C-G|2
LLSHGVPVPNWLINSYK
>FUSION-ENST00000523797.1:53551-ENST00000648948.2:147205|651
MLSLQPGVKPLMDSS
>FUSION-ENST00000523797.1:53551-ENST00000648948.2:147205|2410
MKYQSLNLNILFGKR
>ENST00000251864.6|INDEL-47989-C-CA|3
HHTSKAECFKYR
>ENST00000355977.10|SNV-46791-G-C|3
CNFHTEEALR
>ENST00000312481.11|SNV-43415-G-A|6
FLILITDR
>FUSION-ENST00000413987.1:2181-ENST00000652379.1:25317|964
CLLIHEYKR
>FUSION-ENST00000591884.2:10090-ENST00000522162.1:137194|459
MIWFGCIPTQISS
>FUSION-ENST00000523797.1:53551-ENST00000648948.2:147205|558
NNFGSSPDKSFSMR
>ENST00000462777.1|SNV-997-G-C|4
RHAIPAVRQPR
>FUSION-ENST00000523797.1:53551-ENST00000648948.2:147205|2278
FSMYLAQIYQR
>ENST00000491727.5|SNV-30981-A-C|2
MAPTVSPLELLAP
>ENST00000674468.1|SNV-166380-C-A|4
QPLSTAESCG
>FUSION-ENST00000523797.1:53551-ENST00000648948.2:147205|698
SKLGGGREEPTR
>FUSION-ENST00000523797.1:53551-ENST00000648948.2:147205|614
SCYTWATGKIVK
>FUSION-ENST00000523797.1:53551-ENST00000648948.2:147205|2422
MGTGYTFKLK
>ENST00000295453.8|MNV-516-CTT-C|3
QACARQWSHSHGLPVR
>FUSION-ENST00000523797.1:53551-ENST00000648948.2:147205|175
NIVYIAPSTVPSFRHLLGGTR
>FUSION-ENST00000523797.1:53551-ENST00000648948.2:147205|1644
ALWEAWAGGSLESR
>ENST00000346162.10|SNV-30424-G-C|13
RFWDLMMMSNK
>FUSION-ENST00000591884.2:10090-ENST00000522162.1:137194|411
MNSGKIPDPWK
>FUSION-ENST00000523797.1:53551-ENST00000648948.2:147205|2136
WWRVPVVPATWEAEVGGSLESGRSR
>ENST00000343529.9|SNV-449244-G-A|2
FVQFFMRLGCGKGIPDPR
>FUSION-ENST00000523797.1:53551-ENST00000648948.2:147205|369
MSGINFLVVNKK
>FUSION-ENST00000523797.1:53551-ENST00000648948.2:147205|2075
MSHHAWPRK
>ENST00000264318.4|SNV-65088-C-G|2
TGYMPGKASVGSASTR
>ENST00000521478.1|SNV-4750-A-C|6
GAEAARPTRATRHWR
>FUSION-ENST00000413987.1:2181-ENST00000652379.1:25317|1439
CWDDWREAPCLLGPK
>FUSION-ENST00000413987.1:2181-ENST00000652379.1:25317|1103
DTSALAR
>ENST00000303177.8|INDEL-61668-C-CA|9
RCIPASLDAYYSSQDPNSK
>FUSION-ENST00000413987.1:2181-ENST00000652379.1:25317|942
MSVKSLDR
>FUSION-ENST00000523797.1:53551-ENST00000648948.2:147205|1985
LIIEEYR
>ENST00000337019.7|SNV-362167-C-T|4
NRQVICVILK
>FUSION-ENST00000523797.1:53551-ENST00000648948.2:147205|809
HRVVHPHQS
>FUSION-ENST00000591884.2:10090-ENST00000522162.1:137194|240
PSLRRVR
>FUSION-ENST00000413987.1:2181-ENST00000652379.1:25317|1385
ALFPSWSWS
>FUSION-ENST00000413987.1:2181-ENST00000652379.1:25317|1080
RVPKALATPPTPHAPRPGHPR
>FUSION-ENST00000523797.1:53551-ENST00000648948.2:147205|1394
VLPRFSSR
>FUSION-ENST00000523797.1:53551-ENST00000648948.2:147205|1857
MRLCLRK
>ENST00000497914.5|SNV-48828-G-C|SNV-48850-G-A|2
MGQFYEAQSCLVEAERLPAGQRR
>FUSION-ENST00000567740.5:5063-ENST00000560676.5:258803|24
MLTLLLFK
>FUSION-ENST00000413987.1:2181-ENST00000652379.1:25317|740
AEAGESLEPGKRR
>FUSION-ENST00000523797.1:53551-ENST00000648948.2:147205|2392
SSRVEHSVPYLK
>ENST00000368731.6|SNV-47485-C-A|1
WLLHGGLCPPLR
>ENST00000584966.1|SNV-135819-G-T|5
HQSFLMYPIMLLCQK
>ENST00000503191.5|SNV-206007-C-A|3
FTALKPQR
>ENST00000424347.6|SNV-4026-C-A|4
YKDVTLQLCKALK
>ENST00000442011.7|SNV-26729-G-A|1
NSLCIENSCIAAHNKRGR
>FUSION-ENST00000413987.1:2181-ENST00000652379.1:25317|531
LPAPALETRAGPLR
>FUSION-ENST00000523797.1:53551-ENST00000648948.2:147205|714
MVKGRIFGVR
>ENST00000539651.1|SNV-6836-C-T|1
SISRWCGSGSCSAWLTSPQCSP
>FUSION-ENST00000413987.1:2181-ENST00000652379.1:25317|362
GEILGPAQDGPERKHLPR
>FUSION-ENST00000523797.1:53551-ENST00000648948.2:147205|35
EGVIALARGFSSAR
>FUSION-ENST00000523797.1:53551-ENST00000648948.2:147205|791
KPFFAFAYTVASIILGSEK
>FUSION-ENST00000413987.1:2181-ENST00000652379.1:25317|567
SRRALPER
>ENST00000367119.1|SNV-5220-C-T|1
SCTTLTFKPCSRAITPECVVGWSRR
>FUSION-ENST00000413987.1:2181-ENST00000652379.1:25317|830
TTAVLCSSQGRKQK
>ENST00000331340.8|SNV-72622-G-T|5
MNGSHRDQGSSALSVVGGIR
>FUSION-ENST00000591884.2:10090-ENST00000522162.1:137194|199
MFKNLLKPSKQ
>FUSION-ENST00000523797.1:53551-ENST00000648948.2:147205|1794
LEIVWTPHSSSSAG
>ENST00000476633.1|SNV-105914-G-T|1
HTGFAKSLRH
>ENST00000311208.13|MNV-2443-GAA-G|1
GGDERPARPGGW
>FUSION-ENST00000413987.1:2181-ENST00000652379.1:25317|691
MLVRLVSHSQPQVVR
>FUSION-ENST00000413987.1:2181-ENST00000652379.1:25317|1264
SLSFYRFLSVSR
>ENST00000559814.5|SNV-220926-G-A|5
MCSSRRMPSSSPSLSAKPSAWPTR
>ENST00000429747.5|SNV-599504-G-A|1
MNDNATQQLVHRTEVVMNNLSPAWK
>ENST00000487358.5|SNV-27463-G-A|5
GTAILSCTWEPPQSR
>FUSION-ENST00000413987.1:2181-ENST00000652379.1:25317|954
MYFSIIQ
>ENST00000564996.6|SNV-9381-G-A|3
DNGGDTASNLLYR
>FUSION-ENST00000413987.1:2181-ENST00000652379.1:25317|1415
SIGLVSNSRPQVIRPPRPPEVLG
>FUSION-ENST00000523797.1:53551-ENST00000648948.2:147205|1858
LPRLVSNS
>FUSION-ENST00000413987.1:2181-ENST00000652379.1:25317|201
ERGPCLGKR
>ENST00000561725.5|SNV-5171-G-C|5
SPRAAGGSCFTLR
>ENST00000522566.5|SNV-26200-C-G|3
TSGGQGYKFVGIDQCAPPCPNMYFK
>FUSION-ENST00000523797.1:53551-ENST00000648948.2:147205|2225
MHHHGQLLLFVCFFSR
>FUSION-ENST00000413987.1:2181-ENST00000652379.1:25317|434
MVVAVPTMVTTGDGESGFDSGEGA
>FUSION-ENST00000413987.1:2181-ENST00000652379.1:25317|819
MKPVSFCNFFFFFFFLRR
>FUSION-ENST00000523797.1:53551-ENST00000648948.2:147205|968
MFHFSEDLEAGPQHSVSMRNCSGK
>FUSION-ENST00000523797.1:53551-ENST00000648948.2:147205|781
ASLVSFTTR
>ENST00000507521.1|SNV-30310-G-C|5
MGSPECCSALPPPYTGRCHR
>FUSION-ENST00000526328.6:309-ENST00000518696.5:13279|243
PVFLMILPRLSSRVFIVLGFTVK
>ENST00000534529.5|SNV-24555-C-T|1
LDSNKKSLSKPHFK
>FUSION-ENST00000523797.1:53551-ENST00000648948.2:147205|1825
LFGITLKVYIYSWR
>FUSION-ENST00000413987.1:2181-ENST00000652379.1:25317|475
DENHERR
>FUSION-ENST00000413987.1:2181-ENST00000652379.1:25317|1021
MIELHCCNK
>FUSION-ENST00000413987.1:2181-ENST00000652379.1:25317|795
QLLASRTLSR
>ENST00000337019.7|SNV-362167-C-T|3
NRQVICVILKVLQHLVVSAEMVGK
>FUSION-ENST00000526328.6:309-ENST00000518696.5:13279|233
LDIRPLSDA
>FUSION-ENST00000413987.1:2181-ENST00000652379.1:25317|14
GFGVLSCCPRWSR
>FUSION-ENST00000413987.1:2181-ENST00000652379.1:25317|152
WPPLPSADR
>FUSION-ENST00000321990.5:47522-ENST00000578697.1:114557|8
FTEGRDR
>FUSION-ENST00000526328.6:309-ENST00000518696.5:13279|3
SSFEKQFIK
>FUSION-ENST00000591884.2:10090-ENST00000522162.1:137194|422
WDSLLFLNSAPLTDCLR
>FUSION-ENST00000523797.1:53551-ENST00000648948.2:147205|1283
VLAFEVICAVTV
>FUSION-ENST00000413987.1:2181-ENST00000652379.1:25317|346
SASPNFLEGQVAFSHPRLSNNR
>ENST00000368680.4|SNV-14680-C-T|6
GKGKVWTYWLLGER
>FUSION-ENST00000523797.1:53551-ENST00000648948.2:147205|962
NCSGKEK
>ENST00000483740.1|SNV-23171-G-T|2
MTTRPGYTQASMEAAA
>FUSION-ENST00000523797.1:53551-ENST00000648948.2:147205|1109
MVKPRFC
>FUSION-ENST00000591884.2:10090-ENST00000522162.1:137194|262
AWHDLLLQAVES
>ENST00000300249.10|SNV-64728-C-A|1
YYSWGMAVNVYSTSITQETMSR
>ENST00000610727.1|SNV-96705-C-T|2
RELQGISWESPLDEVDK
>ENST00000251809.4|SNV-55191-C-G|2
KPGEPAGAARAAQPCVMGNIQK
>FUSION-ENST00000413987.1:2181-ENST00000652379.1:25317|961
MLCPVLQ
>FUSION-ENST00000413987.1:2181-ENST00000652379.1:25317|282
RAGEVEHER
>ENST00000481726.1|SNV-29047-C-T|8
QMALLPLAYLKYWGK
>FUSION-ENST00000567740.5:5063-ENST00000560676.5:258803|199
MLGQLGDITSSLFLQQSSRPSSRR
>FUSION-ENST00000523797.1:53551-ENST00000648948.2:147205|477
MMDNILLSLDTKSNHK
>FUSION-ENST00000413987.1:2181-ENST00000652379.1:25317|647
LVSNSRPPVMRPPRPLEVLG
>FUSION-ENST00000413987.1:2181-ENST00000652379.1:25317|966
CLLIHEYK
>FUSION-ENST00000398532.9:1410-ENST00000394126.5:25061|131
SERDTMVSYSSVLTAISKFDDFSR
>ENST00000396073.4|SNV-13800-C-T|4
KQVACPGNPVYHK
>FUSION-ENST00000523797.1:53551-ENST00000648948.2:147205|1622
MESYSVAQAEVHDLGSLQPSPPGFK
>FUSION-ENST00000591884.2:10090-ENST00000522162.1:137194|24
SKDCAVAFHSSGGDK
>FUSION-ENST00000523797.1:53551-ENST00000648948.2:147205|1524
MFLIAVHVCF
>FUSION-ENST00000523797.1:53551-ENST00000648948.2:147205|1923
TIKCTFK
>FUSION-ENST00000413987.1:2181-ENST00000652379.1:25317|382
AAWIPQLGIME
>FUSION-ENST00000413987.1:2181-ENST00000652379.1:25317|985
ETHTQTK
>ENST00000400105.6|SNV-455120-G-C|3
WTVDEVAEFVQSLLGCEDHAK
>FUSION-ENST00000523797.1:53551-ENST00000648948.2:147205|276
SFPPSFSVFLFVR
>ENST00000302450.11|INDEL-83-C-CC|6
ASGVPCSQGK
>FUSION-ENST00000413987.1:2181-ENST00000652379.1:25317|557
AWPAFGPSCVPVVGGAGRKCFR
>FUSION-ENST00000523797.1:53551-ENST00000648948.2:147205|387
QSICLGLPK
>FUSION-ENST00000413987.1:2181-ENST00000652379.1:25317|1482
GCVGMEMSPRMPSFPSVCLQLPQA
>ENST00000442011.7|SNV-26729-G-A|6
LRVFVYRNSLCIENSCIAAHNK
>ENST00000377044.9|SNV-107353-A-C|1
MANYLIRHPSCVNVSK
>FUSION-ENST00000526328.6:309-ENST00000518696.5:13279|304
GITVYTSLYPFSLNRK
>FUSION-ENST00000413987.1:2181-ENST00000652379.1:25317|1251
SVSFSVSLSDTPVPGR
>ENST00000487358.5|SNV-27463-G-A|2
MGTAILSCTWEPPQSRSTRLW
>ENST00000306006.10|SNV-16559-G-T|1
ASTITVSQDCIVNHR
>FUSION-ENST00000413987.1:2181-ENST00000652379.1:25317|580
GDPPRVAREAGDALPGPVAGPR
>FUSION-ENST00000523797.1:53551-ENST00000648948.2:147205|1412
CLLLRSVCSYPLPTC
>ENST00000373845.6|SNV-92799-T-G|2
TSSNESNK
>FUSION-ENST00000523797.1:53551-ENST00000648948.2:147205|1480
VSHCGFDLHFSDGQ
>FUSION-ENST00000526328.6:309-ENST00000518696.5:13279|151
IIYRSFDR
>FUSION-ENST00000413987.1:2181-ENST00000652379.1:25317|634
SVVFMCVNER
>ENST00000489245.5|SNV-63594-C-G|5
YRALQQPAVHHR
>ENST00000266718.5|SNV-2930-C-G|1
SVEDLQLTHNKITK
>FUSION-ENST00000523797.1:53551-ENST00000648948.2:147205|1886
MLVRLVPNSSP
>ENST00000366933.5|SNV-150951-G-C|4
VAEPIDELKLATEELR
>ENST00000412167.6|SNV-40417-A-G|4
LFLVDRSLYGKEDDDTLVR
>FUSION-ENST00000523797.1:53551-ENST00000648948.2:147205|1328
AGSNGISGSR
>ENST00000298532.2|INDEL-11580-C-CC|1
QPHPLPQNCLLYGRER
>ENST00000481726.1|SNV-29047-C-T|3
ALLPLAYLKYWGK
>ENST00000486520.1|SNV-23182-C-T|5
QFEFMIESILYVRDAWLK
>FUSION-ENST00000523797.1:53551-ENST00000648948.2:147205|192
MGRPGKSTISSHSR
>ENST00000361729.3|SNV-9326-C-G|5
RMYDITNVLEGIQLIR
>FUSION-ENST00000591884.2:10090-ENST00000522162.1:137194|87
SRLQVPVPSR
>ENST00000332567.5|SNV-1334-G-A|4
KRPSLDGRDPENGTHGLSPEEK
>FUSION-ENST00000523797.1:53551-ENST00000648948.2:147205|1330
LQTNELFFIVSCDISRIGL
>FUSION-ENST00000523797.1:53551-ENST00000648948.2:147205|2148
TKIIPLGGVR
>FUSION-ENST00000591884.2:10090-ENST00000522162.1:137194|515
MVFSKRGLSLPDCLQEK
>FUSION-ENST00000413987.1:2181-ENST00000652379.1:25317|882
MIQRDTRGK
>ENST00000310343.13|SNV-306517-C-T|1
FYSGDQPPSYLGVSVDK
>FUSION-ENST00000413987.1:2181-ENST00000652379.1:25317|1032
TKERLSILWLE
>FUSION-ENST00000526328.6:309-ENST00000518696.5:13279|179
SFLIHRR
>FUSION-ENST00000523797.1:53551-ENST00000648948.2:147205|185
RRGSSDAGILL
>FUSION-ENST00000523797.1:53551-ENST00000648948.2:147205|1795
RLVSNSCAQAILQSWHSKVLGS
>FUSION-ENST00000523797.1:53551-ENST00000648948.2:147205|800
RSRCCFR
>FUSION-ENST00000523797.1:53551-ENST00000648948.2:147205|531
HYLKNKK
>FUSION-ENST00000591884.2:10090-ENST00000522162.1:137194|473
NDMVWLYPHPNLILNCSSHNSR
>ENST00000504582.5|SNV-315039-C-A|4
VLKPNKGTISNGKKPPTLKP
>FUSION-ENST00000523797.1:53551-ENST00000648948.2:147205|516
GMCHHAQLIYFLLEK
>FUSION-ENST00000523797.1:53551-ENST00000648948.2:147205|205
RVEMPGTAKPQR
>ENST00000424001.5|SNV-87245-G-A|4
EVKNVFVQLSLAFR
>ENST00000310118.9|SNV-2445-G-T|1
LVGSQEELASWCHEYVRHLAGEVAK
>FUSION-ENST00000523797.1:53551-ENST00000648948.2:147205|1383
VFMVLGLTFK
>ENST00000587582.1|SNV-220922-G-C|1
MWNPRQA
>FUSION-ENST00000526328.6:309-ENST00000518696.5:13279|399
MLNFISSLLRS
>ENST00000318962.9|SNV-11613-G-A|1
ETLKWPDGR
>ENST00000509087.1|SNV-16717-A-C|3
LGSRLRCCTR
>FUSION-ENST00000523797.1:53551-ENST00000648948.2:147205|377
VVIYIYSLSGSL
>ENST00000497286.5|SNV-24762-G-A|8
MRMSPWRAAQPPLEEK
>FUSION-ENST00000413987.1:2181-ENST00000652379.1:25317|229
PTLIRPQKRCWLI
>FUSION-ENST00000591884.2:10090-ENST00000522162.1:137194|322
MANMGKPSSLLK
>FUSION-ENST00000413987.1:2181-ENST00000652379.1:25317|403
SLGSGGSMVAKLKLK
>FUSION-ENST00000523797.1:53551-ENST00000648948.2:147205|2123
MKELNSFMCYIFCSK
>FUSION-ENST00000413987.1:2181-ENST00000652379.1:25317|518
GSGLPVTRLAGR
>FUSION-ENST00000567740.5:5063-ENST00000560676.5:258803|63
MLFSSIFFFFFLRQSLALSPR
>FUSION-ENST00000413987.1:2181-ENST00000652379.1:25317|430
MPTGADPLR
>FUSION-ENST00000523797.1:53551-ENST00000648948.2:147205|290
VVDFAEWVR
>FUSION-ENST00000409003.5:182286-ENST00000518696.5:2094|7
QWATFARIWYLLDGKMQPPGK
>FUSION-ENST00000523797.1:53551-ENST00000648948.2:147205|916
MTERDSVSK
>FUSION-ENST00000591884.2:10090-ENST00000522162.1:137194|339
YVCMYVFIFETESCSVAQAGVR
>FUSION-ENST00000413987.1:2181-ENST00000652379.1:25317|825
MWVRLVSNWRPQWICPPRPPKVLG
>FUSION-ENST00000526328.6:309-ENST00000518696.5:13279|96
ICHLNFQTRKIIFQHR
>FUSION-ENST00000523797.1:53551-ENST00000648948.2:147205|1915
VRSCLSQRI
>FUSION-ENST00000526328.6:309-ENST00000518696.5:13279|363
MLITLYYNYIFK
>FUSION-ENST00000591884.2:10090-ENST00000522162.1:137194|332
STFIYFMNVVCLFSFCKPLCNMDS
>ENST00000463870.5|SNV-83146-G-A|2
MVDSSASA
>FUSION-ENST00000445741.6:182286-ENST00000518696.5:2094|5
NIPVNYGDLK
>ENST00000608999.6|SNV-89225-G-T|1
TGSHNMLS
>ENST00000559414.5|SNV-4132-C-G|5
IMSTLQGALGQESACNNTLQQQKR
>ENST00000286364.9|SNV-99694-C-G|3
WFCLRSRELTYHK
>ENST00000411912.5|SNV-282140-C-G|1
TCLQQRN
>FUSION-ENST00000523797.1:53551-ENST00000648948.2:147205|1799
MFRRLVSNSCAQAILQSWHSK
>FUSION-ENST00000523797.1:53551-ENST00000648948.2:147205|1780
GISQVGRGISQVER
>FUSION-ENST00000523797.1:53551-ENST00000648948.2:147205|1847
VADACNSSYSGG
>ENST00000614735.4|SNV-1557-C-T|4
RLSQIFNFLETLIFDMHSPYFPSLK
>ENST00000295453.8|MNV-516-CTT-C|5
GSVQDIQCRQACAR
>FUSION-ENST00000413987.1:2181-ENST00000652379.1:25317|1229
LLDFNINGVLRVDLVSCLFHRHHR
>ENST00000358743.5|SNV-24670-G-C|3
VRAQEIQAATLAGRLYSGRPNSGSR
>FUSION-ENST00000523797.1:53551-ENST00000648948.2:147205|846
IAGPSKFCKAIGECSVFWR
>FUSION-ENST00000413987.1:2181-ENST00000652379.1:25317|605
CLCYTNKYTSLYKEGIVDK
>FUSION-ENST00000591884.2:10090-ENST00000522162.1:137194|504
RLGALRIYFPNLR
>FUSION-ENST00000523797.1:53551-ENST00000648948.2:147205|1224
QIRIVFWSLHWIGSYLMSALLHVI
>ENST00000268070.9|SNV-695-C-G|1
VRPDDVHLPPLPAAPGPGRRR
>FUSION-ENST00000526328.6:309-ENST00000518696.5:13279|93
IIFQHRNCK
>FUSION-ENST00000523797.1:53551-ENST00000648948.2:147205|1631
NQPSCTGGIHHPSS
>ENST00000434116.6|SNV-13565-C-T|4
EKNNLFPSRR
>FUSION-ENST00000413987.1:2181-ENST00000652379.1:25317|484
AARATVPPCALRCGRPGRPR
>ENST00000368722.5|INDEL-2837-C-CC|2
DPRNNKMSSPTR
>FUSION-ENST00000413987.1:2181-ENST00000652379.1:25317|1131
LSVSVSGSRYPPPSLFLQK
>FUSION-ENST00000567740.5:5063-ENST00000560676.5:258803|182
LFLLPPVSEI
>FUSION-ENST00000567740.5:5063-ENST00000560676.5:258803|174
MRKAAGLLGYAFSFTSCFR
>FUSION-ENST00000591884.2:10090-ENST00000522162.1:137194|364
YVCMYVCMYLFLR
>FUSION-ENST00000523797.1:53551-ENST00000648948.2:147205|2311
SHTNWFPSAYK
>FUSION-ENST00000523797.1:53551-ENST00000648948.2:147205|695
MYLLGCIQIVYILSMAAFALQR
>ENST00000442011.7|SNV-26729-G-A|3
NSLCIENSCIAAHNK
>FUSION-ENST00000413987.1:2181-ENST00000652379.1:25317|1376
PSVALGFSPFGSFDRRNPTQR
>ENST00000333486.4|SNV-7822-C-G|3
WTSWDRVK
>ENST00000295453.8|MNV-516-CTT-C|10
DKLGPETPGHGPLPVR
>FUSION-ENST00000591884.2:10090-ENST00000522162.1:137194|282
PSKGLPQYHHTLARG
>FUSION-ENST00000413987.1:2181-ENST00000652379.1:25317|1275
MHTDIQERK
>FUSION-ENST00000591884.2:10090-ENST00000522162.1:137194|221
MLITRWSAIE
>FUSION-ENST00000523797.1:53551-ENST00000648948.2:147205|2192
CISCGYRSWSPQNNYSSNIEDH
>FUSION-ENST00000567740.5:5063-ENST00000560676.5:258803|208
AGPSAQRNGR
>FUSION-ENST00000591884.2:10090-ENST00000522162.1:137194|433
SIMLAQRDTLR
>FUSION-ENST00000413987.1:2181-ENST00000652379.1:25317|260
KLWWRSVAVLTCK
>ENST00000405460.9|SNV-123011-G-A|2
TNAFWILK
>FUSION-ENST00000591884.2:10090-ENST00000522162.1:137194|423
MWDSLLFLNSAPLTDCLR
>ENST00000456315.7|SNV-14501-G-C|4
NKEESDSTQRLQISNPGFQER
>FUSION-ENST00000413987.1:2181-ENST00000652379.1:25317|1314
TAGSYSYFQ
>FUSION-ENST00000409003.5:309-ENST00000518696.5:13279|8
AVEGDCGDHVVIMNTR
>ENST00000424392.5|SNV-73515-G-C|6
SKIPNEHKKPAQVFR
>FUSION-ENST00000413987.1:2181-ENST00000652379.1:25317|504
MVAFLGTGVRVAR
>FUSION-ENST00000523797.1:53551-ENST00000648948.2:147205|378
MVVIYIYSLSGSL
>FUSION-ENST00000523797.1:53551-ENST00000648948.2:147205|830
MPGMYSR
>FUSION-ENST00000413987.1:2181-ENST00000652379.1:25317|678
VRALLLPQPPD
>FUSION-ENST00000523797.1:53551-ENST00000648948.2:147205|887
MYFWFFR
>FUSION-ENST00000523797.1:53551-ENST00000648948.2:147205|2343
GLKKPYYLRLEAH
>ENST00000221166.10|SNV-4010-A-C|3
SPVEEQGK
>FUSION-ENST00000413987.1:2181-ENST00000652379.1:25317|1495
NSSIDTADLHLWNPQSSTHK
>ENST00000514962.5|SNV-20638-T-G|3
WESEWISCRPSCQLK
>ENST00000403980.1|SNV-3634-C-T|1
LDFAMEGNL
>FUSION-ENST00000413987.1:2181-ENST00000652379.1:25317|1007
MLFLSSLPSTSCPHHHFGARR
>FUSION-ENST00000591884.2:10090-ENST00000522162.1:137194|377
MWIVLGMR
>FUSION-ENST00000523797.1:53551-ENST00000648948.2:147205|23
GSEGRKCVLIGPWAGPEK
>ENST00000411912.5|SNV-282079-C-G|2
QLNPAVIPTLQELLSKCR
>FUSION-ENST00000591884.2:10090-ENST00000522162.1:137194|434
SIMLAQR
>FUSION-ENST00000413987.1:2181-ENST00000652379.1:25317|1263
SLSFYRFLSVSRSISVFLGR
>FUSION-ENST00000413987.1:2181-ENST00000652379.1:25317|587
CASGPAAGVGLPGPVDQRAVAPEAR
>FUSION-ENST00000413987.1:2181-ENST00000652379.1:25317|107
MCCCHGNPAQYERNR
>FUSION-ENST00000519635.1:1092-ENST00000648948.2:147205|58
QRASNSGGGAAGPLRR
>FUSION-ENST00000567740.5:5063-ENST00000560676.5:258803|116
ERYLRYMF
>FUSION-ENST00000523797.1:53551-ENST00000648948.2:147205|1163
MMESSSGIEVKSENLDWLR
>ENST00000493560.5|SNV-7777-C-T|4
RCTVPGTSSFTLILSGK
>FUSION-ENST00000567740.5:5063-ENST00000560676.5:258803|161
MYINENMSHPVNGGR
>ENST00000514962.5|SNV-20638-T-G|2
WESEWISCRPSCQLKR
>FUSION-ENST00000523797.1:53551-ENST00000648948.2:147205|1822
MWLVATTLGSAGIEHFHHCR
>FUSION-ENST00000413987.1:2181-ENST00000652379.1:25317|608
CRCLCYTNKYTSLYK
>FUSION-ENST00000523797.1:53551-ENST00000648948.2:147205|1533
MDVHSLCI
>FUSION-ENST00000526328.6:309-ENST00000518696.5:13279|102
MVCFRICHLNFQTR
>FUSION-ENST00000523797.1:53551-ENST00000648948.2:147205|2013
LPGGFVLVLKNWLAYNNRVR
>FUSION-ENST00000413987.1:2181-ENST00000652379.1:25317|1334
VMKSSAH
>FUSION-ENST00000523797.1:53551-ENST00000648948.2:147205|1306
LYLSYEKK
>FUSION-ENST00000523797.1:53551-ENST00000648948.2:147205|1169
VKMGQSVRK
>ENST00000430725.6|SNV-79546-T-C|1
SPGGRQPSDSVSDTVALGVPGPR
>FUSION-ENST00000523797.1:53551-ENST00000648948.2:147205|786
GQDGWIS
>ENST00000295453.8|INDEL-513-G-GAT|MNV-516-CTT-C|1
LGPEIPLAMDRFPYVALSKTYSVDK
>FUSION-ENST00000413987.1:2181-ENST00000652379.1:25317|1281
ESGAVGQAPVTPATR
>FUSION-ENST00000413987.1:2181-ENST00000652379.1:25317|490
LPGPAGLLFSRASERPDSR
>FUSION-ENST00000523797.1:53551-ENST00000648948.2:147205|2190
MILPLRPIIELVIVLIAVFLYLR
>FUSION-ENST00000519635.1:1092-ENST00000648948.2:147205|54
REVLQRGPLR
>FUSION-ENST00000523797.1:53551-ENST00000648948.2:147205|833
INTFFLGSKEYVVETH
>FUSION-ENST00000523797.1:53551-ENST00000648948.2:147205|817
RNGLSGTCL
>FUSION-ENST00000523797.1:53551-ENST00000648948.2:147205|907
MWGVTGMVCLHI
>FUSION-ENST00000523797.1:53551-ENST00000648948.2:147205|1474
ILFFSISFSFLFFFFQSR
>FUSION-ENST00000591884.2:10090-ENST00000522162.1:137194|427
DTLRWGHSGAIR
>FUSION-ENST00000523797.1:53551-ENST00000648948.2:147205|5
MWNPLTWMADCIKRK
>FUSION-ENST00000413987.1:2181-ENST00000652379.1:25317|1346
EEGWKER
>FUSION-ENST00000591884.2:10090-ENST00000522162.1:137194|318
MANMGKPSSLLKIQKN
>ENST00000466496.5|SNV-7573-C-G|2
CYLRGRPEVQMGL
>ENST00000336156.9|SNV-37616-A-T|6
VSVAARMAQKLSFGFYK
>FUSION-ENST00000413987.1:2181-ENST00000652379.1:25317|1297
ALYTERSGSR
>FUSION-ENST00000526328.6:309-ENST00000518696.5:13279|189
MFVIPNLCR
>FUSION-ENST00000523797.1:53551-ENST00000648948.2:147205|1966
NEMVGKSTWNNFFLRQFVGLAC
>FUSION-ENST00000413987.1:2181-ENST00000652379.1:25317|91
DSHCPYLLSSETTAK
>FUSION-ENST00000413987.1:2181-ENST00000652379.1:25317|1189
MVLYTER
>FUSION-ENST00000523797.1:53551-ENST00000648948.2:147205|1222
MSALLHVI
>FUSION-ENST00000523797.1:53551-ENST00000648948.2:147205|806
MMHAMSKK
>ENST00000257901.7|SNV-5140-C-A|1
QDMACLIKEYQEVMNSK
>FUSION-ENST00000523797.1:53551-ENST00000648948.2:147205|918
MFIDNHAL
>FUSION-ENST00000413987.1:2181-ENST00000652379.1:25317|1197
MPLSPPPPKMK
>FUSION-ENST00000591884.2:10090-ENST00000522162.1:137194|135
HLGHLRVTGLR
>FUSION-ENST00000413987.1:2181-ENST00000652379.1:25317|446
MVPLVAR
>FUSION-ENST00000526328.6:309-ENST00000518696.5:13279|129
VQTSEIYCK
>ENST00000476633.1|SNV-105914-G-T|8
MHPLMAVFRHTGFAKSLR
>FUSION-ENST00000413987.1:2181-ENST00000652379.1:25317|1180
MIHLPGPPKVLETTGLSR
>ENST00000541505.5|SNV-5728-G-C|1
SNLTSFGADQVMDLGRHATRR
>FUSION-ENST00000523797.1:53551-ENST00000648948.2:147205|1372
MSFFSLYLVTFLELDCSQK
>FUSION-ENST00000413987.1:2181-ENST00000652379.1:25317|364
GEILGPAQDGPER
>FUSION-ENST00000413987.1:2181-ENST00000652379.1:25317|1433
RPSWKVRR
>FUSION-ENST00000526328.6:309-ENST00000518696.5:13279|302
FSENLFVSIIFGY
>FUSION-ENST00000523797.1:53551-ENST00000648948.2:147205|1310
LLIVSLTDVSSVLLLK
>FUSION-ENST00000523797.1:53551-ENST00000648948.2:147205|737
IGNTVGKLLFK
>ENST00000462201.1|SNV-72622-G-T|5
NGSHRDQGSSALSVVGGIR
>FUSION-ENST00000523797.1:53551-ENST00000648948.2:147205|762
FLVALELNFEG
>FUSION-ENST00000413987.1:2181-ENST00000652379.1:25317|1389
GNAFQSPIRMHRALFPSWSWS
>FUSION-ENST00000567740.5:5063-ENST00000560676.5:258803|201
MLGQLGDITSSLFLQQSSRPSSR
>ENST00000490976.5|SNV-102721-A-C|3
GSAFSPCR
>FUSION-ENST00000413987.1:2181-ENST00000652379.1:25317|1477
MPSFPSVCLQLPQA
>ENST00000251864.6|INDEL-47989-C-CA|6
LVTFGLAKKHHTSK
>ENST00000521478.1|SNV-4750-A-C|8
GAMGAEAARPTRATRHWR
>FUSION-ENST00000413987.1:2181-ENST00000652379.1:25317|710
QPRETDPGWAR
>ENST00000296802.9|SNV-2300-C-G|6
QKNDEKTPQGAVPAYVLDR
>FUSION-ENST00000591884.2:10090-ENST00000522162.1:137194|55
MEQNRTGIFKVLFYTMSVICR
>FUSION-ENST00000373461.9:30479-ENST00000621317.4:165944|28
ASQQEDAGKEATKISDMVR
>FUSION-ENST00000413987.1:2181-ENST00000652379.1:25317|79
MGRSYHLWDYD
>FUSION-ENST00000523797.1:53551-ENST00000648948.2:147205|792
KKPFFAFAYTVASIILGSEK
>FUSION-ENST00000523797.1:53551-ENST00000648948.2:147205|443
MVGESHEGMVLR
>FUSION-ENST00000523797.1:53551-ENST00000648948.2:147205|620
TFKKILYTK
>FUSION-ENST00000526328.6:309-ENST00000518696.5:13279|400
LNFISSLLR
>ENST00000376861.5|SNV-997-G-C|2
FDSHAAIPR
>FUSION-ENST00000413987.1:2181-ENST00000652379.1:25317|461
WGPRAVRRPR
>FUSION-ENST00000523797.1:53551-ENST00000648948.2:147205|773
LWSAGEGHLTWGETEQPLPHVHQVK
>ENST00000519389.5|SNV-29702-C-G|5
QYFIEAHEIQWDYGR
>FUSION-ENST00000523797.1:53551-ENST00000648948.2:147205|207
CTACSLCCGNPHLDEGNEVAPR
>ENST00000311208.13|INDEL-2442-A-AAG|4
VLDELTLARADLEMQIEGTSRR
>FUSION-ENST00000413987.1:2181-ENST00000652379.1:25317|761
PVIPSLWDAEVDASPEVGSWR
>FUSION-ENST00000413987.1:2181-ENST00000652379.1:25317|1373
MRVCVGR
>FUSION-ENST00000523797.1:53551-ENST00000648948.2:147205|381
MASSRLTATSASWVQVILLPQPLK
>ENST00000284878.12|SNV-34146-C-G|3
VDEVIILYSGDK
>FUSION-ENST00000413987.1:2181-ENST00000652379.1:25317|494
AGLWPTGDPASRPRSCLSR
>FUSION-ENST00000413987.1:2181-ENST00000652379.1:25317|7
MLWAHVVSFQTSMIIIIVGVISR
>FUSION-ENST00000413987.1:2181-ENST00000652379.1:25317|845
VSCRLSLDLSSSWVR
>FUSION-ENST00000523797.1:53551-ENST00000648948.2:147205|1470
SGSLLKSFRGWVR
>ENST00000621676.4|SNV-11536-G-T|4
LQKQSQQIAQYELRVR
>FUSION-ENST00000413987.1:2181-ENST00000652379.1:25317|702
GFLVFLR
>FUSION-ENST00000523797.1:53551-ENST00000648948.2:147205|168
SISPADKWE
>FUSION-ENST00000526328.6:309-ENST00000518696.5:13279|293
IIASSCIHVAAK
>FUSION-ENST00000413987.1:2181-ENST00000652379.1:25317|1526
VAGMTEMSHRAR
>FUSION-ENST00000413987.1:2181-ENST00000652379.1:25317|810
LGPRDPPALGLPK
>FUSION-ENST00000591884.2:10090-ENST00000522162.1:137194|48
WAVCLWISFLPFSFYFFFLWK
>ENST00000636273.1|SNV-418985-T-A|4
RQETQPPGSRSTSR
>ENST00000298532.2|INDEL-11580-C-CC|8
IAEELGTQPQR
>FUSION-ENST00000413987.1:2181-ENST00000652379.1:25317|216
REASSAVTRPIPEKPAGAPGR
>ENST00000461880.5|SNV-13020-G-A|2
MGTPPCTSQLERATMTACCEPLPRP
>FUSION-ENST00000526328.6:309-ENST00000518696.5:13279|191
MECFSVCLCHL
>FUSION-ENST00000413987.1:2181-ENST00000652379.1:25317|1102
MDTSALARGLR
>FUSION-ENST00000413987.1:2181-ENST00000652379.1:25317|1014
MRLLQNS
>FUSION-ENST00000523797.1:53551-ENST00000648948.2:147205|458
LGMVASVIPALWEATAGGLLESR
>FUSION-ENST00000523797.1:53551-ENST00000648948.2:147205|1321
MIAILTGVR
>FUSION-ENST00000378164.7:37310-ENST00000521788.1:106896|25
KVCLEYLEKK
>FUSION-ENST00000523797.1:53551-ENST00000648948.2:147205|875
LQLVLSAGTIDRLSLEEGK
>FUSION-ENST00000523797.1:53551-ENST00000648948.2:147205|1804
MRVASSREHLLLR
>FUSION-ENST00000523797.1:53551-ENST00000648948.2:147205|1039
LITSYWWLDGSTSIAQLNGF
>FUSION-ENST00000526328.6:309-ENST00000518696.5:13279|272
MIVGHMYVFFWK
>FUSION-ENST00000523797.1:53551-ENST00000648948.2:147205|739
PQINVSRIGNTVGKLLFK
>ENST00000488213.5|SNV-3488-C-T|1
VNTTSLMIGLPGLTSLSM
>ENST00000296666.13|MNV-16053-CCTTCCAGG-C|4
DAGLWLSCGCR
>FUSION-ENST00000526328.6:309-ENST00000518696.5:13279|60
FPNPFHK
>FUSION-ENST00000523797.1:53551-ENST00000648948.2:147205|2234
MKVLDGIFQ
>FUSION-ENST00000413987.1:2181-ENST00000652379.1:25317|1348
GTGDAEACLREEGWK
>ENST00000610727.1|SNV-96705-C-T|SNV-96737-G-A|3
RELQGISWESPLDKVDK
>FUSION-ENST00000523797.1:53551-ENST00000648948.2:147205|1599
NSGDVEWSHSLIVYYSR
>FUSION-ENST00000591884.2:10090-ENST00000522162.1:137194|124
MLASLFHTKF
>FUSION-ENST00000567740.5:5063-ENST00000560676.5:258803|96
YFYFSVCASLCSVLSFYSE
>FUSION-ENST00000523797.1:53551-ENST00000648948.2:147205|1726
VEIGLKHLK
>ENST00000371920.4|SNV-16761-C-T|1
SYGHSERSHGHSERSHGHSER
>FUSION-ENST00000413987.1:2181-ENST00000652379.1:25317|1120
SGVASPSTVSK
>FUSION-ENST00000523797.1:53551-ENST00000648948.2:147205|1176
SPEVCHT
>FUSION-ENST00000523797.1:53551-ENST00000648948.2:147205|2227
AGLIYLDH
>ENST00000503191.5|SNV-206007-C-A|4
MFTALKPQR
>FUSION-ENST00000523797.1:53551-ENST00000648948.2:147205|1708
LKPASHKNK
>FUSION-ENST00000523797.1:53551-ENST00000648948.2:147205|1410
MCIAYVSR
>ENST00000510738.2|SNV-157741-G-C|3
SMCLTQGQCQLA
>FUSION-ENST00000413987.1:2181-ENST00000652379.1:25317|1119
SGVASPSTVSKNR
>ENST00000303177.8|INDEL-61668-C-CA|1
AVAVSSRCHP
>FUSION-ENST00000567740.5:5063-ENST00000560676.5:258803|106
TISGRLCEKLQSSSCWS
>FUSION-ENST00000518099.5:42373-ENST00000327835.7:53166|45
KAEYSPVCGYTEGGEH
>ENST00000357248.8|SNV-76480-G-A|4
SKRQTLK
>ENST00000453384.7|SNV-2781-G-A|1
EAQAIIIVFNLNDVASLEHTK
>ENST00000314706.3|SNV-80-C-T|3
LRHLSPTPLEEHMKNK
>ENST00000564996.6|SNV-9381-G-A|1
DNGGDTASNLLYRYDPRCK
>ENST00000578011.1|SNV-32939-T-G|9
TRRPNSELCR
>FUSION-ENST00000413987.1:2181-ENST00000652379.1:25317|287
AGALAGRGGIPRPLQSAEGAPPAR
>FUSION-ENST00000519635.1:1092-ENST00000648948.2:147205|18
ASAGCRARAR
>ENST00000243346.10|SNV-18247-A-T|1
VTVSPYTVIHLKKYQIFSGTSK
>FUSION-ENST00000523797.1:53551-ENST00000648948.2:147205|756
MENEIGS
>ENST00000527037.5|SNV-24555-C-T|7
LGGESPRDLQACHQGCWG
>FUSION-ENST00000523797.1:53551-ENST00000648948.2:147205|496
VLGHLSIHIGKNNNLLHTIK
>FUSION-ENST00000523797.1:53551-ENST00000648948.2:147205|1548
MSLYDLIFFFPPILHSDFK
>FUSION-ENST00000591884.2:10090-ENST00000522162.1:137194|429
MLAQRDTLRWGHSGAIR
>ENST00000644939.1|SNV-1192619-C-G|1
TPPTAALSAPPPLISTLGGRPVCPR
>FUSION-ENST00000523797.1:53551-ENST00000648948.2:147205|74
MCKSGFQSIEFHDVMLR
>FUSION-ENST00000526328.6:309-ENST00000518696.5:13279|182
HSIIFKNKAVVF
>FUSION-ENST00000523797.1:53551-ENST00000648948.2:147205|987
VDSFLADLPGRADIIC
>ENST00000366933.5|SNV-150951-G-C|2
LATEELR
>FUSION-ENST00000413987.1:2181-ENST00000652379.1:25317|138
EGPVPWK
>ENST00000267101.8|SNV-22864-G-C|1
CWMIDQNIRPTFKELANEFTRMAR
>ENST00000447510.6|SNV-98602-C-A|3
TIIGYFEHYLK
>FUSION-ENST00000413987.1:2181-ENST00000652379.1:25317|1084
GDQEGRRPDRR
>FUSION-ENST00000413987.1:2181-ENST00000652379.1:25317|388
LLAECPAGPEAFTLKKLECSK
>ENST00000542434.5|SNV-38101-G-A|8
CHKDLPRDIQFDSK
>FUSION-ENST00000519635.1:1092-ENST00000648948.2:147205|53
EVLQRGPLR
>ENST00000481726.1|SNV-29047-C-T|12
TSVKQMALLPLAYLK
>FUSION-ENST00000413987.1:2181-ENST00000652379.1:25317|952
EFSGRIESQYRVPVADR
>FUSION-ENST00000523797.1:53551-ENST00000648948.2:147205|967
FHFSEDLEAGPQHSVSMRNCSGK
>ENST00000495739.1|SNV-936329-C-T|1
VAVNSALQLEAHNSGEMQR
>FUSION-ENST00000523797.1:53551-ENST00000648948.2:147205|2304
MGSPYVAQVGR
>FUSION-ENST00000523797.1:53551-ENST00000648948.2:147205|1871
MVICHPHISVFKSFMHFK
>ENST00000575310.1|SNV-22640-G-A|5
EGQVMKGNQVKK
>FUSION-ENST00000526328.6:309-ENST00000518696.5:13279|308
NIPGIWYAQEVLELVLHRWR
>FUSION-ENST00000413987.1:2181-ENST00000652379.1:25317|31
FKQTASFLFRVK
>FUSION-ENST00000413987.1:2181-ENST00000652379.1:25317|874
MFYRPFLSGK
>ENST00000476102.1|SNV-7835-C-G|3
LQKGASLQIEGLRVEDEGWYECR
>FUSION-ENST00000523797.1:53551-ENST00000648948.2:147205|589
CGVVICLSSREINVKGMYNLLTVPK
>FUSION-ENST00000526328.6:309-ENST00000518696.5:13279|249
SLPMPVFLMILPRLSSR
>FUSION-ENST00000526328.6:309-ENST00000518696.5:13279|406
MFKEWSLFSR
>ENST00000549335.5|SNV-60922-C-A|6
MEECCVFGSRQYLSAK
>FUSION-ENST00000523797.1:53551-ENST00000648948.2:147205|758
CNRNNSLRGYFED
>ENST00000513191.1|SNV-69422-G-C|1
AAVYTIP
>FUSION-ENST00000526328.6:309-ENST00000518696.5:13279|147
MKNPWLAFK
>FUSION-ENST00000413987.1:2181-ENST00000652379.1:25317|925
EFLRGGAFGGDAIVGLNT
>FUSION-ENST00000523797.1:53551-ENST00000648948.2:147205|26
CSHSFFSSNILDPWLVESGCGTR
>ENST00000465515.1|SNV-16946-A-C|8
TWMDFGSYFIDFCKTR
>ENST00000295453.8|MNV-516-CTT-C|4
GSVQDIQCRQACARQWSHSHGLPVR
>ENST00000430044.7|SNV-82475-G-C|1
HTVVCPVIHIISADTLAYSSSPVVR
>FUSION-ENST00000523797.1:53551-ENST00000648948.2:147205|1971
FPHEFPTVIFHSTVQLNESK
>FUSION-ENST00000413987.1:2181-ENST00000652379.1:25317|1380
PSVALGFSPFGSFDR
>ENST00000405460.9|SNV-123011-G-A|3
AVEEGKTNAFWILKHR
>ENST00000251809.4|SNV-55191-C-G|4
HEDGGGDKKPGEPAGAAR
>FUSION-ENST00000413987.1:2181-ENST00000652379.1:25317|748
MPIIPAARK
>FUSION-ENST00000523797.1:53551-ENST00000648948.2:147205|564
SCCLGWIAVV
>FUSION-ENST00000523797.1:53551-ENST00000648948.2:147205|324
SVLVCSHTANK
>ENST00000357248.8|SNV-76480-G-A|3
RQTLKEAR
>FUSION-ENST00000413987.1:2181-ENST00000652379.1:25317|1022
YDPLNNIFANQKVFQ
>FUSION-ENST00000526328.6:309-ENST00000518696.5:13279|89
IFFSMER
>ENST00000302692.7|SNV-42898-G-A|1
SFVQTAHLVFREEGYLAFYR
>ENST00000322507.13|SNV-16715-C-G|4
GGNTMTGDAIDYLVKNTFTECAGAR
>FUSION-ENST00000523797.1:53551-ENST00000648948.2:147205|1893
EFYCVSQDGLHLLTL
>FUSION-ENST00000413987.1:2181-ENST00000652379.1:25317|150
WPPLPSADRKGVGFR
>ENST00000418663.5|SNV-77573-G-T|4
RSSSAGSCPSSRVR
>FUSION-ENST00000523797.1:53551-ENST00000648948.2:147205|517
TKGMCHHAQLIYFLLEKEGGGGQAR
>ENST00000473186.5|SNV-254306-C-G|1
QPPPSSEDPYGSVSQASRR
>ENST00000346162.10|SNV-30424-G-C|1
SNKILMIIVKEVIIL
>FUSION-ENST00000495098.5:191-ENST00000330029.6:2309|5
SCCPKLWK
>FUSION-ENST00000523797.1:53551-ENST00000648948.2:147205|547
SYATLKLGHHIPQKTLLGLAWWLL
>ENST00000281523.8|SNV-936329-C-T|4
LLYCSLCKVAVNSALQLEAHNSGTK
>FUSION-ENST00000523797.1:53551-ENST00000648948.2:147205|1845
FDMVTASHMWPIK
>FUSION-ENST00000523797.1:53551-ENST00000648948.2:147205|2239
DVVLTSMKTSLISLYISLR
>FUSION-ENST00000523797.1:53551-ENST00000648948.2:147205|91
VLIQCPGR
>ENST00000395146.8|SNV-192677-A-C|1
TMKQKAELMTDR
>FUSION-ENST00000567740.5:5063-ENST00000560676.5:258803|186
KCLVSSVILLHPYSCSSLLDR
>FUSION-ENST00000519635.1:1092-ENST00000648948.2:147205|1
EPAPPPPPPVPDHCEPAA
>ENST00000509087.1|SNV-16717-A-C|2
LRCCTRR
>ENST00000497914.5|SNV-48850-G-A|14
EMGQFYEAESCLVEAER
>FUSION-ENST00000523797.1:53551-ENST00000648948.2:147205|578
FLEFDFRCLFYISAAFLTLK
>FUSION-ENST00000591884.2:10090-ENST00000522162.1:137194|360
YVCMYLFLR
>ENST00000367119.1|SNV-5220-C-T|3
SCTTLTFKPCSR
>FUSION-ENST00000523797.1:53551-ENST00000648948.2:147205|898
QIFALHSYLILAPCMMLTKLLK
>FUSION-ENST00000523797.1:53551-ENST00000648948.2:147205|179
YRKNIVYIAPSTVPSFR
>FUSION-ENST00000413987.1:2181-ENST00000652379.1:25317|162
MGQSVLRDGR
>FUSION-ENST00000523797.1:53551-ENST00000648948.2:147205|98
ASRRPCFSPVCVIALSVPAFGR
>FUSION-ENST00000523797.1:53551-ENST00000648948.2:147205|283
CCEICVRCSLK
>FUSION-ENST00000526328.6:309-ENST00000518696.5:13279|6
MKSSFEK
>FUSION-ENST00000523797.1:53551-ENST00000648948.2:147205|704
EAQVGGLLELR
>ENST00000236342.12|SNV-36635-G-A|1
DMYAKERK
>ENST00000570164.5|SNV-1546-G-A|4
ATVSAATATWLVKNSTGMLGR
>FUSION-ENST00000523797.1:53551-ENST00000648948.2:147205|1669
PPRDLVIF
>FUSION-ENST00000413987.1:2181-ENST00000652379.1:25317|901
MLNLFRSYGSSCSQWDSIR
>FUSION-ENST00000523797.1:53551-ENST00000648948.2:147205|836
GYRINTFFLGSK
>ENST00000585592.1|SNV-64728-C-A|3
IITGPSFLSGSTQCAGSVTTVGEWR
>ENST00000539651.1|SNV-6836-C-T|2
TPRSISRWCGSGSCSAWLTSPQCSP
>FUSION-ENST00000523797.1:53551-ENST00000648948.2:147205|44
GTRWRPEEWR
>ENST00000515418.1|SNV-599504-G-A|6
NDNATQQLVHR
>FUSION-ENST00000413987.1:2181-ENST00000652379.1:25317|793
TLSRGVPWSVYHR
>FUSION-ENST00000523797.1:53551-ENST00000648948.2:147205|988
VDSFLADLPGR
>ENST00000552032.7|SNV-84791-G-A|2
RIAQMRIVK
>FUSION-ENST00000523797.1:53551-ENST00000648948.2:147205|2292
MLFESILSTVELLSK
>FUSION-ENST00000591884.2:10090-ENST00000522162.1:137194|231
AVFHLRVPTGYNKASIK
>ENST00000505068.5|SNV-3669-A-T|2
MLSFSFELKDCPGHALWK
>FUSION-ENST00000523797.1:53551-ENST00000648948.2:147205|922
YSMPVYPFIYSLSHSCII
>ENST00000303177.8|INDEL-61668-C-CA|4
GQAEHCPGHRAVAVSSR
>FUSION-ENST00000523797.1:53551-ENST00000648948.2:147205|2253
LCYSICRAQAE
>FUSION-ENST00000413987.1:2181-ENST00000652379.1:25317|64
GSSVSLSR
>FUSION-ENST00000523797.1:53551-ENST00000648948.2:147205|1077
MVEDVEQSGQFLGRFAR
>FUSION-ENST00000591884.2:10090-ENST00000522162.1:137194|483
MNNLDLR
>FUSION-ENST00000591884.2:10090-ENST00000522162.1:137194|126
MLASLFHTK
>FUSION-ENST00000413987.1:2181-ENST00000652379.1:25317|211
EWTGAAGAAR
>ENST00000322507.13|SNV-16715-C-G|3
NTFTECAGAR
>FUSION-ENST00000591884.2:10090-ENST00000522162.1:137194|172
ITILFQSELPLCLWTR
>ENST00000358743.5|SNV-24670-G-C|4
VRAQEIQAATLAGR
>FUSION-ENST00000523797.1:53551-ENST00000648948.2:147205|29
KASVHAWYR
>FUSION-ENST00000523797.1:53551-ENST00000648948.2:147205|1329
MAGSNGISGSR
>FUSION-ENST00000591884.2:10090-ENST00000522162.1:137194|388
SNFRENVTGGNSGALPIPR
>ENST00000527037.5|SNV-24555-C-T|3
LGMSHSR
>ENST00000515418.1|SNV-599504-G-A|2
MIMQLSSWCTELRL
>FUSION-ENST00000526328.6:309-ENST00000518696.5:13279|5
MKSSFEKQFIK
>ENST00000350881.6|SNV-76807-A-G|1
QGDVACVCGVGWAGDGYICGK
>FUSION-ENST00000523797.1:53551-ENST00000648948.2:147205|456
VASVIPALWEATAGGLLESR
>FUSION-ENST00000567740.5:5063-ENST00000560676.5:258803|33
VIDIHLR
>ENST00000302450.11|INDEL-83-C-CC|7
AAEKASGVPCSQGKTEEPK
>FUSION-ENST00000519635.1:1092-ENST00000648948.2:147205|76
MIFHLPK
>ENST00000413387.5|SNV-133851-G-C|2
RQHGDPLIEELNPGDALEPEGR
>ENST00000280605.5|SNV-219-C-T|3
YKQTDPEHSDNDRFILSR
>ENST00000308342.7|SNV-18893-G-A|5
NREVRPTESHQQLCCQR
>ENST00000295453.8|INDEL-513-G-GAT|7
KDKLGPEIPSWPWTASR
>FUSION-ENST00000523797.1:53551-ENST00000648948.2:147205|788
MPVILALWEAERGQDGWIS
>FUSION-ENST00000523797.1:53551-ENST00000648948.2:147205|2281
MLFSPPPMCHEC
>FUSION-ENST00000523797.1:53551-ENST00000648948.2:147205|2325
KLFILYSIM
>FUSION-ENST00000413987.1:2181-ENST00000652379.1:25317|458
RGAAGPPSCLWR
>FUSION-ENST00000413987.1:2181-ENST00000652379.1:25317|621
VSFLPVCLLKNGVFQKFTLCIYVF
>FUSION-ENST00000523797.1:53551-ENST00000648948.2:147205|1496
MMVSSFIHVPTK
>FUSION-ENST00000413987.1:2181-ENST00000652379.1:25317|1395
GTAHRFGSRGNAFQSPIR
>ENST00000638088.1|SNV-24582-T-A|1
TEMGLYYSNFK
>FUSION-ENST00000413987.1:2181-ENST00000652379.1:25317|743
KAEAGESLEPGKR
>FUSION-ENST00000523797.1:53551-ENST00000648948.2:147205|1724
MRPGTVTQCL
>FUSION-ENST00000523797.1:53551-ENST00000648948.2:147205|1231
DMQSILGRIKAVCT
>FUSION-ENST00000413987.1:2181-ENST00000652379.1:25317|828
GFHCGSQDGLDLLTP
>ENST00000305513.12|MNV-18605-GAAG-G|2
DSDAPLFYREGNKK
>FUSION-ENST00000523797.1:53551-ENST00000648948.2:147205|2015
LPGGFVLVLK
>FUSION-ENST00000523797.1:53551-ENST00000648948.2:147205|1289
KDLRAQLR
>FUSION-ENST00000591884.2:10090-ENST00000522162.1:137194|141
LLFSQPLWGGGLKPAITK
>FUSION-ENST00000591884.2:10090-ENST00000522162.1:137194|197
NLLKPSK
>FUSION-ENST00000591884.2:10090-ENST00000522162.1:137194|451
GTWREVIESRVCIFPK
>FUSION-ENST00000413987.1:2181-ENST00000652379.1:25317|257
SVAVLTCK
>FUSION-ENST00000523797.1:53551-ENST00000648948.2:147205|2020
YQESVCTCWCLR
>FUSION-ENST00000413987.1:2181-ENST00000652379.1:25317|1325
LERQIKVR
>FUSION-ENST00000591884.2:10090-ENST00000522162.1:137194|45
LGIRQYEEWSPPLVAHACNPSYLR
>FUSION-ENST00000413987.1:2181-ENST00000652379.1:25317|1124
MNKDPILKSGVASPSTVSK
>ENST00000530789.1|SNV-5025-C-G|6
MNSRCTSPGGSYGHLSIGTMR
>FUSION-ENST00000567740.5:5063-ENST00000560676.5:258803|153
MKTCLILLMVVGHSDLK
>FUSION-ENST00000523797.1:53551-ENST00000648948.2:147205|2109
TVTCISQVFTVLFALVK
>ENST00000584865.5|SNV-11902-C-G|2
MQGTGGGLCTRHHPWSKTWSGSSR
>FUSION-ENST00000523797.1:53551-ENST00000648948.2:147205|1210
CSYCVEWYTNVRC
>FUSION-ENST00000523797.1:53551-ENST00000648948.2:147205|1391
MVGGKEEQSHIVHGWQQSR
>ENST00000478265.1|SNV-744463-C-A|8
TATRTRISHQCQSR
>FUSION-ENST00000413987.1:2181-ENST00000652379.1:25317|688
LVRLVSHSQPQVVRLP
>FUSION-ENST00000413987.1:2181-ENST00000652379.1:25317|963
MCLLIHEYKRVK
>ENST00000514918.5|SNV-2300-C-G|5
EQYLPMCWTERDNLELKYFPI
>FUSION-ENST00000445741.6:182286-ENST00000518696.5:2094|8
LQAEAETAKVRNIPVNYGDLK
>FUSION-ENST00000413987.1:2181-ENST00000652379.1:25317|1267
SFSVRLSLSPGLCLCLCLSLSR
>FUSION-ENST00000413987.1:2181-ENST00000652379.1:25317|46
FIVHALGTRGLFSNFYDYYYCRR
>ENST00000295228.4|SNV-3448-C-G|1
QQFFIEFR
>ENST00000478265.1|SNV-744463-C-A|1
QPHEHGSPTSVRADHADSQ
>FUSION-ENST00000523797.1:53551-ENST00000648948.2:147205|1305
LYLSYEKKIR
>FUSION-ENST00000523797.1:53551-ENST00000648948.2:147205|674
GLLSSLPHKTAR
>FUSION-ENST00000523797.1:53551-ENST00000648948.2:147205|2157
QKQEIVVFALVALSSPLAVGSLR
>ENST00000546918.1|SNV-3234-G-A|2
SPSWSSLFTQRPR
>FUSION-ENST00000523797.1:53551-ENST00000648948.2:147205|1883
FFDSTSTKLSK
>ENST00000525943.1|SNV-19526-G-A|2
IQDHFNSSIKQLNAEDMDEIEKINY
>FUSION-ENST00000413987.1:2181-ENST00000652379.1:25317|148
GVGFRSPNPEWR
>FUSION-ENST00000523797.1:53551-ENST00000648948.2:147205|1695
IAGITGTCHHTRLIFVFLVETGFYR
>ENST00000392524.6|SNV-4026-G-C|1
QEMQSAGSHRGRGGGSGNFMGR
>FUSION-ENST00000591884.2:10090-ENST00000522162.1:137194|281
GLPQYHHTLAR
>ENST00000367763.7|SNV-19991-T-G|7
TEIKEQLTEHLCTIR
>FUSION-ENST00000591884.2:10090-ENST00000522162.1:137194|460
IVNPTALTYSHVEL
>FUSION-ENST00000591884.2:10090-ENST00000522162.1:137194|40
RPGEALAK
>FUSION-ENST00000567740.5:5063-ENST00000560676.5:258803|5
MFIYHRLYLIVVT
>ENST00000614247.2|SNV-241-G-C|3
HAVTYTEHAK
>FUSION-ENST00000413987.1:2181-ENST00000652379.1:25317|191
GCGVLPPPPPPR
>FUSION-ENST00000523797.1:53551-ENST00000648948.2:147205|1425
MVFLVLDP
>FUSION-ENST00000523797.1:53551-ENST00000648948.2:147205|1801
VASSREHLLLRQPVWDLLKPNSR
>ENST00000306006.10|SNV-16559-G-T|2
MASTITVSQDCIVNHR
>ENST00000247668.7|SNV-43927-G-C|1
MEANNSYVRDDAIFIKAIVDLTGL
>FUSION-ENST00000523797.1:53551-ENST00000648948.2:147205|585
MYNLLTVPK
>FUSION-ENST00000413987.1:2181-ENST00000652379.1:25317|339
ATLTGSACAYPTPAGAGNPLNPIR
>ENST00000303177.8|INDEL-61668-C-CA|2
AVAVSSR
>FUSION-ENST00000523797.1:53551-ENST00000648948.2:147205|1916
MVRSCLSQRI
>ENST00000333891.14|SNV-7614-C-T|1
APGPTKTPV
>FUSION-ENST00000567740.5:5063-ENST00000560676.5:258803|38
FQSLILIIILVYNFSK
>FUSION-ENST00000526328.6:309-ENST00000518696.5:13279|377
LRGNWER
>ENST00000296666.13|MNV-16053-CCTTCCAGG-C|1
RCSGTDR
>ENST00000311208.13|INDEL-2442-A-AAG|5
VLDELTLARADLEMQIEGTSR
>FUSION-ENST00000591884.2:10090-ENST00000522162.1:137194|83
LQVPVPSRCSVTALILR
>ENST00000610727.1|SNV-96705-C-T|SNV-96737-G-A|2
ELQGISWESPLDK
>FUSION-ENST00000413987.1:2181-ENST00000652379.1:25317|824
WVRLVSNWRPQWICPPRPPKVLG
>ENST00000461876.5|INDEL-83-C-CC|1
SFQQCEAGSSTTGELSRKPV
>ENST00000503191.5|SNV-206007-C-A|2
MFTALKPQRQCSVCSST
>FUSION-ENST00000523797.1:53551-ENST00000648948.2:147205|1907
RLLFFFFFETK
>FUSION-ENST00000523797.1:53551-ENST00000648948.2:147205|1218
MNLVSCSIWSRENLR
>ENST00000356297.5|SNV-400817-C-A|4
MATELSALNPHWEGNTVYK
>FUSION-ENST00000523797.1:53551-ENST00000648948.2:147205|811
LSNGKKI
>FUSION-ENST00000413987.1:2181-ENST00000652379.1:25317|603
YTSLYKEGIVDKDVYFTYEK
>FUSION-ENST00000523797.1:53551-ENST00000648948.2:147205|1632
MNQPSCTGGIHHPSS
>FUSION-ENST00000373459.4:28694-ENST00000621317.4:165944|3
ADTHTCMATPICTAADTLR
>ENST00000264057.6|SNV-35918-G-C|2
TAKSIIFDEVHLTDASVAESSTK
>ENST00000561003.5|SNV-8937-G-T|4
GREQCPSAWSLLLLLHFAEAVR
>ENST00000674505.1|SNV-166380-C-A|1
LNQMIELSSKAAVNG
>ENST00000534529.5|SNV-24555-C-T|10
MLGGESPRDLQACHQGCWIATK
>FUSION-ENST00000523797.1:53551-ENST00000648948.2:147205|803
MHAMSKKDY
>ENST00000492082.5|SNV-6170-G-C|3
TIISLKATVLNR
>ENST00000489537.5|SNV-11270-G-C|3
ASPQTIQYQR
>FUSION-ENST00000526328.6:309-ENST00000518696.5:13279|259
FLSFAHFLMGFVFSSCK
>FUSION-ENST00000523797.1:53551-ENST00000648948.2:147205|2306
LVVNSWAQVILPPWPPK
>FUSION-ENST00000413987.1:2181-ENST00000652379.1:25317|764
MPRWTHHLK
>ENST00000521959.5|INDEL-61668-C-CA|8
TPIPRSRFYTVISHYSVAK
>FUSION-ENST00000523797.1:53551-ENST00000648948.2:147205|7
MWNPLTWMADCIKR
>FUSION-ENST00000413987.1:2181-ENST00000652379.1:25317|1289
GQEFETSPANVVKPPSLLKIRNGVR
>ENST00000434116.6|SNV-13565-C-T|2
NNLFPSRR
>ENST00000509087.1|SNV-16717-A-C|4
MLGSRLRCCTR
>FUSION-ENST00000523797.1:53551-ENST00000648948.2:147205|1047
MHLSRFHFRLY
>FUSION-ENST00000413987.1:2181-ENST00000652379.1:25317|1421
ETLLESETQRAPSSDLID
>ENST00000559414.5|SNV-4132-C-G|1
STLQGALGQESACNNTLQQQKR
>FUSION-ENST00000413987.1:2181-ENST00000652379.1:25317|1478
SPRMPSFPSVCLQLPQA
>ENST00000342895.7|SNV-23099-C-G|2
MQNLHTLWLER
>ENST00000379996.7|SNV-158725-G-T|1
NLSEGNNANYT
>FUSION-ENST00000523797.1:53551-ENST00000648948.2:147205|1191
VETSAFGGRIYTYSLSHFL
>FUSION-ENST00000523797.1:53551-ENST00000648948.2:147205|2294
AEMSGSFLK
>ENST00000310398.7|SNV-19373-C-G|3
SKKPLMVIHHLEDCQYCQALKK
>FUSION-ENST00000523797.1:53551-ENST00000648948.2:147205|1455
MDGSSQESLYKGTPPYK
>FUSION-ENST00000413987.1:2181-ENST00000652379.1:25317|271
PGQGEAR
>FUSION-ENST00000591884.2:10090-ENST00000522162.1:137194|502
SKDLFPKFEIPH
>FUSION-ENST00000523797.1:53551-ENST00000648948.2:147205|270
LLQYISHKLGLHGVR
>FUSION-ENST00000413987.1:2181-ENST00000652379.1:25317|1498
TRGRNSSIDTADLHLWNPQSSTHK
>FUSION-ENST00000523797.1:53551-ENST00000648948.2:147205|1997
MKLVMSLK
>FUSION-ENST00000523797.1:53551-ENST00000648948.2:147205|1682
FTFGLGSQQAEEMKAPFNRSR
>FUSION-ENST00000526328.6:309-ENST00000518696.5:13279|142
NPWLAFKTNVLLLHPILEER
>FUSION-ENST00000523797.1:53551-ENST00000648948.2:147205|581
LALVIELGLEFR
>FUSION-ENST00000591884.2:10090-ENST00000522162.1:137194|464
LSCLPPCK
>ENST00000356297.5|SNV-400817-C-A|3
MATELSALNPHWEGNTVYKEAR
>FUSION-ENST00000526328.6:309-ENST00000518696.5:13279|150
MIIYRSFDRYFQS
>FUSION-ENST00000413987.1:2181-ENST00000652379.1:25317|221
ESGSDPRIR
>FUSION-ENST00000523797.1:53551-ENST00000648948.2:147205|595
MVAELFLGLDTFLGNSKCNNK
>ENST00000511524.1|SNV-469429-G-C|2
MSTSLLPPSNSQPTRLL
>ENST00000460438.5|SNV-3319-G-T|9
NQQMSGKENSLTDIWLMIQK
>ENST00000556196.5|SNV-95865-G-A|1
VLLLHLKEGKV
>FUSION-ENST00000591884.2:10090-ENST00000522162.1:137194|477
GINNFLSF
>FUSION-ENST00000413987.1:2181-ENST00000652379.1:25317|1448
TGGRHHACLAQR
>FUSION-ENST00000413987.1:2181-ENST00000652379.1:25317|401
VAKLKLK
>FUSION-ENST00000523797.1:53551-ENST00000648948.2:147205|728
VDLLSPGV
>FUSION-ENST00000567740.5:5063-ENST00000560676.5:258803|151
MKTCLILLMVVGHSDLKL
>FUSION-ENST00000523797.1:53551-ENST00000648948.2:147205|973
YADVVVV
>ENST00000456315.7|SNV-14501-G-C|6
EKNKEESDSTQR
>FUSION-ENST00000591884.2:10090-ENST00000522162.1:137194|184
FTHRIFFK
>ENST00000616432.4|SNV-1891-G-C|3
VELGVPEVLMFQTEDLVLR
>FUSION-ENST00000413987.1:2181-ENST00000652379.1:25317|1073
DTAALSPPLSTAGPTPPR
>FUSION-ENST00000523797.1:53551-ENST00000648948.2:147205|2300
MAADKSGWWLLK
>FUSION-ENST00000523797.1:53551-ENST00000648948.2:147205|904
QNRTAVK
>ENST00000382751.4|INDEL-71075-A-AA|1
AEVGVWRSAAGDP
>FUSION-ENST00000523797.1:53551-ENST00000648948.2:147205|2233
KVLDGIFQ
>FUSION-ENST00000413987.1:2181-ENST00000652379.1:25317|802
LILNRNLGRQLLASR
>ENST00000496321.5|SNV-7519-T-G|2
CGDWPGPAGQRGGGNRRPG
>ENST00000519389.5|SNV-29702-C-G|6
VRQYFIEAHEIQWDYGR
>FUSION-ENST00000413987.1:2181-ENST00000652379.1:25317|1233
LSLSASLFLFLR
>FUSION-ENST00000591884.2:10090-ENST00000522162.1:137194|470
VWLYPHPNLILNCSSHNSR
>FUSION-ENST00000413987.1:2181-ENST00000652379.1:25317|312
KNAASCEN
>FUSION-ENST00000413987.1:2181-ENST00000652379.1:25317|848
MLRVSCR
>ENST00000619186.4|SNV-12463-G-A|5
MAIYKQSQHMTEVVRHCPHHER
>FUSION-ENST00000413987.1:2181-ENST00000652379.1:25317|263
MVNYAWAGRSQRK
>ENST00000574094.5|SNV-33275-C-A|3
MAGREPFWTESWAYEAR
>FUSION-ENST00000413987.1:2181-ENST00000652379.1:25317|331
NEEFPVSAGHKLALIKSLPFVHTAR
>FUSION-ENST00000591884.2:10090-ENST00000522162.1:137194|46
MPVIPVT
>FUSION-ENST00000523797.1:53551-ENST00000648948.2:147205|43
GTRWRPEEWRCQELQSPK
>FUSION-ENST00000413987.1:2181-ENST00000652379.1:25317|541
YIFRSESAFWAAGLLLTRCPLATCR
>FUSION-ENST00000413987.1:2181-ENST00000652379.1:25317|1085
GDQEGRRPDR
>FUSION-ENST00000413987.1:2181-ENST00000652379.1:25317|667
LYANNDNVYLCIEYSCVW
>FUSION-ENST00000526328.6:309-ENST00000518696.5:13279|321
MLRRSWN
>ENST00000537792.5|SNV-52086-G-C|1
QNLLEDDKEPCCLPQWSVPKDTCR
>FUSION-ENST00000523797.1:53551-ENST00000648948.2:147205|568
YFFIFETEFR
>ENST00000590038.1|MNV-2443-GAA-G|1
GDERPARPGGW
>FUSION-ENST00000413987.1:2181-ENST00000652379.1:25317|262
VNYAWAGRSQRK
>FUSION-ENST00000523797.1:53551-ENST00000648948.2:147205|1667
PGLVVCGPYLE
>FUSION-ENST00000523797.1:53551-ENST00000648948.2:147205|2362
MEIKTPCLRFGAK
>ENST00000398600.6|SNV-38412-G-A|3
LAQLTQAR
>FUSION-ENST00000523797.1:53551-ENST00000648948.2:147205|1561
MFLCSLLNP
>FUSION-ENST00000413987.1:2181-ENST00000652379.1:25317|1387
HRALFPSWSWS
>FUSION-ENST00000523797.1:53551-ENST00000648948.2:147205|1768
GEKVLGR
>ENST00000368887.7|SNV-26139-G-A|6
KTAENIRGTGSDRPR
>FUSION-ENST00000523797.1:53551-ENST00000648948.2:147205|1241
LGFCGTEYFYHMWRNR
>ENST00000376447.4|SNV-384-C-T|4
LRSVFAACDANRLGR
>FUSION-ENST00000523797.1:53551-ENST00000648948.2:147205|1740
GFSDFFLLEVLDFTFRFMI
>FUSION-ENST00000526328.6:309-ENST00000518696.5:13279|342
CAPPCPANFCIFSRDR
>FUSION-ENST00000287380.6:42373-ENST00000327835.7:53166|73
REMTFTFQSEDLK
>FUSION-ENST00000523797.1:53551-ENST00000648948.2:147205|2231
TSLISLYISLRALGQQVLGQ
>FUSION-ENST00000567740.5:5063-ENST00000560676.5:258803|156
SHPVNGGR
>FUSION-ENST00000413987.1:2181-ENST00000652379.1:25317|753
NPVSIENTKLAGR
>FUSION-ENST00000591884.2:10090-ENST00000522162.1:137194|351
MYVCMYVCIYF
>FUSION-ENST00000413987.1:2181-ENST00000652379.1:25317|1414
MTHDHHR
>FUSION-ENST00000523797.1:53551-ENST00000648948.2:147205|1363
STFYCFDFFKESLFIQGLSFDVK
>FUSION-ENST00000523797.1:53551-ENST00000648948.2:147205|1988
RILYYLLGIFESPTA
>FUSION-ENST00000564310.2:312-ENST00000560676.5:258803|3
EPTPDKPRKLVYNR
>FUSION-ENST00000526328.6:309-ENST00000518696.5:13279|409
MYIIYSIFKNHTTIPNIAIT
>FUSION-ENST00000413987.1:2181-ENST00000652379.1:25317|666
MFVFLVGTPCLSMLLR
>FUSION-ENST00000523797.1:53551-ENST00000648948.2:147205|930
MWLRYSMPVYPFIYSLSHSCII
>FUSION-ENST00000321990.5:47522-ENST00000578697.1:114557|2
TTENVSKAETSCHGSGPSCNQ
>FUSION-ENST00000413987.1:2181-ENST00000652379.1:25317|300
QPKAGGKLHLR
>ENST00000375256.5|SNV-20067-G-C|1
DGIPRGRPRADTVR
>FUSION-ENST00000526328.6:309-ENST00000518696.5:13279|365
MVITIAIICSITANERK
>FUSION-ENST00000413987.1:2181-ENST00000652379.1:25317|836
QAGRQAGRK
>FUSION-ENST00000523797.1:53551-ENST00000648948.2:147205|845
RRKPVPR
>ENST00000648058.1|SNV-58048-C-T|2
MCLCLSVTVLYPLRSKER
>FUSION-ENST00000523797.1:53551-ENST00000648948.2:147205|2176
MVPPKQLQ
>FUSION-ENST00000523797.1:53551-ENST00000648948.2:147205|671
MDGHRIGEQGS
>FUSION-ENST00000526328.6:309-ENST00000518696.5:13279|192
SMECFSVCLCHL
>ENST00000485618.1|SNV-16608-T-C|2
SILCPPLLGRRPPPAKCR
>FUSION-ENST00000523797.1:53551-ENST00000648948.2:147205|255
VSSEEANCK
>FUSION-ENST00000519635.1:1092-ENST00000648948.2:147205|60
SLGSVWCLESALQGPGPAAGARQR
>FUSION-ENST00000523797.1:53551-ENST00000648948.2:147205|2270
LKSQNVFLIYGL
>FUSION-ENST00000413987.1:2181-ENST00000652379.1:25317|1171
EAEAGESLEPGKR
>ENST00000616559.4|SNV-137713-G-T|1
LTIFSYYTFWLTASTSFGNGNK
>ENST00000628955.1|SNV-13899-G-A|5
SRGSSAGFDRHITIFSPK
>ENST00000298532.2|INDEL-11580-C-CC|6
GGGPHAHAAGAGDAR
>FUSION-ENST00000413987.1:2181-ENST00000652379.1:25317|420
RRPIRTSALSTFDGSR
>FUSION-ENST00000523797.1:53551-ENST00000648948.2:147205|1526
MLCCIGLMFLIAVHVCF
>FUSION-ENST00000445741.6:182286-ENST00000518696.5:2094|1
AAAFICCSPATEKS
>FUSION-ENST00000526328.6:309-ENST00000518696.5:13279|252
MGFVFSSCKFKFLMMLDIRPLSDA
>FUSION-ENST00000413987.1:2181-ENST00000652379.1:25317|1006
LFLSSLPSTSCPHHHFGARR
>ENST00000491853.5|SNV-36147-C-G|1
APLILSPPDWLVRPR
>ENST00000434116.6|SNV-13565-C-T|3
NNLFPSR
>ENST00000445503.5|SNV-87940-C-T|2
RLVAPAAPTSCDFSPGDLVWAK
>ENST00000619186.4|SNV-12463-G-A|4
AIYKQSQHMTEVVRHCPHHER
>FUSION-ENST00000523797.1:53551-ENST00000648948.2:147205|2215
ASYFCLFVFLVETGFCR
>ENST00000488213.5|SNV-3488-C-T|3
MMVNTTSLMIGLPGLTSLSM
>ENST00000375559.8|SNV-26259-T-C|1
TNVAPACLPERDWAESTLMTQK
>FUSION-ENST00000523797.1:53551-ENST00000648948.2:147205|2011
NWLAYNNRVR
>FUSION-ENST00000523797.1:53551-ENST00000648948.2:147205|1984
MLIIEEYRYVK
>ENST00000405592.5|SNV-228337-G-C|2
STRKPLACIIGYLEIHPANKPNVIR
>ENST00000426898.2|SNV-132319-G-A|6
DAFFNPATKSRIVYFILSR
>FUSION-ENST00000523797.1:53551-ENST00000648948.2:147205|1489
MNSSFFMAA
>FUSION-ENST00000523797.1:53551-ENST00000648948.2:147205|1980
MKVNKIEK
>ENST00000346162.10|SNV-30424-G-C|9
FWDLMMMSNKILMIIVKEVIIL
>FUSION-ENST00000413987.1:2181-ENST00000652379.1:25317|941
SVKSLDR
>FUSION-ENST00000413987.1:2181-ENST00000652379.1:25317|166
VQIPESGVAEMGAARRPVR
>ENST00000565043.5|MNV-69536-AAGG-A|2
EEVPGHPEQIHGDPWHR
>FUSION-ENST00000523797.1:53551-ENST00000648948.2:147205|842
RKPVPRVSE
>FUSION-ENST00000519635.1:1092-ENST00000648948.2:147205|43
GRTFPKSV
>FUSION-ENST00000523797.1:53551-ENST00000648948.2:147205|1377
SLIHVELIFV
>FUSION-ENST00000523797.1:53551-ENST00000648948.2:147205|1661
IFFFFFFLRWSLTLLPR
>ENST00000530326.5|SNV-63605-C-G|2
LLSHGVPVPNWLINSYKDYQQK
>FUSION-ENST00000523797.1:53551-ENST00000648948.2:147205|543
MWWCMPVIM
>FUSION-ENST00000413987.1:2181-ENST00000652379.1:25317|1521
GFLHLGQAGLQLPTVGES
>ENST00000447510.6|SNV-98602-C-A|1
WIEFSISEK
>FUSION-ENST00000523797.1:53551-ENST00000648948.2:147205|2154
ETLVASLQSLHVFKNMK
>FUSION-ENST00000413987.1:2181-ENST00000652379.1:25317|1200
QYLGPFFFSSSSFLSFFLD
>FUSION-ENST00000523797.1:53551-ENST00000648948.2:147205|942
RHSIPTFEQCQSSIR
>FUSION-ENST00000526328.6:309-ENST00000518696.5:13279|41
SLYGLSNLVRNMK
>ENST00000584865.5|SNV-11902-C-G|1
QGTGGGLCTRHHPWSKTWSGSSR
>ENST00000487407.1|SNV-53209-G-C|1
PLPYPSLDFQ
>FUSION-ENST00000567740.5:5063-ENST00000560676.5:258803|72
MLPCNFEKSK
>FUSION-ENST00000567740.5:5063-ENST00000560676.5:258803|115
MHRYAKTISGR
>FUSION-ENST00000523797.1:53551-ENST00000648948.2:147205|2128
IPAFWVWILL
>FUSION-ENST00000526328.6:309-ENST00000518696.5:13279|278
MGLLGQMVFLSVGL
>FUSION-ENST00000523797.1:53551-ENST00000648948.2:147205|1101
WVNFKQYMVDYVVGK
>FUSION-ENST00000523797.1:53551-ENST00000648948.2:147205|1249
MGSGFHSCAKAWRCER
>FUSION-ENST00000413987.1:2181-ENST00000652379.1:25317|294
LNTGTRPIVNKYR
>ENST00000356297.5|SNV-400817-C-A|1
EARKIVGAELQHITYSHWLPK
>FUSION-ENST00000413987.1:2181-ENST00000652379.1:25317|205
GSPRERGPCLGK
>FUSION-ENST00000523797.1:53551-ENST00000648948.2:147205|1829
LITVKRS
>FUSION-ENST00000405420.2:90944-ENST00000336686.9:54540|3
ACVLEWWHLSSGQSAAR
>FUSION-ENST00000413987.1:2181-ENST00000652379.1:25317|1042
MVTSTHKVPTERR
>ENST00000388914.7|SNV-37542-G-A|1
ENMLKDSNTQIEQLRK
>FUSION-ENST00000526328.6:309-ENST00000518696.5:13279|200
GAHCVAQAGLELVGSR
>FUSION-ENST00000523797.1:53551-ENST00000648948.2:147205|279
MLPIFYR
>ENST00000426898.2|SNV-132319-G-A|1
AALFTSSSLGSSIK
>FUSION-ENST00000413987.1:2181-ENST00000652379.1:25317|27
MYVCMYVSEMGFGVLSCCPR
>FUSION-ENST00000523797.1:53551-ENST00000648948.2:147205|106
YCMQPLLWKPASG
>FUSION-ENST00000591884.2:10090-ENST00000522162.1:137194|53
TGIFKVLFYTMSVICR
>FUSION-ENST00000413987.1:2181-ENST00000652379.1:25317|706
ETDPGWARLFFSLVRGFLVFLR
>FUSION-ENST00000413987.1:2181-ENST00000652379.1:25317|1522
MGFLHLGQAGLQLPTVGES
>FUSION-ENST00000413987.1:2181-ENST00000652379.1:25317|266
VNYAWAGR
>ENST00000458420.7|SNV-469429-G-C|2
DVNEFAPTFKQPAYKAVVTEGK
>ENST00000587582.1|SNV-220922-G-C|2
YDDEGGGEEDTEAFDIAAMWNPRQA
>FUSION-ENST00000523797.1:53551-ENST00000648948.2:147205|461
MKTQIHTLG
>FUSION-ENST00000523797.1:53551-ENST00000648948.2:147205|356
AHLLGNPQHWYL
>ENST00000311713.11|SNV-2614-A-T|2
HFCTEDGIFQGQR
>ENST00000236914.7|SNV-93301-G-A|3
LRSLQFDQQEFVCLKFLVLFSLDVK
>FUSION-ENST00000413987.1:2181-ENST00000652379.1:25317|1505
EINTKTESTV
>FUSION-ENST00000523797.1:53551-ENST00000648948.2:147205|2208
QSFTLVAQDGVQWR
>ENST00000519389.5|SNV-29702-C-G|2
MGHDGSTGKNLR
>FUSION-ENST00000523797.1:53551-ENST00000648948.2:147205|1197
QTSPLKGR
>FUSION-ENST00000413987.1:2181-ENST00000652379.1:25317|1228
VDLVSCLFHR
>FUSION-ENST00000523797.1:53551-ENST00000648948.2:147205|1926
VITYSQLYSAMTIK
>ENST00000257901.7|SNV-5140-C-A|3
AKQDMACLIKEYQEVMNSK
>FUSION-ENST00000523797.1:53551-ENST00000648948.2:147205|1576
FPGDARAGGLWTILGVARHWFSK
>ENST00000361249.4|SNV-53282-T-G|1
ALKYNPVVIDFEMQPIHEVLR
>ENST00000642197.1|SNV-18013-G-A|2
MTKKQQSK
>FUSION-ENST00000523797.1:53551-ENST00000648948.2:147205|1765
TWAKAWMLMR
>ENST00000579828.5|SNV-11934-T-C|2
SETVLDPIDK
>FUSION-ENST00000523797.1:53551-ENST00000648948.2:147205|1987
ILYYLLGIFESPTA
>FUSION-ENST00000523797.1:53551-ENST00000648948.2:147205|1438
SRSVAQAEVQWR
>FUSION-ENST00000567740.5:5063-ENST00000560676.5:258803|9
MLMFIYHR
[truncated: 120,616 more chars]
