# Supplementary material for: Identification of non-canonical peptides with moPepGen
Source: Nat Biotechnol. 2025 Jun 16;44(4):568–73. doi: 10.1038/s41587-025-02701-0 (PMC12680078; doi:10.1038/s41587-025-02701-0)
Supplement: Supplementary file 4 — Supplementary Data: Cancer cell line variant peptide database. Custom peptide database FASTA file for each of the 376 cell lines from the Cancer Cell Line Encyclopedia with proteomics characterization or used in the reference channel. Variant peptide FASTA files were produced by moPepGen as the result of cell-line-specific publicly available mutations and fusions. [file 41587_2025_2701_MOESM4_ESM.zip › ACH-000250.fasta]

>ENST00000409947.5|INDEL-49531-A-AA|1
SSSPKKTE
>ENST00000497036.5|SNV-3433-C-T|3
YSLLMRPWMTSR
>ENST00000469947.5|SNV-6485-C-T|1
LLSSWVRTCCR
>ENST00000650135.1|SNV-423254-G-T|2
NLVFSLKK
>ENST00000541537.5|SNV-9924-G-A|3
KCAVSSK
>ENST00000469581.1|SNV-138270-A-C|2
MPSSPTALPPLHHL
>ENST00000505066.5|SNV-12529-C-A|2
TITDSDISASSSWSDSTAAR
>ENST00000636830.1|SNV-15030-C-A|5
MASPGRAALPTAK
>ENST00000627282.2|SNV-25651-A-G|3
WLAQLVKNLQGGQVTDPRGIPLPPQ
>ENST00000646931.2|SNV-108644-C-G|2
EEHAIVLCNFFLYFGK
>ENST00000255324.10|SNV-89794-C-T|1
TNFDLDKKTADIISEQK
>ENST00000393382.7|SNV-12226-G-A|2
DGGVGIAGTWYFPR
>ENST00000598310.5|SNV-43260-G-T|13
MFTEEDRLSMLSSMTWHLEIAIL
>ENST00000337138.9|INDEL-31234-C-CT|1
SFFSQNEVYPN
>ENST00000379558.4|SNV-88753-G-A|2
VHFLSGR
>ENST00000257745.8|SNV-91698-A-G|6
RWLKQALEEGNSAILHR
>ENST00000552912.5|MNV-93725-CA-C|3
EKQKLYEK
>ENST00000522137.1|SNV-66506-G-A|7
MFLREGTSYKSSWNCSR
>ENST00000637271.1|SNV-241888-G-C|3
APVPAGAPWAGR
>ENST00000367734.4|SNV-282-A-C|2
ASSPDMDELYLRDHHHR
>ENST00000489018.1|SNV-22790-C-T|10
MGGCTSPMETRPALCTAPVAR
>ENST00000561457.2|SNV-2048-T-A|4
RVRSFHGPHTTCLHAASGPVR
>ENST00000273353.4|SNV-130115-G-A|1
NRIEVTRLK
>ENST00000346752.8|SNV-15345-G-T|2
SINIFPLHSESSSKK
>ENST00000544943.5|SNV-61024-G-A|2
VTQTSVK
>ENST00000637741.1|SNV-431353-G-A|3
IPFQLWDPTRSCHLR
>ENST00000505014.5|SNV-12693-G-T|3
SRLSSGLQLGSLGGGVKGGCQWPSR
>ENST00000465300.5|SNV-88753-G-A|3
WLRAWTTFAFYQRLLGECIS
>ENST00000598310.5|SNV-43260-G-T|1
ASGDCNIVREEVVKENAAGSPVMR
>ENST00000505014.5|SNV-12693-G-T|9
NTFRHSVVVPYEPPEFWFATGVSGR
>ENST00000644841.1|INDEL-52631-G-GT|2
APKAWWLTPVIPVL
>ENST00000540643.5|SNV-129457-G-A|4
RQASSLHR
>ENST00000553999.5|INDEL-31234-C-CT|3
GKEQNTQRSFFSQNE
>ENST00000650135.1|SNV-423254-G-T|5
EETLKNLVFSLK
>ENST00000262648.8|SNV-199117-T-C|3
HRHPHHHKPSPERY
>ENST00000367188.5|SNV-480-T-A|1
FWPPFYPRRSQAGSSK
>ENST00000425217.5|SNV-207796-G-C|2
TPNILTTVTPPGTPPMRK
>ENST00000256474.3|MNV-8048-AGC-A|1
CLQVVRTSQA
>ENST00000329357.6|SNV-1222-C-T|1
MPYLRLVLPITRR
>ENST00000367734.4|SNV-282-A-C|3
ASSPDMDELYLR
>ENST00000649367.1|SNV-60209-G-A|1
DVWLISNIILLWIYGSI
>ENST00000465697.1|SNV-17990-G-A|2
WRWELQNGP
>ENST00000317534.6|SNV-927-C-A|2
KGWLSLQTGNLDGEDHAAER
>ENST00000215790.12|SNV-27400-C-T|3
KICLRCQK
>ENST00000368789.2|SNV-717-G-A|4
NPVQCLPPASSGCAPSSGGCGPSSK
>ENST00000425427.6|SNV-107343-C-T|5
ISLNRSLPDIRYPNCNSK
>ENST00000522137.1|SNV-66506-G-A|2
SSWNCSRGCAATR
>ENST00000640633.1|SNV-2539-G-A|2
MAVTNVISLICFNTSYK
>ENST00000361804.5|SNV-16635-T-C|1
QTAAIHKDLEDTEANKEK
>ENST00000339582.7|MNV-719976-AC-A|3
ARGVLKCDISDLSLICSLG
>ENST00000256474.3|MNV-8048-AGC-A|2
ERCLQVVRTSQA
>ENST00000305533.10|SNV-4109-A-C|1
LLKVVIEDEQLVLGASQEPVGR
>ENST00000544943.5|SNV-61024-G-A|1
VTQTSVKNFQIVHK
>ENST00000490917.1|SNV-424-G-A|3
GVQVEKIYDLQSKCQG
>ENST00000263708.7|SNV-185249-A-G|3
QSKKNSWNQIHYSR
>ENST00000484512.1|MNV-1946-GA-G|7
MQAGTRSKSSAGK
>ENST00000483516.1|INDEL-52631-G-GT|7
SFFQNSK
>ENST00000457545.7|INDEL-28669-C-CGTG|4
LSDEEMATILSFNRNWRAFDVFK
>ENST00000650135.1|SNV-423254-G-T|6
SKEETLKNLVFSLK
>ENST00000552912.5|MNV-93725-CA-C|2
QKLYEKVMVQI
>ENST00000469947.5|SNV-6485-C-T|4
RLLSSWVR
>ENST00000435990.5|SNV-18485-A-G|1
DRGALKR
>ENST00000263026.10|MNV-67367-AC-A|1
TKDLITY
>ENST00000457545.7|SNV-20328-C-T|6
EDLFIVSKVWPTFFER
>ENST00000529265.5|SNV-7387-A-G|6
MPTTGLVSR
>ENST00000361715.6|INDEL-52631-G-GT|15
EYEEEFFSEFKAPKDK
>ENST00000541544.1|SNV-1446-G-A|4
AWREPSR
>ENST00000522137.1|SNV-66506-G-A|6
FLREGTSYKSSWNCSR
>ENST00000575584.5|SNV-9838-C-A|2
TKLLVSDSSRPGWLNFR
>ENST00000505014.5|SNV-12693-G-T|6
HSVVVPYEPPEFWFATGVSGRRG
>ENST00000469100.5|SNV-42073-A-G|4
SCRLTSEFLR
>ENST00000522137.1|SNV-66506-G-A|3
SSWNCSR
>ENST00000381403.4|SNV-43260-G-T|1
EHDMASGDCNIVREEVVK
>ENST00000425217.5|SNV-207796-G-C|6
HAVRTPPRTPNILTTVTPPGTPPMR
>ENST00000598310.5|SNV-43260-G-T|10
MLSSMTWHLEIAIL
>ENST00000256339.8|SNV-288561-G-A|5
QKSLDIGNADSLLFTLDK
>ENST00000361558.7|SNV-33759-A-T|1
TVSSNGPTTSSSS
>ENST00000379800.4|SNV-424-G-A|6
MTNNSSSK
>ENST00000367996.6|SNV-7491-G-T|1
FSYGYNNVVTIPAGATHILVR
>FUSION-ENST00000495034.5:60461-ENST00000514060.2:180|1
LFNQMCQM
>ENST00000448743.5|SNV-11294-G-A|4
WALRFSIRPLSCSSQLQAAPAVQTK
>ENST00000356770.8|SNV-56938-A-T|4
LKNQEYETLDHLECDLYLMFENAK
>ENST00000488174.5|SNV-4809-A-G|3
MCTREEGSCRR
>ENST00000361070.9|SNV-34237-A-C|3
MLSTANLK
>ENST00000496534.1|SNV-12226-C-T|1
ASHGELLTPVAGGEERALQK
>ENST00000483516.1|INDEL-52631-G-GT|5
SFFQNSKLLKTSMLK
>ENST00000469100.5|SNV-42073-A-G|6
LQADFRISEECIAQWKQTNFMTK
>ENST00000379558.4|SNV-88753-G-A|1
VHFLSGRAVLDVTDR
>ENST00000561457.2|SNV-2048-T-A|1
SFHGPHTTCLHAASGPVRASHLAR
>ENST00000268251.13|SNV-101839-C-A|4
REDLINNAAHAGK
>ENST00000372876.2|SNV-656-C-A|3
DVLLNELSNCTVR
>ENST00000541537.5|SNV-9924-G-A|8
AALKNPMK
>ENST00000498666.5|SNV-30497-C-T|3
MQVAACLEEIGWRNVTR
>ENST00000488174.5|SNV-4809-A-G|2
CTREEGSCRR
>ENST00000378623.6|SNV-34769-G-A|2
DIVVEPMDGYMYWTDWGASPK
>ENST00000424776.5|SNV-1137-G-T|4
DHSPKAYSGCR
>FUSION-ENST00000367634.6:60461-ENST00000514060.2:180|1
AIQPDVPDVTSR
>ENST00000256339.8|SNV-288561-G-A|4
QKSLDIGNADSLLFTLDKHR
>ENST00000627282.2|SNV-25651-A-G|4
WLAQLVKNLQGGQVTDPR
>ENST00000528737.5|INDEL-10184-A-AACAAACT|4
VTFGYEELKDKETNYK
>ENST00000642442.1|SNV-6216-C-T|4
MPANPPALR
>ENST00000367478.9|SNV-30000-A-T|2
AIESMEQQFSELK
>ENST00000425217.5|SNV-207796-G-C|4
TPPRTPNILTTVTPPGTPPMRK
>ENST00000564349.5|INDEL-97550-A-AA|1
ELTGIKAGSS
>ENST00000367188.5|SNV-480-T-A|5
AGFRFWPPFYPR
>ENST00000368804.5|SNV-6487-C-T|1
FCEEEQQLSRQERDR
>ENST00000637271.1|SNV-241888-G-C|1
APVPAGAPWAGRSIWMRQA
>ENST00000397885.3|SNV-33689-G-A|2
HLVLKWLIEQDK
>ENST00000368804.5|SNV-6487-C-T|6
DRKFCEEEQQLSR
>ENST00000368804.5|SNV-6487-C-T|5
KFCEEEQQLSR
>ENST00000553999.5|INDEL-31234-C-CT|2
EQNTQRSFFSQNE
>ENST00000295213.9|SNV-31152-T-A|4
SYDSDFTAPLVLYHVWPALK
>ENST00000558583.3|SNV-333534-C-G|2
VEDEARAFSPEHGPAK
>ENST00000626877.1|SNV-15928-A-T|1
MLQDLSI
>ENST00000637271.1|SNV-241888-G-C|14
MPLRDVTAKGTCACWCPLGR
>ENST00000361804.5|SNV-16635-T-C|5
RQTAAIHK
>ENST00000505186.1|SNV-10846-T-G|4
MGSKGVGTHRWAHLCPECD
>ENST00000489615.5|SNV-641039-T-A|3
ELELLGMGHR
>ENST00000646931.2|SNV-108644-C-G|1
EEHAIVLCNFFLYFGKK
>ENST00000488174.5|SNV-4809-A-G|7
GRGQLQEAIEHYR
>ENST00000359276.9|INDEL-19737-A-AA|8
NQTHPKQRPR
>ENST00000648341.1|SNV-826-C-T|3
WPQRPQLTESR
>ENST00000619578.4|SNV-241888-G-C|3
GTCACWCPLGR
>ENST00000397712.7|SNV-68045-T-C|6
KKATSEIFHSQPFLATGSNLR
>ENST00000264926.7|SNV-439-G-C|2
DSLAESRWPPGLAVMNTIDDLLR
>ENST00000570803.5|SNV-3252-G-A|1
DAQAHPGHPRAVPTQCDVPPNSR
>ENST00000262648.8|SNV-199117-T-C|2
HPHHHKPSPER
>ENST00000256339.8|SNV-288561-G-A|3
SLDIGNADSLLFTLDK
>ENST00000367996.6|SNV-7491-G-T|2
KFSYGYNNVVTIPAGATHILVR
>ENST00000457545.7|SNV-20328-C-T|3
VWPTFFERSLVR
>ENST00000376603.6|SNV-46343-C-A|2
AEAAWALGQIGR
>ENST00000479942.5|SNV-79863-G-A|2
MHGLSQEVTTGLSNSGIYAAKSVRK
>ENST00000552912.5|MNV-93725-CA-C|1
LYEKVMVQI
>ENST00000257745.8|SNV-91698-A-G|5
WLKQALEEGNSAILHR
>ENST00000257745.8|SNV-91698-A-G|1
QALEEGNSAILHRFNSPCQERSR
>ENST00000379800.4|SNV-424-G-A|2
MTNNSSSKAELVVGGKYK
>ENST00000358912.5|SNV-49454-G-A|2
DGKDHECPMCR
>ENST00000264926.7|SNV-439-G-C|3
MDSLAESRWPPGLAVMNTIDDLLR
>ENST00000379987.6|SNV-45337-C-T|4
TCVDVDECATGRASCLR
>ENST00000424776.5|SNV-1137-G-T|2
AYSGCRSSSSNGYSR
>ENST00000646667.1|SNV-67045-G-A|1
DIKQGNLPPGYK
>ENST00000558583.3|SNV-333534-C-G|4
GNLPLHPVRVEDEAR
>ENST00000488174.5|SNV-4809-A-G|6
GRGQLQEAIEHYRHALR
>ENST00000373296.8|SNV-15928-A-T|1
ICPSNFWQQQPLVLPAPER
>ENST00000634606.1|SNV-160370-G-A|1
SWDDSFWKMIGLEDFVADNYSK
>ENST00000637271.1|SNV-241888-G-C|4
SQPRAPVPAGAPWAGRSIWMR
>ENST00000367188.5|SNV-480-T-A|3
FWPPFYPR
>ENST00000381677.4|SNV-199-G-A|4
LISEKEYETLENVTDLLKK
>ENST00000368789.2|SNV-717-G-A|2
GGCFLNHHRR
>ENST00000637271.1|SNV-241888-G-C|5
MSQPRAPVPAGAPWAGRSIWMR
>ENST00000489018.1|SNV-22790-C-T|6
METRPALCTAPVAR
>ENST00000542832.1|SNV-9924-G-A|1
MKCAVSS
>ENST00000490337.5|SNV-82981-T-C|1
QPGFSVAGKDKSPK
>ENST00000598310.5|SNV-43260-G-T|4
MASGDCNIVREEVVK
>ENST00000634606.1|SNV-160370-G-A|4
SLCSLVCKWTYSAEKSWDDSFWK
>ENST00000487985.1|SNV-55837-C-T|1
EHDFDPISNPEECDSDPWIYHPKSH
>ENST00000636830.1|SNV-15030-C-A|3
AALPTAK
>ENST00000311764.3|SNV-3375-C-G|2
GLKFPTQDR
>ENST00000368653.7|SNV-18818-C-G|4
KLTETSGETTHTDK
>ENST00000498666.5|SNV-30497-C-T|5
MQVAACLEEIGWR
>ENST00000329357.6|SNV-1222-C-T|2
MPYLRLVLPITR
>ENST00000575154.1|SNV-34237-A-C|1
LSTANLKSSQYIPMHGKQIR
>ENST00000637271.1|SNV-241888-G-C|2
APVPAGAPWAGRSIWMR
>ENST00000470323.5|SNV-9643-A-G|2
IHCVAFVFDASSIQYFSSQVIVK
>ENST00000255305.10|SNV-94471-A-T|2
IAAEHCIPLLTSFLEER
>ENST00000498666.5|SNV-30497-C-T|2
QVAACLEEIGWR
>ENST00000513104.6|SNV-151986-G-T|2
EIKQDISSLRY
>ENST00000489018.1|SNV-22790-C-T|4
METRPALCTAPVARAR
>ENST00000361715.6|INDEL-52631-G-GT|9
GTPSDYKK
>ENST00000649367.1|SNV-60209-G-A|4
MAYFKHHFTLDIWQYLAQPWG
>ENST00000505014.5|SNV-12693-G-T|1
LSSGLQLGSLGGGVKGGCQWPSR
>ENST00000672467.1|SNV-102960-C-T|1
CGPMSLMR
>ENST00000446604.6|SNV-58596-G-C|3
MWQAIQAVVKNTQR
>ENST00000505186.1|SNV-10846-T-G|5
GTPLSRV
>ENST00000469581.1|SNV-138270-A-C|6
KVTMAMPSSPTALPPLHHL
>ENST00000295888.8|SNV-275872-G-A|2
EKAKTITLK
>ENST00000471162.5|SNV-7016-G-A|6
HLSSHRLDEYWDRQHNR
>ENST00000561457.2|SNV-2048-T-A|3
VRSFHGPHTTCLHAASGPVR
>ENST00000575154.1|SNV-34237-A-C|5
LSTANLK
>ENST00000637271.1|SNV-241888-G-C|6
SQPRAPVPAGAPWAGR
>ENST00000380473.8|SNV-24245-T-C|1
QQTGTLKNCLPWKIPASMK
>ENST00000361715.6|INDEL-52631-G-GT|17
EYEEEFFSEFK
>ENST00000397712.7|SNV-68045-T-C|3
ATSEIFHSQPFLATGSNLR
>ENST00000295888.8|SNV-275872-G-A|1
AKTITLK
>ENST00000367467.8|SNV-247455-G-C|5
LVKTFSKGDSR
>ENST00000380473.8|SNV-36355-C-T|1
TYPDFLMLLNSFTSS
>ENST00000357162.6|SNV-686328-A-C|1
LDQIHLFLKKIK
>ENST00000637271.1|SNV-241888-G-C|7
MSQPRAPVPAGAPWAGR
>ENST00000649367.1|SNV-60209-G-A|2
HHFTLDIWQYLAQPWG
>ENST00000256339.8|SNV-288561-G-A|6
SFKQKSLDIGNADSLLFTLDK
>ENST00000575584.5|SNV-9838-C-A|3
VDAISAECPSLKTK
>ENST00000457545.7|SNV-20328-C-T|2
VWPTFFERSLVRK
>ENST00000554201.1|SNV-5358-G-T|5
ASLRGGEPAWR
>ENST00000484512.1|MNV-1946-GA-G|1
TQTKFCSI
>ENST00000397712.7|SNV-39529-T-C|2
TPDLLTMKNLDSK
>ENST00000496534.1|SNV-12226-C-T|2
MASHGELLTPVAGGEERALQK
>ENST00000395474.7|SNV-7016-G-A|3
LDEYWDRQHNR
>ENST00000489018.1|SNV-22790-C-T|7
GGCTSPMETRPALCTAPVARAR
>ENST00000484512.1|MNV-1946-GA-G|6
QAGTRSKSSAGK
>ENST00000379987.6|SNV-45337-C-T|3
TCVDVDECATGRASCLRFR
>ENST00000642442.1|SNV-6216-C-T|1
PANPPALRSWV
>ENST00000490337.5|SNV-82981-T-C|2
QPGFSVAGKDK
>ENST00000527008.1|SNV-3375-C-G|4
MVSRGLKFPTQDR
>ENST00000540643.5|SNV-129457-G-A|3
RQASSLHRWLELNR
>ENST00000547058.6|SNV-2821-G-A|7
LRVILGVTIPADSNEKHLQVIGYK
>ENST00000469100.5|SNV-42073-A-G|3
SCRLTSEFLRSASHSGSKPTS
>ENST00000361070.9|SNV-34237-A-C|1
MLSTANLKSSQYIPMHGKQIR
>ENST00000461906.1|SNV-3574-G-A|2
EIQRFSLMTLR
>ENST00000367478.9|SNV-30000-A-T|3
RAIESMEQQFSELKK
>ENST00000505014.5|SNV-12693-G-T|2
LSSGLQLGSLGGGVK
>ENST00000513749.5|SNV-12529-C-A|1
GHFDPGPDHHRQ
>ENST00000465300.5|SNV-88753-G-A|7
MVESLDNLCLLPALAGRVHFLSGR
>ENST00000361715.6|INDEL-52631-G-GT|11
HAKGTPSDYKK
>ENST00000381677.4|SNV-199-G-A|5
LISEKEYETLENVTDLLK
>ENST00000376603.6|SNV-46343-C-A|1
AEAAWALGQIGRHTPEHAR
>ENST00000524490.5|SNV-78280-G-A|2
ITTIPMTSKPNMIVVQK
>ENST00000375850.3|SNV-826-C-T|1
WPQRPQLTEVRGGPGR
>ENST00000476339.1|SNV-102119-G-A|5
MATVPAK
>ENST00000333447.11|SNV-401357-C-T|3
TGSLIEPTIPRTHLDTSVELR
>ENST00000469947.5|SNV-6485-C-T|3
RLLSSWVRTCCR
>ENST00000602976.1|SNV-7824-G-A|1
HLPLPLLAGAQLQFPHVPHHSR
>ENST00000449549.4|SNV-1172-C-G|2
EIHFLAWASAFCRDVRFVFK
>ENST00000648341.1|SNV-826-C-T|4
HPLGCRWPQRPQLTESRCR
>ENST00000265593.9|SNV-15030-C-A|1
EGSPSDSEDKCQ
>ENST00000495087.5|SNV-439-G-C|1
MNTALSV
>ENST00000359276.9|INDEL-19737-A-AA|4
TEGFRPVSR
>ENST00000361715.6|INDEL-52631-G-GT|7
KFKPCSIR
>ENST00000626877.1|SNV-15928-A-T|5
STCLYATRFVHLIFGNSNLLFYR
>ENST00000495087.5|SNV-439-G-C|3
DSLAESRWPPGLAVMNTALSV
>ENST00000380473.8|SNV-24245-T-C|5
SHLNEDIFLWTLPHR
>ENST00000469581.1|SNV-138270-A-C|1
PSSPTALPPLHHL
>ENST00000495087.5|SNV-439-G-C|2
WPPGLAVMNTALSV
>ENST00000489615.5|SNV-641039-T-A|6
SKLVNEYACRELELLGMGHR
>ENST00000602976.1|SNV-7824-G-A|3
MARHLPLPLLAGAQLQFPHVPHHSR
>ENST00000395474.7|SNV-7016-G-A|4
LACHVMHLSSHRLDEYWDRQHNR
>ENST00000476339.1|SNV-102119-G-A|1
ATVPAKVSKNSETFPTILEEAK
>ENST00000555122.1|SNV-31316-G-A|1
LEGNLSLADKGMTAKDSK
>ENST00000356770.8|SNV-56938-A-T|2
NQEYETLDHLECDLYLMFENAK
>ENST00000470179.5|SNV-83805-C-T|1
MMLKIAFACTVL
>ENST00000478254.5|SNV-14513-A-G|1
VHADMMEASTEK
>ENST00000357387.8|SNV-122004-C-A|6
LAKQCEVLSIRGTCVYVLGLIDK
>ENST00000361445.9|SNV-57957-T-C|5
LSLELLKDSSSPSLRSCR
>ENST00000638087.1|INDEL-121297-A-AA|2
VLQIVDNTVSRQKNGLQG
>ENST00000373644.5|SNV-12964-C-T|2
NCLALGGSMSPTSVIK
>ENST00000339772.9|SNV-13217-C-G|1
YICSEMDLGGLPSWLLQDPGMRLR
>ENST00000541537.5|SNV-9924-G-A|5
NPMKCAVSSKYQTVEK
>ENST00000367734.4|SNV-282-A-C|1
ASSPDMDELYLRDHHHRHHHHQESR
>ENST00000368804.5|SNV-6487-C-T|3
FCEEEQQLSR
>ENST00000469581.1|SNV-138270-A-C|3
AMPSSPTALPPLHHL
>ENST00000478254.5|SNV-14513-A-G|2
LARVHADMMEASTEK
>ENST00000644841.1|INDEL-52631-G-GT|3
EYEEEFFSEFKAPKAWWLTPVIPVL
>ENST00000367467.8|SNV-247455-G-C|3
TFSKGDSRGLIKPPK
>ENST00000391417.5|SNV-525-A-G|1
CRPFYCADH
>ENST00000575154.1|SNV-34237-A-C|3
LSTANLKSSQYIPMHGK
>ENST00000528737.5|INDEL-10184-A-AACAAACT|1
ETNYKLLFC
>ENST00000575584.5|SNV-9838-C-A|6
SIITSDSLAPRVDAISAECPSLK
>ENST00000650617.1|SNV-6216-C-T|1
TCLQTLQPSDHGSRRVGMLAVLLK
>ENST00000489615.5|SNV-641039-T-A|2
ELELLGMGHRLFVPR
>ENST00000479942.5|SNV-79863-G-A|3
HGLSQEVTTGLSNSGIYAAKSVR
>ENST00000483516.1|INDEL-52631-G-GT|10
KKSFFQNSK
>ENST00000489018.1|SNV-22790-C-T|5
ETRPALCTAPVAR
>ENST00000262187.10|MNV-29156-CTAC-C|1
SSLTIQFVEGQFVDSDPTIENTFTK
>ENST00000555122.1|SNV-31316-G-A|2
LEGNLSLADKGMTAK
>ENST00000397712.7|SNV-68045-T-C|5
KATSEIFHSQPFLATGSNLR
>ENST00000484512.1|MNV-1946-GA-G|3
SSAGKTQTK
>ENST00000558374.5|SNV-16063-T-C|3
EPPDLHVPERPGARSAR
>ENST00000636830.1|SNV-15030-C-A|1
TNANEPLVGGLGWC
>ENST00000372989.5|SNV-41512-T-C|4
DSLDKSGPFPEWKK
>ENST00000263026.10|MNV-67367-AC-A|2
ETEENKTKDLITY
>ENST00000433571.2|SNV-146547-C-T|2
MQLILSSSVTIIMAQAK
>ENST00000469100.5|SNV-42073-A-G|7
LQADFRISEECIAQWK
>ENST00000490337.5|SNV-82981-T-C|3
QPGFSVAGK
>ENST00000368653.7|SNV-18818-C-G|2
LTETSGETTHTDK
>ENST00000379800.4|SNV-424-G-A|1
TNNSSSKAELVVGGKYK
>ENST00000505014.5|SNV-12693-G-T|7
HSVVVPYEPPEFWFATGVSGRR
>ENST00000368226.8|SNV-430929-C-T|1
MILINPEGRK
>ENST00000505186.1|SNV-10846-T-G|6
MGTPLSRV
>ENST00000361558.7|SNV-33759-A-T|5
RPDNQLVILKPGDFK
>ENST00000333447.11|SNV-401357-C-T|2
THLDTSVELR
>ENST00000425217.5|SNV-207796-G-C|1
TPNILTTVTPPGTPPMRKK
>ENST00000585672.5|SNV-7982-G-A|1
QKRPSSARR
>ENST00000255324.10|SNV-89794-C-T|3
TNFDLDK
>FUSION-ENST00000495034.5:60461-ENST00000514060.2:180|3
MFQYLKLFNQMCQM
>ENST00000441802.7|SNV-18564-A-G|2
REVEVLATVTLNNLNDNTPLFEK
>ENST00000540643.5|SNV-129457-G-A|2
QASSLHR
>ENST00000472364.1|SNV-98058-G-A|2
SHTATSALCRSIK
>ENST00000357387.8|SNV-122004-C-A|4
QCEVLSIRGTCVYVLGLIDKTK
>ENST00000397712.7|SNV-68045-T-C|4
KATSEIFHSQPFLATGSNLRK
>ENST00000294016.8|SNV-108995-G-T|1
CSCAEALLSGFEVIDGSQVSSCPR
>ENST00000553999.5|INDEL-31234-C-CT|1
SFFSQNE
>ENST00000376704.3|SNV-6890-C-A|1
NTWVWMAR
>ENST00000372989.5|SNV-41512-T-C|3
SGPFPEWK
>ENST00000524490.5|SNV-78280-G-A|1
ITTIPMTSKPNMIVVQKTTGK
>ENST00000558583.3|SNV-333534-C-G|5
HLAELAAKGNLPLHPVRVEDEAR
>ENST00000565281.5|SNV-30312-A-T|3
SCCLPSSVQICVPFWEALIGML
>ENST00000359062.3|SNV-267985-C-G|5
CGRIVSQVSYR
>ENST00000527008.1|SNV-3375-C-G|3
VSRGLKFPTQDR
>ENST00000424776.5|SNV-1137-G-T|3
DHSPKAYSGCRSSSSNGYSR
>ENST00000469100.5|SNV-42073-A-G|9
VFEKLQADFR
>ENST00000513104.6|SNV-8781-G-C|3
CNECTEKQPKDSFSHSR
>ENST00000478254.5|SNV-14513-A-G|3
LQRLARVHADMMEASTEK
>ENST00000649367.1|SNV-60209-G-A|5
CMAYFKHHFTLDIWQYLAQPWG
>ENST00000461906.1|SNV-3574-G-A|3
WKEIQRFSLMTLR
>ENST00000359276.9|INDEL-19737-A-AA|7
NQTHPKQRPRTEGFRPVSR
>ENST00000460680.6|SNV-424-G-A|2
IYDLQSKCQGPVYGFIFLFK
>ENST00000395474.7|SNV-7016-G-A|2
LDEYWDRQHNRHR
>ENST00000505821.1|SNV-45337-C-T|1
ASCLRFRQCVNT
>ENST00000619578.4|SNV-241888-G-C|4
DVTAKGTCACWCPLGRK
>ENST00000554201.1|SNV-5358-G-T|6
AVCSFCRASLRGGEPAWR
>ENST00000483516.1|INDEL-52631-G-GT|8
KSFFQNSKLLK
>ENST00000361804.5|SNV-16635-T-C|4
RQTAAIHKDLEDTEANK
>ENST00000441802.7|SNV-18564-A-G|1
EVEVLATVTLNNLNDNTPLFEK
>ENST00000476339.1|SNV-102119-G-A|4
MATVPAKVSK
>ENST00000460680.6|SNV-424-G-A|3
IYDLQSK
>ENST00000346752.8|SNV-15345-G-T|5
TRSINIFPLHSESSSK
>ENST00000376704.3|SNV-6890-C-A|3
FDRATCVLAHTGITGGRNTWVWMAR
>ENST00000489018.1|SNV-22790-C-T|1
ETRPALCTAPVARARVSPATSPSC
>ENST00000468395.1|MNV-1946-GA-G|7
QVPEVSPQQEKHKQNFAPFNVLVPR
>ENST00000381403.4|SNV-43260-G-T|2
EHDMASGDCNIVR
>ENST00000504618.1|SNV-1248-G-T|4
MNGFTPDEMSRCGDAA
>ENST00000425217.5|SNV-207796-G-C|5
TPPRTPNILTTVTPPGTPPMR
>ENST00000417564.3|SNV-98058-G-A|1
MSHTATSALCRSIKLQCELYPSR
>ENST00000378623.6|SNV-34769-G-A|1
DIVVEPMDGYMYWTDWGASPKIER
>ENST00000373644.5|SNV-12964-C-T|3
VIPDLNLRNCLALGGSMSPTSVIK
>ENST00000541537.5|SNV-9924-G-A|7
AALKNPMKCAVSSK
>ENST00000558374.5|SNV-16063-T-C|1
SQDAAPRPWSALISSSGFLTAL
>ENST00000564349.5|INDEL-97550-A-AA|2
MELTGIKAGSS
>ENST00000520776.5|SNV-38184-A-G|2
MGIPVNREILEEVTK
>ENST00000505066.5|SNV-12529-C-A|1
TITDSDISASSSWSDSTAARHSR
>ENST00000496534.1|SNV-12226-C-T|4
MASHGELLTPVAGGEER
>ENST00000565281.5|SNV-30312-A-T|4
MSCCLPSSVQICVPFWEALIGML
>ENST00000571133.6|SNV-1210-A-C|1
NNNYGLLLNENESLFLMVVLWK
>ENST00000359062.3|SNV-267985-C-G|2
IVSQVSYRLFEDMGLFEAFK
>ENST00000529265.5|SNV-7387-A-G|1
PTTGLVSRWCIHRW
>ENST00000425427.6|SNV-107343-C-T|4
SLPDIRYPNCNSK
>ENST00000339772.9|SNV-13217-C-G|2
YICSEMDLGGLPSWLLQDPGMR
>ENST00000368653.7|SNV-18818-C-G|1
LTETSGETTHTDKVPGGEDK
>ENST00000489615.5|SNV-641039-T-A|4
LVNEYACRELELLGMGHRLFVPR
>ENST00000298440.5|MNV-7104-CT-C|1
MHYLPVIYGIIFPWDFQAMQ
>ENST00000636830.1|SNV-15030-C-A|4
ASPGRAALPTAK
>ENST00000598310.5|SNV-43260-G-T|11
LSMLSSMTWHLEIAIL
>ENST00000381677.4|SNV-199-G-A|1
EYETLENVTDLLKKSR
>ENST00000357162.6|SNV-686328-A-C|3
LDQIHLFLK
>ENST00000273353.4|SNV-130115-G-A|5
KQQCTIDSLQSSLDSEAKNR
>ENST00000602976.1|SNV-7824-G-A|2
ARHLPLPLLAGAQLQFPHVPHHSR
>ENST00000372989.5|SNV-41512-T-C|1
SGPFPEWKKMSAPK
>ENST00000469100.5|SNV-42073-A-G|5
SSRSCRLTSEFLR
>ENST00000468395.1|MNV-1946-GA-G|9
QVPEVSPQQEK
>ENST00000471162.5|SNV-7016-G-A|2
MSIGTGNTIGIGWLR
>ENST00000449549.4|SNV-1172-C-G|1
DVRFVFK
>ENST00000507686.1|SNV-10846-T-G|4
EVLTSRNTQMGTPLSRV
>ENST00000375850.3|SNV-826-C-T|2
WPQRPQLTEVR
>ENST00000457545.7|SNV-20328-C-T|4
VWPTFFER
>ENST00000544943.5|SNV-61024-G-A|3
GRVTQTSVKNFQIVHK
>ENST00000598310.5|SNV-43260-G-T|9
LSSMTWHLEIAIL
>ENST00000346752.8|SNV-15345-G-T|4
TRSINIFPLHSESSSKK
>ENST00000627282.2|SNV-25651-A-G|5
RWLAQLVKNLQGGQVTDPR
>ENST00000358912.5|SNV-49454-G-A|1
DHECPMCR
>ENST00000397712.7|SNV-39529-T-C|1
TPDLLTMKNLDSKVNIIPVIAK
>ENST00000317534.6|SNV-927-C-A|1
GWLSLQTGNLDGEDHAAER
>ENST00000645207.1|SNV-3574-G-A|1
RSSVSPS
>ENST00000372989.5|SNV-41512-T-C|5
DSLDKSGPFPEWK
>ENST00000469793.1|SNV-439-G-C|1
NTIDDLLR
>ENST00000381405.5|SNV-43260-G-T|3
SSNRFVSLTEHDMASGDCNIVR
>ENST00000262648.8|SNV-199117-T-C|5
SHLKHRHPHHHKPSPER
>ENST00000433571.2|SNV-146547-C-T|1
QLILSSSVTIIMAQAK
>ENST00000397885.3|SNV-33689-G-A|3
DGELHIAEHPARHLVLKWLIEQDK
>ENST00000359276.9|INDEL-19737-A-AA|2
TEGFRPVSRSDCLPKFNAH
>ENST00000598310.5|SNV-43260-G-T|8
MTWHLEIAIL
>ENST00000488174.5|SNV-4809-A-G|4
CTREEGSCR
>ENST00000649530.1|SNV-72353-C-T|1
FSLTPENSWTLK
>ENST00000619578.4|SNV-241888-G-C|2
GTCACWCPLGRK
>ENST00000649367.1|SNV-60209-G-A|3
AYFKHHFTLDIWQYLAQPWG
>ENST00000382844.2|SNV-3736-C-T|2
TQKVCIEGSLWWTYTSSIFFR
>ENST00000229812.8|MNV-32042-AG-A|1
DTLTEEETHFI
>ENST00000490337.5|SNV-82981-T-C|5
RQPGFSVAGK
>ENST00000541537.5|SNV-9924-G-A|4
MKCAVSSK
>ENST00000356770.8|SNV-56938-A-T|1
NQEYETLDHLECDLYLMFENAKR
>ENST00000368804.5|SNV-6487-C-T|4
KFCEEEQQLSRQER
>ENST00000489018.1|SNV-22790-C-T|2
METRPALCTAPVARARVSPATSPSC
>ENST00000255324.10|SNV-89794-C-T|4
SLEVPLEQEDSVVTNCIKTNFDLDK
>ENST00000575584.5|SNV-9838-C-A|1
TKLLVSDSSRPGWLNFRELLR
>ENST00000373644.5|SNV-12964-C-T|1
NCLALGGSMSPTSVIKFLLAGSK
>ENST00000357387.8|SNV-122004-C-A|2
GTCVYVLGLIDKTK
>ENST00000361371.10|SNV-57631-C-A|2
EKTMLPYHIPHLACSVYHMTLK
>ENST00000524481.5|SNV-430929-C-T|2
ILINPEGR
>ENST00000268251.13|SNV-101839-C-A|1
EDLINNAAHAGKALLTGLLDLQAR
>ENST00000226355.5|SNV-4173-A-C|1
HTFSHCCSKVDAQRR
>ENST00000416614.7|SNV-6691-C-G|1
HNEIVDSDSDAEDR
>ENST00000264935.6|SNV-26849-G-A|1
SWGSCRSLHSNEAFLAQAR
>ENST00000513243.5|SNV-12529-C-A|4
QDRTITDSDISASSSWSDSTAAR
>ENST00000487985.1|SNV-55837-C-T|2
EHDFDPISNPEECDSDPWIYHPK
>ENST00000368653.7|SNV-18818-C-G|3
KLTETSGETTHTDKVPGGEDK
>ENST00000650617.1|SNV-6216-C-T|2
TCLQTLQPSDHGSRR
>ENST00000295213.9|SNV-31152-T-A|6
YRRSYDSDFTAPLVLYHVWPALK
>ENST00000469100.5|SNV-42073-A-G|8
VFEKLQADFRISEECIAQWK
>ENST00000558583.3|SNV-333534-C-G|3
GNLPLHPVRVEDEARAFSPEHGPAK
>ENST00000333447.11|SNV-401357-C-T|1
THLDTSVELRYSVGSLVDSQSDYR
>ENST00000380473.8|SNV-24245-T-C|3
QQTGTLK
>ENST00000513243.5|SNV-12529-C-A|5
MQDRTITDSDISASSSWSDSTAAR
>ENST00000506729.6|SNV-108026-G-C|3
LRSLALGVSYVIFR
>ENST00000555122.1|SNV-24481-G-C|2
MPPQKRVLA
>ENST00000513104.6|SNV-8781-G-C|4
CNECTEKQPK
>ENST00000544943.5|SNV-61024-G-A|5
APVWNSDTQSYVLNFRGRVTQTSVK
>ENST00000262304.9|SNV-24923-G-T|1
QFVQLGDDAWLVACAWPPFPYR
>ENST00000393382.7|SNV-12226-G-A|1
DGGVGIAGTWYFPRASSQAR
>ENST00000472364.1|SNV-98058-G-A|3
SHTATSALCR
>ENST00000357387.8|SNV-122004-C-A|3
GTCVYVLGLIDK
>ENST00000361371.10|SNV-57631-C-A|1
TMLPYHIPHLACSVYHMTLK
>ENST00000465300.5|SNV-88753-G-A|2
AWTTFAFYQRLLGECIS
>ENST00000361445.9|SNV-57957-T-C|4
DSSSPSLRSCR
>ENST00000479942.5|SNV-79863-G-A|5
HGLSQEVTTGLSNSGIYAAK
>ENST00000361715.6|INDEL-52631-G-GT|4
FKPCSIRLLLENGTR
>ENST00000626877.1|SNV-15928-A-T|2
FVHLIFGNSNLLFYRLLKD
>ENST00000422508.6|SNV-72353-C-T|1
QNSTMFSLTPENSWTLK
>ENST00000264935.6|SNV-26849-G-A|3
KTALQAALLETLLDLVDRSWGSCR
>ENST00000513104.6|SNV-8781-G-C|2
QPKDSFSHSR
>ENST00000505014.5|SNV-12693-G-T|5
MSRLSSGLQLGSLGGGVK
>ENST00000558374.5|SNV-16063-T-C|4
SGNREPPDLHVPERPGARSAR
>ENST00000295213.9|SNV-31152-T-A|5
RSYDSDFTAPLVLYHVWPALK
>ENST00000256339.8|SNV-288561-G-A|2
SLDIGNADSLLFTLDKHR
>ENST00000331493.7|SNV-38184-A-G|2
GGRVSTDDVFAVLDSMGIPVNR
>ENST00000457545.7|INDEL-28669-C-CGTG|1
AFDVFKEFSHLEDFPFDAEY
>ENST00000435990.5|SNV-18485-A-G|3
MLPYNNKDRGALK
>ENST00000482969.5|SNV-3433-C-T|2
MYSLLMRPWMTSRT
>ENST00000542832.1|SNV-9924-G-A|2
NPMKCAVSS
>ENST00000505186.1|SNV-10846-T-G|3
GSKGVGTHRWAHLCPECD
>ENST00000544943.5|SNV-61024-G-A|4
GRVTQTSVK
>ENST00000268251.13|SNV-101839-C-A|3
REDLINNAAHAGKALLTGLLDLQAR
>ENST00000367734.4|SNV-282-A-C|4
NSDSSSVSSRASSPDMDELYLR
>ENST00000489018.1|SNV-22790-C-T|8
MGGCTSPMETRPALCTAPVARAR
>ENST00000644861.2|SNV-91035-T-G|4
FEIKEVILECTK
>ENST00000446604.6|SNV-58596-G-C|2
WQAIQAVVKNTQR
>ENST00000263708.7|SNV-185249-A-G|1
NSWNQIHYSR
>ENST00000470323.5|SNV-9643-A-G|3
DRIHCVAFVFDASSIQYFSSQVIVK
>ENST00000329357.6|SNV-1222-C-T|3
YHFWESCPRPFESRMPYLR
>ENST00000361715.6|INDEL-52631-G-GT|18
GNSSESIEAIREYEEEFFSEFKAPK
>ENST00000361558.7|SNV-33759-A-T|6
CEQTHCIIKRPDNQLVILKPGDFK
>ENST00000410000.2|SNV-18485-A-G|5
PPCYHTITRTEVP
>ENST00000498666.5|SNV-30497-C-T|6
MMQVAACLEEIGWR
>ENST00000468395.1|MNV-1946-GA-G|8
QVPEVSPQQEKHK
>ENST00000361445.9|SNV-57957-T-C|1
ALAQAYNPMAR
>ENST00000346752.8|SNV-15345-G-T|1
SINIFPLHSESSSKKAPR
>ENST00000650182.1|SNV-53-A-G|1
RVGSFLR
>ENST00000527008.1|SNV-3375-C-G|5
MVSRGLK
>ENST00000357387.8|SNV-122004-C-A|5
QCEVLSIRGTCVYVLGLIDK
>ENST00000397885.3|SNV-33689-G-A|1
HLVLKWLIEQDKK
>ENST00000555122.1|SNV-31316-G-A|6
AKLDGARLEGNLSLADK
>ENST00000331493.7|SNV-38184-A-G|3
IKGGRVSTDDVFAVLDSMGIPVNR
>ENST00000648341.1|SNV-826-C-T|2
WPQRPQLTESRCR
>ENST00000381677.4|SNV-199-G-A|2
EYETLENVTDLLKK
>ENST00000461906.1|SNV-3574-G-A|1
EIQRFSLMTLRNFGMGK
>ENST00000490917.1|SNV-424-G-A|1
IYDLQSKCQG
>ENST00000490337.5|SNV-82981-T-C|6
LRRQPGFSVAGK
>ENST00000367478.9|SNV-30000-A-T|5
RRAIESMEQQFSELK
>ENST00000645207.1|SNV-3574-G-A|2
NGRRSSVSPS
>ENST00000489615.5|SNV-641039-T-A|1
ELELLGMGHRLFVPRLLATSK
>ENST00000524481.5|SNV-430929-C-T|1
ILINPEGRK
>ENST00000346752.8|SNV-15345-G-T|3
SINIFPLHSESSSK
>ENST00000469100.5|SNV-42073-A-G|2
LTSEFLR
>ENST00000457545.7|SNV-20328-C-T|5
EDLFIVSKVWPTFFERSLVR
>ENST00000257745.8|SNV-91698-A-G|2
QALEEGNSAILHRFNSPCQER
>ENST00000476339.1|SNV-102119-G-A|7
DDAMATVPAK
>ENST00000380473.8|SNV-36355-C-T|2
QTTYQSDYDKTYPDFLMLLNSFTSS
>ENST00000484512.1|MNV-1946-GA-G|8
QAGTRSK
>ENST00000255305.10|SNV-94471-A-T|1
IAAEHCIPLLTSFLEERVTR
>ENST00000575584.5|SNV-9838-C-A|5
SIITSDSLAPRVDAISAECPSLKTK
>ENST00000489018.1|SNV-22790-C-T|9
GGCTSPMETRPALCTAPVAR
>ENST00000359062.3|SNV-267985-C-G|3
IVSQVSYR
>ENST00000644861.2|SNV-91035-T-G|2
EVILECTK
>ENST00000359276.9|INDEL-19737-A-AA|6
QRPRTEGFRPVSR
>ENST00000484512.1|MNV-1946-GA-G|5
SKSSAGK
>ENST00000397712.7|SNV-39529-T-C|3
TPDLLTMK
>ENST00000457545.7|INDEL-28669-C-CGTG|3
NWRAFDVFK
>ENST00000460680.6|SNV-6737-A-G|1
GSSPSVRPIQGSQGSSSPVEK
>ENST00000379987.6|SNV-45337-C-T|1
ASCLRFRQCVNTFGSYICK
>ENST00000357162.6|SNV-686328-A-C|4
ANLSFTKLDQIHLFLKK
>ENST00000361715.6|INDEL-52631-G-GT|13
DKHAKGTPSDYK
>ENST00000460680.6|SNV-424-G-A|1
IYDLQSKCQGPVYGFIFLFKWIEER
>ENST00000306100.10|SNV-404561-C-A|3
YDDFNADKNLALEEFYR
>ENST00000449549.4|SNV-1172-C-G|4
EIHFLAWASAFCR
>ENST00000361371.10|SNV-57631-C-A|3
TFFTEELQLSIREK
>ENST00000265593.9|SNV-15030-C-A|2
EGSPSDSEDK
>ENST00000541537.5|SNV-9924-G-A|1
KCAVSSKYQTVEK
>ENST00000498666.5|SNV-30497-C-T|1
QVAACLEEIGWRNVTR
>ENST00000319194.9|SNV-30312-A-T|1
YVMLPSVLSADLCSLLGGVDR
>ENST00000257745.8|SNV-91698-A-G|4
WLKQALEEGNSAILHRFNSPCQER
>ENST00000357162.6|SNV-686328-A-C|2
LDQIHLFLKK
>ENST00000367188.5|SNV-480-T-A|4
AGFRFWPPFYPRR
>ENST00000598310.5|SNV-43260-G-T|3
ASGDCNIVREEVVK
>ENST00000375850.3|SNV-826-C-T|4
HPLGCRWPQRPQLTEVR
>ENST00000528737.5|INDEL-10184-A-AACAAACT|3
DKETNYK
>ENST00000367734.4|SNV-282-A-C|5
MNSDSSSVSSRASSPDMDELYLR
>ENST00000547058.6|SNV-2821-G-A|2
KMIHHPHFSVTSIDHDIMLIK
>ENST00000619578.4|SNV-241888-G-C|1
GTCACWCPLGRKIHMDETGLTILR
>ENST00000626877.1|SNV-15928-A-T|6
MSTCLYATRFVHLIFGNSNLLFYR
>ENST00000229812.8|MNV-32042-AG-A|2
KDTLTEEETHFI
>ENST00000346752.8|SNV-15345-G-T|6
DVRPKTRSINIFPLHSESSSK
>ENST00000367478.9|SNV-30000-A-T|1
AIESMEQQFSELKK
>ENST00000361804.5|SNV-16635-T-C|6
KRQTAAIHK
>ENST00000483516.1|INDEL-52631-G-GT|9
KSFFQNSK
>ENST00000554201.1|SNV-5358-G-T|2
GGEPAWRSVR
>ENST00000397712.7|SNV-68045-T-C|1
ATSEIFHSQPFLATGSNLRKDK
>ENST00000642442.1|SNV-6216-C-T|3
PANPPALR
>ENST00000457545.7|SNV-20328-C-T|7
AVMREDLFIVSKVWPTFFER
>ENST00000575584.5|SNV-9838-C-A|4
VDAISAECPSLK
>ENST00000361715.6|INDEL-52631-G-GT|16
EYEEEFFSEFKAPK
>ENST00000476339.1|SNV-102119-G-A|3
ATVPAKVSK
>ENST00000410000.2|SNV-18485-A-G|8
MVMPPCYHTITRTEVP
>ENST00000268251.13|SNV-101839-C-A|2
EDLINNAAHAGK
>ENST00000636830.1|SNV-15030-C-A|2
AALPTAKTNANEPLVGGLGWC
>ENST00000448743.5|SNV-11294-G-A|2
FSIRPLSCSSQLQAAPAVQTKTK
>ENST00000361715.6|INDEL-52631-G-GT|12
HAKGTPSDYK
>ENST00000496534.1|SNV-12226-C-T|3
ASHGELLTPVAGGEER
>ENST00000279783.4|SNV-584-T-A|1
VLWVLVIVPYLYSTFVSLILTIK
>ENST00000520776.5|SNV-38184-A-G|3
MGIPVNR
>ENST00000273353.4|SNV-130115-G-A|4
QQCTIDSLQSSLDSEAKNR
>FUSION-ENST00000495034.5:60461-ENST00000514060.2:180|2
FQYLKLFNQMCQM
>ENST00000465697.1|SNV-17990-G-A|1
WELQNGP
>ENST00000425427.6|SNV-107343-C-T|2
YPNCNSK
>ENST00000513104.6|SNV-151986-G-T|1
QDISSLRY
>ENST00000646667.1|SNV-67045-G-A|3
QGPTNPMLFHLVRDIK
>ENST00000226355.5|SNV-4173-A-C|3
HTFSHCCSK
>ENST00000479942.5|SNV-79863-G-A|4
MHGLSQEVTTGLSNSGIYAAKSVR
>ENST00000650135.1|SNV-423254-G-T|4
EETLKNLVFSLKK
>ENST00000417564.3|SNV-98058-G-A|2
MSHTATSALCRSIK
>ENST00000268251.13|SNV-101839-C-A|5
NLLLAEVINIIKREDLINNAAHAGK
>ENST00000505186.1|SNV-10846-T-G|1
WAHLCPECD
>ENST00000490337.5|SNV-82981-T-C|4
RQPGFSVAGKDK
>ENST00000506729.6|SNV-108026-G-C|4
VVPDKLRSLALGVSYVIFR
>ENST00000541537.5|SNV-9924-G-A|6
NPMKCAVSSK
>ENST00000361371.10|SNV-57631-C-A|4
DPKTFFTEELQLSIREK
>ENST00000306100.10|SNV-404561-C-A|1
NLALEEFYRAFQVIQLSLPEDQK
>ENST00000541544.1|SNV-1446-G-A|1
EPSRSASCIRSMCTR
>ENST00000650135.1|SNV-423254-G-T|1
NLVFSLKKSHSTYDHVR
>ENST00000361715.6|INDEL-52631-G-GT|10
GTPSDYK
>ENST00000483516.1|INDEL-52631-G-GT|11
MKKSFFQNSK
>ENST00000479942.5|SNV-79863-G-A|6
MHGLSQEVTTGLSNSGIYAAK
>ENST00000479942.5|SNV-79863-G-A|1
HGLSQEVTTGLSNSGIYAAKSVRK
>ENST00000255324.10|SNV-89794-C-T|2
TNFDLDKK
>ENST00000372989.5|SNV-41512-T-C|6
RDSLDKSGPFPEWK
>ENST00000571133.6|SNV-1210-A-C|2
SRNNNYGLLLNENESLFLMVVLWK
>ENST00000460680.6|SNV-424-G-A|4
GVQVEKIYDLQSK
>ENST00000506539.5|SNV-63654-C-T|1
MLTLSLK
>ENST00000395474.7|SNV-7016-G-A|1
QHNRHRMVK
>ENST00000359276.9|INDEL-19737-A-AA|3
TEGFRPVSRSDCLPK
>ENST00000522137.1|SNV-66506-G-A|1
SSWNCSRGCAATRVK
>ENST00000646667.1|SNV-67045-G-A|2
QGPTNPMLFHLVRDIKQGNLPPGYK
>ENST00000358912.5|SNV-49454-G-A|3
EERDGKDHECPMCR
>ENST00000359062.3|SNV-267985-C-G|6
KCGRIVSQVSYR
>ENST00000547058.6|SNV-2821-G-A|4
HLQVIGYK
>ENST00000542832.1|SNV-9924-G-A|3
AALKNPMKCAVSS
>ENST00000372876.2|SNV-656-C-A|2
DVLLNELSNCTVRLYGNPNTLR
>ENST00000570803.5|SNV-3252-G-A|2
DAQAHPGHPR
>ENST00000372876.2|SNV-656-C-A|4
ASELHQRDVLLNELSNCTVR
>ENST00000468395.1|MNV-1946-GA-G|11
MIFFLETGNDTSCRQVPEVSPQQEK
>ENST00000529265.5|SNV-7387-A-G|4
MPTTGLVSRWCIHR
>ENST00000265593.9|SNV-15030-C-A|4
HGLPREGSPSDSEDK
>ENST00000361715.6|INDEL-52631-G-GT|14
APKDKHAK
>ENST00000637741.1|SNV-431353-G-A|4
HKIPFQLWDPTRSCHLR
>ENST00000650182.1|SNV-53-A-G|2
APRRVGSFLR
>ENST00000361804.5|SNV-16635-T-C|3
QTAAIHK
>ENST00000368011.9|SNV-534-G-A|2
RLATVTALDTERGVWEA
>FUSION-ENST00000495034.5:60461-ENST00000514060.2:180|6
MDVPVFKAIQPDVPDVTSR
>ENST00000397712.7|SNV-68045-T-C|2
ATSEIFHSQPFLATGSNLRK
>ENST00000505186.1|SNV-10846-T-G|2
GVGTHRWAHLCPECD
>ENST00000424776.5|SNV-1137-G-T|1
AYSGCRSSSSNGYSRSDR
>ENST00000471162.5|SNV-7016-G-A|1
SIGTGNTIGIGWLR
>ENST00000379800.4|SNV-424-G-A|4
MTNNSSSKAELVVGGK
>ENST00000379800.4|SNV-424-G-A|5
TNNSSSK
>ENST00000555122.1|SNV-24481-G-C|1
PPQKRVLA
>ENST00000506729.6|SNV-108026-G-C|1
SLALGVSYVIFRIFGTIPGPSIFK
>ENST00000505014.5|SNV-12693-G-T|4
SRLSSGLQLGSLGGGVK
>ENST00000479347.1|SNV-11294-G-A|1
FSIRPLSCSSQLQAAPGTVICK
>ENST00000513749.5|SNV-12529-C-A|2
GHFDPGPDHHR
>ENST00000626877.1|SNV-15928-A-T|3
FVHLIFGNSNLLFYRLLK
>ENST00000409556.5|SNV-25985-T-G|4
LESVPQALTGLPKECLPTKAASK
>ENST00000397885.3|SNV-33689-G-A|4
DGELHIAEHPARHLVLK
>ENST00000372989.5|SNV-41512-T-C|2
SGPFPEWKK
>ENST00000311764.3|SNV-3375-C-G|1
GLKFPTQDRISK
>ENST00000302277.7|SNV-337487-A-G|3
NNQVGDQAQGVHR
>ENST00000555122.1|SNV-31316-G-A|4
LDGARLEGNLSLADKGMTAK
>ENST00000361558.7|SNV-33759-A-T|3
SVNRRTVSSNGPTTSSSS
>ENST00000504618.1|SNV-1248-G-T|1
SRCGDAA
>ENST00000273353.4|SNV-130115-G-A|2
NRIEVTR
>ENST00000381405.5|SNV-43260-G-T|2
FVSLTEHDMASGDCNIVR
>ENST00000379800.4|SNV-424-G-A|3
TNNSSSKAELVVGGK
>ENST00000359062.3|SNV-267985-C-G|4
CGRIVSQVSYRLFEDMGLFEAFK
>ENST00000367188.5|SNV-480-T-A|2
FWPPFYPRR
>ENST00000295213.9|SNV-31152-T-A|2
ENDCVIMKGEAVTR
>ENST00000465300.5|SNV-88753-G-A|6
VESLDNLCLLPALAGRVHFLSGR
>ENST00000472364.1|SNV-98058-G-A|1
SHTATSALCRSIKLQCELYPSR
>ENST00000634606.1|SNV-160370-G-A|3
WTYSAEKSWDDSFWK
>ENST00000547058.6|SNV-2821-G-A|1
KMIHHPHFSVTSIDHDIMLIKLK
>ENST00000627282.2|SNV-25651-A-G|1
NLQGGQVTDPRGIPLPPQ
>ENST00000644841.1|INDEL-52631-G-GT|1
AWWLTPVIPVL
>ENST00000513243.5|SNV-12529-C-A|1
TITDSDISASSSWSDSTAARHSRL
>ENST00000337138.9|INDEL-31234-C-CT|3
GKEQNTQRSFFSQNEVYPN
>ENST00000337138.9|INDEL-31234-C-CT|2
EQNTQRSFFSQNEVYPN
>ENST00000381677.4|SNV-199-G-A|7
LLEILQHDPDSILDTLTSRRLISEK
>ENST00000575584.5|SNV-9838-C-A|7
AKSIITSDSLAPRVDAISAECPSLK
>ENST00000650135.1|SNV-423254-G-T|3
NLVFSLK
>ENST00000489615.5|SNV-641039-T-A|5
LVNEYACRELELLGMGHR
>ENST00000467156.1|SNV-20328-C-T|8
MREDLFIVSKVWPTFFER
>ENST00000469581.1|SNV-138270-A-C|5
VTMAMPSSPTALPPLHHL
>ENST00000361715.6|INDEL-52631-G-GT|3
FKPCSIRLLLENGTRVC
>ENST00000529265.5|SNV-7387-A-G|3
PTTGLVSRWCIHR
>ENST00000554201.1|SNV-5358-G-T|3
GGEPAWR
>ENST00000361558.7|SNV-33759-A-T|2
RTVSSNGPTTSSSS
>ENST00000295213.9|SNV-31152-T-A|1
ENDCVIMKGEAVTRR
>ENST00000422508.6|SNV-72353-C-T|2
GQLVAVGKQNSTMFSLTPENSWTLK
>ENST00000367467.8|SNV-247455-G-C|1
GDSRGLIKPPKK
>ENST00000649367.1|SNV-60209-G-A|6
QRCMAYFKHHFTLDIWQYLAQPWG
>ENST00000558583.3|SNV-333534-C-G|1
VEDEARAFSPEHGPAKQNGQK
>ENST00000476339.1|SNV-102119-G-A|6
DDAMATVPAKVSK
>ENST00000497036.5|SNV-3433-C-T|2
MYSLLMRPWMTSRTFTW
>ENST00000295213.9|SNV-31152-T-A|3
ENDCVIMK
>ENST00000410000.2|SNV-18485-A-G|7
VMPPCYHTITRTEVP
>ENST00000541537.5|SNV-9924-G-A|2
MKCAVSSKYQTVEK
>ENST00000598310.5|SNV-43260-G-T|5
ASGDCNIVR
>ENST00000264926.7|SNV-439-G-C|1
WPPGLAVMNTIDDLLR
>ENST00000648341.1|SNV-826-C-T|5
HPLGCRWPQRPQLTESR
>ENST00000547058.6|SNV-2821-G-A|5
VILGVTIPADSNEKHLQVIGYKK
>ENST00000529265.5|SNV-7387-A-G|5
PTTGLVSR
>ENST00000498666.5|SNV-30497-C-T|4
MMQVAACLEEIGWRNVTR
>ENST00000380473.8|SNV-24245-T-C|8
GIKSHKSHLNEDIFLWTLPHR
>ENST00000361715.6|INDEL-52631-G-GT|5
FKPCSIR
>ENST00000483516.1|INDEL-52631-G-GT|6
SFFQNSKLLK
>ENST00000361715.6|INDEL-52631-G-GT|19
GNSSESIEAIREYEEEFFSEFK
>ENST00000522137.1|SNV-66506-G-A|4
EGTSYKSSWNCSRGCAATR
>ENST00000215790.12|SNV-27400-C-T|2
ICLRCQK
>ENST00000382844.2|SNV-3736-C-T|1
VCIEGSLWWTYTSSIFFR
>ENST00000457545.7|INDEL-28669-C-CGTG|2
NWRAFDVFKEFSHLEDFPFDAEY
>ENST00000619578.4|SNV-241888-G-C|5
DVTAKGTCACWCPLGR
>ENST00000226355.5|SNV-4173-A-C|2
HTFSHCCSKVDAQR
>ENST00000637741.1|SNV-431353-G-A|2
SCHLRDLCWRPSVNSVSR
>ENST00000598310.5|SNV-43260-G-T|2
MASGDCNIVREEVVKENAAGSPVMR
>ENST00000555122.1|SNV-31316-G-A|3
LEGNLSLADK
>ENST00000646667.1|SNV-67045-G-A|4
LEELYNTKQGPTNPMLFHLVRDIK
>ENST00000368789.2|SNV-717-G-A|3
GGCFLNHHR
>ENST00000397885.3|SNV-33689-G-A|5
DGELHIAEHPAR
>ENST00000554201.1|SNV-5358-G-T|4
ASLRGGEPAWRSVR
>ENST00000339582.7|MNV-719976-AC-A|2
GVLKCDISDLSLICSLG
>ENST00000368789.2|SNV-717-G-A|1
GGCFLNHHRRHHR
>ENST00000295133.9|SNV-21140-G-A|1
SATDPMGHEVIWALGAGCR
>ENST00000497036.5|SNV-3433-C-T|5
MYSLLMR
>ENST00000598310.5|SNV-43260-G-T|12
FTEEDRLSMLSSMTWHLEIAIL
>ENST00000361558.7|SNV-33759-A-T|4
RPDNQLVILKPGDFKSDPK
>ENST00000541544.1|SNV-1446-G-A|6
MAASWSETARAWREPSR
>ENST00000215790.12|SNV-27400-C-T|1
ICLRCQKGIPPSLR
>ENST00000409556.5|SNV-25985-T-G|1
AASKAELEIANPPELQK
>ENST00000379442.7|SNV-35175-C-G|1
STILYSSCR
>ENST00000540643.5|SNV-129457-G-A|5
QNLWSCRRQASSLHR
>ENST00000397712.7|SNV-39529-T-C|4
IHVCLYFISPTGHSLKTPDLLTMK
>ENST00000522137.1|SNV-66506-G-A|5
EGTSYKSSWNCSR
>ENST00000497036.5|SNV-3433-C-T|1
YSLLMRPWMTSRTFTW
>ENST00000497036.5|SNV-3433-C-T|4
MYSLLMRPWMTSR
>ENST00000302277.7|SNV-337487-A-G|2
NNQVGDQAQGVHRHK
>ENST00000622102.4|SNV-25320-G-A|1
QMELNTCENGSLNMEINGEEEILMK
>ENST00000488174.5|SNV-4809-A-G|8
QNPLLAEAYSNLGNVYKGR
>ENST00000484512.1|MNV-1946-GA-G|2
SSAGKTQTKFCSI
>ENST00000398145.6|SNV-19223-G-A|2
KENGCLSGHDLESIRPTGLHNSAR
>ENST00000541537.5|SNV-9924-G-A|9
LQRAALKNPMK
>ENST00000482803.1|SNV-12226-C-T|2
MASHGELLTPVAGGPAAGCCCR
>ENST00000380473.8|SNV-24245-T-C|6
SHKSHLNEDIFLWTLPHRQQTGTLK
>ENST00000331493.7|SNV-38184-A-G|1
VSTDDVFAVLDSMGIPVNR
>ENST00000361715.6|INDEL-52631-G-GT|1
LLLENGTRVC
>ENST00000648341.1|SNV-826-C-T|1
WPQRPQLTESRCRNR
>ENST00000626877.1|SNV-15928-A-T|4
FVHLIFGNSNLLFYR
>ENST00000528737.5|INDEL-10184-A-AACAAACT|2
DKETNYKLLFC
>ENST00000368804.5|SNV-6487-C-T|2
FCEEEQQLSRQER
>ENST00000361445.9|SNV-57957-T-C|3
DSSSPSLRSCRALAQAYNPMAR
>ENST00000489018.1|SNV-22790-C-T|3
ETRPALCTAPVARAR
>ENST00000469100.5|SNV-42073-A-G|10
KVFEKLQADFR
>ENST00000640633.1|SNV-2539-G-A|1
AVTNVISLICFNTSYK
>ENST00000398145.6|SNV-19223-G-A|1
ENGCLSGHDLESIRPTGLHNSAR
>FUSION-ENST00000495034.5:60461-ENST00000514060.2:180|5
DVPVFKAIQPDVPDVTSR
>ENST00000435990.5|SNV-18485-A-G|2
LPYNNKDRGALK
>ENST00000375850.3|SNV-826-C-T|3
HPLGCRWPQRPQLTEVRGGPGR
>ENST00000380473.8|SNV-24245-T-C|7
SHKSHLNEDIFLWTLPHR
>ENST00000256339.8|SNV-288561-G-A|1
SLDIGNADSLLFTLDKHRR
>ENST00000507686.1|SNV-10846-T-G|3
NTQMGTPLSRV
>ENST00000340781.8|SNV-10451-T-C|1
AVVFGLLPVLSWLPKYKTK
>ENST00000376704.3|SNV-6890-C-A|2
ATCVLAHTGITGGRNTWVWMAR
>ENST00000465697.1|SNV-17990-G-A|3
LLNCRWRWELQNGP
>ENST00000636830.1|SNV-15030-C-A|7
MHSGGPTPVMASPGRAALPTAK
>ENST00000561457.2|SNV-2048-T-A|2
SFHGPHTTCLHAASGPVR
>ENST00000469947.5|SNV-6485-C-T|2
LLSSWVR
>ENST00000381677.4|SNV-199-G-A|3
EYETLENVTDLLK
>ENST00000367188.5|SNV-480-T-A|6
LGPRAGFRFWPPFYPR
>ENST00000367019.5|SNV-120303-G-A|1
YSPLSAEYDEYSSEASIDEGNCIQR
>ENST00000361715.6|INDEL-52631-G-GT|6
KFKPCSIRLLLENGTR
>ENST00000488174.5|SNV-4809-A-G|5
MCTREEGSCR
>ENST00000464645.5|SNV-79863-G-A|2
MHGLSQEVTTGLSNSGIYAAKSA
>ENST00000506729.6|SNV-108026-G-C|2
SLALGVSYVIFR
>ENST00000467156.1|SNV-20328-C-T|7
REDLFIVSKVWPTFFER
>ENST00000495087.5|SNV-439-G-C|4
MDSLAESRWPPGLAVMNTALSV
>ENST00000513104.6|SNV-8781-G-C|1
QPKDSFSHSRSR
>ENST00000585672.5|SNV-7982-G-A|2
QKRPSSAR
>ENST00000302277.7|SNV-337487-A-G|1
NNQVGDQAQGVHRHKIGFSFAFPK
>ENST00000476339.1|SNV-102119-G-A|2
MATVPAKVSKNSETFPTILEEAK
>ENST00000265593.9|SNV-15030-C-A|3
HGLPREGSPSDSEDKCQ
>ENST00000367478.9|SNV-30000-A-T|4
RAIESMEQQFSELK
>ENST00000361070.9|SNV-34237-A-C|2
MLSTANLKSSQYIPMHGK
>ENST00000226355.5|SNV-4173-A-C|4
ICAMEGLPQKHTFSHCCSKVDAQR
>ENST00000215790.12|SNV-27400-C-T|4
HKKICLR
>ENST00000372876.2|SNV-656-C-A|5
RASELHQRDVLLNELSNCTVR
>ENST00000520776.5|SNV-38184-A-G|1
GIPVNREILEEVTK
>ENST00000471162.5|SNV-7016-G-A|7
MHLSSHRLDEYWDRQHNR
>ENST00000457545.7|SNV-20328-C-T|1
SLVRKAFEK
>ENST00000469793.1|SNV-439-G-C|2
MNTIDDLLR
>ENST00000368226.8|SNV-430929-C-T|2
MILINPEGR
>ENST00000636830.1|SNV-15030-C-A|6
HSGGPTPVMASPGRAALPTAK
>ENST00000367467.8|SNV-247455-G-C|4
TFSKGDSR
>ENST00000425217.5|SNV-207796-G-C|3
TPNILTTVTPPGTPPMR
>ENST00000449549.4|SNV-1172-C-G|3
EIHFLAWASAFCRDVR
>ENST00000484512.1|MNV-1946-GA-G|4
SKSSAGKTQTK
>ENST00000361715.6|INDEL-52631-G-GT|2
LLLENGTR
>ENST00000504618.1|SNV-1248-G-T|2
MSRCGDAA
>ENST00000273353.4|SNV-130115-G-A|3
QQCTIDSLQSSLDSEAKNRIEVTR
>ENST00000356770.8|SNV-56938-A-T|3
LKNQEYETLDHLECDLYLMFENAKR
>ENST00000361715.6|INDEL-52631-G-GT|8
GTPSDYKKFKPCSIR
>ENST00000484512.1|MNV-1946-GA-G|9
MQAGTRSK
>ENST00000357162.6|SNV-686328-A-C|5
ANLSFTKLDQIHLFLK
>ENST00000359276.9|INDEL-19737-A-AA|5
QRPRTEGFRPVSRSDCLPK
>ENST00000319194.9|SNV-30312-A-T|2
RYVMLPSVLSADLCSLLGGVDR
>ENST00000547058.6|SNV-2821-G-A|6
VILGVTIPADSNEKHLQVIGYK
>ENST00000262648.8|SNV-199117-T-C|1
HPHHHKPSPERY
>ENST00000585672.5|SNV-7982-G-A|3
RQKRPSSAR
>ENST00000263708.7|SNV-185249-A-G|2
KNSWNQIHYSR
>ENST00000359062.3|SNV-267985-C-G|1
IVSQVSYRLFEDMGLFEAFKIPIR
>ENST00000672467.1|SNV-102960-C-T|2
TGTRCGPMSLMR
>ENST00000642442.1|SNV-6216-C-T|2
MPANPPALRSWV
>ENST00000409556.5|SNV-25985-T-G|2
ECLPTKAASKAELEIANPPELQK
>ENST00000367467.8|SNV-247455-G-C|2
GDSRGLIKPPK
>ENST00000333447.11|SNV-401357-C-T|4
MRTGSLIEPTIPRTHLDTSVELR
>ENST00000650617.1|SNV-6216-C-T|3
TCLQTLQPSDHGSR
>ENST00000637271.1|SNV-241888-G-C|13
PLRDVTAKGTCACWCPLGR
>ENST00000465300.5|SNV-88753-G-A|1
LLGECIS
>ENST00000650182.1|SNV-53-A-G|3
MAPRRVGSFLR
>ENST00000262648.8|SNV-199117-T-C|4
HRHPHHHKPSPER
>ENST00000461906.1|SNV-3574-G-A|4
KWKEIQR
>ENST00000504618.1|SNV-1248-G-T|3
NGFTPDEMSRCGDAA
>ENST00000226355.5|SNV-4173-A-C|5
ICAMEGLPQKHTFSHCCSK
>ENST00000409556.5|SNV-25985-T-G|3
ECLPTKAASK
>ENST00000644861.2|SNV-91035-T-G|3
FEIKEVILECTKQQK
>ENST00000359276.9|INDEL-19737-A-AA|1
SDCLPKFNAH
>ENST00000368011.9|SNV-534-G-A|1
LATVTALDTERGVWEA
>ENST00000547058.6|SNV-2821-G-A|3
HLQVIGYKK
>ENST00000381405.5|SNV-43260-G-T|1
FVSLTEHDMASGDCNIVREEVVK
>ENST00000513104.6|SNV-8781-G-C|5
IERPHDYFCKCNECTEKQPK
>ENST00000368653.7|SNV-18818-C-G|5
ELSALKKLTETSGETTHTDK
>ENST00000482969.5|SNV-3433-C-T|1
YSLLMRPWMTSRT
>ENST00000469581.1|SNV-138270-A-C|4
MAMPSSPTALPPLHHL
>ENST00000306100.10|SNV-404561-C-A|2
NLALEEFYR
>ENST00000372876.2|SNV-656-C-A|1
DVLLNELSNCTVRLYGNPNTLRLTK
>ENST00000488174.5|SNV-4809-A-G|1
EEGSCRR
>ENST00000469100.5|SNV-42073-A-G|1
LTSEFLRSASHSGSKPTS
>ENST00000540449.5|SNV-18485-A-G|2
EAEHGYASMLPYNNKDRGALK
>ENST00000361558.7|SNV-33759-A-T|7
KCEQTHCIIKRPDNQLVILKPGDFK
>ENST00000468395.1|MNV-1946-GA-G|10
IFFLETGNDTSCRQVPEVSPQQEK
>ENST00000425427.6|SNV-107343-C-T|1
YPNCNSKR
>ENST00000505014.5|SNV-12693-G-T|8
HSVVVPYEPPEFWFATGVSGR
>ENST00000410000.2|SNV-18485-A-G|6
MPPCYHTITRTEVP
>ENST00000649530.1|SNV-72353-C-T|2
MFSLTPENSWTLK
>ENST00000627282.2|SNV-25651-A-G|2
NLQGGQVTDPR
>ENST00000380473.8|SNV-24245-T-C|4
SHLNEDIFLWTLPHRQQTGTLK
>ENST00000638087.1|INDEL-121297-A-AA|1
QKNGLQG
>ENST00000644861.2|SNV-91035-T-G|1
EVILECTKQQK
>ENST00000448743.5|SNV-11294-G-A|1
FSIRPLSCSSQLQAAPAVQTKTKK
>ENST00000598310.5|SNV-43260-G-T|7
TWHLEIAIL
>ENST00000371322.11|SNV-15327-C-G|1
EEFDSTSSSSSTPPLQPR
>ENST00000357387.8|SNV-122004-C-A|1
GTCVYVLGLIDKTKQGCDILK
>ENST00000361804.5|SNV-16635-T-C|2
QTAAIHKDLEDTEANK
>ENST00000558374.5|SNV-16063-T-C|2
SARSQDAAPRPWSALISSSGFLTAL
>ENST00000379987.6|SNV-45337-C-T|2
ASCLRFR
>ENST00000529265.5|SNV-7387-A-G|2
MPTTGLVSRWCIHRW
>ENST00000264935.6|SNV-26849-G-A|2
TALQAALLETLLDLVDRSWGSCR
>ENST00000541544.1|SNV-1446-G-A|5
AASWSETARAWREPSR
>ENST00000540643.5|SNV-129457-G-A|1
QASSLHRWLELNR
>ENST00000339582.7|MNV-719976-AC-A|1
CDISDLSLICSLG
>ENST00000284425.7|SNV-58596-G-C|1
NTQRGVLLTTHNLAEAEALCDR
>ENST00000585672.5|SNV-7982-G-A|4
LLPSVWSESEDGAGSPPPYRRQK
>ENST00000477538.1|MNV-8048-AGC-A|1
MPPGCPD
>ENST00000464645.5|SNV-79863-G-A|1
HGLSQEVTTGLSNSGIYAAKSA
>ENST00000470323.5|SNV-9643-A-G|1
IHCVAFVFDASSIQYFSSQVIVKIK
>ENST00000380473.8|SNV-24245-T-C|2
QQTGTLKNCLPWK
>ENST00000381677.4|SNV-199-G-A|6
RLISEKEYETLENVTDLLK
>ENST00000425427.6|SNV-107343-C-T|3
SLPDIRYPNCNSKR
>ENST00000482803.1|SNV-12226-C-T|1
ASHGELLTPVAGGPAAGCCCR
>ENST00000541544.1|SNV-1446-G-A|3
AWREPSRSASCIR
>ENST00000257745.8|SNV-91698-A-G|3
QALEEGNSAILHR
>ENST00000476339.1|SNV-102119-G-A|8
AGCAVTSLLASELTKDDAMATVPAK
>ENST00000361445.9|SNV-57957-T-C|2
SCRALAQAYNPMAR
>ENST00000598310.5|SNV-43260-G-T|6
MASGDCNIVR
>ENST00000634606.1|SNV-160370-G-A|2
SWDDSFWK
>ENST00000637741.1|SNV-431353-G-A|1
SCHLRDLCWRPSVNSVSRTIMWT
>ENST00000541544.1|SNV-1446-G-A|2
EPSRSASCIR
>ENST00000555122.1|SNV-31316-G-A|5
LDGARLEGNLSLADK
>ENST00000448743.5|SNV-11294-G-A|3
FSIRPLSCSSQLQAAPAVQTK
>ENST00000554201.1|SNV-5358-G-T|1
GGEPAWRSVRER
>ENST00000417564.3|SNV-98058-G-A|3
MSHTATSALCR
