# Supplementary material for: Identification of non-canonical peptides with moPepGen
Source: Nat Biotechnol. 2025 Jun 16;44(4):568–73. doi: 10.1038/s41587-025-02701-0 (PMC12680078; doi:10.1038/s41587-025-02701-0)
Supplement: Supplementary file 4 — Supplementary Data: Cancer cell line variant peptide database. Custom peptide database FASTA file for each of the 376 cell lines from the Cancer Cell Line Encyclopedia with proteomics characterization or used in the reference channel. Variant peptide FASTA files were produced by moPepGen as the result of cell-line-specific publicly available mutations and fusions. [file 41587_2025_2701_MOESM4_ESM.zip › ACH-000260.fasta]

>ENST00000425008.3|SNV-2708-G-A|4
SSTTDTYTFLWSATGCR
>ENST00000473686.5|SNV-117588-A-G|1
LSAAVDPESNSINYK
>ENST00000508110.5|SNV-73918-C-G|1
TVDAESGGDVYSSVSKAR
>ENST00000389811.8|SNV-66110-G-T|1
MYIGNAMYGNYSAVFAQLIIDGR
>ENST00000298784.5|SNV-57729-G-T|2
CAAVLYLVCSTEK
>ENST00000656590.1|SNV-109317-G-T|1
ICHSHDEVFFVLMEIIAK
>ENST00000403782.5|SNV-21302-G-A|3
ITEALSRDGYMYKYDLSLPVER
>ENST00000267163.5|SNV-76448-T-C|1
LPNDNIFHMSLLACALEVVMATYSR
>ENST00000409392.5|SNV-15030-C-T|1
EGAGTVPSPHRPASSVPKEEVAPFK
>ENST00000562067.5|SNV-11948-C-T|1
ALDATADTGRHEFTYALMPHK
>ENST00000443567.5|SNV-34364-C-T|1
HLCWKGRYSENDVK
>ENST00000551150.5|SNV-468-A-G|3
EDGATWK
>ENST00000491555.5|SNV-65015-A-G|5
QLHMAWESWHSAVEIIIALFVQK
>ENST00000296657.7|SNV-85743-G-A|5
AGLPPALGSRDPAAPAPR
>ENST00000610772.4|SNV-29426-T-G|4
ELNNQIASFDSPSREK
>ENST00000514343.1|SNV-1558-G-C|14
GLQLLPHSRHRPLQRACVR
>ENST00000569482.5|SNV-11948-C-T|5
GSILSLSLLRAPKALDATADTGR
>ENST00000368195.4|SNV-4976-C-A|2
LTQVTDYMLLFR
>ENST00000306006.10|MNV-17525-GTCAG-G|20
ARIFASISESTLERSPITVASVGR
>ENST00000266383.10|SNV-93585-C-G|3
QKPSPEPSQDSPHSDKWPAGHPVK
>FUSION-ENST00000666534.1:41979-ENST00000541184.1:144304|12
CCKDYPEGSSSLAVETET
>ENST00000459931.1|SNV-3163-G-A|4
MIDDTYQCLTAIAGTPR
>ENST00000543938.6|SNV-45102-C-T|1
SLQTVTLSLRVNRTVR
>ENST00000220772.8|SNV-5986-A-G|1
SEAIVEHLCASEFALRMKIK
>ENST00000465063.5|SNV-14176-C-G|6
KLQFCQEVLPAPVFGLGC
>ENST00000555122.1|SNV-31280-C-G|11
MSLSSMEVDVQAARAK
>ENST00000602788.5|MNV-69604-GGT-G|4
MYLTKFQQKNAATESLIA
>ENST00000623543.1|SNV-9612-A-T|4
MPCSRQKCSQQALPI
>ENST00000447721.6|SNV-36409-A-G|2
MGNPCTLRGF
>ENST00000230588.9|SNV-39955-T-C|1
FYNSEGYGFGVTLHPNSRESSGYLR
>ENST00000262457.7|INDEL-201410-C-CA|4
QNKTLTAYGGRLCSGELA
>ENST00000339012.7|SNV-24393-G-C|3
KVESSETSSLPQKDLK
>ENST00000472593.1|SNV-110280-C-T|2
LGSPCSPWHSTGTCMCPWWRT
>ENST00000397224.8|SNV-16939-C-T|3
MQGLVSTESLWQYR
>FUSION-ENST00000373394.8:41979-ENST00000541184.1:144304|4
AHHLLLWKRK
>ENST00000610772.4|SNV-29426-T-G|8
GSSWSLRLSKELNNQIASFDSPSR
>ENST00000509111.2|SNV-128249-C-G|2
NAGCQHEDSGCGIRR
>ENST00000487581.1|SNV-5013-G-A|2
WATRPCTCHALLSPKCR
>ENST00000466183.1|SNV-1692-C-T|3
SQLPNSPRIRPGNDGLSVQDGWR
>ENST00000400769.6|SNV-21302-G-A|3
GAEPGWLHVQVRPLPPCGAALR
>ENST00000283025.7|SNV-368-G-A|1
EAEASRLWASRLTDDSMR
>ENST00000409195.6|INDEL-361556-T-TGA|2
LHRTNLSFPL
>ENST00000461757.1|SNV-12495-C-A|9
RPWPWMAQPIRGAAPTASSR
>ENST00000260229.5|SNV-1070-G-A|1
SLINDKIREMQAFFGLTVTGK
>ENST00000514343.1|SNV-1558-G-C|17
LLLHVRGLQLLPHSRHRPLQR
>ENST00000369535.5|SNV-2863-C-A|4
KQVVIDGETCLLDILDTAGK
>ENST00000382909.5|INDEL-38551-A-AA|2
DFTATAFSR
>FUSION-ENST00000673384.1:37512-ENST00000422707.1:9686|3
LTSLNPWR
>ENST00000546120.2|INDEL-5648-G-GG|2
LRGGCLSFP
>ENST00000262457.7|INDEL-201410-C-CA|2
TLTAYGGRLCSGELA
>ENST00000582341.1|SNV-4745-C-G|3
IHQLSSGLTTRPMWPR
>ENST00000306006.10|MNV-17525-GTCAG-G|4
ASARAPTFTSTSGFTRK
>ENST00000536769.1|INDEL-5648-G-GG|3
ESTLHLVLRLRGGCLSFPF
>ENST00000301453.7|SNV-11633-G-A|1
TPSPRSTFSTGLDTTISSTNR
>ENST00000225235.5|SNV-90845-T-C|2
SAEEALRHR
>ENST00000327582.5|SNV-1572-C-G|2
ELWEGLTVEDIK
>ENST00000465088.1|SNV-42091-C-G|5
MATNILTISKTLWK
>ENST00000548249.5|SNV-11799-G-A|3
GLDFSDHIGK
>ENST00000493328.5|INDEL-44757-A-AA|13
QKKSVGFWPCPK
>ENST00000306006.10|MNV-17525-GTCAG-G|3
APTFTSTSGFTR
>ENST00000514343.1|SNV-1558-G-C|4
RPTCSFARCPTWVSVPR
>ENST00000642461.1|SNV-63730-G-C|3
DKLENEQQKLHVEYNK
>ENST00000491555.5|SNV-65015-A-G|1
AWESWHSAVEIIIALFVQKHFPCW
>ENST00000409644.5|SNV-11169-C-T|3
RVEDEAQGRELVFALWQQLGVVLK
>ENST00000322054.10|SNV-15317-G-C|2
YDFAAVLEWFAERVDR
>ENST00000484041.5|SNV-205661-T-C|1
FWEKNHK
>ENST00000478635.5|SNV-11097-G-A|4
ELAKVIK
>FUSION-ENST00000373394.8:41979-ENST00000541184.1:144304|7
IIQKAHHLLLWKR
>FUSION-ENST00000666534.1:41979-ENST00000541184.1:144304|3
LTEFNVGNHCNLQNKSPCWIESFKI
>ENST00000369630.7|SNV-3629-G-T|1
LSPACRGRSVR
>ENST00000488819.1|SNV-9193-G-A|4
WWGRNFPPEVQSK
>FUSION-ENST00000673384.1:37512-ENST00000422707.1:9686|6
EHLKERLTSLNPWR
>ENST00000465088.1|SNV-42091-C-G|6
MATNILTISK
>ENST00000643607.2|SNV-46420-G-A|2
SLAALAGVLGALLEHHGHAPYR
>ENST00000442839.5|MNV-17890-TG-T|4
KLHSEWKHIGR
>ENST00000604069.1|SNV-203372-A-T|4
MHFFLCWHSMCFHSWNPKTCYK
>ENST00000496470.1|SNV-111992-T-G|1
VCYLPLNTCLLKPIQRLLHYRLL
>ENST00000461757.1|SNV-12495-C-A|6
AQPIRGAAPTASSRRPPCDVDSGPR
>ENST00000400405.4|SNV-68250-C-G|1
SVLECVDSVIR
>ENST00000327582.5|SNV-1572-C-G|3
ELTLRELWEGLTVEDIKK
>ENST00000514343.1|SNV-1558-G-C|21
DGARRLLLHVR
>ENST00000464499.5|SNV-19629-G-T|2
AEGRGGFRSGPAANPEWMR
>ENST00000462952.1|SNV-1005-G-C|3
SISFSSLR
>ENST00000419234.9|SNV-2749-A-G|5
SPGEKVAIIR
>ENST00000604069.1|SNV-203372-A-T|1
HFFLCWHSMCFHSWNPKTCYKQLR
>ENST00000478635.5|SNV-11097-G-A|1
VIKSHPSAK
>ENST00000425008.3|SNV-2708-G-A|3
MSSTTDTYTFLWSATGCRVIPIWK
>ENST00000285039.12|SNV-330912-G-T|1
LSHEELEVRKEEVLILR
>ENST00000459931.1|SNV-3163-G-A|3
IDDTYQCLTAIAGTPR
>ENST00000306006.10|MNV-17525-GTCAG-G|24
SLTNAMSVGRVSAR
>ENST00000346198.5|SNV-691-G-A|1
TNQNSSSNSEAERRPPPRSESFR
>ENST00000435118.5|SNV-14176-C-G|2
FSLPLYLVSAADGTNVVK
>ENST00000285039.12|SNV-330912-G-T|3
LSHEELEVR
>ENST00000398155.4|SNV-69-G-T|4
MATRLEEAARGR
>ENST00000488036.5|SNV-53714-C-T|3
WQRGLWPIYVGRILPGTQAPR
>ENST00000378103.7|SNV-8999-C-G|2
IMFGGKGQVHYR
>ENST00000478035.1|SNV-2168-C-T|5
MGISAYPAWCLLLTMMYMWDMKV
>ENST00000542590.2|SNV-5746-T-G|5
GKTCHGLLTR
>ENST00000425008.3|SNV-2708-G-A|6
IMSSTTDTYTFLWSATGCRVIPIWK
>ENST00000442839.5|MNV-17890-TG-T|3
LHSEWKHIGR
>ENST00000674334.1|SNV-5126-G-T|1
QNVHVFVVEGNSDELDEPIK
>ENST00000554167.5|SNV-231250-G-A|4
MAAKTGWK
>ENST00000571514.5|SNV-19629-G-T|2
ALACVADVLGCMAEGRGGFR
>FUSION-ENST00000666534.1:41979-ENST00000541184.1:144304|13
LQRLSRR
>ENST00000511489.1|SNV-289872-T-A|7
MRSTSYGGIK
>ENST00000473686.5|SNV-117588-A-G|4
MEEMLSAAVDPESNSINYK
>ENST00000546965.5|SNV-11799-G-A|4
TREWGQRDLISQIILEKPR
>ENST00000301453.7|SNV-11633-G-A|3
AAPPIRTSSLRTPSPR
>ENST00000372429.7|SNV-43662-G-A|4
AFQAKESPGVIYCISMQWFR
>ENST00000301587.9|SNV-4745-C-G|2
LAALPENPPAIEWAYYK
>ENST00000490934.1|SNV-24393-G-C|5
HFANQSIEPLGRKVESSETSSLPQK
>ENST00000514343.1|SNV-1558-G-C|2
CPTWVSVPR
>ENST00000642461.1|SNV-63730-G-C|2
LENEQQK
>ENST00000419234.9|SNV-2749-A-G|1
QHLGRREMTDVIIETMK
>ENST00000554167.5|SNV-231250-G-A|8
MAAPTPQGWRMAAK
>ENST00000296657.7|SNV-85743-G-A|6
EGSPRAGLPPALGSRDPAAPAPR
>ENST00000478035.1|SNV-2168-C-T|2
MYMWDMKV
>ENST00000474897.5|SNV-43624-T-A|3
EFRLAMPAGSTSAWNTASR
>FUSION-ENST00000673384.1:37512-ENST00000422707.1:9686|2
LTSLNPWRK
>ENST00000371531.5|SNV-1723-C-T|2
IEQNICAKICGLR
>ENST00000558315.1|SNV-3574-C-T|6
MLAIITKMTLTQVSTWFANARWR
>ENST00000467252.5|SNV-8999-C-G|7
PRIMFGGKGQVHYR
>ENST00000534966.1|SNV-119788-C-T|4
TVIVLLGLSMATAPIIASKQLTLLR
>ENST00000514343.1|SNV-1558-G-C|5
MRPTCSFARCPTWVSVPR
>ENST00000416215.6|SNV-13655-C-A|3
AWTVTLTSRRPYRWCGR
>ENST00000401707.7|SNV-10386-T-C|1
VNPHSLPDPEVNEQSPSKGMFRK
>ENST00000472593.1|SNV-110280-C-T|6
SHRRLGSPCSPWHSTGTCMCPWWR
>ENST00000640765.1|SNV-190510-C-T|5
DFQKVNRSVFSGVLQDINSSR
>ENST00000604069.1|SNV-203372-A-T|3
HFFLCWHSMCFHSWNPKTCYK
>ENST00000339431.9|SNV-31570-G-A|1
DHTTKKQSVIITIVG
>ENST00000378103.7|SNV-8999-C-G|1
IMFGGKGQVHYRR
>ENST00000373253.7|SNV-3163-G-A|2
SMIDDTYQCLTAIAGTPR
>ENST00000366463.6|SNV-16939-C-T|2
QGLVSTESLWQYRVESR
>ENST00000442839.5|MNV-17890-TG-T|10
WTLFKVLPMKLHSEWK
>FUSION-ENST00000666534.1:41979-ENST00000541184.1:144304|10
DYPEGSSSLAVETET
>ENST00000611549.4|SNV-61067-C-T|4
SMRNYTSIASP
>ENST00000487581.1|SNV-5013-G-A|1
WATRPCTCHALLSPKCRAR
>ENST00000434837.8|SNV-52007-A-G|3
AYSPEFCFDTPNPTR
>ENST00000306006.10|MNV-17525-GTCAG-G|28
ARTFTFTGASTQERSLTNAMSVGR
>ENST00000642461.1|SNV-63730-G-C|5
NIKDKLENEQQK
>ENST00000562067.5|SNV-11948-C-T|4
LKPWTLLLTR
>ENST00000376636.7|SNV-193668-A-G|1
GLVGAVARPTGGIVDMASSTFQGIK
>ENST00000425008.3|SNV-2708-G-A|7
IMSSTTDTYTFLWSATGCR
>ENST00000571514.5|SNV-19629-G-T|1
GGFRSGPAANPEWMR
>ENST00000409195.6|INDEL-361556-T-TGA|7
NKSSLILKIQSK
>FUSION-ENST00000373394.8:41979-ENST00000541184.1:144304|9
GNSGQFLDAAKIIQKAHHLLLWK
>ENST00000306006.10|MNV-17525-GTCAG-G|6
SPMSAASVGRASAR
>ENST00000486953.5|SNV-21302-G-A|1
YKYDLSLPVERLYDIVTDLR
>ENST00000266383.10|SNV-93585-C-G|4
KQKPSPEPSQDSPHSDKWPAGHPVK
>ENST00000533749.5|SNV-250-G-C|3
SQDRPASR
>ENST00000262457.7|INDEL-201410-C-CA|1
LCSGELA
>ENST00000372429.7|SNV-43662-G-A|6
LNKAFQAK
>ENST00000341259.7|SNV-12281-G-A|2
MNGPALQPSSPSSAPSASPTAAPR
>ENST00000397224.8|SNV-16939-C-T|1
MQGLVSTESLWQYRVESRLLR
>ENST00000514343.1|SNV-1558-G-C|30
AAQHGSRYLAAAVPR
>ENST00000554167.5|SNV-231250-G-A|7
AAPTPQGWRMAAK
>ENST00000253693.7|SNV-34364-C-T|1
NPWSHLCWKGRYSENDVK
>ENST00000543938.6|SNV-45102-C-T|3
SLQTVTLSLR
>ENST00000467252.5|SNV-8999-C-G|2
MFGGKGQVHYRR
>ENST00000320955.8|SNV-23807-G-A|3
SHQGLERELVGTEQQLQELLETAGR
>ENST00000464374.5|SNV-22042-C-G|3
MLNFSITLQSPSAELVDVVNLFFKK
>ENST00000611549.4|SNV-61067-C-T|5
RSMRNYTSIASP
>ENST00000465063.5|SNV-14176-C-G|7
DPKKLQFCQEVLPAPVFGLGC
>ENST00000484212.5|SNV-49124-G-A|1
TEFHMQFSYKPMLHR
>ENST00000555122.1|SNV-31280-C-G|1
EVDVQAARAKLDGAR
>ENST00000582341.1|SNV-4745-C-G|1
IHQLSSGLTTRPMWPRLAWWMTLRR
>ENST00000481883.1|SNV-98767-G-A|1
VPVAVSRQPVQGPR
>ENST00000263408.5|SNV-113541-T-A|4
MFLHVKGEIHLGRFEMR
>ENST00000434837.8|SNV-52007-A-G|2
AYSPEFCFDTPNPTRSHK
>ENST00000431683.7|SNV-39168-G-A|3
DCRYLKILVENQGR
>ENST00000315273.4|SNV-168052-C-T|3
YADNAAK
>ENST00000464374.5|SNV-22042-C-G|7
EPQNAQLFYNITVAFSR
>ENST00000514343.1|SNV-1558-G-C|10
RAAPHAPPVHAPHLAGHR
>ENST00000511489.1|SNV-289872-T-A|4
RSTSYGGIKK
>ENST00000306006.10|MNV-17525-GTCAG-G|32
GPTSVVSVGRASVR
>ENST00000514343.1|SNV-1558-G-C|20
RLLLHVR
>ENST00000543938.6|SNV-45102-C-T|5
GSQAPRSLQTVTLSLR
>ENST00000382909.5|INDEL-38551-A-AA|3
GKDFTATAFSRMWHGYITDPR
>ENST00000509111.2|SNV-128249-C-G|1
NAGCQHEDSGCGIRRR
>ENST00000263408.5|SNV-113541-T-A|3
GEIHLGRFEMR
>ENST00000555122.1|SNV-31280-C-G|12
MSLSSMEVDVQAAR
>ENST00000464374.5|SNV-22042-C-G|2
LNFSITLQSPSAELVDVVNLFFK
>ENST00000478635.5|SNV-11097-G-A|8
YAAKHGIQLLSFDNEMELAKVIK
>ENST00000306006.10|MNV-17525-GTCAG-G|18
IFASISESTLERSPITVASVGR
>ENST00000551150.5|SNV-468-A-G|7
MPREDGATWK
>ENST00000258229.14|SNV-205661-T-C|2
FWEKNHNTRR
>ENST00000346198.5|SNV-691-G-A|3
TNQNSSSNSEAER
>ENST00000543938.6|SNV-45102-C-T|2
SLQTVTLSLRVNR
>ENST00000369836.9|SNV-2940-C-A|1
ITFVDFLAYDVLELHR
>ENST00000409195.6|INDEL-361556-T-TGA|10
NVSKSRAYK
>ENST00000536769.1|INDEL-5648-G-GG|1
GGCLSFPF
>ENST00000472593.1|SNV-110280-C-T|1
MCPWWRT
>ENST00000464374.5|SNV-22042-C-G|6
MEPQNAQLFYNITVAFSRTCGR
>FUSION-ENST00000666534.1:41979-ENST00000541184.1:144304|14
MLQRLSRR
>ENST00000473993.5|SNV-49060-G-A|2
MEEVPLTLHSDE
>ENST00000497710.5|SNV-11097-G-A|5
HGIQLLSFDNEMELAKVIKS
>ENST00000337963.9|INDEL-38551-A-AA|2
MWHGYITDPRECEFTSFFHVNHS
>ENST00000342992.10|SNV-260758-C-T|1
LIGELCLRVTGLIENHDYEFR
>ENST00000511489.1|SNV-289872-T-A|11
MDGRVCVDTHMRSTSYGGIK
>ENST00000306006.10|MNV-17525-GTCAG-G|5
ASARAPTFTSTSGFTR
>ENST00000493328.5|INDEL-44757-A-AA|10
SVGFWPCPK
>ENST00000306006.10|MNV-17525-GTCAG-G|16
SPITVASVGRDLAR
>ENST00000640765.1|SNV-190510-C-T|1
SVLLNGTYDVQVTSGGTFIGIGRK
>ENST00000488036.5|SNV-53714-C-T|6
MRWQRGLWPIYVGR
>ENST00000465088.1|SNV-42091-C-G|1
ATNILTISKTLWKMLFK
>ENST00000602788.5|MNV-69604-GGT-G|5
NMYLTKFQQKNAATESLIA
>ENST00000367007.5|SNV-450629-C-G|2
SPQDRSRILAEVK
>ENST00000256343.8|SNV-192711-G-A|1
QLVEPILGAAVYNPSDLNLSIK
>ENST00000443567.5|SNV-34364-C-T|2
HLCWKGR
>ENST00000301453.7|SNV-11633-G-A|2
TSSLRTPSPR
>ENST00000551150.5|SNV-468-A-G|1
EDGATWKSNYFLKIIQLLDDYPK
>ENST00000611284.4|SNV-273837-T-C|3
MEGIVTIVGLKPETTHAVR
>ENST00000431683.7|SNV-39168-G-A|1
YLKILVENQGRVNFSWQIQNEQK
>ENST00000611549.4|SNV-61067-C-T|1
NYTSIASP
>ENST00000478635.5|SNV-11097-G-A|6
HGIQLLSFDNEMELAKVIKSHPSAK
>ENST00000400405.4|SNV-68250-C-G|2
WEATPRSVLECVDSVIR
>ENST00000626068.2|SNV-67535-C-A|7
EEDSEASSSRIGDSSQGDK
>ENST00000478035.1|SNV-2168-C-T|1
YMWDMKV
>ENST00000533749.5|SNV-250-G-C|1
SQDRPASRKMATNFLAHEK
>ENST00000310232.11|SNV-16057-T-C|6
NSFEKRVLEDETEHLR
>ENST00000337963.9|INDEL-38551-A-AA|1
ECEFTSFFHVNHS
>ENST00000498355.6|SNV-3978-C-T|3
EQAHCIALNLR
>ENST00000253693.7|SNV-34364-C-T|3
NPWSHLCWK
>ENST00000462952.1|SNV-1005-G-C|2
MSISFSSLRWASGASRPR
>ENST00000253693.7|SNV-34364-C-T|6
GLRFIQLKNPWSHLCWK
>ENST00000509111.2|SNV-128249-C-G|6
KLRNAGCQHEDSGCGIR
>ENST00000514343.1|SNV-1558-G-C|18
LLLHVRGLQLLPHSR
>ENST00000533749.5|SNV-250-G-C|5
MLPACTRSQDRPASRK
>ENST00000554167.5|SNV-231250-G-A|12
MTSHGSSHTSGVENGGK
>ENST00000315273.4|SNV-168052-C-T|4
KYADNAAKLHSLCEAVK
>ENST00000371148.3|SNV-2965-A-T|2
NQCHENEFR
>ENST00000554167.5|SNV-231250-G-A|5
AAPTPQGWRMAAKTGWK
>ENST00000491555.5|SNV-65015-A-G|2
MAWESWHSAVEIIIALFVQKHFPCW
>ENST00000644536.1|SNV-46420-G-A|1
AMPRTGTAGSPTSFRTASEAMR
>ENST00000462952.1|SNV-1005-G-C|4
MSISFSSLR
>ENST00000339012.7|SNV-24393-G-C|4
KVESSETSSLPQK
>ENST00000472593.1|SNV-110280-C-T|5
RLGSPCSPWHSTGTCMCPWWR
>ENST00000320955.8|SNV-23807-G-A|1
ELVGTEQQLQELLETAGRVQK
>ENST00000475910.1|SNV-5126-G-T|3
MTTVLKQNVHVFVGVC
>ENST00000604069.1|SNV-203372-A-T|6
MHFFLCWHSMCFHSWNPK
>ENST00000264042.8|SNV-111992-T-G|2
VCYLPLNTCLLKPIQRLLHYR
>ENST00000305135.10|SNV-110280-C-T|2
NVYVSVVEDMILK
>ENST00000339431.9|SNV-31570-G-A|4
KHRDHTTK
>ENST00000642461.1|SNV-63730-G-C|4
DKLENEQQK
>ENST00000495742.5|SNV-2940-C-A|3
MMSLNSTVYLSPTAWTPFQI
>ENST00000188790.9|SNV-42091-C-G|4
IFSDKDGYKHIDYIK
>ENST00000382909.5|INDEL-38551-A-AA|5
KGKDFTATAFSR
>FUSION-ENST00000373394.8:41979-ENST00000541184.1:144304|5
AHHLLLWKR
>ENST00000306006.10|MNV-17525-GTCAG-G|33
GPTSVVSVGR
>ENST00000442839.5|MNV-17890-TG-T|1
HIGRCKK
>ENST00000425008.3|SNV-2708-G-A|5
MSSTTDTYTFLWSATGCR
>ENST00000462952.1|SNV-1005-G-C|6
LEDEHLVFFSQMGKR
>ENST00000533749.5|SNV-250-G-C|7
MLPACTRSQDRPASR
>ENST00000534966.1|SNV-119788-C-T|1
QLTLLRLCSFQLEHLSLF
>ENST00000488819.1|SNV-9193-G-A|2
NFPPEVQSK
>ENST00000511489.1|SNV-289872-T-A|6
RSTSYGGIK
>ENST00000431683.7|SNV-39168-G-A|2
YLKILVENQGR
>ENST00000392784.6|SNV-44488-G-T|1
ALSCQEVTDDEVLDASCFLDVLR
>ENST00000371531.5|SNV-1723-C-T|1
IEQNICAKICGLRASEAGQGCK
>ENST00000409644.5|SNV-11169-C-T|1
ELVFALWQQLGVVLK
>ENST00000464374.5|SNV-22042-C-G|4
MLNFSITLQSPSAELVDVVNLFFK
>ENST00000372429.7|SNV-43662-G-A|2
ESPGVIYCISMQWFREWEAFVK
>ENST00000506442.5|SNV-27697-G-A|6
NAADEISRFQERVK
>ENST00000464499.5|SNV-19629-G-T|3
MAEGRGGFRSGPAANPEWMR
>FUSION-ENST00000666534.1:41979-ENST00000541184.1:144304|2
SPCWIESFK
>ENST00000508110.5|SNV-73918-C-G|9
LSAETGSALQGGCQHEDSGCGIRRR
>ENST00000622925.1|SNV-1723-C-T|8
AEHLRQDLR
>ENST00000473993.5|SNV-49060-G-A|4
MEMEEVPLTLHSDE
>ENST00000473686.5|SNV-117588-A-G|3
EEMLSAAVDPESNSINYK
>ENST00000548249.5|SNV-11799-G-A|5
VGTKGLDFSDHIGK
>ENST00000378103.7|SNV-8999-C-G|3
LEFSLAWDMPRIMFGGKGQVHYR
>ENST00000241453.12|SNV-75657-G-C|1
EHNFSFYPTFQSHPNSSMPRSR
>ENST00000230588.9|SNV-39955-T-C|2
FYNSEGYGFGVTLHPNSR
>ENST00000306006.10|MNV-17525-GTCAG-G|19
IFASISESTLER
>ENST00000514343.1|SNV-1558-G-C|13
HRPLQRACVR
>ENST00000514343.1|SNV-1558-G-C|6
SLQSMRPTCSFARCPTWVSVPR
>ENST00000262457.7|INDEL-201410-C-CA|7
NFSYNLQSATQPKKQNK
>ENST00000327582.5|SNV-1572-C-G|1
ELWEGLTVEDIKK
>ENST00000367007.5|SNV-450629-C-G|4
LDNVGEARSPQDRSR
>ENST00000298784.5|SNV-57729-G-T|3
NFNTNLFQLGHKCAAVLYLVCSTEK
>FUSION-ENST00000373394.8:41979-ENST00000541184.1:144304|10
GNSGQFLDAAKIIQK
>ENST00000491555.5|SNV-65015-A-G|4
MAWESWHSAVEIIIALFVQK
>ENST00000478035.1|SNV-2168-C-T|3
MMYMWDMKV
>ENST00000253693.7|SNV-34364-C-T|2
NPWSHLCWKGR
>ENST00000475910.1|SNV-5126-G-T|1
QNVHVFVGVC
>ENST00000551150.5|SNV-468-A-G|2
EDGATWKSNYFLK
>ENST00000310232.11|SNV-16057-T-C|3
VLEDETEHLR
>ENST00000373253.7|SNV-3163-G-A|4
RSMIDDTYQCLTAIAGTPR
>ENST00000508110.5|SNV-73918-C-G|8
EAANMKTVDAESGGDVYSSVSK
>ENST00000462920.5|SNV-11097-G-A|3
MELAKVIKSHPSA
>ENST00000356218.8|SNV-231250-G-A|4
LKTCSSMTSHGSSHTSGVENGGK
>ENST00000498355.6|SNV-3978-C-T|1
EQAHCIALNLREQGRGK
>ENST00000403782.5|SNV-21302-G-A|5
ERITEALSRDGYMYK
>ENST00000488036.5|SNV-53714-C-T|2
GLWPIYVGR
>ENST00000409195.6|INDEL-361556-T-TGA|15
AENIKNCPSHIIVCRK
>ENST00000514343.1|SNV-1558-G-C|16
GLQLLPHSR
>ENST00000306006.10|MNV-17525-GTCAG-G|17
SPITVASVGR
>ENST00000478635.5|SNV-11097-G-A|3
MELAKVIKSHPSAK
>ENST00000506767.1|SNV-30423-T-C|5
DPRYTVLDSWHQNQCGDHAHCPPK
>ENST00000626068.2|SNV-67535-C-A|5
EEDSEASSSRIGDSSQGDKNLQK
>ENST00000618305.2|SNV-238-A-C|1
DAVPYTEHAKRK
>ENST00000322054.10|SNV-15317-G-C|4
RYDFAAVLEWFAERVDR
>ENST00000397224.8|SNV-16939-C-T|4
LPPFCQQGYLRMQGLVSTESLWQYR
>ENST00000554167.5|SNV-231250-G-A|6
MAAPTPQGWRMAAKTGWK
>ENST00000490069.1|SNV-178677-C-T|2
MSSWYSSDRIKYV
>ENST00000671291.1|SNV-8421-G-T|3
WVCTRSIRQCPALCRPRPKPFSS
>ENST00000551150.5|SNV-468-A-G|4
PREDGATWKSNYFLK
>ENST00000310232.11|SNV-16057-T-C|1
VLEDETEHLRNELRETVDENGR
>FUSION-ENST00000673384.1:37512-ENST00000422707.1:9686|5
ERLTSLNPWR
>ENST00000514343.1|SNV-1558-G-C|26
YLAAAVPRHLVLHRLDHQR
>ENST00000514343.1|SNV-1558-G-C|12
HRPLQRACVRR
>ENST00000403782.5|SNV-21302-G-A|1
DGYMYKYDLSLPVERLYDIVTDLR
>ENST00000562067.5|SNV-11948-C-T|5
APKALDATADTGRHEFTYALMPHK
>ENST00000478035.1|SNV-2168-C-T|4
GISAYPAWCLLLTMMYMWDMKV
>ENST00000650385.1|SNV-5616-A-C|3
EEDPIPLR
>ENST00000371933.8|MNV-27220-CC-C|2
SAADLISLPTTVEGLQKSVASLAIL
>ENST00000610772.4|SNV-29426-T-G|2
EKGFLYR
>ENST00000472593.1|SNV-110280-C-T|3
LGSPCSPWHSTGTCMCPWWR
>FUSION-ENST00000373394.8:41979-ENST00000541184.1:144304|11
LGKGNSGQFLDAAKIIQK
>ENST00000306006.10|MNV-17525-GTCAG-G|14
DLARVPNSSSTR
>ENST00000558315.1|SNV-3574-C-T|2
TLTQVSTWFANARWR
>ENST00000465384.5|SNV-2286-G-C|5
NGLRRLLLLWQPGR
>ENST00000536769.1|INDEL-5648-G-GG|2
LRGGCLSFPF
>ENST00000306006.10|MNV-17525-GTCAG-G|15
SPITVASVGRDLARVPNSSSTR
>ENST00000464374.5|SNV-22042-C-G|5
EPQNAQLFYNITVAFSRTCGR
>ENST00000285039.12|SNV-330912-G-T|2
LSHEELEVRK
>ENST00000461757.1|SNV-12495-C-A|1
ALDGTAYQGSSSNCILQETSL
>ENST00000425008.3|SNV-2708-G-A|1
SSTTDTYTFLWSATGCRVIPIWKSR
>ENST00000398155.4|SNV-69-G-T|1
LEEAARGRGGGAEEATEAGR
>ENST00000305135.10|SNV-110280-C-T|3
IGITLQPVALHRNVYVSVVEDMILK
>ENST00000373253.7|SNV-3163-G-A|3
RSMIDDTYQCLTAIAGTPRGPR
>ENST00000258229.14|SNV-205661-T-C|3
FWEKNHNTR
>ENST00000467252.5|SNV-8999-C-G|1
FGGKGQVHYRR
>ENST00000671291.1|SNV-8421-G-T|7
MPSSLSAEAQAFLLLTFEPDPR
>ENST00000626068.2|SNV-67535-C-A|8
MEEDSEASSSRIGDSSQGDK
>ENST00000409195.6|INDEL-361556-T-TGA|9
RNKSSLILK
>ENST00000488819.1|SNV-9193-G-A|3
WWGRNFPPEVQSKAS
>ENST00000555122.1|SNV-31280-C-G|10
MSLSSMEVDVQAARAKLDGAR
>ENST00000514343.1|SNV-1558-G-C|15
GLQLLPHSRHRPLQR
>ENST00000369836.9|SNV-2940-C-A|2
RPWFVGDKITFVDFLAYDVLELHR
>ENST00000490069.1|SNV-178677-C-T|3
SSWYSSDRIK
>ENST00000315273.4|SNV-168052-C-T|1
YADNAAKLHSLCEAVKTR
>ENST00000442839.5|MNV-17890-TG-T|11
WTLFKVLPMK
>ENST00000493328.5|INDEL-44757-A-AA|11
KSVGFWPCPKTCSHIFNSK
>ENST00000342992.10|SNV-260758-C-T|4
RLIGELCLR
>ENST00000435118.5|SNV-14176-C-G|1
FSLPLYLVSAADGTNVVKLFNDAIR
>ENST00000623543.1|SNV-9612-A-T|3
PCSRQKCSQQALPI
>ENST00000671291.1|SNV-8421-G-T|4
PSSLSAEAQAFLLLTFEPDPRLR
>ENST00000506572.5|MNV-1143-AGAGCCAGAACCT-A|2
VPMLVPVPVSEPVPEPEPEPVK
>ENST00000262464.9|SNV-289872-T-A|4
VCVDTHMRSTSYGGIKK
>ENST00000506767.1|SNV-30423-T-C|6
GRGRDPR
>ENST00000339762.10|SNV-385497-C-A|3
SLVWLIHSTLARYTQVNNFLGTSR
>ENST00000558315.1|SNV-3574-C-T|1
TLTQVSTWFANARWRLK
>ENST00000262457.7|INDEL-201410-C-CA|9
SKNFSYNLQSATQPKK
>ENST00000371933.8|MNV-27220-CC-C|1
SVASLAIL
>ENST00000533749.5|SNV-250-G-C|2
SQDRPASRK
>FUSION-ENST00000529949.5:41979-ENST00000541184.1:144304|1
AYQVRCH
>ENST00000465384.5|SNV-2286-G-C|6
MNGLRRLLLLWQPGR
>ENST00000506767.1|SNV-30423-T-C|7
HPEEGPSLGEHSQELLLRERGR
>ENST00000263408.5|SNV-113541-T-A|1
FEMRNRDVVLTTTFVDDIK
>ENST00000266383.10|SNV-93585-C-G|2
WPAGHPVK
>ENST00000554167.5|SNV-231250-G-A|1
AAKTGWKR
>ENST00000399537.8|SNV-109374-G-C|1
GLLDLEDDGDFITVEFDDGDTGR
>ENST00000623543.1|SNV-9612-A-T|2
QKCSQQALPI
>ENST00000188790.9|SNV-42091-C-G|2
DGYKHIDYIKDTVENAIQITSGK
>ENST00000369535.5|SNV-2863-C-A|3
QVVIDGETCLLDILDTAGK
>ENST00000310232.11|SNV-16057-T-C|5
RVLEDETEHLR
>ENST00000514343.1|SNV-1558-G-C|22
LDHQRDGARR
>ENST00000618305.2|SNV-238-A-C|4
VFLENVIRDAVPYTEHAKR
>ENST00000465088.1|SNV-42091-C-G|8
YLVTRMATNILTISK
>ENST00000465088.1|SNV-42091-C-G|9
TTKYLVTRMATNILTISK
>ENST00000290552.8|SNV-3574-C-T|2
MTLTQVSTWFANARWR
>ENST00000604069.1|SNV-203372-A-T|2
MHFFLCWHSMCFHSWNPKTCYKQLR
>ENST00000514343.1|SNV-1558-G-C|19
RLLLHVRGLQLLPHSR
>ENST00000620473.4|SNV-6987-G-T|1
SLRRELPEEAAAEEER
>ENST00000296657.7|SNV-85743-G-A|4
AGLPPALGSRDPAAPAPRK
>ENST00000291576.12|SNV-20981-G-T|3
HLEFYLLCTHK
>ENST00000493328.5|INDEL-44757-A-AA|14
FLLPFSTVYLCDAAFSALTESKQKK
>ENST00000464499.5|SNV-19629-G-T|5
MAEGRGGFR
>ENST00000369630.7|SNV-3629-G-T|2
LSPACRGR
>FUSION-ENST00000373394.8:41979-ENST00000541184.1:144304|8
IIQKAHHLLLWK
>ENST00000256460.8|SNV-6996-C-T|3
IVEKGFYTEWDASRLIFQVLDAVK
>ENST00000398155.4|SNV-69-G-T|5
ATRLEEAAR
>ENST00000548249.5|SNV-11799-G-A|2
GLDFSDHIGKTK
>ENST00000638011.1|SNV-67535-C-A|2
NLQKLGPDDVSVDIDAIR
>ENST00000367007.5|SNV-450629-C-G|3
SPQDRSR
>ENST00000650385.1|SNV-5616-A-C|2
EEDPIPLRCHSWK
>ENST00000452443.3|SNV-22485-G-A|1
IPEWGQDLQLLLHIQRVPDSTHPR
>FUSION-ENST00000666534.1:41979-ENST00000541184.1:144304|6
QDSPSLPPMRLTEFNVGNHCNLQNK
>ENST00000369535.5|SNV-2863-C-A|1
EEYSAMRDQYMR
>ENST00000474897.5|SNV-43624-T-A|2
LAMPAGSTSAWNTASR
>ENST00000671291.1|SNV-8421-G-T|6
PSSLSAEAQAFLLLTFEPDPR
>ENST00000260229.5|SNV-1070-G-A|3
NRSLINDKIR
>ENST00000409195.6|INDEL-361556-T-TGA|1
TNLSFPL
>ENST00000434837.8|SNV-52007-A-G|1
AYSPEFCFDTPNPTRSHKLSK
>ENST00000508110.5|SNV-73918-C-G|5
KTVDAESGGDVYSSVSK
>ENST00000514343.1|SNV-1558-G-C|9
RAAPHAPPVHAPHLAGHRAAP
>ENST00000291576.12|SNV-20981-G-T|2
HLEFYLLCTHKLLMLHGQK
>ENST00000379611.10|SNV-27697-G-A|2
NNVSRDPSR
>FUSION-ENST00000666534.1:41979-ENST00000541184.1:144304|8
LIISCCGNGNIAVFTFPASLR
>ENST00000371531.5|SNV-1723-C-T|4
NLIHARIEQNICAKICGLR
>ENST00000220772.8|SNV-5986-A-G|2
SEAIVEHLCASEFALRMK
>ENST00000306006.10|MNV-17525-GTCAG-G|8
EYILERSPMSAASVGRASAR
>ENST00000301453.7|SNV-11633-G-A|4
GEGGTTNPHIFPEDSEPK
>ENST00000256343.8|SNV-192711-G-A|2
MKQLVEPILGAAVYNPSDLNLSIK
>ENST00000442839.5|MNV-17890-TG-T|5
MKLHSEWKHIGR
>ENST00000622925.1|SNV-1723-C-T|7
AEHLRQDLRAAGIR
>ENST00000508110.5|SNV-73918-C-G|11
LSAETGSALQGGCQHEDSGCGIR
>ENST00000401707.7|SNV-10386-T-C|2
VNPHSLPDPEVNEQSPSKGMFR
>ENST00000339762.10|SNV-385497-C-A|2
YTQVNNFLGTSR
>ENST00000493328.5|INDEL-44757-A-AA|8
SVGFWPCPKTCSHIFNSKDR
>ENST00000316891.10|SNV-30740-G-A|1
LSQVDPEIAAKLHPHDKR
>ENST00000256460.8|SNV-6996-C-T|1
GFYTEWDASRLIFQVLDAVK
>ENST00000392550.8|SNV-43613-T-C|1
QNAHFSTTEWPIDGGTSLTPAPPQR
>ENST00000498355.6|SNV-3978-C-T|2
EQAHCIALNLREQGR
>ENST00000431683.7|SNV-39168-G-A|4
DLHIPELRDCRYLK
>ENST00000379611.10|SNV-27697-G-A|5
EKVKNNVSR
>ENST00000506442.5|SNV-27697-G-A|5
FQERVKNNVSR
>ENST00000220772.8|SNV-5986-A-G|3
SEAIVEHLCASEFALR
>ENST00000316891.10|SNV-30740-G-A|4
RLSQVDPEIAAKLHPHDK
>ENST00000506572.5|MNV-1143-AGAGCCAGAACCT-A|1
VPMLVPVPVSEPVPEPEPEPVKEEK
>ENST00000611284.4|SNV-273837-T-C|2
EGIVTIVGLKPETTHAVR
>ENST00000262457.7|INDEL-201410-C-CA|5
QNKTLTAYGGR
>ENST00000644536.1|SNV-46420-G-A|4
MAMPRTGTAGSPTSFR
>ENST00000555122.1|SNV-31280-C-G|6
MEVDVQAAR
>ENST00000301587.9|SNV-4745-C-G|1
LAALPENPPAIEWAYYKANVAK
>ENST00000461757.1|SNV-12495-C-A|5
GAAPTASSR
>ENST00000461757.1|SNV-12495-C-A|2
MALDGTAYQGSSSNCILQETSL
>FUSION-ENST00000673384.1:37512-ENST00000422707.1:9686|9
LVKYLKK
>ENST00000554167.5|SNV-231250-G-A|3
MAAKTGWKR
>ENST00000486953.5|SNV-21302-G-A|2
MYKYDLSLPVERLYDIVTDLR
>ENST00000342992.10|SNV-260758-C-T|5
CHKRLIGELCLR
>ENST00000623543.1|SNV-9612-A-T|5
SAVCLDAVFQAEVLPAGIANLNSR
>ENST00000465384.5|SNV-2286-G-C|2
LLLLWQPGR
>ENST00000561693.5|SNV-11948-C-T|9
SCGRLKPWTLLLTR
>ENST00000611549.4|SNV-61067-C-T|2
RNYTSIASP
>ENST00000403782.5|SNV-21302-G-A|4
ITEALSRDGYMYK
>ENST00000339431.9|SNV-31570-G-A|3
HRDHTTK
>ENST00000484943.2|SNV-7844-G-A|3
MGRVNLDMMSVQANTGPPWESK
>ENST00000264042.8|SNV-111992-T-G|3
VCYLPLNTCLLKPIQR
>ENST00000316891.10|SNV-30740-G-A|6
EDGLVLHKRLSQVDPEIAAK
>FUSION-ENST00000373394.8:41979-ENST00000541184.1:144304|1
VQCWKSL
>ENST00000555122.1|SNV-31280-C-G|5
EVDVQAAR
>ENST00000306006.10|MNV-17525-GTCAG-G|12
VPNSSSTR
>ENST00000306006.10|MNV-17525-GTCAG-G|31
GPTSVVSVGRASVRAR
>ENST00000298784.5|SNV-57729-G-T|1
CAAVLYLVCSTEKINIGPEVVQR
>ENST00000416858.7|SNV-5969-G-A|1
GSVYNAR
>ENST00000382909.5|INDEL-38551-A-AA|1
DFTATAFSRMWHGYITDPR
>ENST00000465063.5|SNV-14176-C-G|5
LQFCQEVLPAPVFGLGC
>ENST00000461757.1|SNV-12495-C-A|7
AQPIRGAAPTASSR
>FUSION-ENST00000666534.1:41979-ENST00000541184.1:144304|1
SPCWIESFKI
>FUSION-ENST00000673384.1:37512-ENST00000422707.1:9686|1
LTSLNPWRKEA
>ENST00000473993.5|SNV-49060-G-A|1
EEVPLTLHSDE
>ENST00000467252.5|SNV-8999-C-G|9
PRIMFGGK
>ENST00000626068.2|SNV-67535-C-A|1
NLQKLGPDDVS
>ENST00000488819.1|SNV-9193-G-A|1
NFPPEVQSKAS
>ENST00000327475.11|SNV-107607-G-T|1
DISNLVLLLSSSVNSLRK
>ENST00000514343.1|SNV-1558-G-C|27
YLAAAVPRHLVLHR
>ENST00000392328.6|SNV-28424-T-G|1
MMDLTLNSSTATPGSPGSVTK
>ENST00000435118.5|SNV-14176-C-G|3
KFSLPLYLVSAADGTNVVK
>ENST00000337963.9|INDEL-38551-A-AA|3
MWHGYITDPR
>ENST00000401707.7|SNV-10386-T-C|5
QTRVNPHSLPDPEVNEQSPSK
>ENST00000379611.10|SNV-27697-G-A|4
VKNNVSR
>ENST00000369630.7|SNV-3629-G-T|5
LLLPQPPSSCRDGGVRLSPACR
>ENST00000442839.5|MNV-17890-TG-T|8
VLPMKLHSEWKHIGR
>ENST00000263408.5|SNV-113541-T-A|2
GEIHLGRFEMRNR
>ENST00000369535.5|SNV-2863-C-A|2
EEYSAMR
>FUSION-ENST00000666534.1:41979-ENST00000541184.1:144304|7
QDSPSLPPMR
>ENST00000474897.5|SNV-43624-T-A|1
LAMPAGSTSAWNTASRQTALLMLK
>ENST00000368195.4|SNV-4976-C-A|1
LTQVTDYMLLFRVYGLESLR
>FUSION-ENST00000666534.1:41979-ENST00000541184.1:144304|4
LTEFNVGNHCNLQNKSPCWIESFK
>ENST00000409195.6|INDEL-361556-T-TGA|6
SSLILKIQSK
>ENST00000490957.5|SNV-63730-G-C|1
MNNKSFM
>ENST00000534966.1|SNV-119788-C-T|3
MATAPIIASKQLTLLR
>ENST00000339762.10|SNV-385497-C-A|1
YTQVNNFLGTSRSSVTR
>ENST00000622925.1|SNV-1723-C-T|11
SGHEGAEPHSRAHRAEHLR
>ENST00000506767.1|SNV-30423-T-C|4
YTVLDSWHQNQCGDHAHCPPK
>ENST00000382909.5|INDEL-38551-A-AA|6
IEGIPEKKGK
>ENST00000017003.7|SNV-13984-C-T|1
HTQLTGSALEAWTDR
>ENST00000506767.1|SNV-30423-T-C|1
EEPSFPPTDPGCPEGPRPESQ
>ENST00000561693.5|SNV-11948-C-T|10
QCEAASSASRSCGRLKPWTLLLTR
>ENST00000514343.1|SNV-1558-G-C|11
ACVRRAAPHAPPVHAPHLAGHR
>ENST00000493328.5|INDEL-44757-A-AA|1
VAICTLLNSEVNNPVLSFV
>ENST00000339431.9|SNV-31570-G-A|2
HRDHTTKK
>ENST00000580273.1|SNV-5969-G-A|2
LTELVHRGSVYNAR
>ENST00000409195.6|INDEL-361556-T-TGA|12
NCPSHIIVCRKK
>ENST00000491555.5|SNV-65015-A-G|6
AQCGGDNYRPFCTEALPLLVR
>ENST00000671291.1|SNV-8421-G-T|1
QCPALCRPRPKPFSS
>ENST00000475910.1|SNV-5126-G-T|2
TTVLKQNVHVFVGVC
>ENST00000416215.6|SNV-13655-C-A|1
RPYRWCGRSAR
>ENST00000409195.6|INDEL-361556-T-TGA|8
NKSSLILK
>ENST00000306006.10|MNV-17525-GTCAG-G|27
TFTFTGASTQER
>ENST00000546965.5|SNV-11799-G-A|3
EWGQRDLISQIILEKPR
>ENST00000188790.9|SNV-42091-C-G|3
DGYKHIDYIK
>ENST00000398155.4|SNV-69-G-T|3
ATRLEEAARGR
>ENST00000371148.3|SNV-2965-A-T|3
IGNGQCKNQCHENEFR
>ENST00000296657.7|SNV-85743-G-A|1
DPAAPAPRKASLLPLQR
>ENST00000490069.1|SNV-178677-C-T|1
SSWYSSDRIKYV
>ENST00000372429.7|SNV-43662-G-A|7
IEIDTFIKLNKAFQAK
>ENST00000306006.10|MNV-17525-GTCAG-G|26
TFTFTGASTQERSLTNAMSVGR
>ENST00000551150.5|SNV-468-A-G|6
PREDGATWK
>ENST00000459931.1|SNV-3163-G-A|2
MIDDTYQCLTAIAGTPRGPR
>ENST00000478635.5|SNV-11097-G-A|5
MELAKVIK
>ENST00000262457.7|INDEL-201410-C-CA|6
KQNKTLTAYGGR
>ENST00000473993.5|SNV-49060-G-A|3
EMEEVPLTLHSDE
>ENST00000555122.1|SNV-31280-C-G|2
MEVDVQAARAKLDGAR
>ENST00000472593.1|SNV-110280-C-T|4
RLGSPCSPWHSTGTCMCPWWRT
>ENST00000473686.5|SNV-117588-A-G|2
MLSAAVDPESNSINYK
>ENST00000356218.8|SNV-231250-G-A|3
LKTCSSMTSHGSSHTSGVENGGKDR
>ENST00000398155.4|SNV-69-G-T|2
LEEAARGR
>ENST00000486953.5|SNV-21302-G-A|4
MYKYDLSLPVER
>ENST00000367007.5|SNV-450629-C-G|1
SRILAEVK
>ENST00000466183.1|SNV-1692-C-T|2
IRPGNDGLSVQDGWR
>ENST00000490069.1|SNV-178677-C-T|4
MSSWYSSDRIK
>ENST00000618305.2|SNV-238-A-C|3
DAVPYTEHAK
>ENST00000409392.5|SNV-15030-C-T|2
EGAGTVPSPHRPASSVPK
>ENST00000371148.3|SNV-2965-A-T|1
NQCHENEFRIAYCIRPGTHCCLQQ
>ENST00000461757.1|SNV-12495-C-A|3
EAMALDGTAYQGSSSNCILQETSL
>ENST00000536393.5|SNV-44488-G-T|3
RKALSCQEVTDDEVLDASCFLDVLR
>ENST00000310232.11|SNV-16057-T-C|4
RVLEDETEHLRNELR
>ENST00000447721.6|SNV-36409-A-G|1
GNPCTLRGF
>ENST00000610772.4|SNV-29426-T-G|1
EKGFLYRALGFTLATGLEASK
>ENST00000435118.5|SNV-14176-C-G|4
SFNFAKKFSLPLYLVSAADGTNVVK
>ENST00000511489.1|SNV-289872-T-A|10
DGRVCVDTHMRSTSYGGIK
>ENST00000372429.7|SNV-43662-G-A|1
ESPGVIYCISMQWFREWEAFVKGK
>ENST00000548249.5|SNV-11799-G-A|4
VGTKGLDFSDHIGKTK
>ENST00000602788.5|MNV-69604-GGT-G|3
YLTKFQQKNAATESLIA
>ENST00000262457.7|INDEL-201410-C-CA|8
NFSYNLQSATQPKK
>ENST00000465384.5|SNV-2286-G-C|4
RLLLLWQPGR
>ENST00000342992.10|SNV-260758-C-T|3
RLIGELCLRVTGLIENHDYEFR
>ENST00000283025.7|SNV-368-G-A|3
YSPHDWDQSNQLQVREAEASR
>ENST00000650385.1|SNV-5616-A-C|4
WVFKEEDPIPLRCHSWK
>ENST00000271308.9|SNV-15427-G-A|1
AIGSASEGAQSSLQEIYHKSMTLK
>ENST00000369630.7|SNV-3629-G-T|3
DGGVRLSPACRGR
>ENST00000610772.4|SNV-29426-T-G|6
LSKELNNQIASFDSPSREK
>ENST00000462952.1|SNV-1005-G-C|7
LEDEHLVFFSQMGK
>ENST00000462952.1|SNV-1005-G-C|1
SISFSSLRWASGASRPR
>ENST00000253693.7|SNV-34364-C-T|4
FIQLKNPWSHLCWKGR
>ENST00000493328.5|INDEL-44757-A-AA|6
TCSHIFNSKDR
>ENST00000622925.1|SNV-1723-C-T|10
AHRAEHLR
>ENST00000546965.5|SNV-11799-G-A|1
DLISQIILEKPRGQDMNLENMR
>ENST00000486616.5|SNV-18570-C-T|2
LAAEPAAPSAAPAPRSTGVCAGNN
>ENST00000262464.9|SNV-289872-T-A|3
STSYGGIK
>ENST00000459931.1|SNV-3163-G-A|1
IDDTYQCLTAIAGTPRGPR
>ENST00000465384.5|SNV-2286-G-C|3
RLLLLWQPGRRPSTETSSSGR
>ENST00000419234.9|SNV-2749-A-G|6
TTLASAVACLEGKSPGEKVAIIR
>ENST00000543938.6|SNV-45102-C-T|6
TLRGSQAPRSLQTVTLSLR
>ENST00000558315.1|SNV-3574-C-T|5
LAIITKMTLTQVSTWFANARWR
>ENST00000401707.7|SNV-10386-T-C|6
QRQTRVNPHSLPDPEVNEQSPSK
>ENST00000514343.1|SNV-1558-G-C|31
ALLRAAQHGSRYLAAAVPR
>ENST00000674282.1|SNV-5126-G-T|2
TTVLKQNVHVFVVEGNSDELDEPIK
>ENST00000484943.2|SNV-7844-G-A|2
GRVNLDMMSVQANTGPPWESK
>ENST00000602788.5|MNV-69604-GGT-G|6
MNMYLTKFQQKNAATESLIA
>ENST00000478035.1|SNV-2168-C-T|6
KMGISAYPAWCLLLTMMYMWDMKV
>ENST00000346198.5|SNV-691-G-A|2
TNQNSSSNSEAERRPPPR
>ENST00000542590.2|SNV-5746-T-G|1
TCHGLLTRARGPPIEGPPRPQR
>ENST00000241453.12|SNV-75657-G-C|2
EHNFSFYPTFQSHPNSSMPR
>ENST00000419234.9|SNV-2749-A-G|3
VAIIRQHLGR
>ENST00000356218.8|SNV-231250-G-A|5
KLKTCSSMTSHGSSHTSGVENGGK
>ENST00000608382.5|SNV-17938-C-G|1
GTTEALQISQVSLISK
>ENST00000401707.7|SNV-10386-T-C|4
QTRVNPHSLPDPEVNEQSPSKGMFR
>ENST00000561693.5|SNV-11948-C-T|8
SCGRLKPWTLLLTRGATSSPMH
>ENST00000611549.4|SNV-61067-C-T|3
MRNYTSIASP
>ENST00000638011.1|SNV-67535-C-A|3
IGDSSQGDKNLQK
>ENST00000462920.5|SNV-11097-G-A|1
VIKSHPSA
>ENST00000315273.4|SNV-168052-C-T|5
KYADNAAK
>ENST00000514343.1|SNV-1558-G-C|1
CPTWVSVPRGCSTQTPGASSTGPPT
>ENST00000296657.7|SNV-85743-G-A|2
DPAAPAPRK
>ENST00000400769.6|SNV-21302-G-A|1
GAEPGWLHVQVRPLPPCGAALRHRD
>ENST00000509111.2|SNV-128249-C-G|4
LRNAGCQHEDSGCGIRR
>ENST00000356218.8|SNV-231250-G-A|1
TCSSMTSHGSSHTSGVENGGKDR
>ENST00000610772.4|SNV-29426-T-G|3
ELNNQIASFDSPSREKGFLYR
>ENST00000497710.5|SNV-11097-G-A|2
MELAKVIKS
>FUSION-ENST00000373394.8:41979-ENST00000541184.1:144304|6
AHHLLLWK
>ENST00000546120.2|INDEL-5648-G-GG|3
ESTLHLVLRLRGGCLSFP
>ENST00000256460.8|SNV-6996-C-T|4
IVEKGFYTEWDASR
>ENST00000537403.5|SNV-44690-C-T|3
TSREIKISGAIGSCVSLNSK
>ENST00000370185.7|SNV-42307-A-G|1
IQPGAVPGCNSSMPGGPR
>ENST00000368195.4|SNV-4976-C-A|3
GLSFPRLTQVTDYMLLFR
>ENST00000493328.5|INDEL-44757-A-AA|3
KISEGER
>ENST00000316891.10|SNV-30740-G-A|5
RLSQVDPEIAAK
>ENST00000306006.10|MNV-17525-GTCAG-G|11
VPNSSSTREYILER
>ENST00000534966.1|SNV-119788-C-T|2
ATAPIIASKQLTLLR
>ENST00000509111.2|SNV-128249-C-G|3
NAGCQHEDSGCGIR
>ENST00000582341.1|SNV-4745-C-G|2
IHQLSSGLTTRPMWPRLAWWMTLR
>ENST00000555122.1|SNV-31280-C-G|4
MEVDVQAARAK
>ENST00000580273.1|SNV-5969-G-A|3
MLTELVHRGSVYNAR
>ENST00000360132.7|SNV-13010-G-T|1
EAESYQGEEELFSQTDVK
>ENST00000466183.1|SNV-1692-C-T|1
IRPGNDGLSVQDGWRSNAR
>ENST00000497710.5|SNV-11097-G-A|1
ELAKVIKS
>ENST00000491555.5|SNV-65015-A-G|3
AWESWHSAVEIIIALFVQK
>ENST00000554167.5|SNV-231250-G-A|11
TSHGSSHTSGVENGGK
>ENST00000508110.5|SNV-73918-C-G|6
MKTVDAESGGDVYSSVSK
>ENST00000610772.4|SNV-29426-T-G|7
LSKELNNQIASFDSPSR
>ENST00000487581.1|SNV-5013-G-A|3
WATRPCTCHALLSPK
>ENST00000416215.6|SNV-13655-C-A|5
TSPPRAWTVTLTSRRPYR
>ENST00000366463.6|SNV-16939-C-T|1
QGLVSTESLWQYRVESRLLR
>ENST00000266383.10|SNV-93585-C-G|1
WPAGHPVKNLPQMR
>ENST00000554167.5|SNV-231250-G-A|9
TSHGSSHTSGVENGGKDR
>ENST00000493328.5|INDEL-44757-A-AA|7
TCSHIFNSK
>ENST00000306006.10|MNV-17525-GTCAG-G|23
SLTNAMSVGRVSARAR
>ENST00000372429.7|SNV-43662-G-A|5
LNKAFQAKESPGVIYCISMQWFR
>ENST00000537403.5|SNV-44690-C-T|2
EIKISGAIGSCVSLNSK
>ENST00000367254.7|SNV-14721-C-A|1
IHTETGNIWTHLLATAHIPLHR
>ENST00000462920.5|SNV-11097-G-A|6
HGIQLLSFDNEMELAKVIKSHPSA
>ENST00000493328.5|INDEL-44757-A-AA|12
KSVGFWPCPK
>ENST00000409195.6|INDEL-361556-T-TGA|16
AENIKNCPSHIIVCR
>ENST00000554167.5|SNV-231250-G-A|10
MTSHGSSHTSGVENGGKDR
>ENST00000548249.5|SNV-11799-G-A|1
GLDFSDHIGKTKR
>FUSION-ENST00000373394.8:41979-ENST00000541184.1:144304|3
KHSSFHISCISQTGLTISASHEAYR
>ENST00000306006.10|MNV-17525-GTCAG-G|29
ARTFTFTGASTQER
>ENST00000283025.7|SNV-368-G-A|2
EAEASRLWASR
>ENST00000371148.3|SNV-2965-A-T|4
ECRIGNGQCKNQCHENEFR
>ENST00000416215.6|SNV-13655-C-A|4
AWTVTLTSRRPYR
>ENST00000461757.1|SNV-12495-C-A|8
MAQPIRGAAPTASSR
>ENST00000509111.2|SNV-128249-C-G|5
LRNAGCQHEDSGCGIR
>FUSION-ENST00000666534.1:41979-ENST00000541184.1:144304|5
LTEFNVGNHCNLQNK
>ENST00000403782.5|SNV-21302-G-A|2
DGYMYKYDLSLPVER
>ENST00000465088.1|SNV-42091-C-G|7
YLVTRMATNILTISKTLWK
>ENST00000555122.1|SNV-31280-C-G|13
AEVTAPDVKMSLSSMEVDVQAARAK
>ENST00000514343.1|SNV-1558-G-C|29
AAQHGSRYLAAAVPRHLVLHR
>ENST00000546120.2|INDEL-5648-G-GG|1
GGCLSFP
>ENST00000400405.4|SNV-68250-C-G|3
LKWEATPRSVLECVDSVIR
>ENST00000409195.6|INDEL-361556-T-TGA|14
NCPSHIIVCR
>ENST00000514343.1|SNV-1558-G-C|7
AAPHAPPVHAPHLAGHRAAP
>ENST00000316891.10|SNV-30740-G-A|2
LSQVDPEIAAKLHPHDK
>ENST00000562067.5|SNV-11948-C-T|7
ALLTPACGRLKPWTLLLTR
>ENST00000271308.9|SNV-15427-G-A|2
AIGSASEGAQSSLQEIYHK
>ENST00000488036.5|SNV-53714-C-T|1
GLWPIYVGRILPGTQAPR
>ENST00000548249.5|SNV-11799-G-A|6
RVGTKGLDFSDHIGK
>ENST00000650385.1|SNV-5616-A-C|5
WVFKEEDPIPLR
>ENST00000672277.1|INDEL-361556-T-TGA|1
YRPLKVKLR
>ENST00000378103.7|SNV-8999-C-G|5
GQCRLEFSLAWDMPRIMFGGK
>ENST00000310232.11|SNV-16057-T-C|2
VLEDETEHLRNELR
>ENST00000256460.8|SNV-6996-C-T|2
GFYTEWDASR
>ENST00000626068.2|SNV-67535-C-A|6
MEEDSEASSSRIGDSSQGDKNLQK
>ENST00000626793.2|SNV-67535-C-A|2
IGDSSQGDKNLQKLGPD
>ENST00000533749.5|SNV-250-G-C|6
LPACTRSQDRPASR
>ENST00000493328.5|INDEL-44757-A-AA|2
ISEGERVAICTLLNSEVNNPVLSFV
>ENST00000315273.4|SNV-168052-C-T|6
KKYADNAAK
>ENST00000260229.5|SNV-1070-G-A|2
SLINDKIR
>ENST00000314251.8|SNV-16675-T-G|1
AMVVANILSLVGALLMGFSK
>ENST00000508110.5|SNV-73918-C-G|10
LSAETGSALQGGCQHEDSGCGIRR
>ENST00000495742.5|SNV-2940-C-A|1
SLNSTVYLSPTAWTPFQI
>ENST00000461757.1|SNV-12495-C-A|4
GAAPTASSRRPPCDVDSGPR
>ENST00000626068.2|SNV-67535-C-A|2
IGDSSQGDKNLQKLGPDDVS
>ENST00000465384.5|SNV-2286-G-C|1
LLLLWQPGRRPSTETSSSGR
>ENST00000462920.5|SNV-11097-G-A|2
ELAKVIKSHPSA
>ENST00000264042.8|SNV-111992-T-G|4
EFELQKVCYLPLNTCLLKPIQR
>ENST00000306006.10|MNV-17525-GTCAG-G|1
APTFTSTSGFTRKILAN
>ENST00000225235.5|SNV-90845-T-C|1
SAEEALRHRQEYDEMVAEAK
>ENST00000551150.5|SNV-468-A-G|5
MPREDGATWKSNYFLK
>ENST00000366463.6|SNV-16939-C-T|3
QGLVSTESLWQYR
>ENST00000416215.6|SNV-13655-C-A|2
RPYRWCGR
>ENST00000511489.1|SNV-289872-T-A|5
MRSTSYGGIKK
>ENST00000341259.7|SNV-12281-G-A|1
NGPALQPSSPSSAPSASPTAAPR
>ENST00000498355.6|SNV-3978-C-T|5
KFLIAFNINLLGTKEQAHCIALNLR
>ENST00000373253.7|SNV-3163-G-A|1
SMIDDTYQCLTAIAGTPRGPR
>ENST00000306006.10|MNV-17525-GTCAG-G|9
EYILERSPMSAASVGR
>ENST00000640765.1|SNV-190510-C-T|2
SVLLNGTYDVQVTSGGTFIGIGR
>ENST00000291576.12|SNV-20981-G-T|4
VLEFLASSFEVSRHLEFYLLCTHK
>ENST00000498355.6|SNV-3978-C-T|4
FLIAFNINLLGTKEQAHCIALNLR
>ENST00000290552.8|SNV-3574-C-T|3
IMLAIITKMTLTQVSTWFANARWR
>ENST00000425008.3|SNV-2708-G-A|2
SSTTDTYTFLWSATGCRVIPIWK
>ENST00000514343.1|SNV-1558-G-C|28
YLAAAVPR
>ENST00000372429.7|SNV-43662-G-A|3
ESPGVIYCISMQWFR
>ENST00000322054.10|SNV-15317-G-C|1
YDFAAVLEWFAERVDRIILLFDAHK
>ENST00000409195.6|INDEL-361556-T-TGA|4
IQSKRLHR
>ENST00000495742.5|SNV-2940-C-A|2
MSLNSTVYLSPTAWTPFQI
>ENST00000322054.10|SNV-15317-G-C|6
ISRRYDFAAVLEWFAER
>ENST00000342992.10|SNV-260758-C-T|2
LIGELCLR
>ENST00000306006.10|MNV-17525-GTCAG-G|30
ASVRARTFTFTGASTQER
>ENST00000464374.5|SNV-22042-C-G|1
LNFSITLQSPSAELVDVVNLFFKK
>ENST00000514343.1|SNV-1558-G-C|3
PTCSFARCPTWVSVPR
>ENST00000644536.1|SNV-46420-G-A|2
MAMPRTGTAGSPTSFRTASEAMR
>ENST00000627217.3|SNV-691-G-A|1
SSLVNESETNQNSSSNSEAER
>ENST00000419234.9|SNV-2749-A-G|4
SPGEKVAIIRQHLGR
>ENST00000306006.10|MNV-17525-GTCAG-G|22
VSARARIFASISESTLER
>ENST00000382909.5|INDEL-38551-A-AA|4
GKDFTATAFSR
>ENST00000621518.4|SNV-273837-T-C|1
EASMEGIVTIVGLKPETTHAVR
>ENST00000262464.9|SNV-289872-T-A|1
STSYGGIKKGVCVRPFPGAVTK
>ENST00000306006.10|MNV-17525-GTCAG-G|7
SPMSAASVGR
>ENST00000291576.12|SNV-20981-G-T|1
HLEFYLLCTHKLLMLHGQKLK
>ENST00000306006.10|MNV-17525-GTCAG-G|21
ARIFASISESTLER
>ENST00000533749.5|SNV-250-G-C|4
LPACTRSQDRPASRK
>FUSION-ENST00000673384.1:37512-ENST00000422707.1:9686|7
KEHLKER
>ENST00000381232.7|SNV-268418-G-A|1
CFTHYDVQSILFDLNEAIMNR
>ENST00000264042.8|SNV-111992-T-G|1
VCYLPLNTCLLKPIQRLLHYRLLLR
>ENST00000618305.2|SNV-238-A-C|6
GVLKVFLENVIRDAVPYTEHAK
>ENST00000488036.5|SNV-53714-C-T|5
RWQRGLWPIYVGR
>ENST00000262464.9|SNV-289872-T-A|2
STSYGGIKK
>ENST00000618305.2|SNV-238-A-C|2
DAVPYTEHAKR
>ENST00000401707.7|SNV-10386-T-C|3
VNPHSLPDPEVNEQSPSK
>ENST00000638011.1|SNV-67535-C-A|4
IGDSSQGDK
>ENST00000562067.5|SNV-11948-C-T|6
APKALDATADTGR
>ENST00000290552.8|SNV-3574-C-T|1
MTLTQVSTWFANARWRLK
>ENST00000602788.5|MNV-69604-GGT-G|7
GMNMYLTKFQQKNAATESLIA
>FUSION-ENST00000666534.1:41979-ENST00000541184.1:144304|9
RLIISCCGNGNIAVFTFPASLR
>ENST00000361886.3|SNV-3629-G-T|1
WWCQIEPCLPGEECK
>ENST00000315273.4|SNV-168052-C-T|2
YADNAAKLHSLCEAVK
>ENST00000514343.1|SNV-1558-G-C|25
HLVLHRLDHQR
>ENST00000472593.1|SNV-110280-C-T|7
MSHRRLGSPCSPWHSTGTCMCPWWR
>ENST00000231572.8|SNV-19705-G-A|2
SDGGYTYDTSDLAAIKQRLFK
>ENST00000452443.3|SNV-22485-G-A|2
IPEWGQDLQLLLHIQR
>FUSION-ENST00000673384.1:37512-ENST00000422707.1:9686|8
YLKKEHLK
>ENST00000467252.5|SNV-8999-C-G|4
MFGGKGQVHYR
>ENST00000643607.2|SNV-46420-G-A|1
SLAALAGVLGALLEHHGHAPYRNSR
>ENST00000371531.5|SNV-1723-C-T|6
ARNLIHARIEQNICAK
>ENST00000409644.5|SNV-11169-C-T|2
VEDEAQGRELVFALWQQLGVVLK
>ENST00000488819.1|SNV-9193-G-A|5
FRWWGRNFPPEVQSK
>ENST00000301453.7|SNV-11633-G-A|5
DRGEGGTTNPHIFPEDSEPK
>ENST00000306006.10|MNV-17525-GTCAG-G|10
VPNSSSTREYILERSPMSAASVGR
>ENST00000409195.6|INDEL-361556-T-TGA|13
NCPSHIIVCRK
>ENST00000514343.1|SNV-1558-G-C|23
LDHQRDGAR
>ENST00000542590.2|SNV-5746-T-G|6
KPQTRGKTCHGLLTR
>ENST00000306006.10|MNV-17525-GTCAG-G|2
APTFTSTSGFTRK
>ENST00000474897.5|SNV-43624-T-A|4
REFRLAMPAGSTSAWNTASR
>ENST00000554167.5|SNV-231250-G-A|2
AAKTGWK
>ENST00000306006.10|MNV-17525-GTCAG-G|25
SLTNAMSVGR
>ENST00000464374.5|SNV-22042-C-G|8
MEPQNAQLFYNITVAFSR
>FUSION-ENST00000666534.1:41979-ENST00000541184.1:144304|16
TVLRCCKDYPEGSSSLAVETET
>ENST00000188790.9|SNV-42091-C-G|1
HIDYIKDTVENAIQITSGK
>ENST00000555122.1|SNV-31280-C-G|7
SLSSMEVDVQAARAKLDGAR
>ENST00000316891.10|SNV-30740-G-A|3
LSQVDPEIAAK
>ENST00000488036.5|SNV-53714-C-T|4
WQRGLWPIYVGR
>ENST00000478635.5|SNV-11097-G-A|7
HGIQLLSFDNEMELAKVIK
>ENST00000610772.4|SNV-29426-T-G|5
ELNNQIASFDSPSR
>ENST00000614547.4|SNV-25602-G-A|1
YMSPPTGNR
>ENST00000562067.5|SNV-11948-C-T|2
ALDATADTGR
>ENST00000442839.5|MNV-17890-TG-T|9
VLPMKLHSEWK
>ENST00000409195.6|INDEL-361556-T-TGA|11
KNVSKSR
>ENST00000555122.1|SNV-31280-C-G|9
SLSSMEVDVQAAR
>ENST00000388718.5|MNV-5321-CAATA-C|1
HLDLDNTGQAQVSPLALANMDR
>ENST00000369630.7|SNV-3629-G-T|4
DGGVRLSPACR
>ENST00000542590.2|SNV-5746-T-G|4
GKTCHGLLTRAR
>ENST00000306006.10|MNV-17525-GTCAG-G|13
DLARVPNSSSTREYILER
>ENST00000508110.5|SNV-73918-C-G|3
KTVDAESGGDVYSSVSKAR
>ENST00000640710.1|SNV-450629-C-G|1
ILAEVKHSFYPIPEQTLQATVLEVR
>ENST00000467252.5|SNV-8999-C-G|10
MPRIMFGGK
>ENST00000256343.8|SNV-192711-G-A|3
RMKQLVEPILGAAVYNPSDLNLSIK
>ENST00000339012.7|SNV-24393-G-C|1
VESSETSSLPQKDLK
>ENST00000314251.8|SNV-16675-T-G|2
IKAMVVANILSLVGALLMGFSK
>ENST00000555122.1|SNV-31280-C-G|3
EVDVQAARAK
>ENST00000508110.5|SNV-73918-C-G|2
TVDAESGGDVYSSVSK
>ENST00000547211.5|SNV-468-A-G|1
EDGATWKSNYFLKIIQMQQIR
>ENST00000602788.5|MNV-69604-GGT-G|1
NAATESLIA
>ENST00000623543.1|SNV-9612-A-T|1
CSQQALPI
>ENST00000640765.1|SNV-190510-C-T|3
SVFSGVLQDINSSR
>ENST00000514343.1|SNV-1558-G-C|24
HLVLHRLDHQRDGAR
>ENST00000379611.10|SNV-27697-G-A|1
NNVSRDPSRLYKPTK
>ENST00000491555.5|SNV-65015-A-G|7
MAQCGGDNYRPFCTEALPLLVR
>ENST00000322054.10|SNV-15317-G-C|3
YDFAAVLEWFAER
>ENST00000371531.5|SNV-1723-C-T|3
IEQNICAK
>ENST00000464499.5|SNV-19629-G-T|4
AEGRGGFR
>ENST00000327475.11|SNV-107607-G-T|2
DISNLVLLLSSSVNSLR
>ENST00000360093.7|SNV-48203-G-A|1
AGQNPNYGYTSFDTFSWAFLSLFR
>ENST00000542590.2|SNV-5746-T-G|3
TCHGLLTR
>ENST00000400769.6|SNV-21302-G-A|4
DHRGAEPGWLHVQVRPLPPCGAALR
>ENST00000442839.5|MNV-17890-TG-T|7
MKLHSEWK
>ENST00000506767.1|SNV-30423-T-C|2
WQETGGTSHSGVK
>ENST00000262457.7|INDEL-201410-C-CA|3
TLTAYGGR
>ENST00000467252.5|SNV-8999-C-G|8
MPRIMFGGKGQVHYR
>ENST00000555122.1|SNV-31280-C-G|14
AEVTAPDVKMSLSSMEVDVQAAR
>ENST00000537403.5|SNV-44690-C-T|1
ISGAIGSCVSLNSK
>ENST00000506767.1|SNV-30423-T-C|3
NSPQSQHGWGQQQQGVQSDIR
>ENST00000493328.5|INDEL-44757-A-AA|9
SVGFWPCPKTCSHIFNSK
>ENST00000481883.1|SNV-98767-G-A|2
VPVAVSR
>ENST00000618305.2|SNV-238-A-C|5
VFLENVIRDAVPYTEHAK
>ENST00000465088.1|SNV-42091-C-G|3
ATNILTISK
>ENST00000398155.4|SNV-69-G-T|6
MATRLEEAAR
>ENST00000481623.2|MNV-27220-CC-C|1
LFYTFLYVSIQSVASLAIL
>ENST00000638011.1|SNV-67535-C-A|1
NLQKLGPDDVSVDIDAIRR
>ENST00000400769.6|SNV-21302-G-A|2
GAEPGWLHVQVRPLPPCGAALRHR
>ENST00000486616.5|SNV-18570-C-T|1
STGVCAGNN
>ENST00000356218.8|SNV-231250-G-A|2
TCSSMTSHGSSHTSGVENGGK
>ENST00000671291.1|SNV-8421-G-T|2
SIRQCPALCRPRPKPFSS
>ENST00000622925.1|SNV-1723-C-T|9
AHRAEHLRQDLR
>ENST00000478635.5|SNV-11097-G-A|2
ELAKVIKSHPSAK
>FUSION-ENST00000673384.1:37512-ENST00000422707.1:9686|4
ERLTSLNPWRK
>ENST00000650385.1|SNV-5616-A-C|1
EEDPIPLRCHSWKNTALHK
>ENST00000305135.10|SNV-110280-C-T|1
NVYVSVVEDMILKATEQLVNDILR
>FUSION-ENST00000666534.1:41979-ENST00000541184.1:144304|11
LSRRLIISCCGNGNIAVFTFPASLR
>ENST00000371531.5|SNV-1723-C-T|5
NLIHARIEQNICAK
>ENST00000514343.1|SNV-1558-G-C|32
MGLGTSR
>ENST00000322054.10|SNV-15317-G-C|5
RYDFAAVLEWFAER
>ENST00000253693.7|SNV-34364-C-T|5
FIQLKNPWSHLCWK
>ENST00000379242.7|SNV-117573-C-A|1
EHSFFVDEFDNLHQYVPR
>ENST00000604069.1|SNV-203372-A-T|5
HFFLCWHSMCFHSWNPK
>ENST00000258229.14|SNV-205661-T-C|1
NHNTRRVDNSNTR
>ENST00000514343.1|SNV-1558-G-C|8
AAPHAPPVHAPHLAGHR
>ENST00000378103.7|SNV-8999-C-G|4
LEFSLAWDMPRIMFGGK
>ENST00000508110.5|SNV-73918-C-G|4
MKTVDAESGGDVYSSVSKAR
>ENST00000555122.1|SNV-31280-C-G|8
SLSSMEVDVQAARAK
>FUSION-ENST00000373394.8:41979-ENST00000541184.1:144304|2
HSSFHISCISQTGLTISASHEAYR
>ENST00000493328.5|INDEL-44757-A-AA|4
DRKISEGER
>ENST00000644536.1|SNV-46420-G-A|3
AMPRTGTAGSPTSFR
>ENST00000231572.8|SNV-19705-G-A|1
QRLFKEK
>ENST00000327582.5|SNV-1572-C-G|5
KELTLRELWEGLTVEDIK
>ENST00000562067.5|SNV-11948-C-T|3
LKPWTLLLTRGATSSPMH
>ENST00000409195.6|INDEL-361556-T-TGA|5
SSLILKIQSKR
>ENST00000260229.5|SNV-1070-G-A|4
NRSLINDK
>ENST00000327582.5|SNV-1572-C-G|4
ELTLRELWEGLTVEDIK
>ENST00000376004.5|SNV-7844-G-A|1
VNLDMMSVQANTGPPWESK
>ENST00000542590.2|SNV-5746-T-G|2
TCHGLLTRAR
>ENST00000478035.1|SNV-2168-C-T|7
MKMGISAYPAWCLLLTMMYMWDMKV
>ENST00000467252.5|SNV-8999-C-G|3
FGGKGQVHYR
>ENST00000230588.9|SNV-39955-T-C|3
LQSPRFYNSEGYGFGVTLHPNSR
>ENST00000611284.4|SNV-273837-T-C|1
EGIVTIVGLKPETTHAVRLAALNGK
>ENST00000465088.1|SNV-42091-C-G|2
ATNILTISKTLWK
>ENST00000419234.9|SNV-2749-A-G|2
VAIIRQHLGRR
>ENST00000486953.5|SNV-21302-G-A|3
YKYDLSLPVER
>ENST00000442839.5|MNV-17890-TG-T|2
LHSEWKHIGRCK
>ENST00000320955.8|SNV-23807-G-A|2
ELVGTEQQLQELLETAGR
>ENST00000481997.5|SNV-18467-G-A|1
MTPPQGC
>ENST00000546965.5|SNV-11799-G-A|2
DLISQIILEKPR
>ENST00000487581.1|SNV-5013-G-A|4
CTLCTCISGRWATRPCTCHALLSPK
>ENST00000508110.5|SNV-73918-C-G|7
EAANMKTVDAESGGDVYSSVSKAR
>ENST00000409195.6|INDEL-361556-T-TGA|3
RLHRTNLSFPL
>ENST00000536393.5|SNV-44488-G-T|2
KALSCQEVTDDEVLDASCFLDVLR
>ENST00000543938.6|SNV-45102-C-T|4
GSQAPRSLQTVTLSLRVNR
>ENST00000301453.7|SNV-11633-G-A|6
MDRGEGGTTNPHIFPEDSEPK
>ENST00000640765.1|SNV-190510-C-T|4
VNRSVFSGVLQDINSSR
>ENST00000379611.10|SNV-27697-G-A|3
VKNNVSRDPSR
>ENST00000462952.1|SNV-1005-G-C|5
LEDEHLVFFSQMGKRGLQATQLAR
>ENST00000642461.1|SNV-63730-G-C|1
LENEQQKLHVEYNK
>ENST00000624589.3|SNV-1723-C-T|5
AVPGHEGAEPHSRAHRAEHLR
>ENST00000339012.7|SNV-24393-G-C|2
VESSETSSLPQK
>ENST00000493328.5|INDEL-44757-A-AA|5
TCSHIFNSKDRK
>ENST00000296657.7|SNV-85743-G-A|3
DPAAPAPR
>ENST00000671291.1|SNV-8421-G-T|5
MPSSLSAEAQAFLLLTFEPDPRLR
>ENST00000465088.1|SNV-42091-C-G|4
MATNILTISKTLWKMLFK
>ENST00000602788.5|MNV-69604-GGT-G|2
FQQKNAATESLIA
>FUSION-ENST00000666534.1:41979-ENST00000541184.1:144304|15
MLQRLSR
>ENST00000397224.8|SNV-16939-C-T|2
MQGLVSTESLWQYRVESR
>ENST00000475910.1|SNV-5126-G-T|4
IQELQMTTVLKQNVHVFVGVC
>ENST00000442839.5|MNV-17890-TG-T|6
KLHSEWK
>ENST00000262464.9|SNV-289872-T-A|5
VCVDTHMRSTSYGGIK
>ENST00000626793.2|SNV-67535-C-A|1
NLQKLGPD
