# Supplementary material for: Identification of non-canonical peptides with moPepGen
Source: Nat Biotechnol. 2025 Jun 16;44(4):568–73. doi: 10.1038/s41587-025-02701-0 (PMC12680078; doi:10.1038/s41587-025-02701-0)
Supplement: Supplementary file 4 — Supplementary Data: Cancer cell line variant peptide database. Custom peptide database FASTA file for each of the 376 cell lines from the Cancer Cell Line Encyclopedia with proteomics characterization or used in the reference channel. Variant peptide FASTA files were produced by moPepGen as the result of cell-line-specific publicly available mutations and fusions. [file 41587_2025_2701_MOESM4_ESM.zip › ACH-000263.fasta]

>ENST00000486966.1|SNV-3934-T-A|10
MKNPMATLMLPESEGEFCR
>ENST00000486752.5|SNV-53807-G-A|1
ALFVSFLEESISFIRSSVK
>ENST00000354891.7|SNV-112016-G-A|2
AMNSHGPNPR
>ENST00000258526.9|SNV-32972-A-G|4
LVPDPVKDIYIYLTAGKEVR
>ENST00000649849.1|SNV-24784-C-T|1
FVTSTSDHFVEGQTVVAK
>ENST00000318023.11|SNV-49818-A-C|3
QSPQPQPGRSDQESEEQQQFRNIFK
>ENST00000537606.5|SNV-5110-G-A|2
DCPVVVSTGNSELSLQLR
>ENST00000529522.5|MNV-28562-AG-A|9
ENNEEKR
>ENST00000615352.4|SNV-223578-G-A|1
SPAQQARGPWIHESKHPAFAK
>ENST00000569309.1|SNV-3727-C-T|2
MTAPPLSLCLCVLAWSSNLA
>ENST00000532423.5|SNV-143894-G-T|6
PVPRAWQEAPGGPSR
>ENST00000460307.1|SNV-4688-T-C|2
MLGVRSSR
>ENST00000592248.5|SNV-24523-C-G|3
LVLLGESAVGKSSVVLR
>ENST00000467598.5|SNV-393622-C-T|5
RESFASLSIISQPFMRAAR
>ENST00000460607.1|SNV-12400-T-A|6
MLPSVPAVAIKVFCSGCKK
>ENST00000308624.10|SNV-147384-G-A|3
RQPVGSLGLSIKGGSEHNVPVVISK
>ENST00000370225.4|SNV-43418-A-G|4
ESQADDMANFDWRDIFNVTDRTLR
>ENST00000368276.8|SNV-20731-C-T|1
VCKEPACNGTPCGAMCRNR
>ENST00000641638.1|INDEL-15610-T-TT|5
GRNVHLLVLFSDNTNGSATAFQVR
>ENST00000484047.5|SNV-14636-G-A|7
MGWVCNIKIISKMR
>ENST00000442488.7|SNV-6319-T-A|3
MSTSKPLAFSIER
>ENST00000297338.7|INDEL-20359-A-ACGGG|4
KLIVDSVTGR
>ENST00000283233.10|SNV-284588-A-G|1
IGPQKPPRKDMESTVFK
>ENST00000342992.10|SNV-98227-C-A|3
ELVSGGRCYITK
>ENST00000419533.1|SNV-32566-G-A|3
PCKVWYPVRQR
>ENST00000532423.5|SNV-143894-G-T|3
AWQEAPGGPSR
>ENST00000370225.4|SNV-43418-A-G|1
DIFNVTDRTLRLVNQYLECLVLDK
>ENST00000261978.9|SNV-61268-C-G|2
SGEPPRPLPPAAPRARGLLGR
>ENST00000360311.5|SNV-8771-C-A|1
TYKCNECGKTFR
>ENST00000486735.5|SNV-251854-G-A|6
FFICCKPTQTPNTEQIQTSSTS
>ENST00000650702.1|SNV-20158-G-C|4
MYQLQCQVLAPAAVLTR
>ENST00000263054.10|SNV-374-G-T|3
AERGDGASRSPR
>ENST00000375915.4|SNV-1780-G-A|6
YEEFESVLHKYLQSEK
>ENST00000575898.5|SNV-16664-C-G|2
DKGSLPQPAITEVESQVFSEK
>ENST00000530069.6|SNV-14558-T-C|4
STNLFMKLDSVFIR
>ENST00000478583.1|SNV-79086-G-A|2
VTFKFDLDR
>ENST00000471122.5|SNV-22245-G-A|3
MANSAHR
>ENST00000638429.1|SNV-162821-A-T|1
IGSCCIADLGLAVK
>ENST00000615352.4|SNV-223578-G-A|5
RPSIRSPAQQAR
>ENST00000538285.6|SNV-16772-C-T|4
MMEVSFFKHPDLTTGQKR
>ENST00000396872.7|SNV-26094-T-C|2
ILAALPVDWRGTHPLACSCLR
>ENST00000361625.5|SNV-96407-C-T|6
MTVNGVQIVLCLMK
>ENST00000354891.7|SNV-112016-G-A|3
GLDPDTNYQFAVRAMNSHGPNPR
>ENST00000370225.4|SNV-43418-A-G|5
ESQADDMANFDWRDIFNVTDR
>ENST00000489310.1|SNV-43631-T-C|6
FHLMEISPSKPR
>ENST00000524790.5|SNV-7894-C-G|1
GFVDLIIKI
>ENST00000343815.10|SNV-31004-C-T|1
SPAVATSTAAPPPLSSPLPSK
>ENST00000486198.1|MNV-219199-GTA-G|2
LVIMWISILSLTSITQILCLR
>ENST00000467598.5|SNV-393622-C-T|3
ESFASLSIISQPFMRAAR
>ENST00000372502.5|SNV-5215-G-A|2
THLGKQAGKDSS
>ENST00000477822.2|SNV-10535-G-A|2
AIQRVTISVCR
>ENST00000484047.5|SNV-14636-G-A|3
MRGIWVSTLVFLMLIYGKTTK
>ENST00000375915.4|SNV-1780-G-A|5
YEEFESVLHKYLQSEKYSVK
>ENST00000650702.1|SNV-20158-G-C|2
MYQLQCQVLAPAAVLTRVLDLASR
>ENST00000492914.1|SNV-23586-C-T|1
SRPTSFADELAACIKGDAVGRVD
>ENST00000417066.5|SNV-116074-A-G|3
CAASASPGVK
>ENST00000264689.11|INDEL-10764-A-AA|5
KSCNNFISFRNTR
>ENST00000333861.5|SNV-1156-C-T|3
KMKLEGTCYPPLDSGLPPLLGVVTR
>ENST00000360311.5|SNV-8771-C-A|6
TFHHNSALVIHKAIHTGEKTYK
>ENST00000368198.7|SNV-9599-T-C|1
RHTLPHNLSRQVLQDR
>ENST00000261024.7|SNV-18177-C-T|3
DWIVVVAGEDRSKLANMNATI
>ENST00000404739.7|SNV-87580-A-G|1
GFNFIRGPETREQYPNK
>ENST00000534701.1|SNV-13842-G-A|1
GIEFNPQIGKWFDFK
>ENST00000534852.1|SNV-125852-C-T|2
MFYSFGNKQGPQHGMLINTPYVTK
>FUSION-ENST00000392151.6:39780-ENST00000560082.1:188892|8
DVNGPEPLNSRSNKLHCK
>ENST00000477822.2|SNV-10535-G-A|1
VTISVCR
>ENST00000333861.5|SNV-1156-C-T|1
LEGTCYPPLDSGLPPLLGVVTR
>FUSION-ENST00000558351.5:39780-ENST00000560082.1:188892|3
ISRDELLQVLLSGLIGVVSWK
>ENST00000370225.4|SNV-43418-A-G|6
GPRESQADDMANFDWRDIFNVTDR
>ENST00000567914.1|SNV-3727-C-T|23
MCAGLSGLIRTRK
>ENST00000369857.8|SNV-87580-A-G|5
GFNFIRGSQVAVQKRPETR
>ENST00000260731.5|SNV-254-C-T|6
MALQPNSSAK
>ENST00000291576.12|SNV-13670-C-T|2
TVCLWDMFDSWR
>ENST00000469541.5|INDEL-5059-A-AA|6
MPPKKSGR
>ENST00000531224.6|MNV-28562-AG-A|6
NNKYEVR
>ENST00000534701.1|SNV-13842-G-A|2
GIEFNPQIGK
>ENST00000406230.5|SNV-17072-G-A|2
EEECSPVLK
>ENST00000505983.1|SNV-90743-T-C|3
FRCCGILKQWR
>ENST00000532423.5|SNV-143894-G-T|4
PVPRAWQEAPGGPSRR
>ENST00000469541.5|INDEL-5059-A-AA|8
MPLNTSIVMPPKKSGR
>ENST00000512959.1|SNV-75257-T-A|5
YVVKGNVSTHSLLDSPAKDF
>ENST00000293760.10|INDEL-11904-T-TT|1
RGGTSHV
>ENST00000555190.5|SNV-10993-A-G|4
LLLLQPRK
>ENST00000640506.1|SNV-9054-T-C|2
EEATGVTGGEQVDLSEPPDHEK
>ENST00000492943.1|SNV-51022-C-G|7
MFTTTVLTCIAFVMRFIYR
>ENST00000471490.1|SNV-13670-C-T|5
KSVLASASWDKTVCLWDMFDSWR
>ENST00000551444.1|INDEL-4149-C-CGAA|2
MLCSPGSNFPSLPKQSTESSLPAR
>ENST00000555190.5|SNV-10993-A-G|2
KQNLQQR
>ENST00000404739.7|SNV-87580-A-G|5
VDAYGNLLVCAR
>ENST00000586539.6|SNV-26199-C-G|1
CFLTGLVVFLLTVFWGCLGFTSLYR
>ENST00000648379.1|SNV-294601-G-A|3
MDKKVLQK
>ENST00000333861.5|SNV-1156-C-T|2
MKLEGTCYPPLDSGLPPLLGVVTR
>ENST00000442488.7|SNV-6319-T-A|1
MSTSKPLAFSIERIMARTPEPK
>ENST00000470105.1|SNV-173706-C-T|2
LPLISSSTGRVLPK
>ENST00000538285.6|SNV-16772-C-T|12
TPQNQTIHLSKSMMEVSFFK
>ENST00000389698.7|SNV-181842-G-A|3
DRLSLQFKR
>ENST00000375755.8|SNV-20158-G-C|1
DQETLLMYQLQCQVLAPAAVLTR
>ENST00000300055.10|SNV-9257-C-T|1
NSISVPIVSTSDK
>ENST00000337488.11|MNV-12207-CAG-C|5
TGKSLWNYR
>ENST00000527885.1|SNV-9468-C-T|1
FPITSSGSSSSTGSSTPA
>ENST00000568763.1|SNV-2506-T-C|2
MCASHRPPGTVASVPSTLSLWP
>ENST00000649146.1|SNV-294601-G-A|3
MDKKGMLFTN
>ENST00000371410.5|INDEL-7330-A-AA|1
STTSASTSEEEKKEEV
>ENST00000611324.4|SNV-23586-C-T|1
SRPTSFADELAACIKGDAVGR
>ENST00000369857.8|SNV-87580-A-G|3
PMETSWSVHVDLTL
>ENST00000509702.5|SNV-72345-G-C|1
KPDNSFMATEDT
>ENST00000460607.1|SNV-12400-T-A|7
LPSVPAVAIKVFCSGCK
>ENST00000374423.9|SNV-34893-C-T|3
FNLEDTSHRMTHRLQK
>ENST00000649849.1|SNV-24784-C-T|2
AIMSDKFVTSTSDHFVEGQTVVAK
>ENST00000512959.1|SNV-75257-T-A|6
YVVKGNVSTHSLLDSPAK
>ENST00000497770.1|SNV-251854-G-A|3
MRFFICCKPTQTPNTEQIQTSSTS
>ENST00000584308.1|SNV-23515-C-T|3
NLKYYVSSSDLLDDK
>ENST00000374423.9|SNV-34893-C-T|2
MTHRLQK
>ENST00000647814.1|SNV-24760-G-T|2
YFSWEPSFRDQVQNLR
>ENST00000484047.5|SNV-14636-G-A|6
GWVCNIKIISKMR
>ENST00000624360.1|SNV-4000-C-G|4
MLRLQPGQGNTVFGYTCYSK
>ENST00000611324.4|SNV-23586-C-T|3
RSRPTSFADELAACIKGDAVGR
>ENST00000538285.6|SNV-16772-C-T|3
MEVSFFKHPDLTTGQKR
>ENST00000544460.5|SNV-1783-A-G|2
HSVTFSKLMR
>ENST00000441493.7|SNV-206687-C-T|6
RGLPLVSAEAKELAEECMR
>ENST00000490137.1|SNV-15221-C-T|1
TPQALLAIPCPPGGVLRYPAPSPDS
>ENST00000673754.1|SNV-7756-G-A|4
GGGGGDTISKMPDVKK
>ENST00000282849.10|SNV-3727-C-T|3
NDSSSSVAVSMCAGLSGLIR
>ENST00000505983.1|SNV-90743-T-C|5
SQLIARFRCCGILK
>ENST00000296125.9|SNV-29315-C-T|1
LDLPKGYDGWQAVDATPQER
>ENST00000404739.7|SNV-87580-A-G|2
GFNFIRGPETR
>ENST00000289893.8|INDEL-253780-C-CA|1
MGSRQKK
>FUSION-ENST00000558351.5:39780-ENST00000560082.1:188892|6
MSCYRCCCRDS
>ENST00000303469.6|SNV-1540-A-G|2
GKQPSLR
>ENST00000340941.11|SNV-62835-A-G|3
ISVMGGGQAANVLATITK
>ENST00000513319.5|SNV-4318-C-T|5
THPVTMATIGDLHVLHTHRD
>ENST00000285393.4|SNV-162824-T-C|1
AFIITPNSFGTELSKEDR
>ENST00000260731.5|SNV-254-C-T|5
ALQPNSSAK
>ENST00000367983.9|SNV-7054-A-G|3
VGFQVEFLELLFHFR
>ENST00000308624.10|SNV-147384-G-A|5
TVTLRRQPVGSLGLSIK
>ENST00000470105.1|SNV-173706-C-T|3
SPSSRLPLISSSTGRVLPK
>ENST00000556440.7|SNV-26257-A-C|4
KLQDEIAEALRR
>ENST00000374423.9|SNV-34893-C-T|1
MTHRLQKAHK
>ENST00000482695.5|SNV-106-G-T|4
RSGLLGLRPGPEPLALERVINK
>ENST00000308624.10|SNV-147384-G-A|2
QPVGSLGLSIK
>ENST00000442488.7|SNV-6319-T-A|5
GNKMSTSKPLAFSIER
>ENST00000525137.1|SNV-13842-G-A|1
TGNFFYNYMMGIEFNPQIGKWFDFK
>FUSION-ENST00000558351.5:39780-ENST00000560082.1:188892|11
RSPVMSCYRCCCR
>ENST00000592481.5|SNV-208177-G-T|2
MNFINDQYEKYLQEEVNINRK
>ENST00000482695.5|SNV-106-G-T|5
RSGLLGLRPGPEPLALER
>ENST00000441493.7|SNV-206687-C-T|4
GLPLVSAEAKELAEECMRAR
>ENST00000459913.5|SNV-7592-C-T|2
THGGWLLSPRMVHGNCGTQMWNTR
>ENST00000265605.7|SNV-10820-T-C|1
MLCKLLDKAGVPPGVVNIVFGTGPR
>ENST00000493207.1|SNV-4061-T-A|1
GNHRWCTDFSQDLDRLVGFLVDEYK
>ENST00000471490.1|SNV-13670-C-T|6
MKSVLASASWDKTVCLWDMFDSWR
>ENST00000482194.1|INDEL-5059-A-AA|1
SGRALWQTG
>ENST00000486966.1|SNV-3934-T-A|8
MKNPMATLMLPESEGEFCRDMCNK
>ENST00000534425.6|SNV-14558-T-C|6
MKLDSVFIR
>ENST00000556908.5|SNV-445-C-T|2
SAAWILALGLAPIAITCFTR
>ENST00000555190.5|SNV-10993-A-G|5
LLLLQPR
>ENST00000465202.1|SNV-4411-G-T|2
MMNILGLVLPLLIMVICYSGILK
>ENST00000534852.1|SNV-125852-C-T|3
FYSFGNK
>ENST00000555190.5|SNV-10993-A-G|7
LKLLLLQPR
>ENST00000638429.1|SNV-162821-A-T|3
NILIKKIGSCCIADLGLAVK
>ENST00000673978.1|SNV-49818-A-C|6
MGSSRAHGRVLDWSGSLVEPQPGR
>ENST00000469541.5|INDEL-5059-A-AA|5
PPKKSGR
>FUSION-ENST00000392151.6:39780-ENST00000560082.1:188892|3
ELKSSGLK
>ENST00000361625.5|SNV-96407-C-T|4
MTVNGVQIVLCLMKLGLMK
>ENST00000642943.1|SNV-58992-A-G|1
SVIFVMLGLPKVVP
>ENST00000584308.1|SNV-23515-C-T|1
YYVSSSDLLDDKTASPIILHENNGK
>ENST00000376085.4|SNV-657-G-A|1
IPEDFFIFYGDLIYLDFRNNSLR
>ENST00000247295.4|SNV-15360-A-C|2
NDNFYPSVTWAVPVSERNVAK
>ENST00000367983.9|SNV-7054-A-G|4
YTIEDGARVGFQVEFLELLFHFR
>ENST00000372502.5|SNV-5215-G-A|6
SSNLIRHQKTHLGK
>ENST00000448656.5|SNV-116074-A-G|1
LASASAKLKV
>ENST00000342992.10|SNV-98227-C-A|1
CYITKEALESSLELYLVK
>ENST00000347849.7|SNV-15221-C-T|1
TPQALLAIPCPPGGVLR
>ENST00000429442.6|SNV-234439-C-T|1
AAPPGGVLRRCGGH
>ENST00000671355.1|SNV-78077-G-A|1
YVHSLGSLETWTHVFLLASLFSIT
>ENST00000419533.1|SNV-32566-G-A|5
PCKVWYPVR
>ENST00000495455.5|SNV-3934-T-A|6
NPMATLMLPESEGEFCSSYR
>ENST00000482695.5|SNV-106-G-T|6
GRRSGLLGLRPGPEPLALER
>ENST00000464172.1|SNV-43631-T-C|1
EISPSKPRQP
>ENST00000342992.10|SNV-231544-C-T|5
KTWVHVSSEPKECTYMIPK
>ENST00000555190.5|SNV-10993-A-G|1
KQNLQQRQFLPLQHPYPLR
>ENST00000291576.12|SNV-13670-C-T|4
SVLASASWDKTVCLWDMFDSWR
>ENST00000461301.1|SNV-343-C-T|6
MMGLSPEEPCLR
>ENST00000293760.10|INDEL-11904-T-TT|3
ISVAKVRR
>ENST00000291526.5|SNV-117-C-G|7
RDAQLLAALLVLGLCALAGSEKR
>ENST00000492943.1|SNV-51022-C-G|9
MFTTTVLTCIAFVMR
>ENST00000531224.6|MNV-28562-AG-A|8
YQGDGIVEDEEETMENNEEKRTDAR
>ENST00000394718.4|SNV-3860-A-G|3
ENGVTEEK
>ENST00000337488.11|MNV-12207-CAG-C|3
SLWNYRDK
>ENST00000263054.10|SNV-374-G-T|1
GDGASRSPRGVLR
>ENST00000258526.9|SNV-32972-A-G|3
DIYIYLTAGK
>ENST00000567914.1|SNV-3727-C-T|27
MCAGLSGLIR
>ENST00000529522.5|MNV-28562-AG-A|10
MENNEEKR
>ENST00000672621.1|SNV-253152-C-T|2
RSLPCLVQSYAYSK
>ENST00000349748.8|SNV-49818-A-C|2
SDQESEEQQQFR
>ENST00000568763.1|SNV-2506-T-C|1
CASHRPPGTVASVPSTLSLWP
>ENST00000641638.1|INDEL-15610-T-TT|6
HFAQCGIWSYCHSAGHGRGR
>ENST00000333676.8|MNV-3840-TGGAGGCGGTGGG-T|3
AEAEKIKAALGTVVLE
>ENST00000567887.5|INDEL-253780-C-CA|4
KEQGNFLKGIWVQGST
>ENST00000513319.5|SNV-4318-C-T|2
MATIGDLHVLHTHRD
>ENST00000567887.5|INDEL-253780-C-CA|6
VSDGEQAKKEQGNFLK
>ENST00000612946.4|SNV-574512-G-T|1
TLSYSSLGR
>ENST00000419533.1|SNV-32566-G-A|4
MPCKVWYPVRQR
>ENST00000252804.9|SNV-67900-G-T|2
AEGNPNPEIIWLRNNNELSMK
>ENST00000529522.5|MNV-28562-AG-A|8
MENNEEKRTDAR
>ENST00000367980.6|SNV-7054-A-G|1
VSPTVGFQVEFLELLFHFRGTLRK
>ENST00000493207.1|SNV-4061-T-A|3
MGNHRWCTDFSQDLDR
>ENST00000442488.7|SNV-6319-T-A|2
MSTSKPLAFSIERIMAR
>ENST00000296125.9|SNV-29315-C-T|3
ITSMTHDSVWNFHVWTDAWMKR
>ENST00000464172.1|SNV-43631-T-C|2
MEISPSKPRQP
>ENST00000451139.6|SNV-106-G-T|1
SGLLGLRPGPEPLALERVCVGPKR
>ENST00000649146.1|SNV-294601-G-A|1
KGMLFTN
>ENST00000334746.10|INDEL-90218-A-AA|1
STGISGFL
>ENST00000460607.1|SNV-12400-T-A|10
MLPSVPAVAIK
>ENST00000360311.5|SNV-8771-C-A|3
AIHTGEKTYKCNECGK
>ENST00000523488.5|SNV-1625670-T-C|2
FLPKLSK
>ENST00000589596.5|SNV-58315-A-C|4
HVTFENHRIVSPKTSDLK
>ENST00000369303.9|SNV-172720-T-G|5
AERPKFEQIVGILDKR
>ENST00000265605.7|SNV-10820-T-C|2
MLCKLLDK
>ENST00000538285.6|SNV-16772-C-T|5
MEVSFFKHPDLTTGQK
>FUSION-ENST00000558351.5:39780-ENST00000560082.1:188892|7
SCYRCCCR
>ENST00000469541.5|INDEL-5059-A-AA|7
PLNTSIVMPPKKSGR
>ENST00000529522.5|MNV-28562-AG-A|7
ENNEEKRTDAR
>ENST00000346991.9|SNV-30818-A-G|1
ENIQTTNYNTALDFHSDSDVTK
>ENST00000485575.1|SNV-7296-C-T|3
TTAGGGGQGPMPRVR
>ENST00000370225.4|SNV-43418-A-G|2
DIFNVTDRTLR
>ENST00000504758.6|SNV-7756-G-A|1
SVPPKYPGDSEGR
>ENST00000338432.11|SNV-125852-C-T|1
SGNIMFYSFGNK
>ENST00000577538.5|SNV-292127-A-G|5
VRTGEKPYR
>ENST00000577538.5|SNV-292127-A-G|3
TGEKPYR
>ENST00000283233.10|SNV-284588-A-G|3
IGPQKPPR
>ENST00000534852.1|SNV-125852-C-T|4
MFYSFGNK
>FUSION-ENST00000392151.6:39780-ENST00000560082.1:188892|4
LHCKELKSSGLK
>ENST00000615352.4|SNV-223578-G-A|6
GRRPSIRSPAQQAR
>ENST00000534795.5|SNV-13842-G-A|2
FYNYMMGIEFNPQIGK
>FUSION-ENST00000558351.5:39780-ENST00000560082.1:188892|4
DEKISRDELLQVLLSGLIGVVSWK
>ENST00000487556.6|SNV-25594-A-G|2
MWETRPDGFLEYVVSQ
>ENST00000264689.11|INDEL-10764-A-AA|2
SCNNFISFRNTRWPAAGL
>ENST00000484047.5|SNV-14636-G-A|9
DYIQNERNLGEYVGIFNVNLWK
>ENST00000526084.1|SNV-7894-C-G|2
AVLPCFSDLVQK
>ENST00000297338.7|INDEL-20359-A-ACGGG|5
RKLIVDSVTGR
>ENST00000567914.1|SNV-3727-C-T|22
CAGLSGLIRTRK
>ENST00000577538.5|SNV-292127-A-G|1
TGEKPYRCPWCDYRSNCAENIR
>ENST00000373298.7|INDEL-5059-A-AA|1
RPSCCGGNS
>ENST00000485575.1|SNV-7296-C-T|6
MTTAGGGGQGPMPR
>ENST00000372502.5|SNV-5215-G-A|4
HQKTHLGKQAGK
>ENST00000369536.10|INDEL-69751-A-AA|1
AFSASIPNAEDHGI
>ENST00000461301.1|SNV-343-C-T|4
MMGLSPEEPCLRLPQAATS
>ENST00000369536.10|INDEL-69751-A-AA|2
KAFSASIPNAEDHGI
>ENST00000592481.5|SNV-208177-G-T|5
NFINDQYEK
>ENST00000498843.5|SNV-43631-T-C|1
EISPSKPRQPQAVWLQ
>ENST00000317876.8|SNV-23836-A-G|4
IQEAGFEILTNEERTVTEAEVR
>ENST00000609686.3|SNV-365490-C-T|4
NTVPCQKCIVTENKTDEEPGYIK
>ENST00000559522.1|SNV-7336-G-T|4
LRPGMGRGAAVHSSLSLAGDAG
>ENST00000592481.5|SNV-208177-G-T|1
NFINDQYEKYLQEEVNINRK
>ENST00000291576.12|SNV-13670-C-T|3
SVLASASWDKTVCLWDMFDSWRTK
>ENST00000320139.5|SNV-20731-C-T|3
IVEEGKVCKEPAWCEAQR
>ENST00000647814.1|SNV-24760-G-T|4
ILKYFSWEPSFRDQVQNLR
>ENST00000609686.3|SNV-365490-C-T|5
NTVPCQKCIVTENK
>ENST00000419533.1|SNV-32566-G-A|6
MPCKVWYPVR
>ENST00000486735.5|SNV-251854-G-A|1
FRLPARAD
>ENST00000531224.6|MNV-28562-AG-A|5
NNKYEVRLQQSR
>ENST00000475789.1|SNV-6700-C-T|2
MELSIRSFHIGWISGC
>ENST00000342992.10|SNV-272243-G-C|1
DSVSLTWLKPQHDGGSR
>ENST00000505983.1|SNV-90743-T-C|6
SQLIARFR
>ENST00000530069.6|SNV-14558-T-C|5
DEPRSTNLFMKLDSVFIR
>ENST00000493207.1|SNV-4061-T-A|2
GNHRWCTDFSQDLDR
>ENST00000369303.9|SNV-172720-T-G|3
FEQIVGILDKRIR
>ENST00000574735.1|SNV-16664-C-G|4
TKDHCHNQPLLKWNHR
>ENST00000291526.5|SNV-117-C-G|3
RSPCQCSRLSPHNR
>ENST00000574735.1|SNV-16664-C-G|5
TKDHCHNQPLLK
>ENST00000556611.5|SNV-15599-C-G|1
AFNSLLPNLEEIEHLNWSEALK
>ENST00000269142.10|SNV-48357-G-C|3
AENSAPVQINLSPTMLENVK
>ENST00000567914.1|SNV-3727-C-T|3
TAPPLSLCLCVLACQV
>ENST00000590271.5|INDEL-144744-C-CA|2
MNTSNPKK
>ENST00000609686.3|SNV-365490-C-T|3
CIVTENK
>ENST00000318023.11|SNV-49818-A-C|6
QKQSPQPQPGRSDQESEEQQQFR
>ENST00000264689.11|INDEL-10764-A-AA|7
KKSCNNFISFR
>ENST00000338432.11|SNV-125852-C-T|2
EVTDSRSGNIMFYSFGNK
>ENST00000314992.9|SNV-14940-A-C|1
YSPSEEEEVTYTVIHQFQQK
>ENST00000388914.7|SNV-50445-A-G|3
DQFSQESGNLDDQLQR
>ENST00000300055.10|SNV-9257-C-T|2
SARNSISVPIVSTSDK
>ENST00000529522.5|MNV-28562-AG-A|5
KGQTQGR
>ENST00000544460.5|SNV-1783-A-G|5
KHSVTFSK
>ENST00000490491.5|SNV-20731-C-T|3
IVEEGKVCK
>ENST00000300737.8|SNV-237091-C-T|1
SHSPSSPDPDIPSPVGDSRALQASR
>ENST00000479930.5|SNV-14636-G-A|1
RGIWNLTSAVYGVVNQFLSCK
>ENST00000423730.3|SNV-38931-C-T|1
GVSQLQVRHV
>ENST00000380419.8|SNV-11160-C-T|1
SICMLSNTTAIVEAWACLDHK
>ENST00000470105.1|SNV-173706-C-T|1
VLPKSTQNSPSSPSGSWR
>ENST00000636222.1|SNV-123823-T-G|1
AQVPQFLSPQVQAQLVQFAAK
>FUSION-ENST00000467577.1:1145194-ENST00000520724.5:85923|3
MGPENLEIVLRSTPQCQTHLWM
>ENST00000342992.10|SNV-98227-C-A|7
WFKGNKELVSGGR
>ENST00000495455.5|SNV-3934-T-A|9
KNPMATLMLPESEGEFCSSYR
>ENST00000459830.1|SNV-29315-C-T|5
NFHVWTDAWMKRLDLPK
>ENST00000441493.7|SNV-206687-C-T|1
ELAEECMRAREK
>ENST00000609686.3|SNV-365490-C-T|2
CIVTENKTDEEPGYIK
>ENST00000495455.5|SNV-3934-T-A|2
MATLMLPESEGEFCSSYRG
>ENST00000373298.7|INDEL-5059-A-AA|4
KSGRALWQTGEWQISASNLCGSR
>ENST00000538285.6|SNV-16772-C-T|2
EVSFFKHPDLTTGQK
>ENST00000375915.4|SNV-1780-G-A|3
YLQSEKYSVKSCPEDCK
>ENST00000513319.5|SNV-4318-C-T|1
ATIGDLHVLHTHRD
>ENST00000321420.4|SNV-8601-C-T|2
APVPSTWPCSQKEPGPPGVLGCF
>ENST00000300737.8|SNV-237091-C-T|2
SHSPSSPDPDIPSPVGDSR
>FUSION-ENST00000558351.5:39780-ENST00000560082.1:188892|9
SPVMSCYRCCCRDS
>ENST00000518408.5|SNV-234439-C-T|1
MWRALRR
>ENST00000349748.8|SNV-49818-A-C|1
SDQESEEQQQFRNIFK
>ENST00000564503.5|SNV-49818-A-C|3
SPQPQPGRSDQESEEQQQFRNIFK
>ENST00000417066.5|SNV-116074-A-G|2
MCAASASPGVKWNLK
>ENST00000505983.1|SNV-90743-T-C|1
CCGILKQWRSS
>ENST00000282849.10|SNV-3727-C-T|1
NDSSSSVAVSMCAGLSGLIRTRK
>ENST00000423730.3|SNV-38931-C-T|2
GVSQLQVR
>ENST00000531224.6|MNV-28562-AG-A|7
RNNKYEVR
>ENST00000247295.4|SNV-15360-A-C|1
NVAKLTNIYR
>ENST00000507342.5|SNV-72345-G-C|1
SLQTYLRRYMK
>ENST00000673978.1|SNV-49818-A-C|4
AHGRVLDWSGSLVEPQPGR
>ENST00000609686.3|SNV-365490-C-T|1
CIVTENKTDEEPGYIKK
>ENST00000467598.5|SNV-393622-C-T|1
MRAARAL
>ENST00000266037.10|SNV-552383-G-T|1
DCISLGSGDPNR
>ENST00000532423.5|SNV-143894-G-T|9
SSAPRPMPVPRAWQEAPGGPSR
>ENST00000648379.1|SNV-294601-G-A|2
DKKVLQK
>FUSION-ENST00000560633.1:39780-ENST00000560082.1:188892|13
KRSPVMSCYR
>ENST00000261024.7|SNV-18177-C-T|2
SKLANMNATI
>ENST00000297954.8|SNV-79086-G-A|3
MVECQLETHNHKMVTFKFDLDR
>ENST00000504758.6|SNV-7756-G-A|4
MPDVKKSVPPK
>ENST00000556440.7|SNV-26257-A-C|3
LQDEIAEALR
>ENST00000532423.5|SNV-143894-G-T|10
RSSAPRPMPVPRAWQEAPGGPSR
>ENST00000260731.5|SNV-254-C-T|4
MALQPNSSAKK
>ENST00000300651.11|SNV-23515-C-T|1
YYVSSSDLLDDK
>FUSION-ENST00000392151.6:39780-ENST00000560082.1:188892|2
ELKSSGLKYLLFIS
>ENST00000526474.1|SNV-5111-G-A|2
CQSTVPCGADTGAPGTGHCR
>ENST00000369857.8|SNV-87580-A-G|6
GFNFIRGSQVAVQK
>ENST00000534425.6|SNV-14558-T-C|3
KLDSVFIRK
>ENST00000556440.7|SNV-26257-A-C|5
KLQDEIAEALR
>ENST00000264963.8|SNV-28355-C-T|1
DCIEVPGVCLPR
>ENST00000454682.6|SNV-14058-C-A|3
GGPATSPPKGAPTPPAATPPSQK
>ENST00000412167.6|SNV-75257-T-A|1
YVVKGNARLPVK
>ENST00000394718.4|SNV-3860-A-G|4
DTELSQESDFKENGVTEEKSK
>ENST00000300651.11|SNV-23515-C-T|2
SGGHLMNLKYYVSSSDLLDDK
>ENST00000417066.5|SNV-116074-A-G|4
MCAASASPGVK
>ENST00000471122.5|SNV-22245-G-A|1
ANSAHRSG
>ENST00000641086.1|SNV-5186-G-C|1
MLVDFLSEKNVISYR
>ENST00000388914.7|SNV-50445-A-G|2
DQFSQESGNLDDQLQRLLADLHK
>ENST00000624360.1|SNV-4000-C-G|3
LRLQPGQGNTVFGYTCYSK
>ENST00000318217.10|SNV-109435-A-C|2
SSIHDAAEFR
>ENST00000498843.5|SNV-43631-T-C|3
EISPSKPR
>ENST00000611324.4|SNV-23586-C-T|2
SRPTSFADELAACIK
>ENST00000269142.10|SNV-48357-G-C|2
AENSAPVQINLSPTMLENVKK
>ENST00000505983.1|SNV-90743-T-C|7
CRSQLIARFR
>ENST00000555190.5|SNV-10993-A-G|6
LKLLLLQPRK
>ENST00000555190.5|SNV-10993-A-G|8
LVLLLLRPSRLKLLLLQPR
>ENST00000318023.11|SNV-49818-A-C|8
TSPDKQKQSPQPQPGR
>ENST00000567914.1|SNV-3727-C-T|4
MTAPPLSLCLCVLACQV
>FUSION-ENST00000467577.1:1145194-ENST00000520724.5:85923|1
STPQCQTHLWM
>ENST00000291526.5|SNV-117-C-G|9
GRRDAQLLAALLVLGLCALAGSEK
>ENST00000621676.4|SNV-9321-G-A|3
QSLANANHTTLLLNCYTK
>ENST00000216336.3|SNV-68-C-G|1
QPLLLLLAFLLPSGAEAGEIIGGR
>ENST00000509702.5|SNV-72345-G-C|2
MKPDNSFMATEDT
>ENST00000538285.6|SNV-16772-C-T|9
SMMEVSFFKHPDLTTGQKR
>ENST00000345088.3|SNV-3990-C-G|6
MARLRYMLLGGVGTHER
>ENST00000556440.7|SNV-26257-A-C|1
LQDEIAEALRRHDLLTTLVK
>ENST00000471122.5|SNV-22245-G-A|4
WQIRHTGAGEQQQQEGVEWDDGR
>ENST00000342992.10|SNV-231544-C-T|1
ECTYMIPKLLEGHEYVFRIMAQNK
>ENST00000343348.10|SNV-127270-G-A|1
DMAVVQRKEK
>ENST00000577538.5|SNV-292127-A-G|4
VRTGEKPYRCPWCDYR
>ENST00000486735.5|SNV-251854-G-A|5
MCQGFSFVASLLRLQTRNK
>ENST00000559522.1|SNV-7336-G-T|2
GRGAAVHSSLSLAGDAG
>ENST00000537606.5|SNV-5110-G-A|1
DCPVVVSTGNSELSLQLRLPGQQLR
>ENST00000672621.1|SNV-253152-C-T|3
ETSLKPSRRSLPCLVQSYAYSK
>ENST00000584235.5|SNV-292127-A-G|3
VRTGEKPYRCPWCDYSAYDWV
>ENST00000526084.1|SNV-7894-C-G|3
GCGIVSGNVKAVLPCFSDLVQK
>ENST00000486735.5|SNV-251854-G-A|2
NKFRLPAR
>ENST00000232974.11|SNV-5213-C-T|1
VEDGAGTAGGTVPATIGPVQPFFK
>ENST00000337488.11|MNV-12207-CAG-C|1
DKSQRSRP
>ENST00000492943.1|SNV-51022-C-G|4
FTTTVLTCIAFVMRFIYRGGWSR
>ENST00000646001.2|SNV-51022-C-G|3
MLMFTTTVLTCIAFVMR
>ENST00000485575.1|SNV-7296-C-T|5
TTAGGGGQGPMPR
>ENST00000442488.7|SNV-6319-T-A|6
MLATAPARGNKMSTSKPLAFSIER
>ENST00000394718.4|SNV-3860-A-G|2
ENGVTEEKSK
>ENST00000482695.5|SNV-106-G-T|2
SGLLGLRPGPEPLALERVINK
>ENST00000524981.9|SNV-168402-C-A|1
NDNGGSSLTFEHTLDDVNVVDLK
>ENST00000283233.10|SNV-284588-A-G|4
EILPKIGPQKPPRK
>ENST00000490812.5|SNV-15221-C-T|2
TPQALLAIPCPPGGVLRALGTQK
>ENST00000255304.9|INDEL-41577-G-GT|3
TLNLESPMKTDIFDEFFFLLSIK
>ENST00000264689.11|INDEL-10764-A-AA|6
KSCNNFISFR
>ENST00000247178.6|SNV-219-G-C|2
CVQSGDFVYFDGRHRER
>ENST00000575898.5|SNV-16664-C-G|1
GSLPQPAITEVESQVFSEK
>ENST00000534701.1|SNV-13842-G-A|6
MMGIEFNPQIGK
>ENST00000380034.8|MNV-258618-GG-G|1
TYGLIGM
>ENST00000261699.8|SNV-43042-A-G|4
IVPFRGDYLLLKPEKCCLVK
>ENST00000349139.6|SNV-21133-G-A|4
IFYVDTLKFFLSLYRHK
>ENST00000642943.1|SNV-58992-A-G|4
MSVIFVMLGLPK
>ENST00000412167.6|SNV-75257-T-A|3
NDSKYVVKGNAR
>ENST00000355527.8|SNV-13842-G-A|2
DCKFTGNFFYNYMMGIEFNPQIGK
>ENST00000361625.5|SNV-96407-C-T|10
MGLEGIMTVNGVQIVLCLMK
>ENST00000340417.8|SNV-75655-G-A|2
LPFNGIIPSESASQPR
>ENST00000526084.1|SNV-7894-C-G|1
AVLPCFSDLVQKCTPPIS
>ENST00000551444.1|INDEL-4149-C-CGAA|1
LCSPGSNFPSLPKQSTESSLPAR
>ENST00000497859.1|SNV-32926-C-T|2
METHWYSGETCNQGTQK
>ENST00000247178.6|SNV-219-G-C|4
LTCAKCVQSGDFVYFDGRHR
>ENST00000291526.5|SNV-117-C-G|5
DAQLLAALLVLGLCALAGSEKR
>ENST00000467598.5|SNV-393622-C-T|6
RESFASLSIISQPFMR
>ENST00000308624.10|SNV-147384-G-A|1
QPVGSLGLSIKGGSEHNVPVVISK
>FUSION-ENST00000392151.6:39780-ENST00000560082.1:188892|5
LHCKELK
>ENST00000667214.1|SNV-131611-G-A|2
RNSTVDCNGVVSLIGGPSSHIGGR
>ENST00000337488.11|MNV-12207-CAG-C|4
TGKSLWNYRDK
>ENST00000649146.1|SNV-294601-G-A|2
DKKGMLFTN
>ENST00000471929.1|SNV-48167-A-G|3
KRFGHVCSSHPSCCC
>ENST00000615352.4|SNV-223578-G-A|3
SPAQQAR
>ENST00000538285.6|SNV-16772-C-T|11
SMMEVSFFK
>ENST00000646001.2|SNV-51022-C-G|2
MLMFTTTVLTCIAFVMRFIYR
>ENST00000569309.1|SNV-3727-C-T|5
MCAGLVFKPCLVLSLFFSIN
>ENST00000320139.5|SNV-20731-C-T|1
VCKEPAWCEAQRCR
>ENST00000334746.10|INDEL-90218-A-AA|2
KSTGISGFL
>ENST00000293760.10|INDEL-11904-T-TT|2
VRRGGTSHV
>ENST00000412167.6|SNV-75257-T-A|4
NDSKYVVK
>ENST00000297338.7|INDEL-20359-A-ACGGG|2
LIVDSVTGR
>ENST00000361625.5|SNV-96407-C-T|1
TVNGVQIVLCLMKLGLMKMK
>ENST00000486198.1|MNV-219199-GTA-G|6
LNSVLGTTPHFK
>ENST00000513319.5|SNV-4318-C-T|7
QVSVLKTHPVTMATIGDLHVLHTHR
>ENST00000260731.5|SNV-254-C-T|1
ALQPNSSAKKK
>ENST00000372517.8|SNV-25594-A-G|1
TRWILGVCSESVSRK
>ENST00000522470.1|SNV-22394-G-A|2
EALISDETYNIIWGHR
>ENST00000514044.5|SNV-8997-G-C|3
QMLLLETLKVKQTILQPIPTSLK
>ENST00000478583.1|SNV-79086-G-A|4
VECQLETHNHKMVTFKFDLDR
>ENST00000361625.5|SNV-96407-C-T|5
TVNGVQIVLCLMK
>ENST00000340417.8|SNV-75655-G-A|1
LPFNGIIPSESASQPRKPCNCTK
>ENST00000497030.5|SNV-71314-G-A|2
DRLSHRWIHPPSGR
>ENST00000672621.1|SNV-253152-C-T|1
SLPCLVQSYAYSK
>ENST00000531224.6|MNV-28562-AG-A|1
TCTHHFFYLIFVFK
>ENST00000303469.6|SNV-1540-A-G|4
NLEPRGK
>FUSION-ENST00000558351.5:39780-ENST00000560082.1:188892|5
SCYRCCCRDS
>ENST00000235180.4|SNV-24613-C-T|1
GAPCLPPTLLDQFEK
>ENST00000396153.7|SNV-304761-C-G|2
RNVYDVTSIPVR
>ENST00000340941.11|SNV-62835-A-G|2
ISVMGGGQAANVLATITKDQR
>ENST00000504758.6|SNV-7756-G-A|3
PDVKKSVPPK
>ENST00000404739.7|SNV-87580-A-G|6
GLVFDTLYGNLLKVDAYGNLLVCAR
>ENST00000264689.11|INDEL-10764-A-AA|4
SCNNFISFR
>ENST00000534425.6|SNV-14558-T-C|4
MKLDSVFIRK
>ENST00000342992.10|SNV-231544-C-T|3
ECTYMIPK
>ENST00000349139.6|SNV-21133-G-A|1
HKLPVICMDISHDGALIATGSADR
>FUSION-ENST00000560633.1:39780-ENST00000560082.1:188892|8
SPVMSCYR
>ENST00000529522.5|MNV-28562-AG-A|6
KKGQTQGR
>ENST00000523488.5|SNV-1625670-T-C|3
EEWNSPFSWVSRFLPKLSK
>ENST00000513319.5|SNV-4318-C-T|3
ATIGDLHVLHTHR
>ENST00000482695.5|SNV-106-G-T|1
SGLLGLRPGPEPLALERVINKVHLK
>ENST00000342992.10|SNV-231544-C-T|4
TWVHVSSEPKECTYMIPK
>ENST00000247178.6|SNV-219-G-C|1
HRERFIDK
>ENST00000374423.9|SNV-34893-C-T|4
FNLEDTSHRMTHR
>ENST00000514044.5|SNV-8997-G-C|2
VKQTILQPIPTSLK
>ENST00000486198.1|MNV-219199-GTA-G|4
RLVIMWISILSLTSITQILCLR
>ENST00000523488.5|SNV-1625670-T-C|5
LHPREEWNSPFSWVSRFLPK
>ENST00000559925.5|SNV-59240-C-T|3
MVIRGWK
>ENST00000647814.1|SNV-24760-G-T|6
IMNEILSGIKILKYFSWEPSFR
>ENST00000512959.1|SNV-75257-T-A|7
NDSKYVVKGNVSTHSLLDSPAK
>ENST00000369483.5|SNV-78854-C-G|2
LILKTTHNSAFEYGT
>ENST00000461301.1|SNV-343-C-T|5
MGLSPEEPCLR
>ENST00000247295.4|SNV-15360-A-C|5
MNDNFYPSVTWAVPVSER
>ENST00000567071.5|SNV-49818-A-C|5
TSPDKQKQSPQFSFVPPQPQPGR
>ENST00000369536.10|INDEL-69751-A-AA|3
GQKKAFSASIPNAEDHGI
>ENST00000258526.9|SNV-32972-A-G|5
LVPDPVKDIYIYLTAGK
>ENST00000261699.8|SNV-43042-A-G|1
CCLVKGNIYPVPDSR
>ENST00000317876.8|SNV-23836-A-G|3
TVTEAEVR
>ENST00000611324.4|SNV-23586-C-T|4
RSRPTSFADELAACIK
>ENST00000505983.1|SNV-90743-T-C|8
MCRSQLIARFR
>ENST00000349139.6|SNV-21133-G-A|2
FFLSLYRHK
>ENST00000369857.8|SNV-87580-A-G|1
ETSWSVHVDLTL
>ENST00000539033.1|SNV-19332-A-T|3
NSSHHPWVTINGLAFKLEIK
>ENST00000544460.5|SNV-1783-A-G|4
KHSVTFSKLMR
>ENST00000486735.5|SNV-251854-G-A|3
LQTRNKFR
>ENST00000376085.4|SNV-657-G-A|3
IQRIPEDFFIFYGDLIYLDFR
>ENST00000309602.5|SNV-3541-G-A|1
GVGGSAERLEESMV
>ENST00000534701.1|SNV-13842-G-A|3
MGIEFNPQIGKWFDFK
>ENST00000337488.11|MNV-12207-CAG-C|6
TGAPQYGSYGTAPVNLNIKTGK
>ENST00000345088.3|SNV-3990-C-G|4
LRYMLLGGVGTHERRPTNK
>FUSION-ENST00000392151.6:39780-ENST00000560082.1:188892|1
SSGLKYLLFIS
>ENST00000567914.1|SNV-3727-C-T|26
CAGLSGLIR
>ENST00000495455.5|SNV-3934-T-A|3
ATLMLPESEGEFCSSYR
>ENST00000412167.6|SNV-75257-T-A|2
YVVKGNAR
>ENST00000467598.5|SNV-393622-C-T|2
ESFASLSIISQPFMRAARAL
>ENST00000559522.1|SNV-7336-G-T|5
AKLRPGMGRGAAVHSSLSLAGDAG
>ENST00000642943.1|SNV-58992-A-G|3
SVIFVMLGLPK
>ENST00000342992.10|SNV-98227-C-A|5
GNKELVSGGRCYITK
>ENST00000308624.10|SNV-147384-G-A|4
RQPVGSLGLSIK
>ENST00000263054.10|SNV-374-G-T|2
GDGASRSPR
>ENST00000486735.5|SNV-251854-G-A|4
CQGFSFVASLLRLQTRNK
>ENST00000343348.10|SNV-127270-G-A|2
DMAVVQRK
>ENST00000370225.4|SNV-43418-A-G|3
DIFNVTDR
>FUSION-ENST00000558351.5:39780-ENST00000560082.1:188892|8
MSCYRCCCR
>ENST00000318217.10|SNV-109435-A-C|1
SSIHDAAEFRVVADAMK
>ENST00000589596.5|SNV-58315-A-C|3
IVSPKTSDLK
>ENST00000592481.5|SNV-208177-G-T|6
MNFINDQYEK
>ENST00000495455.5|SNV-3934-T-A|1
ATLMLPESEGEFCSSYRG
>ENST00000418766.5|SNV-14636-G-A|1
DYIQNER
>ENST00000529522.5|MNV-28562-AG-A|3
GQTQGRK
>ENST00000412167.6|SNV-75257-T-A|5
DIKNDSKYVVK
>ENST00000673978.1|SNV-49818-A-C|3
VLDWSGSLVEPQPGR
>ENST00000374423.9|SNV-34893-C-T|5
GKFNLEDTSHRMTHR
>ENST00000640506.1|SNV-9054-T-C|1
EEATGVTGGEQVDLSEPPDHEKK
>ENST00000459830.1|SNV-29315-C-T|4
MKRLDLPK
>ENST00000624360.1|SNV-4000-C-G|2
MLRLQPGQGNTVFGYTCYSKFFR
>ENST00000512959.1|SNV-75257-T-A|1
ILNMWLKET
>ENST00000404739.7|SNV-87580-A-G|3
VDAYGNLLVCARGFNFIRGPETR
>ENST00000419533.1|SNV-32566-G-A|2
VWYPVRQR
>ENST00000647814.1|SNV-24760-G-T|5
ILKYFSWEPSFR
>ENST00000482194.1|INDEL-5059-A-AA|2
KSGRALWQTG
>ENST00000459830.1|SNV-29315-C-T|6
NFHVWTDAWMKR
>ENST00000484047.5|SNV-14636-G-A|5
IISKMRGIWVSTLVFLMLIYGK
>ENST00000345088.3|SNV-3990-C-G|2
YMLLGGVGTHERRPTNK
>ENST00000512959.1|SNV-75257-T-A|3
ILNMWLK
>ENST00000482695.5|SNV-106-G-T|7
MGRRSGLLGLRPGPEPLALER
>ENST00000489310.1|SNV-43631-T-C|9
MTSPVRFHLMEISPSKPR
>ENST00000440781.6|SNV-14026-G-A|1
NVTNNFDEQPISVGGNK
>ENST00000641638.1|INDEL-15610-T-TT|7
HFAQCGIWSYCHSAGHGR
>ENST00000538285.6|SNV-16772-C-T|10
SMMEVSFFKHPDLTTGQK
>ENST00000513319.5|SNV-4318-C-T|6
THPVTMATIGDLHVLHTHR
>ENST00000514044.5|SNV-8997-G-C|1
QTILQPIPTSLK
>ENST00000673978.1|SNV-49818-A-C|5
GSSRAHGRVLDWSGSLVEPQPGR
>ENST00000219439.9|SNV-15566-C-G|2
KVYAHHAVSTLGISK
>ENST00000523488.5|SNV-1625670-T-C|4
EEWNSPFSWVSRFLPK
>ENST00000375495.8|INDEL-30801-A-AA|4
SNLIKHQKNSYWR
>ENST00000539068.5|SNV-91447-G-A|2
VGNSEETPMIGDKVYVHYK
>ENST00000507342.5|SNV-72345-G-C|2
MSLQTYLRRYMK
>ENST00000361625.5|SNV-96407-C-T|2
MTVNGVQIVLCLMKLGLMKMK
>ENST00000260731.5|SNV-254-C-T|3
ALQPNSSAKK
>ENST00000255381.2|SNV-15699-G-A|4
NDLQLQVQAEADALADAK
>ENST00000291526.5|SNV-117-C-G|2
SPCQCSR
>ENST00000484047.5|SNV-14636-G-A|8
DYIQNERNLGEYVGIFNVNLWKDYK
>ENST00000615352.4|SNV-223578-G-A|2
SPAQQARGPWIHESK
>ENST00000373298.7|INDEL-5059-A-AA|3
SGRALWQTGEWQISASNLCGSR
>ENST00000532423.5|SNV-143894-G-T|7
MPVPRAWQEAPGGPSR
>ENST00000374323.8|SNV-2768-G-A|1
DWVPLHSGEWADAP
>ENST00000394718.4|SNV-3860-A-G|1
ENGVTEEKSKSEESK
>ENST00000492943.1|SNV-51022-C-G|5
MFTTTVLTCIAFVMRFIYRGGWSR
>ENST00000641726.1|SNV-4130-G-T|1
NLFLVTPFVFLILR
>ENST00000647814.1|SNV-24760-G-T|1
YFSWEPSFRDQVQNLRK
>ENST00000512128.1|SNV-119-C-T|2
CTTAMSLR
>ENST00000539068.5|SNV-91447-G-A|5
RVGNSEETPMIGDK
>ENST00000382483.4|SNV-89317-A-G|1
KPPETPSGPGRPQERNPTAQQLR
>ENST00000534795.5|SNV-13842-G-A|1
FYNYMMGIEFNPQIGKWFDFK
>ENST00000638429.1|SNV-162821-A-T|2
KIGSCCIADLGLAVK
>ENST00000258526.9|SNV-32972-A-G|2
DIYIYLTAGKEVR
>ENST00000577538.5|SNV-292127-A-G|6
RVRTGEKPYR
>ENST00000375915.4|SNV-1780-G-A|4
YLQSEKYSVK
>ENST00000380034.8|MNV-258618-GG-G|4
GESSCPVCRSVTSLR
>ENST00000297338.7|INDEL-20359-A-ACGGG|1
LIVDSVTGRVG
>ENST00000297338.7|INDEL-20359-A-ACGGG|3
KLIVDSVTGRVG
>ENST00000534701.1|SNV-13842-G-A|5
MGIEFNPQIGK
>ENST00000317876.8|SNV-23836-A-G|2
TVTEAEVRLFYQHK
>ENST00000574735.1|SNV-16664-C-G|7
MAQSPRTKDHCHNQPLLK
>ENST00000550013.1|SNV-24651-C-G|1
SSVVLRFVKGQFHEYQESTIGGEWA
>ENST00000345088.3|SNV-3990-C-G|3
YMLLGGVGTHER
>ENST00000497030.5|SNV-71314-G-A|3
ICEVDLVISLNIPFETLKDRLSHR
>ENST00000674316.1|SNV-175072-G-A|1
KYNVFTRVNISYWEGK
>ENST00000419533.1|SNV-32566-G-A|1
VWYPVRQRI
>ENST00000261978.9|SNV-61268-C-G|4
SGEPPRPLPPAAPR
>ENST00000667214.1|SNV-131611-G-A|1
NSTVDCNGVVSLIGGPSSHIGGR
>ENST00000459913.5|SNV-7592-C-T|3
MTHGGWLLSPRMVHGNCGTQMWNTR
>ENST00000568763.1|SNV-2506-T-C|3
KMCASHRPPGTVASVPSTLSLWP
>ENST00000485575.1|SNV-7296-C-T|4
MTTAGGGGQGPMPRVR
>ENST00000238647.5|SNV-1473-C-T|1
FEYPPPPVSLGSSSHIAR
>ENST00000375495.8|INDEL-30801-A-AA|2
HQKNSYWRETL
>ENST00000482695.5|SNV-106-G-T|3
SGLLGLRPGPEPLALER
>ENST00000264689.11|INDEL-10764-A-AA|1
NTRWPAAGL
>ENST00000498843.5|SNV-43631-T-C|2
MEISPSKPRQPQAVWLQ
>ENST00000492943.1|SNV-51022-C-G|2
RFIYRGGWSR
>ENST00000486966.1|SNV-3934-T-A|4
MATLMLPESEGEFCR
>ENST00000343348.10|SNV-127270-G-A|3
DMAVVQR
>ENST00000389698.7|SNV-181842-G-A|2
LSLQFKR
>ENST00000442488.7|SNV-6319-T-A|4
GNKMSTSKPLAFSIERIMAR
>ENST00000567071.5|SNV-49818-A-C|4
QKQSPQFSFVPPQPQPGR
>ENST00000380419.8|SNV-11160-C-T|2
VHRSICMLSNTTAIVEAWACLDHK
>ENST00000459913.5|SNV-7592-C-T|5
MTHGGWLLSPR
>FUSION-ENST00000392151.6:39780-ENST00000560082.1:188892|7
SNKLHCK
>ENST00000484047.5|SNV-14636-G-A|1
RGIWVSTLVFLMLIYGKTTK
>ENST00000264963.8|SNV-28355-C-T|2
HEWRDCIEVPGVCLPR
>ENST00000448251.5|SNV-79086-G-A|3
QLETHNHKMVTFKFDLDR
>ENST00000343348.10|SNV-127270-G-A|4
KDMAVVQRK
>ENST00000471929.1|SNV-48167-A-G|2
RFGHVCSSHPSCCC
>ENST00000366962.8|SNV-2632-C-T|2
APYPYFSSRHFSLNWRPLCLFESR
>ENST00000489310.1|SNV-43631-T-C|5
FHLMEISPSKPRQPQAVWLQ
>ENST00000418766.5|SNV-14636-G-A|2
VTQLYCDGVGVQYKDYIQNER
>ENST00000526474.1|SNV-5111-G-A|1
CQSTVPCGADTGAPGTGHCRAAR
>ENST00000512128.1|SNV-119-C-T|4
EWVSSFSLRCTTAMSLR
>ENST00000333870.8|SNV-1692-C-T|1
VQAADPVPPPTMFVPLSR
>ENST00000252804.9|SNV-67900-G-T|3
AEGNPNPEIIWLR
>ENST00000544460.5|SNV-1783-A-G|6
LRKHSVTFSK
>ENST00000486198.1|MNV-219199-GTA-G|1
LVIMWISILSLTSITQILCLRVK
>ENST00000372502.5|SNV-5215-G-A|1
QAGKDSS
>ENST00000451139.6|SNV-106-G-T|2
SGLLGLRPGPEPLALERVCVGPK
>ENST00000489310.1|SNV-43631-T-C|8
TSPVRFHLMEISPSKPR
>ENST00000505983.1|SNV-90743-T-C|9
CRSQLIAR
>ENST00000641638.1|INDEL-15610-T-TT|3
AGQGLWNLCVTHWCGTR
>ENST00000448493.7|SNV-223599-G-A|1
DVSPFPVNTGMTVK
>ENST00000486198.1|MNV-219199-GTA-G|3
RLVIMWISILSLTSITQILCLRVK
>ENST00000539033.1|SNV-19332-A-T|1
LEIKDSDHAERNCAMLHVR
>ENST00000389698.7|SNV-181842-G-A|1
LSLQFKRFR
>ENST00000492993.5|SNV-23836-A-G|1
TVTEAEVRLFYQHKAGESPSSVR
>ENST00000372269.7|SNV-15360-A-C|2
FIISMNDNFYPSVTWAVPVSER
>ENST00000423730.3|SNV-38931-C-T|3
TFAALSCTATPLFSWRGVSQLQVR
>ENST00000349139.6|SNV-21133-G-A|3
FFLSLYR
>ENST00000451139.6|SNV-106-G-T|4
RSGLLGLRPGPEPLALERVCVGPK
>ENST00000556908.5|SNV-445-C-T|3
MSAAWILALGLAPIAITCFTR
>ENST00000219439.9|SNV-15566-C-G|1
KVYAHHAVSTLGISKR
>ENST00000367980.6|SNV-7054-A-G|3
VSPTVGFQVEFLELLFHFR
>ENST00000539068.5|SNV-91447-G-A|3
VGNSEETPMIGDK
>ENST00000531224.6|MNV-28562-AG-A|3
YEVRLQQSRTCTHHFFYLIFVFK
>ENST00000512123.4|SNV-224086-A-G|1
NGYCVYEETGEFMSSSASEVKR
>ENST00000264689.11|INDEL-10764-A-AA|3
SCNNFISFRNTR
>ENST00000486966.1|SNV-3934-T-A|9
KNPMATLMLPESEGEFCR
>ENST00000574735.1|SNV-16664-C-G|3
DHCHNQPLLK
>ENST00000486198.1|MNV-219199-GTA-G|5
LNSVLGTTPHFKR
>ENST00000465202.1|SNV-4411-G-T|1
MNILGLVLPLLIMVICYSGILK
>ENST00000641638.1|INDEL-15610-T-TT|4
NVHLLVLFSDNTNGSATAFQVR
>ENST00000556440.7|SNV-26257-A-C|2
LQDEIAEALRR
>ENST00000522470.1|SNV-22394-G-A|1
EALISDETYNIIWGHRR
>ENST00000556908.5|SNV-445-C-T|1
SAAWILALGLAPIAITCFTRGLDIR
>ENST00000532423.5|SNV-143894-G-T|1
AWQEAPGGPSRRSCSAK
>ENST00000396872.7|SNV-26094-T-C|1
GTHPLACSCLR
>ENST00000380034.8|MNV-258618-GG-G|2
SVTSLRTYGLIGM
>ENST00000538285.6|SNV-16772-C-T|1
EVSFFKHPDLTTGQKR
>ENST00000567121.5|SNV-3727-C-T|4
NYPGYSPSHIPHASQSRETEYHH
>ENST00000324768.6|SNV-3934-T-A|1
NPMATLMLPESEGEFCRK
>ENST00000497770.1|SNV-251854-G-A|2
RFFICCKPTQTPNTEQIQTSSTS
>ENST00000293760.10|INDEL-11904-T-TT|4
ISVAKVR
>ENST00000674316.1|SNV-175072-G-A|2
KYNVFTR
>ENST00000368276.8|SNV-20731-C-T|2
VCKEPACNGTPCGAMCR
>ENST00000474494.1|SNV-28355-C-T|5
MMDIDGKHEWRDCIEVPGVCLPR
>ENST00000342992.10|SNV-231544-C-T|2
ECTYMIPKLLEGHEYVFR
>ENST00000538285.6|SNV-16772-C-T|7
MEVSFFK
>ENST00000261699.8|SNV-43042-A-G|3
GDYLLLKPEKCCLVK
>ENST00000375495.8|INDEL-30801-A-AA|3
HQKNSYWR
>ENST00000334746.10|INDEL-90218-A-AA|3
HQRKSTGISGFL
>ENST00000642385.2|SNV-30937-A-T|2
LAHYHVCCTRSAEQHLISMCEDHVR
>FUSION-ENST00000560633.1:39780-ENST00000560082.1:188892|11
RSPVMSCYR
>ENST00000567914.1|SNV-3727-C-T|24
CAGLSGLIRTR
>ENST00000554334.5|SNV-67682-T-G|2
MCCQCPAGGLLDKPGKAR
>ENST00000369857.8|SNV-87580-A-G|4
MPMETSWSVHVDLTL
>ENST00000361625.5|SNV-96407-C-T|9
GLEGIMTVNGVQIVLCLMK
>ENST00000490491.5|SNV-20731-C-T|2
IVEEGKVCKEPAWRPSGIPEK
>ENST00000460307.1|SNV-4688-T-C|1
LGVRSSR
>ENST00000361625.5|SNV-96407-C-T|8
MGLEGIMTVNGVQIVLCLMKLGLMK
>ENST00000454682.6|SNV-14058-C-A|2
GAPTPPAATPPSQK
>ENST00000448493.7|SNV-223599-G-A|2
INVRDVSPFPVNTGMTVK
>ENST00000375915.4|SNV-1780-G-A|1
YSVKSCPEDCKIVYK
>ENST00000261699.8|SNV-43042-A-G|2
GDYLLLKPEKCCLVKGNIYPVPDSR
>ENST00000369483.5|SNV-78854-C-G|1
TTHNSAFEYGT
>ENST00000495455.5|SNV-3934-T-A|5
NPMATLMLPESEGEFCSSYRG
>ENST00000261978.9|SNV-61268-C-G|1
ARGLLGR
>ENST00000539033.1|SNV-19332-A-T|2
LEIKDSDHAER
>ENST00000621676.4|SNV-9321-G-A|1
QSLANANHTTLLLNCYTKLKDSSK
>ENST00000555190.5|SNV-10993-A-G|3
LLLLQPRKQNLQQR
>ENST00000219439.9|SNV-15566-C-G|4
CSWLVPSRK
>ENST00000349139.6|SNV-21133-G-A|5
IFYVDTLKFFLSLYR
>FUSION-ENST00000560633.1:39780-ENST00000560082.1:188892|14
MKRSPVMSCYR
>ENST00000308508.5|SNV-22782-G-C|1
GSLLLGGLDAEASPHLQEHR
>ENST00000369303.9|SNV-172720-T-G|4
FEQIVGILDKR
>ENST00000291526.5|SNV-117-C-G|4
RSPCQCSR
>ENST00000486752.5|SNV-53807-G-A|2
ALFVSFLEESISFIR
>ENST00000513319.5|SNV-4318-C-T|4
MATIGDLHVLHTHR
>ENST00000285393.4|SNV-162824-T-C|3
RAFIITPNSFGTELSKEDR
>ENST00000406230.5|SNV-17072-G-A|1
EEECSPVLKEGLGSLHTR
>ENST00000349748.8|SNV-49818-A-C|4
RNLSEEVENTISVDRPVPQPGR
>ENST00000372502.5|SNV-5215-G-A|3
THLGKQAGK
>ENST00000567071.5|SNV-49818-A-C|3
QSPQFSFVPPQPQPGR
>ENST00000492943.1|SNV-51022-C-G|3
MRFIYRGGWSR
>ENST00000642943.1|SNV-58992-A-G|2
MSVIFVMLGLPKVVP
>ENST00000441493.7|SNV-206687-C-T|3
ELAEECMR
>ENST00000559522.1|SNV-7336-G-T|6
MAKLRPGMGRGAAVHSSLSLAGDAG
>ENST00000376682.8|SNV-164535-A-G|3
MGFSSSDLHHFTVICHGQLRSK
>ENST00000333676.8|MNV-3840-TGGAGGCGGTGGG-T|1
AALGTVVLE
>ENST00000361625.5|SNV-96407-C-T|3
TVNGVQIVLCLMKLGLMK
>ENST00000324768.6|SNV-3934-T-A|2
NPMATLMLPESEGEFCR
>ENST00000650285.1|SNV-59240-C-T|1
VAGLESLGDLFPNLMVIRGWK
>ENST00000412167.6|SNV-75257-T-A|6
DIKNDSK
>ENST00000525137.1|SNV-13842-G-A|2
TGNFFYNYMMGIEFNPQIGK
>ENST00000297954.8|SNV-79086-G-A|2
MVTFKFDLDR
>ENST00000474494.1|SNV-28355-C-T|4
MDIDGKHEWRDCIEVPGVCLPR
>ENST00000492943.1|SNV-51022-C-G|8
FTTTVLTCIAFVMR
>ENST00000530069.6|SNV-14558-T-C|1
LDSVFIRK
>ENST00000559522.1|SNV-7336-G-T|1
GAAVHSSLSLAGDAG
>ENST00000285393.4|SNV-162824-T-C|2
AFIITPNSFGTELSK
>ENST00000489310.1|SNV-43631-T-C|7
TSPVRFHLMEISPSKPRQPQAVWLQ
>ENST00000366930.9|SNV-1704-C-T|1
IDMPPFFLSENAIPPTFYRPYFR
>ENST00000382483.4|SNV-89317-A-G|2
KPPETPSGPGRPQER
>ENST00000479418.7|SNV-7756-G-A|1
SVPPKYPGDSEGRER
>ENST00000495455.5|SNV-3934-T-A|10
MKNPMATLMLPESEGEFCSSYR
>ENST00000505983.1|SNV-90743-T-C|10
MCRSQLIAR
>ENST00000621676.4|SNV-9321-G-A|2
QSLANANHTTLLLNCYTKLK
>ENST00000538285.6|SNV-16772-C-T|8
MMEVSFFK
>ENST00000487016.1|SNV-241981-C-T|1
VFHESILLAIAFLEGGNTTIQVGR
>ENST00000568763.1|SNV-2506-T-C|4
MKMCASHRPPGTVASVPSTLSLWP
>ENST00000471122.5|SNV-22245-G-A|2
MANSAHRSG
>ENST00000523488.5|SNV-1625670-T-C|1
FLPKLSKLHVDH
>ENST00000296125.9|SNV-29315-C-T|2
RLDLPKGYDGWQAVDATPQER
>ENST00000369857.8|SNV-87580-A-G|2
METSWSVHVDLTL
>ENST00000373298.7|INDEL-5059-A-AA|2
ALWQTGEWQISASNLCGSR
>ENST00000486966.1|SNV-3934-T-A|2
MATLMLPESEGEFCRDMCNK
>ENST00000459830.1|SNV-29315-C-T|3
KRLDLPK
>ENST00000544460.5|SNV-1783-A-G|1
HSVTFSKLMRR
>ENST00000354891.7|SNV-112016-G-A|1
AMNSHGPNPRSWPSDIIR
>ENST00000532423.5|SNV-143894-G-T|2
AWQEAPGGPSRR
>ENST00000615352.4|SNV-223578-G-A|4
RPSIRSPAQQARGPWIHESK
>ENST00000487556.6|SNV-25594-A-G|1
WETRPDGFLEYVVSQ
>ENST00000574735.1|SNV-16664-C-G|1
DHCHNQPLLKWNHRCSQK
>ENST00000368276.8|SNV-20731-C-T|3
IVEEGKVCKEPACNGTPCGAMCR
>ENST00000263054.10|SNV-374-G-T|4
AERGDGASR
>ENST00000495455.5|SNV-3934-T-A|4
MATLMLPESEGEFCSSYR
>ENST00000486966.1|SNV-3934-T-A|7
KNPMATLMLPESEGEFCRDMCNK
>ENST00000475789.1|SNV-6700-C-T|1
ELSIRSFHIGWISGC
>ENST00000380034.8|MNV-258618-GG-G|5
SMLDKGESSCPVCRSVTSLR
>ENST00000238647.5|SNV-1473-C-T|2
SRFEYPPPPVSLGSSSHIAR
>ENST00000367983.9|SNV-7054-A-G|1
VGFQVEFLELLFHFRGTLRK
>ENST00000492943.1|SNV-51022-C-G|6
FTTTVLTCIAFVMRFIYR
>ENST00000564503.5|SNV-49818-A-C|4
SPQPQPGRSDQESEEQQQFR
>ENST00000490491.5|SNV-20731-C-T|4
EEGNLEAVLNALDKIVEEGKVCK
>ENST00000369303.9|SNV-172720-T-G|2
RIRNPNSLK
>ENST00000442488.7|SNV-6319-T-A|7
MLATAPARGNK
>FUSION-ENST00000344691.8:1145194-ENST00000520724.5:85923|105
NRTEKHSTMPDSPVDVK
>ENST00000486966.1|SNV-3934-T-A|3
ATLMLPESEGEFCR
>ENST00000567887.5|INDEL-253780-C-CA|2
EQGNFLKGIWVQGST
>FUSION-ENST00000344691.8:1145194-ENST00000520724.5:85923|107
ITVDGPREPRNR
>ENST00000567914.1|SNV-3727-C-T|5
DLSEMTAPPLSLCLCVLACQV
>ENST00000584308.1|SNV-23515-C-T|4
MNLKYYVSSSDLLDDK
>ENST00000529522.5|MNV-28562-AG-A|1
KGIINMK
>ENST00000648379.1|SNV-294601-G-A|1
KVLQKGR
>ENST00000342992.10|SNV-98227-C-A|2
ELVSGGRCYITKEALESSLELYLVK
>FUSION-ENST00000467577.1:1145194-ENST00000520724.5:85923|4
GPENLEIVLR
>ENST00000559925.5|SNV-59240-C-T|2
MVIRGWKLFYNYALVIFEMTNLK
>ENST00000544460.5|SNV-1783-A-G|3
HSVTFSK
>ENST00000252804.9|SNV-67900-G-T|1
AEGNPNPEIIWLRNNNELSMKTDSR
>ENST00000258526.9|SNV-32972-A-G|6
EETPVFYKLVPDPVKDIYIYLTAGK
>ENST00000529522.5|MNV-28562-AG-A|4
KGQTQGRK
>ENST00000532423.5|SNV-143894-G-T|5
MPVPRAWQEAPGGPSRR
>ENST00000459913.5|SNV-7592-C-T|1
THGGWLLSPRMVHGNCGTQMWNTRR
>ENST00000321420.4|SNV-8601-C-T|3
NKAPVPSTWPCSQKEPGPPGVLGCF
>ENST00000650702.1|SNV-20158-G-C|3
YQLQCQVLAPAAVLTR
>ENST00000334746.10|INDEL-90218-A-AA|5
HTLEQKNR
>ENST00000361625.5|SNV-96407-C-T|7
GLEGIMTVNGVQIVLCLMKLGLMK
>ENST00000426216.6|INDEL-144744-C-CA|1
SVMNTSNPKK
>FUSION-ENST00000467577.1:1145194-ENST00000520724.5:85923|5
MGPENLEIVLR
>ENST00000369303.9|SNV-172720-T-G|1
IRNPNSLK
>ENST00000539068.5|SNV-91447-G-A|6
IVKRVGNSEETPMIGDK
>ENST00000495455.5|SNV-3934-T-A|8
MKNPMATLMLPESEGEFCSSYRG
>ENST00000247295.4|SNV-15360-A-C|3
MNDNFYPSVTWAVPVSERNVAK
>ENST00000454682.6|SNV-14058-C-A|1
GAPTPPAATPPSQKGSPGTPPPK
>ENST00000219439.9|SNV-15566-C-G|5
CSWLVPSR
>ENST00000460607.1|SNV-12400-T-A|9
LPSVPAVAIK
>ENST00000569309.1|SNV-3727-C-T|3
DLSEMTAPPLSLCLCVLAWSSNLA
>ENST00000349748.8|SNV-49818-A-C|3
NLSEEVENTISVDRPVPQPGR
>ENST00000247178.6|SNV-219-G-C|3
CVQSGDFVYFDGRHR
>ENST00000592481.5|SNV-208177-G-T|3
NFINDQYEKYLQEEVNINR
>ENST00000469541.5|INDEL-5059-A-AA|9
PLNTSIVMPPKK
>ENST00000512959.1|SNV-75257-T-A|2
MILNMWLKET
>ENST00000541225.5|SNV-26199-C-G|1
FPHRPGR
>ENST00000318023.11|SNV-49818-A-C|7
QKQSPQPQPGR
>ENST00000442488.7|SNV-6319-T-A|9
MDSSCHNATTKMLATAPARGNK
>ENST00000255381.2|SNV-15699-G-A|2
ERCDQLIK
>FUSION-ENST00000558351.5:39780-ENST00000560082.1:188892|2
DELLQVLLSGLIGVVSWK
>ENST00000372269.7|SNV-15360-A-C|3
DSKFIISMNDNFYPSVTWAVPVSER
>ENST00000360311.5|SNV-8771-C-A|7
TFHHNSALVIHKAIHTGEK
>ENST00000389698.7|SNV-181842-G-A|4
DRLSLQFK
>ENST00000334746.10|INDEL-90218-A-AA|6
KHTLEQKNR
>ENST00000567887.5|INDEL-253780-C-CA|1
GIWVQGST
>ENST00000512123.4|SNV-224086-A-G|2
NGYCVYEETGEFMSSSASEVK
>ENST00000296046.4|SNV-3716-G-T|2
VSEKESQAIQSSLDQNK
>ENST00000589596.5|SNV-58315-A-C|2
IVSPKTSDLKNTSPEHGGR
>ENST00000534852.1|SNV-125852-C-T|1
FYSFGNKQGPQHGMLINTPYVTK
>ENST00000461301.1|SNV-343-C-T|1
GLSPEEPCLRLPQAATS
>ENST00000459913.5|SNV-7592-C-T|4
THGGWLLSPR
>ENST00000467598.5|SNV-393622-C-T|4
ESFASLSIISQPFMR
>ENST00000495455.5|SNV-3934-T-A|7
KNPMATLMLPESEGEFCSSYRG
>ENST00000532423.5|SNV-143894-G-T|8
SSAPRPMPVPRAWQEAPGGPSRR
>ENST00000291526.5|SNV-117-C-G|1
SPCQCSRLSPHNR
>ENST00000388914.7|SNV-50445-A-G|1
DQFSQESGNLDDQLQRLLADLHKR
>ENST00000376085.4|SNV-657-G-A|2
IPEDFFIFYGDLIYLDFR
>ENST00000337488.11|MNV-12207-CAG-C|2
SLWNYRDKSQR
>ENST00000260731.5|SNV-254-C-T|2
MALQPNSSAKKK
>ENST00000255304.9|INDEL-41577-G-GT|2
TDIFDEFFFLLSIK
>ENST00000375915.4|SNV-1780-G-A|2
YSVKSCPEDCK
>ENST00000584235.5|SNV-292127-A-G|1
TGEKPYRCPWCDYSAYDWV
>ENST00000269142.10|SNV-48357-G-C|1
AENSAPVQINLSPTMLENVKKCK
>ENST00000530069.6|SNV-14558-T-C|3
STNLFMKLDSVFIRK
>ENST00000460607.1|SNV-12400-T-A|8
MLPSVPAVAIKVFCSGCK
>ENST00000283233.10|SNV-284588-A-G|5
EILPKIGPQKPPR
>ENST00000589596.5|SNV-58315-A-C|1
TSDLKNTSPEHGGR
>ENST00000485575.1|SNV-7296-C-T|2
MTTAGGGGQGPMPRVRYYAGK
>ENST00000539068.5|SNV-91447-G-A|4
RVGNSEETPMIGDKVYVHYK
>ENST00000360311.5|SNV-8771-C-A|4
AIHTGEKTYK
>ENST00000641638.1|INDEL-15610-T-TT|1
QPSSHCACCHG
>ENST00000569309.1|SNV-3727-C-T|1
TAPPLSLCLCVLAWSSNLA
>ENST00000248958.5|SNV-1795-C-T|1
GQHEVHGMPSANMHNTWK
>ENST00000343348.10|SNV-127270-G-A|6
RKDMAVVQR
>ENST00000291576.12|SNV-13670-C-T|1
TVCLWDMFDSWRTK
>ENST00000417066.5|SNV-116074-A-G|1
CAASASPGVKWNLK
>ENST00000404739.7|SNV-87580-A-G|4
VDAYGNLLVCARGFNFIR
>ENST00000551444.1|INDEL-4149-C-CGAA|4
MLCSPGSNFPSLPK
>ENST00000478220.5|SNV-23836-A-G|4
KIQEAGFEILTNEERTVTEAEVR
>ENST00000285393.4|SNV-162824-T-C|4
RAFIITPNSFGTELSK
>ENST00000441339.3|MNV-2106-TG-T|1
WFICPASFNPQNDSMR
>ENST00000641638.1|INDEL-15610-T-TT|2
LLCATYWPLSGTPLWK
>ENST00000559522.1|SNV-7336-G-T|3
MGRGAAVHSSLSLAGDAG
>ENST00000300055.10|SNV-9257-C-T|3
LRSARNSISVPIVSTSDK
>ENST00000346991.9|SNV-30818-A-G|2
ELKENIQTTNYNTALDFHSDSDVTK
>ENST00000291526.5|SNV-117-C-G|8
RDAQLLAALLVLGLCALAGSEK
>ENST00000461301.1|SNV-343-C-T|3
MGLSPEEPCLRLPQAATS
>ENST00000340941.11|SNV-62835-A-G|1
ISVMGGGQAANVLATITKDQRAR
>ENST00000372517.8|SNV-25594-A-G|2
TRWILGVCSESVSR
>ENST00000258526.9|SNV-32972-A-G|1
DIYIYLTAGKEVRR
>ENST00000474494.1|SNV-28355-C-T|3
DIDGKHEWRDCIEVPGVCLPR
>ENST00000375495.8|INDEL-30801-A-AA|1
NSYWRETL
>ENST00000424632.5|SNV-181-T-C|1
GVLALALLAPALCVPGARGR
>ENST00000255381.2|SNV-15699-G-A|1
ERCDQLIKTK
>ENST00000647814.1|SNV-24760-G-T|3
YFSWEPSFR
>ENST00000512959.1|SNV-75257-T-A|4
MILNMWLK
>ENST00000531224.6|MNV-28562-AG-A|4
YEVRLQQSR
>ENST00000640506.1|SNV-9054-T-C|3
EELAGVQEAETATDCPEVLEEGR
>ENST00000592248.5|SNV-24523-C-G|2
LVLLGESAVGKSSVVLRFVK
>ENST00000497030.5|SNV-71314-G-A|1
LSHRWIHPPSGR
>ENST00000380034.8|MNV-258618-GG-G|3
GESSCPVCRSVTSLRTYGLIGM
>ENST00000541225.5|SNV-26199-C-G|2
MFPHRPGR
>ENST00000303469.6|SNV-1540-A-G|3
NLEPRGKQPSLR
>ENST00000592248.5|SNV-24523-C-G|4
ICQFKLVLLGESAVGKSSVVLR
>ENST00000360311.5|SNV-8771-C-A|8
CNECGKTFHHNSALVIHKAIHTGEK
>ENST00000652536.1|SNV-125189-A-G|1
EDTEIFYQFTSFLSPGIIYHCDLTK
>ENST00000291526.5|SNV-117-C-G|10
MGRRDAQLLAALLVLGLCALAGSEK
>ENST00000282849.10|SNV-3727-C-T|2
NDSSSSVAVSMCAGLSGLIRTR
>ENST00000412167.6|SNV-75257-T-A|7
ICDFGLARDIKNDSK
>ENST00000512128.1|SNV-119-C-T|5
REWVSSFSLRCTTAMSLR
>ENST00000564503.5|SNV-49818-A-C|5
SPQPQPGR
>ENST00000345088.3|SNV-3990-C-G|1
YMLLGGVGTHERRPTNKEPK
>ENST00000318023.11|SNV-49818-A-C|4
QSPQPQPGRSDQESEEQQQFR
>ENST00000441493.7|SNV-206687-C-T|5
GLPLVSAEAKELAEECMR
>ENST00000522853.5|SNV-42200-G-C|1
TLPESAFADTLTPARLSHAR
>ENST00000424632.5|SNV-181-T-C|3
EASVGARGVLALALLAPALCVPGAR
>ENST00000321420.4|SNV-8601-C-T|1
EPGPPGVLGCF
>FUSION-ENST00000467577.1:1145194-ENST00000520724.5:85923|2
GPENLEIVLRSTPQCQTHLWM
>ENST00000567914.1|SNV-3727-C-T|25
MCAGLSGLIRTR
>ENST00000460607.1|SNV-12400-T-A|5
LPSVPAVAIKVFCSGCKK
>ENST00000219439.9|SNV-15566-C-G|3
CSWLVPSRKVYAHHAVSTLGISK
>ENST00000442488.7|SNV-6319-T-A|8
DSSCHNATTKMLATAPARGNK
>ENST00000486966.1|SNV-3934-T-A|5
NPMATLMLPESEGEFCRDMCNK
>ENST00000320139.5|SNV-20731-C-T|2
VCKEPAWCEAQR
>ENST00000531224.6|MNV-28562-AG-A|2
LQQSRTCTHHFFYLIFVFK
>ENST00000367983.9|SNV-7054-A-G|2
VGFQVEFLELLFHFRGTLR
>ENST00000530069.6|SNV-14558-T-C|2
LDSVFIR
>ENST00000317876.8|SNV-23836-A-G|1
TVTEAEVRLFYQHKAGEEAFEK
>ENST00000574735.1|SNV-16664-C-G|6
AQSPRTKDHCHNQPLLK
>ENST00000551444.1|INDEL-4149-C-CGAA|5
TSQACPSSLLNPAFQQEIVFQGQGL
>ENST00000264689.11|INDEL-10764-A-AA|8
GTSIVVPEPLHFLLPGKKK
>ENST00000470711.6|SNV-6036-T-C|1
GWAPVTGTSGTGHTPSEHGSPTGGR
>ENST00000524790.5|SNV-7894-C-G|2
AYTPVSSDDDRGFVDLIIKI
>ENST00000486966.1|SNV-3934-T-A|1
ATLMLPESEGEFCRDMCNK
>ENST00000650285.1|SNV-59240-C-T|2
VAGLESLGDLFPNLMVIR
>ENST00000376682.8|SNV-164535-A-G|1
SKQQLLAVVGEWR
>ENST00000671355.1|SNV-78077-G-A|2
MYVHSLGSLETWTHVFLLASLFSIT
>ENST00000554334.5|SNV-67682-T-G|1
CCQCPAGGLLDKPGKAR
>ENST00000318023.11|SNV-49818-A-C|5
QSPQPQPGR
>ENST00000490812.5|SNV-15221-C-T|1
TPQALLAIPCPPGGVLRALGTQKR
>ENST00000505983.1|SNV-90743-T-C|4
FRCCGILK
>ENST00000479930.5|SNV-14636-G-A|2
MRGIWNLTSAVYGVVNQFLSCK
>ENST00000497517.6|SNV-110689-G-A|1
MPRSTHW
>ENST00000343348.10|SNV-127270-G-A|5
KDMAVVQR
>ENST00000471122.5|SNV-22245-G-A|5
GAPGGRWQIR
>ENST00000261024.7|SNV-18177-C-T|1
LANMNATI
>ENST00000534701.1|SNV-13842-G-A|4
MMGIEFNPQIGKWFDFK
>ENST00000646001.2|SNV-51022-C-G|1
FIYRGGWSR
>ENST00000498843.5|SNV-43631-T-C|4
MEISPSKPR
>ENST00000529522.5|MNV-28562-AG-A|2
GQTQGRKGIINMK
>ENST00000261978.9|SNV-61268-C-G|3
SGEPPRPLPPAAPRAR
>ENST00000551444.1|INDEL-4149-C-CGAA|3
LCSPGSNFPSLPK
>ENST00000531224.6|MNV-28562-AG-A|9
YQGDGIVEDEEETMENNEEKR
>ENST00000484047.5|SNV-14636-G-A|2
RGIWVSTLVFLMLIYGK
>ENST00000296046.4|SNV-3716-G-T|1
ESQAIQSSLDQNK
>ENST00000574735.1|SNV-16664-C-G|2
DHCHNQPLLKWNHR
>ENST00000426216.6|INDEL-144744-C-CA|2
ETRSVMNTSNPKK
>ENST00000297954.8|SNV-79086-G-A|1
DAPDEIATYMVEHDFILQAER
>ENST00000216336.3|SNV-68-C-G|2
MQPLLLLLAFLLPSGAEAGEIIGGR
>ENST00000441493.7|SNV-206687-C-T|2
ELAEECMRAR
>ENST00000283233.10|SNV-284588-A-G|2
IGPQKPPRK
>ENST00000512128.1|SNV-119-C-T|3
EWVSSFSLRCTTAMSLRR
>ENST00000569309.1|SNV-3727-C-T|4
CAGLVFKPCLVLSLFFSIN
>ENST00000505983.1|SNV-90743-T-C|2
CCGILKQWR
>ENST00000318217.10|SNV-109435-A-C|3
SLSSYNYIHVGAQLKSSIHDAAEFR
>ENST00000368198.7|SNV-9599-T-C|2
RHTLPHNLSR
>ENST00000538285.6|SNV-16772-C-T|6
MMEVSFFKHPDLTTGQK
>ENST00000620676.6|SNV-53636-G-A|1
LPPEGILHNMK
>ENST00000642385.2|SNV-30937-A-T|1
SAEQHLISMCEDHVR
>ENST00000263054.10|SNV-374-G-T|5
SGADQEKAERGDGASR
>ENST00000559925.5|SNV-59240-C-T|1
VIRGWKLFYNYALVIFEMTNLK
>ENST00000484047.5|SNV-14636-G-A|4
MRGIWVSTLVFLMLIYGK
>ENST00000255381.2|SNV-15699-G-A|3
NDLQLQVQAEADALADAKER
>ENST00000372502.5|SNV-5215-G-A|5
HQKTHLGK
>ENST00000624360.1|SNV-4000-C-G|1
LRLQPGQGNTVFGYTCYSKFFR
>ENST00000334746.10|INDEL-90218-A-AA|4
HTLEQKNRHQR
>ENST00000471929.1|SNV-48167-A-G|1
FGHVCSSHPSCCC
>ENST00000355527.8|SNV-13842-G-A|1
FTGNFFYNYMMGIEFNPQIGK
>ENST00000485575.1|SNV-7296-C-T|1
TTAGGGGQGPMPRVRYYAGK
>ENST00000577538.5|SNV-292127-A-G|2
TGEKPYRCPWCDYR
>ENST00000367980.6|SNV-7054-A-G|2
VSPTVGFQVEFLELLFHFRGTLR
>ENST00000490491.5|SNV-20731-C-T|1
VCKEPAWRPSGIPEK
>ENST00000376682.8|SNV-164535-A-G|2
GFSSSDLHHFTVICHGQLRSK
>ENST00000590271.5|INDEL-144744-C-CA|1
NTSNPKK
>ENST00000534425.6|SNV-14558-T-C|5
KLDSVFIR
>ENST00000283233.10|SNV-284588-A-G|6
TLYAKEILPKIGPQKPPR
>ENST00000497859.1|SNV-32926-C-T|1
ETHWYSGETCNQGTQK
>FUSION-ENST00000558351.5:39780-ENST00000560082.1:188892|10
SPVMSCYRCCCR
>ENST00000567887.5|INDEL-253780-C-CA|3
EQGNFLK
>ENST00000366962.8|SNV-2632-C-T|1
HFSLNWRPLCLFESR
>ENST00000420065.5|SNV-979-A-G|1
TSLAHQFVEGEFSEGYDPAVENR
>ENST00000504758.6|SNV-7756-G-A|2
KSVPPKYPGDSEGR
>ENST00000539068.5|SNV-91447-G-A|1
VGNSEETPMIGDKVYVHYKGK
>ENST00000394718.4|SNV-3860-A-G|5
DTELSQESDFKENGVTEEK
>ENST00000556440.7|SNV-26257-A-C|6
KKLQDEIAEALR
>ENST00000255304.9|INDEL-41577-G-GT|1
TDIFDEFFFLLSIKCFSK
>ENST00000333676.8|MNV-3840-TGGAGGCGGTGGG-T|2
IKAALGTVVLE
>ENST00000461301.1|SNV-343-C-T|2
GLSPEEPCLR
>ENST00000247295.4|SNV-15360-A-C|6
ARQRAQR
>ENST00000469541.5|INDEL-5059-A-AA|10
MPLNTSIVMPPKK
>ENST00000303469.6|SNV-1540-A-G|1
GKQPSLRAAK
>ENST00000477822.2|SNV-10535-G-A|3
GAFQLYSKAIQRVTISVCR
>ENST00000592248.5|SNV-24523-C-G|1
SSVVLRFVK
>ENST00000512128.1|SNV-119-C-T|1
CTTAMSLRR
>ENST00000424632.5|SNV-181-T-C|2
GVLALALLAPALCVPGAR
>ENST00000565559.5|SNV-49818-A-C|3
LGYTGAGGFPGVCLEHLEPQPGR
>ENST00000592481.5|SNV-208177-G-T|4
MNFINDQYEKYLQEEVNINR
>ENST00000478220.5|SNV-23836-A-G|5
MKIQEAGFEILTNEERTVTEAEVR
>ENST00000265605.7|SNV-10820-T-C|3
IAPAMAAGNTVIAKPSELTSVTAR
>ENST00000396153.7|SNV-304761-C-G|1
NVYDVTSIPVR
>ENST00000650702.1|SNV-20158-G-C|1
YQLQCQVLAPAAVLTRVLDLASR
>ENST00000567887.5|INDEL-253780-C-CA|5
KEQGNFLK
>ENST00000345088.3|SNV-3990-C-G|5
LRYMLLGGVGTHER
>ENST00000291526.5|SNV-117-C-G|6
DAQLLAALLVLGLCALAGSEK
>ENST00000342992.10|SNV-98227-C-A|6
GNKELVSGGR
>ENST00000247295.4|SNV-15360-A-C|4
NDNFYPSVTWAVPVSER
>FUSION-ENST00000344691.8:1145194-ENST00000520724.5:85923|106
EPRNRTEK
>ENST00000445912.5|SNV-38968-G-A|1
YGVAARPGFELSPIFPGGACLGK
>ENST00000342992.10|SNV-272243-G-C|2
LGVTSISKDSVSLTWLKPQHDGGSR
>ENST00000388914.7|SNV-50445-A-G|4
TERDQFSQESGNLDDQLQR
>FUSION-ENST00000392151.6:39780-ENST00000560082.1:188892|6
SNKLHCKELK
