# Supplementary material for: Identification of non-canonical peptides with moPepGen
Source: Nat Biotechnol. 2025 Jun 16;44(4):568–73. doi: 10.1038/s41587-025-02701-0 (PMC12680078; doi:10.1038/s41587-025-02701-0)
Supplement: Supplementary file 4 — Supplementary Data: Cancer cell line variant peptide database. Custom peptide database FASTA file for each of the 376 cell lines from the Cancer Cell Line Encyclopedia with proteomics characterization or used in the reference channel. Variant peptide FASTA files were produced by moPepGen as the result of cell-line-specific publicly available mutations and fusions. [file 41587_2025_2701_MOESM4_ESM.zip › ACH-000264.fasta]

>ENST00000485957.1|SNV-282268-T-C|3
SVYTATTLKYLWK
>ENST00000361625.5|SNV-95742-G-T|8
WERRNVETCLVCQMR
>ENST00000529502.5|SNV-15117-G-T|5
WQHNKILLNNWNLTILR
>ENST00000286719.12|SNV-25969-A-G|2
RASQKSSAQGPIPWFLPESR
>ENST00000533444.1|SNV-1318-C-T|2
FKTASMKMGR
>ENST00000370751.10|SNV-8456-A-T|3
QYLECDVFR
>ENST00000578651.5|SNV-18346-C-T|8
VWCTWRQRPS
>ENST00000511314.5|SNV-12693-G-A|9
MSFAFTMQEKMVDCAFQIFQENK
>ENST00000581011.5|SNV-63812-C-T|15
MQHPRLWSCCLCLA
>ENST00000308377.8|MNV-20629-AC-A|12
ENFEHIQTSSLTK
>ENST00000369519.4|SNV-177226-C-T|1
AVGNGAAEISLKSLR
>ENST00000276282.7|SNV-891-G-C|2
FARLPPAVPELGHHLTELDVSHNR
>ENST00000361625.5|SNV-95742-G-T|6
RNVETCLVCQMRR
>FUSION-ENST00000467231.5:1000-ENST00000649769.1:3422|9
GGRWGPRSLR
>ENST00000262410.9|INDEL-92702-C-CA|1
SQDIHTFLC
>ENST00000511186.5|SNV-129-G-A|5
MGSPLRFDER
>ENST00000457907.3|SNV-7200-C-A|4
SNLKTHLLTHTEIKPYSCEQCGK
>ENST00000527334.5|SNV-6571-C-A|3
LHTSTCWLQEVPGKPQLEK
>ENST00000551455.5|SNV-12990-G-A|6
ILMGKLPLIMQGK
>ENST00000566611.5|SNV-19737-G-A|2
TWTLCGLCRPWATSRR
>ENST00000330503.12|SNV-4122-G-A|1
ADVDTIHEYLLLKGVEAVAIHGGK
>FUSION-ENST00000638148.1:918-ENST00000281924.6:166909|35
QLLGGHGR
>ENST00000256509.7|SNV-204908-G-T|SNV-204910-A-T|1
EDLHPDPEIQSFK
>ENST00000380152.7|SNV-24896-G-A|2
NNENKSK
>ENST00000368801.4|SNV-3844-G-A|1
GQHSSGSGQSPGHSQR
>ENST00000643759.2|SNV-8971-G-C|1
DLVASEALFHSHKGLERNLAVMSDK
>ENST00000578651.5|SNV-18346-C-T|6
DWSRKGCGAPGDSGRPK
>ENST00000373656.4|SNV-11987-G-A|7
QPMDSKK
>ENST00000368764.4|SNV-2786-C-A|3
HLEQQEKHLENPEQQDGQLK
>FUSION-ENST00000467231.5:1636-ENST00000649769.1:3422|18
SLEVFGLPGAWWVSS
>ENST00000643441.1|SNV-249015-A-G|9
YQAIKPAHKKPMLVK
>ENST00000368586.10|SNV-22666-G-T|2
GLFTYLCAKAWHHTVSVDK
>ENST00000566611.5|SNV-19737-G-A|1
TWTLCGLCRPWATSRRR
>ENST00000562122.1|SNV-18012-A-T|1
HFVVWHKLTTYEYIVQHRPPQEAK
>ENST00000465044.5|SNV-16007-T-C|10
MSLQQPAIFCNTVFDWPAR
>ENST00000376974.5|SNV-2156-C-G|1
WTTESQVARTRSPLLSR
>ENST00000040877.2|SNV-73147-C-T|1
QALIVVLQWCFNHNFSV
>ENST00000464322.5|INDEL-11796-C-CA|1
TNRKTGTGT
>ENST00000409195.6|SNV-362446-G-T|5
ANTSPSPPRSLSEQLVR
>FUSION-ENST00000578649.1:1561-ENST00000430157.6:3173|11
MAALFLTTTSRRSRPCTWSCV
>ENST00000314425.9|SNV-13838-G-T|2
EDESPILEQRENR
>ENST00000224721.12|MNV-335358-CA-C|2
SRTASTPTPAPRPKPSSR
>FUSION-ENST00000638148.1:918-ENST00000281924.6:166909|17
KAFFGSQDGRIR
>ENST00000489332.1|SNV-13838-G-T|1
EKMNPLS
>ENST00000557527.1|SNV-7705-G-A|1
NTIAETLTLYGK
>ENST00000592108.1|MNV-20629-AC-A|6
ASLGEQRNSSQCRSNSQVLTK
>ENST00000453514.5|INDEL-28994-C-CT|3
LFFGWVLFK
>ENST00000611979.4|SNV-71181-G-T|4
TWGRSSVFPK
>ENST00000452339.6|MNV-284469-CTTATG-C|5
ESCFERIVSRFGTNITCDWR
>ENST00000611979.4|SNV-71181-G-T|2
SSVFPKEEGEEEEK
>ENST00000643759.2|SNV-8971-G-C|2
DLVASEALFHSHKGLER
>FUSION-ENST00000638148.1:918-ENST00000281924.6:166909|19
KKAFFGSQDGR
>ENST00000602727.1|SNV-1430-C-T|1
VANSHNLIVTVKPANQRNNVV
>ENST00000370801.8|SNV-50850-T-C|3
EDSYTDHK
>ENST00000395785.6|SNV-15117-G-T|1
IEGGNGNVATQQNSFEQLEPDYFK
>ENST00000307378.10|SNV-149979-A-C|5
VKGKEHECK
>ENST00000396045.7|SNV-578838-G-T|1
VALKQNK
>ENST00000515814.1|MNV-4887-TCTGCAGGAGCTGGAGAGG-T|1
GCGSRRLC
>ENST00000351559.9|INDEL-92702-C-CA|1
DGTGSDDKKSQGG
>ENST00000344280.8|SNV-44218-A-T|2
LQMTAELMKASMEVQAVK
>ENST00000374583.1|SNV-3548-C-A|6
REARSEQVKPEK
>ENST00000529502.5|SNV-15117-G-T|6
MWQHNKILLNNWNLTILR
>ENST00000487931.1|INDEL-36961-C-CA|3
IIGYGLPFPKKS
>ENST00000344280.8|SNV-44218-A-T|1
LQMTAELMKASMEVQAVKSEIAK
>ENST00000551455.5|SNV-12990-G-A|4
MGKLPLIMQGK
>ENST00000394323.3|SNV-15452-G-A|2
FNLTNCCLELDNEGKVIK
>ENST00000314191.7|SNV-57541-C-T|4
RLYSLVLHPNAFKR
>ENST00000520978.5|SNV-98157-G-A|2
EETNSRQMNK
>ENST00000370215.7|SNV-14689-G-A|3
TYPRLDIEKEMGISPCCPG
>ENST00000533328.5|SNV-5034-A-G|1
MCCCPSS
>ENST00000378402.10|SNV-152722-G-C|4
LMLLNVDHNKAVLVRIFFSTLQR
>FUSION-ENST00000532567.5:410-ENST00000533282.1:7070|2
MLPGINSELLSHQNYP
>ENST00000534074.5|SNV-23722-C-T|6
SRGNSLFFWK
>FUSION-ENST00000578649.1:1561-ENST00000430157.6:3173|47
VEASWGWVGR
>ENST00000308377.8|MNV-20629-AC-A|15
KTFLRENFEHIQTSSLTK
>ENST00000413234.1|SNV-36284-A-G|6
VANMRSISFRLFFTGSIITAR
>ENST00000373656.4|SNV-11987-G-A|8
FIKPKQPMDSKK
>ENST00000461249.1|SNV-9969-T-C|2
MPAASHTKPSCLSLWS
>ENST00000453514.5|INDEL-28994-C-CT|1
WIWYPEQ
>ENST00000392385.2|SNV-115327-T-A|2
YQNRDKDQWNR
>ENST00000511314.5|SNV-12693-G-A|8
SFAFTMQEKMVDCAFQIFQENK
>ENST00000573150.5|SNV-8650-G-A|2
KLDWCSRSCVTPVS
>ENST00000575779.2|SNV-9789-A-G|1
QRLHAGEKLEECEK
>ENST00000511314.5|SNV-12693-G-A|6
QEKMVDCAFQIFQENK
>ENST00000361625.5|SNV-95742-G-T|5
NVETCLVCQMR
>FUSION-ENST00000528339.5:162742-ENST00000376286.8:336618|8
MWWKLMGRN
>ENST00000370215.7|SNV-14689-G-A|2
LDIEKEMGISPCCPG
>ENST00000581011.5|SNV-63812-C-T|9
QMVEDATPPLVELLLVSGMKIHK
>ENST00000465044.5|SNV-16007-T-C|5
KLSCLYNNLQSSVTR
>ENST00000674259.1|MNV-284395-CAG-C|3
VIFAGKELRNDWTVQMFYTFSEK
>ENST00000378402.10|SNV-152722-G-C|5
LMLLNVDHNKAVLVR
>FUSION-ENST00000467231.5:1636-ENST00000649769.1:3422|5
QLLLGSIYGLATLVEKFS
>ENST00000512462.5|SNV-327329-C-T|4
SVSRFIIK
>ENST00000406961.5|SNV-234789-G-A|1
DQCISSQLDELLCPPTTVEGRNDEK
>ENST00000327791.8|SNV-189-C-T|5
MGDKKSLTRPK
>ENST00000577017.1|INDEL-92702-C-CA|1
DGTGSDDKKSQ
>ENST00000581011.5|SNV-63812-C-T|3
VEDATPPLVELLLVSGMKIHK
>ENST00000520978.5|SNV-98157-G-A|4
REETNSR
>ENST00000486882.5|SNV-8456-A-T|5
ATVSIWNVMFFELKVCK
>ENST00000439987.6|SNV-24785-C-T|6
MAVGEAALRFWDIE
>ENST00000302503.8|SNV-23722-C-T|1
GNSLFFWKVPFGKTYCCDLK
>FUSION-ENST00000638148.1:918-ENST00000281924.6:166909|37
FCQGQFMQLLGGHGRWEGAGR
>ENST00000510626.5|SNV-170672-G-C|1
SSSPTCLQSRRPTGAS
>ENST00000373656.4|SNV-11987-G-A|4
KGCEPQSASPQSKEQQGDAR
>ENST00000561483.5|SNV-231023-A-C|5
MADFIFKTRYPAAK
>ENST00000343433.7|SNV-99644-G-A|1
YVLIEHLDFKHQSWSP
>ENST00000280481.9|SNV-4546-T-G|2
YFYVSIGSIDIVFPDVIRKGVSLK
>ENST00000567476.1|SNV-231023-A-C|1
YPAAKDSVVQFFFYQPISHQWR
>ENST00000527334.5|SNV-6571-C-A|1
ATKHPQVTSPQATK
>ENST00000652736.1|SNV-52462-T-C|9
EEPKTNRSHIGNHCANK
>ENST00000478050.1|SNV-2261-A-G|7
YDVFGKYGPIRQIR
>ENST00000413234.1|SNV-36284-A-G|9
MVANMRSISFR
>ENST00000295640.9|SNV-7030-G-C|2
YSALIEVPDGFTPVMSASTWEK
>ENST00000353065.7|SNV-3726-C-T|1
LGDSCHSLTRKVPFFGR
>ENST00000575779.2|SNV-9789-A-G|6
ECGKLFMWHTAFLKR
>ENST00000643448.1|SNV-35263-G-A|3
DFVDVIGFR
>ENST00000370751.10|SNV-8456-A-T|4
FYGHRQYLECDVFRVEGIK
>ENST00000233468.5|SNV-2261-A-G|5
NLPYKITAEEMYDVFGK
>ENST00000674501.1|MNV-284395-CAG-C|1
WLLSDGVPADQLRVIFAGKELR
>ENST00000548771.1|SNV-44218-A-T|4
MTAELMKASMEVQAVKSISGR
>ENST00000592108.1|MNV-20629-AC-A|5
NSSQCRSNSQVLTK
>ENST00000561483.5|SNV-231023-A-C|4
ADFIFKTRYPAAK
>ENST00000457907.3|SNV-7200-C-A|3
THLLTHTEIKPYSCEQCGK
>ENST00000233468.5|SNV-2261-A-G|3
ITAEEMYDVFGK
>ENST00000461249.1|SNV-9969-T-C|10
MSNMLYACSISYKTKLPFIVVMNK
>ENST00000245441.9|SNV-76271-C-T|1
FQQENSILRNEITTLNEEDSISNLK
>ENST00000361138.7|SNV-91447-A-T|4
RVFEMVVNSACK
>ENST00000307378.10|SNV-149979-A-C|1
EHECKDIYQKSTVLK
>ENST00000548490.1|SNV-5063-T-A|8
KAGSSETTGSRSNK
>ENST00000286719.12|SNV-25969-A-G|1
ASQKSSAQGPIPWFLPESR
>FUSION-ENST00000638148.1:918-ENST00000281924.6:166909|64
LVPQVSPR
>ENST00000405201.5|SNV-225656-C-A|2
QMHHNAATAMAQRADMLR
>ENST00000262715.10|SNV-23838-G-C|1
QLYWQPVNSKCLFVGILLRR
>ENST00000489306.1|SNV-28785-G-A|7
MGSKFDNIGINAMANK
>ENST00000370801.8|SNV-50850-T-C|1
EDSYTDHKVPCTDSQVQVKLEDHK
>ENST00000462686.1|SNV-38970-C-T|2
SEDITQIVVNYGLICVTR
>ENST00000649933.1|SNV-225800-C-T|1
MDSLCHQ
>ENST00000465044.5|SNV-16007-T-C|4
LSCLYNNLQSSVTR
>ENST00000368801.4|SNV-3844-G-A|2
HSSGRGQHSSGSGQSPGHSQR
>ENST00000461249.1|SNV-9969-T-C|8
MLYACSISYK
>ENST00000373656.4|SNV-11987-G-A|2
GCEPQSASPQSKEQQGDAR
>ENST00000409195.6|SNV-362446-G-T|6
SEIHRANTSPSPPRSLSEQLVR
>ENST00000548771.1|SNV-44218-A-T|11
AAQETINKLQMTAELMK
>ENST00000435298.6|SNV-7200-C-A|4
TLAVHKTLHMQKSSPTAASSAAK
>ENST00000308377.8|MNV-20629-AC-A|5
MGTGMGR
>ENST00000481983.5|SNV-7305-G-T|1
DEEEEHSCGPESGLSRNNPHTR
>ENST00000287773.5|SNV-3379-G-T|3
KRNTLNACQDASER
>FUSION-ENST00000578649.1:1561-ENST00000430157.6:3173|38
MAVLFLTTTSRR
>ENST00000453514.5|INDEL-28994-C-CT|2
LFFGWVLFKWIWYPEQ
>ENST00000368586.10|SNV-22666-G-T|6
VSTGKNRGLFTYLCAK
>FUSION-ENST00000467231.5:1636-ENST00000649769.1:3422|15
MSCPRLFSVIGNLGGGAKGYLLR
>ENST00000344636.5|SNV-58939-T-G|4
LTLAESTRFLDVYLVLFNDFLLVTK
>ENST00000382031.5|SNV-17931-G-A|1
DLSTEEVQLVGRGGRR
>ENST00000374583.1|SNV-3548-C-A|1
SEQVKPEKVPRR
>ENST00000478050.1|SNV-2261-A-G|10
MYDVFGKYGPIR
>ENST00000251170.12|SNV-33594-G-A|1
WTPAPVHEEDARNQAGPR
>ENST00000330503.12|SNV-4122-G-A|3
KADVDTIHEYLLLKGVEAVAIHGGK
>ENST00000573150.5|SNV-8650-G-A|5
QPEPTWPLSTPPSAAWTKK
>ENST00000322128.5|SNV-599-C-T|2
GVAGENTSVSAGEEKK
>ENST00000643448.1|SNV-35263-G-A|2
DFVDVIGFRMK
>ENST00000581011.5|SNV-63812-C-T|5
VEDATPPLVELLLVSGMK
>ENST00000486882.5|SNV-8456-A-T|1
MFFELKVCKIR
>ENST00000548661.5|SNV-189-C-T|1
SLTRSTLFEVIVSASRTK
>ENST00000370598.6|SNV-697690-G-T|3
LVSRYGILDKK
>ENST00000548771.1|SNV-44218-A-T|7
MTAELMK
>ENST00000535042.1|SNV-18781-C-T|6
MYTVTWKWFFFWHTKASLPTEK
>ENST00000361303.7|SNV-427751-C-A|5
CSTRLIFLPTSPCPTVK
>ENST00000464262.6|SNV-578838-G-T|4
MKEKVALK
>ENST00000224721.12|MNV-335358-CA-C|4
VRPTPSTTSTK
>ENST00000245441.9|SNV-76271-C-T|3
YESEKFQQENSILR
>ENST00000368764.4|SNV-2786-C-A|2
HLENPEQQDGQLK
>ENST00000560377.5|SNV-35231-G-A|2
SAGTQTTRSRPSSALAPTATR
>ENST00000381051.6|SNV-51757-C-T|6
MPPYTPPRLLSLWFLDRIFR
>ENST00000643441.1|SNV-249015-A-G|7
YQAIKPAHKKPMLVKTDGK
>ENST00000452339.6|MNV-284469-CTTATG-C|3
IVSRFGTNITCDWRWPR
>ENST00000476275.5|SNV-50850-T-C|10
RTVIQTIR
>ENST00000366522.6|SNV-526-G-C|3
VADGASGLPPARGSCR
>ENST00000381486.7|SNV-158103-C-T|1
EDRPLFFLTG
>FUSION-ENST00000578649.1:1561-ENST00000430157.6:3173|33
RSRPCTWSCV
>ENST00000361625.5|SNV-95742-G-T|4
NVETCLVCQMRR
>ENST00000429728.1|SNV-5600-C-A|4
VADMSKEYCGDLITL
>ENST00000471372.1|SNV-91447-A-T|3
VVNSACK
>ENST00000309737.11|SNV-29012-G-A|6
SHLAEAFAKAKGSGGGAGGGGSR
>ENST00000490089.1|SNV-24808-A-G|2
MGREKTYSSLV
>ENST00000583405.5|SNV-63812-C-T|2
LWSCCLCLAW
>ENST00000303059.3|SNV-988-G-A|1
TVKKMLK
>ENST00000478810.1|SNV-12134-G-A|2
MWTTELENIATL
>ENST00000471736.5|SNV-131583-G-A|4
LEGNERYEGYCVDLAAEITKHCGFK
>ENST00000343433.7|SNV-99644-G-A|2
YVLIEHLDFK
>ENST00000370751.10|SNV-8456-A-T|1
QYLECDVFRVEGIKDNLDDIK
>ENST00000409195.6|SNV-362446-G-T|4
ANTSPSPPRSLSEQLVRLK
>FUSION-ENST00000638148.1:918-ENST00000281924.6:166909|38
FCQGQFMQLLGGHGR
>ENST00000344280.8|SNV-44218-A-T|5
SVDALKMAAQETINKLQMTAELMK
>ENST00000479633.2|SNV-26751-C-T|2
LPGGAGPASGFFWSLMSLKR
>ENST00000378364.8|MNV-316-TTCCGCGCCGCCATCGGCCTCCT-T|1
DPASWRDT
>FUSION-ENST00000382740.3:261-ENST00000562833.2:34823|3
FLRSQPWIRR
>ENST00000529502.5|SNV-15117-G-T|4
MWQHNKILLNNWNLTILRT
>ENST00000562122.1|SNV-18012-A-T|4
LRTNRHFVVWHK
>ENST00000288368.5|SNV-86192-G-T|1
ISSGNIQ
>ENST00000643230.2|SNV-249015-A-G|1
KPMLVKTDGKYNLK
>ENST00000578651.5|SNV-18346-C-T|11
GSSDGLVQKRVWCTWR
>ENST00000462861.1|SNV-49679-T-C|2
LSYRNYSQR
>ENST00000514888.5|SNV-13029-T-G|4
EIVLADVIDKDSWR
>FUSION-ENST00000467231.5:1636-ENST00000649769.1:3422|19
GKSLEVFGLPGAWWVSS
>ENST00000376495.4|SNV-973-G-A|1
AISKTVYGDQSLHRELR
>ENST00000574788.6|SNV-30081-G-C|1
HLCGLNSEQILLAEVHDSNIK
>ENST00000409195.6|SNV-362446-G-T|2
SLSEQLVRLK
>ENST00000497328.5|SNV-1522-C-T|4
QGSAQELNLRHCGLGPQGAR
>ENST00000287727.7|SNV-95742-G-T|3
CGNLSCLPDEK
>ENST00000421852.6|SNV-7429-C-T|3
LLAIAMVALISGTLIK
>ENST00000674501.1|MNV-284395-CAG-C|5
RWLLSDGVPADQLR
>ENST00000560377.5|SNV-35231-G-A|6
RHTSRSAGTQTTR
>ENST00000476275.5|SNV-50850-T-C|9
RTVIQTIRCLAQIHK
>ENST00000659993.1|SNV-73320-A-G|2
MGSTVAAAVIGIIVPIETR
>ENST00000381486.7|SNV-158103-C-T|2
DEFQTANAREDRPLFFLTG
>ENST00000643230.2|SNV-249015-A-G|2
KPMLVKTDGK
>ENST00000245441.9|SNV-76271-C-T|2
FQQENSILR
>ENST00000354862.4|SNV-2202-C-G|2
RPELLDACADLINDEWPRSR
>FUSION-ENST00000529023.5:119563-ENST00000529401.5:1376631|1
EKPVLLL
>ENST00000494577.1|SNV-12349-A-G|7
GMEPTRPGWPPGFAEER
>FUSION-ENST00000532567.5:734-ENST00000533282.1:7070|2
KLPGINSELLSHQNYP
>ENST00000674501.1|MNV-284395-CAG-C|6
SILTPASSSSRRWLLSDGVPADQLR
>ENST00000343433.7|SNV-99644-G-A|4
YRYVLIEHLDFK
>FUSION-ENST00000644638.1:730-ENST00000373224.5:81142|4
LYFLPEDTPQGRNSDHGEMCPWR
>ENST00000439987.6|SNV-24785-C-T|5
AVGEAALRFWDIE
>ENST00000308377.8|MNV-20629-AC-A|6
ISVLKMGTGMGRQK
>ENST00000672277.1|SNV-362446-G-T|2
NLKFTEQTLPLLHPGVSLNNLSDSK
>FUSION-ENST00000578649.1:1561-ENST00000430157.6:3173|35
AVLFLTTTSRRSRPCTWSCV
>ENST00000494577.1|SNV-12349-A-G|5
GMEPTRPGWPPGFAEERSR
>ENST00000592108.1|MNV-20629-AC-A|1
SNSQVLTKRNASN
>ENST00000560377.5|SNV-35231-G-A|5
HTSRSAGTQTTR
>ENST00000465044.5|SNV-16007-T-C|1
CLIGQHDTGMLNTFRRSFMASR
>ENST00000515320.5|SNV-129-G-A|1
FDERVVLVTGAGAVNDLGGDFK
>ENST00000548490.1|SNV-5063-T-A|7
AGSSETTGSR
>ENST00000429728.1|SNV-5600-C-A|2
SKEYCGDLITL
>FUSION-ENST00000638148.1:918-ENST00000281924.6:166909|68
GRETEAPRLVPQVSPR
>ENST00000311936.8|INDEL-23593-T-TCA|5
KQVVIDGETCLLDILDTAGHK
>ENST00000398792.3|MNV-335358-CA-C|3
LHQHPGQSPLQDRR
>FUSION-ENST00000340353.11:119563-ENST00000529401.5:1376631|1
GLLTIYMANLVSILF
>ENST00000282878.6|INDEL-268951-G-GT|2
VISTERGQHLGEQLGFEFF
>ENST00000607453.1|SNV-859-C-G|2
ALSPFRGTTLALGEDQRPR
>ENST00000485957.1|SNV-282268-T-C|2
MSVYTATTLKYLWKK
>ENST00000381158.3|INDEL-268951-G-GT|3
EDERVISTERGQHLGEQLGFEFF
>ENST00000497328.5|SNV-1522-C-T|2
HCGLGPQGARALASSLSSNPYVK
>ENST00000308377.8|MNV-20629-AC-A|11
ENFEHIQTSSLTKLR
>ENST00000529398.5|SNV-86192-G-T|4
LMCGVLLKISSGNIQ
>ENST00000321660.2|SNV-2847-G-A|2
MHRRPGPPTSPSIR
>ENST00000465044.5|SNV-16007-T-C|9
SLQQPAIFCNTVFDWPAR
>ENST00000548490.1|SNV-5063-T-A|13
SYHAAACQR
>ENST00000581011.5|SNV-63812-C-T|2
MVEDATPPLVELLLVSGMKIHKK
>ENST00000485957.1|SNV-282268-T-C|4
MSVYTATTLKYLWK
>FUSION-ENST00000467231.5:1000-ENST00000649769.1:3422|12
GGGGRGGRWGPR
>ENST00000296343.10|SNV-68590-T-A|3
VKLLKQVR
>ENST00000344280.8|SNV-44218-A-T|4
MAAQETINKLQMTAELMK
>ENST00000396045.7|SNV-578838-G-T|3
DCPHMKEKVALK
>ENST00000643230.2|SNV-249015-A-G|3
SHPLMYQAIKPAHKKPMLVKTDGK
>ENST00000376495.4|SNV-973-G-A|2
AISKTVYGDQSLHR
>ENST00000460680.6|SNV-6399-G-T|1
SPILSANPTRPSSPVTSHISK
>ENST00000513695.5|SNV-267139-T-C|2
QKSPWPIPECTSWTLH
>ENST00000341807.8|SNV-307661-G-A|2
AAQDFLASWVPVGLQENQER
>ENST00000269141.8|SNV-163402-C-T|1
WQVVVKLSLKPTLTEESVK
>ENST00000314191.7|SNV-57541-C-T|3
LYSLVLHPNAFK
>ENST00000471372.1|SNV-91447-A-T|4
MVVNSACK
>ENST00000471736.5|SNV-131583-G-A|6
MLEGNERYEGYCVDLAAEITK
>ENST00000421852.6|SNV-7429-C-T|1
LLAIAMVALISGTLIKKFSQK
>FUSION-ENST00000638148.1:918-ENST00000281924.6:166909|15
AFFGSQDGRIR
>ENST00000551455.5|SNV-12990-G-A|8
MEQTQAHRILMGKLPLIMQGK
>ENST00000452029.1|SNV-11768-A-G|1
NENLDCSSDSQVFPSLNFLFL
>ENST00000592108.1|MNV-20629-AC-A|7
ASLGEQRNSSQCR
>ENST00000401669.7|SNV-718982-G-A|2
GPETLFTGYNLNDNEWHTVRVVR
>ENST00000520978.5|SNV-98157-G-A|1
EETNSRQMNKLR
>ENST00000435298.6|SNV-7200-C-A|3
TLHMQKSSPTAASSAAK
>FUSION-ENST00000578649.1:1561-ENST00000430157.6:3173|39
AVLFLTTTSR
>ENST00000425128.6|SNV-89877-T-C|2
EQRVTGLMIFILMGLPVFMTSVLK
>ENST00000288532.11|SNV-12075-A-G|4
GGKVCQVFESVAKK
>ENST00000308377.8|MNV-20629-AC-A|4
MGTGMGRQK
>ENST00000461249.1|SNV-9969-T-C|3
LYACSISYKTKLPFIVVMNK
>ENST00000308377.8|MNV-20629-AC-A|10
ENFEHIQTSSLTKLRISVLK
>FUSION-ENST00000371477.4:35104-ENST00000505802.1:79532|5
QMVLIAVIFWNLRDVLPTQHPLAK
>ENST00000308377.8|MNV-20629-AC-A|8
LRISVLKMGTGMGR
>ENST00000205557.11|SNV-19913-C-A|4
SAARRQNK
>FUSION-ENST00000467231.5:1000-ENST00000649769.1:3422|8
WGPRSLR
>FUSION-ENST00000467231.5:1000-ENST00000649769.1:3422|24
AAAAEEAELVLHK
>ENST00000476275.5|SNV-50850-T-C|17
FLDSRKEDSYTDHK
>FUSION-ENST00000578649.1:1561-ENST00000430157.6:3173|37
AVLFLTTTSRR
>FUSION-ENST00000638148.1:918-ENST00000281924.6:166909|24
MPLHYSLGDKSKIPSQK
>ENST00000225964.10|SNV-11067-C-T|1
GESGPSGPAGSTGARGAPGDR
>ENST00000303059.3|SNV-988-G-A|2
EVKKTVK
>ENST00000301831.9|SNV-244286-G-A|1
LVMYIKRDSR
>ENST00000280481.9|SNV-4546-T-G|1
KGVSLKEGGK
>ENST00000399899.2|SNV-407-G-C|1
IYDSLLALSPDLQPAR
>ENST00000260753.8|SNV-36095-C-A|3
NKEQEEKIMK
>FUSION-ENST00000578649.1:1561-ENST00000430157.6:3173|43
FEADWSSVGGV
>ENST00000520978.5|SNV-98157-G-A|3
REETNSRQMNK
>ENST00000287773.5|SNV-3379-G-T|1
NTLNACQDASER
>ENST00000548490.1|SNV-5063-T-A|1
ACSWTRRIGFC
>FUSION-ENST00000638148.1:918-ENST00000281924.6:166909|52
LLRIFPPHISPHWGSYSKHPVGPR
>ENST00000288532.11|SNV-12075-A-G|3
VCQVFESVAK
>ENST00000288532.11|SNV-12075-A-G|5
GGKVCQVFESVAK
>ENST00000220509.10|SNV-6476-C-G|1
VCAEHGHHRACVHVYK
>ENST00000567476.1|SNV-231023-A-C|3
TRYPAAK
>ENST00000361303.7|SNV-427751-C-A|1
LIFLPTSPCPTVKSHLLTR
>FUSION-ENST00000539966.5:1196-ENST00000657447.1:92165|2
MAHSPVQSGLPGMQD
>FUSION-ENST00000467231.5:1636-ENST00000649769.1:3422|12
LFSVIGNLGGGAKGYLLR
>ENST00000256509.7|SNV-204908-G-T|SNV-204910-A-T|2
EKEDLHPDPEIQSFK
>ENST00000512462.5|SNV-327329-C-T|2
FIIKSLR
>ENST00000476275.5|SNV-50850-T-C|3
CLAQIHKCRSSWR
>FUSION-ENST00000371477.4:35104-ENST00000505802.1:79532|3
DVLPTQHPLAKVSVPHLLWK
>ENST00000295619.4|SNV-3726-C-T|6
SIRICTPMGKLGDSCHSLTR
>ENST00000376495.4|SNV-973-G-A|3
FHIIPDGNCLYRAISK
>FUSION-ENST00000529023.5:119563-ENST00000529401.5:1376631|6
LRVNDCILRVNEVDVSEV
>ENST00000338891.12|SNV-137963-G-A|7
KKLQMDLK
>ENST00000643441.1|SNV-249015-A-G|4
MLVKTDGK
>FUSION-ENST00000529023.5:119563-ENST00000529401.5:1376631|2
MEKPVLLL
>ENST00000592108.1|MNV-20629-AC-A|4
NSSQCRSNSQVLTKR
>ENST00000380152.7|SNV-24896-G-A|5
DIFTDSFSKVIKK
>FUSION-ENST00000638148.1:918-ENST00000281924.6:166909|18
KAFFGSQDGR
>ENST00000360835.9|SNV-133173-C-A|1
NQHCGGELGDYTG
>ENST00000481983.5|SNV-7305-G-T|2
DEEEEHSCGPESGLSR
>ENST00000487202.5|SNV-4819-C-T|2
KLLAYAPPQMGYI
>ENST00000441894.4|SNV-18-C-T|2
GACSLTQETATCICKGTDETSLV
>ENST00000441894.4|SNV-18-C-T|3
MGACSLTQETATCICKGTDETSLV
>ENST00000535042.1|SNV-18781-C-T|8
MPMYTVTWKWFFFWHTKASLPTEK
>ENST00000220509.10|SNV-6476-C-G|3
YALRVCAEHGHHRACVHVYK
>ENST00000314425.9|SNV-13838-G-T|4
REDESPILEQRENR
>ENST00000421201.1|SNV-854-C-A|3
HAVGPRQQTFLLDPYIALNVDDSR
>ENST00000662802.1|SNV-73320-A-G|1
MGSTVAAAVIGIIVPIA
>ENST00000560377.5|SNV-35231-G-A|4
HTSRSAGTQTTRSRPSSALAPTATR
>ENST00000361625.5|SNV-95742-G-T|7
RNVETCLVCQMR
>ENST00000652736.1|SNV-52462-T-C|8
TNRSHIGNHCANK
>ENST00000602727.1|SNV-1430-C-T|3
MMVANSHNLIVTVKPANQRNNVV
>ENST00000461249.1|SNV-9969-T-C|6
MLYACSISYKTK
>ENST00000327791.8|SNV-189-C-T|2
KSLTRPKR
>ENST00000276282.7|SNV-891-G-C|1
LPPAVPELGHHLTELDVSHNR
>ENST00000398792.3|MNV-335358-CA-C|11
LPSWRIWHWVLRLCGSGLLHR
>FUSION-ENST00000578649.1:1561-ENST00000430157.6:3173|45
GFLFRESCGFGFVFSLPNTVLR
>ENST00000374583.1|SNV-3548-C-A|4
EARSEQVKPEKVPR
>ENST00000287727.7|SNV-95742-G-T|5
KCGNLSCLPDEK
>ENST00000643230.2|SNV-249015-A-G|4
SHPLMYQAIKPAHKKPMLVK
>ENST00000487202.5|SNV-4819-C-T|6
MPLPRWATFSCWV
>ENST00000476275.5|SNV-50850-T-C|8
TVIQTIR
>ENST00000535042.1|SNV-18781-C-T|4
WFFFWHTKASLPTEK
>FUSION-ENST00000578649.1:1561-ENST00000430157.6:3173|10
AALFLTTTSRRSRPCTWSCV
>FUSION-ENST00000578649.1:1561-ENST00000430157.6:3173|48
GEVKVEASWGWVGR
>ENST00000314191.7|SNV-57541-C-T|5
RLYSLVLHPNAFK
>ENST00000322128.5|SNV-599-C-T|3
GVAGENTSVSAGEEK
>ENST00000581011.5|SNV-63812-C-T|6
MVEDATPPLVELLLVSGMK
>ENST00000278836.9|SNV-21381-G-A|4
VDADKGFNFSVGNDAFVCQK
>FUSION-ENST00000467231.5:1000-ENST00000649769.1:3422|25
MAAAAEEAELVLHK
>ENST00000487931.1|INDEL-36961-C-CA|1
GCHFQKNPDQR
>ENST00000513695.5|SNV-267139-T-C|3
MQKSPWPIPECTSWTLH
>ENST00000548490.1|SNV-5063-T-A|11
SYHAAACQRARK
>ENST00000529502.5|SNV-15117-G-T|8
MGMWQHNKILLNNWNLTILRT
>ENST00000490639.5|SNV-12537-A-C|2
FSVVDENFSWYLDDNIK
>ENST00000392385.2|SNV-115327-T-A|3
TAWYRYQNRDK
>ENST00000580982.5|SNV-18346-C-T|2
GCGAPGDSGRPKR
>ENST00000529502.5|SNV-15117-G-T|3
WQHNKILLNNWNLTILRT
>ENST00000562122.1|SNV-18012-A-T|2
HFVVWHK
>FUSION-ENST00000467231.5:1000-ENST00000649769.1:3422|15
MGGGLSAAASEDPVADTK
>ENST00000643448.1|SNV-35263-G-A|5
LVKDFVDVIGFR
>ENST00000514888.5|SNV-13029-T-G|7
IEFGVDVTTKEIVLADVIDK
>ENST00000220509.10|SNV-6476-C-G|4
YALRVCAEHGHHR
>ENST00000328914.5|SNV-72243-C-G|1
FVQNVTSELQLAAEFAAK
>ENST00000379674.4|MNV-4887-TCTGCAGGAGCTGGAGAGG-T|4
GCGSRRLCGSWR
>ENST00000529398.5|SNV-86192-G-T|5
MLMCGVLLKISSGNIQ
>ENST00000307378.10|SNV-149979-A-C|4
GKEHECK
>ENST00000439987.6|SNV-24785-C-T|3
RRELYTESR
>ENST00000368586.10|SNV-22666-G-T|5
NRGLFTYLCAK
>ENST00000427836.8|SNV-48440-G-C|2
SGTLYTLTVQNNWK
>ENST00000489935.1|SNV-11984-C-T|1
AGLPACGALRAHPAYLQAHTPLR
>ENST00000547736.1|SNV-12075-A-G|1
VAGITVCQVFESVAKK
>ENST00000361303.7|SNV-427751-C-A|4
MCSTRLIFLPTSPCPTVKSHLLTR
>ENST00000581011.5|SNV-63812-C-T|4
MVEDATPPLVELLLVSGMKIHK
>ENST00000534074.5|SNV-23722-C-T|5
MSRGNSLFFWKVPFGK
>FUSION-ENST00000467231.5:1000-ENST00000649769.1:3422|14
GGGLSAAASEDPVADTK
>ENST00000462861.1|SNV-49679-T-C|3
KLSYRNYSQR
>ENST00000314425.9|SNV-13838-G-T|1
EDESPILEQRENRMNPLR
>ENST00000435298.6|SNV-7200-C-A|5
TLAVHKTLHMQK
>ENST00000573150.5|SNV-8650-G-A|4
QPEPTWPLSTPPSAAWTKKLDWCSR
>ENST00000233468.5|SNV-2261-A-G|2
ITAEEMYDVFGKYGPIR
>ENST00000464262.6|SNV-578838-G-T|5
GLPSYERESCP
>ENST00000581011.5|SNV-63812-C-T|10
MQMVEDATPPLVELLLVSGMKIHK
>ENST00000648489.1|SNV-90067-T-A|1
MYRRILR
>ENST00000245441.9|SNV-76271-C-T|4
VELLRYESEKFQQENSILR
>ENST00000476275.5|SNV-50850-T-C|1
SSWRTTK
>ENST00000301831.9|SNV-244286-G-A|3
EMLLLSCQARLVMYIKR
>ENST00000465044.5|SNV-16007-T-C|2
CLIGQHDTGMLNTFRR
>FUSION-ENST00000491878.5:1196-ENST00000657447.1:92165|5
ETRPATR
>ENST00000460472.6|SNV-91293-G-A|2
QDESLKPSEKK
>ENST00000507898.5|SNV-131583-G-A|3
YEGYCVDLAAEITK
>ENST00000461249.1|SNV-9969-T-C|18
MDTSRSTNPVTFMSNMLYACSISYK
>ENST00000378402.10|SNV-152722-G-C|1
IFFSTLQRLDVYVNNLLVCPK
>ENST00000461249.1|SNV-9969-T-C|1
PAASHTKPSCLSLWS
>ENST00000643448.1|SNV-35263-G-A|1
DFVDVIGFRMKDLR
>ENST00000578916.2|SNV-382412-C-T|1
GTLSLHPGIDV
>ENST00000287727.7|SNV-95742-G-T|2
CGNLSCLPDEKNVLVVAVMHNCDK
>ENST00000396045.7|SNV-578838-G-T|2
EKVALKQNK
>ENST00000486882.5|SNV-8456-A-T|7
ATVSIWNVMFFELK
>ENST00000205557.11|SNV-19913-C-A|1
QNKAIAFKR
>ENST00000399899.2|SNV-407-G-C|2
MQCKIYDSLLALSPDLQPAR
>ENST00000478050.1|SNV-2261-A-G|1
YLGNMDLFVKSECESY
>ENST00000403915.5|SNV-53352-G-A|1
LLTCHSEEAILELCDDYSVANK
>ENST00000478050.1|SNV-2261-A-G|8
MYDVFGKYGPIRQIR
>ENST00000278836.9|SNV-21381-G-A|2
GFNFSVGNDAFVCQK
>ENST00000280481.9|SNV-4546-T-G|4
YFYVSIGSIDIVFPDVIR
>FUSION-ENST00000638148.1:918-ENST00000281924.6:166909|8
RRVISAFPSELSPL
>ENST00000465044.5|SNV-16007-T-C|6
QKKLSCLYNNLQSSVTR
>ENST00000295640.9|SNV-7030-G-C|4
YKYSALIEVPDGFTPVMSASTWEK
>FUSION-ENST00000638148.1:918-ENST00000281924.6:166909|16
AFFGSQDGR
>ENST00000327791.8|SNV-189-C-T|3
KSLTRPK
>ENST00000515011.5|SNV-1533585-T-C|2
LCLQIWRFLQQFLPVQYMT
>ENST00000379674.4|MNV-4887-TCTGCAGGAGCTGGAGAGG-T|2
RLCGSWRGCGSWR
>ENST00000308377.8|MNV-20629-AC-A|9
LRISVLK
>ENST00000314191.7|SNV-57541-C-T|6
SLFKRLYSLVLHPNAFK
>ENST00000269141.8|SNV-163402-C-T|2
ETQEKWQVVVKLSLKPTLTEESVK
>ENST00000394936.8|SNV-23176-G-T|1
DNVDVCQDCIQMVTDIQTAVR
>ENST00000322527.4|SNV-22750-G-A|3
TSAPPQVFSITKHSPLSKR
>ENST00000575779.2|SNV-9789-A-G|3
RQRLHAGEK
>ENST00000584544.5|SNV-63812-C-T|1
VEDATPPLVELLLVSGMDAPSR
>ENST00000551455.5|SNV-12990-G-A|12
FYRLNYWQYMEQTQAHRILMGK
>ENST00000457692.5|SNV-31375-C-T|1
GWANFSGMSER
>ENST00000370598.6|SNV-697690-G-T|4
LVSRYGILDK
>FUSION-ENST00000638148.1:918-ENST00000281924.6:166909|60
MQLRGYLPR
>ENST00000457907.3|SNV-7200-C-A|2
THLLTHTEIKPYSCEQCGKVFR
>ENST00000369763.5|SNV-12359-C-T|5
SKSSQMEIK
>ENST00000327791.8|SNV-189-C-T|1
SLTRPKR
>ENST00000405201.5|SNV-225656-C-A|6
GYPDTAALENRQTIINDYITSK
>FUSION-ENST00000491878.5:1196-ENST00000657447.1:92165|9
MVGFSLR
>FUSION-ENST00000638148.1:918-ENST00000281924.6:166909|7
RVISAFPSELSPL
>ENST00000476275.5|SNV-50850-T-C|11
LQCSLIVGRRTVIQTIR
>ENST00000368764.4|SNV-2786-C-A|1
HLENPEQQDGQLKHLEQQEGQLK
>FUSION-ENST00000578649.1:1561-ENST00000430157.6:3173|13
MAALFLTTTSRR
>ENST00000457692.5|SNV-31375-C-T|2
SMGMEDAFNKGWANFSGMSER
>ENST00000452339.6|MNV-284469-CTTATG-C|4
IVSRFGTNITCDWR
>ENST00000517530.5|SNV-8672-G-A|2
ASRLGPSLAPSRGAPGT
>ENST00000532212.5|SNV-5034-A-G|3
GNLASAIRKMCCCPSS
>ENST00000280481.9|SNV-5440-A-T|1
GNHSITQFTHADIDDMKICYVLR
>FUSION-ENST00000638148.1:918-ENST00000281924.6:166909|58
MQLRGYLPRR
>FUSION-ENST00000467231.5:1000-ENST00000649769.1:3422|23
MAAAAEEAELVLHKEPGPR
>ENST00000464322.5|INDEL-11796-C-CA|2
ESQVNFQEGQLNSGKKTNR
>FUSION-ENST00000371477.4:35104-ENST00000505802.1:79532|2
VSVPHLLWK
>ENST00000302503.8|SNV-23722-C-T|3
GNSLFFWK
>ENST00000307378.10|SNV-149979-A-C|2
EHECKDIYQK
>ENST00000361138.7|SNV-91447-A-T|2
VFEMVVNSACK
>ENST00000338891.12|SNV-137963-G-A|3
LQMDLKEQHNKDK
>ENST00000308377.8|MNV-20629-AC-A|2
QKASLGEQR
>ENST00000580982.5|SNV-18346-C-T|6
GTEVDWSRKGCGAPGDSGRPK
>ENST00000251170.12|SNV-33594-G-A|2
WTPAPVHEEDAR
>FUSION-ENST00000491878.5:1196-ENST00000657447.1:92165|6
METRPATR
>ENST00000425128.6|SNV-89877-T-C|1
VTGLMIFILMGLPVFMTSVLK
>ENST00000511314.5|SNV-12693-G-A|2
VDCAFQIFQENKSEDQHLTTWTR
>FUSION-ENST00000260197.12:162742-ENST00000376286.8:336618|18
AINQTAVECTWTGPRNVVEVDGSK
>ENST00000607453.1|SNV-859-C-G|3
ARALSPFRGTTLALGEDQRPR
>ENST00000413234.1|SNV-36284-A-G|1
SISFRLFFTGSIITARIFK
>ENST00000262410.9|INDEL-92702-C-CA|2
KSQDIHTFLC
>FUSION-ENST00000467231.5:1636-ENST00000649769.1:3422|8
DFYRQLLLGSIYGLATLVEK
>ENST00000370801.8|SNV-50850-T-C|5
KEDSYTDHK
>ENST00000645349.1|SNV-14689-G-A|1
VHHHAQLIFLHLFVEMGISPCCPG
>ENST00000465044.5|SNV-16007-T-C|3
CLIGQHDTGMLNTFR
>ENST00000496902.7|SNV-3474-C-G|1
VLSQPYPRPELLWAFR
>ENST00000514888.5|SNV-13029-T-G|5
EIVLADVIDK
>ENST00000533444.1|SNV-1318-C-T|5
ELAAEVEVQDGLNEDGEMFMRPGK
>ENST00000489935.1|SNV-11984-C-T|2
AGLPACGALR
>ENST00000611864.4|SNV-859491-G-T|1
QCSTYLRLGEFKN
>ENST00000478050.1|SNV-2261-A-G|5
MYLGNMDLFVK
>ENST00000462861.1|SNV-49679-T-C|1
LSYRNYSQRNLR
>ENST00000321660.2|SNV-2847-G-A|1
MHRRPGPPTSPSIRK
>ENST00000674501.1|MNV-284395-CAG-C|2
WLLSDGVPADQLRVIFAGK
>ENST00000581011.5|SNV-63812-C-T|11
QMVEDATPPLVELLLVSGMK
>ENST00000581011.5|SNV-63812-C-T|13
LWSCCLCLA
>ENST00000462686.1|SNV-38970-C-T|1
SEDITQIVVNYGLICVTRAGNDAQK
>FUSION-ENST00000638148.1:918-ENST00000281924.6:166909|56
AQASCSSGVTFPGDF
>ENST00000494577.1|SNV-12349-A-G|9
SCLMGMEPTRPGWPPGFAEERSR
>ENST00000464262.6|SNV-578838-G-T|6
GDGKGLPSYERESCP
>ENST00000314191.7|SNV-57541-C-T|1
LYSLVLHPNAFKRLGASLAFNNIYR
>ENST00000533444.1|SNV-1318-C-T|3
FKTASMK
>FUSION-ENST00000578649.1:1561-ENST00000430157.6:3173|42
MTNFVLSDLAL
>ENST00000413465.6|SNV-12606-C-T|3
RCPHHERCSDSDGLAPPQHLI
>ENST00000338891.12|SNV-137963-G-A|1
EQHNKDKLNLEEDK
>FUSION-ENST00000638148.1:918-ENST00000281924.6:166909|36
MQLLGGHGR
>ENST00000547736.1|SNV-12075-A-G|2
VAGITVCQVFESVAK
>ENST00000465044.5|SNV-16007-T-C|8
MSLQQPAIFCNTVFDWPARHWNAK
>ENST00000000442.11|SNV-1688-C-T|1
FSQVVGIEPLYIKAEPASPDSPK
>ENST00000548661.5|SNV-189-C-T|2
SLTRSTLFEVIVSASR
>ENST00000341807.8|SNV-307661-G-A|3
MAAQDFLASWVPVGLQENQERK
>ENST00000478050.1|SNV-2261-A-G|11
MYDVFGK
>ENST00000381051.6|SNV-51757-C-T|1
IFRHHETKFAQALPSPWENPAGHGK
>ENST00000546398.5|SNV-57122-G-C|1
MPSACLH
>ENST00000489935.1|SNV-11984-C-T|3
RAGLPACGALRAHPAYLQAHTPLR
>ENST00000234170.10|SNV-28785-G-A|1
FDNIGINAMANKDNASLKQLR
>ENST00000307378.10|SNV-149979-A-C|3
GKEHECKDIYQK
>FUSION-ENST00000467231.5:1000-ENST00000649769.1:3422|22
AAAAEEAELVLHKEPGPR
>ENST00000511186.5|SNV-129-G-A|4
GSPLRFDER
>FUSION-ENST00000638148.1:918-ENST00000281924.6:166909|44
GPGVVVHTCNPSTLGGR
>ENST00000567476.1|SNV-231023-A-C|2
TRYPAAKDSVVQFFFYQPISHQWR
>ENST00000205557.11|SNV-19913-C-A|2
QNKAIAFK
>FUSION-ENST00000376747.8:328-ENST00000533291.5:290947|1
GAALHHPGQEPHQPRS
>FUSION-ENST00000467231.5:1636-ENST00000649769.1:3422|4
KTFQKIDN
>ENST00000465657.1|SNV-2808-C-T|2
LSYRDRVCQLR
>FUSION-ENST00000638148.1:918-ENST00000281924.6:166909|1
STAPSVSDAEDG
>ENST00000510626.5|SNV-170672-G-C|2
MSSSPTCLQSRRPTGAS
>ENST00000370801.8|SNV-50850-T-C|2
EDSYTDHKVPCTDSQVQVK
>ENST00000369522.8|SNV-89543-C-A|5
QKFGEITDTYKK
>ENST00000366522.6|SNV-526-G-C|1
GSCRETGTGR
>FUSION-ENST00000644638.1:730-ENST00000373224.5:81142|2
SWPPCQPCAASTSASTHSTPR
>FUSION-ENST00000529023.5:119563-ENST00000529401.5:1376631|4
VNDCILRVNEVDVSEV
>ENST00000494577.1|SNV-12349-A-G|2
MEPTRPGWPPGFAEERSR
>ENST00000379674.4|MNV-4887-TCTGCAGGAGCTGGAGAGG-T|3
RLCGSWR
>ENST00000643448.1|SNV-35263-G-A|4
LVKDFVDVIGFRMK
>FUSION-ENST00000638148.1:918-ENST00000281924.6:166909|23
PLHYSLGDKSKIPSQK
>ENST00000578651.5|SNV-18346-C-T|10
RVWCTWR
>ENST00000457692.5|SNV-31375-C-T|3
SILRSMGMEDAFNKGWANFSGMSER
>FUSION-ENST00000529023.5:119563-ENST00000529401.5:1376631|3
VNEVDVSEV
>ENST00000481169.5|SNV-12537-A-C|1
EFVVMFSVVDENFSWYLDDNIK
>ENST00000358025.7|SNV-268111-G-C|2
EFVSFSHKPVDQIAVEEK
>FUSION-ENST00000467231.5:1000-ENST00000649769.1:3422|21
MAAAAEEAELVLHKEPGPRVR
>FUSION-ENST00000382740.3:261-ENST00000562833.2:34823|6
MFLRSQPWIR
>ENST00000343433.7|SNV-99644-G-A|3
YRYVLIEHLDFKHQSWSP
>ENST00000510769.5|SNV-106998-C-T|2
NNLLKIGDFGVS
>ENST00000532212.5|SNV-5034-A-G|4
MGNLASAIRKMCCCPSS
>ENST00000378402.10|SNV-152722-G-C|2
IFFSTLQR
>ENST00000461249.1|SNV-9969-T-C|14
MSNMLYACSISYK
>ENST00000476275.5|SNV-50850-T-C|7
TVIQTIRCLAQIHK
>FUSION-ENST00000638148.1:918-ENST00000281924.6:166909|42
KMFCQGQFMQLLGGHGR
>ENST00000460472.6|SNV-91293-G-A|5
GVASAVVSDEKQDESLKPSEK
>ENST00000421201.1|SNV-854-C-A|1
QQTFLLDPYIALNVDDSRIGQTATK
>ENST00000518361.1|SNV-98157-G-A|1
EETNSRQLFSHQLFPSISYLNVL
>ENST00000494577.1|SNV-12349-A-G|11
SCLMGMEPTRPGWPPGFAEER
>ENST00000490089.1|SNV-24808-A-G|1
GREKTYSSLV
>FUSION-ENST00000491878.5:1196-ENST00000657447.1:92165|3
ETRPATRR
>ENST00000478810.1|SNV-12134-G-A|3
CLLELQNEAVFMWTTELENIATL
>ENST00000476275.5|SNV-50850-T-C|2
CRSSWRTTK
>ENST00000295619.4|SNV-3726-C-T|2
LGDSCHSLTRK
>FUSION-ENST00000467231.5:1636-ENST00000649769.1:3422|1
CAGMEGAG
>ENST00000533328.5|SNV-5034-A-G|3
VQIAMGNLASAIRKMCCCPSS
>FUSION-ENST00000491878.5:1196-ENST00000657447.1:92165|4
METRPATRR
>ENST00000269216.9|SNV-1884-C-T|1
EPSTPPSPISSSSFSCSRGGER
>ENST00000282878.6|INDEL-268951-G-GT|1
GQHLGEQLGFEFF
>ENST00000672277.1|SNV-362446-G-T|1
FTEQTLPLLHPGVSLNNLSDSK
>FUSION-ENST00000638148.1:918-ENST00000281924.6:166909|29
MAKPHLY
>ENST00000338891.12|SNV-137963-G-A|6
KLQMDLK
>ENST00000643441.1|SNV-249015-A-G|3
LVKTDGK
>ENST00000374583.1|SNV-3548-C-A|3
SEQVKPEK
>ENST00000322128.5|SNV-599-C-T|4
KGVAGENTSVSAGEEKK
>FUSION-ENST00000638148.1:918-ENST00000281924.6:166909|40
MFCQGQFMQLLGGHGR
>ENST00000548661.5|SNV-189-C-T|3
KSLTRSTLFEVIVSASR
>ENST00000551455.5|SNV-12990-G-A|1
GKLPLIMQGKEGTMSWQSASWK
>ENST00000659993.1|SNV-73320-A-G|1
MGSTVAAAVIGIIVPIETRR
>ENST00000378673.2|SNV-4535-C-T|3
SSSRTLGRAPYSFTFNS
>ENST00000538442.5|SNV-12349-A-G|2
IRRGEEQR
>ENST00000643441.1|SNV-249015-A-G|10
MYQAIKPAHKKPMLVK
>ENST00000413234.1|SNV-36284-A-G|7
MVANMRSISFRLFFTGSIITAR
>ENST00000583405.5|SNV-63812-C-T|1
VEDATPPLVELLLVSGMVSSTFAAS
>FUSION-ENST00000467231.5:1000-ENST00000649769.1:3422|18
EPGPRVRGGGGR
>FUSION-ENST00000467231.5:1636-ENST00000649769.1:3422|11
LFSVIGNLGGGAKGYLLRDFYR
>ENST00000376974.5|SNV-2156-C-G|5
GGRWTTESQVAR
>ENST00000481806.1|SNV-38950-T-G|1
AYLIGGLIALVAVAGSVVYIYNIFK
>ENST00000565726.2|SNV-18012-A-T|2
LRTNRHFVVLK
>ENST00000322128.5|SNV-599-C-T|1
GVAGENTSVSAGEEKKEER
>ENST00000529398.5|SNV-86192-G-T|2
CGVLLKISSGNIQ
>FUSION-ENST00000638148.1:918-ENST00000281924.6:166909|61
GATRAQASCSSGVTFPGDF
>ENST00000529502.5|SNV-15117-G-T|9
GMWQHNKILLNNWNLTILR
>ENST00000269141.8|SNV-163402-C-T|3
ETQEKWQVVVK
>ENST00000287773.5|SNV-3379-G-T|2
RNTLNACQDASER
>ENST00000343433.7|SNV-99644-G-A|5
GKYRYVLIEHLDFK
>FUSION-ENST00000638148.1:918-ENST00000281924.6:166909|54
RLLRIFPPHISPHWGSYSK
>ENST00000341807.8|SNV-307661-G-A|1
AAQDFLASWVPVGLQENQERK
>ENST00000405201.5|SNV-225656-C-A|4
QTIINDYITSKQMHHNAATAMAQR
>ENST00000369763.5|SNV-12359-C-T|2
SSQMEIKSLSNTQLASMANLR
>ENST00000507898.5|SNV-131583-G-A|1
YEGYCVDLAAEITKHCGFKYK
>ENST00000643759.2|SNV-8971-G-C|4
EPVLTSEDYGKDLVASEALFHSHK
>FUSION-ENST00000467231.5:1000-ENST00000649769.1:3422|6
RLGAWEVTAR
>ENST00000514915.5|SNV-106998-C-T|3
SVQLVRRFWSFLTSNGIL
>ENST00000476275.5|SNV-50850-T-C|18
MFLDSRKEDSYTDHK
>ENST00000494577.1|SNV-12349-A-G|12
MSCLMGMEPTRPGWPPGFAEER
>ENST00000584544.5|SNV-63812-C-T|3
QMVEDATPPLVELLLVSGMDAPSR
>ENST00000510769.5|SNV-106998-C-T|1
IGDFGVS
>ENST00000507898.5|SNV-131583-G-A|5
KNHEMLEGNERYEGYCVDLAAEITK
>ENST00000376495.4|SNV-973-G-A|4
YRFHIIPDGNCLYRAISK
>ENST00000322128.5|SNV-599-C-T|6
QKKGVAGENTSVSAGEEK
>ENST00000548490.1|SNV-5063-T-A|15
DRSYHAAACQR
>ENST00000435298.6|SNV-7200-C-A|1
SSPTAASSAAKCSGETVICGGTA
>ENST00000611979.4|SNV-71181-G-T|3
TWGRSSVFPKEEGEEEEK
>ENST00000439987.6|SNV-24785-C-T|2
RELYTESR
>ENST00000288532.11|SNV-12075-A-G|2
VCQVFESVAKK
>ENST00000309737.11|SNV-29012-G-A|2
GSGGGAGGGGSRR
>ENST00000580982.5|SNV-18346-C-T|1
GCGAPGDSGRPKRGVGLVGQAGGK
>ENST00000378364.8|MNV-316-TTCCGCGCCGCCATCGGCCTCCT-T|3
DISPVLKDPASWR
>FUSION-ENST00000371477.4:35104-ENST00000505802.1:79532|1
QAQVSVSLLASPECLLT
>ENST00000457907.3|SNV-7200-C-A|1
THLLTHTEIKPYSCEQCGKVFRR
>ENST00000515877.5|SNV-9969-T-C|2
STNPVTFMSNMLYACSISYK
>ENST00000461249.1|SNV-9969-T-C|17
DTSRSTNPVTFMSNMLYACSISYK
>ENST00000338891.12|SNV-137963-G-A|4
LQMDLKEQHNK
>ENST00000527334.5|SNV-6571-C-A|4
LIQKLHTSTCWLQEVPGKPQLEK
>ENST00000314425.9|SNV-13838-G-T|5
REDESPILEQR
>ENST00000644971.2|SNV-18344-G-C|2
RRCENGR
>ENST00000592108.1|MNV-20629-AC-A|3
SNSQVLTK
>ENST00000354862.4|SNV-2202-C-G|1
RPELLDACADLINDEWPRSRTSR
>ENST00000381051.6|SNV-51757-C-T|2
IFRHHETK
>ENST00000494577.1|SNV-12349-A-G|6
MGMEPTRPGWPPGFAEERSR
>ENST00000424296.6|SNV-126441-A-G|2
GSKEGLEVEK
>ENST00000491504.5|SNV-13435-G-T|1
AEQQRIRN
>ENST00000309737.11|SNV-29012-G-A|1
RGLMGQIIPIYGFGIFLYILYILFK
>ENST00000381051.6|SNV-51757-C-T|4
LLSLWFLDRIFR
>ENST00000460472.6|SNV-91293-G-A|4
GVASAVVSDEKQDESLKPSEKK
>ENST00000452339.6|MNV-284469-CTTATG-C|2
FGTNITCDWR
>ENST00000361138.7|SNV-91447-A-T|3
RVFEMVVNSACKENTSQYFFITPK
>ENST00000309737.11|SNV-29012-G-A|4
AKGSGGGAGGGGSRR
>ENST00000573150.5|SNV-8650-G-A|1
LDWCSRSCVTPVS
>ENST00000398792.3|MNV-335358-CA-C|5
QPQPNHVPLQRLHQHPGQSPLQDRR
>ENST00000487202.5|SNV-4819-C-T|5
PLPRWATFSCWV
>ENST00000643441.1|SNV-249015-A-G|2
MLVKTDGKYNLK
>ENST00000520978.5|SNV-98157-G-A|5
KREETNSR
>ENST00000548490.1|SNV-5063-T-A|5
AGSSETTGSRSNKACSWTR
>ENST00000548771.1|SNV-44218-A-T|5
TAELMKASMEVQAVK
>ENST00000435298.6|SNV-7200-C-A|6
GFCQSRTLAVHKTLHMQK
>ENST00000379661.8|SNV-19737-G-A|1
NLDTVRAV
>ENST00000460472.6|SNV-91293-G-A|1
KEESSSESGTEEVATVK
>ENST00000643448.1|SNV-35263-G-A|8
WEEAQLAGPNAKELFRLVK
>ENST00000512462.5|SNV-327329-C-T|1
FIIKSLRTLSQVR
>ENST00000557527.1|SNV-7705-G-A|2
MNTIAETLTLYGK
>ENST00000580170.5|SNV-382412-C-T|1
LWLQGIDV
>ENST00000535042.1|SNV-18781-C-T|7
PMYTVTWKWFFFWHTKASLPTEK
>ENST00000340042.2|SNV-8672-G-A|1
GAWHVTLVQQAAAGPEGAPER
>ENST00000575282.5|SNV-8650-G-A|1
LSSASRPLTTEVGLVLQELR
>ENST00000485957.1|SNV-282268-T-C|5
SVYTATTLK
>FUSION-ENST00000340353.11:119563-ENST00000529401.5:1376631|3
SRRGLLTIYMANLVSILF
>ENST00000514888.5|SNV-13029-T-G|6
IEFGVDVTTKEIVLADVIDKDSWR
>FUSION-ENST00000578649.1:1561-ENST00000430157.6:3173|46
MGFLFRESCGFGFVFSLPNTVLR
>FUSION-ENST00000638148.1:918-ENST00000281924.6:166909|20
IPSQKKK
>ENST00000381051.6|SNV-51757-C-T|5
PPYTPPRLLSLWFLDRIFR
>FUSION-ENST00000467231.5:1636-ENST00000649769.1:3422|9
GYLLRDFYRQLLLGSIYGLATLVEK
>FUSION-ENST00000578649.1:1561-ENST00000430157.6:3173|49
MGEVKVEASWGWVGR
>ENST00000513432.5|SNV-39239-G-T|1
QNLNVSLSDEMNEDFISGSIIWLFY
>ENST00000369519.4|SNV-177226-C-T|2
EGVKAVGNGAAEISLKSLR
>ENST00000551455.5|SNV-12990-G-A|2
MGKLPLIMQGKEGTMSWQSASWK
>ENST00000581011.5|SNV-63812-C-T|7
QMVEDATPPLVELLLVSGMKIHKK
>ENST00000453514.5|INDEL-28994-C-CT|4
EIQLLFPQSRLFFGWVLFK
>FUSION-ENST00000638148.1:918-ENST00000281924.6:166909|45
HPVGPRKMFCQGQFMQLLGGHGR
>ENST00000260753.8|SNV-36095-C-A|2
EQEEKIMK
>ENST00000439987.6|SNV-24785-C-T|1
ELYTESR
>ENST00000487202.5|SNV-4819-C-T|3
GLNKKLLAYAPPQMGYI
>ENST00000548771.1|SNV-44218-A-T|6
MTAELMKASMEVQAVK
>ENST00000421201.1|SNV-854-C-A|4
ICEAVSLKPTAWSLRHAVGPR
>ENST00000269141.8|SNV-163402-C-T|4
FLIYAQDKETQEKWQVVVK
>ENST00000283206.9|SNV-11768-A-G|1
NENLDCSSDSQVFPSLNNKELINIR
>ENST00000344636.5|SNV-58939-T-G|1
FLDVYLVLFNDFLLVTKTKCNK
>ENST00000260753.8|SNV-36095-C-A|1
EQEEKIMKLSNEIETATR
>ENST00000574788.6|SNV-30081-G-C|2
QLRHLCGLNSEQILLAEVHDSNIK
>ENST00000452614.5|SNV-11768-A-G|1
NENLDCSSDSQVFPSLNDVVARTQK
>FUSION-ENST00000382740.3:261-ENST00000562833.2:34823|2
SQPWIRR
>ENST00000308377.8|MNV-20629-AC-A|3
MGTGMGRQKASLGEQR
>ENST00000392385.2|SNV-115327-T-A|1
DKDQWNR
>ENST00000311936.8|INDEL-23593-T-TCA|1
QVVIDGETCLLDILDTAGHKRSTVQ
>ENST00000311936.8|INDEL-23593-T-TCA|3
QVVIDGETCLLDILDTAGHK
>ENST00000562122.1|SNV-18012-A-T|6
MSSWSSLSTPCVCAPTDTL
>ENST00000583405.5|SNV-63812-C-T|3
QHPRLWSCCLCLAW
>ENST00000490639.5|SNV-12537-A-C|1
FSVVDENFSWYLDDNIKTYCSEPEK
>ENST00000478810.1|SNV-12134-G-A|1
WTTELENIATL
>ENST00000344280.8|SNV-44218-A-T|3
LQMTAELMK
>ENST00000342018.12|SNV-20220-G-C|1
RPHNAIFVNFEDEEVPNHLWIR
>ENST00000382031.5|SNV-17931-G-A|2
DLSTEEVQLVGRGGR
>ENST00000471372.1|SNV-91447-A-T|2
MVVNSACKENTSQYFFITPK
>FUSION-ENST00000638148.1:918-ENST00000281924.6:166909|21
SKIPSQKK
>ENST00000489306.1|SNV-28785-G-A|5
MGSKFDNIGINAMANKDNASLK
>FUSION-ENST00000532567.5:410-ENST00000533282.1:7070|1
LPGINSELLSHQNYP
>ENST00000494577.1|SNV-12349-A-G|1
EPTRPGWPPGFAEERSR
>ENST00000421852.6|SNV-7429-C-T|2
LLAIAMVALISGTLIKK
>FUSION-ENST00000578649.1:1561-ENST00000430157.6:3173|41
TNFVLSDLAL
>FUSION-ENST00000467231.5:1636-ENST00000649769.1:3422|17
MSCPRLFSVIGNLGGGAK
>ENST00000373656.4|SNV-11987-G-A|6
QPMDSKKGCEPQSASPQSK
>ENST00000533328.5|SNV-5034-A-G|2
KMCCCPSS
>ENST00000409404.6|SNV-488612-C-T|1
LAVVFQHTESLEYVLCVQAK
>ENST00000376974.5|SNV-2156-C-G|2
WTTESQVARTR
>ENST00000674501.1|MNV-284395-CAG-C|4
RWLLSDGVPADQLRVIFAGK
>ENST00000518361.1|SNV-98157-G-A|2
REETNSRQLFSHQLFPSISYLNVL
>ENST00000494577.1|SNV-12349-A-G|10
MSCLMGMEPTRPGWPPGFAEERSR
>ENST00000338891.12|SNV-137963-G-A|5
KLQMDLKEQHNK
>FUSION-ENST00000638148.1:918-ENST00000281924.6:166909|32
MQLLGGHGRWEGAGRGGSHL
>ENST00000040877.2|SNV-73147-C-T|3
KLILKQALIVVLQWCFNHNFSV
>ENST00000557527.1|SNV-7705-G-A|4
MSSIATMNTIAETLTLYGK
>ENST00000296343.10|SNV-68590-T-A|1
QVRLLRVQLCHMK
>ENST00000565726.2|SNV-18012-A-T|1
TNRHFVVLK
>FUSION-ENST00000467231.5:1000-ENST00000649769.1:3422|17
VRGGGGR
>ENST00000374583.1|SNV-3548-C-A|5
EARSEQVKPEK
>ENST00000513695.5|SNV-267139-T-C|1
SPWPIPECTSWTLH
>FUSION-ENST00000467231.5:1000-ENST00000649769.1:3422|20
AAAAEEAELVLHKEPGPRVR
>ENST00000534074.5|SNV-23722-C-T|4
SRGNSLFFWKVPFGK
>ENST00000361303.7|SNV-427751-C-A|6
MCSTRLIFLPTSPCPTVK
>ENST00000256509.7|SNV-204908-G-T|3
YSVKEKEDLHPDPEIQSLK
>FUSION-ENST00000638148.1:918-ENST00000281924.6:166909|3
MAEYEQLRSTAPSVSDAEDG
>ENST00000481983.5|SNV-7305-G-T|4
VKDEEEEHSCGPESGLSR
>ENST00000674259.1|MNV-284395-CAG-C|2
ELRNDWTVQMFYTFSEK
>FUSION-ENST00000638148.1:918-ENST00000281924.6:166909|4
AEYEQLR
>FUSION-ENST00000638148.1:918-ENST00000281924.6:166909|41
KMFCQGQFMQLLGGHGRWEGAGR
>FUSION-ENST00000638148.1:918-ENST00000281924.6:166909|62
HPDLCLR
>FUSION-ENST00000528339.5:162742-ENST00000376286.8:336618|2
MYLDRPPECGGS
>ENST00000379674.4|MNV-4887-TCTGCAGGAGCTGGAGAGG-T|1
LCGSWRGCGSWR
>ENST00000306149.12|SNV-10970-C-T|2
MTSELTSPPVVPPLHSPK
>ENST00000260753.8|SNV-36095-C-A|5
SKNKEQEEK
>FUSION-ENST00000382740.3:261-ENST00000562833.2:34823|4
MFLRSQPWIRR
>ENST00000532715.5|SNV-11658-G-T|2
ARPRALPYEDPPTPSIASLSR
>ENST00000578651.5|SNV-18346-C-T|9
RVWCTWRQRPS
>ENST00000381158.3|INDEL-268951-G-GT|4
MEDERVISTERGQHLGEQLGFEFF
>ENST00000409556.5|SNV-34287-C-T|1
YILANIGDYFCQMVISEK
>ENST00000366522.6|SNV-526-G-C|2
VADGASGLPPARGSCRETGTGR
>ENST00000510626.5|SNV-170672-G-C|4
MSSSPTCLQSR
>ENST00000644971.2|SNV-18344-G-C|4
SCPRGCSQRR
>FUSION-ENST00000638148.1:918-ENST00000281924.6:166909|9
TAQVYSSQRERR
>ENST00000502660.5|SNV-35126-C-T|1
QCPDGWQEGDVHQHPAESAESYPR
>ENST00000322527.4|SNV-22750-G-A|5
TSAPPQVFSITK
>ENST00000452339.6|MNV-284469-CTTATG-C|1
FGTNITCDWRWPR
>ENST00000309737.11|SNV-29012-G-A|3
GSGGGAGGGGSR
>FUSION-ENST00000638148.1:918-ENST00000281924.6:166909|39
MFCQGQFMQLLGGHGRWEGAGR
>ENST00000398792.3|MNV-335358-CA-C|9
LCGSGLLHR
>ENST00000592108.1|MNV-20629-AC-A|9
QKASLGEQRNSSQCR
>FUSION-ENST00000467231.5:1636-ENST00000649769.1:3422|3
TFQKIDN
>ENST00000485957.1|SNV-282268-T-C|6
MSVYTATTLK
>FUSION-ENST00000467231.5:1636-ENST00000649769.1:3422|2
MCAGMEGAG
>FUSION-ENST00000467231.5:1000-ENST00000649769.1:3422|2
LGAWEVTARGAGMEGAG
>ENST00000652736.1|SNV-52462-T-C|1
ILATIVLIN
>FUSION-ENST00000638148.1:918-ENST00000281924.6:166909|48
MEGGKGPGVVVHTCNPSTLGGR
>FUSION-ENST00000638148.1:918-ENST00000281924.6:166909|50
IFPPHISPHWGSYSKHPVGPR
>ENST00000373656.4|SNV-11987-G-A|5
KGCEPQSASPQSK
>ENST00000380152.7|SNV-24896-G-A|4
VIKKNNENK
>ENST00000280481.9|SNV-4546-T-G|3
YFYVSIGSIDIVFPDVIRK
>ENST00000369522.8|SNV-89543-C-A|1
KEIEDKK
>ENST00000413234.1|SNV-36284-A-G|3
RSISFRLFFTGSIITAR
>ENST00000224721.12|MNV-335358-CA-C|1
TASTPTPAPRPKPSSR
>ENST00000548490.1|SNV-5063-T-A|6
AGSSETTGSRSNK
>ENST00000548490.1|SNV-5063-T-A|16
QPDDSVERDRSYHAAACQR
>ENST00000643448.1|SNV-35263-G-A|7
ELFRLVK
>ENST00000220509.10|SNV-6476-C-G|5
VHYDLKYALRVCAEHGHHR
>ENST00000306149.12|SNV-10970-C-T|1
TSELTSPPVVPPLHSPK
>FUSION-ENST00000578649.1:1561-ENST00000430157.6:3173|12
AALFLTTTSRR
>ENST00000511314.5|SNV-12693-G-A|5
MVDCAFQIFQENK
>FUSION-ENST00000467231.5:1000-ENST00000649769.1:3422|3
LGAWEVTAR
>ENST00000376974.5|SNV-2156-C-G|4
GGRWTTESQVARTR
>ENST00000592108.1|MNV-20629-AC-A|2
SNSQVLTKR
>ENST00000511186.5|SNV-129-G-A|2
GSPLRFDERVVLVTGAGAGLGR
>ENST00000560377.5|SNV-35231-G-A|3
SAGTQTTR
>ENST00000461249.1|SNV-9969-T-C|7
LYACSISYK
>ENST00000295619.4|SNV-3726-C-T|4
ICTPMGKLGDSCHSLTRK
>FUSION-ENST00000638148.1:918-ENST00000281924.6:166909|25
PLHYSLGDKSK
>ENST00000494577.1|SNV-12349-A-G|3
EPTRPGWPPGFAEER
>FUSION-ENST00000578649.1:1561-ENST00000430157.6:3173|36
MAVLFLTTTSRRSRPCTWSCV
>ENST00000441894.4|SNV-18-C-T|5
MGACSLTQETATCICK
>ENST00000478050.1|SNV-2261-A-G|9
YDVFGKYGPIR
>ENST00000287727.7|SNV-95742-G-T|1
CGNLSCLPDEKNVLVVAVMHNCDKR
>ENST00000401669.7|SNV-718982-G-A|1
GPETLFTGYNLNDNEWHTVRVVRR
>ENST00000533444.1|SNV-1318-C-T|4
WRFKTASMK
>FUSION-ENST00000638148.1:918-ENST00000281924.6:166909|59
QLRGYLPR
>ENST00000421201.1|SNV-854-C-A|2
QQTFLLDPYIALNVDDSR
>ENST00000510769.5|SNV-106998-C-T|3
NVFLKNNLLKIGDFGVS
>ENST00000320955.8|SNV-37196-C-T|1
HLQEQYQNLESEMSSHEALTR
>FUSION-ENST00000638148.1:918-ENST00000281924.6:166909|49
IFPPHISPHWGSYSKHPVGPRK
>ENST00000433342.5|SNV-4650-C-T|1
LVGEPLILEDLAVPSQNQTQAPSR
>ENST00000427836.8|SNV-48440-G-C|3
QYQNILKSGTLYTLTVQNNWK
>ENST00000465657.1|SNV-2808-C-T|1
DRVCQLR
>FUSION-ENST00000467231.5:1636-ENST00000649769.1:3422|14
SCPRLFSVIGNLGGGAKGYLLR
>ENST00000551455.5|SNV-12990-G-A|3
GKLPLIMQGK
>ENST00000512462.5|SNV-327329-C-T|3
SVSRFIIKSLR
>ENST00000343508.7|SNV-863305-C-T|3
IYDGKDKMTHLLGAFTGASMR
>ENST00000511314.5|SNV-12693-G-A|4
MVDCAFQIFQENKSEDQHLTTWTR
>ENST00000507898.5|SNV-131583-G-A|2
YEGYCVDLAAEITKHCGFK
>ENST00000278836.9|SNV-21381-G-A|3
VDADKGFNFSVGNDAFVCQKK
>ENST00000554752.6|SNV-71181-G-T|5
AIQLTPGESSKTWGRSSVFPK
>ENST00000429728.1|SNV-5600-C-A|5
MVADMSKEYCGDLITL
>ENST00000338891.12|SNV-137963-G-A|2
EQHNKDK
>ENST00000548771.1|SNV-44218-A-T|2
MKASMEVQAVK
>ENST00000478050.1|SNV-2261-A-G|6
MMYLGNMDLFVK
>ENST00000361138.7|SNV-91447-A-T|1
VFEMVVNSACKENTSQYFFITPK
>FUSION-ENST00000375915.4:656913-ENST00000377636.8:119562|1
CPFILPDNDEVIYGGLSSFICTGS
>ENST00000461249.1|SNV-9969-T-C|5
LYACSISYKTK
>ENST00000580982.5|SNV-18346-C-T|5
KGCGAPGDSGRPK
>ENST00000566611.5|SNV-19737-G-A|3
TWTLCGLCRPWATSR
>FUSION-ENST00000467231.5:1000-ENST00000649769.1:3422|10
GGRWGPR
>ENST00000262715.10|SNV-23838-G-C|2
QLYWQPVNSKCLFVGILLR
>ENST00000369763.5|SNV-12359-C-T|6
EVVNIVLAKSKSSQMEIK
>ENST00000487931.1|INDEL-36961-C-CA|2
MGCHFQKNPDQR
>ENST00000370751.10|SNV-8456-A-T|6
LRFYGHRQYLECDVFR
>ENST00000532715.5|SNV-11658-G-T|1
ALPYEDPPTPSIASLSR
>ENST00000380152.7|SNV-24896-G-A|1
NNENKSKICQTK
>ENST00000361625.5|SNV-95742-G-T|3
NVETCLVCQMRRMFLL
>FUSION-ENST00000638148.1:918-ENST00000281924.6:166909|14
AFFGSQDGRIRTAQVYSSQR
>FUSION-ENST00000376747.8:328-ENST00000533291.5:290947|3
WPETPLLLEASCYLGRPHGVQQR
>ENST00000379661.8|SNV-19737-G-A|2
HKNLDTVRAV
>ENST00000000442.11|SNV-1688-C-T|4
MFSQVVGIEPLYIK
>FUSION-ENST00000528339.5:162742-ENST00000376286.8:336618|1
YLDRPPECGGS
>ENST00000461249.1|SNV-9969-T-C|12
MSNMLYACSISYKTK
>FUSION-ENST00000638148.1:918-ENST00000281924.6:166909|43
GPGVVVHTCNPSTLGGRGGWIT
>ENST00000486882.5|SNV-8456-A-T|4
MATVSIWNVMFFELKVCKIR
>FUSION-ENST00000578649.1:1561-ENST00000430157.6:3173|30
SRPCTWSCV
>ENST00000479633.2|SNV-26751-C-T|1
LPGGAGPASGFFWSLMSLKRK
>ENST00000581011.5|SNV-63812-C-T|1
VEDATPPLVELLLVSGMKIHKK
>FUSION-ENST00000638148.1:918-ENST00000281924.6:166909|6
VISAFPSELSPL
>ENST00000529502.5|SNV-15117-G-T|10
MGMWQHNKILLNNWNLTILR
>ENST00000514888.5|SNV-13029-T-G|2
DSWRLWPSGDR
>FUSION-ENST00000467231.5:1000-ENST00000649769.1:3422|4
RLGAWEVTARGAGMEGAG
>FUSION-ENST00000638148.1:918-ENST00000281924.6:166909|12
IRTAQVYSSQRER
>FUSION-ENST00000467231.5:1000-ENST00000649769.1:3422|13
GGGGRGGR
>ENST00000311936.8|INDEL-23593-T-TCA|4
KQVVIDGETCLLDILDTAGHKR
>ENST00000486882.5|SNV-8456-A-T|6
MATVSIWNVMFFELKVCK
>ENST00000295619.4|SNV-3726-C-T|1
LGDSCHSLTRKNNFGNGR
>FUSION-ENST00000638148.1:918-ENST00000281924.6:166909|2
AEYEQLRSTAPSVSDAEDG
>FUSION-ENST00000382740.3:261-ENST00000562833.2:34823|1
SQPWIRRLLK
>ENST00000301831.9|SNV-244286-G-A|2
LVMYIKR
>ENST00000381486.7|SNV-158103-C-T|3
LRDEFQTANAREDRPLFFLTG
>ENST00000674259.1|MNV-284395-CAG-C|1
NDWTVQMFYTFSEK
>ENST00000486882.5|SNV-8456-A-T|11
FYGHRQYLECDVFRVEGL
>ENST00000398792.3|MNV-335358-CA-C|4
LHQHPGQSPLQDR
>ENST00000487931.1|INDEL-36961-C-CA|5
RIIGYGLPFPKK
>ENST00000398792.3|MNV-335358-CA-C|2
RHHGCDHSPGPGGP
>ENST00000256509.7|SNV-204908-G-T|SNV-204910-A-T|3
YSVKEKEDLHPDPEIQSFK
>ENST00000508554.1|SNV-13029-T-G|1
LLTRIPGDSGHQEIEANRK
>ENST00000460472.6|SNV-91293-G-A|3
QDESLKPSEK
>FUSION-ENST00000382740.3:261-ENST00000562833.2:34823|5
FLRSQPWIR
>ENST00000380790.4|SNV-189-C-T|1
GDKKSLTR
>ENST00000394323.3|SNV-15452-G-A|1
FNLTNCCLELDNEGKVIKEITAK
>ENST00000373656.4|SNV-11987-G-A|3
GCEPQSASPQSK
>ENST00000643441.1|SNV-249015-A-G|1
LVKTDGKYNLK
>ENST00000269216.9|SNV-1884-C-T|2
EPSTPPSPISSSSFSCSR
>ENST00000497328.5|SNV-1522-C-T|1
HCGLGPQGARALASSLSSNPYVKR
>FUSION-ENST00000638148.1:918-ENST00000281924.6:166909|22
SKIPSQK
>ENST00000234170.10|SNV-28785-G-A|2
FDNIGINAMANKDNASLK
>ENST00000413465.6|SNV-12606-C-T|1
CSDSDGLAPPQHLI
>FUSION-ENST00000467231.5:1636-ENST00000649769.1:3422|7
DFYRQLLLGSIYGLATLVEKFS
>ENST00000493068.2|SNV-26787-C-T|4
GEVDLKLPGGAGPASGFFWSLMSLK
>ENST00000439987.6|SNV-24785-C-T|4
MRRELYTESR
>ENST00000465044.5|SNV-16007-T-C|7
SLQQPAIFCNTVFDWPARHWNAK
>ENST00000508554.1|SNV-13029-T-G|2
MLLTRIPGDSGHQEIEANRK
>FUSION-ENST00000467231.5:1636-ENST00000649769.1:3422|10
GYLLRDFYR
>ENST00000369763.5|SNV-12359-C-T|1
SSQMEIKSLSNTQLASMANLRAEK
>ENST00000295408.9|SNV-123670-A-G|1
SDVWAFGVTVWEIATR
>ENST00000578651.5|SNV-18346-C-T|7
MDWSRKGCGAPGDSGRPK
>FUSION-ENST00000467231.5:1000-ENST00000649769.1:3422|16
VRGGGGRGGR
>ENST00000461249.1|SNV-9969-T-C|13
SNMLYACSISYK
>FUSION-ENST00000638148.1:918-ENST00000281924.6:166909|33
QLLGGHGRWEGAGR
>ENST00000529502.5|SNV-15117-G-T|7
GMWQHNKILLNNWNLTILRT
>ENST00000535042.1|SNV-18781-C-T|1
ASLPTEKLKPLSASTR
>ENST00000413234.1|SNV-36284-A-G|8
VANMRSISFR
>ENST00000487202.5|SNV-4819-C-T|4
WATFSCWV
>FUSION-ENST00000638148.1:918-ENST00000281924.6:166909|65
QRHPDLCLR
>ENST00000342018.12|SNV-20220-G-C|2
ARRPHNAIFVNFEDEEVPNHLWIR
>ENST00000368586.10|SNV-22666-G-T|1
GLFTYLCAKAWHHTVSVDKAAGHLR
>ENST00000406961.5|SNV-234789-G-A|2
DQCISSQLDELLCPPTTVEGR
>ENST00000314425.9|SNV-13838-G-T|3
EDESPILEQR
>FUSION-ENST00000532567.5:734-ENST00000533282.1:7070|3
KKLPGINSELLSHQNYP
>ENST00000369522.8|SNV-89543-C-A|3
FGEITDTYKK
>ENST00000366522.6|SNV-526-G-C|4
AGGRVADGASGLPPARGSCR
>FUSION-ENST00000467231.5:1000-ENST00000649769.1:3422|5
MRLGAWEVTARGAGMEGAG
>ENST00000233468.5|SNV-2261-A-G|6
ILYIRNLPYKITAEEMYDVFGK
>ENST00000342992.10|SNV-226669-G-A|1
GSMLMSWTPPLDNGGSPITGYWLEK
>FUSION-ENST00000638148.1:918-ENST00000281924.6:166909|57
QLRGYLPRR
>FUSION-ENST00000644638.1:730-ENST00000373224.5:81142|1
SWPPCQPCAASTSASTHSTPRCA
>FUSION-ENST00000528339.5:162742-ENST00000376286.8:336618|10
MWWKLMGR
>ENST00000551455.5|SNV-12990-G-A|9
EQTQAHRILMGK
>ENST00000354862.4|SNV-2202-C-G|3
RPELLDACADLINDEWPR
>ENST00000575779.2|SNV-9789-A-G|2
QRLHAGEK
>ENST00000398792.3|MNV-335358-CA-C|10
IWHWVLRLCGSGLLHR
>ENST00000534074.5|SNV-23722-C-T|11
MLQKEGNMSRGNSLFFWK
>ENST00000378673.2|SNV-4535-C-T|2
TLGRAPYSFTFNS
>ENST00000322527.4|SNV-22750-G-A|4
TSAPPQVFSITKHSPLSK
>ENST00000421201.1|SNV-854-C-A|5
IKICEAVSLKPTAWSLRHAVGPR
>ENST00000489306.1|SNV-28785-G-A|6
GSKFDNIGINAMANK
>FUSION-ENST00000491878.5:1196-ENST00000657447.1:92165|7
VGFSLRTA
>ENST00000551455.5|SNV-12990-G-A|7
EQTQAHRILMGKLPLIMQGK
>ENST00000548771.1|SNV-44218-A-T|8
LQMTAELMKASMEVQAVKSISGR
>ENST00000551455.5|SNV-12990-G-A|11
LNYWQYMEQTQAHRILMGK
>FUSION-ENST00000340353.11:119563-ENST00000529401.5:1376631|2
RGLLTIYMANLVSILF
>ENST00000403915.5|SNV-53352-G-A|2
LGKLLTCHSEEAILELCDDYSVANK
>ENST00000533444.1|SNV-1318-C-T|6
ELAAEVEVQDGLNEDGEMFMR
>ENST00000376974.5|SNV-2156-C-G|6
LSNQAFVFRGGRWTTESQVAR
>ENST00000373656.4|SNV-11987-G-A|1
GCEPQSASPQSKEQQGDARGSPK
>ENST00000584544.5|SNV-63812-C-T|2
MVEDATPPLVELLLVSGMDAPSR
>FUSION-ENST00000467231.5:1636-ENST00000649769.1:3422|6
QLLLGSIYGLATLVEK
>ENST00000497328.5|SNV-1522-C-T|3
HCGLGPQGAR
>ENST00000512462.5|SNV-327329-C-T|5
TSPCVRSVSRFIIK
>ENST00000262410.9|INDEL-92702-C-CA|3
DGTGSDDKKSQDIHTFLC
>ENST00000486882.5|SNV-8456-A-T|3
ATVSIWNVMFFELKVCKIR
>ENST00000580982.5|SNV-18346-C-T|3
GCGAPGDSGRPK
>ENST00000476275.5|SNV-50850-T-C|6
TVIQTIRCLAQIHKCR
>ENST00000380790.4|SNV-189-C-T|2
MGDKKSLTR
>ENST00000256509.7|SNV-204908-G-T|2
EKEDLHPDPEIQSLK
>ENST00000548771.1|SNV-44218-A-T|12
SSLLFRAAQETINKLQMTAELMK
>FUSION-ENST00000376747.8:328-ENST00000533291.5:290947|2
GAALHHPGQEPHQPR
>ENST00000538442.5|SNV-12349-A-G|1
GEEQRFTCYMEHSGNHGTHPVPSGK
>ENST00000471372.1|SNV-91447-A-T|1
VVNSACKENTSQYFFITPK
>ENST00000517530.5|SNV-8672-G-A|1
LGPSLAPSRGAPGT
>ENST00000413234.1|SNV-36284-A-G|2
SISFRLFFTGSIITAR
>ENST00000644971.2|SNV-18344-G-C|1
RCENGRCVCNPGYTGEDCGVR
>ENST00000233468.5|SNV-2261-A-G|4
NLPYKITAEEMYDVFGKYGPIR
>ENST00000548490.1|SNV-5063-T-A|12
SYHAAACQRAR
>ENST00000652736.1|SNV-52462-T-C|6
SHIGNHCANK
>ENST00000441894.4|SNV-18-C-T|1
GTDETSLV
>ENST00000535042.1|SNV-18781-C-T|3
WFFFWHTKASLPTEKLKPLSASTR
>ENST00000205557.11|SNV-19913-C-A|3
RQNKAIAFK
>ENST00000471372.1|SNV-91447-A-T|9
DPINERRVFEMVVNSACK
>ENST00000261917.4|SNV-46071-C-T|2
WGTPPLTPGR
>ENST00000476275.5|SNV-50850-T-C|4
CLAQIHKCR
>ENST00000224721.12|MNV-335358-CA-C|3
VRPTPSTTSTKSR
>ENST00000575779.2|SNV-9789-A-G|5
LFMWHTAFLKR
>ENST00000580982.5|SNV-18346-C-T|4
KGCGAPGDSGRPKR
>ENST00000452614.5|SNV-11768-A-G|2
NENLDCSSDSQVFPSLNDVVAR
>ENST00000580170.5|SNV-382412-C-T|2
TVAGDRLWLQGIDV
>FUSION-ENST00000638148.1:918-ENST00000281924.6:166909|27
PLHYSLGDK
>ENST00000398792.3|MNV-335358-CA-C|8
LCGSGLLHRQPQPNHVPLQR
>FUSION-ENST00000467231.5:1000-ENST00000649769.1:3422|1
GAGMEGAG
>ENST00000406961.5|SNV-234789-G-A|3
SKDQCISSQLDELLCPPTTVEGR
>ENST00000405201.5|SNV-225656-C-A|3
QMHHNAATAMAQR
>ENST00000578916.2|SNV-382412-C-T|2
MGTLSLHPGIDV
>ENST00000557527.1|SNV-7705-G-A|3
SSIATMNTIAETLTLYGK
>FUSION-ENST00000371477.4:35104-ENST00000505802.1:79532|6
QMVLIAVIFWNLR
>ENST00000560377.5|SNV-35231-G-A|1
SAGTQTTRSRPSSALAPTATRSR
>FUSION-ENST00000578649.1:1561-ENST00000430157.6:3173|40
MAVLFLTTTSR
>FUSION-ENST00000638148.1:918-ENST00000281924.6:166909|28
MPLHYSLGDK
>ENST00000476275.5|SNV-50850-T-C|5
CLAQIHK
>ENST00000652736.1|SNV-52462-T-C|5
SHIGNHCANKLTAFKPTSSK
>ENST00000575779.2|SNV-9789-A-G|4
LFMWHTAFLKRQR
>FUSION-ENST00000467231.5:1000-ENST00000649769.1:3422|11
GLSWALDLGVLFSHMKPSSQ
>ENST00000399899.2|SNV-407-G-C|3
QANIRMQCKIYDSLLALSPDLQPAR
>ENST00000548490.1|SNV-5063-T-A|10
ARKAGSSETTGSR
>ENST00000308377.8|MNV-20629-AC-A|7
ISVLKMGTGMGR
>FUSION-ENST00000638148.1:918-ENST00000281924.6:166909|26
MPLHYSLGDKSK
>FUSION-ENST00000528339.5:162742-ENST00000376286.8:336618|9
WWKLMGR
>ENST00000398792.3|MNV-335358-CA-C|1
HHGCDHSPGPGGP
>ENST00000308377.8|MNV-20629-AC-A|13
TFLRENFEHIQTSSLTKLR
>FUSION-ENST00000467231.5:1636-ENST00000649769.1:3422|16
SCPRLFSVIGNLGGGAK
>FUSION-ENST00000638148.1:918-ENST00000281924.6:166909|63
LVPQVSPRGATR
>ENST00000533444.1|SNV-1318-C-T|1
TASMKMGR
>ENST00000578651.5|SNV-18346-C-T|12
MGSSDGLVQKRVWCTWR
>ENST00000548490.1|SNV-5063-T-A|3
SNKACSWTRR
>ENST00000529398.5|SNV-86192-G-T|3
MCGVLLKISSGNIQ
>ENST00000429728.1|SNV-5600-C-A|3
MSKEYCGDLITL
>ENST00000308377.8|MNV-20629-AC-A|14
TFLRENFEHIQTSSLTK
>FUSION-ENST00000638148.1:918-ENST00000281924.6:166909|51
IFPPHISPHWGSYSK
>FUSION-ENST00000638148.1:918-ENST00000281924.6:166909|30
WEGAGRGGSHL
>FUSION-ENST00000638148.1:918-ENST00000281924.6:166909|13
IRTAQVYSSQR
>FUSION-ENST00000638148.1:918-ENST00000281924.6:166909|31
QLLGGHGRWEGAGRGGSHL
>ENST00000611979.4|SNV-71181-G-T|1
SSVFPKEEGEEEEKR
>FUSION-ENST00000467231.5:1636-ENST00000649769.1:3422|13
LFSVIGNLGGGAK
>FUSION-ENST00000491878.5:1196-ENST00000657447.1:92165|8
MVGFSLRTA
>ENST00000548490.1|SNV-5063-T-A|4
SNKACSWTR
>ENST00000572257.5|SNV-8650-G-A|2
ADLAAQYTTVGRMDQEVGLVLQELR
>ENST00000413234.1|SNV-36284-A-G|4
MRSISFRLFFTGSIITAR
>ENST00000296343.10|SNV-68590-T-A|2
LLKQVRLLR
>ENST00000269216.9|SNV-1884-C-T|3
AFPAREPSTPPSPISSSSFSCSR
>ENST00000487202.5|SNV-4819-C-T|1
LLAYAPPQMGYI
>ENST00000369763.5|SNV-12359-C-T|3
SSQMEIK
>ENST00000409195.6|SNV-362446-G-T|3
SLSEQLVR
>ENST00000511314.5|SNV-12693-G-A|3
VDCAFQIFQENK
>ENST00000260753.8|SNV-36095-C-A|6
EVQQIQSNYDIAIAELHVQKSKNK
>ENST00000311936.8|INDEL-23593-T-TCA|2
QVVIDGETCLLDILDTAGHKR
>ENST00000000442.11|SNV-1688-C-T|2
MFSQVVGIEPLYIKAEPASPDSPK
>ENST00000281881.7|SNV-207233-C-T|1
ISAVFQIASWTPLVACAHLDSVP
>ENST00000278836.9|SNV-21381-G-A|1
GFNFSVGNDAFVCQKK
>ENST00000514915.5|SNV-106998-C-T|1
FWSFLTSNGIL
>ENST00000511314.5|SNV-12693-G-A|7
MQEKMVDCAFQIFQENK
>ENST00000413234.1|SNV-36284-A-G|5
MRSISFR
>ENST00000515011.5|SNV-1533585-T-C|1
FLQQFLPVQYMT
>ENST00000361625.5|SNV-95742-G-T|2
MWKPVLSAR
>ENST00000343508.7|SNV-863305-C-T|1
MTHLLGAFTGASMR
>ENST00000652736.1|SNV-52462-T-C|2
LIDRILATIVLIN
>ENST00000378364.8|MNV-316-TTCCGCGCCGCCATCGGCCTCCT-T|2
DISPVLKDPASWRDT
>ENST00000574788.6|SNV-30081-G-C|3
KQLRHLCGLNSEQILLAEVHDSNIK
>ENST00000486882.5|SNV-8456-A-T|2
MFFELKVCK
>ENST00000260753.8|SNV-36095-C-A|4
NKEQEEK
>ENST00000572257.5|SNV-8650-G-A|1
MDQEVGLVLQELR
>FUSION-ENST00000467231.5:1636-ENST00000649769.1:3422|22
RLGAWEVTARGK
>FUSION-ENST00000638148.1:918-ENST00000281924.6:166909|34
MQLLGGHGRWEGAGR
>ENST00000361303.7|SNV-427751-C-A|2
LIFLPTSPCPTVK
>ENST00000370801.8|SNV-50850-T-C|4
KEDSYTDHKVPCTDSQVQVK
>FUSION-ENST00000467231.5:1636-ENST00000649769.1:3422|20
LGAWEVTARGK
>ENST00000514888.5|SNV-13029-T-G|1
DSWRLWPSGDRSQQK
>ENST00000519476.6|SNV-6571-C-A|1
ATKHPQVTSPQATKETGMEIK
>ENST00000674501.1|MNV-284395-CAG-C|3
WLLSDGVPADQLR
>ENST00000548490.1|SNV-5063-T-A|18
TSPFELYQFFVRQPDDSVERDR
>ENST00000607453.1|SNV-859-C-G|1
GTTLALGEDQRPR
>ENST00000382031.5|SNV-17931-G-A|3
DLSTEEVQLVGR
>ENST00000529502.5|SNV-15117-G-T|1
ILLNNWNLTILRT
>ENST00000573150.5|SNV-8650-G-A|3
KLDWCSR
>FUSION-ENST00000260197.12:162742-ENST00000376286.8:336618|17
NVVEVDGSK
>ENST00000374583.1|SNV-3548-C-A|2
SEQVKPEKVPR
>ENST00000486882.5|SNV-8456-A-T|9
QYLECDVFRVEGL
>FUSION-ENST00000638148.1:918-ENST00000281924.6:166909|66
ETEAPRLVPQVSPRGATR
>ENST00000534074.5|SNV-23722-C-T|7
MSRGNSLFFWK
>ENST00000478050.1|SNV-2261-A-G|2
YLGNMDLFVK
>FUSION-ENST00000539966.5:1196-ENST00000657447.1:92165|1
AHSPVQSGLPGMQD
>ENST00000584544.5|SNV-63812-C-T|4
MQMVEDATPPLVELLLVSGMDAPSR
>ENST00000429728.1|SNV-5600-C-A|1
EYCGDLITL
>ENST00000489332.1|SNV-13838-G-T|2
VLENGREKMNPLS
>ENST00000494577.1|SNV-12349-A-G|4
MEPTRPGWPPGFAEER
>FUSION-ENST00000638148.1:918-ENST00000281924.6:166909|47
EGGKGPGVVVHTCNPSTLGGR
>FUSION-ENST00000578649.1:1561-ENST00000430157.6:3173|44
ESCGFGFVFSLPNTVLR
>ENST00000295619.4|SNV-3726-C-T|3
LGDSCHSLTR
>ENST00000330503.12|SNV-4122-G-A|4
KADVDTIHEYLLLK
>ENST00000366898.6|MNV-284395-CAG-C|1
EVVAKRR
>ENST00000643441.1|SNV-249015-A-G|8
MYQAIKPAHKKPMLVKTDGK
>FUSION-ENST00000644638.1:730-ENST00000373224.5:81142|3
NSDHGEMCPWR
>ENST00000256509.7|SNV-204908-G-T|1
EDLHPDPEIQSLK
>ENST00000344636.5|SNV-58939-T-G|3
FLDVYLVLFNDFLLVTK
>ENST00000295640.9|SNV-7030-G-C|1
YSALIEVPDGFTPVMSASTWEKR
>ENST00000295408.9|SNV-123670-A-G|2
VYTSKSDVWAFGVTVWEIATR
>ENST00000471736.5|SNV-131583-G-A|5
LEGNERYEGYCVDLAAEITK
>ENST00000489306.1|SNV-28785-G-A|4
GSKFDNIGINAMANKDNASLK
>ENST00000040877.2|SNV-73147-C-T|2
LILKQALIVVLQWCFNHNFSV
>ENST00000514915.5|SNV-106998-C-T|2
RFWSFLTSNGIL
>ENST00000652736.1|SNV-52462-T-C|4
SRKLIDR
>ENST00000461249.1|SNV-9969-T-C|9
SNMLYACSISYKTKLPFIVVMNK
>ENST00000652736.1|SNV-52462-T-C|7
TNRSHIGNHCANKLTAFKPTSSK
>ENST00000369522.8|SNV-89543-C-A|6
QKFGEITDTYK
>ENST00000508554.1|SNV-13029-T-G|4
MLLTRIPGDSGHQEIEANR
>ENST00000478050.1|SNV-2261-A-G|3
MYLGNMDLFVKSECESY
>ENST00000342694.6|SNV-10434-T-C|1
FIGACIDPPNICIVTEYRPR
>ENST00000562122.1|SNV-18012-A-T|3
TNRHFVVWHK
>ENST00000581011.5|SNV-63812-C-T|8
MQMVEDATPPLVELLLVSGMKIHKK
>ENST00000376974.5|SNV-2156-C-G|3
WTTESQVAR
>ENST00000343508.7|SNV-863305-C-T|2
DKMTHLLGAFTGASMR
>ENST00000478050.1|SNV-2261-A-G|4
MMYLGNMDLFVKSECESY
>ENST00000644971.2|SNV-18344-G-C|3
GCSQRRR
>ENST00000471372.1|SNV-91447-A-T|10
MDPINERRVFEMVVNSACK
>ENST00000314191.7|SNV-57541-C-T|2
LYSLVLHPNAFKR
>ENST00000394323.3|SNV-15452-G-A|3
FNLTNCCLELDNEGK
>ENST00000344636.5|SNV-58939-T-G|2
FLDVYLVLFNDFLLVTKTK
>ENST00000405201.5|SNV-225656-C-A|1
QMHHNAATAMAQRADMLRGLSPR
>ENST00000510626.5|SNV-170672-G-C|3
SSSPTCLQSR
>ENST00000453514.5|INDEL-28994-C-CT|5
TQLQREIQLLFPQSRLFFGWVLFK
>ENST00000369522.8|SNV-89543-C-A|2
FGEITDTYKKEIEDK
>ENST00000435298.6|SNV-7200-C-A|2
SSPTAASSAAK
>ENST00000643759.2|SNV-8971-G-C|3
DLVASEALFHSHK
>FUSION-ENST00000467231.5:1636-ENST00000649769.1:3422|23
MRLGAWEVTARGK
>ENST00000427836.8|SNV-48440-G-C|1
SGTLYTLTVQNNWKAFTFVLSR
>ENST00000481983.5|SNV-7305-G-T|3
VKDEEEEHSCGPESGLSRNNPHTR
>ENST00000327791.8|SNV-189-C-T|4
GDKKSLTRPK
>ENST00000494544.1|SNV-12537-A-C|1
VVMFSVVDENFSWYLDDNIK
>ENST00000508554.1|SNV-13029-T-G|3
LLTRIPGDSGHQEIEANR
>ENST00000370751.10|SNV-8456-A-T|2
QYLECDVFRVEGIK
>ENST00000511186.5|SNV-129-G-A|3
MGSPLRFDERVVLVTGAGAGLGR
>ENST00000479633.2|SNV-26751-C-T|3
LPGGAGPASGFFWSLMSLK
>ENST00000295640.9|SNV-7030-G-C|3
YKYSALIEVPDGFTPVMSASTWEKR
>ENST00000370215.7|SNV-14689-G-A|1
EMGISPCCPG
>ENST00000535042.1|SNV-18781-C-T|5
YTVTWKWFFFWHTKASLPTEK
>ENST00000302503.8|SNV-23722-C-T|4
EGNMSRGNSLFFWKVPFGK
>ENST00000643230.2|SNV-249015-A-G|5
FARSHPLMYQAIKPAHKKPMLVK
>ENST00000511314.5|SNV-12693-G-A|1
VDCAFQIFQENKSEDQHLTTWTRWK
>ENST00000398792.3|MNV-335358-CA-C|6
QPQPNHVPLQRLHQHPGQSPLQDR
>ENST00000548490.1|SNV-5063-T-A|2
ACSWTRR
>ENST00000368586.10|SNV-22666-G-T|4
NRGLFTYLCAKAWHHTVSVDK
>ENST00000370598.6|SNV-697690-G-T|1
YGILDKKLK
>ENST00000288532.11|SNV-12075-A-G|1
VCQVFESVAKKYDVMNDMMSLGIHR
>FUSION-ENST00000528339.5:162742-ENST00000376286.8:336618|7
WWKLMGRN
>ENST00000262715.10|SNV-23838-G-C|3
QLYWQPVNSK
>FUSION-ENST00000638148.1:918-ENST00000281924.6:166909|46
HPVGPRK
>ENST00000583405.5|SNV-63812-C-T|4
MQHPRLWSCCLCLAW
>ENST00000527334.5|SNV-6571-C-A|2
LHTSTCWLQEVPGKPQLEKATK
>ENST00000398792.3|MNV-335358-CA-C|7
QPQPNHVPLQR
>ENST00000581011.5|SNV-63812-C-T|14
QHPRLWSCCLCLA
>FUSION-ENST00000638148.1:918-ENST00000281924.6:166909|53
LLRIFPPHISPHWGSYSK
>ENST00000341807.8|SNV-307661-G-A|5
GKMAAQDFLASWVPVGLQENQERK
>ENST00000382043.8|SNV-76271-C-T|4
ELQEGRYESEKFQQENSILR
>ENST00000489935.1|SNV-11984-C-T|4
RAGLPACGALR
>ENST00000424296.6|SNV-126441-A-G|1
EGLEVEK
>ENST00000341807.8|SNV-307661-G-A|6
GKMAAQDFLASWVPVGLQENQER
>ENST00000535042.1|SNV-18781-C-T|2
ASLPTEK
>ENST00000322527.4|SNV-22750-G-A|7
AKTSAPPQVFSITK
>ENST00000354574.8|SNV-12990-G-A|1
AGQILQAELLAVYGADPGTQDSNGK
>ENST00000548490.1|SNV-5063-T-A|9
KAGSSETTGSR
>ENST00000280481.9|SNV-5440-A-T|2
GNHSITQFTHADIDDMK
>ENST00000302503.8|SNV-23722-C-T|5
EGNMSRGNSLFFWK
>ENST00000461249.1|SNV-9969-T-C|11
SNMLYACSISYKTK
>ENST00000548771.1|SNV-44218-A-T|3
TAELMKASMEVQAVKSISGR
>ENST00000511186.5|SNV-129-G-A|1
FDERVVLVTGAGAGLGR
>ENST00000529502.5|SNV-15117-G-T|2
ILLNNWNLTILR
>ENST00000301831.9|SNV-244286-G-A|4
EMLLLSCQARLVMYIK
>ENST00000309737.11|SNV-29012-G-A|5
AKGSGGGAGGGGSR
>ENST00000413465.6|SNV-12606-C-T|2
CPHHERCSDSDGLAPPQHLI
>ENST00000562122.1|SNV-18012-A-T|5
SSWSSLSTPCVCAPTDTL
>ENST00000548771.1|SNV-44218-A-T|1
MKASMEVQAVKSISGR
>ENST00000486882.5|SNV-8456-A-T|8
MATVSIWNVMFFELK
>ENST00000314425.9|SNV-13838-G-T|6
KREDESPILEQR
>ENST00000401669.7|SNV-718982-G-A|3
GPETLFTGYNLNDNEWHTVR
>FUSION-ENST00000638148.1:918-ENST00000281924.6:166909|10
TAQVYSSQRER
>ENST00000502660.5|SNV-35126-C-T|2
MQCPDGWQEGDVHQHPAESAESYPR
>ENST00000330503.12|SNV-4122-G-A|2
ADVDTIHEYLLLK
>ENST00000261917.4|SNV-46071-C-T|1
WGTPPLTPGRLTQDLK
>ENST00000306103.3|SNV-16007-T-C|1
EIIMSLQQPAIFCNTVFDWPAR
>FUSION-ENST00000638148.1:918-ENST00000281924.6:166909|11
TAQVYSSQR
>ENST00000378402.10|SNV-152722-G-C|3
AVLVRIFFSTLQR
>ENST00000548490.1|SNV-5063-T-A|17
QPDDSVERDR
>ENST00000358025.7|SNV-268111-G-C|1
EFVSFSHKPVDQIAVEEKLQK
>ENST00000369763.5|SNV-12359-C-T|4
SKSSQMEIKSLSNTQLASMANLR
>ENST00000567476.1|SNV-231023-A-C|4
IPGPLMADFIFKTRYPAAK
>ENST00000361625.5|SNV-95742-G-T|1
WKPVLSAR
>ENST00000490639.5|SNV-12537-A-C|3
MFSVVDENFSWYLDDNIK
>ENST00000485957.1|SNV-282268-T-C|1
SVYTATTLKYLWKK
>ENST00000380152.7|SNV-24896-G-A|3
KNNENKSK
>FUSION-ENST00000467231.5:1000-ENST00000649769.1:3422|7
MRLGAWEVTAR
>ENST00000514888.5|SNV-13029-T-G|3
EIVLADVIDKDSWRLWPSGDR
>ENST00000225964.10|SNV-11067-C-T|2
GESGPSGPAGSTGAR
>ENST00000487931.1|INDEL-36961-C-CA|4
IIGYGLPFPKK
>FUSION-ENST00000638148.1:918-ENST00000281924.6:166909|67
ETEAPRLVPQVSPR
>ENST00000581011.5|SNV-63812-C-T|12
MQMVEDATPPLVELLLVSGMK
>ENST00000369522.8|SNV-89543-C-A|7
LELELESAKQKFGEITDTYK
>ENST00000370751.10|SNV-8456-A-T|5
FYGHRQYLECDVFR
>ENST00000378673.2|SNV-4535-C-T|1
APYSFTFNS
>ENST00000405201.5|SNV-225656-C-A|5
QTIINDYITSK
>FUSION-ENST00000371477.4:35104-ENST00000505802.1:79532|4
DVLPTQHPLAK
>ENST00000306103.3|SNV-16007-T-C|2
AKEIIMSLQQPAIFCNTVFDWPAR
>ENST00000370598.6|SNV-697690-G-T|2
YGILDKK
>ENST00000534074.5|SNV-23722-C-T|10
LQKEGNMSRGNSLFFWK
>ENST00000551455.5|SNV-12990-G-A|5
ILMGKLPLIMQGKEGTMSWQSASWK
>ENST00000234170.10|SNV-28785-G-A|3
FDNIGINAMANK
>ENST00000368586.10|SNV-22666-G-T|3
GLFTYLCAK
>ENST00000322527.4|SNV-22750-G-A|6
AKTSAPPQVFSITKHSPLSK
>ENST00000308377.8|MNV-20629-AC-A|1
ASLGEQR
>ENST00000551455.5|SNV-12990-G-A|10
MEQTQAHRILMGK
>FUSION-ENST00000638148.1:918-ENST00000281924.6:166909|5
MAEYEQLR
>ENST00000461249.1|SNV-9969-T-C|4
MLYACSISYKTKLPFIVVMNK
>ENST00000369522.8|SNV-89543-C-A|4
FGEITDTYK
>ENST00000233468.5|SNV-2261-A-G|1
ITAEEMYDVFGKYGPIRQIR
>ENST00000507898.5|SNV-131583-G-A|4
NHEMLEGNERYEGYCVDLAAEITK
>ENST00000330503.12|SNV-4122-G-A|5
TPPPVLIFAEKKADVDTIHEYLLLK
>ENST00000342992.10|SNV-47905-G-A|1
LMIHEAFAEDSGR
>ENST00000343433.7|SNV-99644-G-A|6
NSKGKYR
>ENST00000494577.1|SNV-12349-A-G|8
MGMEPTRPGWPPGFAEER
>ENST00000220509.10|SNV-6476-C-G|2
VCAEHGHHR
>ENST00000652736.1|SNV-52462-T-C|3
KLIDRILATIVLIN
>ENST00000602727.1|SNV-1430-C-T|2
MVANSHNLIVTVKPANQRNNVV
>ENST00000322527.4|SNV-22750-G-A|1
HSPLSKRK
>ENST00000302503.8|SNV-23722-C-T|2
GNSLFFWKVPFGK
>ENST00000548490.1|SNV-5063-T-A|14
DRSYHAAACQRAR
>ENST00000295619.4|SNV-3726-C-T|5
ICTPMGKLGDSCHSLTR
>ENST00000643448.1|SNV-35263-G-A|6
ELFRLVKDFVDVIGFR
>ENST00000341807.8|SNV-307661-G-A|4
MAAQDFLASWVPVGLQENQER
>ENST00000515877.5|SNV-9969-T-C|1
STNPVTFMSNMLYACSISYKTK
>ENST00000321660.2|SNV-2847-G-A|3
RMHRRPGPPTSPSIR
>ENST00000409195.6|SNV-362446-G-T|1
SLSEQLVRLKDTTAK
>ENST00000000442.11|SNV-1688-C-T|3
FSQVVGIEPLYIK
>FUSION-ENST00000638148.1:918-ENST00000281924.6:166909|55
GYLPRRLLR
>ENST00000283206.9|SNV-11768-A-G|2
NENLDCSSDSQVFPSLNNK
>ENST00000287727.7|SNV-95742-G-T|4
KCGNLSCLPDEKNVLVVAVMHNCDK
>ENST00000322128.5|SNV-599-C-T|5
KGVAGENTSVSAGEEK
>ENST00000361303.7|SNV-427751-C-A|3
CSTRLIFLPTSPCPTVKSHLLTR
>ENST00000381051.6|SNV-51757-C-T|3
LLSLWFLDRIFRHHETK
>ENST00000322527.4|SNV-22750-G-A|2
HSPLSKR
>ENST00000441894.4|SNV-18-C-T|4
GACSLTQETATCICK
>FUSION-ENST00000467231.5:1000-ENST00000649769.1:3422|19
EPGPRVR
