# Supplementary material for: Identification of non-canonical peptides with moPepGen
Source: Nat Biotechnol. 2025 Jun 16;44(4):568–73. doi: 10.1038/s41587-025-02701-0 (PMC12680078; doi:10.1038/s41587-025-02701-0)
Supplement: Supplementary file 4 — Supplementary Data: Cancer cell line variant peptide database. Custom peptide database FASTA file for each of the 376 cell lines from the Cancer Cell Line Encyclopedia with proteomics characterization or used in the reference channel. Variant peptide FASTA files were produced by moPepGen as the result of cell-line-specific publicly available mutations and fusions. [file 41587_2025_2701_MOESM4_ESM.zip › ACH-000265.fasta]

>FUSION-ENST00000521550.5:19140-ENST00000405677.5:1566|398
MSHHAHFSFLNGFFRYYNIHM
>FUSION-ENST00000521550.5:19140-ENST00000405677.5:1566|668
MSAFILVPYCFNYCNLAVLK
>FUSION-ENST00000521550.5:19140-ENST00000405677.5:1566|15
GVGIQNAHPFQEKDHCR
>FUSION-ENST00000521550.5:19140-ENST00000405677.5:1566|623
FIPMFSSKSYSFSSYI
>FUSION-ENST00000591019.5:10306-ENST00000521788.1:106896|86
MFCLPSCMWLYLSECR
>FUSION-ENST00000521550.5:19140-ENST00000405677.5:1566|939
VPERERVPR
>FUSION-ENST00000591019.5:10306-ENST00000521788.1:106896|126
MFSYHCFLQSIF
>FUSION-ENST00000591019.5:10306-ENST00000521788.1:106896|214
MLLKLTSPIFVFVFLPFLYVTARK
>FUSION-ENST00000521550.5:19140-ENST00000405677.5:1566|581
FWFYQGNTGFMV
>ENST00000268070.9|SNV-367581-C-T|2
DFYANKMCQPPPNS
>ENST00000537823.1|SNV-39347-G-A|3
MNYQLMMLQSCSGPTCRTP
>ENST00000537256.5|SNV-94760-C-G|1
AQRLCWWSW
>ENST00000448987.2|SNV-3109-C-T|3
RRESLTLWCY
>ENST00000541522.5|SNV-10257-A-G|1
HYWEVEVENVIEWAVGVCRDSVERK
>FUSION-ENST00000521550.5:19140-ENST00000405677.5:1566|342
RSCCVAQAGLKFR
>FUSION-ENST00000591019.5:10306-ENST00000521788.1:106896|23
REVRFMILTISSLYT
>ENST00000463784.5|SNV-4110-C-T|2
KSCGDSSSDTFSDGLSSSTLPDDH
>FUSION-ENST00000521550.5:19140-ENST00000405677.5:1566|825
VVCLLTDVRIYR
>FUSION-ENST00000479188.5:2536-ENST00000400418.7:27978|26
RTSPPARR
>FUSION-ENST00000521550.5:19140-ENST00000405677.5:1566|575
EVEASVIHDR
>FUSION-ENST00000521550.5:19140-ENST00000405677.5:1566|751
ELSKVSFIRASIP
>ENST00000313735.11|SNV-18511-A-G|2
YSTNNGNVRSAITVFPQR
>ENST00000370418.8|SNV-324-G-A|1
HHHYDDLVRTLYKVQNECPGITR
>ENST00000232888.7|SNV-8386-C-T|2
RVPVPPVAGS
>FUSION-ENST00000591019.5:10306-ENST00000521788.1:106896|171
IFFFLFFSFFL
>FUSION-ENST00000521550.5:19140-ENST00000405677.5:1566|521
MFGINHR
>FUSION-ENST00000521550.5:19140-ENST00000405677.5:1566|565
IRPPWPPK
>FUSION-ENST00000591019.5:10306-ENST00000521788.1:106896|149
SLACRPDR
>ENST00000465294.5|SNV-14482-C-G|1
VSNGFRARR
>ENST00000416614.7|SNV-251-C-T|3
HDVGLLGVSR
>ENST00000562320.1|SNV-12179-C-T|3
DYVAGREFVVWKGLEDDR
>ENST00000493796.5|SNV-5039-G-A|5
ELIGKPKPYYEIGEQVDYKCK
>FUSION-ENST00000400525.6:10791-ENST00000666898.1:1349|18
GAARGAAGR
>FUSION-ENST00000521550.5:19140-ENST00000405677.5:1566|801
AINNETP
>FUSION-ENST00000521550.5:19140-ENST00000405677.5:1566|443
MCVIIIIIF
>ENST00000566895.5|SNV-61196-A-T|1
YLLFSLHVSYKSPVILLR
>ENST00000493796.5|SNV-5039-G-A|1
LWSSLVNQNPTMRLVNK
>ENST00000432587.6|SNV-66733-C-T|5
LRLCGDWSDTGPR
>FUSION-ENST00000521550.5:19140-ENST00000405677.5:1566|333
MESRSITHAR
>FUSION-ENST00000521550.5:19140-ENST00000405677.5:1566|890
SYIEVNYIDDFQIYIRSFPR
>FUSION-ENST00000479188.5:2536-ENST00000400418.7:27978|147
VAPAASARR
>ENST00000568444.1|SNV-69399-G-C|18
LINRMATPMLSKITMTTSIGAEPWK
>FUSION-ENST00000591019.5:10306-ENST00000521788.1:106896|169
EIHSCCPGWSAVA
>ENST00000494024.1|SNV-2585-G-A|2
MCIYHSPEKKATEDEGSEQK
>ENST00000372517.8|INDEL-25891-G-GA|5
TTQIRGINCPQAR
>FUSION-ENST00000521550.5:19140-ENST00000405677.5:1566|287
MLESSCAILAHCNLR
>ENST00000528630.1|INDEL-13377-C-CA|2
EILENWNMFVGSQATNYGEDLTKK
>ENST00000374155.7|SNV-40668-G-A|4
QGSGGSSILGEPWVLQR
>ENST00000360311.5|SNV-7676-T-C|4
DIHDFEFQR
>ENST00000374779.3|SNV-312-C-G|1
LAMGTTECVLLGVMAFDR
>ENST00000583804.2|SNV-24378-G-A|1
DPTFSPAPWRW
>FUSION-ENST00000521550.5:19140-ENST00000405677.5:1566|947
GSGGPARGWPRCAGVR
>ENST00000376447.4|SNV-62877-G-C|1
KPISALSPQTDLVDHNAKSFSSQK
>FUSION-ENST00000521550.5:19140-ENST00000405677.5:1566|307
MILQFFLQSLIMIYL
>FUSION-ENST00000521550.5:19140-ENST00000405677.5:1566|589
PVVPATREAEAR
>ENST00000470876.1|SNV-41831-G-A|2
HSIPCHMR
>FUSION-ENST00000479188.5:2536-ENST00000400418.7:27978|2
LITAQYHR
>FUSION-ENST00000521550.5:19140-ENST00000405677.5:1566|245
LVKNLQWLEK
>ENST00000284548.16|SNV-8592-G-A|7
DVARDDAGLYK
>FUSION-ENST00000521550.5:19140-ENST00000405677.5:1566|272
MYFYQDLENISLCTLPCK
>ENST00000350210.6|MNV-3655-AC-A|6
LCPHRPTIPQSIPAAQKQMHRASR
>FUSION-ENST00000591019.5:10306-ENST00000521788.1:106896|145
SAVAPSRFTAASASR
>ENST00000372517.8|INDEL-25891-G-GA|6
HSTSSHLFRTTQIRGINCPQAR
>ENST00000341552.10|SNV-10353-G-A|5
VTFQPLTAVIYK
>ENST00000475229.2|SNV-13544-G-C|7
CPAPCFLRPQ
>FUSION-ENST00000591019.5:10306-ENST00000521788.1:106896|220
MVIFWIHWLK
>FUSION-ENST00000521550.5:19140-ENST00000405677.5:1566|515
CTLSLSFSL
>FUSION-ENST00000591019.5:10306-ENST00000521788.1:106896|211
LYSENLNYL
>FUSION-ENST00000521550.5:19140-ENST00000405677.5:1566|156
SHRAQLCLTFEALPNNF
>FUSION-ENST00000521550.5:19140-ENST00000405677.5:1566|833
VIQKVEPMRSEK
>FUSION-ENST00000591019.5:10306-ENST00000521788.1:106896|177
DVSQNRFGILCSSFFLIMK
>FUSION-ENST00000521550.5:19140-ENST00000405677.5:1566|759
GINPVTSNHLPKAPPPNTIR
>FUSION-ENST00000479188.5:2536-ENST00000400418.7:27978|171
GLPARGAGPRR
>FUSION-ENST00000591019.5:10306-ENST00000521788.1:106896|5
MPFSSWNTVHVLLTKLYVAIPV
>FUSION-ENST00000521550.5:19140-ENST00000405677.5:1566|117
MATCVFVL
>FUSION-ENST00000521550.5:19140-ENST00000405677.5:1566|184
LCYFRDR
>FUSION-ENST00000521550.5:19140-ENST00000405677.5:1566|705
LLFSFIDNK
>FUSION-ENST00000479188.5:2536-ENST00000400418.7:27978|243
GQSLAAAWRSGEQRPRLAVR
>FUSION-ENST00000521550.5:19140-ENST00000405677.5:1566|767
MSLYGGRGKGALQGLFYK
>ENST00000323011.7|SNV-93597-C-T|2
TSYTLWIEAANK
>ENST00000211936.10|SNV-20222-C-A|3
EKYCKCNECGK
>FUSION-ENST00000521550.5:19140-ENST00000405677.5:1566|487
MVCLGWISLDFMLFGVFKLLGCMFH
>FUSION-ENST00000479188.5:2536-ENST00000400418.7:27978|260
RGHLPPALPFLRR
>ENST00000277517.2|SNV-1270-T-C|5
RNCHLNENTEK
>FUSION-ENST00000521550.5:19140-ENST00000405677.5:1566|444
LSCFFMCVIIIIIF
>ENST00000282466.3|SNV-15080-C-T|1
SSPTVTWILANQTVVSESSQGSR
>ENST00000523490.1|SNV-62524-C-T|2
GHGHPNLCHWCGPGRLQHLEVHWE
>ENST00000284548.16|SNV-8592-G-A|5
DDAGLYK
>FUSION-ENST00000521550.5:19140-ENST00000405677.5:1566|451
QHFTTSNELQK
>ENST00000382114.9|SNV-26979-C-T|3
GFYSYQSLHEWFRDMDAEFVDIDGK
>FUSION-ENST00000521550.5:19140-ENST00000405677.5:1566|144
LVRLVLTPDFVIRPPWPPR
>FUSION-ENST00000400525.6:10791-ENST00000666898.1:1349|6
GVLVRVSARR
>FUSION-ENST00000621083.4:10306-ENST00000521788.1:106896|3
KFVGQLDISIARL
>ENST00000643068.1|SNV-3109-C-T|2
RPCSMTRWR
>ENST00000483502.2|SNV-188262-C-T|9
MPGVEPGCAGHCSTYGHLCRNGGR
>FUSION-ENST00000479188.5:2536-ENST00000400418.7:27978|215
GAARRPGPGWRGAAPPLR
>ENST00000649031.1|SNV-645-A-G|1
YVDTAGPAAEEFSSRAK
>FUSION-ENST00000521550.5:19140-ENST00000405677.5:1566|3
RWPWRIAFVIVSLW
>FUSION-ENST00000521550.5:19140-ENST00000405677.5:1566|453
HEPPCPF
>FUSION-ENST00000521550.5:19140-ENST00000405677.5:1566|763
GALQGLFYK
>FUSION-ENST00000521550.5:19140-ENST00000405677.5:1566|404
VCVACRV
>FUSION-ENST00000521550.5:19140-ENST00000405677.5:1566|823
IYRYILYITYIDMWYLSPREIR
>FUSION-ENST00000621083.4:10306-ENST00000521788.1:106896|1
FVGQLDISIARL
>FUSION-ENST00000521550.5:19140-ENST00000405677.5:1566|439
MLARLVLNSWPRVIHLPWPPK
>FUSION-ENST00000591019.5:10306-ENST00000521788.1:106896|228
MCALGALEMCLVQIEMCCK
>FUSION-ENST00000591019.5:10306-ENST00000521788.1:106896|213
LLKLTSPIFVFVFLPFLYVTARK
>ENST00000323322.10|SNV-467-G-C|4
AHRLHHLAFDTYQEFEEAYIPK
>ENST00000342992.10|SNV-272712-C-T|2
DGVPLKAIMRFNTEITAENLTINLK
>FUSION-ENST00000621083.4:10306-ENST00000521788.1:106896|6
ENSGSTVCDCGRYRK
>FUSION-ENST00000521550.5:19140-ENST00000405677.5:1566|760
GINPVTSNHLPK
>FUSION-ENST00000521550.5:19140-ENST00000405677.5:1566|811
EIRAVSCSKAGVS
>FUSION-ENST00000521550.5:19140-ENST00000405677.5:1566|336
RSSILDLPKCWD
>FUSION-ENST00000521550.5:19140-ENST00000405677.5:1566|226
ILKIFLFVHYPVR
>FUSION-ENST00000521550.5:19140-ENST00000405677.5:1566|373
MVLAVKVFL
>FUSION-ENST00000521550.5:19140-ENST00000405677.5:1566|197
MLCYVMLCYVMLCYVMLCYFRDR
>FUSION-ENST00000487476.5:61200-ENST00000621598.1:174|2
NVNNMFQVCLYQQCENGR
>FUSION-ENST00000521550.5:19140-ENST00000405677.5:1566|676
IADIFSHSLGFLFIFLLKYK
>ENST00000360311.5|SNV-7676-T-C|6
IGKDIHDFEFQR
>ENST00000420517.6|SNV-569954-T-G|1
TQYLSLLCERIQRINR
>ENST00000568444.1|SNV-69399-G-C|10
LSKITMTTSIGAEPWKR
>FUSION-ENST00000479188.5:2536-ENST00000400418.7:27978|218
MGAARRPGPGWR
>FUSION-ENST00000472129.3:31628-ENST00000489824.1:17516|38
QGQLNESMDHGGVGPYELGMEHCEK
>FUSION-ENST00000621083.4:10306-ENST00000521788.1:106896|16
DDDTFHPCHAYYEKKAQPIR
>ENST00000530300.1|SNV-6693-C-G|2
SKWASIKMPMK
>ENST00000494024.1|SNV-2585-G-A|10
MNPMCIYHSPEKK
>FUSION-ENST00000521550.5:19140-ENST00000405677.5:1566|898
IVFLSCNSSFSSLYCVRAMF
>ENST00000606911.6|INDEL-2706-C-CTCA|2
TVSRSIQEAPVSEDLVIR
>FUSION-ENST00000521550.5:19140-ENST00000405677.5:1566|176
DNSIRLLEK
>ENST00000590151.5|SNV-58790-A-T|4
MFSKAFDSGIIPMVFVNKMK
>FUSION-ENST00000591019.5:10306-ENST00000521788.1:106896|101
SHCARPG
>ENST00000403625.6|MNV-568992-ACTC-A|3
DNSLHSAGIPCEK
>FUSION-ENST00000521550.5:19140-ENST00000405677.5:1566|701
IYPFKVENPVVSSIFTELYKCS
>FUSION-ENST00000521550.5:19140-ENST00000405677.5:1566|802
KAINNETP
>ENST00000475780.5|INDEL-5719-C-CTGGA|4
MEPTCFERSDDIGGLWK
>FUSION-ENST00000521550.5:19140-ENST00000405677.5:1566|861
MGLIPILLG
>FUSION-ENST00000479188.5:2536-ENST00000400418.7:27978|248
GEERAGRGQSLAAAWR
>ENST00000375398.6|SNV-204430-C-T|1
RPEFKSRVER
>ENST00000568444.1|SNV-69399-G-C|13
MLSKITMTTSIGAEPWK
>FUSION-ENST00000591019.5:10306-ENST00000521788.1:106896|96
KKLFCNYK
>FUSION-ENST00000521550.5:19140-ENST00000405677.5:1566|764
GKGALQGLFYKGINPVTSNHLPK
>ENST00000533423.5|SNV-4015-C-T|1
LNISWNHIRLQRTAK
>FUSION-ENST00000521550.5:19140-ENST00000405677.5:1566|295
YILQYLPNKGITR
>ENST00000497655.1|SNV-4609-G-A|3
LGLQQGLCDCQHDPGTPAR
>FUSION-ENST00000521550.5:19140-ENST00000405677.5:1566|910
MLSRFSNTIDYQPTLSVL
>ENST00000551171.6|SNV-25223-G-C|3
IPFHDLQSENR
>FUSION-ENST00000479188.5:2536-ENST00000400418.7:27978|263
RPAWLRHPRR
>FUSION-ENST00000506640.2:35341-ENST00000388975.4:66663|5
TSSSILK
>ENST00000368799.2|SNV-16211-G-T|5
WSGSASRNHLGSAWEQSRDCSR
>ENST00000568444.1|SNV-69399-G-C|17
MATPMLSKITMTTSIGAEPWK
>ENST00000548372.5|MNV-18750-CTG-C|15
LCSWHGHGGSR
>ENST00000583804.2|SNV-24378-G-A|3
MSKDPTFSPAPWRW
>FUSION-ENST00000521550.5:19140-ENST00000405677.5:1566|496
MNLIKFVLPVVCS
>FUSION-ENST00000521550.5:19140-ENST00000405677.5:1566|476
VSHRSLR
>FUSION-ENST00000521550.5:19140-ENST00000405677.5:1566|86
MPPRLANCFSLIIIIR
>FUSION-ENST00000521550.5:19140-ENST00000405677.5:1566|858
FICVYTFIPLYSRHLR
>FUSION-ENST00000591019.5:10306-ENST00000521788.1:106896|120
MFIFIYTV
>ENST00000637250.2|SNV-313837-C-G|12
MDLKGVSLEVTWIWATQEPFR
>FUSION-ENST00000521550.5:19140-ENST00000405677.5:1566|259
FPRLVSNSGAQVICLR
>FUSION-ENST00000521550.5:19140-ENST00000405677.5:1566|22
LILFFCFDFSFKNHLHR
>FUSION-ENST00000591019.5:10306-ENST00000521788.1:106896|178
MDVSQNRFGILCSSFFLIMK
>ENST00000400566.6|SNV-158183-G-T|5
VGNFKFIYVYVISEEEAAPK
>FUSION-ENST00000591019.5:10306-ENST00000521788.1:106896|172
KIFFFLFFSFFL
>FUSION-ENST00000591019.5:10306-ENST00000521788.1:106896|215
LLKLTSPIFVFVFLPFLYVTAR
>ENST00000350210.6|MNV-3655-AC-A|1
ASVNEWPPL
>ENST00000282041.11|INDEL-56624-T-TT|6
FFSKSCSYQFVERNEETFDR
>ENST00000256545.9|SNV-5938-G-A|3
FDPVQVDITSK
>FUSION-ENST00000591019.5:10306-ENST00000521788.1:106896|54
MLLHCLSFPAVSAIRNPCSK
>FUSION-ENST00000521550.5:19140-ENST00000405677.5:1566|460
LGEIRHADTLKGEDSSIYEIPK
>ENST00000644646.1|INDEL-41188-G-GA|2
HRHPSFNIR
>FUSION-ENST00000591019.5:10306-ENST00000521788.1:106896|276
MMKYLLNK
>FUSION-ENST00000521550.5:19140-ENST00000405677.5:1566|921
VSSNFLAFKYVCLIVKR
>ENST00000311351.9|INDEL-6863-A-AA|1
IHVGKKIR
>ENST00000674084.1|SNV-2948-G-A|3
LPNGIGQLK
>FUSION-ENST00000521550.5:19140-ENST00000405677.5:1566|216
MISTLFFCSGFPFYSFKPLECK
>ENST00000413464.6|SNV-8749-G-C|2
HKVSALVQSPHMK
>FUSION-ENST00000591019.5:10306-ENST00000521788.1:106896|186
MLWMFLK
>FUSION-ENST00000521550.5:19140-ENST00000405677.5:1566|18
EKGVGIQNAHPFQEK
>FUSION-ENST00000521550.5:19140-ENST00000405677.5:1566|280
MEFCHVPQAGLK
>FUSION-ENST00000521550.5:19140-ENST00000405677.5:1566|753
VEEVKELSKVSFIR
>FUSION-ENST00000521550.5:19140-ENST00000405677.5:1566|655
MNILILPHSC
>FUSION-ENST00000591019.5:10306-ENST00000521788.1:106896|79
KGLLVLRTLHLLI
>FUSION-ENST00000521550.5:19140-ENST00000405677.5:1566|320
ARHGHYK
>FUSION-ENST00000479188.5:2536-ENST00000400418.7:27978|284
VASDTTTGQCR
>ENST00000585906.5|INDEL-56624-T-TT|1
VVLEEGFFQSPAHINLLKEMKR
>ENST00000674084.1|SNV-2948-G-A|2
LPNGIGQLKQLSILK
>FUSION-ENST00000521550.5:19140-ENST00000405677.5:1566|448
MQHFTTSNELQKLDFSLRYP
>FUSION-ENST00000521550.5:19140-ENST00000405677.5:1566|748
SHCAWPIVSLF
>FUSION-ENST00000521550.5:19140-ENST00000405677.5:1566|238
TKEKQYTISLVQVLVYLWK
>FUSION-ENST00000621829.4:31628-ENST00000489824.1:17516|1
EGIFMEDTAWLEWNALHTSCS
>ENST00000265085.10|SNV-2434-G-T|4
KNFASNHIQLQKYALPSSAFAPK
>FUSION-ENST00000521550.5:19140-ENST00000405677.5:1566|2
WPWRIAFVIVSLW
>ENST00000509061.5|SNV-9254-T-C|2
DGYVDTSLLVSFNKMK
>ENST00000509061.5|SNV-9254-T-C|3
DGYVDTSLLVSFNK
>ENST00000604689.1|SNV-11047-C-G|2
IWTWHICFK
>FUSION-ENST00000521550.5:19140-ENST00000405677.5:1566|551
MLAVGSLYIHFYQVEEITFYI
>FUSION-ENST00000521550.5:19140-ENST00000405677.5:1566|774
SSTLHRVPHLR
>ENST00000533623.1|SNV-2422-G-A|3
MDEDSAVYSFETLVDGKK
>FUSION-ENST00000521550.5:19140-ENST00000405677.5:1566|776
MSSTLHR
>FUSION-ENST00000591019.5:10306-ENST00000521788.1:106896|239
MNAHYRDALSNPVAISHVCPR
>FUSION-ENST00000521550.5:19140-ENST00000405677.5:1566|708
FLIVEYFHDPKKKPHSYY
>ENST00000297814.7|SNV-5940-T-A|2
EALQNHQVCVRVIPNSQQVIIGR
>FUSION-ENST00000591019.5:10306-ENST00000521788.1:106896|165
WNLSSPNHLPRPHPWK
>FUSION-ENST00000521550.5:19140-ENST00000405677.5:1566|251
GKTILMER
>FUSION-ENST00000521550.5:19140-ENST00000405677.5:1566|335
SSILDLPK
>ENST00000342992.10|SNV-269219-G-A|2
VVHATKSTMLVTWQVPVNDGESR
>FUSION-ENST00000479188.5:2536-ENST00000400418.7:27978|51
RAAAASTATTR
>FUSION-ENST00000521550.5:19140-ENST00000405677.5:1566|413
DIIKEFNR
>FUSION-ENST00000521550.5:19140-ENST00000405677.5:1566|849
MHAMIYRAYKHSINVGDNESN
>ENST00000533423.5|SNV-4015-C-T|3
LNISWNHIR
>FUSION-ENST00000521550.5:19140-ENST00000405677.5:1566|485
MLFGVFK
>FUSION-ENST00000521550.5:19140-ENST00000405677.5:1566|344
RSCCVAQAGLK
>ENST00000256545.9|SNV-5938-G-A|2
FDPVQVDITSKGK
>FUSION-ENST00000521550.5:19140-ENST00000405677.5:1566|366
MDRVRHEQVEGR
>FUSION-ENST00000489712.6:61200-ENST00000621598.1:174|9
MFQVCLYQQCENGR
>FUSION-ENST00000521550.5:19140-ENST00000405677.5:1566|636
MSNKSLPKPRSQR
>ENST00000219611.7|SNV-19971-G-A|2
ASRLAELLSGK
>ENST00000585906.5|INDEL-56624-T-TT|3
VVLEEGFFQSPAHINLLKEMK
>ENST00000475780.5|INDEL-5719-C-CTGGA|11
MRTWMEPTCFERSDDIGGLWK
>FUSION-ENST00000521550.5:19140-ENST00000405677.5:1566|177
MDNSIRLLEK
>ENST00000362072.8|SNV-64950-G-T|1
AFLNILHC
>FUSION-ENST00000521550.5:19140-ENST00000405677.5:1566|180
DRVLLCCPGFRTVA
>ENST00000247815.9|SNV-2497-A-G|3
ECEVSSDDVNKFLTWVREVSNYK
>ENST00000568444.1|SNV-69399-G-C|15
ATPMLSKITMTTSIGAEPWK
>FUSION-ENST00000521550.5:19140-ENST00000405677.5:1566|234
QYTISLVQVLVYLWKK
>FUSION-ENST00000591019.5:10306-ENST00000521788.1:106896|197
MCLSIFLLDSDVIFRK
>ENST00000352483.3|SNV-198-C-G|3
HVHWKTWLAMKCSPSLHVDDR
>ENST00000372862.7|SNV-9003-A-T|1
IEFSPFGSITSAKVMLEDGRSK
>FUSION-ENST00000479188.5:2536-ENST00000400418.7:27978|277
MDQGVRCLFYGGPLGCELHSPIRCC
>FUSION-ENST00000521550.5:19140-ENST00000405677.5:1566|302
FITSQIRCLLSFSLR
>FUSION-ENST00000521550.5:19140-ENST00000405677.5:1566|866
PVLPFLLIGILVIH
>ENST00000642920.2|SNV-268834-G-T|3
IPQQELQNQCIK
>FUSION-ENST00000591019.5:10306-ENST00000521788.1:106896|266
LGRVYVIKYFPEVIQLIVR
>ENST00000445392.5|SNV-5888-C-G|3
EALERYALDRR
>FUSION-ENST00000521550.5:19140-ENST00000405677.5:1566|597
WWLMPVVPATR
>ENST00000644288.1|SNV-158183-G-T|4
MCMSSQKR
>ENST00000518141.1|SNV-2434-G-T|4
MLSPALPLHLNPGWK
>FUSION-ENST00000521550.5:19140-ENST00000405677.5:1566|804
LVIMKAINNETP
>FUSION-ENST00000521550.5:19140-ENST00000405677.5:1566|938
MSASGVLGLTLVSF
>ENST00000533746.1|SNV-764000-C-T|6
MATPCLGR
>FUSION-ENST00000479188.5:2536-ENST00000400418.7:27978|18
NSPSTAAVPPR
>ENST00000514430.5|SNV-128911-T-C|2
MSWSNLFT
>FUSION-ENST00000400518.5:10791-ENST00000666898.1:1349|2
NTTAMSLHIQVCAPFDGPTSSMR
>FUSION-ENST00000591019.5:10306-ENST00000521788.1:106896|117
RTCIFYQLCEILSNCILK
>FUSION-ENST00000479188.5:2536-ENST00000400418.7:27978|162
TGSDGASGARR
>ENST00000225719.9|SNV-241-G-A|1
LESALREAAAAGLPGLARLFSIGR
>ENST00000508780.5|SNV-180-A-G|3
VVVFIKPTCPYCRRAQEILSQLPIR
>FUSION-ENST00000521550.5:19140-ENST00000405677.5:1566|916
SKHRTSFLDSCLYLK
>FUSION-ENST00000479188.5:2536-ENST00000400418.7:27978|109
RGNGTTGDPPPAWR
>FUSION-ENST00000521550.5:19140-ENST00000405677.5:1566|341
SCCVAQAGLK
>ENST00000423059.9|SNV-419474-C-G|1
SCANAVEKEPCNLNK
>ENST00000643068.1|SNV-3109-C-T|5
ESLTLWCYRRPCSMTR
>ENST00000371237.9|SNV-20149-A-G|2
SLVLHYEFLQRVK
>FUSION-ENST00000521550.5:19140-ENST00000405677.5:1566|140
MSVSSEMIEGSR
>FUSION-ENST00000479188.5:2536-ENST00000400418.7:27978|86
ASPGRTPRSPST
>ENST00000475229.2|SNV-13544-G-C|3
MLPASSVGGISETGK
>FUSION-ENST00000479188.5:2536-ENST00000400418.7:27978|217
GAARRPGPGWR
>FUSION-ENST00000429741.5:326-ENST00000437355.6:30373|51
ASASCSPGCPLASPEPGR
>FUSION-ENST00000591019.5:10306-ENST00000521788.1:106896|24
MREVRFMILTISSLYT
>FUSION-ENST00000479188.5:2536-ENST00000400418.7:27978|245
GQSLAAAWR
>FUSION-ENST00000521550.5:19140-ENST00000405677.5:1566|900
IVFLSCNSSFSSLYCVR
>ENST00000261426.9|SNV-17987-A-C|2
SCRLVLSSVSDYFAAMFTNDVR
>FUSION-ENST00000521550.5:19140-ENST00000405677.5:1566|719
FTFWITVRIFQSGCTFYSLTSKE
>ENST00000537256.5|SNV-94760-C-G|6
LVVMVILLNIGVAILFINFFI
>ENST00000316793.7|SNV-16608-C-T|5
LGETSASKKSNSSSFVLSHCSSSQR
>FUSION-ENST00000521550.5:19140-ENST00000405677.5:1566|614
MNNSSLSISAESHLGF
>ENST00000624360.1|SNV-3531-G-A|3
FSAVISVLNLMIALRGTPSLDK
>ENST00000553132.1|SNV-3138-C-T|1
AYRGGGPGCHPLLLPALPQLPEPE
>ENST00000504416.5|SNV-77995-A-G|1
LQYVQMT
>ENST00000262461.7|SNV-77995-A-G|2
AFYAPVRADDLR
>ENST00000282041.11|INDEL-56624-T-TT|3
SCSYQFVERNEETFDRGG
>FUSION-ENST00000521550.5:19140-ENST00000405677.5:1566|808
LGYIDISYISHI
>FUSION-ENST00000521550.5:19140-ENST00000405677.5:1566|820
YILYITYIDMWYLSPR
>ENST00000566895.5|SNV-61196-A-T|4
MYLLFSLHVSYK
>ENST00000340381.11|SNV-8108-A-G|4
CNHHQTTKVK
>FUSION-ENST00000591019.5:10306-ENST00000521788.1:106896|53
LLHCLSFPAVSAIRNPCSK
>FUSION-ENST00000521550.5:19140-ENST00000405677.5:1566|656
GCLFIYLDLL
>FUSION-ENST00000521550.5:19140-ENST00000405677.5:1566|278
MEFCHVPQAGLKLR
>ENST00000523490.1|SNV-62524-C-T|4
GHGHPNLCHWCGPGR
>FUSION-ENST00000521550.5:19140-ENST00000405677.5:1566|700
MDLPILDISYK
>FUSION-ENST00000521550.5:19140-ENST00000405677.5:1566|862
SYIRFICVYTFIPLYSRHLR
>FUSION-ENST00000591019.5:10306-ENST00000521788.1:106896|141
MGPGAVAHACNPSTWGGLGGWIT
>FUSION-ENST00000541342.2:19140-ENST00000405677.5:1566|1
QPGGGGHGG
>FUSION-ENST00000521550.5:19140-ENST00000405677.5:1566|348
CVGCFILTPSIQ
>FUSION-ENST00000479188.5:2536-ENST00000400418.7:27978|90
AMASPGRTPRSPST
>FUSION-ENST00000521550.5:19140-ENST00000405677.5:1566|770
MSLYGGR
>FUSION-ENST00000521550.5:19140-ENST00000405677.5:1566|229
DLNMIEWWT
>ENST00000528616.4|SNV-320-A-G|2
TISFAGCFTR
>FUSION-ENST00000591019.5:10306-ENST00000521788.1:106896|55
LLHCLSFPAVSAIR
>FUSION-ENST00000479188.5:2536-ENST00000400418.7:27978|219
AGEAPRRR
>FUSION-ENST00000521550.5:19140-ENST00000405677.5:1566|756
MVEEVKELSK
>FUSION-ENST00000479188.5:2536-ENST00000400418.7:27978|104
GNGTTGDPPPAWRRSGPTSSGSAR
>ENST00000451837.5|SNV-22976-T-G|4
MTGTEEKLLR
>FUSION-ENST00000521550.5:19140-ENST00000405677.5:1566|752
ELSKVSFIR
>ENST00000372476.8|SNV-4297-A-T|2
GVTAVLSARVHK
>FUSION-ENST00000521550.5:19140-ENST00000405677.5:1566|402
KSQSAGIIGMSHHAHFSFLNGFFR
>FUSION-ENST00000521550.5:19140-ENST00000405677.5:1566|713
MFLIVEYFHDPK
>FUSION-ENST00000521550.5:19140-ENST00000405677.5:1566|794
ALIVSLNDLLVALHLR
>FUSION-ENST00000591019.5:10306-ENST00000521788.1:106896|250
DFTVEDLK
>ENST00000275884.10|SNV-88332-G-A|2
ENPYEDIELHGHCLGK
>ENST00000592793.5|SNV-38062-C-T|2
MEALAPGAGGPACSSGGAGRRGP
>FUSION-ENST00000591019.5:10306-ENST00000521788.1:106896|103
LLTLCDPPSLAS
>ENST00000374126.9|SNV-172946-C-T|3
CSACALNLVVQSVLSK
>FUSION-ENST00000398571.7:438-ENST00000474354.1:727861|2
RYLSSVPSNFIGHLQSLTFNGMAY
>ENST00000643837.1|SNV-78280-C-T|3
ARLILERFLQEHEETPS
>FUSION-ENST00000521550.5:19140-ENST00000405677.5:1566|115
MQWCNHGSLQP
>ENST00000282041.11|INDEL-56624-T-TT|2
NEETFDR
>ENST00000326053.10|MNV-11575-GAGCTG-G|1
GLESNPHEATADPARGS
>ENST00000602599.1|SNV-9440-G-A|3
NSNLNICNVCLGILQEFCEK
>FUSION-ENST00000521550.5:19140-ENST00000405677.5:1566|586
EAEARGLLEPR
>FUSION-ENST00000606221.1:749-ENST00000656150.1:58480|5
REPLPFQLETSTGILEGCG
>ENST00000399353.5|SNV-129782-G-A|6
KEQERLAQLEQAEQER
>ENST00000530535.5|SNV-24983-T-G|1
VVTATDWSSNVNLLPT
>FUSION-ENST00000521550.5:19140-ENST00000405677.5:1566|241
YILYLLNAMTK
>FUSION-ENST00000479188.5:2536-ENST00000400418.7:27978|6
HSLTEIRDSLLDLLGDVFFVIPK
>ENST00000568444.1|SNV-69399-G-C|5
TTSIGAEPWK
>ENST00000455117.6|SNV-15209-G-A|1
SDTTWPLI
>ENST00000276480.11|SNV-288788-T-C|4
KDPLEVPEIKTEGDK
>FUSION-ENST00000521550.5:19140-ENST00000405677.5:1566|25
MKLILFFCFDFSFKNHLHR
>FUSION-ENST00000521550.5:19140-ENST00000405677.5:1566|797
AGNSHSYLGRSTSWFQFK
>ENST00000568444.1|SNV-69399-G-C|8
ITMTTSIGAEPWKR
>FUSION-ENST00000521550.5:19140-ENST00000405677.5:1566|852
RMHAMIYRAYK
>ENST00000643837.1|SNV-78280-C-T|1
FLQEHEETPS
>ENST00000282041.11|INDEL-56624-T-TT|4
SCSYQFVERNEETFDR
>ENST00000541522.5|SNV-10257-A-G|2
HYWEVEVENVIEWAVGVCRDSVER
>FUSION-ENST00000521550.5:19140-ENST00000405677.5:1566|43
PPHPAIFFFFQR
>FUSION-ENST00000489712.6:61200-ENST00000621598.1:174|1
MDECTNTTGSLVPHLLGLSPLQC
>ENST00000647059.1|SNV-78280-C-T|4
ARLILERFLQEHEETPSRPEK
>ENST00000633794.1|SNV-99363-A-G|5
IDHYQQRLR
>FUSION-ENST00000521550.5:19140-ENST00000405677.5:1566|726
YVIARTYGNLMFNSIR
>ENST00000388887.7|SNV-63269-T-C|1
LGPFTALLPTDKGLK
>FUSION-ENST00000521550.5:19140-ENST00000405677.5:1566|847
HAMIYRAYKHSINVGDNESN
>ENST00000223051.8|SNV-14482-C-G|3
TFSSMVSNGFR
>FUSION-ENST00000521550.5:19140-ENST00000405677.5:1566|582
MFWFYQGNTGFMV
>ENST00000481974.1|SNV-220381-G-A|1
QVLQEGPHRGVHQQVRLGAGTR
>FUSION-ENST00000521550.5:19140-ENST00000405677.5:1566|891
MSYIEVNYIDDFQIYIRSFPR
>FUSION-ENST00000521550.5:19140-ENST00000405677.5:1566|529
IMCILLFLRVGGCLHGFCQECSC
>FUSION-ENST00000541342.2:19140-ENST00000405677.5:1566|5
RVSEHFWESGR
>FUSION-ENST00000521550.5:19140-ENST00000405677.5:1566|130
MPSSLKSFFFFFR
>FUSION-ENST00000521550.5:19140-ENST00000405677.5:1566|857
HLRLGTISSAHIPQNTCHIPCMY
>FUSION-ENST00000521550.5:19140-ENST00000405677.5:1566|116
ATCVFVL
>FUSION-ENST00000479188.5:2536-ENST00000400418.7:27978|1
LITAQYHRG
>FUSION-ENST00000521550.5:19140-ENST00000405677.5:1566|714
IFQSGCTFYSLTSKE
>FUSION-ENST00000521550.5:19140-ENST00000405677.5:1566|436
LVLNSWPRVIHLPWPPK
>ENST00000374126.9|SNV-172946-C-T|1
CSACALNLVVQSVLSKRTLQAR
>FUSION-ENST00000521550.5:19140-ENST00000405677.5:1566|469
QGFLLLSSAK
>FUSION-ENST00000591019.5:10306-ENST00000521788.1:106896|139
MMKPRLY
>ENST00000521689.5|SNV-62524-C-T|1
AWDTGILIFAIGVGQVDFNTLK
>FUSION-ENST00000521550.5:19140-ENST00000405677.5:1566|125
SFFFFFRNGVLLCCPGWS
>ENST00000286827.7|SNV-293477-A-G|2
QHSYTSNGPAFMETASFKK
>FUSION-ENST00000591019.5:10306-ENST00000521788.1:106896|135
PVIPALGEA
>ENST00000360311.5|SNV-7676-T-C|7
HESHHIGDFCFQKIGKDIHDFEFQR
>FUSION-ENST00000521550.5:19140-ENST00000405677.5:1566|17
EKGVGIQNAHPFQEKDHCR
>ENST00000456101.6|MNV-18585-CC-C|1
CHLTQSLVYPDTPIPTPGGR
>FUSION-ENST00000521550.5:19140-ENST00000405677.5:1566|687
VWSFCDWLLSLKIMFSR
>FUSION-ENST00000521550.5:19140-ENST00000405677.5:1566|787
ILYILYCFVSRFPWNCCLSAS
>FUSION-ENST00000521550.5:19140-ENST00000405677.5:1566|644
FLIILMRSNLFFLLFLVLFGVMSNK
>ENST00000624360.1|SNV-3531-G-A|2
MIALRGTPSLDK
>ENST00000475837.1|SNV-88332-G-A|5
KENPYEDIELHGHCLGK
>FUSION-ENST00000521550.5:19140-ENST00000405677.5:1566|473
MIQSSEVR
>ENST00000494024.1|SNV-2585-G-A|4
MCIYHSPEKK
>FUSION-ENST00000521550.5:19140-ENST00000405677.5:1566|481
MHIFVCLMVSHR
>FUSION-ENST00000521550.5:19140-ENST00000405677.5:1566|192
LCYVMLCYVMLCYFRDR
>ENST00000354452.8|SNV-313837-C-G|2
TKPGSQYYQYSSNNPR
>ENST00000522515.5|INDEL-6863-A-AA|21
MWAKKYGDIPR
>FUSION-ENST00000591019.5:10306-ENST00000521788.1:106896|102
MSHCARPG
>FUSION-ENST00000591019.5:10306-ENST00000521788.1:106896|195
MCLSIFLLDSDVIFRKLK
>ENST00000372862.7|SNV-9003-A-T|5
LRIEFSPFGSITSAK
>FUSION-ENST00000521550.5:19140-ENST00000405677.5:1566|709
MFLIVEYFHDPKKKPHSYY
>ENST00000509061.5|SNV-9254-T-C|6
EQIEKSRDGYVDTSLLVSFNK
>ENST00000455117.6|SNV-15209-G-A|3
RRSDTTWPLI
>ENST00000508628.6|SNV-86874-C-T|3
YVDLGLGIHR
>ENST00000300027.12|SNV-61196-A-T|1
SLMYLLFSLHVSYKSPVILLR
>FUSION-ENST00000591019.5:10306-ENST00000521788.1:106896|246
MNFEFFRK
>FUSION-ENST00000591019.5:10306-ENST00000521788.1:106896|221
CLVQIEMCCKC
>ENST00000342364.8|SNV-467-G-C|3
AHRLHHLAFDTYQEFRLEDGSPR
>FUSION-ENST00000591019.5:10306-ENST00000521788.1:106896|184
LWMFLKIGLVFCVVVFFLL
>FUSION-ENST00000591019.5:10306-ENST00000521788.1:106896|132
MVLCHSSNFKNILFLSK
>FUSION-ENST00000521550.5:19140-ENST00000405677.5:1566|343
MRSCCVAQAGLKFR
>ENST00000323322.10|SNV-467-G-C|2
LHHLAFDTYQEFEEAYIPK
>FUSION-ENST00000479188.5:2536-ENST00000400418.7:27978|221
GRAGEAPRR
>ENST00000308488.10|SNV-120226-G-C|1
GEGEDEVEEESTPLQKTDKK
>FUSION-ENST00000398571.7:438-ENST00000474354.1:727861|1
YLSSVPSNFIGHLQSLTFNGMAY
>ENST00000264249.8|SNV-24061-G-T|1
GIHFEDFVRYLGDPNHR
>ENST00000397272.7|SNV-12179-C-T|2
DYVAGREFVVWK
>FUSION-ENST00000591019.5:10306-ENST00000521788.1:106896|208
MLLLENLKLFMCLSIFLLDSDVIFR
>ENST00000375398.6|SNV-204430-C-T|2
RPEFKSR
>ENST00000320356.7|SNV-75004-A-G|3
IRFANHSVNPNCCAKVMMVNGDHR
>ENST00000284548.16|SNV-8592-G-A|4
DDAGLYKCVSR
>FUSION-ENST00000521550.5:19140-ENST00000405677.5:1566|507
FTATSASWVQASLSLLSSWDYR
>FUSION-ENST00000536769.1:5013-ENST00000494756.1:1460|2
AKIQDKEGK
>FUSION-ENST00000521550.5:19140-ENST00000405677.5:1566|497
VDLFRFYAIWSF
>FUSION-ENST00000479188.5:2536-ENST00000400418.7:27978|22
AALPRRTR
>FUSION-ENST00000591019.5:10306-ENST00000521788.1:106896|167
PHDLRWNLSSPNHLPRPHPWK
>FUSION-ENST00000479188.5:2536-ENST00000400418.7:27978|71
MMEGEGK
>ENST00000643837.1|SNV-78280-C-T|2
LILERFLQEHEETPS
>FUSION-ENST00000591019.5:10306-ENST00000521788.1:106896|8
LFTAQWH
>FUSION-ENST00000521550.5:19140-ENST00000405677.5:1566|832
VEPMRSEK
>ENST00000262410.9|INDEL-92702-C-CA|1
SQDIHTFLC
>FUSION-ENST00000479188.5:2536-ENST00000400418.7:27978|57
MHPGPLTGDAPR
>ENST00000521485.5|SNV-1850-C-T|2
VTTHEVMGPKK
>FUSION-ENST00000521550.5:19140-ENST00000405677.5:1566|554
TSSQILNVSGK
>ENST00000265104.4|SNV-228005-G-A|1
VWFSENMFGPDFSFYQEYNIPK
>ENST00000372921.10|SNV-26362-G-A|2
TAFKTSYGK
>ENST00000518141.1|SNV-2434-G-T|1
LSPALPLHLNPGWKIA
>ENST00000276898.3|SNV-127201-T-C|7
KSLEYTR
>FUSION-ENST00000521550.5:19140-ENST00000405677.5:1566|827
SEKVVCLLTDVRIYR
>FUSION-ENST00000521550.5:19140-ENST00000405677.5:1566|65
FSLTLLIWTFSVCLPPLCC
>FUSION-ENST00000521550.5:19140-ENST00000405677.5:1566|909
LSRFSNTIDYQPTLSVL
>FUSION-ENST00000521550.5:19140-ENST00000405677.5:1566|936
ERVPRNR
>FUSION-ENST00000521550.5:19140-ENST00000405677.5:1566|199
MLCYVMLCYVMLCYVMLCYFR
>FUSION-ENST00000591019.5:10306-ENST00000521788.1:106896|105
VGQAGLK
>ENST00000300027.12|SNV-61196-A-T|4
ENSREDALFCKSLMYLLFSLHVSYK
>FUSION-ENST00000521550.5:19140-ENST00000405677.5:1566|697
DLPILDISYKVWSFCDWLLSLK
>ENST00000488541.1|SNV-57819-G-C|7
FSTGNEHQAKWQSFIQSRSSGF
>FUSION-ENST00000521550.5:19140-ENST00000405677.5:1566|427
WCEITQVQGSVPRDWPHFR
>FUSION-ENST00000521550.5:19140-ENST00000405677.5:1566|725
YVIARTYGNLMFNSIRN
>FUSION-ENST00000521550.5:19140-ENST00000405677.5:1566|268
TFFYLFF
>ENST00000276480.11|SNV-288788-T-C|6
YVLTDHKKDPLEVPEIK
>FUSION-ENST00000521550.5:19140-ENST00000405677.5:1566|293
GITRSKIVK
>FUSION-ENST00000479188.5:2536-ENST00000400418.7:27978|274
CLFYGGPLGCELHSPIRCC
>FUSION-ENST00000521550.5:19140-ENST00000405677.5:1566|572
MIVLLHSSLGNRVRPSFFPPK
>ENST00000264249.8|SNV-24061-G-T|3
TETRGIHFEDFVRYLGDPNHR
>ENST00000420517.6|SNV-569954-T-G|5
RTQYLSLLCER
>FUSION-ENST00000521550.5:19140-ENST00000405677.5:1566|541
LELWPNMVCRRMFHVYIR
>FUSION-ENST00000521550.5:19140-ENST00000405677.5:1566|926
ACVLYRFKVSSNFLAFK
>FUSION-ENST00000521550.5:19140-ENST00000405677.5:1566|945
GWPRCAGVREGGR
>ENST00000568444.1|SNV-69399-G-C|6
MTTSIGAEPWK
>ENST00000225719.9|SNV-241-G-A|2
LESALREAAAAGLPGLAR
>FUSION-ENST00000521550.5:19140-ENST00000405677.5:1566|169
LDGVKVR
>FUSION-ENST00000400525.6:10791-ENST00000666898.1:1349|12
MGSGRPRGRCPR
>FUSION-ENST00000521550.5:19140-ENST00000405677.5:1566|472
IQSSEVR
>FUSION-ENST00000479188.5:2536-ENST00000400418.7:27978|141
RRSRPAAR
>FUSION-ENST00000521550.5:19140-ENST00000405677.5:1566|204
LVRLVSNSRSQVICPPWPPK
>FUSION-ENST00000521550.5:19140-ENST00000405677.5:1566|887
SFPRAQT
>FUSION-ENST00000521550.5:19140-ENST00000405677.5:1566|387
LNTVHFYAQMCGVFYPDTKHPVDTK
>ENST00000372862.7|SNV-9003-A-T|3
IEFSPFGSITSAK
>FUSION-ENST00000521550.5:19140-ENST00000405677.5:1566|409
IFLDEFNK
>FUSION-ENST00000591019.5:10306-ENST00000521788.1:106896|110
QSIICLFFFFFFF
>FUSION-ENST00000621083.4:10306-ENST00000521788.1:106896|8
ENSGSTVCDCGR
>FUSION-ENST00000521550.5:19140-ENST00000405677.5:1566|383
CGVFYPDTKHPVDTK
>ENST00000606911.6|INDEL-2706-C-CTCA|3
KTVSRSIQEAPVSEDLVIR
>FUSION-ENST00000521550.5:19140-ENST00000405677.5:1566|399
SHHAHFSFLNGFFR
>FUSION-ENST00000521550.5:19140-ENST00000405677.5:1566|806
SFSCPSPSLSLNML
>ENST00000642920.2|SNV-268834-G-T|4
ERIPQQELQNQCIKANER
>FUSION-ENST00000591019.5:10306-ENST00000521788.1:106896|109
MRFCRVGQAGLK
>ENST00000451837.5|SNV-22976-T-G|1
TGTEEKLLRLR
>ENST00000258400.4|MNV-1360-TCTTCT-T|1
VSELQSTIPEHILQSTFVHVI
>FUSION-ENST00000521550.5:19140-ENST00000405677.5:1566|875
MKGGVVMD
>FUSION-ENST00000521550.5:19140-ENST00000405677.5:1566|122
ESSCLGLPK
>FUSION-ENST00000521550.5:19140-ENST00000405677.5:1566|677
MIADIFSHSLGFLFIFLLKYK
>ENST00000492380.1|SNV-26363-C-A|2
HLRPPMAR
>FUSION-ENST00000521550.5:19140-ENST00000405677.5:1566|276
MSHHALPVIMLR
>ENST00000512921.4|SNV-98493-G-A|2
QFQSQFEKLVILDYIIR
>FUSION-ENST00000591019.5:10306-ENST00000521788.1:106896|151
RSLACRPDR
>ENST00000375398.6|SNV-204430-C-T|4
SAFLASANACRRPEFK
>ENST00000573417.1|SNV-4343-C-T|2
MARPAAPALTSVLAPAPAPTP
>ENST00000482948.5|SNV-6670-A-G|2
MPGIWMPIPWPRPTLTLK
>FUSION-ENST00000521550.5:19140-ENST00000405677.5:1566|851
MHAMIYR
>ENST00000399353.5|SNV-129782-G-A|2
LAQLEQAEQERK
>FUSION-ENST00000521550.5:19140-ENST00000405677.5:1566|674
IADIFSHSLGFLFIFLLKYKCF
>ENST00000617423.4|SNV-2585-G-A|2
DIPMNPMCIYHSPEK
>ENST00000265085.10|SNV-2434-G-T|3
NFASNHIQLQKYALPSSAFAPK
>ENST00000366666.6|SNV-21828-C-T|4
SAAESEARMPFGLIK
>FUSION-ENST00000521550.5:19140-ENST00000405677.5:1566|349
PRCVGCFILTPSIQ
>ENST00000494024.1|SNV-2585-G-A|6
MCIYHSPEK
>ENST00000354452.8|SNV-313837-C-G|1
TKPGSQYYQYSSNNPRR
>FUSION-ENST00000521550.5:19140-ENST00000405677.5:1566|370
MLAHISKGNTYLY
>ENST00000372517.8|INDEL-25891-G-GA|7
HSTSSHLFRTTQIR
>FUSION-ENST00000591019.5:10306-ENST00000521788.1:106896|174
FGILCSSFFLIMKIFFFLFFSFFL
>ENST00000568444.1|SNV-69399-G-C|11
MLSKITMTTSIGAEPWKR
>FUSION-ENST00000521550.5:19140-ENST00000405677.5:1566|162
MNIPTPANFFFFRDLLCFPDWS
>FUSION-ENST00000521550.5:19140-ENST00000405677.5:1566|252
IIKGKTILMER
>ENST00000300027.12|SNV-61196-A-T|3
EDALFCKSLMYLLFSLHVSYK
>FUSION-ENST00000521550.5:19140-ENST00000405677.5:1566|4
AAWRRWPWR
>FUSION-ENST00000521550.5:19140-ENST00000405677.5:1566|52
SRFSGGLLDSLTFLGFFPFRY
>ENST00000492380.1|SNV-26363-C-A|4
KHLRPPMAR
>ENST00000368799.2|SNV-16211-G-T|2
DCSRHPGSHHEDR
>ENST00000267890.11|SNV-145160-G-A|2
DTSAGKESILPALLHKPCIPAVSR
>FUSION-ENST00000521550.5:19140-ENST00000405677.5:1566|549
MISLLLNLSK
>FUSION-ENST00000521550.5:19140-ENST00000405677.5:1566|908
FSNTIDYQPTLSVL
>FUSION-ENST00000521550.5:19140-ENST00000405677.5:1566|879
VGVLMCSAG
>FUSION-ENST00000479188.5:2536-ENST00000400418.7:27978|214
RPGPGWR
>FUSION-ENST00000521550.5:19140-ENST00000405677.5:1566|393
SYRNLTFHLGTHKK
>ENST00000313735.11|SNV-18511-A-G|6
EMFEHICRHVRYSTNNGNVR
>FUSION-ENST00000479188.5:2536-ENST00000400418.7:27978|262
HPRRGHLPPALPFLR
>FUSION-ENST00000591019.5:10306-ENST00000521788.1:106896|116
TCIFYQLCEILSNCILK
>FUSION-ENST00000521550.5:19140-ENST00000405677.5:1566|782
PGLKFFFF
>ENST00000475780.5|INDEL-5719-C-CTGGA|13
MRTWMEPTCFER
>FUSION-ENST00000521550.5:19140-ENST00000405677.5:1566|107
MPPCLANSKK
>ENST00000451837.5|SNV-22976-T-G|3
TGTEEKLLR
>ENST00000267622.8|SNV-36364-A-G|3
FGSSGQDMFR
>FUSION-ENST00000521550.5:19140-ENST00000405677.5:1566|633
QLGMVAHTSNPSTLGG
>FUSION-ENST00000521550.5:19140-ENST00000405677.5:1566|188
LCYVMLCYFRDR
>ENST00000375398.6|SNV-204430-C-T|5
VSVAQLRSAFLASANACRRPEFK
>FUSION-ENST00000591019.5:10306-ENST00000521788.1:106896|271
YLLNKCESG
>ENST00000494024.1|SNV-2585-G-A|8
MNPMCIYHSPEKKATEDEGSEQK
>ENST00000523490.1|SNV-62524-C-T|1
LQHLEVHWE
>ENST00000382114.9|SNV-26979-C-T|2
DMDAEFVDIDGK
>ENST00000493533.1|SNV-50730-C-T|4
MRPCFWRTR
>ENST00000523490.1|SNV-62524-C-T|5
MGHGHPNLCHWCGPGR
>FUSION-ENST00000521550.5:19140-ENST00000405677.5:1566|625
SQRFIPMFSSKSYSFSSYI
>ENST00000374779.3|SNV-312-C-G|3
KTISLSGCAVQMFLR
>FUSION-ENST00000591019.5:10306-ENST00000521788.1:106896|40
MYTWANSRLVSHGVFGLPQLCHLR
>FUSION-ENST00000479188.5:2536-ENST00000400418.7:27978|293
IVGPDLPGLADAHDGGL
>ENST00000333845.11|MNV-2571-GC-G|1
TSITLCSHHCFNTAGSFTCGCPMT
>ENST00000633794.1|SNV-99363-A-G|2
LRALFFKK
>FUSION-ENST00000521550.5:19140-ENST00000405677.5:1566|853
MRMHAMIYRAYK
>ENST00000494024.1|SNV-2585-G-A|5
CIYHSPEK
>FUSION-ENST00000521550.5:19140-ENST00000405677.5:1566|874
KGGVVMD
>FUSION-ENST00000521550.5:19140-ENST00000405677.5:1566|367
ASLGIIIYICNLPQSTYATFYHFK
>FUSION-ENST00000521550.5:19140-ENST00000405677.5:1566|484
MLFGVFKLLGCMFH
>ENST00000494024.1|SNV-2585-G-A|1
CIYHSPEKKATEDEGSEQK
>ENST00000369870.7|SNV-3645-C-A|2
ATGSTKTSSR
>FUSION-ENST00000521550.5:19140-ENST00000405677.5:1566|654
NILILPHSC
>FUSION-ENST00000591019.5:10306-ENST00000521788.1:106896|232
MSYSSYRSNECSL
>ENST00000475780.5|INDEL-5719-C-CTGGA|8
TWMEPTCFERSDDIGGLWK
>FUSION-ENST00000521550.5:19140-ENST00000405677.5:1566|601
CVAQAGLKFLGSR
>FUSION-ENST00000521550.5:19140-ENST00000405677.5:1566|313
MSHRARPR
>FUSION-ENST00000521550.5:19140-ENST00000405677.5:1566|682
FSRFIHVVACISTSFLFILNK
>ENST00000455725.6|SNV-6693-C-G|5
HKDAYEVILDGVK
>ENST00000483502.2|SNV-188262-C-T|2
CDQGAGYR
>FUSION-ENST00000521550.5:19140-ENST00000405677.5:1566|942
LTAQSVGTALPR
>ENST00000296824.4|SNV-12586-A-G|3
QSIYCSLFLPR
>ENST00000267890.11|SNV-145160-G-A|1
ESILPALLHKPCIPAVSR
>FUSION-ENST00000521550.5:19140-ENST00000405677.5:1566|579
IVLLHSSLGNR
>ENST00000249883.9|SNV-4580-G-A|2
APSHISSSHSFPQLAR
>FUSION-ENST00000521550.5:19140-ENST00000405677.5:1566|462
IWVLISRLGEIRHADTLK
>ENST00000297814.7|SNV-5940-T-A|1
EALQNHQVCVRVIPNSQQVIIGRDR
>FUSION-ENST00000521550.5:19140-ENST00000405677.5:1566|530
IMCILLFLR
>ENST00000473963.1|SNV-14482-C-G|8
TSTPINNIFGCIEGRSEPGFRAR
>FUSION-ENST00000591019.5:10306-ENST00000521788.1:106896|164
WNLSSPNHLPRPHPWKNYLP
>FUSION-ENST00000479188.5:2536-ENST00000400418.7:27978|156
RRPPTAPPSPERPR
>ENST00000374126.9|SNV-172946-C-T|5
AGMCLRCSACALNLVVQSVLSK
>ENST00000568444.1|SNV-69399-G-C|2
MTTSIGAEPWKRAR
>ENST00000647531.1|SNV-4575-C-T|2
FVPDFWKNFFR
>FUSION-ENST00000521550.5:19140-ENST00000405677.5:1566|746
TGVSHHAR
>ENST00000493533.1|SNV-50730-C-T|6
FLEDQGGWELMEQVESHHR
>FUSION-ENST00000521550.5:19140-ENST00000405677.5:1566|735
YQYFIPIYFE
>ENST00000533898.5|INDEL-13377-C-CA|2
MFVGSQATNYGEDLTKKS
>FUSION-ENST00000479188.5:2536-ENST00000400418.7:27978|209
GAAPPLRRAPR
>ENST00000492380.1|SNV-26363-C-A|5
LKKHLRPPMAR
>ENST00000535264.5|MNV-13725-GAGA-G|3
RMAVERELEVDAVR
>FUSION-ENST00000591019.5:10306-ENST00000521788.1:106896|97
MKKLFCNYK
>ENST00000530267.5|SNV-24983-T-G|2
DEDEGSPGGCNPAGGNGGDCHR
>FUSION-ENST00000521550.5:19140-ENST00000405677.5:1566|868
NFLLYVLGLE
>ENST00000470105.1|SNV-172946-C-T|7
MCLRCSACALNLVVQSVLSK
>ENST00000493796.5|SNV-5039-G-A|7
ELIGKPKPYYEIGEQVDYK
>FUSION-ENST00000521550.5:19140-ENST00000405677.5:1566|421
MKRWIEQDMDIIK
>ENST00000263268.11|SNV-89104-G-A|2
YLFVVDHLIALDAAEEFFKLAR
>FUSION-ENST00000521550.5:19140-ENST00000405677.5:1566|364
MTRYISCYSTVSLPSLFK
>ENST00000296824.4|SNV-12586-A-G|4
EFEAVLTERQSIYCSLFLPRSK
>FUSION-ENST00000479188.5:2536-ENST00000400418.7:27978|216
MGAARRPGPGWRGAAPPLR
>FUSION-ENST00000521550.5:19140-ENST00000405677.5:1566|88
MLCYVMLF
>ENST00000374155.7|SNV-40668-G-A|3
QGSGGSSILGEPWVLQRHATK
>FUSION-ENST00000479188.5:2536-ENST00000400418.7:27978|195
ELRSVGDIEQELERCK
>ENST00000420517.6|SNV-569954-T-G|3
TQYLSLLCER
>FUSION-ENST00000521550.5:19140-ENST00000405677.5:1566|513
MISFFDLLAV
>FUSION-ENST00000479188.5:2536-ENST00000400418.7:27978|231
SPRPSPRRAPPR
>FUSION-ENST00000479188.5:2536-ENST00000400418.7:27978|172
MGLPARGAGPRR
>ENST00000508628.6|SNV-86874-C-T|1
YVDLGLGIHRVKCR
>ENST00000223051.8|SNV-14482-C-G|2
TFSSMVSNGFRAR
>FUSION-ENST00000591019.5:10306-ENST00000521788.1:106896|115
LKPLSHSLHPAFSSPIPVR
>FUSION-ENST00000591019.5:10306-ENST00000521788.1:106896|99
IVSRLHEVN
>FUSION-ENST00000521550.5:19140-ENST00000405677.5:1566|324
DFGSLQPPPPGFKQFSASAS
>ENST00000557896.1|SNV-367581-C-T|5
QDVPATAELVTRSPKGR
>FUSION-ENST00000521550.5:19140-ENST00000405677.5:1566|405
IFLDEFNKVCVACRV
>FUSION-ENST00000479188.5:2536-ENST00000400418.7:27978|236
SPAHNSGAR
>FUSION-ENST00000479188.5:2536-ENST00000400418.7:27978|52
HPGPLTGDAPRRAAAASTATTR
>ENST00000432129.1|MNV-2571-GC-G|1
HCHVGSFTCGCPMT
>FUSION-ENST00000479188.5:2536-ENST00000400418.7:27978|14
SAISGTGTAR
>FUSION-ENST00000541342.2:19140-ENST00000405677.5:1566|4
RVSEHFWESGRQPGGGGHGG
>ENST00000276898.3|SNV-127201-T-C|13
VLACYNINDRQEELRVYSR
>ENST00000483502.2|SNV-188262-C-T|1
CDQGAGYREST
>FUSION-ENST00000521550.5:19140-ENST00000405677.5:1566|892
SYIEVNYIDDFQIYIR
>FUSION-ENST00000606221.1:749-ENST00000656150.1:58480|3
GGGGSLCLFNWRHRPGSWKGVVK
>FUSION-ENST00000521550.5:19140-ENST00000405677.5:1566|545
MISLLLNLSKLELWPNMVCRR
>FUSION-ENST00000521550.5:19140-ENST00000405677.5:1566|923
VSSNFLAFK
>ENST00000416614.7|SNV-251-C-T|5
TRHDVGLLGVSR
>ENST00000309964.8|SNV-87655-A-G|2
SQLEFCCHMLR
>FUSION-ENST00000591019.5:10306-ENST00000521788.1:106896|265
VYVIKYFPEVIQLIVR
>ENST00000340381.11|SNV-8108-A-G|1
VKQLAAFAPREEGR
>FUSION-ENST00000521550.5:19140-ENST00000405677.5:1566|688
VWSFCDWLLSLK
>FUSION-ENST00000579456.5:31628-ENST00000489824.1:17516|2
QKWLLLTGISAQVTF
>ENST00000341552.10|SNV-10353-G-A|1
VQATCWYGAGSRQRSSIQLQAVAK
>ENST00000647059.1|SNV-78280-C-T|1
FLQEHEETPSRPEKYYFQMQR
>ENST00000342992.10|SNV-264536-C-T|3
GRPTLEITWSR
>FUSION-ENST00000591019.5:10306-ENST00000521788.1:106896|42
MYTWANSR
>ENST00000606911.6|INDEL-2706-C-CTCA|1
TVSRSIQEAPVSEDLVIRLR
>FUSION-ENST00000591019.5:10306-ENST00000521788.1:106896|261
MLLNTFPKLFN
>FUSION-ENST00000521550.5:19140-ENST00000405677.5:1566|429
LSTWRWCEITQVQGSVPRDWPHFR
>FUSION-ENST00000521550.5:19140-ENST00000405677.5:1566|212
MRHHAWLILYF
>ENST00000342992.10|SNV-264536-C-T|4
IHIPFKGRPTLEITWSREEGEFTDK
>FUSION-ENST00000521550.5:19140-ENST00000405677.5:1566|270
MMTFFYLFF
>FUSION-ENST00000521550.5:19140-ENST00000405677.5:1566|403
MKSQSAGIIGMSHHAHFSFLNGFFR
>FUSION-ENST00000470586.5:74949-ENST00000325157.7:149581|2
TWTTSRRPPPSTPPPLASSSFNCF
>FUSION-ENST00000591019.5:10306-ENST00000521788.1:106896|78
AISLISSYVHMG
>FUSION-ENST00000521550.5:19140-ENST00000405677.5:1566|31
MPDFGGLVVCLYPLVFGVC
>FUSION-ENST00000521550.5:19140-ENST00000405677.5:1566|666
MSAFILVPYCFNYCNLAVLKLEV
>ENST00000284548.16|SNV-8592-G-A|1
CVSRGGRIAYQLSVQGLAR
>FUSION-ENST00000591019.5:10306-ENST00000521788.1:106896|77
GLLVLRTLHLLI
>ENST00000397272.7|SNV-12179-C-T|3
GLCLHKDYVAGREFVVWK
>ENST00000469843.1|MNV-135755-TGCAGCAGCA-T|3
RLQQQQQLAQMKVKPEASTLGAPC
>FUSION-ENST00000521550.5:19140-ENST00000405677.5:1566|831
VEPMRSEKVVCLLTDVR
>ENST00000211936.10|SNV-20222-C-A|2
YCKCNECGK
>ENST00000372862.7|SNV-9003-A-T|2
IEFSPFGSITSAKVMLEDGR
>FUSION-ENST00000521550.5:19140-ENST00000405677.5:1566|489
MVCLGWISLDFMLFGVFK
>ENST00000489171.5|SNV-32553-T-G|6
MPVLDSFVEKVKEEEER
>FUSION-ENST00000521550.5:19140-ENST00000405677.5:1566|71
GLVKIWPLVYLSCR
>FUSION-ENST00000521550.5:19140-ENST00000405677.5:1566|578
IVLLHSSLGNRVRPSPFFFFFFFLK
>FUSION-ENST00000591019.5:10306-ENST00000521788.1:106896|249
MDFTVEDLKNCTDEF
>ENST00000351388.8|SNV-467-G-C|2
AHRLHHLAFDTYQEFNLELLR
>ENST00000286827.7|SNV-293477-A-G|1
QHSYTSNGPAFMETASFKKK
>FUSION-ENST00000521550.5:19140-ENST00000405677.5:1566|459
HADTLKGEDSSIYEIPK
>FUSION-ENST00000521550.5:19140-ENST00000405677.5:1566|553
TSSQILNVSGKS
>FUSION-ENST00000521550.5:19140-ENST00000405677.5:1566|16
GVGIQNAHPFQEK
>FUSION-ENST00000521550.5:19140-ENST00000405677.5:1566|661
KCYLTVIWFAVP
>ENST00000488541.1|SNV-57819-G-C|9
FSTGNEHQAKWQSFIQSR
>FUSION-ENST00000521550.5:19140-ENST00000405677.5:1566|417
WIEQDMDIIK
>ENST00000548372.5|MNV-18750-CTG-C|16
GLVIVNYPLPPGGCDHR
>ENST00000276898.3|SNV-127201-T-C|14
MVLACYNINDRQEELRVYSR
>FUSION-ENST00000479188.5:2536-ENST00000400418.7:27978|9
METQHILPNYLHLVAGEYFHDK
>FUSION-ENST00000521550.5:19140-ENST00000405677.5:1566|621
FSSKSYSFSSYI
>FUSION-ENST00000521550.5:19140-ENST00000405677.5:1566|778
MQSTHLGLSKC
>FUSION-ENST00000521550.5:19140-ENST00000405677.5:1566|265
WTNTVTK
>FUSION-ENST00000521550.5:19140-ENST00000405677.5:1566|456
GEDSSIYEIPKCWDYR
>ENST00000382114.9|SNV-26979-C-T|1
DMDAEFVDIDGKSHLILSSR
>ENST00000226382.4|SNV-2524-A-G|3
SDSSRDDEGK
>FUSION-ENST00000591019.5:10306-ENST00000521788.1:106896|183
MFLKIGLVFCVVVFFLL
>ENST00000521485.5|SNV-1850-C-T|4
AVCKVTTHEVMGPKK
>ENST00000359758.9|SNV-816-G-A|1
LLPSVTSLLLVALLFPESSQAR
>ENST00000491720.5|SNV-28872-T-A|5
PSPFRSSALMGK
>FUSION-ENST00000521550.5:19140-ENST00000405677.5:1566|123
MESSCLGLPK
>FUSION-ENST00000521550.5:19140-ENST00000405677.5:1566|161
NIPTPANFFFFRDLLCFPDWS
>FUSION-ENST00000496729.2:10791-ENST00000666898.1:1349|1
ISWWSAGDLVAWLVPRRLL
>ENST00000375398.6|SNV-204430-C-T|3
SAFLASANACRRPEFKSR
>ENST00000267622.8|SNV-36364-A-G|5
LSTRFGSSGQDMFR
>FUSION-ENST00000521550.5:19140-ENST00000405677.5:1566|384
MCGVFYPDTKHPVDTK
>ENST00000521485.5|SNV-1850-C-T|3
VTTHEVMGPK
>FUSION-ENST00000521550.5:19140-ENST00000405677.5:1566|662
MKCYLTVIWFAVP
>FUSION-ENST00000521550.5:19140-ENST00000405677.5:1566|917
FLKSKHR
>ENST00000313735.11|SNV-18511-A-G|1
YSTNNGNVRSAITVFPQRSDGK
>FUSION-ENST00000479188.5:2536-ENST00000400418.7:27978|112
VRPGPGPPAGPGQPR
>ENST00000286827.7|SNV-293477-A-G|3
QHSYTSNGPAFMETASFK
>ENST00000455725.6|SNV-6693-C-G|6
ENGIGKHKDAYEVILDGVK
>FUSION-ENST00000400525.6:10791-ENST00000666898.1:1349|2
GGAHAGVSTYRPLGLVLLR
>FUSION-ENST00000479188.5:2536-ENST00000400418.7:27978|133
SQRPPTEPTR
>ENST00000311936.8|SNV-5587-G-A|1
LVVVGADGVGK
>FUSION-ENST00000521550.5:19140-ENST00000405677.5:1566|826
VVCLLTDVR
>FUSION-ENST00000479188.5:2536-ENST00000400418.7:27978|252
LAELSVR
>FUSION-ENST00000521550.5:19140-ENST00000405677.5:1566|382
MCGVFYPDTKHPVDTKWVSYNLIQF
>FUSION-ENST00000521550.5:19140-ENST00000405677.5:1566|49
MFLALLSGCSLCEDLETFK
>ENST00000372517.8|INDEL-25891-G-GA|1
GINCPQARRERPC
>FUSION-ENST00000521550.5:19140-ENST00000405677.5:1566|467
QGFLLLSSAKIWVLISR
>FUSION-ENST00000621083.4:10306-ENST00000521788.1:106896|9
QPNSSGPRENSGSTVCDCGRYR
>FUSION-ENST00000521550.5:19140-ENST00000405677.5:1566|707
KKPHSYY
>ENST00000394886.7|SNV-6670-A-G|3
DMDAYTLAK
>FUSION-ENST00000521550.5:19140-ENST00000405677.5:1566|358
HEQVEGRWR
>FUSION-ENST00000521550.5:19140-ENST00000405677.5:1566|935
VPRNRCLNGV
>FUSION-ENST00000521550.5:19140-ENST00000405677.5:1566|164
MNIPTPANFFFFR
>FUSION-ENST00000591019.5:10306-ENST00000521788.1:106896|258
YFPEVIQLIVRGGFGIEPK
>FUSION-ENST00000591019.5:10306-ENST00000521788.1:106896|267
LGRVYVIK
>FUSION-ENST00000489712.6:61200-ENST00000621598.1:174|4
MLTICFRYVFISSVK
>ENST00000380283.5|SNV-13613-G-C|1
LNQVEKLLKTIISMPCK
>FUSION-ENST00000521550.5:19140-ENST00000405677.5:1566|556
MARTSSQILNVSGKS
>FUSION-ENST00000472129.3:31628-ENST00000489824.1:17516|20
IFLLQCRVS
>ENST00000523490.1|SNV-62524-C-T|3
MGHGHPNLCHWCGPGRLQHLEVHWE
>FUSION-ENST00000521550.5:19140-ENST00000405677.5:1566|166
ERFLWCVVLET
>FUSION-ENST00000521550.5:19140-ENST00000405677.5:1566|703
LLFSFIDNKIYPFK
>FUSION-ENST00000621083.4:10306-ENST00000521788.1:106896|18
DDDTFHPCHAYYEK
>FUSION-ENST00000521550.5:19140-ENST00000405677.5:1566|680
FFIAWTYCI
>ENST00000237163.9|SNV-89576-C-G|2
LPQVPTLHSQVFVFFR
>FUSION-ENST00000400525.6:10791-ENST00000666898.1:1349|11
GRCPRGR
>ENST00000251879.10|SNV-127201-T-C|2
QEELRVYSRTSNLDNAFAHVTK
>FUSION-ENST00000479188.5:2536-ENST00000400418.7:27978|281
LLLSEDCCEFCQREQLLSRNMR
>FUSION-ENST00000521550.5:19140-ENST00000405677.5:1566|275
SHHALPVIMLR
>ENST00000616979.4|SNV-3708-A-C|3
FAELGAELMNTLRDFR
>FUSION-ENST00000521550.5:19140-ENST00000405677.5:1566|350
MPRCVGCFILTPSIQ
>ENST00000359758.9|SNV-816-G-A|2
QRLLPSVTSLLLVALLFPESSQAR
>ENST00000625716.2|SNV-313837-C-G|3
VATSRVSLEVTWIWATQEPFRAP
>FUSION-ENST00000479188.5:2536-ENST00000400418.7:27978|178
IYLQTLLAKEK
>FUSION-ENST00000479188.5:2536-ENST00000400418.7:27978|97
SGPTSSGSAR
>FUSION-ENST00000591019.5:10306-ENST00000521788.1:106896|82
MWLYLSECRAISLISSYVHMG
>FUSION-ENST00000621083.4:10306-ENST00000521788.1:106896|19
GLSCLPAGDFPSLGDR
>FUSION-ENST00000521550.5:19140-ENST00000405677.5:1566|5
TLLGIRKAAWR
>FUSION-ENST00000521550.5:19140-ENST00000405677.5:1566|96
FSCLSLPSSWDYRHAPPR
>ENST00000643068.1|SNV-3109-C-T|8
RESLTLWCYR
>ENST00000399353.5|SNV-129782-G-A|5
EQERLAQLEQAEQER
>ENST00000481974.1|SNV-220381-G-A|5
QVLQEGPHR
>ENST00000323322.10|SNV-467-G-C|1
LHHLAFDTYQEFEEAYIPKEQK
>FUSION-ENST00000521550.5:19140-ENST00000405677.5:1566|143
LVRLVLTPDFVIRPPWPPRVLGLQA
>FUSION-ENST00000521550.5:19140-ENST00000405677.5:1566|446
LDFSLRYP
>ENST00000566895.5|SNV-61196-A-T|2
MYLLFSLHVSYKSPVILLR
>ENST00000477592.2|SNV-13613-G-C|4
EAHDIETRLNQVEK
>FUSION-ENST00000521550.5:19140-ENST00000405677.5:1566|332
ESRSITHAR
>FUSION-ENST00000521550.5:19140-ENST00000405677.5:1566|918
YVCLIVKRFLK
>FUSION-ENST00000521550.5:19140-ENST00000405677.5:1566|884
MDEETEAQQR
>FUSION-ENST00000506640.2:35341-ENST00000388975.4:66663|4
LVNPGRETDWATCYSAAGQVR
>FUSION-ENST00000591019.5:10306-ENST00000521788.1:106896|230
MLIIEMHYPIQ
>FUSION-ENST00000591019.5:10306-ENST00000521788.1:106896|240
ICHILVIEVMNAHYR
>FUSION-ENST00000521550.5:19140-ENST00000405677.5:1566|149
RLSRFSLLSSWDHR
>ENST00000568444.1|SNV-69399-G-C|7
ITMTTSIGAEPWKRAR
>FUSION-ENST00000521550.5:19140-ENST00000405677.5:1566|927
MACVLYRFKVSSNFLAFK
>ENST00000488541.1|SNV-57819-G-C|4
MNTRQSGKASSSLGLQDFDLLR
>ENST00000604689.1|SNV-11047-C-G|5
NTLILRNRIWTWHICFK
>ENST00000520464.1|SNV-30207-T-G|3
PFEATPLRNK
>ENST00000589487.5|SNV-173448-A-C|1
YTFHFNNFFLYWRPGRF
>ENST00000219611.7|SNV-19971-G-A|5
GAPQGSGWAR
>FUSION-ENST00000591019.5:10306-ENST00000521788.1:106896|259
YFPEVIQLIVR
>FUSION-ENST00000591019.5:10306-ENST00000521788.1:106896|92
KLFCNYKR
>ENST00000637239.2|SNV-313837-C-G|11
VATSRVSLEVTWIWATQEPFR
>FUSION-ENST00000400525.6:10791-ENST00000666898.1:1349|4
RWPGCPR
>ENST00000247815.9|SNV-2497-A-G|1
FLTWVREVSNYKNLNFENLR
>FUSION-ENST00000521550.5:19140-ENST00000405677.5:1566|638
MSNKSLPKPR
>FUSION-ENST00000479188.5:2536-ENST00000400418.7:27978|224
GPWGPPGARGR
>FUSION-ENST00000521550.5:19140-ENST00000405677.5:1566|48
FLALLSGCSLCEDLETFK
>FUSION-ENST00000521550.5:19140-ENST00000405677.5:1566|615
LSLYKKHK
>ENST00000590151.5|SNV-58790-A-T|5
MFSKAFDSGIIPMVFVNK
>ENST00000261426.9|SNV-17987-A-C|1
SCRLVLSSVSDYFAAMFTNDVREAR
>FUSION-ENST00000479188.5:2536-ENST00000400418.7:27978|56
HPGPLTGDAPR
>ENST00000475837.1|SNV-88332-G-A|4
MKENPYEDIELHGHCLGKK
>FUSION-ENST00000522900.5:19140-ENST00000405677.5:1566|11
YRQPLVR
>FUSION-ENST00000521550.5:19140-ENST00000405677.5:1566|894
LSASHNHHLTLSPPGPNSFS
>ENST00000219611.7|SNV-19971-G-A|4
GAPQGSGWARASR
>ENST00000414441.5|SNV-4752-C-T|1
GFQRPVYLFHKARFPSH
>ENST00000411860.5|SNV-7659-G-T|4
AFHCPKDSPMNPSHK
>FUSION-ENST00000400518.5:10791-ENST00000666898.1:1349|3
DYDLLVVGGGSGGLACAKEAIMR
>ENST00000542306.5|SNV-92564-G-A|2
APPCTAYPAPMR
>ENST00000625716.2|SNV-313837-C-G|1
VSLEVTWIWATQEPFRAP
>ENST00000264651.3|SNV-93-G-T|1
SGGSSSARVSAGGSSFSSGSR
>ENST00000251879.10|SNV-127201-T-C|3
QEELRVYSR
>FUSION-ENST00000591019.5:10306-ENST00000521788.1:106896|31
MTFPRRSR
>FUSION-ENST00000521550.5:19140-ENST00000405677.5:1566|591
PVVPATR
>ENST00000286827.7|SNV-293477-A-G|4
RQHSYTSNGPAFMETASFKK
>FUSION-ENST00000506640.2:35341-ENST00000388975.4:66663|7
MLFSCRTSSSILK
>FUSION-ENST00000521550.5:19140-ENST00000405677.5:1566|440
LARLVLNSWPR
>FUSION-ENST00000479188.5:2536-ENST00000400418.7:27978|286
PTMVASDTTTGQCR
>FUSION-ENST00000521550.5:19140-ENST00000405677.5:1566|531
FHVYIRIMCILLFLR
>ENST00000350210.6|MNV-3655-AC-A|7
LCPHRPTIPQSIPAAQKQMHR
>FUSION-ENST00000541342.2:19140-ENST00000405677.5:1566|7
MAQVWRRVSEHFWESGR
>ENST00000448987.2|SNV-3109-C-T|4
MRRESLTLWCY
>ENST00000470105.1|SNV-172946-C-T|6
CLRCSACALNLVVQSVLSK
>ENST00000277517.2|SNV-1270-T-C|6
VIGADTKRNCHLNENTEK
>ENST00000308488.10|SNV-120226-G-C|6
KRGEGEDEVEEESTPLQK
>FUSION-ENST00000479188.5:2536-ENST00000400418.7:27978|88
ASPGRTPR
>FUSION-ENST00000521550.5:19140-ENST00000405677.5:1566|449
QHFTTSNELQKLDFSLR
>ENST00000455117.6|SNV-15209-G-A|4
ACEGEATQPGH
>FUSION-ENST00000521550.5:19140-ENST00000405677.5:1566|897
MTFRSILDLSLELK
>ENST00000395442.5|SNV-1818607-A-G|6
GLADKRGIVDLEGEEWQGR
>ENST00000528616.4|SNV-320-A-G|1
CYIFIALLLTEFYMLAAMAYDR
>ENST00000440314.7|SNV-145463-C-T|2
RWLSSVEEAVGDWVPVLLLGNK
>FUSION-ENST00000521550.5:19140-ENST00000405677.5:1566|420
KRWIEQDMDIIK
>FUSION-ENST00000521550.5:19140-ENST00000405677.5:1566|895
SILDLSLELK
>FUSION-ENST00000521550.5:19140-ENST00000405677.5:1566|775
MSSTLHRVPHLR
>FUSION-ENST00000521550.5:19140-ENST00000405677.5:1566|153
LCYVILETESCCVAQASELWR
>FUSION-ENST00000521550.5:19140-ENST00000405677.5:1566|328
SITHARVQLRDFGSLQPPPPGFK
>FUSION-ENST00000521550.5:19140-ENST00000405677.5:1566|193
MLCYVMLCYVMLCYFRDR
>ENST00000488541.1|SNV-57819-G-C|11
FSTGNEHQAK
>FUSION-ENST00000521550.5:19140-ENST00000405677.5:1566|622
MFSSKSYSFSSYI
>FUSION-ENST00000521550.5:19140-ENST00000405677.5:1566|377
PPHLANFCIFCR
>FUSION-ENST00000521550.5:19140-ENST00000405677.5:1566|53
MSRFSGGLLDSLTFLGFFPFRY
>ENST00000512921.4|SNV-98493-G-A|6
FEADPLPENIRKQFQSQFEK
>ENST00000372476.8|SNV-4297-A-T|1
GVTAVLSARVHKEK
>FUSION-ENST00000591019.5:10306-ENST00000521788.1:106896|153
SVFFFFLKRSLACRPDR
>FUSION-ENST00000591019.5:10306-ENST00000521788.1:106896|146
SAVAPSR
>ENST00000455117.6|SNV-15209-G-A|6
LFHKEAYSRACEGEATQPGH
>ENST00000266718.5|SNV-2871-A-G|1
QLRKLHINHNNLTESVGPLPK
>FUSION-ENST00000521550.5:19140-ENST00000405677.5:1566|505
SHVAWPIIFA
>ENST00000644288.1|SNV-158183-G-T|11
LNNKVGNFKFIYVYVISEEEAAPK
>FUSION-ENST00000521550.5:19140-ENST00000405677.5:1566|525
CILLFLRVGGCLHGFCQECSC
>ENST00000295797.5|SNV-57819-G-C|2
QSGKASSSLGLQDFDLLR
>ENST00000548372.5|MNV-18750-CTG-C|8
APALTAGQHAGR
>ENST00000313735.11|SNV-18511-A-G|3
YSTNNGNVR
>FUSION-ENST00000479188.5:2536-ENST00000400418.7:27978|220
AGEAPRR
>FUSION-ENST00000521550.5:19140-ENST00000405677.5:1566|842
HSINVGDNESN
>FUSION-ENST00000522900.5:19140-ENST00000405677.5:1566|8
SSSILPESHF
>ENST00000372862.7|SNV-9003-A-T|4
LRIEFSPFGSITSAKVMLEDGR
>ENST00000493796.5|SNV-5039-G-A|3
ELIGKPKPYYEIGEQVDYKCKK
>ENST00000366666.6|SNV-21828-C-T|1
MPFGLIKGHAYSVTGIDQVSFRGQR
>ENST00000488541.1|SNV-57819-G-C|5
NTRQSGK
>FUSION-ENST00000521550.5:19140-ENST00000405677.5:1566|470
MQGFLLLSSAK
>FUSION-ENST00000479188.5:2536-ENST00000400418.7:27978|174
MGLPARGAGPR
>ENST00000533423.5|SNV-4015-C-T|4
LVAEKLNISWNHIRLQR
>ENST00000585906.5|INDEL-56624-T-TT|4
MVVLEEGFFQSPAHINLLKEMK
>ENST00000395442.5|SNV-1818607-A-G|3
GIVDLEGEEWQGR
>ENST00000400566.6|SNV-158183-G-T|4
VGNFKFIYVYVISEEEAAPKK
>FUSION-ENST00000521550.5:19140-ENST00000405677.5:1566|728
MPKYVIARTYGNLMFNSIR
>ENST00000509622.5|SNV-9254-T-C|1
QMLIHHYLCLLTK
>ENST00000454842.2|SNV-82861-A-C|1
SSVQALYNLQEKRPY
>ENST00000568444.1|SNV-69399-G-C|16
MATPMLSKITMTTSIGAEPWKR
>ENST00000583804.2|SNV-24378-G-A|2
SKDPTFSPAPWRW
>ENST00000649031.1|SNV-645-A-G|2
YVDTAGPAAEEFSSR
>ENST00000535264.5|MNV-13725-GAGA-G|1
ELEVDAVR
>ENST00000465294.5|SNV-14482-C-G|5
MVSNGFR
>ENST00000533746.1|SNV-764000-C-T|1
ATPCLGRDRQASR
>FUSION-ENST00000521550.5:19140-ENST00000405677.5:1566|288
ISFIFSP
>ENST00000276898.3|SNV-127201-T-C|3
EHQIWTMPLLMSPK
>ENST00000292246.8|SNV-111185-C-G|5
SLLRRLLTSGIVIQVFPLHDSEAVK
>FUSION-ENST00000521550.5:19140-ENST00000405677.5:1566|68
IWPLVYLSCR
>FUSION-ENST00000479188.5:2536-ENST00000400418.7:27978|145
RARSQRPPTEPTR
>ENST00000470105.1|SNV-172946-C-T|4
CLRCSACALNLVVQSVLSKR
>ENST00000537823.1|SNV-39347-G-A|1
NYQLMMLQSCSGPTCRTP
>ENST00000548372.5|MNV-18750-CTG-C|7
APALTAGQHAGRWGLLAPQSER
>FUSION-ENST00000521550.5:19140-ENST00000405677.5:1566|584
GLLEPRR
>ENST00000642920.2|SNV-268834-G-T|5
ERIPQQELQNQCIK
>FUSION-ENST00000521550.5:19140-ENST00000405677.5:1566|181
DRVLLCCPGFR
>ENST00000489171.5|SNV-32553-T-G|10
FEMPVLDSFVEKVK
>ENST00000493533.1|SNV-50730-C-T|5
MRPCFWR
>ENST00000392955.7|SNV-220381-G-A|1
KVLTGEYISKDGAPYCEK
>FUSION-ENST00000521550.5:19140-ENST00000405677.5:1566|535
VYNSLYMLLDSVC
>ENST00000440314.7|SNV-145463-C-T|1
WLSSVEEAVGDWVPVLLLGNK
>FUSION-ENST00000621083.4:10306-ENST00000521788.1:106896|28
FQVTKGKK
>FUSION-ENST00000521550.5:19140-ENST00000405677.5:1566|266
MWTNTVTK
>ENST00000470876.1|SNV-41831-G-A|4
HLHPVFHAFLRHSIPCHMR
>FUSION-ENST00000506640.2:35341-ENST00000388975.4:66663|6
LFSCRTSSSILK
>ENST00000277517.2|SNV-1270-T-C|1
NCHLNENTEKGLLHRAFSVVLFNTK
>FUSION-ENST00000521550.5:19140-ENST00000405677.5:1566|736
MYQYFIPIYFE
>ENST00000494024.1|SNV-2585-G-A|12
MNPMCIYHSPEK
>ENST00000264501.8|SNV-67224-C-T|1
VHGCLPVHGTTDGPECPTAFLER
>FUSION-ENST00000521550.5:19140-ENST00000405677.5:1566|138
MSVSSEMIEGSRIQDSFYFSFFK
>ENST00000614908.4|SNV-118752-A-G|1
STPPKSPQ
>ENST00000371237.9|SNV-20149-A-G|5
LKPRSLVLHYEFLQR
>ENST00000475780.5|INDEL-5719-C-CTGGA|1
EPTCFERSDDIGGLWKFTESSK
>ENST00000585906.5|INDEL-56624-T-TT|5
VVLEEGFFQSPAHINLLK
>ENST00000323011.7|SNV-93597-C-T|4
ELDFEAKTSYTLWIEAANK
>ENST00000532942.5|INDEL-292060-C-CA|1
EEILENWNMFVGSQATNYGEDLTKK
>ENST00000350210.6|MNV-3655-AC-A|9
NLSRLCPHRPTIPQSIPAAQKQMHR
>FUSION-ENST00000621083.4:10306-ENST00000521788.1:106896|30
MTKFQVTKGK
>FUSION-ENST00000489712.6:61200-ENST00000621598.1:174|7
MFQVCLYQQCENGRMH
>FUSION-ENST00000521550.5:19140-ENST00000405677.5:1566|888
SYIEVNYIDDFQIYIRSFPRAQT
>ENST00000265403.12|SNV-10465-A-T|2
FDGNKPDALGLNSR
>ENST00000454842.2|SNV-82861-A-C|2
MSSVQALYNLQEKRPY
>FUSION-ENST00000621083.4:10306-ENST00000521788.1:106896|14
AQPIRKQPNSSGPR
>ENST00000262995.8|SNV-120979-C-T|1
TDSQIIGDFATRRK
>FUSION-ENST00000400525.6:10791-ENST00000666898.1:1349|7
GVLVRVSAR
>FUSION-ENST00000479188.5:2536-ENST00000400418.7:27978|30
AVAGPLGRPWSTSPTRASTSGA
>ENST00000483502.2|SNV-188262-C-T|8
PGVEPGCAGHCSTYGHLCRNGGR
>FUSION-ENST00000591019.5:10306-ENST00000521788.1:106896|192
KLKLLIIK
>ENST00000644288.1|SNV-158183-G-T|3
CMSSQKR
>FUSION-ENST00000521550.5:19140-ENST00000405677.5:1566|520
MFGINHRCTLSLSFSL
>ENST00000590151.5|SNV-58790-A-T|1
AFDSGIIPMVFVNKMKK
>ENST00000410108.5|SNV-1424-G-A|1
NKRMADSLASK
>FUSION-ENST00000521550.5:19140-ENST00000405677.5:1566|250
GKTILMERLVK
>FUSION-ENST00000521550.5:19140-ENST00000405677.5:1566|148
LSRFSLLSSWDHR
>FUSION-ENST00000521550.5:19140-ENST00000405677.5:1566|846
MIYRAYK
>FUSION-ENST00000521550.5:19140-ENST00000405677.5:1566|669
LLHVSVLHSYLF
>FUSION-ENST00000521550.5:19140-ENST00000405677.5:1566|924
FKVSSNFLAFKYVCLIVK
>FUSION-ENST00000521550.5:19140-ENST00000405677.5:1566|560
IPCCLSVEMNLLLPI
>FUSION-ENST00000521550.5:19140-ENST00000405677.5:1566|362
VRHEQVEGR
>ENST00000297668.10|SNV-188262-C-T|1
ATVMPGVEPGCAGHCSTYGHLCR
>ENST00000568444.1|SNV-69399-G-C|4
MTTSIGAEPWKR
>ENST00000361328.7|SNV-18848-C-T|2
SSHPPGTCPFYEELEALVRAWTAIR
>FUSION-ENST00000521550.5:19140-ENST00000405677.5:1566|105
MPPCLANSKKNL
>FUSION-ENST00000521550.5:19140-ENST00000405677.5:1566|423
MNSQMKRWIEQDMDIIK
>ENST00000617923.4|SNV-15834-G-A|5
MGTEKQSPSGETHK
>FUSION-ENST00000479188.5:2536-ENST00000400418.7:27978|148
VAPAASAR
>ENST00000509061.5|SNV-9254-T-C|5
SRDGYVDTSLLVSFNK
>ENST00000371237.9|SNV-20149-A-G|3
SLVLHYEFLQR
>FUSION-ENST00000521550.5:19140-ENST00000405677.5:1566|843
AYKHSINVGDNESN
>FUSION-ENST00000521550.5:19140-ENST00000405677.5:1566|273
SHHALPVIMLRE
>ENST00000286827.7|SNV-293477-A-G|5
RQHSYTSNGPAFMETASFK
>FUSION-ENST00000521550.5:19140-ENST00000405677.5:1566|91
LCYVMLCYVMLCYVMLF
>FUSION-ENST00000521550.5:19140-ENST00000405677.5:1566|848
HAMIYRAYK
>FUSION-ENST00000521550.5:19140-ENST00000405677.5:1566|6
TLLGIRK
>ENST00000372476.8|SNV-4297-A-T|5
VTHTVNKGVTAVLSAR
>FUSION-ENST00000521550.5:19140-ENST00000405677.5:1566|50
FSGGLLDSLTFLGFFPFRY
>FUSION-ENST00000591019.5:10306-ENST00000521788.1:106896|91
LITVSVK
>ENST00000487556.6|INDEL-25891-G-GA|14
MEEKNTAPLVICSELHK
>FUSION-ENST00000521550.5:19140-ENST00000405677.5:1566|949
GSGGPAR
>FUSION-ENST00000591019.5:10306-ENST00000521788.1:106896|15
ILTISSLYT
>FUSION-ENST00000479188.5:2536-ENST00000400418.7:27978|24
RTSPLASPAACPQAPPPTACSGTK
>FUSION-ENST00000591019.5:10306-ENST00000521788.1:106896|166
PHDLRWNLSSPNHLPRPHPWKNYLP
>ENST00000413052.6|SNV-22385-G-A|3
LRVHLPSSIYHLLAPSRDIR
>ENST00000296824.4|SNV-12586-A-G|2
QSIYCSLFLPRSK
>ENST00000262461.7|SNV-77995-A-G|5
MKAFYAPVR
>FUSION-ENST00000521550.5:19140-ENST00000405677.5:1566|649
MYLLGISVSS
>FUSION-ENST00000521550.5:19140-ENST00000405677.5:1566|544
ISLLLNLSKLELWPNMVCRR
>FUSION-ENST00000521550.5:19140-ENST00000405677.5:1566|583
GLLEPRRWK
>ENST00000277517.2|SNV-1270-T-C|2
NCHLNENTEKGLLHR
>FUSION-ENST00000521550.5:19140-ENST00000405677.5:1566|952
GSKVGSGAGVGAAPFPALR
>FUSION-ENST00000521550.5:19140-ENST00000405677.5:1566|314
AGGVLEASTPSLGEPPSQYLCMFSN
>FUSION-ENST00000521550.5:19140-ENST00000405677.5:1566|571
IVLLHSSLGNRVRPSFFPPK
>FUSION-ENST00000521550.5:19140-ENST00000405677.5:1566|136
MIEGSRIQDSFYFSFFK
>FUSION-ENST00000521550.5:19140-ENST00000405677.5:1566|284
MAGTWDNDQIYFML
>ENST00000316793.7|SNV-16608-C-T|3
KSNSSSFVLSHCSSSQRSCSQPSTA
>FUSION-ENST00000479188.5:2536-ENST00000400418.7:27978|10
APSMETQHILPNYLHLVAGEYFHDK
>FUSION-ENST00000521550.5:19140-ENST00000405677.5:1566|606
MESRCVAQAGLK
>FUSION-ENST00000521550.5:19140-ENST00000405677.5:1566|406
MIFLDEFNKVCVACRV
>ENST00000399353.5|SNV-129782-G-A|1
LAQLEQAEQERKER
>FUSION-ENST00000479188.5:2536-ENST00000400418.7:27978|276
DQGVRCLFYGGPLGCELHSPIRCC
>FUSION-ENST00000521550.5:19140-ENST00000405677.5:1566|316
MNGQMKRWIE
>FUSION-ENST00000591019.5:10306-ENST00000521788.1:106896|121
VINSLHFFFQLKYCFFLM
>ENST00000371237.9|SNV-20149-A-G|6
SDLEVAHYKLKPRSLVLHYEFLQR
>FUSION-ENST00000521550.5:19140-ENST00000405677.5:1566|684
IMFSRFIHVVACISTSFLFILNK
>ENST00000432587.6|SNV-66733-C-T|4
LRLCGDWSDTGPRARPESER
>ENST00000423059.9|SNV-419474-C-G|5
SADPIRQPADEGRSCANAVEK
>FUSION-ENST00000521550.5:19140-ENST00000405677.5:1566|510
MEVLLTKDFSSF
>FUSION-ENST00000591019.5:10306-ENST00000521788.1:106896|262
LLNTFPK
>ENST00000475837.1|SNV-88332-G-A|3
KENPYEDIELHGHCLGKK
>FUSION-ENST00000521550.5:19140-ENST00000405677.5:1566|445
MLSCFFMCVIIIIIF
>ENST00000432587.6|SNV-66733-C-T|3
LCGDWSDTGPR
>FUSION-ENST00000521550.5:19140-ENST00000405677.5:1566|646
MFLIILMR
>FUSION-ENST00000521550.5:19140-ENST00000405677.5:1566|474
LCSFFFTLFFSCFSAWIISFV
>FUSION-ENST00000479188.5:2536-ENST00000400418.7:27978|152
APSVRVAPAASARR
>FUSION-ENST00000521550.5:19140-ENST00000405677.5:1566|110
ISFLQLQTTGM
>ENST00000488541.1|SNV-57819-G-C|6
MNTRQSGK
>FUSION-ENST00000521550.5:19140-ENST00000405677.5:1566|13
SEEQVSGQQGQLPLSLK
>ENST00000449576.6|SNV-93890-G-A|1
GLDPNTPAQVIAPSETPSSSSVVKK
>FUSION-ENST00000479188.5:2536-ENST00000400418.7:27978|272
GEPPPGGPPALCPR
>ENST00000462090.5|SNV-14482-C-G|1
LPGPQKSPLHQLGRW
>FUSION-ENST00000521550.5:19140-ENST00000405677.5:1566|896
TFRSILDLSLELK
>FUSION-ENST00000591019.5:10306-ENST00000521788.1:106896|206
LLLENLKLFMCLSIFLLDSDVIFRK
>FUSION-ENST00000521550.5:19140-ENST00000405677.5:1566|902
FHICFGQCHTLKLTI
>ENST00000275884.10|SNV-88332-G-A|1
ENPYEDIELHGHCLGKK
>FUSION-ENST00000521550.5:19140-ENST00000405677.5:1566|491
MSFVHDVYFLLLLS
>ENST00000351559.9|INDEL-92702-C-CA|1
DGTGSDDKKSQGG
>FUSION-ENST00000521550.5:19140-ENST00000405677.5:1566|8
GFRTLLGIR
>FUSION-ENST00000521550.5:19140-ENST00000405677.5:1566|478
HIFVCLMVSHRSLR
>FUSION-ENST00000521550.5:19140-ENST00000405677.5:1566|291
IVKFLHVLK
>FUSION-ENST00000591019.5:10306-ENST00000521788.1:106896|134
MVLCHSSNFK
>ENST00000395442.5|SNV-1818607-A-G|5
RGIVDLEGEEWQGR
>FUSION-ENST00000521550.5:19140-ENST00000405677.5:1566|639
SNLFFLLFLVLFGVMSNKSLPKPR
>ENST00000392955.7|SNV-220381-G-A|2
KVLTGEYISK
>ENST00000535264.5|MNV-13725-GAGA-G|2
MAVERELEVDAVR
>ENST00000562320.1|SNV-12179-C-T|2
EFVVWKGLEDDR
>ENST00000562320.1|SNV-12179-C-T|1
EFVVWKGLEDDREVLPGPR
>FUSION-ENST00000521550.5:19140-ENST00000405677.5:1566|39
KICRHGVSR
>ENST00000297814.7|SNV-5940-T-A|4
IRPLLCKEALQNHQVCVR
>FUSION-ENST00000521550.5:19140-ENST00000405677.5:1566|426
DWPHFRGQLQVVGCHSYF
>FUSION-ENST00000521550.5:19140-ENST00000405677.5:1566|218
MFSCHLHIIKM
>ENST00000548372.5|MNV-18750-CTG-C|2
CPAECPGAQPGLCCCPR
>FUSION-ENST00000521550.5:19140-ENST00000405677.5:1566|179
VLLCCPGFR
>FUSION-ENST00000521550.5:19140-ENST00000405677.5:1566|880
MVGVLMCSAG
>ENST00000367019.5|SNV-199474-A-T|4
EKIVGEKIFYLSK
>ENST00000226382.4|SNV-2524-A-G|1
DDEGKEAK
>FUSION-ENST00000541342.2:19140-ENST00000405677.5:1566|2
VSEHFWESGRQPGGGGHGG
>ENST00000629305.2|MNV-135755-TGCAGCAGCA-T|3
QQQQEALRRLQQQQQLAQMK
>FUSION-ENST00000521550.5:19140-ENST00000405677.5:1566|567
LAGLVLNS
>FUSION-ENST00000591019.5:10306-ENST00000521788.1:106896|243
NFEFFRKILQHLTYLISFHVK
>ENST00000395442.5|SNV-1818607-A-G|1
GIVDLEGEEWQGRLEEEDKDYLK
>ENST00000530300.1|SNV-6693-C-G|1
WASIKMPMK
>ENST00000372476.8|SNV-4297-A-T|4
VTHTVNKGVTAVLSARVHK
>FUSION-ENST00000521550.5:19140-ENST00000405677.5:1566|38
ICRHGVSR
>FUSION-ENST00000521550.5:19140-ENST00000405677.5:1566|547
MISLLLNLSKLELWPNMVCR
>ENST00000264249.8|SNV-24061-G-T|2
GIHFEDFVR
>ENST00000277517.2|SNV-1270-T-C|3
NCHLNENTEK
>ENST00000647531.1|SNV-4575-C-T|3
FVPDFWK
>FUSION-ENST00000521550.5:19140-ENST00000405677.5:1566|422
NSQMKRWIEQDMDIIK
>ENST00000477592.2|SNV-13613-G-C|1
LNQVEKLLKTIISMPLF
>FUSION-ENST00000521550.5:19140-ENST00000405677.5:1566|904
FHICFGQCHTLK
>FUSION-ENST00000521550.5:19140-ENST00000405677.5:1566|389
MLNTVHFYAQMCGVFYPDTK
>FUSION-ENST00000536769.1:5013-ENST00000494756.1:1460|1
IQDKEGK
>FUSION-ENST00000591019.5:10306-ENST00000521788.1:106896|154
SVFFFFLKR
>FUSION-ENST00000521550.5:19140-ENST00000405677.5:1566|950
VGSGAGVGAAPFPALRGSGGPAR
>ENST00000642920.2|SNV-268834-G-T|6
EHSPSLRERIPQQELQNQCIK
>FUSION-ENST00000521550.5:19140-ENST00000405677.5:1566|118
NMATCVFVL
>FUSION-ENST00000521550.5:19140-ENST00000405677.5:1566|128
MPSSLKSFFFFFRNGVLLCCPGWS
>FUSION-ENST00000591019.5:10306-ENST00000521788.1:106896|203
LTSPIFVFVFLPFLYVTARKFK
>ENST00000307257.10|SNV-21635-C-T|2
SSSSHNEVFLPGSRGLR
>ENST00000342992.10|SNV-272712-C-T|3
DGVPLKAIMR
>ENST00000262461.7|SNV-77995-A-G|3
AFYAPVR
>FUSION-ENST00000521550.5:19140-ENST00000405677.5:1566|588
MPVVPATREAEARGLLEPR
>FUSION-ENST00000521550.5:19140-ENST00000405677.5:1566|943
CAGVREGGRWG
>FUSION-ENST00000621083.4:10306-ENST00000521788.1:106896|24
VCLEYLEK
>FUSION-ENST00000479188.5:2536-ENST00000400418.7:27978|234
SPAHNSGARSPRPSPRR
>FUSION-ENST00000521550.5:19140-ENST00000405677.5:1566|200
SQVICPPWPPKVLGLQA
>FUSION-ENST00000521550.5:19140-ENST00000405677.5:1566|283
AGTWDNDQIYFML
>FUSION-ENST00000521550.5:19140-ENST00000405677.5:1566|877
LPFHLQR
>FUSION-ENST00000521550.5:19140-ENST00000405677.5:1566|261
WTNTVTKGKQNK
>ENST00000451430.6|SNV-111185-C-G|5
DGVRRLLTSGIVIQVFPLHDSEAVK
>ENST00000551171.6|SNV-25223-G-C|4
VVNVSSVAHHIGKIPFHDLQSENR
>ENST00000264651.3|SNV-93-G-T|2
SGGSSSAR
>FUSION-ENST00000521550.5:19140-ENST00000405677.5:1566|142
LVLTPDFVIRPPWPPR
>FUSION-ENST00000521550.5:19140-ENST00000405677.5:1566|247
MERLVKNLQWLEK
>FUSION-ENST00000521550.5:19140-ENST00000405677.5:1566|744
TGVSHHARSEVFFFLIQHK
>ENST00000493533.1|SNV-50730-C-T|1
PCFWRTRVAGSSWSR
>ENST00000342364.8|SNV-467-G-C|4
AHRLHHLAFDTYQEFR
>ENST00000361328.7|SNV-18848-C-T|1
AWTAIRATDGPGEAVALPR
>FUSION-ENST00000521550.5:19140-ENST00000405677.5:1566|20
NHLHREK
>ENST00000372921.10|SNV-26363-C-A|4
QKIKEAFK
>ENST00000624360.1|SNV-3531-G-A|7
VRFSAVISVLNLMIALR
>ENST00000309964.8|SNV-87655-A-G|3
SKSQLEFCCHMLRGTIDPK
>FUSION-ENST00000521550.5:19140-ENST00000405677.5:1566|326
VQLRDFGSLQPPPPGFKQFSASAS
>FUSION-ENST00000521550.5:19140-ENST00000405677.5:1566|928
ACVLYRFK
>ENST00000265403.12|SNV-10465-A-T|4
VLWRFDGNKPDALGLNSR
>ENST00000341552.10|SNV-10353-G-A|2
VQATCWYGAGSRQR
>ENST00000567887.5|SNV-348617-G-A|3
ALRTLEQAQQLATK
>ENST00000548372.5|MNV-18750-CTG-C|14
LCSWHGHGGSRR
>FUSION-ENST00000521550.5:19140-ENST00000405677.5:1566|620
SYSFSSYI
>ENST00000483502.2|SNV-188262-C-T|4
RGVTCDCAFSAYDGPFCSNGK
>ENST00000566895.5|SNV-61196-A-T|3
YLLFSLHVSYK
>ENST00000528443.6|INDEL-2706-C-CTCA|2
TVSRSIQEAPAVSEDLVIR
>ENST00000423059.9|SNV-419474-C-G|4
QPADEGRSCANAVEK
>FUSION-ENST00000521550.5:19140-ENST00000405677.5:1566|82
MFPRLVLNSWAQVVLLPWSPK
>ENST00000542306.5|SNV-92564-G-A|1
APPCTAYPAPMRPGTDCTGHRPPSR
>ENST00000372921.10|SNV-26363-C-A|3
IKEAFKTSYGK
>ENST00000318217.10|INDEL-116572-T-TT|1
LFLLDRYSHQ
>FUSION-ENST00000479188.5:2536-ENST00000400418.7:27978|251
GGGGGGGGTAAAGLWGGAEAR
>FUSION-ENST00000521550.5:19140-ENST00000405677.5:1566|298
CLLSFSLRYILQYLPNK
>ENST00000329476.4|SNV-6415-C-A|1
NSGTNDSFTEATNV
>ENST00000342992.10|SNV-272712-C-T|4
VTLSRDGVPLKAIMR
>ENST00000530535.5|SNV-24983-T-G|2
MVVTATDWSSNVNLLPT
>ENST00000483502.2|SNV-188262-C-T|5
RRGVTCDCAFSAYDGPFCSNGK
>FUSION-ENST00000521550.5:19140-ENST00000405677.5:1566|691
FIQLIWLRFHWVICCFIVESR
>FUSION-ENST00000591019.5:10306-ENST00000521788.1:106896|142
VQAILLPQPPE
>FUSION-ENST00000591019.5:10306-ENST00000521788.1:106896|190
LKLLIIK
>ENST00000367573.7|SNV-415329-G-T|2
EPTIQEERSQDLRR
>ENST00000604814.5|SNV-11047-C-G|2
GGGTGSGLGTFVLK
>FUSION-ENST00000521550.5:19140-ENST00000405677.5:1566|836
MVIQKVEPMR
>FUSION-ENST00000521550.5:19140-ENST00000405677.5:1566|911
TSFLDSCLYLKTSWKK
>FUSION-ENST00000521550.5:19140-ENST00000405677.5:1566|334
SSILDLPKCWD
>ENST00000366687.5|SNV-16465-C-A|5
IKENKNPFALYGWGEK
>ENST00000568444.1|SNV-69399-G-C|12
LSKITMTTSIGAEPWK
>ENST00000470876.1|SNV-41831-G-A|5
HRHLHPVFHAFLRHSIPCHMR
>ENST00000465294.5|SNV-14482-C-G|4
MVSNGFRAR
>FUSION-ENST00000521550.5:19140-ENST00000405677.5:1566|223
IFLFVHYPVR
>FUSION-ENST00000521550.5:19140-ENST00000405677.5:1566|191
MLCYVMLCYFR
>FUSION-ENST00000591019.5:10306-ENST00000521788.1:106896|148
SLACRPDRSAVAPSR
>FUSION-ENST00000591019.5:10306-ENST00000521788.1:106896|260
LLNTFPKLFN
>ENST00000400566.6|SNV-158183-G-T|1
FIYVYVISEEEAAPKKIK
>ENST00000342992.10|SNV-269219-G-A|1
STMLVTWQVPVNDGESR
>ENST00000352483.3|SNV-198-C-G|4
HVHWKTWLAMK
>FUSION-ENST00000479188.5:2536-ENST00000400418.7:27978|264
RPAWLRHPR
>FUSION-ENST00000521550.5:19140-ENST00000405677.5:1566|225
MSLVLHGCVV
>ENST00000621094.4|MNV-3655-AC-A|2
QSWDYEEENK
>FUSION-ENST00000521550.5:19140-ENST00000405677.5:1566|103
MSFFLSLFFFFFSR
>FUSION-ENST00000479188.5:2536-ENST00000400418.7:27978|160
TGSDGASGARRRPPTAPPSPERPR
>FUSION-ENST00000521550.5:19140-ENST00000405677.5:1566|920
YVCLIVK
>FUSION-ENST00000521550.5:19140-ENST00000405677.5:1566|211
RHHAWLILYF
>FUSION-ENST00000479188.5:2536-ENST00000400418.7:27978|289
GGRLLLSEDCCEFCQR
>FUSION-ENST00000521550.5:19140-ENST00000405677.5:1566|401
SQSAGIIGMSHHAHFSFLNGFFR
>ENST00000566621.6|SNV-78280-C-T|3
LILERFLQEHEETPSSKSIINSMLR
>ENST00000573417.1|SNV-4343-C-T|1
ARPAAPALTSVLAPAPAPTP
>FUSION-ENST00000400518.5:10791-ENST00000666898.1:1349|1
EFQCLHILVNTHYLTFWV
>FUSION-ENST00000521550.5:19140-ENST00000405677.5:1566|450
MQHFTTSNELQKLDFSLR
>ENST00000445392.5|SNV-5888-C-G|1
RQAGQYVLCDVVGQAGDAGQRWQAR
>FUSION-ENST00000521550.5:19140-ENST00000405677.5:1566|542
LELWPNMVCRR
>FUSION-ENST00000489712.6:61200-ENST00000621598.1:174|8
FQVCLYQQCENGR
>ENST00000367249.9|SNV-4609-G-A|3
LWFTLDHPPKDWAYSKGFVTANMIR
>FUSION-ENST00000521550.5:19140-ENST00000405677.5:1566|539
VCRRMFHVYIR
>FUSION-ENST00000521550.5:19140-ENST00000405677.5:1566|207
MLVRLVSNSR
>ENST00000449576.6|SNV-93890-G-A|2
GLDPNTPAQVIAPSETPSSSSVVK
>FUSION-ENST00000521550.5:19140-ENST00000405677.5:1566|698
MDLPILDISYKVWSFCDWLLSLK
>ENST00000399353.5|SNV-129782-G-A|4
EQERLAQLEQAEQERK
>FUSION-ENST00000521550.5:19140-ENST00000405677.5:1566|720
MFTFWITVRIFQSGCTFYSLTSKE
>FUSION-ENST00000521550.5:19140-ENST00000405677.5:1566|618
VKLSLYK
>FUSION-ENST00000521550.5:19140-ENST00000405677.5:1566|692
MFIQLIWLRFHWVICCFIVESR
>ENST00000284987.6|SNV-1548-G-T|1
LYVRGLQHYLLTLASIANR
>ENST00000528443.6|INDEL-2706-C-CTCA|3
KTVSRSIQEAPAVSEDLVIR
>ENST00000548372.5|MNV-18750-CTG-C|10
HDIGGRPGQAIVCAGPAR
>ENST00000643068.1|SNV-3109-C-T|3
RPCSMTR
>FUSION-ENST00000591019.5:10306-ENST00000521788.1:106896|39
YTWANSRLVSHGVFGLPQLCHLR
>FUSION-ENST00000591019.5:10306-ENST00000521788.1:106896|80
KGLLVLR
>FUSION-ENST00000521550.5:19140-ENST00000405677.5:1566|356
NTVLSNDFTIFSSIIDYDLFIK
>FUSION-ENST00000521550.5:19140-ENST00000405677.5:1566|98
RFSCLSLPSSWDYRHAPPR
>FUSION-ENST00000479188.5:2536-ENST00000400418.7:27978|164
TGSDGASGAR
>FUSION-ENST00000521550.5:19140-ENST00000405677.5:1566|502
NAAVNTY
>FUSION-ENST00000521550.5:19140-ENST00000405677.5:1566|1
IAFVIVSLW
>ENST00000528443.6|INDEL-2706-C-CTCA|1
TVSRSIQEAPAVSEDLVIRLR
>FUSION-ENST00000521550.5:19140-ENST00000405677.5:1566|711
MFLIVEYFHDPKK
>FUSION-ENST00000521550.5:19140-ENST00000405677.5:1566|202
LVSNSRSQVICPPWPPKVLGLQA
>ENST00000431877.7|SNV-28872-T-A|1
SSALMGKCGSR
>FUSION-ENST00000521550.5:19140-ENST00000405677.5:1566|854
RMHAMIYR
>ENST00000635990.2|SNV-313837-C-G|4
GNPGTLSRTKPGSQYYQYSSNNPR
>ENST00000504416.5|SNV-77995-A-G|2
MLQYVQMT
>FUSION-ENST00000541342.2:19140-ENST00000405677.5:1566|3
VSEHFWESGR
>FUSION-ENST00000521550.5:19140-ENST00000405677.5:1566|675
MIADIFSHSLGFLFIFLLKYKCF
>FUSION-ENST00000591019.5:10306-ENST00000521788.1:106896|84
MWLYLSECR
>FUSION-ENST00000521550.5:19140-ENST00000405677.5:1566|221
TSLFQTSLLNFMFSCHLHIIKM
>FUSION-ENST00000521550.5:19140-ENST00000405677.5:1566|538
RMFHVYIR
>FUSION-ENST00000521550.5:19140-ENST00000405677.5:1566|796
STSWFQFK
>FUSION-ENST00000521550.5:19140-ENST00000405677.5:1566|479
MHIFVCLMVSHRSLR
>ENST00000527391.5|INDEL-2706-C-CTCA|4
GEDEASSQTDLSQTISKKTVSR
>FUSION-ENST00000521550.5:19140-ENST00000405677.5:1566|111
VEGIGILIAVSHDQHPLLLFR
>FUSION-ENST00000521550.5:19140-ENST00000405677.5:1566|24
KLILFFCFDFSFKNHLHR
>ENST00000533423.5|SNV-4015-C-T|6
KLVAEKLNISWNHIR
>FUSION-ENST00000521550.5:19140-ENST00000405677.5:1566|564
MIRPPWPPKVLGLQA
>ENST00000604689.1|SNV-11047-C-G|3
NRIWTWHICFKGA
>FUSION-ENST00000521550.5:19140-ENST00000405677.5:1566|260
MFPRLVSNSGAQVICLR
>ENST00000276480.11|SNV-288788-T-C|1
DPLEVPEIKTEGDKFIPCENR
>FUSION-ENST00000521550.5:19140-ENST00000405677.5:1566|532
MFHVYIRIMCILLFLR
>FUSION-ENST00000521550.5:19140-ENST00000405677.5:1566|30
PDFGGLVVCLYPLVFGVC
>ENST00000256545.9|SNV-5938-G-A|1
FDPVQVDITSKGKMR
>FUSION-ENST00000521550.5:19140-ENST00000405677.5:1566|905
MFHICFGQCHTLK
>ENST00000635990.2|SNV-313837-C-G|10
VSLEVTWIWATQEPFR
>FUSION-ENST00000479188.5:2536-ENST00000400418.7:27978|225
GPWGPPGAR
>ENST00000473963.1|SNV-14482-C-G|6
SEPGFRARR
>ENST00000341552.10|SNV-10353-G-A|4
VTFQPLTAVIYKVQATCWYGAGSR
>FUSION-ENST00000521550.5:19140-ENST00000405677.5:1566|209
MSNQKTLIG
>FUSION-ENST00000479188.5:2536-ENST00000400418.7:27978|15
RSAISGTGTAR
>FUSION-ENST00000479188.5:2536-ENST00000400418.7:27978|287
MPTMVASDTTTGQCR
>ENST00000533623.1|SNV-2422-G-A|2
DEDSAVYSFETLVDGKK
>FUSION-ENST00000521550.5:19140-ENST00000405677.5:1566|624
FIPMFSSK
>ENST00000537256.5|SNV-94760-C-G|7
MLVVMVILLNIGVAILFINFFI
>FUSION-ENST00000521550.5:19140-ENST00000405677.5:1566|157
MSHRAQLCLTFEALPNNF
>FUSION-ENST00000479188.5:2536-ENST00000400418.7:27978|283
LLLSEDCCEFCQR
>FUSION-ENST00000591019.5:10306-ENST00000521788.1:106896|251
MDFTVEDLK
>ENST00000643068.1|SNV-3109-C-T|1
RPCSMTRWRTQTPPWMR
>FUSION-ENST00000521550.5:19140-ENST00000405677.5:1566|930
MACVLYR
>ENST00000247815.9|SNV-2497-A-G|2
FLTWVREVSNYK
>ENST00000262995.8|SNV-120979-C-T|3
TDSQIIGDFATR
>ENST00000372396.4|SNV-33596-C-T|3
GRRQSLSK
>ENST00000644288.1|SNV-158183-G-T|2
MCMSSQKRK
>FUSION-ENST00000591019.5:10306-ENST00000521788.1:106896|162
VVLKHTPDIR
>FUSION-ENST00000521550.5:19140-ENST00000405677.5:1566|765
GKGALQGLFYK
>FUSION-ENST00000400525.6:10791-ENST00000666898.1:1349|1
GGAHAGVSTYRPLGLVLLRSPGCF
>FUSION-ENST00000521550.5:19140-ENST00000405677.5:1566|819
YILYITYIDMWYLSPREIR
>ENST00000266712.11|INDEL-52876-C-CA|1
DILGAKKMF
>ENST00000261435.11|INDEL-63570-C-CA|4
KQIDFGK
>FUSION-ENST00000521550.5:19140-ENST00000405677.5:1566|637
SNKSLPKPR
>ENST00000528943.5|SNV-816-G-A|1
LFPESSQARHVNHSATEALGELRER
>FUSION-ENST00000521550.5:19140-ENST00000405677.5:1566|799
AGNSHSYLGR
>FUSION-ENST00000479188.5:2536-ENST00000400418.7:27978|33
MAVAGPLGRPWSTSPTR
>FUSION-ENST00000479188.5:2536-ENST00000400418.7:27978|268
GEPPPGGPPALCPRRGPFK
>ENST00000488541.1|SNV-57819-G-C|10
MFSTGNEHQAKWQSFIQSR
>ENST00000469525.1|SNV-214525-G-C|3
NQQILPLRNRTLVIQGHMTQISR
>ENST00000585906.5|INDEL-56624-T-TT|2
MVVLEEGFFQSPAHINLLKEMKR
>FUSION-ENST00000521550.5:19140-ENST00000405677.5:1566|337
RSSILDLPK
>FUSION-ENST00000521550.5:19140-ENST00000405677.5:1566|653
MQFYWHMLLHVANIFC
>FUSION-ENST00000521550.5:19140-ENST00000405677.5:1566|14
DHCRSEEQVSGQQGQLPLSLK
>FUSION-ENST00000591019.5:10306-ENST00000521788.1:106896|234
DALSNPVAISHVCPRST
>FUSION-ENST00000521550.5:19140-ENST00000405677.5:1566|438
LARLVLNSWPRVIHLPWPPK
>ENST00000488541.1|SNV-57819-G-C|3
NTRQSGKASSSLGLQDFDLLR
>FUSION-ENST00000521550.5:19140-ENST00000405677.5:1566|835
VIQKVEPMR
>FUSION-ENST00000479188.5:2536-ENST00000400418.7:27978|25
TSPPARR
>FUSION-ENST00000521550.5:19140-ENST00000405677.5:1566|286
LESSCAILAHCNLR
>FUSION-ENST00000591019.5:10306-ENST00000521788.1:106896|241
ILQHLTYLISFHVK
>FUSION-ENST00000521550.5:19140-ENST00000405677.5:1566|519
FGINHRCTLSLSFSL
>ENST00000262995.8|SNV-120979-C-T|4
LKPHGLERTDSQIIGDFATRR
>FUSION-ENST00000479188.5:2536-ENST00000400418.7:27978|27
MRTSPPARR
>FUSION-ENST00000521550.5:19140-ENST00000405677.5:1566|815
WYLSPREIR
>FUSION-ENST00000521550.5:19140-ENST00000405677.5:1566|40
QDLALSPR
>FUSION-ENST00000479188.5:2536-ENST00000400418.7:27978|292
MALRRGR
>ENST00000372921.10|SNV-26362-G-A|4
QKIKTAFK
>FUSION-ENST00000591019.5:10306-ENST00000521788.1:106896|233
MSYSSYR
>ENST00000509622.5|SNV-9254-T-C|3
SRVKQMLIHHYLCLLTK
>ENST00000326053.10|MNV-11575-GAGCTG-G|2
GLESNPHEATADPAR
>FUSION-ENST00000591019.5:10306-ENST00000521788.1:106896|210
MLLLENLK
>FUSION-ENST00000496729.2:10791-ENST00000666898.1:1349|3
ISWWSAGDLVAWLVPRR
>FUSION-ENST00000521550.5:19140-ENST00000405677.5:1566|477
MVSHRSLR
>FUSION-ENST00000521550.5:19140-ENST00000405677.5:1566|885
VLNGWSVDV
>FUSION-ENST00000521550.5:19140-ENST00000405677.5:1566|886
SVSKVLNGWSVDV
>FUSION-ENST00000521550.5:19140-ENST00000405677.5:1566|34
LPRLVLNLWAHGILLPWPPK
>FUSION-ENST00000521550.5:19140-ENST00000405677.5:1566|346
SSFLLVEIHSPVSS
>ENST00000548372.5|MNV-18750-CTG-C|12
HLRLRHDIGGRPGQAIVCAGPAR
>ENST00000635990.2|SNV-313837-C-G|6
GNPGTLSR
>FUSION-ENST00000521550.5:19140-ENST00000405677.5:1566|95
AWPCFSFGYIPSSGIAR
>FUSION-ENST00000479188.5:2536-ENST00000400418.7:27978|68
MMEGEGKGPLLRSQSTSEQEK
>FUSION-ENST00000479188.5:2536-ENST00000400418.7:27978|106
GNGTTGDPPPAWR
>FUSION-ENST00000591019.5:10306-ENST00000521788.1:106896|273
MKYLLNKCESG
>ENST00000643905.1|SNV-13544-G-C|2
VALSMALPCPMLPASSVGGISETGK
>ENST00000447098.6|SNV-1258-A-T|2
AFFQGLLFSLGCGIQR
>FUSION-ENST00000591019.5:10306-ENST00000521788.1:106896|106
FCRVGQAGLKLLTLCDPPSLAS
>FUSION-ENST00000591019.5:10306-ENST00000521788.1:106896|118
MRTCIFYQLCEILSNCILK
>ENST00000454679.7|SNV-442804-A-G|1
CIASHLLCDCKPDCSDR
>ENST00000394886.7|SNV-6670-A-G|2
DMDAYTLAKAYFDVK
>ENST00000448987.2|SNV-3109-C-T|2
RESLTLWCY
>ENST00000370859.7|SNV-214525-G-C|2
MNDTEKPADTPSEEQDFGDPR
>FUSION-ENST00000521550.5:19140-ENST00000405677.5:1566|671
CGHFVTGFFH
>ENST00000491720.5|SNV-28872-T-A|1
MGKCGSR
>FUSION-ENST00000521550.5:19140-ENST00000405677.5:1566|392
NLTFHLGTHK
>ENST00000475780.5|INDEL-5719-C-CTGGA|9
TWMEPTCFER
>FUSION-ENST00000479188.5:2536-ENST00000400418.7:27978|235
SPAHNSGARSPRPSPR
>ENST00000411860.5|SNV-7659-G-T|1
DSPMNPSHKCSVW
>FUSION-ENST00000521550.5:19140-ENST00000405677.5:1566|36
HGVSRRCLGC
>ENST00000397272.7|SNV-12179-C-T|1
EFVVWKDTHPDAFPNQLTPMR
>ENST00000637250.2|SNV-313837-C-G|11
DLKGVSLEVTWIWATQEPFR
>FUSION-ENST00000521550.5:19140-ENST00000405677.5:1566|85
PPRLANCFSLIIIIR
>FUSION-ENST00000591019.5:10306-ENST00000521788.1:106896|19
EVRFMILTISSLYT
>ENST00000456101.6|MNV-18585-CC-C|4
LEMEAETPSTEVPPDPEPGVP
>FUSION-ENST00000479188.5:2536-ENST00000400418.7:27978|247
AGRGQSLAAAWR
>ENST00000368487.7|SNV-8592-C-G|5
LAKFDGEVICEPPNNKLEK
>FUSION-ENST00000479188.5:2536-ENST00000400418.7:27978|92
AMASPGR
>ENST00000633794.1|SNV-99363-A-G|6
FLYEMSRIDHYQQRLR
>ENST00000522515.5|INDEL-6863-A-AA|20
WAKKYGDIPR
>FUSION-ENST00000521550.5:19140-ENST00000405677.5:1566|23
LILFFCFDFSFK
>ENST00000249883.9|SNV-4580-G-A|1
APSHISSSHSFPQLARNQQGPPLR
>FUSION-ENST00000591019.5:10306-ENST00000521788.1:106896|226
MCALGALEMCLVQIEMCCKC
>FUSION-ENST00000591019.5:10306-ENST00000521788.1:106896|173
MKIFFFLFFSFFL
>ENST00000451837.5|SNV-22976-T-G|5
MTGTEEK
>FUSION-ENST00000521550.5:19140-ENST00000405677.5:1566|369
LAHISKGNTYLY
>FUSION-ENST00000479188.5:2536-ENST00000400418.7:27978|294
EGALRIVGPDLPGLADAHDGGL
>FUSION-ENST00000521550.5:19140-ENST00000405677.5:1566|523
MTYIFFCYFHSFFSVFHQLTWYV
>FUSION-ENST00000521550.5:19140-ENST00000405677.5:1566|195
MLCYVMLCYVMLCYFR
>FUSION-ENST00000521550.5:19140-ENST00000405677.5:1566|840
MILQFWTSHTDISR
>ENST00000481974.1|SNV-220381-G-A|4
MQVLQEGPHRGVHQQVR
>FUSION-ENST00000521550.5:19140-ENST00000405677.5:1566|729
PKYVIAR
>ENST00000636870.1|SNV-2031587-G-A|2
MTSGTESLQRGMSSRPAYRWTGYR
>FUSION-ENST00000521550.5:19140-ENST00000405677.5:1566|222
TSLFQTSLLNFMFSCHLHIIK
>ENST00000421182.5|SNV-26014-T-C|3
NSVGRWKEATIPGHLNSHTIK
>ENST00000326053.10|MNV-11575-GAGCTG-G|3
AQTAVVGTTKGLESNPHEATADPAR
>ENST00000537256.5|SNV-94760-C-G|4
GMSSSPVRAQRLCWWSW
>FUSION-ENST00000479188.5:2536-ENST00000400418.7:27978|114
VLRVRPGPGPPAGPGQPR
>FUSION-ENST00000521550.5:19140-ENST00000405677.5:1566|134
IEGSRIQDSFYFSFFKDVASHCVAR
>FUSION-ENST00000521550.5:19140-ENST00000405677.5:1566|457
GEDSSIYEIPK
>ENST00000374779.3|SNV-312-C-G|2
TISLSGCAVQMFLR
>FUSION-ENST00000489712.6:61200-ENST00000621598.1:174|5
MLTICFR
>ENST00000456101.6|MNV-18585-CC-C|2
EAETPSTEVPPDPEPGVP
>ENST00000299481.5|SNV-18266-C-T|1
VRREDLANLMK
>FUSION-ENST00000621083.4:10306-ENST00000521788.1:106896|12
KQPNSSGPRENSGSTVCDCGR
>ENST00000372517.8|INDEL-25891-G-GA|4
TTQIRGINCPQARR
>ENST00000350210.6|MNV-3655-AC-A|4
ASRTMAPWTAQCPCTLPIAPLLMR
>FUSION-ENST00000521550.5:19140-ENST00000405677.5:1566|109
MPPCLANSK
>FUSION-ENST00000479188.5:2536-ENST00000400418.7:27978|158
LRAPSVR
>FUSION-ENST00000591019.5:10306-ENST00000521788.1:106896|235
DALSNPVAISHVCPR
>ENST00000296824.4|SNV-12586-A-G|1
QSIYCSLFLPRSKR
>ENST00000374667.5|SNV-687-G-A|2
TSGLVVESGHGVSHVVPISK
>ENST00000493533.1|SNV-50730-C-T|7
MFLEDQGGWELMEQVESHHR
>FUSION-ENST00000621083.4:10306-ENST00000521788.1:106896|17
DDDTFHPCHAYYEKK
>ENST00000492380.1|SNV-26363-C-A|1
HLRPPMARI
>FUSION-ENST00000521550.5:19140-ENST00000405677.5:1566|498
FRVDLFRFYAIWSF
>FUSION-ENST00000606221.1:749-ENST00000656150.1:58480|6
GRREPLPFQLETSTGILEGCG
>ENST00000644288.1|SNV-158183-G-T|12
MLNNKVGNFKFIYVYVISEEEAAPK
>FUSION-ENST00000479188.5:2536-ENST00000400418.7:27978|127
SRPAARRGAR
>ENST00000494024.1|SNV-2585-G-A|11
NPMCIYHSPEK
>FUSION-ENST00000521550.5:19140-ENST00000405677.5:1566|940
LTAQSVGTALPRVPERER
>ENST00000465294.5|SNV-14482-C-G|3
VSNGFRAR
>ENST00000644288.1|SNV-158183-G-T|1
CMSSQKRK
>FUSION-ENST00000521550.5:19140-ENST00000405677.5:1566|493
FVLPVVCS
>FUSION-ENST00000591019.5:10306-ENST00000521788.1:106896|270
MSITNNILPL
>FUSION-ENST00000521550.5:19140-ENST00000405677.5:1566|800
MAGNSHSYLGR
>FUSION-ENST00000521550.5:19140-ENST00000405677.5:1566|517
FSVIFWVSAK
>FUSION-ENST00000521550.5:19140-ENST00000405677.5:1566|434
VIHLPWPPK
>ENST00000366687.5|SNV-16465-C-A|4
ENKNPFALYGWGEK
>FUSION-ENST00000521550.5:19140-ENST00000405677.5:1566|151
DYSLLQPQTPGLKR
>ENST00000482948.5|SNV-6670-A-G|1
PGIWMPIPWPRPTLTLK
>FUSION-ENST00000521550.5:19140-ENST00000405677.5:1566|430
MLSTWRWCEITQVQGSVPRDWPHFR
>FUSION-ENST00000521550.5:19140-ENST00000405677.5:1566|233
MVCSVRDLNMIEWWT
>ENST00000367249.9|SNV-4609-G-A|2
DWAYSKGFVTANMIR
>ENST00000320356.7|SNV-75004-A-G|5
GNKIRFANHSVNPNCCAK
>ENST00000635990.2|SNV-313837-C-G|7
MGNPGTLSR
>ENST00000617423.4|SNV-2585-G-A|1
DIPMNPMCIYHSPEKK
>FUSION-ENST00000496729.2:10791-ENST00000666898.1:1349|4
MISWWSAGDLVAWLVPRR
>FUSION-ENST00000591019.5:10306-ENST00000521788.1:106896|244
MNFEFFRKILQHLTYLISFHVK
>FUSION-ENST00000479188.5:2536-ENST00000400418.7:27978|5
DSLLDLLGDVFFVIPK
>ENST00000463784.5|SNV-4110-C-T|3
RKSCGDSSSDTFSDGLSSSTLPDDH
>FUSION-ENST00000521550.5:19140-ENST00000405677.5:1566|813
WYLSPREIRAVSCSK
>FUSION-ENST00000521550.5:19140-ENST00000405677.5:1566|206
LVRLVSNSR
>FUSION-ENST00000591019.5:10306-ENST00000521788.1:106896|41
YTWANSR
>FUSION-ENST00000479188.5:2536-ENST00000400418.7:27978|125
RPPRSPRPGPTARVLR
>FUSION-ENST00000521550.5:19140-ENST00000405677.5:1566|630
MWIPSCFNTVC
>ENST00000372476.8|SNV-4297-A-T|3
GVTAVLSAR
>ENST00000489171.5|SNV-32553-T-G|8
MPVLDSFVEKVK
>FUSION-ENST00000591019.5:10306-ENST00000521788.1:106896|170
MEIHSCCPGWSAVA
>FUSION-ENST00000521550.5:19140-ENST00000405677.5:1566|28
PLLGFQIVNCELNVYLMK
>ENST00000674084.1|SNV-2948-G-A|5
RLPNGIGQLK
>FUSION-ENST00000521550.5:19140-ENST00000405677.5:1566|198
LCYVMLCYVMLCYVMLCYFR
>ENST00000276898.3|SNV-127201-T-C|2
EHQIWTMPLLMSPKHK
>FUSION-ENST00000479188.5:2536-ENST00000400418.7:27978|67
MEGEGKGPLLRSQSTSEQEK
>FUSION-ENST00000521550.5:19140-ENST00000405677.5:1566|609
LLFWPPKALGL
>FUSION-ENST00000606221.1:749-ENST00000656150.1:58480|1
HRPGSWKGVVKR
>FUSION-ENST00000479188.5:2536-ENST00000400418.7:27978|157
LRAPSVRVAPAASAR
>ENST00000416614.7|SNV-251-C-T|1
HDVGLLGVSRARALR
>FUSION-ENST00000521550.5:19140-ENST00000405677.5:1566|777
QSTHLGLSKC
>FUSION-ENST00000521550.5:19140-ENST00000405677.5:1566|953
ARGSKVGSGAGVGAAPFPALR
>ENST00000643068.1|SNV-3109-C-T|4
ESLTLWCYRRPCSMTRWR
>FUSION-ENST00000521550.5:19140-ENST00000405677.5:1566|665
SAFILVPYCFNYCNLAVLKLEV
>ENST00000403625.6|MNV-568992-ACTC-A|1
DNSLHSAGIPCEKELGKVR
>FUSION-ENST00000521550.5:19140-ENST00000405677.5:1566|785
MPLCLANI
>FUSION-ENST00000521550.5:19140-ENST00000405677.5:1566|934
NRCLNGV
>FUSION-ENST00000521550.5:19140-ENST00000405677.5:1566|305
MFITSQIR
>FUSION-ENST00000521550.5:19140-ENST00000405677.5:1566|933
MVFDCTCIR
>ENST00000617923.4|SNV-15834-G-A|2
QSPSGETHKK
>ENST00000219611.7|SNV-19971-G-A|3
GAPQGSGWARASRLAELLSGK
>ENST00000509061.5|SNV-9254-T-C|1
DGYVDTSLLVSFNKMKK
>FUSION-ENST00000621083.4:10306-ENST00000521788.1:106896|26
KVCLEYLEK
>ENST00000284548.16|SNV-8592-G-A|8
VLLVRDVARDDAGLYK
>FUSION-ENST00000521550.5:19140-ENST00000405677.5:1566|672
CVWICLFWTFHIKCGHFVTGFFH
>ENST00000470105.1|SNV-172946-C-T|5
MCLRCSACALNLVVQSVLSKR
>FUSION-ENST00000521550.5:19140-ENST00000405677.5:1566|340
SCCVAQAGLKFR
>ENST00000421182.5|SNV-26014-T-C|2
WKEATIPGHLNSHTIK
>FUSION-ENST00000521550.5:19140-ENST00000405677.5:1566|416
WIEQDMDIIKEFNR
>FUSION-ENST00000521550.5:19140-ENST00000405677.5:1566|576
VRPSPFFFFFFFLKEVEASVIHDR
>ENST00000411860.5|SNV-7659-G-T|3
AFHCPKDSPMNPSHKCSVW
>FUSION-ENST00000479188.5:2536-ENST00000400418.7:27978|228
APSAPLR
>ENST00000295797.5|SNV-57819-G-C|3
EAMNTRQSGKASSSLGLQDFDLLR
>FUSION-ENST00000521550.5:19140-ENST00000405677.5:1566|730
MPKYVIAR
>ENST00000368799.2|SNV-16211-G-T|1
DCSRHPGSHHEDRAGHGHSADSSR
>ENST00000504496.5|SNV-58454-T-G|1
PTQSSTFQRGC
>FUSION-ENST00000521550.5:19140-ENST00000405677.5:1566|410
MIFLDEFNK
>ENST00000644646.1|INDEL-41188-G-GA|3
KHRHPSFNIR
>FUSION-ENST00000479188.5:2536-ENST00000400418.7:27978|134
RSRPAARR
>ENST00000509061.5|SNV-9254-T-C|4
SRDGYVDTSLLVSFNKMK
>FUSION-ENST00000521550.5:19140-ENST00000405677.5:1566|749
MSHCAWPIVSLF
>ENST00000548372.5|MNV-18750-CTG-C|13
LCSWHGHGGSRRHLR
>ENST00000537256.5|SNV-94760-C-G|3
MSSSPVRAQRLCWWSW
>FUSION-ENST00000521550.5:19140-ENST00000405677.5:1566|55
MSRFSGGLLDSLTFLGFFPFR
>ENST00000394886.7|SNV-6670-A-G|1
DMDAYTLAKAYFDVKEYDR
>FUSION-ENST00000521550.5:19140-ENST00000405677.5:1566|11
HGSGVEK
>FUSION-ENST00000579456.5:31628-ENST00000489824.1:17516|3
TDAKQKWLLLTGISAQVTF
>ENST00000475780.5|INDEL-5719-C-CTGGA|12
RTWMEPTCFER
>ENST00000475229.2|SNV-13544-G-C|2
LPASSVGGISETGK
>ENST00000445392.5|SNV-5888-C-G|4
EALERYALDR
>FUSION-ENST00000521550.5:19140-ENST00000405677.5:1566|906
CEKNQGNI
>FUSION-ENST00000479188.5:2536-ENST00000400418.7:27978|149
RPPTAPPSPERPRRAR
>ENST00000631498.1|SNV-99363-A-G|6
SRIDHYQQRLR
>FUSION-ENST00000521550.5:19140-ENST00000405677.5:1566|442
CVIIIIIF
>ENST00000488541.1|SNV-57819-G-C|12
MFSTGNEHQAK
>FUSION-ENST00000521550.5:19140-ENST00000405677.5:1566|640
SNLFFLLFLVLFGVMSNK
>ENST00000642920.2|SNV-268834-G-T|1
IPQQELQNQCIKANERCWAAESPEK
>FUSION-ENST00000521550.5:19140-ENST00000405677.5:1566|925
FKVSSNFLAFK
>ENST00000372396.4|SNV-33596-C-T|1
QSLSKLPR
>ENST00000368487.7|SNV-8592-C-G|3
FDGEVICEPPNNKLEKFSGTLYWK
>ENST00000493796.5|SNV-5039-G-A|2
SHQHLKLWSSLVNQNPTMRLVNK
>FUSION-ENST00000521550.5:19140-ENST00000405677.5:1566|557
ARTSSQILNVSGK
>FUSION-ENST00000479188.5:2536-ENST00000400418.7:27978|233
SPRPSPR
>FUSION-ENST00000479188.5:2536-ENST00000400418.7:27978|232
SPRPSPRR
>FUSION-ENST00000521550.5:19140-ENST00000405677.5:1566|363
TRYISCYSTVSLPSLFK
>FUSION-ENST00000591019.5:10306-ENST00000521788.1:106896|90
LITVSVKYY
>FUSION-ENST00000521550.5:19140-ENST00000405677.5:1566|90
MLCYVMLCYVMLF
>FUSION-ENST00000591019.5:10306-ENST00000521788.1:106896|209
LLLENLK
>ENST00000465294.5|SNV-14482-C-G|2
MVSNGFRARR
>FUSION-ENST00000591019.5:10306-ENST00000521788.1:106896|125
FSYHCFLQSIF
>ENST00000368487.7|SNV-8592-C-G|1
LEKFSGTLYWKENK
>ENST00000614908.4|SNV-118752-A-G|4
LSRERSTPPK
>FUSION-ENST00000521550.5:19140-ENST00000405677.5:1566|394
MSYRNLTFHLGTHKK
>ENST00000316793.7|SNV-16608-C-T|2
SNSSSFVLSHCSSSQR
>FUSION-ENST00000521550.5:19140-ENST00000405677.5:1566|559
MNLLLPI
>FUSION-ENST00000521550.5:19140-ENST00000405677.5:1566|146
MGSHDVA
>FUSION-ENST00000521550.5:19140-ENST00000405677.5:1566|345
MRSCCVAQAGLK
>ENST00000489171.5|SNV-32553-T-G|4
VKEEEER
>FUSION-ENST00000479188.5:2536-ENST00000400418.7:27978|55
MHPGPLTGDAPRR
>ENST00000514430.5|SNV-128911-T-C|1
SWSNLFT
>FUSION-ENST00000521550.5:19140-ENST00000405677.5:1566|865
MSYIRFICVYTFIPLYSR
>FUSION-ENST00000521550.5:19140-ENST00000405677.5:1566|788
ILYILYCFVSR
>ENST00000265403.12|SNV-10465-A-T|1
FDGNKPDALGLNSRLYK
>FUSION-ENST00000521550.5:19140-ENST00000405677.5:1566|948
GSGGPARGWPR
>ENST00000542306.5|SNV-92564-G-A|4
HWLPVAASLPPRRAPPCTAYPAPMR
>FUSION-ENST00000479188.5:2536-ENST00000400418.7:27978|230
RAPPRAPSAPLR
>ENST00000635990.2|SNV-313837-C-G|12
KTRVSLEVTWIWATQEPFR
>ENST00000604814.5|SNV-11047-C-G|3
MGGGTGSGLGTFVLK
>ENST00000462090.5|SNV-14482-C-G|3
ARLPGPQKSPLHQLGR
>ENST00000625716.2|SNV-313837-C-G|6
MGNPGTLSRTK
>FUSION-ENST00000521550.5:19140-ENST00000405677.5:1566|205
MLVRLVSNSRSQVICPPWPPK
>ENST00000237163.9|SNV-89576-C-G|1
LPQVPTLHSQVFVFFRVLLLR
>FUSION-ENST00000521550.5:19140-ENST00000405677.5:1566|113
MVDLMIELVK
>ENST00000392955.7|SNV-220381-G-A|3
SCRKVLTGEYISK
>ENST00000261435.11|INDEL-63570-C-CA|5
QKKQIDFGK
>FUSION-ENST00000521550.5:19140-ENST00000405677.5:1566|503
VSVKNAAVNTY
>FUSION-ENST00000479188.5:2536-ENST00000400418.7:27978|290
GRGGRLLLSEDCCEFCQR
>FUSION-ENST00000479188.5:2536-ENST00000400418.7:27978|151
RPPTAPPSPERPR
>FUSION-ENST00000521550.5:19140-ENST00000405677.5:1566|455
GEDSSIYEIPKCWDYRHEPPCPF
>FUSION-ENST00000479188.5:2536-ENST00000400418.7:27978|254
AGRECGESRLAELSVR
>ENST00000308488.10|SNV-120226-G-C|5
RGEGEDEVEEESTPLQK
>ENST00000284548.16|SNV-8592-G-A|3
DDAGLYKCVSRGGR
>FUSION-ENST00000591019.5:10306-ENST00000521788.1:106896|98
FRKLITVSVK
>FUSION-ENST00000521550.5:19140-ENST00000405677.5:1566|941
LTAQSVGTALPRVPER
>ENST00000488541.1|SNV-57819-G-C|8
MFSTGNEHQAKWQSFIQSRSSGF
>FUSION-ENST00000479188.5:2536-ENST00000400418.7:27978|267
RGPFKRPAWLR
>FUSION-ENST00000591019.5:10306-ENST00000521788.1:106896|223
CLVQIEMCCK
>FUSION-ENST00000521550.5:19140-ENST00000405677.5:1566|518
MFSVIFWVSAK
>FUSION-ENST00000521550.5:19140-ENST00000405677.5:1566|380
HPVDTKWVSYNLIQF
>ENST00000352483.3|SNV-198-C-G|1
TWLAMKCSPSLHVDDRER
>ENST00000222402.8|SNV-22231-T-C|1
IYHPNTNSNGSICLDILR
>FUSION-ENST00000521550.5:19140-ENST00000405677.5:1566|282
MVKPGLY
>ENST00000624360.1|SNV-3531-G-A|9
LMVRFSAVISVLNLMIALR
>FUSION-ENST00000521550.5:19140-ENST00000405677.5:1566|754
MVEEVKELSKVSFIR
>FUSION-ENST00000591019.5:10306-ENST00000521788.1:106896|85
FCLPSCMWLYLSECR
>FUSION-ENST00000521550.5:19140-ENST00000405677.5:1566|243
MNNLFESYLSSLYSSR
>FUSION-ENST00000591019.5:10306-ENST00000521788.1:106896|133
VLCHSSNFK
>FUSION-ENST00000521550.5:19140-ENST00000405677.5:1566|480
HIFVCLMVSHR
>ENST00000247815.9|SNV-2497-A-G|5
HICALFLKECEVSSDDVNKFLTWVR
>FUSION-ENST00000479188.5:2536-ENST00000400418.7:27978|131
SQRPPTEPTRRPPRSPRPGPTAR
>FUSION-ENST00000479188.5:2536-ENST00000400418.7:27978|87
MASPGRTPRSPST
>ENST00000469525.1|SNV-214525-G-C|6
MGLGLQKNQQILPLRNR
>FUSION-ENST00000479188.5:2536-ENST00000400418.7:27978|81
TPRSPST
>ENST00000590810.5|SNV-313837-C-G|3
VMAEQSLLGGDMDMGNPGTLSR
>FUSION-ENST00000521550.5:19140-ENST00000405677.5:1566|232
VCSVRDLNMIEWWT
>ENST00000370418.8|SNV-324-G-A|5
LVAPVTFRHHHYDDLVR
>FUSION-ENST00000591019.5:10306-ENST00000521788.1:106896|227
CALGALEMCLVQIEMCCK
>FUSION-ENST00000521550.5:19140-ENST00000405677.5:1566|724
MFTFWITVR
>FUSION-ENST00000521550.5:19140-ENST00000405677.5:1566|610
MLLFWPPKALGL
>ENST00000481974.1|SNV-220381-G-A|6
MQVLQEGPHR
>ENST00000423059.9|SNV-419474-C-G|2
SCANAVEK
>FUSION-ENST00000521550.5:19140-ENST00000405677.5:1566|741
SEVFFFLIQHKTLMIYR
>ENST00000318217.10|INDEL-116572-T-TT|2
AIYERLFLLDRYSHQ
>ENST00000624360.1|SNV-3531-G-A|4
FSAVISVLNLMIALR
>FUSION-ENST00000606221.1:749-ENST00000656150.1:58480|2
HRPGSWKGVVK
>FUSION-ENST00000479188.5:2536-ENST00000400418.7:27978|161
MTGSDGASGARRRPPTAPPSPERPR
>FUSION-ENST00000521550.5:19140-ENST00000405677.5:1566|219
FSCHLHIIK
>FUSION-ENST00000479188.5:2536-ENST00000400418.7:27978|111
VRPGPGPPAGPGQPRR
>FUSION-ENST00000521550.5:19140-ENST00000405677.5:1566|536
MVYNSLYMLLDSVC
>ENST00000469843.1|MNV-135755-TGCAGCAGCA-T|1
LQQQQQLAQMKVKPEASTLGAPC
>FUSION-ENST00000521550.5:19140-ENST00000405677.5:1566|651
MLLHVANIFC
>FUSION-ENST00000506640.2:35341-ENST00000388975.4:66663|3
LVNPGRETDWATCYSAAGQVRAS
>ENST00000643068.1|SNV-3109-C-T|6
ESLTLWCYR
>FUSION-ENST00000521550.5:19140-ENST00000405677.5:1566|663
VMKCYLTVIWFAVP
>FUSION-ENST00000591019.5:10306-ENST00000521788.1:106896|205
LTSPIFVFVFLPFLYVTAR
>FUSION-ENST00000521550.5:19140-ENST00000405677.5:1566|281
MGVLFEK
>ENST00000674084.1|SNV-2948-G-A|4
RLPNGIGQLKQLSILK
>FUSION-ENST00000479188.5:2536-ENST00000400418.7:27978|20
TRNSPSTAAVPPR
>ENST00000350210.6|MNV-3655-AC-A|2
QSWDYEETARPLSLTLSFTMAR
>FUSION-ENST00000487476.5:61200-ENST00000621598.1:174|1
NVNNMFQVCLYQQCENGRMH
>FUSION-ENST00000521550.5:19140-ENST00000405677.5:1566|303
MFITSQIRCLLSFSLR
>ENST00000300027.12|SNV-61196-A-T|2
SLMYLLFSLHVSYK
>ENST00000504416.5|SNV-77995-A-G|7
KAFYAPVR
>ENST00000493533.1|SNV-50730-C-T|3
RPCFWRTR
>FUSION-ENST00000521550.5:19140-ENST00000405677.5:1566|593
WWLMPVVPATREAEARGLLEPR
>ENST00000541781.5|SNV-39347-G-A|1
NYQLMMLQSCSGPTCR
>FUSION-ENST00000521550.5:19140-ENST00000405677.5:1566|44
MPPHPAIFFFFQR
>FUSION-ENST00000521550.5:19140-ENST00000405677.5:1566|454
CWDYRHEPPCPF
>ENST00000566807.5|SNV-78280-C-T|6
MARLILERFLQEHEETPSSK
>FUSION-ENST00000521550.5:19140-ENST00000405677.5:1566|163
NIPTPANFFFFR
>ENST00000533746.1|SNV-764000-C-T|12
MSASMATPCLGR
>FUSION-ENST00000479188.5:2536-ENST00000400418.7:27978|270
GEPPPGGPPALCPRR
>FUSION-ENST00000521550.5:19140-ENST00000405677.5:1566|850
MHAMIYRAYK
>ENST00000352483.3|SNV-198-C-G|2
TWLAMKCSPSLHVDDR
>ENST00000329476.4|SNV-6415-C-A|2
KNSGTNDSFTEATNV
>FUSION-ENST00000591019.5:10306-ENST00000521788.1:106896|128
NILFLSK
>ENST00000211936.10|SNV-20222-C-A|1
YCKCNECGKAFSYCSALIR
>FUSION-ENST00000479188.5:2536-ENST00000400418.7:27978|280
EQLLSRNMR
>FUSION-ENST00000521550.5:19140-ENST00000405677.5:1566|798
MAGNSHSYLGRSTSWFQFK
>ENST00000589487.5|SNV-173448-A-C|2
MYTFHFNNFFLYWRPGRF
>ENST00000475780.5|INDEL-5719-C-CTGGA|2
MEPTCFERSDDIGGLWKFTESSK
>ENST00000642920.2|SNV-268834-G-T|2
IPQQELQNQCIKANER
>FUSION-ENST00000479188.5:2536-ENST00000400418.7:27978|119
SPRPGPTARVLR
>FUSION-ENST00000521550.5:19140-ENST00000405677.5:1566|248
TILMERLVKNLQWLEK
>FUSION-ENST00000621083.4:10306-ENST00000521788.1:106896|13
KQPNSSGPR
>FUSION-ENST00000591019.5:10306-ENST00000521788.1:106896|10
MLHLCRLFTAQWH
>ENST00000411860.5|SNV-7659-G-T|2
DSPMNPSHK
>ENST00000537256.5|SNV-94760-C-G|5
MGMSSSPVRAQRLCWWSW
>FUSION-ENST00000521550.5:19140-ENST00000405677.5:1566|737
IYRSCCAYQ
>FUSION-ENST00000521550.5:19140-ENST00000405677.5:1566|301
MFITSQIRCLLSFSLRYILQYLPNK
>ENST00000473963.1|SNV-14482-C-G|9
TSTPINNIFGCIEGRSEPGFR
>ENST00000636870.1|SNV-2031587-G-A|1
TSGTESLQRGMSSRPAYRWTGYR
>ENST00000267622.8|SNV-36364-A-G|6
KLSTRFGSSGQDMFR
>FUSION-ENST00000521550.5:19140-ENST00000405677.5:1566|21
LILFFCFDFSFKNHLHREK
>ENST00000308488.10|SNV-120226-G-C|4
RGEGEDEVEEESTPLQKTDK
>FUSION-ENST00000521550.5:19140-ENST00000405677.5:1566|626
SQRFIPMFSSK
>ENST00000341552.10|SNV-10353-G-A|3
VQATCWYGAGSR
>FUSION-ENST00000591019.5:10306-ENST00000521788.1:106896|158
HTPDIRSVFFFFLKR
>FUSION-ENST00000479188.5:2536-ENST00000400418.7:27978|249
GEERAGR
>FUSION-ENST00000591019.5:10306-ENST00000521788.1:106896|263
MLLNTFPK
>FUSION-ENST00000479188.5:2536-ENST00000400418.7:27978|261
RGHLPPALPFLR
>FUSION-ENST00000521550.5:19140-ENST00000405677.5:1566|137
SVSSEMIEGSRIQDSFYFSFFK
>ENST00000493533.1|SNV-50730-C-T|2
PCFWRTR
>ENST00000642825.1|SNV-423008-T-C|1
HEQTDQPQDVNSFAGGHPGLFQDSK
>FUSION-ENST00000479188.5:2536-ENST00000400418.7:27978|95
SGPTSSGSARAMASPGRTPR
>ENST00000534695.5|SNV-6693-C-G|1
DAYEVILDGVKGGTKEK
>FUSION-ENST00000521550.5:19140-ENST00000405677.5:1566|397
SHHAHFSFLNGFFRYYNIHM
>FUSION-ENST00000479188.5:2536-ENST00000400418.7:27978|23
TSPLASPAACPQAPPPTACSGTK
>ENST00000423059.9|SNV-419474-C-G|3
QPADEGRSCANAVEKEPCNLNK
>FUSION-ENST00000521550.5:19140-ENST00000405677.5:1566|766
SLYGGRGKGALQGLFYK
>FUSION-ENST00000521550.5:19140-ENST00000405677.5:1566|441
MLARLVLNSWPR
>FUSION-ENST00000521550.5:19140-ENST00000405677.5:1566|716
MFNSIRN
>ENST00000362072.8|SNV-64950-G-T|2
KAFLNILHC
>ENST00000602599.1|SNV-9440-G-A|2
NSNLNICNVCLGILQEFCEKDFIK
>ENST00000388887.7|SNV-63269-T-C|4
AYAWPLSKLGPFTALLPTDK
>FUSION-ENST00000591019.5:10306-ENST00000521788.1:106896|212
MLYSENLNYL
>FUSION-ENST00000591019.5:10306-ENST00000521788.1:106896|143
FTAASASRVQAILLPQPPE
>FUSION-ENST00000521550.5:19140-ENST00000405677.5:1566|129
PSSLKSFFFFFR
>FUSION-ENST00000521550.5:19140-ENST00000405677.5:1566|101
QSFTLVSQAGVQWHNLGSPQLPPPR
>FUSION-ENST00000521550.5:19140-ENST00000405677.5:1566|189
MLCYVMLCYFRDR
>ENST00000489171.5|SNV-32553-T-G|2
CRCWTVLLKK
>FUSION-ENST00000521550.5:19140-ENST00000405677.5:1566|506
MSHVAWPIIFA
>ENST00000493490.1|SNV-32553-T-G|5
FEMPVLDSFVEKVKEE
>ENST00000466239.5|MNV-2571-GC-G|1
QAASPAAAP
>FUSION-ENST00000479188.5:2536-ENST00000400418.7:27978|32
AVAGPLGRPWSTSPTR
>ENST00000447098.6|SNV-1258-A-T|1
AFFQGLLFSLGCGIQRHCGK
>FUSION-ENST00000521550.5:19140-ENST00000405677.5:1566|19
NHLHREKGVGIQNAHPFQEK
>ENST00000614908.4|SNV-118752-A-G|3
ERSTPPK
>FUSION-ENST00000521550.5:19140-ENST00000405677.5:1566|516
FSVIFWVSAKLVVLPHFLLFLSFVV
>FUSION-ENST00000521550.5:19140-ENST00000405677.5:1566|816
MWYLSPREIR
>FUSION-ENST00000521550.5:19140-ENST00000405677.5:1566|167
VRERFLWCVVLET
>ENST00000635990.2|SNV-313837-C-G|11
TRVSLEVTWIWATQEPFR
>FUSION-ENST00000591019.5:10306-ENST00000521788.1:106896|16
MILTISSLYT
>FUSION-ENST00000470586.5:74949-ENST00000325157.7:149581|4
EHLPFLLYPCHLLI
>ENST00000267622.8|SNV-36364-A-G|2
FGSSGQDMFRETIQNLSR
>FUSION-ENST00000521550.5:19140-ENST00000405677.5:1566|186
LCYVMLCYFRDRVLLCCPGFR
>FUSION-ENST00000521550.5:19140-ENST00000405677.5:1566|239
MTKEKQYTISLVQVLVYLWK
>ENST00000313735.11|SNV-18511-A-G|4
HVRYSTNNGNVRSAITVFPQR
>FUSION-ENST00000400525.6:10791-ENST00000666898.1:1349|8
GRGVLVRVSAR
>FUSION-ENST00000521550.5:19140-ENST00000405677.5:1566|619
MVKLSLYK
>FUSION-ENST00000521550.5:19140-ENST00000405677.5:1566|329
SITHARVQLR
>ENST00000418919.6|SNV-39347-G-A|1
MNYQLMMLQSCSGPTCR
>ENST00000400566.6|SNV-158183-G-T|2
FIYVYVISEEEAAPKK
>ENST00000455725.6|SNV-6693-C-G|4
HKDAYEVILDGVKGGTK
>ENST00000272793.10|SNV-166938-C-T|1
LPISEEEQIYSWDTCAAVHDVR
>FUSION-ENST00000521550.5:19140-ENST00000405677.5:1566|264
MWTNTVTKGK
>ENST00000262461.7|SNV-77995-A-G|4
MKAFYAPVRADDLR
>ENST00000445392.5|SNV-5888-C-G|5
ELVKEALERYALDR
>ENST00000320356.7|SNV-75004-A-G|4
IRFANHSVNPNCCAK
>ENST00000489171.5|SNV-32553-T-G|3
VKEEEEREIIK
>FUSION-ENST00000521550.5:19140-ENST00000405677.5:1566|699
DLPILDISYK
>FUSION-ENST00000591019.5:10306-ENST00000521788.1:106896|189
LKLLIIKLLTL
>FUSION-ENST00000591019.5:10306-ENST00000521788.1:106896|87
RKGLLVLR
>FUSION-ENST00000479188.5:2536-ENST00000400418.7:27978|69
MEGEGKGPLLR
>ENST00000276898.3|SNV-127201-T-C|4
SLEYTREHQIWTMPLLMSPKHK
>ENST00000483502.2|SNV-188262-C-T|7
PGVEPGCAGHCSTYGHLCRNGGRCR
>FUSION-ENST00000521550.5:19140-ENST00000405677.5:1566|94
SWWFYFILF
>FUSION-ENST00000400525.6:10791-ENST00000666898.1:1349|13
MGSGRPRGR
>FUSION-ENST00000521550.5:19140-ENST00000405677.5:1566|419
RWIEQDMDIIK
>FUSION-ENST00000521550.5:19140-ENST00000405677.5:1566|352
RNIFVAPE
>FUSION-ENST00000521550.5:19140-ENST00000405677.5:1566|598
MWWLMPVVPATR
>ENST00000533423.5|SNV-4015-C-T|5
LVAEKLNISWNHIR
>FUSION-ENST00000591019.5:10306-ENST00000521788.1:106896|88
LFCNYKRK
>FUSION-ENST00000521550.5:19140-ENST00000405677.5:1566|322
MDRARHGHYK
>FUSION-ENST00000521550.5:19140-ENST00000405677.5:1566|664
MVMKCYLTVIWFAVP
>FUSION-ENST00000479188.5:2536-ENST00000400418.7:27978|163
MTGSDGASGARR
>FUSION-ENST00000521550.5:19140-ENST00000405677.5:1566|26
KLILFFCFDFSFK
>FUSION-ENST00000521550.5:19140-ENST00000405677.5:1566|872
PVLPFLLIETFFF
>ENST00000276898.3|SNV-127201-T-C|5
SLEYTREHQIWTMPLLMSPK
>ENST00000557896.1|SNV-367581-C-T|6
QDVPATAELVTRSPK
>FUSION-ENST00000521550.5:19140-ENST00000405677.5:1566|385
CGVFYPDTK
>FUSION-ENST00000521550.5:19140-ENST00000405677.5:1566|263
WTNTVTKGK
>FUSION-ENST00000479188.5:2536-ENST00000400418.7:27978|153
APSVRVAPAASAR
>FUSION-ENST00000521550.5:19140-ENST00000405677.5:1566|357
HEQVEGRWRA
>ENST00000643068.1|SNV-3109-C-T|9
RRESLTLWCYR
>FUSION-ENST00000521550.5:19140-ENST00000405677.5:1566|611
LLFWPPK
>FUSION-ENST00000521550.5:19140-ENST00000405677.5:1566|683
MFSRFIHVVACISTSFLFILNK
>ENST00000647531.1|SNV-4575-C-T|4
RFVPDFWKNFFR
>FUSION-ENST00000521550.5:19140-ENST00000405677.5:1566|87
LCYVMLF
>ENST00000497655.1|SNV-4609-G-A|2
LGLQQGLCDCQHDPGTPARSR
>ENST00000629305.2|MNV-135755-TGCAGCAGCA-T|1
LQQQQQLAQMK
>ENST00000410108.5|SNV-1424-G-A|5
MADWARAQSPGAVEEILDRK
>FUSION-ENST00000591019.5:10306-ENST00000521788.1:106896|216
MLLKLTSPIFVFVFLPFLYVTAR
>FUSION-ENST00000521550.5:19140-ENST00000405677.5:1566|739
TLMIYRSCCAYQ
>ENST00000308488.10|SNV-120226-G-C|2
GEGEDEVEEESTPLQKTDK
>ENST00000367573.7|SNV-415329-G-T|3
EPTIQEERSQDLR
>FUSION-ENST00000521550.5:19140-ENST00000405677.5:1566|722
MFTFWITVRIFQSGCTFYSLTSK
>FUSION-ENST00000591019.5:10306-ENST00000521788.1:106896|231
SYSSYRSNECSL
>FUSION-ENST00000521550.5:19140-ENST00000405677.5:1566|821
AHCSLELLGSSDPPISAS
>FUSION-ENST00000521550.5:19140-ENST00000405677.5:1566|563
IRPPWPPKVLGLQA
>FUSION-ENST00000479188.5:2536-ENST00000400418.7:27978|21
RTRNSPSTAAVPPR
>ENST00000265403.12|SNV-10465-A-T|5
IPQKVLWRFDGNKPDALGLNSR
>FUSION-ENST00000521550.5:19140-ENST00000405677.5:1566|196
LCYVMLCYVMLCYVMLCYFRDR
>FUSION-ENST00000521550.5:19140-ENST00000405677.5:1566|106
PPCLANSKK
>FUSION-ENST00000591019.5:10306-ENST00000521788.1:106896|65
TKFQVTKGK
>FUSION-ENST00000521550.5:19140-ENST00000405677.5:1566|810
AVSCSKAGVS
>ENST00000504416.5|SNV-77995-A-G|6
KAFYAPVRADDLR
>FUSION-ENST00000521550.5:19140-ENST00000405677.5:1566|915
HRTSFLDSCLYLK
>ENST00000282041.11|INDEL-56624-T-TT|5
SCSYQFVER
>FUSION-ENST00000400525.6:10791-ENST00000666898.1:1349|14
MGSGRPR
>ENST00000568444.1|SNV-69399-G-C|1
TTSIGAEPWKRAR
>FUSION-ENST00000521550.5:19140-ENST00000405677.5:1566|548
ISLLLNLSK
>ENST00000462090.5|SNV-14482-C-G|5
RPLRARLPGPQK
>FUSION-ENST00000521550.5:19140-ENST00000405677.5:1566|931
ECILFCSANCACHGMCPLSF
>FUSION-ENST00000521550.5:19140-ENST00000405677.5:1566|919
YVCLIVKR
>ENST00000342364.8|SNV-467-G-C|1
LHHLAFDTYQEFRLEDGSPR
>ENST00000292246.8|SNV-111185-C-G|3
RLLTSGIVIQVFPLHDSEAVKK
>FUSION-ENST00000479188.5:2536-ENST00000400418.7:27978|101
RSGPTSSGSAR
>FUSION-ENST00000521550.5:19140-ENST00000405677.5:1566|845
MIYRAYKHSINVGDNESN
>FUSION-ENST00000400525.6:10791-ENST00000666898.1:1349|9
GRGVLVR
>FUSION-ENST00000521550.5:19140-ENST00000405677.5:1566|395
SYRNLTFHLGTHK
>FUSION-ENST00000479188.5:2536-ENST00000400418.7:27978|3
DSLLDLLGDVFFVIPKLITAQYHRG
>FUSION-ENST00000591019.5:10306-ENST00000521788.1:106896|150
RSLACRPDRSAVAPSR
>ENST00000518141.1|SNV-2434-G-T|2
MLSPALPLHLNPGWKIA
>ENST00000568444.1|SNV-69399-G-C|3
TTSIGAEPWKR
>FUSION-ENST00000521550.5:19140-ENST00000405677.5:1566|509
EVLLTKDFSSF
>ENST00000458385.7|SNV-46697-C-T|1
RPKPPNVRTVWL
>FUSION-ENST00000521550.5:19140-ENST00000405677.5:1566|860
GLIPILLG
>FUSION-ENST00000621083.4:10306-ENST00000521788.1:106896|10
QPNSSGPRENSGSTVCDCGR
>FUSION-ENST00000521550.5:19140-ENST00000405677.5:1566|203
LVSNSRSQVICPPWPPK
>FUSION-ENST00000521550.5:19140-ENST00000405677.5:1566|386
MCGVFYPDTK
>ENST00000313735.11|SNV-18511-A-G|5
HVRYSTNNGNVR
>ENST00000483502.2|SNV-188262-C-T|10
PGVEPGCAGHCSTYGHLCR
>ENST00000265403.12|SNV-10465-A-T|3
VLWRFDGNKPDALGLNSRLYK
>ENST00000360311.5|SNV-7676-T-C|1
QEDKRNSHEATMTQIK
>FUSION-ENST00000521550.5:19140-ENST00000405677.5:1566|170
GVSKLDGVKVR
>ENST00000493796.5|SNV-5039-G-A|6
MELIGKPKPYYEIGEQVDYKCK
>ENST00000360311.5|SNV-7676-T-C|5
IGKDIHDFEFQRQEDK
>FUSION-ENST00000479188.5:2536-ENST00000400418.7:27978|269
MGEPPPGGPPALCPRRGPFK
>FUSION-ENST00000591019.5:10306-ENST00000521788.1:106896|199
MCLSIFLLDSDVIFR
>ENST00000267622.8|SNV-36364-A-G|1
FGSSGQDMFRETIQNLSRIIR
>FUSION-ENST00000521550.5:19140-ENST00000405677.5:1566|488
VCLGWISLDFMLFGVFK
>FUSION-ENST00000521550.5:19140-ENST00000405677.5:1566|605
ESRCVAQAGLK
>FUSION-ENST00000521550.5:19140-ENST00000405677.5:1566|83
HLAFIPSCCLFLCLCLLK
>FUSION-ENST00000591019.5:10306-ENST00000521788.1:106896|111
MQSIICLFFFFFFF
>ENST00000276480.11|SNV-288788-T-C|3
DPLEVPEIK
>FUSION-ENST00000591019.5:10306-ENST00000521788.1:106896|7
MPFSSWNTVHVLLTK
>FUSION-ENST00000621083.4:10306-ENST00000521788.1:106896|27
GKKVCLEYLEK
>ENST00000329476.4|SNV-6415-C-A|3
NLEVRKNSGTNDSFTEATNV
>ENST00000284548.16|SNV-8592-G-A|2
CVSRGGR
>FUSION-ENST00000521550.5:19140-ENST00000405677.5:1566|690
MFIQLIWLRFHWVICCFIVESRVL
>FUSION-ENST00000521550.5:19140-ENST00000405677.5:1566|569
LFFCLSLLSSWD
>ENST00000276898.3|SNV-127201-T-C|6
KSLEYTREHQIWTMPLLMSPK
>ENST00000265085.10|SNV-2434-G-T|1
YALPSSAFAPKSWMEDSLNR
>ENST00000282041.11|INDEL-56624-T-TT|1
NEETFDRGG
>ENST00000366666.6|SNV-21828-C-T|2
MPFGLIKGHAYSVTGIDQVSFR
>ENST00000454679.7|SNV-442804-A-G|3
DKKCIASHLLCDCKPDCSDR
>FUSION-ENST00000521550.5:19140-ENST00000405677.5:1566|876
LRLSREAK
>ENST00000261435.11|INDEL-63570-C-CA|1
QIDFGKVPKT
>FUSION-ENST00000479188.5:2536-ENST00000400418.7:27978|229
APPRAPSAPLR
>FUSION-ENST00000521550.5:19140-ENST00000405677.5:1566|339
SCCVAQAGLKFRLK
>FUSION-ENST00000479188.5:2536-ENST00000400418.7:27978|50
RAAAASTATTRTPS
>FUSION-ENST00000521550.5:19140-ENST00000405677.5:1566|568
MLAGLVLNS
>ENST00000566376.3|SNV-313837-C-G|4
VATRVSLEVTWIWATQEPFR
>ENST00000604689.1|SNV-11047-C-G|4
NRIWTWHICFK
>FUSION-ENST00000521550.5:19140-ENST00000405677.5:1566|768
SLYGGRGK
>ENST00000462090.5|SNV-14482-C-G|4
ARLPGPQK
>FUSION-ENST00000521550.5:19140-ENST00000405677.5:1566|452
MQHFTTSNELQK
>FUSION-ENST00000591019.5:10306-ENST00000521788.1:106896|247
MNFEFFR
>FUSION-ENST00000521550.5:19140-ENST00000405677.5:1566|511
MEVLLTK
>FUSION-ENST00000521550.5:19140-ENST00000405677.5:1566|743
TGVSHHARSEVFFFLIQHKTLMIYR
>FUSION-ENST00000521550.5:19140-ENST00000405677.5:1566|791
RTKILYILYCFVSR
>FUSION-ENST00000591019.5:10306-ENST00000521788.1:106896|236
NAHYRDALSNPVAISHVCPRST
>ENST00000548372.5|MNV-18750-CTG-C|5
WGLLAPQSERQPGGR
>FUSION-ENST00000521550.5:19140-ENST00000405677.5:1566|296
YILQYLPNK
>ENST00000533746.1|SNV-764000-C-T|8
MSASMATPCLGRDRQASR
>ENST00000308488.10|SNV-120226-G-C|3
GEGEDEVEEESTPLQK
>FUSION-ENST00000479188.5:2536-ENST00000400418.7:27978|17
NSPSTAAVPPRR
>ENST00000296824.4|SNV-12586-A-G|5
EFEAVLTERQSIYCSLFLPR
>FUSION-ENST00000521550.5:19140-ENST00000405677.5:1566|292
SKIVKFLHVLK
>FUSION-ENST00000521550.5:19140-ENST00000405677.5:1566|772
SSTLHRVPHLRENMFSF
>FUSION-ENST00000521550.5:19140-ENST00000405677.5:1566|594
MWWLMPVVPATREAEARGLLEPR
>ENST00000372921.10|SNV-26363-C-A|2
EAFKTSYGK
>FUSION-ENST00000521550.5:19140-ENST00000405677.5:1566|228
AKPTLCLSFVCTFTK
>ENST00000643689.1|SNV-313837-C-G|4
MDMGNPGTLSR
>ENST00000410108.5|SNV-1424-G-A|4
ADWARAQSPGAVEEILDRK
>FUSION-ENST00000521550.5:19140-ENST00000405677.5:1566|659
MSMGCLFIYLDLL
>ENST00000504496.5|SNV-58454-T-G|3
YTPALTFCSRPMPTQSSTFQRGC
>ENST00000413052.6|SNV-22385-G-A|2
VHLPSSIYHLLAPSR
>ENST00000533746.1|SNV-764000-C-T|11
SASMATPCLGR
>ENST00000219611.7|SNV-19971-G-A|1
ASRLAELLSGKR
>FUSION-ENST00000521550.5:19140-ENST00000405677.5:1566|732
DILHLKNPFIS
>ENST00000251879.10|SNV-127201-T-C|1
VYSRTSNLDNAFAHVTK
>FUSION-ENST00000521550.5:19140-ENST00000405677.5:1566|657
MGCLFIYLDLL
>ENST00000297814.7|SNV-5940-T-A|3
EALQNHQVCVR
>FUSION-ENST00000521550.5:19140-ENST00000405677.5:1566|526
MCILLFLRVGGCLHGFCQECSC
>FUSION-ENST00000479188.5:2536-ENST00000400418.7:27978|65
EGEGKGPLLRSQSTSEQEK
>ENST00000475780.5|INDEL-5719-C-CTGGA|10
RTWMEPTCFERSDDIGGLWK
>FUSION-ENST00000591019.5:10306-ENST00000521788.1:106896|94
KLITVSVKYY
>ENST00000533623.1|SNV-2422-G-A|4
DEDSAVYSFETLVDGK
>FUSION-ENST00000521550.5:19140-ENST00000405677.5:1566|856
LGTISSAHIPQNTCHIPCMY
>ENST00000456101.6|MNV-18585-CC-C|3
MEAETPSTEVPPDPEPGVP
>FUSION-ENST00000521550.5:19140-ENST00000405677.5:1566|433
VIHLPWPPKVLGL
>FUSION-ENST00000521550.5:19140-ENST00000405677.5:1566|235
QYTISLVQVLVYLWK
>ENST00000462848.5|SNV-10353-G-A|6
HLQGAGHVLVR
>FUSION-ENST00000521550.5:19140-ENST00000405677.5:1566|839
ILQFWTSHTDISR
>FUSION-ENST00000479188.5:2536-ENST00000400418.7:27978|285
MVASDTTTGQCR
>FUSION-ENST00000591019.5:10306-ENST00000521788.1:106896|181
MCFPLVYAMDVSQNR
>FUSION-ENST00000521550.5:19140-ENST00000405677.5:1566|258
MFPRLVSNSGAQVICLRWPPK
>ENST00000367019.5|SNV-199474-A-T|3
IVGEKIFYLSK
>ENST00000530267.5|SNV-24983-T-G|1
DEDEGSPGGCNPAGGNGGDCHRLVF
>FUSION-ENST00000591019.5:10306-ENST00000521788.1:106896|147
SLACRPDRSAVAPSRFTAASASR
>FUSION-ENST00000479188.5:2536-ENST00000400418.7:27978|54
HPGPLTGDAPRR
>FUSION-ENST00000521550.5:19140-ENST00000405677.5:1566|769
MSLYGGRGK
>FUSION-ENST00000521550.5:19140-ENST00000405677.5:1566|486
VCLGWISLDFMLFGVFKLLGCMFH
>ENST00000372517.8|INDEL-25891-G-GA|2
GINCPQARR
>ENST00000323322.10|SNV-467-G-C|3
AHRLHHLAFDTYQEFEEAYIPKEQK
>FUSION-ENST00000489712.6:61200-ENST00000621598.1:174|3
LTICFRYVFISSVK
>FUSION-ENST00000479188.5:2536-ENST00000400418.7:27978|255
AGRECGESR
>FUSION-ENST00000521550.5:19140-ENST00000405677.5:1566|508
SRFTATSASWVQASLSLLSSWDYR
>ENST00000410108.5|SNV-1424-G-A|2
AQSPGAVEEILDRKNK
>FUSION-ENST00000521550.5:19140-ENST00000405677.5:1566|779
QSTHLGLSK
>FUSION-ENST00000521550.5:19140-ENST00000405677.5:1566|304
FITSQIR
>FUSION-ENST00000479188.5:2536-ENST00000400418.7:27978|166
RLRAPSVR
>FUSION-ENST00000479188.5:2536-ENST00000400418.7:27978|132
SQRPPTEPTRRPPR
>FUSION-ENST00000489712.6:61200-ENST00000621598.1:174|2
YVFISSVK
>ENST00000264651.3|SNV-93-G-T|4
SCSSRASSSRSGGSSSAR
>FUSION-ENST00000591019.5:10306-ENST00000521788.1:106896|124
MVINSLHFFFQLK
>FUSION-ENST00000591019.5:10306-ENST00000521788.1:106896|131
VLCHSSNFKNILFLSK
>ENST00000508780.5|SNV-180-A-G|2
RAQEILSQLPIR
>FUSION-ENST00000521550.5:19140-ENST00000405677.5:1566|499
MFRVDLFRFYAIWSF
>FUSION-ENST00000521550.5:19140-ENST00000405677.5:1566|431
LSTWRWCEITQVQGSVPR
>FUSION-ENST00000479188.5:2536-ENST00000400418.7:27978|139
ARSQRPPTEPTRRPPR
>FUSION-ENST00000521550.5:19140-ENST00000405677.5:1566|274
MSHHALPVIMLRE
>FUSION-ENST00000591019.5:10306-ENST00000521788.1:106896|204
LTSPIFVFVFLPFLYVTARK
>ENST00000323011.7|SNV-93597-C-T|1
TSYTLWIEAANKDADPR
>FUSION-ENST00000479188.5:2536-ENST00000400418.7:27978|278
DQGVRCLFYGGPLGCELHSPIR
>ENST00000469525.1|SNV-214525-G-C|1
NRTLVIQGHMTQISRGLLPTD
>FUSION-ENST00000521550.5:19140-ENST00000405677.5:1566|321
DRARHGHYK
>FUSION-ENST00000591019.5:10306-ENST00000521788.1:106896|224
MCLVQIEMCCK
>ENST00000644646.1|INDEL-41188-G-GA|4
DSEDSGQHPDVNSSDKGKK
>FUSION-ENST00000479188.5:2536-ENST00000400418.7:27978|16
NSPSTAAVPPRRSAISGTGTAR
>ENST00000292246.8|SNV-111185-C-G|4
RLLTSGIVIQVFPLHDSEAVK
>ENST00000512921.4|SNV-98493-G-A|4
KQFQSQFEKLVILDYIIR
>FUSION-ENST00000521550.5:19140-ENST00000405677.5:1566|718
TYGNLMFNSIR
>FUSION-ENST00000400525.6:10791-ENST00000666898.1:1349|10
CPRGRGVLVR
>ENST00000352483.3|SNV-198-C-G|5
VRHVHWKTWLAMK
>ENST00000636870.1|SNV-2031587-G-A|6
MTSGTESLQR
>ENST00000615648.2|SNV-12236-C-A|2
EHGIRLLEDQIATGGVIDPVHSHR
>FUSION-ENST00000591019.5:10306-ENST00000521788.1:106896|152
LNQHVFLF
>FUSION-ENST00000521550.5:19140-ENST00000405677.5:1566|139
SVSSEMIEGSR
>ENST00000420517.6|SNV-569954-T-G|4
RTQYLSLLCERIQR
>FUSION-ENST00000521550.5:19140-ENST00000405677.5:1566|285
LLGSSNFLPQPPE
>FUSION-ENST00000521550.5:19140-ENST00000405677.5:1566|599
TLIEFSILH
>FUSION-ENST00000591019.5:10306-ENST00000521788.1:106896|160
VVLKHTPDIRSVFFFFLK
>ENST00000647531.1|SNV-4575-C-T|1
FVPDFWKNFFRGK
>FUSION-ENST00000522900.5:19140-ENST00000405677.5:1566|10
YRQPLVRSSSILPESHF
>ENST00000624360.1|SNV-3531-G-A|6
MVRFSAVISVLNLMIALRGTPSLDK
>ENST00000504496.5|SNV-58454-T-G|2
MPTQSSTFQRGC
>FUSION-ENST00000521550.5:19140-ENST00000405677.5:1566|882
MDEETEAQQRG
>ENST00000482346.1|SNV-7659-G-T|1
NPSHKCSVW
>ENST00000284987.6|SNV-1548-G-T|2
QVELLLVADASMARLYVR
>FUSION-ENST00000591019.5:10306-ENST00000521788.1:106896|1
ASLVSPSYAISEL
>FUSION-ENST00000521550.5:19140-ENST00000405677.5:1566|673
CVWICLFWTFHIK
>FUSION-ENST00000591019.5:10306-ENST00000521788.1:106896|119
FIFIYTV
>ENST00000249883.9|SNV-4580-G-A|3
NGARAPSHISSSHSFPQLAR
>FUSION-ENST00000521550.5:19140-ENST00000405677.5:1566|514
LVVLPHFLLFLSFVV
>FUSION-ENST00000521550.5:19140-ENST00000405677.5:1566|315
NGQMKRWIE
>FUSION-ENST00000521550.5:19140-ENST00000405677.5:1566|590
MPVVPATREAEAR
>ENST00000566621.6|SNV-78280-C-T|4
LILERFLQEHEETPSSK
>FUSION-ENST00000591019.5:10306-ENST00000521788.1:106896|104
VGQAGLKLLTLCDPPSLAS
>FUSION-ENST00000521550.5:19140-ENST00000405677.5:1566|727
PKYVIARTYGNLMFNSIR
>FUSION-ENST00000521550.5:19140-ENST00000405677.5:1566|290
IVKFLHVLKISFIFSP
>FUSION-ENST00000521550.5:19140-ENST00000405677.5:1566|758
APPPNTIR
>ENST00000359758.9|SNV-816-G-A|3
RQRLLPSVTSLLLVALLFPESSQAR
>FUSION-ENST00000521550.5:19140-ENST00000405677.5:1566|354
FMRNIFVAPE
>ENST00000477592.2|SNV-13613-G-C|5
QGLVAIKEAHDIETRLNQVEK
>ENST00000261435.11|INDEL-63570-C-CA|2
QIDFGKVPK
>FUSION-ENST00000521550.5:19140-ENST00000405677.5:1566|425
GQLQVVGCHSYF
>FUSION-ENST00000521550.5:19140-ENST00000405677.5:1566|812
EIRAVSCSK
>FUSION-ENST00000521550.5:19140-ENST00000405677.5:1566|645
FLIILMR
>FUSION-ENST00000470586.5:74949-ENST00000325157.7:149581|1
RPPPSTPPPLASSSFNCF
>ENST00000366687.5|SNV-16465-C-A|3
ENKNPFALYGWGEKQTDTGSQK
>FUSION-ENST00000429741.5:326-ENST00000437355.6:30373|52
MASASCSPGCPLASPEPGR
>FUSION-ENST00000521550.5:19140-ENST00000405677.5:1566|742
SEVFFFLIQHK
>ENST00000226382.4|SNV-2524-A-G|4
KSDSSRDDEGK
>FUSION-ENST00000591019.5:10306-ENST00000521788.1:106896|144
FTAASASR
>FUSION-ENST00000521550.5:19140-ENST00000405677.5:1566|227
AKPTLCLSFVCTFTKILK
>FUSION-ENST00000479188.5:2536-ENST00000400418.7:27978|222
GRAGEAPR
>ENST00000342992.10|SNV-264536-C-T|1
GRPTLEITWSREEGEFTDKVQIEK
>FUSION-ENST00000521550.5:19140-ENST00000405677.5:1566|437
LVLNSWPR
>FUSION-ENST00000521550.5:19140-ENST00000405677.5:1566|310
SHRARPRTVLNNCSHY
>FUSION-ENST00000521550.5:19140-ENST00000405677.5:1566|201
SQVICPPWPPK
>FUSION-ENST00000591019.5:10306-ENST00000521788.1:106896|50
MALNYHAI
>ENST00000636870.1|SNV-2031587-G-A|4
MTSGTESLQRGMSSRPAYR
>ENST00000548372.5|MNV-18750-CTG-C|3
QPGGRCPAECPGAQPGLCCCPRR
>FUSION-ENST00000521550.5:19140-ENST00000405677.5:1566|42
MPPHPAIFFFFQRQDLALSPR
>ENST00000475780.5|INDEL-5719-C-CTGGA|3
EPTCFERSDDIGGLWK
>FUSION-ENST00000521550.5:19140-ENST00000405677.5:1566|220
MFSCHLHIIK
>ENST00000282466.3|SNV-15080-C-T|2
EITVHSGSTVELKCRAEGR
>FUSION-ENST00000621083.4:10306-ENST00000521788.1:106896|32
QEKMTKFQVTK
>FUSION-ENST00000521550.5:19140-ENST00000405677.5:1566|294
YILQYLPNKGITRSK
>FUSION-ENST00000591019.5:10306-ENST00000521788.1:106896|130
MVLCHSSNFKNILFLSKY
>FUSION-ENST00000521550.5:19140-ENST00000405677.5:1566|33
LVLNLWAHGILLPWPPK
>FUSION-ENST00000521550.5:19140-ENST00000405677.5:1566|837
ILQFWTSHTDISRLLR
>FUSION-ENST00000479188.5:2536-ENST00000400418.7:27978|241
SGEQRPRLAVR
>ENST00000372862.7|SNV-9003-A-T|6
NLDDTIDDEKLRIEFSPFGSITSAK
>ENST00000366687.5|SNV-16465-C-A|1
NPFALYGWGEKQTDTGSQK
>FUSION-ENST00000521550.5:19140-ENST00000405677.5:1566|72
MGLVKIWPLVYLSCR
>ENST00000296953.6|SNV-52375-C-G|4
RRYFWEYSEQLRPSQQER
>FUSION-ENST00000521550.5:19140-ENST00000405677.5:1566|693
FIQLIWLR
>FUSION-ENST00000521550.5:19140-ENST00000405677.5:1566|231
KAKPTLCLSFVCTFTK
>FUSION-ENST00000521550.5:19140-ENST00000405677.5:1566|237
EKQYTISLVQVLVYLWK
>FUSION-ENST00000479188.5:2536-ENST00000400418.7:27978|120
SPRPGPTAR
>FUSION-ENST00000521550.5:19140-ENST00000405677.5:1566|495
NLIKFVLPVVCS
>ENST00000455117.6|SNV-15209-G-A|2
RSDTTWPLI
>ENST00000372517.8|INDEL-25891-G-GA|9
KHSTSSHLFRTTQIR
>FUSION-ENST00000521550.5:19140-ENST00000405677.5:1566|632
MVAHTSNPSTLGG
>FUSION-ENST00000521550.5:19140-ENST00000405677.5:1566|119
CEPWHPAQHSFYTLCCFHGSCK
>FUSION-ENST00000479188.5:2536-ENST00000400418.7:27978|113
VLRVRPGPGPPAGPGQPRR
>ENST00000381990.6|SNV-24156-T-A|1
EVYVVTDQIPVFVTMFQKNDR
>FUSION-ENST00000521550.5:19140-ENST00000405677.5:1566|647
YFLSFFGFSFHFLIEVQMFLIILMR
>FUSION-ENST00000521550.5:19140-ENST00000405677.5:1566|132
IQDSFYFSFFKDVASHCVAR
>FUSION-ENST00000521550.5:19140-ENST00000405677.5:1566|465
QGFLLLSSAKIWVLISRLGEIR
>FUSION-ENST00000591019.5:10306-ENST00000521788.1:106896|51
DAALVQTVHCPMALNYHAI
>ENST00000483961.6|SNV-6670-A-G|2
WKMPGIWMPIPWPRPTLTLK
>ENST00000381990.6|SNV-24156-T-A|2
EVYVVTDQIPVFVTMFQK
>FUSION-ENST00000521550.5:19140-ENST00000405677.5:1566|946
GWPRCAGVR
>FUSION-ENST00000521550.5:19140-ENST00000405677.5:1566|76
PILSRRK
>FUSION-ENST00000521550.5:19140-ENST00000405677.5:1566|899
MIVFLSCNSSFSSLYCVRAMF
>FUSION-ENST00000591019.5:10306-ENST00000521788.1:106896|107
FCRVGQAGLK
>ENST00000296953.6|SNV-52375-C-G|1
YFWEYSEQLRPSQQERMLRPSEWNR
>FUSION-ENST00000479188.5:2536-ENST00000400418.7:27978|259
GHLPPALPFLR
>ENST00000481974.1|SNV-220381-G-A|3
QVLQEGPHRGVHQQVR
>FUSION-ENST00000521550.5:19140-ENST00000405677.5:1566|627
SLPKPRSQRFIPMFSSK
>FUSION-ENST00000521550.5:19140-ENST00000405677.5:1566|255
LVSNSGAQVICLRWPPK
>FUSION-ENST00000591019.5:10306-ENST00000521788.1:106896|136
MPVIPALGEA
>FUSION-ENST00000522900.5:19140-ENST00000405677.5:1566|9
QPLVRSSSILPESHF
>FUSION-ENST00000521550.5:19140-ENST00000405677.5:1566|937
SASGVLGLTLVSF
>ENST00000518141.1|SNV-2434-G-T|3
LSPALPLHLNPGWK
>FUSION-ENST00000521550.5:19140-ENST00000405677.5:1566|629
WIPSCFNTVC
>FUSION-ENST00000521550.5:19140-ENST00000405677.5:1566|870
FLVWNNASSPISAD
>FUSION-ENST00000591019.5:10306-ENST00000521788.1:106896|252
ATGESLEISLGNVGMDFTVEDLK
>FUSION-ENST00000521550.5:19140-ENST00000405677.5:1566|592
MPVVPATR
>FUSION-ENST00000521550.5:19140-ENST00000405677.5:1566|400
MSHHAHFSFLNGFFR
>FUSION-ENST00000479188.5:2536-ENST00000400418.7:27978|273
MGEPPPGGPPALCPR
>ENST00000360311.5|SNV-7676-T-C|3
DIHDFEFQRQEDK
>FUSION-ENST00000479188.5:2536-ENST00000400418.7:27978|257
GHLPPALPFLRRR
>ENST00000624360.1|SNV-3531-G-A|8
MVRFSAVISVLNLMIALR
>FUSION-ENST00000521550.5:19140-ENST00000405677.5:1566|492
MMSFVHDVYFLLLLS
>FUSION-ENST00000521550.5:19140-ENST00000405677.5:1566|585
EAEARGLLEPRR
>FUSION-ENST00000521550.5:19140-ENST00000405677.5:1566|194
LCYVMLCYVMLCYFR
>FUSION-ENST00000521550.5:19140-ENST00000405677.5:1566|686
FHWVICCFIVESR
>FUSION-ENST00000521550.5:19140-ENST00000405677.5:1566|242
NNLFESYLSSLYSSR
>ENST00000567887.5|SNV-348617-G-A|1
TLEQAQQLATKFQSTYEELTGWLR
>FUSION-ENST00000521550.5:19140-ENST00000405677.5:1566|566
MIRPPWPPK
>ENST00000512921.4|SNV-98493-G-A|3
QFQSQFEK
>FUSION-ENST00000521550.5:19140-ENST00000405677.5:1566|580
MIVLLHSSLGNR
>FUSION-ENST00000521550.5:19140-ENST00000405677.5:1566|173
LLEKGVSK
>FUSION-ENST00000591019.5:10306-ENST00000521788.1:106896|52
NPCSKDAALVQTVHCPMALNYHAI
>FUSION-ENST00000521550.5:19140-ENST00000405677.5:1566|540
MVCRRMFHVYIR
>ENST00000225719.9|SNV-241-G-A|3
YYHEEKLESALREAAAAGLPGLAR
>ENST00000583804.2|SNV-24378-G-A|4
SSLSMSKDPTFSPAPWRW
>FUSION-ENST00000521550.5:19140-ENST00000405677.5:1566|635
SNKSLPKPRSQR
>FUSION-ENST00000591019.5:10306-ENST00000521788.1:106896|161
MVVLKHTPDIRSVFFFFLK
>ENST00000494024.1|SNV-2585-G-A|9
NPMCIYHSPEKK
>ENST00000399353.5|SNV-129782-G-A|3
LAQLEQAEQER
>FUSION-ENST00000521550.5:19140-ENST00000405677.5:1566|133
IQDSFYFSFFK
>ENST00000367749.4|INDEL-5719-C-CTGGA|1
CCVDEDLDGAHLL
>ENST00000592793.5|SNV-38062-C-T|1
EALAPGAGGPACSSGGAGRRGP
>FUSION-ENST00000521550.5:19140-ENST00000405677.5:1566|183
MLCYFRDRVLLCCPGFR
>FUSION-ENST00000521550.5:19140-ENST00000405677.5:1566|781
QSYSVAQAGVQGCYHGSLQS
>FUSION-ENST00000521550.5:19140-ENST00000405677.5:1566|308
TVLNNCSHY
>FUSION-ENST00000521550.5:19140-ENST00000405677.5:1566|912
TSFLDSCLYLKTSWK
>ENST00000371279.4|SNV-5717-A-G|1
VNVPSLSPAELWQATNRWDLMGK
>ENST00000491720.5|SNV-28872-T-A|4
PSPFRSSALMGKCGSR
>FUSION-ENST00000621083.4:10306-ENST00000521788.1:106896|31
MTKFQVTK
>FUSION-ENST00000521550.5:19140-ENST00000405677.5:1566|723
FTFWITVR
>FUSION-ENST00000521550.5:19140-ENST00000405677.5:1566|534
MLLDSVC
>FUSION-ENST00000521550.5:19140-ENST00000405677.5:1566|355
NTVLSNDFTIFSSIIDYDLFIKFMR
>ENST00000237163.9|SNV-89576-C-G|3
LVESLRLPQVPTLHSQVFVFFR
>FUSION-ENST00000591019.5:10306-ENST00000521788.1:106896|3
LYVAIPV
>ENST00000604814.5|SNV-11047-C-G|1
GGGTGSGLGTFVLKVLEDEFPEVYR
>ENST00000616552.4|SNV-12522-A-C|1
IIKPVLTQESATYLAEEYSRLR
>FUSION-ENST00000521550.5:19140-ENST00000405677.5:1566|54
SRFSGGLLDSLTFLGFFPFR
>FUSION-ENST00000521550.5:19140-ENST00000405677.5:1566|869
MNFLLYVLGLE
>FUSION-ENST00000591019.5:10306-ENST00000521788.1:106896|188
IIYVSQYISIGQ
>FUSION-ENST00000479188.5:2536-ENST00000400418.7:27978|282
LLLSEDCCEFCQREQLLSR
>FUSION-ENST00000521550.5:19140-ENST00000405677.5:1566|297
CLLSFSLRYILQYLPNKGITR
>ENST00000463784.5|SNV-4110-C-T|1
SCGDSSSDTFSDGLSSSTLPDDH
>FUSION-ENST00000521550.5:19140-ENST00000405677.5:1566|131
DVASHCVAR
>FUSION-ENST00000591019.5:10306-ENST00000521788.1:106896|32
TMTFPRRSR
>ENST00000369870.7|SNV-3645-C-A|4
CHVVNGQGPACRATGSTK
>ENST00000413052.6|SNV-22385-G-A|4
LRVHLPSSIYHLLAPSR
>FUSION-ENST00000472129.3:31628-ENST00000489824.1:17516|21
MIFLLQCRVS
>ENST00000392955.7|SNV-220381-G-A|4
QWHLGCFKCKSCR
>FUSION-ENST00000521550.5:19140-ENST00000405677.5:1566|914
HRTSFLDSCLYLKTSWK
>FUSION-ENST00000479188.5:2536-ENST00000400418.7:27978|173
GLPARGAGPR
>FUSION-ENST00000621083.4:10306-ENST00000521788.1:106896|20
RGLSCLPAGDFPSLGDR
>FUSION-ENST00000521550.5:19140-ENST00000405677.5:1566|463
IWVLISRLGEIR
>FUSION-ENST00000479188.5:2536-ENST00000400418.7:27978|239
LAVRRSPAHNSGAR
>ENST00000432587.6|SNV-66733-C-T|1
LCGDWSDTGPRARPESERER
>ENST00000416614.7|SNV-251-C-T|6
KTRHDVGLLGVSR
>FUSION-ENST00000521550.5:19140-ENST00000405677.5:1566|641
RSNLFFLLFLVLFGVMSNKSLPKPR
>ENST00000296824.4|SNV-12586-A-G|6
LLLKEFEAVLTERQSIYCSLFLPR
>FUSION-ENST00000521550.5:19140-ENST00000405677.5:1566|863
MSYIRFICVYTFIPLYSRHLR
>FUSION-ENST00000521550.5:19140-ENST00000405677.5:1566|466
MQGFLLLSSAKIWVLISRLGEIR
>ENST00000493796.5|SNV-5039-G-A|4
MELIGKPKPYYEIGEQVDYKCKK
>ENST00000617923.4|SNV-15834-G-A|1
QSPSGETHKKSLSR
>FUSION-ENST00000591019.5:10306-ENST00000521788.1:106896|187
LLIIKLLTL
>ENST00000557896.1|SNV-367581-C-T|1
CQPPPNS
>FUSION-ENST00000621083.4:10306-ENST00000521788.1:106896|25
KVCLEYLEKK
>FUSION-ENST00000521550.5:19140-ENST00000405677.5:1566|608
DEFTTSNLDIFYFFSLPWLEPPVK
>FUSION-ENST00000591019.5:10306-ENST00000521788.1:106896|89
LFCNYKR
>ENST00000604689.1|SNV-11047-C-G|1
IWTWHICFKGA
>ENST00000481974.1|SNV-220381-G-A|2
MQVLQEGPHRGVHQQVRLGAGTR
>FUSION-ENST00000591019.5:10306-ENST00000521788.1:106896|33
TMTFPRR
>ENST00000624360.1|SNV-3531-G-A|5
VRFSAVISVLNLMIALRGTPSLDK
>FUSION-ENST00000479188.5:2536-ENST00000400418.7:27978|212
RPGPGWRGAAPPLRR
>FUSION-ENST00000479188.5:2536-ENST00000400418.7:27978|210
GAAPPLRR
>ENST00000403625.6|MNV-568992-ACTC-A|4
DGPGEARPPPRDNSLHSAGIPCEK
>FUSION-ENST00000521550.5:19140-ENST00000405677.5:1566|881
DEETEAQQRG
>ENST00000350210.6|MNV-3655-AC-A|10
NLSRLCPHRPTIPQSIPAAQK
>FUSION-ENST00000521550.5:19140-ENST00000405677.5:1566|712
FLIVEYFHDPK
>ENST00000410108.5|SNV-1424-G-A|3
AQSPGAVEEILDRK
>FUSION-ENST00000479188.5:2536-ENST00000400418.7:27978|116
GARGPAR
>ENST00000647531.1|SNV-4575-C-T|5
RFVPDFWK
>ENST00000528943.5|SNV-816-G-A|2
LFPESSQARHVNHSATEALGELR
>FUSION-ENST00000521550.5:19140-ENST00000405677.5:1566|552
MMLAVGSLYIHFYQVEEITFYI
>ENST00000614908.4|SNV-118752-A-G|2
ERSTPPKSPQ
>ENST00000566807.5|SNV-78280-C-T|5
ARLILERFLQEHEETPSSK
>ENST00000400566.6|SNV-158183-G-T|3
FIYVYVISEEEAAPK
>FUSION-ENST00000521550.5:19140-ENST00000405677.5:1566|695
VENPVVSSIFTELYKCS
>FUSION-ENST00000521550.5:19140-ENST00000405677.5:1566|761
MFIGKVK
>FUSION-ENST00000479188.5:2536-ENST00000400418.7:27978|196
ELRSVGDIEQELER
>FUSION-ENST00000400525.6:10791-ENST00000666898.1:1349|5
VSARRWPGCPR
>FUSION-ENST00000521550.5:19140-ENST00000405677.5:1566|543
LELWPNMVCR
>FUSION-ENST00000521550.5:19140-ENST00000405677.5:1566|678
IADIFSHSLGFLFIFLLK
>FUSION-ENST00000521550.5:19140-ENST00000405677.5:1566|418
RWIEQDMDIIKEFNR
>FUSION-ENST00000479188.5:2536-ENST00000400418.7:27978|288
GGRLLLSEDCCEFCQREQLLSR
>FUSION-ENST00000521550.5:19140-ENST00000405677.5:1566|12
SEEQVSGQQGQLPLSLKHGSGVEK
>ENST00000342364.8|SNV-467-G-C|5
LFDNAMLRAHRLHHLAFDTYQEFR
>FUSION-ENST00000591019.5:10306-ENST00000521788.1:106896|36
LVSHGVFGLPQLCHLRTMTFPR
>FUSION-ENST00000479188.5:2536-ENST00000400418.7:27978|82
MQMERKK
>ENST00000372396.4|SNV-33596-C-T|2
RQSLSKLPR
>FUSION-ENST00000521550.5:19140-ENST00000405677.5:1566|353
MRNIFVAPE
>ENST00000489171.5|SNV-32553-T-G|1
CWTVLLKK
>FUSION-ENST00000591019.5:10306-ENST00000521788.1:106896|140
GPGAVAHACNPSTWGGLGGWIT
>ENST00000223051.8|SNV-14482-C-G|1
TFSSMVSNGFRARR
>FUSION-ENST00000521550.5:19140-ENST00000405677.5:1566|871
MFLVWNNASSPISAD
>FUSION-ENST00000521550.5:19140-ENST00000405677.5:1566|317
MNGQMKR
>FUSION-ENST00000521550.5:19140-ENST00000405677.5:1566|587
PVVPATREAEARGLLEPR
>FUSION-ENST00000400525.6:10791-ENST00000666898.1:1349|17
GAARGAAGRMGSGRPR
>ENST00000566621.6|SNV-78280-C-T|2
FLQEHEETPSSK
>ENST00000263268.11|SNV-89104-G-A|3
YLFVVDHLIALDAAEEFFK
>ENST00000451837.5|SNV-22976-T-G|2
MTGTEEKLLRLR
>ENST00000342992.10|SNV-272712-C-T|1
AIMRFNTEITAENLTINLK
>FUSION-ENST00000591019.5:10306-ENST00000521788.1:106896|256
MIQSSSVILNSNPYGYR
>FUSION-ENST00000521550.5:19140-ENST00000405677.5:1566|878
MLPFHLQR
>ENST00000551171.6|SNV-25223-G-C|1
IPFHDLQSENRYSRGFAYCHSK
>ENST00000643068.1|SNV-3109-C-T|7
RESLTLWCYRRPCSMTR
>ENST00000585906.5|INDEL-56624-T-TT|6
MVVLEEGFFQSPAHINLLK
>ENST00000494024.1|SNV-2585-G-A|7
NPMCIYHSPEKKATEDEGSEQK
>FUSION-ENST00000521550.5:19140-ENST00000405677.5:1566|269
MTFFYLFF
>FUSION-ENST00000521550.5:19140-ENST00000405677.5:1566|182
LCYFRDRVLLCCPGFR
>ENST00000533898.5|INDEL-13377-C-CA|1
FVGSQATNYGEDLTKKS
>ENST00000548372.5|MNV-18750-CTG-C|17
VATERGLVIVNYPLPPGGCDHR
>ENST00000299481.5|SNV-18266-C-T|2
ETMEPEHGLTPWNEVKKVR
>FUSION-ENST00000521550.5:19140-ENST00000405677.5:1566|154
MLCYVILETESCCVAQASELWR
>FUSION-ENST00000591019.5:10306-ENST00000521788.1:106896|245
NFEFFRK
>ENST00000473963.1|SNV-14482-C-G|7
SEPGFRAR
>ENST00000403625.6|MNV-568992-ACTC-A|2
DNSLHSAGIPCEKELGK
>FUSION-ENST00000521550.5:19140-ENST00000405677.5:1566|89
LCYVMLCYVMLF
>ENST00000647059.1|SNV-78280-C-T|5
MARLILERFLQEHEETPSRPEK
>ENST00000368178.3|SNV-7030-G-C|1
ALSTSCADCQLLPAHPRGSSEPEM
>ENST00000226382.4|SNV-2524-A-G|2
SDSSRDDEGKEAK
>FUSION-ENST00000591019.5:10306-ENST00000521788.1:106896|272
KYLLNKCESG
>ENST00000316793.7|SNV-16608-C-T|1
SNSSSFVLSHCSSSQRSCSQPSTA
>FUSION-ENST00000521550.5:19140-ENST00000405677.5:1566|689
FIQLIWLRFHWVICCFIVESRVL
>ENST00000372921.10|SNV-26362-G-A|1
TAFKTSYGKDLIK
>FUSION-ENST00000521550.5:19140-ENST00000405677.5:1566|213
ISTLFFCSGFPFYSFKPLECKAL
>ENST00000475837.1|SNV-88332-G-A|6
MKENPYEDIELHGHCLGK
>FUSION-ENST00000521550.5:19140-ENST00000405677.5:1566|93
LCLLCYVMLCYVMLCYVMLCYVMLF
>ENST00000413464.6|SNV-8749-G-C|1
VSALVQSPHMK
>FUSION-ENST00000521550.5:19140-ENST00000405677.5:1566|135
IEGSRIQDSFYFSFFK
>FUSION-ENST00000521550.5:19140-ENST00000405677.5:1566|262
MWTNTVTKGKQNK
>ENST00000533746.1|SNV-764000-C-T|3
ATPCLGRDR
>FUSION-ENST00000521550.5:19140-ENST00000405677.5:1566|141
LVLTPDFVIRPPWPPRVLGLQA
>FUSION-ENST00000591019.5:10306-ENST00000521788.1:106896|155
SVFFFFLK
>FUSION-ENST00000479188.5:2536-ENST00000400418.7:27978|28
RTSPPAR
>FUSION-ENST00000479188.5:2536-ENST00000400418.7:27978|275
CLFYGGPLGCELHSPIR
>ENST00000421182.5|SNV-26014-T-C|1
EATIPGHLNSHTIK
>FUSION-ENST00000521550.5:19140-ENST00000405677.5:1566|803
MKAINNETP
>FUSION-ENST00000521550.5:19140-ENST00000405677.5:1566|471
AFFSFFLGTCVVMQGFLLLSSAK
>ENST00000487556.6|INDEL-25891-G-GA|13
EEKNTAPLVICSELHK
>ENST00000342992.10|SNV-264536-C-T|2
GRPTLEITWSREEGEFTDK
>FUSION-ENST00000521550.5:19140-ENST00000405677.5:1566|783
MPGLKFFFF
>FUSION-ENST00000521550.5:19140-ENST00000405677.5:1566|331
MESRSITHARVQLR
>ENST00000548372.5|MNV-18750-CTG-C|4
QPGGRCPAECPGAQPGLCCCPR
>FUSION-ENST00000521550.5:19140-ENST00000405677.5:1566|256
LVSNSGAQVICLR
>FUSION-ENST00000521550.5:19140-ENST00000405677.5:1566|171
GVSKLDGVK
>FUSION-ENST00000591019.5:10306-ENST00000521788.1:106896|30
TFPRRSR
>ENST00000551171.6|SNV-25223-G-C|2
IPFHDLQSENRYSR
>FUSION-ENST00000521550.5:19140-ENST00000405677.5:1566|643
MRSNLFFLLFLVLFGVMSNK
>FUSION-ENST00000521550.5:19140-ENST00000405677.5:1566|907
MCEKNQGNI
>ENST00000371237.9|SNV-20149-A-G|1
SLVLHYEFLQRVKR
>ENST00000366666.6|SNV-21828-C-T|3
MPFGLIK
>FUSION-ENST00000521550.5:19140-ENST00000405677.5:1566|828
SEKVVCLLTDVR
>FUSION-ENST00000521550.5:19140-ENST00000405677.5:1566|528
MCILLFLR
>FUSION-ENST00000479188.5:2536-ENST00000400418.7:27978|240
SGEQRPRLAVRR
>ENST00000368487.7|SNV-8592-C-G|2
LEKFSGTLYWK
>ENST00000368799.2|SNV-16211-G-T|3
NHLGSAWEQSRDCSRHPGSHHEDR
>FUSION-ENST00000621083.4:10306-ENST00000521788.1:106896|7
ENSGSTVCDCGRYR
>ENST00000372517.8|INDEL-25891-G-GA|3
GINCPQAR
>ENST00000367573.7|SNV-415329-G-T|4
GNHGAKEPTIQEERSQDLR
>ENST00000512921.4|SNV-98493-G-A|5
KQFQSQFEK
>ENST00000462290.1|SNV-335825-C-A|3
TEGTPGLVSLSSDADLVMLLR
>FUSION-ENST00000591019.5:10306-ENST00000521788.1:106896|163
MVVLKHTPDIR
>FUSION-ENST00000521550.5:19140-ENST00000405677.5:1566|32
LVLNLWAHGILLPWPPKVLGLQV
>FUSION-ENST00000521550.5:19140-ENST00000405677.5:1566|715
IFQSGCTFYSLTSK
>FUSION-ENST00000521550.5:19140-ENST00000405677.5:1566|330
ESRSITHARVQLR
>FUSION-ENST00000591019.5:10306-ENST00000521788.1:106896|237
MNAHYRDALSNPVAISHVCPRST
>ENST00000267622.8|SNV-36364-A-G|4
LSTRFGSSGQDMFRETIQNLSR
>FUSION-ENST00000591019.5:10306-ENST00000521788.1:106896|175
FGILCSSFFLIMK
>FUSION-ENST00000591019.5:10306-ENST00000521788.1:106896|201
LFMCLSIFLLDSDVIFRK
>ENST00000520464.1|SNV-30207-T-G|4
MPFEATPLRNK
>FUSION-ENST00000521550.5:19140-ENST00000405677.5:1566|817
MWYLSPR
>FUSION-ENST00000479188.5:2536-ENST00000400418.7:27978|126
RPPRSPRPGPTAR
>FUSION-ENST00000591019.5:10306-ENST00000521788.1:106896|207
LLLENLKLFMCLSIFLLDSDVIFR
>FUSION-ENST00000521550.5:19140-ENST00000405677.5:1566|359
HEQVEGR
>FUSION-ENST00000591019.5:10306-ENST00000521788.1:106896|182
FLKIGLVFCVVVFFLL
>ENST00000477592.2|SNV-13613-G-C|3
EAHDIETRLNQVEKLLK
>ENST00000372921.10|SNV-26362-G-A|3
IKTAFKTSYGK
>FUSION-ENST00000479188.5:2536-ENST00000400418.7:27978|11
SGPTMAR
>ENST00000521485.5|SNV-1850-C-T|5
AVCKVTTHEVMGPK
>ENST00000541522.5|SNV-10257-A-G|3
HYWEVEVENVIEWAVGVCR
>ENST00000432587.6|SNV-66733-C-T|6
RLRLCGDWSDTGPR
>FUSION-ENST00000479188.5:2536-ENST00000400418.7:27978|4
DSLLDLLGDVFFVIPKLITAQYHR
>ENST00000512921.4|SNV-98493-G-A|1
QFQSQFEKLVILDYIIRNTDR
>ENST00000292246.8|SNV-111185-C-G|1
LLTSGIVIQVFPLHDSEAVKK
>ENST00000431877.7|SNV-28872-T-A|4
MPSPFRSSALMGK
>FUSION-ENST00000521550.5:19140-ENST00000405677.5:1566|160
DLLCFPDWS
>ENST00000351388.8|SNV-467-G-C|1
LHHLAFDTYQEFNLELLR
>FUSION-ENST00000521550.5:19140-ENST00000405677.5:1566|347
MSSFLLVEIHSPVSS
>FUSION-ENST00000521550.5:19140-ENST00000405677.5:1566|929
MACVLYRFK
>FUSION-ENST00000521550.5:19140-ENST00000405677.5:1566|558
MARTSSQILNVSGK
>ENST00000533746.1|SNV-764000-C-T|4
MATPCLGRDR
>FUSION-ENST00000521550.5:19140-ENST00000405677.5:1566|240
YILYLLNAMTKEK
>FUSION-ENST00000521550.5:19140-ENST00000405677.5:1566|152
DYSLLQPQTPGLK
>ENST00000388887.7|SNV-63269-T-C|3
AYAWPLSKLGPFTALLPTDKGLK
>FUSION-ENST00000429741.5:326-ENST00000437355.6:30373|48
KILPAMVSHSELR
>FUSION-ENST00000521550.5:19140-ENST00000405677.5:1566|45
NYTFTDATSRFSDCKL
>ENST00000262461.7|SNV-77995-A-G|1
ADDLREGAQYLMQAAGLGR
>FUSION-ENST00000521550.5:19140-ENST00000405677.5:1566|494
FYAIWSF
>FUSION-ENST00000521550.5:19140-ENST00000405677.5:1566|628
SLPKPRSQR
>ENST00000350210.6|MNV-3655-AC-A|8
LCPHRPTIPQSIPAAQK
>FUSION-ENST00000521550.5:19140-ENST00000405677.5:1566|374
LWQFVMPV
>ENST00000395442.5|SNV-1818607-A-G|2
GIVDLEGEEWQGRLEEEDK
>FUSION-ENST00000521550.5:19140-ENST00000405677.5:1566|784
PLCLANI
>FUSION-ENST00000521550.5:19140-ENST00000405677.5:1566|289
FLHVLKISFIFSP
>ENST00000263268.11|SNV-89104-G-A|1
YLFVVDHLIALDAAEEFFKLARR
>ENST00000520464.1|SNV-30207-T-G|5
PFEATPLR
>ENST00000617923.4|SNV-15834-G-A|4
MGTEKQSPSGETHKK
>FUSION-ENST00000521550.5:19140-ENST00000405677.5:1566|600
MTLIEFSILH
>FUSION-ENST00000521550.5:19140-ENST00000405677.5:1566|388
LNTVHFYAQMCGVFYPDTK
>FUSION-ENST00000521550.5:19140-ENST00000405677.5:1566|734
MDILHLK
>ENST00000372921.10|SNV-26363-C-A|1
EAFKTSYGKDLIK
>FUSION-ENST00000591019.5:10306-ENST00000521788.1:106896|138
MCSYSEEY
>ENST00000553132.1|SNV-3138-C-T|2
SLGFLGRAYR
>ENST00000272793.10|SNV-166938-C-T|2
KLPISEEEQIYSWDTCAAVHDVR
>ENST00000635990.2|SNV-313837-C-G|3
GNPGTLSRTKPGSQYYQYSSNNPRR
>FUSION-ENST00000479188.5:2536-ENST00000400418.7:27978|146
VAPAASARRR
>ENST00000602599.1|SNV-9440-G-A|1
NSNLNICNVCLGILQEFCEKDFIKK
>FUSION-ENST00000521550.5:19140-ENST00000405677.5:1566|309
ARPRTVLNNCSHY
>FUSION-ENST00000521550.5:19140-ENST00000405677.5:1566|279
EFCHVPQAGLK
>ENST00000633794.1|SNV-99363-A-G|1
ALFFKKK
>ENST00000483502.2|SNV-188262-C-T|11
MPGVEPGCAGHCSTYGHLCR
>ENST00000374667.5|SNV-687-G-A|1
GDVLPGLTSR
>FUSION-ENST00000521550.5:19140-ENST00000405677.5:1566|613
NNSSLSISAESHLGF
>FUSION-ENST00000479188.5:2536-ENST00000400418.7:27978|179
IYLQTLLAK
>ENST00000368178.3|SNV-7030-G-C|2
ALSTSCADCQLLPAHPR
>FUSION-ENST00000521550.5:19140-ENST00000405677.5:1566|634
MQLGMVAHTSNPSTLGG
>ENST00000276898.3|SNV-127201-T-C|1
EHQIWTMPLLMSPKHKQK
>FUSION-ENST00000479188.5:2536-ENST00000400418.7:27978|105
GNGTTGDPPPAWRR
>FUSION-ENST00000591019.5:10306-ENST00000521788.1:106896|198
CLSIFLLDSDVIFR
>FUSION-ENST00000521550.5:19140-ENST00000405677.5:1566|482
LLGCMFH
>FUSION-ENST00000521550.5:19140-ENST00000405677.5:1566|29
MPLLGFQIVNCELNVYLMK
>FUSION-ENST00000479188.5:2536-ENST00000400418.7:27978|256
VRAGRECGESR
>FUSION-ENST00000521550.5:19140-ENST00000405677.5:1566|376
NEVLLCCTGWSQIQAQEILHPRPP
>FUSION-ENST00000521550.5:19140-ENST00000405677.5:1566|829
RSEKVVCLLTDVR
>FUSION-ENST00000521550.5:19140-ENST00000405677.5:1566|704
MLLFSFIDNKIYPFK
>FUSION-ENST00000521550.5:19140-ENST00000405677.5:1566|809
MLGYIDISYISHI
>ENST00000487556.6|INDEL-25891-G-GA|15
MMEEKNTAPLVICSELHK
>FUSION-ENST00000521550.5:19140-ENST00000405677.5:1566|174
DNSIRLLEKGVSK
>ENST00000625716.2|SNV-313837-C-G|10
MDMGNPGTLSRTK
>ENST00000493490.1|SNV-32553-T-G|1
PVLDSFVEKVKEE
>FUSION-ENST00000591019.5:10306-ENST00000521788.1:106896|254
MSKYVIF
>FUSION-ENST00000591019.5:10306-ENST00000521788.1:106896|242
KILQHLTYLISFHVK
>FUSION-ENST00000429741.5:326-ENST00000437355.6:30373|45
ILPAMVSHSELRK
>FUSION-ENST00000521550.5:19140-ENST00000405677.5:1566|747
MTGVSHHAR
>FUSION-ENST00000479188.5:2536-ENST00000400418.7:27978|13
LSCPRPPSWASARPGR
>ENST00000646657.1|SNV-78280-C-T|1
FLQEHEETPSRPEK
>FUSION-ENST00000479188.5:2536-ENST00000400418.7:27978|46
AAAASTATTR
>FUSION-ENST00000521550.5:19140-ENST00000405677.5:1566|838
MILQFWTSHTDISRLLR
>FUSION-ENST00000591019.5:10306-ENST00000521788.1:106896|113
MFLDFSFVLYLSLCCVFFSVHIK
>ENST00000222402.8|SNV-22231-T-C|2
VAFTTKIYHPNTNSNGSICLDILR
>FUSION-ENST00000521550.5:19140-ENST00000405677.5:1566|546
ISLLLNLSKLELWPNMVCR
>FUSION-ENST00000521550.5:19140-ENST00000405677.5:1566|35
MLPRLVLNLWAHGILLPWPPK
>FUSION-ENST00000472129.3:31628-ENST00000489824.1:17516|24
HKMIFLLQCRVS
>FUSION-ENST00000521550.5:19140-ENST00000405677.5:1566|504
MVSVKNAAVNTY
>FUSION-ENST00000591019.5:10306-ENST00000521788.1:106896|248
DFTVEDLKNCTDEF
>ENST00000533423.5|SNV-4015-C-T|2
LNISWNHIRLQR
>ENST00000296953.6|SNV-52375-C-G|3
RYFWEYSEQLRPSQQER
>FUSION-ENST00000579456.5:31628-ENST00000489824.1:17516|1
WLLLTGISAQVTF
>ENST00000646657.1|SNV-78280-C-T|2
LILERFLQEHEETPSRPEK
>FUSION-ENST00000521550.5:19140-ENST00000405677.5:1566|922
VSSNFLAFKYVCLIVK
>ENST00000276898.3|SNV-127201-T-C|8
TVKKSLEYTR
>ENST00000589487.5|SNV-173448-A-C|4
MYTFHFNNFFLYWRPGR
>FUSION-ENST00000521550.5:19140-ENST00000405677.5:1566|648
YLLGISVSS
>FUSION-ENST00000591019.5:10306-ENST00000521788.1:106896|37
LVSHGVFGLPQLCHLR
>FUSION-ENST00000521550.5:19140-ENST00000405677.5:1566|562
KENKIPCCLSVEMNLLLPI
>FUSION-ENST00000621083.4:10306-ENST00000521788.1:106896|11
QPNSSGPR
>ENST00000366687.5|SNV-16465-C-A|2
NPFALYGWGEK
>FUSION-ENST00000591019.5:10306-ENST00000521788.1:106896|196
CLSIFLLDSDVIFRK
>FUSION-ENST00000521550.5:19140-ENST00000405677.5:1566|658
SMGCLFIYLDLL
>FUSION-ENST00000621083.4:10306-ENST00000521788.1:106896|21
GRRGLSCLPAGDFPSLGDR
>FUSION-ENST00000479188.5:2536-ENST00000400418.7:27978|226
LTCHQGVGGHCSPPPPPR
>FUSION-ENST00000521550.5:19140-ENST00000405677.5:1566|159
MAQSWLTATAASQVQAILLPQPPE
>ENST00000507065.5|SNV-26081-G-T|1
NISILTPLLGLTWGFGVATVIDDR
>ENST00000276480.11|SNV-288788-T-C|2
DPLEVPEIKTEGDK
>FUSION-ENST00000400525.6:10791-ENST00000666898.1:1349|15
GAAGRMGSGRPRGR
>ENST00000261435.11|INDEL-63570-C-CA|6
AFGKQKK
>ENST00000509622.5|SNV-9254-T-C|2
VKQMLIHHYLCLLTK
>FUSION-ENST00000521550.5:19140-ENST00000405677.5:1566|740
SEVFFFLIQHKTLMIYRSCCAYQ
>ENST00000368799.2|SNV-16211-G-T|4
NHLGSAWEQSRDCSR
>FUSION-ENST00000591019.5:10306-ENST00000521788.1:106896|255
IQSSSVILNSNPYGYR
>FUSION-ENST00000521550.5:19140-ENST00000405677.5:1566|660
CYLTVIWFAVP
>FUSION-ENST00000591019.5:10306-ENST00000521788.1:106896|200
LFMCLSIFLLDSDVIFRKLK
>FUSION-ENST00000606221.1:749-ENST00000656150.1:58480|4
EPLPFQLETSTGILEGCG
>FUSION-ENST00000591019.5:10306-ENST00000521788.1:106896|95
KLITVSVK
>ENST00000636870.1|SNV-2031587-G-A|5
TSGTESLQR
>ENST00000316793.7|SNV-16608-C-T|4
KSNSSSFVLSHCSSSQR
>ENST00000621094.4|MNV-3655-AC-A|1
QSWDYEEENKFLSPSE
>ENST00000462290.1|SNV-335825-C-A|2
TEGTPGLVSLSSDADLVMLLRYIR
>ENST00000615648.2|SNV-12236-C-A|1
LLEDQIATGGVIDPVHSHR
>ENST00000265085.10|SNV-2434-G-T|2
YALPSSAFAPK
>ENST00000590151.5|SNV-58790-A-T|2
AFDSGIIPMVFVNKMK
>ENST00000311936.8|SNV-5587-G-A|2
TEYKLVVVGADGVGK
>FUSION-ENST00000521550.5:19140-ENST00000405677.5:1566|187
MLCYVMLCYFRDRVLLCCPGFR
>ENST00000350210.6|MNV-3655-AC-A|5
QMHRASR
>FUSION-ENST00000521550.5:19140-ENST00000405677.5:1566|512
ISFFDLLAV
>ENST00000469525.1|SNV-214525-G-C|4
NQQILPLRNR
>FUSION-ENST00000489712.6:61200-ENST00000621598.1:174|6
FQVCLYQQCENGRMH
>FUSION-ENST00000521550.5:19140-ENST00000405677.5:1566|570
VRPSFFPPK
>ENST00000284987.6|SNV-1548-G-T|3
ARQVELLLVADASMARLYVR
>FUSION-ENST00000400525.6:10791-ENST00000666898.1:1349|19
TQAVAGGVRGAARGAAGR
>FUSION-ENST00000521550.5:19140-ENST00000405677.5:1566|721
FTFWITVRIFQSGCTFYSLTSK
>ENST00000276898.3|SNV-127201-T-C|9
MTVKKSLEYTR
>ENST00000534695.5|SNV-6693-C-G|3
DAYEVILDGVK
>FUSION-ENST00000496729.2:10791-ENST00000666898.1:1349|2
MISWWSAGDLVAWLVPRRLL
>ENST00000643068.1|SNV-3109-C-T|10
MRRESLTLWCYR
>ENST00000629305.2|MNV-135755-TGCAGCAGCA-T|2
RLQQQQQLAQMK
>ENST00000475229.2|SNV-13544-G-C|8
RPCTESPCPWRCPAPCFLRPQ
>FUSION-ENST00000479188.5:2536-ENST00000400418.7:27978|238
RSPAHNSGAR
>FUSION-ENST00000521550.5:19140-ENST00000405677.5:1566|414
MDIIKEFNR
>ENST00000320356.7|SNV-75004-A-G|2
FANHSVNPNCCAK
>ENST00000489171.5|SNV-32553-T-G|7
PVLDSFVEKVK
>ENST00000533898.5|INDEL-13377-C-CA|4
MFVGSQATNYGEDLTKK
>FUSION-ENST00000521550.5:19140-ENST00000405677.5:1566|185
MLCYFRDR
>FUSION-ENST00000521550.5:19140-ENST00000405677.5:1566|415
WIEQDMDIIKEFNRST
>FUSION-ENST00000591019.5:10306-ENST00000521788.1:106896|274
MMKYLLNKCESG
>FUSION-ENST00000521550.5:19140-ENST00000405677.5:1566|789
TKILYILYCFVSRFPWNCCLSAS
>ENST00000470876.1|SNV-41831-G-A|1
HSIPCHMRL
>FUSION-ENST00000521550.5:19140-ENST00000405677.5:1566|396
MSYRNLTFHLGTHK
>FUSION-ENST00000521550.5:19140-ENST00000405677.5:1566|311
MSHRARPRTVLNNCSHY
>ENST00000266718.5|SNV-2871-A-G|2
VFSKLKQLR
>ENST00000652031.1|SNV-1548-G-T|2
VADASMARLYVR
>ENST00000261435.11|INDEL-63570-C-CA|3
KQIDFGKVPK
>ENST00000644288.1|SNV-158183-G-T|5
MCMSSQK
>FUSION-ENST00000521550.5:19140-ENST00000405677.5:1566|375
MLWQFVMPV
>FUSION-ENST00000521550.5:19140-ENST00000405677.5:1566|841
MIIKEII
>FUSION-ENST00000521550.5:19140-ENST00000405677.5:1566|867
MPVLPFLLIGILVIH
>FUSION-ENST00000521550.5:19140-ENST00000405677.5:1566|533
MFHVYIR
>FUSION-ENST00000479188.5:2536-ENST00000400418.7:27978|208
RAPRAAR
>ENST00000616979.4|SNV-3708-A-C|1
DFRQPKIIVFCTVPCPR
>ENST00000264651.3|SNV-93-G-T|3
ASSSRSGGSSSAR
>FUSION-ENST00000521550.5:19140-ENST00000405677.5:1566|165
FLWCVVLET
>FUSION-ENST00000521550.5:19140-ENST00000405677.5:1566|883
DEETEAQQR
>ENST00000466239.5|MNV-2571-GC-G|3
NVGPASPSARTIVLIRQAASPAAAP
>FUSION-ENST00000521550.5:19140-ENST00000405677.5:1566|46
NYTFTDATSRFSDCK
>FUSION-ENST00000400525.6:10791-ENST00000666898.1:1349|16
GAAGRMGSGRPR
>FUSION-ENST00000521550.5:19140-ENST00000405677.5:1566|150
DYSLLQPQTPGLKRLSR
>ENST00000368487.7|SNV-8592-C-G|4
FDGEVICEPPNNKLEK
>ENST00000589487.5|SNV-173448-A-C|3
YTFHFNNFFLYWRPGR
>FUSION-ENST00000521550.5:19140-ENST00000405677.5:1566|795
STSWFQFKALIVSLNDLLVALHLR
>ENST00000372517.8|INDEL-25891-G-GA|8
HSTSSHLFR
>ENST00000637250.2|SNV-313837-C-G|3
GVSLEVTWIWATQEPFR
>FUSION-ENST00000521550.5:19140-ENST00000405677.5:1566|447
QHFTTSNELQKLDFSLRYP
>FUSION-ENST00000521550.5:19140-ENST00000405677.5:1566|685
FHWVICCFIVESRVL
>FUSION-ENST00000521550.5:19140-ENST00000405677.5:1566|679
MIADIFSHSLGFLFIFLLK
>ENST00000370418.8|SNV-324-G-A|4
LVAPVTFRHHHYDDLVRTLYK
>ENST00000533623.1|SNV-2422-G-A|1
DEDSAVYSFETLVDGKKIVAELQDK
>ENST00000225719.9|SNV-241-G-A|4
YYHEEKLESALR
>FUSION-ENST00000591019.5:10306-ENST00000521788.1:106896|257
GGFGIEPK
>FUSION-ENST00000591019.5:10306-ENST00000521788.1:106896|253
MATGESLEISLGNVGMDFTVEDLK
>FUSION-ENST00000479188.5:2536-ENST00000400418.7:27978|271
MGEPPPGGPPALCPRR
>FUSION-ENST00000521550.5:19140-ENST00000405677.5:1566|667
SAFILVPYCFNYCNLAVLK
>ENST00000566621.6|SNV-78280-C-T|1
FLQEHEETPSSKSIINSMLR
>ENST00000475229.2|SNV-13544-G-C|9
SRRPCTESPCPWRCPAPCFLRPQ
>ENST00000521485.5|SNV-1850-C-T|1
VTTHEVMGPKKK
>ENST00000262995.8|SNV-120979-C-T|2
TDSQIIGDFATRR
>FUSION-ENST00000591019.5:10306-ENST00000521788.1:106896|176
IGLVFCVVVFFLL
>FUSION-ENST00000479188.5:2536-ENST00000400418.7:27978|89
MASPGRTPR
>ENST00000447098.6|SNV-1258-A-T|3
APLWLRAFFQGLLFSLGCGIQR
>ENST00000295797.5|SNV-57819-G-C|4
EAMNTRQSGK
>ENST00000557896.1|SNV-367581-C-T|7
QDVPATAELVTR
>FUSION-ENST00000521550.5:19140-ENST00000405677.5:1566|818
YILYITYIDMWYLSPREIRAVSCSK
>ENST00000635990.2|SNV-313837-C-G|13
MKTRVSLEVTWIWATQEPFR
>FUSION-ENST00000521550.5:19140-ENST00000405677.5:1566|190
LCYVMLCYFR
>FUSION-ENST00000479188.5:2536-ENST00000400418.7:27978|12
LSCPRPPSWASARPGRSGPTMAR
>FUSION-ENST00000521550.5:19140-ENST00000405677.5:1566|379
WVSYNLIQF
>FUSION-ENST00000479188.5:2536-ENST00000400418.7:27978|242
SGEQRPR
>FUSION-ENST00000521550.5:19140-ENST00000405677.5:1566|299
CLLSFSLR
>FUSION-ENST00000479188.5:2536-ENST00000400418.7:27978|223
GPWGPPGARGRAGEAPR
>FUSION-ENST00000521550.5:19140-ENST00000405677.5:1566|913
TSFLDSCLYLK
>ENST00000617923.4|SNV-15834-G-A|6
FEVHTPNGRMGTEKQSPSGETHK
>FUSION-ENST00000521550.5:19140-ENST00000405677.5:1566|706
MLLFSFIDNK
>FUSION-ENST00000521550.5:19140-ENST00000405677.5:1566|306
ILQFFLQSLIMIYL
>FUSION-ENST00000521550.5:19140-ENST00000405677.5:1566|944
CAGVREGGR
>ENST00000475229.2|SNV-13544-G-C|4
ALPCPMLPASSVGGISETGK
>FUSION-ENST00000521550.5:19140-ENST00000405677.5:1566|155
AQLCLTFEALPNNF
>ENST00000282041.11|INDEL-56624-T-TT|8
RFFSKSCSYQFVER
>FUSION-ENST00000521550.5:19140-ENST00000405677.5:1566|411
DIIKEFNRST
>FUSION-ENST00000521550.5:19140-ENST00000405677.5:1566|771
VPHLRENMFSF
>FUSION-ENST00000521550.5:19140-ENST00000405677.5:1566|696
VENPVVSSIFTELYK
>ENST00000320356.7|SNV-75004-A-G|1
FANHSVNPNCCAKVMMVNGDHR
>FUSION-ENST00000521550.5:19140-ENST00000405677.5:1566|859
FICVYTFIPLYSR
>FUSION-ENST00000479188.5:2536-ENST00000400418.7:27978|165
MTGSDGASGAR
>FUSION-ENST00000521550.5:19140-ENST00000405677.5:1566|500
FRVDLFR
>FUSION-ENST00000479188.5:2536-ENST00000400418.7:27978|177
IYLQTLLAKEKK
>FUSION-ENST00000591019.5:10306-ENST00000521788.1:106896|225
CALGALEMCLVQIEMCCKC
>ENST00000374126.9|SNV-172946-C-T|2
CSACALNLVVQSVLSKR
>FUSION-ENST00000521550.5:19140-ENST00000405677.5:1566|408
MIFLDEFNKVCVACR
>FUSION-ENST00000521550.5:19140-ENST00000405677.5:1566|51
FSGGLLDSLTFLGFFPFR
>FUSION-ENST00000521550.5:19140-ENST00000405677.5:1566|596
MWWLMPVVPATREAEAR
>FUSION-ENST00000521550.5:19140-ENST00000405677.5:1566|577
VRPSPFFFFFFFLK
>FUSION-ENST00000521550.5:19140-ENST00000405677.5:1566|208
SNQKTLIG
>FUSION-ENST00000521550.5:19140-ENST00000405677.5:1566|27
MKLILFFCFDFSFK
>ENST00000625716.2|SNV-313837-C-G|5
GNPGTLSRTK
>ENST00000282041.11|INDEL-56624-T-TT|7
FFSKSCSYQFVER
>FUSION-ENST00000521550.5:19140-ENST00000405677.5:1566|830
MRSEKVVCLLTDVR
>FUSION-ENST00000521550.5:19140-ENST00000405677.5:1566|120
ESSCLGLPKCWDYR
>FUSION-ENST00000591019.5:10306-ENST00000521788.1:106896|83
WLYLSECR
>FUSION-ENST00000591019.5:10306-ENST00000521788.1:106896|264
VYVIKYFPEVIQLIVRGGFGIEPK
>FUSION-ENST00000591019.5:10306-ENST00000521788.1:106896|93
KLFCNYK
>FUSION-ENST00000591019.5:10306-ENST00000521788.1:106896|56
MLLHCLSFPAVSAIR
>FUSION-ENST00000521550.5:19140-ENST00000405677.5:1566|432
MLSTWRWCEITQVQGSVPR
>FUSION-ENST00000591019.5:10306-ENST00000521788.1:106896|123
VINSLHFFFQLK
>ENST00000528943.5|SNV-816-G-A|3
LFPESSQAR
>FUSION-ENST00000521550.5:19140-ENST00000405677.5:1566|325
DFGSLQPPPPGFK
>FUSION-ENST00000521550.5:19140-ENST00000405677.5:1566|368
MASLGIIIYICNLPQSTYATFYHFK
>FUSION-ENST00000479188.5:2536-ENST00000400418.7:27978|279
MDQGVRCLFYGGPLGCELHSPIR
>ENST00000376447.4|SNV-62877-G-C|2
KPISALSPQTDLVDHNAK
>ENST00000311936.8|SNV-5587-G-A|3
MTEYKLVVVGADGVGK
>FUSION-ENST00000479188.5:2536-ENST00000400418.7:27978|295
MEGALRIVGPDLPGLADAHDGGL
>FUSION-ENST00000591019.5:10306-ENST00000521788.1:106896|168
MPHDLRWNLSSPNHLPRPHPWK
>FUSION-ENST00000521550.5:19140-ENST00000405677.5:1566|616
VKLSLYKK
>ENST00000633794.1|SNV-99363-A-G|4
IDHYQQRLRALFFK
>ENST00000360311.5|SNV-7676-T-C|2
DIHDFEFQRQEDKR
>ENST00000276480.11|SNV-288788-T-C|5
KDPLEVPEIK
>ENST00000264249.8|SNV-24061-G-T|5
NRTETRGIHFEDFVR
>FUSION-ENST00000521550.5:19140-ENST00000405677.5:1566|312
SHRARPR
>FUSION-ENST00000470586.5:74949-ENST00000325157.7:149581|3
MTWTTSRRPPPSTPPPLASSSFNCF
>FUSION-ENST00000591019.5:10306-ENST00000521788.1:106896|100
MIVSRLHEVN
>FUSION-ENST00000521550.5:19140-ENST00000405677.5:1566|786
FPWNCCLSAS
>FUSION-ENST00000479188.5:2536-ENST00000400418.7:27978|213
RPGPGWRGAAPPLR
>FUSION-ENST00000591019.5:10306-ENST00000521788.1:106896|17
FMILTISSLYT
>FUSION-ENST00000479188.5:2536-ENST00000400418.7:27978|250
GGGGGGGGTAAAGLWGGAEARGEER
>ENST00000643837.1|SNV-78280-C-T|4
MARLILERFLQEHEETPS
>FUSION-ENST00000521550.5:19140-ENST00000405677.5:1566|254
LVSNSGAQVICLRWPPKVLGLQA
>FUSION-ENST00000521550.5:19140-ENST00000405677.5:1566|561
ENKIPCCLSVEMNLLLPI
>FUSION-ENST00000521550.5:19140-ENST00000405677.5:1566|79
LVLNSWAQVVLLPWSPKVLGLQV
>FUSION-ENST00000521550.5:19140-ENST00000405677.5:1566|631
VAHTSNPSTLGG
>ENST00000374126.9|SNV-172946-C-T|4
AGMCLRCSACALNLVVQSVLSKR
>FUSION-ENST00000591019.5:10306-ENST00000521788.1:106896|114
LKPLSHSLHPAFSSPIPVRQIR
>ENST00000371237.9|SNV-20149-A-G|4
LKPRSLVLHYEFLQRVK
>FUSION-ENST00000521550.5:19140-ENST00000405677.5:1566|92
MLCYVMLCYVMLCYVMLF
>FUSION-ENST00000479188.5:2536-ENST00000400418.7:27978|45
AAAASTATTRTPS
>ENST00000616552.4|SNV-12522-A-C|2
IIKPVLTQESATYLAEEYSR
>FUSION-ENST00000521550.5:19140-ENST00000405677.5:1566|37
ICRHGVSRR
>FUSION-ENST00000521550.5:19140-ENST00000405677.5:1566|127
PSSLKSFFFFFRNGVLLCCPGWS
>ENST00000388887.7|SNV-63269-T-C|2
LGPFTALLPTDK
>ENST00000318217.10|INDEL-116572-T-TT|3
AIYERLFLLDR
>ENST00000456101.6|MNV-18585-CC-C|5
LRLEMEAETPSTEVPPDPEPGVP
>FUSION-ENST00000521550.5:19140-ENST00000405677.5:1566|360
YISCYSTVSLPSLFK
>ENST00000416614.7|SNV-251-C-T|2
HDVGLLGVSRAR
>ENST00000644646.1|INDEL-41188-G-GA|1
HPSFNIR
>ENST00000493796.5|SNV-5039-G-A|8
MELIGKPKPYYEIGEQVDYK
>ENST00000350210.6|MNV-3655-AC-A|3
TMAPWTAQCPCTLPIAPLLMR
>FUSION-ENST00000521550.5:19140-ENST00000405677.5:1566|323
QFSASAS
>ENST00000232888.7|SNV-8386-C-T|3
NSVCIIPLRRVPVPPVAGS
>FUSION-ENST00000521550.5:19140-ENST00000405677.5:1566|178
VLLCCPGFRTVA
>FUSION-ENST00000591019.5:10306-ENST00000521788.1:106896|35
LVSHGVFGLPQLCHLRTMTFPRR
>FUSION-ENST00000521550.5:19140-ENST00000405677.5:1566|371
MLAHISK
>ENST00000223051.8|SNV-14482-C-G|4
SAVGTAILLELVRTFSSMVSNGFR
>ENST00000297814.7|SNV-5940-T-A|5
VAVRIRPLLCKEALQNHQVCVR
>ENST00000370418.8|SNV-324-G-A|3
HHHYDDLVR
>ENST00000482346.1|SNV-7659-G-T|2
MNPSHKCSVW
>FUSION-ENST00000521550.5:19140-ENST00000405677.5:1566|855
MRMHAMIYR
>ENST00000413052.6|SNV-22385-G-A|1
VHLPSSIYHLLAPSRDIR
>FUSION-ENST00000521550.5:19140-ENST00000405677.5:1566|236
EKQYTISLVQVLVYLWKK
>FUSION-ENST00000479188.5:2536-ENST00000400418.7:27978|121
RGARGPAR
>ENST00000492380.1|SNV-26363-C-A|3
KHLRPPMARI
>FUSION-ENST00000521550.5:19140-ENST00000405677.5:1566|612
MLLFWPPK
>FUSION-ENST00000591019.5:10306-ENST00000521788.1:106896|268
KLGRVYVIK
>ENST00000420517.6|SNV-569954-T-G|2
TQYLSLLCERIQR
>FUSION-ENST00000521550.5:19140-ENST00000405677.5:1566|864
SYIRFICVYTFIPLYSR
>FUSION-ENST00000479188.5:2536-ENST00000400418.7:27978|115
GARGPARR
>ENST00000497655.1|SNV-4609-G-A|1
LGLQQGLCDCQHDPGTPARSRG
>FUSION-ENST00000521550.5:19140-ENST00000405677.5:1566|253
WPPKVLGLQA
>ENST00000470876.1|SNV-41831-G-A|6
MHRHLHPVFHAFLRHSIPCHMR
>FUSION-ENST00000521550.5:19140-ENST00000405677.5:1566|901
MIVFLSCNSSFSSLYCVR
>FUSION-ENST00000591019.5:10306-ENST00000521788.1:106896|179
MDVSQNR
>ENST00000367019.5|SNV-199474-A-T|1
IFYLSKLNLQGK
>FUSION-ENST00000479188.5:2536-ENST00000400418.7:27978|29
MRTSPPAR
>FUSION-ENST00000521550.5:19140-ENST00000405677.5:1566|805
MLVIMKAINNETP
>ENST00000674084.1|SNV-2948-G-A|1
LPNGIGQLKQLSILKVDQNR
>ENST00000520464.1|SNV-30207-T-G|2
MPFEATPLRNKL
>ENST00000462090.5|SNV-14482-C-G|2
LPGPQKSPLHQLGR
>ENST00000533746.1|SNV-764000-C-T|5
ATPCLGR
>ENST00000340381.11|SNV-8108-A-G|3
CNHHQTTKVKQLAAFAPR
>FUSION-ENST00000591019.5:10306-ENST00000521788.1:106896|218
MVIFWIHWLKLCC
>FUSION-ENST00000521550.5:19140-ENST00000405677.5:1566|490
SFVHDVYFLLLLS
>FUSION-ENST00000521550.5:19140-ENST00000405677.5:1566|10
HGSGVEKGFR
>ENST00000432587.6|SNV-66733-C-T|2
LCGDWSDTGPRARPESER
>ENST00000268070.9|SNV-367581-C-T|3
CCQTCRDFYANKMCQPPPNS
>FUSION-ENST00000621083.4:10306-ENST00000521788.1:106896|29
FQVTKGK
>FUSION-ENST00000521550.5:19140-ENST00000405677.5:1566|249
TILMERLVK
>FUSION-ENST00000521550.5:19140-ENST00000405677.5:1566|652
QFYWHMLLHVANIFC
>FUSION-ENST00000591019.5:10306-ENST00000521788.1:106896|137
CSYSEEY
>FUSION-ENST00000521550.5:19140-ENST00000405677.5:1566|755
VEEVKELSK
>FUSION-ENST00000521550.5:19140-ENST00000405677.5:1566|603
ESRCVAQAGLKFLGSR
>ENST00000471889.5|SNV-12877-C-A|1
FPRAPDGFYRQDR
>FUSION-ENST00000398571.7:438-ENST00000474354.1:727861|6
MCENCADLVEVLNESQMAGDHTR
>FUSION-ENST00000521550.5:19140-ENST00000405677.5:1566|681
FIHVVACISTSFLFILNK
>ENST00000395442.5|SNV-1818607-A-G|4
RGIVDLEGEEWQGRLEEEDK
>ENST00000568444.1|SNV-69399-G-C|14
ATPMLSKITMTTSIGAEPWKR
>FUSION-ENST00000479188.5:2536-ENST00000400418.7:27978|244
GQSLAAAWRSGEQRPR
>FUSION-ENST00000521550.5:19140-ENST00000405677.5:1566|595
WWLMPVVPATREAEAR
>ENST00000262410.9|INDEL-92702-C-CA|3
DGTGSDDKKSQDIHTFLC
>FUSION-ENST00000591019.5:10306-ENST00000521788.1:106896|269
SITNNILPL
>FUSION-ENST00000591019.5:10306-ENST00000521788.1:106896|229
LIIEMHYPIQ
>FUSION-ENST00000521550.5:19140-ENST00000405677.5:1566|458
HADTLKGEDSSIYEIPKCWDYR
>ENST00000489171.5|SNV-32553-T-G|5
PVLDSFVEKVKEEEER
>FUSION-ENST00000479188.5:2536-ENST00000400418.7:27978|150
RPPTAPPSPERPRR
>FUSION-ENST00000521550.5:19140-ENST00000405677.5:1566|738
MIYRSCCAYQ
>FUSION-ENST00000591019.5:10306-ENST00000521788.1:106896|185
MLWMFLKIGLVFCVVVFFLL
>ENST00000458385.7|SNV-46697-C-T|2
RRPKPPNVRTVWL
>ENST00000590810.5|SNV-313837-C-G|4
MVMAEQSLLGGDMDMGNPGTLSR
>FUSION-ENST00000521550.5:19140-ENST00000405677.5:1566|717
TYGNLMFNSIRN
>FUSION-ENST00000521550.5:19140-ENST00000405677.5:1566|527
CILLFLR
>ENST00000504496.5|SNV-58454-T-G|4
MYTPALTFCSRPMPTQSSTFQRGC
>ENST00000292246.8|SNV-111185-C-G|2
LLTSGIVIQVFPLHDSEAVK
>FUSION-ENST00000591019.5:10306-ENST00000521788.1:106896|2
MASLVSPSYAISEL
>FUSION-ENST00000479188.5:2536-ENST00000400418.7:27978|91
AMASPGRTPR
>ENST00000645468.1|SNV-335825-C-A|1
SNLSELKGLQDW
>ENST00000477592.2|SNV-13613-G-C|2
LNQVEKLLK
>FUSION-ENST00000521550.5:19140-ENST00000405677.5:1566|267
NFLISNQFIEFHVQLSFTYY
>FUSION-ENST00000479188.5:2536-ENST00000400418.7:27978|155
RRPPTAPPSPERPRR
>FUSION-ENST00000521550.5:19140-ENST00000405677.5:1566|84
LANCFSLIIIIR
>FUSION-ENST00000479188.5:2536-ENST00000400418.7:27978|258
GHLPPALPFLRR
>FUSION-ENST00000521550.5:19140-ENST00000405677.5:1566|428
WCEITQVQGSVPR
>FUSION-ENST00000591019.5:10306-ENST00000521788.1:106896|129
VLCHSSNFKNILFLSKY
>ENST00000471889.5|SNV-12877-C-A|2
FPRAPDGFYR
>FUSION-ENST00000521550.5:19140-ENST00000405677.5:1566|932
VFDCTCIR
>FUSION-ENST00000521550.5:19140-ENST00000405677.5:1566|47
NYTFTDATSR
>FUSION-ENST00000521550.5:19140-ENST00000405677.5:1566|951
VGSGAGVGAAPFPALR
>FUSION-ENST00000479188.5:2536-ENST00000400418.7:27978|253
ECGESRLAELSVR
>ENST00000533746.1|SNV-764000-C-T|2
MATPCLGRDRQASR
>FUSION-ENST00000479188.5:2536-ENST00000400418.7:27978|100
RSGPTSSGSARAMASPGR
>ENST00000371279.4|SNV-5717-A-G|2
VNVPSLSPAELWQATNR
>FUSION-ENST00000521550.5:19140-ENST00000405677.5:1566|257
FPRLVSNSGAQVICLRWPPK
>FUSION-ENST00000521550.5:19140-ENST00000405677.5:1566|461
LGEIRHADTLK
>FUSION-ENST00000479188.5:2536-ENST00000400418.7:27978|53
MHPGPLTGDAPRRAAAASTATTR
>FUSION-ENST00000591019.5:10306-ENST00000521788.1:106896|112
FLDFSFVLYLSLCCVFFSVHIK
>ENST00000548372.5|MNV-18750-CTG-C|9
AEPGCQEGAADQGPSGGDDATLGGR
>ENST00000470876.1|SNV-41831-G-A|3
HLHPVFHAFLRHSIPCHMRL
>FUSION-ENST00000521550.5:19140-ENST00000405677.5:1566|642
RSNLFFLLFLVLFGVMSNK
>FUSION-ENST00000521550.5:19140-ENST00000405677.5:1566|464
IWVLISR
>FUSION-ENST00000521550.5:19140-ENST00000405677.5:1566|361
VRHEQVEGRWR
>ENST00000493490.1|SNV-32553-T-G|2
MPVLDSFVEKVKEE
>ENST00000577017.1|INDEL-92702-C-CA|1
DGTGSDDKKSQ
>FUSION-ENST00000429741.5:326-ENST00000437355.6:30373|50
MASASCSPGCPLASPEPGRK
>ENST00000548372.5|MNV-18750-CTG-C|11
LRHDIGGRPGQAIVCAGPAR
>FUSION-ENST00000591019.5:10306-ENST00000521788.1:106896|222
MCLVQIEMCCKC
>ENST00000617923.4|SNV-15834-G-A|3
QSPSGETHK
>FUSION-ENST00000521550.5:19140-ENST00000405677.5:1566|217
FSCHLHIIKM
>FUSION-ENST00000521550.5:19140-ENST00000405677.5:1566|731
TAINICVQVFV
>FUSION-ENST00000400525.6:10791-ENST00000666898.1:1349|3
WPGCPRGGAHAGVSTYRPLGLVLLR
>FUSION-ENST00000521550.5:19140-ENST00000405677.5:1566|114
QWCNHGSLQP
>FUSION-ENST00000521550.5:19140-ENST00000405677.5:1566|844
IYRAYKHSINVGDNESN
>ENST00000296953.6|SNV-52375-C-G|2
YFWEYSEQLRPSQQER
>ENST00000367249.9|SNV-4609-G-A|1
GFVTANMIR
>ENST00000533746.1|SNV-764000-C-T|10
MSASMATPCLGRDR
>FUSION-ENST00000591019.5:10306-ENST00000521788.1:106896|193
KFKIIYVSQYISIGQ
>FUSION-ENST00000591019.5:10306-ENST00000521788.1:106896|202
LFMCLSIFLLDSDVIFR
>ENST00000369870.7|SNV-3645-C-A|1
ATGSTKTSSREK
>FUSION-ENST00000479188.5:2536-ENST00000400418.7:27978|128
SRPAARR
>FUSION-ENST00000591019.5:10306-ENST00000521788.1:106896|122
MVINSLHFFFQLKYCFFLM
>FUSION-ENST00000429741.5:326-ENST00000437355.6:30373|49
ASASCSPGCPLASPEPGRK
>ENST00000367573.7|SNV-415329-G-T|1
SQDLRRTNSLMVSR
>ENST00000309964.8|SNV-87655-A-G|4
SKSQLEFCCHMLR
>ENST00000323011.7|SNV-93597-C-T|3
ELDFEAKTSYTLWIEAANKDADPR
>ENST00000469525.1|SNV-214525-G-C|2
NRTLVIQGHMTQISR
>FUSION-ENST00000479188.5:2536-ENST00000400418.7:27978|19
TRNSPSTAAVPPRR
>FUSION-ENST00000521550.5:19140-ENST00000405677.5:1566|372
VLAVKVFL
>ENST00000264651.3|SNV-93-G-T|5
MSCSSRASSSRSGGSSSAR
>FUSION-ENST00000621083.4:10306-ENST00000521788.1:106896|23
VCLEYLEKK
>FUSION-ENST00000521550.5:19140-ENST00000405677.5:1566|604
MESRCVAQAGLKFLGSR
>FUSION-ENST00000506640.2:35341-ENST00000388975.4:66663|2
ETDWATCYSAAGQVR
>ENST00000262461.7|SNV-77995-A-G|6
NKMKAFYAPVR
>ENST00000475780.5|INDEL-5719-C-CTGGA|6
MEPTCFER
>FUSION-ENST00000521550.5:19140-ENST00000405677.5:1566|650
LLHVANIFC
>FUSION-ENST00000591019.5:10306-ENST00000521788.1:106896|217
VIFWIHWLKLCC
>FUSION-ENST00000521550.5:19140-ENST00000405677.5:1566|246
ERLVKNLQWLEK
>ENST00000548372.5|MNV-18750-CTG-C|1
CPAECPGAQPGLCCCPRR
>FUSION-ENST00000521550.5:19140-ENST00000405677.5:1566|750
VSFIRASIP
>FUSION-ENST00000591019.5:10306-ENST00000521788.1:106896|156
IFSFLANTKLNQHVFLF
>ENST00000340381.11|SNV-8108-A-G|5
RCNHHQTTKVK
>FUSION-ENST00000521550.5:19140-ENST00000405677.5:1566|733
MDILHLKNPFIS
>ENST00000247815.9|SNV-2497-A-G|4
ECEVSSDDVNKFLTWVR
>FUSION-ENST00000506640.2:35341-ENST00000388975.4:66663|1
ETDWATCYSAAGQVRAS
>FUSION-ENST00000621083.4:10306-ENST00000521788.1:106896|15
KAQPIRK
>FUSION-ENST00000521550.5:19140-ENST00000405677.5:1566|391
NLTFHLGTHKK
>FUSION-ENST00000521550.5:19140-ENST00000405677.5:1566|893
MSYIEVNYIDDFQIYIR
>FUSION-ENST00000521550.5:19140-ENST00000405677.5:1566|7
GFRTLLGIRK
>FUSION-ENST00000479188.5:2536-ENST00000400418.7:27978|70
MMEGEGKGPLLR
>ENST00000431877.7|SNV-28872-T-A|2
SSALMGK
>ENST00000262995.8|SNV-120979-C-T|5
LKPHGLERTDSQIIGDFATR
>FUSION-ENST00000521550.5:19140-ENST00000405677.5:1566|121
MESSCLGLPKCWDYR
>FUSION-ENST00000479188.5:2536-ENST00000400418.7:27978|169
GAGPRRR
>ENST00000643905.1|SNV-13544-G-C|1
SGIISKCS
>FUSION-ENST00000479188.5:2536-ENST00000400418.7:27978|211
GAAPPLR
>ENST00000542306.5|SNV-92564-G-A|3
RAPPCTAYPAPMR
>FUSION-ENST00000479188.5:2536-ENST00000400418.7:27978|266
GPFKRPAWLR
>FUSION-ENST00000521550.5:19140-ENST00000405677.5:1566|550
LAVGSLYIHFYQVEEITFYI
>ENST00000456101.6|MNV-18585-CC-C|6
KLRLEMEAETPSTEVPPDPEPGVP
>ENST00000454679.7|SNV-442804-A-G|2
KCIASHLLCDCKPDCSDR
>ENST00000590151.5|SNV-58790-A-T|3
AFDSGIIPMVFVNK
>ENST00000342364.8|SNV-467-G-C|2
LHHLAFDTYQEFR
>FUSION-ENST00000591019.5:10306-ENST00000521788.1:106896|4
PFSSWNTVHVLLTKLYVAIPV
>FUSION-ENST00000521550.5:19140-ENST00000405677.5:1566|112
VDLMIELVK
>FUSION-ENST00000521550.5:19140-ENST00000405677.5:1566|108
PPCLANSK
>ENST00000489171.5|SNV-32553-T-G|9
FEMPVLDSFVEKVKEEEER
>FUSION-ENST00000521550.5:19140-ENST00000405677.5:1566|670
MLLHVSVLHSYLF
>FUSION-ENST00000521550.5:19140-ENST00000405677.5:1566|822
MAHCSLELLGSSDPPISAS
>ENST00000534695.5|SNV-6693-C-G|2
DAYEVILDGVKGGTK
>ENST00000369870.7|SNV-3645-C-A|3
CHVVNGQGPACRATGSTKTSSR
>FUSION-ENST00000591019.5:10306-ENST00000521788.1:106896|9
LHLCRLFTAQWH
>FUSION-ENST00000591019.5:10306-ENST00000521788.1:106896|49
ALNYHAI
>ENST00000533898.5|INDEL-13377-C-CA|3
FVGSQATNYGEDLTKK
>FUSION-ENST00000521550.5:19140-ENST00000405677.5:1566|607
DEFTTSNLDIFYFFSLPWLEPPVKY
>FUSION-ENST00000479188.5:2536-ENST00000400418.7:27978|8
ETQHILPNYLHLVAGEYFHDK
>ENST00000633794.1|SNV-99363-A-G|3
LRALFFK
>ENST00000508628.6|SNV-86874-C-T|2
YVDLGLGIHRVK
>FUSION-ENST00000591019.5:10306-ENST00000521788.1:106896|6
PFSSWNTVHVLLTK
>ENST00000548372.5|MNV-18750-CTG-C|6
WGLLAPQSER
>ENST00000636870.1|SNV-2031587-G-A|3
TSGTESLQRGMSSRPAYR
>FUSION-ENST00000521550.5:19140-ENST00000405677.5:1566|145
MLVRLVLTPDFVIRPPWPPR
>FUSION-ENST00000521550.5:19140-ENST00000405677.5:1566|158
AQSWLTATAASQVQAILLPQPPE
>FUSION-ENST00000479188.5:2536-ENST00000400418.7:27978|265
GPFKRPAWLRHPR
>FUSION-ENST00000521550.5:19140-ENST00000405677.5:1566|126
SFFFFFR
>ENST00000374155.7|SNV-40668-G-A|2
HATKEDSTVENPQVQTEVTLVAR
>FUSION-ENST00000591019.5:10306-ENST00000521788.1:106896|127
NILFLSKY
>ENST00000635990.2|SNV-313837-C-G|5
MGNPGTLSRTKPGSQYYQYSSNNPR
>FUSION-ENST00000521550.5:19140-ENST00000405677.5:1566|124
NGVLLCCPGWS
>FUSION-ENST00000521550.5:19140-ENST00000405677.5:1566|792
MRTKILYILYCFVSR
>FUSION-ENST00000521550.5:19140-ENST00000405677.5:1566|834
MVIQKVEPMRSEK
>FUSION-ENST00000521550.5:19140-ENST00000405677.5:1566|573
ATALQPGQQSETIFFSPQDRILR
>FUSION-ENST00000521550.5:19140-ENST00000405677.5:1566|617
MVKLSLYKK
>FUSION-ENST00000591019.5:10306-ENST00000521788.1:106896|194
CLSIFLLDSDVIFRKLK
>FUSION-ENST00000591019.5:10306-ENST00000521788.1:106896|180
CFPLVYAMDVSQNR
>FUSION-ENST00000521550.5:19140-ENST00000405677.5:1566|574
ATALQPGQQSETIFFSPQDR
>FUSION-ENST00000521550.5:19140-ENST00000405677.5:1566|475
SLRLCSFFFTLFFSCFSAWIISFV
>FUSION-ENST00000521550.5:19140-ENST00000405677.5:1566|215
ISTLFFCSGFPFYSFKPLECK
>FUSION-ENST00000521550.5:19140-ENST00000405677.5:1566|873
MPVLPFLLIETFFF
>ENST00000533746.1|SNV-764000-C-T|9
SASMATPCLGRDR
>FUSION-ENST00000479188.5:2536-ENST00000400418.7:27978|66
EGEGKGPLLR
>ENST00000567887.5|SNV-348617-G-A|4
YADITVTSSKALRTLEQAQQLATK
>FUSION-ENST00000521550.5:19140-ENST00000405677.5:1566|147
FSLLSSWDHR
>FUSION-ENST00000521550.5:19140-ENST00000405677.5:1566|435
LVLNSWPRVIHLPWPPKVLGL
>ENST00000318217.10|INDEL-116572-T-TT|4
DAFAKAIYERLFLLDR
>FUSION-ENST00000521550.5:19140-ENST00000405677.5:1566|244
NLQWLEK
>FUSION-ENST00000521550.5:19140-ENST00000405677.5:1566|378
MPPHLANFCIFCR
>ENST00000533746.1|SNV-764000-C-T|7
SASMATPCLGRDRQASR
>ENST00000295797.5|SNV-57819-G-C|1
QSGKASSSLGLQDFDLLRVIGR
>ENST00000309964.8|SNV-87655-A-G|1
SQLEFCCHMLRGTIDPK
>ENST00000431877.7|SNV-28872-T-A|3
MPSPFRSSALMGKCGSR
>ENST00000277517.2|SNV-1270-T-C|4
RNCHLNENTEKGLLHR
>ENST00000475780.5|INDEL-5719-C-CTGGA|5
EPTCFER
>ENST00000307257.10|SNV-21635-C-T|1
SSSSHNEVFLPGSRGLRR
>FUSION-ENST00000521550.5:19140-ENST00000405677.5:1566|172
LLEKGVSKLDGVK
>ENST00000455117.6|SNV-15209-G-A|5
EAYSRACEGEATQPGH
>ENST00000264249.8|SNV-24061-G-T|4
TETRGIHFEDFVR
>FUSION-ENST00000521550.5:19140-ENST00000405677.5:1566|81
FPRLVLNSWAQVVLLPWSPK
>FUSION-ENST00000521550.5:19140-ENST00000405677.5:1566|793
ALIVSLNDLLVALHLRIR
>ENST00000472488.5|SNV-19784-G-A|1
QTADMILLDDNFASIVTGVEEGR
>ENST00000537256.5|SNV-94760-C-G|2
SSSPVRAQRLCWWSW
>ENST00000232888.7|SNV-8386-C-T|1
VPVPPVAGS
>FUSION-ENST00000521550.5:19140-ENST00000405677.5:1566|745
MTGVSHHARSEVFFFLIQHK
>FUSION-ENST00000591019.5:10306-ENST00000521788.1:106896|108
RFCRVGQAGLK
>ENST00000284548.16|SNV-8592-G-A|6
DVARDDAGLYKCVSR
>ENST00000340381.11|SNV-8108-A-G|2
VKQLAAFAPR
>FUSION-ENST00000429741.5:326-ENST00000437355.6:30373|47
KILPAMVSHSELRK
>FUSION-ENST00000521550.5:19140-ENST00000405677.5:1566|230
KAKPTLCLSFVCTFTKILK
>FUSION-ENST00000521550.5:19140-ENST00000405677.5:1566|889
MSYIEVNYIDDFQIYIRSFPRAQT
>FUSION-ENST00000521550.5:19140-ENST00000405677.5:1566|102
SFFLSLFFFFFSR
>FUSION-ENST00000591019.5:10306-ENST00000521788.1:106896|238
NAHYRDALSNPVAISHVCPR
>FUSION-ENST00000521550.5:19140-ENST00000405677.5:1566|319
ARHGHYKGIQ
>FUSION-ENST00000621083.4:10306-ENST00000521788.1:106896|22
VCLEYLEKKAK
>FUSION-ENST00000591019.5:10306-ENST00000521788.1:106896|66
TKFQVTK
>ENST00000625716.2|SNV-313837-C-G|9
DMGNPGTLSRTK
>ENST00000616979.4|SNV-3708-A-C|2
FAELGAELMNTLRDFRQPK
>ENST00000508780.5|SNV-180-A-G|1
AQEILSQLPIR
>FUSION-ENST00000591019.5:10306-ENST00000521788.1:106896|81
WLYLSECRAISLISSYVHMG
>ENST00000528630.1|INDEL-13377-C-CA|1
EILENWNMFVGSQATNYGEDLTKKS
>FUSION-ENST00000521550.5:19140-ENST00000405677.5:1566|501
MFRVDLFR
>ENST00000520464.1|SNV-30207-T-G|6
MPFEATPLR
>FUSION-ENST00000521550.5:19140-ENST00000405677.5:1566|824
IYRYILYITYIDMWYLSPR
>FUSION-ENST00000521550.5:19140-ENST00000405677.5:1566|790
TKILYILYCFVSR
>FUSION-ENST00000521550.5:19140-ENST00000405677.5:1566|780
MQSTHLGLSK
>FUSION-ENST00000521550.5:19140-ENST00000405677.5:1566|41
PPHPAIFFFFQRQDLALSPR
>FUSION-ENST00000521550.5:19140-ENST00000405677.5:1566|555
ARTSSQILNVSGKS
>FUSION-ENST00000521550.5:19140-ENST00000405677.5:1566|762
GALQGLFYKGINPVTSNHLPK
>ENST00000568444.1|SNV-69399-G-C|9
ITMTTSIGAEPWK
>FUSION-ENST00000479188.5:2536-ENST00000400418.7:27978|227
APSAPLRLTCHQGVGGHCSPPPPPR
>ENST00000631498.1|SNV-99363-A-G|7
MSRIDHYQQRLR
>FUSION-ENST00000521550.5:19140-ENST00000405677.5:1566|814
MWYLSPREIRAVSCSK
>ENST00000431877.7|SNV-28872-T-A|5
AVRMPSPFRSSALMGK
>FUSION-ENST00000591019.5:10306-ENST00000521788.1:106896|191
FKIIYVSQYISIGQ
>FUSION-ENST00000479188.5:2536-ENST00000400418.7:27978|96
SGPTSSGSARAMASPGR
>ENST00000367019.5|SNV-199474-A-T|2
IVGEKIFYLSKLNLQGK
>ENST00000342992.10|SNV-264536-C-T|5
IHIPFKGRPTLEITWSR
>FUSION-ENST00000521550.5:19140-ENST00000405677.5:1566|468
MQGFLLLSSAKIWVLISR
>FUSION-ENST00000591019.5:10306-ENST00000521788.1:106896|219
VIFWIHWLK
>ENST00000370859.7|SNV-214525-G-C|1
NDTEKPADTPSEEQDFGDPR
>FUSION-ENST00000521550.5:19140-ENST00000405677.5:1566|277
EFCHVPQAGLKLR
>FUSION-ENST00000429741.5:326-ENST00000437355.6:30373|46
ILPAMVSHSELR
>ENST00000445392.5|SNV-5888-C-G|2
RQAGQYVLCDVVGQAGDAGQR
>FUSION-ENST00000521550.5:19140-ENST00000405677.5:1566|524
VGGCLHGFCQECSC
>FUSION-ENST00000521550.5:19140-ENST00000405677.5:1566|483
LFGVFKLLGCMFH
>FUSION-ENST00000521550.5:19140-ENST00000405677.5:1566|522
TYIFFCYFHSFFSVFHQLTWYV
>ENST00000466239.5|MNV-2571-GC-G|2
TIVLIRQAASPAAAP
>FUSION-ENST00000479188.5:2536-ENST00000400418.7:27978|246
AGRGQSLAAAWRSGEQRPR
>FUSION-ENST00000398571.7:438-ENST00000474354.1:727861|5
CENCADLVEVLNESQMAGDHTR
>FUSION-ENST00000479188.5:2536-ENST00000400418.7:27978|108
RGNGTTGDPPPAWRR
>ENST00000483502.2|SNV-188262-C-T|3
GVTCDCAFSAYDGPFCSNGK
>ENST00000374155.7|SNV-40668-G-A|1
HATKEDSTVENPQVQTEVTLVARR
>FUSION-ENST00000521550.5:19140-ENST00000405677.5:1566|903
MFHICFGQCHTLKLTI
>FUSION-ENST00000521550.5:19140-ENST00000405677.5:1566|412
MDIIKEFNRST
>FUSION-ENST00000521550.5:19140-ENST00000405677.5:1566|807
MSFSCPSPSLSLNML
>FUSION-ENST00000521550.5:19140-ENST00000405677.5:1566|224
SLVLHGCVV
>FUSION-ENST00000521550.5:19140-ENST00000405677.5:1566|271
YFYQDLENISLCTLPCK
>FUSION-ENST00000521550.5:19140-ENST00000405677.5:1566|80
LVLNSWAQVVLLPWSPK
>FUSION-ENST00000521550.5:19140-ENST00000405677.5:1566|537
RMFHVYIRIMCILLFLR
>ENST00000645468.1|SNV-335825-C-A|2
RSNLSELKGLQDW
>FUSION-ENST00000591019.5:10306-ENST00000521788.1:106896|157
IFSFLANTK
>FUSION-ENST00000521550.5:19140-ENST00000405677.5:1566|757
SGEGLLSGSQTAIFLPCLYMVEEVK
>FUSION-ENST00000479188.5:2536-ENST00000400418.7:27978|31
MAVAGPLGRPWSTSPTRASTSGA
>ENST00000624360.1|SNV-3531-G-A|1
IALRGTPSLDK
>FUSION-ENST00000521550.5:19140-ENST00000405677.5:1566|381
CGVFYPDTKHPVDTKWVSYNLIQF
>FUSION-ENST00000521550.5:19140-ENST00000405677.5:1566|694
MFIQLIWLR
>ENST00000520464.1|SNV-30207-T-G|1
PFEATPLRNKL
>FUSION-ENST00000521550.5:19140-ENST00000405677.5:1566|773
MSSTLHRVPHLRENMFSF
>ENST00000494024.1|SNV-2585-G-A|3
CIYHSPEKK
>FUSION-ENST00000541342.2:19140-ENST00000405677.5:1566|6
AQVWRRVSEHFWESGR
>FUSION-ENST00000521550.5:19140-ENST00000405677.5:1566|327
VQLRDFGSLQPPPPGFK
>FUSION-ENST00000521550.5:19140-ENST00000405677.5:1566|390
NLTFHLGTHKKEK
>ENST00000533623.1|SNV-2422-G-A|5
MDEDSAVYSFETLVDGK
>FUSION-ENST00000521550.5:19140-ENST00000405677.5:1566|338
LKRSSILDLPK
>FUSION-ENST00000521550.5:19140-ENST00000405677.5:1566|210
HHAWLILYF
>ENST00000475780.5|INDEL-5719-C-CTGGA|7
TWMEPTCFERSDDIGGLWKFTESSK
>ENST00000643689.1|SNV-313837-C-G|3
DMGNPGTLSR
>ENST00000372517.8|INDEL-25891-G-GA|10
KHSTSSHLFR
>ENST00000416614.7|SNV-251-C-T|4
TRHDVGLLGVSRAR
>ENST00000475229.2|SNV-13544-G-C|5
MALPCPMLPASSVGGISETGK
>FUSION-ENST00000591019.5:10306-ENST00000521788.1:106896|275
MKYLLNK
>FUSION-ENST00000479188.5:2536-ENST00000400418.7:27978|140
ARSQRPPTEPTR
>FUSION-ENST00000521550.5:19140-ENST00000405677.5:1566|351
NIFVAPE
>ENST00000262410.9|INDEL-92702-C-CA|2
KSQDIHTFLC
>FUSION-ENST00000521550.5:19140-ENST00000405677.5:1566|104
PPCLANSKKNL
>FUSION-ENST00000479188.5:2536-ENST00000400418.7:27978|237
RSPAHNSGARSPRPSPR
>FUSION-ENST00000521550.5:19140-ENST00000405677.5:1566|9
HGSGVEKGFRTLLGIR
>FUSION-ENST00000521550.5:19140-ENST00000405677.5:1566|424
MNSQMKR
>FUSION-ENST00000521550.5:19140-ENST00000405677.5:1566|175
MDNSIRLLEKGVSK
>FUSION-ENST00000479188.5:2536-ENST00000400418.7:27978|207
APRAARR
>FUSION-ENST00000591019.5:10306-ENST00000521788.1:106896|159
HTPDIRSVFFFFLK
>FUSION-ENST00000521550.5:19140-ENST00000405677.5:1566|300
FITSQIRCLLSFSLRYILQYLPNK
>ENST00000567887.5|SNV-348617-G-A|2
TLEQAQQLATK
>ENST00000262995.8|SNV-120979-C-T|6
ILRLKPHGLERTDSQIIGDFATR
>FUSION-ENST00000521550.5:19140-ENST00000405677.5:1566|702
IYPFKVENPVVSSIFTELYK
>ENST00000370418.8|SNV-324-G-A|2
HHHYDDLVRTLYK
>FUSION-ENST00000521550.5:19140-ENST00000405677.5:1566|710
FLIVEYFHDPKK
>FUSION-ENST00000521550.5:19140-ENST00000405677.5:1566|318
HGHYKGIQ
>ENST00000469525.1|SNV-214525-G-C|5
GLGLQKNQQILPLRNR
>ENST00000342992.10|SNV-264536-C-T|6
AGGSARIHIPFKGRPTLEITWSR
>FUSION-ENST00000521550.5:19140-ENST00000405677.5:1566|214
MISTLFFCSGFPFYSFKPLECKAL
>ENST00000448987.2|SNV-3109-C-T|1
ESLTLWCY
>ENST00000268070.9|SNV-367581-C-T|1
MCQPPPNS
>FUSION-ENST00000521550.5:19140-ENST00000405677.5:1566|168
LDGVKVRER
>FUSION-ENST00000521550.5:19140-ENST00000405677.5:1566|407
IFLDEFNKVCVACR
>FUSION-ENST00000521550.5:19140-ENST00000405677.5:1566|365
DRVRHEQVEGR
