# Supplementary material for: Identification of non-canonical peptides with moPepGen
Source: Nat Biotechnol. 2025 Jun 16;44(4):568–73. doi: 10.1038/s41587-025-02701-0 (PMC12680078; doi:10.1038/s41587-025-02701-0)
Supplement: Supplementary file 4 — Supplementary Data: Cancer cell line variant peptide database. Custom peptide database FASTA file for each of the 376 cell lines from the Cancer Cell Line Encyclopedia with proteomics characterization or used in the reference channel. Variant peptide FASTA files were produced by moPepGen as the result of cell-line-specific publicly available mutations and fusions. [file 41587_2025_2701_MOESM4_ESM.zip › ACH-000278.fasta]

>ENST00000673236.1|SNV-44578-T-C|6
MGQRRAGQQTRPR
>ENST00000272252.10|SNV-63542-T-G|5
HRQDFHLNGFDHNFCLK
>ENST00000429591.4|SNV-52522-C-T|1
CEQTVCHSPSFSST
>ENST00000278616.8|INDEL-85445-T-TA|6
NNACCCGLHEK
>ENST00000257430.9|SNV-133855-C-G|2
QPINGGQPKPILQK
>ENST00000375807.8|INDEL-32298-C-CA|2
KTEMCHYFSQL
>ENST00000342887.1|SNV-195640-G-T|3
MSSHISK
>ENST00000479954.5|SNV-7014-G-T|1
QLFLARQDW
>ENST00000338904.7|SNV-4169-T-G|3
HRWVAEHDFLLMQYDELQKICYNR
>ENST00000307564.8|SNV-17920-G-A|2
LVHQLQEDYHR
>ENST00000338904.7|SNV-4169-T-G|4
HRWVAEHDFLLMQYDELQK
>ENST00000474142.1|SNV-32673-C-T|1
GVFCCIWFL
>ENST00000541271.1|SNV-178-A-T|2
RNSSFARETVTGT
>ENST00000624693.1|MNV-224502-TGTAA-T|9
MDEELERLCQVGGYCPLVGARR
>ENST00000375281.4|SNV-929-A-G|2
APSASPDLGK
>ENST00000666534.1|SNV-83031-A-T|2
NKADNDAGNAAIDSLLNFETVK
>ENST00000389629.8|SNV-62793-C-G|5
EEIPPKSQAVSLPEELNR
>ENST00000371506.7|SNV-4615-A-C|1
KPPTFLGATAGMRLLSRK
>ENST00000433935.6|MNV-3588-GA-G|4
ATRHPSAFFAVETPTSFSR
>ENST00000523037.6|SNV-15299-G-A|3
RPAKIYHCR
>ENST00000263233.8|SNV-8647-G-A|2
APPGAPEKQPAPGDAYGDAGYR
>ENST00000639955.1|SNV-13057-A-C|5
LDQPDWTGRLRITSTGK
>ENST00000341552.10|MNV-35424-CC-C|9
SQRLLRK
>ENST00000630898.2|SNV-17402-G-A|3
LFEESLR
>ENST00000505014.5|SNV-12679-A-G|6
HSVVVPCEPPEVWFATGVSGRRG
>ENST00000520125.5|SNV-1393-A-G|1
TICLGEKAKEEMHR
>ENST00000569547.1|SNV-29802-C-T|4
LFQPFGHIEECTVLRSSDGTSK
>ENST00000645489.1|SNV-10000-G-A|2
EIAQTVEVTPQRIMVWFQNR
>ENST00000424957.7|SNV-24646-T-A|3
RKEGSSDAAESTN
>ENST00000375807.8|INDEL-32298-C-CA|1
TEMCHYFSQL
>ENST00000272252.10|SNV-63542-T-G|7
KPVELGKHR
>ENST00000278616.8|INDEL-85445-T-TA|7
ITKNNACCCGLHEKTK
>FUSION-ENST00000652615.1:35036-ENST00000541342.2:474429|16
KCPLDLCPELRSEECPR
>FUSION-ENST00000652615.1:35036-ENST00000541342.2:474429|14
CPLDLCPELRSEECPR
>ENST00000276054.9|MNV-12543-AC-A|3
THTGEKPYKCGECGKTFCQSPTS
>ENST00000245503.10|SNV-23871-G-T|1
LQAAEEHVESVNAKCASLEKTK
>ENST00000433935.6|MNV-3588-GA-G|6
GYWTQLSMLIPGPGFSRHPRATR
>ENST00000265631.10|SNV-132492-C-T|1
EEFVLAVQK
>FUSION-ENST00000467023.5:7728-ENST00000448869.1:14270|14
TASLLSSMPCWTSQR
>ENST00000521284.1|MNV-79727-TGGCTGCAAGGTTGTT-T|4
ALKFSTQSWGTFLIVTTTDRR
>ENST00000554465.5|SNV-44446-G-A|1
PEKSQKR
>ENST00000382751.4|SNV-58794-C-T|1
DWMMQTILHFPQNRR
>ENST00000541669.6|SNV-33982-T-C|1
NPRRVHPVSTMVK
>ENST00000534647.2|SNV-54923-C-G|10
HYEDGYRGGSDNYGSLSRVTR
>ENST00000635860.1|SNV-468573-A-T|4
LYRILSEK
>ENST00000651391.1|SNV-17745-T-G|3
RRLQCLAR
>ENST00000382751.4|SNV-58794-C-T|3
LLDRDWMMQTILHFPQNRR
>ENST00000396068.6|SNV-34025-A-G|1
ADFVCSTVQKPDAANYYYLIMLK
>ENST00000389641.9|SNV-55048-C-G|6
IAQHGGAEPSGRKQAPASDAVALGR
>ENST00000288670.14|SNV-225798-G-A|2
SNLPSPVGNSVSRSGR
>ENST00000619430.1|SNV-2782-C-G|2
TQPGYALNHGEIGILR
>ENST00000378024.9|SNV-37390-G-A|1
TPSFGISTPQVSIPDVNVNLKGPK
>ENST00000233121.7|SNV-52785-T-C|2
LEHEHIHNFKVLQAAFK
>ENST00000329962.11|SNV-10200-C-T|4
LAWRQDVMVHFIVSVK
>ENST00000263119.10|INDEL-45113-C-CA|5
ESRLPGASDEVLAVQVK
>ENST00000671753.1|SNV-44578-T-C|2
TQMVEQLFGLGLRPR
>ENST00000368223.4|SNV-5975-G-A|6
SPEEVDKESQRNLEK
>ENST00000357574.7|INDEL-66690-G-GA|2
KMHNVGISSPFSYSSNQMEAF
>ENST00000508016.5|SNV-24646-T-A|8
KAVVMQLKVPTK
>ENST00000416624.6|SNV-5686-C-T|2
MPLDSHVSSCSEDWVGYQRK
>ENST00000523037.6|SNV-15299-G-A|1
IYHCRRQIK
>ENST00000557896.1|SNV-367496-C-T|3
HTRPVDGILPGYPR
>ENST00000550971.5|SNV-113817-G-A|5
MASGRPLFPGSTVEDELHLIFRLLR
>ENST00000388922.9|SNV-9300-A-G|3
TDCFESYKWTDIWAFGLVLWGIARR
>ENST00000462410.5|SNV-26835-G-T|2
WAPLLPALHPFPERIK
>FUSION-ENST00000652615.1:35036-ENST00000541342.2:474429|17
KCPLDLCPELR
>ENST00000541271.1|SNV-178-A-T|11
MVSQAYRPTDYCTEPQKSKQR
>ENST00000341552.10|MNV-35424-CC-C|5
NPLTSGALFPSR
>ENST00000342887.1|SNV-195640-G-T|5
TTVRSFCQELASGGVCNEQSYQQR
>ENST00000505014.5|SNV-12679-A-G|2
MTETLFDIVWWCPVSRLR
>ENST00000467785.5|SNV-11888-A-T|1
QLHLCFLLLCL
>ENST00000462410.5|SNV-26835-G-T|6
MWAPLLPALHPFPER
>ENST00000534647.2|SNV-54923-C-G|5
VIVATMKMVIEVAVITMAVCPG
>FUSION-ENST00000308488.10:127511-ENST00000278550.12:764643|13
SGTATTSGPMAPCGCCWPTAWR
>ENST00000463906.1|SNV-101912-C-T|2
AKSDLQMQKI
>ENST00000311034.7|SNV-3721-C-A|1
GPLSVDVPLVPEGLLTTEASPVK
>ENST00000554334.5|SNV-57500-C-T|4
MAATPFGRR
>ENST00000241704.8|MNV-17636-AA-A|2
TCPLVRWNR
>ENST00000628897.2|SNV-17402-G-A|7
MELTLKLFEESLR
>ENST00000624693.1|MNV-224502-TGTAA-T|1
GLGASGGLRCPSL
>ENST00000261588.9|SNV-127816-C-A|3
SSTGPDTLVVLEFNPASK
>ENST00000263119.10|INDEL-45113-C-CA|1
LPGASDEVLAVQVKKAGP
>ENST00000475633.5|SNV-52787-C-A|1
INPQLQGAASSFQEDGC
>FUSION-ENST00000308488.10:127511-ENST00000278550.12:764643|3
CPSTTASTWWSGASAKSR
>ENST00000467773.1|SNV-10000-G-A|3
REIAQTVEVTPQRIMVK
>ENST00000519416.5|SNV-92119-C-G|1
IEKDGISKSAGLEQPTDPVAR
>ENST00000263119.10|INDEL-45113-C-CA|6
RESRLPGASDEVLAVQVK
>FUSION-ENST00000467023.5:7728-ENST00000448869.1:14270|11
CCHRCRAGPHSDR
>ENST00000341582.10|SNV-24269-C-T|4
SLKDSSNNFRSIPEER
>ENST00000628897.2|SNV-17402-G-A|10
KLMELTLKLFEESLR
>ENST00000523037.6|SNV-15299-G-A|2
RPAKIYHCRR
>ENST00000263915.8|INDEL-127029-A-AA|1
ALSNYTSRR
>ENST00000521284.1|MNV-79727-TGGCTGCAAGGTTGTT-T|3
FSTQSWGTFLIVTTTDR
>ENST00000433935.6|MNV-3588-GA-G|3
ATRHPSAFFAVETPTSFSRETGLP
>ENST00000508016.5|SNV-24646-T-A|4
QLKVPTK
>ENST00000560514.1|SNV-27922-G-A|4
ESRCGLATIRCVVR
>ENST00000475633.5|SNV-52785-T-C|2
ARTHPQLQGAASSFQEDGC
>ENST00000341552.10|MNV-35424-CC-C|4
NPLTSGALFPSRR
>ENST00000599218.6|SNV-7276-G-A|5
GIVRIFPVTITGAICEK
>ENST00000628897.2|SNV-17402-G-A|8
LMELTLKLFEESLRLFWIAAWR
>ENST00000341552.10|MNV-35424-CC-C|2
RSSSWLTFSPQ
>ENST00000278616.8|INDEL-85445-T-TA|9
KITKNNACCCGLHEK
>ENST00000302124.7|SNV-443-C-A|2
YIAICNPLLYSVVMSK
>ENST00000263087.9|INDEL-86258-T-TT|1
GSVGGLLVLIVILVILFKCGFF
>ENST00000288670.14|SNV-225798-G-A|3
SNLPSPVGNSVSR
>ENST00000307564.8|SNV-17920-G-A|5
DTPPAHPITRVPQEFQTPEQATK
>ENST00000544910.5|SNV-126004-T-A|6
EYSTKQLTKLVNVCLGSHINK
>ENST00000368223.4|SNV-5975-G-A|1
EENLGKGEYQESLR
>ENST00000553289.5|SNV-440963-C-T|1
HEQSSHLVGSN
>ENST00000599218.6|SNV-7276-G-A|3
IFPVTITGAICEK
>ENST00000233121.7|SNV-52785-T-C|5
FQAKLEHEHIHNFK
>ENST00000453237.5|SNV-9996-G-T|2
TLTQKRYFVK
>ENST00000520125.5|SNV-1393-A-G|3
TICLGEK
>ENST00000381911.6|SNV-2494-G-T|3
DLRDLGDWRK
>FUSION-ENST00000531768.1:127511-ENST00000278550.12:764643|201
MENGSAHLANIPSPEQLLHRGR
>ENST00000278616.8|INDEL-85445-T-TA|3
TKETFFR
>ENST00000554334.5|SNV-57500-C-T|1
AATPFGRRGSCPCSTAHCTPK
>ENST00000388922.9|SNV-9300-A-G|1
WTDIWAFGLVLWGIARR
>ENST00000357574.7|INDEL-66690-G-GA|3
EKKMHNVGISSPFSYSSNQMEAF
>ENST00000295452.5|SNV-82946-C-G|2
TGCWREGR
>FUSION-ENST00000270460.11:3630-ENST00000429340.1:92199|1
FAYLYQELDDLNH
>ENST00000433935.6|MNV-3588-GA-G|1
HPSAFFAVETPTSFSRETGLP
>ENST00000368223.4|SNV-5975-G-A|3
NLEKEENLGK
>ENST00000341222.10|SNV-24269-C-T|1
DSSNNFRMITPYAHCPDLK
>ENST00000455611.6|SNV-28014-G-A|9
QMFKEFILK
>ENST00000278616.8|INDEL-85445-T-TA|2
TKETFFRNNF
>ENST00000424957.7|SNV-24646-T-A|2
KEGSSDAAESTN
>ENST00000424957.7|SNV-24646-T-A|1
EGSSDAAESTN
>ENST00000342992.10|SNV-146748-C-A|4
RAVQEEK
>ENST00000453908.8|SNV-14412-C-G|5
RALEVMEVQLER
>FUSION-ENST00000467023.5:7728-ENST00000448869.1:14270|15
EKTASLLSSMPCWTSQR
>ENST00000642502.1|SNV-229821-G-T|3
QSVTIKPSSK
>ENST00000389641.9|SNV-55048-C-G|5
KQAPASDAVALGR
>ENST00000541271.1|SNV-178-A-T|7
RTAVEHGRR
>ENST00000545036.5|SNV-52256-T-C|1
NSAEKLFKK
>ENST00000527234.5|MNV-224502-TGTAA-T|1
DEELERLCQ
>ENST00000467773.1|SNV-10000-G-A|1
EIAQTVEVTPQRIMVK
>ENST00000257430.9|SNV-133855-C-G|3
TQAIAKQPINGGQPKPILQK
>ENST00000480064.1|INDEL-75964-T-TT|2
MASPKLKLS
>ENST00000475313.5|SNV-141005-C-T|1
LLSVVLPTASQSQLLALLDSATER
>ENST00000541271.1|SNV-178-A-T|3
RNSSFAR
>ENST00000263915.8|INDEL-127029-A-AA|5
TFVLSMSHGQKNKALSNYTSR
>ENST00000378126.4|SNV-303-G-A|4
HGTFVGRIAQDLGLELTELVPRLFR
>ENST00000520896.5|SNV-39756-C-A|5
QAEENIKALIDQEVKN
>ENST00000255381.2|SNV-24548-G-T|5
DLQLRLDEAEQLALNGGK
>ENST00000376004.5|SNV-7970-A-G|3
LSRKRPELIDAAFTNFFFFK
>ENST00000291009.4|SNV-7557-G-T|1
FYTIEILNVE
>ENST00000373760.6|SNV-13054-G-A|1
VTGVLIASLVGLSIVMRAVLRR
>ENST00000644971.2|SNV-19419-C-A|2
CLCDPGYTGPNCATRMCPADCR
>ENST00000329962.11|SNV-10200-C-T|3
LAWRQDVMVHFIVSVKNQAR
>ENST00000255381.2|SNV-24548-G-T|1
LDEAEQLALNGGKKQIQK
>ENST00000278616.8|INDEL-85445-T-TA|8
ITKNNACCCGLHEK
>ENST00000338904.7|SNV-4169-T-G|5
NVYYKHRWVAEHDFLLMQYDELQK
>ENST00000560869.6|SNV-9984-C-T|1
EYIIQLSKGCLVLK
>ENST00000278616.8|INDEL-85445-T-TA|4
NNACCCGLHEKTKETFFR
>ENST00000331536.8|SNV-52889-T-A|2
FVVACSAWKTCPETDAEK
>ENST00000462410.5|SNV-26835-G-T|5
MWAPLLPALHPFPERIK
>FUSION-ENST00000308488.10:127511-ENST00000278550.12:764643|8
LSPTCWLAPSTPPWAR
>ENST00000441037.7|SNV-167742-C-G|2
LLGLHQDWHSHDTANAYVQIR
>ENST00000574829.5|MNV-3588-GA-G|6
LIPGPGFSRHPRATR
>ENST00000401878.8|SNV-97421-C-G|2
RPMQQMQPSAPR
>ENST00000560514.1|SNV-27922-G-A|1
CGLATIRCVVRTCR
>ENST00000299673.5|SNV-72344-C-G|1
LFAMKRHTCSR
>ENST00000619430.1|SNV-2782-C-G|1
TQPGYALNHGEIGILRFFL
>ENST00000467785.5|SNV-11888-A-T|2
MQLHLCFLLLCL
>ENST00000272252.10|SNV-63542-T-G|4
HRQDFHLNGFDHNFCLKGSK
>ENST00000519926.5|SNV-39756-C-A|3
NLGLNRQK
>ENST00000367545.7|SNV-462574-G-T|1
AQNIAKAMRK
>ENST00000644971.2|SNV-19419-C-A|5
GRCEEGRCLCDPGYTGPNCATR
>ENST00000392263.6|SNV-51736-C-T|1
GIPVETDSEEQPYLEMDLSSP
>FUSION-ENST00000531768.1:127511-ENST00000278550.12:764643|195
HGGGAAD
>ENST00000624693.1|MNV-224502-TGTAA-T|2
GLGASGGLR
>ENST00000341582.10|SNV-24269-C-T|1
DSSNNFRSIPEERYK
>ENST00000479606.5|SNV-14506-G-A|2
EECVQGHVAIVTAQSRWLR
>ENST00000327026.7|SNV-55048-C-G|3
KQAPASDAVALGREVGAR
>ENST00000498004.5|SNV-75781-C-T|2
ALHPLWESVDLVSGGDR
>ENST00000375807.8|INDEL-32298-C-CA|3
LKKTEMCHYFSQL
>ENST00000462410.5|SNV-26835-G-T|3
WAPLLPALHPFPER
>ENST00000302124.7|SNV-443-C-A|1
YIAICNPLLYSVVMSKK
>ENST00000508016.5|SNV-24646-T-A|2
QLKVPTKMK
>ENST00000395460.6|MNV-224502-TGTAA-T|1
VGHGCAPSGANTTCL
>ENST00000486752.5|SNV-38655-C-A|1
NQNMSFSPYKKPFEQRINSWENK
>ENST00000630898.2|SNV-17402-G-A|1
LFEESLRLFWIAAWRTFL
>ENST00000473553.5|SNV-42624-G-A|8
VRDAVITSNGTLPDKYK
>ENST00000541271.1|SNV-178-A-T|10
VSQAYRPTDYCTEPQKSKQR
>ENST00000288670.14|SNV-225798-G-A|7
SIEDLHRR
>ENST00000544910.5|SNV-126004-T-A|4
QLTKLVNVCLGSHINKK
>ENST00000288670.14|SNV-225798-G-A|5
RSNLPSPVGNSVSR
>ENST00000263119.10|INDEL-45113-C-CA|2
LPGASDEVLAVQVKK
>ENST00000378954.9|SNV-62629-C-A|1
EYGRLAMEEIYQKPFQTLMFLIR
>ENST00000455611.6|SNV-28014-G-A|2
EFILKMDQFWLK
>ENST00000261588.9|SNV-127816-C-A|1
SSTGPDTLVVLEFNPASKSHKR
>ENST00000665763.1|SNV-55048-C-G|2
QAPASDAVALGREGLTK
>ENST00000498004.5|SNV-75781-C-T|4
TRNRALHPLWESVDLVSGGDR
>ENST00000297933.11|SNV-94019-A-T|2
SVMNRIFMLAFYPNQDGDILR
>ENST00000498342.5|SNV-8450-G-C|2
QDLQSYLGGPGR
>ENST00000389641.9|SNV-55048-C-G|3
QAPASDAVALGR
>ENST00000373855.5|SNV-49147-C-T|3
QYQQLESCLDEILSR
>ENST00000233121.7|SNV-52787-C-A|1
FQAKLEHE
>ENST00000381911.6|SNV-2494-G-T|1
DLGDWRKNIEEK
>ENST00000270361.15|MNV-5322-ACAGGCCAGGCCGCTGGGAG-A|68
RPAGHRTCR
>ENST00000368223.4|SNV-5975-G-A|2
NLEKEENLGKGEYQESLR
>ENST00000299673.5|SNV-72344-C-G|3
MLFAMKR
>ENST00000441037.7|SNV-167742-C-G|4
RAVNRGYVTR
>ENST00000378097.6|SNV-105738-T-A|6
GYQWLKDKIHSEEGR
>FUSION-ENST00000531768.1:127511-ENST00000278550.12:764643|199
GRWLLAAAAGQR
>ENST00000341552.10|MNV-35424-CC-C|11
GRPPGKSQR
>ENST00000498342.5|SNV-8450-G-C|3
RQDLQSYLGGPGRAISCSSELEGL
>ENST00000331536.8|SNV-52889-T-A|3
DDRFVVACSAWKTCPETDAEK
>ENST00000545036.5|SNV-52256-T-C|4
TLDLLKNSAEK
>ENST00000389641.9|SNV-55048-C-G|2
QAPASDAVALGREDAK
>ENST00000628897.2|SNV-17402-G-A|11
MKLMELTLKLFEESLR
>ENST00000278071.6|SNV-23873-G-T|3
LHHFFIGNRKVPESMGLPEAVLR
>ENST00000544910.5|SNV-126004-T-A|3
LVNVCLGSHINK
>ENST00000373851.6|SNV-49147-C-T|4
NKQYQQLESCLDEILSRIAK
>ENST00000421699.7|SNV-2072-A-G|4
EYQQRNSPGVPTGAEKK
>ENST00000461823.1|SNV-4615-A-C|1
KPPTFLGATAGMRLLR
>ENST00000534647.2|SNV-54923-C-G|8
GGSDNYGSLSRVTR
>ENST00000544910.5|SNV-126004-T-A|8
EHREYSTKQLTK
>ENST00000541271.1|SNV-178-A-T|14
VSQAYRPTDYCTEPQK
>ENST00000626451.2|SNV-17402-G-A|9
MPMSLSLTLKLFEESLRLFWIAAWR
>ENST00000241704.8|MNV-17636-AA-A|5
KKTCPLVR
>ENST00000544257.5|SNV-72344-C-G|6
AVFLARDKHHLADLSHVIR
>ENST00000630898.2|SNV-17402-G-A|5
LTLKLFEESLR
>ENST00000486752.5|SNV-38655-C-A|6
MNQNMSFSPYK
>FUSION-ENST00000308488.10:127511-ENST00000278550.12:764643|4
CPSTTASTWWSGASAK
>ENST00000316963.8|SNV-39756-C-A|2
QAEENIKALIDQEVK
>ENST00000392908.7|SNV-13789-G-T|1
VSAWRQPGHGVHVAA
>ENST00000245503.10|SNV-23871-G-T|6
KLAQRLQAAEEHVESVNAK
>ENST00000276054.9|MNV-12543-AC-A|1
TFCQSPTS
>ENST00000373394.8|SNV-83031-A-T|1
ADNDAGNAAIDSLLNFETVK
>ENST00000498342.5|SNV-8450-G-C|6
MRQDLQSYLGGPGR
>ENST00000540654.5|SNV-3611-G-T|2
EAGPHPEGPAESRPDQWEAGR
>ENST00000373394.8|SNV-83031-A-T|2
IEMNKADNDAGNAAIDSLLNFETVK
>FUSION-ENST00000590582.1:35036-ENST00000541342.2:474429|4
RENVHWTSVQSYEVK
>ENST00000488342.5|INDEL-127029-A-AA|6
MSHGQKNKALSNYTSR
>ENST00000233121.7|SNV-52785-T-C|SNV-52787-C-A|5
FQAKLEHEQIHNFK
>ENST00000534320.5|SNV-34253-G-A|1
RRPQPPG
>ENST00000550971.5|SNV-113817-G-A|4
ASGRPLFPGSTVEDELHLIFRLLR
>ENST00000560514.1|SNV-27922-G-A|2
CGLATIRCVVR
>ENST00000463906.1|SNV-101912-C-T|3
MAKSDLQMQKI
>ENST00000342992.10|SNV-146748-C-A|1
AVQEEKVLKLKPK
>ENST00000649986.1|SNV-1655-G-T|10
RLPSASPLIQK
>ENST00000492603.1|SNV-58794-C-T|1
GHPSPAGPGLDDA
>ENST00000436213.5|SNV-4567-G-C|3
GMCSTASGAPGG
>ENST00000381911.6|SNV-2494-G-T|4
DLRDLGDWR
>ENST00000433935.6|MNV-3588-GA-G|2
HPSAFFAVETPTSFSR
>ENST00000233121.7|SNV-52785-T-C|SNV-52787-C-A|4
FQAKLEHEQIHNFKVLQAAFK
>ENST00000304698.10|SNV-130-C-G|2
LCGRVPCTLLLGLAVVLLK
>ENST00000342056.6|SNV-455558-C-T|2
FARKPFCVIDTIVLIASIVVVSAK
>ENST00000478341.1|SNV-75781-C-T|2
VDLVSGGDRQSPINIR
>ENST00000649986.1|SNV-1655-G-T|11
RRLPSASPLIQK
>FUSION-ENST00000590570.1:35036-ENST00000541342.2:474429|1
STGPLSRATK
>ENST00000401878.8|SNV-97421-C-G|1
RPMQQMQPSAPRNSNLR
>ENST00000587856.1|SNV-22435-C-G|3
SAASSPGLSGSSGQWRSCQR
>ENST00000354071.7|SNV-78812-G-T|1
GTGLEENNQEEQSMDSNLVIGTR
>FUSION-ENST00000467023.5:7728-ENST00000448869.1:14270|6
AGPHSDRYLSRWGAAR
>ENST00000628897.2|SNV-17402-G-A|6
ELTLKLFEESLR
>ENST00000534647.2|SNV-54923-C-G|4
MKMVIEVAVITMAVCPG
>ENST00000329962.11|SNV-10200-C-T|2
QDVMVHFIVSVK
>ENST00000300128.9|INDEL-17267-T-TT|1
ELEQFSIWNFFFLLFKREIE
>ENST00000421699.7|SNV-2072-A-G|2
NSPGVPTGAEKK
>ENST00000544910.5|SNV-126004-T-A|7
EYSTKQLTK
>ENST00000534647.2|SNV-54923-C-G|11
HYEDGYRGGSDNYGSLSR
>ENST00000519416.5|SNV-92119-C-G|2
IEKDGISK
>ENST00000395460.6|MNV-224502-TGTAA-T|3
LCQVGGYCPLVGARR
>ENST00000554334.5|SNV-57500-C-T|6
MAATPFGR
>FUSION-ENST00000467023.5:7728-ENST00000448869.1:14270|7
AGPHSDRYLSR
>ENST00000651391.1|SNV-17745-T-G|4
LTTATDPIERRR
>ENST00000360421.8|SNV-3611-G-T|1
HLQLLVSAPFFAFFIYSWFFI
>ENST00000251195.9|SNV-5591-C-T|3
KYIHDKEGTAGK
>FUSION-ENST00000308488.10:127511-ENST00000278550.12:764643|6
GMSRCPSTTASTWWSGASAK
>ENST00000630898.2|SNV-17402-G-A|6
FSCLSLLSSWDYRLTLKLFEESLR
>FUSION-ENST00000467023.5:7728-ENST00000448869.1:14270|8
AGPHSDR
>ENST00000381911.6|SNV-2494-G-T|2
DLGDWRK
>ENST00000498342.5|SNV-8450-G-C|1
QDLQSYLGGPGRAISCSSELEGL
>ENST00000520125.5|SNV-1393-A-G|6
QSCRLLLRTICLGEK
>FUSION-ENST00000590582.1:35036-ENST00000541342.2:474429|1
ENVHWTSVQSYEVKSVLGK
>ENST00000331162.8|SNV-20000-G-C|4
HKIIHTAEKPYK
>ENST00000655235.1|SNV-290-C-T|2
GTSSVSSSPR
>ENST00000488342.5|INDEL-127029-A-AA|5
SHGQKNKALSNYTSR
>ENST00000473553.5|SNV-42624-G-A|11
MVRDAVITSNGTLPDK
>ENST00000392908.7|SNV-13789-G-T|2
ARVSAWRQPGHGVHVAA
>ENST00000439154.6|SNV-24269-C-T|1
DSSNNFRAGVQWR
>ENST00000642502.1|SNV-229821-G-T|1
QSVTIKPSSKALGTSLEKIQQLFQK
>ENST00000508016.5|SNV-24646-T-A|6
AVVMQLKVPTKMK
>ENST00000475633.5|SNV-52785-T-C|1
THPQLQGAASSFQEDGC
>ENST00000296015.9|SNV-2342-C-A|1
YNEKLAVSLYSSSLPPHLSGIK
>ENST00000263119.10|INDEL-45113-C-CA|3
LPGASDEVLAVQVK
>ENST00000231721.7|SNV-3749-A-G|2
FVMAARIPENSDQDNGK
>ENST00000341552.10|MNV-35424-CC-C|8
LLRKNPLTSGALFPSR
>ENST00000299673.5|SNV-72344-C-G|2
MLFAMKRHTCSR
>ENST00000505014.5|SNV-12679-A-G|4
MTETLFDIVWWCPVSR
>ENST00000272252.10|SNV-63542-T-G|6
KPVELGKHRQDFHLNGFDHNFCLK
>ENST00000413325.1|INDEL-3039-C-CA|2
SDGEQKNK
>ENST00000300128.9|INDEL-17267-T-TT|5
LKELEQFSIWNFFFLLFK
>ENST00000544257.5|SNV-72344-C-G|5
DKHHLADLSHVIR
>ENST00000375281.4|SNV-929-A-G|1
APSASPDLGKHSPLALLAATCSR
>ENST00000540654.5|SNV-3611-G-T|1
EAGPHPEGPAESRPDQWEAGRR
>ENST00000429591.4|SNV-52522-C-T|3
EKLCEYKCEQTVCHSPSFSST
>ENST00000373855.5|SNV-49147-C-T|4
EQQLDIMNKQYQQLESCLDEILSR
>ENST00000524792.5|INDEL-85445-T-TA|10
RADPQPLQTWIQSQSTFSDAVWIKK
>ENST00000561920.5|SNV-22019-A-G|1
SSAGLSFGGGAGK
>ENST00000626451.2|SNV-17402-G-A|5
MSLSLTLKLFEESLRLFWIAAWR
>ENST00000519416.5|SNV-92119-C-G|4
LGSTLTPKIEK
>ENST00000541271.1|SNV-178-A-T|5
TAVEHGRR
>ENST00000553521.5|SNV-44446-G-A|5
SRSVSRSPMPEK
>ENST00000488342.5|INDEL-127029-A-AA|8
MSHGQKNK
>ENST00000518156.3|INDEL-2091-C-CA|1
GDDTDQQKNYSD
>ENST00000389629.8|SNV-62793-C-G|2
SQAVSLPEELNRVR
>ENST00000534647.2|SNV-54923-C-G|7
GGSDNYGSLSRVTRIEER
>FUSION-ENST00000298815.13:545-ENST00000409381.5:107653|1
SASSLLLP
>ENST00000461422.1|SNV-24269-C-T|1
ESQGFFK
>ENST00000587856.1|SNV-22435-C-G|1
SAASSPGLSGSSGQWRSCQRR
>ENST00000443227.5|SNV-24269-C-T|6
NVLQAAIQKSLKDSSNNFR
>ENST00000523037.6|SNV-15299-G-A|5
IVYPPQLPGEPRRPAK
>ENST00000416624.6|SNV-5686-C-T|3
PLDSHVSSCSEDWVGYQR
>ENST00000261588.9|SNV-127816-C-A|2
SSTGPDTLVVLEFNPASKSHK
>ENST00000628897.2|SNV-17402-G-A|12
MMKLMELTLKLFEESLR
>ENST00000652332.1|SNV-9581-G-A|4
DPPIPVAKIDATSASVLTSR
>ENST00000553521.5|SNV-44446-G-A|4
SVSRSPMPEK
>ENST00000665763.1|SNV-55048-C-G|4
KQAPASDAVALGREGLTK
>ENST00000635860.1|SNV-468573-A-T|3
LYRILSEKLK
>ENST00000628897.2|SNV-17402-G-A|4
ELTLKLFEESLRLFWIAAWR
>ENST00000491168.5|SNV-6733-C-T|1
ELHTISSCGSGEGPLLLHLVSPVAR
>ENST00000651391.1|SNV-17745-T-G|1
RLQCLARGSAGIK
>ENST00000413325.1|INDEL-3039-C-CA|1
SDGEQKNKR
>ENST00000527234.5|MNV-224502-TGTAA-T|8
MKSWNGCVK
>ENST00000554465.5|SNV-44446-G-A|3
MPEKSQK
>ENST00000628897.2|SNV-17402-G-A|5
MELTLKLFEESLRLFWIAAWR
>ENST00000272252.10|SNV-63542-T-G|1
QDFHLNGFDHNFCLKGSKEK
>ENST00000631232.2|SNV-17402-G-A|8
EFLMDRLTLKLFEESLR
>ENST00000635860.1|SNV-468573-A-T|5
RLYRILSEK
>ENST00000391984.7|MNV-5322-ACAGGCCAGGCCGCTGGGAG-A|2
WNLKGVAGSGGQQDTGLVGSCST
>ENST00000505014.5|SNV-12679-A-G|5
EICVWSIWMTETLFDIVWWCPVSR
>ENST00000644971.2|SNV-19419-C-A|4
CEEGRCLCDPGYTGPNCATR
>ENST00000649986.1|SNV-1655-G-T|3
AKVAICFPTDSEDKQEK
>ENST00000233121.7|SNV-52785-T-C|1
LEHEHIHNFKVLQAAFKK
>ENST00000416624.6|SNV-5686-C-T|4
MPLDSHVSSCSEDWVGYQR
>ENST00000276054.9|MNV-12543-AC-A|2
CGECGKTFCQSPTS
>ENST00000644971.2|SNV-19419-C-A|3
CLCDPGYTGPNCATR
>ENST00000626451.2|SNV-17402-G-A|8
PMSLSLTLKLFEESLRLFWIAAWR
>ENST00000340870.6|SNV-24269-C-T|1
DSSNNFREEPVKK
>ENST00000263915.8|INDEL-127029-A-AA|2
ALSNYTSR
>ENST00000317449.5|SNV-1717-C-T|1
AAVRAAGAL
>ENST00000389641.9|SNV-55048-C-G|1
QAPASDAVALGREDAKSAEDEAPSR
>ENST00000263233.8|SNV-8647-G-A|1
QPAPGDAYGDAGYR
>ENST00000261900.8|SNV-23535-G-A|2
GPSEETGGAMFDHPAKIAK
>FUSION-ENST00000531768.1:127511-ENST00000278550.12:764643|192
MVLPTLPTYQVRNSYYIGADGSLR
>ENST00000524792.5|INDEL-85445-T-TA|9
ADPQPLQTWIQSQSTFSDAVWIKK
>ENST00000666534.1|SNV-83031-A-T|3
MNKADNDAGNAAIDSLLNFETVK
>ENST00000498004.5|SNV-75781-C-T|3
NRALHPLWESVDLVSGGDR
>ENST00000480064.1|INDEL-75964-T-TT|1
ASPKLKLS
>ENST00000241704.8|MNV-17636-AA-A|4
KTCPLVR
>ENST00000541271.1|SNV-178-A-T|13
MVSQAYRPTDYCTEPQKSK
>ENST00000544257.5|SNV-72344-C-G|1
HHLADLSHVIRHEAPYLFQKYVK
>FUSION-ENST00000308488.10:127511-ENST00000278550.12:764643|2
CPSTTASTWWSGASAKSRLGAR
>ENST00000521284.1|MNV-79727-TGGCTGCAAGGTTGTT-T|2
FSTQSWGTFLIVTTTDRR
>ENST00000461422.1|SNV-24269-C-T|3
DSSNNFRVSLEKTYGIPA
>ENST00000375353.5|SNV-82-A-C|6
MQPPVPGPLGLLAPAEGLSR
>ENST00000421699.7|SNV-2072-A-G|3
NSPGVPTGAEK
>ENST00000474637.5|SNV-94019-A-T|4
NRIFMLAFYPNQDGDILR
>ENST00000631232.2|SNV-17402-G-A|7
MDRLTLKLFEESLR
>FUSION-ENST00000467023.5:7728-ENST00000448869.1:14270|2
WGAARSAPGRR
>FUSION-ENST00000531768.1:127511-ENST00000278550.12:764643|197
WLLAAAAGQR
>ENST00000376004.5|SNV-7970-A-G|2
KRPELIDAAFTNFFFFK
>ENST00000266544.10|SNV-36193-C-T|3
VFEISSFEPWITR
>ENST00000645489.1|SNV-10000-G-A|1
EIAQTVEVTPQRIMVWFQNRR
>ENST00000587856.1|SNV-22435-C-G|2
MSAASSPGLSGSSGQWRSCQRR
>ENST00000615316.1|SNV-2276-T-C|1
MGDESGSTFNLTAVVR
>ENST00000255381.2|SNV-24548-G-T|3
LDEAEQLALNGGK
>ENST00000665763.1|SNV-55048-C-G|1
QAPASDAVALGREGLTKR
>ENST00000316963.8|SNV-39756-C-A|1
QAEENIKALIDQEVKNGIPSNR
>ENST00000527234.5|MNV-224502-TGTAA-T|4
MHDPAMDEELERLCQ
>ENST00000554912.1|SNV-13789-G-T|2
GSLDCLAQIYGHECLR
>ENST00000519926.5|SNV-39756-C-A|2
MNLGLNRQKK
>ENST00000263119.10|INDEL-45113-C-CA|4
ESRLPGASDEVLAVQVKK
>ENST00000541271.1|SNV-178-A-T|1
NSSFARETVTGT
>FUSION-ENST00000531768.1:127511-ENST00000278550.12:764643|202
ENGSAHLANIPSPEQLLHR
>ENST00000569547.1|SNV-29802-C-T|5
RLFQPFGHIEECTVLRSSDGTSK
>ENST00000307546.14|SNV-293094-A-G|5
KDAKQNQLGK
>ENST00000453908.8|SNV-14412-C-G|1
ALEVMEVQLERKLTDIWEELK
>ENST00000369893.10|SNV-15225-G-A|2
WVPFATVAAANCVNIPMMR
>ENST00000587856.1|SNV-22435-C-G|5
SAASSPGLSGSSGQWR
>ENST00000413725.5|SNV-11213-A-G|2
NQGPHPPGHHGPPPVGK
>ENST00000373851.6|SNV-49147-C-T|7
MNKQYQQLESCLDEILSR
>ENST00000317449.5|SNV-1717-C-T|3
WGCPRRAAVR
>ENST00000474637.5|SNV-94019-A-T|2
MLAFYPNQDGDILR
>ENST00000534647.2|SNV-54923-C-G|13
NFHYPPDGYSRHYEDGYR
>ENST00000649986.1|SNV-1655-G-T|8
LPSASPLIQK
>ENST00000673236.1|SNV-44578-T-C|4
RAGQQTRPR
>ENST00000233121.7|SNV-52785-T-C|4
FQAKLEHEHIHNFKVLQAAFK
>ENST00000309295.9|SNV-16207-C-T|2
GLEQRRCK
>ENST00000327026.7|SNV-55048-C-G|1
QAPASDAVALGREVGAR
>ENST00000587856.1|SNV-22435-C-G|6
MSAASSPGLSGSSGQWR
>ENST00000265631.10|SNV-132492-C-T|3
KDVEVTKEEFVLAVQK
>ENST00000307546.14|SNV-293094-A-G|2
QNQLGKSR
>ENST00000475633.5|SNV-52787-C-A|2
ARINPQLQGAASSFQEDGC
>ENST00000441037.7|SNV-167742-C-G|3
AVNRGYVTR
>ENST00000545036.5|SNV-52256-T-C|5
YGEVSKTLDLLKNSAEK
>ENST00000413325.1|INDEL-3039-C-CA|3
STFDKPKSDGEQKNK
>ENST00000357574.7|INDEL-66690-G-GA|1
MHNVGISSPFSYSSNQMEAF
>ENST00000498342.5|SNV-8450-G-C|4
MRQDLQSYLGGPGRAISCSSELEGL
>ENST00000375353.5|SNV-82-A-C|2
MQPPVPGPLGLLAPAEGLSRRK
>ENST00000615316.1|SNV-2276-T-C|3
TTRKMGDESGSTFNLTAVVR
>ENST00000331162.8|SNV-20000-G-C|1
IIHTAEKPYKCE
>ENST00000431635.6|SNV-101912-C-T|1
SDLQMQKI
>ENST00000599218.6|SNV-7276-G-A|6
ENLGRGIVRIFPVTITGAICEK
>ENST00000520125.5|SNV-1393-A-G|7
QSCRLLLR
>ENST00000378097.6|SNV-105738-T-A|2
IHSEEGRR
>ENST00000355485.7|INDEL-21995-C-CT|1
LLILLIGTWALFFPQAES
>FUSION-ENST00000467023.5:7728-ENST00000448869.1:14270|12
RCCHRCR
>ENST00000443098.5|SNV-62629-C-A|3
VYNLSQNIQEDDLQHLQLFK
>ENST00000645489.1|SNV-10000-G-A|6
RREIAQTVEVTPQR
>ENST00000389641.9|SNV-55048-C-G|4
KQAPASDAVALGREDAK
>ENST00000544910.5|SNV-126004-T-A|2
LVNVCLGSHINKK
>FUSION-ENST00000308488.10:127511-ENST00000278550.12:764643|11
WRCRLSPTCWLAPSTPPWAR
>FUSION-ENST00000590570.1:35036-ENST00000541342.2:474429|2
MSTGPLSRATK
>ENST00000266544.10|SNV-36193-C-T|1
VFEISSFEPWITRDKVER
>ENST00000291009.4|SNV-7557-G-T|2
NNRFYTIEILNVE
>ENST00000674243.1|SNV-4567-G-C|2
GMCSTASG
>ENST00000541669.6|SNV-33982-T-C|2
GYTSWAIGLSVMDLVGSILKNPRR
>ENST00000270361.15|MNV-5322-ACAGGCCAGGCCGCTGGGAG-A|70
RRPAGHR
>ENST00000317449.5|SNV-1717-C-T|2
RAAVRAAGAL
>ENST00000561920.5|SNV-22019-A-G|2
MSSAGLSFGGGAGK
>ENST00000308251.5|SNV-2605-G-T|1
SYEEIVQLCDDYDEDSQEFFFYR
>FUSION-ENST00000308488.10:127511-ENST00000278550.12:764643|1
SLSLGAGCGFTTEISYLWTLIA
>ENST00000486752.5|SNV-38655-C-A|4
MNQNMSFSPYKKPFEQR
>ENST00000443227.5|SNV-24269-C-T|2
DSSNNFRLHNGR
>ENST00000263915.8|INDEL-127029-A-AA|3
NKALSNYTSRR
>ENST00000266544.10|SNV-36193-C-T|2
VFEISSFEPWITRDK
>ENST00000524124.5|MNV-325154-GAG-G|1
SDISPFG
>ENST00000554912.1|SNV-13789-G-T|1
GSLDCLAQIYGHECLRGVNR
>ENST00000342992.10|SNV-146748-C-A|3
RAVQEEKVLK
>ENST00000436213.5|SNV-4567-G-C|2
MCSTASGAPGG
>ENST00000628897.2|SNV-17402-G-A|9
LMELTLKLFEESLR
>ENST00000431635.6|SNV-101912-C-T|2
RPTDYFAEMAKSDLQMQKI
>ENST00000555308.1|INDEL-2091-C-CA|1
VTAPLYYLLTDQQKNYSD
>ENST00000559174.1|SNV-445272-G-C|3
RRTVVTGADFSCPDGGGCDQQSL
>ENST00000652332.1|SNV-9581-G-A|5
DKDPPIPVAKIDATSASVLTSR
>ENST00000395254.8|SNV-25410-C-A|1
NNLKKAK
>ENST00000394729.6|SNV-27543-G-A|3
VHNYMSPTFCDHCGSLLWRLVK
>ENST00000270361.15|MNV-5322-ACAGGCCAGGCCGCTGGGAG-A|67
RPAGHRTCRQLLHLK
>ENST00000374566.7|SNV-138194-G-T|1
TFPVDTINPFPDTFTTGPQFTADFR
>ENST00000331162.8|SNV-20000-G-C|2
IIHTAEKPYK
>ENST00000266544.10|SNV-36193-C-T|4
WVARVFEISSFEPWITRDK
>ENST00000474637.5|SNV-94019-A-T|5
MNRIFMLAFYPNQDGDILR
>ENST00000645489.1|SNV-10000-G-A|5
REIAQTVEVTPQR
>ENST00000541584.5|SNV-66669-C-T|1
AEWDSALETLQGQLEEK
>ENST00000674243.1|SNV-4567-G-C|1
MCSTASG
>ENST00000626451.2|SNV-17402-G-A|11
MPMSLSLTLKLFEESLR
>ENST00000505014.5|SNV-12679-A-G|7
HSVVVPCEPPEVWFATGVSGRR
>ENST00000373975.3|SNV-1291375-T-A|1
TIQPTTGHWES
>ENST00000278071.6|SNV-23873-G-T|2
KVPESMGLPEAVLR
>ENST00000673236.1|SNV-44578-T-C|5
GQRRAGQQTRPR
>ENST00000527234.5|MNV-224502-TGTAA-T|7
KSWNGCVK
>ENST00000341552.10|MNV-35424-CC-C|1
SSSWLTFSPQ
>ENST00000475633.5|SNV-52785-T-C|SNV-52787-C-A|2
ARTNPQLQGAASSFQEDGC
>ENST00000587856.1|SNV-22435-C-G|4
MSAASSPGLSGSSGQWRSCQR
>ENST00000505014.5|SNV-12679-A-G|1
TETLFDIVWWCPVSRLR
>ENST00000647799.1|MNV-17636-AA-A|1
DADSQNPDASDQESEE
>ENST00000341222.10|SNV-24269-C-T|3
SLKDSSNNFRMITPYAHCPDLK
>ENST00000554912.1|SNV-13789-G-T|3
TYKGSLDCLAQIYGHECLRGVNR
>ENST00000373760.6|SNV-13054-G-A|2
VTGVLIASLVGLSIVMRAVLR
>ENST00000245503.10|SNV-23871-G-T|5
LAQRLQAAEEHVESVNAK
>ENST00000389629.8|SNV-62793-C-G|1
SQAVSLPEELNRVRLSR
>ENST00000652332.1|SNV-9581-G-A|3
IDATSASVLTSR
>FUSION-ENST00000467023.5:7728-ENST00000448869.1:14270|3
WGAARSAPGR
>ENST00000373760.6|SNV-13054-G-A|3
VTGVLIASLVGLSIVMR
>ENST00000624693.1|MNV-224502-TGTAA-T|12
HDPAMDEELERLCQVGGYCPLVGAR
>ENST00000553521.5|SNV-44446-G-A|1
SPMPEKSQKR
>ENST00000255381.2|SNV-24548-G-T|4
DLQLRLDEAEQLALNGGKK
>ENST00000517496.5|SNV-4926-C-T|1
DTLILSTFHDQLQFSL
>ENST00000527234.5|MNV-224502-TGTAA-T|6
SWNGCVK
>ENST00000300128.9|INDEL-17267-T-TT|2
ELEQFSIWNFFFLLFKR
>ENST00000394729.6|SNV-27543-G-A|2
LVKQGLK
>ENST00000508016.5|SNV-24646-T-A|7
AVVMQLKVPTK
>ENST00000437629.6|SNV-57237-A-G|1
SGGSQVHIFWGAPVAPLK
>ENST00000443098.5|SNV-62629-C-A|2
VYNLSQNIQEDDLQHLQLFKEYGR
>ENST00000650154.1|MNV-17636-AA-A|215
LGYFWSEEKNLSPGAVESDVR
>FUSION-ENST00000466801.5:5083-ENST00000511316.1:2315|2
WLSFNDACGMCVCAQAIILLR
>FUSION-ENST00000531768.1:127511-ENST00000278550.12:764643|198
GRWLLAAAAGQRHGGGAAD
>ENST00000368223.4|SNV-5975-G-A|4
ESQRNLEKEENLGK
>FUSION-ENST00000270460.11:3630-ENST00000429340.1:92199|2
HVYKFAYLYQELDDLNH
>ENST00000527234.5|MNV-224502-TGTAA-T|3
HDPAMDEELERLCQ
>ENST00000655235.1|SNV-290-C-T|1
GTSSVSSSPRSCAIRPTK
>ENST00000342992.10|SNV-146748-C-A|5
VPEEPKRAVQEEK
>ENST00000488342.5|INDEL-127029-A-AA|7
SHGQKNK
>ENST00000307564.8|SNV-17920-G-A|1
LVHQLQEDYHRLLTK
>ENST00000534647.2|SNV-54923-C-G|1
VIEVAVITMAVCPG
>ENST00000455611.6|SNV-28014-G-A|7
QMFKEFILKMDQFWLK
>ENST00000554334.5|SNV-57500-C-T|5
AATPFGR
>ENST00000560514.1|SNV-27922-G-A|3
CGLATIR
>ENST00000521284.1|MNV-79727-TGGCTGCAAGGTTGTT-T|1
FSTQSWGTFLIVTTTDRRSPPGWSR
>ENST00000342887.1|SNV-195640-G-T|2
MSSHISKDSTIY
>ENST00000651391.1|SNV-17745-T-G|5
LTTATDPIERR
>ENST00000261900.8|SNV-23535-G-A|5
RGPSEETGGAMFDHPAK
>ENST00000554465.5|SNV-44446-G-A|2
MPEKSQKR
>ENST00000394729.6|SNV-27543-G-A|6
FKVHNYMSPTFCDHCGSLLWR
>ENST00000610772.4|INDEL-41189-C-CCA|1
AVSLHLYLMWIYVHTALLSVST
>ENST00000463390.1|SNV-133306-C-T|2
EIDQKKPLSVIIK
>ENST00000569547.1|SNV-29802-C-T|3
SSDGTSK
>ENST00000233121.7|SNV-52785-T-C|SNV-52787-C-A|1
LEHEQIHNFKVLQAAFKK
>ENST00000475313.5|SNV-141005-C-T|2
RLLSVVLPTASQSQLLALLDSATER
>ENST00000590497.5|SNV-54615-G-A|3
MRDLLNITPQDAWS
>ENST00000341552.10|MNV-35424-CC-C|10
GRPPGKSQRLLR
>ENST00000443098.5|SNV-62629-C-A|4
YMYNKVYNLSQNIQEDDLQHLQLFK
>ENST00000508016.5|SNV-24646-T-A|1
VPTKMKFLK
>FUSION-ENST00000531768.1:127511-ENST00000278550.12:764643|218
MIIPDGEWFCPPCQHTK
>ENST00000648947.1|SNV-130940-G-C|1
EKYADKK
>ENST00000560514.1|SNV-27922-G-A|5
ESRCGLATIR
>FUSION-ENST00000467023.5:7728-ENST00000448869.1:14270|5
YLSRWGAAR
>ENST00000644971.2|SNV-19419-C-A|1
CLCDPGYTGPNCATRMCPADCRGR
>ENST00000381911.6|SNV-2494-G-T|5
ERDLRDLGDWR
>ENST00000392908.7|SNV-13789-G-T|4
ADLRARVSAWR
>ENST00000255381.2|SNV-24548-G-T|6
NMEQTVKDLQLRLDEAEQLALNGGK
>ENST00000544257.5|SNV-72344-C-G|4
DKHHLADLSHVIRHEAPYLFQK
>ENST00000519416.5|SNV-92119-C-G|5
KLGSTLTPKIEK
>ENST00000443227.5|SNV-24269-C-T|5
SLKDSSNNFR
>ENST00000394729.6|SNV-27543-G-A|1
LVKQGLKCEDCGMNVHHK
>ENST00000498342.5|SNV-8450-G-C|5
RQDLQSYLGGPGR
>ENST00000498697.3|SNV-26432-C-T|3
ESYNEKTQQTFRK
>ENST00000673236.1|SNV-44578-T-C|7
GAALAMGQRRAGQQTRPR
>ENST00000420986.6|MNV-8712-CCAGCAGTTCTGAGGAAAGTGAGGAAAGAGA-C|1
KPALFLEAESNTSHSDDSASTKKTK
>ENST00000342711.6|SNV-17554-G-C|1
LISPPTNFNHLLHVGPANGRPGAR
>FUSION-ENST00000590582.1:35036-ENST00000541342.2:474429|5
RPGERRENVHWTSVQSYEVK
>ENST00000373760.6|SNV-13054-G-A|5
EQRVTGVLIASLVGLSIVMR
>ENST00000338832.4|SNV-5385-A-G|2
ADKNCYSNSAYYVK
>ENST00000413725.5|SNV-11213-A-G|1
NQGPHPPGHHGPPPVGKSVPGK
>ENST00000505014.5|SNV-12679-A-G|3
TETLFDIVWWCPVSR
>ENST00000541584.5|SNV-66669-C-T|2
RAEWDSALETLQGQLEEK
>ENST00000261900.8|SNV-23535-G-A|6
KRGPSEETGGAMFDHPAK
>ENST00000342992.10|SNV-146748-C-A|2
AVQEEKVLK
>ENST00000358965.10|SNV-66669-C-T|2
ASRAEWDSALETLQGQLEEK
>ENST00000519926.5|SNV-39756-C-A|1
NLGLNRQKK
>ENST00000630898.2|SNV-17402-G-A|4
LTLKLFEESLRLFWIAAWR
>ENST00000340870.6|SNV-24269-C-T|2
DSSNNFREEPVK
>ENST00000631232.2|SNV-17402-G-A|6
DRLTLKLFEESLR
>ENST00000371506.7|SNV-4615-A-C|2
KPPTFLGATAGMRLLSR
>ENST00000288670.14|SNV-225798-G-A|6
SIEDLHRRSNLPSPVGNSVSR
>ENST00000416624.6|SNV-5686-C-T|1
PLDSHVSSCSEDWVGYQRK
>ENST00000233121.7|SNV-52785-T-C|SNV-52787-C-A|6
VKFQAKLEHEQIHNFK
>ENST00000639955.1|SNV-13057-A-C|3
LRITSTGKTAYIK
>ENST00000554334.5|SNV-57500-C-T|3
AATPFGRR
>ENST00000233121.7|SNV-52785-T-C|3
LEHEHIHNFK
>ENST00000231721.7|SNV-3749-A-G|1
IPENSDQDNGK
>ENST00000649986.1|SNV-1655-G-T|5
GSKAKVAICFPTDSEDK
>ENST00000478341.1|SNV-75781-C-T|1
VDLVSGGDRQSPINIRWR
>ENST00000655235.1|SNV-290-C-T|5
SLEAILNRRGTSSVSSSPR
>ENST00000475633.5|SNV-52785-T-C|SNV-52787-C-A|1
TNPQLQGAASSFQEDGC
>ENST00000309295.9|SNV-16207-C-T|1
CKLSRQLSR
>ENST00000261211.8|SNV-113817-G-A|2
TPSQETWPGISSNEEFK
>ENST00000310758.8|SNV-133306-C-T|2
LMEIDQKKPLSVIIK
>ENST00000375281.4|SNV-929-A-G|3
NDSLQAFLQDRAPSASPDLGK
>ENST00000295452.5|SNV-82946-C-G|3
DCASFFCCFEDCRTGCWREGR
>ENST00000433935.6|MNV-3588-GA-G|5
HPRATRHPSAFFAVETPTSFSR
>ENST00000453908.8|SNV-14412-C-G|2
ALEVMEVQLERK
>ENST00000461422.1|SNV-24269-C-T|6
DKLQECSPSSNPKESQGFFK
>ENST00000389629.8|SNV-62793-C-G|3
SQAVSLPEELNR
>ENST00000642502.1|SNV-229821-G-T|2
QSVTIKPSSKALGTSLEK
>FUSION-ENST00000531768.1:127511-ENST00000278550.12:764643|203
MENGSAHLANIPSPEQLLHR
>ENST00000261211.8|SNV-113817-G-A|3
LLRTPSQETWPGISSNEEFK
>ENST00000462410.5|SNV-26835-G-T|1
WAPLLPALHPFPERIKHSANLPCR
>ENST00000624693.1|MNV-224502-TGTAA-T|10
DEELERLCQVGGYCPLVGAR
>ENST00000296015.9|SNV-2342-C-A|3
AGIKDIDRYNEK
>ENST00000270361.15|MNV-5322-ACAGGCCAGGCCGCTGGGAG-A|69
RRPAGHRTCR
>ENST00000342887.1|SNV-195640-G-T|4
SFCQELASGGVCNEQSYQQR
>ENST00000307546.14|SNV-293094-A-G|4
DAKQNQLGK
>ENST00000527234.5|MNV-224502-TGTAA-T|2
MDEELERLCQ
>ENST00000541271.1|SNV-178-A-T|9
KRTAVEHGR
>ENST00000520125.5|SNV-1393-A-G|2
TICLGEKAK
>FUSION-ENST00000531768.1:127511-ENST00000278550.12:764643|191
VLPTLPTYQVRNSYYIGADGSLR
>ENST00000624693.1|MNV-224502-TGTAA-T|8
DEELERLCQVGGYCPLVGARR
>ENST00000388922.9|SNV-9300-A-G|2
WTDIWAFGLVLWGIAR
>ENST00000453237.5|SNV-9996-G-T|1
YFVKFICLSIWGLSLLLALPVLLFR
>ENST00000520125.5|SNV-1393-A-G|4
LLLRTICLGEKAK
>FUSION-ENST00000467023.5:7728-ENST00000448869.1:14270|13
QRRCCHR
>ENST00000288670.14|SNV-225798-G-A|4
RSNLPSPVGNSVSRSGR
>ENST00000335288.5|SNV-8815-T-C|1
VEFKLKTEK
>ENST00000453908.8|SNV-14412-C-G|4
RALEVMEVQLERK
>ENST00000544910.5|SNV-126004-T-A|1
LVNVCLGSHINKKAR
>ENST00000307564.8|SNV-17920-G-A|4
VPQEFQTPEQATK
>ENST00000304698.10|SNV-130-C-G|5
MARLCGR
>FUSION-ENST00000467023.5:7728-ENST00000448869.1:14270|4
YLSRWGAARSAPGR
>ENST00000671753.1|SNV-44578-T-C|1
TQMVEQLFGLGLRPRGECHK
>ENST00000394729.6|SNV-27543-G-A|4
VHNYMSPTFCDHCGSLLWR
>ENST00000307546.14|SNV-293094-A-G|1
QNQLGKSRTR
>ENST00000534647.2|SNV-54923-C-G|9
GGSDNYGSLSR
>ENST00000241704.8|MNV-17636-AA-A|1
TCPLVRWNRM
>ENST00000569547.1|SNV-29802-C-T|1
SSDGTSKGCAFVKFGSQGEAQAAIR
>ENST00000519926.5|SNV-39756-C-A|4
MNLGLNRQK
>ENST00000649986.1|SNV-1655-G-T|2
VAICFPTDSEDK
>ENST00000306858.8|SNV-94518-C-T|1
GSPSFLKKGS
>ENST00000255381.2|SNV-24548-G-T|2
LDEAEQLALNGGKK
>ENST00000223459.10|SNV-1134-C-G|2
MAPPPAPLLGPRPGETRPGCR
>ENST00000378097.6|SNV-105738-T-A|5
DKIHSEEGR
>ENST00000520125.5|SNV-1393-A-G|5
LLLRTICLGEK
>ENST00000545036.5|SNV-52256-T-C|3
TLDLLKNSAEKLFK
>ENST00000331536.8|SNV-52889-T-A|1
TCPETDAEK
>ENST00000498004.5|SNV-75781-C-T|1
ALHPLWESVDLVSGGDRQSPINIR
>ENST00000367545.7|SNV-462574-G-T|4
TELTPEERAQNIAK
>ENST00000493337.5|SNV-7014-G-T|1
ELPASPRPEDAAVLSSAGLVADSR
>ENST00000375353.5|SNV-82-A-C|1
QPPVPGPLGLLAPAEGLSRRK
>ENST00000545036.5|SNV-52256-T-C|2
NSAEKLFK
>ENST00000649986.1|SNV-1655-G-T|9
RLPSASPLIQKINR
>ENST00000233121.7|SNV-52785-T-C|SNV-52787-C-A|3
LEHEQIHNFK
>ENST00000652332.1|SNV-9581-G-A|1
IDATSASVLTSRFDVSGYPTIKILK
>ENST00000295452.5|SNV-82946-C-G|4
DCASFFCCFEDCRTGCWR
>ENST00000316963.8|SNV-39756-C-A|3
QAEENIK
>ENST00000245503.10|SNV-23871-G-T|3
LQAAEEHVESVNAK
>ENST00000599218.6|SNV-7276-G-A|2
IFPVTITGAICEKCGK
>ENST00000639955.1|SNV-13057-A-C|1
ITSTGKTAYIKLEDK
>ENST00000342887.1|SNV-195640-G-T|1
SSHISKDSTIY
>ENST00000554334.5|SNV-57500-C-T|2
MAATPFGRRGSCPCSTAHCTPK
>ENST00000431162.6|SNV-7014-G-T|1
MQLFLARQDW
>ENST00000521284.1|MNV-79727-TGGCTGCAAGGTTGTT-T|5
ALKFSTQSWGTFLIVTTTDR
>ENST00000508016.5|SNV-24646-T-A|3
MQLKVPTKMK
>ENST00000453908.8|SNV-14412-C-G|6
GEVESLRRALEVMEVQLER
>ENST00000639955.1|SNV-13057-A-C|4
LRITSTGK
>ENST00000245503.10|SNV-23871-G-T|4
LAQRLQAAEEHVESVNAKCASLEK
>ENST00000590497.5|SNV-54615-G-A|1
DLLNITPQDAWS
>ENST00000443227.5|SNV-24269-C-T|1
DSSNNFRLHNGRSK
>ENST00000439154.6|SNV-24269-C-T|3
SLKDSSNNFRAGVQWR
>ENST00000651391.1|SNV-17745-T-G|2
RLQCLAR
>ENST00000446378.3|SNV-54022-C-A|1
VQLAEFLENLKEKSLR
>ENST00000369893.10|SNV-15225-G-A|1
WVPFATVAAANCVNIPMMRQQELIK
>ENST00000519416.5|SNV-92119-C-G|3
LGSTLTPKIEKDGISK
>FUSION-ENST00000531768.1:127511-ENST00000278550.12:764643|200
ENGSAHLANIPSPEQLLHRGR
>ENST00000541271.1|SNV-178-A-T|8
RTAVEHGR
>ENST00000524981.9|SNV-195640-G-T|1
VGIWGCLQ
>ENST00000307564.8|SNV-17920-G-A|3
VPQEFQTPEQATKLVHQLQEDYHR
>ENST00000544257.5|SNV-72344-C-G|3
HHLADLSHVIR
>ENST00000479606.5|SNV-14506-G-A|3
EECVQGHVAIVTAQSR
>FUSION-ENST00000531768.1:127511-ENST00000278550.12:764643|196
WLLAAAAGQRHGGGAAD
>ENST00000223459.10|SNV-1134-C-G|1
APPPAPLLGPRPGETRPGCR
>ENST00000373975.3|SNV-1291375-T-A|2
MTIQPTTGHWES
>ENST00000461422.1|SNV-24269-C-T|2
LQECSPSSNPKESQGFFK
>ENST00000473553.5|SNV-42624-G-A|9
MVRDAVITSNGTLPDKYK
>ENST00000652332.1|SNV-9581-G-A|2
IDATSASVLTSRFDVSGYPTIK
>ENST00000338904.7|SNV-4169-T-G|2
WVAEHDFLLMQYDELQK
>ENST00000649986.1|SNV-1655-G-T|1
VAICFPTDSEDKQEK
>ENST00000421699.7|SNV-2072-A-G|5
EYQQRNSPGVPTGAEK
>ENST00000378097.6|SNV-105738-T-A|3
IHSEEGR
>ENST00000649986.1|SNV-1655-G-T|7
LPSASPLIQKINR
>ENST00000310758.8|SNV-133306-C-T|1
KPLSVIIK
>ENST00000541271.1|SNV-178-A-T|12
VSQAYRPTDYCTEPQKSK
>ENST00000378097.6|SNV-105738-T-A|1
IHSEEGRRQQAK
>ENST00000523037.6|SNV-15299-G-A|4
IVYPPQLPGEPRRPAKIYHCR
>ENST00000233121.7|SNV-52785-T-C|6
VKFQAKLEHEHIHNFK
>ENST00000473553.5|SNV-42624-G-A|1
YIQTLRESRI
>ENST00000257430.9|SNV-133855-C-G|1
QPINGGQPKPILQKQSTFPQSSK
>ENST00000673236.1|SNV-44578-T-C|3
RAGQQTRPRCCRPWCMG
>ENST00000272252.10|SNV-63542-T-G|3
QDFHLNGFDHNFCLK
>FUSION-ENST00000270460.11:3630-ENST00000429340.1:92199|3
NWRHVYKFAYLYQELDDLNH
>ENST00000455611.6|SNV-28014-G-A|8
MQMFKEFILKMDQFWLK
>ENST00000553521.5|SNV-44446-G-A|2
SPMPEKSQK
>ENST00000555308.1|INDEL-2091-C-CA|2
AAVASRVTAPLYYLLTDQQKNYSD
>ENST00000382751.4|SNV-58794-C-T|2
DWMMQTILHFPQNR
>ENST00000473553.5|SNV-42624-G-A|10
VRDAVITSNGTLPDK
>ENST00000544910.5|SNV-126004-T-A|5
QLTKLVNVCLGSHINK
>ENST00000261900.8|SNV-23535-G-A|4
RGPSEETGGAMFDHPAKIAK
>ENST00000394729.6|SNV-27543-G-A|5
FKVHNYMSPTFCDHCGSLLWRLVK
>FUSION-ENST00000652615.1:35036-ENST00000541342.2:474429|15
CPLDLCPELR
>ENST00000420986.6|MNV-8712-CCAGCAGTTCTGAGGAAAGTGAGGAAAGAGA-C|2
KPALFLEAESNTSHSDDSASTKK
>ENST00000263915.8|INDEL-127029-A-AA|6
TFVLSMSHGQKNK
>ENST00000673236.1|SNV-44578-T-C|1
AGQQTRPRCCRPWCMG
>ENST00000300128.9|INDEL-17267-T-TT|4
LKELEQFSIWNFFFLLFKR
>ENST00000356770.8|INDEL-75964-T-TT|1
ELGPLPDDDDMASPKLKLS
>ENST00000375353.5|SNV-82-A-C|4
MQPPVPGPLGLLAPAEGLSRR
>ENST00000270361.15|MNV-5322-ACAGGCCAGGCCGCTGGGAG-A|71
KRRPAGHR
>FUSION-ENST00000308488.10:127511-ENST00000278550.12:764643|7
LSPTCWLAPSTPPWARGMSR
>ENST00000251195.9|SNV-5591-C-T|4
SSKKYIHDK
>ENST00000455611.6|SNV-28014-G-A|3
FKEFILKMDQFWLK
>ENST00000341582.10|SNV-24269-C-T|2
DSSNNFRSIPEER
>ENST00000421699.7|SNV-2072-A-G|6
LREYQQRNSPGVPTGAEK
>ENST00000483234.5|SNV-21276-G-A|1
KPKLGTP
>FUSION-ENST00000466801.5:5083-ENST00000511316.1:2315|3
NKWLSFNDACGMCVCAQAIILLRM
>ENST00000297933.11|SNV-94019-A-T|1
IFMLAFYPNQDGDILR
>ENST00000534647.2|SNV-54923-C-G|12
HYEDGYR
>ENST00000541271.1|SNV-178-A-T|15
MVSQAYRPTDYCTEPQK
>ENST00000615316.1|SNV-2276-T-C|2
KMGDESGSTFNLTAVVR
>ENST00000674243.1|SNV-4567-G-C|3
MGMCSTASG
>ENST00000645489.1|SNV-10000-G-A|4
REIAQTVEVTPQRIMVWFQNR
>ENST00000378126.4|SNV-303-G-A|5
HGTFVGRIAQDLGLELTELVPR
>FUSION-ENST00000590582.1:35036-ENST00000541342.2:474429|2
ENVHWTSVQSYEVK
>ENST00000263915.8|INDEL-127029-A-AA|7
DSQSNPKTFVLSMSHGQKNK
>ENST00000461422.1|SNV-24269-C-T|4
DSSNNFRVSLEK
>ENST00000651391.1|SNV-17745-T-G|6
KLTTATDPIERR
>FUSION-ENST00000531768.1:127511-ENST00000278550.12:764643|193
VLPTLPTYQVR
>ENST00000520125.5|SNV-1393-A-G|8
TWTFRPQLEGKQSCRLLLR
>FUSION-ENST00000467023.5:7728-ENST00000448869.1:14270|10
CRAGPHSDR
>ENST00000574829.5|MNV-3588-GA-G|7
MLIPGPGFSRHPRATR
>ENST00000443227.5|SNV-24269-C-T|4
SLKDSSNNFRLHNGR
>ENST00000483234.5|SNV-21276-G-A|2
MKPKLGTP
>ENST00000378024.9|SNV-37390-G-A|3
VKTPSFGISTPQVSIPDVNVNLK
>ENST00000420986.6|MNV-8712-CCAGCAGTTCTGAGGAAAGTGAGGAAAGAGA-C|4
SLKKPALFLEAESNTSHSDDSASTK
>ENST00000544257.5|SNV-72344-C-G|2
HHLADLSHVIRHEAPYLFQK
>ENST00000304698.10|SNV-130-C-G|3
ARLCGRVPCTLLLGLAVVLLK
>ENST00000272252.10|SNV-63542-T-G|2
QDFHLNGFDHNFCLKGSK
>ENST00000557896.1|SNV-367496-C-T|4
MHTRPVDGILPGYPR
>ENST00000342056.6|SNV-455558-C-T|1
KPFCVIDTIVLIASIVVVSAK
>ENST00000630898.2|SNV-17402-G-A|2
LFEESLRLFWIAAWR
>ENST00000534320.5|SNV-34253-G-A|2
RRRPQPPG
>ENST00000261900.8|SNV-23535-G-A|3
GPSEETGGAMFDHPAK
>ENST00000278616.8|INDEL-85445-T-TA|5
NNACCCGLHEKTK
>ENST00000590497.5|SNV-54615-G-A|2
RDLLNITPQDAWS
>FUSION-ENST00000652615.1:35036-ENST00000541342.2:474429|13
CPLDLCPELRSEECPRK
>ENST00000455611.6|SNV-28014-G-A|4
MFKEFILKMDQFWLK
>ENST00000340870.6|SNV-24269-C-T|4
SLKDSSNNFREEPVK
>ENST00000376004.5|SNV-7970-A-G|1
RPELIDAAFTNFFFFK
>FUSION-ENST00000652615.1:35036-ENST00000541342.2:474429|18
EERKCPLDLCPELR
>FUSION-ENST00000308488.10:127511-ENST00000278550.12:764643|9
CRLSPTCWLAPSTPPWARGMSR
>ENST00000455611.6|SNV-28014-G-A|10
MQMFKEFILK
>ENST00000265631.10|SNV-132492-C-T|2
DVEVTKEEFVLAVQK
>ENST00000541271.1|SNV-178-A-T|6
TAVEHGR
>ENST00000555308.1|INDEL-2091-C-CA|3
MAAVASRVTAPLYYLLTDQQKNYSD
>ENST00000437629.6|SNV-57237-A-G|2
MSGGSQVHIFWGAPVAPLK
>ENST00000431078.1|SNV-877645-T-G|1
ANAMGLAGCMSSVQYNHIAPLK
>ENST00000378126.4|SNV-303-G-A|3
IAQDLGLELTELVPR
>ENST00000367545.7|SNV-462574-G-T|2
AQNIAKAMR
>ENST00000395460.6|MNV-224502-TGTAA-T|2
RVGHGCAPSGANTTCL
>ENST00000392347.5|SNV-55048-C-G|1
QAPASDAVALGREQDAK
>ENST00000378126.4|SNV-303-G-A|1
IAQDLGLELTELVPRLFRMASK
>ENST00000367545.7|SNV-462574-G-T|5
NLQSKTELTPEERAQNIAK
>ENST00000373851.6|SNV-49147-C-T|5
MNKQYQQLESCLDEILSRIAK
>ENST00000300128.9|INDEL-17267-T-TT|3
ELEQFSIWNFFFLLFK
>ENST00000455611.6|SNV-28014-G-A|5
FKEFILK
>ENST00000373855.5|SNV-49147-C-T|2
QYQQLESCLDEILSRIAK
>ENST00000486752.5|SNV-38655-C-A|7
SPDEASQLLDDHIVMNQNMSFSPYK
>FUSION-ENST00000466801.5:5083-ENST00000511316.1:2315|4
NKWLSFNDACGMCVCAQAIILLR
>ENST00000673236.1|SNV-44578-T-C|2
AGQQTRPR
>ENST00000523037.6|SNV-15299-G-A|6
NKIVYPPQLPGEPRRPAK
>ENST00000373855.5|SNV-49147-C-T|1
QYQQLESCLDEILSRIAKETEEIK
>ENST00000541669.6|SNV-33982-T-C|3
GYTSWAIGLSVMDLVGSILKNPR
>ENST00000534647.2|SNV-54923-C-G|6
MVIVATMKMVIEVAVITMAVCPG
>FUSION-ENST00000298815.13:545-ENST00000409381.5:107653|2
DGSLLIGALRSASSLLLP
>ENST00000635860.1|SNV-468573-A-T|1
ILSEKLKGSHSSFDEAYFR
>ENST00000624693.1|MNV-224502-TGTAA-T|11
MDEELERLCQVGGYCPLVGAR
>ENST00000261900.8|SNV-23535-G-A|1
GPSEETGGAMFDHPAKIAKSTK
>ENST00000368223.4|SNV-5975-G-A|5
ESQRNLEK
>ENST00000508016.5|SNV-24646-T-A|5
MQLKVPTK
>ENST00000388922.9|SNV-9300-A-G|4
TDCFESYKWTDIWAFGLVLWGIAR
>ENST00000449793.6|SNV-16945-G-T|1
IQCPAILAALATLL
>ENST00000296015.9|SNV-2342-C-A|2
DIDRYNEK
>ENST00000378126.4|SNV-303-G-A|2
IAQDLGLELTELVPRLFR
>ENST00000288670.14|SNV-225798-G-A|8
SKPWSRSIEDLHRR
>ENST00000498697.3|SNV-26432-C-T|4
ESYNEKTQQTFR
>ENST00000421699.7|SNV-2072-A-G|1
NSPGVPTGAEKKK
>ENST00000278071.6|SNV-23873-G-T|1
VPESMGLPEAVLR
>ENST00000486752.5|SNV-38655-C-A|2
MNQNMSFSPYKKPFEQRINSWENK
>ENST00000395254.8|SNV-25410-C-A|3
AHFHPKGRNNLK
>ENST00000524981.9|SNV-195640-G-T|2
DYSEEFLSRVGIWGCLQ
>ENST00000373851.6|SNV-49147-C-T|6
NKQYQQLESCLDEILSR
>ENST00000263915.8|INDEL-127029-A-AA|4
NKALSNYTSR
>ENST00000610772.4|INDEL-41189-C-CCA|2
EKAVSLHLYLMWIYVHTALLSVST
>ENST00000331162.8|SNV-20000-G-C|3
HKIIHTAEKPYKCE
>ENST00000461422.1|SNV-24269-C-T|7
SLKDSSNNFRVSLEK
>ENST00000391984.7|MNV-5322-ACAGGCCAGGCCGCTGGGAG-A|1
GVAGSGGQQDTGLVGSCST
>ENST00000626451.2|SNV-17402-G-A|7
MSLSLTLKLFEESLR
>ENST00000389629.8|SNV-62793-C-G|4
EEIPPKSQAVSLPEELNRVR
>ENST00000505014.5|SNV-12679-A-G|9
NTFRHSVVVPCEPPEVWFATGVSGR
>ENST00000648947.1|SNV-130940-G-C|2
REKYADK
>ENST00000278616.8|INDEL-85445-T-TA|1
ETFFRNNF
>ENST00000561311.5|SNV-445272-G-C|1
VGSIPANAADDGQWSQGLISPAR
>ENST00000559174.1|SNV-445272-G-C|1
TVVTGADFSCPDGGGCDQQSL
>ENST00000392347.5|SNV-55048-C-G|3
KQAPASDAVALGREQDAK
>ENST00000446378.3|SNV-54022-C-A|3
VQLAEFLENLK
>ENST00000478341.1|SNV-75781-C-T|3
VDLVSGGDR
>FUSION-ENST00000467023.5:7728-ENST00000448869.1:14270|9
CRAGPHSDRYLSR
>ENST00000655235.1|SNV-290-C-T|3
RGTSSVSSSPRSCAIRPTK
>ENST00000534647.2|SNV-54923-C-G|3
KMVIEVAVITMAVCPG
>ENST00000505014.5|SNV-12679-A-G|8
HSVVVPCEPPEVWFATGVSGR
>ENST00000338832.4|SNV-5385-A-G|1
NCYSNSAYYVK
>ENST00000378024.9|SNV-37390-G-A|2
TPSFGISTPQVSIPDVNVNLK
>ENST00000534647.2|SNV-54923-C-G|2
MVIEVAVITMAVCPG
>ENST00000645489.1|SNV-10000-G-A|3
EIAQTVEVTPQR
>ENST00000401878.8|SNV-97421-C-G|3
HNTTSQNVSKRPMQQMQPSAPR
>ENST00000541271.1|SNV-178-A-T|4
TAVEHGRRNSSFAR
>ENST00000527730.1|SNV-1970-G-T|1
ALLQELPSTESMQAVILGLTAR
>FUSION-ENST00000298815.13:545-ENST00000409381.5:107653|3
ELIKDGSLLIGALRSASSLLLP
>ENST00000245503.10|SNV-23871-G-T|2
LQAAEEHVESVNAKCASLEK
>ENST00000487078.5|SNV-16874-G-A|1
NFSTGTSAGGSSSSQQNSPQMK
>ENST00000373760.6|SNV-13054-G-A|4
EQRVTGVLIASLVGLSIVMRAVLR
>ENST00000474637.5|SNV-94019-A-T|1
MLAFYPNQDGDILRDQVLHEHIQR
>ENST00000462410.5|SNV-26835-G-T|4
MWAPLLPALHPFPERIKHSANLPCR
>ENST00000479606.5|SNV-14506-G-A|1
EECVQGHVAIVTAQSRWLRR
>ENST00000554912.1|SNV-13789-G-T|4
TYKGSLDCLAQIYGHECLR
>ENST00000626451.2|SNV-17402-G-A|6
SLSLTLKLFEESLR
>ENST00000626451.2|SNV-17402-G-A|4
SLSLTLKLFEESLRLFWIAAWR
>ENST00000599218.6|SNV-7276-G-A|1
CGKQIGGGDIAVFASR
>ENST00000486752.5|SNV-38655-C-A|3
NQNMSFSPYKKPFEQR
>ENST00000341552.10|MNV-35424-CC-C|6
KNPLTSGALFPSRR
>FUSION-ENST00000466801.5:5083-ENST00000511316.1:2315|1
WLSFNDACGMCVCAQAIILLRM
>ENST00000341552.10|MNV-35424-CC-C|7
KNPLTSGALFPSR
>ENST00000553521.5|SNV-44446-G-A|3
SVSRSPMPEKSQK
>ENST00000295452.5|SNV-82946-C-G|1
TGCWREGRIHIR
>ENST00000375353.5|SNV-82-A-C|5
QPPVPGPLGLLAPAEGLSR
>ENST00000304698.10|SNV-130-C-G|1
LCGRVPCTLLLGLAVVLLKAR
>ENST00000367545.7|SNV-462574-G-T|3
TELTPEERAQNIAKAMR
>ENST00000626451.2|SNV-17402-G-A|10
PMSLSLTLKLFEESLR
>ENST00000486752.5|SNV-38655-C-A|5
NQNMSFSPYK
>ENST00000341757.9|SNV-58636-A-T|1
GQIFYTWQGANATR
>ENST00000541669.6|SNV-33982-T-C|4
LKGYTSWAIGLSVMDLVGSILKNPR
>ENST00000569547.1|SNV-29802-C-T|2
SSDGTSKGCAFVK
>ENST00000557896.1|SNV-367496-C-T|1
HTRPVDGILPGYPRK
>ENST00000441037.7|SNV-167742-C-G|1
LLGLHQDWHSHDTANAYVQIRR
>ENST00000382751.4|SNV-58794-C-T|4
LLDRDWMMQTILHFPQNR
>ENST00000420986.6|MNV-8712-CCAGCAGTTCTGAGGAAAGTGAGGAAAGAGA-C|3
KPALFLEAESNTSHSDDSASTK
>ENST00000392908.7|SNV-13789-G-T|3
ARVSAWR
>ENST00000599218.6|SNV-7276-G-A|4
GIVRIFPVTITGAICEKCGK
>ENST00000331162.8|SNV-20000-G-C|5
WHSSLAKHKIIHTAEKPYK
>ENST00000251195.9|SNV-5591-C-T|1
YIHDKEGTAGKAK
>ENST00000278616.8|INDEL-85445-T-TA|10
CCLDKKITK
>ENST00000649986.1|SNV-1655-G-T|4
AKVAICFPTDSEDK
>FUSION-ENST00000466801.5:5083-ENST00000511316.1:2315|5
MKNKWLSFNDACGMCVCAQAIILLR
>ENST00000338904.7|SNV-4169-T-G|1
WVAEHDFLLMQYDELQKICYNR
>ENST00000557896.1|SNV-367496-C-T|2
MHTRPVDGILPGYPRK
>ENST00000307546.14|SNV-293094-A-G|3
DAKQNQLGKSR
>ENST00000527234.5|MNV-224502-TGTAA-T|5
GDLMHDPAMDEELERLCQ
>ENST00000436213.5|SNV-4567-G-C|1
CSTASGAPGG
>ENST00000395460.6|MNV-224502-TGTAA-T|4
LCQVGGYCPLVGAR
>ENST00000329962.11|SNV-10200-C-T|1
QDVMVHFIVSVKNQAR
>FUSION-ENST00000590582.1:35036-ENST00000541342.2:474429|3
RENVHWTSVQSYEVKSVLGK
>ENST00000639955.1|SNV-13057-A-C|2
ITSTGKTAYIK
>ENST00000463390.1|SNV-133306-C-T|3
MEIDQKKPLSVIIK
>ENST00000498697.3|SNV-26432-C-T|1
TQQTFRKAFGHGR
>ENST00000341552.10|SNV-37314-G-A|3
EDRPEHYPGLGKKEEGEK
>ENST00000455611.6|SNV-28014-G-A|1
EFILKMDQFWLKNWER
>FUSION-ENST00000467023.5:7728-ENST00000448869.1:14270|1
SAPGRRR
>FUSION-ENST00000308488.10:127511-ENST00000278550.12:764643|12
SGTATTSGPMAPCGCCWPTAWRWR
>ENST00000655235.1|SNV-290-C-T|4
RGTSSVSSSPR
>ENST00000304698.10|SNV-130-C-G|4
MARLCGRVPCTLLLGLAVVLLK
>ENST00000429591.4|SNV-52522-C-T|2
LCEYKCEQTVCHSPSFSST
>FUSION-ENST00000531768.1:127511-ENST00000278550.12:764643|194
MVLPTLPTYQVR
>ENST00000261211.8|SNV-113817-G-A|1
TPSQETWPGISSNEEFKNYNFPK
>ENST00000395254.8|SNV-25410-C-A|2
GRNNLKK
>ENST00000378097.6|SNV-105738-T-A|4
DKIHSEEGRR
>ENST00000487078.5|SNV-16874-G-A|2
ARNFSTGTSAGGSSSSQQNSPQMK
>ENST00000241704.8|MNV-17636-AA-A|3
KTCPLVRWNR
>ENST00000266544.10|SNV-36193-C-T|5
WVARVFEISSFEPWITR
>ENST00000453908.8|SNV-14412-C-G|3
ALEVMEVQLER
>ENST00000436213.5|SNV-4567-G-C|4
MGMCSTASGAPGG
>ENST00000545865.1|SNV-6771-G-A|1
CPSDILPEQEGVCLPLSR
>ENST00000288670.14|SNV-225798-G-A|1
SNLPSPVGNSVSRSGRHSALR
>ENST00000446378.3|SNV-54022-C-A|2
VQLAEFLENLKEK
>ENST00000498697.3|SNV-26432-C-T|2
TQQTFRK
>FUSION-ENST00000531768.1:127511-ENST00000278550.12:764643|217
IIPDGEWFCPPCQHTK
>ENST00000649986.1|SNV-1655-G-T|6
LPSASPLIQKINRR
>ENST00000375353.5|SNV-82-A-C|3
QPPVPGPLGLLAPAEGLSRR
>FUSION-ENST00000308488.10:127511-ENST00000278550.12:764643|5
GMSRCPSTTASTWWSGASAKSR
>FUSION-ENST00000308488.10:127511-ENST00000278550.12:764643|10
CRLSPTCWLAPSTPPWAR
>ENST00000455611.6|SNV-28014-G-A|6
MFKEFILK
>ENST00000443227.5|SNV-24269-C-T|3
DSSNNFR
>ENST00000251195.9|SNV-5591-C-T|2
YIHDKEGTAGK
>ENST00000341552.10|MNV-35424-CC-C|3
NPLTSGALFPSRRSSSWLTFSPQ
>ENST00000233121.7|SNV-52785-T-C|SNV-52787-C-A|2
LEHEQIHNFKVLQAAFK
>ENST00000284987.6|SNV-42873-C-T|1
VGSHTSQLQWVTGPWLACSR
>ENST00000233121.7|SNV-52787-C-A|2
VKFQAKLEHE
>ENST00000371506.7|SNV-4615-A-C|3
KPPTFLGATAGMR
>ENST00000559174.1|SNV-445272-G-C|2
RTVVTGADFSCPDGGGCDQQSL
