# Supplementary material for: Identification of non-canonical peptides with moPepGen
Source: Nat Biotechnol. 2025 Jun 16;44(4):568–73. doi: 10.1038/s41587-025-02701-0 (PMC12680078; doi:10.1038/s41587-025-02701-0)
Supplement: Supplementary file 4 — Supplementary Data: Cancer cell line variant peptide database. Custom peptide database FASTA file for each of the 376 cell lines from the Cancer Cell Line Encyclopedia with proteomics characterization or used in the reference channel. Variant peptide FASTA files were produced by moPepGen as the result of cell-line-specific publicly available mutations and fusions. [file 41587_2025_2701_MOESM4_ESM.zip › ACH-000281.fasta]

>ENST00000395089.5|SNV-14626-G-T|1
FNGLHLNSMENLQSCISLR
>ENST00000470902.5|SNV-530-A-T|1
PRPRTPPLT
>ENST00000473764.5|SNV-12110-G-T|10
MTSRTGAMTSRTAAMIN
>ENST00000381340.8|SNV-211942-A-G|2
IKADLDQLR
>ENST00000526787.2|SNV-72150-T-A|2
LEQGSVTSGHHGHRR
>ENST00000555122.1|SNV-23614-G-A|3
GAERPPQKLWK
>ENST00000557667.5|SNV-17121-T-C|2
ALESNCQALLLLPLPPPPR
>ENST00000559728.1|SNV-57922-A-G|7
APPASQIQRGV
>ENST00000311936.8|SNV-5586-G-C|4
MTEYKLVVVGARGVGK
>ENST00000460781.1|SNV-40157-C-T|5
RAVSPQVPWAR
>ENST00000610534.4|SNV-6235-T-G|3
QQILHVHPRHHSGPAHKSA
>ENST00000621161.5|SNV-133496-G-A|1
HHEAYGKLEREK
>ENST00000307659.6|SNV-80140-C-T|1
DSGSTEGKDLYMENRK
>ENST00000341165.10|INDEL-23958-C-CA|1
QLGEVTEQTEGTAACIPQKAKK
>ENST00000536101.5|SNV-148620-A-G|1
IAGLTSDLADERFK
>ENST00000342992.10|SNV-266649-A-T|5
ELEETAARMEINSTIQK
>ENST00000639129.1|SNV-307608-C-T|1
SSPSSEVVKPKITHSPDSVKSK
>ENST00000641068.1|SNV-6707-C-G|1
YMAPKSRHPEEQQK
>ENST00000274278.8|SNV-32992-A-G|3
HFDSYIGTALDGR
>ENST00000452380.6|SNV-39825-C-T|3
SPPCQPFTRIGWQGDMTDSR
>ENST00000522874.5|SNV-53418-G-A|3
DVKPKNILIKDVLK
>ENST00000377181.2|SNV-85061-C-T|1
LVIMKSIYDMMGRHTYPILR
>ENST00000559728.1|SNV-57922-A-G|9
YVLSSGSRAPPASQIQRGV
>ENST00000368171.5|INDEL-3484-C-CT|8
RLGVAGGAADAQLEQR
>ENST00000517913.5|SNV-474279-T-A|3
CLYFFVLLLMILKLVNLAMTIWILK
>ENST00000297494.8|SNV-22847-C-T|2
ILVTEGDMELDEAGDVIGVLR
>ENST00000472173.5|SNV-37250-C-T|1
CLFSCVLWPIPLFLVPCTSLSLVTA
>ENST00000381317.9|SNV-25971-C-T|1
EILPPFPTRLLELIEGFMLSK
>ENST00000594814.6|SNV-22666-C-T|1
SEGSRSEYYC
>ENST00000265728.6|SNV-31105-G-T|3
DQNFLYK
>ENST00000322342.4|INDEL-7115-A-AA|3
SFGDSSSWGNGPVCHAAFKEGK
>ENST00000471482.5|MNV-5468-ACTC-A|3
GLTESPIGKVK
>ENST00000267396.9|SNV-3606-G-A|2
KFLANLVPR
>ENST00000274278.8|SNV-32992-A-G|5
KHFDSYIGTALDGR
>ENST00000621161.5|SNV-133496-G-A|4
RHHEAYGKLER
>ENST00000370630.6|SNV-3858-T-C|1
YDSELTCYAHSKGARVVLK
>ENST00000575142.5|SNV-6991-C-G|2
LEEQEKQQK
>ENST00000509384.5|SNV-10260-T-G|3
KTDFTSFICSILCRTTGNFAS
>ENST00000316824.4|SNV-3376-G-A|3
GQPLHTELNR
>ENST00000517913.5|SNV-474279-T-A|2
LVNLAMTIWILK
>ENST00000463763.6|SNV-25971-C-T|3
LSVTGLGRSCLR
>ENST00000532683.5|SNV-52386-A-T|1
SQSKSLV
>ENST00000300105.6|SNV-138894-G-T|5
ATARATDYLQSSAITR
>ENST00000450602.6|SNV-5401-A-G|1
IAHRDWEGDAWRELLVER
>ENST00000477677.5|SNV-3858-T-C|2
TQNLRATLIQKEPE
>ENST00000262345.5|SNV-82713-A-T|3
VIPDPANSTCAK
>ENST00000262442.9|SNV-273307-G-T|4
YRQSLLDRTWRPYLIQLK
>ENST00000536101.5|SNV-148620-A-G|5
NELRQNTDLLESKIAGLTSDLADER
>ENST00000333845.11|SNV-2165-G-A|4
REVQQTHAMCCQGWKK
>ENST00000228945.9|SNV-19128-C-T|1
FFFTDDDKQDHLSWEWNLSIKK
>ENST00000602734.4|SNV-2299568-A-G|9
HHEQRPR
>ENST00000551553.1|SNV-3940-C-G|2
GTKEEAPRVPQSPG
>ENST00000639129.1|SNV-307608-C-T|3
SSPSSEVVKPK
>ENST00000610534.4|SNV-6235-T-G|5
QQILHVHPR
>ENST00000564662.1|SNV-535-C-T|2
MTAPPSSPVSRER
>ENST00000470197.5|INDEL-21011-A-AA|1
IDFQKKPR
>ENST00000373677.1|SNV-229824-G-T|1
WQNQGFLSAPSSPWRK
>ENST00000639129.1|SNV-307608-C-T|2
SSPSSEVVKPKITHSPDSVK
>ENST00000612156.2|MNV-28430-AA-A|9
DSENKPSSPTIMMQKRGK
>ENST00000550735.7|INDEL-26634-G-GATA|4
QASQVTKQIIALALR
>ENST00000619186.4|SNV-12421-C-A|3
DIYKQSQHMTEVVR
>ENST00000520539.6|MNV-126398-CA-C|3
NTQHQRAASTAPSSTSTPAQVQRV
>ENST00000370397.8|SNV-22301-A-T|1
GCDSYMVYLFD
>ENST00000413369.8|SNV-86158-T-C|2
QSYSFFNLQVPQLYKTKR
>ENST00000565487.1|SNV-32318-A-G|1
VTSEVLTCVKLIKM
>ENST00000339355.2|SNV-243-C-T|2
LSLGPVPPLGSR
>ENST00000476701.5|SNV-944490-A-G|1
TSATSTAAPC
>ENST00000377181.2|SNV-85061-C-T|3
LVIMKSIYDMMGR
>ENST00000484179.5|SNV-192848-G-T|1
MMVLQDS
>ENST00000648804.1|SNV-427510-G-A|5
HTPISYMLGPVRLPLSVK
>ENST00000526787.2|SNV-72150-T-A|1
LEQGSVTSGHHGHRRQPK
>ENST00000486453.1|SNV-15715-C-T|2
LGTWTCTLSPHMTVSLGR
>ENST00000395089.5|SNV-14626-G-T|2
DFVFVKFNGLHLNSMENLQSCISLR
>ENST00000333845.11|SNV-2165-G-A|6
EVRREVQQTHAMCCQGWK
>ENST00000463670.5|SNV-8603-G-A|3
FVVEPERMLTATESHLDYPDHAR
>ENST00000409544.5|SNV-147402-A-G|1
LDCRDITKQSQETEARPSIMK
>ENST00000368171.5|INDEL-3484-C-CT|3
EGIRQNATLILSLGAPGVRWL
>ENST00000479552.1|SNV-14831-G-A|5
INSSNNIR
>ENST00000503758.6|INDEL-31443-A-AGA|6
VHPETGARWHR
>ENST00000268070.9|SNV-232964-G-A|2
VLDSTPCGPYETDLCVHGK
>ENST00000555122.1|SNV-23614-G-A|6
MGAERPPQK
>ENST00000342992.10|SNV-196258-G-A|1
FECVLTQEANVIWSKGPDIIKSSDK
>FUSION-ENST00000313640.11:91962-ENST00000614840.1:10|8
GSRHRWR
>ENST00000575142.5|SNV-6991-C-G|1
LEEQEKQQKVEFR
>ENST00000639280.1|SNV-25499-G-A|1
QVEEATSQAAGRRR
>ENST00000342992.10|SNV-196258-G-A|6
RQARFECVLTQEANVIWSK
>ENST00000413369.8|SNV-86158-T-C|4
SSEVQIKQSYSFFNLQVPQLYKTK
>ENST00000409544.5|SNV-147402-A-G|3
LSKLDCRDITK
>ENST00000296255.8|SNV-49001-G-T|1
VIEVSHLGNIAVEENVDLK
>ENST00000244669.2|SNV-8068-G-A|1
NMEYSSGRNKTFLCYVVEAQGK
>ENST00000476282.1|SNV-10637-G-A|2
MSPSVTRM
>ENST00000378993.6|SNV-808891-G-T|1
VSISLTVGENDTGLCYNSNMKYFEK
>ENST00000463763.6|SNV-25971-C-T|5
QRLSVTGLGRSCLR
>ENST00000295225.10|SNV-85061-C-T|3
EEMLVIMK
>ENST00000409544.5|SNV-147402-A-G|2
LDCRDITK
>ENST00000269214.10|SNV-27178-T-G|7
TKPVKCILK
>ENST00000542452.1|SNV-137623-G-C|1
SSTEQHVCCMELTTDRSEQGAQVR
>ENST00000450602.6|SNV-5401-A-G|3
NCTIAVRIAHRDWEGDAWR
>ENST00000369763.5|SNV-15826-C-A|1
QEKGTLN
>ENST00000534428.5|SNV-1664-G-T|1
AASEFAGVVANAPSPPESSSLCASK
>ENST00000504049.1|SNV-64190-A-G|4
MTAFCKSK
>ENST00000527432.5|SNV-52386-A-T|2
QEPESEEEEEEKQENEEKR
>ENST00000456329.7|SNV-108-G-A|2
MAAVAAEAAATAASPR
>ENST00000503758.6|INDEL-31443-A-AGA|9
LCQFSTRVHPETGAR
>ENST00000479552.1|SNV-14831-G-A|9
MYGYVKINSSNNIR
>ENST00000274278.8|SNV-32992-A-G|2
HFDSYIGTALDGRK
>ENST00000470105.1|SNV-172946-C-T|6
CLRCSACALNLVVQSVLSK
>ENST00000368171.5|INDEL-3484-C-CT|5
QLHQGREGIRQNATLILSLGAPGVR
>ENST00000517913.5|SNV-474279-T-A|5
RCLYFFVLLLMILK
>ENST00000464291.1|SNV-265377-G-A|11
MAQRLMSPRSSEGTSILSR
>ENST00000510636.5|SNV-23173-G-A|2
MAQLWLSCFLLPALVVSVAANMAPK
>ENST00000559838.5|SNV-53418-G-A|4
DVKPKNILIK
>ENST00000602734.4|SNV-2299568-A-G|8
HHEQRPRLHR
>ENST00000262345.5|SNV-82713-A-T|2
VIPDPANSTCAKK
>ENST00000329654.8|SNV-575541-G-A|1
VTSSGVLLLDNYTNRIQVLR
>ENST00000314191.7|SNV-105987-G-A|2
LIFEKFSSKDPNSK
>ENST00000399231.7|SNV-156757-A-G|1
THYERSMHAIIYLQCCFRR
>ENST00000463018.5|SNV-117944-C-T|3
HLDHYTVYNLSLK
>ENST00000465243.6|SNV-4622-C-T|6
MATLCTSLHLK
>ENST00000383165.4|SNV-2378-A-G|6
MPDACTLGRAGIGLPKVCLHMAVR
>ENST00000526787.2|SNV-72150-T-A|9
ASVMSRLEQGSVTSGHHGHR
>ENST00000503758.6|INDEL-31443-A-AGA|3
KQMMPRVYLHLGCNK
>ENST00000303059.3|SNV-986-A-T|1
MAVKKMLK
>ENST00000404826.7|SNV-944490-A-G|2
YSGAVLTESVSLK
>ENST00000483863.2|SNV-575541-G-A|3
KVTSSGVLLLDNYTNRIQVFEESL
>ENST00000268070.9|SNV-186802-G-A|4
GRNPSDLSWSSCSQDDLENFLK
>ENST00000381340.8|SNV-211942-A-G|3
RIKADLDQLR
>ENST00000506202.1|SNV-70599-A-C|1
TSNHCWLQTEITNFILT
>ENST00000555122.1|SNV-23614-G-A|1
GAERPPQKLWKEMGTK
>ENST00000368171.5|INDEL-3484-C-CT|12
LFPLRCLQISSFANSSLDAHR
>ENST00000450602.6|SNV-5401-A-G|6
WRPLLSSQRNCTIAVRIAHR
>ENST00000566542.5|SNV-16063-G-A|3
FTEHPFKIEVR
>ENST00000003302.8|SNV-48275-C-T|2
FEFNQFLGQPEK
>ENST00000612342.4|SNV-20759-T-C|2
IHTGVKPYECSERGKAFR
>ENST00000381340.8|SNV-211942-A-G|5
QVQLLVSNQDVDNYKR
>ENST00000526787.2|SNV-72150-T-A|10
QRASVMSRLEQGSVTSGHHGHR
>ENST00000612156.2|MNV-28430-AA-A|1
VEGEDEATMPP
>ENST00000523485.5|SNV-53418-G-A|1
NILIKVVKNGLFNK
>ENST00000295225.10|SNV-85061-C-T|5
DGYITKEEMLVIMK
>ENST00000479552.1|SNV-14831-G-A|2
WCHARQR
>ENST00000612156.2|MNV-28430-AA-A|12
ISKDSENKPSSPTIMMQKR
>ENST00000446149.6|SNV-33636-G-A|3
MVKTGAPTVTVTNLKPATRYIFQIR
>ENST00000265104.4|SNV-61729-A-G|4
GVRQWSSELLSKEK
>ENST00000466239.5|SNV-2165-G-A|1
CCQGWKKR
>ENST00000639129.1|SNV-307608-C-T|5
IKSSPSSEVVKPK
>ENST00000536101.5|SNV-148620-A-G|2
IAGLTSDLADER
>ENST00000487620.1|SNV-10946-G-C|2
MSVGRPSPGAPPSPTIRESTLVR
>ENST00000382038.7|SNV-4215-G-A|4
AIHFREHTTCFATKNGIK
>ENST00000295225.10|SNV-85061-C-T|2
EEMLVIMKSIYDMMGR
>ENST00000404826.7|SNV-944490-A-G|1
YSGAVLTESVSLKEK
>ENST00000238936.8|SNV-7798-G-A|2
INKMAFWVR
>ENST00000555122.1|SNV-23614-G-A|4
MGAERPPQKLWK
>ENST00000322342.4|INDEL-7115-A-AA|5
KSFGDSSSWGNGPVCHAAFKEGK
>ENST00000471482.5|MNV-5468-ACTC-A|5
GLTESPIGK
>ENST00000648804.1|SNV-427510-G-A|2
MLGPVRLPLSVKYPHPEYFTAQFSR
>ENST00000479552.1|SNV-14831-G-A|4
INSSNNIRWCHAR
>ENST00000518632.2|SNV-1635-A-C|1
TDSTHQNTNLNVNTSNR
>ENST00000342992.10|SNV-196258-G-A|5
QARFECVLTQEANVIWSK
>ENST00000444078.5|SNV-50474-C-T|1
FLAICYPLLVSHLRSPRK
>ENST00000656590.1|INDEL-29196-T-TT|2
EILINNFKYIFFSFGLFLFQR
>ENST00000383165.4|SNV-2378-A-G|2
VCLHMAVRHSK
>ENST00000382038.7|SNV-4215-G-A|3
EHTTCFATK
>ENST00000276211.10|SNV-25499-G-A|4
KHLELTATMQVEEATSQAAGRR
>ENST00000374126.9|SNV-172946-C-T|2
CSACALNLVVQSVLSKR
>ENST00000487620.1|SNV-10946-G-C|5
NVMSVGRPSPGAPPSPTIRESTLVR
>ENST00000389484.8|SNV-1428756-C-T|1
IDKIERIDLETGGNR
>ENST00000526787.2|SNV-72150-T-A|4
SRLEQGSVTSGHHGHRR
>ENST00000487620.1|SNV-10946-G-C|1
SVGRPSPGAPPSPTIRESTLVR
>ENST00000382038.7|SNV-4215-G-A|5
AIHFREHTTCFATK
>ENST00000551553.1|SNV-3940-C-G|3
MGTKEEAPRVPQSPG
>ENST00000424459.7|SNV-40241-A-G|1
AQHDFAPAWLNFPTPPSSAK
>ENST00000458716.2|SNV-23160-C-T|2
MEHHCPNACLPVLK
>ENST00000509384.5|SNV-10260-T-G|4
KTDFTSFICSILCR
>ENST00000398417.6|MNV-38727-TAGAC-T|3
CLSDHAVFVQSYYLEK
>ENST00000398417.6|MNV-38727-TAGAC-T|4
GEGDVWVRCLSDHAVFVQSYYLEK
>ENST00000674219.1|SNV-2362-T-C|5
NQRSTMNYSSFTK
>ENST00000673818.5|SNV-482698-G-T|3
RSENFPKLLK
>ENST00000610534.4|SNV-6235-T-G|6
VFITNLEPNQNKQQILHVHPR
>ENST00000550735.7|INDEL-26634-G-GATA|1
QIIALALRHCHLLNIAHR
>ENST00000471482.5|MNV-5468-ACTC-A|10
REAEALLQSMGLTESPIGK
>ENST00000555544.1|SNV-23614-G-A|13
TRMLLMGAERPPQKLWK
>ENST00000574026.2|SNV-70021-G-A|3
RMQKAHVSVIWQLEENAFPNR
>ENST00000479552.1|SNV-14831-G-A|3
INSSNNIRWCHARQR
>ENST00000619186.4|SNV-12421-C-A|2
MDIYKQSQHMTEVVRR
>ENST00000612156.2|MNV-28430-AA-A|3
RPTGSGARKVEGEDEATMPP
>ENST00000539131.1|SNV-19128-C-T|1
TTTSSSSPTMTSKTTSAGSGTCRLR
>ENST00000519433.1|SNV-129-C-T|2
WFLPWMLAAVTAAAASTVLATAGK
>ENST00000247833.11|SNV-74145-A-C|5
SCKHRITLGDSSNYYYISPFCR
>ENST00000555122.1|SNV-23614-G-A|12
MLLMGAERPPQK
>ENST00000262442.9|SNV-273307-G-T|1
TWRPYLIQLKTPIPVTPALDPLR
>ENST00000404977.6|SNV-157442-G-A|3
GLAVRPKSSPPR
>ENST00000639280.1|SNV-25499-G-A|4
MQVEEATSQAAGRR
>ENST00000464291.1|SNV-265377-G-A|3
SSEGTSILSR
>ENST00000342992.10|SNV-110628-C-A|1
AIVEGFQTISVVWLKDRGEVIR
>ENST00000648381.1|SNV-74205-A-G|6
MVLLCFQMR
>ENST00000497571.6|SNV-5112-G-A|3
FARSDKLTR
>ENST00000667202.1|SNV-53402-T-A|4
KPAQRSQLK
>ENST00000487638.5|SNV-147402-A-G|1
ASFLNWIAEI
>ENST00000545082.5|SNV-12615-G-A|3
ESVQVPDDQDFRSFRSECETECR
>FUSION-ENST00000313640.11:91962-ENST00000614840.1:10|2
FAHNDYVPAVR
>ENST00000307659.6|SNV-80140-C-T|2
DSGSTEGKDLYMENR
>ENST00000366514.5|SNV-398-C-T|1
LAETLAQIYLGK
>ENST00000538077.2|SNV-642-G-A|4
HVSFLFGGREAEEHIMETDRVEGAR
>ENST00000374759.8|SNV-49348-A-G|1
EVAATGTSVLK
>ENST00000269214.10|SNV-27178-T-G|2
GINSSAKK
>ENST00000526787.2|SNV-72150-T-A|3
LEQGSVTSGHHGHR
>ENST00000542452.1|SNV-137623-G-C|4
MPNTLRSSTEQHVCCMELTTDR
>ENST00000329654.8|SNV-575541-G-A|5
TMVETKKVTSSGVLLLDNYTNR
>ENST00000477677.5|SNV-3858-T-C|11
MIGHRLQLWQHLENMTQNLR
>ENST00000544257.5|SNV-72351-G-A|4
DKHHLADLSHLIHHEAPYLFQK
>ENST00000295225.10|SNV-85061-C-T|1
EEMLVIMKSIYDMMGRHTYPILR
>ENST00000648381.1|SNV-74205-A-G|2
VLLCFQMRK
>ENST00000639280.1|SNV-25499-G-A|5
QVEEATSQAAGR
>ENST00000394236.9|SNV-74205-A-G|2
NGFVMLSNEK
>ENST00000397537.3|SNV-7421-G-T|2
QNSSLEELIPSVK
>ENST00000641068.1|SNV-6707-C-G|3
AFSTCSSHLCVVGLFFGSAIVR
>ENST00000539131.1|SNV-19128-C-T|10
LARGTYHNKFFFTDDDK
>ENST00000674219.1|SNV-2362-T-C|4
NQRSTMNYSSFTKK
>ENST00000375647.5|SNV-72835-G-A|1
KPEDVDTMQPKGSTEEGK
>ENST00000340001.9|SNV-43172-G-A|1
TGSTINNFLHSLRR
>ENST00000536101.5|SNV-148620-A-G|3
QNTDLLESKIAGLTSDLADERFK
>ENST00000636870.1|SNV-2299568-A-G|5
NNDPDFTETIDESK
>ENST00000471482.5|MNV-5468-ACTC-A|9
REAEALLQSMGLTESPIGKVK
>ENST00000508628.6|SNV-100902-A-T|2
KFVDIFQLTPLGR
>ENST00000514705.5|SNV-4419-G-A|2
MWLFVVVGGVMSVLGFAGCIGALR
>ENST00000409871.6|SNV-34508-G-T|2
ETSNIALWSSFSKESGK
>ENST00000417478.6|SNV-85329-A-G|1
SELSSRLEEKTNQMAATIK
>ENST00000466239.5|SNV-2165-G-A|4
MCCQGWKK
>ENST00000562368.5|SNV-9431-G-A|1
YPAWSSASSCPSTWDSGPPWPSWS
>ENST00000304613.8|SNV-64581-A-G|1
FSGADISTLAAGSRANFHQVSSEK
>ENST00000526787.2|SNV-72150-T-A|8
ASVMSRLEQGSVTSGHHGHRR
>ENST00000345136.7|SNV-43745-C-T|2
CPELEDSTLR
>ENST00000272117.7|MNV-104570-AACCGG-A|1
GWLPLGAQ
>ENST00000656590.1|INDEL-29196-T-TT|1
YIFFSFGLFLFQR
>ENST00000409544.5|SNV-147402-A-G|4
LSKLDCR
>ENST00000617967.4|SNV-10637-G-A|10
TSPASSSSMSPSVTR
>ENST00000667202.1|SNV-53402-T-A|2
SQLKDVHELLGQSCR
>ENST00000353782.9|SNV-32318-A-G|4
IRVTSEVLTCVKLIK
>ENST00000303059.3|SNV-986-A-T|2
EVKMAVKK
>ENST00000651767.1|SNV-12110-G-T|2
SHDKLDR
>ENST00000265104.4|SNV-61729-A-G|1
EKIQERK
>ENST00000286760.5|SNV-21416-C-T|1
DDQPRPLVCESPAE
>ENST00000487638.5|SNV-147402-A-G|2
AVLPEEAVEGSQPCKASFLNWIAEI
>ENST00000317802.9|SNV-1179-G-C|1
IAHIIKEDLWSNPLQYYLLGEDAHR
>ENST00000612439.4|SNV-359293-G-A|3
DIVTPVPQEEVKTVIHK
>ENST00000648381.1|SNV-74205-A-G|5
MVLLCFQMRK
>ENST00000311936.8|SNV-5586-G-C|2
LVVVGAR
>ENST00000492125.1|SNV-5112-G-A|5
GVSGVLQEVIS
>ENST00000585509.5|SNV-106131-C-G|4
CIKGAISR
>ENST00000072869.9|SNV-14223-G-A|2
LVLLDASIVAELQAPDLR
>ENST00000460781.1|SNV-40157-C-T|4
RAVSPQVPWARLWDSALLR
>ENST00000465243.6|SNV-4622-C-T|2
MATLCTSLHLKAFQWCLRTWPL
>ENST00000274278.8|SNV-32992-A-G|4
KHFDSYIGTALDGRK
>ENST00000617967.4|SNV-10637-G-A|11
MTSPASSSSMSPSVTR
>ENST00000316824.4|SNV-3376-G-A|7
LERTSPCQDSSVNYGITKVK
>ENST00000646694.1|SNV-177326-A-C|3
AKHRASFLIYCLQPVK
>ENST00000487620.1|SNV-10946-G-C|9
GRNPMNVMSVGRPSPGAPPSPTIR
>ENST00000641068.1|SNV-6707-C-G|5
RKAFSTCSSHLCVVGLFFGSAIVR
>FUSION-ENST00000313640.11:91962-ENST00000614840.1:10|16
REETLILQLK
>FUSION-ENST00000313640.11:91962-ENST00000614840.1:10|5
LLLKHEPEPEPEPLVR
>ENST00000307050.5|SNV-386407-G-T|2
GKEKNAK
>ENST00000473764.5|SNV-12110-G-T|9
TSRTGAMTSRTAAMIN
>ENST00000238994.6|SNV-2621-G-A|3
HHEEKNLILDFPQPSTNYLSFR
>ENST00000612156.2|MNV-28430-AA-A|5
RPTGSGAR
>ENST00000539131.1|SNV-19128-C-T|4
EARTTTSSSSPTMTSK
>ENST00000316824.4|SNV-3376-G-A|1
GQPLHTELNRAMDNCNSLRMSPVK
>ENST00000340001.9|SNV-43172-G-A|2
TGSTINNFLHSLR
>ENST00000345136.7|SNV-43745-C-T|1
CPELEDSTLRYLQDLLAWVEENQHR
>ENST00000244669.2|SNV-8068-G-A|2
NMEYSSGRNK
>ENST00000651767.1|SNV-12110-G-T|4
SDRSHDK
>ENST00000554581.5|SNV-25400-G-A|1
RPHFPQFSYSASSTA
>ENST00000525091.5|SNV-26362-A-C|2
EGSCGFVRRPTVVPGMN
>FUSION-ENST00000313640.11:91962-ENST00000614840.1:10|12
EETLILQLKLPSRR
>ENST00000381714.7|SNV-57922-A-G|2
SNVEFEERNAALQK
>ENST00000522874.5|SNV-53418-G-A|1
NILIKDVLKLGDFGSCR
>ENST00000522874.5|SNV-53418-G-A|2
NILIKDVLK
>ENST00000648804.1|SNV-427510-G-A|1
LGPVRLPLSVKYPHPEYFTAQFSR
>ENST00000238994.6|SNV-2621-G-A|1
NLILDFPQPSTNYLSFRSHFQK
>ENST00000410079.7|MNV-5468-ACTC-A|2
REAEALLQSMGLTESPIAEQPLR
>ENST00000594814.6|SNV-22666-C-T|4
LLLCSRSSVESQVTFKSEGSR
>ENST00000374633.5|SNV-19616-C-T|4
MDIRSRISTLGLP
>ENST00000356860.8|SNV-377290-A-T|4
YYPASPWVDNSRTPNMIDLYDVRR
>ENST00000276211.10|SNV-25499-G-A|6
RKHLELTATMQVEEATSQAAGR
>ENST00000267396.9|SNV-3606-G-A|1
KFLANLVPRNAK
>ENST00000617967.4|SNV-10637-G-A|3
SPSVTRMR
>ENST00000543304.5|SNV-12615-G-A|2
SFRSECETEVGWNLTYSR
>ENST00000519433.1|SNV-129-C-T|3
RWFLPWMLAAVTAAAASTVLATAGK
>ENST00000471482.5|MNV-5468-ACTC-A|6
MGLTESPIGK
>ENST00000360461.9|SNV-6898-C-T|1
ALAQWCQRLADAERLFQLFR
>ENST00000593223.1|MNV-38727-TAGAC-T|3
YYLEKLGVHLEMLFIRSTQVHI
>ENST00000381317.9|SNV-25971-C-T|2
EILPPFPTR
>ENST00000487620.1|SNV-10946-G-C|4
MSVGRPSPGAPPSPTIR
>ENST00000491128.5|MNV-30112-CACGC-C|2
MLLLTLGYVLYASAMTLLTERGK
>ENST00000575142.5|SNV-6991-C-G|4
KLEEQEK
>ENST00000368171.5|INDEL-3484-C-CT|7
LGVAGGAADAQLEQR
>ENST00000311936.8|SNV-5586-G-C|1
LVVVGARGVGK
>ENST00000377799.8|SNV-39825-C-T|1
IGWQGDMTDSRTNSFLHILDILPR
>ENST00000339355.2|SNV-243-C-T|3
NSLVGPGAGPGGQR
>ENST00000465243.6|SNV-4622-C-T|4
MATLCTSLHLKAFQWCLR
>ENST00000470197.5|INDEL-21011-A-AA|2
MIDFQKKPR
>ENST00000517913.5|SNV-474279-T-A|1
LVNLAMTIWILKVMNFTIDGMGNLR
>ENST00000458716.2|SNV-23160-C-T|1
EHHCPNACLPVLK
>ENST00000381340.8|SNV-211942-A-G|4
QVQLLVSNQDVDNYKRIK
>ENST00000612156.2|MNV-28430-AA-A|6
GKRPTGSGARK
>ENST00000366514.5|SNV-398-C-T|3
YVTDRRLAETLAQIYLGK
>ENST00000383165.4|SNV-2378-A-G|1
VCLHMAVRHSKAQK
>ENST00000539131.1|SNV-19128-C-T|3
TTTSSSSPTMTSK
>ENST00000477677.5|SNV-3858-T-C|8
LQLWQHLENMTQNLR
>ENST00000617967.4|SNV-10637-G-A|7
MTSPASSSSMSPSVTRMRCTVCR
>ENST00000269214.10|SNV-27178-T-G|1
GINSSAKKNSNWTK
>ENST00000483863.2|SNV-575541-G-A|5
VETKKVTSSGVLLLDNYTNR
>ENST00000329654.8|SNV-575541-G-A|2
VTSSGVLLLDNYTNR
>ENST00000276211.10|SNV-25499-G-A|2
HLELTATMQVEEATSQAAGRR
>ENST00000477677.5|SNV-3858-T-C|10
IGHRLQLWQHLENMTQNLR
>ENST00000503758.6|INDEL-31443-A-AGA|7
VHPETGAR
>ENST00000483040.1|SNV-218441-G-T|1
YQRFRLVQK
>ENST00000228945.9|SNV-19128-C-T|5
GMLARGTYHNKFFFTDDDK
>ENST00000486831.5|SNV-38055-A-G|1
DSARRFCEPIGEK
>ENST00000610534.4|SNV-6235-T-G|4
QQILHVHPRHHSGPAHK
>FUSION-ENST00000313640.11:91962-ENST00000614840.1:10|4
HEPEPEPEPLVR
>ENST00000610370.1|SNV-25400-G-A|3
MECVDSERRPHFPQFSYSASSTA
>ENST00000566542.5|SNV-16063-G-A|1
IEVRRSSFVLR
>ENST00000268070.9|SNV-186802-G-A|3
GRNPSDLSWSSCSQDDLENFLKSK
>ENST00000307659.6|SNV-80140-C-T|4
KDSGSTEGKDLYMENR
>ENST00000464291.1|SNV-265377-G-A|5
MSPRSSEGTSILSRHPR
>ENST00000315948.11|SNV-10414-C-G|7
RENLNEVVSALR
>ENST00000377181.2|SNV-85061-C-T|4
MLVIMKSIYDMMGR
>ENST00000463018.5|SNV-117944-C-T|2
HLDHYTVYNLSLKSYR
>ENST00000581621.1|SNV-7662-A-G|10
VEERPGASLYWTPTKPR
>ENST00000373677.1|SNV-229824-G-T|4
MWQNQGFLSAPSSPWR
>ENST00000585509.5|SNV-106131-C-G|2
GAISRDPFYEMLAAR
>ENST00000518318.7|SNV-482698-G-T|2
EFSKAFK
>FUSION-ENST00000313640.11:91962-ENST00000614840.1:10|11
RSSVRGSR
>ENST00000382751.4|INDEL-71075-A-AA|3
NRAEVGVWRSAAGDP
>ENST00000374759.8|SNV-49348-A-G|2
KPGKEVAATGTSVLK
>ENST00000397537.3|SNV-7421-G-T|5
AVRTPEKQNSSLEELIPSVK
>ENST00000612342.4|SNV-20759-T-C|4
IHTGVKPYECSER
>ENST00000543304.5|SNV-12615-G-A|1
SECETEVGWNLTYSR
>ENST00000476282.1|SNV-10637-G-A|1
SPSVTRM
>ENST00000581621.1|SNV-7662-A-G|11
FESCTQPRVEERPGASLYWTPTKPR
>ENST00000617967.4|SNV-10637-G-A|9
MTSPASSSSMSPSVTRMR
>ENST00000333845.11|SNV-2165-G-A|5
REVQQTHAMCCQGWK
>ENST00000380498.10|SNV-997-A-G|1
VMYTTQGGGEAWGISVLDPNKTK
>ENST00000648804.1|SNV-427510-G-A|4
MLGPVRLPLSVK
>ENST00000648804.1|SNV-427510-G-A|8
PIKESDIPRPKHTPISYMLGPVR
>ENST00000610534.4|SNV-6235-T-G|1
HHSGPAHKSA
>ENST00000342992.10|SNV-266649-A-T|1
MEINSTIQKTTLVVKDCIR
>ENST00000273353.4|SNV-88158-G-T|3
ELSESVEEEEEINSELTAR
>ENST00000466333.5|SNV-16389-C-T|2
MLFLQLWCSQPPARALLLLFL
>ENST00000273353.4|SNV-88158-G-T|1
ELSESVEEEEEINSELTARGRK
>ENST00000673818.5|SNV-482698-G-T|1
SENFPKLLKSGACPLA
>ENST00000257408.5|SNV-40514-A-G|2
YCLGKYLQEVLK
>ENST00000381714.7|SNV-57922-A-G|6
QLRKSNVEFEER
>ENST00000471482.5|MNV-5468-ACTC-A|8
EAEALLQSMGLTESPIGK
>ENST00000636870.1|SNV-2299568-A-G|4
MNNDPDFTETIDESKK
>ENST00000610370.1|SNV-25400-G-A|2
ECVDSERRPHFPQFSYSASSTA
>ENST00000559728.1|SNV-57922-A-G|12
MYVLSSGSRAPPASQIQR
>ENST00000321728.12|SNV-384021-A-G|2
DTSNFDKEFTGQPVELTPTDK
>ENST00000374126.9|SNV-172946-C-T|5
AGMCLRCSACALNLVVQSVLSK
>ENST00000360461.9|SNV-6898-C-T|3
ALAQWCQR
>ENST00000435881.6|SNV-561-G-T|1
VEYSYSDNSLDPGLFVESTRK
>ENST00000558841.1|SNV-93768-G-A|5
MRLYQSKMDGSFDCDCSELEPPDH
>ENST00000520539.6|MNV-126398-CA-C|4
NTQHQRAASTAPSSTSTPAQVQR
>ENST00000564662.1|SNV-535-C-T|3
TAPPSSPVSR
>ENST00000325680.12|SNV-34818-C-T|1
AQAVTQPVSLANKPVPAQSTFPSK
>ENST00000559838.5|SNV-53418-G-A|2
NILIKQDVLK
>ENST00000479552.1|SNV-14831-G-A|1
WCHARQRSF
>ENST00000525091.5|SNV-26362-A-C|1
RPTVVPGMN
>ENST00000483040.1|SNV-218441-G-T|2
YGRYQRFR
>ENST00000585509.5|SNV-106131-C-G|1
GAISRDPFYEMLAARK
>ENST00000617967.4|SNV-10637-G-A|1
SPSVTRMRCTVCR
>ENST00000538077.2|SNV-642-G-A|3
EAEEHIMETDR
>ENST00000375647.5|SNV-72835-G-A|3
TALLDRKPEDVDTMQPKGSTEEGK
>ENST00000314191.7|SNV-105987-G-A|4
DCLSIPYRLIFEKFSSK
>ENST00000581621.1|SNV-7662-A-G|4
MYTTQGGGEAWGISVLDPNK
>ENST00000328913.7|SNV-197776-A-T|2
VLLETEEIYIK
>ENST00000526787.2|SNV-72150-T-A|6
SRLEQGSVTSGHHGHR
>ENST00000342992.10|SNV-266649-A-T|6
DGKELEETAARMEINSTIQK
>ENST00000473764.5|SNV-12110-G-T|7
MTSRTAAMIN
>ENST00000410079.7|MNV-5468-ACTC-A|3
RREAEALLQSMGLTESPIAEQPLR
>ENST00000454853.7|SNV-27795-C-A|1
GRTQRQR
>ENST00000532255.5|SNV-51123-A-T|2
PSWLHCTPRSVCLWCPQAPW
>ENST00000269214.10|SNV-27178-T-G|5
CILKGINSSAK
>ENST00000636870.1|SNV-2299568-A-G|1
NNDPDFTETIDESKKEWLI
>ENST00000257287.5|SNV-70599-A-C|1
DNEFHSHLTSHEKDTEIQLLKEK
>ENST00000373677.1|SNV-229824-G-T|2
MWQNQGFLSAPSSPWRK
>ENST00000460781.1|SNV-40157-C-T|3
AVSPQVPWAR
>ENST00000470902.5|SNV-530-A-T|2
MPRPRTPPLT
>ENST00000651767.1|SNV-12110-G-T|3
SDRSHDKLDR
>ENST00000397537.3|SNV-7421-G-T|3
TPEKQNSSLEELIPSVKN
>ENST00000374633.5|SNV-19616-C-T|2
SRISTLGLP
>ENST00000413465.6|SNV-12421-C-A|3
VRAMDIYKQSQHMTEVVR
>ENST00000574026.2|SNV-70021-G-A|2
MQKAHVSVIWQLEENAFPNR
>ENST00000269214.10|SNV-27178-T-G|8
KTKPVKCILK
>ENST00000477677.5|SNV-3858-T-C|9
IGHRLQLWQHLENMTQNLRATLIQK
>ENST00000269214.10|SNV-27178-T-G|3
GINSSAK
>ENST00000602734.4|SNV-2299568-A-G|7
HHEQRPRLHRDH
>ENST00000293373.11|SNV-10713-C-T|1
SYLDLIVTYTSVILLLSWIEDRR
>ENST00000316824.4|SNV-3376-G-A|4
VKGQPLHTELNRAMDNCNSLR
>ENST00000353782.9|SNV-32318-A-G|6
AQHHTSEVSDQRIRVTSEVLTCVK
>ENST00000382751.4|INDEL-71075-A-AA|1
AEVGVWRSAAGDP
>ENST00000444078.5|SNV-50474-C-T|3
FLAICYPLLVSHLR
>ENST00000643088.1|SNV-40485-C-G|2
QRIWEEAAYSNPSLPLVHPPSHSK
>ENST00000413465.6|SNV-12421-C-A|4
VRAMDIYK
>ENST00000639129.1|SNV-307608-C-T|6
LNTSVDTHKIKSSPSSEVVKPK
>ENST00000581621.1|SNV-7662-A-G|9
VEERPGASLYWTPTKPRSR
>ENST00000300105.6|SNV-138894-G-T|3
ATDYLQSSAITR
>ENST00000382038.7|SNV-4215-G-A|1
EHTTCFATKNGIKVTVENAK
>ENST00000518632.2|SNV-1635-A-C|3
ENSKTWKTDSTHQNTNLNVNTSNR
>ENST00000648804.1|SNV-427510-G-A|9
MPIKESDIPRPKHTPISYMLGPVR
>ENST00000674219.1|SNV-2362-T-C|6
NLTLKNQRSTMNYSSFTK
>ENST00000523485.5|SNV-53418-G-A|3
DVKPKNILIKVVK
>ENST00000673818.5|SNV-482698-G-T|6
MGLIWRRSENFPK
>ENST00000464291.1|SNV-265377-G-A|8
LMSPRSSEGTSILSRHPR
>ENST00000286760.5|SNV-21416-C-T|2
APVKDDQPRPLVCESPAE
>ENST00000373677.1|SNV-229824-G-T|3
WQNQGFLSAPSSPWR
>ENST00000417478.6|SNV-85329-A-G|5
LQSSDLGVKQKSELSSR
>ENST00000460781.1|SNV-40157-C-T|2
AVSPQVPWARLWDSALLR
>ENST00000648381.1|SNV-74205-A-G|8
MLSNEKDCK
>ENST00000639280.1|SNV-25499-G-A|2
MQVEEATSQAAGRRR
>ENST00000311936.8|SNV-5586-G-C|6
MTEYKLVVVGAR
>ENST00000381340.8|SNV-211942-A-G|6
AEVLQAFKQVQLLVSNQDVDNYKR
>ENST00000380663.7|SNV-7935-G-A|1
LLIMINACKIASSSR
>ENST00000380672.9|SNV-434777-C-A|3
RAESMTSEDQEPER
>ENST00000473764.5|SNV-12110-G-T|8
TGAMTSRTAAMIN
>ENST00000003302.8|SNV-48275-C-T|1
FEFNQFLGQPEKIHNK
>ENST00000466333.5|SNV-16389-C-T|3
LFLQLWCSQPPAR
>ENST00000454682.6|SNV-13272-C-G|5
GSPAATPLPKGAPRTPAATLPSPK
>FUSION-ENST00000313640.11:91962-ENST00000614840.1:10|9
SSVRGSRHR
>ENST00000555544.1|SNV-23614-G-A|15
RTRMLLMGAERPPQK
>ENST00000575142.5|SNV-6991-C-G|5
LKKLEEQEK
>ENST00000641068.1|SNV-6707-C-G|2
YMAPKSR
>ENST00000310597.6|SNV-1228-C-G|1
LWGGPVPPAARTLIEELPS
>ENST00000592378.5|SNV-13907-G-A|1
WPGAVYLSFQPPVCPATLPQTEA
>ENST00000374126.9|SNV-172946-C-T|3
CSACALNLVVQSVLSK
>ENST00000470105.1|SNV-172946-C-T|4
CLRCSACALNLVVQSVLSKR
>ENST00000265728.6|SNV-31105-G-T|1
DQNFLYKETQETEKK
>ENST00000296603.5|SNV-40667-C-A|3
FMGDDDMTSDLVNEGK
>ENST00000434753.7|MNV-31581-TGAG-T|1
GQEYINNIHLTHSLECLVRTTEK
>ENST00000360461.9|SNV-6898-C-T|5
AQLTEFSRALAQWCQR
>ENST00000300105.6|SNV-138894-G-T|4
ATARATDYLQSSAITRIPSYR
>ENST00000651767.1|SNV-12110-G-T|1
SHDKLDRGHDK
>ENST00000602734.4|SNV-2299568-A-G|11
RHHEQRPR
>ENST00000497571.6|SNV-5112-G-A|4
CSWEGCEWRFARSDK
>ENST00000409871.6|SNV-34508-G-T|1
ETSNIALWSSFSKESGKK
>ENST00000247833.11|SNV-74145-A-C|2
ITLGDSSNYYYISPFCR
>ENST00000559838.5|SNV-53418-G-A|6
NGIFHRDVKPK
>ENST00000559838.5|SNV-53418-G-A|1
NILIKQDVLKLGDFGSCR
>ENST00000617967.4|SNV-10637-G-A|2
MSPSVTRMRCTVCR
>ENST00000621161.5|SNV-133496-G-A|3
HHEAYGK
>ENST00000380663.7|SNV-7935-G-A|3
GEDVYIIQSGCGEINDNLMK
>ENST00000612439.4|SNV-359293-G-A|4
VLMKDIVTPVPQEEVKTVIHK
>ENST00000409544.5|SNV-147402-A-G|5
ISALQGKLSKLDCR
>ENST00000514705.5|SNV-4419-G-A|1
WLFVVVGGVMSVLGFAGCIGALR
>ENST00000594814.6|SNV-22666-C-T|3
SSVESQVTFKSEGSR
>ENST00000581621.1|SNV-7662-A-G|6
VPIPTCFSHSPMDTSALDSCR
>ENST00000452380.6|SNV-39825-C-T|5
ILMSPPCQPFTRIGWQGDMTDSR
>ENST00000377181.2|SNV-85061-C-T|2
MLVIMKSIYDMMGRHTYPILR
>ENST00000525091.5|SNV-26362-A-C|3
PPFYYVTREGSCGFVRRPTVVPGMN
>ENST00000619186.4|SNV-12421-C-A|1
DIYKQSQHMTEVVRR
>ENST00000368171.5|INDEL-3484-C-CT|4
EGIRQNATLILSLGAPGVR
>ENST00000268070.9|SNV-232964-G-A|1
VLDSTPCGPYETDLCVHGKCQK
>ENST00000560802.1|SNV-93768-G-A|4
MLYQSKMDGSFDCDCSELEPPDH
>ENST00000435881.6|SNV-561-G-T|2
VEYSYSDNSLDPGLFVESTR
>ENST00000380498.10|SNV-997-A-G|2
VMYTTQGGGEAWGISVLDPNK
>ENST00000612156.2|MNV-28430-AA-A|13
ISKDSENKPSSPTIMMQK
>ENST00000532255.5|SNV-51122-G-T|1
SVCLCSPQAPW
>ENST00000380663.7|SNV-7935-G-A|2
LLIMINACK
>ENST00000257287.5|SNV-70599-A-C|2
DNEFHSHLTSHEKDTEIQLLK
>ENST00000483863.2|SNV-575541-G-A|6
MVETKKVTSSGVLLLDNYTNR
>ENST00000503758.6|INDEL-31443-A-AGA|10
RLCQFSTRVHPETGAR
>ENST00000404977.6|SNV-157442-G-A|4
MGLAVRPKSSPPR
>ENST00000274278.8|SNV-32992-A-G|6
IKKHFDSYIGTALDGR
>ENST00000265728.6|SNV-31105-G-T|2
DQNFLYKETQETEK
>ENST00000355086.8|SNV-246672-T-C|2
SQYNTKLFNGDLETSVK
>ENST00000397537.3|SNV-7421-G-T|1
QNSSLEELIPSVKN
>ENST00000491128.5|MNV-30112-CACGC-C|4
MLLLTLGYVLYASAMTLLTER
>ENST00000346833.8|SNV-561-G-T|1
VEYSYSDNSLDPDDEDSDYHQEAYK
>ENST00000417478.6|SNV-85329-A-G|2
SELSSRLEEK
>ENST00000360461.9|SNV-6898-C-T|2
ALAQWCQRLADAER
>ENST00000466007.1|SNV-9040-C-T|1
CITTLVGSILL
>ENST00000517913.5|SNV-474279-T-A|6
KRCLYFFVLLLMILK
>ENST00000395925.8|SNV-265377-G-A|4
QRGDIHPQPPPPR
>ENST00000504049.1|SNV-64190-A-G|2
MTAFCKSKR
>ENST00000477677.5|SNV-3858-T-C|12
LGNLMIGHRLQLWQHLENMTQNLR
>ENST00000639280.1|SNV-25499-G-A|6
MQVEEATSQAAGR
>ENST00000342992.10|SNV-196258-G-A|4
QARFECVLTQEANVIWSKGPDIIK
>ENST00000466007.1|SNV-9040-C-T|2
MCITTLVGSILL
>ENST00000315948.11|SNV-10414-C-G|4
ENLNEVVSALRAQQMR
>ENST00000667897.1|SNV-9563-C-T|2
QVRPIWLAFLKTPTCVLSMLNV
>ENST00000381714.7|SNV-57922-A-G|5
KSNVEFEER
>ENST00000328913.7|SNV-197776-A-T|5
RIIRVLLETEEIYIK
>ENST00000555122.1|SNV-23614-G-A|8
MLLMGAERPPQKLWKEMGTK
>ENST00000463670.5|SNV-8603-G-A|1
LTATESHLDYPDHAR
>ENST00000268070.9|SNV-186802-G-A|1
NPSDLSWSSCSQDDLENFLKSK
>ENST00000532683.5|SNV-52386-A-T|5
KNEKNPWK
>ENST00000463018.5|SNV-117944-C-T|5
SFLDSRHLDHYTVYNLSLK
>ENST00000296603.5|SNV-40667-C-A|5
CLNLLGFQK
>ENST00000526787.2|SNV-72150-T-A|7
MSRLEQGSVTSGHHGHR
>ENST00000648381.1|SNV-74205-A-G|7
LSNEKDCK
>ENST00000532683.5|SNV-52386-A-T|3
NEKNPWKR
>ENST00000555122.1|SNV-23614-G-A|7
LLMGAERPPQKLWKEMGTK
>ENST00000295225.10|SNV-85061-C-T|4
DGYITKEEMLVIMKSIYDMMGR
>ENST00000575142.5|SNV-6991-C-G|3
KLEEQEKQQK
>ENST00000667897.1|SNV-9563-C-T|3
WRQVRPIWLAFLKTPTCVLSMLNV
>ENST00000262442.9|SNV-273307-G-T|2
TWRPYLIQLK
>ENST00000272117.7|MNV-104570-AACCGG-A|2
TTPLPEGQTLQHDVPWQEGR
>ENST00000498709.1|SNV-2378-A-G|6
PDACTLGRAGIGLPKVCLHMAVR
>ENST00000581621.1|SNV-7662-A-G|1
YTTQGGGEAWGISVLDPNKTK
>ENST00000398896.5|SNV-6880-C-T|1
ENSTVSEVLDSLSQSVHVKPENLR
>ENST00000410079.7|MNV-5468-ACTC-A|1
EAEALLQSMGLTESPIAEQPLR
>ENST00000450602.6|SNV-5401-A-G|2
IAHRDWEGDAWR
>ENST00000342992.10|SNV-266649-A-T|4
ELEETAARMEINSTIQKTTLVVK
>ENST00000257287.5|SNV-70599-A-C|3
DNEFHSHLTSHEK
>ENST00000494667.5|SNV-31587-G-A|1
FFSFTMT
>ENST00000526787.2|SNV-72150-T-A|5
MSRLEQGSVTSGHHGHRR
>ENST00000486831.5|SNV-38055-A-G|2
GKDSARR
>ENST00000444716.5|SNV-380936-C-G|1
LDETNLAPVLQSADGNWVALK
>ENST00000532255.5|SNV-51122-G-T|2
PSWLHCTPRSVCLCSPQAPW
>ENST00000233242.5|SNV-38326-C-T|3
QHLRVSTVFVYTKNPNGYSFSIPVK
>FUSION-ENST00000482458.1:202-ENST00000373103.5:1741|1
LRLGSER
>ENST00000395925.8|SNV-265377-G-A|2
GDIHPQPPPPR
>ENST00000558841.1|SNV-93768-G-A|4
RLYQSKMDGSFDCDCSELEPPDH
>ENST00000269214.10|SNV-27178-T-G|6
TKPVKCILKGINSSAK
>ENST00000543095.7|SNV-31618-G-C|2
RVSLEEVLELLGTGFLPGSSGFLR
>ENST00000322342.4|INDEL-7115-A-AA|6
KSFGDSSSWGNGPVCHAAFK
>ENST00000413465.6|SNV-12421-C-A|1
AMDIYKQSQHMTEVVRR
>ENST00000392505.6|SNV-154892-G-A|2
LQEEFYLIAQK
>ENST00000374633.5|SNV-19616-C-T|1
ISTLGLP
>ENST00000374126.9|SNV-172946-C-T|1
CSACALNLVVQSVLSKRTLQAR
>ENST00000648381.1|SNV-74205-A-G|1
VLLCFQMRKIVK
>ENST00000311936.8|SNV-5586-G-C|5
TEYKLVVVGAR
>ENST00000550735.7|INDEL-26634-G-GATA|5
HFTEKQASQVTKQIIALALR
>ENST00000286835.12|SNV-60238-A-T|3
NDNWQQFNSGR
>ENST00000316824.4|SNV-3376-G-A|2
GQPLHTELNRAMDNCNSLR
>ENST00000602734.4|SNV-2299568-A-G|10
RHHEQRPRLHR
>ENST00000315948.11|SNV-10414-C-G|2
AQQMRFEPDNK
>ENST00000463670.5|SNV-8603-G-A|4
MFVVEPERMLTATESHLDYPDHAR
>ENST00000342992.10|SNV-196258-G-A|3
FECVLTQEANVIWSK
>ENST00000600951.1|SNV-86158-T-C|2
FNLQVPQLYKTKR
>ENST00000257408.5|SNV-40514-A-G|1
YCLGKYLQEVLKAYLIDK
>FUSION-ENST00000313640.11:91962-ENST00000614840.1:10|15
REETLILQLKLPSR
>ENST00000527432.5|SNV-52386-A-T|3
QEPESEEEEEEKQENEEK
>FUSION-ENST00000482458.1:202-ENST00000373103.5:1741|3
MGKLRLGSER
>ENST00000560802.1|SNV-93768-G-A|1
DGSFDCDCSELEPPDH
>ENST00000471482.5|MNV-5468-ACTC-A|1
GLTESPIGKVKNISIYK
>ENST00000353782.9|SNV-32318-A-G|1
VTSEVLTCVKLIKMYTWEKPFAK
>ENST00000409871.6|SNV-34508-G-T|4
QAKETSNIALWSSFSKESGK
>ENST00000506202.1|SNV-70599-A-C|3
RDIQLKTSNHCWLQTEITNFILT
>ENST00000228945.9|SNV-19128-C-T|3
FFFTDDDK
>ENST00000497571.6|SNV-5112-G-A|2
SDKLTRHFR
>ENST00000465243.6|SNV-4622-C-T|3
ATLCTSLHLKAFQWCLR
>ENST00000307659.6|SNV-80140-C-T|5
KDSGSTEGK
>ENST00000673818.5|SNV-482698-G-T|4
RSENFPK
>ENST00000617967.4|SNV-10637-G-A|8
TSPASSSSMSPSVTRMR
>ENST00000648381.1|SNV-74205-A-G|4
MVLLCFQMRKIVK
>ENST00000612156.2|MNV-28430-AA-A|7
GKRPTGSGAR
>ENST00000477677.5|SNV-3858-T-C|5
MTQNLRATLIQK
>ENST00000368171.5|INDEL-3484-C-CT|2
QNATLILSLGAPGVR
>ENST00000460781.1|SNV-40157-C-T|1
AVSPQVPWARLWDSALLRSSR
>ENST00000304613.8|SNV-64581-A-G|4
QRIARFSGADISTLAAGSR
>ENST00000621161.5|SNV-133496-G-A|6
DQETTAEQALEEEARRHHEAYGK
>FUSION-ENST00000313640.11:91962-ENST00000614840.1:10|3
SSEGHQVETALSQQLVLPALAWLK
>ENST00000003302.8|SNV-48275-C-T|3
LPPVLTFELSRFEFNQFLGQPEK
>ENST00000464291.1|SNV-265377-G-A|7
MSPRSSEGTSILSR
>ENST00000519569.5|SNV-53418-G-A|1
TKKYTNK
>ENST00000503758.6|INDEL-31443-A-AGA|1
QMMPRVYLHLGCNKK
>ENST00000304613.8|SNV-64581-A-G|3
IARFSGADISTLAAGSR
>ENST00000471482.5|MNV-5468-ACTC-A|11
RREAEALLQSMGLTESPIGK
>ENST00000409871.6|SNV-34508-G-T|5
QAKETSNIALWSSFSK
>ENST00000524347.2|SNV-474279-T-A|1
LVNLAMTIWILKVMNFTISIHLLLR
>ENST00000542452.1|SNV-137623-G-C|2
SSTEQHVCCMELTTDR
>ENST00000454682.6|SNV-13272-C-G|1
TPAATLPSPKGGPATPSLK
>ENST00000389484.8|SNV-1428756-C-T|2
LYWCDARIDKIER
>ENST00000617967.4|SNV-10637-G-A|6
TSPASSSSMSPSVTRMRCTVCR
>ENST00000444078.5|SNV-50474-C-T|2
FLAICYPLLVSHLRSPR
>ENST00000310597.6|SNV-1228-C-G|2
LWGGPVPPAAR
>FUSION-ENST00000313640.11:91962-ENST00000614840.1:10|14
EETLILQLK
>ENST00000297866.9|SNV-47939-G-T|3
NPTGKFVVKDLSK
>ENST00000233242.5|SNV-38326-C-T|4
QHLRVSTVFVYTK
>ENST00000360461.9|SNV-6898-C-T|4
AQLTEFSRALAQWCQRLADAER
>ENST00000322342.4|INDEL-7115-A-AA|2
EGKVPCNWNLLF
>ENST00000466333.5|SNV-16389-C-T|4
MLFLQLWCSQPPAR
>ENST00000479552.1|SNV-14831-G-A|6
YGYVKINSSNNIRWCHAR
>ENST00000268070.9|SNV-186802-G-A|2
NPSDLSWSSCSQDDLENFLK
>ENST00000374759.8|SNV-49348-A-G|3
KKPGKEVAATGTSVLK
>ENST00000297866.9|SNV-47939-G-T|2
FVVKDLSK
>ENST00000369016.8|SNV-3106-G-A|2
LQKGDYKSLH
>ENST00000463763.6|SNV-25971-C-T|7
DRPRQRLSVTGLGR
>ENST00000466239.5|SNV-2165-G-A|3
CCQGWKK
>ENST00000471482.5|MNV-5468-ACTC-A|4
MGLTESPIGKVK
>ENST00000519433.1|SNV-129-C-T|1
WFLPWMLAAVTAAAASTVLATAGKK
>ENST00000441339.3|MNV-2106-TG-T|1
WFICPASFNPQNDSMR
>ENST00000551553.1|SNV-3940-C-G|1
EEAPRVPQSPG
>ENST00000355086.8|SNV-246672-T-C|3
SRPRSQYNTKLFNGDLETSVK
>ENST00000466333.5|SNV-16389-C-T|1
LFLQLWCSQPPARALLLLFL
>ENST00000452380.6|SNV-39825-C-T|4
MSPPCQPFTRIGWQGDMTDSR
>ENST00000404977.6|SNV-157442-G-A|5
GLAVRPK
>ENST00000555122.1|SNV-23614-G-A|2
MGAERPPQKLWKEMGTK
>ENST00000417478.6|SNV-85329-A-G|4
QKSELSSR
>ENST00000477677.5|SNV-3858-T-C|1
ATLIQKEPE
>ENST00000404977.6|SNV-157442-G-A|10
MGEVMGLAVRPKSSPPR
>ENST00000233242.5|SNV-38326-C-T|1
VSTVFVYTKNPNGYSFSIPVK
>ENST00000322342.4|INDEL-7115-A-AA|4
SFGDSSSWGNGPVCHAAFK
>ENST00000487620.1|SNV-10946-G-C|7
MNVMSVGRPSPGAPPSPTIR
>ENST00000444716.5|SNV-380936-C-G|2
SVDRLDETNLAPVLQSADGNWVALK
>ENST00000328913.7|SNV-197776-A-T|1
VLLETEEIYIKEIK
>ENST00000381714.7|SNV-57922-A-G|4
KSNVEFEERNAALQK
>ENST00000550735.7|INDEL-26634-G-GATA|3
QASQVTKQIIALALRHCHLLNIAHR
>ENST00000381287.8|SNV-38796-T-A|1
GYWSDWSEEASGITYEDNIATF
>ENST00000454682.6|SNV-13272-C-G|4
GAPRTPAATLPSPK
>ENST00000555122.1|SNV-23614-G-A|10
MLLMGAERPPQKLWK
>ENST00000265728.6|SNV-31105-G-T|4
DCQEDDTTVKDQNFLYKETQETEK
>ENST00000369016.8|SNV-3106-G-A|1
GDYKSLH
>ENST00000495022.5|SNV-39825-C-T|1
TIEDWLAG
>ENST00000404977.6|SNV-157442-G-A|1
GLAVRPKSSPPRK
>ENST00000519866.1|SNV-78256-A-G|1
NTISEGDFAHILLR
>ENST00000581621.1|SNV-7662-A-G|5
VPIPTCFSHSPMDTSALDSCRTSSR
>ENST00000382751.4|INDEL-71075-A-AA|6
VPGFYQFFYSSDFEQKNR
>ENST00000300105.6|SNV-138894-G-T|6
QLRATARATDYLQSSAITR
>ENST00000355086.8|SNV-246672-T-C|1
LFNGDLETSVK
>ENST00000463018.5|SNV-117944-C-T|1
HLDHYTVYNLSLKSYRTAK
>ENST00000509384.5|SNV-10260-T-G|2
TDFTSFICSILCR
>ENST00000477227.1|SNV-22847-C-T|2
MLPWQPTSCRPCSASW
>ENST00000612156.2|MNV-28430-AA-A|2
KVEGEDEATMPP
>ENST00000667202.1|SNV-53402-T-A|6
MELGKKPAQRSQLK
>ENST00000494667.5|SNV-31587-G-A|3
MTKFFSFTMT
>ENST00000477677.5|SNV-3858-T-C|7
LQLWQHLENMTQNLRATLIQK
>ENST00000519866.1|SNV-78256-A-G|2
MNTISEGDFAHILLR
>ENST00000581621.1|SNV-7662-A-G|3
YTTQGGGEAWGISVLDPNK
>ENST00000257408.5|SNV-40514-A-G|3
KYCLGKYLQEVLK
>ENST00000674219.1|SNV-2362-T-C|3
STMNYSSFTK
>ENST00000473764.5|SNV-12110-G-T|6
TSRTAAMIN
>ENST00000316824.4|SNV-3376-G-A|6
TSPCQDSSVNYGITKVK
>ENST00000581621.1|SNV-7662-A-G|2
MYTTQGGGEAWGISVLDPNKTK
>ENST00000538077.2|SNV-642-G-A|5
HVSFLFGGREAEEHIMETDR
>ENST00000342992.10|SNV-266649-A-T|2
MEINSTIQKTTLVVK
>ENST00000247833.11|SNV-74145-A-C|1
ITLGDSSNYYYISPFCRYR
>ENST00000585509.5|SNV-106131-C-G|5
EEWIKCIKGAISR
>ENST00000339355.2|SNV-243-C-T|4
RNSLVGPGAGPGGQR
>ENST00000233242.5|SNV-38326-C-T|5
RQHLRVSTVFVYTK
>ENST00000370630.6|SNV-3858-T-C|2
YDSELTCYAHSKGAR
>ENST00000452380.6|SNV-39825-C-T|6
MILMSPPCQPFTRIGWQGDMTDSR
>ENST00000304613.8|SNV-64581-A-G|2
FSGADISTLAAGSR
>ENST00000314644.2|SNV-172-C-A|1
LYMIPVGAFIFSLGNMQNK
>ENST00000523485.5|SNV-53418-G-A|2
NILIKVVK
>ENST00000399878.8|SNV-15949-C-A|2
QTSLTTSVIHK
>ENST00000464291.1|SNV-265377-G-A|2
SSEGTSILSRHPR
>ENST00000356860.8|SNV-377290-A-T|1
TPNMIDLYDVRRRPWYIQGAASPK
>ENST00000574026.2|SNV-70021-G-A|1
AHVSVIWQLEENAFPNR
>ENST00000667202.1|SNV-53402-T-A|3
KPAQRSQLKDVHELLGQSCR
>ENST00000382751.4|INDEL-71075-A-AA|4
NRAEVGVWR
>ENST00000646694.1|SNV-177326-A-C|2
HRASFLIYCLQPVK
>ENST00000483040.1|SNV-218441-G-T|3
EFAEKYGRYQR
>ENST00000592378.5|SNV-13907-G-A|2
MWPGAVYLSFQPPVCPATLPQTEA
>ENST00000380672.9|SNV-434777-C-A|2
AESMTSEDQEPER
>ENST00000532255.5|SNV-51122-G-T|4
TLETQLDALLAALHSQICVPV
>FUSION-ENST00000313640.11:91962-ENST00000614840.1:10|6
WRLLLKHEPEPEPEPLVR
>ENST00000260803.9|SNV-12563-G-A|1
LQKSKEK
>ENST00000244669.2|SNV-8068-G-A|4
FQFRNMEYSSGRNK
>ENST00000612156.2|MNV-28430-AA-A|4
RPTGSGARK
>ENST00000534097.5|SNV-33636-G-A|1
TGAPTVTVTNLKPATRYIFQIR
>ENST00000487620.1|SNV-10946-G-C|6
NVMSVGRPSPGAPPSPTIR
>ENST00000382751.4|INDEL-71075-A-AA|5
VPGFYQFFYSSDFEQKNRAEVGVWR
>ENST00000300105.6|SNV-138894-G-T|2
ATDYLQSSAITRIPSYR
>ENST00000454682.6|SNV-13272-C-G|6
GSPAATPLPKGAPR
>ENST00000395925.8|SNV-265377-G-A|5
KQRGDIHPQPPPPR
>ENST00000247833.11|SNV-74145-A-C|3
HRITLGDSSNYYYISPFCRYR
>FUSION-ENST00000313640.11:91962-ENST00000614840.1:10|17
IHQTEHRREETLILQLK
>ENST00000612156.2|MNV-28430-AA-A|11
DSENKPSSPTIMMQK
>ENST00000370397.8|SNV-22301-A-T|2
KPASQCVLDGVRGCDSYMVYLFD
>ENST00000648381.1|SNV-74205-A-G|11
FVIIHLEVTTVPVKMVLLCFQMRK
>ENST00000487620.1|SNV-10946-G-C|8
NPMNVMSVGRPSPGAPPSPTIR
>ENST00000667897.1|SNV-9563-C-T|1
TPTCVLSMLNV
>ENST00000667202.1|SNV-53402-T-A|1
SQLKDVHELLGQSCREETK
>ENST00000398417.6|MNV-38727-TAGAC-T|1
LGVHLEMLFIRSTQVHI
>ENST00000463763.6|SNV-25971-C-T|6
QRLSVTGLGR
>ENST00000368171.5|INDEL-3484-C-CT|9
CLQISSFANSSLDAHRR
>ENST00000456329.7|SNV-108-G-A|1
AAVAAEAAATAASPR
>ENST00000532255.5|SNV-51123-A-T|3
MPSWLHCTPRSVCLWCPQAPW
>ENST00000381714.7|SNV-57922-A-G|3
SNVEFEER
>ENST00000382038.7|SNV-4215-G-A|2
EHTTCFATKNGIK
>ENST00000356860.8|SNV-377290-A-T|5
YYPASPWVDNSRTPNMIDLYDVR
>ENST00000636870.1|SNV-2299568-A-G|6
MNNDPDFTETIDESK
>ENST00000539131.1|SNV-19128-C-T|11
MLARGTYHNKFFFTDDDK
>ENST00000377799.8|SNV-39825-C-T|2
IGWQGDMTDSR
>ENST00000504049.1|SNV-64190-A-G|3
TAFCKSK
>ENST00000329654.8|SNV-575541-G-A|3
KVTSSGVLLLDNYTNRIQVLR
>ENST00000506202.1|SNV-70599-A-C|2
DIQLKTSNHCWLQTEITNFILT
>ENST00000532683.5|SNV-52386-A-T|2
RSQSKSLV
>ENST00000283441.12|INDEL-31443-A-AGA|1
VYLHLGCNKKQQSP
>ENST00000555122.1|SNV-23614-G-A|5
GAERPPQK
>ENST00000434753.7|MNV-31581-TGAG-T|3
YLLEQKGQEYINNIHLTHSLECLVR
>ENST00000404977.6|SNV-157442-G-A|8
MGEVMGLAVRPKSSPPRK
>ENST00000366514.5|SNV-398-C-T|2
RLAETLAQIYLGK
>ENST00000380672.9|SNV-434777-C-A|4
TEIRRAESMTSEDQEPER
>ENST00000539131.1|SNV-19128-C-T|5
ACWREARTTTSSSSPTMTSK
>ENST00000399231.7|SNV-156757-A-G|3
GWLARTHYERSMHAIIYLQCCFR
>ENST00000286835.12|SNV-60238-A-T|2
NDNWQQFNSGRDQER
>ENST00000477227.1|SNV-22847-C-T|1
LPWQPTSCRPCSASW
>ENST00000274278.8|SNV-32992-A-G|1
HFDSYIGTALDGRKESEALVK
>ENST00000273353.4|SNV-88158-G-T|5
VKELSESVEEEEEINSELTAR
>ENST00000417478.6|SNV-85329-A-G|3
QKSELSSRLEEK
>ENST00000477677.5|SNV-3858-T-C|4
TQNLRATLIQK
>ENST00000503758.6|INDEL-31443-A-AGA|4
WHRKQMMPR
>ENST00000610534.4|SNV-6235-T-G|2
HHSGPAHK
>ENST00000404977.6|SNV-157442-G-A|12
MGEVMGLAVRPK
>ENST00000265728.6|SNV-31105-G-T|5
DCQEDDTTVKDQNFLYK
>ENST00000463763.6|SNV-25971-C-T|2
LSVTGLGRSCLRSR
>ENST00000339355.2|SNV-243-C-T|1
LSLGPVPPLGSRVSFSGLPLAPAR
>ENST00000409871.6|SNV-34508-G-T|6
QYRQAKETSNIALWSSFSK
>ENST00000463763.6|SNV-25971-C-T|8
EILPPFPTRLLELIEGFMLSKVP
>ENST00000492125.1|SNV-5112-G-A|6
SLTDAHGKGVSGVLQEVIS
>ENST00000617967.4|SNV-10637-G-A|4
MSPSVTRMR
>ENST00000648804.1|SNV-427510-G-A|7
ESDIPRPKHTPISYMLGPVR
>ENST00000262345.5|SNV-82713-A-T|1
VIPDPANSTCAKKYPIAEEK
>ENST00000399231.7|SNV-156757-A-G|5
VRGWLARTHYER
>ENST00000520539.6|MNV-126398-CA-C|2
AASTAPSSTSTPAQVQR
>ENST00000315948.11|SNV-10414-C-G|6
RENLNEVVSALRAQQMR
>ENST00000265104.4|SNV-61729-A-G|3
QWSSELLSKEK
>ENST00000545082.5|SNV-12615-G-A|1
SECETECR
>ENST00000464291.1|SNV-265377-G-A|1
SSEGTSILSRHPREIPAAIHSPGR
>ENST00000612342.4|SNV-20759-T-C|1
GKAFRCSSAFVR
>ENST00000356860.8|SNV-377290-A-T|3
TPNMIDLYDVR
>ENST00000380672.9|SNV-434777-C-A|1
AESMTSEDQEPERDYENESESSEPK
>ENST00000555122.1|SNV-23614-G-A|11
LLMGAERPPQK
>FUSION-ENST00000313640.11:91962-ENST00000614840.1:10|13
EETLILQLKLPSR
>ENST00000369763.5|SNV-15826-C-A|2
TEMEYYTHEKQEKGTLN
>ENST00000264868.9|SNV-15949-C-A|3
ELNVVPSLGRQTSLTTSVIHK
>ENST00000416452.1|SNV-482698-G-T|5
WMGLIWRRSENFPK
>ENST00000612156.2|MNV-28430-AA-A|14
KISKDSENKPSSPTIMMQK
>ENST00000503758.6|INDEL-31443-A-AGA|8
LCQFSTRVHPETGARWHR
>ENST00000517913.5|SNV-474279-T-A|4
CLYFFVLLLMILK
>ENST00000399231.7|SNV-156757-A-G|4
GWLARTHYER
>ENST00000593223.1|MNV-38727-TAGAC-T|4
YYLEKLGVHLEMLFIR
>FUSION-ENST00000313640.11:91962-ENST00000614840.1:10|1
FAHNDYVPAVRAAV
>ENST00000257408.5|SNV-40514-A-G|4
LRKYCLGK
>ENST00000368171.5|INDEL-3484-C-CT|1
QNATLILSLGAPGVRWL
>ENST00000297494.8|SNV-22847-C-T|1
ILVTEGDMELDEAGDVIGVLRDQQR
>ENST00000267396.9|SNV-3606-G-A|3
AKKFLANLVPR
>ENST00000518632.2|SNV-1635-A-C|2
TWKTDSTHQNTNLNVNTSNR
>ENST00000450602.6|SNV-5401-A-G|8
TVETRWRPLLSSQRNCTIAVR
>ENST00000636870.1|SNV-2299568-A-G|2
MNNDPDFTETIDESKKEWLI
>ENST00000265560.9|INDEL-15966-C-CC|1
LDNTVQDAGLYQGQVLVIEPSK
>ENST00000544257.5|SNV-72351-G-A|1
HHLADLSHLIHHEAPYLFQKYVK
>ENST00000526787.2|SNV-72150-T-A|11
MQRASVMSRLEQGSVTSGHHGHR
>ENST00000581621.1|SNV-7662-A-G|7
EAVRVPIPTCFSHSPMDTSALDSCR
>ENST00000257287.5|SNV-70599-A-C|4
NLESLLATNRDNEFHSHLTSHEK
>ENST00000450602.6|SNV-5401-A-G|5
NCTIAVR
>ENST00000612439.4|SNV-359293-G-A|2
TVIHKCLEQAALVNYSR
>ENST00000471482.5|MNV-5468-ACTC-A|7
EAEALLQSMGLTESPIGKVK
>ENST00000424459.7|SNV-40241-A-G|2
MAQHDFAPAWLNFPTPPSSAK
>ENST00000315948.11|SNV-10414-C-G|5
ENLNEVVSALR
>ENST00000547970.1|SNV-3940-C-G|1
SLLAEHHITNLGWHTLTLPSSGLR
>ENST00000538077.2|SNV-642-G-A|1
EAEEHIMETDRVEGARDGDK
>ENST00000303059.3|SNV-986-A-T|4
NKEVKMAVK
>ENST00000244669.2|SNV-8068-G-A|3
NMEYSSGR
>ENST00000269214.10|SNV-27178-T-G|4
CILKGINSSAKK
>ENST00000329654.8|SNV-575541-G-A|4
KVTSSGVLLLDNYTNR
>ENST00000331536.8|SNV-47329-A-G|1
SGGGGNFVLSTSLVGCLR
>ENST00000409871.6|SNV-34508-G-T|3
ETSNIALWSSFSK
>ENST00000315948.11|SNV-10414-C-G|1
AQQMRFEPDNKNTQR
>ENST00000392505.6|SNV-154892-G-A|1
LQEEFYLIAQKVHSLLK
>ENST00000674219.1|SNV-2362-T-C|1
STMNYSSFTKKLK
>ENST00000353782.9|SNV-32318-A-G|3
VTSEVLTCVK
>ENST00000333845.11|SNV-2165-G-A|3
EVQQTHAMCCQGWK
>ENST00000382038.7|SNV-4215-G-A|6
NLSTILKAIHFREHTTCFATK
>ENST00000265104.4|SNV-61729-A-G|2
QWSSELLSKEKIQER
>ENST00000542452.1|SNV-137623-G-C|3
PNTLRSSTEQHVCCMELTTDR
>ENST00000523485.5|SNV-53418-G-A|7
SLDHIHRNGIFHRDVKPK
>ENST00000667202.1|SNV-53402-T-A|5
ELGKKPAQRSQLK
>ENST00000463763.6|SNV-25971-C-T|4
LSVTGLGR
>ENST00000466239.5|SNV-2165-G-A|2
MCCQGWKKR
>ENST00000651767.1|SNV-12110-G-T|5
GHDKSDRSHDK
>ENST00000262442.9|SNV-273307-G-T|3
QSLLDRTWRPYLIQLK
>ENST00000621161.5|SNV-133496-G-A|2
HHEAYGKLER
>ENST00000378993.6|SNV-808891-G-T|2
VSISLTVGENDTGLCYNSNMK
>ENST00000648381.1|SNV-74205-A-G|12
FVIIHLEVTTVPVKMVLLCFQMR
>ENST00000228945.9|SNV-19128-C-T|2
FFFTDDDKQDHLSWEWNLSIK
>ENST00000559838.5|SNV-53418-G-A|3
DVKPKNILIKQDVLK
>ENST00000564662.1|SNV-535-C-T|4
MTAPPSSPVSR
>ENST00000276211.10|SNV-25499-G-A|1
HLELTATMQVEEATSQAAGRRR
>ENST00000559728.1|SNV-57922-A-G|8
APPASQIQR
>ENST00000314191.7|SNV-105987-G-A|1
FSSKDPNSK
>ENST00000476282.1|SNV-10637-G-A|5
MTSPASSSSMSPSVTRM
>ENST00000407595.3|SNV-8852-C-G|1
DVGDGSSTCSTGSTDSPDHHK
>ENST00000503758.6|INDEL-31443-A-AGA|5
VHPETGARWHRK
>ENST00000307659.6|SNV-80140-C-T|3
DSGSTEGK
>ENST00000381340.8|SNV-211942-A-G|1
IKADLDQLRLTVEK
>ENST00000276211.10|SNV-25499-G-A|3
HLELTATMQVEEATSQAAGR
>ENST00000395925.8|SNV-265377-G-A|3
QRGDIHPQPPPPRDSGSHSQSR
>ENST00000509384.5|SNV-10260-T-G|5
RKTDFTSFICSILCR
>ENST00000674219.1|SNV-2362-T-C|2
STMNYSSFTKK
>ENST00000370630.6|SNV-3858-T-C|3
YDSELTCYAHSK
>ENST00000399878.8|SNV-16431-C-T|1
DHQVCLEWNMGYIWNLWANR
>ENST00000383165.4|SNV-2378-A-G|5
AGIGLPKVCLHMAVR
>ENST00000273353.4|SNV-88158-G-T|2
ELSESVEEEEEINSELTARGR
>ENST00000353782.9|SNV-32318-A-G|5
IRVTSEVLTCVK
>ENST00000527432.5|SNV-52386-A-T|4
QPQIKQEPESEEEEEEKQENEEK
>ENST00000566542.5|SNV-16063-G-A|4
LQRFTEHPFKIEVR
>ENST00000307659.6|SNV-80140-C-T|6
EIGRKDSGSTEGK
>ENST00000463763.6|SNV-25971-C-T|1
SCLRSRHASWS
>ENST00000368171.5|INDEL-3484-C-CT|11
LFPLRCLQISSFANSSLDAHRR
>ENST00000555544.1|SNV-23614-G-A|14
TRMLLMGAERPPQK
>ENST00000619186.4|SNV-12421-C-A|4
MDIYKQSQHMTEVVR
>ENST00000424970.6|SNV-163387-G-C|1
DFVILLNAGMSTR
>ENST00000315099.3|SNV-14166-T-C|2
NPRRVLCCWCCPCCSSK
>ENST00000383165.4|SNV-2378-A-G|4
AGIGLPKVCLHMAVRHSK
>ENST00000479552.1|SNV-14831-G-A|8
YGYVKINSSNNIR
>ENST00000293373.11|SNV-10713-C-T|2
SYLDLIVTYTSVILLLSWIEDR
>ENST00000643088.1|SNV-40485-C-G|1
IWEEAAYSNPSLPLVHPPSHSK
>ENST00000497571.6|SNV-5112-G-A|1
LTRHFRK
>ENST00000303059.3|SNV-986-A-T|3
EVKMAVK
>ENST00000404977.6|SNV-157442-G-A|9
GEVMGLAVRPKSSPPR
>ENST00000238994.6|SNV-2621-G-A|2
NLILDFPQPSTNYLSFR
>ENST00000470105.1|SNV-172946-C-T|5
MCLRCSACALNLVVQSVLSKR
>ENST00000642356.2|SNV-177326-A-C|1
DSKESKT
>ENST00000342992.10|SNV-266649-A-T|3
MEINSTIQK
>ENST00000508628.6|SNV-100902-A-T|1
FVDIFQLTPLGR
>ENST00000464291.1|SNV-265377-G-A|6
SPRSSEGTSILSR
>ENST00000244669.2|SNV-8068-G-A|6
LPANFFKFQFRNMEYSSGR
>ENST00000461275.1|SNV-377290-A-T|10
MIDLYDVR
>ENST00000311936.8|SNV-5586-G-C|3
TEYKLVVVGARGVGK
>ENST00000560802.1|SNV-93768-G-A|2
MDGSFDCDCSELEPPDH
>ENST00000581621.1|SNV-7662-A-G|8
VEERPGASLYWTPTKPRSREAVR
>ENST00000286835.12|SNV-60238-A-T|1
NDNWQQFNSGRDQERFGR
>ENST00000300105.6|SNV-138894-G-T|1
ATDYLQSSAITRIPSYRYR
>ENST00000641068.1|SNV-6707-C-G|4
KAFSTCSSHLCVVGLFFGSAIVR
>ENST00000566542.5|SNV-16063-G-A|2
FTEHPFKIEVRR
>ENST00000543095.7|SNV-31618-G-C|1
VSLEEVLELLGTGFLPGSSGFLR
>ENST00000375647.5|SNV-72835-G-A|4
TALLDRKPEDVDTMQPK
>ENST00000404977.6|SNV-157442-G-A|2
MGLAVRPKSSPPRK
>ENST00000673818.5|SNV-482698-G-T|2
SENFPKLLK
>ENST00000463670.5|SNV-8603-G-A|2
MLTATESHLDYPDHAR
>ENST00000476282.1|SNV-10637-G-A|4
TSPASSSSMSPSVTRM
>ENST00000623274.1|SNV-478-C-G|2
MTSRPPMISPCMAD
>ENST00000532255.5|SNV-51123-A-T|1
SVCLWCPQAPW
>ENST00000454682.6|SNV-13272-C-G|3
GAPRTPAATLPSPKGGPATPSLK
>ENST00000639280.1|SNV-25499-G-A|3
QVEEATSQAAGRR
>ENST00000495022.5|SNV-39825-C-T|2
YNFPHTQLLAKTIEDWLAG
>ENST00000376221.1|SNV-21794-G-A|3
DAILNGTCVPPDIWR
>ENST00000389484.8|SNV-1428756-C-T|3
LYWCDARIDK
>ENST00000228945.9|SNV-19128-C-T|4
GTYHNKFFFTDDDK
>ENST00000550735.7|INDEL-26634-G-GATA|2
QIIALALR
>ENST00000648804.1|SNV-427510-G-A|6
HTPISYMLGPVR
>ENST00000673818.5|SNV-482698-G-T|5
GLIWRRSENFPK
>ENST00000600951.1|SNV-86158-T-C|3
FNLQVPQLYKTK
>ENST00000477677.5|SNV-3858-T-C|6
LQLWQHLENMTQNLRATLIQKEPE
>ENST00000247833.11|SNV-74145-A-C|4
HRITLGDSSNYYYISPFCR
>ENST00000398417.6|MNV-38727-TAGAC-T|2
LGVHLEMLFIR
>ENST00000621161.5|SNV-133496-G-A|5
RHHEAYGK
>ENST00000397537.3|SNV-7421-G-T|4
TPEKQNSSLEELIPSVK
>ENST00000547776.6|SNV-178004-C-A|1
VNEQNNENETALHCAAQYGH
>ENST00000639129.1|SNV-307608-C-T|4
IKSSPSSEVVKPKITHSPDSVK
>ENST00000263087.9|SNV-70021-G-A|1
SSAHVSVIWQLEENAFPNR
>ENST00000321728.12|SNV-384021-A-G|3
RDTSNFDKEFTGQPVELTPTDK
>ENST00000483863.2|SNV-575541-G-A|1
VTSSGVLLLDNYTNRIQVFEESL
>ENST00000316824.4|SNV-3376-G-A|5
VKGQPLHTELNR
>ENST00000560774.1|SNV-93768-G-A|4
FRLYQSKMDGSFDCDCSELEPPDH
>ENST00000460781.1|SNV-40157-C-T|7
MRRAVSPQVPWAR
>ENST00000539131.1|SNV-19128-C-T|2
TTTSSSSPTMTSKTTSAGSGTCR
>ENST00000559838.5|SNV-53418-G-A|5
NGIFHRDVKPKNILIK
>ENST00000375647.5|SNV-72835-G-A|2
KPEDVDTMQPK
>ENST00000404977.6|SNV-157442-G-A|7
GEVMGLAVRPKSSPPRK
>ENST00000491128.5|MNV-30112-CACGC-C|3
LLLTLGYVLYASAMTLLTER
>ENST00000356860.8|SNV-377290-A-T|2
TPNMIDLYDVRR
>ENST00000585509.5|SNV-106131-C-G|3
CIKGAISRDPFYEMLAAR
>ENST00000538077.2|SNV-642-G-A|2
EAEEHIMETDRVEGAR
>ENST00000465243.6|SNV-4622-C-T|5
ATLCTSLHLK
>ENST00000656590.1|INDEL-29196-T-TT|3
REILINNFKYIFFSFGLFLFQR
>ENST00000374633.5|SNV-19616-C-T|3
DIRSRISTLGLP
>ENST00000487620.1|SNV-10946-G-C|3
SVGRPSPGAPPSPTIR
>ENST00000559728.1|SNV-57922-A-G|11
YVLSSGSRAPPASQIQR
>ENST00000315948.11|SNV-10414-C-G|8
CTDNKRENLNEVVSALR
>ENST00000648804.1|SNV-427510-G-A|3
LGPVRLPLSVK
>ENST00000454682.6|SNV-13272-C-G|2
TPAATLPSPK
>ENST00000404977.6|SNV-157442-G-A|11
GEVMGLAVRPK
>ENST00000464291.1|SNV-265377-G-A|9
LMSPRSSEGTSILSR
>ENST00000342992.10|SNV-196258-G-A|2
FECVLTQEANVIWSKGPDIIK
>ENST00000532255.5|SNV-51122-G-T|3
MPSWLHCTPRSVCLCSPQAPW
>ENST00000360461.9|SNV-6898-C-T|6
FLALRAQLTEFSRALAQWCQR
>ENST00000296603.5|SNV-40667-C-A|2
FMGDDDMTSDLVNEGKELIR
>ENST00000486453.1|SNV-15715-C-T|3
GSLNLFRLGTWTCTLSPHMTVSLGR
>ENST00000353782.9|SNV-32318-A-G|2
VTSEVLTCVKLIK
>ENST00000333845.11|SNV-2165-G-A|2
EVQQTHAMCCQGWKK
>ENST00000532683.5|SNV-52386-A-T|4
NEKNPWK
>ENST00000399231.7|SNV-156757-A-G|2
THYERSMHAIIYLQCCFR
>ENST00000479552.1|SNV-14831-G-A|7
MYGYVKINSSNNIRWCHAR
>ENST00000518318.7|SNV-482698-G-T|1
EFSKAFKIR
>ENST00000466239.5|SNV-2165-G-A|5
MCCQGWK
>ENST00000413369.8|SNV-86158-T-C|1
TKRYQPFSVHK
>ENST00000463018.5|SNV-117944-C-T|4
SFLDSRHLDHYTVYNLSLKSYR
>ENST00000395925.8|SNV-265377-G-A|1
GDIHPQPPPPRDSGSHSQSR
>ENST00000557667.5|SNV-17121-T-C|1
ALESNCQALLLLPLPPPPRLLPCN
>ENST00000263087.9|SNV-70021-G-A|2
RSSAHVSVIWQLEENAFPNR
>ENST00000273353.4|SNV-88158-G-T|4
VKELSESVEEEEEINSELTARGR
>ENST00000470105.1|SNV-172946-C-T|7
MCLRCSACALNLVVQSVLSK
>ENST00000536101.5|SNV-148620-A-G|4
QNTDLLESKIAGLTSDLADER
>ENST00000283441.12|INDEL-31443-A-AGA|2
VYLHLGCNKK
>ENST00000307050.5|SNV-386407-G-T|1
EKNAKSR
>ENST00000538158.1|MNV-37970-AGTT-A|1
YLHEVVKVRSQ
>ENST00000072869.9|SNV-14223-G-A|1
LVLLDASIVAELQAPDLRNFR
>ENST00000296603.5|SNV-40667-C-A|4
CLNLLGFQKFMGDDDMTSDLVNEGK
>ENST00000413465.6|SNV-12421-C-A|2
AMDIYKQSQHMTEVVR
>ENST00000296603.5|SNV-40667-C-A|1
FMGDDDMTSDLVNEGKELIRK
>ENST00000545082.5|SNV-12615-G-A|2
SFRSECETECR
>ENST00000592717.1|SNV-561-G-T|1
VEYSYSDNSLDPGE
>ENST00000559728.1|SNV-57922-A-G|10
MYVLSSGSRAPPASQIQRGV
>ENST00000504049.1|SNV-64190-A-G|1
TAFCKSKR
>ENST00000520539.6|MNV-126398-CA-C|1
AASTAPSSTSTPAQVQRV
>ENST00000464291.1|SNV-265377-G-A|4
SPRSSEGTSILSRHPR
>ENST00000646694.1|SNV-177326-A-C|1
HRASFLIYCLQPVKVIYLC
>ENST00000602734.4|SNV-2299568-A-G|12
GRRHHEQRPR
>ENST00000238936.8|SNV-7798-G-A|1
ETVFLLWNSLNDPLFGWLSDR
>ENST00000612342.4|SNV-20759-T-C|3
IHTGVKPYECSERGK
>ENST00000376221.1|SNV-21794-G-A|1
DAILNGTCVPPDIWRKYEK
>ENST00000342992.10|SNV-110628-C-A|3
AIVEGFQTISVVWLK
>ENST00000560802.1|SNV-93768-G-A|3
LYQSKMDGSFDCDCSELEPPDH
>ENST00000544257.5|SNV-72351-G-A|2
HHLADLSHLIHHEAPYLFQK
>ENST00000594814.6|SNV-22666-C-T|2
SSVESQVTFKSEGSRSEYYC
>ENST00000509384.5|SNV-10260-T-G|1
TDFTSFICSILCRTTGNFAS
>ENST00000461275.1|SNV-377290-A-T|6
MIDLYDVRRRPWYIQGAASPK
>ENST00000376221.1|SNV-21794-G-A|2
DAILNGTCVPPDIWRK
>FUSION-ENST00000313640.11:91962-ENST00000614840.1:10|7
HRWRLLLK
>ENST00000413465.6|SNV-12421-C-A|5
TCPVQLWVDSTPPPGTRVRAMDIYK
>ENST00000297866.9|SNV-47939-G-T|1
FVVKDLSKR
>ENST00000450602.6|SNV-5401-A-G|7
WRPLLSSQRNCTIAVR
>ENST00000283441.12|INDEL-31443-A-AGA|3
VYLHLGCNK
>ENST00000494667.5|SNV-31587-G-A|2
TKFFSFTMT
>ENST00000503758.6|INDEL-31443-A-AGA|2
QMMPRVYLHLGCNK
>ENST00000383165.4|SNV-2378-A-G|3
VCLHMAVR
>ENST00000315948.11|SNV-10414-C-G|3
ENLNEVVSALRAQQMRFEPDNK
>ENST00000487179.1|SNV-1896-A-G|3
RMMFPPPGQSYPDSALPPQREDR
>ENST00000603301.5|SNV-8696-G-C|1
SPVAGVGNGGTLWPR
>ENST00000651372.2|SNV-23160-C-T|1
YMEHHCPNACLPVLK
>ENST00000321728.12|SNV-384021-A-G|1
EFTGQPVELTPTDK
>ENST00000564662.1|SNV-535-C-T|1
TAPPSSPVSRER
>ENST00000322342.4|INDEL-7115-A-AA|1
VPCNWNLLF
>ENST00000465243.6|SNV-4622-C-T|1
ATLCTSLHLKAFQWCLRTWPL
>ENST00000368171.5|INDEL-3484-C-CT|10
CLQISSFANSSLDAHR
>ENST00000460781.1|SNV-40157-C-T|6
RRAVSPQVPWAR
>ENST00000464291.1|SNV-265377-G-A|10
AQRLMSPRSSEGTSILSR
>ENST00000636870.1|SNV-2299568-A-G|3
NNDPDFTETIDESKK
>FUSION-ENST00000313640.11:91962-ENST00000614840.1:10|10
SSVRGSR
>ENST00000471482.5|MNV-5468-ACTC-A|2
MGLTESPIGKVKNISIYK
>ENST00000382751.4|INDEL-71075-A-AA|2
AEVGVWR
>FUSION-ENST00000482458.1:202-ENST00000373103.5:1741|2
GKLRLGSER
>ENST00000424697.5|SNV-10946-G-C|1
TFTWSSTLTHHQR
>ENST00000381714.7|SNV-57922-A-G|1
SNVEFEERNAALQKHVESMR
>ENST00000276211.10|SNV-25499-G-A|5
KHLELTATMQVEEATSQAAGR
>ENST00000450602.6|SNV-5401-A-G|4
NCTIAVRIAHR
>ENST00000612156.2|MNV-28430-AA-A|8
RGKRPTGSGAR
>ENST00000381317.9|SNV-25971-C-T|3
TREILPPFPTRLLELIEGFMLSK
>ENST00000491128.5|MNV-30112-CACGC-C|1
LLLTLGYVLYASAMTLLTERGK
>ENST00000612439.4|SNV-359293-G-A|1
TVIHKCLEQAALVNYSRLSEYAK
>ENST00000233242.5|SNV-38326-C-T|2
VSTVFVYTK
>ENST00000342992.10|SNV-110628-C-A|2
AIVEGFQTISVVWLKDR
>ENST00000333845.11|SNV-2165-G-A|1
EVQQTHAMCCQGWKKR
>ENST00000328913.7|SNV-197776-A-T|4
IIRVLLETEEIYIK
>ENST00000486453.1|SNV-15715-C-T|1
LGTWTCTLSPHMTVSLGRR
>ENST00000648381.1|SNV-74205-A-G|3
VLLCFQMR
>ENST00000328913.7|SNV-197776-A-T|3
IIRVLLETEEIYIKEIK
>ENST00000413369.8|SNV-86158-T-C|3
QSYSFFNLQVPQLYKTK
>ENST00000244669.2|SNV-8068-G-A|5
FQFRNMEYSSGR
>ENST00000617967.4|SNV-10637-G-A|5
MSPSVTR
>ENST00000555122.1|SNV-23614-G-A|9
LLMGAERPPQKLWK
>ENST00000612156.2|MNV-28430-AA-A|10
DSENKPSSPTIMMQKR
>ENST00000473764.5|SNV-12110-G-T|11
SWTGAMTSRTGAMTSRTAAMIN
>ENST00000434753.7|MNV-31581-TGAG-T|2
GQEYINNIHLTHSLECLVR
>ENST00000381317.9|SNV-25971-C-T|4
TREILPPFPTR
>ENST00000295225.10|SNV-85061-C-T|6
WAFNLYDINKDGYITKEEMLVIMK
>ENST00000477677.5|SNV-3858-T-C|13
KLGNLMIGHRLQLWQHLENMTQNLR
>ENST00000544257.5|SNV-72351-G-A|3
DKHHLADLSHLIHHEAPYLFQKYVK
>ENST00000394236.9|SNV-74205-A-G|1
NGFVMLSNEKDCK
>ENST00000314191.7|SNV-105987-G-A|3
LIFEKFSSK
>ENST00000519569.5|SNV-53418-G-A|2
WNISQRCKTK
>ENST00000374126.9|SNV-172946-C-T|4
AGMCLRCSACALNLVVQSVLSKR
>ENST00000268281.9|SNV-9431-G-A|1
LVISIQLPQHLGLRPPLALLELSSR
>ENST00000368171.5|INDEL-3484-C-CT|6
QLHQGREGIR
>ENST00000510636.5|SNV-23173-G-A|1
AQLWLSCFLLPALVVSVAANMAPK
>ENST00000505524.1|SNV-40667-C-A|6
LVVILCIATYFSLGTRCLNLLGFQK
>ENST00000623274.1|SNV-478-C-G|1
TSRPPMISPCMAD
>ENST00000315099.3|SNV-14166-T-C|1
RVLCCWCCPCCSSK
>ENST00000399878.8|SNV-15949-C-A|1
QTSLTTSVIHKAEQSVAYK
>ENST00000377346.9|SNV-70576-A-G|1
MKPLWIMYSNGEAGSGGSVGIIFK
>ENST00000477677.5|SNV-3858-T-C|3
MTQNLRATLIQKEPE
>ENST00000461275.1|SNV-377290-A-T|8
MIDLYDVRR
>ENST00000404977.6|SNV-157442-G-A|6
MGLAVRPK
>ENST00000506202.1|SNV-70599-A-C|4
MRDIQLKTSNHCWLQTEITNFILT
>ENST00000446149.6|SNV-33636-G-A|2
VKTGAPTVTVTNLKPATRYIFQIR
