# Supplementary material for: Identification of non-canonical peptides with moPepGen
Source: Nat Biotechnol. 2025 Jun 16;44(4):568–73. doi: 10.1038/s41587-025-02701-0 (PMC12680078; doi:10.1038/s41587-025-02701-0)
Supplement: Supplementary file 4 — Supplementary Data: Cancer cell line variant peptide database. Custom peptide database FASTA file for each of the 376 cell lines from the Cancer Cell Line Encyclopedia with proteomics characterization or used in the reference channel. Variant peptide FASTA files were produced by moPepGen as the result of cell-line-specific publicly available mutations and fusions. [file 41587_2025_2701_MOESM4_ESM.zip › ACH-000288.fasta]

>FUSION-ENST00000498314.5:26361-ENST00000469581.1:136754|478
MLIALLSVYLFWGFLLLR
>ENST00000264689.11|INDEL-10764-A-AA|4
SCNNFISFR
>ENST00000534548.7|SNV-72485-A-G|3
SLRETPLK
>FUSION-ENST00000478224.5:8993-ENST00000469581.1:136754|212
KRSGLSN
>FUSION-ENST00000498314.5:26361-ENST00000469581.1:136754|487
ESLEPGK
>ENST00000639128.1|SNV-78051-G-A|2
LQPTGKLGLLSPG
>FUSION-ENST00000498314.5:26361-ENST00000469581.1:136754|424
MNDFTVMTMLLIINREKYR
>FUSION-ENST00000478224.5:8993-ENST00000469581.1:136754|285
VAGACNPVSR
>FUSION-ENST00000498314.5:26361-ENST00000469581.1:136754|896
LEKIILGIM
>ENST00000472759.5|MNV-20889-TCTT-T|3
AVELVKSWNNSLMKA
>ENST00000514375.1|SNV-41858-G-A|3
NLFISTTIIVVFFTVIFQWLK
>FUSION-ENST00000478224.5:8993-ENST00000469581.1:136754|278
DRATALQQDSQK
>ENST00000361028.5|SNV-8944-A-G|2
IHTGERPYKCGKCGK
>FUSION-ENST00000498314.5:26361-ENST00000469581.1:136754|386
SKGFVWR
>FUSION-ENST00000498314.5:26361-ENST00000469581.1:136754|103
MARSQLAATSASQVQAILLPQPPE
>FUSION-ENST00000498314.5:26361-ENST00000469581.1:136754|498
NFELEPGK
>FUSION-ENST00000498314.5:26361-ENST00000469581.1:136754|569
SILLGHGR
>FUSION-ENST00000498314.5:26361-ENST00000469581.1:136754|298
MNVGRDK
>FUSION-ENST00000498314.5:26361-ENST00000469581.1:136754|434
KNMNDFTVMTMLLIINREK
>ENST00000495510.1|SNV-43487-A-G|2
GLEILQVKK
>FUSION-ENST00000478224.5:8993-ENST00000469581.1:136754|49
MLNTYVCFFFLYQLCTYFSDT
>FUSION-ENST00000478224.5:8993-ENST00000469581.1:136754|226
MSKVRSEILALFCVR
>FUSION-ENST00000498314.5:26361-ENST00000469581.1:136754|495
MNFELEPGKRYR
>FUSION-ENST00000478224.5:8993-ENST00000469581.1:136754|221
SEILALFCVRLPQWR
>FUSION-ENST00000498314.5:26361-ENST00000469581.1:136754|341
QLTKQTVAYP
>ENST00000361028.5|SNV-8944-A-G|4
TSLTEHQRIHTGERPYKCGK
>FUSION-ENST00000498314.5:26361-ENST00000469581.1:136754|35
MIGVHSN
>FUSION-ENST00000478224.5:8993-ENST00000469581.1:136754|140
LIYFLFFIFLFFQIESR
>FUSION-ENST00000478224.5:8993-ENST00000469581.1:136754|170
MILQPQPPK
>FUSION-ENST00000498314.5:26361-ENST00000469581.1:136754|676
PGCVCVCVCVCVCVCVCVCDHR
>FUSION-ENST00000478224.5:8993-ENST00000469581.1:136754|92
MVSLGCSGGS
>ENST00000361924.6|INDEL-84117-G-GA|5
KQEIFLDSSPACGK
>ENST00000572567.5|SNV-169131-C-G|1
QQYNYQTILPAPFK
>FUSION-ENST00000498314.5:26361-ENST00000469581.1:136754|369
GSMSFLMMRNGVSPGWPGCPF
>FUSION-ENST00000498314.5:26361-ENST00000469581.1:136754|457
SILLLLK
>FUSION-ENST00000498314.5:26361-ENST00000469581.1:136754|157
ESHSVAQAGVQWR
>FUSION-ENST00000498314.5:26361-ENST00000469581.1:136754|370
MGSMSFLMMRNGVSPGWPGCPF
>FUSION-ENST00000478224.5:8993-ENST00000469581.1:136754|245
RMLPRPANFCIFSRDR
>FUSION-ENST00000452882.5:8993-ENST00000469581.1:136754|2
ESEGALNEHMTSLASVLKDLLLYHL
>FUSION-ENST00000498314.5:26361-ENST00000469581.1:136754|538
SVGPCPESGLVVR
>FUSION-ENST00000498314.5:26361-ENST00000469581.1:136754|488
PVVPATWEAEARESLEPGKR
>FUSION-ENST00000498314.5:26361-ENST00000469581.1:136754|336
MASLVINTMWFK
>FUSION-ENST00000498314.5:26361-ENST00000469581.1:136754|925
IILTVSQQACFLL
>ENST00000561009.5|SNV-1743-A-G|5
GTREVQLSGR
>FUSION-ENST00000498314.5:26361-ENST00000469581.1:136754|716
MGQESFSPSALILASC
>FUSION-ENST00000478224.5:8993-ENST00000469581.1:136754|318
MWLVVTVLEKTDTKCR
>FUSION-ENST00000498314.5:26361-ENST00000469581.1:136754|510
VEAGQKWKDGSVICLGSLK
>FUSION-ENST00000498314.5:26361-ENST00000469581.1:136754|593
NVQIDFAWSW
>ENST00000357599.8|SNV-114699-G-T|4
QRSCSNPSPRHGGR
>FUSION-ENST00000498314.5:26361-ENST00000469581.1:136754|821
MIIAHCTLK
>ENST00000481514.5|SNV-17614-C-T|6
STTPGGLRSEVCPEKCPLSVAR
>ENST00000466685.7|MNV-20889-TCTT-T|2
SWNNSLMKDIK
>FUSION-ENST00000498314.5:26361-ENST00000469581.1:136754|565
SGAKVEGWECYLSWFLKTHSQGCVS
>ENST00000640769.2|SNV-78051-G-A|1
ITHMANGLQDCLHSIVQAATHREVR
>FUSION-ENST00000498314.5:26361-ENST00000469581.1:136754|746
RLIQRLFCLYR
>FUSION-ENST00000478224.5:8993-ENST00000469581.1:136754|68
MSVKQWFSFSTYYSRK
>ENST00000338883.8|SNV-101868-G-A|1
VYQPSYVSINNEAEEK
>FUSION-ENST00000498314.5:26361-ENST00000469581.1:136754|541
MTFMSVGPCPESGLVVR
>FUSION-ENST00000498314.5:26361-ENST00000469581.1:136754|610
LLSSLCT
>FUSION-ENST00000498314.5:26361-ENST00000469581.1:136754|151
MILAHCTLRPPSSGDSSASASR
>FUSION-ENST00000498314.5:26361-ENST00000469581.1:136754|344
AKNWKQLTK
>FUSION-ENST00000478224.5:8993-ENST00000469581.1:136754|33
CVFFFFTNYAPIFQTPK
>FUSION-ENST00000478224.5:8993-ENST00000469581.1:136754|182
MGAFIVNIST
>ENST00000367175.1|SNV-66726-A-C|1
LSFIPPR
>ENST00000456556.5|SNV-13693-C-A|5
KHEELYINSNPVSSQK
>ENST00000298717.9|SNV-134-G-C|4
MSDTCSSIQAHKK
>FUSION-ENST00000498314.5:26361-ENST00000469581.1:136754|779
FWDQSMSK
>FUSION-ENST00000498314.5:26361-ENST00000469581.1:136754|575
MLLQYLRK
>ENST00000358842.5|SNV-260-C-G|1
LDEVNIDISNIKAVGVSNQR
>ENST00000452335.2|SNV-16660-G-A|7
ALFQLYAENSRR
>ENST00000328333.12|SNV-10959-A-C|5
GPLGDPGPRGPPGLPGPAMK
>ENST00000374317.1|SNV-6155-G-T|2
AVMQSLRRPSCCGCSVAAPE
>FUSION-ENST00000498314.5:26361-ENST00000469581.1:136754|790
RALMSEGNFLYMFWDQSMSK
>ENST00000220509.10|SNV-5681-C-T|2
CYLESAR
>FUSION-ENST00000498314.5:26361-ENST00000469581.1:136754|241
PVIPALWEAEAGVR
>FUSION-ENST00000498314.5:26361-ENST00000469581.1:136754|707
MIHPPQPPNVLGLQV
>ENST00000561009.5|SNV-1743-A-G|1
EVQLSGRLACAVHSTRVLNLR
>FUSION-ENST00000478224.5:8993-ENST00000469581.1:136754|171
LVWNSWF
>FUSION-ENST00000498314.5:26361-ENST00000469581.1:136754|119
MQWHDLGTLHPPPPEFR
>FUSION-ENST00000498314.5:26361-ENST00000469581.1:136754|546
ASGSLLLGPTK
>FUSION-ENST00000498314.5:26361-ENST00000469581.1:136754|883
RMFLSIHKNSQIVKPLCWLFLPC
>FUSION-ENST00000478224.5:8993-ENST00000469581.1:136754|296
ARCNLLDSNNPPHFGRPRR
>FUSION-ENST00000478224.5:8993-ENST00000469581.1:136754|116
GFHVLAR
>FUSION-ENST00000478224.5:8993-ENST00000469581.1:136754|73
HLKVMSVKQWFSFSTYYSR
>FUSION-ENST00000478224.5:8993-ENST00000469581.1:136754|284
MVAGACNPVSRDR
>FUSION-ENST00000498314.5:26361-ENST00000469581.1:136754|83
LLSPPTFFNPSQRSCV
>FUSION-ENST00000498314.5:26361-ENST00000469581.1:136754|752
TKLPFSTVYFYMR
>FUSION-ENST00000478224.5:8993-ENST00000469581.1:136754|145
MTAMPVLFYLFVYFLCV
>FUSION-ENST00000478224.5:8993-ENST00000469581.1:136754|185
MLVRLALNPRP
>FUSION-ENST00000498314.5:26361-ENST00000469581.1:136754|316
MGWSGVLSGDIITKCKPVYLNFEK
>FUSION-ENST00000498314.5:26361-ENST00000469581.1:136754|685
NSNELSGLLTLKCRSLYSPVFK
>FUSION-ENST00000261745.9:68316-ENST00000377560.9:196946|1
THPTLLENLVFFVEETSCGPR
>ENST00000381196.8|SNV-2236760-G-A|2
VKTCNPPNAGPMVVHCSAGVGR
>ENST00000231498.8|SNV-20874-G-T|1
CSKINHSK
>FUSION-ENST00000498314.5:26361-ENST00000469581.1:136754|402
MPSSLVSWILYLNCWYHHPPTR
>ENST00000357519.9|MNV-3404-GGAGCTCAAGGTGCTAG-G|6
TFWTCTRAWCALLSGESWASSLRWK
>FUSION-ENST00000498314.5:26361-ENST00000469581.1:136754|537
KVKTTQNEL
>FUSION-ENST00000498314.5:26361-ENST00000469581.1:136754|614
MVQRCPCLASLEKLLSSLCT
>ENST00000380175.9|INDEL-19886-G-GC|1
KNHQQCN
>FUSION-ENST00000498314.5:26361-ENST00000469581.1:136754|539
MSVGPCPESGLVVR
>ENST00000396137.5|SNV-525-C-G|3
MWFALEETLESDWVAVRPHVFDER
>FUSION-ENST00000498314.5:26361-ENST00000469581.1:136754|210
NTKISQAWWRVPVILDTR
>FUSION-ENST00000498314.5:26361-ENST00000469581.1:136754|242
MPVIPALWEAEAGVR
>FUSION-ENST00000478224.5:8993-ENST00000469581.1:136754|12
MTQIVRK
>ENST00000369577.8|SNV-106493-A-G|2
VSKPFVCQNQGCNYSAMTK
>FUSION-ENST00000498314.5:26361-ENST00000469581.1:136754|256
QPSSSSCSR
>FUSION-ENST00000498314.5:26361-ENST00000469581.1:136754|99
MLAQVLFQVLGFGREGIR
>ENST00000452335.2|SNV-16660-G-A|4
RGYDSGPRMTR
>FUSION-ENST00000478224.5:8993-ENST00000469581.1:136754|153
MIMFLYLRLGDRVILCLSTP
>FUSION-ENST00000498314.5:26361-ENST00000469581.1:136754|194
NIFVQAGRGGSHL
>FUSION-ENST00000498314.5:26361-ENST00000469581.1:136754|153
MEELKIVLYISKSWDLK
>FUSION-ENST00000498314.5:26361-ENST00000469581.1:136754|63
GFHSLPVYIVLYKQK
>FUSION-ENST00000498314.5:26361-ENST00000469581.1:136754|952
MSTSFGHFVTFTLFSNICMSK
>FUSION-ENST00000498314.5:26361-ENST00000469581.1:136754|511
MVEAGQKWKDGSVICLGSLK
>FUSION-ENST00000498314.5:26361-ENST00000469581.1:136754|686
MNSNELSGLLTLKCRSLYSPVFK
>FUSION-ENST00000498314.5:26361-ENST00000469581.1:136754|819
MIIAHCTLKLLGSK
>ENST00000651151.1|SNV-112688-T-C|2
RLTEEKK
>ENST00000278319.10|SNV-29730-A-G|2
SHTTMNSYECYQCGEAFCR
>FUSION-ENST00000498314.5:26361-ENST00000469581.1:136754|206
VPVILDTREAEAGELLEPGR
>FUSION-ENST00000498314.5:26361-ENST00000469581.1:136754|145
VAGITGTRNHTWLIFFFFLR
>FUSION-ENST00000478224.5:8993-ENST00000469581.1:136754|142
PVLFYLFVYFLCV
>FUSION-ENST00000498314.5:26361-ENST00000469581.1:136754|800
MGGRGGWITRSGDQDHPG
>FUSION-ENST00000498314.5:26361-ENST00000469581.1:136754|788
ALMSEGNFLYMFWDQSMSK
>FUSION-ENST00000478224.5:8993-ENST00000469581.1:136754|132
PSCLANFCIVSRDGVSR
>FUSION-ENST00000498314.5:26361-ENST00000469581.1:136754|735
LGVWAGEVNVVQGPTPLLQEGK
>FUSION-ENST00000478224.5:8993-ENST00000469581.1:136754|65
QWFSFSTYYSRK
>FUSION-ENST00000478224.5:8993-ENST00000469581.1:136754|98
EFPSCVCVCVCVCVYVCV
>FUSION-ENST00000498314.5:26361-ENST00000469581.1:136754|240
DQPGQHGETLSLLK
>ENST00000265843.9|SNV-79347-G-C|5
SLHFPATTQSKSGFIPPRHQQTPK
>FUSION-ENST00000498314.5:26361-ENST00000469581.1:136754|421
TMLLIINR
>ENST00000370452.7|SNV-315-A-G|3
AQKLNEQHQLILSELLREEDNK
>ENST00000483271.1|INDEL-25434-C-CA|2
DKKNSWK
>FUSION-ENST00000498314.5:26361-ENST00000469581.1:136754|195
NIFVQAGR
>FUSION-ENST00000478224.5:8993-ENST00000469581.1:136754|230
MSHDSMSKVR
>FUSION-ENST00000478224.5:8993-ENST00000469581.1:136754|300
YLVGEKPVSNFFFFFFF
>FUSION-ENST00000478224.5:8993-ENST00000469581.1:136754|13
TMTQIVRKR
>FUSION-ENST00000498314.5:26361-ENST00000469581.1:136754|246
LGTVAHACNPSTLGGRGR
>ENST00000674468.1|SNV-166380-C-A|5
SSSSLPWSLRQPLSTAESCG
>FUSION-ENST00000498314.5:26361-ENST00000469581.1:136754|462
MPVIPAF
>FUSION-ENST00000498314.5:26361-ENST00000469581.1:136754|159
SLLCFMNY
>FUSION-ENST00000498314.5:26361-ENST00000469581.1:136754|192
MDCEDFMDIY
>FUSION-ENST00000498314.5:26361-ENST00000469581.1:136754|733
MPGGVCVCVCVFGR
>FUSION-ENST00000463438.5:9962-ENST00000463625.6:181649|42
SLLPKTPVKNGEDGINWSISDK
>ENST00000261483.4|SNV-92221-A-C|5
MDRIMASHLR
>FUSION-ENST00000478224.5:8993-ENST00000469581.1:136754|321
WLVVTVLEK
>ENST00000474820.5|SNV-216503-G-A|2
QTTAVPVK
>ENST00000470035.1|SNV-27564-C-G|4
MDSWILIHHNGGIPANK
>FUSION-ENST00000498314.5:26361-ENST00000469581.1:136754|661
NVQSDIENGLNTNGAKMSLSCQLR
>ENST00000508628.6|SNV-83813-C-T|4
RTSVPSRSSSALCTR
>ENST00000361924.6|INDEL-84117-G-GA|4
KQEIFLDSSPACGKR
>FUSION-ENST00000478224.5:8993-ENST00000469581.1:136754|210
SHHTWSWNFSFFFSFLK
>FUSION-ENST00000498314.5:26361-ENST00000469581.1:136754|525
QIKCLEHECSNRFCLVMVEAGQK
>ENST00000367576.6|SNV-19924-A-G|1
RQAIKEER
>FUSION-ENST00000498314.5:26361-ENST00000469581.1:136754|745
LIQRLFCLYR
>FUSION-ENST00000498314.5:26361-ENST00000469581.1:136754|943
MCSSRIAQLCTFQEVSFQNFMRLIQ
>FUSION-ENST00000498314.5:26361-ENST00000469581.1:136754|280
TGSVYVHR
>FUSION-ENST00000498314.5:26361-ENST00000469581.1:136754|368
MSFLMMR
>FUSION-ENST00000478224.5:8993-ENST00000469581.1:136754|7
WSSRGLMPLIPR
>ENST00000651151.1|SNV-112688-T-C|3
RRLTEEK
>FUSION-ENST00000478224.5:8993-ENST00000469581.1:136754|262
ISTFSFFHLFIFIFESR
>FUSION-ENST00000498314.5:26361-ENST00000469581.1:136754|611
CPCLASLEKLLSSLCT
>FUSION-ENST00000498314.5:26361-ENST00000469581.1:136754|303
LEEISVLQMGELIK
>FUSION-ENST00000498314.5:26361-ENST00000469581.1:136754|405
GKQSCSYNCEQNVVYIWKSYSL
>FUSION-ENST00000498314.5:26361-ENST00000469581.1:136754|388
KPADLQIKMV
>ENST00000583169.5|SNV-119082-G-T|1
FCLIGSLIKHESEYNTTRV
>ENST00000648725.1|INDEL-203796-A-AC|2
ETSEGKTQPQSHQD
>FUSION-ENST00000498314.5:26361-ENST00000469581.1:136754|493
MPVVPATWEAEAR
>ENST00000374165.5|INDEL-15312-G-GGCA|4
QQQRQQQQQQQQQKK
>FUSION-ENST00000498314.5:26361-ENST00000469581.1:136754|844
LTPFTFWGWAK
>ENST00000342018.12|SNV-20220-G-C|1
RPHNAIFVNFEDEEVPNHLWIR
>FUSION-ENST00000478224.5:8993-ENST00000469581.1:136754|82
LPTSSRLYICFCI
>ENST00000485138.5|SNV-13802-C-T|4
MHRPSTPGALRIWTK
>FUSION-ENST00000498314.5:26361-ENST00000469581.1:136754|220
MEGPAEAMAEEHGL
>FUSION-ENST00000478224.5:8993-ENST00000469581.1:136754|122
MLARMVSISRPR
>ENST00000418766.5|INDEL-78730-C-CA|2
NGGGLKR
>FUSION-ENST00000498314.5:26361-ENST00000469581.1:136754|891
LLDPCLQR
>ENST00000564815.5|SNV-3266-G-A|1
EHAASLCHCYEEKQSPLQKHLR
>FUSION-ENST00000498314.5:26361-ENST00000469581.1:136754|202
EAEAGELLEPGRQRFQ
>ENST00000534032.5|MNV-3404-GGAGCTCAAGGTGCTAG-G|18
MDDMDMDLDKEFLQDLKWLTR
>ENST00000395089.5|SNV-14748-A-G|1
LDLHGSQIKSLPNTKFWNGLK
>FUSION-ENST00000478224.5:8993-ENST00000469581.1:136754|151
MFLYLRLGDR
>ENST00000369209.7|SNV-166380-C-A|1
LNQMIELSSK
>FUSION-ENST00000498314.5:26361-ENST00000469581.1:136754|715
GQESFSPSALILASC
>ENST00000564815.5|SNV-3266-G-A|3
EHAASLCHCYEEK
>FUSION-ENST00000478224.5:8993-ENST00000469581.1:136754|308
WSSLSFFFGGAWSFPHLNIWLVR
>FUSION-ENST00000498314.5:26361-ENST00000469581.1:136754|900
KGYVHNVRLEK
>ENST00000554241.5|SNV-13591-G-C|10
MVAFMSSLLTTEDLGTLQVSPQRR
>FUSION-ENST00000478224.5:26361-ENST00000469581.1:136754|4
MLTAISCILPMALDLLLYHL
>FUSION-ENST00000478224.5:8993-ENST00000469581.1:136754|55
MGVCHNLL
>FUSION-ENST00000498314.5:26361-ENST00000469581.1:136754|163
MRSQCCSFPSKSLLCFMNY
>FUSION-ENST00000498314.5:26361-ENST00000469581.1:136754|255
MQPSSSSCSRTFPLPQK
>ENST00000674468.1|SNV-166380-C-A|4
QPLSTAESCG
>FUSION-ENST00000498314.5:26361-ENST00000469581.1:136754|829
MRGNNLSA
>ENST00000646242.1|INDEL-11151-G-GCA|3
MRHTAERSGTK
>ENST00000620017.4|SNV-3221-G-C|1
SPALHPQQSTAAGLRLSTGPAAAQP
>FUSION-ENST00000498314.5:26361-ENST00000469581.1:136754|918
MISIKFALSTSLGIFFFFPRWLAK
>FUSION-ENST00000498314.5:26361-ENST00000469581.1:136754|184
YEHSPLNGPK
>FUSION-ENST00000478224.5:8993-ENST00000469581.1:136754|18
KRTMTQIVR
>FUSION-ENST00000498314.5:26361-ENST00000469581.1:136754|848
EENNPQKFR
>FUSION-ENST00000498314.5:26361-ENST00000469581.1:136754|528
MQIKCLEHECSNR
>ENST00000360461.9|SNV-9257-G-C|3
EHGQLVR
>ENST00000463724.1|SNV-14748-A-G|1
LDLHGSQVSNSHFRYLHINEISVL
>FUSION-ENST00000498314.5:26361-ENST00000469581.1:136754|122
KSHSVTQAR
>FUSION-ENST00000478224.5:8993-ENST00000469581.1:136754|188
EIILCRILG
>FUSION-ENST00000498314.5:26361-ENST00000469581.1:136754|89
MSHCASPTSSFSNNLK
>FUSION-ENST00000498314.5:26361-ENST00000469581.1:136754|764
MKEVLLVTISIFITK
>FUSION-ENST00000498314.5:26361-ENST00000469581.1:136754|373
WSISGKVILFD
>ENST00000535264.5|SNV-13727-G-C|4
RMAVERELDK
>ENST00000326665.10|MNV-67133-GTAAAGGAAAACCAGGACAAG-G|5
EVVTAVEEMTRSLGRRPGK
>ENST00000330553.6|SNV-70-C-T|1
SSVSWQTYSTK
>ENST00000413465.6|SNV-13335-G-C|1
SPILTIITLEDSRPRQVDHLR
>FUSION-ENST00000498314.5:26361-ENST00000469581.1:136754|907
AAGPLPPEGISLVENNNR
>FUSION-ENST00000498314.5:26361-ENST00000469581.1:136754|579
MCNQGVIRYLCVFVFF
>FUSION-ENST00000498314.5:26361-ENST00000469581.1:136754|594
MNVQIDFAWSW
>FUSION-ENST00000498314.5:26361-ENST00000469581.1:136754|64
MGFHSLPVYIVLYKQK
>ENST00000418766.5|INDEL-78730-C-CA|1
NGGGLKRK
>FUSION-ENST00000498314.5:26361-ENST00000469581.1:136754|830
SVYSFCCVQAVACGLFIV
>FUSION-ENST00000478224.5:8993-ENST00000469581.1:136754|169
ILQPQPPK
>FUSION-ENST00000498314.5:26361-ENST00000469581.1:136754|354
TDGIFSHK
>FUSION-ENST00000498314.5:26361-ENST00000469581.1:136754|603
MFLCQAHNRKNNCK
>FUSION-ENST00000478224.5:8993-ENST00000469581.1:136754|133
MPSCLANFCIVSRDGVSR
>ENST00000485138.5|SNV-13802-C-T|1
HRPSTPGALRIWTKTQWK
>ENST00000643110.1|INDEL-19886-G-GC|2
PPVEKKNHQQCN
>FUSION-ENST00000498314.5:26361-ENST00000469581.1:136754|765
CPENQIKGSR
>FUSION-ENST00000478224.5:8993-ENST00000469581.1:136754|251
WSSLSFFFGGAWSFPHLNIWLVK
>ENST00000337248.9|SNV-37205-T-C|3
RDFSNPCSSMFQLPSFMKALK
>FUSION-ENST00000478224.5:8993-ENST00000469581.1:136754|56
NNKFIGI
>FUSION-ENST00000498314.5:26361-ENST00000469581.1:136754|71
RNPSKNFCPQWAFILFLFI
>FUSION-ENST00000498314.5:26361-ENST00000469581.1:136754|227
WLTPVIPALR
>ENST00000461638.6|SNV-7276-G-A|2
VPLSPLSLLAGPTDARR
>ENST00000378567.8|SNV-100481-C-G|1
ISQGLGLQDFDLIRVIGRGS
>FUSION-ENST00000478224.5:8993-ENST00000469581.1:136754|127
LASISWPQVIWPPWSPK
>FUSION-ENST00000498314.5:26361-ENST00000469581.1:136754|475
LIALLSVYLFWGFLLLRHLR
>FUSION-ENST00000498314.5:26361-ENST00000469581.1:136754|116
MHVPPHPANFVFLVEMR
>FUSION-ENST00000498314.5:26361-ENST00000469581.1:136754|674
GCVCVCVCFW
>ENST00000485138.5|SNV-13802-C-T|3
HRPSTPGALRIWTK
>ENST00000418766.5|INDEL-78730-C-CA|6
EAKKVSTR
>ENST00000621829.4|SNV-49203-G-T|5
TGQIKEVERIFR
>FUSION-ENST00000498314.5:26361-ENST00000469581.1:136754|265
LQVTCLPRPPK
>FUSION-ENST00000498314.5:26361-ENST00000469581.1:136754|592
MGVLFVLVP
>FUSION-ENST00000498314.5:26361-ENST00000469581.1:136754|884
MRMFLSIHKNSQIVKPLCWLFLPC
>ENST00000260505.13|SNV-78013-G-C|1
LAQVPKQISREEHENR
>ENST00000326665.10|MNV-67133-GTAAAGGAAAACCAGGACAAG-G|7
EVVTAVEEMTR
>FUSION-ENST00000478224.5:8993-ENST00000469581.1:136754|298
ARCNLLDSNNPPHFGRPR
>FUSION-ENST00000498314.5:26361-ENST00000469581.1:136754|379
SGDQDHPGQHNETPSLLK
>FUSION-ENST00000478224.5:8993-ENST00000469581.1:136754|239
LPRPANFCIFSRDR
>FUSION-ENST00000498314.5:26361-ENST00000469581.1:136754|267
LVLNSRLQVTCLPRPPK
>ENST00000361028.5|SNV-8944-A-G|1
CGKCGKAFTQR
>FUSION-ENST00000498314.5:26361-ENST00000469581.1:136754|412
LLIINREKYR
>ENST00000288986.6|INDEL-83877-C-CA|3
INGMVGLVPKKLCYR
>FUSION-ENST00000498314.5:26361-ENST00000469581.1:136754|586
LIIFQKR
>FUSION-ENST00000498314.5:26361-ENST00000469581.1:136754|909
MDPLGLGFLHYGYNK
>ENST00000482071.1|INDEL-83877-C-CA|3
KTMLPLCRIIH
>FUSION-ENST00000498314.5:26361-ENST00000469581.1:136754|679
MFLLHFFLLYELLY
>ENST00000495510.1|SNV-43487-A-G|1
GLEILQVKKLT
>ENST00000304636.9|SNV-33149-G-T|1
GYKGETGERGAAGIK
>ENST00000401743.6|MNV-1600-AC-A|1
GCQPSSECSISAATD
>ENST00000263915.8|SNV-128400-G-A|1
GILPCKLKHYCAR
>FUSION-ENST00000498314.5:26361-ENST00000469581.1:136754|622
MCKFIFK
>FUSION-ENST00000498314.5:26361-ENST00000469581.1:136754|90
FLAKRGS
>FUSION-ENST00000498314.5:26361-ENST00000469581.1:136754|828
RGNNLSA
>FUSION-ENST00000498314.5:26361-ENST00000469581.1:136754|399
PSSLVSWILYLNCWYHHPPTRK
>FUSION-ENST00000498314.5:26361-ENST00000469581.1:136754|880
MFLSIHK
>FUSION-ENST00000498314.5:26361-ENST00000469581.1:136754|639
NCCINCSKAMKIFPR
>FUSION-ENST00000498314.5:26361-ENST00000469581.1:136754|208
ISQAWWRVPVILDTR
>FUSION-ENST00000478224.5:8993-ENST00000469581.1:136754|31
MISKILNFGS
>FUSION-ENST00000498314.5:26361-ENST00000469581.1:136754|946
MYHTRNV
>FUSION-ENST00000498314.5:26361-ENST00000469581.1:136754|25
MGEMKSYHLN
>ENST00000486752.5|SNV-80188-C-G|2
SYSSVGEDFLNSCHK
>FUSION-ENST00000498314.5:26361-ENST00000469581.1:136754|738
MTVELALVCDGSRVFFS
>ENST00000374317.1|SNV-6155-G-T|1
RPSCCGCSVAAPE
>ENST00000639128.1|SNV-78051-G-A|9
MGCRTASIPLFR
>FUSION-ENST00000383794.7:9962-ENST00000463625.6:181649|1
WYKLVHQ
>FUSION-ENST00000478224.5:8993-ENST00000469581.1:136754|261
FHHVAQACFELLS
>ENST00000370452.7|SNV-315-A-G|2
LNEQHQLILSELLR
>ENST00000396137.5|SNV-525-C-G|2
WFALEETLESDWVAVRPHVFDER
>ENST00000265136.12|SNV-123328-C-G|2
LSFKPNTLIGTLNVHTVFLK
>ENST00000359530.7|SNV-10552-A-G|4
RSPEEKQEVLQTEGSQCAK
>FUSION-ENST00000498314.5:26361-ENST00000469581.1:136754|705
MPIITNVFTTFLLAL
>FUSION-ENST00000498314.5:26361-ENST00000469581.1:136754|215
MVKPHLYISTKNTK
>ENST00000260505.13|SNV-78013-G-C|5
EELKERLAQVPK
>FUSION-ENST00000498314.5:26361-ENST00000469581.1:136754|447
HSGSCLYSQYFGRPR
>FUSION-ENST00000478224.5:8993-ENST00000469581.1:136754|217
ATLHSNLGDRGRPCLK
>FUSION-ENST00000478224.5:8993-ENST00000469581.1:136754|202
MWLYHTEEFVK
>FUSION-ENST00000478224.5:8993-ENST00000469581.1:136754|291
RADHEVRR
>FUSION-ENST00000498314.5:26361-ENST00000469581.1:136754|654
SLSCQLRKVIVIAVYLIPYK
>FUSION-ENST00000498314.5:26361-ENST00000469581.1:136754|465
TLILPCSNLIIFFFFFALAALGKI
>FUSION-ENST00000498314.5:26361-ENST00000469581.1:136754|53
GFIILFTLVDV
>FUSION-ENST00000498314.5:26361-ENST00000469581.1:136754|879
MFLSIHKNSQIVKPLCWLFLPC
>FUSION-ENST00000478224.5:8993-ENST00000469581.1:136754|319
WLVVTVLEKTDTK
>ENST00000674468.1|SNV-166380-C-A|6
TRSSSSLPWSLRQPLSTAESCG
>ENST00000469790.1|SNV-48877-G-A|3
FDSLLMDSYVNSTTGESVITR
>FUSION-ENST00000498314.5:26361-ENST00000469581.1:136754|825
MWIIYSIA
>FUSION-ENST00000478224.5:8993-ENST00000469581.1:136754|304
MEFSLFFFWRSLEFSPPK
>FUSION-ENST00000478224.5:8993-ENST00000469581.1:136754|109
LLHFKVLLVLDFFFFFEMESHSVAR
>ENST00000452534.5|SNV-123328-C-G|3
MPLKFGLQKPNNV
>FUSION-ENST00000498314.5:26361-ENST00000469581.1:136754|371
GSMSFLMMR
>FUSION-ENST00000498314.5:26361-ENST00000469581.1:136754|250
TFPLPQKETPR
>ENST00000412359.7|SNV-56610-C-A|1
TVQILEGKK
>FUSION-ENST00000498314.5:26361-ENST00000469581.1:136754|44
WHSPGSLLR
>ENST00000231498.8|SNV-20874-G-T|2
DGCLYEVAYQAEAGWFSQRCSK
>FUSION-ENST00000498314.5:26361-ENST00000469581.1:136754|626
FHSVLVQKSEVCLLMCKFIFK
>FUSION-ENST00000478224.5:8993-ENST00000469581.1:136754|191
DFFCWHFKRR
>ENST00000297591.10|SNV-43017-T-A|2
LLQEIVRSFSGTTCQPIQHM
>FUSION-ENST00000478224.5:8993-ENST00000469581.1:136754|52
SHHTRPVELFKPEK
>FUSION-ENST00000498314.5:26361-ENST00000469581.1:136754|263
LQVTCLPRPPKVLGLRGR
>FUSION-ENST00000498314.5:26361-ENST00000469581.1:136754|858
MPSLVCVQRIQLVYFFRLCTAVF
>FUSION-ENST00000478224.5:8993-ENST00000469581.1:136754|333
MCGPGAVPPPRQK
>FUSION-ENST00000498314.5:26361-ENST00000469581.1:136754|708
DPPHCFRRGK
>FUSION-ENST00000478224.5:8993-ENST00000469581.1:136754|14
TMTQIVRK
>FUSION-ENST00000498314.5:26361-ENST00000469581.1:136754|702
CGIVKYIAHFFFFFFF
>FUSION-ENST00000478224.5:8993-ENST00000469581.1:136754|117
MGFHVLAR
>FUSION-ENST00000498314.5:26361-ENST00000469581.1:136754|913
ANTLNLDTQVFISNWLEAES
>ENST00000331569.6|SNV-1494-A-C|2
LNSVAAAANGLGAEKAPGR
>FUSION-ENST00000498314.5:26361-ENST00000469581.1:136754|125
MLARLVLNS
>FUSION-ENST00000369800.6:175-ENST00000428042.1:44625|3
MGNTVHRTLPAYHCVGI
>ENST00000288986.6|INDEL-83877-C-CA|1
LCYRYAE
>FUSION-ENST00000498314.5:26361-ENST00000469581.1:136754|945
MCSSRIAQLCTFQEVSFQNFMR
>FUSION-ENST00000498314.5:26361-ENST00000469581.1:136754|559
MHSAFFMYISNISPFLLCPHK
>ENST00000299906.5|SNV-20032-C-T|1
TNDEQVEYIEYLSWKVSTEMGLR
>FUSION-ENST00000498314.5:26361-ENST00000469581.1:136754|777
FWDQSMSKVIIER
>FUSION-ENST00000498314.5:26361-ENST00000469581.1:136754|807
QKFILARR
>FUSION-ENST00000478224.5:8993-ENST00000469581.1:136754|241
MLPRPANFCIFSRDRISSC
>FUSION-ENST00000498314.5:26361-ENST00000469581.1:136754|691
IVASSIFAVGGKE
>FUSION-ENST00000498314.5:26361-ENST00000469581.1:136754|647
TCSSSSRK
>FUSION-ENST00000498314.5:26361-ENST00000469581.1:136754|939
MEIVKNEQS
>FUSION-ENST00000498314.5:26361-ENST00000469581.1:136754|870
ISPTRLSVLGEQ
>FUSION-ENST00000498314.5:26361-ENST00000469581.1:136754|72
GPNASTGIVPGSWVWQRRNPSK
>FUSION-ENST00000478224.5:8993-ENST00000469581.1:136754|231
SHDSMSK
>FUSION-ENST00000478224.5:8993-ENST00000469581.1:136754|63
CSYLCTVCINTNGA
>FUSION-ENST00000478224.5:8993-ENST00000469581.1:136754|335
MCGPGAVPPPR
>FUSION-ENST00000498314.5:26361-ENST00000469581.1:136754|573
MFKSILLGHGR
>FUSION-ENST00000498314.5:26361-ENST00000469581.1:136754|363
RNGVSPGWPGCPF
>ENST00000220509.10|SNV-5681-C-T|5
EADFCFRQRCYLESAR
>FUSION-ENST00000498314.5:26361-ENST00000469581.1:136754|146
VAGITGTR
>FUSION-ENST00000498314.5:26361-ENST00000469581.1:136754|912
MRTYGSSGFGISALWL
>FUSION-ENST00000478224.5:8993-ENST00000469581.1:136754|162
SWKLQWAMIMFLYLR
>FUSION-ENST00000498314.5:26361-ENST00000469581.1:136754|694
MIVASSIFAVGGK
>FUSION-ENST00000498314.5:26361-ENST00000469581.1:136754|131
LVTTRRTLDK
>ENST00000494569.5|SNV-15751-C-T|4
ARCGAATSAIRTPAR
>ENST00000558151.1|SNV-56610-C-A|SNV-56615-G-A|1
EKKSWLTVLLPTR
>ENST00000562988.5|SNV-10274-G-A|3
NPLGSQGPWGPSPAPRHRK
>FUSION-ENST00000478224.5:8993-ENST00000469581.1:136754|211
MSHHTWSWNFSFFFSFLK
>FUSION-ENST00000478224.5:8993-ENST00000469581.1:136754|136
CMPSCLANFCIVSRDGVSR
>FUSION-ENST00000498314.5:26361-ENST00000469581.1:136754|833
LLWLSCCTCL
>ENST00000046087.7|SNV-31645-G-C|3
VPSSVGHLVRLPTAFRLTK
>ENST00000264689.11|INDEL-10764-A-AA|8
GTSIVVPEPLHFLLPGKKK
>ENST00000272879.9|MNV-26451-TGCCAAGG-T|4
RYSLPYPSK
>FUSION-ENST00000498314.5:26361-ENST00000469581.1:136754|198
SHWWQSKNIFVQAGR
>FUSION-ENST00000478224.5:26361-ENST00000469581.1:136754|3
LTAISCILPMALDLLLYHL
>FUSION-ENST00000498314.5:26361-ENST00000469581.1:136754|427
NDFTVMTMLLIINR
>ENST00000483271.1|INDEL-25434-C-CA|1
TKKIPGK
>FUSION-ENST00000478224.5:8993-ENST00000469581.1:136754|94
CCRDMVSLGCSGGS
>FUSION-ENST00000478224.5:8993-ENST00000469581.1:136754|216
MATLHSNLGDRGRPCLKQTK
>FUSION-ENST00000498314.5:26361-ENST00000469581.1:136754|396
QSLSLLPLYHCASSWCVLTVFAN
>FUSION-ENST00000498314.5:26361-ENST00000469581.1:136754|893
MAITKLLDPCLQRAFPW
>FUSION-ENST00000498314.5:26361-ENST00000469581.1:136754|281
MTGSVYVHRA
>FUSION-ENST00000478224.5:8993-ENST00000469581.1:136754|67
SVKQWFSFSTYYSRK
>ENST00000220509.10|SNV-5681-C-T|4
QRCYLESAR
>ENST00000392505.6|SNV-194531-A-T|4
SMEILPVGTLNVMLPKFGDYYVWNK
>FUSION-ENST00000498314.5:26361-ENST00000469581.1:136754|348
SVVVLFAMAKNWK
>FUSION-ENST00000498314.5:26361-ENST00000469581.1:136754|798
GGWITRSGDQDHPG
>ENST00000380175.9|INDEL-19886-G-GC|3
MPPVEKK
>FUSION-ENST00000498314.5:26361-ENST00000469581.1:136754|468
MPVFPVLWEAKAGGSPEVRSSRPAS
>FUSION-ENST00000498314.5:26361-ENST00000469581.1:136754|16
LVFTYSFVSVL
>ENST00000361924.6|INDEL-84117-G-GA|2
QEIFLDSSPACGKR
>FUSION-ENST00000498314.5:26361-ENST00000469581.1:136754|79
LLESGFFIKMCWPLK
>FUSION-ENST00000498314.5:26361-ENST00000469581.1:136754|616
MVQRCPCLASLEK
>FUSION-ENST00000478224.5:8993-ENST00000469581.1:136754|297
MARCNLLDSNNPPHFGRPRR
>FUSION-ENST00000498314.5:26361-ENST00000469581.1:136754|927
VDYPISKHFI
>ENST00000489085.1|MNV-20889-TCTT-T|3
AVELVKSWNNSLMKVIFFLC
>FUSION-ENST00000498314.5:26361-ENST00000469581.1:136754|643
NCCINCSK
>FUSION-ENST00000478224.5:8993-ENST00000469581.1:136754|113
DPPASASQSAGITGMSHR
>ENST00000558151.1|SNV-56610-C-A|1
EKRSWLTVLLPTR
>ENST00000452534.5|SNV-123328-C-G|2
PLKFGLQKPNNV
>ENST00000361028.5|SNV-8944-A-G|3
IHTGERPYKCGK
>FUSION-ENST00000478224.5:8993-ENST00000469581.1:136754|64
KCSYLCTVCINTNGA
>FUSION-ENST00000498314.5:26361-ENST00000469581.1:136754|941
IAQLCTFQEVSFQNFMR
>FUSION-ENST00000498314.5:26361-ENST00000469581.1:136754|431
NMNDFTVMTMLLIINR
>FUSION-ENST00000498314.5:26361-ENST00000469581.1:136754|418
MTMLLIINREKYR
>ENST00000473720.5|SNV-15260-C-T|2
MQTPPLTRSGGQKLCSR
>ENST00000554241.5|SNV-13591-G-C|1
SSLLTTEDLGTLQVSPQRRD
>FUSION-ENST00000498314.5:26361-ENST00000469581.1:136754|458
RSILLLLKCICPLTLFLK
>FUSION-ENST00000498314.5:26361-ENST00000469581.1:136754|631
MFHSVLVQK
>FUSION-ENST00000498314.5:26361-ENST00000469581.1:136754|355
MTDGIFSHK
>FUSION-ENST00000498314.5:26361-ENST00000469581.1:136754|400
MPSSLVSWILYLNCWYHHPPTRK
>FUSION-ENST00000383794.7:9962-ENST00000463625.6:181649|2
RWYKLVHQ
>ENST00000535264.5|SNV-13727-G-C|3
MAVERELDK
>FUSION-ENST00000498314.5:26361-ENST00000469581.1:136754|688
MNSNELSGLLTLKCR
>ENST00000403295.7|SNV-37178-A-G|1
LVYADTCFSTVKLKAEDASGR
>ENST00000535264.5|SNV-13727-G-C|1
ELDKVDAVR
>FUSION-ENST00000478224.5:8993-ENST00000469581.1:136754|172
LPRLVWNSWF
>FUSION-ENST00000498314.5:26361-ENST00000469581.1:136754|144
VAGITGTRNHTWLIFFFFLRR
>FUSION-ENST00000498314.5:26361-ENST00000469581.1:136754|853
WSKEENNPQK
>FUSION-ENST00000498314.5:26361-ENST00000469581.1:136754|479
PMLIALLSVYLFWGFLLLRHLR
>FUSION-ENST00000478224.5:8993-ENST00000469581.1:136754|189
MEIILCRILG
>ENST00000261483.4|SNV-92221-A-C|4
MDRIMASHLRAAEILYYFALR
>FUSION-ENST00000498314.5:26361-ENST00000469581.1:136754|670
LPRLVSNSRVQTIHPLQPPK
>FUSION-ENST00000498314.5:26361-ENST00000469581.1:136754|892
AITKLLDPCLQRAFPW
>FUSION-ENST00000498314.5:26361-ENST00000469581.1:136754|414
LLIINREK
>ENST00000474820.5|SNV-216503-G-A|4
QGAYLPQYAHMQTTAVPVK
>ENST00000474820.5|SNV-216503-G-A|6
PATSAMQGAYLPQYAHMQTTAVPVK
>FUSION-ENST00000478224.5:8993-ENST00000469581.1:136754|274
ATALQQDSQKKK
>FUSION-ENST00000498314.5:26361-ENST00000469581.1:136754|61
GFHSLPVYIVLYKQKGYK
>FUSION-ENST00000478224.5:8993-ENST00000469581.1:136754|124
RLPLCPANFLYF
>FUSION-ENST00000498314.5:26361-ENST00000469581.1:136754|306
TVDSDLTDECWK
>FUSION-ENST00000498314.5:26361-ENST00000469581.1:136754|284
MDHPKMTGSVYVHRA
>ENST00000370909.6|SNV-14748-A-G|2
LDLHGSQGTTYEEEINNIK
>FUSION-ENST00000498314.5:26361-ENST00000469581.1:136754|326
KVKAHACCK
>ENST00000482071.1|INDEL-83877-C-CA|9
VGLVPKK
>FUSION-ENST00000478224.5:8993-ENST00000469581.1:136754|167
ILQPQPPKVWGL
>FUSION-ENST00000498314.5:26361-ENST00000469581.1:136754|618
MSRVTLRMA
>FUSION-ENST00000498314.5:26361-ENST00000469581.1:136754|859
PSLVCVQRIQLVYFFR
>FUSION-ENST00000498314.5:26361-ENST00000469581.1:136754|582
EVMCNQGVIRYLCVFVFF
>ENST00000565402.1|SNV-31847-A-C|1
FVPRPLYWFSSSTRSS
>FUSION-ENST00000498314.5:26361-ENST00000469581.1:136754|268
LARLVLNSRLQVTCLPRPPK
>FUSION-ENST00000498314.5:26361-ENST00000469581.1:136754|625
SEVCLLMCK
>FUSION-ENST00000478224.5:8993-ENST00000469581.1:136754|96
SSDSPASAT
>FUSION-ENST00000498314.5:26361-ENST00000469581.1:136754|568
SILLGHGRSGAK
>FUSION-ENST00000498314.5:26361-ENST00000469581.1:136754|551
YFKWLCSMPSCF
>ENST00000440928.5|SNV-530098-T-C|1
KPSRMRNPHK
>FUSION-ENST00000498314.5:26361-ENST00000469581.1:136754|173
MQFWSYK
>ENST00000536534.7|SNV-410778-A-C|1
QYVYIAVMDSLPISSTSTKR
>ENST00000452335.2|SNV-16660-G-A|3
GYDSGPR
>FUSION-ENST00000498314.5:26361-ENST00000469581.1:136754|574
LLQYLRK
>FUSION-ENST00000498314.5:26361-ENST00000469581.1:136754|948
MSKVLRFPN
>FUSION-ENST00000498314.5:26361-ENST00000469581.1:136754|111
LLTSGDLPAPSSQSAGITGVSHR
>ENST00000489884.5|SNV-2185-G-C|2
SHLPLCSPFSERQGQRNSLPT
>FUSION-ENST00000498314.5:26361-ENST00000469581.1:136754|822
SSCPVSQLECSSMIIAHCTLK
>ENST00000330553.6|SNV-70-C-T|2
RSSVSWQTYSTK
>FUSION-ENST00000498314.5:26361-ENST00000469581.1:136754|787
ALMSEGNFLYMFWDQSMSKVIIER
>ENST00000558151.1|SNV-56615-G-A|2
DKKSWLTVLLPTR
>ENST00000648198.1|SNV-11968-C-T|2
ETLLARLVDSIKDF
>FUSION-ENST00000498314.5:26361-ENST00000469581.1:136754|570
FKSILLGHGRSGAK
>ENST00000453190.7|INDEL-126739-T-TT|6
DEDSPKSNGGGWSFTNFFSEQTK
>ENST00000435817.7|SNV-2433-C-T|2
SDHGIFHSWTSLQK
>FUSION-ENST00000498314.5:26361-ENST00000469581.1:136754|417
TMLLIINREKYR
>FUSION-ENST00000498314.5:26361-ENST00000469581.1:136754|696
VIFWAGMRVK
>FUSION-ENST00000498314.5:26361-ENST00000469581.1:136754|916
FALSTSLGIFFFFPR
>FUSION-ENST00000498314.5:26361-ENST00000469581.1:136754|657
MSLSCQLRKVIVIAVYLIPYK
>FUSION-ENST00000498314.5:26361-ENST00000469581.1:136754|632
TLYSAILFCEFF
>FUSION-ENST00000498314.5:26361-ENST00000469581.1:136754|91
MFLAKRGS
>FUSION-ENST00000498314.5:26361-ENST00000469581.1:136754|561
MYFMHSAFFMYISNISPFLLCPHK
>FUSION-ENST00000498314.5:26361-ENST00000469581.1:136754|877
SPQSLAHAFSE
>FUSION-ENST00000498314.5:26361-ENST00000469581.1:136754|407
QDEQGVCLEILKGK
>FUSION-ENST00000478224.5:8993-ENST00000469581.1:136754|61
CFSLKDFGK
>FUSION-ENST00000478155.5:83972-ENST00000266679.8:19021|1
LDRLHHVHP
>ENST00000461979.1|SNV-2185-G-C|2
GKARGTHSPR
>ENST00000495510.1|SNV-43487-A-G|3
GLEILQVK
>ENST00000474820.5|SNV-216503-G-A|3
MQTTAVPVK
>FUSION-ENST00000498314.5:26361-ENST00000469581.1:136754|51
VLPSWLFGIPCLCLLTVAVAET
>ENST00000398556.7|SNV-28295-G-A|2
MRTRLVHK
>FUSION-ENST00000478224.5:8993-ENST00000469581.1:136754|258
SVSQAGVQWRDLGSLQPPPPGFKR
>FUSION-ENST00000478224.5:8993-ENST00000469581.1:136754|166
MPVVPVTQEAEAGGSVELR
>ENST00000621776.4|SNV-106649-A-G|3
DNNPYRKAR
>FUSION-ENST00000498314.5:26361-ENST00000469581.1:136754|350
SVVVLFAMAK
>ENST00000621829.4|SNV-49203-G-T|1
IFRESNCYDPERVK
>FUSION-ENST00000216190.13:3521-ENST00000459960.1:90953|2
DLGEELEALKTELEDTLDSTAAQQ
>FUSION-ENST00000498314.5:26361-ENST00000469581.1:136754|47
MSAPICISFGWVCWT
>FUSION-ENST00000498314.5:26361-ENST00000469581.1:136754|50
MVLPSYW
>FUSION-ENST00000498314.5:26361-ENST00000469581.1:136754|320
KPKGEKHK
>FUSION-ENST00000498314.5:26361-ENST00000469581.1:136754|42
WHSPGSLLRVLGGAVTSSLY
>FUSION-ENST00000498314.5:26361-ENST00000469581.1:136754|223
EAQAGRSLEVSVARSQGP
>ENST00000357599.8|SNV-114699-G-T|2
SCSNPSPRHGGR
>ENST00000463743.5|SNV-132487-A-C|3
NLKTTPNFPSSVLFMKVFLPK
>ENST00000264689.11|INDEL-10764-A-AA|2
SCNNFISFRNTRWPAAGL
>FUSION-ENST00000478224.5:8993-ENST00000469581.1:136754|15
TMTQIVR
>FUSION-ENST00000498314.5:26361-ENST00000469581.1:136754|744
MGMGVGGLSSGLE
>FUSION-ENST00000478224.5:8993-ENST00000469581.1:136754|214
GRPCLKQTK
>FUSION-ENST00000498314.5:26361-ENST00000469581.1:136754|832
MGSCYVA
>ENST00000554241.5|SNV-13591-G-C|2
MSSLLTTEDLGTLQVSPQRRD
>ENST00000395089.5|SNV-14748-A-G|3
LDLHGSQIK
>FUSION-ENST00000498314.5:26361-ENST00000469581.1:136754|563
VEGWECYLSWFLKTHSQGCVS
>FUSION-ENST00000498314.5:26361-ENST00000469581.1:136754|409
YRQDEQGVCLEILKGK
>FUSION-ENST00000498314.5:26361-ENST00000469581.1:136754|515
FCLVMVEAGQKWKDGSVICLGSLK
>FUSION-ENST00000498314.5:26361-ENST00000469581.1:136754|697
VIFWAGMR
>ENST00000583169.5|SNV-119082-G-T|3
FCLIGSLIK
>ENST00000326665.10|MNV-67133-GTAAAGGAAAACCAGGACAAG-G|9
TGLKEVVTAVEEMTR
>FUSION-ENST00000498314.5:26361-ENST00000469581.1:136754|278
MYTELRMHFPDPSSL
>ENST00000514375.1|SNV-41858-G-A|2
NLFISTTIIVVFFTVIFQWLKVK
>FUSION-ENST00000478224.5:8993-ENST00000469581.1:136754|16
RTMTQIVRK
>FUSION-ENST00000498314.5:26361-ENST00000469581.1:136754|302
MLEEISVLQMGELIKQLYID
>ENST00000492363.5|MNV-26451-TGCCAAGG-T|9
SCLTSQPCSALDWLKNLNSFSSRP
>FUSION-ENST00000498314.5:26361-ENST00000469581.1:136754|712
MLFRDPPHCFRR
>FUSION-ENST00000498314.5:26361-ENST00000469581.1:136754|229
MRWLTPVIPALREAQAGR
>FUSION-ENST00000498314.5:26361-ENST00000469581.1:136754|768
GRCPENQIK
>ENST00000534548.7|SNV-72485-A-G|1
ETPLKTAN
>ENST00000591464.5|SNV-56994-G-A|1
AGSSSVPGICLSCYYDTGSN
>FUSION-ENST00000498314.5:26361-ENST00000469581.1:136754|560
YFMHSAFFMYISNISPFLLCPHK
>FUSION-ENST00000498314.5:26361-ENST00000469581.1:136754|841
MLTPFTFWGWAKKGCGSFGWVDCT
>ENST00000485138.5|SNV-13802-C-T|2
MHRPSTPGALRIWTKTQWK
>FUSION-ENST00000498314.5:26361-ENST00000469581.1:136754|235
EAEAGEWR
>FUSION-ENST00000478224.5:8993-ENST00000469581.1:136754|220
MATLHSNLGDR
>FUSION-ENST00000498314.5:26361-ENST00000469581.1:136754|17
RLVFTYSFVSVL
>FUSION-ENST00000498314.5:26361-ENST00000469581.1:136754|486
ESLEPGKR
>FUSION-ENST00000498314.5:26361-ENST00000469581.1:136754|270
LARLVLNSR
>FUSION-ENST00000369800.6:175-ENST00000428042.1:44625|1
TLPAYHCVGI
>ENST00000508833.1|SNV-123672-C-T|2
MTVKRIMFP
>FUSION-ENST00000478224.5:8993-ENST00000469581.1:136754|255
MKWSSLSFFFGGAWSFPHLNIWLVK
>FUSION-ENST00000478224.5:8993-ENST00000469581.1:136754|101
LQYSGGISAHCNLR
>FUSION-ENST00000498314.5:26361-ENST00000469581.1:136754|655
SLSCQLRK
>FUSION-ENST00000498314.5:26361-ENST00000469581.1:136754|297
MNVGRDKCAANGGINK
>FUSION-ENST00000498314.5:26361-ENST00000469581.1:136754|169
TGKDFSWIGRPGGGSGKK
>FUSION-ENST00000498314.5:26361-ENST00000469581.1:136754|656
SLSCQLR
>FUSION-ENST00000498314.5:26361-ENST00000469581.1:136754|74
GPNASTGIVPGSWVWQRR
>ENST00000374165.5|INDEL-15312-G-GGCA|2
QQQQQQQQQKK
>ENST00000481514.5|SNV-17614-C-T|3
CPLSVAR
>FUSION-ENST00000498314.5:26361-ENST00000469581.1:136754|317
MGWSGVLSGDIITK
>FUSION-ENST00000498314.5:26361-ENST00000469581.1:136754|48
GCGCRNGHSF
>FUSION-ENST00000498314.5:26361-ENST00000469581.1:136754|667
VQTIHPLQPPK
>FUSION-ENST00000498314.5:26361-ENST00000469581.1:136754|216
VKPHLYISTK
>FUSION-ENST00000478224.5:8993-ENST00000469581.1:136754|180
MMQSCLTAVFASGVQSILLLQPPE
>FUSION-ENST00000498314.5:26361-ENST00000469581.1:136754|132
MLVTTRRTLDK
>ENST00000278319.10|SNV-29730-A-G|3
HQKSHTTMNSYECYQCGEAFCR
>ENST00000328333.12|SNV-10959-A-C|3
GPPGLPGPAMK
>FUSION-ENST00000498314.5:26361-ENST00000469581.1:136754|664
RNVQSDIENGLNTNGAK
>FUSION-ENST00000478224.5:8993-ENST00000469581.1:136754|277
DRATALQQDSQKK
>FUSION-ENST00000498314.5:26361-ENST00000469581.1:136754|420
MTMLLIINREK
>ENST00000494569.5|SNV-15751-C-T|1
CGAATSAIRTPARCVST
>ENST00000369209.7|SNV-166380-C-A|3
KLRLNQMIELSSK
>ENST00000380175.9|INDEL-19886-G-GC|2
MPPVEKKNHQQCN
>FUSION-ENST00000478224.5:8993-ENST00000469581.1:136754|24
TSLASVLK
>ENST00000299314.12|SNV-69228-A-G|1
TQLACFTDSKNTGRQLK
>FUSION-ENST00000478224.5:8993-ENST00000469581.1:136754|243
MLPRPANFCIFSR
>ENST00000640769.2|SNV-78051-G-A|2
ITHMANGLQDCLHSIVQAATHR
>FUSION-ENST00000478224.5:8993-ENST00000469581.1:136754|121
LARMVSISRPR
>FUSION-ENST00000478224.5:8993-ENST00000469581.1:136754|242
MLPRPANFCIFSRDR
>FUSION-ENST00000498314.5:26361-ENST00000469581.1:136754|810
CVQLIKQK
>FUSION-ENST00000478224.5:8993-ENST00000469581.1:136754|208
SHHTWSWNFSFFFSFLKTGSHSVA
>ENST00000380175.9|INDEL-19886-G-GC|5
EINLTPKPNRMPPVEK
>FUSION-ENST00000498314.5:26361-ENST00000469581.1:136754|3
THSCSLKR
>FUSION-ENST00000498314.5:26361-ENST00000469581.1:136754|484
MFGLMPMLIALLSVYLFWGFLLLR
>ENST00000290953.3|SNV-174-T-C|3
LTAAVLSRALLLALPATR
>FUSION-ENST00000498314.5:26361-ENST00000469581.1:136754|501
MYLPSNFIS
>FUSION-ENST00000498314.5:26361-ENST00000469581.1:136754|775
FWDQSMSKVIIERGR
>FUSION-ENST00000498314.5:26361-ENST00000469581.1:136754|852
WSKEENNPQKFR
>ENST00000529984.5|SNV-9431-G-T|3
ALLQELQRLAGPLPATHLR
>FUSION-ENST00000478224.5:8993-ENST00000469581.1:136754|108
VLLVLDFFFFFEMESHSVAR
>FUSION-ENST00000498314.5:26361-ENST00000469581.1:136754|604
FLCQAHNRK
>FUSION-ENST00000498314.5:26361-ENST00000469581.1:136754|640
MNCCINCSKAMKIFPR
>FUSION-ENST00000498314.5:26361-ENST00000469581.1:136754|651
VIVIAVYLIPYK
>FUSION-ENST00000478224.5:8993-ENST00000469581.1:136754|326
MFFTFAVQHGSY
>FUSION-ENST00000498314.5:26361-ENST00000469581.1:136754|221
SLEVSVARSQGP
>FUSION-ENST00000498314.5:26361-ENST00000469581.1:136754|214
VKPHLYISTKNTK
>FUSION-ENST00000498314.5:26361-ENST00000469581.1:136754|757
NYPTQITNGIVK
>ENST00000564815.5|SNV-3266-G-A|2
EHAASLCHCYEEKQSPLQK
>FUSION-ENST00000498314.5:26361-ENST00000469581.1:136754|115
HVPPHPANFVFLVEMR
>FUSION-ENST00000498314.5:26361-ENST00000469581.1:136754|710
DPPHCFR
>ENST00000299906.5|SNV-20032-C-T|4
MTNDEQVEYIEYLSWK
>FUSION-ENST00000498314.5:26361-ENST00000469581.1:136754|804
LPRLISNSWPQVILLPQPPELAE
>FUSION-ENST00000498314.5:26361-ENST00000469581.1:136754|322
KKPKGEK
>ENST00000418766.5|INDEL-78730-C-CA|5
VSTRKNGGGLK
>FUSION-ENST00000498314.5:26361-ENST00000469581.1:136754|456
SILLLLKCICPLTLFLK
>ENST00000337248.9|SNV-37205-T-C|1
DFSNPCSSMFQLPSFMKALK
>FUSION-ENST00000498314.5:26361-ENST00000469581.1:136754|524
CLEHECSNR
>FUSION-ENST00000478224.5:8993-ENST00000469581.1:136754|128
LARLASISWPQVIWPPWSPK
>FUSION-ENST00000498314.5:26361-ENST00000469581.1:136754|18
LILPHRRLVFTYSFVSVL
>FUSION-ENST00000498314.5:26361-ENST00000469581.1:136754|813
LSSHLSLPSSWGYR
>FUSION-ENST00000498314.5:26361-ENST00000469581.1:136754|921
NCYLDFVSD
>FUSION-ENST00000498314.5:26361-ENST00000469581.1:136754|68
ICLCGIPLEVC
>ENST00000360461.9|SNV-10503-G-A|1
CQEVRSR
>FUSION-ENST00000478224.5:8993-ENST00000469581.1:136754|155
MIMFLYLRLGDR
>ENST00000325239.11|SNV-58640-G-T|4
TKQGPVVDVQKGETGSDPQLNFK
>ENST00000534032.5|MNV-3404-GGAGCTCAAGGTGCTAG-G|17
DDMDMDLDKEFLQDLKWLTR
>ENST00000264689.11|INDEL-10764-A-AA|3
SCNNFISFRNTR
>FUSION-ENST00000498314.5:26361-ENST00000469581.1:136754|287
LVIPVPTGSLDQKKK
>FUSION-ENST00000498314.5:26361-ENST00000469581.1:136754|865
YCSLLTALCFTCSHILA
>FUSION-ENST00000478224.5:8993-ENST00000469581.1:136754|272
SSNSPAVASR
>FUSION-ENST00000478224.5:8993-ENST00000469581.1:136754|90
MVGCFFSDR
>FUSION-ENST00000478224.5:8993-ENST00000469581.1:136754|2
MPLIPRSTSSLA
>ENST00000392505.6|SNV-194531-A-T|1
FGDYYVWNKVTTCIHNILSGRR
>FUSION-ENST00000498314.5:26361-ENST00000469581.1:136754|324
VKAHACCKLIVTNR
>FUSION-ENST00000498314.5:26361-ENST00000469581.1:136754|269
MLARLVLNSRLQVTCLPRPPK
>ENST00000265843.9|SNV-79347-G-C|2
HQQTPKR
>ENST00000367175.1|SNV-66726-A-C|2
LDITNNPRLSFIPPR
>FUSION-ENST00000498314.5:26361-ENST00000469581.1:136754|791
MRALMSEGNFLYMFWDQSMSK
>ENST00000357519.9|MNV-3404-GGAGCTCAAGGTGCTAG-G|11
EFLQDLKWLTR
>FUSION-ENST00000498314.5:26361-ENST00000469581.1:136754|963
MTSLASVLKVSSVVNSSVIPPS
>FUSION-ENST00000498314.5:26361-ENST00000469581.1:136754|580
CNQGVIR
>ENST00000481514.5|SNV-17614-C-T|2
CPLSVARASQCGSCVK
>FUSION-ENST00000498314.5:26361-ENST00000469581.1:136754|311
CKPVYLNFEK
>FUSION-ENST00000478224.5:8993-ENST00000469581.1:136754|83
EFHSCHPG
>ENST00000470035.1|SNV-27564-C-G|2
MDSWILIHHNGGIPANKK
>ENST00000374343.5|SNV-27564-C-G|1
GLPDMDSWILIHHNGGIPANKK
>FUSION-ENST00000478224.5:8993-ENST00000469581.1:136754|223
VRSEILALFCVRLPQWR
>ENST00000330553.6|SNV-70-C-T|3
MRSSVSWQTYSTK
>ENST00000298717.9|SNV-134-G-C|2
MSDTCSSIQAHKKQLDSLR
>ENST00000495510.1|SNV-43487-A-G|5
ENVEKGLEILQVK
>FUSION-ENST00000498314.5:26361-ENST00000469581.1:136754|185
MYEHSPLNGPK
>ENST00000358842.5|SNV-260-C-G|3
TCEKLDEVNIDISNIKAVGVSNQR
>FUSION-ENST00000498314.5:26361-ENST00000469581.1:136754|392
FSVSVAF
>FUSION-ENST00000498314.5:26361-ENST00000469581.1:136754|232
EPGRRSLQ
>ENST00000435817.7|SNV-2433-C-T|5
AADVQARLNRSDHGIFHSWTSLQK
>FUSION-ENST00000498314.5:26361-ENST00000469581.1:136754|739
TVELALVCDGSR
>FUSION-ENST00000498314.5:26361-ENST00000469581.1:136754|826
SKNYPSLR
>FUSION-ENST00000498314.5:26361-ENST00000469581.1:136754|65
GFHSLPVYIVLYK
>FUSION-ENST00000498314.5:26361-ENST00000469581.1:136754|7
KTHSCSLK
>FUSION-ENST00000498314.5:26361-ENST00000469581.1:136754|855
IQLVYFFRLCTAVF
>ENST00000326665.10|MNV-67133-GTAAAGGAAAACCAGGACAAG-G|10
FSAQEIKTGLKEVVTAVEEMTR
>FUSION-ENST00000498314.5:26361-ENST00000469581.1:136754|31
VMIRCQR
>FUSION-ENST00000498314.5:26361-ENST00000469581.1:136754|759
EVLLVTISIFITKCAVVSQ
>FUSION-ENST00000478224.5:8993-ENST00000469581.1:136754|141
MGFCHVG
>ENST00000639128.1|SNV-78051-G-A|13
MANGLQDCLHSIVQAATHR
>FUSION-ENST00000498314.5:26361-ENST00000469581.1:136754|620
CKFIFKR
>FUSION-ENST00000498314.5:26361-ENST00000469581.1:136754|671
MLPRLVSNSRVQTIHPLQPPK
>FUSION-ENST00000498314.5:26361-ENST00000469581.1:136754|747
MRLIQRLFCLYR
>FUSION-ENST00000498314.5:26361-ENST00000469581.1:136754|730
ELLRYLLTSCSGR
>FUSION-ENST00000498314.5:26361-ENST00000469581.1:136754|92
ISALNGLSFSSCLYSFI
>ENST00000463743.5|SNV-132487-A-C|1
TTPNFPSSVLFMKVFLPK
>FUSION-ENST00000498314.5:26361-ENST00000469581.1:136754|105
EFRSCCPGWSAMAR
>ENST00000370909.6|SNV-14748-A-G|3
LIKLDLHGSQGTTYEEEINNIK
>ENST00000286349.4|SNV-9661-C-T|1
AASLFSAIAKFKAV
>FUSION-ENST00000498314.5:26361-ENST00000469581.1:136754|289
LVIPVPTGSLDQK
>FUSION-ENST00000478224.5:8993-ENST00000469581.1:136754|3
GLMPLIPRSTSSLA
>FUSION-ENST00000498314.5:26361-ENST00000469581.1:136754|380
RSGDQDHPGQHNETPSLLKIQK
>ENST00000360213.1|SNV-434-G-A|1
HSMVLTYTVVGHLGLVSLLR
>ENST00000412359.7|SNV-56610-C-A|3
VQLDVFTLSGFRTVQILEGKK
>ENST00000290953.3|SNV-174-T-C|6
MLTAAVLSR
>FUSION-ENST00000611584.4:9962-ENST00000463625.6:181649|1
DPSSPRPQ
>ENST00000460265.5|SNV-33673-A-G|5
LAQALHEMREQRDAQVR
>FUSION-ENST00000478224.5:8993-ENST00000469581.1:136754|76
MHLFFRHLKVMSVK
>FUSION-ENST00000478224.5:8993-ENST00000469581.1:136754|163
PVVPVTQEAEAGGSVELRSWK
>FUSION-ENST00000498314.5:26361-ENST00000469581.1:136754|591
GVLFVLVP
>ENST00000562610.5|SNV-3266-G-A|2
STRPACATVMRR
>FUSION-ENST00000498314.5:26361-ENST00000469581.1:136754|178
AQRVIDIGTTVKK
>FUSION-ENST00000498314.5:26361-ENST00000469581.1:136754|633
IFPRTLYSAILFCEFF
>FUSION-ENST00000478224.5:8993-ENST00000469581.1:136754|58
DFGKNNK
>FUSION-ENST00000498314.5:26361-ENST00000469581.1:136754|359
MSKPRPINAQLKI
>ENST00000403676.5|SNV-37178-A-G|4
LRLVYADTCFSTVKLK
>FUSION-ENST00000498314.5:26361-ENST00000469581.1:136754|54
MGFIILFTLVDV
>FUSION-ENST00000498314.5:26361-ENST00000469581.1:136754|504
DGSVICLGSLKHILR
>ENST00000561009.5|SNV-1743-A-G|2
EVQLSGRLACAVHSTR
>FUSION-ENST00000478224.5:8993-ENST00000469581.1:136754|322
MWLVVTVLEK
>ENST00000569891.5|SNV-7708-T-G|5
SHFTLLGRAEFLLASSR
>ENST00000569681.5|SNV-7708-T-G|4
VTSPYWEERSFYLLLQECSVTDK
>FUSION-ENST00000498314.5:26361-ENST00000469581.1:136754|282
MTGSVYVHR
>FUSION-ENST00000498314.5:26361-ENST00000469581.1:136754|588
MLIIFQK
>FUSION-ENST00000478224.5:8993-ENST00000469581.1:136754|198
GQEIETIPAKTVKPRLY
>FUSION-ENST00000478224.5:8993-ENST00000469581.1:136754|75
HLFFRHLKVMSVK
>ENST00000392993.7|MNV-20889-TCTT-T|4
AVELVKSWNNSLMKIFHSSCR
>FUSION-ENST00000498314.5:26361-ENST00000469581.1:136754|849
EENNPQK
>ENST00000492363.5|MNV-26451-TGCCAAGG-T|7
MSHFTALQCPRLAEKPKLFFIQALK
>FUSION-ENST00000498314.5:26361-ENST00000469581.1:136754|382
RSGDQDHPGQHNETPSLLK
>FUSION-ENST00000498314.5:26361-ENST00000469581.1:136754|179
MAQRVIDIGTTVKK
>FUSION-ENST00000498314.5:26361-ENST00000469581.1:136754|58
MHPKRYAGWDLLHNNLK
>ENST00000328599.4|SNV-1018-G-T|3
KLKLSNIAYR
>FUSION-ENST00000498314.5:26361-ENST00000469581.1:136754|141
NHTWLIFFFFLR
>FUSION-ENST00000478224.5:8993-ENST00000469581.1:136754|204
MSWIFFVGTLKEDN
>ENST00000540469.5|SNV-8397-G-C|2
MRPKIYR
>FUSION-ENST00000498314.5:26361-ENST00000469581.1:136754|812
LSSHLSLPSSWGYRCVQLIK
>FUSION-ENST00000498314.5:26361-ENST00000469581.1:136754|200
SHWWQSK
>FUSION-ENST00000498314.5:26361-ENST00000469581.1:136754|847
EENNPQKFRC
>FUSION-ENST00000498314.5:26361-ENST00000469581.1:136754|391
MKPADLQIK
>FUSION-ENST00000478224.5:8993-ENST00000469581.1:136754|74
HLKVMSVK
>FUSION-ENST00000498314.5:26361-ENST00000469581.1:136754|914
WLAKANTLNLDTQVFISNWLEAES
>FUSION-ENST00000498314.5:26361-ENST00000469581.1:136754|36
ITLVFLHYYILYK
>ENST00000534032.5|MNV-3404-GGAGCTCAAGGTGCTAG-G|15
DMDLDKEFLQDLKWLTR
>ENST00000554241.5|SNV-13591-G-C|11
VAFMSSLLTTEDLGTLQVSPQR
>ENST00000392993.7|MNV-20889-TCTT-T|3
SWNNSLMK
>ENST00000522362.7|SNV-5444-A-G|6
IMSVDEQKSLMVTGIPADFEEAEIR
>FUSION-ENST00000498314.5:26361-ENST00000469581.1:136754|843
MLTPFTFWGWAKK
>FUSION-ENST00000498314.5:26361-ENST00000469581.1:136754|94
EGIRQKISALNGLSFSSCLYSFI
>ENST00000326665.10|MNV-67133-GTAAAGGAAAACCAGGACAAG-G|8
TGLKEVVTAVEEMTRSLGR
>ENST00000261483.4|SNV-92221-A-C|3
IMASHLR
>ENST00000339438.10|MNV-26056-AATGAAGCCCGAGAAATG-A|4
ATNIEVLSNTFQFTRCDCCHER
>ENST00000357519.9|MNV-3404-GGAGCTCAAGGTGCTAG-G|5
AWCALLSGESWASSLR
>FUSION-ENST00000478224.5:8993-ENST00000469581.1:136754|201
WLYHTEEFVK
>FUSION-ENST00000498314.5:26361-ENST00000469581.1:136754|403
QSCSYNCEQNVVYIWKSYSL
>FUSION-ENST00000498314.5:26361-ENST00000469581.1:136754|346
SVVVLFAMAKNWKQLTK
>ENST00000648725.1|INDEL-203796-A-AC|1
TQPQSHQD
>FUSION-ENST00000498314.5:26361-ENST00000469581.1:136754|936
FPSLTLAIMGNWK
>ENST00000525765.5|MNV-3404-GGAGCTCAAGGTGCTAG-G|1
DLLDLHKR
>FUSION-ENST00000498314.5:26361-ENST00000469581.1:136754|839
KGCGSFGWVDCT
>FUSION-ENST00000478224.5:8993-ENST00000469581.1:136754|294
CNLLDSNNPPHFGRPRR
>FUSION-ENST00000498314.5:26361-ENST00000469581.1:136754|732
PGGVCVCVCVFGR
>FUSION-ENST00000498314.5:26361-ENST00000469581.1:136754|352
TDGIFSHKYNVV
>FUSION-ENST00000498314.5:26361-ENST00000469581.1:136754|29
MIRCQRVGLLEAENI
>FUSION-ENST00000498314.5:26361-ENST00000469581.1:136754|286
MDHPKMTGSVYVHR
>FUSION-ENST00000498314.5:26361-ENST00000469581.1:136754|924
MSCTLGQLLSYLHFL
>FUSION-ENST00000498314.5:26361-ENST00000469581.1:136754|219
EGPAEAMAEEHGL
>FUSION-ENST00000498314.5:26361-ENST00000469581.1:136754|856
IQLVYFFR
>FUSION-ENST00000498314.5:26361-ENST00000469581.1:136754|781
SEGNFLYMFWDQSMSKVIIERGR
>FUSION-ENST00000498314.5:26361-ENST00000469581.1:136754|808
QKFILAR
>ENST00000290953.3|SNV-174-T-C|1
ALLLALPATRGAQMGLAPMEGIR
>ENST00000218436.7|SNV-137-C-G|1
YLICVSFLLTILLELTYQGPPVPAS
>FUSION-ENST00000478224.5:8993-ENST00000469581.1:136754|47
MCVRVCVTEFR
>FUSION-ENST00000498314.5:26361-ENST00000469581.1:136754|717
APDKAQAGS
>FUSION-ENST00000498314.5:26361-ENST00000469581.1:136754|473
NDFHQAQWLMPVFPVLWEAK
>ENST00000452335.2|SNV-16660-G-A|6
ALFQLYAENSRRGYDSGPR
>FUSION-ENST00000478224.5:8993-ENST00000469581.1:136754|275
ATALQQDSQKK
>FUSION-ENST00000463438.5:9962-ENST00000463625.6:181649|41
TPVKNGEDGINWSISDK
>FUSION-ENST00000478224.5:8993-ENST00000469581.1:136754|254
KWSSLSFFFGGAWSFPHLNIWLVK
>FUSION-ENST00000498314.5:26361-ENST00000469581.1:136754|862
MPSLVCVQR
>FUSION-ENST00000498314.5:26361-ENST00000469581.1:136754|928
VDYPISK
>FUSION-ENST00000498314.5:26361-ENST00000469581.1:136754|550
WLCSMPSCF
>ENST00000412359.7|SNV-56610-C-A|2
TVQILEGK
>FUSION-ENST00000478224.5:8993-ENST00000469581.1:136754|4
GLMPLIPR
>FUSION-ENST00000498314.5:26361-ENST00000469581.1:136754|646
TCSSSSRKEALHQIQGQLSF
>FUSION-ENST00000498314.5:26361-ENST00000469581.1:136754|304
MLEEISVLQMGELIK
>FUSION-ENST00000478224.5:8993-ENST00000469581.1:136754|28
LPPLWAASCGDVLLP
>FUSION-ENST00000498314.5:26361-ENST00000469581.1:136754|138
VGDREQFK
>FUSION-ENST00000478224.5:8993-ENST00000469581.1:136754|200
GQEIETIPAK
>ENST00000435817.7|SNV-2433-C-T|1
SDHGIFHSWTSLQKLSTK
>FUSION-ENST00000498314.5:26361-ENST00000469581.1:136754|653
KVIVIAVYLIPYK
>FUSION-ENST00000498314.5:26361-ENST00000469581.1:136754|440
MAPLHSSLGNTARLR
>ENST00000252804.9|SNV-78474-A-G|1
ISWARGDRTPLPVDPR
>FUSION-ENST00000478224.5:8993-ENST00000469581.1:136754|22
TSLASVLKDLLLYHL
>FUSION-ENST00000498314.5:26361-ENST00000469581.1:136754|158
MESHSVAQAGVQWR
>ENST00000485138.5|SNV-13802-C-T|8
ISTGSGSNAMHRPSTPGALR
>ENST00000534032.5|MNV-3404-GGAGCTCAAGGTGCTAG-G|1
SVVPSSL
>ENST00000305544.9|SNV-8698-C-T|1
CAPNFWNLTSGHGCQPCACHPSWAR
>FUSION-ENST00000498314.5:26361-ENST00000469581.1:136754|766
CPENQIK
>FUSION-ENST00000498314.5:26361-ENST00000469581.1:136754|597
NNCKQNR
>FUSION-ENST00000498314.5:26361-ENST00000469581.1:136754|328
SYLYKHH
>FUSION-ENST00000498314.5:26361-ENST00000469581.1:136754|516
FCLVMVEAGQKWK
>ENST00000486752.5|SNV-80188-C-G|1
SYSSVGEDFLNSCHKVMEFK
>FUSION-ENST00000498314.5:26361-ENST00000469581.1:136754|448
ISTRHSGSCLYSQYFGRPRQADHLR
>FUSION-ENST00000498314.5:26361-ENST00000469581.1:136754|729
MELLRYLLTSCSGRGSAR
>ENST00000525765.5|MNV-3404-GGAGCTCAAGGTGCTAG-G|5
IQNWTLGAVGLEVADKDLLDLHK
>FUSION-ENST00000498314.5:26361-ENST00000469581.1:136754|778
MFWDQSMSKVIIER
>ENST00000370909.6|SNV-14748-A-G|1
LDLHGSQGTTYEEEINNIKHITSK
>FUSION-ENST00000498314.5:26361-ENST00000469581.1:136754|358
SKPRPINAQLKI
>FUSION-ENST00000498314.5:26361-ENST00000469581.1:136754|584
EVMCNQGVIR
>FUSION-ENST00000498314.5:26361-ENST00000469581.1:136754|497
MNFELEPGKR
>FUSION-ENST00000498314.5:26361-ENST00000469581.1:136754|540
TFMSVGPCPESGLVVR
>FUSION-ENST00000498314.5:26361-ENST00000469581.1:136754|439
APLHSSLGNTARLR
>FUSION-ENST00000498314.5:26361-ENST00000469581.1:136754|365
MMRNGVSPGWPGCPF
>FUSION-ENST00000498314.5:26361-ENST00000469581.1:136754|259
LAKTFIFK
>FUSION-ENST00000498314.5:26361-ENST00000469581.1:136754|204
EAEAGELLEPGR
>ENST00000507550.5|SNV-12700-A-G|3
CLLGLTSSCVTLLQK
>FUSION-ENST00000478224.5:8993-ENST00000469581.1:136754|115
MGFHVLARMVWIS
>ENST00000473720.5|SNV-15260-C-T|5
QTPPLTR
>FUSION-ENST00000498314.5:26361-ENST00000469581.1:136754|926
MIILTVSQQACFLL
>ENST00000403676.5|SNV-37178-A-G|5
LRLVYADTCFSTVK
>FUSION-ENST00000498314.5:26361-ENST00000469581.1:136754|60
QKGYKNR
>FUSION-ENST00000498314.5:26361-ENST00000469581.1:136754|390
KPADLQIK
>FUSION-ENST00000498314.5:26361-ENST00000469581.1:136754|699
QVIEVLAPQGNGHGSGR
>ENST00000554241.5|SNV-13591-G-C|4
MSSLLTTEDLGTLQVSPQRR
>ENST00000495510.1|SNV-43487-A-G|7
MYVIKENVEKGLEILQVK
>ENST00000534032.5|MNV-3404-GGAGCTCAAGGTGCTAG-G|13
DLDKEFLQDLKWLTR
>FUSION-ENST00000478224.5:8993-ENST00000469581.1:136754|302
SLEFSPPK
>FUSION-ENST00000478224.5:8993-ENST00000469581.1:136754|307
WSSLSFFFGGAWSFPHLNIWLVRSL
>FUSION-ENST00000478224.5:8993-ENST00000469581.1:136754|41
VSVTTCHGEKVTLIFFFLP
>FUSION-ENST00000478224.5:8993-ENST00000469581.1:136754|264
EILSPWNKISTFSFFHLFIFIFESR
>ENST00000325888.12|SNV-23203-A-G|2
VTYCPTEPGAYIINIK
>ENST00000502873.5|SNV-141554-G-T|1
DTSVLSHFAFNSSSPPKSYIRGK
>ENST00000460265.5|SNV-33673-A-G|4
EQRDAQVR
>ENST00000639128.1|SNV-78051-G-A|6
GCRTASIPLFRLQPTGK
>ENST00000456556.5|SNV-13693-C-A|3
HEELYINSNPVSSQK
>ENST00000522362.7|SNV-5444-A-G|5
SLMVTGIPADFEEAEIR
>ENST00000456556.5|SNV-13693-C-A|4
KHEELYINSNPVSSQKQPALK
>FUSION-ENST00000478224.5:8993-ENST00000469581.1:136754|213
GRPCLKQTKK
>ENST00000265056.12|SNV-23258-G-C|2
APQINIHNLSAFYDSELFR
>FUSION-ENST00000478224.5:8993-ENST00000469581.1:136754|69
SVKQWFSFSTYYSR
>FUSION-ENST00000498314.5:26361-ENST00000469581.1:136754|758
MNYPTQITNGIVK
>FUSION-ENST00000478224.5:8993-ENST00000469581.1:136754|46
CVRVCVTEFR
>FUSION-ENST00000478155.5:83972-ENST00000266679.8:19021|2
MLDRLHHVHP
>ENST00000643318.1|INDEL-11151-G-GCA|5
MPYMRHTAER
>FUSION-ENST00000498314.5:26361-ENST00000469581.1:136754|39
LAGIYFTII
>FUSION-ENST00000498314.5:26361-ENST00000469581.1:136754|6
MKTHSCSLKR
>FUSION-ENST00000498314.5:26361-ENST00000469581.1:136754|536
VKTTQNEL
>FUSION-ENST00000498314.5:26361-ENST00000469581.1:136754|851
MLRVYFFPSALH
>FUSION-ENST00000478224.5:8993-ENST00000469581.1:136754|209
MSHHTWSWNFSFFFSFLKTGSHSVA
>FUSION-ENST00000498314.5:26361-ENST00000469581.1:136754|124
LARLVLNS
>ENST00000561009.5|SNV-1743-A-G|7
ESIRRGTR
>FUSION-ENST00000498314.5:26361-ENST00000469581.1:136754|32
GKVMIRCQR
>FUSION-ENST00000498314.5:26361-ENST00000469581.1:136754|794
SHHCTPAWATE
>FUSION-ENST00000498314.5:26361-ENST00000469581.1:136754|513
MVEAGQKWK
>FUSION-ENST00000498314.5:26361-ENST00000469581.1:136754|305
TVDSDLTDECWKR
>ENST00000164305.10|SNV-31847-A-C|1
GPLDVMSHIQKVCYNNPNK
>ENST00000529984.5|SNV-9431-G-T|4
KALLQELQRLAGPLPATHLR
>FUSION-ENST00000478224.5:8993-ENST00000469581.1:136754|312
IFFEKVPGPLFQVEFGYLTLR
>ENST00000370452.7|SNV-315-A-G|4
AQKLNEQHQLILSELLR
>FUSION-ENST00000498314.5:26361-ENST00000469581.1:136754|947
SKVLRFPN
>ENST00000359373.9|SNV-89407-C-T|3
EGKYRCYHPLFGNQEELDK
>ENST00000481514.5|SNV-17614-C-T|1
CPLSVARASQCGSCVKLTASR
>ENST00000569681.5|SNV-7708-T-G|3
SFYLLLQECSVTDK
>FUSION-ENST00000478224.5:8993-ENST00000469581.1:136754|194
MDFFCWHFKR
>FUSION-ENST00000498314.5:26361-ENST00000469581.1:136754|704
PIITNVFTTFLLAL
>ENST00000326665.10|MNV-67133-GTAAAGGAAAACCAGGACAAG-G|3
SLGRRPGKYFK
>FUSION-ENST00000498314.5:26361-ENST00000469581.1:136754|469
PVFPVLWEAKAGGSPEVR
>FUSION-ENST00000498314.5:26361-ENST00000469581.1:136754|175
VIDIGTTVKKMQFWSYK
>ENST00000399682.1|SNV-344-G-A|3
GGCVSCGGSKGDCGSCGGSK
>ENST00000529984.5|SNV-9431-G-T|2
LAGPLPATHLR
>ENST00000554241.5|SNV-13591-G-C|12
MVAFMSSLLTTEDLGTLQVSPQR
>ENST00000472759.5|MNV-20889-TCTT-T|1
SWNNSLMKA
>ENST00000469790.1|SNV-48877-G-A|2
MDSYVNSTTGESVITR
>FUSION-ENST00000498314.5:26361-ENST00000469581.1:136754|780
MFWDQSMSK
>FUSION-ENST00000498314.5:26361-ENST00000469581.1:136754|93
QKISALNGLSFSSCLYSFI
>FUSION-ENST00000498314.5:26361-ENST00000469581.1:136754|23
MKSYHLN
>ENST00000507550.5|SNV-12700-A-G|4
QPPFTRCLLGLTSSCVTLLQK
>ENST00000534032.5|MNV-3404-GGAGCTCAAGGTGCTAG-G|14
MDLDKEFLQDLKWLTR
>ENST00000529984.5|SNV-9431-G-T|1
LAGPLPATHLRHLGEVVHTFSHIK
>FUSION-ENST00000498314.5:26361-ENST00000469581.1:136754|257
MQPSSSSCSR
>FUSION-ENST00000498314.5:26361-ENST00000469581.1:136754|325
VKAHACCK
>FUSION-ENST00000498314.5:26361-ENST00000469581.1:136754|942
CSSRIAQLCTFQEVSFQNFMRLIQ
>ENST00000508628.6|SNV-83813-C-T|2
SSSALCTR
>FUSION-ENST00000498314.5:26361-ENST00000469581.1:136754|300
MGELIKQLYID
>ENST00000453190.7|INDEL-126739-T-TT|2
RLTVSPCHFSQPSQ
>FUSION-ENST00000498314.5:26361-ENST00000469581.1:136754|429
NMNDFTVMTMLLIINREKYR
>ENST00000252804.9|SNV-78474-A-G|2
ISWARGDR
>FUSION-ENST00000478224.5:8993-ENST00000469581.1:136754|330
CGPGAVPPPRQKLVGQPR
>ENST00000569891.5|SNV-7708-T-G|2
AEFLLASSRMQR
>FUSION-ENST00000498314.5:26361-ENST00000469581.1:136754|162
RSQCCSFPSKSLLCFMNY
>ENST00000460265.5|SNV-33673-A-G|6
LAQALHEMREQR
>FUSION-ENST00000498314.5:26361-ENST00000469581.1:136754|231
MRWLTPVIPALR
>ENST00000303059.3|SNV-47-A-C|2
MDSTFTGYNLYNLQVTTEMDK
>FUSION-ENST00000498314.5:26361-ENST00000469581.1:136754|905
MLVFKIR
>FUSION-ENST00000478224.5:8993-ENST00000469581.1:136754|283
VAGACNPVSRDR
>FUSION-ENST00000478224.5:8993-ENST00000469581.1:136754|118
VSISRPRDPPASASQSAGITGMSHR
>FUSION-ENST00000498314.5:26361-ENST00000469581.1:136754|878
FLSIHKNSQIVKPLCWLFLPC
>FUSION-ENST00000478224.5:8993-ENST00000469581.1:136754|196
MDFFCWHFK
>ENST00000357519.9|MNV-3404-GGAGCTCAAGGTGCTAG-G|1
PTSRTCPGGW
>ENST00000514375.1|SNV-41858-G-A|1
NLFISTTIIVVFFTVIFQWLKVKR
>FUSION-ENST00000498314.5:26361-ENST00000469581.1:136754|532
MLEFPHL
>FUSION-ENST00000498314.5:26361-ENST00000469581.1:136754|675
CAPHARGCVCVCVCFW
>FUSION-ENST00000498314.5:26361-ENST00000469581.1:136754|155
MEELKIVLYISK
>ENST00000620017.4|SNV-3221-G-C|2
SPALHPQQSTAAGLR
>ENST00000393705.8|SNV-3221-G-C|1
ATLPPTQEALPSTHSSPQQQG
>ENST00000360461.9|SNV-10503-G-A|3
TVNYVLKCQEVR
>FUSION-ENST00000611584.4:9962-ENST00000463625.6:181649|2
TFLGRDPSSPRPQ
>FUSION-ENST00000498314.5:26361-ENST00000469581.1:136754|406
GKQSCSYNCEQNVVYIWK
>FUSION-ENST00000498314.5:26361-ENST00000469581.1:136754|805
MLPRLISNSWPQVILLPQPPELAE
>FUSION-ENST00000498314.5:26361-ENST00000469581.1:136754|687
NSNELSGLLTLKCR
>FUSION-ENST00000498314.5:26361-ENST00000469581.1:136754|607
MFLCQAHNR
>ENST00000472720.5|SNV-116642-C-T|4
MFLKSNLTVTCWVWR
>FUSION-ENST00000498314.5:26361-ENST00000469581.1:136754|123
MKSHSVTQAR
>FUSION-ENST00000498314.5:26361-ENST00000469581.1:136754|703
MCGIVKYIAHFFFFFFF
>FUSION-ENST00000498314.5:26361-ENST00000469581.1:136754|669
LVSNSRVQTIHPLQPPK
>ENST00000328599.4|SNV-1018-G-T|2
LKLSNIAYR
>FUSION-ENST00000498314.5:26361-ENST00000469581.1:136754|20
LILPHRR
>FUSION-ENST00000478224.5:8993-ENST00000469581.1:136754|331
MCGPGAVPPPRQKLVGQPR
>FUSION-ENST00000498314.5:26361-ENST00000469581.1:136754|203
EAEAGELLEPGRQR
>FUSION-ENST00000478224.5:8993-ENST00000469581.1:136754|224
VRSEILALFCVR
>FUSION-ENST00000498314.5:26361-ENST00000469581.1:136754|323
MKKPKGEK
>ENST00000508203.1|SNV-12700-A-G|2
MQPPFTRCLLGL
>FUSION-ENST00000498314.5:26361-ENST00000469581.1:136754|901
KGYVHNVR
>ENST00000374165.5|INDEL-15312-G-GGCA|6
KQQQRQQQQQQQQQK
>FUSION-ENST00000498314.5:26361-ENST00000469581.1:136754|334
MASLVINTMWFKSFEFYDTVVEYTK
>FUSION-ENST00000498314.5:26361-ENST00000469581.1:136754|218
MAEEHGL
>FUSION-ENST00000478224.5:8993-ENST00000469581.1:136754|237
LECSGAVSVHCSLHLPDQAILLP
>ENST00000389658.4|SNV-94631-C-T|1
NCCACECHVK
>FUSION-ENST00000498314.5:26361-ENST00000469581.1:136754|401
PSSLVSWILYLNCWYHHPPTR
>FUSION-ENST00000478224.5:8993-ENST00000469581.1:136754|324
MVATSHTWPLSI
>FUSION-ENST00000498314.5:26361-ENST00000469581.1:136754|874
FYLFTHFGMISPTR
>FUSION-ENST00000498314.5:26361-ENST00000469581.1:136754|649
VIVIAVYLIPYKTCSSSSRK
>ENST00000562988.5|SNV-10274-G-A|1
KTSQRSAAPAHPGCR
>FUSION-ENST00000498314.5:26361-ENST00000469581.1:136754|668
LVSNSRVQTIHPLQPPKVLGLQA
>FUSION-ENST00000498314.5:26361-ENST00000469581.1:136754|706
IHPPQPPNVLGLQV
>ENST00000639128.1|SNV-78051-G-A|3
TASIPLFRLQPTGKLGLLSPG
>ENST00000470035.1|SNV-27564-C-G|3
DSWILIHHNGGIPANK
>FUSION-ENST00000498314.5:26361-ENST00000469581.1:136754|356
GFHQVGQAVLFDDVEMTDGIFSHK
>FUSION-ENST00000498314.5:26361-ENST00000469581.1:136754|49
MGCGCRNGHSF
>ENST00000265843.9|SNV-79347-G-C|4
SGFIPPRHQQTPK
>ENST00000534548.7|SNV-72485-A-G|2
SLRETPLKTAN
>FUSION-ENST00000478224.5:8993-ENST00000469581.1:136754|38
PGLSCEVTIY
>ENST00000540469.5|SNV-8397-G-C|1
KMKSPSLPP
>ENST00000368802.8|INDEL-95668-A-AA|2
KISEETSGNSQTE
>FUSION-ENST00000498314.5:26361-ENST00000469581.1:136754|835
MVFRLLWLSCCTCL
>FUSION-ENST00000478224.5:8993-ENST00000469581.1:136754|282
MVAGACNPVSRDRATALQQDSQK
>ENST00000482071.1|INDEL-83877-C-CA|2
TMLPLCR
>FUSION-ENST00000498314.5:26361-ENST00000469581.1:136754|485
ESLEPGKRR
>FUSION-ENST00000498314.5:26361-ENST00000469581.1:136754|73
MGPNASTGIVPGSWVWQRRNPSK
>FUSION-ENST00000498314.5:26361-ENST00000469581.1:136754|678
FLLHFFLLYELLY
>FUSION-ENST00000498314.5:26361-ENST00000469581.1:136754|85
STTLFCSVEKFK
>ENST00000497399.1|SNV-365-G-A|1
GSAHVFGAAAKDGWRNPPVPFR
>FUSION-ENST00000498314.5:26361-ENST00000469581.1:136754|295
DKCAANGGINK
>ENST00000518578.5|SNV-101868-G-A|2
KQFLYGMSHPQK
>ENST00000370452.7|SNV-315-A-G|5
EKAQKLNEQHQLILSELLR
>FUSION-ENST00000498314.5:26361-ENST00000469581.1:136754|171
TGKDFSWIGRPGGGSGK
>FUSION-ENST00000498314.5:26361-ENST00000469581.1:136754|544
ASGSLLLGPTKRK
>FUSION-ENST00000478224.5:8993-ENST00000469581.1:136754|270
KEILSPWNK
>FUSION-ENST00000498314.5:26361-ENST00000469581.1:136754|438
MAPLHSSLGNTARLRLK
>ENST00000418766.5|INDEL-78730-C-CA|3
KNGGGLKR
>ENST00000569891.5|SNV-7708-T-G|6
KSHFTLLGRAEFLLASSR
>FUSION-ENST00000478224.5:8993-ENST00000469581.1:136754|102
ESHSVARLQYSGGISAHCNLRLPR
>ENST00000263915.8|SNV-128400-G-A|2
GILPCKLK
>FUSION-ENST00000498314.5:26361-ENST00000469581.1:136754|599
LGLVTLSVCVLSSPLISIFVI
>FUSION-ENST00000478224.5:8993-ENST00000469581.1:136754|5
WSSRGLMPLIPRSTSSLA
>ENST00000298717.9|SNV-134-G-C|1
SDTCSSIQAHKKQLDSLR
>FUSION-ENST00000498314.5:26361-ENST00000469581.1:136754|666
VQTIHPLQPPKVLGLQA
>ENST00000392993.7|MNV-20889-TCTT-T|1
SWNNSLMKIFHSSCRVLHFFTR
>ENST00000554241.5|SNV-13591-G-C|5
SSLLTTEDLGTLQVSPQR
>FUSION-ENST00000498314.5:26361-ENST00000469581.1:136754|425
NDFTVMTMLLIINREK
>FUSION-ENST00000478224.5:8993-ENST00000469581.1:136754|286
MVAGACNPVSR
>FUSION-ENST00000498314.5:26361-ENST00000469581.1:136754|770
VIIERGR
>FUSION-ENST00000498314.5:26361-ENST00000469581.1:136754|564
VEGWECYLSWFLK
>ENST00000508203.1|SNV-12700-A-G|1
QPPFTRCLLGL
>FUSION-ENST00000478224.5:8993-ENST00000469581.1:136754|244
SLTVLPR
>ENST00000403676.5|SNV-37178-A-G|6
DSSRLRLVYADTCFSTVK
>FUSION-ENST00000498314.5:26361-ENST00000469581.1:136754|767
GRCPENQIKGSR
>FUSION-ENST00000498314.5:26361-ENST00000469581.1:136754|602
FLCQAHNRKNNCK
>ENST00000649899.1|SNV-4163-T-C|1
VLLSFGLEEEHPMVCQKAKCVLR
>FUSION-ENST00000498314.5:26361-ENST00000469581.1:136754|181
MAQRVIDIGTTVK
>ENST00000574632.5|SNV-104388-G-A|2
LTGSVDLDPALPLQLRDR
>FUSION-ENST00000498314.5:26361-ENST00000469581.1:136754|728
ELLRYLLTSCSGRGSAR
>ENST00000485138.5|SNV-13802-C-T|5
HRPSTPGALR
>FUSION-ENST00000498314.5:26361-ENST00000469581.1:136754|180
AQRVIDIGTTVK
>FUSION-ENST00000498314.5:26361-ENST00000469581.1:136754|430
NMNDFTVMTMLLIINREK
>FUSION-ENST00000498314.5:26361-ENST00000469581.1:136754|154
EELKIVLYISK
>FUSION-ENST00000478224.5:8993-ENST00000469581.1:136754|316
TDTKCRILK
>ENST00000569681.5|SNV-7708-T-G|1
SFYLLLQECSVTDKQTQKLLK
>FUSION-ENST00000498314.5:26361-ENST00000469581.1:136754|677
MPGCVCVCVCVCVCVCVCVCDHR
>ENST00000399703.6|SNV-24507-C-T|1
LEVEVESLHSSLATAINEYNEIVER
>FUSION-ENST00000498314.5:26361-ENST00000469581.1:136754|97
MLAQVLFQVLGFGREGIRQK
>FUSION-ENST00000478224.5:8993-ENST00000469581.1:136754|105
MESHSVARLQYSGGISAHCNLR
>FUSION-ENST00000478224.5:8993-ENST00000469581.1:136754|57
DFGKNNKFIGI
>FUSION-ENST00000478224.5:8993-ENST00000469581.1:136754|42
MVSVTTCHGEKVTLIFFFLP
>FUSION-ENST00000498314.5:26361-ENST00000469581.1:136754|483
FGLMPMLIALLSVYLFWGFLLLR
>ENST00000339438.10|MNV-26056-AATGAAGCCCGAGAAATG-A|3
CDCCHER
>FUSION-ENST00000478224.5:8993-ENST00000469581.1:136754|62
MCFSLKDFGK
>FUSION-ENST00000478224.5:8993-ENST00000469581.1:136754|9
KKTTLGT
>FUSION-ENST00000478224.5:8993-ENST00000469581.1:136754|81
LYICFCI
>ENST00000324862.7|SNV-21884-A-G|1
EQEKLRR
>ENST00000466685.7|MNV-20889-TCTT-T|1
SWNNSLMKDIKK
>FUSION-ENST00000498314.5:26361-ENST00000469581.1:136754|815
LLGSKLSSHLSLPSSWGYR
>FUSION-ENST00000498314.5:26361-ENST00000469581.1:136754|932
MNKVDYPISK
>FUSION-ENST00000498314.5:26361-ENST00000469581.1:136754|301
LEEISVLQMGELIKQLYID
>ENST00000456556.5|SNV-13693-C-A|2
HEELYINSNPVSSQKQPALK
>FUSION-ENST00000498314.5:26361-ENST00000469581.1:136754|771
SKVIIERGR
>ENST00000299314.12|SNV-69228-A-G|5
KYFQDLLDEEESLKTQLACFTDSK
>ENST00000395089.5|SNV-14748-A-G|2
LDLHGSQIKSLPNTK
>FUSION-ENST00000498314.5:26361-ENST00000469581.1:136754|506
WKDGSVICLGSLKHILR
>FUSION-ENST00000498314.5:26361-ENST00000469581.1:136754|38
MFEIFHN
>ENST00000639128.1|SNV-78051-G-A|4
TASIPLFRLQPTGK
>ENST00000591464.5|SNV-56994-G-A|3
FLCTRDLS
>ENST00000554241.5|SNV-13591-G-C|8
MVAFMSSLLTTEDLGTLQVSPQRRD
>ENST00000326665.10|MNV-67133-GTAAAGGAAAACCAGGACAAG-G|2
RPGKYFK
>FUSION-ENST00000498314.5:26361-ENST00000469581.1:136754|902
IRKGYVHNVR
>FUSION-ENST00000498314.5:26361-ENST00000469581.1:136754|193
MVKPRLY
>FUSION-ENST00000478224.5:8993-ENST00000469581.1:136754|59
CFSLKDFGKNNK
>ENST00000481514.5|SNV-17614-C-T|4
SEVCPEKCPLSVARASQCGSCVK
>ENST00000525765.5|MNV-3404-GGAGCTCAAGGTGCTAG-G|7
IQNWTLGAVGLEVADK
>ENST00000298717.9|SNV-134-G-C|5
SDTCSSIQAHK
>FUSION-ENST00000498314.5:26361-ENST00000469581.1:136754|28
IRCQRVGLLEAENI
>ENST00000298717.9|SNV-134-G-C|6
MSDTCSSIQAHK
>FUSION-ENST00000498314.5:26361-ENST00000469581.1:136754|446
HSGSCLYSQYFGRPRQADHLR
>FUSION-ENST00000498314.5:26361-ENST00000469581.1:136754|755
MYESLKKTK
>FUSION-ENST00000498314.5:26361-ENST00000469581.1:136754|84
LLSPPTFFNPSQR
>ENST00000357599.8|SNV-114699-G-T|3
SCSNPSPR
>ENST00000461638.6|SNV-7276-G-A|5
RVPLSPLSLLAGPTDAR
>FUSION-ENST00000498314.5:26361-ENST00000469581.1:136754|951
STSFGHFVTFTLFSNICMSK
>ENST00000522362.7|SNV-5444-A-G|3
EVLQETLK
>FUSION-ENST00000478224.5:26361-ENST00000469581.1:136754|1
ALDLLLYHL
>FUSION-ENST00000498314.5:26361-ENST00000469581.1:136754|521
MKFLFYLNFK
>FUSION-ENST00000498314.5:26361-ENST00000469581.1:136754|520
KFLFYLNFK
>FUSION-ENST00000498314.5:26361-ENST00000469581.1:136754|312
HKNFICQSYKILENAN
>ENST00000569891.5|SNV-7708-T-G|4
SHFTLLGRAEFLLASSRMQR
>ENST00000485138.5|SNV-13802-C-T|7
ISTGSGSNAMHRPSTPGALRIWTK
>FUSION-ENST00000478224.5:8993-ENST00000469581.1:136754|199
GQEIETIPAKTVKPR
>FUSION-ENST00000498314.5:26361-ENST00000469581.1:136754|571
MFKSILLGHGRSGAK
>FUSION-ENST00000478224.5:8993-ENST00000469581.1:136754|232
MSHDSMSK
>ENST00000554241.5|SNV-13591-G-C|6
MSSLLTTEDLGTLQVSPQR
>ENST00000649899.1|SNV-4163-T-C|2
VLLSFGLEEEHPMVCQKAK
>FUSION-ENST00000498314.5:26361-ENST00000469581.1:136754|247
LGTVAHACNPSTLGGR
>FUSION-ENST00000498314.5:26361-ENST00000469581.1:136754|552
YISNISPFLLCPHKYFK
>ENST00000357519.9|MNV-3404-GGAGCTCAAGGTGCTAG-G|10
EFLQDLKWLTRTFWTCTR
>FUSION-ENST00000478224.5:8993-ENST00000469581.1:136754|263
HHSWLIFVFFVAVR
>FUSION-ENST00000498314.5:26361-ENST00000469581.1:136754|554
YISNISPFLLCPHK
>ENST00000328599.4|SNV-1018-G-T|1
LSNIAYR
>ENST00000460265.5|SNV-33673-A-G|7
QIEYEYKLAQALHEMREQR
>FUSION-ENST00000498314.5:26361-ENST00000469581.1:136754|271
MLARLVLNSR
>FUSION-ENST00000478224.5:8993-ENST00000469581.1:136754|225
SKVRSEILALFCVR
>ENST00000473720.5|SNV-15260-C-T|6
MQTPPLTR
>FUSION-ENST00000498314.5:26361-ENST00000469581.1:136754|372
MGSMSFLMMR
>ENST00000610556.4|SNV-180883-C-T|1
APPPVAYNPIHSPFYPLAALK
>FUSION-ENST00000478224.5:8993-ENST00000469581.1:136754|95
MCCRDMVSLGCSGGS
>FUSION-ENST00000498314.5:26361-ENST00000469581.1:136754|662
NVQSDIENGLNTNGAK
>FUSION-ENST00000498314.5:26361-ENST00000469581.1:136754|527
QIKCLEHECSNR
>FUSION-ENST00000498314.5:26361-ENST00000469581.1:136754|375
MWSISGK
>FUSION-ENST00000478224.5:8993-ENST00000469581.1:136754|114
GFHVLARMVWIS
>FUSION-ENST00000478224.5:8993-ENST00000469581.1:136754|32
MYCLYQY
>ENST00000534032.5|MNV-3404-GGAGCTCAAGGTGCTAG-G|3
WKPTSRSVVPSSL
>FUSION-ENST00000498314.5:26361-ENST00000469581.1:136754|238
IQKISQAWWWAPVVPATR
>ENST00000478883.1|SNV-2185-G-C|2
LRPSVTGCSSQRQGQRNSLPT
>FUSION-ENST00000498314.5:26361-ENST00000469581.1:136754|502
HILRVVCLES
>FUSION-ENST00000498314.5:26361-ENST00000469581.1:136754|882
MVSLLESFPFAASSLTALR
>FUSION-ENST00000498314.5:26361-ENST00000469581.1:136754|555
MYISNISPFLLCPHK
>ENST00000554241.5|SNV-13591-G-C|3
SSLLTTEDLGTLQVSPQRR
>ENST00000361924.6|INDEL-84117-G-GA|6
QHEDQSMIGHLQEELEEKK
>ENST00000358842.5|SNV-260-C-G|2
LDEVNIDISNIK
>ENST00000345136.7|SNV-43869-T-G|4
VDGAEWGVDLPSVEAQR
>FUSION-ENST00000498314.5:26361-ENST00000469581.1:136754|719
GSARAPDKAQAGS
>ENST00000326665.10|MNV-67133-GTAAAGGAAAACCAGGACAAG-G|1
RPGKYFKI
>FUSION-ENST00000498314.5:26361-ENST00000469581.1:136754|191
DCEDFMDIY
>ENST00000456556.5|SNV-13693-C-A|1
HEELYINSNPVSSQKQPALKATSGK
>ENST00000272879.9|MNV-26451-TGCCAAGG-T|8
LAEKPKLFFIQALKR
>FUSION-ENST00000498314.5:26361-ENST00000469581.1:136754|383
MRSGDQDHPGQHNETPSLLK
>ENST00000508833.1|SNV-123672-C-T|1
TVKRIMFP
>FUSION-ENST00000498314.5:26361-ENST00000469581.1:136754|274
MRSGDRDHPG
>FUSION-ENST00000498314.5:26361-ENST00000469581.1:136754|507
WKDGSVICLGSLK
>ENST00000591464.5|SNV-57052-G-T|2
MNFGVFSVTSK
>FUSION-ENST00000478224.5:8993-ENST00000469581.1:136754|259
SVSQAGVQWRDLGSLQPPPPGFK
>ENST00000264689.11|INDEL-10764-A-AA|7
KKSCNNFISFR
>ENST00000360461.9|SNV-10503-G-A|2
TVNYVLKCQEVRSR
>ENST00000413465.6|SNV-13335-G-C|2
SPILTIITLEDSRPR
>FUSION-ENST00000498314.5:26361-ENST00000469581.1:136754|885
RMFLSIHK
>FUSION-ENST00000498314.5:26361-ENST00000469581.1:136754|149
IVLYISK
>FUSION-ENST00000498314.5:26361-ENST00000469581.1:136754|665
MRNVQSDIENGLNTNGAK
>FUSION-ENST00000498314.5:26361-ENST00000469581.1:136754|589
IGFQSHFFHLI
>ENST00000304636.9|SNV-33149-G-T|2
GYKGETGER
>FUSION-ENST00000498314.5:26361-ENST00000469581.1:136754|168
DFSWIGRPGGGSGK
>FUSION-ENST00000498314.5:26361-ENST00000469581.1:136754|343
NWKQLTK
>FUSION-ENST00000498314.5:26361-ENST00000469581.1:136754|378
SGDQDHPGQHNETPSLLKIQK
>FUSION-ENST00000498314.5:26361-ENST00000469581.1:136754|110
MLAKLVLNS
>FUSION-ENST00000498314.5:26361-ENST00000469581.1:136754|917
ISIKFALSTSLGIFFFFPRWLAK
>FUSION-ENST00000498314.5:26361-ENST00000469581.1:136754|30
VMIRCQRVGLLEAENI
>FUSION-ENST00000498314.5:26361-ENST00000469581.1:136754|82
MLLESGFFIK
>ENST00000452335.2|SNV-16660-G-A|2
GYDSGPRMTR
>FUSION-ENST00000478224.5:8993-ENST00000469581.1:136754|93
DMVSLGCSGGS
>FUSION-ENST00000478224.5:8993-ENST00000469581.1:136754|107
MESHSVAR
>FUSION-ENST00000498314.5:26361-ENST00000469581.1:136754|820
IIAHCTLK
>FUSION-ENST00000478224.5:8993-ENST00000469581.1:136754|305
EFSLFFFWR
>FUSION-ENST00000498314.5:26361-ENST00000469581.1:136754|466
TLILPCSNLIIFFFFFALAALGK
>FUSION-ENST00000478224.5:8993-ENST00000469581.1:136754|143
MPVLFYLFVYFLCV
>FUSION-ENST00000478224.5:8993-ENST00000469581.1:136754|233
LPRLVLNS
>FUSION-ENST00000498314.5:26361-ENST00000469581.1:136754|772
MSKVIIERGR
>FUSION-ENST00000498314.5:26361-ENST00000469581.1:136754|142
SWDLKVGDREQFK
>FUSION-ENST00000498314.5:26361-ENST00000469581.1:136754|734
EIGHFELDLVQEV
>FUSION-ENST00000498314.5:26361-ENST00000469581.1:136754|364
MRNGVSPGWPGCPF
>FUSION-ENST00000498314.5:26361-ENST00000469581.1:136754|342
NWKQLTKQTVAYP
>ENST00000369577.8|SNV-106493-A-G|1
VSKPFVCQNQGCNYSAMTKDALFK
>FUSION-ENST00000498314.5:26361-ENST00000469581.1:136754|230
RWLTPVIPALR
>ENST00000342992.10|SNV-277952-G-A|1
VLAENEIGIGKPCETTEPVK
>FUSION-ENST00000498314.5:26361-ENST00000469581.1:136754|693
IVASSIFAVGGK
>FUSION-ENST00000498314.5:26361-ENST00000469581.1:136754|869
LSVLGEQ
>ENST00000461979.1|SNV-2185-G-C|1
ARGTHSPR
>FUSION-ENST00000498314.5:26361-ENST00000469581.1:136754|186
ACNPRYSGG
>FUSION-ENST00000498314.5:26361-ENST00000469581.1:136754|817
MPVVPATQEAEAGEWV
>FUSION-ENST00000498314.5:26361-ENST00000469581.1:136754|433
MVVHACSSSYLGG
>ENST00000395089.5|SNV-14748-A-G|5
LIKLDLHGSQIK
>ENST00000299314.12|SNV-69228-A-G|2
TQLACFTDSKNTGR
>ENST00000558151.1|SNV-56610-C-A|SNV-56615-G-A|2
FLPSAAFGLYRSWKEK
>FUSION-ENST00000498314.5:26361-ENST00000469581.1:136754|258
LAKTFIFKK
>FUSION-ENST00000498314.5:26361-ENST00000469581.1:136754|4
THSCSLK
>FUSION-ENST00000498314.5:26361-ENST00000469581.1:136754|672
LPRLVSNSR
>FUSION-ENST00000498314.5:26361-ENST00000469581.1:136754|212
VKPHLYISTKNTKISQAWWR
>FUSION-ENST00000498314.5:26361-ENST00000469581.1:136754|52
MVLPSWLFGIPCLCLLTVAVAET
>FUSION-ENST00000478224.5:8993-ENST00000469581.1:136754|50
SHHTRPVELFKPEKSVNFAD
>ENST00000551516.1|MNV-22989-TAGA-T|1
GTGIVTETVTESVTESANIVIVS
>ENST00000518578.5|SNV-101868-G-A|1
QFLYGMSHPQK
>FUSION-ENST00000478224.5:8993-ENST00000469581.1:136754|156
IMFLYLR
>FUSION-ENST00000498314.5:26361-ENST00000469581.1:136754|127
LTASSTSRVHAILLPQLPE
>FUSION-ENST00000498314.5:26361-ENST00000469581.1:136754|838
GCGSFGWVDCT
>ENST00000457623.6|SNV-71394-G-A|1
GSSSCNVHPACTDK
>FUSION-ENST00000498314.5:26361-ENST00000469581.1:136754|389
MKPADLQIKMV
>FUSION-ENST00000498314.5:26361-ENST00000469581.1:136754|376
IQKISRS
>ENST00000539277.6|SNV-1277-A-G|2
GMAENTSHR
>FUSION-ENST00000498314.5:26361-ENST00000469581.1:136754|557
MHSAFFMYISNISPFLLCPHKYFK
>FUSION-ENST00000498314.5:26361-ENST00000469581.1:136754|353
MTDGIFSHKYNVV
>ENST00000507550.5|SNV-12700-A-G|2
CLLGLTSSCVTLLQKDIILTGK
>FUSION-ENST00000498314.5:26361-ENST00000469581.1:136754|415
MLLIINREK
>ENST00000325239.11|SNV-58640-G-T|2
GETGSDPQLNFK
>FUSION-ENST00000498314.5:26361-ENST00000469581.1:136754|331
WFKSFEFYDTVVEYTK
>FUSION-ENST00000463438.5:9962-ENST00000463625.6:181649|39
NGEDGINWSISDKDIEAQIANNR
>FUSION-ENST00000498314.5:26361-ENST00000469581.1:136754|245
LGTVAHACNPSTLGGRGRC
>ENST00000369968.6|SNV-28765-C-T|2
GVAGPRGQDSVSSPCG
>FUSION-ENST00000498314.5:26361-ENST00000469581.1:136754|645
KEALHQIQGQLSF
>FUSION-ENST00000498314.5:26361-ENST00000469581.1:136754|101
MLAQVLFQVLGFGR
>FUSION-ENST00000498314.5:26361-ENST00000469581.1:136754|742
MGVGGLSSGLE
>FUSION-ENST00000498314.5:26361-ENST00000469581.1:136754|467
PVFPVLWEAKAGGSPEVRSSRPAS
>FUSION-ENST00000478224.5:8993-ENST00000469581.1:136754|266
RHHSWLIFVFFVAVR
>FUSION-ENST00000498314.5:26361-ENST00000469581.1:136754|413
MLLIINREKYR
>FUSION-ENST00000478224.5:8993-ENST00000469581.1:136754|187
MCHHAQLILCF
>FUSION-ENST00000498314.5:26361-ENST00000469581.1:136754|850
LRVYFFPSALH
>FUSION-ENST00000498314.5:26361-ENST00000469581.1:136754|464
AGGSPEVR
>FUSION-ENST00000498314.5:26361-ENST00000469581.1:136754|133
MLVTTRR
>FUSION-ENST00000498314.5:26361-ENST00000469581.1:136754|461
MRSILLLLK
>ENST00000534548.7|SNV-72485-A-G|4
RSLRETPLK
>ENST00000646242.1|INDEL-11151-G-GCA|4
MRHTAER
>ENST00000591464.5|SNV-57052-G-T|1
NFGVFSVTSK
>FUSION-ENST00000498314.5:26361-ENST00000469581.1:136754|408
QDEQGVCLEILK
>ENST00000046087.7|SNV-31645-G-C|2
LPTAFRLTK
>FUSION-ENST00000498314.5:26361-ENST00000469581.1:136754|663
RNVQSDIENGLNTNGAKMSLSCQLR
>ENST00000639128.1|SNV-78051-G-A|7
MGCRTASIPLFRLQPTGK
>ENST00000482071.1|INDEL-83877-C-CA|10
MVGLVPKK
>FUSION-ENST00000478224.5:8993-ENST00000469581.1:136754|267
MRHHSWLIFVFFVAVR
>FUSION-ENST00000498314.5:26361-ENST00000469581.1:136754|276
MHFPDPSSL
>FUSION-ENST00000498314.5:26361-ENST00000469581.1:136754|609
MVCCCCCYYCCYYSWESIFK
>FUSION-ENST00000498314.5:26361-ENST00000469581.1:136754|673
MLPRLVSNSR
>FUSION-ENST00000498314.5:26361-ENST00000469581.1:136754|897
GYVHNVRLEKIILGIM
>FUSION-ENST00000478224.5:8993-ENST00000469581.1:136754|53
MSHHTRPVELFKPEK
>ENST00000328333.12|SNV-10959-A-C|1
GPPGLPGPAMKGDKGDR
>FUSION-ENST00000478224.5:8993-ENST00000469581.1:136754|190
MEIILCR
>FUSION-ENST00000478224.5:8993-ENST00000469581.1:136754|175
MSQYSIVF
>FUSION-ENST00000498314.5:26361-ENST00000469581.1:136754|681
SLYSPVFKTTWLFCLFHL
>FUSION-ENST00000498314.5:26361-ENST00000469581.1:136754|190
MVARACNPR
>FUSION-ENST00000498314.5:26361-ENST00000469581.1:136754|432
VVHACSSSYLGG
>ENST00000290953.3|SNV-174-T-C|5
LTAAVLSR
>FUSION-ENST00000498314.5:26361-ENST00000469581.1:136754|87
ISLPLISAPSFTSTFCFSDTSTK
>FUSION-ENST00000498314.5:26361-ENST00000469581.1:136754|165
MRSQCCSFPSK
>ENST00000394487.5|SNV-9857-G-A|1
TIISVSVLSVLVVSVVAVLVYK
>FUSION-ENST00000498314.5:26361-ENST00000469581.1:136754|590
MIGFQSHFFHLI
>ENST00000272879.9|MNV-26451-TGCCAAGG-T|3
RYSLPYPSKQML
>FUSION-ENST00000498314.5:26361-ENST00000469581.1:136754|529
IMQIKCLEHECSNRFCLVMVEAGQK
>FUSION-ENST00000498314.5:26361-ENST00000469581.1:136754|816
PVVPATQEAEAGEWV
>ENST00000357599.8|SNV-114699-G-T|1
SCSNPSPRHGGRICVGK
>FUSION-ENST00000478224.5:8993-ENST00000469581.1:136754|43
VSVTTCHGEK
>ENST00000369209.7|SNV-166380-C-A|2
LRLNQMIELSSK
>ENST00000567887.5|INDEL-253962-G-GTGGC|1
SLGQVSLTHPYSECDFKLKEVAG
>FUSION-ENST00000478224.5:8993-ENST00000469581.1:136754|329
QKLVGQPR
>FUSION-ENST00000498314.5:26361-ENST00000469581.1:136754|329
MSYLYKHH
>ENST00000558151.1|SNV-56610-C-A|SNV-56615-G-A|3
MFLPSAAFGLYRSWKEK
>FUSION-ENST00000478224.5:8993-ENST00000469581.1:136754|311
VPGPLFQVEFGYLTLR
>ENST00000370452.7|SNV-315-A-G|1
LNEQHQLILSELLREEDNK
>FUSION-ENST00000498314.5:26361-ENST00000469581.1:136754|547
ILGHILWIILPSPRASGSLLLGPTK
>ENST00000371953.8|MNV-97288-TG-T|2
KDKMFHFW
>FUSION-ENST00000498314.5:26361-ENST00000469581.1:136754|875
MFYLFTHFGMISPTR
>FUSION-ENST00000498314.5:26361-ENST00000469581.1:136754|347
MSVVVLFAMAKNWKQLTK
>FUSION-ENST00000478224.5:8993-ENST00000469581.1:136754|125
SVAQPGVQWR
>ENST00000361924.6|INDEL-84117-G-GA|1
QEIFLDSSPACGKRR
>FUSION-ENST00000498314.5:26361-ENST00000469581.1:136754|249
ETPRLGTVAHACNPSTLGGR
>FUSION-ENST00000498314.5:26361-ENST00000469581.1:136754|792
GVNPRAEVAVR
>FUSION-ENST00000498314.5:26361-ENST00000469581.1:136754|578
CNQGVIRYLCVFVFF
>FUSION-ENST00000498314.5:26361-ENST00000469581.1:136754|890
LLDPCLQRAFPW
>ENST00000621829.4|SNV-49203-G-T|3
EVERIFRESNCYDPER
>FUSION-ENST00000478224.5:8993-ENST00000469581.1:136754|147
LGDRVILCLSTP
>FUSION-ENST00000478224.5:8993-ENST00000469581.1:136754|29
MLPPLWAASCGDVLLP
>FUSION-ENST00000498314.5:26361-ENST00000469581.1:136754|77
MGPNASTGIVPGSWVWQR
>ENST00000469790.1|SNV-48877-G-A|1
DSYVNSTTGESVITR
>ENST00000396444.7|SNV-57273-C-T|3
ACIHAETALLMEK
>FUSION-ENST00000498314.5:26361-ENST00000469581.1:136754|95
SQLAATSASQVQAILLPQPPE
>FUSION-ENST00000478224.5:8993-ENST00000469581.1:136754|317
WLVVTVLEKTDTKCR
>ENST00000457623.6|SNV-71394-G-A|2
NIAITEKGSSSCNVHPACTDK
>ENST00000374165.5|INDEL-15312-G-GGCA|3
QQQQQQQQQK
>FUSION-ENST00000498314.5:26361-ENST00000469581.1:136754|75
MGPNASTGIVPGSWVWQRR
>ENST00000256797.9|SNV-10786-G-A|1
EGSPSTAIR
>FUSION-ENST00000478224.5:8993-ENST00000469581.1:136754|310
MKWSSLSFFFGGAWSFPHLNIWLVR
>FUSION-ENST00000498314.5:26361-ENST00000469581.1:136754|888
MHTSPLLINSFLLL
>FUSION-ENST00000498314.5:26361-ENST00000469581.1:136754|129
SHYVQPSLN
>FUSION-ENST00000498314.5:26361-ENST00000469581.1:136754|811
LSSHLSLPSSWGYRCVQLIKQK
>FUSION-ENST00000478224.5:8993-ENST00000469581.1:136754|160
LQWAMIMFLYLR
>FUSION-ENST00000498314.5:26361-ENST00000469581.1:136754|523
CLEHECSNRFCLVMVEAGQK
>ENST00000484928.5|SNV-3323-G-C|1
YGYSYYNSPCR
>ENST00000461638.6|SNV-7276-G-A|3
VPLSPLSLLAGPTDAR
>FUSION-ENST00000498314.5:26361-ENST00000469581.1:136754|854
KWSKEENNPQK
>FUSION-ENST00000498314.5:26361-ENST00000469581.1:136754|201
MSHWWQSK
>ENST00000456556.5|SNV-13693-C-A|6
KKHEELYINSNPVSSQK
>FUSION-ENST00000498314.5:26361-ENST00000469581.1:136754|360
SKPRPINAQLK
>ENST00000460265.5|SNV-33673-A-G|2
DAQVRLYK
>FUSION-ENST00000498314.5:26361-ENST00000469581.1:136754|237
ISQAWWWAPVVPATR
>FUSION-ENST00000478224.5:8993-ENST00000469581.1:136754|103
MESHSVARLQYSGGISAHCNLRLPR
>FUSION-ENST00000498314.5:26361-ENST00000469581.1:136754|577
YLCVFVFF
>FUSION-ENST00000498314.5:26361-ENST00000469581.1:136754|471
PVFPVLWEAK
>FUSION-ENST00000478224.5:8993-ENST00000469581.1:136754|150
FLYLRLGDR
>FUSION-ENST00000478224.5:8993-ENST00000469581.1:136754|290
ADHEVRR
>FUSION-ENST00000478224.5:8993-ENST00000469581.1:136754|176
GVAYACSPSYSGG
>FUSION-ENST00000498314.5:26361-ENST00000469581.1:136754|748
LPFSTVYFYMRLIQRLFCLYR
>ENST00000492363.5|MNV-26451-TGCCAAGG-T|8
NLNSFSSRP
>ENST00000164305.10|SNV-31847-A-C|2
GPLDVMSHIQK
>FUSION-ENST00000498314.5:26361-ENST00000469581.1:136754|19
MLILPHRRLVFTYSFVSVL
>FUSION-ENST00000498314.5:26361-ENST00000469581.1:136754|612
CPCLASLEK
>ENST00000361924.6|INDEL-84117-G-GA|3
QEIFLDSSPACGK
>ENST00000460265.5|SNV-33673-A-G|3
EQRDAQVRLYK
>FUSION-ENST00000478224.5:8993-ENST00000469581.1:136754|6
MWSSRGLMPLIPRSTSSLA
>FUSION-ENST00000498314.5:26361-ENST00000469581.1:136754|929
NKVDYPISKHFI
>ENST00000569891.5|SNV-7708-T-G|1
AEFLLASSRMQRYR
>FUSION-ENST00000498314.5:26361-ENST00000469581.1:136754|8
MKTHSCSLK
>ENST00000466110.5|SNV-26907-G-A|1
LTSTSWRQRK
>FUSION-ENST00000498314.5:26361-ENST00000469581.1:136754|55
YAGWDLLHNNLK
>FUSION-ENST00000478224.5:8993-ENST00000469581.1:136754|323
VATSHTWPLSI
>ENST00000651151.1|SNV-112688-T-C|1
LTEEKKR
>FUSION-ENST00000498314.5:26361-ENST00000469581.1:136754|494
NFELEPGKRYR
>FUSION-ENST00000478224.5:8993-ENST00000469581.1:136754|289
ADHEVRRSRPSWLTR
>FUSION-ENST00000498314.5:26361-ENST00000469581.1:136754|608
VCCCCCYYCCYYSWESIFK
>FUSION-ENST00000498314.5:26361-ENST00000469581.1:136754|906
VSLPHHAHLSLVDQ
>ENST00000561009.5|SNV-1743-A-G|3
EVQLSGR
>ENST00000367576.6|SNV-19924-A-G|2
ARRQAIK
>ENST00000621829.4|SNV-66031-G-A|1
ECFGACLFTCYDLLRPNVVLETAWR
>FUSION-ENST00000478224.5:8993-ENST00000469581.1:136754|134
PSCLANFCIVSR
>ENST00000452335.2|SNV-16660-G-A|1
GYDSGPRMTRR
>ENST00000565402.1|SNV-31847-A-C|3
GPLDVMSHI
>ENST00000272879.9|MNV-26451-TGCCAAGG-T|9
LAEKPKLFFIQALK
>FUSION-ENST00000498314.5:26361-ENST00000469581.1:136754|40
MLAGIYFTII
>FUSION-ENST00000498314.5:26361-ENST00000469581.1:136754|684
CRSLYSPVFK
>FUSION-ENST00000498314.5:26361-ENST00000469581.1:136754|627
MFHSVLVQKSEVCLLMCKFIFK
>ENST00000489085.1|MNV-20889-TCTT-T|1
SWNNSLMKVIFFLC
>ENST00000469790.1|SNV-48877-G-A|4
MFDSLLMDSYVNSTTGESVITR
>FUSION-ENST00000498314.5:26361-ENST00000469581.1:136754|634
KIFPRTLYSAILFCEFF
>FUSION-ENST00000498314.5:26361-ENST00000469581.1:136754|14
RPHYHHHY
>FUSION-ENST00000498314.5:26361-ENST00000469581.1:136754|273
RSGDRDHPG
>FUSION-ENST00000498314.5:26361-ENST00000469581.1:136754|308
NFICQSYK
>FUSION-ENST00000478224.5:8993-ENST00000469581.1:136754|88
MVGCFFSDRLPTSSR
>FUSION-ENST00000478224.5:8993-ENST00000469581.1:136754|146
VILCLSTP
>FUSION-ENST00000498314.5:26361-ENST00000469581.1:136754|13
PHYHHHY
>FUSION-ENST00000498314.5:26361-ENST00000469581.1:136754|182
YEHSPLNGPKGY
>FUSION-ENST00000498314.5:26361-ENST00000469581.1:136754|567
SILLGHGRSGAKVEGWECYLSWFLK
>ENST00000046087.7|SNV-31645-G-C|4
VPSSVGHLVRLPTAFR
>ENST00000265056.12|SNV-23258-G-C|3
DLVDKAPQINIHNLSAFYDSELFR
>FUSION-ENST00000498314.5:26361-ENST00000469581.1:136754|741
GVGGLSSGLE
>ENST00000474820.5|SNV-216503-G-A|5
MQGAYLPQYAHMQTTAVPVK
>FUSION-ENST00000498314.5:26361-ENST00000469581.1:136754|692
MIVASSIFAVGGKE
>FUSION-ENST00000498314.5:26361-ENST00000469581.1:136754|803
LISNSWPQVILLPQPPELAE
>ENST00000326665.10|MNV-67133-GTAAAGGAAAACCAGGACAAG-G|4
SLGRRPGK
>FUSION-ENST00000498314.5:26361-ENST00000469581.1:136754|545
ASGSLLLGPTKR
>FUSION-ENST00000498314.5:26361-ENST00000469581.1:136754|209
ISQAWWR
>ENST00000621829.4|SNV-49203-G-T|2
IFRESNCYDPER
>ENST00000264689.11|INDEL-10764-A-AA|6
KSCNNFISFR
>FUSION-ENST00000498314.5:26361-ENST00000469581.1:136754|784
MSEGNFLYMFWDQSMSKVIIER
>ENST00000635293.1|SNV-13335-G-C|2
SPILTIITLEDSSGNLLGR
>ENST00000639128.1|SNV-78051-G-A|11
MANGLQDCLHSIVQAATHREVR
>ENST00000486752.5|SNV-80188-C-G|5
GVRANLLKSYSSVGEDFLNSCHK
>FUSION-ENST00000478224.5:8993-ENST00000469581.1:136754|161
SWKLQWAMIMFLYLRLGDR
>FUSION-ENST00000498314.5:26361-ENST00000469581.1:136754|167
DFSWIGRPGGGSGKK
>FUSION-ENST00000498314.5:26361-ENST00000469581.1:136754|860
MPSLVCVQRIQLVYFFR
>FUSION-ENST00000478224.5:8993-ENST00000469581.1:136754|10
TQIVRKR
>ENST00000337248.9|SNV-37205-T-C|2
DFSNPCSSMFQLPSFMK
>FUSION-ENST00000498314.5:26361-ENST00000469581.1:136754|451
VAGAYSPSYSGG
>FUSION-ENST00000478224.5:8993-ENST00000469581.1:136754|139
SVAQAGVQWCNLCSLQPPSPEFK
>FUSION-ENST00000498314.5:26361-ENST00000469581.1:136754|404
QSCSYNCEQNVVYIWK
>FUSION-ENST00000498314.5:26361-ENST00000469581.1:136754|419
TMLLIINREK
>ENST00000261483.4|SNV-92221-A-C|6
RMDRIMASHLR
>ENST00000368802.8|INDEL-95668-A-AA|3
FVPATESEKKISEETSGNSQTE
>FUSION-ENST00000498314.5:26361-ENST00000469581.1:136754|601
MITPPSQH
>ENST00000521335.1|SNV-10552-A-G|1
QEVLQTEGSQVMNK
>ENST00000639128.1|SNV-78051-G-A|1
LGLLSPG
>ENST00000409604.1|SNV-57566-C-A|1
VSTCRPGWSTMAQSR
>FUSION-ENST00000498314.5:26361-ENST00000469581.1:136754|381
MRSGDQDHPGQHNETPSLLKIQK
>ENST00000339438.10|MNV-26056-AATGAAGCCCGAGAAATG-A|2
CDCCHERWFWFHQVCGS
>FUSION-ENST00000498314.5:26361-ENST00000469581.1:136754|721
QSTHFSLPKCWGYRR
>FUSION-ENST00000478224.5:8993-ENST00000469581.1:136754|91
VSLGCSGGS
>ENST00000474820.5|SNV-216503-G-A|1
EASGQQQVAVETSNDHSPYTFQPNK
>FUSION-ENST00000498314.5:26361-ENST00000469581.1:136754|785
SEGNFLYMFWDQSMSK
>ENST00000288986.6|INDEL-83877-C-CA|5
KINGMVGLVPKK
>FUSION-ENST00000498314.5:26361-ENST00000469581.1:136754|275
HFPDPSSL
>FUSION-ENST00000498314.5:26361-ENST00000469581.1:136754|637
AMKIFPR
>FUSION-ENST00000498314.5:26361-ENST00000469581.1:136754|903
LVFKIRK
>FUSION-ENST00000478224.5:8993-ENST00000469581.1:136754|135
MPSCLANFCIVSR
>FUSION-ENST00000498314.5:26361-ENST00000469581.1:136754|814
LLGSKLSSHLSLPSSWGYRCVQLIK
>ENST00000473720.5|SNV-15260-C-T|4
MQTPPLTRSGGQK
>FUSION-ENST00000498314.5:26361-ENST00000469581.1:136754|2
THSCSLKRFQAVGK
>ENST00000484928.5|SNV-3323-G-C|2
LWNEDFRYGYSYYNSPCR
>FUSION-ENST00000478224.5:8993-ENST00000469581.1:136754|20
MLRCQWT
>FUSION-ENST00000498314.5:26361-ENST00000469581.1:136754|722
QSTHFSLPKCWGYR
>FUSION-ENST00000478224.5:8993-ENST00000469581.1:136754|40
VTLIFFFLP
>FUSION-ENST00000463438.5:9962-ENST00000463625.6:181649|40
NGEDGINWSISDK
>FUSION-ENST00000452882.5:8993-ENST00000469581.1:136754|1
DLLLYHL
>FUSION-ENST00000216190.13:3521-ENST00000459960.1:90953|1
TELEDTLDSTAAQQ
>ENST00000342992.10|SNV-97717-C-T|1
DIAPFFTKPLCNVDSVVNGTCR
>FUSION-ENST00000498314.5:26361-ENST00000469581.1:136754|112
FLHVGQAGLK
>FUSION-ENST00000498314.5:26361-ENST00000469581.1:136754|345
MAKNWKQLTK
>ENST00000339438.10|MNV-26056-AATGAAGCCCGAGAAATG-A|7
LERATNIEVLSNTFQFTR
>FUSION-ENST00000478224.5:8993-ENST00000469581.1:136754|84
MEFHSCHPG
>FUSION-ENST00000498314.5:26361-ENST00000469581.1:136754|299
GELIKQLYID
>ENST00000263915.8|SNV-128400-G-A|3
FTDLIQLVEFYQLNKGILPCKLK
>ENST00000395089.5|SNV-14748-A-G|4
LIKLDLHGSQIKSLPNTK
>ENST00000494569.5|SNV-15751-C-T|5
ARCGAATSAIR
>FUSION-ENST00000498314.5:26361-ENST00000469581.1:136754|143
SWDLKVGDR
>ENST00000525765.5|MNV-3404-GGAGCTCAAGGTGCTAG-G|8
MIQNWTLGAVGLEVADK
>FUSION-ENST00000498314.5:26361-ENST00000469581.1:136754|394
SGYVMFSVSVAF
>FUSION-ENST00000498314.5:26361-ENST00000469581.1:136754|558
HSAFFMYISNISPFLLCPHK
>ENST00000536534.7|SNV-410778-A-C|2
QYVYIAVMDSLPISSTSTK
>FUSION-ENST00000478224.5:8993-ENST00000469581.1:136754|87
VGCFFSDRLPTSSR
>ENST00000396444.7|SNV-57273-C-T|1
ACIHAETALLMEKNKQEK
>ENST00000470035.1|SNV-27564-C-G|1
DSWILIHHNGGIPANKK
>FUSION-ENST00000478224.5:8993-ENST00000469581.1:136754|19
MKRTMTQIVR
>ENST00000443314.5|SNV-22444-G-A|1
HSITFLCGDAGPLAVAAVLYHK
>FUSION-ENST00000498314.5:26361-ENST00000469581.1:136754|503
DGSVICLGSLKHILRVVCLES
>FUSION-ENST00000498314.5:26361-ENST00000469581.1:136754|899
GYVHNVR
>FUSION-ENST00000498314.5:26361-ENST00000469581.1:136754|340
MPHEETQR
>FUSION-ENST00000498314.5:26361-ENST00000469581.1:136754|477
LIALLSVYLFWGFLLLR
>ENST00000450231.1|SNV-31645-G-C|5
FLVGHLVRLPTAFR
>FUSION-ENST00000478224.5:8993-ENST00000469581.1:136754|184
LVRLALNPRP
>FUSION-ENST00000498314.5:26361-ENST00000469581.1:136754|261
VLGLRGRLAK
>FUSION-ENST00000498314.5:26361-ENST00000469581.1:136754|962
TSLASVLKVSSVVNSSVIPPS
>FUSION-ENST00000498314.5:26361-ENST00000469581.1:136754|134
SLTLSPKLECS
>FUSION-ENST00000478224.5:8993-ENST00000469581.1:136754|11
MTQIVRKR
>FUSION-ENST00000498314.5:26361-ENST00000469581.1:136754|130
MSHYVQPSLN
>FUSION-ENST00000498314.5:26361-ENST00000469581.1:136754|499
MNFELEPGK
>FUSION-ENST00000498314.5:26361-ENST00000469581.1:136754|113
RFLHVGQAGLK
>FUSION-ENST00000478224.5:8993-ENST00000469581.1:136754|25
MTSLASVLK
>FUSION-ENST00000498314.5:26361-ENST00000469581.1:136754|489
MPVVPATWEAEARESLEPGKR
>FUSION-ENST00000498314.5:26361-ENST00000469581.1:136754|876
NSQIVKPLCWLFLPC
>FUSION-ENST00000498314.5:26361-ENST00000469581.1:136754|482
MPMLIALLSVYLFWGFLLLR
>ENST00000497399.1|SNV-365-G-A|2
GSAHVFGAAAKDGWR
>ENST00000261483.4|SNV-92221-A-C|2
IMASHLRAAEILYYFALR
>FUSION-ENST00000478224.5:8993-ENST00000469581.1:136754|281
VAGACNPVSRDRATALQQDSQK
>FUSION-ENST00000498314.5:26361-ENST00000469581.1:136754|139
NHTWLIFFFFLRRSLTLSPK
>FUSION-ENST00000498314.5:26361-ENST00000469581.1:136754|108
MLVRLVSNS
>FUSION-ENST00000498314.5:26361-ENST00000469581.1:136754|786
MSEGNFLYMFWDQSMSK
>ENST00000453190.7|INDEL-126739-T-TT|5
DEDSPKSNGGGWSFTNFFSEQTKR
>FUSION-ENST00000498314.5:26361-ENST00000469581.1:136754|753
KTKLPFSTVYFYMR
>FUSION-ENST00000478224.5:8993-ENST00000469581.1:136754|60
MCFSLKDFGKNNK
>FUSION-ENST00000498314.5:26361-ENST00000469581.1:136754|711
LFRDPPHCFRR
>FUSION-ENST00000498314.5:26361-ENST00000469581.1:136754|944
CSSRIAQLCTFQEVSFQNFMR
>FUSION-ENST00000498314.5:26361-ENST00000469581.1:136754|801
GGRGGWITR
>FUSION-ENST00000478224.5:8993-ENST00000469581.1:136754|235
HHHDIYE
>FUSION-ENST00000498314.5:26361-ENST00000469581.1:136754|410
YRQDEQGVCLEILK
>ENST00000357519.9|MNV-3404-GGAGCTCAAGGTGCTAG-G|2
WKPTSRTCPGGW
>FUSION-ENST00000478224.5:8993-ENST00000469581.1:136754|36
MLASLVLNS
>FUSION-ENST00000478224.5:8993-ENST00000469581.1:136754|197
TVKPRLY
>FUSION-ENST00000498314.5:26361-ENST00000469581.1:136754|318
GEKHKNFICQSYK
>ENST00000514375.1|SNV-41858-G-A|5
EKNLFISTTIIVVFFTVIFQWLK
>FUSION-ENST00000498314.5:26361-ENST00000469581.1:136754|750
LPFSTVYFYMR
>FUSION-ENST00000484999.5:26361-ENST00000469581.1:136754|5
SDHGNAFFPNSPSPFTPPP
>ENST00000357519.9|MNV-3404-GGAGCTCAAGGTGCTAG-G|9
WLTRTFWTCTR
>FUSION-ENST00000498314.5:26361-ENST00000469581.1:136754|463
AGGSPEVRSSRPAS
>FUSION-ENST00000498314.5:26361-ENST00000469581.1:136754|606
FLCQAHNR
>FUSION-ENST00000498314.5:26361-ENST00000469581.1:136754|251
TFPLPQK
>FUSION-ENST00000498314.5:26361-ENST00000469581.1:136754|291
TAVYRLVIPVPTGSLDQK
>FUSION-ENST00000498314.5:26361-ENST00000469581.1:136754|226
WLTPVIPALREAQAGR
>FUSION-ENST00000478224.5:8993-ENST00000469581.1:136754|8
MWSSRGLMPLIPR
>FUSION-ENST00000498314.5:26361-ENST00000469581.1:136754|731
MELLRYLLTSCSGR
>FUSION-ENST00000498314.5:26361-ENST00000469581.1:136754|332
MWFKSFEFYDTVVEYTK
>FUSION-ENST00000498314.5:26361-ENST00000469581.1:136754|861
PSLVCVQR
>FUSION-ENST00000478224.5:8993-ENST00000469581.1:136754|54
GVCHNLL
>FUSION-ENST00000478224.5:8993-ENST00000469581.1:136754|248
SLWAISFFFFFFLTR
>ENST00000260505.13|SNV-78013-G-C|3
ERLAQVPKQISR
>FUSION-ENST00000478224.5:8993-ENST00000469581.1:136754|293
CNLLDSNNPPHFGRPRRADHEVR
>FUSION-ENST00000478224.5:8993-ENST00000469581.1:136754|306
MEFSLFFFWR
>ENST00000562610.5|SNV-3266-G-A|1
STRPACATVMRRSK
>FUSION-ENST00000478224.5:8993-ENST00000469581.1:136754|159
LQWAMIMFLYLRLGDR
>FUSION-ENST00000498314.5:26361-ENST00000469581.1:136754|349
MSVVVLFAMAKNWK
>ENST00000380050.8|SNV-646119-G-T|2
QAWNNLSYVNHAEDLASK
>FUSION-ENST00000498314.5:26361-ENST00000469581.1:136754|898
GYVHNVRLEK
>FUSION-ENST00000478224.5:8993-ENST00000469581.1:136754|327
LVGQPRSWMTSP
>FUSION-ENST00000498314.5:26361-ENST00000469581.1:136754|321
AHACCKLIVTNR
>FUSION-ENST00000498314.5:26361-ENST00000469581.1:136754|690
MNSNELSGLLTLK
>FUSION-ENST00000498314.5:26361-ENST00000469581.1:136754|120
SHSVTQARMQWHDLGTLHPPPPEFR
>ENST00000453190.7|INDEL-126739-T-TT|1
LTVSPCHFSQPSQ
>FUSION-ENST00000498314.5:26361-ENST00000469581.1:136754|357
MGFHQVGQAVLFDDVEMTDGIFSHK
>ENST00000674505.1|SNV-166380-C-A|1
LNQMIELSSKAAVNG
>FUSION-ENST00000478224.5:8993-ENST00000469581.1:136754|77
HLFFRHLK
>FUSION-ENST00000478224.5:8993-ENST00000469581.1:136754|315
MTFKKIFFEK
>FUSION-ENST00000478224.5:8993-ENST00000469581.1:136754|97
LPRSSDSPASAT
>FUSION-ENST00000498314.5:26361-ENST00000469581.1:136754|335
ASLVINTMWFK
>FUSION-ENST00000498314.5:26361-ENST00000469581.1:136754|290
TAVYRLVIPVPTGSLDQKK
>FUSION-ENST00000498314.5:26361-ENST00000469581.1:136754|339
PHEETQR
>FUSION-ENST00000498314.5:26361-ENST00000469581.1:136754|836
SYHSWPVFIFVINIF
>ENST00000304636.9|SNV-33149-G-T|3
GAPGPQGPRGYKGETGER
>ENST00000368802.8|INDEL-95668-A-AA|1
ISEETSGNSQTE
>FUSION-ENST00000478224.5:8993-ENST00000469581.1:136754|236
MHHHDIYE
>FUSION-ENST00000478224.5:8993-ENST00000469581.1:136754|303
EFSLFFFWRSLEFSPPK
>FUSION-ENST00000498314.5:26361-ENST00000469581.1:136754|795
RSHHCTPAWATE
>FUSION-ENST00000498314.5:26361-ENST00000469581.1:136754|652
KVIVIAVYLIPYKTCSSSSR
>FUSION-ENST00000478224.5:8993-ENST00000469581.1:136754|280
MLIRLVSNS
>ENST00000569891.5|SNV-7708-T-G|3
AEFLLASSR
>FUSION-ENST00000498314.5:26361-ENST00000469581.1:136754|121
SHSVTQAR
>FUSION-ENST00000498314.5:26361-ENST00000469581.1:136754|751
TKLPFSTVYFYMRLIQR
>FUSION-ENST00000498314.5:26361-ENST00000469581.1:136754|444
SGVQDQLANMVKPCLY
>ENST00000472720.5|SNV-116642-C-T|1
FLKSNLTVTCWVWRSMR
>FUSION-ENST00000498314.5:26361-ENST00000469581.1:136754|442
MAPLHSSLGNTAR
>ENST00000482071.1|INDEL-83877-C-CA|4
KTMLPLCR
>ENST00000331569.6|SNV-1494-A-C|1
APGRSAPGAASAAAALK
>FUSION-ENST00000498314.5:26361-ENST00000469581.1:136754|837
MSYHSWPVFIFVINIF
>FUSION-ENST00000498314.5:26361-ENST00000469581.1:136754|107
LVRLVSNS
>FUSION-ENST00000498314.5:26361-ENST00000469581.1:136754|864
MKGHCSGL
>FUSION-ENST00000498314.5:26361-ENST00000469581.1:136754|683
CRSLYSPVFKTTWLFCLFHL
>FUSION-ENST00000478224.5:8993-ENST00000469581.1:136754|23
MTSLASVLKDLLLYHL
>FUSION-ENST00000498314.5:26361-ENST00000469581.1:136754|67
NFCPQWAFILFLFI
>FUSION-ENST00000498314.5:26361-ENST00000469581.1:136754|933
YFSLVFSLIFFHELLLGFCF
>FUSION-ENST00000498314.5:26361-ENST00000469581.1:136754|196
SHWWQSKNIFVQAGRGGSHL
>FUSION-ENST00000478224.5:8993-ENST00000469581.1:136754|222
SEILALFCVR
>FUSION-ENST00000498314.5:26361-ENST00000469581.1:136754|152
EELKIVLYISKSWDLK
>FUSION-ENST00000498314.5:26361-ENST00000469581.1:136754|793
MGVNPRAEVAVR
>FUSION-ENST00000478224.5:8993-ENST00000469581.1:136754|157
MIMFLYLR
>FUSION-ENST00000498314.5:26361-ENST00000469581.1:136754|5
KTHSCSLKR
>ENST00000380175.9|INDEL-19886-G-GC|6
HQLPKEINLTPKPNRMPPVEK
>FUSION-ENST00000498314.5:26361-ENST00000469581.1:136754|81
LLESGFFIK
>ENST00000360403.7|SNV-45089-T-C|1
TDVLVLSCDLTTDVALHEVVDLFR
>FUSION-ENST00000498314.5:26361-ENST00000469581.1:136754|41
VLGGAVTSSLY
>FUSION-ENST00000498314.5:26361-ENST00000469581.1:136754|205
VPVILDTREAEAGELLEPGRQR
>ENST00000278319.10|SNV-29730-A-G|1
SHTTMNSYECYQCGEAFCRSSSLIR
>FUSION-ENST00000478224.5:8993-ENST00000469581.1:136754|85
VGCFFSDRLPTSSRLYICFCI
>ENST00000360461.9|SNV-9257-G-C|2
EHGQLVRQDEFVVR
>FUSION-ENST00000498314.5:26361-ENST00000469581.1:136754|422
MTMLLIINR
>FUSION-ENST00000498314.5:26361-ENST00000469581.1:136754|638
EALHQIQGQLSF
>ENST00000489884.5|SNV-2185-G-C|1
QGQRNSLPT
>FUSION-ENST00000535593.5:168-ENST00000389221.9:43140|40
ISLTDTQSSALDLHLSNVNIASLEK
>FUSION-ENST00000498314.5:26361-ENST00000469581.1:136754|460
RSILLLLK
>ENST00000272879.9|MNV-26451-TGCCAAGG-T|7
LFFIQALK
>FUSION-ENST00000498314.5:26361-ENST00000469581.1:136754|27
CQRVGLLEAENI
>FUSION-ENST00000498314.5:26361-ENST00000469581.1:136754|505
DGSVICLGSLK
>FUSION-ENST00000498314.5:26361-ENST00000469581.1:136754|314
GWSGVLSGDIITKCKPVYLNFEK
>FUSION-ENST00000498314.5:26361-ENST00000469581.1:136754|338
MPHEETQRGET
>ENST00000639128.1|SNV-78051-G-A|8
GCRTASIPLFR
>FUSION-ENST00000478224.5:8993-ENST00000469581.1:136754|79
GFHHVGQDALDLLTS
>FUSION-ENST00000478224.5:8993-ENST00000469581.1:136754|268
VAGITGMRHHSWLIFVFFVAVR
>ENST00000463743.5|SNV-132487-A-C|4
NLKTTPNFPSSVLFMK
>FUSION-ENST00000498314.5:26361-ENST00000469581.1:136754|177
VIDIGTTVK
>ENST00000449724.5|SNV-5241-G-C|1
AGTVAPVPCTTLLPCQTLFLTDQEK
>FUSION-ENST00000498314.5:26361-ENST00000469581.1:136754|818
IIAHCTLKLLGSK
>FUSION-ENST00000498314.5:26361-ENST00000469581.1:136754|78
MVLAYGT
>FUSION-ENST00000498314.5:26361-ENST00000469581.1:136754|934
GNWKYFSLVFSLIFFHELLLGFCF
>ENST00000494569.5|SNV-15751-C-T|2
CGAATSAIRTPAR
>ENST00000564400.5|SNV-16050-C-T|1
LAVLTSQALWRIFQKY
>FUSION-ENST00000498314.5:26361-ENST00000469581.1:136754|351
MSVVVLFAMAK
>ENST00000265843.9|SNV-79347-G-C|1
HQQTPKRTPLSSIIWNR
>ENST00000290953.3|SNV-174-T-C|4
MLTAAVLSRALLLALPATR
>ENST00000380175.9|INDEL-19886-G-GC|4
EINLTPKPNRMPPVEKK
>ENST00000403295.7|SNV-37178-A-G|2
LVYADTCFSTVKLK
>FUSION-ENST00000498314.5:26361-ENST00000469581.1:136754|137
RSLTLSPK
>FUSION-ENST00000498314.5:26361-ENST00000469581.1:136754|492
PVVPATWEAEAR
>FUSION-ENST00000478224.5:8993-ENST00000469581.1:136754|186
CHHAQLILCF
>ENST00000325888.12|SNV-23203-A-G|1
VTYCPTEPGAYIINIKFADK
>FUSION-ENST00000478224.5:8993-ENST00000469581.1:136754|234
MLPRLVLNS
>FUSION-ENST00000498314.5:26361-ENST00000469581.1:136754|361
MSKPRPINAQLK
>FUSION-ENST00000498314.5:26361-ENST00000469581.1:136754|782
MSEGNFLYMFWDQSMSKVIIERGR
>FUSION-ENST00000498314.5:26361-ENST00000469581.1:136754|583
MEVMCNQGVIRYLCVFVFF
>ENST00000272879.9|MNV-26451-TGCCAAGG-T|2
YSLPYPSK
>FUSION-ENST00000498314.5:26361-ENST00000469581.1:136754|535
MTSDKSVSISMLEFPHL
>FUSION-ENST00000498314.5:26361-ENST00000469581.1:136754|222
SLEVSVAR
>ENST00000508628.6|SNV-83813-C-T|1
SSSALCTRVPQFSFLDIFPK
>FUSION-ENST00000498314.5:26361-ENST00000469581.1:136754|512
VEAGQKWK
>FUSION-ENST00000478224.5:8993-ENST00000469581.1:136754|206
MSWIFFVGTLK
>FUSION-ENST00000498314.5:26361-ENST00000469581.1:136754|533
SVSISMLEFPHL
>FUSION-ENST00000498314.5:26361-ENST00000469581.1:136754|22
MLILPHR
>FUSION-ENST00000498314.5:26361-ENST00000469581.1:136754|867
LSLSEFP
>FUSION-ENST00000478224.5:8993-ENST00000469581.1:136754|183
LALNPRP
>ENST00000463724.1|SNV-14748-A-G|3
LIKLDLHGSQVSNSHFR
>FUSION-ENST00000498314.5:26361-ENST00000469581.1:136754|34
MGKVMIR
>FUSION-ENST00000498314.5:26361-ENST00000469581.1:136754|509
FLFYLNFK
>ENST00000272879.9|MNV-26451-TGCCAAGG-T|5
LFFIQALKRYSLPYPSK
>ENST00000345136.7|SNV-43869-T-G|1
GSHRGLHQSIEEFRAK
>FUSION-ENST00000478224.5:8993-ENST00000469581.1:136754|78
MHLFFRHLK
>ENST00000621776.4|SNV-106649-A-G|1
AERQAINTIVQGSAADIVK
>FUSION-ENST00000498314.5:26361-ENST00000469581.1:136754|774
MSKVIIER
>FUSION-ENST00000478224.5:8993-ENST00000469581.1:136754|110
AQLISFFFFLNVL
>ENST00000486752.5|SNV-80188-C-G|4
ANLLKSYSSVGEDFLNSCHK
>FUSION-ENST00000498314.5:26361-ENST00000469581.1:136754|769
VIIERGRCPENQIK
>FUSION-ENST00000478224.5:8993-ENST00000469581.1:136754|158
LQWAMIMFLYLRLGDRVILCLSTP
>ENST00000583169.5|SNV-119082-G-T|2
FCLIGSLIKHESEYNTTR
>ENST00000412359.7|SNV-56610-C-A|4
VQLDVFTLSGFRTVQILEGK
>FUSION-ENST00000478224.5:8993-ENST00000469581.1:136754|30
ISKILNFGS
>FUSION-ENST00000478224.5:8993-ENST00000469581.1:136754|247
SLWAISFFFFFFLTRSLTVLPR
>ENST00000359530.7|SNV-10552-A-G|3
SPEEKQEVLQTEGSQCAK
>ENST00000461638.6|SNV-7276-G-A|4
RVPLSPLSLLAGPTDARR
>FUSION-ENST00000498314.5:26361-ENST00000469581.1:136754|423
NDFTVMTMLLIINREKYR
>FUSION-ENST00000498314.5:26361-ENST00000469581.1:136754|474
MNDFHQAQWLMPVFPVLWEAK
>FUSION-ENST00000478224.5:8993-ENST00000469581.1:136754|99
MEFPSCVCVCVCVCVYVCV
>ENST00000561009.5|SNV-1743-A-G|4
GTREVQLSGRLACAVHSTR
>FUSION-ENST00000498314.5:26361-ENST00000469581.1:136754|543
MDMTFMSVGPCPESGLVVR
>ENST00000453190.7|INDEL-126739-T-TT|4
SNGGGWSFTNFFSEQTK
>FUSION-ENST00000498314.5:26361-ENST00000469581.1:136754|166
DFSWIGRPGGGSGKKE
>ENST00000359373.9|SNV-89407-C-T|2
YRCYHPLFGNQEELDK
>FUSION-ENST00000498314.5:26361-ENST00000469581.1:136754|21
MLILPHRR
>FUSION-ENST00000498314.5:26361-ENST00000469581.1:136754|188
MVARACNPRYSGG
>FUSION-ENST00000498314.5:26361-ENST00000469581.1:136754|940
IAQLCTFQEVSFQNFMRLIQ
>ENST00000643318.1|INDEL-11151-G-GCA|3
MPYMRHTAERSGTK
>FUSION-ENST00000478224.5:8993-ENST00000469581.1:136754|39
MPGLSCEVTIY
>ENST00000299314.12|SNV-69228-A-G|3
TQLACFTDSK
>FUSION-ENST00000498314.5:26361-ENST00000469581.1:136754|224
EAQAGRSLEVSVAR
>ENST00000046087.7|SNV-31645-G-C|1
LPTAFRLTKDSVK
>FUSION-ENST00000498314.5:26361-ENST00000469581.1:136754|319
LIVTNRMGWSGVLSGDIITK
>FUSION-ENST00000498314.5:26361-ENST00000469581.1:136754|117
MLGEMEK
>ENST00000369968.6|SNV-28765-C-T|1
GQDSVSSPCG
>ENST00000495510.1|SNV-43487-A-G|4
ENVEKGLEILQVKK
>FUSION-ENST00000498314.5:26361-ENST00000469581.1:136754|866
MYCSLLTALCFTCSHILA
>ENST00000297591.10|SNV-43017-T-A|1
SFSGTTCQPIQHM
>FUSION-ENST00000498314.5:26361-ENST00000469581.1:136754|455
SILLLLKCICPLTLFLKLT
>FUSION-ENST00000478224.5:8993-ENST00000469581.1:136754|137
CMPSCLANFCIVSR
>FUSION-ENST00000498314.5:26361-ENST00000469581.1:136754|517
FCLVMVEAGQK
>FUSION-ENST00000498314.5:26361-ENST00000469581.1:136754|96
LAQVLFQVLGFGREGIRQK
>FUSION-ENST00000498314.5:26361-ENST00000469581.1:136754|636
AMKIFPRTLYSAILFCEFF
>FUSION-ENST00000498314.5:26361-ENST00000469581.1:136754|887
HTSPLLINSFLLL
>FUSION-ENST00000498314.5:26361-ENST00000469581.1:136754|147
IVLYISKSWDLKVGDR
>ENST00000337334.7|SNV-13591-G-C|3
LKLVKVLSDGGFHVFSVDYR
>FUSION-ENST00000498314.5:26361-ENST00000469581.1:136754|445
QADHLRSGVQDQLANMVKPCLY
>FUSION-ENST00000478224.5:8993-ENST00000469581.1:136754|48
LNTYVCFFFLYQLCTYFSDT
>FUSION-ENST00000498314.5:26361-ENST00000469581.1:136754|211
NTKISQAWWR
>ENST00000357519.9|MNV-3404-GGAGCTCAAGGTGCTAG-G|3
AWCALLSGESWASSLRWKPTSR
>FUSION-ENST00000498314.5:26361-ENST00000469581.1:136754|441
APLHSSLGNTAR
>FUSION-ENST00000478224.5:8993-ENST00000469581.1:136754|173
MLPRLVWNSWF
>FUSION-ENST00000498314.5:26361-ENST00000469581.1:136754|615
VQRCPCLASLEK
>FUSION-ENST00000498314.5:26361-ENST00000469581.1:136754|585
MEVMCNQGVIR
>ENST00000504788.5|SNV-33673-A-G|5
REQRDAQVR
>FUSION-ENST00000498314.5:26361-ENST00000469581.1:136754|285
DHPKMTGSVYVHR
>ENST00000418766.5|INDEL-78730-C-CA|4
KNGGGLK
>FUSION-ENST00000498314.5:26361-ENST00000469581.1:136754|736
MLGVWAGEVNVVQGPTPLLQEGK
>FUSION-ENST00000498314.5:26361-ENST00000469581.1:136754|881
VSLLESFPFAASSLTALR
>ENST00000450231.1|SNV-31645-G-C|4
MFLVGHLVRLPTAFRLTK
>FUSION-ENST00000498314.5:26361-ENST00000469581.1:136754|277
YTELRMHFPDPSSL
>ENST00000461638.6|SNV-7276-G-A|1
VPLSPLSLLAGPTDARRSQQQLPK
>ENST00000263915.8|SNV-128400-G-A|4
FTDLIQLVEFYQLNKGILPCK
>ENST00000359530.7|SNV-10552-A-G|2
QEVLQTEGSQCAK
>ENST00000562610.5|SNV-3266-G-A|3
STRPACATVMR
>FUSION-ENST00000498314.5:26361-ENST00000469581.1:136754|228
RWLTPVIPALREAQAGR
>ENST00000504788.5|SNV-33673-A-G|6
MREQRDAQVR
>FUSION-ENST00000498314.5:26361-ENST00000469581.1:136754|923
SCTLGQLLSYLHFL
>ENST00000639128.1|SNV-78051-G-A|5
TASIPLFR
>ENST00000265136.12|SNV-123328-C-G|1
LSFKPNTLIGTLNVHTVFLKEK
>FUSION-ENST00000498314.5:26361-ENST00000469581.1:136754|827
MSKNYPSLR
>ENST00000481514.5|SNV-17614-C-T|5
SEVCPEKCPLSVAR
>FUSION-ENST00000498314.5:26361-ENST00000469581.1:136754|24
GEMKSYHLN
>ENST00000674505.1|SNV-166380-C-A|3
LRLNQMIELSSKAAVNG
>ENST00000558151.1|SNV-56615-G-A|1
KSWLTVLLPTR
>FUSION-ENST00000498314.5:26361-ENST00000469581.1:136754|37
MITLVFLHYYILYK
>FUSION-ENST00000498314.5:26361-ENST00000469581.1:136754|531
MIMQIKCLEHECSNR
>ENST00000591464.5|SNV-56994-G-A|2
MAGSSSVPGICLSCYYDTGSN
>FUSION-ENST00000478224.5:8993-ENST00000469581.1:136754|126
VPGFFFFFSFFFFETESR
>ENST00000487672.1|MNV-20889-TCTT-T|1
SWNNSLMKVIFFLCDLDIVGFFFL
>ENST00000403295.7|SNV-37178-A-G|3
LVYADTCFSTVK
>FUSION-ENST00000498314.5:26361-ENST00000469581.1:136754|160
SQCCSFPSKSLLCFMNY
>ENST00000485138.5|SNV-13802-C-T|6
MHRPSTPGALR
>FUSION-ENST00000498314.5:26361-ENST00000469581.1:136754|294
DKCAANGGINKTAVYR
>FUSION-ENST00000478224.5:8993-ENST00000469581.1:136754|72
VMSVKQWFSFSTYYSR
>ENST00000473720.5|SNV-15260-C-T|3
QTPPLTRSGGQK
>ENST00000392993.7|MNV-20889-TCTT-T|5
AVELVKSWNNSLMK
>ENST00000561009.5|SNV-1743-A-G|6
RGTREVQLSGR
>ENST00000380050.8|SNV-646119-G-T|3
NLRQAWNNLSYVNHAEDLASK
>ENST00000290953.3|SNV-174-T-C|2
ALLLALPATR
>FUSION-ENST00000498314.5:26361-ENST00000469581.1:136754|309
CKPVYLNFEKTVDSDLTDECWKR
>FUSION-ENST00000498314.5:26361-ENST00000469581.1:136754|680
TTWLFCLFHL
>FUSION-ENST00000498314.5:26361-ENST00000469581.1:136754|452
MVAGAYSPSYSGG
>ENST00000571589.6|SNV-169131-C-G|1
QQYNYQTILPAPFKPLNDK
>ENST00000635293.1|SNV-13335-G-C|1
SPILTIITLEDSSGNLLGRNSFEVR
>FUSION-ENST00000498314.5:26361-ENST00000469581.1:136754|718
CWGYRREPPH
>FUSION-ENST00000498314.5:26361-ENST00000469581.1:136754|556
HSAFFMYISNISPFLLCPHKYFK
>ENST00000325239.11|SNV-58640-G-T|1
GETGSDPQLNFKQWPDLEER
>ENST00000288986.6|INDEL-83877-C-CA|4
INGMVGLVPKK
>ENST00000482071.1|INDEL-83877-C-CA|5
QEDQWYGWSSTKKTMLPLCR
>ENST00000494569.5|SNV-15751-C-T|3
CGAATSAIR
>ENST00000272879.9|MNV-26451-TGCCAAGG-T|6
LFFIQALKR
>FUSION-ENST00000498314.5:26361-ENST00000469581.1:136754|176
VIDIGTTVKK
>FUSION-ENST00000498314.5:26361-ENST00000469581.1:136754|307
NFICQSYKILENAN
>ENST00000539277.6|SNV-1277-A-G|3
WGIFTNDFWGKGMAENTSHR
>FUSION-ENST00000498314.5:26361-ENST00000469581.1:136754|100
LAQVLFQVLGFGR
>FUSION-ENST00000498314.5:26361-ENST00000469581.1:136754|920
MISIKFALSTSLGIFFFFPR
>FUSION-ENST00000498314.5:26361-ENST00000469581.1:136754|834
VFRLLWLSCCTCL
>ENST00000562988.5|SNV-10274-G-A|2
HRKTSQR
>FUSION-ENST00000498314.5:26361-ENST00000469581.1:136754|689
NSNELSGLLTLK
>ENST00000374343.5|SNV-27564-C-G|2
GLPDMDSWILIHHNGGIPANK
>FUSION-ENST00000498314.5:26361-ENST00000469581.1:136754|873
MFYLFTHFGMISPTRLSVLGEQ
>FUSION-ENST00000498314.5:26361-ENST00000469581.1:136754|648
TCSSSSR
>ENST00000648198.1|SNV-11968-C-T|1
LVDSIKDF
>FUSION-ENST00000498314.5:26361-ENST00000469581.1:136754|33
MGKVMIRCQR
>FUSION-ENST00000498314.5:26361-ENST00000469581.1:136754|763
KEVLLVTISIFITK
>ENST00000435817.7|SNV-2433-C-T|3
LNRSDHGIFHSWTSLQKLSTK
>FUSION-ENST00000498314.5:26361-ENST00000469581.1:136754|333
ASLVINTMWFKSFEFYDTVVEYTK
>ENST00000358842.5|SNV-260-C-G|4
TCEKLDEVNIDISNIK
>FUSION-ENST00000498314.5:26361-ENST00000469581.1:136754|283
DHPKMTGSVYVHRA
>FUSION-ENST00000216190.13:3521-ENST00000459960.1:90953|33
VADWTGATYQDKRYTK
>ENST00000473720.5|SNV-15260-C-T|1
QTPPLTRSGGQKLCSR
>FUSION-ENST00000498314.5:26361-ENST00000469581.1:136754|508
FLFYLNFKLL
>ENST00000508628.6|SNV-83813-C-T|3
TSVPSRSSSALCTR
>FUSION-ENST00000498314.5:26361-ENST00000469581.1:136754|802
MGGRGGWITR
>FUSION-ENST00000478224.5:8993-ENST00000469581.1:136754|215
ATLHSNLGDRGRPCLKQTK
>FUSION-ENST00000498314.5:26361-ENST00000469581.1:136754|754
YESLKKTK
>FUSION-ENST00000498314.5:26361-ENST00000469581.1:136754|629
MFHSVLVQKSEVCLLMCK
>ENST00000324862.7|SNV-21884-A-G|2
KEQEKLR
>ENST00000554241.5|SNV-13591-G-C|7
VAFMSSLLTTEDLGTLQVSPQRRD
>FUSION-ENST00000498314.5:26361-ENST00000469581.1:136754|26
VGLLEAENI
>ENST00000521335.1|SNV-10552-A-G|2
SPEEKQEVLQTEGSQVMNK
>ENST00000357519.9|MNV-3404-GGAGCTCAAGGTGCTAG-G|4
AWCALLSGESWASSLRWK
>FUSION-ENST00000478224.5:8993-ENST00000469581.1:136754|314
TFKKIFFEK
>FUSION-ENST00000498314.5:26361-ENST00000469581.1:136754|254
QPSSSSCSRTFPLPQK
>FUSION-ENST00000498314.5:26361-ENST00000469581.1:136754|617
SRVTLRMA
>FUSION-ENST00000498314.5:26361-ENST00000469581.1:136754|595
QNRQKSLPW
>ENST00000299906.5|SNV-20032-C-T|3
TNDEQVEYIEYLSWK
>FUSION-ENST00000498314.5:26361-ENST00000469581.1:136754|56
RYAGWDLLHNNLK
>FUSION-ENST00000498314.5:26361-ENST00000469581.1:136754|292
CAANGGINKTAVYR
>ENST00000514375.1|SNV-41858-G-A|6
VKEKNLFISTTIIVVFFTVIFQWLK
>FUSION-ENST00000498314.5:26361-ENST00000469581.1:136754|522
CLEHECSNRFCLVMVEAGQKWK
>ENST00000435817.7|SNV-2433-C-T|4
LNRSDHGIFHSWTSLQK
>FUSION-ENST00000498314.5:26361-ENST00000469581.1:136754|136
RSLTLSPKLECS
>FUSION-ENST00000498314.5:26361-ENST00000469581.1:136754|366
SFLMMRNGVSPGWPGCPF
>ENST00000337334.7|SNV-13591-G-C|1
VLSDGGFHVFSVDYR
>ENST00000326665.10|MNV-67133-GTAAAGGAAAACCAGGACAAG-G|6
EVVTAVEEMTRSLGR
>FUSION-ENST00000478224.5:8993-ENST00000469581.1:136754|229
SHDSMSKVR
>ENST00000299314.12|SNV-69228-A-G|4
YFQDLLDEEESLKTQLACFTDSK
>ENST00000522362.7|SNV-5444-A-G|1
EVLQETLKSLGRYR
>ENST00000361368.6|SNV-103611-A-G|1
IMGLAVFHGHYVNGGFTVPFYK
>FUSION-ENST00000498314.5:26361-ENST00000469581.1:136754|725
YLLTSCSGRGSAR
>ENST00000337248.9|SNV-37205-T-C|4
RDFSNPCSSMFQLPSFMK
>FUSION-ENST00000498314.5:26361-ENST00000469581.1:136754|796
MRSHHCTPAWATE
>ENST00000450231.1|SNV-31645-G-C|3
FLVGHLVRLPTAFRLTK
>FUSION-ENST00000498314.5:26361-ENST00000469581.1:136754|397
NPSLIPR
>ENST00000502873.5|SNV-141554-G-T|2
DTSVLSHFAFNSSSPPKSYIR
>ENST00000472720.5|SNV-116642-C-T|3
FLKSNLTVTCWVWR
>FUSION-ENST00000498314.5:26361-ENST00000469581.1:136754|743
GMGVGGLSSGLE
>FUSION-ENST00000498314.5:26361-ENST00000469581.1:136754|628
FHSVLVQKSEVCLLMCK
>ENST00000337334.7|SNV-13591-G-C|2
LVKVLSDGGFHVFSVDYR
>ENST00000298717.9|SNV-134-G-C|3
SDTCSSIQAHKK
>FUSION-ENST00000498314.5:26361-ENST00000469581.1:136754|624
SEVCLLMCKFIFK
>ENST00000521335.1|SNV-10552-A-G|3
RSPEEKQEVLQTEGSQVMNK
>FUSION-ENST00000478224.5:8993-ENST00000469581.1:136754|228
MSHDSMSKVRSEILALFCVR
>FUSION-ENST00000478224.5:8993-ENST00000469581.1:136754|313
KIFFEKVPGPLFQVEFGYLTLR
>FUSION-ENST00000498314.5:26361-ENST00000469581.1:136754|760
EVLLVTISIFITK
>ENST00000304636.9|SNV-33149-G-T|4
GAPGPQGPRGYK
>FUSION-ENST00000478224.5:8993-ENST00000469581.1:136754|123
LPLCPANFLYF
>FUSION-ENST00000498314.5:26361-ENST00000469581.1:136754|658
MSLSCQLRK
>FUSION-ENST00000498314.5:26361-ENST00000469581.1:136754|562
THSQGCVS
>ENST00000381196.8|SNV-2236760-G-A|1
TCNPPNAGPMVVHCSAGVGR
>FUSION-ENST00000498314.5:26361-ENST00000469581.1:136754|871
MISPTRLSVLGEQ
>FUSION-ENST00000498314.5:26361-ENST00000469581.1:136754|660
NVQSDIENGLNTNGAKMSLSCQLRK
>FUSION-ENST00000498314.5:26361-ENST00000469581.1:136754|233
EAEAGEWREPGRR
>FUSION-ENST00000478224.5:8993-ENST00000469581.1:136754|174
SQYSIVF
>FUSION-ENST00000498314.5:26361-ENST00000469581.1:136754|868
MLSLSEFP
>FUSION-ENST00000478224.5:8993-ENST00000469581.1:136754|165
PVVPVTQEAEAGGSVELR
>ENST00000452335.2|SNV-16660-G-A|5
RGYDSGPR
>ENST00000359373.9|SNV-89407-C-T|1
CYHPLFGNQEELDK
>FUSION-ENST00000498314.5:26361-ENST00000469581.1:136754|950
MSTSFGHFVTFTLFSNICMSKVLR
>FUSION-ENST00000498314.5:26361-ENST00000469581.1:136754|411
EKYRQDEQGVCLEILK
>ENST00000440928.5|SNV-530098-T-C|2
AFWDVHRPVPGCVNTTEVDIKKPSR
>ENST00000554241.5|SNV-13591-G-C|9
VAFMSSLLTTEDLGTLQVSPQRR
>FUSION-ENST00000498314.5:26361-ENST00000469581.1:136754|761
KEVLLVTISIFITKCAVVSQ
>FUSION-ENST00000498314.5:26361-ENST00000469581.1:136754|915
FALSTSLGIFFFFPRWLAK
>FUSION-ENST00000498314.5:26361-ENST00000469581.1:136754|553
MYISNISPFLLCPHKYFK
>FUSION-ENST00000478224.5:8993-ENST00000469581.1:136754|218
MATLHSNLGDRGRPCLK
>FUSION-ENST00000498314.5:26361-ENST00000469581.1:136754|740
MTVELALVCDGSR
>FUSION-ENST00000498314.5:26361-ENST00000469581.1:136754|908
DPLGLGFLHYGYNK
>ENST00000465256.5|SNV-28295-G-A|2
RTRLVHK
>FUSION-ENST00000478224.5:8993-ENST00000469581.1:136754|111
SHRAQLISFFFFLNVL
>ENST00000264025.8|INDEL-64233-G-GAGG|1
AGPLGGSSYEEEEEEEEEGGGGGER
>FUSION-ENST00000478224.5:8993-ENST00000469581.1:136754|34
MCVFFFFTNYAPIFQTPK
>FUSION-ENST00000498314.5:26361-ENST00000469581.1:136754|701
YIAHFFFFFFF
>ENST00000374165.5|INDEL-15312-G-GGCA|1
QQQQQQQQQKKVK
>FUSION-ENST00000498314.5:26361-ENST00000469581.1:136754|895
MAITKLLDPCLQR
>ENST00000392505.6|SNV-194531-A-T|3
FGDYYVWNK
>ENST00000450231.1|SNV-31645-G-C|6
MFLVGHLVRLPTAFR
>ENST00000535264.5|SNV-13727-G-C|2
MAVERELDKVDAVR
>ENST00000525765.5|MNV-3404-GGAGCTCAAGGTGCTAG-G|4
MIQNWTLGAVGLEVADKDLLDLHKR
>FUSION-ENST00000478224.5:8993-ENST00000469581.1:136754|89
VGCFFSDR
>FUSION-ENST00000498314.5:26361-ENST00000469581.1:136754|642
MNCCINCSKAMK
>FUSION-ENST00000478224.5:8993-ENST00000469581.1:136754|120
MVSISRPR
>FUSION-ENST00000498314.5:26361-ENST00000469581.1:136754|164
RSQCCSFPSK
>FUSION-ENST00000498314.5:26361-ENST00000469581.1:136754|931
NKVDYPISK
>ENST00000621829.4|SNV-49203-G-T|4
EVERIFR
>FUSION-ENST00000498314.5:26361-ENST00000469581.1:136754|170
MTGKDFSWIGRPGGGSGKK
>FUSION-ENST00000498314.5:26361-ENST00000469581.1:136754|727
DGVLPCYPGWSQTPEFR
>FUSION-ENST00000498314.5:26361-ENST00000469581.1:136754|436
KKNMNDFTVMTMLLIINR
>FUSION-ENST00000498314.5:26361-ENST00000469581.1:136754|635
MKIFPRTLYSAILFCEFF
>FUSION-ENST00000498314.5:26361-ENST00000469581.1:136754|491
MPVVPATWEAEARESLEPGK
>FUSION-ENST00000498314.5:26361-ENST00000469581.1:136754|894
AITKLLDPCLQR
>ENST00000482071.1|INDEL-83877-C-CA|7
VGLVPKKLCYR
>FUSION-ENST00000498314.5:26361-ENST00000469581.1:136754|57
HPKRYAGWDLLHNNLK
>FUSION-ENST00000498314.5:26361-ENST00000469581.1:136754|262
VLGLRGR
>ENST00000357599.8|SNV-114699-G-T|5
QRSCSNPSPR
>ENST00000374165.5|INDEL-15312-G-GGCA|5
QQQRQQQQQQQQQK
>FUSION-ENST00000498314.5:26361-ENST00000469581.1:136754|416
MLLIINR
>FUSION-ENST00000498314.5:26361-ENST00000469581.1:136754|1
RFQAVGK
>ENST00000482071.1|INDEL-83877-C-CA|8
MVGLVPKKLCYR
>FUSION-ENST00000498314.5:26361-ENST00000469581.1:136754|911
RTYGSSGFGISALWL
>FUSION-ENST00000498314.5:26361-ENST00000469581.1:136754|293
CAANGGINK
>ENST00000463724.1|SNV-14748-A-G|2
LDLHGSQVSNSHFR
>FUSION-ENST00000498314.5:26361-ENST00000469581.1:136754|919
ISIKFALSTSLGIFFFFPR
>FUSION-ENST00000498314.5:26361-ENST00000469581.1:136754|723
QSTHFSLPK
>FUSION-ENST00000498314.5:26361-ENST00000469581.1:136754|288
LVIPVPTGSLDQKK
>ENST00000264689.11|INDEL-10764-A-AA|1
NTRWPAAGL
>FUSION-ENST00000484999.5:26361-ENST00000469581.1:136754|6
KSDHGNAFFPNSPSPFTPPP
>FUSION-ENST00000498314.5:26361-ENST00000469581.1:136754|572
FKSILLGHGR
>FUSION-ENST00000498314.5:26361-ENST00000469581.1:136754|172
MTGKDFSWIGRPGGGSGK
>FUSION-ENST00000498314.5:26361-ENST00000469581.1:136754|857
PSLVCVQRIQLVYFFRLCTAVF
>FUSION-ENST00000498314.5:26361-ENST00000469581.1:136754|519
MKFLFYLNFKLL
>FUSION-ENST00000498314.5:26361-ENST00000469581.1:136754|454
CICPLTLFLK
>ENST00000392993.7|MNV-20889-TCTT-T|2
SWNNSLMKIFHSSCR
>FUSION-ENST00000498314.5:26361-ENST00000469581.1:136754|189
VARACNPR
>FUSION-ENST00000498314.5:26361-ENST00000469581.1:136754|377
SGDQDHPGQHNETPSLLKIQKISR
>FUSION-ENST00000498314.5:26361-ENST00000469581.1:136754|398
MNPSLIPR
>FUSION-ENST00000498314.5:26361-ENST00000469581.1:136754|605
MFLCQAHNRK
>FUSION-ENST00000498314.5:26361-ENST00000469581.1:136754|244
MVVGACSPSYSGG
>FUSION-ENST00000498314.5:26361-ENST00000469581.1:136754|549
MILGHILWIILPSPR
>ENST00000218032.7|SNV-14427-T-A|1
HIPNEAFLNLPASLTEQHINDNMLK
>ENST00000525765.5|MNV-3404-GGAGCTCAAGGTGCTAG-G|6
MIQNWTLGAVGLEVADKDLLDLHK
>FUSION-ENST00000498314.5:26361-ENST00000469581.1:136754|207
VPVILDTR
>FUSION-ENST00000498314.5:26361-ENST00000469581.1:136754|659
MSLSCQLR
>FUSION-ENST00000498314.5:26361-ENST00000469581.1:136754|260
GRLAKTFIFK
>FUSION-ENST00000478224.5:8993-ENST00000469581.1:136754|149
MFLYLRLGDRVILCLSTP
>FUSION-ENST00000478224.5:8993-ENST00000469581.1:136754|334
CGPGAVPPPR
>FUSION-ENST00000452882.5:26361-ENST00000469581.1:136754|1
VSSVVNSSVIPPS
>FUSION-ENST00000383794.7:9962-ENST00000463625.6:181649|3
DDDEENLPEGEIPPPQDPSEEWRR
>FUSION-ENST00000478224.5:8993-ENST00000469581.1:136754|164
MPVVPVTQEAEAGGSVELRSWK
>FUSION-ENST00000498314.5:26361-ENST00000469581.1:136754|426
MNDFTVMTMLLIINREK
>FUSION-ENST00000498314.5:26361-ENST00000469581.1:136754|252
QPSSSSCSRTFPLPQKETPR
>FUSION-ENST00000498314.5:26361-ENST00000469581.1:136754|98
LAQVLFQVLGFGREGIR
>ENST00000260505.13|SNV-78013-G-C|2
LAQVPKQISR
>FUSION-ENST00000498314.5:26361-ENST00000469581.1:136754|315
GWSGVLSGDIITK
>FUSION-ENST00000478224.5:8993-ENST00000469581.1:136754|195
DFFCWHFK
>FUSION-ENST00000478224.5:8993-ENST00000469581.1:136754|112
MSHRAQLISFFFFLNVL
>FUSION-ENST00000498314.5:26361-ENST00000469581.1:136754|587
MLIIFQKR
>FUSION-ENST00000498314.5:26361-ENST00000469581.1:136754|128
LTASSTSR
>FUSION-ENST00000478224.5:8993-ENST00000469581.1:136754|328
QKLVGQPRSWMTSP
>FUSION-ENST00000498314.5:26361-ENST00000469581.1:136754|476
MLIALLSVYLFWGFLLLRHLR
>FUSION-ENST00000498314.5:26361-ENST00000469581.1:136754|496
NFELEPGKR
>FUSION-ENST00000478224.5:8993-ENST00000469581.1:136754|179
MQSCLTAVFASGVQSILLLQPPE
>FUSION-ENST00000478224.5:8993-ENST00000469581.1:136754|51
MSHHTRPVELFKPEKSVNFAD
>ENST00000443617.7|SNV-205267-C-T|1
VPGVSVPLQLGLPDTVPPQYGALR
>FUSION-ENST00000498314.5:26361-ENST00000469581.1:136754|450
MISTRHSGSCLYSQYFGRPR
>FUSION-ENST00000478224.5:8993-ENST00000469581.1:136754|279
LIRLVSNS
>ENST00000288986.6|INDEL-83877-C-CA|2
KLCYRYAE
>FUSION-ENST00000498314.5:26361-ENST00000469581.1:136754|480
MPMLIALLSVYLFWGFLLLRHLR
>FUSION-ENST00000478224.5:26361-ENST00000469581.1:136754|2
MALDLLLYHL
>FUSION-ENST00000478224.5:8993-ENST00000469581.1:136754|80
MGFHHVGQDALDLLTS
>FUSION-ENST00000498314.5:26361-ENST00000469581.1:136754|845
MLTPFTFWGWAK
>FUSION-ENST00000498314.5:26361-ENST00000469581.1:136754|889
HLSVRPSVLPSFLFFFVF
>ENST00000534032.5|MNV-3404-GGAGCTCAAGGTGCTAG-G|16
MDMDLDKEFLQDLKWLTR
>ENST00000643318.1|INDEL-11151-G-GCA|2
PYMRHTAERSGTK
>FUSION-ENST00000478224.5:8993-ENST00000469581.1:136754|37
MIVRFPM
>ENST00000514375.1|SNV-41858-G-A|4
EKNLFISTTIIVVFFTVIFQWLKVK
>ENST00000472720.5|SNV-116642-C-T|2
MFLKSNLTVTCWVWRSMR
>ENST00000381196.8|SNV-2236760-G-A|3
RVKTCNPPNAGPMVVHCSAGVGR
>ENST00000583169.5|SNV-119082-G-T|4
AVQRFCLIGSLIKHESEYNTTR
>FUSION-ENST00000498314.5:26361-ENST00000469581.1:136754|470
MPVFPVLWEAKAGGSPEVR
>FUSION-ENST00000498314.5:26361-ENST00000469581.1:136754|598
KNNCKQNR
>FUSION-ENST00000478224.5:8993-ENST00000469581.1:136754|292
RADHEVR
>FUSION-ENST00000498314.5:26361-ENST00000469581.1:136754|66
MGFHSLPVYIVLYK
>FUSION-ENST00000478224.5:8993-ENST00000469581.1:136754|271
SSNSPAVASRVAGITGMR
>FUSION-ENST00000498314.5:26361-ENST00000469581.1:136754|749
LPFSTVYFYMRLIQR
>FUSION-ENST00000498314.5:26361-ENST00000469581.1:136754|910
TYGSSGFGISALWL
>FUSION-ENST00000498314.5:26361-ENST00000469581.1:136754|239
DQPGQHGETLSLLKIQK
>ENST00000522362.7|SNV-5444-A-G|2
EVLQETLKSLGR
>FUSION-ENST00000498314.5:26361-ENST00000469581.1:136754|872
FYLFTHFGMISPTRLSVLGEQ
>FUSION-ENST00000498314.5:26361-ENST00000469581.1:136754|199
MSHWWQSKNIFVQAGR
>FUSION-ENST00000498314.5:26361-ENST00000469581.1:136754|724
YLLTSCSGRGSARAPDK
>FUSION-ENST00000478224.5:8993-ENST00000469581.1:136754|205
SWIFFVGTLK
>FUSION-ENST00000498314.5:26361-ENST00000469581.1:136754|518
KFLFYLNFKLL
>ENST00000466685.7|MNV-20889-TCTT-T|4
AVELVKSWNNSLMKDIK
>ENST00000328333.12|SNV-10959-A-C|4
GPLGDPGPRGPPGLPGPAMKGDK
>FUSION-ENST00000498314.5:26361-ENST00000469581.1:136754|296
NVGRDKCAANGGINK
>ENST00000396444.7|SNV-57273-C-T|2
ACIHAETALLMEKNK
>FUSION-ENST00000498314.5:26361-ENST00000469581.1:136754|930
MNKVDYPISKHFI
>ENST00000639128.1|SNV-78051-G-A|10
ANGLQDCLHSIVQAATHREVR
>FUSION-ENST00000478224.5:8993-ENST00000469581.1:136754|131
DGVSRVSQDGLDLLTS
>FUSION-ENST00000498314.5:26361-ENST00000469581.1:136754|435
KNMNDFTVMTMLLIINR
>ENST00000345136.7|SNV-43869-T-G|3
VDGAEWGVDLPSVEAQRGSHR
>FUSION-ENST00000498314.5:26361-ENST00000469581.1:136754|161
SQCCSFPSK
>FUSION-ENST00000498314.5:26361-ENST00000469581.1:136754|548
ILGHILWIILPSPR
>FUSION-ENST00000478224.5:8993-ENST00000469581.1:136754|207
TGSHSVA
>ENST00000460265.5|SNV-33673-A-G|1
DAQVRLYKEELEQTYHAK
>FUSION-ENST00000498314.5:26361-ENST00000469581.1:136754|863
KGHCSGL
>FUSION-ENST00000498314.5:26361-ENST00000469581.1:136754|621
MCKFIFKR
>ENST00000621776.4|SNV-106649-A-G|2
ARAERQAINTIVQGSAADIVK
>ENST00000369939.8|SNV-71394-G-A|2
YSEKGSSSCNVHPACTDK
>ENST00000265056.12|SNV-23258-G-C|1
APQINIHNLSAFYDSELFRMNK
>ENST00000525765.5|MNV-3404-GGAGCTCAAGGTGCTAG-G|3
IQNWTLGAVGLEVADKDLLDLHKR
>FUSION-ENST00000383794.7:9962-ENST00000463625.6:181649|4
DDDEENLPEGEIPPPQDPSEEWR
>FUSION-ENST00000498314.5:26361-ENST00000469581.1:136754|88
SHCASPTSSFSNNLK
>ENST00000357519.9|MNV-3404-GGAGCTCAAGGTGCTAG-G|8
TFWTCTR
>ENST00000392505.6|SNV-194531-A-T|2
FGDYYVWNKVTTCIHNILSGR
>ENST00000380050.8|SNV-646119-G-T|1
QAWNNLSYVNHAEDLASKLLQCSPK
>FUSION-ENST00000498314.5:26361-ENST00000469581.1:136754|737
TVELALVCDGSRVFFS
>FUSION-ENST00000498314.5:26361-ENST00000469581.1:136754|935
MGNWKYFSLVFSLIFFHELLLGFCF
>FUSION-ENST00000478224.5:8993-ENST00000469581.1:136754|203
SWIFFVGTLKEDN
>FUSION-ENST00000498314.5:26361-ENST00000469581.1:136754|542
DMTFMSVGPCPESGLVVR
>FUSION-ENST00000498314.5:26361-ENST00000469581.1:136754|698
QVIEVLAPQGNGHGSGRVIFWAGMR
>FUSION-ENST00000369800.6:175-ENST00000428042.1:44625|2
GNTVHRTLPAYHCVGI
>ENST00000299906.5|SNV-20032-C-T|2
MTNDEQVEYIEYLSWKVSTEMGLR
>FUSION-ENST00000498314.5:26361-ENST00000469581.1:136754|266
LVLNSRLQVTCLPRPPKVLGLR
>ENST00000463743.5|SNV-132487-A-C|5
VESVVIKNLKTTPNFPSSVLFMK
>FUSION-ENST00000478224.5:8993-ENST00000469581.1:136754|17
RTMTQIVR
>ENST00000339438.10|MNV-26056-AATGAAGCCCGAGAAATG-A|6
LERATNIEVLSNTFQFTRCDCCHER
>FUSION-ENST00000498314.5:26361-ENST00000469581.1:136754|253
MQPSSSSCSRTFPLPQKETPR
>ENST00000507550.5|SNV-12700-A-G|5
MQPPFTRCLLGLTSSCVTLLQK
>FUSION-ENST00000478224.5:8993-ENST00000469581.1:136754|152
IMFLYLRLGDRVILCLSTP
>FUSION-ENST00000478224.5:8993-ENST00000469581.1:136754|265
EILSPWNK
>FUSION-ENST00000478224.5:8993-ENST00000469581.1:136754|177
MGVAYACSPSYSGG
>FUSION-ENST00000478224.5:8993-ENST00000469581.1:136754|276
ATALQQDSQK
>FUSION-ENST00000498314.5:26361-ENST00000469581.1:136754|109
LAKLVLNS
>FUSION-ENST00000498314.5:26361-ENST00000469581.1:136754|395
MSGYVMFSVSVAF
>FUSION-ENST00000216190.13:3521-ENST00000459960.1:90953|4
RDLGEELEALKTELEDTLDSTAAQQ
>FUSION-ENST00000498314.5:26361-ENST00000469581.1:136754|248
ETPRLGTVAHACNPSTLGGRGR
>FUSION-ENST00000498314.5:26361-ENST00000469581.1:136754|619
MSRVTLR
>ENST00000493442.2|SNV-20032-C-T|1
NLDELPWSAMTNDEQVEYIEYLSWK
>FUSION-ENST00000498314.5:26361-ENST00000469581.1:136754|76
GPNASTGIVPGSWVWQR
>FUSION-ENST00000498314.5:26361-ENST00000469581.1:136754|183
MYEHSPLNGPKGY
>FUSION-ENST00000498314.5:26361-ENST00000469581.1:136754|809
CVQLIKQKFILAR
>FUSION-ENST00000498314.5:26361-ENST00000469581.1:136754|783
SEGNFLYMFWDQSMSKVIIER
>ENST00000639128.1|SNV-78051-G-A|12
ANGLQDCLHSIVQAATHR
>ENST00000518578.5|SNV-101868-G-A|3
RKQFLYGMSHPQK
>FUSION-ENST00000478224.5:8993-ENST00000469581.1:136754|309
KWSSLSFFFGGAWSFPHLNIWLVR
>ENST00000522362.7|SNV-5444-A-G|4
SLMVTGIPADFEEAEIREVLQETLK
>FUSION-ENST00000478224.5:8993-ENST00000469581.1:136754|192
MDFFCWHFKRR
>FUSION-ENST00000498314.5:26361-ENST00000469581.1:136754|641
NCCINCSKAMK
>ENST00000574632.5|SNV-104388-G-A|1
LTGSVDLDPALPLQLRDRR
>FUSION-ENST00000498314.5:26361-ENST00000469581.1:136754|695
VIFWAGMRVKDV
>FUSION-ENST00000498314.5:26361-ENST00000469581.1:136754|938
EIVKNEQS
>FUSION-ENST00000498314.5:26361-ENST00000469581.1:136754|385
MSKGFVWRF
>FUSION-ENST00000498314.5:26361-ENST00000469581.1:136754|148
IVLYISKSWDLK
>FUSION-ENST00000498314.5:26361-ENST00000469581.1:136754|313
HKNFICQSYK
>FUSION-ENST00000498314.5:26361-ENST00000469581.1:136754|236
ISQAWWWAPVVPATREAEAGEWR
>ENST00000502873.5|SNV-141554-G-T|3
DTSVLSHFAFNSSSPPK
>FUSION-ENST00000498314.5:26361-ENST00000469581.1:136754|140
NHTWLIFFFFLRR
>ENST00000591464.5|SNV-56994-G-A|4
GLEWFVCDGWKFLCTRDLS
>FUSION-ENST00000478224.5:8993-ENST00000469581.1:136754|193
DFFCWHFKR
>FUSION-ENST00000478224.5:8993-ENST00000469581.1:136754|86
MVGCFFSDRLPTSSRLYICFCI
>FUSION-ENST00000478224.5:8993-ENST00000469581.1:136754|148
FLYLRLGDRVILCLSTP
>FUSION-ENST00000478224.5:8993-ENST00000469581.1:136754|295
CNLLDSNNPPHFGRPR
>ENST00000359530.7|SNV-10552-A-G|1
QEVLQTEGSQCAKTFINLMTHICK
>FUSION-ENST00000498314.5:26361-ENST00000469581.1:136754|581
MCNQGVIR
>ENST00000453190.7|INDEL-126739-T-TT|3
SNGGGWSFTNFFSEQTKR
>FUSION-ENST00000498314.5:26361-ENST00000469581.1:136754|86
STTLFCSVEK
>FUSION-ENST00000498314.5:26361-ENST00000469581.1:136754|526
MQIKCLEHECSNRFCLVMVEAGQK
>FUSION-ENST00000498314.5:26361-ENST00000469581.1:136754|720
GSARAPDK
>FUSION-ENST00000498314.5:26361-ENST00000469581.1:136754|213
MVKPHLYISTKNTKISQAWWR
>FUSION-ENST00000498314.5:26361-ENST00000469581.1:136754|831
MSVYSFCCVQAVACGLFIV
>ENST00000583169.5|SNV-119082-G-T|5
AVQRFCLIGSLIK
>FUSION-ENST00000478224.5:8993-ENST00000469581.1:136754|181
GAFIVNIST
>FUSION-ENST00000498314.5:26361-ENST00000469581.1:136754|43
MWHSPGSLLRVLGGAVTSSLY
>FUSION-ENST00000498314.5:26361-ENST00000469581.1:136754|623
SEVCLLMCKFIFKR
>FUSION-ENST00000498314.5:26361-ENST00000469581.1:136754|102
ARSQLAATSASQVQAILLPQPPE
>FUSION-ENST00000498314.5:26361-ENST00000469581.1:136754|150
ILAHCTLRPPSSGDSSASASR
>FUSION-ENST00000498314.5:26361-ENST00000469581.1:136754|776
MFWDQSMSKVIIERGR
>FUSION-ENST00000478224.5:8993-ENST00000469581.1:136754|104
ESHSVARLQYSGGISAHCNLR
>ENST00000452534.5|SNV-123328-C-G|1
FGLQKPNNV
>ENST00000649899.1|SNV-4163-T-C|3
VLLSFGLEEEHPMVCQK
>FUSION-ENST00000498314.5:26361-ENST00000469581.1:136754|62
MGFHSLPVYIVLYKQKGYK
>FUSION-ENST00000498314.5:26361-ENST00000469581.1:136754|126
VHAILLPQLPE
>ENST00000482071.1|INDEL-83877-C-CA|1
TMLPLCRIIH
>FUSION-ENST00000498314.5:26361-ENST00000469581.1:136754|500
YLPSNFIS
>ENST00000325239.11|SNV-58640-G-T|3
QGPVVDVQKGETGSDPQLNFK
>ENST00000492363.5|MNV-26451-TGCCAAGG-T|6
SHFTALQCPRLAEKPKLFFIQALK
>FUSION-ENST00000498314.5:26361-ENST00000469581.1:136754|682
SLYSPVFK
>ENST00000328333.12|SNV-10959-A-C|2
GPPGLPGPAMKGDK
>ENST00000389658.4|SNV-94631-C-T|2
CADGFYGDAVTAKNCCACECHVK
>FUSION-ENST00000478224.5:8993-ENST00000469581.1:136754|35
LASLVLNS
>FUSION-ENST00000478224.5:8993-ENST00000469581.1:136754|154
IMFLYLRLGDR
>FUSION-ENST00000498314.5:26361-ENST00000469581.1:136754|156
CLPPRPANFLYF
>ENST00000495510.1|SNV-43487-A-G|6
YVIKENVEKGLEILQVK
>FUSION-ENST00000498314.5:26361-ENST00000469581.1:136754|135
SLTLSPK
>FUSION-ENST00000498314.5:26361-ENST00000469581.1:136754|15
MRPHYHHHY
>ENST00000382080.6|SNV-683674-A-G|1
CLYFFVLLLLVTMIVNLAMTIWVLK
>ENST00000482071.1|INDEL-83877-C-CA|6
MQEDQWYGWSSTKKTMLPLCR
>FUSION-ENST00000498314.5:26361-ENST00000469581.1:136754|384
SKGFVWRF
>FUSION-ENST00000498314.5:26361-ENST00000469581.1:136754|886
MRMFLSIHK
>FUSION-ENST00000498314.5:26361-ENST00000469581.1:136754|225
WLTPVIPALREAQAGRSLEVSVAR
>ENST00000265843.9|SNV-79347-G-C|3
SGFIPPRHQQTPKR
>FUSION-ENST00000498314.5:26361-ENST00000469581.1:136754|949
STSFGHFVTFTLFSNICMSKVLR
>FUSION-ENST00000498314.5:26361-ENST00000469581.1:136754|367
MSFLMMRNGVSPGWPGCPF
>FUSION-ENST00000498314.5:26361-ENST00000469581.1:136754|472
MPVFPVLWEAK
>FUSION-ENST00000498314.5:26361-ENST00000469581.1:136754|490
PVVPATWEAEARESLEPGK
>ENST00000371953.8|MNV-97288-TG-T|1
DKMFHFW
>ENST00000272879.9|MNV-26451-TGCCAAGG-T|1
YSLPYPSKQML
>FUSION-ENST00000498314.5:26361-ENST00000469581.1:136754|80
MLLESGFFIKMCWPLK
>ENST00000494569.5|SNV-15751-C-T|6
TCTLATSHTRARCGAATSAIR
>FUSION-ENST00000478224.5:8993-ENST00000469581.1:136754|44
MVSVTTCHGEK
>FUSION-ENST00000498314.5:26361-ENST00000469581.1:136754|481
PMLIALLSVYLFWGFLLLR
>FUSION-ENST00000498314.5:26361-ENST00000469581.1:136754|46
SAPICISFGWVCWT
>ENST00000565402.1|SNV-31847-A-C|2
FPVFIKFVPRPLYWFSSSTRSS
>FUSION-ENST00000498314.5:26361-ENST00000469581.1:136754|243
VVGACSPSYSGG
>ENST00000357519.9|MNV-3404-GGAGCTCAAGGTGCTAG-G|7
TFWTCTRAWCALLSGESWASSLR
>ENST00000220509.10|SNV-5681-C-T|3
QRCYLESARCYALTQSYFEEIALK
>FUSION-ENST00000478224.5:8993-ENST00000469581.1:136754|1
PLIPRSTSSLA
>FUSION-ENST00000498314.5:26361-ENST00000469581.1:136754|700
MQVIEVLAPQGNGHGSGR
>ENST00000583169.5|SNV-119082-G-T|6
HDKAVQRFCLIGSLIK
>ENST00000398556.7|SNV-28295-G-A|1
TRLVHKR
>FUSION-ENST00000498314.5:26361-ENST00000469581.1:136754|709
DPPHCFRR
>FUSION-ENST00000498314.5:26361-ENST00000469581.1:136754|217
MVKPHLYISTK
>ENST00000264689.11|INDEL-10764-A-AA|5
KSCNNFISFRNTR
>FUSION-ENST00000498314.5:26361-ENST00000469581.1:136754|713
LFRDPPHCFR
>FUSION-ENST00000498314.5:26361-ENST00000469581.1:136754|118
QWHDLGTLHPPPPEFR
>FUSION-ENST00000478224.5:8993-ENST00000469581.1:136754|71
VMSVKQWFSFSTYYSRK
>FUSION-ENST00000478224.5:8993-ENST00000469581.1:136754|332
CGPGAVPPPRQK
>ENST00000345136.7|SNV-43869-T-G|2
GSHRGLHQSIEEFR
>FUSION-ENST00000498314.5:26361-ENST00000469581.1:136754|327
MKVKAHACCK
>FUSION-ENST00000498314.5:26361-ENST00000469581.1:136754|762
MKEVLLVTISIFITKCAVVSQ
>ENST00000303059.3|SNV-47-A-C|1
DSTFTGYNLYNLQVTTEMDK
>FUSION-ENST00000498314.5:26361-ENST00000469581.1:136754|806
FILARRSGSR
>ENST00000646242.1|INDEL-11151-G-GCA|2
RHTAERSGTK
>FUSION-ENST00000478224.5:8993-ENST00000469581.1:136754|325
FFTFAVQHGSY
>FUSION-ENST00000498314.5:26361-ENST00000469581.1:136754|69
MICLCGIPLEVC
>ENST00000497399.1|SNV-365-G-A|3
GSAHVFGAAAK
>FUSION-ENST00000478224.5:8993-ENST00000469581.1:136754|320
MWLVVTVLEKTDTK
>ENST00000348513.12|INDEL-11151-G-GCA|1
HTAERSGTK
>FUSION-ENST00000478224.5:8993-ENST00000469581.1:136754|238
LPRPANFCIFSRDRISSC
>FUSION-ENST00000498314.5:26361-ENST00000469581.1:136754|362
NGVSPGWPGCPF
>FUSION-ENST00000498314.5:26361-ENST00000469581.1:136754|824
WIIYSIA
>FUSION-ENST00000498314.5:26361-ENST00000469581.1:136754|726
YLLTSCSGR
>FUSION-ENST00000498314.5:26361-ENST00000469581.1:136754|846
VYFFPSALH
>FUSION-ENST00000498314.5:26361-ENST00000469581.1:136754|650
VIVIAVYLIPYKTCSSSSR
>FUSION-ENST00000498314.5:26361-ENST00000469581.1:136754|187
VARACNPRYSGG
>ENST00000342018.12|SNV-20220-G-C|2
ARRPHNAIFVNFEDEEVPNHLWIR
>FUSION-ENST00000611584.4:9962-ENST00000463625.6:181649|3
KTFLGRDPSSPRPQ
>FUSION-ENST00000478224.5:8993-ENST00000469581.1:136754|273
RKEILSPWNK
>FUSION-ENST00000478224.5:8993-ENST00000469581.1:136754|129
MLARLASISWPQVIWPPWSPK
>FUSION-ENST00000498314.5:26361-ENST00000469581.1:136754|842
LTPFTFWGWAKK
>ENST00000428787.5|SNV-14914-G-C|1
AANAGVGPFGGPQPGVPLGYPIK
>FUSION-ENST00000498314.5:26361-ENST00000469581.1:136754|644
MNCCINCSK
>FUSION-ENST00000478224.5:8993-ENST00000469581.1:136754|100
LQYSGGISAHCNLRLPR
>FUSION-ENST00000498314.5:26361-ENST00000469581.1:136754|773
SKVIIER
>ENST00000463743.5|SNV-132487-A-C|2
TTPNFPSSVLFMK
>FUSION-ENST00000498314.5:26361-ENST00000469581.1:136754|59
GYKNRVICF
>FUSION-ENST00000498314.5:26361-ENST00000469581.1:136754|453
CICPLTLFLKLT
>ENST00000339438.10|MNV-26056-AATGAAGCCCGAGAAATG-A|1
WFWFHQVCGS
>FUSION-ENST00000498314.5:26361-ENST00000469581.1:136754|114
MRFLHVGQAGLK
>FUSION-ENST00000498314.5:26361-ENST00000469581.1:136754|756
MYESLKK
>FUSION-ENST00000498314.5:26361-ENST00000469581.1:136754|449
ISTRHSGSCLYSQYFGRPR
>ENST00000261483.4|SNV-92221-A-C|1
IMASHLRAAEILYYFALRQAHK
>FUSION-ENST00000498314.5:26361-ENST00000469581.1:136754|530
IMQIKCLEHECSNR
>FUSION-ENST00000498314.5:26361-ENST00000469581.1:136754|459
MRSILLLLKCICPLTLFLK
>FUSION-ENST00000498314.5:26361-ENST00000469581.1:136754|596
NNCKQNRQK
>FUSION-ENST00000498314.5:26361-ENST00000469581.1:136754|613
VQRCPCLASLEKLLSSLCT
>FUSION-ENST00000498314.5:26361-ENST00000469581.1:136754|600
ITPPSQH
>ENST00000569681.5|SNV-7708-T-G|2
SFYLLLQECSVTDKQTQK
>ENST00000485138.5|SNV-13802-C-T|9
TGKISTGSGSNAMHRPSTPGALR
>FUSION-ENST00000498314.5:26361-ENST00000469581.1:136754|514
MVEAGQK
>ENST00000265136.12|SNV-123328-C-G|3
SSETQQR
>FUSION-ENST00000478224.5:8993-ENST00000469581.1:136754|301
SLEFSPPKYLVGEKPVSNFFFFFFF
>FUSION-ENST00000478224.5:8993-ENST00000469581.1:136754|106
ESHSVAR
>FUSION-ENST00000498314.5:26361-ENST00000469581.1:136754|437
APLHSSLGNTARLRLK
>FUSION-ENST00000498314.5:26361-ENST00000469581.1:136754|279
TGSVYVHRA
>FUSION-ENST00000498314.5:26361-ENST00000469581.1:136754|45
MWHSPGSLLR
>FUSION-ENST00000478224.5:8993-ENST00000469581.1:136754|144
TAMPVLFYLFVYFLCV
>FUSION-ENST00000478224.5:8993-ENST00000469581.1:136754|168
MILQPQPPKVWGL
>ENST00000339438.10|MNV-26056-AATGAAGCCCGAGAAATG-A|8
DKLERATNIEVLSNTFQFTR
>FUSION-ENST00000498314.5:26361-ENST00000469581.1:136754|840
LTPFTFWGWAKKGCGSFGWVDCT
>ENST00000360461.9|SNV-9257-G-C|1
EHGQLVRQDEFVVRTGR
>ENST00000497399.1|SNV-365-G-A|4
WRPASALFLPIRGSAHVFGAAAK
>ENST00000381461.6|INDEL-88113-A-AA|1
NSHQYQYTFGTWYSDYD
>FUSION-ENST00000478224.5:8993-ENST00000469581.1:136754|227
SHDSMSKVRSEILALFCVR
>FUSION-ENST00000498314.5:26361-ENST00000469581.1:136754|937
MFPSLTLAIMGNWK
>FUSION-ENST00000498314.5:26361-ENST00000469581.1:136754|428
MNDFTVMTMLLIINR
>FUSION-ENST00000498314.5:26361-ENST00000469581.1:136754|789
RALMSEGNFLYMFWDQSMSKVIIER
>FUSION-ENST00000478224.5:8993-ENST00000469581.1:136754|66
QWFSFSTYYSR
>FUSION-ENST00000478224.5:8993-ENST00000469581.1:136754|240
LPRPANFCIFSR
>FUSION-ENST00000478224.5:8993-ENST00000469581.1:136754|119
VSISRPR
>ENST00000452335.2|SNV-16660-G-A|8
YRALFQLYAENSRR
>FUSION-ENST00000498314.5:26361-ENST00000469581.1:136754|174
KMQFWSYK
>FUSION-ENST00000498314.5:26361-ENST00000469581.1:136754|374
MWSISGKVILFD
>ENST00000260505.13|SNV-78013-G-C|4
ERLAQVPK
>FUSION-ENST00000478224.5:8993-ENST00000469581.1:136754|246
RMLPRPANFCIFSR
>FUSION-ENST00000498314.5:26361-ENST00000469581.1:136754|630
FHSVLVQK
>ENST00000374317.1|SNV-6155-G-T|3
GPLRAVMQSLRRPSCCGCSVAAPE
>FUSION-ENST00000498314.5:26361-ENST00000469581.1:136754|337
PHEETQRGET
>FUSION-ENST00000498314.5:26361-ENST00000469581.1:136754|823
MSSCPVSQLECSSMIIAHCTLK
>FUSION-ENST00000498314.5:26361-ENST00000469581.1:136754|330
SFEFYDTVVEYTK
>FUSION-ENST00000498314.5:26361-ENST00000469581.1:136754|387
MSKGFVWR
>ENST00000534032.5|MNV-3404-GGAGCTCAAGGTGCTAG-G|2
PTSRSVVPSSL
>FUSION-ENST00000478224.5:8993-ENST00000469581.1:136754|70
MSVKQWFSFSTYYSR
>FUSION-ENST00000498314.5:26361-ENST00000469581.1:136754|714
MLFRDPPHCFR
>ENST00000539277.6|SNV-1277-A-G|1
GMAENTSHRSYRPLCVLTFK
>FUSION-ENST00000478224.5:8993-ENST00000469581.1:136754|45
VCVTEFR
>FUSION-ENST00000478224.5:8993-ENST00000469581.1:136754|219
ATLHSNLGDR
>FUSION-ENST00000498314.5:26361-ENST00000469581.1:136754|443
MVKPCLY
>FUSION-ENST00000498314.5:26361-ENST00000469581.1:136754|904
MLVFKIRK
>ENST00000507550.5|SNV-12700-A-G|1
CLLGLTSSCVTLLQKDIILTGKL
>FUSION-ENST00000498314.5:26361-ENST00000469581.1:136754|566
SGAKVEGWECYLSWFLK
>FUSION-ENST00000498314.5:26361-ENST00000469581.1:136754|799
GGRGGWITRSGDQDHPG
>ENST00000486752.5|SNV-80188-C-G|3
ANLLKSYSSVGEDFLNSCHKVMEFK
>FUSION-ENST00000498314.5:26361-ENST00000469581.1:136754|234
EAEAGEWREPGR
>ENST00000396137.5|SNV-525-C-G|1
WFALEETLESDWVAVRPHVFDEREK
>FUSION-ENST00000498314.5:26361-ENST00000469581.1:136754|197
MSHWWQSKNIFVQAGRGGSHL
>ENST00000220509.10|SNV-5681-C-T|1
CYLESARCYALTQSYFEEIALK
>FUSION-ENST00000498314.5:26361-ENST00000469581.1:136754|310
CKPVYLNFEKTVDSDLTDECWK
>FUSION-ENST00000498314.5:26361-ENST00000469581.1:136754|393
MFSVSVAF
>ENST00000339438.10|MNV-26056-AATGAAGCCCGAGAAATG-A|5
ATNIEVLSNTFQFTR
>FUSION-ENST00000498314.5:26361-ENST00000469581.1:136754|264
LQVTCLPRPPKVLGLR
>FUSION-ENST00000478224.5:8993-ENST00000469581.1:136754|299
MARCNLLDSNNPPHFGRPR
>ENST00000643318.1|INDEL-11151-G-GCA|4
PYMRHTAER
>ENST00000360461.9|SNV-10503-G-A|4
DIAPSEEAINDRTVNYVLKCQEVR
>FUSION-ENST00000498314.5:26361-ENST00000469581.1:136754|70
NPSKNFCPQWAFILFLFI
>FUSION-ENST00000478224.5:8993-ENST00000469581.1:136754|178
QSCLTAVFASGVQSILLLQPPE
>FUSION-ENST00000498314.5:26361-ENST00000469581.1:136754|534
TSDKSVSISMLEFPHL
>FUSION-ENST00000498314.5:26361-ENST00000469581.1:136754|922
MNCYLDFVSD
