# Supplementary material for: Identification of non-canonical peptides with moPepGen
Source: Nat Biotechnol. 2025 Jun 16;44(4):568–73. doi: 10.1038/s41587-025-02701-0 (PMC12680078; doi:10.1038/s41587-025-02701-0)
Supplement: Supplementary file 4 — Supplementary Data: Cancer cell line variant peptide database. Custom peptide database FASTA file for each of the 376 cell lines from the Cancer Cell Line Encyclopedia with proteomics characterization or used in the reference channel. Variant peptide FASTA files were produced by moPepGen as the result of cell-line-specific publicly available mutations and fusions. [file 41587_2025_2701_MOESM4_ESM.zip › ACH-000291.fasta]

>FUSION-ENST00000501169.3:165736-ENST00000560056.1:129210|3
MDAFPVKLTKNK
>ENST00000421491.4|SNV-889-G-A|5
KFSTVGPVLSIHICR
>ENST00000617816.1|SNV-1743-T-C|1
RMTPVTGSNHPTDPQEVWPLHKK
>ENST00000495718.5|SNV-49629-C-T|1
YHVAGPSSSQSS
>ENST00000376234.7|SNV-37413-G-A|6
SLENLGMLRNR
>ENST00000319778.11|SNV-32031-G-A|2
SEHHLQRAISAQQVYGEK
>ENST00000604567.5|SNV-19322-C-T|1
GLWRRPPKK
>ENST00000327720.6|SNV-500-T-A|3
FTKETHAKLQALWLEAHYQEAEK
>FUSION-ENST00000559210.1:165736-ENST00000560056.1:129210|20
MNGKMSNGRGK
>ENST00000571275.1|SNV-132105-C-T|7
GRPLSWPRMWRPSVPSSRTPR
>ENST00000546318.2|SNV-10127-C-T|4
KLSNPFCYR
>ENST00000421491.4|SNV-889-G-A|1
FSTVGPVLSIHICRDQVTRR
>ENST00000361474.6|SNV-187527-G-A|1
AKELYQKR
>ENST00000520908.7|SNV-65104-C-A|2
TTKRNVEVIMCVCAEDGK
>ENST00000571275.1|SNV-132105-C-T|2
WRPSVPSSRTPR
>FUSION-ENST00000380050.8:613057-ENST00000667885.1:155477|6
GLGHNFK
>ENST00000270112.7|SNV-51690-G-T|6
LEESEARRYILQLISAVEHLHR
>ENST00000468521.1|INDEL-1545-T-TC|11
MEPSATPGAQMGVPPWQQR
>ENST00000229384.5|SNV-374-T-C|4
MESALEDR
>ENST00000503697.5|INDEL-3280-C-CA|1
LPCSNRS
>ENST00000358522.7|SNV-187527-G-A|5
CQQFAMVNFSKHLGFELKEAK
>ENST00000489713.5|SNV-37413-G-A|10
MSLQNLGMLRNR
>ENST00000480402.1|SNV-32031-G-A|3
EEKSVQPFK
>ENST00000477653.2|INDEL-47465-G-GCC|MNV-47467-GAC-G|2
PRSSATLNTTAGLWTMTSC
>ENST00000369846.9|SNV-24164-A-G|1
EISEAGHLPERDDLAKK
>ENST00000375541.10|SNV-215178-C-T|2
ESQEGREVQRQEAGEL
>ENST00000342836.8|INDEL-47465-G-GCC|MNV-47467-GAC-G|2
TLDNDIMLIK
>ENST00000327720.6|SNV-500-T-A|1
ETHAKLQALWLEAHYQEAEKLR
>ENST00000351808.9|SNV-96447-C-T|1
FLVCLCTDLGLKDAQEYARK
>ENST00000643665.1|SNV-452839-G-A|1
ALSHSSHVFTSHPRMLKR
>ENST00000344157.8|SNV-12664-C-T|1
CASRSSQSSK
>ENST00000474784.5|SNV-15270-G-C|1
PIRLESCFLIVFTLASAK
>ENST00000671822.1|SNV-15761-G-A|3
MLSLMLIKVML
>ENST00000351008.4|INDEL-251628-A-AA|10
NEATSNCSAKVVIR
>ENST00000164024.5|SNV-1021-G-A|3
TAPTSGSAPR
>ENST00000615879.4|SNV-28480-G-A|1
ELQQRKEQLR
>ENST00000369846.9|SNV-24164-A-G|3
EISEAGHLPER
>ENST00000606893.5|SNV-39708-A-G|4
RFVSTSDDRSLR
>ENST00000641399.1|SNV-442165-C-T|8
CWTPTAYMRPLAVEGHLWRR
>ENST00000641399.1|SNV-442165-C-T|6
RPLAVEGHLWR
>ENST00000233557.7|SNV-12013-C-T|2
EFIQKCLQSEPACRPTAR
>ENST00000407106.5|SNV-19699-A-C|1
LGEPLPISK
>ENST00000579662.5|SNV-22520-G-A|1
TQDGTTQGNR
>ENST00000638087.1|SNV-131588-A-G|1
SDHEEDSMEDGM
>ENST00000489713.5|SNV-37413-G-A|5
LRNRGLLFR
>ENST00000612619.1|SNV-23982-C-G|5
SPGGRQLRAALER
>ENST00000477653.2|INDEL-47465-G-GCC|MNV-47467-GAC-G|1
SSATLNTTAGLWTMTSC
>ENST00000415217.7|SNV-5336-C-A|2
GEQCDCGPTEDCR
>ENST00000617816.1|SNV-1743-T-C|4
TSPTETGPLESQNR
>ENST00000370001.8|SNV-128450-C-T|1
EHPGYPSGPR
>ENST00000539156.5|SNV-19699-A-C|4
ELEMAFFVGPGNRLGEPLPISK
>ENST00000606893.5|SNV-39708-A-G|3
FVSTSDDR
>ENST00000260129.6|SNV-13592-C-G|1
NTDPPAEDSQKSSGANTSK
>ENST00000646551.1|SNV-19699-A-C|2
QIGRAAPHFQGP
>ENST00000487556.6|INDEL-25891-G-GA|13
EEKNTAPLVICSELHK
>ENST00000229384.5|SNV-374-T-C|2
MESALEDRCLYLR
>ENST00000567009.5|SNV-2543-G-C|3
IVLSGDSRK
>ENST00000612619.1|SNV-24392-C-T|1
LALAGEGEACPLLGSLGAGR
>ENST00000615879.4|SNV-28480-G-A|3
AQQNHALLERELQQR
>ENST00000571275.1|SNV-132105-C-T|3
WRPSVPSSR
>ENST00000372457.9|SNV-3591-C-A|3
ESESGGLR
>FUSION-ENST00000501169.3:165736-ENST00000560056.1:129210|5
MDAFPVKLTK
>ENST00000545833.5|SNV-15758-A-G|2
MYCVWNEARLCPV
>ENST00000557401.5|SNV-43057-G-C|7
YEFAGRLVGNCLYESSLGGAYK
>ENST00000539156.5|SNV-19699-A-C|5
MELEMAFFVGPGNRLGEPLPISK
>ENST00000486892.5|SNV-15270-G-C|3
TPGCLSGWNRVS
>ENST00000496384.7|MNV-146877-AATGTGACAGCACCTA-A|3
MLTPQQLQAFK
>ENST00000299752.9|SNV-2543-G-C|2
KATEGPFAMDPDSGFLLVTR
>ENST00000455064.6|SNV-62414-C-T|3
DAFENGWWGK
>ENST00000381461.6|INDEL-88113-A-AA|1
NSHQYQYTFGTWYSDYD
>ENST00000503697.5|INDEL-3280-C-CA|7
IFSLLEKTWLGAPIQFAWQKNIR
>ENST00000636820.1|SNV-131588-A-G|4
PNQTTRKTVWK
>ENST00000505014.5|SNV-12663-A-C|4
HRVVVPYEPPEVWFATGVSGRR
>ENST00000304820.4|SNV-948-A-G|1
IATINYTVLTSVLSPFIYSLRNK
>ENST00000444180.3|MNV-31184-AAC-A|7
KEITETVTNSHK
>ENST00000541337.5|SNV-187527-G-A|4
GRLYVNSEAKELYQK
>ENST00000672356.1|SNV-525094-C-T|3
ENRFPLFVKVR
>ENST00000289422.11|SNV-187527-G-A|3
HLGFELKEAKELYQK
>ENST00000317173.9|SNV-373962-A-C|1
NPHGYCGLGGTGVSCPVGIKK
>ENST00000272852.4|SNV-18806-C-A|1
ISQPSGNHKKIIWMDCGIHAR
>ENST00000476245.5|SNV-62414-C-T|3
MVGEDQCAGPGPADVQVGR
>ENST00000273960.7|SNV-4579-G-C|1
VFASGAGSEGQLGIGEFKEISFTPK
>ENST00000503697.5|INDEL-3280-C-CA|3
KLPCSNR
>ENST00000657209.1|SNV-3462-C-T|1
QSPLSPPGCTV
>ENST00000468521.1|INDEL-1545-T-TC|8
MGVPPWQQR
>ENST00000451137.7|SNV-274-A-C|3
SSRIARALALVVTLLPLTR
>ENST00000412050.8|SNV-51717-A-C|1
TDNGNTLLPFQDR
>ENST00000354484.8|SNV-5341-G-A|4
SCRGGVTSQERHCLQQR
>ENST00000237380.12|SNV-7028-C-G|1
LQLCVQKPEQVIKEDVSELRNELQR
>ENST00000557401.5|SNV-43057-G-C|4
LVGNCLYESSLGGAYKQLVRAR
>ENST00000555122.1|SNV-37048-A-C|5
NCILKCPTFHFLLPK
>ENST00000298699.7|SNV-48018-G-A|4
AVQAPRPQNKMNYHR
>FUSION-ENST00000380050.8:613057-ENST00000667885.1:155477|2
HSAKYHNPK
>ENST00000577720.1|SNV-124972-C-T|4
MRGTRTALSLVPGWR
>ENST00000304129.9|SNV-64107-A-G|3
ILDQENLSSTALVR
>ENST00000321339.3|SNV-168-C-G|2
LRWAPGRPLDPR
>ENST00000409602.1|SNV-45099-T-G|2
DVLHENSMLREEIAMLR
>ENST00000563665.3|SNV-2631-G-A|2
HSGERPFPCPKCGMRFK
>ENST00000318130.13|SNV-20284-A-G|4
TKGFEDAVRK
>ENST00000474065.5|SNV-179638-C-T|4
IKILTMK
>ENST00000477653.2|MNV-47467-GAC-G|3
PRSSATLNTTGTLDNDIMLIKLSSP
>ENST00000477653.2|INDEL-47465-G-GCC|6
MSSSSMRPRSSATLNTTAGHSGQ
>ENST00000298699.7|SNV-48018-G-A|2
MNYHRNNK
>ENST00000297875.7|SNV-67082-G-A|2
KSDTSPVAGK
>ENST00000444180.3|MNV-31184-AAC-A|1
ESGQTWTVSAPATTALPQSQ
>ENST00000351808.9|SNV-96447-C-T|2
FLVCLCTDLGLKDAQEYAR
>ENST00000520908.7|SNV-65104-C-A|3
YNKTTKR
>ENST00000359540.7|SNV-93953-C-G|1
HTPGSHPDHPLLQDALR
>FUSION-ENST00000559210.1:165736-ENST00000560056.1:129210|37
MVSYVIMKISPSSEDLLFCK
>ENST00000373091.8|SNV-162279-G-A|2
GREFHIIFDCSHTMAAQILK
>ENST00000503697.5|INDEL-3280-C-CA|2
KLPCSNRS
>ENST00000396191.6|SNV-357829-C-T|1
IWLRFRGLR
>ENST00000319778.11|SNV-32031-G-A|5
EEKSEHHLQR
>ENST00000662268.1|SNV-39621-A-G|2
HILVLSRVAEMTWNR
>ENST00000351008.4|INDEL-251628-A-AA|3
RGKGIHSNAHLVL
>ENST00000607647.5|SNV-90550-A-G|3
RNFWTLRDYIQK
>ENST00000448048.6|SNV-27652-G-T|1
LFLAPLPCTDLSLGQQLLR
>ENST00000505014.5|SNV-12663-A-C|6
NTFRHRVVVPYEPPEVWFATGVSGR
>ENST00000422113.7|SNV-203739-A-G|2
SAGERLPCLR
>ENST00000360772.7|SNV-237026-A-G|3
ENIRQEISIVNCLHHPK
>ENST00000405322.8|SNV-948-C-T|2
VRPWWDITSCWQQWTR
>ENST00000455064.6|SNV-62414-C-T|1
DAFENGWWGKISARDR
>ENST00000571275.1|SNV-132105-C-T|4
MWRPSVPSSRTPRSCFK
>ENST00000376234.7|SNV-37413-G-A|4
NRGLLFR
>ENST00000291358.10|SNV-1743-T-C|5
DRTTGEPEQEDDSCHR
>ENST00000445907.6|SNV-147587-G-A|1
HLLMCHYKNIGTTR
>ENST00000557401.5|SNV-43057-G-C|8
MYEFAGRLVGNCLYESSLGGAYK
>ENST00000504413.1|SNV-7484-C-T|4
VRTLFWYSSLASAEWPGSCK
>ENST00000337530.10|SNV-172516-C-T|1
SDGSDFLATSLHAICRGLDRILK
>ENST00000496384.7|MNV-146877-AATGTGACAGCACCTA-A|4
WHGDVAVKMLTPQQLQAFK
>ENST00000372517.8|INDEL-25891-G-GA|4
TTQIRGINCPQARR
>ENST00000551944.1|SNV-48018-G-A|2
NYHRNNK
>ENST00000519223.1|SNV-65104-C-A|3
VTLTSTTRPQR
>ENST00000662268.1|SNV-39621-A-G|3
MHILVLSRVAEMTWNR
>ENST00000468521.1|INDEL-1545-T-TC|1
AVPCASRL
>ENST00000646551.1|SNV-19699-A-C|3
WPWKQIGRAAPHFQGP
>ENST00000422113.7|SNV-203966-G-A|1
GDCIREDARR
>ENST00000470695.1|SNV-96447-C-T|5
MYILQFRSAFLSLSLHRSWIK
>ENST00000215727.10|INDEL-10114-C-CA|2
KHDKQNSR
>ENST00000672356.1|SNV-525094-C-T|4
ENRFPLFVK
>ENST00000310613.8|INDEL-32835-A-AA|1
LVHGYPMTCAFASNWEKN
>ENST00000487556.6|INDEL-25891-G-GA|14
MEEKNTAPLVICSELHK
>ENST00000641399.1|SNV-442165-C-T|3
PLAVEGHLWR
>ENST00000551806.1|SNV-8620-T-C|3
LRAVDTDGVEPMESALEDRCLYLR
>ENST00000477653.2|INDEL-47465-G-GCC|1
SSATLNTTAGHSGQ
>ENST00000372517.8|INDEL-25891-G-GA|9
KHSTSSHLFRTTQIR
>ENST00000503697.5|INDEL-3280-C-CA|4
NIRKLPCSNR
>ENST00000301015.14|SNV-51771-C-T|1
EVLVMNLLLVVLWAFALPYPR
>ENST00000528152.5|SNV-35799-C-T|2
PLPCRGDSLLPVL
>ENST00000470695.1|SNV-96447-C-T|4
YILQFRSAFLSLSLHRSWIK
>ENST00000470695.1|SNV-96447-C-T|2
SAFLSLSLHRSWIK
>ENST00000607647.5|SNV-90550-A-G|4
RNFWTLR
>FUSION-ENST00000501169.3:165736-ENST00000560056.1:129210|1
LTKNKTK
>ENST00000321339.3|SNV-168-C-G|5
HISPSLASLRPVRCCFALRLR
>ENST00000337530.10|SNV-172516-C-T|2
SDGSDFLATSLHAICRGLDR
>ENST00000608450.1|SNV-338-T-G|1
DAGGNPHGPPPPPRSLPLSPSAIF
>ENST00000229384.5|SNV-374-T-C|3
ESALEDR
>ENST00000276594.3|SNV-1858-G-T|1
ALPRPSESVPQDK
>ENST00000376234.7|SNV-37413-G-A|7
DKSLENLGMLRNR
>ENST00000612619.1|SNV-23982-C-G|3
QLRAALERFR
>FUSION-ENST00000559210.1:165736-ENST00000560056.1:129210|33
ISPSSEDLLFCK
>FUSION-ENST00000559210.1:165736-ENST00000560056.1:129210|16
MSNGRGK
>ENST00000418342.5|INDEL-84217-A-AA|1
NEPRLYKECF
>ENST00000372457.9|SNV-3591-C-A|6
ISKEERESESGGLR
>ENST00000474065.5|SNV-179638-C-T|3
MIKILTMKILWMVTDLPLLVLHHPR
>ENST00000541337.5|SNV-187527-G-A|2
LYVNSEAKELYQK
>ENST00000563496.2|INDEL-14503-A-AA|2
HSVSGEKNK
>ENST00000237380.12|SNV-7028-C-G|5
RLQLCVQKPEQVIK
>ENST00000342836.8|INDEL-47465-G-GCC|MNV-47467-GAC-G|1
TLDNDIMLIKLSSPAVINAR
>ENST00000223459.10|SNV-2631-G-A|1
CGMRFKR
>ENST00000215727.10|INDEL-10114-C-CA|1
HDKQNSR
>ENST00000304820.4|SNV-948-A-G|2
IATINYTVLTSVLSPFIYSLR
>ENST00000671822.1|SNV-15761-G-A|1
MLIKVML
>ENST00000555122.1|SNV-37048-A-C|10
LHFKVPNVSFSSTKTPK
>ENST00000265104.4|SNV-134350-G-A|2
LFVFALLWSTGAALELDGRR
>FUSION-ENST00000559210.1:165736-ENST00000560056.1:129210|19
NGKMSNGRGK
>ENST00000477653.2|MNV-47467-GAC-G|4
PRSSATLNTTGTLDNDIMLIK
>ENST00000649021.1|SNV-41751-C-T|2
FYAGTCWACK
>ENST00000265343.10|SNV-66873-C-G|3
ESKSSPR
>ENST00000409602.1|SNV-45099-T-G|6
KERDVLHENSMLR
>ENST00000644120.1|MNV-146877-AATGTGACAGCACCTA-A|2
LTPQQLQAFKNEVGVLR
>ENST00000650700.1|SNV-153071-G-A|7
MQQLHLGTRLPVVVVANK
>ENST00000354484.8|SNV-5341-G-A|6
WTACSRSCRGGVTSQER
>FUSION-ENST00000559210.1:165736-ENST00000560056.1:129210|27
GLANEWK
>ENST00000505014.5|SNV-12663-A-C|3
VVVPYEPPEVWFATGVSGR
>ENST00000641399.1|SNV-442165-C-T|9
CWTPTAYMRPLAVEGHLWR
>ENST00000503697.5|INDEL-3280-C-CA|6
TWLGAPIQFAWQKNIR
>ENST00000477653.2|INDEL-47465-G-GCC|MNV-47467-GAC-G|5
SSSSMRPRSSATLNTTAGLWTMTSC
>ENST00000539156.5|SNV-19699-A-C|2
AFFVGPGNRLGEPLPISK
>ENST00000482172.5|SNV-96447-C-T|4
CNYFSGEKYYLSAFLSLSLHRSWIK
>ENST00000397354.7|SNV-102748-C-G|1
HIPSSLASPMR
>FUSION-ENST00000559210.1:165736-ENST00000560056.1:129210|23
GLANEWKDEQWERK
>ENST00000555122.1|SNV-37048-A-C|6
SLRNCILKCPTFHFLLPK
>ENST00000344157.8|SNV-12664-C-T|3
IGLEVDRCASR
>ENST00000375541.10|SNV-215178-C-T|1
EVQRQEAGEL
>ENST00000361474.6|SNV-187527-G-A|2
AKELYQK
>ENST00000304820.4|SNV-948-A-G|3
DRIATINYTVLTSVLSPFIYSLRNK
>ENST00000504413.1|SNV-7484-C-T|6
PVMVRTLFWYSSLASAEWPGSCK
>ENST00000299162.10|SNV-19054-T-C|2
LTAVDVPR
>ENST00000662268.1|SNV-39621-A-G|5
MLASMHILVLSRVAEMTWNR
>ENST00000351808.9|SNV-96447-C-T|3
FLVCLCTDLGLK
>ENST00000421491.4|SNV-889-G-A|2
FSTVGPVLSIHICRDQVTR
>ENST00000495790.1|SNV-32031-G-A|6
EKEEKSEHHLQR
>ENST00000555122.1|SNV-37048-A-C|1
CPTFHFLLPKLLKIV
>ENST00000333190.5|SNV-575813-C-A|2
KPTNCQGTQHDR
>ENST00000327720.6|SNV-500-T-A|5
ELYHILENHKFTKETHAK
>FUSION-ENST00000559210.1:165736-ENST00000560056.1:129210|15
MSNGRGKN
>ENST00000409602.1|SNV-45099-T-G|5
ERDVLHENSMLR
>ENST00000541337.5|SNV-187527-G-A|1
LYVNSEAKELYQKR
>ENST00000368923.8|SNV-2216-T-G|2
LVPRCSVTIIADK
>ENST00000455064.6|SNV-62414-C-T|2
DAFENGWWGKISAR
>ENST00000289409.8|SNV-187527-G-A|5
CPVGYTGDRCQQFAMVNFSKAK
>ENST00000423960.1|SNV-19054-T-C|4
GDLQSLSRLTAVDVPR
>ENST00000541337.5|SNV-187527-G-A|5
GRLYVNSEAK
>ENST00000342836.8|INDEL-47465-G-GCC|MNV-47467-GAC-G|4
YNSRTLDNDIMLIK
>FUSION-ENST00000559210.1:165736-ENST00000560056.1:129210|17
DEQWERKELK
>FUSION-ENST00000559210.1:165736-ENST00000560056.1:129210|36
VSYVIMKISPSSEDLLFCK
>ENST00000354484.8|SNV-5341-G-A|2
GGVTSQERHCLQQR
>ENST00000309041.11|SNV-15761-G-A|3
NAQLDADKSNVIALQQGIQER
>ENST00000615879.4|SNV-28480-G-A|4
TKAQQNHALLERELQQR
>ENST00000480402.1|SNV-32031-G-A|1
SVQPFKQGAVY
>ENST00000473258.1|SNV-88500-G-A|8
MQVAKRR
>ENST00000372517.8|INDEL-25891-G-GA|8
HSTSSHLFR
>ENST00000473258.1|SNV-88500-G-A|4
FLLKIYASCQKTK
>ENST00000451137.7|SNV-274-A-C|2
IARALALVVTLLPLTR
>ENST00000372517.8|INDEL-25891-G-GA|2
GINCPQARR
>ENST00000512177.1|SNV-223337-A-G|4
METVDTEIVTQLQEFLR
>ENST00000354484.8|SNV-5341-G-A|5
SCRGGVTSQER
>ENST00000636805.1|SNV-96744-A-G|2
IASKVTKELK
>ENST00000571275.1|SNV-132105-C-T|8
GRPLSWPRMWRPSVPSSR
>ENST00000409602.1|SNV-45099-T-G|3
DVLHENSMLR
>ENST00000444180.3|MNV-31184-AAC-A|8
MKEITETVTNSHK
>ENST00000519223.1|SNV-65104-C-A|2
VTLTSTTRPQRGMWK
>ENST00000480402.1|SNV-32031-G-A|2
EEKSVQPFKQGAVY
>ENST00000489713.5|SNV-37413-G-A|7
SLQNLGMLRNRGLLFR
>ENST00000344157.8|SNV-12664-C-T|4
SPTPDGSERIGLEVDRCASR
>ENST00000477653.2|MNV-47467-GAC-G|2
SSATLNTTGTLDNDIMLIK
>ENST00000470691.2|SNV-1378-C-G|5
DLEEELERSVHFYQK
>ENST00000436336.6|SNV-244-T-A|1
FDLEIAVEQQLGAQPQPFPGMDK
>ENST00000294635.4|INDEL-41984-A-AA|2
EENDVEKKTFK
>ENST00000273960.7|SNV-4579-G-C|3
GRVFASGAGSEGQLGIGEFK
>ENST00000512870.1|INDEL-32835-A-AA|1
TCAFASNWEKN
>ENST00000571275.1|SNV-132105-C-T|5
MWRPSVPSSRTPR
>ENST00000643665.1|SNV-452839-G-A|2
ALSHSSHVFTSHPRMLK
>ENST00000469059.2|SNV-32031-G-A|3
AVPQMPTGMEKEEKSILDSIT
>ENST00000469141.6|SNV-69452-A-G|5
RIDISPSTFRR
>ENST00000265104.4|SNV-134350-G-A|1
LFVFALLWSTGAALELDGRRR
>ENST00000512285.5|SNV-79213-A-G|2
DVNDPMPNRGGSGLAPGEDR
>ENST00000482172.5|SNV-96447-C-T|1
YYLSAFLSLSLHRSWIKR
>ENST00000477653.2|INDEL-47465-G-GCC|MNV-47467-GAC-G|3
RPRSSATLNTTAGLWTMTSC
>ENST00000495718.5|SNV-49629-C-T|3
GFPSKRYHVAGPSSSQSS
>ENST00000519223.1|SNV-65104-C-A|6
RNVEVIMCVCAEDGKTLPVR
>ENST00000223459.10|SNV-2631-G-A|5
RMHSGERPFPCPKCGMR
>ENST00000546318.2|SNV-10127-C-T|5
VENICKKLSNPFCYR
>ENST00000505014.5|SNV-12663-A-C|1
VVVPYEPPEVWFATGVSGRRG
>ENST00000473258.1|SNV-88500-G-A|1
IYASCQKTKELAGISY
>ENST00000551806.1|SNV-8620-T-C|4
LRAVDTDGVEPMESALEDR
>ENST00000657209.1|SNV-3462-C-T|3
IPLLLLASSLMQSPLSPPGCTV
>ENST00000319778.11|SNV-32031-G-A|7
AVPQMPTGMEKEEK
>ENST00000486512.5|SNV-948-C-T|1
EALVGHHILLAAVDQADPQRCLLVR
>ENST00000617816.1|SNV-1743-T-C|5
GTSHNQAHHWRTSPTETGPLESQNR
>ENST00000519223.1|SNV-65104-C-A|4
SGTTSTLLSYKVTLTSTTRPQR
>ENST00000395699.5|SNV-241-A-C|1
GGGGGPCGFPPASR
>ENST00000260129.6|SNV-13592-C-G|4
NGGTNEESNSSGNR
>ENST00000299752.9|SNV-2543-G-C|4
EGAEGQIVLSGDSR
>ENST00000369846.9|SNV-24164-A-G|5
LKEISEAGHLPER
>ENST00000304129.9|SNV-64107-A-G|1
ILDQENLSSTALVRKSCLAELLR
>ENST00000512177.1|SNV-223337-A-G|1
ETVDTEIVTQLQEFLRGF
>ENST00000641399.1|SNV-442165-C-T|7
MRPLAVEGHLWR
>ENST00000342992.10|SNV-297960-G-A|1
VVQKQPKR
>ENST00000270112.7|SNV-51690-G-T|5
RYILQLISAVEHLHR
>ENST00000289409.8|SNV-187527-G-A|3
CQQFAMVNFSKAKELYQK
>ENST00000606893.5|SNV-39708-A-G|6
HLGAVNTIVFVDENRRFVSTSDDR
>ENST00000159060.3|MNV-44517-TT-T|3
DARALSGLLISYSPWKHG
>ENST00000641399.1|SNV-442165-C-T|4
RPLAVEGHLWRR
>ENST00000418342.5|INDEL-84217-A-AA|3
KNEPRLYK
>ENST00000297875.7|SNV-67082-G-A|1
KSDTSPVAGKK
>ENST00000566129.1|INDEL-14503-A-AA|1
QIMTTLQQTHSLRLSPGGGW
>ENST00000636805.1|SNV-96744-A-G|4
DGTKIASKVTK
>ENST00000477653.2|INDEL-47465-G-GCC|5
SSSSMRPRSSATLNTTAGHSGQ
>ENST00000342836.8|INDEL-47465-G-GCC|MNV-47467-GAC-G|3
YNSRTLDNDIMLIKLSSPAVINAR
>ENST00000372457.9|SNV-3591-C-A|2
ESESGGLRTNK
>ENST00000512177.1|SNV-223337-A-G|3
ETVDTEIVTQLQEFLR
>ENST00000369846.9|SNV-24164-A-G|6
FSLQKLKEISEAGHLPER
>ENST00000262207.9|SNV-1532-A-G|2
VTTVLFVAR
>ENST00000237380.12|SNV-7028-C-G|2
LQLCVQKPEQVIKEDVSELR
>ENST00000482172.5|SNV-96447-C-T|5
CNYFSGEKYYLSAFLSLSLHR
>ENST00000626650.3|SNV-20092-A-G|1
DNIHFKPIDTNLDRANELAK
>ENST00000504413.1|SNV-7484-C-T|2
TLFWYSSLASAEWPGSCKEPWWAK
>ENST00000223459.10|SNV-2631-G-A|6
RMHSGERPFPCPK
>ENST00000490531.3|MNV-4492-GAAG-G|3
EGGLDLPSGR
>ENST00000373091.8|SNV-162279-G-A|1
EFHIIFDCSHTMAAQILK
>ENST00000477653.2|INDEL-47465-G-GCC|2
PRSSATLNTTAGHSGQ
>ENST00000360772.7|SNV-237026-A-G|1
QEISIVNCLHHPKLVQCVDAFEEK
>ENST00000304987.4|SNV-120275-C-T|1
EPLRSLEQQLQEHRLQQK
>ENST00000555122.1|SNV-37048-A-C|12
KLHFKVPNVSFSSTK
>ENST00000342836.8|INDEL-47465-G-GCC|3
HPKYNSRTLWTMTSC
>ENST00000289422.11|SNV-187527-G-A|2
EAKELYQK
>ENST00000368468.4|SNV-144932-G-T|2
SGIGRNWPWASGGSSILA
>ENST00000318130.13|SNV-20284-A-G|3
GFEDAVR
>ENST00000318130.13|SNV-20284-A-G|1
GFEDAVRKVLR
>ENST00000237380.12|SNV-7028-C-G|3
LQLCVQKPEQVIK
>ENST00000304987.4|SNV-120275-C-T|3
AQNTCQLYCKEPLRSLEQQLQEHR
>ENST00000436985.6|SNV-248-G-A|2
SSAGSGGEPGEGAYSQPGYHVR
>ENST00000649021.1|SNV-41751-C-T|1
FYAGTCWACKGHC
>ENST00000473258.1|SNV-88500-G-A|6
FLLKIYASCQK
>ENST00000360772.7|SNV-237026-A-G|4
EKENIRQEISIVNCLHHPK
>ENST00000486512.5|SNV-948-C-T|2
EALVGHHILLAAVDQADPQR
>ENST00000360772.7|SNV-237026-A-G|2
QEISIVNCLHHPK
>ENST00000300527.9|SNV-20524-C-T|3
GDPGRPGCR
>ENST00000644120.1|MNV-146877-AATGTGACAGCACCTA-A|1
LTPQQLQAFKNEVGVLRK
>ENST00000529068.5|SNV-427-G-A|2
LAREGKENNSVLDR
>ENST00000372517.8|INDEL-25891-G-GA|7
HSTSSHLFRTTQIR
>ENST00000477653.2|MNV-47467-GAC-G|1
SSATLNTTGTLDNDIMLIKLSSP
>ENST00000482172.5|SNV-96447-C-T|2
YYLSAFLSLSLHRSWIK
>ENST00000351008.4|INDEL-251628-A-AA|5
EQALPLRYPR
>ENST00000470691.2|SNV-1378-C-G|3
SVHFYQK
>ENST00000662268.1|SNV-39621-A-G|1
VAEMTWNR
>ENST00000496384.7|MNV-146877-AATGTGACAGCACCTA-A|1
MLTPQQLQAFKNEVGVLRK
>ENST00000309041.11|SNV-15761-G-A|2
SNVIALQQGIQER
>ENST00000343508.7|SNV-337977-C-G|1
GEDACGGTMR
>ENST00000543751.5|SNV-92684-C-T|4
REIFTTPNRYTTPSK
>ENST00000469141.6|SNV-69452-A-G|1
RHGLAHDEMKSPR
>ENST00000551944.1|SNV-48018-G-A|8
MQRAVQAPRPQNKMNYHR
>ENST00000471122.5|SNV-22873-G-C|3
IVAPLTINNERPQYIEFSKPFK
>ENST00000260129.6|SNV-13592-C-G|5
ECPASGQSEPRNGGTNEESNSSGNR
>ENST00000470695.1|SNV-96447-C-T|1
SAFLSLSLHRSWIKR
>ENST00000327720.6|SNV-500-T-A|2
ETHAKLQALWLEAHYQEAEK
>ENST00000462744.5|SNV-49629-C-T|2
GIPIETLSCGWTIEQSVK
>ENST00000273960.7|SNV-4579-G-C|2
VFASGAGSEGQLGIGEFK
>ENST00000360013.7|SNV-639215-G-A|1
VDFSFPHEYFCGVSNTAR
>ENST00000490531.3|MNV-4492-GAAG-G|1
EGGLDLPSGRKPVAAATIVPRQAK
>ENST00000322347.11|SNV-8879-A-G|2
CYSRGSQETDEEFDAR
>ENST00000504413.1|SNV-7484-C-T|5
MVRTLFWYSSLASAEWPGSCK
>ENST00000607647.5|SNV-90550-A-G|5
QSTLLENHYKRNFWTLR
>ENST00000469059.2|SNV-32031-G-A|1
SILDSIT
>ENST00000641399.1|SNV-442165-C-T|5
MRPLAVEGHLWRR
>ENST00000337530.10|SNV-172516-C-T|5
KSDGSDFLATSLHAICR
>ENST00000468521.1|INDEL-1545-T-TC|2
AVPCASR
>ENST00000265343.10|SNV-66873-C-G|4
KESKSSPR
>ENST00000471122.5|SNV-22873-G-C|2
GAANHKQRAPAVHR
>ENST00000672356.1|SNV-525094-C-T|5
SGQHHIFSFFAFKENRFPLFVK
>ENST00000477653.2|INDEL-47465-G-GCC|MNV-47467-GAC-G|4
MRPRSSATLNTTAGLWTMTSC
>ENST00000422113.7|SNV-203739-A-G|3
DWDDRSAGERLPCLR
>ENST00000489465.1|SNV-12349-G-T|1
DGAATFQATSWSPYSRGPL
>ENST00000504413.1|SNV-7484-C-T|1
TLFWYSSLASAEWPGSCKEPWWAKR
>ENST00000291358.10|SNV-1743-T-C|3
TTGEPEQEDDSCHR
>ENST00000321339.3|SNV-168-C-G|4
CCFALRLR
>ENST00000551806.1|SNV-8620-T-C|1
AVDTDGVEPMESALEDRCLYLR
>ENST00000218548.10|SNV-10213-C-T|2
VLSSQGCRVDNSSLMGESEPQPR
>ENST00000409602.1|SNV-45099-T-G|4
ERDVLHENSMLREEIAMLR
>ENST00000351008.4|INDEL-251628-A-AA|2
GKGIHSNAHLVL
>ENST00000504413.1|SNV-7484-C-T|7
MPVMVRTLFWYSSLASAEWPGSCK
>ENST00000295802.9|INDEL-4362-C-CCGAC|1
QVWAADSFLSIPSSIHPEPG
>ENST00000310613.8|INDEL-32835-A-AA|2
DLKLVHGYPMTCAFASNWEKN
>ENST00000373091.8|SNV-180887-G-C|4
TSGLRTDFDLDIISLKEHGLEK
>ENST00000270112.7|SNV-51690-G-T|2
YILQLISAVEHLHRAGVVHR
>ENST00000388742.8|SNV-320177-C-G|1
DSDCDRLRR
>ENST00000626650.3|SNV-20092-A-G|2
DNIHFKPIDTNLDR
>ENST00000546318.2|SNV-10127-C-T|2
LSNPFCYR
>ENST00000233557.7|SNV-12013-C-T|1
CLQSEPACRPTAR
>ENST00000504926.5|INDEL-100581-A-AA|3
GKKSYQLQNGQKPL
>ENST00000504926.5|INDEL-100581-A-AA|2
KSYQLQNGQKPL
>ENST00000270112.7|SNV-51690-G-T|1
YILQLISAVEHLHRAGVVHRDLK
>ENST00000322347.11|SNV-8879-A-G|4
GLLHSARTPGPAVAIQSVRCYSR
>ENST00000480402.1|SNV-32031-G-A|4
AVPQMPTGMEKEEKSVQPFK
>ENST00000519223.1|SNV-65104-C-A|1
VTLTSTTRPQRGMWKSSCVCAR
>ENST00000164024.5|SNV-1021-G-A|2
TAPTSGSAPRESR
>ENST00000373091.8|SNV-180887-G-C|3
TDFDLDIISLKEHGLEK
>ENST00000567009.5|SNV-2543-G-C|4
IVLSGDSR
>FUSION-ENST00000559210.1:165736-ENST00000560056.1:129210|35
MKISPSSEDLLFCK
>ENST00000504413.1|SNV-7484-C-T|3
TLFWYSSLASAEWPGSCK
>ENST00000641399.1|SNV-442165-C-T|1
PLAVEGHLWRRR
>ENST00000496384.7|MNV-146877-AATGTGACAGCACCTA-A|5
GKWHGDVAVKMLTPQQLQAFK
>ENST00000566129.1|INDEL-14503-A-AA|5
KKQIMTTLQQTHSLR
>ENST00000517490.6|SNV-40452-C-T|2
SCFPQIK
>ENST00000650700.1|SNV-153071-G-A|6
QQLHLGTRLPVVVVANK
>ENST00000233242.5|SNV-14301-A-G|1
VIGNVGQTMEQLTPELKSSILK
>ENST00000563665.3|SNV-2631-G-A|4
HSGERPFPCPK
>FUSION-ENST00000501169.3:165736-ENST00000560056.1:129210|4
DAFPVKLTK
>ENST00000361474.6|SNV-187527-G-A|3
QKAKELYQK
>ENST00000356291.3|SNV-55876-C-T|1
SHQIERMMSRIF
>ENST00000262207.9|SNV-1532-A-G|3
EWLRVTTVLFVAR
>ENST00000467672.5|SNV-53497-G-A|2
AVNVDKVVGTNPHADK
>ENST00000528152.5|SNV-35799-C-T|3
MPLPCRGDSLLPVL
>ENST00000245407.8|SNV-517-G-A|1
YQLATIANFSALGLEPGR
>ENST00000606893.5|SNV-39708-A-G|1
FVSTSDDRSLRVWEWDIPVDFK
>ENST00000372517.8|INDEL-25891-G-GA|5
TTQIRGINCPQAR
>ENST00000361729.3|SNV-12132-C-T|3
RLAYVTYQDICAVGNFKEQTVIAVK
>ENST00000477653.2|INDEL-47465-G-GCC|3
RPRSSATLNTTAGHSGQ
>ENST00000276594.3|SNV-1858-G-T|2
MALPRPSESVPQDK
>ENST00000486892.5|SNV-15270-G-C|4
TPGCLSGWNR
>ENST00000564704.5|SNV-17725-C-G|4
MLSPWCCTRCATPLWR
>ENST00000649021.1|SNV-41751-C-T|3
DSVPCPVVTKFYAGTCWACKGHC
>ENST00000644120.1|MNV-146877-AATGTGACAGCACCTA-A|3
LTPQQLQAFK
>ENST00000434752.4|SNV-2679-C-T|4
QPGAAPLGKVLVDSESGR
>ENST00000462744.5|SNV-49629-C-T|1
GIPIETLSCGWTIEQSVKLTGSMR
>ENST00000294635.4|INDEL-41984-A-AA|1
TFKNRNL
>ENST00000467672.5|SNV-53497-G-A|1
VVGTNPHADK
>ENST00000380122.10|SNV-32430-C-A|2
TDPPDGQQDSECNRKK
>ENST00000421491.4|SNV-889-G-A|3
FSTVGPVLSIHICR
>FUSION-ENST00000559210.1:165736-ENST00000560056.1:129210|32
ISPSSEDLLFCKNHCEGMGLANEWK
>ENST00000395699.5|SNV-241-A-C|2
ADGDSGSERGGGGGPCGFPPASR
>ENST00000478396.1|SNV-52214-C-T|2
HIWKILKLQR
>ENST00000470691.2|SNV-1378-C-G|6
LAKDLEEELERSVHFYQK
>ENST00000322347.11|SNV-8879-A-G|1
GSQETDEEFDAR
>ENST00000260129.6|SNV-13592-C-G|2
NTDPPAEDSQK
>ENST00000636820.1|SNV-131588-A-G|2
TVWKMACNK
>ENST00000551806.1|SNV-8620-T-C|2
AVDTDGVEPMESALEDR
>ENST00000317173.9|SNV-373962-A-C|2
NPHGYCGLGGTGVSCPVGIK
>ENST00000304987.4|SNV-120275-C-T|4
AQNTCQLYCKEPLR
>ENST00000351808.9|SNV-96447-C-T|5
KFPENVECLRFLVCLCTDLGLK
>ENST00000657209.1|SNV-3462-C-T|2
MQSPLSPPGCTV
>ENST00000299752.9|SNV-2543-G-C|6
LPLPREGAEGQIVLSGDSR
>ENST00000608450.1|SNV-338-T-G|2
DAGGNPHGPPPPPR
>ENST00000315796.5|SNV-65710-A-G|1
EIVSHNAYPSPLGYGGFPK
>ENST00000417379.6|SNV-44600-G-A|2
GDHPQAEPK
>FUSION-ENST00000559210.1:165736-ENST00000560056.1:129210|26
MGLANEWKDEQWER
>ENST00000333190.5|SNV-575813-C-A|1
KPTNCQGTQHDRLDSYSIEK
>ENST00000555122.1|SNV-37048-A-C|3
CPTFHFLLPK
>ENST00000495790.1|SNV-32031-G-A|10
PTGMEKEEK
>ENST00000469141.6|SNV-69452-A-G|2
RHGLAHDEMK
>ENST00000289422.11|SNV-187527-G-A|5
QKHLGFELKEAK
>FUSION-ENST00000559210.1:165736-ENST00000560056.1:129210|21
NGKMSNGR
>ENST00000487556.6|INDEL-25891-G-GA|15
MMEEKNTAPLVICSELHK
>ENST00000318130.13|SNV-20284-A-G|2
GFEDAVRK
>ENST00000299162.10|SNV-19054-T-C|3
LLATTSDDDLPGDLQSLSR
>FUSION-ENST00000559210.1:165736-ENST00000560056.1:129210|34
KISPSSEDLLFCK
>ENST00000554623.1|MNV-2821-AAGA-A|5
ASMWTYSTAMSTSIARKTTR
>ENST00000451137.7|SNV-274-A-C|1
ALALVVTLLPLTR
>ENST00000388742.8|SNV-320177-C-G|2
DSDCDRLR
>ENST00000351008.4|INDEL-251628-A-AA|8
VVIREQALPLR
>ENST00000557401.5|SNV-43057-G-C|2
SLRDGSWATVSMSPL
>ENST00000297875.7|SNV-67082-G-A|4
SPGAEEVQSQEQTRQDAKK
>ENST00000662268.1|SNV-39621-A-G|4
LASMHILVLSRVAEMTWNR
>ENST00000319778.11|SNV-32031-G-A|6
AVPQMPTGMEKEEKSEHHLQR
>ENST00000400960.7|SNV-81935-T-A|1
CTPPNVENGILVSDNRS
>FUSION-ENST00000559210.1:165736-ENST00000560056.1:129210|9
MGEERIEEGCEV
>ENST00000304820.4|SNV-948-A-G|4
DRIATINYTVLTSVLSPFIYSLR
>ENST00000495790.1|SNV-32031-G-A|8
PTGMEKEEKSEHHLQR
>ENST00000522376.1|SNV-138211-C-T|2
RPVLPSEHTLTSLDNSLHFHPFQEH
>ENST00000300527.9|SNV-20524-C-T|1
GDPGRPGCRGPPGEIGAKGSK
>ENST00000589116.2|SNV-249607-T-C|1
QLTWASISPVTR
>ENST00000354484.8|SNV-5341-G-A|7
WTACSRSCR
>ENST00000262207.9|SNV-1532-A-G|1
VTTVLFVARAIPAMVVPNATLLEK
>ENST00000650700.1|SNV-153071-G-A|9
MQQLHLGTR
>ENST00000529448.5|SNV-427-G-A|2
EGKENNSVLGSSCR
>ENST00000296933.10|SNV-138211-C-T|1
SPFRTYTYISR
>ENST00000617816.1|SNV-1743-T-C|2
RMTPVTGSNHPTDPQEVWPLHK
>ENST00000478396.1|SNV-52214-C-T|3
HIWKILK
>FUSION-ENST00000559210.1:165736-ENST00000560056.1:129210|24
MGLANEWKDEQWERK
>ENST00000304129.9|SNV-64107-A-G|2
ILDQENLSSTALVRK
>FUSION-ENST00000501169.3:165736-ENST00000560056.1:129210|8
AVRFEEWMPFQ
>ENST00000272852.4|SNV-18806-C-A|2
ISQPSGNHKK
>ENST00000254508.7|SNV-59949-G-A|1
FFQNVTTEDTDSIGLALFAPHSSR
>ENST00000448048.6|SNV-27652-G-T|2
YEEKLFLAPLPCTDLSLGQQLLR
>ENST00000299162.10|SNV-19054-T-C|1
LTAVDVPRLQQMASGR
>ENST00000617816.1|SNV-1743-T-C|3
TSPTETGPLESQNRR
>ENST00000435030.6|SNV-46948-C-T|1
VLPLNTTQEQVYNACAKQIVK
>FUSION-ENST00000501169.3:165736-ENST00000560056.1:129210|2
DAFPVKLTKNK
>ENST00000372517.8|INDEL-25891-G-GA|1
GINCPQARRERPC
>ENST00000351008.4|INDEL-251628-A-AA|7
VVIREQALPLRYPR
>ENST00000557401.5|SNV-43057-G-C|1
DGSWATVSMSPL
>FUSION-ENST00000559210.1:165736-ENST00000560056.1:129210|31
NHCEGMGLANEWK
>ENST00000342992.10|SNV-297960-G-A|2
VVQKQPK
>ENST00000291358.10|SNV-1743-T-C|4
DRTTGEPEQEDDSCHRVK
>ENST00000233242.5|SNV-14301-A-G|2
VIGNVGQTMEQLTPELK
>ENST00000361729.3|SNV-12132-C-T|2
LAYVTYQDICAVGNFK
>ENST00000489713.5|SNV-37413-G-A|8
MSLQNLGMLRNRGLLFR
>FUSION-ENST00000501169.3:165736-ENST00000560056.1:129210|7
FEEWMPFQ
>ENST00000650700.1|SNV-153071-G-A|8
QQLHLGTR
>ENST00000422113.7|SNV-203739-A-G|1
SAGERLPCLRVFAFR
>ENST00000351008.4|INDEL-251628-A-AA|14
QKNKNEATSNCSAK
>ENST00000451137.7|SNV-274-A-C|4
MSSRIARALALVVTLLPLTR
>ENST00000361474.6|SNV-187527-G-A|4
LYMPDPKQKAK
>ENST00000566129.1|INDEL-14503-A-AA|2
QIMTTLQQTHSLR
>FUSION-ENST00000456397.7:406-ENST00000468065.5:11017|3
VLGGCPAFNRPHIFLLMK
>ENST00000398417.6|SNV-48269-C-T|1
VFDLRQCH
>ENST00000444180.3|MNV-31184-AAC-A|2
CHHPCSR
>ENST00000423960.1|SNV-19054-T-C|5
GDLQSLSR
>ENST00000380122.10|SNV-32430-C-A|1
KEKTLGK
>ENST00000215727.10|INDEL-10114-C-CA|4
VVERWQKK
>ENST00000636820.1|SNV-131588-A-G|1
TVWKMACNKLLHFK
>ENST00000470691.2|SNV-1378-C-G|4
DLEEELERSVHFYQKQVISYEK
>ENST00000470695.1|SNV-96447-C-T|6
YILQFRSAFLSLSLHR
>ENST00000436985.6|SNV-248-G-A|1
SSAGSGGEPGEGAYSQPGYHVRDR
>ENST00000636820.1|SNV-131588-A-G|9
MDDSSEDGKMETKSDHEEDSMEDGM
>ENST00000470695.1|SNV-96447-C-T|7
MYILQFRSAFLSLSLHR
>ENST00000555122.1|SNV-37048-A-C|7
VPNVSFSSTKTPKDSLVPGAK
>ENST00000164024.5|SNV-1021-G-A|5
TARTAPTSGSAPR
>ENST00000319778.11|SNV-32031-G-A|3
SEHHLQR
>ENST00000405322.8|SNV-948-C-T|1
VRPWWDITSCWQQWTRQILK
>ENST00000434752.4|SNV-2679-C-T|2
VLVDSESGRYYFVEAPR
>ENST00000264027.9|SNV-14540-T-G|1
VVYLSLYILVNSWTISIHDGDFR
>FUSION-ENST00000559210.1:165736-ENST00000560056.1:129210|30
NHCEGMGLANEWKDEQWER
>FUSION-ENST00000456397.7:406-ENST00000468065.5:11017|1
VLGGCPAFNRPHIFLLMKL
>ENST00000571275.1|SNV-132105-C-T|6
MWRPSVPSSR
>ENST00000477653.2|MNV-47467-GAC-G|6
MRPRSSATLNTTGTLDNDIMLIK
>ENST00000369846.9|SNV-24164-A-G|4
LKEISEAGHLPERDDLAK
>ENST00000265343.10|SNV-66873-C-G|1
SSPRRTAEK
>ENST00000265343.10|SNV-66873-C-G|2
ESKSSPRR
>ENST00000539156.5|SNV-19699-A-C|3
MAFFVGPGNRLGEPLPISK
>ENST00000519223.1|SNV-65104-C-A|5
MSGTTSTLLSYKVTLTSTTRPQR
>ENST00000462744.5|SNV-49629-C-T|4
KGIPIETLSCGWTIEQSVK
>ENST00000543751.5|SNV-92684-C-T|5
REIFTTPNR
>ENST00000354484.8|SNV-5341-G-A|3
GGVTSQER
>FUSION-ENST00000559210.1:165736-ENST00000560056.1:129210|29
NHCEGMGLANEWKDEQWERK
>ENST00000557401.5|SNV-43057-G-C|6
LVGNCLYESSLGGAYK
>ENST00000468521.1|INDEL-1545-T-TC|4
MGVPPWQQRAVPCASRL
>ENST00000297875.7|SNV-67082-G-A|6
RSPGAEEVQSQEQTRQDAK
>ENST00000291358.10|SNV-1743-T-C|2
TTGEPEQEDDSCHRVK
>ENST00000321339.3|SNV-168-C-G|7
LLSRHISPSLASLRPVRCCFALR
>ENST00000372457.9|SNV-3591-C-A|4
EERESESGGLRTNK
>ENST00000398417.6|SNV-48269-C-T|2
IYPSAYIKVFDLRQCH
>ENST00000373091.8|SNV-180887-G-C|2
EHGLEKVGVWSPADGLNITEVAK
>ENST00000368468.4|SNV-144932-G-T|1
NWPWASGGSSILA
>ENST00000557401.5|SNV-43057-G-C|9
LKMYEFAGRLVGNCLYESSLGGAYK
>ENST00000555122.1|SNV-37048-A-C|4
NCILKCPTFHFLLPKLLK
>ENST00000375759.8|SNV-92957-G-C|4
SDLSKLESVRIK
>ENST00000606893.5|SNV-39708-A-G|2
FVSTSDDRSLR
>ENST00000495718.5|SNV-49629-C-T|2
RYHVAGPSSSQSS
>ENST00000489713.5|SNV-37413-G-A|6
MLRNRGLLFR
>ENST00000448048.6|SNV-27652-G-T|3
SKYEEKLFLAPLPCTDLSLGQQLLR
>ENST00000291358.10|SNV-1743-T-C|1
TTGEPEQEDDSCHRVKSPHR
>ENST00000343959.5|MNV-4322-AAC-A|7
KMKEITETVTNSHK
>ENST00000361729.3|SNV-12132-C-T|5
ANKRLAYVTYQDICAVGNFK
>ENST00000369846.9|SNV-24164-A-G|2
EISEAGHLPERDDLAK
>ENST00000564704.5|SNV-17725-C-G|3
LSPWCCTRCATPLWR
>ENST00000672356.1|SNV-525094-C-T|1
FPLFVKVRDTTQEPCGR
>ENST00000636820.1|SNV-131588-A-G|8
DDSSEDGKMETKSDHEEDSMEDGM
>ENST00000342836.8|INDEL-47465-G-GCC|2
YNSRTLWTMTSC
>ENST00000604567.5|SNV-19322-C-T|2
GLWRRPPK
>ENST00000589116.2|SNV-249607-T-C|2
MQLTWASISPVTR
>ENST00000351808.9|SNV-96447-C-T|4
FPENVECLRFLVCLCTDLGLK
>ENST00000351008.4|INDEL-251628-A-AA|4
EQALPLRYPRR
>ENST00000467672.5|SNV-53497-G-A|4
MGLKAVNVDKVVGTNPHADK
>ENST00000445907.6|SNV-147587-G-A|2
TFKHLLMCHYKNIGTTR
>ENST00000337530.10|SNV-172516-C-T|3
SDGSDFLATSLHAICR
>ENST00000321339.3|SNV-168-C-G|1
LRWAPGRPLDPRQIAPR
>ENST00000215727.10|INDEL-10114-C-CA|3
WQKKHDK
>ENST00000641399.1|SNV-442165-C-T|2
PLAVEGHLWRR
>ENST00000159060.3|MNV-44517-TT-T|2
ALSGLLISYSPWK
>ENST00000520908.7|SNV-65104-C-A|1
RNVEVIMCVCAEDGK
>ENST00000641399.1|SNV-442165-C-T|10
TCCWRCWTPTAYMRPLAVEGHLWR
>ENST00000444180.3|MNV-31184-AAC-A|3
EITETVTNSHKCHHPCSR
>ENST00000467672.5|SNV-53497-G-A|3
GLKAVNVDKVVGTNPHADK
>ENST00000262207.9|SNV-1532-A-G|4
CTAREWLRVTTVLFVAR
>ENST00000612661.2|SNV-2603-G-T|1
EAPAEGEAAEPGSPTAA
>ENST00000300527.9|SNV-20524-C-T|5
GDQGGKGDPGRPGCR
>ENST00000434752.4|SNV-2679-C-T|3
VLVDSESGR
>ENST00000361729.3|SNV-12132-C-T|1
LAYVTYQDICAVGNFKEQTVIAVK
>ENST00000528152.5|SNV-35799-C-T|1
GDSLLPVL
>ENST00000579662.5|SNV-22520-G-A|2
SQVSYRTQDGTTQGNR
>FUSION-ENST00000559210.1:165736-ENST00000560056.1:129210|22
MNGKMSNGR
>FUSION-ENST00000559210.1:165736-ENST00000560056.1:129210|8
GEERIEEGCEV
>ENST00000478396.1|SNV-52214-C-T|5
MNQAHVSDLLTLQELFRHIWKILK
>ENST00000422113.7|SNV-203739-A-G|5
VQVLFHIMGRDWDDRSAGER
>ENST00000563496.2|INDEL-14503-A-AA|1
HSVSGEKNKS
>ENST00000577720.1|SNV-124972-C-T|3
RGTRTALSLVPGWR
>ENST00000461949.5|SNV-12804-C-T|1
EYADYESLVEIIS
>ENST00000469141.6|SNV-69452-A-G|4
IDISPSTFRR
>ENST00000512285.5|SNV-79213-A-G|3
EDRDVNDPMPNRGGSGLAPGEDR
>ENST00000223459.10|SNV-2631-G-A|3
MHSGERPFPCPKCGMR
>FUSION-ENST00000380050.8:613057-ENST00000667885.1:155477|3
RHSAKYHNPK
>ENST00000470691.2|SNV-1378-C-G|2
SVHFYQKQVISYEK
>ENST00000503697.5|INDEL-3280-C-CA|5
TWLGAPIQFAWQKNIRK
>ENST00000555122.1|SNV-37048-A-C|8
VPNVSFSSTKTPK
>ENST00000351008.4|INDEL-251628-A-AA|1
GIHSNAHLVL
>ENST00000557401.5|SNV-43057-G-C|3
MSLRDGSWATVSMSPL
>ENST00000397354.7|SNV-102748-C-G|3
FLYLPPPHYVGR
>ENST00000650700.1|SNV-153071-G-A|4
QQLHLGTRLPVVVVANKADLLHIK
>ENST00000342992.10|SNV-297960-G-A|3
LDRVVQKQPK
>ENST00000376234.7|SNV-37413-G-A|5
SLENLGMLRNRGLLFR
>ENST00000375759.8|SNV-92957-G-C|2
LESVRIKVPK
>ENST00000649021.1|SNV-41751-C-T|4
DSVPCPVVTKFYAGTCWACK
>ENST00000342836.8|MNV-47467-GAC-G|2
HPKYNRDSGQ
>ENST00000476245.5|SNV-62414-C-T|1
SHGAAPGGAGHH
>ENST00000607647.5|SNV-90550-A-G|1
NFWTLRDYIQKFDLDIVSYR
>FUSION-ENST00000559210.1:165736-ENST00000560056.1:129210|25
GLANEWKDEQWER
>ENST00000534230.5|SNV-14540-T-G|1
VVYLSLYILVNSWTISIHDGNGCK
>ENST00000322347.11|SNV-8879-A-G|3
TPGPAVAIQSVRCYSR
>ENST00000366574.7|SNV-461128-C-T|1
VRFLLGG
>ENST00000260129.6|SNV-13592-C-G|3
NGGTNEESNSSGNRNTDPPAEDSQK
>ENST00000248706.5|SNV-3148-G-A|1
SYELISQLHQHMQQLHLGTR
>ENST00000490976.5|SNV-102748-C-G|1
HLTTSVATSHRPWHHP
>ENST00000469059.2|SNV-32031-G-A|2
EEKSILDSIT
>ENST00000543751.5|SNV-92684-C-T|2
EIFTTPNRYTTPSK
>ENST00000571275.1|SNV-132105-C-T|1
WRPSVPSSRTPRSCFK
>ENST00000579662.5|SNV-22520-G-A|3
VLDGGKSQVSYRTQDGTTQGNR
>FUSION-ENST00000559210.1:165736-ENST00000560056.1:129210|39
MEMVSYVIMKISPSSEDLLFCK
>FUSION-ENST00000559210.1:165736-ENST00000560056.1:129210|38
EMVSYVIMKISPSSEDLLFCK
>ENST00000612619.1|SNV-23982-C-G|1
AALERFRDWQVR
>ENST00000541337.5|SNV-187527-G-A|6
DTVRGRLYVNSEAK
>ENST00000554623.1|MNV-2821-AAGA-A|1
STSIARKTTR
>ENST00000643665.1|SNV-452839-G-A|4
GSYSFDDHITDSK
>ENST00000159060.3|MNV-44517-TT-T|1
ALSGLLISYSPWKHG
>ENST00000395699.5|SNV-241-A-C|3
MADGDSGSERGGGGGPCGFPPASR
>ENST00000470695.1|SNV-96447-C-T|3
SAFLSLSLHR
>ENST00000351008.4|INDEL-251628-A-AA|6
EQALPLR
>FUSION-ENST00000456397.7:406-ENST00000468065.5:11017|2
MVLGGCPAFNRPHIFLLMKL
>ENST00000477653.2|MNV-47467-GAC-G|5
RPRSSATLNTTGTLDNDIMLIK
>ENST00000489465.1|SNV-12349-G-T|2
RDGAATFQATSWSPYSRGPL
>ENST00000468521.1|INDEL-1545-T-TC|3
GVPPWQQRAVPCASRL
>ENST00000321339.3|SNV-168-C-G|6
HISPSLASLRPVRCCFALR
>ENST00000471122.5|SNV-22873-G-C|4
MIVAPLTINNERPQYIEFSKPFK
>ENST00000566129.1|INDEL-14503-A-AA|8
CYWSVSEAFCFWRKK
>ENST00000455064.6|SNV-62414-C-T|4
AVAAAKDAFENGWWGKISAR
>ENST00000563665.3|SNV-2631-G-A|3
HSGERPFPCPKCGMR
>FUSION-ENST00000501169.3:165736-ENST00000560056.1:129210|6
MDAFPVK
>ENST00000422113.7|SNV-203739-A-G|4
DWDDRSAGER
>ENST00000612619.1|SNV-23982-C-G|4
QLRAALER
>FUSION-ENST00000380050.8:613057-ENST00000667885.1:155477|1
HSAKYHNPKC
>FUSION-ENST00000559210.1:165736-ENST00000560056.1:129210|13
ELKRAVR
>ENST00000373091.8|SNV-180887-G-C|1
EHGLEKVGVWSPADGLNITEVAKGR
>ENST00000512285.5|SNV-79213-A-G|1
GGSGLAPGEDR
>ENST00000289422.11|SNV-187527-G-A|1
EAKELYQKR
>ENST00000159060.3|MNV-44517-TT-T|5
VYFYWICRDARALSGLLISYSPWK
>ENST00000164024.5|SNV-1021-G-A|4
TARTAPTSGSAPRESR
>ENST00000300527.9|SNV-20524-C-T|4
GDQGGKGDPGRPGCRGPPGEIGAK
>ENST00000223459.10|SNV-2631-G-A|7
FTYPSLLVSHRRMHSGERPFPCPK
>ENST00000554623.1|MNV-2821-AAGA-A|3
WTYSTAMSTSIARKTTR
>FUSION-ENST00000501169.3:165736-ENST00000560056.1:129210|9
RAVRFEEWMPFQ
>ENST00000490976.5|SNV-102748-C-G|3
MGSAFSTCRHLTTSVATSHRPWHHP
>ENST00000229384.5|SNV-374-T-C|1
ESALEDRCLYLR
>ENST00000636820.1|SNV-131588-A-G|6
ETKSDHEEDSMEDGM
>ENST00000372517.8|INDEL-25891-G-GA|3
GINCPQAR
>FUSION-ENST00000380050.8:613057-ENST00000667885.1:155477|5
GLGHNFKR
>ENST00000541337.5|SNV-187527-G-A|3
LYVNSEAK
>ENST00000490531.3|MNV-4492-GAAG-G|2
EGGLDLPSGRKPVAAATIVPR
>ENST00000543751.5|SNV-92684-C-T|1
EIFTTPNRYTTPSKAR
>ENST00000468521.1|INDEL-1545-T-TC|5
GVPPWQQRAVPCASR
>ENST00000504926.5|INDEL-100581-A-AA|1
SYQLQNGQKPL
>ENST00000237380.12|SNV-7028-C-G|4
RLQLCVQKPEQVIKEDVSELR
>ENST00000376234.7|SNV-37413-G-A|2
GLLFRMTLLTSGGAGMLYVR
>ENST00000606893.5|SNV-39708-A-G|5
RFVSTSDDR
>ENST00000265104.4|SNV-134350-G-A|3
LFVFALLWSTGAALELDGR
>ENST00000444180.3|MNV-31184-AAC-A|6
MKEITETVTNSHKCHHPCSR
>ENST00000604567.5|SNV-19322-C-T|4
DEVTEEYMELAKSRGLWR
>ENST00000444180.3|MNV-31184-AAC-A|4
EITETVTNSHK
>ENST00000471122.5|SNV-22873-G-C|1
QRAPAVHR
>ENST00000272852.4|SNV-18806-C-A|3
ISQPSGNHK
>ENST00000469141.6|SNV-69452-A-G|3
IDISPSTFRRHGLAHDEMK
>ENST00000577720.1|SNV-124972-C-T|2
GTRTALSLVPGWR
>ENST00000425816.5|SNV-7966-C-A|1
ISTDIFSGALFIQMALGWK
>ENST00000223459.10|SNV-2631-G-A|4
MHSGERPFPCPK
>ENST00000344157.8|SNV-12664-C-T|2
IGLEVDRCASRSSQSSK
>ENST00000376234.7|SNV-37413-G-A|1
GLLFRMTLLTSGGAGMLYVRWR
>ENST00000342836.8|INDEL-47465-G-GCC|1
TLWTMTSC
>ENST00000297875.7|SNV-67082-G-A|5
SPGAEEVQSQEQTRQDAK
>ENST00000434752.4|SNV-2679-C-T|1
VLVDSESGRYYFVEAPRQPR
>ENST00000529068.5|SNV-427-G-A|1
EGKENNSVLDR
>ENST00000318130.13|SNV-20284-A-G|5
TKGFEDAVR
>ENST00000490976.5|SNV-102748-C-G|2
GSAFSTCRHLTTSVATSHRPWHHP
>ENST00000372457.9|SNV-3591-C-A|5
EERESESGGLR
>ENST00000270112.7|SNV-51690-G-T|3
YILQLISAVEHLHR
>ENST00000337530.10|SNV-172516-C-T|4
KSDGSDFLATSLHAICRGLDR
>ENST00000551944.1|SNV-48018-G-A|7
QRAVQAPRPQNKMNYHR
>FUSION-ENST00000559210.1:165736-ENST00000560056.1:129210|7
IEEGCEV
>ENST00000473258.1|SNV-88500-G-A|2
IYASCQKTK
>ENST00000342836.8|MNV-47467-GAC-G|1
YNRDSGQ
>ENST00000554623.1|MNV-2821-AAGA-A|2
MSTSIARKTTR
>ENST00000557401.5|SNV-43057-G-C|5
LVGNCLYESSLGGAYKQLVR
>ENST00000368923.8|SNV-2216-T-G|1
CSVTIIADK
>ENST00000646551.1|SNV-19699-A-C|1
AAPHFQGP
>ENST00000477653.2|INDEL-47465-G-GCC|4
MRPRSSATLNTTAGHSGQ
>ENST00000546318.2|SNV-10127-C-T|1
LSNPFCYRMECPEIDCEEGWALLK
>ENST00000643665.1|SNV-452839-G-A|3
ALSHSSHVFTSHPR
>ENST00000543751.5|SNV-92684-C-T|3
EIFTTPNR
>ENST00000496384.7|MNV-146877-AATGTGACAGCACCTA-A|2
MLTPQQLQAFKNEVGVLR
>ENST00000473258.1|SNV-88500-G-A|5
MFLLKIYASCQKTK
>ENST00000298699.7|SNV-48018-G-A|1
MNYHRNNKNR
>ENST00000545833.5|SNV-15758-A-G|1
YCVWNEARLCPV
>ENST00000517490.6|SNV-40452-C-T|1
SCFPQIKLYGPTNFSPIINHVAR
>ENST00000164024.5|SNV-1021-G-A|1
TAPTSGSAPRESRTAPEPAPK
>ENST00000604567.5|SNV-19322-C-T|3
SRGLWRRPPK
>ENST00000319778.11|SNV-32031-G-A|1
SEHHLQRAISAQQVYGEKR
>ENST00000555122.1|SNV-37048-A-C|11
LHFKVPNVSFSSTK
>ENST00000351008.4|INDEL-251628-A-AA|11
NEATSNCSAK
>ENST00000418342.5|INDEL-84217-A-AA|2
NEPRLYK
>FUSION-ENST00000559210.1:165736-ENST00000560056.1:129210|18
DEQWERK
>ENST00000672356.1|SNV-525094-C-T|2
FPLFVKVR
>ENST00000423960.1|SNV-19054-T-C|3
GDLQSLSRLTAVDVPRLQQMASGR
>ENST00000245407.8|SNV-517-G-A|2
RYQLATIANFSALGLEPGR
>ENST00000376234.7|SNV-37413-G-A|3
NRGLLFRMTLLTSGGAGMLYVR
>ENST00000237380.12|SNV-7028-C-G|6
QTECFFLQKRLQLCVQKPEQVIK
>FUSION-ENST00000559210.1:165736-ENST00000560056.1:129210|14
SNGRGKN
>FUSION-ENST00000380050.8:613057-ENST00000667885.1:155477|4
GLGHNFKRHSAK
>ENST00000397354.7|SNV-102748-C-G|2
FLYLPPPHYVGRHIPSSLASPMR
>ENST00000577720.1|SNV-124972-C-T|1
TALSLVPGWR
>ENST00000505014.5|SNV-12663-A-C|2
VVVPYEPPEVWFATGVSGRR
>ENST00000418342.5|INDEL-84217-A-AA|4
LEQNKKNEPR
>ENST00000270112.7|SNV-51690-G-T|4
RYILQLISAVEHLHRAGVVHR
>ENST00000373091.8|SNV-162279-G-A|3
RGREFHIIFDCSHTMAAQILK
>ENST00000289422.11|SNV-187527-G-A|4
HLGFELKEAK
>ENST00000298699.7|SNV-48018-G-A|3
AVQAPRPQNKMNYHRNNK
>ENST00000612619.1|SNV-23982-C-G|2
AALERFR
>ENST00000415217.7|SNV-5336-C-A|1
GEQCDCGPTEDCRNR
>ENST00000638087.1|SNV-131588-A-G|2
METKSDHEEDSMEDGM
>ENST00000309041.11|SNV-15761-G-A|4
LKNAQLDADKSNVIALQQGIQER
>ENST00000512177.1|SNV-223337-A-G|2
METVDTEIVTQLQEFLRGF
>FUSION-ENST00000559210.1:165736-ENST00000560056.1:129210|28
MGLANEWK
>ENST00000372517.8|INDEL-25891-G-GA|6
HSTSSHLFRTTQIRGINCPQAR
>ENST00000412050.8|SNV-51717-A-C|2
SWMEDNAFRTDNGNTLLPFQDR
>ENST00000372457.9|SNV-3591-C-A|1
TNKQTFNPTDTNALVAAVAFGK
>ENST00000551944.1|SNV-48018-G-A|1
NYHRNNKNR
>ENST00000543751.5|SNV-92684-C-T|6
NQHKREIFTTPNR
>ENST00000218548.10|SNV-10213-C-T|1
VDNSSLMGESEPQPR
>ENST00000641399.1|SNV-442165-C-T|11
MTCCWRCWTPTAYMRPLAVEGHLWR
>ENST00000478396.1|SNV-52214-C-T|1
ILKLQRMIPK
>ENST00000436985.6|SNV-248-G-A|4
RQRSSAGSGGEPGEGAYSQPGYHVR
>ENST00000299752.9|SNV-2543-G-C|1
KATEGPFAMDPDSGFLLVTRALDR
>ENST00000159060.3|MNV-44517-TT-T|4
DARALSGLLISYSPWK
>ENST00000468521.1|INDEL-1545-T-TC|9
EPSATPGAQMGVPPWQQRAVPCASR
>ENST00000327720.6|SNV-500-T-A|4
FTKETHAK
>ENST00000436985.6|SNV-248-G-A|3
QRSSAGSGGEPGEGAYSQPGYHVR
>ENST00000455064.6|SNV-62414-C-T|5
AVAAAKDAFENGWWGK
>ENST00000319778.11|SNV-32031-G-A|4
EEKSEHHLQRAISAQQVYGEK
>ENST00000554623.1|MNV-2821-AAGA-A|4
MWTYSTAMSTSIARKTTR
>ENST00000435030.6|SNV-46948-C-T|2
VLPLNTTQEQVYNACAK
>ENST00000351008.4|INDEL-251628-A-AA|13
NKNEATSNCSAK
>ENST00000462744.5|SNV-49629-C-T|3
KGIPIETLSCGWTIEQSVKLTGSMR
>ENST00000566129.1|INDEL-14503-A-AA|3
KQIMTTLQQTHSLRLSPGGGW
>ENST00000417379.6|SNV-44600-G-A|1
GDHPQAEPKLATEAEGTTGPR
>ENST00000520908.7|SNV-65104-C-A|4
NDIYITLLQGDFDKYNKTTK
>ENST00000289409.8|SNV-187527-G-A|4
CQQFAMVNFSKAK
>ENST00000304987.4|SNV-120275-C-T|5
LQKPSLLSKAQNTCQLYCKEPLR
>ENST00000413465.6|SNV-12663-A-C|1
VEYLDDRNTFRHR
>ENST00000304987.4|SNV-120275-C-T|2
EPLRSLEQQLQEHR
>ENST00000341772.5|SNV-167553-C-T|3
LTLVVKVSTCVPGESYANDLECSGK
>ENST00000423302.6|SNV-427-G-A|1
APQSEERLAREGK
>ENST00000434752.4|SNV-2679-C-T|5
RQPGAAPLGKVLVDSESGR
>ENST00000474065.5|SNV-179638-C-T|5
MIKILTMK
>ENST00000474065.5|SNV-179638-C-T|2
IKILTMKILWMVTDLPLLVLHHPR
>ENST00000396191.6|SNV-357829-C-T|2
YLQPEQIEKIWLRFR
>ENST00000361729.3|SNV-12132-C-T|4
RLAYVTYQDICAVGNFK
>ENST00000607647.5|SNV-90550-A-G|2
NFWTLRDYIQK
>ENST00000309041.11|SNV-15761-G-A|1
SNVIALQQGIQERDSQIK
>ENST00000505014.5|SNV-12663-A-C|5
HRVVVPYEPPEVWFATGVSGR
>ENST00000636805.1|SNV-96744-A-G|1
VTKELKTGGK
>ENST00000671822.1|SNV-15761-G-A|2
LSLMLIKVML
>ENST00000297875.7|SNV-67082-G-A|3
QDAKKSDTSPVAGK
>ENST00000636805.1|SNV-96744-A-G|3
IASKVTK
>ENST00000342836.8|INDEL-47465-G-GCC|MNV-47467-GAC-G|5
HPKYNSRTLDNDIMLIK
>ENST00000473258.1|SNV-88500-G-A|3
IYASCQK
>ENST00000495790.1|SNV-32031-G-A|7
MEKEEKSEHHLQR
>ENST00000566129.1|INDEL-14503-A-AA|4
KQIMTTLQQTHSLR
>ENST00000529448.5|SNV-427-G-A|3
LAREGKENNSVLGSSCR
>ENST00000512870.1|INDEL-32835-A-AA|2
MTCAFASNWEKN
>ENST00000564704.5|SNV-17725-C-G|1
CATPLWRWALPMCRPLTT
>ENST00000299752.9|SNV-2543-G-C|3
EGAEGQIVLSGDSRK
>ENST00000563496.2|INDEL-14503-A-AA|3
LYIGATGQFLKHSVSGEKNK
>ENST00000468521.1|INDEL-1545-T-TC|10
EPSATPGAQMGVPPWQQR
>ENST00000468521.1|INDEL-1545-T-TC|6
MGVPPWQQRAVPCASR
>ENST00000478396.1|SNV-52214-C-T|4
NQAHVSDLLTLQELFRHIWKILK
>ENST00000564704.5|SNV-17725-C-G|2
CATPLWR
>ENST00000476245.5|SNV-62414-C-T|2
VGEDQCAGPGPADVQVGR
>ENST00000482172.5|SNV-96447-C-T|3
YYLSAFLSLSLHR
>ENST00000375759.8|SNV-92957-G-C|3
LESVRIK
>ENST00000300527.9|SNV-20524-C-T|2
GDPGRPGCRGPPGEIGAK
>ENST00000422113.7|SNV-203966-G-A|2
GDCIREDAR
>ENST00000321339.3|SNV-168-C-G|3
CCFALRLRWAPGRPLDPR
>ENST00000555122.1|SNV-37048-A-C|9
VPNVSFSSTK
>ENST00000409602.1|SNV-45099-T-G|1
DVLHENSMLREEIAMLRLELDTMK
>ENST00000421491.4|SNV-889-G-A|4
KFSTVGPVLSIHICRDQVTR
>ENST00000529448.5|SNV-427-G-A|1
EGKENNSVLGSSCRR
>ENST00000262464.9|SNV-313707-C-T|1
MDACCCAVGAVWGTECEECPKPGTK
>ENST00000489713.5|SNV-37413-G-A|9
SLQNLGMLRNR
>ENST00000299752.9|SNV-2543-G-C|5
LPLPREGAEGQIVLSGDSRK
>ENST00000650700.1|SNV-153071-G-A|5
MQQLHLGTRLPVVVVANKADLLHIK
>ENST00000341772.5|SNV-167553-C-T|1
VSTCVPGESYANDLECSGKGK
>ENST00000474065.5|SNV-179638-C-T|1
ILTMKILWMVTDLPLLVLHHPR
>ENST00000495790.1|SNV-32031-G-A|11
MPTGMEKEEK
>ENST00000495790.1|SNV-32031-G-A|9
MPTGMEKEEKSEHHLQR
>ENST00000473258.1|SNV-88500-G-A|7
MFLLKIYASCQK
>ENST00000529068.5|SNV-427-G-A|3
SEERLAREGK
>ENST00000555122.1|SNV-37048-A-C|2
CPTFHFLLPKLLK
>ENST00000354484.8|SNV-5341-G-A|1
GGVTSQERHCLQQRR
>ENST00000615879.4|SNV-28480-G-A|2
AQQNHALLERELQQRK
>ENST00000341772.5|SNV-167553-C-T|2
VSTCVPGESYANDLECSGK
>ENST00000375759.8|SNV-92957-G-C|1
IKVPKEK
>ENST00000380122.10|SNV-32430-C-A|3
TDPPDGQQDSECNRK
>ENST00000468521.1|INDEL-1545-T-TC|7
GVPPWQQR
>ENST00000372517.8|INDEL-25891-G-GA|10
KHSTSSHLFR
>ENST00000474784.5|SNV-15270-G-C|2
MPIRLESCFLIVFTLASAK
>ENST00000636820.1|SNV-131588-A-G|3
KTVWKMACNK
>ENST00000223459.10|SNV-2631-G-A|2
MHSGERPFPCPKCGMRFK
>ENST00000546318.2|SNV-10127-C-T|3
KLSNPFCYRMECPEIDCEEGWALLK
>ENST00000351008.4|INDEL-251628-A-AA|9
NEATSNCSAKVVIREQALPLR
>ENST00000522376.1|SNV-138211-C-T|1
PVLPSEHTLTSLDNSLHFHPFQEH
>ENST00000444180.3|MNV-31184-AAC-A|5
KEITETVTNSHKCHHPCSR
>ENST00000380122.10|SNV-32430-C-A|4
EEIPGGEARTDPPDGQQDSECNRK
>ENST00000607647.5|SNV-90550-A-G|6
MQSTLLENHYKRNFWTLR
>ENST00000470691.2|SNV-1378-C-G|1
SVHFYQKQVISYEKR
>ENST00000351008.4|INDEL-251628-A-AA|12
NKNEATSNCSAKVVIR
>FUSION-ENST00000456397.7:406-ENST00000468065.5:11017|4
MVLGGCPAFNRPHIFLLMK
